# Supplementary material for: Genetic dissection of main and epistatic effects of QTL based on augmented triple test cross design
Source: PLoS One. 2017 Dec 14;12(12):e0189054. doi: 10.1371/journal.pone.0189054 (PMC5730204; doi:10.1371/journal.pone.0189054)
Supplement: S8 Supporting Information — (ZIP) [file pone.0189054.s008.zip › z4_1550_0.8_10.csv]

101	99.564	99.454	99.582	99.848	99.535	99.007	101.82	99.344	100.72	99.97	99.164	97.353	100.99	100.19	100.21	100.04	99.909	99.763	98.185	100.81	97.593	99.802	99.834	98.579	100.51	98.508	99.353	100.18	97.583	99.263	98.789	98.683	99.785	101.84	101.96	99.726	101.13	99.247	98.35	100.22	99.764	99.144	100.92	101.11	100.99	100.79	98.338	100.1	99.143
100.41	101.25	102.54	99.119	100.81	102.4	100.05	100.62	99.151	102.15	100.77	101.51	101.89	101.93	100.89	100.97	101.69	101.85	101.07	100.09	101.88	100.2	99.997	100.31	100.59	101.89	100.03	100.19	102.21	100.51	100.2	100.8	101.52	102.12	101.72	101.18	100.84	101.08	101.02	99.943	101.83	99.103	100.3	99.925	100.63	100.23	102.61	100.24	101.45	102
105.45	105.28	103.35	104.08	105.13	103.47	105.48	104.26	104.28	104.41	103.88	104.26	104.79	106.06	105.44	105.38	103.73	104.79	104.37	104.41	105.56	106.44	103.49	104.63	105.07	104.9	104.82	104.67	104.15	106.08	106.43	103.46	103.04	104.71	103.35	103.46	104.64	104.79	103.05	105.71	104.01	103.75	104.38	104.13	105.55	103.76	103.68	103.41	105.79	105.25
104.46	106.59	105.83	105.48	105.54	105.61	105.86	106.31	106.26	105.06	105.03	105.28	105.18	105.63	104.72	105.97	105.02	106.07	107.28	105.59	105.1	106.54	105.98	105.66	106.03	105.57	105.94	104.63	105.2	107.44	105	106.89	105.35	104.59	106.49	106.62	106.85	104.58	105.03	106.33	103.55	104.23	105.93	104.22	104.19	105.7	105.92	105.07	105.23	107.63
106.88	106.54	107.05	106.47	107.25	107.64	107.39	107.28	107.44	105.96	106.65	107.3	107.31	106.84	107.17	107.17	107.13	106.24	106.77	106	108.84	108.64	106.28	106.6	106.58	107.49	105.93	107.15	105.95	107.32	105.64	106.81	105.49	106.66	106.33	106.28	107.18	106.42	107.36	108.07	108.02	108.36	107.31	106.81	107.49	106.78	106.87	107.03	106.76	108.34
110.31	112.49	112.1	111.07	112.35	109.54	112.47	111.22	111.27	109.57	110.22	111.6	111.39	110.76	111.92	111.14	111.34	111.93	110.38	111.99	111.08	112.3	110.71	111.65	111.47	111.17	110.19	111.82	111.47	110.73	110.71	111.04	110.25	111.32	109.53	112.41	111.65	110.1	111.24	109.36	112.47	111.65	109.83	110.6	112.05	111.28	112.2	111.6	111.26	112.49
105	104.56	104.35	105.05	104.32	105.84	104.03	103.65	104.24	103.83	104.39	104.7	104.97	105.4	104.09	105.7	106.25	104.22	105.2	106.4	106.32	105.11	105.03	105.16	104.55	103.67	104.56	104.73	103.26	104.63	104.92	104.3	102.96	103.75	103.75	104.76	106.15	103.88	105.81	105.55	104.49	103.84	104.99	102.72	104.68	103.26	105.56	103.72	106.08	105.86
104.38	105.62	106.98	106.27	105.79	105.67	105.4	105.41	106.1	106.53	105.4	104.9	104.73	104.55	105.74	103.34	104.6	105.85	105.71	105.23	106.81	103.83	105.27	104.94	106.21	104.97	104.4	105.8	104.23	104.38	104.92	106.01	106.02	104	104.69	104.78	103.38	105.59	105.14	104.7	106.5	104.59	105.58	104.59	106.38	106.69	106.69	104.11	105.62	104.21
112.38	112.7	109.7	111.39	113.99	111.16	110.54	112.38	113.15	111.18	112.23	110.72	111.24	111.92	110.63	109.59	112.6	112.77	110.54	111.21	110.64	110.93	111.01	111.56	110.12	111.32	111.78	112.36	110.88	111.18	111.86	111.93	111.49	111.42	109.74	111.85	110.54	112.4	109.51	110.4	112	109.93	112.09	110.14	110.8	111.19	110.73	111.79	111.13	111.56
108.95	109.73	110.97	109.68	110.3	109.94	109.55	108.76	109.38	109.12	108.07	108.84	109.07	108.17	109.93	109.33	106.76	110.41	110.79	111.17	109.63	110.07	108.51	108.1	110.53	110.4	109.2	110.63	109.45	110.23	110.06	109.22	110.06	110.19	110.12	109.52	109.75	110.15	109.41	111.03	107.99	111.61	109.59	108.85	110.28	110.2	110.97	109.75	110.43	109.2
115.37	116.25	116.41	115.85	117.19	117.09	115.59	116.07	116.71	116.08	115.45	115.9	116.37	114.88	117.48	116.38	117.18	115.59	115.6	117.01	117.8	117.27	115.92	115.94	116.3	116.19	116.95	116.85	115.94	115.13	117.57	116.17	117.57	116.1	115.78	115.09	116.81	117.71	115.97	116.43	116.14	116.08	115.95	117.74	116.46	116.05	117.81	116.01	118.2	117.09
107.19	107.46	106.75	106.62	108.01	106.27	106.65	107.21	106.62	105.97	104.54	106.9	107.89	107.24	105.85	105.83	108.2	105.62	107.45	108.07	108.15	107.47	108.08	107.68	109.32	106.4	105.84	106.58	108.31	106.4	105.99	105.31	107.07	106.58	107.08	108.39	106.21	107.26	106.43	106.63	106.85	106.06	108.16	107.02	107.11	105.53	105.42	107.41	106.16	106.29
103.2	104.19	104.88	103.32	103.32	103.79	103.3	104.78	103.37	103.9	103.82	105.2	104.5	102.77	104.55	104.3	104.58	104.35	103.45	104.19	102.11	103.56	102.97	103.96	102.84	104.06	103.8	104.56	106.95	104.96	104.44	103.6	102.62	103.72	103.75	102.98	104.32	103.09	103.42	105.1	104.55	102.73	105.04	104.1	103.31	102.97	106	103.3	103.53	102.59
118.38	117.65	117.48	117.32	118.11	116.93	116.72	116.26	119.37	117.45	116.15	117.56	117.68	118.31	116.7	117.68	117.2	118.35	118.2	115.39	118.58	117.56	116.27	115.99	117.77	116.95	118.67	118.3	117.55	118.11	116.13	116.73	117.9	116.55	118.58	118.12	118.48	117.56	118.36	118.49	117.39	116.95	117.42	117.31	117.7	119	117.76	116.1	117.53	117.81
105.18	106.12	106.08	106.33	105.14	107.45	105.06	104.94	105.68	105.95	106.18	107.05	104.17	105.09	104.5	105.84	105.89	103.89	105.02	105.93	107.39	103.47	105.97	105.58	104.77	105.26	104.21	105.18	104.14	106.26	105.48	105.84	103.99	105.22	105.02	104.44	104.3	104.61	105.97	105.74	104.32	107.35	104.78	106.17	104.23	104.89	106.49	105.39	106.45	105.59
107.96	107.12	107.27	106.46	105.84	106.56	107.21	106.57	106.98	105.79	107.56	107.4	108.76	105.14	106.59	105.77	108.11	105.99	107.96	107.61	106.2	107.51	106.14	106.72	106.65	107.05	105.73	107.71	106.22	106.54	106.03	108.08	107.65	105.55	106.51	107.35	105.84	107.59	106.13	106.03	107.29	106.45	106.44	107.18	105.64	105.79	107.3	107.78	105.97	107.27
118.64	118.02	117.15	116.1	116.81	118.49	118.05	117.63	117.07	118.03	117.01	118.32	117.57	117.41	118.32	119.8	118.11	118.24	117.66	117.76	117.5	118.47	117.92	117.92	116.65	117.72	117.37	118.39	118.5	118.09	117.5	117.96	117.42	118.1	116.66	116.67	116.2	117.83	117.86	118.32	119.06	117.76	117.78	117.84	117.53	117.83	117.27	115.66	119.07	117.25
107.65	106.66	107.31	107.25	107.16	107.3	107.93	106.89	106.2	105.86	107.75	106.95	107.58	106.16	106.1	106.89	106.23	104.78	105.24	106.8	105.72	107.38	106.25	106.29	108.17	107.95	107.78	106.87	106.21	108.06	106.93	107.72	104.92	105.62	107.18	105.97	105.36	106.57	106.17	106.99	105.93	106.52	107.1	106.52	105.73	107.42	107.18	107.65	105.96	107.91
111.93	109.6	109.8	112.71	112.5	110.79	110.06	109.43	111.68	111.39	110.97	110.82	111.48	110	110.54	110.18	110.8	111.07	111.47	111.67	112.34	110.67	110.59	111.17	109.98	109.36	111.01	109.72	109.12	110.47	111.34	111.11	109.32	111.44	110.37	112.09	109.6	110.61	110.14	110.52	111.97	112.02	111.48	110.51	110.24	110.25	110.99	112.58	109.73	110.15
104.82	107.46	106.66	105.83	106.11	106.07	106.21	105.52	108.52	105.83	105.89	106.25	105.15	108.04	106.52	105.15	107.26	107.84	105.99	105.86	104.24	106.71	105.84	108.95	107.7	105.76	105.76	105.25	105.59	105.04	106.04	105.85	106.41	106.62	106.96	105.06	105.88	105.4	106.49	105.67	106.21	105.71	106.86	105.21	107.33	106.1	106.11	107.36	106.36	107.62
111.76	112.67	112.23	111.66	112.17	110.65	111.3	111.48	114.16	112.5	112.33	110.52	113.25	109.45	111.63	110.7	113.95	110.5	112.63	111.67	110.33	112.45	111.88	112.59	110.72	111.2	113.12	110.73	110.36	112.01	111.68	112.38	112.17	112.81	111.28	112.16	111.77	111.85	110.77	111.34	111.51	112.62	113.15	112.43	112.98	113.19	112.64	112.22	112.66	112.36
100.76	99.66	98.121	100.36	99.683	100.21	99.659	100.25	99.4	100.29	100.46	101.09	98.809	99.387	98.875	102.02	98.874	99.762	99.783	100.93	99.499	101.06	99.983	100.4	99.702	98.958	101	99.556	99.388	97.71	98.862	98.988	98.629	97.452	101.18	99.532	99.241	98.861	101.22	100.09	99.273	99.681	98.892	97.686	100.54	99.944	100.77	100.15	98.435	99.913
102.86	104.33	104.21	103.56	103.63	103.55	104.01	103.8	103.74	104.88	105.28	103.66	104.48	104.21	104.83	104.32	105.3	103.86	103.82	104.1	103.65	102.17	104.1	104.8	104.53	104.15	104.43	104.61	101.94	104.6	103.58	104.77	104.54	103.96	104.26	103.65	104.6	103.26	104.79	103.67	104.72	105.58	103.75	103.93	104.59	105.58	104.19	104.75	103.3	103.63
106.36	107.08	105.67	107.43	107.13	107.97	107.18	104.83	107.13	108.56	107.32	108.46	107.49	106.4	106.6	106.47	107.51	105.68	106.95	107.47	106.66	107.26	106.83	107.6	108	106.24	105.01	105.89	104.52	107.04	107.82	106.56	107.11	106.42	107.54	106.95	107.83	105.61	106.42	106.87	104.49	108.16	105.31	108.35	106.95	108.03	105.71	106.57	106.88	107.73
106.32	107.42	105.54	104.73	106.68	106.01	103.78	105.79	106.6	104.83	102.67	105.82	106.3	107.05	106.31	106.04	105.14	104.48	106.71	106.51	106.68	104.35	105.84	105.34	107.27	107.06	106.16	106.34	106.5	105.85	105.23	106.26	107.55	104.93	106.07	105.28	105.9	105.38	105.08	105.47	106.1	105.23	105.73	105.54	105.47	105.56	105.23	106.14	106.09	106.3
105.07	104.43	105.5	105.99	104.92	105.99	105.59	104.64	105.87	105.51	104.31	105.25	104.81	107.25	105.45	104.54	104.82	107.09	104.8	105.15	104.12	106.3	105.52	105.39	105.46	104.27	105.49	105.59	106.17	105.75	103.82	105.29	105.95	105.48	105.84	105.26	104.48	105.04	105.93	106.17	104.71	105.51	105.8	107.65	105.88	105.8	104.34	104.36	105.09	106.25
111.34	111.67	111.21	111.04	111.13	111.51	110.8	110.54	110.84	109.28	112.83	112.58	109.43	111.13	111.94	110.2	111.46	111.73	110.44	111.24	111.72	111.08	110.2	111.59	110.11	112	111.69	110.76	111.44	112.99	109.75	111.11	110.95	111.56	112.19	110.53	111.34	110.68	110.93	110.4	112.52	111.35	110.74	111.23	111.7	111.33	110.86	111.55	110.9	110.46
101.41	100.41	100.84	100.61	101.36	101.33	100.75	101.27	100.11	101.49	102.09	102.53	101.58	100.6	101.62	100.6	101.39	101.44	100.53	100.43	100.63	99.895	101.09	102.01	99.491	100.27	100.31	101.11	100.99	101.57	100.81	100.67	101.1	102.18	100.54	100.78	100.7	102.32	101.13	101.49	100.55	99.765	101.24	101.72	101.11	101.24	102.05	99.952	101.71	100.97
107.76	107.78	106.67	105.47	107.13	106.25	104.91	105.68	104.45	107.05	104.49	107.25	109.46	107.1	106.52	107.39	105.53	106.26	106.68	105.3	107.09	106.85	107.83	106.09	106.9	107.16	107.08	107.24	106.61	107.7	106.23	104.65	107.03	106.33	106.7	106.21	107.02	105.18	106.76	106.03	107.19	106.08	105.85	107.03	106.65	106.99	106.57	106.04	106.53	107.31
106.05	104.91	105.76	104.91	104.73	107.7	104.97	107.11	107.03	104.93	106.84	106.57	106	104.56	105	104.71	104.47	105.93	105.79	104.64	105.28	104.51	105.83	106.99	105.23	106.81	107.21	104.74	106.05	105.72	105.75	105.23	104.31	105.63	104.91	107.48	106.79	105.59	105.98	104.41	105.91	106.01	103.69	104.93	105.77	105.6	105.5	105.41	105.56	106.06
105.53	104.92	105.88	106.47	106.17	106.67	107.86	105.98	104.89	107.25	107.23	105.72	105.75	106.02	105.3	106.82	107.54	106.45	106.69	107.1	105.22	106.65	107.07	105.27	106.44	107.42	106.56	106.72	105.39	105.98	106.61	107.32	106.98	103.83	105.61	106.8	106.76	105.23	106.44	104.2	105.31	105.68	107.35	106.57	108.49	107.08	106.43	106.29	106.57	106.87
99.77	100.53	100.59	99.519	100.81	101.06	100.62	100.39	101.1	99.605	100.58	99.412	100.59	100.66	99.899	99.954	100.13	100.55	101.87	99.89	98.888	99.785	100.12	100.8	100.51	100.16	99.752	101.35	99.962	101.67	100.21	99.141	99.816	100.34	102.43	101.19	101.53	100.92	99.576	100.02	100.73	99.506	100.36	101.92	101.8	100.86	99.143	101.24	100.52	99.775
99.103	102	99.375	99.494	100.24	101.35	100.11	102.26	101.21	100.33	100.86	100.69	99.881	101.69	100.96	101.61	100.01	100.1	101.7	102.15	100.83	99.803	101.63	100.32	99.656	100.42	98.989	100.26	100.45	99.834	100.38	99.592	99.717	100.6	101.38	100.73	100.38	100.37	102.29	99.325	100.82	99.611	101.71	99.618	100.6	101.14	100.43	101.45	100.75	101.19
106.06	106.24	105.98	107.63	107.22	106.24	107.33	106.71	107.14	105.61	106.43	106.29	107.39	106.15	105.53	106.39	107.09	107.57	106.55	107.81	104.71	106.52	105.62	107.91	105.61	105.39	106.86	106.35	107.23	106.27	107.45	106.38	107.38	106.45	106.83	106.26	107.64	107.28	105.91	106.33	106.02	107.4	106.87	106.65	106.23	106.06	106.33	106.04	105.94	106.13
103.9	104.35	105.66	107.25	105.85	105.02	106.53	104.61	104.19	106.03	106.71	106.35	104.89	104.29	105.45	106.42	104.68	105.97	105.49	105.04	106.95	105.69	104.88	106.52	105.52	105.11	105.26	105.59	105.95	105.67	105.89	105.52	105.68	106.3	105.65	104.9	106.69	106.68	105.94	106.72	104.88	105.62	106.74	105.19	106.44	105.4	104.86	107.7	106.01	106.04
112.5	112.46	113.22	111.46	112.6	111.84	112.55	110.66	111.04	111.2	113.07	113.66	113.93	112.12	112.12	113.19	111.24	112.43	112.16	111.63	111.73	112.2	112.8	110.27	113.37	111.59	111.24	112.11	112.7	113.08	112.52	111.84	112.19	112.68	112.99	112.53	110.75	113.01	113.39	110.96	112.7	110.88	112.1	110.35	112.79	110.9	113.15	112.88	111.69	112.77
106.26	106.39	107.31	107.92	106.09	106.42	105.83	105.57	106.58	107.75	105.31	105.52	105.27	105.31	106.84	105.42	106.95	105.96	106.51	106.02	105.69	103.89	106.37	106.13	106.45	106.4	105.43	106.82	106.02	106.16	105	105.92	105.37	107.05	106.2	106.72	107.15	106.46	104.63	105.93	106.44	105.47	106.42	106.94	105.58	105.77	107.57	105.92	105.68	104.74
109.81	110.13	109.92	109.19	110.03	109.88	109.43	109.94	108.55	109.62	109.03	109.49	109.75	109.78	109.79	110.02	108.66	110.46	110.15	109.7	109.63	109.9	110.46	109.61	109.54	109.08	109.73	109.85	109.99	109.61	109.42	109.42	108.77	110.13	110.76	110.12	108.75	108.53	110.21	109.32	110.17	111.52	108.19	108.94	108.99	109.51	110.31	110.33	108.63	110.61
105.33	105.77	105.87	106.79	104.49	107.37	104.78	105.77	103.67	106.6	106.27	105.28	105.98	105.85	106.18	103.78	105.76	105.07	105.02	104.64	106.01	104.62	105.23	105.35	106.06	106.42	106.17	105.03	104.81	105.72	104.96	105.13	104.13	105.56	107.19	105.86	105.33	106.29	106.05	106.13	108.26	105.36	105.57	106.01	104.46	104.38	105.12	104.93	105.73	104.72
111.79	111.88	112.34	110.41	112.36	112.24	110.71	112.16	111.97	111.34	111.69	112.42	112.58	112.09	111.79	112.4	111.15	113.44	111.04	111.92	111.25	111.37	111.09	110.08	111.03	112.35	111.55	111.21	112.55	111.44	111.33	111.59	113.82	112.51	111.91	112.95	112.59	111.2	112	112.05	111.73	113.02	111.54	112.09	112.49	112.08	112.14	112.17	114.18	112.29
109.79	109.66	109.73	109.15	109.18	110.09	110.92	110.78	108.72	109.78	109.65	109.65	109.29	110.21	108.68	109.65	110.17	109.25	109.91	110.53	109.1	109.98	108.93	110.7	108.24	110.17	110.38	111.75	109.67	109.64	111.3	111.31	109.98	110.17	109.61	110.36	108.58	108.52	110.27	109.64	108.29	109.99	110.34	109.19	111.74	107.96	110.31	110.45	110.15	109.68
106.89	107.05	107.42	106.94	105.12	105.51	105.11	107.15	106.65	106.94	106.26	107.31	108.61	105.72	108.02	106.08	108.44	105.67	107.43	106.23	106.21	107.23	107.59	106.29	105.59	106.85	107.11	105.97	105.91	106.87	105.38	106.43	103.98	106.33	107.73	105.77	104.86	106.51	106.51	107.84	105.84	106.58	105.36	106.74	107.95	106.38	105.84	107.69	106.76	105.67
105.76	109.29	106.51	106.67	106.87	106.94	106.37	105.35	104.33	105.87	105.9	107.95	106.1	106.86	106.88	105.16	105.38	107.7	106.42	105.89	103.66	106.14	106.55	106.28	106.18	104.96	106	106.41	105.89	106.46	107.07	106.28	105.87	106.87	106.85	105.66	105.69	106.48	107.38	106.38	107.82	105.66	105.67	107.48	107.14	106.08	106.59	105.12	105.85	106.1
104.89	105.97	103.04	106.1	105.98	105.36	106.17	104.52	104.82	105.05	104.96	106.01	104.76	105.93	104.39	103.7	105.43	104.69	103.47	105.62	103.58	104.98	106.09	107.28	104.08	103.86	104.07	104.94	104.94	105.34	103.87	105.78	105.32	103.94	103.77	104.92	105.66	106.29	104.82	104.64	104.96	106.28	104.76	105.94	105.2	105.38	104.67	105.77	105.33	104.24
107.72	106.42	106.9	106.53	107.48	106.67	106.1	106.74	105.84	107.08	104.57	106.26	106.41	104.47	106.86	105.74	106.31	106.71	105.57	104.61	104.55	105.95	107.25	106.8	107.35	104.79	105.98	107.26	106.48	104.85	105.48	106.36	105.63	105.17	105.54	106.69	105.65	106.35	105.46	105.81	105.46	104.34	106.81	104.17	106.17	106.71	106.4	107.55	105.77	106.98
99.627	99.643	99.837	99.695	98.527	99.662	99.452	99.085	99.255	100.32	100.6	99.122	97.297	99.994	99.358	100.19	99.611	99.039	98.594	98.656	100.52	100.07	100.89	99.285	100.34	100.31	98.97	98.613	100.29	98.787	100.69	99.98	99.531	100.19	98.6	98.415	99.814	99.85	101.04	100.61	100.28	99.06	98.406	98.745	100.42	98.803	99.69	100.12	100.27	100.35
106.44	106.57	104.76	105.45	108.05	105.08	104.99	105.84	104.62	103.56	104.27	104.8	105.68	105.11	107.56	106.95	106.22	105.29	104.52	107.44	105.68	105.47	106.45	105.44	106.35	106.09	107.18	106.85	106.58	107.07	104.91	105.69	104.46	104.22	105.19	105.47	107.46	106.22	105.06	106.21	104.92	105.68	104.92	106.41	105.34	104.49	106.74	104.63	106.67	106.01
100.22	101.93	98.5	101.87	102.25	102.67	99.709	99.927	100.29	100.76	101.23	100.01	101.01	100.71	101.31	100.02	99.971	101.01	100.63	100.93	100.51	99.862	99.545	101.56	97.352	100.37	99.614	100.3	100.84	100.03	100.67	100.57	99.986	99.249	98.993	100.49	99.824	100.15	101.11	100.17	99.925	100.22	99.133	99.734	102.36	100.25	99.686	101.81	100.39	101.26
110.25	110.39	110.1	110.08	109.96	109.28	110.84	110.27	109.12	110.33	111.98	111.21	110.11	110.95	111.1	109.58	110.65	110.29	112.11	109.78	110.16	109.89	110.33	109.91	109.83	109.93	110.87	110.35	109.36	111.67	109.61	111.51	110.75	111.72	110.03	110.26	110.18	109.31	110.97	110.19	108.58	110.56	111.1	111.46	110.9	111.77	109.99	110.82	110.39	111.45
106.14	104.38	106.24	105.36	104.42	104.35	105.34	105.89	105.8	105.82	105.77	105.69	106.08	104.08	105.96	104.85	106.45	103.99	106.49	105.27	105.29	104.44	105.72	105.42	105.83	104.94	105.93	105.8	104.84	106.35	104.94	107.12	105.04	105.63	106.18	107.29	106.51	105.76	105.59	107.99	105.46	106.58	106.53	103.98	105.75	104.72	104.6	104.77	106.45	104.51
103.66	105.77	103.42	103.97	103.71	103.67	106.09	103.68	103.75	105.48	103.56	104.34	104.46	103.84	104.67	102.86	104.99	105.11	104.17	103.77	102.77	103.6	103.79	105.57	105.09	104.75	104.93	105.14	105.32	104.82	106.28	104.99	104.91	105.36	103.96	103.9	104.66	104.37	104.57	103.71	104.67	104.9	103.1	104.39	105.08	103.84	102.16	104.39	103.76	103.04
111.14	112.76	110.67	111.75	111.61	111.33	112.9	110.92	112.99	110.48	111.18	112.85	113.34	110.56	111.56	112.11	110.88	113.12	111.58	112.32	111.91	111.56	111.3	113.22	112.17	110.91	111.96	112.66	112.17	111.3	113.72	112.08	112.17	111.17	111.91	111.72	111.88	112.15	112.91	111.25	112.3	111.97	111.53	112	112.88	111.61	111.37	112.1	111.04	111.77
112.91	112.8	111.67	112.49	113.29	111.65	111.34	111.46	112.1	111.6	112.76	110.85	111.57	111.92	112.11	111.78	110.22	110.82	111.5	111.74	113.42	113.47	113.49	111.4	112.88	112.24	112.68	112.84	111.96	114.08	111.7	112.97	112.06	111.15	111.23	113.69	112.35	112.64	111.9	112.37	111.86	113.53	111.15	111.49	112.88	113.31	113.66	111.06	111.87	110.88
103.86	105.86	106.22	104.69	103.68	105.25	105.74	103.98	104.46	104.56	105.95	103.7	105.19	105.7	104.27	103.6	106.24	105.09	104.81	104.14	105.43	104.51	105.1	103.53	105.8	105.56	106.49	105.49	105.49	104.91	104.78	104.4	104.22	105.84	105.58	104.64	105.29	105.94	106.53	106.38	104.26	106.5	105.57	106.16	103.2	103.93	104.78	106.36	104.19	105.07
116.72	117.27	116.57	117.67	115.79	115.85	114.9	116.17	116.7	115.33	116.67	117.66	117.38	118.89	114.16	116.45	116.81	115.43	118.36	116.7	116.55	115.67	117.56	115.48	116.53	116.41	115.82	116.38	116.07	116.16	116.8	115.35	116.35	116.64	116.58	116.92	114.73	116.28	117.32	116.15	116.16	116.79	117.27	116.8	115.92	116.9	115.53	114.92	116.25	115.33
105.95	104.86	106.81	104.94	106.87	104.76	103.99	106.47	106.27	106.55	107.48	105.31	106.15	105.98	106.66	104.9	107.84	104.13	104.96	105.86	106.35	105.38	105.9	106.29	105.92	107	104.19	106.13	105.95	105.74	105.88	106.18	106.96	105.62	106.01	105.53	106.69	105.95	106.99	105.89	106.94	104.62	107.01	104.7	105.51	106.27	103.63	106.2	105.54	106.38
103.87	103.8	104.82	103.52	104.42	103.63	102.86	102.08	102.97	105.11	102.65	105.49	104.02	104.16	105.05	104.48	104.75	104.24	105.6	105.11	105.29	105.18	104.64	105.33	103.15	103.97	102.99	104.75	104.55	105.83	104.3	104.87	103.62	105.11	102.84	104.38	103.44	104.13	103.16	105.1	104.72	104.43	104.98	104.64	104.13	103.48	103.38	104.38	105.13	103.11
105.57	106.77	104.44	105.62	106.34	106.27	107.43	107.21	106.73	105.27	104.92	104.85	105.48	107.79	106.04	107.9	106.78	107.25	105.69	106.17	106.05	105.74	106.66	108	106.24	106.1	106.76	106.64	106.82	103.94	105.9	105.29	106.97	107.34	106.2	107.44	106.54	106.55	107.08	107.25	105.55	106.83	107.97	106.23	105.9	106.45	105.7	105.65	106.63	105.34
107.29	106.73	103.23	103.93	104.6	105.46	106.07	103.91	105.67	105.42	105.03	106.27	105.91	106.95	105.64	105.28	105.52	107.24	103.59	106.44	105.67	105.8	105.12	106	104.45	104.13	106.24	107.37	105.5	106.08	106.7	105.86	106.77	105.61	105.4	107.76	106.49	104.78	107.27	104.23	106.44	108.04	103.88	106.85	106.84	107.26	105.46	109.03	105.6	105.2
110.86	110.45	110.21	110.14	112.04	111.11	110.64	111.8	111.83	111.99	111.02	111.08	112.89	112.39	112.44	110.66	111.88	112.12	110.4	109.44	110.24	110.53	109.39	111.1	111.03	111.23	111.4	111.97	111.44	110.04	111.04	112.67	110.26	112.05	110.42	112.75	111.33	111.39	110.06	111.65	111.22	111.76	109.41	111.14	110.79	111.85	111.85	111.55	110.57	111.51
105.96	106.76	106.18	107.29	105.47	106.47	105.77	106.81	106.09	106	105.1	106.3	105.49	105.55	105.79	105.93	104.81	106.91	106.39	106.54	106.97	106.81	105.68	104.92	106.31	105.2	107.08	105.76	106.3	105.7	107.07	107.34	105.01	106.39	106.54	105.13	105.13	107.25	105.28	107.08	106.69	106.88	104.86	105.35	105.42	105.91	105.16	105.22	106.19	107.8
112	110.39	111.66	112.44	111.97	110.39	112.88	110.43	111.98	111.81	111.92	110.07	111.78	110.79	110.13	112.87	112.73	111.85	112.45	112.26	112.31	112.87	112.44	112.23	112.31	112.67	113.39	111.86	111.95	112.16	112.63	112.34	111.56	113.27	111.91	112.02	112.35	112.54	112.74	112.32	112.37	111.75	111.5	112.11	112.3	113.45	111.76	112.73	112.07	112.2
105.45	105.72	106.06	104.6	106.61	105.56	105.6	104.89	105.14	107.41	106.63	104.98	103.63	107	107.01	105.16	105.98	106.06	106.2	106.24	104.54	106.57	103.73	105.75	105.09	107.58	105.91	104.34	106.13	105.3	105.72	105.94	105.65	105.24	104.5	107.54	105.83	107.21	105.48	106.27	105.73	104.86	105.39	105.3	106.85	105.27	105.83	106.3	106.12	104.8
106.39	105.32	105.62	104.51	104.85	105.18	103.83	104.44	104.3	104.04	105.33	105.85	106.32	105.35	105.43	105.22	104.57	105.89	105.59	106.02	105.57	104.38	106.1	105.93	105.8	106.08	104.83	104.19	103.27	106.18	106.94	104.2	104.53	105.24	106.79	104.61	105.45	104.47	105.48	105.97	104.97	105.47	104.53	104.88	104.57	105.4	106.08	104.61	105.95	105.62
105.09	104.87	105.31	105.99	105.85	105.02	104.56	105.3	104.56	105.77	106.18	104.88	105.19	104.19	104.48	104.98	106.03	104.27	106.08	106.16	103.63	106.46	105.6	104.68	106.45	105.91	106.45	105.51	104.76	104.92	104.56	105.7	106.54	106.75	104.95	105.24	106.05	104.17	105.16	105.42	106.29	105.89	105.56	106.69	105.64	105.26	104.23	106.58	106.15	107.1
105.65	105.56	105.49	105.25	104.45	106.72	106.2	105.93	106.3	107.06	106.26	106.04	106.76	105.46	106	105.65	106.01	105.78	105.87	106.87	105.57	105.82	106.11	104.98	107.49	105.21	105.49	105.95	104.96	105.28	104.78	106.09	106.32	108.01	106.77	105.41	105.67	105.23	107.35	105.95	105.79	106.36	106.48	104.68	107.24	105.95	105.31	106.09	106.93	105.09
106.39	105.15	106.01	105.47	105.29	104.95	106.23	105.68	107.11	104.43	105.68	105.32	105.93	106.08	105.2	105.74	106.6	106.07	104.37	104.83	106.34	104.75	106.54	105.94	106.02	106.32	105.42	104.79	106.27	107.52	105.66	105.56	104.75	104.77	104.44	105.21	106.23	105.15	105.88	105.48	106.82	104.95	103.49	105.42	104.2	105.99	105.45	106.4	105.46	104.79
110.78	110.57	112.31	111.68	111.31	111.3	111.43	112.44	111.63	111.66	111.72	110.54	111.61	111.38	110.32	109.05	111.43	110.87	111.72	110.92	111.58	111.29	111.04	111.84	110.91	110.84	111.69	112.19	110.78	110.68	111.29	111.58	111.49	111.22	110.3	110.22	112.33	112.62	110.36	110.68	111.13	111.31	110.24	112.51	111.55	111.11	110.56	112.81	111.05	112.22
110.97	111.06	111.44	111.3	111.32	112.54	111.18	110.86	110.84	111.77	112.98	109.39	111.92	111.04	112.86	111.15	112.21	111.98	109.32	110.36	111.19	110	111.1	111.95	109.64	110.88	111.14	110.78	110.72	111.23	111.91	111.79	111.93	111.48	111.78	111.38	110.76	111.15	111.07	111.69	110.72	111.36	110.24	110.83	110.55	111.24	111.52	111.04	111.74	110.79
113.28	110.78	109.85	110.63	111.1	110.1	110.77	112.8	113.16	109.96	109.41	111.27	112.17	111.14	111.92	111.55	112.92	112.53	112.09	111.29	110.03	110.86	110.7	111.65	111.12	110.04	110.24	112.3	109.71	111.88	111.89	112.09	110.81	110.3	111.21	112.66	111.18	110.52	110.28	111.01	111.16	112.58	111.81	111.21	110.57	111.35	110.77	111.17	109.72	110.78
106.1	104.27	105.26	105.84	104.22	105.08	104.6	105.51	105.92	106.57	103.88	106.93	103.85	104.48	105.17	105.25	107.24	104.8	107	104.75	105.04	105.62	103.82	104.69	105.59	106.09	105.34	106.34	105.03	105.38	104.96	106.88	103.41	105.83	104.46	104.08	106.4	106.46	104.53	105.2	105.53	105.69	105.74	105.37	106.27	104.95	105.73	105.65	105.12	104.54
99.569	100.47	101.38	100.78	99.742	101.49	100.62	101.51	101.18	99.741	100.68	100.17	100.65	101.39	100.25	100.46	101.49	99.753	100.92	100.38	101.01	100.04	100.09	102.43	99.994	100.97	102.37	101.25	100.73	99.792	100.37	98.898	100.11	100.89	101.08	101.19	99.534	99.117	100.64	101.23	100.86	99.508	99.673	100.71	98.854	99.698	101.3	101.68	100.8	100.89
106.63	106.18	105.2	105.72	105.7	105.5	106.05	105.28	106.21	104.96	106.48	106.65	106.85	106.55	104.07	107.63	105.44	105.66	106.57	106.39	105.76	106.46	106.33	106.84	104.87	106.94	107.82	104.66	104.19	104.43	106.63	106.9	106.92	105.66	105.32	105.42	105.14	105.68	105.33	105.97	105.82	106	106.91	106.75	105.93	104.78	106.54	105.68	105.85	106.23
105.53	106.64	105.96	106.86	105.63	106.79	106.32	106.76	105.7	105.24	105.73	106.06	104.53	105.94	104.31	106.4	104.05	105.91	104.67	105.62	106.3	104.9	106.92	107.05	106.2	105.1	105.78	104.37	105.78	106.3	105.94	105.64	104.45	105.66	105.74	104.82	104	104.94	106.82	105.68	104.53	105.08	105.81	104.91	106.53	107.06	105.37	104.18	105.03	105.44
110.47	110.46	110.23	110.53	110.02	109.53	108.78	109.64	108.25	110.01	110.89	109.5	111.45	109.25	110.57	110.41	111.35	109.98	109.93	111.17	110.4	109.1	109.76	110.01	110.17	108.5	110.81	110.53	109.38	109.95	110.16	110.2	113.16	110.38	110.75	109.68	110.19	109.52	111.56	111.28	108.9	111.77	109.75	111.23	111.19	109.74	110.27	109.97	109.36	109.81
108.44	110.74	109.23	111.98	108.14	110.05	109.28	110.84	109.03	107.79	108.43	109.52	110.55	110.04	108.75	108.57	110.65	109.32	110.21	109.6	111.78	108.92	110.15	108.33	110.2	109.39	110.45	109.69	109.06	107.91	109.54	110.22	110.4	109.8	110.68	111.27	109.66	109.96	110.35	109.15	108.4	109.3	110.42	109.98	108.77	109.21	110.74	109.42	109.99	109.22
108.74	107.51	107.18	106.25	107.13	104.42	105.32	106.48	105.78	105.76	108.17	107.85	107.06	106.6	106.39	105.84	106.25	106.1	106.84	106.53	106.21	106.53	104.95	108.46	107.42	107.89	107.09	107.48	106.46	107.26	107.59	108.09	107.94	106.86	108.56	106.81	104.69	108.05	107.49	107.58	107.81	107.99	106.56	108.01	107.61	106.44	106.97	106.8	106.85	107.53
107.05	105.53	105.71	105.75	106.3	104.63	105.58	105.88	105.18	105.23	105.64	105.15	104.23	106.1	106.32	104.74	106	104.88	105.11	106.35	107.76	105.79	106.66	106.11	106.7	107.17	106.27	104.99	106.7	106.65	105.17	105.24	104.49	104.41	104.41	105.21	105.71	107.71	105	106.41	106.18	105.27	106.23	105.7	106.35	106.26	105.36	106.22	105.67	106.1
104.51	103.89	103.83	105.02	103.43	106.27	104.49	104.59	103.36	104.56	104.28	103.83	104.37	103.34	106.21	104.71	105.24	103.85	103.65	104.15	104.82	104.62	103.97	103.78	104.83	104.92	104.48	103.39	104.06	102.93	103.59	103.26	103.98	103.41	103.38	106.27	105.87	104.65	104.24	103.31	104.49	103.69	103.97	103.79	104.12	104.27	102.98	103.62	104.37	104.19
107.33	105.98	106.75	105.41	105.95	107.38	105.03	105.41	105.41	105.39	107.83	106.54	108.22	104.85	107.05	106.39	105.79	106.83	106.7	105.53	104.35	106.26	106.29	107.38	107.3	107.23	107.2	106.91	107.76	107.31	105.85	106.53	106.4	107.24	106.22	105.52	107.36	105.95	107.61	107.9	106.61	106.99	105.23	106.89	105.22	107.16	106.52	106.4	105.45	105.84
104.42	104.54	103.57	105.46	105	102.27	104.74	106.13	104.09	104.27	103.47	105.36	103.36	106.11	103.98	102.29	104.2	104.24	101.78	103.93	105.63	104.11	103.38	105.92	104.59	102.67	104.23	103.72	103.52	103.24	104.77	104.67	106.72	104.96	103.88	103.66	103.45	104.87	103.14	104.33	104.88	103.56	103.57	103.81	104.62	103.92	104.57	104.47	104.27	104.05
105.65	104.36	105.68	106.77	105.08	106.87	105.03	105.15	105.7	105.47	105.31	106.01	104.12	105.65	106.9	105.07	106.1	107.12	105.96	106.02	105.38	105.89	107.08	106.95	105.81	104.51	106.31	105.18	105.96	105.39	104.4	106.04	107.79	105.29	105.23	106.99	104.81	105.58	104.63	105.73	105.72	104.62	106.99	103.92	104.24	105.47	106.55	105.17	104.61	105
106.4	106.85	106.71	106.28	107.87	106.73	106.11	105.75	108.17	107.33	106.71	106.3	107.14	104.74	107.69	107.66	107.53	107.64	107.77	106.23	106.28	105.74	106.62	106.78	107.68	106.39	107.44	106.61	106.25	107.21	106.62	105.57	107.67	105.78	107.81	104.89	106.65	106.37	107.47	107.22	106.52	106.89	107.19	107.5	106.59	106.78	106.79	105.76	107.42	106.67
111.59	111.15	112.73	110.33	112.03	111.47	111.51	111.94	112.42	110.52	111.6	112.03	111.33	111.18	112.4	109.88	112.05	111.9	110.94	110.81	111.93	111.56	114.16	112.13	113	111.13	112.27	112.11	111.68	111.29	111.32	112.87	112.31	111.05	112.42	111.25	111.92	111.42	111.24	110.06	110.8	110.59	110.54	111.83	110.12	111.61	111.32	111.73	111.59	112.04
110.1	108.72	110.17	109.38	110.06	110.03	109.45	107.86	109.49	109.5	107.79	110.79	110.91	108.58	109.64	109.74	109.9	109.39	112.27	109.23	109.57	109.98	109.48	109.98	108.49	108.62	110.36	108.73	111.02	109.64	108.94	109.85	108.68	110.34	109.41	108.86	108.15	110.18	109.71	107.95	108.69	110.48	110.35	109.53	110.44	109.05	111.22	110.6	109.93	109.9
107.09	106.04	105.67	105.84	106.89	107.85	106.09	106.03	107.36	107.24	107.36	108	105.59	106.59	104.69	106.45	107.4	105.16	106.25	107.26	106.6	105.83	105.5	104.55	105.9	106.32	107.16	105.76	105.72	106.93	105.69	106.95	106	106.87	107.32	107.76	106.83	105.69	106.96	107.41	106.24	106.9	105.47	106.73	106.72	105.78	106.77	106.4	107.13	104.38
107.75	107.78	105.6	108.28	105.85	105.23	107.2	106.53	108.48	106.68	106.7	108.9	106.9	107.25	106.03	105.75	107.42	106.8	106.97	107.67	106.13	107.88	106.67	107.38	106.36	105.49	105.19	106.51	106.99	108.62	105.94	106.47	107.78	106.41	106.04	108	106.94	105.5	105.6	107.9	107.27	106.18	107.21	106.34	106.7	108.13	107.64	106.57	105.9	106.28
99.88	99.779	99.222	99.26	99.603	99.726	100.26	99.736	98.845	99.572	99.607	101.87	99.379	101.01	100.03	101.14	99.582	98.995	100.22	99.419	100.67	100.29	99.87	99.848	99.188	98.289	100.61	100.03	99.115	98.775	98.725	99.683	98.749	99.887	101.37	99.527	101.28	99.714	99.537	99.339	98.843	99.084	98.909	100.92	99.672	99.543	100.97	99.815	98.664	101.3
110.86	111.16	111.1	111.52	109.72	109.57	110.79	108.68	110.2	110.38	110.73	110.96	108.91	111.59	110.46	109.5	110.04	111.05	110.42	111.88	110.21	110.27	110.28	109.55	108.78	110.65	111.04	109.91	110.28	109.1	109.15	110.89	109.86	110.07	110.27	111.16	110.9	109.46	109.32	109.22	111.57	108.33	109.48	111.8	110.79	111.29	109.83	108.92	110.09	110.09
111.73	112.44	111.96	112.92	112.63	112.94	113.05	111.54	110.9	111.62	110.88	110.75	112.13	111.59	111.64	111.64	111.23	112.26	112.1	113.17	113.53	111.7	110.67	111.46	111.95	112.18	111.19	111.95	112.25	112.6	110.6	111.67	112.85	111.22	111.76	113.01	112.7	113.82	111.18	112.64	112.28	109.9	110.84	112.67	112.57	111.8	112.36	109.69	113.62	111.6
100.39	100.01	100.08	99.291	102.06	99.569	101.1	100.57	100.2	101.87	101.26	101.9	100.51	100.21	102.41	100.6	100.46	101.94	101.33	102.43	101.02	100.73	102.81	102.07	102.78	101.31	100.81	101.56	101.89	100.98	101.96	101.29	101.49	100.82	101.45	101.49	100.39	98.681	100.41	102.6	100.19	103.4	100.24	100.77	101.62	101.41	100.6	99.913	101.57	99.958
106.1	107.51	105.45	106.68	107.1	105.86	106.25	106.77	106.59	107.18	105.2	105.67	106.33	108.22	107.2	105.12	105.91	107.48	105.64	105.84	106.64	107.48	107.64	107.55	106.97	106.86	105.66	106.75	105.64	106.57	106.21	106.39	107.52	107.17	105.7	107.59	107	105.38	106.72	106.41	104.38	106.19	106.13	105.82	105.4	105.67	105.11	107.23	107.24	106.83
103.2	104.52	105.44	102.87	103.86	103.4	102.07	103.27	102.38	103.66	105.01	103.71	105.19	104.5	104.67	105.96	103.59	105.52	104.91	105.37	105.38	104.62	105.13	103.99	103.76	106.16	104.46	104.89	104.8	105.21	104.51	103.15	104.53	105.97	103.82	104.79	104.19	105.38	103.6	105.9	105.01	104.87	105.46	104.03	103.84	104.55	103.42	105.39	104.4	104.27
111.02	111.69	111.53	111.58	109.14	112.9	111.31	112.26	112.12	111.33	111.78	110.28	110.57	111.43	112.19	110.9	110.55	112.89	111.04	111.35	111.44	113.6	112.11	110.56	111.2	112.79	112.07	110.65	111.83	112.09	110.74	111.48	111.4	111.51	111.53	112.28	111.45	111.08	112.28	110.44	110.91	111.53	112.41	111.81	111.24	112.33	111.82	111.71	112.37	110.69
101.83	102.07	102.49	101.18	101.25	99.798	100.7	98.414	100.81	101.38	99.277	100.24	100.19	101.53	100.47	100.15	101.83	99.885	99.901	100.51	102.35	101.27	101.74	100.86	100.11	100.79	99.894	100.27	99.903	100.68	100.91	101.55	101.88	99.473	100.57	100.65	100.56	100.46	100.33	100.48	100.1	101.96	100.55	101.53	99.352	101.1	101.45	101.03	101.06	100.36
109.97	110.53	113.18	110.62	111.25	109.88	110.57	111.88	112.02	111.63	110.74	111.77	112.33	111.71	113.77	111.94	112.79	112.22	111.16	111.94	111.27	111.3	113.27	110.96	110.31	113.44	110.08	110.61	112.08	111.56	113.03	110.88	111.16	110.52	111.07	110.63	111.75	111.24	111.48	112.86	112.36	111.6	113.03	111.34	110.58	112.65	110.9	112.71	111.36	111.86
100.81	101.49	99.412	100.55	101.42	100.33	98.528	101.57	101.35	101.37	99.96	101.37	101.25	100.55	100.95	100.83	99.262	99.465	101.09	100.25	102.23	101.57	99.719	101.24	99.647	99.24	100.42	100.13	99.669	100.18	101.41	99.165	99.444	100.85	98.87	100.62	99.922	99.486	100.41	98.701	99.739	101.49	100.16	100.06	100.46	101.33	100.57	101.32	100.14	100.38
101.72	99.132	99.024	100.93	100.66	101.08	99.539	98.564	101.18	101.73	101.11	101.01	100.38	101.96	100.26	99.691	101.16	101.73	102.31	101.89	98.903	101.28	100.47	102.05	101.21	99.906	100.97	101.45	100.96	100.73	100.52	100.95	99.676	100.72	101.73	100.48	101.59	100	99.904	100.33	100.29	99.803	103.52	99.957	101.92	100.71	100.61	101.72	100.91	101.76
105.55	107.55	107.05	106.9	107.05	105.4	105.33	105.47	104.52	104.26	107.92	105.7	106.05	104.53	104.46	106.32	105.32	104.05	105.85	106.16	107.34	105.59	107.6	103.72	107.23	105.74	105.74	105.68	105.39	105.41	105.5	105.12	105.97	104.89	105.61	106.56	105.01	106.18	106	103.99	106.8	107.07	105.32	106.94	107.06	105.54	105.45	106.01	104.54	106.2
104.83	103.54	105	102.94	106.32	103.1	103.51	105.22	104.88	104.69	104.61	103.43	104.19	103.61	104.83	104.26	104.53	106.98	103.39	104.35	104.69	103.9	103.19	103.04	103.74	103.49	102.55	104.76	103.96	103.4	105.46	104.36	105.28	103.26	102.57	103.35	105.54	104.18	103.49	104.06	102.84	104.03	103.02	104.02	103.57	103.77	104.07	103.64	103.86	105.46
113.68	111.85	111.82	111.79	111.72	113.7	113.25	111.9	111.45	110.85	110.4	113.93	112.07	113.53	111.13	112.39	112.98	112.29	111.99	111.62	111.11	113.17	111.38	111.02	111.45	111.24	111.87	113.03	112.46	111.83	112.61	111.1	112.17	112.49	109.54	113.07	112.66	112.49	110.43	111	112.6	112.43	113.91	112.29	110.79	112.63	111.58	111.57	111.77	110.25
105.52	106	105.76	105.21	105.38	106.07	108.62	105.86	106.15	106.64	105.89	105.22	106.14	105.6	106.89	105.86	106.27	106.49	105.25	105.59	105.72	106.38	105.75	105.28	105.42	107.31	104.49	105.66	106.03	105.75	108.02	106.52	106.43	107.19	103.76	107.08	105.71	105.25	106.47	104.46	106.77	105.34	105.86	106.99	105.73	106.35	105.42	107.86	106.28	107.03
100.49	99.516	100.81	98.611	102.01	99.309	99.658	101.34	100.12	99.376	101.21	100.31	99.237	99.696	99.231	98.323	100.37	99.872	100.11	99.968	100.4	100.86	99.965	101.08	99.606	101.33	102.13	100.88	100.15	100.87	99.913	99.789	100.81	100.23	100.8	99.809	99.716	100.91	101.23	102.52	101.45	99.524	99.167	97.896	101.2	101	99.914	99.21	99.821	99.226
105.94	106.5	104.87	106.65	106.05	106.1	105.07	106.07	105.11	105.76	105.47	105.26	104.98	107.18	105.11	105.87	103.81	107.62	106.48	105.42	106.47	106.22	105.45	105.25	105.85	105.05	104.46	105.52	105.43	106.91	106.68	106.01	105.88	104.08	103.84	106.44	105.75	104.95	106.22	106.88	104.23	105.28	106.45	106.74	105.29	106.68	105.32	105.25	105.83	105.63
100.76	99.982	100.01	100.47	100.18	100.29	99.455	99.285	99.713	100.02	101.63	100.36	100.92	99.639	100.24	98.909	99.948	100.62	100.8	99.354	98.829	99.108	98.812	99.88	99.704	101	100.72	100.41	98.7	99.959	99.308	101.19	98.971	100.12	100.13	98.601	99.203	99.164	99.438	100.2	98.224	99.841	100.6	100.47	100.19	101.71	100.07	99.404	101.44	99.053
113.01	113.45	113.89	113.27	113.37	113.05	114.35	111.58	112.66	112.18	112.63	113.07	112.37	113.69	113.78	112.85	113.07	112.26	111.29	112.23	112.42	113.08	113.74	114.02	112.87	113.02	113.27	113.5	112.28	113.36	113.62	112.39	114.07	111.53	114.49	112.74	111.81	113.1	111.89	113.35	112.59	113.37	111.81	112.88	114.05	111.1	113.38	114.21	112.82	111.36
106.15	105.25	106.48	105.25	105.36	105.55	105.98	104.67	106.08	106.6	106.64	105.19	107.09	104.58	104.48	106.56	106.19	105.31	105.18	106.89	105.17	105.1	106.96	104.1	105.15	104.83	104.66	106.09	105.01	105.75	104.32	105.59	103.16	105.62	105.61	105.1	103.6	106.59	106.46	106.12	104.52	105.07	105.39	104.87	106.28	105.56	107.71	106.95	105.08	104.83
104.61	104.13	103.58	105.4	104.56	105.47	103.93	104.57	105.47	104.95	105.6	105.35	104.41	103.28	103.69	105.08	103.7	104.64	107.13	105.49	102.6	104.33	105.13	105.58	104.79	103.5	104.31	103.67	102.71	103.54	106.23	105.67	105.37	103.94	104.5	103.91	104.98	104.98	104.24	102.28	104.59	102.51	104.06	103.49	103.85	102.88	104.99	104.36	104.86	104.55
106.05	106.44	108.33	107.81	105.03	106.94	107.08	106.86	106.64	107.5	107.09	105.25	106.02	105.73	107.15	107.28	106.22	107.84	106.55	105.8	107.54	107.03	106.96	107.11	107.92	106.48	106.96	106.09	107.4	106.66	106.48	106.2	107.79	107.28	107.16	105.36	107.38	107.09	108.46	106.64	107.99	106.49	107.99	104.94	106.44	107.05	107.15	108.26	108.2	105.87
99.294	99.711	99.217	98.629	99.627	99.444	99.171	99.916	99.933	101.05	100.61	100.51	100.28	99.51	100.15	99.82	100.82	99.942	98.759	101.39	99.625	98.544	98.677	99.798	100.44	100.56	100.87	100.86	99.751	99.297	98.858	100.61	99.676	99.198	100.3	100.76	99.171	100.51	100.21	100.21	98.179	100.26	99.724	100.45	99.813	98.111	98.1	99.2	99.183	99.945
105.36	105.51	105.17	104.64	103.68	105.21	105.06	104.96	105.81	104.73	102.68	104.91	103.73	103.49	105.8	104.51	105	104.74	104.76	104.58	103.59	104.35	103.84	104.51	103.44	103.58	105.2	104.42	106.03	105.69	105.17	105.13	103.93	104.87	105.28	104.09	104.38	105.77	103.69	102.87	102.97	103.85	103.52	104.54	105.57	105.27	103.47	105.72	103.82	103.74
105.97	106.03	106.76	105.57	105.43	105.64	105.65	105.06	106.31	107.8	105.89	104.33	106.7	106.04	106.56	105.07	107.59	106.9	104.6	106.38	106.77	105.21	105.94	105.33	106.29	107.51	106.43	104.98	105.7	107.01	106.23	107.34	105.93	103.93	104.67	105.26	106.41	105.46	105.42	105.47	106.03	104.23	107.52	107.51	106.67	107.22	105.26	106.37	104.92	106.76
105.96	105.32	106.49	105.45	106.56	106.78	107.76	106.46	105.25	106.52	106.11	106.08	108.11	105.68	105.66	104.88	107.49	106.7	105.72	106.15	107.15	107.7	106.56	105.46	106.74	107.86	107.02	105.83	107.54	106.84	106.44	106.23	106.06	107.86	107.27	106.35	107.41	106.22	107.23	106.94	107.01	106.21	106.91	107.41	106.13	105.98	106.65	106.72	107.03	106.02
116.34	117.18	117.13	117.69	116.98	118.42	118.99	117.65	116.64	117.3	116.4	116.76	117.09	116.57	117.15	117.45	117.52	118.08	118.53	115.95	117.28	117.01	117.38	116.13	118.19	118.02	119.67	116.78	117.4	118.62	117.87	118	117.34	117.72	116.61	118.34	117.63	118.01	118.44	117.14	117.79	116.77	118.05	118.76	117.69	116.89	117.62	117.73	117.08	117.53
105.3	103.73	104.25	104.21	103.74	102.45	103.42	104.24	105.5	103.98	104.8	104.68	104.24	104.83	103.06	103.34	104.09	103.91	105.78	103.5	102.56	105.79	103.81	103.99	103.87	103.25	104.05	104.18	103.27	102.7	102.67	103.84	103.31	104.55	103.28	104.72	102.68	103.78	103.91	104.34	104.77	104.1	105	104.62	102.8	103.14	106.25	103.83	102.93	104.89
99.239	99.37	101.2	100.4	101.02	100.05	98.458	100.59	101.03	99.239	101.63	100.17	100.75	102.14	100.86	100.21	101.64	99.172	99.437	99.12	99.536	100.13	100.52	100.22	100.41	100.38	100.74	101.14	100.44	101.38	100.13	99.828	100.53	99.561	101.85	100.34	100.55	99.989	100.28	99.733	100.12	100.59	98.96	102.02	99.509	101.11	99.465	100.04	101.25	102
108.71	108.6	110.78	109.79	109.37	109.72	109.92	108.95	110.9	109.2	110.69	109	110.72	111.54	110.08	112.33	108.43	108.63	107.92	109.64	109.61	109.4	109.34	110.36	110.1	110.56	109.95	109.64	111.02	109.26	109.62	109.81	109.97	109.47	108.38	108.28	109.97	110.87	109.98	110.03	110.75	109.59	108.79	108.92	109.68	109.3	110.04	108.98	110.19	109.62
105.2	103.5	103.03	106.19	105.19	106.26	103.3	104.62	105.14	105.51	104.91	103.38	103.65	105.29	105.29	105.59	103.65	105.26	103.05	103.74	103.83	105.38	104.49	104.39	103.57	104.34	104.64	105.03	106.39	103.68	104.85	103.67	104.06	104.7	105.99	103.62	104.86	106.07	106.27	104.45	106.65	104.45	103.48	103.14	105.94	104.06	106.62	105.21	105.05	103.27
100.74	100.1	99.968	101.77	100.06	99.317	102.73	101.34	101.02	100.29	101.68	101.39	101	100.52	103.31	101.15	100.03	100.42	98.805	100.33	102.51	99.679	100.49	101.44	101.13	101.41	100.62	101.64	101.14	102.39	99.881	100.77	100.24	100.49	100.84	101.63	100.75	100.94	100.5	101.22	101.86	102.42	101.46	102.52	103	101.87	100.64	100.3	100.36	101.21
111.63	110.73	112.18	110.58	111.69	112.23	112.38	111.53	109.2	112.11	111	112.58	111.3	110.78	110.61	111.68	111.6	110.4	111.94	112.04	111.79	112.84	110.06	110.7	111.31	110.9	112.05	111.85	111.19	110.6	110.15	111.01	112.24	111.35	111.4	110	110.11	111.27	111.98	111.22	110.37	111.08	112.56	109.43	111.37	111.54	113.28	111.25	109.93	110.68
106.14	107.07	107.5	107.89	105.43	106.3	106.11	106.94	105.95	107.5	107.02	106.29	107.38	108.04	106.92	107.43	107.34	109.09	108.56	106.33	106.83	106.03	107.19	107.33	107.04	106.87	107.21	106.86	105.98	105.44	105.47	107.34	107.61	107.88	107.11	107.63	106.81	105.59	107.24	106.9	105.96	107.66	105.52	106.14	106.6	107.58	107.24	104.21	106.55	106.54
106.76	106.75	106.09	106.61	106.73	106.28	107.67	107.33	107.87	107.78	108.3	106.63	109.07	107.02	107.56	107.84	107.44	107.05	106.79	107.22	108.16	107.45	108.05	106.29	107.51	106.45	106.83	108.31	106.09	107.29	107.88	106.67	103.96	106.25	106.77	107.79	108.77	108.44	106.7	106.48	107.05	107.43	107.16	106.38	108.33	107.98	105.8	107.18	107.69	105.15
100.58	101.53	100.99	100.75	101.45	101.18	100.14	101.82	99.391	99.696	100.66	99.543	99.874	100.72	99.995	99.106	100.06	100.6	102.1	100.91	100.82	99.942	100.01	101.21	100.77	99.594	100.27	100.26	101.21	101.51	101.23	101.27	101.6	101.36	98.339	99.739	101.06	100.03	101.22	101.08	100.72	101.14	100.97	100.94	99.751	99.554	101.03	100.91	100.67	100.41
105.35	106.08	104.52	105.45	104.61	104.38	106.02	104.3	106.69	104.76	104.66	104.86	106.7	105.48	105.48	105.3	105.42	104.43	104.74	104.69	105.61	105.15	105.32	105.55	105.66	105.32	107.31	106.6	105.71	105.67	107.55	103.47	106.02	104.97	105.44	106.34	106.65	105.95	105.93	106.68	105.33	105.54	104.91	105.06	105.95	105.87	104.65	105.78	104.51	105.1
105.95	106	105	105.34	104.77	106.24	104.13	105.28	105.81	105.97	104.91	106.06	105.98	105.79	106.36	107.57	106.79	105.18	105.61	104.42	104.67	105.37	105.75	105.77	104.86	105.86	105.54	105.98	106.23	104	106.38	105.05	104.75	105.14	105.39	106.29	106.51	106.14	105.85	105.99	105.43	105.08	104.58	102.95	106.64	105.87	105.15	105.7	104.93	104.71
105.51	106.15	104.95	103.33	104.66	105.86	106.61	106.63	106.18	106.14	106.17	105.07	105.39	106.72	105.91	105.96	105.16	104.18	104.98	105.51	106.34	105.89	104.22	104.74	106.82	104.94	105.91	106.9	106.15	105.8	104.19	104.94	104.52	104.38	105.73	105.85	106.23	105.15	104.84	106.39	105.83	104.83	105.19	105.76	103.89	105.49	104.69	107.03	105.2	104.01
109.66	110.96	112.06	110.38	111.34	111.57	112.4	109.78	109.81	109.25	112.02	110.88	109.38	110.67	110.72	110.52	110.1	110.39	109.3	110.69	110.68	109.45	111.08	111.35	110.6	111.22	111.2	109.11	109.92	111.4	109.31	110.66	110.35	111.84	112	110.53	110.52	112.16	109.73	109.91	109.79	110.46	110.59	111.67	111.66	112.17	110.24	110.61	109.18	109.91
106.21	105.97	105.88	106.22	105.63	107.35	105.35	108.44	106.64	105.83	106.19	105.91	105.16	104.17	105.67	104.61	106.15	106.99	106.73	106.02	106.05	107.07	104.92	106.33	105.21	104.84	106.62	106.24	106.66	107.08	106.61	105.85	105.85	107.5	107.37	105.77	105.35	106.65	104.44	106.08	106.77	104.89	106.57	105.99	106.87	106.2	108.24	108.12	106.74	106.48
106.6	105.95	106.29	102.48	104.43	105.28	103.51	104.3	105.61	104.3	105.88	106.82	105.36	105.72	106.88	105.2	105.63	105.28	105.73	104.13	103.9	106.56	105.56	106.61	105.26	106.22	105.76	104.96	104.83	105.63	104.84	106.9	106.61	104.69	107.59	104.97	106.97	105.12	104.48	105.29	105.75	104.72	105.54	105.44	106.42	104.58	104.91	107.01	103.2	103.93
110.64	110.82	110.6	112.8	111.8	111.85	111.6	110.42	111.47	109.03	112	110.94	111.42	110.58	111.15	113.24	112.17	111.88	110.5	112.15	111.33	112.61	111.16	112.91	110.64	110.5	110.04	112.61	111.83	111.38	111.39	111.01	111.83	111.82	110.71	112.1	110.19	110.77	112.38	111.43	110.41	110.38	111.37	110.66	112.44	112.65	110.39	112.26	109.25	111.63
105	107.19	104.18	105.13	106.13	106.15	106.36	105.91	107.17	106.54	106.81	106.78	105.41	102.96	105.79	104.95	105.59	104	104.75	106.18	105.79	106.61	104.71	105.72	105.43	105.23	103.72	107.66	107.11	104.96	105	105.15	105.6	105.56	105.08	106.91	105.48	105.88	105.23	103.71	106.05	104.98	103.56	107.49	104.46	107.02	106.1	104.77	106.57	106.14
103.16	103.98	104.53	104.12	103.55	104.23	103.62	105.93	104.27	103.22	103.88	104.15	104.58	104.03	104.89	104.47	103.72	103.85	105.73	104.98	103.53	104.42	104.08	103.17	103.81	103.02	103.45	105.33	103.6	105.84	104.79	103.13	104.11	103.22	105.03	105.33	104.64	104.24	105.65	103.82	105.23	104.51	103.44	103.77	105.05	103.64	104.83	103.26	104.82	103.92
105.5	105.75	106.77	106.07	105.64	107.48	104.98	106.94	106.26	106.74	105.24	106.54	105.51	106.93	106.81	104.87	106.35	105.53	106.15	105	106.48	106.63	106.92	104.67	106.02	106.07	106.39	106.02	105.74	106.59	105.96	107.11	106.46	105.64	106.01	105.72	106.71	106.42	104.97	105.89	105.78	106.11	104.93	105.85	104.58	106.03	105.7	106.6	106.12	105.81
104.92	105.18	105.35	105.35	106.58	105.78	105.82	105.72	106.07	105.85	107.42	106.21	105.51	105.48	106.34	105.87	105.43	105.31	104.36	106.07	105.75	104.39	105.82	105.5	103.63	105.7	105.06	105.82	106.38	105.72	105.36	105.64	107.23	105.59	104.96	105.32	105.38	107.11	105.56	106.04	107.3	105.93	106.15	106.94	106.55	105.58	104.85	105.23	106.02	106.27
101.03	99.739	99.62	100.57	101.04	98.972	101.27	98.895	101.49	100.06	101.6	101.07	101.88	100.58	101.09	99.557	100.34	101.69	100.92	101.61	99.567	100.06	99.995	101.25	99.913	100.88	101.62	101.06	100.92	101.16	100.22	101.48	99.977	100.15	101.13	100.55	101.92	99.882	101.7	100.36	100.6	101.14	101.47	102.01	100.37	100.01	100.8	99.883	100.05	100.56
110.76	109.86	110.31	110.61	109.48	107.41	110.16	109.97	110.92	109.37	110.06	110.32	111.15	109.05	109.31	109.69	110.8	110.35	109.85	110.5	110.49	110.58	109.8	111.07	109.8	111.33	111.83	108.59	109.8	110.62	110.23	111.02	110.63	110.31	111.46	110.44	110.91	109.14	110.52	110.2	110.6	110.35	108.86	110.13	110.36	110.66	110.7	109.5	109.79	110.08
106.51	106.97	104.55	105.91	105.77	105.56	106.21	105.79	105.99	104.99	107.03	105.29	105.81	105.45	106.6	106.54	106.44	104.23	106.91	106.66	104.95	104.73	105.93	104.94	105.25	104.69	104.77	106.48	104.17	105.11	107.22	104.98	105.39	104.17	106.13	105.16	104.63	104.8	105.09	104.87	106.3	105.2	106.37	105.52	106.1	106.7	105.32	105.12	105.19	104.53
110.76	111.57	108.58	111.2	110.7	113.43	110.65	110.65	111.16	111.46	111.32	111.84	111.44	110.95	110.92	111.96	110.2	111.22	110.19	111.87	111.53	111.41	111.73	112.4	111.01	112	111.64	109.5	110.92	112.25	110.99	109.98	112.71	110.6	110.42	110.57	111.04	111.5	111.83	110.81	111.1	111	111.27	112.06	111.75	111.59	110.51	109.27	110.24	110.1
105.78	105.94	104.51	103.79	104.25	104.99	106.1	106.47	107.36	104.97	105.24	105.5	104.58	105.3	105.96	106.01	104.56	105.23	105.57	106.15	104.87	105.7	106.77	105.18	105.39	106.77	106.51	106.69	107.17	106.12	104.57	105.02	106.65	105.01	105.85	107	106.5	105.44	104.87	105.72	104.79	105.82	104.9	106.38	105.01	107.09	103.95	106.64	106.27	104.71
110.09	110.34	110.74	110.86	110.54	109.94	109.79	111.03	111.6	110.77	110.75	109.64	110.95	109.17	111.26	111.13	110.84	109.34	109.85	111.57	111.78	111.48	110.95	112.08	110.5	111.02	109.2	110.38	109.89	110.23	110.51	110.12	110.17	108.99	109.25	108.99	110.24	110.82	109.25	110.96	110.37	111.84	110.55	111.42	110.39	110.01	110.69	110.47	110.39	111.55
100.64	100.3	100.1	100.63	99.485	99.853	99.277	100.67	101.07	100.04	99.769	100.88	98.198	100.43	98.676	99.598	98.509	99.143	99.675	101.67	100.34	99.332	98.582	100.07	100.6	99.905	100.03	99.574	100.26	99.459	100.58	100.16	98.793	100.55	100.87	97.946	101.5	99.952	99.987	100.94	99.623	100.58	99.142	99.348	100.65	100.16	100.11	99.411	98.85	102.18
112.18	112.07	111.2	112.1	110.82	111.49	111.19	112.23	111.29	111.15	112.86	112	110.18	112.54	114.48	111.33	111.4	111.05	111.51	111.3	112.2	112.22	110.98	110.76	111.5	113.02	111.1	110.93	111.56	111.46	110.67	112.8	112.43	112.18	109.4	112.8	111.1	112.26	111.7	112.43	112.07	113.26	110.93	111.65	112.09	110.23	112.62	113.18	111.47	111.65
107.08	104.08	105.61	105.55	107.04	105.16	107.08	105.48	104.86	105.63	105.02	107.48	106.37	105.65	106.06	106.55	106.54	106.65	105.83	106.52	104.68	105.57	105.59	105.1	105.18	104.33	106.12	105.78	105.26	105.46	105.57	107.22	104.28	106.61	104.65	104.55	105.74	105.56	105.99	106.1	104.72	106.74	107.37	104.44	105.8	106.24	107.85	107.16	105.56	106.98
112.82	114.08	112.33	111.44	113.01	112.66	111.13	111.18	113.07	110.77	111.33	112.04	111.58	111.69	112.22	112.08	110.33	111.91	110.08	110.28	113.52	112.19	111.34	112.84	110.56	111.03	112.6	110.14	111.76	112.72	113.23	113.7	111.4	111.56	111.02	110.93	111.19	111.03	112.53	111.76	111.32	110.84	111.32	111.05	111.03	110.86	111.62	111.22	112.24	112.11
105.92	106.34	106.13	105.55	108.46	106.29	103.65	105.69	107.36	105.32	105.97	105.43	106.31	107.44	106.7	106.1	105.63	105.8	107.03	104.77	106.87	107.92	105.47	106.47	106.17	106.09	104.96	105.31	105.95	106.22	104.59	104.75	107.73	107.26	106.17	104.42	105.24	105.46	106.92	106.84	105.84	106.09	106.39	106.06	105.29	108.16	105.44	105.15	105.9	106.67
99.812	100.34	99.637	99.993	99.84	101	100.31	99.929	101.44	100.38	101.37	99.667	98.833	100.5	100.18	100.4	100.52	100.7	101.88	100.03	101.4	99.731	100.45	100.52	99.957	99.938	99.779	98.971	98.569	99.54	101.18	101.33	100.78	99.466	99.282	100.38	100.2	99.909	100.74	99.004	99.503	99.812	100.3	101.2	100.18	100.34	98.729	103.42	99.948	101.52
109.96	109.56	111.1	110.65	112.31	111.62	110.67	110.64	109.85	110.71	109.24	110.38	109.25	111.1	108.94	112.12	109.82	109.44	110.41	109.75	110.85	110.38	109.86	110.79	110.99	109.81	110.52	110.1	109.89	112.1	110.03	110.48	110.69	110.19	110.59	109.53	110.31	110.48	110.66	109.04	110.04	110.84	111.58	109.28	109.84	111.34	111.58	110.19	109.06	112.28
110.36	110.89	111.48	111.25	110.04	110.42	110.67	109.63	109.87	111.24	110.32	111.54	109.32	110.42	112.63	111.43	109.33	110.31	109.77	112.17	111.02	109.98	111.98	110.42	111.27	110.31	108.86	109.91	112.25	110.52	112.41	109.99	110.7	111.65	110.58	109.21	110.62	108.7	111.3	111.28	110.94	110.08	108.77	111.91	112.01	109.26	111.2	110.04	111.84	111.14
105.44	104.94	105.21	104.69	105.3	105.24	105.65	105.43	105.63	106	105.11	104.97	105.14	105.21	103.83	105.76	105.42	104.89	104.78	104.88	105.5	105.18	103.9	106.03	104.58	104.03	104.24	105.32	105.02	103.72	105.62	102.98	106.5	103.57	104.38	106.48	105.57	104.85	105.96	103.22	104.53	105.91	105.5	105.03	106.74	105.35	103.27	104.57	106.1	106.15
105.81	106.69	106.71	107.45	105.79	104.95	106.45	107.4	106.51	106.71	106.66	107.87	106.5	105.98	105.95	106.54	108.19	106.88	106.09	107.08	105.25	106.9	106.62	106.27	105.96	107.63	107.1	104.92	107.58	105.69	107.88	107.51	105.59	107.18	106.53	106.85	106.3	105.38	106.28	105.69	104.71	105.9	107.19	105.5	105.41	106.86	105.94	107.01	105.81	105.78
100.49	100.52	98.122	99.825	100.02	98.681	100.72	100.42	100.45	100.49	100.95	100.12	100.4	100.18	101.1	100.18	100.24	100.77	99.97	100.56	100.83	100.32	99.783	100.81	100.01	102.73	100.17	100.47	100.23	99.713	100.13	98.73	98.104	100.27	100.71	100.27	100.96	101.05	99.836	100.23	100.07	100.73	102.77	100.21	99.764	99.639	99.403	99.837	100.84	100.86
107.72	105.64	106.82	106.67	107.54	105.93	106.07	107.49	106.62	107.58	107.49	107.33	107.29	107.33	106.83	107.51	105.55	107.18	106.61	107.28	105.79	106.68	107.71	104.65	105.28	108.53	107.89	105.63	106.12	105.74	108.02	106.95	106.83	107.32	107.09	107.5	106.8	107.41	106.6	107.66	106.91	107.43	106.02	104.95	107.37	106.51	108.2	106.88	107.43	105.32
112.52	111.36	111.21	113.48	113.77	111.28	110.27	111.63	112.75	110.49	112.2	112.86	111.67	110.33	112.77	110.45	111.55	112.64	112.19	111.56	111.41	113.04	112.46	113.08	112.28	111.67	111.77	112.37	111.48	111.17	111.82	112.3	111.97	111.28	112.6	112.06	111.64	110.23	109.81	113.45	110.95	112.09	112.78	113.7	112.26	110.99	110.26	110.63	111.91	112.43
113.27	113.57	110.51	111.65	113.29	111.2	113.82	112.2	111.83	113.87	113.13	112.74	111.64	112.2	112.98	112.4	111.78	113.45	112.5	111.87	112.77	112.17	112.32	113.44	111.31	111.51	112.47	113.32	112.71	113.26	114.25	111.67	112.54	113.15	113.74	111.44	112.82	111.27	113.38	113.73	113.01	112.07	113.19	114.16	112.65	112.83	112.87	112.38	113.97	113.74
109.69	111.36	108.86	109.44	112.36	110.79	111	109.78	108.48	111.28	111.29	110.87	111.15	110.52	111.37	111.03	109.45	111.54	111.03	111.4	110.12	110.72	111.44	111.07	109.81	109.51	111.07	109.93	110.91	109.65	111	110.06	111.44	111	110.95	111.88	111.47	109.17	109.74	108.74	112.39	111.59	110.64	110.89	110.36	109.39	111.19	110.05	110.11	110.18
112.1	114.66	112.29	113.36	112.86	113.41	113.71	112.53	112.27	113.22	112.01	112.82	114.98	110.54	111.86	111.6	111.88	113.6	112.14	112.88	111.49	112.32	111.35	112.32	113.52	113.59	113.18	113.43	110.84	112.8	113.69	112.65	113.16	113.52	112.55	111.33	112.55	113.53	112.32	112.59	111.96	112.19	113.41	113.29	113.85	111.73	113.22	112.14	112.78	112.48
115.91	115.13	116.21	115.6	115.85	116.1	116.08	117.96	117.38	115.4	114.73	115.17	116.7	116.18	116.53	118.48	114.76	115.99	117.18	115.47	116.39	115.07	115.81	115.39	116.09	117.08	116.86	116.42	115.56	115.99	115.69	116.87	117	116.6	117.05	117.25	114.66	116.77	115.28	116	116.49	116.3	115	114.87	115.42	116.24	115.15	117.35	117.43	115.84
109.82	110.08	111.06	110.54	109.1	109.7	109.65	110.66	111.05	109.81	111.51	110.25	112.08	110.29	112.65	110.88	111.29	112.25	110.35	110.41	111.31	110.02	110.92	109.43	111	111.83	111.44	109.74	110.77	110.4	110.36	110.46	110.26	110.35	111.43	110.22	111.72	111.99	111.3	111.69	110.95	110.05	111.62	110.49	110.6	110.42	109.67	109.69	111.75	109.53
105.09	103.72	105.53	104.4	106.07	105.27	104.92	105.48	106.3	104.93	104.76	105.67	106.1	105.35	105.06	106.37	104.17	106.31	105.28	105.08	106.08	105.74	105.08	106.47	107.46	104.31	105.12	104.88	106.44	104.32	105.11	106.08	103.19	105.56	105.3	106.54	107.02	107.25	106.51	105.32	107.59	105.64	105.46	107.15	106.04	107.52	106.76	105.73	103.96	107.46
106.15	106.22	107.04	106.85	106.68	106.13	107.07	107.2	106.91	106.64	105.46	107.43	105.84	106.62	105.79	104.43	107.49	106.65	104.38	107.08	106.64	106.1	105.64	105.72	105.83	107.18	108	107.26	105.99	106.75	105.8	103.39	107.32	105.77	105.97	105.72	106.22	105.56	107.23	107.43	106.29	106.37	105.84	106.04	107.12	107.05	105.43	106.79	106.66	105.79
105.34	104.98	105.26	106.25	106.6	106.7	106.33	105.83	106.84	105.54	105.72	106.09	105.71	105.29	105.48	105.47	105.02	105.15	106.1	104.06	105.7	106.86	105.96	103.86	107.26	105.95	106.54	106.36	106.76	106.83	105.09	105.59	104.46	106.89	105.55	106.22	107.65	106.28	105.2	106.79	104.51	107.02	105.23	106.05	104.02	106.93	106.14	105.7	104.99	106.29
107.1	105.68	107.29	105.86	105.11	104.68	105.37	106.26	105.41	106.1	106.85	105.67	106.55	105.28	104.29	106.21	107.15	105.09	106.16	106.32	106.09	106.51	106.69	106.21	106.15	107.47	105.62	105.67	105.75	106.32	105.12	105.06	105.73	105.21	105.38	106.14	105.6	106.16	107.19	104.83	106.8	105.8	106.93	105.84	107.17	105.22	105.22	106.24	107.12	105.53
112.22	112.19	112.71	112.11	112.76	112.27	111.86	111.66	111.44	113.21	113.17	112.33	111.9	111.1	112.38	113.36	113.02	112.61	111.89	112.97	112.83	109.91	112.81	111.59	110.5	111.96	112.28	111.16	112.44	111.9	111.59	111.01	111.72	111.02	110.88	112.8	112.48	112.07	110.78	111.44	113.52	111.64	111.95	112.68	111.02	111.72	112.04	111.11	112.74	113.36
111.1	111.76	111.46	111.66	111.5	109.74	112.17	112.14	110.29	112.24	109.88	111.9	111.78	109.43	113.05	109.19	112.06	111.7	111.23	112.72	109.83	111.42	111.13	111.49	112.37	111.49	111.38	111.52	111.26	112.1	112.5	110.99	111.2	110.42	111.84	110.81	112.45	112.52	112.05	112.46	110.93	110	111.61	110.61	110.1	112.19	111.74	111.95	110.21	110.21
102.79	103.15	103.79	105.13	104.42	104.57	104.04	105.38	103.45	103.47	101.85	103.62	103.74	106.07	105.61	105.32	104.22	102.48	104.58	102.77	104.14	104.34	103.49	103.67	104.87	102.58	105.14	102.59	105.24	103.17	105.05	104.52	104.26	104.59	102.79	102.81	103.35	103.83	103.44	103.3	104.08	104.92	104.14	103.71	105.49	103.6	104.04	104.62	104.26	103.31
107.48	107.14	105.8	107.32	106.93	106.95	106.04	107.36	106.32	106.39	106.57	107.01	108.1	106.16	106.99	105.51	106.58	106.38	107.43	106.29	105.83	106.19	106.26	105.14	104.71	106.86	108.24	107.02	106.31	106.12	107	108.53	105.34	105.84	104.57	107.8	107.37	105.33	105.05	106	107.18	104.62	107.26	107.23	105.32	105.93	106.78	105.58	107	107.34
105.34	105.34	105.36	106.07	104.36	106.88	105.33	106.34	106.73	104.87	104.86	105.25	106.5	107.12	105.14	105.5	104.66	107.44	105.84	105.73	106.4	106.26	105.16	107.7	105.24	106.37	105.25	104.96	105.36	104.36	104.28	109.01	105.9	106.56	107.15	107.25	106.83	106.93	105.9	105.66	106.65	106.4	105.13	106.2	105.1	106.87	106.99	105.8	105.18	107.25
106	104.94	107.26	102.96	106.73	107.31	106.09	106.34	104.01	108.25	105.91	106.84	105.56	106.29	105.73	106.16	104.35	108.04	106.07	105.61	107.22	106.18	105.23	105.66	107.28	106.01	106.89	105.84	106.51	106.02	106.45	107.04	105.7	106.36	105.73	106.29	105.05	103.96	106.39	105.87	105.96	106.91	106.68	106.34	106.15	105.13	107.22	107.03	104.74	106.41
105.31	105.54	106.28	104.79	107.23	106.7	105.14	106.1	105.19	105.74	105.93	104.56	105.44	105.92	105.35	103.17	104.95	106.95	104.61	105.67	104.59	106.16	106.65	107.28	105.82	104.69	105.78	105.92	105.2	104.42	105.68	105.5	106.28	104.33	104.96	106.27	105.97	106.03	105.55	105.94	106.28	105.87	105.05	106.25	104.28	106.39	106	105.01	105.35	104.69
104.89	102.43	103.74	102.53	102.98	104.65	105.39	102.49	104.84	104.11	104.46	105.19	104.99	103.68	103.51	103.7	105.08	103.96	104.09	104.99	103.07	102.92	104.36	103.2	105.89	103.49	104.62	103.6	105	105.06	103.88	102.31	104.12	104.33	103.64	102.5	104.28	103.59	104.42	104.64	103.31	104.58	104.32	105.22	105.85	105.25	103.73	103.49	102.16	104.74
107.2	106.42	105.68	107.78	106.22	107.08	105.92	106.94	108.49	105.68	108.48	107.41	106.11	106.54	106.89	105.51	105.2	107.32	106.71	107.08	106.55	107.84	106.03	108.47	106.63	105.25	107.34	105.96	105.45	105.32	107.43	105.56	105.75	106.28	106.33	104.72	106.58	105.85	107.06	103.91	107.49	106.32	104.21	105.01	106.51	105.47	106.64	105.67	107.07	106.92
105.81	106.46	104.52	105.65	104.81	104.64	106.38	105.95	106.08	106.4	105	105.85	103.6	106.71	105.61	104.94	105.8	104.66	106.58	106.6	104.3	105.75	104.96	105.42	106.24	106.98	105.92	106.09	106.01	105.84	103.8	104.34	106.48	105.27	104.46	106.43	105.77	105.44	106.04	105.21	105.69	105.17	106.43	106.5	105.15	105.85	106.28	104.66	105.39	104.65
99.63	100.39	100.94	99.699	101.47	100.52	100.29	98.827	100.12	101.11	102.16	100.85	100.45	100.59	101.69	100.2	102.13	102.29	102.52	99.938	100.25	98.735	99.498	102	100.12	100.94	101.01	100.88	101.93	100.72	100.53	98.771	99.48	100.55	99.291	101.01	100.65	101.71	100.07	100.49	100.17	100.57	100.14	99.734	101.22	101.23	99.481	101.63	100.81	99.912
98.946	99.063	100.45	100.08	96.914	100.37	100.18	99.378	96.829	98.863	100.62	98.38	99.866	99.754	99.082	99.46	100.21	100.18	100.59	100.23	99.594	99.862	99.694	99.709	99.682	98.765	99.676	99.664	100.14	99.808	98.139	100.38	101.19	100.15	100.12	98.355	101.05	98.888	98.87	99.848	99.654	98.865	99.243	98.873	101	99.516	98.844	99.23	99.233	100.15
105.31	104.48	104.33	103.99	104.64	104.37	105.27	106.09	106.82	104.08	105.67	105.03	105.25	105.85	105.41	105.25	105.89	105.65	105.02	104.83	105.97	104.32	106.05	104.72	106.03	105.11	104.7	105.83	104.65	106.02	105.58	103.65	104.57	105.37	105.2	107.04	106.31	105.05	107.31	104.39	106.59	105.53	105.42	105.22	105.83	105.52	105.68	105.53	105.76	105.15
106.38	106.58	106.28	105.8	105.96	106.76	106.56	106.9	105.12	106.07	105.69	106.92	107.03	106.3	105.04	105.66	105.68	107.77	106.69	105.53	106.06	105.5	104.74	107.3	105.31	106.75	106.32	106.33	105.87	106.49	105.8	104.85	104.54	107.16	107.09	108.06	106.58	106.16	107.26	105.75	105.17	106.19	106.79	106.52	106.53	107.03	105.25	105.42	106.57	106.2
104.78	104.02	103.95	104.06	104.54	104.15	103.71	102.5	104.7	105.27	105.38	102.85	104.53	104.66	103.85	103.18	103.49	106.54	103.88	103.4	103.52	104.84	103.17	104.72	104.64	105.34	105.88	104.66	104.1	102.98	104.38	103.96	104.48	105.56	104.74	106.62	105.04	105.29	105.03	104.46	103.33	104.72	104.79	103.85	103.68	103.12	104.94	104.44	105.45	103.71
99.388	101.61	100.2	100.12	100.85	99.709	99.392	100.74	99.752	100.22	99.485	98.901	100.15	99.333	100.53	99.302	100.61	100.9	99.537	99.208	100.34	98.976	98.363	99.678	97.878	99.544	99.247	99.117	101.39	98.395	100.14	99.248	101.22	99.53	100.06	99.887	100.32	99.476	99.41	99.56	99.74	101.67	100.37	100.5	99.161	99.678	99.851	99.791	99.616	100.04
104.58	105.57	105.12	104.19	105.12	105.22	106.03	107.34	106.5	105.69	104.5	105.85	105.25	105.86	106.07	105.78	106.39	103.95	104.75	104.71	106.4	105.87	104.17	106.1	105.83	107.9	105.6	107.49	105.19	103.9	105.44	106.32	105.98	105.51	106.52	106.47	106.42	104.52	105.1	106.16	104.96	105.09	105.44	104.32	105.3	105.26	105.83	105.16	105.69	105.02
113.84	112.33	111.9	113.67	112.72	112.54	112.98	112.91	112.02	113.38	114.04	113.01	113.19	112.12	114.05	113.76	112.79	112.14	111.55	113.13	113.18	113.96	113.67	111.83	112.67	112.32	112.56	112.83	111.75	113.24	112.96	113.18	112.91	113.02	113.3	111.13	112.79	111.78	112.62	111.91	112.5	113	113.25	112.03	113.14	111.65	112.62	112.82	113.82	113.95
104.72	105.31	104.33	105.6	105.01	104.2	104.64	105.95	102.86	103.05	106.13	103.42	105	104.06	104.73	105.8	103.61	105.2	103.75	103.68	103.78	103.99	102.85	104.32	105.39	104.01	106.29	104.6	104.74	104.98	105.78	103.45	105.3	104.28	104.72	105.6	105.08	103.57	106.4	104.87	105.5	104.2	103.84	104.36	102.57	104.42	105.02	105.11	105.08	105.68
105.3	107.63	105.94	107.47	105.56	106.79	105.24	106.77	105.76	105.39	107.06	106.78	105.57	106	105.8	106.84	107.25	105.61	108.89	106.13	106.09	107.29	106.33	105.26	104.85	106.75	105.16	107.01	107.14	104.51	107.76	106.05	107.53	105.67	106.8	106.13	105.97	104.38	107.44	105.79	106.72	105.99	105.53	108.29	105.25	106.34	105.03	106.23	105.85	107.41
107.04	106.91	106.43	105.91	105.09	107.04	106.69	104.7	105.65	106.63	107.28	107.59	105.16	105.87	105.8	107.09	107.72	105.9	104.25	105.22	105.3	104.41	105.8	105.4	106.39	105.26	105.39	107.41	104.93	106.86	107.37	106.29	105.89	105.21	106.28	105.33	104.66	107.01	105.38	106.86	106.96	106.03	106.34	106.49	106.72	106.26	105.9	105.68	107.94	106.18
115.6	117.49	115.28	115.06	116.29	115.97	117.25	115.95	116.4	117.28	117.27	115.72	116.31	115.99	116.14	115.32	115.38	116.26	115.12	116.39	114.67	117.16	115.95	115.62	116.08	116.33	115.86	116.06	116.99	117	115.68	117.39	116.57	116.69	116.82	118.36	115.94	117.3	116.43	116.55	115.56	115.92	116.3	115.88	115.41	117.68	116.35	116.15	115.55	117.69
111.52	112.56	111.03	110.15	110.42	109.91	111.18	110.51	109.93	110.57	112.38	109.78	109.99	111.76	110.1	111.76	109.6	111.32	111.16	111.92	111.69	110.49	110.86	112.02	111.09	112.73	109.17	110.37	110.4	111.72	110.71	112.31	110.34	111.25	112.74	111.25	110.22	112.25	110.88	111.09	111.41	113.46	112.07	111.38	112.86	111.34	111.11	109.91	111.16	110.83
105.74	104.93	105.93	105.08	106.57	104.83	104.87	103.94	105.32	104.43	106.69	104.52	105.9	104.65	104.85	105.71	104.85	103.9	106.11	104.46	105.78	105.33	105.25	105.49	105.88	106.31	104.47	105.14	105.73	105.96	104.91	105.08	105.56	106.32	105.08	105.31	106.62	105.09	105.92	106.77	104.81	106.23	105.55	105.71	105.75	105.94	103.85	105.16	106.24	106.46
111.36	110.18	111.58	113.49	111.07	110.75	110.65	110.32	110.82	110.64	110.66	111.19	110.22	111.87	111.33	110.36	111.6	111.28	112.22	112.21	110.44	111.49	112.58	111.08	111.41	112.34	111.05	111.01	111.96	111.42	110.52	111.38	109.97	109.35	111.79	110.6	112.29	111.06	111.23	109.95	110.44	109.56	111.33	109.79	111.04	110.38	111.25	111.22	111.18	110.51
105.09	106.61	106.25	108.53	107.93	106.34	108.38	106.42	107.07	107.5	106.32	106.28	107.61	106.71	108	108.49	107.06	106.17	106.08	106.96	106.32	106.48	105.37	107.67	105.76	107.24	106.1	106.34	106.32	106.53	106.8	108.1	108.12	106.78	108.07	106.36	106.13	106.6	105.84	106.63	106.29	106.63	106.2	106.59	105.38	105.22	106.2	106.74	106.98	106.17
110.23	109.49	109.73	108.96	109.69	110.48	111.62	108.85	107.78	110.01	109.63	109.64	110.75	110.47	108.74	109.9	110.72	110.47	110.2	108.99	108.62	108.91	110	110.26	110.36	111.09	110.87	108.94	108.91	107.7	109.25	110.08	107.6	110.58	109.58	108.5	108.71	109.96	110.15	111.02	109	109.31	109.39	111.45	110.1	109.87	108.05	109.7	108.87	110.97
117.35	117.68	117.38	118.96	116.99	120.07	118.69	118.61	116.9	118.23	118.23	119.16	118.24	118.42	115.82	116.64	118.07	115.97	117.02	118.65	117.84	117.13	117.25	118.2	117.49	117.04	118.19	119.45	116.82	117.08	117.8	117.33	117.21	117.13	116.86	117.04	118.46	118.49	117.17	118.86	117.66	117.9	119.08	116.96	116.69	116.61	117.62	117.84	117.83	116.89
106.01	105.94	106.62	105.33	105.47	103.5	104.02	104.28	105.97	103.3	105.58	105.97	105.24	105.39	104.19	105.77	105.83	104.45	103.74	104.79	106.39	106.87	105.48	105.22	107.15	105.78	105.21	103.8	106.32	105.95	104.87	104.5	105.19	106.66	106.67	105.06	106.47	102.64	105.8	104.63	106	106.58	106.7	106.34	105.57	105.43	104.29	106.17	104.78	106.06
105.46	106.43	105.68	105.29	105.33	105.64	105.73	107.43	106.34	105.43	106.77	106.25	105.53	104.82	106.13	103.32	104.36	105.14	104.98	104.51	104.17	105.65	103.35	106.32	105.96	104.99	108.61	105.83	104.48	106.29	105.32	106.31	105.83	105.22	105.09	105.14	106.11	105.88	105.07	104.97	104.96	105.6	107.3	106.24	107.48	105.07	105.28	104.53	107.33	105.97
105.52	106.22	107.66	105.29	106.99	105.81	106.73	104.76	105.16	105.62	104.5	106.88	106.78	107.07	105.68	105.24	106.59	106.97	105.57	106.45	105.14	105.65	105.52	107.02	106.39	104.68	105.42	105.71	106.23	104.87	105.3	106.02	105.13	106.13	106.06	107.42	104.99	106.39	104.7	107.11	105.43	106.42	106.91	104.43	106.76	106.84	106.99	105.81	106.05	105.21
107.44	106.13	107.72	106.39	106.68	106.4	106.69	105.56	107.55	106.21	106.2	106.2	109.07	105.77	106.02	105.45	106.95	106.12	106.11	105.81	106.15	105.67	107.07	106.4	106.07	106.12	106.84	107.13	106.01	107.59	105.85	106.93	106.02	105.86	105.84	106.05	106.58	106.61	106.94	104.56	106.84	106.92	107.53	107.93	107.26	105.83	107.08	107.12	106.78	109.01
112.67	110.04	110.39	111.78	110.9	111.79	111.2	111.09	109.67	111.26	111.42	109.49	111.92	110.79	111.28	112.55	112.02	112.7	110.38	109.68	112.29	112.26	111.85	112.06	111.23	110.13	111.58	111.38	111.13	110.21	111.09	110.95	112.5	111.59	109.93	110.14	109.95	111.79	110.85	110.95	110.52	112.51	110.48	111.35	111.83	112.05	111.33	110.26	110.23	109.96
107.1	105.69	107.11	105.06	107.78	107.35	107.33	107.21	104.64	107.08	107.57	107.23	107.92	107.22	106.41	108.45	106.34	106.56	106.78	105.38	106.51	105.56	107.55	107.31	107.79	106.26	106.59	107.04	107.14	107.94	106.39	107.47	105.66	106.92	106.9	106.8	106.85	106.91	105.88	106.7	107.99	106.97	106.46	106.21	106.23	106.09	106.67	106.27	105.9	107.16
106.93	107.24	106.55	106.3	107.3	106.23	107.83	106.4	106.61	106.86	106.46	106.79	107.08	105.55	106.45	105.76	107.03	108.31	106.79	108.29	106.91	108.41	106.97	106.66	107.78	106.73	107.46	106.07	107.91	107.39	107.46	108.11	105.89	107.36	106.61	106.38	106.12	108.46	104.61	106.57	104.63	106.11	107.95	106.97	108.46	106.93	106.1	108.03	107	107.32
106.09	106.07	106.81	105.97	106.63	104.91	104.52	106.08	106.21	105.54	106.4	104.83	105.2	106.37	105.23	106.58	105.85	105.59	105.2	104.91	104.97	105.87	108.02	106.03	106.05	105.85	105.39	104.25	106.71	104.67	104.75	105.52	106.28	106.13	105.01	105.27	107.06	107.34	103.75	105.88	106.36	105.74	106.16	106.52	106.44	105.6	105.9	106.19	105.48	106.13
100.86	100.65	99.827	100.64	101.52	100.04	99.413	101.05	100.12	101.99	100.8	100.73	100.29	100.87	101.37	99.255	101.31	100.25	101.4	101.99	100.19	101.28	100.7	100.94	102.2	101.43	100.64	100.46	100.57	100.1	99.193	99.327	100.19	100.69	99.755	101.19	100.56	100.69	101.57	101.62	101.08	99.459	101.91	100.12	100.89	100.36	100.51	99.057	101.33	100.14
99.445	100.54	98.689	99.351	101.27	101.8	101.5	100.29	101.18	99.878	100.51	102.07	99.651	102.1	102.03	100.62	101.7	99.233	99.754	99.959	100.07	101.79	101.62	100.94	100.42	100.81	101.08	100.88	101.81	99.502	100.84	101.93	101.31	100.59	101.42	104.29	101.33	101.93	100.3	102.01	102.35	101.67	101.11	99.714	100.9	101.39	99.748	100.1	101.46	99.622
105.44	106.77	105.64	107.34	106.94	105.44	106.02	107.08	104.94	105.64	107.05	105.78	105.25	105.4	105.03	106.96	106.17	106.44	106.9	106.85	106.02	107.5	104.59	104.83	105.21	106.65	107.52	106.95	106.45	107.79	105.85	107.03	105.31	106.27	105.08	105.04	106.15	106.35	105.78	106.71	106.94	106.82	107.04	107.12	105.22	107.05	106.41	105.19	106.3	107.07
104.37	106.7	106.74	106.88	105.75	107.5	104.72	105.99	107.97	107.13	106.06	105.99	107.16	108.76	106.72	106.6	106.76	107.42	106.54	105.94	107.5	106.6	106.01	108.12	107.6	106.23	107.96	108.07	105.13	106.51	106.79	106	107.96	107.12	108.02	106.45	107.01	106.71	105.94	106.09	107.54	106.53	106.65	107.86	106.52	107.13	106.09	107.18	106.6	108.12
111.32	110.76	110.6	110.65	111.33	110.44	110.33	111.81	111.03	110.41	113.15	111.97	111.02	112.28	111.18	111.45	111.08	111.29	111.2	110.71	110.63	110.36	112.22	110.11	111.56	110.84	110.69	113.71	111.02	109.66	108.82	111.4	112.85	111.83	110.2	112.26	111.15	111.18	111.61	110.74	111.28	112.01	110.44	112.87	111.5	111.37	110.34	109.82	110.97	112.98
109.52	107.78	106.87	107.26	107.32	106.97	105.85	107.39	106.22	105.66	106.85	107.62	107.65	105.87	107.82	107.6	106.83	106.55	105.54	107.99	105.84	105.87	106.93	107.95	108.18	106.91	106.72	105.65	104.14	106.07	107.06	107.96	107.16	106.05	106.01	106.3	106.48	107.04	107.78	106.25	105.35	107.9	107.3	109.21	106.04	107.02	105.86	106.34	107.26	105.31
110.89	111.49	111.2	112.55	111.61	112.66	110.33	109.62	112.44	112.69	113.44	113.27	110.41	111.93	111.37	111.64	112.22	112.18	112.4	112.12	112.52	110.93	112.3	112.39	111.25	111.92	111.66	111.89	111.36	111.53	111.67	112.18	111.37	111.93	112.49	112.84	111.9	112.31	111.8	113.2	110.93	112.12	112.06	111.35	111.1	112.37	112.7	110.74	113.04	110.94
112.93	111.76	110.8	111.17	111.84	110.74	110.98	110.94	111.06	110.68	111.07	113.01	110.78	112.08	111.68	111.73	112.05	112.13	112.4	111.15	111.94	110.73	112.65	109.04	111.16	112.71	111.91	111.27	111.84	112.15	112.12	112.4	108.97	110.42	110.9	110.98	111.99	110.82	112.84	111.14	111.71	111.21	111.22	111.7	110.83	109.9	111.77	110.51	112.43	111.76
106.52	106.19	105.17	105.9	106.91	106.75	106.41	106.16	105.85	105.1	106.42	104.75	106.23	106.7	106.42	106.26	107.28	104.37	107.07	106.29	107.48	106.14	108.69	106.94	105.91	105.46	105.49	104.99	105.84	107.01	107.63	105.83	105.48	107.54	106.62	106.45	104.91	106.12	105.64	106.24	105.74	105.2	106.39	107.22	106.26	104.78	106.03	107.16	105.79	105.76
104.8	107.13	107.06	105.85	106.39	105.48	107.22	107.63	107.05	107.81	106.27	107.69	107.79	105.84	107.16	105.92	106.97	105.88	106.73	109.5	105.84	107.54	105.91	106.47	107.41	106.65	106.09	106.69	108.49	107.14	107.2	104.76	107.2	107.96	105.44	107.69	106.34	108.91	107.25	107.25	106.65	107.41	106.54	107.79	107.2	107.19	106.96	107.65	106.92	106.77
100.38	100.99	101.4	99.897	102.02	101.29	102.31	100.4	98.425	101.04	101.29	100.92	100.56	99.951	99.366	99.253	100.69	99.753	101.33	100.26	99.191	101.09	102.28	101.7	101.2	99.549	99.068	101.4	99.853	101.06	101.24	100.14	100.67	101.52	100.71	99.965	100.71	102.42	99.814	101.43	99.388	100.72	100.57	101.58	99.064	100.58	100.12	100.81	101.6	100.82
99.356	101.39	102.37	100.73	101.07	100.72	101.36	99.903	100.25	100.47	101.33	101.19	101.84	100.06	102.05	99.662	101.7	98.235	101.54	101.67	101.73	99.847	101.31	100.25	101.24	101.14	100.97	100.6	101.09	100.97	101.18	98.457	100.65	100.03	100.47	101	100.21	100.03	100.57	101.71	101.52	101.1	99.548	100.63	102	100.56	99.897	101.81	101.21	101.37
104.94	104.5	105.54	106.13	105.59	104.84	106.45	104.69	105.13	104.86	105.32	104.49	104.29	105.11	106.06	105.02	103.39	104.52	104.62	104.36	105.02	105.62	104.42	103.66	103.59	104.57	104.76	105.65	105.44	105.88	104.57	106.48	104.45	104.5	104.21	105.82	105.38	105.22	105.36	104.83	104.53	103.26	104.93	105.39	105.48	105.27	104.53	104.78	103.52	105.87
112.72	110.82	110.52	110.61	111.78	110.28	109.94	109.29	109.89	111.02	110.12	111.32	110.01	109.9	109.63	109.78	110.38	110.97	111.51	108.41	110.48	110.99	111.89	109.21	110.99	109.05	111.16	110.5	110.97	112.1	108.88	111.12	110.55	110.84	110.56	110.36	110.08	111.55	110.19	112.02	109.58	109.15	110.4	110.27	109.85	111.26	110.4	110.95	111.12	112.21
111.47	110.82	109.31	111.49	109.75	110.54	111.87	110.88	110.88	111.19	110.61	111.27	111.22	110.28	112.03	111.54	109.43	111.06	110.64	110.45	113	112.32	108.78	112.45	110.59	111.65	110.44	111.52	109.66	110.25	110.46	111.38	111.32	111.4	109.9	108.24	110.97	110.3	110.82	112.68	109.28	109.63	109.57	111.38	109.02	110.74	109.66	109.91	110.62	110.57
104.74	103.54	102.33	103.36	103.07	103.87	103.64	103.65	105.34	103.54	103.9	106.09	103.4	104.33	105.2	103.98	104.68	105.63	105.51	103.89	105.04	103.99	102.11	102.93	104.93	103.88	104.09	101.74	102.09	102.05	103.88	103.98	103.81	104	104.66	103.52	102.87	105.44	103.91	103.14	103.47	103	103.23	105.32	106.37	103.4	103.3	105.67	104.13	103.74
101.94	101.95	101.49	100.37	99.639	100.54	101.76	101.07	100.54	100.69	100.47	101.16	101.03	100.43	101.07	99.834	101.89	101.47	100.66	100.43	99.432	100.56	101.7	98.23	101.54	99.647	101.01	100.47	99.251	100.81	99.75	100.98	100.65	101.23	100.88	102.05	101.21	100.9	100.96	98.786	100.83	98.939	100.87	100.72	102.19	99.678	101.19	100.08	100.65	102.16
115.62	115.75	115.26	116.85	116.3	114.86	115.55	116	116.51	115.77	116.17	117.33	117.25	117.6	115.51	116.71	116.14	116.83	116.94	116.36	116.87	116.82	117.75	115.47	116.57	116.49	116.09	116.61	117.08	115.14	115.33	116.37	116.87	117.07	116.79	117.38	117.23	116.07	118.42	116.18	117.45	114.26	117.15	116.15	116.25	116.02	115.77	115.23	117.49	115.82
103.2	103.5	103.4	103.86	103.09	104.9	104.64	104.57	104.58	104.53	105.01	104.74	105.13	103.98	104.76	104.46	103.47	104.05	104.48	103.02	102.96	103.42	104.51	104.21	102.64	103.37	104.33	105.15	104.15	102.74	103.13	105.07	105.61	103.18	105.55	103.2	103.3	103.93	103	103.3	105.84	105.91	102.61	104.65	104.12	104.35	104.77	103.74	104.82	105.05
106.16	107.06	106.12	106.16	106.71	106.64	107.53	106.48	107.46	105.17	106.28	105.27	106.06	106.79	105.5	105.53	107	105.27	103.87	107.14	105.76	104.63	105.29	106.41	106.75	105.9	104.65	106.46	107.25	106.34	105.71	105.67	106.56	106.14	106.12	105.94	105.49	107.91	105.69	106.08	108.18	106.58	106.31	106.2	107.6	107.72	106.62	105.87	107.41	105.3
108.99	111.32	110.36	110.08	112.66	112.41	109.99	111.19	110.67	110.75	110.58	109.81	108.43	111.44	110.06	110.56	108.93	111.3	111.38	110.28	110.83	111.71	109.76	110.57	109.38	111.76	111.73	108.96	109.52	110.37	109.82	112.58	112.5	111.4	110.44	112.12	110.26	111.09	112.05	110.27	110.38	110.86	110.04	110.81	108.82	109.59	111.35	110.38	111.42	111.35
104.95	107.46	106.4	108.07	107.62	106.06	106.32	105.3	107.96	107.85	106.98	105.74	106.84	104.29	104.83	105.43	106.04	105.69	106.18	105.6	105.29	105.24	107.33	105.74	105.32	106.25	107.14	105.72	105.91	107.79	106.87	105.69	106.27	105.27	106.41	105.21	108.85	105.47	105.43	105.76	104.88	105.67	106.64	109.4	106.16	106.06	105.06	106.61	106.62	105.83
105.72	105.12	105.46	107.2	106.35	105.2	105.33	107.94	105.42	106.22	106.06	106.03	104.65	105.86	105.18	105.96	107.03	105.46	107.08	105.1	105.5	108.24	105.81	104.65	106.54	106.61	105.13	104.98	105.36	106.06	105.89	105.81	107.1	107.63	106.5	106.38	106.05	105.39	105.85	105.2	105.3	105.69	106.2	107.34	107.95	106.5	105.34	105.35	105.02	105.02
104.18	103.76	105.87	104.19	103.08	104.89	104.72	102.14	104.63	104.33	105.93	104.58	104.85	103.63	104.37	104.89	104.49	102.5	105.33	103.32	104.27	105.28	104.84	104.55	104.37	103.93	103.8	103.74	103.89	104.44	105.41	106.45	104.02	104.49	103.83	103.02	103.53	104.17	105.29	103.86	104.78	105.61	106.07	102.09	104.53	105.16	104.94	104.65	103.85	105.54
107.5	106.99	106.46	108.49	107.05	107.57	107.09	107.18	108.64	106.92	108.37	107	107.69	108.1	106.9	106.5	106.07	106.52	107.45	107.55	108.31	106.57	105.86	105.24	106.38	106.94	105.21	109.48	107.04	107.15	107.92	107.25	108.02	106.19	106.58	107.41	106.34	108.09	107.44	107.77	106.58	107.7	106.74	106.86	107.4	105.82	107.89	105.33	108.67	107
105.64	106.55	105.54	105.81	105.14	105.33	106.13	106.22	107.14	105.34	105.42	105.13	107.23	106.27	105.19	107.11	105.06	107.71	109.14	107.08	106.86	107.44	107.25	107.08	106.27	107.19	105.72	106.07	106.05	107.69	106.63	106.06	106.58	106.65	106.18	105.81	107.81	105.62	105.09	106.49	105.86	106.23	107.4	106	105.27	105.96	106.38	105.31	104.92	106.33
105.48	104.55	105.4	104.97	105.7	104.71	105.15	105.32	105.89	105.3	106.05	105.7	106.09	106.19	103.78	104.85	106.74	105.11	106.17	106.32	104.96	105.75	107.31	106.7	105.99	104.39	105.82	104.62	105.27	105.84	104.45	106.35	105.89	105.36	104.63	105.74	106.78	107.09	104.51	103.76	104.82	104.98	104.96	106.26	105.33	105.94	105.62	105.99	105.51	105.82
105.31	104.66	105.76	104.05	105.14	106.47	107.41	106.61	104.93	106.3	106.55	105.36	106.1	104.77	104.44	104.87	105.48	104.2	104.48	105.68	106.67	106.47	104.9	105.76	106.51	105.98	104.42	106.83	107.12	105.49	106.75	106.65	104.79	105.61	105.59	105.53	107.06	105.98	107.09	105.64	104.88	107	105.68	106.85	105.88	105.26	104.03	105.05	106.75	105.38
105.57	105.84	105.79	106.77	106.19	105.74	105.64	103.63	106.34	106.82	105.37	106.9	104.56	104.85	105.77	104.82	105.88	104.74	106.3	105.95	105.98	106.29	106.25	105.24	105.71	105.08	105.22	105.76	104.16	107.22	103.52	106.82	105.91	105.18	104.38	104.91	103.67	105.76	105.47	106.02	105.6	104.19	105.74	105.7	104.98	106.86	105.82	106.12	105.99	105.73
106.88	106.45	105.59	106.3	107.5	105.42	106.49	105.89	105.37	105.27	105.94	105.7	107.15	106.34	106.85	105.55	104.66	106.75	106.56	106.38	106.95	105.93	105.67	107.17	106.67	108.54	106.67	106.82	104.69	107.62	106.87	107.37	107.43	106.65	107.17	107	107.33	104.73	106.81	106.56	106.83	107.44	105.8	105.94	105.54	106.78	105.51	107.02	106.24	107
111.12	110.41	111.52	108.91	110.62	111.28	109.61	108.98	110.94	109.1	110.58	110.2	108.04	109.19	110.77	110.13	110.17	110.25	110.53	109.17	110.63	110.24	111.26	110.83	111.04	109.81	109.7	109.67	109.31	111	108.53	109.64	109.76	109.71	108.88	109.46	109.61	110.43	110.35	110.3	110.24	111.55	110.17	109.17	109.45	109.92	110.45	109.09	111.36	110.29
106.22	105.14	105.81	105.07	105.94	104.86	105.6	105.04	105.57	106.09	105.36	105.04	106.98	106.33	106.65	104.79	106.28	104.95	105.81	105.24	105.56	105.15	105.2	104.4	105.52	105.48	105.51	105.34	105.94	105.45	104.39	105.07	106.17	106.17	105.32	105.5	106.44	104.85	107.32	106.12	105.63	105.82	106.55	106.4	106.04	106.48	104.44	105.56	106.36	105.65
105.09	103.85	106.58	106.43	105.63	105.02	106.72	106.2	105.98	107.46	104.93	106.73	105.27	106.12	105.01	105.39	107.09	108.08	107.48	107.36	107.6	106.27	105.53	105.88	106.59	106.32	106.27	104.09	104.82	104.91	106.33	105.01	106.28	106.64	105.21	105.31	104.51	106.67	105.15	106.06	105.97	105.3	107.03	106.01	106.29	105.89	106.41	106.56	107.61	105.05
103.13	103.99	103.36	105.52	104.89	104.67	102.12	103.25	103.33	103.91	104.88	104.1	105.48	104.69	103.82	104.12	103.69	105.61	104.89	104.02	104.01	104.63	102.54	105.64	104.48	104.95	103.94	104.12	104.37	104.44	103.16	104.64	104.53	103.34	104.97	105.02	103.76	105.56	104.24	105.66	105.02	103.29	105.32	104.21	104.24	102.65	103.15	105.05	103.36	103.28
110.75	110.03	110.48	109.74	110.62	111.16	109.98	110.27	111.09	111.35	111.77	109.76	111.43	109.25	109.34	109.5	111.04	110.23	112.28	110.03	110.2	111.78	109.58	110.18	109.75	110.57	110.58	112.02	110.87	110.51	110.62	109.68	109.47	112.02	109.88	109.69	109.87	109.35	111.71	111.36	110.89	110.92	110.09	109.64	109.88	111.05	110.61	110.87	110.57	109.16
112.36	109.46	110.95	111.32	110.44	110.46	110.17	110.46	110.52	109.89	109.06	109.08	111.3	109.54	108.13	109.27	108.84	110.02	110.33	111.11	109.67	110.34	110.94	109.92	111.79	110.63	108.94	109.12	110.91	111.26	109.98	110.36	110.96	111.52	110.18	109.63	108.91	109.7	110.37	109.51	110.14	108.54	111.66	109.33	110.16	111.7	109.53	107.93	110.48	109.72
105.51	107.37	106.27	105.1	107.28	105.87	106.12	105.77	104.57	106.1	107.2	105.18	105.83	105.08	106.06	107.14	107.07	106.34	104.98	105.64	106.28	105.95	105.84	105.82	105.87	105.65	104.19	105.05	107.34	107.24	106.79	106.57	105.27	106.15	104.75	107.21	107.18	105.73	105.93	107.15	107.37	107.16	107.23	105.86	107.06	106.72	105.28	107.57	106.3	105.37
106.45	104.94	106.73	106.54	104.63	106.68	106.86	106.77	106.33	105.95	105.63	106.83	106.44	107.32	105.53	105.53	105.78	105.09	105.68	105.99	106.01	106.25	105.53	105.86	105.1	106.27	104.63	106.85	107.02	106.81	106.86	108.53	106.45	105.87	105.47	105.23	106.19	106.14	104.19	106.09	106.13	105.64	105.27	105.91	105.3	106.08	105.47	104.25	106.81	104.86
106.28	106.73	106.43	105.72	106.56	106.23	106.49	106.37	105.48	106.53	106.22	105.97	106.78	106.14	105.51	105.95	105.47	105.82	106.63	105.73	105.4	104.69	107.28	108.83	105.54	104.89	106.6	106.43	105.57	107.33	105.83	106.76	107.11	104.85	105.28	106.32	105.69	106.92	106.46	106.29	106.43	105.9	105.69	106.46	108.26	107.1	104.44	106.56	106.39	105.5
107.35	106.02	106.87	106.75	106.26	105.6	105.4	106.01	106.33	105.8	106.61	106.99	105.56	108.25	106.63	108.24	106.24	107.41	106.96	104.45	105.31	105.75	106.49	107.34	107.42	106.69	105.94	105.73	107.29	106.14	107.11	106.4	105.95	106.34	105.66	106.47	106.06	106.77	106.21	105.82	105.8	104.84	105.43	106.92	107.03	106.63	108.05	106.5	106.39	105.37
107.73	106.24	106.43	106.06	108.37	106.34	106.67	108.19	108.91	105.93	106.54	107.9	106.24	106.22	107.14	108.92	105.87	104.71	107.48	107.67	106	108.13	106.06	106.94	106.09	107.01	108.44	107.09	105.95	107.25	107.71	106.78	108.1	106.36	106.33	108.52	108.01	106.28	105.26	106.42	107.61	105.48	106.58	107.45	107.54	105.54	105.48	108.47	106.57	108.51
106.29	106.31	107.74	105.79	107.56	106.75	107.24	107.05	108.43	106.39	105.91	106.88	104.59	109.48	108.31	108.11	107.18	106.41	107.28	107.19	106.49	107.41	106.78	106.54	106.43	105.97	107.43	107.69	106.3	107.51	106.37	107.86	105.87	105.11	107.64	106.98	108.35	108.33	106.89	106.25	106.29	106.6	106.79	106.89	106.84	105.85	107.59	107.11	106.85	105.38
110.6	111.53	111.27	112.5	109.86	111.8	109.36	110.1	110.69	112.04	108.54	111.36	111.16	110.53	111.75	110.7	111.09	112.13	111.89	110.88	109.92	110.92	111.54	109.98	109.85	111.15	110.78	110.8	109.21	110.85	109.68	112.45	111.75	111.69	110.58	110.77	109.7	112.13	112.49	111.71	112.63	110.96	110.2	110.06	111.21	109.56	111.95	111.32	111.51	109.71
107.37	106.6	106.85	107.53	106.92	107.25	107.63	107.28	106.05	108.47	107.4	106.13	106.38	107.37	106.44	107.22	106.76	106.48	105.91	106.61	108.14	105.57	106.29	106.22	106.85	108.96	106.8	107.47	106.29	106.18	106.91	106.36	106.39	106.34	106.5	106.32	106.67	107.5	106.72	106.92	107.15	107.46	108.08	107.08	105.45	106.05	105.36	104.8	106.83	106.24
106.87	105.73	105.09	106.98	105.74	105.2	104.71	105.77	105.49	106.44	105.68	105.47	108.64	107.02	105.87	106.38	106.64	104.81	105.5	106.32	107.04	107.59	105.04	106.75	106.56	106.82	105.8	106.63	105.8	106.71	106.3	107.08	106.44	105.82	106.59	105.77	105.57	105.36	106.4	106.46	107.28	105.15	106.77	104.49	106	106.54	106.09	107.06	107.64	106.01
106.15	104.55	105.09	104.27	104.94	106.2	107.65	104.04	107.22	104.51	106.31	104.23	105.35	105.77	105.04	105.19	104.6	104.77	106	105.34	106.07	107.49	106.04	107	106.29	105.64	106.8	104.91	107.18	105.93	104.3	106.14	106.14	104.46	105.7	105.42	105.48	105.45	105.73	105.48	106.79	104.9	107.08	104.6	105.86	105.18	105.52	105.9	104.95	106.55
108.83	111.45	110.19	110.51	110.78	110.7	111.12	109.26	109.77	110.58	111.21	111.17	110.16	109.88	110.56	109.82	108.49	111.43	110.93	110.36	111.5	109.64	109.75	109.88	109.77	109.17	109.12	111.26	109.46	109.17	108.76	109.09	109.61	109.77	110.06	110.67	110.46	111.71	110.96	110.49	108.09	108.03	110.03	110.78	109.82	110.03	110.08	110.35	109.29	110.05
109.84	111.46	108.67	108.42	109.09	110.74	108.99	110.18	110.72	109.85	110.24	110.02	111.36	109.93	109.96	110.25	108.85	109.99	110.5	110.53	108.24	110.56	109.38	110.14	109.36	109.21	110.84	109.45	110.49	110.37	109.67	109.56	109.84	110.3	110.48	110.76	109.22	109.66	110.35	108.95	108.49	110.63	109.58	110.39	110.2	108.9	110.38	111.27	110.06	108.67
117.8	118.37	116.76	119.52	119.22	117.72	117.25	118.87	117.92	116.34	117.28	118.14	117.37	117.69	118.33	116.44	116.84	117.55	118.65	117.6	118.13	117.72	116.35	118.6	118.12	117.94	118.94	118.58	117.76	118.65	118.22	116.04	116.13	117.04	117.21	117.53	116.84	117.34	117.95	116.67	117.48	118.11	116.86	116.85	118.46	117.41	117.3	118.41	117.97	117.28
100.26	100.77	100.14	99.61	98.781	98.85	99.908	98.736	100.8	100.9	100.5	98.654	99.722	100.67	99.949	100.31	100.03	99.988	100.53	100.85	98.749	101.69	100.14	100.56	100.15	100.9	101.56	99.259	101.33	99.199	101.91	100.23	99.742	99.605	99.966	98.902	99.343	100.15	99.582	101.31	99.731	99.447	100.11	101.24	100.28	99.935	99.847	100.81	100.38	100.87
113.21	110.9	109.95	110.51	109.86	110.51	110.57	111.89	110.97	112.01	111.83	113.2	112.65	111.48	111.44	109.56	112.17	112.89	110.46	112.16	109.4	112.06	111.68	110.24	109.94	112.34	110.73	110.59	112.23	110.69	110.68	111.71	111.22	110.02	112.3	110.73	110.86	110.86	110.98	111.22	111.7	112.73	109.81	111.96	111.99	110.82	112.03	110.12	111.62	110.77
105.75	106.22	106.28	107.04	106.72	106.95	107.16	107.09	106.49	106.03	105.74	106.78	106.76	105.41	105.07	106.67	106.28	106.7	105.72	105.97	106.33	106.67	106.4	107.19	104.32	105.34	103.7	105.67	106.67	105.77	107.54	106.83	106.75	105.14	108.08	105.75	104.45	105.28	105.32	106.03	105.09	106.95	106.44	104.81	107.35	104.79	105.75	106.43	107	106.93
106.24	104.54	106.91	106.44	105.57	104.53	107.29	106.17	104.66	105.09	105.86	105.9	105.48	104.51	103.53	104.55	105.1	106.16	106.02	105.45	104.68	104.81	105.12	105.97	107.31	104.49	104.17	104.47	104.83	106.28	106.44	106.32	106.39	106.3	105.88	105.99	104.6	106.28	105.82	104.94	104.72	106.46	105.56	105.19	104.59	106.27	105.71	106.99	107.36	106.8
100.31	99.539	100.61	98.247	99.433	100.27	100.07	99.445	99.795	99.289	99.735	99.4	98.747	99.411	99.282	100.31	99.288	99.819	98.746	99.499	99.582	98.669	99.297	99.998	99.438	98.581	100.26	99.163	99.815	99.581	99.531	98.452	100.37	97.923	100.96	100.35	100.08	100.84	98.47	101.72	97.915	100	100.75	100.96	99.332	97.672	99.276	100.39	99.354	100.13
109.79	111.87	111.39	110.05	113.14	110.39	110.43	111.93	110.14	111.72	110.88	109.57	111.07	110.95	110.87	110.23	110.81	109.93	107.92	110.49	109.46	110.72	109.27	111.13	109.97	112.03	111.15	110.31	108.73	109.97	110.58	110	109.92	110.83	110.3	109.13	111.51	109.51	110.09	110.61	110.81	109.58	111.77	111.11	111.01	110.35	109.35	107.24	109.6	110.29
105.82	105.99	105.57	106.26	105.1	105.63	105.85	108.19	106.35	105.93	105.22	105.79	106.12	106.52	107.17	104.88	105.07	104.78	105.66	104.92	105.25	105.97	105.44	104.55	105.44	104.02	104.81	106.17	105.73	105.73	107.36	105.26	106.05	104.84	104.87	106.51	105.87	106.4	105.09	105.85	104.67	105.65	106.3	105.7	105.8	105.39	104.45	106.3	107.88	106.12
112.47	110.39	110	110.72	110.21	110.09	112	110.55	111.37	110.71	110.16	111.57	112.83	110.75	110.39	111.83	110.54	110.79	112.18	111.89	110.97	109.31	111.38	111.95	111.22	110.31	110.52	110.89	111.09	109.97	109.47	110.87	109.85	110.16	109.91	110.68	112.13	112.15	110.21	110.66	110.01	111.04	109.16	110.11	109.62	110.7	110.12	110.89	110.28	109.23
110.35	111.67	111.35	111.07	113.43	110.21	112.14	111.78	111.96	112.43	113.03	112.09	111.42	111.04	110.6	111.48	111.4	111.21	112.14	111.03	112.08	112.14	109.64	112.49	113.08	111.62	110.93	112.01	110.84	109.47	111.05	111.47	112.67	110.96	109.4	111.62	111.42	111.06	111.08	113.77	111.16	112.09	110.87	111.13	111.48	110.28	113.04	112.27	113.58	112.92
107.37	107.53	106.87	108.39	105.72	107.68	107.63	108.23	106.05	106.59	107.15	107.4	107.59	108.18	106.22	107.57	106.62	105.59	107.43	106.95	106.71	105.51	106.89	104.86	107.33	106.55	106.25	106.87	108.58	107.67	105.54	107.25	106.91	107.7	105.31	105.09	106.95	106.66	106.91	106.09	106.27	107.31	106.31	105.91	106.83	107.41	106.62	105.63	105.49	105.5
103.99	104.26	104.72	103.82	105.1	105.49	103.51	106.48	103.93	104.71	105.15	103.02	104.45	104.83	104.22	104.45	104.1	104.74	103.65	104.28	104.56	104.56	103.78	104.23	104.51	103.42	104.24	103.99	103.46	102.25	104.1	103.84	103.75	105.01	104.05	104	102.68	105.42	104.81	105.26	103.64	102.73	103.3	105.81	103.21	103.86	103.92	103.62	104.49	102.73
105.63	105.04	107.47	105.6	106.28	106.53	105.61	107.5	107.11	107.03	107.54	107.08	106.59	104.61	107.07	106.04	106.29	104.46	105.96	105.82	107.23	106.41	106.15	105.09	106.26	107.31	104.26	106.63	105.81	106.44	105.69	107.17	107.2	106.63	107.95	105.75	106.12	104.74	106.93	105.94	106.51	106.37	107.02	105.76	105.37	107.89	105.59	105.71	107	106.48
99.86	100.33	97.871	99.427	98.494	100.07	100.42	100.09	100.21	99.794	99.735	99.806	99.811	100.13	98.999	100.48	100.88	99.165	100.64	99.317	99.913	97.778	99.474	100.27	99.189	98.524	101.18	99.657	98.182	99.385	98.734	99.255	101.24	101.36	99.737	100.1	99.559	100.84	99.532	99.108	99.547	98.752	98.191	99.314	101.54	99.327	101.69	100.08	99.299	98.917
112.06	112.6	113.11	113.53	112.23	112.67	113.3	111.11	113.12	112.63	111.95	112.03	111.72	113.53	112.44	112.48	111.21	111.17	112.49	112.02	112.58	111.57	112.56	113.86	112.25	110.21	111.85	113.43	110.84	110.94	111.37	111.91	111.4	111.92	111.33	111.09	113.3	111.29	111.8	110.91	110.41	112.14	111.87	109.91	112.91	113.03	112.58	111.69	111.86	111.52
102.87	104.68	103.46	105.56	103.12	104.46	104.99	105.71	104	104.32	104.55	104.84	103.86	103.51	105.41	105.45	103.09	104.08	103.84	104	103.5	103.54	104.98	102.58	103.35	104.64	104.3	106.4	104.3	104.74	105.13	105.01	104.55	104.08	103.27	104.49	104.44	103.27	104.74	104.97	103.78	103.7	105.12	104.66	103.07	104.19	104.14	103.51	102.88	104.43
111.96	112.43	112.62	111.66	112.86	111.59	110.87	112.81	109.76	111.95	112.38	110.63	112.76	111.49	113.27	111.11	110.77	112.05	111.01	110.91	112.25	112.98	110.68	111.66	112.27	111.01	113.05	112.22	112.32	111.35	113.76	111.83	111.27	113.56	113.21	111.84	111.93	110.45	112.71	113.43	111.19	111.76	112.84	112.25	114.43	112.01	112.33	113.5	112.55	111.68
105.38	103.8	106.3	106.81	106.16	107	104.19	105.6	105.01	105.54	106.83	104.61	105.32	106.85	107.6	106.28	104.83	104.97	104.69	107.07	106.52	104.85	106.06	104.76	105.37	104.65	106.03	105.09	106.92	105.67	102.78	105.88	106.27	105.73	105.06	106.45	105.7	106.27	104.78	105.98	105.47	106.59	103.98	105.25	105.39	107.42	105.33	105.23	106.13	105.31
106.22	105.61	107.53	106.81	105.32	105.47	105.31	105.26	106.99	104.43	105.4	104.05	106.86	105.37	105.45	106.53	104.87	106.08	105.02	104.31	106.89	105.37	106.19	106.75	106.62	104.67	104.76	105.44	105.37	107.07	105.59	105.62	106.78	105.73	105.39	103.76	104.59	106.12	105.54	105.97	104.16	105.64	105.79	105.74	105.14	105.33	106.81	105.02	106.2	105.05
106.33	104.54	106.92	105.94	105.6	105.54	104.86	105.62	106.06	105.55	106.66	104.45	104.54	105.45	105.6	106.53	105.16	106.41	106.41	105.8	105.13	105.85	106.36	104.2	106.21	104.64	105.77	106.49	104.82	105.07	106.67	104.36	106.59	104.95	106.38	106.57	105.49	106.13	105.9	104.41	104.57	105.47	105.85	106.21	105.21	105.82	106.77	104.55	107.36	105.35
110.55	109.76	109.01	108.95	108.21	109.8	109.51	110.97	110.03	110.39	108.83	108.23	110.84	109.74	109.18	110.49	109.37	108.88	109.43	110.27	110.08	110.66	108.99	109.73	110.22	110.01	109.67	111.25	110.14	109.34	109.54	108.4	109.93	109.28	109.8	109.9	110.4	109.34	110.78	110.24	110.42	109.5	110.15	109.96	109.39	109.06	111.33	110.34	109.98	109.22
98.729	100.14	100.38	99.99	99.645	101.68	100.67	99.899	98.189	100.21	100.21	99.18	100.2	98.464	97.888	100.66	100.29	100.64	100.72	99.557	100.64	99.255	99.963	99.441	99.773	98.822	100.36	100.18	99.535	99.41	97.807	98.214	98.133	98.927	100.83	99.019	100.57	100.8	100.31	99.697	99.731	101.08	100.15	100.48	100.97	99.623	100.04	99.622	98.868	99.721
100.11	102.22	100.9	99.296	99.391	101.28	101.37	99.792	101.2	100.42	101.23	101.01	101.19	100.9	98.898	99.432	102.08	99.968	101.41	103.24	99.365	101.19	100.68	99.083	101.47	99.34	101.16	101.5	101.29	101.82	99.63	99.931	99.831	100.25	100.32	100.9	99.364	100.28	101.36	99.117	99.774	101.97	100.62	101.45	101.58	100.91	101.66	100.31	99.61	99.795
106.84	107.89	106.21	106.99	108.12	105.96	106.78	107.36	106.26	106.82	107.24	106.5	107.76	108	106.08	104.73	106.14	106.93	106.96	105.37	108.54	106.89	107.1	106.07	106.04	106.65	105.88	106.04	106.32	105.98	107.6	107.97	108.36	106.42	106.94	106.63	107.38	106.17	105.66	106.37	106.95	108.14	105.31	106.1	106.11	107.32	105.48	105.68	106.39	106.18
113.92	111.23	110.99	112.89	111.9	112.14	112.4	110.77	112.14	112.19	112.52	112.52	111.89	112.06	111.98	112.2	112.92	112	111.34	110.3	111.1	112.29	112.59	110.36	112.92	112.07	109.99	110.45	112.02	111.88	111.26	112.03	113.05	110.75	112.9	111.91	111.12	112.15	112.57	110.73	112.09	110.38	111.7	110.93	112.54	112.47	111.31	112.71	111.05	112.06
110.96	109.66	109.24	110.99	108.96	110.73	111.52	110.03	110.87	109.04	110.67	112.02	109.75	109.7	111.73	109.39	110.1	110.52	110.47	110.09	111.16	109.57	108.66	110.24	110.8	110.87	111.13	110.01	110.39	110.95	109.54	108.45	108.95	111.66	111.78	110.17	111.18	108.22	109.41	109.37	108	109.95	110.07	109.37	108.63	110.38	109.47	111.48	108.31	109.52
97.957	99.434	99.968	100.19	98.771	100.93	99.955	100.21	100.82	99.22	99.885	99.771	99.689	98.862	100.19	99.897	99.352	100.49	100.14	101.98	99.72	99.789	100.48	98.006	99.433	101.57	99.787	100.54	100.86	100.29	98.012	100.61	99.578	99.089	100.02	101.48	99.191	101.1	100.11	100.01	98.837	100	99.717	99.199	100.34	99.923	99.623	100.16	100.21	99.854
117.69	117.07	116.87	114.92	116.45	116.77	117.64	116.16	115.76	114.84	117.07	114.25	116.09	116.02	117.94	116.24	116.56	116.57	115.95	116.06	115.26	114.55	116.53	115.76	115.7	116.16	115.36	116.87	115.98	115.78	115.97	116.82	116.26	116.19	116.63	116.41	117.03	117.67	115.53	116.19	116.13	116.75	114.43	116.67	117.19	114.51	115.8	116.9	115.98	114.99
112.88	113.58	112.4	112.62	110.3	111.97	113.54	113.07	114.05	111.9	112.09	112.12	113.28	112.11	111.64	111.02	112.26	113.37	111.88	111.64	111.71	112.18	111.29	113.32	112.48	114.51	110.96	112.01	112.99	111.93	111.88	110.64	112.42	111.14	112.45	112.05	112.65	111.75	110	111.92	111.76	112.92	112.95	110.94	112.72	114.52	113.63	112.21	112.05	111.3
116.51	117.36	114.88	115.82	115.12	115.99	115.65	117.26	115.6	116.53	115.78	116.41	116.24	115.78	116.84	117.07	117.38	117.3	116.95	116.83	116.26	116.18	118.27	115.67	116.11	115.92	115.62	117.44	116.57	115.84	117.15	116.66	116.53	116.19	117.66	116.93	118.3	115.54	115.93	115.46	115.37	116.23	116.45	117.91	116.85	116.18	116.06	115.68	117.35	114.5
105.99	106.67	107.02	105.42	107.16	106.13	108.45	105.59	106.48	105.78	105.18	107.27	105.78	105.97	106.17	105.14	106.04	106.48	106.88	106.74	105.79	106.57	105.32	107.34	107.78	108.27	108.17	105.75	105.79	106.22	103.69	106.33	106.93	105.62	107.04	106.37	106.04	106.01	105.53	104.92	105.76	105.07	105.59	107.01	107.05	104.96	107.96	105.94	107.68	106.15
112.62	112.66	112.19	111.35	113.01	113.35	112.89	112.93	113.67	113.28	112.29	114.52	112.01	112.76	112.55	112.81	112.92	111.63	111.16	112.18	112.25	114.37	113.34	112.94	112.19	113.23	111.94	112.95	111.4	111.96	114.26	112.14	114.13	112.38	112.58	114.44	114.38	114.41	113.19	112.66	111.77	113.24	112.13	112.87	112.12	114.51	112.24	114.31	113.91	113.26
110.59	111.4	112.28	111.53	110.95	110.67	112.06	109.7	110.89	111.26	109.53	111.48	110.6	112.5	111.51	111.67	111.66	111.24	112.53	111.93	111.52	111.38	110.11	112.42	110.36	112.47	111.55	112.27	111.65	110.7	111.8	111.66	110.28	110.7	111.99	112.01	110.89	111.59	112.07	109.89	111.01	110.63	111.59	110.84	110.77	112	113.5	111.95	111.65	112.21
105.44	103.83	106.17	105.84	105.67	105.12	104.08	106.04	104.82	105.77	104.67	105.35	105.82	104.99	104.61	105.64	106.7	105.57	106.1	105.13	105.78	106.22	105.63	105.62	105.92	105.5	105.89	105.15	105.09	108.08	104.95	105.81	105.73	107.02	104.18	105.16	104.85	106.17	105.98	104.39	105.15	104.74	106.86	106.04	105.25	105.9	104.56	104.85	103.89	104.95
112.08	113.26	112.01	112.26	111.57	111.9	112.18	110.68	111.65	113.47	112.13	112.86	112.26	111.46	111.65	112.22	111.33	111.94	111.75	112.61	111.77	112.48	110.82	110.59	111.69	110.79	111.46	110.86	112.14	113.14	111.81	112.08	112.55	113.93	110.81	112.15	109.36	111.92	110.97	111.79	112.09	112.02	112.16	112.37	111.7	113.01	111.68	111.57	111.49	111.41
99.087	101.05	100.54	101.1	98.899	100.6	99.445	100.54	100.32	99.523	100.13	99.629	100.88	100.26	100.53	100.96	99.875	99.716	100.66	101.36	98.312	100.01	98.51	100.34	100.25	101.09	98.954	100.15	99.72	101.84	100.87	100.12	100.67	101.05	99.368	102.38	101.35	99.882	99.601	100.86	99.662	100.79	99.724	100.42	101.07	99.644	100.3	101.32	98.71	100.09
109.7	110.6	111.12	109.52	110.66	111.26	109.27	109.09	110.47	109.54	111.12	111.54	109.47	109.88	111.84	109.54	111.03	109.73	111.3	111.59	111.43	110.23	110.8	110.08	111.25	110.17	112.32	112.05	109.5	110.22	110.35	109.67	110.57	110.72	110.29	109.84	111.69	110.58	110.21	109.32	110.33	110.29	109.2	111.5	109.25	109.04	109.23	110.21	109.98	109.92
104.65	104.42	103.65	105.28	104.97	105.86	103.96	103.44	105.28	102.94	104.82	105.26	104.24	104.15	104.43	104.72	104.84	104.52	104.5	104.8	104.81	104.31	105.68	104.86	104.03	105.12	103.94	104.45	106.2	106.8	104.25	105.08	103.96	103.28	103.07	103.49	103.24	103.9	104.32	105	105.32	104.65	104.82	103.52	103.67	105.07	102.91	105.52	105.06	104.67
105.81	106.34	106.11	106.08	105.05	106.03	105.87	104.88	105.65	104.84	104.68	105.2	104.59	105.29	105.04	105.33	104.88	104.6	104.38	105.29	105.27	107.18	104.66	105.53	105.18	104.1	105.33	105.87	105.96	106.33	106.27	104.41	105.52	106.06	105.72	104.52	107.8	106.62	106.71	105.97	105.52	104.41	106.98	105.44	105.47	107.27	105.72	106.87	106.32	106.02
112.48	111.28	113.5	112	111.78	110.8	113.8	110.4	112.23	112.27	110.73	111.78	110.87	112.65	112.06	111.46	112.7	111.85	111.35	112.05	110.87	112.19	112.11	113.38	111.92	111.16	112.12	111.29	111.14	112.71	111.27	111.44	112.84	111.88	112.56	111.97	111.29	112.49	112.43	111.47	113.69	114.84	112.86	111.77	111.3	112.19	112.96	111.21	110.59	110.28
105.28	104.12	104.69	103.62	104.69	103.35	104.38	105.06	104.2	105.25	102.74	104.66	106.12	103.94	104.28	104.5	104.1	104.5	103.7	104.67	103.86	103.79	104.58	103.48	103.3	104.81	104.87	104.19	103.04	105.33	104.54	103.24	102.26	105.06	104.69	103.56	104.38	103	104.52	106.54	105.44	105.15	103.55	104.12	103.15	103.9	103.72	103.67	102.99	104.87
106.29	105.62	105.18	106.34	107.22	105.25	106.53	105.03	106.47	105.63	106.5	104.8	103.87	105.59	106.96	106.46	104.98	105.5	105.9	106.77	105.66	105.72	105.27	106.93	106.81	106.1	107.01	105.31	106.51	106.26	106.09	104.83	106.33	105.22	106.97	105.79	106	107.42	104.86	105.88	107	106.15	105.47	107.91	106.5	105.74	107.17	106.57	105.76	105
107.07	105.05	106.28	105.15	105.99	106.12	106.59	105.79	105.07	106.17	106.21	105.34	107.16	105.18	105.26	105.4	105.74	105.24	104.47	105.05	105.38	106.44	106.54	105.53	105.5	106.62	106.28	106.01	105.82	105.6	104.63	105.39	104.87	104.86	106.9	105.41	106.52	105.72	105.33	104.75	105.87	104.85	107.7	105.84	106.02	105.12	106.13	106	105.96	106.71
100.75	101.3	98.92	101.13	100.91	100.82	99.657	100.97	100.2	100.81	99.582	101.16	100.98	101.4	101.25	100.39	99.744	101.34	100.58	100.8	100.82	99.454	99.19	99.56	100.3	99.204	100.71	101.46	101.3	100.65	99.528	100.29	100.63	99.924	99.692	102.11	100.2	100.71	100.42	100.81	101.94	100.6	99.901	101.02	102.38	101.1	99.998	100.33	102.1	100.9
105.47	106.45	104.9	106.7	106.87	107.38	104.89	106.36	106.62	106.18	106.99	106.74	106.5	106.94	105.55	105.9	106.77	106.69	107.81	106.02	107.71	106.81	105.89	106.41	108.29	106.18	105.61	105.35	108	104.73	105.8	106.6	107.23	107.1	105.64	106.83	106.09	105.21	108.07	106.58	103.66	105.8	107.46	106.76	107.69	108.09	106.07	106.01	106.02	107.04
106.35	106.99	105.68	105.47	105.18	103.87	105.71	106.18	105.29	105.82	105.92	107.5	105.3	104.03	107.34	106.7	106.51	105.23	105.93	106.99	105.13	105.37	105.79	105.99	106.36	104.68	105.25	105.38	104.9	105.07	106.92	104.41	104.81	105.59	105.38	106.53	105.94	105.98	107.26	106.89	105.1	105.8	106.73	104.99	106.91	104.35	105.57	105.82	104.65	105.35
105.45	106.67	106.88	107	107.35	107.1	108.91	107.17	106.79	107.23	105.83	106.3	106.72	105.38	104.9	107	106.07	106.15	108.13	106.55	107.94	107.13	106.96	108.55	106.66	106.66	106.85	106.91	107.09	105.61	105.86	107.23	106.59	107.05	106.44	105.48	105.23	107.2	105.49	107.02	105.81	106.34	105.89	105.48	105.79	106.35	106.37	106.9	107.82	109.12
106.58	105.54	105.9	104.39	104.87	106.73	105.62	105.23	105.9	104.48	107.07	106.44	105.09	103.72	104.79	104.33	107.21	105.86	105.19	107.12	104.54	105.3	106.05	107.26	104.65	106.54	105.09	105.79	106.72	105.45	105.9	105.07	106.65	105.64	105.4	106.74	105.27	106.55	105.99	105.43	105	104.94	105.83	106.23	105.77	106.06	103.78	106.89	105.18	105.73
97.664	98.34	99.586	99.898	100.38	98.866	97.819	99.198	99.809	102.08	100.46	100.66	100.07	99.655	101.51	100.31	99.632	100.05	99.532	100	100.25	100.31	98.982	100.27	99.424	99.998	98.607	100.21	100.46	98.938	99.385	100.29	100.36	100.99	100.54	100.14	97.651	99.306	98.647	100.13	99.33	100.43	100.41	99.675	99.492	99.814	100.8	99.862	100.19	100.04
105.77	107	106.9	106.55	105.74	106.19	105.43	105.9	104.73	104.63	105.2	105.48	106.69	105.4	105.94	104.72	105.58	104.8	106.29	106.65	104.66	106.53	106.49	106.3	106.39	106.48	107.35	104.88	106.04	104.92	105.86	105.57	106.61	107.29	106.41	105.8	106.18	104.58	106.1	105.95	107.09	106.46	106.38	104.76	106.56	107.04	107.05	106.73	107.15	106.84
111.85	112.67	113.47	110.12	111.99	110.95	112.07	112.02	112.58	111.56	111.92	111.31	113.74	114.41	111.76	113.07	110.28	110.88	111.49	113.82	111.87	111.31	112.35	113.57	112.23	112.67	111.74	113.36	110.33	111.27	110.2	112.4	112.11	112.14	111.24	114.45	112.09	111.32	112.48	111.93	110.84	112.43	111.09	110.28	112.64	110.32	111.51	112.49	111.75	113.31
99.58	100.74	99.151	101.92	102.22	101.84	101.79	100	100.83	100.3	99.983	99.635	100.09	100.04	100.47	102.32	100.28	101.88	100.1	101.11	100.42	101.53	99.496	101.29	101.33	100.17	100.95	101.37	100.98	100.93	99.234	99.127	101.13	101.1	101.57	100.4	101.47	101.36	101.27	102.47	98.983	100.23	101.16	101.5	100.85	101.26	100.41	100.63	102.05	101.12
106.58	107.02	105.58	105.55	106.23	105.04	105.83	105.09	106.43	107.11	106.15	106.06	104.74	105.74	106.48	107.27	107.13	107.32	106.7	108.12	105.44	106.53	106.22	105.55	106.09	106.11	106.11	106.47	106.86	105.41	105.66	106.77	108.92	106.48	105.48	105.96	107.41	106.75	106.5	106.16	106.78	107.12	106.48	106.53	105.89	106.97	105.84	105.94	106.91	107.06
101.33	100.88	100	100.69	100.48	101.73	99.982	101.09	100.87	101.6	100.76	100.73	100.2	100.49	100.39	100.85	99.848	100.67	100.24	100.04	99.861	101.45	100.69	99.938	102.19	101.3	100.74	101.1	100.38	100.79	102	100.88	99.77	100.81	101.66	100.73	102.09	99.798	99.694	100.84	100.27	98.502	100.18	100.73	100.26	100.85	100.04	100.02	100.28	100.63
111.01	111.28	110.18	111.34	109.48	110.19	111.29	110	110.89	110.42	110.92	111.53	112.08	111.04	111.2	109.52	111.98	110.57	111.14	109.04	111.05	110.29	109.78	111.58	110.32	111.43	110.34	111.18	110.59	109.03	111.06	109.24	112.82	111.13	109.98	110.26	110.55	111.15	110.27	110.97	110.06	111.57	110.85	110.84	109.81	111.87	113.76	110.52	109.39	111.84
112.55	111.62	112.11	112.49	110.74	112.54	112.22	113.16	112.09	111.34	111.74	111.42	112.85	111.32	111.63	112.38	110.93	111.22	112.83	111.83	112.69	109.63	111.77	111.37	112.46	112.51	112.1	113.23	111.99	112.05	112.09	112.8	111.29	110.66	112.98	113.15	111.44	112.58	111.61	110.83	110.87	111.94	112.2	111.35	111.07	110.97	112.36	111.67	111.65	112.24
110.75	112.85	112.11	111.85	112.81	112.31	112.31	112.74	111.83	110.84	112.27	110.12	111.27	112.45	111.89	111.27	110.92	111.25	112.68	111.88	112.47	110.97	112.47	113.66	111.4	114	110.78	112.35	110.27	111.94	112.92	112.08	111.47	112.97	110.87	112.65	113.25	112.32	110.44	111.85	110.61	113.26	113.49	111.05	112.43	113.29	112.05	109.68	113.33	112.14
106.87	106.6	106.72	107.31	108.23	108.1	105.88	107.82	106.44	108.15	107.65	107.78	105.54	106.56	108.32	105.64	106.78	106.99	106.75	106.77	107.99	107.49	106.6	106.33	106.6	107.66	104.75	108.74	106.71	105.45	105.29	106.91	106.79	107	106.29	108.16	108.1	107.77	106.41	105.3	107.54	108.48	105.71	106.92	107.45	105.8	107.54	106.77	106.43	107.24
106.24	106.11	105.78	106.19	107.24	107.02	107.32	106.16	106.85	106.24	106.3	106.16	104.79	106.34	104.37	106.78	105.3	105.02	106.42	107.74	106.59	105.6	106.74	108.98	106.16	107.92	104.53	105.12	106.63	105.36	105.93	105.66	108.23	108.39	105.83	106.4	104.08	105.92	105.75	105.65	107.49	106.26	105.93	106.27	102.87	107.19	106.86	106.73	105.24	106.59
109.65	110.17	108.72	110.02	109.92	108.59	110.83	111.3	111.21	111.89	112.87	110.79	108.93	111.05	110.3	110.54	110.41	110.63	111.99	108.74	110.66	110.23	109.93	111.1	110.67	110.32	109.33	110.32	110.59	110.32	109.08	109.49	110.65	110.87	108.55	109.98	108.77	109.97	110.41	110.62	109.07	108.22	110.58	109.5	110.61	111.69	109.71	110.81	111.29	110.99
117.63	117.09	115.6	117.13	115.8	115.29	116.64	115.94	116.58	115.58	116.74	118.35	116.99	115.65	116.66	117.99	115.68	115.39	116.06	115.92	118.32	115.37	116.96	115.46	116.09	113.98	115.73	116.04	116.56	115.43	114.55	116.22	116.22	116.83	115.41	117.08	117.26	116.25	116.1	115.69	117.63	115.77	117.11	116.22	116.75	115.95	115.15	116.54	116.2	115.28
107.05	106.21	107.04	104.94	107.56	106.13	104.44	106.78	107.06	108.13	105.06	106.19	106.87	105.43	106.4	105.52	107.5	106.66	105.65	107.12	106.1	108.08	106.75	105.78	106.82	106.29	104.77	106.47	106.14	107	104.41	106.87	105.53	106.55	105.94	107.48	104.67	107.38	105.62	106.43	104.65	106.15	106.77	105.82	107.09	106.25	104.76	105.85	107.16	105.56
103.31	106.36	107.08	107.01	108.05	106.87	107.21	105.55	105.89	106.59	106.25	105.57	105.79	107.21	107.24	106.79	107.98	104.62	106.96	105.68	106.53	105.95	105.93	107.1	106.1	106.02	107.24	106.16	107.33	104.57	105.7	107.34	107.17	106.62	106.54	105.31	106.02	105.54	107.99	105.31	106.03	105.56	105.46	104.47	105.92	105.9	105.11	106.25	106.2	106.37
115.67	118.99	117.62	118.24	117.19	117.49	118.18	118.04	118.17	117.92	116.89	117.79	118.65	117.02	116.01	118.17	118.35	116.54	116.33	116.39	118.56	117.5	117.19	117.75	118.44	117.08	118.5	117.53	117.63	119.49	117.5	117.92	118.3	116.85	116.68	116.78	117.39	118.12	116.48	117.58	117.2	118.47	118.28	117.88	118.14	118.21	116.82	116.65	116.55	116.36
105.96	106.83	106.09	106.82	105.17	106.05	106.36	108.51	104.89	106.28	105.23	108.01	105.88	106.87	105.75	105.29	106.29	104.53	106.82	105.3	104.77	106.28	105.7	105.91	105.21	105.46	103.53	105.24	105.68	106.06	104.82	106.81	106.42	106.3	105.86	105.36	106.04	104.92	105.01	105.92	107.55	105.96	104.17	106.72	104.46	105.79	105.82	105.34	105.15	105.22
100.73	100.65	98.127	98.579	100.22	100.22	98.569	100.29	99.557	101.62	101.1	98.688	101.3	99.664	100.89	99.26	100.27	99.507	98.885	98.657	99.261	99.702	99.703	100.93	98.861	101.07	99.515	99.88	100.49	99.962	101.09	99.938	99.111	100.16	99.456	100.2	99.869	99.944	99.866	99.857	98.972	100.24	98.644	98.784	100.37	100.38	98.911	98.982	100.38	99.784
101.11	102.33	100.52	102.4	100.9	101.52	101.21	99.991	100.09	99.447	100.02	100.54	100.18	99.548	100.22	102.13	100.11	99.738	100.01	101.74	100.19	100.58	100.18	100.63	99.519	99.97	99.813	100.91	100.91	100.26	100.5	99.572	101.21	99.635	101.08	100.59	100.54	99.661	100.68	99.713	102.22	100.83	99.327	99.006	101.06	102.2	100.39	100.97	102.3	101.88
106.56	105.34	107.24	108.27	107.83	105.68	106.29	107.47	107.5	106.69	104.57	105.72	106.72	105.89	106.23	108.07	106.1	106.64	106.48	107.31	105.98	106.66	105.99	105.11	106.93	105.62	106.44	105.49	106.97	108.16	108.24	106.08	106.04	106.76	105	106.46	106.37	104.81	106.52	106.52	107.07	106.41	107.08	107.71	106.15	105.82	105.85	106.28	106.59	107.9
106.09	106.48	106.69	104.83	106.37	105.48	105.35	106.2	105.44	105.94	106.59	105.56	107.14	106.15	106.02	106.35	106.96	105.92	105.29	105.96	104.81	105.75	105.89	105.28	106.11	106.63	106.7	104.41	106.93	106.01	105.93	106.74	106.26	105.17	107.15	106.42	105.55	107.67	106.32	105.36	106.58	104.8	105.38	107.37	105.63	104.81	105.57	106.06	104.05	105.38
108.81	106.04	106.64	106.13	106.42	108.17	105.69	107.28	107.46	107.1	106.49	105.9	105.82	106.05	107.14	107.38	106.98	108.39	107.3	106.58	107.27	105.91	107.06	106.64	106.57	106.9	107.73	107.61	105.83	107.18	105.83	107.4	105.96	107.29	107.22	106.69	106.19	108.47	107.11	106.74	107.51	106.8	105.42	106.5	105.99	104.96	106.88	106.56	105.94	106.27
106.24	106.23	106.01	106.1	106.61	104.86	104.82	105.24	105.51	105.41	104.1	105.83	106	105.67	107.9	106.18	105.8	105.08	106.11	105.1	106.04	105.58	104.88	105.07	103.9	105.07	106.64	104.79	105.02	105.58	105.86	105.1	106.29	104.34	105.81	106.62	105.12	103.56	104.22	104.35	106.74	107.24	105.25	104.9	104.46	105.09	105.57	105.12	105.3	104.81
105.69	105.92	106.13	105.74	107.13	105.09	105.11	107.02	106.13	106.35	104.54	106.15	106.71	106.72	105.18	105.42	105.7	105.84	105.76	106.85	105.8	104.23	107.94	106.46	106.7	105.74	106.92	104.99	106.93	106.4	106.91	106.72	105.27	107.45	105.58	106.04	106.3	106.59	105.85	105.44	105.95	106.86	105.73	105.95	105.97	105.7	107.31	107.16	106.81	105.41
105.08	105.06	106.58	105.86	105	105.96	105.48	105.07	105.13	105.7	106.32	105.62	103.13	107.23	103.78	104.55	105.9	103.95	105.93	106.23	104.62	104.17	104.46	105.97	105.03	103.76	103.8	105.83	105.75	106.49	105.14	105.97	105.47	105.76	105.62	104.29	105.45	105.21	105.34	105.24	104.69	106.64	106.33	105.17	105.85	107.27	105.76	106.19	104.09	104.39
104.8	105.82	105.66	105.89	106.42	104.83	104.37	105.26	106.12	106.51	105.52	105.84	106.83	105.25	105.22	105.06	104.91	105.06	106.84	105.88	105.67	105.67	105.7	106.3	106.02	104.89	106.42	105.67	105.46	107.13	106.94	106.2	105.76	104.78	103.73	106.75	104.22	105.51	106.38	106.05	106.44	106.37	103.5	105.28	106.66	106.46	103.83	105.63	105.94	105.4
104.88	105.46	105.87	104.58	105.97	105.86	107.16	105.22	105.46	107.54	105.57	104.74	105.95	105.29	105.45	107.01	105.35	105.89	105.24	105.98	106.43	103.68	106.34	105.72	105.66	107.21	107.21	106.27	104.49	107.48	106.47	107.61	106.23	106.98	105.81	105.78	106.9	106.49	104.98	106.52	106.87	104.65	106.47	106.25	105.06	104.34	106.1	106.17	105.66	105.48
105.45	105.01	106.04	106.87	107.05	105.59	106.44	105.24	106.77	104.94	104.82	107.28	105.93	106.21	106.08	107.6	105.72	106.8	105.8	106.32	105.62	106.52	104.64	104.03	105.79	104.57	104.26	104.74	104.61	105.23	104.87	105.42	106.62	105.59	104.87	104.04	106.41	105.85	105.4	104.92	104.3	106.89	104.84	105.39	103.88	104.77	105.54	103.85	106.35	106.69
106.69	107.45	104.81	105.63	104.51	104.95	105.19	105.25	104.86	105.85	104.38	104.91	105.92	105.43	105.81	104.67	105.27	104.64	104.51	105.11	104.58	105.7	103.9	104.86	104.29	106.87	105.64	104.51	105.54	106.38	104.85	103.9	105.4	105.42	106.61	105.94	105.53	105.07	104.97	105.71	105.44	105.48	105.97	104.8	104.78	103.38	104.17	104.98	104.59	104.86
104.3	105.46	104.07	106.19	105.44	105.17	105.07	104.88	105.47	106.15	105.49	105.41	106.77	103.7	105.46	104.88	106.26	106.89	106.1	104.77	103.92	106.29	106.03	106.11	105.78	105.85	105.61	106.75	107.25	106.25	105.91	107.24	106.18	106.17	104.98	106.6	106.22	105.3	107.31	106.13	104.47	106.85	106.03	105.35	104.29	105.78	104.73	104.68	105.54	104.84
106.15	107.22	104.83	105.52	106.72	104.31	106	105.77	107.49	105.48	104.68	105.18	104.94	106.94	104.59	105.54	105.12	106.65	106.71	105.44	105.07	105.17	105.05	104.31	106.04	107.1	106.03	106.62	104.99	105.94	105.25	106.28	107.6	106.75	105.84	106.98	104.25	105.81	107.66	106.41	106.41	104.58	106.61	107.09	105.73	104.99	105.09	104.81	106.02	106.99
104.55	106.96	106.67	105.6	105.7	106.1	106.83	107.67	106.91	106.22	106.79	106.67	106.51	106.13	105.27	105.77	108.17	107.44	105.48	104.68	105.42	106.74	105.75	106.84	106.91	106.31	106.38	106.28	105.63	105.33	106.82	104.32	107.03	105.11	105.94	106.54	106.51	107.11	107.38	105.64	105.79	105.21	105.32	104.97	105.79	104.86	104.58	106.36	106	106.59
106.51	105.99	106.43	106.14	106.34	105.49	107.94	106.81	106.23	106.8	105.63	107.69	105.81	105.34	106.31	105.23	106.3	106.52	106.86	106.74	106.67	104.51	107.44	107.38	105.79	106.75	106.94	107.24	106.21	106.7	108.94	108.06	106.63	107.05	107.48	104.68	106.45	106.69	106.61	105	105.57	106.39	108.78	106.23	107.25	106.66	105.3	106.83	106.98	106.78
111.31	109.46	109.88	111.37	110.61	110.21	110.99	111.07	111.9	110.79	112.17	110.77	110.28	111.04	110.81	110	109.4	109.99	111.95	110.28	110.13	111.35	111.23	110.57	108.83	110.28	111.06	111.24	112.19	108.96	110.97	109.91	110.74	110.56	111.04	110.58	109.79	110.51	109.47	110.82	109.64	111.52	111.09	109.79	111.61	110.9	109.69	110.75	109.84	112.27
105.99	105.83	106.63	106.26	105.48	105.51	104.7	104.83	105.21	105.53	106.93	105.38	106.35	104.65	105.01	104.9	106.62	103.86	106.39	104.75	106.11	106.17	104.75	105.06	103.56	104.51	105.94	104.6	107.01	105.38	106.13	104.02	106.31	106.35	106.63	105.45	106.07	106.18	106.4	104.51	104.53	107.05	106.06	105.28	106.19	104.56	106.12	105.41	106.12	106.38
117.71	118.46	117.11	117.3	116.89	116.19	117.29	118.55	117.16	116.57	117.01	118.65	116.66	117.81	117.55	118.06	118.03	117.89	116.67	118.66	116.62	117.68	116.83	118.27	117.73	118.6	118.54	117.55	118.61	118.75	118.88	117.55	117.35	118.51	115.5	116.73	117.02	116.49	118.23	118.98	116.44	117.27	116.65	117.24	117.3	117.65	117.97	117.14	116.29	116.4
104.88	104.62	104.41	106.1	104.6	105.67	106.72	105.95	106.55	104.22	106.12	106.49	105.97	105.71	105.19	105.01	106.3	104.89	105.06	104.61	104.69	104.19	104.12	105.65	105.34	104.69	105.09	103.91	105.27	105.67	104.97	105.33	106.08	106.57	106.24	105.56	105.02	104.41	105.47	106.89	107.95	104.48	104.18	103.72	104.48	105.41	107.47	103.4	104.84	105.37
102.05	101.03	99.256	100.05	100.91	100.86	98.84	100.27	100.96	99.476	99.28	100.9	100.46	98.763	100.39	100.92	101.33	99.881	100.52	100.71	100.39	100.62	99.337	99.074	100.91	99.174	100.78	99.983	100.84	100.51	100.68	101.87	101.37	101.48	100.81	102.21	99.409	101.63	100.02	101.86	99.837	99.761	100.84	98.623	101.28	100.42	100.26	102	102.56	101.1
105.14	105.82	104.11	105.85	105.47	104.22	105.3	106.02	105.58	104.14	104.69	105.82	104.51	105.52	106.11	104.5	105.99	104.92	105.75	105.59	106.24	107.41	105.18	105.12	105.5	104.75	104.99	105.75	106.45	106.08	104.44	103.63	105.32	106.49	103.65	104.45	104.69	106.24	105.2	105.18	105.74	104.51	105	107.36	105	105.61	105.19	105.62	104.6	106.02
110.52	109.9	109.11	109.62	110.29	111.11	109.69	109.11	110.84	111.03	110.17	109.89	110.42	109.17	109.68	109.26	110.19	109.52	107.54	110.97	111.48	108.67	110.65	109.45	109.75	110.33	109.88	109.57	109.49	110.54	109.19	107.88	108.27	109.99	110.02	109.29	111.12	107.32	109.67	108.17	110.77	110.19	109.73	110.56	110.03	110.65	109.17	108.77	110.31	111.47
108.76	108.45	111.05	108.91	108.42	110.07	108.04	109.4	110.12	110.78	109.67	109.35	109.8	110.18	110.14	107.93	109.72	110.08	109.21	109.13	110.1	110.33	110.67	109.31	109.93	109.74	109.84	108.88	108.88	109.53	109.35	109.89	113.18	109.53	111.32	110.15	111.05	109.48	109.52	108.98	109.5	108.71	110.12	109.52	109.77	108.16	111.87	110.2	110.52	110.49
112.61	112.26	113.37	112.45	111.96	113.05	111.69	111.06	113.25	112.49	110.91	112.8	110.63	111.15	110.87	112.85	110.58	111.99	112.33	110.78	111.92	112.63	111.83	111.18	112.76	110.78	113.44	112.02	112.46	111.87	112.5	112.3	113.29	112.84	112.41	110.73	114.16	111.59	111.2	111.86	111.31	111.44	113.11	111.91	111.33	112.93	111.58	112.74	111.04	112.11
105.4	104.51	104.6	103.61	104.93	104.02	104.2	104.03	103.92	103.55	102.71	105.18	102.62	103.36	103.87	102.19	103.69	103.94	103.61	104.64	103.42	104.27	103.25	103.82	104.76	104.08	104.29	103.3	104.11	105.7	103.54	104.39	105.2	104.42	103.72	103.34	103.96	104.21	105.47	104.68	102.34	103.5	105.61	104.22	104.31	105.21	104.17	105.01	103.27	104.76
111.37	112.71	112.34	110.73	110.69	110.9	112.31	110.83	111.03	112.23	110.44	109.21	111.65	111.01	110.77	112.99	112.67	110.75	111.18	110.31	113.23	113.78	110.19	111.44	110.99	109.97	111.5	111.63	110.69	112.19	110.93	110.61	110.13	109.66	110.12	111.37	109.89	110.7	112.6	111.65	112.29	111.37	112.2	111.94	111.03	113.45	112.91	111.68	111.04	112.03
101.22	100.01	102.73	99.658	100.46	100.53	100.71	100.9	100.13	100.09	99.666	100.54	101.08	98.612	101.04	99.772	99.86	100.97	100.93	101.78	101.15	99.333	100.41	101.69	100.69	99.929	101.24	100.47	100.49	101.21	100.72	100.58	101.23	100.58	100.98	99.185	99.754	100.51	101.22	99.352	100.19	101.19	100.83	100.02	101.31	100.4	100.14	100.9	99.791	98.922
111.44	110.36	110.23	111.07	110.17	110.91	110.58	110.09	112.23	111.04	111.75	111.58	111.2	111.02	111.29	111.17	110.24	112.56	109.32	111.36	111.61	112.41	110.24	109.31	111.15	111.2	110.73	109.28	111.96	110.18	111.33	109.92	111.85	109.7	109.37	110.02	112.18	110.63	110.99	109.65	111.74	110.66	110.11	111.54	110	111.21	109.19	110.63	110.81	111.05
105.86	104.88	105.33	105.77	105.64	105.67	104.77	105.73	105.22	104.63	104.83	105.67	104.83	107.71	105.05	104.77	105.03	107.2	105.67	104.88	105.13	104.94	106.19	105.13	106.22	106.54	104.35	105.98	106.25	106.27	105.65	105.41	105.05	105.59	104.24	105.21	105.61	104.47	105.63	104.7	104.78	103.8	106.15	102.65	105.28	105.83	105.54	106.65	106.68	104.35
99.392	100.62	98.84	99.948	98.726	100.04	99.693	99.014	100.75	99.912	100.47	99.746	99.585	100.54	100.37	99.699	99.466	99.47	99.246	99.291	100.25	98.184	100.91	99.335	100.37	101.55	99.344	98.965	99.009	100.89	99.197	101.2	99.258	99.352	100.39	101.71	100.21	99.511	99.198	98.39	99.758	100.26	98.573	101.01	98.149	100.91	99.288	99.355	100.63	100.24
105.51	106.27	106.36	107.15	107.58	108.98	106.55	107.26	107.47	106.02	106.62	106.89	107.06	108.13	106	108.26	106.07	108.05	107.87	108.21	106.76	106.2	106.58	106.48	107.78	107.14	106.36	105.55	107.49	107.37	106.62	106.96	107.88	107.41	108.08	107.29	107.31	106.28	108.24	107.33	107.23	107.44	106.96	108.93	106.49	106.78	107.31	106.61	106.59	106.93
104.95	106.28	106.86	104.27	106.1	105.59	107.51	106.23	105.55	105.7	105.99	104.6	106	104.92	106.5	105.01	106.23	104.7	105.9	104.18	104.81	104.98	105.21	105.63	105.36	104.96	103.83	106.66	104.83	106.69	105.79	105.89	105.49	106.08	105.36	105.49	105.11	104.7	105.38	104.29	103.87	107.88	105.98	105.75	106.02	105.05	105.3	105.94	106.14	104.43
100.2	99.54	100.97	100.72	100.98	100.92	99.749	101.07	100.92	100.26	98.553	98.923	99.543	101.28	100.26	101.15	100.4	100.61	99.949	100.23	99.845	99.671	100.96	100.75	100.9	99.283	100.63	100.14	98.33	100.51	99.454	101.75	99.1	99.757	99.907	101.11	100.01	100.15	100.32	100.68	100.33	100.64	98.509	99.826	99.461	101.11	100.77	100.41	99.074	99.248
108.94	106.4	108.31	107.82	106.55	106.89	106.85	105.46	106.35	108.52	107.14	108.51	107.33	108.14	106.84	105.65	107.86	106.98	106.3	107.42	107.5	106.72	107.33	105.77	105.6	105.67	107.59	105.44	107.49	105.81	107.32	106.97	106.12	107.72	106.56	107.27	105.9	106.16	104.69	106.66	106.22	107.2	106.09	108.05	107.62	106.27	107.99	108.02	106.03	106.73
111.83	110.5	113.28	112.94	112.2	111.46	111.81	112.57	110.84	111.26	112.87	111.95	111.09	112.84	111.49	111.81	112.35	110.68	111.76	111.02	111.41	113.69	111.1	109.67	110.82	112.4	113.84	112.09	111.39	112.36	111.53	111.67	111.48	112.31	112.49	112.85	111.62	110.95	110.69	112.83	112.34	111.92	112.2	112.67	112.68	112.33	113.13	111.29	111.6	112.15
108.48	109.24	110.69	110.11	109.06	110.94	110.71	109.75	110.33	108.41	108.23	108.58	110.85	107.46	109.63	110.76	109.68	110.32	110.27	109.89	108.68	109.36	110.59	108.91	109.35	110.35	109.2	108.84	109.65	109.27	109.55	109.58	109.18	109.62	109.13	110.63	110.18	109.67	110.61	109.71	110.15	109.66	109.4	109.4	108.79	109.53	110.39	110.57	110.12	110.39
104.06	105.21	104.32	106.04	105.58	105.68	105.46	105.91	105.36	105.78	105.96	105.49	105.03	105.75	107.12	105.94	105.02	103.99	105.39	106.05	106.18	106.3	105.06	104.56	105.41	105.52	104.91	105.42	106.25	105.91	106.01	105.36	104.29	105.42	106.02	105.92	106.22	105.61	104.58	106.44	106.1	105.51	103.93	105.06	105.64	105.56	107.14	106.24	107.07	105.92
116.49	117.86	117.1	117.15	117.69	118.35	117.1	117.25	118.69	116.56	118.35	118.81	117.99	117.68	118.44	117.78	116.07	117.6	117.53	116.44	116.53	117.71	117.45	117.63	116.49	117.16	117.5	115.95	117.02	116.84	118.07	116.64	118.17	116.96	118.54	117.21	117.44	118.88	118.06	120.19	117.2	117.9	118.39	118.34	118.41	116.87	118.75	118.42	116.43	116.81
112.36	111.68	112.24	112.37	111.27	113.22	112.67	112.57	113.75	113.42	113.27	112.09	113.73	113.59	114.07	114.01	113.31	113.17	111.7	113.95	112.04	112.12	112.22	113.61	111	114.01	111.16	113.01	114.75	112.57	111.16	112.65	110.28	112.14	110.96	112.28	113.32	112.62	112.69	112.12	113.67	112.46	112.44	112.76	113.66	112.84	113.33	111.87	112.41	113.86
105.5	104.07	104.23	103.81	103.64	104.43	104.97	103.85	104.34	105.5	103.55	104.94	104.72	103.93	105.79	103.72	103.2	105.53	104.19	102.97	102.68	104.14	104.35	105.27	104.03	102.97	105.35	103.36	104.8	105.04	105.04	103.68	104.64	103.87	103.78	103.71	105	103.01	105.26	103.12	105.29	104.57	103.54	104.09	102.66	104.68	104.77	104.88	104.45	104.28
116.26	119.13	118.02	118.26	117.66	118.15	117.8	117.2	117.64	117.87	117.37	118.09	116.97	117.78	117.08	118.29	116.96	116.87	117.57	117.97	117.46	116.24	118.9	118.64	118.21	117	117.25	118.63	116.14	117.33	117.55	117.55	118.29	118.13	117.43	117.71	116.47	116.94	118.27	117.45	117.05	117.64	117.73	118.08	118.91	117.31	119.36	117.18	117.46	118.29
112.22	111.15	111.99	111.81	111.8	113.48	113.08	113.08	111.25	110.81	113.29	110.42	112.38	112.9	111.74	109.3	112.43	113.24	111.27	113.76	111.09	112.09	111.45	113.59	110.91	111.26	112.37	110.04	112.19	112.08	111.29	111.06	112.46	110.54	112.84	113.38	110.83	112.42	109.71	112.34	112.14	112.08	110.77	110.97	111.15	110.08	110.72	113.04	113.39	111.8
115.91	117.09	115.27	117.03	116.4	116.08	115.6	116.12	115.29	115.35	116.19	117.03	115.88	115.72	115.95	116.36	116.98	115.96	115.17	115.79	116.19	116.82	116.99	117.1	117.08	115.81	116.48	115.64	116.64	116.09	117.34	116.11	115.78	114.35	116.74	116.21	115.16	115.85	115.18	116.36	114.88	115.22	115.96	115.65	117.62	115.92	115.83	115.67	114.72	114.71
106.9	106.68	106.87	106.05	105.6	105.75	106.5	106.48	105.59	107.97	107.1	108.87	106.91	106.03	107.7	106.02	107.13	103.62	106.38	105.87	106.35	106.78	104.91	104.68	107.31	106.38	105.73	106.09	107.57	106.17	106.97	105.2	105.65	106.09	107.12	106.46	106.45	107.01	105.5	105.75	107.74	106	105.89	106.76	105.91	106.69	108.08	106.32	105.94	107.32
99.281	100.03	99.213	98.906	100.45	100.58	99.552	100.04	100.63	99.008	100.03	99.736	99.776	100.3	100.55	100.67	99.688	100.77	99.428	98.691	100.64	99.209	99.735	100.17	99.131	99.31	99.829	100.49	98.944	99.68	99.116	100.55	100.13	99.046	99.72	99.792	99.744	99.773	99.581	100.05	99.362	101.73	98.654	98.52	99.368	98.788	98.435	100.11	97.619	101.76
104.79	106.69	106.21	106.69	106.6	108.22	107.21	107.38	107.3	103.55	105.35	106.52	106.82	107.39	106.37	106.48	105.69	106.71	107.72	105.83	106.4	107.12	105.82	105.76	105.78	105.93	106.52	107.37	105.51	106.3	106.56	106.65	106.98	106.91	104.67	107.03	107.24	106.55	106.77	106.25	106.55	103.5	106.31	106.69	106.13	105.45	106.4	106.46	104.6	107.56
105.27	104.4	105.23	105.4	105.2	105.05	105.91	104.88	104.86	106.66	104.48	104.55	105.99	106.58	105.48	106.5	104.76	104.19	105.28	105.1	106.3	105.7	106.2	105.86	104.65	106.64	102.86	105.49	105.13	105.6	106.57	105.53	106.68	105.61	107.1	105.88	104.73	104.69	107.12	106.49	104.07	104.19	105.53	104.96	105.9	106.07	105.05	103.94	103.68	105.07
105.65	105.32	106.11	105.72	105.42	105.22	105.99	106.18	106.05	106.32	106.76	105.51	105.76	106.45	107.54	107.22	105.2	106.32	105.08	106.69	105.7	107.04	106.21	105.55	106.6	106.8	107.16	105.21	106.93	106.15	106.44	105.96	106.5	106.42	106.24	105.09	108.54	107.93	107.31	106.05	104.82	105.98	103.98	105.56	106.5	106.9	106.37	107.99	104.94	106.55
101.45	101.4	100.06	102.77	100.31	100.73	101.98	99.877	101.54	98.803	100.41	100.05	101.24	101.55	99.716	101.08	100.15	102.89	101.04	98.978	101.24	99.83	101.86	100.43	100.82	101.27	101.07	99.969	102.07	100.64	100.37	100.8	100.71	101.04	98.825	99.852	99.864	101.08	100.91	99.77	99.669	100.26	101.62	98.227	101.27	100.25	100.41	102.14	100.32	101.34
104.47	105.43	105.97	105.7	104.84	106.08	106.35	105.9	105.91	105.5	106.43	105.94	105.3	105.71	105.66	104.83	104.31	105.81	107.02	105.51	105.92	106.46	106.44	105.55	107.05	105.44	105.92	106.76	105.72	106.23	106.18	107.47	104.69	106.81	104.72	106.88	106.73	105.54	106.56	104.72	105.69	107.53	105.85	106.46	106.8	105.27	106.54	104.76	106.45	107.3
110.82	108.77	110.5	109.11	110.49	109.68	109.91	110.36	108.87	110.68	110.21	110.82	110.14	109.83	110.89	109.75	110.02	110.86	109.73	111.67	109.19	108.35	110.52	109.95	111.02	110.13	111.7	109.59	109.35	110.58	109.83	109.95	109.15	111.27	109.6	109.1	109.22	110.88	110.04	109.81	109.42	109.86	110.64	109.01	108.95	110.64	109.36	110.52	110.14	110.59
106.98	106.88	105.15	106.41	103.49	105.85	106.3	105.31	105.95	105.97	105.56	104.81	106.59	105.77	105.48	106.67	106.07	106.14	106.13	106.46	104.24	105.98	104.78	105.25	106.77	106.2	106.38	105.06	105.26	107.31	107.15	106.1	104.81	106.12	105.09	106.58	102.67	106.88	103.65	105.72	106.78	104.98	104.58	104.6	106.12	106.18	105.38	106.06	106.29	106.84
103.71	104.12	105.9	105.54	104.69	105.77	103.87	103.25	103.41	103.8	104.13	105.62	104.77	105.3	104.9	105.89	106.09	104.47	105.08	103.47	103.92	105.59	104.3	103.97	103.2	104.95	105	103.83	103.86	104.5	104.8	104.81	104.85	104.69	104.95	105.84	104.05	104.91	106.36	105.04	103.1	102.4	106.28	104.38	104.26	105.62	105.6	104.9	103.85	103.75
103.2	104.11	103.92	102.61	104.06	103.79	105.53	104.4	105.82	104.75	106.41	105.08	104.16	103.63	104.47	104.78	102.86	104.18	104.81	103.98	104.64	104	105	104.02	104.74	104.96	104.53	105.5	104.33	103.76	105.47	101.99	104.46	103.95	103.35	104.64	103.7	105.14	104.13	103.64	105.61	105.88	106.48	104.98	103.87	104.56	104.54	105	104.51	104.38
104.01	105.29	104.21	106.88	104.88	105.39	104.54	104.56	105.66	104.91	105.51	105.59	106.78	105.7	105.41	104.08	103.73	103.22	103.06	106.5	104.54	104.06	104.44	105.61	104.52	104.8	105.45	105.77	105.42	104.35	104.39	105.53	104.75	104.93	105.83	105.36	104.69	105.53	104.68	105.48	104.84	104.78	104.6	105	105.76	103.37	105.48	104.59	105.05	105.19
100.27	99.884	99.598	100.92	99.505	99.591	99.617	99.32	100.16	101.07	99.727	98.74	100.79	98.843	99.815	100.86	100.2	98.263	99.719	98.899	100.18	101.28	100.01	99.978	100.37	100.4	98.465	99.138	100.55	101.04	100.04	101.2	100.37	99.936	100.37	100.07	98.732	100.3	100.35	100.33	100.92	100.49	101.66	99.082	99.913	98.211	100.15	102.09	100.8	100.3
111.92	114.08	111.71	113.17	111.96	113.23	111.77	112.45	112.01	112.77	111.35	111.16	113.24	113.6	113.25	112.66	113.14	110.64	111.37	112.98	112.35	112.29	111.14	112.92	112.29	113.04	112.12	112.35	112.34	112.83	113.5	113.11	112.76	113.54	112.85	113.82	112.14	113.3	111.34	112.66	112.36	113.28	112.72	113.34	113.41	112.05	113.05	112.9	112.56	113.65
105.33	108.12	105.28	107.93	108.36	106.27	105.91	107.1	107.86	108.2	106.92	106.91	108.38	107.41	106.95	108.02	107.86	106.99	108.13	106.52	106.94	106.59	107.14	107.95	106.51	107.52	106.7	106.24	107.09	107.7	106.69	107.92	108.44	107.75	107.81	108.22	106.27	108.06	109.22	108.55	108.44	107.8	107.34	106.51	107.91	106.37	106.8	107.72	105.01	106.31
106.65	104.75	104.16	105.07	104.92	105.4	105.05	105.95	105.94	104.95	105.79	105.5	105.75	105.87	103.79	105.99	104.91	105.53	103.92	107.11	103.87	104.11	107.49	103.63	105.58	104.88	105.21	104.72	104.01	105.61	104.64	106.19	106.17	104.56	104.11	105.49	106.04	106.8	105.41	105.43	105.63	104.77	105.56	104.68	104.74	106.4	104.5	105.84	105.6	104.89
110.51	111.39	111.89	111.16	110.66	111.07	111.3	110.01	109.55	109.68	111.84	110.59	110.39	110.91	109.94	111.74	110.92	110.55	109.38	109.69	108.89	110.43	109	110.68	110.53	111.74	110.21	109.05	108.78	110.09	110.62	109.98	110.88	112.14	110.85	110.68	111.37	109.14	110.32	110.69	110.4	111.42	111.21	109.44	111.23	109.47	109.16	110.73	111.56	109.59
100.51	101.86	100.53	98.487	99.271	98.85	100.5	101.42	100.17	100.06	98.551	101.25	99.385	101.62	100.32	100.96	100.87	100.55	102.99	101.96	100.06	100.53	100.43	100.15	100.33	99.239	100.65	102.59	100.28	102.38	100.91	100.12	101.24	101.78	100.42	100.32	100.47	100.07	101.2	101.32	100.56	100.3	100.67	102.2	100.53	101.07	99.74	100.43	102.7	100.1
104.34	104.24	104.13	103.81	104.7	105.01	105.33	104.95	104.94	103.11	103.45	103.77	104.84	103.39	103.58	106.2	104.48	104.54	104.9	103.48	104.53	104.69	103.74	103.44	105.45	105.08	104.13	104.83	103.55	104.7	103.39	105.62	104.29	103.56	105.04	102.45	104.72	103.37	102.98	103.1	103.01	104.26	104.22	104.77	105.47	104.28	105.86	103.49	104.82	103.19
110.72	110.23	111.06	111.26	109.97	111.06	111.51	110.09	111.9	109.27	110.41	112.02	109.58	109.64	111.8	112.26	110.54	112.48	111.15	112.44	112.48	112.92	109.27	110.74	110.11	110.6	111.37	110.28	110.47	110.22	111.7	110.23	110.31	112.05	110.8	112.36	109.95	111.55	113.87	110.95	111	112.44	111.91	111.75	109.3	112.22	112.63	111.2	110.44	110.8
107.17	106.62	105.78	105.77	106.39	105.38	105.9	103.76	104.58	105.64	105.48	106.45	107.31	103.73	104.89	106.55	106.08	105.89	106.97	105.93	104.84	104.58	106.46	106.2	105.54	105.89	105.22	107.09	106.65	107.77	104.64	105.12	105.94	105.48	105.79	105.55	106.13	104.57	105.54	105.31	105.99	106.36	106.4	105.33	105.33	105.7	106.56	106.11	105.58	105.95
98.962	100.38	99.681	100.85	100.77	99.004	99.806	100.3	100.07	100.02	98.57	100.51	99.627	99.64	99.424	100.31	100.55	100.45	99.584	100.81	98.453	100.44	99.547	100.3	100.34	99.242	99.613	99.489	98.999	99.377	100.49	100.25	98.183	100.12	98.721	99.651	100.41	100.46	99.451	100.11	99.73	101.04	100.36	100.29	100.54	98.783	100.51	98.639	99.274	100.48
116.11	118.13	116.26	117.62	118.25	116.71	116.76	116.33	116.93	117.65	118.84	117.17	118.24	118.21	117.91	117.81	116.9	118.25	117.46	117.72	118.15	117.39	117.83	119.22	117.66	118.08	118.43	118.02	116.11	116.68	116.13	119.7	117.54	116.57	116.77	117.24	117.54	116.13	117.11	117.73	117.47	119.12	117.26	117.99	118.74	117.23	117.39	118.65	118.33	116.48
105.95	105.12	106.46	103.75	105.96	105.49	104.38	106.32	104.98	104.47	106.94	105.68	103.62	105.52	105.82	104.54	103.42	106.42	104.24	104.62	104.95	105.84	103.37	106.6	107.1	104.23	106.24	105.78	104.81	106.02	104.73	104.66	103.77	105.49	104.53	105.16	104.3	106.15	104.1	104.58	106.78	104.8	104.42	105.42	106	106.58	105.39	106.26	105.62	105.29
106.09	104.89	103.63	104.4	104.71	104.71	106.41	107.01	106.38	105.74	106	104.43	106.79	105.23	106.03	104.96	106.57	107	106.17	107.6	104.99	106.51	106.29	105.41	104.76	104.97	106.53	106.34	104.36	106.67	105.69	104.81	106.73	106.87	106.64	106.04	106.08	105.04	105.88	103.89	105.22	106.19	105.92	106.79	105.47	104.08	104.97	105.63	104.12	105.19
105.94	104.89	105.56	104.03	105.98	104.68	105.01	105.27	104.76	105.91	105.86	105.07	105.47	104.35	104.49	105.67	105.47	105.71	106.35	104.4	105.08	104.45	104.28	103.68	105.29	105.61	105.33	104.67	104.9	104.77	104.62	104.92	104.68	105.53	106.1	102.81	105.51	104.94	104.57	104.9	104.51	103.95	104.58	102.92	105.35	104.02	106.47	105.16	105.7	104.77
105.21	105.91	106.02	105.23	105.11	104.85	105.15	106.84	104.68	105.87	106.02	107.47	105.57	105.54	104.8	105.19	106.18	105.44	105.13	105.15	104.67	106	106.17	103.4	104.3	107.18	105.94	105.1	105.48	105.3	104.93	103.82	105.98	104.35	107.1	104.93	106.2	104.27	105.13	106.56	106.04	105.38	105.57	102.58	104.99	104.93	107.04	104.47	105.81	106.58
105.81	105.02	106.55	105.42	105.79	106.23	105.01	105.86	106.48	104.19	104.1	104.13	105.54	106.19	104.37	105.15	106.28	107.11	106.04	104.04	105.14	106.51	105.55	106.7	106.12	106.61	106.27	105.87	105.08	105.64	105.19	105.16	104.85	105.6	105.99	105.57	105.75	105.34	104.25	104.55	106.16	106.83	107.41	106.4	104.46	105.04	105.11	105.81	105.5	106.03
110.82	110.29	111.99	110.76	113.06	111.09	111.23	111.52	112.22	112.24	111.57	112.89	112.06	112.71	109.77	112.08	112.1	113.3	112.09	112.58	111.43	111.15	111.59	112.5	111.18	112.73	111.59	111.93	113.63	111.4	113.1	112.92	111.27	111.61	112.11	110.7	112.13	111.32	110.84	110.89	111.73	111.01	111.75	112.21	113.35	111.87	113.05	113.22	113.04	112.55
106.44	106.8	105.68	104.55	106.69	105.24	103.84	106.46	105.02	106.12	105.99	103.69	106.05	105.35	105.02	104.72	105	105.1	105.18	104.79	107.4	106.14	105.02	105.14	104.49	105.17	104.8	105.14	106.45	105.04	104.67	105.59	104.71	105.36	105.62	104.96	107.66	104.95	105.16	104.83	106.48	105.17	106.9	106.17	104.96	104.94	104.79	106.48	106.02	106.06
112.1	110.59	111.6	112.24	112.33	112.41	112.39	112.95	111.45	112.71	111.19	112.19	112.22	112.2	112.23	110.67	112.99	113.22	111.85	110.31	111.19	113.1	109.6	113.96	111.57	112.33	113.48	112.05	112.79	112.55	113.53	111.43	113.7	110.79	112.21	111.37	111.23	113.41	111.76	111.65	112.01	110.81	112.13	113.25	113.01	112.25	111.59	111.07	112.21	111.96
106.45	105.5	104.57	104.66	104.35	105.62	106.51	105.81	105.26	105.92	104.77	104.25	106.33	104.22	105.55	106.16	106.35	107.28	105.11	105.35	104.92	106.49	106.14	105.18	104.43	104	107.04	105.86	104.66	105.43	107.13	103.77	104.86	106.58	106.74	105.96	104.45	106.07	104.87	104.26	105.62	107.03	107.5	104.97	107.37	106.93	104.65	106.31	104.98	105.56
103.4	105.21	104.77	104.23	105.63	103.94	103.68	103.06	104.19	104.21	105.22	104	104.69	104.68	102.87	103.87	104.58	105.22	104.19	105.89	105.56	105.31	104.08	105.15	103.74	103.18	103.2	103.24	103.41	102.22	106.12	104.83	104.42	102.52	103.92	103.71	103.29	103.74	105.29	104.15	104.42	103.57	103.97	103.44	104.77	105.09	104.69	104.42	105.19	104.91
106.31	104.63	105.66	105.56	106.5	105.26	106.86	106.16	103.4	106.51	108.12	105.69	104.64	107.47	106.92	106.84	105.61	106.87	107.42	107.05	105.52	107.25	107.17	106.46	107.68	106.36	105.43	105.55	108.24	106.05	104.83	106.5	106.58	106.39	106.48	106.93	105.39	105.48	106.29	107.1	104.25	106.57	106.87	106.13	107.28	105.57	106.83	105.16	105.49	104.78
117.55	118.29	117.91	118.11	118.52	117.07	116.42	118.75	118.91	117.84	117.12	117.55	116.98	118.14	117.04	118.75	118.45	117.14	117.74	116.82	117.74	118.41	119.27	117.49	118.48	118.48	118.29	116.98	119.34	118.11	117.12	117.47	117.61	117.46	117.45	118.32	116.24	116	118.34	117.46	117.01	116.34	117.95	118.78	119.08	117.85	116.65	117.75	118.28	117.69
106.2	107.53	106.46	106.56	106.49	107.8	105.57	105.6	105.49	107.4	106.82	105.23	105.37	105.56	105.85	104.93	106.11	105.67	104.23	105.79	106.47	106.81	106.14	106.12	107.17	105.86	106.99	106.47	105.31	107.42	104.99	106.51	105.25	107.78	106.74	106.43	106.86	104.57	106.23	107.56	104.87	104.56	106.18	106.23	105.16	106.55	105.29	107.33	107.39	107.58
99.225	101.31	102.69	100.17	98.416	99.931	98.869	99.857	99.237	100.35	99.777	100.46	100.45	99.655	100.39	99.483	99.684	99.956	99.962	102.09	97.967	99.539	99.144	98.594	99.13	99.941	99.704	98.572	99.547	100.59	98.666	98.93	100.31	98.981	98.61	99.253	100.48	99.726	100	99.647	99.509	100.38	100.47	100.1	100.23	100.59	97.718	98.84	98.695	98.017
109.33	111.07	109.65	110.24	111.06	110.06	110.4	111.04	109.97	109.31	112.25	108.64	110.55	111.63	111.45	111.73	110.49	109.91	110.58	110.56	111.03	112.46	111.79	109.42	109.8	111.03	109.67	109.74	109.33	111.4	111.06	109.99	110.75	109.53	111.14	109.98	111.8	110.91	111.24	108.96	110.09	111.4	109.43	110.55	109.12	108.86	112.5	112.19	110.28	111.19
116.04	116.41	116.77	116.2	115.07	116.12	116.8	115.63	116.6	117.32	116.88	116.52	115.54	115.99	116.39	116.91	116.17	116.36	117.33	117.27	116.44	115.73	116.01	114.99	115.73	115.93	115.49	116.65	115.85	115.66	116.82	115.27	116.76	116.46	116.48	116.55	115.91	115.99	116.89	116.16	116.42	118.22	117.1	117.79	115.72	115.95	115.23	117.27	116.62	116.78
105.49	104.67	104.32	106.11	105.01	105.57	104.77	105.19	106.6	107.29	106.71	105.07	105.97	106.13	106.53	106.08	104.61	106.19	105.56	106.51	104.47	104.46	104.78	104.65	105.98	107.37	105.38	105.76	105.45	105.59	107.71	105.26	106.51	105.47	104.23	104.96	105.77	104.95	107.1	106.04	104.36	105.56	103.82	106.14	104.13	106.14	107.56	105.94	106.75	104.05
105.67	106.69	107.2	107.07	104.9	106.56	105.32	107.07	105.16	105.67	107.6	106.65	106.13	106.77	107.33	107.83	106.49	107.9	105.99	105.14	104.01	105.6	106.44	105.7	106.66	107.22	107.43	105.94	105.58	104.82	105.44	106.96	105.11	106.98	106.63	107.84	107.36	106.49	106.41	105.26	105.28	106.96	106.35	105.49	106.25	106.34	104.66	106.13	105.87	106.09
100.11	100.89	100.83	99.508	99.756	99.639	100.69	99.805	99.981	100.49	99.953	99.704	100.45	100.32	100.15	100.5	101.21	101.23	99.4	101.65	99.808	98.135	99.963	100.75	98.48	99.977	101.14	100.53	98.749	99.724	100.8	100.08	99.485	101.58	100.85	99.345	101.83	100.63	98.624	100.99	98.754	100.14	100.96	100.93	99.412	101.11	100.06	99.358	101.59	98.959
99.279	99.562	99.964	99.583	100.64	100.32	99.453	97.442	99.141	99.854	100.2	99.766	100.49	99.748	100.63	98.395	99.526	99.917	99.994	99.351	99.576	100.41	100.17	100.98	100.13	99.756	99.7	101.04	99.59	100.22	100.28	98.991	99.476	99.751	100.43	98.983	99.181	100.01	98.751	98.678	101.28	101.15	99.334	100.62	98.925	101.41	99.946	99.832	100.88	100.11
106.72	105.81	106.84	107.33	107.94	107.6	107.11	105.46	104.62	106.77	106.01	107.58	106.44	106.06	107.24	106.68	106.34	106.46	106.8	104.6	106.09	105.45	106.51	106.06	108.1	105.91	106.37	106.37	104.81	105.4	106.02	106.42	105.23	106.81	105.4	107.07	105.7	107.3	108.14	106.79	107.64	105.28	106.7	106.2	107.53	105.98	105.55	106.31	106.54	106.13
104.55	104.26	104.62	104.4	104.05	104.3	106.21	104.89	106.83	104.7	105.56	105.82	105.05	105.65	104.78	104.91	105.7	104.23	104.48	105.99	103.6	104.99	105.7	105.99	105.6	104.81	105.58	103.67	105.32	103.86	103.95	105.43	104.07	104.82	106.48	103.98	105.05	105.93	105.39	105.68	104.34	105.19	103.37	105.29	104.73	104.13	105.1	104.72	104.56	103.36
110.36	111.31	110.55	109.77	109.58	110.39	109.22	109.81	110.62	112.68	110.92	112.05	109.1	111.54	109.22	109.87	110.63	111.6	108.57	110.19	110.91	111.83	110.07	111.34	110.64	111.77	110.26	109.75	110.59	110.51	111.26	110.31	110.96	109.5	110.22	109.94	109.44	109.94	110.09	110.66	110.9	111.14	110.07	109.77	110.94	110.36	111.13	110.18	110.23	111.23
111.76	110.28	110.74	111.59	112.35	112.12	110.49	111.26	112.13	111.95	111.35	110.05	110.36	111.19	109.57	112.92	110.72	109.94	110.83	112.45	110.3	112.32	109.85	112.98	111.25	111.08	111.08	111.4	110.99	110.87	111.87	110.8	110.64	110.64	112.64	112.09	109.99	110.09	111.81	111.54	112.16	111.79	110.39	110.34	110.27	109.94	109.35	110.7	111.2	109.73
105.92	107.3	107.54	105.74	105.91	106.71	105.74	105.42	106.31	106.87	106.03	106.83	107.78	105.33	107.19	106.6	106.24	107.34	104.59	104.61	107.86	106.4	107.56	106.1	106.09	106.97	105.96	105.99	105.48	106.8	108.58	106.38	104.02	106.04	105.79	106.92	106.69	108.52	106.57	105.59	106.46	105.64	106.23	105.62	104.63	105.98	106.76	106.4	106.8	106.77
103.87	104.54	104.07	104.77	104.18	104.06	105.37	104.64	103.52	105.54	103.67	104.45	105.11	103.49	103.02	104.75	104.9	105.07	104.94	104.89	105.02	104.14	104.28	104.2	105.54	104.12	104.32	103.87	103.54	105.46	103.75	106.76	104.38	104.66	102.42	106.2	104.07	103.78	103.92	105.63	105.55	104.2	104.89	106.61	104.35	104.43	105.54	104.45	104.73	104.47
100.16	101.13	100.4	101.93	99.84	101.19	100.57	100.45	99.273	100.33	99.436	99.853	101.49	99.036	99.888	101.36	99.472	100.17	100.4	98.925	100.16	99.253	99.843	99.942	100.92	100.67	99.355	100.33	100.9	100.39	99.695	100.92	98.947	99.428	99.818	99.913	99.122	98.341	100.8	98.625	98.858	100.38	99.639	99.885	97.121	100.3	98.16	100.55	99.598	100.05
112.44	112.44	112.45	112.58	112.17	111.87	110.87	112.01	112.56	112.07	111.53	112.08	111.94	113.34	111.04	112.08	111.65	113.07	114.07	111.48	112.93	110.8	113.74	112.57	111.67	113.07	111.57	110.3	111.65	110.56	112.62	112.87	112	112.36	111.31	111.77	113.19	113.63	111.85	111.66	111.62	114.73	113.16	111.14	111.94	113.71	111.36	111.34	110.05	112.31
99.79	100.62	100.32	100.41	100.24	100.8	99.315	100.17	99.512	100.61	100.19	100.68	98.762	99.861	99.608	99.508	99.404	100.51	100.43	100.7	98.963	98.364	101.73	99.847	100.06	100	100.51	100.24	100.77	101.19	99.393	99.07	99.971	100.57	100.05	100.21	100.14	100.17	99.295	100.43	99.628	99.881	100.8	99.967	99.113	98.617	98.944	99.672	99.017	102.07
104.81	105.47	104.28	106.04	104.84	105.13	104.2	107.13	106.4	105.53	103.89	104.95	106.26	105.83	105.87	104.52	103.96	105.28	106.1	104.32	106.78	106.07	104.6	106.27	105.07	106.58	104.1	105.23	105.04	104.57	104.48	106.2	105.3	104.01	105.67	105.07	105.69	104.81	105.6	105.76	106.5	106.03	107.16	105.72	104.83	104.26	105.8	105.31	103.86	104.64
107.79	106.15	104.8	106.9	105.39	105.49	107.3	106.91	105.63	105.45	105.51	105.62	106.29	104.58	106.27	106.74	106.21	106.28	108.31	105.08	104.79	104.51	106.5	106.11	106.79	106.7	106.93	105.86	106.46	107.19	106.91	105.8	107.31	105.97	105.98	106.65	105	105.58	105.88	105.32	106.61	105.71	106.93	105.26	105.26	106.39	103.22	106.26	107.01	105.62
110.23	111.12	109.3	111.14	110.76	111.39	110.55	112.96	112.05	110.59	111.98	111.41	111.14	112.74	112.1	110.9	111.54	111.58	113.25	111.39	111.05	112.07	109.18	110.11	112.29	111.55	109.95	111.44	111.51	111.99	111.98	111.92	109.37	113.06	111.88	110.85	109.56	110.98	111.81	111.99	111.31	111.61	111.47	111.9	110.95	109.9	112.66	111.28	111.63	110.26
105.45	106.13	106.9	104.95	105.9	104.95	105.94	105.39	106.15	103.66	106.37	105.51	105.25	106.1	105.57	106.69	105.35	105.99	106.31	105.32	105.49	105.29	104.41	106.3	105.9	105.29	105.51	104.96	106.04	106.42	105.28	106.93	105.82	106.6	104.69	105.23	105.75	105.65	105.06	105.7	105.78	107.48	104.91	104.48	105.88	105.72	105.76	104.88	105.2	106.54
112.45	112.33	112.8	111	112.81	112.37	112.09	114.1	113.16	112.11	112.22	112.17	111.07	112.32	112.81	110.81	110.2	112.44	111.32	112.78	111.89	111.94	112.17	113.6	113.44	113.13	111.97	110.86	111.55	111.36	111.38	112.79	111.05	113.22	113.21	109.51	111.13	111.84	111.73	110.44	110.78	110.17	110.82	110.6	111.59	111.28	111.24	111.65	112.33	111.73
105.26	106.62	105.58	107.05	106.89	105.6	105.19	104.98	105.47	106.39	107.26	107.02	104.74	107.24	105.97	106.85	106.1	106.37	106.58	105.77	104.57	105.29	106.15	108.25	105.77	106.89	104.82	105.92	107.01	105.89	106.8	107.09	106.91	108.82	107.36	106.82	103.47	105.46	107.39	104.48	107	107.22	105.89	105.25	105.25	105.18	105.11	106.03	105.85	105.23
109.71	111.77	111.26	109.84	110.14	112.58	112.5	109.32	111.36	110.28	109.68	111.49	110.31	110.54	111.91	110.81	110.28	110.71	111.87	111.38	110.47	110.98	110.84	110.68	110.1	111.45	110.43	109.19	112.45	110.87	110.43	109.86	111.03	112.6	111.17	110.31	110.26	110.96	110.3	111.01	109.36	110.93	110.4	109.26	111.48	110.7	111.48	111.51	109.86	110.09
100.34	100.88	99.801	100.99	101.66	99.228	100.98	101.01	100.2	101.14	101.29	101.29	101.08	99.894	100.08	100.83	99.167	100.68	101.2	100.44	100.71	99.846	100.93	101.3	99.861	100.53	101.4	100.45	101.04	100.95	101.01	101.94	100.43	101	100.85	100.16	100.68	99.908	101.75	99.362	100.89	101.58	99.174	100.24	99.61	100.75	99.83	101.65	100.54	100.18
111.22	110.86	110.68	111.7	110.86	112.41	109.89	111.72	111.51	110.46	111.18	110.16	110.63	111.4	111.99	109.93	112.11	111.25	110.83	110.72	111.25	110.97	111.54	111.69	111.28	110.87	111.08	111.81	111.25	111.08	110.75	110.89	110.26	111.48	109.91	109.62	110.74	110.26	110.8	111.2	112.4	111.53	111.67	111.74	111.97	111.41	113.44	112.21	111.2	111.34
107.74	107.49	108.12	106.8	107.44	107.07	106.21	107.62	108.05	107.33	106.6	107.2	106.37	107.32	108.55	105.93	108.67	106.43	106.55	108.04	106.55	109.1	106.88	106.79	105.24	106.79	107.75	107.14	107.2	107.79	107.26	105.35	108.2	106.2	108.62	108.23	105.76	107.87	108.91	106.27	108.71	106.7	106.34	107.26	105.79	105.61	106.14	106.91	108.05	106.93
110.91	111.01	108.14	112.19	111.17	109.27	110.94	110.83	110.51	109.72	111.15	111.59	111.8	111.46	110.99	112.19	111.6	111.66	112.15	112.69	110.72	111.41	109.46	111.39	110.4	109.41	111.34	111.19	110.4	110.79	110.91	110.45	111.13	110.73	109.99	111.87	110.99	110.78	111.29	110.36	109.76	112.21	111.61	112.79	109.62	110.89	112.47	110.93	109.99	110.24
111.16	113.28	112.4	111.28	110.96	110.92	111.59	110.92	112.24	112.04	112.09	111.84	111.23	111.01	111.38	110.49	109.99	111.26	112.46	111.84	111.4	111.03	111.43	111.25	112.36	111.59	111.99	111.55	112.17	111.14	111.39	111.67	112.47	110.55	112.52	112.06	109.47	110.97	111.5	110.69	111.25	111	110.03	111.93	111.74	109.87	111.55	112.94	110.71	112.68
99.122	99.83	100.65	100.02	101.13	100.5	100.05	100.56	99.617	100.89	100.49	100.19	100.61	100.54	100.12	98.733	99.547	99.85	101.48	100.2	99.828	100.23	99.83	100.63	99.561	100.7	101.96	100.54	101.3	99.78	101.12	99.951	100.68	100.17	101.16	100.46	100.75	100.97	100.75	101.08	100.71	101.08	100.65	99.72	101.11	100.77	101.36	100.36	100.48	101.43
99.733	100.04	100.48	100.12	99.334	98.236	99.81	100.25	99.462	99.969	99.982	100.21	100.57	100.25	100.6	100.61	101.64	101.58	100.97	100.85	101.39	100.05	99.781	100.59	102.23	101.22	99.036	99.977	100.35	100.58	99.8	98.619	100.83	101.49	99.958	97.488	99.661	100.21	98.416	100.09	100.8	98.371	100.61	100.85	99.158	98.805	100.49	99.578	99.896	99.153
104.6	107.21	105.84	104.69	106.08	105.88	105.22	105.03	104.34	105.11	107.69	105.6	105.51	103.78	105.5	107.02	104.71	106.47	107.51	106.89	105.99	104.71	106.36	104.82	104.52	105.66	106.45	105.47	104.43	105.05	105.26	104.75	106.64	105.61	104.83	103.78	106.56	106.99	106.52	104.57	105.42	105.97	104.48	104.74	105.83	106.35	103.77	105.84	106.34	105.18
102.62	103.75	105.4	104.12	104.45	104.05	104.25	104.57	104.82	104.69	104.37	103.97	104.11	103.92	103.82	103.93	103.66	105.49	104.08	104.28	105.43	104.26	103.44	104.88	105	104.37	103.37	104.29	104.67	102.86	102.06	102.51	105.08	104.31	104.84	104.58	103.84	103.55	104.76	104.71	103.16	103.83	104.18	103.34	104.04	103.24	103.76	104.23	102.43	104.69
105.36	106.06	105.48	105.03	105.39	105.53	106.33	104.73	104.23	105.57	105	105.77	105.58	106.72	106.9	107.51	106.3	103.97	104.85	106.55	106.33	104.62	106.26	105.86	103.47	106.07	106.79	105.35	105.53	105.25	105.62	106.73	105.06	105.38	106.18	105.26	105.36	106.56	104.92	103.72	107.19	105.74	105.75	105.12	105.79	104.58	105.23	105.15	104.94	105.7
106.15	107.35	106.34	106.12	105.7	106.14	107.84	106.58	107.83	108.15	106.99	107.09	105.72	106.35	107	106.99	107.12	104.89	106.39	106.23	105.94	106.11	106.1	107.12	106.68	107.47	106.4	106.06	107.01	105.55	106.49	106.73	105.42	106.1	106.29	106.05	105.66	105.81	107.79	106.39	105.34	106.75	105	104.09	104.67	105.91	107.28	104.99	105.94	106.98
105.15	104.33	101.97	103.82	104.87	105.73	105.51	105.4	104.6	104.7	105.29	105.5	105.33	104.33	106.82	106.24	106.15	105.44	105.34	104.48	105.46	105.32	105.07	103.84	105.85	107.84	105.66	105.18	105	103.84	104.3	104.83	105.39	105.74	105.73	105.25	104.9	104.96	104.61	105.14	104.28	103.94	104.83	106	105.93	105.64	106.2	105.03	105.91	102.39
113.43	112.32	111.62	113.33	111.81	113.74	111.57	112.67	114.07	113.22	112.44	113.78	113.47	111.48	112.79	113.66	112.76	112.97	112.5	112.94	112.22	113.16	111	112.88	114.49	114.79	113.29	113.75	112.44	114.12	110.1	112.86	111.51	112.03	112.89	113.35	112.85	111.94	111.83	113.16	113.21	112.49	112.39	112.43	114.32	113.44	112.35	112.76	111.92	111.75
112.91	108.89	113.12	110.65	111.08	109.29	110.47	111.5	111.18	111.1	110.77	111.59	110.2	111.47	110.46	110.82	112.19	113.07	111.28	110.72	112.51	112.35	110.43	109.93	111.16	109.86	111.12	113.24	111.09	110.99	111.16	111.98	112.17	111.88	111.4	113	111.86	112.15	110.92	112.3	110.46	112.03	111.02	111.46	108.62	109.88	112.03	110.67	109.6	112.91
113.06	113.35	111.63	112.47	110.59	110.95	111.49	111.25	111.81	113.95	112.7	111.88	111.96	113.41	111.86	113.54	110.5	112.23	111.08	110.39	113.6	113.76	112.68	112.02	111.63	112.43	111.59	111.48	111.13	112.58	112.68	111.91	111.12	112.39	111.68	111.32	113.5	111.85	113.14	111.45	111.69	112.6	111.98	112.01	111.92	111.9	111.69	113.05	111.88	111.32
100.4	100.35	100.66	99.912	100.86	99.645	100.82	100.45	100.18	100.41	99.215	100.43	100.05	98.704	99.645	99.837	100.83	98.905	99.016	100.36	101.44	100.83	101.31	99.718	100.64	99.756	98.506	101.25	100.93	99.641	99.5	98.667	100.14	100.23	99.789	101.28	99.333	100.34	99.454	100.31	99.323	102.31	99.47	99.408	99.915	100.19	100.21	99.836	98.845	99.766
105.43	106.91	104.35	106.13	104.96	103.98	104.62	105.5	104.81	104.16	105.81	104.31	105.3	103.72	105.39	104.21	105.29	104.69	106.54	104.52	106.6	105.94	105.69	104.76	105.29	105.93	105.76	105.25	104.28	103.64	105.81	105.73	105.11	105.28	105.26	104.08	105.02	104.25	106.52	105.48	105.45	105.84	105.18	103.24	106	106.58	105.35	105.34	105.04	104.83
106.44	104.91	106.27	104.45	107.21	107.71	104.77	105.79	107.06	106.68	107.89	108.23	107.34	106.41	105.64	105.55	106.51	106.65	105.96	107.04	105.69	107.53	107.19	107.72	105.95	106.93	107.03	106.09	106.79	108.35	106.22	104.15	106.91	105.62	105.98	105.49	104.63	107.31	106.36	105.99	105.6	106.35	106.63	104.37	106.02	105.25	106.27	106.16	105.71	106.05
100.44	100.16	101.22	100.81	101.71	102	100.43	101.39	100.35	100.71	99.279	101.25	100.71	102.02	99.485	99.969	100.38	100.25	99.633	101.11	101.03	100.54	102.19	101.36	100.69	102.42	100.8	100.01	100.63	102.54	101.22	101.99	102.12	102.11	99.388	99.378	101.38	101	102.21	100.21	100.41	100.8	101.53	98.999	101.56	101.15	99.655	101.55	101.95	101.4
110.03	110.97	111.44	111.19	109.88	109.09	110.52	110.07	111.53	110.47	110.89	111.44	110.09	109.59	112.5	108.9	111.33	110.5	111.46	109.8	109.38	109.98	110.26	111.05	110.15	111.11	110.82	110.84	108.69	108.62	110.57	111.58	111.54	110.21	111.52	110.62	110.96	110.77	109.81	110.77	112.43	110.78	109.85	110.88	110.08	111.78	112.03	110.92	110.53	110.81
112.74	111.02	111.06	113.05	112.99	111.42	112.82	110.77	113.55	112.65	113.59	111.77	111.41	113.81	111.54	111.92	113.02	111.95	112.29	113.03	112.64	111.77	110.68	112.49	111.16	112.02	111.53	111.84	111.59	113.73	112.06	112.11	111.21	112.69	113	110.73	111.24	113.05	112.43	113.3	111.25	113.33	110.07	111.75	112.02	111.78	112.4	111.84	111.07	113
105.75	106.1	105.18	105.33	105.79	104.91	106.54	105.35	105.57	105.29	105.33	105.23	105.76	104.85	104.84	104.8	106.41	104.16	104.56	104.59	106.1	106.2	105.23	105.98	103.92	106.03	106.27	105.19	104.72	105.61	105.86	105.73	104.36	105.65	106.63	104.52	104.59	105.56	106.61	103.46	105.06	103.92	106.1	105.7	105.16	106.3	106.76	106.56	106.16	106.78
106.17	106.6	105.71	106.16	106.75	106.06	104.35	104.6	105.59	105.24	105.43	106.24	106.46	104.7	104.91	105.87	105.51	106.2	105.89	105.96	107.21	106.77	106.46	104.77	106.79	107.76	106.77	105.12	105.45	107.1	107.25	106.63	107.49	107.42	106.77	104.18	105.87	105.59	106.1	105.9	106.84	105.22	105.15	105.56	108.32	105.55	107.23	105.53	106.92	105.52
117.31	117.63	117.65	118.35	117.33	117.93	117.65	118.47	116.81	116.52	118.64	116.3	118.06	118.52	117.73	117.8	119.28	115.91	117.62	117.88	117.49	116.86	118	118.39	117.34	118.64	118.62	117.85	118.25	118.2	118.29	114.94	118.04	116.64	118.72	118.59	117.01	116.85	116.95	116.01	118.78	117.33	117.47	116.41	115.99	116.85	117.44	118.74	117.92	118.29
99.927	98.912	100.03	100.88	99.836	100.61	99.284	99.693	99.118	100.14	99.948	100.37	99.226	100.35	99.485	100.28	100.15	98.883	100.23	99.604	98.801	98.02	100.07	99.772	98.559	100.56	99.141	101.82	98.381	99.604	100.46	100.45	100.38	100.48	99.511	99.283	98.074	98.886	101.08	100.19	101.33	99.11	100.26	99.812	99.842	99.283	100.07	100.67	98.108	99.674
104.31	104.02	105.4	105.55	105.3	104.92	105.1	104.42	104.77	104.23	105.27	103.96	104.78	104.72	104.96	105.16	104.5	105.08	104.74	102.33	106.21	106.11	103.41	103.72	104.81	105.55	104.97	103.57	104.61	103.54	107.71	104.43	105.05	105.22	105.31	104.92	104.65	106.13	103.93	103.61	104.21	104.66	105.43	103.26	105.68	105.14	103.97	105.8	103.8	104.56
106.37	103.36	105.53	105.84	105.53	104.65	105.01	105	105.29	106.16	104.96	104.46	105.27	105.42	104.75	105.79	103.78	106.17	106.09	105.62	105.89	105.45	104.95	105.34	104.36	104.7	105.02	105.79	105.78	105.66	105.75	105.26	104.93	105.7	106.24	106.33	105.6	106.71	105.16	105.24	104.86	106.84	106.85	105.69	106.97	104.6	105.67	105.3	105.46	105.5
106.6	106.22	105.33	106.28	106.43	105.35	105.22	106.14	106.98	105.64	106.46	104.93	106.05	104.31	104.95	105.63	107.89	105.8	103.78	105.73	105.69	104.95	106.71	105.74	105.76	105.66	106.97	105.33	106.45	105.94	106.03	105.76	105.73	105.68	105.03	106.49	106.38	106.84	105.49	106.99	105.25	105.85	107.95	106.08	108.57	105.7	106.26	106.34	106.99	104.75
104.4	104.24	103.51	106.51	105.32	104	103.8	105.17	105.24	105.07	103.74	104.73	103.77	105.43	106.13	105.58	104.1	104.31	103.2	105.75	105.1	103.25	103.77	102.4	105.71	104.91	105.68	105.09	105.2	105.22	105.72	104.88	104.98	104.77	105.34	103.53	104.16	104.28	105.5	106.64	104.27	104.39	103.96	105.32	105.67	105.29	105.39	103.82	104.14	105.24
98.807	99.077	100.16	98.931	98.844	99.683	100.65	98.186	100	99.769	99.297	98.959	99.21	102	101.14	99.273	99.089	99.808	100.74	97.333	99.491	99.068	100.43	100.47	101.1	98.148	100.02	99.365	99.241	100.01	101.6	99.391	99.211	99.912	99.266	100.57	99.243	100.89	98.907	101.48	99.576	99.662	100.24	99.605	99.083	99.553	99.875	98.81	99.233	98.574
104.21	104.41	107.3	105.04	106.97	105.07	105.25	105.52	104.6	104.87	105.79	105.61	106.26	105.92	105.55	104.57	105.7	104.8	104.92	105.38	104.83	106.93	103.22	105.02	105.4	106.17	103.17	104.05	104.19	104.64	105.32	104.48	105.53	104.43	105.97	105.76	104.6	106.76	105.16	105.89	106.1	104.49	104.85	104.79	105.25	105.61	105.54	106.68	106.4	106.15
105.07	103.84	104.88	103.96	105.14	106.56	104.77	105.46	105.33	105.26	104.95	103.15	103.95	104.81	104.21	104.68	104.83	102.9	103.67	104.57	103.45	103.29	105.07	106.13	106.12	103.6	103.66	107.18	105.42	104.68	103.95	104.69	105.02	104.54	104.06	104.83	105.79	104.22	104.45	104.2	106.08	103.56	104.45	105.45	104.86	105.31	104.6	103.89	103.91	105.26
104.98	104.04	105.93	105.79	106.59	105.78	105.16	104.33	106.77	106.08	106.43	104.85	104.25	106.16	105.97	104.79	105.26	104.18	106.08	105.45	105.4	104.9	105.63	104.9	105.83	106.74	105.24	106.17	104.97	106.22	105.18	103.81	105.09	104.7	106.4	104.37	106	104.36	105.81	106.01	106.31	104.96	105.94	106.06	104.33	104.36	105.46	104.81	105.6	106.02
106.89	108.11	107.69	106.74	106.17	107.47	107.72	108.29	106.79	106.92	108.04	106.75	107.73	108.17	108.29	107.08	108.47	105.91	105.4	107.17	107.02	105.9	107.48	105.88	105.97	107.13	106.18	106.72	108.65	106.61	106.85	106.97	107.49	108.13	106.79	106.43	107.35	106.52	107.03	107.33	107.58	105.79	105.82	106.58	107.59	107.63	106.24	107.57	107.52	105.37
110.92	110.34	113.13	110.56	110.9	110.61	111	111.91	110.4	111.34	111.37	111.65	111.95	110.9	113.62	110.64	111.86	111.12	109.01	110.95	112.2	110.55	111.88	112.12	112.15	111.69	111.48	108.82	111.66	111.3	112.57	110.99	111.95	110.63	111.68	112.27	111.67	110.63	110.54	110.45	110.83	110.72	110.49	109.52	110.98	112.12	110.54	112.04	110.24	110.02
112.61	111.91	112.56	111.87	111.59	109.76	111.77	111.86	110.76	112.97	109.83	111.5	112.95	113.26	110.85	112.35	113.03	113.01	111.91	111.99	113.08	110.56	112.29	111.94	112.8	113.56	112.7	113.6	111.95	112.16	111.59	112.88	113.95	111.4	111.62	110.75	110.66	110.92	110.88	111.75	112.55	113.89	110.74	110.83	113.38	112.19	112.11	111.97	112.63	111.1
110.56	112	109.25	110.95	110.19	111.71	111.14	109.46	110.44	110.54	110.14	110.98	111.33	112.06	111.33	109.55	111.55	109.83	110.2	111.31	109.94	110.52	108.33	110.42	111.68	111.62	112.71	111.51	110.36	110.83	110.49	111.02	110.45	110.47	109.41	110.54	110.26	111.44	112.36	111.41	109.87	110.97	111.47	109.75	110.44	109.13	110.42	112.61	110.23	109.86
117.91	117.21	115.96	116.86	116.83	116.42	118.14	118.52	117.28	117.06	118.15	117.58	117.89	116.5	117.56	118.28	117.19	117.22	118.78	117.37	117.93	117.2	116.88	118.09	117.06	117.59	118.69	115.94	116.44	117.94	118.95	117.41	118.57	118.68	116.64	117.96	119.24	118.11	118.08	118.07	116.86	117.99	116.28	116.3	118.31	117.69	117.23	118.53	118.51	118.2
104.96	104.65	105.42	105.58	105.72	105.83	105.69	105.68	106.87	103.66	104.77	106.32	105.23	105.63	105.24	105.67	105.69	104.85	106.13	104.41	105.81	106.13	102.94	106.73	106.27	105.65	105.98	104.11	104.61	105.86	106.44	105.39	104.49	105.63	105.2	104.44	104.66	105.13	103.86	105.76	106.53	104.89	103.48	104.5	104.91	105.37	105.95	104.29	105.68	105.26
106.3	105.32	107.99	106.41	106.66	106.69	106.51	104.75	106.89	106.27	107.13	107.46	106.25	105.73	106.92	107.55	105.82	105.63	106	106.53	106.59	106.18	107.91	105.5	108.93	105.62	105.85	107.24	107.51	107.4	106.16	107.47	105.75	105.89	105.61	107.52	106.76	105.43	105.96	108.09	106.7	105.49	105.9	108.11	105.69	107.54	108.02	105.62	106.86	106.19
107.5	106.33	106.06	104.35	105.66	104.62	104.98	106.69	104.22	104.86	106.32	106.33	105.34	106	105.75	106.03	105.31	107.19	106.43	106.18	106.78	106.46	105.23	105.79	105.24	104.42	104.59	105.88	103.59	103.94	105.39	105.92	104.62	106.83	106.18	106.21	107.26	105.76	104.37	103.52	106.51	105.4	106.56	106.45	105.52	106.81	105.08	105.7	105.85	105.55
100.42	99.773	101.47	100.88	100.72	102.6	100.88	100.99	100.77	99.897	101.1	101.57	101.03	101.15	101.36	101.3	101.07	100.31	100.95	102.55	100.7	101.12	101.14	101	100.33	102.87	100.52	101.74	101.71	101.81	100.71	100.33	100.61	100.33	100.1	101.88	101.18	100.82	101.02	101.6	102.01	100.19	101.09	101	101.13	99.632	99.609	99.383	100.39	100.4
117.65	118.13	117.28	117.97	117.44	117.47	116.5	118.06	115.7	117.41	119.24	117.75	118.21	117.56	115.65	118.47	117.38	118.94	116.2	118.36	117.87	119.3	117.85	116.28	117.76	117.45	117.28	117.56	116.47	115.47	117.48	116.67	117.41	115.86	118.44	118.51	117.83	118.28	115.06	115.82	117.83	118.27	117.93	118.31	117.61	118.57	117.09	118.33	117.57	117.57
112.66	112.75	112.95	111.01	111.76	112.87	110.35	113.33	111.63	113.05	111.02	112.64	113.52	111.84	111.24	113.06	111.7	113.28	113.23	112.76	112.77	112.37	110.46	112.41	111.99	110.11	111.88	113.94	113.28	112.21	111.83	112.44	110.67	112.66	112.98	111.62	110.86	110.63	110.79	111.63	112.18	110.89	111.1	111.72	111.8	112.87	112.66	112.59	112.39	112.86
111.86	111.59	114.32	111.56	111.1	113.16	112.5	110.98	110.54	113.87	111.11	114.1	112.16	111.31	113.54	111.3	111.39	112.43	111.04	113.08	111.44	109.74	110.5	109.59	112.9	111	112.11	111.67	111.27	111.29	112.1	110.42	111.48	110.58	112.25	113.16	113.13	111.04	111.94	111.85	110.43	112.34	112.39	110.6	111.2	110.53	111.44	110.96	109.75	111.75
104.2	105.69	103.73	105.58	106.04	106.35	106.48	103.97	104.05	106.93	105.05	105.63	106.18	104.61	106.37	105.03	105.5	105.5	104.94	105.27	105.86	105.39	103.97	106.46	106.56	106.63	105	105.01	104.52	106.05	105.93	106.64	104.38	104.62	106.34	106.73	105.53	105.54	104.4	105.51	105.21	104.86	105.91	105	104.72	103.87	105.03	105.98	104.27	105.47
105.38	104.73	104.81	104.08	105.62	105.84	105.84	105.05	106.28	106.71	104.97	104.64	104.84	105.51	104.57	105.67	103.34	105.45	105.19	106.16	105.83	105.19	105.61	106.95	106.23	105.7	106.75	105.39	104.16	104.54	104.65	104.69	106.31	103.92	108.54	107.12	106.19	103.32	105.37	106.08	105	107.61	106.11	106.42	106.05	105.87	105.04	103.73	106.08	106.24
106.65	106.44	106.41	104.92	106.34	106.77	105.33	106.43	104.62	104.82	104.45	105.81	106.79	104.36	105.66	106.44	107.54	105.99	104.84	106.27	105.67	104.99	105.99	105.13	106.32	102.44	105.08	105.02	107.12	104.26	106.29	106.56	106.39	105.1	106.79	105.95	105.32	106.1	104.97	105.49	103.67	105.03	105.61	106.53	106.05	104.21	104.3	106.39	104.62	104.58
100.89	100.7	101.55	100.27	101.05	100.94	100.18	102.33	100.77	100.72	99.954	101.41	100.93	101.02	100.58	101.42	100.91	99.612	101.31	100.38	100.37	100.9	100.35	100.79	101.36	100.34	101.29	101.05	100.35	100.45	100.82	101.01	102.31	101.22	101.04	101.07	101.63	100.97	99.836	101.31	100.89	101.44	99.566	101.23	100.92	101.36	100.93	100.81	100.95	101.39
104.08	104.1	106.49	105.96	105.63	104.54	106	106.39	106.8	106.59	105	105.91	105.91	107.13	104.62	106.41	105.72	104.94	106.16	105.74	106.6	107.22	105.8	104.4	106.58	104.88	105.24	104.56	105.27	105.18	105.44	106.43	106.2	104.97	105.1	106.38	106.52	104.4	105.03	105.13	104.58	105.29	104.52	106.49	106.53	105.3	104.88	106.13	105.79	104.35
104.93	103.57	104.11	105.29	105.11	104.71	104.65	102.85	104.41	103.58	105.78	103.84	104.39	101.54	105.16	103.5	104.03	104.75	102.23	103.79	103.33	103.54	104.11	104.83	103.48	104.84	103.88	105.17	102.27	104.58	103.81	104.18	105.23	104.31	103.73	103.9	103.92	104.72	104.68	104.02	104.88	104.37	105.24	104.36	104.06	104.52	105.22	105.81	103.03	102.71
105.97	105.27	106.36	106.61	106.16	107.01	106.42	106.7	106.48	105.73	106.89	106.56	105.7	105.31	106.16	106.12	105.33	108.62	107.34	106.99	107.49	105.42	107.24	106.32	107.28	106.77	106.19	106.12	105.94	105.69	107.85	106.31	106.43	106.86	106.25	105.8	105.64	106.67	104.68	107.45	105.2	106.87	105.95	105.05	104.25	106.35	105.95	106.72	106.47	106.11
117.03	118.26	117.45	117.63	118.06	115.15	117.9	116.99	117.78	117	117.97	117.8	118.86	116.82	117.8	116.89	117.63	118.65	118.19	118.19	118.08	114.45	118.28	117.59	117.51	117.31	116.91	117.76	116.99	115.56	116.71	118.28	117.69	117.86	116.98	118.57	117.44	118.94	117.75	116.95	118.25	116.78	117.84	116.75	118.28	119.51	118.5	117.18	119.19	115.7
105.41	105.61	105.63	106.49	105.77	106.24	107.11	104.87	106.01	106.31	104.69	105.17	105.24	106.41	104.85	106.85	106.63	108.08	105.14	104.27	103.21	107.38	105.82	105.34	105.26	104.65	105.38	106.6	105.96	106.44	105.82	105.28	105.5	106.93	106.32	105.05	105.24	106.56	105.58	106.08	104.84	106.5	106.38	106.72	105.05	107.14	106.36	106.18	106.37	105.72
114.87	114.91	115.83	116.23	114.68	116.33	116.52	116.94	115.77	116.63	116.47	118.05	114.88	115.64	117.21	116.03	116.3	116.38	115.7	115.47	116.92	116.03	116.5	116.01	115.19	116.67	117.92	116.97	116.81	116.24	117.77	117.42	116.71	116.6	115.37	117.23	116.94	115.66	116.45	117.57	116.23	117.36	116.47	116.51	118.66	116.53	115.95	115.9	115.39	117.9
111.02	111.32	110.42	111.74	110.1	111.5	109.75	110.5	111	110.77	110.22	111.86	109.77	109.78	111.28	111.54	110.06	109.6	109.73	109.03	110.62	111.41	111.48	110.78	110.12	110.24	109.92	110.51	110.56	110.27	111.52	110.1	112.77	108.17	111.19	111.9	111.28	109.88	110.23	111.53	110.03	110.49	110.27	109.93	111.31	111.06	109.66	110.15	109.4	112.38
104.88	105.55	106.38	104.13	104.02	105.49	106.71	105.92	105.31	104.75	105.73	103.93	105.31	105.93	105.41	104.53	107.45	105.18	104.02	105.11	105.04	105.37	105.79	107.77	104.99	107.35	105.32	105.95	107.07	105.44	104.92	106.62	105.57	104.71	105.09	105.66	106.37	106.16	106.22	105.82	106.51	106.1	105.33	105.45	106.08	105.03	104.94	106.56	105	106.41
111.36	110.98	112.88	110.52	113.17	111.92	111.94	113.16	111.55	113.07	113.08	111.47	114.03	114.13	112.6	111.78	112.56	111.99	112.29	112.86	111.49	112.02	111	113.69	111.54	112.19	112.32	111.76	112.91	111.2	110.74	112.98	112.06	112.67	112.06	111.11	112.26	110.91	114.2	111.65	111.03	112.59	111.62	113.05	111.66	110.44	113.36	112.03	111.99	113.33
105.6	106.72	107.72	104.6	104.17	106.13	106.02	105.9	105.46	106.07	106.19	105.16	104.43	106.52	104.98	105.37	106.42	105.26	104.19	106.68	104.78	106.82	106.16	104.85	105.65	105.1	105.66	105.02	105.42	106.27	104.88	105.46	105.68	104.27	105.14	106.74	104.79	106.05	105.54	106.55	105.95	106.35	106.01	106.7	107.96	104.32	106.68	106.71	105.41	105.12
109.14	107.81	109.53	109.03	109.57	109.05	109.54	108.79	108.04	111.48	109.04	110.64	109.48	109.55	111.13	109.55	110.3	108.32	109.3	111.32	108.89	110.34	111.1	108.8	111.16	110.55	108.4	108.52	108.68	109.37	110.28	109.28	109.85	110.62	109.74	109.97	110	109	109.53	108.4	110.52	110.29	111.3	109.17	108.57	111.07	110.78	109.71	111.02	110.14
117.73	115.96	117.75	118.03	117.95	116.84	117.36	116.95	115.67	117.77	116.67	118.49	117.19	117.79	118.44	117.3	118.72	118.33	117.18	118.89	117.83	117.53	117.86	118.24	117.38	118.79	115.9	118.33	118.21	118.21	116.69	117.15	118.82	118.47	118.23	117.15	117.05	117.09	117.88	117.48	116.94	117.78	116.22	117.77	117.1	117.72	117.64	116.39	119.09	116.84
105.79	106.15	104.69	106.41	106.03	105.24	104.69	106.14	106.27	104.63	106.23	106.38	107.12	104.06	105.99	105.89	104.62	105.2	106.47	106.08	105.63	107.22	106.37	104.62	105.37	105.08	105.11	105.28	105.19	105.5	104.94	106.47	105.49	104.41	104.87	105.15	106.97	105.55	104.21	104.56	105.85	106.54	102.87	106.21	105.05	104.74	106.42	106.64	106.69	105.24
108.8	109.27	108.93	108.39	110.16	109.5	110.07	110.18	109.78	109.96	108.83	109.82	111.18	109.06	110.31	109.51	110.01	109.76	110.51	111.69	110.37	108.89	110.93	109.91	110.07	110.12	110.41	109.93	109.92	108.82	110.31	109.77	107.81	110.02	108.56	108.73	109.91	110.11	109.78	110.89	110.32	110.89	110.1	110.65	108.89	110.09	109.23	110.53	110.45	109.64
106.73	105.56	106.35	106.7	106.17	105.23	108.3	106.14	107.89	107.48	105.97	106.88	104.39	106.53	106.23	105.25	106.12	106.32	106.53	103.76	108.05	107.29	107.33	105.45	106.64	105.48	105.52	105.98	105.86	105.24	106.33	107.33	105.99	105.76	105.38	107.03	106.51	106.04	105.63	106.8	105.83	105.82	107.05	106.65	107.24	106.76	105.92	106.19	105.34	106.6
98.266	100.19	99.168	100.01	101.44	101.13	99.129	99.341	101.75	99.286	101.46	101.2	100.16	101.05	99.504	99.279	102.17	100.48	101.73	100.06	101.44	98.849	100.35	100.09	100.65	99.757	99.502	100.22	98.979	100.69	100.53	99.99	100.25	100.25	99.171	100.14	100.28	99.323	100.79	101.8	100.81	99.508	100.02	99.514	99.792	99.808	99.88	99.781	101.42	99.617
104.04	105.03	103.94	104.44	102.84	103.63	104.31	104.15	104.96	105.32	105.03	105.01	104.65	103.22	104.02	104.11	105.11	104.33	105.52	104.08	103.16	103.78	104.56	103.78	103.48	104.18	103.56	104.38	104.16	104.09	104.27	103.73	103.51	104.28	104.38	104.16	103.76	103.57	103.7	102.09	104.55	104.04	104.69	103.61	104.09	102.42	105.36	105.29	104.83	103.13
103.84	106.39	104.26	105.84	104.64	106.38	105.81	105.08	106.32	105.13	105.51	104.17	106.82	107.35	107.05	104.09	106.96	105.08	105.79	105.23	106.98	105.58	105.77	105.22	104.43	106.58	104.07	104.97	105.87	106.07	105.02	106.54	106.14	106.39	105.83	105.3	105.19	106.04	105.68	105.74	106.06	103.94	105.33	107.7	107.44	106.5	104.13	103.61	105.57	104.83
115.67	117.58	118.01	116.22	116.7	118.37	116.11	118.96	117.62	117.3	118.19	119.08	116.36	116.21	118	116.77	116.37	117.46	117.3	116.65	117.62	116.76	117.86	117.38	115.63	118.38	116.8	116.19	116.45	116.94	118.06	116.51	117.28	118.12	116.73	116.99	119.54	117.47	117.84	117.64	117.08	116.83	119.01	117.64	118.75	118.85	118.3	118.34	117.92	116.92
109.93	111.39	109.58	109.97	109.83	109.95	110.78	110.82	111.48	110.28	109.89	110.87	111.02	109.69	109.62	109.86	110.68	110.33	109.17	110.96	110.25	110.37	109.81	111.08	109.05	111.73	110.86	110.45	110.04	111.35	110.08	110.98	109.93	111.12	110.63	109.47	111.67	110.89	110.46	109.69	111.93	109.7	111.14	111.19	109.2	109.38	110.03	109.35	109.02	110.07
99.013	100.25	100.41	101.37	99.373	100.98	97.711	98.919	100.62	98.974	99.05	100.66	99.535	98.491	101	97.793	100.02	98.677	99.35	100.22	101.88	101.16	99.533	100.93	100.89	100.36	99.898	98.552	100.43	99.63	99.522	99.511	98.827	98.455	99.899	100.12	100.24	99.831	100.63	99.178	99.414	101.25	100.41	99.275	100.26	99.719	99.846	100.78	99.619	98.914
103.73	104.36	105.19	104.21	105.58	105.04	107.4	105.14	104.53	105.25	105.43	105	105.75	105	104.97	105.63	106.61	104.51	106.04	106.74	104.21	104.9	105.87	103.89	105.23	104.13	105.21	104.53	104.71	105.25	104.33	104.71	105.43	104.53	105.28	104.6	104.07	105.04	107	106.45	104.98	103.97	103.78	106.29	104.27	104.9	104.19	104.49	104.96	107.02
100.61	100.35	99.66	100.44	100.9	100.69	101.34	101.63	100.53	100.31	100	100.13	100.92	100.2	102.34	99.616	99.339	100.71	100.45	100.32	100.14	99.948	100.92	101.66	100.49	99.731	100.44	99.671	101.53	100.44	100.53	99.626	101.19	100.37	101.58	99.4	101.85	98.94	99.196	99.208	99.179	101.25	101.65	100.12	99.768	100.67	99.436	101.11	101.15	101.11
106.95	106.04	106.38	106.29	107.2	106.05	106.74	105.3	105.05	105.88	106.32	106.26	105.37	106.67	104.93	105.59	107.42	104.82	106.82	107.36	106.86	106.7	105.32	106.1	108.27	106.05	105.72	106.77	106.35	105.71	105.74	105.25	105.49	106.66	106.72	107.71	107.61	104.64	106.8	106.01	105.69	106.89	107.93	106.44	107.29	106.09	107.33	107.89	105.15	106.97
105.34	106.73	105.48	103.58	106.64	105.33	104.83	107.11	106.2	104.99	104.04	104.52	104.98	106.24	106.44	106.4	104.58	106.46	104.06	104.22	104.23	104.4	105.27	105.3	105.27	104.32	106.6	105.74	103.53	105.81	105.88	105.22	105.69	105.28	105.34	104.02	104.59	106.14	105.45	105.67	106.69	104.61	105.81	106.2	104.24	105.65	106.61	105.83	105.08	104.85
100.61	101.09	100.38	100.85	100.39	99.356	101.12	99.779	98.548	99.734	99.077	99.654	99.942	100.75	99.185	97.719	100.41	99.586	100.94	100.13	100.03	100.39	100.24	98.245	100.93	100.25	100.23	99.518	99.725	101.02	99.063	100.37	98.894	99.457	100.24	100.33	101.81	99.735	100.42	100.14	98.633	99.254	100.68	101.07	100.15	99.699	100.96	99.341	100.25	99.814
105.27	106.47	106.61	107.84	106.67	107.29	107.22	105.82	105.07	106.25	104.93	106.73	107.63	106.1	106.03	105.82	105.62	106.56	105.31	105.41	104.82	106.1	105.57	104.64	106.05	104.55	104.93	106.05	107.22	106.58	106.89	106.69	105.1	105.74	106.68	105.72	107.03	107.49	106.28	104.05	105.78	106.84	106.03	105.5	107.08	104.95	105.05	107.79	104.35	107.76
107	106.08	103.61	105.35	104.39	105.57	105.48	106.41	105.22	105.66	105.81	106.47	105.51	105.15	105.97	104.04	105.86	106.18	104.01	105.54	104.51	104.63	104.97	107.12	105.85	106.78	105.89	105.5	106.49	105.95	104.07	104.42	103.76	105.28	105.34	105.92	105.83	105.09	104.14	105.9	105.41	105.65	105.5	105.27	106.38	105.3	105.7	106.21	107.28	105.25
113.47	110.4	113.01	110.88	111.75	109.34	113.16	111.88	112.79	111.15	111.77	111.44	111.97	112.19	111.64	113.43	113.99	112.21	113.53	111.79	112.48	111.87	111.82	113.52	110.48	113.87	111.87	112.88	112.18	111.3	113.23	112.37	111.84	113.01	113.85	111.05	111.66	111.01	111.31	113.23	111.92	110.7	112.57	112.17	112.4	111.38	111.51	112.35	113.67	111.82
101.5	101.02	101.08	101.26	102.89	101.2	100.44	102.32	99.931	100.9	100.63	103.37	100.95	99.95	101.15	100.8	102.23	100.7	100.47	99.9	99.656	101.6	99.725	102.36	100.53	101.31	100.67	101.56	99.226	102.66	99.809	101.57	100.52	99.869	101.96	101.21	101.61	99.639	100.45	102.12	102.04	100.91	99.354	101.29	101.29	100.69	100.01	101.52	101.76	101.37
105.54	105.18	107	105.24	105.8	106.32	107.32	105.55	105.89	106.37	104.96	105.39	105.87	105.77	104.99	106.7	105.69	106.4	106.41	105.51	106.56	105.82	105.63	106.47	105.38	105.6	106.31	104.84	105.38	104.46	106.17	104.88	106.79	106.79	105.6	105.3	106.38	106.24	106.79	105.41	106.28	104.98	105.51	105	104.44	105.42	106.81	105.77	105.4	105.69
104.78	106.49	106	106.27	104.74	104.25	105	105.48	105.91	104.85	105.93	106.65	105.52	105.28	105.39	105.92	105.64	104.19	105.76	104.26	104.37	105.63	104.07	105.29	105.78	103.87	104.52	105.06	105.25	105.53	106.38	105.8	105.64	105.12	104.47	106.63	104.54	106.6	105.57	105.73	106.02	103.84	106.13	106.73	105.42	104.21	102.86	105.07	106.71	105.68
105.3	105.56	106.98	105.58	106.04	105.68	106.17	105.84	105.8	105.92	105.87	107.48	107.49	106.59	105.54	106.09	106.84	104.43	107.01	106.81	106.15	104.84	105.65	106.33	104.55	105.94	105.24	103.82	105.72	107.7	106.02	105.73	107.08	106.2	107.84	106.42	106.66	104.02	106.78	106.47	105.32	105.41	105.46	105.83	106.65	106.44	104.53	107.11	106.91	105.47
105.81	105.18	104.94	105.49	105.11	105.28	105.34	105.79	105.65	106.49	106.44	103.59	104.73	105.59	106.78	105.26	105.35	106.41	105.7	107.41	106.47	107.24	107.85	104.21	105.69	106.05	104.44	104.93	104.12	106.52	106.71	107.03	106.4	103.84	106.24	104.95	105.74	106.73	105.55	104.61	105.21	106.14	104.76	105.92	106.17	105.78	105.35	105.33	107.74	106.97
101.21	99.199	99.7	97.979	101.14	100.41	99.65	99.808	100.63	100.61	99.306	100.67	100.4	100.13	98.438	100.95	99.22	101.37	100.18	99.878	100.24	98.783	99.196	98.962	98.254	101.09	99.981	99.722	100.8	101.96	101.12	100.03	100.43	99.95	98.475	99.762	102.23	100.23	99.513	101.2	102.42	101.4	101.53	101.15	99.337	100.32	100.21	99.299	101.7	101.14
111.58	112.89	112.65	111.52	111.47	111.21	111.19	111.36	112	110.47	110.61	110.51	110.69	111.18	111.25	110.57	111.47	110.34	110.94	110.24	109.77	111.56	111.96	112.06	111.32	112.49	110.97	110.48	111.74	110.94	109.9	111.66	111.15	110.62	111.07	110.11	110.77	110.31	112.09	111.23	111.54	112.82	110.85	110.69	112.22	110.91	110.95	112.15	111.54	112.35
105.63	105.52	105.3	105.76	107.46	106.91	106.17	105.59	106.78	107.9	105.24	106.64	106.12	106.16	106.46	105.09	106.31	104.15	106.17	106.44	105.98	105.88	106.19	105.73	105.92	106.23	106.58	107.79	104.6	106.72	105.27	105.18	106.44	106.32	104.58	106.25	105.75	105.84	105.85	106.86	106.56	107.15	107.52	105.97	106.39	106.13	107.88	105.13	105.95	105.68
112.62	110.93	111.61	112.09	110.97	110.67	112.6	112.55	110.72	111.39	110.26	112.06	112.27	112.21	110.48	112.4	110.03	111.94	113.81	110.98	110.8	112.19	113.14	113.09	111.7	110.97	111.91	109.96	111.01	111.64	110.3	111.63	113.11	111.35	112.2	111.59	111.62	112.1	112.89	112.85	111.11	111.28	111.6	112.03	110	111.27	112.6	112	111.07	111.51
105	104.82	103.94	104.29	104.48	104.65	104.32	105.3	104.67	105.48	104.95	102.47	104.34	102.85	106.02	104.98	105.74	104.41	104.65	104.75	105.17	103.93	103.91	104.36	103.47	103.55	104.77	103.48	105.32	104.29	104.29	104.5	103.63	104.49	103.24	105.38	106.99	104.11	103.18	104.91	104.24	103.98	104.54	105.18	105.44	106.05	105.73	105.21	105.04	105.84
112.29	112.07	112.69	113.61	110.66	112.48	113.03	112.07	112.57	112.12	110.47	112.66	113.63	111.42	111.55	113.62	113.53	112.5	112.18	111.98	112.6	112.26	112.27	111.49	112.2	114.12	111.32	112.06	111.87	112.33	112.42	110.58	110.79	111.64	111.73	112.75	110.58	113.22	110.96	110.29	112.17	110.15	111.88	112.02	112.05	111.78	112.41	111.73	112.54	110.69
111.21	111.38	112.93	110.6	110.81	111.76	111.97	110.77	110.21	110.18	111.21	111.36	112.63	112.98	111.84	111.56	111.33	112.51	111.07	112.33	110.7	112.89	111.37	111	110.59	112.11	111.54	110.31	111.72	110.33	111.65	110.3	110.76	111.6	111.18	112.37	109.4	112.08	108.74	112.95	110.2	111.83	109.39	110.25	110.6	111.11	110.66	111.19	110.71	110.14
104.78	105.35	105.45	104.73	103	104.73	104.81	103.62	105.08	106.08	103.16	105.51	106.46	104.21	104.19	104.65	104.49	104.98	104.36	103.93	104.13	103.62	103.37	105.2	106.69	105.69	103.21	104.56	103.04	104.05	104.14	103.33	104.24	103.79	106.18	105.06	104.61	103.82	102.88	105.07	105.44	104.49	104.81	104.29	103.42	104.71	105.45	104.83	104.64	105.23
112.21	111.67	111.37	111.45	111.95	112.88	113	112.72	112.24	111.33	112.27	112.83	111.89	112.08	112.34	111.25	113.05	112.11	111.21	113.16	111.97	112.64	111.22	110.79	111.2	113.07	112.74	113.45	111.1	112.14	112.21	111.64	111.42	111.89	111.82	112.3	112.39	112.6	111.15	110.63	112.05	111.96	112.13	112.16	110.94	112.5	112.29	112.63	111.62	111.14
105.24	106.5	105.48	105.84	104.28	105.95	104.95	106.24	104.56	106.75	105.54	106.51	105.5	105.43	105.01	107.14	104.25	105.95	106.88	105.29	105.78	104.91	105.53	104.99	105.81	104.59	103.86	105.07	104.56	107.42	104.35	107.01	104.35	106.62	104.54	105.72	104.71	105.14	105.22	106.2	103.94	105.47	106.89	104.84	105.04	105.64	105.15	104.27	104.79	105.86
111	110.11	109.43	107.58	111.16	110.19	108.49	110.94	108.72	112.51	110.74	111.37	109.79	111.31	110.51	110.27	109.77	111.52	110.33	110.68	111.15	111.94	108.94	110.73	110.26	109.94	111.23	109.91	110.9	111.83	108.97	111.01	109.15	110.41	111.77	110.21	111.37	110.83	110.69	110.43	111.22	109.43	109.17	111.11	110.12	111.69	109.52	112.16	111.15	110.3
111.55	113.16	110.29	110.18	112.59	111.41	112.33	111.15	113.04	113.53	111.39	111.51	111.78	110.57	110.95	111.73	111.24	112.02	111.16	111.65	111.1	111.68	111.88	111.17	110.36	111.07	111.62	112.09	113.7	110.78	113.72	112.85	111.43	110.51	110.57	111.79	111.66	111.82	112.48	114.37	112.05	111.13	112.32	110.32	111.79	111.16	111.31	113.2	112.93	112.29
104.83	105.04	105.44	105.47	106.61	105.58	106.65	106.13	105.42	105.73	107.36	105.38	106.3	104.39	104.8	104.69	104.95	104.4	105.27	105.71	105.58	105.35	105.86	107.73	106.32	105.63	106.24	106.45	105.5	106.08	106.12	107.08	106.17	105.99	105.7	105.22	105.8	106.41	105.67	105.45	106.59	105.96	106.13	104.54	105.45	106.72	106.55	107.4	104.89	104.91
101.59	100.61	102.18	100.43	101.27	100.04	99.819	99.002	98.933	100.65	101.49	100.68	100.07	100.43	101.59	101.77	100.58	102.02	100.98	99.019	100.36	100.81	100.69	101.44	100.31	99.56	100.13	99.436	99.481	101.54	99.142	100.2	99.029	100.26	99.87	99.348	100.15	99.77	101.09	100.87	100.7	100.89	100.44	99.749	100.5	99.729	99.654	99.479	100.37	101.69
98.936	99.33	101.06	102.08	102.16	99.664	102.96	102.33	100.34	100.79	99.281	100.68	101.46	102.03	102.98	100.94	101.46	101.07	100.28	100.56	99.536	101.27	100.73	101.38	100.6	102.14	101.63	100.3	100.21	100.02	100.8	100.88	100.08	100.97	100.77	99.143	102.54	100.42	100.13	102.24	100.48	100.22	100.41	101.4	99.922	100.22	100.22	99.302	100.68	100.04
111.19	113.52	110.84	112.09	112.09	110.64	109.97	112.49	113.18	110.57	112.68	111.06	110.88	111.39	111.77	111.96	111.41	109.91	113.12	113.03	112.2	113.16	111.67	110.44	112.94	111.23	113.23	110.77	112.64	111.52	111.14	112.38	111.81	111.66	111.19	112.53	111.49	110.82	111.64	111.27	110.84	111.89	110.63	112.5	110.64	111.02	112.36	112.19	110.75	113.36
111.22	111.86	111.76	112.47	111.97	110.97	111.94	112.56	110.77	110.5	112.41	112.25	112.28	113.97	111.33	110.5	112.78	112.04	112.31	111.34	111.72	111.63	113.59	111.64	114.53	112.21	112.54	111.22	111.05	113.87	112.94	111.47	111.03	111.95	110.86	112.21	110.59	111.68	112.02	111.43	113.28	112.68	111.6	112.34	111.89	111.12	112.15	112.54	109.86	112.55
111.53	110.73	110.54	109.64	111.32	112.2	111.39	112.02	112.83	111.29	109.79	111.23	111.64	111.79	110.98	112.01	111.47	112.19	109.82	111.6	110.56	110.77	109.89	110.68	111.57	110.69	111.23	110.51	110.94	111.28	110.29	112.83	109.53	113.51	111.06	112.76	111.27	110.82	110.64	110.74	111.04	111.49	110.76	111.19	110.81	111.81	112.23	111.29	111.58	110.62
107.6	107.79	106.06	106.46	106.25	107.22	105.56	105.87	105.97	107.23	105.66	106.75	107.33	106.48	106.53	106.25	106.57	106.41	106.47	105.2	106.39	105.75	107.57	107.03	106.14	106.78	106.98	105.26	105.57	106.12	105.95	107.7	106.94	105.45	107.49	106.35	105.48	106	107.74	105.23	107.61	108.47	106.73	105.01	106.25	104.53	105.13	105.72	107.2	105.31
107.72	106.27	106.02	106.43	106.13	104.45	106.76	105.5	107.16	105.25	104.97	106.24	106.31	108.26	106.32	106.04	105.29	105.36	106.02	105.48	104.67	105.38	105.77	107.52	105.59	105.99	107.8	106.65	104.73	106.29	105.67	105.36	106.55	105.8	106.2	105.63	105.54	105.92	105.75	105.88	106.38	105.68	106.96	105.9	106.15	107.6	105.98	104.78	107.11	106.85
104.77	106.21	104.67	106.71	105.49	105.21	102.8	105.88	104.25	105.17	107.76	106.28	105.58	105.3	106.56	103.41	104.46	107.67	104.62	105.83	106.11	105.58	105.09	105.03	104.8	105.83	105.53	104.73	105.54	107.22	105.66	105.13	106.41	105.7	105.88	106.54	105.71	105.46	104.86	106.2	105.8	104.56	104.04	105.59	106.64	106.27	105.52	108.01	106.21	106.27
106.5	103.28	104.21	104.25	104.79	106.02	103.51	104.23	102.94	103.6	104.15	104.64	105.23	104.28	104.02	105.9	104.37	104.12	104.98	105.66	102.74	104.35	103.88	106.14	103.9	102.78	105.51	103.74	104.46	104.48	104.3	104.73	104.75	104.09	103.06	105.25	104.35	104.11	105.3	104.16	104.81	103.83	105.41	103.17	105.65	104.85	102.86	105.35	103	104.59
106.97	105.84	106.62	107.94	105.78	106.45	106.87	105.16	107.07	108.69	106.94	106.31	106.48	105.96	107.51	106.79	108.32	106.42	106.41	106.83	106.94	108.61	107.18	107.39	106.83	107.67	106.43	106.37	107.64	105.66	106.99	107.52	107.2	107.17	106.86	107.31	107.55	105.2	106.42	106.64	107.4	105.62	106.58	106.69	106.88	107.3	106.55	107.39	105.51	106.76
106.41	106.47	105.16	106.43	105.62	105.34	105.6	106.68	105.58	106.74	105.99	106.33	106.28	103.38	106.42	107.69	105.46	106.86	107.57	106.46	105.96	107.26	105.74	105.94	106.41	104.97	105.02	104.54	104.39	105.83	106.55	106.1	105.34	105.86	104.94	105.57	104.56	106.39	106.24	106.82	105.32	105.82	106.79	105.65	104.19	104.66	105.93	105.34	106.18	105.71
111.14	111.46	113.33	112.01	112.21	112.91	114.18	114.11	112.82	113.11	114.44	112.94	112.19	114.2	112.18	112.26	112.18	113.37	112.6	113.88	114.1	110.87	112.86	113.33	112.8	113.33	112.76	113.42	112.87	112.84	114.3	113	112.62	113.67	113.52	112.24	114.18	113.95	112.63	113.42	111.79	112.24	112.52	113.2	112.21	113.39	112.09	112.5	112.42	112.94
102.62	104.37	104.03	103.94	104.54	104.21	103.22	105.15	103.79	103.46	105.13	103.04	104.19	103.59	103.69	104.71	103.44	105.88	105.69	104.26	104	103.69	104.15	103.77	103.49	103.95	104.57	104.61	103.06	104.81	104.83	104.69	104.48	104.32	105.55	105.13	104.34	105.37	103.38	103.31	104.59	103.65	104.52	102.68	106.03	104.01	103.16	104.92	105.11	104.41
113.56	112.99	110.91	113.49	115.82	113.76	111.56	111.91	113.18	112.65	112.31	113.23	113.48	111.53	113.68	113.12	113.66	112.42	113.48	111.91	113.41	111.87	113.23	111.31	112.49	112.99	111.69	113.12	112.58	113.26	113.85	111.53	114.26	112.74	113.48	114.98	112.16	111.89	112.92	110.8	112.34	112.16	112.48	113.97	113.47	112.95	113.78	113.09	113.18	113.33
106.53	105.24	107.87	107.15	104.46	106.31	106.15	106.05	105.48	104.99	106.65	106.42	106.9	105.11	105.56	107.28	106.68	107.45	107.08	105.83	105.97	107.12	108.25	105.78	106.05	105.35	106.48	106.84	106.13	105.65	107.24	105.07	107.46	106	106.63	106.14	106.83	106.88	107.03	105.97	106.05	107.59	105.2	106.85	105.49	106.72	106.79	105.69	106.62	106.09
104.11	104.19	103.95	103.97	102.78	103.08	105.59	104.72	103.48	105.03	105.7	103.95	105.42	104.88	103.51	102.92	104.78	104.13	103.71	105.07	105.06	103.39	105.13	102.95	105.05	105.02	103.83	104.35	103.73	102.99	104.99	104.77	104.82	104.83	103.13	105.56	103.97	103.3	103.43	104.5	104.76	103.23	104.77	105	104.92	104.66	104.27	103.62	103.7	104.82
104.08	105.74	104.82	104.5	105.52	104.25	106.25	103.63	104.55	104.56	103.74	104.7	106.05	104.3	104.17	104.15	104.75	104	105.45	105.66	104.21	102.87	105.22	106.94	103.17	105.37	103.68	105.26	104.95	105.5	106.7	104.9	105.01	106.47	104.56	105.73	104.37	105.16	104.73	106.55	104.53	106.17	106.22	104.36	104.92	105.09	104.43	103.92	104.58	104.79
112.32	114.88	113.01	112.19	113.15	111.95	113.29	112.14	112.6	112.34	113.02	113.38	111.79	112.83	111.54	112.45	111.49	112.14	112.61	111.96	111.07	112.44	111.89	113.59	112.83	113.12	112.92	112.73	112.86	111.77	111.94	113.21	111.86	114.59	112.85	115.24	114.13	112.73	111.37	114.48	111.59	113.07	113.32	112.7	112.63	113.12	112.11	114.82	111.15	112.64
111.31	111.46	110.21	110.73	111.49	111.03	110.18	110.53	110.3	111.94	111.63	111.9	110.24	111.26	110.86	111.55	112.07	110.68	111.09	110.59	109.65	111.42	112.34	111.78	110.71	109.46	109.72	111.23	109.64	110.25	111.59	111.82	111.42	110.81	110.89	110.35	109.02	110.52	108.97	110.3	110.92	109.95	111.56	111.76	110.18	111.04	109.35	111.15	110.51	110.76
112.45	111.55	110.14	111.53	112.68	111.5	111.6	112.58	110.78	113.48	111.5	111.41	113.22	113.86	110.49	111.69	110.78	110.34	111.61	110.86	110.89	111.39	112.36	112.04	110.38	110.46	113.59	111.99	110.17	110.9	110.85	110.7	111.96	109.52	110.65	111.91	111.39	109.33	111.54	111.55	112.27	111.78	112.21	110.9	111.96	110.42	112.19	112.09	112.08	111.94
106.44	106.15	105.57	105.9	106.63	105.52	105.27	107.03	106.94	105.68	104.83	104.72	105.27	105.66	105.36	105.67	106.54	105.67	107.02	105.31	106.75	105.77	105.58	106.21	105.75	104.54	107.02	105.51	105.18	105.98	104.94	106.68	104.76	104.84	106.63	106.74	105.83	104.63	106.46	105.86	105.76	106.09	104.02	105.9	105.89	105.93	103.83	105.84	104.94	105.21
109.17	109.85	110.13	109.59	110.45	109.32	110.66	109.38	109.88	112.24	109.65	110.4	108.81	109.44	111.31	112.48	110.12	110.9	111.46	112.88	111.2	109.76	110.5	110.06	111.9	110.76	110.76	111.44	109.51	111.41	109.75	110.93	110.03	111.16	110.94	112.93	109.65	112.77	110.78	109.23	111.29	111.18	111.86	109.47	109.18	111.82	110.11	109.98	110.37	111.35
106.09	104.28	106.41	104.82	105.15	104.41	106.67	107	106.73	106.6	104.87	106.79	104.99	106.03	105.29	105.67	104.92	105.48	105.13	106.52	105.18	105.17	104.48	104.08	105.4	105.45	105.67	105.62	106.4	106.14	105.27	105.85	105.99	105.59	105.42	106.87	104.54	106.73	105.14	106.83	104.71	104.82	104.93	104.67	106.02	104.75	104.35	105.04	104.17	104.87
110.36	109.36	109.05	110.32	110.32	110.02	109.76	110.28	109.22	109.83	111.01	111.14	110.79	111.02	110.96	108.37	110.44	110.76	110.23	109.23	109.32	109.43	109.76	111.53	109.63	111.17	111.2	109.5	110.56	110.22	109.77	110.28	108.51	110.32	110.07	110.67	111.19	110.31	109.41	109.85	110.63	109.22	108.9	109.86	108.23	108.52	109.78	109.19	109.48	108.78
111.14	113.66	111.27	110.86	110.55	111.34	110.38	110.99	112.32	110.85	111.25	111.39	112.38	110.51	112.58	114.86	112.76	113.49	112.08	111.41	112.07	112.27	111.32	112.57	112.31	112.57	112.46	110.27	113.14	112.98	110.04	110.25	110.46	112.17	108.52	110.06	111.09	112.42	112.14	112.02	112.66	111.06	110.59	112.26	109.88	111.25	109.85	111.43	112.13	111.43
111.22	111.98	113.84	113.08	112.91	113.1	113.06	112.53	113.18	113.28	113.24	112.68	112.71	112.89	112.92	112.72	112.59	115.47	113.95	113.21	114.11	113.01	112.63	112.3	112.98	111.33	112.61	113.44	113.38	114.05	114.06	113.2	112.66	113.82	111.65	113.6	115.26	112.42	113.44	113.34	113.72	112.1	114.36	111.35	110.88	112.43	111.57	113.31	111.43	111.94
104.89	106.24	107.43	106.33	106.22	105.33	106.56	105.51	105.08	103.79	106.41	104.91	106.2	105.58	105.35	104.31	104.95	104.71	104.21	105.5	104.28	104.49	105.87	107.12	106.43	105.97	107.43	104.94	106.06	106.99	106.49	105.61	107.09	104.43	106.81	105.02	104.85	104.52	106.91	105.81	105.56	105.91	104.47	106.37	106.18	104.68	106.57	106.12	106.72	105.29
117.22	115.26	116.37	116.01	116.41	115.22	114.49	116.19	117.54	115.34	116.3	116.2	116.29	115.68	116.33	115.22	116.32	116.87	116.6	115.14	115.67	116.74	117.26	115.78	116.41	117.75	116.3	115.25	115.86	116.21	115.89	115.14	115.31	116.5	114.75	116.98	117.77	115.02	116.12	114.68	114.44	116.04	117.25	115.57	113.74	114.75	116.3	116.25	116.57	115.27
107.98	107.95	106.27	106.98	108.63	105.86	106.46	106.8	106.77	107.44	107	105.33	107.21	106.87	107.6	106.41	106.73	108.1	105.47	104.88	108.35	104.61	107	107.03	107.96	106.28	106.33	107.29	106.46	106.51	108.35	107.38	105.95	108.26	107.42	106.13	106.67	108.48	106.74	106.56	109.45	106.99	105.76	107.86	107.35	106.3	106.65	107.09	108.23	106.96
105.67	104.29	102.82	104.73	103.15	104.1	103.09	103.81	104.27	105.57	104.37	104.61	103.22	104.08	103.75	104.3	102.9	103.33	103.55	104.13	104.94	104.03	103.19	104.92	104.74	104.19	104.4	104.39	103.93	103.97	103.79	105.05	104.56	104.89	102.74	103.86	102.91	102.35	102.22	103.5	104.68	105.66	103.66	103.17	103.78	103.63	104.43	104.43	103.34	104.2
104.29	104.85	104.34	105.52	104.96	102.66	104.16	105.72	104.29	103.77	103.87	105.38	103.8	104.38	103.53	103.81	103.21	103.56	105.57	103.75	105.65	103.31	104.44	105.05	104.66	105.15	103.01	105.6	102.29	104.41	105.86	104.22	105.11	103.2	105.89	104.51	103.71	103.94	104.73	103.79	103.12	103.28	103.48	105.02	103.38	103.26	103.74	102.89	103.89	104.41
111.3	110.77	109.81	111.15	111.76	113.16	111.76	111.48	110.9	112.03	111.33	111.09	110.75	110.24	110.94	110.91	110.27	112.49	111.58	110.46	111.63	109.71	110.52	111.64	109.85	110.3	111.52	111.93	111.9	111.42	111.85	113.02	111.78	111.14	111.98	111.39	111.24	111.28	110.62	111.23	112.28	111.41	112.11	111.53	110.58	110.85	111.03	112.09	111.9	111.77
105.33	106.12	104.96	107.48	104.08	105.09	105.18	104.44	104.35	106.15	104.38	104.44	105.63	106.08	104.99	105.2	105.34	106.11	105.31	104.9	105.11	106.87	105.09	104.71	105.32	105.46	105.54	105.28	105.82	103.96	105.32	105.98	105.2	106.14	104.82	105.52	106.59	104.74	104.34	104.69	105.32	104.35	106.29	106.02	104.57	105.32	106.08	105.17	106.27	106.32
110	109.23	108.94	109.78	111.12	108.94	109.27	109.46	110.75	109.02	107.31	109.52	110.04	110.77	110.02	109.71	110.05	111.02	110.53	110	108.28	110.23	109.63	110.1	109.18	109.78	109.98	108.93	109.98	109.15	109.47	110.62	111	108.82	110.01	110.4	107.99	108.51	108.87	110.66	109.91	108.04	110.24	108.65	110.36	110.47	110.02	110.52	109.15	110.3
111.99	112.3	112.01	112.81	113.15	112.43	112.67	112.63	112.8	113.01	111.88	110.63	112.15	112.7	111.37	112.32	110.44	111.91	111.56	112.08	113.08	113.17	112.48	111.49	112.57	112.06	111.31	111.74	110.72	111.69	112.67	112.88	112.15	112.82	112.19	111.06	112.54	112.46	112.82	113.42	111.11	112.3	111.78	112.81	112.13	113.04	111.15	113.42	112.5	110.61
110.7	110.89	109.2	108.7	110.36	108.01	110.83	110.26	111.07	110.59	110.16	110.23	110.43	111.11	110.72	109.46	110.03	109.9	110.21	109.58	109.47	110.5	108.31	107.99	109.16	110.26	109.53	109.6	110.1	109.32	109.29	109.96	109.6	110.04	109.86	111.48	109.32	110.82	108.48	109.73	109.81	109.5	110.31	111.33	111.4	111.33	110.2	109.77	109.62	109.91
112.92	113.57	112.73	111.87	114.1	113.26	112.79	112.24	112.71	112.77	112.12	113.23	111.35	113	113.58	113.43	114.14	113.77	111.61	112.99	114.26	113.58	114.5	114.16	112.55	111.46	113.19	112.35	111.75	111.8	112.74	112.8	112.09	112.21	112.85	113.61	112.95	113.89	114.28	114.87	112.51	112.71	111.92	113.37	112.42	112.97	111.2	113.34	111.5	111.1
108.35	107.1	107.13	106.63	107.96	105.99	105.96	105.15	105.66	104.6	105.41	107.37	107.17	105.48	107.94	107.25	106.27	105.85	108.71	107.19	106.2	107.43	108.09	106.87	107.94	106.69	107.45	105.9	107.2	106.49	107.42	106.49	107.43	107.04	108.39	106.19	105.8	104.77	106.8	106.69	107.21	106.75	107.37	107.69	105.89	105.41	106.86	107.55	107.18	106.61
99.019	100.95	99.797	100.82	100.73	100.39	100.19	100.33	100.99	100.69	98.865	100.35	98.772	101.38	100.52	101.2	100.19	99.501	99.34	99.899	99.925	100.81	100.43	97.971	100.77	99.473	102.5	100.44	101.93	99.325	98.995	98.884	101.32	99.976	101.1	100.77	101.31	99.34	100.18	100.31	100.41	100.81	100.5	99.97	99.664	100.71	100.14	99.117	101.31	99.649
113.82	113.66	112.53	113.39	112.13	111.53	114.29	110.97	113.7	114.11	112.66	113.81	111.96	113.54	112.57	112.77	113.37	113.14	113.71	113.5	113.9	112.25	114.24	112.95	113.16	112.71	113.32	111.19	111.83	113.06	113.22	112.49	111.89	114.56	111.99	114.19	112.9	112.62	113.48	111.92	111.56	112.2	111.48	114.05	110.85	112.77	111.91	111.6	113.04	112.47
111.69	111.01	109.37	110.79	110.38	112.02	111.12	110.97	110.67	110.92	112.35	110.41	110.66	110.65	111.09	111.93	110.53	112.12	109.48	111.42	109.69	111.67	111.82	109.05	111.37	111.02	111.11	109.94	110.83	111.64	111.3	110.72	110.86	111.11	110.61	110.21	111.52	110.93	111.36	110	110.64	110.68	110.73	111.79	110.58	110.26	109.29	111.05	110.07	110.23
101.7	101.07	100.35	101.37	98.959	101.61	98.598	100.39	100.09	100.47	100.69	102.52	100.41	100.11	101.84	101.36	100.53	101.39	100.29	99.578	101.36	99.952	100.66	102.6	100.03	100.75	99.484	101.09	101.06	100.83	100.53	98.153	101.18	100.78	101.52	102.56	100.66	99.783	100.04	98.985	100.22	100.6	100.32	100.42	99.86	100.92	99.351	101.44	100.69	100.68
103.39	106.16	104.92	105.46	104.16	103.66	105.39	105.47	104.59	105.01	105.54	107.26	106.31	106.71	105.21	105.65	104.77	105.57	103.32	106.05	106.57	104.58	105.12	104.73	106.1	106.33	105.12	103.92	104.59	105.29	105.75	105.61	104.68	103.93	104.96	105.55	105.53	104.74	105.01	105.52	104.58	105.4	106.85	105.77	106.65	107.75	104.35	105.81	105.08	104.98
105.38	104.93	105.06	105.77	106.06	105.57	106.48	104.21	105.21	105.76	105.5	105.12	104.36	105.64	105.7	103.87	106.14	106.17	106.39	106.03	106.42	106.14	106.31	104.03	104.79	105.95	104.93	105.61	105.7	104.84	105.67	104.51	105.96	104.79	103.48	105.95	106.53	105.8	105.57	106.46	106.32	104.42	106.79	105.47	103.27	105.93	105.72	104.46	106.25	105.01
106.54	104.04	108.04	105.11	106.68	105.25	106.26	106.75	104.51	104.21	105.11	106.1	104.97	104.65	106.28	105.72	105.46	104.55	105	105.93	105.64	105.3	105.64	106.15	106.21	106.65	106.7	104.87	105.33	104.7	104.97	105.04	106.05	105.91	105.76	107.44	105.38	106.84	106	104.72	107.62	104.27	105.36	105.34	105.37	105.64	106.24	106.45	105.93	104.21
107.56	106.86	109.05	105.46	108.01	106.03	105.11	107.07	105.66	107.05	106	105.46	105.76	106.24	107.62	106.3	107.2	106.64	107.5	106.7	105.14	106.14	105.64	108.03	108.28	106.7	106.3	107.08	106.75	107.91	106.47	107	108.36	107.08	107	107.22	105.8	105.77	106.8	107.15	107.98	108.5	106.39	105.96	107.53	107.19	105.67	107.41	107.87	106.42
111.48	112.84	111.28	112.97	111.49	110.84	112.76	113.03	112.61	112.13	111.09	111.29	112.3	113.8	111.96	110.56	110.77	111.35	111.97	112.79	110.72	113	111.87	112.73	114.75	112.95	111.18	111.71	114.4	111.32	111.64	111.73	113.23	113.7	111.89	112.63	111.69	112.51	111.55	112.3	110.59	113.22	110	112.39	110.09	111.41	110.99	112.9	111.8	111.77
105.57	104.08	105.3	105.56	104.34	105.09	104.12	103.77	104.12	105.15	106.73	104.54	106.77	104.83	105.34	104.59	105.92	105.72	105.07	104.88	104.16	105.45	105.28	103.55	103.78	104.95	103.84	106.22	103.66	104.49	103.33	104.57	104.48	103.25	105.79	105.32	104.36	104.9	105.89	104.88	103.59	103.52	106	102.96	104.23	103.91	104.44	105.15	106	105.31
98.853	99.847	100.35	99.612	101.23	100.48	99.011	99.287	101.4	100.04	100.58	100.76	101.39	100.82	101.04	98.03	99.704	99.149	101.33	99.358	98.448	100.26	99.751	99.238	98.082	100.65	99.171	99.626	99.395	99.947	100.95	99.442	99.253	100.43	99.958	99.863	98.991	100.24	99.088	100.56	98.538	100.49	98.746	99.362	100.05	99.552	100.25	100.78	98.838	101.43
100.48	99.801	101.61	99.988	98.759	100.75	101.53	100.37	100.51	97.139	100.42	100.2	100.49	100.29	100.32	99.258	100.28	100.87	101.56	101.49	99.67	100.45	99.699	101.44	99.972	101.23	101.13	99.456	98.739	100.06	100.15	99.755	100.61	98.768	100.49	100.84	99.567	98.974	99.393	99.645	100.63	99.992	99.063	99.637	101.03	98.34	101.22	100.2	99.574	101.01
106.29	108.13	105.85	106.89	105.36	106.22	106.85	106.58	106.7	106.4	107.7	107.24	107.48	108.12	107.07	105.48	108	106.3	107.42	107.41	105.87	107.19	105.19	107.58	106.6	105.7	106.47	105.72	106.61	107.47	107.4	107.78	106.71	106.08	106.48	107.67	107.45	106	107.48	105.5	106.87	106.33	106.02	107.29	107.8	107.43	107.66	106.54	106.79	106.73
105.51	104.61	105.25	104.95	104.45	104.16	105.44	105.19	104.32	105.67	104.11	103.1	106.14	103.96	104.79	104.22	104.93	104.69	104.22	103.57	104.88	104.6	105.8	105.63	104.34	103.43	104.83	104.22	104.4	104.85	104.69	105.79	104.99	103.79	104.45	106.07	104.89	105.04	104.58	105.59	103.91	104.64	105.52	104.17	103.53	104.23	104.59	104.28	103.95	103.98
105.76	107.88	104.59	105.86	105.37	104.16	105.63	105.82	105.1	105.68	105.33	105.78	106.57	105.23	107	105.89	106.45	105.16	106.91	106.15	106.02	105.77	106.18	106.49	103.03	104.9	105.71	104.69	106.1	104.58	106.85	105.43	106.28	106.34	104.93	105.47	103.9	105.95	105.04	105.68	105.29	105.92	104.47	105.21	105.46	103.64	106.61	105.38	105.45	103.91
104	103.98	104.93	104.75	103.54	102.81	104.53	103.6	104.13	103.17	104.54	104.16	105.53	104.23	103.92	103.26	104.6	105.18	104.05	103.91	102.04	106.64	103.49	103.57	103.56	103.57	104.49	104.96	104.62	106.37	102.69	103.87	105.5	104.99	103.72	104.2	103.94	102.67	104.21	102.36	103.85	105.87	104.59	104.97	105.05	105.75	104.69	104.32	104.45	104.2
98.83	100.58	100.41	99.285	98.625	100.57	98.692	101.32	98.705	100.54	100.5	100.86	100.49	99.476	99.593	100.47	98.858	100.41	101.03	100.46	98.635	98.962	99.163	100.76	100.38	99.132	99.923	99.21	99.452	98.704	99.859	99.284	101.54	101.37	100.49	100.26	100.3	98.246	99.513	99.34	99.217	100.74	98.546	100.41	100.61	98.237	99.251	99.668	98.759	101.4
111.06	111.94	112.13	110.45	111.19	112.16	110.84	111.73	112.15	109.33	110.71	112.74	112.17	109.76	111.06	108.97	111.09	111.76	111.03	110.08	112.64	109.78	110.74	111.78	109.13	113.11	109.96	110.98	111.99	111.28	111.25	109.29	112.1	112.42	112.65	110.17	111.69	110.63	110.27	111.2	112.27	111.32	111.43	111.11	111.88	110.33	111.86	112.5	112.58	112.23
102.56	104.96	106.29	104.23	105.16	104.55	104.54	102.89	105.32	104.82	104.92	106.12	105.01	105.22	104.2	105.83	105.29	105.64	105.91	105.06	105.28	105.63	105.33	105.5	104.46	105.94	105.01	105.25	106.84	105.42	104.1	104.78	104.14	106.11	104.94	106.19	103.97	105.18	105.85	104.84	104.95	105.1	104.77	105.84	103.7	105.61	105.59	106.22	104.17	103.96
110.12	109.01	110.14	112.76	111.76	110.45	110.02	111.65	108.45	110.48	110.3	111.55	109.62	109.38	110.71	110.09	111.85	110.84	110.57	110.92	110.98	110.52	110.55	110.91	111.65	110.79	110.05	112	110.99	110.88	111.53	111.53	110.51	110.41	110.16	108.8	110.12	110.28	111.3	109.96	110.95	110.81	110.75	111.23	110.8	111.74	110.37	111.55	111.22	110.98
105.86	105.41	107.05	105.26	107.11	107.12	105.04	106.07	106.3	106.4	105.14	108.68	106.31	106.55	107.08	106.88	106	106.2	106.74	106.8	106.95	105.92	105.5	106.19	105.45	106.45	105.29	105.21	105.79	107.05	105.47	106.35	106.81	106.16	106.1	106.41	106.25	105.83	104.74	106.73	105.62	107.26	105.57	109.21	106.73	105.52	106.26	106.45	106.08	106.25
109.14	111.51	110.54	108.65	111.07	110.79	111.9	111.41	111.8	112.84	111.17	111.34	111.32	113.36	112.1	113.22	112.1	111.32	113.38	111.78	111.8	110.66	111.86	111.6	110.74	111.66	112.02	111.43	110	110.79	111.47	111.84	111.18	110.86	111.22	110.67	112.84	111	112.15	111.41	110.26	113.21	112.72	112.51	111.02	111.6	112.76	111.32	109.88	111.07
98.073	99.075	100.51	98.914	99.559	98.963	99.669	98.352	99.732	100.77	99.428	100.17	99.371	98.931	99.712	97.926	99.503	99.856	98.911	99.475	98.795	100.52	99.013	99.647	100.42	100.81	100.41	98.556	99.749	99.657	99.331	100.75	99.967	99.355	99.26	100.61	100.18	98.494	98.97	99.635	100.69	100.65	101.18	100.51	99.761	99.957	97.967	100.77	100.51	98.706
107.4	106.9	105.43	106.25	107.4	107.2	106.95	105.09	106.45	107.1	106.14	104.6	105.05	106.51	106.88	106.03	108.13	108.02	107.08	107.9	105.02	106.91	105.09	107.55	107.63	105.83	106.58	107.23	106.94	106.24	106.09	108.48	105.41	105.28	106.77	107.3	106.34	106.26	106.88	106	107.85	106.82	105.99	105.76	106.13	107.23	107.35	106.02	105.49	106.86
112.28	111.28	110.53	111.17	114.15	112.21	110.83	112.81	112.16	111.35	111.44	112	113	112.16	112.86	112.94	113.31	110.52	113.77	112.75	110.66	113.08	111.94	111.44	111.37	112.33	112.1	110.96	111.95	113.13	111.82	113.74	110.78	113.4	111.86	110.2	111.9	111.15	112.26	112.51	112.69	112.82	112.06	112.09	113	110.99	113.69	113.09	112.49	113.12
106.08	104.61	106.32	105.94	106.15	105.72	106.95	107.08	107.39	104.74	105.86	107.61	106.24	106.73	107.5	105.32	108.29	105.48	105.11	106.63	106.07	107.26	107.12	105.57	107.04	104.5	106.18	106.01	105.99	106.05	105.25	109.35	105.56	105.3	104.98	105.75	106.01	106.07	105.43	106.18	106.54	105.09	106.92	105.52	106.71	106.46	105.7	105.39	105.81	105.18
112.92	111.68	112.67	110.97	112.78	112.11	111.28	112.11	112.36	110.3	112.1	110.69	112.28	113.06	111.77	112.45	112.01	113.38	110.05	111.87	111.11	111.98	110.57	110.55	112.37	113.13	112.87	112.18	111.26	111.79	109.99	109.54	112.15	111.5	111.98	112.01	111.82	113.2	112.44	111.97	111.8	110.68	110.44	111.94	112.11	113.46	113.36	110.99	112.1	111.24
99.493	100.41	99.791	99.566	100.08	99.862	100.38	99.994	100.87	100.71	99.441	101.93	100.32	99.719	99.356	100.89	100.63	100.22	100.82	100.36	100.53	101.17	100.8	99.868	98.349	100.08	99.63	100.1	99.279	99.439	99.229	100.65	101.62	99.613	101.96	101.25	100.2	99.738	100.06	101.34	100.67	100.43	100.88	100.19	98.578	100.11	102.39	100.02	101.2	99.554
105.47	105.95	106.04	105.52	105.64	106.38	104.28	106.87	106.46	106.36	107.48	104.72	104.46	106.86	106.72	106.38	106.12	105.33	106.56	105.91	104.97	104.78	105.74	106.48	104.35	106.6	105.91	103.8	106.43	105.1	107.12	106.37	104.83	104.96	105.69	105.14	105.32	106.45	104.89	105.87	104.39	104.37	105.49	105.48	104.77	105.96	104.89	106.42	106.01	105.15
100.17	99.003	99.569	98.36	99.635	100.15	99.455	100.19	100.02	100.48	99.712	99.421	100.14	101.01	99.226	100.82	100.36	100.38	98.617	100.3	100.59	99.519	100.59	100.56	99.877	100.11	101.77	100.73	99.931	100.32	99.803	98.152	99.614	99.904	98.805	100.19	100.24	101.29	98.83	102.05	100.57	101.16	101.44	100.37	100.47	100.7	99.793	99.271	99.907	100.7
104.93	104.42	104.09	105.34	103.96	104.81	105.05	103.91	104.83	106.32	103.99	105.99	103.77	105.04	103.66	104.3	102.65	106.1	104.94	105.08	103.2	103.97	103.32	105.2	103.84	104.71	105.24	105.28	104.04	104.56	105.37	105.84	104.02	104.74	104.4	104.63	105.7	105.03	105.22	104.34	105.6	103.76	104.43	104.84	104.83	103.66	105.82	103.35	104.69	106.07
106.19	106.6	106.91	104.18	107.06	106.03	107.19	107.13	105.22	107.32	105.43	107.03	105.98	106.23	105.68	106.59	105.67	106.01	106.99	104.67	105.39	107.13	105.91	108.15	106.62	105.83	108.08	105.79	107.03	107.58	106.56	106.42	106.4	106.24	104.64	105.47	106.91	105.92	106.07	106.63	105.58	107.03	105.9	106.08	106.44	105.25	107.56	106.16	106.34	105.97
104.18	103.21	102.07	106.11	103.77	104.66	105.66	103.15	104.59	104.21	103.28	104.21	105.73	105.36	103.04	103.13	105.19	105.31	102.83	104.49	104.01	104.04	104.41	103.03	105.28	105.68	105.23	104.05	103.34	105.09	103.62	102.98	103.55	103.53	105.96	105.91	102.64	103.71	103.78	103.88	102.8	104.18	105.31	104.24	103.37	104.79	104.04	104.1	104.73	103.53
101.84	100.74	100.12	100.02	101.5	102.38	101.76	101.45	101.95	99.461	99.192	101.25	100.53	101.18	101.83	100.63	101.52	102.65	99.021	98.981	99.385	100.44	101.05	100.95	100.76	101.42	101.42	101.25	99.932	99.166	101.08	101.57	101.09	101.3	100.57	99.531	102	100.08	99.428	102.68	100.51	100.56	100.98	100.71	100.27	100.69	100.03	100.44	101.32	100.6
104	105.21	103.84	103.63	104.52	104.85	104.3	105.16	105.08	106.22	105.71	103.96	105.23	105.68	106.5	103.87	104.63	106.29	104.51	105.76	103.73	104.21	106.44	105.07	103.8	104.4	105.66	103.85	104.7	102.74	105.1	104.21	103.95	103.66	104.51	104.42	103.21	103.05	106.26	105.55	104.94	104.97	104.58	104.35	104.86	104.58	104.33	102.91	105.14	103.81
108.97	109.11	108.98	111.85	109.25	111.31	110.59	110.41	109.76	110.64	112.1	110.03	108.56	109.96	110.62	110.49	111.88	110.01	111.02	109.29	108.96	111.41	109.53	110.93	110.57	110.36	110.22	110.52	109.75	109.7	109.66	111.54	110.43	109.69	109.91	109.4	110.83	110.34	110.44	111.18	110.3	110.59	111.31	110.13	111.7	110.7	110.79	109.77	110.08	111.09
106.91	108.24	105.67	105.62	106.52	106.99	107.99	106.8	105.93	107.28	106.7	107.41	105.88	105.3	105.27	106.97	107.35	105.22	107.24	107.31	104.83	105.65	106.38	107.7	106.1	106.66	105.36	106.55	106.58	105.21	105.85	107.18	105.59	105.91	107.62	105.26	106.71	106.42	106.13	106.32	103.32	105.95	104.96	105.89	107.31	106.04	105.64	107.22	106.41	106.26
106.14	106.26	105.93	104.71	105.55	105	106.15	104.19	106.47	106.37	106.21	107.17	105.74	107.07	103.72	105.19	105.83	105.75	104.79	106.1	105.9	105.4	105.55	105.58	106.19	105.48	106.97	104.04	105.27	106.67	105.94	105.22	105.44	105.59	106.3	104.41	104.81	105.04	105.94	106.64	104.75	105.4	106.24	105.53	104.91	104.77	104.67	105.72	104.82	105.49
103.36	102.61	104.31	101.99	104.14	104.38	103.6	103.51	103.77	105.04	104.23	103.38	103.5	104.82	103.03	102.26	103.56	104.22	104.29	105.29	103.96	104.54	104.66	104.15	104.98	103.51	105.39	104.22	103.04	104.61	105.46	105.52	103.51	104.23	104.96	104.08	105.74	105.63	103.06	103.8	103.27	103.47	103.61	105.22	103.55	104.29	105.53	104.39	104.85	102.1
111.96	111.39	112.04	110.1	111.59	110.92	110.5	111.84	111.65	111.06	109.46	110.72	111.17	111.17	109.61	111.01	110.39	112.21	111.46	112.83	110.08	111.76	111.52	109.74	110.22	112.35	110.88	112.37	111.55	110.74	109.58	111.3	111.04	110.48	111.66	109.96	111.03	112.43	110.58	111.22	110.7	111.3	111.63	112	111.72	111.34	111.55	109.91	109.88	111.62
112.35	110.91	111.22	112.69	110.85	112.08	111.82	111.14	111.23	110.95	111.44	111.97	112.73	110.27	111.3	112.74	110.99	110.28	110.96	111.82	110.62	112.69	111.05	111.44	112.29	110.88	111.23	111.19	112.13	110.69	111.31	111.12	112.28	112.83	111.96	112.65	111.54	111.65	113.93	112.67	113.03	111.43	110.72	110.73	112.9	112.02	111.18	111.97	112.45	111.24
103.03	103.71	104.29	103	104.27	105.53	103.58	103.42	104.77	103.82	105.6	104.24	103.5	104.19	103.98	103.56	103.55	104.64	103.92	105.04	104.46	105.16	104.37	105.03	104.27	104.08	106.33	102.87	103.5	103.92	103.26	104.31	103.37	106.22	105.63	103.97	103.73	104.54	105.08	104.26	104.06	103.16	103.89	104.71	103.61	104.29	102.24	103.55	104.46	105.93
100.14	100.4	101.26	99.405	101.28	100.08	98.949	100.42	99.217	99.526	99.1	100.8	101.04	101.09	97.522	100.62	100	98.173	100.89	99.092	100.05	100.42	101.79	98.848	101.03	99.853	100.04	100.35	99.554	99.314	99.982	100.42	100.19	100.18	99.351	99.7	100.21	98.888	99.248	100.73	99.909	99.259	100.85	99.952	100.49	100.92	99.732	99.947	101.11	101.01
112.22	112.85	112.61	110.44	113.4	111.26	112.27	112.27	113.33	112.66	111.35	111.91	112.99	112.8	112.67	111.74	112.82	110.69	112.19	112.72	111.78	112.6	112.09	111.78	112.6	112.37	111.77	111.57	110.05	110.31	111.76	112.4	111.64	111.08	112.21	111.04	112.3	110.86	110.71	113.8	112.64	112.71	112.84	111.04	110.52	111.16	110.83	111.17	112.4	113.54
106.04	104.18	105.84	106.37	105.72	104.47	104.77	104.46	105.97	105.28	104.87	106.31	104.44	103.92	105.67	104.64	104.71	105.89	105.58	106.77	105.02	104.71	105.61	105.26	106.35	106.43	105.18	104.89	106.41	106.46	105.99	104.99	105.29	105.13	103.77	105.26	105.44	105.6	105.35	103.72	106.16	105.71	104.22	104.75	105.45	104.56	104.31	105.29	105.07	104.64
111.19	112.88	112.15	113.2	112.59	113.21	114.54	113.06	113.33	111.93	111.13	113.11	112.17	112.01	113.48	113.07	111.97	113.16	113.39	113	112.31	112.78	114.15	112.75	113.08	110.92	111.73	113.56	112.33	112.9	113.9	113.13	112.78	112.77	113.35	111.48	110.88	111.95	113.07	111.94	111.79	112.79	112.3	112.59	113.83	112.52	113.87	113.03	113.15	113.47
112.41	113.17	111.26	112.6	111.54	112.02	113.6	112.46	111.72	114.57	111.42	111.83	112.91	111.98	112.89	112.49	113.35	114.48	113.33	113.4	112.82	113.21	112.72	113.13	114.35	113.06	111.84	113.26	113.45	112.01	112.6	112.03	113.27	113.2	112.58	113.29	113.33	113.62	113.38	112.35	114.02	112.28	113.75	111.8	114.98	113.64	112.22	111.98	113.52	112.93
105.62	106.43	105.45	104.33	104.68	106.2	107.1	105.92	106.27	105.63	104.58	105.39	106	105.35	106.83	107.07	105.84	103.94	105.83	105.33	105.08	105.71	103.83	104.84	105.83	105.28	105.51	106.3	106.74	105.64	107.38	106.34	105.37	105.57	106.41	105.01	104.85	105.42	104.95	105.18	106.85	106.14	104.28	104.87	105.6	105.36	105.2	104.53	107.21	106
105.73	105.32	104.89	106.06	104.39	104.09	104.8	105.52	106.12	106.33	104.63	105.8	105.73	106.98	105.21	105.46	107.27	105.94	107.17	106.23	105.95	106.56	106.03	105.39	105.33	104.81	105.54	103.93	105.34	104.19	106.3	105.7	108.39	104.87	104.58	104.31	104.18	105.35	104.89	106.32	104.88	106.24	105.35	104.93	105.55	104.37	104.66	103.86	105.13	104.62
111	111.9	112.22	110.21	112.03	111.13	112.13	111.36	110.99	110.1	112.18	112.07	112.13	111.47	114.05	110	111.61	112.88	110.93	111.1	109.35	111.83	110.03	110.32	111.07	110.57	112.27	112.25	111.78	110.58	110.49	110.9	112.03	111.78	111.64	111.22	111.68	111.09	110.77	110.08	110.76	111.35	112.48	110.97	111.29	111.96	111	111.28	111.5	112.11
106.39	106.99	105.61	104.76	107.21	108.64	108.2	107.27	106.89	106.7	107.71	107.87	105.02	105.94	107.54	106.74	105.77	105.82	105.53	104.88	107.66	106.34	105.09	107.9	106.88	104.76	106.33	105.87	107.72	105.48	105.99	106.59	103.33	103.73	106.41	105.66	108.7	106.57	106.93	106.58	106.26	104.81	105.33	105.57	105.67	106.13	106.7	106.12	106.63	105.89
103.92	101.83	104.09	103.4	104.73	103.84	105.84	105.08	102.4	104.91	104.91	103.32	104.69	105.44	104.88	104.41	104.97	104.47	104.07	104.22	102.82	105.84	105.36	105.53	104.29	105.18	104.92	105.52	104.61	103.16	105.29	103.09	103.57	103.01	104.78	103.47	103.97	103.32	103.39	102.87	104.05	104.03	104.15	102.38	105.43	103.92	103.84	104.1	104.49	105.16
106.64	107.68	107.31	104.67	106.83	104.75	104.29	106.1	105.1	105.91	105.67	106.28	106	106.26	106.55	106.03	106.5	106.39	105.38	105.81	107.85	106.64	106.42	106.46	105.66	106.74	107.26	105.79	107.09	106.34	106.05	105.19	105.62	105.08	105.54	104.56	106.65	106.35	106.29	105.88	105.32	106.74	105.41	106.08	104.52	105.54	106.29	106.29	106.69	104.35
106.02	105.86	106.55	105.61	105.41	105.94	107.05	107.03	105.57	104.98	105.99	106	105.33	105.3	107	106	105.2	106.17	106.34	107.83	106.16	105.83	106.15	104.88	105.74	105.72	106.02	106.8	106.89	105.6	106.02	106.34	105.65	105.94	105.88	104.59	106.84	105.69	106.29	105.51	106.7	104.89	104.64	107.24	106.51	106.27	107.49	106.98	105.79	105.84
99.7	100.12	99.145	98.409	99.878	99.773	98.702	98.694	98.857	98.621	100.05	100.34	98.723	100.03	98.981	98.851	99.188	100.45	99.273	99.014	100.22	100.19	99.413	99.902	100.46	98.925	99.493	99.997	98.751	99.141	98.641	99.213	98.832	98.873	100.59	99.03	100.22	99.75	99.514	99.016	100.09	99.348	99.541	98.389	98.154	99.871	99.782	99.365	98.157	100.11
100.7	100.78	100.53	99.036	98.657	99.903	99.86	97.8	100.09	100.4	100.68	101.41	98.512	99.764	100.85	99.217	100.78	101.76	99.037	99.9	98.52	100.28	97.901	98.898	98.159	99.892	99.899	99.955	99.975	100.59	99.71	99.722	101.52	99.157	99.643	99.257	99.822	98.675	101.16	100.16	100.62	99.425	99.517	99.468	99.954	97.645	100.45	100.71	98.699	99.267
103.95	104.23	102.73	104.23	104.18	103.8	105.46	103.86	105.05	104.76	103.52	103.5	103.42	103.98	104.79	103.83	102.74	103.4	104.45	105.33	104.34	103.71	104.1	104.93	104.22	104.72	103.6	103.92	103.32	103.67	103.46	104.32	103	102.18	102.2	105.26	103.85	105.5	104.54	103.91	104.71	102.99	104.27	104.19	103.69	102.77	102.77	103.19	104.5	105.16
112.71	112.97	113.37	112.43	113.19	110.3	110.84	112.19	111.83	111.46	111.11	112.23	111.47	112.23	110.38	112.35	112.47	112.07	111.88	112.76	113.65	110.64	114.43	111.52	112.52	113.45	111.29	112.21	110.16	112.85	113.77	113	110.97	113.11	111.06	111.54	113.55	109.25	110.72	112.15	112.1	112.27	111.44	111.62	110.26	112.54	111.8	113.64	113.41	112.85
109.86	109.89	108.29	110.78	109.78	111.7	109.54	109.73	111.98	111.45	108.58	111.1	110.09	109.96	111.3	109.62	110.54	110.56	109.95	109.7	110.74	109.9	110.04	110.82	110.63	108.85	109.64	112.54	109.63	110.02	110.15	111.75	110.97	109.5	111.16	110.87	111.27	111.03	108.01	110.73	109.52	111.86	110.26	112.01	108.92	111.3	110.1	110.35	109.35	110.38
105.49	106.4	106.1	105.4	107.41	106.09	105.16	106.39	103.67	105.82	106.56	104.68	105.98	106.24	105.29	105.48	105.27	106.09	105.72	106.04	105.02	105.85	104.67	108.55	107.66	106.11	104.89	105.68	105.08	106.22	104.63	103.71	105.2	107.12	105.62	105.3	105.5	105	104.3	104.27	105.82	105.7	104.91	106.18	106.66	105.54	106.84	105.86	106.78	106.25
112.52	112.36	111.72	112.02	112.03	112.13	113.43	110.86	112.29	111.62	110.83	112.47	110.98	111.76	113.49	113.49	112.04	110.39	110.79	112.9	112.52	112.8	113.11	112.85	112.3	111.81	113.14	112.15	110.52	113.35	111.87	111.54	110.48	111.75	112.42	112.03	112.56	111.95	112.11	112.65	113.21	112.49	111.51	112.1	111.04	111.37	111.89	112.01	113.27	110.99
112.04	108.43	108.29	109.78	111.37	110.46	110.17	109.06	110.22	108.28	109.6	110.56	110.37	107.93	108.71	108.2	109.89	110.32	107.67	109.64	108.93	108.7	109.12	109.92	110.31	108.51	111.11	108.17	110.93	109.8	109.54	109.64	109.34	110.37	108.99	108.34	109.9	111.82	110.63	109.5	108.54	109.14	110.51	110.37	108.18	108.92	110.35	109.36	110.17	109.87
101.28	99.788	102.29	101.01	101.74	100.58	101.69	102.44	101.04	99.495	101.62	102.07	101.78	101.06	99.683	101.76	100.42	100.82	100.58	101.47	102.4	99.944	99.358	102.37	101.16	101.33	101.85	101.26	101.73	100.64	100.9	102.33	100.73	102.01	100.55	101.25	101.59	99.791	101.59	101.29	102.34	101.52	101.2	100.88	100.61	100.5	100.88	102.27	100.69	100.87
110.79	110.01	110.51	110.41	111.3	110.68	111.94	110.37	110.84	110.85	110.55	110.51	112.82	110.81	109.82	110.28	109.01	110.23	111.41	111.29	111.37	111.1	111.57	110.56	113.16	110.22	110.37	112.15	110.24	110.58	113.57	110.74	110.34	113.39	109.85	110.81	110.05	111.82	110.4	110.06	109.83	111.73	111.89	110.55	111.34	111.76	111.12	110.69	112.3	110.93
105.3	104.64	104.13	105.44	105.67	107.1	104.11	106.15	103.64	106.14	105.29	103.95	106.09	106.79	105.72	106.3	105.28	105.48	104.38	105.65	105.57	105.74	105.77	104.39	107.16	106.01	104.82	105.3	105.35	104.78	105.44	105.71	105.8	106.52	104.85	105.8	104.92	105.41	106.86	105.66	105.37	106.4	104.08	106.42	104.92	106.18	105.17	104.74	106.31	106.22
118.31	119.65	116.87	117.98	117.69	118.06	117.49	117.76	117.52	116.34	118.15	116.82	117.47	117.66	117.27	119.09	117.35	118.44	116.38	116.86	116.32	116.16	118.17	117.5	116.82	118.38	116.59	117.5	116.15	116.73	118.13	118.57	117.52	117.39	118.68	118.55	117.61	117.17	117.38	116.79	117.15	118.7	119.32	118.35	118.8	117	117.83	117.79	117.43	117.74
105.43	105.76	106.32	106.64	107.57	105.38	106.93	106.94	105.5	105.23	106.53	107.06	105.99	108.17	106.56	107.02	107.96	105.61	105.91	106.01	106.05	106.87	106.55	106.05	106.11	107.15	107.02	105.62	106.65	106.02	106.83	106.55	104.93	105.38	105.63	108.29	104.27	105.53	107.16	105.06	106.64	107.08	105.88	108.04	106.76	105.18	106.52	107.81	105.34	105.37
115.57	117.41	116.03	116.79	117.02	117.54	115.53	117.55	116.89	116.42	116.5	117.36	117.17	116.62	116.26	115.33	116.35	117.96	115.9	115.57	116.4	115.38	114.8	115.21	117.61	116.85	117.08	115.88	116.01	114.75	116.33	118.36	115.78	114.74	117.74	115.8	116.68	115.72	115.27	115.85	115.42	118.14	117.46	116.1	115.46	114.96	116.78	114.82	116.96	115.71
104.87	106.88	106.92	104.39	104.78	107.16	106.06	104.58	105.98	105.79	105.22	106.38	105.22	105.91	106.59	106.17	106.18	105.78	105.64	104.45	106.26	105.63	105.31	106.37	104.09	105.23	105.81	105.74	105.8	106.81	106.02	105.99	105.64	105.12	105.94	105.99	106.01	102.17	105.57	105.94	106.09	105.99	106.44	105.73	104.6	105.76	105.96	106.1	107.26	105.87
109.82	110.52	110.13	110.69	109.33	111.57	109.19	110.01	110.27	110.17	110.06	109.77	111.21	111.54	112.13	108.75	109.9	108.84	112.75	110.43	110.14	111.3	112	110.89	110.91	109.31	111.25	110.24	110.49	110.73	110.2	110.38	110.87	110.34	111.49	110.39	110.24	109.59	110.64	110.28	112.73	110.76	109.91	113.08	110.52	110.95	110.25	110.8	111.4	108.95
111.71	113.64	111.91	112.28	110.33	112.22	112.46	112.51	111.38	112.24	112.33	113.25	112.69	111.47	112.82	111.3	111.8	113.13	112.79	112.28	111.87	112.21	111.94	113.27	111.62	112.53	113.55	111.49	112.57	111.67	112.66	111.29	112.76	111.65	111.69	111.99	112.84	112.8	113.42	110.41	111.59	112.21	112.11	111.47	111.91	111.99	111.91	113.73	111.45	111.68
112.03	111.03	110.39	110.77	112.35	111.32	110.66	112.02	111.71	112.03	111.13	113.15	111.62	110.16	111.82	110.06	111.83	109.87	111.49	112.31	111.31	110.02	111.91	110.85	110.2	110.72	111.82	109.71	110.64	109.29	113.49	111.3	110.27	110.26	110.15	112.08	110.67	109.36	112.21	110.54	109.4	110.74	111.98	110.4	111.52	110.02	112.78	111.2	111.78	111.59
118.15	114.62	117.41	117.46	118.19	117.25	116.13	117.29	117.55	116.95	117.18	118.26	119.06	116.71	119.72	118.26	118.01	117.22	118.26	118.34	117.02	119.01	118.07	117.61	116.37	116.62	117.04	117.53	118.15	117.76	117.69	118.03	116.84	117.5	116.09	116.94	117.46	117.44	118.07	117.04	117.04	118.4	118.16	118.72	117.37	119.31	118.42	116.76	116.62	118.56
103.45	103.46	104.59	104.93	105.55	104.37	103.63	106.33	105.79	103.65	104.65	104.2	105.02	105.77	104.72	104.42	102.38	104.82	104.43	107.62	105.18	105.29	104.67	106.7	105.73	104.39	104.13	104.13	104.01	106.06	104.08	104.58	104.76	104.57	106.16	103.7	103.85	105.7	106.54	105.77	103.9	103.17	103.06	103.43	103.57	104.28	105.76	105.61	104.76	104.27
99.692	99.781	99.734	101.17	99.736	98.515	100.9	99.183	99.763	100.2	99.378	98.365	100.73	99.956	99.633	100.79	99.511	100.01	101.09	99.521	100.56	100.29	99.957	99.715	100.2	101.2	99.466	101.53	100.14	99.394	98.898	98.872	99.689	99.73	99.249	99.465	99.753	101.14	99.63	99.897	99.124	100.62	99.176	100.65	98.918	100.64	101.33	100.61	100.83	98.879
112.19	111.1	111.03	112.7	112.09	112.79	111.89	112.15	110.53	112.63	110.84	111.45	111.8	112.33	111.74	109.71	112.95	112.25	113.07	110.44	112.57	110.96	109.2	112.19	111.2	111.52	111.97	111.58	110.81	111.62	111.46	111.64	113.01	112.02	112.04	111.46	113.28	113.7	112.54	111.75	111.61	112.35	110.76	111.59	111.47	111.14	112.91	111.78	111.35	112.66
111.6	108.9	109.88	111.86	111.5	111.82	112.09	111.41	111.42	111.84	109.72	111.25	111.26	110.27	112.5	112.18	110.73	109.22	111.65	112.17	111.1	111.5	111.38	110.59	110.84	111.59	112.24	110.25	110.13	111.84	111.25	112.22	110.81	111.78	110.8	111.42	111.92	110.95	111.64	111.66	112.28	111.84	110.57	112.14	110.96	112.71	111.71	110.64	110.77	110.85
106.64	106.05	104.91	103.97	106.18	105.37	104.86	105.73	105.55	105.63	107.43	105.63	104.66	107.33	104.77	106	106.68	106.05	105.26	106.84	104.07	105.62	106.41	104.63	106.66	106.77	105.09	104.16	105.91	104.88	105.3	104.53	105.48	106.97	107.26	103.77	104.32	105.39	105.95	105.26	104.69	105.79	106.43	106.19	106.17	105.47	104.64	108.14	105.62	107.23
112.45	111.98	110.37	110.81	111.57	111.31	112.18	111.23	111.97	112.46	111.43	110.09	112.03	112.55	111.52	111.4	112.39	111.92	111.07	112.24	111.81	112.71	110.89	111.8	111.95	112.21	111.99	111.88	112.15	111.27	113.83	112.85	111.81	112.04	111.21	113.2	112.64	114.07	113.96	112.36	112.06	112.76	111	113.31	111.87	110.94	113.04	112.22	111.44	112.24
104.4	106.68	106.84	106.7	105.73	104.03	105.79	104.37	103.47	105.89	104.91	106.49	106.76	105.59	106.06	106.36	106.67	104.03	106.17	107.25	104.96	105.63	105.01	106.06	104.48	103.79	105.44	106.92	104.7	105.71	104.73	106.57	105.06	105.39	106.66	104.91	105.43	105.89	104.4	105.59	105.2	106.32	103.89	105.37	104.89	105.25	104.99	104.39	106.74	107.56
99.281	100.41	100.19	100.16	99.814	99.964	99.867	101.61	101.78	100.06	100.43	100	99.545	101.44	101.02	101.33	98.935	101.98	99.912	100.81	100.24	99.643	98.821	101.66	100.92	100.98	101.14	100.36	100.32	100.64	100.53	100.9	101.31	99.585	100.87	98.616	100.91	100.2	98.433	100.91	100.62	99.833	101.67	101.69	99.81	101.25	102.2	100.29	101.86	101.33
111.73	110.96	113.13	109.9	111.42	111.51	111.01	111.23	112.2	111.16	111.39	110.11	110.14	112.17	111.96	111.76	111.87	111.37	112.22	111.6	111.52	112	112.39	110.86	110.66	111.95	111.55	110.76	111.55	111.38	111.79	111.95	111.95	110.56	112.67	112.33	112.47	110.94	110.59	111.75	111.49	111.28	112.46	110.64	111.87	112.29	110.48	110.35	110.8	110.59
101.25	100.61	102.62	100.82	100.2	100.64	100.51	101.04	97.451	99.858	100.33	100.39	100.03	101.78	100.99	100.12	100.12	100.84	100.01	100.14	100.41	100.69	100.62	101.87	100.91	99.429	99.66	101.17	100.92	101.14	101.49	101.37	101.07	101.04	100.72	100.32	100.81	101.8	101.04	101.55	100.53	100.47	99.66	101.04	102.63	100.86	100.66	98.783	100.19	99.493
106.68	104.28	103.03	105.31	105.06	104.32	104.58	106.08	104.81	104.82	104.88	104.72	105.29	103.75	103.95	104.83	104.89	105.24	106.37	102.7	105.11	104.82	103.98	105.69	104.21	104.54	104.5	105.43	104.41	103.44	104.06	104.06	102.74	104.31	105.11	104.34	106.02	104.51	103.75	104.34	104.92	105.51	103.37	103.42	104.41	105.58	105.01	104.06	103.24	103.58
111.23	110.77	111.96	110.82	111.67	110.16	110.75	111.35	109.14	110.72	108.87	108.98	109.59	108.82	110.5	111.01	110.31	111.13	110.96	109.08	110.59	109.86	111.05	109.29	110.49	109.41	110.46	111.8	112.19	111.59	110.67	110.07	109.76	111.12	110.36	109.62	110.71	110.96	110.08	112.38	109.69	110.81	110.72	110.74	109.8	111.82	110.68	110.53	108.86	110.62
113.36	112.89	111.9	112.07	110.17	112.08	109.65	111.39	111.86	112.02	112.84	113.29	112.37	110.61	112.07	112.57	110.91	111.87	112.75	111.83	113.08	112.24	112.48	109.84	112.64	111.18	112.4	112.26	111.76	112.38	112.13	111.33	111.48	110.64	112.62	110.84	110.36	109.87	110.8	112.93	111.45	111.98	111.96	112.62	110.62	112.18	112.17	110.9	113.14	111.56
105.49	105.84	105.22	105.27	106.24	106.65	105.72	105.05	106.85	106.56	105.73	105.34	105.94	105.9	106.31	107.25	107.77	105.98	106.09	106.68	106.1	107.44	104.83	105.24	105.54	106.82	106.21	106.38	102.94	106.29	106.01	105.43	105.71	106.34	105.01	105.58	107.1	104.47	105.64	106.72	105.34	104.97	106.9	105.55	106.07	106.18	105.73	106.75	105.97	106.57
105.36	106.17	105.78	105.53	106.45	105.7	106.08	105.08	107.86	107.21	106.59	105.85	106.48	106.54	107.5	108.43	105.79	106.14	106.44	105.28	106.08	105.54	106.65	105.94	106.41	104.8	105.2	106.87	107.33	106.93	106.88	105.79	106.61	105.53	105.22	106.95	106.28	106.55	106.78	105.23	106.24	106.87	105.81	106.05	106.53	105.45	105.47	105.41	105.99	106.94
112.3	110.63	110.34	110.16	109.68	113.2	110.4	110.26	112.17	111.48	111.87	112.66	111.33	113.07	112.84	112.01	112.87	111.05	109.64	113.84	111.8	112.43	111.37	111.21	112.37	112.93	111.94	111.81	112.31	111.91	111.89	110.18	113.35	112.14	111.11	110.98	110.77	111.99	112.16	110.52	112.85	111.54	111.8	111.68	112.02	110.31	111.56	111.34	110.94	112.42
102.37	99.394	100.05	99.901	100.78	100.5	99.606	101.48	99.58	99.83	100.1	98.838	99.829	100.51	99.6	98.859	100.17	98.907	100.11	98.316	99.503	100.17	99.773	101.22	99.661	99.15	99.694	100.09	99.82	98.658	99.828	100.97	98.257	99.785	98.616	98.551	101.24	98.667	100.41	99.415	99.782	98.379	100.53	98.369	100.01	99.116	99.235	98.174	99.843	100.42
104.68	105.17	105.53	105.29	104.26	105.23	105.06	105.58	104.07	105.7	104.68	106.19	105.11	105.75	105.6	104.53	106.16	105.69	104.59	104.58	106.83	105.06	105.71	104.99	106.54	103.71	104.13	105.61	104.84	105.76	105.89	104.07	104.75	105.82	104.39	104.25	104.17	104.8	104.86	103.48	105.6	105.28	103.94	105.76	105.61	105.97	103.96	105.59	103.41	106.44
105.12	103.88	103.92	103.28	102.67	103.86	103.27	105.72	103.74	104.69	105.03	104.89	103.98	103.27	104.11	104.56	102.9	104.49	103.99	104.13	104.14	104.74	104.33	103.29	105.33	103.2	103.46	103.45	103.97	104.18	105.54	102.71	103.64	104.05	104.01	104.15	104.05	104.66	103.81	102.95	103.29	103.95	102.96	103.19	104.03	104.54	104.49	104.64	105.19	104.39
100.62	99.199	100.18	100.8	100.75	102	100.92	100.37	99.404	100.25	101.22	100.32	100.25	100.63	99.155	100.56	99.625	100.79	99.871	100.26	99.247	100.23	99.026	98.029	99.092	100.49	99.388	99.099	98.132	101.65	99.158	99.785	99.422	101.01	99.155	99.079	100.61	101.26	99.756	99.417	99.71	100.86	99.967	99.443	100.06	100.76	100.7	99.275	99.887	99.711
112.32	112.6	112.6	110.42	113.05	112.97	111.67	110.79	112.43	112.69	111.82	111.5	112.02	111.46	111.82	111.83	113.67	111.43	113.24	111.88	112.33	113.87	112.99	112.76	113.7	112.05	112.95	110.52	111.72	110.3	112.22	112.8	110.34	110.64	112.71	111.01	112.56	112.57	111.31	111.33	112.42	111.31	112.27	113.74	111.76	113.02	111.09	111.84	113.01	112.23
100.11	100.28	99.002	100.97	100.36	99.418	99.252	100.33	100.05	98.764	100.74	101.47	98.719	99.963	99.805	100.92	100.95	98.975	101.02	99.162	100.72	99.132	101.6	100.1	100.18	100.67	98.921	99.453	100.61	101.26	100.65	98.831	100.39	100.8	99.819	100.19	99.359	99.339	100.42	99.943	100.99	100.83	99.05	99.702	99.942	99.609	100.97	100.16	101.56	100
98.913	100.72	99.706	100.62	101.81	100.53	99.382	99.211	100.68	101.98	99.181	101.32	98.837	99.141	99.128	98.496	99.361	100.05	97.418	98.943	100.75	100.25	100.35	100.63	99.088	98.947	99.703	98.932	100.91	99.281	101.21	101.22	98.865	100.75	99.575	100.07	99.98	101.34	99.623	98.485	99.648	99.157	98.668	99.348	98.596	100.13	100.74	99.995	98.587	99.715
112.48	112.93	111.9	112.15	113.47	112.63	110.87	112.43	110.98	112.26	110.65	111.5	114.66	113.26	111.67	113.13	111.48	113.46	113.05	113.33	111.38	110.42	112.39	111.89	111.5	111.85	111.94	111.99	110.92	112.15	111.73	110.38	112.01	111.02	110	111.21	111.88	113.21	112.45	111.58	111.8	112.59	111.24	111.84	110.73	112.36	112.07	111	111.03	112.2
104.36	106.4	107.11	104.72	105.19	103.59	106.2	106.15	107.54	105.93	107.16	105.02	105.89	105.6	105.74	104.96	105.88	106.11	104.58	106.03	106.57	105.04	106.32	106.12	105.39	105.04	103.57	104.11	105.49	106.08	104.94	104.39	106.14	104.96	106.28	105	106.48	106.49	105.81	106.16	104.2	106.7	106.38	105.92	106.58	103.42	104.95	105.75	107.18	104.62
112.46	110.52	113.2	111.37	112.65	110.82	114.44	111.58	111.87	111.84	111.35	111.81	111.63	110.97	111.96	112.43	112.64	113.67	111.14	110.31	112.74	111.76	112.04	109.7	112.83	112.23	111.83	112.58	111.43	112.09	111.72	112.75	111.78	110.71	110.86	110.71	111.34	110.95	110.58	110.1	110.67	111.21	111.09	112.97	111.06	111.61	111.86	112.87	111.75	112.29
105.63	106.72	106.01	105.86	105.25	107.91	105.24	106.14	107.59	106.76	106	106.18	105.42	107.08	105.6	107.24	106.73	105.64	105.32	107.03	106.49	105.3	105.63	106.15	107.7	105.83	105.41	106.98	106.34	105.64	106.79	107.07	106.81	107.37	105.57	106.96	106.32	105.56	106.06	107.31	106.34	104.75	105.86	105.2	106.74	107.55	105.17	106.54	106.51	106.89
100.32	99.898	99.504	99.859	100.1	100.96	99.67	100.63	100.15	100.78	100.16	101.45	100.16	101.08	101.36	100.85	101.23	101.01	100.46	101.4	100.34	101.12	101.07	100.29	99.843	101.05	101.59	99.271	100.12	100.92	100.54	100.76	100.25	100.52	99.408	99.526	99.686	100.29	101.11	100.56	101	100.64	100.03	100.01	100.87	100.54	100.26	100.58	101.29	101.39
112.05	112.29	111.5	111.87	112.24	111.68	111.58	112.45	111.09	111.58	111.16	111.7	110.98	111.56	111.68	111.25	113.46	111.45	111.76	111.62	111.93	112.1	112.34	112.94	111.26	111.76	110.95	112.61	111.66	111.63	112.41	111.74	111.02	112.2	111.94	111.16	112.85	113.4	111.35	112.78	112.33	111.56	111.87	113.38	111.33	110.95	111.66	112.88	110.83	111.51
104.65	105.35	104.38	104.07	105.94	106.16	105.99	104.86	105.26	105.17	105.91	104.47	104.43	105.79	105.49	105.16	105.96	106.92	105.34	105.06	106.25	104.54	105.69	105.58	105.94	105.81	104.25	105.51	106.18	105.7	106.37	106	105.9	104.48	104.83	106.29	104.55	106.81	106.52	106.95	104.53	106.09	106.69	106.09	105.63	106.3	106.01	105.4	104.92	105.17
115.29	116.27	117.21	114.35	117.36	115.81	116.54	117.47	117.3	117.06	115.92	116.08	117.14	116.47	116.44	114.94	115.44	116.99	116.68	116.77	117.25	115.14	116.14	116.33	117.64	115.79	117.63	116.18	114.64	116.56	117.45	116.45	115.92	117.04	116	116.29	117.18	115.54	117.76	115.57	116.8	115.32	115.96	115.38	115.38	116.28	116.18	117.03	116.07	115.84
100.02	101.16	99.487	99.778	100.25	100.06	101.07	99.964	99.699	99.907	100.39	100.13	98.896	100.18	100.25	101.37	98.664	99.508	98.195	99.823	100.84	99.403	100.23	97.813	99.177	99.949	99.153	99.706	100.28	99.617	98.786	99.968	98.961	98.907	99.43	99.612	99.676	100.65	100.9	99.695	99.931	99.201	100.79	100.09	99.112	99.586	101.64	100.83	100.94	100.26
99.138	100.71	99.18	100.77	99.849	99.385	99.632	98.986	100.22	98.764	99.778	99.376	99.553	98.559	100.18	99.577	99.632	99.874	100.06	99.571	98.704	99.758	100.25	100.22	100.64	98.885	100.12	99.076	97.803	98.628	99.498	101.06	98.869	99.65	100.39	100.76	99.874	99.277	99.888	99.642	99.14	99.026	99.596	101.64	100.1	101.05	101.06	99.006	101.56	98.695
107.02	107.73	108.5	107.89	105.84	108.73	107.49	107.97	108.72	105.81	107.2	106.56	106.37	107.31	106.93	107.62	108.42	106.93	106.6	106.81	106.16	107.81	107.75	105.95	107.32	107.16	106.4	106.54	106.75	107.85	105.96	105.46	106.92	106.31	106.58	107.42	107.11	106.89	106.41	105.73	105.57	106.62	107.55	105.69	105.55	107.08	106.12	107.13	106.5	107.05
104.75	105.74	103.71	105.34	104.62	104.68	104.08	105.51	104.32	103.11	104.09	102.89	105.84	103.37	103.59	102.71	103.45	103.67	103.64	103.51	104.02	104.69	106	103	104.39	104.16	103.23	103.42	104.24	105.43	104.31	103.89	104.42	105.1	104.55	104.35	103.72	102.96	105.36	105.36	104.07	103.16	104.27	103.9	103.16	103.78	105.13	103.79	104.57	104.46
100.67	99.6	99.531	101.21	100.03	98.838	99.21	101.01	99.973	100.26	99.786	100.11	99.269	100.67	99.343	99.817	99.086	100.02	99.002	99.779	100.23	99.428	99.676	100.69	100.13	99.247	100.56	99.319	97.506	101.13	99.453	100.14	102.33	99.012	99.131	100.36	100.58	99.082	98.016	99.322	99.498	98.893	99.774	100.74	100.76	100.17	99.213	98.997	97.524	99.851
101.6	100.82	102.21	101.8	101.17	100.73	100.17	103.14	100.91	101.75	101.41	102.15	99.758	99.448	102.03	100.77	100.12	101.39	101.22	100.38	101.64	101.55	100.19	100.2	100.31	101.86	101.86	101.43	99.766	99.85	101.25	100.81	101.76	102.03	98.967	101.15	100.53	101.8	99.763	101.96	99.026	99.605	101.39	102.21	100.45	100.38	103.12	99.711	101.89	101
116.44	117.33	116.54	118.03	117.49	116.68	114.47	116.22	115.09	115.86	116.81	117.94	115.5	115.76	116.33	115.68	117.16	117.57	116.99	114.44	115.27	115.96	116.71	117.76	116.69	116.81	115.73	116.53	116.11	116.52	115.74	118.23	116.32	116.09	118.17	115.72	116.08	117.71	117.7	115.39	116.86	115.54	115.5	115.64	116.98	114.43	115.21	115.99	114.54	117.03
99.119	100.05	99.91	99.932	99.55	100.86	98.133	99.656	100.44	99.835	100.69	99.38	97.877	99.99	100.18	100.21	100.2	99.263	100.06	100.17	99.944	97.895	100.54	100.86	99.409	99.575	98.993	100.28	100.12	100.9	98.602	99.76	99.225	101.25	99.174	99.146	98.283	98.603	99.225	99.702	99.478	99.94	97.489	99.927	98.974	100.16	98.924	100.79	100.45	98.508
112.58	111.69	111.85	112.16	112.2	112.39	110.44	111.35	111.6	111.97	112.76	111.45	112.3	111.52	112.79	111.47	111.55	111.74	110.41	111.25	112.1	111.39	111.84	112.41	114.35	111.21	111.27	111.08	111.34	113.21	111.85	110.13	113.07	111.41	110.96	111.4	110.46	111.26	111.45	111.19	115.15	110.66	113.67	111.79	111.54	112.92	111.83	112.63	110.86	110.83
104.7	105.77	104.72	106.97	104.62	105.07	106.79	106.19	104.84	106.07	105.99	105.26	105.49	106.57	104.59	107.9	105.64	105.55	104.89	106.52	106.02	105.04	105.62	105.63	108.14	105.99	106.45	106.19	105.03	105.4	106.21	105.25	105.5	105.66	105.4	105.01	105.55	104.04	105.31	107.11	106.18	105	105.83	106.09	103.76	105.98	105.17	107.03	105.65	105.2
106.68	105.81	106.84	106.51	106.88	105.71	105.89	106.49	106.3	103.99	107.02	107.78	107.12	107.2	107.36	107.67	106.62	108.2	106.15	104.63	108.23	105.94	107.12	106.83	107.97	106.94	108.68	106.31	106.79	108.56	106.47	107.61	105.55	107.32	107.5	107.8	107.21	106.58	106.46	106.63	106.75	107.87	106.05	106.75	106.58	106.12	107.16	106.93	107.3	107.94
105.72	105.32	102.99	103.92	103.98	105.37	104.38	105.26	104.08	104.67	106.27	105.94	104.04	107.23	106.08	104.81	104.35	104.72	105.02	103.32	105.59	105.06	106.51	103.96	106.72	104.45	104.85	104.8	105.13	105.14	105.42	105.12	105.6	104.96	103.23	103.66	104.61	103.82	104.41	105.09	105.43	104.93	104.76	104.24	104.69	105.59	104.96	103.86	105.03	106.48
116.87	118.36	115.69	118.43	118.41	116.95	116.9	118.06	117.75	118.02	119.14	118.86	119.16	117.28	117.31	116.18	117.62	117.66	118.23	118.22	119.37	116.53	115.84	117.01	118.35	117.96	118.83	118.25	117.36	118.17	116.72	117.93	117.76	118.71	117.06	117.29	117.13	116.31	119.35	118.66	117.79	116.4	117.17	117.75	117.29	117.98	115.93	118.51	118.09	117.68
108.9	111.18	110.46	110.86	110.23	112.04	109.59	109.97	109.46	110.8	109.45	110.93	110.36	111.05	109.68	109.61	111.42	110.08	111.25	110.22	111.01	110.44	108.72	110.99	110.97	110.87	111.97	110.59	110.76	110.37	110.55	111.08	110.03	110.09	110.48	110.59	110.05	112.9	111.12	112.03	110.77	109.42	108.55	109.87	110.46	111.53	109.7	109.69	110.64	109.76
113.41	111.02	111.02	111.24	112.79	110.49	110.79	111	112.22	112.09	110.87	112.05	111.8	113.29	112.14	109.99	112.79	110.78	111.99	112.53	109.98	109.33	111.45	111.06	112.69	111.74	112.41	111.18	111.51	112.16	112.17	111.29	110.77	112.68	111.11	111.34	110.96	112.75	110.83	111.58	111.35	111.92	113.79	112.01	112.4	112.07	111.33	112.06	110.88	111.57
110.43	111.34	110.07	111.3	109.81	111.92	111.74	110.29	112.69	110.87	111.52	111.48	112.12	110.9	110.28	111.01	110.98	111.77	111.41	110.82	111.33	111.17	111.07	110.1	110.51	112.04	111.03	111.61	112.57	110.86	111.74	112.78	109.84	109.76	110.83	112.73	111.17	110.7	111.71	110.41	109.09	111.06	111.33	112.22	111.49	111.21	110.59	111.88	111.9	110.39
108.98	107.91	111.3	110.03	109.67	107.83	109.07	109.33	109.75	111.03	110.97	109.55	108.49	109.45	110.68	108.04	110.32	107.53	110.61	110.53	110.33	109.29	108.87	109.09	107.77	110.11	110.34	110.73	109.6	111.8	110.87	109.85	109.88	110.53	109.39	110.23	109.18	111.16	109.3	108.51	108.58	108.47	109.87	110.1	110.98	110.28	109.12	110.17	109.16	110.25
105.66	107.16	105.11	104.95	106.03	104.72	107.19	106.91	106.94	104.84	105.59	106.12	105.18	106.31	106.09	103.93	106.81	105.36	105.7	106.02	104.73	106.55	106.21	105.54	105.93	105.53	106.3	105.05	107.38	104.65	105.06	106.14	105.02	105.47	106.76	106.51	105.71	105.86	105.98	106.83	106.08	105.99	106.88	106.82	106.05	106.54	107.25	103.89	106.71	107.03
104.62	104.23	104.42	103.34	104.08	105.69	105.22	102.64	103.81	105.58	103.38	103.3	102.91	103.82	103.91	104.04	105.39	103.58	104.91	104.17	103.41	105.1	103.99	102.85	103.72	104.59	103.63	104.98	104.6	105.35	103.41	101.42	105.96	104.8	104.66	105.52	105.82	104.62	105.38	104.34	104.85	103.94	103.7	103.83	103.95	103.28	102.92	105.08	104.34	104.22
107.65	105.58	106.34	106.74	104.21	106.88	104.54	105.31	105.27	105.04	104.67	106.49	105.68	105.63	106.19	105.21	105.87	104.97	105.09	104.69	106.4	105.21	105.45	105.71	107	107.2	105.83	104.78	104.74	104.87	105.75	104.75	107.63	107.13	105.57	106.97	103.79	106.95	105.26	104.77	105.34	106.84	104.65	105.46	106.2	106.17	106.27	105.3	105.08	106.11
104.91	105.82	104.59	105.5	105.41	106.71	105.6	106.37	106.63	107.13	105.06	105.59	105.63	105.83	105.63	106.36	105.11	106.44	105.8	103.84	105.61	105.98	107.18	105.27	105.45	105.75	105.18	105.81	105.44	104.68	104.68	104.83	105.44	106.62	106.04	105.17	105.41	105.64	104.71	103.83	107.44	104.93	106.37	105.97	105.79	105.18	105.41	104.97	104.99	103.01
106.91	106.92	108.4	107.89	105.28	107.47	107.29	106.28	105.7	107.24	108.51	106.85	107.49	107.18	107.15	106.99	106.41	107.59	106.36	106.4	108.1	106.03	105.12	107.52	107.22	107.15	107	106.99	106.31	106.25	107.95	108.02	106.27	106.95	108.21	107.38	107.4	105.97	107.14	105.4	106.01	105.93	106.59	107.12	105.93	107.2	106.74	105.59	106.17	106.06
110.64	109.53	112.31	110.56	109.03	110.63	109.82	111.15	110.12	110.41	110.85	109.92	110.41	110.28	111.19	110.9	109.65	111.57	111.52	110.71	111.97	111.29	111.13	110.37	109.94	110.89	110.19	109.54	110.64	110.59	109.82	110.46	110	111.53	109.28	109.37	110.75	109.95	109.09	110.89	110.97	110.75	111.46	109.36	111.12	111.29	110.22	108.64	110.27	111.4
109.97	110.7	110.24	109.69	110.17	108.86	111.04	109.56	110.91	110.26	110.22	109.27	110.65	110.47	109.11	110.2	110.38	110.77	109.72	110.32	109.95	110.49	112.28	108.83	110.16	110.84	109.82	110.82	108.19	110.28	110.95	110.22	110.92	111.01	110.02	108.75	111.44	111.89	109.53	110.99	111.47	108.7	109.94	109.43	109.83	109.36	109.13	112.25	108.99	108.31
104.52	104.43	104.48	104.62	104.39	103.27	104.61	104.3	103.5	104.53	103.55	103.74	105.3	105.55	102.51	104.51	105.77	103.86	103.76	103.35	105.29	104.42	103.51	103.02	104.71	103.81	103.65	104.47	104.59	104.37	104.89	104.96	104.51	104.39	104.96	105.7	102.83	103.47	104.11	104.04	103.46	104.81	104.3	104.18	103.86	104.41	104.14	102.97	103.45	103.6
107.01	105.55	104.39	106.69	105.82	106.02	106.56	107.14	105.3	105.97	106.56	104.29	104.97	106.7	107.62	105.66	104.95	105.72	106.51	105.34	107.42	106.67	107.36	106.62	107.24	107.83	106	105.88	106.01	104.86	107.25	106.52	106.43	106.89	107.13	106.32	106.18	105.3	107.7	105.95	105.76	106.28	106.06	106.29	105.64	105.13	106.06	106.04	106.35	105.75
105.28	107.44	106.36	106.28	104.75	107.01	105.92	106.78	105.11	106.7	105.52	107.05	105.7	105.04	107.75	105.41	105.13	105.29	106.24	103.97	106.05	106.32	106	105.43	105.04	105.74	106.45	104.91	107.88	106.31	104.82	106.33	104.82	104.88	105.97	105.5	106.75	105.05	106.04	105.96	106.42	105.85	106.84	107.01	105.7	105.92	106.27	105.96	108.12	106.7
105.77	106.83	106.93	104.78	105.88	107.3	105.74	106.77	104.96	107.23	107.76	105.2	105.92	105.98	106.31	106.16	106.66	107.63	103.98	106.5	105.97	106.26	106.94	105.96	105.37	105.59	106.88	104.57	105.77	107.58	106.03	104.77	105.51	106.44	106.49	105.37	106.43	107.12	106.42	104.8	107.45	105.39	106.74	105.72	104.74	107.29	105.49	107.14	105.97	106.69
100.49	100.95	100.42	102.81	101.99	100.54	100.58	101.94	101.61	100.78	100.69	101.48	100.73	101.71	101.17	99.915	101.6	99.981	102.51	100.02	101.72	100.99	102.44	100.69	101.59	101.16	101.25	101.23	102.51	99.573	101.33	101.07	100.66	99.883	103.3	100.79	100.51	103.58	100.18	102.64	100.83	102.64	102.33	102.93	100.33	101.17	101.66	103.19	100.06	101.48
105.86	106.01	105.49	106.1	105.62	104.9	107.41	105.44	106.01	105.33	107.52	105.1	105.31	104.59	103.16	106.53	105.98	105.67	105.08	105.41	106.34	106.02	104.89	104.92	104.84	106.04	104.5	106.38	104.48	106.95	105.49	104.29	105.54	105.94	106.14	103.93	105.12	105.98	103.68	105.62	105.37	104.87	105.93	105.7	104.98	105.39	105.4	105.23	104.9	106.96
112.52	113.01	112.04	113.1	113.14	112.42	110.27	110.85	110.65	111.18	112.07	110.52	112.06	110.89	111.73	113.02	110.68	112.98	112.08	111.78	111.24	112.06	111.6	112.16	111.76	110.97	112.08	111.71	113	111.9	112.4	111.72	111.68	111.79	112.9	112.15	110.49	112.36	111.66	113.86	111.07	112.4	111.21	112.88	111.05	111.59	111.79	112.22	111.97	110.49
106.17	107.43	106.9	106.65	107.24	107.32	105.23	108.21	107.19	108.35	106.27	107.45	105.74	105.95	107.65	106.81	107.98	106.84	106.98	107.17	106.77	107.12	106.79	107.96	106.79	106.71	107.66	105.81	106.6	106.74	105.81	105.58	105.69	107.08	107.08	108.8	108.34	106.46	105.42	105.42	106.98	106.79	105.89	106.86	106.32	109.08	108.6	105.03	108.57	106.04
111.3	109.59	109.32	107.87	110.97	108.51	111.33	109.22	109.92	108.78	110.42	109.45	109.26	109.96	111.68	108.16	109.78	108.87	109.68	110.7	110.91	108.12	109.05	109.07	108.92	109.45	110.39	109.5	109.68	109.61	109.88	109.13	110	108.28	111.08	109.74	109.36	110.24	110.72	109.55	110.97	109.87	109	110.77	110.65	109.48	109.66	110.92	110.37	109.33
105.09	105.96	104.84	105.69	104.93	105.18	107.36	104.29	106.08	106.08	105.53	105.42	104.45	106.31	103.24	108.4	105.53	104.46	104.76	105.88	105.68	106.31	105.76	106.11	106.94	105.15	106.17	104.69	105.13	104.53	104.61	106.19	106.88	104.5	104.72	105.95	106.97	106.03	104.89	105.25	106.19	105.7	106.21	104.5	105.49	104.28	106.37	105.03	105.23	105.61
104.75	102.97	104.86	103.26	103.94	105.18	103.09	101.48	104.45	104.4	104.7	104.07	104.3	102.02	103.56	104.48	104.21	104.11	104.7	103.49	105.44	102.16	104.61	103.61	105.46	104.59	103.64	105.3	104.09	104.26	102.9	104.22	104.3	104.71	104.91	103.6	105.11	104.25	105.67	104.95	103.3	105.34	103.93	102.75	105.33	104.41	104.76	104.27	103.59	102.38
104.02	102.9	104.79	106.41	103.84	105.26	106.2	103.39	104.8	104.62	105	104.22	104.94	104.94	105.69	103.27	105.32	103.19	104	106.27	106.25	103.4	104.23	106.29	103.57	105.41	104.38	103.38	103.77	106.12	104.18	105.66	105.36	103.8	103	104.78	104.97	105.63	103.11	104.18	103.2	104.72	104.28	105.23	105.04	103.92	105.61	105.06	104.63	104.71
105.87	106.03	105.91	105.98	105.18	105.68	106.27	106.31	107.03	105.84	107.01	106.3	106.47	107.73	104.65	106.34	106.01	106.36	104.94	106.57	105.53	106.76	105.78	106.17	106.36	106.52	108.28	108.36	103.29	104.98	105.7	105.7	105.41	105.53	104.2	104.95	106.71	106.32	105.53	104.86	107.14	105.34	107.01	105.73	105.84	107.26	106.88	106.17	105.1	106.06
112.9	112.53	110.96	111.7	112.4	112.8	110.63	112.34	111.4	111.49	110.9	110.04	113.05	110.5	110.61	111.66	110.33	110.98	111.57	111.11	111.36	112.43	110.71	109.84	111.14	111.95	111.98	111.96	110.65	110.56	111.21	111.11	112.04	111.23	110.69	111.61	110.94	110.68	110.15	110.74	110.67	111.19	110.28	110.64	110.07	111.35	111.63	111.75	110.66	109.57
100.54	100.52	101.64	100.73	98.756	99.572	98.46	99.713	98.799	100.44	100.87	99.956	100.43	99.715	100.39	99.688	100.92	99.08	99.645	101.26	100.34	99.511	98.953	99.124	100.15	99.233	99.916	100.09	99.557	98.785	100.21	99.209	100.72	100.47	100.51	99.473	100.85	100.65	101.45	99.683	101.58	99.631	100.3	99.694	100.23	100.75	101.58	101.38	99.686	99.875
105.63	105.82	104.28	105.79	105.88	104.87	104.32	105.15	105.44	106.34	105.79	104.85	104.76	104.21	106.03	106.97	105.56	106.2	105.38	106.35	103.52	104.55	104.44	105.24	105.37	104.51	106.4	106.11	106.88	103.75	104.64	104.96	105.25	106.58	104.08	105.18	105.13	106.59	103.93	104.46	105.15	105.29	105.95	106.94	105.49	103.29	105.96	105.3	106.72	104.18
98.592	100.54	99.979	98.028	99.635	99.723	100.21	99.553	100.08	98.197	100.71	99.523	99.204	100.33	99.705	100.64	100.01	99.012	98.478	99.543	101.51	97.965	100.21	100.77	100.15	100.56	100.2	99.823	100.09	100.88	101.68	99.824	98.848	100.3	100.78	99.231	99.798	98.723	99.094	98.545	100.65	100.06	99.909	100.16	98.402	99.502	98.669	99.22	101.01	98.896
105.8	106.86	106.75	106.6	105.5	105.34	104.29	106.9	105.62	104.23	104.15	106.43	105.04	106.04	105.53	106.49	106.93	104.06	106.5	107.27	106.94	105.49	106.35	105.85	108.2	106.56	107.4	105.75	104.85	107.06	105.03	106.01	106.36	105.04	106.8	106.82	107.43	105.18	106.47	105.74	105.62	107.45	105.44	105.83	107.39	106.6	106.27	105.73	106.91	104.21
104.82	104.49	105.56	104.75	106.71	104.67	105.16	103.99	104.59	107.88	105.44	104.37	105.03	105.92	105.8	105.14	105.23	106.34	105.54	105.47	105.83	105.17	107	106.96	106.85	105.31	104.91	105.67	106.12	105.24	105.96	104.13	105.94	105.13	105.16	104.88	105.99	105.08	104.41	104.4	104.52	103.85	103.78	104.59	104.56	105.54	104.54	107.4	105.34	106.99
101.2	99.714	100.65	100.21	99.028	98.579	99.071	98.507	99.702	99.835	101.12	99.208	98.687	98.988	98.117	99.62	98.973	99.602	101.11	101.42	101.02	98.99	101.47	99.693	100.15	100.38	99.275	98.046	100.02	99.321	99.59	100.22	99.057	100.17	100.52	99.813	99.208	99.091	99.807	99.489	98.927	98.942	100.9	98.487	99.199	98.567	99.825	99.718	98.359	98.317
107.04	105.66	105.85	105.75	104.46	106.44	106.22	105.36	105.47	107.35	105.84	107.5	104.74	106.39	105.78	104.7	106.25	106.39	105.82	105.34	105.68	105.86	106.28	103.59	104.06	106.06	106.12	104.45	105.73	103.73	104.89	105.96	106.51	104.73	106.43	105.07	104.76	106.67	105.86	105.07	106.26	105.57	105.68	105.54	105.43	106.48	105.93	105.8	106.44	105.74
104.82	103.09	104.78	103.94	105.24	106.18	103.79	104.55	104.72	104.52	104.42	105.29	103.54	104.6	103.69	101.93	103.19	105.2	104.81	103.72	104.64	104.94	104.32	105.27	105.51	104.06	105.77	104.61	102.7	104.71	105.27	104.42	104.14	104.75	103.44	105.22	104.38	105.7	106.05	105.28	106.02	103.36	104.56	104.31	104.38	104.64	103.77	103.6	104.29	103.99
105.81	105.94	108.09	106.33	104.88	105.34	105.23	105.6	104.55	105.61	105.18	105.71	107.48	104.94	105.97	105.81	104.97	105.75	105.99	105.41	103.92	106.63	106.75	104.66	104.86	104.11	106.54	106.67	106.06	105.56	105.42	104.83	105.32	105.61	104.19	105.88	104.95	105.21	105.67	106.23	107.02	104.19	104.83	105.23	105.54	107.88	105.88	105.71	105.67	105.72
111.83	112.37	112.88	113.99	114.3	112.16	112.94	113.12	112.16	111.3	113.14	113.21	112.35	112.51	112.63	113.13	110.67	114.41	112.74	111.87	111.89	111.89	112.41	112.82	113.82	113.49	112.29	113.92	111.98	111.74	112.62	112.54	111.78	113.06	112.7	112.9	113.79	112.97	112.13	113.38	113.65	112.52	114.65	111.8	111.97	112.6	112.17	111.44	112.07	113.09
110.33	110.42	110.81	111.16	112.84	112.3	111.91	112.49	111.9	110.66	112.34	111.08	111.98	112.69	111.15	111.16	109.99	111.81	113.15	112.32	110.93	111.74	109.99	112.08	113.47	113.56	110.49	111.56	112.46	111.63	110.44	112.88	114.63	111.01	111.66	112.89	112.93	112.14	112.84	111.73	111.46	111.51	113.29	113.72	110.58	112.31	112.37	112.02	111.58	112.18
109.2	111.4	110.14	111.5	110.18	111.26	110.96	111.23	109.21	111.42	110.35	111.29	111.69	109.81	109.15	111.76	111.84	110.69	109.54	111.46	111.7	109.15	111.02	110.81	111.37	110.3	111.53	110.39	110.6	109.11	110.25	111.88	110.59	109.95	109.2	110.47	109.62	110.52	111.15	110.27	110.36	110.19	110.8	108.28	111.48	111.23	110.01	109.94	109.93	110.64
106.61	105.35	105.04	104.15	104.8	106.74	105.1	105.21	106.61	104.48	105.51	104.18	105.17	104.66	104.97	106.15	106.96	105.04	103.53	106.71	105.28	105.32	105.11	104.01	104.11	106.15	104.52	104.44	105.27	104.47	105.33	105.26	104.84	105.51	105.08	104.08	104.81	105.72	106.27	105.26	104.6	103.79	105.5	104.71	104.53	106.19	104.09	105.99	104.89	103.96
106.66	104.45	106.07	106.29	105.94	104.31	104.74	105.69	105.38	105.87	104.65	105.92	106.35	105.39	105.94	105	104.76	105.99	105.45	106.33	105.76	104.04	104.7	104.28	106.09	104.33	106.01	106.03	105.44	103.3	104.62	105.49	104.25	106.01	104.3	104.31	104.24	106.53	105.85	106.43	106.7	105.67	106.52	104.63	105.07	105.17	106.01	105	104.76	106.69
111.5	112.06	110.15	111.95	112.23	110.59	111.7	111.31	111.4	111.72	111.73	112.09	110.99	112.09	110.93	111.08	111.59	112.29	112.59	111.08	111.92	111.61	111.25	110.95	112.37	110.43	111.86	112.91	112.35	111.44	110.66	110.9	111.84	111.75	112.99	112.47	112.35	112.68	111.55	109.55	111.76	111.52	109.87	112.51	111.58	112.03	111.67	112.03	111.45	113.35
104.94	105.84	106.34	106.61	104.61	105.28	107.22	105.59	106.44	108.4	106.84	107.4	105.96	106.39	103.84	106.85	106.62	107.09	105.47	105.04	105.28	105.22	106.7	104.16	107.46	107.22	103.86	105.94	105.43	107.1	105.09	104.95	105.9	105.74	104.85	106.98	106.81	105.76	104.73	105.97	106.41	106.74	105.17	104.15	104.96	105.92	106.24	107.51	104.39	106.96
110.74	111.81	111.94	113.79	112.88	111.86	111.69	111.01	112.88	112.26	113.06	111.09	112	113.98	112.84	112.18	112.32	110.7	111.24	113.05	112.53	111.51	112.83	111.84	111.63	111.8	112.67	112.65	112.16	110.54	112.46	111.74	111.47	111.19	111.03	113.85	112.09	112.19	111.56	112.49	110.05	113.67	113.59	110.73	111.18	111.93	112.45	110.68	111.31	111.61
104.59	105.14	104.88	105.41	106.7	106.67	106.86	105.74	105.43	107.48	106.23	107.7	106.28	106.02	105.43	105.73	105.95	105.02	106.52	105.96	105.74	106.52	105.87	106.19	106.43	106.51	103.54	106.6	106.69	106	106.55	107.06	105.82	107.06	105.38	106.96	106.03	106.14	105.73	107.97	106.77	106.55	105.44	107.03	106.51	107.02	108.08	106.06	107.34	105.91
100.59	99.572	100.32	100.37	101.22	100.65	100.06	99.081	100.3	101.49	100.87	99.349	101.42	100.12	100.15	100.82	100.73	99.792	100.65	99.633	101	102.2	101.52	100.67	101.19	101.48	100.88	102.26	99.664	101.05	100.26	100.11	101.53	101.42	101.72	102.34	101.12	100.57	99.34	99.54	101.06	98.202	100.42	101.41	100.23	99.618	100.05	99.627	100.75	99.052
110.31	110.96	111.69	111.71	109.67	109.45	109.65	109.78	110.56	109.57	111.94	110.55	110.26	111.61	109.55	111.06	109.04	109.77	111.59	109.65	111.74	110.65	111	111.66	109.07	110.78	108.71	110.07	111.25	111.35	111.6	110.53	110.45	112.63	111.14	110.47	109.34	110.75	110.44	110.79	108.27	112.6	110.09	109.27	109.83	111.71	110.99	109.98	110.7	110.67
106.38	105.98	106.53	105.57	106.28	107.41	106.05	105.4	106.68	107.29	105.36	105.31	104.88	105.25	106.02	104.45	107.06	106.86	106.52	108.28	107.19	106.37	105.9	106.86	105.9	107.21	107.22	104.6	104.04	106.67	105.34	107.12	103.61	104.6	105.82	104.42	106.31	105.3	105.57	106.21	105.97	105.9	106.1	104.64	105.19	106.44	107.93	105.56	105.44	105.85
107.34	106.11	105.73	106.98	106.51	106.38	105.78	107.55	105.45	106.27	105.49	106.71	105.64	105.25	106.5	105.98	105.96	107.69	106.16	106.9	105.96	106.85	106.38	107.19	107.23	105.49	105.45	106.8	107.91	106.48	107.87	106.43	105.66	106.92	105.14	105.44	105.6	105.91	106.83	105.97	103.71	106.33	106.81	105.67	107.54	105.05	106.15	107.36	104.39	107.23
111.31	110.88	111.15	111.44	111.38	110.92	112.53	111.15	112.83	110.54	108.72	110.72	110.1	111.71	111.01	111.05	110.74	110.64	109.93	110.59	113.01	110.05	111.3	111.52	111.53	110.73	110.65	109.75	111.41	109.45	111.63	111.98	111.99	111.88	112.84	109.82	111.04	110.54	111.48	112.17	110.45	110.26	110.97	109.76	110.46	111.17	111.14	113.73	111.47	111.78
105.23	104.32	104.6	105.75	103.64	104.08	105.38	105.49	105.78	105.28	103.97	105.69	106.78	106.05	106.03	104.66	106.06	104.95	105.12	103.28	106.18	104.78	104.51	105.86	104.47	104.94	102.99	105.71	104.59	105.14	105.62	105.14	105.15	104.27	105.32	104.79	105.65	104.4	105.3	105.2	104.55	106.47	106.06	103.58	105.3	104.28	105.01	105.38	106.04	104.42
117.55	117.3	117.79	117.09	119.48	118.93	118.54	116.61	117.66	118.36	119.1	116.08	117.79	116.84	117.35	117.94	116.93	117.65	116.62	118.09	118.42	118.81	117.31	115.41	118.65	117.64	118.53	119.19	116.31	117.02	118.88	116.96	118.96	117.67	119.49	117.53	117.27	116.45	117.3	116.56	118.05	118.61	119.12	117.49	117.63	116.46	116.9	119.07	117.16	118.48
105.54	105.6	106.53	106.71	105.83	106.04	105.95	106.89	105.72	105.55	106.72	106.15	106.72	106.68	107.24	105.35	105.34	105.38	107.11	106.47	107.58	106.51	105.83	106.16	105.29	106.61	105.86	105.87	105.64	106.48	105.45	106.04	105.26	106.29	107.26	106.43	106.36	107.25	106.52	106.89	107.02	106.31	106.93	107.19	106.01	106.4	106.77	105.46	107.29	106.45
106.32	106.27	106.02	106.23	106.84	107.49	105.98	107.23	104.89	106.25	106.38	105.73	105.82	106.26	105.93	104.3	105.03	106.38	106.84	107.01	107.2	105.63	106.02	105.68	105.86	108.7	106.97	105.34	105.51	106.86	107	106.31	104.19	108.45	106.41	106.66	106.72	105.51	106.15	105.53	106.42	107.47	105.87	105.04	107.82	106.91	105.49	105.7	106.68	106.21
104.91	103.63	104.77	104.44	106.05	105.67	105.27	105.59	105.6	105.43	105.17	106.35	106.14	106.61	105.48	103.91	106.71	105.67	104.01	107.51	105.69	104.11	104.89	104.15	106.24	105.74	105.11	106.05	104.57	104.21	106.03	104.87	104.39	106.05	105.51	105.26	104.39	106.19	106.38	104.11	105.62	105.34	104.78	105.2	106.22	105.78	105.18	106.59	104.6	105
105.85	107.31	105.68	105.79	106.9	103.46	105.18	104.25	104.74	106.34	106.36	105.67	106.1	105.96	105.18	105.88	104.92	106.04	105.08	104.22	106.32	106.49	104.82	104.88	105.6	105.97	105.7	105.48	105.81	104.7	106.46	106.07	105.33	105.88	105.04	103.76	104.64	105.48	105.04	103.26	105.13	104.53	105.18	105.68	105.71	102.5	106.34	105.92	106.2	105.5
110.72	108.65	112.56	111.59	110.54	110.62	112.4	112.02	110.77	111.75	109.88	112.18	111.14	111.18	110.36	112.3	111.42	111.57	111.23	111.34	109.49	109.45	112.07	110.4	111.74	112.68	110.67	111.57	111.28	110.59	112.24	111.84	111.82	113.15	112.21	110.33	110.88	111.66	111.62	109.93	111.7	112.16	111.38	110.24	112.34	109.79	111.59	111.74	111.16	110.95
99.6	100.43	99.198	99.348	100.09	101.19	100.14	99.591	99.543	100.39	101.12	100.5	101.22	99.583	98.83	98.096	100.25	100.42	100.24	99.893	100.59	99.799	102.35	98.874	100.31	101.06	99.306	100.58	100.54	98.386	99.929	99.857	99.296	99.197	100.15	100.93	100.13	100.52	98.919	100.03	99.796	100.98	100.66	100.57	99.494	99.861	98.428	98.965	98.874	98.658
103.68	105.1	104.71	105.85	105.34	106.39	107.5	104.75	105.71	106.07	105.03	104.74	104.05	105.12	105.8	105.03	105.77	105.19	105.69	105.15	106.14	104.68	105.66	107.43	105.47	106.51	105.38	106.54	106.28	105.49	104.87	105.68	104.92	106.08	104.11	104.77	104.74	106.25	106.45	105.37	106.16	105.16	104.7	106.18	105.43	106.51	105.48	106.73	105.88	104.99
102.31	101.5	100.66	100.79	100.17	100.16	100.38	99.958	101.24	102.12	98.484	99.793	100.26	100.82	100.9	100.67	100.98	101.5	101.06	100.92	102.45	100.31	98.925	100.96	101.81	101.39	101.55	99.584	100.3	99.792	100.49	99.72	100.98	100.75	100.01	101.1	99.458	99.417	101.52	99.929	101.26	99.804	100.32	100.65	100.19	100.34	100.29	101.11	99.162	98.409
110.17	110.24	112.04	110.52	111.06	110.52	110.3	110.06	110.75	111.35	110.43	110.19	109.7	111.32	109.66	110.94	110.12	109.88	110.73	109.52	111.51	109.48	111.61	112.06	110.74	113.5	110.09	110.94	111	111.9	109.02	110.51	110.29	110.38	108.95	110.02	108.85	110.77	110.65	110.78	111.92	111.49	111.47	109.57	110.76	110.58	110.26	110.42	110.57	110.11
106.5	106.25	105.66	107.06	105	104.48	106.39	106.43	105.72	106.25	107.09	106.84	106.13	105.8	105.17	105.9	105.64	104.96	106.15	107.26	106.2	105.39	105.04	106.06	105.26	105.45	106.09	106.7	106.48	105.15	104.31	106.64	106.21	106	107.03	106.81	104.7	105.04	105.54	106.54	104.67	106.02	105.79	107.22	106.69	105.4	105.12	105.01	105.22	104.75
112.62	111.95	112.72	111.74	113.34	112.71	111.09	111.68	112.3	112.17	113.15	112.46	113.27	112.48	112.69	112.46	111.85	111.88	113.71	112.48	113.01	114.69	113.83	112.75	113.9	113.24	111.3	110.5	112.21	113.78	112.43	112.53	113.8	111.82	111.69	114.48	112.46	110.98	113.12	112.14	112.52	113.97	113.11	112.47	112.17	111.94	113.11	113.14	114.78	112.81
105.68	106.61	104.51	105.81	106.17	104.75	107.04	105.46	106.29	103.64	104.92	105.2	106.51	105.51	104.99	104.63	104.56	105.79	106.43	106.53	106.28	105.77	104.41	104.59	105.09	104.05	105.81	104.51	106.5	105.34	105.96	106.19	105.63	106.19	105.66	105.74	105.08	106.04	105.36	106.99	107.8	106.89	106.48	105.99	105.62	105.49	103.72	105.45	104.24	105.98
105	104.46	106.89	107.04	104.94	106.37	105.83	106.78	104.93	106.16	106.03	106.35	105.61	106.53	104.92	104.47	106.84	105.63	106.21	105.3	105.9	107.35	106.52	106.4	106.37	106.59	105.17	107.39	107.49	106	106.78	105.69	105.89	107.82	106.43	104.69	105.97	105.68	106.38	105.08	104.81	105.59	105.49	106.5	106.67	105.09	106.1	106.35	104.59	104.78
118.14	119.84	116.45	117.31	116.97	116.93	118.1	117.87	119.29	118.07	118.11	118.37	116.62	117.02	117.57	117.48	118.86	118.74	120.07	117.37	118.58	118.1	117.79	117.08	118.11	116.56	117.7	117.84	117.18	117.85	117.06	118.51	117.31	117.44	117.59	117.64	118.47	118.08	117.64	116.87	118.62	119.28	117.8	118.2	116.19	119.2	117.77	118.33	118.34	117.93
105.59	106.56	106.19	106.68	104.92	105.32	106.83	105.26	105.85	105.68	104.48	104.36	105.65	106.66	105.01	104.92	106.87	104.94	107.18	106.08	106.49	106.07	106.8	104.89	105.04	104.46	105.25	105.46	105.76	105.9	106.5	106.08	105.53	105.61	105.79	104.78	105.27	104.78	105.91	105.47	106.09	104.07	105.51	104.68	104.61	105.87	106.29	106.72	104.99	105.14
105.2	106.38	106.15	106.19	106.48	105.23	105.83	105.2	105.39	106.3	105.37	105.9	107.5	105.64	106.29	105.31	106.96	106.23	105.61	106.38	105.53	104.57	105.7	105.29	106.59	106.14	106.5	106.63	106.27	105.35	104.52	105.72	104.87	105.51	106.26	105.62	107.6	105.54	107.14	105.15	105.45	105.3	105	105.43	106.3	105.68	105.42	105.87	105.62	106.62
106.06	107.7	107.25	106.95	107.04	107.6	105.3	106.16	106.49	105.68	106.71	105.04	107.44	106.62	106.36	106.51	105.93	105.81	105.54	105.81	105.65	108.62	105.7	108.37	107.13	105.71	106.44	105.98	107.04	107.48	106.62	107.71	106.93	106.83	106.41	105.69	106.52	105.97	105.8	107.36	106.86	105.34	106.3	105.64	107.13	106.03	105.03	107.15	107.64	107.63
110.29	111.26	109.89	109.47	109.99	111.07	110.3	109.44	109.41	110.02	111.47	111.74	112.75	110.35	112.34	108.94	109.19	111.02	111.49	110	109.44	109.53	108.9	109.32	109.71	110.8	110.76	111.07	113.17	111.55	110.16	110.23	109.71	110.85	108.29	109.32	110.68	111.03	110.5	110.92	111.39	109.49	111.04	110.08	110.76	112.05	110.59	109.92	111.03	109.3
105.08	105.14	105.45	103.04	104.46	104.4	105.39	106.18	104.6	104.42	105.25	105.41	105.73	105.94	105.38	104.91	105.55	105.68	103.21	104.66	104.45	105.36	105.96	105.65	103.67	105.39	106.09	104.96	105.03	104.89	105.06	104.37	105.45	104.91	105.6	105.46	105.06	104.11	104.8	105.04	104.51	102.88	103.93	106.04	104.8	105.07	106.28	104.68	105.3	104.59
104.3	107.26	105.41	106.01	104.23	106.13	104.06	106.21	103.71	106.64	104.45	104.41	106.13	107.01	105.54	105.53	106.28	105.93	105.48	106.18	106.25	105.84	105.31	104.72	104.93	106.67	105.94	105.66	104.08	106.53	105.88	104.84	105.92	106.43	105.39	105.44	106.42	107.06	106.22	106.59	106.3	105.71	105.76	106.94	104.97	105.93	105.73	105.56	105.69	105.78
105.66	105.32	105.05	106.53	104.66	106.29	106.31	105.13	104.52	104.84	106.67	105.76	105.34	103.69	105.87	105.34	106.06	103.8	104.4	105.37	106.33	106.9	105.49	105.36	104.65	105.64	106.07	104.9	106.34	105.06	106.16	105.19	105.2	105.32	106.2	107.5	105.27	106.77	106.62	105.58	106.12	107.01	104.74	105.39	106.18	105.48	107.02	106.49	105.15	104.75
97.547	98.377	99.038	98.969	100.02	99.022	100.07	100.23	100.73	98.156	99.477	100.29	101	99.805	99.862	99.241	101.03	101.35	101.04	101.37	99.774	98.525	100.02	100.37	98.82	100.04	99.387	100.07	99.347	99.817	100.34	101.26	99.523	98.802	98.329	100.6	98.743	99.773	98.649	100.93	98.09	99.271	100.05	99.858	100.24	100.09	98.71	100.96	100.81	100.12
105.91	105.4	106.32	105.25	106.17	107.38	106.32	106.61	106.7	106.29	104.75	106.69	106.56	108.77	104.06	106.84	106.64	105.6	105.6	106.92	107.6	107.41	106.34	106.37	107.33	106.07	106.46	108.29	106.71	105.47	108.22	107.05	107.04	103.95	105.95	104.54	105.63	105.41	106.27	106.4	107.2	106.8	106.02	103.91	104.56	106.14	106.07	106.24	105.95	107.08
106.81	105.23	105.4	105.85	106.3	106.8	106.4	106.99	104.51	105.98	105.28	105.87	106.52	108.12	106.6	106.02	107.36	106.42	107.3	107.11	108.32	107.95	106	108.01	104.55	104.66	107.15	106.05	106.06	106.63	106.45	106.39	105.84	107.12	106.13	106.21	106.03	105.5	105.7	107.03	106.56	107.16	106.71	106.36	104.6	107.23	106.02	107.12	107.05	105.34
100.82	99.774	101.51	99.617	102	100.24	101.8	99.961	100.29	99.491	100.67	100.45	101.21	100.14	99.887	101.71	100.95	99.531	99.013	100.62	101.01	100.89	100.62	101.34	100.57	100.59	100.61	101.1	101.13	100.63	99.79	99.028	100.94	100.56	102.2	101.09	100.81	101.16	101.49	99.511	100.78	100.94	101.24	99.531	99.251	99.024	101.27	101.21	99.779	101.05
104.4	105.62	104.94	106.52	103.49	107.81	106.57	108.08	107.65	104.55	105.07	104.98	106.82	107.72	107.27	106.43	107.19	106.48	106.87	105.88	105.25	105.17	107.05	106.54	106.07	106.81	105.58	107.7	105.95	105.39	106.35	107	105.37	105.44	106.96	105.51	105.4	107.21	107.4	105.74	106.64	107.05	107.61	104.75	105.7	105.5	106.9	106.04	106.72	105.02
103.61	105.33	103.95	104.5	103.27	102.76	103.47	104.85	103.33	105.93	104.92	103.05	105.31	104.59	104.5	104.23	104.68	104.4	103.62	103.69	105.39	103.64	104.09	101.94	102.89	105.1	102.58	104.17	103.22	104.54	103.43	104.8	102.88	103.06	104.21	105.03	105.56	103.6	103.15	104.56	104.36	104.64	104.29	103.48	105.43	105.61	104.67	104.66	103.34	102.65
117.72	115.71	116.77	118.54	118.13	117.87	117.97	118.13	118.26	118.04	117.47	118.41	117.46	118.65	117.76	116.94	117.82	119.24	117.88	117.48	117.61	116.99	116.43	118.86	116.81	117.92	117.74	118.77	117.55	116.92	117.47	117.67	119.01	117.71	118.24	118.35	116.4	117.56	117.65	119.05	117.65	117.2	116.32	116.81	116.6	117.5	116.74	115.78	118.74	117.22
105.28	104.56	104.91	105.84	105.56	106.55	106.36	105.29	105.63	105.46	106.01	104.56	105.05	106.22	106.39	104.16	106.51	105.17	105.77	105.36	104.6	105.05	105.48	105.18	105.6	104.51	105.18	104.88	104.98	105.63	104.42	104.45	105.61	103.83	106.77	104.11	106.4	106.37	105.52	105.7	105.71	105.6	103.89	106.78	104.42	104.83	105.09	103.35	105.47	103.37
99.019	100.52	97.789	100.6	99.086	100.15	101.79	99.808	100.96	99.709	100.07	100.26	99.154	100.44	98.504	98.546	98.903	99.666	100.35	99.973	100.05	99.433	100.82	99.26	98.363	100.57	99.551	100.35	101.74	100.84	99.832	100.44	99.19	100.5	100.54	101.04	100.57	99.286	98.402	100.43	100.24	99.33	99.782	98.303	101.07	99.463	99.705	99.787	99.388	99.699
105.35	104.09	102.79	103.59	103.23	104.46	103.46	105.01	103.92	103.51	103.17	104.3	104.82	103.28	104.32	105.25	103.49	105.07	103.49	103.79	103.56	103.16	102.78	104.36	104.15	103.73	104.26	104.89	103.15	103.04	102.64	103.88	103.27	105.24	102.81	102.63	103.69	103.53	104.2	104	104.61	105.55	104.45	104.01	104.42	102.4	104.03	104.54	104.13	105.24
104.9	106.1	104.61	104.3	104.69	102.71	104.64	104.32	105.18	105.3	104.42	106.34	104.81	104.38	102.34	103.19	103.78	105.12	103	103.44	103.04	104.46	105.19	105.64	103.95	103.55	103.23	103.46	105.88	103.23	105.55	104.93	103.24	103.96	104.63	106.59	104.05	103.35	104.46	104.86	103.67	104.36	105.32	105.03	103.65	105.56	103.07	103.94	103.09	102.17
101.04	100.09	101.39	101.25	100.36	99.49	99.952	100.29	99.115	99.596	99.709	101.23	99.824	99.602	99.56	100.24	99.649	100.18	100.88	99.796	99.69	99.596	99.977	100.05	98.767	99.252	100.06	99.398	100.2	100.92	101	99.178	99.288	99.511	99.608	98.52	99.225	100.68	100.64	99.749	100.62	99.493	100.13	101.29	100.67	98.615	100.43	98.313	99.33	99.001
100.41	100.87	99.316	99.513	99.898	99.939	98.64	100.63	98.356	98.742	100.18	100.89	99.598	100.27	98.799	100.61	99.21	100.39	98.876	99.834	99.321	99.967	100.49	98.546	99.66	99.564	98.149	100.67	98.143	99.362	99.555	99.257	98.417	100.39	100.43	99.584	100.52	99.437	99.52	99.987	100.19	99.035	98.703	100.18	98.727	97.516	99.61	100.72	98.406	100.67
110.33	110.1	112	112.01	112.1	111.79	110.82	112.01	112.7	112.76	109.58	111.71	110.85	110.18	110.43	111.09	111.84	112.57	111.65	111.74	110.78	110.2	111.02	111.88	111.47	112.11	110.56	111.74	110.8	111.45	109.03	110.7	112.21	112.4	111.54	109.41	110.35	111.07	110.96	111.5	111.88	111.01	112.13	112.01	110.9	111.28	110.74	110.92	110.43	113.24
111.19	111.81	110.46	112.2	112.67	112.29	111.39	109.74	112.2	112.86	110.29	110.78	112.06	111.77	110.39	112.56	111.32	111.74	112.62	112.69	110.52	111.19	110.71	110.73	111.02	110.86	111.37	112.71	110.83	111.17	111.38	110.76	110.06	109.39	111.56	110.85	111.35	110.95	110.56	112.68	110	113.02	111.77	112.04	112.09	111.53	110.09	110.4	110.75	112.64
107.69	107.13	106.62	106.61	107.26	106.44	107.38	106.8	105.6	105.85	107.59	106.46	106.72	106.33	107.54	107.64	106.97	105.47	107.82	106	107.01	105.47	106.5	105.86	106.52	107.27	107.33	106.61	105.92	107.34	107.15	106.52	106.73	107.71	105.87	107.72	106.37	108.11	107.32	105.42	103.98	105.29	106.03	107.42	105.92	105.8	105.95	107.83	107.99	106.13
99.101	99.972	99.675	99.931	100.96	100.93	101.11	99.268	99.809	100.18	99.943	98.534	101.95	100.18	99.793	99.97	99.147	99.891	99.813	100.83	98.905	101.69	98.619	99.133	99.147	100.05	99.452	100.25	100.01	101.01	98.465	100.36	100.63	99.076	100.59	100.85	100.37	100.37	98.922	100.21	100.4	100.24	101.34	98.73	99.753	101.77	100.14	100.6	101.05	100.73
110.78	110.92	110.06	110.55	111.18	111.86	111.52	110.1	111.34	110.65	110.66	110.99	111.56	111.93	111.12	110.49	113.1	111.68	110.36	111.89	110.23	110.8	111.2	110.71	111.42	111.58	111.2	111.2	112.42	112.59	111.09	112	111.34	109.35	111.02	111.2	111.29	114.61	112.51	110.26	111.92	111.91	111.16	112.84	111.32	112	110.68	112.52	111.37	111.7
111.46	112	110.37	111.15	112.15	110.41	111.94	112.21	111.62	112.33	112.94	112.14	111.68	111.94	110.93	110.35	111.5	113.21	111.89	111.15	111.78	111.92	112.29	111.98	112.38	113.17	111.79	111.8	110.72	111.18	113.09	111.25	111.83	111.21	111.36	112.57	112.49	112.57	111.38	112.67	111.55	111.59	111.56	112.29	111.91	112.32	113.22	112.23	112.99	112.06
105.36	105.39	105.23	107.18	106.53	106.57	106.03	106.1	106.94	106.69	106.83	105.59	107.22	105.93	106.77	106.63	106.74	106.43	107.79	106.32	105.72	105.76	106.39	107.23	105.36	104.49	108.13	106.91	105.44	106	107.72	107.13	106.29	105.66	105.53	106.46	105.93	106.15	106.73	106.82	107.73	105.62	106.97	107.64	107.31	108.1	106.52	105.85	106.43	106.76
105.21	105.46	107.22	106.29	106.14	106.64	106.42	107.06	105.28	107.97	106.99	106.46	106.08	105.84	107.93	107.98	106.5	106.57	105.51	106.26	107.44	106.36	106.41	106.48	108.94	105.84	105.58	104.32	106.37	107.4	107.51	106.5	107.75	106.52	108.02	107.56	106.75	107.14	106.34	107.32	107.76	106.14	107.98	107.01	105.93	105.61	107.21	108.11	108.22	106.71
105.82	105.42	106.12	104.55	105.88	104.86	105.13	105.41	105.79	105.37	105.08	104.59	106.29	105.56	105.29	106.16	105.98	104.71	104.67	104.92	106.15	106.34	104.97	105.49	106.28	105.38	105.89	103.92	105.63	106.35	104.1	106.79	105.95	104.49	104.88	105.53	106.26	105.4	105.07	106.16	104.15	106.15	105.84	104.59	104.72	105.47	104.44	104.59	105.56	104.15
111.71	111.17	112.88	110.18	112.86	111.53	109.87	112.25	111.39	111.94	111.91	111.85	112.37	110.88	110.11	110.9	110.67	110.82	112.68	111.38	111.85	112.62	112.67	109.39	111.55	111.69	111.84	111.96	112.97	113.55	111.44	110.83	111.51	111.38	110.52	110.93	110.31	112.6	113.24	111.13	111.57	111.28	111	112.66	112.17	112.25	111.78	111.08	113.05	109.84
106.15	105.3	106.25	104.4	105.41	105.65	103.82	105.61	105.79	105.53	105.75	105.12	104.66	104.64	106.57	106.34	105.7	105.63	105.52	105.05	105.45	105.74	105.28	106.22	105.58	104.49	106.48	105.34	105.66	106.34	104.94	106.36	103.98	106.43	105.25	104.2	104.98	106.03	106.44	104.6	105.03	104.42	103.86	106.8	106.73	105.85	105.25	107.32	104.53	105.95
106.93	107.75	106.92	107.7	107.09	106.08	107.65	107.02	105.28	107.72	105.68	108.76	108.18	105.74	106.74	108.32	106.64	108.07	107.6	106.16	107.28	108.23	107.54	108.29	107.49	106.48	106.11	105.47	109.06	108.25	106.95	106.93	106.27	106.73	106.04	105.85	107	106.69	107.9	108.09	107.07	107.04	107.71	106.58	105.85	107.01	106.96	108.18	108.72	108.35
107.15	107.01	105.42	106.51	107.36	108.31	106.49	107.85	106.95	105.65	108.56	107.82	106.01	106.88	106.99	105.25	106.98	106.71	106.19	105.38	106.6	107.28	106.86	107.18	107.21	107.25	107.76	106.77	107.46	107.92	105.28	106.3	106.65	105.37	106.03	107.87	107.33	105.62	105.3	107.73	107.17	106.57	108.1	107.91	106.86	106.87	105.56	107.44	106.37	105.71
110.87	113.61	111.36	110.47	112.89	112.91	111.82	111.33	111.28	113.56	110.95	113.51	111.04	112.03	111.07	111.83	112.1	111.65	113.13	113.1	111.76	111.9	112.06	111.7	113.32	112.27	112.13	112.48	112.45	113.19	111.46	111.73	112.48	111.35	111.08	112.63	111.83	114.51	111.6	112.65	112.12	112.01	111.88	111.87	110.92	111.56	112.82	111.87	111.98	112.78
110.47	110.47	109.81	109.27	109.1	110.56	111.76	110.25	109.46	109.24	110.15	109.93	110.38	110.9	111.06	110.71	110.39	111.44	108.9	111.55	108.52	110.83	110.3	110.04	110.66	110.88	109.3	110.32	110.82	111.42	110.91	109.82	108.49	111.03	110.64	109.93	109.84	109.72	111.32	109.86	109.76	110.89	111.64	110.35	109.68	111.23	110.25	109.1	109.67	109.4
105.55	107.4	105.58	106.61	104.75	104.99	105.84	104.99	107.49	106.75	106.56	106.04	105.82	106.83	105.61	105.77	106.85	106.97	105.45	104.96	105.89	106.22	106.21	106.33	106.3	105.73	106.65	107.35	107.27	105.59	105.64	106.48	107.13	104.48	106.1	107.02	107.67	105.68	104.43	106.32	106.45	107.86	106.05	106.24	104.72	107.26	105.86	105.11	106.56	106.01
106.59	105.34	105.39	105.37	106.63	106.51	106.26	106.03	106.29	107.91	106.52	107.08	106.14	105.55	104.72	105.46	106.53	105.34	106.4	106.17	105.69	104.67	105.69	105.73	105.32	105.72	105.59	106.62	105.72	104.53	103.9	107.59	105.02	107.09	105.45	107.13	104.95	107.05	107.47	107.56	106.38	106.4	106.84	105.31	105.55	107.09	105.6	106.08	107.06	105.08
100.78	97.794	99.517	99.448	99.785	100.63	100.52	99.086	100.95	98.769	100.72	100.62	99.772	100.83	100.73	99.239	100.39	100.18	100.2	99.564	100.43	99.563	100.44	101.1	99.851	101.26	101.88	99.91	100.79	100.4	100.49	100	99.878	100.43	100.9	101.25	100.92	100.81	101.62	98.461	101.25	100.08	99.495	101.61	98.979	99.147	100.9	100.93	98.664	101.42
108.49	109.87	110.08	110.6	109.49	109.91	109.45	108.56	109.91	110.39	109.24	110.52	109.64	109.02	110.84	110.32	110.83	108.73	110.48	109.82	110.43	110.68	109.3	108.84	109.2	110.02	109.74	109.09	109.05	110.26	110.1	108.83	108.19	109.65	108.98	108.81	108.47	109.16	110.09	110.7	109.05	109.67	110.37	110.04	110.32	109.46	110.58	107.77	111.32	108.97
106.8	105.53	106.14	105.99	106.77	105.89	108.61	106.05	107.57	106.92	106.2	105.88	106.38	107.08	107.22	106.73	107.83	105.48	105.72	105.13	107.44	107.05	105.35	105.68	105.99	106.24	108.12	107.26	105.38	104.87	106.07	105.67	106.23	106.09	105.97	105.38	105.05	107.69	107.15	105.97	106.79	107.11	103.77	106.63	107.11	107.01	105.24	106.13	104.22	106.29
105.68	104.87	103.74	106.06	104.99	104.74	104.39	105.63	104.71	107.4	104.53	106.18	104.34	104.86	105.96	105.22	104.1	103.78	104.74	106.7	105.61	104.58	104.68	104.2	104.33	105.5	106	104.56	104.9	104.08	104.18	105.1	104.2	104.61	105.25	104.98	106.6	105.5	105.8	104.06	106.14	105.01	106.36	103.54	105.08	104.93	104.77	105.05	105.3	105.43
103.19	104.57	105.57	105.75	105.6	105.88	104.5	105.43	106.3	104.96	105.09	105.28	105.86	106.41	105.94	103.88	105.35	105.56	106.66	105.83	105.11	105.53	104.04	105.78	105.16	106.22	106.14	104.21	106.17	105.59	104.72	105.31	104.27	106.9	106.32	104.7	105.39	106.39	105.1	104.88	107.3	105.85	106.35	105.49	106.59	107.72	105.56	104.25	104.36	105
111.01	111.2	109.19	110.74	110.43	110.48	111.02	110.87	111.11	111.45	110.24	109.98	110.93	109.63	109.93	110.61	112.44	112.72	111.17	110.71	109.61	110.75	109.9	110.38	111.49	110.23	109.8	109.11	109.61	110.43	110.88	111.56	108.92	108.88	110.17	109.14	109.3	108.59	108.46	110.42	110	110.74	110.19	109.12	110.59	111.58	111.42	110.61	110.4	111.04
106.19	106.49	105.07	105.59	105.54	106.73	105.31	106.93	106.29	105.01	106.8	104.66	106.1	107.25	105.76	105.88	105.12	104.73	104.24	107.99	105.15	105.31	105.95	106.23	107.31	107.1	105.34	107.79	105.33	105.79	104.86	106.29	104.9	106.47	106.9	107.02	106	105.41	106.49	106.54	106.5	106.56	105.76	105.33	108.03	104.43	106.11	106.09	106.9	105.14
106.11	107.15	107.95	106.28	104.51	107.17	106.79	107.28	106.88	108.35	107.08	106.97	106.87	107.15	106.55	107.81	107.56	107.12	107.04	106.32	108.02	104.59	108.46	107.31	105.93	108.36	107.16	106.51	105.05	106.91	106.84	107.77	106.59	107.78	106.94	105.59	108.22	106.56	106.97	108.05	108.01	107.76	105.11	106.59	106.28	107.21	106.12	107.7	107.45	106.17
112.38	112.1	111.91	111.62	110.35	111.26	110.36	110.55	110.3	113.18	112.7	112.77	114.01	112.25	111.62	110.84	112.16	111.98	110.69	113.3	112.07	111.97	111.47	111.37	112.75	111.59	114.49	111.84	113.3	110.91	111.26	112.26	109.8	111.21	112.22	111.61	110.47	111.39	111.64	112.7	113.04	110.38	113.09	110.38	111.1	112.06	111.06	111.86	112.16	111.85
105.92	106.5	107.57	106.06	105.85	104.78	106.48	106.51	106.52	104.77	106.84	105.55	107.41	106.13	106.17	107.11	106.69	105.51	105.59	105.86	105.55	106.39	105.65	106.02	105.79	103.76	106.48	107.31	106.8	106.21	106.1	105.29	107.03	106.58	104.62	104.37	105.06	104.48	105.36	105.15	105.37	106.75	106.17	105.05	104.84	105.92	105.58	104.89	107.07	104.53
103.73	104.47	103.78	102.97	103.28	105	104.14	104.51	105.06	103.03	104.43	102.94	103.26	103.52	105.8	105.05	103.83	103.72	105.17	103.81	105.91	105.44	104.07	104.73	103.56	103.5	106.06	105.51	105.22	104.04	104.83	104.23	104.1	104.58	105.09	104.33	104.39	103.83	103.34	103.59	104.17	103.93	104.75	104.41	102.38	104.23	103.65	104.31	103.82	105.07
106.13	107.12	107.45	106.45	107.97	105.61	106.18	105.57	106.91	106.48	107.14	106.61	105.08	106.29	105.99	105.83	106.25	106.4	106.14	105.18	107.2	105.86	107.79	107.63	106.14	106.86	106.4	105.15	105.98	105.88	105.76	105.79	107.49	105.88	106.54	105.08	107.75	106.99	105.04	106.27	106.8	106.37	106.38	106.33	105.66	107.08	106.2	107.13	106.43	104.69
113.31	113.39	113.05	112.84	112.44	112.01	112.42	114.89	112.93	112.36	112.01	112.96	111.08	113.02	112.98	112.04	112.99	112.51	113.02	113.09	112.55	112.07	112.75	113.63	113	112.13	112.82	112.32	111.96	113.24	114.47	113.07	112.72	113.25	112.95	112.11	111.99	113.11	113.34	114.16	113.23	113.02	113.67	114.09	110.51	113.73	113.35	112.44	113.77	114.09
105.28	105.29	105.44	105.68	104.43	105.78	104.09	106.64	104.11	105.23	104.64	104.95	106.76	104.94	105.91	104.22	104	104.07	104.12	104.9	103.7	107.18	104.65	105.08	106.06	105.88	104.57	104.8	104.73	105.19	104.83	104.16	105.38	104.43	104.75	104.3	105.21	104.97	104.73	105.81	104.77	105.33	104.05	105.58	105.7	105.48	104.85	105.12	104.96	105.23
105.73	104.97	105.88	105.56	105.75	106.03	105.77	105.88	104.19	106.39	105.93	105.89	105.35	108.29	106.33	107.01	105.19	104.42	106.26	104.49	106.97	105.85	105.18	106.75	105.33	104.19	106.91	105.42	106.53	105.66	106.7	104.72	106.12	106.5	104.06	106.33	106.32	105.94	105.32	106.38	106.99	105.4	105.9	106.7	104.41	105.93	105.39	106.26	107.44	106.05
105.83	105.29	105.22	104.3	106.43	104.56	104.61	106.54	104.57	105.12	106.08	105.88	105.81	107.27	103.47	105.99	106.57	105.24	106.1	106.51	105.05	105.07	105.4	104.74	106.18	106.26	104.46	104.33	105.04	105.14	104.72	106.08	104.27	104.62	105.25	104.34	105.93	105.15	105.95	105.73	104.19	105.05	106.04	104.87	105.77	105.58	107.35	106.05	106.06	104.82
110.49	108.8	110.9	110.56	110.62	109.27	111	109.48	111.39	110.82	109.48	110.97	110.66	110.42	109.98	110.63	110.33	109.08	111.95	110.93	111.41	109.57	110.78	111.18	111.72	109.24	109.79	110.81	109.98	109.92	111.88	110.73	110.86	112.1	111.06	111.07	110.97	110.81	111.95	110.53	110.48	110.24	110.48	111.52	111.01	110.44	111.35	110.51	111.48	110.72
106.85	107.35	106.21	105.19	105.17	108.48	106.23	105.7	106.41	106.92	105.74	106.72	105.13	107	105.26	106.35	107.52	106.25	107.29	107.13	106.61	106.05	105.28	105.89	106.89	107.11	106.02	106.51	106.35	105.72	106.23	107.17	108.25	105.72	106.87	107.06	105.89	106.03	106.74	107.15	105.13	105.78	106.56	106.79	106.53	106.62	106.19	106.88	107.2	107.68
106.13	106.47	106.35	106.32	107.66	107.15	106.61	106.74	105.63	105.61	106.91	107.51	105.84	106.92	106.49	106.48	106.07	105.65	105	107.56	104.32	105.08	106.11	105.65	106.7	105.62	104.92	106.16	105.56	105.03	105.4	106.52	105.17	105.92	106.43	106.67	107.18	105.36	105.48	105.16	106.48	106.62	105.14	106.98	105.22	106.57	106.67	106.85	107.05	106.22
110.74	110.34	110.39	110.65	111.64	110.6	110.54	110.71	111.04	109.42	109.77	109.54	109.76	110.76	110.36	111.12	107.49	111.54	111.3	112.8	111.06	111.71	110.27	111.18	111.45	110.87	111.45	111.95	111.68	111.61	109.94	112.69	109.86	111.23	110.57	110.88	109.6	110.85	111.71	109.99	110.61	110.24	110.23	109.76	111.06	111.43	112.08	110.23	110.81	111.33
105.2	104.56	104.58	104.19	104.13	104.95	104.75	103.76	104.78	104.07	101.74	103.82	103.96	103.62	106.2	103.95	104.17	103.42	104.36	102.98	105.37	103.98	104.7	104.55	103.94	102.4	103.99	106.03	105.7	103.24	104.86	105.09	103.37	104.59	105.31	102.95	103.83	104.45	103.67	103.74	103.19	104.97	104.31	103.64	104.01	102.61	105.19	104.26	104.38	103.24
106.18	107.3	106.08	105.33	107.68	106.98	105.91	105.08	106.06	107.63	103.42	106.58	105.94	106.4	106.84	104.31	104.64	106.65	106.04	105.49	107.49	108.36	106.11	107.97	106.88	107.32	106.37	107.26	105.95	106.46	105.27	107.31	104.77	105.73	107.38	107.62	105.44	104.65	105.56	105.44	107.13	107.13	106.24	106.41	106.72	107.06	105.88	106.78	106.57	105.52
118.94	119.04	116.31	116.72	118.71	117.4	117.18	118.23	117.43	116.66	117.92	116.68	117.27	116.99	118.58	118.67	116.81	118.41	117.56	117.55	118.58	118.2	116.71	118.29	118.02	118.66	117.17	117.86	116.97	118.19	117.81	118.09	118.37	118.35	118.01	117.31	117.68	118.33	117.38	114.66	117.06	116.14	116.52	116.04	119.58	117.31	119.41	116.63	120.24	119.23
110.56	110.89	110.31	110.34	111.73	112.38	111.56	110.91	111.87	111.17	111.94	112.62	110.36	111.43	111.83	110.72	111.29	111.56	111.85	112.28	111.9	111.2	111.68	113.25	112.87	110.33	111.57	112.97	110.28	112.58	110.13	111.55	110.54	109.64	111.49	113.28	109.26	111.56	111.68	111.97	111.97	112.86	112.09	112.41	110.22	111.6	112.58	112.82	111.08	110.89
105.27	103.76	105.17	105.88	106.18	105.13	105.46	105.95	105.04	106.54	105.43	105.93	106.35	106.47	106.24	104.42	106.31	106.29	105.84	105.51	105.94	104.72	104.97	107.27	104.1	106.89	104.74	105.44	104.47	105.64	106.62	106	105.83	104.59	106.26	105.53	104.69	106.18	106.29	105	106.58	103.63	105.44	105.69	105.46	105.77	105.69	105.14	106.07	106.07
113.01	112.51	111.74	113.25	112.02	113.53	110.89	110.96	110.45	111.75	112.24	111.49	111.71	112.51	111.72	111.31	111.31	112.17	110.55	111.62	110.66	111.22	111.46	114.2	113.89	112.03	111.79	110.59	111.09	111.51	111.06	110.89	112.42	111.7	111.01	111.8	112.44	111.79	111.21	112	112.07	110.15	111.62	111.77	110.72	111.42	112.47	111.87	111.27	112.97
105.08	105.08	107.27	105.59	106.37	106.23	106.06	106	105.52	104.42	106.18	104.95	107.79	105.43	106.72	104.75	105.48	105.49	107.17	106.27	106.4	104.35	105.65	107.55	105.58	106.53	107.06	104.73	105.22	106.36	106.8	105.8	106.39	105.64	106.2	104.57	105.51	105.56	106.64	106.09	105.96	104.26	104.87	105.37	106.18	105.71	106.58	106.54	106.79	105.56
103.82	105.65	106.35	104.16	106.06	105.75	104.82	104.9	104.49	106.34	103.08	105.54	105.38	105.75	106.05	105.36	106.1	105.24	106.22	106.35	104.85	106.35	105.73	106.53	105.7	107.03	105.75	107.25	104.84	106.55	106.63	106.03	105.77	106.05	106	106.86	105.25	104.71	106.67	104.69	106.43	105.51	105.33	105.3	104.33	106.92	105.89	105.53	104.58	104.77
104.69	103.03	104.38	105.61	105.53	104.37	105.99	106.21	107.05	105.41	105.98	105.79	107.13	105.19	105.56	106.03	104.24	106.38	105.57	106.14	105.34	107.76	105.6	105.45	105.93	105.5	107.14	104.61	106.67	105.72	103.88	104.51	104.56	106.21	108.14	106.09	103.76	106.28	105.8	106.01	105.22	107.11	105.87	105	107.23	103.6	105.89	106.26	105.37	105.77
104.53	104.84	104.22	105.72	103.69	104.04	106.7	105.22	105.51	107.64	107.17	105.03	104.69	104.85	106.77	106.77	105.51	106.1	104.8	107.08	106.71	105.83	107.08	106.14	105.86	105.75	104.14	106.13	104.28	102.97	104	106.24	106.3	105.48	104.83	104.87	106.47	106.25	106.04	105.57	106.26	105.4	106.01	104.68	104.73	105.55	105.78	106.33	105.4	105.82
107.16	106.76	106.92	108.27	108.5	106.1	107.32	107.42	106.72	107	106.57	106.72	104.23	108.06	107.12	105.55	106.81	107.65	106.65	105.49	108.34	106.7	107.92	107.75	106.38	105.24	107.63	106.91	107.07	106.63	107.59	107.14	106.93	107.4	105.81	108.78	106.37	107.77	107.06	107.97	106.68	106.55	107.84	108.74	105.9	107.13	106.2	107.49	105.98	108.24
104.47	104.58	105.4	104.31	104.47	107.72	105.84	104.9	105.61	105.11	104.27	104.55	105.51	106.25	108.27	104.5	105.8	105.88	103.76	105.85	105.83	106.49	103.77	106.43	105.14	106.86	104.03	105.44	103.83	104.62	104.22	105.67	105.84	106.7	106.6	105.38	105.91	105.46	106.07	106.68	105.82	105.1	105.1	106.09	106.01	106.16	106.25	105.81	104.82	107.23
116.07	118.77	117.69	117.04	117.52	116.57	116.16	117.18	117.07	117.56	116.35	116.1	118.04	117.84	118.54	118.37	117.14	117.84	117.44	118.78	117.81	118.49	117.69	117.09	118.57	117.04	117.26	116.86	116.94	118.73	119.19	118.26	117.79	118.32	117.64	119.06	117.71	116.98	116.4	115.47	117.72	118.9	117.11	117.18	116.73	116.59	118.51	117.48	116.72	118.4
111.99	110.01	112.25	111.95	112.98	112.32	110.76	111.12	111.92	110.85	111.1	112.75	112.28	112.44	112.07	112.65	111.11	111.33	111.64	111.58	110.73	111.31	112.54	112.6	111.57	112.63	112.23	111.1	111.69	113.12	109.97	109.39	113.31	112.3	111.71	112.12	110.95	109.88	114.35	111.6	111.38	112.58	111.83	112.37	111.71	110.12	112.04	112.4	112.99	112.83
100.36	100.29	100.92	100.28	98.723	99.193	99.539	99.744	99.092	100.61	98.694	100.22	98.847	100.75	99.724	100.74	99.028	98.876	100.23	99.217	100.91	100.02	99.394	100.2	100.04	99.501	99.224	98.943	100.32	99.22	99.381	100.47	100.45	100.46	98.678	100.75	100.01	98.156	99.322	99.944	101.15	99.402	99.286	100.6	98.137	101.53	99.532	101.04	98.876	100.19
105.18	104.34	106.01	106.29	102.98	105.45	106.88	106.93	104.98	105.2	107.87	104.85	105.58	106.53	106.49	105.47	107.61	105.48	105.84	107.07	104.38	105.77	105.3	105.15	106.55	104.94	107.42	106.14	106.26	105.08	105.43	105.16	105.42	106.44	106.47	105.29	106.07	107.03	105.16	105.64	105.41	106.24	106.88	106.15	106.7	105.49	105.21	104.28	105.63	106.28
108.79	110.5	109.08	110.75	110.03	110.03	110.63	109.97	110.57	109.87	110.47	109.22	109.41	110.48	108.91	109.13	111.78	108.5	110.26	109.3	109.52	111.52	109.36	111.31	109.96	109.62	109.13	111.15	110.23	109.62	110.06	109.56	109.82	110.6	109.69	112.62	110.71	109.08	110.31	109.51	110.73	110.98	110.28	109.97	110.14	110.47	110.73	110.76	111.61	108.86
105.27	103.85	104.59	102.93	105.28	105.2	103.11	105.53	104.45	105.29	105.22	104.6	104.59	104.23	106.09	104.64	103.89	104.56	105.9	105.6	105.52	105.39	104.72	105.24	106.08	104.54	105.74	105.14	104.95	104.21	104.79	103.81	104.5	104.31	104.93	105	103.77	104.04	102.19	104.19	104.37	104.85	104.91	103.54	104.85	105.67	104.53	103.62	103.1	105.23
111.26	111.45	113.08	111.78	111.88	111.92	111.41	111.71	111.14	111.99	113.51	111.22	113.55	111.02	112.23	113.23	111.48	112.66	112.46	111.58	111.11	110.4	111.48	112.27	111.83	111.77	110.39	111.28	112.81	112.6	111.48	111.64	112.88	110.93	112.38	112.33	111.3	112.87	111.62	112.25	112.32	113.16	113.22	110.48	111.12	111.15	112.88	110.53	111.93	112.4
99.339	101.48	99.933	99.923	100.52	101.42	100.84	101.34	100.11	101.01	99.818	99.253	100.08	101.69	99.546	101.82	100.35	101	100.01	99.861	100.11	101.71	99.78	100.09	100.96	100.15	99.201	101.6	99.769	99.323	99.252	101.21	101.06	99.638	101.44	100.42	101.82	101.05	100.98	101.96	102.54	99.306	99.651	100.67	99.449	101.2	98.653	100.15	100.12	102.1
107.3	108.24	108.33	105.9	106.2	108.07	108.19	106.33	106.9	107.42	108.26	107.64	107.88	106.48	108.24	104.74	107.13	106.52	106.22	106.65	106.65	107.58	107.56	106.35	105.59	107.33	106.63	106.69	107.8	107.23	107.58	107.19	106.65	104.76	106.77	107.9	107.44	107.31	106.47	107.35	107.5	108.41	106.41	106.35	106.45	106.76	106.72	105.71	107.06	106.39
106.54	104.02	104.18	104.27	103.75	103.22	104.73	103.71	106.36	104.99	104.99	105.69	104.25	106.02	104.28	103.83	103.72	105.13	103.93	104.26	105.22	104.16	104.33	103.48	106.12	105.1	105.92	102.59	106.28	104.86	105.89	104.54	106.89	105.67	106.64	103.31	106.06	103.36	106	105.39	104.12	104.58	104.66	105.06	104.4	105.3	103.55	104.35	105.28	103.73
105.63	106.43	107.05	105.35	104.69	104.86	105.72	106.13	105.13	103.99	105.19	105.49	105.54	106.29	105.08	106.68	104.89	105.12	105.8	106.6	104.97	106.07	105.05	106.9	106.33	105.6	105.83	105.91	106.78	105.97	105.17	105.74	104.82	104.87	105.92	105.04	105.61	106.38	105.48	105.68	104.34	105.7	104.65	104.07	105.97	105.63	105.76	105.71	104.83	105.74
107.85	107.05	106.5	104.94	105.26	106.32	107.13	107.7	106.09	106.79	107.66	105.52	106.59	107.02	106.84	106.31	107.2	105.79	105.35	105.65	108.34	106.42	106.24	106.86	106.33	105.06	106.58	105.92	105.57	105.4	105.68	107.12	106.5	105.82	106.45	108.57	108.06	108.23	106.66	106.8	106.82	106.06	105.96	107.38	106.44	106.07	106.53	107.72	108.75	108.07
111.1	111.97	111.8	112.26	111.78	111.86	111.18	111.92	111.18	110.37	110.76	110.82	112.11	111.16	110.44	109.6	112.54	111.83	112.51	110.93	110.64	111.51	110.86	111.02	112.6	111.61	110.54	110.94	112.73	112.22	111.67	111.14	112.06	113.02	111.6	111.82	111.77	110.95	110.39	112.38	110.9	112.28	111.33	111.35	111.28	111.2	111.27	111.49	111.4	112.23
107.26	105.86	106.08	105.07	105.35	105.03	106.71	104.56	105.01	107.05	105.53	106.43	106.53	105.2	106.02	104.77	106.09	106.45	105.7	106.52	106.27	104.91	106.46	106.65	106.13	106.2	104.81	105.96	105.65	105.45	104.72	105.53	105.58	106.57	108.03	105.41	104.83	105.21	105.57	105.83	105.9	106.33	107.62	105.84	105.46	104.65	105.23	104.64	107.24	106.59
112.15	111.72	111.99	112.66	111.92	110.36	111.17	112.05	112.19	110.05	111.77	111.24	110.68	110.7	110.55	111.66	110.18	111.27	112.45	111.92	110.53	109.75	110.42	111.65	112.22	110.14	111.87	111.98	111.03	110.83	110.08	111.76	111.67	111.24	109.55	110.78	110.97	111.54	110.1	111.06	112.6	110.94	112.18	110.16	111.69	111.33	112.24	111.09	110.39	112.15
99.593	99.324	99.631	100.33	100.32	99.903	99.337	99.716	98.452	99.891	100.53	98.649	99.876	100.39	98.45	98.829	98.335	100.15	101.93	99.641	99.476	98.002	100.77	100.92	99.066	100.53	98.379	99.699	100.41	98.637	98.939	100.63	100.46	97.72	100.56	100.19	100.04	100.07	99.1	99.925	100.16	100.16	99.039	99.324	100.81	99.31	99.1	98.929	98.828	99.965
109.42	111.47	110.32	109.59	112.04	110.06	109.8	109.03	109.69	109.92	110.51	110.1	111.43	112.47	108.89	110.1	109.81	109.71	111.23	111.65	108.46	109.35	109.59	110.73	110.83	111.16	110.76	109.74	110.83	110.08	111.31	109.44	109.23	109.65	109.65	109.26	110.02	110.19	111	110	111.78	109.53	111.81	109.01	112.08	112.06	110.22	110.18	109.4	109.42
105.63	106.48	104.73	106.94	103.72	106.45	104.54	105.61	105.42	105.04	105.84	105.43	105.1	105.89	105.16	105.59	106.26	105.45	107.22	106.15	105.69	103.98	105.76	107.04	104.7	103.15	105.74	105.03	105.83	103.63	104.79	105.78	104.93	107.42	105.21	105.22	104.76	104.5	106.35	104.36	106.65	103.4	105.55	106.04	106.72	105.72	105.47	106.72	105.23	106.75
103.34	104.82	103.8	104.62	104.47	105.38	105.45	105	103.42	104.05	104.84	103.2	104.5	104.75	103.49	102.95	104.22	104.89	105.11	105.5	103.4	103.54	102.87	105.17	104.06	104.9	102.68	104.59	105.44	104.87	103.97	104.57	103.26	103.63	106.37	104.84	105.34	103.69	106.04	104.53	103.96	104.71	104.41	102.85	103.11	104.29	103.93	102.06	104.26	103.76
97.748	100.08	99.769	100.45	98.394	100.4	102.16	97.986	99.449	99.012	99.653	101.36	98.01	101.71	101.15	98.685	99.843	100.01	99.446	100.69	100.33	100.53	99.849	99.437	97.896	100.57	98.292	99.688	99.289	99.396	99.99	99.106	98.476	100.33	99.207	99.427	101.56	100.46	98.786	99.517	98.974	100.42	98.465	101.15	101.47	99.611	100.35	99.554	99.857	99.308
106.83	105.11	106.62	105.88	105.09	105.7	105.38	105.57	105.4	104.32	106.45	105.72	106.62	104.42	105.94	105.73	104.74	106.14	105.51	105.81	105.5	105.72	105.62	104.79	105.73	105.89	106.24	106.75	105.88	106.71	105.66	103.8	104.53	104.95	104.77	106.38	106.63	106.21	106.28	106.08	105.7	105.06	107.15	103.99	105.82	106.52	106.16	105.58	106.21	106.75
106	106.69	105.52	103.62	105.18	105.65	107.35	104.98	105.73	105.44	103.93	105.74	105.4	105.3	105.55	105.96	106.01	105.62	105.35	104.81	105.5	105.98	105.02	105.91	104.96	105.45	105.94	105.15	105.79	105.42	104.03	105.33	107.09	106.34	105.29	104.6	106.36	105.68	106.29	106.77	106.32	106.31	104.99	104.42	105.65	104.93	106.58	106.18	106.45	105.39
105.25	103.29	104.04	107.64	106.95	106.86	105.92	103.56	106.42	106.78	105.09	106.1	105.75	104.92	105.27	104.04	103.2	104.94	104.5	104.9	105.44	106.16	105.64	104.22	104.62	106.8	106.12	106.48	104.58	106.87	104.87	103.97	105.39	105.58	105.97	103.8	105.94	105.59	105.76	107.02	105.35	104.22	105	105.71	105.53	106.38	103.61	105.4	105.28	104.31
100.81	101.04	99.666	100.09	99.01	99.952	99.33	99.401	98.757	100.27	98.497	100.31	100.05	100.28	101.65	101.03	98.694	100.6	98.995	100.01	98.671	99.663	98.968	99.46	99.463	101.15	100.27	99.684	98.705	101.12	100.1	100.64	100.6	99.385	99.964	98.685	99.437	101.13	99.923	100.97	99.572	100.95	99.743	100.01	99.229	99.226	99.927	100.87	100.32	100.65
105.15	105.23	103.39	103.67	103.29	104.85	104.53	105.51	105.95	104.43	102.9	103.35	104.86	104.13	103.4	104.46	104.36	104.67	103.64	104.78	105.5	101.63	103.73	104.98	103.56	104.22	103.28	103.73	103.81	104.2	105.69	104.97	103.2	104.61	105.6	102.91	104.26	104	103.45	102.95	104.35	104.49	104.39	102.72	103.9	104.56	102.47	102.32	105.17	105
105.46	105.96	106.75	105.36	105.95	106.27	106.17	105.42	105.36	105.98	106.73	105.07	107.39	106.68	106.89	106.4	106.22	104.67	105.4	107.77	105.92	105.02	105.22	106.49	104.89	106.25	104.36	105.3	105.68	105.79	106.52	105.49	105.63	105.05	105.46	106.22	105.99	106.08	107.77	106.34	105.14	105.45	104.09	105.13	106.09	105.6	105.75	104.79	105.69	106.55
112.31	111.88	112.67	112.94	111.38	112.14	112.35	112.38	112.13	112.26	111.48	112.1	111.54	112.77	111.44	110.58	111.63	111.22	113.39	113.07	110.7	112.15	112.39	112.71	109.49	112.41	110.5	111.77	111.23	112.76	112.11	112.32	111.1	112.89	112.59	111.7	110.41	111.13	112.21	111.25	109.95	112.02	112.35	111.47	111.49	112.92	112.52	110.92	112.59	113.73
110.45	110.73	109.73	110.9	111.32	111.36	109.02	112.51	110.26	109.84	108.88	110.75	110.48	109.94	110.96	110.2	109.98	110.09	110.54	110.2	110.51	111.58	110.36	109.49	110.24	109.5	110.17	110.59	110.61	109.95	109.64	108.99	109.05	111.51	110.91	109.55	109.49	109.94	110.88	109.99	109.36	110.96	112.33	111.02	111.01	110.04	110.43	110.79	111.19	111.45
116.81	116.89	117.87	118.45	116.9	118.9	116.69	117.22	115.98	118.32	117.87	116.49	116.5	116.92	117.87	117.46	117.26	116.75	117.95	117.55	117.49	117.15	116.94	119.2	116.68	116.31	117.88	117.58	117.8	118.33	117.44	117.08	117.66	117.13	117.88	117.12	117.19	118.04	117.59	118.69	116.5	116.97	117.32	118.7	117.14	118.45	117.77	118.44	117.19	118.51
111.53	111.75	112.53	111.83	112.01	113.08	113.03	113.3	110.56	109.83	112.15	109.54	114.14	112.59	110.4	111.88	111.61	111.04	111.67	112.82	111.76	110.76	110.9	112.27	111.7	111.35	112.05	111.8	111.61	113.2	113.42	112.39	111.43	111.7	113.04	111.52	111.08	112.95	112.19	111.79	112.27	113.34	110.17	110.86	112.61	113.86	112.93	111.54	111.96	111.18
111.74	109.99	110.83	111.53	111.85	111.19	108.26	112.27	110.19	112.5	109.21	111.1	111.2	109.82	110.4	110.82	109.92	111.19	110.77	111.84	111.19	110.97	113.26	111.18	110.4	111	111.54	111.3	110.67	112.44	111.03	111.1	112.16	109.92	111.68	112.07	113.98	111.98	111.99	110.27	111.48	112.49	110.18	110.88	111.67	111.14	111.57	111.22	111.02	111.25
105.12	105.72	104.11	106	105.75	103.61	104.95	106.3	105.86	105.7	105.42	104.39	106.67	105.38	105.94	104.76	107.4	106.46	105.81	104.87	104.82	105.09	105.78	105.36	105.94	106.98	105.39	104.9	104.48	105.77	106.17	104.58	104.77	105.53	107.51	104.45	107.26	105.43	107.28	106.56	105.65	104.54	104.86	106.76	105.38	106.99	106.08	106.43	103.75	105.15
104.75	105.02	106.64	104.23	104.61	104.76	105.46	104.06	105.39	103.69	107.07	104.84	106.75	105.73	105.43	105.19	105.99	106.39	105.59	104.03	106.2	107.88	103.8	105.76	106.28	104.51	106.29	106.03	105.06	106.35	105.53	105.88	105.5	104.27	106.86	105	105.13	105.84	105.08	106.96	104.32	105.77	106.69	104.8	105.35	106.19	106.28	104.69	106.37	106.1
105.61	106.49	105.57	105.8	106.16	105.81	107.47	106.43	106.05	106.53	107.5	107.46	106.75	106.86	106.82	105.58	105.21	106.61	107.04	108.17	106.8	107.4	106.27	106.4	105.75	106.73	105.61	106.54	106.23	105.9	106.36	107.19	107.66	106.37	106.78	105.61	107.8	106.41	105.58	106.12	106.6	106.84	106.28	105.48	108.02	105.93	106.99	106.61	104.74	106.08
117.18	118.56	117.42	117.23	117.47	119.15	119.67	115.29	115.74	117.26	116.82	118.3	118.61	116.4	117.22	116.43	116.89	119.19	117.26	118.13	116.76	116.53	116.06	118.26	117.58	116.98	117.57	117.31	117.92	117.39	116.89	117.91	117.04	117.78	116.07	117.58	116.68	117.58	118.26	117.12	118.64	117.59	117.87	118.96	116.98	117.26	116.03	118.03	117.42	117.49
109.52	110.99	111.34	110.36	112.74	110.35	111.03	111.62	112.8	110.15	113.26	110.7	110.19	111.02	112.19	112.03	109.73	111.62	111.72	110.01	112.61	111.19	111.17	111.72	111.15	111	112.13	110.63	110.29	111.61	112.71	111.65	110.67	109.99	111.41	111.11	109.05	109.26	111.12	111.79	111.09	111.8	109.96	110.66	108.75	111.85	111.29	111.34	111.43	110.99
107.2	105.89	107.37	106.39	107.39	105.58	106.77	105.47	105.91	106.18	106.85	107.65	106.35	106.67	107.28	106.45	105.71	105.52	105.7	105.55	106.7	104.79	105.76	107.86	105.83	106.62	107	107.18	105.63	104.5	107.14	106.47	104.86	105.43	108.09	106.8	105.84	105.56	106.71	106.15	106.03	106.12	105.37	106.95	106.71	104.51	107.13	106.59	105.91	107.17
101.54	101.6	100.8	99.122	100.33	100.88	100.34	101.23	99.471	101.35	100.49	101.04	101.01	101.13	100.97	100	100.2	100.87	100.01	100.77	99.89	98.316	100.88	101.83	102.24	101.25	101.99	100.87	101.02	100.91	100.53	100.13	100.35	99.752	101.78	100.07	101.15	100.17	101.37	100.62	101.69	99.845	99.931	102.25	101.88	100.2	100.29	100.91	101.75	99.452
105.87	106.16	106.54	106.45	105.93	107.87	106.03	107.65	107.03	107.09	105.13	105.98	107.4	108.41	106.11	104.4	107.59	107.53	105.91	106.73	106.63	106.91	105.9	106.18	106.4	106.41	106.61	107.73	106.92	103.62	107.89	105.71	106.03	107.2	106.24	107.1	106.42	105.4	104.73	105.81	106.78	104.89	106.64	108.51	104.9	106.55	108.24	107.3	105.65	107.42
116.84	116.6	117.41	118.3	116.37	117.16	118.05	117.58	118.02	119.52	117.91	118.91	117.71	117.52	117.71	116.89	116.98	117.58	118.37	117.25	118.47	118.01	117.15	118.03	117.6	118.72	118.67	116.15	117.88	118.77	115.83	116.32	117.76	117.84	117.19	117.5	118.27	115.36	118.6	118.24	117.03	118.12	117.47	118.34	117.1	116.66	118.51	116.82	117.74	117.72
117.87	116.9	119.31	118.05	116.05	116.67	117.14	115.96	119.34	117.69	117.79	114.65	118	118.01	117.43	118.3	116.8	117.66	118.12	118.16	117.46	116.52	118.5	117.28	118.64	117	116.77	118.46	117.34	117.36	117.55	118.74	117.85	115.94	117.51	119.45	117.94	117.48	117.56	117.26	119.13	116.26	114.92	117.47	116.34	117.59	118	117.2	117.22	117.49
111.68	111.33	112.85	112.13	111.04	112.03	110.5	112.48	111.72	110.35	110.91	111.08	110.47	111.35	111.24	111.18	113.61	110.38	111.95	111.19	109.99	110.92	111.89	111.93	110.79	110.15	110.39	112.12	110.68	112.36	111.28	112.64	109.66	110.28	110.67	110.34	110.77	110.89	111.5	112.34	110.72	111.6	111.66	111.79	110.2	112.11	112.75	111.09	110.86	114.29
105.58	106.49	106.62	107.51	106.28	106.94	106.35	106.71	106.96	105.25	105.95	105.84	106.54	105.41	105.54	106.04	106.16	107.21	105.76	106.52	107.16	107.3	105.36	107.55	106.17	106.95	107.38	104.9	106.32	106.55	107.82	107.73	105.76	107.29	106.07	104.31	106.8	105.41	106.65	105.58	106	107.61	107.6	106.34	105.52	107.14	105.94	106.04	106.23	105.86
118.14	117.22	117.24	116.24	117.55	117.49	117.31	118.28	117.47	116.02	118.85	117.13	116.01	116.14	116.93	118.3	117.42	118.19	116.78	117.53	118.61	116.34	117.32	117.16	119.02	118.17	117.42	117.91	116.21	116.56	118.09	117.39	117.31	117.34	116.45	117.33	115.69	116.32	119.14	116.31	116.44	117.32	117.99	117.69	117.82	116.68	119.41	116.81	116.16	118.43
105.5	105.28	106.21	104.59	105.33	105.6	105.34	105.2	106.01	104.36	104.74	104.62	105.83	104.49	106.63	107.12	105.57	105.57	105.71	104.95	104.8	105.63	105.28	105.11	104.73	104.53	107.28	103.1	106.18	105.9	104.74	105.09	105.06	104.03	104.51	105.18	104.73	106	104.61	105.12	105.97	106.27	106.92	106.96	106.15	104.87	105.78	104.39	105.91	104.98
112.13	111.31	109.6	109.5	111.12	109.88	107.87	109.56	110.42	108.15	109.04	111.25	108.85	109.98	110.85	109.85	108.5	110.37	109.47	111.43	109.93	110.77	109.77	109.56	111.06	108.25	108.88	109.47	109.77	109.28	111.07	107.78	108.24	110.47	109.38	108.45	109.57	109.79	110.08	110.77	109.95	110.23	109.5	108.81	109.79	109.6	109.3	110.58	108.65	108.57
105.49	105.55	105.09	106.03	106.88	106.36	107.54	105.97	108.41	106.17	108.1	105.4	108.34	108.93	105.29	107.03	107.73	106.25	106.32	106.51	106.29	107.04	106.41	108.06	105.77	107.22	105.88	106.69	107.35	107.03	105.86	107.85	105.27	107.72	105.24	108.11	106.71	106.02	106.03	107.67	106.47	107.64	108.16	107.28	106.58	106.49	106.69	106.47	106.03	106.17
105.06	105.22	105.99	104.54	106.27	103.98	104.68	106.01	105.01	105.87	104.07	104.31	106.92	106.52	107.42	105.83	103.98	105.81	105.43	105.93	106.74	105.22	105.57	105.5	106.87	105.51	105.68	106.94	106.45	106.57	106.66	104.48	105.48	106.72	105.42	105.57	106.41	106.48	107.88	106.17	106.16	105.91	106.69	104.05	104.94	105.59	104.05	106.21	105.39	105.69
103.68	104.03	102.75	105.57	103.92	103.72	103.1	105.38	105.6	102.16	104.78	104.47	104.88	105.41	105.01	103.76	104.05	104.92	102.35	104.45	103.76	104.63	105.07	105.33	105.58	105.51	104.62	104.29	104.91	103.43	104.9	104.16	103.94	104.85	103.35	104.12	104.04	104.81	105.14	104.41	105.7	104.61	103.68	105.98	103.76	103.03	103.09	104.91	104.34	103.72
101.39	100.63	99.686	99.39	100.92	100.08	99.777	99.801	100.08	101.48	99.481	100	101.31	100.65	101.73	102.34	99.844	100.15	100.38	98.891	102.35	100.06	100.42	100.5	100.37	99.705	99.174	102.09	99.979	101.51	101.06	99.524	100.84	101.37	99.041	101.48	99.441	101.12	99.352	101.3	100.88	100.61	100.4	101.05	100.59	100.15	100.22	100.47	99.754	99.812
105.1	104.47	106.59	105.21	106.42	103.8	105.4	106.69	105.57	105.58	105.19	104.73	105.78	105.58	102.93	107.64	105.31	105.18	104.72	105.6	105.09	105.66	106.42	104.6	105.65	105.48	104.4	104.22	105.25	106.34	102.96	106.73	105.16	105.44	105.77	105.78	105.73	104.71	105.15	106.06	105.56	105.54	105.44	104.21	105.04	104.62	106.74	107.55	105.92	105.23
103.57	102.85	102.51	104.69	104.55	104.12	104.88	103.08	104.06	103.52	103.81	104.16	102.94	103.81	105.24	104.41	104.93	104.68	103.48	103.8	104.01	104.71	104.9	104.16	103.16	103.61	104.6	104.41	103.37	106.02	105.07	105.06	106.21	102.87	105.48	104.63	102.76	103.89	102.87	104.71	104.2	104.29	103.7	104.86	105.08	105.98	105.93	103.29	105.42	104
117.45	116.38	116.84	119.25	116.18	116.82	117.36	116.83	118.54	117.69	116.69	119.04	116.32	117.61	117.56	117.93	118.41	116.55	118.61	119.3	117.58	116.72	116.77	117.55	117.74	116.74	118.19	117.21	116.59	118.31	117.23	117.8	117.99	116.35	118.37	118.49	116.68	116.73	117.45	117.37	117.94	117.02	117.22	117.75	118.83	117.54	116.58	117.32	116.9	118.07
109.12	104.95	106.17	106.49	106.95	106.9	108.1	106.05	107.3	105.33	107.02	107.86	107.46	106.07	106.13	108.77	106.59	106.73	108.04	105.99	106.35	106.28	107.05	107.37	105.53	106.66	107.36	106.22	107.39	106.49	107.67	105.14	106.57	104.83	107.43	105.38	105.84	106.15	106.9	107.92	106.91	106.67	107.48	105.62	106.2	107.15	108.05	108.34	108.95	105.87
105.43	104.56	104.24	104.3	105.12	103.94	103.39	102.8	103.92	104.81	103.38	102.4	102.61	104.48	103.17	105.51	101.45	102.4	104.01	104.3	104.24	103.41	104.33	103.91	102.48	103.55	103.76	103.85	104.66	106.08	104.94	102.64	103.91	103.51	102.71	104.78	103.55	105.17	104.37	104.79	104.27	104.62	104.41	105.06	104.49	104.04	104.25	104.42	103.82	103.57
105.79	106.1	106.63	106.33	104.15	104.72	104.85	106.57	105.45	104.82	105.13	107.49	105.2	105.01	105.16	106.24	104.78	105.8	106.08	106.16	106.25	104.96	106.76	106.99	106.11	103.71	104.99	106.09	105.96	105.96	105.82	104.75	103.37	105.51	104.95	106.16	105.1	105.68	106.46	104.71	105.82	107.7	105.21	104.63	105.97	105.51	105.63	106.74	106.67	104.93
116.59	116.11	115.49	117.52	118.46	117.95	118.9	118.22	116.2	118.17	117.41	118.85	119.02	116.52	117.62	117.9	116.91	116.6	118.24	117.52	116.49	117.24	117.86	116.11	116.96	118.91	118.36	118.86	117.72	118.36	118.13	117.68	116.89	117.53	117.79	118.18	118.23	116.59	117.37	118.43	117.29	118.04	119.35	117.67	117.55	117.92	117.88	118.36	117.41	118.11
100.85	100	100.15	99.972	99.282	100.31	99.395	101.39	98.964	100.44	98.644	100.66	99.116	100.46	100.33	100.61	99.411	100.33	100.83	99.264	99.523	98.327	99.045	98.626	100.21	100.3	99.927	101.33	100.26	99.044	100.83	99.407	98.852	99.9	100.01	98.938	97.749	99.668	100.79	98.9	101.44	99.237	99.634	100.51	99.728	100.27	99.212	101.11	99.533	99.023
117.75	117.17	117.53	118.09	117.66	118.08	118.25	116.81	116.68	117.61	117.74	117.82	116.83	116.74	117.77	117.91	117.06	118.33	118.16	120.08	117.56	117.95	118.59	118.83	117.46	117.8	116.98	118.63	118.31	117.67	116.48	117.26	118.11	118.31	117.91	118.73	118.25	117.29	117.34	117.5	117.57	117	117.36	117.32	116.19	118.6	118	117.51	116.5	117.72
107.83	105.83	106.58	105.22	106.57	106.41	106.22	105.94	106.79	106.19	106.08	105.52	106.06	107.2	108.15	103.7	105.42	107.67	106.11	106.52	105.42	106.04	105	106.28	103.55	107.28	105.52	105.7	105.44	106.12	106.7	106.11	106.25	105.57	104.89	104.82	105.39	106.6	106.45	106.5	105.65	105.39	107.54	105.75	105.05	105.37	105.67	107.96	104.65	106.29
105.94	106.5	106.81	105.25	107.5	107.77	107.22	106.07	107.5	107.24	105.45	107.79	106.98	108.63	106.88	106.59	108.26	105.08	106.92	106.98	106.51	106.79	106.53	106.42	109	107.76	107.24	106.95	106.07	109.01	107.09	107.27	105.08	108.11	107.35	107.42	107.41	108.88	107.75	107.07	106.69	106.84	106.11	107.48	107.84	109.07	106.33	106.59	105.96	106.03
105.54	105.23	106.03	104.93	105.7	105.97	104.93	105.75	105.53	104.53	105.05	106.07	105.44	106	106.21	104.96	104.85	106.79	105.87	106.26	103.81	105.85	105.68	105.58	105.03	106.72	106.57	106.52	105.36	105.39	105.46	103.94	105.44	105.46	106.35	106.74	105.65	106.13	104.38	107.1	105.04	106.03	106.59	104.84	105.45	105.13	104.8	105.6	106.87	105.35
110.21	108.63	110.83	109.28	108.9	108.98	109.61	110.25	111.14	111.33	109.37	110.95	110.13	110.53	108.65	109.32	109.77	110.26	109.82	108.62	109.7	109.84	109.24	110.61	111.79	108.99	109.71	110.96	108.47	109.21	110.89	109.78	110	110.13	109.76	110.33	110.39	109.82	110.4	111.56	108.87	109.22	109.01	109.81	110.22	111.77	110.8	109.24	108.74	110.12
106.06	105.11	106.61	106.71	107.17	106.54	107.24	106.54	104.89	104.82	106.37	106.18	108.32	105.95	105.4	106.1	106.13	105.98	106.26	105.78	105.29	105.63	106.16	105.97	108.48	106.63	106.37	105.81	106.86	105.15	105.93	105.43	105.66	105.83	105.19	105.99	104.35	105.76	104.8	105.71	105.99	107.63	104.95	105.44	106.63	105.59	105.82	106.35	105.93	105.63
112.12	113.58	113.18	112.07	113.48	113.93	112.53	113.31	112.76	113.19	113.08	111.74	112.51	112.26	111.66	113.89	113.3	112.92	114.01	112.79	114.41	113	113.51	112.66	112.46	113.49	112.47	113.52	113.06	112.52	112.66	114.36	113.16	113.32	114.84	113.9	112.34	114.53	111.95	112.57	111.3	113.38	111.94	111.89	112.31	112.1	113.36	113.14	112.32	111.88
106.1	105	105.54	105.46	106.64	105.13	104.38	105.59	105.54	106.17	105.36	105.49	106.22	105.25	104.92	105.8	106.63	106.48	106.35	105.42	105.87	106.42	106.7	107.45	106.23	107.13	104.92	107.01	106.81	106.43	104.62	105.03	105.71	106.39	107.02	107.59	105.48	105.74	105.01	106.63	105.24	105.84	106.42	106.04	106.72	105.33	105.26	104.91	105.22	105.38
112.98	114.01	112.85	111.7	111.09	111.04	110.03	112.69	110.87	112.68	111.34	112.79	110.68	111.08	109.98	109.59	112.08	112.15	111.81	112.82	112.75	111.85	112.25	111.55	111.95	112.46	111.57	112.16	111.41	112.26	113.18	111.73	111.74	112.92	111.15	110.88	111.44	112.56	113.57	112.23	113.53	111.66	110.56	112.71	112.14	113.11	110.22	112.43	110.33	112.3
110.15	109.3	111.26	110.84	111.57	110.9	111	109.45	110.06	110.38	111.53	111.26	111.47	109.32	110.8	109.52	110.23	109.18	111.11	109.4	109.71	111.93	110.77	110.64	110.82	110.22	110.24	111.04	110.96	112.63	110.79	112.21	111.89	110.52	112.61	112.05	111.38	111.19	111.06	110.8	111.19	109.51	109.68	109.24	110.49	108.91	109.77	111.27	109.82	110.64
110.68	111.32	109.08	111.96	110.17	111.35	110.72	111.1	111.8	111.34	109.91	112.41	111.13	113.28	111.68	111.64	111.76	110.65	110.82	110.17	112.91	111.66	111.23	110.71	112.21	111.91	111.63	110.84	111.75	110.77	110.74	110.71	110.64	111.93	113.35	111.38	111.42	110.39	110.11	110.68	111.58	109.12	110.93	110.1	111.98	110.56	110.49	111.91	111.37	111.29
110.79	112.44	111.63	110.1	110.8	111.3	111.24	111.4	109.18	110.94	111.22	110.66	111.75	109.52	112.15	110.56	111.87	113.3	109.92	110.24	111.22	110.68	109.54	110.38	112.7	110.7	112.05	110.61	111.35	111.43	111.37	111.21	111.74	111.02	112.18	111.4	110.6	110.3	110.35	110.73	111.59	110.66	110.77	111.39	111.16	112.76	111.72	110.23	110.41	112.16
104.24	105.62	105.99	105.96	104.4	106.48	104.1	106.89	106.58	105.13	105.05	104.43	107.09	106.67	104.39	105.51	103.8	105.13	103.86	106.53	104.64	106.02	105.72	106.45	105.44	105.67	105.49	106.41	106.85	106.5	103.48	106.53	105.02	105.03	105.04	104.95	105.83	105.56	106.02	104.31	106.12	104.95	106.64	106.35	105.51	106.04	105.1	104.62	105.22	106.19
105.93	106.73	103.52	105.33	105.36	105.67	104.98	105.53	105	104.73	103.99	105.98	106.92	105.45	104.02	105.17	103.57	105.63	107.13	106.64	104.85	106.21	104.9	104.89	105.11	106.39	103.54	104.6	103.96	104.9	105.4	106.61	104.21	106.92	105.63	105.46	106.63	105.65	106.93	105.44	105.1	105.34	105.88	105.42	105.56	104.44	106.17	104.56	104.07	104.96
110.45	110.5	111.93	113.22	111.56	111.28	112.08	110.4	111.12	112.26	111.06	112.27	111.77	111.61	111.53	111.7	111.84	112.23	109.86	110.67	110.35	110.84	111.44	111	112.73	110.5	112.09	110.74	111	109.44	109.85	111.68	112.58	112.21	110.89	109.23	112.75	110.11	113.06	111.48	112.23	111.07	111.19	110.73	112.3	110.69	109.81	112.35	111.22	110
106.25	106.81	106.13	106.36	104.8	105.99	106.85	104.82	106.15	105.46	106.57	105.73	104.58	105.47	104.68	106.33	106.24	106.02	106.27	104.32	106.01	106.09	107.16	107	106.22	107.25	109.14	104.44	105.37	106.71	106.72	106.47	107.25	104.7	106.55	108.11	106.87	105.65	104.74	105.22	105.49	105.87	105.55	105.48	104.25	107.53	105.88	106.4	106.52	107.79
112.17	110.73	110.26	111.55	111.65	111.79	110.03	112.38	110.01	112.64	110.47	112.72	109.81	111.15	112.92	110.16	110.92	110.45	110.11	112.47	111.6	110.95	111.2	111.53	111.29	112.15	112.04	110.75	111.33	113.59	110.25	109.86	110.61	111.44	110.95	111.45	111.53	111.12	110.86	111.68	111.16	111.04	111.12	111.57	109.87	111.54	110.7	112.78	111.11	111.14
111.99	111.07	112.32	113.06	113.74	113.34	113.38	110.58	111.65	110.34	111.65	112.58	111.52	112.99	111.81	111.91	113.25	112.01	111.83	111.32	112.59	112.78	112.08	112.74	112.18	111.92	111.85	111.03	112.07	111.81	111.51	111.63	112.64	111.58	111.57	111.1	111.43	110.97	110.64	111.52	112.05	110.98	111.93	113.88	113.31	111.01	111.56	112.22	113.08	111.89
105	106.4	104.53	106.82	104.24	105.28	105.99	106.62	106.56	106.17	104.49	106.32	105.06	105.76	106.48	106.35	104.67	104.26	105.59	106.4	103.89	106.79	106.89	106.26	104.7	104.52	107.02	105.47	104.88	108.3	104.67	105.52	106	105.41	104.25	107.01	104.16	107.34	106.12	105.04	104.9	107.29	105.13	103.71	106.02	106.35	105.08	107.05	106.82	105.16
103.25	103.45	105.16	104.7	106.56	104.26	105.02	103.1	104.79	104.82	104.41	105.59	104.33	106.1	104.79	104.37	104.07	104.58	102.8	104.95	104.16	104.94	103.62	105.44	103.42	103.84	103.63	103.15	104.82	103.76	104.68	105.21	104.46	103.99	105.13	105.84	103.33	103.71	103.02	103.7	104.98	105.16	104.56	105.05	104.62	103.8	103.96	102.65	104.36	103.37
105.26	104.85	104.81	105.26	107.5	107.03	104.88	106.07	105.3	106.39	105.24	105.79	105.83	105.37	104.79	104.59	105.82	105.57	102.83	105.38	104.88	106.14	104.2	105.23	105.7	104.42	106.08	104.89	103.36	103.71	105.01	105.84	105.17	104.25	104.75	103.01	104.36	104.29	104.92	105.33	105.55	106.03	105.13	104.65	105.18	105.76	103.41	105.95	106.08	104.59
106.35	105.27	106.42	106.5	106.45	106.33	107.24	106.41	106.43	105.86	106.54	107.64	106.47	106.22	105.13	105.69	105.97	105.21	106.27	106.34	106.42	106.61	106.08	104.76	105.4	105.87	106.43	105.19	104.21	107.72	105.98	106.8	106.73	105.01	105.35	105.14	106.23	105.42	105.45	105.09	106.51	106.14	105.92	104.8	105.67	106.19	105.14	105.86	104.55	105.57
109.77	110.41	109.94	111.31	110.76	110.51	110.72	110.81	108.86	109.8	109.26	108.74	110.28	110.12	111.08	111.67	109.47	110.31	110.12	110.75	109.79	111.44	109.46	110.77	107.93	109.3	110.06	109.66	110.98	110.2	109.91	111.7	110.76	111.05	108.89	109.49	110.24	110.02	109.38	110.56	109.77	108.99	109.83	111.27	110.52	109.03	110.86	108.85	109.11	110.39
100.27	100	100.35	100.28	99.823	99.888	99.514	100.12	98.775	100.81	98.258	101.44	99.694	100.19	99.888	99.656	101.14	100.86	100.08	99.047	100.76	99.518	101.42	99.283	99.076	98.475	99.319	100.13	99.712	99.217	98.042	100.4	98.633	98.146	99.018	100.17	98.423	100.46	100.29	99.932	100.36	99.987	100.53	100.33	99.038	100.35	100.03	99.521	98.934	99.2
110.13	111.11	109.7	110.04	109.13	110.77	109.51	110.19	110.77	111.43	109.19	110.9	111.94	110.72	109.72	110.28	109.9	111	110.53	109.26	111.91	111.89	110.29	111.06	112.42	110.24	111.22	111.27	111.21	111.41	109.87	110.27	108.83	111	111.07	112.3	110.22	110.81	110.82	110.26	111.63	111.49	111.21	111.27	110.26	109.99	110.89	111.31	109.34	111.51
100.21	99.28	101.69	101.22	99.655	99.525	98.47	100.28	100.63	98.985	100.85	100.33	98.434	101.03	98.361	100.47	100.82	99.683	99.98	99.71	98.992	98.891	100.93	101.48	99.297	99.721	101.16	99.247	99.709	101.42	99.917	101.18	100.6	99.571	100.61	101.06	99.916	101.27	99.504	100.8	100.35	99.128	100.37	101.13	100.03	101.31	100.63	100.96	99.341	99.664
106.23	107.41	106.72	106.68	107.53	106.36	107.33	107.32	108.27	107.05	107.41	106.03	108.04	105.61	108.64	105.73	106.94	106.34	106.63	106.76	105.11	106.96	106.81	108.29	106.9	106.89	106.18	108.15	107.28	107.23	106.46	107.33	105.57	105.31	106.22	107.7	106.95	107.1	105.54	105.96	108.27	105.51	107.41	107.25	107.43	107.13	106.18	107.27	107.48	107.74
107.68	106.93	105.76	104.86	106.23	106.08	105.88	105.86	105.27	105.77	104.93	106.37	106.47	106.03	106.23	106.45	107.91	106.09	106.34	106.04	107.81	106.05	105.86	106	106.76	107.12	107.03	106.28	105.53	105.28	106.46	107.2	107.22	107.66	108.04	106.51	106.61	104.72	106.33	104.77	106.85	105.96	105.33	104.66	105.37	107.37	105.91	106.56	106.46	107.28
114.6	116.86	115.74	115.72	116.32	116.33	115.73	114.57	116.32	114.97	117.16	117.59	114.41	115.37	117.21	116.81	115.69	115.63	114.94	116.31	117.38	116.32	115.68	115.59	117.07	116.58	115.45	116.72	117.99	115.35	116.26	117.22	116.83	116.74	116.13	116.57	117.51	116.36	116.07	116.07	114.99	116.34	116.3	116.37	115.84	115.38	115.85	116.8	116.73	114.25
105.1	105.54	105.56	104.37	103.73	106.4	104.1	106.35	105.2	105.68	104.4	106.19	105.5	105.6	106.36	105.02	105.89	107.12	105.37	104.99	106.4	104.49	105.56	105.99	105.1	105.17	103.57	105.16	103.9	105.28	105.08	104.8	105.57	106.36	105.97	105.57	106.17	105.17	106.62	105.25	105.55	106.87	104.11	104.68	104.76	106.67	105.65	105.29	104.57	106.26
101.01	97.813	99.409	99.288	100.02	99.432	100.65	100.47	98.371	100.03	99.962	101.08	99.34	99.919	100.04	100.79	99.819	100.49	99.478	99.009	99.235	99.596	101.34	100.5	99.672	98.891	101.31	99.822	98.679	97.999	99.864	99.519	99.757	99.217	100.09	100.92	99.83	98.667	100.39	100.92	98.978	99.685	99.837	99.779	100.24	98.698	100.18	97.586	99.638	100.79
107.78	106.42	105.55	106.02	105.17	105.07	105.66	106.48	105.1	105.12	104.68	106.91	106.28	107.13	105.85	106.17	105.85	105.3	106.82	104.99	105.22	106.87	106.34	107.16	105.31	107.35	105.82	105.08	105.01	105.81	105.5	105.72	104.6	106.47	105.78	105.97	105.34	105.34	105.36	104.59	105.34	107.49	106.11	107.44	104.56	106.94	105.28	106.06	106.06	108.59
105.81	104.8	105.47	105.07	107.43	104.98	107.56	105.06	105.19	106.9	105.47	105.59	104.54	104.14	105.4	106.29	105.88	105.74	105.79	105	105.15	104.15	104.55	106.43	106.62	105.08	105.13	103.12	105.49	105.12	104.67	105.75	105.73	107.46	105.89	105.97	107.73	105.6	105.94	105.3	108.01	104.74	106.41	107.88	104.64	104.1	105.23	104.94	105.8	105.88
111.4	110.78	110.91	112.14	112.79	109.92	112.49	111.1	110.11	112.21	113.04	112.83	112.99	111.28	112.29	112.38	112.97	112.72	111.72	110.65	110.03	112.09	113.25	112.6	111.17	111.42	112.81	111.8	111.14	113.85	111.61	112.48	112.2	111.04	113.98	111.77	112.01	111.18	113.27	110.71	111	110.91	112.49	112.67	111.67	110.61	111.6	110.49	112.88	111.48
106.76	104.44	105.54	105.6	105.9	106.3	105.08	105.76	106.17	105.86	105.71	106.28	107.98	105.98	107.56	106.66	107.63	104.95	104.97	104.76	107.5	105.59	106.75	107.47	106.64	106.15	105.88	106.17	106.5	105.77	107.32	106.04	106.19	107.35	105.47	107.93	105.93	106.63	106.95	105.74	103.83	105.11	106.46	106.81	107.21	106.67	106.77	105.71	105.93	106.57
106.86	106.24	106.84	105.94	104.52	107.97	105.62	105.15	105.99	105.34	106	105.04	106.48	105.49	106.13	104.81	106.89	107.87	105.53	104.91	105.97	104.51	106.3	106.05	106.84	105.19	107.87	107.1	107.94	104.68	105.49	105.97	107.25	106.25	105.64	106.68	106.27	106.56	106.83	106.92	107.41	105.9	106.79	107.64	105.24	106.4	105.31	106.93	105.56	107.49
105.61	105.83	104.39	104.08	105.46	105.94	105.34	106.41	106.8	105.38	105.35	105.92	104.31	105.07	104.53	105.5	105.02	104.19	106.1	106.79	106.05	107.61	105.5	107.12	106.54	104.58	105.01	103.99	106.6	105.25	106.07	105.31	106.04	104.34	105.42	104.26	105.89	106.55	104.28	106.54	106.22	105.57	105.62	105.44	106.24	104.79	105.94	106.08	106.1	104.39
106.6	106.5	106.66	106.69	108.23	106.65	105.11	106.66	106.01	107.92	105.96	106.53	106.74	106.46	106.45	103.89	106.37	105.52	105.83	106.3	105.91	107.23	105.58	105.68	106.09	106.48	108.21	106.41	106.98	103.87	106.29	104.84	106.01	106.23	106.88	105.76	106.57	106.03	107.37	105.3	105.02	106.38	106.23	106.97	107.1	107.3	105.35	105.81	105.65	106.6
104.27	104.57	105.09	105.26	103.3	104.8	105.26	103.86	105.73	103.52	104.54	103.56	103.37	104.72	104.78	104.65	103.64	105.08	103.37	105.13	104.24	105.02	105.06	104.42	105.05	103.6	104.57	103.98	103.94	104.8	104.62	103.12	105.98	105.21	104.11	103.79	104.91	103.51	103.72	104.25	104.02	104.78	104.88	104.74	104.02	104.84	103.71	104.33	104.5	104.5
109.88	110.29	111.14	110.39	109.29	109.65	110.36	108.95	109.41	109.78	111.05	108.37	110.01	108.95	109.58	110.58	111.12	110	109.67	109.82	108.83	107.15	110.48	110.25	111.67	109.4	109.46	108.91	109.76	109.74	111.34	108.61	110.18	110.22	110.55	110.41	108.61	110.03	110.72	110.2	108.51	110.07	109.82	108.5	110.92	110.3	109.54	109.46	107.93	110.49
101.08	102.59	101.24	101.55	102.26	100.14	100.83	101.72	100.73	100.5	100.07	99.782	99.941	100.28	100.79	101.54	101.42	98.474	99.07	100.96	102.41	100.2	99.331	100.91	102.27	100.81	101.44	100.45	99.018	99.699	100.68	102.5	100.8	101.8	100.76	101.52	102.4	101.89	101.45	101.48	101.34	100.94	101.46	100.73	99.559	102.06	100.72	101.21	101.16	101.07
113.32	111.37	109.89	112.32	111.89	112.18	113.04	110.44	111.37	113.49	112.21	112.06	113.94	112.98	112.26	113.09	112.99	111.4	110.74	112.32	112.04	112.08	111.41	112.55	111.95	112.01	110.74	111.71	112.69	110.98	111.07	111.76	112.75	111.84	112.87	113.27	112.18	111.14	112.3	112.33	112.04	111.85	111.68	112.94	109.56	110.78	112.34	112.14	112.07	111.96
112.31	112.63	111.5	110.03	111.54	111.2	112.99	110.49	111.94	111.07	112.63	112.19	110.51	112.29	111.69	112.13	111.87	111.4	112.21	112.51	112.1	112.29	112.48	112.47	111.28	110.78	111.48	112.04	111.22	110.79	111.45	112.07	113.09	112.13	111.39	111.3	112.74	111.18	110.78	111.25	111.76	112.21	111.84	111.73	113.19	111.72	112.79	111.77	112.04	111.06
100.61	100.46	100.46	100.05	102.55	100.16	101.43	101.67	99.264	100.03	99.828	101.49	100.97	100.17	100.71	100.41	102.62	100.88	100.19	101.88	99.288	101.31	98.623	101.65	100.18	100.94	102.76	101.16	100.78	101.2	102.2	98.798	101.18	100.47	100.65	100.61	99.956	100.35	101.33	101.5	101.93	100.89	101.5	101.64	100.99	99.591	100.22	99.754	100.03	101.38
113.11	113.13	112.18	112.02	113.42	112.56	113.84	113.6	113.71	112.44	114.08	113.45	112.84	111.55	112.04	111.93	112.57	112.79	110.44	113.02	113.69	113.22	114.03	113.18	113.85	112.13	112.4	110.92	111.59	112.91	112.46	111.9	112.36	113.03	112.7	112.58	112.81	113.89	112.38	114.23	111.49	112.98	113.55	112.8	112.1	114.01	111.04	113.77	111.69	112.09
106.21	108.08	107.02	106.95	106.67	107.42	106.98	106.04	107.08	106.65	108.16	107.72	106.37	106.92	106.03	106.91	107.7	106.56	107.88	107.01	106.08	106.78	106.95	106.39	106.42	106.57	106.89	106.3	107.61	105.12	107.35	107.1	108.22	105.99	105.21	105.99	106.02	107.63	106.19	108.14	106.78	106.77	106.96	108.17	105.96	107.28	107.1	105.18	106.97	106.53
104.26	104.8	104.74	106.13	104.64	106.35	106.51	106.13	106.09	105.04	106.05	105.17	105.88	105.09	105.84	105.65	106.31	105.22	104.01	106.53	104.33	108.52	104.62	106.89	105.98	105.41	105.34	104.85	105.02	105.93	104.98	105.47	106.3	106.92	104.9	106.35	105.86	105.34	105.47	105.76	105.83	104.91	105.27	107.15	105.82	105.91	106	104.99	107.67	105.66
107.76	106.37	105.81	106.12	106.39	106.06	104.93	106.29	106.16	105.85	106.08	108.01	106.06	106.26	105.41	107.56	105.14	105.72	106.89	107.17	106.06	106.07	105.56	105.92	105.8	105.17	106.72	106.24	106.27	106.46	105.37	105.18	106.5	104.9	106.59	106.72	105.97	107.02	107.06	105.59	107.03	105.51	105.68	105.83	107.39	107.27	105.8	106.36	106.03	104.74
112.13	111.5	111.77	111.41	111.79	110.45	110.97	110.45	113.09	110.81	112.03	111.33	112.08	111.48	112.52	111.24	111.62	112.6	110.53	110.98	112.01	111.14	110.7	111.17	110.78	112.33	111.25	111.35	109.85	112.12	111.09	111.63	110.24	111.19	110.86	112.12	110.21	112.03	111.44	111.54	112.4	111.02	111.45	111.92	110.98	109.8	111.53	112.45	110.2	110.92
107.49	107.05	107.13	105.85	106.44	106.73	104.72	106.21	106.91	106.78	106.83	106.54	107.44	106.08	105.58	105.89	106.44	106.08	104.3	106.9	105.54	106.27	107.8	106.98	105.91	105.62	106.88	107.47	107.72	106.44	105.6	105.64	105.24	105	107.04	104.68	108.03	105.05	106.59	105.03	106.41	105.97	107.55	106.94	104.92	106.36	106.95	105.76	106.65	106.49
106.4	105.84	105.72	106.04	106.2	105.43	106.09	104.68	103.79	106.79	105.81	103.86	105.55	107.29	105.58	104.56	105.44	105.66	106.3	105.16	106.39	105.61	105.43	106.82	105.29	105.21	105.56	106.16	105.34	104.66	105.78	105.82	105.66	104.19	104.56	104.34	105.59	107.53	106.77	105.08	105.73	106.05	107.03	104.58	104.28	105.38	104.44	104.21	105.02	106.82
110.98	110.72	112.14	112.79	111.81	113.31	110.35	110.83	111.17	112.11	110.95	113.36	111.08	111.04	112.11	112.28	111.26	110.6	110.86	112.49	112.41	112.96	112.17	112.54	111.69	112.55	112.51	111.54	110.34	111.91	112.19	111.37	112.81	114.71	112.5	111.3	112.61	111.92	112.57	111.71	113.52	112.61	112.45	110.37	111.77	114.02	112.13	111.71	111.54	112.23
111.52	112.54	113.54	112.88	112.13	110.99	112.8	111.35	112.13	110.44	111.74	110.55	110.83	112.17	111.46	110.98	111.38	112.61	110.95	110.82	112.04	112.33	111.92	113.11	110.67	110.95	110.41	112.11	111.33	112.76	113.96	111.45	111.45	112.34	111.06	111.44	110.85	111.09	112.54	110.43	112.81	111.09	112.32	111.41	109.81	112	111.65	111.66	110.36	110.7
110.02	110.13	111.29	110.94	109.94	111.35	110.76	110.43	112.42	112.32	109.48	111.07	111.47	112.06	111.31	110.62	112.16	111.15	109.89	111.01	111.45	111.67	111.55	110.51	111.43	111.08	112.55	112.06	110.28	109.19	111.85	112.01	109.78	110.5	112.02	111.88	111.78	111.56	111.54	111.8	111.39	110.7	110.16	110.94	111.01	112.05	111.27	112.05	112	110.3
112.8	112.68	113.88	112.44	112.69	112.08	113.14	113.29	113.47	112.17	112.32	114.18	114.38	113.15	112.07	113.16	112.48	112.59	113.2	113.55	111.59	111.35	111.09	113.68	112.2	110.98	111.61	111.48	113.38	112.71	111.49	113.7	110.82	112.85	111.59	112.99	114.7	113.75	113.09	112.78	112.8	111.88	113.83	112.59	114.44	110.21	113.39	113.09	112.83	112.51
105.4	105.89	104.39	105.31	105.4	104.96	105.9	104.38	105.69	104.88	104.62	106.44	105.39	105.64	106.06	104.58	105.66	107.03	105.6	106.78	106.58	104.98	106.01	106.35	105.75	104.74	105.07	106.54	106.46	105.89	106.28	105.35	105.52	105.08	105.63	106.68	104.83	105.99	104.31	104.23	106.87	106.4	106.11	106.82	104.95	105.16	105.9	105.94	103.81	107.07
105.8	106.16	105.99	106.04	104.3	106.64	106.42	107.35	106.91	105.8	107.04	104.92	105.41	106.37	107.35	105.84	106.49	106.38	106.79	106.07	105.3	106.18	104.7	107.19	105.1	106.02	107.04	105.31	107.55	106.19	106.05	106.4	105.29	105.15	105.78	106.34	106.12	104.7	105.5	105.85	105.78	106.56	104.83	107.93	105.3	104.68	105.03	106.08	106.15	106.37
110.85	112.46	111.42	112.45	112.52	112.17	111.37	111.78	113.21	112.06	112.74	111.34	111.86	110.88	111.68	111.28	112.06	112.57	113.09	112.48	112.95	111.3	110.04	111.8	111.61	112.71	113.22	111.83	113.23	111.74	112.47	111.85	111.58	110.78	112.44	111.36	112.55	113.02	113	112.77	112.53	112.01	111.95	112.57	112.67	113.33	111.79	111.48	111.85	112.34
110.42	110.43	109.7	111.13	111.48	111.02	110.82	113.39	111.01	111.88	111.76	110.56	110.93	110.58	110.6	112.19	111.46	111.19	111.38	111.34	109.41	110.87	112.43	110.59	111.67	111.07	111.84	110.93	110.36	110.94	111.39	111.04	110.83	113.06	108.89	111.07	110.14	111.75	110.15	110.45	111.99	111.12	110.91	110.78	110.71	108.83	109.92	110.38	112.29	110.79
105.32	107.01	106.17	104.29	106.35	106.53	106.66	107.07	106.63	106.56	106.78	106.15	106.35	105.39	107.17	105.83	106.62	105.33	106.53	105.95	106.16	105.83	104.62	106.52	105.62	105.8	105.72	106.66	106.34	104.97	104.89	107.02	105.13	106.03	106.06	106.2	106.65	106.91	107.27	107.73	107	106.52	105.73	105.81	104.71	105.65	106.43	106.24	105.84	106.34
106.89	106.16	104.38	105.79	105.26	105.23	105.93	105.83	106.99	107.19	104.52	106.69	107.26	107.16	106.38	104.92	106.21	105.48	107.48	106.41	105.84	105.45	107.28	107.59	104.88	106.12	106.23	106.81	105.28	105.72	104.78	105.38	105.74	106.09	106.43	104.67	105.96	104.69	106.57	104.3	108.13	106.92	105.66	105.37	106.97	104.75	107.66	106.81	105.89	105.42
110.83	112.03	112.26	111.54	110.67	112.06	110.81	111.9	111.74	111.57	112.57	110.68	111.51	111.32	110.69	109.03	111.82	111.59	112.07	111.05	110.47	109.98	111.53	112.03	109.44	110.49	111.75	111.72	110.17	109.95	109.3	110.88	111.43	112.27	111.27	112.38	110.05	111.43	110.15	109.51	112.01	111.5	111.69	112.49	111.28	112.28	110.17	111.51	111.34	112.42
107.08	106.38	106.88	107.19	105.73	108.28	105.23	104.57	107.52	106.44	105.58	106.1	107.44	105.27	105.8	107	105.67	106.57	106.29	105.83	107.67	103.86	107.28	105.33	106.18	106.59	108.01	105.62	107.17	106.31	104.83	106.89	104.98	104.73	106.45	108	105.57	107.16	107.25	107.54	108.02	108.24	105.5	108.53	108.04	107.94	107.14	107.63	108.02	107.74
111.23	109.69	113.06	112.66	110.97	112.36	112.27	111.03	113.45	111.84	112.23	111.5	112.1	113.41	112.15	112.77	111.4	112.36	110.59	112.8	110.41	111.92	111	112.03	111.56	112.57	111.24	110.16	111.96	109.94	110.66	112.9	110.47	112.98	112.32	112.23	111.91	112.34	112.85	111.55	111.46	112.1	109.67	112.53	112.25	110.02	112.2	111.1	112.04	109.08
105.6	104.68	106.05	105.8	106.67	105.39	105.82	105.15	105.22	104.28	105.93	106.13	106.56	105.81	105.92	106.9	105.87	106.3	104.96	104.36	105.35	105.3	105.8	106.27	105.9	106.15	105.72	104.57	104.54	104.59	106.4	104.84	104.77	106.02	105.25	106.4	105.11	105.09	106.46	106.75	105.65	105.3	105.01	106.24	106.48	106.27	106.9	103.5	106.8	104.07
102.58	101.22	99.647	100.17	100.96	100.39	99.146	100.17	100.38	102.76	102.21	100.09	101.38	99.77	100.08	101.52	100.9	100.66	99.448	100.91	100.5	100.83	101.11	101.32	102.05	99.239	99.536	100.4	101.56	101.43	100.24	98.626	100.49	100.91	101.36	99.689	101.93	101.16	99.299	99.539	101.19	99.413	99.283	100.66	100.12	100.2	101.8	99.809	99.853	100.43
101.12	100.07	102.22	100.74	100.49	100.02	100.51	101.19	102.12	101.05	100.98	100.86	100.57	99.864	101.09	101.11	101.12	100	99.538	100.1	101.61	99.16	100.4	99.724	100.78	100.3	101.99	100.53	100.45	98.978	100.12	100.42	101.23	100.35	99.209	100.26	101.52	101.84	99.915	100.64	100.51	100.01	100.39	100.89	101.69	100.48	101.37	99.077	99.912	101.05
101.79	102.33	100.57	100.4	101.75	100.4	101.51	99.805	99.642	100.57	100.76	100.56	100.22	101.31	99.905	100.12	101.31	100.63	101.37	99.97	100.55	100.01	101.46	98.443	100.46	99.161	99.495	100.01	100.78	98.847	100.66	101.59	101.67	101.03	99.851	101.45	100.28	101.2	98.943	101.22	99.621	99.399	99.977	99.807	103.13	100.56	100.22	101.63	100.87	101.56
107.17	105.96	105.42	105.73	106.44	105.88	106.38	107.47	105.13	105.3	106.47	105.6	104.74	105.63	105.59	105.16	105.76	104.39	104.75	105.43	104.44	105.39	107.09	105.18	107.72	105.59	106.59	106.1	105.47	105.03	105.54	105.93	105.44	105.17	105.45	106.33	104.77	105.12	105.31	105.22	105.74	104.55	105.18	105.91	103.28	104.08	105.65	107.17	104.41	106.19
102.57	100.75	100.69	100.09	100.18	99.371	98.861	99.399	100.19	99.875	101.14	99.987	101.29	100.3	100.48	100.15	99.31	101.07	100.37	100.83	101.66	100.37	99.054	100.16	99.874	100.75	99.536	99.643	100.13	100.74	99.705	99.957	99.805	99.858	100.13	101.22	101.16	98.224	100.8	99.047	98.532	100.52	99.616	99.319	99.607	100.55	99.925	100.8	101.15	98.432
111.13	109.83	109.93	110.93	111.87	110.08	112.16	110.49	110.53	110.05	109.63	109.98	111.56	111.5	111.8	110.91	110.13	110.94	110.05	110.54	112.09	110.92	111.54	110.8	110.71	110.49	111.08	109.54	111.97	112.06	112.3	110.33	110.93	111.21	111.53	111.14	110.17	111.58	112.16	110.73	110.14	110.99	110.99	111.15	111.08	110.85	109.82	110.85	111.54	111.04
104.44	103.53	105.74	103.82	104.42	104.61	105.89	104.9	104.31	105.86	104.71	102.77	103.39	103.95	105.2	102.34	102.97	104.69	104.66	103.33	103.71	106.04	103.26	104.85	105.53	105.2	105.64	104.22	106.42	104.81	104.36	104.7	104.72	103.79	105.13	104.72	104.71	103.15	104.96	103.62	104.8	105.69	103.87	102.2	105.01	103.7	104.48	103.71	104.19	105.87
106.99	105.74	105.23	107.12	105.74	104.07	104.49	104.96	104.59	106.86	105.07	105.88	105.8	105.02	103.53	104.52	104.91	105	105.75	105.49	104.78	104.15	106.08	105.96	104.82	105	106.23	105.8	105.79	107.41	106.46	105.54	106.56	105.17	106.15	106.57	104.81	104.87	105.57	106.17	104.79	105.98	107.26	104.75	106.16	106.29	105.44	104.74	106.08	105.16
105.11	104.45	104.94	105.2	105.29	104	104.73	105.93	104.38	105.31	104.03	104.09	104.54	104.22	104.64	104.56	105.36	105.09	104.54	104.51	105.24	105.97	105.95	104.82	105.5	106.2	105.41	103.96	103.75	104.51	103.06	105.16	104.87	104.41	105.77	105.75	103.71	106.02	106.47	103.49	106	103.51	105.45	105.54	104.28	104.48	103.6	103.96	105.33	104.4
105.17	106.3	106.3	104.72	105.41	107.49	107.12	106.37	105.13	105.84	106.66	104.72	106.3	107	105.83	105.46	106.77	105.49	104.89	107.17	105.98	105.8	106.85	106.46	107.57	104.19	106.03	106.4	106.5	106	105.87	105.66	105.82	107.85	107.84	105.69	105.66	105.05	105.26	105	106	105.37	105.81	106.7	105.97	107.42	105.5	106.32	106.16	106.37
103.25	104.59	104.4	104.92	105.56	103.69	104.1	104.94	105.63	104.63	103.73	104.85	103.81	103.14	105.48	103.81	103.75	103.72	103.3	104.06	104.94	104.55	106.1	103.68	104.97	103.83	104.88	102.51	104.69	103.99	104.43	103.57	105.83	104.63	104.34	103.64	103.46	105.05	104.38	105.59	104.58	104.46	103.41	105.55	104.45	103.23	104.17	104.82	104.26	104.99
106.35	105.94	106.5	104.81	105.32	105.73	104.97	105.53	104.77	105.57	105.67	106.42	105.02	104.38	106.14	104.24	105.02	106.36	104.99	104.9	104.77	104.74	105.94	106.88	104.93	106.78	104.63	105.8	104.15	106.08	105.89	104.83	105.66	105.99	105.17	105.34	106.21	105.07	106.83	105.65	104.93	103.94	106.19	106.37	106.17	106.84	103.86	104.97	105.34	104.78
104.62	104.96	104.49	104.66	105.84	105.25	103.95	104.06	105.6	104.75	105.37	104.51	106.36	104.99	103.07	106.12	104.34	103.81	104.87	103.12	102.48	103.61	103.79	106.28	103.27	104.56	104.57	103.9	104.2	103.18	105.54	104.86	104.16	105.48	102.95	104.99	103.85	105.3	103.39	103.17	106.67	104.61	105.49	103.93	104.57	104.91	105.13	104.33	103.35	104.42
112.68	113.04	112.1	114.52	113.04	112.12	112.81	113.41	111.44	113.31	114.45	114.62	112.95	110.74	112.83	111.62	112.61	112.98	111.81	111.6	113.91	113.29	111.71	113.85	113.66	113.58	112.53	110.77	111.5	113.13	113.18	112.55	110.9	113.57	112.33	112.74	113.96	111.87	112.32	115	110.25	112.86	115.44	113.62	113.16	113.02	113.38	113.04	113.17	113.11
105.47	105.72	105.28	106.67	106.49	105.5	103.62	106.02	104.54	106.17	106.1	105.14	106.32	104.5	106.11	104.55	105.32	106.89	104.87	107.37	106.17	106.94	104.48	104.99	106.23	106	105.17	106.79	104.23	105.6	105.49	104.54	104.76	106.13	104.77	105.58	105.75	105.95	105.79	105.82	105.65	104.2	106.24	104.46	107	105.36	107.22	105.75	105.9	105.57
102.73	105.73	106.15	106.45	103.89	106.65	104.31	104.66	106.83	105.43	104.58	104.89	104.96	105.61	105.66	104.25	106.43	106.54	106.34	106.38	105.11	106.98	103.74	107.72	105.88	103.65	104.98	106.06	105.88	105.84	105.75	105.37	105.2	105.14	106.72	106.42	104.95	106.7	105.53	105.91	103.62	104.33	104.9	104.59	106.44	106.03	106.18	104.96	106.69	105.09
100.57	101.2	100.91	99.466	98.716	99.532	100.5	100.84	99.543	101.67	100.3	101.06	101.17	97.699	98.124	98.803	98.794	101.35	100.39	98.884	98.048	99.745	101.01	99.966	99.134	100.26	101.62	99.97	99.743	100.89	99.184	99.881	100.64	99.029	100.11	101.02	100.44	99.993	99.323	100.39	101.17	101.63	100.58	100.34	100.33	101.36	99.742	100.98	101.56	101.85
100.74	99.614	100.55	99.212	100.28	101.05	100.68	98.661	98.679	99.396	99.474	100.58	99.529	99.032	99.606	98.508	100.67	99.398	100.16	99.705	101.08	100.55	99.467	99.909	100.52	100.26	100.06	99.561	100.68	100.03	99.326	100.13	99.761	99.782	98.694	99.137	101.52	99.953	100.48	100.86	101.04	99.101	102.11	99.18	102.33	100	98.855	100.77	99.51	99.712
103.13	103.24	104.31	105.1	104.33	103.67	104.81	103.54	104.06	104.29	103.9	104.34	104.71	104.57	104.21	103.02	105.61	104.82	104.81	105.28	103.59	103.53	104.59	104.73	103.3	104.56	104.58	103.66	103.56	104.49	105.22	103.07	102.67	103.33	104.05	106.03	103.63	104.17	104.88	102.41	105.48	103.09	105.35	103.94	103.4	105.28	103.76	104.3	104.48	106.41
105.06	102.88	103.7	106.27	102.6	104.54	105.32	104.3	104.57	105.28	104.5	104.69	103.95	103.94	104.79	104.22	103.55	104.15	105.58	103.2	104.6	103.63	102.83	103.44	103.3	104.95	103.54	103.53	104.13	103.7	102.64	104.69	102.68	103.62	104.4	105.34	105.53	104.9	104.23	104.02	103.93	105.7	104.82	103.29	103.86	101.24	103.51	104.61	104.43	104.06
103.82	103.21	103.69	103.52	103.24	105.4	104.79	104.47	104.45	103.76	101.84	103.18	104	104.9	103.94	105.98	104.96	103.64	103.98	104.83	104.72	103.59	103.43	104.07	104.44	103.98	103.13	105.28	103.15	105.79	105.51	104.28	104.11	105.18	104.98	103.87	105.42	104.25	102.52	105.2	104.85	105.15	104.29	104.5	103.54	103.88	103.91	104.39	103.61	102.73
101.08	99.365	99.356	99.513	97.504	97.739	99.464	100.3	98.224	99.615	99.32	98.609	99.26	100.27	99.954	100.31	99.728	100.74	98.535	98.691	100.29	98.845	101.35	99.331	100.19	101.07	99.856	97.372	98.056	101.78	98.259	101.32	100.08	100.7	100.36	101.56	98.733	100.28	100.28	100.19	100.93	100.13	98.167	100.13	100.86	99.573	99.988	99.464	99.72	99.525
110.12	110.53	110.44	109.92	110.7	109.77	110.65	109.8	112.19	109.73	110.25	111.1	110.31	111.63	111.3	110.84	111.42	109.92	110.33	109.45	110.28	111.32	109.24	109.69	110.1	110.88	111.34	110.47	110.67	111.21	109.63	110.38	109.41	110.34	109.93	112.15	110.93	109.75	109.1	109.7	110.4	110.72	110.27	110.67	111.2	110.45	111.4	110.83	110.44	110.24
107.41	105.67	105.79	105.93	105.91	105.33	104.8	105.47	105.49	106.64	106.25	105.88	104.69	107.15	105.25	105.74	107.31	107.14	106.61	106.74	104.28	104.95	105.71	105.89	104.9	104.34	107.04	106.14	107.97	105.13	104.41	106.02	106.01	105.83	106.65	104.91	104.81	104.94	106.65	104.57	105.89	105.41	106.11	105.79	104.86	105.7	106.53	104.88	105.34	104.79
111.32	112.65	112.35	111.82	110.43	110.64	111.49	111.9	112.1	109.94	111.91	112.01	111.13	112.69	113.01	112.23	112.77	112.42	112.06	112.08	111.03	112.2	111.56	112.98	111.3	113.39	111.6	111.95	112.07	111.05	111.91	112.07	111.23	112.47	112.6	112.49	111.87	111.49	113.37	112	111.88	112.3	111.66	113.68	112.08	111.33	112.37	110.88	112.35	113.28
106.46	106.53	105.81	104.66	105.99	105.27	105.21	105.14	105.01	104.43	106.33	105.76	105.57	107.37	105.51	105.62	106.24	105.09	105.96	106.19	105.72	106.94	104.83	106.54	105.7	105.3	105.34	104.97	105.17	107.35	104.2	104.79	106.18	105.24	106.06	105.64	106.56	104.29	107.12	105.43	105.48	105.29	106.74	106.32	106.82	105.11	105.61	106.36	105.61	105.29
107.37	105.74	107.05	106	104.86	105.94	107.12	104.63	105.27	105.15	105.98	105.66	104.49	104.52	104.81	104.06	105.27	105.28	105	105.4	105.63	104.85	106.48	107.22	104.95	106.87	105.83	105.44	106.99	105.58	106.8	105.58	105.27	106.79	105.49	104.73	106.39	104.45	104.63	104.2	104.84	104.9	105.05	104.71	105.61	104.93	105.94	105.83	105.82	104.77
112.03	110.84	110.55	111.43	111.53	113.13	109.89	111.39	110.08	110.65	110.69	110.41	111.62	111.33	111.01	110.58	110.5	110.62	110.11	111.92	109.04	112.44	111.85	110.78	111.23	111.84	110.33	111.47	111.01	110	112.54	110.29	110.72	112.5	110.55	111.41	109.62	111.08	111.83	110.34	111.34	113.8	110.92	111.51	111.13	110.71	110.42	111.22	112.09	111.24
110.23	108.79	109.73	108.58	109.61	110.67	110.49	109.32	110	109.43	109.94	110.35	109.28	108.67	108.92	109.62	109.5	110.46	109.47	110.77	107.32	111.23	110.23	110.87	109.84	109.3	109.11	107.44	109.75	109.5	109.68	110.32	109.67	110.45	110.86	109.43	110.73	111.44	109.34	110.08	110.08	109.11	110.5	110	109.71	108.29	109.06	109.73	109.21	109.84
113.94	112.28	113.29	110.78	113.45	111.91	111.84	113.25	114.23	113.91	114.1	113.11	112.82	112.56	114.7	113.18	111.82	112.7	113.14	112.87	112.09	114.05	111.55	113.44	113.38	113.33	113.52	112.91	112.74	113.97	112.44	113.19	114.12	112.32	112.61	112.88	113.26	113.56	112.1	113.46	111.52	111.88	114.32	112.74	112.12	115.11	112.66	113.58	115.04	113.32
104.34	105.59	104.69	103.19	102.51	104.39	103.23	104.08	103.53	104.43	102.51	103.16	104.01	104.08	104.2	105.34	104.62	104.38	105.14	105.1	103.75	103.98	104.54	102.6	102.98	102.61	103.7	104.09	104.36	101.87	104.19	103.81	103.04	103.32	104.4	103.2	104.89	104.94	103.97	103.76	103.73	104.39	103.14	105.22	103.41	105.41	105.14	105.03	105.59	103.85
111.91	111.69	111.86	111.67	110.43	109.95	110.28	109.45	110.44	111.97	109.64	111.16	111.05	113.13	111.44	109.62	110.57	111.37	112.55	111.06	111.47	111.75	112.3	110.06	109.63	111.59	110.6	110.75	111.32	110.83	110.73	110.21	109.57	112.67	110.85	110.69	110.32	112.71	111.72	111.56	111.62	110.35	111.22	110.9	111.41	111.15	111.61	109.69	110.9	110.09
99.747	99.855	99.99	100.28	98.334	100.12	99.657	99.67	100.09	101.57	97.993	102.01	99.839	99.797	99.58	100.68	99.565	100.79	101.01	99.258	99.706	101.17	99.696	101.04	100.84	100.28	98.496	99.704	98.087	98.595	99.331	99.817	100.93	98.457	99.706	100.46	99.997	100.01	100.15	99.215	99.128	98.26	99.624	98.036	98.067	99.939	99.22	99.12	100.55	100.5
105.63	105.17	106.02	105.96	105.81	105.35	106.07	107.1	105.24	107.23	106.59	105.28	106.68	105.53	105.45	105.65	106.99	106.24	107.44	106.68	106.77	105.31	105.32	105.54	106	105.26	105.26	105.51	106.14	107.4	104.66	106.72	107.13	106.56	105.18	105.63	105.03	105.36	105.29	107.36	105.08	106.61	106.39	105.91	106.12	107.78	106.38	106.01	106.22	106.6
105.43	105.66	105.42	105.05	105.45	106.1	105.87	106.67	104.28	106.75	106.46	104.96	106.23	105.16	106.76	106.54	106.39	105.38	105.63	107.4	105.48	107.13	107.83	104.84	108.1	106.04	106.45	105.69	106.09	104.47	105.84	104.63	106.29	105.88	107.01	105.89	105.38	105.62	106.13	107.43	105.89	106.46	106.99	104.82	107.19	105.54	105.92	106.98	104.88	105.68
104.61	105.52	104.35	103.23	104.48	106.49	103.36	104.51	104.22	103.09	104.8	105.09	103.43	104.28	104.71	105.4	103.86	102.31	104.59	104.33	103.52	104.17	102.77	104.5	104.27	102.85	105.81	103.63	103.36	105.91	103.53	103.59	104.92	105.11	104.11	105.07	103.09	104.06	104.18	104.69	105.61	105.43	103.55	102.69	102.6	103.34	105.19	102.85	104.59	105.15
101.66	100.67	99.998	101.17	101.56	102.97	100.03	99.671	100.45	102.38	100.94	100.28	100.49	101.93	100.24	99.394	100.5	99.029	101.26	100.66	100.64	101.02	100.22	100.82	101.5	100.38	101.05	101.63	100.62	101.45	101.15	101.02	101.88	101.11	101.37	99.759	100.78	101.01	100.76	100.83	99.29	99.524	100.22	100.44	99.706	101.89	101.07	101.22	99.355	100.4
104.05	104.94	105.11	105.14	105.43	104.83	105.12	104.91	106.18	106.09	105.96	106.1	107.09	104.52	105.03	104.69	104.34	104.64	105.25	106.48	106.8	106.36	105.77	106.14	104.74	103.82	106.29	105.39	103.43	104.99	105.98	105.85	105.26	105.6	105.74	103.98	105.75	104.86	104.93	105.14	103.9	107.49	104.45	106.35	104.9	106.05	104.51	106.39	106.52	105.21
111.64	111.99	110.28	111.83	112.95	113.21	111.36	111.87	111.5	111.87	110.88	112.24	109.79	112.97	111.73	111.83	112.08	110.69	112.31	112.92	111.7	111.27	112.07	110.66	110.78	111.85	110.74	112.28	110	112.01	113.11	110.97	111.8	109.93	111.87	111.28	110.47	111.59	110.75	110.72	112.54	111.84	109.91	110.75	113.43	110.93	110.85	111.57	113.02	111.33
104.55	103.92	107.45	106.08	105.03	106.18	105.31	104.8	106.83	103.98	105.75	104.86	104	104.85	105.23	105.38	105.94	104.74	106.03	105.57	103.3	104.1	103.95	105.86	106.32	107.35	106.86	105.35	105.2	105.65	106.06	105.73	106.19	105.88	106.16	105.77	105.62	103.65	105.59	105.46	107.78	103.64	104.47	106.37	105.95	105.85	107.18	105.56	105.74	106.57
107.34	106.39	106.06	105.12	104.72	107.16	106.84	106.12	106.45	103.53	104.82	105.89	105.13	105.06	106.49	104.45	105.05	103.5	106.56	107.96	106	104.91	105.18	106.19	105.29	105.66	104.3	106.34	104.8	104.57	108.33	103.93	105.26	106.14	104.97	104.67	105.04	106.6	104.87	104.62	106.02	106.07	106.96	106.61	105.93	105.54	105.5	105.36	106.43	105.5
104.52	106.12	105.42	106.39	104.7	104.4	105.36	106.42	105.54	105.95	107.32	105.37	105.18	104.87	104.28	104.56	106.5	105.92	105.77	106.32	104.43	106.3	105.48	105.55	106.58	104.51	104.67	106.79	104.35	104.66	106.34	104.88	106.1	104.38	106.24	105.48	105	105.24	105.02	106.05	105.47	105.89	105.4	106.39	103.22	105.44	104.73	105.37	103.71	106.58
111.19	110.15	111	109.37	110.22	110.86	110.47	111.14	112.12	110.78	110.27	112.28	110.05	109.92	111.41	111.04	110.11	110.35	110.97	110.73	110.82	110.55	110.16	110.3	109.94	110.52	109.49	108.91	111.1	109.76	110.36	109.41	112.36	110.99	110.07	109.98	111.83	111.64	111.72	110.62	110.74	109.92	111.13	112.89	111.16	111.62	111.03	109.2	109.72	109.42
101.76	101.85	99.377	100.99	100.75	101.1	99.449	100.96	101.72	104.78	100.91	100.34	100.73	100.69	100.04	101.48	100.72	101.06	99.582	102.4	100.02	100.67	99.96	98.884	100.62	99.818	100.2	100.09	100.32	99.919	103.09	99.451	100.4	101.44	98.953	101.07	101.76	102.12	100.51	101.15	101.71	100.15	101.43	99.918	101.65	99.928	101.08	101.38	100.98	100.02
99.784	99.167	100.09	100.94	101.41	99.205	98.785	100.11	99.891	99.93	99.511	100.31	99.804	100.4	100.66	100.28	100.55	100.96	100.86	100.27	99.118	99.57	99.57	101.59	99.268	99.838	100.18	101.28	99.774	100.41	99.489	99.159	99.75	101.56	99.799	101.25	99.424	99.621	97.917	100.95	100.44	100.22	99.976	100.47	100.4	100.99	100.55	99.41	101.85	98.831
104.59	104.86	106.53	103.83	104.85	105.28	106.16	105.44	105.69	105.64	103.91	106.02	106.62	105.68	104.92	105.81	105.62	105.95	103.6	105.47	105.99	104.79	105.58	104.78	106.1	105.63	105.58	106.16	105.23	105.67	104.8	104.81	105.06	104.96	106.76	105.53	105.18	106.55	106.77	106.2	104.47	106.39	106.08	104.74	104.78	105.13	105.63	104.91	105.16	104.78
111.51	111.45	114.15	113.77	114.16	112.88	112.7	111.8	113.8	112.89	112.08	113.1	114.19	113.64	112.11	111.74	112.78	113.01	113.11	112.08	114.19	113.58	111.88	111.87	111.77	113.79	114.53	112.78	113.25	111.62	114.01	112.96	111.77	113.63	113.48	111.16	114.49	112.31	111.7	111.42	112.74	113.7	112.77	111.96	111.87	113.1	112.37	111.78	112.58	112.68
105.44	104.82	104.33	104.3	103.96	105.24	105.48	103.27	105.35	104.36	104.39	105.28	104.88	104.39	105.15	105.61	104.31	107.15	103.75	103.67	106.08	105.02	105.35	105.81	104.57	104.28	105.45	106.12	105.54	104.95	105.55	104.38	103.91	104.42	104.94	102.55	105.3	106.68	105.52	103.97	106.28	103.73	104.94	104.5	104.89	103.64	104.48	104.73	105.15	105.02
105.48	104.78	105.81	107.26	106.25	105.09	106	106.43	105.17	104.79	104.64	104.44	104.5	104.59	105.02	105.79	106.18	103.91	105.17	105.35	106.25	104.42	106.64	104.85	104.12	106.8	104.83	107.24	105.18	106.3	105.59	106.42	104.36	105.19	105.01	104.14	103.82	105.16	104.4	106.54	103.53	104.29	104.97	105.59	103.82	106.56	106.13	104.92	104.47	105.28
112.69	113.89	111.91	111.84	113.25	113.25	113.79	113.31	112.63	111.9	111.24	112.43	112.6	113.04	112.81	112.47	111.48	112.15	113.62	113.8	114.24	112.11	112.03	112.61	112.75	113.65	112.42	114.19	112.24	113	112.46	113.55	113.32	113.1	114.36	113.28	113.25	113.21	112.86	112.11	112.87	112.33	113.41	113.31	113.1	112.25	112.36	113.9	110.34	112.79
103.47	104.62	106.92	104.69	105.31	103.14	103.07	105.16	104.48	103.75	103.31	104.83	103.38	103.91	103.91	103.95	104.25	105.12	103.76	104.97	105.4	104.58	103.79	104.96	104.65	103.82	102.24	103.62	104.17	103.21	104.53	104.76	104.49	104.86	104.62	104.89	106.01	104.27	103.19	103.72	104.54	104.74	103.62	105.12	103.11	103.83	104.71	103.6	104.89	105.74
104.47	104.05	104.6	104.79	105.53	104.55	105.14	105.5	104.11	106.18	106.35	104.3	104.38	105	104.52	104.12	105.87	105.13	104.11	106.42	104.05	103.26	104.76	104.64	103.9	104.89	103.65	104.16	104.95	105.36	102.59	103.83	104.14	104.94	104.67	104.46	104.67	104.23	103.81	105.31	104.42	104.82	104.54	105.88	104.21	104.34	106.02	104.71	104.52	104.47
109.26	110.38	112.36	109.28	110.89	110.7	108.83	112.8	109.66	110.62	110.1	109.24	109.42	109.7	108.45	109.74	109.5	110.89	111	109.37	110.67	110.5	109.92	109.99	108.36	111.05	111.43	108.81	111.73	110.23	110.3	109.11	110.59	111.34	112.12	111.46	110.4	110.44	109.62	109.53	110.85	110.24	110.54	110.42	110.33	109.85	110.83	111.39	110.79	110.05
107.92	105	104	105.87	107.21	106.75	106.57	106.77	106.16	106.74	106.27	106.37	105.49	107.37	103.99	105.94	105.29	105.29	105	105.05	106.29	106.16	104.87	104.99	106.18	106.71	105.42	106.16	106.75	105.64	106.06	106.48	103.39	106.86	107.61	105.28	107.28	106.39	107.11	106.03	106.03	106.74	105.27	107.07	106.35	104.81	106	106.13	106.22	104.56
99.73	99.65	99.701	99.742	99.769	99.71	101.03	99.902	98.095	101.21	99.816	101.17	100.49	99.545	99.301	99.212	99.414	101.94	99.679	100.98	99.296	99.764	98.815	100.35	99.24	100.94	101.44	98.997	99.615	100.72	99.87	99.115	99.828	99.759	100.63	101.09	100.36	101.03	99.668	99.083	100.03	99.656	98.37	99.02	99.255	101.05	98.702	98.243	100.11	98.988
110.68	111.73	110.79	112.7	112.5	112.59	111.11	112.66	112.67	110.7	111.34	109.93	110.82	111.37	110.85	110.35	112.99	109.33	111.99	111.03	109.96	110.66	111.05	110.99	110.97	111.64	111.12	111.4	112.06	110.61	111.25	111.47	110.62	111.6	110.91	110.83	112.68	112.97	111.74	113.16	111.77	109.98	110.53	110.14	111.57	112.81	112.76	110.37	111.57	111.51
113.17	110.2	111.25	110.87	111.43	111.42	109.43	111.96	110.77	110.82	111.83	112.05	110.37	112	112.05	110.85	112.42	111.88	112.28	111.97	112	110.56	110.96	111.87	111.47	109.8	112.32	111.58	111.8	111.48	112.02	110.88	111.83	111.09	110.59	110.74	112.01	111.5	111.24	110.41	111.49	112.32	111.05	110.76	111.33	111.74	110.05	110.74	110.38	110.58
99.372	103.12	98.759	98.912	99.112	99.606	99.756	99.16	99.991	100.42	99.684	99.893	99.276	99.637	99.718	100.76	98.955	100.3	97.552	98.383	100.62	98.581	99.309	99.487	99.788	98.614	99.382	97.961	99.19	100.95	99.442	99.775	100.27	100.26	100.7	99.944	100.82	100.24	99.083	98.191	99.737	99.416	98.999	100.48	99.556	98.768	99.691	101.8	99.529	99.479
100.56	102.63	99.856	101.41	98.609	100.12	100.21	99.4	101.79	101.03	101.02	101.74	101.02	100.2	101.96	101.49	99.299	100.22	102.22	99.424	99.385	100.78	99.27	101.26	101.5	101.08	100.32	101.37	100.67	100.15	100.44	101.25	100.39	101.4	99.85	99.594	100.41	102.12	99.533	101.56	100.15	101.88	101.33	100.91	99.091	101	98.546	100.71	99.983	100.25
102.08	99.969	101.16	100.25	101.29	100.66	101.49	100.08	100.24	99.897	100.87	101.81	100.89	102.08	100.36	100.04	100.62	102.7	100.45	100.77	99.574	100.07	99.153	100.08	99.768	101.03	99.841	100.93	99.157	101.8	102.51	100.95	102.48	99.868	101.33	98.806	100.81	99.319	100.27	99.861	101.25	100.32	98.565	99.923	100.61	100.92	99.755	102.2	100.69	100.9
103.86	105.04	104.18	105.35	104.65	106.39	105.6	104.88	105.01	104.54	104.44	103.99	105.55	103.97	103.62	106.05	104.22	103.59	102.66	103.55	104.12	105.13	105.5	103.72	105.19	104.21	102.67	104.69	103.59	104.72	105.21	104.3	103.67	105.01	103.16	104.79	104.15	104.65	104.45	106	104.3	104.23	103.96	104.13	105.79	104.86	103.03	104.65	104.6	103.07
107.63	104.6	105.92	105.78	105.24	107.42	106.02	106.02	107.34	107.3	106.11	107.68	106.03	105.57	105.43	105.46	107.8	104.47	105.01	106.03	105.48	106.75	107.96	106.2	106.81	104.89	104.63	105.28	106.91	106.6	107.27	106.41	106.1	107.83	105.8	105.39	105.49	105.05	106	107.77	105.83	106.39	106.17	106.1	105.49	104.95	106.28	104.95	107.08	104.99
104.47	105.64	105.56	104.92	104.65	105.5	105.25	104.32	104.55	105.28	107.01	105.47	106.26	105.44	106.32	106.38	105.94	104.94	105.51	103.98	105.28	105.44	105.12	105.41	104.63	104.88	106.42	106.25	105.02	104.87	104.95	105.28	105.68	105.67	106.85	103.93	105.99	106.3	105.21	105.43	105.52	106.93	104.79	105.69	105.18	106.73	106.37	104.38	105.69	106.95
106.11	104.6	108.23	105.6	105.12	107.19	105.91	107.78	105.97	105.28	108.35	105.6	105.47	104.51	106.4	104.88	105.26	104.17	105.31	106.6	106.6	107.17	105.35	106.03	106.54	107.26	105	106.48	106.33	106.49	105.45	107.45	106.44	107.18	108.06	104.66	106.63	105.76	106.01	107.44	104.39	104.84	105.01	107.97	106.9	107.46	105.38	105.8	106.74	105.44
111.41	111.78	110.8	110.4	111.98	112.71	111	112.12	112.81	111.59	110.4	112.03	111.52	110.5	111.21	112.36	109.13	111.61	110.56	111.57	110.95	112.05	113.01	110.78	111.02	111.7	112.63	113.07	110.81	112.53	111.86	111.28	111.53	111.59	110.41	113.35	112.18	112.48	112.1	112.76	111.23	112.93	112.04	110.88	112.86	111.64	111	112.85	111.12	110.86
100.18	98.585	100.03	99.625	99.434	99.827	100.03	99.213	101.93	99.979	99.476	100.16	99.25	99.717	99.599	99.993	99.76	100.46	100.37	102.13	99.69	100.09	98.94	101.84	97.841	100.17	100.64	100.31	101	100.48	99.749	99.695	99.979	100.35	98.721	99.403	100.18	99.001	101.45	99.064	99.615	98.984	99.454	101.77	99.353	100.79	99.719	98.685	99.631	98.574
103.65	104.5	105.44	104.42	103.64	103.88	104.67	104.24	103.37	104.81	105.45	104.21	105	104.38	105.3	103.74	104.39	103.9	104.26	102.66	103.51	103.85	104.19	103.55	104.78	103.16	103.53	102.6	106.58	103.6	104.04	104.76	103.77	105.02	103.95	102.73	104.14	104.81	105.54	105.22	105.72	104.43	106.16	103.4	103.39	103.23	105.12	104.26	104.83	103.83
107.03	107.08	106.78	105.22	106.99	107.14	106.5	105.41	107.07	105.38	105.83	105.27	106.28	105.95	104.88	107.3	107.01	106.34	106.11	106.06	106.78	106.31	105.96	106.09	106.9	106.1	107.15	104.31	107.94	105.4	105.62	106.19	107.36	105.25	105.94	105.48	106.5	104.73	106.56	105.26	106.18	108.38	106.24	107.5	107.09	103.98	104.66	106.72	105.24	106.61
107.19	104.09	106.07	106.02	104.92	104.89	106.35	106.91	105.3	106.09	104.71	104.98	106	104.64	105.4	105.58	105.31	105.99	105.66	107.14	104.63	106.2	104.86	106.91	106.12	105.38	105.04	106.09	105.34	104.59	105.86	107.32	105.35	104.91	105.8	105.42	105.03	105.61	104.75	106.45	108.27	104.48	106.54	105.08	105.91	105.24	105.85	106.08	105.85	104.95
111.96	111.9	111.91	112.51	110.68	110.44	112.51	110.19	111.66	112.09	112.64	110.04	112.75	111.25	112.06	111.09	111.82	111.67	110.63	110.62	112.33	110.56	111	110.9	111.66	111.43	109.66	111.19	111.7	111.81	112.69	111.05	111.57	110.95	111.42	110.93	111.7	113.29	110.76	112.18	111.72	113.37	111.33	111.36	111.05	111.72	110.44	110.95	112.48	111.58
106.53	104.25	105.07	106.43	105.82	106.46	105.66	106.36	104.69	104.98	105.93	105.83	104.65	105.28	107.87	105.3	105.28	105.41	105.88	104.4	104.91	106.72	106.38	104.02	105.38	105.59	104.36	106.86	105.59	105.35	105.41	106.88	106.12	104.5	106.62	106.31	104.89	106.15	104.2	104.15	105.1	106.86	105.75	104.63	104.56	105.73	105.55	106.14	105.48	104.58
105.04	107.14	106.39	106.13	105.41	104.92	106.57	105.99	106.24	105.23	104.97	105.31	104.53	105.81	105.76	105.08	104.82	105.62	105.3	105.51	107.01	105.64	104.04	105.52	104.81	105.46	106.31	106.14	104.68	105.86	105.8	105.22	105.26	106.26	103.91	105.5	103.36	104.98	106.88	104.62	105.57	108.28	103.93	104.74	105.77	103.22	103.89	105.1	104.59	105.06
109.24	110.17	111.39	110.1	109.86	109.47	111.44	112.09	110.89	110.88	110.75	110.55	109.18	111.13	111.98	112.15	111.36	111.15	112.26	111.36	111.48	111.13	111.23	110.52	111.89	113.77	111.32	109.84	111.01	112.06	111.3	110.01	111.08	111.69	111.63	112.15	111.66	110.58	111.2	111.23	111.89	111.56	109.84	111.71	109.85	111.16	111.72	111.07	111.57	110.77
106.46	105.23	104.81	106.22	105.34	104.17	106.99	105.77	105.77	105.96	105.77	105.43	105.45	105.19	105.6	104.53	106.19	105.14	102.54	105.76	104.79	105.72	105.97	104.26	104.81	106.83	103.9	105.54	105.1	106	106.86	104.28	105.85	104.94	106.42	105.43	103.7	104.67	104.46	105.34	107.14	105.79	105.59	107.44	105.7	104.84	105.47	105.81	106.28	105.38
102.88	104.54	105.54	104.06	103.23	105.36	104.32	102.43	102.78	104.14	104.35	103.22	104.83	104.57	103.07	104.32	103.25	102.64	104.16	103.33	104.18	104.36	104.66	103.81	103.34	103.77	104.03	105.57	105.12	105.75	103.99	105.58	104.54	104	104.18	104.04	103.38	105.1	104.62	102.09	104.91	105.44	104.67	104.03	105.99	102.62	103.23	104.24	103.16	102.29
105.99	104.89	105.66	105.06	105.48	105.14	106.27	104.71	105.34	105.64	105.64	105.78	105.99	106.21	105.7	104.93	107.2	106.53	105.43	106.78	106.6	106.95	106.39	104.7	106.29	106.35	104.59	105.24	105.82	105.18	105.95	104.87	105.42	106.63	105.78	105.72	104.26	105.25	105.31	105.52	106.89	106.78	105.57	107.25	106.98	106.25	105.68	103.87	105.82	105.55
117.57	117.85	117.92	117.49	118.49	117.77	116.82	116.66	116.5	116.86	116.72	117.72	118.71	117.93	116.32	116.52	117.81	118.64	118.31	117.54	117.89	117.64	116.64	117.96	117.4	118.24	117.34	117.3	116.99	118.11	117.88	117.94	115.74	116.34	118.66	117.07	116.79	116.82	117.81	117.34	116.84	116.85	116.03	119.59	117.07	117.77	117.78	118.04	116.9	117.37
105.77	105.77	106.28	105	103.21	105.15	106.48	104.07	105.09	106.48	107.66	105.22	104.26	105.82	105.05	104.81	104.66	106.29	104.41	104.43	104.19	105.68	105.21	105.1	103.29	106.5	104.53	104.35	105.68	105.43	104.87	107.28	106.44	105.06	106.06	105.57	106.62	105.21	103.97	104.14	106.36	106.11	105.78	105.59	104.07	105.74	105.31	104.56	106.88	103.44
104.74	105.72	105.75	104.82	105.73	105.48	105.37	105.97	105.72	105.75	105.36	106.68	106.28	105.05	104.22	105.13	106	104.72	105.03	104.76	106.46	105.46	104.42	105.69	104.95	106.8	105.38	104.83	104.28	103.55	106.95	104.83	106.3	103.75	106.05	103.97	105.74	106.34	105.41	105.77	104.9	106.77	106	105.96	105.88	107.63	105.89	103.85	105.86	104.95
104.35	104.13	105.67	105.11	104.47	106.11	104.51	104.71	103.49	103.17	105.34	107.6	105.69	106.14	107.47	105.75	105.59	105.46	105.44	105.41	107.6	106.07	104.56	106.43	105.84	106	106.72	105.09	105.95	106.39	106.86	106.09	106.22	104.99	106.32	105.86	105.92	106.84	105.65	104.8	104.98	107.11	106.84	106.28	105.74	105.54	104.89	105.35	106.4	103.8
106.09	105.57	104.85	106.41	105.86	108.78	107.2	104.78	107.58	105.82	107.01	106.39	105.98	106.2	107.83	105.04	106.1	107.53	106.15	108.39	105.16	107.84	106.35	105.91	106.62	105.76	107.35	104.33	105.45	107.41	105.61	106.7	105.56	106.22	105.77	105.06	105.57	105.05	106.27	106.04	105.88	106.32	105.66	106.84	107.59	106.8	106.04	106.38	105.42	105.77
106.18	105.69	105.59	104	105.49	104.95	104.73	104.68	106.03	104.27	105.47	105.58	103.98	104.18	104.47	105.65	104.88	104.19	105.33	105.09	104.25	105.7	103.55	105.36	104.24	105.14	106.92	104.64	106.17	103.82	104.41	104.44	105.7	105.75	104.39	105.26	106.31	104.29	103.63	104.91	103.62	104.88	103.78	105.38	105.45	104.96	104.83	104.72	104.55	104.84
117.13	118.68	117.08	116.83	118.73	117.28	118.22	117.65	116.78	118.89	118.1	116.62	117.27	116.25	116.35	117.12	116.19	116.11	118.38	117.48	117.08	116.43	117.77	118.67	117.58	117.59	118.72	118.17	117.4	118.49	117	117.48	118.55	118.3	117.05	116.19	117.93	115.26	116.25	117.43	116.58	117	118.71	117.02	118.57	117.18	117.78	117.87	116.98	117.11
105.79	105.25	108.21	106.7	107.06	107.43	105.6	106.77	105.56	106.47	106.94	109.46	107.23	105.79	106.32	106	105.89	107.12	107.17	105.11	106.92	105.28	105.69	107.94	106.76	106.22	103.76	105.61	105.92	106.26	106.46	106.35	104.77	106.76	106.25	106.09	105.36	106.4	106.43	105.39	104.83	106.74	106.13	106.05	106.33	105.89	104.87	105.03	104.43	106.71
113.04	112.19	112.78	112.66	112.26	111.63	113.81	112.09	111.86	111.57	111.13	110.12	109.77	112.6	111.9	111.37	112.74	113.49	112.29	112.86	114.24	111.76	112.25	112.22	112.42	111.4	111.49	111.3	110.95	112.39	112.3	111.03	112.03	112.09	110.66	112.28	113.41	111.36	111.62	111.67	112.92	110.69	112.89	111.89	111	110.95	111.4	113.23	111.96	112.31
100.41	102.62	101.22	101.36	100.32	102.65	101.82	100.71	101.27	100.21	100.32	102.28	102.06	102.05	100.79	100.73	101.47	100.83	102.76	100.29	101.49	101.15	99.707	101.01	101.56	100.38	99.466	102.67	101.75	101.02	100.09	101.25	100.48	101.54	100.71	101.48	100.21	100.91	100	100.88	101.21	100.64	101.01	101.61	100.21	102.44	101.36	100.44	101.42	102.44
105.21	105.93	105.73	103.7	105.88	106.25	103.87	106.24	103.72	105.53	105.43	104.66	105.62	104.7	105.46	104.79	105.01	105.33	105.37	105.41	105.13	103.36	105.05	106.45	105.75	105.05	105.83	104.08	104.76	104.45	103.51	105.88	105.51	105.93	104.6	105.14	105.26	105.91	103.94	104.33	105.65	103.01	106.31	105.02	104.47	105.37	105.73	105.96	105.75	106.22
108.18	107.41	106.8	108.93	107.79	107.15	106.82	109.28	106.22	105.95	106.97	108.11	107.12	106.75	107.13	107.96	106.38	107.31	106.53	108.23	105.91	108.05	106.63	106.3	107.08	106.02	106.8	106.03	105.92	107.69	108.43	105.64	107.55	106.63	107.37	108.7	106.75	107.8	107.65	105.73	108.26	106.59	107.52	106.35	107.11	105.33	108.29	104.45	105.81	107.12
107.97	104.58	104.43	106.42	104.94	108.48	106.48	106.65	106.24	105.05	105.7	106.21	106.44	106.56	105.63	104.59	104.19	105.21	105.63	106.04	107.38	106.38	105.59	106.16	106.58	106.58	104.78	106.38	106.52	106.66	106.65	105.2	106.41	105.48	107.13	105.84	105.78	105.16	105.38	107.06	106.01	105.21	105.42	105.66	103.08	104.83	106.86	105.65	106.86	106.48
100.62	100.57	101	100.63	100.21	101.1	99.889	99.656	100.45	99.942	100.87	100.14	100.52	100.61	99.877	98.92	100.47	101	101.75	101.04	100.63	101.44	99.172	100.94	100.11	100.29	101.38	99.226	101.59	100.46	99.495	99.439	99.889	100.65	99.133	100.88	100.53	100.47	99.983	102.06	99.283	99.39	100.92	100.23	101.12	100.99	101.25	100.24	98.891	99.929
106.4	105.9	107.73	106.21	105.87	107.07	106.84	107.46	106.71	106.38	105.44	106.86	107.07	106.75	107.54	105.39	106.52	105.48	107.22	106.8	107.35	107.08	106.88	107.07	106.8	106.43	106.6	106.05	106.52	106.67	108.48	105.56	106.85	106.59	106.79	105.21	106.45	106.17	108.03	106.18	107.39	106.22	105.33	106.05	105.36	106.88	105.23	106.95	106.83	106.54
107.67	107.24	106.68	106.76	106.37	108.04	106.09	107.58	106.72	107.16	107.96	106.99	106.78	106.55	108.06	107.78	107.48	106.09	107.83	107.93	106.7	106.97	107.52	108.07	106.62	107.46	106.35	105.83	106.66	108.41	106.81	106.54	107.71	106.89	107.21	106.23	106.86	107.49	106.04	106.93	107.81	107.44	106.76	105.89	108.28	108.97	107.79	107.19	107.85	106.14
111.44	113.18	111.94	111.38	113.95	112.41	113.83	110.4	111.82	112.66	111.39	112.6	110.97	112.35	111.98	111.83	112.48	112.28	112	112.86	111.24	112.14	113.21	112.11	111.19	112.53	110.72	113.05	111.68	110.76	111.93	112.68	110.63	112.58	113.21	112.28	111.63	112.39	112.16	111.56	111.81	111.84	111.58	111.31	111.03	112.14	111.64	113.02	113.01	112.72
100.39	100.77	99.693	101.22	99.119	99.534	100.07	99.071	100.44	100.08	100.21	99.29	98.677	99.403	98.704	99.907	98.598	100.69	101.27	99.366	99.555	101.84	100.74	98.686	99.484	99.216	100.54	99.442	100.42	100.28	99.342	100.68	100.13	101.67	99.63	101.24	98.796	100.13	99.077	100.5	100.36	100.2	100.43	99.85	99.143	100.45	101.35	100.9	100.81	101.18
106.42	105.51	106.61	104.8	105.5	104.74	104.92	106.46	106.77	108.12	105.03	106.68	106.84	106.57	107.07	104.59	104.76	106.8	104.81	104.59	106.19	105.25	106.15	105.78	104.33	105.2	106.64	106.08	105.58	105.14	104.3	105.73	108.7	105.43	106.93	106.6	106.59	106.74	104.98	106.59	105.85	105.82	105.73	105.88	106.15	105.41	106.75	105.69	105.31	104.85
106.07	105.57	105.67	106.73	105.58	105.67	105.58	106.01	105.39	104.99	104.26	106.7	104.5	104.69	105.3	106.53	103.95	104.94	105.21	105.23	106.38	105.42	105.3	105.93	104.63	107.06	106.55	106.66	104.45	104.38	105.52	105.06	106.91	106.78	105.8	106.67	104.5	106.05	108.11	105.65	104.63	105.29	104.84	105.64	104.99	104.74	104.77	105.98	105.19	106.89
112.35	110.81	111.68	112.31	112.42	112.58	111.96	112.06	110.71	112.66	111.71	111.66	112.07	111.78	113.34	112.34	110.86	111.54	111.07	110.62	111.11	113.53	112.89	111.72	112.08	112.56	112.24	111.62	111.52	111.65	113.16	113.2	113.19	110.61	112.85	111.86	112.1	112.48	112.32	112.43	112.72	112.69	111.14	111.55	111.41	111.13	112.36	112.4	112.43	111.54
107.21	105.66	107.08	106.76	107.13	106.17	107.15	105.31	105.12	105.43	105.24	105.92	105.74	104.81	106.44	107.11	106.07	105.86	105.39	107.33	107.21	105.96	104.52	106.59	106.52	105.35	106.84	105.39	106.3	105.65	105.57	106.75	106.41	106.8	106.33	105.64	105.71	105.57	105.71	106.96	106.58	107.27	104.02	105.48	105.71	107.02	106.68	105.73	105.88	104.97
111	112.42	112.39	111.22	111.42	110.66	110.89	111.24	111.21	109.97	111.47	110.16	110.89	111.99	112.97	111.02	112.41	113.81	110.86	113.33	111.14	110.1	110.51	112.63	111.24	111.34	111.09	111.11	111.17	111.8	111.3	109.88	110.81	111.95	111.8	110.67	110.46	112.37	112.76	110.81	111.56	110.49	110.63	111.25	112.75	111.65	113.02	111.83	110.77	111.77
100.28	99.763	100.63	101.03	101.14	100.69	101.35	101.57	101.41	101.12	100.72	101.15	99.839	99.783	101.61	100.57	100.94	99.887	101.1	100.62	99.579	100.58	100.28	101.73	100.25	100.49	98.179	100.47	100.52	100.88	99.501	99.418	101.64	101.82	100.36	102.43	99.116	102.62	100.57	100.46	100.8	101.39	100.76	101.13	100.09	101.05	99.797	102.04	101.01	101.16
112.03	112.03	111.44	111.03	113.93	112.52	111.28	110.38	111.73	112.2	110.99	110.72	111.2	112.39	112.6	111.27	111.99	111.97	111.14	113.33	112.53	111.88	111.7	111.59	112.32	112.63	110.61	112.24	112.78	112.01	112.53	111.75	111.45	112.41	111.74	112.03	112.27	112.87	113.12	111.98	111.22	112.46	112.23	111.94	112.41	111.62	112.08	111.16	112.24	113.64
106.22	105.87	107.68	107.21	106.3	104.6	107.13	107.47	107.82	106.47	108.14	105.52	107.09	106.92	104	107.2	108.16	107.64	106.75	105.81	106.14	108.3	106.58	106.54	107.15	106.69	107.08	105.95	106.99	106.12	106.42	107.24	107.06	106.51	106.9	107.41	107.97	107.17	107.39	107.62	105.91	108.82	107.45	108.02	106.76	107.12	106.9	106.68	107.06	105.94
110.53	112	111.13	108.41	111.29	111.26	111.87	110.6	110.13	111.4	108.5	110.44	110.44	110.16	110.12	110.46	111.39	108.94	110.92	110.78	110.75	110.14	112.4	110.03	109.65	110.82	110.15	110.82	109.81	109.97	110.46	112.32	111.21	110.24	111.53	110.25	111.72	110.35	110.49	110.32	110.74	109.24	109.24	111.28	109.93	110.59	110.84	111.94	110.31	110.51
107.55	106.59	106.73	104.77	105.16	105.87	106.09	104.88	106.15	107.35	105.3	105.68	105.69	106	105.69	105.65	105	106.58	106.91	105.4	105.58	106.37	106.45	105.2	105.84	106.7	106.47	106.57	105.39	104.49	105.57	106.56	107.34	105.93	106.86	105.94	105.23	106.55	105.33	106.8	106.81	106.72	107.79	105.52	105.65	105.49	106.23	105.82	105.03	106.28
104.67	103.97	104.49	104.03	105.2	106.22	104.23	103.92	105.97	105.02	104.38	104.81	103.62	102.38	104.53	104.83	103.87	105.16	104.19	103.97	102.95	104.11	104.05	104.63	102.84	105.86	103.81	105.55	103.09	104.24	103.01	104.09	103.6	104.72	104.26	103.94	104.17	102.9	103.5	104.22	105.3	105.26	102.83	104.85	103.73	104.04	103.19	104.97	104.81	104.42
105.36	104.53	105.16	105.06	106.46	105.28	106.04	105.32	107.08	105.19	106	107.38	105.03	103.76	107.06	106.38	105.27	106.53	105.55	104.42	107.04	104.33	107.94	104.29	106.61	105.75	105.16	105.53	106.47	105.65	106.19	106.9	106.34	106	105.22	106.66	106.94	105.53	104.69	105.92	105.23	106.69	105.74	106.09	106.36	105.09	105.72	106.88	104.36	105.71
107.1	106.12	106.79	105.68	105.6	106.38	105.58	105.88	105.06	105.9	105.87	106.14	105.3	105.94	107.8	104.77	105.34	106.11	106.62	105.58	105.6	107.58	106.53	104.18	104.73	105.72	107.19	105.27	106.17	107.37	104.61	104.98	106.76	106.29	105.02	106.17	104.13	104.95	105.52	106.14	106.13	106.74	105.82	104.25	104.34	104.69	105.61	105.74	105.24	104.83
105.99	105.89	104.06	106.03	106.69	106.06	105.93	105.76	106.7	106.54	106.32	105.77	106.39	106.12	105.96	106.57	105.02	105.57	107.05	104.84	106.17	106.47	106.67	106.17	105.3	105.54	104.74	105.75	106.35	104.3	106.7	106.54	106.79	104.81	107.21	107.36	105.26	104.5	106.21	106.11	106.38	107.14	106.35	106.53	105.21	107.27	108.28	107.24	106.84	105.2
99.342	100.96	100.6	100.62	98.006	100.73	100.36	99.271	101.03	101.01	98.743	100.08	98.161	99.953	99.114	100.59	98.861	99.589	99.372	99.589	100.21	101.45	98.572	100.47	99.74	98.737	101.56	99.692	97.824	99.681	100.59	98.419	101.18	99.501	100.27	99.883	98.879	99.716	99.423	100.76	99.758	99.985	99.846	100.44	99.959	98.067	100.95	100.65	101.82	100.74
104.11	104.53	105.03	104.16	104.84	104.5	104.57	104.03	105.68	105.86	103.52	104.01	104.35	103.07	103.98	103.69	103.71	105.13	104.63	104.27	105.71	104.98	105.19	103.93	105.13	105.49	104.95	103.75	103.98	104.28	104	103.82	104.49	105.72	104.07	103.53	104.93	103.88	105.42	105.46	104.79	104.76	105.27	103.38	104.2	104.02	105.87	104.4	104.73	103.64
105.6	105.49	106.73	106.94	104.06	106.58	105.78	106.63	103.85	106.6	105.56	104.84	105.61	106.05	106.06	106.22	104.66	106.07	106.18	106.3	105.32	105.8	105.59	106.61	104.61	105.87	105.23	105	105.39	105.81	105.62	105.91	106.94	105.16	106.18	105.35	105.33	105.64	105.52	105.21	106.2	104.25	105.48	105.45	107.8	107.24	106.03	106.14	104.65	107.23
116.61	118.73	118.04	117.89	117.29	117.83	118.34	117.84	118.43	117.74	118.27	117.94	117.99	119.07	117.08	116.66	117.19	119.55	119.32	118.84	117.64	117.56	116.7	118	118.17	117.93	119.72	116.62	118.8	119.61	117.61	117.26	118.33	118.36	118.67	116.46	117.19	119.54	118.77	116.1	116.79	118.18	116.57	116.6	117.85	117.53	118.32	118.14	118.02	118.31
106.66	106.39	107.49	105.38	105.08	107.96	105.88	106.07	106.32	105.83	105.93	107	108.45	107.01	106.08	108.54	107.48	107.34	107.27	107.76	107	106.02	106.85	106.73	106.78	106.97	107.11	107.32	108.37	107.43	106.16	106.97	107.32	107.21	107	107.84	107.47	106.17	107.2	107.27	105.79	106.16	105.61	106.94	107.59	106.58	108.17	107.73	108.94	107.41
100.55	99.676	100.22	99.629	99.497	99.465	97.688	99.731	101.16	100.07	99.96	100.02	99.267	100.07	99.017	98.877	99.724	100.82	100.38	99.792	100.43	98.968	99.109	99.763	99.323	100.75	100.11	100.18	98.368	99.609	99.999	100.47	97.702	99.394	100.16	100.49	101.17	99.221	99.45	100.28	100.57	100.19	100.7	100.1	101.41	100.58	99.473	99.966	99.293	99.332
105.64	106.6	105.56	107.8	105.99	105.91	105.3	105.77	106.95	106.26	106.87	106.11	108.33	106.61	107.14	107.58	104.64	105.97	107.37	105.39	106.69	107.98	106.11	106.3	105.5	105.65	106.73	105.35	107.04	106.28	107.67	105.21	106.27	105.79	106.99	105.24	107.63	104.42	107.22	106.13	105.67	106.21	106.95	105.28	106.09	108.23	106.6	105.75	106.71	106.27
110.82	112.06	110.46	110.8	110.98	111.71	111.89	111.83	111.45	111.41	110.42	111.12	113.26	111.52	110.63	112.86	109.75	112.8	113.28	110.6	111.88	110.42	112.2	110.78	111.51	111.06	112.5	111.11	110.72	111.32	112.11	111.97	111.37	110.42	111.8	111.54	112.14	111.46	110.81	112.16	112	111.1	111.8	112.74	112.47	111.7	113.04	111.92	110.85	110.36
99.705	101.12	98.928	100.06	101.5	100.62	100.25	99.523	98.012	100.8	100.09	100.32	99.357	99.196	99.025	99.96	100.21	99.149	99.31	101.52	99.581	99.683	98.196	99.88	100.69	99.889	99.136	100.27	100.37	99.751	100.03	100.28	100.95	99.712	98.841	99.568	98.631	98.499	100.01	101.48	100.24	99.392	99.387	99.74	100.01	100.54	99.886	100.9	100.31	99.455
103.57	104.45	105.42	103.9	103.09	103.8	104.93	104.06	104.8	103.79	102.52	105.14	102.89	106.12	104.17	103.11	103.37	104.15	104.64	104.84	103.44	103.76	102.76	103.3	101.2	103.79	104.74	104.3	103.56	106.08	104.14	104.13	105.33	105.71	103.99	102.55	103.34	105.82	103.63	105.08	103.78	103.03	102.86	104.41	104.21	103.55	103.73	105.03	103.34	103.54
107.12	106.77	107.55	106.1	108.08	105.69	106.51	107.03	106.34	107.43	107.9	106.72	107.81	106.99	107.82	106.55	105.95	105.66	105.55	105.73	107.31	106.04	106.64	108.7	107.45	107.57	108.01	106.34	106.36	106.95	107.04	107.24	106.21	106.71	107.3	106.41	105.84	106.42	107.84	106.41	106.74	107.72	106.53	105.99	106.52	107.67	106.86	106.59	107.8	106.2
109.25	112.01	112.46	111.15	110.86	111.33	111.42	112.34	110.55	110.9	112.97	110.89	110.62	111.39	113.38	111.07	109.89	110.79	110.06	113.03	109.54	110.47	112.26	110.71	110.68	110.55	110.43	111.03	110.29	110.24	112.01	110.65	111.65	110.83	112.08	112.31	109.65	111.55	111.03	112.1	111.33	111.37	111.29	110.63	110.62	111.54	112.46	111.21	111.7	113.52
110.27	111.41	109.86	109.68	111.13	112.82	111.89	111.56	110.98	111.59	110.88	110.85	112.42	110.72	110.05	111.64	110.61	110.92	109.37	110.31	110.38	111.41	112.17	110.29	110.88	109.21	111.77	110.46	109.55	111.16	111.05	110.38	110.44	110.66	108.98	109.99	110.01	111.23	110.13	111.64	111.67	111.45	110.96	111.24	110.41	110.1	111.65	110.19	110.75	110.68
112.08	110.81	111.1	109.91	112.82	112.78	111.57	109.7	113.04	110.99	110.53	109.55	111.25	110.14	110.64	109.73	110.31	111.51	111.63	109.01	112.06	111.37	109.68	112	111.99	112.61	110.66	112.11	111.37	111.83	112.19	112.12	110.08	109.48	113.23	110.26	110.11	111.39	111.54	110.53	110.92	112.64	112.73	111.96	110.85	110.87	111.62	111.37	111.09	112.31
114.75	111.79	114.08	113.84	111.71	111.77	113.59	114.47	112.35	112.33	113.33	113.17	112.33	112.86	114.15	112.19	112.74	111.24	112.59	113.96	112.56	112.18	112.88	111.2	113.4	112.61	113.76	112.72	112.09	112.87	112.21	113.4	112.56	114.18	113.71	112.29	112.09	111.5	112.95	114.33	113.07	111.13	112.61	112.76	113.29	112.33	112	113.01	113.47	113.72
103.63	108.19	104.79	104.82	105.5	104.29	105.78	105.26	105.75	105.5	105.72	106.64	105.3	104.87	104.92	105.59	105.66	106.61	105.56	104.95	105.66	105.55	106.72	106.19	106.23	104.83	105.39	105.35	106.16	104.54	107.44	105.47	106.07	105.02	105.52	106.02	105.01	105.68	106.25	105.38	106.23	106.15	107.03	105.67	104.72	105.4	104.24	105.66	106.84	106.47
110.75	109.76	110.07	110.86	110.04	109.72	111.26	110.84	110.53	111.02	111.09	109.52	110.1	110.38	108.69	109.84	108.6	113.08	111.37	107.98	109.9	109.68	111.81	112.12	110.24	111.16	109.28	110.66	109.83	110.56	112.59	109.95	110.91	110.54	111.7	109.24	111.72	110.83	110.11	110.52	109.26	109.81	110.57	109.04	106.96	109.43	111.18	110.05	109.19	110.41
106.19	104.24	104.94	105.86	106.16	107.97	105.03	106.43	105.26	105.4	106.52	105.14	106.25	104.9	105.11	105.33	106.67	105.02	105.73	105.48	105.06	105.13	106.89	106.41	105.36	105.98	103.27	104.72	104.87	104.6	104.7	105.38	107.66	104.79	105.55	105.13	106.25	105.38	106.82	104.53	104.88	105.53	104.6	105.41	106.6	104.59	103.84	105.84	103.47	106.35
110.32	111.02	111.75	110.99	109.6	110.64	110.22	111.04	110.44	112.79	110.66	111.45	110.86	110.86	112.24	111.47	110.9	111.72	112.5	111.2	111.96	110.05	110.21	110.98	110.03	110	111.5	111.4	112.04	112.17	109.83	109.81	111.56	112.41	113.23	110.79	112.25	109.65	111.92	111.79	110.99	111.07	111.52	112.46	109.52	111.42	110.55	113.1	111.57	110.37
105.55	105.44	105.69	105.39	104.32	106.24	105.11	105.66	106.89	106.19	105.36	105.98	107.49	107.75	105.96	106.95	106.6	105.48	105.72	105.42	106.15	106.45	104.4	106.62	106.22	104.83	107.55	106.28	105.18	105.97	105.94	106.04	106.29	105.7	106.76	105.18	107.28	105.06	106.82	106.61	105.55	106.08	105.29	106.33	105.06	106.01	107.18	105.49	106.85	107.25
99.099	100.6	100.4	98.119	99.967	98.198	99.485	98.565	100.5	98.26	100.01	99.669	100.16	99.578	99.994	98.644	99.626	100.34	100.72	101.06	100.71	100.68	100.32	99.559	100.04	99.477	97.862	100.77	98.466	99.677	99.19	99.668	99.831	99.886	98.953	98.891	99.12	99.967	97.073	98.93	99.359	98.935	99.518	98.394	99.856	100.37	98.813	98.042	100.86	101
106.36	106.59	106.98	105.06	104.42	105.98	106.13	106.55	106.82	104.57	104.2	105.13	105.03	105.96	105.27	105.52	106.95	105.42	105.93	105.89	106.16	106.41	105.42	106.44	105.99	105.08	106.85	106.22	104.36	106.11	105.63	105.95	106.21	107.02	106.08	106.26	105.18	105.32	106.25	105.74	106.6	106.11	106	105.97	106.2	107.16	106.72	105.08	105.42	105.81
109.09	109.12	110.72	110.5	110.11	110.12	111.2	108.55	110.27	108.54	108.8	110.01	110.04	111.54	109.65	109.46	110.14	110.1	109.24	111.55	111.62	110.31	110.63	110.01	110.25	108.28	110.99	111.57	111.01	108.97	109.09	109.58	109.85	111.27	109	109.66	109.03	110.76	108.88	109.89	109.87	110.27	110.28	109.53	109.83	109.1	109.19	108.87	109.53	109.54
105.42	105.63	106.76	106.52	106.43	106.48	106.28	106.16	106.27	107.54	103.64	105.29	106.48	107.22	107.23	105.65	105.92	106.36	106.16	107.16	106.31	106.57	106.62	105.17	105.04	106.5	106.24	108.09	107.26	105.1	107.03	107.65	106.88	106.75	107.08	105.77	105.85	106.18	106.58	106.49	106.44	104.96	106.1	105.49	107.18	106.94	106.58	106.39	107.31	107.28
104.47	104.65	105.71	104.55	105.09	105.97	105.51	106.26	103.75	104.49	106.61	106.79	106.18	105.99	104.37	105.32	105.14	106.27	105.01	106.03	106.01	106.54	105.54	106.56	104.89	105.09	106.49	105.29	106.26	107.03	106.49	105.48	106.56	105.84	105.54	105	105.3	105.65	105.85	106.65	104.55	105.51	105.28	106.02	105.48	105.11	106.1	104.57	104.53	104.43
104.89	103.9	104.94	104.84	104.02	105.25	104.13	104.13	104.16	104.02	105.22	103.68	105.52	104.21	104.55	104.15	105.66	103.86	105.16	103.83	103.54	105.91	105.35	104.09	104.29	104.57	103.72	103.39	106.03	103.52	105.06	103.57	104.16	104.64	103.49	104.16	105.84	104.79	105.77	105.58	103.93	104.67	105.06	104.06	104.94	106.15	104.84	103.61	103.32	104.58
104.59	106.38	106.01	105.6	105.24	105.7	106.63	105.63	105.68	106.02	107.47	104.93	106.92	105.69	105.68	105.37	106	105.69	106.1	104.08	104.81	105.02	105.9	104.82	105.66	105.08	106.81	106.34	104.03	105.52	104.27	104.82	106.5	103.56	106.25	106.6	106.06	105.72	105.81	105.14	105.64	106.13	105.82	105.96	107.39	105.65	104.43	103.56	106.05	105.77
106.55	107.41	107.12	105.84	107.82	108.14	106.72	107.19	107.08	105.33	107.9	106.76	106.65	106.36	106.99	106.29	107.56	107.33	106.64	107.33	107.43	108.03	107.63	107.37	107.53	106.7	105.65	104.59	105.68	106.14	106.48	108.37	106.17	106.11	105.25	108.3	106.74	106.95	105.32	107.49	107.07	106.82	106.58	107.65	106.53	106.47	105.73	107.01	107.02	106.22
110.42	111.1	113.84	110.88	111.93	109.61	109.79	111.19	111.8	109.66	111.83	111.81	110.26	112.14	109.95	111.35	112.56	111.23	110.15	111.07	112.09	109.58	110.38	111.2	111.42	110.84	110.18	112.33	111.69	111.11	111.48	111.92	110.13	111.84	111.06	112.16	111.24	109.72	110.17	110.58	113.92	110.96	110.37	110.78	111.66	109.54	111.42	112.04	111.25	111.78
104.09	107.71	105.35	105.64	104.64	106.96	105.44	106.25	104.13	108	105.22	105.6	105.05	105.35	105.85	105.53	105.55	107.2	103.01	104.42	105.22	104.97	105.15	105.28	106.26	104.87	106.4	104.02	106.71	106.18	105.29	105.1	106.9	104.58	105.16	105.25	105.1	106.65	105.83	106.85	106.26	104.61	106.1	106.33	107.26	105.56	103.72	105.39	106.72	104.66
105.16	106.72	106.86	107.25	106.62	105.63	107.61	107.07	105.81	107.39	106.79	107.84	107.04	107.26	107.35	106.96	106.05	106.22	107.47	107.12	106.56	106.21	107.22	106.06	107.57	106.54	106.04	106.23	106.17	105.66	106.49	106.25	106.51	107.52	107.76	106.55	107.33	106.54	105.09	106.99	107.08	104.95	105.84	106.68	105.49	106.98	107.07	106.7	106.56	108.09
106.94	106.28	105.57	106.3	105.69	105.87	104.95	105.74	105.28	106.88	107.51	106.42	105.67	106.16	106.24	106.38	105.86	103.73	105.88	107.47	105.4	105	105.99	106.21	105.8	104.07	105.55	106.25	105.26	106.47	104.64	107.03	106.15	105.97	105.91	105.66	104	107.23	107.42	105.66	107.04	107.26	104.93	104.32	106.4	105.44	105	107.18	106.65	105.29
104.81	103.63	105.18	106.25	105.76	104.79	105.64	105.16	105.16	103.68	104.16	105.46	105.27	105.21	104.38	103.85	104.9	105.22	106.52	106.17	105.9	106.64	106.44	105.79	107.76	106.01	105.09	106.08	104.99	103.7	106.27	104.49	105.45	106.11	106.77	105.41	106.11	104.93	105.76	104.45	104.09	104.8	104.98	104.96	105.11	104.76	106.2	106.16	104.57	105.31
110.59	112.21	111.44	110.3	109.7	110.46	111.39	110.88	111.52	111.09	109.84	111.63	112.31	111.33	110.57	112.48	113.72	110.49	112.48	112.07	110.66	110.93	111.1	110.78	113.6	113.17	111.58	111.55	110.33	110.98	110.31	111.19	111.2	110.57	110.76	110.97	111.95	110.17	111.51	110.43	110.23	110.13	112.91	111.66	111.86	111.46	110.96	110.27	110.28	110.66
105.22	106.41	105.77	104.27	104.31	105.22	106.13	103.93	104.33	104.39	105.77	104.78	105.56	105.6	105.7	105.65	104.27	105.73	104.43	104.55	106.11	103.95	104.33	103.53	106.22	105.9	105.28	104.27	103.45	104.24	104.84	105.06	104.81	104.12	104.8	104.2	106.01	105.24	105.77	105.11	104.88	106.7	105.28	106.09	105.51	102.98	104.26	106.1	102.48	105.67
105.4	106.16	105.54	107.37	105.41	107.05	106.04	104.87	105.47	106.06	104.61	106.39	106.2	105.84	107.46	104.55	105.57	106.46	105.92	104.53	104.94	104.67	104.55	104.46	104.41	105.23	104.96	105.99	104.64	106.27	105.77	106.02	105.97	107.66	105.66	105.15	106.75	106.82	104.82	106.46	105.22	104.69	105.39	106.48	104.57	107.76	105.98	107.46	106.85	104.85
105.96	107.92	105.62	105.32	107.53	107.62	106.22	106.66	105.79	107.75	108.45	106.53	108.12	106.91	106.84	107.32	107.57	107.87	106.85	106.32	107.7	106.47	107.01	107.74	106.95	107.02	106.11	108.01	108.57	107.23	107.33	107.31	106.81	104.58	107.77	106.14	108.13	106.84	108.18	108.93	107.32	107.22	108.67	107.98	107.75	109.23	106.67	107.58	108.13	106.95
113.58	113.47	113.78	113.1	113.12	113.23	113.45	113.05	111.69	113.21	111.81	112.59	113.78	112.38	113.01	113.54	113.07	112.58	112.97	113.61	113.47	113.03	113.2	113.85	113.93	112.31	112.76	113.01	112.43	112.33	113.12	112.13	111.15	112.93	112.53	110.89	112.62	112.22	113.11	112.6	113.05	112.64	113.27	111.64	112.95	112.29	113.29	112.58	113.36	112.68
99.611	100.71	100.27	99.195	99.84	100.17	99.308	101.46	99.334	99.37	99.734	101.11	100.77	100.04	103.13	100.34	99.455	98.039	99.54	100.72	100.69	99.229	99.59	101.36	100.97	99.456	100.83	100.21	99.011	101.49	99.938	99.814	101.33	101.38	100.5	101.37	99.405	99.581	101.54	100.88	101.22	101.07	99.215	101.19	99.306	98.631	100.41	99.334	101.68	100.36
111.92	112.57	113.4	110.49	111.13	111.89	111.63	111.25	110.72	113.28	113.26	111.82	112.78	112.3	112.65	111.06	112.72	110.41	111.89	111.21	111.47	112.09	111.49	111.27	111.58	112.14	111.78	110.66	113.26	111.18	113.07	112.31	111.67	112.56	113.11	113.03	111.94	112.77	111.25	112.08	110.63	111.44	111.68	110.87	109.63	111.62	112.72	109.74	111.89	111.5
105.45	105.67	105.43	105.48	103.87	106.42	105.2	104.92	106.69	105.12	106.67	106.22	103.8	103.07	105.23	104.29	105.2	104.37	104.78	104.38	103.69	105.03	106.7	105.49	104.88	103.01	105.45	104.3	106.07	104.13	104.38	103.76	104.44	104.46	104.01	104.41	106.88	104.7	103.13	104.24	104.8	104.53	105.53	105.43	106.22	103.99	103.67	106.64	105.99	105.28
105.05	104.68	106.38	106.36	105.98	105.14	105.92	105.51	108.04	105.44	106.84	107.41	105.26	105.63	106.83	105.58	105.6	105.55	106.39	106.2	107.7	104.86	106.49	105.24	107.16	105.78	106.55	106.08	105.04	105.68	108.1	106.02	107.04	106.38	106.7	105.19	105.93	107.22	106.33	106.04	106.68	106.53	105.84	107.5	105.07	106.39	106.52	105.71	107.72	105.69
104.61	105.54	104.93	104.75	105.25	105.55	105.89	105.55	106.56	106.21	105.35	106.93	105.81	102.9	106.26	104.86	105.68	105.01	106.18	105.7	105.74	105.65	104.97	104.23	104.98	106.7	105.12	104.2	105.39	106.4	104.06	105.29	105.84	105.73	105.35	105.27	105.58	106.1	104.04	105.15	106.78	105.87	104.35	105.83	105.12	105.88	105.25	105.28	105.03	105.75
104.01	106.63	106.26	106.89	105.47	107.01	107.09	105.3	106.06	107.72	107.25	107.13	106.44	107.19	105.95	105.5	105.8	106.14	106.81	107.41	105.12	106.1	105.36	107.18	105.81	106.38	106.13	106.32	104.82	106.67	104.76	105.1	105.78	105	105.76	105.51	104.97	107.08	106.82	104.84	105.46	105.54	104.9	107.48	106.07	105.36	104.72	106.25	104.71	106.17
99.793	102.07	99.983	99.861	98.974	100.77	100.43	99.265	99.556	100.42	101.13	98.961	98.992	99.722	100.49	98.935	99.83	101.71	100.13	100.74	100.33	100.25	100.34	100.45	100.8	101.65	100.13	100.02	101.39	98.535	100.44	100.07	101.42	101.88	101.14	99.568	99.766	100.03	99.963	100.73	100.34	100.92	98.659	100.43	99.693	99.772	99.609	100.69	100.71	101.74
99.114	100.78	100.05	99.06	100.34	100.58	99.571	100.56	101.13	100.82	100.38	100.78	100.44	100.31	99.228	100.02	99.696	100.02	100.93	101.55	100.97	100.45	101.5	101.42	101.01	102.35	99.638	101.3	97.415	101.52	101.09	99.836	100.82	99.487	100.75	100.64	100.47	101.17	100.76	100.63	99.976	101.36	102.03	99.18	100.91	99.142	99.484	101.28	100.45	100.86
106.82	106.62	104.3	105.77	103.9	104.64	104.15	104.52	104.79	106.59	105.5	105.39	106.46	104.29	105.38	107.56	105.57	106.34	105.81	107.17	105.46	106.85	106.46	107.1	106.51	106	106.88	106.34	105.73	104.84	105.84	105.89	104.39	106.12	104.25	104.3	106.26	105.4	105.06	106.59	105.01	105.57	106.9	105.46	105.13	105.18	105.29	105.8	105.41	105.42
107.74	106.6	105.3	107.41	106.85	106.98	105.94	106.08	106.09	108.49	106.6	106.94	107.49	107.04	105.94	105.91	104.17	105.78	106.63	104.74	105.61	106.8	107.34	105.18	106.66	105.3	107.28	105.34	106.86	104.07	106.21	105.44	106.84	105.94	106.9	106.39	105.19	104.84	106.5	106.72	105.98	106.3	107.37	105.11	105.85	106.14	105.4	106.21	106.15	106.61
111.66	110.44	111.17	110.71	111.62	108.65	110.57	110.97	109.97	110.07	110.98	110.36	110.74	111.48	109.91	111.42	111.44	110.71	108.97	110.95	111.8	111.04	110.83	110.91	110.56	110.22	110.27	109.4	111.5	111.93	112.45	110.84	111.51	109.19	110.77	109.73	111.94	110.19	111.87	110.32	109.94	109.6	109.35	110.46	109.75	111.36	109.55	111.19	110.09	110.94
109.89	111.23	111.73	111.01	110.35	110.87	111.2	111.41	111.44	110.96	110.71	110.99	110.57	113.2	109.91	111.64	109.82	109.51	109.93	110.93	111.21	109.57	112.16	110.66	110.97	110.01	110.76	110.29	109.15	110.33	110.79	110.84	111.58	112.42	110.62	112.61	111.64	110.95	111.93	110.23	111.37	111.83	109.85	112.71	110.43	111.53	111.6	111.09	111.33	109.92
112.33	112.42	112.51	111.72	112.04	111.52	112.86	111.85	112.48	112.86	111.49	111.83	111.33	112.29	112.9	113.05	112.39	111.72	111.88	111.87	112.43	112.95	112.36	111.9	112.04	112.95	112.04	113.11	112.2	112.49	110.27	111.08	111.8	112.84	112.6	111.6	112.88	114.19	112.53	110.84	111.72	110.67	112.96	112.04	112.04	111.28	112.69	111.11	111.12	112.19
106.6	105.21	105.61	106.12	105.83	104.99	105.7	106.17	106.86	105.29	105.95	104.78	104.75	106.72	105.57	105.59	105.41	105.64	104.94	106.42	105.14	106.65	106.83	105.62	105.96	105.21	105.58	106.81	104.54	106.26	105.23	106.17	104.44	105.63	104.97	105.84	105.68	106.56	105.3	105.27	104.82	104.7	104.66	106.24	105.52	104.9	105.07	105.34	105.23	105.37
105.88	106.1	106.09	106.88	106.87	107.17	105.71	106.23	106.26	106.95	105.86	106.11	105.56	107.26	105.9	105.8	106.81	105.45	106.1	106.76	105.57	106.73	106.8	105.99	106.37	106.84	106	106.01	105.59	105.69	104.7	106.58	106.67	106.85	104.49	105.03	106.28	105.83	105.48	104.68	105.53	105.63	104.5	105.35	106.44	106.59	107.48	106.36	105.97	105.95
107.15	107.3	106.61	106.38	107.63	107.5	105.75	107.33	105.81	106.94	108.57	106.6	105.09	107.95	105.73	107.11	105.93	106.62	107.14	106.32	107.54	106.04	107.46	106.52	107.52	107.69	106.56	107.25	108.62	106.62	107.59	106.61	107.7	107.33	108.47	107.73	106.51	106.44	107.25	106.89	107.42	107.61	107.66	107.17	108.31	106.99	106.87	106	106.53	107.31
111.27	111.68	111.84	111.21	111.84	109.97	113.25	110.33	111.66	110.36	112.49	109.83	111.83	111.18	111.43	110.77	111.82	110.62	111.36	110.7	112.33	110.84	112.17	110.58	111.48	111.34	110.44	112.02	110.37	111.27	110.94	110.31	113.07	110.93	111.92	111.49	110.9	109.66	112.37	111.3	111.11	109.34	110.62	110.72	111.2	111.72	112.1	110.04	111.53	111.72
105.33	106.31	104.73	103.45	105.21	105.7	103.79	107.52	104.95	105.38	105.03	106.63	103.67	105.5	103.81	105.06	105.62	106.42	105.19	104.88	106.54	105.52	106.46	104.89	106.7	106.01	105.71	106.54	104.57	104.12	104.29	106.97	105.1	106.07	106.39	105.51	105.71	104.76	105.9	106.73	104.7	105.9	105.82	105.33	104.53	105.25	105.57	105.08	105.37	106.36
99.02	99.186	100.46	100.95	99.081	98.632	98.544	100.1	100.85	99.922	101.52	100.05	100.26	100.15	99.764	102.06	101.16	99.28	98.957	98.906	100.17	100.02	100.09	100.57	100.16	101.04	98.451	102.08	98.907	98.249	99.005	100.99	99.193	100.63	100.26	100.34	100.02	100.26	99.945	100.3	100.88	99.073	101.31	100.49	99.34	99.868	100.35	99.978	100.77	99.822
109.5	110.05	110.44	111.92	111.81	110.68	110.43	110.58	108.63	110.03	109.84	110.63	110.19	107.94	110.62	110.15	110.79	110.16	109.86	110.16	111.49	110.46	111.83	111.84	110.22	111.11	111.41	111.08	111.44	110.73	111.54	109.46	110.41	109.79	109.56	110.11	111.04	109.52	110.35	109.38	110.84	110.83	109.7	109.99	109.43	110.36	110.57	109.02	111.1	110.23
112.25	111.64	110.52	111.78	111.08	112.82	111.95	111.08	111.13	113.13	110.92	110.68	110.98	112.04	114.04	110.74	111.7	111.68	111.69	112.85	112.45	109.57	112.84	112.56	109.37	109.66	112.81	112.05	112.58	112.64	113.39	113.02	111.04	111.19	110.48	112.08	111.24	111.07	111.65	112.43	111.02	111.4	112.87	109.98	110.5	110.24	112.43	110.95	110.64	110.99
107.35	107.1	106.16	106.92	105.61	106.64	106.22	106.71	106.51	107.46	105.8	106.56	105.92	106.33	105.36	107.59	105.33	107.66	107.87	105.74	106.94	106.61	105.49	108.22	106.65	106.85	106.89	106.66	106.72	106.05	106.91	105.95	105.22	108.16	107.14	107.72	106.37	106.59	106.1	105.79	106.83	107.03	106.03	107.87	107.27	107.65	105.92	106.22	107.45	106.96
103.91	104.93	105.84	106.59	105.99	106.26	104.19	104.73	106.27	106.69	105.04	105.86	104.72	104.97	105.88	105.06	104.2	106.49	105.2	104.24	104.4	104.39	106.1	104.28	106.2	105.68	104.28	105.71	105.86	103.94	106.35	105.6	105.2	107.2	103.6	106.44	105.91	106.51	105.2	106.13	105.52	107.12	105.65	104.73	104.67	106.02	106.34	106.52	104.94	103.84
105.59	105.89	105.73	104.61	105.27	105.49	107.06	104.49	104.74	104.68	105.5	105.72	106.53	105.05	105.19	105.41	106.11	106.02	106.41	106.4	106.1	106	105	105.72	107.19	105.42	105.52	104.44	105.74	105.04	105.88	105.44	106.86	107.64	104.8	106.28	106.89	105.52	106.48	105.17	104.5	104.2	105.54	106.32	105.77	105.46	106.28	105.98	106.14	105.05
104.53	104.55	105.25	103.66	104.79	105.01	103.68	105.62	107.09	103.74	105.09	106.22	103.4	105.25	104.39	105.48	104.43	105.92	105.78	103.77	102.67	105.43	104.53	104.5	105.31	105.45	105.29	104.56	105.11	105.11	103.64	104.05	105.37	105.2	104.79	105.11	104.31	104.34	104.33	104.97	104.13	105.7	104.78	103.95	104.42	103.88	104.5	105.57	105.43	104.89
114.24	111.85	112.3	112.11	111.05	112.48	112.17	113.07	113.05	113.72	111.92	113.03	112.18	113.19	111.6	113.8	112.2	114.85	112.02	113.34	114.28	113.56	112.7	112.81	113.88	111.28	114.28	112.6	112.71	112.56	112.55	113.04	112.95	111.99	112.98	111.52	112.17	112.56	112.77	111.71	112.96	113.12	112.38	112.41	112.13	113.86	112.18	111.38	112.74	112.5
105.33	103.51	104.52	104.02	103.8	105.45	105.03	104.32	104.67	104.37	103.48	104.17	103	104.31	103.31	104.21	103.9	106.39	104.79	104.79	105.88	103.64	103.96	105.26	104.25	104.51	106.24	103.45	104.18	105.18	105.22	104.01	105.34	104.27	104.03	103.68	103.88	105.3	104.24	102	102.81	104.97	102.18	104.5	103.83	103.99	105.47	103.21	103.15	103.73
100.77	100.8	98.786	101.3	100.53	101.04	99.458	99.998	101.03	100.48	100.52	101.6	102.22	99.772	100.25	100.98	101.36	100.53	99.596	100.89	101.31	99.775	100.8	99.503	99.993	101.13	102.28	98.46	99.368	99.535	101.88	101.02	101.29	100.44	101.06	100.59	101.5	99.743	100.41	99.233	101.34	100.5	100.36	102.21	99.43	100.47	100.77	100.34	99.025	100.99
104.44	104.82	106.62	106.16	104.56	105.49	104.22	104.45	105.5	104.52	105.78	104.87	105.82	104.77	105.42	106.7	104.41	104.5	105.91	106.72	105.29	106.17	105.75	107.31	106.12	105.77	105.62	105.62	104.89	106.55	105.48	106.18	105.24	104.86	104.13	105.5	104.66	105.48	106	105.31	104.28	105.33	105.58	104.8	104.87	106.16	104.75	105.55	106.34	106.55
104.88	103.04	105	103.67	103.91	104.56	105.98	105.55	105.1	103.43	105.13	103.72	103.63	104.67	104.46	104.64	105.21	104.98	105.1	105.12	103.68	103.43	104.56	103.15	104.27	102.39	104.94	104.03	104.66	104.95	103.76	103.38	104.5	105.82	105.13	103.63	102.92	103.77	102.68	105.16	105.83	104.97	104.61	103.97	104.09	103.31	105.17	105.06	103.31	104.46
101.03	100.68	100.96	99.13	100.56	100.44	99.933	101.29	101.01	100.39	100.53	101.86	99.832	101.25	101.05	101.76	99.675	100.85	99.708	100.09	99.542	101.45	99.999	100	101.72	100.26	100.72	100.68	100.96	101.16	101.3	102.12	99.985	101.13	100.09	101.26	100.52	101.62	99.158	100.82	100.74	100.85	100.23	101.51	99.733	99.679	99.566	100.11	100.04	99.249
105.75	105.32	107.12	107.41	105.88	107.46	106.69	105.06	106	106.27	106.2	105.99	106.76	106.67	106.81	105.9	105.87	106.89	105.83	105.87	105.63	105.98	107.31	106.11	107.35	106.44	105.41	106.93	106.08	108.8	106.46	106.37	106.31	105.85	107.56	105.14	105.72	105.77	107.38	103.87	106.83	109.08	108.43	106.51	107.16	106.36	106.78	105.44	106.19	104.67
106.03	107.09	106.57	108.12	106.56	107.41	105.93	108.17	104.46	106.02	106.99	107.3	107.96	105.75	107.57	107.28	107.05	108.26	104.85	106.9	107.13	107.15	107.36	108.8	106.95	106.68	107.21	107.02	105.07	105.58	105.61	106.46	106.97	106.8	106.6	106.73	106.72	105.97	105.65	106.01	107.22	106.78	107.55	106.95	109.17	105.99	106.76	106.96	108.69	106.42
108.86	110.16	109.19	110.97	108.49	110.36	110.03	110.04	109.26	110.12	110.67	111.02	109.66	109.23	110.5	109.08	110.73	110.45	110.48	110.04	108.91	110.82	108.93	110.08	109.88	109.6	111.27	111.1	109.89	110.02	110.51	108.32	111.52	112.23	110.24	109.18	111.93	110.24	110.22	111.68	109.6	109.95	108.89	110.5	111.06	109.09	110.24	110.39	110.19	109.71
112.6	111.77	113.29	111.56	112.61	110.31	112.71	111.73	111.66	111.72	112.87	112.44	110.85	111.03	109.94	111.04	110.12	113.42	111.45	111.9	111.71	109.7	112.92	111.7	111.13	110.78	112.21	110.65	109.81	113.45	110.05	111.33	110.96	110.6	110.34	113.08	113.11	112.1	111.45	112.08	110.34	110.18	110.63	112.58	111.89	111.75	110.86	112.16	111.21	111.21
100.18	101.34	100.67	100.86	100.98	101.33	100.32	100.11	100.52	100.47	102.66	99.888	101.97	99.13	100.6	101.11	101.37	99.359	101.59	99.342	100.86	98.942	100.62	99.842	101.41	100.89	101.21	100.52	101.44	98.223	101.57	98.95	101.17	102.83	99.658	100.59	102.11	101.62	98.866	99.202	102.39	100.03	101.66	101.94	101.27	100.59	101.56	100.97	100.16	99.837
106.86	105.86	104.62	105.61	105.6	105.96	104.99	104.28	105.27	105.08	106.78	104.81	104.97	103.84	106.29	107.15	106.65	105.16	105.44	103.4	103.92	105.4	105.49	106.13	103.48	104.87	103.93	104.91	104.79	105.55	106.3	105.17	103.92	106.67	106.54	105.41	103.53	104.38	104.57	105.69	106.7	105.56	105.42	105.1	104.86	103.95	105.43	107.47	104.11	106.49
106	105.44	104.28	106.38	105.31	104.92	107.31	106.47	104.29	105.56	105.94	103.3	105.71	107.08	105.57	107.15	106.01	104.64	104.67	105.03	105.08	104.81	104.78	104.4	106.91	105.1	105.64	104.21	104.8	105.49	105	105.35	107.06	105.56	105.55	105.48	104.06	105.93	106.86	106.06	104.45	104.78	106.02	103.48	104.2	106.38	105.62	105.98	105.85	103.62
103.92	105.13	101.8	104.02	104.74	105.26	104.71	105.87	104.66	104.2	104.59	103.59	104.2	104.72	104.8	106	103.84	103.88	102.5	104.91	105.19	105.15	103.89	104.43	103.94	104.38	104.35	104.04	102.98	103.64	105.41	104.3	105.16	104.08	104.43	105.71	104.01	105.04	104.6	105.6	104.51	104.8	105.27	103.63	105.44	102.84	104.08	103.77	104.16	103.25
112.59	110.85	109.79	112.22	110.39	110.38	110.95	110.69	111.72	111.49	110.89	111.48	112.51	111.92	110.08	110.45	111.17	109.88	110.75	111.55	110.59	109.8	111.24	110.23	112.15	111.59	109.29	111.03	111.47	110.38	109.38	112.02	109.81	111.48	110.72	111.87	110.67	110.09	111.09	112.34	110.41	111.11	110.69	110.81	111.22	111.18	110.56	109.97	109.9	112.15
103.71	105.32	103.96	104.66	104.36	103.94	104.79	104.79	104.64	105.19	104.15	104.84	106.32	104.36	103.18	105.63	105.47	104.81	108.08	104.22	106.04	103.43	102.93	102.45	105.83	104.21	103.21	104.08	104.85	105.01	104.23	104.21	105.08	103.59	106.13	106.63	103.93	105.1	105.95	103.25	106.22	104.44	104.3	104.67	103	106.09	104.66	104.31	104.57	105.26
105.8	105.58	105.08	106.87	104.74	106.59	106.59	105.51	104.84	106.45	106.92	107.54	105.04	106.25	104.79	105.61	106.47	106.23	106.2	104.93	105.33	105.3	105.36	107.32	105.6	106.13	107.07	106.83	106.63	105.74	105.21	107.14	106.48	106.57	104.8	105.36	106.32	106.39	103.97	106.85	106.67	106.41	106.18	106.86	105.55	105.82	106.79	105.34	106.49	105.26
106.89	106.99	106.96	106.77	106.44	107.18	106.81	107.07	107.47	107.05	107.65	106.52	107	107.03	106.55	106.88	107.87	107.26	107.11	105.55	107.08	105.61	106.59	106.03	106.54	107.28	107.97	108.34	105.66	105.99	105.28	107.1	107.58	105.71	106.01	107.93	105.36	106.37	106.86	105.6	106.69	106.5	105.89	106.85	105.48	106.13	106.75	106.15	106.31	107.59
106.78	108.4	106.54	107.43	107.89	108.15	107.13	108.14	106.38	107.37	104.96	107.23	106.35	107.9	106.18	106.25	107.17	108.02	105.9	107.36	106.79	107.69	105.7	105.92	106.92	105.22	106.59	107.14	106.49	106.67	106.43	105.23	106.23	108.42	105.61	106.49	107.91	107.13	106.97	107.33	107.01	106.89	106.92	105.59	105.57	107.86	108.47	106.08	106.29	106.75
106.34	105.85	106.2	106.37	106.69	106.33	107.71	106.57	107.61	105.64	106.61	107.39	106.98	108.45	104.82	105.92	106.26	106.54	105.97	107.29	106.19	108.16	105.63	107.59	107.02	105.1	106.71	107.05	105.44	107.37	105.82	106.25	107.84	106.26	104.81	105.97	105.77	106.02	105.65	106.2	106.28	106.99	107.37	106.35	105.37	107.03	107.09	104.77	106.47	106.32
99.598	100.43	102.16	100.05	100.82	100.5	101.2	102.44	100.14	100.56	99.486	100.72	100.29	100.25	100.36	101.28	100.21	99.869	101.13	100.63	100.66	101.81	101.97	99.561	100.29	99.557	99.616	100.18	100.47	100.31	100.41	98.931	100.96	101.24	99.374	100.19	100.45	101.21	100.47	100.3	99.971	100.4	101.89	100.64	101.38	101.23	100.27	100.6	100.16	99.744
112.04	110.31	111.6	112.09	112.3	112.95	113.44	111.99	111.65	110.85	111.06	111.19	112.39	110.87	113.56	111.6	113.15	111.6	111.73	110.86	112.05	111.16	111.18	114.15	113.31	110.93	111.89	110.94	112.59	112.35	112.83	112.33	113.47	111.55	112.88	112.7	111.04	112.51	112.73	111.79	112.92	110.63	109.82	111.94	113.03	112.01	111.78	112.28	114.24	112.69
112.2	111.71	113.75	114.4	114.67	114.91	112.5	112.02	111.69	111.5	112.71	112.48	112.7	113.15	114.09	113.75	112.7	111.92	112.69	113.88	113.57	113.86	112.69	113.3	111.4	113.42	113.4	114.12	111.09	112.18	113.24	112.42	114.52	113.21	113.35	113.99	111.42	113.27	112.46	112.2	112.26	112.56	111.49	112.87	112.28	114.03	112.52	112.33	114.98	113.5
105.61	104.77	106.45	105.53	105.5	105.57	104.05	106.37	105.14	105.94	105.52	106.17	104.62	104.47	104.78	106.36	104.71	105.98	104.62	105.9	106.25	104.32	106.27	106.09	105.98	104.86	107.88	105.84	104.81	105.02	106.42	104.59	104.5	105.65	105.62	104.71	106.5	105.71	106	106.02	106.37	106.04	106.25	106.36	105.9	104.2	105.75	105.49	105.49	106.45
107.1	107.61	106.16	107.68	106.95	106.88	106.6	106.84	108	105.1	106.55	106.21	107.58	107.22	107.37	106.05	107.11	107.62	106.63	107.79	108.03	106.62	106.3	109.68	106.6	107.3	105.99	106.44	106.27	106.77	106.79	106.13	106.14	107.34	108.31	105.36	106.84	106.9	105.57	106.35	106.73	107.04	107.22	106.51	108.05	106.57	105.76	106.28	105.95	106.54
99.94	99.754	98.46	99.919	99.694	101.5	96.888	98.807	99.221	99.771	100.03	97.458	100.57	100.21	99.807	100.54	101.02	99.973	99.101	98.929	99.392	99.199	100.45	100.57	98.752	99.605	98.294	101.17	99.784	100.25	100.42	99.846	100.15	99.298	99.115	99.322	100.86	98.781	99.195	98.078	99.694	100.41	101.05	99.28	99.479	99.046	99.245	99.976	100.58	100.32
106.25	105.63	105.97	106.16	106.12	106.86	105.4	106.82	106.87	106.02	105.92	105.96	105.83	105.91	106.28	105.04	103.97	104.56	105.72	104.72	106.43	105.19	107.16	105.19	106.59	106.05	106.59	106.04	107.24	106.71	106.14	105.62	105.71	105.92	105.85	107.38	105.56	105.97	104.61	105.83	106.24	106.42	108.45	105.67	106.34	105.95	106.43	103.45	105.55	106.82
111.33	112.14	110.93	112.26	111.1	111.12	111.29	112.05	112.84	113.74	111.54	111.4	113.52	112.08	112.2	113.7	111.74	111.2	112.57	111.93	111.53	111.03	112.78	112.67	111.76	111.4	111.91	111.45	112.13	111.22	111.31	111.96	112.54	112.74	110.97	111.85	112.45	111.37	109.49	110.41	109.29	112.64	111.07	109.44	110.64	111.22	111.17	110.43	112.28	111.6
111.82	112.66	113.63	112.46	113.46	112.19	115.27	111.72	113.03	112.99	112.43	111.5	112.72	112.13	112.54	112.95	113.75	112.56	112.42	111.87	112.85	111.83	113.21	113.05	112.72	112	112.59	112.38	114.25	115.25	112.03	111.4	112.71	113.14	113.63	111.19	112.37	112.78	114.34	113.44	111.93	114.51	113.6	112.83	114.66	113.86	112.73	110.97	111.5	112.54
103.63	104.95	104.75	104.07	104.94	102.82	102.96	105.4	103.63	104.46	104.33	103.25	104.44	104.85	104.36	104.84	104.8	104.76	105.41	104.63	103.52	104.62	104.42	105.71	102.74	103.6	104.4	104.53	104.81	103.77	104.71	103.98	103.61	105.18	104.87	105.25	103.91	104	102.8	104.52	104.42	105.71	104.64	106.14	104.15	105.32	104.11	103.63	102.62	103.09
111.72	110.37	111.37	112.26	110.46	111.24	109.58	110.63	111.44	109.98	111.32	109.26	109.78	111.24	110.9	110.49	112.08	109.88	110.71	109.39	111.03	110.89	110.2	109.08	110.57	111.2	110.45	110.19	109.55	109.47	110.54	109.78	110.53	111.14	111.52	111.71	110.84	109.43	110.05	111.55	110.73	109.93	110.68	110.84	111.78	110.87	111.8	111.3	109.74	111.65
103.47	105.18	105.78	106.28	106.51	105.13	103.62	105.3	103.96	103.49	106.53	105.27	104.93	105.27	105.53	104.77	104.39	104.1	105.33	106.77	106.18	105.69	105.58	105.69	105.03	104.59	104.46	106.5	104.14	105.92	104.63	106	103.39	104.93	104.36	105.96	105.04	104.68	105.43	106.06	105.68	107.08	103.4	105.48	105.37	105.24	104.38	105.54	105.11	104.88
106.15	105.53	106.07	106.73	105.07	105.8	107.03	105.67	105.4	105.88	104.46	107.21	107.46	105.93	105.3	106.23	105.98	106.35	107.06	107.6	105.25	105.67	105.19	104.4	106.52	106.34	105.1	106.65	105.65	106.62	104.54	106.29	106.61	104.39	106.61	105.64	106.58	106.67	104.68	107.34	106.11	105.96	105.13	106.2	107.2	106.24	104.08	106.64	105.55	106.7
112.76	112.56	112.86	111.91	113.49	112.35	112.88	112.95	112.89	114.22	113.9	112.67	112.97	112.73	112.82	112.19	113.44	112.93	112.27	112.52	112.36	111.97	112.48	113.22	113.29	111.67	113.71	113.37	111.91	113.74	113.89	111.6	111.87	114.46	113.25	112.61	112.89	110.57	113.26	113.33	114.27	112.18	112.12	112.49	113.14	111.94	112.57	112.68	114.18	113.46
105.34	106.37	107.51	105.42	103.82	105.9	104.22	106.1	107.08	105.93	106.75	107.51	107.61	105.69	105.7	105.91	107.29	106.99	106.06	106.02	106.8	105.8	107.42	107.32	106.95	107.07	107.82	107.93	105.64	107.59	106.07	105.21	106.6	105.08	105.6	106.05	106.11	107.37	105.96	106.48	107.07	106.71	106.36	108	107.32	107.14	105.74	106.62	106.39	106.2
105.36	104.98	104.36	103.54	104.56	104.5	105.39	105.31	105.79	105.11	104.53	105.03	103.88	106.04	105.17	104.53	105.27	105.17	104.85	105.36	105.01	106.5	104.96	104.78	105.98	103.8	105.16	103.97	103.93	105.94	104.28	104.61	104.49	103.97	104.57	104.08	104.94	103	103.76	104.9	105.11	103.95	104.28	103	104.39	105.55	105.24	104.28	105.44	106.4
105.06	107.09	106.58	107.28	105.77	106.72	104.36	105.58	106.04	105.96	105.42	105.7	105.57	106.67	106.34	106.93	107.12	104.18	105.56	106.93	105.16	105.24	106.17	105.82	106.14	106.91	105.63	104.92	105.74	104.9	105.95	106.69	107.89	106.81	105.54	106.24	106.06	106.57	105.18	105.07	105.87	106.86	104.78	105.31	105.25	106.3	104.28	104.69	106.01	106.12
112.74	112.46	112.4	111.53	111.79	110.98	111.7	110.55	113.05	109.39	111.06	111.64	113.19	109.85	111.74	111.3	112.32	111.29	111.65	111.47	111.08	111.85	111.51	110.46	110.85	111.42	111.28	111.07	111.01	110.83	111.76	109	110.33	111.09	111.26	112.46	111.18	111	111.15	112.75	110.66	111.22	110.58	112.35	109.98	110.66	110.34	110.54	111.39	110.79
107.61	105.91	106.97	106.58	106.11	105.3	106.53	106.74	105.77	105.78	107.09	106.13	105.39	105.01	105.39	106.14	106.29	106.68	107.19	105.58	105.24	106.21	107.86	105.47	106.08	106.55	105.66	106.52	106.18	105.5	105.64	106.41	105.8	106.64	105.64	106.63	105.3	106.96	107.07	107.61	105.24	106.94	106.91	107.39	105.66	106.96	106.06	105.59	106.41	105.46
112.31	113.2	113.12	112.68	112.15	112.42	112.05	111.64	113.56	112.25	112.29	111.11	109.63	111.37	110.64	112.99	111.17	109.94	111.61	111.47	111.74	109.42	112.06	111.34	111.93	111.51	112.72	111.83	111.76	112.02	111.69	112.27	110.62	113.23	111.7	111.9	110.24	110.18	111.5	110.33	112.76	110.92	111.31	110.55	111.74	110.95	110.62	111.54	111.58	112.39
105.05	105.23	103.88	104.48	105.05	103.82	104.83	105.46	105.38	103.98	105.41	104.17	105.38	104.52	104.43	102.82	104.9	105.32	104.07	103.73	103.1	107.5	104.92	104	104.53	103.9	105.14	104.45	104.66	105	103.53	104.19	104.81	105.4	103.91	104.74	105.57	105.73	105.42	104.33	104.39	103.19	102.22	105.83	103.75	103.13	105.07	104.56	103.99	104.59
112	111.83	113.59	112.12	112.15	111.53	111.59	112.17	112.16	112.93	111.12	111.41	110.14	111.33	111.41	113.16	111.1	111.51	111.17	112.59	112.8	111.86	111.54	111.47	111.78	111.96	113.52	113.01	109.8	110.86	111.89	111.78	111.81	111.22	111.92	112.46	110.15	113.19	112.92	112.9	112.59	111.2	111.97	112.06	111.43	110.51	112.4	112.28	112.07	110.89
103.37	103.74	103.71	103.36	103.99	103.84	104.54	105.84	104.73	103.89	103.73	104.3	105	104.62	103.8	102.65	103.93	103.76	103.95	103.09	102.97	102.57	105.46	104.98	103.24	104.92	103.74	104.88	105.5	104.51	104.91	104.4	105.61	104.71	103.87	103.32	103.82	104.27	105.24	105.53	105.96	103.85	106.48	103.12	102.91	103.92	103.17	105.41	104.27	104.34
99.816	99.138	99.013	100.57	100.2	101.01	99.796	99.489	100.99	100.95	99.822	98.843	100.74	100.16	98.378	98.912	98.275	98.266	98.539	98.758	100.62	100.35	99.062	101.39	99.761	99.704	100.61	99.868	99.104	100.23	100.46	99.106	99.839	98.664	98.786	100.23	98.767	98.895	100.02	100.17	99.823	100.33	99.897	99.289	99.123	100.08	99.116	99.248	98.761	98.484
100.74	98.246	101.24	98.196	101.79	100.87	101.08	100.5	100.15	99.816	99.669	99.809	100.79	100.95	100.97	102.75	100.58	100.04	100.78	101.23	101.38	100.4	102.32	99.115	101.38	101.07	101.84	99.907	99.9	100.57	101.56	100.85	99.219	101.73	100.09	99.569	100.53	101.91	100.76	100.95	100.22	99.745	99.785	100.3	99.836	99.35	100.86	101.05	102.11	101.76
101.58	100.24	100.99	100.01	101.13	101.82	100.88	98.662	100.36	102.32	99.543	101.29	99.938	99.28	99.619	101.12	100.4	100.42	100.44	101.11	100.36	100.06	99.368	100.25	99.952	99.792	100.21	100.55	101.01	99.89	100.53	101.2	99.174	100.27	101.74	101.72	101.8	100.79	99.995	99.995	100.26	100.81	99.971	100.65	101.02	102.61	99.418	99.183	101.2	99.999
106.66	105.59	108.19	106.44	106.94	105.54	107.67	108.2	106.91	106.7	105.95	107.21	106.9	105.68	107.57	107.2	106.45	107.6	107.41	106.91	107.85	106.57	108.08	107.62	108.01	106.19	106.61	107.15	107.59	106.55	107.68	106.63	107.34	108.4	108.87	106.45	108.08	107.65	106.43	105.87	108.22	107.61	106.12	106.27	107.09	106.9	108.95	106.26	105.44	107.66
110.74	110.14	112.32	110.43	110.17	109.68	111.8	110.96	111.58	111.95	110.92	111.72	110.75	111.6	111.11	111.53	110.78	112.14	111.28	110.92	110.48	111.9	109.68	112.46	111.76	110.67	111.47	111.33	111.12	112.49	112.79	111.31	108.69	112.8	111.68	110.45	111.57	112.4	111.07	111.84	110.69	111.5	111.52	111.08	112.76	111.97	110.33	112.51	110.54	112.73
107.18	106.72	107.62	105.41	106.33	106.04	104.88	106.14	107.31	106.6	105.78	105.87	106.21	107.28	105.44	105.77	105.7	106.52	105.35	106.24	104.51	104.95	106.12	105.64	106.57	106.65	106.72	107	106.34	104.34	105.93	107.28	105.55	106.18	106.34	106.1	106.65	108.05	106.64	106.62	105.36	105.23	105.13	107.08	106.9	105.8	105.52	105.18	106.85	105.16
116.46	119.25	117.73	118.3	119.11	117.04	118.2	118.01	118.24	117.14	116.81	116.68	117.78	117.9	117.74	117.45	115.96	116.67	117.81	117.64	117.05	117.2	118.38	118.55	116.67	117.69	117.99	117.06	116.43	115.92	116.34	116.79	119.71	118.27	118.79	116.75	117.18	117.37	117.27	118.18	118.38	116.83	117.44	118.05	118.17	117.66	117.81	116.94	117.72	116.68
110.08	109.49	110.22	109.71	110.76	110.79	110.3	111.31	110.29	110.64	111.59	111.13	110.84	109.73	111.21	109.78	111.26	111.36	110.56	110.82	110.76	110.55	111.85	109.95	109.48	110.7	112.44	110.33	112.07	111.75	110.47	110.63	110.93	110.5	111.3	111.87	109.38	109.02	110.19	111.05	109.2	110.1	111.03	110.66	110.03	111.29	110.33	110.34	109.72	111.13
105.36	105.75	106.38	105.3	105.56	104.23	105.31	105.7	105.41	107.21	106.08	106.35	105.79	103.55	104.61	105.83	107.68	106.16	104.79	104.04	107.46	104.66	107.79	104.73	105.21	105.46	105.62	104.36	106.62	106.31	106.07	105.48	106.5	104.91	105.43	106.79	105.63	106.09	105.58	105.4	105.2	105.89	104.39	105.4	107.15	105.33	105.68	105.51	106.16	106.19
106.96	107.8	105.86	105.31	108.07	105.83	106.87	105.49	105.41	105.62	107.69	106.74	106.82	106.36	106.75	105.08	107.19	106.71	106.27	106.18	104.83	105.47	106.42	108.19	107.11	106.13	108	106.4	107.09	106.27	106.33	107.02	106.9	105.3	106.69	106.96	107.04	105.31	104.41	106.85	107.27	105.09	107.49	106.71	105.41	106.51	106.68	107.77	107.05	106.5
109.7	112.21	111.2	111.11	110.88	111.21	111.07	110.7	110.57	110.31	110.34	110.45	111.2	111.4	110.91	112.18	112.26	111.29	111.6	111.73	111.69	112.77	111.65	111.99	111	112.43	111.32	112.59	111.45	109.34	113.39	110.48	110.84	112.08	111.39	111.06	110.68	112.13	110.57	111.11	109.73	111.76	112.61	111.73	111.67	112.33	110.72	110.79	111.39	111.67
106.54	106.24	104.29	104.7	105.58	105.36	105.97	104.89	105.8	105.68	106.64	105.64	104.18	104.64	103.93	104.9	105.95	105.86	106.38	104.69	105.31	106.12	105.38	106.19	104.46	104.78	105.03	106.39	103.84	106.73	105.76	105.64	105.57	104.83	104.96	104.24	105.95	105.92	104.38	104.96	105.06	105.45	105.06	106.19	106.23	103.01	106.33	104.42	105.59	107.44
96.365	99.981	99.519	100.22	100.45	100.94	100.59	100.98	99.784	99.776	100.41	100.2	99.983	98.483	100.94	98.674	99.242	99.645	97.919	100.55	99.769	99.46	98.822	98.978	99.307	100.78	100.5	100.43	99.125	100.13	99.597	99.22	99.309	98.456	100.66	100.01	99.784	98.092	98.817	100.86	99.474	100.26	100.72	100.12	99.641	99.838	98.664	98.8	100.2	100.79
103.05	104.37	102.74	103.33	105.01	104.53	105.41	104.28	104.97	104.43	104.46	105.33	104.39	103.67	104.26	102.66	103.17	103.83	102.84	104.04	103.92	105.27	104.62	102.96	103.08	103.3	104.14	104.67	104.34	103.88	105.36	103.14	105.05	104.26	104.21	105.2	104.35	104.84	105.85	103.79	103.12	104.43	104.74	104.98	104.2	104.81	103.19	103.28	105.2	103.49
106.48	103.67	104.84	106.23	105.6	105.16	104.56	105.22	105.46	105.01	105.93	105.05	106	104.88	103.29	106.21	105.76	106.03	106.49	106.55	104.59	105.69	105.2	104.94	106.4	105.15	104.77	105.7	105.82	105.32	105.27	105.85	106.15	105.33	104.06	105.27	106.16	106.27	103.78	106.24	106.03	105.3	105.67	104.44	103.48	106.35	105.37	105.31	106.08	105.77
[truncated: 400 more rows]
[truncated: 150 more columns]
