# Supplementary material for: Genetic dissection of main and epistatic effects of QTL based on augmented triple test cross design
Source: PLoS One. 2017 Dec 14;12(12):e0189054. doi: 10.1371/journal.pone.0189054 (PMC5730204; doi:10.1371/journal.pone.0189054)
Supplement: S8 Supporting Information — (ZIP) [file pone.0189054.s008.zip › z4_1550_0.8_5.csv]

101.58	103.19	105.37	102.09	106.63	104.84	105.26	104.21	105.87	103.41	105.69	105.37	106.69	104.15	106.52	103.37	103.96	104.5	104.18	105.43	105.3	102.96	105.95	104.82	105.93	105.98	105.46	106.16	106.13	102.1	105.8	105.03	102.6	104.14	103.64	105.27	105.57	104.21	104.35	102.88	105.13	105.17	103.76	103.45	101.27	103.45	102.7	102.28	104.31	105.93
103.67	105.71	105.41	105.82	102.9	107.93	104.04	104.87	105.17	106.27	103.69	104.93	104.09	107.14	104.63	104.46	105.3	106.02	106.49	103.76	107.17	103.97	104.34	103.96	102.78	103.81	104.42	104.33	107.16	103.61	102.84	102.49	104.78	103.08	104.3	103.55	105.55	104.58	106.17	107.04	105.13	106.25	104.7	105.03	104.65	104.41	105.4	102.63	105.6	106.02
100.51	97.2	100.04	98.485	99.819	99.512	98.997	98.31	97.52	99.096	101.18	100.56	99.364	100.38	101.26	98.287	101.1	98.202	96.595	97.939	97.007	100.55	99.324	100.07	101.61	103.86	98.781	100.75	97.585	97.373	98.625	99.044	100.29	100.68	100.09	100.59	100.97	99.394	99.433	99.853	99.149	98.367	102.38	99.564	99.578	100.62	100.02	97.656	99.758	98.32
108.08	108.68	106.42	107.07	107.52	107.63	106.11	105.5	106.48	108.14	105.34	107.68	104.29	106.19	108.45	106.82	108.09	107.18	105.04	106.78	106.19	106.18	106.9	107.11	107.98	107.95	107.15	105.03	105.15	107.19	106.87	106.89	106.94	107.49	106.67	107.52	105	106.41	106.19	106.71	106.56	106.39	108.33	106.99	106.41	105.91	104.57	104.23	106.77	105.33
110.68	113.51	112.79	112.34	109.33	113.59	111.88	113.76	110.94	111.8	113.35	114.11	112.15	114.72	112.17	113.69	111.38	113.21	112.88	111.72	114.1	110.03	113.24	112.96	111.77	112.38	110.39	112.41	111.32	113.77	112.92	112.09	113.55	112.77	114.62	112.28	112.19	113.36	114.45	110.4	110.87	110.63	112.98	112.73	112.05	112.29	112.41	115.08	114.54	109.26
105.92	107.23	107.78	104.81	104.92	106.04	107.29	106.09	106.03	107.53	104.25	106.47	105.67	105.83	106.71	108.07	105.41	105.46	106.11	102.85	105.32	103.51	107.21	105.27	105.18	107.3	104.15	103.01	106.85	105.14	107.42	104.4	107.05	105.02	105.42	106.86	106.94	107.52	105.29	108.94	108.22	105.38	106.41	108.07	106.45	105.1	107.77	106.52	104.81	107.01
98.684	98.839	100.44	100.33	100.29	99.91	99.522	101.03	101.75	99.726	99.999	100.14	99.006	99.225	99.946	100.13	100.79	100.03	99.27	98.419	99.655	100.24	100.9	98.541	100.25	97.17	100.45	98.532	100.66	97.969	99.484	98.253	99.793	101.14	100.47	97.716	100.24	99.946	100.18	99.865	100.13	102.48	99.605	99.357	100.7	99.787	101.12	101.52	99.568	100.58
105.42	103.5	105.81	106.94	106.31	106.68	105.45	106.68	105.1	106.36	106.3	104.64	105.71	105.83	106.56	104.9	104.48	104.45	102.89	106.31	105.7	105.66	105.27	105.49	107.64	107.36	105.98	105.07	106.33	106.44	103.5	105.55	105.86	106.32	106.68	105.33	105.05	104.53	105.23	106.99	104.05	106.74	104.42	103.73	105.9	105.56	104.06	104.3	103.45	104.88
110.13	111.25	110.51	109.17	108.99	111.53	112.81	110.47	111.56	111.61	109.97	110.87	110.66	110.88	111.42	112.98	109.22	111.21	112.51	111.93	110.79	111.15	110.92	112.28	111.26	114.2	112.34	111.2	111.65	110.06	111.1	112.8	113.78	111.68	112.31	110.9	111.29	108.18	111.44	110.6	110.92	112.36	111.58	109.46	109.79	111.41	111.64	111.49	113	110.98
101.31	100.61	100.94	100.3	99.422	100.81	100.8	100.29	100.06	100.12	101.8	101.07	101.06	101.63	99.722	101.98	101.21	98.764	100.86	100.46	101.1	101.21	99.323	99.653	99.547	99.535	101.11	100.6	101.11	101.56	100.73	99.581	98.021	101.57	99.022	100.69	101.32	101.58	99.284	100.55	100.54	100.64	98.536	99.007	100.68	101.17	100.22	98.75	99.887	98.748
99.478	96.166	101.61	99.948	99.742	103.41	101.2	101.97	100.6	100.5	99.343	99.689	99.743	99.523	99.899	100.15	100.14	98.663	98.573	99.547	99.485	102.01	100.07	101.21	99.571	101.52	101.59	99.94	101.5	100.99	99.743	98.733	99.801	100.66	99.716	101.46	100.08	101.59	100	100.91	98.517	103.32	98.726	100.06	100.87	99.757	100	99.772	101.09	100.39
112.7	111.64	109.95	111.63	115.02	113.41	111.72	113.14	109.31	113.07	113.42	109.78	113.07	111.21	111.58	110.76	113.75	112.19	112.28	111.43	113.06	112.67	111	109.53	112.94	110.54	113.46	113.34	111.38	112.79	112.01	110.6	114.66	113.68	112.39	112.91	110.7	112.98	110.81	111.08	113.33	107.16	111.67	114.56	109.95	111.08	111.73	112.84	111.73	110.45
111.32	113.91	112.75	113.26	111.97	112.72	116.15	111.79	111.24	112.74	112.11	114.27	113.32	111.71	113.46	112.52	112.99	109.88	112.44	112.38	112.46	113.43	113.47	114.22	112.95	112.47	111.99	111.57	112.31	115.38	112.36	115.3	114.71	113	110.4	112.14	111.49	113.45	112.52	113.4	113.06	114.13	113.11	112.07	113.34	112.89	115.7	111.23	112.62	113.93
112.08	109.65	111.75	112.11	111.72	112.05	112.24	113.71	112.43	111.63	112.22	113.13	110.16	110.75	111.41	111.39	112.04	111.96	112.66	112.79	112.02	112.93	110.03	111.37	113.64	110.35	111.81	112.33	112.98	113.03	112.46	112.7	111.31	113.19	111.37	113.68	111.9	110.08	111.44	113.93	112.37	112.13	111.2	110.78	109.55	112.02	110.39	111.09	111.38	112.14
116.67	115.9	116.72	117.03	118.65	117.33	117.42	116.58	118.33	117.64	116.82	119.04	118.37	116.97	119.21	116.74	118	117.76	116.84	119.83	117.22	118.55	118.91	117.3	116.34	118.65	118.68	116.62	116.31	117.77	116	117.31	118.09	119.38	118.98	115.82	117.2	118.06	118.53	118.02	115.11	117.68	116.3	116.25	117.17	115.24	116.7	117.08	117.59	117.82
106.49	104.83	107.36	105.22	105.41	106.16	105.02	104.71	104.66	104.51	105.67	106.49	105.64	106.95	105.6	104.49	107.5	105.47	106.86	105.6	105.76	106.42	105.5	106.52	105.97	108.31	106.72	103.76	107.2	107.42	107.28	107.83	105.12	105.45	105.13	105.76	106.84	106.86	107.71	105.71	107.05	106.58	106.37	106.66	106.34	104.26	104.16	106.81	106.19	106.63
104.08	106.2	105.88	104.81	104.55	103.77	104.55	106.3	105.93	107.18	106.32	106.81	104.31	106.27	104.24	105.25	105.77	106.87	107.21	103.22	105.2	106.83	107.14	105.99	104.63	104.71	106.02	109.63	105.95	103.95	106.75	107.67	105.38	105.5	105.03	107.27	104.54	104.75	105.08	107.08	104.68	105.88	104.58	104.38	102.87	107.47	106.47	107.36	104.38	105.76
102.88	101.16	100.23	97.906	100.55	101.79	101.7	102.7	101.22	98.81	100.35	100.46	100.48	100.28	99.361	101.22	99.96	101.51	103.18	100.99	102.2	102.17	100.17	99.536	102.49	100.98	101.3	101.87	100.73	100.68	98.734	100.85	100.65	100.9	100.81	100.48	102.25	97.558	102.34	100.16	98.704	101.8	101.23	102.25	99.132	101.65	101.66	98.537	103.26	103.71
111.76	110.21	112.29	112.58	111.57	110.98	112.79	112.37	113.72	112.03	111.93	113.6	111.35	111.61	112.73	113.26	108.78	111.9	110.12	111.4	112.56	113.66	111.24	111.84	114.03	113.52	113.66	112.7	113.07	110.89	111.96	111.39	111.96	112.11	111.73	111.13	112.42	111.25	112.07	110.34	110.1	110.73	111.23	112.04	112.63	110	112.47	111.94	112.93	110.55
100.86	102.84	98.492	102.4	100.9	99.26	100.72	102.34	100.04	99.14	99.465	101.03	102.03	99.808	100.93	100.69	99.418	100.51	98.944	102.69	98.136	99.882	98.349	103.94	100.84	101.63	101.82	102.85	101.53	101.27	99.427	98.818	99.391	102.09	100.5	99.457	100.28	101.26	103.21	101.51	99.513	100.86	100.08	101.44	99.637	100.51	101.83	102.3	101.18	102.21
104.25	104.2	102.82	107.5	102.86	104.87	104.34	102.35	104.31	103.33	104.05	103.01	103.33	104.02	106.08	106.14	104.64	104.89	103.35	104.97	105.76	103.85	105.52	105.75	103.7	104.56	105.33	103.11	102.45	104.74	103.13	103.92	105.48	102.46	102.15	104.79	102.59	104.87	105.2	103.11	105.65	104.52	105.73	106.04	104.83	103.39	102.89	102.66	105.75	103.77
115.23	111.63	111.34	111.89	113.03	114.63	112.52	112.39	111.45	112.9	111.92	116.89	111.67	114.66	113.78	113.39	114.1	112.5	111.57	113.92	114.02	112.2	111.03	111.17	111.14	113.62	112.55	113.89	113.3	112.15	112.75	113.65	114.04	112.78	112.91	113.29	111.11	113.24	113.49	112.17	111.41	111.75	113.16	113.99	112.8	111.17	114.16	113.67	113.17	114.75
117.05	118.05	119.73	116.86	119.38	115.89	117.31	116.26	116.12	117.93	116.73	116.5	117.07	118.03	117.33	118.55	118.97	118.71	117.66	117.34	116.24	116.37	114.36	118.03	121.06	119.08	117.39	117.69	118.07	115.51	119.32	118.71	118.18	117.06	116.53	120.71	116.5	116.6	115.97	117.09	115.16	116.92	114.62	118.93	117.31	117.95	117.78	118.56	117.44	117.69
105.79	102.94	107.17	102.57	106.47	105.86	104.88	104.75	105.22	104.4	103.28	106.07	103.59	103.04	106.07	106.73	105.52	105.09	104.55	105.15	106.28	104.04	104.66	106.65	105.03	108.03	104.09	105.34	106.54	106.12	106.08	106.71	106.65	102.54	104.92	103.46	103.53	107.48	107.25	104.6	104.78	104.12	106.5	104.97	106.19	105.73	106.42	106.71	106.01	105.66
105.62	106.2	105.1	105.03	105.12	104.65	105.92	105.11	106.09	105.43	107.07	105.44	108.32	104.97	104.17	106.24	108	106.03	105.79	105.35	106.79	105.22	103.44	107.16	106.1	104.99	108.17	104.36	106.14	104.47	104.48	105.73	105.68	106.13	106.21	105.78	107	105.52	103.15	106.89	106.43	107.87	105.36	103.91	108.03	104.34	105.55	104.95	104.45	105.45
106.71	106.44	105.18	106.75	107.17	107.8	105.78	105.09	105.42	105.45	107.65	104.38	108.33	106.66	104.24	105.81	106.18	107.66	104.09	105.12	105.54	107.03	107.51	108.4	104.22	105.81	105.33	107.63	104.57	106.8	104.82	108.45	105.16	106.17	104.25	105.85	104.86	107.84	103.86	105.99	107.05	105.45	107.42	104.9	105.67	104.95	106.17	104.92	106.98	106
107.53	110.73	112.58	110.52	111.79	113.11	111.14	112.56	110.24	111.46	111.38	111.74	111.39	112.48	112.69	111.73	110.84	109.11	110.97	111.23	109.58	109.13	109.97	111.97	109.81	112.59	110.53	111.03	112.06	110.87	112.24	112.64	110.74	111.34	111.7	111.64	111.12	110.18	111.88	112.08	112.22	111.45	112.86	111.46	110.55	112.08	108.39	111.6	112.39	110.85
101.28	99.852	99.122	100.7	99.878	99.537	100.42	101.43	98.661	102.18	100.53	101.51	96.792	99.313	100.01	99.694	101.18	100.41	100.06	98.352	102.19	98.415	102.43	102.22	100.92	99.931	102.79	99.695	101.58	100.35	101.35	100.42	98.68	100.24	101.24	100.54	101.46	99.462	99.898	98.782	97.952	100.42	100.78	100.45	102	99.797	99.388	98.649	101.82	103.59
105.03	105.38	105.06	105.28	107.25	104.33	104.58	106.79	107.85	103.82	104.02	104.76	104.63	105.26	106.26	107.26	106.71	105.69	106.16	103.69	105.84	104.72	105.49	106.15	104.46	105.93	105.52	102.28	106	103.1	105.71	106.84	105.07	107.3	105.65	105.07	106.79	106.4	104.92	105.98	103.23	104.98	106.05	104.9	104.09	107.28	106.73	104.64	105.26	103.85
112.37	112.7	111.96	111.27	111.28	109.63	112.62	110.82	113.58	111.55	112.77	111.7	110.8	112.5	111.9	111.28	112.11	110.85	110.83	113.59	114.91	112.42	112.23	112.33	111.05	114	112.06	112.58	111.07	111.95	112.1	111.21	112.86	115.45	112.7	112.65	112.01	112.25	111.78	112.44	110.61	111.85	111.37	112.85	109.71	111.83	111.74	112.97	111.56	114.52
108.83	107.3	105.9	105.55	106.41	105.2	106.17	106.54	106.52	104.56	106.4	106.74	108.21	105.57	107.17	106.42	107.97	109.61	105.01	107.71	107.53	106.18	104.95	108.13	105.02	106.96	106.57	105.38	105.88	105.78	105.73	106.97	107.29	106.1	105.66	105.11	106.1	107.04	105.23	106.62	106.7	106.16	108.62	108.33	107.3	107.36	106.63	105.06	107.31	106.82
116.6	116.51	117.53	117.09	118.95	114.84	116.19	119.45	120.4	116.83	117.3	120.62	116.2	119	118.88	118.26	116.49	117	116.58	117.91	115.96	118.84	115.82	119.65	116.17	119.63	119.07	119.52	117.64	116.92	117.14	117.82	117.05	119.85	116.86	115.41	116.86	115.86	116.37	118.48	116.66	117.09	117.72	116.26	116.22	118.42	118.1	116.36	116.01	118.18
104.24	105.9	108.37	104.87	103.13	105.22	104.2	106.46	107.35	105.22	106.23	105.9	107.18	105.14	107.12	107.96	105.13	105.97	104.2	106.78	106.64	106.98	106.93	103.52	108.14	107.36	105.42	103.77	107.37	106.37	105.25	107.31	105.26	105.65	104.2	106.44	106.8	104.58	107.27	105.39	106.92	105.14	103.22	105.2	105.87	105.26	103.05	106.05	106.12	105.41
104.4	107.33	103.58	104.78	106.83	107.65	108.18	108.31	105.36	106.39	107.12	105.13	109.2	106.4	106.37	107.37	104.64	106.82	107.95	104.51	108.26	106.48	107.04	106.7	106.22	106.48	106.89	107.72	106.4	109.1	106.49	105.15	108.22	108.01	107.06	108.14	107.42	108.35	104.75	105.96	106.24	106.18	106.56	106.09	108.28	107.65	109.45	105.93	106.02	107.65
106.22	107.66	103.92	106.74	105	107.07	104.9	104.8	106.56	109.05	105.54	107.49	105.97	104.5	104.79	105.2	106.1	104.86	105.14	104.2	104.42	104.62	107.66	104.87	104.83	104.61	103.31	104.26	102.46	104.95	105.61	105.56	106.2	103	106.19	106.44	103.86	105.54	108.37	105.17	105.99	104.28	104.49	106.99	107.68	103.52	103.06	104.21	104.08	105.27
104.38	104.55	106.17	104.93	106.62	103.58	103.02	104.47	104.13	104.54	104.45	105.65	105.43	105.37	103.04	105.29	105.84	105.08	104.54	106.58	103.16	103.62	104.85	103.91	104.8	106.57	103.72	103.51	105.7	106.23	107.65	104.23	104.14	104.94	105.94	106.42	106.12	103.92	103.11	106	105.71	106.73	104.29	106.17	103.74	104.86	102.44	106.72	105.67	106.62
111.43	113.49	111.16	112.45	111.35	110.95	111.91	110.37	113.09	111.96	110.27	110.64	112.22	111.89	111.63	112.12	110.63	109.34	112.84	111.09	112.62	110.79	112	111.97	111.84	110.53	112.33	110.73	112.07	110.99	112.5	112.29	111.34	111.22	112.5	110.6	109.23	113.69	111.24	112.69	114.09	112.85	113.51	111.24	111.5	111.06	109.5	112.19	111.29	111.23
109.69	110.23	109.73	110.47	109.5	109.82	108.02	111.34	108.64	111.61	110.04	111.53	109.59	111.66	110.27	110.13	110.28	108.41	109.44	110.09	110.82	109.17	110.67	106.46	108.48	109.6	110.48	110.32	109.32	107.98	107.75	108.75	109.16	110	111.4	110.14	108.69	109.56	109.5	110.7	108.63	110.37	107.93	109.11	108.26	110.28	109	109.01	107.61	110.46
105.6	105.66	104.96	107.3	105.77	108.35	108.46	106.59	104.11	106.26	105.1	106.17	106.92	105.51	103.45	106.99	106.52	105.65	104.88	107.82	105.42	104.47	103.59	106.67	105.77	105.58	102.57	106.73	106.55	104.35	106.24	106.75	104.75	106.37	107.07	107.42	105.91	107.03	107.35	105.8	106.78	105.69	106.45	105.28	105.94	105.18	107.31	106.53	107.19	106.6
103.63	103.92	104.72	106.86	105.39	103.98	104.48	104.99	103.75	106.23	105.74	103.62	104	106.51	107.38	106.47	106.45	108.18	104.28	105.76	104.5	105.68	104.64	104.1	104.28	107.67	107.39	106.59	107.38	105.42	103.65	103.82	104.77	103.44	105.11	105.84	106.01	105.09	103.94	105.25	106.35	104.33	106.92	104.99	105.01	105.47	105.74	105.59	105.78	105.1
105.93	107.35	106.46	105.93	106.69	108.35	106.8	108.86	107.2	106.65	105.82	107.16	106.61	105.79	107.27	106.89	104.13	106.94	104.42	107.36	105.01	104.71	108.58	105.36	104.51	104.82	105.83	104.76	104.67	104.95	106.58	107.57	106.79	105.62	107.53	108.16	107.31	108.05	108.21	107.67	105.76	105.13	106.35	106.81	105.39	106.79	106.39	108.06	105.29	108.17
113.94	110.86	112.46	114.09	111.69	112.04	110.97	113.58	111.79	112.39	111.91	111.75	114.71	112.2	111.33	112.32	112.32	111.9	113.07	113.02	112.01	113.85	113.13	113.24	113.77	112.73	113.24	111.41	113.13	113.9	112.98	111.99	112.27	111.34	112.75	112.77	112	114.16	112.44	112.59	113.27	113.73	114.79	113.03	111.29	113.74	112.95	113.25	113.83	113.64
109.92	111.53	114.19	111.49	113.32	112.13	110.9	112.23	112.24	110.51	112.65	110.68	112.01	111.85	110.58	113.32	111.98	113.96	113.73	109.4	112.41	113.79	113.16	110.01	112.9	112.15	110.8	111.58	112.59	111.29	111.99	112.2	111.65	112.1	111.39	110.11	110.93	111.92	114.84	110.88	112.18	112.12	111.03	110.72	111.52	110.82	114.12	114.09	112.41	110.24
113.09	113.43	111.26	111.16	113.18	110.64	112.05	112.04	111.24	113.25	112.2	113.3	112.4	113.34	112.07	111.69	111.18	111.83	110	112.25	110.58	112.01	111.62	111.16	113.13	112.46	112.18	111.59	110.47	109.38	112.22	110.64	110.32	111.97	113.57	111.75	111.55	112.88	113.8	112.22	112.37	111.45	113.44	112.92	113.47	112.1	113.35	111.99	110.84	112.3
106.73	104.36	105.56	106.04	107.57	105.09	105.33	106.39	105.2	105.96	106.75	105.9	104.84	103.84	104.57	104.7	107.24	106.28	105.11	106.39	104.36	105.93	105.87	105.56	103.07	107.25	103.88	105.61	105.84	106.46	104.29	107.7	104.6	104.04	105.62	105.83	104.99	104.8	105.45	107.59	107.08	105.49	109.06	104.92	105	103.3	106.68	107.93	105.23	107.94
101.75	98.859	101.48	101.12	100.76	102.71	101.31	98.163	100.61	99.155	102.13	101.9	100.03	100.6	99.833	101.61	101.09	100.72	99.225	99.134	101.83	103.26	99.103	98.728	101.09	100.66	100.86	100.99	99.136	98.709	100.31	101.17	100.19	103.38	98.832	100.73	99.952	101.13	98.726	101.96	103.29	99.385	100.46	98.155	103.08	103.55	98.923	99.354	99.847	99.643
103.44	104.95	106.53	103.66	104.71	107.23	107.48	104.13	103.73	105.79	104.49	104.52	107.76	105.25	105.32	102.38	105.68	105	104.71	106.12	105.99	106.72	104.12	105.6	103.69	103.7	106.15	104.66	106.48	105.69	105.58	104.32	106.27	105.4	105.96	106.8	103.04	107.36	105.81	105.09	105.25	106.37	106.77	104.73	105.47	104.87	106.08	105.12	103.59	105.18
110.95	110.65	110	109.42	110.77	110.8	109.54	108.54	107.02	110.41	109.52	109.53	109.52	111.39	109.2	109.1	112.03	108.78	109.72	108.84	108.84	111.14	110.56	111.51	109.68	110.31	110.77	108.7	109.43	107.94	106.5	106.34	108.44	109.51	110.71	109.65	109.49	109.37	107.27	108.53	109.07	111.04	108	111.26	110.73	109.54	110.16	108.89	109.25	111.16
111.47	111.22	110.69	112.96	112.86	111.22	109.19	110.21	109.65	111.56	111.71	111.19	113.41	110.41	111.2	110.56	111.58	111.41	113.42	112.09	109.72	111.47	110.44	111.38	114.28	112.07	110.79	111.97	113	113.36	110.56	110.03	110.9	108.87	113.11	109.23	110.94	110.6	112.07	111.17	110.01	109.41	110.6	110.59	109.59	109.79	107.61	110.8	109.71	112.12
110.72	112.39	112.04	109.15	111.42	113.05	111.6	110.9	112.63	114.73	113.13	112.01	110.99	111.58	112.41	112.43	111.54	111.29	111.15	111.97	110.49	111.49	110.39	111.16	112.12	113.58	112.35	114.3	112.28	112.14	112.34	112.64	112.97	113.32	110.94	111.4	112.33	111.91	113.54	110.34	109.98	111.18	114.52	114	111.3	114.06	112.35	113.39	111.85	111.61
103.56	106.27	104.21	103.34	104.84	103.97	105.2	104.57	106.37	104.98	104.64	103.16	103.87	105.81	105.24	105.74	105.4	106.4	106.8	103.32	105.5	103.89	108.1	105.92	105.18	106.12	104.86	106.05	102.49	103.32	105.52	105.87	104.1	105.44	105.25	103.61	107.45	105.98	103.92	105.53	104.79	106.87	104.39	106.65	103.57	104.07	104.21	106.49	104.94	104.78
106.65	104.65	106.37	105.78	106.41	104.44	104.83	105.07	104.21	103.52	105.98	104.49	106.94	106.23	106.24	103.74	105.32	106.57	105.71	106.18	105.08	106.45	105.08	105.39	104.54	104.87	103.72	106.48	107.69	104.99	105.92	103.31	108.17	105.52	105.01	106.37	105.42	107.64	106.24	104.9	107.52	104.12	105.35	106.55	104.18	106.47	106.39	105.27	107.27	105.4
110.25	110.46	113.7	111.04	109.63	110.42	110.84	112.39	112.58	109.05	110.64	110.74	110.79	111.16	109.28	110.08	109.78	110.72	110.18	114.21	112.5	109.25	111.61	110.82	110.99	110.94	112.02	110.11	113.37	110.47	109.19	109.37	111.83	112.13	112.36	109.76	110.16	109.88	109.86	112.13	111.69	110.68	110	109.55	110.61	111.52	113.49	109.67	109.02	112.55
102.54	105.48	104.57	104.39	106.22	105.69	108.42	105.68	104.24	103.08	104.44	106.44	104.68	103.26	105.33	103.29	104.98	104.56	103.69	104.08	102.45	104.18	104.44	104.19	104.9	104.13	105.16	101.85	104.58	103.11	104.11	104.35	104.8	105.28	106.32	103.23	104.56	103.88	103.65	105.67	102.33	103.47	105.67	102.97	105.66	107.48	103.62	104.59	104.66	104.15
109.78	112.74	109.5	110.53	109.75	111.17	112.51	111.68	112.59	110.88	111.91	110.8	110.82	111.79	108.68	111.41	111.16	110.46	113.04	110.1	110.27	109.64	112.68	111.83	112.6	110.47	112.13	109.46	110.84	110.73	110.75	110.76	110.47	109.96	110.47	108.64	111.4	112.75	110.02	113.72	111.42	109.24	109.77	111.71	109.72	110	110.17	111.61	112.29	110.62
112.16	110.55	111.02	113.89	113.5	111.47	112.38	115.99	112.93	110.89	111.32	112.93	112.64	112.99	111.84	112.64	113.04	111.21	114.78	111.77	112.23	111.61	112.04	110.85	113.15	110.2	112.54	114.34	112.01	111.9	114.13	113.37	110.57	112.62	113.95	110.77	109.69	112.93	113.16	113.64	111.9	114	112.59	112.69	111.59	112.82	113.19	115.27	113.52	110.78
102.98	103.19	102.88	103.82	103.3	104.15	104.98	103.45	108.11	103.28	103.76	103.05	105.31	103.75	104.46	102.04	105.74	102.75	103.01	102.97	103.12	105.86	105.78	103.16	104.98	103.34	105	103.34	105.61	106.18	102.7	104.06	105.78	104.57	103.74	104.97	105.29	105.24	103.72	104.12	104.77	104.24	106.58	105.76	105.67	103.86	104.78	105.77	101.78	105.6
100.39	101.31	100.94	100.96	101.54	100.55	101.35	100.09	99.724	98.647	100.18	99.841	97.122	98.736	99.724	100.74	99.457	99.481	99.592	97.874	101.07	102.05	99.642	99.028	101.43	100.44	102.46	101.8	100.31	99.441	99.244	101.26	101.27	99.443	103	101.32	101.26	97.899	101.62	98.757	99.947	100.19	101.12	100.72	100.5	101.72	99.656	99.998	101.54	100.09
106.27	107.54	104.64	105.08	105.61	105.82	105.46	106.59	109.15	105.24	106.26	105.97	103.88	107.78	106.28	106.59	104.69	107.87	108.01	105.58	106.58	108.02	104.64	107.37	106.73	107.34	107.25	107.71	105.33	105.34	107.81	106.5	106.99	104.65	105.56	106.25	104.24	107.73	104.61	105.04	107.41	105.81	104.15	105.23	106.51	108.04	107.43	107.02	106	105.95
105.95	107.94	104.23	106.03	105.41	104.44	104.53	108.37	106.08	106.08	107.28	104.32	104.49	106.94	105.66	105.53	105.33	103.89	105.64	105.43	106.9	106	106.18	106.45	104.86	106.76	106.42	104.4	105.01	105.75	106.98	106.04	104.01	104.94	104.73	104.08	105.25	107.41	104.44	105.78	104.33	105.33	105.5	103.76	104.44	105.72	104.95	106.95	105.19	106.3
105.34	106.17	107.93	105	104.94	103.93	104.09	104.33	104.37	104.96	107	105.81	108.14	105.14	106.46	106.19	106.1	106.43	106.04	107.01	106.31	105.97	106.97	106.82	104.24	104.71	104.46	106.14	106.07	106.12	107.56	106.93	107.4	107.38	108.18	108.21	104.78	108.14	106.91	103.62	106.09	107.9	105.79	109.53	105.9	106.26	105.96	106.94	107.47	104.9
104.41	106.32	106.96	103.67	105.6	104.73	103.47	104.92	104.37	104.46	108.53	106.35	106.41	104.65	109.15	106.12	104.1	105.38	106.43	106.2	104.83	107.26	108.97	106.92	105.77	107.44	108.62	106.61	105.77	106.11	105.74	104.8	105.89	105.36	105.55	105.72	107.61	106.62	107.28	106.35	105.98	106.17	104.35	105.63	103.84	106.5	104.67	106.76	105.8	104.5
104.81	105.26	103.18	105.03	104.6	106.22	105.39	105.73	104.27	106.99	103.93	105.89	107.23	102.19	104.25	103.66	104.34	104.73	104.27	104.65	106.18	105.26	106.5	102.91	104.87	105.84	107.09	104.53	103.53	104.41	103.86	103.44	104.59	104.41	105.94	104.25	105.21	103.72	105.78	105.08	106.58	105.17	105.84	105.61	106.01	106.52	103.24	105.5	105.08	106.98
110.42	110.26	109.08	110.88	109.24	109.61	112.94	109.04	108.6	110.17	112.7	110.46	111.45	110.28	108.09	112.9	107.77	111.96	109.39	109.37	108.33	109.86	109.19	111.42	109.96	109.33	107.77	112.25	111.66	108.54	112.04	110.8	110.18	111.22	111.65	111.57	110.96	108.64	111.44	111.87	110.43	109	110.75	110.58	109.68	109.72	109.48	112.1	110.72	109.36
114.38	111.45	112.53	113.68	112.62	112.47	113.05	114.6	112.83	112.6	113.06	112.47	113.38	113.08	110.51	111.62	114.1	112.37	112.1	111.7	110.95	114.09	111.92	112.06	114.72	113	113.41	112.21	112.24	112.2	112.7	111.77	114.11	111.41	111.94	114.28	111.18	114.36	112.11	112.2	109.21	111.93	111.73	113.63	112.35	112.63	111.31	113.4	111.65	112.65
112.4	112.35	112.29	111.28	112.25	111.25	112.16	113.23	110.56	113.94	111.74	113.68	110.26	113.85	109.59	111.05	112.08	112.52	112.11	110.2	111.87	112.81	110.17	112.38	110.85	110.44	112.11	111.58	110.54	112.69	111.54	110.24	112.36	109.29	110.89	113	112.48	109.48	110.29	110.21	111.39	113.33	109.76	112.1	108.45	109.65	111.98	114.47	113.15	113.59
109.74	108.86	105.93	108.04	105.2	105.86	105.28	106.72	108.21	105.4	105.61	105.52	105.23	108.75	107.41	106.7	106.91	108.39	106.35	106.77	106.58	108.78	107.67	107.49	105.89	107.63	108.1	106.63	107.73	107.85	108.26	106.68	108.57	106.28	105.56	105.96	105.46	106.29	107.28	106.8	106.09	107.62	105.59	104.69	105.65	106.66	107.13	104.84	104.17	105.74
101.21	100.57	99.854	101.27	101.96	99.967	100.79	101.3	99.475	99.087	101.55	100.09	97.741	98.943	100.44	99.825	101.6	101.2	100.08	100.25	104.48	99.194	99.993	100.36	100.63	101.88	101.88	99.729	99.806	99.589	99.38	100.64	100.36	103.23	102.12	101.43	99.583	101.09	100.09	101.45	100.48	100.5	99.975	100.77	99.122	98.998	99.041	99.076	99.611	101.58
114.99	113.1	112.63	113.42	111.66	112.24	111.28	113.43	111.67	114.79	115.22	114.17	113.11	113.25	113.55	114.53	112.55	113.27	112.46	112.77	113.54	112.14	113.23	115.04	114.36	113.17	112.2	112.92	111.28	112.56	112.45	110.66	114.25	113.44	111.89	112.51	112.61	112.48	112.72	113.04	111.56	112.5	113.28	112.15	114.56	111.62	114.41	113.19	112.27	113.15
118.71	117.29	115.41	117.58	118.08	116.87	118.02	118.56	115.25	118.48	119.08	118.18	118.22	117.63	116.92	118.31	116.49	116.71	117.48	117.25	117.79	117.32	117.3	117.38	116.95	117.99	116.86	118.01	118.46	117.93	118.83	117.51	117.49	116.5	118.28	119.19	119.29	115.46	116.73	117.74	117.97	116.39	117.81	117.7	117.5	115.98	117.93	116.77	118.24	116.24
107.56	108.16	105.21	105.59	106.95	106.76	107.88	107.69	106.22	107.85	103.99	107.96	108.98	107.05	107.92	105.34	107.06	106.77	108.61	106.67	107.19	107.22	105.96	106.66	105.25	106.64	107.89	104.65	107.95	107.49	107.98	106.77	108.94	108.21	104.71	107.94	108.21	109.2	107.43	106.45	104.9	107.72	107.53	107.61	106.44	107.03	107.43	106.03	109.43	107
109.29	111.77	112.14	111.45	108.54	112.64	110.93	112.09	112.93	112.65	113.28	112.44	109.84	110.98	109.34	112.44	113.43	109.85	110.31	111.13	111.92	112.28	113.37	111.19	108.12	111.76	110.95	112.93	108.65	111.29	110.38	110.8	109.85	110.37	111.38	111.39	112.52	110.46	113.14	110.36	110.22	110.92	110.65	110.14	111.8	111.14	112.53	113.02	110.81	111.19
107.07	105.92	108.14	107.26	106.12	106.61	107.25	107.24	106.58	109.49	107.62	107.6	106.23	105.83	108.56	105.98	107.65	107.15	105.63	106.76	107.04	105.14	106.07	108.42	107.86	107.57	108.56	107.45	107.4	107.14	105.25	105.31	107.78	106.95	108.28	106.73	107.96	105.09	106.42	105.12	109.2	105.99	106.99	106.08	105.7	106.64	106.83	106.82	108.19	105.6
104.42	103.69	106.11	104.47	102.89	105.26	103.76	107.18	104.73	104.84	104.71	106.23	103.51	104.32	104.98	102.74	104.63	103.43	103.11	105.73	106.68	103.95	104.29	104.16	104.48	105.47	103.97	105.54	104.58	104.77	103.66	103.78	104.47	104.89	104.2	103.17	103.92	104.74	102.61	102.82	104.96	105.98	104.27	105.42	105.55	104.01	103.37	106.21	107	102.89
100.02	100.28	98.905	98.126	97.996	98.561	99.473	98.871	99.76	98.655	100.89	100.32	101.06	100.41	101.38	99.905	98.462	100.25	101.47	98.49	101.34	98.665	101.56	101.92	101.1	100.42	98.392	98.244	100.13	99.757	99.83	101.2	98.775	101.91	98.871	101.02	99.135	100.2	101.74	102.96	100.11	101.07	99.683	100.67	97.685	100.65	99.407	100.45	100.42	103.78
105.32	106.08	104.48	104.68	105.44	106.4	105.78	104.2	104.91	103.94	104.08	105.36	104.21	102.12	106.59	104.21	105.23	103.53	104.06	103.6	102.34	103	105.19	103.99	104.72	104.84	105.21	106.51	106.37	103.15	103.58	104.63	103.15	106.85	103.35	106.09	105.38	104.48	105.14	105.79	105.55	103.46	103.76	104.82	103.46	105.47	107.19	105.71	105.66	102.55
106.05	106.75	104.07	106.48	106.35	104.96	105.48	105.32	107.32	106.01	105.24	105.49	105.49	105.71	102.54	105.11	108.39	103.73	106.33	104.35	104.2	105.81	105.98	106.52	105.45	106.28	107.4	105.03	106.19	107.26	103.75	106.04	105.53	108.08	106.92	107.1	104.15	105.66	104.92	104.52	105.91	104.49	104.3	106.17	107.18	104.13	105.43	104.45	104.37	104.13
110.56	112.03	112.63	111.26	111.47	109.48	111.04	114.72	109.85	113.13	110.12	113.94	110.39	110.92	111.01	112.54	113.12	112.98	110.83	110.01	112.83	112.1	111.77	111.52	113.26	111.88	111.42	111.16	109.17	111.13	110.49	110.19	111.35	109.76	110.52	111.5	112.1	111.76	112.95	111.46	110.58	112.28	111	114.28	111.23	112.19	112.06	110.82	112.34	110.64
99.225	101.85	100.29	99.98	96.739	101.21	100.87	100.09	98.878	101.53	100.71	100.16	99.466	96.521	100.36	96.199	100.51	103.3	99.236	100.61	99.957	101.56	98.989	98.912	98.298	99.279	100.09	100.5	98.355	101.86	101.46	99.558	99.092	100	101.53	99.815	102.15	100.83	100.43	99.869	99.582	100.93	102.2	98.589	100.83	101.79	101.19	99.556	96.851	101.12
116.77	114.88	116.23	112.84	117.33	117.71	118.41	118.73	118.25	119.61	114.93	115.87	117.03	118.14	116.31	115.47	117.79	114.47	118.95	113.68	116.05	116.13	117.37	115.35	115.65	117.28	115.65	116.08	114.53	118	112.56	116.68	118.2	114.84	117.6	115.91	113.78	116.23	117.85	117.37	117.52	117.64	115.81	116.49	114.75	115.96	115.88	115.33	115.9	115.42
105.96	107.14	106.95	104.27	106.91	106.15	104.6	106.66	106.53	107.05	107.77	105.65	108.17	107.72	108.78	104.77	104.81	106.94	106.8	107.48	108.67	107.93	106.33	106.53	105.78	105.84	107.98	104.15	109.19	103.96	105.82	107.03	109.83	106.66	106.73	106.18	106.37	108.72	106.77	103.64	107.06	107.7	104.37	105.85	105.57	106.21	105.35	106.46	106	108.46
105.52	105.36	106.35	105.27	104.94	107.51	102.72	105.8	105.25	103.67	106.59	108.55	102.37	103.54	106.44	104.31	108.1	104.77	104.8	103.83	106	103.61	104.07	105.7	104.64	107	106.9	107.85	104.81	103.57	104.66	105.61	106.66	106.4	106.3	106.91	106.87	105.71	103.68	105.23	105.15	105.34	106.02	106.5	104.7	104.47	105.59	108.26	106.81	108.42
105.22	105.1	106.23	104.12	104.81	104.31	105.07	104.11	104.85	105.15	101.95	106.15	104.82	103.53	105.87	102.4	104.6	104.26	101.22	105.79	102.54	104.92	103.66	102.41	104.25	103.95	104.14	107.45	103.99	103.5	103.98	104.15	105.76	103.7	104.35	104.65	102.28	102.03	104.47	104.94	105.38	104.02	106.12	103.33	103.67	104.98	105.07	103.8	105.21	105.93
105.32	104.55	104.06	101.54	105.87	104.5	104.97	106.79	105.39	103.91	108.1	102.65	105.48	104.55	105.57	104.15	105.24	106.6	105.91	104.74	103.73	103.52	105.03	108.84	104.88	107.3	103.61	104.71	103.9	104.24	104.83	105.27	105.04	105.21	104.5	106.79	104.63	102.57	105.21	103.28	104.07	103.68	104.74	105.4	103.52	104.83	104.38	104.6	103.6	104.77
108.03	104.63	107.67	106.86	104.73	103.65	106.16	105.85	105.52	107.28	105.67	106.52	108.04	107.98	107.67	107.47	106.58	104.77	105.53	105.8	107.47	109.93	107.84	106.64	104.31	106.92	106.88	106.75	107.69	107.77	105.68	105.49	104.5	106.11	106.38	104.81	109.01	105.43	106.67	106.89	105.61	108.55	105.63	105.19	103.64	107.79	105.56	106.92	106.22	105.25
104.82	105.04	105.28	105.35	107.83	105.17	107.11	106.06	105.18	105.86	107.55	105.37	105.4	106.73	105.3	106.12	107.57	104.64	107.5	106.32	107.73	108.51	107.01	104.61	107.09	107.83	106.6	107.6	103.87	106.87	105.08	107.43	105.01	105.3	102.45	107.32	108.2	108.31	105.3	107.21	104.41	107	105.28	107.59	107.61	105.83	106.62	106.13	105.7	105.4
110.62	109.92	111.03	111.38	112.1	109.44	111.19	110.86	111.04	109.26	109.4	109.97	111.58	109.72	111.66	112.14	111.66	108.92	112.61	110.71	111.64	110.76	110.7	109.45	109.86	109.01	112.22	108.84	109.45	111.82	111.37	108.61	108.13	112.41	107.82	110.3	111.72	110.7	111.93	113.06	109.26	111.63	110.5	111.59	111.49	111.22	111.97	110.01	109.39	109.91
105.89	107.96	107.31	103.86	106.26	106.19	104.19	105.51	105.51	105.04	104.78	111.9	105.99	106.41	104.29	104.92	105.79	107.01	105.76	104.6	104.45	106.06	106.79	104.15	104.83	106.15	106.89	105.99	106.32	105.27	105.26	104.95	106.23	106.91	105.23	105.24	104.75	104.06	107.83	105.09	105.36	105.39	106.13	110.03	107.22	106.39	104.28	105.97	105.27	103.58
107.96	108.57	109.6	106.27	106.97	106.83	106.45	105.18	108.87	105.97	108.04	108.51	106.73	105.5	108.59	107.25	106.29	107.32	108.19	108.82	108.73	107.95	107.02	105.34	107.57	105.26	107.45	105.9	106.62	107.55	103.29	107.29	106.27	108.05	108.74	106.34	104.05	107.28	107.83	105.97	107.53	105.03	107.81	105.7	106.83	106.6	107.98	108.05	106.97	109.96
113.59	115.8	115.99	114.82	115.83	116.61	115.84	114.65	117.95	117.41	114.34	115.97	116.12	113.78	114.99	116.6	115.22	116.01	117.5	116.48	116.19	117.71	116.06	116.75	114.94	117	116.77	115.79	117.76	116.68	117.19	115.28	118.05	117.43	116.9	115.43	115.64	118.5	117.01	116.27	114.82	114.78	115.34	116.52	114.94	117.48	117.45	115.12	115.65	114.79
108.2	109.05	108.1	110.93	110.77	108.45	109.23	111.96	110.86	109.88	111.12	109.62	109.09	110.49	108.38	111.45	110.92	109.45	109.53	108.96	109.46	110.36	110.04	108.45	108.48	108.26	110.52	109.64	111.1	110.53	112.43	109.84	109.58	110.69	111.43	110.58	108.47	111.43	110.64	109.23	109.46	111.03	109.31	110.19	110.77	109.78	108.25	107.79	109.91	109.36
103.24	101.71	104.36	106.86	106.8	105.77	105.62	104.59	103.95	104.52	105.27	106.29	103.89	105.66	105.14	106.5	105.35	103.09	104.65	106.92	106.47	104.95	103.92	106.59	104.31	102.7	103.91	105	105.13	106.58	106.35	104.66	104	105.75	105.06	103.41	105.3	104.7	106.23	105.05	105.29	103.87	104.66	105.9	103.91	104.65	103.51	108.65	106.24	103.04
105.27	106.3	105.29	102.98	103.04	103.07	102.95	103.55	104.36	103.93	103.44	103.73	105.81	104.59	103.89	103.78	103.53	104.76	104.41	106.4	103.6	105.1	105.35	101.13	102.72	104.57	104.7	102.68	104.69	104.55	103.82	104.76	104.4	104.44	103.96	105.37	103.24	103.9	107.34	101.57	104.58	104.67	102.53	105.13	105.01	106.02	102.4	105.36	105.32	104.28
110.39	110.74	111.84	111.32	111.5	113.12	112.47	112.7	110.27	114.87	112.08	112.36	111.4	111.8	113.07	111.09	113.43	113.16	112.01	113.48	114.01	112.24	111.87	113.24	112.15	111.38	111.85	113.16	112.87	112.36	112.14	112.5	112.33	113.42	111.43	112.58	111.15	112.61	109.87	111.37	110.94	111.14	109.49	112.99	112.99	112.87	112.08	111.52	113.05	111.57
110.04	110.19	109.77	107.37	111.24	109.12	111.66	112.85	108.43	110.06	109.15	109.56	109.81	109.89	107.53	109.84	110.43	108.86	108.24	110.36	110.76	111.01	109.56	111.01	108.81	112.04	108.77	109.34	108.75	109.29	108.55	109.62	106.78	109.15	108.46	110.43	110.41	110.57	109.45	110.01	109.69	110	110.02	110.95	110.64	108.66	111.44	108.51	110.24	109.65
112.47	111.27	113.55	112.44	112.52	110.72	111.83	110.2	111.33	111.25	111.06	110.33	109.9	112.63	111.44	112.98	110.84	110.94	112.67	113.41	113.89	113.86	109.82	114.3	111.34	113.55	114.51	113.96	113.14	111.51	112.6	112.14	112.24	111.14	111.88	110	113.33	111.9	110.42	113.12	111.92	110.72	110.38	111.76	114.69	111.92	112.13	113.97	111.34	112.54
104.97	103.59	102.85	108.25	105.58	107.13	105.99	104.28	104.42	106.13	103.21	107.21	105.08	106.44	107.7	105.21	106.1	106.58	107.85	108.15	104.32	104.34	106.07	106.43	105.42	106.79	104.66	105.97	106.05	103.87	105.02	103.5	106.73	108.21	105.72	105.08	105.76	106.02	106.15	104.39	104.41	106.08	105.98	106.15	106.33	104.19	104.87	105.43	106.59	106.16
107	105.86	105.68	106.28	107.4	107.05	106.05	105.81	105.31	104.31	105.44	105.32	104.54	104.63	103.25	105.17	107.67	105.63	107.54	105.07	107.81	106.27	103.82	107.5	105.89	105.67	105.85	105.81	107.38	105.41	106.47	106.64	106.7	104.61	104.98	104.94	106.47	104.7	105.48	104.32	106.98	108.02	105.95	104.23	103.21	110.12	109.43	105	106.74	104.75
113.07	112.11	111.82	113.34	113.04	110.59	112.93	111.24	111.41	108.88	112	112.38	110.71	110.51	109.24	111.3	112.47	111.46	112.68	113.91	114.47	109.91	112.04	111.44	111.01	112.67	111.29	114.66	113.45	111.05	111.99	111.14	112.95	111.33	111.49	110.15	112.6	110.48	111.75	113.22	109.84	115.02	111.06	112.14	113.8	112.5	114.36	111.52	109.71	112.89
98.475	99.661	98.584	101.45	99.018	97.263	102.12	98.867	99.266	99.022	101.18	101.25	98.783	99.396	100.58	101.09	99.948	101.1	102.42	101.95	99.542	99.2	99.684	98.583	100.3	99.66	99.483	100.42	100.38	99.956	103.1	99.934	100.99	100.39	99.845	101.11	101.41	100.59	98.934	100.34	104.14	98.814	99.07	101.43	101.4	99.343	101.42	100.97	101.78	102.14
112.33	110.22	109.66	111.41	111.66	111.65	107.01	110.91	110.66	110.31	109.89	109.67	111.15	110.29	109.87	109.88	109.12	110.73	111.67	110.93	111.06	110.78	111	108.78	111.49	110.52	110.04	110.79	109.36	111.43	113.15	111.15	109.23	110.53	110.14	111.32	110.13	111.88	108.41	108.56	108.01	110.06	110.44	110.78	108.54	110.75	111.34	110.76	109.83	109.89
106.7	105.34	106.74	107.43	107.63	105.83	105.11	107.34	106.79	105.96	104.81	108.52	105.9	107.28	107.94	105.68	105.67	107.45	106.29	105.64	107	105.19	106.77	107.07	107.15	107.06	105.46	104.02	110.37	104.11	105.47	105.04	105.36	106.13	107.24	105.38	105.82	104.01	107.31	104.77	107.61	104.11	107.64	107.53	106.49	105.58	107.25	105.14	107.32	105.46
101.96	106.11	103.84	104.95	103.08	104.02	104.52	103.22	105.49	103.62	105.71	104.26	103.15	104.95	105.04	103.73	103.47	103.03	104.96	103.29	102.21	104.57	105.54	104.46	104.05	104.49	105.84	105.41	102.97	106.2	102.53	102.31	103.86	102.81	103.89	103.07	103.54	102.98	103.1	105.11	104.48	103.42	103.73	103.73	102.74	105.44	104.3	102.44	104.98	102.93
115.67	111.56	113.09	111.96	113.55	112.71	114.67	114.82	111.32	113.87	110.85	112.36	109.88	110.78	111.55	111.49	111.81	111.93	113.1	112.23	114.15	111.94	110.98	113.31	114.22	112.61	110.92	112.19	113.72	114.06	110.36	112.91	113.17	110.66	112.08	115.92	112.21	112.01	113.44	113.48	111.42	113.34	113.42	113.89	112.75	112.88	112.34	112.55	114.45	111.64
107.27	105.97	103.57	107.44	105.55	106.73	104.49	103.68	106.09	107.88	106.87	106.98	106.6	105.35	105.58	105.23	104	102.33	108.37	106.91	107.24	104.13	104.91	105.4	105.66	104.4	107.61	105.29	106.26	104.03	106.77	104.56	105.17	104.47	105.65	106.5	103.86	106.18	103.42	105.67	104.74	107.04	105.02	104.99	104.23	107.09	104.74	105.91	104.56	104
105.62	106.14	107.14	105.19	104.93	104.88	106.26	104.95	105.34	107.28	104.56	105.66	106.16	106.91	105.5	105.86	105.28	105.49	105.86	102.56	102.77	103.31	104.45	105.82	106.53	107.09	103.89	107.09	103.8	103.36	103.21	103.58	104.26	105.1	104.51	105.51	105.82	104.67	103.97	107.5	103.67	104.73	104.2	104.73	105.68	103.28	103.95	105.92	105.91	106.14
109.87	110.31	110.45	111.55	110.94	113.29	110.38	110.58	111.92	111.69	110.22	110.53	110.06	110.9	112.74	110.78	110.38	109.9	111.88	112.05	111.51	111.69	110.04	112.56	110.64	111.92	109.74	109.75	112.06	108.4	112.89	111.35	112.04	109.65	110.61	109.46	111.72	112.15	111.45	111.85	109.85	110.72	111.29	111.02	110.94	110.64	110.88	111.14	111.33	112.21
106.15	108.05	105.9	104.62	106.49	105.68	107.14	104.66	104.57	106.36	108.19	105.27	102.9	105.78	106.4	104.74	105.49	104.43	106.86	104.49	107.08	105.39	105.74	104.72	106.75	104.42	105.01	106.39	105.21	104.72	107.99	106.21	109.25	109.49	105	104.36	107.85	103.51	104.31	106.38	104.77	108.05	106.4	105.57	107.05	104.94	107.26	104.37	105.38	101
105.59	105.34	104.34	107.76	103.74	104.5	107.51	103.11	107.38	104.2	106.09	104.87	104.55	106.33	105.98	106.42	105.89	104.32	106.23	106.04	106.19	105.3	106.7	105.65	105.88	106	105.1	104.65	107	105.45	104.06	102.87	104.96	106.9	107.24	107.4	106.84	104.75	104.96	106.16	107.4	105.52	106.59	103.04	104.43	106.22	106.05	106.3	107	107.28
112.54	113.12	110.25	112.62	109.9	112.27	111.92	110.08	112.31	111.04	110.14	108.99	110.5	109.86	111.89	110.19	110.61	112.39	110.17	110.33	110.6	111.65	112.43	110.71	112.61	111.89	111.26	111.16	109.51	110.51	111.58	111.37	110.38	110.55	108.79	111.3	111.02	110.48	109.82	113.05	109.96	110.2	111.84	110.23	108.96	110.71	111.01	111.62	109.47	111.53
106.87	106.84	106.79	106.74	108.92	107.95	106.1	105.44	106.57	106.02	108.89	106.3	106.28	108.03	105.82	107.72	105.35	107.13	104.16	104.86	104.83	104.68	107.16	108.93	105.82	106.32	107.33	107.27	105.25	104.73	105.02	106.63	107.2	105.02	105.36	106.48	107.27	104.7	106.05	106.94	109.13	106.88	105.61	107.7	106.99	105.82	107.47	106.75	106.06	105.55
109.77	106.23	108.33	107.11	106.39	104.99	106.68	107.54	106.64	107.41	106.61	105.69	109.32	106.12	105.23	108.11	107.09	106.75	107.79	104.11	106.99	107.38	108.27	107.43	105.27	107.03	108.45	106.06	107.32	106.7	108.85	106.79	106.45	107.65	106.96	108.38	107.01	107.16	104.62	107.7	105.82	105.9	104.45	106.66	106.96	109.73	106.16	105.56	108.32	106.62
106.13	107.88	107.67	106.64	106.11	105.2	105.06	108.15	106.5	105.66	104.74	106.96	104.54	106.81	105.25	105.92	106.5	106.32	105	107.18	104.86	104.35	106.33	105.1	104.24	105.01	107.91	107.32	106.57	107.44	106.55	106.74	108.03	105.81	106	104.35	107.11	105.53	104.86	106.88	108.14	108.25	108.49	107.05	106.01	105.39	104.74	106.96	105.34	107.39
104.67	103.97	103.95	105.43	106.26	104.64	103.3	102.65	102.97	106	102.12	106.5	106.28	102.98	105.97	105.34	103.35	101.23	105.77	102.25	106.16	102.84	102.17	104.65	105.32	105.83	104.12	102.84	103.13	103.83	105.34	103.39	104.26	105.41	102.97	103.12	104.32	103.52	101.61	102.29	104.78	101.21	103.75	102.38	104.36	101.93	103.12	104.09	105.16	103.5
100.05	104.51	100.09	101.31	99.576	99.72	102.01	99.879	101.22	100.74	99.662	99.475	100.15	98.72	100.58	100.34	100.46	99.194	98.812	99.185	98.671	99.926	97.79	100.07	99.736	99.017	99.356	100.51	100.28	100.53	98.348	99.142	101.01	99.059	100.5	99.397	98.025	100.73	96.42	101.36	100.13	99.227	99.035	99.086	97.82	100.23	97.927	98.039	101.24	99.284
103.49	105.31	104.36	102.79	102.59	103.82	103.95	104.46	106.93	102.85	107.12	102.83	103.2	106.88	103.94	104.68	103.25	103.78	104.59	103.91	103.66	101.97	102.39	102.71	103.84	103.83	105.26	102.82	104.29	105.48	102.09	103.39	103.98	104.1	106.62	105.08	106.71	104.92	100.71	101.19	103.61	102.95	103.45	104.62	104.8	105.1	102.25	103.2	102.55	104.17
105.91	106.54	105.3	104.03	104.77	103.06	105.49	104.7	104.55	105.48	106.19	106.36	103.25	104.68	108.29	105.44	105.98	107.78	104.3	105.8	103.53	107.2	106.26	105.38	104.73	105.47	106.02	103.49	104.72	107.3	105.14	104.37	107.19	104.57	105.91	104.99	105.6	105.44	105.37	105.54	103.9	107.64	104.95	104.39	105.63	106.89	105.36	105	105.63	105.35
110.83	109.11	113.47	111.55	111.36	113.53	110.56	112.25	112.75	110.58	112.9	110.45	111.82	112.18	112.58	112.73	112.79	114.08	112.76	112.11	112.95	110.02	112.84	112.85	111.51	113.94	114.52	111.62	110.64	112.01	111.79	110.05	112.8	109.74	109.7	111.65	110.62	110.89	112.41	109.44	111.77	111.51	111.09	111.32	112.81	113.96	110.96	110.93	114.45	114.38
106.61	108.15	106.95	106.17	106.2	105.35	106.86	107.24	105.25	106.26	106.62	105.05	107.2	108.12	105.37	106.6	103.7	105.77	104.97	105.79	104.85	107.98	106.66	105.29	106.09	106.34	105.92	106.31	106.15	107.19	105.16	106.05	104.16	105.64	106.47	102.82	105.6	106.77	105.94	104.99	105.36	105.99	106.57	104.88	107.03	104.8	103.99	106.62	104.24	107.49
98.821	98.853	99.283	98.618	98.986	99.893	98.122	99.623	98.102	98.236	102.33	101.05	98.891	101.63	101.91	101.15	98.556	98.579	99.895	98.929	101.9	98.813	101.65	101.82	100.21	99.219	100.86	101.33	100.52	100.7	98.298	100.15	102.2	100.74	99.802	98.357	101.63	99.641	100.42	100.29	99.956	97.844	99.152	99.882	98.783	98.909	98.731	102.16	99.718	100.94
105.71	108.54	108.73	105.56	107.95	107.49	108.27	107.52	107.54	105.9	104.41	106.18	107.41	107.09	107.32	107.83	107.22	106.32	106.75	106.89	107.13	107.05	105	106.17	107.12	105.79	106.5	107.82	107.3	106.91	108.01	108.06	106.73	106.04	105.94	108.52	104.26	107.97	107.78	107.47	106.86	105.63	106.29	106.7	106.38	103.69	105.06	106.82	106.65	107.25
111.76	113.48	112.53	114.55	115.28	112.14	113.26	111.02	113.51	112.35	114.88	112.35	112.12	112.94	112.03	112.57	114.09	111.85	110.34	111.98	111.24	110.37	113.88	115.08	112.05	112.21	111.36	115.34	113.72	111.97	110.04	113.64	113.13	112.4	113.17	112.49	111.23	114.16	113.08	113.11	112.69	113.05	114.72	113.9	112.74	112.66	115.49	111.74	110.95	113.92
110.12	114.04	111.82	110.94	111.09	112.44	112.14	109.49	112.33	111.22	112.77	112.12	113.33	110.67	112.21	109.48	110.38	111.69	112.12	111.34	109.42	112.43	112.31	112.78	114.16	111.6	113.56	111.94	112.43	109.96	109.63	112.79	112.94	111.28	114.13	111.92	112.2	111.5	109.82	110.63	110.89	112.78	111.49	113.16	113.7	111.56	111.99	112	112.89	112.49
106.15	102.66	104.52	102.2	105.69	102.63	104.87	103.86	105.34	105.35	104.88	102.75	101.46	101.91	103.76	102.78	105.1	105.64	104.87	104.8	105.6	106.45	104.16	102.88	103.87	105.47	103.73	104.01	106.56	103.86	105.02	104.03	104.47	103.54	105.95	105.05	103.02	106.58	105.99	104.56	104.19	103.73	104.32	105.4	106.19	106.23	104.54	102.1	102.89	106.3
112.06	112.39	115.37	111.84	110.72	111.18	111.29	111.41	110.09	111.04	111.89	113.16	110.78	111.61	112.37	110.43	109.81	112.18	111.28	112.39	111.69	112.32	112.4	112.87	112.86	110.2	112.33	114.22	111.91	111.67	113.84	112.77	112.25	111.55	111.65	111.53	112.1	113.02	110.75	111.21	112.8	114.26	111.83	112.87	111.11	113.58	112.01	110.52	110.4	111.67
100.96	100.47	99.47	102.2	100.28	102.32	99.808	101.49	99.241	101.22	101.2	100.05	99.929	100.39	100.33	100.88	100.66	101.26	101.85	99.596	100.14	100.05	102.28	102.71	101.18	99.606	99.586	99.051	101.4	101.46	97.637	101.68	101.11	98.818	100.08	101.25	98.806	99.992	100.36	100.33	101.75	101.5	103.46	101.85	99.673	100.69	100.37	102.1	102.2	101.59
103.05	103.4	104.79	105.73	103.12	102.43	104.19	103.03	104.48	104.76	105.05	104.26	106.41	104.01	102.81	103.59	105.52	106.61	105.76	104.25	102.82	102.86	105.28	103.95	104.71	104.62	104.43	102.62	105.57	102.77	103.98	103.69	100.66	104.11	104.08	105.6	103.35	103.63	103.49	103.71	103.77	103.76	104.22	102.32	104.85	104.23	101.66	104.81	105.56	104.21
99.883	101.66	97.98	100.57	100.41	101.71	100.42	100.81	99.057	100.4	100.83	104.61	101.48	101.48	98.671	99.463	99.779	101.4	99.45	100.32	101.28	100.91	101.65	102.82	101.1	100.3	98.677	100.87	100.07	101.72	103.22	101.41	100.74	100.39	99.701	100.98	100.55	100.18	100.3	98.27	103.08	99.779	101.56	102.67	101.87	100.01	103.34	101.79	99.046	99.533
107.48	105.23	108.32	104.07	102.9	105.06	106.39	107.1	107.7	104.76	105.12	106.09	106.74	108.26	106.89	104.47	107.27	106.45	106.65	105.96	107.2	105.97	104.59	106.14	107.01	108.26	105.37	104.02	105.84	105.84	106.92	106.95	107.23	105.85	106.35	106.52	106.6	104.58	106.22	104.94	105.3	106.72	106.82	107.61	107.32	105.8	106.4	104.82	105.15	104.73
106.47	108.68	106.12	108.29	105.18	104.99	107.27	106	107.9	104.51	107.83	105.57	107.91	106.34	106.86	106.45	106.97	106.38	107.82	105.4	107.52	105.39	105.78	107.17	106.38	107.65	105.47	107.22	105.07	107.34	103.95	105.46	106.99	104.67	105.19	106.36	105.8	106.79	106.46	103.33	107.71	105.57	107.51	106.35	105.87	107.7	105.5	105.64	104.9	106.58
101.41	102	101.39	100.94	100.7	101.59	102.13	100.03	101.82	101.55	102.35	99.771	99.89	99.639	100.41	101.21	100.09	100.51	100.41	100.39	97.806	100.97	99.319	100.78	100.57	100.7	99.268	101.23	100.21	101.11	101.64	99.367	100.94	99.28	99.381	98.046	99.32	101.78	100.02	101.88	101.87	98.459	100.41	99.878	98.776	99.562	100.11	101.59	99.818	100.97
101.9	99.822	101.48	100.08	102.08	98.745	99.787	100.87	102.11	97.97	101.14	97.793	100.69	100.26	100.43	100.2	99.965	101.7	99.726	101.66	97.824	100.05	98.408	99.225	101.35	101.88	100.34	101.58	101.56	102.78	100.93	98.912	99.113	102.29	99.677	97.33	99.397	101.91	99.979	102.72	100.03	100.25	100.06	100.01	99.313	99.67	97.843	98.424	99.89	104.07
101.72	102.4	99.794	100.56	100.43	102.66	101.49	101.76	99.413	101.52	101.96	98.339	100.97	101.47	101.81	100.96	102.84	100.26	102.47	102.73	99.86	101.1	100.24	100.85	100.92	101.46	99.854	98.924	98.149	99.816	97.909	98.523	100.07	101.54	101.3	102.29	99.242	101.35	103.28	103.39	99.576	101.53	100.71	99.103	100.7	99.364	102.11	101.48	101.16	101.19
104.31	104.88	105.3	105.19	103.93	106.31	104.79	106.62	105.42	106.06	105.93	107.71	104.13	104.6	107.01	103.87	105.47	105.35	104.86	106.93	105.46	104.91	107.25	105.39	104.71	105.66	105.33	104.69	107.76	105.6	106.04	107.2	106.59	104.92	103.91	106.44	106.89	107.23	106.35	106.72	104.55	106.32	105.01	105.52	103.58	105.7	106.84	103.58	104.24	107.11
111.2	111.68	111.84	113.98	112.97	111.66	111.52	113.19	109.17	112.17	111.48	112.24	110.88	111.21	111.69	112.84	111.64	112.78	109.54	110.4	111.47	112.29	112.22	112.9	111.35	113	114.78	109.44	111.24	110.13	109.78	112.2	110.16	113.59	110.8	110.97	111.55	109.81	112.19	110.85	111.89	109.28	109.76	110.12	109.45	112.71	111.57	110.55	110.31	111.11
112.42	112.64	108.96	110.89	108.58	111.72	108.5	109.76	110.32	110.06	110.24	110.75	110.75	109.87	109	111.05	109.38	111.83	106.9	110.24	109.32	111.27	111.87	108.7	110.28	112.43	109.45	113.22	110.67	110.63	110.61	110.43	111.94	111.25	109.21	110.13	111.72	109.79	110.82	110.82	113.16	110.01	111.44	111.11	111.73	109.98	107.22	110.18	112.29	107.86
112.1	110.29	110.66	109.66	109.88	109.73	111.38	108.57	108.92	110.75	111	111.9	110.69	110.47	109.08	111.14	112.54	109.54	111.9	109.68	108.84	110.19	107.54	110.81	107.36	110.1	111.86	108.07	110	107.08	111.65	109.55	110.91	111.32	110.67	111.58	110.38	112.86	111.51	109.77	111.39	113.53	111.06	108.42	109.5	110.76	111.56	111.81	110.52	110.99
106.46	108.96	106.85	105.95	108.93	102.83	103.78	104.99	104.77	104.27	106.02	106.35	106.52	104.49	104.6	105.33	105.36	103.14	104.79	104.75	105.96	106.12	104.97	105.09	106.95	104.27	105.53	105.46	103.47	104.49	104.29	107.42	103.97	107.17	104.56	107.67	104.69	105.36	105.27	106.87	104.22	103.14	106.27	107.25	105.86	107.1	106.65	103.26	105.86	106.23
104.77	105.38	105.36	103.08	106.34	106.11	104.11	105.74	104.55	103.92	106.22	104.7	108.19	104.11	103.81	105.84	106.08	104.54	104.48	106.71	105.82	101.62	104.15	105.67	105.96	103.58	106.36	105.95	107.12	104.26	104.33	104.1	104.79	103.99	105.21	106.16	104.93	107.63	102.09	105.42	101.82	104.38	104.83	106.12	102.91	106.08	103.75	103.72	104.89	103.66
106.8	105.48	102.83	105.3	104.38	104.98	103.95	103.57	104.68	103.75	105.75	102.68	104.79	103.4	103.32	103.08	104.73	103.95	104.69	107.57	103.88	105.52	105.74	104.81	105	103.45	104.81	104.66	104.98	105.32	102.48	101.97	103.69	103.04	102.88	106.97	103.54	104.16	105.61	103.36	103.35	103.44	106.35	101.81	105.05	103.4	103.72	103	101.64	103.18
105.49	104.79	105.51	106.01	107.32	106.64	105.62	104.88	105.37	106.51	105.69	103.46	103.94	106.65	106.03	106.55	105.46	107.33	105.26	105.5	105.97	104.97	105.13	104.57	103.93	107.31	106.26	106.83	106.18	106.2	106.63	104.45	107.68	103.4	104.92	105.79	106.64	103.63	107.18	104.83	107.02	104.38	104.84	105.68	101.71	104.29	104.99	104.62	105.33	107.37
107.22	105.81	105.87	105.13	106.73	107.86	106.36	109.14	107.92	108.91	106.11	107.46	107.01	107.86	105.2	104.45	107.16	105.78	104.83	108.76	106.77	107.25	108.18	108.86	107.71	105.29	104.5	106.3	106.79	105.98	106.33	104.29	106.73	106.23	105.57	107.61	106.95	106.4	107.79	107.86	107.63	108.06	105.44	105.89	104.37	107.23	108.27	105.37	106.67	107.55
103.75	104.05	104.95	105.7	104.86	104.98	105.06	105.32	107.33	103.86	105.75	105.98	106.19	105.47	106.2	105.57	107.48	107.15	105.97	105.13	107.24	104.72	105.69	105.71	105.84	105.07	105.64	107.94	105.08	106.1	105.96	106.01	104.31	106.36	105.72	105	104.86	105.73	105.17	104.82	104.17	105.6	104.66	107.1	104.76	105.41	105.21	103.63	106.47	104.93
104.9	107.91	105.76	105.87	108.31	103.38	105.56	105.3	109.13	104.49	106.51	106	108.14	106.96	104.82	105.63	106.45	105.59	106.1	104.46	105.18	106.2	106.05	107.18	106.38	108.99	103.62	104.05	105.58	107.16	105.18	105.06	106.34	105.24	107.98	107.96	105.87	106.5	105.35	105.14	104.87	108.61	107.12	104.77	106.29	106.2	105.14	106.79	103.71	105.95
105.77	106.55	107.65	103.6	106.68	106.46	105.66	104	106.19	106.05	108.5	104.75	107.06	107.55	105.7	102.98	106.7	104.15	104.81	104.49	106.66	106.15	107.48	103.63	106.52	105.01	105.88	105.23	107.02	107.59	103.52	103.4	107.84	107.16	105.19	106.46	107.89	107.66	103.98	107.02	105.35	105.27	108.2	106.73	106.75	107.76	108.18	103.63	105.3	106.55
105.36	104.67	106.62	105.37	106.07	106.76	105.73	106.19	105.29	105.98	107.57	104.41	106.91	104.09	106.98	107.25	104.21	105.67	103.87	106.46	106.99	106.74	104.13	105.87	106.52	108.14	106.67	106.63	106.58	106.51	106.79	105.26	105.5	105.27	106.83	106.95	109.29	107.01	104.53	107.36	106.85	105.3	105.39	105.15	103.85	106.4	103.88	105.88	106.21	106.65
116.24	115.64	118.84	116.73	118.26	116.53	118.63	118.71	118.82	117.62	116.03	114.74	117.15	120.14	116.53	118.36	116.26	118.03	117.38	118.54	118.3	117.28	116.7	117.67	117.37	117.38	119.2	118.3	117.64	115.76	116.44	116.62	117.89	119.95	116.08	119.09	117.72	118.32	117.02	118.05	117.06	118	117.76	117.89	116.97	116.51	116.89	119.62	117.87	117.1
105.22	104.88	105.67	105.78	105.7	105.87	105.88	105.16	105.86	106.35	105.89	104.48	106.51	105.55	106.88	106.13	106.61	104.72	106.52	107.55	105.87	104.39	106.75	106.89	104.72	103.79	105.2	103.89	106.57	106.61	106.89	105.23	105.47	105.11	106.18	103.01	105.33	104.23	104.12	104.07	109.02	107.37	104.92	105.93	106.19	102.23	108.67	106.87	104.72	105.79
105.6	107.34	106.19	105.19	106.27	106.3	105.81	103.71	105.39	105.24	107.41	106.27	106.54	105.06	106.27	106.05	108.9	106.83	108.01	105.78	105.94	106.74	104.32	107.07	108.68	106.09	107.9	105.81	107.27	106.3	104.8	106.74	106.2	106.6	106.22	108.6	107.22	105.15	105.3	106.16	107.29	106.88	107.14	105.09	105.76	107.23	108.54	107.16	110.43	107.87
100.17	100.5	100.33	99.768	98.616	98.629	99.402	101.06	100.48	97.799	99.121	99.284	100.11	101.29	99.106	97.474	102.05	99.505	98.506	99.831	99.681	99.218	100.41	102.55	98.705	100.42	98.884	100.02	98.56	100.54	99.876	98.81	100.57	101.01	99.298	99.549	100.55	100.29	97.545	100.61	101.42	100.21	99.27	100.56	97.445	99.359	99.296	101.78	98.127	98.967
110.58	113.96	114.21	114.2	113.51	113.77	113.11	113.12	110.74	111.9	113.37	115.18	112.66	113.11	112.27	112.11	112.95	113.9	110.77	115.16	112.52	109.87	112.83	114.43	111.85	111.25	114.36	112.47	113.45	113.04	111.36	112.16	109.82	114.63	112.74	112.95	112.56	114.77	112.35	111.47	114.56	116	114.03	112.96	112.42	113.89	112.48	115.71	112.83	111.27
105.31	106.06	104.96	105.41	104.91	109.78	108.7	105.18	105.46	107.99	105.99	106.37	104.61	101.6	106.68	106.1	105.44	105.99	104.96	106.68	105.23	105.29	106.9	105.15	105.99	108.28	107.66	106.11	106.2	105.42	106.32	107.05	104.29	108.19	108.03	106.3	106.65	106.29	106.12	106.31	106.78	107.94	107.26	106.37	106.15	104.36	105.24	103.99	105.2	104.13
108.54	105.4	105.76	104.99	104.34	108.52	105.56	106.88	105.91	106.6	105.54	107.01	104.54	105.52	105.75	108.61	106.44	104.55	106.46	105.9	107.64	108.89	106.97	107.13	105.2	105.01	107.63	107.36	105.86	106.76	105.6	106.55	105.23	108.13	103.48	106.47	105.96	106.79	105.41	106.4	104.06	107.17	104.56	105.16	105.14	107.6	106.76	107.8	105.2	105.39
106.04	105.92	105.69	104.72	103.93	106.58	104.88	107.96	106.41	104.8	105.66	105.47	105.38	106.92	105.77	105.37	105.35	105.44	102.9	105.71	104.31	106.54	104.86	105.95	107.29	103.38	104.96	107.71	104.71	107.21	104.88	103.62	104.97	105.31	106.36	104.61	105.85	104.61	106	103.62	106.59	108.24	107.14	106.72	105.32	105.45	104.38	105.89	105.18	104.71
101.77	100.54	101.08	101.71	101.38	99.646	101.56	99.05	100.79	98.344	100.28	101.75	98.656	99.826	100.15	100.58	101.36	101.92	99.651	101.8	101.13	101.59	101.77	102.46	101.84	100.12	102.18	97.53	102.09	99.701	99.392	100.66	102.08	102.45	99.689	100.39	101.72	102.09	101.99	102.05	98.702	99.798	100.63	98.643	99.43	98.499	100.11	101.5	100.22	101.24
110.95	113.09	110	110.5	111.88	113.05	110.71	110.02	111.53	113.21	112.28	112.79	112.56	112.72	112.58	112.53	111.17	113.36	112.4	112.74	112.66	112.12	110.19	111.17	109.38	108.93	109.97	111.65	109.31	111.33	112.37	110.04	111.4	111.88	110.49	109.83	110.9	112.77	112.49	110.58	112.78	110.8	111.72	111.12	110.41	113.8	110.36	110.03	110.93	111.6
110.02	110.73	110.72	109.25	111.93	109.51	109.73	112.47	110.79	111.78	110.41	111.44	110.38	111.69	111.84	111.37	110.78	110.66	109.62	108.36	111.12	113.31	111.73	109.81	107.63	114.01	110.48	109.05	110.7	112.72	109.03	109.8	110.11	107.97	111.72	111.46	110.58	110.46	112.15	110.54	110.65	111.41	109.88	110.39	108.76	111.34	110.04	112.22	109.97	109.62
107.12	104.05	105.49	106.39	105.7	104.4	103.9	104.99	105.83	104.76	104.77	107.4	106.99	104.52	104.38	106.76	105.43	105.35	107.49	104.15	104.8	107.27	106.71	105.58	105.16	104.45	103.93	105.63	104.25	107.91	103.49	105.49	104.34	104.79	105.6	103.36	104.82	103.64	105.33	104.3	103.87	104.23	105.32	104.63	107.38	103.39	104.56	104.05	105.98	105.6
104.17	105.71	105.23	104.04	105.46	103.83	104.02	103.92	104.67	106.24	104.9	104.65	104.25	103.81	103.14	104.29	104.39	103.93	104.72	103.49	104.41	104.44	105.27	103.95	104.25	101.45	103.46	105.99	104.04	105.17	104.17	105.86	104	106.4	101.87	103.19	103.36	106.97	105.26	103.88	103.28	102.38	105.11	103.62	103.28	103.31	104.89	105.4	104.01	104.85
99.296	97.715	101.46	99.334	101.1	101.54	99.334	97.328	98.594	101.98	100.51	97.685	100.57	98.971	98.474	95.719	101.6	99.7	99.543	99.953	101.3	100.37	102.4	98.71	100.86	100.81	101.01	100.44	103.12	102.19	101.88	99.213	101.24	99.921	100.14	98.705	100.1	102.19	98.2	99.451	96.527	100.56	99.61	98.145	99.148	100.47	97.792	98.761	102.86	100.73
106.01	106.62	102.96	107.21	104.27	103.81	106.37	106.79	105.21	105.67	105.16	105.45	105.96	105.73	107.11	105.94	105.71	106.65	105.4	104.71	106.44	104.78	105.33	105.38	105.21	105.13	106.67	104.4	104.35	106.48	104.05	104.26	104.78	104.43	107.23	105.02	108.14	104.5	102.26	104.44	105.05	105.12	106.04	104.42	107.55	106.88	105.37	105.83	103.49	104.46
100.53	101.34	98.971	103.13	101.14	99.832	100.64	101.47	99.335	99.904	101.39	100.93	100.45	102.13	100.84	99.382	99.262	99.157	100.05	99.728	101.88	101.54	100.67	100.99	99.522	100.49	98.874	101.2	99.913	100.14	100.51	99.545	100.51	101.97	100.49	99.312	98.71	101.14	101.64	100.6	101.39	99.5	99.265	100.23	100.87	101.92	99.016	101.91	99.842	99.376
111.39	108.62	110.3	109.87	110.71	108.61	109.2	109.62	109.6	109.33	109.47	109.76	110.05	110.46	109.46	111.26	111.45	109.4	110.84	108.81	110.6	110.48	109.17	111.52	108.4	110.32	108.89	111.58	110.63	110.97	109.73	110.34	111.87	111.08	109.85	109.84	110.86	111.87	109.38	109.99	110.35	110.07	112.67	108.41	111.21	109.84	109.95	107.4	109.85	110.31
110.77	112.69	110.71	113.54	112.52	111.22	110.56	111.67	113.26	112.2	110.92	112.43	112.26	111.46	113.55	111.13	112.23	109.92	112.19	110.01	112.2	111.5	110.06	110.79	113.06	111.89	113.03	111.97	113.57	113.88	110.84	112.84	111.12	110.85	112.4	111.84	111.46	109.92	110.91	111.94	111.37	112.31	110.84	110.65	111.34	111.27	112.16	111.09	113.59	112.23
100.43	99.983	101.53	100.56	99.055	100.66	100.09	101.77	103.47	101.88	100.57	99.941	100.43	99.009	102.44	99.769	100.34	102.17	99.386	100.18	101.33	100.23	101.01	99.529	100.85	102.43	100.87	100.08	101.49	102.11	100.91	101.49	100.47	100.54	101.14	100.23	101.94	101.53	102.67	101.47	98.917	101.98	100.61	102.81	101.45	100.39	101.33	101.34	100.78	100.35
98.733	98.528	98.613	97.455	99.956	99.695	98.36	101.83	98.052	99.385	99.969	101.29	99.334	99.936	98.143	99.482	97.534	99.912	100.5	101.02	99.321	101.65	99.806	99.475	99.302	99.103	100.67	98.942	100.79	98.977	102.45	101.37	99.784	98.956	101.48	97.29	98.259	99.359	100.07	98.696	101.91	100.69	100.16	98.926	99.7	100.57	100.92	98.427	98.943	100.45
106.31	103.85	105.73	107.79	107.7	105.51	105.7	105.83	105.62	105.88	105.54	106.55	105.38	107.27	106.58	103.57	107.81	104.85	106.47	108.41	107	107.35	106.08	107.24	105.42	107.49	105.02	105.02	105.23	106.35	103.86	107.39	106.28	107.18	107.1	105.5	105.61	107.83	104.91	107.14	105.08	108.17	104.39	106.27	106.43	107.18	105.61	106.74	105.86	106.46
107.29	104.32	106.72	107.32	106.32	106.26	104.87	109.07	106.02	107.04	105.66	106.06	106.76	108.43	108.11	105.13	105.58	106.8	105.34	106.49	107.41	106.53	105.25	106.46	105.27	105.49	105.65	104.43	105.34	108.31	106.11	108	106.1	106.11	104.25	104.94	108.44	105.85	106.84	105.57	105.11	106.43	106.8	107.47	108.28	106.93	103.25	106.7	107.49	104.99
106.98	107.45	105.05	102.71	106.37	105.91	103.85	103.56	105.85	105.58	105.54	106.85	104.13	106.73	106.95	104.5	105.33	104.98	106.83	105.77	106.52	106.71	106.34	107.92	104.96	107.06	106.72	107.03	106.54	102.91	107	106.7	106.45	104.02	107.75	105.67	104.3	104.3	108.02	102.99	104.39	105	106.24	105.62	106.47	105.55	106.56	106.75	107.31	104.83
99.05	98.157	97.799	100.19	99.171	100.01	101.1	100.81	100.44	98.963	101.65	99.067	98.837	100.35	100.25	99.617	101.08	99.753	98.487	100.97	101.46	98.216	98.528	99.157	98.479	98.542	99.75	98.605	100.97	98.197	99.465	99.65	99.603	99.866	100.56	97.35	99.036	101.43	99.843	99.271	100.54	98.482	99.514	100.23	99.765	98.861	98.801	100.23	100.49	98.473
106.42	105.29	106.21	106.48	106.84	108.98	106.17	107.36	106.98	104.05	105.6	105.45	105.24	106.11	105.09	109.04	108.26	105.18	107.13	107.41	106.68	106.74	107.18	104.17	107.13	108.28	107.4	105.23	108.28	107.69	107.69	107.56	106.78	107.08	107.15	107.15	105.17	106.45	105.33	107.86	105.33	106.26	105.78	106.57	108.02	108.35	106.41	105.07	104.12	104.99
101.56	99.267	100.08	99.271	100.25	99.652	102.22	101.61	99.296	101.2	101.02	100.44	100.46	98.078	100.23	100.08	99.19	100.9	100.84	99.825	99.127	99.594	101.64	99.047	98.206	100.39	97.823	99.832	98.687	98.986	101.01	100.26	100.32	96.117	100.46	101.13	99.076	99.614	99.372	97.332	101.16	99.968	98.519	101.11	99.5	100.22	98.796	98.913	99.063	100.08
103.68	103.83	104.43	106.36	103.47	103.33	108.11	102.08	106.16	105.93	101.76	103.77	106.27	103.76	104.52	105.22	104.89	101.99	104.31	104.27	103.2	105.03	105.09	101.82	105.43	103.33	103.12	104.38	105.54	102.63	105.54	103.43	105.38	103.28	104.94	105.7	104.06	105.77	104.9	105.19	103.58	104.45	102.72	105.38	101.47	106	104.23	104.07	103.35	103.96
118.03	117.52	117.83	117.68	115.42	116.89	116.73	120	116.97	118.84	116.35	118.94	116.73	120.36	118.66	116.62	117.05	118.43	117.54	115.95	118.73	116.09	119.34	117.08	115.75	118.16	119.31	117.21	115.99	120.65	116.14	116.55	116.46	118.14	116.46	116.91	116.82	117.95	118.33	116.25	117.11	117.46	117.64	117.26	116.14	117.1	117.39	117.21	119.01	117.17
100.49	98.048	98.878	100.95	100.08	99.94	101.36	97.778	100.68	99.295	98.756	98.088	100.13	99.524	98.951	101.42	101.35	99.414	99.727	99.719	101.57	100.72	101.31	101.92	101.64	99.88	99.786	99.971	98.093	100.48	100.21	98.483	99.378	102.11	101.71	100.38	99.86	99.714	99.907	100.99	99.521	101.78	99.987	99.57	99.674	100.59	101.68	100.21	101.5	101.67
99.099	99.524	99.48	99.5	99.706	100.36	99.912	100.51	100.38	99.162	102.53	99.108	100.35	100.91	99.979	99.974	97.591	100.24	98.436	99.692	99.223	97.535	101.39	100.36	98.962	100.36	100.06	100.61	100.22	99.017	100.83	99.956	99.447	102.51	99.65	101.28	100.5	100.48	100.15	99.931	100.18	99.564	99.446	101.22	99.164	100.18	100.63	100.77	101.34	99.934
111.41	113.43	111.91	113.61	113.57	114.21	112.65	113.79	112.99	111.07	113.81	109.99	110.73	113.63	113.21	113	114.09	111.48	111.46	111.5	112.48	112.62	113.33	111.94	113.19	113.59	112.37	112.76	115.56	113.36	114.88	113.05	112.02	111.89	111.7	111.79	113.44	114.06	114.39	114.06	112.86	113.98	112.22	113.8	111.9	113.29	113.91	113.23	112.76	112.44
111.65	111.88	111.85	111.15	109.06	112.92	110.32	111.09	111.06	112.71	112.67	112.48	113.13	112.91	111.41	111.31	111.18	110.76	111.37	111.39	111.11	111.82	110.03	110.52	109.95	110.59	113.36	111.76	109.25	111.43	109.86	110.8	111.11	110.33	111.64	113.09	111.6	112.16	112	113.63	110.46	111.76	111.01	112.15	110.18	111.06	110.07	111.14	110.05	110.43
109.32	110.27	108.14	109.36	111.71	110.1	111.83	107.84	108.88	109.93	110.32	109.35	112.26	109.8	112.53	111.47	110	110.72	112.57	111.3	110.12	110.52	108.16	113.54	108.92	110.76	111.14	110.04	110.72	111.86	111.9	110.32	110.77	110.23	110.88	111.08	110.88	110.72	110.45	109.59	111.79	112.03	108.74	109.81	108.25	109.84	110.02	108.8	109.89	112.62
113.87	113.09	113.36	113.69	110.75	112.46	111.58	111.38	112.92	115.78	112.62	113.3	114.46	112.75	112.78	111.75	112.13	111.13	112.83	113.41	112.62	113.7	113.67	109.9	112.79	114.18	114.09	113.7	112.72	112.59	112.93	112.23	112.54	111.29	112.6	113.27	109.17	111.72	111.86	113.72	113.75	112.7	114.38	114.31	112.12	113.81	113.99	113.86	112.48	111.68
116.24	118.98	117.13	117.19	118.69	120.63	120.15	118.59	117.4	118.3	117.15	116.71	117.58	117.73	117.87	117.66	118.15	119.26	118	119.39	118.6	117.39	118.05	118.14	120.84	116.42	119.39	115.65	119.24	115.88	116.7	115.02	115.05	119.54	118.59	117.46	118.11	117.82	117.73	120.97	117.28	115.74	117.71	116.45	117.29	115.42	119.37	118.72	116.69	116.54
100.74	97.839	102	99.346	101.31	102.1	102.19	99.522	99.405	98.704	100.17	102.45	100.33	99.579	100.25	102.96	101.53	101.75	102.58	98.204	100.61	102.05	101.79	100.71	101.4	100.96	102.53	102.33	100.55	99.188	101	101.66	100.34	100.88	102.31	102.11	101.75	102.95	102.38	99.84	99.213	98.921	100.73	102.38	101.27	102.06	99.932	100.08	100.68	99.887
99.254	100.85	100.44	99.845	99.007	99.426	98.894	102.73	99.763	100.95	98.105	97.893	98.268	99.194	99.619	100.09	101.41	99.851	101.56	97.813	101.14	99.895	98.892	100.87	100.61	98.46	98.448	99.845	99.134	100.65	101.25	98.783	97.915	101.48	99.852	99.814	97.931	99.21	100.46	99.317	100.48	97.94	101.74	99.835	99.773	100.09	101.46	100.67	99.429	99.005
111.49	112.48	113.95	112.36	112.12	112.63	112.28	111.71	112.86	113.18	114.17	111.45	113.1	111	113.49	111.97	112.87	110.67	113.63	111.05	111.27	113.76	113.17	110.72	113.08	110.97	113.14	112.58	111.92	112.48	113.81	112.5	114.35	112.77	110.81	112.6	110.32	112.4	113.84	111.62	113.91	113.22	112.96	113.61	112.06	110.93	111.2	111.81	112.24	113.06
108.75	107.98	106.08	107.48	108.07	106.46	106.41	104.44	107.89	106.51	104.82	107.02	105.51	107.21	107.43	107.05	106.6	107.03	107.46	105.92	107.11	107.31	106.42	106.96	105.62	107.22	105.83	107.19	103.66	107.03	106.39	105.52	109.12	106.4	108.86	107.73	106.62	105.3	107.3	104.02	106.21	107.53	106.49	106.12	107.02	104.87	105.7	106.57	105.48	106.92
111.44	110.53	107.14	108.9	109.09	110.77	110.86	107.66	107.75	109.71	109.92	109.42	110.35	108.39	110.73	111.13	111.37	109.83	111.63	110.67	108.98	110.91	108.95	109.14	109.93	109.49	110.63	109.74	109.94	108.9	107.82	110.61	111.12	108.7	109.96	110.8	109.06	111.02	108.31	111.69	109.01	108.26	109.75	108.67	110.27	111.81	110.13	110.55	109.2	109.23
106.31	105.96	105.36	106.34	106.48	105.36	106.23	106.86	105.42	106.44	103.75	105.53	107.62	103.7	106.66	104.4	104.98	105.72	104.87	106.73	107.31	105.2	106.56	106.28	103.94	103.37	105.45	106.11	104.22	105.83	104.19	103.02	106.61	105.74	104.84	105.11	108.47	108.85	104.85	107.55	104.82	106.36	106.43	104.84	107.36	106.51	104.99	105.77	104.77	105.44
109.9	110.62	110.13	110.12	109.86	110.99	108.27	111.15	110.86	109.7	112.42	109.7	110.41	112.39	111.61	110.78	109.66	110.19	108.25	110.49	109.27	109.66	109.66	112.31	111.09	111.25	108.43	109.43	110.19	111.85	112.01	109.93	111.3	112.44	109.22	110.35	111.12	111.31	112.19	110.85	110.23	113.02	109.71	111.14	111.68	107.19	109.91	110.52	110.76	109.46
99.623	97.526	97.144	100.01	99.084	100.28	99.652	98.611	100.36	100.01	99.366	101.31	99.525	101.83	101.12	101.42	99.578	101.72	100.63	99.881	101.81	95.714	100.79	98.426	99.594	98.718	97.299	99.29	100.07	98.66	100.43	98.321	100.44	101.42	99.76	98.963	100.31	99.19	101.55	99.223	100.61	100.04	97.931	101.41	99.118	99.756	97.558	101.32	100.55	98.165
106.03	104.9	107.46	107.03	107.88	108.28	106.67	106.86	107.67	106.41	105.29	106.69	107.06	108.45	108	106.47	106.63	105.03	106.86	107	107.98	106.35	106.09	107.15	105.98	105.26	107.66	107.64	108.02	107.47	104.84	107.44	107.01	108.29	106.5	108.38	107.58	108.01	107.9	107.59	108.5	107.24	105.23	107.45	107.31	107.48	105.27	107.89	105.62	106.08
109.77	109.04	110.96	110.41	109.25	114.2	108.61	110.6	110.85	112.05	112.69	112.69	109.51	111.62	111.71	112.39	111.7	111.71	113.63	112.62	111.7	110.32	110.83	110.85	112.39	112.52	111.52	110.28	111.51	111.65	109.89	112.18	111.76	113.51	111.44	110.12	110.41	110.2	111.62	112.45	111.58	111.41	111.31	112.03	111.02	111.36	111.67	111.9	110.92	111.97
99.782	99.336	100.5	100.78	98.43	101.11	100.1	99.311	99.23	101.39	100.56	100.83	100.35	101.74	99.643	101.62	102.03	98.323	100.13	98.347	99.078	98.041	101.4	99.769	100.42	99.12	101.03	102.01	99.111	101.14	97.186	99.194	99.175	99.326	100.86	100.59	102.3	98.067	100.75	101.4	100.46	99.534	98.693	102.28	100.27	98.798	99.927	100.05	99.657	100.68
112.9	111.67	110.77	111.52	112.26	109.44	110.53	109.61	112.52	112.47	113.89	112.09	111.29	110.5	110.2	111.93	108.22	110.88	112.47	109.25	108.64	111.23	110.64	111.16	109.82	110.58	109.77	110.19	110.31	110.81	110.86	112.58	108.79	108.85	111.39	112.86	109.29	112.25	112.19	108.83	110.38	107.93	112.53	110.83	112.89	112.02	112.1	112.18	111.37	109.38
106.1	106.88	105.93	107	105.72	106.17	106.91	105.12	105.96	106.78	105.25	106.94	107.07	106.32	106.21	105.66	103.63	106.84	106.9	105.6	108.12	106.41	105	106.62	106.04	105.84	107.63	106.46	105.52	106.95	106.05	106.57	105.51	107.77	106.89	104.51	106.19	106.63	106.29	109.31	107.27	105.65	106.98	104.31	105.59	105.96	105.79	106.39	105.36	106.58
111.86	111.19	111.18	110.43	111.5	110.98	112.69	110.01	112.14	111.77	112.87	111.39	112.01	111.96	109.61	111.73	111.09	111.35	111.16	111.71	110.81	110.37	111.21	109.08	110.99	111.06	110.07	111.38	112.28	111.42	110.33	112.36	111.86	108.55	111.6	111.44	109.96	113.24	110.85	109.6	110.31	111.44	110.38	111.64	110	112.26	111.98	114.13	112.55	110.77
105.98	104.31	105.56	106.66	104.85	105.53	106.67	107.8	106.63	106.24	106.63	107.42	105.83	106.64	106.76	105.22	105.37	107.51	107.37	106.84	105.19	106.45	105.49	106.83	107.74	107.77	105.57	106.52	106.16	107.36	104.52	106.74	107.41	105.87	105.3	105.51	106.49	108.33	105.49	104.6	105.86	108.31	105.75	106.56	108.87	105.92	108.2	105.38	106.13	107.79
111.77	114.36	113.58	112.61	112.24	114.06	112.31	110.54	113.96	111.06	113.68	111.6	112.42	112.3	115.64	113.2	113.1	112.04	112.18	113.61	113.54	111.24	113.16	111.77	112.64	112.01	109.73	111.4	110.8	112.36	112.66	111.97	111.44	112.87	113.21	113	114	113.03	114.07	114.63	112.65	111.53	112.17	112.01	111.55	112.38	113.69	111.98	110.85	113.84
99.625	101.14	100.63	100.75	100.95	100.74	100.3	101.53	100.03	98.215	101.01	100.12	100.43	100.14	100.46	97.974	98.525	98.058	100.89	100.21	99.295	98.001	96.694	98.92	98.131	99.652	97.418	100.99	99.314	99.791	100.92	102.01	100.01	99.165	98.492	97.977	99.842	101.44	98.008	101.5	99.558	101.47	99.21	100.03	99.585	98.399	97.543	99.143	100.28	98.336
111.71	111.45	112.68	112.11	110.12	109.59	109.1	111.89	112.36	110.65	112.3	111.22	112.19	113.97	109.39	111.56	112.42	111.2	112.86	112.94	114.18	111.81	112.12	112.8	110.58	112.4	109.44	112.24	110.86	111.86	111.8	110.1	113.27	110.73	113.12	111.92	111.91	111.96	112.56	112.13	114.56	111.17	110.59	112.54	111.93	112.33	112.37	113.69	112.35	110.33
110.99	111.65	113.98	112.65	111.38	113.02	113.66	113.34	112.4	114.99	112.9	112.98	109.67	114.09	110.81	111.76	113.86	115.29	113.22	112.62	114.01	111.39	109.37	111.39	110.73	112.53	110.96	110.82	112.42	110.5	111.6	111.78	110.71	112.39	111.93	111	114.1	113.45	112.53	111.77	111.32	113.97	113.4	112.68	112.38	114.75	113.46	112.51	113.1	113.04
110.85	112.38	111.33	111.46	109.81	110.32	113.78	111.7	108.71	111.4	111.35	108.54	111.66	110.78	111.13	111.97	111.49	112.04	110.37	109.74	110.56	110.89	112.05	111.2	110.85	111.65	111.79	111.99	111.22	111.47	112.13	111.82	113.24	111.99	109.49	113.91	110.9	111.13	112.43	111.09	112.43	111.5	112.16	111.27	108.56	109.83	110.77	108.98	108.53	111.34
98.277	99.727	100.23	101.65	100.2	100.25	99.18	100.35	99.048	102.68	100.65	99.73	101.62	103.58	101.15	101.09	102.11	100.18	101.34	99.589	101.66	101.91	100.78	100.41	100.54	100.57	101.47	99.626	103.09	101.44	98.902	101.37	102.86	101.89	101.94	99.832	101.58	99.739	101.76	100.82	103	101.01	100.09	101.42	100.8	98.981	99.421	101.26	100.82	99.842
105.93	104.2	104.71	104.85	106.13	106.61	106.8	104.83	105.65	104.63	104.77	105.81	106.34	104.53	105.3	106	105.93	105.52	105.34	105.78	105.03	107.87	105.58	106.21	103.52	105.06	106.33	103.41	104.89	105.21	105.72	105.52	107.13	106.53	105.21	106.37	105.15	105.3	104.9	106.15	105.41	103.77	106.3	105.54	105.49	104.93	106.95	105.59	105.59	105.77
106.29	107.04	106.01	105.33	107.66	106.58	108.18	106.49	106.29	106.86	106.73	105.51	107.99	107.21	105.1	106.47	105.98	107.04	107.1	105.53	104.98	108.29	108	107.57	104.83	107.25	103.64	107.11	107.05	108.31	105.03	107.35	105.91	104.96	103.19	105.99	104.92	106.84	106.73	107.12	106.11	106.86	106.13	108.13	105.37	106.65	105.82	107.17	105.57	105.13
111.65	112.25	114.15	112.41	111.48	111.94	111.72	110.02	109.35	111.87	110.77	111.41	110.31	110.15	110.16	113.98	112.97	110.15	113.05	108.4	111.38	111.38	113.05	110.4	110.37	110.18	111.91	113.03	111.7	110.92	112.32	111.07	111.29	111.06	111.78	111.51	109.85	111.18	113.53	112.32	112.33	111.22	111.27	111.53	113.76	111.95	111.17	113.11	112.38	112.32
100.54	98.583	101.67	99.241	100.15	100.94	102.11	102.99	97.901	99.958	100.97	101.3	101.84	101.68	100.99	99.128	100.6	100.81	100.5	102.13	99.622	101.44	103.66	99.638	99.67	99.921	99.835	99.412	100.11	100.22	99.384	99.514	99.728	97.785	101.93	99.96	100.39	101.18	100.85	100.4	100.4	99.203	100.39	99.194	99.498	100.96	101.36	99.875	102.01	98.832
110.34	108.04	112.54	110.48	112.63	111.34	110.64	113.23	110.85	110.91	111.01	110.75	109.1	111.36	111.01	111.35	113.07	109.82	112.3	110.01	113.29	112.89	109.18	110.78	112.6	113.2	111.95	109.53	111.73	110.23	110.62	108.83	108.91	113.56	109.33	113.12	108.09	109.33	112.09	110.4	110.01	109.89	110.61	110.03	111.18	113.38	111.14	111.69	111.86	109.98
108.72	109.46	109.73	111.27	107.94	110.46	108.69	109.85	109.53	110.91	112.04	112.12	108.49	110.7	110.4	111.26	108.17	110.19	108.25	109.44	111.62	108.75	110.79	110.34	109.91	110.08	110.32	112.09	110.13	110.59	110.12	111.1	113.27	111.22	112.49	109.99	107.11	109.29	112.35	110.26	110.85	110.15	109.18	111.88	109.78	111.26	110.88	110.04	108.55	108.08
104.65	105.75	106.15	106.3	107.03	106.04	105.6	105.56	104.11	104.32	107.75	105.17	106.64	108.08	105.15	107.09	107.18	104.08	106.31	104.4	107.1	105.22	105.18	105.49	105.93	106.14	104.86	104.4	104.85	105.95	105.24	105.22	104.51	107.75	105.34	103.76	103.19	105.81	104.04	105.15	108.18	106.16	105.56	107.44	105.17	105.34	105.91	106.99	107.95	107.86
111.11	109.48	109.54	111.24	111.23	111.45	111.78	111.95	111.18	113.41	112.42	108.51	112.43	109.3	114.72	110.43	110.56	113.51	109.83	111.27	111.91	112.71	111.42	110.39	112.54	110.88	109.4	112.09	111.33	110.05	111.81	110.75	111.57	109.86	109.2	110.93	110.17	109.24	110.72	110.18	112.14	113.03	112.12	112.43	110.52	110.38	110.79	109.63	109.59	111.95
111.48	114.21	112.51	113.11	111.58	111.07	110.82	111.34	113.29	114.54	113.5	112.48	113.02	113.88	111.89	115.85	110.96	114.99	111.14	113.82	113.58	112.43	111.65	110.86	112.56	111.13	112.44	113.77	113.12	112.4	112.47	110.82	112.07	112.54	110.37	112.66	112.11	110.17	111.31	111.39	112.58	111.58	112.51	112.97	112.48	111.23	112.97	112.99	112.8	112.7
104.12	104.31	104.35	102.41	105.67	105.91	103.03	104.99	105.15	105.93	101.26	105.3	103.88	107.32	104.96	107.39	106.82	105.52	104.86	105.41	104.1	102.41	104.5	103.74	105.38	103.74	103.61	104.4	104.06	101.89	104.01	106.6	105.04	103.4	102.2	104.51	105.63	105.01	104.7	102.82	105.12	103.34	105.52	103.94	104.93	104.94	103.89	103.35	103.65	104.08
110.94	109.28	112.33	109.7	110.49	109.27	109.46	110.33	110.88	108.86	109.19	109.56	109.09	110.57	108.34	109.49	109.84	110.28	109.96	109.48	109.54	111.04	109.5	109.39	108.02	112.25	109.19	107.09	111.6	109.96	110.57	110.62	110.75	109.77	109.82	110.34	109.92	110.64	109.19	110.5	109.13	109.43	111.78	107.41	108.87	111.13	109.72	110.43	111.45	109.93
99.306	100.2	101.52	101.14	101.45	101.09	101.38	99.889	101.79	100.53	100.41	101.21	101.7	100.13	98.55	99.871	100.48	101.49	100.37	102.55	99.902	99.607	99.817	100.84	103.03	100.51	98.929	101.84	101.9	101.08	100.81	101.49	102.94	100.39	101.18	98.537	101.93	97.754	102.01	102.55	100.82	98.98	100.29	100.05	101.44	100.55	100.89	102.32	101.15	104.01
98.447	97.423	97.985	98.344	100.58	99.239	99.398	98.964	100.18	102.22	101.92	101.1	98.305	100.41	98.175	100.29	99.119	99.599	101.98	101.17	100.15	99.357	99.286	101.68	99.552	98.739	101.05	101.18	99.53	99.833	99.164	100.31	100.54	99.035	101.08	100.88	101.41	100.12	98.295	100.75	100.47	99.826	100.89	99.949	101.76	98.959	98.444	99.555	98.881	98.373
107.96	106.19	107.81	106.84	106.64	106.63	108.91	107.75	110.46	107.21	105.4	107.25	108.33	108.79	107.16	106.44	108.26	107.99	108.22	105.74	106.63	107.59	106.33	107.13	106.41	104.91	105.33	107.33	105.49	106.32	105.76	108.54	106.65	107.41	107.25	106.87	104.79	106.7	105.19	106.5	105.74	108.85	107.57	108.17	109.12	107.27	108.71	106.1	107.85	108.78
110.68	110.11	112.53	109.13	110.01	111.27	111.43	109.68	110.74	111.66	111.16	110.91	109.31	110.93	108.52	108.04	111.03	111.02	111.35	110.16	110.59	110.91	108.75	109.97	109.65	110.58	110.01	111.98	111.7	109.92	110.66	108.39	110.77	108.83	111.74	110.39	109.45	110.61	110.97	111.76	109.06	109.83	109.73	109.9	109.35	110.6	110.46	110.42	108.93	109.69
106.27	106.92	107.44	107.06	105.2	103.5	104.45	106.18	106.32	109.33	107.96	105.88	106.99	106.86	107.67	106.22	105.14	106.78	106.13	107.27	105.2	106.85	105.02	106.63	105.88	105.85	105.92	107.92	106.74	106.3	106.47	105.33	106.04	108.38	105.88	107.95	108.16	106.2	107.4	109.18	105.77	107.08	105.59	105.81	105.95	106.48	105.11	108.07	105.9	105.03
105.79	106.82	102.76	105.56	105.02	106.6	104.04	105.26	105.4	106.95	106.22	104.01	106.35	107.6	105.26	105.4	106.25	106.82	106.68	104.98	103.95	107.56	103.97	106.23	105.08	105.36	105.04	105.43	106.52	105.03	104.92	103.59	106.77	103.06	103.32	105.04	103.91	107.19	105.88	105.64	106.93	106.4	107.61	105.87	104.97	106.35	107.17	105.13	105.54	106.01
119.14	120.7	118.22	118.17	116.76	118.28	118.12	117.75	120.26	115.96	117.01	117.02	119.56	117.45	117.75	117.69	118.25	119.47	117.53	117.04	117.37	116.73	119.03	117.07	115.46	116.61	116.91	118	116.77	117.76	117.06	119.28	120.91	117.23	119.94	117.77	119.91	120.8	116.35	117.48	116.48	120.17	117.87	118.16	117.83	115.73	115.37	116.32	115.48	115.85
113.04	112.52	112.02	114	111.05	114.24	111.83	113.19	113.09	112.66	114.68	112.21	113.71	112.67	111.2	112.12	112.75	112.45	112.7	110.88	113.24	112.53	112.85	112.94	113.27	112.39	115.08	112.4	111.55	113.64	113.29	112.14	112.78	113.48	112.26	115.32	112.75	113.32	112.52	112.35	110.68	112.3	113.94	113.29	113.69	112.6	113.81	113.98	111.92	115.04
100.32	98.757	99.711	102.19	99.607	100.57	101.62	101	99.82	97.989	99.026	99.476	99.831	102.09	100.67	101.31	100.17	100.72	98.721	99.539	99.886	100.84	100.51	99.424	99.42	98.801	100.06	97.424	98.47	100.07	100.13	98.44	100.47	98.948	98.869	102.76	99.573	101.42	99.585	100.54	100.38	98.656	101.77	99.611	99.827	98.221	102.09	99.233	99.12	99.203
117	118.84	117.68	119.14	115.92	119.81	116.59	115.5	118.13	117.87	117.28	117.73	118.94	115.78	118.34	117.22	119	116.95	116.77	117.93	117.84	116.91	115.71	119.45	118.06	117.81	117.88	116.78	117.09	117.98	119.71	117.53	116.53	116.47	116.86	115.81	119.92	117.51	116.68	117.87	117	115.48	118.41	117.39	116.51	117.57	118.93	115.05	117.33	118.8
111.66	110.54	110.3	109.22	110.7	111.28	109.33	111.57	110.28	111	107.78	109.67	110.69	111.13	110.61	109.04	110.09	110.09	107.06	109.35	109.8	108.76	111.21	109.34	109.15	109.67	109.15	111.1	111.43	109.59	111.62	108.89	110.72	110.42	107.68	110.34	109.26	110.74	108.44	110.84	109.06	107.87	111.05	111.28	110.89	109.23	112.02	109.03	109.36	109.62
107	105.92	105.83	109.28	107.15	104.38	107.83	107.98	108.82	106.43	107.74	105.29	105.6	107.41	106.97	108.03	106.41	107.46	107.25	108	106.22	105.65	107.72	106.95	105.85	107.63	109.38	106.16	106.41	104.77	108.98	107.29	107.29	107.22	107.79	106.98	106.14	107.98	105.17	109.92	108.15	106.35	110.57	104.16	107.65	106.48	106.2	105.62	106.55	105.08
101.07	105.12	105.49	105.28	104.4	104.07	105.99	102.95	104.73	102.77	106.68	105.59	103.93	104.42	103.31	104.44	103.07	105.3	102.08	103.08	104.61	103.97	103.54	102.25	104.76	103.3	106.03	104.42	104.06	104.34	103.07	105.13	103.61	105.59	103.99	103.02	105.73	102.83	104.52	105.16	105.07	104.31	103.35	105.14	105.18	104.03	104.34	105.28	103	103.83
99.856	101.59	99.921	98.464	99.567	99.891	97.808	98.947	100.65	102.61	97.946	100.32	98.324	99.968	102.35	100.21	100.44	99.823	98.72	99.478	100.46	99.244	98.545	97.647	99.847	99.078	98.202	97.352	98.635	101.5	100.49	99.586	99.121	99.737	98.944	100.22	99.322	100.61	99.183	100.72	99.515	100.75	100.8	97.808	99.346	100.89	100.61	98.635	101.56	98.72
106.93	105.22	104.06	104.63	104.37	103.63	104.89	103.55	104.48	103.1	104.74	103.57	106.5	106.11	104.64	104.95	106.17	105.75	105.47	104.97	105.01	106.97	105.23	101.51	107.21	102.78	103.58	104.7	106.05	105.18	105.05	103.12	106.67	102.84	106.25	103.94	104.55	102.81	106.25	106.38	105.29	103.32	107.31	105.19	103.65	104.73	105.96	104.14	106.75	105.47
105.28	106.98	104.74	105.48	106.3	106.23	107.01	102.98	104.69	105.04	102.48	106.25	105.06	103.53	106.35	108.76	104.11	105.43	104.83	104.39	106.1	105.11	105.44	104.76	105.2	107.79	104.84	106.42	106.54	106.42	104.99	105.52	105.83	106.55	107.51	105.12	105.8	105.57	106.19	105.87	102.97	103.07	106.68	106.58	103.6	105.59	105.05	104.64	105.46	103.37
99.843	101.1	102.18	98.955	99.925	99.382	100.73	98.407	100.53	98.626	98.84	98.869	99.871	97.003	99.088	101.58	99.677	101.03	98.8	98.493	97.756	100.22	99.702	100.27	99.892	98.169	98.467	99.69	100.72	98.257	101.41	99.567	99.571	100.89	98.592	100.95	100.52	101.06	101.06	98.798	99.091	98.578	99.317	100.57	98.494	100.63	96.969	100.98	98.108	100.49
110.73	115.9	112.87	111.65	111.16	111.3	111.83	112.23	109.98	110.19	111.52	113.63	111.9	112.86	112.06	110.64	111.16	112.01	112.73	111.51	112.84	110.3	111.48	114.71	110.31	112.31	112.07	111.98	112.61	112.83	112.87	112.26	111.78	111.82	112.11	113.68	110.33	113.02	113.51	113.18	111.59	112.04	111.21	112.9	111.05	111.08	111.95	111.36	115.39	113.8
106.84	104.22	104.46	103.63	105.44	107.79	106.36	105.49	105.37	104.8	106.85	107.51	105.35	106.39	107.36	103.76	103.98	106.06	102.69	107.17	104.19	105.98	104.6	107.49	107.83	104.02	104.31	104.29	105.81	107.53	106.39	105.27	104.02	105.93	107.11	105.5	106.18	104.88	103.9	103.98	105.27	107.11	105.87	106.6	105.77	106.71	104.91	106.05	103.95	106.75
104.25	103.27	104.49	104.39	104.61	105.43	104.73	103.47	102.44	103.96	103.88	104.67	105.11	103.64	106.23	102.69	104.07	104.58	103.43	104	104.39	106.23	103.54	102.54	104.07	104.37	105.71	102.61	104.5	105.03	104.41	103.85	103.77	103.71	104.84	104.49	103.7	105.07	104.53	105.49	102.87	104.84	104.7	104.57	104.4	103.75	102.95	104.07	104.24	102.95
110.31	110.2	110.35	110.57	110.45	109.11	110.5	108.07	109.15	110.28	108.27	108.96	109.27	109.66	111.12	111.02	109.57	109.1	109.44	110.15	109.26	109.9	110.26	112.07	110.73	110.97	108.28	111.41	107.65	109.68	109.89	107.1	109.63	110.29	110.5	108.24	109.87	110.17	107.95	110.4	110.68	106.76	111.35	109.31	110.68	109.93	108.17	110.74	108.71	108.82
111.36	110.07	113.44	112.63	112.57	113.24	111.4	111.22	108.71	110.39	112.81	111.98	112.15	112.92	112.1	110.43	110.71	112.51	111.25	112.2	110.09	111.89	113.83	114.8	112.95	112.08	110.84	110.81	110.3	113.06	111.89	112.43	110.37	111.18	112.62	114.55	111.35	112.14	113.63	110.27	112.53	109.81	110.75	113.43	110.67	114.25	111.43	111.26	111.01	109.51
106.02	102.9	103.8	103.52	103.61	101.1	102.17	103.55	106.83	105.49	102.8	103.84	104.65	102.82	104.11	104.5	102.98	102.77	105	102.99	105.13	105.28	104.35	107.04	103.03	104.52	100.85	103.9	104.56	102.43	104.73	104.72	102.96	102.81	104.08	102.4	103.92	103.26	103.87	105.2	103.87	104.06	103.57	104.6	103.43	105.13	105.26	103.68	103.4	103.15
103.94	105.88	103.83	103.91	104.89	103.32	106.14	106.23	103.7	105.17	105.36	102.9	105.08	104.58	101.62	102.65	108.23	103.96	105.32	103.55	105.79	105.51	104.03	101.13	104.46	104.19	103.09	104.12	105.42	104.36	104.92	106.24	102.66	104.74	103.69	104.92	104.77	104.37	105.09	104.42	103.58	104.02	102.9	104.51	103.17	103.54	104.43	104.22	102.52	103.66
103.74	104.51	102.8	104.25	105.04	105.98	102.95	103.88	105	104.4	106.87	102.74	104.36	102.97	107.28	105.82	103.24	103.26	105.69	105.6	103.66	104.96	105.31	103.38	104.23	104.82	103.94	102.61	103.24	103.95	105.22	104.51	102.26	106.52	105.9	106.08	104.81	103.58	104.84	102.6	103.36	103.99	104.96	104.57	105.79	105.11	105.03	103.16	102.09	103.67
101.83	99.079	99.632	101.16	101.5	100.43	101.82	100.15	101.02	100.42	99.329	101.72	101.81	101.14	100.31	100.99	98.551	101.07	100.77	100.59	101.86	102.01	102.09	97.996	99.513	102.37	104.65	100.74	103.47	101.32	98.531	99.741	102.37	102.25	97.963	100.7	100.52	99.557	99.03	101.39	103.63	101.82	99.363	101.21	99.5	102.97	100.95	100.63	99.019	100.96
105	107.18	106.67	106.54	106.17	106.87	105.47	105.06	106.92	104.91	106.07	105.81	105.91	104.55	105.68	105.14	105.82	106.01	105.57	104.87	107.64	108.36	103.28	106.13	107.18	105.5	106.99	104	106.4	105.37	106.96	104.91	108.04	106.36	105.77	105.64	105	105.81	106.32	104.37	106.92	103.63	104.53	105.65	105.39	106.08	103.21	107.97	107.34	107.61
103.71	107.2	103.29	106.58	106.63	107.4	106.81	104.51	107	104.88	105.39	106.05	106.33	108.66	105.79	105.3	105.5	107.15	104.05	107.42	106.32	104.95	106.06	103.81	105.52	105.12	105.64	106.97	106.24	106.81	104.96	104.54	106.72	106.54	107.15	105.18	105.89	105.14	104.89	105.03	107.69	104.81	103.13	104.68	104.49	105.03	107.13	104.49	105.36	105.43
112.35	109.27	108.4	109.65	110.03	109.94	111.37	111.86	110.17	111.23	109.83	111.32	107.62	109.28	108.88	108.71	108.45	109.49	111.02	110.08	110.12	110.6	111.9	107.87	113.04	109.71	111.76	109.03	109.77	108.1	110.65	109.85	111.06	109.8	109.22	108.6	109.64	109.15	110.94	109.48	109.96	110.84	109.76	109.26	110.86	112.01	112.16	109.82	108.44	109.96
100.09	99.125	101.75	97.749	99.156	100.55	98.698	99.293	101.38	99.689	100.79	99.087	100.47	99.697	101.13	101.64	100.07	102.5	99.733	99.449	101.01	101.22	101.09	100.04	101.53	101.37	100.16	100.05	99.592	101.28	99.893	100.29	101.73	99.348	100.79	100.6	98.75	99.177	99.884	101.08	99.755	98.839	97.468	102.06	98.57	100.06	101.21	102.24	100.83	98.177
104.34	105.35	106.15	106.46	107.18	106.39	105.59	102.58	105.69	105.18	105.92	103.87	105.9	104.17	107.16	102.97	105.75	105.46	103.4	106.98	108.47	106.22	105.49	105.16	105.6	106.85	105.25	106.06	105.84	106.66	105.75	107.45	106	106.2	103.45	106.55	105.96	105.17	104.69	106.04	105.56	104.83	106.57	105.86	106.11	105.03	106.17	105.11	104	106.66
111.86	110.78	111.47	112.72	110	110	112.97	112.15	108.51	113.37	112.16	111.56	111.73	110.8	113.15	112.13	108.8	110.68	112.57	112.26	113.61	110.02	112.01	109.52	112.61	113.52	110.94	110.86	113.25	112.25	111.4	109.62	112.07	110.92	110.99	112.42	111.25	112.03	109.61	112.67	111.38	110.7	113.52	113.33	113.91	109.84	108.29	112.11	110.65	113.01
106.9	107.75	105.72	105.24	107.68	105.41	107.32	105.88	104.6	105.8	105.79	105.07	105.66	103.65	104.94	108.28	105.35	107.6	107.21	104.02	102.67	104.93	106.24	104.38	104.85	105.51	106.5	104.34	102.94	106	104.11	106.33	107.15	106.06	105.97	104.59	104.71	105.81	105	107.41	105.88	106.37	106.71	106.48	104.93	104.22	106.45	106.16	105.55	103.07
106.47	104.35	107.03	105.65	105.85	106.17	107.97	106.81	104.95	108.53	106.34	107.69	108.26	106.78	108.23	107.54	107.85	106.02	105.48	109.11	105.76	107.26	104.91	106.4	107.29	105.71	105.82	106.33	106.17	107.12	106.75	106.1	105.68	104.53	104.96	105.63	105.82	108.33	105.75	106.67	106.99	104.79	106.19	104.68	109.37	107.52	106.32	108.15	104.88	106.81
98.993	98.707	97.648	99.724	100.64	101.02	99.022	99.796	99.573	100.07	99.819	98.184	100.64	100.12	100.5	100.19	100.41	99.467	99.17	98.93	99.954	99.634	98.32	101.3	99.599	99.781	101.22	101.15	98.766	97.015	102.91	99.249	99.767	99.4	99.487	102.69	99.223	98.911	99.807	98.128	100.9	102.14	100.76	99.574	98.511	99.491	100.2	98.597	100.71	101.14
104.31	103.73	104.01	102.71	105.18	103.31	105.64	103.14	103.98	104.31	103.02	102.62	103.17	105.12	102.73	103.94	102.35	104.15	103.74	103.17	106.71	104.06	105.69	103.95	105.47	105.92	106.35	104.42	105.14	105.82	103.5	103.91	105.82	103.67	103.42	104.09	102.7	105.89	103.29	102.59	102.84	103.02	104.18	104	106.83	103.25	103.56	102.78	103.94	103.85
98.73	101.42	102.58	99.756	97.261	101.63	98.648	101.38	100.9	99.973	102.87	100.44	99.154	99.668	100.19	101.85	98.375	99.847	100.39	100.68	97.894	99.817	98.717	99.116	99.119	99.575	101.95	97.412	101.45	99.452	100.79	99.079	100.24	100.39	99.697	99.341	100.24	99.414	98.249	99.345	101.99	98.595	101.11	100.9	97.054	98.314	96.199	99.879	100.99	98.711
104.76	102.98	103.45	105.6	103.7	102.63	104.88	107.43	107.03	107.76	103.63	103.06	105.36	104.8	104.45	104.92	104.54	102.07	101.97	107.71	104.48	104.6	103.44	106.18	106.41	101.45	102.94	103.99	103.81	103.09	106.89	104.85	103.06	104.01	106.05	105.9	104.22	102.22	105.78	103.8	101.67	103.86	103.31	106.3	103.7	104.55	103.99	103.83	105.55	104.97
112.86	111.52	112.99	111.06	110.94	111.47	111.73	113.4	112.88	111.94	109.76	112.82	110.33	111	109.82	109.65	112.01	110.96	111.21	113.33	110.82	109.19	109.03	112.56	112.84	108.77	113.14	110.22	111.92	109.34	111.92	112.24	109.87	111.02	112.17	112.35	111.07	113.03	113.55	112.89	111.17	111.7	112	109.89	110.38	109.6	111.44	113.92	111.1	112.29
99.512	98.546	101.36	100.29	100.82	102	100.23	98.823	100.18	100.28	99.415	99.309	99.065	98.568	101.9	99.705	100.41	99.646	98.037	98.554	96.512	99.572	99.896	97.727	100.74	101.27	98.511	99.471	98.966	99.041	98.766	98.671	101.54	97.925	102.43	98.661	100.24	97.339	99.222	97.932	102.54	97.696	98.097	99.379	101.27	99.378	99.22	99.247	99.793	97.974
109.72	109.72	111.63	110.45	109.57	113.01	112	111.26	109.68	111.63	111.52	111.06	111.01	110.46	112.86	107.86	112.25	110.06	111.17	111.51	109.86	114.45	111.8	112.06	110.85	112.44	111.86	111.47	112.56	111.4	110.91	111.43	110.27	110.46	112.51	114.31	111.63	110.82	111.89	111.08	109.79	108.31	112.81	111.02	112.49	111.83	110.89	112.24	111.59	109.28
109.22	111.14	113.08	110.22	111.46	111.68	109.72	110.37	111.96	110.62	111.05	110.19	110.65	111.29	111.26	111.86	110.64	112.2	110.89	109.29	111.81	111.65	109.88	110.3	111.98	113.08	110.12	109.37	110.78	111.07	112.1	110.04	110.92	112.89	112.29	110.98	110.46	109.48	109.61	111.75	112.52	110.76	111.15	111.64	109.36	109.41	114.04	111.71	110.48	113.26
114.8	112.1	110.25	110.1	114.04	109.5	109.83	112.88	112.84	111.62	112.64	109.97	111.32	113.45	113.63	111.48	111.22	111.85	111.23	114.44	114.14	111.27	111.77	109.22	110.24	111.47	111.04	112.83	111.14	111.49	111.8	113.13	113.55	112.27	113.49	111.55	114.02	112.6	110.97	113.85	111.27	113.07	112.9	111.44	112.79	112.17	111.11	109.61	114.24	112.23
111.14	112.26	111.22	111.66	112.44	113.09	110.51	114.02	111.39	113.44	112.89	112.08	111.77	111.31	112.08	113.28	110.22	107.38	111.95	112.93	113.32	112.9	110.19	111.4	112	111.21	114.27	112.04	112.09	112.92	114.7	111.58	111.88	110.36	111.57	113.87	113.07	112.8	111.94	111.78	113.79	110.83	111.52	112.2	112.75	112.99	112.48	114.33	111.27	112.15
110.89	110.66	110.46	110.97	111.31	109.45	114.58	111.83	110.77	110.91	113.03	112.84	111.21	111.91	110.63	111.68	111.43	112.46	109.56	111.2	113.32	113.08	110.33	113.81	110.8	110.73	112.67	111.56	113.9	112.04	113.6	112.19	111.32	110.56	112.55	111.94	111.16	112.98	111.9	111.62	109.94	112.43	113.38	111.24	114.05	110.76	112.53	112.51	113.61	114.26
105.03	106.53	109.82	106.24	107.17	106.72	106.45	109.21	108.87	106.45	107.71	105.26	106.97	105.88	106.5	106.97	107.54	104.76	104.81	107.09	105.69	105.08	106.63	108.8	106.9	106.79	108.27	106.8	108.84	107.57	109.21	104.98	108.83	105.01	105.97	107.82	108.4	106.11	105.59	106.74	106.15	107.53	107.19	104.75	105.82	108.58	107.73	107.71	106.87	105.97
108.89	104.78	106.8	105.01	105.52	105.01	106.15	107.66	104.95	105.36	104.64	106.08	103.77	108.71	103.88	104.18	105.41	107.49	106.72	105.04	106.71	104.02	104.08	104.45	106.34	105.78	105.36	105.48	103.45	104.45	106.5	106.34	105.61	104.01	105.41	104.33	104.43	104.14	104.96	105.52	103.62	104.22	104.65	106.32	106.22	106.34	106.37	103.58	107.55	106
107.17	104.45	103.72	107.32	108.52	105.09	103.78	107.27	105.08	103.98	104.92	105.46	107.56	106.23	104.34	108.42	105.09	106.24	105.89	107.03	103.74	104.9	107.2	106.43	105.03	104.55	107.9	109.4	103.59	105.98	106.5	105.58	107.9	108.5	103.73	106.51	107.39	106.83	109.61	105.45	108.45	106.4	104.39	107.12	106.18	107.34	106.04	107.33	105.81	105.4
104.8	105.16	106.35	105.76	106.08	105.01	106.71	105.5	105.8	105.7	108.36	104.67	105	108.34	108.92	106.75	107.58	106.81	103.82	105.48	105.92	104.66	104.67	108.1	105	108.1	105.55	105.16	107.15	103.98	107.97	105.82	107.06	107.78	108.21	106.76	106.74	106.21	108.42	107.41	105.11	105.51	107.51	105.7	106.39	109.1	106.1	106.96	106.24	107
111.3	111.49	110.35	111.71	111.59	110.73	110.57	110.62	109.72	110.28	111.85	112.42	111.43	109	110.94	113.21	111.79	111.52	111.02	110.68	109.83	110.33	110.12	110.81	111.45	111.6	112.55	111.86	111.42	110.18	113.9	111.54	110.22	110.43	111.59	111.58	110.53	111.39	111.7	110.9	109.91	109.05	112.12	109.28	111.99	111.19	111.31	111.74	114.06	110.47
105.92	104.06	105.17	107.71	106.28	105.48	107.22	107.2	106.19	104.13	104.64	106.23	105.49	105.06	105.36	104.37	106.96	107.02	106.06	102.65	104.3	105.17	102.93	104.83	105.66	108.25	105.29	106.93	106.25	105.47	106.74	106.35	104.61	105.81	106.26	105.03	107.12	105.43	103.49	107.64	105.75	105.87	104.22	106.93	106.65	106.68	106.69	104.62	105.69	103.32
107.45	108.47	107	108.23	108.53	105.8	107.72	105.68	105.16	106.1	107.61	104.21	105.61	105.93	107.05	106.26	103.48	107.01	107.17	104.93	104.38	105.52	107.01	107.08	106.75	107.03	105.98	110.91	107	105.08	105.37	105.5	106.61	109.43	106.33	107.48	108.43	107.95	106.36	109.07	105.73	107.61	105.82	105.39	107.65	104.85	107.3	108.25	106.17	105.07
105.63	105.57	106.7	105.12	106.29	105.53	106.76	106.79	105.21	106.07	105.83	104.05	104.7	105.72	106.97	107.85	104.83	107.14	105.96	105.62	104.89	104.78	106.82	106.04	107.89	105.37	104.7	104.34	104.95	107.51	106.43	108.07	106.66	104.01	108.81	105.51	104.62	105.72	105.99	104.47	103.75	103.56	103.69	104.78	103.33	106.47	104.29	105.43	105.69	108.27
105.75	106.78	105.82	107.28	104.34	107.09	107.97	106.03	104.68	105.46	105.85	108.44	106.23	108.58	107.52	106.27	105.69	106.45	105.41	105.85	105.31	105.41	105.06	105.54	105.52	104.54	104.98	106.51	107.49	107.05	107.11	106.44	106.06	105.96	104.96	106.19	108.39	105.07	106.56	105.5	109.08	105.77	107.81	106.12	103.94	105.76	106.89	108.98	105.53	107.04
98.751	99.588	101.06	99.015	98.615	100.65	97.66	100.79	98.218	101.4	98.763	98.923	100.03	100.04	101.33	100.76	100.08	100.37	98.56	100.89	100.78	100.73	98.741	99.276	101.2	99.744	98.53	99.386	99.841	97.612	98.742	100.27	100.95	99.847	99.173	100.24	101.69	101.65	98.856	101.23	98.501	100.02	99.196	101.8	100.33	103.47	100.02	99.638	97.356	98.451
105.31	106.92	108.36	105.98	107.07	104.25	107.46	106.22	105.01	106.12	105.43	106.92	107.84	107.46	105.25	106.39	106.31	107	107	104.58	106.59	105.94	103.39	105.69	106.58	105.56	105.57	106.95	105.19	106.59	106.42	106.73	106.99	103.83	104.5	107.32	105.45	104.76	106.67	105.14	103.82	108.03	103.23	105.3	104.55	106.14	105.73	104.7	107.73	106.75
106.25	108.07	104.15	106.96	106.38	106.31	107.31	106.42	104.17	107.65	107.33	105.29	108.83	105.99	107.53	106.78	106.84	106.73	105.83	106.83	107.77	106.03	105.96	106.68	104.2	106.21	107.28	106.64	109.22	107.03	107.8	105.75	106.19	109.35	106.92	106.38	106.38	106.71	107.35	106.27	105.43	107.23	108.16	107.83	105.63	105.52	105.56	107.8	103.9	107.78
101.27	100.35	102.12	102.84	99.767	99.448	100.35	100.9	100.42	100.98	99.676	100.9	100.26	102.34	99.846	99.845	99.414	99.671	100.22	98.462	99.812	100.08	102.67	101.72	99.684	101	100.42	102.15	100.52	99.851	100.11	101.46	100.27	101.94	100.91	102.52	100.99	99.883	101.09	100.32	99.544	102.29	99.631	101.41	99.034	99.431	99.998	99.583	101.43	100.96
112.68	111.36	111.68	110.85	110.06	110.46	110.85	110.04	112.08	109.95	113.13	111.57	111.66	109.42	109.9	111.84	110.9	111.44	110.36	110.8	114.53	109.81	110.5	111.74	109.8	111.54	111.88	111.01	110.75	111.98	110.26	111.48	111.81	112.09	108.97	109.57	111.41	110.78	109.33	109.28	112.63	110.61	111.07	112.21	112.64	111.52	113.51	111.1	110.61	111.45
112.45	111.95	110.49	111.99	111.65	112.25	111.72	111.9	111.27	111.75	116.6	109.68	112.14	111.01	113.03	111.74	111.46	111.2	112.54	114.12	113.37	111.1	113.17	112.21	113.24	110.92	111.74	113.26	111.8	109.74	111.6	113.45	112.44	112.92	112.94	113.19	111.74	110.93	112.96	111.72	111.57	111.62	109.83	110.15	110.84	113.07	112.73	111.72	110.42	113.17
109.71	111.68	111.67	112.31	112.41	111.51	113.17	112.21	110.89	112.32	111.04	110.7	111.26	110.78	112.45	110.27	110.85	108.08	111.91	111.87	110.78	114.07	111.75	109.81	112.54	112.14	113.12	110.56	111.14	112.47	110.3	111.04	111.04	111.09	111.93	111.33	111.97	113.45	113.16	111.42	109.51	111.3	110.45	111.5	111.67	112.7	112.34	111.83	112.23	111.34
104.64	105.51	106.78	107.33	106.68	106.78	104.27	105.6	108.01	107.95	103.22	105.9	105.62	107.58	108.06	106.31	106.29	105.66	106.51	105.55	107.9	107.41	106.25	105.94	104.98	106.14	105.48	107.29	106.69	108.17	107.16	105.63	106.22	107.21	107.32	103.99	103.87	105.38	105.35	107.39	106.79	104.54	106	106.26	105.91	109.61	106.96	104.69	106.75	106.75
107.72	106.1	103.07	105.76	105.6	106.34	104.11	106.97	105.78	103.98	106.69	106.11	105.07	105.81	103.68	105.06	107.68	106.26	105.81	105.98	103.95	106.11	106.87	104.46	104.59	106.14	107.74	105.99	105.13	105.9	105.01	102.68	104.23	104.67	104.72	105.06	104.62	105.5	106.26	104.9	105.72	104.26	107	105.28	103.64	103.76	106.12	104.56	103.96	107.02
100.61	100.69	99.551	101.18	101.33	102.52	101.88	102.08	99.772	101.6	100.13	100.87	99.63	100.84	101.41	99.957	100.03	99.921	101	101.95	100.13	99.408	100.62	100.18	101.32	98.709	100.73	98.866	99.793	101.5	102.17	100.43	100.97	99.558	100.81	98.94	100.31	99.778	101.45	101.64	100.59	103.17	102.68	99.867	99.798	101.4	100.53	101.04	99.094	101.2
106.82	105.06	106.47	106.6	106.46	106.85	105.87	105.64	105.33	106.44	106.74	107.62	105.32	105.57	106.85	107.05	107.94	106.53	105.13	107.1	104.61	106.81	107.72	105.56	105.5	108.05	104.33	104.55	106.58	108.27	106.49	108.33	106.48	106.57	106.51	105.8	104.68	106.55	107.4	105.97	107.78	106.87	105.77	104.42	105.71	107.06	106.51	105.79	107.89	106.21
107.67	105.55	106.59	105.74	105.73	107.42	106.31	104.26	105.29	106.56	106.25	106.61	104.63	105.02	106.85	105.38	106.21	106.28	107.9	106.62	106.48	107.06	105.05	104.34	105.66	102.93	103.69	106.89	103.99	104	107.23	105.77	102.1	105.75	106.84	106.44	105.7	104.96	105.55	105.91	104.02	107.94	106.04	106.56	105.49	104.62	105.53	105.76	104.08	105.69
106.62	106.28	105.61	104.24	109	105.94	104.65	106.74	104.84	108.1	105.81	106.62	107.92	104.46	106.36	106.09	106.67	106.18	104.57	107.26	107.97	108.38	107.71	103.87	106.22	106.18	108.28	105.84	106.55	104.65	106.82	108.35	108.71	105.93	107.56	109.77	106.7	107.02	107.81	106.26	108.19	108.88	108.37	106.38	107.2	107.62	107.13	105.69	105.71	107.98
106.37	102.68	105.03	106.97	107.74	109	106.7	105.43	105.51	105.77	106.35	108.56	105.3	108.39	104.87	105.77	107.92	105.6	106.85	104.17	104.3	105.58	104.08	106.19	104.7	105.63	104.77	104.28	107	105.66	106.74	106.01	105.06	102.65	106.21	106.78	105.74	105.95	105.96	105	106.58	105.12	105.58	106.53	105.02	106.19	105.89	103.73	101.72	105.32
105.96	104.78	103.81	106.57	106.04	105.86	105	104.59	106.05	106.29	105.61	104.99	104.18	104.85	105.12	104.33	104.96	104.3	107	103.76	106.43	103.8	104.78	104.33	107.7	104.26	105.55	105.79	105.6	105.8	106.6	105.5	104.21	106.82	105.07	105.69	105.43	106.74	106.51	104.05	104.63	106.38	105.89	108.49	104.59	106.51	105.45	104.55	105.43	104.78
107	107.98	106.5	107.5	103.43	108.59	105.23	107.37	108.46	107.99	108.15	105.66	106.76	108.04	106.84	107.15	108	104.93	105.81	107.35	107.51	107.17	108.03	106.91	109.11	105.02	106.21	106.59	108.52	108.25	106.66	105.9	104.48	106.86	107.22	107.52	109.02	109.08	105.35	106.31	106.89	106.84	106.86	108.32	106.59	106.42	108.77	106.55	107.66	104.6
104.15	107.04	106.25	105.76	108.85	107.39	106.61	105.31	105.41	105.48	106.25	105.91	106.21	107.15	105.44	105.07	104.89	104.2	107.52	105.54	106.19	107.17	106.81	106.25	107.23	106.29	108.23	106.51	105.98	104.75	106.25	106.14	105.22	106.28	107.08	105.77	106.19	107.8	107.13	103.74	106.59	105.88	106.36	104.92	105.64	105.55	106.28	106.13	103.55	105.83
103.9	104.81	107.75	106.32	104.68	104.21	105.03	105.75	105.76	103.94	105.28	104.71	106.95	106.94	105.12	105.35	105.93	106.95	107.54	104.48	107.08	107.58	105.67	104.79	105.56	104.35	105.25	105.42	104.13	105.85	105.29	104.08	104.94	106.13	104.32	106	103.27	106.89	104.72	104.59	104.88	105.94	106.43	107.3	105	106.02	105.86	104.63	106.99	105.4
110.46	110.07	110.29	109.95	109.95	108.29	108.73	110.34	110.03	110.36	110.25	111.63	108.21	111.36	110.38	110.25	108.98	109.94	107.94	111.17	110.03	110.82	111.71	111.16	108.41	110.52	109.96	110.86	111.08	112.04	108.82	110.34	109.69	110.49	110.61	109.71	109.97	112.92	110.12	111.34	109.32	110.33	107.76	110.95	113.93	109.36	110.39	110.92	110.81	109.33
105.79	105.19	107.2	106.21	106.81	105.57	106.42	106.29	106.91	106.11	106.58	106.47	103.33	107.38	105.08	104.64	107	105.84	105.43	105.28	106.45	106.68	105.17	105.85	103.7	107.03	107.74	107.87	105.8	104.28	106.22	109.48	104.67	108.48	106.13	104.02	105.64	106.53	103.9	105.01	105.1	106.55	104.54	107.17	105.44	105.8	107.66	106.29	102.54	107.13
103.51	105.23	105.13	104.51	105.95	106.7	105.79	106.12	104.16	107.11	106.1	105.66	105.01	105.41	104.82	104.58	104.02	105.69	105.04	105.97	107.43	107.15	106.13	105.07	105.85	104.21	105.45	105.43	106.32	107.88	105	104.76	105.6	106.45	105.64	103.28	104.91	106.76	104.26	107.19	103.85	106.96	105.08	105.5	108.25	104.21	104.15	103.16	104.83	107.69
110.86	111.74	113.58	113.05	111.29	113.11	111.21	111.87	109.41	111.76	110.5	110.19	111.72	112.35	112.05	112.71	110.49	111.78	111.13	110.38	113.07	111.39	112.18	111.06	112.06	110.41	111.07	110.51	109.22	110.41	108.53	110.45	112.72	112.42	110.7	112.04	110.66	109.65	113.23	108.97	111.94	111.22	111.51	110.65	111.85	112.14	108.96	111.39	113.04	111.94
105.53	104.12	106.2	107.21	103.13	105.86	104.62	105.88	103.86	103.13	109.22	104.12	104.56	105.91	105.7	104.9	105.93	104.93	106.49	105.34	105.89	108.36	106.01	106.72	104.84	106.12	105.15	107.23	107.92	105.44	105.02	105.1	104.6	104.37	105.36	105.54	106.99	104.03	106.85	104.1	106.14	105.57	105.24	107.41	105.5	105.71	104.92	105.64	106.22	103.65
106.88	107.44	105.46	106.5	104.82	107.99	107.1	105.14	105.36	105.37	105.71	104.35	106.6	106.32	105.14	104.68	104.84	104.97	102.72	106.49	104.87	105.52	106.19	106.42	106.26	105.75	105.39	104.86	105.93	106.56	104.12	106.95	103.51	104.24	106.07	106.16	105	104.42	106.44	106.5	105.62	105.06	106.8	105.49	105.48	106.51	106.68	105.11	105.56	104.76
117.58	117.34	117.11	115.59	116.84	118.14	116.93	117.18	117.34	115.31	116.89	114.06	117.03	117.1	117.43	116.8	117.15	117.27	117.41	115.86	113.64	117.44	118.4	114.92	115.86	115.62	115.74	117.64	116.17	115.21	114.34	113.82	115.6	116.17	114.46	116.71	116.65	116.98	115.2	118.29	116.59	115.37	117.39	114.67	117.33	116.87	116.3	113.77	116.76	116.01
104.73	106.13	105.53	103.47	107.24	104.77	105.98	106.63	104.72	105.25	104.49	107.01	105.92	107.94	106.25	106.35	106.09	106.03	105.74	104.75	105	104.6	106.07	105.16	105.09	105.31	105.05	107.25	104.33	104.13	105.28	108.52	106.12	104.16	105.4	107.02	103.23	105.67	106.16	105.7	106.66	104.78	105.64	105.1	104.16	107.39	104.9	105.17	106.49	104.04
110.46	108.77	109.39	109.72	109.98	109.27	109.36	110.16	109.88	111.43	109.68	108.17	109.68	109.46	109.03	107.36	112.61	110.52	109.48	109.21	109.14	109.79	107.18	107.9	109.4	110.43	107.32	109.8	109.36	111.6	109.2	109.47	111.91	110.07	109.28	108.77	109.93	110.1	109.22	108.62	108.82	109.48	109.21	110.42	108.04	112	109.17	108.97	110.31	107.66
108.66	106.14	104.02	106.06	104.22	106.45	105.49	107.71	107.89	105.46	107.84	107.24	106.99	105.44	106.24	106.17	105.6	102.82	105.81	106.92	105.23	106.08	105.03	106.28	106.96	106.03	106.4	107.74	105.68	106.64	105.37	108.39	105.06	104.31	108.17	106.76	106.38	106.02	106.35	103.63	106.36	107.42	105.11	107.01	107.04	106.16	106.07	105.33	107.42	105.81
101.18	100.45	98.131	98.391	101.47	101.79	100.63	101.33	100.14	99.634	99.214	101.01	102.17	101.6	98.634	100.77	99.061	99.948	100.45	99.748	99.32	101.28	100.35	99.045	101.2	100.65	99.447	99.459	100.01	98.641	98.974	99.471	100.51	100.64	98.87	100.03	100.52	98.993	98.131	101.15	99.032	99.246	100.27	100.24	100.94	100.2	100.57	100.98	100.04	98.966
117.88	118.75	117.36	119.12	116.55	117.99	115.02	115	117.74	117.28	118.01	117.56	118.3	116.39	117.86	119.49	119.25	118.64	118.98	114.73	118.59	119.06	117.73	118.51	117.54	117.43	121.1	117.98	118.24	116.39	116.51	116.15	118.78	118.08	119.72	119.16	117.46	120.04	118.82	118.09	119.04	118.11	117.05	117.49	116.58	116.98	115.98	119.21	117.95	118.7
110.64	110.47	108.92	109.61	109.83	112.41	113.44	112.14	113.86	111.54	112.66	111.77	111.19	110.22	113.04	111.87	110.23	112.12	110.64	110.77	112.85	111.63	110.5	111.99	107.54	111.48	109.04	110.61	111.43	111.41	111.72	111.2	109.14	111.12	111.02	109.52	111.98	111.73	109.59	112.81	112.04	113.13	112.26	114.07	111.66	111.47	109.94	112.28	110.68	113.64
110.74	110.92	110.85	110.51	111.3	110.42	112.38	112.12	110.92	111.96	110.43	110.55	110.25	112.69	110.44	112.75	111.71	112.64	114.59	112.85	112.16	110.34	110.44	111.29	110.69	112.68	110.9	110.14	112.13	111.12	111.38	111.08	111.64	110.77	109.23	110.09	110.95	111.06	112.31	111.69	112.03	110.93	113.28	111.02	111.56	111.77	109	114.34	110.82	111.83
99.543	98.435	97.002	100.37	100.51	100.19	100.96	98.853	99.397	101.11	100.45	100.02	98.816	99.972	99.768	100.8	101.46	99.175	100.7	101.08	103.02	100.79	99.284	100.47	99.885	99.969	98.874	98.727	97.253	99.176	99.387	99.492	98.723	100.83	100.4	98.888	98.687	98.695	99.665	99.094	99.828	101.05	99.237	98.566	99.73	101.41	101.39	99.899	99.122	98.638
104.82	105.87	107.25	105.07	106.48	105.36	104.42	102.83	106.02	109.97	104.5	105.72	106.73	105.22	105.21	103.67	108.8	104.86	104.83	106.62	105.57	107.8	106.62	108.09	106.06	106.48	106.04	106.66	104.57	106.28	107.07	108.6	104.91	107.3	104.78	105.56	106.35	107.41	105.41	106.92	104.45	105.62	104.46	104.99	105.55	107.46	105.96	104.99	105.95	107.18
108.67	105.69	104.39	105.69	105.16	104.22	106.6	109.5	106.95	106.31	106.2	106.46	106.27	107	107.06	106.09	105.83	106.82	105.97	105.29	106.38	105.36	105.04	105.5	105.93	106.31	105.58	105.18	106.38	108.37	106.81	106.91	108.02	106.86	107.32	104.27	105.85	105.58	104.67	105.86	105.47	103.98	107.86	105.75	106.05	107.9	106.98	104.51	102.98	105.09
106.26	107.01	106.26	105.51	107.28	105.98	105.94	106.75	106.87	105.77	107.15	108.02	105.15	106.88	104.88	104.73	108.02	107.15	106.93	106.78	107.53	104.36	105.84	106.24	108.15	107.4	105.89	105.78	107.35	105.25	106.06	107.08	105.92	106.34	108.23	107.46	105.69	105.52	106.31	106.52	105.76	107.3	106.94	107.31	107.16	107.78	106.85	107.39	109.09	106.48
113.39	112.8	113.73	112.51	112.73	113.35	112.07	112.74	114	112.75	111.78	111.81	113.76	111.55	112.42	112.85	110.86	116.47	111.28	114.36	113.99	111.08	113.6	112.31	112.88	113.73	114.16	112.65	116.37	112.08	114.87	112.36	109.71	113.98	111.32	112.8	113.59	113.67	113.01	112.96	114.67	110.58	113.06	111.75	114.2	115.07	115.94	112.37	115.45	111.76
107.44	107.93	106.78	106.78	106.89	105.65	106.56	107.19	107.27	107.36	106.09	105.46	108.01	109.87	106.17	107.78	106.24	105.39	108.06	102.76	106.6	107.39	106.12	108.81	107.28	108.05	104.42	106.11	106.61	106.68	107.4	108.1	110.2	107.68	106.03	105.77	105.88	107	108.53	105.82	106.46	108.45	106.37	106.55	106.2	109.09	106.86	106.46	106.76	107.17
99.469	98.267	100.15	98.618	100.67	99.72	98.592	99.381	99.214	101.9	100.58	99.804	100.94	101.58	98.292	98.001	100.07	99.179	99.47	98.309	101.32	100.62	102.22	101.5	100.77	98.551	99.532	100.35	98.619	100.4	100.22	97.398	100.59	99.645	98.584	100.77	100.91	99.545	101.07	100.22	100.99	99.867	100.76	100.09	100.07	100.92	98.923	99.692	98.093	99.99
105.05	106.17	102.07	106.6	106.41	104.85	106.25	106.28	105.16	107.05	103	107.16	105.29	105.8	103.2	103.64	102.94	104.58	107.52	103.99	106.11	105.36	105.75	103.65	105.43	105.12	105.2	104.44	106.15	105.33	106.1	106.65	104.53	107.49	104.89	104.8	104.36	106.31	107.44	104.63	105.24	105.73	105.26	107.04	105.26	104.46	106.21	106.26	106.38	107.63
102.63	105.15	101.42	101	102.69	100.74	102.31	100.87	99.379	102.89	100.67	101.8	101.1	99.979	101.68	102.14	101.81	101.28	102.75	102.5	103.08	100.19	102.26	101.23	101.2	101.76	101.32	101.59	101.25	102.41	99.723	100.34	99.654	99.849	101.92	99.515	100.48	102.37	100.98	102.35	100.88	99.796	102.56	99.348	97.135	99.617	101.01	99.406	101.16	98.876
105.98	107.24	106.6	104.99	105.98	105.75	105.29	105.33	104.85	103.02	102.28	102.85	106.76	107.01	104.59	105.86	104.19	105.03	105.37	106.38	104.06	106.32	107.93	107.78	104.53	106.95	106.47	106.02	105.46	105.99	106.29	107.59	106.2	102.63	106.74	105.74	108.27	106.4	106.47	105.3	105.41	104.35	106.03	102.95	105.94	103.14	105.35	103.95	105.95	107.48
109.76	108.08	112.17	109.07	111.2	108.39	112.01	110.61	112.25	109.98	111.62	109.22	111.99	111.78	109.62	110.22	111.04	111.29	109.75	110.66	112.3	111.97	109.67	109.85	110.63	109.46	110.97	110.46	111.11	110.95	109.56	110.61	110	109.99	111.86	109.95	109.79	109.88	111.39	111.54	112.01	111.15	111.75	110.9	109.43	110.03	108.66	110.97	111.89	111.15
100.66	100.42	99.304	100.11	100.59	101.13	98.878	98.131	101.73	99.482	98.833	101.49	99.557	98.173	98.125	100.94	96.887	100.74	100.81	97.988	100.32	98.951	99.308	98.303	102.17	98.606	99.941	100.89	100.52	99.324	100.21	98.927	101.02	100.49	99.042	97.833	99.935	100.43	98.603	99.968	99.881	98.982	98.301	100.44	100.85	101.31	100.62	100.24	99.143	97.638
102.62	105.59	105.78	107.15	104.65	104	106.09	103.95	105.03	106.11	104.92	105.58	106.25	106.37	104.2	105.23	103.97	107.18	108.31	107.34	105.42	106.49	105.15	106.02	105.08	105.91	106.88	106.29	107.14	105.6	105.51	105.88	105.26	103.75	105.83	106.11	104.87	104.54	104.71	107.23	105.93	106.57	105.47	103.67	104.97	102.92	107.17	103.68	105.36	105.07
116.31	117.41	117.95	115.72	117.9	119.14	120.22	118.26	113.93	117.93	119.52	117.35	119.42	117.19	116.95	118.45	118.26	117.36	115.5	115.67	118.3	119.47	117.46	116.94	115.46	117.63	118.15	118.3	118.54	118.7	118.64	117.2	118.41	114.29	120.23	118.09	116.41	117.25	117.33	117.7	115.02	116.26	117.09	117.39	120.14	117.41	115.77	118.69	118.56	116.64
108.56	110.19	107.96	111.39	110.46	109.9	109.73	110.05	110.74	107.27	108.49	110.04	111.06	110.94	110.38	110.94	111.09	109.61	109.51	111.44	111.06	108.87	109.96	110.08	110.67	109.35	110.91	107.48	111.2	111.5	108.74	109.08	109.57	108.81	109.82	111.23	109.43	111.07	110.59	109.13	110.46	109.92	110.05	109.51	110.68	110.97	109.09	107.6	108.43	110.03
105.29	105.53	107.91	106.98	106.12	104.94	104.85	101.82	106.82	105.85	107.08	105.37	104.03	104.98	106.68	102.13	103.24	106.76	107.5	105.05	105.53	107.37	106.67	104.3	104.31	102.07	105.11	104.91	104.96	108.41	106.99	105.99	103.75	104.13	106.2	104.4	105.73	106.54	104.53	105.86	106.87	103.28	107.08	108.06	106.85	106.72	105.59	106.61	105.62	105.91
110.64	109.14	111.21	110.92	114.28	111.11	110.36	110.76	110.2	111.65	112.09	113.39	109.07	109.74	111.62	113.1	110.29	110.66	111.25	113.04	110.46	111.39	110.29	113.8	112.42	109.88	111.67	112.55	111.88	113.11	109.58	108.58	111.2	110.34	110.36	112.23	112	111.93	111.07	108.67	111.49	110.35	109.03	111.9	113.05	109.39	112.8	109.03	112.87	112.03
111.8	112.33	111.99	113.3	110.29	112.34	113.85	111.36	112.88	111.57	110.63	110.14	111.32	111.18	111.31	110.98	108	111.78	111.89	111.14	111.09	113.58	112.38	111.04	111.92	111.57	113.2	113.91	109.23	110.7	111.72	112.68	112.75	109.69	112.19	111.96	112.15	113.71	112.37	111.18	112.05	111.12	112.16	109.95	110.52	111.59	113.03	112.73	113.39	110.61
100.63	101.79	101.68	99.26	102.2	99.079	99.999	100.74	101.63	99.772	98.917	101.63	100.64	100.72	99.263	96.853	100.61	99.598	101.43	99.155	99.391	101.31	98.88	99.525	100.67	101.54	99.558	98.511	99.666	102.31	101.22	99.447	99.328	100.34	98.677	99.483	100.63	100.42	99.953	99.212	101.39	102.08	101.32	100.99	99.465	101.79	98.12	100.63	99.725	100.54
98.156	100.6	99.928	102.03	98.154	98.066	101.13	100.16	102.04	98.968	98.418	97.349	99.811	99.181	100.54	100.97	98.75	100.1	99.001	100.9	99.776	100.93	99.153	101.09	96.512	98.34	99.775	97.147	101.05	100.8	101.48	100.3	97.057	99.564	99.447	98.535	100.47	99.537	101.27	97.793	100.68	99.176	98.45	99.977	100.79	99.271	98.589	98.26	99.059	101.37
97.477	98.818	100.58	100.67	99.178	98.541	99.264	101.1	101.46	98.205	98.229	99.058	101.22	98.778	100.57	103.86	99.364	100.54	99.346	99.864	101.42	99.793	100.26	102.88	98.432	101.52	99.717	99.713	103.17	97.406	100.19	101.24	99.473	98.948	99.53	98.443	101.01	98.381	100.08	100.46	99.182	100.39	101.51	101.21	100.85	100.14	99.437	99.896	99.41	99.075
106.44	106.34	106.05	108.03	107.93	107.07	104.11	106.67	108.14	106.06	106.82	104.48	105.36	107.11	107.66	108.23	106.58	107.33	105.67	106.3	106	105.69	106.73	107.62	106.62	106.26	105.91	105.01	106.07	106.28	102.85	106.44	110.97	105.36	105.4	109.44	107.25	106.23	107.83	104.57	106.27	106.98	106.11	107.09	108.01	107.7	105.81	108.7	106.01	106.32
106.06	105.05	106.38	107.47	105.33	104.92	107.17	106.58	108.36	107.33	107	106	104.31	105.54	107.78	106.33	105.37	105.83	105.62	104.37	106.54	105.37	107.13	106.12	106.72	106.93	107.52	104.98	107.26	105.42	106.7	105.89	106.78	106.64	108.91	107.71	106.61	105.74	107.44	107.94	105.72	103.7	106.34	104.05	105.25	106.11	107.58	106.45	107.53	107.45
106.07	105.46	106.71	102.21	106.24	105.93	104.31	103.89	104.43	103.56	104.52	106.06	103.65	103.46	103.65	103.07	104.65	107.19	103.61	105.59	105.1	105.6	105.53	105.46	103.53	102.19	104.53	106.96	107.03	106.87	103.35	104.18	105.03	104.87	105.09	104.48	104.32	104.56	102.88	106.13	106.18	104.51	103.38	106	105.22	106.77	105.22	106.91	104.33	103.2
100.35	98.413	98.658	99.76	98.769	100.05	101.61	99.039	99.202	99.727	100.42	98.875	99.304	99.613	99.495	101.05	99.93	101.01	100.34	100.47	99.499	98.752	99.975	99.256	98.07	100.42	99.838	99.354	100.04	100.61	99.305	99.143	100.87	99.228	98.142	99.605	100.6	99.505	100.04	100.51	97.56	101.34	99.553	98.935	99.074	99.375	101.68	99.97	100.18	98.845
117.66	119.29	117.15	120.4	116.2	117.26	118.45	117.04	116.95	117.19	116.64	118.2	116.79	118	117.81	117.52	116.57	116.57	118.04	117.11	118.07	115.88	116.48	118.98	116.78	117.55	115.54	119.39	118.43	118.97	119.44	119.36	118.98	117.02	116.99	117.5	118.35	115.93	118.81	117.73	117.02	115.86	118.32	117.36	119.47	117.42	117.73	118.39	116.77	115.19
114.19	112.57	113.54	113.38	108.21	111.67	113.53	113.33	112.18	112.69	110	113.67	111.05	115.06	110.48	112.05	109.65	111.2	111.86	112.33	113.31	111.68	111.54	112.17	109.73	112.35	111.87	111.04	110.28	111.04	111.74	111.91	113.04	113.86	112.12	111.67	112.22	113.55	113.85	110.49	113.57	114.12	112.25	108.8	114.33	112.83	110.06	112.6	112.98	111.27
111.35	111.03	110.08	112.7	111.82	110.69	113.23	111.92	111.33	109.45	111.3	110.46	108.8	111.41	111.59	110.58	109.84	110.92	109.06	112.93	111.14	110.11	113.22	111.9	111.79	112.07	110.19	110.96	112.47	111.44	109.82	110.19	110.52	110.31	110.31	112.27	111.51	110.15	110.28	114.13	110.25	110.26	110.63	112.02	111.49	112.41	110.79	110.79	110.96	110.82
110.15	111.69	112.49	110.48	111.24	111	112.8	113.13	113.25	108.96	108.76	111.25	111.51	110.32	111.3	108.46	112.76	109.83	112.78	109.94	112.65	109.68	108.86	112.09	110.05	111.92	110.01	113.23	110.89	110.35	111.06	112.06	111.22	111.15	110.48	111.76	111.82	109.09	109.92	109.61	111.85	111.49	111.29	111.57	110.18	110.11	112.27	110.86	112.19	111.6
103.16	103.55	104.56	104.45	105.75	103.39	103.97	103.61	105.54	104.99	103.72	105.2	106.02	104.72	103.48	103.29	105.52	103.9	102.87	104.29	104.25	102.01	104.44	104.84	105.06	104.68	105.49	105.59	105.41	101.73	104.29	104.34	106.3	101.5	104.83	104.92	102.42	102.98	102.84	105.61	105.86	105.03	105.05	105.66	102.11	103.84	104.55	102.84	102.68	104.63
111.57	112.1	112.47	111.91	109.66	110.11	111.1	111.46	114.1	112.4	112.44	110.76	111.47	112.07	108.81	110.4	112.95	111.35	110.33	112.26	109.33	112.02	112.26	110.41	110.23	108.19	111.1	111.98	111.91	110.83	109.75	109.6	110.11	110.08	109.98	110.62	111.35	110.77	111.45	110.81	112.86	109.36	112.08	111.78	111.65	112.76	110.65	112.81	112.87	110.95
109.2	112.56	112.59	112.61	110.38	109.99	110.61	109.24	111	112.43	112.32	112.36	111.31	111.67	110.61	113.06	109.23	111.06	109.71	111.56	114.09	111.06	110.9	109.76	110.49	112.97	113.45	112.61	113.58	111.87	111.71	112.97	111.82	111.47	112.28	111.27	110.63	113.04	113.14	110.69	112.5	109.04	110.81	108.22	112.67	109.83	109.68	112.67	111.33	111.87
99.962	101.17	102	101.5	101.29	100.34	99.663	101.29	99.531	98.997	101.89	100.04	100.42	101.05	98.943	100.95	101.39	101.36	101.05	100.45	101.55	99.986	100.4	100.94	102.73	100.04	101.08	100.64	101.72	99.569	100.18	99.973	100.32	101.51	100.3	100.52	100.18	99.806	103.09	99.844	100.64	99.192	100.49	102.33	102.83	101.46	100.37	100.44	102.79	101.56
106.04	106.49	105.37	106.42	106.44	107.17	105.05	108.8	107.28	107.29	105.39	108.32	107.59	106.15	106.82	106.84	108.16	106.71	107.15	106.78	105.84	107.47	105.01	103.72	107.97	106.12	105.89	107.54	106.84	106.22	105.51	106.95	107.24	106.6	106.24	104.88	108.25	106.53	108.24	106.72	104.35	106	106.89	106.08	106.46	105.88	103.8	107.36	106.55	108.51
109.7	106.73	109.49	106.16	109.16	104.85	108.67	105.48	108.96	106.95	108.81	107.78	106.83	107.1	107.16	106.56	108.45	106.46	104.57	108.3	109.1	107.73	105.19	105.79	105.58	109.29	106.29	106.8	106.32	108.13	106.91	105.97	106.85	108.73	106.51	108.58	106.54	108.68	106.64	108.91	104.99	106.61	106.83	106.06	106.34	106.89	107.75	106.77	106.95	106.11
111.24	111.65	111.76	112.01	112.74	113.89	108.76	110.83	111.8	110.21	110.52	111.86	111.95	111.68	111.79	110.82	110.56	111.97	110.46	109.96	111.51	110.1	112.3	111.91	111.54	112.47	112.78	110.98	111.73	110.78	111.73	111.61	111.83	111.16	110.86	112.55	110.99	109.53	110.79	108.75	111.44	111.85	110.53	111	111.79	112.25	111.83	113.39	109.9	110.78
105.65	107.67	107.07	108.29	106.44	104.82	105.66	103.57	105.84	105.79	105.7	105.11	107.1	109.44	106.9	106.78	103.46	105.84	106.83	107.27	105.07	106.12	103.54	104.75	106.29	107	105.78	107.72	105.82	107.64	109.2	105.28	107.98	106.73	106.66	104.35	108.16	105.92	106.91	107.58	105.61	107.75	105.09	108.36	105.65	106.81	108.91	108.23	107.15	107.02
110.38	113.42	112.44	111.88	110.74	106.26	110.92	110.53	112.05	111.52	113.52	112.1	111.83	111.85	111.91	112.11	112.29	112.47	112.89	111.65	112.53	110.63	111.81	111.33	111.68	113.42	109.95	114.2	113	114.66	111.5	110.89	110.28	111.14	108.68	110.67	111.75	111.2	110.64	110.4	113.93	109.9	111.21	112.8	109.67	111.6	109.49	111.87	111.79	110.61
105.36	105.2	106.28	107.55	104.62	105.93	105.21	104.99	106.17	104.82	105.91	106.48	103.23	104.16	106.65	106.76	105.71	105.14	108.02	105.08	105.84	102.95	107.01	105.55	107.52	107.67	104.95	102.85	105.71	104.5	106.58	105.28	105.65	105.14	106.15	105.3	103.62	105.78	103.29	105.82	104.24	105.41	105.02	103.83	106.94	106.35	107.78	105.65	104.68	104.91
103.83	106.69	103.78	102.77	105.01	103.9	104.56	105.38	106.69	105.36	104.67	105.67	104.96	105.43	104.44	102.75	103.63	105.84	104.99	104.68	104.74	105.51	103	104.88	106.5	105.42	103.58	104.45	104.66	104.93	103.84	105.11	105.39	104.09	105.06	106.62	103.67	103.64	102.46	102.4	104.78	104.47	103.34	105.29	103.52	104.54	103.63	104.91	105.04	103.78
105.36	105.77	106.29	108.86	108.07	107.54	105.37	106.39	107.34	106.19	105.94	106.42	106.22	103.62	104.12	107.85	107.45	107	105.32	107.22	108.13	108.79	106.14	103.9	107.16	106.09	104.29	106.97	106.39	106.81	104.9	104.34	105.36	107.69	105.81	106.19	105.86	105.39	106.31	106.92	106.12	105.52	107.33	106.42	104.62	105.32	107.6	106.69	105.61	107.83
113.8	114.97	113.09	111.98	111.3	111.06	112.81	112.05	112.99	111.46	111.23	112.38	110.38	111.14	114.03	113.15	111.67	111.44	112.87	109.51	112.97	111.64	110.46	111.63	110.02	114.06	111.55	110.77	111.47	111.01	111.35	108.86	111.86	112.09	110.7	112.17	110.62	112.37	111.08	109.79	112.4	113.86	113.03	112	112.25	113.02	109.72	111.86	111.38	112.08
109.13	112.83	112.11	111.32	108.97	111.72	110.51	110.94	112.12	111	110.57	111.01	111.68	113.7	112.43	112.3	112.36	111.27	110.78	112.86	109.85	110.66	112.04	112.03	110.9	112.38	110.54	111.76	114.9	111.47	110.86	111.07	112.7	111.81	110.81	112.16	110.74	111.01	110.23	112.37	110.28	111.4	111.06	109.73	110.24	108.04	111.86	109.23	111.01	110.73
104.42	104.17	105.31	103.15	105.63	103.87	106.01	104	103.59	104.56	105.52	107.71	106.91	105.08	105.22	104.65	106.41	105.75	105.14	104.71	106.55	104.06	105.84	106.72	106.75	103.33	106.26	105.5	104.77	105.69	103.58	106.08	106.42	105.92	106.57	104.89	105.32	103.9	106.6	105.58	105.96	106.92	104.44	104.83	105.23	104.32	106.29	105.13	105.57	105.91
101.65	101.29	101.26	102.69	99.347	99.314	99.945	100.5	103.99	99.231	101.41	100.42	98.531	100.8	102.29	102.15	99.907	102.65	101.56	101.38	101.92	100.23	100.16	102.37	99.966	99.099	100.39	101.62	100.25	102.43	100.56	100.19	101.22	100.92	100.57	100.29	99.609	102.28	102.67	100.42	102.11	100.51	101.22	99.947	97.87	99.283	100.48	99.516	102.2	100.62
106.37	105.33	103.37	107.78	104.94	105.85	105.65	105.68	106.48	104.69	102.83	105	105.28	104.01	104.99	106.81	105.15	105.66	106.85	104.49	105.34	106.62	103.49	105.05	104.19	104.89	105.98	108.02	103.34	104.32	104.17	107.17	107	105.23	106.91	106.43	103.68	107.67	105.34	105.54	104.33	106.37	106.95	103.37	104.56	106.09	101.56	104.75	106.52	105.54
104.56	106.47	105.87	103.75	103.68	105.12	105.87	103.73	103.74	103.97	104.52	104.57	105.36	105.59	105.42	104.65	105.37	104.1	105.35	103.83	105.09	104.42	103.21	108.2	106.65	106.7	102.76	104.24	103.91	103.55	104.2	103.51	104.75	103.62	104.74	106.27	103.82	104.23	103.96	104.21	101.42	105.53	104.9	104.87	103.65	105.18	103.57	101.74	102.25	104.5
104.79	106.73	104.94	106.9	103.75	106.54	106.1	105.26	107.62	107.93	107.78	106.85	106.64	107.87	104.8	108.8	107.26	105.71	107	105.33	104.84	106.39	106.94	105.66	103.6	105.61	105.99	105.1	103.6	107.11	108	104.27	104.67	105.08	105.48	106.9	108.26	107.91	105.37	108.77	107.34	104.91	106.5	105.92	105.06	105.85	107.1	106.64	106.33	107.62
111.15	111.75	112.94	111.75	111.94	112.82	112.64	110.9	111.62	113.03	110.87	110.47	111.72	113.11	112.49	111.27	111.57	109.48	109.55	112.19	109.97	112.33	111.12	110.88	108.52	111.59	110.37	110.42	113.26	112.68	111.57	111.47	110.77	111.88	111.99	110.01	110.57	111.29	113.03	112.5	111.69	111.83	110.99	110.24	110.41	111.78	113.99	109.43	108.45	113.63
104.05	105.84	104.66	105.98	105.22	106.02	104.14	104.71	106.54	103.11	107.17	104.22	106.46	105.9	105.04	103.29	108.04	105.63	104.34	105.32	106.34	104.95	104.96	105.02	104.57	104.15	105.19	103.54	104.16	105.25	106.25	105.32	106.23	105.35	103.46	105.22	106.57	103.78	104.96	105.61	107.22	103.74	105.7	105.04	105.81	106.29	105.32	105.58	107.14	106.81
111.59	112.03	111.54	111.59	109.55	113.53	110.83	111.59	111.81	110.57	110.47	110.56	113.35	112.58	112.09	113.79	113.9	112.14	111.5	112.18	109.18	112.73	111.29	109.4	112.69	109.78	112.08	113.61	113.08	112.66	111	110.34	110.67	110.71	113.7	113.3	111.06	113.06	110.65	112.9	113.54	113.73	113.04	112.29	110.94	114.54	112.31	110.67	112.07	111.38
104.84	106.42	105.62	105.04	105.59	105.08	104.21	106.07	102.57	106.15	106.06	104.75	103.2	105.62	105.07	104.75	103.13	105.24	106.47	103.83	106.52	105.85	105.02	104.96	105.81	105.79	104.64	102.37	104.95	105.55	104.62	105.39	103.21	104.28	106.48	105.9	106.01	105.22	103.79	104.61	105.42	104.46	104.37	104.1	103.42	103.64	105.02	104.17	105.36	106.27
111.93	112.51	109.37	112.49	111.52	112.19	112.66	113.7	110.79	110.11	110.05	112.24	111.96	113.18	111.31	111.31	109.62	110.76	110.78	108	111.13	111.57	110.39	110.9	112.25	111.44	110.24	110.87	113.48	111.42	111.3	110.19	110.71	111.85	111.54	111.41	112.11	112.06	111.94	111.99	113.38	110.35	110.02	113.73	111.75	112.25	112.18	112.57	111.92	110.55
113.32	112.05	111.96	113.71	112.98	113.79	113.78	111.2	112.96	111.17	114.01	111.46	112.45	110.83	113.12	114.17	111.88	113.06	111.93	112.86	113.47	113.48	111.73	112.39	112.43	113.14	114.41	110.49	113.58	113.96	110.45	112.33	114.42	110.18	112.34	112.52	112.93	113.06	111.7	113.43	111.34	112.39	111.46	111.84	112.87	112.51	110.89	116.58	114.31	115.26
98.738	100.39	100.8	99.943	99.21	100.35	99.967	101.73	98.331	99.329	99.708	100.04	99.708	101.86	100.1	98.328	100.72	97.939	98.359	99.08	102.35	101.18	98.095	98.625	101.83	99.121	98.436	100.34	101.1	98.43	100.37	100.75	99.242	100.06	100.16	99.054	99.997	99.063	100.77	100.49	99.262	98.898	98.935	99.372	101.76	97.663	101.67	101.99	98.579	98.938
101.25	100.3	99.899	100.8	101.9	100.74	101.72	101.98	102.04	102.17	98.82	101.86	101.68	98.912	100.36	97.547	102.88	100.77	100.98	100.5	99.374	100.22	103.6	101.06	99.871	98.954	99.335	99.207	98.724	101.62	100.81	102.04	100.77	101.23	98.704	101.5	100.61	101.01	100.63	100.73	101.13	101.25	98.059	99.837	101.85	100.1	97.824	101.08	100.25	98.351
118.37	118.6	117.23	116.67	116.76	117.99	118.34	116.55	118.35	118.4	118.72	117.58	117.67	116.98	116.71	118.21	117.11	119.31	118.46	116.35	118.18	117.31	120.59	115.72	118.97	118.58	117.19	117.9	115.99	117.94	119.33	117.33	118.74	116.62	118.35	119.92	117.98	116.69	117.96	117.19	117.34	117.07	118.78	116.15	117.22	115.27	118.77	119.15	118.34	117.65
106.55	104.5	103.14	104.44	106.25	103.45	105.09	105.25	107.11	105.96	104.05	105.27	106.6	105.92	103.84	104.96	106.12	106.26	107.14	106.29	106.19	105.77	105.75	102.68	104.71	103.31	106.77	105.22	106.95	105.88	104.01	105.3	107.21	106.3	105.54	104.67	106.32	108.44	106.25	104.97	103.8	103.78	106.34	104.69	105.62	109.3	107.01	107.72	104.38	106.09
101.15	99.722	98.985	101.94	100.59	100.33	99.289	98.885	99.267	98.857	98.514	100.7	96.989	100.11	99.75	100.21	100.13	100.35	98.872	100.63	96.717	98.113	98.777	98.514	101.48	98.317	101.46	99.757	99.885	101.28	99.753	100.8	99.587	100.2	100.4	102.76	99.077	99.758	98.914	98.548	98.821	100.55	98.334	99.929	99.728	99.928	102.08	100.11	99.877	100.71
100.7	99.219	97.347	100.44	99.953	100.53	101.46	99.821	99.205	99.077	100.26	100.61	100.64	99.583	99.698	101.33	101.68	100.33	100.98	99.811	99.925	99.202	98.125	100.35	98.378	100.51	100.72	99.297	98.34	100.94	101.07	98.773	102.98	99.359	99.224	100.96	99.379	100.36	98.636	100.08	98.904	98.022	99.033	99.383	98.031	99.978	97.134	100.06	100.19	99.518
105.74	107.02	103.79	106.24	105.67	107.51	102.54	106.87	106.07	107.24	104.71	107.94	106.16	105.75	103.62	106.65	105.23	103.93	106.73	105.6	107.44	105.94	108.06	106.72	106.22	105.64	106.3	106.56	105.5	103.19	103.89	103.99	105.13	105.47	105.39	105.91	106.62	103.2	104.44	105.43	106.08	106.49	105.82	107.59	106.49	106.45	105.65	105.63	104.89	106.16
112.06	111.06	110.26	110.01	111.36	112.7	110.13	111.85	111.16	109.8	109.32	111.04	112.3	110.66	111.8	110.21	113.16	111.03	111.77	109.56	111.54	110.56	112.95	110.85	109.58	109.21	110.07	111.04	113.8	109.77	112.06	109.15	109.82	109.82	111.19	113.48	111.46	111.01	111.33	111.57	112.18	110.6	110.75	111.56	111.59	112.81	113.34	111.67	112.55	110.85
111.95	110.77	112.08	110.03	109.4	110.14	110.76	111.66	110.59	110	108.98	111.95	110.26	109.64	110.69	109.31	110.9	111.11	109.66	110.97	110.87	110.53	110.47	108.43	111.85	108.19	111.84	108.6	111.51	113.53	111.25	111.23	111.4	109.69	110.28	109.31	112.57	109.83	110.8	111.21	112.61	110.87	108.87	110.52	109.66	111.59	109.55	111.43	109.11	110.73
111.32	108.74	111.8	108.16	108.55	110.22	110.62	110.56	109.44	110.75	111.15	109.66	109.27	112.61	108.87	110.99	109.92	109.73	109.14	109.68	109.77	108.46	109.45	112.75	109.42	110.67	108.93	110.29	108.72	107.75	109.03	108.52	110.84	109.81	110.91	108.77	109.6	112.64	108.69	109.28	111.94	111.97	110.4	108.66	112.48	110.09	109.29	109.17	110.48	109.27
105.64	101.31	107.02	105.31	103.85	107.01	105.45	104.37	105.46	107.03	104.11	105.43	105.97	106.33	106.82	105.2	105.86	105.97	105.73	105.63	104.69	106.64	105.42	107.42	108.19	105.29	107.91	105.67	106.34	105.09	104.95	105.76	105.96	104.9	103.51	106.1	106.26	105.82	105	106.08	103.17	104.76	105.74	105.61	104.4	105.11	105.02	105.46	105.61	105.49
109.54	109.4	108.97	112.23	110.63	110.96	109.29	110.5	110.22	109.46	109.46	109.95	111.79	109.69	112.15	110.18	113.26	108.65	108.19	109.6	111.3	109.44	107.67	110.15	111.02	109.58	108.42	112.7	111.68	112.67	109.84	111.94	109.14	109.97	109.44	111.48	110.82	110.15	111.64	107.8	110.36	110.36	110.64	109.18	109.9	111.82	110.21	109.9	109.2	112.58
103.69	102.57	102.65	101.92	101.42	102.93	104.11	103.88	101.37	103.38	104.49	105.02	104.8	107.03	105.77	103.93	102.88	104.57	106.34	105.46	104.5	102.7	104.92	105.68	105.23	104.57	103.49	102.37	104.34	106.06	103.18	104.29	102.54	103.73	102.74	102.81	104.65	104.06	103.08	103.25	102.25	103.95	105.5	103.26	104.62	103.08	101.56	105.29	103.73	105.52
105.42	102.49	105.7	103.94	105.41	105.12	103.94	104.51	105.77	105.06	104.9	103.86	104.12	104.91	106.37	104.78	104.06	104.49	103.76	103.99	104.51	104.45	104.79	103.1	105.19	104.55	104.31	104.94	105.49	105.27	104.7	104.61	103.47	104.82	105.93	104.86	106.23	105.11	105.32	106.15	104.09	104.93	101.56	102.5	105.44	106.67	103.34	105.38	103.85	103.01
100.23	105.67	104.2	105.03	104.61	102.95	103.62	103.82	104.56	103.62	104.05	104.6	105.41	105.34	103.94	103.59	105.09	104.21	105.9	103.7	104.09	104.59	105.9	104.1	104.68	103.25	106.21	105.4	103.82	103.49	104.68	105.61	103.62	102.17	104.53	103.53	104.17	102.93	103.21	105.02	106.25	104.39	105.52	103.02	104.02	102.78	102.97	104.27	105.08	103.9
111.98	112.35	112.33	111.71	112.46	111.71	112.48	112.23	111.52	110.05	109.02	110.19	111.08	110.16	109.87	111.13	112.63	112.33	111.23	113	114.07	111.87	111.05	110.63	112.39	110.68	113.06	112.28	114.37	111.38	109.96	112.02	111.8	112.63	112.64	111.6	110.69	112.5	111.26	112.45	109.97	111.29	112.68	111.85	110.82	112.14	110.68	114.22	110.29	109.65
116.71	118.15	114.64	115.48	114.86	115.37	117.86	116.94	116.73	114.43	113.39	117.71	115.41	117.84	116.19	116.61	117.3	115.4	117.02	118.27	116.51	116.29	114.92	116.1	117.76	115.32	116.32	117.06	116.82	113.36	116.49	114.43	116.59	115.89	114.7	116.56	117.77	115.21	116.55	115.44	116.13	115.86	116.26	116.36	115.94	117.28	114.89	116.49	117.41	117.45
112.27	111.47	111.53	112.33	113.06	110.67	112.31	108.59	109.17	113.1	112.09	109.64	109.44	112.18	113.17	109.64	111.72	111.18	112.21	113.59	111.62	112.04	112.19	111.33	111.93	112.5	112.53	113.36	113	114.49	110.48	110.65	112.14	109.84	113.13	113.11	111	112.45	111.78	111.47	111.17	111.79	111.3	113.99	113.05	112.45	114.62	111.58	113.92	111
100.01	100.56	99.962	100.83	98.324	99.177	98.579	103.05	100.53	97.445	99.159	102.17	99.788	102.04	101.98	101	98.846	99.472	102.58	101.05	101.61	100.69	101.21	100.86	98.698	102.24	100.78	100.94	101.73	99.806	101.46	100.4	100.26	98.792	102.01	97.449	101.88	98.13	102.17	102.23	100.44	99.598	100.29	99.595	102.42	100.85	100.11	101.26	101.91	99.006
103.58	105.72	103.14	101.23	104.11	106.75	105.01	103.52	104.12	104.93	104.34	105.91	105.99	104.44	102.28	105.34	102.81	102.66	104.26	104.5	101.32	105.9	105.93	103.57	103.81	103.16	105.11	103.07	106.12	102.77	106.82	105.64	103.48	104.55	104.07	101.74	104.59	103.48	104.02	103.22	102.54	104.26	103.37	103.61	105.2	104.83	105.14	100.29	104.06	103.63
105.89	103.1	106.56	106.04	105.94	108.15	107.7	106.83	106.99	106.7	106.59	108.83	105.98	108.18	105.08	106.67	108	107.09	107.37	105.27	106.55	107.18	104.32	107.02	104.64	106.04	106.08	107.04	107	103.15	105.68	105.01	106.34	104.61	106.78	103.69	107.1	106.39	105.98	105.32	107.26	105.37	106.95	107.47	106.54	105.99	104.63	108.14	106.5	108.29
103.23	100.4	101.35	101.48	101.47	101.46	103.48	100.69	101.27	100.58	101.83	101.19	100.56	100.56	101.09	98.526	100.08	100.54	103.84	101.26	101.75	103.31	100.03	102.01	101.24	100.34	104.15	102.33	100.4	101.9	100.61	99.466	101.74	100.17	101.04	99.218	102.12	99.581	102.39	101.06	100.65	99.144	101.23	101.44	101.32	101.17	101.25	99.964	100.29	100.46
110.71	111.33	112.62	111.44	112.58	110.43	111.85	110.87	111.14	111.68	112.58	113	112.35	110.99	111.94	111.25	110.52	112.87	112.5	113.88	112.42	109.95	111.99	110.21	111.95	110.23	112.37	110.19	113.86	110.69	108.34	112.22	110.71	111.52	110.5	112.29	112.78	110.66	112.13	110.41	111.78	111.49	111.61	111.35	110.87	111.79	112.04	112.17	112.02	110.45
110.19	111.5	110.07	111.76	108.64	112.1	107.96	110.25	111.73	112.1	111.87	111.27	108.53	111.99	113.48	110.13	107.78	110.21	109.76	109.62	107.39	108.87	109.98	108.56	109.79	110.11	112.79	111.76	110.89	109.35	111.91	110.69	110.07	111	108.99	110.25	111.64	111.24	108.07	110.18	111.24	110.22	111.76	111.18	111.05	109.81	112.25	110.86	110.79	112.21
99.445	101.87	103.17	101.9	101.47	101.62	100.95	102.72	100.77	100.94	102.68	100.39	100.81	101.32	98.975	99.661	101.57	101.74	100.46	99.419	101.07	100.64	100.8	100.63	100.19	100.13	99.986	98.516	100.48	101.6	101.07	101.56	99.628	101.97	100.13	101.08	99.281	100.16	101.8	102.91	102.33	101.25	101.67	101.03	100.36	100.82	99.837	99.643	99.918	100.32
104.29	105.23	104.47	104.45	103.48	105.21	105.93	102.27	105.44	101.39	105.19	103.53	104.69	105.76	103.54	104.73	104.4	103.31	105.13	106.19	101.91	103.4	103.22	104.69	103.89	102.98	103.51	104.69	103.83	105.21	104.97	103.07	105.32	106.43	103.71	105.42	106.8	102.04	103.17	105.27	105.18	102.1	104.37	104.99	104.96	103.84	104.69	103.87	103.41	105.16
111.26	110.02	110.93	110.93	110.05	111.64	111.41	110.29	110.34	111.08	110.39	111.49	110.43	110.63	110.73	112.12	112.21	112.82	113.3	111.19	110.35	113.26	113.06	112.83	112.05	112.04	108.99	110.71	112.74	110.82	111.91	112.19	111.33	112.36	113.06	111.5	111.96	111.29	111.37	112.59	113.18	112.78	111.21	110.62	111.69	111.51	111.35	112.16	110.58	111.32
106.59	106.06	106.92	107.75	109.24	106.8	108.78	105.14	105.15	107.06	106.13	106.21	108.14	106.39	107.58	107.47	110.73	105.81	105.27	107.06	105.36	106.47	105.93	105.51	106.05	106.23	108.53	106.83	106.01	106.83	107.36	109.39	107.26	106.84	106.13	107.43	108.12	107.51	107.18	104.2	106.59	105.54	106.48	106.41	106.71	107.18	106.12	107.52	107.32	105.92
103.19	100.22	102.62	102.58	97.84	100.65	100.8	100.71	99.585	101.85	99.647	101.01	102.69	101.11	99.5	101.14	99.984	99.036	100.81	100.67	103.27	102.38	101.41	98.707	101.08	99.784	102.32	98.126	101.78	101.96	102.11	100.71	100.77	99.859	101.83	101.08	100.63	100.03	101.47	98.189	103.29	99.234	100.19	100.95	100.4	100.02	99.419	101.79	100.03	100.6
110.3	112.59	111.67	111.95	110.23	110.49	112.66	110.2	112.67	109.74	111.57	112.23	109.33	111.27	109.3	111.39	111.56	110.73	111.55	113.36	110.18	110.58	108.69	109.88	110.31	113.54	108.69	111.39	112.11	111.95	112.83	110.06	110.97	111.36	112.73	110.58	111.5	112.28	110.04	109.91	110.99	112.01	110.92	112.8	111.81	110.18	113.75	109.04	111.98	112.87
105.03	105.52	105.85	105.65	104.57	105.2	105.63	104.01	105.44	108.69	104.84	106.83	104.64	106.86	106.25	105.42	105.44	106.2	106.7	105.41	105.47	105.54	105.12	105.41	105.76	106.54	106.17	104.18	104.35	104.59	107.26	104.75	107.04	106.21	106.46	105.43	104.93	108.48	105.38	104.98	104.35	105.11	104.02	106.91	106.21	105.04	106.65	104.48	105.72	103.95
110.64	110.9	111.69	112.14	111.82	109.37	109.74	109.72	109.73	110.21	109.97	109.83	110.71	112.47	109.67	111.8	109.34	109.81	111.76	110.02	108.52	109.44	110.62	111.95	112.62	111.47	110.88	111.89	109.58	112.08	109.09	110.56	111.41	111.2	111.88	110.5	110.78	111.43	108.33	112.79	110.71	113.96	110.99	111.34	111.37	110.93	109.26	110.01	110.44	110.98
104.53	104.99	103.08	104.52	103.03	104.76	105.92	105.51	105.06	103.62	104.87	105.04	102.82	105.19	102.94	105.69	105.57	104	103.97	103.48	104.88	102.83	103.98	105.14	100.41	104.1	104.14	103.2	103.72	105.22	102.55	105.57	102.21	103.18	103.91	103.95	103.54	104.2	105.86	102.96	103.92	103.78	104.27	105.69	103.61	104.1	104.84	103.92	102.43	105.01
109.79	110.21	109.15	108.65	109.53	110.22	109.28	109.48	111.66	110.28	110.49	111.05	109.38	111.75	108.63	110.12	110.99	110.06	110.17	107.15	109.61	109.55	108.94	108.11	108.12	111.6	111.19	110.31	109.74	110.52	109.9	108.03	112.69	109.85	108.5	108.9	108.9	111.47	107.8	109.83	109.16	107.69	108.48	110.35	109.19	107.64	109.1	110	107.24	111.48
105.11	105.6	106.37	104.86	104.63	107.24	106.23	103.82	107.14	106.89	106.16	103.56	106.58	106.58	107.04	107.47	107.68	105.32	105.06	104.76	104.82	104.75	106.78	105.63	104.89	105.29	105.82	104.5	106.37	103.79	102.79	106.42	107.29	106.23	104.28	103.79	106.06	105.64	105.94	104.65	105.46	104.28	105.12	105.79	106.07	105.88	105.98	105.53	104.41	105.36
109.96	111.99	109.96	113.83	109.89	110.41	111.69	113.04	112.85	112.11	113.25	111.53	110.5	110.46	110	109.27	110.4	112.98	109.95	109.91	112.21	111.37	112.29	111.86	109.99	109.48	111.71	109.5	111.72	110.51	109.84	109.21	112.89	111.31	110.42	109.44	112.44	110.24	112.81	111.62	110.05	110.68	112.69	111.42	108.87	109.34	110.85	110.9	111.11	112.99
105.12	108.02	104.14	107.36	106.23	105.54	105.45	105.85	104.31	106.43	105.5	105.16	105.09	104.4	105.81	104.99	106.45	105.19	105.85	107.81	104.71	104.6	107.1	104.9	106.81	104.94	106.97	107.01	103.71	104.91	106.4	107.57	104.57	105.22	105.95	106.36	105.79	103.24	106.69	105.76	105.82	106.09	105.6	106.66	106.94	106.04	105.98	104.72	105.1	104.36
108.95	106.35	106.61	107.16	104.79	106.89	104.29	104.83	105.23	104.97	106.32	107.66	105.48	104.22	106.23	107.82	106.27	103.95	105.14	104.14	106.18	105.42	104.67	106.39	108.05	105.44	106.82	106.14	104.31	105.18	105.14	107.24	107.56	107.08	102.52	107.78	107.19	106.79	102.92	106.99	104.32	105.25	107.18	106.89	101.69	106.56	104.91	104.38	107.51	105.76
110.47	109.71	110.06	109.26	108.14	109.83	108.23	108.99	112.15	108.25	109.44	110.8	110.31	109.13	110.21	108.45	110.84	109.98	108.81	112.09	108.7	109.25	109.31	110.8	111.88	110.2	110.08	113.15	109.91	107.23	111.52	110.61	107.93	110.95	110.53	110.78	110.46	109.11	109.67	106.92	108.15	108.99	109.48	111.02	108.45	110.59	109.69	108.12	109.68	110.19
106.74	105.67	107.87	108.03	105.72	106.04	105.78	105.35	106.34	104.49	105.85	107.63	107.62	107.23	106.79	105.05	106.27	106.44	105.48	104.34	105.86	103.9	108.15	106.91	108.07	104.06	106.22	106.23	106.19	107.86	107.13	107.98	107.78	104.86	104.94	108.72	108.02	105.97	105.7	106.14	105.96	107.33	104.87	107.29	105.51	103.13	104.86	103.51	104.87	108.11
114.15	112.31	112.9	111.26	109.91	113.29	112.95	111.33	110.17	110.12	112.93	109.14	111.64	111.62	112.46	110.43	111.67	111.12	113.3	108.29	112.46	112.52	111.08	112.28	112.72	111.01	110.83	109.56	114.86	109.55	111.14	109.51	111.92	110.09	112.83	111.43	112.36	112.24	110.65	112.65	112.94	113.16	111.27	112.36	112.57	113.31	112.4	113.92	109.36	111.14
107.28	105.27	105.78	106.16	106.84	105.81	107.63	105.15	106.95	108.53	107.54	106.94	106.72	103.95	103.79	107.4	105.54	105.82	107.14	104.87	106.2	103.52	104.89	105.33	106.39	108.27	105.6	106.36	105.5	104.83	105.81	105.83	106.82	104.38	105.63	106.9	106.47	106.24	106.16	105.27	106.38	105.39	106.68	105.88	105.51	106.03	108.07	105.33	105.39	106.25
103.03	105.86	106.83	105.09	108.22	104.46	108.32	107.48	106.21	105.5	107.26	105.33	106.04	105.74	105.97	105.31	103.99	108.06	105.84	103.94	106.65	106.57	104.69	107.06	107.96	105.99	106.91	106.19	104.91	106.7	104.61	106.8	106.04	103.98	106.36	105.78	105.32	105.05	105.66	107.48	106.17	105.43	103.32	103.96	106.8	104.56	106.54	105.3	106.21	107.97
99.95	100.21	100.28	100.65	100.55	101.3	101.41	100.37	100.9	99.817	99.505	99.656	101.07	101.7	100.38	100.02	100.23	101.85	100.66	101.04	100.89	99.454	99.19	101.7	98.915	100.2	98.41	100.09	100.98	99.242	101.7	98.941	101.09	100.54	98.87	97.913	100.93	101.16	99.252	100.4	100.18	100.55	98.837	102.42	100.63	98.08	100.32	100.87	101.48	101.21
107.28	106.36	107.04	107.07	106.94	105.42	105.07	106.08	106.09	105.27	109.49	105.7	104.98	106.06	107.42	105.21	105.11	105.15	106.82	106.49	106.77	106.8	107.8	106.57	107.51	104.97	107.21	106.65	107.17	108.88	107.5	106.59	106.05	106.22	109.9	104.86	106.59	104.67	107.25	104.14	107.52	106.27	105.18	106.32	107.87	107.82	107.14	105.49	104.31	106.91
104.21	104.74	106.88	106.58	106.86	105.06	107.89	107.75	106.79	105.53	106.94	106.37	107.92	104.81	103.99	106.49	105.15	105.5	107.49	106.42	105.7	107.07	105.25	107.59	106.03	105.3	108.19	108.34	102.52	106.26	107.49	106.47	106.33	107.28	106.85	106.26	106.52	105.84	104.2	104.68	106.49	104.94	105.23	105.32	105.34	107.32	106.39	107.59	104.82	105.24
105.02	104.77	107.42	105.72	106.44	107.52	105.74	107	108.62	105.45	104.88	104.87	107.22	104.72	107.09	104.68	106.76	106.29	104.69	105.87	107.05	104.67	107.43	106.61	108.81	106.64	103.55	106.37	106.55	107.32	105.35	106.91	104.95	107.37	105.65	106.68	106.25	107.07	105.85	104.1	106.34	105.58	105.06	104.96	104.24	104.09	107.57	106.11	106.68	103.99
119.26	116.91	117.12	116.7	118.76	118.8	119.16	116.86	117.47	117.06	117.75	118.76	118.96	116.48	116.47	118.32	115.77	118.18	114.38	117.54	118.64	121.74	114.85	120.09	119	119.09	116.95	116.95	120.49	117.76	116.85	117.88	116.72	114.54	119.54	118.48	118.31	118.28	117.63	117.99	115.07	117.88	117.25	116.17	115.85	116.18	116.86	116.33	116.15	117.48
114.69	111.21	112.34	110.85	109.36	110.79	108.28	111.19	113.22	112.81	111.97	110.86	111.07	111.6	111.06	110.33	111.98	111.11	108.89	111.97	109.96	110.19	112.68	111.25	111.62	113.22	112.95	112.39	113.5	109.83	113.08	109.43	110.58	111.29	109.02	112.15	110.67	111.09	111.07	108.76	110.43	111.78	111.48	110.36	112.9	111.1	113.58	112.23	112.78	111.72
113.74	111.33	112.4	111.1	113.31	111.37	112.73	112.87	113.26	110.9	110.77	113.06	110.75	111.21	113.48	111.77	110.38	110.35	111.85	112.66	110.33	112.02	112.52	113.53	111.35	110.84	110.31	112.54	111.84	112.99	111.22	111.98	111.89	110.39	110.69	113.23	113	112.51	113.33	111.77	112.27	111.89	111.65	112.41	109.98	109.88	112.54	109.45	111.54	111.04
110.41	111.58	111.15	108.98	111.54	108.99	110.2	111.85	110.19	109.7	108.81	111.2	107.72	112.39	110.77	110.63	112.79	109.81	110.78	109.99	110.16	108.22	110.1	108.31	113.89	109.17	111.71	112.03	108.72	109.48	110.51	112.22	109.37	110.32	110.84	110.55	108.48	109.28	114.06	109.42	110.7	107.83	111.2	110.19	112.1	111.18	110.36	109.56	109.26	111.82
101.63	100.06	101.05	100.37	101.02	99.14	100.13	98.289	100.34	99.364	98.792	99.631	99.232	99.113	99.037	100.02	100.75	99.414	99.808	100.56	98.45	100.11	101.67	96.398	100.46	98.757	101.07	101.48	99.562	99.112	97.755	99.756	99.328	97.813	99.488	100.3	100.13	100.7	101.56	100.5	102.26	99.294	101.21	99.974	102.14	100.21	98.937	99.907	100.9	100.03
107.62	105.02	107.87	105.91	106.78	107.08	104.72	105.98	104.63	107.73	105.32	106.97	106.28	106.15	106.8	105.08	105.64	104.99	106.39	105.1	108.71	105.71	105.98	106.66	107.59	105.25	105.02	106.43	106.77	104.74	105.47	105.03	105.8	106.56	105.21	105.46	107.47	105.74	107.05	104.76	106.67	106.18	104.28	106.69	106.08	107.26	106.06	107.08	104.68	106.19
105.35	105.39	107.75	103.54	106.27	106.95	105.45	103.01	108.38	106.02	104.43	105.49	108.16	106.16	105.09	108.43	107	106.25	107.35	105.42	105.73	105.18	107.28	105.91	107.47	106.69	106.39	105.52	102.96	106.56	103.99	104.97	106.55	107.62	106.4	104.3	103.92	106.96	105.45	106.82	105.4	106.82	107.51	104.73	105.64	108.79	107.54	109.17	106.36	104.79
106.78	108.29	103.59	106.65	106.21	106.46	105.17	105.49	105.22	106.67	106.31	102.68	105.85	106.28	105.15	105.85	105.93	104.99	106.05	105.47	106.83	106.62	105.22	107.86	107.21	106.76	106.89	107.17	105.75	107.64	106.55	105.63	106.23	105.93	106.8	106.51	107.15	105.83	104.87	108.18	105.34	105.03	104.7	104.72	106.28	105.67	105.5	106.97	105.91	106.04
106.87	107.28	103.85	103.95	105.77	102.68	104.31	104.03	104.22	105.51	106.52	106.94	108.7	105.95	105.53	106.78	103.53	104.79	105.28	104.56	106.86	107.11	103.83	106.96	104.68	105.08	106.86	106.11	105.2	106.13	106.74	105.14	105.5	107.01	105.3	105.6	105.28	106.1	105.72	106.19	105.58	106.11	106.57	106.65	106.17	106.99	103.79	104.45	106.9	107.21
106.7	106.23	105.15	104.46	104.92	104.94	103.91	105.29	103.67	107.21	104.45	104.7	104.71	105.4	104.05	104.34	106.84	102.52	107.04	104.48	105.59	104.97	105.25	108.21	105.88	104.21	104.72	104.58	105.84	105.07	105.35	106	106.42	106.06	106.16	104.59	105.68	101.9	109.16	106.26	105.97	105.14	105.13	106.16	105.27	103.89	106.09	103.93	106.1	105.24
99.118	101.63	99.047	97.714	99.05	100.95	100.36	101.3	99.84	98.553	100.49	98.86	100.84	97.019	97.55	100.16	97.864	100.88	99.573	98.959	98.03	98.989	100.43	99.369	99.059	100.43	100.64	101.44	101.42	101.54	99.22	100.97	99.183	101.31	98.601	100.02	100.25	99.566	99.23	98.401	98.606	97.473	98.304	100.22	100.61	99.832	100.41	100.92	99.756	102.6
109.24	112.16	111.51	108.8	109.26	108.87	109.6	108.74	109.61	108.34	111.62	107.86	109.72	109.83	109.3	108.14	110.37	110.21	108.85	108.5	110.45	112.43	109.08	109.66	109.07	109.07	107.7	109.41	110.99	109.78	111.13	108.84	106.78	109.23	107.35	109.29	108.75	109.48	109.24	106.95	108.56	111.95	107.46	111.09	109.32	108.77	110.18	108.77	108.59	108.77
104.26	104.03	102.84	104.55	106.76	105.53	106.32	106.44	106.42	103.33	104.89	103.63	104.59	105.09	103.84	103.88	104.86	105.2	105.59	104.25	103.32	105.69	104.2	103.03	104.57	105.53	104.39	105.97	108.58	103.09	103.31	103.25	103.38	105.29	103.48	105.22	105.33	106.57	105.02	102.74	103.2	104.42	102.82	102.56	102	105.89	105.31	103.77	105.04	102.56
99.868	101.85	100.84	99.751	101.97	101.06	99.191	102.08	101.34	98.572	101.89	102.72	100.45	99.473	98.844	100.5	102.93	101.28	100.33	102.38	100.64	102.18	100.72	101.9	100.31	100.8	99.236	100.68	100.27	101.52	103.87	100.36	99.656	101.06	101.23	102.17	100.37	100.96	99.029	99.144	100.81	98.846	100.64	101.38	99.496	99.191	100.42	99.784	100.75	100.01
110.87	113.9	113.52	112.59	113.9	110.2	115.32	111.37	113.31	113.05	112.93	112.45	110.42	111.5	111.87	113.15	114.18	112.2	113.34	115.09	113.17	113.13	113.42	112.81	113.86	113.86	114.02	114.59	112.94	115.54	112.49	110.41	112.16	112.34	113.67	111.53	113.96	112.34	111.94	112.46	113.56	113.41	112.99	113.73	111.4	112.26	112.52	111.97	111.91	111.73
111.01	113.74	112.27	116.64	112.64	112.25	111.38	111.52	112.6	110.64	113.66	111.54	110.19	111.37	111.72	113.24	110.85	112.84	112.77	109	111.07	112.37	110.24	111.72	111.81	111.88	111.88	112.45	112.55	110.86	112.17	112.56	112.49	113.41	109.43	111.62	110.95	111.9	109.63	113.89	115.02	115.07	112.72	112.02	111.03	110.72	112.16	113.29	112.58	112.57
105.47	108.08	106.92	106.77	106.6	105.61	107.13	105.93	107.09	104.18	105.07	104.84	105.29	108.66	105.52	105.2	106.94	105.97	105.31	105.83	105.28	106.7	107.21	104.79	106.19	104.95	105.94	105.52	108.05	106.61	105.33	107.35	106.66	104.73	104.67	105.21	109.42	106.51	105.55	105.78	106.84	104.45	107.11	106.37	105.7	104.46	108.37	106.14	108.46	106.56
99.679	99.935	98.446	100.98	103.32	101.94	99.076	101.32	101.52	98.734	98.874	101.75	100.66	98.95	99.828	99.614	101.57	101.94	99.274	99.658	101.22	98.911	100.12	101.68	97.94	102.04	98.284	103.15	100.49	101.36	101.36	101.77	101.18	101.55	100.23	104.47	101.39	100.25	101.4	102.46	101.27	103.91	100.75	101.16	99.21	103.15	99.3	99.384	99.503	100.63
111.68	110.3	111.75	111.67	111.71	111.41	112.33	111.73	111.82	110.03	108.92	111.87	111.3	110.92	110.58	111.31	111.29	110.28	112.29	112.44	111.98	113.35	109.59	110.09	112.96	112.44	109.63	110.98	113.57	111.27	109.69	111.87	113.17	110.17	112.68	113.52	110.31	110.34	109.32	111.03	113.29	111.35	112.27	112.97	110.85	112.01	108.92	110.29	111.5	112.39
113.37	110.57	112.52	110.8	111.93	111.29	113.06	111.55	110.61	109.79	110.95	111.33	109.53	109.72	112.96	112.36	113.69	115.19	112.61	111.42	112.02	111.79	109.5	109.8	110.49	112.28	110.57	112.72	108.94	112.64	111.76	109.34	108.8	111.1	113.74	111.64	113.07	111.61	110.02	111.72	111.77	112.27	111.57	113.82	109.09	113.5	111.46	112.27	111.52	112.38
105.35	107.25	105.95	105.86	107.12	105.27	104.14	103.39	105.05	103.82	105.02	103.88	106.69	105.15	107.18	104.13	106.01	105.28	102.85	105.71	103.8	105.26	105.77	103.39	106.01	106.42	104.53	104.95	106.18	103.83	105.21	105.59	106.08	105.31	103.63	104.67	104.52	107.18	104.88	105.92	106.06	105.71	105.02	106.54	105.97	105.74	106.53	106.69	104.29	105.6
106.59	105.89	107.02	105.9	105.88	106.33	105.21	106.7	107.04	104.02	106.47	103.53	104.79	106.48	106.06	104.18	105.54	105.14	108.08	104.48	107.05	106.35	104.53	104.87	104.21	103.99	104.52	106.41	106.23	106.65	105.64	104.52	106.45	105.52	102.95	108.69	102.82	103.39	106.73	104.21	105.2	106.57	106.73	104.64	105.46	105.95	107.27	104.35	102.89	107.07
114.11	111.25	110.53	111.56	110.51	111.03	110.18	110.18	110.63	110.8	111.29	110.83	110.77	111.49	111.35	112.62	109.35	113.32	110.64	110.73	111.68	111.11	113.54	110.81	110.58	114.16	108.97	110.78	109.87	113.23	110.3	108.52	111.56	110.81	110.69	110.63	111.05	112.8	111.71	109.1	110.09	111.75	111.45	112.09	113.4	110.98	112.81	110.8	112.57	113.38
101.33	98.804	102.81	100.45	100.45	101.55	100.96	102.5	100.71	102.91	101.98	99.406	102.2	100.97	102.43	101.24	100.85	98.809	102.55	98.933	100.51	100.6	100.62	100.11	103.12	101.85	100.02	102.22	100.94	100.97	99.28	101.99	101.62	100.99	101.82	99.883	102.87	100.95	103.39	101.06	102.34	99.76	99.961	102.53	101.47	101.91	100.6	101.37	98.851	101.61
113.98	112.77	113.84	112.04	113.81	115.03	111.55	111.93	114.14	115.09	113.97	112.31	112.6	111.78	113.1	113.47	112.7	112.14	110.84	112.89	111.31	113.42	113.44	114.01	111.17	114.62	113.19	113.29	112.4	113.23	114.47	111.94	114.61	110.16	112.18	114.55	113.71	110.99	114.82	113.09	113.12	110.92	111.85	111.67	111.66	112.33	113.16	111.92	114.5	113.59
106.42	105.9	101.28	104.43	103.76	102.18	104.15	102.2	102.8	105.15	106.22	103.16	102.61	104.83	102.38	104.37	103.78	102.22	103.53	102.88	104.97	104.25	104.4	105.18	105.02	102.96	103.47	104.69	104.83	104.77	102.13	104.41	105	103.67	103.48	106.77	104.86	104.59	104.77	104.42	104.29	103.77	104.72	105.01	102.31	105.12	103.86	103.39	104.55	106.04
103.69	107.28	106.71	105.21	103.71	107.92	107.11	105.82	106.07	105.43	106.96	105.25	103.84	106.66	107.18	107.52	106.61	105.14	105.77	107.1	104.81	106.43	108.01	105.02	105.69	106.92	104.58	104.97	105.96	107.01	105.06	107.5	105.68	105.81	105.4	105.6	107.05	106.64	105.8	105.57	106.05	104.36	104.43	107.08	105.1	104.72	103.21	105.36	105.67	106.42
103.95	103.6	105.36	103.93	103.87	102.57	102.63	105.83	105.06	104.2	103.83	105.19	105.97	103.8	107.65	105.91	104.01	105.57	100.91	102.32	103.42	105.16	101.14	104.07	104.68	103.88	104.02	105.78	104.09	103.79	104.06	104.53	105.03	104.82	104.05	106.68	105.22	103.71	104.59	106.33	106.37	103.16	105.2	103.86	105.91	103.29	104.38	103.2	104.77	105.24
100.83	101.2	101.81	101.06	100.07	102.36	99.627	98.967	102.4	99.077	102.31	101.23	99.813	101.77	101.39	99.646	102.17	101.84	102.07	102.72	101.63	100.95	100.53	101.56	101.35	101.12	103.25	101.26	99.689	100.99	100.08	99.032	100.62	99.351	100.08	99.868	102.29	101.12	101.75	99.621	100.97	97.856	102.06	101.37	100.07	98.471	101.56	99.017	101.58	102.79
111.13	110.51	109.68	111.69	111.49	111.27	111.49	111.15	110.47	111.49	111.71	110.03	110.48	110.87	111.02	110.71	109.4	111.03	111.26	109.83	109.02	112.01	112.06	111.46	109.36	109.5	112.35	108.68	111.14	110.88	110.65	112.03	110.32	111.12	108.96	111.07	110.96	107.56	109.33	111.92	110.22	111.38	110.07	108.5	110.56	108.79	110.64	112.4	111.53	108.23
110.68	111.69	109.29	112.28	110.94	110.87	112.84	111.57	110.71	110.26	111.99	110.18	110.47	109.91	110.15	112.21	111.91	112.33	108.69	112.31	110.23	113.57	112.48	110.54	110.54	112.37	110.39	111.18	112.21	111.09	112.72	113.26	111.9	111.65	111.91	113.29	110.32	111.7	109.86	110.03	109.82	113.1	111.58	111.14	113.14	111.01	111.11	112.66	110.74	112.51
110.23	108.97	107.51	109.2	111.72	107.14	109.1	111.41	111.45	110.37	111.21	109.62	111.99	111.65	109.26	108.44	109.51	110.97	110.38	108.74	111.86	110.39	109.73	109.68	110.96	108.4	111.65	109.34	111.22	109.33	111.34	109.47	108.57	111.49	108.22	110.88	110.58	109.8	109.35	111.52	111.61	109.87	109.02	111.95	109.4	109.97	109.82	109.31	109.64	109.14
99.901	100.84	101.27	99.408	100.67	99.341	97.851	99.009	99.784	99.57	99.855	99.769	99.634	99.279	98.531	101.87	100.8	100.11	101.68	97.887	97.89	100.11	100.08	101.8	99.312	100.5	101.33	100.07	98.845	99.162	99.523	99.019	99.338	99.405	99.617	100.88	98.154	101.07	101.49	101.33	101.01	100.11	99.123	99.855	99.584	98.88	100.72	99.647	100.9	99.434
111.39	112.55	109.32	112.43	112.41	110.59	111.16	109.83	110.82	112.34	112.67	110.29	112.66	111.74	112.35	112.51	112.54	111.15	112.6	111.98	111.48	109.2	110.51	112.51	112.48	112.27	111.5	111.77	111.64	110.49	111.95	111.84	112.61	110.72	112.04	111.66	111.29	112.41	111.92	110.55	112.43	110.84	112.34	111.38	111.66	112.1	113.2	114.27	112.92	110.49
112.92	112.44	113.6	111.94	111.54	112.39	113.07	111.19	113	111.74	111.75	111.21	110.8	112.35	114.28	109.94	110.79	114.72	111.07	113.24	114.2	110.91	113.61	111	110.77	112.15	110.64	113.12	112.9	112.08	112.99	112.77	112.08	111.93	111.51	111.9	113.1	114.92	113.36	110.66	111.45	110.29	112.49	111.77	111.82	111.16	112.97	113.07	113.37	113.01
106.4	105.85	105.45	105.72	103.35	107.26	104.34	106.65	106.94	106.28	103.37	105.49	105.66	106.32	105.76	105.4	104.87	105.13	105.07	104.16	105.5	106.38	104.84	107.31	105.48	105.02	106.39	109.14	106.67	105.94	105.92	107.24	105.98	107.66	106.15	105.66	104.22	106.61	106.46	103.79	105.62	107.06	105.51	106.23	103.49	106.43	104.68	104.73	103.62	107.06
105.24	107.5	106.21	106.54	108.06	106.96	106.98	107.1	106.89	106.15	105.36	106.48	105.97	106.33	107.19	106.21	105.36	104.75	104.58	105.63	104.99	105.87	105.4	105.96	108	106.99	105.95	107.47	106.09	108.22	108.45	105.59	106.22	107.85	106.97	106.02	105.35	106.12	108.22	105.86	107.52	105.7	107.57	106.22	105.63	106.01	107.19	105.13	107.61	106.92
109.86	110.87	109.22	110.59	110.16	110.82	108.98	109.81	109.24	110.22	108.88	109.44	112.2	108.52	109.48	109.21	110.11	110.95	109.18	110.58	111.58	109.28	111.5	109.36	108.7	109.8	110.14	111.15	109.62	109.3	112.15	108.99	110.39	111.81	111.64	110.23	112.68	109.76	109.55	110.26	110.49	110.65	108.72	110.45	111.05	110.74	107.67	107.87	110.48	110.79
111.62	111	109.66	109.12	113.39	110.43	111.79	112.48	111.27	111.74	110.78	111.56	110.88	114.35	112.87	111.97	113.42	108.34	110.07	113.17	111.67	109.94	110.66	109.07	111.91	110.6	111.76	110.94	110.09	112.54	111.74	111.39	110.93	109.16	112.16	110.3	110.81	111.31	111.13	112.05	112.11	112.24	111.45	111.94	112.05	110.42	112.72	111.83	111.89	110.16
111.98	111.91	112.21	111.79	111.58	110.68	112.68	112.57	110.53	110.7	110.12	111.1	110.44	110.54	110.92	110.38	111.77	110.67	110.63	111.81	110	111.45	112.93	108.72	110.83	111.26	114.17	110.26	112.21	108.7	111.14	110.02	111.55	111.34	111.47	110.18	112.04	110.52	108.69	111.7	113.97	109.53	111.64	110.15	114.3	112.03	110.04	111.84	109.81	110.03
103.66	105.23	105.51	106.84	105.55	104.61	106.23	106.82	106.03	108.13	104.11	107.75	104.25	104.96	105.43	106.52	106.06	103.87	103.88	105.44	105.95	106.9	105.43	106.4	106.31	105.89	106.06	107.13	105.58	103.92	105.71	103.82	107.37	105.75	105.52	105.82	106.76	106.23	105.59	106.73	103.57	103.48	107.63	103.21	103.4	104.91	106.55	105.67	105.84	104.39
105.46	106.44	104.54	106.37	105.64	107.69	104.65	107.24	106.8	103.35	106.43	106.51	105.07	105.72	104.66	103.99	105.68	105.45	104.76	103.98	106.67	106.2	104.27	104.8	105.4	105.31	104.53	104.44	104.73	104.18	105.14	106.23	103.5	103.92	106.17	104.84	105.55	106.35	105.65	104.44	105.81	103.79	106.14	105.07	106.74	106.71	107.75	106.21	105.41	103.9
113.81	109.44	111.09	109.58	111.12	112.61	109.78	111.83	111.18	111.31	111.8	111.46	112.68	112.42	111.07	112.12	112.81	111.05	111.24	111.68	113.2	108.83	112.88	110.37	113.64	111.03	113.05	111.64	109.88	110.32	110.72	110.28	109.52	113.22	113.48	109.52	110.21	109.5	111.71	111.94	112.89	111.03	112.24	110.03	110.27	109.86	109.82	112.04	111.57	109.22
100.95	103.37	101.87	103.31	103.21	101.31	103.53	104.12	103.89	104.63	104.3	102.86	104.24	105.4	103.86	104.95	102.08	103.33	104.39	105.09	103.82	104.12	105.9	103.94	104.63	101.72	105.51	102.56	105.34	103.37	104.58	106.37	105.6	102.4	105.03	104.78	106.68	103.73	104.45	104.2	107.37	103.98	105.11	104.07	105.43	105.2	102.75	106.78	104.43	103.93
105.31	103.01	104.9	104.57	102.02	105.89	103.7	104.96	103.44	102.32	104.75	105.24	102.03	105.77	102.5	106.67	103.18	103.32	103.45	104.99	102.21	105.17	104.18	103.56	103.98	105.8	106.62	104.94	104.18	106.55	104.8	104.92	102.27	105.06	104.52	104.26	107.5	105.44	103.44	103.26	104.33	102.99	103.82	104.71	104.76	103.85	102.55	103.52	103.31	103.5
106.94	106.25	108.86	106.28	107.19	105.18	106.96	106.28	107.17	106.86	107.64	105.8	106.64	105.04	108.87	105.79	105.85	104.22	107.93	106.23	106.34	104.89	105	104.43	107.56	105.63	110.32	105.98	106.48	106.82	105.48	104.65	106.14	106.11	106.19	109.22	106.11	106.38	106.65	106.34	104.83	107.32	106.86	108.14	108.48	108.15	107.39	108.05	105.59	106.83
105.12	106.03	104.85	102.47	104.81	103.8	106.29	105.76	105.34	103.96	106.6	106.6	105.21	107	104.81	104.47	105.27	105.22	106.4	105.98	101.72	106.04	104.22	106.33	107.39	107.1	107.1	104.68	105.8	104.13	107.39	106.25	105.87	105.85	104.3	105.36	105.27	104.89	104.23	104.57	104.27	104.59	104.11	104.41	105.46	106.41	106.55	104.37	105.04	103.95
106.69	103.9	104.79	108.85	104.91	107.01	106.27	104.87	106.13	105.21	105.49	104.95	105.42	105.15	105.99	106.03	102.23	104.83	104.59	101.3	105.36	106.45	103.62	105.68	104.99	103.2	105.18	105.09	104.09	103.57	105.21	105.57	102.51	104.86	104.25	106.92	105.21	105.6	106.68	105.63	102.37	105.28	104.55	105.17	106.38	103.97	102.88	104.41	105.85	104.85
99.629	96.915	99.798	99.957	98.628	97.512	99.16	101.35	100.94	99.421	102.9	100.05	99.74	102.85	101.01	101.61	101.93	99.233	99.931	99.784	100.15	102.39	99.321	102.39	101.14	100.85	101.61	99.863	100.14	102.11	102.2	99.317	97.02	98.501	100.24	98.573	98.732	99.737	99.707	99.42	98.505	101.52	101.64	100.08	99.892	101.21	98.709	101.16	101.49	100.36
111.84	109.96	112.41	110.06	109.76	111.09	110.07	109.72	109.49	109.96	110.85	109.99	110.5	111.04	110.15	110.86	109.63	111.04	111.32	110.26	108.87	109.17	111.69	111.45	110.44	111.55	108.48	110.62	107.25	111.59	111.94	110.84	108.51	109.9	112.37	113.07	110.27	110.63	110.05	109.69	109.69	111.31	110.5	109.38	110.81	110.85	111.94	111.23	111.18	108.21
113.19	109.74	112.19	113.28	113.76	112.64	112.15	112.18	111.27	112.44	114.38	112.57	112.07	110.67	110.39	112.78	113.28	112.7	112.33	112.44	111.7	110.64	111.34	111.9	112.69	110.85	110.78	111.99	112.87	110.75	112.7	112.62	110.33	114.31	110.56	111.38	112.31	112.24	110.51	111.48	111.65	112.35	113.31	113.51	113.12	111.42	113.17	113.19	113.6	111.99
110.06	110.76	111.27	112.47	110.78	111.22	111.89	112.05	110.72	110.1	111.88	109.51	111.4	112.78	109.82	111.15	112.65	111.26	111.6	111.68	109.29	111.14	111.16	111.42	111.34	112.74	110.82	112.76	111.18	111.34	112.29	110.33	110.14	112.41	110.7	110.77	111.41	111.49	110.53	112.33	110.58	110.41	110.92	111.99	111.73	113	111.82	111.91	109.76	110.76
111.38	111.86	110.86	111.81	109.31	111.32	110.61	110.66	110.13	110.64	110.04	108.67	107	110.52	109.73	112.11	109.18	111.41	109.54	109.07	109.68	111.66	110.39	111.07	110.79	110.55	110.29	111.12	110.36	111.43	109.73	108.28	110.06	111.69	109.72	109.77	112.79	111.97	108.45	113.26	112.47	111.61	111.58	110.64	110.4	113.05	109.95	112.85	109.62	110.4
112.21	113.69	109.9	112.39	110.68	111.68	112.81	113.01	112.55	113.34	111.94	111.31	112.78	110.89	111.1	111.13	112.72	112.88	112.09	111.14	112.09	111.21	111.64	112.88	111.01	111.89	112.72	109.83	111.67	112.68	111.31	112.24	110.87	110.93	111.01	108.55	113.91	111.65	112.44	110.21	109.58	110.35	110.41	110.44	112.26	109.4	114.45	111.02	112.1	110.11
107.83	106.04	104.89	106.82	105.03	105.84	104.54	105.37	104.33	104.78	106.13	108.38	105.91	106.82	107.16	103.42	109.22	107.7	105.15	106.51	104.15	105.8	106.36	107.78	106.08	105.25	105.43	105.79	107.77	108.16	105.21	106.29	103.62	108.22	104.57	106.8	105.61	107.65	107.65	103.25	104.53	105.28	104.67	104.5	107.01	107.06	107.04	104.65	109.69	105.75
106.94	107.78	105.18	107.06	108.78	108.23	104.21	107.37	106.17	106.13	106.89	104.98	107.24	106.32	106.13	104.91	106.25	104.61	104.9	105.43	106.39	106.37	106.11	103.61	105.98	105.18	106.39	104.57	108.21	106.29	104.88	106.9	104.42	106.38	104.61	107.56	107.29	105.34	107.46	106.85	106.59	107.57	105.89	105.68	106.44	107.67	105.93	105.16	106.36	104.83
107.07	105.56	105.84	105.82	103.7	106.45	106.37	104.66	105.66	105.56	105.54	104.71	103.61	105.85	105.23	106.12	105.36	106.28	108.63	104.8	106.04	106.32	106.01	106.04	104.51	105.2	107.42	110.03	106.86	105.12	103.99	104.91	107.26	102.22	105.74	105.36	105.42	102.65	105.87	105.81	105.63	104.65	104.03	103.75	108.7	106.92	105.01	106.56	106.87	105.97
112.16	111.11	113.58	111.17	110.04	110.88	112.31	111.73	111.4	115.09	112.72	111.37	110.91	112.09	111.38	112.27	111.84	112.01	111.81	113.52	111.8	111.15	113.91	112.16	112.25	111.59	112	113.59	108.53	114.11	111.12	112.95	110.99	112.67	111.53	113.39	111.26	115.13	110.77	108.68	113.79	110.57	111.12	111.25	111.61	112.66	110.28	112.66	112.11	111.17
101.18	100.89	102.25	99.692	103.87	100.95	100.12	99.325	101.17	99.087	100.74	99.255	101.28	100.74	100.06	99.986	100.25	100.8	100.47	102.47	101.19	99.975	101.25	100.69	101.25	98.813	99.729	99.809	101.74	98.875	99.443	100.3	98.803	99.818	101.05	99.431	100.01	100.56	99.194	99.793	101.32	99.084	100.55	100.14	101.12	104.2	101.28	101.42	100.14	101.82
104	106.1	103.5	105.98	104.25	107.95	104.95	102.7	103.58	105.16	104.1	106.44	106.37	106.88	103.53	104.22	105.48	107.02	104.24	105.37	105.31	105.74	104.21	108	104.88	105.4	106.01	104.07	105.19	104.38	105.21	105.29	104.16	105.04	104.28	105.3	104.28	104.52	107.9	106.37	104.41	103.82	106.07	103.62	104.2	108.42	105.22	106.17	104.85	105.99
101.82	98.536	97.417	99.837	99.915	99.791	98.621	99.753	99.629	99.559	98.862	97.643	99.697	99.527	99.545	99.595	98.978	100.59	101.32	98.501	100.28	99.404	99.577	99.806	98.317	100.02	96.89	98.421	98.988	102.83	100.06	99.319	98.201	101.22	99.59	99.717	97.985	98.033	99.635	99.377	99.769	99.366	99.867	102.36	98.746	98.339	97.824	97.849	98.125	99.844
106.98	103.03	102.7	107.86	108.09	103.86	105.49	104.9	107.47	106.07	104.16	105.24	105.98	107.62	104.41	104.03	107.05	104.25	105.84	104.43	105.63	105.63	104.87	104.56	105.79	102.77	105.78	106.37	107.82	106.17	106.16	106.83	104.65	105.29	103.44	106.42	105.22	105.17	105.99	105.16	104.76	103.7	104.44	106.08	105.39	104.59	106.27	105.85	106.1	105.94
112.24	110.12	110.81	110.88	111.03	110.45	110.5	110.41	111.6	112.92	113.81	112.78	113.27	109.89	109.85	111.34	109.83	111.84	111.16	111.02	111.26	113.37	109.69	110.12	108.51	112.07	110.13	109.67	111.78	109.85	109.02	111.45	112.38	110.61	109.21	111.38	112.22	111.49	109.02	111.71	109.22	112.22	110.59	112.34	108.51	111.92	111.41	112.1	111.22	111.2
119.24	118.36	115.04	116.91	115.59	115.59	116.05	117.46	117.85	119.31	117.73	118.19	115.55	119.56	117.5	117.35	119.14	117.47	118.77	115.96	118.24	117.03	117.85	118.26	117.48	118.13	119.06	115.11	116.65	119.8	118.66	118.86	118.06	117.84	117.74	118.43	118.03	118.59	117.14	116.37	116.91	117	115.56	117.25	117.04	117.51	116.28	115.32	119.9	115.87
107.63	105.27	105.45	103.34	107.22	105.54	108.02	106.75	107.51	106.02	106.83	106.6	105.82	104.97	106.71	102.49	106.88	104.73	107.8	105.21	106.5	107.76	107.97	106.54	104.84	105.07	105.81	106.98	106.21	107.4	105.17	107.5	107.27	105.06	105.5	104.7	107.05	106.71	107.16	105.4	105.34	103.82	105.16	107.39	105.3	108.38	107.87	105.66	107.43	105.81
112.15	109.19	109.79	110.96	113.26	110.99	113.13	111.32	110.35	112.15	113.34	112.14	113.59	110.69	109.31	112.38	112.77	111.76	111.44	110.78	112.65	112.36	110.61	110	112	109.65	109.35	110.81	108.94	113.72	110.79	111.89	109.31	110.27	110.35	111.16	112.36	110.94	112.03	110.94	112.23	113.45	111.78	110.26	110.04	110.42	112.93	109.95	111.4	109.7
113.04	113.09	111.21	111.37	108.8	113.05	113.06	112	114.79	110.35	112.41	111.97	112.67	111.72	112	111.88	112.15	111.91	113.51	111.47	112.31	112.41	110.5	113.12	112.18	111.82	111.46	111.74	111.89	109.65	111.91	109.17	112.09	112.63	111.83	112.64	113.2	111.83	113.21	111.82	109.95	114	112.36	108.84	111.37	111.57	112.36	109.71	111.47	113.86
101.89	99.641	99.444	100.13	102.61	101.44	101.33	100.37	100.26	100.92	102.77	100.89	100.23	100.01	100.56	98.74	101.12	101.45	101.58	98.82	99.992	100.64	100.42	100.26	100.5	101.04	101.73	97.214	100.73	98.948	100.6	101.44	101.72	99.733	102.12	100.95	100.93	98.594	102.05	100.99	101.27	103.05	101.65	99.141	101.62	100.51	101.9	101.91	100.73	100.32
105.6	107.99	107.48	104.28	103.95	103.98	104.25	103.99	104.8	106.34	104.5	106.58	105.79	105.39	105.36	104.65	105.53	105.74	106.82	104.03	106.14	107.62	106.82	108.48	104.93	104.59	104.41	105.65	104.67	102.76	105.18	105.29	107.69	107.48	104.99	107.59	105.01	105.18	106.84	104	106.88	104.07	104.95	103.84	102.05	107.54	104.1	105.59	104.3	105.84
106.57	106.2	108.19	106.92	108.14	106.84	105.64	105.55	106.17	107.57	106.32	108.07	108.16	106.05	105.51	105.36	104.96	105.46	106.09	106.96	108.44	107.08	107.13	104.9	106.41	106.3	106.33	104.75	106.71	106.51	105.32	108.56	105.21	107.2	107.63	105.96	106.78	106.91	108.27	105.1	104.01	106.52	105.78	104.34	107.38	104.85	108.7	106.39	107.33	107.06
114.84	114.94	115.25	115.45	114.07	115.6	116.53	115.07	115.92	116.17	117.91	115.95	116.03	117.75	117.52	116.29	117.6	115.55	115.49	115.34	117.09	115.94	114.78	116.19	116.02	117.4	115.49	116.17	116.39	117.1	116.45	116.06	118.71	115.88	115.96	116.95	116.72	117.86	115.36	117.13	114.08	116.27	117.56	117.75	117.12	116.35	117.62	116.59	115.62	116.02
107.76	106.41	105.03	106.68	106.59	105.5	105.74	106.9	104.87	106.42	106.4	104.13	106.45	105.08	104.54	106.32	105.44	104.51	105.04	107.25	106.81	105.05	105.36	106.04	107.78	106.33	105.05	107.03	104.91	102.48	105.58	104.84	104.59	104.73	109.08	104.93	106.31	105.05	105.65	106.68	105.44	107.64	102.97	105.67	107.26	105.44	106.39	104.93	108.39	105.92
112.17	111.73	111.76	109.84	112.67	109.44	109.24	111.75	114.29	111.14	111.42	111.24	112.92	111.05	112.09	112.46	109.48	112.98	111.01	112.98	112.33	111.9	113	108.52	112.91	108.89	111.8	111.78	113.78	111.94	108.79	109.37	112.2	111.23	113.09	112.59	108.7	110.55	110.01	111.48	110.12	111.43	111.79	110.39	110.35	110.03	112.54	109.37	111.42	109.32
101.4	100.71	102.2	101.05	100.27	97.914	101.02	100.42	100.98	100.32	100.56	100.78	97.166	101.3	101.31	102.95	100.47	101.02	97.604	100.81	100.56	99.217	101.48	100.55	99.268	101.06	100.86	99.652	100.07	100.4	99.949	99.848	99.563	100.75	100.09	100.85	101.64	100.63	99.707	100.28	99.286	98.615	101.24	99.959	100.04	100.67	99.375	100.6	98.247	98.344
105.15	105.69	105.94	105.67	106.18	106.56	103.48	105.31	107.88	105.71	106.63	104.35	107.01	103.89	104.16	105.32	105.17	107.69	107.47	104.32	107.2	105.39	107.22	105.83	105.61	108.03	107.15	105.49	104.33	105.55	105	104.97	106.96	105.32	108.1	105.4	105.78	103.42	105.81	105.62	106.85	105.4	106.14	104.98	104.97	107.81	105.56	106.56	105.48	102.98
102.77	101.29	99.06	99.865	99.255	100.9	101.11	101.21	99.849	100	98.777	100.39	99.256	99.089	99.367	98.266	99.076	100.35	97.211	98.998	102.19	101.81	100.54	99.611	99.744	100.58	100.8	97.866	100.72	99.007	100.95	98.133	99.796	101.75	98.503	98.795	100.78	100.52	101.41	97.94	99.622	96.694	100.54	98.297	99.919	100.01	100.19	99.962	98.966	101.25
104.9	108.17	105.79	107.81	106.56	105.87	108.04	106.79	104.63	105.12	108.58	106.45	106.62	106.59	107.16	108.59	105.72	105.17	108.69	108.55	108.43	108.67	106.13	106.85	107.36	108.3	108.04	106.23	106.95	106.87	106.75	109.11	107.57	105.67	109.07	106.28	107.3	105.14	108.45	107.96	108.54	106.36	106.11	106.61	108.01	106.05	107.22	106.57	109.24	106.78
106.72	107.13	107.04	106.84	105.35	105.94	106.98	103.79	105.91	105.79	105.16	105.97	106.19	106.43	108.35	108.68	106.39	104.68	108.16	107.46	105.81	105.07	106.18	106.33	105.75	105.21	108.16	108.06	107.73	105.3	106.35	105.41	104.9	106.33	106.37	104.75	106.16	106.76	107.33	106.19	106.31	106.83	106.04	106.16	105.62	105.91	106.71	106.68	107.58	106.17
104.43	104.63	104.67	106.47	104.63	105.49	103.49	105.48	107.89	106.89	105.53	105.69	105.06	106.06	105.32	104.43	103.28	106.96	106.65	105.26	104.97	107.04	105.96	103.94	105.9	106.49	105.8	107.24	107.56	104.95	105.29	105.03	107.42	107.25	105.44	104.66	106.16	105.83	103.65	106.59	106.96	106.59	105.48	104.12	105.42	107.85	108.73	105.71	103.13	107.92
111.08	111.3	109.82	109.73	108.96	110.5	109.51	107.83	109.65	109.52	110.54	107.38	109.26	109.44	109.55	111.08	110.73	109.79	110.33	108.43	112.41	107.27	109.69	110.52	110.68	109.61	108.74	109.74	108.79	108.79	108.01	111.1	111.74	110.55	110.36	107.71	110.47	109.22	109.55	112.1	109.83	108.9	108.62	109.85	110.26	109.37	111.14	109.95	110.28	109.35
105.02	105.37	105.5	108.59	106.2	105.3	107.71	106.53	105.79	107.08	106.18	105.32	106.12	107.94	105.82	106.45	107.59	108.65	108.27	107.77	106.99	106.44	106.4	107.85	105.96	107.18	106.25	105.93	107.83	104.39	107.96	105.93	105.01	107.39	104.64	104.52	106.85	107.72	106.16	105.5	104.87	107.18	107.53	103.91	104.35	106.29	106.79	103.8	105.39	106.91
102.79	104.72	104.54	104.71	101.3	102.77	103.59	104.86	103.97	104.78	102.75	103.91	106.26	105.63	105.17	105.64	104.4	103	103.48	103.53	106.82	103.49	105.73	106.52	103.67	103.08	103.31	104.25	105.92	103.28	102.39	104.17	102.58	104.65	104.29	104.53	104.87	104.82	105.06	103.6	102.3	104.63	104.49	103.72	104.3	104.01	105.18	105.81	102.42	104.12
111.58	111.54	110.92	111.01	111.82	110.42	113.61	112.49	110.34	110.54	111.18	110.38	113.02	113.09	112.62	110.61	112.1	112.86	111.75	111.61	110.27	112.2	113.65	110.1	112.2	111.04	111.9	113.74	111.97	111.21	111.97	111.47	112.32	111.7	111.75	112.62	109.92	110.62	112.53	111.15	111.25	112.54	110.69	111.99	111.34	113.03	109.67	111.98	110.72	111.74
110.31	109.19	110.34	110.03	110.66	109.65	108.74	110.14	109.16	111.26	108.8	110.94	110.59	109.28	109.91	108.17	109.66	109.79	109.42	108.99	109.22	110.15	107.03	109.95	111.47	111.39	109.33	110.86	107.5	107.98	108.88	109.01	111.3	109.29	108.65	110.74	111.2	109.59	110.9	110.38	110.13	110.3	110.7	109.73	110.28	107.29	110.45	108.58	111.42	110.83
104.2	104.11	105.42	106.58	106.15	102.51	104.74	105.86	104.25	103.97	105.26	105.63	106.43	103.78	104.91	103.78	103.98	103.14	105.57	105.09	103.22	103.28	105.81	103.98	104.55	103.39	103.18	102.74	103.52	102.89	102.93	102.33	103.83	104.62	107.06	106.76	104.16	104.92	104.54	107.2	103.02	103.39	105.4	106.24	103.95	103.95	106.3	105.16	106.67	105.65
107.15	105.48	106.07	105.37	104.76	105.91	107.81	105.37	106.42	105.6	105.87	106.65	104.58	105.25	106.79	106.51	106.31	106.05	106.48	106.48	107.79	105.11	106.04	105.97	107.23	102.82	105.19	107.22	106.78	108.21	106.96	105.86	105.64	103.35	105.8	105.51	106.79	106.82	104.22	105.47	106.63	105.05	105.52	106.76	106.8	105.12	106.6	105.23	107.56	104.34
106.51	105.43	107.34	104.57	105.97	105.09	104.42	105.86	106.56	104.74	105.56	104.72	107.86	105.41	105.14	104.09	106.16	105.02	106.72	105.74	105.24	107.37	105.22	104.1	107.69	107.61	104.43	107.03	103.72	105.7	104.91	104.04	106.06	105.17	104.8	107.49	106.61	105.84	104.01	106.46	108.07	107.2	105.57	104.57	103.35	106.72	108.08	105.96	106.49	104.85
101.66	100.35	97.826	100.1	100.84	99.301	101.41	99.333	100.12	100.89	97.562	98.762	98.806	100.84	98.693	99.308	101.73	99.868	100.68	100.99	99.906	99.933	100	99.056	98.883	101.69	99.199	102.9	100.67	98.528	98.97	98.566	98.922	97.964	98.683	99.923	100.33	99.86	101.33	100.57	102.05	99.945	101.11	101.23	98.777	98.664	101.97	100.43	101.18	100.37
99.849	98.319	98.797	101.23	101.31	96.113	99.154	101.36	100.03	99.595	98.582	99.836	98.283	100.63	100.4	100.27	98.743	98.285	99.03	99.992	98.159	98.99	99.414	101.5	101.54	98.632	98.051	99.103	99.508	98.042	98.647	100.69	100.31	100.01	98.796	99.607	99.692	99.353	99.83	99.573	99.141	98.938	102.45	99.983	98.953	98.258	101.19	98.361	99.912	101.5
105.09	107.41	107.36	105.53	105.35	107.04	104.66	105.88	106.07	106.68	105.29	104.77	105.9	104.24	106.31	107.33	106.43	105.12	107.33	106.32	107.05	106.75	104.99	108.15	107.7	105.5	105.48	106.61	105.4	105.42	107.73	105.12	106.14	104.37	104.75	106.75	107.02	104.3	104.08	106.87	105.5	104.8	105.56	103.87	105.32	107.27	103.26	106.68	107.01	104.89
107.29	104.43	105.11	104.58	103.96	106.68	106.65	104.87	105.93	109.67	105.65	102.63	103.19	103.55	105.81	104.21	108.11	106.65	104.43	103.71	104.67	104.54	105.17	105.51	105.03	105.53	105.36	102.48	105.69	105.51	105.35	105.21	105.21	105.4	105.66	105.45	105.06	105.5	107.45	104.48	103.34	105.07	104.45	103.78	104.6	103.87	104.66	104.73	104.58	106.04
108.2	107.25	104.81	106	107.55	107.15	106.27	107.28	106.01	106.93	107.03	105.15	107.71	105.1	105.89	105.16	105.12	107.51	107.64	105.5	106.47	104.67	106.81	106.66	106.45	107.27	106.67	106.27	105.73	104.75	105.92	104.57	105.15	106.1	107.52	106.38	106.24	105.96	108.2	107.08	107.35	106.38	105.76	105.02	105.99	105.63	104.9	102.63	106.69	109.65
106.63	106.57	106.55	106.25	107.12	106.11	105.1	106.05	107.8	107.26	108.75	106.61	106.02	106.53	105.31	104.5	103.97	105.65	106.63	105.35	106.47	105.95	106.85	107.12	105.51	105.85	105.44	104.85	108.18	106.24	104.73	107.7	106.87	107.8	107.95	105.42	107.4	109.13	107.91	106.32	107.42	105.79	107.29	104.95	109.25	105.49	105.56	106.1	104.6	107.63
100.04	101.2	99.405	98.572	99.997	101.43	102.65	100.59	99.762	101.97	102.05	99.555	102.46	98.946	101.12	100.67	103.44	99.186	101.84	101.62	101.24	102.1	101.48	100.66	100.61	99.813	97.814	99.686	101.92	99.33	99.012	100.53	98.764	102.42	100.6	101.48	99.188	100.24	100.81	98.895	100.14	100.63	103.86	99.909	99.107	100.89	100.21	99.231	100.84	99.486
104.92	104.28	105.07	104.51	103.12	104.31	104	106.05	105.63	107.48	103.73	104.59	103.51	107.04	103.95	106.06	103.65	103.78	102.08	105.9	103.96	103.6	104.99	105.18	104.8	104.57	102.94	104.98	105.18	107.03	102.72	105.64	105.24	104.72	103.96	107.12	104.99	103.32	107.01	105.75	103.54	104.72	104.94	104.88	104.28	104.92	103.79	105.75	104.07	104.86
107.05	104.96	104.55	104.99	103.17	106.8	108.17	106.14	106.4	102.71	105.85	106.03	107.22	106.32	106.77	102.93	106.03	103.37	103.38	105.72	105.36	106.16	104.54	105.16	106.8	103.97	107.3	104.88	105.57	104.64	106.64	105.64	106.22	103.53	107.17	105.16	104.82	105.86	106.14	104.36	105.35	105.04	106.51	107.32	106.22	107.87	104.84	102.73	107.49	107.57
108.37	103.72	105.03	106.54	107	105.3	105.83	105.71	105.93	105.05	106.92	105.38	104.84	105.82	105.55	106.48	103.86	104.33	104.15	105.05	106.83	104.9	103.42	103.22	108	104.01	106.87	106.52	105.69	107.56	103.91	106.58	105.01	106.38	106.5	106.06	105.79	106.59	106.2	105.29	105.25	105.68	106.07	105.15	104.27	106.09	104.89	105.8	104.65	106.02
110.35	111.15	111.11	112.82	110.32	110.13	109.7	109.09	112.05	112.97	110.46	109.32	109.32	110.93	110.15	110.1	111.04	109.95	111.98	107.64	107.41	110.48	109.32	111.28	111.93	109.79	107.53	109.47	109.86	112.35	109.96	109.95	110.59	111.17	110.68	111.89	111.01	112.01	110.88	110.89	110.13	109.54	109.35	110.84	110.74	110.07	108.35	113.62	110.78	106.8
111.93	112.38	110.48	110.51	111.53	111.65	112.37	113.96	110.04	111.11	110.6	111.97	109.9	111.44	109.81	111.41	110.53	111.93	109.41	113.09	111.38	111.1	110.51	111.49	112.82	108.72	112.82	110.77	112.97	111.7	113.96	108.49	112.2	110.92	108.75	110.67	110.74	110.07	111.36	110.1	112.86	110.14	110.5	112.82	109.92	112.02	112.76	112.09	111.63	111.33
106.78	105.96	104.85	106.56	103.75	107.29	106.61	105.88	104.96	103.52	105.32	105.83	102.64	104.72	106.26	106.55	104.58	105.78	104.64	107.49	104.07	105.82	104.25	104.51	104.65	107.1	106.4	103.06	106.77	106.8	104.73	106.13	103.29	106.78	106.58	103.87	106.23	104.35	105.03	104.91	104.3	103.29	104.03	103.7	106.53	105.33	104.2	104.63	104.16	104.32
101.08	100.72	99.324	101.95	105.14	101.21	101.95	98.633	100.44	99.803	99.067	101.02	100.03	101.54	101.27	101.15	100.75	101.12	104.33	98.515	102.49	99.148	100.4	99.828	102.79	99.353	101.78	100.07	98.992	100.86	98.96	102.64	99.117	100.88	101.56	102.41	99.578	103.57	100.99	102.89	99.662	99.157	98.882	100.82	101.1	100.66	102	101.37	100.29	101.76
106.31	106.67	107.69	105.85	106.45	107.45	108.4	107.79	106.73	107.35	106.65	108.21	104.86	107.48	107.05	105.65	104.67	107.56	106.98	105	107.2	104.13	105.66	106.26	106.03	105.91	104.93	106.84	107.9	109.16	105.93	105.46	105.69	108.32	109.67	107.62	107.78	105.65	107.28	104.97	106.49	106.52	107.46	105.73	107.25	106.07	104.74	105.26	108.86	105.98
110.67	115.01	110.26	114.72	112.2	113.29	111.83	112.48	113.36	111.86	112.1	110.9	113.11	113.02	112.29	113.4	109.44	111.28	112.22	111.74	113.42	111.2	109.97	110.54	113.02	111.33	111.12	113.21	112.37	113.88	109.98	110.98	112.22	113.37	111.41	110.88	113.07	113.29	112.24	110.75	110.94	112.21	114.45	111.61	112.93	111.32	112.72	113.21	111.01	111.4
116.58	112.42	114.12	117.25	116.5	117.06	116.74	117.18	114.67	114.36	115.56	117.22	117.45	115.83	118.83	115.43	117.74	116.14	118.76	116.58	115.51	115.19	115.26	115.02	117.2	116.64	116.68	116.08	117.73	116.45	120.09	116.87	117.87	114.09	117.09	118.01	114.38	117.58	115.38	115.75	115.58	118.1	116.47	116.62	116.77	117.49	115.51	115.63	118.69	115.15
110.69	108.5	110.73	110.6	108.52	111.71	109.2	110.87	111.49	110.11	109.75	110.51	109.88	111.03	111.93	109.71	108.07	109.83	110.63	111.66	112.4	109.52	110.28	111.51	109.14	109.53	108.21	109.27	112.36	110.4	110.07	110.16	109.39	108.15	110.75	108.72	109.25	110.69	110.37	109.73	109.58	112.05	108.47	110.12	108.42	108.4	108.77	111.06	109.36	109.95
107.73	106.32	106	105.03	105.82	107.95	107.97	105.03	106.24	107.31	103.17	107.01	108.04	104.03	105.5	106.83	107.18	103.62	106.07	105.51	103.74	105.96	102.96	107.18	105.56	105.55	106.37	106.09	106.68	106.69	105.77	107.9	108.54	104.95	106.59	105.51	107.11	107.35	106.61	107.26	107.93	106.45	106.81	106.35	105.73	105.42	104.45	105.98	105.18	106.08
105.74	105.04	106.53	104.05	106.69	106	106.49	104.77	104.94	104.27	106.04	104.79	104.36	105.93	105.35	106.89	105.98	107.87	104.24	104.08	104.52	103.6	103.59	105.47	107.82	105.55	105.46	105.62	106.32	105.6	105.43	104.8	106	104.24	104	105.6	104.44	106.37	105.49	104.68	106.12	104.88	107.65	103.97	107.64	106.39	104.6	106.28	103.54	104.74
111.75	112.64	109.95	112.89	110.08	110.15	110.45	110.74	115.39	111.9	112.45	110.96	111.15	111.02	110.97	112.67	112.94	109.9	108.99	110.43	111.41	112.12	112.4	111.68	111.42	107.75	112.92	111.38	111.91	112.88	113.15	113.12	110.64	113.21	110.7	109.4	111.07	110.2	110.18	112.32	112	113.17	111.92	111.1	109.94	111.15	110.96	112.95	111.03	111.87
103.57	103.52	104.34	102.23	102.57	104.41	103.15	105.71	103.64	102.7	104.8	103.59	104.32	103.37	103.28	103.68	103.8	105.2	106.33	102.23	104.16	104.95	106.12	106.47	105.02	107.7	104.34	103.52	102.97	103.58	103.52	104.79	100.47	106.74	104.2	103.89	103.14	103.89	104.23	104.2	102.14	105.97	104.23	102.51	104.88	105.02	101.35	105.42	102.73	103.43
110.49	111.64	110.53	112.33	110.05	110.21	110.34	109.89	109.49	110.74	110.11	113.34	109.47	113.36	110.02	112.66	110.45	112.99	110.45	110.66	111.49	110.36	110.46	110.26	111.91	110.67	111.6	108.79	111.17	111.23	112.05	112.72	112.28	111.91	111.98	111.38	111.72	110.89	111.28	111.46	110.12	111.24	112.66	110.71	113.16	110.68	111.66	111.03	110.69	112.6
112.08	108.21	109.88	111.51	110.25	111.77	109.74	111.65	109.43	108.21	108.98	111.14	110.83	111.03	112.17	110.08	110.93	110.43	110.59	109.25	109.71	109.44	112.1	111.12	109.41	110.79	110.87	113.43	110.6	110.34	112.5	112	111.13	109.38	109.56	112.28	111.09	109.91	113.19	110.36	111.33	107.9	110.68	109.66	110.82	109.33	112.84	111.01	110.37	111.08
106.68	106.05	106.81	107.14	105.82	104.77	106.25	105.23	104.8	104.06	105.46	105.38	107.79	104.81	103.27	107.19	105.02	104.86	104.87	105.71	104.46	103.09	107.03	105.9	104.93	105.39	104.21	106.5	106.04	105.81	106.46	103.65	105.24	105.52	105.68	104.01	104.16	105.57	104.43	106.46	105.82	106.31	105.36	104.3	106.49	104.41	105.59	105.55	105.22	106.53
104.65	103.57	105.05	103.58	103.61	104.27	104.62	103.68	104.16	104.64	103.89	104.46	104.74	102.45	106.63	104.91	103.6	103.39	105.58	104.18	105.39	106.01	101	103.94	104.12	104.36	102.69	105.83	105.77	104.36	103.62	105.31	103.13	104.52	101.72	104.51	104.25	105.17	105.73	103.98	104.94	106.78	101.95	102.73	103.04	105.21	104.32	103.55	103.07	106.79
111.73	110.26	111.15	112.13	108.28	109.08	108.64	110.51	110.47	108.9	108.5	108.97	110.12	109.21	109.7	111.52	108.96	108.82	108.01	110.64	109.66	108.01	109.6	108.46	109.53	111.18	110.5	107.39	109.64	108.52	109.74	109.41	108.54	113.13	108.28	109.97	111.73	109	108.4	108.04	110.88	111.09	109.59	108.73	110.96	109.25	111.31	110.04	109.8	111.24
106.66	109.03	104.44	104.88	108.15	104.69	109.44	107.06	107.47	106.25	107.62	108.03	106.86	108.48	108.04	106.6	107.3	103.97	107.89	108.62	106.12	104.21	105.63	106.42	106.33	107.1	106.08	107.87	106.11	106.19	107.89	107.34	106.02	106.05	104.57	106.05	107.09	105.83	107.87	108.13	106.39	104.52	107.04	106.5	107.07	106.27	105.46	106.55	106.75	107.33
104.87	106.02	105.96	105.07	104.3	103.65	104.85	104.94	103.71	105.49	105.06	102.83	104.7	106.43	102.93	106.26	104.27	105.25	106.07	104.63	105.25	104.18	104.42	106.42	104.72	105.36	104.84	104.83	103.07	105.43	105.42	103.19	104.46	106.65	104.41	104.24	106.72	106.16	107.12	106.21	102.82	105.95	105.77	104.51	104.04	104.15	105.82	106.55	105.02	104.64
114.37	111.06	113.32	111.22	113.02	113.17	112.04	113.85	113.87	113.17	112.77	113.36	115.09	112.45	112.96	112.54	113.2	111.72	111.41	114.38	112.97	112.1	113.99	112.1	113.29	113.45	113.79	112.78	113.5	113.39	114.28	112.82	113.71	111.71	116.64	113.52	113.43	112	111.98	111.85	114.85	112.14	112.17	113.32	114.07	112.69	114.93	112.46	113.58	115.53
105.76	107.27	107.1	105.93	105.58	104.06	105.5	108.03	106.19	107.91	106.37	105.02	107.08	107.23	106.66	105.97	106.39	104.12	107.24	104.88	105.06	104.94	106.3	106.96	105.87	106.07	105.51	106.59	105.71	105.55	104.04	107.1	103.9	104.75	107.2	107.99	108.08	103.85	108.5	106.56	108.08	108.48	106.82	105.15	106	106.48	105.63	108.63	104.18	103.2
105.31	105.14	105.88	104.03	107.36	106.21	103.52	103.91	104.46	104.2	104.6	104.42	104.81	104.56	105.9	104.01	103.39	102.44	102.22	104.16	103.77	104.01	104.02	104.67	104.19	105.47	104.57	105.01	104.62	104.8	102.14	104.21	103.98	104.54	104.05	104.46	103.96	104.82	102.26	105.66	104.65	101.34	102.45	105.58	105.79	103.95	104.55	103.35	105.08	105.33
104.02	104.52	105.09	104.56	105.35	105.58	105.45	103.81	105.36	103.87	102.74	104.82	103.36	102.86	104.26	106	105.39	103.12	107.15	106.17	105.36	103.02	103.37	103.84	105.01	102.92	103.71	104.34	105.54	106.1	106.11	106.63	106.33	105.72	104.5	106.99	105.35	107.19	106.16	102.5	108.66	104.08	105.42	104.26	105.1	104.44	107.27	102.72	104.42	104.51
105.76	107.66	104.26	105.72	105.39	105.78	104.44	105.74	106.19	104.66	106.37	104.41	103.72	105.17	105.78	104.95	107.77	108.08	104.58	105.5	104.82	106.78	105.6	105.68	104.41	106.07	106.27	105.03	107.19	107.18	107.08	106.87	105.18	106.5	104.47	107.01	107.38	106.67	107.22	106.38	107.23	107.07	105.84	106.63	104.66	106.29	105.09	106.62	105.99	105.8
101.33	101.15	100.57	101.31	102.12	99.16	98.563	102.45	103.64	98.611	100.25	99.962	99.921	100.83	100.11	100.67	99.063	98.31	99.566	100.66	101.86	101.74	99.644	102.67	100.22	100.02	100.35	100.47	101.33	99.51	99.926	100.49	100.32	98.894	98.647	99.124	99.823	100.46	100.26	101.24	98.297	98.199	100.41	99.54	102.27	100.52	98.601	100.62	101.31	100.52
112.54	111.5	111.7	111.37	114.4	112.75	110.98	112.08	109.87	112.13	111.85	112.82	109.83	113.03	110.31	111.28	112.41	112.13	111.73	111.4	112.13	112.57	109.52	112.37	112.53	111.99	112.22	111.88	113.93	111.57	111.88	111.99	110.72	110.54	113.77	112.67	115.79	112.21	111.97	112.06	112.9	110.58	113.15	109.76	110.94	112.02	111.68	111.57	111.72	112.2
105.55	104	105.35	106.02	106.36	106.7	105.77	104.73	105.75	106.01	106.7	106.57	103.82	105.47	104.86	105.2	105.41	107.14	107.23	103.96	106.78	105.69	106.97	105.94	107.29	105.45	105.22	105.73	108.39	105.85	104.63	105.29	104.31	107.42	105.16	107.73	105.78	105.46	106.43	107.19	105.18	106.14	104.21	106.33	103.83	108.02	107.76	105.75	104.69	106.6
108.07	106.73	106.14	106.11	105.22	107.31	105.74	106.72	105.48	106.7	106.89	106.25	107.92	107.4	107.62	105.03	106.01	106.5	106.08	104.42	104.3	107.67	107.39	103.66	106.27	106.64	105.97	106.86	107.11	105.49	105.62	107.57	104.01	106.74	104.9	105.69	106.03	104.26	106.41	106.4	108.8	106.43	106.69	106.45	106.06	106.7	106.91	107.67	105.41	104.53
107.05	105.72	104.75	106.82	104.87	106.5	104.45	105.33	105.32	107.98	106.56	106.35	106.3	105.64	106.34	105.61	106.49	105.98	106.96	103.92	105.27	106.83	105.51	107.53	105	105.65	106.63	107.88	106.29	106.36	105.63	107.78	107.59	104.93	102.52	105.77	106.2	103.62	103.73	104.53	106.59	103.76	106.04	107.68	108.09	106.15	107.57	105.14	104.54	106.86
107.42	106.9	108.69	106.26	107.32	106.04	104.75	105.5	105.86	106.06	106.16	106.9	105.42	107.47	105.99	106.81	106.6	104.67	106.33	106.92	106.15	104.45	107.4	107.22	107.45	105.67	106.17	106.37	104.65	108.05	105.37	106.61	105.66	108.05	104.3	105	105.29	105.81	107.73	105.48	107.21	105.54	105.59	107.36	106.76	104.52	108.17	106.19	106.47	107.28
105.24	107.64	106.05	109.26	106.23	106.03	107.37	104.78	106.03	103.29	104.16	106.84	104.6	104.14	105.37	105.1	106.86	104.54	105.51	105.97	105.71	106.95	106.37	108.53	106.46	107.1	105.7	104.04	106.51	104.83	106.64	106.22	105.01	105.38	105.37	105.67	106.66	104.35	107.72	107.79	105.7	107.08	104.61	108.03	104.73	107.47	105.27	105.4	105.19	107.04
109.3	105.68	107.73	107.16	109.94	107.74	106.73	107.32	108.17	108.69	105.43	106.07	105.96	102.57	106.14	107.22	103.86	105.27	106.53	106.99	105.87	107.04	105.26	105.21	108.66	107.11	108.67	105.23	108.19	105.73	107.6	106.16	106	107.05	107.42	106.2	106.23	106.78	106.56	107.04	106.36	104.51	106.24	106.5	107.73	107.38	108.44	105.95	107.55	106.7
105.23	106.27	104.98	105.64	106.3	105.85	105.76	103.93	105.81	105.2	105.69	106.9	105.93	106.21	107.23	104.83	106.77	104.32	107.92	106.09	105.28	106.02	105.76	105.07	106.37	105.66	104.43	108.41	107.6	104.81	107.78	103.9	106.65	105.94	105.02	105.32	104.31	104.2	106.62	107.91	105.21	105.95	103.95	105.05	105.88	106.09	104.82	105.9	105.34	106.06
105.23	106.49	108.5	106.76	106.68	106.9	104.93	107.26	107.22	104.68	106.28	107.53	106.46	105.28	105.44	106.89	107.05	104.86	107.37	106.94	106.61	107.47	105.08	105.47	106.36	107.05	109.52	106.11	107.84	107.07	106.42	106.57	106.78	105.84	107.12	106.93	106.04	107.69	108.12	108.52	104.85	105.85	106.08	104.56	107.8	105.64	104.44	107.03	106.19	107.07
116.59	117.81	118.21	118.51	115.6	119.26	115.39	117.94	116.89	116.55	116.98	120.43	118.49	117.27	118.35	118.59	118.35	118.73	117	118.99	117.23	116.6	117.77	119.27	118.47	115.29	114.95	118.66	118.91	117.06	116.11	118.29	118.28	120.54	117.08	120.02	116.5	116.45	117.45	117.1	119.53	118.16	115.58	118.35	119.35	118.01	116.78	116.19	118.6	118.41
112.87	110.58	115.46	113.7	115.13	112.1	112.37	110.01	111.06	111	113.24	114.72	110.74	114.29	113.8	113.05	111.73	110.53	112.23	114	112.75	112.93	109.87	112.9	113.88	112.01	112.65	114.3	111.94	112.96	113.76	112.25	112.14	113.6	112.38	113.11	111.7	112.32	114.21	112.66	113.49	112.75	111.92	112.53	114.06	111.84	111.23	112.58	111.97	111.61
110.03	112.17	111.77	108.69	109.68	108.69	110.77	110.17	109.01	108.37	110.04	109.46	109.76	109.86	111.21	107.92	110.77	106.85	111.67	109.83	108.43	110.69	110	109.92	111.77	112.22	111.05	110.12	108.69	110.91	107.77	111.21	112.31	110.35	110.67	111.53	110.86	110.9	110.54	110.32	110.66	110.88	109.28	110.35	109.94	111.09	108.33	111.24	108.43	109.13
105.52	106.75	106.64	105.62	106.06	105.89	104.41	107.44	104.92	105.35	105.34	104.06	104.21	105	103.57	104.57	104.97	108.03	107.69	104.85	105.35	104.62	105	105.64	106.57	104.53	105.79	106.28	107.08	106.09	108.94	104.55	106.34	105.33	107.57	105.54	106.03	103.66	105.28	107.22	104.29	105.49	107.58	105.34	104.65	103.78	103.45	106.98	104.76	105.37
110.65	109.69	111.4	111.35	111.68	111.06	110.92	110.54	110.55	108.39	109.78	109.44	109.85	110.19	108.39	109.28	109.98	110.42	110.82	110.39	110.37	108.6	109.32	110.74	109.88	109.28	110.89	110.21	108.84	108.17	109.6	111.09	108.49	110.31	110.38	112.59	110.96	109.42	111.14	110.11	111.22	112.27	108.37	110.81	108.64	110.06	110.23	108.64	109.51	108.64
106	106.14	106.86	107.11	105.45	104.88	104.86	106.43	106.31	109.89	104.96	105.85	106.69	108.66	104.69	107.22	107.39	106.37	109.14	107.48	104.88	106.5	106.44	106.22	108.05	109.09	108.14	107.03	106.97	106.78	105.86	106.26	108.86	108.29	106.97	106.37	106.93	107.26	106.51	106.73	105.69	107.07	106.32	108.83	104.28	107.54	110.45	106.16	105.67	105.06
105.49	104.85	105.63	106.48	105.15	105.49	105.81	106.94	105.56	104.03	105.46	106.87	104.68	105.23	104.91	103.3	106.22	106.54	104.87	104.02	105.05	106.32	105.63	107.14	106.67	103.7	103.31	105.37	105.21	104.66	104.39	105.19	106.24	103.08	105.9	105.4	105.07	104.88	104.99	104.3	106.22	105.03	104.47	103.81	103.27	105.26	103.09	105.38	106.73	106.23
111.78	109.77	111.6	111.08	111.49	109.49	112.04	109.67	111.06	113.43	111.27	109.85	111.12	109.26	112.61	111.65	111.72	112.68	113.96	111.68	109.38	110.52	113.31	110.79	111.44	111.61	112.05	111.62	112.12	110.87	112.55	109.11	112.5	113.5	112.56	110.36	111.21	111.61	110.5	113.51	115.76	109.75	112.91	112.35	110.86	111.44	109.22	110.06	111.78	113.67
103.17	101.46	102.92	103.08	105.54	101.57	104.26	103.66	105.29	103.23	103.54	103.69	105.74	103.76	105.54	105.34	104.96	103.5	105.67	104.52	104.65	104.19	101.24	103.26	103.77	104	104.12	104.3	104.83	101.91	105.74	104.71	104.45	106.31	106.18	105.01	105.22	103.96	103.85	104.25	102.28	104.64	104.44	102.68	102.74	104.91	104.31	106.35	104.82	104.97
107.26	105.93	106.02	104.97	105.78	104.8	106.99	105.18	105.04	105.89	106.08	105.69	103.56	105.88	104	105.12	104.69	105.2	105.9	102.96	107.1	105.37	106.23	105.57	106.3	105.2	107.62	108.13	105.54	106.63	105.05	106.94	105.84	107.86	106.48	105.8	106.35	106.55	104.99	107.09	105.93	106.89	106.54	105.84	103.9	105.45	106.25	106.47	105.28	105.65
106.54	107.77	106.66	108.26	107.15	107.09	108.65	107.24	105.33	108.04	108.48	109.5	105.22	108.48	104.64	108.42	105.8	104.99	106.85	106.46	107.82	106.02	105.97	107.26	106.37	105.94	106.91	105.28	107.72	107.93	106.59	106.36	105.21	107.57	105.58	107.91	107.23	107.44	108.17	105.5	110.05	105.79	108.28	105.88	104.52	105.65	106.65	105.7	108.31	109.09
107.59	104.97	107.12	107.62	106.47	107.41	106.37	103.97	106.19	106.09	108.68	107.82	106.23	107.83	107.97	106.02	105.79	107.47	107.22	107.11	106.66	108.19	107.31	107.45	106.99	106.77	104.77	107.83	110.41	106.4	104.78	107.52	105.49	106.74	103.46	105.56	108.55	104.89	106.86	105.82	108.66	103.12	106.98	107.07	105.61	107.03	105.6	109.73	106.7	108.36
110.44	109.74	108.85	110.8	110.54	109.08	108.81	110.69	110.06	110.8	110.45	111.24	111.45	111.96	109.17	109.28	111.15	110.65	110.77	109.38	106.97	111.18	110.38	108.67	110.8	108.54	108.83	108.77	109.63	109.56	107.93	113.06	109.39	109.92	110.47	112.31	109.25	109.32	108.75	109.64	109.52	109.22	109.76	109.35	108.52	111.8	109.09	107.17	108.37	109.68
107.18	105.03	104.51	107.35	109.13	106.06	107.64	107.94	106.31	107.48	105.67	106.1	106.06	106.68	105.42	105.79	104.95	106.42	105.51	106.38	107.52	107.56	107.86	106.35	108.11	108.13	106.08	105.03	106.41	105.9	105.56	106.16	106.96	104.91	106.69	105.38	107.43	107.17	104.95	105.86	108.58	104.91	105.95	107.33	105.83	107.08	105.95	104.9	104.96	104.99
106.8	107.1	105.86	105.08	105.61	105.14	106.71	107.4	106.74	105.63	106.11	105.82	106.22	106.47	105.74	108.17	106.93	105.92	105.87	105.36	106.83	108.1	106.45	107.09	105.31	105.39	108.05	110	107.2	106.76	105.63	106.97	107.12	107.76	106.13	104.51	106.53	109.23	106.73	107.97	105.8	106.53	106.25	106.25	106.68	107.54	106.53	106.18	106.15	105.83
100.45	98.528	101.43	99.693	100.15	98.131	101.66	100.86	98.529	99.644	99.954	97.73	99.236	101.72	99.419	102.31	100.24	100.06	98.95	98.351	99.571	99.114	99.858	100.32	100.29	100.42	101.02	99.102	100.66	100.01	98.651	99.774	98.947	100.19	99.484	98.023	101.94	99.434	100.79	100.71	97.184	98.755	100.49	99.796	100.26	98.509	97.71	100.8	98.253	100.14
110.54	109.27	110.03	111.42	110.2	111.58	108.31	113.4	111.51	110.67	110.48	112.76	108.41	111.1	111.43	109.01	110.28	108.96	108.68	110.64	112.02	110.4	110.9	111	110.11	112	109.46	109.88	109.42	111.8	107.6	109.01	109.26	108.6	109.92	111.8	111.94	111.05	110.48	111.15	113.25	111.41	112.39	110	110.36	110.72	110.54	112.2	107.89	111.23
106.39	107.8	107.34	108.09	107.83	106.36	105.57	105.61	105.7	107.43	104.93	108.44	107.04	107.22	106.65	107.65	106.31	106.79	106.27	107.69	107.66	108.13	108.4	106.26	107.82	106.17	107.19	105.42	108.03	109.03	106.1	106.11	107.22	106.29	105.95	107.73	106.08	109.19	105.18	108.96	105.48	107.14	105.66	106.24	107.1	107.32	110.08	105.92	106.24	107.66
119.72	118.04	115.78	117.26	116.25	117.33	117.16	116.74	118.08	115.81	117.02	118.57	115.8	120.35	118.13	117.1	116.91	116.58	117.91	118.41	118.11	115.83	119.1	117.57	119.74	117.67	119.24	117.2	120.19	117.17	118.46	115.1	115.64	118.82	115.33	117.95	117.9	117.93	117.55	116.17	118.28	118.81	118.81	119.31	118.18	114.73	116.47	116.91	117.39	117.7
104.93	105.9	104.91	106.53	104.66	105.02	104.62	106.84	106.32	106.37	106.49	104.14	105.32	107.53	105.17	104.44	106.5	103.5	106.23	104.51	102.8	106.15	104.59	104.37	106.89	105.74	107.5	105.76	104.68	103.72	105.72	105.86	105.67	105.65	105.06	105.81	106.2	109.31	105.18	104.81	105.48	105.99	105.71	104.33	103.14	106.48	105.26	105.24	107.07	105.07
114.77	112.78	112.69	111.82	112.86	112.44	112.71	113.39	113.39	112.23	112.04	111.63	113.55	112.61	111.25	113.92	111.62	112.9	112.87	113.71	112.37	112.5	112.4	112.27	110.17	114.45	112.83	115.66	114.15	115.21	111.82	112.35	111.76	114.45	111.27	112.83	111.78	114.02	111.23	112.5	113.34	114.62	112.09	113.87	112.51	113.41	109.82	111.45	111.42	113.96
111.59	111.38	112.52	112.23	109.68	109.1	111.74	111.72	110.3	109.95	112.06	110.48	110.91	110.53	108.94	112.69	110.99	111.4	111.37	113.35	111.13	112.15	110.87	112.2	109.84	110.32	112.62	114.6	112.22	110.36	111.81	111.11	110.57	111.92	110.33	110.12	110.99	109.49	112.56	111.22	109.12	109.9	112.14	111.35	111.54	112.89	112.3	112.57	112.81	112.51
104.99	105.89	104.38	107.28	103.81	105.17	106.4	104.61	106.22	107.62	104.7	104.55	106.55	104.91	107.11	106.57	106.03	105.81	105.41	106.18	103.91	105.02	105.05	105.53	105.55	104.8	107.05	106.39	105	104.96	105.72	105.9	106.35	107.24	106.16	106.03	104.38	105.72	106.43	107.42	106.35	107.87	105.83	104.62	105.82	107.37	104.47	105.14	103.81	105.99
113.59	110.74	112.78	110.24	112.43	114.66	112.42	113.4	110.14	111.69	112.67	114.39	113.17	113.22	111.75	112.12	111.29	112.56	110.3	113.12	110.47	111.23	111.72	111.39	111.83	110.29	111.74	111.83	111.86	111.35	113.34	112.56	113.05	114.03	112.51	111.18	112.45	111.48	111.44	111.42	113.66	111.86	113.08	109.89	110.61	112.15	113.83	112.9	111.35	111.96
106.57	103.51	104.68	105.59	105.37	104.41	104.46	103.57	103.22	103.82	103.79	104	103.24	105.85	102.05	104.48	107.23	103.51	103.88	105.29	105	103.86	105.12	103.89	102.79	104.62	104.22	106.83	104.27	105.19	105.15	105.29	105.21	103.51	106.46	102.68	103.54	103.39	104.77	102.61	104.12	104.15	102.44	104.2	102.9	105.02	102.61	102.57	102.99	104.1
113.23	110.82	110.88	111.6	110.63	109.65	111.55	110.5	111.3	112.12	110.03	112.25	110.4	109.48	111.41	112.19	110.18	112.01	110.86	111.03	112.45	111.71	111.68	112.39	112.74	109.78	111.26	110.24	109.55	112.47	111.74	111.9	111.83	110.87	111.47	111.99	110.86	113.5	111.71	111.44	109.74	110.02	112.28	111.29	112.41	112.62	113.24	112.31	111.82	108.94
105.29	105.93	106.09	106.84	108.03	107.6	105.93	106.7	106.17	106.37	105.19	105.99	105.82	107.26	104.49	104.65	105.35	105.46	105.22	105.48	106.55	104.66	103.03	104.45	107.29	105.42	104.06	103.78	106.25	105.35	106.33	104.54	106.96	104.75	105.06	105.45	104.85	105.71	105.45	105.04	103.95	107.13	105.96	106.35	107.69	103.56	104.48	104.53	105.03	104.89
110.94	109.95	112.36	112.69	110.63	111.5	111.92	112.37	110.71	111.61	110.37	109.51	109.23	111.18	110.48	112.76	111.11	111.11	110.2	111.36	109.8	113.35	111.54	112.31	112.47	111.19	112.56	111.68	111.83	112.24	111.9	110.34	114.2	110.72	111.59	112.74	112.18	111.48	113.4	111.92	112.53	114.25	111.77	113.96	110.08	109.33	110.53	112.05	113.44	113.96
107.24	107.72	107.28	105.62	105.23	103.97	104.75	106.34	106.51	104.28	103.95	106.34	106.22	107.37	106.56	106.91	106.14	108.05	107.21	107.54	106.43	106.44	106.91	104.6	107.53	109.28	107.14	105.9	105.69	105.64	106.07	107.63	104.51	107.71	106.55	107.8	106.75	107.36	105.97	105.63	105.15	106.94	106.24	106.6	107.76	108.34	106.87	106.63	106.26	108.36
105.14	105.72	105.26	106.53	105.23	104.71	107.7	104.58	105.69	107.05	105.94	104.7	104.26	105.63	105	106.51	105.63	106.43	108.16	104.16	105.34	105.82	104.5	105.33	106.4	104.31	104.2	105.02	107.06	104.13	106.29	105.54	104.8	103.97	103.48	106.19	105.9	106.44	107.99	106.39	106.18	106.59	102.33	105.81	105.32	107.46	105.03	105.42	106.84	105.5
103.97	104.95	104.9	104.79	105.23	106.61	105.4	103.86	106.03	104.25	105.96	106.46	108.39	104.49	102.38	105.74	104.92	105.03	106.22	106.59	104.82	106.7	105.42	107.04	104.21	106.97	105.66	101.79	104.94	107.85	105.72	104.9	106.69	106.67	105.34	105.57	106.39	105.36	106.1	105.53	104.91	106.92	104.33	104.36	106.39	107.3	104.3	109.13	105.77	105.97
111.61	112.49	108.39	110.88	109.35	111.52	113.79	111.44	114.52	111.6	110.6	110.49	111.69	111.77	110.48	110.36	112.76	113.62	110.95	109.7	114.85	113.02	111.42	113.79	112.82	111.59	111.32	111.2	113.35	113.85	111.28	113.72	111.01	113.18	114.92	112.22	111.37	112.39	112.78	111.84	110.89	112.17	112.26	113.22	112.85	111.9	110.48	110.77	113.07	111.39
106.43	105.99	107.22	103.26	104.69	106.74	105.01	106.48	104.57	107.12	106.22	106.95	105.78	105.78	106.83	105.83	107.95	105.82	105.77	105.13	105.11	105.94	106.74	107.45	105.88	105.6	104.49	107.27	104.85	106.49	106.5	108.29	106.09	104.9	107.62	107.17	105.97	108.1	106.84	106.24	106.28	106.91	105.93	107.7	107.09	104.31	106.57	107.45	107.97	106.73
116.8	117.07	115.5	118.37	116.26	117.8	116.27	119.81	116.59	117.73	117.1	118.02	119.33	116.51	116.25	116.39	116.11	118.68	115.6	117.3	116.25	117.21	115.43	117.78	117.79	116.62	117.72	115.67	118.38	117.45	118.66	118.33	116.47	118.05	121.53	118.17	118.28	116.49	119.58	117.66	117.77	118.13	119.55	116.91	116.94	117.99	115.95	117.99	116.08	117.39
106.39	106.52	107.94	105.91	107.61	106.69	108.47	106.62	104.84	107.43	108.06	108.48	105.69	106.78	107.17	107	107.97	105.89	106.25	106.71	108.57	103.43	108.49	106.99	107.78	108.41	106.88	108.11	106.54	105.38	107.02	107.75	105.43	108.54	106.37	106.91	107.49	106.4	106.73	107.78	106.03	107.65	105.73	108.59	107.86	105.29	106.61	106.2	106.52	106.12
99.482	102.74	100.53	103.37	101.4	102.5	99.876	102.04	102.74	102.2	100.26	101.15	102.16	100.64	101.24	100.65	100.15	102.84	100.37	99.352	102.99	99.982	102.47	98.773	100.33	99.54	100.9	102.34	102.76	101.63	101.28	101.25	101.23	100.85	100.29	100.59	101.72	100.53	102.72	100.52	102.93	100.56	102.6	99.399	100.73	101.42	101.93	102.66	102.42	101.46
106.58	102.26	102.95	102.47	105.59	104.17	104.24	105.48	105.17	107.48	104.64	105.02	106.87	105.17	104.86	104.67	103.37	102.53	102.29	103.84	103.08	104.37	105.82	102.64	99.65	103.76	105.72	102.14	103.28	102.49	104.61	104.56	103.85	104.85	105.69	106.17	104.8	102.97	103.59	103.61	104.51	107.44	102.52	103.4	104.4	104.01	105.57	103.63	104.31	103.15
110.47	110.88	111.77	113.17	112.04	109.23	109.86	113.15	110.27	110.2	109.74	112.57	110.7	110.12	111.09	110.54	110.78	112.73	111.6	111.7	112.45	109.62	108.84	110.63	109.93	111.32	108.97	109.62	110.56	110.28	109.66	110.12	110.49	114.09	112.5	110.37	111.27	109.8	111.1	108.8	109.66	110.96	111.27	111.53	110.59	110.06	112.09	110.53	110.56	110.37
104.33	104.49	104.93	106.11	103.75	103.52	105.32	106.34	104.86	104.96	103.5	105.05	103.68	102.87	104.14	107.21	104.99	100.37	102.12	102.91	104.71	105.1	103.97	105.32	104.08	103.51	103.6	104.14	103.85	104.12	104.77	102.65	103.7	106.68	103.04	106.13	103.68	103.09	103.53	104.73	102.78	103.74	105.39	105.02	103.67	101.84	104.12	105.01	105.09	103.88
105.21	103.81	103.89	105.52	103.35	103.23	104.37	106.06	103.7	103.46	104.78	104.21	106.09	104.13	103	105.88	103.54	105	105.81	104.31	103.45	105.59	104.3	105.02	104.18	105.44	102.71	105.6	102.99	104.43	103.41	104.53	102.76	100.77	104.1	103.67	103.77	103.06	104.31	101.71	105.68	103.98	104.12	105.21	102.42	105.2	104.83	104.63	104.45	102.23
100.75	99.505	100.36	100.2	99.96	98.771	99.769	100.63	98.287	99.992	99.523	99.518	102.63	99.003	99.86	100.6	101.69	102.52	99.409	97.765	99.385	99.51	100.29	101.05	98.039	99.273	99.163	100.42	101.69	99.853	97.319	98.296	97.087	100.29	99.673	100.24	99.005	101.63	99.532	99.652	98.763	98.98	99.598	99.439	100.83	100.38	98.361	100.71	99.413	99.572
104.26	102.27	103.47	103.4	104.54	104.69	102.88	103.85	102.36	105.23	103.83	102.64	106.98	103.52	103.96	102.44	102.05	106.24	105.18	104.15	105.05	103.46	104.73	105.48	104.43	106.08	107.88	105.14	102.89	104.69	104.7	105.57	102.64	102.07	104.03	105.54	102.34	103.56	104.71	104.07	104.41	101.96	104.48	104.08	103.76	104.5	103.98	102.37	105.17	102.78
110.63	113.46	110.61	111.62	110.84	112.2	111.45	111.16	112.96	111.63	111.79	110.9	111.02	112.23	111.3	110.89	111.24	112.79	114.03	110.15	113.19	111.2	110.09	111.36	109.86	111.37	110.12	112.71	111.99	111.56	112.42	111.16	110.07	111.14	109.79	111.95	109.54	112.67	111.93	110.87	109.73	110.64	111.29	112.08	111.39	110.62	109.33	111.77	109.75	112.83
102.31	100.34	101.76	99.456	100.13	101.2	100.43	100.64	100.31	100.57	99.419	98.607	100.88	100.37	101.14	101.64	101.15	99.148	99.69	100.74	102.36	98.821	98.876	99.566	99.548	98.598	102.96	99.807	100.66	99.998	101.11	100.87	101.45	99.856	99.347	99.988	99.782	98.843	99.573	101.03	100.35	97.775	100.12	98.007	98.269	97.605	99.201	100.45	99.723	98.352
111.13	109.21	110.73	109.83	109.67	111.27	111.63	110.3	112.67	111.75	111.82	112.34	112.6	112.97	112.06	109.05	112.11	110.81	110.58	113	111.61	110.86	113.71	113.21	112.44	111.58	111.53	110.74	112.46	109.34	112.89	111.3	112.96	110.88	111.17	113.73	111.04	113.15	109.96	111.45	110.33	112.53	110.86	110.47	109.8	110.6	110.98	111.76	111.99	112.89
99.237	98.774	101.5	100.45	102	100.79	99.803	98.498	99.516	101.48	101.11	99.482	99.696	100.23	98.301	99.199	99.793	100.16	101.72	99.738	99.656	101.19	100.99	101.95	97.87	101.07	101.91	101.76	101.92	99.878	101.35	102.52	98.59	100.2	101.05	102.51	99.794	102.91	100.44	101.68	102.68	99.324	99.943	104.08	97.938	100.32	99.027	100.97	100.37	100.76
104.03	104.45	107.2	103.32	103.9	105.48	104.55	105.62	105.63	107.02	105.96	104.6	105.45	102.88	105.84	104.47	107.8	103.32	105.54	103.58	106.56	106.23	104.28	103.86	106.31	104.7	106.45	105.32	105.97	103.29	104.2	104.22	105.27	104.46	103.94	106.43	102.77	105.75	106.51	104.59	104.69	105.87	105.81	105.99	104.18	106.58	105.07	106.45	105.87	104.23
112.37	115.52	113.34	113	113.08	112.17	113.22	110.03	110.18	112.85	110.95	111.03	112.33	110.9	110.75	111.79	111.14	110.78	110.65	111.14	110.89	112.91	113.16	113.2	111.28	111.25	111.56	112.93	113.9	111.73	112.51	113.62	111.7	113.51	112.18	112.11	111.49	111.47	110.83	112.77	112.62	111.41	111.26	109.97	111.91	111.58	113.67	110.49	111.66	112.73
102.63	102.84	105.62	106.7	104.83	106.73	107.39	105.2	104.53	107.2	106.3	105.09	104.63	106.89	105.13	105.34	104.55	107.04	106.58	106.56	104.64	105.17	105.9	103.53	107.09	105.52	105.58	104.14	105.12	104.3	105.21	106.44	106.35	104.11	104.6	107.09	106.52	104.36	106.01	103.79	106.21	105.75	105.7	107.46	103.83	105.84	107.79	107.38	105.32	104.36
106.08	106.57	105.88	106.02	106.64	105.24	105.54	105.85	105.68	106.14	106.18	105.28	107.15	106.78	106.45	103.25	104.93	105.59	105.23	106.42	104.99	103.72	106.9	106.37	103.24	106.88	107.02	107.07	106.79	105.72	108.18	106.76	105.66	105.12	105.57	106.98	106.32	105.87	103.86	104.7	106.57	106.93	105.24	103.85	105.18	106.96	105.2	105.66	106.2	106.2
102.57	99.119	99.613	100.47	100.76	98.301	99.599	99.932	101.87	101.01	99.351	100.41	99.124	100.35	99.908	99.509	100.73	98.517	99.475	102.56	102.37	102.21	100.19	98.587	99.968	99.179	100.22	98.395	99.429	99.292	101.04	100.09	101.66	101.65	101.83	101.52	99.335	99.334	100.95	103.04	99.422	100.69	101.09	100.06	100.14	97.193	100.35	102.19	100.18	99.155
101.63	100.87	98.662	98.52	101.22	98.636	98.697	97.599	99.549	98.789	100.31	99.797	98.771	99.619	100.31	100.08	99.869	99.285	98.659	99.464	98.474	100.68	99.641	98.224	98.29	100.95	100.97	100.05	101.58	99.93	99.885	98.441	99.918	97.223	96.708	98.006	98.716	100.24	100.85	99.844	100.75	100.05	102.81	99.956	99.328	98.679	99.809	99.455	100.72	98.238
101.1	104.35	104.03	103.9	105.48	106.46	102.65	103.23	103.3	105.32	103.79	103.99	105.4	105.28	103.16	101.14	104.43	103.86	103.56	103.19	105.55	105.03	103.74	104.98	104.16	100.53	102.66	102.6	105.34	104.71	103.49	104.63	103.65	103.5	104.24	106.18	105.57	103.42	102.1	102.81	103.88	105.66	102.58	102.29	104.87	104.48	106.12	104.68	103.18	103.22
112.61	112.84	112.26	112.4	113.76	112.5	114.26	114.1	112.6	115.29	111.47	111.92	112.34	113.19	111.56	113.37	112.49	110.86	111.65	110.45	112.72	113.42	112.58	113.81	112.52	110.71	113.03	113.02	112.34	111.61	113.11	112.58	112.08	113.14	111.71	111.46	111.42	110.68	109.89	113.11	113.33	111.68	113.02	111.04	111.29	113.43	110.03	112.36	111.39	111.47
113.56	112.55	110.69	113.5	111.97	111.09	111.85	111.51	113.24	112.09	112.02	112.6	112.86	112.38	112.78	108.66	113.31	111.5	110.53	113.21	110.68	112.44	112.11	112.57	112.59	110.93	111.58	109.77	112.99	113.44	112.4	112.35	111.17	107.42	111.16	113.11	109.68	111.38	111.47	111.16	113.6	114.63	113.13	111.19	111.68	111.04	110.19	113.24	111.57	112.33
105.01	106.33	105.46	104.29	104.65	106.9	105.5	104.75	103.65	102.93	103.53	104.21	105.44	102.22	104.2	104.52	103.53	105.65	106.01	103.53	103.76	103.99	102.49	105.42	104.32	102.74	102.26	103.15	106.02	104.16	105.35	103.09	105.4	105.01	102.68	105.32	104.95	103.63	104.72	105	103.23	105.02	102.07	104.22	103.46	105.55	105.27	103.74	105.55	103.93
105.86	104.82	103.7	104.84	105.95	105.68	106	105.25	104.29	105.53	102.98	106.35	106.92	104.14	105.56	105.24	106.49	107.14	107.06	105.67	107.08	109.16	105.88	105.01	106	106.53	102.54	103.7	105.09	104.02	105.48	105.75	103.61	106.85	104.41	105.71	104.32	106.78	105.39	105.14	104.86	105.76	107.25	105.58	105.87	105.61	107.06	107.44	102.99	106.56
112.51	111.46	111.23	110.54	112.66	109.6	111.69	111.05	112.47	111.56	109.94	111.48	111.68	111.97	111.99	113.69	111.9	110.12	112.34	112.22	112.26	110.72	112.91	112.48	109.5	112.12	111.03	112.91	111.4	110.19	111.93	113.6	114.31	113.77	111.66	111.27	112.07	110.11	112.38	113.48	113.17	111.69	111.46	111.98	113.68	111.41	112.35	111.79	112.92	112.39
111.65	112.26	111.13	110.87	111.55	112.26	111.24	113.21	112.8	111.76	113.53	111.52	111.12	110.71	110.39	111.64	111.17	110.38	114.13	114	113.48	112.18	111.43	113.32	112.19	110.68	110.75	113.56	112.27	111.54	110.41	110.7	110.44	112.53	113.14	109.86	111.95	110.58	112.3	110.36	109.32	110.3	112.97	111.15	109.73	111.25	109.02	111.36	113.34	112.78
100.26	97.853	99.182	99.073	99.765	100.57	99.774	101.58	99.094	99.653	99.301	98.497	101.19	99.997	101.9	98.839	98.532	100.32	100.24	99.834	101.16	98.789	98.743	99.435	100.53	99.56	100.89	98.35	99.359	98.677	99.101	100.35	101.18	101.48	101.12	98.322	99.11	98.521	100.01	96.605	100.65	101.07	99.832	100.13	99.711	98.023	99.998	100.55	98.909	98.497
105.77	104.67	104.09	105.43	105.01	105.04	102.3	102.12	102.78	104.71	103.93	104.05	104.27	103.89	105.49	104.22	103.4	105.59	102.66	105.58	103.58	102.82	105.05	102.19	103.9	105.17	103.43	105.32	104.7	104.45	104.95	102.51	105.9	104.72	102.89	105.45	106.54	104.66	105.48	106.4	103.37	106.66	101.68	105.73	103.4	105.16	105.46	102.59	103.45	103.76
104.41	104.49	103.23	105.6	104	104.04	104.36	103.79	104.51	105.44	106.47	105.49	104.13	102.84	104.91	106.54	105.56	106.08	105.51	104.56	104.73	107.11	105.8	103.51	106.79	105.05	105.97	105.68	104.67	107.28	105.42	105.82	107	105.18	108.71	106.26	106.19	105.56	101.71	105.38	105.89	107.35	105.99	103.34	105.38	103.57	103.55	104.23	106.58	104.75
106.5	106.37	106.04	106.59	106.74	104.02	108.28	106.17	107.93	106.3	106.15	109.8	106.63	108.3	106.85	107.55	107.22	106.01	104.57	109.26	107.33	105.69	106.35	106.97	104.9	106.69	105.1	106.19	107.39	107.28	106.78	107.65	108.51	107.07	108.33	107.43	106.86	109	106.19	106.43	107.01	105.96	106.53	107.14	106.7	110.19	106.92	104.55	105.97	107.48
104.78	104.76	103.28	102.52	104.93	104.22	104.89	104.46	105.5	106.53	103.73	105.31	104.19	105.93	103.36	106.77	106.56	104.66	104.16	105.72	105.22	103.2	106.92	104.48	103.7	105.25	104.64	102.33	104.49	103.62	104.61	103.59	105.14	104.6	106.34	104.25	105.32	105.39	102.33	103.58	105.71	105.3	107.3	104.55	106.07	104.91	105.07	104.94	103.54	104.8
105.91	108.79	104.42	108.91	103.85	104.73	104.86	107.58	105.26	106.66	106.5	103.59	108.08	107.49	107.2	105.96	106.8	106.19	106.46	107.7	105.37	104.97	105.84	105	108.02	103.32	107.81	107.96	107.42	105.77	105.37	105.77	106.28	105.2	106.42	105.02	106.87	106.85	105.98	108.49	105.26	108.32	108.34	105.61	108.36	106.12	106.51	106.9	105.81	107.33
104.66	104.81	106.59	105.2	104.59	104.39	104.73	105.76	107.35	106.58	105.73	104.96	107.22	105.78	103.13	104.92	106.14	105.59	106.22	105.26	106.85	104.59	106.15	107.12	105.29	103.49	105.11	107	103.71	106.41	102.3	105.24	106.46	106.04	105.65	105.89	106.15	104.48	104.98	106.44	106.06	105.77	106.28	107.64	107.2	105.36	105.68	105	105	105.12
100.85	100.7	100.08	99.954	99.969	101.12	96.315	101.29	99.649	98.618	101.03	100.21	98.224	99.298	99.595	98.77	100.68	100.93	100.73	99.529	100.62	100.83	101.52	99.876	96.936	100.9	99.182	100.15	99.564	99.624	97.674	99.977	99.05	97.871	98.076	101.48	102.36	99.712	101.81	98.705	102.37	98.179	99.538	103.36	98.745	99.324	99.271	99.033	98.959	100.75
106.62	104.05	106.84	107.23	105.54	105.54	105.95	104.57	107.44	105.64	103.77	108.14	107.95	105.56	104.66	104.71	104.75	106.49	104.88	105.74	105.54	105.98	106.12	105.72	105.76	107.08	105.05	105.23	105.87	106.32	106.28	105.77	105.04	103.9	106.1	104.42	104.48	104.13	105.31	108.41	106.62	105.49	106.8	104.85	105.3	107.41	102.29	106.19	105.52	106.24
104.7	105.79	105.55	107.73	106	105.46	110.51	106.81	105.12	108.98	108.34	105.99	105.54	106.89	108.57	107.15	108.45	105.71	105.05	103.87	104.3	105.58	105.28	107.53	107.26	108.17	106.52	109.31	107.39	109.88	107.68	106.5	103.5	106.25	106.8	107.45	105.07	103.94	106.03	107.8	108.11	106.25	105.91	103.71	106.85	106.28	106.35	106.59	108.2	107.08
105.5	106.31	105.9	106.56	106.02	106.69	105.3	106.81	107.35	105.82	106.34	107.3	106.09	105.62	105.17	104.32	106.64	105.01	106.04	104.69	106.25	107.49	105.71	106.31	106.52	105.65	106.99	105.61	108.98	105.68	107.2	105.12	106.06	107.84	105.35	107.65	104.83	107.98	105.08	106.49	107.48	106.76	105.32	107.85	104.53	105.2	103.93	106.02	104.5	106.25
107.39	106.66	106.17	106.29	106.43	105.08	105.22	107.86	105.89	105.81	105.72	105.7	105.27	102.78	105.97	107.44	104.19	106.49	105.94	108.88	103.55	106.28	107.38	107.71	104.32	106.12	103.15	104.44	104.07	102.42	106.86	104.84	104.37	104.4	107.18	103.84	104.85	106.67	105.87	104.16	108.21	104.94	104.91	108.88	106.66	104.91	105.73	106.13	104.3	106.18
111.95	112.06	111.1	108.22	111.35	109.41	112.34	111.96	111.34	111.17	112.8	109.19	112.54	110.2	112.18	111.44	108.67	111.86	112.41	110.69	111.73	110.61	111.51	110.28	112.45	111.81	111.09	111.49	111.68	111.33	110.69	111.09	110.08	111.65	112.23	110.47	110.44	112.03	112.31	110.84	111.44	111.39	110.74	111.96	111.66	111.28	110.54	112.78	110.06	111.06
100.19	100.76	100.78	102.21	99.384	98.598	101.5	101.86	100.26	98.907	101.51	98.997	99.405	100.86	101.17	98.827	100.55	101.44	99.924	101.81	99.848	97.946	101.01	100.66	99.426	102.48	98.62	99.862	100.01	99.303	99.243	99.175	98.974	100.25	98.928	102.17	100.32	101.93	96.737	102.43	100.91	99.111	100.65	101.81	99.803	101.72	101.06	101.45	100.53	101.23
102.02	99.522	101.04	100.51	100.88	99.02	100.95	98.279	99.864	100.32	101.88	101.43	100.87	99.551	102.35	100.89	102.02	100.72	102	100.84	103.81	100.71	100.88	100.13	99.672	102.46	101.12	99.052	101.23	102.65	100.36	100.48	101.05	99.387	101.5	99.559	101.36	101	100.61	102.73	100.68	100.32	104.07	101.34	100.13	102.8	105.1	101.14	100.13	100.93
99.002	101.92	100.17	101.54	103.26	100.64	100.39	101.73	100.7	103.29	100.86	99.074	101.77	100.39	101.37	98.793	99.653	100.41	100.37	101.7	99.721	101.66	98.678	101.53	101.4	97.452	99.788	100.56	101.31	98.743	100.44	100.62	99.494	99.435	100.63	100.23	99.492	100.69	100.31	99.76	98.317	97.98	101.15	99.801	101.14	98.388	100.76	99.676	99.191	98.897
100.24	99.413	101.2	99.067	100.54	98.501	99.078	100.64	98.892	97.168	99.828	98.733	99.732	99.001	98.668	99.918	99.469	101.69	100.48	97.989	98.45	102.83	100.12	101.09	102.32	100.91	102.02	99.799	96.964	98.755	101.2	100.07	100.96	100.28	100.57	100.86	99.316	101.64	98.05	100.52	101	99.048	99.738	100.84	101.55	99.637	99.916	100.85	99.866	100.17
103.18	106.59	107.39	106.94	103.8	104.63	105.23	105.08	104.36	105.64	105.54	106.22	103.79	104.76	104.53	104.87	103.31	103.65	104.31	105.3	105.29	103.12	106.33	105.31	103.33	105.33	104.76	102.29	105.93	104.85	104.38	103.54	103.52	104.09	106.59	104.57	104.33	103.86	101.6	101.76	103.97	102.82	105.19	103.55	103.31	103.15	106.73	104.86	106.86	105.28
105.32	108.31	107.96	107.17	107.21	106.35	107.79	108.89	105.43	107.5	106.52	106.82	109.24	104.97	105.62	104.94	109.04	107.07	105.77	107.93	106.31	106.31	108.5	106.84	107.24	104.07	107.12	106.9	105.97	108.68	106.4	107.71	105.73	107.03	107.76	106.06	104.93	106.76	105.28	108.86	104.94	106.21	107.12	108.1	107.53	105.96	105.61	106.38	107.81	104.89
106.2	107.91	106.68	105.71	104.7	107.46	106.79	105.78	105.86	106.32	106.21	106.63	105.76	105.84	107.34	104.63	104.58	104.08	106.45	105.71	107.24	106.49	106.87	107.15	106.55	105.14	105.74	105.37	106.73	108.65	106.52	107.41	104.89	105.45	106.12	105.86	108.39	105.51	106.03	104.57	107.42	106.28	105.57	105.56	105.86	107.39	105.53	105.72	106.53	106.82
98.694	98.453	100.77	100.11	100.41	98.419	98.669	102.18	98.752	100.56	101.92	102.03	100.03	99.728	101.57	99.208	99.565	101.45	99.668	98.531	100.6	99.126	99.194	101.05	99.992	98.945	100.53	100.25	100.12	99.83	99.511	98.246	99.768	100.15	99.46	97.918	100.45	99.86	100.6	100.58	98.824	99.572	101.89	100.22	102.85	99.491	98.501	98.04	99.356	100.08
105.63	104.21	106.76	106.17	105.22	104.17	101.86	104.72	103.36	104.94	105.32	104.72	103.79	103.86	101.78	107.44	106.2	104.25	105.39	105.39	108.82	103.37	105.25	103.88	105	104.17	104.99	103.97	105.42	102.33	103.75	105.12	103.6	105.31	105.65	106.29	103.86	105.1	104.56	104.25	106.57	103.18	105.32	104.88	104.33	107.16	105.36	104.61	105.55	103.92
104.14	105.85	105.68	106.24	103.75	104.32	105.66	105.27	103.52	105.01	105.49	104.56	103.72	106.96	106.03	107.06	103.24	102.92	104.66	103.84	106.05	105.91	104.02	101.51	104.22	106.32	103.99	104.99	102.78	103.54	104.74	103.66	105.04	106.69	105.06	103.92	102.59	105.65	104.12	103.06	105.52	103.85	104.08	103.99	104.77	105.61	105	104.75	107.66	104.29
112.65	110.95	112.49	112.81	112.85	112.38	113.26	112.16	112.19	115.27	112.98	111.35	111.03	113.5	112.34	112.54	110.45	109.86	111.74	112.91	110.61	114.79	112.98	111.74	112.44	112.97	113.26	110.04	112.3	110.62	112.09	111.73	112.87	113.01	114.52	112.1	113.91	112.49	112.34	112.99	114.48	113.19	112.25	112.28	112.36	111.64	112.72	114.38	112.95	111.85
99.605	100.42	100.32	99.67	99.981	99.812	101.65	99.9	100.79	98.645	100.01	99.503	100.54	99.009	101.36	98.318	99.969	101.7	97.397	99.675	98.47	101.09	99.625	99.05	101.04	100.25	99.975	102	97.644	101.62	99.676	101.69	100.84	98.567	99.212	99.752	97.209	103.67	101.56	101.72	99.376	99.482	99.018	99.286	97.988	102.07	102.1	97.141	98.245	100.54
100.09	98.791	99.745	100.92	99.975	100.17	101.83	99.389	101.39	99.929	98.042	100.64	100.93	100.33	99.034	102.4	100.71	99.427	98.96	100.03	99.757	100.47	102.46	99.888	102.04	98.512	100.37	97.403	102.33	101.09	100.72	99.388	100.53	99.551	100.73	100.05	100.55	99.709	99.235	100.18	99.837	101.02	99.339	101.89	100.98	100.36	100.24	100.14	101.92	102.51
113.28	111.9	112.47	116.03	111.1	112.24	112.86	112.53	113.16	111.54	110.93	113.24	111.1	113.86	112.07	112.18	112.6	112.8	112.45	112.42	113.05	113.03	113.83	113.74	109.71	112.13	113.3	113.67	112.89	114.33	110.56	114.14	113.08	112.84	113.14	115.06	110.56	113.51	113.75	113.5	114.13	112.78	114.72	112.55	111.5	110.03	108.68	112.31	111.52	113.66
105.76	107.86	106.79	107.62	106.39	106.95	104.88	106.13	106.42	105.23	104.54	105.28	106.94	105.44	105.42	105.49	106.07	106.29	106.91	105.86	106.53	107.88	107.96	102.23	105.38	105.21	105.56	107.23	106.83	106.84	105.58	105.84	106.26	105.42	107.29	105.8	106.35	106.86	107.07	107.48	108.85	106.65	104.1	108.68	106.11	107.85	105.72	106.52	106.48	104.83
110.24	113.58	110.54	111.77	111.9	112.09	112.03	110.85	111.51	112.05	110.8	111.79	112.05	111.91	109.17	111.22	109.98	111.1	113.14	113.05	111.69	111.9	112.89	113.98	112.41	111.78	114.18	111.01	113.41	111.53	111.26	111.42	112.42	109.96	111.37	109.57	111.37	112.58	110.14	111.68	110.52	114.54	110.36	112.03	111.86	111.98	112.11	109.77	110.87	113.26
106.58	106.26	108.72	107.88	105.92	105.48	105.27	106.14	106.4	106.49	106.61	106.37	109.1	104.67	108.15	104.19	104.68	105.16	107.61	107.51	107.28	106.01	107.24	105.12	106.02	105.42	107.34	106.38	105.74	107.16	104.91	105.02	105.67	107.01	105.18	106.22	107.88	107.51	105.22	107.57	105.16	106.35	106.85	105.04	106.37	106.48	106.87	107.62	106.33	106.53
112.74	110.86	111.79	110.92	112.62	111.48	111.63	111.41	110.45	108.98	111.56	109.54	110.86	112.03	110.28	110.34	109.58	111.38	109.94	110.83	110.44	112.16	110.67	110.54	110.45	109.27	110.28	110.61	108.72	109.07	112.81	110.67	110.62	110.34	111.51	109.93	109.92	109.71	110.27	109.16	109.69	109.43	111.82	108.8	110.78	110.62	109.65	109.62	111.67	110.54
115.96	119.24	114.34	114.3	115.58	114.96	116.27	114.46	116.88	116.34	117.52	116.28	116.62	115.2	115.86	115.04	116.13	116.27	115.26	113.94	117.07	116.68	117.4	117.78	115.31	116.67	116.62	116.15	114.36	118.15	118.28	116	116.38	114.93	116.52	117.86	114.05	116.09	115.66	116.67	115.06	117.27	116.81	118.16	115.69	117.86	116.12	116.56	114.96	116.15
99.504	98.42	100.13	100.06	100.53	101.41	100.86	100.42	99.646	100.42	100.28	97.471	99.226	99.172	99.35	98.527	100.19	101.1	100.55	99.204	101.36	100.47	98.875	101.08	101.02	101.77	98.843	99.298	99.529	96.627	98.393	99.553	99.318	102.31	98.331	96.998	99.088	101.96	97.861	100.91	98.599	98.48	100.59	97.346	99.993	101.55	100.66	101.34	102.28	97.587
106.57	105.73	106.3	106.77	106.5	105.46	108.26	107.38	103.45	106.04	108.73	104.8	104.41	104.87	105.01	107.83	105.02	105.73	107.6	106.77	104.81	106.93	106.65	104.09	107.5	106.81	105.28	105.46	108.5	104.86	106.51	105.57	107.08	104.73	106.61	109.52	108.1	104.57	106.1	106.04	108.31	103.46	106.71	107.06	109.01	106.14	107.11	106.68	105.92	105.87
109.68	111.71	114.41	112.26	111.5	108.42	108.9	110.33	111.36	111.36	111.38	112.19	112.07	109.74	109.68	112.88	111.11	111.37	111.02	110.51	110.72	111.26	112.47	111.62	110.86	109.61	110.7	111.05	112.64	111.08	113.17	112.47	112.99	111.31	109.87	109.22	113.03	109.51	112.03	112.14	115.33	112.09	110.08	111.73	111.98	111.7	112.76	110.16	110.62	111.26
105.39	106.3	106.67	105.06	106.04	106.61	106.87	103.93	105.16	105.43	104.71	106.52	105.99	104.54	105.08	105.99	104.06	103.04	104.8	105.04	107.26	104.71	105.03	105.3	103.95	107.02	105.94	104.61	104.88	106.37	106.56	107.56	104.56	105.39	105.6	102.99	105.94	104.29	107.31	105.64	106.23	105.79	105.63	106.82	105.47	104.75	103.54	105.29	104.1	106.04
99.423	98.784	101.46	100.24	99.675	99.843	101.14	99.735	98.825	100.01	101.76	100.84	99.434	102.88	100.15	101.9	100.32	97.805	98.469	97.685	99.577	100.24	100.52	98.144	99.325	98.697	100.17	98.689	99.814	101.36	99.743	100.62	100.45	99.276	97.674	98.657	98.932	99.701	101.68	99.839	101.82	100.58	100.83	99.221	98.739	100.97	98.534	99.752	101.59	102.28
111.66	113.75	113.63	115.18	112.34	112.55	112.02	113.33	112.48	111.29	112.99	110.39	112.66	111.87	113.26	112.69	113.05	113.6	111.25	113.25	111.89	114.3	111.85	111.64	112.37	114.25	112.74	110.02	111.96	112.82	112.3	113.8	113.74	111.13	113.53	115.26	113.88	111.45	112.46	113.39	113.13	113	113.87	114.43	111.76	113.12	113.94	112.92	110.78	111.74
112.58	113.39	112.79	111.65	113.88	114.19	112.58	115.01	114.9	112.64	111.71	110.79	114.65	112.27	113.8	112.71	115.03	112.9	110.96	112.2	112.32	112.55	111.19	111.23	112.81	113.82	110.94	112.27	111.49	112.85	111.95	112.62	112.49	112.45	113.27	111.05	114.03	115.41	110.86	114.14	113.45	112.64	111.03	113.94	111.97	111.44	113.64	112.32	114.74	113.17
109.96	111.81	111.04	109.42	110.83	108.63	109.4	109.02	111.63	111.17	110.9	109.28	111.21	109.85	110.31	109.27	112.1	111.41	109.71	110.55	107.23	109.54	111.21	109.01	110.49	110.78	110.52	108.78	110.17	109.11	109.45	109.62	111.41	112.56	109.8	112.86	108.71	110.77	112.38	109.94	112.66	109.19	111.5	110.4	111.53	111	109.74	110.96	111.77	110.61
106.5	103.99	105.11	106.49	104.52	105.14	105.44	106.73	107.8	107.38	105.88	105.56	108.16	106.21	106.13	104.65	106.14	107.34	106.5	105.48	107.81	108.23	106.95	105.18	106.27	107.41	108.18	107.41	106.07	106.41	106.25	106.5	104.99	103.46	108.16	104.93	105.99	106.57	106.03	107.02	105.91	105.89	105.25	107.76	106.48	106.33	108.25	104.97	106.76	106.29
108.52	109.13	110.78	111.25	112.25	111.29	111.58	110.09	110.77	110.62	112.28	110.4	109.69	108.53	108.29	109.5	110.45	108.21	109.61	111.43	109.86	110.45	109.68	108.61	110.17	113.39	108.87	112.41	111.45	110.04	112.66	108.56	109.92	111.41	111.24	108.69	106.86	109.53	110.24	110.45	110.74	110.53	110.51	111.22	109.97	110.95	110.83	107.53	111.64	110.36
111.3	110.63	111.22	109.78	109.72	111.64	111.74	112.64	113.22	111.73	112.55	108.49	112.3	109.41	110.9	109.64	111.32	110.86	108.8	109.5	113.52	111.72	110.57	109.74	111.19	110.61	111.79	111.28	111.5	111.16	110.03	110.86	111.91	111.81	111.17	113.65	110.19	113.17	111.9	109.61	112.1	113.74	110.89	111.46	111.83	109.17	112.91	110.09	110.75	110.49
112.3	111.09	110.74	110.9	111.92	110.51	112.33	110.93	110.98	109.8	112.89	110.34	109.77	111.56	110.47	111.23	111.11	110.98	112.38	110.66	109.84	111.72	110.19	110.57	110.87	110.63	109.98	111.23	110.93	110.82	113.49	112.58	108.8	112.93	112.82	113.08	110.12	110.45	112.59	111.18	112.71	110.57	111.42	109.23	110.78	112.22	110.18	111.82	110.98	109.99
103.14	96.158	100.18	101.32	98.329	97.704	99.956	100.99	98.5	99.872	98.952	98.793	100.11	101.85	99.349	100.31	99.795	100.07	98.587	99.442	100.13	100.62	100.79	101.3	98.683	97.567	100.78	98.935	100.87	99.864	99.445	100.09	99.645	102.16	100.43	98.827	99.155	100.54	101.83	99.348	100.21	98.396	98.389	99.873	98.701	98.626	100.02	99.754	99.881	99.593
105.76	105.42	105.6	107.78	104.33	104.91	106.2	108.43	106.85	105.06	108.06	105.81	108.55	107.93	106.5	103.12	108.09	106.96	109.57	106.11	105.88	105.23	107.24	104.57	106.51	106.78	103.37	104.56	109.22	105.07	105.37	106.92	107.3	108.3	106.55	108.06	108.48	108.13	108.16	107.85	107.88	106.38	105.56	106.85	105.91	106.07	108.1	106.12	107.79	107.26
104.4	104.58	106.06	106.8	107.98	104.91	104.95	103.69	105.62	105.22	107.16	106.56	105.73	105.44	107.13	108.39	105.34	106.25	105.65	105.45	107.43	106.46	104.02	105.18	103.4	108.25	107.16	105.49	104.23	105	104.3	105.15	101.68	105.72	107.16	105.82	103.82	104.66	104.75	106.39	105.16	105.67	107.34	107.58	106.63	103.49	104.57	107.37	103.74	104.26
107.51	107.17	106.27	108.46	107.38	107.96	108.5	108.44	105.84	105.9	106.03	108.16	107.32	105.44	108.34	106.13	106.77	107.9	105.03	107.02	107.28	106.18	109.26	107.45	107.42	104.78	106.02	106.78	107.57	105.83	105.4	108.68	106.42	106.31	106.55	106.43	104.59	105.5	108.97	106.63	107.92	107.76	107.62	108.12	107	104.68	107.48	107.34	106.41	109.48
107.15	106.34	106.94	108.05	106.6	108.68	105.53	106.78	105.12	107.26	108.82	104.91	106.42	107.59	104.95	108.47	106.69	106.02	106.24	107.22	106.53	106.47	105.84	104.59	105.91	107.82	107.22	109.42	103.71	107.11	107.88	107.13	106.07	105.21	103.9	104.77	105.5	107.33	105.35	105.65	107.79	105.71	107.35	106.48	105.61	106.14	104.09	106.62	104.77	104.59
104.31	105.2	104.92	107.83	102.99	104.78	104.18	106.76	105.75	105.61	104.53	105.73	108.47	106.12	105.96	104.18	108.45	104.17	104.89	107	104.03	104.74	107.38	104.37	107.02	106.86	103.8	105.39	105.81	103.93	104.71	105.39	103.87	105.01	103.86	104.99	105.15	106.52	107.64	107.5	106.11	106.22	105.52	107.19	106.94	105.77	105.9	106.9	105.1	106.73
105.35	108.52	106.91	107.98	107.4	106.28	106.65	105.97	105.2	105.36	105.99	105.81	104.81	107.75	106.79	108.28	106.17	107.89	104.87	105.67	107.49	106.15	108.52	105.58	105.08	106.37	104.79	104.55	106.38	107.89	106.67	107.93	106.2	106.37	105.91	107.59	108.49	105.51	104.59	106.49	108.15	106.11	104.5	103.49	106.01	107.4	104.58	107.99	109.44	106.61
112.1	112.89	111.79	112.58	112.65	112.41	110.36	113.31	114.19	110.55	114.61	111.05	110.35	111.89	115.34	112.32	112.28	108.58	109.74	109.47	111.8	111.7	112.57	113.39	110.71	111.59	109.8	111.65	113.47	112.11	111.13	113.26	113.85	112.28	111.59	113.51	112.88	111.36	111.9	112.88	112.91	112.78	112.74	111.68	112.66	113.25	113.62	114.64	111.56	110.48
105.46	103.01	102.04	103.14	103.21	103.2	103.67	106.32	105.93	102.27	103.88	103.79	103	104.3	103.03	104.77	104.36	102.5	105.06	103.56	102.09	104.46	103.36	104.01	104.14	104.72	102.92	104.6	105.71	106.76	102.77	104.33	104.09	103.22	105.15	104.86	106.31	105.76	105.11	105.6	104.8	104.41	102.44	102.08	104.74	104.81	103.41	103.72	104.03	103.05
105.25	104.64	107.84	106.46	106.7	107.08	107.16	105.71	105.9	106.49	108.04	107.84	108.99	106.43	104.35	104.2	106.36	107.16	107.22	106.33	105.31	106.41	109.46	105.84	105.01	105.43	106.14	109.47	104.67	106.36	104.28	108.46	106.89	106.96	107.25	106.38	105.78	105.91	105.7	104.64	106.65	103.1	106.38	105.41	105.39	106.67	107.21	107.76	105.19	108.34
111.67	114.42	114.22	111.04	113.8	114.14	110.33	111.71	111.74	112.56	113.05	111.12	111.65	112.03	111.88	111.71	112.87	110.83	112.58	112.29	110.88	112.08	111.55	107.91	112.91	113.59	111.17	112.5	111.37	112.03	112.07	111.86	111.07	113.73	114.1	112.84	114.83	109	111.17	113.43	110.82	111.87	111.11	113.84	111.68	113.18	110.14	113.66	111.34	114.37
106.75	103.99	105.66	106.47	106.81	107.45	106.65	105.72	105.08	104.77	105.51	105.18	106.25	103.83	107.46	107.65	105.06	107.46	110.75	106.42	106.06	106.21	103.98	105.35	108.57	107.59	105.8	105.96	103.88	106.04	106.77	105.14	105.77	105.32	105.46	107.13	108.07	106.86	103.72	104.6	105.88	105.39	106.23	102.8	103.8	103.86	106.61	106.62	106.26	104.63
110.25	111.24	111.88	113.07	110.49	113.17	111.54	110.15	112.95	112.91	113.57	111.84	112.2	113.27	113.37	114.96	111.72	109.74	111.31	111.83	110.6	112.94	112.82	109.94	112.1	113.43	113.61	113.16	111.61	111.91	110.28	111.84	111.39	110.78	111.11	112.58	111.43	112.46	111.64	111.38	111.37	113.33	113.28	113.09	112.29	110.31	112.43	112.1	110.94	110.24
107.1	106.6	107.11	107.03	103.5	107.38	105.54	104.4	108.87	106.45	106.74	105.93	105.68	104.82	107.17	106.47	105.42	107.82	107.53	103.57	105.94	105.66	106.47	105.93	106.16	105.93	107.53	106.55	106.45	107.68	106.23	106.3	104.55	106.98	106.03	105.99	107.65	105.82	106.01	104.62	109.55	104.47	107.14	105.71	110.87	106.11	106.49	107.85	106.51	106.63
107.82	103.07	105.92	105.98	105.29	106.96	105.84	105.27	106.7	107.59	105.04	108	107.17	107.69	105.92	106.35	106.29	107.79	109.11	108.37	105.56	105.9	108.35	109.76	104.13	106.7	107.21	107.42	107.72	103.91	108.83	103.95	105.84	106.79	106.58	105.88	108.25	108.56	108.3	106.54	105.2	107.51	107	106.82	106.96	107.08	108.17	107.37	106.81	107.31
102.76	100.29	100.83	100.57	101.27	101.53	100.24	100.32	104.29	99.567	101.62	102.12	101.66	100.58	100.02	100.46	102.4	101.01	99.027	101.52	99.959	102	102.4	100.87	101.8	99.74	102.07	100.39	99.609	100.7	104.64	100.01	100.97	100.4	100.55	100.37	101.81	100.83	101.74	101.2	99.71	100.55	98.181	100.97	100.01	101.29	99.19	100.95	101.27	100.12
111.11	112.04	111.11	113.65	112.6	110.24	112.97	112.85	112.79	114.18	111.2	110.38	112.43	110.48	110.21	113.15	110.55	111.27	112.8	114.32	111.36	112.26	111.11	112.43	114.09	112.49	111.58	111.69	111.37	113.57	109.7	111.87	112.27	111.1	113.28	113.68	113.01	110.95	112.36	112.3	112.57	111.96	110.9	111.82	109.88	112.31	112.24	112.93	113.64	111.44
105.62	104.76	105.86	106.83	106.17	106.54	103.74	107.99	106.72	102.6	106.44	105.39	106.52	105.24	105.56	104.46	106.22	105.67	105.23	106.15	103.38	106.41	106.14	103.19	104.15	105.02	104.95	103	103.65	105.42	105.58	105.87	105.7	103.71	103.81	104.35	105.75	105.48	104.08	104.02	104.16	105.48	106.96	106.83	105.2	106.55	105.6	106.98	103.5	106.03
105.14	103.67	105.88	103.17	103.28	102.51	104.84	104.84	106.06	105.52	104.76	105.95	103.8	104.37	105.7	103.83	105.93	105.38	105.09	103.06	105.34	104.81	105.04	104.39	105.61	105.5	105.33	106.16	103.83	104.14	103.34	106.71	105.44	106.83	103.65	105.16	104.37	105.27	105.25	105.54	104.53	105.21	106.17	104.94	104.91	106.67	103.11	103.86	105.08	105.76
104.02	104.08	108.23	104.08	104.18	105.32	104.27	104.38	105.95	108.43	104.73	105.43	106.57	105.71	105.72	106.64	105.81	104.9	107.73	105.22	104.14	104.42	106.06	105.58	104.51	106.38	106.81	106.92	104.2	105.45	104.65	106.86	107.02	104.8	105.72	107.05	103.67	106.14	104.87	105.21	106.34	104.98	104.46	105.66	107.08	104.57	105.34	106.93	106.75	104.8
105.99	104.9	104.06	105.2	105.23	105.05	103.56	105.76	107.81	106.25	103.32	106.35	106.37	103.95	103.91	104.85	103.83	104.25	106.4	105.54	107.09	105.71	106.21	103.98	103.83	105.75	106.85	105.71	107.25	106.06	104.86	105.02	106.47	105.08	102.9	104.93	105.74	104.97	106.2	107.35	104.57	106.61	105.7	106.01	105.3	105.15	106.22	105.13	104.61	104.29
105.48	107.38	106.21	106.18	105.94	106.32	105.65	106.65	107.61	105.38	105.47	104.4	104.52	106.12	107.79	105.84	106.51	106.43	108.62	105.24	106.29	107.95	104.07	105.62	106.9	107.55	103.52	105.48	108.08	106.13	106.76	107.47	104.71	105.11	107.84	107.53	105.45	105.57	104.47	106.39	106.01	108.88	107.33	108.29	107.87	108.01	106.9	107.84	104.67	105
110.72	112.75	112.6	110.55	108.95	109.34	112.6	112.31	111.82	110.17	111	109.33	111.54	112.99	113.65	112.44	111.87	114.57	114.68	112.75	110.15	111.8	112.8	111.75	111.81	110.65	110.92	111.48	111.95	112.67	111.95	110.47	111.86	111.36	108.4	111.17	111.34	113.04	111.16	112.5	109.93	110.54	112.03	109.06	111.53	111.96	111.41	111.25	109.76	111.16
112.13	112.5	112.9	113.23	111.87	111.51	111.68	112.09	113.79	111.2	113.06	116	110.84	109.92	111.35	111.75	112.95	112.95	112.07	111.69	111.51	113.31	111.98	111.25	112.38	111.77	112.67	115.93	110.17	110.68	111.25	111.84	111.8	111.83	113.97	110.51	111.16	112.49	111.29	111.77	111.03	113.3	111.58	111.4	112.12	109.92	112.56	112.88	114.11	113.78
111.36	112.5	110.66	112.21	110.78	114.08	112.37	111.46	111.16	110.67	113.39	109.54	111.49	112.06	111.95	112.26	110.29	111.65	111.66	111.64	112.91	110.96	110.42	113.02	113.84	113.93	113.65	111.89	111.83	110.03	109.62	112.52	110.98	113.22	113.09	110.34	112.54	111.36	111.76	112.06	111.41	110.95	111.78	111.1	111.16	110.76	110.94	111.07	111.89	112.28
106.9	105.3	106.39	105.83	106.35	107.43	106.24	104.7	107.32	105.42	106.48	107.37	107.83	105.49	107.97	107.48	105.62	107.32	106.85	109.21	105.22	105.93	107.6	105.07	106.7	106.1	104.99	106.32	109.34	109.25	108.19	105.87	108.75	108.83	106.38	106	107.15	105.63	105.29	106.28	108.44	105.91	106.38	105.98	108.21	104.69	106.17	107.93	105.69	106.9
110.33	110.32	108.64	111.07	112.08	109.96	109.82	113.54	110.14	109.9	113.21	110.47	110.92	113.43	111.78	111.23	111.63	112.27	111.61	111.01	111.32	111.73	111.62	111.73	110.53	108.92	110.48	112.97	110.11	110.68	111.62	112.82	110.07	111.27	110.52	111.99	114.08	112.35	111.53	111.7	111.59	110.74	111.83	110.21	110.01	111.34	109.7	113.14	111.45	109.6
105.78	107.38	103.97	105.8	105.38	106.07	107.31	106.26	106.08	105.79	105.17	103.21	104.99	104.99	104.94	107.13	106.75	103.4	108.34	103.67	107.25	104.46	107	106.09	105.82	106.21	104.25	105.09	104.06	105.28	107.18	104.93	106.71	105.13	102.44	106.11	104.18	103.42	103.26	105.45	105.93	106.15	104.28	106.99	105.78	105.08	104.98	104.77	105.62	105.6
110.71	112.62	111.57	111.48	111.91	112.33	111.45	111.25	112.07	110.64	111.39	111.84	110.19	113.35	111.13	112.24	111.71	110.99	113.59	113.97	110.55	111.79	113.65	110.23	110.55	113.25	110.58	112.24	110.12	112	110.89	113.09	112.59	112.95	108.19	112.76	110.97	111.72	110.62	111.93	111.83	112.23	113.38	111.83	111.96	110.7	112.27	113.21	109.41	110.82
100.59	98.975	99.665	99.64	101.99	99.973	98.928	101.06	99.421	98.199	97.947	99.312	100.15	97.688	101.54	101.23	98.747	100.75	99.632	98.981	99.454	99.415	102.45	101.67	101.24	100.33	102.33	101.94	100.57	102.12	99.028	97.555	100.08	99.757	100.15	100.82	100.64	102.1	102.23	98.531	100.34	97.452	100.19	97.787	100.27	100.8	100.41	99.132	99.822	99.816
99.991	101.36	99.928	97.75	99.919	97.714	101	97.249	98.692	100.07	101.17	99.188	99.498	99.234	99.94	98.836	99.402	100.29	96.818	98.048	101.5	100.17	99.095	98.867	99.638	99.944	101.38	100.47	100.87	100.17	100.94	100.58	99.662	101.45	101.49	101.52	99.778	99.879	100.3	99.549	99.394	99.308	99.461	98.616	100.22	99.49	98.711	101.85	99.844	101.04
110.32	110.93	110.16	109.26	108.68	109.56	110.62	111.37	110.42	110.16	110.13	108.16	109.66	109.36	109.36	110.56	107.7	108.81	110.5	109.19	112.74	111.13	110.05	109.64	108.15	108.41	108.96	109.24	108.86	106.74	107.52	110.74	108.07	111.19	109.9	111.71	109.83	110.35	110.13	109.74	112.36	108.39	109.07	108.6	110.54	110.63	108.24	110.81	109.18	109.39
111.09	108.14	110.33	109.04	108.32	111.5	107.73	107.25	110.82	111.76	108.72	110.88	109.02	108.37	110.46	108.61	111.96	109.93	110.63	110.11	108.34	110.95	108.08	112.97	107.8	109.45	110.46	110.14	109.48	107.76	111.39	110.89	109.22	110.44	108.93	109.45	110.21	110.2	110.57	107.37	110.92	109.02	110.33	110.29	110.55	110.49	107.52	109.36	110.72	108.76
107.38	106.1	108.96	105.58	106.29	105.95	109.97	107.89	107.98	109.07	108.55	107.87	109.75	105.94	105.37	106.89	106.93	108.23	106.73	107.24	107.91	107.42	105.75	107.88	107.36	107.72	105.51	107.22	105.07	105.72	106.97	106.54	105.63	107.25	108.09	107.09	107.61	104.55	105.68	107.55	106.59	106.61	108.36	105.19	105.26	105.71	107.43	105.29	106.11	106.71
105.15	102.31	105.87	104.8	104.84	106.21	103.41	102.54	104.3	104.73	104.95	106.46	104.79	105.4	105.01	104.92	103.94	103.87	105.57	103.2	104.04	103.28	104.32	103.41	105.35	104.62	104.29	102.7	104.61	106.64	105.1	104.01	105.02	105.01	103.12	104.21	103.4	103.98	102.39	104.26	103.24	104.47	102.01	103.78	104.83	102.95	103.74	106.7	104.07	106.78
106.25	106.74	106	109.69	105.11	107.91	108.04	107.71	106.32	106.64	106.44	107.33	105.18	108.64	107.58	105.69	107.14	105.85	108.67	106.61	105.03	105	107.05	103.32	106.62	106.45	108.16	105.98	105.86	106.38	107.09	104.76	106.88	108.75	105.05	104.93	105.52	107.89	108.22	105.5	105.77	104.38	105.49	108.33	104.33	106.8	106.39	106.75	105.88	107.83
116.21	117.43	117.67	116.64	117.06	118.75	120.14	119.71	117.26	117.89	118.14	115.49	117.58	116.23	119.12	120.65	118.03	115.09	117.69	117.02	117.19	114.74	118.07	118.64	116.71	116.81	118.56	118.39	117.91	116.96	116.1	116.22	120.25	116.98	118.38	117.45	120.17	118.81	117.38	117.35	117.76	118.67	117.59	116.43	117.82	117.62	119.24	116.97	117.59	116.43
105.03	106.52	105.91	105.64	106.03	107.69	105.81	104.86	105.88	104.95	107.27	105.18	108.6	108.26	105.82	105.39	105.43	106.64	105.32	105.46	106.3	105.88	102.74	104.8	105.22	105.51	105.73	105.6	109.32	105.24	105.33	106.88	108.33	106.4	105.75	103.63	106.76	103.07	106.28	105.36	106.76	107.01	106.19	107.37	105.54	105.34	105.7	104.61	105.11	104.27
116.39	119.82	115.34	115.81	115.81	115.9	117.1	114.78	118.17	116.81	115.95	115.7	116.7	113.9	117.89	116.35	114.79	116.59	116.79	114.08	115.51	114.71	117.77	115.06	117.5	118.31	116.6	116.89	117.02	116.78	116.85	114.46	114.25	116.08	117.15	116.71	115.16	115.67	116.23	115.19	116.43	116.19	116.79	116.83	113.55	115.55	115.14	113.7	114.96	116.76
110.25	113.84	111.74	111.43	111.06	113.02	110.22	110.33	114.08	113.96	112.1	111.11	110	110.75	110.98	111.86	111.36	113.14	110.73	112.14	110.44	111.61	114.15	113	110.01	113.95	112.71	112.04	112.02	111.87	111.86	115.24	112.43	112.05	111.63	112.82	111.83	114.67	111.93	112.72	111.34	112.86	116.06	109.9	110.76	110.27	111.78	113.03	112.77	111.39
101.88	100.81	101.05	99.212	101.81	100.03	100.79	99.926	101.34	102.83	101.34	99.043	100.56	100.25	101.96	102.03	102.03	101.67	101.46	101.36	100.9	99.58	100.65	99.873	101.44	100.33	100.29	99.946	101.54	100.82	100.55	103.29	99.876	99.339	100.57	99.721	100.85	102.22	100.73	101.94	100.21	101.85	101.36	101.62	101.66	103.09	100.74	100.36	101.99	101.16
99.236	100.87	100.01	100.67	99.155	100.67	99.831	101.1	101.79	98.434	100.15	100.2	97.763	99.468	103.44	101.62	98.959	100.2	102.4	100.21	100.63	98.302	101.91	100.79	100.15	97.789	99.907	101.56	99.27	99.789	101.65	100.72	102.04	100.2	99.095	99.289	99.87	99.776	100.57	101.66	100.99	99.602	100.83	99.088	99.705	98.461	100.18	99.96	102.36	101.51
113.09	114.86	113.15	110.98	111.11	110.5	109.63	110.86	112.06	112.04	112.66	113.61	111.12	113.15	110.88	110.29	114.35	108.84	112.32	112.75	112.26	110.4	112.19	113.43	112.37	110.56	111.76	110.93	112.34	109.63	112.53	111.16	110.92	111.01	113.78	108.92	114.61	111.18	110.2	111.66	115.13	111.19	111.58	110.74	110.53	110.38	111.27	110.64	111.69	109.39
109.3	108.18	106.17	108.07	103.9	107.01	106.39	106.98	107.61	107.04	107.68	104.87	105.46	107.65	108.35	107.24	109.68	106.34	106.21	106.16	107.23	107.48	104.6	108.55	106.41	107.43	107.07	107.07	105.9	106.38	108.51	107.13	106.34	105.64	106.64	105.7	105.64	106.74	107.58	107.07	109.28	107.14	105.88	106.28	104.68	109.13	105.81	106.41	106.68	106.82
111.1	113.95	111.94	111.36	112.77	114.33	111.34	113.18	113.52	112.29	110.65	112.39	114.02	111.63	112.05	112.92	112.13	113.28	113.41	110.75	113.45	114.42	114.45	113.88	112.48	111.76	113.15	116.45	113.73	110.98	113.22	112.66	113.02	114.5	112.11	114.36	113.13	112.89	111.58	113.04	110.56	113.46	113.63	110.68	113.48	112.17	112.81	113.26	115.01	111.68
105.04	106.63	106.59	106.27	107.2	107.75	107.56	107.12	105.84	105.7	106.1	105.24	104.36	104.91	106.02	104.15	105.57	106.39	105.1	106.31	104.53	105.58	104.79	103.83	108.63	104.04	105.4	106.47	105.19	105.56	105.81	102.87	105.3	106.05	105.83	106.48	104.7	105.42	106.51	106.07	105.7	107.71	107.21	106.25	104.1	104.34	106.13	106.52	105.11	102.8
104.1	107.2	104.61	105.58	104.99	105.26	104.02	104.89	106.19	104.66	105.33	105.61	105.91	106.36	105.78	105.17	105.39	104.34	104.57	106.12	106.56	105.88	105.84	103.88	104.98	105.6	105.18	105.35	106.21	104.4	105.94	106.27	107.32	107.36	105.17	104.22	103.29	105.64	105.26	106.01	109.02	106.68	105.12	106.23	104.75	107.09	106.31	106.95	105.38	105.04
99.727	98.913	99.284	100.46	101.75	100.15	99.51	97.647	100.2	98.391	100.58	99.736	100.68	99.786	98.244	100.38	99.847	99.516	102.05	97.621	101.67	99.204	100.14	98.982	100.55	100.71	99.786	100.82	99.985	100.51	99.968	100.7	100.1	96.844	100.14	102.11	102.24	98.868	101.77	100.37	97.339	100.09	98.734	99.252	102.94	101.4	99.806	100.8	99.75	99.813
106.71	106	105.07	106.43	104.51	106.85	107.58	105.71	107.07	104.58	107.14	106.53	107.78	105.23	107.4	104.67	105.57	106.58	106.53	105.86	106.41	103.38	106.55	110.56	106.22	106.51	104.32	106.13	107.11	106.69	105.56	105.08	105.71	104.17	106.26	106.08	108.07	107.6	105.97	104.37	105.51	105.64	106.06	104.33	105.92	107.1	104.25	105.79	105.58	105.69
104.16	104.51	103.64	106.01	106.47	106.08	104.69	104.35	104.82	108.18	106.8	103.62	105.75	104.85	105.26	104.79	105.65	107.49	105.36	104.73	105.38	103.89	105.17	107.48	106.35	102.98	106.47	104.06	106.85	103.35	108.07	104.62	106.12	105.44	105.96	104.91	103.74	104.85	106.62	106.74	102	106.33	105.21	103.85	105.46	103.52	105.46	104.92	106.36	106.37
117.66	116.75	117.49	117.16	116.47	119.89	117.42	116.27	117.59	118.57	118.97	116.94	117.37	118.85	117.47	117.34	118.8	116.16	117.44	116.97	118.52	115.78	119.66	119.52	116.36	117.81	117.54	118.25	117.67	118.62	115.22	116.98	119.5	116.03	116.74	116.21	117.83	118.08	115.98	116.63	116.99	117.24	117.81	116.98	118.13	119.15	115	117.59	119.63	117.4
104.7	104.6	106.61	104.09	105.76	105.51	105.18	105.4	105.21	104.54	106.7	104.34	104.94	106	105.24	105.13	104.44	103.35	106.24	105.18	105.26	105	106.78	103.21	107.48	103.84	105.01	105.93	105.09	106.07	104.38	106.89	104.84	105.25	106.38	102.6	106.1	105.8	101.96	105.97	103.95	105.14	105.64	104.14	103.28	108.51	106.12	105.34	107.01	104.97
106.09	106.83	106.54	106.14	106.71	103.6	107.22	105.49	105.13	105.43	105.69	107.08	106.7	102.4	105.57	107.33	104	102.87	107.21	107.34	102.24	103.38	106.15	104.57	106.1	104.09	105.35	106.03	104.23	105.47	103.55	104.09	105.56	104.98	104.88	104.02	105.76	105.4	105.9	106.92	106.42	102.97	107.44	105.18	107.33	105.31	105.39	103.59	106.2	104.74
107.33	104.86	107.01	107.36	105.16	104.89	106.76	105.84	105.35	104.97	106.17	104.85	105	105.83	106.03	107.4	104.96	105.65	105.19	108.21	106.03	105.81	106.3	106.44	104.1	105.47	104.01	109.47	104.82	106.82	105.37	107.1	106.39	106.38	103.61	104.68	105.13	107.97	106.25	108.42	106.68	105.94	107.14	104.48	107.01	108.36	106.07	106.07	107.1	103.87
108.93	107.89	107.81	106.61	106.73	105.4	105.93	106.79	106.42	108.29	105.63	104.48	105.53	106.19	108.15	105.77	105.93	107.57	103.88	105.69	106.76	109.01	106.27	107.1	107.42	106.34	107.23	107.77	104.79	105.29	106.19	106.94	105.2	108.16	107.48	106.42	106.15	106.35	105.94	106.59	105.85	107.21	105.92	108.46	106.42	106.01	106.75	106.98	107.62	105.72
105.06	104.64	105.67	104.3	105.54	106.45	106.39	106.41	104.9	105.37	103.02	106.59	103.77	105.22	107.19	106.16	105.38	104.65	106.34	106.81	105.05	107.66	104.8	104.71	105.27	105.97	107.42	105.17	107.41	106.3	104.91	104.51	106.65	105.29	106.52	105.09	104.25	104.42	105.81	107.57	106.18	104.29	105.61	106.31	104.11	107.02	105.04	105.23	105.04	104.77
108.78	105.61	107.02	105.06	106.45	104.95	104.8	105.28	105.35	106.83	108.07	103.22	106.65	106.13	105.46	106.68	103.9	102.67	106.09	107.26	107.2	103.68	106.68	104.73	105.69	107.16	106.67	105.81	106.24	107.42	104.62	107.7	105.18	106.14	106.5	106.01	106.25	105.71	105.09	108.2	104.12	105.66	106.07	106.52	105.72	105.8	105.47	107.4	105.77	105.9
103.27	105.96	106.8	105.41	107.22	105.22	106.66	105.68	106.59	106.04	104.33	106	103.39	105.01	104.31	108.66	105.2	105.96	108.71	106.54	102.64	103.77	105.93	107.16	107.26	106.01	105.03	106.18	104.28	104.79	104.67	105.69	107.78	105.71	105.11	104.25	105.15	105.52	105.8	107.65	106.23	105.73	103.94	106.58	103.9	107.31	104.64	104.17	106.48	107.83
106.61	107.07	106.49	105.01	106.24	107.36	107.29	104.82	106.4	106	106.28	107.32	105.77	105.34	108.27	105.28	105.64	105.77	108.57	106.08	108.38	105.41	106.67	106.22	107.23	106.99	106.98	108.55	107.35	105.35	104.85	105.4	107.2	105.02	105.82	104.67	106.75	106.22	108.11	105.5	107.41	106.61	106.44	107.92	104.77	108.72	105.79	106.88	108.76	106.53
110.08	114.05	111.49	110.58	112.54	113.56	110.59	112.26	113.24	110.76	112.84	110.3	109.78	112.03	108.17	111.76	113.72	111.65	112.34	111.57	111.59	111.65	111.88	110.41	109.5	110.99	111.27	110.2	110.44	109.96	110.43	111.48	111.97	111.5	112.13	111.21	112.51	112.92	111.88	113.45	110.67	110.42	111.28	111	112.66	111.75	110.53	113.36	110.31	112.73
105.06	107.9	104.93	105.72	106.62	106.24	105.43	105.07	106.11	107.56	106.85	105.67	105.54	104.67	105.89	107.48	106.77	105.8	104.66	106.01	105.55	104.7	103.77	106.08	105.27	106.57	105.54	104.81	106.67	106.84	106.64	107.6	105.21	107.76	105.43	105.8	104.92	103.88	105.43	107.12	106.49	104.99	106.12	104.2	105.12	106.13	106.05	106.46	106.57	108.02
109.98	106.89	110.3	111.59	112.26	114.02	112.88	111.08	113.52	111.23	110.48	112.8	113	110.41	112.73	110.58	113.06	112.16	111.9	111.74	109.83	110.26	111.2	109.88	113.87	109.54	111.82	110.44	113.13	109.95	112.07	111.39	109.72	111.24	109.49	110.24	113.73	112.74	111.92	112.5	111.91	108	110.97	111.81	111.19	111.27	108.01	111.18	110.41	111.21
106.21	109.13	106.27	107.67	104.95	106.79	106.31	107.95	105.14	107.31	110.32	106.11	106.14	106.79	106.32	105.4	104.86	105.09	105.07	105.62	104.63	106.43	106.17	107.72	105.85	107.4	105.92	107.11	105.5	106.9	104.29	106.74	107.35	106.74	106.19	105.7	106.72	107.27	105.89	103.25	104.78	106.75	107.42	105.56	106.72	107.94	106.34	106.95	105.92	105.05
105.47	106.87	107.71	105.65	106.19	107.26	103.91	107.25	105.42	105.94	107.02	105.3	106.42	106.06	106.12	106.15	107.17	106.79	103.64	105.47	104.98	105.09	104.77	106.05	106.3	105.61	105	104.86	105.98	107.4	106.08	105.53	105.54	106.64	105.36	105.32	106.51	103.91	107.07	107.94	105.27	104.83	106.63	105.88	105.31	106.36	105.83	107.2	106.02	105.35
111.26	113.49	111.66	112.85	112.62	112.29	112.27	111.95	112.03	109.85	114.54	112.99	113.37	111.83	111.45	113.73	110.34	111.83	108.23	112.54	112.59	112.61	111.09	111.69	110.56	111.48	113.49	112.3	112.7	113.14	112.53	111.59	110.69	112.91	110.79	111.29	110.6	111.96	112.09	114.2	109.84	111.61	111.91	111.97	110.72	109.88	109.83	113.65	113.44	113.33
110.88	109.12	111.92	112.02	111.04	112.1	108.54	112.09	111.42	110.61	111.97	111.55	111.61	112.31	111.13	109.57	109.24	110.58	112.15	109.74	113.02	112.79	111.87	111.23	111.28	111.77	109.49	111.51	112.89	112.87	112.41	111.58	111.16	110.36	112.23	112.84	110.29	111.74	109.18	112.16	111.95	111.96	110.95	110.67	113	111.9	110.78	111.01	110.6	112.08
106.51	107.76	105.69	104.73	104.32	102.62	106.25	103.78	103.16	106.2	104.26	105.39	104.52	103.63	106.06	104.61	106.42	105.7	106.15	105.45	101.91	104.94	104.04	103.66	104.16	101.73	104.05	107.28	103.44	105.91	105.35	106.45	103.5	106.21	103.42	106.43	102.95	104.6	106.07	103.73	106.4	105.14	103.74	103.97	104.13	105.14	104.68	105.49	106.29	105.73
104.5	105.27	103.84	106.21	106.42	105.98	106.35	104.88	107.65	106.7	107.27	105.13	104.22	106.11	108.06	106.74	106.48	105.58	105.36	104.8	106.91	105.62	105.64	107.54	106.36	108.58	104.36	105.1	107.58	108.61	105.52	105.03	108.47	107.08	106.86	107.33	104.55	106.44	105.97	106.31	107.01	106.85	106.03	106.83	106.29	106.44	104.74	105.69	104.43	108.02
103.42	106.05	102.61	105.68	104.05	105.14	103.26	105.42	105.07	106.18	107.14	104.63	105.19	105.43	105.93	106.73	106.07	104	104.28	104.02	106.03	107.06	106.08	105.27	107.63	105.12	108.74	103.4	106.27	105.9	105.59	106.51	107.64	103.68	106.22	107.05	106.58	108.18	105.76	105.39	105.8	106.15	105.25	105.23	103.72	103.55	105.72	103.62	103.38	105.05
102.33	102.55	103.49	102.72	106.86	105.32	105.63	104.77	105.18	103.91	102.72	104	103.12	104.7	102.89	104.57	105.03	103.75	104.99	103.46	104.76	104.64	104.43	105.5	104.77	105.33	105.04	104.21	106.37	104.92	106.56	101.55	106.16	104.76	106.04	105.49	103.65	104.34	103.55	104.95	103.41	106.67	104.69	101.93	102.6	102.29	104.65	105.06	105	106.72
111.51	110.85	110.14	110.91	111.6	110.14	109.91	111.62	112.83	114.56	111.75	111.13	112.14	111.89	111.2	111.91	111.57	110.96	112.59	111.41	112.11	113.5	111.29	109.28	112.31	111.89	111.7	111.65	112.74	110.62	110.83	110.71	113.72	110.5	111.39	109.77	110.19	113.28	110.39	111.43	109.24	111.59	112.28	114.4	114.93	113.56	108.83	111.62	111.22	108.57
103.98	105.96	105.04	102.93	107.13	102.75	104.49	104.51	105.62	107.95	104.85	103.96	103.32	104.07	105.69	105.24	105.27	105.8	104.78	105.86	106.4	104.69	104.67	106.12	107.8	105.07	107.66	106.21	106.02	105.66	106.95	104.87	102.41	104.45	105.44	105.74	105.54	106.7	104.52	104.05	104.09	104.88	105.14	105.93	105.44	106.3	105.35	103.04	104.8	104.15
108.34	104.68	107.29	103.44	107.18	105.3	109.27	107.1	107.19	108.14	108.28	106.2	105.83	108.13	106.63	107.33	108.94	106.64	104.61	106.64	107.2	108.17	105.51	106.5	105.9	108.25	107.55	107.25	107.93	108.08	107.65	107.74	108.69	108.19	105.06	105.09	103.98	106.21	106.2	106.78	106.83	105.34	106.2	105.66	106.62	105.91	105.04	105.77	106.97	106.76
104.03	103.22	104.09	102.28	102.84	105.81	104.81	105.53	103.54	103.96	104.19	105.98	104.32	103.55	107.09	103.16	104.24	103.12	105.08	104.11	103.97	100.29	105.82	103.29	104.85	106.12	105.04	102.35	103.7	103.69	103.78	103.43	103.66	103.78	104.73	101.4	104.44	105.74	105.5	102.26	103.13	103.94	102.61	102.32	104.94	106.34	104.43	103.49	103.54	104.78
105.69	106.42	103.05	106	107.16	106.62	107.41	105.16	106.95	106.14	107.31	106.08	106.61	107.46	107.15	106.2	106.82	109.31	105.66	106.4	106.99	107.72	107.44	106.98	105.46	108.53	107.02	104.88	106.13	106.52	107.39	105.63	105.37	104.94	104.81	107.5	103.94	107.71	106.58	105.88	106.7	105.85	106.97	107.24	106.42	107.38	105.31	108.16	105.78	108.49
117.35	117.1	118.87	117.68	119.37	116.81	117.75	116.43	118.55	114.97	117.18	117.31	117.67	116.62	116.32	117.22	116.77	115.82	117.39	116.26	115.8	118.19	118.5	117.5	119.18	117.99	115.44	116.99	115.94	116.95	116.83	118.12	117.11	117.65	119.01	118.08	117.3	115.89	116.65	115.9	118.38	119.16	118.18	119.25	117.98	117.27	117.9	118.11	119.29	117.37
106.6	106.5	107.57	106.55	104.39	106.49	107.41	105.22	105.53	104.22	106.96	106.72	106.88	103.2	106.95	105.44	106.47	107.29	105.7	106.54	108.16	106.53	105.58	105.63	104.3	106.24	107.08	104.6	106.94	106.61	106.27	106.46	105.91	106.11	106.53	107.96	104.41	105.89	105.96	107.17	105.27	105.98	105.87	107.24	106.02	106.93	107.94	106.83	105.33	105.81
105.83	106.48	104.66	106.69	106.91	105.9	106.71	107.92	109.53	105.98	108.67	108.78	109.18	106.05	107.21	105.46	105.77	106.18	106.76	105.55	105.99	106.9	105.3	106.05	107.87	107.24	106.14	108.27	105.98	106.19	105.61	104.87	104.15	106.62	104.84	106.44	106.1	107.61	106.67	109.57	109.01	109.2	108.02	106.08	106.27	107.01	108.23	105.21	105.29	106.22
111.12	111	109.61	111.23	109.01	110.85	109.76	107.2	110.18	109.94	110.77	109.49	113.41	109.26	109.87	113.29	109.38	111.26	110.78	109.96	111.55	109.84	109.88	111.78	112.51	110.02	110.56	110.19	109.63	111.38	109.95	110.02	110.99	110.63	111.25	108.92	111.22	109.9	110	110.19	109.02	109.49	109.39	110.7	109.92	111.39	110.95	109.41	108.41	111.01
106.7	108.43	106.26	104.92	107.86	107.94	106.77	107.13	106.41	105.22	106.67	108.4	106.75	107.27	107.5	107.5	106.54	106.03	104.49	108.28	108.22	107.7	106.4	107.48	105.87	106.28	106.26	106.36	107.1	107.32	108.17	106.18	106.79	107.18	107.13	107.25	107.28	106.95	106.91	109.11	108.32	106.75	105.32	104.71	107.16	106.11	107.52	106.22	108.06	106.08
106.12	104.99	105.39	106.9	106.74	104.64	105.9	105.47	107.8	106.75	107.58	105.08	106.9	104.58	104.74	105.46	106.69	105.62	105.61	106.01	106.75	107.98	106.58	108.02	107.73	105.76	105.75	106.35	106.59	107.69	105.45	105.14	108.21	106.44	108.11	108.75	107.61	103.98	108	106.87	108.05	108.41	109.45	105.23	105.52	107.69	109.26	106.6	108.26	106.33
112.09	111.1	111.63	111.28	110.85	107.84	110.87	111.26	113.37	113.97	110.83	112.81	110.53	110.63	111.68	111.29	111.64	111.25	110.42	112.6	112.22	109.9	109.76	111.97	109.86	110.96	112.62	109.53	111.25	108.3	109.67	109.42	109.6	112.91	109.52	109.3	111.84	112.14	109.8	110.8	112.01	108.42	110.33	108.37	110.45	111.86	110.99	112.05	111.4	111.52
105.07	108.27	103.71	105.84	106.52	104.61	104.72	105.94	106.45	106.48	104.54	104.51	104.88	107.02	105.34	105.68	106.85	106.88	107.64	107.98	106.97	104.1	105.37	103.36	105.49	104.58	104.43	103.8	105.99	104.79	106.7	105.86	105.13	106.9	104.31	104.91	106.23	105.12	105.35	105.29	105.13	104.03	105.72	106.51	103.91	107.44	105.69	104.46	106.93	105.22
112.37	111.73	112.09	112.81	114.25	111.46	112.56	110.94	112.46	112.15	112.1	111.92	111.83	111.89	113.27	110.35	112.05	111.58	111.76	110.86	110.24	112.31	111.78	112.43	112.21	111.04	113.02	113.36	111.42	112.62	110.79	113.62	112.03	111.83	110.99	109.59	113.69	111.97	111.08	111.49	111.88	112.79	111.09	110.45	108.48	112.49	113.28	110.89	111.85	113.49
111.99	109.97	112.83	110.5	112.08	110.09	112.1	113.34	113.67	111.17	112.85	108.82	110.9	111.59	112.72	110.16	112.52	109.52	112.57	114.82	111.3	110.5	112.59	112.34	110.92	108.84	112.43	110.69	111.7	112.21	109.84	110.35	110.63	110.53	110.02	110.69	110.98	110.46	114.02	112.07	112.02	110.84	110.13	109.36	111.06	110.79	110.92	112.2	111.56	114.1
99.965	102.95	103.16	99.111	101.11	101.68	101.71	101.28	100.16	101.26	100.62	100.12	102.36	99.994	100.52	101	100.23	98.117	100.49	99.914	101.7	98.798	100.98	101.15	100.22	98.963	99.872	101.41	99.802	103.15	100.04	100.91	100.67	98.511	101.83	100.06	102.38	100.44	98.985	101.72	101.75	100.19	102.02	100.11	100.51	100.71	99.249	101.53	99.987	99.979
105.56	106.08	105.52	106.73	106.18	106.49	105.47	103.82	106.37	106.39	106.58	104.7	106.8	105.7	104.75	106.08	105.16	108.06	104.75	105.77	110.55	106.98	107.23	107.12	106.07	106.82	105.34	107.75	107.27	107.98	107.38	105.4	103.54	106.28	107.16	106.47	108.01	105.93	104.13	107.59	106.86	106.21	107.12	106.93	104.91	107.53	106.52	104.24	107.11	106.31
101.32	105.31	102.59	104.65	104.34	104.92	103.88	101.88	105.48	104.25	102.91	103.54	103.62	105.95	103.06	105.1	104.17	100.51	103.68	106.07	104.21	103.22	103	105.31	105.52	104.31	105.9	101.94	102.62	103.93	103.64	104.74	104.53	104.89	105.87	104.92	106.46	103.84	104.78	103.42	105.87	104.6	102.76	104.33	103.5	101.99	104.2	105.01	104.24	103.25
104.21	103.45	105	106.74	106.44	104.65	109.91	106.11	103.69	105.55	103.89	105.45	106.06	108.87	106.51	104.28	106.21	104.63	105.45	103.91	104.71	106.06	104.73	105.24	104.38	105.64	105.65	105.21	102.61	106.54	104.38	105.13	107.52	103.6	105.85	105.78	104.38	104.49	105.46	105.84	105.21	105.07	106.55	105.29	104.62	107.02	106.14	107.22	107.26	103.99
105.84	105.33	106.17	105.32	105.76	105.55	106.29	106.98	106.36	106.39	106.16	105.85	106.11	106.25	107.14	103.23	108.31	105.48	107.39	106.96	106.74	105.89	107.14	108.01	103.84	107.02	106.66	103.93	108.09	104.84	106.02	108.13	105.02	106.93	102.55	105.54	107.42	106.97	106	104.07	105.87	104.11	105.95	107.28	105.2	105.68	104.46	107.04	105.88	107.37
109.53	114.28	112.78	112.54	110.34	110.77	111.43	112.49	112.21	110.92	111.47	114.55	111.31	112.15	111.21	113.5	111.44	112.09	111.24	110.91	111.47	111.22	112.03	113.71	112.23	111.34	109.45	112.75	111.48	111.08	112.49	109.9	112.37	109.39	111.05	115.82	111.7	112.8	110.2	113.05	111.28	112.42	110.23	110.39	111.9	111.2	110.45	113.38	112.75	111.5
106.47	106.4	105.88	106.03	105.5	106.49	106.05	105.44	108.25	106.83	108.13	106.26	105.64	106.84	105.1	105.42	106.44	106.27	108.46	107.21	107.2	106.58	105.51	107.31	107.49	105.87	106.83	106.48	104.51	108.76	107.15	106.57	106.66	107.06	104.14	108.22	107.17	104.98	105.66	105.59	106.78	107.51	106.41	103.89	105.32	107.21	107.11	107.34	106.99	106.18
107.02	104.74	104.97	104.3	102.61	106.43	106.97	104.31	104.89	107.6	103.68	104.56	104.7	105.78	108.21	103.02	104.32	103.28	104.63	104.38	103.43	106.47	105.04	106.61	103.09	106.46	104.6	105.96	103.25	103.94	104.99	104.58	104.66	104.95	104.74	104.85	106.75	105.41	102.98	105.83	104.76	104.07	102.76	105.59	104.19	104.61	102.37	105.47	106.15	106.02
101.49	101.36	100.32	101.54	100.93	99.009	101.02	101.45	99.475	99.359	101.64	101.05	99.141	99.691	101.08	101	100.03	101.26	99.137	101.73	100.05	100.69	102.77	100.06	99.635	100.46	100.1	102.24	100.84	100.25	101.37	98.751	100.73	101.82	103.98	99.48	100.25	98.971	101.45	98.18	101.58	99.834	101.21	101.15	99.339	101.48	100.14	100.57	100.91	99.895
106.46	106.64	105.45	107.41	107.31	105.24	105.75	108	106.33	105.07	107.92	106.74	108.49	105.8	106.31	103.53	105.95	105.28	108.07	107.22	106.46	107.44	106.33	107.45	105.92	104.81	105.32	105.59	105.61	107.35	106.97	104.41	106.02	108.97	104.3	103.59	105.99	105.23	105.99	104.99	105.85	104.85	106.68	107.76	106.18	107.16	106.16	105.5	106.17	105.98
105.25	104.4	107.01	105.75	104.36	106.84	106.56	107.66	107.23	107.64	107.36	106.46	108.62	109.44	105.23	106.14	103.82	107.02	107.08	106.85	109.22	106.64	106.98	107.97	105.78	104.96	106.4	107.21	107.84	107.68	106.42	106.96	105.8	107.93	103.86	106.88	105.88	107.4	107.95	106.43	105.93	105.07	105.17	106.6	105.72	106.76	107.37	106.69	107.27	108.59
98.498	100.28	100.51	99.272	99.115	99.348	99.151	101.56	101.93	100.52	102.59	99.743	101.61	102.1	101.8	99.764	99.542	99.622	100.46	99.869	99.891	100.96	99.222	101.71	100.19	99.445	100.58	101.97	98.831	101.23	99.787	100.3	98.591	101.45	99.716	99.501	101.91	99.558	102.48	100.5	100.57	99.079	100.52	101.73	99.754	99.799	98.644	101.75	97.458	100.55
106.41	103.2	107.2	107.39	105.73	104.65	104.66	104.95	105.71	106.54	103.89	105.8	103.92	104.79	106.54	104.89	104.32	104.01	104.19	104.53	105.01	105.69	104.82	103.73	104.63	105.32	103.97	103.1	105.58	103.86	103.08	105.58	104.03	105.21	103.19	105.12	105.32	103.85	105.16	104.72	104.14	103.29	105.92	107.89	107.25	106.64	104.49	106.78	104.42	104.55
104.12	103.48	106.51	107.01	104.48	105.95	106.41	106.39	104.03	103.88	104.45	107.34	105.99	106.6	104.48	104.77	103.63	108.94	103.56	104.85	108.26	105.87	105.92	105.73	104.72	106.64	105.15	106.3	106.02	105.05	107.5	104.19	105.4	107.03	108.29	105.8	107.32	107.47	106.9	105.14	105.39	106.1	104.33	107.13	107.02	107.22	106.08	108.14	105.67	105.14
113.42	113.16	111.42	113.79	113.83	111.54	113.5	111.42	114.97	112.31	112.16	112	112.5	115.5	112.62	111.15	113.28	113.02	111.57	110.2	114.89	114.91	114.01	111.45	111.12	114.68	112.56	113.91	112.4	111.84	114.56	109.82	114.22	115.73	113.37	112.78	112.23	111.67	112.51	112.33	113.89	113.53	112.78	113.64	114.07	112.53	112.38	113.91	114.66	112.31
105.31	106.2	103.78	107.16	105.38	103.31	103.58	105.22	104.02	106.59	105.66	106.67	103.77	103.47	108.11	106.27	107.46	105.04	106.55	105.15	106.07	104.08	104.94	105.7	106.19	106.96	104.68	106.5	104.52	105.5	107.05	107.81	107.35	105.23	103.02	106.21	103.42	105.31	104.52	106.38	103.47	103.48	108.55	108.57	104.47	103.23	102.04	104.82	106	104.92
104.8	106.3	103.95	103.34	105.7	103.87	107.3	104.92	105.49	103.58	102.9	105.22	106.23	104.52	102.03	105.37	106.54	105.13	104.81	105.42	105.26	105.77	103.54	103	104.53	104.27	104.19	106.17	105.37	105.73	103.08	103.88	104.36	106.73	104.79	104.74	108.06	105.11	104.89	105.07	103.4	104.47	104.45	106.14	105.98	102.93	104.36	103.38	103.27	103.73
104.68	105.21	104.67	106.11	105.91	104.46	106.28	106.51	104.93	103.57	105.58	107.53	104.23	105.17	104.64	104.33	106.48	108.19	106.7	102.69	105.63	106.18	105.54	104.73	107.67	104.05	106.19	105.93	103.8	104.29	105.84	106.1	106.36	107.12	104.93	106.42	102.78	105.94	105.6	105	104.64	105.99	107.12	102.59	105.61	105.67	106.23	107.89	107.18	105.38
102.77	104.95	105.27	105.89	104.97	104.49	105.03	105.19	105.7	105.99	105.64	106.21	104.32	104.59	106.36	106.25	103.55	102.72	105.64	102.58	105.82	104.43	104.87	104.93	106.67	104.79	104.1	108.59	105.85	103.89	107.22	106.62	105.19	105.17	105.19	104.93	107.74	105.09	102.95	105.12	105.26	103.81	103.33	105.32	104.97	105.56	105.03	105.72	104.62	102.4
99.48	100.45	100.05	101.05	98.476	101.45	99.834	100.35	99.533	100.78	99.762	99.9	99.839	100.38	100.43	98.932	99.452	100.57	100.63	98.271	101.4	101.91	100.02	99.248	100.7	101.07	100.25	99.328	97.615	99.776	100.23	101.05	100.6	99.777	102.3	100.6	101.9	101.1	101.33	99.701	101.18	98.357	100.26	101.07	101.34	99.522	101.49	100.52	99.309	97.838
106	105.08	104.03	105.59	105.1	103.37	106.28	104.39	102.19	105.94	104.33	103.72	103.54	102.85	104.71	107.72	104.77	103.38	103.08	103.45	105.73	105.76	104.33	105.46	103.32	105.76	104.42	105.5	104.55	107.47	106.9	103.88	106.18	103.09	107.12	104.84	104.48	106.44	105.6	105.22	104.29	106.8	103.23	104.6	106	106.27	105.6	104.68	105.66	104.07
105.66	107.87	106.77	107.36	103.87	106.49	106.24	106.04	107.21	104.65	105.78	108.47	105.48	103.79	105.51	104.37	106.93	105.55	105.62	107.17	105.72	106.18	108.16	106.35	106.2	106.8	107.26	105.83	107.26	106.38	107.08	106.46	106.07	110.2	106.01	105.3	107.78	106.47	107.11	107.22	104.62	105.8	106.76	105.93	104.15	107.88	104.53	106.72	106.62	106.78
106.91	105.59	105.19	109.04	104.88	106.39	106.14	105.58	102.47	104.05	104.67	105.23	106.95	105.56	105.86	104.73	104.06	104.84	104.05	107.49	107.68	105.3	105	104.76	105.54	105.13	106.76	107.37	106.31	105.63	107.16	105.19	104.92	106.05	107.56	104.58	105.54	107.17	105.07	107.66	105.49	106.19	104.72	107.45	106.83	103.76	103.36	107.69	107.12	105.63
104.89	105.7	106.81	108.61	105.63	105.14	105.79	107.48	106.76	107	106.96	104.74	105.94	105.31	105.25	107.05	104.8	105.55	103.99	104.78	105.2	103.98	104	106.98	106.57	105.63	105.21	104.57	105.86	105.39	106.23	105.77	104.74	105.2	105.18	106.64	106.11	104.94	105.14	107.2	106.19	105.48	105.94	105.25	104.87	106.39	106.16	104.54	108.02	108.41
98.073	100.27	98.339	100.64	101.04	100.8	99.872	101.02	100.54	100.25	99.997	98.415	98.019	100.51	99.879	98.806	99.732	98.741	98.886	101.17	98.895	98.328	99.692	100.08	101.81	101.14	100.41	99.941	99.572	100.39	101.96	100.64	99.371	99.211	98.646	99.37	98.268	100.14	98.713	100.05	100.74	99.635	100.89	101.06	100.21	99.88	101.3	102.38	101.68	99.901
101.48	99.665	100.06	100.53	99.061	101.76	101.67	99.61	101.62	98.436	101.56	102.65	100.44	101.03	101.41	101.9	101.72	102.78	100.24	101.04	101.84	104.46	99.734	99.728	102.96	101.42	102.55	101.48	102.34	100.2	99.471	100.09	101.5	101.84	102.21	100.67	101.51	99.784	100.12	101.23	99.546	99.83	100.86	98.989	101.02	100.42	100.08	101.96	99.654	100.07
104.6	107.64	104.19	107.15	106.4	104.48	104.63	107.48	103.99	106.06	103.51	103.26	103.91	104.93	106.27	107.04	105.12	108.13	104.61	105.03	102.84	104.06	104.07	106.73	105.09	104.11	103.19	105.27	103.45	107.06	106.2	104.51	105.91	103.24	105.77	104.18	106.68	104.09	107.08	104.61	106.33	103.78	107.31	104.92	105.16	105.18	104.23	105.4	104.84	105.54
106.21	103.12	104.09	104.95	103.4	104.55	104.85	105	106.57	106.98	106.29	104.45	106.69	106.31	105.36	104.45	105.7	106.42	105.32	106.41	105.96	106.81	106.16	104.79	105.1	106.54	106.43	105.03	107.02	104.72	105.61	105.85	107.52	103.37	107.37	104.85	104.43	106.4	105.56	104.48	103.23	104.39	107.14	104.64	105.78	107.02	105.23	106.05	104.02	105.65
113.01	111.52	111.64	112.78	112.74	112.78	111.34	112.16	112.15	114.75	112.55	111.81	110.56	113.12	113.11	111.7	113.97	111.46	113.11	112.41	113.16	109.5	111.59	112.19	111.92	111.24	112.21	113.61	112.74	110.65	112.66	112.04	111.67	112.89	113.01	111.62	110.41	111.85	110.74	110.26	111.29	113.16	114.05	109.59	113.28	112.89	113	109.9	110.33	112.21
110.74	110.61	109.63	109.37	109.44	109.66	107.52	108.7	107.07	112.17	111.11	111.65	111.13	111.11	109.88	108.38	108.91	109.27	109.35	108.63	107.22	108.66	112.36	110.7	111.1	110.15	108.94	109.97	109.94	106.63	107.69	108.45	107.73	110.92	108.59	111.09	109.87	107.56	108.82	111.02	110.12	110.33	108.95	110.12	110.52	108.48	110.93	109.66	108.87	110.72
109.13	109.24	109.96	110.96	110.4	108.63	111.43	109.7	110.92	110.48	109.96	110.88	112.63	109.46	109.7	109.38	109.66	109.07	109.54	110.05	107.78	112.69	110.2	112.75	110.2	108.91	111.06	110.74	112.71	110.94	109.48	111.69	108.47	112.49	108.45	109.48	109.2	109.33	111.07	109.79	109.75	110.34	108.74	111.16	107.59	109.07	108.73	108.47	108.87	112.48
103.62	104.87	106.29	104.38	102.9	105.12	105.32	103.58	105.19	104.77	106.81	106.3	105.56	105.49	105.98	106.13	104.67	103.81	107.25	104.9	103.52	107.13	103.29	103.7	103.85	105.35	107.07	104	107.84	104.13	103.05	103.46	106.24	105.92	106.69	104.42	106.35	105.65	105.34	104.6	103.9	104.98	103.9	104.76	104.63	105.14	104.73	104.16	105.22	104.36
100.41	99.383	99.447	99.605	99.655	99.489	101.12	100.82	100.61	101.27	99.997	98.762	101.51	102.8	100.12	99.786	99.1	98.437	103.19	99.88	99.606	101.96	100.91	99.998	100.4	98.794	101.29	101.67	100.91	100.94	100.47	101.07	98.981	98.368	101.14	100.59	100.83	101.47	101.4	100.63	100.3	101.25	99.587	101.15	100.91	100.05	97.44	100.7	100.02	101.87
98.624	99.645	100.17	100.51	100.77	98.344	99.804	101.25	102.11	97.776	102.57	100.07	99.92	100.2	99.38	98.602	101.49	99.606	99.917	99.718	99.417	102.28	101.45	99.404	99.377	98.321	98.906	98.299	99.41	98.073	100.06	100.12	100.98	98.709	99.73	99.047	100.77	99.482	99.793	101.25	100.98	101.23	99.224	99.988	100.69	99.749	98.946	101.37	101.05	100.26
106.97	106.89	106.7	106.43	107.8	106.31	106.04	107.39	105.53	107.05	105.24	104.71	106.66	107.04	106.03	107.49	106.66	106.51	106.89	107.69	107.86	107.22	106.16	104.54	104.08	104.93	105.2	107.05	104.14	105.33	106.84	105.93	105.79	105.25	108.37	105.79	105.93	104.5	105.93	105.35	104.32	104.96	106.17	109.41	104.58	107.18	104.04	105.96	105.48	106.4
107.03	105.92	105	106.19	107.19	105.37	106.12	104.66	106.78	107.68	106.25	105.64	105.8	106.53	106.19	105.53	106.66	105.84	106.47	107.04	107.03	106.99	105.27	107.93	106.92	107.01	104.36	106.64	106.06	106.33	107.12	103.47	107.25	105.49	106.34	106.52	106.68	106.65	106.25	105.62	106.13	104.55	108.43	105.29	105.24	106.03	103.47	106.61	105.61	105.35
104.31	105.02	106.32	106.94	106.43	105.23	105.97	106.04	106.87	106.06	107.03	105.19	104.41	104.44	106.74	105.04	106.25	105.9	106	105.66	103.47	103.73	107.01	105.84	105.16	108.85	105.31	105.48	104.92	107.77	107.88	103.93	105.31	105.86	103.74	103.36	102.43	107.32	104.98	102.6	105.94	106.61	105.31	105.38	104.32	104.16	104.06	104.54	106.43	106.92
101.25	101.5	99.734	100.24	101.17	99.062	99.516	98.911	98.643	100.87	101.21	100.66	100.1	100.08	99.284	98.912	98.822	98.687	98.723	99.66	100.03	99.763	97.745	99.586	99.029	97.623	100.14	101.19	99.359	101.57	100.17	100.87	99.622	98.977	101.94	99.427	97.29	101.95	100.26	99.344	99.429	97.966	99.367	101.43	99.101	100.61	98.648	98.956	99.21	100.4
101.09	98.372	99.347	99.108	101.18	100.72	100.6	101.82	101.13	101.98	102.2	101.83	100.94	96.895	101.76	101.16	98.221	98.792	100.22	99.198	100.22	98.713	100.51	98.264	99.33	99.433	100.45	100.45	97.828	101.53	100.8	100.23	96.448	99.827	100.12	100.51	99.474	100.8	98.317	99.319	99.324	96.616	99.238	101.82	100.09	99.61	98.499	97.82	101.45	100.15
111.08	111.43	111.21	114.53	111.91	111.46	112.24	111.43	113.08	111.54	111.64	112.28	111.77	114.01	111.44	110.79	111.65	112.31	111.74	112.47	111.99	111.84	111.25	111.98	113.41	110.73	113.57	112.33	110.6	112.5	110.66	109.58	111	111.45	111.99	111.69	112.42	109.44	110.49	109.67	113.25	110.78	112.73	110.96	113.48	111.36	113.78	112.74	109.37	110.41
107.71	104.99	106.31	103.31	105.43	106.01	105.67	106.24	103.92	107.66	106.68	107.51	105.93	105.73	106.03	106.33	103.57	108.17	106.03	105.83	108.19	106.95	107.11	105.84	105.64	106.98	105.1	106.04	105.22	106.6	106.87	103.79	105.62	105.92	106.12	105.63	106.93	105.43	103.43	106.55	104.93	105.82	105.65	106.64	106.05	104.92	107.26	106.27	108.15	103.39
110.43	113	109.94	111.56	109.62	112.57	110.78	111.91	110.8	111.09	109.63	109.58	113.42	108.64	113.03	111.05	112.14	110.95	111.57	113.06	110.94	111.08	111.97	112.38	113.29	110.42	111.61	111.31	112.44	111.37	111.72	111.56	112.48	109.86	114.86	111.31	112.37	111.21	108.64	112.2	109.93	111.01	111.7	109.89	110.25	110.64	110.88	114.09	109.1	110.75
100.83	101.41	101.76	99.422	101.44	100.54	100.18	101.51	102.24	99.437	99.998	101.42	101.1	101.61	101.63	103.18	101.42	102.88	103.18	101.43	100.18	100.8	100.3	100.43	101.8	101.97	102.38	100.46	101.13	99.529	100.19	100.54	104.05	99.821	101.22	100.36	101.3	101.11	101.59	101.32	101.67	100.18	99.28	98.764	101.29	102.9	102.28	100.14	100.47	99.156
111.47	111.65	109.44	113.12	111.61	111.23	110.57	111.97	109.62	113.28	113.66	111.37	110.25	111.17	110.63	110.98	111.89	113.25	110.78	111.19	111.49	110.67	110.06	111.17	110.47	111.35	112.46	110.29	110.22	111.1	114.58	112.13	112.51	108.76	110.2	111.69	111.98	112.64	111.56	112.82	110.52	111.84	109.91	110.02	108.68	110.58	113.02	113.06	112.25	111.19
106.07	106.8	106.57	107.72	105.51	107	108.11	108.67	106.17	105.04	107.31	105.84	106.99	108.03	105.63	108.8	105.89	107.2	108.83	106.83	104.77	106.71	106.15	105.34	109.77	108.41	105.55	106.03	105.19	105.4	106.62	109.03	106.63	108.19	106.42	106.79	107.15	105.87	107.73	108.3	107.86	107.11	106.88	106.75	105.98	107.15	104.82	106.16	110.65	107.88
106.82	106.12	104.46	107.94	107.32	104.1	103.88	107.25	106.85	106.1	105.43	105.92	108.28	106.73	105.48	106.7	106.21	105.05	105.93	106.72	105.7	106.11	107.03	103.83	107.76	105.61	104.63	105.7	105.69	107.77	107.22	107.7	105.19	105.95	104.77	105.49	107.18	108.4	104.88	104.75	105.54	105.4	102.58	105.99	106.64	104.38	105.06	105.75	105.38	106.79
107	107.29	106.74	103.83	106.09	104.86	108.37	105.91	106.82	104.43	104.73	104.93	106.72	104.99	106.36	104.28	107.99	106.9	105.16	106.55	105.77	107	107.49	106.04	106	103.74	108.48	106.26	104.93	105.63	106.26	107.62	106.96	105.94	106.95	106.33	105.75	104.94	105.36	105.68	105.7	108.4	106.12	104.11	106.67	103.65	105.69	105.46	104.84	107.69
106.28	105.36	105.33	106.7	105.64	106.06	106.42	104.67	106.16	106.24	107.18	104.52	106.96	104.63	104.04	106.41	105.51	105.09	105.16	104.42	106.78	105.43	106.33	104.4	105.89	104.37	106.7	105.41	104.53	104.94	105.31	106.55	104.27	104.77	105.83	105.66	106.06	105.18	106.29	106.96	104.9	104.91	108.61	103.22	104.42	105.02	105.76	106.89	106.56	105.63
110.89	109.92	110.33	109.76	110.63	110.21	107.55	107.61	111.22	109.75	110.42	110.49	110.39	111.95	111.27	109.32	110.12	108.6	107.86	109.04	110.55	112.02	109.19	110.32	110.16	111.5	112.41	108.92	110.86	113.14	112.01	110.93	109.9	111.33	110.21	109.75	109.4	108.52	109.1	111.96	110.57	108.6	110.75	110.4	112.9	108.67	109.46	109.43	108.9	109.22
105.48	104.48	106.29	107.16	105.77	104.22	104.09	107.15	106.07	104.55	105.09	106.02	104.98	105.36	105.82	106.14	106.75	108.34	104.55	107.09	106.94	106	106.94	107.02	106.27	105.15	105.44	104.9	104.37	107.15	106.86	106.85	105.76	106.86	106.55	103.3	105.68	103.76	105.71	106.73	105.85	108.17	103.75	106.63	105.82	104.93	104.41	104.54	106.59	106.51
102.01	102.97	102.74	106.81	104.11	106.34	104.35	105.28	101.07	103.31	103.23	105.01	103.94	103.84	105.24	106.04	105.35	105.52	103.98	104.48	104.67	105.01	103.18	103.75	105.64	103.82	103.39	105.85	103.7	104.45	105.57	104.41	102.83	105	104.33	107.86	104.45	104.16	106.48	102.08	104.25	104.6	105.02	104.62	105.01	105.07	104.39	102.83	106.62	103.64
104.41	105.76	104.32	104.48	105.49	104.85	104.05	103.66	103.24	104.22	104.19	103.2	102.88	102.77	104.35	104.41	103.31	103.18	104.76	106.56	103.73	104.01	104.79	102.49	105.73	100.79	102.9	101.51	104.56	103.92	104.73	103.69	105.48	104.57	107.2	102.3	104.56	103.73	104.51	103.56	105.31	103.49	104.94	104.17	104.62	104.91	105.42	104.09	106.18	105.72
107.11	105.03	105.45	107.43	105.59	106.55	107.03	106.5	105.71	105.18	108.27	108.76	105.24	103.84	105.16	107.88	106.69	105.8	104.13	109.15	105.02	108.11	109.23	106.97	107.37	107.35	107.76	106.78	108.33	106.54	108.74	107.68	105.84	108.65	104.33	105.82	106.22	108.95	106.77	103.19	107.6	104.45	104.96	106.66	107.84	107.48	106.62	107.27	106.45	108.04
111.5	110.27	109.39	111.97	110.9	111.29	111.69	111.29	112.53	111.52	112.32	110.74	111.53	111.16	111.37	111.12	111.4	111.98	110.48	110.5	113.6	112.01	110.84	111.78	110.33	110.02	111.23	111.18	112.57	111.55	113.71	110.69	112.84	110.43	110.44	111.99	111.71	110.91	109.79	110.81	111.79	112.6	110.35	113.06	112.51	113.78	112.48	112.36	109.52	110.06
105.27	104.43	105.97	105.46	106.81	106.18	105.77	104.76	105.87	105.57	105.04	102.85	107.77	106.36	105.48	105.32	106.12	103.83	106.76	106.31	106.58	106.39	105.81	107.19	106.19	106.74	107.51	105.6	106.43	108.07	107.35	106.74	105.04	104.49	106.22	105.95	105.66	104.25	107.81	108.67	106.07	105.32	106.49	105.85	106.03	104.86	105.87	105.3	106.32	107.61
107.11	106.6	104.88	105.79	107.11	104.03	103.46	106.67	105.46	107.29	103.61	106.79	104.7	105.97	106.69	105.11	105.38	107.51	107.28	104.99	105.88	106.05	106.44	105.12	108.07	105.44	107.38	107.36	106.94	107.96	107.63	104.1	106.78	105.26	106.49	104.14	105.43	104.99	105.14	105.55	107.73	104.6	104.93	106.92	105.89	105.12	108.37	107.24	106.43	105.9
111.07	110.06	111.23	111.83	113.59	112.7	111.48	114.5	113.37	111.58	110	114.44	113.7	111.08	111.93	112.54	114.47	113.58	112.66	111.96	111.88	113.16	112.51	113.26	112.22	112.8	112.66	113.39	111.51	112.58	112.51	113.19	112.9	114.32	113.66	112.15	112.55	112.87	111.6	112.57	111.55	112.13	112.88	110.36	112.47	113.74	113.46	111.72	114.41	112.73
105.52	105.8	106.27	104.43	107.33	106.73	104.85	104.1	108.26	105.16	107.48	104.66	105.41	107.85	107.17	106.14	106.67	104.41	105.34	106.21	106.5	105.51	103.97	106.88	101.94	104.97	104.57	104.87	104.84	108	107.05	106.55	104.3	105.04	107.48	105.3	105.74	105.03	104.74	104.89	105.3	108.75	104.8	105.75	104.84	104.25	104.9	107.41	106.72	105.56
106.91	105.7	107.09	105.72	105.71	105.36	104.32	106.77	105.36	104.79	104.14	106.83	104.76	106.07	106.46	106.02	106.53	106.06	104.55	105.48	105.94	105.94	105.3	107.3	105.16	106.44	106.94	106.74	107.67	106.85	104.87	104.17	107.47	105.42	102.7	105.16	105.37	104.29	105.51	105.31	105.77	104.55	105.17	105.86	106.24	105.89	102.89	104.46	107.19	105.79
104.96	105.48	105.7	106.59	105.69	106.71	106.59	104.82	105.89	104.86	104.29	106.26	107.68	103.59	105.55	106.14	105.24	104.66	105.22	106.7	105.69	105.24	107	104.55	106.12	108.45	106.67	105.21	106.36	105.67	107.11	105.47	105.42	104.03	104.66	104.79	105.07	106.71	105.85	106.7	105.71	105.83	106.57	107.02	106.15	106.82	106.28	104.72	104.97	104.37
107.71	102.85	104.22	106.04	103.55	106.97	103.29	105.64	107.39	105.98	105.04	104.84	105.8	104.56	104.61	106.53	105.67	106.08	108.02	108.85	106.5	105.67	107.18	105.6	106.51	105.39	105.37	104.59	106.93	104.95	106.89	103.61	105.52	104.8	105.35	106.12	108.18	105.12	106.13	106.11	102.19	104.35	103.58	107.52	105.11	103.74	106.59	105.23	106.7	104.01
110.8	112.75	109.04	109	109.4	110.91	110.54	111.06	109.49	109.05	109.94	111.62	112.36	112.63	109.23	113.27	110.35	110.78	110.74	109.14	113.16	110.36	110.1	110.26	111.67	110.05	112.67	109.64	110.18	108.96	110.15	111.73	110.33	109.44	112.96	110.46	107.95	109.86	109.36	108.91	109.77	109.14	108.95	108.85	109.66	110.16	111.13	110.83	108.89	112.49
117.37	119.52	117.44	117.16	118.42	117.32	118.37	117.95	117.66	117.35	116.36	117.03	115.9	117.46	117.34	115.09	118.56	117.46	118.42	117.69	114.51	116.72	118.37	118.35	116.49	117.36	116.38	118.02	118.05	117.89	115.81	116.74	117.89	116.9	117.65	117.58	116.84	115.58	119.47	117.36	118.09	117.98	116.81	118.61	118.77	118.7	117.59	118.41	115.5	115.52
106.8	106.67	104.26	106.02	107.24	105.25	106.43	104.68	105.64	105.59	105.4	107.12	104.91	106.03	104.77	105.28	105.51	107.03	104.23	105.73	107.36	106.6	106.23	106.3	106.39	104.71	104.95	105.68	105.03	107.54	104.05	107.1	105.85	104.44	105.29	105.04	102.76	106.07	104.18	106.5	104.57	104.43	108.4	104.06	105.89	105.83	105.37	105.68	106.13	105.97
110.69	112.04	109.18	112.74	109.78	109.39	111.2	111.39	109.57	112.5	111.22	111.99	111.05	110.37	108.43	111.95	110.73	110.4	111.06	113.35	109.8	110.32	111.56	108.35	111.13	110.53	109.35	111.41	111.92	109.76	111.69	111.1	110.38	108.15	109.82	112.37	111.64	107.84	110.65	111.3	113.33	110.05	108.68	111.32	110.76	109.78	111.73	110.05	108.84	111.04
115.26	115.16	118.66	118.26	116.04	116.74	115.16	114.67	116.54	115.49	118.91	117.83	115.62	115.55	116.19	116.33	115.6	117.15	119.46	116.59	115.41	117.18	114.54	115.62	114.01	116.89	116.29	115.36	116.73	116.22	116.62	116.46	115.62	115.97	114.96	117.71	115.89	117.11	117.18	116.96	116.03	119.61	115.96	116.44	114.55	115.84	117.25	117.5	116.58	116.81
103.1	103.57	105.82	102.73	106.43	103.68	103.75	104.78	104.57	104.4	104.45	105.44	103.95	103.4	103.94	104.55	104.14	102.84	105.41	102.51	103.73	104.31	103.48	102.52	106.11	104.2	104.65	106.22	103.6	105.14	103.53	102.18	103.33	104.51	103.45	105.06	106	104.23	103.39	102.46	105.46	105.06	104.01	102.92	104.5	106.79	104.2	104.29	104.4	105.25
107.69	106.85	105.13	104.61	105.68	104.53	103.29	105.16	104.61	105.58	106.03	105.99	105.1	106.62	104.81	105.52	104.48	104.51	105.54	105.3	105.82	105.08	106.51	105.21	104.8	105.27	105.91	106.86	105.81	103.96	106.35	104.63	106.6	106.87	106.06	105.86	106.14	103.35	106.46	104.83	104.8	105.72	106.43	104.66	104.28	104.35	103.57	106.65	106.12	102.94
106.77	106.54	105.86	104.82	109.5	105.69	106.94	105.74	104.27	104.41	104.84	106.25	107	104.2	106.69	108.76	104.7	104.76	106.23	107.08	106.26	108.31	108.47	107.42	103.52	106.48	104.64	104.35	107	106.14	105.83	105.85	107.41	104.49	104.38	106.71	105.45	104.66	107.76	104.09	105.65	104.26	105.7	103.12	106.87	103.01	105.6	105.38	106.66	107.19
103.5	106.39	102.74	103.13	104.91	102.62	105.34	104.23	104.19	106.44	106.32	105.15	104.07	102.78	104.43	104.83	103.95	105.11	105.15	104.54	103.91	105.57	103.95	106.21	103.65	103.49	102.42	105.24	103.63	106.09	102.04	104.74	102.11	105.28	105.06	102.99	105	104.61	103.79	103.38	106.7	105.2	104.69	105.93	105.27	104.2	106.82	104.2	103.85	101.79
106.77	103.97	103.43	105.2	105.1	107.63	104.92	107.6	105.06	106.46	106.83	103.96	107.66	103.8	105.27	106.05	104.85	107.43	105.91	105.09	106.5	105.13	104.72	104.88	106.33	104.73	106.77	106.21	106.68	104.46	104.94	105.36	107.05	105.28	105.95	106.71	108.08	106.62	105.89	106.02	107.45	106.48	104.12	106.03	106.2	106.18	108.16	104.55	107.47	106.7
106.26	105.62	104.89	104.35	103.27	108.39	104.74	107.13	104.86	105.25	105.75	104.58	104.71	103	106.63	106.28	108.3	107.6	106.5	102.66	104.77	107.09	105.57	104.86	104.67	107.61	106.04	105.13	105.84	103.87	106.37	106.34	103.88	104.68	105.69	106.36	104.36	105.05	107.07	105.76	102.76	104.87	103.36	106.43	106.4	104.05	105.44	105.52	105.64	106.42
113.54	112.22	111.32	114.75	111.22	111.77	112.82	114.44	111.2	111.95	111.37	113.43	111.74	112.14	112.31	110.37	111.62	112.04	111.28	112.1	110.92	112.99	113.11	112.44	111.61	109.64	111.87	112.11	111.94	110.32	109.58	110.25	113.11	112.67	113.16	110.51	111.88	110.34	110.06	109.78	110.75	110.06	110.77	111.21	112.06	110.04	110.32	111.22	111.92	110.7
110.99	112.77	112.33	111.93	110.69	112.17	112.41	113.85	111.36	113.15	110.77	112.75	113.06	113.27	110.98	112.14	112.48	110.58	111.41	112.51	114.82	112.03	113.26	110.98	111.95	113.47	111.33	112.32	113.39	111.68	109.83	111.47	111.34	111.67	111.47	112.09	112.44	112.31	110.56	111.89	111.98	113.52	111.84	110.73	111.21	112.73	113.08	110.53	111.24	111.35
107.09	105.2	104.29	106.59	107.76	106.84	104.42	107.07	107.28	107.36	104.09	104.18	106.51	105.96	103.22	106.46	108.06	106.05	105.65	106.65	107.72	106.76	107.94	106.43	105.5	103.64	104.94	105.96	106.88	108.41	106.43	105.63	104.62	105.59	107.19	108.56	108.64	107.06	105.21	105.48	105.03	104.93	104.83	103.64	104.82	105.38	105.18	108.19	107.76	105.99
106.88	106.02	105.31	104.44	106.76	104.89	105.9	105.39	106.77	102.71	106.05	108.14	106.76	105.98	104.79	107.29	106.15	107.87	106.99	105.12	104.48	104.55	105.42	107.84	106.34	106.22	106.18	104.41	105.93	104.38	104.88	106.53	107.49	105.63	106.41	106.85	105.33	108.27	108.71	104.58	104.82	107.95	106.47	106.03	103.23	107.18	107.15	105.59	106.74	108.31
99.359	99.703	99.068	100.12	98.73	99.525	101.12	98.893	101.09	99.773	98.808	99.93	100.28	100.29	98.686	100.2	100.48	100.22	99.665	99.833	100.37	97.765	100.38	99.417	99.016	98.576	99.678	100.94	100.72	99.101	99.827	98.925	99.311	100.24	99.735	101.14	99.807	100.77	101.07	99.733	100.66	98.499	100.5	100.28	99.455	100.17	100.34	97.025	100.39	101.11
104.7	105.54	105.41	104.46	105.2	105.39	103.34	107.66	105.61	106.05	104.37	106.07	106.75	103.76	104.82	103.04	105.48	107.87	105.15	106.28	104.78	103.83	106.71	104.03	103.53	104.24	106.79	105.69	104.17	103.85	106.94	103.8	105.8	107.76	104.25	104.3	105.08	107.07	107.7	105.63	104.16	106.47	107.58	104.95	107.78	105.12	104.97	103.41	107.14	105.73
113.22	110.05	113.41	110.02	111.59	111.53	112.81	114.65	111.76	112.48	111.65	110.18	110.05	111.85	110.9	112.31	111.62	110.76	110	108.05	110.48	111.16	111.49	113.33	110.88	109.71	111.26	110.12	111.26	113.34	110.59	111.66	113.33	110.6	111.03	113.06	111.04	110.42	109.18	112.33	111.43	111.37	111.98	110.65	112.51	110.38	111	110.32	111.16	110.12
106.93	108.68	104.51	107.53	108.93	106.65	105.93	106.13	106.04	106.37	106.79	107.28	106.42	107.64	109.96	106.52	108.7	109.17	107.44	107.16	109.23	106.12	107.9	106.83	105.04	106.04	104.83	108.09	106.17	107.49	106.19	104.97	106.49	105.45	105.89	108.21	106.61	107.88	104.9	109.7	106.1	107.32	108.29	107.27	108.73	108.17	106.18	108.87	106.38	107.45
111.4	109.4	112.76	114.1	109.96	111.27	112.67	112.15	112.74	111.03	111.86	109.98	111.41	109.24	113.4	111.87	111.21	112.01	112.09	110.29	111.47	111.56	110.52	110.01	111.83	112.55	110.88	111.04	112.6	112.39	111.91	111.95	112.3	111.29	112.39	113.54	110.84	111.17	112.21	111.94	112.35	111.9	112.25	111.24	110.74	110.16	110.51	113.13	111.3	110.05
113.58	110.71	111.68	112.92	112.62	111.55	111.05	110.57	112.09	112.12	109.55	110.93	111.69	109.57	112.52	112.94	111.39	110.83	113.23	109.26	112.68	111.85	111.54	111.01	112.56	110.45	109.58	111.54	109.36	113.2	111.34	110.81	111.91	113.78	112.12	109.59	110.45	113.66	110.76	109.87	109.99	111.29	110.17	112.48	111.24	112.16	111.51	110.26	111.03	112.27
104.5	105.25	103.56	106.08	104.18	105.2	103.94	105.44	103.59	103.15	105.28	103.99	106.19	103.84	105.15	104.12	105.53	102.94	103.13	104.53	106.32	104.4	103.93	105.13	109.21	104.89	104.03	102.94	104.32	104.46	104.44	106.21	103.19	103.47	106.09	107.19	102.9	103.19	107	104.49	104.97	104.11	102.83	104.3	102.56	104.6	105.76	105.18	103.68	103.05
100.09	101.94	100.93	102.06	99.511	102.29	99.48	100.77	101.82	102.68	100.66	100.92	101.2	99.072	101.63	100.91	102.39	101.11	100.61	102.26	101.44	99.745	102.34	101.26	102.67	100.71	101.12	100.57	102.04	102.42	100.35	100.72	99.45	101.43	100.83	99.975	101.1	102.01	101.35	99.368	99.882	100.68	100.68	100.89	99.76	103.41	102.06	100.98	101.37	102.73
109.32	108.57	109.39	109.77	109.45	110.15	110.43	108.61	109.62	108.71	110.56	110.08	108.6	109.22	109.18	109	111.56	109.84	110.13	108.39	108.93	110.47	108.1	109.01	108.2	111.67	110.29	109.72	110.1	109.47	109.45	108.51	109.93	109.32	110.21	108.33	110.83	110.48	108.87	110.25	109.21	112.04	109.84	107.88	110.14	110.27	110.94	110.49	108.7	110.62
111.82	111.34	111.67	111.13	109.64	110.1	108.27	109.84	109.81	111.23	108.35	108.84	110.28	110.56	112.02	110.13	109.22	111	110.08	109.33	112.63	111.24	112.56	110.5	109.39	110.46	111.12	112.17	109.21	112.33	113.24	110.42	110.08	110.41	111.15	108.97	110.38	111.08	108.98	110.35	111.44	110.21	109.62	110.1	110.52	110.65	111.06	108.11	110.96	111.74
103.95	106.84	105.28	105.56	105.51	104.87	104.32	104.34	106.46	106.81	106.4	104.84	107.14	104.56	104.07	106.16	109.52	104.89	105.33	104.41	105.61	104.27	104.44	103.08	107.59	102.72	106.47	107.13	105.66	107.96	104.64	106.85	105.12	106.14	104.31	105.5	107.27	105.79	105.65	105.29	103.59	106.26	105.35	104.86	106.37	106.39	106.22	105.77	105.12	104.75
106.31	106.06	105.91	104.01	104.77	106.35	107.06	108.39	105.78	108.01	105.11	108.22	107.95	106.06	108.24	103.9	105.27	106.34	106.44	105.18	106.44	107.16	105.65	104.7	107.45	104.6	105.72	107.35	105.67	105.53	106.71	105.6	108.7	107.33	107.49	104.41	107.76	105.37	107.6	107.44	106.71	105.46	105.16	107.91	105.15	108.13	104.44	105.52	106.75	105.9
112.94	112.63	111.88	111.6	111.7	110.82	111.58	109.44	111.32	111.07	109.39	111.34	111.9	112.09	111.34	109.59	108.8	110.63	111.58	109.07	110.79	112.9	109.91	111.27	110.63	111.22	110.48	111.8	112.11	112.68	112.71	107.46	112.03	111.01	111.24	111.97	110.53	114.44	111.39	111.07	108.75	111.18	110.31	110.82	112.76	110.36	110.24	112.12	111.76	110.23
111.41	111.15	111.65	109.85	111.53	109.03	110.74	112.19	109.2	110.5	113.25	112.99	110.56	109.98	111.26	110.88	109.18	110.91	109.57	110.48	109.22	112.26	112.44	112.65	112.83	113.57	111.27	113.43	110.6	109.93	111.06	112.43	111.65	112.33	110.21	111.21	110.42	111.74	110.23	112.25	111.58	110.28	111.52	112.02	111.8	110.06	111.05	111.89	111.71	109.23
105.96	105.71	105.18	104.92	108.95	105.79	106.05	104.93	104.85	106.14	105.41	104.23	106.75	106.27	106.85	105.88	104.26	102.71	104.36	106.51	106.93	105.95	105.45	106.81	105.01	104.66	105.99	104.68	105.3	107.38	105.78	107.38	105.48	107.58	105.92	105.13	106.4	106.54	106.47	104.93	105.7	103.17	104.37	107.72	105.27	105.04	107.03	106.47	106.92	107.17
98.561	101.05	100.91	99.042	100.37	102.13	99.507	99.843	99.644	99.431	98.208	97.859	100.45	99.981	99.896	98.495	98.612	99.767	99.324	99.167	99.177	100.3	98.875	100.72	99.388	98.679	98.821	96.778	102.94	101.12	96.945	99.053	99.908	99.571	100.01	98.423	99.407	101.2	99.727	100.05	98.671	99.825	100.31	99.586	98.672	101.54	99.369	100.05	99.598	99.766
107.02	106.37	104.86	106.1	107.98	106.17	106.41	107.23	107.07	104.98	105.82	105.92	106.56	109.39	106.67	105.11	107.18	108.25	107.24	106.29	107.17	107.75	107.05	104.48	108.44	107.75	106.75	107.38	106.92	103.48	105.6	107.91	107.31	105.02	107.44	105.26	107.65	108.69	108.18	108.17	105.94	104.02	105.14	107.49	108.49	107.5	107.91	106.86	108.31	108.11
109.88	110.06	109.88	109.33	109	110.07	110.7	112.94	110.35	110.2	110.72	110.32	109.25	110.44	109.92	109.17	110.94	109.77	110.85	109.31	107.67	108.93	112.1	110.12	111.7	111.44	110.72	111.04	111.24	113.1	110.12	108.62	111.37	109.68	111.34	109.12	109.65	111.21	112.02	109.36	109.31	112.27	111.32	111.78	109.75	111.02	111.15	111.33	111.37	109.87
109.63	107.51	109.48	109.14	109.61	110.29	108.63	107.77	109.53	111.39	110.32	110.18	109.26	110.27	110.66	107.92	111.04	109.86	109.64	108.54	111.98	109.94	111.55	108.14	109.72	110.26	110.76	110.84	110.3	111.08	109.34	107.33	109.88	109.12	110.04	109.17	109.63	108.05	108.53	108.12	110.21	106.94	108.11	110.19	108.89	111.6	109.74	110.76	111.3	110.76
105.76	109.13	106.82	106.18	106.45	107.36	107.92	107.72	108.21	105.37	107.03	106.25	105.44	105.86	107.77	106.92	107.11	104.77	107.72	106.32	108.13	107.22	106.14	107.09	105.21	105.52	106.73	107.07	106.3	108.68	105.76	105.66	105.64	107.84	105.76	106.21	108.62	108.13	104.56	105.06	106.21	108.68	105.35	107.08	105.88	106.89	105.26	104.38	107.38	105.41
103.72	103	104.31	106.75	105.79	105.05	104.05	105.36	104.53	105.19	105.54	106.48	105.08	104.95	105.72	105.25	103.9	105.2	104.43	106.98	106.47	103.8	103.73	105.03	103.74	104.63	106.92	105.12	105.03	105.36	106.02	105.44	105.04	107.88	102.37	104.61	106.56	104.81	106.38	105.29	106.18	105.82	103.19	103.18	103.7	105.71	106.99	105.88	106.72	106.59
115.04	116.39	117.96	115.09	117.18	116.12	113.32	117.75	116.55	117.71	116.07	117.53	116.1	114.88	118.05	114.63	115.2	117.02	115.09	116.03	117.72	115.59	116.01	116.94	114.84	113.95	115.22	115.41	116.45	116.89	113.77	116.16	118.46	115.69	114.62	114.76	115.78	115.56	114.58	115.76	115.45	117.36	116.88	117.33	116.08	114.17	115.17	118.09	115.93	114.87
110.5	112.98	109.79	111.8	113.42	112.13	110.02	111.66	113.28	111.89	113.41	111.86	111.59	112.4	110.88	112.27	111.35	109.42	110.64	111.61	111.94	111.27	112.55	110.65	113.3	112.85	112.52	111.99	111.73	111.24	111.53	113.18	111.09	113.07	112.17	112.13	110.02	112.7	111.33	111.42	112.44	112.29	114.21	113.63	112.86	110.56	112.06	110.04	110.66	112.11
111.39	110.72	110.57	109.7	108.35	110.76	108.35	109.28	109.44	111.09	106.89	112.54	109.72	109.92	109.26	110.99	111.25	107.95	107.78	110.45	111.34	109.66	108.07	109.42	111.35	109.51	109.14	106.48	108.65	113.84	109.12	110.36	111.1	110.78	109.56	109.05	109.01	109.48	111.21	108.66	107.62	110.19	110.29	109.82	109.23	108.66	109.21	109.38	108.71	110.15
106.22	104.48	104.48	105.82	105.31	104.17	106.06	105.38	101.34	105.79	105.13	106.27	106.92	105.38	105.06	104.66	108.13	103.06	105.87	103.51	104.58	105.95	104.71	106.98	104.5	106.98	106.43	105.88	105.95	104.82	105.69	106.85	103.96	105.57	106.12	105.06	104.39	104.27	107.91	105.24	105.77	106.03	106.95	105.5	106.05	105.34	106.89	104.66	106.66	105.9
103.94	103.63	104.98	104.9	104.87	105.51	102.84	104.59	104.2	103.89	103.61	105.53	103.19	104.05	104.61	102.64	104.54	106.89	105.43	103.97	104.17	104.19	104.33	104.86	103.9	102.36	104.72	106.35	105.31	103.8	104.11	103.79	105.96	106.82	106.21	104.53	105.4	105.17	102.83	101.85	106.18	105.52	104.76	104.34	106.64	105.58	102.78	105.1	102.98	105.32
108.32	104.39	107.33	107.72	105.56	107.42	107.08	106.88	108.19	107.62	106.67	106.43	106.19	106.34	106.52	108.67	104.12	106.99	108.56	107.8	107.27	106.41	107.11	106.02	105.62	105.27	109.3	106.81	105.12	106.07	106.29	109.31	106.82	106.75	106.51	105.55	108.25	106.06	106.28	105.67	104.73	106.02	105.31	106.12	108.14	107.63	107.32	107.86	107.16	105.36
102.86	103.33	106.93	106.38	106.15	105.62	106.18	106.37	105.98	105.51	103.84	106	106.61	106.88	105.65	105.56	106.39	104	104.46	105.53	105.57	108.12	104.95	106.36	104.47	101.92	106.57	105.62	105.6	103.24	107.82	104.99	102.95	104.89	105.85	105.53	105.27	105.12	103.78	106.01	104.98	105.27	107.41	107.48	103.72	104.8	106.5	103.9	106.37	106.38
103.44	106.66	105.1	104.77	104.13	105.13	107.5	106.08	106.38	108.79	104.97	107.15	106.33	104.33	105.08	107.9	105.69	107.17	106.41	106.57	103.98	104.57	103.56	105.76	106.99	105.66	105.38	106.82	106.75	107.67	106.81	106.35	103.19	105.82	104.52	104.06	104.33	105.93	108	107.12	105.61	105.88	103.72	103.77	106.42	105.1	106.15	105.32	104.08	104.84
113.43	112.5	111.58	114.89	113.19	112.69	111.92	112.27	112.84	113.66	111.8	113.4	114.45	113.05	115.04	112.74	112.34	112.74	113.15	111.78	112.83	112.36	114.29	113.27	111.51	113.17	111.78	110.24	113.24	112.11	112.53	113.38	113.89	112.93	111.71	112.67	110.95	112.43	112.79	111.34	113	113.92	113.05	111.53	113.7	115.31	112.26	112.2	114.7	113.28
105.18	105.96	105.62	104.73	106.74	106.6	105.22	104.36	104.46	106.21	104.7	105.78	105.66	108.31	104.49	102.15	106.01	104.05	104.52	104.91	103.16	104.75	105.05	105.33	104.77	106.33	106.54	105.49	103.96	106.43	106.67	106.32	104.22	104.41	104.32	106.04	106.75	105.21	103.86	104.72	103.81	104.03	105.59	103.77	103.96	104.17	105.77	103.55	106.61	103.62
118.29	116.51	118	116.2	118.29	115.68	118.75	115.69	116.4	117.86	117.01	117.73	119.06	117.27	117.81	118.5	118.7	117.42	118.26	118.72	117.98	117.51	117.25	118.7	118.94	117.94	120.23	116.81	118.57	117.03	119.77	116.54	117.67	117.56	117.84	118.59	116.33	116.88	120.31	118.09	116.09	118.01	119.85	116.35	118.56	119.31	116.54	117.49	117.25	120.12
120.05	117.97	116.24	119.49	115.38	116.45	118.43	116.67	119.32	117.01	118.33	120.21	117.12	118.62	115.38	117.78	115.42	118.15	116.57	117.46	117.49	116.12	117	118	115.72	117.49	116.57	118.03	116.81	116.07	117.31	116.41	117.26	115.64	117.24	117.64	117.6	120.09	118.02	119.13	116.82	118.1	119.5	118.78	118.89	118.48	117.4	118.48	118.08	118.49
105.8	106.7	105.26	105.18	108.03	107.13	104.5	103.14	104.62	108.64	108.99	105.53	105.33	106.51	106.31	104.87	105.42	105.3	106.86	107.45	105.27	105.22	104.92	104.98	105.04	107.67	106.16	105	108.12	106.16	106.08	104.97	105.69	108.58	107.23	105.42	105.66	107.51	105.87	108.35	105.13	106.14	105.33	106.43	105.81	106.55	106.15	106.37	106.77	106.26
106.95	105.1	106.64	105.92	103.63	107.15	103.27	105.45	105.69	106.44	105.1	106.95	108.81	106.04	105.38	103.41	105.75	104.84	107.97	106.83	104.79	105.83	106.32	107.05	107.22	106.03	105.73	105.65	107.96	105.88	106.45	105.53	107.78	105.4	106.94	105.91	106.6	107.67	106.47	104.92	104.04	105.69	104.91	104.82	105.53	105.41	105.89	105.7	106.67	106.91
107.34	105.74	104.12	106.74	105.83	105.2	105.91	102.43	107.41	107.34	104.54	106.64	103.63	104.2	104.3	106.54	101.7	105.97	106.11	107.17	104.41	106.22	105.84	104.95	107.44	104.96	106.12	106.97	106.8	106.73	105.83	106.45	104.94	103.32	106.77	105.15	104.58	104.69	105.96	106.42	105.59	104.75	105.45	105.01	105.38	105.45	104.92	106.26	105.46	107.03
105	105.96	105.47	105.38	104.01	104.91	107.03	105.97	106.08	104.71	107.92	106.64	106.93	106.83	106	102.6	106.92	105.34	105.04	108.69	105.41	106.27	104.35	106.31	107.92	105.11	106.43	104.94	105.62	108.48	105.32	103.58	105.98	106.01	104.94	107.41	106.64	104.84	105.36	104.69	105.68	106.18	105.95	106.68	107.23	107.3	106.49	106.64	105.15	105.91
106.7	105.57	106.95	106.12	105.08	105.94	106.03	105.54	104.5	107.77	107.27	107.36	106.86	106.65	104.41	104.41	107.22	105.45	106.36	105.85	107.84	106.63	107.03	106.94	105.51	106.78	105.57	105.44	105.15	106.25	106.13	105.25	107.06	105.11	107.3	108.35	108.5	104.11	108.34	106.42	107.05	105.58	107.17	107.42	106.79	106.68	106.04	105.14	105.67	106.14
103.45	104.53	104.13	102.47	104.62	104.61	102.9	104.06	105.05	104.29	101.82	106.17	103.24	105.19	103.2	103.29	102.04	104.48	104.25	103.71	102.91	103.62	103.05	105.47	103.11	103.63	103.81	104.01	103.81	103.64	106.75	104.5	105.98	104.01	103.2	103.5	100.12	105.39	104.02	106.15	102.07	104.63	105.72	106.26	105.48	106.5	104.52	103.66	105.64	105.93
110.59	108.85	110.5	110.02	113.3	111.11	109.35	109.17	110.25	109.28	111.35	111.47	110.7	109.49	109.62	111.57	112.18	109.04	110.67	111.55	108.81	110.15	110.29	111.11	109	109.37	110.33	110.38	111.1	110.69	109.79	110.01	112.89	110.63	109.04	111.52	110.63	108.99	110.21	109.47	108.87	109.63	110.7	109	110.73	108.06	109.73	108.01	110.15	110.34
105.18	106.18	103.49	106.88	106.11	104.87	104.56	105.05	107.34	104.51	108.02	105.29	104.54	104.42	103.47	106.29	106.29	106.24	106.08	104.62	106.09	105.02	107.23	104.62	105.51	106.88	105.38	102.92	105.89	106.03	106.35	105.74	106.08	104.66	104.83	104.96	107.08	106.16	105.09	105.73	107.54	106.15	105.45	104.82	104.49	104.84	105.72	108.52	105.43	104.72
112.86	112.13	111.51	110.4	113.62	111.7	112.35	112.74	111.97	113.68	112.72	111.6	111.79	111.47	112.75	110.07	112.32	111.42	113.16	111.09	112.57	114.09	111.84	113.43	110.15	110.83	112.87	109.94	110.57	114.77	114.51	113.54	112.32	111.12	113.75	112.28	112.55	113.2	113.74	110.5	111.24	112.83	112.63	112.58	111.47	111.96	109.73	111.39	112.21	111.17
112.05	112.44	112.64	111.15	110.43	113.2	110.46	112.3	114.19	112.34	111.82	111.79	113.59	110.09	111.7	111.06	110.99	114.44	114.12	115.36	113.07	113.96	114.82	112.04	111.38	113.86	111.14	112.72	114.01	113.54	113.36	113.81	110.89	111.73	112.22	114.19	114.07	112.83	113.32	110.98	113.58	112.76	113.18	113.02	114.28	114.74	113.73	113.84	112.73	111.32
103.11	102.46	102.99	104.64	104.28	103.04	103.52	102.91	103.68	102.71	104.88	101.66	104.41	104.07	106.08	103.48	106.02	104.67	101.04	105.35	103.35	103.5	103.54	104.81	104.59	104.19	103.33	106.34	103.97	105.9	104.3	104	105.1	104.14	105.41	104.36	102.31	102.87	105.21	104.12	103.73	103.31	103.43	104.81	102.57	104.77	105.37	102.84	104.18	101.97
101.18	99.907	100.54	99.381	100.06	103.7	101.74	99.931	100.07	99.744	102.09	100.49	102.05	100.58	99.778	100.59	99.793	98.404	97.802	100.83	102.51	99.305	99.996	99.461	100.83	98.455	97.409	99.87	100.75	100.17	102.53	100.17	100.74	101.78	100.85	101.87	100.53	99.665	99.967	99.159	99.17	100.4	101.9	99.127	100.66	101.45	103.23	100.71	98.347	100.92
105.23	106.46	104.31	107.75	104.48	105.92	107.75	106.85	107.16	108.03	106.2	106.16	105.48	104.7	105.8	104.91	106.33	106.69	104.1	104.27	106.2	106.4	107.28	105.22	104.72	106.56	105.14	107.32	104.49	107.45	106.67	103.95	105.65	107.14	107.3	108.9	106.47	106.89	105.85	106.24	107	107.28	106.91	107.17	105.45	106.58	106.73	110.39	107.6	106.09
99.619	102.38	101.6	100.79	101.2	98.94	101.97	100.73	99.979	101.05	100.01	102.6	100.53	101.72	101.99	102.63	102.84	98.39	99.548	101.18	101.06	102.19	101.75	100.72	98.535	100.48	98.527	100.17	100.08	102.56	99.942	100.87	100.71	101.74	99.866	98.15	100.6	102.52	102.67	101.82	100.57	102.55	101.29	102.15	101.5	104.14	100.57	98.732	101.93	100.25
104.56	101.59	102.01	103.44	104.36	102.95	106.96	103.32	104.71	105.58	104.61	102.57	103.53	104.47	104.96	103.13	103.73	103.75	104.37	104.3	106.89	104.26	103.49	104.37	103.07	102.24	104.79	105.96	103.61	105.48	104.49	102.88	105.1	102.55	105.87	103.42	103.39	104.27	103.77	101.96	104.2	105.31	103.04	103.96	103.95	106.38	105.76	104.47	103.23	103.88
106.55	108.14	105.95	107.55	106.23	107.35	106.85	104.86	107.94	108.64	106.49	106.78	105.86	107.59	105.7	109.27	105.71	105.78	107.1	105.36	106.89	106.19	104.38	108.34	104.45	108.14	106.42	106.46	106.06	106.75	108.21	106.54	106.5	105.74	103.57	107.44	107.23	105.86	105.2	104.22	103.77	105.21	106.19	105.64	105.15	104.24	105.95	104.43	104.92	106.17
106.08	105.81	106.08	104.1	105.01	104.78	103.94	105.21	107.72	105.06	105.6	106.11	107.48	103.28	104.56	105.82	105.13	104.13	104.04	103.48	103.78	105.87	103.77	105.03	103.91	102.97	106.08	106.09	103.41	106.21	105.07	104.23	107.04	107.04	104.56	108.53	105.58	107.1	104.65	103.95	105.59	106.18	105.21	103.62	106.4	104.5	107.7	106.22	105.8	103.12
105.06	106.86	107.66	104.69	105.99	106.56	104.89	102.53	109.95	105.85	106.2	107.13	105.93	106.77	106.72	106.2	105.97	106.57	105.39	106.95	107.55	106.8	107.54	107.51	108.65	104.32	107.17	106.03	104.06	107.77	108.53	106.08	106.13	104.88	105.59	106.75	107.83	107.46	106.61	106.28	106.22	104.14	108.17	106.2	106.65	105.19	106.24	104.43	106.61	104.94
103.44	108.29	104.43	105.1	105.97	106.99	107.63	106.23	104.97	106.45	105.25	105.65	107.02	104.54	105.31	104.79	103.51	106.22	104.7	104.98	102.18	104.66	105.49	105.4	106.4	105.27	106.57	103.69	105.67	105.52	105.07	103.38	104.35	108.32	106.35	104.53	105.67	105.59	104.86	106.9	106.79	106.02	103.92	102.26	102.34	106.18	106.56	104.51	103.93	103.17
105.12	103.27	105.79	105.77	103.76	105.74	105.49	103.27	105.68	104.6	106.12	107.18	104.41	105.88	105.99	105.17	104.98	104.2	105.43	103.07	105.43	103.49	106.04	105.48	104.8	106.94	103.89	103.9	105.15	104.55	104.68	102.92	105.35	104.76	105.07	105.72	105.22	107.68	104.62	104.05	106.15	105.93	104.55	104.04	103.96	104.04	106.62	104.64	105.81	105.13
111.5	110.78	109.44	112.41	110.17	111.77	109.63	110.58	109.78	110.88	111	112.14	110.05	108.73	108.17	109.89	108.06	108.8	109.9	111.79	111.92	110.82	111.72	109.2	108.97	109.67	109.58	111.24	110.29	110.84	109.72	110.35	111.86	109.44	110.12	108.28	110.37	109	111.38	106.05	109.47	109.73	109.46	106.62	109.03	109.74	109.59	111.38	110.25	109.4
101.79	100.73	97.425	101.43	100.27	101.03	98.48	99.285	98.091	99.187	103.27	100.5	101.14	100.8	98.981	100.25	98.28	100.66	100.59	99.807	99.338	99.807	99.312	101.44	100.66	97.732	101.88	101.33	99.855	99.548	100.56	99.512	103.68	100.59	99.627	102	101.79	101.32	102.71	101.89	99.884	101.14	100.63	99.702	100.59	101.51	99.951	99.364	100.82	99.362
99.444	97.93	98.208	100.53	98.056	99.463	100.02	98.395	99.453	98.82	101.67	100.9	101.72	100.19	100.1	100.02	101.24	102.79	99.803	97.595	98.742	99.714	100.98	98.733	100.19	100.54	99.948	99.031	99.09	98.321	100.92	101.67	100.19	102.1	102.03	97.934	99.5	99.69	98.073	99.739	103.57	99.97	101.59	99.01	98.662	99.613	100.22	100.12	100.35	100.39
99.76	99.859	101.56	103.14	99.435	99.836	97.602	101.85	102.21	100.42	99.89	101.07	101.28	100.18	100.2	99.431	102.03	99.337	102.09	98.635	99.972	100.14	99.658	100.97	101.39	99.235	99.153	101.74	98.585	99.768	99.19	100.84	100.79	99.92	99.33	100.11	99.631	100.01	99.405	100.19	101.23	100.11	100.98	101.83	101.14	100.85	100.33	99.696	100.45	98.044
115.35	115.11	114.37	116.98	117.95	115.77	115.23	117.7	114.4	113.98	116.33	114.87	117.01	116.36	116.43	115.89	115.57	116.67	113.25	115.14	116.96	113.48	117.56	117.82	116.63	118.94	116.02	114.93	115.22	117.93	116.47	114.99	116.77	114.07	116.89	115.95	115.22	115.09	117.62	117.19	114.45	116.13	114	117.12	117.88	117.69	115.15	116.62	116.35	116.61
111.48	109.4	111.19	111.61	108.81	110.3	109.87	110.23	110.61	108.84	111.05	108.68	111.67	110.46	111.27	109.53	111.41	108.24	109.94	109.67	107.26	108.3	108.33	110.75	109.31	109.5	109.01	109.21	111.01	108.9	109.59	109.92	110.31	108.51	108.33	107.35	110.79	109.99	108.61	109.5	110.23	110.72	110.01	108.89	110.52	107.52	107.62	110.68	111.02	110.83
99.19	99.363	99.768	98.799	99.663	101.47	100.95	101.77	98.745	100.52	99.191	100.39	99.234	98.113	99.709	98.89	100.57	99.789	100.33	99.023	97.54	98.43	100.07	100.23	99.737	98.983	99.104	100.22	98.008	98.183	100.74	100.29	100.46	99.442	99.063	100.25	100.16	99.076	101.2	99.491	101.64	98.99	99.485	100.63	99.514	99.7	98.537	98.443	101.28	101.27
100.56	100.32	100.53	102.2	98.398	100.37	99.877	102.43	99.683	103.14	99.597	98.82	99.63	100.2	99.32	102.71	100.91	99.577	100.67	99.817	100.99	102.4	102.01	101.12	99.193	100.82	100.93	101.49	98.719	100.13	100.23	101.11	102.14	99.903	100.31	100.64	99.028	97.44	99.855	100.44	100.02	99.418	98.548	99.876	100.93	99.997	101.04	101.73	99.203	100.56
108.02	106.96	107.37	105.04	106.31	105.01	106.5	106.31	107.48	107.52	107.18	105.31	104.89	106.07	108.34	104.35	108.5	107.34	108.86	105.55	107.36	108.91	106.09	106.24	106.09	104.42	107.73	104.61	105.43	105.24	109.93	106.86	107.04	108.82	107.02	107.16	108.24	106.67	105.87	104.93	108.72	106.05	106.44	107.46	107.33	105.2	103.65	105.61	106.93	105.28
111.04	113.16	109.39	111.91	112.11	111.63	111.75	109.75	112.34	109.68	112.08	110.78	112.63	107.93	111.1	111.58	108.71	110.09	111.18	111.76	112.2	111.18	110.65	110.98	110.23	113.87	110.83	111.31	111.09	110.89	112.62	110.99	111.69	113.28	108.31	110.3	110.69	112.42	110.14	112.46	110.25	111.82	112.06	111.71	109.75	111.98	111.99	110.01	112.03	111.38
107.1	106.24	105.33	106.61	108.24	106.6	107.65	105.76	106.26	106.31	107.19	106.62	105.81	108.46	106.17	106.49	108.25	106.35	105.1	105.77	107.22	105.4	104.54	107.11	106.54	106.16	106.06	104.93	107.64	105.94	107.56	107.97	104.47	106.14	104.82	105.15	107.64	103.46	105.88	106.61	108.26	109.85	106.44	107.06	106.6	108.01	104.44	106.48	106.75	108.96
117.14	115.5	117.04	115.56	114.73	116.39	116.93	113.68	116.67	116.59	117.42	115.16	115.64	116.61	117.77	115.42	119.32	117.36	117.96	115.86	115.52	118.26	114.41	115.73	116.67	114.24	115.54	115.74	117.2	116.31	118.16	115.76	114.27	114.98	116.09	114.87	115.25	116.41	116.82	116.37	114.09	115.86	116.49	115.26	117.47	117.45	115.72	116.82	116.64	116.37
106.34	104.98	107.3	106.17	106.94	107.32	107.13	104.3	105.37	104.43	104.87	107.51	106.62	107.59	104.95	105.57	108.57	106.44	105.87	106.37	106.31	106.56	106.04	105.76	106.48	107.26	108.36	105	106.26	106.66	106.41	105.52	107.51	106.54	107.92	106.87	105.49	105.3	106.73	106.5	107.99	107.33	104.25	107.32	106.24	105.54	107.7	107.04	105.17	106.33
105.94	104.96	104.93	106	106.39	106.11	107.59	106.98	104.96	105.84	105.3	109.31	105.66	107.94	107.35	107.08	105.02	105.34	103.41	109.91	105.26	109.04	106.22	107.07	106.82	107.42	105.46	106.75	106.32	104.7	106.84	106.54	106.15	108.68	104.18	106.68	105.49	106.06	107.18	106.8	106.34	105.01	109.18	106.85	107.04	105.1	105.4	105.78	106.46	107.08
108.26	110.68	112.19	110.2	109.12	110.26	109.45	112.17	110.55	112.47	110.98	109.26	110.89	110.69	108.93	109.31	111.12	110.24	107.41	107.65	110.98	108.57	112.55	112.28	110.59	108.63	111.93	111.1	112.36	111.04	107.91	110.66	109.71	110.42	112.64	112.34	111.83	113.04	110.59	109.26	110.89	109.38	110.28	109.14	111.17	110.52	111.01	109.11	109.74	109.02
102.42	103.01	105.58	104.92	106.42	104.22	104.64	100.61	101.92	103.95	105.39	103.52	102.69	103.33	104.31	105.86	103.54	104.69	104.42	105.47	105.41	105.1	102.77	106.18	103.16	105.32	102.49	102.94	104.27	104.11	101.99	104.52	104.08	103.73	106.55	103.96	104.1	105.31	104.2	103.26	104.56	103.43	103.21	105.86	103.59	103.62	103.28	105.16	103.73	103.12
107.7	105.93	105.37	105.82	107.94	105.13	104	105.75	104.97	104.89	105.01	105.1	105.75	105.23	105.18	105.26	105.7	106.74	104.5	105.05	104.46	106.66	105.82	105.62	106.88	107.06	105.22	107.27	104.09	104.59	104.11	105.87	104.27	107.42	106.36	105.09	104.56	106.53	108.2	105.88	107.73	104.8	105.63	105.97	106.99	105.82	106.64	105.93	105.87	103.94
117.58	117.28	117.91	117.79	116.27	117.78	117.74	117.45	117.87	118.68	120.08	117.32	117.23	119.11	118.61	118.53	118.05	118.15	116.06	118.35	115.3	117.32	116.5	116.7	118.81	117.41	119.07	117.81	118.37	117.94	117.24	116.1	118.99	115.36	118.91	117.76	118.68	117.9	118.12	117.73	116.04	117.51	118.57	117.5	119.66	116.38	117.93	117.62	117.31	116.5
103.85	105.33	106.01	103.12	105.7	102.8	103.88	104.01	105.8	106.48	104.69	106.49	103.4	106.75	105.24	106.8	107.96	104.72	104.66	105	105.73	105.19	105.16	106.15	101.28	103.72	104.89	106.81	106.05	106.27	105.23	106.06	106.54	103.44	105.23	103.43	103.6	103.65	105.11	103.79	106.01	103.52	105.12	105.32	106.28	106.23	105.94	103.86	105.76	104.14
111.41	113.54	110.05	110.99	115.22	112.46	112.16	112.25	112.75	110.78	112.5	115.44	111.55	113.08	114.03	112.17	110.59	114.16	113.11	111.65	114.23	115	111.93	114.86	112.96	112.35	113.89	115.49	112.78	112.81	113.49	109.85	112.54	113.28	113.06	112.03	111.45	114.38	112.35	111.87	113.36	112.48	112.76	112.88	113.19	111.75	109	111.7	112.28	110.4
101.05	101.8	100.94	101.38	97.908	101.22	99.077	100.04	99.15	101.32	99.696	100.88	97.877	99.656	101.62	100.63	98.32	98.261	101.53	97.454	101.6	101.68	97.074	98.654	99.175	99.976	98.127	99.002	98.429	99.54	100.33	100.34	99.632	101.22	99.474	99.219	101.67	100.55	99.363	99.587	100.46	99.429	99.196	100.25	99.304	102.01	99.767	100.16	99.925	101.6
107.04	107.88	106.2	105.42	107.1	106.6	106.14	105.83	108.21	106.18	108.65	106.76	105.51	106.77	106.64	104.88	103.95	107.75	109.2	103.91	105.63	105.77	107.88	105.59	107.8	107.41	106.24	104.4	105.53	105.64	105.25	106.66	108	106.34	105.52	108.37	106.97	105.74	106.14	107.74	106.74	106.82	109.88	108.4	107.24	104.83	106.89	106.47	106.61	105.86
102.6	105.68	106.81	105.33	103.17	102.53	105.1	103.49	104.03	104.31	104.94	104.61	102.61	105.54	103.93	104.65	104.66	103.08	104.46	105.45	105.07	103.94	103.71	103.81	104.16	101.84	102.46	105.9	104.78	105.12	104.56	105.73	104.57	102.69	104.92	103.15	103.09	103.41	106.25	106.25	104.24	102.49	103.45	102.32	103.65	102.7	104.83	104.15	105.54	103.6
103.12	106.34	106.74	106.09	102.24	104.59	103.37	104.37	104.38	103.71	104.67	104.76	105.37	107.54	103.53	105.11	104.12	104.55	103.87	107.83	105.03	104.64	105.7	105.49	102.47	103.49	106.5	105.67	106.29	103.68	104.84	104.21	104.51	104.6	104.28	101.56	104.91	106.6	102.37	103.99	105.06	106.58	105.27	105.72	106.22	104.87	107.14	106.15	106.73	103.95
105.71	104.45	105.5	106.55	105.49	107.36	104.13	107.39	108.56	105.33	104.64	106.11	107.2	105.02	105.66	107.39	104.17	106.23	106.63	105.11	105.71	109.09	104.18	109.36	107.76	108.64	106.1	106.63	106.91	105.28	103.48	108.01	106.53	106.62	105.94	106.19	105.25	106.96	107.16	104.2	105.3	105.98	104.63	106.66	107.34	106.76	105.9	107.27	105.1	106.34
105.03	105.57	102.95	105.44	105.68	103.72	104.41	106.67	105.47	106.49	105.7	104.41	107.59	104.29	106.87	105.34	107.71	105.72	107.78	104.98	106.28	105.04	104.48	105.42	107.01	106.1	105.01	104.78	107.19	107.56	105.05	106.57	104.52	104.33	105.27	107.25	105.43	104.33	105.84	106.28	107.49	107.06	104.67	105.92	106.84	104.99	105.75	104.56	106.58	106.91
104.55	107.07	106.09	104.61	104.95	104.98	104.72	105.38	106.86	103.68	105.84	104.45	105.81	106.39	106.45	106.24	105.83	107.79	103.15	103.59	105.89	103.71	106.15	104.25	105.03	105.34	106.82	105.4	106.73	105.47	105.26	106.07	105.9	105.18	105.76	105.07	107.09	105.26	104.31	104.61	106.91	102.92	105.16	106.56	103.89	104.27	105.71	106.91	106.33	105.59
105.7	104.79	108.85	104.87	105.58	106.93	105.41	105.28	105.24	105.69	106.38	105.56	107.94	106.06	104.58	106.62	106.34	106.9	105.89	106.1	104.08	106.77	106.91	106.79	106.24	104.97	106.63	108.73	104.83	104	105.76	106.83	106.26	105.29	106.45	105.31	108.44	105.82	106.46	106.16	103.88	104.58	108.05	104.71	105.01	103.62	105.82	106.1	104.87	105.68
110.96	113.62	113.56	113.16	112.13	112.88	110.91	109.74	111.68	113.33	111.34	113.03	112.81	114.59	111.92	110.54	111.95	114.01	110.42	112.91	112.48	110.2	112.35	113.16	109.83	112.69	111.65	111.55	110.51	112.14	112.59	110.66	110.5	112.47	110.27	110.68	112.85	110.56	109.06	110.35	111.56	109.31	112.61	110.03	110.96	112.67	112.6	112.75	110.73	112.73
110.09	110.83	110.49	109.07	112.3	108.82	110.36	113.53	109.93	114.08	111.23	112.53	110.79	112.59	111.41	110.16	111.19	111.31	111.77	112.9	110.28	111.6	110.55	112.37	110.02	107.11	111.72	111.3	110.17	112.12	110.93	109.64	110.67	111.48	111.62	111.07	113.55	111.2	110.33	110.31	108.43	108.87	110.96	112.15	109.52	110.99	110.5	114.53	111.51	111.73
107.01	103.84	105.83	105.01	104.72	104.07	104.97	107.4	104.49	105.51	105.05	106.99	105.34	103.03	107.26	105.4	105.88	106.25	104.99	102.81	106.05	104.41	105.57	104.89	104.83	105	103.52	105.56	105.47	104.88	105.09	105.44	105.37	106.35	107.03	104.11	106.04	102.85	103.94	105.58	103.44	105.14	105.01	104.51	106.18	104.83	105.16	105.11	106.38	105.83
99.541	99.016	102.5	102.46	101.27	101.54	99.88	99.478	101.31	99.881	100.41	99.687	98.73	100.48	99.514	101.47	98.198	98.786	100.88	101.39	101.97	99.245	97.63	100.33	101.63	101.22	100.96	99.083	100.05	99.92	103.4	100.52	102.54	99.244	101.05	101.65	99.341	99.828	100.06	99.873	100.49	97.66	100.53	99.123	100.54	101.85	102.57	101.05	102.04	100.45
99.14	99.098	101.81	98.951	99.366	100.1	101.02	99.219	99.557	99.553	98.928	102.39	100.13	100.42	99.391	103.39	99.724	98.289	99.696	101.74	100.03	103.59	101.48	101.12	101.74	98.115	98.234	101.48	99.933	101.25	100.88	101.64	100.68	102.26	101.4	98.507	99.671	98.449	99.321	102.88	100.65	99.626	99.908	98.228	100.19	98.936	99.201	99.829	99.99	100.75
106.22	103.71	107.72	106.75	105.48	105.54	104.64	104.62	106.97	106.22	106.46	105.8	106.73	104.23	105.71	105.82	103.93	103.62	106.44	103.84	106.41	106.58	105.6	104.78	104.96	105.69	108.09	106.09	107.96	104.96	105.37	105.2	104	104.59	104.42	104.28	107.2	104.94	105.98	105.85	106.32	105.31	106.82	106.75	104.98	105.62	108.42	106.31	105.7	105.57
112.85	111.71	111.6	113.81	112.99	114.61	111.48	114.47	110.93	110.88	112.24	111.02	113.31	111.03	109.22	112.1	112.74	111.77	113.25	112.4	111.47	110	111.48	110.73	112.15	109.22	111.36	110.53	112.71	112.1	112.25	113.53	112.39	113.34	112.3	111.49	111.82	110.54	112.92	111.87	113.53	110.93	113.3	111.28	111.88	112.66	113.92	111.22	113.42	114.41
97.588	99.013	99.918	98.537	99.574	98.821	101.24	98.22	100.87	100.69	98.632	99.7	98.454	102.19	99.047	98.897	98.846	99.594	98.45	100.41	101.28	98.36	99.699	99.077	101.93	101.48	99.253	97.771	97.211	99.77	100.6	100.71	99.656	99.716	100.19	100.36	95.779	98.534	100.9	97.755	99.365	100.13	99.073	99.937	101.29	99.807	98.566	102.15	99.081	100.16
98.258	99.255	99.495	100.8	100.74	101.27	104.04	97.435	100.74	97.899	100.23	99.969	101.4	100.59	101.1	98.746	98.798	99.554	98.376	100.31	99.177	98.89	99.466	98.661	99.921	100.09	101.05	99.143	100.27	98.083	99.846	99.965	98.62	101.34	100.25	99.495	100.06	98.667	99.636	100.95	100.04	98.097	100.48	97.262	99.891	99.304	98.383	98.305	100.76	98.698
103.09	106.19	105.39	105.13	105.8	103.08	105.6	105.03	106.09	107.37	106.28	105.45	106.54	105.59	106.1	106.32	105.4	104.44	102.92	104.59	104.75	104.08	104.52	106.11	104.64	103.84	102.5	104.52	104.67	104.49	105.45	106.2	104.37	106.65	103.86	106.47	103.44	103.99	104.22	104.5	105.75	105.78	104.7	104.17	103.38	105.25	106.22	102.93	105.83	104.34
110.34	109.99	109.27	109.27	109.66	109.07	108.42	110.78	109.72	109.93	111.14	107.94	110.21	108.56	110.77	110.72	108.75	109.1	110.69	107.41	110.86	108.85	108.28	107.87	111.94	109.61	107.01	107.55	110.35	108.52	111.46	110.85	109.58	111.16	110.99	108.55	110.17	111.86	109.42	111.8	111.07	109.32	110.9	109.7	107.75	110.07	110.04	108.77	107.67	109.63
106.36	105.97	108.5	107.62	105.61	105.27	105.94	107.79	106.04	107.19	107.07	106.41	107.62	103.27	105.25	105.82	106.72	107.27	106.68	105.49	106.9	106.21	107.67	105.31	108.61	108.25	108.59	105.64	104.99	106.46	106.11	103.93	107.4	107.19	107.69	107.71	105.47	108.17	108.65	105.58	105.11	105.71	109.03	104.91	106.5	107.68	107.41	108.79	107.12	108.6
100.17	99.761	101.03	100.5	100.94	98.412	98.866	100.58	97.328	100.91	101.01	102.1	98.735	100.87	98.936	103.67	101	99.719	99.969	99.256	98.678	99.269	101.29	102.78	97.473	99.88	98.801	98.862	99.245	98.544	99.09	100.92	100.99	98.622	98.614	101.79	99.087	101.45	98.397	102.17	99.701	98.292	98.732	98.78	98.738	100.74	98.954	100.3	101.76	101.75
101.51	102.92	105.04	105	102.76	102.56	103.19	102.75	103.9	105.47	104.48	104.37	104.35	107.21	102.94	104.56	104.33	102.84	107.71	101.99	103.27	104.48	106.54	105.21	103.77	104.73	103.19	102.21	102.77	103.1	104.75	104.1	102.93	107.02	105.12	105.2	105.21	102.87	106.87	103.57	102.73	105.93	104.88	105.49	101.72	103.05	103.51	103.31	102.23	104.81
109.29	110.44	110.52	110.33	113.04	112.91	111.16	111.28	111.57	110.46	108.95	109.1	111.73	109.52	112.52	110.63	113.98	110.16	110.75	109.57	113.43	113.08	110.03	110.48	112.26	110.6	109.94	110.3	114.77	111.73	111.2	107.6	109.13	111.56	111.2	109.42	111.54	111.41	111.31	111.7	111.97	110.51	111.54	110.82	113.52	110	112.85	113.45	110.61	111.77
103.97	106.32	104.93	104.48	103.98	103.98	103.65	105.01	103.61	104.64	104.28	104.05	104.41	103.09	105.95	102.93	105.47	105.7	105.23	104.83	103.08	103.13	102.06	104.33	104.85	104.62	103.4	105.99	104.7	104.99	105.19	104.02	105.74	104.07	102.91	103.69	105.68	105.84	105.62	105.18	100.92	102.52	105.76	104.9	106.01	101.5	105.22	103.28	104.87	103.49
107.69	107.55	104.63	107.4	104.83	105.06	104.19	103.72	105.04	106.58	107.53	107.13	103.76	105.37	107.46	107.06	105.57	105.01	103.9	106.23	106.19	108.87	108.34	108.07	105.23	104.04	104.34	105.76	104.65	106.18	107.01	104.61	105.32	107.99	106.41	105.81	107.2	106.74	105.52	105.81	106.51	106.61	105.15	106.36	103.83	108.52	107.37	106.85	103.41	104.95
105.72	105.93	107.54	107.86	108.52	107.54	106.57	106.43	107.02	107.83	107.92	107.66	108.71	109.8	106.42	107.51	107.66	108.08	105.9	104.78	105.84	106.3	108.86	109.52	107.18	105.23	107.15	108.13	106.36	106.36	106.62	106.14	108.21	107.22	106.31	107.34	107.11	107.37	105.73	107.15	105.37	108.06	109.21	107.54	107.84	106.57	106.09	106.25	105.75	107.1
105.6	108.56	107.09	108.57	104.99	105.6	106.51	105.81	107.11	106.34	107.09	105.7	109.09	106.64	105.6	104.98	105.06	106.31	107.01	104.84	105.45	104.72	107.35	104.35	105.51	106.37	105.71	106.16	102.91	105.18	105.51	106.7	108.82	106.55	106.54	106.93	105.6	106.94	104.17	107.24	105.7	105.34	103.4	106.72	106.64	104.99	107.76	105.12	105.39	106.12
100.22	100.87	97.199	100.02	98.028	98.195	101.04	98.312	99.212	98.726	98.313	98.481	98.549	100.46	100.28	97.821	99.024	100.37	100.16	98.191	99.351	99.537	99.9	99.039	102.05	99.617	100.17	101.51	98.123	100.08	101.25	98.315	100.06	97.495	98.978	98.606	98.377	99.35	100.42	98.652	99.645	100.67	99.928	99.374	100.07	99.678	98.728	99.761	99.157	100.44
111.83	112.16	111.6	110.86	112.36	114.08	111.57	112.82	110.59	112.06	111.94	110.84	114.06	111.34	111.2	113.1	112.77	111.65	114.69	113.73	111.58	112.86	113.79	110	110.48	112.76	110.99	111.8	111.98	112.28	112.58	112.11	111.86	112.72	113.47	110.06	113.24	113.67	112.9	112.64	112.15	111.49	112.59	112.25	110.36	112.89	113.58	112.45	112.63	111.93
97.976	99.275	99.465	97.727	98.954	101.26	99.358	101.52	99.445	100.42	97.751	99.645	96.129	99.347	99.279	101.52	98.946	97.939	97.956	101.22	99.006	98.508	99.905	99.084	100.1	98.939	99.241	100.68	99.815	97.699	98.566	99.373	98.998	99.876	99.861	101.02	100.27	100.17	97.824	101.02	100.29	97.595	99.721	100.53	98.264	99.488	100.53	101.13	99.989	99.327
111.97	110.62	111.67	112.5	112.85	110.45	111.91	111.44	112.38	111.29	112.27	109.8	110.61	111.2	112.41	111.98	114.39	111.55	111.57	111.77	110.84	110.88	111.49	112.08	109.8	112.05	112.16	112.35	112.25	114.26	108.53	113.88	112.74	111.94	110.14	110.8	112.9	112.22	110.04	111.53	110.12	110.22	109.82	112.72	111.74	112.05	110.26	109.38	112.3	112.28
105.23	104.88	105.85	107.63	107.63	104.86	105.5	106.59	104.15	106.91	105.13	102.81	104.87	106.63	105.06	102.88	103.33	103.78	105.89	103.89	107.46	104.7	104.61	103.93	104.17	105.17	106.59	107.63	105.16	105.1	105.8	104.97	106.46	105.94	104.33	105.33	105.38	104.87	104.65	104.99	105.13	104.22	105.31	104.95	103.99	105.25	105.04	108.08	106.43	102.77
105.62	106.28	104.99	103.04	104.35	106.45	103.68	103.66	103.81	104.4	103.17	104.55	103.73	102.9	103.27	104.15	103.68	104.01	102.63	103.52	102.94	104.08	104.19	101.7	102.94	104.93	103.57	104.74	102.78	107.47	105.14	104.68	104.49	102.13	102.48	103.99	103.91	105.62	103.64	106.72	103.56	104.6	101.98	105.57	104.26	104.66	104.63	104.66	104.64	103.98
106.58	107.65	105.68	105.29	107.09	105.92	107.3	108.05	106.23	105.77	105.76	106.29	105.72	105.61	106.47	107.97	105.93	106.9	107.65	104.25	106.21	107.21	108.31	107.19	106.81	107.46	108.05	108.03	105.8	105.21	104.85	108.61	106.01	107.06	105.18	105.47	106.11	108.04	102.93	106.36	109.34	105.87	107.87	106.47	104.47	106.93	105.53	106.01	106.66	104.97
105.84	106.04	105.86	106.32	104.57	106.52	108.86	104.89	107.92	105.43	104.21	106.76	106.05	107.32	106.35	105.41	107.7	107.94	105.5	106.67	105.73	105.1	106.72	106.26	106.21	107.25	107.44	107.12	106.39	106.92	105.9	108.22	105.2	108.81	106.88	105.66	106.47	105.82	105.65	106.04	105.17	106.54	104.32	104.65	106.67	106.89	106	104.7	104.44	107.94
100.6	101.49	100.3	100.71	99.892	101.57	100.49	99.099	100.33	100.62	100.83	100.73	98.589	99.077	99.788	100.19	101.61	100.39	100.61	97.788	101.31	100.64	100.07	99.112	102.69	100.29	98.736	100.56	100.14	100.61	99.294	99.273	101.09	98.899	102.52	101.57	98.265	99.382	100.14	98.569	101.52	99.689	99.717	100.06	100.47	97.932	101.77	102.58	101.33	99.379
106.57	105.03	105.55	105.99	106.4	105.24	103.5	105.04	106.17	105.87	107.24	102.92	106.32	105.95	105.5	104.62	105.81	104.07	105.29	104.23	104.06	104.94	103.98	104.48	104.69	107.35	106.32	104.27	105.37	104.01	106.3	106.76	105.06	105.98	105.81	107.41	104.51	105.25	106.42	106.33	107.31	107.22	105.78	106.32	104.77	107.93	103.68	103.74	104.3	107.63
114.83	117.91	116.38	118.19	116.11	116.41	119.78	119.67	117.38	117.25	118.27	117.06	118.57	116.86	117.81	118.97	118.89	118.68	115.62	115.47	120.83	117.28	117.71	118.21	119.97	114.8	115.54	118.57	120.17	120.37	119.32	116.73	116.16	117.65	117.17	117.46	117.93	118.74	115.43	120	117.4	118.64	117.83	117.63	118.9	120.04	118.59	117.89	116.3	116.65
106.77	103.62	107.78	105.1	107.52	107.13	106.82	107.2	108.07	106.86	107.3	107.26	106.56	106.68	107.94	104.53	107.63	106.17	105.8	107.01	106.36	107.66	107	108.51	106.51	108.95	106.63	106.95	107.2	107.56	107.25	104.98	106.77	107	104.63	105.42	104.67	105.98	106.39	106	107.67	106.73	107.52	105.63	107.48	107.02	108.66	106.71	106.04	105.36
105.6	106.13	104.52	104.43	104.98	104.81	106.23	104.9	105.78	104.13	103.47	103.45	105.96	107.38	107.3	105.38	105.25	105.77	106.43	103.81	106.91	107.27	104.94	105.95	107.58	103.17	106.37	104.81	105.22	105.35	104.83	106.9	106.13	106.47	104.29	105.41	104.81	106.16	104.17	105.91	106.86	106.07	104.19	106.23	104.86	106.13	106.39	106.05	105.67	103.26
106.57	105.53	106.48	106.64	106.67	107.13	106.54	105.6	107.54	107.09	104.98	105.16	106.73	104.91	107.76	107.59	104.18	105.39	108.16	105.43	106.08	107.18	104.86	108.94	106	106.15	105.85	107.8	106.53	105.31	106.21	105.29	106.36	105.18	106.31	105.37	107.85	104.52	104.09	105.92	107.07	106.45	105.38	106.03	106.18	106.76	105.46	104.27	107.57	106.7
112.21	110.5	112.52	110.6	110.26	108.8	108.66	110.44	110.07	110.61	109.35	110.76	112.81	111.15	110.27	110.65	110.82	110.12	112.69	111.94	109.3	110.61	111.07	112.04	110.53	108.17	110.29	108.94	109.42	106.89	111.19	109.07	111.35	110	109.86	110.37	113.1	111.11	109.25	111.24	111.01	110.27	112.44	112.06	112.44	110.06	110.13	110.9	111.02	108.46
111.25	111.22	110.94	110.42	112.92	109.78	108.98	111.38	112.15	113.11	109.1	111.11	109.98	110.31	110.8	109.2	111.26	110.61	110.62	109.54	107.98	110.91	110.69	109.95	109.62	111.44	113.02	111.93	111.81	109.04	109.36	111.56	111.17	109.49	112.7	110.82	108.78	109.31	112.08	110.33	110.91	109.47	110.82	109.89	109.64	111.43	111.72	109.32	111.57	111.1
109.83	112.28	111.73	110.17	110.31	110.9	112.48	110.86	111.26	111.85	112.83	109.59	113.18	112.22	111.92	112.34	108.58	109.83	113.07	112.86	111.22	110.34	112.78	113.03	111.79	109.15	110.77	112.51	110.79	110.68	111.94	112.04	113.31	110.62	111.29	110.82	111.67	111.62	111.48	110.87	108.44	111.88	113.09	111.42	111.52	113.22	109.2	111.61	111.05	111.52
108.79	104.96	104.99	106.96	107.14	107.91	107.11	105.29	109.11	106.83	103.87	106.09	104.21	109.28	107.26	107.12	106.86	105.22	105.93	106.21	107.17	106.69	108.52	106.62	107.9	107.68	106.11	107.07	107.53	103.2	105.59	106.74	105.99	106.97	106.58	107.61	107.15	105.19	106.98	107.43	105.54	108.3	104.54	105.75	106.78	106.11	106.96	108.52	108.54	104.62
104.88	105.11	105.45	105.1	103.14	104.12	103.12	105.87	103.45	104.79	103.82	105.26	102.87	103.91	105.9	104.53	104.63	104.08	102.78	105.57	104.93	104.85	105.18	103.61	103.66	103.36	104.51	104.63	104.55	104.57	104.72	104.44	106.34	103.97	104.06	104.29	102.98	103.87	104.17	105.62	101.29	101.72	102.29	105.16	103.78	104.94	103.56	104.56	103.34	101.79
107.35	105.4	105.7	105.7	105.55	105.63	104.88	104.99	103.36	105.81	107.14	103.49	105.8	107.12	106.98	107.07	106.2	106.71	106.7	107.31	105.04	104.84	106.13	105.56	104.06	108.22	106.36	107.13	105.14	107.77	105.78	105.45	106.47	104.21	105.18	104.48	104.32	105.74	105.63	105.03	106.76	105.94	105.35	104.22	106.09	107.05	103.95	105.75	106.2	107.79
117.92	120.14	118.6	117.94	116.43	117.72	119.35	117.81	117.87	119.41	117.87	118.3	119.27	118.06	118.3	119.07	119.05	118.6	119.38	115.24	117.48	117.04	117.6	118.71	118.69	116.81	117.43	118.96	118.74	116.93	116.62	118.8	118.16	118.74	117.33	118.2	117.71	119.46	116.36	116.9	117.46	117.58	119.25	117.57	117.28	118.05	116.65	116.03	117.55	119.72
101.47	98.313	99.652	99.349	101.28	100.35	100.94	101.19	99.413	100.3	98.823	99.201	98.526	101.99	99.462	101.69	99.294	99.901	100.11	99.776	102.67	102.67	101.58	100.43	100.21	101.71	100.45	100.96	98.296	99.954	101.38	99.013	100.63	101.42	99.861	101.38	99.804	98.865	99.79	100.62	99.99	99.896	100.47	99.273	99.675	97.658	102.19	100.62	101.69	99.458
105.39	106.33	107.14	107.39	106.69	105.66	105.78	106.43	105	105.78	104.78	102.78	104.79	105.43	105.41	107.3	106.75	105.06	104.82	103.6	106.16	105.8	105.3	106.67	104.89	106.57	105.96	107.18	104.72	104.99	106.01	105.36	105.85	107.47	105.43	107.81	104.79	105.07	103.67	107.52	104.11	105.97	105.62	103.6	104.2	107.25	108.23	104.88	104.76	106.91
111.79	113.11	112.85	112.44	113.7	112.67	113.26	113.06	113.66	112.81	112.04	113.12	111.34	111.84	112.16	113.65	113	111.71	111.75	113.37	113.8	114.71	114.2	113.25	112.33	113.76	113.47	110.83	112.26	112.64	109.69	111.57	112.86	111.47	113	113.17	113.59	112.91	110.7	112.56	113.05	112.15	113.36	111.44	113.14	112.43	112.99	112.87	114.6	111.83
107.49	107.71	105.78	107.4	106.07	107.34	104.84	108.46	108.87	106.62	107.18	106.99	107.92	105.25	107.28	105.7	107.22	104.61	105.52	106.63	109.71	108.76	107.87	106.38	107.35	107.64	108.19	106.86	106.09	107.64	107.04	107.16	105.69	108.8	105.8	105.72	107.87	106.21	106.69	106	105.34	105.86	107.4	107.4	108	105.16	104.68	109.41	107.86	107.73
112.76	110.73	111.54	111.41	111.63	112.39	111.09	109.62	112.02	112.98	111.29	109.85	113.74	111.77	111.36	111.09	110.71	111.59	111.52	110.62	112.3	109.83	110.29	111.4	112.03	111.13	110.66	112.55	111.34	113.23	110.32	112.16	113.73	109.91	112.44	113.12	111.49	110.63	112.28	110.84	110.58	111.76	112.05	113.4	110.55	111.66	109.56	112.31	108.4	109.91
105.56	103.47	105.4	103.64	105.19	104.91	105.86	105.01	107.45	104.64	104.67	105.57	104.64	105.08	107.96	105.67	104.49	106.03	106.15	104.67	105.41	107.26	104.81	105.11	107.55	103.93	106.19	106.51	105.14	103.9	107.67	106.26	105.84	104.48	105.7	108.06	105.27	106.38	104.73	104.39	106.88	103.85	107.75	105.07	104.74	104.09	104.5	105.58	106.9	108.14
108.13	105.34	105.02	107.38	107.98	105.81	105.63	105.83	106.37	106.21	105.55	106.41	105.48	107.26	106.2	105.02	106.07	107.81	106.3	103.26	107.18	106.93	104.07	108.29	107.33	106.77	104.94	104.4	106.08	107.66	107.01	107.77	106.44	105.69	109.53	107.93	106.4	108.2	104.17	107.89	105.47	105.48	107.57	106.58	106.15	104.68	106.73	105.36	106.22	106.28
103.26	104.2	105.25	104.2	105.54	104.67	103.61	104.69	107.62	104.42	105.08	106.65	103.97	106.74	105.22	105.86	106.21	104.01	105.89	106.33	105.35	105.72	103.51	106.26	107.82	105.68	105.32	104.83	105.19	104.04	104.82	107.13	104.37	107	106.99	104.91	104.02	106.25	104.43	102.59	105.94	105.04	105.79	107.46	104.08	106.52	106.83	105.7	106.87	106.38
103.21	105.41	105.23	104.03	105.35	105.62	106.38	108.34	106.49	106.39	105	104.71	106.18	102.92	107.6	106.63	107.07	105.96	106.61	107.12	107.95	102.3	106.59	105.13	105.72	107.31	105.7	108	109.06	106.92	108.06	103.16	106.29	103.86	106.72	107.99	107.54	107.07	105.11	103.87	107.57	108.18	106.11	105.55	106.4	105.34	106.49	106.54	107.12	106.82
112.93	110.8	112.14	113.17	111.31	111.78	111.77	112.15	114.03	112.04	112.19	110	112.58	110.44	113.77	113.77	110.45	113.53	112.75	113.02	112.98	113.59	111.36	112.37	114.04	110.77	112.05	112.9	109.96	111.83	115.31	111.57	113.69	111.06	111.81	111.5	111.58	113.42	113.5	113.38	111.85	111.87	112.4	111.16	111.25	113.65	110.63	112.52	110.66	112.9
103.61	106.89	104.54	107.37	107.53	105.52	106	106.93	105.32	106.57	106.48	107.69	105.51	108.63	103.43	105.47	107.03	104.35	105.13	107.97	106.4	105.74	107.26	104.34	104.72	106.87	106.31	106.4	107.23	106.02	107.62	104.53	105.5	107.5	106.77	107.14	106.65	107.96	105.67	104.47	104.81	106.45	105.42	105.83	105.97	107.53	104.29	107.3	105.95	105.7
112.08	112.76	113.84	112.65	112.01	113.36	112.75	111.27	112.16	112.08	112.59	112.13	110.84	114.03	111.59	111.19	112.29	111.31	111.45	113.23	112.56	112.45	112.21	113.16	113.19	114.4	113.38	115	113.19	114.86	112.76	108.73	112.83	112.17	111.98	114.85	113.45	113.73	111.65	112.33	111.86	112.63	111.27	112.55	111.14	113.77	113.04	112.45	112.59	110.91
104.69	104.54	103.14	105.54	103.19	106.5	103.08	104.87	104.84	103.68	105.3	101.92	103.24	103.78	104.86	102.76	103.48	103.6	103.07	103.59	105.45	104.5	104.66	105.35	104.26	106.3	105.22	103.11	104.08	104.05	106.48	104.43	103.1	106.93	103.23	103.63	102.42	102.65	104.29	106.13	103.91	103.75	106.06	102.08	103.89	102.97	105.08	103.34	105.41	104.5
103.73	103.93	105.18	102.27	103.52	103.67	104.62	105.45	105.43	104.15	103.78	104.15	104.88	104.08	104.99	103.72	103.22	102.73	105.17	105.09	101.83	106.03	103.16	105.28	102.69	105.59	104.45	103.27	104.62	105.08	104.71	105.29	103.49	103.61	102.22	106.83	103.75	102.55	104.78	104.83	105.08	104.21	103.64	105.3	104.35	106.09	106.03	103.81	103.79	106.16
110.32	110.65	113.13	112.41	111.2	113.21	115.01	112.72	112.61	111.96	112.26	112.35	110.28	113.52	111.88	109.1	112.63	111.56	110.99	111.5	110.35	111.95	110.7	112.14	112.01	112.76	111.71	113.57	113.25	112.22	111.36	110.07	111.58	110.91	110.31	112.25	111.69	112.56	112.21	110.99	111.55	111.63	113.85	113.62	111.94	110.21	114.07	110.76	111.31	111.31
109.13	106.48	103.71	105.1	106.89	106.59	106.28	105.16	103.91	106.25	105	105.82	105.7	104.92	107.4	104.34	106.05	106.12	105.08	106.82	103.57	105.46	105.01	103.83	105.54	103.31	104.67	104.93	105.65	104.49	105.33	108.59	105.98	103.72	108.2	107.42	103.94	106.19	105.04	104.69	105.13	104.5	104.66	105.04	105.28	105.17	105.32	105.48	107.84	107.24
115.04	112.23	113.05	115.13	113.45	111.35	111.15	113.02	113.67	114.76	112.46	112.04	113.08	111.69	113.4	111.73	114.58	114.06	112.78	113.91	112.54	113.23	113.27	111.45	111.95	112.06	113.37	113.1	113.21	111.03	113.19	111.08	113.22	110.73	113.38	115.1	111.97	111.14	112.05	111.45	112.25	113.69	113.41	111.14	114.46	112.01	114.26	113.43	113.55	113.05
103.49	100.99	104.5	104.18	104.7	104.63	104.46	104.35	104.53	105.03	103.09	104.56	103.29	103.6	103.36	105.21	102.99	102.7	104.49	103.87	103.96	103.59	105.92	103.61	102.76	102.94	104.92	104.11	107.22	103.99	104.45	102.47	104.28	104.86	104.85	105.91	103.44	103.31	103.36	102.49	105.25	103.18	106.11	103.96	106.2	104.32	104.42	103.2	105.39	104.68
112.25	113.2	112.67	112.15	113.29	109.86	109.74	112.01	111.5	109.12	111.92	111.31	112.13	111.16	112.68	113.55	113.15	110.96	112.1	112.86	112.1	111.16	110.02	113.13	114.93	110.45	113.51	112.27	111.43	111.82	110.94	112.34	112.46	112.77	110.89	112.36	112.01	112.62	110.53	113.96	113.39	111.92	110.51	111.48	112.84	112.42	110.47	113.3	114.32	110.66
100.09	97.822	100.85	99.412	101.14	101.7	99.851	102.4	99.26	98.977	99.898	100.19	101.64	99.936	99.309	100.54	101.96	100.53	100.34	99.478	99.37	98.968	100.28	102.46	99.934	100.65	100.68	99.888	100.77	101.58	99.166	100.13	100.69	99.691	100.17	100.3	101.05	101.8	98.727	101.49	99.564	101	100.56	97.542	99.511	99.758	99.385	99.378	99.503	101.14
107.54	106.85	106.13	105.86	106.85	104.71	106.97	106.83	106.97	105.7	107.03	105.87	107.1	105.85	104.22	104.66	107.87	104.92	105.25	105.13	104.82	106.47	107.34	104.89	107.06	106.48	108.36	107.52	105.15	105.1	106.85	106.79	109.13	105.82	108.94	108.06	104.86	104.59	106.29	104.81	105.7	105.63	107.57	108.69	107.99	105.82	106.32	108.89	106.63	105.09
110.82	110.01	110.12	109.02	107.25	111.73	110.67	107.75	109.65	111.26	108.64	108.64	110.55	112.09	110.94	109.18	109.66	107.04	109.83	109.52	109.25	111.59	108.46	110.56	109.46	109.99	108.37	109.22	109.94	108.68	110.38	109.53	111.01	109.89	108.52	109.35	108.79	108.12	109.86	111.2	109.63	110.4	111.8	110.22	109.98	109.96	111.16	109.82	110.57	111.52
102.75	106.35	107.83	105.74	104.81	106.74	106.99	106.17	104.8	104.77	106.09	106.27	106.32	105.9	106.42	104.56	107.84	104.81	107	107.32	106.98	106.3	104.13	104.43	105.47	107.43	108.48	103.88	105.5	106	107.65	106.19	104.57	105.55	105.42	104.12	105.62	106.21	106.96	105.93	107.42	105.1	104.85	106.58	104.53	105.99	105.81	105.88	103.55	105.96
106.02	102.53	104.15	104.81	103.41	103.7	102.25	104.42	105.66	104.58	102.79	105.99	104.96	105.81	104.08	101.93	103.87	104.85	103.99	100.33	105.03	104.23	104.4	104.76	100.93	102.37	100.48	105.08	106.05	104.2	104.19	104.02	103.93	103.49	102.59	101.89	103.41	104.55	104.03	103.34	108.14	102.37	104.77	103.35	104.83	102.86	102.63	103.34	103.54	104.75
112.9	110.86	110.71	108.25	110.72	112.2	114.52	110.29	110.95	110.6	111.84	114.48	111.82	111.69	112.36	111.45	112.96	113.22	110.84	112.91	112.85	111.7	113.46	111.41	111.23	113.25	112.21	112.39	112.63	111.59	110.83	115.34	111.99	111.61	112.36	111.57	110.55	111.03	110.59	109.69	111.58	112.66	110.57	112.32	111.47	110.23	113.46	112.77	111.98	113.46
105.37	105.57	106.58	105.54	105.12	106.73	105.29	107.44	107.55	105.67	105.61	105.7	102.93	104.14	104.86	104.94	107.92	104.19	107.59	105.13	105.79	105.63	106.34	105.42	105.14	103.26	106.9	104.91	103.44	105.02	104.68	102.9	106.34	106.88	106.06	106.97	105.38	104.9	105.45	103.92	106.81	105.48	106.49	104.11	104.75	105.07	107.79	105	106.44	104.13
103.49	106.82	105.37	105.71	103.16	105.49	104.56	103.96	107.02	108.38	106.04	106.45	107.96	107.39	104.66	106.18	108.52	107.2	103.31	105.97	105.75	104.88	105	104.74	105.96	104.51	104.64	102.94	105.92	104.63	105.96	105.48	104.77	103.3	105.87	107.96	104.89	105.78	105.99	107.9	105.59	103.63	104.02	106.38	104.59	104.2	106.61	106.28	106.64	103.02
104.87	105.63	105.97	103.73	107.55	105.77	104.79	104.81	105.7	104.94	106.21	104.96	104.75	104.47	105.55	104.81	102.14	106.26	107.54	105.74	105.85	105.53	102.62	105.78	105.22	105.24	106.25	105.69	108.71	105.46	105.04	105.89	105.9	106.58	103.65	105.96	105.74	105.48	108.53	106.45	106.75	105.17	105	106.74	105.98	104.88	105.81	104.75	103.54	105.66
103.18	103.45	104.46	102.72	104.56	103.77	103.94	105.33	104.98	104.44	104.82	105.04	104.62	103.87	102.69	102.35	104.56	104.33	103.83	104.64	105.21	104.28	104.21	103.49	104.59	105.11	104.8	103.27	103.94	105.24	104.88	105.29	104.25	103.56	105.99	103.02	102.23	105.15	102.62	105.33	104.07	103.52	104.15	105.1	104.38	101.04	105.11	103.96	103.49	104.38
119	115.33	118.13	119.55	119	118.61	118.12	117.97	117.79	115.18	118.16	117	118.77	117.25	117.3	116.7	118.05	118.95	118.32	117.73	117	119.1	116.18	116.82	115.96	117.43	116.49	118.92	114.5	118.73	117.69	117.97	116.75	117.08	116.24	117.16	118.23	117.3	118.73	118.66	116.55	115.89	117.56	118.87	117.92	116.54	116.99	118.47	114.8	118.51
107.51	105.83	106.99	108.35	106.82	105.38	107.08	105.84	107.86	103.44	104.93	106.8	108.87	105.9	107.47	108.39	105.97	107.03	105.49	105.75	105.65	107.58	104.96	104.92	106.77	107.19	106.53	104.62	105.68	106.75	107.24	106.55	106.99	106.09	105.6	106.63	105.67	107.32	104.73	107.63	108.66	106.62	105.23	106.33	106.48	104.09	107.9	106.99	105.17	107.98
111.05	111.37	111.88	110.55	108.42	112.65	109.28	109.47	112.66	110.73	111.58	110.71	113.02	111.91	110.78	111.44	112.63	111.25	112.23	112.45	109.84	111.92	111.75	114.66	112.48	110.51	111.56	109.71	110.92	110.92	110.82	109.86	110.66	111.78	110.78	110.86	113.5	111.18	111.88	112.41	112.39	108.92	113.23	111.11	113.12	113.06	113.31	112.5	110.01	111.35
104.76	108.22	105.98	106.21	106.9	107.13	106.8	105.59	107.37	104.15	107.2	104.37	104.5	107.73	105.66	106.18	105.82	106.67	105.09	105.8	106.01	106.59	106.95	106.52	106.21	108.07	110.03	106.46	105.15	105.03	106.31	107.99	106.25	106.63	106.5	106.6	104.24	106.47	107.26	105.89	105.38	103.64	106.57	107.3	106.3	105.65	105.31	105.78	107.1	106.85
101.4	98.877	100.09	100.55	101.39	97.792	101.05	101.96	98.688	100.48	101.29	99.28	101.77	101.16	99.368	98.794	99.872	99.103	98.999	99.501	101.21	102.24	100.18	100.83	99.753	99.492	101.16	98.499	101.88	100.25	98.258	102.65	99.477	101.1	99.636	99.13	99.913	99.921	99.385	100.29	99.951	98.629	101.97	100.19	99.923	100.5	100.87	98.726	100.75	100.52
104.17	103.44	102.7	105.64	105.25	103	102.73	104.19	104.83	105.74	104.12	103.86	103.35	104.87	105.9	102.43	103.42	104.68	103.16	104.61	103.82	103.5	103.69	104.36	103.45	105.12	104.61	105.16	104.31	99.742	104.51	104.42	103.02	104.33	102.91	103.29	102.71	104.82	102.1	104.12	103.98	103.5	104.58	104.43	104.8	105.45	105	104.18	102.57	103.04
100.44	102.67	100.88	100.26	100.74	100.74	101	98.996	100.83	99.47	100.12	98.461	101.51	99.571	100.62	101.73	100.99	100.06	100.61	100.16	99.994	100.53	102.42	101.2	102.64	98.875	101.65	102.09	102.73	98.897	98.818	102.37	99.996	102.3	101.47	99.963	100.95	100.49	100.34	101.54	100.33	102.82	102.63	100.94	101.16	101.14	100.58	101.85	101.15	99.765
104.4	105.15	104.38	103.24	103.3	103.02	104.25	103.41	105.69	107.02	104.9	103.97	106.71	105.93	103.92	105.97	103.51	104.93	105.48	105.43	107.68	103.43	105.32	104.87	103.99	104.45	104.02	105.19	106.72	103.35	104.28	104.99	105.07	103.82	106.37	103.42	105.17	105.73	106	102.95	105.7	104.6	104.07	103.37	104.23	104.65	104.58	105.11	105.61	103.81
112.8	111.64	111.65	113.16	110.06	111.06	110.02	109.46	111.35	110.3	110.77	112.02	107.97	109.41	110.18	111.05	112.68	109.74	112.33	107.68	110.61	107.46	110.85	111.3	112.05	112.97	111.82	110.44	110.93	111.86	113.65	111.38	110.45	109.21	110.25	109.78	110.75	111.06	112.8	108.61	110.4	110.27	111.84	110.69	111.92	110.3	111.11	111.63	110.81	109.69
112.72	112.18	113.2	111.96	112.88	114.03	110.99	113.72	112.47	110.39	111.82	110.49	111.15	111.44	108.48	112.92	110.16	111.67	110.64	110.36	110.31	112.32	109.4	113.52	113.01	113.12	109.6	111.28	108.93	109.44	111.78	111.49	111.76	112.01	112.27	109.24	108.92	110.5	110.93	109.06	112.89	110.84	111.91	109.17	110.95	111.52	112.15	111.68	110.39	111.9
100.17	102.57	98.791	101.8	99.926	100.79	102.96	102.31	100.99	99.824	98.279	98.84	98.345	101.25	101.06	101.28	101.34	100.86	100.02	101.67	100.73	99.961	100.59	100.55	101.03	100.58	99.589	100.6	100.42	101.41	99.91	99.509	101.76	101.05	101	102.63	100.92	104.99	99.145	99.642	99.982	101.75	102.97	99.29	103.35	101.37	102.1	99.562	101.49	98.756
112.51	112.3	111.43	110.56	111.32	111.56	110.49	110.54	110.72	111.35	109.79	111.76	111.83	110.85	112.81	112.53	110.2	112.16	109.79	111.16	111.43	109.25	110.23	110.09	108.65	110.73	111.17	112.35	111.05	111.55	111.15	111.54	111.51	111.47	113.26	110.61	110.17	110.97	111.25	111.39	110.65	113.07	111.49	111.81	113.05	112.64	110.06	110.46	111.46	111.79
113.43	111.78	112.48	112.01	110.93	113.14	113.42	110.86	112.46	111.12	112.95	110.71	112.09	111.08	111.85	111.95	113.61	111.21	109.1	112.92	113.47	112.43	112.1	112.52	111.13	113.28	111.93	113.67	111.41	112.53	112.67	112.62	112.71	111.14	111.97	112.8	113.41	114.13	112.29	111.42	111.72	111.78	114.94	116.1	110.84	112.97	113.03	111.55	111.76	110.56
106.23	104.43	105.32	106.1	106.57	105.74	103.44	105.38	106.67	106.77	107.01	105.76	104.5	106.36	107.18	107.5	106.67	105.76	107.24	105.99	105.19	106.47	105.53	105.56	109.06	106.28	103.84	107.06	107.5	108.14	108.27	106.02	106.33	105.46	106.53	107.8	107.7	104.51	106.23	107.79	106.84	105.17	105.91	103.37	107.93	106.77	105.32	106.56	103.56	106.35
104.91	106.67	105.62	105.11	104.06	104.57	104.35	108.06	104.14	105.15	106.5	105.79	105.86	106.12	105.65	102.97	106.12	105.22	104.66	106.27	104.11	105.9	105.28	105.42	107.59	103.76	104.81	108.16	105.05	104.64	104.44	106.44	107.03	107.93	105.64	106.18	108.16	105.64	105.13	104.21	105.29	105.63	106.33	104.82	106.81	106.13	107.5	102.68	104.4	106.77
105.73	106.02	105.99	105.02	104.35	107.56	104.89	105.62	107.18	105.44	106.55	105.69	104.77	104.22	104.06	103.99	105.68	105.37	105.62	103.17	106.07	105.91	107.11	104.88	104.2	105.08	106.44	106.89	103.56	106.36	106.25	105.34	104.74	106.15	104.25	107.51	105.38	104.36	103.21	107.66	104.37	106.01	104.67	106.31	106.42	103.74	104.91	106.05	105.34	108.7
106.62	107.09	108.52	105.35	105.88	105.73	106.35	106.64	106.64	105.34	105.31	106.82	107.29	105.71	104.44	106.46	106.34	105.46	104.79	106.52	108.52	104.56	106.04	104.85	106.56	104.14	106.27	103.64	106.03	104.97	107.3	106.71	107.09	108.08	107.25	104.77	106.83	105.15	109.25	107.87	105.63	106.28	105.95	105.3	106.08	105.23	106.35	106.89	107.03	105.22
107.29	105.71	108.97	107.15	107.38	106.22	107.14	106.88	106.02	106.84	106.16	106.98	107.51	106.45	107.63	106.73	104.9	106.6	105.02	105.98	105.87	104.86	109.23	103.99	105.46	105.31	107.22	108.19	105.45	108.11	105.09	107.85	105.84	105.13	104.68	107.23	105.97	104.31	105.76	103.85	104.64	104.63	105.54	104.73	106.67	104.12	106.03	107.4	103.63	106.51
99.24	99.745	99.124	100.71	100.49	99.815	101.09	101.76	102.11	97.343	102.95	100.69	99.203	102	100.12	100.82	101.31	99.557	101.22	100.46	101.16	101.6	103.79	99.415	101.05	99.7	101.56	101.07	103.3	101.47	98.988	102.38	101.03	98.54	100.5	99.816	101.38	101.04	98.546	100.72	97.668	99.384	100.36	99.474	99.754	103.48	101.05	101.18	101.08	102.62
103.77	104.59	106.5	106.89	104.35	105.72	105.07	102.59	103.01	104.23	105.4	102.68	105.33	104.95	107.58	104.25	105.59	103.6	107.01	107.29	103.8	104.97	104.83	104.27	105.22	105.84	104.21	106.19	101.89	104.36	105.69	103.78	105.11	103.21	105.5	106.1	103.57	105.93	102.74	105.01	102.63	107.42	103.89	105.17	103.63	104.65	104.99	105.07	102.95	105.04
111.21	111.2	111.12	109.09	111.53	111.5	110.83	112.5	112.83	112.54	112.72	111.64	111.57	109.37	110.21	110.97	110.68	110.01	111.8	110.17	113.5	112.33	110.94	112.23	111.47	111.2	110.17	112.22	113	111.74	109.75	112.37	112.42	112.01	111.03	112.16	111.03	112.56	112.91	111.05	113.16	110.74	111.18	111.13	111.25	111.34	112.99	110.97	110.42	112.57
104.91	103.81	103.81	103.88	104.29	103.66	102.08	104.57	104.17	102.6	104.04	104.23	103.71	104.49	105.15	103.83	105.07	104.49	104.34	103.73	106.37	106.07	103.86	105.69	105.03	103.34	103.47	105.18	102.65	105.51	105.82	103.22	103.52	105	102.98	104.14	103.98	103.68	106.22	104.11	103.34	104.89	103.87	105.09	106.49	102.91	105.75	102.22	103.94	104.68
104.83	106.55	106.76	105.67	106.18	104.52	105.67	104.81	103.87	105.22	106.01	104.33	105.33	104.57	106.24	106.17	107	106.17	103.47	106.59	105.42	107.32	106.38	106.48	106.77	106.04	105.58	106.94	107.09	106.35	106.72	105.5	107.64	105.29	104.09	107.93	107.77	107.02	105.97	107.28	106.27	105.06	105.79	106.88	104.5	106.34	106.67	105.22	107.76	106.44
108.05	105.39	105.14	105.53	104.49	104	105.1	106.85	104.09	104.27	108.04	106.5	105.41	105.85	104.04	104.06	105.46	104.95	104.37	105.55	105.21	106.79	105.67	106.14	106.14	106.59	104.65	104.79	103	103	105.89	103.06	107.85	105.47	105.47	107.42	106.84	105.09	104.37	102.02	106.66	103.57	105.48	104.38	105.91	101.92	107.59	104.67	104.5	105.03
110.05	110.17	113.06	110.26	111.66	109.61	111.41	112.62	107.98	114.81	110.54	111.15	110.88	109.03	112.7	110.44	110.45	111.84	112.67	111.15	111.86	111.23	111.41	111.51	109.91	111.92	111.79	114.33	110.38	111.1	113.19	110.55	112.66	112.21	112.93	108.47	112.82	112.82	111.59	112.6	110.46	110.03	109.61	112.26	112.04	113.94	112.48	112.54	111.36	110.24
111.47	112.72	112.04	115.1	110.65	111.32	111.58	113.3	112.43	111.4	109.86	114.59	111.66	111.09	111.88	111.93	111.66	114.66	111.21	112.19	113.51	110.72	113.32	114.04	112.33	109.03	111.19	111.89	112.32	107.8	112.29	110.31	113.09	112.01	112.56	110.77	112.78	111.52	110.62	110.64	111.42	110.56	111.78	109.66	109.47	110.69	112.49	110.37	112.58	114.18
101.95	101.27	100.64	101.84	101.13	102.2	100.98	102.54	103.21	101.62	101.63	99.966	101.82	103.35	103.24	101.4	101.58	100.17	97.754	99.847	100.74	100.05	102.83	100.86	99.261	102.02	98.601	100.77	100.42	101.57	100.79	100.79	100.05	100.01	103.02	101.13	101.79	101.12	101.44	100.25	100.77	99.947	102.44	100.97	101.22	102.22	99.268	101.72	99.969	101.72
110.57	110.76	110.36	110.07	111.14	109.96	112.4	112.54	107.25	110.46	109.81	110.14	110.36	110.86	110.8	109.14	109.17	111.47	110.78	110.94	112.84	110.15	111.95	110.27	111.96	112.86	113.35	112.16	111.26	110.56	109.67	110.58	110.57	111.3	111.35	111.76	111.03	108.49	109.02	111.56	110.97	111.68	109.21	111.33	111.51	111.23	111.21	112.34	111.41	111.44
110.2	110.95	111.12	108.74	111.02	111	112.69	110.56	111.53	113.14	110.07	111.59	110.4	110.78	112.55	110.02	110.62	111.59	112.51	110.81	111.76	111.29	112.48	112.77	109.47	111	110.58	109.78	110.8	110.56	110.77	111.69	114.22	113.07	112.17	110.59	110.08	111.81	110.66	113.06	113.09	111	112.49	109.79	111.59	110.6	110.73	111.43	111.51	111.74
110.88	110.62	111.49	110.58	112.47	109.58	110.98	111.33	111.85	109.36	109.04	113.44	110.81	110.49	112.93	109.78	109.07	114.26	109.38	114.91	110.06	109.53	111.55	111.87	111.69	111.46	110.57	112.59	111.91	111.34	111.55	111.67	110.07	111.55	109.89	111.39	109.78	111.09	110.14	110.65	111.98	111.4	112.43	112.54	110.11	112.06	112.05	111.43	111.14	111.12
106.09	105.14	106.53	106.51	106.19	107.22	107.01	105.17	106.83	108.28	108.14	107.21	108.57	106.57	106.3	105.97	106.85	106.61	105.13	107.14	103.47	106.23	106.65	104.42	105.01	103.95	106.36	106.73	106.54	105.84	107.3	105.95	105.66	105.67	106.26	107.84	106.82	106.52	107.87	105.72	107.89	105.45	106.71	107.48	103.75	106.2	107.47	105.88	106.26	105.45
103.94	105.91	105.08	105.62	104.15	104.91	103.73	104.17	104.58	106.54	105.11	105.68	101.99	103.87	103.48	103.16	103.27	104.77	105.13	103.92	102.77	103.35	104.63	103.53	105.63	103.64	102.51	103.56	102.67	104.32	103.6	104.91	108.38	102.59	102.89	103.02	103.84	102.97	103.01	103.88	104.52	103.97	103.35	103.53	104.04	103.96	101.93	103.57	104.74	104.16
104.28	104.79	105.42	106.65	105.59	104.51	107.3	105.61	105.01	103.3	103.55	106.59	108.93	106.48	103.65	104.69	104.89	105.73	104.08	105.89	103.42	105.98	106.01	108.73	106.47	102.79	105.34	107.03	103.45	105.4	104.87	107.73	103.25	105.48	103.33	106.66	104.97	105.7	104.67	105.64	106.33	104.88	104.97	105.95	108.9	106.63	107.57	104.63	105.11	106.1
110.5	111.83	113.12	110.5	112.36	109.4	109.39	109.54	109.82	111.15	108.98	109.47	109.94	109.63	112.52	109.72	110.49	111.14	110.11	111.66	110.4	113.67	107.99	110.76	109.52	111.08	109.97	107.12	109.2	112.12	110.62	110.5	109.96	110.3	111.16	109.98	110.4	110.36	111.51	109.13	110.14	109.6	110.01	115.06	112.52	111.33	111.5	111.53	108.84	108.7
105.92	107.01	107.21	104.67	105.4	105.49	107.75	104.93	105.44	109.73	102.95	106.8	105.35	104.95	106.08	107.04	105.37	106.29	108.81	106.73	104.31	106.55	105.76	105.86	105.96	106.23	106.7	106.05	105.65	106.81	105.44	103.2	106.02	105.44	106.72	106.93	107.81	105.31	105.58	104.68	106.23	107.67	105.02	105.34	105.7	107.13	105.8	104.84	106.03	104.69
98.876	100.54	98.589	101.77	97.897	98.886	100.14	100.9	100.28	101.28	101.8	100.73	100.38	101.4	102.28	102.26	99.224	101.35	98.23	99.683	100.7	101.41	101.08	99.669	100.77	98.078	98.966	98.952	100.77	98.407	99.775	100.95	98.889	99.817	98.289	100.49	98.869	100.08	100.93	100.79	98.809	102.36	101.04	100.01	99.649	100.96	98.264	99.545	102.19	101.5
100.59	99.843	102.69	100.05	98.219	100.86	101.23	101.12	99.676	99.49	98.646	100.94	100.79	103.58	101.6	99.808	99.163	99.071	98.762	99.213	98.043	99.297	100.92	98.909	98.304	100.55	100.91	98.887	98.088	99.279	98.396	98.386	98.34	99.293	98.747	98.725	99.106	102.14	99.564	100.98	101.03	98.287	98.817	101.84	100.42	99.33	98.8	99.436	99.577	99.247
98.3	102.15	101.56	100.53	98.337	100.4	100.16	99.297	100.46	100.76	99.06	100.77	101.35	100.3	100.25	99.024	101.59	101.51	100.89	97.841	97.767	99.797	99.177	100.89	98.817	98.869	98.995	98.16	97.304	100.41	102.51	100.49	100.86	100.26	98.898	99.454	96.859	98.87	101.78	100.96	97.932	100.55	99.104	102.22	102.65	97.985	97.638	99.894	100.98	98.831
99.937	100.7	99.633	100.64	99.725	101.22	101.19	98.752	99.119	99.107	99.001	99.223	100.76	99.55	99.537	101.1	98.213	100.64	98.21	102.4	100.73	99.005	102.1	100.86	101.8	102.92	102.52	102.39	102.51	101.49	100.5	99.177	101.34	100.36	101.33	101.26	100.06	100.91	101.25	99.601	99.987	99.55	101.31	100.25	99.395	98.887	101.06	100.7	99.17	97.982
101.35	101.98	101.06	101.88	98	99.513	100.6	100.39	99.655	100.74	100.54	102.2	100.91	98.733	101.62	100.45	98.37	100.11	100.13	99.7	102.33	100.77	99.278	99.704	97.936	100.69	101.6	99.959	98.547	101.58	100.91	102.18	100.63	101.4	99.242	100.06	101.43	101.02	100.8	101.29	101.86	100.1	100.88	101.46	101.6	101.03	98.947	100.68	99.798	101.06
111.22	111.47	112.41	111.67	108.67	112.67	110.35	112.96	110.1	111.44	111.57	110.69	109.94	108.77	111.62	109.66	110.74	111.08	111.68	112.85	110.79	112.43	111.42	112.05	109.68	112.85	111.96	110.61	111.19	111	111.49	111.78	111.34	110.46	113.58	110.51	110.78	110.87	108.84	113.54	112.14	110.93	110.32	111.1	112.45	111.37	110.87	111.24	111.41	113.08
106.95	105.52	106.46	106.3	106.83	106.77	104.68	105.54	106.78	104.6	105.7	106.37	103.54	106.63	104.43	103.93	105.73	104.62	106.97	103.53	105.85	106.19	104.48	105.31	106.79	105.2	106.2	106.37	105.29	105.24	106.44	105.34	103.07	107.18	104.99	105.19	104.76	105.39	105.65	105.37	105.48	106.26	105.06	103.79	105.25	106.6	106.47	105.7	106.03	105.04
104.87	108.6	107.75	106.9	108.96	106.98	105.45	108.31	105.73	107.16	108.22	106.81	104.24	109.08	108.89	107.46	107.8	105.31	106.52	106.79	108.33	107.2	105.32	107.2	106.97	107.64	106.13	107.27	109.82	107.99	105.81	109.81	107.95	106.97	104.95	107.73	104.71	107.83	106.77	107.69	108.36	107.23	108.5	107.2	104.75	105.04	106.87	106.24	106.18	103.87
110.06	111.63	111.12	110.93	110.04	109.38	112.31	110.96	110.67	110.54	108.33	110.75	109.01	110.5	111.7	110.08	110.64	112.07	108.79	111.56	108.72	111.66	110.27	112.31	109.62	109.92	110.43	111.52	110.67	107.86	108.54	111.3	109.57	107.68	110.95	109	110.84	113.19	111.73	109.24	111.07	110.72	108.58	110.09	109.42	109.75	108.94	110.48	111.47	109.24
111.89	111.37	114.55	113.59	113.62	111.42	112.51	114.36	113.01	112	112.95	113.07	114.75	113.89	112.9	116.06	112.55	112.03	113.58	113.19	111.02	111.22	111.92	111.77	112.96	113.2	110.99	112.19	111.89	113.64	114.29	113.86	112.11	114.72	112.15	112.38	112.41	112.88	110.65	112.99	113.85	113.36	111.62	113.42	112.12	112.65	112.12	114.51	113.09	112.35
106.98	107.48	106.94	105.17	106.13	108.88	107.69	105.39	105.55	105.87	106.18	107.91	107.33	106.39	107.75	108.61	107.38	106	105.18	106.96	106.46	105.06	106.13	105.17	105.3	107.11	106.59	105.77	106.06	106	106.08	107.05	106.88	108.28	107.71	106.35	105.22	106.68	105.28	105.38	104.49	106.46	106.86	106.41	105.79	105.66	105.06	105.4	106.63	107.9
119.43	117.58	116.53	115.44	118.82	116.91	116.74	115.22	113.18	115.88	114.4	114.05	117.4	116.55	117.85	116.43	116.53	114.69	118.63	116.41	115.49	114.84	115.45	116.4	114.94	116.11	115.53	116.64	117.76	117.86	115.17	115.39	113.92	116.33	118.09	117.05	119.25	118.08	116.12	116.65	117.85	113.03	116.51	112.71	117.07	113.92	114.59	119.19	115.64	114.79
111.3	113.39	113.51	112.5	111.26	113.11	113.98	113.74	114.39	113.74	112.91	114.97	111.61	114.41	111.52	113.84	112.33	113.3	110.66	114.44	113.05	113.81	112.14	113.56	110.62	112.84	112.93	112.75	111.8	112.98	113.5	115.51	112.06	112.61	111.54	111.88	113.05	114.07	114.3	111.28	112.93	112.2	112.29	111.02	112.93	113.33	111.39	110.82	112.9	112.1
99.101	100.02	101.37	100.82	100.51	97.389	98.885	98.151	100.72	99.003	98.147	99.433	101.87	101.53	97.846	102.21	99.891	100.02	100.72	100.48	99.136	99.345	101.15	99.375	102.47	100.9	99.027	100.52	100.72	99.525	101.47	100.27	98.992	100.54	100.38	98.43	100.04	102.81	99.631	99.843	99.677	99.991	100.11	100.11	101.86	96.801	99.012	99.819	100.84	100.22
105.81	105.3	107.53	105.85	105.71	105.11	106.47	106.57	106.62	107.53	106.59	104.14	107.91	103.58	103.47	106.35	105.25	105.75	105.55	105.6	106.03	105.06	105.04	106.02	105.09	106.6	107.04	107.8	106.63	107.17	105.46	107.17	105.66	104.73	106.09	106.29	106.63	107.48	106.49	106.91	105.19	105.56	105.96	107.97	106.31	107.65	106.54	105.99	108.93	108.42
102.79	105.7	107	106.46	105.89	106.1	106.1	105.65	105.44	105.11	107.46	105.41	106.06	107.61	106.14	105.03	106.76	105.42	106.89	107.99	104.78	105.16	105.72	106.71	104.63	106.27	104.02	106.11	106.71	103.9	106.86	104.5	107.6	105.29	106.94	105.34	105.96	105.72	108.84	106.18	106.3	106.33	107.59	106.93	105.72	104.39	105.71	105.97	107.55	107.87
110.5	110.92	109.61	111.62	112.48	111.47	111.12	110.7	112.99	112.06	112.61	111.76	111.9	110.7	111.08	111.51	111.56	107.76	113.76	110.24	110.49	110.89	113.66	112.09	111.81	111.59	110.15	111.1	108.99	112.5	112.56	110.52	109.66	111.96	110.67	111.61	111.8	110.23	108.4	111.51	110.42	109.54	110.71	114.59	109.83	111.02	111.57	110.54	109.28	112.15
110.65	111.32	109.68	110.88	111.14	111.32	110.61	111.54	109.98	109.54	112.54	113.99	111.27	113.36	112.05	112.96	109.79	112.82	112.6	111.82	112.82	112.54	111.72	109.58	113.18	114.12	113.97	110.99	112.24	110.87	110.87	112.21	111.82	112.17	109.85	112.15	109.58	109.3	111.08	110.62	110.91	110.39	110.36	111.81	114.18	112.49	113.06	111.02	112.49	109.75
103.08	103.33	104.97	103.4	104.31	106.89	104.7	104.11	103.98	104.7	107.29	104.45	105.12	104.23	106.28	105.44	104.46	105.3	104.24	102.07	104.02	104	106.75	104.7	106.22	105.47	106.35	106.77	104.16	103.81	104.26	105.47	103.26	106.13	103.3	104.43	103.2	104.76	106.8	102.26	105.48	104.28	105.25	106.77	103.06	105.76	102.11	105.04	104.12	105.98
106.61	104.76	106.37	108.39	105.22	103.1	108.5	104.83	105.54	104.21	104.82	108.75	108.57	106.17	108.25	107.35	104.04	107.71	106.94	108.09	106.13	107.16	103.54	106.59	106.4	108.43	106.63	105.99	104.94	106.7	103.99	105.22	108.63	104.49	106.19	104.81	108.11	106.73	106.29	107.01	106.57	108.42	106.97	105.06	106.83	106.69	106.97	106.54	107.68	105.88
107.15	106.25	107.22	105.37	107.08	106.11	105.01	107.62	105.55	106.64	104.45	102.72	104.02	105.78	103.33	107.22	104.5	105.93	104.76	106.67	107.18	105.47	107.21	104.31	105.47	105.06	105.84	108.06	106.63	106.78	106.46	106.98	108.31	106.04	104.44	103.51	105.69	105.87	105.76	105.07	106.08	107.6	104.22	108.63	107.11	105.63	106.96	106.28	108.17	105.06
98.302	97.75	98.402	99.754	100.8	99.521	102.17	100.85	100.39	99.343	99.428	101.08	99.631	102.44	99.937	101.01	100.54	99.825	98.065	99.086	97.269	99.889	99.856	99.81	99.817	99.466	99.71	99.357	100.84	98.937	98.26	99.257	99.828	99.243	97.509	100.68	99.316	101.79	99.687	99.771	99.857	100.79	98.697	100.41	100.06	99.045	100.25	98.955	100.77	101.98
103.38	104.81	104.59	104.28	102.13	105.25	102.81	103.96	106.39	102.73	103.15	104.33	101.97	104.92	104.89	104.95	105.04	104.89	104.12	102.13	103.94	104.65	106.54	106.09	103.47	102.73	102.49	102.51	104.29	103.76	105.72	104.9	102.7	106.1	103.44	103.71	104.29	102.46	102.23	102.63	103.17	105.19	102.34	102.84	102.7	103.41	103.12	104.94	104.78	104.22
106.31	107.57	106.9	107.72	107.31	105.15	104.55	107.21	106.8	103.72	104.52	105.54	105.81	107.11	104.36	104.42	105.58	107.75	104.55	105.12	105.9	106.91	106.27	105.74	105.43	103	106.44	108.36	105.63	107.17	107.19	105.92	105.82	104.5	104.79	107.42	108.85	105.1	104.5	106.98	106.79	104.7	108.51	105.92	104.3	103.33	107.65	105.88	105.03	106.81
103.14	106.47	104.95	108.29	107.31	105.24	104.41	107.66	106.36	104.89	105.68	106.86	103.97	106.54	105.96	106.66	108.3	107.23	107.84	105.74	106.85	107.45	107.53	105.08	105.5	106.92	104.41	108.44	109.11	106.34	106.18	106.57	108.18	106.61	106.59	107.37	104.55	106.85	107.77	107.87	107.91	104.75	105.98	104.78	107.57	109.48	106.22	106.57	106.07	106.22
103.99	104.19	104.65	104.27	105.34	104.55	105.03	103.97	107.15	105.33	106.96	105.3	104.87	105.31	105.73	102.63	105.05	103.04	106.42	104.91	103.28	106.76	106.01	103.24	105.34	106.02	105.23	105.29	105.23	105.69	106.29	104.45	101.69	107.8	106.23	106.88	107.48	105.76	105.23	106.02	104.96	105.88	105.67	104.53	104.67	104.46	105.04	106.46	104.66	105.68
105.32	107.38	104.71	105.08	104.97	105.17	107.07	106.4	106.33	107.03	105.96	106.7	106.38	103.49	106.45	106.22	105.32	108.27	105	106.29	105.39	107.39	106.78	105.45	105.73	103.2	105.16	105.55	105.3	104.15	104.93	104.42	105.6	107.16	105.1	105.17	105.69	106.04	105.62	103.69	103.43	104.77	105.29	105.9	104.74	106.39	105.7	107.13	106.25	105.35
111.47	111.79	114.03	109.83	111.67	111.7	110.73	111.42	111.36	112.41	109.68	112.42	114.01	112.18	111.79	111.27	110.87	111.83	110.45	110.24	109.5	112.75	110.42	110.58	109.98	112.49	113.62	111.66	110.07	109.89	109.85	112.42	111.1	109.69	110.59	109.14	114.42	110.74	109.34	113.46	113.57	111.99	112.33	109.97	111.22	109.74	110.84	111.13	111.05	110.82
103.9	104.39	104.83	104.57	104.77	103.72	106.42	104.43	104.25	106.97	104.08	104.84	106.1	105	104.1	106.2	105.12	104.36	106.04	103.81	104.66	102.04	103.74	105.74	105.6	105.13	104.04	105.43	104.8	105.57	102.21	103.42	105.44	106.24	103.92	105.41	103.38	105	106.32	103.47	103.26	102.88	105.55	104.95	104.19	105.32	104.86	108.09	104.78	104.7
99.744	99.961	98.823	98.666	100.32	98.919	99.082	98.989	99.832	100.92	101.15	102.17	101.72	99.282	101.31	102.24	98.091	100.99	98.305	99.585	100.04	99.088	100.87	100.38	100.24	99.284	99.84	98.382	98.944	101.18	99.749	101.97	101.05	102.47	99.93	100.54	100.71	101.07	98.796	98.524	99.055	100.19	100.68	98.349	102.29	100.03	97.187	99.383	100.77	100.73
101.55	101.48	100.22	100.52	100.05	100.96	100.9	100.75	101.67	96.026	100.79	100.3	102.07	100.93	99.421	102.56	101.05	100.01	100.88	101.64	100.03	101.22	100.24	102.2	101.5	100.96	101.8	99.158	99.135	102.11	101.81	102.73	101.06	100.78	103.48	104.14	99.407	100.84	100.5	99.457	102.54	100.68	103.21	102.56	101.91	100.39	99.858	102.26	100.62	99.49
105.28	105.75	106.03	104.31	103.96	103.67	104.42	104.66	104.06	103.44	107.53	103.94	104.17	104.04	106.44	105.01	104.85	104.59	105.99	103.97	105.32	103.96	106.03	105.32	104	101.88	102.12	103.57	104.86	102.08	102.65	105.12	107.4	104.55	103.21	105.19	105.27	105.87	103.75	104.57	102.65	104.32	106.6	101.81	105.82	104.18	105.01	103.78	103.37	103.65
120.31	116.69	117.69	117.36	117.72	117.93	117.16	117.44	117.86	118.96	117.04	115.87	117.07	117.7	117.35	119.54	118.89	116.85	116.98	116.91	120.01	117.45	118.15	116.55	118.31	117.85	120.9	118	117.49	118	117.16	119.42	116.51	116.37	118.46	118.24	119.16	118.66	117.66	116.15	115.64	120.13	118.07	117.48	116.65	119.8	116.42	116.86	115.46	116.26
104.75	107.12	105.51	108.46	107.48	107.23	105.45	105.49	106.76	106.59	106.89	106.49	107.11	107.26	106.21	108.73	103.36	106.03	106.28	104.57	106.24	105.55	107.26	107.04	107.8	105.15	106.75	105.58	104.67	106.56	108.01	105.39	106.43	106.14	108.36	107.73	105.9	107.04	106.93	106.18	105.78	106.95	107.33	106.1	106.45	106.3	106.37	105.64	105.67	106.56
106.79	106.95	105.75	105.44	105.79	105.94	107.57	105.4	104.05	106.19	103.58	107.36	102.95	106.51	105.53	106.48	103.81	104.46	104.19	105.2	105.24	106.55	104.9	105.35	106.65	105.51	105.35	105.25	104.7	104.46	106.04	105.89	106.99	104.84	104.37	107.49	107.54	106.76	105.39	106.54	106.54	104.72	107.07	102.15	107.04	106.05	105.1	105.38	104.73	106.94
114.01	111.61	110.45	111.5	110.4	113.19	111.09	110.29	111.52	110.49	109.13	111.18	107.04	112.2	111.79	108.7	109.43	109.7	111.74	111.17	109.15	108.93	112.54	112.1	110.9	110.13	114.4	111.26	110.95	113.99	111.13	111.41	109.73	109.05	110.45	109.04	112.71	112.62	112.07	110.46	111.41	110.11	112.86	112.01	111.33	111.8	111.75	109.97	111.48	111.39
105.52	104.34	105.12	107.54	105.54	106.44	105.65	106.96	105.23	105.04	105.39	107.64	106.02	108.72	106.5	104.56	104.95	104.98	106.95	107.74	106.74	105.24	105.34	105.88	106.25	104.37	104.63	106.12	106.34	106.6	107.08	105.85	104.82	105.66	105.74	105.33	105.18	106.99	103.32	105.92	105.68	103.53	107.15	105.07	106.12	106.87	103.92	106.92	107.86	103.05
105.29	105.99	102.65	104.81	104.98	105.7	103.66	105	102.97	105.74	104.81	105.49	102.92	103.64	105.27	103.7	104.52	104.91	104.86	105.67	104.89	104.91	105.91	105.12	106.23	104.83	106.4	105.2	105.23	104.04	106.45	104.14	106.22	103.63	104.45	106.3	105.06	105.78	103.16	103.63	103.98	103.9	104.08	105.17	103.91	104.61	104.23	104.9	105.93	105.68
105.51	104.51	103.27	103.31	103.9	104.76	102.41	102.99	104.87	102.06	103.96	102.39	104.05	106.29	105.66	103.03	103.5	105.75	104.51	105.7	104.23	106.43	105.19	104.34	103.8	106.02	103.94	104.91	103.82	103.77	103.18	103.74	105.71	102.84	107.53	102.66	103.11	105.38	104.34	105.62	104.84	101.92	104.75	104.78	104.59	102.92	104.27	102.92	104.32	102.93
106.68	101.08	104.45	105.35	103.41	105.55	102.65	105.23	103.52	104.47	103.55	104.67	101.87	105.36	105.04	103.13	102.58	105.4	104.04	104.48	104.49	104.47	104.43	102.95	104.65	100.64	104.15	107.49	106.2	104.5	104.62	102.88	103.38	104.32	103.42	107.28	103.15	103.36	103.94	104.56	103.83	105.11	104.54	102.72	104.38	103.33	106.89	105.34	103.84	104.79
106.6	107.11	107.61	107.72	105.82	106.62	105.58	108.25	106.81	105.66	105.08	105.6	106.47	106.31	103.97	106.09	103.29	103.87	107.54	107.76	106.82	107.7	107.96	105.3	105.32	104.31	106	107.55	104.83	105.76	104.69	107.37	106.71	106.58	105.59	107.51	105.56	104.66	106.74	106.77	104.82	105.31	103.39	108.81	106.49	106.9	107.47	106.88	104.44	106.57
104.22	105.09	102.62	103.91	103.79	106.83	103.07	102.58	104.22	102.59	106.29	104.58	103.6	103.78	104.71	104.31	106.03	103.15	105.86	107.15	102.64	102.36	104.63	102.49	105.18	104	104.14	103.72	104.97	106.42	103.75	104.38	105.1	103.85	105.91	102.35	105.9	103.43	107.42	103.58	104.42	104.05	107.24	106.23	103.43	101.8	104.48	104.14	102.92	103.06
111.67	110.05	113.02	112.32	111.41	109.89	110.8	110.53	112.8	112.22	113.36	112.46	110.47	109.21	112.35	112.8	112.38	112.3	109.93	110.08	111.34	110.12	111.32	111.58	107.17	111.3	110.37	110.15	111.74	110.41	108.96	110.41	109.23	111.15	110.96	113.52	112.29	109.72	111.12	111.89	109.97	113.31	110.9	108.94	111.95	112.05	111.02	110.32	112.65	112.07
104.64	104.15	106.77	105.18	106.84	108.18	107.31	106.65	105.69	106.43	107.57	104.64	103.29	107.79	102.06	105.56	107.66	103.96	108.3	104.1	105.68	106.26	105.81	105.09	105.44	105.48	104.03	106.71	105.89	105.56	104.27	105.76	105.27	105.01	109.06	102.98	104.11	105.27	106.46	107.21	108.63	107.15	106.65	105.85	103.01	104.72	105.7	103.88	104.52	105.64
107.71	105.48	107.44	106.43	107.39	108.17	107.17	106.58	106.03	105.83	105.69	108.08	106.88	105.8	106.59	108.43	104.42	106.83	104.66	106.47	104.11	107.01	107.77	105.59	105.43	106.96	104.73	107.72	108.82	104.79	104.64	106.21	105.72	108.5	106.63	109.17	105.72	107.68	105.39	104.15	107.85	107.11	107.31	107.21	107.16	107.77	107.71	106.58	104.94	106.3
104.24	106.34	106.35	106.14	105.67	105.89	105.27	105.11	108.84	106.12	106.61	107.43	106.21	105.83	107.49	105.48	108.14	107.47	104.63	107	106.46	104.8	106.23	106.28	104.86	106.95	105.59	104.79	106.02	105.69	107.76	105.36	106.02	105.27	103.44	105.92	106.45	105.36	105.68	105.45	107.8	104.44	105.97	106.31	105.32	107.72	104.55	105.36	105.48	105.75
100.54	103.05	99.708	100.96	101.29	100.65	100	100.87	101.07	98.078	97.796	101.17	101.28	99.111	102.61	102.86	99.202	101.08	102.03	98.418	100.23	101.04	98.465	101.98	101.62	100.89	101.05	103.45	98.18	102.44	100.28	99.059	102.89	101.17	101.84	99.161	99.08	101.58	100.74	102.08	101.02	99.073	102.56	100.95	101.78	100.71	98.514	101.55	98.398	101.59
111.71	107.46	110.38	108.83	110.42	110.3	110.21	110.18	109.56	111.22	108.1	109.91	110.15	110.87	110.98	110.54	110.77	109.04	110.62	108.57	106.73	111.84	108.26	112.11	109.54	112.61	109.37	112.31	109.83	110.18	113.26	110.32	109.68	107.83	108.87	111.91	109.17	109.09	109.6	108.74	109.65	109.98	110.91	108.34	107.93	108.31	111.36	108.45	108.54	109.97
108.74	110.14	107.9	107.73	111.77	109.61	110.64	111.07	111.54	110.27	108.29	112.1	111.03	110.19	110.18	107.82	109.95	109.14	110.9	111.13	110.23	111.23	110.04	110.39	111.59	107.97	110.14	109.27	110.45	109.2	108.22	110.72	111.36	110.3	108.56	110.89	110	108.69	110.18	109.72	109.59	110.37	112.57	108.55	111.74	109.46	110.69	110.94	110.25	110.39
109.36	113.26	112.91	110.95	112.84	109.47	108.89	111.91	111.94	111.21	112.99	112.71	111.39	110.53	111.25	112.6	112.34	112.13	111.28	111.71	111.62	110	110.2	112.5	112.81	110.03	110.98	112.25	111.42	111.48	111.18	112.02	109.32	110.62	113.62	112.35	111.43	113.7	112.93	111.93	113	111.62	111.64	111.85	110.61	112.2	113.62	110.25	111.78	111
106.63	104.39	105.39	105.04	104.73	102.64	105.45	104.55	104.54	103.34	104.23	104.51	104.49	102.77	106.05	101.12	103.2	103.23	105.73	104.92	105.27	103.6	103.81	105.35	102.27	103.87	103.6	103.52	102.48	104.57	104.59	104.84	106.04	106.47	103.45	103.11	103.85	103.95	104.06	104.07	105.09	105.75	104.79	103.76	104.55	104.06	104.58	102.84	105.98	102.78
111.46	112.92	111.8	110.54	112.71	112.81	111.1	109.78	111.42	111.03	111.44	110.91	112.95	109.99	113.93	112.88	110.4	110.71	110.65	112.08	112.13	112.28	110.85	110.06	113.37	112.63	112.21	113.3	111.83	110.89	111.58	111.67	111.36	113.51	112.93	111.86	113.81	111.07	111.72	111.28	112.23	112.33	110.46	111.58	112.05	112.02	112.64	110.1	110.64	111.59
113.13	111.4	112.09	112.59	111.17	111.7	109.61	111.9	111.59	113.15	114.12	112.57	111.75	112.42	112.39	111.68	113.53	111.96	113.34	111.69	112.39	112.84	111.34	110.31	110.14	110.85	113.36	112.31	113.19	112.86	110.64	113.16	114.57	110.13	113.23	113.36	111.92	112.32	113.05	111.93	111.75	110.31	112.04	110.18	111.9	111.27	112.56	109.75	111.69	111.03
104.87	104.04	103.43	103.5	106.34	104.73	101.42	103.72	105.21	104.53	103.9	103.1	103.24	104.98	104.65	105.3	104.03	102.54	104.34	104.47	105.34	104.05	103.67	102.92	102.21	106.24	105.26	104.8	106.43	103.95	104.54	104.13	107.57	104.75	105.96	105.18	104.16	105.76	103.1	104.97	104.22	104.45	105.68	105.58	105.5	101.36	102.52	105	103.83	105.8
97.485	98.687	99.944	98.872	101.03	99.911	99.628	99.094	100.6	98.964	98.895	98.609	99.358	99.996	99.642	99.898	99.774	99.127	98.814	100.24	100.87	101.08	100.33	99.681	102.15	99.9	98.105	98.627	100.82	101.88	101.23	97.825	101.24	99.396	100.18	100.77	100.17	99.244	101.68	99.708	99.844	98.58	99.932	98.492	97.728	100.11	101	99.263	99.546	99.328
109.08	105.44	107.11	107.44	105.73	107.31	103.86	109.66	106.74	103.44	105.45	107.72	105.87	106.44	105.07	107.26	108.14	105.76	104.08	106.35	108.56	106.2	106.14	107.06	108.17	106.94	107.52	107.86	106.94	104.23	106.91	106.05	106.83	106.08	106.3	105.59	107.45	105.9	106.55	106.9	106.14	106.39	106.49	104.72	108.06	104.35	106.01	106.03	106.89	106.83
111.47	112.95	111.48	110.85	112.95	112.24	113.05	111.09	109.98	111.83	111.37	111.35	113.05	111.39	111.76	111.1	111.39	112.15	109.67	113.73	109.09	111.53	112.14	111.67	112.95	113.93	110.59	110.87	110.35	110.42	113.05	112.41	110.79	112.17	113.01	114.11	111.45	112.75	111.2	111.41	111.59	111.69	113.11	112.5	109.36	113.99	110.76	109.15	111.52	111.15
107.49	107.76	103.84	107.31	104.11	107.07	108.22	107.78	105.43	105.77	106.95	104.79	106.29	108.31	104.7	106.92	106.84	107.31	105.36	106.76	105.62	104.28	107.62	106.42	105.15	107.7	107.51	105.07	106.52	105.08	105.1	105.52	104.52	105.15	106.95	108.25	106.85	106.08	106.76	107.19	107.13	106.85	105.07	105.66	108.31	105.97	108.38	108.84	107.43	107.03
106.75	105.12	107.57	106.24	106.62	105.83	102.36	104.11	105.06	108.42	104.46	105.52	105.13	105.29	103.84	104.25	105.75	106.39	106	104.99	104.78	106.65	103.81	105.49	106.45	104.04	107.41	107	105.15	105.6	106.57	105.38	105.68	103.88	104.45	105.14	102.72	107.15	105.44	107.49	107.05	106.78	105.65	106.58	104.9	105.58	105.06	105.24	104.02	106.61
98.517	100.58	102.73	101.12	101.06	100.09	99.358	101.46	99.568	101.45	99.99	100.4	101.1	101.11	100.66	99.61	98.93	102.23	100.52	100.5	101.61	101.33	100.8	101.74	98.662	97.979	102.38	103.82	101.06	99.088	98.973	100.36	101.27	100.09	100.43	101.76	99.971	100.89	100.88	99.619	99.569	100.3	101.12	97.626	101.44	101.88	98.483	102.34	101.52	100.72
104.1	103.15	101.58	106.3	105.62	104	102.25	104.48	104.38	105.73	104.85	105.29	102.94	103.43	105.1	104.3	104.23	105.15	103.74	103.67	103.42	103.51	101.62	104.15	104.41	103.64	105.9	102.62	102.08	104.22	105.46	106.12	105.32	102.92	103.34	104.45	104.65	103.69	106.27	103.54	103.96	105.25	105.36	104.77	105.85	105.96	103.8	104.82	107.07	104.64
111.41	109.21	110.76	111.49	108.47	110.63	108.01	109.83	111.2	110.35	110.85	109.01	109.05	110.45	110.46	110.58	108.94	111	109.66	109.71	110.09	108.59	110.31	108.91	110.78	111.78	111.17	108.98	109.78	111.28	110.69	111.88	109.83	110.11	110.67	109.92	111.24	108.06	109.91	110.08	109.39	110.65	109.38	109.94	108.73	111.34	111.22	108.15	110.87	109.02
104.98	107.17	108.4	104.76	104.47	106.72	103.81	107.83	104.35	107.04	105.59	104.39	105.02	103.93	105.28	105.78	103.11	104.66	106.09	106.61	106.39	107.65	103.71	107.27	106.6	106.46	104.43	104.59	106.8	105.23	104.14	104.91	105.2	106.36	108.54	104.49	106.07	103.53	106.15	105.7	107.02	109.25	105.93	107.01	106.2	106.73	106.92	107.51	106.19	104.89
106.31	106.65	105.43	106.24	104.3	105.03	106.41	107.26	105.89	105.78	104.44	106.63	105.93	107.45	106.8	106.77	105.25	107.01	107.27	105.82	106.07	104.61	105.27	106.4	107.64	106.24	106.83	106.56	106.84	107.75	106.74	105.15	108.66	107.42	105.51	106.38	106.31	106.51	106.37	108.13	107.4	108.56	104.45	105.87	107.45	106.31	104.02	104.74	106.84	105.61
116.79	118.33	115.31	118.15	120.53	118.13	114.84	116.76	117.16	116.93	119.93	115.75	121.49	117.41	116.94	118.13	116.74	118.75	117.76	117.94	118.78	116.25	116.98	118.09	118.54	116.05	117.87	117.7	116.94	116.75	118.28	117.37	117.61	118.48	116.35	117.43	114.79	115.2	117.04	115.71	119.72	116.7	115.86	118.57	117.48	116.58	118.54	120.48	116.31	120.77
103.17	105.29	104.19	106.41	107.06	106.75	106.77	104.42	106.94	105.95	105.96	106.5	107.87	106.16	106.49	105.02	106.14	107.19	107.67	104.58	107.3	104.35	106.55	104.06	104.72	106.57	110.12	106.94	105.4	104.47	106.39	106.94	104.48	106.81	106.06	105.7	108.05	108.15	106.34	108.38	106.16	107.22	107.27	105.84	106.87	104.97	107.54	104.71	106.04	105.09
106.76	104.75	106.76	106.49	105.95	105.4	103.51	102.26	104.42	106.2	105.64	105.55	104.9	106.42	107.17	107.99	105.47	104.31	106.14	107.62	107.81	106.37	103.91	109.17	105.89	104.93	104.68	105.25	106.18	106.1	106.38	108.09	106.84	104.59	104.95	109.72	106.66	105.99	105.46	105.99	104.04	106.27	106.76	106.62	107.1	104.82	105.26	106.76	105.15	105.18
109.48	111.41	109.9	109.57	108.76	110.46	109.63	109.94	111.48	107.86	108.27	110.23	110.14	111.01	108.51	108.12	108.61	108.66	109.53	111.88	109.61	108.92	111.8	110.35	111.38	109.66	109.77	108.86	108.76	108.23	106.74	112.96	109.5	109.27	109.86	106.74	109.45	108.45	109.57	108.9	107.02	112.17	109.39	109.33	111.51	110.42	110.37	109.34	108.21	110.08
103.13	102.86	103.79	103.12	104.03	100.96	101.58	104.47	104.53	105.88	106.25	102.73	105.16	102.37	104.62	104.15	104.47	103.15	103.56	105.32	104.88	107.6	103.9	104.23	103.33	104.91	103.98	104.9	101.81	104.15	105.14	104.11	103.92	103.44	105.96	104.29	100.45	103.71	103.68	102.04	103.3	103.45	103.77	105.12	104.34	104.56	103.3	102.81	105.34	104.45
103.83	103.54	103.42	102.02	104.29	101.32	105.11	106.03	104.92	104.82	101.41	104.74	103.23	103.63	105.24	104.07	104.61	105.48	103.97	104.07	104.44	104.13	104.88	102.67	103.79	104.48	104.7	103.24	103.99	104.65	105.48	104.97	104.19	103.47	103.2	103.42	103.38	104.35	105.4	103.89	105.17	104.19	106.26	103.72	104.84	105.26	104.69	105.45	103.66	103.36
106.12	104.94	105.77	103.92	106.6	105.68	105.67	106.97	106.91	102.15	103.96	106.58	103.88	104.94	105.28	105.62	104.36	107.07	107.48	104.88	104.25	103.31	103.25	105.75	104.93	104.85	105.03	106.98	106.9	105.38	103.91	107.34	104.74	105.12	104.6	104.51	107.96	104.54	104.07	104.84	103.76	104.31	104.94	105.83	105.12	105.36	106.31	108.65	106.06	105.17
106.07	108.66	107.29	105.81	105.51	106.79	106.03	105.24	106.91	107.26	107.93	102.36	106.44	104.62	105.91	105.66	106.71	105.99	106.18	104.45	108.06	105.56	105.75	107.96	107.28	105.91	105.5	103.15	107.26	105.65	106.04	106.99	108.74	103.66	107.5	104.72	107.5	107	107.53	107.33	106.6	106.51	109.58	105.53	105.76	108.77	105.5	106.58	106.46	106.49
102.94	100.26	99.441	100.39	100.69	100.47	101.18	100.19	98.702	99.606	99.295	101.34	99.793	100.91	100.37	100.77	100.94	99.008	97.412	99.208	101.2	98.574	100.27	100.04	100.12	99.237	100.53	98.994	101.36	99.662	101.38	97.96	101.17	101.46	101.21	99.821	98.454	99.098	99.64	101.43	97.842	99.683	100.99	99.366	100.04	99.953	99.069	98.791	101.11	98.613
114.64	115.18	117.15	116.55	119.56	118.05	114.63	116.58	116.14	118.39	115.63	116.85	115.13	118.51	117.05	116.78	114.64	115.47	116.31	115.25	115.41	116.53	116.1	116.67	118.66	117.52	116.09	114.32	116.98	113.15	115.89	114.89	118.39	117.07	114.66	116.01	116.86	118.49	115.45	113.62	114.75	114.32	117.84	116.85	115	118.15	115.2	116.68	117.89	116.04
113.89	111.4	111.84	112.29	110.91	112.75	109.87	111.37	111.61	111.59	111.38	114.11	110.73	109.8	109.26	113.76	112.32	111.4	111.25	111.22	111.85	109.59	113.17	111.25	109.54	110.17	113.08	111.97	111.62	109.7	112.83	112	113.19	111.23	111.54	111.86	112.75	111.33	114.32	113.57	108.56	110.22	113.09	110.11	111.14	110.28	112.24	112.52	111.62	113.02
116.87	118.85	115.61	117.85	118.56	116.6	117.24	117.58	119.19	117.12	118.36	117.61	118.38	117.64	118.43	117.11	119.16	117.36	117.96	117.61	116.52	117.38	116.37	118.28	118.68	119.19	118.14	116.65	117.17	117.1	116.18	118.19	116.56	117.59	117.57	117.53	118.68	116.66	116.76	118.61	116.77	118.23	116.5	119	114.75	119.42	116.3	117.51	118.47	117.32
100.39	101.43	99.78	101.48	100.35	100.1	98.938	98.025	101.06	99.728	100.43	100.91	99.277	99.488	100.62	101.68	102.33	99.731	99.501	100.43	101.84	99.004	99.607	99.16	100.15	100.87	98.732	100.61	100.17	99.942	99.303	100.06	98.816	98.844	101.36	100.01	101.31	100.47	99.344	101.11	100.15	98.293	99.75	99.573	100.11	100.54	99.801	100.29	100.39	100.8
106.71	106.49	107.32	106.24	107.55	109.26	105.21	106.5	105.87	109.54	107.46	105.65	105.43	105.81	105.38	105.29	107.91	104.96	104.29	104.86	105.06	106	103.19	106.49	105.94	109.01	107.33	103.23	102.61	105.12	108.14	106.8	107.02	106.97	107.35	106.8	105.54	107.07	105.87	106.29	107.56	105.32	106.91	103.71	106.15	107.62	108.19	108.32	107.36	107.44
100.69	100.51	100.84	100.29	101.24	100.03	100.03	99.764	101.56	100.31	102.21	100.19	98.834	101.86	99.766	100.43	102.2	100.93	100.99	99.043	103.48	100.79	100.91	99.922	100.57	101.64	98.776	100.68	101.92	102.24	103.07	99.977	102.26	101.93	101.31	100.85	100.32	100.66	101.62	100.44	101.92	100.04	101.19	101.63	100.07	101.08	99.666	100.39	102.47	101.19
110.83	112.28	113.14	112.27	111.42	110.39	113.56	111.59	113.33	110.2	112.06	110.73	112.35	113.35	111.85	112.41	111.9	115.24	109.41	113.99	111.77	109.52	110.87	113.15	110.48	114.25	113.09	115.05	112.56	112.3	115.06	112.69	111.81	115.29	113.19	111.34	110.89	112.44	114.18	111.88	111.52	111.3	112.96	112.63	111.61	110.48	111.66	112.8	111.65	111.08
105.69	105.2	105.39	105.09	106.04	105.14	105.16	105.11	104.15	106.77	106.09	104.56	106.35	103.07	106.41	107.07	104.46	105.66	103.57	103.99	104.71	105.82	107.86	105.39	105.57	106.76	107.03	106.47	105.35	105.38	103.38	106.75	107.66	106.96	104.79	106.23	105.46	106.21	106.04	105.99	106.2	105.32	104.46	106.18	106.33	104.55	104.98	107.3	104.76	107.7
104.89	105.96	106.66	107.15	107.06	105.72	108.05	104.61	104.68	105.61	108.91	105.79	105.77	106.24	105.88	104.6	108.58	105.95	105.95	104.76	105.86	107.99	106.11	107.4	106.33	105.09	106.08	105.22	104.29	105.57	105.95	105.27	107.4	105.55	106.08	105.02	106.92	105.75	105.6	106.56	105.99	105.77	105.83	106.11	106.11	105.03	105.79	104.36	105.8	105.48
106.38	106.48	104.01	105.81	106.95	105.98	107.98	108.02	106.45	107.08	107.03	107.24	107.03	106.91	106.32	106.69	105.01	106.83	107.27	104.95	107.23	105.5	107.02	107.47	107.03	106.33	103.98	108.24	108.99	106.77	106	104.94	106.44	107.24	107.95	107.19	106.27	105.95	104.73	108.98	105.83	109.37	107.55	105.66	107.82	107.07	105.94	106.8	106.14	107.31
105.99	104.06	107.02	102.8	105.42	104.29	105.09	107	104.23	106.67	106.76	106.92	105.5	106.01	105.94	105.51	103.22	104.84	103.86	104.83	106.56	105.1	104.37	105.5	104.69	104.14	106.36	104.08	106.66	107.7	105.2	106.35	106.06	108.05	105.95	106.2	105.54	106.44	105.72	105.27	106.16	105.39	104.94	105.5	107.11	104.9	106.35	107.49	105.78	106.49
111.05	112.89	112.09	109.18	112.56	112.71	110.48	113.63	112.54	112.21	111.95	112.82	111.81	112.71	111.51	111.15	111.34	112.55	110.05	112.97	113.57	110.88	110.98	110.84	111.53	112.97	111.54	112.61	112.06	111.99	109.49	110.89	112.38	110.29	111.25	110.77	110.26	111.53	112.21	112.37	112.27	111.48	112.23	112.73	110.81	111.63	113.13	112.57	113.36	111.82
104.09	106.99	106.84	105.89	106.36	105.15	106.59	104.61	104.43	106.09	105.57	104.45	103.12	104.87	104.95	105.05	105.09	105.81	106.01	106.18	105.57	106.9	106.23	105.95	106.15	104.74	104.81	107.41	106.6	102.98	105.59	104.69	104.21	109.32	105.15	105.83	104.77	105.55	105	105.82	105.7	106.91	105.44	106.36	106.3	106.13	105.74	105.27	106.85	104.89
105.27	107.1	106.01	105.51	107.64	107.11	106.46	105.35	107.49	105.07	105.78	104.19	106.11	106.25	105.13	106.49	107.26	107.03	104.19	105.58	106.53	104.62	107.09	106.3	106.75	104.86	108.45	107.79	105.6	107.59	107.21	105.75	107.45	106.1	105.69	106.19	105.24	104.75	105.67	105.77	104.75	106.35	106.19	105.26	107.13	108.78	104.69	104.92	103.25	108.02
107.01	106.31	104.82	106.52	104.01	107.16	105.89	104.6	107.62	107.52	106.07	103.69	105.24	108.22	107.84	108.87	108.19	108.3	104.92	107.69	106.72	106.05	104.55	106.49	105.55	106.06	106.65	107.53	107.44	105.23	106.24	106.13	108.63	104.53	105.91	107.23	107.32	105.75	107.37	106.35	105.2	104.2	106.23	105.69	106.63	105.72	107.38	106.55	105.75	106.84
100.78	103.53	98.898	100.61	100.86	99.611	102.75	99.5	102.9	100.78	99.596	99.995	100.26	98.131	99.51	99.533	103.08	101.97	98.882	100.76	101.76	99.646	100.72	100.83	101.07	99.997	97.979	100.16	101.72	99.73	102.22	100.38	100.4	102.17	100.5	100.98	99.422	100.46	100.6	101.22	100.14	101.56	101.34	101.76	99.294	102.01	100.78	100.13	98.795	98.401
105.31	105.07	104.06	108.29	106.82	104.93	105.3	106.08	104.62	105.85	105.86	104.77	105.78	106.22	107.1	105.53	107.07	105.47	104.42	107.81	103.21	107.01	105	103.54	105.42	105.74	106.49	104.28	107.62	107.7	105.48	103.85	106.14	102.97	106.47	105.57	103.85	106.56	105.07	104.59	104.22	105	104.92	107.1	102.29	104.49	103.59	106.09	108.15	104.64
116.55	116.94	118.33	119.88	117.85	115.78	114.66	119.02	117.01	116.91	118.34	116.09	117.48	117.14	115.53	118.92	116.33	116.86	117.91	117.15	118.45	115.76	116.71	117.85	116.8	118.04	117.6	116.55	117.19	114.9	115.41	118.4	119.3	117.22	117.53	118.09	116.82	119.21	116.99	120.08	117.14	116.64	117.44	114.57	116.74	118.75	117.11	117.51	115.81	116.27
105.82	105.41	106.91	107.97	105.3	106.72	106.73	107.24	107.48	105.54	106.45	105.95	105.47	106.81	104.68	105.02	107.74	104.55	106.84	107.34	105.3	107.57	108.52	106.28	107.84	106.98	105.13	107.72	106.99	106.54	105.09	104.05	106.52	105.63	106	105.5	103.65	105.24	105.55	106.72	108.44	107.47	106.49	102.97	105.99	106.28	106.87	107.3	108.51	105.43
101.38	100.19	101.04	98.979	101.69	101.44	101.11	98.88	100.66	100.92	100.44	98.999	101.63	100.36	101.19	99.283	100.36	101.14	99.591	100.79	100.2	100.01	99.888	102.48	99.805	99.568	101.73	99.051	102	100.85	100.17	100.44	100.05	101.99	100.31	100.7	100.43	101.32	99.867	101.24	101.59	102.02	100.98	100.97	99.892	98.447	99.551	99.564	99.837	99.395
100.9	98.584	100.28	100.59	101.89	96.995	100.41	99.641	99.514	101.28	99.847	101.24	99.078	100.25	100.99	100.35	100.69	97.778	98.633	101.81	98.009	100.15	98.068	98.44	100.79	99.022	101.63	99.118	99.73	98.976	96.701	98.689	100.68	100.27	99.732	100.25	102.92	99.475	101.25	100.14	97.494	99.81	100.97	99.894	99.644	99.541	100.25	99.135	100.16	98.837
105.05	107.12	104.6	106.28	105.93	105.41	103.76	105.25	104.76	107.06	107.16	106.35	106.25	106.29	105.33	104.3	104.89	106.65	106.98	106.51	104.81	105.42	105.82	105.76	105.02	103.86	106.46	104.6	107.16	105.99	105.89	105.35	108.23	108.07	104.9	104.89	106.57	106.22	103.5	105.11	106.86	108.69	105.22	106.13	106.88	105.46	104.38	106.14	105.89	104.12
114.5	111.96	112.27	113.22	111.77	111.73	110.54	112.57	111.8	110.39	112.78	111.58	112.28	112.86	110.95	112.24	109.4	110.19	112.62	112.93	112.61	111.3	109.83	114.04	109.74	111.78	110.34	110.49	113.08	114.29	111.98	111.19	110.73	111.02	112.09	112.63	111.5	111.67	110.74	110.79	113.87	111.21	110.53	111.04	110.45	111.58	113.95	112.48	114.27	111.79
109.24	109.69	111.88	111.58	109.28	109.68	111.45	109.73	108.77	108.65	110.87	112.36	110.95	110.14	110.02	108.33	109.43	107.45	110	108.87	110.92	111.23	107.8	110.63	110.31	107.35	111.57	108.67	109.31	108.03	110.32	109.5	109.33	111.36	109.82	110.3	110.12	109.99	109.39	109.76	108.69	108.58	110.91	110.65	111.23	110.76	109.95	109.72	110.82	108.79
116.81	117.53	116.61	114.73	116.79	116	116.07	115.48	115.89	116.91	114.69	116.67	115.26	115.72	116.05	117.19	114.35	116.29	117.83	118.45	116.22	115.91	118	115.79	114.87	115.67	115.81	117.57	117.19	116.01	116.21	115.25	115.35	113.87	116.24	117.97	116.43	115.07	116.11	114.93	117.46	116.07	113.18	117.16	115.34	117.24	117.4	116.33	116.05	117.13
104.69	106.85	104.43	105.81	103.49	104.96	103.34	104.01	102.91	104.73	103.86	103.84	105.04	103.41	103.88	102.43	105.71	104.29	102.39	104.72	102.18	105.12	103.16	102.97	104.34	103.08	102.76	103.41	102.91	103.5	105.05	103.29	103.86	105.56	105.75	104.46	102.97	103.87	104.92	102.86	104.13	102.05	103.98	104.63	104.59	104.77	105.22	103.08	106.67	105.41
105.24	106.3	106.86	105.26	105.91	104.07	105.24	107.66	105.3	104.86	105.05	105.84	105.56	105.49	105.3	104.45	105.76	106.1	105.39	104.38	106.62	105.56	104.18	106.09	105.31	105.06	105.28	104.96	106.83	104.59	104.14	104.89	105.41	105.42	103.69	105.34	103.89	103.78	103.35	106.34	105.92	105.57	105.03	105.21	106.01	105.51	103.42	105.99	106.75	102.55
105.77	108.36	107.28	108.61	104.55	105.28	107.09	107.08	106.95	109.01	105.74	106.29	106.49	106.23	105.82	104.21	108.33	106.14	105.98	105.31	108.02	104.82	107.44	106.5	106.49	107.57	107.96	104.44	107.31	106.66	108.21	108.03	108.07	106.05	105.08	108.09	107.06	106.15	109.37	108.02	107.89	106.83	105.03	107.34	105.84	108.17	108.24	104.47	107.57	107.23
112.85	112.52	111.94	111.41	112.29	113.63	112.68	112.16	110.86	111.76	113.39	112.36	110.55	113.56	112.46	112.11	111.54	112.54	114.47	113.96	112.33	113.58	111.25	110.46	112.34	112.04	112.4	111.05	112.48	112.48	113.51	111.11	111.42	110.53	112.09	113.06	110.89	111.12	111.7	112.65	112.84	111.83	113.66	112.94	111.05	111.16	113.13	111.54	113.52	114.96
105.15	105.87	107.28	104.79	104.79	105.98	104.62	106.13	105.36	106.61	105.01	107.02	104.73	106.6	103.98	105.64	104.42	109.61	105.89	106.29	106.8	108.06	105.71	103.69	105.53	104.26	105.74	104.71	105.19	106.59	102.95	105.54	106.78	106.72	104.93	103.34	106.98	104.59	106.72	105.84	105.16	104.77	106.89	105.94	105.52	105.35	105.66	106.5	104.82	106.66
105.53	105.08	108.04	107.43	104.87	104.3	107.01	106.99	105.88	104.86	104.9	108.22	106.3	106.64	106.34	103.01	105.74	107.53	106.42	107.28	106.8	105.08	107.3	104.13	104.9	107.13	105.22	108.72	105.62	107.24	107.77	105.02	107.64	105.73	106.04	106.64	104.52	105.07	108.15	105.25	102.72	107.95	105.81	105.92	106.39	105.43	105.86	104.08	104.87	106.17
112.87	110.67	111.26	111.9	109.46	111.05	112.55	112.55	112.96	110.14	109.86	110.21	110.04	110.51	109.96	112.33	111.47	111.92	111.1	112.21	111	111.79	109.54	109.77	108.9	112.34	110.46	110.37	112.6	111.85	111.68	111.51	109.29	112.15	110.68	111.75	110.12	111.36	112.4	110.73	112.31	110.38	111.97	110.99	111.71	113.72	110.86	111.59	110.58	112.16
99.138	101.37	101.76	100.14	100.01	100.3	102.43	99.776	98.938	99.202	101.06	99.661	100.46	101.91	98.566	99.285	101.29	101.21	100.09	99.456	99.861	99.221	100.07	99.094	100.58	100.83	99.691	100.13	100.67	100.42	99.998	102.05	102.69	100.73	99.558	98.103	101.78	100.11	101.3	101.91	102.22	100.09	100.17	101.21	100.63	102.48	100.25	101.55	98.519	100.8
113.65	114	113.18	112.76	113.9	113.09	113.26	115.09	114.01	112.21	112.53	114.21	112.17	110.61	110.88	114.46	114.23	114.36	112.12	111.27	111.29	113.42	111.68	113.23	112.93	115.53	114.06	114.78	111.02	113.36	113.26	111.86	113.84	113.7	112.05	112.11	112.37	115.05	113.36	113.87	113.98	113.26	112.91	114.52	110.79	111.27	114.68	113.94	112.88	113.64
99.893	99.043	100.66	102.5	98.893	101.64	102.04	98.534	101.02	99.434	98.749	99.529	99.215	99.767	99.703	101.75	98.816	101.77	102.61	100.75	100.94	101.28	100.29	101.47	101.08	101.53	101.87	102.79	99.169	100.04	99.131	100.84	101.84	101.35	98.291	102.38	100.2	99.046	98.605	100.25	99.878	99.095	97.836	98.983	100.34	101.07	98.41	101.36	99.894	99.996
106.84	106.18	106.7	106.53	105.75	106.8	106.03	107.88	107.48	108.12	106.65	107.24	104.97	105.63	107.65	106.6	107.88	107.44	107.85	105.81	109.91	107.8	108.59	105.76	108.66	107.05	103.88	106.39	105.84	107.43	106.43	106.82	108.14	108.64	108.42	104.49	105.36	108.92	103.62	107.84	106.19	106.61	108.85	107.67	107.14	109.03	106.59	107.45	104.44	106.69
110.65	111.14	111.02	110.96	110.03	110.63	109.57	112.25	113.65	110.12	109.62	110.93	111.51	108.19	111.82	110.48	110.13	111.15	110.34	112.59	111.27	112.75	110.35	110.61	110.61	109.12	111.43	110.59	109.4	111.28	111.6	110.9	111.7	109.47	111.67	110.17	112.86	109.49	110.99	113.02	112.95	109.34	111.53	110.1	109.28	110.26	106.85	112.6	110.07	110.51
105.64	106.28	103.35	106.46	103.54	105.46	103.96	106.18	103.01	105.32	103.72	105.57	106.73	103.46	104.44	103.97	103	105.22	105.96	103.23	103.3	105.98	106.12	105.39	104.89	103.86	106.79	106.42	105.52	103.82	106.17	105.41	105.5	105.45	104.29	104.67	104.6	103.45	105.85	103.95	103.44	104.31	104.28	102.93	105.06	105.5	105.05	106.28	105.03	104.76
107.62	108.83	106.85	106.56	105.39	104.7	106.43	105.39	103.43	106.54	107.27	104.28	105.67	108.77	106.34	106.09	107.16	106.81	103.45	106.73	107.74	106.66	108.27	107.67	105.45	105.89	107.66	108.21	105.84	104.76	107.03	105.46	109.44	105.8	106.46	106.05	108.21	105.04	104.89	104.91	104.95	105.71	106.32	104.54	105.2	105.44	107.68	107.29	104.32	105.59
112.84	109.09	111.94	108.91	108.69	110.17	110.75	111.18	109.13	109.93	109.71	113.15	107.82	109.67	109.37	108.49	110.49	112.36	107.36	111.45	111.29	109.23	109.97	110.16	110.07	110.77	109.7	109.58	110.79	110.78	111.23	110.57	108.52	109.34	110.04	110.88	111.69	111.75	111.67	110.64	110.86	108.69	111.74	108.87	110.49	110.48	110.98	110.72	109.45	109.82
110.4	110.78	112.8	110.71	111.56	110.52	111.82	111.48	110.39	110.84	112.47	111.31	111.36	110.11	112.1	111.77	112.14	113.36	113.54	110.97	112.55	111.4	112.84	111.42	114.53	111.88	112.57	113.28	111.28	112.34	109.48	110.5	112.82	111.27	112.34	111.36	111.64	112.18	109.76	110.79	111.83	112.98	112.42	111.29	111.44	113.44	112.2	112.24	111.94	112.57
103.05	101.91	106.64	104.13	105.68	105.86	105.6	104.49	102.62	104.19	103.73	104.39	104.18	103.98	106.04	105.67	105.13	104.78	106.27	105.79	102.06	105.38	101.85	104.6	105.93	104.94	103.07	105.33	105.29	104.34	104.35	103.05	105.13	103.93	104.89	105.86	106.38	104.17	103.64	105.46	103.21	104.35	104.14	106.18	104.98	103.36	104.95	105.75	104.09	101.6
109.62	104.57	105.37	106.39	105.12	106.33	105.11	105.97	105.89	105.48	105.58	107.9	104.98	104.81	104.57	104.09	106.91	109.38	104.47	104.1	106.76	107.49	105.02	106.15	105.48	105.31	105.28	105.38	105.71	105.42	107.02	105.83	107.57	105.73	106.56	105.6	104.93	105.79	107.35	106.63	107.55	105.88	104.94	105.72	104.44	106.15	104.91	104.14	105.48	108.62
107.75	106.6	106.77	106.31	108.34	107.04	105.96	108.3	106.91	107.75	105.39	106.38	106.17	105.5	108.06	106.76	106.43	107.72	106.92	107.16	105.93	106.39	108.94	106.99	108.04	105.32	106.03	106.5	108.35	105.62	106.81	108.48	105.98	107.14	107.55	106.49	105.74	107.5	107.87	106.01	108.35	106.11	106.78	106.24	108.82	106.59	105.72	105.46	105.81	107.96
98.427	101.03	99.572	100.99	98.861	99.797	99.943	98.997	98.287	97.737	101.4	100.23	101.32	97.821	99.822	100.05	97.302	101.36	100.46	99.91	100.88	99.662	99.817	98.273	98.357	99.781	98.829	99.88	100.97	99.226	98.466	98.906	101.27	100.11	100.5	99.827	101.02	98.238	99.813	102.34	100.63	99.928	97.794	100.56	99.641	100.28	99.459	100.62	99.719	101.11
107.38	104.35	104.35	107.02	107.52	108.49	105.62	104.78	104.45	104.92	104.36	105.08	105.82	105.61	106.32	104.75	104.33	105.77	104.64	105.95	105.78	106.61	105.25	108	103.34	106.32	104.69	107.91	107.05	104.98	106.23	105.75	105.78	104.44	105.63	104.23	105.19	105	107.28	106.64	105.69	106.67	106.14	104.1	104.68	104.32	105.2	106.52	104.12	104.34
106.53	103.9	104.21	107.3	108.19	104.3	105.82	104.4	107.74	106.67	108.56	107.41	104.22	109.09	106.37	107.14	105.86	104.76	105.87	105.38	105.47	107.59	102.83	104.86	106.3	107.28	105.26	108.35	107.66	106.15	107.03	106.74	107	106.21	107.04	108.81	107.37	105.39	105.53	107.65	106.38	106.28	106.84	104.12	105.9	103.41	104.93	106.29	105.46	104.36
100.75	101.18	100.97	100.42	99.792	99.106	102.52	99.619	100.93	97.631	99.918	99.489	99.57	99.783	100.81	102.2	99.375	99.981	97.752	99.783	97.334	99.349	97.993	100.65	98.458	99.495	100.93	99.003	102.13	102.47	98.727	100.66	100.17	98.417	98.165	98.813	102.26	100.74	99.963	98.518	101.23	99.594	100.59	100.53	101.08	98.532	99.225	99.267	99.947	98.388
111.01	109.06	112.67	110.35	109.53	111.55	109.23	109.71	110.29	109.66	108.69	110.56	110.59	111	110.14	109.93	110.4	113.48	110.23	112.32	110.53	108.7	110.09	110.24	110.64	109.89	108.28	111.24	111.41	108.46	108.68	112.11	112.82	111.06	111.09	108.87	108.8	112.24	111.86	113.34	110.24	110.35	109.83	111.12	111.92	110.62	109.96	109.82	110	109.75
106.91	111.2	109.19	111.89	111.84	110.89	111.49	111.25	110.98	112.03	109.63	111.27	110.76	111.26	111.67	108.35	110.48	106.85	111.09	109.78	108.63	111.29	112.44	111.55	110.77	109.1	110.42	110.46	110.73	112.04	110.61	108.98	111.01	111.14	111.29	109.17	110.61	109.89	109.88	112.59	110.53	112.56	110.47	110.58	110.17	110.94	111.99	109.58	109.86	112.36
105.62	106.32	106.08	107.24	107.65	107.07	106.63	104.52	106.24	107.2	107.06	107.02	106.16	104.75	107.73	105.29	105.74	104.96	105.18	106.5	106.34	106.09	106.65	105.33	103.56	104.35	105.66	107.57	108.28	106.6	107.1	107.05	108.34	106.1	106.83	106.17	107.3	108.5	106.03	103.88	108.07	106.01	104.56	104.82	104.35	105.16	106.6	106.53	106.58	105.3
105.52	106.18	105.96	106.42	106.64	104.57	107.06	108.73	103.65	107.51	107.15	109.24	104.76	107.28	105.24	105.99	106.58	106.16	106.84	104.76	105.74	107.4	107	104.63	106.08	108.27	105.87	106.66	103.34	105.43	105.95	105.04	104.5	107.34	105.8	107.26	108	105.71	105.57	106.11	109.02	104.43	107.76	105.39	104.97	107.78	107.69	105.4	106.54	107.02
112.54	111.75	111.49	112.95	112.32	110.73	111.9	111.56	110.65	110.61	109.73	112.14	111.72	111.55	111.98	112.67	110.27	112.22	111.03	113.97	110.98	113.12	111.64	110.45	111.98	110.89	111.63	112.48	113.02	110.87	111.77	111.88	113.06	113.42	110.68	114.29	112.76	111.73	112.03	110.07	112.17	110.93	111.77	112.54	109.11	110.71	111.69	113.34	110.77	112.97
107.79	108.49	106.44	108.05	107.15	108.14	109.19	105.73	104.67	105.77	104.43	105.74	106.88	106.6	104.85	108.18	107.64	105.62	106.98	106.89	107.46	107.81	106.59	105.91	107.76	105.21	106.1	106.99	105.71	105.24	107.26	105.86	107.5	106.78	108.39	108.18	106.37	107.53	106.52	105.39	105.23	105.1	106.51	103.66	107.06	106.56	105.61	106.88	106.68	109.25
104.67	108.42	107.11	106.71	107.71	106.02	108.28	103.99	105.76	107.47	105.84	104.67	107.22	108.14	108.94	106.96	108.5	107.99	107.46	106.77	107.44	106.11	105.52	106.14	107.91	107.38	105.86	108.01	107.91	107.59	108.64	105.45	107.35	109.01	105.91	107.05	109.2	105.14	107.16	107.22	106.35	107.99	108.43	106.74	105.86	106.33	106.04	105.8	106.78	106.91
107.56	104.42	107.19	106.84	103.58	105.55	105.7	105.31	107.49	105.62	107.81	105.2	104.07	105.77	104.08	106.63	107	106.06	107.08	105.98	106.07	107.39	106.09	105.17	104.58	107.5	108.41	104.28	105.08	104.13	104.97	106.09	105.25	106.6	108.27	105.2	106.28	106.22	105.88	105.86	107.76	106.29	106.21	106.07	106.83	105.59	107.44	107.11	105.72	104.74
101.16	100.74	101.96	101.21	100.81	100.34	101.1	101.99	102.1	101.87	100.11	102.08	100.96	98.255	99.098	100.17	101.87	99.627	101.5	100.84	102.79	100.43	102.69	101.64	99.913	103.46	99.594	101.7	101.13	101.86	99.903	101.99	99.636	100.89	99.103	99.219	100.11	99.842	99.747	98.861	99.198	100.2	102.16	99.14	101.15	98.628	97.872	101.93	101.71	100.63
113.78	112.8	113.21	113.65	112.92	113.67	115.56	111.67	111.57	113.08	112.58	111.93	111.25	112.95	113.51	112.89	113.08	112.63	114.97	113.66	112.33	110.12	113.95	113.04	111.39	113.97	112.86	113.13	113.21	113.35	113.26	112.5	112.27	112.62	111.5	114.87	113.39	114.14	113.49	110.88	112.23	114.45	113.85	113.99	115.51	112.78	113.16	111.35	114.3	111.55
100.45	99.295	100.01	99.005	100.46	98.521	100.86	100.13	100.24	99.74	99.821	98.831	99.885	98.332	99.873	97.879	99.187	98.221	100	97.405	100.15	100.62	100.85	98.476	99.141	98.009	100.05	100.62	97.663	101.18	97.705	99.753	98.457	101.29	99.862	99.179	99.249	97.058	98.915	99.147	102.5	98.101	101.33	98.773	101.92	99.835	100.32	100.15	100.57	100.04
110.15	112.1	111.2	108.09	112.28	110.08	109.41	111.22	112.44	111.72	112.36	110.26	111.94	111.92	111.87	111.95	112.16	110.76	110.91	113.31	109.31	112.67	112.85	110.23	109.49	110.95	111.11	110.88	111.08	112.54	112.05	111.24	113.79	109.61	112.1	112.46	110.91	108.8	111.58	113.18	112.36	111	113.07	110.74	113.26	112.4	110.29	111.28	112.71	111.87
111.8	113.9	109.89	112.23	112.7	114.13	111.86	113.24	114.97	112.14	112.91	113.84	111.24	112.46	113.36	111.01	111.46	113.52	113.46	111.65	111.76	110.72	113.92	111.73	111.89	111.39	111.74	112.89	112.25	112.94	109.52	113.84	112.85	112.98	112.99	112.76	113.16	112.73	114.06	114.38	113.04	112.93	111.48	114.11	112.83	113.15	113.62	112.25	111.79	113.82
104.69	104.34	106.63	105.83	104.89	105.98	105.97	106.5	103.87	104.34	105.57	103.93	103.48	103.09	104.96	103.19	105.55	103.59	104.84	104.35	104.78	105.8	104.28	105.58	105.48	105.21	107.12	106.12	103.49	106.65	104.19	103.72	104.22	106.32	106.39	104.56	106.06	105.01	103.51	103.71	104.59	103.71	106.33	107.45	106.99	103.98	106.7	104.41	104.23	107.46
106.07	105.66	107.23	108.42	104.01	106.31	107.73	105.25	106	105.18	107.18	104.57	106.88	105.23	105.71	106.68	107.13	105.76	105.29	106.74	107.24	103.94	106.53	108.86	105.88	105.06	108.76	104.97	108.14	104.64	107.48	107.75	106.34	105.88	107.57	107.27	107.08	106.42	106.64	106.93	106.6	105.95	108.59	107.5	107.89	108.44	107.51	106.94	105.86	106.95
104.69	105.46	106.32	106.1	104.81	103.62	107.81	102.9	104.59	106.93	104.1	105.65	105.81	105.97	107.25	104.96	105.41	106.16	106.16	105.98	108.8	107.11	103.01	103.59	104.5	106.7	104.89	105.33	106.39	107.05	106.31	108.03	106.4	107.07	104.66	105.41	106.22	101.88	104.45	103.64	106.18	103.16	105.15	106.93	107.95	106.32	104.52	108.31	103.49	105.03
105.57	105.3	104.94	105.52	107.3	107.38	106.7	106.79	105.19	104.87	108.07	105.04	105.98	104.92	104.62	104.66	106.56	104.75	103.63	105.73	104.74	103.79	105.25	104.61	106.27	103.98	106.86	105.36	106.63	105.39	106.25	105.8	104.33	105.91	106	107.59	104.46	104.8	105.39	106.9	104.72	106.28	104.27	104.23	107.32	106.86	108.28	106.41	104.5	104.51
103.5	104.44	105.33	103.7	102.45	104.28	102.64	105.32	105.19	104.81	103.11	102.68	104.77	103.01	105.16	102.97	104.33	106.13	104.19	104.48	103.4	103.73	105.06	103.88	104.92	105.47	104.42	103.13	104.51	104.07	104.22	103.59	104.7	104.3	103.26	105.43	105.32	104.84	102.65	105.8	103.02	103.97	104.24	104.09	103.25	105.09	104.47	101.33	103.11	102.65
107.86	106.89	108.82	106.77	105.84	105.85	107.97	106.95	109.99	106.77	106.24	105.71	106.32	106.1	104.63	106.3	106	110.02	106.81	104.52	105.98	106.17	106.62	106.3	107.37	105.49	106.83	106.79	106.82	107.54	107.13	107.78	106.7	106.03	107.24	106.78	107.71	107.43	107.75	106.74	108.05	107.31	108.7	107.21	105.65	106.45	105.71	103.68	104.11	108.14
110.41	112.06	110.42	109.9	111.76	109.57	110.83	112.2	109.54	110.22	110.24	111.07	113.44	110.03	111.49	108.71	106.61	109.69	111.33	111.19	108.2	111.99	110.28	108.32	109.36	111.59	111.36	112.21	111.63	110.73	112.77	110.04	109.5	111.24	109.26	108.62	107.67	111.38	111.56	111.6	112.59	111.58	109.04	111.13	109.7	111.2	114.11	112.38	109.53	107.9
111.65	113.69	113.85	113.79	112.87	112.53	114.11	111.65	112.15	113.48	111.62	113.23	111	113.32	113.84	112.48	113.63	112.86	111.96	113.44	113.15	114.83	111.89	112.99	114.3	112.01	113.21	111.67	110.56	113.16	112.22	113.43	113.18	112.37	111.8	112.08	112.3	111.9	111.33	113.26	112.96	111.02	112.36	114.73	112.52	110.98	111.43	113.63	112.01	111.9
107.53	108.85	106.95	105.39	104.5	110.23	107.83	105.74	106.34	105.71	107.95	108.13	106.97	107.28	106.27	105.34	106.18	107.36	106.96	106.92	106.28	104.65	108.71	107.58	105.98	108.02	106.78	104.9	105.12	107.16	108.42	107.28	107.03	105.37	105.81	106.91	107.71	109.5	104.1	105.6	106.4	108.75	107.24	107.9	107.89	107.52	107.13	106.89	108.21	105.73
102.68	104.05	105.02	103.81	104.12	102.8	105.67	102.63	105.07	101.8	103.14	107.04	104.93	102.77	104.3	102.65	103.23	105.64	104.79	104.25	106.31	102.95	105.61	103.69	105.08	105.5	105.22	107.56	103.94	104.81	105.86	104.82	104.71	104.89	101.68	102.67	102.47	105.25	104.91	104.94	101.9	101.98	104.89	106.62	102.14	104.72	104.39	103.57	103.45	104.6
106.68	105.6	104.5	103.88	104.6	104.67	103.13	105.34	103.93	104.3	104.28	104.39	103.92	107.42	102.94	103.38	104.77	104.84	103.71	104.77	104.59	103.19	102.99	104.95	104.54	105.17	102.29	102.43	105.65	105.47	105.71	104.46	107	107.07	105.06	104.68	104.63	104.33	105.46	106.06	106.43	103.25	106.65	106.34	104.55	105.09	106.94	104.97	104.92	105.31
105.3	106.18	105.2	104.1	105.82	105.44	104.45	104.13	105.13	105.17	104.58	106.77	105.33	105.78	104.73	103.63	104.12	105.79	105.32	103.49	104.43	105.83	105.08	105.66	103.44	103.82	102.87	104.06	104.71	105.45	108.39	105.8	106.2	105.47	106.42	104.98	105.67	102.34	104.59	108.15	106.76	105.97	103.45	105.4	107.73	105.2	105.51	105.81	104.4	105.56
106.28	106.46	106.04	104.87	107.46	106.55	105.06	105.71	105.04	104.88	105.83	104.63	106.71	104.49	106.38	106.38	105.01	106.83	105.28	104.97	104.06	106.94	104.09	105.47	110.59	106.68	105.77	107.04	105.65	105.33	106.68	104.49	107.39	107.57	105.45	105.75	105.51	107.72	105.79	105.18	105.42	103.01	105.29	104.08	105.32	106.43	105.8	106.38	103.38	103.63
100.37	98.764	99.757	100.09	101.42	99.474	100.85	101.66	99.441	101.35	99.362	100.8	99.997	100.43	101.26	100.7	100.22	100.1	98.948	99.888	100.96	100.16	100.58	99.34	99.083	100.61	99.141	101.54	98.612	102.48	99.921	99.47	99.367	100.33	99.409	99.044	102.13	99.249	101.5	101.01	100.23	101.32	97.605	101.13	100.1	100.53	99.506	101.43	99.376	100.78
104.93	105.13	108.43	105.28	106.96	104.86	105.78	104.63	105.44	106.42	105.59	105.85	104.13	104.64	104.16	103.86	106.52	104.32	104.24	107.41	106.32	103.47	105.3	106.32	104.78	103.66	107.72	105.23	106.07	107.22	102.88	104.15	105.82	104.32	106.22	105.49	107.06	106.5	105.11	106.89	105.73	104.88	105.04	105.05	106.17	104.53	106.82	106.8	106.34	106.61
106.21	107.04	106.14	105.89	107.26	105.84	104.94	106.32	105.8	106.86	104.72	108.33	108.58	106	106.95	109.55	108.95	108.41	107.19	109.07	104.88	106.81	108.74	105.69	106.89	108.32	108.82	108.7	104.94	108.18	106.58	106.22	106.3	107.23	108.56	107.28	107.56	107.85	105.79	106.51	106.28	106.55	107.91	108.34	103.84	105.12	106.22	106.74	106.06	107.86
110.62	109.33	109.45	110.38	112.02	107.97	109.71	109.7	111.13	109.72	111.79	109.59	112.4	111.85	112.72	114.1	111.54	113.26	109.71	111.75	111.14	110.01	112.14	111.66	108.45	112.75	110.98	111.18	109.67	112.04	111.87	109.9	112.58	111.95	112.16	110.37	109.7	111.51	111.51	111.35	111.15	111.82	113.5	109.27	111.15	110.31	109.96	112.56	113.66	110.34
117.04	117.6	117.85	119.51	119.4	116.87	116.06	118.88	117.71	117.52	115.36	114.56	117.58	117.8	115.02	118.9	117.72	116.34	117.12	117.54	116.91	117.18	118.82	118.69	119.21	117.2	117.31	118.3	115.98	116.66	117.53	117.2	114.29	115.98	121.37	118.93	117.35	116.12	116.25	117.88	120.04	118.77	118.16	118.5	115.93	117.43	117.24	116.5	118.22	116
105.74	104.72	104.2	105.17	104.11	106.34	104.14	104.52	102.81	107.07	103.36	108.03	104.49	104.97	104.49	106.7	105.97	104.49	105.1	105.59	105.16	105.07	107.13	105.32	107.23	104.62	106.8	106.51	104.88	106.71	105.93	106.12	104.5	106	106.19	105.95	105.74	106.49	107.38	105.2	106.97	105.11	103.63	106.61	107.47	105.73	105.65	105.3	105.7	102.71
103.51	106.75	104.44	105.78	105.44	106.09	105.37	106.8	106.65	106.28	106.91	105.41	106.42	105.75	104.01	108.57	107.92	105.64	105.12	105.61	105.1	105.12	107.41	105.91	105.65	106.96	107.36	105.96	105.12	106.68	104.24	107.47	106.12	104.29	106.4	107.39	106.57	104.25	108.85	105.71	105.48	103.57	105.78	104.31	107.42	105.9	105.81	106.44	107.28	106.61
103.56	106.94	103.2	106.28	104.82	105.35	102.86	104.32	105.5	102.74	104.61	105.57	105.16	105.66	105.45	104.6	104.42	104.92	105.29	103.14	103.74	103.86	103.51	105.77	101.98	106.64	102.48	105.84	104.89	106.14	103.88	103.45	102.5	104.64	103.71	103.61	105.05	101.97	102.49	103.89	104.81	105	105.18	104.68	105.01	105.15	102.86	102.67	103.55	105.36
104.81	106.37	106.28	106.47	105.54	107.82	105.69	105.11	106.05	106.79	106.45	106.2	106.66	107.92	102.85	106.03	107.86	106.73	105.64	105.44	104.31	106.65	106.38	105.15	106.01	105.56	106.06	104.67	106.27	105.57	104.35	104.56	105.45	105.28	106.55	106.43	106.71	103.97	101.38	104.31	104.36	108.43	103.65	103.49	105.22	108.17	106.64	104.7	106.23	105.96
107.61	104.54	105.69	106.31	105.52	104.44	106.48	105.92	108.34	104.7	104.17	103.49	104.14	107.62	106.14	106.1	105.15	106.95	104.48	106.35	104.64	104.86	105.68	104.22	106.47	106.03	105.72	104.6	106.14	107.54	107.43	104.72	104.8	109.89	105.14	104.53	105.55	105.3	107.27	105.73	106.56	106.2	102.87	104.46	106.8	104.5	105.74	105.83	106.08	104.64
105.12	106.57	106.33	106.07	106.72	107.13	106.58	105.08	105.89	109.38	107.74	105.71	107.9	105.37	106.33	108.3	108.1	105.42	109.84	105.45	105.43	105.77	104.83	105.88	105.13	106.8	106.14	105.99	107.31	106.78	106.08	105.1	106.42	107.86	106.78	107.49	107.41	107.3	105.89	108.52	108.3	108.04	106.74	108.44	105.39	107.56	104.9	106.66	106	105.97
112.22	111.07	110.11	110.6	112.01	112.5	112	110.19	111.02	110.11	110.6	110.9	112.4	110.14	110.53	108.69	110.49	111.62	110.62	110.91	110.29	109.28	111.55	110.84	109.95	110.63	112.23	111.81	110.55	108.41	110.02	109.91	108	109.79	109.05	109.18	110.64	110.19	109.62	110.8	110.56	110.01	111	112.31	110.06	112.05	110.85	111.75	111.66	109.43
102.08	100.68	100.82	99.985	99.766	100.83	100.38	98.074	103.99	99.101	101.72	99.487	103	101.45	99.861	99.509	99.789	99.202	98.907	100.44	99.801	101.17	102.37	100.54	100.3	101.92	101.03	99.704	102.02	100.27	98.326	101.11	99.98	101.19	101.65	102.8	101.29	100.37	100.2	101.53	99.279	99.016	100.89	101.94	101.76	100.34	99.55	100.44	100.28	99.895
104.38	107.2	107.36	105.77	105.35	105.41	104.85	106.41	107.11	106.44	105.33	109.94	104.3	108.5	103.97	105.48	106.71	108.01	106.41	105.77	104.3	106.56	104.6	104.11	105.4	105.78	105.82	107	104.37	107.87	106.64	104.47	106.07	107.1	106.62	105.39	104.96	105.68	106.96	106.98	104.31	106.35	105.36	105.07	107.74	107.19	108.7	104.79	106.07	103.83
106	104.44	105.86	105.02	106.88	105.88	106.86	104.51	108.07	106.98	105.09	104.35	108.2	105.21	104.95	106.5	107.75	108.06	105.71	103.49	106.49	106.31	108.95	108.22	105.47	106.68	104.8	104.53	106.28	104.55	106.79	105.31	105.35	104.58	107.23	104.85	105.85	106.45	107.03	103.13	105.05	106.52	106.3	104.92	104.66	105.91	105.96	108.65	105.86	106.98
104.83	106.07	103.33	105.09	107.37	103.5	107.19	105.16	106.41	105.38	103.71	106.89	107.9	106.14	104.29	106.1	105.98	105.86	108.16	105.6	104.1	105.74	107.22	106.49	106.28	104.01	105.3	104.45	105.61	103.91	103.33	105.6	103.71	103.64	106.84	107.16	103.86	104.89	105.25	105.4	106.09	105.48	107.72	105.08	104	106.9	106.11	103.08	106.26	105.69
105.55	108.89	108.64	106.85	105.96	106.9	106.31	106.4	106.26	104.29	105.25	106.98	109.24	107.72	107.07	107.21	105.66	105.83	106.74	104.69	106.31	105.22	107.32	107.27	107.15	108.47	106.69	106.97	106.76	106.4	107.85	105.61	107.53	107.07	105.74	107.69	106.99	105.9	107.54	106.06	107.54	105.7	107.41	106.46	107.83	108.03	104.1	106.28	107.12	108.21
101.69	100.48	102.24	101.99	102.63	100.66	100.79	101.53	101.2	99.529	102.65	100.8	101.39	99.722	100.7	99.314	98.514	100.74	98.983	99.648	101.79	100.55	101.04	99.768	100.9	102.25	100.41	101.28	99.562	99.429	102.01	100.15	97.564	99.882	97.996	101.59	100.96	101.15	101.38	101.73	101.95	100.62	99.333	101.76	102.19	102.05	99.485	100.2	100.85	99.966
104.42	106.32	104.78	107.63	103.77	104.99	105.15	107.68	105.51	104.68	106.11	106.04	105.42	103.66	107.31	103.46	106.75	104.9	106.95	105.21	102.6	103.69	106.09	104.58	106.87	105.11	106.84	105.36	106.29	103.35	105.53	107.73	105.24	106.33	104.39	105.08	108.14	105.82	103.54	107.01	106.24	106.12	105.58	106.99	103.97	103.82	105.66	107.04	107.12	104.63
112.98	109.17	110.2	111.19	112.2	113.3	111.93	113.87	112.3	110.9	111.34	115.41	112.4	112.33	113.18	111.43	110.79	108.89	110.76	109.14	109.64	111.8	112.82	113.11	111.06	110.42	109.9	111.48	112.86	112.15	112.57	110.47	110	113.68	113.38	111.99	113.39	113.64	112.07	115.01	110.38	113.65	113.3	113.6	111.77	112.82	111.5	112.13	111.9	112.96
106.95	105.75	107.95	107.09	103.36	104.65	106.51	106.05	105.01	105.82	104.93	108.13	105.13	105.86	106.45	103.59	104.83	103.17	105.32	107.43	107.59	106.87	105.72	107.22	106.46	105.68	105.81	106.96	106.48	105.37	105.58	104.56	105.29	105.07	107.05	106.25	103.51	107.57	106.23	106.61	106.74	107.37	106.24	107.78	105.55	104.79	105.25	105.02	105.58	105.35
112.11	110.51	112.25	111.03	112.26	113.62	110.41	110.79	111.13	112.18	111.4	113.45	111.82	111.38	109.81	111.08	114.56	111.33	111.43	111.79	108.86	111.19	110.46	110.64	112.65	111.02	113.74	110.75	111.24	111.23	113.34	110.76	109.62	113.35	111.38	111.55	111.31	112.74	111.05	113.04	109.05	112.33	112.07	110.87	110.77	109.16	112.32	110.8	112.44	112.81
111.86	112.97	108.79	112.1	109.62	111.24	110.97	111.62	113.66	112.83	113.53	113.48	110.89	110.19	108.75	112.63	110.66	113.07	110.89	110.3	111.54	111.7	109.9	112.33	112.74	108.42	110.72	110.11	111.87	111.39	110.92	111.07	110	113.56	111.95	111.54	112.66	112.18	111.61	110.49	108.94	113.08	110.68	111.49	109.48	111.15	109.1	112.51	110.92	111.63
[truncated: 400 more rows]
[truncated: 150 more columns]
