# Supplementary material for: Genetic dissection of main and epistatic effects of QTL based on augmented triple test cross design
Source: PLoS One. 2017 Dec 14;12(12):e0189054. doi: 10.1371/journal.pone.0189054 (PMC5730204; doi:10.1371/journal.pone.0189054)
Supplement: S8 Supporting Information — (ZIP) [file pone.0189054.s008.zip › z4_1600_0.2_10.csv]

109.11	104.37	107.79	101.65	106.61	109.38	107.22	98.891	98.989	103.85	105.04	98.765	109.41	107.51	105.79	108.11	106.07	106.18	107.92	105.65	104.78	100.45	106.87	109.5	109.22	107.78	110.2	105.56	101.03	105.91	112.44	108.87	104.7	108.63	108.24	112.03	109.16	109.95	108.99	105.82	108	111.9	102.2	107.6	111.97	111.55	107.44	104.24	101.9	105.25
107.05	97.212	104.99	109.46	106.45	105.82	102.04	108.69	105.95	104.96	107.86	104.78	104.98	109.05	102.26	101.04	107.44	102.23	105.13	100.05	102.85	101.1	107.79	105.36	109.52	102.55	97.252	107.4	106.06	108.25	98.887	104.21	104.69	105.17	102.79	101.11	107.8	102.66	108.11	104.62	106.82	104.58	102.97	110.82	103.7	105.75	105.07	104.22	107.18	105.35
111.66	111.79	115.53	111.76	105.64	117.98	110.8	109.75	108.25	110.85	116.93	112.02	115.24	112.12	107.12	108.62	108.81	109.67	113.19	110.14	111.78	110.94	113.02	114.36	110.27	110.29	109.27	114.69	114.87	117.18	111.59	111.96	118.65	112.02	108.07	111.05	110.75	108.48	110.67	109.9	115.45	113.18	109.91	111.39	113.47	113.37	114.08	112.59	114.35	105.73
101.36	98.967	98.567	101.77	102.42	110.29	105.65	105.39	106.72	104.75	100.77	102.91	103.69	99.608	100.03	109.81	112.3	104.33	108.2	105.59	105.34	107.17	110.4	103.76	108.51	105.95	104.2	100.43	101.04	101.84	110.05	109.47	108.26	104.6	103.24	109.68	106.36	110.07	105.36	102.87	105.13	110.72	104.09	106.03	107.03	105.48	98.059	98.652	105.45	100.99
102.73	101.7	107.02	103.9	106.36	107.23	99.001	104.63	111.59	104.51	97.214	104.85	107.79	105.14	104.3	104.85	102.86	98.379	110.58	108.73	106.85	109.11	108	105.33	104.69	105.09	104.02	100.05	97.852	106.75	105.98	104.44	100.56	103.72	101.17	106.41	110.63	106.1	106.76	101.1	101.71	104.62	104.46	103.13	107.02	111.54	106.13	106.25	105.81	105.4
105.7	104.19	102.89	112.43	105.27	104.85	109.88	102.85	97.627	107.72	105.17	102.18	110.14	108.03	100.04	104.8	107.52	104.4	103.05	107.87	108.79	109.12	104.69	111.24	99.616	105	105.44	111.25	102.53	97.088	108.78	113.76	101.29	104.73	110.06	105.98	109.97	104.79	104.82	103.39	106.84	109.31	105.32	109.24	104.72	106.33	99.946	98.71	105.81	108.78
111.33	105.63	108.04	109.01	102.72	110.35	105.67	107.72	110.16	108.04	102.27	99.906	105.07	102.76	107.44	116.98	105.94	104.73	110.63	110.81	109.56	109.05	109.42	103.39	108.16	101.82	100.33	109.03	111.04	103.21	107.9	107.55	97.669	106.51	101.54	114.89	107.03	104.03	107.62	106.43	101.9	104.93	107.79	103.62	110.03	103.82	107.77	109.25	103.89	114.6
101.01	106.73	106.71	108.34	103.16	103.71	97.003	110.24	105.61	111	104.38	112.86	111.5	106.42	99.728	102.13	103.52	107.92	102.08	113.88	108.52	107.83	107.31	108.8	105.97	107.73	103.75	105.35	109.67	107.79	106.72	103.93	100.32	110.32	108.13	104.89	103.23	105.51	104.79	103.64	106.79	111.3	104.85	102.89	105.64	104.18	112.06	110.29	103.68	108.34
98.111	106.49	105.51	110.21	107.9	103.14	105.72	106.51	112.8	106.12	105.42	104.27	106.81	108.18	104.84	112.64	106.89	107.76	100.05	107.15	98.887	103.04	106.62	114.4	110.95	101.29	109.88	108.9	102.61	104.91	100.88	105.93	107.33	98.477	103.88	98.025	106.43	102.95	98.267	104.88	102.65	106.45	98.3	105.05	106.47	101.46	102.69	102.86	107.23	104.24
97.008	100.72	98.407	99.809	98.354	101.66	104.19	95.76	100.88	103.52	101.51	99.393	102.54	100.15	98.398	97.114	97.089	102.31	93.296	98.373	101.91	102.73	97.245	104.42	97.334	97.719	103.33	102.6	93.348	102.06	96.512	104.99	96.633	95.022	101.74	102.42	98.046	101	98.095	94.829	102.8	96.362	98.456	101.86	94.335	101.98	103.76	101.04	96.476	95.411
114.67	113.66	115.78	115.43	117.99	118.04	109.46	113.12	115.36	105.94	112.2	106.46	107.21	117.75	108.17	109.66	109.2	107.66	112.59	117.78	112.65	110.49	109.65	106.9	109.87	110.54	116.07	105.99	108.58	113.06	111.69	111.24	110.73	115.49	113.87	115.98	114.73	117.61	113.25	110.2	113.29	114.1	113.78	114.42	112.89	107.82	103.52	118.42	112	107.36
116.38	112.85	112.19	113.19	113.8	111.78	111.86	116.45	115.08	112.85	112.27	114.15	112.97	116.82	107.88	114.34	107.97	112.39	113.86	105.1	111.98	109.86	111.33	112.75	119.18	108.91	117.08	103.56	114.43	108.21	117.4	114.02	103.61	115.41	114.81	112.06	116.47	106.5	113.35	109.8	113.84	107.8	113.69	116.68	114.73	113.79	117.36	110.89	113.12	111.66
109.76	116.44	113.4	108.09	109.42	109.52	113.53	110.83	108.29	113.45	110.32	113.79	114.01	112.23	110.3	109.72	110.47	112.36	112.95	113.31	110.11	110.67	108.25	113.59	116.11	112.52	115.2	114.93	113.21	111.82	116.44	117.88	109.44	116.87	110.14	114.46	114.04	110.51	112.34	107.57	111.8	109.84	112.15	110.22	109.84	111.19	118.42	116.43	104.33	114.25
108.73	117.37	111.35	112.16	108.75	114.46	113.25	109.61	112.77	108.92	106.72	113.12	116.4	111.05	116.49	104.05	117.08	110.85	108.58	118.5	110.85	112.01	111.35	114.43	107.07	113.89	112.53	114.15	113.55	113.75	115.03	106.25	117.53	113.82	110.94	109.37	111.89	113.04	115.56	109.32	114.5	105.9	107.24	110.43	115.02	117.41	111.23	113.09	113.83	111.8
102.86	110.34	109.21	111.99	113.34	105.9	103.55	110.97	105.1	101.5	101.51	111.12	113.2	101.7	97.362	105.62	103.67	105.18	106.33	112.15	104.41	109.7	110.3	101.68	103.91	113.02	109.88	112.64	109.12	108.14	105.93	105.96	105.3	104.3	103.86	106.74	108.29	101.62	110.06	103.11	109.17	106.96	109.85	106.85	110.32	105.44	104.97	99.903	103.03	108.07
107.56	106.08	108.63	107.88	107.85	104.66	110.6	109.3	100.85	109.6	103.81	102.67	106.47	107.45	106.55	103.27	101.18	95.781	105.64	101.5	102.51	114.13	104.41	102.66	111.78	115.3	107.68	107.45	104.99	104.3	104.88	107.16	109.31	103.82	104.78	108.33	101.77	104.02	108.51	104.28	104.13	105.58	104.19	100.78	107.59	103.26	109.24	109.59	108.83	104.97
99.552	110.36	105.32	105.4	103.29	103.88	99.052	110.96	102.54	104.53	101.68	102.4	106.83	110.73	113.8	104.15	95.609	106.74	108.34	109.21	102.64	103.69	108.13	107.24	105.68	103.05	102.92	103.9	100.56	97.719	108.11	107.73	107.64	104.06	106.41	103.66	106.78	105.19	102.51	108.75	98.353	107.83	95.646	99.494	102.64	103.52	103.37	109.41	104.8	99.248
112.22	110.92	116.82	110.71	115.83	113	110.73	109.97	112.03	115.13	112.23	114.31	106.82	105.37	108.51	109.73	111.08	109.57	107.47	116.65	112.34	112.74	105.22	117.13	112.71	116.89	111.99	104.67	107.8	107.23	112.03	110.28	113.98	112.1	107.76	108.6	112.33	112.68	116.12	110.31	108.07	112.56	106.26	116.12	106.25	113.27	111.43	116.95	110.36	107.56
104.39	108.3	105.56	106.94	102.65	102.81	97.418	104.34	105.33	103.88	108.23	102.04	109.11	100.44	100.73	105.15	101.95	101.97	101.86	106.79	106.19	101.75	107.79	105.34	109.23	111.26	106.64	109.75	99.998	114.64	107.06	105.23	97.508	105.85	105.11	107.38	104.13	105.17	101.23	107.05	102.43	104.22	108.38	104.89	106.76	101.54	104.35	104.78	103.44	103.35
101.9	98.96	108.45	94.027	106.88	103.54	102.34	104.05	101.98	103.06	96.524	98.93	106.62	106.49	101.97	102.86	94.546	106.2	100.76	98.328	100.78	102.48	100.34	99.262	99.02	100.05	100.73	102.19	96.051	98.755	103.61	101.82	107.17	100.9	105.22	97.63	97.703	104.66	95.618	105.96	96.175	97.696	104.03	101	100.45	98.123	92.448	104.12	100.36	100.54
103.34	103.59	107.64	99.568	107.19	109.2	109.04	104.55	106.27	107.25	108.95	109.19	107.41	105.69	97.917	104.1	107.23	110.09	105.06	105.14	107.3	109.66	105.48	102.13	102.48	108.08	110.45	105.92	109.96	103.44	103.04	103.63	103.13	107.56	106.05	101.96	109.44	101.86	107.23	107.47	105.52	108.07	105.98	110.37	100.98	101.64	103.51	105.1	104.48	105.55
114.16	113.05	107.13	108.11	109.33	107.19	108.8	113.3	111.05	109.05	113.28	116.81	109.84	113.36	114.15	118.54	105.28	109.67	111.03	115.32	116.02	107.07	109.88	114.26	111.57	113.2	113.74	111.61	110.86	106.88	107.91	112.01	118.71	109.36	111.5	113.65	108.62	120.59	107.07	110.72	114.98	108.96	110.51	111.31	110.67	110.6	112.42	112.21	105.77	116.7
108.45	107.35	106.52	103.26	108.03	104.53	99.842	111.38	105.26	105.76	101.87	106.61	103.07	112.97	103.68	97.097	105.2	105.46	101.99	108.73	110.5	104.68	111.09	107.21	104.2	111.95	107.74	103.51	106.56	104.82	105.29	100.08	110.94	103.31	109.4	98.45	103.59	105.67	105.45	98.974	105.46	110.36	106.16	107.96	101.45	103.68	110.25	104.91	99.621	109.36
110.71	109.78	103.73	103.67	104.97	102.19	100.61	105.92	105.66	101.3	103.49	108.72	99.434	105.77	100.45	99.169	102.47	101.39	114.47	103.72	106.06	110.02	101.02	104.8	99.349	107.76	100.34	104.97	108.59	106.82	103.07	107.22	107.36	103.66	97.628	104.84	99.099	109.15	110.06	106.77	103.99	100.59	106.58	107.85	109.75	103.63	108.65	100.98	106.92	102.3
102.64	96.933	101.07	102.09	94.069	94.608	97.475	103.46	97.792	99.621	99.691	101.07	101.03	109.98	103.81	97.394	99.695	104.86	102.7	105.19	104.66	105.9	106.21	100.42	100.1	100.86	102.15	94.665	102.7	99.062	96.384	101.23	96.31	99.569	102.19	104.16	99.933	101.76	101.88	96.878	103.21	97.785	103.8	101.39	105.05	104.65	100.45	103.39	101.14	102.76
107.33	106.41	104.81	102.34	99.286	106.6	106.91	102.89	114	111.26	98.065	106.75	108.32	100.6	100.05	100.27	105.35	109.39	104.24	110.59	106.3	107.5	100.73	103.03	104.99	108.79	106.91	104.94	97.904	101.22	96.967	105.86	104.82	105.63	106.25	107.87	109.5	105.79	106.24	103.64	105.81	108.86	103.73	105.74	99.984	106.04	107.53	105.3	98.016	106.25
103.57	107.09	98.779	108.66	98.449	103.2	108.02	103.47	108.49	109.24	108.46	107.36	109.92	104.53	100.54	111.64	105.66	112.75	108.6	105.62	105.63	98.983	106.88	99.167	108.25	98.202	110.58	113.79	110.34	112.6	109.33	108.78	103.54	104.36	108.85	106.63	104.59	107.22	104.09	101.12	109.3	101.84	109.72	109.68	104.57	103.46	106.15	106.48	102.33	103.44
103.26	105.11	98.735	94.069	106.21	97.879	99.89	98.363	105.79	98.349	102.44	101.85	104.35	104.68	101.68	94.234	100.7	102.27	103.47	99.947	102.6	100.42	97.363	106.5	95.939	98.745	99.63	105.82	101.74	96.418	97.713	98.874	97.03	102.15	107.77	97.834	106.66	96.51	96.195	108.09	101.5	101.73	106.38	101.7	102.85	100.85	104.29	99.759	99.748	102.02
97.371	101.78	100.53	96.657	98.357	96.643	99.324	103.98	104.72	95.673	105.97	101.59	104.35	99.819	100.53	99.579	94.124	97.303	99.568	95.601	97.238	97.367	96.954	98.627	100.9	93.045	103.04	101.74	101.99	106.02	104.29	102.12	98.368	98.235	102.53	100.66	101.94	104.51	100.27	102.11	102.3	101.61	99.569	103.03	101.14	104.25	91.047	100.14	94.758	96.348
109.79	103.24	107.24	104.85	108.8	108.87	106.79	108.63	109.5	105.74	103.23	113.8	108	102.88	105.3	101.52	106.85	106.89	106.17	107.03	111.13	106.06	107.02	105.49	104.39	110.08	103.93	104.68	111.84	111.19	112.57	105	104.98	109.78	102.99	109.88	108.53	108.18	101.92	108.53	105.26	114.59	104.46	104.94	102.84	108.47	102.6	112.63	103.91	98.717
96.909	103.16	105.7	106.95	104.53	104.47	100.55	109.07	102.67	106.26	102.37	103.38	105.44	109.27	107.24	104.62	103.33	107.89	107.76	108.73	110.17	111.5	105	101.23	107.01	104.61	109.63	104.04	94.013	107.88	105.85	99.287	101.14	103.2	100.74	104.4	101.92	105.68	103.73	110.22	103.85	109.64	104.86	112.91	104.81	107.03	101.52	109.58	102.16	103.32
109.36	109.73	99.456	101.91	102.39	109.15	101.49	104.88	105.35	103.87	101.25	100.74	106.83	106.63	97.359	103.65	108.38	103.84	108.62	104.67	102.91	95.77	104.61	100.12	99.251	104.7	108.14	111.75	99.822	108.24	103.04	106.44	101.48	108.41	108.16	104.71	109.55	101.51	107.84	110.02	105.07	110.03	105.36	111.06	103.4	101.7	102.87	101.42	104.71	110.08
112.37	108.03	108.27	113.32	109.14	111.97	116.08	108.62	105.46	114.73	110.34	113.67	113.36	108.99	118.94	111.7	111.4	105.39	110.43	116.58	108.36	103.83	112.82	101.81	116.24	108.97	111.39	107.2	110.5	115.12	106.09	114.58	114.87	116.87	114.08	112.59	107.17	110.88	111.3	114.05	106.71	114.06	111.82	107.38	117.84	111.05	115.63	113.7	108.05	110.79
106.35	103.05	96.63	110.08	105.62	111.81	108.75	107.67	110.59	107.42	107.31	114.12	109.25	109.05	109.48	105.96	106.79	103.56	100.19	106.83	102.34	104.25	103.26	107.12	104.12	108.95	103.48	109.08	104.18	103.04	103.15	107.64	105.66	106.29	104.29	106.5	103.97	106.77	106.64	109.38	101.5	106.43	103.89	100.2	104.47	102.16	104.59	102.71	107.76	102.45
106.82	109.4	114.41	113.1	112.08	114.94	109.77	110.04	111.85	108.92	112.85	116.39	112.6	108.7	111.18	117.91	118.14	111.22	109.32	113.94	110.85	114.5	107.53	115.48	110.02	107.77	109.76	112.85	110.28	105.92	108.48	114.13	119.35	107.78	112	109.32	113.99	107.08	111.18	113.73	115.76	112.2	113.11	119.36	105.05	119.62	114.55	108.41	112.91	108.75
110.93	98.425	97.104	105.14	104.27	103.55	103.21	101.08	101.95	98.557	106.63	103.22	105.75	102.04	107.17	101.21	106.69	101.95	108.66	102.28	102.33	99.844	109.18	112.8	105.6	104.91	105.14	108.28	103.71	101.68	106.89	102.93	105.07	114.66	104.48	108.32	108.16	102.95	105.12	103.45	105.21	102.27	103.5	106.19	100.78	100.32	103.54	101.18	106.9	109.1
108.23	110.19	111.42	99.861	103.69	106.11	98.246	109.58	103.31	107.5	102.24	109.17	102.02	101.55	103.72	108.29	105.56	105.45	105.17	105.47	110.73	101.55	106.49	100.52	107.37	105.86	114.7	113.81	110.83	108.39	110.12	116.49	114.93	110.93	106.03	106.03	104.67	103.17	106.75	108.4	102.45	101.5	105.88	101.26	105.78	106.76	106.45	113.56	106.75	106.06
107.76	103.72	110.1	105.36	108.9	102.9	98.724	101.35	99.739	108.56	109.74	110.24	104.47	107.16	101.85	113.07	102.22	103.19	99.395	106.84	110.91	106.48	104.26	105.83	105.43	101.06	112.74	109.29	108.77	103.92	102.89	100.3	105.47	108.78	106.43	114.92	97.473	100.91	104.81	104.94	104.93	103.27	104.54	97.289	109.94	108.76	107.95	106.58	107.82	104.73
106.1	106.57	107.01	108.42	107.41	101.88	107.42	107.75	102.61	105.29	111.22	110.25	105.33	99.36	104.58	104.95	108.12	106.81	106.55	108.75	107.94	105.19	105.16	105.28	105.76	105.76	110.17	110.61	98.425	104.75	110.36	101.47	107.11	109.81	104.88	105.54	109.91	103.81	109.45	98.153	107.41	112.91	107.52	101.84	103.74	107.42	108.99	107.44	111.54	107.16
106.49	106.41	118.43	106.48	101.66	108.29	105.77	110.8	111.32	104.78	107.08	106.25	106.12	107.17	102.65	100.04	103.88	112.95	108	108.57	105.84	99.49	100.58	107.84	104.31	108.04	108	105.4	103.72	106.43	106.29	100.84	102.68	100.51	103.54	99.709	107.02	108.88	107.82	102.64	110.57	104.09	114.48	103.73	101.59	105.83	104.12	107.68	111.39	106.21
101.52	106.13	106.51	99.367	100.5	105.54	107.16	107.16	105.74	106.01	104.81	103.28	103.19	102.05	109.26	104.52	97.806	108.48	111.16	99.213	102.7	104.64	106.74	95.453	108.18	112.1	103.79	100.44	100.77	103.23	107	107.99	103.56	109.4	103.31	107.16	109.18	106.09	107.72	107.03	105.56	107.46	104.9	108.35	103.31	105.77	101.85	108.8	106.49	104.31
103.77	106.13	100.42	100.69	103.53	103.01	108.48	103.42	105.22	104.86	102.49	99.302	101.71	100.73	104.96	107.71	108.52	106.12	101.97	105.78	97.396	103.47	106.61	101	109.11	107.31	103.19	96.704	103	100.95	98.692	106.62	105.48	103.51	101.83	102.51	106	104.2	105.49	100.72	100.65	114.59	99.364	102.92	105.06	109.61	105.76	100.64	110.71	99.335
112.57	112.94	104.71	103.89	106.47	103.77	107.91	110.97	109.75	103.59	110.41	106.32	106.57	104.38	108.74	106.69	106.26	104.41	103.19	101.26	103.26	101.09	102.01	95.315	104.41	103.4	99.561	108.68	106.89	99.613	99.71	105.5	107.19	103.39	104.25	108.76	103.81	109.89	102.25	106.37	108.6	102.11	105.26	100.09	106.42	106.34	103.17	107.47	101.61	104.48
102.2	108.83	106.34	106.77	105.53	106.14	107.4	97.287	99.049	97.379	106.05	107.91	109.33	105.32	110.45	102.98	107.27	107.38	108.68	110.96	104.66	110.52	112.22	106.63	106.4	107.86	107.86	111.4	110.53	111.42	112.5	108.08	99.99	107.93	104.51	101.02	101.15	111.72	104.44	104.61	106.05	100.87	107.91	105.42	104.7	100.48	109.33	104.88	104.02	105.58
115.51	110.81	118.36	109.75	114.01	115.18	109.05	108.9	113.92	110.83	113.16	108.25	120.37	114.6	113.13	115.44	108.21	109.57	110.12	110.59	117.79	115.2	115.81	103.41	112.37	113.52	120.47	113.29	111.45	110.72	110.88	110.46	115.28	110.86	114.3	109.75	115.75	118.69	112.26	115.99	114.13	111.63	118.1	116.22	110.94	117.08	109.13	111.11	111.76	115.52
101.87	101.72	103.28	95.531	104.64	104.59	100.98	97.877	100.23	91.895	105.45	100.32	103.18	98.692	97.546	103.96	100.7	101.03	106.66	100.58	101.37	95.7	99.736	99.789	102.08	105.95	93.626	98.881	103.26	104.58	97.754	104.03	106.26	99.606	99.665	97.479	100.92	102.73	105.76	98.048	96.967	98.252	100.76	100.67	104.46	97.259	101.59	100.54	102.09	99.959
109.2	101.35	109	98.976	102.25	107.25	104.41	110.25	106.68	104.22	111.24	107.94	102.44	109.53	104.6	103.68	109.94	106.02	104.93	103.48	105.5	106.53	112.37	102.66	107.35	111.27	104.9	105.68	103.67	101.1	100.62	109.76	112.75	108.18	100.86	107.14	114.4	104.63	103.9	110.69	101.63	109.8	104.31	108.5	106	104.78	105.89	110.13	106.81	101.16
98.048	95.423	104.96	104.28	101.01	106.65	99.693	106.22	102.91	107.74	103	108.15	106	98.777	102.87	104.09	105.44	100.01	101.08	104.87	105.62	110.27	102.62	104.8	103.65	99.7	104.36	101.58	98.289	102.13	107.53	105.84	110.18	100.56	105.96	104.1	107.09	105.02	104.79	102.44	106.39	101.74	109.34	106.78	105.05	103.32	103.1	107.66	103.67	101.25
105.95	108.19	110.97	107.05	111.08	108.24	111.28	109.97	106.38	98.037	106.6	106.07	110.77	109.3	112.44	111.03	108.31	114.13	107.6	102.21	110.81	105.48	110.32	111.71	100.81	106.03	105.58	107.46	104.41	109.29	103.08	106.73	97.812	107.91	106.41	106.04	105.87	111.89	107.85	110.37	108.09	107.73	110.61	105.94	106.8	102.33	107.76	108.65	104.8	106.31
107.09	100.8	111.15	107.83	104.51	105.15	103.16	106.49	102.48	105.96	101.93	105	111.12	113.15	107.82	100.97	99.694	109.19	105.22	106.67	103.53	102.53	107.62	105.35	102.9	106.94	110.4	102.61	107.16	106.59	109.73	108.84	103.95	105.79	105.54	106.2	112.17	109.99	104.28	108.72	107.4	100.94	110.45	106.11	108.3	101.86	107.04	104.45	112.38	111
107.26	103.9	106.5	109.84	102.2	108.26	100.59	107.12	103.74	106.22	101.33	106.1	101.04	102.9	111.87	108.65	110.06	102.98	105.8	109.13	109.31	102.8	107.52	106.96	102.42	100.8	104.28	103.01	103.21	106.62	108.24	102.81	105.79	103.94	106.98	102.38	104.97	105.83	111.25	109.42	108.95	104.17	107.78	106.77	106.49	105.7	105.34	105.26	105.14	104.74
111.91	111.15	110.5	106.2	107.5	107.43	109.01	107.14	111.3	111.99	113.73	108.78	112.36	103.45	114.81	106.02	108.13	114.38	103.78	114.31	108.33	107.28	113.09	109.32	112.14	115.19	110.63	106.9	103.45	113.34	109.31	109.05	108.09	111.26	112.16	106.02	112.59	110.41	108.22	111.58	103.57	109.63	114.12	104.66	109.95	109.31	109.06	105.58	111.58	105.55
116.86	117.68	117.16	113.66	118.48	112.71	114.42	125.29	117.94	123.86	116.53	118.23	112.12	119.24	115.57	117.05	120.58	117	111.96	116.47	117.35	117.35	118.96	110.2	117.24	121.07	113.79	115.39	117.57	123.33	109.48	117.03	113.9	113.87	116.05	115.7	113.51	108.12	112.51	118.73	118.42	112.59	116.23	111.78	116.56	118.92	112.85	113.01	122.53	112.58
109.68	113.78	112.04	111.06	115.39	108.77	107.87	104.43	111.69	112.53	107.44	105.7	115.73	112.42	105.01	109.15	112.59	106.46	106.55	111.27	113.33	115.56	106.68	107.11	113.07	109.96	106.79	107.08	113.12	111.86	106.42	112.19	113.7	109.4	117.15	107.23	116.01	111.89	114.45	110.81	114.05	113.79	114.59	114.04	112.89	107.2	109.12	104.36	115.38	105.55
107.3	107.3	108.44	107.28	106.14	107.95	100.34	95.246	103.75	102.86	104.22	108.89	96.667	106.67	107.98	106.12	101.99	107.53	103.17	102.88	103.82	105.94	98.168	109.44	104.95	110.12	107.06	101.4	104.68	105.86	99.133	103.88	115.38	99.274	108.57	107.02	107.23	109.02	110.65	105.03	106.83	101.83	99.266	103.52	103.02	106.33	101.1	110.36	105.41	108.42
103.38	113	112.85	111.65	107.79	105.84	104.46	110.7	104.04	110.36	104.69	111.58	112.15	107.1	111.75	111.6	113.39	115.74	108.09	104.13	111.83	113.62	113.02	103.41	101.45	106.73	110.76	114.5	110.97	108.21	104.49	114.49	109.83	112.33	104.15	117.39	112.35	111.27	112.38	109.83	111.86	105.42	100.76	106.16	108.08	114.11	103.62	112.17	112.42	116.35
103.65	102.49	103.65	106.25	101.98	107.38	106.99	102.82	110.02	101.72	106.79	105.64	107.14	104.03	104.33	108.17	102.73	105.32	103.79	108.6	103.44	105.22	101.42	104.4	106.11	111.21	105.54	102.68	106.94	103.65	111.48	103.1	100.7	101.22	98.519	100.57	105.92	106.28	102.87	106.76	101.59	105.65	105.05	103.36	104.29	102.59	103.6	100.83	109.15	100.59
104.43	105.87	105.99	108.81	107.37	107.77	101.37	111.99	105.6	103.39	104.5	102.74	105.79	105.63	107.45	105.37	106.18	105.33	104.74	107.78	104.91	104.6	102.41	105.48	104.76	102.9	108.51	97.671	105.92	109.64	104.16	105.56	103.39	102.79	110.26	105.92	103.96	100.19	106.85	106.45	102.3	108.3	109.01	108.76	105.12	98.668	109.23	107.88	106.53	104.17
105.4	108.91	106.53	102.21	108.64	110.58	108.28	106.55	106.58	104.94	104.62	102.04	113.55	109.15	110.51	102.36	99.901	101.43	102.9	108.71	107.89	103.84	104.59	106.25	101.44	104.66	111.41	97.85	103.29	109.26	107.08	107.17	110.14	103.95	104.33	109.9	107.91	107.62	112.97	99.98	103.04	100.29	105.22	104.15	111.13	107.09	106.74	106.72	112.17	105.89
101.6	102.07	103.58	101.85	97.866	96.036	99.045	98.749	99.851	97.465	101.22	96.017	97.919	102.94	98.959	101.75	93.155	99.778	99.91	102.07	104.6	100.23	104.12	104.8	96.48	102.79	108.82	102.34	102.62	98.071	104.35	100.1	94.071	97.465	103.17	104.87	102.78	96.823	97.546	97.12	102.99	100.88	99.951	104.01	104.56	102.38	106.2	94.655	101.14	98.322
98.77	98.145	95.297	95.046	99.788	104.3	102.5	101.49	101.9	109.24	100.15	101	105.38	103.61	99.948	95.691	103.25	98.19	103.39	103.52	99.478	102.34	100.05	100.83	102.78	97.998	97.71	100.7	100.57	96.946	96.109	97.359	88.902	99.238	104.63	97.967	98.509	96.241	101.4	102.54	97.846	96.096	94.721	99.221	100	97.564	98.174	98.955	105.18	97.62
102.53	108.59	110.42	110.59	117.33	108.8	112.23	105.6	109.24	104.38	107.81	114.76	105.88	100.64	108.1	110.89	109.69	109.9	116.46	109.3	114.53	109.35	110.3	108.58	107.71	113.49	111.06	109.38	110.8	105.54	103.71	107.45	113.13	109.01	111.37	108.6	110	104.42	110.15	110.13	109.54	110.42	108.93	107.62	109.37	111	111.03	107	108.98	115.81
110.71	113.58	107.13	113.79	113.67	113.75	114.39	107.13	116.24	114.45	112.58	108.67	103.99	111.31	113.37	108.32	111.54	104.3	113.69	114.52	116.63	112.48	106.04	113.65	109.11	114.97	110.14	112.61	109.43	110.89	116.78	110.37	109.96	119.16	113.17	105.06	112.3	108.78	115.25	108.7	111.95	112.65	106.04	123.39	115.12	109.61	115.52	116.77	107.64	114.13
110.52	108.22	101.84	102.4	102.64	101.83	104.84	104.13	105.83	107.18	111.85	105.25	110.42	106.17	108.17	103.39	107.05	102.76	109.56	106.37	104.25	107.85	109.88	109.22	107.9	110.22	107.32	103.92	109.53	105.73	106.08	106.51	96.724	107.45	108	107.66	105.18	103.14	105.71	109.04	103.4	109.02	110.19	104.34	103.91	104.52	108.28	106.04	103.67	104.85
102.62	103.89	107.35	110.18	103.6	101.56	106.02	107.88	104.47	104.25	107.05	109.42	105.41	107.24	104.19	110.01	105.73	106.56	108.61	99.502	106.27	107.52	104.16	108.48	106.19	110.17	105.59	111.4	105.03	108.22	111.9	106.81	105.09	98.59	106.92	107.49	100.47	101.7	101.95	107.36	99.493	103.27	101.96	106.09	108.04	103.37	110.96	106.54	102.13	99.594
106.52	107.47	104.42	110.94	108.4	101.63	106.91	105.43	105.8	100.15	105.58	106.97	108.61	105.77	107.72	106.41	99.592	107.59	108.13	111.85	112.79	115.15	107.77	111.9	109.51	109.21	102.73	106.16	111.59	107.13	102.29	111.07	99.932	108.56	115.57	108.58	106.63	106.46	107.08	109.38	109.91	105	104.03	107.18	106.38	104.62	104.47	106.27	108.72	109.28
104.61	108.87	106.6	104.7	108.15	109.39	104.99	107.79	101.21	119.61	103.15	100.23	104.23	107.65	106.21	111.9	108.11	107.9	105.38	109.87	110.14	106.38	102.33	105.47	108.82	107.41	108.29	103.3	104.46	106.96	108.27	102.36	107.59	99.238	107.89	108.44	108.97	106.7	101.37	104.21	103.26	108.32	105.17	107.57	99.844	103.97	103.09	110.75	108.92	107.04
106.65	107.6	115.32	110.64	113.38	110.78	110.6	109.19	109.18	108.63	109.64	110.43	112.6	109.15	109.21	108.59	110.63	111.36	105.45	104.52	108.6	111.62	112.37	113.95	108.21	105.6	110.1	108.55	110.36	106.4	107.64	111.42	114.85	115.4	115.44	110.47	114.18	111.83	113.75	112.41	108.08	108.2	115.9	105.7	113.16	108.98	116.38	110.16	111.96	112.5
103.77	105.5	108.43	111.15	105.53	106.49	105.87	111.46	104.29	115.45	107.72	103.7	109.68	103.42	108.29	100.48	109.75	106.44	106.19	103.7	99.853	105.43	104.43	106.08	108.65	106.81	107.8	103.92	100.21	105.06	105.31	106.28	106.4	110.05	107.33	99.908	109.91	105.39	106.25	106.86	106.75	103.02	113.09	111.49	102.77	112.29	104.99	105.59	104.54	104.67
101.74	101.85	96.394	103.63	98.446	96.389	94.959	98.775	97.925	96.135	101.4	96.907	99.772	102.24	107.05	100.88	99.835	101.77	101.04	95.312	100.2	99.661	97.328	94.987	101.64	94.727	103.48	98.711	103.04	99.758	100.8	94.912	97.348	98.002	98.55	99.83	99.514	95.911	101.67	97.212	97.84	102.16	100.9	101.64	97.685	100.62	106.75	104.42	97.303	102.36
100.16	100.5	96.743	95.539	101.16	100.83	95.06	94.148	98.782	103.13	104.99	98.077	100.14	99.187	96.861	106.62	100.51	99.426	96.718	100.76	97.609	105.75	93.654	89.702	99.452	98.427	101.74	101.93	102.53	104.16	97.74	104.79	94.131	99.835	98.479	96.18	98.28	104.54	100.64	104.06	102.09	102.14	95.85	102.07	103.71	100.44	100.17	98.85	96.233	100.77
109.52	111.2	106.18	108.01	102.03	105.57	110.49	109.2	108.1	110.2	99.153	104.32	107.97	106.06	107.71	109.61	108.29	107.95	114.89	106.57	109.83	101.42	100.77	111.61	109.76	111	110.36	111.6	104.81	105.07	102.7	108.06	100.68	109.01	104.66	107.87	109.13	103.21	103.25	109.58	110.31	101.65	105.76	106.64	106.95	106.11	108.26	103.98	101.29	105.75
108.19	110.85	110.6	112.74	106.28	103.94	102.39	112.43	109.05	103.28	108.68	98.929	107.5	106.81	99.617	106.71	103.18	106.31	103.39	103.12	110.76	105.33	101.11	102.28	105.14	106.4	105.67	111.93	105.57	101.69	103.67	106.9	106.72	105.18	109.03	113.29	100.36	101.58	107.85	106.68	104.71	105	104.57	105.63	103.19	101.55	104.04	108.9	97.954	104.87
104.39	112.39	101.76	111.65	107.93	111.74	103	99.71	110.47	106.09	110.74	102.61	112.73	110.57	104.37	105.77	112.91	105.62	113.18	108.68	107.63	104.92	109.23	110.06	107.58	107.26	100.7	115.85	106.19	113.82	111.62	103.08	98.64	107.64	106.49	108.13	109.38	113.53	102.87	108.76	100.82	107.53	103.39	99.349	105.06	107.37	101.96	108.41	106.77	111.19
97.538	99.509	103.92	101.43	102.56	101.84	98.86	104.42	102.74	105.38	100.32	98.615	92.571	94.562	97.262	99.934	100.93	106.83	108.05	100.01	100.36	100.58	92.324	94.77	101.66	98.687	97.093	104.79	100.14	101.41	106.38	99.222	106.03	95.731	98.801	100.21	96.008	93.385	99.923	102.77	94.903	96.197	102.68	96.801	102.09	99.424	108.88	100.09	107.21	104.38
108.3	104.83	107.99	109.08	108.28	109.32	107.43	101.08	99.474	100.94	115.81	110.43	102.29	106.99	104.13	102.19	109.78	106.48	105.55	109.85	111.71	105.89	99.075	102.98	108.08	108.6	107.04	109.48	111.36	104.15	108.06	105.69	110.15	110.96	109.74	106.11	108.28	104.26	99.614	100.59	107.01	108.16	102.42	100.73	111.11	105.73	113.04	107.8	105.69	103.52
116.34	108.83	117	113.94	106.65	109.84	108.83	112.13	111.54	115.17	112.82	108.48	113.95	106.4	114.64	112.37	108.88	112.55	114.4	113.57	118.34	107.94	112.13	112.73	114.03	110.2	115.21	112.75	106.64	116.51	115.38	113.01	105.14	110.68	108.32	108.86	111.65	107.66	115.33	104.23	111.93	113.01	104.51	108.42	112.29	106.22	110.99	109.34	109.73	111.5
107.56	104.58	101.37	107.85	101.74	104.33	107.6	105.05	101.61	104.66	103.7	103.67	105.08	104	100.84	100.41	108.74	106.08	109.76	107.38	106.51	103.33	103.5	107.28	106.08	117.61	105.36	102.1	103.94	107.01	100.55	110.95	106.99	109.44	100.77	108.97	104.41	104.25	107.86	104.97	102.89	106.8	102.83	104.62	103.88	104.17	105.86	104.41	110.25	109.25
111.55	109.34	114.41	115.44	114.84	115.27	110.06	109.04	112.65	119.53	114.09	108.7	118.38	108.95	114.13	108.54	110.49	108.28	107.62	112.48	110.18	110.03	113.55	108.63	117.41	115.44	111.34	110.82	111.33	113.46	104.91	106.86	111.97	110.98	113.55	108.94	106.7	111.96	111.89	110.39	107.65	110.09	111.06	114.59	113.24	107.64	110.98	112	112.51	110.18
105.15	104.59	102.72	101.99	105.94	100.73	105.45	109.69	108.39	105.25	101.87	107.63	105.13	108.82	105.48	96.916	101.14	103	110.03	105.09	105.4	106.83	111.08	106.94	99.19	107.18	108.37	103.96	110.25	109.16	108.17	105.22	105.59	101	102.65	109.53	109.66	105.88	101.26	106.66	109.56	106.98	110.27	108.35	112.07	101.5	109.99	103.64	100.75	107.07
108.2	114.67	107.51	123.03	110.62	108.11	119.58	111.71	116.96	107.49	118.81	115.17	113.07	112.23	112.98	112.01	112.61	119.26	114.23	109.61	114.5	120.43	111.6	111.1	114.74	116.52	116.4	108.59	116.8	105.76	107.04	115.06	116.25	112.22	111.93	111.42	113.61	108.95	113.22	110.33	114.33	111.66	114.86	111.11	111.51	113.62	108.65	112.54	116.39	112.44
110.77	106.96	105.4	108.6	112.9	116.65	110.27	111.25	113.06	110.71	106.82	110.43	110.56	111.86	107.86	109.81	114.63	102.58	110.52	115.15	116.12	113.67	108.68	110.01	111.53	114.78	108.38	113.82	117.29	119.14	108.91	117.71	108.72	114.29	112.64	106	110.63	109.27	107.8	114.41	98.85	112.75	103.84	110.55	112.6	107.75	113.61	115.07	112.59	113.77
113.8	104.57	104.33	107.34	106.7	109.28	106.81	109.98	102.08	108.09	104.78	110.65	109.07	104.91	106.72	105.57	110.22	103.83	106.93	114.37	105.75	103.54	106.68	109.58	106.45	101.76	108.92	110.58	109.21	106.15	110.83	111.39	107.43	101.92	104.51	97.232	101.99	106.86	102.67	112.45	103.52	109.15	105.03	109.65	101.76	108.79	104.91	103.69	107.54	105.02
101.31	95.095	96.398	98.622	102.49	98.484	100.37	99.654	100.4	101.85	99.804	102.04	103.39	95.684	103.22	101.7	102.33	97.969	100.39	100.97	105.34	99.412	103.54	98.592	106.76	100.29	102.09	101.25	104.16	100.6	94.148	99.857	94.763	93.261	103.04	93.531	97.458	102.11	102.55	101.46	99.265	95.999	99.193	97.52	97.276	108.6	102.7	95.82	96.679	98.091
115.88	110	115.15	121.72	109.46	112.65	110.73	113.05	106.3	107.52	113.47	115.49	109.85	109.47	106.48	116.53	107.02	107.24	108.83	114.96	112.58	106.58	100.12	106.21	112.91	116.05	111.65	110.59	108.68	113.75	118.13	107.75	114.9	112.58	109.64	106.22	110.59	116.9	113.75	111.37	111.07	108.33	109.73	114.96	117.94	110.28	112.9	116.47	108.96	106.86
109.05	113.66	111.09	115.03	110.15	108.15	113.43	116.88	106.59	110.33	113.02	114.25	113.07	110.97	110.3	116.45	115.53	112.28	110.32	111.27	112.14	117.85	121.21	117.03	114.04	107.12	109.73	114.18	115.83	116.24	109.33	116.64	113	114.94	111.77	117.67	108.94	110.83	108.18	112.31	108.02	114.58	116.19	110.36	118.42	107.16	118.41	116.78	118.81	109.04
97.414	97.999	95.281	94.939	101.45	106.26	99.367	100.42	96.89	105.69	103.21	101.38	105.84	102.4	96.752	96.808	98.089	98.38	101.09	101.13	98.401	96.04	101.27	106.75	99.482	98.938	101.68	102.05	94.491	102.46	102.99	106.89	97.027	104.23	100.36	99.431	99.668	104.29	95.389	97.696	98.576	97.085	104.41	99.296	104.88	97.918	97.94	99.117	99.974	101
100.7	102.22	107.03	107.67	98.327	105.01	109.86	102.19	108.9	97.548	104.87	104.94	105.98	107.41	104.1	110.95	101.65	106.93	103.52	109.02	104.89	104.41	103.73	104.91	104.11	105.38	102.19	104.47	99.971	108.65	108.08	106.85	100.11	103.82	102.57	103.92	104.54	104.09	106.48	110.06	105.14	110.37	102.29	96.159	100.41	103.94	101.38	106.44	100.61	98.496
105.46	106.16	109.12	109.28	103.42	107.09	109.46	101.43	114.43	102.96	111.04	105.91	106.3	103.7	105.32	102.73	102	105.07	110.27	106.67	104.96	106.89	100.55	104.72	105.21	108.38	109.66	108.26	106.56	101.85	106.71	108.72	109.18	111.08	106.32	106.38	105.92	108.28	106.28	97.494	109.59	108.49	99.71	110.07	102.8	104.93	108.86	111.34	108.79	109.72
109.82	109.11	107.16	107.29	109.97	116.78	114.03	114.28	107.33	108.47	112.97	106.91	112.77	109.66	111.09	112.94	110.25	118.84	115.75	110.97	111.84	110.74	109.98	108.99	110.03	111.01	105.1	110.62	115.37	110.92	107.53	108.3	107.96	108.28	108.91	104.85	109.37	103.67	113.06	109.9	111.24	105.75	113.38	110.29	107.88	111.38	110.39	108.78	109.36	106.41
104.9	116.02	113.92	110.81	108.98	115.78	114.09	119.13	106.93	114.13	111.07	110.72	106.34	115.69	123.01	106.62	115.28	110.52	110.42	109.4	110.13	104.26	107.91	112.3	113.54	105.18	112.64	103.83	113.6	106.6	116.34	109.15	110.65	112.51	122.39	113.33	111.81	115.27	109.93	112.22	109.63	110.51	108.16	112.85	118.34	109.85	113.81	110.5	116.41	110.83
114.21	113.89	114.14	110.06	108.61	115.2	114.5	112.21	110.28	113.27	114.44	118.03	105.96	110.17	112.66	108.61	109.35	103.56	110.14	116.27	112.9	110.21	113.6	114.61	113.78	109.95	107.52	111.48	109.77	113.82	112.51	113.99	112.79	112.08	112.72	116.17	113.13	110.73	103.17	119.49	109.3	107.28	113.57	111.63	111.06	114.93	108.96	111.8	117.59	111.51
102.11	106.47	102.77	108.56	104.96	106.32	107.87	111	100.83	104.47	95.936	113.18	101.09	102.56	106.28	100.59	106.68	106.85	103.11	106.34	105.96	101.92	105.17	107.01	106.82	109.16	109.95	108.97	106.54	102.83	110.64	102.2	104.88	108.77	104.91	106.02	105.1	104.51	106.1	101.15	106.72	103.96	108.26	104.98	101.24	107.72	101.05	109.5	110.55	105.07
113.85	111.45	106.16	110.29	111.02	112	112.41	108.38	113.78	110.08	109.95	117.33	110.29	108.13	107.4	113.4	112.82	113.25	105.43	111.04	108.09	114.59	114.18	110.36	114.85	115.82	111.33	109.34	112.14	114.79	111.03	112.19	110.61	106.74	107.78	108.27	112.92	110.49	114.39	107.48	110.43	110.71	111.34	113.38	110.94	106.54	113.84	112.59	111.05	112.39
102.77	103.59	104.68	111.88	111.86	103.16	106.96	109.4	114.52	104.77	110.28	111.97	102.61	108.68	103.14	105.93	106.56	111.34	111	106.38	107.5	106.7	106.98	105.34	102.96	110.22	100.22	110.47	102.08	104.88	110.12	107.76	110.19	111.79	110.8	108.92	108.13	111.74	103.03	107.55	111.06	109.87	107.86	106.68	105.44	107.8	106.07	103.05	104.63	105.61
106.43	102.81	115.47	110.13	108.68	110.77	106.27	107.82	111.69	110.22	106.22	114.56	112.02	111.18	109.75	110.35	113.7	115.28	109.23	112.46	118.48	118.71	106.8	111.99	111.26	109.62	110.9	107.17	105	111.73	104.93	107.4	110.75	108.98	116.35	111.03	113.31	108.27	113.31	109.48	113.33	107.02	112.57	113.98	111.13	117.58	108.22	108.79	118.98	108.56
112.51	108.86	102.49	107.51	107.56	109.48	110.81	99.803	112.17	110.56	101.44	103.58	110.02	103.81	106.83	99.737	101.95	107.94	109.02	108.66	112.04	102.42	106.74	109.11	106.18	110.01	95.65	109.43	108.26	103.08	99.211	110.41	108.12	107.43	99.112	104.49	100.56	106.24	102.67	106.94	102.14	103.86	108.44	106.02	111.31	104.04	105.67	101.61	109.4	102.5
107.71	114.8	108.44	107.07	104.11	112.66	105	101.16	104.9	110.52	102.9	109.69	110.54	106.46	107.74	106.3	109.03	106.92	111.38	104.03	95.281	107.57	107.62	97.979	104.12	103.79	105.98	102.57	108.18	107.08	114.36	101.01	108.83	103.97	111.41	106.28	104.08	107.23	100.41	107.38	105.47	107.28	104.04	104.54	112.74	105.11	104.94	102.07	103.66	107.89
105.57	109.64	106.53	100.73	110.55	112.17	104.98	105.88	102.05	109.38	106.94	103.42	108.07	109.42	107.97	104.13	108.25	104.34	103.91	111.36	106.05	109.24	113.57	103.22	104.49	115.44	102.82	99.586	104.8	110.7	104.76	103.82	108.82	108.1	106.56	108.75	106.78	103.46	101.5	106.45	99.348	104.3	107.08	110.13	103.03	108.5	113.02	107.26	103.13	105.95
114.38	120.65	121.52	118.97	117.59	114.31	115.34	113.92	119.21	119.65	117.1	115.42	121.01	118.42	120.54	119.93	118.15	119.66	118.4	124.33	121.66	115.17	116.21	111.85	117.43	114.15	119.19	120.46	118.68	120.03	119.52	117.61	116.6	119.71	117.3	114.58	115.94	113.41	117.57	112.87	120.62	116.25	121.69	122.49	117.65	124.37	117.74	118.9	115.26	123.1
104.59	109.47	104.75	109.83	105.07	112.54	107.08	108.02	112.03	107.14	112.25	109.8	110.56	100.35	108.3	106.18	107.88	110.36	113.62	112.48	108.8	108.09	102.37	106.65	111.59	109.64	112.08	105.09	113.2	109.1	114.35	116.25	105.6	110.49	117.24	108.26	112.67	109.39	114.99	115.04	111.55	106.07	108.93	107.25	109.82	110.83	101.78	112.4	115.82	113.01
104.18	100.7	104.86	109.78	109.44	101.34	103.39	105.45	102.85	104.93	106.64	110.82	103.22	103.01	102.11	102.49	105.99	102.87	99.443	106.07	105.05	102.96	103.84	103.13	103.05	103.4	100.82	102.42	102.4	109.99	107.47	103.91	101.88	101.38	105.77	109.87	105.81	109.64	104.18	106.04	98.449	108.61	113.54	107.29	109.01	101.12	102.96	102.62	104.05	107.24
107.95	115.69	117.22	108.36	116.89	102.65	108.71	111.24	110.05	106.96	112.07	112.81	117.69	116.92	112.72	113.81	112.33	113.23	109.97	119.42	109.31	110.37	112.72	116.88	108.23	113.26	106.9	114.27	108.15	111.3	109.91	108.31	103.4	114.25	108.82	110.62	111.32	114.07	111.2	114.05	110.05	119.16	117.48	120.5	108.44	108.89	113.59	113.03	116.15	117.08
114.04	109.99	112.98	113.05	108.21	114.78	112.62	108.48	114.54	116.24	113.25	107.04	115.77	118.65	110.01	116.15	113.17	112.02	113.66	113.61	108.16	118.92	113.14	111.85	113.87	110.4	113.38	113.1	113.01	110.95	111.03	115.33	112.27	112.37	111.56	114.83	111.52	115.13	116.46	116.57	111.76	113.63	113.43	112.65	114.95	110.4	111.31	112.21	116.09	110.15
106.55	103.37	102.95	103.03	98.21	100.29	101.75	96.045	96.343	103.05	102.02	98.547	101.25	95.921	100.44	98.01	103.94	98.316	94.232	100.49	90.869	97.84	103.32	103.69	100.67	104.7	100.51	100.93	96.773	100.44	101.7	103.38	99.219	104.75	104.72	109.01	102.14	97.781	98.218	98.102	99.833	104.77	97.654	103.15	106.91	110.91	108.16	103.07	104.23	101.33
103.83	112.99	106.79	102.26	98.48	108.96	112.73	105.61	104.65	107.17	103.23	111.56	107.9	103.94	101.47	110.04	103.94	118.39	110.9	107.18	107.15	104.32	106.5	105.57	104.81	110.07	105.17	107.04	107.04	105.54	111.22	97.287	111.34	105.49	110.33	110.82	106.14	110.24	103.48	106.25	108.62	113.37	105.29	106.46	107.3	106.77	110.68	110.36	114.28	106.8
118.13	115.84	113.6	114.91	111.3	109.3	106.1	117.96	108.96	111.31	110.75	116.6	119.97	107.64	108.21	110.5	111.15	106.28	108.2	114.97	113.94	105.63	110.5	108.51	119.41	114.17	112.88	116.45	111.83	110.65	109.75	115.15	115.27	109.06	110.83	112.46	112.43	113.25	110.11	112.15	112.55	110.87	117.32	109.28	113.89	110.08	109.16	112.03	114.29	111.76
104.28	97.479	108.83	105.72	103.84	104.82	105.98	105.37	105.14	107.18	103.16	110.27	106.65	108.75	103.62	102.81	106.32	108.86	102.57	104.56	105.5	106.61	100.77	107.39	103.01	106.3	101.61	106.52	105.59	104.14	107.26	110.3	106.74	102.09	105.05	112.02	108.5	105.85	109.44	100.39	107.85	109.25	102.7	104.05	107.95	102.67	105.66	107.47	99.98	104.07
104.49	106.24	100.92	103.01	102.66	108.36	109.48	103.41	110.44	100.56	99.035	104.15	107.98	104.56	103.28	105.43	104.03	110.97	109.35	104.13	102.33	100.88	100.89	98.767	108.32	108.93	112.11	109.72	110.31	107.57	112.13	97.898	111.74	108.11	101.34	103.24	116.39	105.34	104.42	109.05	104.51	109.95	107.49	105.47	107.83	107.64	101.11	101.19	105.48	99.963
113.87	108.86	102.34	106.36	110.34	116.62	107.89	114.23	109.77	110.05	107.61	110.56	114.33	106.79	105.24	110.27	107.95	103.69	117.46	111.29	104.15	108.45	101.08	109.77	110.44	108.57	112.4	109.99	103.77	109.91	117.56	108.25	116.71	109.31	112.08	111.76	109.16	105.73	113.58	114.78	111.85	112.83	111.16	106.54	109.21	114.49	115.18	114.41	114.75	114.15
105.49	111.59	105.36	103.74	107.14	96.356	98.3	105.48	103.64	103.23	105.4	105.84	103.8	102.96	106.82	108.87	109.78	107.41	102.61	100.63	103.37	101.14	107.93	98.156	97.511	105.82	103.3	104.16	102.65	104.92	101.57	108.9	102.74	101.23	104.89	106.16	103.94	107.46	104.15	105.37	110.17	99.715	104.81	104.34	103.5	96.666	102.09	107.11	105.85	105.35
100.85	104.74	105.91	100.84	107.98	112.02	103.22	107.75	102.89	106.59	106.09	105.13	100.07	107.8	100.32	107.71	109.35	111.73	108.39	108.65	104.54	111.25	101.21	99.444	101.76	100.94	103.82	112.43	99.258	111.61	115.35	107.57	106.56	101.22	107.69	103.56	103.17	108.91	108.43	104.27	103.14	103.95	102.54	111.28	103.09	109.17	109.67	103.16	98.331	107.39
99.32	101.27	104.49	97.957	95.869	102.77	105.86	108.91	100.36	98.403	105.42	98.038	99.346	94.927	102.24	104.93	96.26	99.149	98.98	102.4	102.02	103.13	101.98	97.901	105.23	95.187	106.3	98.063	95.566	102.99	98.114	102.66	98.203	102.24	99.891	97.411	103.84	99.395	109.64	93.686	104.79	91.801	100.12	95.469	101.06	97.022	99.744	96.671	100.66	101.98
104.7	114.32	109.24	113.05	113.4	105.22	108.34	110.26	109.22	112.45	112.86	116.49	108.78	110.17	112.81	108.08	109.22	108.84	116.88	114.42	113.52	108.71	108.96	112.93	104.92	105.86	110.24	107.06	107.72	108.83	114.1	104.11	111.6	101.69	109.28	110.96	102.97	106.82	110.9	114.68	109.96	114.21	115.1	112.06	116.54	107.16	113.26	115.09	111.97	112.42
103.23	104.14	103.16	98.576	97.124	104.14	90.303	97.842	100.62	101.31	103.43	99.085	100.04	93.336	102.09	95.659	100.05	96.787	98.967	102.4	99.686	93.313	102.48	98.667	103.01	109.84	98.844	104.87	93.554	93.712	97.522	100.49	96.861	99.322	97.767	99.387	101.75	96.599	100.48	103.83	102.76	97.63	93.61	97.888	99.376	97.925	105.99	96.488	92.039	103.6
105.35	100.7	101.93	102.9	104.43	98.117	103.01	103.4	106.74	100.58	102.36	95.675	101.72	102.28	100.71	102.34	95.22	99.052	99.768	101	106.33	103.88	97.521	101.6	99.136	96.952	100.04	94.848	95.822	106.98	95.455	95.54	99.071	99.226	105.1	98.195	100.54	97.926	104.05	109.98	100.98	100.7	96.84	101.44	100.22	104.64	100.47	98.501	101.82	102.45
117.98	116.01	103.66	108.78	110.23	111.02	107.1	113.27	116.67	109.14	108.28	108.74	108.03	120.39	116.49	119.57	108.96	105.5	110.73	115.76	116.94	108.37	111.01	113.91	112.04	112.39	114.1	109.65	112.88	109.03	120.35	110.78	110.06	113.95	106.84	109.85	113.57	112.77	112.47	105.4	109.09	110.14	113.4	110.33	115.95	115	111.97	116.46	113.66	114.15
112.53	112.36	110.88	107.26	107.79	109.92	112.86	110.78	112.29	116.83	115.85	108.69	109.23	108.59	107.73	106.82	111.54	108.7	106.55	109.57	107.26	113.23	109.58	110.9	109.45	107.59	113.22	110.3	114.49	109.23	116	110.06	114.03	108.33	109.45	112.88	113.91	109.31	115.25	107.95	112.27	110.36	110.2	115.06	115.54	112.94	109.01	113.95	112.96	109.79
107.96	104.94	102.45	109.23	103.01	109.4	116.03	105.56	110.81	109.46	106.66	108.34	109.34	105.32	106.26	109.68	103.86	109.31	102.35	100.82	105.58	110.35	106.29	109.58	100.8	104.53	101.87	102.52	102.34	98.676	101.31	109.3	98.609	105.55	103.69	110.3	98.111	110.15	112.19	111.04	107.09	106.45	109.92	105.39	113.38	103.69	109.02	111.71	106.87	107.2
109.07	107.6	105.6	105.91	101.61	111.72	103	104.54	107.4	109.4	110.29	108.14	107.5	104.72	113.94	108.76	103.83	109.9	102.38	104.52	99.389	110.96	106.23	100.09	112.04	106.93	104.35	108.64	105.71	107.35	109.62	105.69	104.27	100.33	103.01	102.77	103.34	108.07	106.81	104.82	103.73	106.02	103.82	99.919	111.95	108.86	107.17	104.57	105.72	100.31
100.17	99.593	101.38	101.87	93.298	98.159	99.548	105.13	98.549	94.682	98.299	98.551	100.21	93.548	103.43	98.499	99.17	97.927	94.687	99.182	97.128	100.12	96.691	99.965	100.9	100.54	97.74	99.116	99.117	96.956	103.55	100.24	97.434	104.97	102.85	100.33	98.277	96.637	105.15	104.91	98.539	99.453	94.892	101.94	101.01	96.342	94.092	99.746	96.537	101.3
106.81	106.26	108.2	105.15	108.64	106.53	111.2	104.1	103.11	105.52	99.45	107.1	103.32	111.28	99.48	102.96	104.81	101.46	102.03	102.15	106.51	100.65	100.87	105.1	103.44	97.976	106.01	105.84	98.22	108.28	107.6	104.64	106.66	101.89	106.47	101.15	102.75	106.67	102.94	108.51	100.42	101.94	102.21	99.315	96.781	96.356	102.36	105.84	103.99	106.98
110.9	104.76	107.05	113.62	104.92	106.46	102.22	106.82	105.37	115.48	106.32	107.59	105.79	99.194	106.57	109.18	106.3	104.62	105.07	107.53	106.6	108.68	104.02	98.335	114.83	106.04	107.18	108.74	102.66	109.7	109.34	105.24	104.31	108.55	108.85	105.15	108.22	104.59	106.64	99.506	113.87	109.88	108.82	111.05	105.95	102.53	113.24	109.01	107.31	107.77
112.04	108.76	114.36	112.2	107.7	110.98	116.44	109.58	113.11	109.49	104.41	108.93	110.05	114.17	108.47	107.25	97.582	103.4	108.66	108.44	113.07	108.83	110.42	111.96	108.98	114.32	106.69	108.58	110.99	106.83	114.56	114.11	106.89	107.44	115.01	107.75	107.32	111.71	110.23	111.16	106.18	104.62	103.42	111.39	109.43	105.45	112.49	106.81	108.69	103.86
103.03	105.38	102.89	103.59	106.88	107.23	104.87	100.57	97.742	105.17	101.7	109.12	103.8	100.55	99.056	102.5	105.95	107.1	107.67	104.88	103.51	107.96	106.57	99.279	100.01	102.67	110.12	106.99	104.09	100.73	109.73	105.23	99.422	104.86	100.38	103.12	104.7	105.45	102.49	103.48	98.846	105.85	105.32	109.93	108.11	103.69	103.17	105.5	106.1	103.57
122.65	120.77	121.9	115.27	117.56	114.96	120.39	116.62	117.22	115.35	122.63	116.62	119.86	113.81	117.9	110.65	116.95	117.16	120.83	109.37	117.75	116.05	111.61	117.37	120.61	116.38	115.72	114.54	116.6	115.57	119.94	117.94	111.72	111.85	119.5	117.79	119.85	117.97	118.18	109.79	118.06	116.47	117.37	119.7	123.32	119.32	116.85	117.52	122.33	114.7
102.21	100.98	104.16	104.43	107.04	108.81	106.2	103.18	107.82	102.61	103.82	106.41	109.87	99.099	104.04	107.75	112.42	111.44	108.29	104.45	106.96	101.98	104.18	105.11	107.03	107.72	103.25	112.3	112.96	111.14	107.88	106.23	99.84	111.26	110.19	105.27	107.43	107.13	103.93	104.08	107.67	107.88	108.1	109.84	103.98	100.94	110.29	110.58	105.5	109.24
101.13	106.22	106.05	102.22	101.87	95.648	99.765	102.01	109.07	105.75	101.45	104.52	103.8	108.16	102.05	101.77	102.55	106.57	98.178	100.82	101.47	104.63	101.27	98.656	106.61	106.45	106.17	102.33	96.287	103.95	100.38	100.3	112.59	104.83	108.81	99.613	98.016	94.739	102.07	106.78	98.384	104.5	104.3	102	107.21	100.43	106.86	102.37	95.712	101.51
94.87	101.31	104.45	97.964	97.878	101.26	99.24	95.252	103.53	112.92	97.623	104.68	97.919	101.57	99.979	98.788	100.92	92.322	104.34	100.68	102.22	100.86	103.13	102.15	100.22	102.77	103.97	103.55	100.18	93.984	98.711	106.18	103.03	100.69	99.888	99.729	102.34	99.475	101.64	98.455	100.92	97.734	104.07	102.69	95.125	96.737	98.994	98.564	101.13	107.12
111.51	112.44	112.06	107.16	112.96	114.95	105.68	113.84	117.07	118.59	110.09	108.92	116	116.19	108.13	114.41	106.9	115.58	115.95	105.14	113.95	108.86	112.65	114.93	115.04	116.97	112.62	109.81	121.07	109.44	109.7	109.19	111.21	107.89	110.62	113.16	116.36	116.83	111.42	109.24	114.02	113.39	113.26	107.2	112.6	115.94	110.08	109.11	111.62	110.75
101.8	99.6	101.55	101.33	102.54	101.23	104.43	102.49	105.63	100.31	102.33	106.22	103.69	104.25	110.45	100.33	105.96	103.39	103.44	103.2	100.08	107.46	100.98	104.03	108.03	104.48	107.97	103.82	102.81	102.14	105.84	105.99	105.87	105.13	102.11	106.18	98.963	101.52	105.45	107.84	108.1	103.15	103.26	105.08	106.3	101.8	113.07	111.71	107.07	105.63
112.73	105.68	108.66	114.5	115.81	111.67	112.06	112.45	105.14	109.02	113.35	110.39	113.79	110.82	113.73	113.29	110.47	111.76	109.67	117.13	111.61	109.9	113.99	117.43	120.69	111.74	112.23	113.22	112.35	112.59	108.82	117.58	106.54	109.69	113.75	115.6	113.1	110.28	115.28	108.7	112.55	110.64	108.21	119.85	112.97	102.94	108.24	113.29	106.81	105.28
103.05	102.06	94.36	94.119	102.18	101.5	102.78	94.254	100.5	95.963	100.32	98.153	99.418	105.59	98.674	106.22	100.91	98.011	97.794	97.016	102.47	99.923	101.73	96.031	100.33	93.668	98.224	100.02	96.876	97.299	106.18	96.632	93.44	107.47	98.196	100.93	105.43	101.37	97.622	92.126	97.922	95.929	102.27	92.789	105.22	101.14	103.51	103.53	100.66	99.619
106.46	99.429	103.75	110.33	102.24	113.06	102.79	103.73	111.05	110.58	105.26	109.8	109.46	104.57	107.13	103.77	101.91	94.572	106.68	104.22	106.19	111.4	104.94	107.37	108.61	106.87	102.24	106.06	105.88	105.77	111.42	99.409	109.75	103.71	111.32	103.86	97.79	105.13	107.11	101.81	103.81	100.01	110.89	102.9	110.64	106.1	109.7	104.19	110.56	107.81
111.53	114.98	114.34	106.99	111.38	116.18	108.49	108.52	114.32	113.02	108.01	117.45	110.1	111.96	112.22	111.95	115.69	112.77	108.69	110.45	117.09	111.42	117.61	107.87	110.23	108.05	109.7	110.86	116.21	114.79	108.11	115.75	111.44	112.39	107.63	119.84	118.89	114.28	111.47	112.94	115.97	110.4	111.45	114.35	107.63	115.19	109.42	114.32	110.85	106.18
110.18	106.19	109.19	114.24	112.79	112.55	112.36	110.96	114.09	113.76	110.62	111.38	111.68	106.8	120.16	108.1	111.63	111.05	108.63	109.92	110.81	116.05	107.51	105.54	115.9	116.13	105.33	108.93	109.95	118.23	112.7	107.31	110.89	110.07	103.99	113.79	112.66	114.21	108.94	116.25	114.81	107.93	118.21	112.34	105.88	108.24	105.43	112.34	118.06	113.15
101.9	108.08	98.193	112.16	104.94	101.74	106.97	111.42	107.53	106.02	104.76	105.51	110.24	105.57	107.81	98.2	107.15	105.98	103.92	107.86	109.06	99.461	108.85	101.53	103.94	101.75	111.56	113.68	100.9	107.9	101.34	101.74	97.227	102.07	110.43	100.39	109.59	107.45	110.22	107.92	103.74	104.32	100.86	103.32	104.97	103.24	104.43	100.6	102.04	109.37
112.7	109.58	103.19	113.11	109.56	114.58	107.13	108.16	103.68	110.03	106.79	105.59	109.75	110.77	110.99	115.28	107.69	107.96	112.95	109.8	111.8	113.87	113.46	110.42	111.29	111.27	112.38	110.62	108.91	115.24	110.62	111.63	106.61	107.49	111.82	114.65	103.14	105.03	107.53	111.33	105.61	116.71	114.38	110.9	113.37	112.56	108.86	103.87	113.39	112.22
118.26	110.06	114.01	119.62	109.78	117.19	124.98	107.26	112.86	117.46	110.02	111.75	120.99	118.55	110.03	109.75	117.4	116.14	119.52	115.35	113.43	120.72	110.36	116.04	117.03	120.67	116.88	112.33	112.77	117.66	120.99	114.64	116.19	111.26	111.32	114.6	119.25	117.71	114.54	116.76	116.79	113.31	119.72	115.38	113.37	119.12	108.38	118.09	116.72	119.25
102.01	108.96	111.99	102.71	102.69	103.24	108.25	106.7	104.51	99.039	108.8	106.73	112.08	104.96	105.22	99.866	101.81	109.59	105.67	104.11	109.98	110.2	107.7	99.48	102.11	105.13	109.11	108.44	110.13	103.14	108.56	106.88	109.08	98.85	110.3	105.69	101.95	105.75	104.41	105.51	101.49	105.63	105.89	101.65	107.81	103.83	106.4	104.06	107.82	101.97
97.216	108.22	106.08	104.53	110.04	103.76	104.67	101.24	113.31	107.8	106.26	105.62	101.9	102.98	107.05	100.31	108.26	106.58	109.24	103.93	104.12	110.19	107.46	103.61	104.72	106	103.44	105.17	105.99	103.56	109.11	105.46	104.04	105.08	105.96	108.7	108.87	109.29	108.01	106.73	105.68	104.36	110.6	103.89	109.01	108.15	102.32	108.49	107.28	102.16
105.63	103.46	107.7	110.01	110.81	109.91	109.4	105.05	106.74	107.13	101.14	109.54	106.68	107.43	108.87	103.96	104.42	105.64	105.89	108.71	103.83	106.77	111.67	112.8	104.6	109.98	109.14	103.5	101.12	106.06	106.23	104.15	105.4	105.01	112.41	106.22	106.79	99.387	104.83	110.44	109.2	110.45	106.73	105.77	109.16	112.38	110.86	108.01	104.96	105.04
107.41	106.41	108.69	111.25	114.72	111.98	110.33	110.14	115.14	110.68	109.77	115.56	111.81	113.17	114.6	119.91	117.15	115.53	120.19	112	112.94	112.22	106.87	113.64	119.22	116.25	113.42	110.62	115.06	115.01	107.88	110.5	113.87	117.17	113.75	111.51	110.87	111.1	113.14	116.76	111.23	115.98	109.08	109.01	109.8	103.78	107.69	105.54	109.35	107.49
103.93	104.27	105.21	102.75	101.84	103.4	99.729	102	107.29	109.77	101.17	106.32	102.78	108.11	99.056	104.26	103.44	105.89	105.38	110.34	106.26	104.25	103.32	106.49	100.57	101.62	106.87	101.32	104.1	107.01	96.605	110.33	103.57	103.09	108.13	107.02	101.69	107.62	102.92	103.29	100.4	105.35	106.71	105.36	97.957	108.85	97.731	102.98	106.53	100.28
105.29	113.31	104.38	103.68	111.8	100.62	105.63	104.68	106.82	111.83	103.9	104.23	106.84	110.14	102.91	107.48	105.63	105.15	109.6	103.7	105.27	104.29	101.19	102.87	106.9	104.14	97.474	109.57	112.29	103.24	104.74	107.84	108.54	105.87	101.01	107.52	107.1	102.46	105.8	106.81	99.716	102.56	108.38	108.45	106.34	108.19	96.972	107.61	103.62	112.09
107.31	103.95	111.99	108.98	107.75	104.52	102.87	102.7	109.03	103.49	106.72	107.44	108.71	106.9	105.49	109.26	102.86	99.206	104.72	100.68	104.4	102.91	110.34	109.98	105.85	104.85	107.97	111.42	104.49	111.81	103.33	102.14	105.18	112.08	108.89	115.34	108.39	104.92	98.569	102.67	100.24	104.69	104.53	103.3	111.38	110.17	104.56	109.57	108.57	108.71
107.6	108.32	107.45	104.4	107.7	110.53	109.77	108.21	113.36	115	111.74	108.42	110.57	114.24	115.41	105.54	107.98	101.73	114.62	109.43	108.14	112.27	113.62	109.8	112.32	111.3	109.98	111.51	120.95	113.48	110.85	110.07	115	107.83	109.41	110.52	106.25	110.9	111.6	109.83	109.35	115.4	110.03	108.67	112.82	115.37	115.34	110.07	109.83	103.95
118.58	107.56	111.58	109.04	113.77	112.43	113.43	112.78	112.31	111.05	106.63	111.01	113.36	116	117.36	107.72	110.93	113.01	112.84	115.52	114.57	109.95	118.22	112.13	110.91	116.5	110.65	110.17	112.73	109.65	118.06	108.44	113.53	113.68	113.62	107.26	111.77	110.3	117.67	108.76	118.25	111.43	113.92	109.91	112.1	112.6	114.01	106.86	105.72	107.35
113.64	109.14	114.56	108.74	111.97	115.19	113.08	117.49	115.43	119.5	119.01	118.32	118.26	119.11	117.98	111.57	118.21	114.14	116.79	120.96	119.6	119.16	114.43	122.42	112.76	118.71	117.5	119.66	118.9	118.52	120	117.8	119.57	115.31	112.53	114.63	114.5	120.18	119.78	119.41	121	113.12	117	107.99	105.2	120.2	109.27	115.85	113.18	121.16
96.964	108.2	104.39	101.13	104.17	97.259	100.62	100.41	104.2	94.866	97.454	102.35	100.53	97.167	99.129	102.39	101.88	94.609	96.674	105.2	98.158	100.05	97.71	101.04	101.04	100.62	101.83	96.016	97.647	95.199	99.1	99.303	104.77	96.981	108.11	97.383	102.47	99.474	99.988	100.5	98.243	106.39	101.59	97.918	90.689	98.755	99.445	96.682	102.01	95.851
106.69	104.81	102.29	107.84	107.8	107.23	99.001	105.76	107.97	97.651	100.9	100.92	100.67	105.53	105.19	100.52	99.667	103.51	103.56	104.59	103.06	101.8	105.41	106.57	103.14	109.77	107.55	111.29	99.706	108.94	104.84	99.589	105.21	103.99	103.77	108.31	102.58	104.58	106.15	99.252	102.57	106.71	97.423	104.82	105	100.31	115.56	98.812	105	108.73
104.67	102.05	108.64	100.27	100.74	103.36	110.3	105.14	103.88	110.47	102.03	105.04	107.2	104.38	103.29	104.72	101.66	105	110.78	100.95	106.58	106.56	108.42	102.64	105.93	107.6	107.94	105.05	107.73	102.89	101.63	110.81	108.65	113.72	95.47	100.73	110.29	106.7	104.48	102.86	104.97	107.56	98.326	106.14	105.17	101.17	106.29	107.57	99.526	103.45
104.4	101.94	96.21	102.03	105.43	103.41	102.37	101.21	101.29	103.61	104.92	104.45	96.93	108.46	109.82	108.5	103.52	106.5	105.69	104.21	102.79	106.1	98.035	105.47	104.79	103.65	99.5	103.09	110.02	104.59	107.58	105.7	106.96	106.96	102.55	108.08	100.58	105.75	104.39	99.129	104.78	103.89	104.56	104.68	101.9	101.79	99.261	104.31	96.509	98.089
110.63	106.89	112.24	112.55	111.81	115.76	115.32	107.02	114.5	110.88	115.01	108.17	109.42	115.67	114.03	108.63	108.78	109.94	111.76	116.3	109.21	110.99	114.01	112.52	114.34	115.7	117.2	115.45	112.68	109.16	110.77	109.08	105.54	118.05	115.71	114.74	107.44	111.66	112.97	111.65	110.67	109.63	112.96	103.71	112.59	114.34	114.21	111.24	111.85	108.88
105.24	101.53	111.59	95.462	103.97	108.9	98.89	111.85	104.24	108.27	101.01	105.72	105.81	103.18	99.529	100.48	104.84	108.98	102.07	107.36	102	104.32	99.035	99.621	98.933	102.53	103.07	105.72	99.003	103.38	109.17	103.07	105.17	97.758	102.09	105.47	105.79	108.31	103.05	111.85	111.26	101.6	102.21	107.69	100.61	105.66	98.682	104.26	104.6	108.92
107.75	103.35	105.18	106.89	97.958	105.31	106.22	102.9	97.365	108.32	107.75	108.31	97.944	106.9	101.98	102.05	112.89	108.04	100.73	102.26	104.22	109.43	100.64	104.16	100.42	103.81	104.38	104.47	101.39	101.05	106.96	105.61	114.52	102.35	104.66	103.86	103.58	103.54	106.45	101.99	102.73	110.39	103.19	107.34	104.53	107.25	105.39	103.31	98.973	101.43
111.36	112.02	108.8	109.61	114.07	111.96	112.14	112.46	110.42	116.9	116.34	109.27	114.82	109.39	105.2	111.29	115.61	110.48	117.54	108.12	114.16	109.13	110.48	119.06	109.55	115.21	108.46	116.7	111.98	109.33	110.22	114.97	121.11	112.26	115.41	110.3	118.25	109.65	110.55	110.72	114.52	114.74	116.95	114.15	111.08	109.74	112.95	116.09	112.61	109.61
108.21	99.722	105.86	109	103.78	106.51	107.47	103.88	103.94	105.53	110.37	111.33	100.29	100.67	108.79	99.429	99.367	105.24	100.8	100.5	107.07	98.952	111.5	100.64	107.32	107.75	107.99	107.36	106	102.84	108.05	98.463	106.03	105.86	101.95	103.64	107.45	104.13	104.44	110.26	101.02	104.07	106.12	95.275	105.36	101.97	105.35	108.38	104.25	103.98
106.72	112.94	104.8	110.19	112.74	109.11	113.16	110.18	113.09	108.84	110.52	116.8	105.11	112.14	102.06	108.14	112.12	113.67	113.74	101.83	107.89	116.64	110.3	109.41	113.89	114.99	114.84	114.15	116.91	112.86	111.61	113.74	111.11	116.11	111.68	108.23	108.85	110.44	114.05	118.06	112.98	107.74	116.22	114.36	114.47	109.99	113.42	114.09	111.31	109.64
111.85	105.17	103.79	106.22	108.76	107.46	108.51	104.45	107.99	111.66	105.34	98.919	103.38	104.74	108.78	110.72	112.46	103.28	105.72	102.42	101.37	111.37	103.92	107.94	106.06	109.49	107.37	103.42	110.53	112.22	104.99	106.16	100.81	102.4	104.13	111.57	105.42	112.13	104.55	108.27	100.21	107.78	107.7	104.3	102.63	104.77	108.66	103.58	105.89	101.76
98.405	95.614	100.41	100.07	102.7	101.65	93.524	100.75	100.09	101.35	100.03	105.63	98.869	101.71	96.189	94.222	97.978	99.005	99.587	100.53	98.864	103.34	101.94	99.295	97.992	106.6	104.44	99.968	99.62	96.555	104.53	98.181	106.78	97.31	106.29	96.367	101.54	108.84	91.325	103.72	97.902	104.18	102.25	103.3	101.9	98.609	99.099	99.934	100.24	105.87
104.98	108.87	110.54	107.66	107.15	109.47	101.86	105.61	104.6	106.7	103.28	100.24	105.98	104.55	99.156	102.05	105.83	108.97	104.78	105.77	107.88	110.44	101.38	103.78	107.29	108.89	104.17	109.91	105.22	107.02	104.55	101.16	101.56	113.59	98.087	108.94	107.83	102.21	106.2	111.75	106.46	102.18	109.94	106.85	104.65	105.9	101.21	102.59	109.36	104.87
106.87	101.8	100.85	97.484	101.51	92.092	104.4	96.32	98.494	93.731	97.597	93.653	95.738	95.859	100.57	97.722	102.93	97.53	97.752	96.786	98.211	101.83	103.71	95.233	99.758	95.758	96.031	101.62	94.465	99.688	97.727	97.395	99.514	102.15	98.86	103.01	99.023	106.25	99.241	102.72	102.73	96.259	98.269	98.797	99.905	99.76	99.952	102.64	95.048	97.211
99.815	100.78	107.35	99.143	97.817	101.32	98.41	105.75	104.73	94.942	104.49	100.42	97.329	95.605	96.294	104.86	99.391	98.435	102.15	96.911	99.091	99.831	99.048	100.97	98.96	98.846	99.072	99.365	96.183	101.06	101.87	112.59	105.45	98.731	98.242	99.47	104.87	102.32	102.63	98.855	103.52	102.19	100.14	105.45	100.84	101.87	100.41	99.521	94.293	97.921
107.93	110.82	110.63	115.38	106.93	112.56	112.72	114.08	109.56	116.77	109.77	117.48	119.02	106.34	118.4	112.17	116.79	110.11	109.16	112.38	112.86	109.71	114.77	109.99	115.3	106.91	109.79	113.15	110.99	109.47	110.71	106.45	113.23	115.46	105.28	111.59	111.84	107.93	105.81	113.87	113.17	108.86	113.73	117.54	112.45	107.34	118.54	115.49	116.75	115.91
103.08	103.69	108.37	107.51	101.94	103.33	102.47	107.75	104.8	101.66	106.8	104.36	104.84	102.57	108.65	108.02	108.95	97.766	106.2	105.04	103.08	114.72	107.34	100.32	113.21	101.45	106.99	109.28	105.15	117.04	112.32	112.87	108.49	104.16	112.08	108.08	103.17	106.42	105.25	100.14	108.32	106.17	109.27	108.47	108.09	105.16	104.56	103.98	106.68	109.46
104.52	106.74	104.61	107.99	107.89	105.33	111.7	106.6	104.97	109.67	106.8	105.82	102.43	105.98	103.8	99.843	106.4	106.18	104.33	107.63	109.76	103.4	108.21	103.08	104	104.59	104.5	105.2	109	102.82	105.07	111.82	102.94	107.56	112.4	98.579	105.05	104.37	112	116.18	107.24	103.96	111.21	109.28	107.69	110.44	108.45	106.41	107.61	109.07
100.49	102.79	106.65	105.24	104.37	99.774	111.13	109.59	107.31	107.54	112.58	109.23	108.49	98.749	107.55	93.867	106.68	107	105.18	105.13	102.48	102.52	106.85	104.52	106.07	106.82	103.21	108.91	103.03	101.26	101.79	109.63	108.28	98.467	106.26	99.447	102.63	107.6	109.54	105.76	108.59	106.83	108.44	106.66	108.26	100.87	105.15	103.5	104.09	108.54
104.52	105.96	109.5	111.01	103.89	108.32	107.6	96.802	112.76	105.16	107.6	101.8	106.01	108.75	107.96	104.1	111.98	107.4	105.43	103.99	102.75	102.71	110.51	109.77	108.87	102.81	101.52	106.23	109.97	106.41	97.08	107.47	102.76	108.43	105.08	104.83	108.83	105.27	107.41	105.31	100.88	109.81	104.21	107.34	106.36	112.5	109.62	104.38	102.78	109.48
105.1	107.59	110.24	104.43	102.71	107.48	109.66	107.18	107.64	115.81	109.94	106.13	106.69	107.03	110.21	113.13	105.85	107.8	106.72	102.3	101.77	106.93	105.02	107.97	113.51	108.15	103.59	109.4	105.61	110.79	102.08	111.27	106.98	104.15	107.1	107.01	111.54	109.71	108.12	104.4	106.67	102.7	105.68	110.11	111.93	112.13	113.71	107.1	109.83	107.61
111.86	105.98	114.82	104.1	110.95	106.93	106.5	101.52	109.11	104.19	103.12	104.82	108.92	99.362	104.5	106.06	99.709	109.45	106.65	105.87	104.26	102.18	104.4	108.52	103.28	104.59	109.49	104.22	108.98	102.53	98.195	108.44	101.55	107.09	102.22	103.92	106.3	102.63	110.68	98.744	102.12	103.58	106.33	100.91	105.05	106.86	105.14	100.85	106.62	102.2
97.911	106.43	102.63	104.42	105.44	98.019	102.12	110.25	106.01	110.48	106.46	109.49	100.88	114.45	107.96	106.31	100.91	101.66	103.03	102.75	112.49	104.6	99.065	107.92	107.41	103.42	106.63	96.572	101.22	101.94	96.607	106.1	105.53	102.8	100.14	106.71	99.23	106.87	102.5	100.53	106.68	100.48	101.31	104.6	101.68	103.29	106.41	104.89	104.52	107.26
114.8	112.06	106.7	108.27	107.18	114.19	111.42	107.36	120.63	104.16	107.84	106.89	109.59	113.38	118.68	114.61	113.49	107.49	110.68	112.26	108.58	108.82	116.63	116.21	110.85	111.18	112.06	110.29	114.23	113.68	106.98	111.46	111.03	112.15	103.57	110.48	113.8	113.22	106.57	113.68	114.38	112.54	115.7	112.32	113.61	111.86	113.64	109.91	110.83	106.96
100.59	99.192	108.2	107.01	109.41	107.85	103.66	107.22	103.21	109.69	97.422	102.86	108.44	108.13	101.04	105.13	109.14	103.84	116.65	106.48	105.68	103.24	108.5	107.23	103.09	100.89	106.8	106.67	108.9	105.45	102.39	103.87	107.56	99.819	102.52	106.3	108.03	107.13	106.41	107.73	116.42	102.84	102.18	105.62	109.51	106.98	106.06	106.14	105.37	106.19
117.38	108.59	119.5	120.75	113.21	117.9	111.5	115.68	106.71	110.9	113.66	113.24	111.91	111.02	110.66	117.96	109.92	113.68	112.03	111.83	118.61	111.4	109.68	113.13	110.21	114.78	117.24	111.96	104.86	110.82	115.52	116.87	109.16	115.68	107.93	115.27	112.91	117.13	108.8	115.15	111.39	111.8	109.9	112.8	109.99	119.92	109.76	107.85	113.4	111.26
109.03	102.5	110.06	104.13	106.44	101.21	104.05	104.78	110.02	100.79	111.26	106.46	109.37	105.76	113.17	105.53	104.99	107.78	110.67	108.31	104.83	104.03	107.29	104.83	107.12	104.18	105.74	106.43	106.17	107.61	102.16	103.73	104.82	105.1	107.79	109.04	105.29	110.78	104.53	105.79	105.99	100.59	107.01	110.61	104.32	103.63	108.07	118.93	106.95	107.64
108.82	108.33	113.86	103.64	116.25	110.92	110.01	111.87	111.9	115.2	110.85	112.45	109.99	114.98	111.56	104.42	113.49	107.9	113.05	110.07	118.59	115.8	114.3	107.09	112.51	110.23	117.65	104.59	108.78	111.85	115.44	110.7	110.14	110.58	111.69	112.72	108.34	112.48	105.73	109.25	110.71	111.02	109.81	114.76	110.87	105.93	113.8	106.29	107.29	109.98
103.56	104.99	107.83	100.8	100.2	106.16	103.79	100.83	104.13	106.4	96.219	106.31	103.35	105.43	96.49	105.43	104.84	104.83	101.78	107.79	108.98	103.67	106.77	103.44	106.33	101.52	105.71	106.98	106.87	104.94	109.21	107.54	99.983	102.63	112.11	101.74	104.92	103.77	107.22	104.59	102.73	105.89	102.24	106.66	104.2	101.3	108.06	106.75	95.027	102.7
115.2	110.63	120.89	114.74	114.79	116.36	122.86	118.56	119.16	120.14	111.72	119.19	115.84	111.45	112.57	121.16	116.26	120	115.18	116.27	117.94	116.42	118.7	113.89	114.39	117.13	121.63	117.38	115.3	112.72	113.47	120.8	116.31	117.97	117.39	120.04	120.81	120.44	118.73	115.44	114.61	121.18	114.85	118.27	116.06	117.74	115.11	115.26	110.69	116.32
115.52	114.36	108.56	106.32	110.04	116.63	107.21	111.4	113.33	106.28	113.84	106.24	111.06	112.57	112.99	119.65	115.91	116.54	109.57	112.33	106.33	111.35	113.95	118.03	111.67	113.64	111.49	104.39	114.98	107.68	112.26	108.82	111.53	111.68	116.36	110.09	114.24	112.09	107.94	105.44	111.03	116.82	113.51	111.44	105.94	111.29	116.28	106.79	108.37	113.61
98.785	109.67	96.724	104.69	107.16	107.87	94.253	98.548	100.25	98.647	106.1	99.622	102.56	100.5	95.977	100.54	97.677	101.94	104.39	105.7	99.071	102.55	101.03	98.223	94.998	100.33	96.469	102.02	98.967	102.3	97.587	103.91	100.34	99.806	100.95	106.46	104.29	102.04	102.73	104.67	100.62	99.583	106.08	101.15	101.01	94.83	101.74	100.1	96.706	97.057
98.87	98.178	101.43	98.696	105.86	100.55	98.815	100.75	101.36	96.704	99.478	100.88	98.478	99.304	97.977	107.8	99.111	90.532	96.971	96.55	104.54	99.715	100.22	97.611	99.736	97.609	96.792	91.348	102.56	92.168	95.183	97.237	96	101.24	100.52	102.61	103.59	96.475	98.853	106.64	100.04	98.139	94.778	99.579	106.28	91.744	98.501	102.2	104.24	98.965
109.41	112.54	108.69	110.25	110.3	115.08	110.44	110.65	111.13	115.61	109.33	102.4	104.39	106.74	110.53	107.21	108.63	108.43	110.79	109.26	108.41	109.66	107.02	105.38	110.2	113.23	116.61	111.76	105.94	109.02	108.97	105.96	110.47	114.23	112.69	110.71	105.96	108.5	103.18	112.22	112.27	107.49	102.31	107.81	116.81	107.05	116.68	112.36	108.51	113.88
101.09	94.118	99.733	102.89	104.48	98.36	96.498	101.07	99.06	94.087	95.828	98.888	98.994	108.56	106.16	97.975	102.5	104.81	97.699	105.03	95.672	106.58	103.07	93.547	97.458	102.54	108.6	98.424	100.51	97.911	102.78	97.371	104.83	103.54	97.869	102.98	104.21	107.8	99.579	107.56	95.215	90.864	101.86	105.38	95.529	101.6	99.086	99.176	97.845	101.95
118.49	110.12	108.11	107.92	113.55	109.69	109.4	113.19	112.14	109.13	109.46	114.71	109.74	112.03	109.95	113.2	121.17	104.81	111.04	108.29	113.63	116.43	112.06	106.69	108.77	109.12	116.47	112	106.3	108.39	108.25	115.86	106.45	111.86	116.97	113.52	116.72	106.38	102.18	112.58	110.12	113.98	108.84	110.05	107.89	116.83	114.08	112.86	106.86	108.88
97.097	109.4	98.795	107.45	105.15	102.54	105.67	108.59	104.19	98.998	108.52	104.3	104.27	99.653	106.36	105.75	112.52	109.67	109.41	107.07	105.61	102.22	100.95	108.04	107.94	114.76	100.46	107.33	108.11	99.055	109.85	111.06	111.23	106.45	111.04	106.43	96.754	106.16	104.31	106.75	99.943	108.45	101.3	101.91	109.25	107.59	112.69	100.51	105.89	107.59
110.86	106.54	108	104.49	103.87	107.22	100.15	98.801	99.959	100.22	108.92	101.98	100.44	102.52	102.94	104.19	98.006	105.18	111.15	102.43	101.17	107.72	105.03	105.59	109.34	99.111	100.92	100.33	101.62	105.52	106.97	102.61	99.026	102.14	105.95	109.2	103.61	106.48	110.77	103.48	107.23	100.38	104.01	103.33	97.324	102.14	101.84	109.49	103.81	103.08
101.19	99.122	95.948	97.932	97.012	96.71	97.627	100.05	100.15	96.613	93.43	100.32	96.694	95.7	102.07	97.877	92.996	102.45	96.555	94.246	94.44	97.233	99.08	92.77	100.62	99.981	95.132	98.513	100.93	103.74	102.95	98.11	100.01	103.96	97.025	99.109	99.338	99.658	94.964	100.28	103.53	97.076	105.71	103.1	103.11	96.432	102.24	101.05	101.03	103.93
110.94	112.15	113.06	111.19	108.74	108.63	112.69	105.24	110.5	114.72	114.71	109.77	106.59	113.18	111.08	104.98	108.96	109.48	106.67	109.16	111.67	108.17	106.85	113.02	113.33	107.53	112.84	114.73	107.66	105.96	109.27	109.58	108.27	102.01	111.79	115.15	109.72	113.48	108.09	112.12	106.73	115.47	115.18	106.93	109.19	111.6	106.89	105.79	110.24	106.85
108.77	102.36	110.33	97.911	106.28	101.69	105.62	107.63	108.34	102.84	104.67	101.29	107.46	110.44	103.13	107.57	111.52	105.59	109.39	107.05	103.01	105.12	107.9	104.53	104.93	103.19	101.22	110.2	109.61	108.44	111.69	110.24	113.48	106.68	103.66	111.29	108.6	107.95	115.59	102.1	109.98	112.74	111.01	110.44	102.56	98.169	107.84	107.14	106.79	104.15
107.38	106.5	103.61	104.13	103.77	109.83	104.12	97.931	101.7	96.45	103.66	106.45	104.61	103.07	104.8	106.52	108.23	101.45	106.69	106.83	107.42	106.39	108.96	101.99	100.92	107.88	104.66	97.357	102.23	110.56	107.84	111.27	113.01	106.37	107.08	105.63	106.44	102.18	110.95	98.511	105.45	102.07	108.26	103.46	108.31	99.794	100.5	110.43	98.328	103.94
106.49	109.4	102.87	99.066	105.08	110.33	107.05	114.84	112.97	108.49	105.89	100.77	104.87	106.32	101.45	109.78	104	113.21	108.49	111.68	109.49	107.17	109.45	110.04	105.08	107	107.74	108.9	112.97	112.1	99.349	108.19	107.21	107.75	108.69	100.94	108.49	109.23	105.17	104.93	107.11	109.41	102.8	101.83	99.278	107.61	115.08	104.01	111.16	97.461
101.75	100.38	101.01	102.81	97.849	102.57	100.81	103.38	97.515	104.35	101.68	98.809	94.966	100.6	98.831	99.205	98.981	97.869	100.26	101.37	103.37	101.19	102.42	99.237	94.302	103.41	100.36	91.473	99.462	100.35	103.37	99.218	100.45	99.519	101.58	97.111	96.56	96.404	102.09	101.21	101.12	102.78	100.34	95.377	99.477	102.54	100.05	94.992	98.415	102.54
108.22	112.2	98.035	105.39	111.2	98.771	111.54	101.53	101.39	107.3	105.51	97.902	104.06	102.41	96.936	102.33	104.28	103.28	100.83	107.92	106.05	103.12	102.83	96.888	100.81	103.93	100.16	107.1	108.08	103.62	103.68	96.723	107.7	101.74	103.4	98.79	105.53	106.3	101.28	108.89	112.63	103.93	109.64	100.2	102.92	110.29	102.22	103.93	102.83	105.01
104.53	108.21	105.31	103.91	107.29	108.84	104.63	100.9	103.19	101.67	99.841	102.72	110.23	108.95	108.09	108.11	97.851	101.18	105.67	105.42	105.95	105.98	104.19	98.513	105.49	100.82	98.265	104.01	108.04	103.54	111.57	106.89	100.03	99.084	108.31	105.23	103.64	106.04	103.97	107.1	107.6	108.46	104.54	105.37	101.19	103.65	111.55	108.4	101.79	100.97
106.72	94.261	106.03	112.55	108.65	103.67	105.8	104.34	102.23	101.18	109.83	102.64	109.36	101.24	106.51	104.65	106.3	102.85	109.92	104.42	105.2	103.9	103.19	109.9	107.46	102.77	99.888	102.06	100.4	103.95	104.45	105.56	107.69	104.34	98.654	101.12	101.86	101.27	104.98	106.35	107.26	110.28	107.67	107.33	103.8	105.23	109.55	101.23	99.954	101.26
117.54	116.06	110.88	111.52	116.45	112.08	112.2	113.16	114.24	109.8	118.23	113.1	115.3	108.2	112.88	109.29	111.56	110.95	114.19	106.65	118.09	109.18	106.35	108.65	110.5	117.16	114.29	114.49	114.67	112.21	113.61	111.87	116.23	105.67	109.84	110.5	113.16	118.54	107.65	111.97	106.4	114.57	112.25	116.37	111.14	112.77	103.81	118.14	110.65	113.6
98.975	91.731	107.83	99.332	100.36	104.62	102.22	109.87	97.674	100.88	100.22	104.33	103.89	98.607	95.691	97.485	104.78	101.11	94.994	100.89	104.16	98.614	100.32	101.98	98.139	101.81	101.82	102.93	102.17	97.507	99.767	90.877	97.062	106.03	95.914	98.214	107.03	107.04	95.274	99.999	103.99	100.01	95.481	103.93	102.53	98.522	99.962	95.606	99.19	100.91
107.25	104.79	116.94	110.48	111	107.07	110.6	115.66	114.43	114.16	116.12	112.5	108.22	115.53	110.37	112.42	113.96	112.97	105.23	109.54	109.41	113.89	118.01	109.46	111.8	114.03	119.5	107.55	106.92	106.46	110.77	111.67	115.48	110.99	116.26	112.62	111.43	114.77	112.49	106.62	110.25	113.26	115.9	108.5	112.7	112	109.95	110.23	112.9	111.06
107.26	101.11	108.74	104.33	102.12	103.26	107.32	98.924	104.03	103.77	106.44	107.02	106.57	99.837	105.47	99.644	105.39	108.48	105.51	110.63	102.88	103.42	107.19	106.57	103.58	102.42	103.23	103.07	102.3	106.79	99.688	108.86	105.04	107.53	113.36	107.42	109.1	105.94	106.16	102.76	105.95	113.97	106.53	104.81	110.53	107.92	100.54	108.28	101.23	104.56
111.54	106.05	110.28	116.74	108.07	112.41	109.41	111.16	105.14	113.42	111.2	110.96	110.04	115.53	119.24	104.18	109.98	118.56	111.91	105.44	113.21	109.29	108.28	109.8	108.97	112.43	113.14	111.46	111.76	113.49	109.4	108.27	111.91	107.79	115	113.43	112.81	106.15	107	110.57	106.53	116.33	112.68	108.92	112.37	112.24	112.56	107.6	107.46	115.26
106.34	111.15	119.15	109.35	119.35	120.31	112.46	114.87	111.46	111.34	111.05	111	116.2	118.02	111.12	113.98	111.41	110.56	110.92	111.77	115.37	114.13	112.31	108.64	114.41	104.04	114.48	111.05	114.06	104.87	112.68	111.68	115.42	116.06	106.74	116.36	115.85	106.11	112.66	113.61	100.7	107.03	108.18	109.4	110.35	108.05	112.08	113.9	106.31	114.03
98.735	103.71	111.13	106.79	105.76	111.51	108.72	99.385	104.96	102.94	105.17	106.92	103.84	104.36	112.27	109.88	102.52	108.08	106.05	108.26	106.15	108.04	113.17	113.01	104.44	110.82	102.05	110.91	104.97	101.65	105.31	108.74	112.48	106.22	105.46	110.46	106.47	104.7	111.54	101.88	106.37	106.2	107.85	103.36	107.56	107.57	105.88	111.42	101.82	102.45
101.04	103.3	101.64	103.8	104.68	96.967	100.58	97.504	99.067	94.504	103.18	99.547	102.29	102.62	93.544	99.755	99.126	106.51	99.91	100.31	102.19	97.348	98.386	95.804	93.915	104.07	102.27	106.36	97.85	98.939	94.729	99.994	95.395	105.2	100.96	96.932	99.788	95.728	101.36	98.018	102.58	93.723	97.298	97.209	110.05	99.448	97.513	98.038	105.15	94.172
107.93	108.46	114.06	112.83	108.02	114.11	113.9	112.52	107.68	113.84	117.3	114.96	104.19	107.61	114.94	113.29	106.35	117.33	117.15	108.59	109.86	112.62	109.02	100.4	112.4	114.53	112.17	105.57	111.8	111.71	116.91	112.82	116.52	108.24	117.32	109.12	106.37	112.27	107.2	109.55	116.19	115.4	108.04	108.4	111.06	113.29	109.58	110.17	116.53	108.19
104.73	110.28	102.26	105.47	103.56	105.12	110.34	102.5	110.29	104.64	110.71	107.61	109.29	109.13	107.76	113.17	99.403	103.54	109.66	98.111	111.46	107.51	99.632	108.27	101.79	107.83	113.14	107.23	109.56	108.48	106.66	102.55	106.87	100.65	115.62	110.93	106.75	106.51	116.44	101.81	102.01	110.44	107.78	109.78	106.73	105.1	98.264	110.72	107.22	105.57
99.26	101.36	109.05	105	100.75	103.31	103.19	109.7	104.77	104.66	104.4	99.854	101.37	101.3	101.37	101.65	103.57	105.17	111.82	109.45	104.62	107.56	110.1	101.15	97.804	106.63	100.88	104.19	99.934	104.83	107.83	108.25	102.91	99.07	108.62	97.645	110.19	103.95	108.26	98.364	109.1	101.47	100.34	105.64	101.38	102.57	101.54	108.61	105.34	103.31
106.09	106.9	107.79	104.37	110.69	105.03	102.59	103.76	106.99	111.11	104.91	104.37	105.65	102.8	105.65	110.35	105.02	112.2	103.34	105.89	104.5	101.7	105.92	108.47	101.28	100.82	109.75	104.53	106.4	102.32	106.34	112.22	110.11	109.7	102.89	102.46	104.95	97.256	105.65	101.6	106.73	105.57	106.07	101.56	96.76	105.16	111.66	109.07	99.996	107.9
99.751	99.188	100.59	98.978	101.31	95.933	90.691	100.94	104.79	102.26	101.98	98.292	105.52	95.543	105.75	96.934	102.39	96.057	99.422	102.19	94.774	98.467	102.56	97.842	101.68	108.51	98.664	105.2	98.953	105.43	103.23	100.58	108.89	102.82	97.877	101.72	101.21	100.14	99.924	107.85	98.993	105.2	107.01	90.978	95.961	98.182	95.128	108.22	96.403	98.694
105.2	108.89	107.22	109.94	108.65	96.882	103.6	110.69	105.44	109.61	111.38	109.06	112.56	101.15	102.9	111.41	106.85	111.12	101.76	105.47	105.7	105.85	105.17	99.753	105.86	111.53	102.64	105.79	104.29	97.848	100.85	107.27	103.07	106.11	109.28	107.69	104.88	105.67	103.6	104.58	103.48	103.72	110	112.04	107.16	102.37	103.9	115.31	108.55	104.82
100.55	108.85	104.36	99.834	110.14	101.74	107.42	105.49	105.36	107.53	100.25	102.33	110.82	102.01	108.16	103.17	102.8	106.83	105.1	108.44	110.18	107.07	104.03	96.729	106.67	105.16	100.68	105.74	108.37	100.69	105.38	105.8	98.309	103.44	94.996	104.74	104.18	103.16	106.8	103.82	101.54	102.66	105.51	104.73	102.27	107.56	108.98	100.77	103.72	107.7
103.71	104.17	104.28	106.66	102.36	105.76	107.4	108.64	107.8	105.2	99.749	102.05	103.24	106.71	104.59	102.75	104.75	98.733	108.09	101.69	106.55	103.58	103.36	105.92	102.46	103.97	101.63	105.24	100.13	107.03	108.32	109.02	105.63	106.79	101.02	102.64	102.27	105.6	102.75	100.83	110.11	104.49	104.42	104.82	100.77	103.68	94.627	102.92	104.31	100.46
101.98	110.46	106.46	110.3	100.04	108.48	103.68	107.92	102.74	110.55	107.01	103.97	103.28	109.34	101.68	105.58	101.81	102.17	101.96	100.49	106.8	101.59	105.37	109.74	103.06	104.23	99.847	98.696	103.55	107.17	106.28	111.25	99.814	94.532	104.8	109.78	93.948	107.8	101.81	99.121	104.28	103.63	100.75	111.66	104.45	110.57	101.28	103.16	98.727	104.11
102.44	102.33	102.97	102.92	108.7	101.33	107.24	107.66	103.2	105.12	99.097	106.87	97.712	106.89	106.4	103.69	101.27	100.23	110.94	103.91	98.866	101.1	99.146	100.13	102.29	106.49	103.75	109.54	105.97	106.78	106.08	99.01	102.38	101.98	102.83	101.35	103.18	104.07	104.93	107.19	104	108.37	104.53	101.97	101.54	100.71	99.883	102.28	104.11	102.74
101.02	106.44	108.89	101.36	103.96	114.6	108.25	107.22	100.45	99.916	104.26	102.66	103.91	102.82	105.03	109.52	97.923	104.87	109.13	107.89	108.34	104.01	110.74	105.69	104.22	102.23	105.58	103.41	104.37	111.93	105.31	106.83	111.28	106.15	102.34	106.9	108.62	105.83	109.43	105.64	105.35	104.93	102.62	111.18	100.21	97.266	105.35	104.58	105.94	100.26
109.82	111.38	115.16	107.23	112.46	115.6	107.94	116	113.05	108.26	108.78	111.29	115.03	113.59	110.84	107.89	112.23	113.08	108.67	111.54	108.17	116.09	108.24	111.94	112.03	108.98	110.12	113.81	118.53	112.21	111.96	114.16	115.78	110.08	112.61	110.43	115.3	112.26	107.4	115.99	112.2	106.67	116.97	112.71	110.66	119.25	110.8	111.57	108.91	118.79
114.17	109.38	116.49	108.6	116.64	103.33	115.66	111.86	105.47	106.7	113.9	105.66	114.67	107.56	111.29	109.34	108.23	115.84	107.11	108.14	118.78	113	111.09	107.72	111.49	113.76	117.07	118.62	114.01	111.08	108.35	112.43	115.59	116.16	115.19	110.58	111.26	106.18	110.22	113.98	110.43	117.91	116.32	104.53	111.2	119.99	111.34	108.31	105.21	110.54
104.41	109.1	105.94	105.67	102.47	116.25	106.94	100.67	111.19	104.66	110.33	104.34	103.58	106.79	113.62	104.73	111.3	109.49	104.86	106.29	104.52	101.32	110.05	100.21	103.05	100.83	106.8	106.98	100.81	103.31	101.79	108.41	102.01	107.27	103.45	106.66	102.59	108.86	103.13	110.55	110.11	104.79	108.35	100.38	104.59	110.44	110.4	106.59	104.59	109.66
110.29	110.62	111.84	115.74	109.38	118.76	109.97	114.64	108.28	109.71	112.45	113.18	108.85	113.87	106.78	112	109.41	110.79	115.49	108.79	107.67	114.2	116.45	110.49	108.53	113.25	114.99	104.5	109.22	118.82	106.59	107.49	117.22	107.67	113.46	111.58	109.56	109.23	113.92	110.6	118.87	105.6	113.97	108.1	109.81	106.03	107.76	113.21	107.43	110.4
100.8	100.45	105.57	109.28	102.6	105.57	110.17	103.47	107.51	102.91	107.49	112.74	108.48	102.47	104.89	107.24	108.78	103.75	105.4	107.15	111.53	101.57	105.46	106.53	103.85	102.45	104.35	100.76	97.305	106.19	102.39	105.47	105.59	100.83	107.53	104.17	100.3	109.14	103.28	104.4	104.27	105.9	105.05	110.91	99.796	102	102.55	102.9	109.3	108.35
111.43	96.752	103.44	97.162	103.65	104.47	101.5	99.935	99.302	98.047	103.03	103.22	96.136	101.04	99.776	102.21	99.681	104.71	101.85	102.73	97.443	99.689	99.708	98.021	95.021	100.31	101.6	98.784	99.296	94.951	102.13	99.473	97.698	97.178	100.59	103.57	101.19	96.845	93.865	97.691	101.12	104.08	101.79	98.761	101.16	102.88	96.654	101.47	106.18	100.89
107.32	115.06	109.83	105.27	107.21	105.94	112.17	105.29	107.06	108.75	107.35	104.32	106.8	107.41	106.82	113.6	108.06	105.56	105.74	110.2	112.9	110.5	104.81	104.53	110.53	101.29	108.72	107	104.5	105.47	109.06	111.23	107.3	105.19	111.12	108.12	108.99	106.2	107.81	106.97	109.1	103.7	112.02	105.65	109.72	105.29	111.77	109.91	102.77	110.4
101.94	105.75	98.922	100.55	101.61	110.69	108.27	106.01	106.03	107.37	109.61	99.708	105.16	107.14	102.2	99.843	105.5	102.33	103.53	103.99	102.37	111.14	108.35	100.63	107.3	109.06	97.483	104.06	108.45	100.48	106.5	107.64	106.14	105.88	108.44	104.1	111.08	105.4	104.36	109.4	102.51	104.95	104.05	110.53	106.93	106.4	108.88	107.92	107.93	107.52
105.69	106.84	108.11	110.44	111.24	102.08	101.32	105.99	103.28	105.99	107.14	110.31	106.51	106.23	114.76	100.21	104.92	99.723	101.19	109.92	111.36	107.59	106.27	110.34	107.62	99.335	99.865	108.36	109.08	111.8	112.42	113.38	110.78	103.87	105.18	103.33	109.55	106.11	103.75	102.48	107.05	110.38	107.38	104.42	106.6	110.24	111.66	103.96	110.13	102.99
101.36	90.974	102.3	103.88	102.84	98.336	93.082	102.41	99.896	104.18	98.709	96.832	95.472	101.29	97.209	96.012	95.732	101.98	102.36	98.534	103.14	99.648	93.749	99.899	100.6	102.14	100	104.07	99.963	103.26	102.54	95.524	101.02	100.73	107.96	97.875	101.55	97.223	93.582	97.029	100.01	97.626	105.09	96.784	100.71	106.95	102.79	103.91	102.41	104.42
112.58	113.65	109.92	111.52	105.34	112.24	111.37	111.4	109.72	113.25	115.9	109.78	105.78	112.95	108.96	111.35	112.9	106.47	111.09	112.93	111.46	114.42	105.58	111.09	110.44	107.59	115.04	114.44	115.43	112.37	111.07	117.1	107.31	105.5	107.05	110.53	109.65	110.94	110.06	108.86	111.47	115.93	112.17	107.18	104.03	108.32	113.15	107.48	109.81	111.24
104.03	109.1	105.29	111.99	111.99	104.58	109.36	103.98	112.09	110.46	105.28	104.26	102	102.33	109.54	103.4	106.43	111.41	107.02	108.03	100.13	107.85	113.3	113.7	109.09	109.84	107.49	106.75	108.77	103.83	108.27	117.92	105.96	107.4	103.57	110.06	98.023	109.59	103.1	111.91	105.74	100.66	107.12	110.59	105.82	107.5	105.23	106.93	105.87	109.02
108.5	112.39	116.42	111.94	119.74	121.26	117.84	114.28	116.03	115.92	126.1	122.35	117.29	118.1	119.17	117.84	122.17	108.99	122.82	115.19	123.08	111.94	121.21	120.41	118.45	118.88	115.73	124.87	111.09	117.29	114.19	118.01	123.28	118.25	125.3	118.68	124.01	114.68	118.95	117.31	118.36	113.76	112.69	111.33	114.25	119.46	115.48	114.31	115.59	117.48
105.65	106.6	110.99	111.11	104.34	98.508	111.13	106.86	105.48	105.67	106.26	106.42	100.91	101.4	109.26	95.608	112.39	102.13	104.87	99.598	109.44	106.53	102.02	108.38	109.86	110.61	106.9	102.98	108.12	99.929	103.74	103.11	104.85	101.73	106.63	102.57	105.93	105.6	108.65	107.08	104.63	104.98	107.04	114.52	111.37	103.15	104.01	106.08	104.57	99.483
108.11	108.44	104.77	106.68	109.03	112.5	102.45	105.78	107.1	109.19	106.64	107.96	110.9	111.46	115.01	112.4	108.6	110.58	110.44	107.63	103.7	103.4	105.84	106.36	112.35	104.8	103.27	111.05	111.28	101.48	106.81	104.37	107.61	107.17	106.65	98.28	105.29	106.58	99.099	105.77	107.59	107.57	109.14	107.19	106.65	109.79	110.65	105.36	108.67	107.91
103.31	98.206	102.94	106.45	102.42	106.38	107.89	109.15	105.34	95.955	104.08	104.37	105.7	105.49	110.69	106.12	107.39	103.59	108.71	100.7	102.1	107.68	105.95	102.76	111.13	98.778	106.62	103.24	108.05	106.2	106.97	105.74	105.15	109.84	104.19	110.73	110.41	99.427	103.25	103.36	106.52	103.23	109.57	107.54	111.76	109.28	104.12	103.36	103.66	104.31
106.22	104.15	107.94	105.87	104.75	106.74	109.78	107.45	99.892	105.34	104.24	103.69	108.01	108.54	103.75	104.37	105.54	105.61	105.32	103.97	106.46	101.42	102.68	106.27	105.82	105.4	96.1	102.99	103.39	103.96	104.8	111.14	107.56	107.23	107.81	105.45	100.08	105.1	109.07	101.74	102.35	108.82	105.79	103.6	103.92	101.87	109.08	104.15	104.76	106.45
105.72	107.63	101.87	107.33	103.5	107.31	104.95	106.61	103.66	103.82	102.53	106.1	106.84	107.31	107.97	105.29	104.22	104.02	107.93	104.04	110.7	113.25	103.53	109.49	112.81	104.04	110.33	107.98	108.5	107.04	109.92	104.54	105.75	101.54	105.18	100.5	97.053	101.09	103.58	105.4	108.75	105.38	105.78	112.4	105.97	103.09	101.32	108.29	101.18	112.92
110.82	111.51	114.84	113.03	103.03	109.4	107.82	102.12	115.35	113.77	108.39	113.02	107.9	112.53	116.04	106.43	112.41	118.42	112.35	108.06	104.77	108.5	107.31	105.55	108.96	110.06	118.57	113.47	108.65	108.47	111.24	114.21	118.24	117.44	114.97	118.25	108.9	116.14	111.17	117.15	109.31	110.75	116.19	112.86	115.31	112.71	119.36	106.92	110.39	115.81
112.07	112.17	109.37	111.69	105.26	107.89	116.79	114.71	120.39	117.52	115.99	115.24	106.96	111.67	109.78	107.02	111.44	109.19	110.7	107.43	113.28	111.82	113.25	118.09	114.34	111.94	113.04	106.08	117.6	113.31	114.57	113.05	112.37	116.36	105.84	112.76	105.54	116.63	110.8	111.72	113.11	112.43	109.42	116.39	111.18	111.11	109.53	112.72	111.56	102.7
105.87	104.33	101.27	102.88	108.83	105.71	107.1	103.84	111.41	99.149	104.29	104.01	98.232	106.04	104.01	105.09	107.18	105.53	103.71	104.06	105.97	102.74	102.18	105.22	110.8	108.22	107.12	103.55	95.293	103.95	106.02	111.64	102.43	100.1	103.27	106.67	111.32	103.88	101.99	106.36	106.6	105.66	110.31	104.03	104.42	103.15	105.78	105.43	108.07	99.165
102.23	106.42	104.12	103.05	98.779	103.64	100.64	101.58	105.94	101.86	103.6	99.012	103.26	101.99	109.31	98.273	104.63	101.22	105.83	104.2	103.46	99.141	107.57	102.99	106.44	101.13	104.18	107.43	103.7	102.64	109.81	97.681	97.965	105.59	95.928	101.1	104.5	101.7	108.36	102.91	104.72	100.57	104.1	103.06	100.51	105	103.2	101.75	111.45	98.483
111.24	107.99	120.44	115.63	115.44	112.25	106.68	112.1	105.64	117.29	113.78	113.05	108.63	110.31	110.83	114.04	113.38	114	111.18	115.68	106.94	111.83	106.33	115.81	116.85	112.51	104.48	110.31	107.88	114.68	111.18	111.15	112.82	115.67	109.55	115.34	107.84	113.74	112.1	110.46	114.47	108.52	114.32	110.52	107.17	109.96	112.69	105.47	116.86	114.73
107.09	110.9	111.01	112.64	110.61	108.89	105.82	109.05	111.71	100.61	112	94.744	111.3	106.98	105.14	101.78	107.04	109.44	104.25	102.54	107.36	108.73	107.9	110.23	97.992	112.72	101.7	105.63	104.72	113.01	104.07	104.55	101.97	105.82	103.55	105.4	104.86	100.59	107.99	109.97	109.63	108.78	103.22	108.45	103.94	104.06	105.8	103.45	106.73	100.24
104.46	109.21	112.57	109.21	107.03	112.16	108.95	108.57	111.08	111.45	106.14	109.85	107.23	103.28	106.73	109.63	108.11	108.23	111.99	110.03	107.89	117.17	113.82	115.92	109.07	111.82	111.84	108.27	108.59	113.5	108.05	107.68	113.94	104.83	100.71	114.81	115.67	103.7	107.52	107.8	104.13	106.69	107.62	107.83	105.06	108.18	113.99	113.08	106.93	107.48
101.99	101.11	101.99	103.89	104.17	103.21	99.397	101.48	98.389	99.331	102.01	105.78	99.306	105.79	99.683	102.25	102.66	95.996	104.66	98.123	102.37	100.49	102.1	100.68	96.323	98.872	103.78	99.621	109.73	99.995	99.993	99.423	98.977	95.343	98.992	104.16	104.39	103.47	99.383	101.78	103.03	106.07	98.29	99.463	97.14	95.164	95.502	101.43	99.728	93.027
104.58	104.88	103.78	108.24	105.81	104.73	102.4	102.95	98.512	106.04	105.79	103.64	105.46	110.16	111.64	106.62	105	100.24	106.16	110.59	100.31	108.13	105.49	108.22	101.81	109.01	101.74	97.82	110.22	104.88	97.221	110.69	106	105.49	105.99	111.24	108.58	104.13	103.95	100.79	111.59	104.4	103.59	107.04	106.02	104.53	108.68	97.951	104.61	108.5
105.59	117.19	108.84	115.25	112.19	112.11	112.24	114.94	118.1	116.71	113.56	110.46	112.76	114.9	106.38	112.39	108.92	112.78	110.88	115.04	114.6	118.24	110.64	116.75	113.48	103.65	107.14	109.12	113	113.34	114.29	114.28	114.7	108.03	111.91	117.03	119.61	111.39	116.27	117.73	105.62	111.08	111.08	113	112.37	116.88	110.38	114.3	116.41	110.56
101.38	107.06	107.81	104.35	110.99	106.03	110.18	111.31	114.81	112.78	109.22	115.07	111.77	107.27	114.44	110.06	109.76	106.26	109.25	111.34	113.19	108.13	111.78	110.53	112.96	107.44	112.44	112.74	108.87	105.46	111.89	102.23	110.19	107.71	109.76	106.52	111.57	103.91	113.84	110.06	108.39	105.24	108.67	114.19	109.2	105.54	109.28	110.24	104.57	106.25
96.005	104.14	97.656	99.201	100.64	97.574	101.43	97.971	101.11	103.43	98.004	106.66	99.346	94.776	100.47	103.9	103.24	96.63	97.68	97.95	97.762	102.71	104.31	100.45	105.23	100.25	102.62	94.895	102.34	100.72	107.72	97.924	100.18	98.421	101.44	103.24	102.3	105.77	106.24	97.621	99.368	103.83	100.69	103.48	98.586	99.57	99.735	97.768	102.82	103.2
101.39	99.433	101.05	94.438	97.069	103.61	97.987	97.956	97.086	104.17	103.55	99.063	99.943	97.586	104.83	100.94	104.14	95.7	105.07	97.689	100.58	97.351	98.68	98.942	103.01	98.668	97.229	98.337	99.016	94.22	98.229	96.875	100.72	98.214	96.264	98.642	96.972	98.582	106.54	105.05	103.5	102.05	97.976	98.696	101.03	103.79	98.198	94.755	101.57	102.03
104.18	103.19	104.8	104.24	107.28	102.56	100.23	106.41	100.79	100.83	111.15	109.31	102.31	102.3	105.12	105.03	105.65	103.99	109.37	106.57	102.52	104.55	99.854	101.75	104.25	106.01	107.05	105.06	99.351	103.46	107.65	97.499	102.16	99.558	98.668	107.8	110.59	102.5	101.15	112.7	100.25	104.78	108.27	105.24	103.97	103.25	96.947	103.98	107.97	103.33
105.56	101.88	103.18	100.1	99.904	100.27	111.71	104.53	106.94	106.66	105.64	103.54	102.97	106.83	104.71	102.2	103.92	102.6	100.6	114.64	102.81	106.72	105.61	104.28	110.55	108.58	105.57	109.84	103.33	107.96	102.71	104.19	111.58	105.72	112	102.57	101.78	106.74	98.657	108.34	102.09	101.6	111.74	111.66	105.96	103.42	109.21	107.43	103.89	110.88
104.79	107.77	99.247	110.41	117.11	106.91	111.65	107.63	109.59	102.15	105.23	109.71	102.56	105.96	100.37	104.49	117.79	101.53	107.13	101.04	110.48	109.38	107.9	106.71	109.15	103.51	107.16	104.9	107.36	108.78	106.34	98.36	105.31	110.08	105.02	105.93	103.59	107.89	104.68	103.21	106.9	105.18	95.306	109.5	105.35	107.81	101.47	105.28	102.16	109.21
108.59	108.06	117.62	108.48	109.84	113	114.66	110.55	106.37	114.43	108.45	108.23	115.64	112.76	111.57	107.11	111.78	109.93	107.61	112.93	111.05	107.4	111.3	101.62	108.27	109.5	113.19	118.11	113.06	111.63	115.79	113.32	115.52	110.1	112.83	107.8	115.8	102.26	110.35	115.21	112	107.66	111.23	108.44	110.31	113.6	113.74	110.09	113.32	108.57
112.02	110.79	108.86	114.6	111.4	106.98	110.47	109.27	116.59	105.28	111.4	122.46	109.08	111.87	109.31	106.8	113.24	116.05	111.11	117.92	104.72	111.6	111.05	110.96	112.84	111.46	107.74	109.86	116.67	107.16	110.87	108.92	106.9	109.63	112.18	113	99.223	110.27	111	115.52	111.56	116.62	111.2	116.03	112.3	111.26	112.85	112.92	112.7	112.01
107.59	106.93	112.26	104.14	108.4	110.62	110.04	106.21	106.93	111.77	110.21	111.11	109.6	105.05	105.82	110.59	109.29	110.77	108.26	112.59	108.15	108.34	110.14	107.28	108.3	113.64	104.5	115.42	110.96	110.94	114.77	109.13	112.31	115.32	106.64	109.07	111.01	108.41	110.79	109.32	107.84	118.06	108.29	111.4	108.82	108.96	110.14	110.3	112.63	110.32
108.82	105.68	101.87	105.3	98.082	109.69	106.6	110.27	109.33	102.7	102.87	103.6	102.81	101.36	104.94	110.35	105.74	102.39	101.48	106.81	106.53	103.01	110.17	104.98	105.26	110.82	113.13	102.06	111.32	110.93	106.6	110.29	108.44	106.29	104.88	104.19	101.73	114.32	105.96	106.24	106.65	104.69	107.2	105.53	97.246	114.57	102.5	106.88	111.7	109.36
102.85	92.755	105.8	103.52	100.07	96.608	95.641	103.37	97	100.9	100.02	95.758	98.334	101.12	103.54	99.641	99.133	98.778	101.62	95.66	103.39	106.91	105.33	95.894	100.26	100.82	105.2	100.12	104.58	97.477	99.433	94.15	96	97.207	97.13	95.335	101.87	106.74	106.07	98.808	96.547	94.925	96.028	94.428	101.69	97.056	103.09	91.781	105.36	100.86
106.56	105.64	104.39	109.25	104.42	106.46	113.21	110.33	96.219	104.68	113.81	107.31	99.348	104.98	108.1	105.43	101.52	107.89	108.97	107.41	102.35	103.24	108.47	106.84	101.24	106.73	105.46	104.89	110.26	106.12	105.64	113.8	96.306	106.99	109.5	104.64	105.65	99.284	106.15	100.77	98.676	102.81	108.42	102.74	104.22	104.84	101.53	105.79	105.93	100.68
98.38	101.97	96.794	94.32	94.006	103.71	97.105	99.231	103.62	98.501	97.974	104.84	104.42	98.873	103.36	100.16	102.14	100.09	99.062	100.81	98.803	104.13	99.638	103.2	97.285	97.762	95.521	103.46	94.808	99.351	99.682	99.663	99.171	99.576	107.51	97.914	96.799	99.362	99.442	95.204	102.31	101.45	93.08	99.235	101.6	96.563	95.915	109.31	101.3	99.183
103.81	104.43	98.15	107.83	101.99	105.02	107.88	103.77	107.37	107.17	107.56	102.58	107.17	104.61	107.88	105.73	106.72	106.27	109.94	103	99.028	112.03	107.37	103.28	114.86	107.92	102.4	99.343	103.8	100.31	103.42	103.62	106.88	109.41	98.155	107.79	111.95	107.49	109.29	105.22	103.57	106.71	98.771	103.15	111.08	105.85	108.36	108.39	108.62	96.249
109.3	106.65	106.95	104.98	105.29	107.81	107.59	110	101.58	102.86	102.76	104.13	107.85	104.57	109.62	100.78	105.54	100.55	105.57	102.74	102.45	100.53	109.94	110.42	105.6	104.8	107.99	108.68	108.64	105.92	103.85	107.68	100.85	105.43	104.47	103.25	99.798	110.94	96.111	101.57	109.68	105.43	109.12	110.13	101.89	103.79	104.97	101.92	111.45	106.78
100.94	106.67	102.36	97.917	107.25	101.51	104.63	102.24	104.29	105.54	103.69	114.1	100.96	106.72	104.91	104.46	114.73	100.63	104.97	104.41	110.32	105.04	104.23	106.08	103.08	104.85	105.35	106.79	107.08	105.56	100.24	100.91	113.31	105.56	107.08	105.43	108.28	110.36	106.62	101.97	101.99	110.07	108.12	106.34	103.12	108.45	110.24	104.78	102.62	101.18
106.76	107.47	101.73	105.79	100.51	109.56	111.46	104.52	105.52	103.45	106.43	105.95	100.81	106.74	109	100.39	100.59	104.91	105.27	113.38	107.74	102.06	102.22	98.35	107.07	105.42	103.22	99.869	104.82	107.49	102.07	101.24	99.688	104.75	103.79	109.88	108	102.73	105.47	107.32	101.19	98.469	103.54	108.21	103.03	105.29	102.38	102.96	107.87	100.07
109.31	116.4	112.6	108.87	113.81	110.41	111.85	118.99	111.32	114	107.1	114.37	114.17	110	115.48	107.8	104.55	108.89	113.27	115.68	108.01	109.66	112.31	107.66	111.34	109.2	111.46	109.97	113.21	113.1	110.09	116.59	111.74	112.81	106.17	109.68	113.28	110.23	113.67	113.69	110.54	112.16	105.8	111.16	114.16	115.64	105.55	111.52	114.7	113.64
101.05	101.04	99.785	101.37	97.115	96.908	100.67	104.52	100.18	97.706	98.675	105.32	102.2	96.654	106.56	107.71	98.078	102.82	98.942	103.02	97.5	98.793	95.75	96.877	105.05	102.21	98.096	103.89	107.4	98.938	100.4	100.94	96.825	102	101.6	101.06	95.927	104.51	102.3	93.809	97.394	100.04	95.796	97.935	102.07	97.204	100.15	98.32	101.77	102.23
107.06	112.64	108.64	106.45	111.29	101.24	105.54	106.88	105.11	104.89	106.19	104.63	107.5	103.52	115.08	111.52	108.6	108.24	103.81	110.67	100.54	105.4	114.06	101.29	103.16	104.38	107.9	110.83	105.15	104.36	103.96	110.8	104.94	103.1	106.97	111.57	102.88	111.04	112.94	107.84	104.32	110.81	108.58	107.95	112.88	110.56	108.21	103.59	107.23	110.31
113.51	109.1	114.92	122.22	114.2	111.7	110.67	114.89	112.74	114.34	117.32	114.11	115.04	108.52	113.33	101.7	112.04	116.39	113.01	113.08	116.42	107.13	114.83	111.83	114.19	109.32	112.02	107.04	118.32	112.49	119.76	115.07	111.96	105.68	113.76	115.1	106.24	104.59	113.57	115.59	111.89	112.64	114.96	113.32	117.33	113.16	110.65	111.06	114.14	113.6
110.42	114.79	115.2	114.94	111.75	107.92	116.31	111.97	112	108.08	108.96	108.57	103.92	109.08	105.9	108.77	111.68	114.9	115.37	111.21	113.08	111.19	112.33	103.91	119.33	110.68	110.99	112.71	109.83	108.66	106.84	112.08	110.56	114.89	106.09	106.24	111.33	111.94	104.29	111.49	106.82	113.8	111.29	112.32	105.8	111.76	108.83	113.84	120.24	113.53
105.19	105.53	105.4	113.43	106.8	115.1	106.22	108.9	107.33	101.28	108.33	102.01	106.64	105.28	104.03	100.64	104.42	110.8	109.43	103.5	103.81	103.56	103.2	103.75	106.76	110.3	108.12	104.99	111.62	104.8	106.17	104.03	109.68	107.61	113.7	107.6	110.56	108.33	106.84	102.2	97.575	110.47	105.1	98.18	105.1	103.21	105.65	103.88	111.54	114.91
102.34	99.202	95.477	100.37	95.656	103.09	98.949	95.566	104.51	101.11	98.136	106.91	100.47	99.082	103.12	100.45	99.554	89.697	97.684	102.23	102.53	98.391	105.35	103.08	101.95	98.349	100.19	97.263	100.95	87.76	97.753	101.15	95.779	104.13	103.62	105.31	98.097	102.66	89.985	100.55	91.652	102	102.86	108.97	101.31	97.041	95.739	91.582	94.857	100.38
106.66	100.52	97.64	108.97	107.25	105.12	111.71	110.45	103.94	103.7	101.91	106.29	102.1	107	106.58	101.36	110.16	106.57	110.82	106.38	112	105.05	107	106.17	109.55	104.5	105.32	110.9	100.21	111.38	106.48	101.65	107.5	109.06	111.35	108.34	100.51	105.23	109.15	107.46	109.37	105.04	107.32	103.15	104.89	107.72	110.74	104.79	115.45	98.761
116.7	117.81	122.55	113.88	118.97	114.48	120.32	109.65	117.14	117.44	113.84	118.79	114.22	119.28	120.19	123.79	114.36	112.99	119.93	123.59	112.54	116.25	121.63	120.45	125.39	121.96	115.81	116.17	116.9	118.65	115.41	116.83	112.38	120.65	110.3	113.76	112.58	117.46	117.03	117.85	121.86	114.54	110.63	115.22	115.91	115.37	121.16	120.61	116.09	115.79
103.96	115.83	105.01	105.31	107.18	106.35	103.92	105.7	108.56	105.9	105.81	108.74	109.18	103.19	103.51	104.62	101.91	106.51	103.66	101.65	108.61	110.22	101.26	102.83	110.01	103.45	109.6	109.47	108.4	107.19	105.44	103.6	107.89	100.97	100.82	109.21	113.13	107.54	107.89	102.7	106.46	103.7	107.01	105.81	103.79	105.01	101.86	106.74	109.61	106.63
114.49	113.92	123.04	119.17	116.03	118.92	117.54	113.99	116.66	118.8	111.11	117.65	121.93	115.65	113.11	119.83	112.57	116.26	116.33	116.49	116.79	113.8	110.04	114.35	112.1	115.84	115.64	117.39	118.24	119.61	113.01	118.29	122.5	114.24	114.32	118.15	115.86	116.27	116.98	117.93	114.66	115.31	114.91	116.53	115.51	114.52	117.91	117.77	120.96	116.34
105.01	99.713	104.55	111.38	104.4	101.03	109.42	107.23	104.93	103.05	108.69	104.23	104.08	111.74	111.1	103.82	103.43	104.27	101.33	103.22	113.08	105.42	109.02	99.738	103.54	101.04	105.73	108.37	102.06	108.44	107.04	96.682	103.53	100.7	106.16	104.09	105.23	104.52	110.99	101.44	100.62	107.41	107.94	106.29	95.466	102.93	106.3	99.506	103.66	102.13
97.89	99.956	103.87	103.41	105.37	106.43	104.64	100.55	104.42	103.14	96.89	109.73	106.91	107.41	101.06	106.88	93.976	108.17	102.49	100.26	108.2	107.36	99.99	104.44	107.48	103.05	105.17	104.81	103.1	101.7	108.67	106.55	98.844	99.644	103.48	102.22	100.67	104.28	105.56	100.7	103.05	101.84	109.1	105.64	101.71	105.57	103.17	103.13	108.3	102.86
97.757	97.023	101.07	104.17	98.198	97.686	90.507	95.561	100.55	96.377	97.381	103.73	103.1	100.69	101.31	104.28	100.46	98.858	100.8	95.795	101.94	102.64	100.55	98.575	100.84	101.41	99.561	100.93	100.81	99.18	102.69	89.678	98.267	97.506	99.025	96.626	95.284	101.3	101.95	100.46	104.34	100.79	99.223	96.299	97.542	99.237	97.974	102.71	101.91	106.15
104.11	105.89	106.24	109.96	106.47	102.7	101.8	106.55	109.3	105.32	107.45	99.4	109.51	109.02	105.93	107.72	98.788	109.4	107.16	105.15	109.01	107.56	105.97	110.85	105.39	102.5	104.05	113.55	102.51	103.79	108.71	107.19	102.75	114.06	103.02	106.82	106.86	108.85	104.02	106.86	107.03	105.37	104.77	109.06	107.57	110.24	104.49	102.66	111.38	102.54
102.85	109.86	105.32	109.21	103.95	109.78	96.571	107.57	104.45	100.22	114.18	104.46	103.42	105.97	105.86	99.82	103.22	112.03	105.76	110.5	105.7	105.35	107.41	102.74	103.13	100.16	109.45	105.33	108.43	102.84	101.48	111.33	103.54	108.02	110.57	104.44	109.27	110.06	98.719	106.27	104.94	103.85	105.8	108.01	105.32	102.46	107.64	101.79	103.64	97.092
113.32	104.66	106.31	109.54	103.7	107.81	109.76	115.78	109.8	105.33	105.98	110.86	108.21	109.51	113.75	113.46	114.26	108.35	112.26	109.32	109.81	110.77	107.48	104.44	113.76	107.05	108.55	114.12	109.82	112.01	112	107.65	112.4	109.24	101.35	109.31	115.07	108.47	113.71	105.89	113.84	112.41	108.58	113.98	111.09	107.52	113.31	109.68	109.67	118.49
106.64	105.69	106.2	112.89	104.61	106.92	102.33	108	106.11	105.62	113.35	107.32	105.62	103.69	102.71	108.6	106.21	109.35	108.42	108.81	108.74	102.96	108.88	102.26	105.51	105.7	102.79	109.86	104.17	106.2	104.21	107.68	106.93	114.74	104.98	114.27	106.81	104.71	101.25	101.56	108.93	107.02	105.92	110.24	106.32	101.76	110.73	102.97	105.15	109.91
100.64	102.54	102.04	102.59	108.14	105.66	108.25	103.68	101.14	101.03	106.09	106.25	110.69	107.68	100.45	103.88	104.32	106.99	110.26	104	106.96	104.63	100.8	101.26	107.15	99.916	102.66	111.51	104.45	109.3	104.79	110.43	99.703	104.32	101.5	102.14	108.94	104.61	103.57	106.83	107.53	107.49	104.01	111.48	99.69	105.08	106.96	105.81	103.54	108.44
98.924	101.89	99.101	103.19	111.1	103.33	101.87	100.77	102.43	102.43	108.31	105.84	99.142	108.93	102.88	111.93	103.41	96.1	97.536	112.32	108.29	99.185	103.22	112.29	99.548	102.45	104.35	104.15	101.71	99.168	100.23	101.11	101.31	103.63	107.41	101.43	99.664	106.15	105.34	100.82	109.71	108.03	100.57	103.89	105.33	103.5	105.72	97.826	107.38	103.69
104.92	108.92	110.58	103.66	104.05	113.84	104.72	104.58	107.59	105.28	110.52	107.81	105.44	106.58	104.36	106.65	101.61	106.04	103.33	106.98	111.35	112.14	104.42	106.32	103.86	103.88	104.45	106.91	101.9	105.92	108.49	107.57	105.69	107.34	104.38	103.54	101.96	111.51	104.77	103.39	100.84	105.79	100.47	107.96	105.76	106.33	108.13	115.1	106.65	101.99
101.24	100.43	107.19	108.9	102.06	103.11	109.63	103.22	103.93	103.56	108.46	109.13	102.03	106.08	109.68	108.46	102.98	104.17	104.11	98.2	102.3	109.58	104.77	110.16	106.58	106.81	100.44	110.92	98.505	100.54	106.28	102.61	111.83	110.84	105.67	103.77	107	102.76	110.08	106.61	104.32	106.74	106.49	105.23	100.18	105.59	107.88	110.28	112.35	101.75
111.36	105.16	108.4	111.28	103.88	103.72	104.12	110.07	105.75	103.88	109.98	101.64	109.45	101.4	102.11	111.26	98.664	103.88	106.81	105.06	107	105.88	107.07	105.58	103.46	104.12	105.64	104.26	114.69	111.77	111.2	107.68	105.09	111.17	108.93	107.1	102.63	103.21	105.11	111.28	108.4	108.44	109.83	104.54	101.3	109.85	101.3	101.19	111.46	106.82
110.82	117.89	109.34	111.02	111.94	109.82	118.06	114.5	113.65	112.87	107.15	114.45	118.51	110.11	110.43	109.15	108.82	111.48	114.42	111.78	107.95	113.49	109.64	117.19	116.14	115.41	117.02	116.09	112.23	118.74	116.7	113.29	106.65	115.84	114.51	113.53	119.9	116.96	113.4	110.91	110.25	106.12	118.52	108.91	112.62	107.94	108.43	114.65	112.84	123.6
105.7	103.8	112.34	103.37	104.13	102.41	109.29	106.2	107.78	103.28	103.65	104.58	108.17	106.32	106.71	107.69	109.52	110.64	102.26	108.29	102.79	112.27	99.554	107.65	101.29	103.16	109.42	110.44	110.47	114.32	109.91	106.02	106.57	109.19	104.02	106.8	101.56	112.52	106.46	107.84	101.64	108.19	107.76	102.5	99.75	107.78	102.39	100.97	104.91	109.3
109.04	109.57	113.66	107.86	104.9	108.2	111.4	111.59	117	108.99	113.16	106.93	107.54	109.85	111.69	109.24	108.95	119.15	113.95	116.27	115.65	107.77	105.88	109.99	111.87	110.62	114.87	108.53	111.47	116.6	109.19	115.3	108.78	113.95	109.05	115.81	112.47	111.48	109.88	113.29	110.22	113.22	117.9	109.82	110.46	115.63	109.67	110.76	109.27	107.14
111.03	112.52	105.93	105.79	107.79	105.53	101.26	108.21	105.27	105.35	102.74	108.79	102.83	102.21	101.65	106.68	103.09	109.19	104.98	108.66	103.56	108.22	106.15	104.07	110.5	108.33	102.13	106.98	107.62	106.6	109.61	110	110.75	103.68	102.89	105.3	105.36	107.53	108.59	108.67	104.03	104.31	98.41	105.61	106.63	105.9	110.12	103.77	102.3	105.33
117.39	124.1	118.01	112.15	118.42	122.07	112.31	116.44	120.99	119.45	114.53	112.64	118.97	118.61	117.53	117.62	116.23	119.18	111.31	109.31	119.49	118.45	115.23	114.31	116.77	114.72	110.75	109.01	112.15	119.53	119.23	114.54	108.25	111.05	117.7	111.52	119.82	119.79	110.31	114.62	116.24	108.74	117.61	113.92	115.88	115.21	117.02	116.05	115.67	114.56
106.96	106.85	112.46	100.97	103.01	112.15	112.76	106.85	114.76	101.58	107.2	106.15	109.11	103.2	101.8	105.8	109.09	108.44	104.16	106.4	100.29	105.22	104.75	101.1	102.69	103.29	109.93	105.24	108.84	106.58	103.65	107.98	109.44	104.48	105.96	102.6	105.88	106.15	108.3	109.17	101.75	105.34	110.69	103.2	104.93	110.09	103.15	97.39	101.66	108.6
112.8	114.64	106.68	108.05	110.56	112.64	108.89	115.14	106.31	113.45	107.14	114.93	108.85	108.64	111.31	115.8	120.05	113.1	109.98	114.6	111.48	110.74	111.66	111.19	115.99	116.1	110.49	108.02	113.57	111.66	111.21	111.42	113.45	113.19	113.3	113.38	108.82	112.37	116.05	113.62	110.75	111.09	117.78	110.41	112.78	111.03	108.12	113.4	114.91	110.61
104.52	111.59	107.53	105.8	108.99	102.15	109.71	117.18	109	100.76	110.79	107.61	113.07	103.15	108.2	107.94	104.14	107.96	110.52	108.98	111.4	106.27	109.46	105.98	104.91	111.3	103.19	103.31	105.29	112.7	112.1	106.66	105.64	111.79	111.49	111.02	107.26	107.23	108.3	107.7	103.48	105.36	107.21	106.16	112.97	107.72	108.16	98.221	109.98	108.24
98.256	96.218	101.83	104.52	103.5	106.1	104.24	106.32	104.59	101.32	99.049	104.32	109.13	104.22	97.745	95.589	100.95	98.159	101.59	103.24	103.85	108.78	98.428	105.44	101.39	103.47	104.19	105.36	103.64	107.28	99.016	99.972	106.14	104.78	108.2	100.44	102.65	102.82	114.25	102.95	102.49	108.47	102.48	102.45	103.82	99.861	109.86	106.23	99.298	103.94
103.83	107.43	102.33	103.57	104.16	99.583	103.66	106.5	103.16	105.71	102.75	102.54	108.97	100.26	110.65	105.82	105.43	95.087	102.55	103.39	108.68	95.738	108.75	100.12	104.12	99.007	106.87	101.76	104.54	101.31	102.1	104.9	101.81	97.648	109.59	107.05	103.9	105.84	107.47	106.39	109.45	108.58	110.53	101.91	100.03	103.8	111.97	108.08	103.02	106.4
115.2	107.02	114.44	111.34	111.33	112.29	105.89	113.04	114.74	109.72	105.65	116.21	113.38	113.58	117.13	107.61	111.57	111.96	110.96	113.88	117.74	110.97	111.35	111.11	114.01	107.33	107.98	105.6	111.8	108.12	106.72	115.18	112.21	111.08	112.51	111.38	107.17	115.02	107.65	108.45	112.98	114.35	107.49	117.36	115.34	105.71	109.25	110.96	108.49	114.08
107.91	108.68	102.89	101.27	106.63	108.29	109.56	104.83	110.37	106.77	101.34	108.14	107.37	112.86	106.93	108.52	103.4	107.55	107.38	105.84	106.64	110.85	104.1	108.27	100.6	102.57	107.05	107.31	107.62	102.22	106.81	109.56	106.85	104.26	103.1	103.95	104.63	105.75	104.03	106.35	108.93	102.78	103.41	105.19	102.08	103.29	106.45	102.38	109.69	102.46
120.68	116.67	117.36	122.98	118.66	109.95	119.64	120.16	111.42	118.98	122.55	117.61	116.16	116.24	114.66	121.77	117.05	118.76	118.13	115.55	110.05	115.55	122.29	118.35	125.83	125.17	119.24	120.58	120.42	120.28	119.31	122.92	118.79	116.04	117.37	117.45	117.63	117.09	120.05	112.86	117.34	116.95	118.76	115.22	121.57	121.51	116.4	121.69	112.6	114.97
104.22	100.92	111.98	101.02	106.05	103.62	108.8	98.486	104.04	96.585	107.67	103.72	109.18	106.39	111.26	101.25	103.89	106.22	113.83	107.54	104.39	116.51	101.54	100.61	109.11	105.74	107.98	105.44	103.22	106.39	106.78	105.43	104.11	107.34	105.99	103.91	104.78	108.19	111.36	107.67	105.06	103.31	107.67	107.04	99.133	101.72	102.46	102.79	109.46	104.12
103.83	107.39	111.96	109.16	106.02	105.14	107.22	108.98	108.29	104.68	108.32	99.102	105.25	107.48	104.92	108.41	107.82	107.25	102.22	102.64	104.31	105.57	110	109.77	110.28	102.75	106.75	105.49	105.95	99.406	110.15	104.5	104.73	111.55	103.69	99.987	103.92	107.64	107.1	103.59	103.99	105.3	105.24	109.76	107.64	107.81	95.685	105.3	106.83	109.79
111.8	113.33	115.81	111.07	115.46	109.15	110.46	113.61	110.62	111.29	110.82	110.89	117	108.67	115.27	109.06	114.74	110.76	105.65	116.31	112.06	112.92	112.17	115.52	114.25	116.57	108.46	113.51	112.45	109.71	107.73	112	113.4	117.37	108.31	110.73	117.43	115.11	115.21	110.79	113.07	111.21	116.42	114.88	113.03	108.82	111.31	113.91	108.64	112.81
108.24	107.79	96.615	103.21	104.47	107.39	106.39	110.61	105.65	101.64	99.348	107.62	97.242	111.69	108.47	102.82	108.28	105.7	104.46	105.38	103.52	105.05	103.86	107.6	105.68	111.69	101.85	102.81	107.27	104.8	110.71	100.93	104.49	108.44	111.17	107.14	110.59	107.94	110.43	102.47	104.05	108.52	106.37	103.31	111.5	104.12	106.78	108.17	101.67	109.38
110.25	105.69	104.86	103.01	107.3	107.89	99.23	108.08	99.556	107.8	102.73	101.91	108.89	102.33	103.58	114.17	109.25	102.39	106.32	102.8	101.02	99.062	108.74	95.32	106.53	93.844	109.26	105.74	105.44	96.68	102.06	103.76	105.27	103.83	105.03	100.67	110.47	110.79	97.902	101.98	108.03	102.78	106.28	106.49	101.15	112.8	110.89	103.48	102.88	106.13
107.13	103.17	98.437	104.29	94.512	100.61	104.05	108.32	103	99.578	103.2	101.82	102.44	97.012	99.997	100.8	102.62	97.78	92.839	100.64	94.463	99.024	105.12	100.01	94.756	107.94	99.796	97.834	96.371	103.78	96.13	105.44	104.35	101.71	99.817	96.879	102.55	99.669	104.67	100.01	94.861	102.27	103.76	98.29	99.723	97.133	108.56	96.354	100.63	98.188
109.61	113.04	117.17	108.9	112.05	106.51	106.84	115	113.61	109.28	110.78	119.27	110.81	114.65	115.3	108.27	112.55	107.94	107.41	116.04	112.37	113.35	106.33	109.51	114.77	108.29	115.95	109.53	112.98	110.36	112.93	115.38	117.83	110.21	109.23	118.63	108.15	112.7	113.2	112.5	110.63	106.24	111.19	107.37	112.22	116.86	112.98	106.99	107.7	121.2
103.04	105.83	110.83	107.22	107.1	109.4	104.79	105.02	103.73	106.23	106.92	106.52	104.07	113.35	104.18	105.96	107.79	104.11	103.95	102.59	102.69	105.32	104.27	108.44	102.72	105.5	108.49	109.47	103	108.48	104.03	112.05	109.26	102.88	102.84	102.32	106.78	102.93	104.77	105.57	107.49	108.6	96.092	109.45	107.56	103.37	101.28	105.2	107.07	106.75
113.95	108.05	108.23	106.76	107.61	110.76	106.23	96.476	99.599	102.34	111.17	110.17	103.19	106.57	100.02	104.49	106.73	111.11	108.03	102.96	110.7	101.5	106.55	105.55	108.57	106.44	112.81	106	102.1	111.19	112.25	103.51	104.6	102.29	109.65	100.13	104	107.94	114.86	105.79	109.78	103.74	109.83	109.89	104.25	110.36	108.5	97.584	108.88	104.98
110.57	109.29	105.53	107.58	101.41	103.36	99.618	101.54	106.46	103.93	107.87	113.21	107.01	103.43	108.11	98.629	104.1	101.6	104.91	107.66	109.22	106.02	104.14	100.46	104.26	101.91	106.87	99.651	102.24	108.05	113.7	103.25	104.61	111.19	106.8	106.19	107.06	107.32	107.05	102.45	110.85	103.92	100.5	103.77	100.95	107.92	101.43	107.41	105.36	107.06
110.87	108.19	101.98	103.73	99.751	108.28	106.43	102.29	113.28	101.86	101.99	101.39	104.39	100.94	109	110.24	104.06	101.87	103.27	105.71	105.39	101.42	106.98	105.25	100.87	104.93	114.42	118.82	101.86	108.74	100.28	106.18	106.26	101.16	105.46	111.74	112.15	103.45	101.24	109.68	109.16	104.98	106.02	109.06	106.98	103.95	103.86	104.08	105.12	108.68
110.1	111.09	111.29	108.55	102.46	103.95	107.39	104.54	109.63	109.51	104.94	109.09	108.52	104.87	98.99	109.36	104.53	104.8	111.92	103.79	108.57	115.29	104.88	109.56	105.01	104.18	106.02	106.98	107.37	106.07	94.352	112.79	111.35	110.7	109.37	103.36	102.44	112.03	103.71	104.6	106.25	103.82	104.7	105.21	109.65	106.89	110.09	107.74	102.63	104.71
107.19	101.82	106.77	103.17	101.99	106.68	102.26	104.76	105.37	102.66	98.963	102.83	99.827	105.99	111.62	108.18	107.06	102.92	100.11	104.7	101.95	97.155	104.59	105.35	110.31	101.65	106.93	111.9	112.5	102.86	106.93	105.17	110.96	107.12	106.67	98.838	101.8	107.75	103.66	100.79	109.29	101.36	104.23	107.21	104.2	103.41	107.96	107.1	99.678	107.66
115.42	113.63	105.26	108.39	111.6	107.34	115.19	110.58	111.6	101.61	112.7	106.6	112.12	114.32	105.65	115.11	105.59	117.75	109.09	111.66	116.58	113.83	111.02	112.95	110.21	112.73	111.24	108.92	106.27	110	111.91	111.96	111.44	112.14	114.36	110.43	110.29	109.61	113.51	106.62	110.31	112.4	110.34	105.28	111.17	110.69	108.19	110.36	111.58	109.74
114.46	116.59	119.36	118.25	119.8	116.87	122.76	115.58	119.77	120.39	117.7	120.27	117.08	115.04	112.05	113.78	120.24	118.45	119.34	108.42	114.4	124.24	122.26	119.41	116.59	117.65	120.46	121.1	116.96	120.02	120.79	117.28	117.3	112.25	118.58	118.66	118.29	114.98	121.45	120.26	116.85	120.29	116.44	115.92	114.29	120.32	117.75	121.94	116.65	118.82
97.491	100.79	100.7	99.382	105.58	105.97	96.052	100.93	97.749	95.218	93.557	100.52	99.117	102.09	100.23	99.575	102.46	98.169	101.52	96.008	104.05	99.357	102.32	104.05	98.82	98.554	95.209	104.99	99.106	97.84	102.14	103.26	103.21	92.877	102.34	98.776	100.72	104.6	95.557	99.927	101.8	98.42	100.81	99.286	97.806	95.327	100.64	98.829	99.191	104.81
109.26	102.04	118.31	112.69	112.3	110.2	112.44	109.77	109.01	111.19	120.7	111.38	115.67	111.35	112.82	107.16	110.25	115.13	112.17	112.28	108.09	111.53	117.18	114.47	116.74	111.84	112.18	111.48	113.31	114.59	113.69	108.41	111.62	111.45	114.69	114.25	114.19	111.14	111.81	116.35	118.2	103.8	118.37	108.75	108.05	112.59	111.68	112.44	113.24	113.04
106.03	98.39	103.54	107.21	106.24	104.56	104.95	100.59	109.05	106.4	105.72	106.04	102.24	107.54	106.84	101.23	103.45	109.03	104.86	101.04	108.7	110.75	111.61	109.8	104.82	101.85	105.73	104.62	106.64	113.14	109.66	109.26	105.95	102.01	106.86	102.91	103.39	102.91	106.12	108.07	107.2	106.13	103.8	100.46	107.41	112.15	98.289	106.83	101.69	107.45
110.17	104.99	105.97	111.98	106.96	105.11	105.87	110.91	107.15	105.45	104.86	104.55	106.44	103.8	106.69	100.63	108.59	105.4	103.7	110.33	98.754	104.97	107.97	110.25	106.65	104.09	110.69	110.15	104.91	108.57	108.02	103.15	101.87	105.81	102.84	106.91	105.25	103.81	109.68	103.83	109.09	103.49	100.47	108.38	109.03	110.11	100.86	108.94	109.63	105.46
108.29	102.37	102.39	109.94	99.596	108.91	102.95	105.71	111.74	103.17	104.67	104.66	108.32	109.04	100.37	108.29	109.33	104.44	108.92	103.78	102.07	102.48	105.7	104.08	109.06	114.01	99.981	107.41	107.78	104.88	109.17	108.93	112.02	107.86	105.67	108.17	106.54	103.26	102.92	110.69	105.91	111.59	104.6	101.82	105.84	104.03	99.112	109.44	104.25	103.27
107.43	110.22	109.97	106.23	104.53	112.38	108.35	108.07	107.99	108.4	106.9	99.796	105.6	106.37	103.33	101.92	101.03	106.62	104.67	104.2	109.86	108.23	111.14	102.24	103.97	106.26	105.99	106.7	110.12	104.32	110.3	100.16	111.17	111.15	104.98	111.63	101.03	109.29	103.71	106.1	109.2	108.19	111.28	107.21	111.91	105.59	105.66	105.59	100.99	110.44
103.59	106.46	100.84	104.19	101.74	103.61	106.98	104.34	105.76	101.94	105.84	101.34	105.06	109.84	101.42	99.581	106.29	100.84	106.31	105.45	105.75	104.06	102.99	108.69	104.02	103.83	95.669	105.39	99.905	106.03	104.52	104.61	104.31	102.68	102.33	104.66	103.7	106.5	99.923	104.32	107.1	109.94	106.8	101.11	104.92	106.45	105.81	101.47	102.68	98.71
107.5	105.42	103.01	102.48	107.05	104.83	104.28	109.15	110.3	111.59	105.96	113.73	109.03	114.56	110.94	103.21	104.84	98.94	106.38	108.17	109.41	109.89	113.41	107.76	104.99	108.72	102.04	102.9	99.907	103.64	99.954	104.01	101.92	108.42	103.77	106.57	106.63	110.74	111.21	111.65	105.46	109.03	104.66	104.94	108.22	102.55	107.34	103.98	103.68	100.86
103.73	109.27	106.72	109.98	105.84	109.66	103.47	107.69	116.27	104.5	106.9	106.87	107.23	109.37	109.87	104.13	101.66	107.37	100.3	108.24	104.93	110.86	108.34	113.04	103.73	98.261	110.62	105.71	102.5	101.89	109.38	107.04	109.87	110.88	105.83	105.54	102.76	104.08	107.37	103.93	106.92	106.78	99.281	111.79	103.24	103.29	107.55	110.26	104.08	105.03
99.385	102.39	101.68	106.21	102.75	104.6	108.39	106.01	108.54	108.7	107.02	109.15	108.52	103.78	97.987	103.47	107.81	105.68	106.37	102.79	101.44	99.647	102.1	108.24	99.702	107.47	105.31	109.2	101.85	106.11	108.66	106.71	105.05	104.64	112.71	100.44	106.8	107.6	103.15	109.4	100.74	105.59	113.05	103.94	114.5	101.19	110.09	100.43	103.29	108.46
106.82	108.46	106.88	110.69	100.63	101.42	105.76	102.15	105.51	103.16	104.43	108.15	106.22	107.77	105.92	104.23	105.5	102.32	106.33	108.57	108.1	100.96	100.58	109	104.77	109.18	109.56	109.46	102.52	102.99	109.82	105.03	103.85	106.25	103.66	109.44	105.86	112.79	106.47	106.43	98.627	102.16	104.28	111.24	104.97	104.37	108.01	108.33	101.79	106.5
100.79	103.77	99.043	97.791	103.2	101.24	102.83	99.889	97.773	100.71	100.17	94.151	104.74	95.942	96.213	102.58	105.38	102.04	95.659	99.772	96.456	99.614	106.29	103.19	94.911	97.484	102.64	103.82	99.893	97.75	99.234	109.35	106.36	100.78	94.13	102.36	100.09	104.78	93.946	96.013	99.366	101.98	96.829	102	95.921	98.72	97.576	96.43	102.49	97.735
98.423	106.92	107.06	110.75	102.37	104.29	110.07	105.81	105.95	105.12	106.73	109.17	104.44	107.73	109.21	98.647	99.434	108.02	105.86	105.24	108.63	100.61	103.35	105.34	105.16	97.041	98.879	108.58	107.69	105.1	110.38	101.37	103.03	108.86	106.17	108.01	107.82	101.32	106.44	108.85	113.1	103.21	110.42	103.51	104.99	104.22	104.03	108.75	103.02	101.26
113.37	110.56	111.68	115.26	107.38	112.33	107.73	111.51	110.1	113.77	118.56	103.92	111.13	109.42	112.17	108.9	106.4	117.14	117.79	114.6	115.98	112.57	114.09	113.12	111.23	118.68	110.82	112.53	117.95	117.63	121.49	108.13	107.69	113.98	114.2	113.07	111.76	107.53	107.59	115.44	107.67	108.95	108.81	115.61	107.58	112.94	117.98	114.86	121.43	116.13
106.02	109.58	106.1	101.21	100.12	106.49	106.95	101.06	102.68	103.29	112.45	107.25	104.24	108.14	105.79	100.56	113.59	101.63	105.97	112.02	106.19	111.02	107.47	112.62	105.75	105.27	108.85	105.1	102.74	99.466	107.26	103.8	105.27	100.85	106.77	112.14	108.42	110.72	104.82	106.01	98.202	101.23	109.07	106.68	105.42	102.07	104.53	107.64	103.17	96.398
114.32	111.2	111.49	114.4	111.01	115.46	117.19	110.3	114.29	108.84	109.9	110.16	108.69	117.62	102.35	107.75	109.83	107.96	108.77	107	110.63	111.16	110.23	114.43	107.89	108.92	112.99	107.92	108.3	108.54	120.8	117.64	106.34	110.95	110.04	106.34	106.62	111.9	107.98	110.02	111.7	117.84	112.28	109.21	112.38	113.27	105.01	107.16	108.25	111.51
109.47	106.71	111.55	105.62	111.28	111.55	112.89	108.51	103.45	111.25	112.1	105.28	109.17	108.78	109.23	106.02	105.02	116.39	106.32	109.16	108.82	108.05	106.06	106.65	109.79	107.37	110.38	108.75	109.98	106.35	104.13	105.66	115.63	113.85	102.63	116.18	112.98	113.51	108.1	113.73	113.17	104.04	106.3	107.73	106.2	112.46	105.72	106.39	102.1	104.69
110.28	106.92	109.31	107.49	116.49	102.52	102.79	107.22	107.84	110.52	107.14	103.26	107.45	101.29	106.98	107.52	103.19	106.57	97.472	102.47	106.83	108.35	108.39	110.17	107.57	107.24	106.89	108.6	113.68	110.16	106.54	99.383	109.27	113.09	102.12	107.19	103.88	103.08	107.69	104.01	109.01	101.51	105.35	106.63	102	104.16	109.84	107.94	104.91	101.17
100.16	100.32	107.8	102.34	108.52	107.93	106.66	104.12	103.45	110.24	107	107.85	98.097	107.34	108.01	109.45	103.48	102.01	101.95	100.12	103.43	107.06	108.5	103.31	105.29	113.68	102.29	105.25	102.38	112.37	106.22	101.18	112.68	106.37	104.66	104.99	101.13	108.96	105.37	101.43	108.45	101.74	107.83	106.77	109.11	105.39	108.77	100.19	104.29	104.49
108.24	115.16	112.73	118.71	115.37	121.09	107.51	112.46	115.77	121.89	112.51	115.75	118.92	114.61	110.42	114.39	109.89	122.06	108.24	109.53	111.25	115.13	105.65	112.08	113.96	117.37	109.5	110.33	114.79	116.64	114.57	112.05	113.97	109.98	113.32	114.92	110.91	110.35	105.21	113.14	114.36	113.23	115.26	111.94	112.13	114.37	111.67	109.35	106.55	115.39
111.47	106.71	114.35	110.63	112.77	112.14	111.21	111.9	115.9	112.95	107.37	107.5	109.19	110.6	106.72	107.98	108.59	113.89	115.21	107.04	105.96	114.96	108.31	109.81	104.6	118.53	107.41	115.03	109.48	120.8	110.41	111.08	110.48	112.38	108.54	113.54	108.27	106.42	109.23	107.09	111.59	112.04	104.87	107.14	112	110.46	112.49	107	112.26	117.05
109.56	110.24	115.03	113.63	110.01	107.4	107.43	115.16	104.19	112.19	109.64	111.46	116.01	109.69	113.41	113.13	111.97	108.93	107.08	111.47	111.56	113.28	110.18	115.5	110.32	114.3	112.09	111.68	106.64	112.38	114.17	106.96	111.31	110.56	110.18	111.93	112.1	110.44	110.87	117.92	109.64	108.9	105.65	107.85	111.14	107.07	111.9	114.53	112.61	111.87
115.13	120.65	116.13	113.06	118.32	110.93	113.13	113.09	114.68	113.38	114.42	109.78	112.42	108.79	112.26	109.71	117.52	113.49	117.62	113.09	120.28	113.47	110.64	114.8	115.56	106.93	114.59	104.37	113.53	111.82	113.11	114.24	114.79	111.23	115.46	115.02	109.94	112.58	114.09	108.67	107.99	108.26	116.56	118.25	111.86	107.68	115.87	115.8	107.95	105.69
110.37	106.82	107.28	108.29	106.6	107.7	111.74	104.34	106.49	102.65	105.9	104.28	104.15	105.91	106.42	104.16	110.87	102.04	108.37	112.66	104.45	107.28	106.66	110.72	104.16	110.61	104.68	101.09	106.64	107.01	104.19	105.27	103.53	105.29	104.79	101.94	111.42	105.91	108.95	98.85	106.49	100.7	106.22	111.25	115.46	106.51	105.16	106.82	109.21	108.95
98.094	105.44	109.24	96.927	101.94	104.82	95.071	97.158	108.41	103.74	104.41	104.72	104.17	106.49	99.9	102.15	101.82	99.697	100.66	98.655	106.09	101.72	100.94	103.95	100.61	98.161	104.17	104.48	100.02	107.78	104.94	104.85	105.82	101.13	101.12	108.79	114.53	103.2	100.82	105.94	106.23	105.83	105.05	104.66	109.11	105.14	97.122	104.08	109.84	101.45
105.44	107.91	107.78	111.02	105.69	110.67	106.94	109.01	101.87	106.01	110.44	108.82	103.06	105.69	102.78	108.64	101.87	103.05	96.098	104.98	104.71	103.52	109.51	99.667	102.85	105.14	112.37	99.917	99.805	101.47	105.17	104.78	102.16	107.12	106.25	104.77	106.4	101.2	103.75	110.35	99.123	105.57	104.29	105.78	98.738	106.98	107.33	105.63	108.28	102.36
111.92	118.68	113.8	112.74	113.37	117.71	119.74	112.84	122.63	115.22	116.91	108.34	113.96	115.3	111.35	116.34	116.67	117.61	118.09	114.49	121.06	111.9	112.12	115.73	118.9	121.09	113.42	115.55	113.45	122.06	114.13	114.56	109.51	117.53	115.37	113.74	117.19	110.62	116.73	114.8	122.28	111.42	115.22	115.7	111.11	120.66	115.93	122.34	117.63	118.28
105.09	103.14	98.16	105.88	97.611	103.29	102.9	106.01	99.645	105.14	101.23	108.58	108.39	108.44	104.73	100.12	103.93	100.26	102.83	110.94	98.727	100.95	102.07	105.64	103.26	104.06	105.84	100.33	99.731	107.4	107.19	103.24	109.5	108.01	105.76	103.76	99.539	105.12	108.94	105.48	98.772	110.9	103.09	105.67	103.94	108.31	107.58	98.061	97.293	110.09
100.99	101.64	104.86	98.933	98.905	97.096	94.069	99.35	95.227	99.255	99.62	103.63	105.68	100.45	100.02	99.158	95.87	95.341	102.13	104.11	98.176	102.62	98.586	104.93	104.66	103.64	104.93	101.77	102.73	94.87	100.25	102.85	94.957	103.2	103.83	98.518	105.29	104.34	104	99.709	100.74	103.11	104.78	98.592	100.61	101.78	101.13	101.61	103.68	99.405
117.88	112.28	112.4	111.72	118.04	115.61	108.39	113.13	105.16	115.33	111.59	111.17	111.99	107.58	111.62	113.6	112.66	107.36	113.85	103.95	112	109.65	109.78	118.11	117.88	116.08	114.13	109.12	112.44	111.06	115.5	109.78	110.81	107.61	105.58	109.23	114.77	112.8	112.72	110.65	114.8	111.06	113.38	111.8	114.87	109.6	106.35	114.71	111.93	111.34
105.33	103.44	98.288	102.57	103.55	103.26	102.22	103.36	109.48	105.54	104.21	117.83	110.35	101.29	112.15	100.66	109.87	107.45	104.49	100.89	109.85	111.06	102.34	106.06	110.05	107.05	105.11	105.52	102.4	109.47	103.88	102.58	102.6	103.13	104.09	102.51	108.51	106.26	106.42	102.31	109.01	105.5	110.72	106	105.28	103.55	105.38	101.5	97.009	105.45
107.1	104.25	106.55	106.91	107.65	103.01	107.1	105.6	103.37	100.47	116.88	105.65	108.36	109.93	100.53	108.06	109.28	99.878	107	106.75	100.34	103.31	104.05	111.43	107.17	108.73	107.14	103.69	100.72	105.3	102.1	106.11	104.53	109.08	101.96	108.81	112.31	104.34	104.7	106.18	101.35	105.63	107.06	107.9	105.83	112.64	104.52	106.4	109.19	107.16
108.37	113.12	113.8	119.05	112.41	110.09	112.77	109.71	108.88	109.01	119.75	107.45	109.72	109.84	106.78	106.79	111.88	109.31	121.6	113.67	111.12	104.58	119.32	106.78	116.67	110.22	113.03	113.42	110.87	108.96	112.92	108.72	115.57	107.89	108.37	117.02	114.64	111.54	115.16	109.6	113.54	107	107.72	111.04	106.89	105.02	108.6	113.97	107.1	109.96
102.28	109.2	106.44	99.646	108.43	105.04	106.96	107.84	103.7	110.69	115.03	108.82	108.47	108.82	109.67	109.63	106.08	107.53	108.65	110.38	112.61	109.8	107.8	108.89	107.16	107.8	109.8	104.97	111.95	108.53	109.87	105.95	102.72	98.383	105.62	102.82	105.36	107.57	106.82	105.19	105.87	104.69	102.52	106.65	109.49	105.31	104.96	101.23	110.91	105.05
109.01	102.02	106.95	98.062	108.89	109.6	102.44	103.94	106.09	104.01	105.93	103.31	109.49	101.3	106.06	106.96	101.56	99.751	104.83	102.48	100.36	105.12	104.31	101.76	99.253	103.89	102.92	104	105.86	105.19	107.97	99.159	100.43	105.39	109.49	106.55	104.38	100.33	104.87	107.77	96.429	98.58	103.53	102.77	104.9	105.75	98.315	107.09	107.89	107.66
104.4	106.87	105.19	107.23	105.7	107.05	102.25	110.59	109.18	105.8	104.2	108.28	102.51	106.27	104.07	103.97	103.51	106.5	108.71	101.85	102.26	101.87	101.5	102.05	108.48	101.34	106.16	105.61	108.21	110.23	106.09	106.66	105.49	103.5	109.09	104.04	96.243	111.21	102.61	107.83	107.91	107.58	101.33	107.92	104.88	106.28	109.66	107.87	102.14	98.363
116.51	111.42	102.11	114.27	107.82	115.19	116.92	109.1	114.34	108.65	105.33	113.01	112.01	111.13	108.55	104.21	107.23	112.56	112.21	111.59	114.53	106.03	105.23	110.74	103.36	117.44	115.37	116.02	113.81	116.45	110.5	117.19	110.43	116.08	112.46	112.6	114.68	112.93	112.03	109.82	116.35	111.68	109.7	108.23	106.7	120.62	113.67	115.38	107.83	109.83
100.44	103.75	100.86	98.464	101.9	104.86	97.811	96.641	94.72	99.875	101.51	100.06	97.555	94.677	102.36	108.66	104.75	95.058	99.213	98.3	103.17	101.07	101.42	104.22	101.36	99.567	97.816	98.317	104.08	100.35	106.08	102.54	101.96	97.122	100.95	105.3	100.2	102.61	100.49	98.951	100.6	101.63	99.171	100.82	100.71	100.76	99.386	103.39	98.694	104.38
105.4	103.39	98.727	100.68	99.484	106	103.19	113.87	104.5	104.38	103.7	109.22	101.74	108.3	104.48	108.46	112.58	113.18	102.42	104.44	100.14	105.35	106.52	109.21	109.26	103.31	108.66	110.93	109.23	104.01	104.77	107.2	109.25	104.58	105.45	105.49	107.03	101.9	104.6	106.6	109.12	103.98	101.83	102	106.09	105.49	108.08	103	101.45	108.55
112.04	106.43	110.14	109.46	105.33	107.04	109.65	111.48	113.19	110.1	104.16	111.5	108.07	112.44	112.49	110.05	117.53	112.6	112.33	111.66	109.73	107.42	112.02	110.44	117.3	111.16	117.04	108.64	110.87	114.23	111.49	117.71	112.5	105.4	109.18	110.35	111.85	111.48	107.19	113.39	105.26	116.65	115.66	109.81	113.96	110.88	115.48	111.59	107.41	110.16
109.12	109.33	104.78	107.09	108.66	108.28	102.76	113.29	100.68	112.02	103.43	103.83	105.59	105.91	108.59	103.82	102.61	104.87	106.43	110.92	107.21	103.66	110.13	103.51	103.87	103.07	104.9	105.97	108.54	104.68	108.36	107.6	103	107.22	108.1	107.26	106.57	101.44	104.83	110.78	102.41	99.419	107.13	103.85	102.83	103.97	103.2	101.59	112.1	107.43
104.46	106.15	106.55	100.52	103.36	108.3	104.82	105.24	106.42	110.03	104.78	101.18	112.72	105.09	105.91	108.81	103.42	102.31	101.34	107.11	101.35	103.82	110.82	102.42	105.44	107.82	100.98	101.14	102.9	107.4	101.55	102.16	111.05	107.4	105.16	98.995	106.27	111.06	105.5	103.41	106.9	108.27	105.47	109.28	102.82	100.74	108.16	112.58	113.84	100.99
106.28	110.51	110.13	101.34	104.7	96.637	102.21	108.09	105.42	99.281	105.69	106.1	103.07	106.44	104.56	106.24	103.24	104.9	101.96	106.94	102.2	103.09	104.35	105.31	104.23	103.01	102.19	109.54	101.88	99.439	105.53	106.59	102.03	100.63	106.04	106.32	104.93	104.94	108.35	109.07	102.22	104.77	102.22	102.2	99.105	110.82	97.428	105.55	110.11	98.586
107.02	107.82	106.03	101.87	106.02	107.66	110.83	103.94	107.76	108.65	106.48	111.16	111.07	109.6	106.81	102.23	101.8	105.17	106.69	105.45	106.63	104.15	108.73	104.25	110.57	101.68	108.02	101.76	109.71	110.28	108.28	109.97	111.5	106.28	106.54	104.39	102.75	100.86	108.38	105.66	105.81	110.97	98.705	106.06	107.81	104.75	105.73	109.6	105.23	107.75
111.18	108.85	111.91	110.35	110.77	112.6	108.74	107.77	117.95	117.41	114.44	110.77	112.27	113.52	108.23	114.64	116.35	114.47	113.33	115.01	107.67	110.02	111.96	114.34	108.36	108.83	114.49	108.04	113.15	108.22	110.89	112.86	109.94	110.8	110.78	118.51	111.48	115.06	116.3	107.79	110.17	110.72	111.1	107.99	107.23	110.34	108.19	115.13	104.56	109.93
114.14	113.33	104.18	114.85	110.84	114.54	119.16	118.17	108.94	109.88	113.06	112.75	111.82	116.62	115.48	107.57	115.67	117.25	114.62	110.69	106.78	112.43	106.91	116.15	117.14	108.76	111.36	113.7	113.93	114.9	109.73	106.69	115.25	109.8	113.67	105.38	109	109.91	109.57	112.72	121.04	116.99	110.73	115.56	108.45	110.5	119.11	114.58	114.8	113.34
112.64	116.03	116.35	108.28	116.88	111.84	117.77	111.25	104.2	114.06	102.02	108.25	112.79	113.07	113	110.94	115.67	109.97	108.96	109.17	114.78	115.09	110.16	112.36	111.79	109.93	113.4	111.79	116.95	109.8	113.46	123.82	117.25	113.3	109.99	114.27	108.68	112.94	116.33	111.44	119.12	108.92	107.35	105.49	115.42	109.99	107.21	118.26	109.21	110
111.65	105.19	104.81	110.63	116.37	107.45	99.728	103.85	107.07	109.3	106.4	114.35	107.65	105.38	110.13	110.46	109.21	106.02	112.42	104.96	106.32	103.65	107.32	111.51	102.54	105.94	106.3	106.57	107.38	109.12	105.76	111.02	106.84	110.27	109.82	107.12	106.42	108.83	103.09	103.12	109.84	107.42	104.64	98.989	103.91	108.65	101.67	105.74	108.72	106.23
100.34	98.485	102.99	109.83	105.78	101.67	104.13	100.62	101.23	102.92	106.9	107.76	98.862	103.77	101.74	109.22	106.31	108.84	102.76	103.21	101.17	110.47	102.79	108.25	99.94	110.84	105.51	104.27	97.647	100.72	104.58	107.65	103.95	105.21	104.47	102.96	105.27	101.24	101.67	102.12	101.74	103.41	103.91	107.23	103.38	103.35	108.17	103.48	95.146	103.58
105.41	109.68	103.63	106.13	105.97	110.69	105.93	104.94	100.22	106.92	102.74	110.87	95.487	102.37	101.77	104.11	108.08	108.05	101.34	109.31	102.68	106.04	106.59	108.32	112.09	113.34	103.08	107.28	111	103.65	107.28	103.54	104.82	107.57	109.83	98.787	105.76	102.66	110.68	104.63	101.23	99.481	100.39	108.35	100.38	105.64	107.99	109.32	106.18	96.622
112.3	107.68	114.07	112.75	108.9	111.21	103.43	112.06	106.19	108.27	111.56	110.21	109.87	110.28	107.46	114.03	111.77	110.11	110.68	113.34	115.64	111.27	114.73	107.46	111.42	113.01	114.67	115.67	113.6	113.44	111.32	111.21	117.06	112.36	113.51	117.25	110.36	116.63	109.17	117.55	114.69	116.11	114.4	110.39	110.44	117.19	110.07	124.12	115.75	107.12
105.96	108.02	109.86	103.73	101.87	104.71	113.72	114.61	104.73	104	104.02	103.63	107.99	99.058	109.65	101.42	108.42	109.54	104.79	108.33	109.22	110.46	103.3	107.51	104.73	112.42	105.36	101.47	107.45	105.81	110.17	101.76	102.79	106.37	105.44	108.38	107.16	100.34	101.44	105.62	107.08	107.42	105.88	107.46	110.7	109.62	111.02	103.16	107.41	101.5
109.63	110.44	113.58	113.28	114.3	109.77	110.39	113.02	102.57	110.59	115.56	113.38	108.93	111.26	116.03	114.86	110.25	113.47	110.98	115.02	109.69	108.15	114.99	108.66	110.07	114.82	108.24	111.51	105.4	119.66	114.88	115.76	114.57	106.4	114.88	108.5	106.5	112.4	109.62	106.77	115.69	107.16	108.63	114.77	109	114.97	109.26	114.32	117.4	110.33
110.43	115.02	114.91	121.14	112.72	115.37	113.69	114.53	111.17	114.06	123.65	114.13	113.56	116.9	118.59	125.1	115.74	126.14	118.69	120.6	111.28	114.5	115.99	121.08	117.83	114.64	115.97	123.82	113.33	121.26	118.18	121.35	121.29	113.81	111.84	122.75	118.88	116.82	118.33	114.58	116.62	120.29	114.3	117.99	113.63	119.43	119.33	122.09	114.29	116.27
107	114.2	116.54	109.67	114.87	112.95	109.55	107.68	110.14	111.07	110.34	108.13	110.35	109.36	107.78	111.16	110.59	114.11	109.33	108.99	109.33	114.41	108.2	103.02	112.21	112.95	111.49	106.79	111.22	116.96	111.88	104.28	105.72	109.4	107.33	114.7	107.5	107.39	113.01	107.81	105.75	114.66	109.62	104.62	112.53	110.59	106.27	115.2	113.38	113.21
119.72	103.62	108.33	113.29	114.27	113.73	115.44	107.52	112.72	112.47	113.65	115.76	112.45	111.32	110.53	105.61	116.01	111.98	110.4	115.08	112.64	107.33	114.7	111.2	114.03	110.51	106.72	113.94	108.03	113.37	112.32	113.07	106.43	112.87	111.92	109.14	106.78	115.19	111.47	104.04	111.92	115.24	110.15	109.65	119.84	116.12	115.55	104.77	108.47	116.75
108.28	103.59	104.82	104.12	109.8	102.34	104.71	104.77	106.21	107.05	108.01	102.63	101.08	104.18	107	105.25	107.15	104.25	100.41	106.68	113.52	103.72	105.91	106.08	103.18	106.66	105.33	103.79	103.83	103.51	101.59	106.45	104.15	100.51	106.41	109.15	107.31	99.587	102.44	104.1	105.6	100.75	102.17	106.85	115.6	99.343	105.46	102.1	106.95	102.48
106.26	105.18	107.46	101.03	101.24	109.04	100.81	111.22	104.08	105.62	104.75	106.72	105.62	103.89	105.89	109.83	106.88	103.97	107.75	103.62	107.47	108.43	103.06	103.55	107.96	109.85	102.76	103.64	104.73	108.43	97.387	106.09	102.46	108.22	106	105.78	108.24	105.4	110.34	103.33	110.55	105.86	108.96	102.54	103.88	104.71	104.89	106.9	102.4	102.05
109.48	108.84	110.15	110.94	101.86	110.74	112.22	109.37	109.78	114.38	106.85	112.21	108.08	109.37	111.54	116.19	106.82	113.76	114.04	117.16	110.68	112.97	107.37	105.39	116.23	109	111.81	112.42	106.53	112.03	103.53	112.67	110.39	110.79	113.13	108.64	113.21	109.64	110.12	109.48	109.82	110.15	113.76	113.22	115	110.94	112.58	108.05	108.58	106.29
115.67	110.89	110.86	107.27	111.04	112.65	113.41	110.58	112.21	112.02	107.87	113.14	112.88	114.52	111.47	109.38	111.39	111.52	104.31	111.46	114.67	106.45	108.35	111.22	113.42	110.44	112.25	113.39	110.27	109.71	108.21	111.83	104.45	111.27	107.44	115.34	113.3	108.47	110.6	110.25	108.95	113.05	110.55	106.94	107.78	109.3	111.74	108.78	111.69	106.71
109.84	100.39	101.53	110.77	103	102.85	104.23	108.28	108.66	102.78	103.75	102.68	106.63	108.07	104.54	107.02	105.39	102.19	103.1	104.65	104.41	104.41	106.01	100.68	103.4	108.16	109.88	112.11	103.32	105.42	110.6	107.88	110.65	115.6	110.91	106.69	109.72	102.51	107.83	106.54	103.22	107.57	101.36	110.96	106.06	100.85	102.14	109.35	103.66	101.57
116.43	106	106.72	111.68	103.7	107.8	105.2	102.94	109.66	103.95	107.62	106.32	110.55	103.3	114.8	105.52	112.36	106.6	105.36	110.14	102.01	108.6	115.98	102.21	105.66	108.56	103.25	97.382	109.03	105.93	101.42	111.91	106.79	109.21	106.52	106.99	103.94	108.17	112.88	106.73	107.43	101.78	106.59	107.04	105.09	107.81	105.3	109.01	106.26	108.12
103.48	104.36	108.15	111.22	108.1	101.06	101.38	96.702	108.74	106.54	106.84	108.52	100.87	106.52	107.55	105.88	106.6	99.337	106.87	99.899	105.35	97.361	99.499	98.771	103.7	101.73	105.8	101.43	103.1	93.008	107.48	107.15	105.16	98.867	104.59	105.08	102.13	100.43	106.78	110.71	109.28	106.46	108.2	101.6	101.16	105.64	98.107	100.83	104.21	101.82
107.38	104.62	107.13	105.92	108.43	107.55	105.21	104.28	109.63	108.33	101.57	107.39	100.91	105.36	113.61	105.85	109.66	101.79	104.71	108.46	109.97	102.72	108.21	104.99	105.56	107.25	107.52	105.51	110.72	110.08	101.72	105.79	98.626	107.79	105.01	100.07	102.68	106.6	111.41	103.03	100.92	104.96	100.96	106.02	107.47	100.96	109.16	107.89	106.21	111.84
107.56	110.91	115.4	113.4	110.46	110.15	109.25	110.84	111.15	117.08	108.62	111.34	114.27	107.92	113.57	114.37	113.08	109.5	111.83	110.48	109.14	109.3	114.62	110.38	111.88	115.92	112.3	115.79	112.33	111.34	113.77	107.96	116.3	110.09	110.39	109.33	105.45	112.8	101.79	112.69	115.64	110.87	111.91	116.86	113.11	108.3	111	108.22	109.78	108.92
103.35	97.655	106.52	99.29	102.02	108.35	100.64	102.3	110.01	101.24	104.62	105.84	110.17	104.12	104.6	106.82	103.24	104.74	102.73	104.65	98.564	102.76	107.46	97.622	111.73	102.55	108.88	105	105.68	103.25	101.93	104.83	104.8	100.72	103.53	101.56	104.45	106.65	100.7	103.77	103.12	103.14	101.9	98.701	104.96	104.65	105	103.02	105.85	102.57
99.221	102.88	95.284	95.932	98.433	99.568	105.56	97.478	103.82	105.8	97.374	94.707	94.147	98.936	96.439	96.168	103.97	101.64	96.935	97.072	101.41	102.92	98.008	100.18	101.08	94.684	99.188	92.592	101.84	99.278	95.78	99.139	98.1	102.74	101.44	98.383	101.6	101.15	96.23	99.79	102.12	101.79	101.62	105.12	98.248	107.04	105.31	94.079	101.17	100.21
117.08	108.25	108.79	107.53	107.37	109.72	107.68	109.01	111.16	106.47	111.73	103.4	111.07	109.42	109.62	104.29	111.99	107.26	110.63	114.94	112.21	110.9	111.33	113.59	107.47	109.55	119.27	108.81	110.08	108.88	111.17	115.42	117.65	111.97	110.23	104.5	112.06	112.37	106.51	108.08	103.83	106.22	109.04	106.25	109.89	115.5	113.58	109.75	112.28	114.74
108.28	112.11	106.14	110.47	98.619	105.62	111.63	103	111.22	97.241	108.49	101.54	111.31	103.97	105.23	108.26	105.74	100.23	100.34	114.5	106.9	107.28	103.45	102.73	103.37	110.2	112.49	106.44	107.46	104.85	105.72	99.928	102.02	104.75	99.404	105.12	113.44	108.42	107.27	103.86	106.43	97.686	106.75	104.4	105.15	106.81	102.69	107.46	104.66	106.83
105.19	103.59	106.18	107.34	104.62	109.73	107.93	105.66	107.43	104	102.35	109.07	100.56	105.04	107.06	109.19	106.56	102.63	107	106.77	105.2	108.85	108.62	106.75	99.531	106.08	108.56	104.95	100.31	102.12	108.96	112.21	103.11	106.58	105.1	105.69	108.3	110.23	102.06	106.18	107.89	108.84	109.83	104.26	106.82	100.16	99.862	102.91	104.18	109.17
112.55	114.87	108.3	115.43	116.2	109.34	112.91	112.07	113.08	120.28	119.26	117.24	110.69	103.73	109.2	110.27	114.46	112.27	115.16	114.45	111.9	114.16	112.68	116.02	116.64	110.14	111.74	120.21	118.6	113.85	113.95	108.61	111.15	106.34	112.67	117.45	116.67	112.78	118.5	112.28	115.21	120.57	117.26	113.41	116.71	109.28	113.01	109.76	111.15	107.06
101.76	97.555	109.03	104.09	110.72	104.7	101.68	104.87	105.89	103.66	106.03	110.16	100.36	111.38	100.33	102.51	104.03	101.93	106.19	100.16	102.21	104.59	111.25	102.62	111.56	108.51	105.47	103.87	101.41	95.614	107.6	100.71	107.67	111.91	105.75	103.78	106.14	115.05	102.68	99.742	102.07	103.44	104.73	105.44	108.32	103.2	102.39	108.17	106.1	106
109.52	110.59	114.07	113.71	110.43	107.98	115.74	110.53	108.79	113.54	112.89	112.91	112.17	112.64	110.33	104.68	111.16	112.39	117.37	115.17	116.57	112.36	113.61	109.77	109.93	112.8	114.47	113.67	120.79	116.79	110.01	111.85	109.38	116.32	113.21	108.05	111.96	112.58	109.77	111.51	113.42	113.69	110.22	111.13	110.93	115.26	111.14	118.56	109.17	111.45
105.2	106.93	105.26	106.74	106.71	106.82	104.47	108.19	111.3	104.55	103.96	103.75	102.42	109.1	111.09	107.17	101.54	102.38	104.5	109.45	103.1	97.38	104.45	101.22	105.49	105.65	108.38	110.5	113.03	100.78	107.97	107.83	103.08	112.39	107.35	106.6	107.13	104.2	111.25	110.18	105.46	111.94	106.65	106.34	108.85	109.06	104.82	101.42	105.9	106.76
102.72	109.09	106.88	101.35	106.34	106.22	109.3	110.33	105.58	109.79	112.57	107.99	106.11	105.59	109.09	102.83	100.45	109.77	107.76	100.2	106.15	107.6	114.15	104.47	107.62	102.48	107.02	107.35	103.76	110.81	105.58	111.32	104.03	102.49	104.23	110.63	104.52	106.54	106.17	107.21	107.49	104.51	107.75	104.91	110.3	106.8	105.25	102.59	106.92	102.72
97.978	102.9	104.52	104.94	98.297	102.78	101.88	102.68	108.19	106.21	108.4	106.49	107.53	103.53	111.6	111.66	105.71	109.84	105.27	104.91	104.52	117	103.83	102.67	103.54	109.54	97.389	104.76	103.55	104.32	103.65	102.54	106.94	104.02	108.07	103	102.26	106.88	110.41	105.11	109.07	105.63	111.91	102.09	106.95	103.46	106.06	100.97	106.19	104.79
111.06	103.38	108.08	104.94	106.54	109.48	106.09	108.43	105.52	104.11	105.63	113.33	109.91	107.28	108.5	103.1	99.569	108.13	99.635	112.67	109.15	108.2	102.76	108.94	102.49	100.57	106.97	104.95	111.84	108.11	110.82	109.26	109.58	113.67	108.68	110.16	107.99	110.07	106.57	110.69	103.91	107.08	102.21	107.69	104.62	106.1	106.91	96.287	103	104.29
109.49	119.25	113.36	110.98	114.97	117.31	109.91	110.68	120.1	117.38	116.45	112.25	116.14	109.49	114.59	118.25	107.58	110.18	108.7	112.45	110.67	116.75	108.53	111.64	109.38	115.77	111.94	116.15	109.42	115.19	108.42	107.71	110.5	122.77	112.06	107.82	110.85	109	111.57	113.52	109.12	114.66	108.65	116.69	116.16	112	113.71	114.17	110.97	112.7
103.47	111.19	106.08	103.34	109.72	106.04	108.71	107.33	104.51	108.3	111.29	102.96	104.78	104.78	105.9	104.15	104.03	105.72	99.726	106.07	98.801	108.21	108.16	101.44	107.13	102.53	107.24	106.32	112.56	113.53	106.58	102.57	104.3	103.92	107.15	110.38	109.49	101.84	108.11	106.88	101.48	109.83	100.82	101.46	107.02	110.62	106.8	102.8	109.58	104.13
105.59	107.06	107.61	105.17	105.94	108.52	113.69	104.47	108.56	104.97	101.3	112.43	105.91	105.4	107.38	112.66	107.55	108.53	104.14	102.15	106.96	104.98	108.26	108.01	100.27	101.76	109.15	107.38	102.09	106.62	110.01	105.86	111.37	105.91	106.44	101	112.14	102.71	112.46	105.36	101.37	103.63	107.58	100.6	104.89	108.87	107.97	106.2	99.896	101.7
106.03	102.86	104.88	107.02	102.65	106.66	100.39	102.32	105.38	108.52	110.69	100.21	103.14	108.41	103.74	99.741	106.08	98.995	102.77	106.75	100.48	105.64	105.07	110.72	103.39	108.25	106.39	108.87	109.31	104.43	104.24	100.8	99.969	108.99	99.951	103.29	107.4	108.27	100.67	102.66	101.93	106.28	106.08	100.32	110.01	101.99	105.37	102.2	106.44	103.91
110.16	109.98	113.37	109.57	114.23	112.9	107.83	106	116.61	112	112.89	110.23	114.89	104.19	116.56	107.64	111.07	102.64	108.14	109.79	113.77	109.24	109.09	106.14	110.46	111.67	111.56	108.3	107.68	107.59	108.19	111.61	107.06	108.81	109.91	110.23	111.25	109.45	104.76	110.22	112.82	107.94	105.8	111.53	111.94	104.53	110.64	101	115.87	103.53
102.6	95.659	104	108.15	96.585	99.573	97.35	99.184	99.041	93.316	98.303	102.48	103.82	99.209	101.54	93.123	99.353	98.828	102.54	102.39	99.237	94.72	102.84	100.12	99.449	101.25	100.73	97.901	100.44	100.19	104.02	98.921	97.767	95.518	100.65	98.727	103.8	102.29	105.81	101.15	99.844	103.22	102.38	103.15	95.652	102.2	101.11	104.99	96.013	97.295
112.82	107.33	111.85	114.27	111.48	108.36	110.02	112.75	112.31	113.38	107.01	107.27	114.38	110.25	104.74	103.95	107.36	116.68	114.32	103.9	110.47	111.56	111.11	111.96	109.4	110.62	116.91	110.56	115.71	115.11	118.56	109.45	114.09	104.65	116.46	112.42	109.22	110.78	111.24	111.65	116.2	111.7	105.25	107.69	105.42	109.51	110.77	111.72	114.43	105.43
116.86	114.22	121.84	118.95	115.4	113.61	111.64	118.92	119.48	112.97	115.41	117.77	115.62	124.38	113.92	114.95	120.71	116.64	120.01	120.17	120.17	121.64	116.83	114.46	122.79	119.36	114.38	120.47	119.84	117.79	110.84	120.1	113.71	115.42	118.52	114.4	119.28	117.69	115.27	120.59	121.69	113.96	114.99	121.89	118.28	115.15	120.83	116.27	120.88	122.45
112.95	104.94	110.93	107.34	107.73	107.37	105.52	107.14	107.21	103.61	106.28	109.78	107.37	106.09	104.01	114.2	108.21	110.47	104.19	104.54	103.29	106.72	107.29	106.1	104.81	104.18	108.56	103.41	111.98	102.44	109.28	110.2	105.78	103.49	97.737	104.09	104.35	106.25	101.91	100.28	106.93	100.36	101.58	101.2	113.9	104.05	101.93	104.76	108.4	110.05
96.571	95.159	106.32	101.72	107.11	103.42	105.57	104.1	104.5	102.43	97.007	105.85	99.825	103.69	103.65	104.08	106.59	106.13	98.514	97.413	107.79	102.12	101.46	106.43	105.11	105.61	106.34	109.64	109.26	110.63	108.94	106.72	102.38	101.69	106.55	105.47	107.93	104.92	102.89	103.08	103.48	107.32	103.66	110.59	105.81	103.41	108.35	99.751	104.76	106.6
105.66	99.975	100.18	106.01	106.03	107.09	107.34	102.93	107.48	104.89	101.74	106.03	105.6	106.66	103.41	101.88	108.68	108.82	107.37	107.1	103.23	103.44	107.26	110.22	108.69	101.9	102.66	109.32	103.24	102.62	98.431	103.07	100.44	109.92	97.73	111.23	110.82	110.44	107.08	105.36	104.71	108.3	102.19	104.62	104.68	109.32	101.2	104.13	104.79	98.357
94.527	95.376	91.516	94.452	97.89	95.71	101.34	99.265	97.188	97.147	103.55	101.33	103.69	98.3	101.67	100.34	98.516	96.686	100.61	102.62	94.807	104.33	95.074	101.13	98.815	107.74	96.125	107.06	102.5	104.69	99.531	109.42	109.12	96.612	103.92	101.46	93.859	100.41	97.352	100.02	97.136	98.693	101.34	99.174	101.07	100.49	103	99.454	95.055	97.407
102.19	98.836	108.34	100.5	111.74	101.73	106.95	107.12	103.71	98.248	97.849	101.9	102.33	108.64	112.28	99.965	105.02	101.96	110.77	100.61	104.85	103.41	106.42	108.3	112.38	109.3	106.26	106.12	105.25	107.62	107.2	99.503	105.24	100.24	101.85	106.93	97.898	102.27	110.86	107.37	104.26	102.26	107.45	108.12	101.17	105.37	107.58	102.53	101.76	105.51
106.68	103.55	103.78	101.96	107.58	109.16	105.53	109.71	107.71	104.69	111.3	107.37	105.56	103.69	103.41	105.14	104.63	104.9	104.93	102.88	107.75	104.72	107.43	101.36	102.31	104.17	102.44	106.41	101.07	107.61	105.8	100.83	103.8	101.9	101.38	100.91	99.966	98.638	108.31	110.05	103.45	99.57	107.47	97.204	106.34	102.92	104.05	106.39	103.43	107.19
100.77	99.903	103.25	105.2	103.26	96.881	102.38	103.69	99.459	98.268	97.069	95.068	102.79	101.06	99.88	103.23	102.08	101.01	97.179	102.1	98.1	99.778	98.957	102.1	98.732	99.809	101.85	96.597	98.483	101.53	98.472	99.183	93.204	99.743	105.21	103.28	106.47	97.71	101.98	103.37	100.91	99.263	102.39	97.459	104.49	91.566	98.671	100.67	101.81	100.37
110.81	111.18	106.13	106.49	110.12	110.48	105.43	110.29	101.99	103.69	104.85	99.561	110.38	103.85	99.386	103.95	106.56	104.42	114.03	102.99	105.33	107.7	103.73	106.77	101.68	114.04	101.68	105.78	108.4	103.47	113.36	110.11	107.3	109.7	108.16	108.44	103.83	108.76	105.49	101.98	106.14	103.86	102.01	106.09	101.72	104.72	103.15	106.06	106.82	109.29
99.204	103.21	105.06	107.88	105.95	103.82	102.45	102.48	102.87	108.84	101.94	110.19	98.972	104.46	108.43	106.77	112.29	103.47	112.58	103.73	102.12	105.93	105.05	101.84	112.07	106.53	107.24	105.45	105.28	104.4	99.091	102.1	106.63	107.09	105.16	103.18	102.95	102.94	100.28	106.79	106.07	101.15	110.37	111.9	103.23	107.22	108.79	102.39	101.61	104.78
110.97	113.56	112.31	111.65	109.28	103.54	109.17	116.86	118.86	110.9	113.02	106.38	105.46	110.97	119.23	114.98	114.21	116.84	115.72	121.79	107.32	113.16	113.43	107.05	107.88	113	110.26	110.56	114.38	108.42	107.09	107.27	107.29	115.58	113.04	111.73	117.63	118.67	114.27	99.883	111.23	113.06	117.97	109.08	104.77	113.53	108.91	114.86	104.94	113.74
112.16	112.98	105.87	105.27	101.11	95.973	103.74	109.73	109.85	104.68	103.68	102.64	101.57	104.19	106.15	108.59	107.4	102.09	105.43	107.45	105.77	112.78	99.654	101.78	110.33	101.75	102.97	109.26	106.11	102.26	100.92	113.98	97.638	104.44	109.83	100	98.711	109.19	99.16	107.62	104.26	109.28	104.98	108.58	106.55	104.5	104.18	104.46	102.25	104.33
107.6	105.63	101.71	98.981	108.43	109.9	100.25	109.45	104.99	104.74	108.82	103.96	101.51	106.28	104.08	96.662	106.38	100.18	102.02	110.24	106.75	110.8	103.91	107.82	106.96	105.32	106.33	108.29	109.59	106.13	110.09	101.83	103.42	103.48	111.46	111.15	104.52	107.86	102.83	109.19	105.43	108.57	110.65	108.41	107.62	108.31	108.91	107.92	104.5	102.41
115.07	107.16	108.2	110.2	111.37	118.52	109.06	113.46	111.96	106.59	111.89	108.7	114.47	108.2	113.92	102.52	106.87	108.37	114.89	111.45	108.08	106.52	107.24	110.45	111.87	101.87	109.95	113.28	110.12	112.11	110.37	107.49	108.28	122.2	110.58	107.36	109.5	109.9	108.2	104.64	110.3	111.22	116.75	107.99	113.63	116.12	110.09	116.74	108.34	107.74
101.53	106.38	108.9	105.8	108.9	104.72	104.22	101.38	107.65	101.13	107.08	111.33	103.96	103.25	105.36	108.34	105.84	104.57	106.37	106.03	104.91	110.45	106.2	107.34	104.62	104.72	103.53	108.96	104.71	100.98	103.8	106.23	100.25	109.42	105.38	106.35	103.73	104.61	106.36	98.991	111.19	108.04	110.29	108.93	104.82	103.85	107.13	106.41	106.68	106.96
102	99.126	109.61	104.67	106.99	107.36	107.32	109.35	114.23	111.59	100.41	108.87	106.61	109.02	111.17	107.14	98.573	110.11	99.654	108.63	100.16	107.75	104.78	105.64	104.4	103.47	104.75	109	100.37	108.66	115.69	109.43	101.62	105.74	104.92	105.74	108.94	111.89	104.94	102.64	103.11	106.77	106.75	105	107.28	108.71	112.48	103.37	112.35	111.58
110.41	114.69	107.96	123.49	109.92	110.31	108.97	108.8	113.26	116.78	109	106.68	102.84	106.79	111.48	117.2	116.61	112.95	113.08	110.34	117.55	112.38	106.19	111.87	111.31	106.33	108	110.83	116.3	112.55	111.02	110.92	108.21	116.99	117.88	107.32	106.99	113.79	111.15	110.63	112.71	111.9	106.19	115.03	114.67	112.06	111.44	107.55	110.23	114.7
104.93	101.56	101.74	100.28	105.55	107.11	99.142	104.07	107.31	110.32	106	101.77	99.272	99.821	102.99	103.3	109.38	106.95	98.621	106.16	106.76	110.74	106.8	103.43	110.65	100.4	103.86	99.38	106.25	105	106.71	103.54	99.555	105.92	102.25	98.992	104.29	102.38	104.23	106.58	103.5	102.57	100.99	102.12	99.449	103.02	102.79	105.15	110.26	106.72
110.19	110.11	103.3	108.22	106.52	106.98	111.09	105.5	109.8	107.44	102.38	107.15	104.43	104.96	103.93	108.06	105.08	104.65	101.23	100.85	107.12	105.74	109.33	102.07	103.23	95.632	107.35	109.47	100.96	105.71	103.29	102.91	106.19	113.03	103.92	105.09	106.71	108.06	109.77	103.3	107.69	109.4	101.36	105.98	104.74	101.69	99.137	105.26	103.55	103.45
114.19	110.13	108.74	108.32	109.16	107.13	115.62	111.6	117.89	109.4	110.47	104.93	113.72	106.75	116.57	116.48	115.28	105.09	109.04	111.04	112.64	116.04	114.76	108.27	112.94	109.14	115.75	109.98	112.47	115.21	110.64	105.67	108.09	115.22	109.64	109.76	113.09	108.45	112.4	110.28	105.6	107.46	119.89	104.62	114.97	114.39	108.71	102.39	114.47	107.85
105.4	109.84	104.6	108.12	111.57	108.85	106.81	108.23	109.38	106.9	111.03	111.26	109.54	110.45	108.21	106.24	106.04	110.24	110.81	113.37	113.83	107.53	108.36	110.67	108.57	113.87	108.25	110.4	108.58	112.28	111.56	106.32	112.56	114.19	109.53	111.42	111.02	106.08	110.78	111.67	106.72	112.51	116.36	111.66	108.18	107.56	109.53	108.33	111.13	115.33
101.81	106.34	106.53	108.02	102.27	111.12	102.71	107.75	104.31	103.34	103.8	107.98	108.77	101.91	100.8	103.92	105.31	103.73	106.27	109.31	102.44	101.21	104.3	101.36	103.88	106.46	100.31	102.66	104.89	106.09	109	102.38	99.633	106.83	107.64	99.594	103.59	107.32	108.88	106.34	103.73	109.38	111.59	105.88	105.6	97.236	104.04	102.62	111.05	111.35
111.57	111.87	110.55	109.92	112.74	111.46	110.9	110.24	114.17	113.11	111.96	109.8	116.3	111.11	113.2	106.61	112.4	111.93	115.98	112.95	113.18	111.07	112.83	115.17	113.72	113.77	108.9	115.12	109.91	110.32	115.72	109.07	106.68	113.22	112.91	108.04	110.15	109.12	108.95	114.77	111.44	108.15	114.88	111.01	108.07	115.74	114.59	112.97	111.01	114.92
111.59	102.63	107.97	103.01	108.12	104.05	98.618	109.84	109.65	103.7	108.17	97.333	105.2	112.69	104.78	105.89	100.8	106.09	98.285	105.25	106.72	103.37	109.8	108.07	103.21	103.39	106.89	112.24	104.83	100.86	110.64	107.46	105.05	110.86	104.57	103.9	101.61	105.24	106.06	101.32	108.34	102.61	111.18	106.45	107.54	104.56	104.44	96.497	106.29	103.6
96.192	98.976	96.615	102.01	102.43	97.951	101.75	101.3	108.93	100.74	97.376	93.62	97.846	97.093	102.99	97.417	98.258	100.02	96.954	102.59	105.54	97.327	102.03	96.296	100.36	101.1	98.206	102.46	97.873	100.79	101.47	97.896	103.18	96.087	100.34	100.87	100.33	100.2	101.08	100.28	96.234	101.4	101.47	101.81	103.69	97.122	98.561	95.71	93.048	105.41
107.28	104.11	106.44	110.16	99.35	108.18	110.43	111.38	96.068	108.37	109.64	106.95	102.26	105.31	105.5	107.55	103.66	106.68	103.7	109.92	112.72	110.36	113.26	105.79	107.85	105.04	107.45	101.8	102.23	103.07	106.73	97	106.39	114.07	110.97	110.23	107.08	97.376	105.97	104.55	105.82	103.93	109.53	108.68	102	98.418	103.92	107.67	107.5	95.218
114.96	117.01	112.14	111.68	110.97	114.4	110.01	108.68	107.57	114.02	103.98	114	114.01	109.66	107.06	113.53	115.57	116.69	109.25	102.52	110.13	109.45	105.12	107.06	107.84	110.94	111.39	110.11	110.25	113.12	112.6	113.72	103.47	118.92	109.91	112.41	110.14	111.78	108.92	111.47	111.96	111.11	107.84	109.62	112.31	106.62	110.33	109.08	114.21	101.07
113.01	101.87	101.3	107.72	109.02	109.66	109.03	110.46	104.9	102.13	104.09	104.05	108.58	103.47	103	108.51	102.88	104.49	103.41	110.13	106.99	105.72	100.93	103.06	101.28	103.78	106.23	100.05	102.76	106.71	104.34	105.63	101.8	109.93	110.24	108.36	107.32	95.619	109.35	100.19	103.39	103	104.02	104.85	114.31	104.41	103.58	111.78	108.51	108.85
101.16	102.45	107.66	107.16	107.2	100.95	109.66	98.767	108.69	101.7	102.95	102.76	107.53	107.62	104.72	102.51	104.82	104.84	102.39	107.26	110.15	103.5	98.805	105.89	102.61	105.89	106.99	102.86	102.29	103.65	109.46	104.3	107.8	99.584	104.6	103.62	102.08	105.01	107.33	98.884	106.84	97.419	106.49	96.824	101.27	106.62	100.15	107.38	103.52	105.97
113.3	118.18	113.07	115.98	115.36	119.71	118.63	113.58	114.52	120.03	113.32	119.04	114.86	115.17	114.64	114.63	118.8	116.22	108.03	121.26	114.89	114.16	114.52	123.51	111.34	123.22	115.12	114.62	115.72	112.1	116.01	114.05	115.12	115.59	120.71	123.63	118.28	118.08	121.31	123.28	115.61	111.87	117.23	122.41	117.04	114.52	122.3	115.29	116.3	118.1
104.18	100.57	107.58	104.64	106.88	104.99	104.51	105.25	104.13	100.1	103.73	105.72	99.557	105.7	103.17	107.68	100.62	101.85	104.93	94.25	106.83	105.44	102.36	101.55	96.392	101.04	106.07	98.848	100.68	106.35	96.336	105.84	104.51	104.26	103.6	106.42	103.49	105.16	97.981	105.9	103.49	106.68	106.29	101.72	103.24	100.07	103.27	100.91	104.42	104.68
101.26	100.92	101.28	95.557	102.52	99.281	106.51	104.4	98.56	107.96	105.01	95.54	103.6	102.81	103.6	103.08	101.44	107.6	106.94	102.11	104.06	94.243	97.439	99.529	104.71	99.816	99.225	97.494	98.101	102.31	103.44	94.336	103.62	100.36	99.985	97.381	93.256	101.14	96.393	105.91	100.29	102.67	98.03	104.67	97.467	105.45	95.974	98.989	100.29	109.66
107.09	107.97	104.42	108.38	108.43	109.95	108.54	105.96	105.68	107.88	107.57	108.44	109.24	107.51	109.42	104.09	98.035	106.38	106.17	102.5	107.36	103.83	108.6	106.77	96.932	107.06	114.3	106.72	108.36	104.39	115.48	107.99	104.06	103.61	109.14	109.74	106.73	101.1	111.29	107.74	107.25	111.13	105.43	107.06	104.83	102.99	105.75	99.965	116.5	99.373
106.07	107.64	104.95	104.65	110.09	108.89	106.83	110.46	103.44	106.19	107.57	107.46	107.88	100.05	106.35	102.82	102.59	111.76	106.94	107.77	105.09	108.81	107.45	114.47	112.56	111.86	102.96	101.61	105.52	107.99	109.46	106.58	106.89	105.98	106.83	106.66	111.25	105.82	107.84	108.17	107.18	104.39	111.26	108.74	103.67	103.07	105.36	109.68	108.93	109.07
112.14	114.47	115.14	107.87	111.3	112.29	110.63	107.64	107.53	108.06	110.69	108.05	111.59	110.44	105.35	115.17	110.59	112.46	113.9	117.24	113.12	114.7	115.52	107.6	118.55	110.57	105.86	113.52	112.97	108.7	110.21	112.79	114.54	108.25	115.35	114.37	118.17	106.44	118.09	115.15	107.21	109.59	115.78	114.96	120.69	111.39	113.28	110.86	106.99	113.24
109.65	111	111.4	108.97	111.9	106.91	113.84	112.73	108.07	111.77	110.57	109.6	110.75	117.14	115.15	107.19	109.76	116.94	107.19	108.17	113.02	112.2	110	111.37	106.07	104.29	112.24	112.84	109.34	110.44	110.4	107.01	107.64	110.86	111.24	113.91	108.78	114.38	104.12	107	116.42	106.82	104.42	107	113.91	111.5	115.02	112.91	109.68	109.85
101.71	107.95	105.73	107.59	100.44	98.229	112.33	104.47	106.37	111.45	102.32	105.14	107.65	115.4	113.6	105.24	106.83	104.21	103.11	104.48	103.28	102.73	103.58	106.72	102.79	95.144	107.78	108.62	104.19	101.27	104.22	101.3	104.67	110.47	100.52	108.57	109.78	107.31	105.94	106.55	107.35	100.55	101.74	101.9	101.8	105.47	106.59	103.43	102.19	107.3
106.87	103.88	99.924	110.62	104.7	105.01	114.93	105.51	103.8	103.08	103.09	105.89	98.264	108.89	103.28	107.5	109.91	105.86	103.78	105.1	107.19	101.82	105.59	107.27	105.07	105.75	106.61	103.19	103.78	101.07	105.09	108.02	104.31	107.54	112.63	113.42	107.05	111.37	103.18	112.4	98.968	103.76	110.42	102.22	105.77	104.95	107.24	104.93	107.65	109.39
100.89	94.488	102.42	107.14	92.505	107.29	96.838	97.253	100.13	100.23	99.578	100.81	99.13	99.068	101.63	92.466	103.2	102.08	101.87	92.901	104.78	93.395	100.78	96.049	97.078	101.5	99.003	98.712	104.46	101.23	103.08	107.2	99.995	94.039	98.467	103.94	98.379	94.394	96.131	96.774	98.029	97.956	96.884	99.759	101.95	97.178	102.09	94.679	102.7	99.775
109.21	109.25	108.94	105.2	108.33	113.51	113.56	110.81	107.37	110.22	104.7	110.87	110.04	112.09	111.48	112.38	110.37	105.35	112.66	114.75	111.96	109.63	118.3	107.14	107.59	111.9	106.74	111.67	111.4	110.92	112.21	105.1	109.49	115.12	105.16	108.4	107.14	105.93	107.18	101.84	114	107.36	106.77	112.01	104.87	104.33	111.84	107.44	111.7	103.29
115.07	112.53	110.58	112.06	109.39	119.48	110.06	113.65	116.49	110.96	111.74	118.92	115.87	109.5	113.55	116.96	113.96	109.65	106.26	107.13	105.07	111.92	114.62	106.61	120.28	110.76	109.65	109.12	113.23	109.25	113.35	109.71	110.61	112.97	106.87	116.26	112.2	109.23	112.72	111.64	108.82	110.17	108.39	110.79	115.72	111.88	114.24	106.61	114.23	113.19
105.46	104.71	109.78	102.05	103.66	98.937	107.03	102.55	105.77	107.72	103.99	100.47	102.94	103.45	100.93	100.73	108.22	101.43	104.35	101.16	98.086	108.51	98.549	100.48	108.03	102.86	98.99	101.62	101.99	102.45	110.72	109.79	101.7	105.2	98.442	105.4	93.724	108.5	103.19	99.376	108.22	106.71	101.4	110.39	99.61	109.02	106.63	105.78	107.55	108.71
107.84	103.9	105.76	104.29	108.54	102.84	106.32	110.38	99.454	103.1	103.24	105.77	104.75	114.04	109.45	109.9	101.77	110.39	105.47	112.2	106.3	105.83	100.28	106.59	105.15	102.59	109.39	104.57	108.11	104.92	108	103.85	112.75	108.51	107.35	109.51	98.785	109.39	107.01	105.67	112.25	109.25	107.98	107.67	106.25	109.33	100.59	105.05	112.64	108.21
108.76	110.17	107.93	106.43	109.41	101.74	103.14	107.7	106.39	112.07	105.74	109.19	102.6	104.34	105.07	108.81	104.18	104.54	111.06	105.84	110.79	107.49	111.07	107.45	108.17	103.97	110.53	108.5	106.32	108.9	109.5	108.27	111.71	105.62	107.45	104.53	110.52	102.25	102.73	110.34	105.22	107.54	104.22	111.18	100.12	102.64	112.39	114.22	103.84	105.44
108.26	106.04	98.213	102.57	101.4	100.83	99.949	105.85	108.47	109.2	107.87	106.97	110.93	107.75	107.73	111.32	105.02	104.84	104.36	104.89	104.51	110.68	107	97.619	104.12	106.07	98.825	105.59	107.34	118.16	106	107.07	105.93	107.89	103.02	109.04	100.22	110.82	105.51	111.56	105.73	107.24	108.13	103.01	103.26	105.34	107.98	104.37	108.31	114.36
107.14	117.66	110.84	114.02	111.49	105.24	110.48	116.01	107.3	105.22	107.76	112.15	110.1	107.59	112.79	113.37	111.03	102.08	110.3	111.29	112.7	117.86	115.08	112.48	108.44	109.09	113.77	113.15	107.86	109.03	116.75	111.54	108.14	110.33	112.26	112.07	113.33	118.8	108.94	112.67	112.2	110.63	110.7	117.07	116.2	112.77	110.42	112.54	105.89	110.35
106.05	102.1	107.56	105.75	112.63	105.07	106.88	105.84	102.39	103.76	104.39	105.08	110.27	103.39	109.14	106.5	112.77	102.91	108.27	103.96	109.41	109.54	105.65	108.74	113.65	104.67	107.59	109.27	112.02	107.11	100.82	104.5	111.41	106.7	106.08	100.41	109.26	100.44	108.09	108	109.02	108.71	106.64	106.86	105.42	101.8	109.16	104.42	101.71	107.94
99.351	106.86	102.78	107.39	97.76	107.29	100.48	105.83	101.15	99.408	101.2	103.72	104.94	104.41	100.52	106.28	105.62	103.44	105.3	105.81	108.13	110.24	104.5	110.99	108.26	106.34	106.94	104.18	103.93	104.55	108.88	106.82	106.32	108	108.07	104.33	98.803	111.37	101.8	112.17	105.68	106.85	102.51	110.29	104.3	104.06	104.76	97.224	102.95	104.19
101.29	97.014	99.48	97.005	100.64	100.74	98.997	100.68	96.88	102.01	95.454	99.306	96.845	103.6	100.02	101.99	98.71	94.803	97.262	102.69	93.556	99.738	95.002	93.347	103.62	102.74	99.084	102.49	106.64	99.309	103.95	101.02	102.44	104.66	97.475	96.636	103.91	98.765	101.4	101.17	102.85	99.215	103.44	98.351	98.281	95.383	99.551	99.024	104.3	103.2
105.7	116.01	112.05	112.24	110.58	111.71	110.01	109.36	110.27	107.08	112.65	112.82	104.62	110.17	108.48	114.49	104.83	110.58	109.01	110.47	105.32	108.37	105.72	109.46	113.63	112.57	111.88	106.15	109.35	115.04	114.94	109.99	109.6	111.87	109.4	113.72	106.13	116.1	110.91	106.08	111.9	113.41	109.94	106.08	106.86	114.82	111.09	112.05	108.35	107.39
105.22	107.91	98.481	98.822	100.11	106.7	117.81	100.37	106.41	111.23	101.21	110.99	103.06	102.55	108.24	105.53	106.89	103.87	102.1	104.84	102.97	106.82	97.096	105.11	101.29	104.17	105.63	102.22	107.32	106.11	105	100.59	104.38	105.47	102.04	102.17	107.43	113.02	108.05	108.64	100.14	102.67	102.17	103.86	103.86	106.47	108.45	103.9	105.33	106.15
109.51	106.69	100.71	104.73	106.71	108.46	112.23	108.44	107.08	108.8	107.85	107.36	110.77	107.16	106.34	112.06	107.69	106.2	102.79	105.32	107.72	103.86	110.29	107.34	108.67	106.65	106.63	110.39	106.81	105.06	109.23	104.15	116.18	108.74	107.07	104.22	110.77	106.69	108.17	106.63	113.18	105.62	105.74	105.92	103.7	102.9	111.23	106.3	108.24	110.32
101.43	103.41	108.28	104.56	102.69	106.29	100.91	106.17	103.91	100.08	105.79	97.36	102.42	103.92	102.54	106.96	106.03	106.4	103.42	115.64	104.25	103.1	106.27	103.86	111.32	107.42	108.93	102.68	100.44	103.03	105.37	104.37	103.87	101.27	109.33	104.28	105.08	103.74	106.38	95.075	102.95	107.46	104.4	106.22	98.788	105.36	108.13	104.82	100.99	106.99
103.72	106.82	107.45	105.14	89.51	109.46	109.69	103.58	103.54	106.1	104.9	106.67	98.786	104.13	111.29	102.24	99.262	105.48	105.11	99.42	110.56	106.25	100.53	104.38	108.2	103.17	103.12	105.74	103.14	108.47	104.72	101.45	99.93	109.01	103.16	105.94	111.1	108.52	104.26	101.79	105.29	104.36	98.203	100.73	104.06	106.08	110.16	102.19	101.39	106.65
107.7	105.85	105.21	105.44	110.83	104.72	106.63	103.34	102.8	105.3	101.83	108.24	98.584	106.03	104.82	108.35	107.42	100.18	103.16	108.58	106.03	101.52	107.27	101.41	105.04	105.28	105.23	108.88	101.75	102.67	105.6	110.88	107.27	104.57	105.71	103.91	100.41	107.4	104.53	102.09	108.53	109.21	101.65	105.6	102.59	110.84	104.29	108.99	113.16	103.45
111.67	106.76	113.33	112.89	111.2	115.96	115.57	112.25	110.72	111.34	112.18	111.74	115.01	110.68	110.28	103.95	111.36	106.3	108.87	115.41	109.77	113.39	106.3	115.71	105.94	112.26	112.62	107.5	117.86	108.78	107.3	107.49	112.53	116.22	109.36	108.26	105.24	112.1	113.03	115.65	110.76	112.85	116.78	113.2	114.36	108.83	109.37	117.13	109.03	117.88
101.48	104.93	106.07	108.93	114.29	107.87	108.36	103.5	108.43	103.41	106.51	109.6	107.48	101.42	101.56	104.59	103.95	108.71	108.74	102.5	103.15	99.896	108.67	110.25	109.32	102.93	100.42	104.84	107.47	105.69	105.68	108.89	104.15	106.34	108.04	101.97	106.33	104.76	105.05	105.89	111.67	106.82	110.44	105.68	104.99	107.15	110.76	110.08	105.31	107.63
121.03	111.44	100.93	108.58	118.79	118.42	108.23	117.99	115.13	113.19	114.1	111.9	107.94	110.45	112.22	118.17	109.66	111.94	116.84	108.8	110.89	107.78	112.02	116.13	111.69	113.62	111.3	114.02	108.23	113.51	108.35	116.37	112.48	111.47	110.08	115.25	111.11	112.58	119.04	111.44	117.2	109.01	112.4	111.93	105.07	112.22	107.61	112.35	110.21	110.58
104.39	104.44	105.28	104.24	102.31	106.14	104.99	99.212	107.22	108.76	103.95	107.13	107.11	104.09	109.98	99.42	102.84	99.793	108.57	105.68	107.74	99.643	107.46	103.39	99.73	105.69	103.46	101.39	101.96	106.58	104.06	108.89	104.1	102.98	103.92	108.5	106.05	105.2	106.23	103.83	107.53	110.61	102.27	108.28	104.69	104.28	106.55	105.84	97.894	108.78
106.82	101.76	106.36	104.61	101.01	98.016	107.2	103.58	105.04	96.473	99.808	108.24	101.59	104.98	108.34	112.06	111.14	108.87	102.44	102.7	102.87	100.77	100.64	105.85	103.88	101.14	98.978	105.95	104.26	101.19	95.414	104.79	105.68	107.03	105.91	102.4	101.81	104.95	100.59	108.12	98.352	104.54	99.851	104	106.35	105.24	101.88	102.39	107.27	108.38
112.74	115.31	110.16	111.63	109.59	115.1	119.89	109.6	110.53	105.95	114.39	109.15	109.23	107.82	112.01	109.58	110.31	111.49	111.3	104.8	110.62	108.65	110.05	109.75	105.28	120.26	109.05	113.88	114.74	109.77	104.16	111.79	104.14	117.7	109.41	110.85	111.36	111.91	108.36	108.63	117.63	114.91	115.25	109.48	112.61	113.47	113.24	112.68	114.27	116.45
113.91	108.36	112.94	110.88	112.1	109.21	113.18	107.5	111.92	111.12	112.98	109.79	114.56	106.36	110.91	111.43	113.48	115.45	111.26	113.79	111.84	108.95	112.04	114.07	111.4	115.01	115.64	112.61	108.24	110.07	107.76	111.89	117.08	109.6	114.96	108.2	112.97	106.18	113.73	110.1	112.14	113.65	110.75	114.13	112.76	111.67	108.86	118.53	113.09	106.78
102.66	98.568	105.25	108.12	109.64	98.347	103.21	99.254	105.16	102.78	102.59	101.03	101.08	104.25	104.71	100.44	110.04	102.63	102.54	104.51	102.08	109.13	99.964	100.77	98.905	109.57	103.31	112.22	100.79	104.61	106.64	104.3	107.86	104.15	101.06	110.6	109.5	108.43	102.73	103.7	108.78	107.14	104.18	108.79	102.75	99.218	106.65	109.15	101.79	109.6
107.72	107.58	103.88	108.23	105.19	109.26	102.47	105.88	105.83	107.63	103.42	102.87	107.04	106.66	102.64	99.346	104.3	99.516	103.43	103.95	105.27	107.72	103.41	108.28	106	107.83	110.63	105.7	105.08	106.4	107.76	102.9	104.72	103.81	103.04	102.54	101.83	110.68	106.22	101.48	106.11	100.4	104.39	103.46	109.72	104.71	105.49	102.35	103.48	104.27
103.18	109.01	108.76	101.9	106.86	105.29	105.77	101.67	107.01	100.43	105.22	105.29	108.14	105.01	108.51	108.56	108.32	102.43	107.2	105.53	104.69	104.98	100.48	109.71	104.72	104.6	106.25	102.02	106.34	104.61	98.552	107.19	103.95	106.99	108.35	103.6	106.71	104.53	106.23	103.49	109.7	104.36	103.54	107.73	104.39	106.64	100.24	107.03	104.33	101.99
103.43	113.7	105.13	102.64	102.27	105.04	104.65	110.02	101.37	111.2	104.95	103.71	102.91	101.16	108.8	105.57	103.91	104.67	109.83	110.62	115.06	100.2	106.64	105.68	111.34	103.15	107.72	115.83	105.58	102.49	107.09	107.24	103.1	100.4	103.57	104.37	109.25	100.47	109.77	108.01	105.35	96.811	100.02	107.15	108.99	100.7	107.52	108.76	108.02	102.09
119.58	122.44	113.68	109.89	118.85	117.36	114.96	110.53	109.87	113.06	112.98	114.15	112.35	120.45	115.1	117.28	106.66	107.62	115.41	113.34	114.29	107.17	108.81	112.72	105.98	113.26	109.79	114.39	117.34	108.67	111.36	115.52	112.05	111.34	110.77	111.96	113.86	117.23	111.5	112.8	115.75	110.21	115.23	113.67	110.82	113.66	118.08	113.07	114.33	115.79
112.31	116.31	113.9	109.01	113.94	114.74	113.26	108.21	116.49	115.16	113.86	112.87	110.24	111.63	116.84	112.48	114.19	111.23	114.07	111.46	112.72	117.84	108.38	114.22	108.75	105.91	117.31	107.85	115.54	108.06	107.13	109.94	114.46	108.45	117.57	118.03	117.45	122.28	112.52	115.8	114.29	109.2	113.26	112.82	109.34	121.49	109.56	117.19	118.26	111.04
99.777	101.96	108.69	105.87	102.87	109.92	111.24	111.86	106.78	101.37	105.27	102.05	101.92	106.5	109.14	104.22	105.29	106.57	108.58	107.73	97.661	109.2	108.93	101.35	106.79	106.45	104.53	113.11	107.83	99.887	107.43	106.01	103.73	103.86	105.97	105.17	111.15	105.81	102.28	106.11	105.4	105.18	101.99	108	105.75	107.45	108.8	104.34	105.34	107.48
107.62	115.93	107.23	105.83	114.09	110.37	107.05	114.99	113.79	117.06	116.79	112.31	114.74	108.54	118.63	111.5	116.37	113.42	106.15	112.86	108.4	108.08	114.41	118.36	106.89	118.38	111.28	108.04	110.99	110.37	109.27	110.67	111.38	111.77	112.4	114.03	107.36	109.36	116.86	109.26	111.53	112.35	112.55	108.44	108.24	113.31	115.11	109.22	108.39	115.03
105.65	110	112	105.17	108.94	111.05	105.32	108.6	103.78	106.58	102.98	109.26	102.37	103.71	100.28	110.73	107.95	108.33	103.18	107.64	105.46	103.29	104.86	107.13	102.91	106.28	105.54	109.3	102.84	109.87	97.706	96.833	104.62	102.59	103.54	104.07	104.17	110.32	103.96	110.31	106.04	104.56	102.54	108.33	107.13	103.36	97.535	100.25	108.11	107.83
118.25	125.14	121.62	117.72	119.55	113.84	114.97	118.16	117.13	112.29	123.58	117.17	118.52	114.4	115.77	119.42	116.78	115.22	116.61	116.82	113.84	118.35	113.47	118.08	119.66	116.47	121.08	115.92	118.96	113.22	112.59	116.12	114.35	122.54	117.99	121.63	119.83	119.2	115.95	114.51	111.37	113.99	116.21	114.9	120.89	116.18	109.51	125.53	121.65	114.78
105.72	104.96	107.53	109.69	109.29	102.36	104.93	105.33	110.3	101.65	105.88	97.395	97.446	96.526	108.71	110.68	98.872	102.21	109.54	107.95	104.6	104.95	105.63	105.1	101.7	106.54	101.32	108.25	105.09	109.91	101.46	107.8	100.97	110.01	110.95	111.15	99.338	105.67	99.695	103.57	106.35	104.81	103.27	103.28	102.32	100.34	101.88	108.73	103.78	100.36
123.66	113.4	119.69	118.84	112.91	112.14	122.35	119.84	115.53	117.6	109.16	121.24	114.82	122.55	117.27	113.89	118.25	119.85	119.58	114.67	115.88	116.98	120.65	113.76	117.64	115.9	117.43	114.01	117.62	111.81	117.58	114.42	119.41	116.87	115.58	120.16	114.03	115.52	115.53	113.84	114.94	112.87	112.37	122.77	118.3	119.88	109.58	110.57	117.77	114.2
116.66	107.37	114.39	115.19	114.02	106.75	110.96	113.09	115.49	109.44	108.93	106.26	113.12	110.22	109.46	114.95	106.34	110.6	105.36	115.57	106.15	108.7	109.76	110.62	108.28	108.22	111.56	117.23	109.31	112.71	106.94	110.77	112.24	110.2	118.87	113.39	113.94	109.04	114.9	113.31	113.55	109.56	114.26	107.5	106.54	115.76	118.73	114.16	112.05	118.11
112.47	112.67	108.96	116.19	108.16	111.04	108.18	111.22	114.78	107.88	111.69	113.1	107.13	108.98	112.57	113.27	112.4	109.32	107.35	109.86	111.7	110.97	115.54	109.99	113.17	110.54	110.03	111.47	110.75	114.44	109.34	110.18	109.02	111.64	110.1	114.24	113.91	106.38	109.71	112.76	110.39	112.46	109.55	112.86	115.03	112.16	114.36	107.8	109.16	109.88
94.711	105.92	102.03	101.79	103.67	97.312	106.16	101.41	98.23	105.69	104.04	104.16	101.11	100.27	106.35	97.365	107.16	94.688	100.28	98.02	100.06	94.439	103.16	109.65	98.823	97.11	97.253	104.21	100.59	97.121	97.669	95.308	96.839	99.577	97.318	96.649	101.74	99.715	94.001	101.49	103.13	97.08	96.733	97.923	100.67	98.901	103.25	99.413	103.98	105.15
111.58	110.21	105.84	115.93	114.36	116.65	106.49	112.61	107.25	110.18	116.59	116.39	115.37	110.1	111.83	115.01	114.92	109.34	110.1	114.32	108.7	110.89	111.5	112.26	118.07	115.07	117.73	110.63	117.25	120.89	115.69	120.1	110.53	116.77	111.12	117.86	114.12	110.58	108.33	112.48	114.09	115.86	114.96	106.18	115.29	106.29	116.23	106.38	115.04	118.42
116.11	111.14	108.43	114.05	114.17	112.49	117.29	108.19	111	112.04	111.1	112.89	111.82	116.67	110.89	114.27	103.6	107.18	110.96	106.6	114.72	114.42	117.24	109.13	115.28	117.96	113.18	112.18	107.06	113.37	112.99	112.91	105.64	110.62	118.17	118.57	110.6	116.28	113.34	109.17	110.79	107.3	109.53	116.46	117.65	107.01	115.71	110.1	114.8	109.04
107.65	110.57	100.54	107.27	100.47	109.25	103.99	99.145	109.93	102.68	108.01	107.64	106.18	108.68	104.41	103.47	99.105	107.59	101.73	110.42	112.64	104.67	106.98	103.19	109.75	105.83	104.13	104.79	107.47	98.4	109.95	103.12	105.43	102.4	100.16	111.03	107.72	105.77	105.65	103.74	103.3	112.09	106.66	107.56	107.79	104.55	111.88	112.75	101.41	108.49
107.07	91.687	91.249	97.419	104.52	96.528	101.49	98.547	102.2	98.646	105.01	99.427	97.715	105.04	95.204	99.042	94.406	99.341	100.05	101.91	100.19	103.95	102.42	101.29	100.2	100.17	100.88	103.2	99.517	100.2	105.86	101.63	100.42	98.378	96.631	95.805	103.14	99.61	102.5	107.02	100.86	97.28	92.808	98.567	100.58	98.76	108.55	103.97	95.129	100.42
111.65	105.94	109.37	115.65	108.31	116.01	104.6	107.23	111.69	104.29	106.11	104.78	113.08	109.47	110.91	106.16	114.23	113.35	105.72	118.42	110.35	105.47	111.11	111.21	107.88	115.28	109.7	107.51	107.66	105.06	110.36	111.69	115.95	107.43	109.35	110.86	102.37	111.27	108.39	107.52	103.46	109.03	111.18	109.71	104.67	102.14	110.09	108.41	105.21	107.69
109.79	109.05	106.51	104.18	106.98	105.25	107.56	105.86	105.93	104.73	101.99	110.3	108.03	103.02	105.43	110.08	107.85	112.84	111.43	105.05	106.42	106.52	107.39	104.35	102.36	101.32	105.92	99.644	101.92	103.43	106.6	103.11	101.84	104.33	111.37	103.94	104.67	110.92	103.93	98.664	104.51	103.3	101.71	107.94	108.36	103.15	101.63	105.48	107.29	107.35
115.51	113.07	118.15	113.76	117.42	112.68	121.12	126.6	117.76	113.36	117.04	115.81	118.03	116.91	116.46	117.35	115.44	113.68	113.74	121.56	116.15	115.61	118.61	122.52	117.82	113.15	118.21	121.16	117.55	116.89	122.84	115.57	121.56	112.17	126.48	107.96	113.39	119.87	124.52	119.99	116.52	118.05	124.44	119.77	118.8	117	115.29	111.51	116.04	116.31
103.43	100.9	105.07	99.534	107.4	112.93	105.85	104.91	106.38	106.64	108.33	108.54	105.19	104.08	104.71	99.077	111.53	108.42	105.06	107.92	102.96	104.23	111.65	109.47	104.11	101.81	108.19	104.95	110.24	106.29	107.57	103.93	107.27	108.08	105.65	104.37	101.21	107.17	103.14	105.52	107.7	106.84	111.72	105.06	104.61	112.22	106.52	108.27	101.65	99.549
102.8	103.02	108.37	101.68	105.75	105.61	108.42	102.62	104.09	107.14	109.72	102.56	110	111.89	111.17	106.11	103.3	107.22	106.7	110.64	109.5	102.87	113.02	106.28	108.59	101.23	106.81	105.64	105.9	114.08	104.76	108.66	105.68	99.842	106.87	109.35	110.12	107.38	104.99	105.31	100.81	111.46	107.85	104.44	109.56	108.86	107.24	106.06	110.26	110.18
108.21	106.26	103.76	105.05	109.71	108.38	110.07	104.62	103.79	101.29	113.6	102.66	101.32	105.65	115.1	100.29	106.45	109.65	111.26	105.67	105.74	104.26	104.55	106.37	107.17	105.44	109.15	106.53	103.49	95.877	101.19	111.55	105.21	103.04	106.81	107.43	110.01	98.722	102.38	101.78	104.37	105.21	110.28	109.78	103.45	104.25	106.64	103.18	103.12	105.22
114.23	109.73	111.52	107.98	108.63	110.56	102.75	110.3	110.25	110.58	109.03	107.81	112.05	107.84	114.36	110.78	116	111.17	112.51	111.98	107.79	113.4	105.66	103.78	108.08	108.86	110.53	105.5	112.03	104.46	108.46	108.84	104.8	107.57	108.32	115.34	107.65	108.91	108.3	109.54	109.16	106.48	109.58	117.28	110.63	108.2	111.43	107.7	110.13	108.13
110.25	112.64	108.85	114.75	110.66	111.3	107.37	113.94	115.58	115.83	111.28	110.91	112.82	107.96	109.16	116.27	106.25	115.4	109.85	109.96	113.2	111.65	112.35	115.6	116.04	109.24	116.2	107.2	118.24	107.38	108.89	107.08	108.01	110.57	111.51	113.24	109.9	116.59	108.77	115.76	115.42	112.91	114.88	112.76	103.02	113.22	110.71	109.81	108.1	112.13
100.69	108.89	100.79	101.32	102.28	105.07	105.93	102.48	104.14	104.14	100.49	104.77	104.07	100.73	98.232	101.78	96.757	100.6	99.841	94.249	93.608	104.84	98.193	103.71	105.41	102.94	94.933	99.292	101.38	98.181	106.07	95.602	105.1	96.068	110.75	98.195	102.1	101.95	100.51	98.048	98.809	100.13	101.67	105.49	100.1	95.955	106.78	103	97.821	98.923
104.05	107.66	110.67	108.29	101.02	103.83	107.07	103.89	102.41	102.91	104.95	109.09	104.74	99.912	96.405	103.66	102.16	100.98	100.66	104.71	107.08	105.94	110.09	110.63	103.04	106.84	101.95	103.88	102.1	103.75	103.17	107.26	111.28	105.63	108.89	108.01	107.45	104.96	109.24	104.48	110.5	106.72	110.16	112.95	104.38	102.4	105.03	100.66	111.12	106.88
112.15	112.07	115.95	118.39	115.23	110.62	108.19	115.35	110.47	115.44	106.98	114.62	109.78	117.55	108.77	113.31	112.05	114.47	118.12	112.09	116.74	113.45	111.4	119.3	111.85	115.78	110.07	118.94	105.48	111.09	114.69	112.75	119.6	110.99	109.1	111.44	113.67	115.16	109.99	113.6	113.57	115.68	109.5	112.54	114.72	111.82	117.98	114.51	103.84	110.47
104.4	106.65	110.53	108.37	104.42	113.03	114.96	107.7	111.56	103.87	105.27	110.13	116.61	104.45	111.6	110.78	103.53	111.39	108.84	109.53	108.85	114.87	107.77	114.55	105.48	109.92	109.45	113.8	105.3	103.01	109.07	111.14	102.7	113.18	105.08	112.3	108.64	114.68	108.2	112.12	110.92	103.53	108.24	109.16	112.38	101.72	111.82	112.13	113.31	105.23
112.24	114.07	110.65	115.41	112.45	110.78	114.49	104.37	111.28	112.42	112.22	107.59	106.83	114.51	110.14	110.45	112.96	107.78	113.88	119.24	112.01	105.65	110.89	114.64	112.47	114.19	109.97	107.05	116.7	111.35	111.4	115.18	113.26	117.87	115.65	117.5	106.97	109.22	110	108.07	105.9	105.34	115.86	112.71	112.97	110.17	112.37	116.9	110.6	111.14
105.38	101.53	97.176	104.84	105.49	106.27	105.13	108.22	100.9	107.3	111.38	103.73	109.07	109.92	107.57	104.39	107.3	105.35	106.57	105.07	110.84	102.69	102.5	104.18	102.71	102.9	97.777	105.92	111.64	109.36	109.61	103.65	102.25	104.89	105.62	107.67	99.117	108.78	108.97	101.03	102.47	104.01	99.221	105.96	105.43	104.6	106.87	108.21	102.96	101.98
106.23	109.4	115.28	104.42	118.38	108.21	109.08	108.82	110.53	108.34	111.87	107.38	110.93	108.22	105.88	108.98	114.83	111.12	110.24	110.65	116.77	115.85	109.2	107.75	115.41	111.31	107.44	118.21	112.97	114.97	113.64	113.06	112.59	114.73	112.12	114.84	109.91	111.97	112.19	115	109.62	111.56	114.54	110.04	108.47	114.06	110.81	108.99	113.97	109.94
100.95	104.34	103.15	113.82	102.28	107.29	110.39	104.66	103.01	99.025	101.69	108.98	105.73	102.82	103.68	105.69	101.52	105.35	101.39	102.75	101.3	105.89	108.74	102.67	108.41	102.91	105.66	107.03	98.427	107.5	102.56	102.27	103.57	99.803	105.27	105.95	104.38	100.02	103.94	106.19	103.29	105.16	104.1	107.23	108.57	104.7	103.92	108.81	101.78	98.625
103.47	106.45	111.98	107.32	109.08	108.23	103.41	108.71	115.96	110.98	109.46	108.85	113.46	116.85	110.35	106.03	108.36	104.97	106.96	114.29	110.74	103.8	108.76	106.77	104.32	108.89	106.07	107.11	111.19	112.28	105.86	107.17	106.59	108.7	113.67	108.65	110.53	109.02	106.05	107.9	108.66	108.26	109.68	109.16	103.04	117.26	103.3	102.97	107.4	101.63
99.806	108.32	106.67	111.86	108.43	107.58	104.75	101.78	100.13	94.404	103.09	102	104.47	107.33	109.1	104.54	103.99	108	104.97	105.08	104.51	109.95	107.13	103.49	103.46	105.58	104.76	103.14	103.6	107.79	105.64	108.17	112.44	106.88	103.65	102.46	102.73	105.54	108.09	108.42	101.22	100.43	105.3	106.55	106.02	103.66	103.37	102.01	105.16	104.46
106.75	105.31	100.5	107.29	104.32	103.65	103.98	104.21	101.62	104.1	106.9	103.41	98.853	109.28	104.25	106.76	112.5	106.15	102.09	105.44	107.25	104.68	104.43	106.81	105.3	102.16	101.67	107.34	109.48	105.13	104.3	110.85	98.141	114.96	106.16	105.71	113.33	107.37	110.48	108.72	96.674	109.36	107.13	110.83	107.32	102.96	104.78	106.77	106.85	108.85
103.97	105.65	106.16	102.56	104.26	102.68	111.01	105.67	105.86	106.73	111.51	104.81	113.13	107.75	104.82	109.99	106.48	109.99	108.5	111.45	113.02	105.31	100.88	105.97	107.31	104.22	103.66	106.01	104.69	101.7	106.8	109.79	102.5	109.73	101.75	101.62	104.17	106.33	101.51	102.45	99.339	107.94	104.22	99.121	106.35	110.78	101.53	111.91	105.01	105.68
104.35	98.88	105.34	106.53	111.89	102.92	102.81	106.61	108.14	98.419	109.51	107.45	104.59	102.4	103.95	108.26	110.72	103.92	103.54	103.3	105.73	104.61	108.46	111.7	104.33	104.39	108.53	110.17	105.95	104.36	109.43	107.57	104.14	107.71	107.61	103.88	107.43	99.47	103.87	100.52	102.34	100.06	110.22	99.604	111.47	102.92	104.37	106.76	107.59	103.39
109.67	113.23	114.11	109.56	108.71	110.63	110.62	111.33	105.69	112.35	114.31	113.97	105.93	115.16	107.9	110.47	108.53	108.7	110.92	106.91	112.72	110.02	117.12	114.22	107.86	107.22	107.63	112.02	116.03	111.56	105.31	115.2	110.61	105.12	111.18	107.07	106.71	113.75	109.74	111.66	110.92	111.09	105.96	106.68	102.64	111.84	112.32	106.37	114.09	104.08
105.95	111.02	100.15	108.63	109.73	107.24	105.64	110.78	108.04	107.62	106.12	108.18	108.9	107.65	108.49	106.57	105.42	105.47	108.84	106.89	111.93	106.57	108.31	106.54	106.28	104.56	107.35	107.81	105.71	103.49	106.55	108.51	105.71	108.51	107.26	106.98	98.841	113.37	108.22	105.49	108.98	102.34	105.1	101.96	109.78	105.3	108.11	111.69	99.014	107.56
110.45	106.09	103.53	113.23	105.41	104.93	98.899	103.69	108.6	103.95	106.59	104.73	107.35	106.19	105.11	112.51	108.12	106.62	105.97	98.028	102.06	106.72	111.4	105.16	105.35	107.29	105.43	107.08	103.08	106.13	99.302	107.76	107.28	100.32	107.08	105.21	100.66	103.55	104.28	103.02	102.96	103.13	108.51	108.75	104.83	105.48	104.4	104.35	109.9	108.67
112.38	110.87	101.07	98.075	108.43	106.69	107.2	110.93	99.313	104.94	108.52	102.06	109.46	106.07	104.52	106.59	107.66	111.11	107.01	109.02	109.42	110.73	110.5	101.05	104.96	106.21	100.31	110.01	110.58	111.6	103.92	116.45	108.56	107.67	106.78	107.26	104.71	106.72	110.07	109.1	108.64	108.43	111.5	101.52	105.43	101.1	103.94	106	106.44	111.28
101.22	101.79	100.38	100.36	101.76	96.239	102.81	96.89	103.12	99.192	102.33	98.159	102.67	100.84	100.18	100.87	95.401	102.31	97.385	97.076	96.752	101.31	96.217	101.48	100.01	96.474	99.591	101.28	100.53	92.58	99.645	101.54	98.224	96.678	101.75	101.96	100.02	103.15	97.838	98.872	102.26	93.003	97.521	96.578	96.662	102.61	98.35	108.65	95.222	100.93
103.68	102.34	99.048	97.994	103.11	103.2	102.53	98.41	96.384	98.354	103.7	96.095	99.773	105.23	103.55	97.343	101.36	98.963	97.619	97.552	106.67	103.99	95.421	103.1	98.861	98.672	99.576	94.33	107.51	100.52	98.085	100.86	100.99	104.98	102.17	98.304	97.904	105.51	94.957	101.34	99.812	95.791	101.68	101.76	101.44	106.2	103.78	96.649	101.53	103.88
99.655	99.956	91.576	105.7	101.96	99.316	95.532	95.016	94.866	96.618	98.491	97.98	95.982	103.3	101.53	96.123	99.242	100.36	99.409	100.67	101.45	102.64	102.63	102.42	102.88	100.94	99.911	101.84	91.523	108.11	88.219	97.468	93.408	100.23	95.339	102.15	97.407	98.734	94.981	96.181	93.032	108.07	98.321	92.307	105.22	101.82	99.63	98.277	103.67	104.1
110.08	99.483	102.86	103.63	107.32	103.99	113.07	105.1	106.91	104.67	109.14	109.46	107.68	108.5	111.15	105.14	104.15	108.78	113.39	99.427	106.82	106.01	103.42	106.99	104.25	105.47	111.85	102.86	99.897	102.86	104.96	107.27	109.14	107.4	105.51	112	97.371	99.557	102.04	105.19	102.39	102.08	107.58	112.56	111.85	109.13	107.22	104.83	104.48	103.69
106.54	106.14	100.88	108.11	105.83	108.95	111	110.19	107.85	109.61	113.43	109.43	101.21	106.38	104.94	110.28	109.27	106.05	110.07	109.77	108.43	110.85	109.19	107.17	111.41	108.58	108.17	104.94	107.75	105.56	109.31	105.15	107.47	102.26	107.88	109.06	107.58	110.67	104.27	104.76	106.91	104.58	105.51	105.84	108.61	109.57	98.317	107.19	111.31	104.51
106.38	105.54	108.35	113.64	109.61	109.12	107.63	107.5	100.53	103.62	112.28	102.6	109.04	101.09	102.83	109.02	102.58	101.13	102.68	111.77	104.68	104.82	107.65	102.31	105.74	106.91	105.25	108.39	100.59	103.45	103.9	98.295	110.92	104.52	103.17	101.93	103.87	104.85	105.39	105.74	103.97	102.92	98.932	108.24	107.81	105.74	111.12	101.05	113.21	104.75
105.19	112.25	115.26	105.02	112.1	111.7	116	110.15	114.42	120.84	111.61	107.24	112.95	112.48	111.48	114.41	117.47	115.45	113.61	114.86	108.9	109.12	110.23	108.98	116.86	110.96	113.8	116.59	112.24	113.14	108.48	110.38	110.38	106.4	110.23	114.18	115.79	111.57	107.61	108.07	117.61	114.33	123.07	107.15	109.55	110.41	110.45	113.75	112.3	107.35
115.52	110.91	112.82	118.09	112.83	118.28	117.47	111.36	113.4	111.76	105.67	115.66	110.05	107.84	110.67	105.74	107.6	113.75	111.42	109.69	112.13	109.46	110.36	108.53	110.19	112.18	114.05	112.03	112.42	116.95	112.33	110.51	111.5	114.13	110.52	113.05	115.76	107.17	105.26	114.03	110.01	109.51	111.81	103	108.89	107.44	112.08	114.77	110.79	111.95
106.61	108.26	103.76	104.07	102.33	108.42	111.36	108.3	101.83	104.71	104.42	106.95	99.425	104.38	101.15	104.79	103.87	98.466	105.58	103.34	106.22	109.31	101.22	108.46	104.01	103.84	106.88	108.48	102.33	100.07	100.35	104.62	110.98	107.08	107.48	105.54	104.72	112.82	103.17	110.51	108.68	110.23	107.21	101	104.6	105.98	110.64	109.7	103.92	104.23
107.92	104.2	106.17	107.34	101.97	104.37	106.78	105.4	111.72	105.86	104.12	101.24	104.54	106.47	108.57	103.08	113.17	104.04	102.83	98.359	108	99.411	106.58	106.68	106.28	110.52	106.9	106.15	98.52	102.85	99.365	101.51	105.24	113.33	107.57	107.36	105.24	104.14	108.33	107.51	108.98	108.78	101.44	106.94	107.29	105.87	105.78	104.7	103.14	102.36
112.36	114.67	118.15	109.58	109.07	112.36	109.45	107.42	114.69	119.27	112.99	107.39	115.68	107.38	110.79	110.54	115.29	107.61	109.85	110.74	107.83	114.63	106.5	113.34	111.98	114.68	110.19	107.46	109.13	110.83	110.95	114.45	111.03	106.81	109.63	108.46	103.77	117.49	119.86	110.74	109.61	111.2	113.94	108.99	112.95	122.04	107.23	113.12	106.73	118.38
100.86	97.728	97.559	92.926	104.05	99.252	107.81	98.696	97.791	97.709	100.53	102.8	98.843	102.88	103.8	97.368	96.707	98.319	104.34	101.18	106.58	94.411	104.4	95.162	106.43	101.1	99.786	95.748	99.222	97.17	93.976	102.57	102.22	103.02	102.62	95.715	101.31	104.06	97.015	95.405	96.948	94.433	105.52	96.307	99.898	101.31	97.915	95.524	94.058	109.23
113.33	107.51	111.79	113	100.89	107.71	111.56	108.99	105.1	113.41	111.64	116.37	111.91	111.29	106.88	109.58	103.63	114.06	116.42	116.27	107.04	120.1	115.14	103.48	104.62	115.27	106.49	111.34	104.91	114.03	111.85	110.54	110.46	114.26	111.91	106.34	106.19	113.76	111.61	114.14	110.99	107.32	112.65	107.77	115.23	109.21	105.19	107.37	111.21	107.31
99.363	104.04	103.43	101.49	98.22	98.046	97.201	98.205	105.59	100.03	99.206	97.526	93.745	98.235	103.49	102.95	98.778	101.22	93.324	101.75	99.417	96.616	103.69	100.94	100.15	95.37	98.296	96.093	95.467	99.767	97.876	102.24	101.77	96.662	92.685	107.98	97.574	91.781	100.55	101.3	93.832	100.57	98.085	92.432	99.736	95.982	106.17	105.87	97.537	102.69
110.52	106.09	112.4	106.16	113.3	110.63	112.59	114.13	108.33	105.32	111.94	112.8	112.06	107.16	107.96	110.36	113.07	114.34	113.11	117.15	114.41	113.71	109.98	112.21	108.18	109.47	106.61	112.99	110.48	113.83	103.51	113.44	111.9	113.26	111.5	109.84	111.85	115.97	105.07	114.5	112.66	110.95	107.19	113.77	112.32	114.05	115.12	108.38	115.96	111.79
107.29	118.06	113.87	107.55	115.74	110.75	110.91	113.36	116.04	113.59	113.21	113.62	111.49	115.69	108.69	113.47	112.33	115.07	111.38	113.72	107.77	116.46	107.98	100.19	105.84	110.38	112.33	108.96	113.97	115.06	110.87	110.91	110.41	113.05	106.86	106.38	106.18	113.2	112.11	114.6	117.86	107.71	115.09	107.01	109.62	116.99	115.02	107.15	104.15	112.86
106.8	103.59	105.21	101.83	102.71	108.27	109.51	110.62	105.73	102.17	102.19	101.61	108.63	104.99	100.95	110.25	101.07	104.26	106.71	101.77	104.22	108.75	103.74	109.2	103.09	105.33	105.81	104.83	103.8	101.82	100.64	106.23	101.71	109.11	106	103.08	98.609	105.9	108.17	104.78	102.6	106.9	102.55	110.06	104.85	107.06	104.41	100.51	108.91	108.76
108.28	106.9	108.63	109.4	109.08	108.38	109.72	109.88	113.4	111.69	107.59	115.09	110.1	111.13	109.93	115.77	110.16	112.33	109.15	110.82	114.99	114.99	115.37	105.64	108.48	104.95	104.3	116.84	115.32	113.25	118.26	110.73	113.81	117.14	105.59	107.29	109.48	109.52	109.98	110.35	111.92	122.67	114.11	110.07	117.66	110.73	106.79	115.16	121.56	111.98
108.09	104.12	110.88	110.28	104.14	107.2	103.95	107.69	112.01	110.81	106.75	109	100.24	108.64	106.04	104.58	104.93	104.87	105.76	106.07	109.03	107.78	106.9	104.96	105.15	106.41	105.15	104.15	108.01	104.77	104.19	107.44	104.47	108.52	109.88	104.39	106.23	104.82	103.19	107.05	108.6	108.51	106.45	109.67	111.67	108.41	106.46	106.06	107.2	102.29
96.961	109.21	96.833	101.04	106.15	99.284	103.97	104.29	105.52	91.429	106.72	101.33	99.901	99.999	91.703	106.04	97.324	95.169	98.163	114.42	100.23	102	102.3	103.76	105.07	100.63	98.863	99.419	98.199	100.05	104.63	104.16	108.64	100.88	97.972	103.62	99.916	106.55	102.78	98.183	103.94	104.21	105.08	99.619	96.774	101.71	98.925	99.781	97.332	104.57
123.45	115.63	116.65	118.63	119.07	127.59	116.58	116.28	119.89	113.27	119.34	113.87	112.01	117.4	119.69	118.03	117.23	112.83	118	114.2	113.25	117.14	118.48	116.31	118.55	125.7	117.51	118.01	116.15	119.32	119.87	112.7	117.03	118	117.12	117.86	115.11	115.32	113.14	116.37	110.72	121.54	114.76	117.06	118.19	119.29	118.71	116.81	122.53	117.98
103.08	107.2	103.65	101.89	105.83	113	109.21	109.89	108.31	110.23	109.92	107.58	103.27	108.93	113.09	107.66	104.03	102.51	108.9	109.26	107.77	105.56	111.91	108.98	107.72	103.97	108.47	109.24	107.12	113.47	103.01	104.04	105.63	104.66	108.73	106.71	104.88	105.51	113.6	101.77	100.25	104.35	101.91	105.67	106.24	105.97	107.24	104.03	109.12	108.25
103.35	106.64	106.35	101.21	110.08	109.77	103.21	104.88	112.29	109.34	106.03	105.85	103.76	109.39	108.76	113.74	101.84	105.61	99.244	100.79	105.5	104.12	106.55	102.58	106.38	104.02	108.72	104.49	105.19	103.91	109.32	105.32	102.25	102.57	104.07	105.97	104.85	107.26	104.28	105.36	106.78	104.03	107	108.75	103.57	105.62	101.93	110.25	105.56	109.04
100.99	105.01	105.34	108.11	102.11	107.06	102.09	101.84	104.55	102.48	106.41	102.98	104.66	96.935	102.67	111.19	97.339	105.37	102.91	110.58	102.29	105.3	107.65	110.66	103.38	105.56	98.003	109.47	103.81	106.77	103.55	104.82	101.43	106.88	107.08	104.34	103.37	103.64	105.73	101.11	107.86	106.09	103.32	105.17	107.14	106.18	107.81	104.04	102.56	105.87
98.39	102.64	98.585	94.282	96.044	100.79	101.52	101.92	95.71	94.634	93.328	100.72	93.176	96.832	103.14	103.15	97.584	99.936	100.43	104.35	96.015	104.54	101.95	96.487	99.533	99.549	98.452	95.393	97.363	93.291	96.887	102.61	96.902	86.965	99.145	101.19	102.61	93.842	98.322	100.42	97.214	102.99	100.31	101.87	101.2	95.693	99.891	100.2	96.588	96.274
111.4	103.51	104.08	108.02	102.7	111.59	102.39	106.88	105.94	100.88	110.01	108.69	103.9	106.3	103.21	108.26	104.94	100.64	97.164	105.68	106.89	103.81	103.72	108.54	100.67	103.98	109.9	101.94	111.01	107.43	104.05	106.35	103.02	101.92	103.18	99.828	107.39	107.21	102.74	106.87	105.68	106.25	104.05	110.69	97.651	98.594	105.39	105.53	106.58	104.17
103.33	107.22	104.53	103.62	101.33	106.16	104.61	104.78	108.96	102.99	104.25	100.38	107	102.21	104.94	106.35	104.71	110.77	104.57	103.87	106.41	98.337	106.59	105.3	108.92	102.77	101.86	106.67	104.87	101.38	102.23	99.687	107.81	100.68	109.9	110.84	105.17	104.86	106.09	108.64	104.02	103.83	109.66	106.95	108	99.946	103.96	114.06	110.24	106.13
113.06	109.26	109.11	106.82	103.28	104.56	106.78	106.18	104.62	104.15	102.21	97.961	106.15	106.84	108.75	106.11	99.824	103.84	110.84	111.61	106.66	107.35	108.76	111.14	102.73	104.85	110.18	106.77	107.69	106.76	102.69	103.29	106.81	108.06	102.99	108.32	99.375	104.45	102.2	105.52	109.1	101.65	103.25	104.91	106.78	104.48	110.21	104.26	106.7	107.52
102.3	106.04	104.55	114.19	103.32	108.42	104.78	107.59	103.16	114.28	108.51	112.08	105.63	107.46	102.35	98.267	103.21	102.31	105.52	112.13	105.62	109.67	109.39	102.42	105.47	104.35	109.87	107.19	111.34	102.1	103.49	108.42	113.66	109.21	105.36	102.27	104.34	109.74	116.45	97.092	105.62	102.34	112.14	109.18	107.74	104.96	107.85	111.45	107.21	105.28
96.134	103.88	97.726	95.632	104.4	104.22	98.383	98.631	105.28	102.16	95.779	100.3	106.93	99.696	96.702	96.363	94.57	99.668	103.48	104.16	104.56	94.477	99.772	98.06	105.62	105.02	101.96	105.04	92.081	100.96	93.432	99.698	103.88	98.949	106.63	103.47	101.67	95.65	100.79	99.108	105.31	99.621	102.71	103.18	103.15	101.71	98.187	100.98	97.328	98.589
109.15	113.92	116.08	110.1	115.23	117.28	111.45	106.32	113.06	113.78	109.64	111.02	108.38	116.83	115.03	114.68	105.29	115.24	103.75	110.9	115.08	106.33	109.55	112.76	107.18	111.42	113.26	111.4	110.72	110.11	110.02	111.05	101.54	113.17	115.28	111.97	121.15	108.38	115.77	111.14	113.87	113.13	111.52	113.02	114.45	111.11	116.82	112.69	109.12	109.82
111.53	113.77	113.2	114.86	111.32	109.16	113.31	110.19	110.46	107.65	115.03	112.26	109.81	111.15	109.72	103.41	108.6	116.99	111.25	113.6	119.4	112.71	113.9	111.01	113.99	113.04	108.41	108.39	110.46	114.84	115	110.47	109.14	112.03	111.53	115.87	111.85	109.6	117.22	106.12	111.79	113.4	111.63	116.08	110.81	114.68	111.31	107.9	109.08	118.68
106.36	104.01	102.36	104.97	105.38	107.32	103.36	107.54	109.33	105.08	112.27	106.28	109.32	106.33	107.57	106.53	106.18	104.13	101.85	109.79	102.31	104.07	106.92	113.66	98.764	102.72	107.83	108.56	102.8	108.48	111.42	108.83	107.22	101.33	107.53	97.786	110.16	108.53	105.85	105.48	103.95	105.51	102.16	111.96	105.24	108.1	110.61	103.46	107.21	105.44
103.37	105.06	106.13	108.19	106.05	110.73	113.03	106.83	97.526	110.98	105.74	107.55	92.914	110.11	102.07	113.92	106.99	107.53	100.22	104.74	107.54	106.71	100.83	103.46	111.88	100.54	108.3	111.29	105.59	108.11	107.71	104.42	107.27	107.51	102.48	112.44	110.28	101.24	108.09	104.35	101.35	105.71	105.11	108.06	111.62	101.23	109.01	113.15	107.46	102.19
102.07	100.06	109.1	104.71	105.7	101.92	104.44	102.18	106.44	101.63	108.94	104.07	99.706	107.08	105.21	104.8	101.32	101.24	108.53	110.48	104.04	103.46	106.4	105.39	103.04	104.05	101.6	105.23	106.84	106.76	100.88	103.74	107.01	104.52	99.693	103.56	106.03	107.48	103.96	109.98	106.31	100.69	104.96	104.02	98.733	108.99	100.7	104.27	103.12	103.9
114.28	120.61	114.36	112.35	111.71	111.34	108.33	113.78	107.76	111.74	114.49	111.29	118.28	110.61	114.47	114.65	110.44	109.12	110.92	115.61	114.02	121.11	116.33	115.54	112.54	110.95	116.28	112.85	113.62	115.4	108.75	111.8	109.93	112.79	113.76	117.12	116.08	108.84	107.53	119.3	117.97	107.79	111.81	114.01	116	111.99	112.24	113.84	107.53	113.85
109.6	107.02	105.88	107.06	107.52	105.59	107.43	103.31	107.51	101.93	101.82	103.16	94.46	102.08	113.97	100.26	106.27	106.08	107.64	104.15	101.13	110.36	104.08	104.56	103.08	104.57	101.21	108.25	102.67	110.45	106.54	105.16	104.87	108.9	111.87	104.1	103.07	101.22	111.34	103.2	111.51	111.78	104.45	111.27	112.32	102.23	106.63	107.93	102.97	104.45
97.477	108.38	102.83	99.059	107.25	110.94	106.95	102.58	99.675	103.31	104.29	102.14	105.15	107.7	103.8	106.29	111.89	104.95	95.812	100.09	106.76	103.68	105.58	97.313	103.93	100.51	109.26	105.21	101	101.35	97.738	103.14	106.98	101.89	102.7	104.62	103.63	105.54	110.88	98.778	110.82	105.11	108.33	102.76	110.56	104.69	104.56	108.87	103.05	101.67
113.15	110.5	114.19	111.65	108.39	112.82	113.06	113.74	112.7	113.17	111.51	114.02	107.27	111	111.53	106.82	113.51	109.62	111.97	115.52	108.89	113.87	110.03	111.09	114.88	113	108.61	111.09	116.81	117.73	120.23	112.23	106.96	105.79	105.03	108.84	112.32	116.38	111.9	116.63	108.89	111.59	113.47	115.34	122.4	109.34	115.67	110.68	109.49	110.88
106.81	102.96	100.83	96.027	111.11	110.55	100.87	107.39	105.49	110.31	108.63	106.79	106.58	108.09	105.49	108.42	97.112	112.13	104.37	110.37	104.76	106.44	102.2	112.05	103.87	106.45	107.93	106.27	110.32	105.23	104.42	102.9	108.39	110.17	101.65	106.05	111.07	115.48	108.79	103.42	108.63	99.837	102.86	104.07	102.95	110.54	114.98	107.94	109.19	109.35
99.23	113.5	95.688	103.29	102.85	103.31	100.89	106.28	98.403	107.62	104.2	101.66	107.45	93.591	100.47	113.93	104.29	108.03	106.54	95.978	107.2	101.83	102.76	101.75	102.19	109.13	103.16	103.14	96.532	102.37	103.73	96.959	100.19	101.97	105.9	89.071	103.4	110.57	107.77	105.75	102.01	107.68	111.72	104.61	105.74	102.24	109.98	107.32	105.84	106.9
111.9	108.87	109.74	107.06	98.28	108.7	107.12	107.98	109	105.56	105.11	104.61	105.5	96.501	108.65	104.04	103.84	109.46	111.01	109.43	115.75	105.98	110.31	107.53	112.05	107.95	110.57	108.32	103.67	107.98	104.18	109.65	107.07	106.26	106.19	103.78	107.8	108.24	109.49	110.77	111.75	110.73	104.47	103.45	113.77	108.35	108.86	110.01	101.45	107.85
91.811	100.11	103.57	96.424	94.922	96.744	101.24	104.54	96.245	97.543	93.191	93.022	99.739	99.714	100.36	98.264	98.437	104.19	93.962	103.98	92.706	96.625	100.22	100.59	97.483	96.264	98.929	100.67	97.075	100.52	104.03	99.145	100.92	99.415	108.05	103.53	102.62	91.848	99.133	99.771	101.29	103.89	101.02	100.15	94.986	97.594	92.8	98.242	102.87	99.721
100.4	101.87	97.763	105.55	96.484	101.73	99.068	103.33	100.1	99.594	100.89	94.835	100	96.021	94.437	102.76	98.294	92.362	101.66	96.067	96.692	96.762	97.523	99.21	97.475	103.02	99.564	96.715	95.897	98.893	104.16	104.97	105.66	101.24	103.46	104.12	95.583	102.43	97.301	105.25	100.77	99.119	104.76	95.183	98.74	99.224	107.7	98.105	101.99	102.95
112.18	113.01	112.57	110.26	108.04	111.14	112.91	112.52	107.2	111.15	112.98	109.18	110.29	109.64	115.03	106.89	105.72	112.38	112.49	109.96	101.02	113.14	107.34	109.2	112.86	110.66	113.91	104.57	109.51	109.1	115.2	108.5	110.98	108.95	104.58	112.74	104.93	106.47	109.03	117.02	113.3	110.66	115.36	112.33	113.11	113.56	113.86	107.03	109.45	111.3
97.327	105.96	103.23	99.237	103.75	103.87	97.328	103.61	100.24	97.795	94.065	96.275	100.7	101.45	102.2	100.24	101.87	100.72	100.07	102.63	104.12	103.27	93.026	107.45	101.01	101.42	95.244	102.81	113.12	102.26	101.26	101.15	98.978	96.468	102.18	106.65	96.397	108.03	103.85	93.116	97.602	101.08	105.09	99.653	102.61	106.8	102.6	96.98	103.57	96.942
100.03	109.09	99.936	99.7	101.16	104.97	106.55	110.34	103.45	101.12	100.97	101.87	105.72	100.53	105.64	104.64	109.52	103.47	102.43	103.98	101.19	108.33	102.55	107.17	105.2	107.21	107.5	109.03	102.71	105.75	100.6	101.02	102.71	102.49	101.43	105.1	111.56	102.96	103.99	95.591	99.048	100.83	110.22	104.13	105.23	98.279	103.8	99.123	105	101.98
95.018	99.13	101.01	104.43	102.71	108.55	100.99	102.93	102.45	100.03	105.93	95.755	104.6	95.363	98.35	96.057	100.98	102.68	101.18	101.38	93.351	99.179	101.75	101.83	99.003	99.444	97.811	99.436	99.583	95.373	97.565	97.131	105.96	103.32	100.41	99.104	100.24	98.436	98.653	99.203	106.57	96.52	92.848	101.49	103.1	102.02	99.53	102.64	102.77	102.62
110.4	106.2	106.24	111.73	113.97	114.63	111.76	117.03	110.5	102.96	115.27	113.79	107.2	115.34	103.68	112.13	110.13	117.04	112.45	110.45	107.98	105.19	114.76	112.62	112.68	110.45	113.26	108.97	112.71	116.53	104.63	108.8	111.04	117.52	112.67	111.54	120.22	105.82	109.88	106	113.54	114.42	111.62	111.64	111	111.37	109.13	107.02	112.63	105.61
112.78	107.66	108.98	113.01	105.76	110.2	107.86	110.64	109.91	112.73	106.37	109.96	110.58	101.22	109.55	111.36	110.24	107.82	106.64	109.97	110.69	105.62	108.48	109.23	115.13	106.99	115.65	111.74	111.4	112.57	105.7	108.68	109.04	115.02	106.33	112.12	106.95	109.73	109.25	102.48	109.8	111.45	111.31	113.35	111.69	105.76	109.18	107.83	107.63	104.48
106.33	103.73	108.73	111.35	106.17	108.72	103.29	104.27	104.85	109.48	108.81	105.78	105.02	100.27	109.12	107.46	101.98	103.39	102.91	99.992	99.578	105.59	106.32	113.02	106.5	114.04	104.96	108.3	111.33	106.87	113.77	107.64	110.01	105.22	106.43	103.98	106.27	113.74	107.36	108.17	110.99	106.03	101.85	109.75	102.83	105.94	97.976	105.29	103.41	106.56
104.89	104	109.22	102.89	106.73	107.64	106.73	114.03	114	106.53	107.35	108.96	103.98	103.19	107.21	101.41	103.37	108	104.99	105.78	107.39	102.85	100.6	105.11	100.61	104.53	105.6	104.01	104.65	98.829	108.13	101.94	114.42	102.1	102.73	99.378	108.44	105.62	106.47	105.88	103.94	108.21	99.502	106.2	106.68	109.67	107.45	104.72	96.531	103.2
98.412	103.59	102.78	102.91	108.29	102.67	105.59	113.03	106.35	101.5	103.83	102.99	102.52	101.93	103.56	102.12	104.37	106.06	110.35	105.59	97.255	99.297	96.233	104.07	104.31	104.7	112.13	103.74	97.764	105.49	102.57	101.05	109.48	102.44	103.89	106.02	106.55	106.09	105.65	99.49	103.35	101.53	108.91	101.68	111.07	99.653	103.87	108.93	105.76	107.39
105.25	103.47	109.96	103.43	102.05	107.79	111.38	103.45	105.45	105.67	102.07	108.39	107.21	107.24	106.65	107.57	104.82	109.11	105.68	110.08	110.64	106.96	106.57	106.18	109.91	101.51	102.54	111.7	108.09	105.51	104.58	102.77	97.827	103.03	107.51	107.55	105.65	108.25	106.44	100.15	102.39	98.811	109.35	108.1	108.87	101.08	113.99	103.29	105.79	100.88
103.79	106.08	107.19	109.21	104.79	103.08	103.76	101.61	98.93	98.9	104.11	103.65	100.34	111.73	100.59	106.06	100.47	102.38	100.76	107.19	111.16	105.94	97.33	103.23	103.81	107.87	98.177	103.92	109.28	103.37	108.5	99.977	104.98	104.08	103.66	107.44	109.81	102.53	103.53	104.54	105.28	103.4	100.68	106.27	106.66	104.87	100.94	108.9	109.89	98.56
102.69	109.09	113.33	112.15	111.32	108.92	108.26	106.46	100.94	110.84	110.87	106.1	102.67	107.01	110.73	100.55	103.49	106.78	110.64	108.18	109.22	111.72	103.91	104.05	105.78	103.6	105.38	101.42	109.2	110.35	109.96	110.98	103.02	102.25	98.273	108.48	109.56	110.35	98.661	101.23	109.03	103.84	100.97	105.71	102.72	102.45	100.78	109.1	108.96	101.37
110.31	112.73	109.49	113.18	111.66	109.77	113.5	112.05	112.1	114.89	105.92	114.42	112.81	112.41	113.43	113.05	114.19	110.51	114.69	111.31	115.25	106.02	107.53	108.36	118.89	112.96	105.75	107.95	110.32	111.53	119.46	117.64	113.11	109.84	112.49	109.81	111.22	108.56	111.17	112.26	114.65	112.1	108.11	110.9	104.2	106.9	114.88	113.67	110.36	113.57
113.85	110.3	109.84	111.95	113.01	110.13	118.11	110.24	112.6	108.82	118.9	118.73	106.52	110.24	114.5	116.5	111.08	110.7	108.2	115.44	111	113.02	120.91	119.05	116.48	107.57	108.58	111.98	109.95	111.14	111.51	109.81	125.47	113.64	110.53	112.45	119.66	109.73	111.68	114.07	113.57	108.85	108.5	109.67	110	105.99	110.33	110.29	108.12	112.47
103	96.491	105.76	96.182	96.339	96.353	96.98	93.7	95.55	100.4	98.629	99.268	100.19	106.43	103.33	101.61	100.32	97.234	95.666	94.386	101.99	104.33	104.59	93.807	102.34	107.13	101.93	102.71	97.939	98.178	104.46	103.68	104.96	96.748	97.143	96.661	100.32	94.979	108.16	95.702	96.698	93.122	98.258	101.74	101.44	105.34	101.17	98.189	92.098	102.33
101.92	102.69	96.144	105.35	111.45	106.49	101.88	111.12	101.87	100.05	98.482	100.98	104.77	102.74	98.675	97.708	106.14	102.73	106.82	101.74	99.65	99.735	100.6	100.41	105.97	107.35	102.7	105.57	103.08	108.35	110.93	97.953	97.94	99.766	100.8	98.642	106.64	99.359	99.673	100.23	100.95	101.78	103.66	104.68	106.95	102.23	104.04	106.86	103.39	104.73
112.57	110.15	112.88	103.52	114.02	110.32	114.76	108.77	105.62	109.28	118.5	103.43	106.92	98.305	108.61	118.34	106.01	112.47	109.25	112.3	109.26	106.26	111.65	107.57	112.71	112.11	109.73	106.34	109.84	114.06	115.7	106.47	112.83	114.3	104.68	113.66	106.23	106.99	110.55	106.04	112.43	106.02	113.16	112.14	109.96	108.31	118.73	109.83	111.97	110
113.78	113.11	106.93	103.45	112.98	106.01	102.76	106.12	107.1	108.36	108.25	108.74	113.68	104.64	107.02	108.76	102.16	106.61	110.89	100.11	108.91	106.92	103.1	107.41	107.55	108.6	102.89	104.35	103.83	104.83	105.67	104.99	106.63	103.99	105.29	101.26	107.75	102.18	105.27	103.49	103.29	103.2	96.403	102.78	104.63	102.75	100.56	104.7	101.42	109.75
103.39	98.385	105.21	101.31	98.719	99.921	108.27	99.819	104.24	105.42	108.8	106.23	99.351	99.752	105.89	107.54	102.9	103.55	107.56	97.664	107.16	103.75	103.05	99.801	102.18	110.74	103.54	104.99	103.15	102.71	101.16	97.87	104.58	111.15	103.47	106.61	105.18	101.52	99.775	101.88	103.64	106.68	106.25	105.98	99.576	108.93	106.76	104.79	110.51	104.92
110.46	106.91	109.22	105.82	112.73	113.33	107.4	103.67	105.41	107.72	110.31	107.7	102.27	109.74	107.6	108.57	105.93	101.72	107.74	108.72	110.74	111.78	103.8	102.45	104.9	106.63	105.58	104.17	109.06	105.67	108.52	107.73	108.64	103.29	105.1	110.37	105.35	106.55	110.39	102.34	103.16	106.17	104.29	106.75	107.93	100.37	104.12	104.1	103.75	104.12
106.19	107.47	113.16	111.19	106.61	110.76	114.99	111.48	111.77	104.94	111.78	113.81	110.43	112.09	112.59	111.07	118.07	108.11	112.01	110.42	111.34	111.97	114.91	102.49	112.46	112.06	110.13	112.47	108.19	111.94	115.64	105.94	116.61	114.09	111.72	107.16	109.28	103.97	103.37	114.44	111.6	111.66	112.16	114.69	116.83	114.96	109.98	116.25	108.39	105.78
104.98	108.57	102.28	107.1	105.23	102.8	101.79	108.1	102.64	106.81	108.18	105.35	106.68	105.76	100.49	103.78	108.74	105.14	103.25	105.08	105.01	102.24	108.39	104.06	110.89	100.73	108.26	101.02	103.38	110.24	107.19	106.61	107.96	112.81	102.72	108.97	104.06	107.89	107.99	104.26	109.8	114.94	107.03	106.99	99.16	103.62	105.98	103.07	105.35	106.83
109.75	113.29	105.01	115.44	102.23	111.55	105.01	109.95	107.96	111.42	108.66	108.85	105.42	106.09	107.28	104.66	107	108.24	111.02	109.54	107.43	108.38	108.35	114.18	106.82	115.96	112.54	106.95	106.24	108.78	110.69	114.19	101.56	105.51	116.94	110.42	103.89	110.84	105.5	114.25	110.36	113.25	111.55	107.72	112.52	105.41	107.77	114.09	114.53	113.48
100.76	100.89	99.013	99.521	111.09	107.11	100.09	99.998	100.26	93.749	104.14	98.865	107.6	94.41	98.768	101.39	101	100.92	98.338	100.39	98.236	107.63	102.01	98.534	104.59	102.15	98.851	99.553	98.531	103.69	99.759	101.05	99.798	102.49	102.63	102.7	102.46	100.33	106.79	98.611	96.783	104.11	104.43	106.56	97.933	99.035	100.11	100.61	105.52	98.528
100.26	109.49	104.97	101.49	105.28	107.3	108.83	104.11	104.3	109.9	114.41	111.36	109.87	107.05	107.87	103.54	108.72	103.41	106.12	102.3	107.04	103.82	102.2	110.4	114.18	110.12	106.87	107.98	104.47	104	111.96	106.94	100.88	105.26	99.959	111.03	107.65	106.07	109.53	99.102	110.93	112.2	103.02	113.17	110.45	108.09	111.72	104.01	105.43	114.88
112.28	110.2	109.97	105.15	102.11	101.46	105.08	103.49	106.85	108.07	107.87	102.08	99.381	101.95	105.15	110	104.75	101.8	109.2	106.86	101.95	107.46	103.1	103.35	109.13	102.08	103.53	106.95	104.28	106.92	101.32	105.02	111.32	105.92	110.55	103.05	107.36	107.08	107.2	109.84	109.03	105.85	103.1	116.57	102.25	107.75	106.08	104.64	108.7	102.64
112.98	101.81	105.9	105.57	115.12	102.45	102.62	107.46	108.4	104.63	106.88	102.95	110.3	100.79	103.41	108.21	95.612	105.32	112.29	106.92	113.21	113.63	110.18	108.78	112.86	106.53	110.41	103.08	111.74	114.63	105.77	103.97	109.35	103.95	108.84	108.72	107.24	112.58	103.1	100.67	100.06	106.65	100.69	109.46	106.49	114.84	108.13	103.85	108.53	111.52
104.91	107.7	111.74	106.14	103.85	108.2	107.33	107.27	105.49	106.37	104.92	110.11	110.19	114.57	107.7	104.74	105.64	104.45	109.25	112.12	109.1	108.13	107.49	107.13	105.96	109.25	108.54	103.52	98.99	103.69	113.4	109.79	104.52	109.41	99.565	104.07	109.01	107.67	101.14	103.37	103.11	115.89	100.6	100.97	101.55	102.76	103.87	101.1	108.73	101.92
103.75	109.28	104.14	107.2	102.72	110.47	113.51	101.83	106.39	105.15	102.92	106.78	109.32	102.81	110.73	103.56	106.4	106.82	102.78	100.59	109.81	106.05	101.7	107.45	105.23	105.54	111.92	104.38	99.811	111.99	104.01	114.25	106.53	108.43	101.69	110.2	109.13	104.89	101.23	105.13	105.99	102.58	105.11	107.1	101.62	103.42	108.23	104.49	107.89	106.63
109.05	110.49	108.05	105.92	110.33	101.51	101.75	108.08	99.96	104.07	105.83	100.13	106.74	108.51	104.45	105.08	104.04	99.987	103.75	101.26	104.9	105.61	100.99	102.51	102.68	103.36	104.77	101.65	104.72	103.78	109.44	95.027	107.55	100.48	105.59	100.24	107	104.98	103.02	105.4	102.12	107.01	104.29	104.81	105.72	101.94	109.7	103.46	105.08	105.85
111.8	105.54	110.15	104.66	109.92	104.93	108.54	106.78	112.05	108.62	104.93	111.26	103.99	103.63	112.67	105.63	106.42	106.98	111.46	102.84	105.13	102.1	104.7	103.98	106.48	108.88	103.12	103.77	105.34	110.67	106.23	108.97	108.08	102.32	106.69	106.16	103.64	106.97	110.72	106.52	103.17	110.89	108.92	107.08	106.83	100.5	111.82	110.21	101.92	106.71
106.4	105.32	110.27	115.23	103.43	104.93	104.59	99.81	103.59	99.748	104.3	101.51	102.95	105.98	106.08	104.33	106.69	104.98	108.41	103.21	108.13	103.06	107.84	106.33	105.16	103.11	104.15	103.39	107.38	103.11	106.83	103.81	106.36	106.66	107.75	101.61	104.03	91.775	107.37	105.96	105.08	105.22	104.37	101.79	104.63	107.73	99.641	97.961	105.14	106.45
115.2	110.11	112.44	121.7	116.6	114.15	117.26	111.26	115.14	117.27	120.13	117.62	115.79	114.33	113.98	118.99	118.46	110.39	115.42	115.77	116.36	114.88	116.71	113.66	113.82	121.55	117.95	117.87	122.47	115.61	124.83	118.46	119	117.8	119.83	122.35	116.54	115.36	115.12	116.33	119.72	117.14	120.69	113.87	113.67	117.7	115.71	118.97	118.33	114.74
116.46	108.2	117.2	113.78	115.65	108.62	111.28	112.05	111.44	111.89	113.29	110.17	119.71	110.8	118.96	111.38	113.71	107.9	112.55	111.2	114.94	110.1	114.3	108.33	111.13	110.31	108.05	113.06	111.84	111.76	107.94	115.3	110.52	113.64	116	111.62	115.47	107.52	114.92	114.86	117.21	105.17	107.26	108.65	111.56	109.39	105.3	105.34	113.21	114.46
108.78	105.23	107.87	104.12	104	109.24	108.57	105.44	106.09	103.35	107.96	107.99	108.65	110.26	104.94	109.19	105.36	112.73	103.99	103.46	107.55	103.59	110.82	113.46	104.33	93.951	103.16	105.08	107.3	104.37	111.86	108.49	104.51	103.26	112.94	106.45	107.48	109.51	108.73	105.78	108.97	108.5	94.872	100.84	110.02	105.06	106.92	106.2	105.27	107.95
109.84	109.95	115.85	108.46	107.77	113.76	107.75	108.96	112.95	111.27	111.21	115.9	112.65	111.81	109.08	107.49	107.83	107.65	112.52	115.94	109.64	114.14	105.04	108.67	114.02	111.74	109.79	108.93	109.98	106.24	114.5	110.18	107.76	112.52	116.45	113.59	114.68	112.15	109.63	104.15	115.65	112.82	111.3	110.1	111.06	112.13	109.98	116.25	112.53	104.84
97.008	101.98	97.636	96.941	103.45	103.94	102.86	98.594	94.223	101.96	99.37	95.835	98.863	96.775	97.714	97.503	103.65	103.2	102.57	99.865	94.86	94.055	99.396	99.355	103.71	102.82	99.367	95.944	96.765	94.793	104.26	100.41	97.818	96.528	95.277	98.131	100.3	99.277	94.86	94.592	99.099	98.617	93.046	100.2	104.83	95.191	103.55	104.52	99.485	101.06
112.56	116.01	115.71	109.98	104.21	112.46	112.69	106.39	113.4	112.44	114.79	110.78	111.79	112.55	103.57	109.6	111.07	114.74	110.8	111.74	110.51	109.87	115.87	110.53	113.32	114.2	106.74	113.13	113.06	114.48	116.36	107.26	113.88	107.03	114.95	122.71	114.42	107.22	110	112.76	113	114.51	110	111.37	115.03	107.54	105.35	106.89	114.53	113.2
98.955	100.64	104.72	100.16	101.45	103.19	100.35	96.064	96.667	99.837	102.94	98.943	103.1	101.61	99.186	98.801	101.98	102.09	96.197	100.06	103.92	103.32	109.8	99.117	106.33	100.8	97.834	98.222	94.986	95.727	99.998	94.37	100.04	104.07	99.362	98.758	97.428	100.33	97.655	96.978	95.535	100.13	101.54	98.398	97.208	98.053	99.333	104.34	94.571	98.234
110.62	106.01	110.97	108.59	113.33	111.19	104.53	111.91	107.67	108.6	103.56	102.78	101.76	111.48	103.65	104.38	104.9	101.55	108.11	104.69	111.41	103.05	107.62	108.11	105.05	104.71	104.37	100.45	102.83	108.2	103.17	104.87	110.06	108.31	105.23	106.39	106.53	103.72	106.99	102.04	106.27	106.24	109	106.13	99.863	104.89	105.33	108.77	103.77	106.55
107.27	114.64	105.19	105.62	112.42	108.78	109.14	108.94	112.05	104.93	101.88	105.58	109	104.66	97.597	106.75	108.46	108.3	106.38	101.18	105.86	101.81	110.98	100.72	107.21	111.06	105.04	106.32	104.79	102.47	110.34	98.413	110.26	107.47	104.71	103.88	110.09	110.56	113.5	108.46	109.07	108.23	100.83	104.95	105.77	101.57	101.94	106.22	104.31	105.68
99.388	99.615	99.598	104	103.16	97.538	109.57	99.148	101.49	105.52	102.84	98.825	103.94	99.235	103.28	96.197	103.64	101.49	97.366	102.83	94.363	100.19	97.243	103.95	99.352	101.6	101.03	94.192	101.56	104.27	96.801	103.89	101.83	102.2	92.894	98.438	92.683	96.972	96.962	99.002	98.137	97.315	97.64	94.06	101.49	100.34	101.55	99.404	103.53	101.63
104.95	102.1	101.36	109.86	109.16	110	110.5	106.11	104.24	104.8	110.14	109.07	107.13	105.2	101.65	106.18	102.13	115.06	110.25	107.97	105.09	107.13	104.04	104.09	100.42	100.92	105.73	101.81	108.98	103.2	107.79	96.203	101.62	109.25	107.55	107.57	106.52	104.41	108.17	99.47	106.67	105.47	110.96	104.27	98.357	108.25	101.37	109.25	107.6	107.68
110.23	104.26	112.63	104.19	110.53	105.99	100.56	111.67	97.886	107.26	109.83	105.22	107.39	101.77	107.6	113.61	97.895	109.36	106.25	106.64	106.54	104.29	108.47	108.45	107.24	104.86	104.26	110.82	105.06	104.79	110.87	101.41	109.16	104.08	109.68	102.92	97.933	109.1	106.09	105.56	105.33	105.42	104.25	105.27	105.07	105.34	100.8	104.35	102.85	108.48
108.66	105.55	103.86	104.1	105.42	105.28	110.54	108.79	105.18	103.23	104.33	102.44	102.94	107.49	106.55	105.86	107.58	107.75	104.53	103.84	110.97	101.79	105.75	104.74	101.83	107.37	111.21	111.21	106.16	103.74	104.17	107.73	103.04	110.43	103.13	108.16	107.34	105.11	109.76	106.21	108.35	108.41	109.88	102.85	105.36	108.96	107.03	108.55	106.06	113.27
100.86	104.92	105.98	114.66	107.46	104.05	108.37	108.69	106.08	112.06	112.46	106.78	108.17	106.49	101.44	108.39	107.03	106.35	102.07	100.58	104.54	108.59	106.27	104.25	110.19	109.44	109.24	103.46	108.32	100.32	100.52	104.14	107.45	101.33	104.98	98.986	113.65	106.3	102.93	108.83	106.78	106.79	110.67	105.74	108.29	103.57	103.96	109.86	101.81	100.8
103.1	107.39	101.02	102	103.95	98.323	104.18	102.1	108.28	105.95	108.54	106.46	109.9	103.26	103.42	103.15	104.08	109.29	100.55	103.91	105.02	100.74	95.216	96.696	107.89	106.4	109.06	105.38	100.86	101.77	102.82	102.17	101.28	99.787	108.26	100.7	108.44	109.04	105.95	102.44	101.15	104.96	102.7	101.05	100.32	105.19	106.7	101.98	103.52	109.47
103.14	113.78	106.55	109.94	112.21	102.65	112.01	96.675	109.4	109.26	102.55	108.57	110.14	107.3	106.07	112.38	105.07	110.28	112.71	101.09	105.44	106.62	109.29	108.16	107.92	112.24	103.33	109.25	108.36	103.91	101.51	110.07	109.81	109.23	105.53	105.48	101.61	108.43	101.93	100.36	102.21	109	104.53	114.46	108.82	104.24	109.82	104.76	111.3	105.96
99.639	111.02	109.35	105.75	104.39	101.99	109.26	102.41	109.55	105.2	101.08	105.15	111.43	106.46	108.45	108.7	111.59	105.7	101.59	108.18	100.06	106.49	104.18	107.11	107.59	104.3	105.35	107.88	105.3	99.017	108.13	105.34	108.72	102.44	103.81	111.72	105.18	104.52	100.79	107.4	99.779	107.98	114.02	106.57	107.94	106.86	111.41	101.52	108.68	106.04
104.98	101.09	107.07	101.04	106.36	105.23	105.83	106.29	103.08	101.64	103.94	106.99	101.54	103.88	105.6	103.33	105.87	103.1	108.36	104.42	102.5	102.14	104.68	105.4	100.36	109.68	109.05	107.94	103.94	108.75	109.97	101.97	100.99	106.7	109.13	109.6	106.28	102.25	100.95	102.07	104.72	111.72	105.58	105.04	98.825	109.74	98.267	103.54	113.32	106.21
117.85	111.09	117.03	110.34	110.89	116.23	113.62	111.28	106.8	111.14	116.98	113.6	108.19	112.25	109.79	113.01	113.3	112.05	115.27	113.63	111.8	108.63	112.93	117.32	105.09	111.83	111.18	105.28	112.18	115.65	114.59	108.16	109.92	107.24	113.98	107.44	120.08	108.24	114.14	113.03	109.13	109.76	109.49	109.94	107.97	113.48	105.29	113.36	112.95	112.03
120.94	121.97	122.32	117.85	114.54	119.56	111.76	120.66	115.11	121.79	112.72	115.08	113.26	116.8	118.55	120.65	117.45	117.79	118.48	106.64	107.05	114.55	111.64	122.39	110.3	117.26	110.92	115.22	115.34	116.83	119.79	112.21	115.26	113.63	120.83	113.03	113.85	121.58	120.74	110.8	114.86	113	115.75	109.42	123.72	114.44	116.16	117.31	115.69	113.54
105.13	103.77	109.49	104.06	109.74	97.291	107.5	103.29	95.831	98.284	109.14	109.16	103.86	105.87	106.5	104.58	96.505	99.993	104.02	105.62	103.16	94.047	104.21	105.86	106.92	107.66	97.542	102.68	104.61	100.43	104.61	107.37	107.05	100.86	109.36	104.97	102.39	106.58	99.193	112.34	101.06	101.69	101.16	97.946	103	106.66	100.84	107.96	111.92	103.19
106.64	113.08	108.52	109.49	103.87	109	96.172	113.12	110.62	109.32	111.98	111.32	109.7	115.45	107.88	114.77	110.17	107.3	109.87	109.54	111.32	105.12	115.78	113.3	107.43	111.83	113.99	114.06	113.6	109.4	112.76	101.28	112.72	104.42	107.49	113.52	111.24	114.16	107.37	109.68	108.23	107.29	115.57	109.64	110.36	107.51	109.49	110.3	114.6	108.69
118.44	117.75	111.9	109.52	115.42	113.91	109.43	107.2	112.54	117.02	105.57	102.27	116.84	113.19	110.17	112.66	110.12	116.69	102.39	112.29	112.3	107.67	114.41	113.81	108.99	110.7	109.24	104.3	111.89	111.43	104.97	114.48	114.98	111.91	105.4	111.52	109.01	106.32	112.45	116.74	112.98	113.05	104.5	115.93	114.3	117.05	111.56	107.62	113.96	108.17
107.68	114	108.41	112.83	116.81	111.83	107.84	115.47	115.85	109.71	115.64	110.12	107.43	108.16	114.42	103.74	106.71	110.25	120.56	108.87	109.19	112.58	115.56	113.17	104.05	107.08	104.61	110.31	103.44	108.41	113	108.66	110.31	105.02	115.92	112.5	109.71	112.76	113.97	112.27	110.63	107.64	107.42	113.53	110.78	113.59	111.32	109.1	112.32	111.32
102.78	103.74	102.17	99.378	96.783	103.23	98.097	101.79	98.192	101.53	102.57	95.281	101.97	97.849	95.692	101.86	102.37	106.57	98.27	100.82	110.07	100.24	95.17	96.78	97.413	100.56	104.16	102.37	98.93	103.01	102.81	101.76	97.198	103.08	102.56	104.7	98.049	99.651	96.249	100.93	94.105	101.11	108.77	104.76	104.5	108.57	100.5	104.11	98.302	102.92
113.51	110.99	107.25	103.17	115.2	112.64	107.45	116.08	107.09	114.12	114.61	114.36	110.23	108.53	115.17	119.73	110.79	112.36	107.37	112.05	121.8	111.58	109.69	107.06	111.27	112.89	106.43	115.38	110.25	108.18	110.85	117.43	108.63	110.21	109.98	114.85	117.17	109.34	111.16	113.86	111.87	113.16	112.15	106.12	112.28	107.58	114.99	108.37	108.73	106.22
115	114.63	113.94	111.07	110.06	115.59	106.55	113.54	113.17	109.46	111.84	117.06	110.48	114.27	103.8	114.64	111.46	107.24	111.42	106.21	106.75	100.91	117.38	111.5	115.23	113.8	113.27	110.5	111.41	115.69	110.35	111.29	108.72	106.94	115.81	113.22	114.06	113.35	109.73	118.4	111.03	119	110.2	109.77	105.18	108.36	112.77	116.37	103.38	108.04
118.02	108.92	109.03	106.05	111.08	111.02	108.63	109.17	113.62	108.07	111.29	111.41	108.73	111.3	110.32	107.71	119.08	106.82	110.63	114.3	112.87	113.98	107.25	107.68	108.61	110.8	108.74	108.86	107.96	110.9	115.72	114.86	112.85	107.8	114.94	112.96	113.1	111.65	112.9	109.29	108.29	109.51	107.97	112.28	114.63	100.21	104.74	106.85	108.57	107.15
107.21	96.152	96.342	102.28	99.042	104.29	101.44	99.503	104.89	101.29	104.93	101.59	100.1	100.76	102.34	104.19	97.88	101.65	98.659	97.325	101.69	105.12	97.337	99.519	104.01	103.95	103.12	104.88	99.842	99.557	97.797	100.4	99.841	103.7	105.73	97.451	105.62	101.57	99.141	101.48	101.07	96.748	101.3	99.447	96.817	97.637	104.79	101.38	101.15	104.45
106.6	104.04	101.83	107.62	111.14	102.79	108.54	97.629	100.15	104.67	103.46	106.9	100.56	98.201	103.51	104.55	107.27	108.47	105.55	101.7	106.05	109.01	108.78	108.63	107.46	102.92	108.04	107.92	107.61	106.19	102.38	105.41	111.04	107.28	107.99	108.42	106.69	104.37	108.27	102.71	105.37	103.41	103.84	100.21	102.95	98.698	101.74	106.01	111.49	102.5
99.155	94.429	97.34	97.391	102.46	97.702	99.339	100.51	106.97	102.12	102.32	96.335	99.24	99.586	102.57	90.653	98.865	99.699	102.57	105.52	100.85	100.85	99.223	99.726	103.84	96.308	100.48	102.57	100.55	96.293	103.32	104.69	104.92	99.001	99.23	94.497	99.313	96.503	100.32	95.482	99.769	102.45	108.54	101.83	102.07	94.242	103.2	104.74	100.14	99.159
100.31	110.26	107.77	108.83	108.02	105.37	105.51	107.76	106.55	107.04	103.28	108.07	107.54	107.01	107.16	107.05	100.72	106.07	105.5	102.82	105.06	106.46	103.47	104.45	103.62	104.32	108.63	105.1	107.9	116.32	104.53	102.36	107.99	106.11	105.79	100.62	106.14	102.11	102.93	107.4	107.03	111.72	102.57	104.94	105.62	104.22	111.21	106.04	109.75	100.93
103.72	103.82	103.48	96.132	104.41	104.62	99.378	106.79	94.3	101.53	99.894	102.69	102.54	99.08	97.025	106.27	97.552	95.043	99.846	102.48	97.879	97.946	101.94	102.69	103.88	95.663	99.034	103.17	102.77	95.991	98.861	98.181	101.59	94.01	99.032	101.58	96.253	95.218	106.58	98.511	100.83	97.886	105.57	101.77	102.54	104.45	101.12	101.41	106.04	99.979
111.31	105.29	101.88	101.65	99.024	107.54	106.87	105.03	100.59	107.79	101.8	108.84	106.31	102.78	106.13	104.94	103.44	109.21	107.37	105.44	108.67	100.07	101.58	106.17	102.73	103.9	106	99.547	101.92	102.36	104.06	104.96	106.33	107.67	102.27	106.57	102.79	113.52	102.14	103.17	105.31	105.48	105.16	100.88	104.55	110.93	98.423	105.12	97.438	106
103.86	104.87	109.5	104.53	100.94	100.95	109.34	101.86	112.58	113.52	103.17	105.47	102.43	110.38	101.59	108.06	105.25	115.01	98.963	103.16	103.71	106.72	102.54	110.3	105.36	104.31	106.87	107.4	105.92	105.92	109.87	108.11	108.06	106.16	106.43	103.8	102.46	111.49	107.85	101.13	107.09	99.095	102.62	104.61	102.17	104.1	105.03	106.54	109.31	110.83
104.76	100.48	102.87	98.673	107.33	98.189	98.89	102.71	101.77	102.27	97.83	97.842	99.837	105.76	100.73	100.45	101.24	94.311	101.72	97.609	99.193	95.157	106.74	108.85	104.42	102.22	98.506	100.46	99.099	91.475	101.66	95.591	100.5	102.69	98.83	99.776	99.093	103.02	102.18	99.339	100.31	96.477	97.49	104.82	95.15	98.98	102.38	98.151	97.354	96.523
113.42	109.25	112.66	113.92	100.62	111.27	111.57	111.44	110.39	116.1	114.86	104.13	108.32	114.34	109.17	112.5	111.98	107.21	107.64	113.32	115.68	119.25	108.29	115.33	108.17	115.9	115.78	116.98	107.5	115.03	115.87	113.57	109.79	112.78	113.09	111.84	113.91	106.34	110.59	109	109.77	107.84	111.08	111.39	112.05	111.16	112.16	106.37	113.05	114.92
105.69	106.03	105.52	104.72	110.77	110.84	105.97	103.09	109.28	101.64	108.21	102.92	105.15	106.81	107.42	109.13	109.55	104.36	101.89	109.65	111.01	107.86	107.24	104.72	105.19	109.54	107.1	106.58	112.59	104.57	107.97	103.97	102.56	109.47	103.77	104.82	106.46	109.1	108.07	112.87	106.6	105.49	103.27	114.15	103.72	101.83	101.32	103.42	110.32	107.88
110.39	114.69	112	113.25	116.14	107.97	115.78	116.14	117.28	111.82	115.57	111.95	106.88	105.61	109.58	111.81	108.36	116.64	118.99	106.83	107.82	109.84	108	108.95	106.62	117.37	109.22	109.47	110.57	110.84	111.81	107.91	107.06	107.89	109.67	118.8	109.95	109.17	111.07	114.34	112.23	111.52	110.75	107.85	112.91	112.55	110.82	111.33	109.56	114.08
108.1	112.99	112.23	104.82	115.39	109.01	115.91	111.47	114.21	103.15	113.35	111.11	112.82	108.08	114.53	112.74	104.66	111.16	110.76	110.3	103.21	118.48	116.39	109.37	105.8	106.06	108.87	109.87	108.89	118.55	110.37	115.3	115.64	110.45	106.21	108.87	118.75	115.63	116.37	115.03	113.14	112.3	105.06	108.26	115.3	107.74	113.84	108.35	104.31	111.29
114.07	110.18	114.11	116.12	113.28	111.88	111.51	114.58	114.67	112.03	116.39	111.87	116.43	115.34	109.13	111.17	111.52	120.8	104.32	110.92	108.79	110.37	110.77	111.6	111.44	110.25	112.23	110.28	108.44	112.22	112.63	115.26	109.77	111.86	114.34	115.27	107.4	114.6	118.67	110.35	118.34	110.05	107.05	108.66	112.59	114.68	112.69	114.03	112.61	111.71
110.61	109.5	102.4	105.35	107.81	110.72	104.62	103.25	106.01	108.03	102.59	110.41	108.91	109.6	101.83	104.08	107.39	97.94	103.61	110.4	102.8	104.45	103.04	108.7	101.31	107.42	105.68	103.86	101.69	108.45	107.43	100.85	104.58	105.38	104.95	107.84	106.78	109.65	104.45	100.54	107.34	109	106.26	105	110.63	106.61	106.82	109.84	101.31	108.99
100.85	109.35	100.92	112.37	108.59	111.63	107.06	109.77	108.54	107.19	104.63	106.33	103.84	105.58	99.533	105.88	108.66	110.45	105.21	104.17	103.66	108.31	108.66	106.14	108.86	104.31	102.26	111.49	100.01	110.34	110.32	109.47	104.96	105.34	107	104.54	103.64	102.41	108.89	105.22	103.32	106.14	110.14	102.27	112.78	104.33	103	104.62	104.03	106.07
105.87	99.567	110.2	104.65	104.94	104.53	101.75	104.57	101.74	100.6	104.26	103.87	109.53	109.34	100.46	106.23	105.69	108.31	107.77	103.85	102.1	110	106.23	100.81	103.81	102.26	99.512	106.01	104.36	102.35	101.95	104.25	107.74	103.9	102.76	106.21	99.585	102.1	107.06	105.77	105.52	102.37	109.68	109.16	100	103.69	105.58	101.46	105.54	107.23
116.16	120.09	112.73	114.66	122.99	116.18	117.78	123.08	118.07	114.23	120.27	119.44	118.68	116.21	126	122.71	113.67	110.26	112.99	116.41	115.9	117.75	113.06	115.43	115.6	122.65	123.07	115.96	116.53	114.27	116.35	119.23	119.84	121.32	122.54	117.79	117.62	115.8	116.12	115.89	116.46	118.87	114.13	118.61	117.56	118.43	114.97	115.86	120.88	118.92
120.93	115.35	120.15	119.92	117.33	112.34	117.59	116.99	116.94	110.25	114.42	114.91	110.59	118.35	120.71	118.84	115.88	119.09	120.89	113.69	117.09	113.14	120.16	112.09	123.9	115.32	114.01	120.52	118.13	111.95	114.78	118.54	121.88	124.52	116.69	119.07	121.57	117.68	119.23	116.41	113.69	116.68	124.34	117.35	111.03	120.27	121.63	116.89	116.04	123.16
103.03	102.08	102.93	102.3	103.42	107.14	105.75	106.95	110.93	106.72	103.27	108.58	97.694	104.46	105.77	105.08	104.27	100.36	104.48	106.75	102.82	102.1	102.1	107.84	104.26	101.76	111.83	106.09	103.23	100.59	95.523	105.14	107.13	108.4	105.66	103.94	105.2	98.009	101.76	106.77	101.17	97.782	101.35	99.849	99.684	104.99	99.342	104.2	112.28	106.2
113.16	114.16	108.27	109.1	106.26	112.2	116.76	113.47	106.74	108.3	108.26	115.07	110.6	112.56	113.3	108.22	103.75	109.94	109.21	109.84	106.56	116.94	112.55	110.61	110.17	117.01	108.66	113.06	116.44	112.27	109.11	110.34	108.01	117.35	113.9	116.69	105.61	110.13	111.25	111.43	113.26	109.22	111.08	113.65	112.26	108.65	111.02	108.34	108.44	113.6
101.07	111.77	110.06	102.27	101.86	100.8	101.97	107.33	110.16	103.92	103.49	107.91	108.26	106.46	104.1	107.92	107.77	103.2	102.08	107.53	110.11	109.68	106.41	99.263	105.58	98.275	101.7	103.31	106.23	99.495	107.88	107.16	108.62	104.78	108.84	107.61	101.44	100.89	109.3	107.61	106.14	106.41	104.32	110.56	105.72	108.61	106.55	110.6	108.43	108.48
113.9	106.84	104.19	98.509	110.03	110.28	106.25	102.55	108.22	103.1	103.02	106.28	109.96	110.57	107.12	106.52	102.48	108.13	101.92	107.48	102.78	104.74	109.76	110.53	105.08	102.68	108.59	109.09	96.001	110.33	103.28	112.08	108.66	113.6	105.68	103.24	109.18	104.76	104.88	104.32	108.13	107.75	101.17	101.53	99.013	103.07	104.25	109.33	106.74	106.62
106.96	108.42	105.93	105.56	110.53	111.27	105.74	102.49	101.92	97.493	104.32	104.79	109.23	102.6	109.07	109.57	100.64	100.51	108.81	105.07	103.32	102.64	104.89	113.24	111.59	108.16	101.76	113.06	103.73	106.59	108.23	108.87	114.48	113.36	105.92	106.26	109.64	102.43	109.53	101.16	111.29	101.93	107.54	109.91	103.91	108.13	107.98	100.54	104.55	108.17
106.45	110.89	106.97	99.295	108.21	107.36	99.151	104.03	108.36	104.75	101.79	103.08	101.29	107.11	110.77	109.83	109.07	102.72	103.04	103.03	105.71	104.52	106.91	100.79	109.81	104.92	105.55	102.98	103.22	109.74	104.24	105.17	109.53	104.42	105.78	106.6	109.3	107.81	105.87	106.04	103.21	97.749	106.35	106.27	106.81	105.04	107.11	103.34	101.88	105.28
104.71	108.14	110.6	99.694	109.02	108.5	105.35	108.16	106.89	108.6	104.33	103.81	105.08	103.05	107.83	104.62	101.91	103.74	105.38	111.82	105.32	99.705	115.06	99.971	108.9	106.13	107.6	104.39	103.43	101.35	106.6	106.8	104.26	106.38	103.8	105.72	105.33	111.42	102.83	106.11	103.66	103.3	105.48	104.81	105.53	100.03	110.86	104.76	105.38	103.32
97.875	102.75	105.07	101.73	96.581	103.48	99.384	96.179	97.639	99.81	100.7	99.936	92.85	105.15	102.03	107.06	101.55	98.208	100.44	91.505	99.766	93.871	101.32	103.27	100.72	104.65	101.64	99.486	94.757	99.096	104.03	103.41	99.83	99.264	100.04	101.54	96.766	99.265	99.769	96.67	99.932	97.044	111.27	96.504	102.21	99.287	101.66	106.17	99.936	100.43
99.192	99.532	100.8	94.397	98.932	100.27	102.04	100.85	104.43	93.037	95.04	95.52	98.234	97.981	92.55	101.3	99.273	107.61	100.85	102.61	100.79	101.32	98.247	98.491	104.41	101.11	105.49	99.985	104	99.86	97.852	99.139	97.808	101.27	100.39	97.214	94.702	96.847	97.829	100.46	99.235	99.903	96.985	101.18	92.918	99.342	98.066	100.71	96.489	102.46
109.8	103	107.12	107.27	98.574	114.02	101.92	108.37	108.47	111.01	115.99	106.51	104.97	110.01	111.19	110.76	109.76	108.29	106.23	101.24	105.02	105.31	107.36	104.08	110.45	107.16	110.44	104.09	99.188	105.78	105.83	103.9	106.86	112.27	112.95	106.53	100.4	109.15	107.5	109.18	103.85	106.03	117.51	109	110.23	102.59	106.25	103.47	105.81	106.79
110.44	118.27	111.37	108.17	115.64	111.17	112.45	114.21	110.39	116.12	115.43	107.07	112.78	112.57	108.53	117.79	103.15	111.66	110	108.95	114.77	109.68	117.32	115.6	110.62	110.56	113.15	110.98	114.85	110.71	110.62	113.58	118.53	112.11	104.81	110.59	115.5	115.22	117.49	112.44	114.22	109.6	106.62	104.5	111.67	110.59	115.92	109.34	114.11	112.98
106.37	104.74	113.38	105.87	109.61	109.49	103.69	115.42	110.1	109.13	104.9	108.58	110.28	107.33	110.1	113.51	110.2	111.79	111.48	118.18	102.4	115.15	110.05	109.06	103.89	110.19	107.86	109.82	113.23	110.04	109.3	110.82	107.67	106.99	111.37	111.22	105.27	103.01	114.29	107.63	113.77	113.75	105.33	106.1	107.94	110.25	109.49	111.03	108.7	107.45
106.74	102.72	105.05	95.196	109.26	113.75	104.78	109.27	106.44	107.55	112.18	103.75	104.61	108.16	108.11	103.13	110.48	102.05	102.86	103.11	102.51	103.75	106	104.58	107.26	101.91	102.54	110.92	101.36	106.83	107.17	103.94	113.45	107.95	104.69	111.91	101.64	106.85	106	102.85	105.09	102.7	104.84	110.77	110.21	104.56	105.77	109.01	106.4	106.53
114.75	117.11	110.62	111.62	119.44	115.73	124.12	120.79	112	114.32	123.3	117.19	120.46	114.56	118.24	111.75	118.77	112.49	115.85	115.41	116.37	119.39	115.62	117.77	121.3	116.42	110.26	119.74	109.42	116.38	117.74	112.04	117.97	118.79	120.96	113.8	109.5	116.81	121.36	119.25	116	116.93	113.48	120.72	115.58	117.65	120.47	120.72	111.79	119.12
102.31	98.025	96.145	96.23	104.14	96.763	105.64	98.633	105.03	97.545	97.798	101.69	103.35	99.142	92.098	99.462	100.76	99.064	91.828	100.68	97.558	95.191	102.09	100.11	101.01	100.14	106.01	99.454	99	97.491	100.1	107.87	97.466	106.34	101.58	103.24	101.63	98.972	102.87	100.12	94.633	95.678	101.48	91.641	98.925	103.34	93.559	104.01	104.44	93.426
108.29	103.48	97.776	103.85	106.26	105.71	105.38	105.01	99.966	101.78	113.38	105.18	109.45	109.37	104.65	107.88	109.72	100.48	106.32	100.98	102.38	102.53	107.12	106.23	102.78	105.78	114.11	104.14	108.21	108.85	111.62	105.75	99.001	104.44	107.6	105.98	103.79	105.36	103.25	103.52	109.06	102.8	103.14	109.2	104.42	105.58	106.32	107.88	108.8	98.746
100.31	98.842	106.88	103.22	102.59	102.35	100.81	108.58	103.34	103.18	101.36	103.19	102.64	100	108.49	105.17	106.46	97.596	105.24	103.74	102.61	107.18	109.19	100.55	102.86	104.18	101.39	104.3	105.86	107.22	110.99	104.36	108.21	104.58	103.32	106.24	111.22	102.26	100.64	107.27	99.53	107.75	105.01	104.32	99.992	108.9	105.16	99.281	110.37	107
105.32	106.87	103.1	109.86	103.21	103.89	106.33	107.84	110.29	105.35	101.77	102.18	109.08	103.66	102.39	106.9	101.43	105.18	105.07	100.27	109.66	105.28	101.33	108.13	105.14	106.56	105.71	105.22	107.6	104.19	104.32	104.33	105.32	105.49	104.14	109.18	102.01	106.34	102.11	107.59	104.86	104.88	112.16	106.91	106.64	109.7	99.105	107.06	106.23	102.28
98.272	101.75	103.01	98.011	97.959	92.27	95.379	95.895	102.05	95.156	101.19	96.186	97.283	105.62	101.91	98.671	100.5	96.767	98.313	93.98	101.86	99.149	100.86	104.5	96.956	99.874	102.14	99.444	92.507	98.157	96.994	96.934	101.85	102.7	98.417	96.91	101.21	101.77	101.63	106.26	97.84	101.13	101.55	102.06	100.64	102.98	95.986	100.96	103.93	103.42
108.75	108.32	106.72	105.04	106.06	100.17	108.86	102.87	108	103.23	106.99	101.89	105.83	106.05	103.54	107.56	103.14	107.04	104.07	104.85	107.43	107.62	105.5	107.91	108.77	105.65	110.63	115.41	104.47	99.792	106.85	102.42	103.38	108.23	105.13	105.88	107.07	106.51	101.65	104.05	105.96	108.09	106.49	100.65	105.37	107.82	108.86	103.52	108.29	103.91
109.61	110.44	108.03	114.32	107.05	113.56	112.27	110.07	112.65	115.54	118.61	115.6	109.16	120.05	112.75	111.83	113.1	108.56	112.03	109.05	112.94	110.57	111.36	112.23	111.34	107.41	109.45	113.44	109.68	112.28	107.21	108.42	107.5	111.08	108.6	109.13	110.73	117.13	109.77	112.46	108.9	119.44	110.62	115.65	111.63	103.66	110.09	111.17	115.95	114.48
107.69	103.4	107.83	109.08	112.23	103.76	107.6	109.83	104.03	101.18	104.67	104.67	109.2	103.85	100.77	111.94	106.16	100.09	102.43	106.01	104.18	105.89	109.6	106.74	106.95	103.59	113.83	109.88	104.6	104.98	105.27	104.64	100.08	105.68	108.96	106.02	108.22	107.59	100.47	103.48	103.87	109.08	104.09	112.67	105.48	104.77	109.01	105.14	104.97	103.47
93.844	102.6	109.1	99.115	98.649	98.486	96.697	94.723	101.03	100.94	100.52	96.498	91.412	102.47	99.454	93.381	97.955	97.638	103.96	103.13	99.299	104.23	99.699	99.483	99.762	101.9	102.18	94.177	99.758	100.97	101.48	95.603	98.101	94.578	99.661	97.39	106.39	98.595	95.237	96.848	102.31	102.9	96.977	97.484	98.634	98.005	101.53	89.395	99.267	105.23
100.07	100.38	104.24	94.304	104.61	106.64	100.04	101.33	102.88	99.179	105.09	104.45	97.609	101.57	102.36	102.97	104.3	102.22	101.25	98.978	103.18	110.52	103.85	97.153	106.73	101.41	103.18	101.72	106.09	103.28	102.29	98.666	104.7	100.39	104.43	110.97	109.27	104.18	108.18	103.93	105.77	100.57	103.2	103.61	102.19	102.24	96.883	96.334	103.52	102.33
106.61	103.28	105.1	103.08	103.1	107.52	109.14	105.79	108.19	104.44	103.1	102.23	102.45	95.599	106.98	109.09	102.66	101.17	102.76	100.94	104.11	97.263	102.79	108.04	108.21	96.543	101.34	102.48	104.74	108.08	97.156	106.68	103.89	98.854	100.6	102.33	103.07	109.16	104.49	110.12	107.61	108.04	106.14	107.84	105.18	104.53	104.8	100.37	102.27	105.7
99.771	107.81	100.12	96.638	102.91	99.284	100.87	95.758	104.14	101.59	103.12	99.108	97.991	96.134	101.81	97.125	90.611	103.4	103.17	98.352	94.397	103.45	101.94	100.47	99.563	104.02	97.365	97.876	98.414	102.4	102.15	103.96	94.438	97.859	101.56	95.817	102.72	96.995	98.469	104.04	102.03	99.783	98.704	97.156	99.175	103.16	99.136	100.46	103.91	105.64
117.64	115.92	110.1	111.02	116.53	116.36	108.65	107.96	107.74	107.43	114.91	110.45	113.56	109.15	113.7	110.36	118.16	106.14	109.66	103.23	116.95	108.59	112.09	116.72	108.72	113.71	109.39	113.85	113.14	112.07	111.59	107.35	119.58	108.27	105.82	107.2	115.01	108.8	107.74	113.57	113.56	116.95	109.85	114.5	113.89	108.68	114.06	113.72	110.55	113.64
103.36	105.85	111.02	112.21	104.46	102.43	106.65	107.23	108.13	107.92	104.51	102.36	105.63	105.34	107.43	102.47	105.3	106.62	106.09	107.26	97.116	102.67	102.5	106.56	100.55	102.67	100.56	114.46	101.72	104.81	103.04	101.28	101.59	109.28	106.49	105.47	102.59	104.47	107.11	104.28	106.24	102.59	100.38	105.12	106.59	108.79	111.56	106.31	102.74	105.71
101.62	102.63	106.95	102.23	109.04	102.46	105.4	102.1	109.17	97.997	107.26	109.1	105.03	110.21	102.77	106.45	109.86	106.87	108.05	105.49	106.36	108.83	106.42	107.6	106.38	102.99	109.2	105.67	103.67	108.14	109.88	109.27	104.37	106.69	107.2	106.98	111.5	108.23	106.25	100.96	103.04	102.93	110.54	103.67	108.3	106.3	107.25	103.76	101.4	110.9
106.09	106.86	114.22	111.82	102.76	105.8	105.93	113.69	107.94	108.67	102.4	108.13	99.9	108.31	105.09	103.01	96.753	102.14	106.85	97.749	106.13	97.572	104.1	98.14	105.89	104.48	103.06	100.82	106.46	100.4	108.68	99.762	107.03	104.28	102.07	101.81	102.62	105.81	104.13	104.69	107.93	111.02	108.28	98.95	111.69	104.93	105.17	104.94	111.38	104.99
110.72	109.43	103.07	103.59	100.28	114.04	101.1	112.18	109.24	104.9	106.35	105.39	108.99	104.87	106.24	111.19	113.08	102.89	107.7	105.3	111.51	112.01	101.71	110.35	103.83	104.99	110.93	106.39	111.59	102.48	107.97	104.93	104.03	103.41	103.75	104.56	109.82	104.62	114.36	102.04	106.78	109.44	104.3	106.29	112.01	104.97	103.99	108.67	105.56	102.81
114.65	115.08	110.8	114.92	118.33	109.58	110.15	114.1	113.8	115.02	112.8	113.61	108.77	115.55	111.25	111.25	113.05	110.77	109.75	110.79	112.58	113.29	114.69	113.38	119.36	111.4	107.85	109.04	115.94	109.08	111.66	111.64	111.64	114.88	111.3	115.25	112.73	112.63	109.69	110.25	114.36	110.48	110.7	109.7	110.13	110.16	114.71	104.27	110.48	114.68
113.03	114.38	119.4	111.8	109.13	111.59	115.84	116.21	111.13	121.37	115.7	116.55	120.76	115.44	116.41	115.44	110.51	117.02	113.76	118.44	119.71	115.92	117.1	114.76	110.99	119.66	114.57	112.66	115.63	119.51	121.4	110.24	116.93	115.28	120.26	114.32	116.25	114.8	119.19	116.9	110.89	119.79	117.28	118.51	114.9	121.32	115.72	116.92	115.15	115.31
111.52	107.33	103.91	108.68	113.62	116.39	111.69	112.54	108.61	111.75	115.3	112.09	106.54	107.59	113.47	112.47	106.61	112.57	109.09	106.39	112.42	107.96	111.96	116.65	115.17	110.74	111.33	112.55	114.2	109.71	111.82	111.51	114.68	111.46	111.77	121.15	112.37	110.08	110.3	112.17	118.13	106.13	106.34	110.26	110.81	111.52	106.11	109.96	114.12	107.56
110.17	105.71	104.69	108.32	99.094	105.22	105.22	104.81	104.21	106.53	109.32	105.2	95.32	102.11	108.47	111.24	102.93	101.47	110.25	102.9	103.24	103.54	98.549	108.56	100.2	101.46	102.68	104.07	103.95	108.42	99.864	106.68	106.16	106.8	105.11	109.41	110.71	106.46	102.76	109.54	101.92	105.97	102.49	111.6	100.01	104.65	94.829	97.514	107.06	106.47
109.44	109.22	98.962	105.83	106.86	110.64	113.09	104.82	111.55	109.21	101.75	106.63	104.89	105.75	102.42	109.25	104.43	102.25	113.75	104.14	110.45	104.95	107.97	104.89	107.43	105.06	106.19	104.18	107.29	100.27	104.91	106.19	107.91	107.15	106.98	109.12	106.25	108.72	107.86	104.7	105.29	106.13	105.82	111.78	102.77	107.49	108.89	111.17	105.99	102.65
99.744	103.88	107.95	108.61	98.807	108.25	100.69	116.38	105.25	108.03	105.4	106.68	95.929	114.78	105.49	109.11	98.729	104.65	108.37	105	111.04	100.48	102.88	106.24	108.57	109.68	111.26	101.56	105.85	104.66	109.3	109.39	111.86	106.17	104.35	103.6	100.73	107.01	101.78	104.76	105.05	107.08	108.97	102.95	104.97	100.81	105.15	105.95	105.17	105.19
105.97	98.421	103.86	104.48	109.53	106.09	100.18	106.97	102.13	93.677	105.32	101.53	103.54	103.06	106.65	109.51	100.6	98.701	103.86	98.708	105.83	110.11	103.32	104.39	103.42	105.91	108.17	105.17	107.42	111.8	110.06	108.44	109.94	106.74	104.27	108.46	104.97	104.01	102.27	99.829	103.56	104.49	104.1	111.23	101.96	104.94	104.46	97.054	105.19	105.22
113.42	113.01	116.12	108.83	112.56	110.83	109.53	108.05	113.52	115.06	113.18	111.13	112.72	112.16	110.61	111.54	115.23	120.01	117.32	109.6	115.3	112.59	107.46	111.15	113.11	115.92	105.77	115.37	111.34	111.39	106.8	116.14	115.15	112.93	114.91	112.84	113.67	114	108.04	110.57	111.96	108.25	113.67	115.9	108.88	114.13	112.45	112.97	109.62	113.24
113.81	110.22	116.51	115.94	104.31	111.84	109.03	110.26	111.14	112.6	109.95	111.68	109.73	108.69	111.73	110.42	113.02	110.32	114.25	105.65	117.05	114.06	117.95	108.28	116.98	112.37	105.07	112.98	117.45	113.66	115.07	107.27	111.96	108.61	111.17	110.8	111.57	115.35	110.03	105.6	115.31	107.18	110.13	117.56	110.34	107.16	110.32	115.32	116.27	109.02
107.72	104.6	105.61	108.8	104.35	112.48	109.65	103.72	100.61	102.32	105.07	106.76	100.85	106.36	104.53	104.37	98.856	106.2	107.63	104.24	107.17	109.36	105.41	103.89	105.5	106.79	107.74	110.67	100.99	105.51	97.948	100.37	102.9	103.03	104.89	109.54	107.92	111.14	100.73	104.27	112.01	104.8	107.75	107.67	108.99	104.25	107.22	103.52	106.83	102.98
106.72	112.32	101.89	112.63	107.69	102.53	102.64	104.86	103.89	107.12	105.82	109.83	99.94	103.53	109.03	109.7	105.21	110.08	104.76	104.73	106.05	103.19	99.362	106.47	103.9	101.32	105.08	103.8	103.3	100.71	104.69	103.14	110.61	113.32	108.62	96.71	101.53	103.45	103.37	105.02	105.96	108.61	102.53	101.92	106.16	102.95	107.53	97.815	102.75	105.5
115.76	108.76	114.13	110.94	111.62	111.05	113.4	104.86	120.74	111.65	108.7	116.97	111.68	107.81	115.93	111.54	112.89	114.62	116.77	113.2	116.76	114.39	112.82	113.08	112.8	113.82	115.01	109.37	109.54	117.55	110.55	113.83	110.06	108.79	108.65	105.71	105.49	108.97	112.16	114.25	112.21	115.01	115.23	111.9	115.27	113.47	104.82	110.33	114.01	105.09
105.15	105.97	101.62	105.95	108.19	100.45	108.31	104.46	109.63	101.24	101.03	107.28	109.73	110.56	101.69	108.75	108.82	108.69	109.22	102.26	105.07	108.88	108.36	105.98	105.55	103.46	97.593	104.94	104.27	103.35	102.4	108.02	106.15	106.55	92.312	101.38	108.15	104.44	102.33	113.56	108.22	106.58	107.45	105.18	102.2	104.58	108.03	111.42	105.02	106.36
115.62	100.3	108.41	107.17	104.55	107.23	103.05	105.76	105.06	102.92	112.41	103.62	103.98	106.86	104.11	104.16	104.64	102.33	100.9	109.36	103.72	111.54	105.29	103.25	103.59	104.56	104.28	112.91	106.37	108.61	105.87	106.86	100.53	109.56	102.36	102.74	106.99	104.55	107.93	105.83	103.88	105.15	104.18	109.5	106.44	106.2	104.74	103.75	106.63	113.13
95.612	102.61	99.974	98.639	98.792	101.25	102.57	102.06	97.386	98.506	95.877	99.518	98.579	101.25	103.65	95.249	95.687	96.408	95.816	98.042	95.949	96.063	102.49	101.32	91.92	101.84	103.39	103.59	99.254	103	100.16	104.48	98.13	104.34	102.74	99.475	97.044	97.211	101.06	98.041	104.28	95.832	98.346	104.35	99.091	99.924	102.75	100.7	95.225	105.49
109.2	104.45	105.95	114.47	111.3	103.14	108.79	110.21	107.67	104.05	105.34	112.38	110.8	111.44	113.08	109.17	103.39	107.48	104.39	108.53	105.3	111.65	108.47	102.83	106.7	105.18	106.27	112.49	105.35	109.48	102.75	102.65	105.03	103.73	102.79	107.65	100.88	108.21	106.05	109.57	102.83	108.98	104.99	106.23	107.07	110.56	105.94	103.77	105.06	101.54
107.79	99.488	107.77	108.6	103.89	105.87	105.49	105.9	110.43	107.48	108.26	106.76	106.3	98.024	107.93	112.59	110.2	105.94	107.73	104.67	103.23	104.6	101.35	106.79	101.05	106.76	106.72	104.14	107	113.57	104.21	105.54	105.56	107.22	105.31	105.56	104.67	107.85	105.98	107.83	102.02	104	114.95	110.87	104.69	106.62	105.52	104.47	107.7	104.38
106.78	111.43	104.73	105.59	104.6	107.78	106.64	113.85	110.94	102.82	101.99	113.25	107.84	110.55	104.97	107.63	104.54	103.53	105.34	106.54	103.47	107.96	102.81	105.58	103.73	107.31	105.4	108.71	114.31	109.65	110.19	108.95	104.83	104.72	97.407	111.04	109.15	108.13	102.95	102.57	108.79	109.9	104.41	113.55	108.16	110.19	104.77	106.03	108.55	103.21
108.66	109.82	106.08	109.99	104.04	107.74	109.12	108.13	106.12	99.689	108.82	105.94	111.47	112.51	99.585	105.26	109.23	103.73	108.87	107.29	103.46	107.38	111.17	104.04	108.02	113.24	110.72	108.26	104.01	107.88	107.45	111.07	109.86	106.73	104.4	106.67	99.863	107.87	103.93	103.15	108	111.89	105.22	104.46	102.22	102.98	106.65	106.09	109	109.82
101.02	106.01	100.36	99.795	97.97	99.114	98.761	102.67	97.545	104.79	94.781	94.295	98.631	108.42	99.875	103.87	95.771	95.564	98.804	101.37	95.814	101.66	100.31	100.01	99.898	101.79	100.96	103.48	101.44	97.843	101.16	104.9	100.68	98.973	101.92	94.954	95.964	106.15	101.84	96.277	103.58	95.767	95.261	99.069	104.53	102.22	95.518	95.374	97.05	103.13
97.93	103.13	95.716	94.92	102.19	102.19	99.014	98.794	96.311	98.498	98.665	96.369	97.212	98.596	100.94	96.394	95.814	102.67	102.69	99.248	101.67	97.933	100.75	102.01	102.22	99.108	105.73	100.66	106.98	98.511	100.82	104.05	97.984	103.22	104.74	99.517	99.214	105.63	98.784	99.824	98.838	95.808	92.094	97.567	98.649	97.908	104.17	106.39	111.11	96.697
110.56	111.22	115.22	114.4	115.91	111.14	112.85	111.85	116.38	114.7	109.75	113.89	111.57	108.56	112.36	113.2	117.02	110.06	115.19	113.71	114.84	116.26	106.38	112.52	109.59	115.42	115.2	106.32	112.72	107.54	116.38	106.97	112.64	114.86	106.58	117.73	109.62	111.15	114.1	111.06	108.49	110.99	116.25	115.32	118.33	112.58	113.91	114.93	106.59	110.03
102.83	103.67	103.57	105.86	100.76	105.86	104.16	108.09	107.24	107.65	107.53	107.52	101.9	99.924	106.54	108.05	111.93	105.85	104.96	106.1	105.38	106.71	101.69	110.83	103.21	101.85	106.13	110.35	102.84	106.72	107.05	110.51	110.84	101	100.17	107.14	108.24	106.81	106.49	115.64	117.12	111.82	103.21	102.73	106.43	105.08	106.68	107.41	112.08	105.3
108.82	112.17	104.88	104.04	110.45	101.37	109.73	107.07	103.14	109.49	101.1	105.29	105.2	103.2	112.39	102.58	110.7	105.54	113.73	106.29	110.01	113.2	102.19	106.7	114.55	103.93	104.47	105.05	107.76	108.42	106.23	110.9	105.7	108.11	106.15	104.58	101.71	106.79	108.69	111.3	113.97	104.52	104.28	104.74	109	110.06	104.54	110.86	109.46	100.22
98.653	99.726	105.38	95.899	104.46	101.61	99.222	101.59	98.651	103.92	97.088	100.83	101.44	102.43	100.19	98.049	103.46	97.282	107.32	109.41	98.349	102.23	96.171	96.162	96.825	102.06	95.834	104.43	96.13	103.52	99.736	100.81	108.93	98.459	102.27	107.29	94.751	107.23	103.65	103.7	101.06	107.53	95.943	100.09	98.647	108.36	99.242	103.28	99.676	100.86
104.53	103.09	100.36	102.91	108.77	104.59	104.18	107.64	107.91	108.13	102.72	96.33	101.66	99.142	103.57	103.31	104.92	105.93	105.7	98.724	106.56	98.013	105.11	101.41	102.82	105.65	104.78	102.65	106.19	101.69	105.18	100.05	109.45	103.95	100.72	102.3	97.659	103.5	104.98	102	108.73	107.95	102.66	102.13	106	102.51	109.23	107.11	106.13	108.06
112.67	108.42	113.57	111.78	101.87	110.05	111.3	109.7	114.41	107.73	111.86	101.58	109.08	113.99	116.59	110.05	107.5	113.54	112.94	111.86	109.02	119.34	106.8	113.33	111.11	108.08	111.87	108.93	111.79	109.51	114.1	110.12	106.23	112.92	111.59	104.59	109.89	108.08	117.39	107.87	111.82	114.46	110.6	110.98	113.07	112.81	112.89	108.5	109.92	106.84
99.922	103.34	102.54	106.84	111.4	106.96	105.01	111.05	106.31	104.14	100.39	105.02	105.25	105.05	111.78	100.94	103.19	103.92	106.94	110.83	107.11	105.11	107.61	109.39	99.634	103.25	102	108.86	105.48	107.1	104.85	105.42	104.11	109.93	112.35	109.84	104.86	106	105.64	107.01	103.18	102.02	107.17	108.51	108.1	110.88	104.53	106.93	102.19	107.02
106.82	111.19	106.39	102.48	105.83	109.45	106.68	102.07	103.55	105.37	105.29	108.61	102.96	99.458	106.12	103.71	104.13	101.25	106.11	106.54	106.33	101.42	101.57	105.55	101.02	111.65	106.19	104.3	96.9	110.6	103.68	106.06	101.54	101.22	107.21	102.49	101.39	109.15	103.9	99.521	112.2	106.78	99.874	100.71	105.31	103	106.24	102.84	105.39	104.28
98.035	94.172	102.52	102.97	104.68	102.34	105.37	98.285	101.11	100.15	91.842	95.16	94.565	100.13	102.18	99.141	95.692	93.864	100.65	95.509	97.609	102.79	109.15	101.79	105.52	95.768	102.82	103.45	98.37	103.83	97.995	98.101	102.84	98.073	99.214	98.578	103.05	100.31	102.23	98.543	100.54	106.17	102.29	100.12	95.204	102.1	105.14	98.591	100.73	98.167
112.84	112.02	114.43	110.41	116.97	109.88	110.75	105.67	113.44	114.36	115.21	112.41	115.64	113.37	116.5	106.73	109.96	109.08	108.71	113.74	109.46	107.84	109.7	114.69	105.22	115.2	113.52	112.62	115.88	112.75	110.5	112.39	113.19	109.63	111.96	104.61	111.59	110.48	107.3	108.03	109.99	111.88	110.8	113.55	112.11	114.76	114.05	115.38	118.75	114.79
106.88	112.84	115.99	113.71	117.34	117.74	112.44	121.11	112.16	118.37	115.15	122.08	120.85	117.98	113.95	115.17	119.22	110.36	113.85	116.94	114.06	119.31	114.22	120.28	118.6	120.8	115.6	117.83	117.49	121.41	115.93	120.51	113.1	114.62	116.61	110.75	118.8	117.75	115.79	115.61	119.22	114.68	109.22	117.72	121.21	114.23	114.79	117.26	113.61	117.02
108.02	107.02	100.75	107.48	101.21	101.84	107.19	100.35	102.24	105.03	109.97	103.07	109.77	105.14	107.05	106.15	102.8	105	108.8	105.74	100.5	100.97	104.84	109.72	105.86	98.58	105.29	106.78	101.21	98.348	104.32	105.16	107.44	95.869	105.82	105.31	102.19	105.68	98.862	103.15	97.56	99.809	107.88	106.05	107.18	104.18	101.06	102.63	105.27	102.29
100.12	100.65	103.78	103.49	93.368	97.002	98.825	100.89	100.92	98.973	102.8	99.032	97.259	97.068	94.217	95.772	100.68	100.04	99.933	107.57	98.481	94.608	99.398	101.75	104.5	97.065	102.28	96.239	97.649	99.893	100.64	100.4	98.659	103.77	99.851	104.04	93.444	100.58	99.926	97.826	100.18	101.49	106.99	100.44	100.84	95.57	97.904	106.26	100.15	101.05
104.77	101.54	98.255	111.22	111.63	99.439	106.27	105.57	102.54	107.54	102.64	111.05	109.12	108.92	104.41	99.174	110.26	107.75	107.16	105.42	107.61	105.09	100.38	106.36	107.7	108.11	108.57	99.131	100.3	97.969	107.83	107.72	108.82	102.11	106.65	108.94	102.91	104.57	105.55	104.45	111.22	101.63	106.07	113	108.83	103.95	99.061	108.79	95.639	99.63
106.39	100.33	102.15	106.36	99.832	102.68	105.68	107.44	105.5	106.95	102.88	107.23	106.06	99.803	108.2	104.72	104.33	105.36	106.49	108.98	105.84	104.01	107.23	109.05	105.45	107.99	105.84	110.44	108.04	104.44	104.07	102.52	106.32	103.26	104.69	103.37	108.95	99.302	109.28	102.7	103.11	106.75	106.66	105.54	103.9	105.54	110.22	105.33	102.23	107.18
110.99	111.36	108.88	107.22	113.38	106.57	108.96	104.99	110.23	108.5	114.59	113.73	109.59	111.67	109.1	103.69	111.71	111.6	104.04	110.89	107.61	107.72	113.55	109.51	107.96	116.25	104.3	115.39	108.71	113.6	109.41	109.61	114.11	111.27	108.55	113.59	111.1	116.95	111.6	112.43	110.24	106.56	122.76	107.26	109.17	103.7	111.42	107.33	112.47	110.66
102.98	102.41	101.6	104.08	101.64	106.88	108.88	99.6	99.13	106.53	101.48	105.26	104.72	106.2	108.86	102.51	110.42	104.58	105.82	104.26	100.71	103.42	102.93	107.96	109.09	101.57	107.84	106.03	107.16	104.72	103.73	99.081	107.63	107.38	106.55	105.55	104.57	106.81	105.02	110.05	106.61	105.41	107.92	108.07	107.56	106.97	103.12	111.01	100.24	100.79
100.91	104.69	92.977	99.429	100.07	102.79	102.94	103.18	95.296	94.955	101.16	103.59	96.7	95.038	98.29	100.74	107.28	98.249	101.24	104.68	101.51	104	103.69	101.67	98.917	95.243	105.21	97.326	106.25	96.497	103.18	103.55	101.72	101.96	102.81	93.934	102.27	102.85	104.25	103.98	107.74	100.29	99.464	103.98	104.36	104.19	101.26	100.86	91.407	100.21
114.96	106.97	113.35	106.77	113.33	110.08	110.33	113.49	108.32	112.93	106.55	111.33	109.64	111.3	106.28	109.81	115.56	115.97	105.92	111.67	112.56	108.65	107.07	109.61	109.82	110.64	113.68	107.47	109.67	112.11	107.04	110.23	106.5	111.9	112.19	107.54	107.52	104.99	111.88	112.18	115.22	113.85	114.18	113.54	112.66	113.88	106.12	109.54	112.04	116.87
110.09	106.66	109.67	99.906	106.63	107.92	106.39	116.47	107.25	104.73	99.411	101.12	102.14	107.86	109.79	106.09	106.31	111.97	103.55	115.58	103.06	108.03	107.89	105.89	104.01	109.94	104.41	107.39	106.69	108.23	105.19	106.41	107.21	103.27	110.28	107.32	110.02	107.09	109.3	107.61	106.91	110.41	106.95	108.53	108.09	99.432	102.37	111.79	106.18	112.04
100.53	112.16	113.35	110.83	108.66	115.66	108.3	101.61	111.25	106.04	111.66	108.47	114.21	103.23	112.45	110.24	106.14	109.22	107.41	110.12	100.05	106.69	107.99	110.74	115.16	111.47	113.52	114.59	110.47	109.74	104.18	106.24	107.62	112.14	108.66	109.03	108.87	108.65	113.7	103.73	105.21	108.92	104.61	111.84	107.42	118.4	110.7	110.43	112.82	110.04
108.21	110.55	113.5	112.05	104.2	113.07	112.07	112.51	112.02	106.38	117.13	120.7	111.5	109.18	110.31	112.69	116.39	109.37	107.29	109.4	107.78	110.96	117.15	113.75	109.98	106.9	111.82	117.45	106.16	107.04	114.41	108.3	114.18	103.78	111.86	111.56	106.56	112.04	116.29	110.3	113.74	111.38	104.58	117.22	115.05	113.9	111.78	107.93	108.87	108.05
105.59	105.29	100.82	107.44	112.57	105.03	109.77	104.48	110.51	105.43	103.41	102.61	103.93	109.41	105.84	110.85	108.08	101.1	109.5	106.5	100.87	105.47	107.59	109.13	108.17	104.37	99.778	111.07	105.31	109.03	103.66	105.33	101.13	103.75	105.86	104.03	109.66	106.4	99.431	104.73	100.66	108.29	102.3	104.28	101.04	106.3	104.54	113.18	112.29	105.55
107.01	106.03	108.37	100.14	113.37	107.27	111.03	103.46	105.97	103.21	106.18	103.31	110.72	95.165	101.31	105.32	108.66	105.69	105.71	109.54	105.86	106.44	110.1	110.28	103.77	109.49	109.76	101.17	102.79	108.77	108.39	103.57	106.18	112.71	107.04	107.95	117.32	102.88	104.61	103.66	103.86	106	107.42	102.98	104.71	110.11	110.61	106.64	105.55	108
113.6	116.06	113.71	114.16	114.7	111.74	112.95	111.01	115.9	114.02	109.5	116.77	116.35	104.67	104.88	109	104.7	111.31	109.81	113.54	110.54	115.51	112.66	112.43	118.35	118.79	112.65	111.17	111.62	112.6	117.49	109.28	113.68	116.03	115.64	109.25	114.16	110.77	110.82	107.4	111.65	114.58	110.09	117.25	110.84	115.6	113	118.92	119.28	112.62
116.53	111.91	107.65	111.36	108.19	111.62	113.82	109.12	114.29	114.13	107.29	110.45	101.63	113.47	115.94	110.12	106.69	112.44	118.42	112.88	113	113.09	105.52	113.84	110.37	112.19	111.18	112.34	109.38	104.84	106.01	106.37	109.79	108.26	112.5	111.39	110.34	117.15	109.82	103.19	105.21	109.25	114.09	115.17	105.33	107.74	106.49	111.39	111.89	104.95
109.96	111.2	104.03	110.07	104.17	109.26	108.76	108	107.66	104.23	104.74	103.88	108.75	99.383	105.07	101.76	106.63	101.41	97.462	110.07	105.61	106.15	105.19	104.61	110.07	102.88	114.57	111.06	108.38	111.86	101.56	104.09	107.19	100.95	108.92	102.82	106.66	103.18	110.96	101.61	101.84	103.7	109.91	105.72	104.63	105.32	108.09	106.95	103.36	105.91
100.33	107.93	95.792	106.82	104.33	105.8	97.286	113.49	108.78	99.748	105.36	112.7	108.73	109.74	103.4	109.79	104.45	108.17	101.87	103.81	100.46	107.21	107.63	106.36	107.8	102.29	106.48	105.43	103.85	103.84	104.56	103.38	103.45	108.49	100.51	105.95	97.719	103.05	108.92	104.11	109.74	106.89	106.04	105.45	100.32	99.296	100.67	101.08	110.24	105.91
123.37	120.22	113.84	121.42	116.04	117.85	120.11	118.15	117.49	108.82	119.89	116.02	111.36	120.62	114.4	120.79	115.27	115.79	122.06	116.18	115.05	122.35	111.3	118.9	119.75	116.71	120.21	120.03	115.48	114.98	117.35	122.11	122.79	113.81	118.83	111.21	122.53	113.25	124.52	121.15	118.2	117.89	116.49	118.82	117.81	117.2	120.42	115.15	117.89	122.51
102.54	91.632	99.996	102.33	99.289	98.73	95.568	100.77	99.911	95.209	100.2	104.81	98.703	97.236	95.18	99.248	95.652	106.26	91.822	104.28	92.42	104.94	99.446	99.046	104.31	100.33	97.18	93.008	102.1	96.095	98.329	100.75	97.998	100.19	96.587	97.568	100.79	92.588	102.94	102.93	93.833	96.861	93.622	100.14	98.802	92.383	98.215	99.385	98.602	96.741
112.54	110.99	109.35	105.34	108	110.19	111.14	103.17	105.95	105.97	108.49	106.17	105.57	103.83	107.23	104.07	107.05	105.13	100.45	108.32	109.63	110.17	108.09	110.54	110.62	101.83	105.49	105.51	97.357	104.05	109.93	104.21	109.54	103.62	105.5	103.48	109.27	105.96	104.63	111.09	104.42	106.31	104.09	104.74	101.83	101.98	104.27	109.19	106.95	103.75
105.68	101.04	109.26	107.93	104.41	107.17	102.75	105.03	103.18	100.7	106.29	107.92	101.45	105.63	108.28	103.06	107.75	102.59	107.82	113.07	108.33	102.69	105.58	108.83	99.175	109.99	104.54	101.2	106.19	102.09	109.14	107.29	105.72	104.74	99.195	108.61	102.56	108.8	103.83	98.995	104.69	102.64	105.29	103.28	100.52	101.43	102.75	103.19	101.33	102.38
106.58	106.39	110.09	104.2	101.89	103.43	105.33	102.33	112.17	107.54	102.92	104.2	102.61	105.9	109.96	102.29	107.42	105.58	98.598	99.644	92.762	103.56	102.93	100.77	104.11	102.39	99.643	101.56	103	107.79	110.25	104.83	100.21	106.45	107.71	105.43	110.55	105.15	99.443	104.11	101.78	103.43	104.18	101.1	102.66	104.02	108.54	100.9	101.46	99.965
107.38	110.15	109.49	114.24	110.46	117.77	116.79	115.93	113.98	114.44	109.73	107.86	111.17	109.52	114.42	107.12	114.59	117.18	105.93	110.61	115.98	114.19	114.59	116.01	107.9	107.09	118.14	116.8	109.47	113.6	106.9	117.52	109.54	106.52	112.08	105.49	107.58	105.89	109.4	114.69	114.16	117.88	108.21	113.45	112.41	114.69	114.26	109.86	110.27	111.63
118.1	112.19	112.2	121.79	122.09	107.88	118.29	113.81	117	116.96	114.44	113.73	112.77	118.66	114.58	118.95	115.72	116.35	115.46	114.33	119.1	116.15	122.51	124.38	112	112.51	116.72	112.88	112.86	117.87	119.64	121.56	113.06	114.47	123.19	120.74	109.87	115.58	113.66	119.05	116.07	113.07	111.32	112.44	116.81	117.58	115.53	123.49	118.69	111.9
105.43	101.35	107.63	108.62	105.85	110.84	107.2	114.28	104.25	112.21	106.71	103.36	113.05	105.44	111.77	103.16	102.9	115.66	102.77	106.05	108.44	105.87	104.65	107.52	108.89	110.03	101.78	107.7	109.54	107.64	100.24	104.64	108.37	106.61	108.23	111.42	106.17	103.73	106.52	104.7	110.25	102.9	101.52	102.3	103.98	102.32	103.1	107.31	108.03	105.62
97.659	101.59	108.83	107.85	106.25	108.91	101.7	107.34	107.03	107.53	103.9	106.41	102.94	104.28	100.57	111.53	111.92	102.94	103.41	100.4	105.55	97.475	102.2	104.39	101.23	108.6	106.4	108.15	103.45	110.32	109.29	103.43	102.5	108.01	105.12	107.01	99.489	104.17	106.01	106.59	106.94	101.65	99.281	99.736	112.57	105.35	108.58	102.37	101.93	105.78
101.32	102.93	102.05	113.48	110.34	104.19	109.5	103.96	108.77	111.84	109.19	100.67	107.75	102.13	105.15	105.23	112.54	106.23	110.57	105.11	103.77	110.9	111.67	107.49	102.97	107.49	104.98	106.9	107.72	109.7	109.66	112.67	113.91	100.22	104.04	105.11	109.21	107.01	104.47	102.66	105.3	106.42	100.08	108.29	109.72	109.16	105.35	111.04	110.79	111.39
113.04	113.58	114.02	107.26	109.02	112	110.42	109.33	104.61	111.78	115.44	115.54	115.57	111.57	111.04	112.38	115.8	108.05	107.12	116.07	110.88	120.14	117.2	113.91	115.32	108.87	111.88	108.76	109.58	109.41	110.72	114.04	109.91	105.02	110.74	108.22	104.9	111.08	115.51	112.29	110.62	113.05	110.17	118.84	115.03	105.84	110.36	111.29	107.76	117.2
114.67	106.3	110.89	110.54	112.85	110.69	110.21	114.54	114.6	110.91	115.95	109.12	118	109.2	107.44	105.47	111.99	109.3	114.73	116.03	110.25	114.22	113.78	113.51	110.06	108.41	112.36	107.65	108.28	113.15	103.55	111.55	113.84	109.98	113.93	112.48	112.08	110.02	109.75	113.78	113.37	109.68	108.12	109.62	109.39	112.18	118.56	116.33	113.35	117.73
108.22	104.78	111.55	106.38	110.03	116.95	111.99	112.75	105.55	111.96	110.87	108.25	106.28	107.3	112.94	111.62	106.05	108.02	102.53	109.28	111.44	111.75	115.35	108.72	101.44	103.03	112.63	112.88	103.78	112.61	116.52	110.64	112.61	104.73	109.61	104.52	111.42	107.66	106.62	107.02	113.53	108.94	114.93	109.46	112.68	108.76	107.19	103.52	107.27	111.13
96.789	102.15	96.65	100.84	98.034	100.93	103.22	97.021	103.38	106.13	103.05	102.76	103.97	99.262	105.03	101.94	93.042	106.84	98.608	95.826	98.803	101.05	98.899	103.55	101.89	95.936	92.896	102.62	104.68	102.49	102.6	106.77	98.872	95.882	103.6	99.911	94.942	101.75	95.761	98.695	107.47	94.733	99.655	96.814	103.04	101.38	99.674	101.94	99.712	98.339
103.98	103.63	96.246	97.462	105.64	97.938	110.61	103.01	108.06	98.881	101.22	98.99	97.319	103.09	96.2	101.17	108.3	99.497	99.398	105.81	103.48	101.09	101.23	106.39	98.743	98.893	105.7	103.96	101.3	95.53	101.7	99.839	101.82	95.642	102.34	98.016	104.91	98.376	101.64	96.427	94.365	103.25	102.89	100.9	104.03	98.007	92.419	103.45	98.423	99.651
107.65	111.71	100.43	110.44	110.29	105.94	106.85	109.93	111.91	113.63	110.28	109.11	108.8	111.87	109.69	114.47	108.06	107.71	118.11	113.8	109.1	110.68	115.96	111.75	109.14	101.63	103.98	112.83	113.01	101.48	108.82	108.36	111.99	112.73	107.63	110.2	111.17	108.75	108.34	112.08	111.85	113.44	108.36	108.86	105.41	114.76	111.24	109.54	105.96	105.72
105.09	107	101.41	104.79	106.16	107.62	98.566	103.46	105.61	101.48	103.23	102.83	105.84	107.31	110.67	108.21	106.39	111.83	108.31	110.13	105.47	107.34	99.748	105.56	105.51	93.679	110.63	104.47	105.83	107.39	98.47	102.3	100.14	102	111.74	105.06	107.03	104.4	106.82	106.45	101.06	108.06	102.2	95.611	107.16	109.04	102.57	113.05	110.99	109.74
106.62	99.142	99.736	106.5	101.29	96.271	101	99.467	102.09	100.47	97.458	99.75	100.89	103.76	99.477	102.07	101.34	101.84	97.176	101.87	101.36	99.606	102.42	95.196	99.186	99.295	100.06	96.002	101.62	100.07	97.41	98.965	102.59	97.756	100.19	106.09	102.11	102.21	100.2	97.486	105.35	101.22	100.18	99.017	100.1	105.49	100.95	95.149	99.717	102.93
108.38	110.79	106.08	104.8	104.1	111.43	109.86	108.38	109.62	107.25	100.82	110.35	107.28	105.36	106.32	109.94	107.66	103	107.34	102.64	112.65	100.02	108.73	102.8	103.18	109.69	108.44	112.32	109.61	100.91	111.03	101.3	109.99	106.41	113.77	103.04	107.24	106.21	109.83	103.03	97.257	112.19	103.02	104.99	108.28	99.441	109.28	108.91	105.27	106.87
109.7	105.22	107.03	109.68	106.1	104.15	103.66	102.74	96.065	106.29	107.25	109.17	106.19	109.95	105.71	106.48	103.01	105.51	104.17	106.65	107.76	107.56	107.12	106.63	112	103.92	105.58	108.97	112.12	101.45	104.02	111.26	100.3	106.81	108.47	106.21	101.93	103.69	106.11	108.11	98.213	108.67	107.46	107.76	103.67	107.47	106.86	104.45	101.05	106.86
114.89	121.21	113.23	114.01	118.52	118.45	115.85	116.53	118.78	116.21	118.03	117.15	115.29	115.16	115.57	109.02	117.62	112.22	123.63	115.73	117.27	116.87	114	127.07	109.8	113.24	116.21	114.2	109.63	116.62	119.36	117.92	116.66	116	118.89	118.58	113.32	112.84	113.33	114.01	122.27	115.03	116.93	121.25	124.01	118.5	115.11	123.84	110.01	114.74
108.94	108.41	112.85	114.61	109.79	103.64	108.94	109.17	107.65	108.73	103.75	116.06	107.21	108.69	114.39	115.02	103.71	113.19	113.44	112.32	110.61	104.89	109.48	114.39	110.4	109.94	115.35	112.51	105.96	113.12	113.26	106.3	113.88	111.62	105.57	110.56	105.67	113.4	113.35	107.5	105.84	109.19	111.5	105.17	108.96	110.65	109.17	110.14	108.19	112.47
105.59	102.23	104.71	101.54	100.57	108.01	108.59	108.27	103.05	101.25	108.52	106.44	101	101.8	110.15	108.08	104.46	104.65	105.53	104.78	112.33	103.07	109.52	103.02	103.28	105.53	107.81	104.06	108.3	106.04	104.87	110.78	102.64	107.35	106.19	107.8	109.02	110.07	102.55	102.59	106.86	103.07	107.49	104.15	104.63	104.68	108.58	100.77	105.45	104.78
101.78	98.264	98.697	95.614	95.621	101.6	104.53	101.86	103.91	101.57	95.802	85.284	102.43	96.812	96.365	97.248	106.28	96.429	104.8	102.76	101.01	102.97	96.818	98.098	91.593	94.841	102.6	103.03	100.82	92.46	95.602	96.271	100.02	99.522	95.954	102.34	102.51	96.268	99.705	97.299	104.01	99.232	98.423	99.814	102.35	104.62	96.143	98.111	96.276	95.914
113.26	118.92	123.51	119.76	117.61	119.77	116.21	118.33	114.58	108.49	117.14	116.93	119.47	116.98	115.17	118.69	119.12	118.69	116.21	112	114.34	117.61	114.08	115.07	115.15	116.62	121.16	118.98	115.78	116.34	117.33	117.37	116.38	119.65	115.88	116.64	116.75	126.03	113.15	122.2	120.1	117.38	113.67	119.91	115.08	119.65	120.38	117.93	121.29	113.25
102.39	107.85	105.53	102.4	103.99	105.12	110.03	110.89	103.22	102.42	103.35	104.88	112.78	101.12	108.37	106.7	102.78	106.9	105.62	102.22	102.83	104.15	104.39	106.49	103.9	112	101.66	104.39	112.19	107.98	111.59	91.439	106.07	102.8	110.16	106.79	106.58	102.45	103.74	105.3	101.39	101.19	99.898	102.26	103.97	107.82	107.46	103.13	106.33	103.25
110.69	113.61	120.59	108.3	111.24	112.95	114.66	108.88	106.4	113.51	115.4	110.14	108.13	105.53	116.56	110.2	109.76	111.48	115.27	110.31	114.85	111.83	106.45	111.15	106.97	114.61	108.73	115.57	113.55	121.79	112.26	113.82	109.42	105.77	113.8	117.64	112	108.55	112.46	112.66	105.7	114.15	105.9	111.08	118.73	114.27	106.21	105.71	111	110.44
118.11	116.88	109.38	117.08	110.54	117.59	109.16	111.37	110.37	110.6	111.31	111.48	103.62	111.8	116.05	113.64	108.62	110.37	110.81	108.99	109.11	110.06	114.53	114.13	111.68	107.96	114.83	110.26	115.58	111.87	110.75	112.27	121.38	115.19	110.45	107.33	112.91	113.62	114.16	110.6	110.47	113.04	116.56	109.07	114.62	108.38	107.99	115.1	115.25	111.63
98.258	95.595	100.12	93.054	100.01	97.475	100.38	105.62	99.379	101.17	96.342	101.35	104.68	100.63	101.68	98.219	102.97	97.708	97.417	96.547	96.624	101.34	95.796	99.732	101.97	98.215	97.404	100.04	95.762	99.104	93.965	101.97	101.03	99.376	93.381	98.963	97.831	98.989	102.08	101.88	100.79	100.2	97.766	102.87	101.21	100.93	99.795	104.9	96.258	109.31
103.03	93.464	101.48	103.78	97.497	96.273	103.82	99.1	100.91	102.47	102.39	101.29	104.3	94.543	100.05	95.015	101.69	95.637	99.547	98.332	102.81	102.31	92.619	95.428	95.487	99.518	107.18	97.26	98.19	97.097	100.86	103.74	97.379	104.68	103.1	101.76	100.02	104.08	103.38	105.69	99.388	102.01	101.56	97.502	98.265	99.499	91.849	100.68	100.3	96.848
106.66	112.27	113.98	112.44	104.52	105.66	109.93	108.69	108.45	110.57	112.28	110.8	111.52	110.02	102.68	106.46	107.57	113.78	112.39	114.89	111.34	102.76	110.92	101.87	116.97	114.01	116.3	109.5	110.62	114.14	114.77	105.18	109.74	108.38	99.488	109.69	108.76	110.52	107.34	109.63	111.65	113.55	110.74	108.38	118.88	108.15	111.14	109.37	103.81	106.06
100.64	101.03	107.05	102.68	103.22	102.87	106.06	101.64	104.79	107.57	107.74	109.94	102.83	96.429	108.08	110.05	100.65	109.88	106.51	105.66	107.43	107.5	103.46	101.19	104.81	103.1	108	104.56	98.227	105.39	100.51	107.74	105.73	110.18	100.25	111.11	108.13	104.78	103.08	104.67	109.64	104.47	109.15	99.932	105.39	101.36	102.58	105.16	111.19	111.85
112.13	117.06	115.56	109.99	103.05	110	110.96	116.47	106.29	108.79	104.86	113.54	117.14	111.09	107.77	109.03	115.61	116.41	112.09	110.04	112.05	112.29	112.04	113.43	114.68	108.25	110.14	112.88	109.73	107.1	107.41	109.84	110.93	109.46	110.69	106.89	112.04	107.12	121.09	109.39	104.12	106.7	109.48	109.94	110.47	113.42	113.94	111.31	103.05	113.92
109.73	109.45	102.61	108.49	110.79	105.46	104.6	112.89	106.15	112.07	104.26	114.23	103.85	103.08	107.72	99.429	104.88	106.88	100.57	103.79	100.77	105.31	108.35	110.76	110.54	106.89	105.95	104.95	99.176	103.82	103.69	108.99	106.29	112.16	108.95	102.81	107.94	108.91	101.66	103.21	104.49	106.88	107.79	100.39	102.51	107.45	106.92	106.72	109.37	109.6
110.58	110.52	109.48	107	106.27	109.82	107.4	110.12	104.88	112.85	105.05	114.02	109.02	106.79	105.72	113.16	108.66	117.6	116.27	113.48	114.8	106.61	118.96	111.93	112.31	115.25	110.56	107.01	110.38	103.69	105.18	111.37	109.42	109.97	110.99	107.97	111.7	102.79	109.45	112.73	115.93	116.19	115.8	119.26	108	111.17	107.75	102.65	111.89	115.25
100.04	101.28	94.155	100.83	98.979	102.51	107.47	98.046	102.52	96.076	98.69	99.992	94.988	99.311	99.662	101.75	103.26	99.447	102.19	99.497	98.056	96.719	102.73	92.468	99.04	100.15	97.352	98.672	103.18	103.38	94.496	102.32	98.106	99.145	98.535	94.806	105.02	97.215	99.21	99.782	99.051	104.06	99.576	96.613	104.02	102.15	104.22	97.949	94.005	100.6
111.47	106.37	110.35	106.92	115.25	112.84	118.1	107.89	110.11	110.04	109.78	112.24	109.53	113.9	107.4	111.93	106.66	109.89	110.58	109.51	108.02	103.76	108.68	113.47	111.43	112.43	109.73	103.99	108.68	113.78	109.56	108.38	110.01	109.03	109.53	112.37	109.04	109.55	107.56	110.01	110.37	110.39	107.69	109.83	109.32	111.22	106.32	105.27	106.17	108.11
106.46	104.29	107.6	101.91	105	103.22	112.38	108.12	107.79	111.21	104.91	109.63	99.607	108.05	102.5	104.41	106.45	102.21	112.61	99.704	103.33	103.52	110.18	104.92	103.51	103.06	106.22	109.91	108.78	101.31	110.52	111.37	110.21	109.67	109.55	98.822	103.48	109.2	107.16	108.78	102.43	108.46	109.51	109.72	99.022	102.29	107.24	110.4	101.65	104.54
110.59	110.71	112.47	114.61	113.67	108.78	106.29	103.89	111.7	116.95	110.45	109.75	108.66	111.67	117.07	108.54	117.16	108.22	114.54	110.67	110.59	111.44	110.47	112.44	111.66	106.06	109.77	112.14	110.28	116.62	118.22	118.86	112.73	105.22	111.38	109.22	108.79	109.85	121.36	113.87	105.42	115.17	113.49	114.01	112.79	108.16	109.29	118.23	110.44	109.85
101.05	102.35	99.806	106.87	104.27	100.46	104.72	107.54	107.89	102.07	96.788	96.45	100.65	105.3	104.28	100.33	99.734	102.7	96.238	106.98	100.64	97.542	96.795	100.82	104.71	96.982	98.268	102.93	96.229	104.15	102.6	100.63	103.99	97.384	94.526	97.898	103.9	97.303	98.734	100.8	105.4	101.83	99.487	103.48	102.99	93.387	98.571	100.93	98.736	101.52
100.66	100.94	107.48	101.44	104.69	106.35	105.65	101.49	109.7	102.37	103.98	101.06	108.49	105.43	102.4	109.22	105.83	109.17	104.81	109.13	103.9	98.18	107.8	107.76	109.67	112.23	105.48	109.37	103.71	102.8	103.87	97.753	104.48	98.726	104.27	109.64	109.21	109.55	110.05	110.83	104.82	97.854	107.15	100.97	106.6	104.9	104.35	110.99	104.66	106.27
93.987	97.492	102.28	101.18	101.46	103.6	102.41	100.19	104.3	99.11	101.13	101.41	96.14	98.103	99.021	99.673	102.94	101.59	100.98	96.242	108.59	107.6	101.61	98.124	101.35	97.674	100.26	100.1	100.63	94.729	101.9	103.7	100.18	103	103.13	96.648	95.79	100.29	98.735	96.159	104.36	95.013	91.485	101.22	107.06	100.15	108.22	101.75	98.448	98.643
99.824	101.26	106.89	99.614	99.931	96.594	99.919	97.339	97.418	99.963	104.56	95.846	99.473	102.68	98.233	101.85	99.841	94.21	104.98	106.3	107.63	98.231	100.83	107.17	100.5	97.172	95.519	103.23	95.616	96.646	96.884	94.269	100.09	97.497	103.05	101.8	110.57	100.02	93.358	101.59	99.182	100.46	95.153	103.53	104.86	99.571	103.14	96.863	102.36	103.22
98.387	104.9	101.77	103.78	101.89	105.24	102.59	106.48	108.37	100.77	101.92	100.59	97.524	108.19	102.4	99.135	102.7	100.33	109.09	103.85	107.03	102.08	111.67	100.97	105.61	100.27	104.59	101.05	105.72	101.63	107.42	103.5	104.51	102.41	104.21	103.59	104.99	105.08	106.64	104.58	103.02	103.98	109.05	105.76	106.32	103.54	101.31	102.38	102.35	104.75
110.08	105.59	105.47	117.28	110.42	108.42	107.47	107.9	109.55	113.18	115.31	107.32	105.93	111.04	107.24	108.2	114.07	110.11	113.88	105.42	104.5	116.36	110.84	107.64	108.47	114.75	106.57	105.95	113.52	112.1	114.66	109.77	103.46	112.51	109.36	108.85	110.89	109.11	110.62	109.49	113.11	112.34	109.68	111.15	106.58	108.46	107.24	106.42	116.14	117.31
113.96	116.46	115.24	114.61	114.14	116.12	112.12	114.85	117.18	107.47	113.5	120.69	110.53	114.51	108.98	119.61	110.95	111.54	112.21	116.78	113.83	111.54	118.81	111.99	110.49	113.64	110.81	111.33	115.77	115.16	101.11	119.22	114.45	113.11	119.76	116.36	112.24	113.5	105.38	112.97	116.16	114.98	115.14	112	109.01	113.73	108.7	111.44	107.07	114.92
105.72	107.78	105.97	106.19	102.64	102.8	104.14	104.68	105.11	100.33	102.07	109.46	103.05	105.39	105.09	99.338	104.8	97.936	102.36	103.48	100.38	103.66	107.52	106.38	109.98	100.91	100.44	104.73	102.97	106.01	109.31	104.34	109.41	106.4	103.51	101.02	104.25	110.18	113.05	109.43	117.49	111.12	105.05	108.74	107.67	118.74	102.22	102.4	103.44	102.52
109.25	101.31	100.85	106.4	108.21	98.355	103.51	108.95	104.65	107.87	108.25	103.03	106.22	107.29	103.65	109.62	109.8	101.46	108.89	108.62	110.73	103.43	109.77	104.66	109.31	101.25	104.75	102.2	111.85	113.97	107.14	104.76	107.56	102.44	107.37	100.94	98.087	105.24	105.43	109.22	108.34	101.09	102.73	110.13	103.64	109.74	107.87	104.14	109.38	106.9
112.72	117.53	122.87	117.51	121.76	122.81	120.5	120.63	108.5	115.96	118.66	113.16	117.64	117.07	117.26	117.38	119.87	120.14	114.53	115.95	118.74	120.32	121.53	115.07	119.06	114.39	119.32	120.41	113.27	117.72	118.73	122.04	115.07	118.84	117.03	120.47	115.46	115.19	121.9	117.89	113.14	117.76	120.83	115.73	127.24	119.8	114.51	118.05	118.82	113.67
104.5	99.935	99.836	109.84	105.26	102.61	107.37	109.62	107.29	101.32	101.39	108.46	100.16	105.69	102.53	100.07	102.55	104.05	104.79	102.56	99.618	103.37	104.22	102.18	101.77	107.43	103.57	106.26	108.53	103.22	107.33	103.32	102.87	103.81	102.12	105.27	100.78	99.963	104.65	104.73	105.99	107.69	99.99	106.05	112.63	107.1	103.89	103.42	104.91	104
107.78	94.091	94.705	94.127	98.988	94.487	101.48	98.265	102.14	98.308	101.1	99.257	101	104.36	106.12	99.526	100.33	99.379	102.23	100.56	103.51	101.49	102.72	98.668	93.082	102.5	106.14	97.201	103.85	100.82	101.93	102.82	98.811	102.12	102.06	102.74	104.29	108.73	102.66	93.725	97.377	99.133	94.744	98.039	101.19	99.707	102.79	95.473	97.279	103.88
111.98	112.62	111.7	112.87	106.28	109.13	111.31	111.2	111.12	109.78	110.43	113.82	102.66	113.03	108.76	112.06	112.36	105.29	112.07	110.56	117.53	109.81	110.79	110.95	115.76	118.15	110.3	107.79	107.22	115.48	117.63	112.18	116.44	111.1	104.41	107.08	116.26	116.58	111.81	113.55	116.07	115.08	107.33	108.04	107.89	112.49	115.81	112.23	110.4	112.02
107.24	110.68	105.45	114.77	110.82	113.59	109.32	102.46	113.98	108.16	107.15	117.82	105.77	117.63	113.54	110.54	107.19	111.16	109.76	101.45	111.72	112.09	113.89	117.85	108.73	115.28	111.46	111.1	112.97	109.01	112.03	112.75	110.27	108.31	113.77	108.88	110.58	108.76	112.37	106.63	108.26	111.6	113.15	112.19	111.36	114.71	109.24	108.32	109.41	110.92
106.29	109.61	102.95	107.36	106.54	108.54	101.48	106.03	110.91	105.29	107.37	105.71	103.11	104.64	107.2	113.3	108.61	103.03	105.8	108.9	107.91	101.5	102.88	107.5	108.23	100.27	103.37	104.82	111.5	106.5	106.66	103.07	107.47	104.87	104.5	104.89	106.66	103.36	107.99	107.62	113.14	111.2	111.84	111.66	102.44	107.55	108.27	101.12	105.54	103.83
109.05	107.59	105.97	111.95	109.43	110.08	113.84	104.36	111.57	114.46	113.85	113.25	103.2	110.69	110.11	109.27	110.68	108.61	109.29	113.16	117.53	111.44	109.67	116.59	106.49	113.17	112.23	112.64	110.67	110.84	113	109.93	101.64	104.61	109.39	108.91	104.66	115.05	114.21	111.31	111.24	107.81	113.85	111.15	112.36	112.02	111.63	113.39	109.22	107.56
108.21	100.62	104.2	101.04	107.49	105.76	101	98.393	110.59	99.059	107.45	106.61	103.23	111.19	110.81	103.45	101.96	107.89	105.05	99.852	107.38	100.66	97.105	100.81	111.65	103.92	101.12	103.96	111.31	108.32	103.82	110.92	106.93	103.17	106.56	100.14	106.67	106.76	101.38	104.46	100.88	107.08	101.26	107.31	102.67	104.83	105.72	109.27	111.15	100.44
119.2	114.7	107.31	109.53	109.48	108.4	109.21	112.49	113.07	111.34	113.93	112.35	114.7	113.79	113.82	112.33	111.29	112.19	110.22	114.2	110.37	109.86	114.58	106.18	118.47	106.91	110.35	111.88	117.35	118.31	115.63	112.19	116.25	110.59	115.2	111.82	118.03	111.05	112	114.41	112.74	109.87	108.58	108.6	107.87	116.43	115.09	112.06	110.85	114.13
107.39	111.29	110.93	113.93	114.34	111.54	108.98	111.12	115.11	111.58	104.11	110.97	109.89	109.16	110.23	114.33	108.28	110.94	109.45	112.68	109.76	110.12	108.31	106.81	106.85	108.13	115.61	115.28	111.76	109.43	115.81	108.47	108.18	111.48	114.19	113.96	115.52	110.1	110.58	108.32	113.44	111.13	112.92	112.82	109.82	103.03	113.05	112.55	111.39	103.5
120.06	118.64	115.8	118.5	115.24	115.52	117.19	122.48	118.2	116.2	107.57	116.23	120.4	112.95	117.74	112.6	116.31	118.78	115.4	119.05	116.69	120.27	119.74	116.25	111.73	117.67	118.7	109.16	114.95	116.14	122.94	112.51	109.97	115.97	117.67	117.96	113.56	112.43	127.73	118.24	110.41	114.48	120.94	122.09	109.85	120.87	115.61	121.13	113.25	117.47
106.31	106.49	110.04	108.78	113.74	115.97	117.31	113.5	110.75	110.35	111.65	109.89	111.53	109.53	110.73	111.59	106.58	109	108.97	109.23	106.45	109.06	112.36	111.03	111.1	109.61	111.94	109.16	103.32	110.6	105.55	110.23	112.53	108.18	111.9	107.17	113.64	110.6	110.31	113.96	111.37	111.58	108.36	107.95	106.37	112.89	104.77	114.54	107.54	111.57
105.25	106.64	113.01	111.73	104.59	106.59	114	104.1	110.25	108.89	108.77	111.99	109.48	112.23	115.8	113.99	113.56	108.26	106.13	111.1	111.38	118.16	113.77	104.12	110.02	114.13	114.79	112.63	110.65	111.94	107.48	108.13	110.58	115.11	108.22	108	111.04	116.17	121.62	116.75	113.55	109.66	111.42	108.47	112.62	106.03	113.78	108.93	108.08	113.03
102.86	106.32	106.15	110.77	101.28	108.29	104.5	103.73	108.36	102.26	104.27	107.16	107.44	109.1	103.97	103.16	112.39	102.2	107.84	101.29	111.87	108.46	109.06	104.2	98.833	106.91	106.66	105	110.46	106.32	111.32	107.93	105.03	98.743	111.25	110.41	102.83	113.18	113.55	103.64	105.5	98.776	107.37	104.1	104.53	109.58	103.15	105.06	104.3	108.06
104.08	113.65	108.23	104.6	112.55	109.3	104.62	108.47	108.76	113.52	109.69	108.4	111.81	113.63	112.8	115.95	115.12	111.57	113.25	117.66	111.1	104.62	111.72	109.69	115.71	107.1	103.51	109.68	109.69	111.5	110.36	113.2	111.58	105.84	115.33	110.57	108.48	112.05	111.93	111.48	109.52	113.5	104.2	115.88	109.39	114.42	108.47	111.44	116.85	107.05
106.23	109.14	103.61	104.22	105.02	108.9	105.55	101.46	107.45	107.72	109.87	107.69	102.16	97.645	105.47	101.42	105.11	96.76	106.32	113.18	98.888	106.42	102.36	102.35	103.84	102.95	101.76	104.31	100.13	104.37	103.87	101.5	105.71	109.46	105.17	104.02	104.18	108.28	97.52	101.78	101.38	102.03	109.27	108.37	107.09	108.85	99.697	106.44	105.2	100.46
108.27	106.71	111.44	106.11	108.1	105.91	105.53	105.61	99.686	101.95	104.52	112.15	104.83	110	105.31	104.82	105.3	105.34	109.59	103.13	104.07	107.85	113.1	103.7	110.06	105.4	103.46	106.85	105.11	96.399	108.57	103.32	107.45	104.67	105.53	107.03	106.01	108.42	108.78	100.64	108.85	106.83	107.02	107.9	106.11	106.29	106.95	104.33	109.06	103.85
101.91	107.94	103.24	108	111.07	100.6	108.15	108.06	106.31	100.52	105.03	105.88	105.05	112.68	100.91	109.58	101.27	106.11	113.97	97.379	108.28	106.42	105.55	99.833	107.73	112.31	107.4	107.92	111.42	105.94	104.39	116.92	106.83	100.09	108.02	113.6	107.31	109.14	100.85	115.03	105.64	108.5	106.44	114.25	102.82	106.56	107.3	106.49	103.2	111.55
111.16	114.99	116.42	114.97	117.4	110.81	110.75	112.19	114.12	117.73	110	110.64	111.77	111.38	114.99	114.75	113.75	110.02	114.91	106.94	112.66	107.06	109.84	107.59	109.05	110.25	113.64	108.63	115.81	107.87	110.35	110.59	116.48	114.1	116.69	111.12	119.38	115.76	119.19	113.63	112.3	107.52	117.01	115.03	107.86	117.39	110.53	116.66	109.36	106.85
100.51	96.064	104.62	100.75	96.143	103.17	100.26	92.053	102.24	103.37	102.7	104.62	98.904	98.125	100.59	107.27	103.56	95.448	99.44	96.873	104.88	98.144	105.72	101.7	101.74	98.193	99.49	97.333	95.58	94.777	97.083	97.657	99.472	102.58	97.614	102.31	96.619	99.134	96.171	91.084	96.925	104.99	96.065	99.183	91.684	99.391	94.622	101	103.45	97.11
98.18	96.483	108.79	109.74	105.35	95.133	103.92	102.75	102.62	99.879	104.18	94.313	101.2	98.362	95.635	96.457	106.22	97.047	105.73	100.7	102.05	100.5	100.58	103.49	96.331	98.549	102.86	100.25	95.208	101.05	107.8	103.41	106.97	99.722	94.642	100.49	97.303	97.597	100.97	101.05	103.26	99.612	102.36	99.086	103.72	102.48	104.01	93.039	104.53	95.374
98.278	107.05	104.78	109.04	103.57	107.46	116.93	107.4	108.39	107.94	103.74	104.53	104.05	106.55	110.78	102.34	111.04	105.17	110.89	104.68	105.79	108.11	102.1	111.47	107.8	107.1	107.9	107.23	104.51	109.1	101.39	104.01	104.88	106.5	103.63	102.39	107.41	110.46	107.14	99.249	112.7	103.22	108.16	105.09	108.32	104.33	104.78	106.46	105.65	111.41
104.39	103.16	103.99	102.45	98.258	108.19	102.24	107.39	105.86	101.88	109.61	105.38	103.01	107.13	103.22	107.38	102.77	103.09	106.12	111.54	103.24	104.13	110.89	108.25	101.32	105.07	109.94	101.2	104.32	106.1	105.85	102.47	111.96	101.62	104.94	108.49	105.81	107.76	107.92	107.68	105.65	104.2	102.8	104.31	104.57	108.66	104.28	102.44	100.28	107.9
106.68	109.2	110.75	110.26	106.07	115.85	113.06	108.53	117.56	109.61	114.18	110.24	110.35	109.7	118.44	111.96	107.55	112.88	107	113.78	104.85	116.03	110.61	108.63	109.96	113.77	112.42	107.96	112.56	110.73	107.95	108.29	110.25	110.93	114.86	109.06	116.69	107.3	108.67	104.62	120.6	107.12	113	112.09	114.19	109.27	112.44	109.1	114.25	116.95
105.37	113.91	114.82	109.01	105.02	107.36	105.93	105.88	102.16	113.34	106.91	101.36	106.16	103.62	110.41	106.34	106.25	103.81	107.17	108.19	103.23	105.48	107.75	112.4	109.5	104.14	100.12	110.53	105.4	107.78	105.88	103.13	104.28	106.22	108.04	100.8	106.95	100.37	104.68	102.84	105.61	106.31	107.21	106.99	104.32	109.14	105.31	102.66	104.34	106.76
111.22	109.86	117.31	112.98	108	117.9	114.94	109.7	108.58	111.28	110.31	114.62	107.93	113.05	110.04	118.13	108.86	111.93	109.1	119.79	112.37	113.01	109.92	116.42	111.02	117.27	118.31	111.49	114.54	111.86	110.03	112.92	112.27	107.7	108.7	108.17	105.29	117.17	104.4	112.49	109.08	108.82	115.72	110.25	115.45	111.26	121.62	109.26	109.31	113.8
105.88	103.32	108.2	109.64	110.9	104.72	104.72	107.81	103.27	100.36	110.96	110.37	107.75	108.09	102.11	103.32	108.81	104.2	101.01	108.88	105.79	104.14	112.66	106.88	106.22	107.76	102.74	104.39	99.478	104.32	108.47	103.16	109.22	103.89	102.46	111.66	106.31	106.93	102.21	109.96	108.73	104.99	106.54	109.05	102.24	108.87	101.79	104.71	109.27	110.19
102.57	104.98	105.28	104.27	108.05	101.1	103.82	106.9	107.04	105.16	107.73	108.19	109.1	110.84	109.46	106.47	104.78	109.97	103.03	103.35	106.59	98.38	102.38	105.78	106.76	106.98	104.56	105.26	105.77	106.22	106.96	106.9	108.86	112.48	110.36	104.79	103.84	109.65	103.96	105.72	104.1	100.39	104.16	106	100.78	112.45	109.04	110.34	105.78	106.37
115	114.9	118.74	116.12	112.31	115.52	116.94	125.1	113.36	114.72	115.55	111.78	113.24	121.72	119.53	118.16	113.48	114.12	120.65	108.26	118.92	118.18	122.68	115.21	114.07	115.11	118.4	113.4	117.11	121.67	116.17	113.53	117.78	119.48	111.67	118.92	116.46	120.22	117.96	120.53	111.27	112.03	122.53	117.55	116.98	118.7	123.17	113.32	118.62	123.95
109.39	103.55	108.88	105.88	103.12	99.705	107.53	103.12	109.85	107.8	101.74	104.73	100.69	108.03	106.67	100.06	99.511	112.72	107.14	100.85	106.78	99.783	102.98	113.44	105.11	102.23	106.19	104.29	108.82	99.283	94.522	105.37	101.61	106.88	111.41	104.59	108.59	104.06	102.8	108.06	109.75	101.26	110.39	102.78	107.66	103.32	103.93	105.34	107.6	101.86
103.24	111.47	102.63	100.37	98.639	105.54	104.61	104.73	104.42	102	107.55	103.91	104.29	100.76	99.135	97.592	96.568	105.63	102.6	100.65	111.35	99.972	108.94	103.5	102.74	109.28	103.95	104.78	104.23	108.54	98.187	108.69	102.31	102.57	109.93	102.03	103.38	107.35	101.21	107.07	110.33	107.05	110.74	102.37	99.459	107.68	103.83	99.458	105.29	110.42
111.61	108.09	110.92	110.47	113.93	111.83	112.47	110.09	114.42	112.88	110.55	106.83	114.89	112.08	110.73	107.66	114.69	113.19	106.01	115.06	115.47	107.53	111.71	107.13	110.95	108.88	104.25	113.33	115.46	105.12	107.42	114.84	113.05	111.03	116.4	106.17	108.59	109.34	109.72	118.11	117.92	107.17	114.26	115.13	112.11	112.16	115.27	117.77	111.08	114.68
104.87	105.44	110.66	107.74	104.59	102.79	104.55	104.7	103.53	105.39	102.41	105.46	110.36	103.28	106.85	106.15	99.357	105.82	113.15	109.01	105.19	102.52	106.03	110.03	107.18	106.62	110.48	103.89	107.72	104.55	106.74	102.89	108.1	94.086	101.62	103.06	104.66	109	101.27	105.14	107.72	107.88	103.61	103.43	107.86	110.24	105.92	108.62	110.43	102.09
106.31	104.2	104.38	104.31	105.5	111.49	108.69	107.16	108.49	102.5	115.46	107.67	107.48	103.85	98.059	106.12	108.47	105.09	106.65	108.25	107.33	110.84	104.72	106.21	104.6	110.68	102.86	108.64	99.359	104.7	105.15	106.88	104.68	107.39	101.11	110.18	103.75	105.89	109.5	103.89	102.32	106.24	113.73	104.19	105.44	104.46	109.28	106.07	106.26	103.73
110.54	109.29	111.69	104.7	112.26	106.74	113.44	115.46	108.23	108.53	110.84	110.08	112.52	110.53	111.92	118	113.04	114.37	111.79	109.87	109.16	112.34	103.84	120.11	107.74	109.82	112.75	114.12	109.59	105.99	118.73	109.31	106.11	109.56	108.53	110.69	114.49	105.08	111.43	106.73	109.64	109.44	111.49	110.94	113.73	109.49	107	110.3	112.88	104.11
111.08	106.77	101.76	105.13	102.93	104.36	110.36	104.23	110.32	96.62	105.36	104.74	107.01	107.32	111.12	107.53	107.09	104.81	107	109.29	107.65	108.22	101.95	107.35	103.69	107.91	107.99	108.52	109.37	105.27	106.24	113.24	108.94	104.18	104.95	110.06	103.26	104.72	105.44	106.97	108.41	108.82	111.83	106.71	104.86	104.06	104.99	105.32	110.42	102.58
105.5	107.38	109.53	105.59	108.1	111.57	101.9	102.56	104.44	105.31	106.26	107.91	104.61	103.31	100.58	111.06	99.808	112.39	115.29	104.82	101.06	101.49	106.24	108.16	100.94	107.05	105.4	102.06	100.35	106.16	110.57	102.98	102.59	103.93	109.82	100.42	104.67	106.03	105.34	104.95	101.69	103.71	110.58	99.378	110.61	102.98	102.85	102.23	112.75	105.4
113.32	111.7	111.11	117.67	106.97	104.97	117.16	110.29	103.33	113.77	109.73	115.06	109.95	112.52	119.22	113.93	115.39	113.03	110	110.14	116.67	114.63	110.09	116.69	112.15	109.99	114.79	118.14	110.08	111.48	112.18	114.38	108.25	112.22	112.46	113.19	110.97	120.1	113.95	116.75	113.56	110.43	111.95	118.26	112.04	113.69	116.38	115.15	119.36	112.98
101.92	105.72	103.74	110.43	104.57	100.57	109.33	108.18	100.08	105.6	101.96	102.34	111.07	110.33	109.35	109.83	104.84	103.83	104.83	105.21	107.44	101.79	103.65	111.21	104.66	106.99	108.65	99.57	107.18	105.12	102.39	108.27	109.85	104.65	103.47	104.03	103.43	101.21	104.18	110.99	107.2	111.38	104.29	102.31	98.041	113	108.16	103.52	102.14	105.7
113.51	111.59	109.67	115.55	115.14	110.07	110.23	106.21	113.69	116.26	109.44	109.52	106.98	109.5	116.86	114.2	112.62	113.08	109.77	110.67	110.84	114.91	106.94	110.55	110.7	112.99	115.85	111.26	111.22	115.58	110.95	108.48	108.99	112.14	112.59	113.69	111.43	110.46	109.11	112.74	112.87	111.81	110.19	108.84	114.78	112.1	113.78	114.41	113.92	112.45
97.299	99.37	108.49	104.21	106.58	101.15	107.29	105.29	102.03	108.81	98.159	95.59	91.217	99.721	93.906	103.31	94.751	99.51	97.062	100.08	95.381	94.047	98.09	102.18	98.3	102.07	95.551	101.25	98.022	93.089	103.1	98.088	101.13	101.34	102.4	94.813	98.352	96.45	102.71	96.035	96.39	106.04	94.819	95.276	102.63	107.32	107.45	95.168	102.42	103.98
109.15	111.5	105.93	101.34	108.49	106.16	99.874	107.51	105.48	108.51	109.35	109.52	111.36	111.63	100.97	103.68	103.77	107.51	101.61	102.74	102.67	107.25	104.51	106.72	111.61	108.57	106.39	110.8	103.16	103.98	99.075	105.3	108.57	110.59	108.88	100.77	99.538	107.67	112.32	107.97	108.37	100.57	112.97	105.85	108.27	103.17	110.15	109.8	112.17	106.8
106.17	100.74	97.76	99.504	96.604	97.662	100.71	104.44	104.71	99.139	101.86	94.55	107.02	100.76	105.92	91.099	99.528	102.31	98.897	108.16	92.004	103.48	96.096	99.017	100.44	104.19	102.47	106.32	100.25	97.365	100.87	93.596	104.85	107.68	102.32	103.45	100.05	99.022	102.38	99.605	108.3	97.605	103.08	106.41	97.448	99.49	104.31	99.663	102.83	100.83
106.65	98.563	100.8	100.2	100.77	100.78	99.314	100.66	98.64	107.47	99.783	110.88	106.87	105.89	103.23	103.71	107.05	104.62	101.66	101.66	101.74	105.26	103.93	109.44	107.46	109.35	107.53	102.23	107.43	103.19	106.44	100.18	109.35	100.62	103.56	102.04	106.9	106.84	97.514	99.428	109.79	93.652	102.4	101.9	103.65	103.25	104.1	106.47	112.94	104.1
101.79	103.61	110.47	105.86	110.04	104.2	101.54	98.72	104.66	102.89	103.73	102.43	104.46	99.818	109.96	100.95	99.474	108.62	104.35	97.483	101.45	100.22	106.91	100.78	111.5	103.34	97.729	107.59	99.171	104.53	97.576	107.83	105.66	107.1	109.1	103.86	103.48	104.6	105.48	99.892	106.97	104.45	103.89	109.96	99.335	104.24	106.56	106.12	100.18	106.15
120.09	110.23	112.11	119.21	111.56	110.22	105.44	113.96	115.72	112.84	113.51	113.47	110.37	110.11	108.29	109.17	118.97	115.11	114.47	116.01	114.33	114.37	111.11	107.49	112.73	116.03	109.43	107.45	105.01	109.8	112.31	104.81	110.33	109.29	115.99	115.79	111.25	109.86	116.66	111.68	117.69	107.72	111.39	101.26	117.47	115.15	115.88	118.34	111.26	116.57
110.14	117.7	112.77	112.51	114.89	113.14	109.02	111.83	115.1	116.36	112.79	109.83	113.29	113.01	114.64	107.7	114.88	114.6	110.49	119.66	114.77	111.28	115.68	112.83	112.92	105.21	115.71	115.48	111.53	110.88	114.54	108.78	112.43	109.91	113.98	116.96	111.22	108.81	114.54	111.6	109.67	114.17	106.07	108.55	110.06	113.41	111.47	112.2	109.76	114.23
102.54	106	104.57	106.89	102.74	104.86	103.92	108.57	106.79	107.92	113.31	101.73	103.51	106.56	104.44	107.45	110.12	105.65	105.8	102.63	107.27	109.19	99.927	115.23	108.14	107.34	103.94	111.83	102.28	110.93	101.3	106.47	110.28	107.27	110.99	105.38	100.23	105.51	104.94	105.19	106.35	113.06	114.24	106.89	105.71	115.4	107.15	106.01	107.79	103.88
99.5	94.496	105.93	103.3	101.54	96.661	95.144	102.22	97.223	96.087	104.25	102.31	97.268	102.66	98.495	100.02	96.151	103.08	98.368	93.486	101.15	100.31	100.08	100.11	103.25	94.639	94.471	100.06	107.24	100.36	96.5	98.086	103.71	105.5	97.289	104.42	102.42	92.862	102.95	97.194	101.6	94.753	102.41	100.1	97.544	99.285	96.503	98.981	97.199	99.809
111.53	111.72	116.56	107.81	115.17	108.08	108.25	114.88	112.96	109.73	110.7	112.33	116.27	102.27	107.15	109.8	108.15	110.79	111.96	110.97	111.78	102.49	112.68	106.24	110.53	109.96	108.6	106.5	109.52	115.75	110.64	114.42	109.63	109.7	105.89	116.66	105.16	113.46	111.15	114.02	107.82	113.24	114.39	118.5	110.83	116.15	113.02	107.34	113.88	111.78
105.08	108.17	105.93	99.729	104.4	104.31	105.32	101.69	109.78	103.03	101.18	107.41	103.19	100.29	104.3	111.74	109.62	105.6	107.07	104.83	105.14	102.91	109.35	105.87	104.31	103.36	106.07	103.89	105.62	102.04	103.67	104.12	101.73	106.5	103.19	109.24	99.845	106.97	104.92	105.29	105.85	105.31	103.46	109.84	110.11	104.88	100.45	106.39	106.01	98.582
104.94	103.46	107.93	105.82	103.54	103.27	101.46	107.24	109.42	105.48	102.19	106.82	101.95	102.4	104.94	104.79	111.49	97.133	103.03	109.92	103.78	104.04	104.55	106.68	111.14	109.46	103.78	104.89	102.52	102.52	108.49	104.23	103.52	107.65	106.82	109.94	105.35	101.59	103.43	105.15	102.05	105.9	108.92	108.93	110.34	103.37	112.97	106.45	101.51	105.43
102.07	95.961	94.098	101.5	98.629	97.705	95.741	100.29	100.29	93.899	104.5	95.126	103.77	107.97	104.52	100.98	106.63	99.067	102.45	98.874	101.62	97.511	99.776	101.3	100.61	101.5	107.98	96.442	97.18	101.73	100.64	102.51	99.184	102.53	99.075	98.701	100.53	98.054	105.2	87.381	100.88	94.734	100.81	94.552	101.03	100.54	99.542	92.979	102.88	101.06
97.914	104.4	96.783	94.704	105	102.23	98.243	101.46	106.97	105.19	102.35	99.316	102.14	99.242	97.568	101.46	104.93	96.19	104.66	98.563	98.884	98.643	102.7	103.99	95.357	98.714	95.472	96.532	95.918	106.61	98.985	95.746	98.751	98.452	96.948	97.84	98.439	99.999	95.507	102	100.62	103.49	100.76	98.644	100.69	105.16	99.374	102.8	102.39	99.725
103.74	109.58	106.81	108.97	110.37	106.69	110.79	108.9	106.11	106.33	104.14	106.58	107.42	102.46	104.61	100.47	107.89	106.35	103.41	105.1	102.94	104.99	102.3	102.52	105.01	103.34	105.13	103.48	104.04	101.48	103.88	112.18	103.82	105.1	105.93	108.07	105.05	103.58	102.17	97.587	100.44	105.83	106.27	104.41	109.54	95.755	100.07	110.37	104.71	104.56
94.231	94.01	95.328	99.265	107.03	104.19	102.2	107.97	103.88	100.33	107.5	100.98	105.47	102.28	99.73	99.546	105.19	102.3	106.2	104.07	96.93	100.1	99.838	105.83	100.34	98.226	96.847	101.2	99.519	97.467	95.871	107.14	104.92	96.713	94.751	101.26	99.278	98.126	100.96	98.785	94.985	95.892	98.216	107.58	97.105	102.33	103.78	104.34	102.76	101.87
113.57	112.01	110.06	108.13	112.6	114.38	117.09	109.61	104.89	116.49	115.85	111.01	109.04	112.88	110.28	113.6	115.14	110.17	112.67	112.74	114.78	113.66	111.93	115.89	109.59	110.82	116.62	110.74	107.84	108.38	113.19	107.85	111.94	114.72	109.85	103.2	117.17	111.86	116.51	112.49	113.15	117.13	108.67	113.75	107.86	108.42	108.55	117.6	111.1	107.6
105.09	107.4	107.05	105.07	102.37	109.97	103.68	112.11	107.71	101.19	106.73	106.23	105.18	103.71	112.3	107.73	109.76	111.08	107.56	107.27	106.76	98.944	110.38	105.81	109.7	108.04	107.38	105.74	102.83	108.14	110.81	101.95	103.67	111.4	104.53	102.39	104.58	105.5	108.01	104.56	103	111.1	102.94	104.84	107.05	105.33	101.37	106.1	104.04	104.67
101.56	95.899	97.778	94.031	97.093	103.04	95.769	99.313	98.834	100.49	96.392	97.517	96.062	98.007	105.04	100.84	101.2	98.27	96.482	100.99	103.87	100.77	96.69	98.59	102.67	102.52	98.019	97.928	103.68	95.922	98.704	97.837	96.553	97.354	98.953	101.36	101.25	96.083	93.827	98.838	98.799	103.62	100.05	101.65	99.127	98.296	101.54	97.487	93.882	104.22
107.99	106.19	103.03	108.84	107.99	106.55	102.88	109.38	104.86	101.38	106.15	100.24	106.78	107.5	106.1	99.407	98.876	102.69	107.69	99.229	106.35	104.87	100	104.56	104.22	108.63	107.55	109.22	108.61	108.89	103.61	107.34	105.61	110.27	104.62	108.06	104.16	101.86	105.73	102.91	107.16	117.23	104.63	102.78	110.22	105.96	102.92	111.43	108.48	108.65
109.05	109.47	99.403	113.49	108.07	106.89	108.63	113.01	106.21	107.04	105.24	108.67	109.2	108.1	106.16	105.96	110.18	103.94	106.74	103.23	110.11	99.75	107.1	108.29	99.823	108.36	110.92	111.23	103.13	99.622	109.8	103.64	105.03	108.81	108.79	110.9	107.19	105.53	112.73	101.28	112.02	101.93	106.34	102.51	107.2	106.27	103.23	109.69	103.56	105.09
110.28	111.35	114.03	104.5	115.89	108.87	113.65	110.74	116.41	116.27	109.83	114.95	119.03	116.17	119.89	114.25	113.11	110.06	122.91	107.34	111.55	115.11	110.94	112.61	110.82	112.78	109.95	112.83	111.23	109.47	114.94	119.32	111.31	110.27	107.13	115.13	113.95	117.26	115.82	104.89	108.73	111.55	113.92	113.49	104.68	111.89	116	113.1	119.64	112.43
109.32	108.88	110.46	102.81	107.35	105.08	113.23	104.47	99.84	107.65	105.24	103.78	104.04	106.61	101.64	103.61	99.022	99.97	105.83	102.06	107.76	110.36	105.85	107.04	108.14	107.99	101.19	105.3	105.61	99.686	108.94	99.12	109.74	102.45	102.79	105.04	97.346	104.07	101.56	103.07	104.6	106.78	106.69	104.62	107.02	103.1	103.87	103.54	102.91	106.08
109.43	116.63	109.93	118.73	118.04	116.86	111.79	117.46	114	113.61	111.38	109.51	112.73	109.21	113.35	112.04	110.95	115	110.69	111.89	108.6	106.89	108.47	114.86	115.01	115.22	107.1	111.91	112.45	112.54	115.92	111.97	111.59	112.95	114.29	111.49	111.78	112.7	104.32	107.29	114.62	113.51	107.98	109.01	112.34	119.89	118.75	112.32	109.63	115.34
108.43	110.81	110.17	114.64	111.18	109.04	111.91	110.69	111.03	111.31	113.99	108.49	115.76	112.71	113.14	116.28	113.3	113.31	110.99	110.89	111.73	110.79	117.96	109.76	114.62	113.88	109.08	106.9	112.58	113.79	115.09	107.69	111.5	112.54	107.98	106.98	112.39	119.44	111.05	109.99	113.61	112.16	117.33	109.78	112.91	110.92	112	109.28	111.06	113.68
101.02	100.88	105.38	107.39	101.1	102.19	99.276	102.39	109.28	102.77	105.47	100.05	104.36	102.64	106.95	106.31	105.86	105.36	96.15	101.72	97.906	108.96	104.79	102	105.11	107.83	101.48	102.97	105.53	107.48	101.96	108.24	106.37	110.73	105.14	100.57	106.15	107.69	100.45	104.73	103.04	100.33	105.17	101.59	104.31	101.68	98.561	102.16	103.17	103.16
107.75	108.52	100.49	107.28	103.83	103.78	107.49	108.35	103.12	103.93	105.31	102.74	101.81	103.94	99.764	106.63	103.82	109.13	104.04	106.66	107.98	104.34	102.49	102.85	105.14	103.02	101.83	108.72	102.63	97.872	106.25	99.454	104.93	101.64	105.12	113.9	107.94	106.25	110.04	107.16	104.93	104.1	101.45	106.99	103.63	107.45	101.59	100.24	106.43	106.35
105.26	107.5	102.89	99.594	103.96	105.14	99.434	95.839	108.97	102.25	95.764	98.857	106.11	98.292	108.79	101	94.623	103.23	102.41	109.62	115.12	104.49	107.15	98.857	101.49	110.17	102.81	107.57	107.19	105.02	105.64	102.68	108.56	98.54	106.89	103.1	103.32	106.21	107.89	103.13	100.39	106.56	108.12	103.54	107.9	98.924	106.6	107.2	107.35	104.37
109.89	111.14	108.43	110.34	109.35	110.15	109.41	106.62	115.95	108.46	120.42	112.07	114.05	117.87	115.09	106.02	110.56	108.34	108.73	107.68	114.09	112.58	117.48	114.06	115.54	112.74	112.78	113.66	111.05	112.14	115.55	111.72	113.93	106.3	113.17	113.63	106.3	111.87	106.47	110.87	104.35	113.93	111.97	115.95	109.92	115.08	112.12	113.14	114.93	115.2
109.71	104.32	107.53	110.28	112.05	111.84	113.9	112.16	112.28	114.14	112.58	116.41	117.78	111.31	105.62	109.73	112.1	106.68	112.71	111.96	115.47	108.27	108.53	111.27	113.42	110.26	111.1	113.82	113.96	106.62	116.77	114.03	111.3	113.96	112.31	112.87	113.25	112.24	109.29	112.76	106.95	115.82	112.15	109.21	107.6	106.56	115.13	111.47	113.2	113.07
103.62	101.62	102.99	104.17	110.54	105.36	101.58	103.76	105.4	105.3	107.21	104.99	105.29	107.64	106.34	106.92	101.73	107.46	103.31	106.88	111.3	104.92	103.53	101.17	100.84	104.45	101.27	110.28	104.39	103.02	106.94	105.71	105.04	94.288	108.17	102.63	110.36	106.08	99.545	110.78	103.34	101.94	103.67	105.96	105.33	99.27	108.79	105.14	106.67	105.95
115.77	107	104.67	106.07	100.18	103.03	105.23	106.67	106.32	106.81	102.07	98.421	106.95	103.38	108.21	104.23	112.61	110.67	106.14	105.69	111.24	100.32	104.59	103.28	106.3	111.13	110.98	104.45	102.76	114.8	107.56	105.06	106.43	105.31	111.96	111.43	106.77	107.93	112.52	105.05	104.59	102.43	108.57	101.2	113.43	105.66	103.18	109.74	108.55	105.7
107.6	106.79	115.2	107.93	118.44	100.68	104.5	115.26	106.54	106.62	111.83	106.8	107.07	104.95	106.58	108.01	109	109.39	102.54	105.63	108.19	104.13	101.33	106.58	101.8	107.73	104.03	106.04	106.17	97.141	106.59	104.12	109.07	103.37	110.17	106.36	112.07	107.18	107.02	108.62	104.62	105.96	101.58	104.31	101.18	103.97	109.9	111.14	102.32	107.4
102.09	101.37	101.63	94.371	98.126	100.42	100.27	103.45	105.42	103.29	102.26	101.14	104.12	103.98	96.471	105.85	102.24	99.683	99.392	100.23	101.65	91.378	101.93	99.011	100.86	93.602	93.028	98.167	94.173	97.785	98.716	95.245	101.74	98.562	101.86	103.04	105.94	102.64	91.871	103.51	95.606	98.226	100.9	99.557	98.977	104.17	104.68	99.782	106.72	98.625
108.98	105.72	105.33	109.6	110.44	105.01	109.36	104.85	103.91	107.72	101.26	104.86	99.471	104.79	104.31	108.25	103.71	104.6	101.5	110.41	102.84	108.52	109.16	115.76	103.71	100.93	108.75	102.75	103.58	107.51	110.68	104.26	108.15	105.75	99.86	105.19	102.81	107.66	104.18	106.37	104.29	105.83	104.78	108.3	108.47	110.86	108.79	107.7	115.65	108.67
115.64	107.23	117.66	110.73	110.54	109.03	111.79	110.46	113.18	108.28	117.48	112.89	111.98	111.88	107.56	108.47	118.23	109.77	108.69	122.52	115.84	115.54	108.87	108.93	102.49	111.57	117.71	110.65	113.27	111.72	115.51	112.97	111.29	116.93	112.15	107.66	107.7	112.54	116.13	111.12	107.19	109.87	114.89	113.01	110.66	109.46	117.42	106.26	110.48	109.76
117.82	116.29	121.37	120.33	122.18	113.92	109.87	119.94	120.46	114.27	109.18	119.28	113.2	109.63	119.7	113.52	115.46	115.16	116.06	118.47	113.68	108.12	120.88	119.8	116.52	107.02	114.79	121.64	119.69	113.55	116.49	121.7	117.16	120.75	112.97	125.97	115.08	113.06	118.26	118.22	121.46	112.93	114.54	119.9	119.73	120.08	121.59	114.65	118.83	122.84
103.53	111.28	105.54	104.47	101.01	102.5	108.2	109.96	102.26	106.93	111.86	100.97	103.74	104.2	99.634	107.43	111.33	103.99	105.2	105.64	102.9	103.4	105.6	104.38	104.85	99.93	105.53	103.85	102.08	108.35	106.58	102.38	103.08	99.845	100.52	110.98	108.47	106.8	107.79	103.36	112.57	98.817	107.95	103.14	99.402	104.35	106.03	106.43	102.71	102.07
108.13	105.59	106.47	107.52	106.75	106.77	105.97	100.57	101.55	105.83	108.22	102.53	100.82	106.46	108.09	113.48	107.63	104.53	109.15	107.33	109.78	109.96	97.803	105.28	105.01	109.23	105.11	100.38	112.85	101.74	105.88	111.39	108.4	106.94	109.88	113.89	104.05	107.69	110.52	100.91	105.91	112.3	102.42	107.19	105.77	109.31	103.86	101.3	107.14	102.77
104.66	108.37	104.31	105.48	106.83	102.56	106.67	101.3	106.99	106.79	106.69	102.81	109.09	105.23	105.05	104.64	109.43	106.14	100.99	107.87	109.66	98.024	106.65	106.42	106.24	104.47	101.35	104.52	109.06	102.74	100.53	108.99	114.43	109.51	108.67	107.25	103.57	106.09	104.15	106.92	116.02	113.17	104.36	103.16	110.63	103.95	105.78	104.8	108.12	104.82
106.15	112.92	107.17	107.15	109.54	119.17	107.38	110.31	105.49	115.24	111.8	111.74	111.04	108.75	112.5	107.04	107.15	113.4	114	114.15	111.97	115.95	117	110.07	109.1	115.65	113.53	113.06	111.22	111.93	107.78	112.69	113.68	111.96	116.27	117.49	113.03	115.48	106.29	109.56	112.16	108.63	108.48	118.03	108.25	115.65	114.16	110.56	109.59	110.04
100.14	95.269	99.05	98.913	99.051	96.729	94.94	104.56	102.87	99.834	89.076	99.156	90.337	99.584	102.73	101.26	100.42	99.475	92.568	103.17	92.139	103.17	101.34	100.49	107.84	101.95	98.836	102.03	102.95	101.54	101.21	104.51	97.265	101.75	105.24	96.367	106.22	100	102.42	107.12	97.144	104.71	101.24	95.601	111.52	93.839	100.42	105.16	99.984	100.29
91.602	97.195	100.38	103.46	94.666	98.536	98.245	109.1	109.44	95.301	98.033	97.253	101.51	101.88	101.3	99.545	93.368	102.57	91.499	98.055	97.562	103.93	105.87	94.672	98.656	104.47	103.18	102.76	101.66	99.702	96.954	94.324	100.53	97.227	101.06	109.83	98.904	99.919	105.17	98.818	94.836	101.03	100.12	96.154	101.98	103.66	99.615	103.85	103.41	96.348
99.44	105.31	108.47	104.9	114.29	108.9	107.54	105.69	109.73	107.37	105.07	105.28	104.62	109.04	98.743	103.79	103.45	108.11	105.85	108.51	103.65	104.55	111.27	112.67	104.54	103.57	103.65	112.45	110.39	106.71	107.98	111.22	107.58	104.23	106.49	103.36	104.8	112.02	107.7	105.03	109.59	97.601	101.61	104.45	109.46	97.475	108.17	106.49	107.2	112.21
109.63	109.76	112.15	106.37	113.27	109.21	109.32	117.79	116.33	114.53	107.55	114.53	113.1	108.85	111.08	108.23	113.52	115.87	110.42	113.4	111.45	105.28	118.66	110.41	111.42	115.28	115.8	113.19	112.41	106.83	109.86	106.8	112.97	113.42	109.54	106.79	102.66	104.7	112.58	116.56	112.3	113.05	113.46	112.5	111.71	112.48	107.32	116.58	113.72	110.32
105.64	111.39	105.86	107.16	109.93	114.1	113.62	108.62	111.46	111.81	111.69	108.76	106.99	113.73	113.32	109.27	111.82	109.82	111.79	111.68	108.41	112.06	116.33	108.38	106.28	110.28	111.52	110.09	114.52	100.82	108.3	110.17	109.52	110.96	105.67	107.19	108.74	112.28	113.23	112.1	110.41	109.04	114.46	111.79	103.16	115.97	112.68	109.94	104.21	110.85
112.85	111.17	100.83	100.97	109.55	107.01	109.16	109.35	112.1	108.46	108.03	107.34	110.82	113.14	107.59	112.25	110.98	110.98	109.61	116.63	109.24	118.16	112.56	114.55	116.52	107.33	110.76	110.3	108.65	115.58	105.2	110.36	108.6	121.07	110.22	103.57	108.4	115.84	108.74	106.69	116.2	106.57	113.84	104.93	112.91	105.18	113.14	114	115.57	109.02
99.783	98.549	102.4	98.918	103.32	101.71	94.592	103.35	102.4	103.89	100.71	97.408	106.98	98.362	104.64	103.13	103.72	103.04	99.51	98.795	104.73	96.877	101.47	98.488	101.08	95.327	104.08	98.625	94.699	96.933	100.5	99.258	96.273	99.156	96.009	102.64	101.05	99.347	104.81	105.46	104.7	102.1	99.93	102.16	99.833	99.084	96.795	99.654	97.708	98.38
121.05	116.97	121.81	119.83	113.91	117.74	120.76	115.23	115.89	117.35	112.63	115.82	117.41	113.88	114.2	119.57	117.85	123.52	113.83	122.35	121.53	117.61	116.67	115.1	115.57	115.28	127.59	117.8	118.29	114.19	117.34	120.28	120.28	119.62	115.3	122.9	119.51	117.84	115.93	119	115.16	115.16	122.17	118.66	114.6	110.52	118.07	117.64	110.45	122.36
100.54	102.9	100.83	107.83	98.4	96.248	96.605	96.103	98.163	100.48	101.99	103.87	99.03	101.98	102.95	99.678	103.57	104.23	101.78	98.448	100.37	95.754	106.42	98.299	98.7	104.71	93.69	97.698	95.189	104.17	98.852	102.98	104.68	104.96	103.23	101.24	101.44	95.884	104.88	100.07	102.11	99.744	103.42	100.62	105.53	104.44	96.132	104.97	101.75	97.821
111.74	111.28	105.74	110.52	104.91	105.99	107.41	105.15	107.33	104.83	105.96	106.12	102.18	108.1	108.17	105.75	104.76	109.96	110.57	103.06	106.18	99.751	107.64	103.32	102.91	107.53	107.19	106.62	104.62	106.54	102.65	109.85	93.817	106.08	105.12	100.13	100.93	106.65	98.448	110.25	110.83	101.65	104.36	104.28	104.26	109.75	110.04	108.57	107.72	102.04
111.73	106.48	109.66	104.24	99.997	113.57	101.71	109.05	105.29	112.4	106.99	108.07	110	104.99	105.32	110.55	105.8	97.677	107.12	104.38	103.07	113.04	110.85	105.79	112.43	101.35	107.06	109.75	106.53	102.39	105.55	109.55	108.35	103.98	101.2	104.5	106.11	104.47	101.31	109.72	109.28	104.27	109	106.24	104.61	108.58	105.17	110.09	105.69	102.69
102.06	113.66	105.87	117.43	106.62	104.03	98.158	105.8	111.54	114.6	112.06	106.63	105.49	114.75	104.3	106.18	106.17	111.66	101.75	101.77	114.61	108.86	102.87	99.685	108.1	108.9	108.18	106.42	106.79	109.68	107.92	107.2	113.12	105.56	107.56	108.04	105.12	104.33	106.33	111.88	104.24	111.55	108.18	103.57	109.75	105.39	110.91	106.76	103.55	106.71
107.96	110.21	113.73	113.46	115.64	114.67	112.84	105.53	114.8	111.38	114.42	113.05	107.25	105.24	115.61	112.79	111.16	117.1	121.95	113.53	119.05	108.15	114.66	116.8	115.33	112.37	108.21	107.54	109.58	113.35	112.79	116.66	106.67	110.67	107.32	117.23	110.24	113.73	111.96	113.24	108.55	108.63	109.16	111.49	109.49	119.01	109.81	110.48	110.58	117.56
111.33	96.215	96.771	102.48	104.11	103.52	105.8	101.95	106.42	104.58	104.48	105.97	106.56	104.99	101.75	101.36	100.75	105.61	102.14	106.93	103.16	109.73	104.49	110.5	112.64	104.39	101.8	101.55	98.879	109.22	103.42	101.14	98.588	105.6	104.4	103.44	107.47	106.54	108.89	105.65	111.33	108.89	112.31	106.89	104.23	104.08	110.32	106.37	101.68	108.26
96.725	100.68	103.58	106.55	104.36	107.23	102.08	106.11	101.84	105.16	106.29	102.3	105.05	107.9	103.55	107.28	104.31	102.01	114.98	105.89	104.31	101.7	106.01	108.49	106.26	106.14	103.17	101.97	104.51	102.49	99.339	102.39	104.51	111.01	99.629	99.755	108.15	106.61	108.93	102.77	99.112	110.15	108.57	111.64	108.18	100.41	99.736	105.47	105.01	106.94
112.22	104.77	109.18	108.13	105.02	107.14	112.2	106.73	115.57	108.5	111.92	110.91	110.36	109.59	111.66	113.83	104.34	116.49	110.16	105.89	112.04	108.12	111.71	105.54	110.84	109.42	110.45	113.04	109.33	111.09	114.84	112.25	110.58	111.94	113.51	107.97	111.2	112.95	112.57	112.14	110.42	108.11	108.33	108.41	112.64	108.16	109.34	113.61	110.88	108.82
117.44	117.16	113.73	117.4	113.98	118.62	115.15	122.86	116.5	117.79	115.22	115.02	122.16	111.95	115.79	112.23	118.75	118.07	124.9	107.67	115.99	124.4	117.52	115.11	124.25	118.15	120.12	122.63	120.15	119.49	115.17	120.75	113.77	113.52	114.99	113.63	111.47	115.39	118.06	118.98	123.16	121.57	122.23	121.16	116.11	118.98	113.16	117.89	118.08	122.41
113.87	107.8	110.07	110.28	116.07	113.36	111.08	109.16	115.15	111.37	107.98	116.98	112.31	113.06	115.4	122.73	117.81	115.56	108.75	113.25	115.62	111.37	115.22	111.88	108.85	113.93	107.67	115.98	103.55	112.76	110.09	106.86	107.98	115.15	111.98	106.61	112.92	118.17	114.51	115.75	117.95	112.57	117.78	112.55	112.66	111.81	114.17	111.64	108.17	112.03
111.19	97.612	113.49	107.97	105.37	109.28	101.78	108.79	103.61	107.33	105.79	103.51	101.86	100.3	107.58	108.88	103.45	107.53	104.57	100.89	107.22	100.28	110.78	107.25	104.77	106.32	102.82	100.03	112.94	107.09	108.6	102.27	104.6	103.75	107.65	106.44	103.99	104.22	117.61	101.17	102.54	103.48	107.11	112.06	101.44	97.724	104.01	103.32	108.45	105.85
106.34	104.88	96.543	104.39	106.34	106.49	99.433	106.24	97.285	107.64	102.73	112.03	104.18	104.49	108.44	105.8	102.2	103.45	107.49	102.96	106.42	110.36	105.49	107.15	100.34	102.08	107.16	104.17	104.47	99.6	106.12	104.45	105.62	98.753	103.94	101.85	105.13	106.25	103.76	104.46	99.828	108.31	101.79	109.13	105.94	102.66	107.34	108.57	99.837	110.66
102.93	105.25	105.04	99.95	99.337	110.67	112.17	103.13	102.49	111.11	110.68	100.8	105.66	103.28	103.07	106.34	108.11	112.59	107.92	101.64	111.15	105.77	102.85	105.87	99.135	112.58	101.54	104.21	102.34	103.82	103.69	109.17	106	104.82	111.44	101.01	106.22	106.25	110.74	104.21	99.065	106.49	106.49	103.31	103.93	104.87	108.46	110.45	106.38	102.82
98.284	102.63	103.33	103.25	109.94	105.3	104.46	104.65	105.74	99.79	106.01	104.2	104.31	105.49	98.144	106.14	105.11	104.91	101.01	102.71	103.79	106.92	100.02	104.04	102.62	107.05	102.62	105.38	101.9	99.647	106.24	109.19	113.68	111.47	103.79	106.54	98.649	102.19	108.64	103.7	105.42	111.1	103.56	100.73	106.1	107.42	106.98	109.49	108.26	107.29
109.16	108.18	107.49	109.45	107.87	107.64	105.56	103.11	106.43	98.56	99.696	108.61	110.17	106.57	109.13	108.25	104.83	106.59	110.15	102.62	115.92	106.57	105.25	105.36	109.21	104.83	109.62	100.24	98.853	111.51	99.316	106.65	106.1	103.73	101.32	106.5	107.91	106.45	102.69	103.12	105.52	103.38	103.66	104.65	108.61	104.67	109.85	108.96	104.86	108.26
103.21	113.97	106.44	109.02	107.51	106.04	109.44	103.89	109.02	108.94	104.45	100.85	102.73	104.44	109.43	103.53	110.74	105.68	108.22	105.87	110.78	111.71	111.77	112.73	103.65	105.26	111.13	106.88	103.76	102.81	106.31	107.14	113.98	107.81	106.29	102.16	107.5	108.33	103.78	102.35	106.86	101.77	109.24	103.28	106.51	99.27	104.14	107.83	105.74	105.81
113.65	108.94	114.29	105.69	115.36	106.09	108.02	114.54	112.15	114.42	110.19	112.32	111.04	109.42	114.33	109.89	116.38	117.58	101.53	111.94	112.6	115.16	111.71	113.14	113.52	116.38	105.53	113.27	109.26	115.56	107.94	107.41	107.1	106.1	113	110.39	104.51	113.47	106.91	108.38	104.41	115.57	109.18	116.59	117.58	113.78	111.49	113.64	111.85	112.28
105.05	104.51	105.42	109.8	103.17	103.86	107.23	101.55	102.59	106.12	107.59	101.62	102.44	106.23	104.37	102.09	102.59	108.89	108.68	109.62	107.05	107.81	106.71	104.8	101.42	106.09	111	106.18	104.92	109.57	104.23	104.23	108.92	105.41	110.86	106.74	101.02	105.17	109.4	108.42	106.91	103.09	111.14	107.2	113.49	108.96	101.24	107.28	110.02	103.75
111.44	108.1	114.17	110.73	106.74	109.38	108.3	109.1	111.94	116.51	108.24	118.9	114.27	114.35	110.44	107.18	110.05	112.84	116.86	109.72	118.74	104.77	115.07	109.19	113.69	111.21	110.5	108.51	112.88	116.11	114.13	104.08	113.29	115.11	116.09	109.92	109.58	107.67	106.4	113.02	112.4	111.37	103.72	113.78	112.53	112.18	109	113.14	110.56	111.43
121.46	124.07	112.83	116.3	116.3	124.03	114.71	109.6	116.55	114.08	117.51	120.1	120.05	117.75	118.5	115.41	122.86	119.33	116.8	113.85	114.23	121.19	124.08	125.02	122.96	118.63	119.83	118.91	114.72	111.76	124.78	116.24	113.36	122.68	118.64	120.44	121.52	123.74	114.25	117.19	117.37	118.37	119.17	115.42	122.31	117.47	111.48	113.63	113.51	113.16
108.78	114.29	114.4	111.65	112.76	115.12	112.9	115.76	110.03	109.41	115.86	111.45	118.01	108.98	113.45	105.6	112.36	109.86	110.6	105.76	111.68	112.97	114.6	119.91	115.12	109.56	110.15	112.22	104.49	113.37	109.53	109.21	107.53	110.73	116.62	113.81	114.14	115.16	110.73	107.84	110.17	107.73	119.2	103.89	113.66	112.12	111.28	109.53	108.83	108.07
99.686	101.43	101.35	101.27	103.07	98.222	99.625	103.08	95.682	105.26	100.63	106.09	95.022	96.001	101.91	100.26	100.98	97.103	95.009	94.867	95.409	94.583	100.52	98.643	98.62	101.11	106.51	101.06	94.969	95.359	103.05	99.801	98.348	98.617	101.58	98.631	107.08	93.802	100.22	101.72	100.48	99.313	98.641	98.255	98.32	98.344	97.842	93.851	102.51	98.325
103.08	106.61	103.35	106.55	98.954	100.89	103.64	102.37	103.58	108.25	103.87	100.54	104.22	104.69	108.76	103.23	100.7	107.36	104.61	108.01	101.95	102.84	104.92	100.09	106.09	99.989	99.623	107.32	103.07	109.65	105.56	100.76	107.6	109.36	108.94	102.05	100.03	106.23	103.7	100.95	111.82	106.78	107.13	96.695	102.32	101.94	111.09	107.82	106.99	106.61
108.65	97.554	105.26	103.53	107.22	103.51	105.1	103.47	102.65	105.18	106.94	104.91	106.64	100.21	102.61	107.17	101.74	112.09	101.87	107.55	105.38	101.13	106.34	98.675	101.63	103.56	100.57	101.42	106.01	96.308	100.98	104.57	105.61	104.29	106.39	104.04	112.15	100.83	95.352	103.91	100.65	106.85	99.455	99.279	106.55	105.26	102.86	100.86	104.24	100.56
114.12	115.68	120.92	112.4	109.46	119.21	108.7	112.8	112.27	112.26	108.89	116.41	115.52	114.48	110.7	108.84	119.24	114.74	112.8	108.6	117.73	109.44	107.24	109.17	110.57	113.48	107.4	114.11	116.39	107.14	114.88	113.81	115.69	114.7	113.63	105.17	115.3	109.98	117.97	108.11	113.01	108.96	114.46	113.5	113.79	108.5	105.73	113.94	111.99	109.87
109.33	106.39	104.47	107.06	108.17	102.32	102.06	109.23	107.48	106.35	110.61	107.42	100.11	101.36	101.8	105.18	109.09	101.15	98.105	103.72	108.42	108.09	108.49	109.1	101.72	102.1	106.44	107.55	101.78	107.5	96.422	103.67	106.84	111.22	101.54	104.71	111.36	98.461	107.46	99.332	107.86	100.58	108.51	106.26	99.729	106.67	102.8	107.64	106.27	102.52
103.96	105.05	100.22	95.66	94.809	104.36	102.92	97.534	99.689	98.143	98.299	107.54	97.817	98.117	99.126	101.48	99.951	99.037	100.86	90.854	102.27	101.4	103.99	104.31	99.349	105.56	92.383	97.203	94.655	101.03	97.42	97.67	95.697	101.31	102.36	97.721	104.12	99.688	105.62	99.825	100.45	105.02	99.814	100.26	97.967	98.666	97.878	105.55	102.4	102.39
102.39	109.7	105.91	100.98	107.32	105.42	105.8	104.3	102.75	101.61	104.1	103.14	101.12	100.95	103.08	108.72	101.57	102.61	108.57	100.94	98.961	106.25	106.32	100.82	100.18	101.77	102.97	100.6	106.56	98.897	109.41	101.39	99.532	107.86	103.79	101.13	104.22	103.7	107.02	104.84	97.835	108.18	99.925	106.43	104.33	100.56	103.53	105.26	106.32	103.21
117.71	115.82	119.73	116.62	119.57	116.57	120.69	116.67	108.5	113.08	118.84	118.43	111.35	115.65	120.4	117.32	121.17	121.88	119.09	117	113.99	122.32	120.58	110.16	119.18	115.01	113.19	115.42	113.53	116.99	115.21	117.03	120.32	119.11	112.69	111.79	117.24	122.19	122.74	115.2	114.28	123.48	120.18	118.14	123.48	120.55	111.92	114.4	124.22	110.93
106.43	107.35	110.93	108.18	111.73	112.57	115.44	110.99	116.5	107.9	107.23	104.4	109.53	106.81	111.82	111.78	110.15	114.7	108.64	111.8	107.2	108.9	110.06	113.5	112.44	113.64	116.27	112.28	112.22	110.06	109.09	107.35	112	116.01	111.44	107.83	112.04	104.36	110.43	108.78	105.58	111.51	112.89	110.11	109.7	112.98	116.24	110.26	105.87	108.15
96.367	97.524	98.34	98.694	99.867	96.612	94.926	93.107	96.204	96.062	102.01	101.4	101.09	101.58	102.84	101.41	99.42	95.15	99.713	102.14	95.458	95.026	101.3	98.182	104.82	101.8	96.879	107.15	93.735	103.12	109.47	96.772	96.201	103.95	105.14	101.97	101.45	101.03	102.84	106.6	102.32	101.53	102.34	101.78	93.753	101.04	104.25	96.954	96.802	95.297
106.83	103.31	106.6	110.9	103.96	106.69	106.98	110.82	103.21	105.35	104.22	105.81	110.39	104.8	104.45	108.41	110.21	105.48	108.67	106.38	104.44	103.92	109.79	101.12	108.95	105.73	108.11	106.1	103.31	109.51	102.38	103.84	107.66	105.53	108.66	107.97	104.4	109.95	112.97	109.61	99.988	104.65	108.08	107.23	107.58	105.43	110.72	109.77	112.05	103.65
106.35	104.53	104.02	110.4	101.94	102.9	107.83	102.29	101.48	105.65	102.8	109.46	103.82	103.35	107.93	105.64	99.241	102.68	103.48	100.18	108.88	106.18	108.27	105.28	110.47	102.36	108.31	102.35	102.52	106.07	104.09	104.63	109.7	104.61	109.78	107.78	110.32	103.93	99.575	108.28	104.74	113.49	104.85	105.48	107.69	106.4	101.99	106.15	105.98	107.72
104.25	102.75	94.285	106.02	99.011	109.47	103.37	103.74	109.1	100.13	104.56	107.43	101.29	94.42	104.24	106.2	105.12	105.6	97.528	103.99	107.16	103.73	107.34	102.69	105.36	102	106.27	99.984	109.12	102.25	110.04	106.36	108.03	104.5	108.37	103.59	104.37	104.07	107.65	106.98	106.32	101.35	109.22	105.08	95.744	109.38	97.078	104.28	98.529	104.26
104.7	112.67	108.03	114.52	108.87	112.85	114.93	112.66	118.19	113.43	109.67	110.99	109.9	113.39	108.32	113	112.28	109.69	114.37	111.93	114.69	114.18	116.4	112.96	118.87	120.83	111.15	112.04	108.65	109.07	112.68	113.26	112.2	108.36	113.85	112.77	116.87	112.53	107.6	109.42	106.51	106.91	108.79	108.79	115.01	110.47	116.49	108.89	104.04	112.4
98.198	100.53	100.02	107.25	104.83	102.28	105.65	104.65	102.26	115.14	103.24	104.08	107.33	100.61	105.68	107.99	104.6	109.61	100.32	107.74	109.41	100.92	104.44	97.57	103.76	106.61	101.79	101.85	99.251	106.01	110.07	108.55	103.95	102.27	109.27	106.7	103.42	102.07	109.89	108.87	103.23	104.61	109.98	110.84	102.85	105.63	104.72	106.35	111.29	108.89
105.39	102.25	106.8	104.5	102.16	107.53	104.37	105.98	102.32	105.89	103.68	101.39	111.06	101.74	106.9	103.12	104.36	102.44	103.14	102.18	105.77	98.927	102.59	102.9	95.981	101.43	108.79	103.66	108.58	102.46	103.36	99.699	100.1	112.42	103.24	102.96	101.6	105.89	104.14	104.93	103.82	99.805	106.35	102.32	98.599	102.2	98.193	101.33	101.33	103.96
101.28	102.84	106.26	101.62	100.58	95.636	103.85	102	99.828	94.388	99.912	97.76	101.41	105.22	99.981	98.673	106.81	99.986	97.755	102.12	97.053	95.336	99.897	95.906	102.53	101.33	98.944	102.45	103.85	96.806	96.356	100.86	98.567	96.071	97.932	95.886	102.06	98.807	98.521	100.41	97.513	99.575	103.2	99.678	96.156	98.884	98.302	99.962	97.344	97.196
109.6	104.21	110.45	100.74	109.8	105.79	99.644	107.3	102.87	106.91	104.59	108.73	104.3	111.11	106.17	107.09	102.51	102.4	101.65	108	102.28	108.01	104.14	103.36	101.76	108.91	105.51	103.12	103.67	109.1	103.94	108.18	105.03	103.35	103.84	98.644	100.71	107.61	108.42	107.14	106.46	109.63	98.828	107.5	101.72	100.53	105.74	103.58	100.65	103.98
109	111.91	109.04	113.47	109.73	109.99	108.7	109.27	108.73	112.62	109.79	111.67	111.33	109.6	112.16	108.2	110.77	110.92	110.02	111.89	111.65	112.27	111.99	109.49	101.32	114.11	108.23	114.35	110.09	114.2	111.07	116.52	108.13	114.65	111.54	109.15	113.16	109.15	116.42	115.75	115.83	114.44	115.39	107.9	114.87	111.78	110.36	111.55	110.55	113.35
110.3	108.88	113.65	110.13	105.45	108.39	109.92	110.89	111.66	114.81	116.98	107.82	108.21	107.04	110.75	113.38	112.81	114.18	106.14	112.71	110.12	107.26	110.25	107.12	108.66	115.73	104.42	106.44	109.15	107.82	104.41	106.67	114.09	105.73	111.28	116.89	107.81	111.39	111.13	106.77	120.42	112.74	111.49	109.88	108.99	111.88	110.29	106.59	119.18	113.52
110.13	105.08	105.29	103.82	108.36	104.2	103.24	103.12	104.2	110.29	101.57	104.26	108.35	101.57	101.16	101.94	110.53	110.13	111.74	108.89	106.86	103.46	106.78	103.42	106.79	104.94	104.86	103.6	104.11	103.43	107.28	107.35	110.47	98.627	106.81	107.5	98.826	104.42	108.36	108.92	101.19	103.73	108.61	109.55	107.37	108.05	101.47	100.86	105.57	105.71
110.89	105.36	110.33	107.61	108.9	110.23	103.07	101.87	107.46	102.77	105.52	99.5	110.57	101.31	115.77	108.86	106.27	103.26	103.12	107.78	103.31	106.58	107.35	108.04	105.95	106.08	106.36	104.66	103.49	106.48	103.79	101.58	105.41	105.71	103.83	113.02	112.94	102.35	107.41	106.38	107.96	100.37	107.85	102.63	110.03	105.7	107.25	103.8	109.25	104.38
108.67	104.5	106.11	109	106.05	104.64	102.08	104.88	106.57	106.07	104.52	108.93	102.15	107.99	103.89	108.19	112.2	107.49	106.9	108.61	105.63	110.26	104.12	100.57	100.24	109	109.59	108.96	112.11	98.883	111.55	101.66	105.58	103.66	103.68	109.72	105.4	107.44	104.15	107.8	104.69	109.62	106.55	110.24	98.012	107.6	108.99	108.72	107.88	111.85
105.5	103.18	111.07	106.95	96.299	111.44	110.72	102.29	104.19	105.35	99.692	104.5	109.98	104.29	104.6	105.18	106.82	106.57	104.58	102.64	113.16	102.78	101.31	103.2	103.91	102.08	102.89	101.27	105.87	110.66	106.49	106.36	108.48	109.52	107.44	105.82	107.71	100.76	108.65	109.52	108.37	106.59	101.23	103.22	109.33	106.02	105.27	104.41	104.39	104.85
106.17	107.68	106.79	105.37	106.2	102.63	111.1	111.33	113.07	108.06	107.49	108.7	106.71	105.76	100.14	110.33	109.04	103.41	103.93	103.98	104.75	105.95	105.87	104.34	108.47	107.57	107.09	105.13	107.19	106.81	104.6	108.78	108.28	107.88	105.23	101.3	109.73	102.49	110.96	104.29	108.37	102.95	107.63	98.382	108.09	101.61	108.72	106.98	108.86	108.95
105.18	100.36	108.58	111.2	104.9	107.23	106.37	105.02	104.99	101.64	108.3	111.36	112.48	106.12	110.5	113.09	106.9	106.94	113.85	109.25	104.92	106.19	109.03	103.9	105.4	108.42	106.62	108.38	107.52	100.99	107.45	108.47	105.45	104.83	107.57	102.83	100.86	109.73	102.02	109.83	110.01	106.3	104.53	107.08	107.51	108.34	103.17	109.21	106.87	109.95
112.25	112.22	115.04	109.69	112.05	111.28	117.8	107.51	112.85	114.64	110.9	107.56	110.49	111.87	111.32	113.58	111.85	110.6	114.32	110.83	115.22	115.33	114.07	110.8	112.75	105.46	117.83	117.86	106.94	104.98	115.09	112.22	117.51	105.7	106.81	110.35	112.36	114.11	109.55	110.37	113.4	114.22	111.13	114.41	105.51	110.21	110.59	107.67	116.4	113.21
104.52	108.96	109.39	109.09	110.21	113.61	105.82	116.68	114.01	112.43	109.77	110.94	108.89	108.48	107.8	108.37	103.74	108.99	109.71	113.43	110.06	108.63	107.34	105.79	115.62	111.86	115.32	116.18	109.04	108.68	106.58	105.95	117.98	106.21	109.72	109.69	108.21	110.35	105.77	115.74	111.95	113.9	107.72	112.82	106.32	108.05	113.84	105.38	108.27	114.76
114.9	110.57	109.65	110.39	111.82	109.13	107.97	107.79	108.79	113.63	110.58	104.87	115.88	112.42	111.57	113.27	113.31	110.75	110.38	109.43	108.48	113.77	116.05	112.25	117.96	107.07	111.06	113.91	110.45	111.36	107.81	116.87	115.11	111.77	111.01	109.96	106.81	112.57	109.05	111.64	107.14	108.16	112.09	103.68	107.31	111.36	111.58	106.49	105.06	116.81
113.13	110.74	115.87	107.93	108.81	115.42	112.52	112.07	112.38	112.13	119	119.39	112.14	111.76	108.83	110.91	109.47	114.65	114.71	111.36	110.77	115.21	107.09	113.74	113.39	113.32	116.59	109.92	109	109.13	112.21	119.45	125.04	109.49	111.85	109.66	110.19	104.64	109.12	106.67	100.36	111.89	115.25	119.9	112.66	103.31	108.58	110.31	112.26	110.44
104.7	102.11	102.09	96.092	94.39	91.025	103.36	94.936	100.24	98.285	98.488	106.59	96.089	101.2	95.951	97.302	99.305	99.843	92.147	102.27	95.191	105.13	98.572	107.71	95.161	98.952	105.56	96.447	97.957	100.86	98.77	97.952	94.78	101.66	99.446	100.45	93.669	101.9	101.53	97.917	99.441	104.4	100.58	104.12	101.71	102.61	96.7	98.903	90.726	100.38
100.92	103.6	92.817	95.747	99.827	99.492	97.108	105.49	92.376	105.72	99.11	104.72	97.651	104.16	104.28	105.06	98.987	103.48	96.215	97.016	98.457	99.964	97.733	103.49	103.14	104.74	99.553	101.82	100.94	104.35	98.265	100.72	108.44	98.064	101.1	97.414	100.92	97.507	95.601	101.61	100.9	106.92	100.66	98.918	104.06	100.45	97.377	104.41	100.44	99.086
113.6	109.77	114.12	113.73	115.59	117.39	108.85	108.26	111.18	116.17	109.89	114	115.17	112.58	108.04	110.93	108.85	119.11	107.47	112.54	115.97	108.36	111.52	110.89	106.81	114.47	109.13	113.64	114.8	107.14	113.14	107.32	105.42	116.68	109.62	111.84	116.91	108.03	115.73	112.51	111.83	105.53	109.6	109.58	119.69	111.96	107.71	116.48	111.45	116.04
121.95	115.21	120.33	121.69	121.9	115.28	117.34	110.3	120.71	110.96	119.82	114.7	114.83	119.91	114.81	120.29	115.41	114	115.33	114.56	118.2	115.97	116.78	118.26	121.13	114.38	114.93	126.17	114.98	117.05	122.37	112.29	111.78	119.34	120.67	119.9	117.84	116.96	112.59	116.74	122.9	121.32	112.3	119.83	119.41	115.89	117.63	115.86	110.65	114.64
103.6	114.12	107.67	114.31	109.16	112.24	113.79	108.13	113.03	113.75	113.04	110.47	111.15	115.49	115.35	110.84	113.29	115.35	114.91	108.94	111.99	111.36	110.04	114.47	109.51	116.01	111.95	110.03	112.36	112.43	109.99	112.2	107.22	105.65	111.97	106.6	112.69	112.43	110.76	106.75	110.91	108.48	109.2	112.85	111.42	106.89	108.71	109.97	116.91	113.3
110.78	108.75	108.84	103.54	110.95	113.89	109.21	113.6	111.12	110.35	114.53	114.79	109.2	114.25	106.23	114.53	107.67	106.45	112.85	111.21	105.55	110.89	103.06	112.36	112.41	112.75	110.84	102.56	108.93	102.9	112.24	108.17	112.32	103.97	111.31	101.98	106.93	110.87	109.5	108.37	114.81	110.65	106.83	107.77	109.02	105.01	111.18	111.25	105.84	108.88
104.02	109.05	105.23	100.52	108.07	104.29	103.69	104.18	101.35	107.48	103.08	106.5	106.9	111.28	103.27	103.69	107.3	99.84	106.44	111.83	105.36	108.06	111.73	106.71	104.98	105.25	102.83	112.16	111.56	104.76	107.03	106	103.89	103.09	102.56	107.61	108.38	105.7	107.98	104.77	107.44	105.68	103.47	105.61	104.83	101.82	101.12	103.56	99.717	103.41
121.19	114.26	116.59	108.8	117.63	115.48	119.54	114.45	113.02	108.56	108.16	105.99	111.53	114.97	115.01	107.11	107.4	115.19	112.21	116.72	115.45	102.75	112.84	111.29	111.76	111.25	111.21	112.77	117.09	108.55	103.82	114.23	102.8	109.03	111.46	106.78	111.92	109.57	110.08	105.45	119.13	112	116.04	114.86	109.77	119.49	113.92	107.59	108.36	108.03
101.72	107.36	104.5	101.79	100.3	99.556	97.734	102.6	102.23	105.93	102.61	104.73	97.907	102.31	103.41	101.19	103.12	99.977	103.81	101.29	99.029	90.322	97	94.742	96.858	99.187	102.47	95.04	96.504	100.85	105.51	104.74	94.796	97.73	98.935	97.14	99.623	105.16	100.29	99.612	96.538	97.7	102.49	104.34	101.03	98.909	94.941	100.88	98.326	99.197
108.95	105.69	114.66	113.55	102.23	101.91	105.09	112.18	114.47	106.97	105.74	110.64	111.95	110.22	109.51	110.79	113.34	107.31	116.26	107.65	106.32	120.45	110.48	109.37	111.1	105.91	114.94	115.31	111.33	115.64	109.97	110.57	109.93	102.82	111.85	113.22	107.35	107.43	105.91	111.59	109.31	111.89	107.46	109.86	103.13	115.58	113.1	107.65	113.06	109.78
108.24	117.73	110.84	111.85	108.88	116.23	106.24	107.52	117.17	112.63	114.36	113.26	112.01	108.13	111.88	114.1	113.2	110.67	108.12	111.25	110.35	112.62	112.99	107.48	116.37	113.43	111.97	113.35	116.66	111.36	110.53	111.99	106.84	109.28	108.61	110	104.48	109.47	109.77	110.41	109.82	113.21	111.33	112.17	112.44	108.84	113.91	110.92	109.3	114.52
111.88	111.59	115.2	113.36	107.6	109.77	112.95	116.44	109.52	116.51	114.49	106.47	111.62	113.23	110.89	108.4	105.03	112.48	110.84	108.57	112.32	113.01	110.21	113.08	107.2	108.32	111.04	110.59	115	106.77	111.05	113.67	109.67	115.43	106.77	111.89	105.55	110.39	111.98	110.51	114.48	115.52	111.2	112.09	111.9	119.09	116.2	111.55	114.18	111.17
108.05	112.57	112.34	115.39	112.45	112.97	109.98	111.22	113.19	111.58	111.37	115.38	112.2	107.55	113.22	110.04	118.48	112.47	117.15	115.77	111.97	109.2	111.9	111.87	104.5	110.32	114.56	109.92	119.43	110.22	114.99	113.36	107.67	105.74	109.02	106.77	114.5	110.79	116.18	115.41	109.79	110.67	106.93	112.36	118.19	110.91	114.48	112.27	110.09	106.33
108.55	106.22	105.22	106.02	104.06	104.7	103.23	108.82	111.42	103.85	107.85	105.54	105.85	112.66	101.72	111.02	107.5	97.277	103.39	103.65	107.75	102.5	107.64	100.63	112.66	109	106.31	105.92	106.05	107.63	103.7	114.76	107.62	113.68	108.62	103.5	105.61	108.53	101.37	102.69	99.774	105.24	106.37	111.84	107.11	101.03	102.86	105.63	107.88	107.76
104.75	116.84	112	118.7	109.69	109.89	115.11	113.29	111.61	110.05	112.18	112.09	116.15	108.72	112	115.29	116.24	114.11	113.73	113.15	115.69	108.6	104.42	111.57	113.78	107.03	107.92	116.79	117.07	108.21	112.42	107.81	115.23	111.1	116.81	114.48	107.97	112.46	108.4	110.48	112.33	110.71	113.49	114.14	111.45	107.4	108.15	112.47	111.96	111.75
100.57	92.136	97.964	102.37	99.804	97.774	99.725	95.764	101.62	98.744	100.1	100.12	97.153	106.42	98.467	99.425	105.12	93.475	101.68	100.97	100.98	95.144	98.393	100.84	102.69	103.12	92.698	101.56	99.364	101.49	103.61	101.08	101.78	100.05	98.038	100.71	103.03	95.215	102.66	104.55	97.177	101.16	98.649	99.061	98.16	101.53	102.16	95.94	107.09	102.91
108.37	106.77	103.11	103.77	113.09	104.43	106.2	105.1	102.72	107.04	109.14	108.77	105.99	107	103.2	104.92	108.73	103.58	104.92	97.967	103.27	108.51	106.97	107.14	108.61	102.83	104.16	104.21	108.31	106.7	106.64	110.1	104.96	101.16	110.1	104.46	108.62	103.8	101.32	105.74	106.51	108.77	105.73	104.34	113.02	108.35	110.86	108.48	105.58	107.53
108.64	109.44	105.12	110.63	103.34	104.87	103.78	103.45	104.71	107.32	109.61	107.79	103.21	104.29	110.23	97.275	105.38	100.12	106.35	103.41	106.83	104.5	104.32	101.64	108.77	110.03	111.31	108.08	108.57	104.8	103.74	103.25	105.89	107.91	100.62	106.55	105.32	103.02	105.82	104.69	113.38	110.53	101.14	100.73	105.84	106.62	106.72	109.09	112.84	110.25
109.64	114.28	111.08	109.42	110.68	113.34	113.34	103.35	113.98	111.21	107.05	107.7	111.54	113.63	112.37	112.11	112.61	108.04	112.58	116.31	119.18	103.53	110.7	113.72	103.08	113.12	108.41	107.93	109.01	109.1	107.79	110.09	107.57	112.43	112.06	109.7	106.79	109.73	110.98	107.32	113.97	105.98	108.09	112.52	117.72	113.59	114.83	113.08	113.14	107.82
104.19	97.053	103.19	105.16	101.08	99.098	101.05	103.72	100.4	104.63	92.959	98.8	100.69	103.98	96.65	103.01	101.71	92.008	101.26	99.089	103.14	93.55	102.69	101.42	95.07	96.503	96.317	99.701	94.577	98.16	99.929	98.606	97.71	101.25	97.973	100.7	95.144	103.61	103.19	93.753	104.43	100.86	102.97	110.12	102.49	100.41	100.84	98.109	100.14	101.23
100.05	104.25	105.76	105.49	102.89	104.11	106.37	103.25	107.33	108.08	106.53	108.82	102.97	99.424	110.56	113.78	107.59	100.14	110.46	102.15	105.47	103.9	108.02	103.56	105.97	102.78	106.57	107.17	104.38	103.21	99.656	109.36	105.79	104.27	105.2	103.11	108.45	107.79	99.92	109.34	103.13	102.71	111.98	101.22	102.48	104.39	106.54	105.12	107	104.21
103.13	110.62	100.48	111.37	107.9	108.3	105.22	105.1	105.08	101.11	110.07	106.02	107.8	110.42	101.74	103.71	109.58	105.43	105.32	103.9	109.52	103.98	103	102.68	102.44	106.84	103.98	105.43	103.89	103.36	100.23	105.87	102.75	107.89	105.62	109.9	108.43	112.33	102.61	108.08	104.12	109.94	104.9	113.87	108.56	106.41	104.64	112.17	109	95.338
102.35	106.24	102.95	105.76	105.55	100.15	102.04	102.46	115.86	108.34	102.74	113.22	106.7	99.936	105.99	105.64	105.04	100.81	106.9	106.25	107.63	104.44	106.53	106.88	111.66	106.04	108.46	108.04	104.53	109.55	105.74	100.58	103.83	102.63	103.02	113.98	100.74	104.31	106.51	97.293	102.28	104.31	107.07	101.34	101.09	94.158	99.076	105.09	109.2	105.69
119.23	117.35	117.2	120.61	120.71	116.33	119.34	112.84	113.02	117.18	114.82	125.18	112.57	119.99	123.72	115.29	110.7	115.39	115.61	123.92	112.24	122.42	125.45	122.44	120.91	110.16	112.37	117.92	119.74	118.72	109.7	115.79	117.73	118.59	115.33	110.22	118.26	119.82	119.17	117.06	116.77	118.45	119.26	111.87	119.43	118.94	115.46	113.7	114.91	117.74
110.18	101.2	111.27	98.565	109.38	101.47	104.79	107.42	107.54	112.33	104.6	109.32	110	109.79	110.58	112.3	102.09	102.57	101.88	106.97	103.2	103.95	106.94	105.46	113.16	104.44	109.23	104.18	103.02	105.45	105.4	106.16	102.63	112.56	107.13	103.79	112.1	102.78	104.03	104.59	106.98	110.21	102.65	101.96	101.73	105.85	104.32	106.82	109.57	110.34
101.18	105.53	100.41	106.29	103.87	94.587	105.57	113.26	107.74	105.2	104.09	103.65	103.17	104.52	109.49	106.8	104.92	104.9	98.006	103.28	105.37	106.12	101.45	106.07	104.78	106.32	103.99	102.9	108.93	105.48	104.38	110.7	105.12	103.99	105.5	105.45	98.342	102.33	108.08	108.78	104.79	101.34	108.1	103.77	100.14	103.12	110.45	102.3	105.76	105.22
124.1	120.24	113.7	122.59	117.01	117.5	116.6	116.91	114.23	115.68	112.86	119.75	118.17	112.42	119.67	119.31	114.11	118.45	120.89	117.19	120.09	120.77	117.47	116.31	120.53	119.7	113.84	113.41	113.08	117.26	110.18	117.8	119.46	117.15	117.48	118.98	114.68	115.45	116.49	121.4	115.48	113.58	118.15	119.66	120.68	118.2	115.76	114.25	112.83	110.25
103.3	102.62	98.489	106.83	99.821	104.75	106.91	107.29	104.35	108.36	102.91	109.37	106.72	101.24	106.57	104.46	104.18	106.5	105.84	103.51	103.65	99.489	103.99	101.04	103.54	107.22	99.851	106.29	107.24	99.213	105.93	98.344	111.32	109.03	96.279	104.31	102.32	99.095	100.44	110.75	101.97	107.04	101.53	105.42	104.46	98.185	106.72	106.55	97.234	103.82
104.52	109.96	105.78	110.32	112.27	110.8	102.19	110.57	106.74	103.76	103.76	106.97	110.88	107.56	106.2	105.92	98.478	106.8	105.21	109.08	111.37	111.8	111.75	100.3	105.29	105.92	101.46	102.07	103.31	103	105.46	106.26	103.64	100.29	106.86	97.805	107.1	111.79	105.62	105.46	105.57	106.91	100.98	99.167	106.89	103.34	100.48	110.47	113.02	111.18
100.44	105.34	99.795	98.512	103.28	101.86	96.495	101.63	104.39	101.86	103.01	101.72	97.897	100.77	102.25	104.08	101.6	101.92	99.085	101.98	103.57	103.91	100.2	97.723	106.3	99.703	89.508	101.85	103.8	105.53	97.573	99.92	97.455	105.39	105.32	97.352	102.31	99.95	101.94	97.741	104.21	99.313	99.944	99.741	94.433	100.69	100.06	102.81	102.35	98.765
102.58	104.56	102.26	95.202	103.51	98.051	104.48	101.11	93.99	103.87	106.66	100.64	104.72	107.32	102.23	100.56	97.25	98.913	105.63	99.292	104.71	101.4	103.7	101.85	102.07	99.849	106.27	94.064	100.26	97.512	101.52	96.105	97.767	101.27	101.2	102.82	99.605	100.49	102.01	100.27	104	104.73	102.66	98.567	99.313	93.463	95.326	104.09	98.1	100.46
110.24	108.47	108.17	105.91	103.13	105.66	107.13	107.06	102.98	107.73	105.82	108.64	111.27	103.8	110.83	108.9	107.22	104.8	102.92	104.62	107.74	106.76	108.32	107.23	102.1	103.05	109.28	104.93	110.03	106	101.14	98.217	107.91	104.17	100.45	107.39	108.08	103.01	107.58	112.42	105.27	107.84	102.04	105.88	107.18	104.22	104.57	106.69	105.37	103.48
101.8	98.267	102.63	101.19	109.19	99.983	105.65	108.41	102.01	102.61	104.67	105.86	104.33	107.59	103.6	105.22	101.68	106.91	99.878	101.69	105.96	107.86	106.64	108.58	104.1	105.23	111.08	101.38	99.662	106.48	106.22	106.16	102.83	104.58	101.12	104.71	108.07	103.3	109.08	100.97	106.95	109.83	105.09	105.23	98.707	105.69	106.27	101.47	106.23	99.696
106.31	105.52	103.12	107.73	107.43	103.97	107.48	104.56	101.98	107.27	107.24	106.21	105.82	103.23	107.04	103.97	103.65	105.2	102.74	105.06	111.77	109.24	110.65	99.359	106.75	104.93	103.22	109.68	108.8	108.02	100.86	107.77	103.77	107.25	105.26	101.12	100.36	104.09	105.59	110.62	107.62	109.23	109.77	104.22	112.4	107.06	99.541	104.02	105.44	103.6
108.77	102.52	107.08	101.02	111.72	111.1	105.04	110.42	103.87	99.141	111.65	105.54	104.95	104.47	102.81	110.75	106.82	100.74	103.64	106.15	104.32	106.14	98.399	109.54	104.71	110.45	103.64	112.95	107.11	104.21	102.76	108.03	102.7	106.55	108.77	111.48	110.41	109.49	102.32	101.55	104.45	109.48	109.34	110.9	104.99	113.18	108.94	101.75	104.75	112.61
108.73	114.53	117.91	110.51	113.12	113.28	109.67	107.56	109.62	111.55	108.03	106.48	113.83	113.53	109.73	114.38	114.78	110.47	109.45	112.32	116.93	109.13	111.16	106.94	108.41	107.84	113.93	115.05	106.83	111.91	115.15	113.96	110.78	118.33	109.74	120.14	110.77	111.86	109.35	114.62	108.25	107.22	115.78	107.82	114.69	104.41	111.64	114.89	105.67	109.24
108.78	103.24	111.14	101.67	102.36	104.94	103.34	109.91	102.36	107.38	106.9	101.02	102.62	109.09	104.43	112.85	101.91	107.51	106.89	105.52	104.03	96.691	104.05	108.25	104.25	107.77	105.94	106.71	104.03	114.27	102.7	99.901	104.83	112.2	102.84	104.14	104.83	99.276	109.05	107	107.08	107.4	108.08	103.19	96.031	97.245	106.03	107.95	101.96	105.9
111.99	108.57	104.78	113.58	106.85	107.81	109.24	115.5	114.73	115.04	117.6	109.23	110.58	109.58	112.39	110.22	110.45	112.57	111.42	115.54	108.85	108.5	108.6	105.5	111.17	115.08	115.87	115.65	112.51	111.47	109.79	102.89	111.65	112.97	113.49	111.01	111.25	110.01	105.67	107.15	111.44	108.37	116.47	108.39	111.41	112.23	120.45	111.21	106.8	109.04
113.34	112.16	109.44	107.23	115.15	109.02	114.07	110.69	106.58	107.62	111.3	105.5	112.73	111.35	113.84	111.47	112.9	110.93	113.26	117.07	113.72	114.49	105.08	112.75	113.28	111.24	110.82	114.04	109.94	109.26	109.84	113.12	106.34	110.05	114.66	108.44	114.58	105.68	104.8	107.71	110.71	116.93	110.1	116.81	114.02	113.16	111.64	107.62	112.38	113.36
99.094	101.71	103.69	105.2	102.85	105.94	109.92	102.77	107.06	105.96	106.22	103.63	99.034	109.25	105.09	109.4	104.59	108.52	106.08	100.27	106.43	111.16	104.01	104.86	104.7	96.248	106.8	104.69	111.21	98.808	107.23	101.29	107.83	104.27	107.54	105.82	106.34	102.1	97.71	105.3	110.33	101.69	103.83	105.34	98.629	110.02	105.19	106.01	109.58	107.33
104.68	104.87	101.54	106.77	106.04	106.08	104.54	103.91	106.23	101.76	107.77	100.79	110.15	101.11	106.55	107.16	102.3	101.84	107.31	105.47	104.41	103.79	110.39	104.07	103.23	107.36	111.29	105.99	111.82	106.79	101.97	108.91	99.421	104.36	106.24	109.63	100.56	106	111.22	106.17	113.57	108.22	109.36	101.1	110.87	103.6	105.02	114.73	105.67	106.4
104.92	102.93	101.4	101.74	97.247	92.421	105.13	106.03	101.17	102.73	104.32	104.52	99.393	98.845	96.066	101.76	104.58	104.07	97.356	100.06	103.92	96.176	97.721	106.09	108.38	107.67	97.974	100.67	97.552	93.946	101.12	103.32	102.59	102.05	106.98	99.285	98.071	98.574	103.71	98.322	97.463	103.49	98.21	99.638	97.204	96.93	100.93	107.75	100.62	98.773
98.16	98.435	104.16	102.41	99.6	101.49	102.23	100.08	97.103	101.15	101.22	103.87	100.61	99.057	103.32	97.43	98.579	99.969	101.15	101.84	101.11	101.42	103.93	101.28	103.84	101.92	93.628	96.704	101.43	99.194	101.42	94.729	98.463	102.42	103.35	106.7	98.103	104.54	97.06	96.328	99.365	102.39	100.51	100.94	101.15	96.892	97.982	102.08	97.343	95.467
120.2	115.03	113.77	113.55	110.11	112.46	112.57	109.57	109.23	107.95	112.46	110.92	109.55	113.2	110.94	109.85	112.1	107.64	107.4	115.35	121.45	110.36	109.21	117.21	112.02	102.77	114.22	109.55	106.57	111.95	106.88	109.09	118.31	116.29	111.01	112.78	110.62	111.58	111.62	103.23	112.48	107.59	112.87	111.24	112.29	109.03	114.25	110.81	116.46	114.41
111.16	114.94	112.09	112.03	117.13	116.08	113.29	109.47	111.98	114.41	106.36	113.27	114.71	113.63	110.94	106.86	120.97	107.72	113.36	109.55	107.88	109.19	112.95	112.93	113.78	108.23	116.32	110.45	114.98	119.09	115.83	116.92	114.27	111.68	113.37	116.95	107.24	114.14	107.81	107.16	111.58	107.15	117.08	118.73	113.83	115.51	107.16	111.46	114.99	116.05
98.764	99.711	99.989	104.43	103.98	97.064	99.189	101.81	103.95	103.85	100.44	99.677	101.33	101.55	94.845	101.86	100.03	96.443	99.402	97.629	98.714	99.693	99.722	95.114	101.51	103.47	98.538	97.388	99.236	106.12	98.103	98.822	96.376	100.03	101.36	99.643	104.49	105.11	102.41	102.81	98.295	96.64	101.59	100.43	102.96	92.97	99.558	102.21	105	99.93
102.59	97.125	99.296	101.38	99.787	106.09	103.09	100.28	99.825	101.73	101	101.09	97.24	100.24	97.921	104.56	95.053	103.6	103.56	102.25	103.08	98.709	109.81	99.726	97.07	97.785	94.799	105.36	101.16	109.5	95.026	101.31	98.703	99.467	100.28	97.143	97.856	102.77	96.28	100.87	105.49	100.93	101.67	103.37	95.402	103.52	99.558	101.82	96.916	98.942
110.43	102.17	103.96	103.52	109.7	108.23	105.92	107.02	105.34	105.11	101.87	102.46	101.26	105.98	102.61	103.35	104.81	104.47	106.78	106.36	103.99	103.76	105.38	110.74	110.55	110.53	100.85	109.92	107.26	107.11	113.59	110.12	109.22	108.84	99.515	104.23	107.93	104.24	109.66	111.87	104.82	99.049	107.17	103.86	110.4	104.5	105.59	103.71	106.18	103.67
108.47	111.76	106.72	113.37	111.65	104.77	115.59	110.39	110.78	109.29	109.22	113.01	113.62	115.09	113.25	116.16	112.98	109.31	109.26	114.91	109.97	108.78	110.07	110.24	109.42	107.86	112.52	114.35	110.81	107.94	113.39	112.48	111.86	112.81	111.89	105.01	116.07	107.37	115.12	114.01	112.19	113.89	111.29	116.97	112.57	113.81	111.3	113.76	111.87	105.47
110.1	109.74	104.74	112.17	108.23	114.27	111.06	109.75	109.12	105.46	105.06	112.47	106.96	104.27	98.797	105.65	102.53	107.1	106.87	114.34	106.21	105.9	110.13	106.82	103.08	106.09	108.37	104.57	106.54	105.75	109.4	108.64	100.64	102.59	101.94	104.24	104.73	106.54	103.78	108.48	110.18	107.84	100.23	106.51	104.32	106.19	111.48	111.38	102.15	105.16
117.14	112.16	111.01	107.07	109.84	114.81	113.17	108.13	113.24	110.73	109.31	114	118.78	112.26	109.6	110.96	112.24	111.37	113.79	109.37	116.42	113.55	111.93	106.6	114.54	110	106.59	113.17	111.87	115.24	113.08	111.62	110.73	108.36	117.41	107.74	111.72	114.16	108.81	114.14	108.68	114.85	107.95	107.73	106.94	110.35	113.07	111.85	107.28	108.9
103.13	107.49	103.23	103.89	104.55	105.33	110.96	104.72	106.55	107.83	106.48	101.01	108.82	102.93	103.43	99.343	102.62	104.22	105.7	100.45	107.37	110.62	101.04	103.3	101.41	103.22	105.8	102.04	105.59	105.1	100.78	101.2	105.05	109.63	106.53	102.95	107.75	107.51	102.55	110.97	98.407	106.18	108.83	105.57	103.73	97.303	104.55	101.52	109.3	107.89
102.83	99.258	107.46	102.04	103.37	106.03	106.35	101.36	97.049	94.768	100.84	101.6	101.53	101.96	101.01	109.06	97.651	103.4	107.56	102.67	103.96	98.167	98.326	96.718	109.87	109.85	109.43	99.749	105.98	101.32	100.02	106.93	110	102.1	101.29	111.96	106.77	102.23	100.03	100.12	99.517	106.88	101.61	103.08	107.38	106.56	109.41	107.91	102.28	107.37
99.659	93.845	93.085	99.406	94.293	98.14	92.07	97.163	95.627	100.34	100.01	104.45	101.36	94.403	98.93	101.16	97.464	103.93	100.67	100.2	95.583	98.243	96.436	102.28	101.29	100.71	101.31	97.528	98.967	98.324	100.39	98.059	103.06	99.832	102.15	104.39	106.69	97.903	98.464	97.752	98.607	96.724	99.051	101.12	109.3	100.68	101.18	99.642	103.04	100.08
103.07	102.62	96.002	106.44	102.67	94.82	100.25	95.775	98.275	97.84	96.409	101.79	104.06	100.65	97.325	97.347	101.18	98.135	102.57	101.78	98.747	100.4	99.55	101.19	106.6	96.572	99.743	97.203	103.41	100.28	104.6	101.9	101.48	97.636	104.41	98.902	98.428	97.949	103.95	99.331	106.74	91.078	100.85	105.53	102.55	102.5	97.399	104.7	104.16	99.811
106.14	102.45	108.17	111.11	101.85	96.466	97.076	106.11	105.34	104.49	101.73	102.31	104.08	105.28	98.301	99.264	104	105.81	105.41	107.93	100.65	107.98	106.33	103.8	98.234	107.51	95.595	103.47	106.76	108.58	104.51	106.29	97.746	107.47	104.06	100.94	106.66	108.11	102.12	107.1	98.916	97.788	103.24	101.46	103.17	103.79	107.01	104.49	107.7	103.71
111.36	107.43	113.85	110.5	118.68	104.52	102.26	107.28	114.49	117.82	105.76	106.36	107.18	112.58	112.71	113.37	110.97	112.19	115	107.21	109.26	110.06	107.72	104.15	112.92	113.94	111.82	120.9	110.88	113.67	105.72	111.43	118.14	112.21	104.66	115.73	114.58	109.95	112.14	107.64	114.29	108.52	111.84	110.15	112.05	106.45	111.93	108.93	111.83	113.79
107.49	101.71	100.64	105.32	105.04	104.17	109.99	106.12	110.14	108.46	109.45	107.09	101.22	105.79	105.76	109.62	103.87	107.77	105.12	102.39	99.718	108.02	106.1	107.53	102.1	112.63	111.24	106.66	105.07	99.813	108	101.62	104.26	106.86	103.68	103.68	107.52	103.84	106.96	110.5	109.95	99.69	101.13	101.92	109.36	108.5	106.58	102.09	102.81	108.81
111.18	119.1	111.37	112.18	103.99	111.73	111.39	104.95	106.09	109.55	110.18	111.96	120	111.11	109.99	114.28	112.05	108.79	105.9	111.54	109.71	106.05	107.16	108.82	116.26	109.6	112.58	109.94	108.37	104.86	113.97	104.95	109.33	107.61	115.17	110.9	106.65	108.34	112.75	108	109.05	104.8	104.77	110.06	112.58	112.94	107.18	103.01	108.62	108.14
112.2	115.04	115.99	113.93	114.07	116.31	114.95	112.18	111.61	116.05	112.39	111.46	117.1	112.42	109.8	113.53	110.03	110.89	120.06	118.55	111.78	116.65	114.09	113.55	109.2	115.19	109.39	110.07	110.52	112.73	111.31	115.25	110.34	111.24	115.25	107.11	103.72	117.92	113.5	112.44	107.91	118.07	112.43	113.19	107.31	110.02	107.59	118.18	115.95	116.35
104.99	102.49	102.82	110.3	108.23	100.16	104.34	104.92	97.226	100.68	104.27	98.931	104.3	104.63	107.34	107.16	102.23	107.09	108.38	103.22	108.47	111.42	104.18	104.52	100.08	107.38	112.63	102.24	106	106.08	103.75	98.863	102.93	107.92	99.226	105.23	110.73	105.99	105.08	109.81	103.83	107.05	105.67	114.01	103.81	109.24	106.99	105.64	110.86	107.12
105.71	107.76	98.916	103.18	102.82	105.59	106.55	105.6	108.33	97.337	106.89	103.8	103.22	99.981	100.02	112.11	104.74	111.7	106.78	106.2	110.04	107.91	104.36	103.35	108.4	105.14	109.58	108.2	113.09	106.84	101.56	107.76	107.19	100.05	108.75	104.19	105.63	106.22	109.96	107.43	105.63	102.76	101.9	100.74	104.24	105.8	102.84	105.16	107.9	100.95
99.609	100.79	97.297	98.288	100.65	100.19	96.315	105.82	101.69	107.55	95.184	100.82	105.68	100.96	98.392	95.432	101.59	98.63	101.61	103.62	106.16	100.77	93.151	99.61	98.538	108.75	103.45	100.91	101.26	103	98.588	105.07	95.189	100.59	106.66	98.86	100.53	94.774	97.585	101.14	93.661	103.47	100.13	95.346	99.607	98.683	104.18	101.74	98.325	101.47
109.76	105.72	106.53	108.56	110.11	111.23	113.29	107.83	107.17	110.3	108.19	107.03	106.61	108.5	110.68	110.16	110.16	109.99	108.85	105.63	105.53	110.44	106.34	112.97	112.92	112.62	105.39	114.11	109.34	113.52	106.09	113.09	110.62	110.39	112.58	109.31	110.59	101.86	115.81	110.54	109.08	102.88	113.5	107.26	113.58	113.88	110.52	111.24	113.83	112.52
108.87	106.97	103.31	103.09	107.36	108.34	106.42	105.7	100.24	105.03	109.18	107.28	104.37	106.9	103.12	106.59	107.31	106.84	105.87	106.87	101.63	101.84	111	103.67	109.83	103.63	107.03	104.39	105.58	109.97	96.868	101.8	111.18	102.51	107.74	103	108.39	105.01	109.16	114.62	99.958	109.17	99.145	105.83	106.94	102.7	105.91	101.46	106.44	105.19
107.46	106.25	110.29	108.23	109.26	109.92	110.81	114.96	116.87	113.02	104.92	108.41	114.96	111.56	110.04	105.34	115.18	109.69	108.97	112.19	111.47	115.46	113.75	115.49	107.89	112.55	109.77	111.59	105.57	108.2	109.87	111.99	110.71	115.07	112.32	105.86	114.95	110.79	108.38	114.73	106.36	111.36	114.67	108.79	113.69	115.1	113.08	105.21	112.33	111.53
112.76	111.36	117.87	112.49	108.87	113.68	110	113.25	114.58	115.77	108.94	110.15	109.67	116.17	112.25	111.45	109.61	111.06	114.87	111.99	109.27	110.27	110.01	114.11	119.06	116.28	105.78	114.91	120.22	113.14	112.28	115.23	109.79	111.51	105.68	113.96	114.09	114.14	110.21	107.51	119.37	108.02	111.07	114.68	109.39	111.4	112.65	114.56	115.73	117.41
97.614	93.966	98.052	100.87	101.92	97.775	97.414	96.849	94.815	99.38	104.08	92.713	104.03	101.01	93.286	99.007	100.03	104.09	101.87	99.765	102.53	94.825	102.77	98.342	103.83	100.42	96.649	99.335	98.081	102.06	93.4	100.07	108.08	107.94	98.026	101.4	99.044	99.025	101.45	103.15	101.15	105.17	101.89	109.92	99.047	102.54	99.828	104.4	103	96.287
104.73	104.61	104.27	101.68	106.03	104.68	106.01	107.04	107.49	107.42	109.7	102.5	94.908	108.34	108.09	104.97	106.75	101.65	104.31	104.11	115.05	105.98	105.47	105.6	103.96	101.84	104.98	110.2	106.89	102.2	99.872	104.84	107.04	99.964	101.58	109.13	98.035	109.7	104.44	101.23	105.86	105.2	106.73	104.7	102.83	103.26	111.09	102.28	103.61	106.07
112.99	112.1	110.57	108.39	111.93	112.31	110.23	110.43	107.65	109.51	114.86	114.11	110.37	109.03	111.03	105.12	114.59	111.72	114.88	115.77	110.46	111.24	111.66	112.3	104.77	105.43	109.7	105.28	119.05	107.68	110.06	115.21	112.3	114.87	111.65	112.45	114.99	121.29	118.08	103.11	109.22	114.21	111.64	109.94	110.76	111.8	112.1	108.19	108.95	110.44
110.55	105.21	116.25	110.6	111.89	103.93	102.02	102.64	96.873	105.19	100.73	107.74	102.71	100.24	107.89	108.06	107.42	103.34	100.83	101.45	105.55	106.79	99.837	103.34	103.57	103.57	113.92	105.43	108.54	108.43	109.29	106.02	106.27	104.24	107.57	105.06	107.5	109.21	100.06	106.02	103.87	105.48	102.35	108.18	103.81	103.65	106.82	111.39	102.71	105.12
98.987	102.25	104.92	102.55	105	96.657	108.06	107.99	100.15	95.877	101.57	99.673	96.369	105.22	98.268	105.5	99.245	104.68	100.5	103.85	106.27	101.5	101.56	101.5	101.75	94.341	105.68	101.2	99.817	98.903	106.53	103.63	96.45	99.856	103.64	105.71	95.112	101.46	100.55	100.7	101.86	99.413	101.75	98.851	100.29	98.603	97.343	100.98	97.765	105.64
117.51	110.98	109.02	112.18	110.66	113.85	111.81	115.02	111.62	108.2	113.22	113.26	112.67	112.14	115.75	117.73	110.17	111.95	113.08	109.33	106.13	111.97	107.27	112.41	113.34	112.02	111.43	109.78	109.43	110.55	112.74	105.09	110.46	112.35	110.37	116.57	111.56	113.73	110.68	113.64	115.99	109.5	105.42	109.75	108.34	108.76	114.38	114.71	109.3	111.89
115	117.2	113.51	113.3	119.33	118.46	116.99	116.72	115.1	117.97	115.75	116.59	116.09	117.13	113.69	112.97	118.16	118.7	116.26	115.01	117.16	116.62	115.62	116.36	115.01	114.47	123.88	112	115.29	119.25	114.23	125.07	127.99	111.66	113.94	120.84	121.95	113.03	116.02	116.16	119.19	114.45	110.64	120.19	114.07	117.62	112.91	121.89	116.16	115.06
114.32	112.92	113.96	104.19	121.07	113.62	105.29	113.02	109.49	112.54	111.05	116.11	117.23	117.31	112.95	110.75	112.68	110.48	116.78	117.26	113.25	110.89	114.94	117.12	111.33	112.05	115.56	107.64	108.12	111.33	111.08	115.71	116.49	114.05	115.23	113.43	118.69	108.58	108.02	110.33	111.95	109.84	108.93	112.95	107.17	115.59	111.05	110.15	117.42	104.87
102.3	101.37	107.09	108.05	109.8	107.11	108.21	107.83	100.37	110.79	104.54	104.22	104.68	108.5	112.3	102.31	102.18	105.17	107.68	105	103.32	97.419	104.08	107.79	104.61	101.58	109.08	107.43	106.98	106.65	113.28	101.57	104.34	105.6	107.09	103.16	105.9	102.71	104.74	102.98	100.74	107.09	105.01	111.77	109.3	106.79	107.06	106.04	97.201	115.14
108.24	100.18	104.45	106.99	97.886	107.78	112.82	98.448	111.97	100.11	103.1	104.64	109.35	105.55	106.09	107.93	109.17	104.87	106.53	103.41	105.81	106.17	108.06	102.12	109.02	108.05	105.41	112.34	101.66	104.44	107.15	111.43	104.6	105.84	100.27	109.35	111.61	105.81	105.81	105.79	104.97	106.29	108.13	106.89	103.12	105.92	106.77	109.97	100.09	102.74
110.01	112.47	112.8	111.2	112.89	107.19	110.16	107.44	116.34	112.82	109.42	115.78	112.94	121	111.93	112.14	109.01	103.59	112.91	112.2	108.13	108.65	112.71	112.82	111.84	113.93	108.95	115.76	112.33	114.02	114.91	111.5	114.56	108.76	112.23	113.89	108.01	117.75	114.79	108.86	108.12	108.9	112.9	106.76	110.21	114.87	117.2	116.86	116.27	107.94
108.8	108.56	106.51	108.66	107.9	111.05	107.12	108.01	106.27	105.75	108.25	106.07	99.057	108.6	108.67	105.42	102.55	103	107.08	109.86	106.98	105.64	104.17	103.98	109.93	107.84	101.63	105.21	104.52	109.77	101.6	103.98	103.58	111.23	104.46	110.22	102.12	113.55	110.72	108.43	106.38	109.63	107.32	110.02	102.94	108.29	110.99	106.86	113.41	108.75
108.36	101.47	111.78	105.29	110.36	102.07	102.82	106.13	107.28	108.15	101.81	106.87	106.37	107.33	106.76	105.2	98.836	110.48	102.86	111.09	106.44	104.52	105.66	102.54	112.84	104.75	113.74	103.69	111.05	104.77	111.18	102.58	111.19	103.35	99.559	105.06	102.13	105.95	103.29	106.94	106.66	106.75	108.7	109.77	103.1	118.01	103.97	108.9	103.56	101.3
106.71	110.36	107.63	108.09	113.57	103.44	105.65	111.61	108.9	106.99	108.32	101.81	109.45	102.74	113.66	106.54	108.46	104.25	106.74	106.02	110.41	103.33	102.67	104.59	104.54	108.68	107.3	103.2	109.35	110.77	109.85	109.09	108.41	110.69	112.68	106.92	106.79	104.79	109.47	110.17	101.09	110.84	109.5	108.08	105.6	107.41	102.67	109.4	106.32	107.94
112.19	106.76	105.97	108.63	110.89	118.95	121.34	116.17	115.15	114.59	116.22	111.26	114.31	119.62	114.24	115.62	111.78	112.14	110.23	114.13	107.98	113	110.55	111.43	118.33	113.23	109.49	116.28	112.4	113.61	112.16	115.9	118.63	117.96	114.51	109.9	108.29	116.89	118.16	111.93	115.44	110.25	111.4	115.91	116.88	116.59	116.12	110.33	111.87	114.05
104.01	107.8	104.94	106.58	98.605	104.89	101.58	107.76	104.4	101.32	107.3	105.63	103.7	107.34	101.94	105.38	103.49	104.71	103.94	101.92	104.2	105.47	106.84	104.02	101.45	110.64	103.15	112.77	107.77	103.25	99	107.15	104.46	109.59	102.17	105.72	109.34	103.12	102.1	108.99	103.07	110.72	106.56	110.63	109.73	105.21	107.71	100.68	110.21	108.89
108.67	104.76	106.41	111.83	108.32	105.22	116.59	103.49	104.68	101.68	105.79	108.99	104.38	107.38	112.07	97.671	106.6	107.77	112.92	108.74	101.26	109.97	103.85	108.65	106.77	108.39	104.1	108.05	107.18	104.25	108.48	103.24	107.47	108.22	103.29	107.39	108.4	107.44	105.25	102.21	106.49	111.77	105.98	114.7	111.78	106.96	108.98	111.72	106.45	105.82
109.57	111.43	105.68	106.72	103.02	106.24	102.63	103.91	110.08	106.79	105.07	105.67	115.29	108.37	109.75	103.44	110.32	109.54	107.1	102.87	107.91	108.1	113.87	104.91	108	103.53	113.07	102.61	107.46	104.55	109.33	109.06	106.51	107.51	106.77	105.2	101.31	112.55	107.78	106.62	104.19	105.12	112.19	102.96	106.81	109.74	106.91	107.51	104.9	110.51
99.448	100.08	96.596	101.07	103.3	98.862	98.717	98.768	99.868	98.479	98.426	92.392	101.48	104.5	103.44	98.324	93.876	99.151	101.25	96.218	101.21	102.38	99.412	96.013	101.87	102.33	100.06	100.68	96.985	96.312	104.76	99.919	110.64	98.982	93.899	105.23	92.561	101.14	102.04	103.1	101.01	100.81	103.31	101.54	101.13	102.01	98.526	94.492	108.05	96.71
107.23	108.37	107.77	100.9	109.33	111.14	100.89	105.3	106.61	104.22	107.59	99.495	95.156	103.18	104.73	100.8	103.41	112.96	104.64	103.22	102.11	99.787	107.33	112.2	103.35	108.98	104.05	106.04	105.53	103.44	98.529	109.29	99.341	104.23	106.3	108.32	107.35	103.02	105.51	102.07	102.46	101.9	108.13	106.23	106.85	100.39	107.27	100.92	97.742	102.98
102.31	108.06	104.53	105.13	103.8	102.8	110.62	111.58	109.43	114.11	110.11	104.34	96.684	107.26	104.37	111.11	112.85	108.1	98.402	97.07	103.54	111.03	111.89	108.79	114.76	106.65	103.38	101.77	114.23	102.45	110.68	108.41	104.02	101.99	109.38	102.61	102.93	104.53	107.64	110.64	108.12	105	108.77	111.37	107.11	104.04	105.69	106	110.41	109.15
109.57	111.28	113.32	115.52	104	107.19	115.26	106.63	111.7	112.24	109.55	110.77	109.7	112.58	112.54	115.41	113.95	110.75	111.19	112.67	107.98	120.32	110.91	109.22	112.68	114.02	111.87	109.92	117.61	113.79	110.51	109.26	112.17	107.74	106.8	107.42	121.33	115.1	109.37	113.54	115.58	110.65	113.81	119.51	108.01	109.08	116.55	112	114.95	112.27
119.39	109.33	109.43	109.95	110.05	113.73	112.77	105.88	111.43	111.91	111.18	116.5	106.69	106.17	113.27	115.21	110.42	113.57	116.45	108.75	113.03	111.32	108	113.62	117.17	116.18	113.71	107.26	112.98	108.65	111.88	115.13	113.45	112.4	113.85	119.18	105.94	122.2	110.36	109.21	105.8	110.26	113.64	117.91	112.25	107.44	115.63	115.29	113.22	107.36
120.32	120.03	122.56	117.52	116.33	114.23	116.61	110.96	117.13	119.37	116.88	118.67	117.92	111.09	120.26	117.57	116.93	111.8	110.44	120.3	113.65	120.92	119.3	118.28	117.03	117.67	119.88	124.03	120.92	117.89	120.01	119.52	117.19	120.08	114.37	120.41	114.86	117.55	120.09	123.14	112.03	117.43	116.25	120.82	109.71	115.58	118.74	120.36	118.53	118.57
109.35	110.43	104.63	104.15	103.52	111.04	110.71	113.3	108.82	111.82	100.71	106.22	101.95	108.39	106.36	100.96	102.98	108.3	104.24	102.85	111.48	111.21	107.19	104.72	105.58	107.22	106.58	104.58	109.27	104.59	108.13	107.49	107.88	101.71	105.64	105.73	105.24	102.01	110.91	106.48	103.89	102.41	106.85	105.88	106.08	112.95	110.65	110.42	102.07	105.22
103.16	98.1	97.335	104.24	100.35	101.18	105.38	103.65	105.04	102.46	100.26	104.84	97.664	99.144	104.07	104.17	99.816	108.42	107.68	100.17	101.68	102.39	99.34	103.3	97.224	96.534	97.157	107.77	104.1	99.804	101.36	100.42	101.29	105.01	98.077	102.94	100.74	98.349	104.52	100.46	104.14	99.873	97.719	99.038	99.721	100.99	102.72	100.09	103.76	101.17
108.2	106.75	109.81	103.54	106.7	106.87	100.69	108.68	103.71	106.91	101.93	101.79	102.96	109.48	104.36	107.82	104.69	107.04	103.79	107.67	100.59	103.83	107.19	112.27	105.12	106.11	110.28	110.69	104.64	105.53	110.7	103.52	104.69	108.41	105.36	107.51	97.026	107.25	100.99	104	108.19	103.69	104.94	102.61	105.23	103.2	104.75	102.83	98.672	108.42
109.43	112.52	108.2	112.5	105.62	111.11	113.16	106.62	115.61	105.06	113.41	109.73	118.21	111.05	111.03	109.91	110.87	111.7	119.1	110.97	113.1	109.74	116.53	106.42	112.44	109.32	107.88	115.67	110.33	110.17	109.31	111.85	111.1	107.89	115.37	110.42	111.45	114.44	112.38	112.08	109.22	114.68	111.83	110.29	115.49	108.94	107.9	109.31	110.62	114.64
102.79	105.71	100.18	98.089	106.78	105.49	104.13	100.97	103	103.82	103.43	105.96	106.95	107.1	101.39	103.7	105.22	107.12	103.67	108.14	98.955	108.34	103.11	105.28	105.1	105.51	104.16	101.17	102.92	105.45	109.62	108.56	100.18	104.53	105.9	101.38	105	103.64	107.15	104.7	97.228	105.53	104.38	102.43	108.59	103.77	105	103.09	101.86	102.57
109.59	110.61	114.3	110.14	114.38	110.34	110.05	109.47	110.6	110.86	116.41	107.59	115.65	107.63	112.98	108.95	111.99	112.75	102.95	106.02	107.09	109.59	107.47	113.8	111.95	111.58	108.53	113.03	117.04	112.61	111.57	116.91	112.75	108.13	111.82	109.88	109.47	117.63	116.32	109.02	115.33	112.74	113.88	118.07	112	114.69	113.99	108.64	110.51	114.21
106.95	103.72	106.21	106.89	106.13	104.69	112.66	107.72	108.33	108.06	110.25	99.931	108.03	108.4	109.98	100.97	102.98	107.38	99.868	107.49	103.51	104.72	104.65	108.39	112.3	108.97	111.17	109.22	102.47	105.25	111.02	107.4	106.73	97.236	107.46	107.28	112.67	107.51	107.88	104.45	105.53	107.05	109.04	105.41	107.99	106.1	105.31	98.956	105.72	105.67
113.09	112.71	107.16	113.97	114.95	111.52	112.96	108.28	113.19	109.53	115.36	114.05	110.82	107.04	112.37	109.54	112.8	113.1	113.11	112.2	115.86	114.49	110.01	109.7	104.97	111.78	113.04	110.52	108.85	108.45	111.12	114.08	111.69	110.68	112.1	111.67	109.01	113.13	109.27	110.99	104.01	113.49	113.96	112.96	113.92	119.52	114.34	108	109.14	109.94
113.42	114.51	112.21	111.63	116.26	113.69	116.75	118.25	124.43	116.38	122.49	117.05	119.84	121.16	113.72	120	116.44	113.46	110.94	107.1	118.45	114.38	117.99	112.03	121.2	113.8	120.95	118.4	121.93	115.66	116.84	111.87	119.33	117.17	113.5	113.21	114.97	114.47	112.64	111.87	118.76	113.7	119.82	114.17	118.85	119.19	115.15	120.24	112.35	115.41
110.77	106.26	110.15	103.01	103.07	109.97	101.24	114.28	106.27	109.6	102.27	102.35	105.61	106.31	106.9	107.85	104.14	104.44	104.25	110.11	101.04	111.18	106.33	107.45	108.99	107.71	103.06	110.31	110.3	110.48	104.59	107.6	106.61	112.14	107.43	101.02	104.39	108.15	106.64	106.2	105.99	109.66	107.92	104.93	106.27	102.45	105.24	106.97	103.65	107.06
102.66	101.62	101.28	102.24	93.095	101.96	96.063	107.26	101.66	98.428	104.84	108.3	100.29	99.681	101.71	110.67	101.46	94.764	100.52	99.685	104.55	99.993	98.411	95.729	98.383	94.853	102.43	97.05	101.03	98.282	97.243	103.11	98.68	95.112	96.492	102.78	100.28	96.443	96.867	103.04	101.32	98.611	100.58	105.43	105.43	102.63	102.67	105.88	106.11	104.06
113.02	112.37	117.57	112.86	113.82	116.7	109.02	111.28	108.13	107.02	122.52	110.7	110.58	115.69	116.64	109.95	114.21	114.48	114.46	111.7	116.06	112.72	113.52	104.93	117.29	114.83	111.34	109.15	111.26	110.24	114.7	110.56	116	112.19	114.01	107.83	106.29	112.31	113.74	109.49	107.55	105.49	107.66	116.76	111.48	112.72	105.91	116.32	109.5	113.9
114.62	106.06	101.18	103.99	106.73	107.05	111.63	109.28	107.72	103.13	102.43	104.76	106.06	113.45	102.2	107.77	107.79	103.76	106.38	103.69	104.66	109.13	99.095	106.35	97.63	106.03	101.85	104.94	104.48	105.75	109.22	105.26	108.59	107.36	106.21	108.23	107.17	107.02	101.27	110.52	98.145	106.6	108.14	106.3	108.43	108.38	104.08	103.28	108.03	104.56
115.12	104.62	100.23	107.9	111.13	112.54	116.08	107.51	112.18	107.57	118.58	111.33	111.47	111.47	107.27	110.43	111.71	114.73	108.41	114.15	104.64	108.04	113.49	110.58	113.51	113.09	108.89	110.8	109.63	107.46	111.67	113.22	113.47	107.97	105.12	112.21	108.63	116.06	115.49	109.22	110.29	109.06	111.82	115.55	116.95	106.68	114.18	114.44	108.68	107.55
104.26	103.32	99.607	108.74	109.51	101.42	103.43	108.82	98.809	103.69	103.2	100.23	107.53	100.99	105.5	107.27	108.19	108.66	104.99	103.72	100.57	106.68	104.47	104.17	104.21	103.35	106.04	103.84	107.32	104.31	99.241	113.16	108.06	105.07	99.666	109.75	103	104.52	101.05	106.15	100.44	101.88	105.67	100.4	97.577	103.77	97.783	109.8	101.31	100.17
117.04	114.6	112.4	114.37	115.49	108.72	108.13	113.15	113.3	113.77	119.55	117.83	108.39	113.2	110.02	114.03	109.79	116.82	110.52	108.22	121.59	113.27	112.33	110.24	114.33	116.1	108.9	116.04	110.03	112.22	111.07	112.45	109.93	111.91	113.43	114.67	115.56	109.01	117.68	111.82	113.01	113.14	114.81	116.43	117.9	115.1	113.53	113.2	119.92	112.56
109.82	102.49	110.7	98.952	107.82	103.87	106.59	107.53	101.08	103.61	107.28	111.93	105.27	103.76	106.3	104.92	105.27	107.27	106.7	106.43	101.11	104.72	110.29	103	104.62	102.75	104.73	102.77	104.04	108.57	109.37	106.24	106.85	107.01	100.26	101.51	102.48	108.36	107.06	103.12	111.56	102.24	104.39	102.38	102.85	107.14	102.76	105.2	106.58	104.42
107.52	105.07	109.15	102.55	104.81	98.725	105.89	109.74	101.99	103.88	109.23	104.49	101.18	109.13	105.64	97.783	107.38	110.65	100.47	103.85	104.8	107.67	106.09	109.54	105.27	105.75	107.79	106.06	100.38	98.732	114.89	102.19	106.37	112.11	107.74	102.28	105.99	108.83	105.53	101.47	99.258	101.92	105.84	102.41	110.42	106.03	108.38	102.91	96.454	104.91
105.85	99.044	109.63	106.08	104.28	98.365	105.33	107.97	108.84	113.57	110.82	106.45	109.16	102.56	104.55	101.01	106.92	101.71	105.44	97.889	106.14	106.71	102.7	104.39	102.28	98.554	107.09	103.4	112.07	98.918	106.18	110.56	106.23	101.46	103.78	99.419	104.63	111.67	110.98	106.32	107.23	101.65	105.33	102.83	102.01	105.78	106.94	108.67	110.04	101.85
98.364	103.71	107.9	107.7	107.45	105.21	106.49	109.3	112.59	102.37	103.91	109.51	105.02	109.82	104.95	111.7	109.27	113.16	103.66	104.37	106.5	109.51	95.759	108.26	105.74	103.89	101.53	102.4	104.26	100.46	107.24	104.61	105.62	109.95	101.9	112.97	101.47	111.73	105.29	109.71	105.14	103.35	110.76	105.56	101.1	110.29	106.3	108.26	108.03	108.29
103.59	109.92	100.11	109.9	103.48	103.25	108.5	103.66	108.06	104.88	112.36	107.1	105.33	107.44	109.54	108.88	107.66	114.05	107.55	109.03	108.82	110.29	106.55	102.28	104.83	102.41	102.28	108.23	101.25	112.53	106.92	110.25	109.63	109.35	109.15	103.09	109.58	100.54	108.04	106.7	107.29	110.53	107.62	100.23	114.43	111.46	111.61	109.17	105.88	106.48
96.273	103.51	101.73	98.695	100.58	99.831	98.777	101.13	101.76	102.68	100.02	99.495	93.207	96.302	100.77	98.505	98.351	92.356	98.188	98.908	96.03	98.338	105.58	108.13	101.45	102.19	98.724	107.12	96.439	98.734	101.61	100.26	105.97	100.15	102.55	94.13	98.468	105	96.195	103.53	103.5	95.51	101.7	104.77	101.62	97.106	107.3	97.262	96.903	104.56
108.21	111.99	108.1	118.95	106.51	113.19	110.27	114.82	109.51	113.31	109.22	111.38	112.64	115.4	115.08	114.26	104.36	114.59	110.75	113.89	114.87	117.6	114.94	111.75	114.48	113.64	114.01	113.63	115.22	115.1	116.51	115.77	116.02	117.95	111.08	115.77	118.13	114.62	116.8	115.17	112.67	115.64	114.65	112.34	120.14	117.81	112.34	113.92	107.01	113.06
110.44	112.69	110.84	103.7	113.29	110.39	107.93	114.1	109.69	108.02	114.63	116.47	107.84	110.36	112.88	108.72	106.65	107.62	114.45	109.89	103.71	108.69	112.5	117.71	109.45	117.1	107.77	109.96	117.02	109.4	111.26	103.69	113.65	108.67	109.11	116.59	112.33	109.99	110.54	114.83	108.73	109.23	108.03	108.49	112	109.62	108.95	110.99	106.96	116.13
112.68	110.63	103.45	106.16	109.53	107.17	100.1	107.62	105.12	107.95	105.19	105.88	106.51	113.11	106.43	107.81	101.23	103.47	109.35	107.5	108.98	104.05	106.35	101.89	107.67	109.55	106.98	103.75	109.29	105.17	104.09	100.94	105.24	107.26	101.94	100.36	107.09	103.53	103.05	110.51	108.08	107.44	109.34	101.26	103.46	104.48	100.23	107.69	103.74	111.59
101.4	104.38	108.96	104.23	103.27	106.96	100.22	110.14	110.53	105.01	104.38	105.23	100.53	103.91	108.15	109.02	100.64	106.52	108.46	100.93	102.97	105.79	102.51	105.76	101.21	105.55	108.05	104.12	104.92	104.05	102.91	100.02	107.95	103.64	100.32	104.88	105.27	105.85	106.82	110.8	103.57	105.9	108.62	103.75	105.21	103.85	103.68	99.306	105.21	102.82
101.97	99.821	106.13	97.262	100.68	101.55	105.68	103.91	100.3	106.56	109.16	100.19	96.562	101.4	98.024	103.62	105.33	97.211	107.72	102.99	97.704	101.9	93.278	97.604	103.44	103.64	102.72	105.59	96.289	99.449	102	102.61	100.65	96.742	100.76	103.96	102.88	94.795	100.76	102.1	98.788	100.7	105.71	101.02	102.89	99.335	97.112	103.1	95.85	101.22
100.92	103.48	96.378	98.087	99.55	105.84	94.563	98.973	100.76	97.834	101.07	99.224	99.293	99.014	99.499	103.44	97.358	95.741	101.4	100.94	95.746	100.28	101.2	99.526	103.95	99.679	100.09	98.569	98.508	101.62	100.32	101.12	101.48	100.28	102.59	100.21	98.901	97.096	97.804	99.249	100.45	95.504	102.64	103.67	101.35	99.032	95.643	101.52	94.948	101.3
106.31	105.88	114.49	115.62	114.23	113.16	109.97	111.86	106.48	112.01	103.47	104.84	113.76	113.32	115.53	115.69	112.07	114.21	109.38	107.39	116.11	113.04	108.08	111.54	113.05	115.22	114.23	107.1	112.12	111.15	113.87	112.82	115.57	110.46	101.64	108.69	110.71	112.18	110.39	107.63	115.26	107.34	109.61	112.74	110.34	114.84	110.34	111.57	106.17	108.38
117.13	112.97	102.72	116.38	111.46	114.98	109.67	115.65	109.74	118.92	109.46	118.42	115.92	119.78	110.04	109.59	111.92	109.2	111.5	109.85	111.17	118.23	110.73	108.37	107.61	108.11	117.61	115.37	111.83	111.98	110.04	102.25	107.92	111.27	112.06	104.37	119.53	114.9	111.92	119.3	114.39	112.98	111.58	113.74	114.6	113.59	108.57	109.01	114.79	111.27
112.25	115.14	115.75	109.41	113.87	113.17	113.45	114.93	116.87	107.69	111.4	116.75	105.47	114.25	113.99	111.41	106.5	117.02	116.1	107.74	109.07	112.34	108.63	115.94	114.39	111.3	112.24	106.86	109.72	115.71	111.19	117.11	114.72	110.02	108.42	115.28	114.65	110.47	112.48	113.58	114.29	104.1	113.1	113.6	112.57	106.77	107.52	106.04	111.9	115.12
99.285	99.38	104.1	103.92	110.57	104.72	102.92	106.51	100.33	106.64	106.04	109.31	111.08	97.891	102.08	104.77	103.64	105.48	102.26	100.94	99.937	103.66	102.65	108.24	103.1	102.28	106.85	98.815	110.24	98.457	101.71	104.35	105.45	105.85	104.66	107.89	101	107.63	102.49	108.88	106.93	107.17	101.66	106.13	102.01	102.53	103.62	95.836	106.37	99.328
108.69	108.75	105.18	109.17	108.54	108.58	106.08	109.15	106.18	108.21	110.23	109.55	103.35	105.81	108.68	103.49	107.68	106.21	108.73	94.794	103.51	102.21	101.31	110.72	107.51	110.11	110.25	107.94	107.51	109.91	104.38	104.48	102.48	106.62	103.31	110.26	104.71	104.23	104.76	107.01	105.16	106.26	105.24	102.5	103.64	110.3	102.59	110.46	111.96	104.17
97.215	96.881	95.759	101.05	99.508	98.327	102.64	100.42	92.31	106.44	96.812	107.19	96.781	101.5	99.433	95.723	104.59	101.17	98.936	103.49	104.27	89.194	96.843	101.52	98.839	100.07	100.07	100.09	103.93	102.03	99.379	95.045	100.47	102.44	99.11	101.27	99.605	103.72	101.51	103.42	98.646	97.517	89.31	102.81	106.88	96.141	96.778	101.89	98.509	99.801
110.45	109.95	113	111.8	109.62	111.99	109.94	116.55	106.44	115.36	117.1	110.97	114.98	116.9	111.54	107.06	118.12	109	118.71	113.78	111.26	115.92	114.31	111.71	117.79	113.47	117.46	108.94	108.75	116.62	113.26	115.48	109.38	114.58	106.45	107.88	110.71	119.3	107.04	115.6	108.46	110.99	117.51	108.91	114.24	108.74	116.36	115.73	117.01	113.33
104.71	112.41	115.65	111.93	113.25	113.2	111.31	114.18	110.47	114.2	114.11	105.49	109.22	108.84	109.72	120	112.18	106.04	109.29	113.7	108.01	111.54	109.61	110.28	111.3	104.26	110.59	109.01	115.07	112.18	113.02	107.08	113.86	116.5	110.98	110.04	105.94	113.79	110.4	111.22	112.65	113.69	103.02	110.57	114.36	109.34	114.45	112.87	117.03	112.32
106.08	98.73	96.562	101.05	96.976	98.464	95.126	97.827	101.77	103.2	99.008	99.404	97.531	89.144	97.329	94.923	101.19	103.82	99.155	98.47	99.057	103.92	101.51	97.271	98.986	103.21	95.157	97.275	98.07	98.743	108.37	100.54	103.02	105.03	96.681	92.218	103.65	97.391	96.644	103.49	103.81	96.762	100.94	99.85	97.615	102.22	108.12	94.593	94.658	100.05
107.87	104.51	106.78	100.15	101.9	105.66	99.792	109.75	106.81	101.05	103.4	111.73	105.01	103.47	103.88	109.74	103.73	104.38	104.58	106.85	108.57	107.03	113.3	109.9	105.01	106.24	107.45	102.88	107.15	103.87	109.74	106.47	111.71	101.58	104.38	102.81	104	110.22	104.45	107.63	97.258	108.91	104.5	104.34	105.83	101.7	104.97	97.56	103.8	104.67
114.05	118.15	120	118.72	120.44	120.52	120.52	118.94	118.84	114.91	116.47	117.49	122.27	117.21	120.2	117.01	120.61	115.35	115.39	119.95	117.76	117.61	119.28	111.97	117.4	110.92	110.76	115.47	116	113.96	110.45	118.97	115.95	114.29	116.92	117.4	118.29	118.38	116.64	115.81	109.94	120.07	120.67	120.16	118.12	116.55	116.31	115.39	112.42	122.41
109.25	107.55	102.65	110	111.23	108.49	105.12	107.14	100.51	105.87	113.16	107.87	104.26	102.77	107.35	105.64	104.3	107.75	105.16	108.17	104.89	107.47	108.15	106.16	102.47	109.89	110.08	105.21	105.24	106.35	106.83	107.89	108.49	107.05	109.2	106.81	101.26	106.24	105.85	111.85	108.69	98.4	101.4	104.39	104.7	102.55	105.96	99.819	107.72	111.62
103.48	103.19	102.11	94.701	99.63	104.08	100.95	100.67	100.69	97.904	96.726	95.444	96.768	99.604	98.556	102.79	104.19	98.09	104.31	104.46	101.34	99.676	101.69	98.885	103.34	103	99.814	95.942	98.867	100.59	104.65	100.81	100.99	96.765	107.95	100.55	102.4	102.95	101.53	103.4	100.46	98.776	99.059	95.443	92.569	101.17	98.858	99.564	97.641	100.48
108.9	118.69	114.97	116.12	113.48	112.47	113.11	107.07	111.19	113.6	110.48	115.89	115.83	107.57	111.71	111.56	113.49	111.34	112.86	110.58	111.15	113.05	106.47	109.21	107.17	115.84	111.77	113.5	109.54	110.99	112.41	119.3	108.29	110.41	106.24	111.99	109.65	115.09	112.23	108.22	102.47	113.08	106.65	108.05	106	107.99	120.99	108.61	106.13	113.81
101.4	100.59	99.074	93.098	101.77	102.29	94.282	97.686	97.401	99.577	103.53	98.67	103.03	99.528	100.22	99.832	106.69	99.81	97.475	101.62	93.907	98.68	102.85	104.17	96.688	98.821	91.941	99.364	100.2	101.98	102.81	100.73	106.28	97.812	106.57	100.89	102.62	103.87	98.606	100.77	105.29	95.932	104.04	94.838	101.62	102.6	95.687	101.65	103.22	97.435
104.59	101.73	101.39	103.78	104.06	101.72	96.796	90.312	102.68	98.703	101.35	102.15	97.454	94.679	98.581	102.23	96.355	95.612	95.865	102.97	98.02	104.77	105.91	97.569	98.647	103.16	99.715	98.712	102.12	101.05	98.039	100.84	99.37	105.22	104.99	98.984	100.59	101.98	97.16	97.902	98.899	98.489	103.66	98.267	99.789	99.667	99.739	96.842	103.95	100.61
118.74	111.39	116	112.86	121.04	118.71	116.79	113.98	116.01	111.96	116.49	116.18	114.47	116.5	123.61	115.16	118.46	115.75	117.61	123.99	120.59	114.48	114.59	113.03	120.9	112.24	112.71	115.57	112.55	117.47	117.74	123.88	114.73	115.82	118.9	113.99	117.41	117.93	117.47	126.42	112.77	119.87	115.4	117.08	116.55	117.32	117.87	122.21	121.99	117.68
112.14	108.71	104.62	108.98	109.24	114.22	110.45	105.44	106.29	110.06	107.15	111.83	110.13	109.98	112.1	111.87	113.58	109.86	112.63	107.09	110.9	105.43	114.64	108.29	111.58	113.66	115.22	120.97	113.88	105.85	105.7	113.49	113.93	106.15	101.34	111.21	115.62	105.01	112.14	115.5	110.83	106.79	113.75	109.15	109.36	109.56	107.63	106.66	105.65	109.14
108.22	110.88	107.56	106.22	111.78	107.64	110.3	113.76	110.95	106.74	113.84	114.35	113.97	107.61	113.96	114.39	107.98	109.85	115.15	115.49	117.45	110.68	109.83	108.41	114.58	111.42	114.87	111.69	111.79	112.71	111.57	107.83	110.54	108.8	108.63	104.25	109.17	112.29	112.27	108.97	110.28	113.53	110.75	110.89	110.97	115.14	112.84	110.95	105.17	111.61
110	111.67	110.22	113.27	116.72	108.11	113.5	106.88	113.51	113.49	113.92	111.75	113.44	109.19	112.88	109.03	106.84	113.06	114.85	112.16	106	116.46	108.43	115.25	111.91	110.37	112.26	107.33	111.63	107.98	111.7	111.92	110.93	111.86	118.1	117.9	111.14	106.29	116.68	115.04	100.21	115.26	112.6	114.14	108.2	109.76	112.4	119.86	109.08	115.45
110.33	106.13	107.98	103.78	106.11	104.2	112.16	114.6	102.92	107.7	107.18	103.67	104.33	108.46	110.05	105.17	107.23	106.14	114.19	106.58	101.34	104.97	108.01	107.63	109.05	106.03	103.45	103.78	104.41	104.29	104.56	110.65	108.08	105.11	102.78	102.78	105.92	109.17	107.8	103.26	104.86	102.71	105.71	102.59	107.52	109.91	98.779	104.12	103.83	105.01
101.14	110.19	110.19	106.39	113.89	99.943	102	101.51	101.81	103.8	103.98	99.99	104.95	104.76	95.963	102.02	98.888	101.26	108.17	105.49	104.29	105.9	102.98	104.29	110.74	103.49	106.07	107.99	101.98	106.24	104.88	104.29	98.925	104.87	104.29	106.64	104.85	100.99	102.3	99.371	104.53	94.251	109.6	108.5	108.28	105.11	106.4	99.738	102.95	106.56
112.74	113.8	110.71	107.88	111.73	112.55	112.84	112.16	107.94	108.31	108.11	107.36	109.93	108.06	106.57	109.43	118.41	115.77	113.01	114.97	105.48	115.71	110.77	106.86	113.46	113.13	112.87	108.32	108.19	112.18	108.54	107.27	111.82	111.5	107.81	109.95	106.45	108.04	114.01	104.28	108.7	115.24	106.14	111.72	106.89	113.87	114.02	112.62	111.76	107.83
117.09	113.12	113.77	106.35	115.41	111.41	113.38	113.93	110.04	109.99	113.73	111.31	111.39	109.86	107.56	113.43	103.59	113.4	109.25	110.15	114.58	108.31	115.62	109.07	109.75	106.74	111.44	116.48	108.89	107.33	111.64	107.9	106.56	111.59	106.95	105.16	108.73	112.17	116.35	112.82	110.03	115.01	112.53	109.38	111.25	112.73	117.58	112.67	106.25	117.39
116.34	111.79	109.35	113.14	110.3	113.82	106.31	110.22	113.43	120.55	112.3	118.98	120.49	119.68	112.17	110.72	116.55	105.94	114.46	116.61	102.75	112.06	114.47	109.99	114.45	108.12	106.98	119.87	103.88	103.83	110.09	109.03	117.33	115.19	111.14	113.66	110.47	112.5	115.34	109.84	107.09	113.89	110.41	111.24	110.12	109.37	108.93	106.09	111.33	109.45
100.58	104.17	104.15	105.44	96.336	105.81	103.9	104.67	104.31	104.09	97.997	100.71	104.65	103.49	106.03	100.92	106.39	106.11	104.41	101.88	102.34	99.262	102.5	104.79	102.15	100.26	105.95	109.22	104.72	101.31	100.56	100.29	100.35	108.04	99.588	104.06	103.48	108.69	100.9	110.82	102.46	103.51	97.408	107.75	103.87	99.775	104.34	107.6	105.72	104.72
101.29	100.58	94.978	102.7	99.92	100.88	103.68	108.05	100.5	94.812	105.59	105.62	104.99	104.89	103.89	108.34	103.69	111.09	102	106.15	104.39	110.09	106.85	103.06	99.293	106	102.98	101.96	105.94	105.05	104.53	107.7	107.63	102.36	96.73	100.77	106.92	105.22	102.58	101.01	106.29	100.9	104.49	108.89	110.39	103.61	100.53	107.58	103.57	102.39
104	107.51	100.9	106.79	105.38	109.18	102.8	105.79	113.25	100.29	109.28	109.23	106.26	114.4	106.41	107.91	101.27	107.36	103.12	106.11	112.05	107.13	106.56	103.23	101.24	105.89	107.28	102.41	108.12	103.95	109.1	101.04	114.79	106.53	105.02	109.73	104.88	106.59	106.18	108.11	109.92	113.88	106.41	106.31	102.3	106.5	108.18	105.14	105.03	105.36
101.94	103.85	106.19	110.21	107.35	109.79	105.95	109.01	102.16	106.83	96.545	101.89	108.18	102.54	105.8	112.63	106.78	109.13	107.48	106.05	112.1	110.9	107.61	110.91	105.76	111.87	106.46	105.49	106.05	104.14	103.84	105.52	111.4	102.6	109.72	107.78	104.15	105.85	103.53	102.44	105.95	106.51	111.4	106.51	104.3	106.73	105.58	106.74	104.42	104.94
108.44	103.23	95.289	104.49	98.388	103.07	108.59	101.69	104.28	105.86	106.28	111.19	105.07	108.72	108.32	101.88	104.75	108.77	102.22	105.54	101	106.14	109.67	99.832	104.83	111.05	106.84	107.25	111.84	109.74	107.27	108.02	108.05	112.05	105.24	106.42	101.25	107.19	103.4	105.02	104.33	106.65	101.61	106.14	104.65	106.41	100.79	110.34	108.77	107.76
113.43	119.96	116.81	113.04	119.39	109.75	112.41	113.97	115.23	112.75	113.78	109.48	118.8	118.57	117.1	113.35	113.7	116.33	113.32	113.47	115.85	114.57	113.33	117.59	111.86	110.69	115.84	114.21	115.05	114.23	116.13	116.02	117.01	105.98	109.67	113.65	108.08	114.67	110.18	115.53	109.46	105.09	115.27	114.68	110.33	112.33	116.48	111.32	111.4	108.43
106.62	105.19	108.45	102.31	104.5	109.78	103.41	108.67	100.98	104.01	100.22	108.92	99.554	105.6	104.22	111.54	107.48	103	102.42	106.68	103.95	107.12	109.2	107.08	117.29	106.46	104.66	106.46	107.35	95.544	104.42	105.72	102.72	102.91	103.76	105.27	106.28	103.93	100.12	107.13	103.33	106.61	101.59	107.22	107.44	100.46	107	106.2	105.97	103.44
107.61	111.37	107.48	111.95	106.48	107.38	118.52	106.71	110.95	110.86	109.54	110.71	105.77	102.26	109.51	104.96	108.16	115.11	109.99	107.38	113.14	111.73	111.97	112.57	112.39	116.11	110.43	120.45	107.51	110.26	114.14	107.34	117.16	114.44	107.31	101.26	107.56	112.43	109.34	106.09	111.66	109.55	115.24	110.2	111.17	113.05	108.32	117.97	107.96	108.04
98.566	99.987	104.63	98.972	102.58	105.32	98.374	101.19	98.614	99.904	102.12	102.41	104.65	103.57	96.999	103.06	105.34	101.63	95.648	98.986	101.29	109.13	108.09	100.61	100.81	99.501	97.554	101.95	97.828	100.86	100.98	99.133	96.797	108.84	100.04	100.83	93.876	101.6	100.03	105.59	101.01	102.63	102.81	96.814	104.54	95.801	101.99	105.31	97.42	97.945
114.16	110.01	110.94	113.37	109.21	118.15	113.59	111.84	109.72	115.95	115.33	101.46	113.54	112.78	116.14	112.21	115.09	113.03	116.27	108.16	110.72	112.91	108.95	114.32	108.91	115.91	114.52	112.7	114.11	111.25	111.59	105.43	110.11	105.42	119.89	114.52	110.93	113.25	104.19	103.81	118.4	115.57	108.11	107.49	109.47	109.91	109.29	116.09	108.34	111.55
106.34	109.6	110.74	112.83	111.71	108.32	113.69	114.01	110.57	106.64	112.88	119.15	121.34	110.08	109.99	110.97	112.81	108.21	110.43	107.41	113.84	112.15	117.53	113.14	113.31	115.2	112.8	112.17	108.79	108.31	111.37	113.1	113.87	116.94	110.15	107.32	114.94	115.44	108.06	113.22	112.41	116.81	111.48	113.48	112.31	111.4	111.79	112.21	112.32	112.1
107.96	106.42	105.31	107.38	103.9	107.8	108.15	103.28	107.63	101.66	110.5	104.85	104.37	107.49	102.8	108.43	113.37	103.21	110.29	112.09	112.63	102.65	102.86	103.19	102.79	107.7	104.26	112.01	106.58	105.14	103.48	103.53	113.76	106.99	106.77	106.17	108.99	109.55	104.54	110.16	102.89	107.67	109.96	110.84	107.5	104.91	105.81	102.58	108.37	110.83
94.277	102.31	102.08	95.986	95.69	101.14	98.72	102.1	100.66	95.476	95.846	100.76	104.74	97.669	102.97	97.868	97.209	102.75	99.803	93.375	100.09	104.49	100.46	96.95	102.25	103.21	106.52	100.2	97.488	101.65	97.262	109.89	103.92	96.866	100.81	96.375	103.67	93.539	96.722	108.03	104.08	96.577	104.95	98.741	103.75	95.058	100.5	105.29	96.652	105.38
98.759	97.757	95.952	100.54	107.85	97.586	97.366	100.45	101.34	104.46	108.69	103.35	106.83	99.01	97.445	96.835	103.49	101.34	99.085	101.72	90.772	103.22	102.44	96.485	98.26	98.166	102.63	107.87	103.61	101.01	95.412	103.91	93.76	98.425	100.65	104.21	102.88	101.15	102.35	101.88	104.75	95.774	100.23	100.66	101.09	96.84	101.43	100.74	98.734	95.11
102.07	108.03	104.13	107.98	101.85	101.39	101.78	107.29	105.45	102	105.45	102.2	99.85	111.7	113.56	104.85	107.85	107.65	111.13	109.82	102.34	107.84	106.09	105.59	111.64	104.97	106.88	103.79	99.586	114.47	103.13	107.72	101.97	112.87	111.32	110.02	106.63	107.07	112.49	96.106	105.77	103.15	103.01	107.94	108.49	109.74	104.98	111.42	106.58	104.33
111.13	113.88	113.78	112.79	111.3	115.69	111.62	112.65	112.45	112.92	110.58	117.45	108.59	112.21	112.02	107.48	115.38	114	109.59	117.09	109.15	112.53	113.92	114.22	114.63	109.11	110.94	117.06	112.07	113.62	111.65	109.59	113.24	111.15	115.69	113.39	117.67	110.19	114.98	111.48	115.81	114.61	115.13	111.71	113.04	112.63	108.42	115.04	108.24	111.2
102.22	105.07	103.6	110.74	103.77	112.48	102.23	112.71	102.31	106.97	111.27	103.16	99.835	108.03	99.797	106.8	103.04	107.11	109.36	103.42	108.62	106.35	103.46	104.47	109.58	112.34	105.39	108.08	108.23	106.76	103.86	112.39	107.41	108.82	103.88	102.66	110.12	100.85	103.8	107.99	107.13	109.81	115.81	113.02	102.07	109.44	112.14	103.64	108.01	106.01
107.75	108.97	95.938	102.25	101.17	105.39	112.31	111.39	105.22	107.06	110.4	97.954	107.04	109.38	108.39	104.7	104.34	109.54	103.84	109.1	108.85	110.85	113.81	104.51	113.02	105.64	107.58	106.51	105.49	108.36	104.84	106.55	102.01	106.03	104.17	102.76	107.96	103.73	112.13	111.76	106.3	108.24	100.81	107.51	105.71	105.49	100.73	106.35	101.37	106.12
109.99	108.51	111.26	115.19	109.49	116.13	111.08	109.84	112.89	112.31	111.08	105.8	116.38	118.71	115.4	106.73	116.64	112.75	108.5	108.8	112.73	113.89	117.33	110.16	113.11	114.98	112.94	115.29	108.59	110.64	113.41	115.18	105.42	113.86	115.25	114.11	108.12	107.9	114.24	111.77	108.99	109.63	108.61	108.67	113.16	113.46	115.57	108.08	116.05	110.23
109.3	108.45	105.96	105.06	111.39	110.11	107.51	101.59	105.1	108.9	114.08	99.466	104.87	108.18	107.01	107.33	115.39	109.79	107.73	106.53	109.76	110.61	104.18	106.95	108.85	109.1	112.93	109.55	111.34	116.01	112.59	112.28	106.54	110.77	110.99	111.81	113.94	110.74	105.49	104.86	106.14	108.47	101.89	106.09	108.78	109.62	113.77	111.86	105.11	108.8
99.631	101.86	94.523	93.25	99.155	95.537	104.56	97.485	99.297	104.91	94.967	103.58	97.92	103.16	103.55	95.627	104.76	97.555	103.67	102.29	101.98	100.79	99.093	100.61	100.39	102.13	98.055	96.183	101.15	107.83	98.525	99.147	103.89	99.434	102.27	98.88	99.482	102.72	94.519	101.69	96.675	98.844	105.2	100.15	102.15	101.32	97.137	94.36	95.073	102.63
109.61	106.75	100.69	108.15	102.37	104.58	101.57	106.41	112.33	104.18	102.43	101.94	106.92	100.82	109.31	104.06	96.096	100.06	106.52	103.73	110.55	104.19	97.7	105.86	106.56	100.97	101.75	101.77	104.03	106.09	104.26	104.59	103.11	102.31	105.38	109.46	104.2	102.9	102.45	101.83	108.23	107.47	100.46	106.74	98.553	103.92	106.91	104.28	103.24	107.14
108.49	118.34	106.79	111.01	116.71	109.65	105.78	111.61	115.08	111.14	113.17	115.41	111.44	112.38	109.69	110.99	112.81	113.26	111.63	110.28	108.34	108.05	110.84	109.95	103.83	114.2	118.41	111.29	110.36	113.54	111.19	111.57	105.41	114.13	111.64	115.71	106.88	106.51	107.97	115.9	115.26	114.1	109.92	113.06	102.61	109.36	112.68	102.57	113.69	111.19
113.64	112.72	105.62	105.17	106.72	108.96	108.52	112.66	100.43	105.24	109.78	113.58	112.07	105.65	108.77	103.39	103.3	106.63	113.24	106.06	101.57	102.93	107.84	106.75	111.88	106.87	108.67	103.65	108.02	98.538	102.84	111.44	107.25	111.29	103.56	107.1	109.21	107.3	103.28	103.21	107.48	96.379	109.35	106.86	109.94	101.71	106.02	108.46	108.19	105.86
103.28	110.62	100.87	105.02	104.3	109.18	100.93	108.69	107.01	110.46	106.57	106.07	99.877	107.63	105.3	103.44	103.85	109.99	106.46	106.28	109.86	108.45	106.16	109.9	98.591	101.37	100.13	108.71	107.23	104.26	105.52	105.94	105.06	110.37	109.93	106.98	107.17	103.56	104.02	105.78	101.91	105.09	106.21	107.46	104.48	109.19	102.06	103.14	100.01	109.88
108.27	114.81	110.79	111.9	118.54	111.94	111.16	113.03	113.39	111.42	111.78	108.59	111.06	107.08	114.8	109.01	119.07	113.42	107.95	110.5	114.2	105.78	109.26	118.5	117.03	112.31	116.8	110.77	112.32	113.18	110.86	107	111.28	118.05	114.45	112.68	108.57	109.22	110.65	111.74	108.83	119.94	114.6	111.8	110.69	112.77	112.04	121.27	105.95	114.55
112.98	104.69	111.43	107.51	107.13	99.622	103.55	97.684	108.3	103.43	107.19	106.26	106.05	102.68	104.88	105.85	105.94	105.29	111.96	107.8	109.15	111.95	101.73	105.64	105.38	104.69	104.8	105.6	102.56	107.73	108.43	108.77	103.14	104.33	108.18	101.73	110.27	106.89	110.74	101.8	108.43	108.29	108.52	98.647	104.1	106.32	108.21	102.99	104.48	100.93
104.47	98.819	101.91	103.49	107.54	104.7	102.53	104.74	103.05	102.47	102.62	103.99	101.72	104.96	103.52	103.28	102.44	99.075	101.54	105.65	105.14	108.36	108.47	106.28	100.13	109.59	106.34	106.62	100.16	100.86	110.38	105.53	104.02	107.01	101.32	102.96	100.77	101.33	101.25	99.26	104.93	105.2	105.37	104.45	102.57	100.57	101.1	106.59	106.79	105.28
105.41	104	106.5	105.53	109.87	106.38	113.63	106.65	103.28	105.75	109.02	104.35	105.18	102.42	108.59	103.35	108.59	104.89	102.29	112.46	101.49	107.68	99.393	100.96	103.87	110.46	97.949	102.74	104.86	103.41	106.06	105.04	100.4	105.24	104.17	109.95	107.58	109.53	105.18	105.06	104.62	107.94	106.49	105.42	108.9	105.97	105.51	117.03	108.62	99.686
101.16	106.51	106.9	109.5	106.33	106.52	107.52	105.23	109.29	108.16	110.83	102.38	102.06	106.75	101.57	105.31	106.94	112.44	101.54	102.51	107.15	103.26	95.38	101.13	105.12	111.39	111.24	103.54	101.77	109.65	106.77	110.64	103.06	110.04	105.43	100.62	103.34	109.92	110.08	99.208	103.21	110.09	102.63	112.02	100.51	108.41	105.16	105.79	102.79	106.63
116.28	112.31	107.52	112.84	108.66	108.33	113.02	111.71	110.13	111.36	111.88	107.76	110.61	110.15	109.81	111.57	118.19	111.72	110.14	111.24	110.59	112.57	114.57	112.34	115.32	108.95	113.9	106.18	109.72	113.34	113.34	112.55	111.37	111.34	107.94	111.77	111.31	112.08	109.14	112.59	108.55	110.94	109.67	106.53	105.79	114.57	113.73	114.12	107.75	111.69
109.9	112.76	110.64	112.7	113.72	107.66	108.77	112.5	109.1	119.22	108.99	105.86	115.58	105.28	109.84	115.22	113.21	113	115.04	113.27	111.69	113.51	109.36	109.1	114.19	112.74	113.87	112.39	103.52	111.4	113.45	104.64	106.44	113.46	112.85	111.93	114.06	106.98	112.24	112.94	103.8	108.92	111.91	112.03	117.65	108.66	113.84	111.95	103.26	105.42
109.26	106.34	101.91	103.42	100.61	108.21	103.18	104.99	104.44	105.67	109.56	102.97	104.86	108.71	106.28	107.25	105.82	101.36	102.32	110.5	109.85	108.89	105.26	105.23	105.57	104.08	108.8	96.435	105.67	106.46	105.54	104.93	107.96	107.78	106.75	102.15	103.96	104.82	108.26	104.88	108.88	108.12	108.7	110.25	108.82	108.79	103.79	107.19	108.15	108.31
105.53	101.94	100.4	99.923	100.19	94.431	104.24	101.03	94.346	103.3	90.253	101.14	92.837	97.332	101.8	97.385	95.377	109.21	104.66	99.531	98.256	103.93	103.91	101.6	100.7	100.29	100.42	109.23	101.39	97.309	108.78	102.34	99.354	101.17	102.37	98.417	107.28	100.66	99.161	101.27	96.059	101.83	90.295	98.399	101.39	95.654	101.87	90.809	101.9	106.04
108.67	109.95	107.19	111.77	104.12	104.8	101.73	97.976	110.23	102.93	111.59	102.94	106.91	108.22	107.13	103.02	103.25	100.86	108.8	100.72	101.53	110.74	105.37	106.96	102.84	104.36	106.95	106.33	105.11	105.16	96.814	100.1	108.29	108.36	109.62	102.67	105.43	106.6	100.43	106.93	111.77	109.75	105.1	111.82	103.25	101.84	111.62	112.93	106.5	105.52
111.78	111.74	119.48	112.82	116.81	120.85	109.14	110.39	106.18	119.93	116.76	113.52	110.44	109.96	113.17	110.96	112.32	111.14	114.04	110.99	109.32	111.14	106.6	110	112.42	110.95	112.92	115.93	108.35	111.4	109.83	112.21	115.79	116.32	111.28	117.99	105.83	108.69	116.64	106.33	107.15	111.06	112.22	115.58	110.98	114.04	108.91	113.89	112.64	106.57
115.83	115.6	111.7	114.11	113.48	113.42	112.93	109.07	114.98	114.46	107.79	111.17	112.91	113.64	112.05	113.7	115.27	111.89	113.01	114.06	106.73	110.86	112.67	110.94	110.02	105.6	117.58	108.4	105.75	111.85	109.52	112.09	113.85	111.07	111.55	107.7	108.79	108.15	110.74	112.7	108.58	110.44	109.58	115.43	106.32	114.04	113.83	110.03	110.08	112.92
96.992	105.51	106.18	107.08	108.11	105.46	110.74	109.58	102.61	105.48	108.48	101.77	104.29	104.54	112.63	100.09	105.12	108.68	109.38	112.85	102.3	103.46	108.39	109.03	108.97	106.65	102.31	107.51	108.2	107.79	104.78	107.83	109.47	108.12	107.25	108.15	108.38	105.85	109.83	110.91	106.77	102.82	107.03	99.669	107.15	104.27	104.63	106.75	105.41	102
106.93	104.38	108.15	108.25	108.19	106.8	114.64	112.36	110.54	106.64	107.08	104.86	105.94	107.45	104.04	115.09	115.23	111.4	108.01	111.34	112.69	111.98	111.38	109.62	107.63	106.25	107.23	107.91	112.25	113.71	111.59	107.55	113.69	110.44	112.84	110.9	113.11	110.66	115.1	113.29	114.05	111.24	106.06	107.99	113.97	113.31	111.41	108.22	109.55	110.98
105.44	99.885	101.24	104.52	98.841	95.177	100.05	100.27	102.76	102.22	96.476	99.332	96.046	105.19	98.653	103.04	103.5	100.58	100.34	101.97	103.14	103.22	102.99	105.06	103.41	102.4	97.956	103.13	99.913	102.31	98.608	99.29	98.55	104.01	100.58	97.084	102.45	102.73	97.687	100.77	95.946	99.402	102.54	99.615	97.85	108	104.63	91.764	103.57	100.29
110.87	108.82	106.96	106.08	106.59	108.63	106.39	111.03	106.68	111.49	104.28	107.07	102.46	110.19	108.47	109.49	111.04	116.12	108.96	106.08	102.08	102.82	109	116.32	108.77	109.2	110.5	108.48	109.54	107.03	110.2	112.94	108.81	112	107.93	107.06	109.24	110.96	113.75	113.34	108.05	114.02	111.92	115.92	110.53	112.42	109.13	114.64	116.39	109.26
109.88	106.52	108.41	113.26	108.93	113.07	106.04	107.76	108.6	110.59	108.79	103.15	111.55	107.03	105.59	112.68	115	106.82	101.98	107.01	111.2	110.51	103.15	108.56	111.16	102.8	110.07	114.5	104.9	109.32	104.71	105.25	109.86	106.34	110.29	110.95	111	117.99	108	106.76	102.29	106.01	109.95	113.19	106.97	108.7	109.73	111.44	105.39	106.41
104.2	109.19	110.84	104.53	104.89	106.5	98.809	107.56	99.565	109.95	115.51	107.26	101.97	110.73	104.37	100.17	100.03	101.97	102.53	109.13	103.3	110.47	97.397	105.88	103.1	104.69	107.83	103.66	103.01	100.11	105.3	106.15	106.54	103.52	101.65	102.66	101.97	109.46	103.32	105.16	102.77	107.87	104.49	103.88	107.75	102.29	109.63	105.99	105.7	100.04
102.51	103.68	95.77	113.29	107.93	100.71	105.95	106.81	101.92	103.58	101.48	98.443	103.79	97.473	103.64	109.96	103.63	105.22	107.43	105.52	103.18	104.82	97.363	106.2	104.01	105.04	111.11	102.7	98.52	99.56	107.47	103.38	98.441	107.35	95.514	110.29	100.61	107.31	109.42	105.14	108.47	103.03	101.22	103.26	102.23	105.35	101.22	103.15	104.94	110.95
98.265	97.844	107.69	98.796	97.085	98.639	100.89	95.219	98.456	103.17	94.599	102.49	99.056	99.037	93.827	102.7	103.23	100.86	92.183	97.283	94.032	103.69	100.94	95.708	101.74	102.81	103.79	100.44	99.847	102.55	104.07	101.72	96.876	100.06	99.136	100.9	95.849	100.18	103.97	101.83	97.653	106.49	99.311	100.12	103.25	101.6	89.855	105.31	106.29	98.165
118.15	105.87	117.51	112.04	113.57	112.43	113.06	107.11	110.1	116.23	107.59	116.39	110.53	110.43	114.66	109.18	108.34	111.65	114.04	119.33	117.96	109.92	108.45	111.12	110.95	108.86	117.08	108.64	115.85	111.57	120.49	116.36	109.02	116.68	115.4	115.6	115.39	111.48	113.02	111.53	117.77	113.98	117.01	112.98	113.53	112.4	112.35	105.59	113.45	113.43
103.26	107.41	110.39	108.68	104.94	105.87	110.2	112.75	102.94	109.03	110.31	107.42	109.42	109.4	110.12	109.38	106.3	104.53	108.65	106.04	102.68	109.49	112.98	107.98	107.67	104.09	103.73	110.3	106.06	110.59	109.51	105.9	103.64	103.25	105.41	110.7	107.94	102.68	108.02	109.85	107.54	109.18	101.95	107.41	105.65	104.63	101.35	106.35	106.72	99.694
100.14	101.37	100.97	100.79	103.42	104.17	105.45	95.156	108.02	110.25	102.98	96.446	102.24	95	103.35	101.25	112.9	110.21	111.11	98.138	103.27	106.79	97.655	104.52	106.1	103.68	109.04	101.26	104.34	109.13	104.92	103.37	104.87	104.95	104.28	104.77	101	100.82	104.73	105.84	107.16	105.51	108.37	109.24	104.8	100.58	104.24	105.97	106.32	99.226
102.72	106.41	108.68	103.44	103.19	99.433	104.51	105.21	102.88	99.867	101.93	98.479	107.67	108.51	109.42	101.09	100.75	103.44	104.49	109.09	99.72	102.47	99.242	106.57	103.58	108.6	106.43	106.52	105.73	110.06	97.612	97.226	103.88	106.15	102.99	109.01	103.36	100.54	97.961	106.51	105.62	102.75	110.57	109.74	107.79	110.2	101.31	102.71	106.02	110.42
100.76	111.05	109.05	108.1	105.35	112.65	107.43	104.18	108.28	105.63	109.75	105.26	106.04	106.98	101.81	99.502	104.9	104.76	104.43	104.09	107.34	112.34	107.48	106.97	104.73	110.86	109.57	101.68	102.17	97.487	106.46	105.01	100.06	105.01	104.28	107.65	107.94	108.91	102.66	101.24	108.29	99.594	109.52	98.417	104.52	107.84	103.22	101.94	102.33	108.5
103.99	100.94	102.22	100.37	110.91	100.1	105.08	107.91	98.641	109.73	106.06	105.57	105.43	104.37	103.78	107.09	111.94	104.85	103.85	104.99	108.19	102.64	103.74	107.66	105.37	104.23	102.21	97.457	106.82	105.4	99.896	105.63	106.82	108.76	103.88	104.12	109.25	101.4	100.51	103.61	98.816	100.07	104.78	100.49	100.55	103.75	110.23	106.93	108.32	106.23
100.68	106.49	108.76	98.547	106.12	101.94	100.21	106.86	102.59	100.12	108.27	102.89	109.75	104.87	107.51	104.28	108.8	107.88	98.662	108.2	102.31	104.39	106.95	105.36	113.01	109.41	109.08	111.11	106.01	107.79	102.38	104.95	112.14	109.32	99.873	106.63	107.52	106	105.41	107	108.09	111.58	107.43	105.75	104.75	102.38	107.29	106.25	101.71	107.3
105.69	111.55	101.88	104.46	107.84	107.94	97.954	102.27	109.31	108.7	116.66	109.04	100.94	104.62	108.19	104.29	111.64	105.31	103.19	100.88	103.12	100	101.15	111.75	101.44	111.77	107.82	108.2	102.15	105.62	104.85	106.97	107.05	107.07	108.48	106.01	113.53	103.87	106.59	105.08	113.32	107.62	104.64	98.485	106.6	108.88	101.31	109.03	109.28	110.58
106.96	112.06	113.13	106.86	116.61	109.1	106.71	114.12	108.96	115.77	109.68	113.42	111.53	110.72	113.41	111.45	115.2	106.99	115.04	111.41	116.72	122.41	114.54	110.34	112.85	111.1	117.65	108.29	115.96	116.53	110.88	111.25	110.79	112.29	110.61	107.07	110.52	110.91	115.84	116.82	109.8	114.6	114.58	114.64	112.68	118.93	109.05	114.61	109.14	114.93
110.59	110.84	112.38	105.2	97.868	104.75	105.5	105.53	110.84	107.58	104.83	105.21	108.38	102.85	102.44	109.33	99.797	99.229	106.13	106.01	102.75	119.87	108.64	111.13	109.72	103.56	105.41	103.86	112.88	102.45	111.04	99.006	113.54	100.25	105.82	103.16	107.16	107.48	103.05	107.07	109.78	101.63	103.08	102.98	103.08	108.87	105.12	109.72	103.76	105.75
107.7	105.86	107.88	102.87	102.9	104.21	102.15	108.73	105.42	108.98	111.95	97.436	111.12	102.06	104.61	109.94	109.8	106.01	108.85	111.68	105.45	105.56	106.21	105.1	106.18	106.77	111.56	105.38	101.64	104.41	102.7	111.92	114.48	107.43	104.53	109.29	108.44	104.42	106.39	103.62	102.37	103.53	105.87	109.32	110.12	114.32	105.97	103.61	111.02	103.91
95.521	101.77	102.42	92.7	101.01	95.796	101.2	104.84	100.96	99.734	98.527	96.781	97.379	105.69	96.818	105.44	100.74	102.32	95.444	100.74	101.17	102.56	104.11	95.291	95.512	98.504	101.03	98.108	99.85	100.23	105.36	100.88	102.17	95.902	98.454	106.31	97.867	99.158	107.48	96.303	101.37	102.53	103.84	102.83	93.766	97.513	99.195	96.173	102.15	102.25
105.1	105.75	101.58	103.14	107.22	104.01	108.15	105.56	99.733	105.95	99.896	96.877	104.48	100.31	102.92	110.9	98.44	104.92	105.85	108.05	106.21	102.71	113.09	109.54	103.1	111.89	102.5	107.11	108.97	108.16	105.53	98.874	104.21	109.33	106.06	110.9	106.74	107.31	105.43	106.53	102.45	105.44	104.03	102.16	109.8	104.03	106.04	101.68	107.85	101.76
98.494	104.25	98.853	106.79	107.38	111.26	101.91	103	106.88	108.95	99.43	103.59	101.59	98.875	107.93	108.55	103.5	107.4	106.3	105.68	108.43	100.43	100.69	109.08	109.94	110.76	107.87	105	107.62	106.56	105.22	105.16	106.84	104.11	109.13	105.81	99.885	109.86	108.79	101.99	100.1	105.25	104.79	108.45	99.212	102.86	97.575	106.7	104.9	111.08
102.7	115.09	115.2	116.54	117.24	109.98	111.06	109.44	112.6	112.19	113.88	116.23	118.69	114.7	109.85	108.35	117.08	110.66	111.41	112.83	108.2	105.54	117.01	114.97	104.59	112.8	112.22	113.79	109.58	108.33	119.4	109.67	109.02	108.42	108.09	107.69	105.35	103.7	110.63	114.1	109.03	111.38	111.19	116.87	112.01	114.29	115.94	104.57	113.24	110.94
106.96	104.76	102.05	105.71	100.5	98.669	103.05	103.53	101.64	105.1	102.26	101.78	101.2	108.51	107	107.9	102.41	109.37	108.13	102.51	103.04	107.59	107.69	106.84	108.91	99.033	99.463	104.08	109.6	102.77	106.45	108.13	105.86	107.69	102.07	105.2	107.21	100.59	114.44	100.3	103.05	105.63	104.84	110.03	106.61	102.8	112.14	104.2	101.83	103.79
111.14	106.35	110.83	110.03	113.29	115.03	111.85	112.03	104.55	104.85	107.81	109.03	106.31	109.95	112.06	106.54	113.48	106.33	103.38	101.37	114.29	104.38	108.24	107.47	106.29	110.8	113.31	105.71	106.74	108.56	111.29	110.27	108.4	109.86	112.13	113.08	103.84	105.18	108.08	112.4	114.65	118.61	108.52	106.89	110.35	111.34	111.46	108.75	116.21	113.12
105.42	103.86	103.59	108.51	107.12	108.93	108.72	104.59	100.75	103.85	105.42	106.58	104.69	102.51	105.63	106.66	106.21	110.27	106.96	105.06	109.36	105	103.77	103.79	111.54	111.81	110.01	103.15	105.21	107.77	109.61	106.01	108.55	102.02	101.95	103.11	109.39	105.85	97.866	108.94	102.47	102.43	102.23	109.26	108.53	104.53	104.72	102.47	105.39	104.41
116.11	108.11	112.53	123.14	116.71	105.11	110.52	114.24	115.51	109.27	110.56	114.15	109.5	111.45	110.77	107.85	112.32	111.88	111.58	109.63	102.29	116.15	110.73	112.89	110.82	113.33	105.16	114.16	113.91	114.78	107.94	111.33	107.54	116.03	110.39	99.758	107.84	114.81	110.35	108.01	114.81	111.22	109.65	106.64	111.93	109.69	114.32	104.55	113.58	114.56
104.81	105.55	109.98	104.75	108.42	105.99	102.98	108.08	104.91	106.16	107.81	110.47	113.11	109.3	104.73	103.85	111.39	110.38	106.02	107.83	105.24	102.95	111.84	109.11	102.8	103.72	108.77	110.42	109.46	105.09	104.09	114.41	104.91	102.69	105.67	100.05	104.9	107.12	101.53	104.33	109.47	111.66	105.06	101.74	105.61	108.01	104.72	112.18	104.58	111.2
102.94	103.6	101.64	104.31	104.48	101.08	105.94	110.08	101.65	106.11	97.333	107.79	107.3	101.17	106.76	106.78	103.51	104.63	102.54	105.86	97.582	113.46	101.34	106.07	105.54	105.98	107.35	100.61	98.705	99.155	109.54	104.45	105.17	103.93	102.95	102.17	107.8	107.53	106.03	100.36	103.63	105.49	106.53	100.6	103.35	114.37	103.15	101.45	105.82	107.03
106.37	107.21	106.95	110.22	109.32	114.9	99.032	108.99	105.22	112.41	110.57	112.31	110.63	111.2	115.83	112.74	107.52	106.93	107.92	112.46	107.21	114.37	116.43	115.24	108.55	107.97	102.06	110.05	110.67	106.82	113.93	113.52	108.61	108.58	109.44	108.72	107.44	111.37	111.35	110.44	113.32	107.46	110.42	114.24	108.85	108.69	114.31	109.7	103.12	113.53
116.28	112.96	113.24	110.74	107.01	113.2	112.8	113.98	109.03	113.66	107.25	108.87	114.27	108.75	110.71	112.13	106.89	111.77	112.22	115.06	110.78	112.48	115.45	112.06	113.39	113.74	113.05	110.32	111.34	105.88	107.47	109.55	115.12	107.55	112.76	107.94	107.8	113.8	111.29	110.27	112.05	112.01	110.61	108.3	115.74	108.62	110.82	113.49	109.89	107.54
106.38	109.11	111.3	100.82	104.43	102.9	104.5	110.46	108.59	112.21	105.66	105.65	104.97	106.93	106.25	107.35	101.98	105.35	103.21	107.16	96.094	111.14	102.2	102.72	109.25	111.27	102.74	105.78	106.15	111.11	113.08	105.54	110.63	96.271	103.71	103.71	104.64	108.35	108.89	109.58	101.8	105.2	103.72	109.47	108.87	107.98	105.14	106.22	98.854	101.27
109.96	107.11	104.26	107.52	104.83	106.23	100.18	107	103.74	105.93	99.957	107.22	106.11	101.75	105.21	105.04	106.55	107.94	101.8	107.87	100.88	103.07	99.987	105.12	108.89	108.92	105.77	97.159	110.67	107.92	108.08	105.08	115.17	106.43	107.21	104.3	104.35	103.51	104.98	103.81	107.88	109.97	106.84	102.75	103.63	99.698	103.19	103.75	104.4	104.22
112.8	112.63	112.87	106.25	107.79	115.91	116.86	115.85	114.16	117.09	113.09	112.99	108.51	110.21	112.99	110.4	110.44	108.81	106.91	118.36	114.04	115.81	108.76	105.52	113.2	119.61	111.11	110.52	108.28	116.1	114.15	106.18	113.68	112.27	115.35	113.4	109.02	116.24	110.23	110.62	113.84	111.65	112.5	117.91	108.01	117.78	112.01	102.05	109.96	109.3
118.24	115.1	109.78	112.46	112.16	114.62	103.95	109.82	109.8	110.27	114.34	110.45	109.81	113.4	110.08	111.7	113.49	102.55	108.9	117.29	115.01	115.07	111.71	112.31	107.68	109.54	106.4	104.8	110.36	112.26	110.73	110.57	108.81	115.01	111.95	108.79	108.5	108.38	113.66	112.13	115.9	112.68	112.34	111.94	119.84	116.74	118.67	113.4	114.83	107.28
108.53	102.44	101.6	104.6	102.69	100.51	107.98	110.31	105.97	107.25	104.01	98.971	104.31	106.42	110.51	104.3	96.903	109.23	108.76	103.43	105.03	104.72	109.07	100.99	103.3	103.31	105.73	110.89	108.35	105.42	101.39	102.41	109.17	108.65	101.06	104.55	97.888	109.47	103.8	107.42	107.09	105.54	105.74	102.9	102.81	106.53	108.05	110.93	106.9	102.68
106.37	108.43	105.99	107.05	99.611	105.27	106.98	111.13	105.94	109.79	98.804	102.78	102.1	103.19	98.806	106.27	105.91	104.05	105.99	106.58	108.17	101.01	104.5	107.96	98.269	102.03	105.42	103.66	101.59	103.92	100.21	103.14	107.03	102.62	109.89	97.665	99.446	108.25	93.088	102.32	103.39	100.33	103.49	103.93	107.91	104.04	104.06	105.46	110.22	104.62
107.12	113.42	107.63	113.61	112.81	107.11	111.79	111.35	116.56	105.02	111.78	116.98	112.58	113.8	109.85	107.52	106.86	111.62	110.7	110.21	106.75	107.92	107.88	106.66	111.65	114.34	110.35	104.43	104.96	109.8	100.64	109.01	105.94	115.61	111.19	110.06	106.18	106.01	109.76	107.87	113.63	118.37	107.82	111.12	112.49	108.61	116.77	110.15	113.57	112.53
99.055	101.71	107.4	110.05	113.25	109.76	104.22	102.29	109.46	106.24	110.06	105.09	104.88	101.53	102.41	107.49	106.47	107	103.92	97.786	101.53	104.57	106.94	104.56	113.55	102.45	102.87	99.484	104.74	106.87	108.58	113.66	106.01	107.95	101.48	103.76	104.9	108.86	106.9	97.172	95.681	106.69	109.78	107.09	106.02	109.93	104.62	103.47	106.59	105.33
110.77	107.54	115.24	107.72	116.8	113.89	107	112.43	110.46	105.42	106.98	111.24	108.87	118.11	110.47	112.97	109.31	106.52	112.6	111.89	111.23	117.38	112.49	111.13	117.66	113.9	114.34	114.73	113.29	107.88	106.33	111.89	107.94	119.02	103.52	109.21	111.73	117.11	118.3	120.8	110.31	118.49	111.43	110.04	112.79	105.71	111.84	106.13	110.47	115.96
109.49	99.487	103.64	104.38	101.83	106.62	102.85	104.86	105.09	100.28	102.34	107.08	110.19	102.51	108.74	106.79	106.04	107.41	101.27	110.11	108.02	106.68	106.44	109.86	104.73	100.09	110.16	110.74	109.43	104.46	112.52	111.55	108.13	103.61	103.09	109.94	108.48	103.4	100.15	103.28	108.85	108.36	104.89	106.92	98.491	105.55	108.44	107.7	106.13	105.89
101.85	105.38	109.35	107.27	109.55	101.23	101.74	102.37	105.41	106.91	107.53	106.54	105.89	101.96	104.4	103.2	103.67	103.62	106.53	102.06	105.82	106.31	108.42	101.64	108.88	105.24	105.5	107.93	103.1	111.89	104.31	105.03	104.86	99.34	107.03	99.909	101.65	102.16	112.07	102.78	107.47	99.444	97.378	107.99	105.15	105.38	107.93	107.63	102.97	103.62
111.32	116.19	118.39	111.66	105.19	108.35	117.58	106.74	114.15	111.23	114.11	107.33	109.23	113.49	105.48	107.76	113.74	110.1	121.26	111.12	110.04	111.2	108.36	118.92	111.37	118.91	109.03	119.1	116.81	110.6	116.63	111.13	104	108.44	111.74	114.92	110.61	112.52	108.15	117.17	115.3	113.85	116.9	116.69	112.95	118.86	111.71	108	115.37	118.38
111.7	105.71	112.41	113.28	113.1	102.67	109.42	109.68	115.19	108.88	113.34	107.77	108.77	108.09	115.79	110.07	107.27	115.35	112.8	112.44	111.09	107.51	107.29	112.84	111.72	108.37	108.09	115.35	113.33	117.15	110.53	110.83	111.84	108.49	110.32	111.72	106.26	112.59	107.96	118.74	111.09	112.48	113.2	109.56	115.05	109.13	112.5	111.27	112.39	108.4
105.43	107.96	100.23	108.63	109.64	104.87	107.01	111.29	109.73	112.39	105.9	107.62	115.87	105.48	106.58	108.19	108.02	98.277	108.99	108.61	112.38	107.07	108.17	108.51	105.68	107.57	102.99	103.51	106.79	107.69	102.13	101.01	109.46	102.52	106.93	106.55	102.33	101.18	105.28	105.24	109.27	114.23	106.66	105.33	102.54	96.533	102.89	110.65	107.39	109.08
98.294	107.21	110.78	104.24	108.4	101.7	100.39	105.16	103.7	105.46	106.68	112.66	109.58	105.42	108.34	105.19	109.39	101.03	108.03	104.72	107.67	107.2	109.02	98.943	98.427	106.39	106.95	110.06	102.62	108.81	105.63	105.91	101.03	105.77	104.21	107.64	104.35	103.16	104.39	103.83	107.25	101.27	104.19	105.96	102.14	110.47	103.92	102.09	107.24	106.92
106.31	106.92	105.92	108.71	110.98	108.76	108.35	100.9	105.92	104.91	107.33	107.76	99.494	106.93	112.72	105.44	102.34	105.58	102.11	108.98	106.94	104.36	111.72	104.29	108.14	109.45	109.72	101.39	112.34	107.61	108.41	110.4	112.48	104.95	113.24	101.44	113.01	105.06	107.02	107.93	107.58	98.753	108.63	110.82	107.75	105.74	113.79	106.11	111.52	107.88
105.12	103.92	110.7	111.37	103.8	112.62	109.32	109.8	111.73	118.4	109.55	108.9	113.19	110.82	112.84	115.5	108.89	111.59	119.42	114.64	112.91	108.74	116.02	113.12	105.34	109.87	119.08	115.86	118.43	106.91	109.34	102.26	110.03	108.57	112.26	104.49	114.86	110.2	111.08	109.69	110.2	110.01	110.79	109.24	105.76	113.32	109.97	110.68	111.89	107.31
100.31	100.49	98.422	103.97	107.75	102.46	111	101.67	109.89	104	106.49	107.42	108.49	106.99	108.12	102.14	100.38	112.88	108.28	108.98	108.99	100.66	105.17	107.08	100.42	109.62	107.11	111.34	99.964	99.018	108.21	109.24	110.33	103.05	110.38	108.63	106.79	109.68	106.57	105.86	103.99	106.05	106.3	103.91	103.73	107.36	104.01	106.85	103.57	104.35
108.2	104.12	111.99	115.21	115.78	115.58	114.43	113.48	107.3	106.08	115.91	104.92	113.57	107.08	113.01	111.19	110.46	108.57	116.25	110.89	106.51	114.43	105.21	104.58	111.18	108.34	117.06	112.46	110.96	109.75	112.76	115.36	108	107.83	108.71	114.64	114.39	110.18	110.09	112.13	111.34	110.75	107.72	109.95	109.91	113.95	112.75	107.93	112.29	109.77
96.845	98.998	97.826	97.012	97.887	103.04	103.56	102.29	92.183	100.77	99.78	101.17	100.77	100.47	100.04	102.87	105.03	101.51	105.62	107.21	97.337	98.449	109.01	99.272	98.633	96.315	99.833	99.965	97.036	96.776	101.16	102.57	102.32	99.78	100.56	100.33	103.62	96.541	101.34	96.463	96.177	96.481	100.46	103.11	104.14	104.65	105.01	96.981	100.85	94.899
107.37	115.22	110.11	117.16	113.12	110.34	113.17	112.58	113.46	117.74	115.68	113.91	115.59	112.92	110.45	113.65	110.81	109.47	112.29	113.19	111.56	113.83	109.41	113.12	114.83	120.36	108.9	116.91	110.73	114.28	111.98	113.32	113.6	115.29	110.04	114.48	112.32	115.52	118.76	116.32	112.77	115.4	112.93	118.87	110.23	112.63	108.47	119.78	109.03	111.32
109.24	114.24	113.32	117.13	117.24	109.43	111.8	111.98	111.03	116.12	112.69	108.26	109.96	117.59	116.2	118.07	113.81	110.66	108.51	112.62	107.94	113.11	111.91	112.39	112.55	115.51	115.75	114.04	110.86	114.45	110.86	108.65	113.52	110.27	110.46	108.83	112.64	110.75	110.45	115.08	109.71	110.42	113.13	106.76	110.29	112.73	113.09	115.79	113.89	111.03
102.48	105.86	99.291	104.32	105.42	109.73	104.69	104.92	108.3	103.38	103.3	112.62	105.03	105.04	108.64	106.25	107.17	109.86	108.5	105.92	98.506	104.84	113.49	101.55	105.01	101.27	106.87	109.29	101.86	107.57	102.41	106.5	105	107.89	98.736	106.64	108.91	111.02	106.3	108.46	109.79	106.85	108.92	104.15	104.34	105.87	105.35	105.76	110.71	101.07
119.25	119.47	113.91	116.76	115.57	117.94	114.86	117.63	120.18	118.76	111.11	119.13	118.15	110.42	121.37	119.08	108.76	110.89	114.72	114.74	117.97	117.65	124.71	114.93	123.36	114.72	114.14	117.12	122.9	115.23	118.5	112.47	114.38	116.59	120.32	114.55	118.12	112.62	112.27	117.61	116.58	119.35	111.62	120.41	118.16	116.46	116.17	117.39	121.61	115.07
104.13	99.979	98.34	99.758	99.246	104.23	100.61	104.1	106.38	100.1	99.903	104.72	99.699	102.11	102.55	105.31	101.99	103.17	103.44	104.02	105.39	103.88	102.5	102.74	108.52	104.65	103.16	101.47	107.58	107.32	108.51	107.35	106.43	109.86	103.06	104.31	104.84	102.58	106.33	102.13	103.67	105.69	100.56	108.3	105.12	109.86	107.69	102.21	104.78	110.51
115.31	108.17	102.38	110.11	103.47	106.85	112.32	105.54	108.01	110.72	105.67	117.34	109.54	110.14	105.73	113.14	104.91	113.57	110.27	108.19	111.52	109.23	111.86	106.35	111.1	104.9	105.69	106.13	109.81	114.72	107.97	113.42	111	107.68	109.35	107.41	106.5	114.58	109.73	110.08	113.71	106.61	118.45	102.9	106.2	108.56	106.13	103.9	104.21	107.18
113.45	110.11	112	113.6	111.14	109.49	113.93	112.47	112.47	109.88	106.12	110.64	105.36	114.37	111.77	112.35	114.71	109.68	114.36	113.54	110.46	106.21	111.29	113.5	111.8	105.79	112.37	108.41	110.6	114.1	114.85	109.67	113.88	108.02	110.12	115.31	112.68	115.14	110.8	111.84	112.91	109.79	108.63	111.37	112.44	108.18	109.98	111.27	112.72	116.54
118.91	116.3	113.7	110.25	118.06	121.36	110.12	118.83	116.69	117.01	120.15	123.37	118.06	114.36	118.41	115.71	119.98	119.32	117.19	121.13	118.18	117.82	117.5	116.89	115.37	116.57	119.54	119.5	125.46	121.48	120.38	116.35	117.78	118.94	122.47	116.91	121.03	114.67	120.69	114.98	115.84	122.42	117.88	121.69	119.87	117.62	116.39	120.12	113.92	116.51
111.31	103.46	106.23	107.8	102.01	110.14	101.9	105.42	106.23	100.93	106.49	110.23	107.47	100.13	104.41	111.26	107.57	96.235	108.87	109.23	109.25	109.67	107.44	108.39	107.53	100.58	105.46	115.19	108.21	101.85	101.72	106.69	112.46	104.84	109.17	100.08	108.6	100.58	107.19	108.52	110.03	110.28	107.31	108.48	106.61	102.65	108.3	108.84	103.31	108.78
107.19	104.26	115.9	105.34	109.98	106.87	109.55	105.71	108.78	102.15	104.63	103.72	103.49	105.34	99.879	106.83	103.5	108.29	105.87	96.462	102.62	104.09	106.16	102.16	101.87	98.34	108.79	102.83	102.13	106.18	106.3	108.89	109.55	100.69	104.63	104.22	104.67	104.36	102.14	102.32	100.29	104.81	101.41	100.77	107.85	104.67	104.98	107.67	104.54	111.08
108.92	108.24	98.447	107.86	112.22	106.22	100.77	105.38	106.94	100.5	105.16	112.08	105.49	99.063	109.76	109.29	99.626	109.67	106.73	103.88	107.3	102.47	103.18	108.06	102.89	104.63	105.04	106.61	106.96	106.02	107.96	104.39	110.37	107.43	104.41	106.36	101.06	110.72	110.09	95.578	104.15	101.85	108.93	105.94	100.96	104.49	110.33	106.47	108.18	102.59
108.68	108.89	110.42	101.46	110.95	110.01	106.8	107.86	105.97	102.58	103.91	108.34	104.18	106.43	108.72	102.18	107.37	104.93	102.66	110.92	103.42	107.39	102.91	102.1	106.06	109.31	112.7	99.79	110	104.41	104.89	106.3	99.763	100.98	106.73	105.44	105.5	107.54	108.59	107.8	97.737	104.64	109.93	104.5	106.67	105.62	108.78	112.25	107.86	107.24
107.91	108.86	106.04	105.56	101.09	102.73	106.24	101.58	111.07	109.75	105.51	102.76	107.49	106.69	99.643	107.07	108.37	103.05	107.22	101.85	102.75	103.41	100.61	110.71	107.28	107.85	104.49	103.94	113.43	105.51	110.26	108.22	107.86	103.7	106.82	104.27	108.42	108.14	96.673	107.32	106.54	104.64	103.03	106.39	100.58	98.8	107.9	102.16	110.42	106.52
103.9	101.17	101.13	101.96	100.72	93.365	103.81	100.55	103.94	99.111	106.26	107.96	101.62	100.56	102.09	100.05	101.51	94.627	99.977	101.52	98.139	104.16	98.509	102.61	95.045	101.51	96.753	98.234	98.969	102.25	103.2	105.68	102.63	96.879	106.38	103.01	103.67	104.69	97.777	99.483	97.364	97.179	94.577	99.903	95.847	106.24	104.54	99.646	102.54	100.85
116.24	106.74	112.45	106.64	111.2	115.9	108	112.92	112.58	110.01	112.87	103.66	110.27	111.39	115.75	109.66	108.12	109.4	116.17	109.76	115.04	111.47	114.69	108.08	114.83	114.81	117.52	113.98	116.17	117.54	112.96	107.92	111.94	111.15	116.83	107.53	113.07	112.96	111.69	104.73	106.21	115.68	108.9	109.97	116.66	108.24	107.95	108.57	108.44	105.25
98.761	106.18	104.03	108.45	106.1	109.34	107.02	108.57	106.32	111.84	106.7	101.73	103.93	103.81	105.07	99.97	103.85	108.6	102.44	104.4	104.69	104.57	104.85	105.07	105.66	104.13	104.29	107.59	109.75	106.09	102.25	108.18	101.41	102.65	112.11	110.45	103.5	103.74	101.96	103.18	104.22	102	101.72	109.72	105.41	102.96	109.62	104.45	106.8	102.83
99.988	102.91	105.28	108.17	100.03	107.43	102.92	104.57	104.17	108.61	104.81	100.91	102.07	102.15	101.91	101.24	103.74	103.63	104.12	105.31	101.06	106.92	105.31	103.89	102.67	104.72	100.67	105.72	107.84	103.37	101.37	105.51	101.54	104.15	106.8	101.82	111.65	96.22	109.43	105.8	104.41	107.38	104.98	93.813	98.152	96.497	110.24	100.64	103.65	102.64
112.07	107.83	116.96	110.86	113.76	114.07	111.28	111.16	112.62	114.94	109.95	114.88	109.45	109.36	105.55	113.53	110.89	107.36	106.66	110.54	105.14	112.27	112.32	107.6	110.1	122.15	115.43	103.89	112.57	117.38	116.37	112.21	114.68	108.96	112.8	108.28	109.87	102.42	114.66	113.37	105.5	108.16	114.26	110.72	108.72	117.93	107.72	109.38	117.71	112.5
103.61	113.35	106.43	115.72	118.44	110.19	109.26	109.24	107.44	108.53	110.91	110.27	106.2	108.16	112.85	112.85	113.06	114.4	113.13	111.57	113.85	113.91	113.1	108.82	109.91	109.26	115.77	110.05	107.65	111.69	109.3	113.07	114.71	109.99	116.73	114.52	113.81	109.22	112.96	109.59	114.54	108.28	114.93	110.18	108.67	111.81	107.44	114.05	114.69	109.26
109.12	110.82	105.35	105.12	109.09	106.03	107.94	99.129	101.31	105.45	107.3	103.31	106.1	100.22	105.54	115.09	100.36	106.33	104.47	107.67	101.11	105.86	102.47	103.43	104.25	109.43	106.94	104.43	100.43	111.61	109.27	102.78	102.81	106.98	103.61	104.21	107.02	100.51	100.77	104.7	107.57	110.22	107.45	105.52	111.13	101.16	110.49	109.11	104.27	105.45
105.15	105.46	94.398	106.49	96.937	95.594	102.62	104.57	98.086	99.057	96.39	106.18	99.982	104.46	101.51	107.36	97.115	93.967	98.311	100.15	100	103.44	96.849	97.025	103.18	102.48	97.26	96.958	99.896	105.85	98.228	100.97	97.583	94.681	92.751	102.15	98.802	99.447	103.93	102.14	103.52	100.67	96.514	103.5	95.855	91.281	103.64	98.905	95.831	98.169
113.83	111.6	113.33	112.04	117.76	115.57	110.16	108.71	105.33	109.52	111.04	113.52	114.49	115.69	114.04	116.53	110.94	112.62	112.02	106.09	109.58	108.27	111.88	114.75	107.59	112.75	108.89	105.93	109.23	109.29	108.16	109.8	109.54	114	110.49	109.06	117.05	113.2	105.36	109.07	113.25	111.51	109.43	110.72	109.92	110.25	105.67	107.48	110.01	105.3
101.52	98.124	102.6	105.15	102.85	93.865	95.788	98.421	101.65	97.867	100.11	98.259	100.84	106.77	100.19	100.74	108.92	103.15	104.22	104.33	103.13	103.19	101.7	97.169	105.48	98.176	94.192	95.362	99.117	99.711	104.19	97.234	98.89	97.575	100.86	100.7	101.47	102.71	102.73	105.27	102.06	98.722	102.88	102	95.251	106.89	95.312	102.51	99.961	95.108
108.77	115.8	108.35	110.56	105.32	115	113.25	109.23	113.5	115.86	108.55	116.03	109.58	114.35	111.01	120	118.2	111.16	109.67	112.47	112.38	106.69	115.5	109.98	106.46	114.12	111.92	116.38	110.49	116.56	113.84	109.63	111.59	111.39	113.82	116.01	113.55	110.56	111.74	110.25	108.44	108.94	109.85	113.21	111.84	115.18	118.19	118.24	114.99	109.84
111.72	101.48	105.17	109.83	108.77	109.42	101.79	101.33	102.58	107.75	103.53	110.05	104.65	107.27	109.21	102.05	114.61	114.09	108.28	104.79	109.71	101.47	107.96	110.15	112.34	106.35	98.439	101.4	103.62	105.81	97.515	107.95	105.43	105.91	102.69	102.28	98.31	106.71	103.14	108.51	105.75	107.3	109.35	104.38	104.15	110.91	102.54	104.75	107.29	110.49
106.11	111.79	113.13	107.02	116.77	113.9	109.86	107.79	113.17	113.11	112.53	115.56	113.66	113.94	111.63	105.59	111.13	111.41	111.95	117.89	114.21	115.81	111.45	108.64	109.18	114.74	106.11	106.04	112.98	112.33	107.62	108.03	113.09	112.39	113.34	104.59	113.57	105.16	108.66	114.48	111.11	112.84	110.25	109.01	109.75	111.57	112.16	112.51	110.16	117.99
105.17	104.25	109.06	108.88	112.86	106.76	113.48	106.26	110.27	102.04	111.65	107.4	106.3	104.99	113.87	112.06	106.42	103.79	111.9	105.24	107.77	104.45	97.588	105.52	108.19	105.82	104.08	105.98	97.932	98.347	107.27	111.68	106.89	109.66	103.4	102.02	100.6	104.57	103.23	107.27	97.642	109.21	102.22	106.23	110.96	110.58	107.23	109.91	103.12	108.62
[truncated: 450 more rows]
[truncated: 150 more columns]
