# Supplementary material for: Genetic dissection of main and epistatic effects of QTL based on augmented triple test cross design
Source: PLoS One. 2017 Dec 14;12(12):e0189054. doi: 10.1371/journal.pone.0189054 (PMC5730204; doi:10.1371/journal.pone.0189054)
Supplement: S8 Supporting Information — (ZIP) [file pone.0189054.s008.zip › z4_1600_0.2_5.csv]

105.51	104.39	97.419	103.22	99.876	101.9	105.93	104.16	106.98	106.79	113.16	94.133	103.1	99.922	112.29	103.91	109.51	98.32	102.76	109.16	103.55	108.57	101.49	102.82	104.99	103.38	104.03	96.788	109.83	102.44	94.814	106.84	114.16	109.58	106.89	112	99.382	92.712	114.12	105.86	103.17	101.39	107.89	102.92	112.24	108.12	107	103.96	106.21	112.52
106.26	103.38	106.37	108.82	95.488	112.86	111.69	102.08	119.76	108.25	101.53	105.4	104.7	95.521	110.16	108.48	110.3	101.52	102.36	107.87	106.77	108.57	109.2	111.42	102.03	108.42	105.35	104.93	115.91	105.67	108.72	97.685	100.72	106.12	101.44	103.69	101.03	105.32	107.48	105.73	107.4	109.82	113.35	109.67	102.56	101.6	104.52	103.68	98.947	101.7
105.55	97.867	100.53	103.78	102.47	106.17	106.63	114.75	112.21	110.13	107.74	103.39	106.8	102.37	111.72	101.55	103.52	109.19	109.6	113.61	102.73	106.22	104.38	120.31	107.11	109.67	101.09	113.13	107.39	113.06	113.54	104.13	98.687	101.41	101.1	96.19	106.35	98.272	113.58	102.04	103.97	108.46	101.94	107.91	116.58	105.71	106.62	105.14	102.3	111.24
104.56	105.82	103.8	96.284	100.49	107.76	110	107.53	113.32	105.59	103.42	111.51	99.533	104.09	107.7	104.99	99.809	103.9	104.72	100.06	106.15	108.92	107.13	105.78	111.53	105.69	98.285	105.11	105.52	102.65	114.02	104.33	109.83	96.312	110.46	109.66	96.292	112.92	104.13	102.86	102.36	103.07	107.99	108.73	105.2	101.55	108.99	115.03	104.28	109.75
123.91	105.38	122.27	109.39	129.07	115.26	117.79	117.51	114.96	113.12	114.93	119	114.99	114.49	115.91	122.53	120.34	113.44	116.53	119.08	116.27	120.92	119.31	126	120.96	118.29	129.14	114.35	123.26	115.09	109.84	121	118	123.81	119.87	126.4	117.31	111.64	114.98	118.42	105.64	120.82	111.2	110.34	112.66	120.6	117.76	116	121.95	123.07
109.9	117.86	118.83	106.6	115.58	113.22	111.71	111.32	114.1	116.66	118.21	110	111	112.47	105.11	101.91	107.67	109.48	105.28	116.88	118.4	114.18	110.2	112.82	115	102.74	115.55	106.42	119.04	110.13	109.88	112.17	110.12	106.22	106.86	120.91	116.74	118.37	118.28	113.56	117.41	112.4	110.44	116.57	113.99	113.44	107.92	116.98	117.85	113.83
103.41	97.461	98.75	102.28	109.96	105.97	109.51	95.067	111.14	102.27	110.6	100.14	104.93	111.53	102.79	106.8	94.282	107.51	105.74	98.964	105.95	97.692	94.839	100.43	92.595	111.27	100.14	97.191	106.02	100.5	106.39	109.93	112.27	102.04	105.16	104.7	105.29	107.09	108.48	99.635	107.41	99.922	104.58	100.38	100.36	103.41	111.87	115.35	101.34	115.46
100.6	103.1	105.01	95.551	110.73	107.02	107.47	110.3	102.26	109.2	96.119	101.54	96.66	98.968	100.2	107.51	112.09	96.837	103.5	103.52	105.75	98.733	105.15	110.42	106.14	102.26	99.754	109.15	108.52	108.41	107.42	104.2	106.3	108.85	98.245	110.87	94.193	110.21	101.89	105.45	93.982	104.24	105.79	98.853	109.23	108.59	104.28	96.258	103.11	108.78
107.26	107.77	101.69	108.11	96.713	111.44	108.04	101.18	101.59	97.279	113.46	107.6	102.19	107.21	106.83	105.75	111.7	109.12	108.07	110.7	101.56	102.95	102.02	109.07	101.66	99.441	110.99	100.1	107.56	101.17	109.31	115.38	106.86	101.69	101.59	107.29	111.63	104.13	104.27	106.45	98.353	115.02	94.819	91.437	107.61	105.41	96.309	103.67	98.614	102.73
111.87	97.066	109.35	108.32	112.34	106.18	113.97	103	103.92	106.48	94.026	110.13	108.62	104	95.445	106.66	101.2	105.07	102.2	106.56	97.159	110.04	103.76	105.85	112.33	113.52	105.29	107.4	105.54	105.77	107.4	97.826	111.31	105.09	102.92	107.25	101.29	102.89	106.44	112.23	104.5	106.47	103.3	105.73	102.93	99.401	110.46	106.83	95.058	109.91
108.21	103.45	101.97	105.05	101.29	112.54	109.09	103.64	103.49	113.57	105.08	101.96	106.5	103.15	103.95	99.787	102.12	100.84	106.18	103.69	99.468	104.31	106.82	104.74	103.41	111.75	112.61	97.034	106.73	102.58	106.42	102.49	104.87	109.9	105.16	105.34	103.2	100.89	107.72	101.69	113.15	101.34	102.55	105.34	101.36	104.23	98.722	103.66	106.83	107.57
110.41	102.02	100.88	109.42	111.01	100.02	104.55	107.55	112.68	107.76	102.68	102.71	105.89	109.4	102.11	112.02	106.15	96.408	107.74	105.44	105.03	108.29	104.87	100.59	102.19	101.17	112.8	106	101.14	101.9	99.254	104.72	107.39	100.5	111.33	93.716	99.622	107.86	108.92	100.36	106	108.99	104.13	102.21	109.5	106.84	107.91	106.67	106.07	99.936
108.75	106.11	100.75	103.72	115.76	114.25	112.77	104.68	107.64	107.33	100.6	101.93	112.57	103.4	101.37	112.63	116.32	103.14	105.76	100.66	111.8	107.66	103.63	105.8	105.11	107.48	106.22	98.842	103.13	98.058	108.99	97.06	105.35	106.91	104.68	110.09	102.28	107.05	112.24	101.23	94.587	105.93	93.857	92.846	103.89	113.17	106.4	101.62	105.75	114.54
99.175	105.39	110.63	109.02	109.23	104.31	106.65	112.75	102.13	93.208	106.58	108.6	104.75	103.43	106.41	100.89	104.96	104.46	105.73	110.5	103.48	112.7	117.03	107.8	107.29	110.23	98.656	111.75	106.04	104.36	106.19	102.62	106.05	103.18	111.44	102.14	102.2	106.96	109.13	111.94	104.16	109.2	99.353	117.87	105.31	109.54	104.36	106.75	104.05	107.31
95.703	103.87	107.56	102.62	102.53	102.63	97.706	106.48	101.7	108.76	110.22	98.08	102.47	107.24	101.35	101.64	94.193	105.31	102.7	99.639	98.561	101.73	109.53	104.6	109.04	105.54	100.65	103.6	103.82	107.87	103.59	111.23	112.36	106.12	106.94	106.19	106.1	104.44	110.74	105.33	106.58	102.18	104.67	108.91	103.31	103.16	103.96	101.82	109.61	105.2
105.69	106.76	102.08	104.58	101.32	107.04	101.44	103.69	107.25	102.09	99.975	110.89	110.63	120.29	99.501	106.73	105.37	99.69	109.02	103.92	104.86	101.29	100.79	98.27	113.95	109.75	105.72	111.56	103.47	97.444	104.43	109.59	109.65	102.98	103.29	103.92	99.466	101.7	104.25	96.631	108.35	113.2	111.09	96.219	100.79	102.78	106.89	102.24	100.02	102.51
103.44	110.24	103.07	103.13	107.23	112.8	105.64	108.38	112.71	102.25	116.43	105.59	98.057	102.82	110.31	106.37	100.54	102.72	107.67	102.92	103.19	113.35	105.57	116	101.08	102.18	113.07	104.31	99.48	113.09	92.152	104.3	101.3	107.44	102.09	98.475	100.98	107.28	102.1	111.17	100.19	100.04	107.72	106.45	103.88	96.614	105.2	103.99	104.48	109.31
100.13	106.01	112.56	106.68	105.46	100.94	103.67	113.99	110.77	104.76	100.12	111.03	105.28	106.37	110.02	112.06	107.52	102.2	105.72	106.57	109.01	100.52	105.89	115.35	108.23	108.32	102.12	103.4	106.45	109.68	103.03	106.54	112.51	107.17	102.64	108.34	117.2	104.63	103.73	108.65	117.11	106.21	112.94	111.9	105.77	97.701	101.69	104.53	107.17	98.094
108.26	102.91	101.98	100.17	99.256	94.686	97.127	103.21	111.29	108.32	104.83	106.08	101.14	100.58	109.6	104.95	102.59	99.036	96.163	96.429	104.18	95.304	110.68	99.921	107.69	95.965	108.32	96.837	97.433	102.98	94.75	95.295	90.012	99.57	101.53	98.936	98.503	97.13	105.03	95.556	101.5	104.87	98.678	98.331	97.05	92.692	107.41	104.6	99.243	100.2
100.47	102.43	101.61	109.19	104.39	122.84	104.05	106.01	104.54	100.49	114.71	106.83	103.97	103.57	100.98	103.75	108.03	111.54	110.32	106.11	98.822	99.284	105.12	107.03	106.03	96.495	107.21	106.46	96.453	105.7	107.59	109.59	100.82	108.92	109.02	104.81	101.46	101.92	95.637	105.74	106.28	99.783	105.75	99.726	99.037	106.21	103.66	107	108.55	104.79
115.08	124.06	119.6	116.24	112.42	111.47	113.15	121.26	119.05	121.8	113.31	116.83	116.52	108.78	119.62	110.8	119.34	113.81	115.73	117.13	122.1	118.97	119.99	109.37	113.93	116.61	123.15	110.99	111.76	114.01	119.19	118.94	106.96	112.27	106.06	120.11	112.65	126.99	111.24	121.73	113.34	119.29	120.09	125.18	112.86	116.79	123.96	118.04	118.63	119.7
101.57	97.628	103.66	104.34	101.68	107.22	106.24	100.06	103.94	105.06	112.14	99.263	105.01	108.32	104.13	111.43	112.74	109.18	102.96	101.47	102.29	104.23	102.24	110.44	99.817	112.28	112.18	104.97	105.58	99.416	112.71	111.36	100.04	102.65	109.45	105.85	100.66	108.18	100.56	111.75	112.27	111.16	111.5	100.23	105.48	108.49	107.04	112.25	98.292	108.53
108.68	106.97	106.5	114.42	103.47	102.2	113.8	108.43	112.04	103.63	107.66	109.26	112.06	106.82	104.99	106.62	104.81	107.01	111.96	108.94	101.22	111.58	107.84	105.94	107.41	112.34	102.54	102.42	115.9	119.77	112.83	112.79	106.82	108.73	99.539	98.82	106.75	105.27	109.16	113.58	94.747	115.82	111.68	104.56	110.29	97.816	120.93	112.03	102.84	103.71
109.1	107.93	105.07	111.83	113.78	108.29	109.2	109.67	104.14	113.07	110.61	114.81	118.45	98.275	111.68	111.52	109.26	105.32	111.48	114.78	115.75	105.99	104.62	108.01	118.91	107.62	110.32	110.86	113.23	106.9	112.68	112	105.16	110.33	109.33	101.45	120.39	112.84	111.78	110.78	107.74	110.71	115.39	106.58	111.21	99.905	101.57	113.22	117.85	120.66
107.08	108.96	108.39	104.64	107.68	99.708	109.39	113.34	106.03	117.24	109.59	108.27	111	114.48	106.64	106.59	107.65	120.83	98.778	102.1	102.27	113.26	105.06	99.57	99.471	108.38	114.2	111.21	99.53	101.26	104.15	105.11	97.041	109.03	106.95	102.54	108.33	106.01	104.86	110.15	113.38	101.86	105.11	98.16	113.44	112.31	102.95	98.454	107.74	105.62
110.23	107.29	107.99	108.04	99.165	101.45	105.41	108.62	103.22	98.937	106.99	104.21	107.79	119.41	103.26	101.74	104.56	98.171	108.65	105.08	98.131	99.582	97.182	97.721	100.23	104.39	104.72	108.45	101.83	110.67	98.317	100.43	103.43	105.14	103.65	92.93	102.85	102.46	102.15	100.21	104.35	108.17	96.708	105.94	102.75	107.93	101.31	107.79	103.16	110.21
111.51	101.71	102.93	98.015	96.287	113.12	100.24	103.63	110.97	113.96	102.42	102.84	108.65	92.956	105.65	93.027	97.196	101.6	105.9	100.92	117.73	108.41	107.62	109.12	98.747	109.84	99.338	101.31	109.36	100.52	102.24	107.56	105.13	109.71	109.97	103.63	101.42	105.94	102.37	109.2	110.67	107.74	105.67	105.62	95.705	112.22	109.52	102.63	100.1	105.85
108.94	107.94	106.61	103.75	112.55	104.57	110.4	114.42	108.58	105.96	105.95	110.69	112.41	105.66	114.78	106.05	104.76	99.878	103.53	101.82	107.27	106.45	115.1	98.283	94.351	102.82	105.38	106.68	118.2	106.17	106.75	114.21	100.62	107.11	114.61	107.98	107.72	106.76	113.12	113.48	109.17	106.57	108.03	110.95	106.08	105.09	112.62	108.02	101.98	104.13
106.03	101.12	105.19	114.42	101.02	110.03	109.87	108.21	105.66	99.681	103.89	109.83	115.18	113.78	108.31	107.57	103.16	110.36	105.1	107.5	104.61	104.97	105.65	98.629	107.59	109.19	106.43	111.81	108.37	107.46	105.2	106.39	106.14	104.46	109.7	104.23	108.35	101.71	100.29	107.21	108.49	91.447	105.85	99.679	107.15	106.49	103.77	103.99	109.76	98.1
103.01	110.14	107.15	102.28	111.57	95.973	107.43	103.67	102.23	108.54	101.71	107.27	104.98	99.889	100.36	106.1	99.922	100.83	105.27	100.61	104.06	102.41	106.19	102.96	109.41	111.79	107.33	106.07	100.52	110.14	104	105.61	104.5	103.71	105.96	111.47	98.737	101.82	96.478	109.78	102.78	104.97	108.62	109.95	110.04	103.38	96.861	108.49	101.43	104.29
107.31	103.97	109.01	106.03	103.88	112.64	115.61	115.97	110.16	107.78	102.15	119.02	110.52	115.54	108.45	109.68	103.89	105.14	104.58	108.42	100.35	116.44	111.57	114.45	110.94	106.11	101.05	105.7	112.97	107.17	111.64	117.23	110.45	109.89	106.63	109.52	106.91	103.49	110.53	103.58	122.48	111.41	104.03	109.91	114.71	108.82	106.44	106.15	108.39	109.92
98.59	104.79	109.18	106.64	108.03	103.23	113.2	95.634	107.73	102.86	111.85	104.76	103.1	105.4	104.22	101.91	106.22	107.67	101.4	107.49	105.52	112.26	108.35	95.116	105.73	103.75	104.34	106.1	96.369	108.3	108.72	102.53	101.47	101.58	106.87	101.49	106.46	106.05	107.14	112.93	106.92	108.22	102.17	103.52	106.93	101.87	103.28	103.15	105.8	113.52
107.7	107.8	104.48	102.78	106.11	105.46	117.78	107.83	109.65	104.67	108.44	107.85	107.1	106.99	100.57	111.05	115.96	109.15	108.54	112	109.36	103.9	112.43	109.13	104.72	111.18	104.66	112.73	109.92	112.02	99.165	113.18	95.098	109.75	94.402	106.99	103.74	108.3	95.084	105.54	110.52	93.178	111.02	109.38	108.75	100.31	107.18	114.68	104.8	95.047
109.11	107.46	108.52	100.58	104.68	110.71	102.53	115.49	102.91	107.7	106.36	96.785	107.73	107.28	112.82	107.6	97.904	111.05	104.6	107.79	107.06	104.65	102.57	106.73	105.02	92.986	104	97.259	109.09	102.83	101.06	100.96	102.45	105.54	101.54	101.81	101.48	102.45	107.65	101.8	107.54	106.69	108.61	103.49	109.99	105	107.57	104.28	101.62	106.36
108.61	113.18	111.82	105.5	110.96	103.49	115.54	100.42	108.51	108.3	98.355	106.16	104.95	101.26	101.93	97.998	112.53	103.97	102.62	110.19	113.84	111.94	103.5	106.58	106.42	97.638	107.44	108.07	104.82	114.35	100.87	106.4	108.65	102.5	106.23	107.41	105.07	106.4	103.54	107.11	110.01	103.76	104.15	103.47	103.46	111.6	108.33	96.518	111.82	112.16
106.85	96.991	92.556	104.1	97.871	104.13	95.144	107.44	95.943	98.569	96.256	95.496	103.9	94.202	100.45	107.83	95.184	90.329	96.247	94.125	94.058	104.33	107.49	98.06	100.39	101.83	101.64	104.66	102.22	106.05	94.527	98.607	88.936	94.804	96.029	103.44	111.82	95.62	97.549	99.698	96.918	93.648	106.67	95.003	100.44	101.35	109.4	105.43	103.37	100.88
94.849	105.63	106.57	109.69	108.45	104.5	105.21	105.63	104.29	105.24	98.814	99.267	110.26	104.08	103.99	99.82	101.88	102.95	107.87	106.59	112.24	112.39	111.33	111.6	104.78	101.65	112.3	100.63	103.05	102.1	109.88	108.63	111.6	95.967	112.64	103.68	103.58	99.52	103.64	107.44	104.6	96.141	103.29	104.94	103.94	104.37	95.13	106.96	118.88	102.09
111.55	117.15	112.87	118.48	112.01	115.54	111.54	111.43	105.07	120.48	103.62	117.65	110.92	104.26	112.65	122.07	117.6	117.11	109.9	109.63	114.75	110.49	113.45	111.73	117.14	110.91	115.88	112.54	112.34	114.45	111.05	104.35	110.22	118.29	112.96	112.09	116.55	115.77	108	115.26	112.03	103.25	106.43	107.62	116.16	112.07	105.84	106.97	107.28	117.58
115.24	102.46	115.84	110.61	107.36	116.04	105.61	109.49	100.19	107.63	106.51	115.66	101.19	106.12	112.86	116.35	109.13	108.13	103.19	111.33	114.03	109.17	105.46	111.91	115.31	108.09	111.71	110.91	108.1	118.66	108.04	112.21	111.68	122.2	102.59	109.36	110.2	109	112.38	106.49	117.4	112.64	113.51	111.32	107.59	100.27	103.9	117.69	102.14	113.71
112.16	100.28	112.7	108.43	106.07	111.48	102.04	103.46	106.82	104.88	107.52	101.71	102.99	109.66	116.2	104.5	99.008	99.516	107.07	104.53	109.83	105.75	111.2	106.47	101.62	95.869	103.97	100.6	104.95	107.47	111.32	116.08	108.6	112.7	108.51	103.46	110.19	115.69	111.6	97.777	107.01	97.72	98.879	106.51	110.68	110.47	108.99	107.44	107	105.45
102.82	108.65	106.25	107.33	114.41	106.45	111.3	107.42	113.53	103.75	107.73	97.874	110.54	101.3	98.764	106.73	95.37	106.58	101.97	113.5	111.53	100.72	106.48	94.517	104.37	110.17	107.31	104.28	108.3	96.116	93.555	101.17	112.46	110.81	105.08	103.95	108.41	94.11	101.92	103.18	110.8	120.01	103.72	106.93	97.552	105.48	97.232	111.76	96.031	110.89
116.79	112.21	111.79	117.06	111.76	92.863	101.21	108.76	101.71	108.04	106.29	104.51	104.59	104.1	104.83	98.194	110.64	104.34	110.15	102.5	110.61	108.93	108.97	103.35	102.55	109.25	104.42	114.45	109.07	110.14	113.62	109.13	110.44	105.87	105.45	99.404	99.7	101.97	107.72	102.14	104.21	101.36	108.65	108.97	105.72	114.21	103.52	102.9	105.11	106.52
105.74	105.4	97.731	107.08	115.23	112.15	112.05	107.34	96.414	103.4	109.05	111.2	112.09	102.57	98.044	107.23	108.88	107.26	106.36	109.35	101.82	105.9	97.324	102.41	111.52	105.88	107.1	100.64	103.87	108.35	103.8	113.06	111.51	109.57	103.04	98.488	111.32	107.25	110.62	118.12	122.47	102.58	111.77	98.974	113.17	115.24	109.04	110.08	106.03	109.95
103.68	97.914	98.423	93.113	103.37	96.42	104.46	93.395	100.25	99.007	100.51	94.208	94.903	99.662	97.3	97.714	108.28	103.17	104.16	109.28	99.271	105.2	94.86	95.418	91.943	98.769	103.62	92.537	99.773	104.09	97.987	101	98.3	101.1	98.426	110.47	97.883	99.638	96.502	100.87	94.875	102.57	98.95	104.27	99.716	93.243	96.503	103.42	99.492	97.902
105.54	111.54	97.875	106.39	98.624	96.196	97.759	116.07	103.59	105.27	102.59	109.58	103.43	105.26	110.72	107.13	110.38	121.22	109.47	107.16	95.179	98.283	99.552	100.94	101.69	106.69	108.06	102.12	112.35	100.53	107.83	108.33	110.41	104.61	112.75	112.36	105.31	94.068	113.84	105.94	112.74	103.97	102.6	101.4	109.21	106.18	105.25	104.61	106.32	105.69
105.99	106.02	110.49	107.72	118.54	123.9	117.71	112.45	105.02	108.76	115.24	103.45	99.6	104.64	104.29	110.05	108.17	115.18	111.59	112	110.75	108.79	112.66	114.95	110.05	109.46	114.15	111.45	112.92	110.73	110.92	110.64	114.16	111.22	106.26	116.52	111.57	110.81	106.49	98.911	115.94	106.68	112.79	106.08	109.22	113.5	102.69	118.01	110.33	114.15
111.09	99.983	99.825	96.253	103.14	102.16	109.06	107.67	112.47	109.93	108.55	110.07	108.31	104.69	106.59	100.98	103.61	111.13	104.41	109.53	95.44	97.546	103.72	105.12	99.413	104.27	112.11	108.01	95.17	106.5	109.3	99.378	109.74	97.573	115.24	112.55	111.52	113.49	103.7	106.22	106.32	109.15	105.36	103.57	103.82	105.76	105.29	109.48	109.73	107.22
113.37	104.85	125.74	107.2	113.5	120.41	107.82	102.47	112.58	118.66	114.82	112.82	113.97	109.81	115.59	106.08	105.9	106.73	107.88	106.93	114.33	100.62	107.8	104.96	111.76	105.76	104.93	109.61	115.17	113.87	112.28	108.82	103.09	113.75	112.08	102.53	107.04	108.09	111.32	111.93	103.72	118.13	114.25	106.29	122.38	110.48	113.31	114.06	110.05	113.03
102.67	103.81	116.99	116.03	106.38	118.03	106.81	108.75	109.18	105.6	109.06	110.51	102.05	111.87	101.6	105.8	105.28	100.96	97.855	106.78	110	103.33	102.04	106.77	110.06	102.52	96.073	117.32	111.91	102.6	107.11	103.16	116.93	105.23	117.02	108.27	106.43	107.61	110.1	105.29	106.39	102.39	108.68	105.83	103.5	109.33	115.16	109.11	107.26	104.79
99.791	105.07	115.24	108.79	96.226	109.6	107	99.384	104.5	104.43	99.448	106.07	109.03	92.272	103.3	106.34	103.79	100.16	106.02	99.036	98.365	107.4	112.34	105.77	111.57	100.42	105.97	111.09	103.58	111.28	99.352	100.99	108.1	107.94	102.32	107.43	94.49	100.93	104.71	117.01	106.85	106.49	99.877	108.92	105.49	119.41	108.97	110.52	98.051	104.91
115.41	104.21	103.11	112.45	119.44	111.43	115.82	100.48	105.14	109.83	114.46	106.09	110.99	106.4	113.45	122.68	114.44	106.3	113.78	112.91	114.28	110.13	116.19	108.63	106.2	111.29	116.6	112.37	115.55	111.33	104.92	102.65	110.12	106.26	109.04	102.25	108.78	112.59	110.14	109.41	110.94	109.13	109.91	113.75	105.8	115.18	120.55	105.96	110.35	113.61
107.17	100.65	112.27	108.09	102.48	102.12	112.66	102.84	105.09	107.34	109.28	104.43	98.443	114.11	101.04	113.1	102.91	96.606	100.45	104.93	105.87	110.53	107.82	102.56	99.102	102.49	106.18	105.54	107.56	98.111	104.06	102.24	104.1	107.47	97.361	104.7	104.22	109.23	106.34	95.631	106.51	103.34	103.88	102.63	102.92	114.02	102.51	99.812	107.38	111.59
112.86	106.5	106.58	114.14	99.976	115.01	105.92	108.96	100.96	111.73	101.7	102.32	106.21	104.53	102.57	107.63	97.677	103.92	106.58	94.261	99.608	110.69	101.2	105.41	109.57	99.991	95.847	95.106	105.89	117.75	110.15	100.11	108.18	103.43	102.26	110.73	105.84	98.719	104.15	97.501	105.19	102.46	104.02	95.497	104.81	98.471	104.23	106.2	107.58	112.68
115.26	113.15	119.07	117.36	98.097	119.81	122.56	121.19	122.83	115.96	111.51	117.73	118.43	117.29	121.95	117.96	114.42	115.48	118.6	117.48	119.88	113.51	111.88	112.06	120.8	120.92	121.95	116.43	111.41	112.57	103.46	115.91	106.93	117.58	117.89	110.92	110.21	119.27	123.06	119.71	107.96	114.4	103.62	113.07	114.73	119.44	125.45	121.34	115.53	116.29
106.77	104.86	103.83	105.96	112.04	109.44	115.23	114.93	113.87	113.38	105.03	117.25	104.37	105.33	110.41	110.46	115.94	108.79	105.94	110.29	107.41	112.96	113.79	115.01	113.04	115.73	108.75	105.49	108.42	108.07	114.4	116.25	116.32	113.71	104.7	105.06	109.83	110.46	109.4	101.04	115.72	110.05	110.09	104.17	113.07	104.28	113.05	112.94	109.94	112.66
121.08	106.71	122.74	115.6	108.35	111.92	108.96	109.69	114.59	112.23	108.53	110.71	115.24	110.81	106.42	109.35	111.41	99.667	115.2	116.61	111.53	111.05	121.92	114.28	111.27	111.06	118.35	112.08	114.91	112.16	109.51	111.39	107.16	108.06	110.52	111.28	104.86	111.98	113.03	114.62	114.8	113	119.2	113.09	102.74	108.67	111.37	122.29	105.42	103.19
119.96	120.84	110.86	122.48	111.28	119.16	116.93	122.9	117.42	112.89	108.21	112.7	122.87	121.01	113.68	112.34	121.34	114.24	126.01	118.31	123.36	116.21	121.34	121.27	114.58	110.9	125.54	122.23	113.56	115.46	133.1	110.56	120.21	118.53	120.64	110.59	115.26	121.6	120.98	118.2	115.45	123.25	108.22	115.5	113	117.7	126.36	119.25	115.12	136
110.92	112.1	106.15	115.86	118.16	111.95	107.64	110.14	108.73	116.2	116.04	106.87	108.4	103.69	114.75	108.31	110.81	115.89	105.9	114.12	113.6	115.92	118.59	111.66	111.5	112.22	103.67	117.66	107.79	117.54	110.9	115.11	110.62	103.78	114.07	105.01	107.28	114.67	109.48	113.22	123.96	115.79	115.13	119.05	111.04	107.38	114.73	112.29	108.99	108.33
105.68	105.35	104.35	100.02	100.02	108.75	106.22	105.69	100.68	103.48	103.53	110.8	103.59	98.117	100.53	110.57	110.35	112.54	111.31	102.11	99.863	108.66	106.22	104.26	105.32	114.93	107.37	106.35	112.97	99.642	108.74	99.895	100.14	109.6	102.8	105.8	97.583	106.23	111.5	103.26	105.63	106.17	106.14	97.756	112.54	102.7	102.06	107.07	104.93	105.19
115.04	109.26	121.64	106.43	111.58	106.42	110.88	115.32	108.07	113.36	113.36	118.64	113.21	113.66	116.18	111.23	102.2	102.82	112.69	105.52	109.04	113.25	117.84	117.97	113.89	109.75	109.73	118.38	101.11	116.82	118.9	108.81	107.55	108.24	106.02	107.73	111.56	106.53	114.84	106.43	115.04	101.77	113.25	113.91	111.83	106.26	109.9	114.77	108.09	104.76
107.4	116.08	101.4	120.65	105.01	116.65	118.31	105.89	108.48	102.52	107.61	122.18	109.42	109.36	120.73	124.19	110.72	108.95	114.21	111.23	113.51	109.55	112.88	111.09	111.62	111.09	101.45	105.28	119.83	109.94	108.21	111.17	111.02	109.36	120.61	110.88	108.99	107.33	111.82	105.16	107.73	117.79	117.27	107.84	117.26	109.77	117.5	108.49	115.98	110.18
109.17	93.206	107.84	106.13	101.37	105.87	106.21	106.57	106.26	108.68	114.43	101.34	104.83	103.61	102.66	109.35	102.11	109.26	105.15	107.6	112.31	104.91	108.61	98.631	106.13	105.72	96.563	99.849	111.19	111.58	103.79	103.06	102.08	111.67	95.834	106.29	109.99	102.2	109.4	104.22	100.69	107.83	111.33	105.46	105.72	98.266	105.29	106.75	111.56	101.71
105.44	102.01	103.02	100.51	98.046	100.98	111.8	114.47	109.03	104.65	99.903	112.33	110.63	106.27	104.6	108.3	111.5	106.9	107.81	101.55	112.33	112.33	110.79	108.42	98.797	107.08	108.06	106.27	106.59	107.75	109.32	100.5	110.2	111.91	93.622	113.88	107.75	109.59	104.86	105.7	105.85	104.52	104.2	113.32	110.89	116.52	109.55	112.76	106.07	108.53
112.56	109.38	104.09	103.65	104.71	105.41	106.61	109.43	113.09	107.45	107.67	100.14	113.83	109.64	105.19	109.21	106.98	113.76	102.49	104.91	115.93	110.33	106.87	113.98	110.58	116.53	112.09	109.19	107.35	108.18	112.96	101.88	102.6	105.75	99.207	108.72	109.85	107.16	113.75	110.31	102.69	109.74	100.9	101.7	121.95	103.01	111.12	104.6	106.72	106.87
107.68	108.59	107.8	106.39	110.95	103.58	102.53	101.52	99.254	108.72	101.9	105.26	113.59	100.61	98.227	105.35	104.19	103.65	103.91	101.29	107.16	103.85	108.35	98.871	100.33	96.709	95.199	100.58	99.879	96.097	110.01	96.49	101.66	104.72	99.798	98.283	110.68	114.35	97.408	100	101.25	108.77	113.28	103.43	100.6	97.856	97.327	97.784	111.86	115.19
106.92	106.72	102.72	111.1	117.93	106.84	104.36	107.48	112.9	110.27	108.25	91.314	108.27	100.84	109.8	107.8	105.62	112.45	106.86	109.76	106.49	106.95	112.58	102.61	112.25	99.346	109.44	113.94	112.43	107.65	108.3	95.534	104.36	104.69	107.67	104.38	112.23	106.71	99.716	103.24	116.11	104.08	112.88	105.87	107.88	99.777	104.87	108.49	98.391	97.771
108.3	112.83	103.99	108.06	93.944	105.91	101.75	100.64	98.685	99.802	108.06	107.07	102.53	109.56	104.53	107.51	109.9	108.33	109.43	104.26	107.91	103.49	101.17	105.22	104.09	113.02	101.52	111.4	104.64	107.82	97.55	96.23	99.53	101.94	99.749	107.69	102.21	104.77	103.71	98.889	113.33	100.97	100.53	106.72	104.78	106.86	105.34	107.96	102.84	100.96
103.9	95.991	96.916	99.695	94.914	101.25	98.306	103.61	94.729	100.57	114.75	105.45	104.56	108.74	102.76	95.671	95.846	102.58	99.145	98.342	103.45	102.74	109.7	94.8	96.46	108.73	96.148	108.71	98.417	95.069	101.49	107.88	92.039	94.783	93.929	95.631	94.89	109.38	94.036	87.687	97.738	105.05	105.26	105.31	94.237	91.085	104.62	98.123	102.36	100.04
108.04	116.01	118.16	105.24	111.54	112.61	110.5	108.84	110.97	110.09	110.72	104.72	109.87	107.77	115.65	111.03	112.54	111.58	119.55	106.7	112.52	111.89	107.42	113.42	110.43	113.04	112.5	112.63	112.74	106.15	116.27	104.72	109.42	113.72	106.08	114.64	113.25	118.81	113.42	107.7	118.15	111.08	108.04	112.5	113.95	114.64	112.48	105.94	107.56	110.18
97.398	99.55	105.57	88.824	105.01	97.388	105.48	98.253	102.91	95.626	104.45	101.24	101.7	103.49	105.31	104.11	97.717	97.221	99.639	112.51	105.48	94.872	101.14	107.33	98.18	103.65	96.772	101.9	84.312	95.231	106.3	100.21	96.635	101.94	101.5	96.302	104.3	102.73	100.13	98.638	106.76	100.5	95.382	100.28	102.31	107.74	112.42	104.82	103.83	99.504
117.35	114.79	107.62	103.14	109.64	107.31	111.99	110.01	113.07	111.65	109.96	96.687	106.15	112.21	107.49	108.4	113.34	113.13	107.51	109.64	106.53	115.76	111.03	119.02	102.29	119.25	106.74	101.87	116.34	100.36	110.96	106.23	124.79	113.54	112.27	113.45	109.18	104.56	109.23	113.18	105.42	111.76	109.53	108.49	111.52	108.5	100.48	111.78	118.22	110.19
98.731	108.67	109	103.91	100.87	97.794	103.72	105.02	101.26	98.82	108.83	92.053	99.924	105.38	102.64	95.29	108.27	96.513	102.8	107.95	111.16	101.86	113.68	113.34	104.38	106.54	105.76	99.061	103.56	110.11	102.04	101.64	98.865	102.06	105.59	97.152	105.45	100.32	98.645	107.19	103.74	106.23	103.5	99.778	112.08	98.95	102.5	109.72	107.95	104.48
105.7	101.71	101.83	101.87	109.59	106.1	97.58	110.81	98.944	96.269	105.38	98.629	107.18	100.14	95.898	105.62	99.034	98.443	101.69	101.3	99.517	103.04	106.11	99.712	99.667	110.29	99.56	105.07	96.219	103.02	109.83	108.39	101.8	96.081	101.6	98.11	103.15	98.757	105.52	110.74	104.89	106.61	109.28	107.48	105.29	102.27	103.99	106.75	108.57	103.64
114.82	106.46	111.94	111.34	112.89	104.44	103.77	107.25	111.85	107.94	108.17	113.1	110.74	122.52	120.16	115.86	116.74	104.58	112.32	110.17	114.9	110.92	113.12	102.97	115.96	108.8	118.67	117.17	112.4	110.45	103.4	115.46	111.75	105.02	108.67	110.17	119.54	113.85	112.54	112.73	119.12	113.13	112.82	113.88	110.07	108.65	111.68	104.83	109.03	113.91
100.27	101.95	98.558	107.41	100.28	106.01	100.95	101.91	115.93	104.02	100.32	100.12	111.18	101.73	99.892	105.47	100.03	100.64	98.149	110.58	111.64	102.26	99.637	101.12	108.33	98.748	106.87	108.66	104.37	102.1	99.082	107.27	101.77	104.19	100.95	113.74	105.45	102.01	101.63	111.99	107.05	106.34	103.96	105.04	106.94	108.6	101.12	109.11	115.44	104.17
113.41	106.92	118.64	106.69	112.15	115.13	113.41	103.08	105.06	112.19	110.21	105.53	113.93	115.75	120.84	118.8	119.46	115.53	110.75	99.39	112.82	115.37	110.8	110.4	111.99	116.12	107.35	109.02	109.89	116	118.81	110.21	118.94	112.62	105.88	120.19	116.15	105.28	114.18	117.36	112.31	104.4	106.21	111.6	112.6	103.85	110.63	112.43	109.28	118.99
105.97	98.992	105.87	95.349	103.89	109.54	101.21	97.55	98.026	100.97	92.244	108.74	89.266	98.19	98.851	99.975	100.75	103.77	102.71	96.011	95.974	98.469	98.2	101.23	96.301	104.9	97.86	95.458	108.19	108.91	98.943	103.29	101.18	103.27	100.94	99.235	105.54	102.83	102.02	102.11	104.11	106.35	107.76	98.092	100.94	105.34	100.47	101.48	102	96.409
103.48	100.42	114.43	100.14	108.05	105.1	111.84	110.08	103.09	101.28	105.27	106.69	112.41	103.43	105.51	104.41	108.97	109.15	111.56	102.46	107.12	108.53	106.74	102.16	108.28	107.64	114.06	107.45	101.91	113.74	103.5	113.84	100.17	113.82	104.77	112.21	107.29	112.52	111.44	112.23	101.96	103.66	105.79	112.82	109.56	105.38	104.91	111.13	109.96	114.01
106.18	97.529	98.988	106.69	103.63	102.06	107.07	114.2	103.15	111.07	112.39	102.49	106.85	110.77	101.26	94.532	106.44	109.45	113.36	109.17	103.14	109.5	105.15	108.17	110.94	106.79	102.77	105.84	112.43	102.54	110.21	109.09	108.82	108.03	99.725	116.91	102.57	115.19	103.77	104.88	103.62	106.45	106.1	101.54	105.31	109.51	101.48	97.157	100.29	111.45
109.95	106.98	108.68	117.19	106.15	117.98	102.13	108.2	111.65	105.51	106.06	110.1	109.61	108.56	117.41	106.72	118.45	103.97	114.54	109.24	102.78	107.56	109.27	113.1	104.26	97.302	105.12	111.2	114.56	99.357	110.89	108.42	115.45	117.93	101.05	107.22	114.61	114.49	110.6	110.55	117.71	105.52	107.31	112.44	112.19	103.03	108.76	106.17	112.34	127.57
98.755	106.68	102.5	103.87	104.31	102.16	103.37	98.253	104.17	101.64	103.45	107.91	111.8	97.68	101.6	97.716	96.851	101.6	98.673	109.64	98.757	108.42	108.58	102.93	94.435	101.84	104.55	103.24	105.24	105.39	110.6	104.59	107.04	105.15	96.362	104.76	104.1	96.742	103.08	99.66	103.63	99.669	103.09	94.542	102.77	114.19	112.42	107.17	103.01	101.71
114.38	119.5	111.51	119.12	112.96	126.3	114.07	117.78	107.22	115.06	98.782	117.91	110.94	103.76	105.35	105.71	121.47	113.39	114.31	115.33	119.87	113.05	113.98	119.65	109.53	112.59	115.75	107.4	108.79	122.45	116.24	107.2	109.03	117.55	115.35	114.77	112.66	106.57	111.91	117.77	110.34	109.18	117.78	107	111.95	106.46	114.46	114.26	121.3	116.4
101.49	105.05	109.72	107.23	103.79	102.68	100.88	99.986	97.688	96.01	106.17	104.86	103.17	108.92	102.45	104.26	105.34	107.42	111.15	107.32	105.35	108.02	96.932	110.13	108.69	106.22	101.96	103.87	107.68	101.89	107.06	96.636	105.71	108.04	96.729	108.54	111.25	106.17	103.97	100.52	107.61	97.98	99.103	105.04	103.91	106.85	108.25	104.66	99.199	103.96
110.24	100.87	98.377	107.51	101.62	102.09	107.85	99.255	107.53	96.865	99.417	100.82	108.23	106.89	108.65	107.53	101.33	110.4	99.224	101.69	103.57	105.04	99.027	96.99	109.37	103.74	107.36	108	107.16	97.132	98.188	109.32	103.6	104.23	106.32	105.51	109.05	103.97	110.63	108.75	107.46	93.705	97.489	101.71	102.21	97.94	105.02	109.48	103.03	105.79
94.702	102.29	103.93	93.762	102.59	107.77	106.48	96.381	93.747	102.53	108.19	105.82	99.689	102.96	98.54	94.13	99.966	99.276	104.15	99.541	105.76	103.38	100.03	102.35	98.577	92.709	96.64	90.883	99.576	100.09	97.6	96.69	96.131	99.913	96.064	94.339	101.83	93.601	98.209	98.509	103.91	107.34	97.168	99.574	99.004	101.53	106.85	98.459	91.925	103.2
104.64	101.56	105.63	96.765	92.787	96.464	108.7	95.081	114.74	106.06	108.42	105.19	98.471	109.21	106.26	109.81	107.31	99.081	106.51	100.64	103.16	101.48	105.61	111.92	112.93	99.081	103.78	96.489	104.32	107.28	106.54	95.656	101.79	108.02	95.228	99.388	104.72	104.32	105.04	92.552	103.36	108.59	107.28	108.55	106.9	112.97	106.7	100.47	103.86	95.278
102.41	102.26	97.304	107.01	104.26	103.83	95.382	108.12	102.66	101.48	97.452	104.17	113.27	96.574	105.04	111.29	96.659	105.72	107.32	100.76	107.44	103.41	112.73	101.99	105.92	102.28	102.37	101.23	101.78	105.29	109.4	102.59	94.603	94.911	108.28	112.41	100.59	107.85	99.649	104.34	102.92	107.17	103.81	105.01	110.24	101.39	107.72	107.03	114.76	108.48
99.578	104.89	99.131	113.77	100.51	103.63	100.47	104.95	107.38	104.78	110.73	110.79	109.29	103.08	110.51	109.05	112.16	108.07	112.4	114.54	103.76	104.07	108.99	108.9	104.64	102.21	106.39	100.41	104.07	108.75	105.65	103.8	106.99	96.314	107.51	105.58	107.79	113.28	105.19	93.337	109.75	112.93	95.022	117.07	100.84	109.26	108.9	105.89	105.98	103.8
100.85	107.48	106.99	108.59	108.45	102.73	101.62	100.07	107.44	103.35	106.11	107.64	102.62	107.41	108.82	95.834	107.69	112.42	109.99	104.04	97.814	107.91	112.55	106.82	107.56	96.224	110.12	98.283	106.25	103.28	106.67	101.06	101.18	112.67	106.15	106.35	104.08	110.46	108.57	108.7	106.72	99.244	106.63	106.32	102.9	100.01	99.922	103.89	92.39	102.74
115.27	113.09	108.92	104.88	106.14	109.99	115.61	114.94	113.25	110.17	119.72	108.92	108.15	111.31	103.02	118.7	114.55	101.18	112.13	111.23	113.5	103.29	105.56	111.65	114.22	113.14	109.97	114.42	111.04	105.9	111.36	115.43	113.45	117.12	115.3	108.92	113.24	112.02	115.36	111.08	112.44	110.55	104.96	117.96	107.55	114.82	112.76	118.84	108.58	119.99
110.08	106.48	98.738	107.27	108.94	93.057	114.31	101.82	100.51	107.1	116.66	97.322	108.39	106.34	105.18	108.83	103.51	101.94	107.93	109.86	112.92	101.96	108.27	109.31	100.24	100.33	107.4	109.18	110.5	104.06	99.255	106.36	112.03	103.47	108.02	102.07	109.11	111.93	104.74	106.75	108.19	102.44	107.8	105.17	105.47	99.606	100.38	108.19	100.74	109.3
106.46	109.44	121.3	115.49	113.3	111.46	111.84	114.16	117.13	110.6	111.4	113.95	117.73	117.03	117.56	106.48	115.62	105.64	117.06	118.98	111.78	117.83	111.86	108.73	114.23	113.49	111.94	112.15	109.89	119.43	104	113.26	112.67	110.78	103.92	117.76	109.91	119.68	110.32	107.16	119.5	111.88	106.08	116.17	114.55	108.85	108.33	108.49	112.53	118.55
109.64	118.42	106.42	106.69	109.2	112.25	102.48	115.59	106.91	108.93	113.81	104.27	103.11	114.19	112.86	119.24	110.88	114	105.29	109.66	118.21	105.42	112.22	106.97	112.26	119.32	116.17	105.63	105.24	107.94	103.59	108.69	112.61	118.94	110.72	107.11	101.53	118.59	115.73	109.12	106.41	109.45	112.22	105.45	106.46	120.15	103.73	113.27	114.53	120.7
108.36	113.93	106.11	111.47	100.79	102.94	102.34	98.405	105.32	108.44	101.39	116.65	105	99.487	109.69	107.95	107.31	102.68	104.3	106.2	104.36	101.24	100.71	103.96	110.11	105	110.58	107.76	97.008	112.63	106.14	105.74	108.09	102.75	96.43	115.09	104.8	103	106.05	101.45	97.783	108.11	106.24	106.6	101.06	102.62	92.098	111.19	106.22	100.03
111.29	120.59	108.16	113.31	114.66	113.16	108.95	115.94	110.55	120.75	105.86	115.4	113.46	123.08	107.38	114.62	111.44	105.88	113.22	119.38	116.34	108.64	109.16	113.93	104.6	111.64	125.15	114.13	106.41	123.47	102.91	107.42	108.61	112.67	115.92	115.57	118.3	111.96	109.8	109.87	104.69	110.55	110.14	109.63	116.86	102.5	111.55	113.64	113.24	116.74
99.298	108.38	103.48	101.28	101.07	111.3	100.21	101.98	108.45	97.24	97.081	100.98	106.77	111.03	111.87	104.4	110.53	103.73	105.15	105.63	103.12	104.56	101.85	109.38	107.42	104.14	98.495	101.01	103.13	112.34	95.643	115.57	112.91	99.451	104.11	104.35	99.89	120.44	103.72	106.37	107.08	100.98	102.67	103.12	103.41	104.68	103.39	96.091	112.37	99.236
111.51	104.37	115.57	108.84	101.48	104.54	102.53	109.74	113.43	106.37	110.78	101.19	112.28	100.77	103.77	110.87	117.87	106.07	108.08	108.83	110.41	105.42	98.533	99.691	105.23	105.73	107.49	109.27	109.42	103.9	99.142	111.43	100.13	105.91	109.7	116.43	105.94	109.45	105.81	102.97	103.74	111.65	105.77	112.86	108.56	105.82	108.14	105.01	112.59	108.16
93.514	102.75	99.624	99.426	90.922	101.26	95.174	105.92	103.34	101.43	99.457	94.26	104.07	100.6	93.827	100.33	98.961	103.38	97.08	98.017	97.978	100.26	104.03	100.88	108.25	99.843	107.42	104.2	107.65	99.741	100.5	101.86	102.65	100.83	96.189	102.19	97.112	96.53	94.984	103.16	111.58	95.332	97.686	109.41	99.878	92.697	102.27	111.27	108.96	100.23
109.35	107.39	117.77	111.16	110.64	109.85	113.55	108.6	109.49	104.36	120.85	104.22	110.63	111.36	107.45	118.22	105.43	107.15	117.31	120.77	112.38	117.37	111.45	110.27	113.48	109.33	109.5	114.48	118.32	106.86	111.95	110.08	114.81	112.51	111.71	110.3	116.2	118.79	108.64	109.95	114.96	124.67	118.32	111.7	112.13	102.76	112.38	118.43	117.76	118.17
117.2	103.42	115.85	110.34	117.01	106.81	105.7	102.26	108.35	113.91	111.33	115.73	112.3	111.56	117.54	109.76	111.82	106.04	115.29	119.43	108.18	121.4	107.58	103.9	103.85	117.38	109.98	99.22	111.37	112.8	106.79	119.84	122.31	114.62	102.86	103.87	110.17	119.11	110.29	113.33	117	113.06	106.23	113.21	124.47	114.36	112.38	113.06	122.25	107.23
103.6	93.145	98.635	106.02	99.082	103.53	102.38	98.537	94.084	106.08	95.743	96.931	101.89	101.7	91.612	96.412	97.598	93.558	96.179	100.02	102.82	97.313	87.595	97.185	110.69	94.395	85.144	98.821	102.29	103.81	106.69	101.98	106.56	105.79	99.359	101.82	112.76	103.78	96.289	105.62	104.9	101.63	96.249	95.724	110.05	105.9	97.414	108.39	103.03	97.279
121.83	104.95	103.65	116.1	103.97	116.58	106.41	116.36	106.3	112.81	106.68	106.94	108.47	109.7	115.43	110.32	104.6	114.82	109.46	101.83	106.76	108.43	108.7	116.06	111.01	101.18	111.64	106.47	111.36	107.77	111.05	109.33	107.61	113.07	114.62	111.63	115.67	116.63	108.79	104.98	116.41	107.43	121	103.16	111.93	126.82	106.86	100.93	114.47	113.48
125.86	123.53	112.38	108.42	114.81	110.93	122.04	113.57	115.29	121.79	114.63	122.15	118.65	114.91	114.98	123.27	111.11	116.79	110.25	118.97	113.5	116.8	123.31	119.59	117.04	116.16	118.96	115.45	116.7	114.2	129.53	114.75	113.07	119.13	119.36	119.64	117.85	115.57	115.61	117.59	119.42	119	114.3	110.25	129.03	117.18	111.4	107.76	115.25	116.98
103.65	102.61	116.24	107.36	103.3	111.09	106.32	109.94	109.67	109.37	102.92	107.44	101.51	108.58	101.5	109.68	123.01	111.11	105.43	100.19	113.65	112.71	102.76	100.28	105.19	114.86	106.52	105.38	101.6	105.19	107.53	103.6	105.53	105.13	107.19	113.74	105.74	105.28	103.89	108.52	102.41	100.53	96.741	115.98	103.98	104.55	105.76	104.74	101.67	112.93
100.76	104.76	105.35	94.206	98.43	96.481	92.552	100.39	97.011	98.225	96.386	94.881	96.09	100.08	107.12	90.026	106.73	102.24	99.348	96.597	106.9	100.91	92.023	103.45	98.469	107.13	104.02	98.152	109.54	102.97	98.389	100.39	100.35	104.86	105.49	97.631	105.67	96.887	97.409	101.36	100.85	105.19	98.426	98.908	104.91	96.53	98.685	102.54	93.311	114.24
104.32	111.48	94.748	110.35	106.85	111.06	105.21	94.705	114.01	102	109.11	106.12	105.79	107.62	105.49	99.546	113.25	108.47	101.16	104	106.27	97.891	108.03	114.33	98.964	108.75	104.34	105.92	109.59	98.684	103.06	107.5	109.95	103.27	105.67	108.01	107.78	103.91	107.05	110.6	103.14	106.07	111.37	107.36	105.79	114.17	102.6	102.88	104.84	110.12
105.58	105.26	104.23	101.56	113.12	100.3	99.879	101.09	101.37	108.76	100.33	98.418	91.575	106.93	102.65	100.46	96.662	107.92	96.947	101.67	97.559	94.058	95.176	109.73	100.95	98.002	95.708	105.81	95.676	101.12	104.44	98.093	102.55	97.205	110.97	99.071	101.55	93.059	92.824	95.104	101.3	90.165	105.24	104.05	92.674	101.51	95.933	105.13	106.71	110.83
107.77	93.664	107.13	96.107	105.08	100.69	96.985	102.52	101.26	108.22	106.98	103.48	104.25	106.72	102.09	104.63	102.79	99.542	106.13	102.62	108.94	119.87	103.77	97.358	109.72	106.12	111.89	112.18	108.59	103.91	102.62	104.65	101.62	101.35	114.03	103.92	104.99	107	105.24	102.39	101.13	107.48	114.76	105.67	106.63	99.412	112.2	101.62	97.566	99.179
111.34	108.13	105.85	100.98	101.09	110.17	106.4	105.7	108.22	107.5	104.54	107.56	102.66	104.98	101.91	118.94	105.76	103.25	110.2	115.26	108.45	109.98	106.68	111.58	109.17	96.737	105.57	104.26	109.68	107.59	110.34	113.01	106.68	97.965	104.87	96.497	110.31	110.86	106.96	94.406	114.05	106.46	111.67	117.78	110.17	105.49	108.28	102.46	114.35	99.4
97.866	104.52	103.15	116.4	106.59	107.99	106.84	105.1	105.54	107.56	113.4	108.75	103.22	99.442	102.87	102.83	96.544	100.96	102.55	101.58	98.224	104.58	112.01	106.1	112.52	106.6	99.478	107.32	99.631	106.11	110.82	101.31	100.1	100.5	108.25	107.79	108.74	105.93	101.84	103.24	106.55	105.55	102.23	103.47	110.29	109.17	106.06	98.565	102.56	105.73
104.41	106.28	95.123	109.91	109.81	108.52	99.53	106.56	112.95	96.058	98.771	106.39	104.74	111.96	105.27	111.09	112.29	109.43	105.92	100.52	102.7	106.15	109.81	113.75	91.058	95.792	109.26	112.15	105.45	110.09	96.065	110.36	105.31	110.93	102.04	104.66	108.24	108.41	95.568	103.74	109.3	107.38	100.18	108.89	111.33	109.39	104.63	113.2	102.74	107.98
104.56	104.86	109.25	96.807	112.59	107.97	111.73	106.89	101.57	107.27	112.26	109.84	104.6	97.599	109.33	104.07	94.294	111.75	107.6	102.51	106.14	98.781	106.3	109.26	98.111	102.18	109.2	107.78	106.09	104.05	102.89	102.36	104.31	96.827	106.84	103.53	93.555	101.98	94.699	101.46	104.16	93.543	105.13	98.002	112.03	108.04	99.733	98.27	112.52	96.824
106.99	114.66	105.54	98.895	102.72	110.76	104.98	105.21	100.91	104.98	104.62	103.93	108.42	97.221	111.7	107.05	111.78	104.18	105.35	110.14	119.61	101.14	106.18	100.27	114.39	107.51	105	104.35	106.98	108.5	108.5	102.41	104.65	110.38	102.57	111.95	109.47	107.37	104.5	102.53	106.51	106.88	107.43	103.36	107.79	106.96	109.79	95.848	103.16	100.16
104.21	105.21	108.68	106.96	109	101.03	107.06	98.404	112.38	112.84	108.74	106.98	109.57	106.88	109.73	116.88	108.12	101.08	102.72	110.91	114.88	110.12	100.42	104.74	104.26	114.28	107.83	105.14	100.87	114.42	108.52	108.84	108.2	112.72	104.51	108.97	105.74	107.07	105.2	110.21	93.386	107.4	101.79	109.68	114.55	102.26	97.853	111.56	111.97	99.04
108.43	109.13	111.01	110.39	107.86	101.46	105.3	105.45	107.34	108.63	100.69	109.74	114.64	103.24	103.78	114.49	106.4	109.17	111.01	109.64	103.51	110.59	109.55	100.2	99.489	109.33	96.491	109.66	105.06	107.67	106.34	102.65	110.06	109.32	104.26	115.51	106.99	104.35	104.05	103.01	101.04	103.36	109.26	116.1	114.39	103.32	109.15	107.49	119.73	99.97
97.247	100.31	97.882	98.222	106.22	97.411	102.39	104.95	91.823	95.975	103.58	102.34	90.975	102.1	100.86	93.709	100.47	90.29	98.159	95.257	99.621	97.478	96.189	93.504	92.831	115.49	94.576	109.54	99.674	102.08	100.85	99.742	101.73	102.35	105.13	91.726	100.34	94.805	92.284	103.24	93.444	102.17	99.44	98.172	99.863	98.785	102.84	94.415	101.02	99.082
112.85	120.45	101.59	107.01	118.5	110.04	100.89	106.29	102.62	109.1	101.21	115.38	105.45	105.58	106.44	109.1	98.823	111.03	113.97	110.83	105.25	99.619	104.84	106.42	98.998	105.63	102.92	106.97	106.55	104.03	115.63	110.84	108.62	110.57	95.649	100.64	115.12	105.88	108.71	112.21	97.01	107.82	103.28	109.39	109.27	113.68	114.02	111.58	101.36	109.61
101.85	109.74	103.68	100.74	107.33	106.55	100.94	105.01	105.22	111.37	105.07	113.69	105.46	105.37	105.42	106.09	109.59	103.3	100.62	108.96	102.91	112.45	116.38	108.49	109.25	108.77	100.32	97.592	108.85	103.38	106.86	104.25	103.91	107.91	102.34	112.18	108.91	104.87	108.16	109.25	110.49	106.97	105.21	101.44	111.24	105.21	100.43	112.97	108.28	102.1
119.89	114.45	111.34	105.28	99.997	113.42	120.14	101.63	113.34	108.88	117.6	123.91	113.96	115.62	116.43	116.64	106.04	112.56	97.138	106.38	107.27	109.07	108.32	114.58	108.7	116.33	110.63	114.56	111.47	115.33	115.56	114.23	115.57	115.17	109.79	118.26	115.4	111.51	107.5	115.23	102.75	118.24	123.57	114.28	112.21	117.83	113.4	110.56	114.49	110.74
106.35	103.03	104.07	108.65	108.17	105.29	107.65	104.38	103.53	106.58	106.15	94.68	105.7	109.18	95.228	111.95	106.71	94.231	109.74	99.972	104.66	102.16	106.21	102.63	107.76	114.6	105.42	116.81	109.04	96.098	110.55	106.12	116.7	100.22	104	97.538	114.99	96.224	101.37	102.87	106.71	104.02	110.27	107.02	103.79	110.04	109.56	116.91	104.72	122.54
103.51	108.78	102.14	110.85	110.9	100.37	103.05	107.76	113.27	105.86	108.4	108.12	106.41	97.591	102.77	105.02	102.28	111.05	108.14	108.7	107.5	106.01	109.04	105.24	109.96	100.44	112.65	102.87	104.48	100.06	106.52	102.31	98.616	109.71	109.8	105.16	103.31	107.51	96.944	109.72	108.28	100.32	97.771	103.24	101	103.01	106.15	109.31	110.03	108.31
105.54	115.84	108.59	115.61	106.42	110.58	114.1	119.42	109.94	122.92	105.43	116.2	118	109.7	112.88	118.4	111.47	123.92	117.68	114.51	109.37	114.33	107.74	119.32	105.77	107.04	119.15	114.35	115.73	117.48	111.14	113.65	117.68	105.48	121.51	111.1	106.35	115.25	118.46	110.76	111.88	118.22	108.22	112.17	113.03	113.05	112.5	114.15	110.21	113.93
107.09	110.48	116.14	105.05	111.76	104.7	115.35	112.22	110.46	102.65	105.36	106.68	105.89	111.86	109.32	108.78	96.842	110.85	100.12	115.74	116.02	103.78	102.97	109.97	100.66	106.12	98.618	109.15	103.46	108.16	107.28	103.97	113.63	100.42	110.43	99.163	111.34	109.73	107.18	99.212	109.19	105.26	109.27	104.18	99.842	102.63	114.27	104.39	112.48	111.81
112.4	113.61	110.81	108.23	104.77	107.92	107.1	102.97	116.35	110.99	117.3	110.29	109.12	118.84	110.92	121.82	120.34	112.88	110.21	109.45	107.7	115.56	111.89	120.15	118.45	107.12	111.23	118.04	115.17	110.8	114.93	107.04	112.81	114.1	123.4	115.59	113.69	115.51	107.46	111.33	122.26	115.74	110.76	114.57	112.85	117.14	112.43	116.57	107.6	108.58
100.03	99.192	95.625	98.417	102.84	103.79	110.82	105.06	95.79	102.65	103.89	94.527	98.545	106.44	98.971	98.716	93.438	95.468	105.34	105.33	101.95	109.02	103.76	103.5	95.071	106.25	104.4	91.634	96.318	98.024	106.53	98.182	99.222	108.29	97.817	101.93	103.54	103.88	101.66	103.38	94.637	106.95	104.2	96.891	115.49	105.94	98.117	100.57	101.07	114.58
98.071	96.749	93.968	103.2	104.68	100.31	97.589	96.559	97.324	106.08	103.6	103.11	102.05	96.601	105.02	103.35	91.831	94.02	95.752	107.06	99.211	104.9	108.28	97.203	98.893	103.55	103.69	100.23	95.844	91.255	93.317	106.23	103.04	95.477	95.869	105.79	103.97	106.89	104.4	106.88	96.867	100.19	92.797	90.01	99.356	99.239	96.835	105	103.68	102.17
94.855	105.8	107.99	101.13	108.99	102.46	100.79	105.1	106.14	100.17	100.33	98.432	102.03	104.09	100.69	106.84	102.54	101.52	113.06	115.96	101.3	102.34	108.01	108.4	103.69	107.74	105.05	102.06	96.662	104.84	99.976	104.7	95.156	107.1	104.49	111.17	109.28	105.03	116.45	110.74	102.92	112.5	115.66	104.44	114.1	104.37	103.15	111.28	97.967	105.94
114.26	120.13	116.45	115.36	117.46	113.75	122.54	113.2	117.05	112.96	113.6	114.12	115.95	114.75	121.15	118.48	121.65	119.89	115.14	117.9	112.84	119.29	124.39	123.61	114.41	120.01	113.75	112.64	116.24	107.35	116.81	117.74	126.59	115.9	111.84	118.99	118.22	118.42	121.29	121.22	114.97	110.33	112.16	117.71	116.87	103.35	111.54	119.97	110.81	111.31
99.559	106.51	103.59	97.64	104.75	111.59	109.69	105.19	105.96	103.44	95.781	114.44	110.25	102.74	101.01	103.75	108.39	109.49	104.56	103.06	110.71	104.25	104.4	87.747	110.32	107.41	117.9	104.43	109.9	113.36	98.479	109.38	113.06	102.55	102.93	103.93	102.27	109.32	104.2	107.18	104.99	108.39	105.2	104.76	111.93	109.78	103.09	104.94	107.4	102.34
101.62	107.78	109.95	108.86	99.866	104.15	110.23	108.59	112.98	109.17	101.08	105.93	109.66	110.07	102.2	113.66	105.53	103.26	119.04	103.91	103.8	102.12	101.95	105.96	109.75	103.88	111.33	107.87	93.84	103.43	99.281	95.149	97.805	103.08	115.76	107.47	112.17	105.88	111.67	110.8	99.463	97.305	103.08	107.16	108.49	114.94	101.26	104.91	99.331	107.42
113.92	115.98	114.66	120.98	129.31	123.34	118.14	121.96	118.27	118.43	110.06	118.74	109.27	124.44	117.63	122.51	116.07	116.08	113.28	123.9	123.43	115.48	124.62	125.84	112.23	112.39	115.95	111.26	118.66	117.34	122.87	122.52	118.07	109.72	117.86	121.9	118.83	116.77	118.8	113.18	107.77	122.8	107.43	123.78	116.69	118.96	120.06	122.26	124.29	111.54
102.72	108.24	105.02	104.03	114.58	109.31	116.13	107.93	105.59	107.81	110.21	108.43	99.219	103.91	104.48	108.33	110.84	106.92	107.36	110.15	108.62	106.38	103.71	107.06	104.93	101.08	99.775	107.31	100.33	112.63	111.68	105.3	105.99	107.94	105.68	111.99	110.5	109.09	102.55	105.86	105.58	112.67	103.8	103.19	104.36	109.07	101.37	103.94	112.48	96.757
107.96	103.21	104.23	103.22	106.54	111.42	107.73	105.78	100.85	102.22	102.46	113.42	99.219	107.39	107.27	103.68	108.31	91.62	104.77	106.44	104	98.788	110.35	102.96	102.99	96.41	106.49	108.41	107.69	105.42	102.4	101.89	107.26	98.53	111.44	112.89	103.56	104.91	111.28	100.17	108.77	101.58	107.35	110.33	115.06	106.23	104.32	111.04	108.89	93.903
115.41	114.62	118.78	108.57	112.65	104.78	109.4	110.53	110.13	114.05	105.51	109.12	115.46	100.18	108.3	116.29	114.9	110.84	114.52	118.75	116.64	116.18	116.14	118.71	120.35	118.01	115.9	104.45	105.27	120.1	115.64	107.95	111.13	109.91	104.77	107.88	119.28	110.26	109.78	113.07	113.75	108.26	110.65	122.57	110.5	108.77	110.47	104.14	110.8	110.62
103.87	100.81	100.49	93.889	104.55	105.15	100.11	102.73	112.95	102.26	105.99	104.59	107.73	106.92	106.38	108.44	106.21	109.54	94.337	98.586	106.48	102.51	99.247	109.56	105.29	110.53	99.794	106.91	95.232	104.58	108.52	111.03	105.21	106.26	93.823	104.35	111.32	111.42	111.68	106.03	100.76	98.517	96.18	102.42	99.058	112.6	99.997	107.48	107.6	101.59
109.8	108.9	117.03	113.28	105.09	110.23	106.99	100.54	110.46	114	100.33	107.12	103.25	97.981	96.864	107.98	113.98	110.98	109.63	102.07	117.59	111.94	120.88	107.32	98.717	106.67	105.61	103.9	103.69	110.66	104.95	103.36	101.48	104.07	107.11	103.24	103.19	114.6	105.52	93.666	107.03	97.748	102.73	111.52	110.69	112.76	105.81	110.53	103.11	105.94
92.381	100.04	93.348	103.96	104.64	85.811	90.415	105.33	99.639	109.45	100.92	92.83	104.57	100.34	95.183	99.945	105.69	96.586	101.67	106.58	107.35	100.23	106.95	98.956	106.06	96.668	97.289	101.8	97.769	97.588	97.39	97.476	100.77	93.579	93.958	103.88	93.739	100.08	99.061	107.06	96.83	101.82	99.866	108.6	104.1	99.253	99.026	101.62	105.08	90.064
114.22	103.17	104.31	103.37	104.82	103.48	104.42	107.32	108.84	101.92	104.06	103.73	105.2	107.06	103.05	113.25	109.91	107.6	108.23	103.39	107.46	107.5	106.78	108.3	101.54	104.53	107.87	111.35	104.25	105.93	103.16	106.47	103.35	107.93	109.86	108.63	100.58	102.4	111.24	104.57	112.23	103.12	108.45	105.1	104.66	115.83	112.29	102.3	100.09	114.06
94.534	106.96	98.948	103.4	95.815	104.5	105.37	100.4	109.19	105.84	99.399	103.28	102.65	98.614	103.83	102.69	98.553	96.694	105.38	107.49	97.95	111.67	101.81	107.53	98.752	100.81	107.95	102.92	102.63	121.57	110.73	106.19	108.85	109.84	104.46	105.35	104.02	104.58	105.82	99.718	94.952	104.24	104.77	100.64	113.25	103.32	106.74	97.196	106.08	102.98
99.231	111.48	107.78	104	108.48	106.9	103.73	107.57	107.38	113.59	103.88	108.55	100.09	104.67	108.78	100.03	111.12	108.46	103.84	98.52	100.9	113.64	103.12	106.3	109.92	109.88	107.82	101.9	109.07	101.94	112.06	100.68	104.32	111.68	103.38	103.57	112.97	105.54	107.74	109.6	100.87	102.2	103.56	113.18	111.2	100.7	111.67	104.12	106.87	102.21
91.575	101.53	102.29	96.412	108.66	101.74	105.46	93.183	90.889	97.911	102.87	95.449	103.13	100.27	101.62	114.9	94.034	95.659	106.9	101.27	95.532	94.546	102.87	100.29	110.16	99.177	99.657	100.81	103.72	103.74	105.31	98.99	103.46	100.97	96.257	97.485	102.73	99.528	106.44	96.625	104.58	107.94	102.87	103.01	98.066	104.46	105.59	98.052	101.94	104.54
103.32	102.66	100.86	102.59	94.797	108.46	99.6	98.26	103.91	106.18	92.78	102.47	100.13	94.487	106.33	98.937	100.83	95.139	99.231	97.964	96.57	97.036	91.024	103.81	100.62	91.842	89.954	104.6	100.12	94.596	103.4	93.757	107.82	93.331	100.54	96.708	106.62	107.66	101.07	93.278	94.698	88.485	90.647	95.165	101.44	98.503	93.706	105.64	104.28	103.31
103.06	105.26	104.77	111.06	107.52	105.89	109.58	98.555	100.76	111.73	102.71	108.77	105.67	101.08	109.3	101.39	107.5	104.81	103.87	97.42	102.94	105.47	109.31	97.16	104.81	106.01	94.463	110.69	100.57	109.18	104.54	100.09	106.2	106.42	105.95	103.27	106.29	111.85	106.91	103.03	100.53	100.45	107.2	111.34	107.53	118.16	114.28	111.01	104.7	107.35
99.709	110.33	92.932	104.62	107.74	91.323	96	101.48	106.08	104.35	96.795	100.79	91.359	101.01	97.448	92.869	98.495	100.93	97.9	102.31	100.52	95.883	92.558	96.914	100.79	95.938	97.411	101.94	93.909	91.934	100.97	93.121	100.98	102.81	98.838	100.48	98.042	100.24	102.14	98.152	107.23	105.55	103.02	97.357	103.02	105.75	103.42	99.453	98.325	97.504
109.06	109.69	104.51	106.72	102.71	105.28	112.07	97.082	98.692	101.15	110.87	107.52	112.21	98.349	109.37	101.01	112.66	103.04	115.09	98.024	104.34	104.23	103.04	113.46	111.59	110.32	101.97	96.511	105.55	106.5	106.01	103.87	110.88	109.58	102.54	105.66	113.29	106.47	102.37	104.22	112.75	112.41	105.66	114.15	105.96	106.96	102.16	110.03	106.17	108.97
116.48	111.5	121.97	120.52	117.19	117.79	115.35	111.35	114.53	116	121.78	116.6	110.34	124.56	120.97	116.8	113.23	113.8	126.41	112.6	123.81	109.29	118.1	125.69	116.4	112.79	113.45	113.76	124.06	117.04	113.46	117.77	116.37	117.32	121.29	122.34	120.65	111.55	126.71	119.29	119.93	114.59	128.01	118.27	120.42	121.06	113.22	118.99	125.03	125.97
114.49	108.61	109.3	113.11	109.59	112.39	101.67	110.63	108.28	106.95	110.37	113.96	103.63	114.99	106.79	111	109.94	105.61	121.8	114.73	109.78	114.96	110.63	117.72	116.71	111.82	107.12	108.76	115.56	103.94	112.13	113.16	110.31	108.86	105.81	112.07	115.46	110.19	115.34	122.98	109.21	113.64	104.76	103.5	113.8	110.01	116.05	116.35	113.89	103.11
103.44	105.28	118.86	117.62	112.74	117.42	124.47	116.85	110.1	110.32	110.5	111.09	108.57	110.5	113.99	110.95	105.44	115.22	118.94	114.3	111.07	115.57	106.9	111.87	114.83	100.61	118.76	115.34	109.98	109.53	115.81	112.01	102.64	117.61	117.13	113.57	113.86	99.582	107.43	104.21	112.97	117.74	100.86	108.36	113.99	108.18	114.4	111.05	116.83	112.29
114.49	106.31	104.88	105.12	105.85	108.51	102.78	108.13	103.83	99.898	99.23	100.73	105.79	116.57	109.45	107.68	109.86	103.31	104.63	98.012	103.57	118.49	101.5	112.88	102.76	105.01	102.51	109.59	100.17	109.81	103.37	107.42	104.92	109.25	102.42	103.49	107.95	104	102.96	104.06	99.638	103.59	108.51	103.67	107.56	110.85	96.706	107.71	109.68	96.556
115.15	103.78	102.43	99.553	112.76	115.82	105.89	105.37	104.82	97.081	112.99	110.45	111.11	104.65	113.64	105.5	113.15	106.38	107.85	108.31	108.47	111.62	109.88	109.48	108.27	98.698	99.105	109.16	95.611	104.88	108.78	101.8	109.72	111.23	108.93	99.412	102.94	103.7	109.59	102.25	112.89	114.2	109.8	99.823	98.506	107.69	106.47	107.42	111.87	98.096
99.438	107.09	107.11	106.46	102.23	107.39	95.614	103.04	102.88	102.01	108.03	109.07	94.706	107.5	100.8	115.92	99.565	101.66	101.32	98.13	100.71	103.98	104.05	105.28	99.42	108.53	103.82	103.48	103.52	99.85	107.99	100.23	109.48	98.48	105.94	104.44	110.42	101.57	100.19	114.16	110.32	100.74	102.85	112.66	106.77	103.35	106.66	102.19	104.36	105.35
103.01	116.7	103.57	108.09	100.23	104.31	111.55	100.38	112.47	101.78	107.08	106.17	114.68	100.21	100.65	104.42	111.93	113.18	98.49	106.85	107.35	107.42	99.597	109.84	103.25	109.82	99.223	97.823	106.6	109.75	102.44	104.24	103.24	108.8	103.05	106.18	111.09	104.46	115.21	105.95	103.32	101.2	101.42	111.95	110.13	104.48	98.621	106.4	106.69	109.5
110.51	111.23	102.05	118.88	117.15	113.94	111.42	114.68	102.55	113.07	112.31	111.92	120.49	108.52	109.92	120.22	103.32	109.59	113.93	100.26	108	109.94	114.79	121.99	110.87	112.73	114.61	117.85	112.29	110	108.14	119.93	114.43	110.2	122.89	120.24	111.9	108.37	101.46	115.29	104.4	111.51	110.7	127.03	103.46	110.11	112.72	113.16	107.01	114.32
102.7	101.55	117.23	110.05	109.4	108.75	119.28	117.13	106.3	116.91	108.89	108.56	110.38	113.12	111.42	108.42	110.26	119.67	117.57	108.9	116.4	112.12	113.25	112.51	116.19	115.99	112.26	109.08	108.25	104.7	111.58	115.38	107.92	117.37	109.67	115.05	105.54	117.74	108.42	113.02	116.49	109.56	107.53	121.44	109.56	115.26	109.47	113.58	115.75	112.42
100.45	92.615	98.516	102.22	96.518	107.13	102.02	92.348	92.441	108.49	99.374	96.331	103.32	90.708	96.107	100.38	108.92	104.22	103.65	96.678	99.325	99.713	100.4	103.31	101.12	90.413	93.608	107.25	100.83	97.429	105.13	96.866	100.85	112.67	99.142	96.493	101.38	99.326	93.723	97.783	96.576	102.95	99.258	99.669	102.85	104.36	86.686	98.656	90.341	102.78
107.28	98.167	98.247	102.27	93.475	101.59	105.81	108.08	102.5	103.02	101.19	104.26	100.34	87.063	102.91	98.884	97.17	101.23	108.62	103.33	107.42	102.41	104.92	85.061	106.46	102.63	103.47	98.621	107.91	89.454	102.24	96.809	94.259	102.76	102.93	101.29	94.078	92.166	105.47	103.42	105.49	94.964	93.591	100.8	105.28	107.27	98.301	98.18	104.19	104.65
107.1	111.02	96.251	105.57	93.904	108.91	100.45	94.945	105.24	111.16	113.14	98.085	100.23	101.75	101.53	108.39	103.29	116.61	107.68	109.48	111.55	98.019	106	108.15	102.97	95.997	108.67	115.2	104	113.32	105.45	101.33	109.92	105.9	107.05	115.03	108.14	106.77	99.445	116.01	109.57	106.61	108.47	102.37	107.53	99.911	103.37	105.23	101.37	105.89
98.848	94.562	106.68	95.419	103.46	101.19	100.84	98.109	101.41	100.07	99.625	95.049	95.67	99.622	104.83	98.756	99.978	100.74	100.89	90.165	94.508	98.21	103.53	97.418	100.43	96.98	99.737	110.95	101.44	96.98	98.308	101.31	107.9	101.12	106.15	100.71	96.012	101.36	101.08	98.088	93.145	98.029	101.67	103.61	93.273	99.7	97.583	100.65	94.805	96.479
114.78	111.62	111.89	106.41	108.27	115.87	118.93	116.39	114.56	115.79	112.69	115.66	112.14	114.62	120.29	116.68	109.55	105.74	105.61	114.46	118.57	124.48	99.716	112.43	117.37	109.47	125.33	109.39	117.47	108.51	109.63	118.89	114.12	116.34	116.2	110.62	105.24	118.66	111.92	118.02	107.83	110.92	105.57	116.57	112.87	108.86	119.84	116.88	113.55	114.65
110.82	102.8	105.78	118.99	105.99	102.74	105.41	105.25	114.15	105.25	105.66	116.47	106.06	108.6	108.77	107.64	102.6	110.72	104.98	117.67	110.88	114.87	104.15	101.72	113.44	109.9	104.54	103.04	105.62	96.539	113.16	113	101.89	106.62	108.01	104.08	110.98	112.1	107.78	109.26	106.69	104.41	105.73	106.28	114.11	109.65	105.38	101.56	115.77	97.255
98.869	101.02	98.959	105.03	107.06	96.58	91.168	100.05	101.41	102.45	94.96	102.95	100.49	97.386	106.32	106.68	94.696	100.96	102.15	97.057	103.02	103.89	97.219	106.25	94.254	104.61	97.678	94.317	93.29	102.6	100.21	98.854	96.898	111.14	99.408	96.932	103.06	90.509	98.229	97.937	107.08	105.6	93.574	95.461	104.99	98.31	103.23	101.76	101.23	101.41
106.98	110.61	116.14	109.25	99.341	108.36	109.45	105.85	107.8	112.69	117.45	111.62	111.27	115.2	116.12	117.45	112.71	112.13	108.62	112.84	100.63	104.26	106.94	115.38	106.06	117.4	109.18	108.87	107.56	117.85	105.15	114.54	110	109.96	106.28	116.69	103.95	112.91	107.71	114.48	106.92	119.86	114.12	110.51	105.44	106.47	113.67	110.27	116.62	121.48
103.93	104.97	112	103.74	98.403	110.46	104.25	104.35	102	111.2	106.7	98.676	108.16	106.09	111.28	109.24	104.9	112.68	116.38	108.44	99.528	104.82	107.11	106.87	97.987	96.627	99.574	99.694	105.77	108.63	103.24	113.92	108.02	108.46	93.424	106.47	105.68	105.97	101.78	102.88	105.19	109.41	103.97	99.77	111.41	113.23	105.78	107.26	105.93	106.23
108.32	107.98	106.62	113.22	104.29	109.11	105.74	107.37	103.42	100.37	108.26	106.95	112.08	101.49	96.353	104.15	103.37	110.67	104.8	101.2	108.5	95.997	99.441	106.33	105.34	103.2	108.01	106.31	112	100.83	99.037	103.53	103.48	104.05	104.32	106.57	101.54	104.31	99.097	106.99	105.21	107	99.705	100.65	106.88	114.28	109.37	105.76	109.17	102.03
113.98	108.95	117.82	113.39	112.44	106.71	111.15	114.14	107.79	108.71	118.85	107.56	113.48	114	116.33	111.34	116.33	108.32	115.73	112.73	112.05	114.58	113.37	116.23	118.34	116.83	112.13	117.63	115.67	110.65	109.92	115.13	115.09	110.09	108.76	112.73	104.43	106.56	106.45	108.12	108.37	114.35	116.93	105.11	108.9	112.73	111.85	105.61	115.25	107.48
106.55	99.078	104.02	106.08	102.94	96.963	104.78	103.61	111.32	110.73	99.562	104.09	111.06	96.243	106.44	95.615	103.51	93.996	102.88	96.038	107.31	110.99	108.65	103.9	95.886	106.98	102.93	103.91	105.71	107.2	106.52	105.64	109.01	108.25	115.87	104.7	105.73	103.35	103.03	104.19	105.92	101.69	102.75	106.65	102	105.26	101.85	95.408	109.38	108.08
110.68	110.7	99.113	101.05	101.17	102.75	103.65	101.13	105.86	102.55	99.79	98.281	96.54	111.83	107.29	106.83	99.421	109.87	101.24	97.314	109.23	105.05	107.13	102.55	108.42	104.11	108.69	109.03	101.15	96.753	107.13	105.44	105.68	100.42	104.48	98.661	108.26	100.49	98.057	100.5	109.39	100.58	94.752	109.87	96.381	106.06	109.12	108.35	100.1	112.85
106.68	106.95	103.97	103.49	100.78	107.21	106.82	97.27	113.37	105.51	112.29	106.78	111.48	102.97	107.43	103.25	111.67	100.18	106.11	105.12	107.48	110.72	111.95	102.24	104.41	100.09	116.01	109.97	110.29	110.91	110.85	112.99	97.259	99.004	102.53	109.71	108.15	113.66	101.54	109.14	105.18	110.61	103.91	102.63	114.58	110.72	109.45	104.93	101.05	109.2
111.83	122.05	120.52	107.82	105.93	102.72	102.69	109.77	109.6	118.89	115.6	112.44	108.91	109.01	119.37	115.7	105.19	120.64	110.47	113.15	109.09	112.03	104.93	105.48	110.44	114.52	103.73	109.35	110.67	112.72	113.77	109.5	108.85	113.46	112.61	108.08	100.19	102.68	110.23	102.58	114.92	113.87	107.94	107.88	111.49	108.09	112.86	111.45	114.58	113.93
111.2	107.4	105.66	107.48	103.84	104.88	102.04	110.57	110.88	111.86	110.4	105.14	106.38	94.629	105.11	107.57	113.42	105.22	108.63	113.63	109.66	99.845	108.7	105.35	104.57	101.82	100.5	112.82	105.7	114.5	104.16	115.35	105.63	112.71	112.75	99.975	105.74	109.59	114.52	98.522	96.16	108.96	107.2	109.22	111.71	107.2	103.24	104.1	103.56	106.95
114.44	124.05	110.48	110.06	110.86	114.2	107.56	108.19	105.23	105.72	110.89	114.48	113.58	101.86	115.42	114.7	105.42	117.63	114.62	108.77	113.46	114.32	111.45	105.64	103.05	109.97	109.25	114.51	109.74	108.36	116.6	115.81	114.04	119.49	119.69	117.03	114.93	104.1	110.66	110.04	116.34	119.21	113.91	116.47	120.03	110.83	114.29	117.64	106.6	107.9
103.35	103.11	93.49	106.16	103.49	110.81	103.36	114.09	106.9	114.41	105.03	103.52	97.915	110.72	107.63	108.72	108.46	101.11	104.13	102.24	111.43	105.27	107.52	97.714	94.702	99.751	101.77	103.01	102.71	100.02	95.389	108.15	97.253	103.52	116.49	105.94	102.35	105.36	102.09	97.947	102.2	90.655	113.65	110.71	111.34	101.78	107.78	100.48	108.94	108.71
114.05	99.775	106.47	106.73	112.45	95.003	93.529	105.37	104.22	103.65	107.69	110.55	93.203	109.14	107.67	106.18	110.89	106.67	110.96	96.1	107.08	98.035	106.59	99.888	107.52	101.22	101.79	109.74	102.56	110.53	113.89	101.65	98.871	105.02	109.81	106.44	101.52	114.47	105.04	93.545	90.17	109.99	105.86	101.86	100.48	107.16	102.5	108.11	107.18	108.73
114.75	123.1	116.49	117.27	103.57	109.9	106.98	113.7	113.26	113.01	113.24	112.43	105.87	108.42	110.63	106.58	106.7	112.04	117.17	114.99	106.49	111.1	112.91	108.6	111.57	107.18	111.32	110.7	112.44	113.38	104.28	103.93	117.65	111.31	108.12	113.77	104	115.63	107.66	108.53	109.12	109.41	111.89	102.08	117	115.03	114.73	119.15	108.87	111.42
113.6	114.83	110.55	108.66	110.99	103.38	105.07	101.88	101.9	114.82	110.06	108.02	118.15	106.51	113.23	115.88	114.82	107.2	108.98	102.96	106.05	113.01	106.67	115.38	104.92	102.69	107.06	107.8	108.39	111.6	118.13	109.28	111.4	114.7	114.74	105.91	109.73	110.47	103.78	120	109.35	116.88	113.42	109.14	112.49	114.36	102.52	103.04	113.72	103.19
115.11	110.13	117.46	115.29	109.93	110.31	112.5	107.72	117.84	118.92	103.66	117.8	116.17	112.35	107.98	107.14	110.51	108.72	102.99	111.62	112.38	110.21	115.93	118.21	104.48	108.94	101.97	105.66	107.35	110.77	111.18	107.02	100.43	102.67	111.66	112.63	113.93	110.09	115.97	112.3	115.11	111.29	117.16	113.02	112.39	106.2	115.93	112.96	113.91	107.91
105.61	102.05	101.66	103.41	97.303	105.36	107.97	110.83	101.57	102.11	98.971	97.192	106.79	94.611	104.13	108.57	101.36	101.11	98.735	101.25	98.312	102.84	94.25	103.3	96.81	94.562	98.552	101.72	101.04	97.103	96.666	97.38	92.608	99.287	108.2	100.7	93.763	92.957	92.425	105.89	98.541	103.64	100.14	97.96	97.807	99.893	102.71	94.655	98.377	99.01
106.53	113.11	110.71	109.37	116.24	113.29	123.33	109.04	102.07	109.43	114.9	113.44	117.03	125.06	105.83	116.55	113.76	117.71	109.09	115.13	110.93	117.46	115.18	110.14	108.93	115	109.14	107.38	104.59	118.22	113.85	111.9	112.87	115.04	112.25	102.66	113.58	111.68	109.47	111.12	113.43	105.75	114.39	107.9	109.52	113.61	107.01	112.53	103.62	107.36
106.71	110.19	99.989	101.78	106.43	106.15	103.92	105.11	100.78	107.72	92.049	112.68	107.53	97.795	105.41	102.89	107.13	107.28	110.14	111.67	103.65	99.747	109.53	111.3	101.41	103.96	105.96	104.51	112.37	105.66	109.56	107.28	111.72	110.26	103.46	102.49	106.81	107.64	105.64	103.87	102.67	110.28	96.66	115.04	98.629	114.28	106.18	107.11	95.462	110.18
101.18	101.92	94.39	93.252	91.758	102.38	105.47	105.13	103.35	101.8	99.534	92.18	98.095	104.46	106.39	101.98	105.94	93.418	101.61	98.587	97.533	95.249	96.931	95.687	96.113	110.39	97.851	99.93	101.35	109.9	100.28	102.91	102.55	102.98	91.695	106.52	88.946	101.86	104.6	96.898	110.18	103.47	111.19	98.405	102.24	105.67	103.7	95.097	100.24	102.23
111	108.57	111.03	110.24	112.1	110.51	115.99	112.1	107.77	112.13	111.42	108.73	113	118.58	106.83	112.72	105.79	113.52	105.02	108.82	114.12	112.43	114.45	114.23	105.57	110.98	112.76	102.08	113.46	100.83	116.3	116.93	100.83	107.97	108.76	108.23	116.77	109.77	110.75	111.4	105.95	107.81	111.08	116.97	112.71	111.81	114.97	100.19	109.47	108.11
106.3	105.97	107.02	113	96.34	104.05	102.63	107.46	108.06	112.15	101.07	96.65	105.66	101.14	106.33	100.81	101.53	104.11	95.879	107.4	109.59	110.39	105.54	98.09	101.07	107.41	109	94.081	102.02	107.65	102.35	104.96	107.65	104.25	104.43	99.71	98.482	108.38	101.03	104.61	109.93	104.27	102.77	107.62	105.16	101.61	109.83	104.79	107.34	104.63
98.617	115.61	105.81	106.67	107.49	112.21	100.47	105.15	105.7	106.17	106.69	98.781	101.49	104.47	100.89	108.28	106.51	110.2	106	103.75	99.625	110.47	94.872	113.3	108.94	111.5	104.06	104.97	105.67	104.33	110.28	104.11	103.25	111.2	102.54	113.04	100.68	103.78	106.38	106.03	104.33	104.33	101.96	101.55	114.32	109.17	112.21	104.33	106.63	106.16
102.85	108.97	103.93	107.53	111.33	102.08	108.1	101.21	97.43	103.39	102.38	103.58	105.06	99.776	108.56	112.39	112.59	105.63	102.74	99.134	111.86	115	106.15	107.94	97.43	104.94	103.67	105.29	107.82	107.33	105.41	101.75	105.61	101.75	114.9	104.09	111.9	107.35	105.19	106.7	108.78	110.97	109.71	111.49	111.78	114.56	107.13	101.99	103.49	100.7
105.77	102.42	92.4	97.984	97.443	96.91	101.27	105.89	102.66	91.53	104.33	95.448	102.09	99.808	94.829	97.101	98.9	102.55	96.224	94.057	95.059	89.42	100.87	103.12	92.459	101.01	108.47	91.099	109.42	94.52	97.721	105.49	99.66	95.319	105.76	98.104	98.093	111.34	96.502	103.81	100.24	95.223	103.29	107.28	105.78	105.63	101.18	95.106	96.606	96.466
109.29	108.67	110.76	96.043	111.17	116.43	116.77	101.58	114.14	98.933	108.65	110.18	109.01	116.39	109.46	115.08	110.39	114.24	108.59	108.39	110.84	113.34	109.93	101.03	104.92	107.93	106.63	106.9	100.31	105.31	113.5	107.97	117.9	111.1	110.55	107.54	113.2	106.94	121.53	106.17	108.85	107.36	109.18	109.09	108.41	114.06	109.91	115.97	114.15	113.53
107.28	101.94	107.45	101.71	96.333	106.36	111.1	105.03	102.24	119.17	111.39	105.75	109.23	109.08	102.57	102.91	100.81	106.64	101.23	109.64	106.8	92.755	103.91	100.91	108.52	108.05	115	109.51	103.72	104.4	108.98	110.8	108.2	102.75	94.484	102.4	103.8	107.43	112.26	93.078	99.987	101.08	107.15	99.514	104.12	98.773	102.88	103.65	103.58	108.64
114.38	109.01	118.85	114.23	112.54	109.16	108.52	117.93	117.12	113.4	116.01	114.13	103.54	109.89	107.56	113.91	123.93	111.77	106.87	106.01	112.85	105.32	109.6	104.17	109.5	117.03	123.87	114.43	114.08	110.09	120.72	115.01	111.49	107.57	112.68	108.22	112.69	115.53	117.64	110.68	114.88	107.13	113.76	114.48	111.24	111.67	109.25	118.43	117.09	105.94
103.42	111.35	100.22	105.11	101.57	112.14	105.38	106.39	103.78	107.55	106.28	112.7	120.66	99.412	112.48	103.29	109.39	92.819	107.69	102.42	107.28	107.66	107.56	107.34	111.51	103.42	115.4	109.32	103.29	107.14	100.81	101.59	101.35	103.64	113.73	107.83	104.19	104.72	108.02	112.91	111.58	109.85	102.39	103.45	107.64	104.17	109.85	111.38	102.63	110.05
102.88	104.09	104.59	106.76	116.28	114.35	104.81	93.724	102.37	104.75	101.7	100.67	103.46	100.54	112.48	103.56	103.5	105.05	109.32	109.22	112.64	108.41	104.59	110.75	103.13	108.91	113.01	103.1	109.97	105.54	111.13	108.56	109.74	97.937	114.51	104.71	99.594	99.723	109.95	101.63	111.1	108.17	110.66	102.97	113.78	106.68	109.9	111.03	103.99	111.7
119.4	110.21	109.76	110.61	101.07	109.52	107.63	104.79	116.76	112.36	116.02	111.55	114.32	106.08	112.04	109.61	113.53	114.09	110.72	106.95	112.75	110.81	102.83	109.08	102.37	108.55	117.53	107.58	108.14	109.36	107.97	102.95	105.21	106.04	110.68	118.12	104.23	108.09	113.44	108.15	105.67	110.19	117.89	118.82	116.27	107.72	110.04	101.41	112.21	110.94
104.25	103.78	97.613	102.85	95.693	102.04	104.55	96.694	97.692	107.29	96.969	100.4	102.49	98.154	91.086	92.057	103.48	112.67	108.71	98.904	94.312	101.36	101.29	100.87	101.15	97.396	99.92	104.2	106.35	99.551	107.25	104.55	104.41	96.335	103.27	96.911	103.23	105.62	100.47	91.139	96.308	101.25	105.03	103.23	104.94	98.845	100.88	95.248	100.21	97.432
107.28	106.81	103.27	100.06	103.61	97.745	116.36	103.17	102.82	114.28	104.3	111.7	109.1	105.94	110.34	104.59	112.1	98.332	107.21	109.43	108.13	103.12	115.78	102.32	114.53	107.01	109.64	94.017	114.46	107.38	102	100.3	114.64	98.512	105.97	100.66	105.06	99.141	102.26	108.51	106.05	101.8	106.89	101.5	106.64	101.72	102.39	104.62	91.416	113.87
106.46	112.25	111.75	107.09	110.93	99.087	102.68	107.5	107.45	118.08	106.72	115.48	98.831	105.19	102.6	115.38	114.62	119.49	110.86	114.04	111.83	106.39	115.3	108.07	117.56	114.36	109.04	113.27	105.29	118.62	111.78	106.93	112.95	112.73	116.55	108.09	104.22	120.69	119.44	115.31	120.54	115.44	112.97	120.64	101.65	104.64	107.71	122.76	113.54	120.93
117.56	117.83	110.29	113.56	109.47	109.27	116.26	109.44	105.79	110.59	112.4	116.17	113.53	107.58	112.64	114.87	107.83	110.54	111.62	113.08	110.48	115.08	106.97	101.5	114.51	110.08	115.11	105.27	118.57	116.09	120.7	105.49	116.38	106.37	109.35	107.06	116.25	110.15	115.13	113.92	111.37	106.06	108.94	118.11	106.28	111.08	109.6	115.04	111.42	118.35
101.63	108.6	103.58	106.39	107.27	106.32	99.574	112.47	100.5	101.97	109.75	99.787	100.96	100.34	105.75	99.003	99.922	100.44	110.4	96.59	106.58	110.97	112.8	99.234	111.26	108.8	108.82	111.65	101.79	106.02	114.32	111.04	100.5	101.8	108.84	99.138	113.29	100.73	114.74	111.04	104.81	113	103.66	107.06	110.82	95.683	102.35	101.91	115.22	106.57
103.43	103.75	104.8	94.61	96.266	99.789	107.57	104.72	104.86	109.06	107.26	96.52	97.47	99.103	102.54	97.564	96.259	105.76	93.47	106.44	100.55	100.41	99.714	97.406	103.98	98.988	104.45	112.02	100.3	102.97	104.79	103.33	97.716	105.37	94.478	108.78	98.966	94.968	90.347	106.55	97.767	99.683	108.33	93.566	95.537	94.966	95.148	97.643	100.42	97.377
95.476	96.433	103.82	97.861	101.12	95.501	94.736	99.581	89.901	93.136	91.091	100.95	106.57	98.862	96.059	102.99	102.86	104.32	93.385	106	95.111	96.9	101.36	94.811	100.41	103.15	104.93	98.057	96.097	105.35	100.58	93.182	107.14	95.506	99.793	107.59	98.112	98.885	107.57	92.873	105.95	97.579	100.96	89.885	104.64	95.403	92.221	108.63	101.78	90.213
110.75	111.2	109.08	121.78	105.78	103.72	111.58	106.52	110.52	111.98	113.41	116.43	120.23	109.23	95.686	106.96	111.72	120.93	113.09	105.33	115.56	115.03	107.12	111.08	109.45	106.81	115.01	112.79	111.73	114.37	110.88	110.35	101.23	110.8	114.22	106.62	111.31	113.92	113.11	121.23	106.4	108.41	104.84	110.56	118.06	107.03	105.89	105.88	108.31	106.24
105.33	97.229	97.72	102.57	105.03	102.67	107.15	98.517	116.74	106.87	101.8	99.469	92.927	109.81	101.05	99.174	108.84	111.99	104.99	103.14	102.83	102.82	106.33	106.41	102.68	101.92	107.6	114.08	101.35	104.02	103.03	102.77	106.43	101.05	108.91	107.97	111.99	106.89	112.84	100.3	109	106.32	94.327	103.26	105	100.61	106.4	110.02	109.37	103.23
104.3	121.03	112.11	102.37	107.64	114.99	120.75	108.69	114.9	111.99	109.4	111.84	112.21	107.07	111.81	118.26	107.98	119.27	105.36	100.75	110.16	113.75	118.18	106.26	111.07	108.05	116.72	111.01	108.66	112.16	117.28	110.14	109.1	111.99	102.3	109.71	106.95	106.8	117.05	111.62	114.82	111.73	114.74	104	114.49	109.73	107.59	115.32	112.79	107.18
96.357	101.68	97.991	99.098	104.79	98.076	105.15	98.708	106.41	98.37	104.82	103.8	92.03	104.98	94.976	97.71	102.73	101.56	98.111	100.28	102.9	110.31	94.003	103.45	101.19	112.24	104.87	102.84	99.026	101.33	101.8	101.22	99.044	90.977	91.747	98.496	95.918	110.25	104.32	104.32	102.2	97.78	101.04	106.35	93.155	100.07	97.227	93.117	96.214	102.11
102.93	107.33	109.99	99.117	109.77	105.41	108.91	107.4	113.53	103.84	114.2	103.68	101.57	116.17	107.55	107.53	110.27	106.17	101.85	101.5	113.63	111.75	106.31	104.15	103.53	103.13	97.398	103.47	112.31	104.08	105.38	109.28	97.892	106.21	93.078	94.172	108.13	104.26	101.25	111.32	108.36	105.54	104	106.3	107.72	103.47	107.46	103.58	104.35	106.74
111.05	105.34	104.06	104.54	100.46	103.53	98.669	105.14	104.93	100.58	102.75	99.524	105.96	93.335	105.73	97.239	95.799	104.67	105.1	105.14	96.474	103.34	92.714	99.619	103.57	103.63	113.2	100.54	105.82	107.89	93.244	115.94	104.71	106.75	114.84	101.11	103.51	100.39	99.017	101.95	101.84	103.94	102.99	95.773	97.802	101.43	104.61	91.171	104.15	105.88
102.33	115.93	100.88	106.53	102.79	100.97	105.86	108.38	103.74	106.27	100.93	107.37	103.64	91.536	98.339	108.92	103.74	104.89	106.02	108.77	104.4	96.419	107.2	99.632	100.86	104.44	104.1	114.06	106	105.21	106.14	104.3	105.08	109.26	107.76	106.47	98.329	107.05	110.58	113.54	103.96	102.49	106.08	112.07	112.68	106.38	101.44	100.73	107.11	112.28
100.89	98.195	103.24	100.42	103.09	98.615	101.37	107.38	99.632	95.359	92.712	103.92	103.88	101.25	98.509	94.714	109.19	91.986	105.09	101.57	108.04	100.77	93.125	102.54	97.213	100.93	105.66	97.859	98.423	92.966	94.212	99.326	101.47	104.1	99.125	99.484	100.92	106.55	100.2	97.323	105.47	105.92	104.27	98.107	91.641	101.71	103.12	100.16	103.14	96.687
106.24	104.32	96.106	100.44	92.462	99.625	109.14	100.28	96.835	110.86	103.04	93.126	100.91	104.13	100.21	105.84	93.358	105.89	99.218	98.917	96.715	98.142	107.31	97.432	100.69	104.17	101.7	100.32	100.74	89.758	91.608	88.77	96.95	111.77	98.135	104.56	101.09	103.75	109.66	106.88	110.04	98.92	100.21	99.483	100.41	96.014	95.208	95.332	100.32	98.314
108.93	110.75	110.42	115.13	111.51	100.39	107.29	115.73	113.04	112.28	111.3	112.46	109.75	111.17	116.61	100.96	112.73	111.2	107.82	111.73	105.24	109.93	100.14	111.36	109.53	98.623	111.23	118.04	98.935	107.67	111.93	99.217	107.48	106.51	112.02	101.45	112.16	111.97	106.3	108.88	105.64	108.61	112.7	110.08	110.66	106.69	109.14	107.95	112.38	107.24
103.46	104.82	110.41	113.48	105.53	106.5	114.99	115.22	107.97	100.72	117.41	114.14	106.59	105.27	109.76	107.81	109.27	107.98	109.03	103.35	108.91	109.55	105.64	110.69	112.24	95.935	96.347	110.43	102.93	108.65	108.89	103.79	109.33	105.34	112.7	110.54	109.54	108.35	99.746	109.69	114.87	112.61	110.52	114.6	110.79	108.19	107.7	108.46	114.9	115.25
104.63	113.76	105.89	105.23	103.53	103.37	111.68	108.61	105.69	98.662	105.77	103.26	107.37	102.93	103.74	109.52	105.1	110.8	107.05	109.34	105.83	107.13	99.715	112.78	108.07	113.66	112.56	102.58	111.24	100.81	102.85	117.55	112.62	104.73	106.88	98.759	101.79	114.09	105.86	106.66	105.98	105.33	98.378	104.96	95.142	112.29	102.96	106	107.13	99.989
107.12	102.79	114.9	108.21	103.57	102.85	98.547	104.82	112.18	106.25	105.32	102.15	112.35	102.33	109.1	99.045	106.39	98.337	109.74	112.94	104.59	108.78	104.36	108.26	117.04	107.58	105.18	105.62	102.86	112.31	105.2	98.389	106.45	104.72	102.56	102.51	102.41	101.09	111.26	112.12	116.06	107.59	106.39	102.33	105.67	106.61	101.92	98.948	112.01	108.15
103.9	99.516	108.68	105.1	96.592	104.38	97.096	103.52	110.43	103.49	94.053	114.38	105.11	104.31	107.65	106.41	95.736	103.24	112.15	109.85	106.18	107.49	102.88	109.56	103.68	103.22	113.08	109	104.88	111.4	102.43	111.71	109.38	113.81	103.01	103.08	101.64	112.34	105.97	104.3	101.99	102.65	102.19	110.21	106.85	106.86	105.14	104.83	102.65	107.99
95.919	102.82	106.37	100.35	98.434	110.77	95.952	107.58	108.98	103.62	110.3	108.8	100.11	99.062	102.86	108.88	105.28	102.54	97.636	104.1	95.835	101.68	112.13	104.19	99.727	110.09	105.94	101.34	102.24	95.905	93.929	99.699	99.923	117.52	106.88	99.369	104.71	108.28	107.95	100.67	106.28	104.81	103.46	104.73	105.85	98.792	105.68	105.32	108.25	106.29
102.26	101.27	108.47	109.83	112.8	104.43	108.73	109.54	104.68	99.159	116.89	100.2	104.33	107.1	98.691	107.01	98.642	104.56	109.52	105.19	99.757	107.66	111.33	110.56	104.15	113.8	104.15	108.91	108.08	104.45	107.23	107.33	104.81	118.59	102.48	113.46	105.59	107.02	108.74	101.56	98.82	105.95	103.9	116.94	93.364	107.3	99.036	107.52	120.21	102.2
101.53	110.93	108.27	101.57	111.35	103.03	103.09	103.15	103.64	109.53	98.886	105.71	100.97	102.63	103.09	99.36	105.79	103.14	101.66	108.25	114.05	99.3	108.47	96.585	92.452	102.43	105.49	105.11	110.27	109.31	101.71	102.3	102.8	112.47	95.695	107.03	94.961	117.29	105.02	107.3	97.952	104.29	108.34	98.856	110.43	103.22	107.85	105.29	100.3	104.36
113.51	122.66	115.33	108.54	111.11	108.45	105.97	107.82	114.76	108.38	109.39	113.36	114.43	115.14	105.58	106.4	111.26	114.66	111.84	114.7	114.54	109.94	109.29	115.92	120.75	111.97	109.27	104.59	104.99	112.69	105.86	112.57	108.97	117.87	110.3	112.71	101.32	105.6	109.94	112.49	111.13	113.02	103.06	115.05	107.92	115.28	111.27	107.66	118.38	109.09
103.27	110.14	121.73	112.95	111.29	106.46	112.67	117.68	110.45	113.57	110.65	117.39	109.83	118.59	114.63	102.6	120.58	109.94	113.34	113.83	117.24	106.5	112.39	120.76	104.77	102.63	112.28	113.39	108.74	115.1	114.83	112.73	112.63	110.39	107.4	110.57	106.8	110.11	111.99	110.48	108.23	112.02	109.06	107.14	114.42	115.32	115.6	105.29	109.74	117.3
106.79	96.317	103.53	99.56	109.27	107.94	112.55	110.24	99.356	104.86	101.22	106.31	104.23	110.64	97.349	109.57	113.3	110.46	97.793	100.82	107.48	106.65	104.24	101.96	99.9	102.18	109.71	103.59	101.82	110.41	96.469	100.47	105.23	106.74	109.27	105.62	102.76	103.45	107.15	100.3	106.92	110.47	100.74	99.715	106.29	101.35	101.81	114.65	104.54	105.3
107.72	104.31	108.11	97.561	103.26	108.21	102.23	103.16	103.06	109.46	104.4	106.43	108.38	113.15	99.693	97.32	105.72	103.89	103.74	96.25	113.6	92.487	111.19	105.79	100.96	98.27	104.2	110.67	108.85	106.86	103.58	105.02	109.92	100.78	109.87	104.6	100.76	107.17	99.331	99.771	98.252	113	99.039	106.33	106.73	103.66	99.451	100.3	107.65	111.31
109.07	112.15	104.8	116.54	114.77	109.91	103.57	97.195	103.68	112.66	107.24	106.34	102.64	101.58	107.9	111.5	101.74	104.41	95.71	103.36	108.96	111.37	101.96	104.72	104.4	103.98	105.44	97.555	107.1	109.66	104.7	98.229	116.47	95.782	110.72	103.23	101.83	103.25	97.443	112.19	107.66	105.9	103.83	102.32	105.02	110.15	105.47	108.89	102.79	102.41
117.85	112.56	126.15	110.21	126.24	124.47	120.47	113.2	118.64	115.26	118.23	116.29	117.51	117.44	116.91	110.72	104.48	111.64	112.23	115.03	111.62	118.18	118.34	117.34	127.17	121.33	116.86	116.4	106.11	110.26	116.65	115.59	119.26	119.16	119.83	116.28	118.34	114.11	108.55	116.43	116.27	107.96	121.38	118.92	112.74	121.97	116.78	119.44	112.87	110.44
118.42	110.99	116.04	118.2	109.03	104.36	111.86	113.96	114.96	111.54	105.47	115.37	112.36	110.01	120.38	109.29	107.57	110.79	114.82	115.98	116.25	108.52	105.27	115.45	110.22	112.18	116.01	109.6	113.66	117.12	119.68	115.47	107.5	113.8	106.82	113.6	118.08	113.41	121.47	104.81	104.48	109.49	116.52	110.77	111.38	117.68	110.43	115.84	103.39	118.7
113.42	114.31	113.69	105.24	114.46	118.43	101.13	114.69	109.26	100.99	105.11	109.89	109.47	110.65	114.47	111.98	111.56	105.25	106.77	109.06	106.54	110.92	100.45	105.68	109.2	109.94	115.09	115.21	120.18	120.43	118.91	113.77	113.65	113.35	116.76	112.25	112.69	110.23	109.81	112.76	116.29	110.08	115.27	104.01	115.59	115.68	119.58	110.94	113.96	110.89
113.88	112.15	112.39	114.57	112.46	115.67	110.37	113.55	102.62	109.6	108.88	112.24	111.18	108.89	107.14	115.89	115.42	102.29	107.47	116.56	114.5	111.23	113.76	112.9	115.34	111.57	107.11	105.95	109.71	103.57	117.97	107.95	108.84	109.83	123.7	106.81	109.82	119.79	110.85	106.74	113.09	109.77	117.85	109.78	105.46	102.59	110.87	111.19	111.87	107.94
104.01	107.71	109.76	103.45	111.4	104.21	110.5	112.68	101.52	97.059	105.8	109.16	109.7	102.79	107.03	98.55	105.54	107.18	106.91	104.68	103.58	98.031	98.518	108	103.03	110.88	102.27	102.54	102.55	111.34	113.74	98.83	103.48	105.83	104.89	104.79	103.72	109.41	104.53	104.67	110.28	106.25	101.28	100.94	111.2	105.69	109.64	107.02	105.99	112.15
109.81	123.32	108.93	109.98	117.08	116.09	101.56	106.31	109.66	115.61	117.59	111.87	116.51	116.7	116.08	119.59	109.35	112.77	113.41	108.09	112.91	105.48	108.03	108.86	105.35	114.65	116.76	114.37	118.33	119.9	115.08	113.76	118.46	111.28	108.43	114.82	112.87	114.97	120.7	114.1	116.61	110.64	116.41	115.85	108.79	113.33	106.05	108.41	109.5	101.93
105.05	124.24	103.74	105.89	110.28	104.2	107.1	108.37	97.616	113.2	99.955	110.76	103.84	107.54	105.82	102.1	110.24	105.29	103.11	110.38	101.33	108.83	105.32	108.53	98.381	114.24	102.94	102.9	105.9	106.71	105.14	95.569	114.7	103.94	107.82	99.927	108.31	104.19	102.25	106.55	112.21	106.86	105.98	105.96	111.44	114.04	99.216	102.48	111.76	110.84
103.93	111.9	110.74	99.122	96.583	100.47	110.54	105.58	105.38	105.48	97.674	101.52	103.21	96.127	100.62	103.81	108.34	100.94	105.2	109.85	97.527	109.18	107.24	99.439	107.64	113.91	100.38	102.84	105.29	102.17	102.21	108.3	99.362	102.33	96.864	106.51	107.75	96.85	105.81	107.66	101.95	95.291	108.31	99.228	108.82	98.971	97.354	104.55	116.52	103.72
113.06	113	109.48	113.6	113.89	110.64	108.3	106.52	111.8	105.04	107.04	110.93	119.36	103.13	109.17	113.83	113.16	117.23	111.04	104.03	111.69	113.92	112.26	109.23	113.07	110.82	109.63	108.81	106.9	119.84	109.91	116.53	113.89	115.55	115.93	116.18	105.23	109.11	111.85	119.26	119.59	108.44	106.49	118.33	118.01	107.62	106.97	115.35	108.61	105.57
108.07	111.06	107.99	106.01	99.658	110.81	113.9	104.45	112.31	114.03	116.47	105.97	114.93	109.41	114.43	106.33	115.34	115.66	116.08	109.96	105.19	111.68	117.47	109.44	111.43	107.09	114.69	112.8	118.7	106.9	111.08	111.69	116.7	109.02	110.2	117.55	106.53	113.05	110.09	102.11	109.31	111.71	115.78	108.51	111.51	106.75	111.82	112.55	99.113	116.95
112.18	112.45	102.83	115.62	113.67	105.28	108.76	114.14	101.75	112.21	113.93	101.92	118.2	115.98	118.06	108.24	110.6	108.81	111.45	106.6	110.7	113.08	107.27	107.39	119.81	105.18	107.61	109.18	111.79	114.94	113.34	110.66	104.26	110.71	113.42	116.31	112.47	121.49	111.12	112.27	109.4	119.55	110.51	114.48	119.26	116.48	111.6	107.24	106.06	100.09
102.31	109.75	107.37	107.69	101.33	100	107.61	99.927	109.58	101.55	114.56	93.34	96.741	100.11	104.62	98.998	109.68	107.3	109.01	106.95	109.81	111.32	108.2	96.402	102.48	107.21	101.32	113.22	104.21	107.3	110.49	98.4	116.67	110.83	100.9	104.04	108.62	110.81	97.033	107.09	112.7	96.509	107.96	104.71	108.54	99.874	111.29	101.8	112.63	103.16
113.53	109.29	109.26	103.21	104.59	107.42	109.11	104.3	105.12	103.58	106.35	116.28	115.63	102.62	106.98	111.54	111.96	102.28	103.81	105.2	117.5	106.99	116.03	104.65	111.72	115.91	126.41	110.88	106.49	109.88	98.661	104.95	113.64	119.6	113.79	112.59	114.19	101.77	111.42	107.24	103.06	109.11	116.41	105.39	108.58	114.12	100.64	110.49	111.14	110.71
106.87	107.71	109.72	101.54	94.592	101.7	105.23	102.05	107.84	102.28	110.81	106.2	112.09	102.52	107.3	109.18	106.41	107.78	101.66	106.7	109.37	101.85	102.3	119.03	110.77	104.4	110.47	106.26	105.79	112.15	108.05	110.41	104.6	113.11	97.227	103.78	101.66	103.02	106.15	104.4	105.19	104.22	104.97	113.1	105.06	110.71	107.55	103.03	109.98	109.96
108.04	112.57	106.56	100.82	102.42	104.15	105.53	101.78	110	111.37	104.36	104.97	98.438	107.5	104	104.42	107.84	106.34	109.82	101.68	108.69	103.18	108.67	108.55	94.079	109.28	107.08	107.11	109.04	104.3	104.93	99.955	105.15	107.08	110.03	101.5	117.27	106.83	103.2	106.82	98.379	113.23	102.06	112.27	105.19	108.17	107.87	106.03	101.88	108.77
107.19	114.86	104.65	113.44	101.11	104.08	111.32	99.571	103.66	109.25	106.49	102.09	115.46	104.18	105.39	107.75	111.18	103	101.11	106.07	108.26	100.34	104.46	111.07	102.55	110.41	106.34	105.27	108.57	107.15	106.56	105.98	104.77	109.27	103.09	107.57	102.39	109.31	107.26	104.6	107.97	102.6	93.399	114.89	111.58	103.84	101.52	111.96	105.78	107
106.56	109.17	102.03	106.53	102.42	109.21	103.45	105.54	108.71	110.63	108	112.88	109.14	103.86	108.59	102.06	101.91	102.53	111.15	104.77	103.88	107.77	110.18	100.47	103.05	104.25	107.21	107.26	111.62	104.27	112.28	101.92	103.58	105.62	105.48	103.48	111.92	110.17	107.77	113.28	109.33	97.703	105.64	107.33	109.46	106.21	112.69	111.52	111.59	100.68
99.541	106.34	102.93	113.63	107.5	105.97	112.58	109.78	104.96	101.32	114.57	103.15	102.49	107.34	102.08	103.48	101.58	110.94	108.5	100.41	116.98	111.84	108.69	109.59	104.63	102.79	110.39	107.84	96.112	99.097	104.24	112.31	110.72	106.69	110	105.62	110.34	98.469	109.11	105.95	107.01	109.52	109.77	106	105.45	108.39	105.52	106.72	108.06	97.891
109.04	104.65	99.6	107.43	108.59	102.59	104.64	101.28	103.57	103.23	104.23	104.08	114.76	99.425	109.79	111.63	100.31	108.46	106.23	107.08	95.079	103.57	108.06	100.37	100.96	109.84	111.52	114.13	100.21	103.79	103.13	108.94	97.308	111.2	101.31	100.11	103.85	95.499	98.338	105.22	106.64	97.825	101.14	102.58	107	111.86	103.2	109.5	108.79	95.343
111.34	110.5	119.46	112.87	110.81	104.4	108.86	108.44	114.96	115.34	109.68	116.46	115.59	102.33	104.32	124.53	113.27	103.13	108.66	117.64	106.33	115.48	115.92	107.65	121.18	106.91	106.05	113.25	116.17	115.88	113.66	106.89	110.73	118.92	108.25	115.25	109.96	116.85	119.64	118.29	108.97	116.11	107.17	106.1	106.45	118.7	110.33	111.37	106.08	110.73
110.57	111.88	108.25	107.07	101.3	103.34	107.75	108.37	108.6	101.29	114.51	106.68	105.69	104.5	99.409	103.72	103.16	102.2	102.99	107.31	105.14	103.4	101.64	106.31	105.81	106.41	106.71	98.47	112.03	102.56	108.97	96.15	109.16	99.802	101.4	103.76	121.6	99.469	112.36	106.8	98.726	104.41	97.141	111.29	108.51	100.48	108.52	111.67	101.74	109.16
103.05	100.3	100.03	100.65	110.41	102.13	87.444	101.21	101.21	99.676	95.039	104.13	104.28	97.17	100.51	104.1	95.928	102.34	93.775	103.58	94.625	106.07	92.66	96.605	107.47	105.8	99.093	107.61	101.9	99.042	90.45	104.94	106.74	101.19	105.04	102.03	96.981	103.67	102.57	103.08	102.37	100.2	93.23	96.452	91.928	91.941	102.59	102.43	106.78	96.815
115.25	110.09	105.96	111.85	105.21	105.03	100.01	105.46	108.39	110.32	113.07	111.12	105.23	100.97	113.5	102.87	108.33	101.64	115.49	104.76	103.33	112.86	102.23	106.29	107.3	103.49	104.32	105.59	94.457	104.97	105.23	95.742	101.46	106.34	115.71	105.21	102.3	97.879	102.66	101.54	106.33	110.55	103.46	110.73	106.56	102.51	91.692	104.23	96.311	99.393
101.76	103.59	99.892	102.7	105.07	105.4	109.36	112.08	98.246	99.491	106.38	108.3	108.49	105.97	107.45	113.43	103.27	102.84	103.64	101.73	98.602	107.06	104.77	108.6	100.06	95.267	105.4	111.16	102.42	110.76	91.031	114.35	106.59	104.54	107.46	100.89	103.48	103.34	102.88	102.84	103.6	109.71	109.38	106.04	101.62	97.243	108.42	103.74	110.29	105.72
111.99	115.24	106.88	110.98	103.29	107.57	113.13	104.54	116.54	107.3	107.6	107.81	108.04	105.62	107.47	110.78	112.4	112.97	109.13	119.9	107.39	109.36	115.63	105.33	121.02	112.15	107.03	107.74	121.19	112.06	110.62	118.62	108.64	113.98	118.18	109.2	113.08	115.24	107.12	106.45	103.37	119.8	112.16	110.39	112.03	112.05	102.57	114.78	111.83	111.06
115.9	111.99	111.07	109.67	116.2	111.35	104.48	103.09	107.83	106.57	101.07	108.79	106.71	105.11	102.76	105.78	112.2	103.48	119.96	109.64	107.31	116.32	103.79	109.98	111.67	115.5	109.85	116.73	110.79	109.86	104.66	113.25	110.19	103.51	106.36	106.6	112.91	110.02	116.25	114.1	110.38	107.81	103.91	105.08	104.59	106.31	102.9	104.86	110.48	114.43
99.612	92.714	98.494	94.588	96.639	101.84	105.24	98.557	100.67	96.571	98.583	105.21	96.432	96.106	97.701	99.461	97.169	91.234	101.03	99.623	98.367	100.8	97.61	99.343	102.23	99.727	95.93	95.7	103.1	107.09	96.562	94.249	103	101.04	98.811	97.153	105.94	103.87	90.731	104.07	93.628	103.79	103	97.912	99.319	102.17	97.846	94.909	102.71	110.28
113.63	108.18	106.99	105.91	103.21	106.4	104.36	112.72	91.371	101.42	99.86	99.664	106.25	111.14	103.49	105.04	99.818	105.76	111.81	106.66	105.54	107.51	110.24	104.32	108.19	110.83	102	105.36	115.66	111.15	110.78	103.08	95.408	108.97	101.54	105.16	104.25	100.55	104.48	104.4	105.35	106.96	105.62	98.211	99.115	107.21	104.75	104.07	102.73	98.081
115.09	109.3	101.08	108.97	104.08	104.3	105.15	105.46	111.34	105.79	98.07	98.447	102.89	114.78	105.42	103.54	101.98	105.98	103.59	114.43	103.77	108.82	102.41	102.58	100.3	97.91	110.18	95.866	98.733	109.68	111.8	105.41	107.32	103.44	114.4	103.39	99.444	107.49	101.14	107.29	102.02	106.85	104.17	101.64	103.66	109.72	96.522	105.66	109.56	107.61
100.41	119.7	104.15	106.42	113.92	104.99	111.36	112.78	108.31	110.14	102.02	112.03	122.99	112.91	113.42	107.65	119.34	114.23	117.5	101.26	112.08	105.65	106.4	108.51	111.39	112.12	119.19	100.72	113.91	117.47	101.56	107.34	111.16	104.97	107.31	110.73	109.3	101.25	114.87	103.03	115.35	110.05	112.88	114.74	109.65	113.15	112.15	99.469	109.94	113.44
108.96	112.02	106.32	110.2	107.22	112.49	114.81	106.3	116.14	111.32	112.59	113.3	106.99	116.61	105.25	111.91	108.42	120.02	113.23	107.72	111.6	112.85	109.42	117.25	105.03	118.08	116.17	107.29	110.68	112.63	108.39	110.91	112.87	111.27	112.18	108.4	112.29	106.5	104.02	107.68	117.79	110.3	107.68	110.09	117.05	114.84	117.97	108.2	118.16	100.37
112.03	98.539	107.01	100.13	105.7	110.81	110.53	112.01	108	105.71	100.78	98.356	103.5	107.59	110.51	111.51	107.54	100.14	113.4	98.952	107.49	108.18	109.62	106	108.14	102.54	103.19	117.63	98.845	105.86	105.67	107.92	106.09	104.52	102.56	105	106.7	117.71	102.35	108.72	108.12	117.61	98.107	104.39	101.07	104.21	92.531	110.73	108.16	103.55
115.74	110.55	109	109.98	114.77	109.37	113.02	123.54	119.86	110.9	106.61	109.69	109.06	105.47	120.92	110.69	110.78	114.06	109.48	111.05	110.64	116.41	105.8	113.67	112.15	113.42	116.73	112.22	114.88	116.7	112.69	114.37	115.64	111.78	109.7	119.64	113.32	113.4	110.49	108.09	111.95	113.58	115.94	119.48	111.2	112.25	116.75	121.4	114.57	111.08
111.11	109.69	99.12	111.52	113.83	114.57	105.72	108.09	108.88	104.76	101.73	110.4	111.43	105.54	109.6	101.06	103.92	107.21	99.783	110.19	104.33	100.36	102.58	104.3	107.44	105.45	107.2	110.44	102.82	108.46	110.09	101.93	113.18	113.64	104.6	108.91	101.77	105.17	107.32	103.27	109.61	104.75	111.51	112.31	115.49	97.304	106.82	109.87	110.63	100.03
107.34	110.11	112.55	106.91	113.11	112.89	110.11	107.69	100.11	109.31	103.93	106.69	120.41	111.26	105.3	104.59	108.44	118.21	104.2	104.73	103.65	115.44	108.01	116.11	112.54	108.26	113.96	114.98	102.26	119.01	110.8	105.93	112.95	109.15	112.01	117.77	115.05	110.89	114.92	112.26	103.21	106.64	113.64	117.85	113.26	108.35	110.45	104.38	120.3	111.61
102.07	107.13	112.79	103	98.7	99.824	102.36	107.28	103.31	108.41	106	109.5	103.86	103.55	105.38	113.87	104.88	113.37	107.59	99.33	104.37	108.02	107.16	115.36	100.26	107.76	100.56	109.21	106.99	106.81	113.17	111.2	116.01	105.47	105.32	104.66	107.24	109.6	103.89	110.04	103.26	108.77	106.18	103.94	96.936	105.58	106.43	108.06	114	105.25
99.957	96.708	102.79	102.28	101.64	104	103.73	101.59	103.27	105.06	102.22	111.28	105.85	96.8	100.5	102.08	101.8	98.652	104.9	107.02	102.99	107.57	104.43	102.99	102.24	110.42	110.1	103.26	106.47	99.094	105.65	99.755	115.11	106.76	102.42	98.038	97.596	99.213	115.59	107.77	105.54	105.57	100.72	112.04	101.2	114.65	107.52	110.52	110.31	98.577
98.268	94.64	102.12	92.987	89.153	99.878	103.27	105.77	91.172	100.29	102.58	89.668	102.93	95.108	102.59	99.208	101.88	90.645	91.729	101.17	92.428	99.8	114.29	103.67	106.18	104.99	99.453	91.037	103.21	100.04	99.763	107.32	91.129	100.06	104.01	94.416	92.524	102.64	92.074	107.29	100.03	97.218	102.38	105.56	102.4	96.133	98.542	100.2	89.337	94.728
109.54	109.79	110.47	112.39	114.64	111.4	109.68	123.99	97.472	111.25	103.73	115.78	111.77	118.8	115.6	114.19	109.28	109.5	109.19	106.89	116.11	116.41	109.81	110.9	116.84	116.77	119.93	113.49	106.49	119.53	102.6	114.03	121.82	100.45	110.01	115.03	114.87	102.5	113.53	103.43	116.71	111.43	116.23	101.8	114.33	103.37	118	114	106.98	109.19
98.134	98.165	96.942	92.97	109.59	101.95	92.789	105.51	106.99	96.175	96.97	105.67	102.41	95.466	97.355	100.8	94.955	104.29	108.53	96.941	105.63	97.637	106.99	98.755	92.191	100.43	97.251	98.185	97.514	97.733	109.17	100.37	108.43	108.81	100.65	101.71	93.464	102.59	102.86	104.44	101.27	104.24	99.972	107.34	108.91	104.21	101.35	101.53	105.46	103.06
112.02	111.43	105.76	102.29	120.98	114.16	104.43	116.78	118.23	104.81	108.02	114.2	119.7	109.56	108.75	117.4	107.25	122.61	108.21	112.62	116.73	114.78	111.28	113.11	102.35	111.98	106.76	106.73	113.39	114.97	113.96	113.37	103.6	112.05	111.28	107.1	107.26	111	110.84	111.69	120.91	109.54	111.92	114.67	118.26	108.13	110.39	118.24	100.85	103.22
117.06	122.21	120.62	118.82	110.13	116.82	119.15	109.25	112.76	110.05	116.63	124.34	121.05	114.01	115.48	125.17	124.3	116.07	116.31	121.62	123.21	107.23	113.74	120.34	122.33	112.89	117.16	118.58	116.02	109.43	115.9	106.88	118.54	119.37	119.59	124.9	117.08	114.45	114.11	116.44	115.62	124.24	118.7	121.86	114.11	121.23	116.91	107.95	120.82	118.61
112.17	121.17	109.47	119.44	120.23	111.03	112.35	111.98	123.31	117.85	117.84	120.26	109.6	116.32	130.53	121.33	118.67	114.15	110.86	121.33	122.41	113.46	116.63	114.15	110.41	115.99	113.33	112.78	118.82	112.83	125.04	115.02	115.38	122.5	121.85	117.33	124.38	119.62	119.46	115.54	115.33	119.03	106.43	120.18	114.44	120.26	109.06	112.67	108.34	115.12
113.76	115.86	115.23	104.06	116.8	112.31	119.75	111.46	104.56	104.65	124.85	110.23	108.85	104.37	106.82	108.59	105.69	113.56	120.07	116.62	104	111.98	114.02	111.48	115.43	112.84	109.34	120.58	110.06	107.43	103.92	112.16	118.51	108.53	107.38	106.26	110.88	119.32	108.3	114.95	112.1	114.32	119.62	114.77	107.8	114.64	127.31	115.72	116.8	113.4
102.65	102.85	102.95	105.77	105.78	113.64	108.85	103.97	96.99	99.891	105.5	99.147	105.14	107.15	100.36	88.882	103.71	100.78	106.56	112.91	97.915	106.2	96.225	105.61	104.43	102.22	108.3	98.223	104.97	106.43	100.24	106.68	103.37	102.21	107.2	106.98	106.53	105.45	109.25	104.36	105.2	113.56	102.34	112.91	102.14	99.197	109.04	104.72	104.38	104.94
109.72	106.8	111.59	107.33	110.27	114.92	105.87	107.03	113.9	112.41	110.19	114.15	98.584	107.47	116.63	107.09	108.94	110.09	104.82	112.67	104.99	109.69	114.9	110.14	110.26	109.4	115.64	106.49	110.69	108.2	105.75	117.33	105.72	110.76	117.08	102.33	110.8	107.49	112.4	110.22	116.99	117.59	109.2	114.42	111.11	110.95	117.64	120.76	114.63	119.08
109.35	95.55	99.262	105.22	100.45	98.165	105.25	111.79	110.58	112.56	111.29	103.54	109.05	101.55	103.56	112.58	104.27	111.36	99.765	107.17	97.535	102.34	98.629	104.88	112.21	101.1	103.1	101.9	103.48	91.216	109.11	97.104	95.417	104.53	102.41	102.8	107.95	101.17	103.87	103.64	106.96	100.39	102.6	101.56	106.47	107.76	105.73	105.3	94.628	103.56
108.27	102.23	108.02	110.37	106.89	109.2	111.28	104.31	104.73	105.22	96.909	109.22	100.19	102.9	108.06	115.59	102.72	105.66	110.89	104.83	109.83	111.45	112.1	106.82	102.05	101.7	106.06	104.62	109.35	105.6	113.65	110.91	108.7	108.28	111.88	101.35	101.42	104.6	104.61	112.3	112.9	114.01	108.83	112.64	100.94	108.55	102.71	97.886	113.7	117.47
100.08	105.28	95.58	105.75	102.74	114.02	106.71	104.51	108.2	101.47	104.09	115.1	104.46	104.5	102.27	98.412	97.714	105.29	104.28	102.49	101.35	113.33	108.78	99.912	114.93	100.35	109.88	107.48	95.396	107.01	101.05	94.845	99.489	101	101.43	102.69	94.465	108.42	107.75	96.632	94.829	111.38	103.17	99.25	108.17	102.17	94.139	106.98	99.377	109.86
108.91	119.97	116.46	126.3	122.25	122.8	113.8	120.1	120.97	115.99	120.41	125.32	117.51	117.34	115.52	118.2	111.98	123.07	117.11	122.14	119.76	117.15	124.17	106.04	117	117.77	117.89	116.4	109.41	109.03	111.7	109.35	124.64	111.09	121.56	117.63	114.99	109.9	114.19	126.69	119.88	128.81	117.84	117.87	115.68	121.02	121.7	119.93	113.51	112.69
106.68	101.87	100.17	100.63	101.99	106.83	107.97	103.9	98.667	100.88	104.73	106.53	112.05	95.201	103.23	111.82	97.255	100.94	109.22	99.471	107.99	103.78	106.64	96.744	96.843	98.614	95.305	108.85	114.4	104.11	103.38	103.75	105.86	109.59	98.732	107.96	106.76	109.5	108.55	105.14	103.76	112.84	102.33	110.58	103.55	105.73	103.36	109.93	104.41	100.38
98.294	105.31	104.7	106.62	110.45	107.77	114.6	110.33	112.86	113.22	109.85	106.52	105.6	101.06	102.08	106.87	120.69	112.39	112.58	109.19	111.13	114.07	101.93	106.04	107	104.39	111.19	109.56	110.92	117.19	104.23	105.35	103.53	105.04	99.701	109.53	104.09	102.21	106.45	117.76	102.16	107.64	106.98	106.64	100.39	99.8	110.99	109.58	119	104.95
96.794	108.69	98.108	96.297	102.73	98.683	99.579	100.38	104.22	104.03	107.12	107.31	104.03	103.41	104.69	110.26	95.691	93.891	106.15	111.35	107.09	105.12	103.8	107.25	107.33	103.17	103.29	106.23	99.23	108.59	113.67	105.32	112.07	99.714	99.599	107.72	103.86	96.005	105.05	103.26	96.93	97.501	104.87	112.23	101.36	109.86	103.71	110.87	104.69	103.19
106.97	103.57	112.44	113.05	115.1	109.97	112.7	109.71	112.71	112.04	104.14	106.82	111.81	114.87	111.43	112.02	113.83	102.56	103.81	107.14	103.86	112.3	109.81	114.45	104.1	115.57	110.98	113.22	103	106.58	119.09	117.3	119.95	111.93	106.89	107.66	111.25	118.45	104.47	110	113.15	107.73	109.78	113.83	111.39	108.19	114.18	112.18	104.3	107.84
111.33	99.473	102	100.76	93.732	113.41	104.25	100.36	107.37	102.48	110.23	110.03	107.47	111.72	100.17	100.24	102.64	111.02	105.57	96.04	106.58	110.54	94.938	109.96	112.41	94.311	102.91	116.25	110.17	108.43	111.58	115.05	111.07	101.09	111.89	106	99.908	114.51	97.499	107.26	99.919	99.498	107.04	114.09	105.48	99.015	111.15	101.61	103.53	102.42
103.4	111.25	104.04	108.22	110.14	109.6	116.2	101.21	123.21	115.47	110.36	109.46	112.66	119.7	107.71	111.82	112.67	110.83	113.91	109.78	103.85	116.78	115.44	103.97	116.65	110.04	115.43	113.99	116.7	111.19	108.32	120.15	109.16	117.25	109.19	108.37	111.25	102.09	112.75	106.99	107.89	109.85	121.04	113.82	117.28	115.11	108.46	109.82	115.13	117.24
92.339	101.78	101.3	91.997	99.3	94.305	95.385	99.339	94.039	91.432	106.01	101.16	97.991	100.25	102.6	102.85	104.67	99.628	95.34	95.18	90.855	93.207	100.93	98.607	98.781	102.03	109.25	90.773	97.885	101.56	100.84	102.06	101.99	104.09	107.01	93.938	104.41	104.82	97.82	98.625	104.83	94.319	95.925	105.02	94.996	98.903	94.361	102.71	95.897	92.223
102.51	106.47	104.72	100.25	111.01	110.58	99.047	98.194	95.773	108.04	110.61	108.03	103.44	99.646	108.23	112.81	114.55	103.02	101.76	106.07	105.82	103.97	106.81	107.17	103.96	100.71	112.9	109.93	113.02	103.06	110.07	101.37	112.53	102.12	109.43	98.923	104.18	95.523	112.79	99.324	97.228	102.37	99.774	112.14	114.76	115.83	104.98	111.42	107.78	116.91
104.91	106.74	101.52	109.42	120.94	101.7	94.793	109.59	107.12	105.23	111.41	98.563	100.14	100.43	113.26	103.3	115.27	103.08	109.39	108.29	109.47	105.23	106.06	105.73	115.09	113.65	98.007	107.68	98.261	110.47	108.98	108.57	114.36	107.44	104.47	115.53	101.11	111.54	96.384	107.12	104.83	107.8	112.38	104	97.947	107.49	103.95	109.97	104.98	97.306
115	116.51	107.95	111.28	109.57	115.68	117.43	116.57	117.48	112.41	115.15	115.36	111.44	111.3	103.63	116.07	105.68	104.36	115.2	104.77	113	113.54	125.95	107.01	108.52	119.83	103.35	104.6	108.35	112.67	113.68	121.62	109.6	114.42	105.76	111.75	109.02	107.75	105.27	110.15	110.05	108.45	113.49	108.66	113.43	106.19	111.99	100.42	112.8	112.77
105.8	102.99	104.81	112.33	106.55	109.37	104.99	100.52	109.31	112.29	107.92	106.85	107.4	113.76	111.03	114.6	98.246	109.81	105.92	111.43	102.46	104.64	103.96	101.88	104.94	110.01	108.09	103.28	114.64	116.04	98.536	105.93	105.71	103.48	111.87	107.69	101.84	109.86	102.4	107.17	103.71	109.31	102.53	95.863	104.68	98.282	101.63	105.27	102.51	103.41
108.77	113.67	105.92	104.61	103.07	109.27	96.703	100.84	105.37	106.99	97.75	106.2	105.75	106.24	107.63	107.67	102.08	104.5	107.35	111.95	103.51	104.09	114.13	107.59	110.33	116.22	101.69	103.55	112.62	113.41	111.65	95.306	103.47	115.15	100.87	104.86	116.96	110.67	102.9	105.64	102.52	108.11	99.644	105.75	106.68	108.38	108.65	97.295	102.46	102.45
96.703	108.78	110.34	105.08	106.28	109.15	114	102.49	107.49	105.49	102.82	105.41	100.28	109.9	109.63	106.56	108.14	106.02	102.28	107.39	106.46	106.21	113.38	101.11	113.94	102.34	113.14	113.76	112.79	113.83	111.98	99.32	106.45	102.42	109.78	107.79	115	116.53	112.86	112.53	111.38	103.58	110.26	111.81	104.7	113.43	114.11	107.56	109.62	103.17
99.271	103.98	102.01	97.607	109.14	103.05	112.42	97.982	110.64	99.976	109.51	107.36	95.75	100.03	104.25	106.53	102.2	100.1	108.47	109.25	107.93	97.196	111.53	104.07	110.71	100.73	111.88	104.21	100.3	91.863	103.58	94.13	110.66	105	102.36	99.597	108	107.76	105.71	109.32	104.61	98.785	105.51	103.9	110.48	108.08	101.17	107.2	103.98	104.14
108.31	108.83	109.14	104.44	113.8	113.23	110.96	102.37	111.24	110.22	102	102.64	98.611	100.08	110.38	101.44	106.99	100.53	102.84	106.19	106.15	105.68	105.61	109.1	97.196	97.952	101.71	106.78	100.91	105.51	106.32	104.33	110.7	104.68	103.84	111.38	105.61	115.62	109.87	103.59	110.7	95.45	101.04	105.68	110.06	110.17	101.37	112.01	107.74	104.67
107.88	114.18	112.04	103.51	110.59	108.96	107.41	100.55	99.211	105.69	103.28	105.19	95.382	108.46	98.613	103.46	109.95	105.06	95.868	101.03	103.34	108.38	116.96	109.55	111.19	107.41	109.19	97.853	110.97	103.31	113.23	103.78	103.5	96.213	106.98	101.71	102.18	96.802	108.46	99.216	109.35	101.19	104.79	106.81	104.11	110.12	99.208	106.64	108.52	100.43
104.74	108.67	103.46	107.44	109.68	114.02	100.56	110.17	111.22	90.9	102.69	95.046	94.949	106.32	110.04	103.85	105.1	107.52	98.786	101.82	98.3	103.91	105.43	112.69	101.76	109.79	104.83	106.07	114.54	105.7	109.82	109.15	111.58	99.428	103.27	109.8	95.649	100.6	97.551	109.22	99.286	102.43	105.03	106.61	100.54	108.13	106.65	93.491	107.65	104.22
98.097	104.63	102.54	91.737	90.686	105.49	97.403	96.317	95.08	102.27	98.721	100.32	107.04	97.169	97.088	99.074	102.54	97.341	100.69	98.291	97.915	101.77	101.2	99.874	98.868	103.33	113.06	102.49	105.19	104.68	105.92	104.52	100.16	107.59	95.26	95.964	98.9	91.795	100.32	95.191	97.442	98.454	98.896	95.343	96.815	100.16	101.04	97.567	98.045	91.922
96.306	99.85	110.46	103.67	102.63	105.04	111.89	114.56	114.15	112.18	111.21	93.602	104.41	102.98	104.19	98.561	109.47	99.11	101.41	99.243	106.84	100.29	99.182	104.23	98.4	105.33	106.44	105.26	101.94	103	100.19	99.971	98.774	100.11	110.45	97.688	105.96	97.059	104.05	99.195	104.68	98.737	108.99	104.84	98.339	97.299	103.86	108.7	103.33	108.68
105.54	101.65	104.54	107.27	98.022	96.06	94.698	106.76	99.398	113.99	94.387	110.95	105.4	109.06	109.77	100.57	114.92	99.382	105.89	97.367	112.9	104.48	111.48	116.37	106.18	109.94	113.96	105.16	107.6	106.19	111.78	104.18	98.414	107.75	98.436	109.21	104.64	100.42	106	108.44	101.82	109.98	112.56	96.714	104.2	113.89	96.665	106.33	106.87	107.36
102.28	91.834	106.68	106.43	107.72	102.76	96.684	111.07	100.04	105.98	107.83	100.24	102.3	104.88	106.46	112.73	103.89	101.11	110.18	107.67	104.86	106.28	104.68	101.04	111.43	113.78	105.37	103.68	104.22	110.64	105.83	102.32	103.75	110.34	108.37	115.08	105.66	100.84	102.29	114.46	106.66	104.65	95.92	107.33	112.59	108.09	107.93	109.08	105.31	104.29
105.93	115.04	110.9	109.69	111.37	117.75	105.48	108.54	110.64	114.9	111.14	112.95	110.31	116.76	114.34	104.52	111.6	112.16	117.59	110.88	107.39	113.26	120.59	122.14	115.31	113.13	106.86	114.62	111.15	112.8	115.62	115.37	108.72	105.13	115.16	113.62	106.83	114.39	106.05	111.09	112.27	110.98	116.26	112.7	112.71	114.19	102.68	116.94	119.02	105.2
110.56	109.5	106.22	111.77	104.42	106.91	108.35	110.63	102.29	112.47	127.68	107.92	104.63	115.55	114.85	103.54	104.08	114.27	113.15	112.47	106.77	118.9	107.8	110.79	112.19	117.11	111.32	112.85	116.5	110.81	113.82	108.06	113.03	112.49	109.85	116.88	114.68	121.47	108.58	120.5	102.16	109.71	115.93	110.58	115.84	117.1	108.84	112.12	107.24	105.85
102.06	102.5	107.82	105.56	114.8	108.07	112.89	110.38	103.92	94.978	98.254	104.53	109.48	112.5	110.74	102.5	98.392	109.84	111.1	102.94	110.23	105.58	107.48	122.7	107.92	109.94	110.58	108.15	102.63	115.77	109.69	93.987	107.49	114.61	113.54	106.88	103.55	113.43	98.586	99.813	100.11	112.98	101.88	113.39	99.324	107.44	103.77	100.24	100.71	105.79
104.16	100.6	105.08	107.2	112.24	100.67	100.24	104.2	101.67	99.628	99.448	102.51	107.35	101.43	103.2	105.48	101.7	101.99	106.16	107.51	98.699	104.34	101.02	100.02	116.72	105.83	104.77	106.14	104.53	109.95	111.81	106.28	104.03	107.86	109.81	102.49	107.28	109.29	99.665	104.48	110.25	101.32	113.48	100.24	109.43	103.91	104.22	93.763	100.55	108.15
109.86	103.78	111.77	104.25	102.22	102.85	96.219	104.93	100.57	104.69	101.2	111.86	102	112.12	107.76	104.76	110.12	103.29	119.83	106.73	100.34	96.276	110.88	105.46	108.43	107.54	99.695	100.64	109.79	109.89	100.5	102.26	99.322	101.84	99.942	111.07	106.01	110.36	113.69	103.9	101.41	108.68	107.05	113.36	103.24	105.5	97.956	108.89	116.94	100.42
103.82	109.74	105.19	104.55	94.951	105.94	106.06	91.271	96.373	103.58	95.473	93.711	90.924	110.77	105.77	91.037	95.995	106.52	98.708	98.45	96.698	110.24	102.21	104.13	98.038	92.079	92.108	100.66	98.25	99.636	100.72	106.18	100.17	91.467	95.339	99.838	106.06	89.891	98.437	94.495	98.405	101.37	102.83	102.56	104.84	97.047	97.495	99.235	99.453	103.19
114.86	107.78	102.96	114.02	114.77	108.09	121.22	108.82	112.71	117.35	102.78	117.87	117.13	105.28	111.48	114.51	115.98	109.58	106.91	110.12	106.5	120.7	108.63	111.56	118.22	111.71	104.73	103.13	111.57	107.19	109.71	111.42	110.25	114.85	112.07	120.1	109.85	118.69	119.04	114.69	108.89	109.4	112.76	110.59	119.44	109.04	119.91	108.85	106.71	106.75
106.57	111.54	115.29	115.33	114.79	112.29	108.6	112.14	108.2	111.8	114.59	117.63	109.66	113.03	106.69	116.13	115.32	108.82	122.97	110.35	116.44	108.49	111.58	116.45	105.95	113.92	107.12	106.08	109.11	102.56	113.22	111.75	102.33	107.47	109.66	115.83	109.94	111.68	111.06	112.81	108.68	109.3	106.63	112.37	113.43	110.96	108.79	108.4	117.86	109.98
107.1	103.73	110.41	113.82	113.96	118.85	112.97	111.6	119.98	117.08	112.34	113.54	116.2	107.27	110.95	111.23	112.35	104.9	110.64	111.89	111.51	109.85	117.79	99.729	112.65	112.5	114.36	100.76	120.75	119.79	110.07	111.72	105.63	109.66	109.46	109.9	114.25	122.51	113.8	110.94	105.55	108.5	107.81	110.22	111.36	101.85	113.29	104.76	105.84	108.33
103.63	98.27	103.89	114.58	100.58	102.28	96.647	100.53	103.21	98.955	98.389	107.37	101.94	104.65	103.72	108.34	105.94	108.05	98.076	100.2	109.16	109.99	104.09	98.427	92.975	102.1	103.92	105.41	111.13	104.58	101.96	109.56	96.165	104.67	111.52	104.73	97.912	100.76	110.98	98.869	105.29	100.75	110.11	108.85	104.34	112.08	103.45	112.02	107.88	106.99
102.65	100.98	109.49	102	110.18	100.91	102.72	110.9	106.79	114.53	117.7	100.74	107.22	109.14	117.06	104.44	114.12	114.93	100.29	105.18	105.51	100.92	105.73	97.033	109.68	102.52	105.97	109.51	107.43	107.94	100.11	100.72	102.2	107.68	109.31	111.7	116.92	110.59	110.94	101.49	117.99	107.85	103.43	100.98	108.46	109.63	104.56	106.55	105.49	106.62
99.724	109.35	115.46	97.161	101.2	105.76	109	110.07	111.2	99.055	102.51	105.13	100.42	105.4	107.74	98.653	104.17	104	104.41	106.12	100.16	105.94	103.36	99.64	101.59	94.527	96.6	96.387	103.84	100.82	102.12	97.161	99.282	102.77	101.87	102.58	114.07	106.25	105.98	98.058	102.54	110.37	108.68	107.47	98.21	110.38	106.58	109.07	107.62	102.8
93.996	100.93	105.24	104.48	107.55	109.8	103.08	98.826	99.027	101.27	94.959	107.83	94.204	104.77	99.652	99.641	103.58	105.03	97.7	100.44	100.59	97.495	98.621	96.244	92.915	96.809	108.3	94.242	103.02	98.129	99.296	109.33	98.458	98.751	102.97	107.73	102.64	104.04	100.85	106.79	92.942	93.827	102.1	97.151	107.68	108.54	93.599	101.19	90.298	107.02
102.22	105.7	97.808	106.63	113.36	102.99	115.35	111.42	110.75	91.938	104.6	104.18	103.31	116.89	106.97	103.73	103.81	97.416	111.96	103.01	104.11	110.06	110.54	107.33	103.17	102.64	113.94	95.493	104.6	98.846	98.077	109.71	104.86	102.71	94.123	102.25	111.65	109.4	104.53	102.95	100.28	105.1	108.23	105.64	112.59	109.02	103.25	103.45	104.55	104.47
103.95	105.38	107.48	114.63	109.37	100.7	108.45	105.56	105.96	104.8	102.71	106.45	92.246	103.9	108.29	113.93	109.98	103.7	98.13	107.59	97.907	108.17	110.49	109.28	111.84	105.88	109	101.94	101.97	95	107.11	108.91	104.45	107.45	100.77	103.7	107.87	105.13	106.28	101.42	98.316	111.04	95.938	105.53	109.39	113.3	100.05	107.5	113.35	104.03
102.28	102.87	108.04	105.32	105.31	103.89	105.93	104.15	103.9	105.14	101.77	105.33	100.86	101.99	113.83	108.07	114.36	108.01	109.12	110.67	106.67	112.11	109.8	105.19	110.92	100.66	107.58	105.39	98.974	111.67	113.36	111.45	116.21	103.8	103.29	108.7	111.51	100.36	106.38	111.13	103.72	106.88	99.073	106.35	110.1	102.22	109.52	111.98	110.82	112.17
107.7	108.57	105.88	102.47	106.58	102.8	105.64	104.41	97.486	109.55	101.88	103.05	100.66	106.26	107.07	107.46	108.85	108.88	100.48	108.24	108.07	104.84	105.65	111.32	107.99	104.16	113.78	110.75	111	107.41	116.01	112.69	98.258	101.55	109.31	111.51	100.86	108.86	113.08	108.73	108.25	108.07	109.27	102.67	113.47	102.05	109.11	109.48	105.36	109.37
103.1	110.11	109.97	102.57	102.69	110.34	95.697	104.76	105.64	106.03	98.421	104.46	114.05	106.76	99.11	101.52	105.43	111.46	103.01	112.67	101.34	99.709	110.57	104.44	105.95	98.559	103.64	104.13	104.74	96.468	97.991	97.959	101.2	99.575	112.23	108.02	106.29	103.99	99.969	103.85	101.95	97.187	112.6	107.88	110.64	114.99	112.99	106.12	104.06	108.49
105.32	111.68	106.13	106.64	110.96	106.86	106.9	103.68	100.22	112.76	106.57	106.25	110.22	112.53	102.54	99.201	99.237	104.56	95.189	101.18	105.13	108.77	98.081	102.91	110.21	101.36	109.02	108.69	111.42	110.87	104.65	100.1	107.01	106.02	104.61	103.61	105.75	97.79	106.91	96.187	102.08	105.73	101.67	114.51	117.07	102.89	108.44	104.24	103.13	106.94
108.86	109.88	101.26	95.407	107.38	105.03	110.02	100.51	92.858	98.692	98.424	113.43	107.88	102.31	104.15	105.71	107.75	104.6	106.92	102.42	102.73	109.79	98.062	105.14	99.049	106.9	113.14	99.749	101.09	99.432	102.95	112.15	101.37	96.644	101.51	110.51	101.13	109.43	103.39	97.796	104.21	101.8	103.02	111.84	95.916	102.73	98.77	100.88	104.95	102.7
109.12	101.6	104.75	103.16	109.39	100.86	101.19	103.6	106.33	110.87	112.52	107.73	109.31	105.18	110.7	115.44	117.61	96.934	105.65	105.96	100.49	97.07	105.06	114.89	107.36	107.35	109.26	109.82	103.54	99.373	103.43	111.22	93.668	100.74	110.87	105.67	105.91	107.61	115.13	103.8	109.25	105.47	108.92	102.05	108.76	107.05	116.32	107.01	104.95	103.75
107.28	105.09	107.96	100.3	100.1	106.21	105.33	109.08	104.63	103.58	99.232	115.33	115.66	104.27	108.12	111.14	107	104.55	101.34	110.89	111.88	106.35	109.41	102.02	105.87	100.35	108.82	114.52	110.26	110.97	105.69	109.37	104.71	116.21	102.25	103.37	106.25	112.73	112.78	102.52	109.63	105	106.77	99.216	116.56	105.36	101.82	97.745	103.96	103.57
106.88	99.406	103.96	109.72	111.74	106.15	115.4	111.19	107.55	110.42	101.13	104.66	104.52	109.17	108.67	111.74	105.58	109.34	105.07	105.32	105.26	95.857	106.61	106.66	115.58	111.98	113.77	107.36	102.79	103.76	113.14	105.16	97.747	99.94	106.1	101.45	110.54	103.64	110.24	106.17	101.53	103.53	107.21	101.8	104.94	105.36	115	106.83	97.475	104
102.48	105.38	96.332	114.18	103.95	103.52	96.587	101.67	98.508	91.833	103.67	98.721	103.71	92.752	96.912	105.3	110.33	102.85	103.68	95.691	98.39	99.344	102.67	102.57	102.5	103.28	96.136	101.03	95.844	99.818	117.16	103.85	93.913	98.123	95.609	104.55	96.848	100.39	106.34	98.38	95.912	95.754	99.994	95.41	102.48	104.48	96.973	90.064	107.23	106.83
117.83	111.34	102.16	105.84	112.49	109.23	111.57	109.12	110.99	105.83	102.46	106.86	107.16	112.69	109.91	113.44	108.19	108.35	109.68	105.17	101.36	110.23	105.26	106.74	108.19	102.69	110.24	112.96	106.36	107.9	111.43	113.3	104.29	107	120.98	111.34	118.83	112.42	115.36	114.95	109.55	102.51	113.18	109.09	108.47	106.84	109.74	109.18	107.28	115.07
111.64	108.91	95.762	104.28	106.47	111.68	107.19	103.59	98.388	101.67	103.52	101.94	97.884	101.75	107.75	101.67	99.751	90.599	105.23	108.61	109.87	107.94	102.08	101.42	104.56	101.71	107.99	101.83	109.04	107.27	92.743	99.039	105.44	102.49	96.968	96.457	112.43	108.77	103.49	106.1	108.6	104.27	101.93	108.05	110.19	108.35	100.98	98.067	107.39	102.21
107.92	112.85	103.62	107.31	104.84	109.18	103.5	105.97	107.95	92.852	104.95	111.29	105.58	104.63	96.961	103.79	107.36	108.84	105.51	101.81	107.19	112.2	102.92	115.13	112.71	100.61	110.59	105.94	100.31	101.63	104.86	110.27	103.24	106.92	103.45	105.51	107.29	105.7	112.35	114.51	102.11	97.173	104.13	99.673	107.38	104.39	101.85	109.54	99.935	104.36
103.06	104.81	96.98	98.844	102.3	98.708	100.65	107.36	101.85	103.74	106.54	100.78	101.3	106.7	111.33	103.82	104.57	98.515	97.986	99.066	100.2	100.2	98.564	96.713	93.781	104.64	100.82	101.37	108.78	89.448	113.44	100.95	100.42	99.252	94.069	103.71	104.41	103.53	99.633	108.34	96.039	93.601	104.24	101.74	110.01	91.96	100.24	96.89	103.34	95.235
108.46	107.6	99.765	109.19	104.37	109.05	109.73	117.24	99.672	102.08	107.32	104.46	108.07	105.87	96.98	106.61	114.83	106.7	101.34	109.63	101.15	110.58	98.34	97.309	103.62	97.331	111.04	108.4	110.43	101.78	103.94	112.69	112.01	97.26	110.32	102.15	117.4	100.18	105.59	98.885	104.71	99.26	109.66	96.209	105.13	113.27	104	106.36	94.729	104.18
97.759	96.663	96.635	100.34	96.34	97.121	101.13	101.5	102.82	89.893	98.309	98.985	105.63	92.751	97.724	91.769	101.16	97.377	102.14	102.98	94.279	92.356	105.09	99.228	103.9	94.039	106.41	97.071	95.382	97.199	100.97	106.64	97.513	100.06	96.712	100.9	96.155	92.718	99.021	99.505	102.06	98.575	95.363	102.09	100.1	107.44	96.703	102.88	106.08	98.973
109.7	95.408	103.38	109.44	107.42	106.19	105.4	104.24	102.06	98.397	106.04	98.252	111.08	104.96	95.209	103.37	104.62	104.86	98.273	105.53	100.65	103.09	99.96	93.69	103.67	105.98	104.8	99.787	106.69	99.582	101.57	111.99	114.91	108.94	101.8	106.4	102.34	107.78	105.27	109.47	103.96	109.77	102.79	112.53	111.22	114.66	108.7	101.28	101.8	104.94
103.27	104.14	97.484	104.57	91.701	105.05	102.3	108.97	96.306	107.5	97.407	107.19	97.938	95.336	95.975	98.054	97.339	104.14	102.68	100.88	106.49	97.503	90.669	90.964	96.661	95.933	92.567	103.68	90.226	97.133	102.67	103.76	106.74	103.13	100.57	93.069	93.193	94.331	91.164	97.334	104.37	102.39	110.12	97.063	98.849	97.121	100.29	103.65	99.047	100.73
101.38	107.54	98.238	100.96	109.85	96.923	102.05	102.62	109.32	101.64	112.62	103.98	111.14	106.98	107.61	106.54	109.56	101.43	98.956	104.98	114.38	107.83	108.78	99.121	110.66	96.612	110.94	109.35	100.33	100.63	100.65	112.52	103.47	103.84	108.86	105.55	103.84	100.71	91.998	104.23	94.752	106.46	98.658	102.34	103.39	103.78	108.85	98.592	99.537	106.16
94.934	100.71	108.06	110.77	108.93	107.38	109.94	99.866	108.09	99.734	110.64	99.425	116.72	116.86	108.32	103.07	103.37	108.09	100.49	112.98	104.53	110.02	102.14	109.54	100.77	106.75	104.9	110.1	112.54	103.69	117.54	105.45	108.19	107.08	110.11	106.76	104.77	105.42	104.97	108.84	113.54	106.89	118.17	107.92	106.99	100.6	106.27	108.62	113.28	108.06
114.12	106.83	113.36	118.44	100.73	103.11	106.84	114.55	109.88	110.14	117.48	115.62	110.76	113.09	112.14	118.09	113.59	111.75	119.25	108.3	116.76	114.76	109.26	110.51	112.64	103.94	109.69	113.35	110.29	113.44	114.73	113.22	114.51	110.41	114.46	106.54	108.26	110.87	108.04	118.07	114.58	108.22	109.46	111.41	109.46	113.19	114.13	105.18	107.24	109.84
103.08	102.67	112.9	102.86	101.44	110.59	107.15	109.1	100.43	109.23	114.17	108.45	101.31	101.11	104.23	108.86	107.92	116.22	102.01	108.24	103.33	106.46	104.75	103.61	111.75	95.035	103.47	107.5	103.98	104.01	109.58	110.35	98.621	97.008	103.33	108.64	106.15	110.3	101.3	104.11	94.181	99.585	101.17	109.6	104.42	104.28	110.41	103.95	106.85	110.06
102.93	105.14	117.61	108.94	120.7	107.55	113.38	110.35	114.33	116.3	113.41	108.37	109.75	111.13	108.59	113.95	113.05	114.99	107.87	117.59	109.07	107.7	115.21	115.19	117.35	109.59	112.85	116.93	111.8	115.68	105.15	109.42	109.66	118.37	106.64	113.17	105.06	94.741	121.04	115.96	107.11	111.45	115.61	106.35	100.42	104.24	110.03	114.26	115.18	108.24
111.95	104.8	104.68	106.98	100.76	112.86	112.1	107.87	108.94	107.07	106.92	105.4	103.52	99.353	117.79	117.51	113.23	100.1	107.57	111.57	111.02	119.25	108.62	108.57	112.56	105.77	106.76	112.61	112.42	105.41	103.13	101.18	107.32	110.81	96.737	114.41	112.84	105.27	97.537	99.158	99.318	103.56	105.4	109.78	97.334	110.96	102.19	102.26	103.09	103.61
99.304	105.66	98.752	95.671	107.55	112.99	101.81	107.05	103.99	105.31	105.71	105.56	105.79	105.04	108.27	99.853	101.17	100.15	107.41	104.68	107.55	100.9	101.89	106.75	109.58	105.62	110.07	109.75	104.85	114.11	105.43	109.6	118.9	98.813	100.02	113.03	108.61	108.58	107.62	112.42	105.14	110.54	103.37	104.46	107.2	112.01	101.02	99.302	106.93	115.27
105.06	114.98	106.56	107.7	108.31	111.73	107.86	106.27	109.42	99.365	99.684	109.59	114.74	105.03	106.44	106.72	94.021	101.66	109.99	107.55	113.79	109.17	109.09	111.67	108.1	106.39	105.33	103.72	107.31	105.98	107.56	102.23	114.71	106.63	107.35	105.18	104.21	107.68	102.88	98.505	107.69	109.84	113.7	116.18	101.08	102.82	104.71	104.64	107.63	116.09
104.24	105.82	109.01	105.27	107.36	104.95	98.266	110.81	106	96.141	112.13	104.28	106.42	107.87	115.07	103.72	99.733	103.66	100.93	99.586	97.999	108.39	102.16	100.97	105.65	104.02	106.73	104.47	99.712	116.76	103.24	108.04	107.6	112.51	109.69	103.94	103.8	103.52	108.37	103.78	97.55	102.7	95.181	110.87	108.43	103.28	105.46	115.7	105.85	106.94
97.961	109.03	120.69	105.26	110.63	104.83	108.33	105.68	98.374	107.7	107.71	106.72	108.99	112.16	99.183	103.76	109.99	106.26	102.99	112.28	101.56	105.68	108.27	105.18	105.68	109.97	114.27	106.42	111.11	110.07	108.48	104.1	110.38	103.24	110.19	106.34	112.79	106.22	112.96	103.78	99.622	106.04	106.28	104.11	102.54	104.23	111.78	107.69	108.7	102.65
111.85	107.92	114.35	110.19	113.87	108.52	110.14	100.4	121.47	114.08	106.34	112.62	112.25	107.12	115.6	108.87	106.48	114.29	109.32	106.41	111.91	109.86	108.02	111.34	109.28	106.71	115.84	112.78	105.36	114.99	111.03	108.23	112.73	115.85	107.2	108.26	112.25	115.52	104.32	110.22	116.65	114.42	105.03	110.91	121.08	115.05	109.45	109.22	107.73	106.32
97.407	106.98	111.34	106.62	102.1	112.26	106.25	110.82	115.1	108.5	111.3	99.058	103.15	113.79	107.54	111.99	107.96	107.45	98.502	106.08	110.57	100.56	112.61	118.8	107.5	104.95	104.5	109.3	104.49	107.06	101.15	109.29	101.66	103.18	105.97	119.96	110.99	99.484	111.9	104.56	108.45	110.03	107.92	112.77	107.47	117.14	107.56	97.808	94.338	107.76
102.2	97.793	98.388	103.27	96.511	112.24	106.89	98.619	97.002	103.99	105.92	109	103.8	103.83	111.11	100	106.84	108.93	108.78	106.35	94.565	110.74	113.13	98.572	115.09	107.95	107.27	104.43	103.94	110.11	94.696	102.79	100.78	105.07	106.51	105.93	106.93	111.62	101.23	100.62	106.04	103.18	105.48	103.59	99.424	106.28	105.58	108.17	110.86	101.19
91.816	105.15	96.674	100.52	100.71	93.062	95.841	100.39	99.901	101.92	96.896	101.97	98.685	98.74	110.34	102.24	102.57	85.251	100.53	106.8	94.784	102.24	106.61	115.3	101.19	98.455	92.588	103.6	93.658	105.22	93.133	101.8	96.38	97.565	94.667	102.36	93.932	104.48	103.22	96.897	104.9	107.06	96.797	100.59	94.741	100.72	101.3	100.66	95.573	99.203
107.92	112.82	110.38	110.72	112.17	107.88	108.31	108.81	108.16	109.62	101.46	108.71	108.11	109.18	112.93	107.64	106.3	116.96	98.608	107.22	107.58	113.57	106.41	108.89	109.41	108.12	104.48	103.72	116.36	108.32	100.19	112.13	109.01	115.56	108.93	116.55	109.7	113.46	104.95	108.4	114.2	105.96	105.86	119.74	106.01	108.16	110.82	104.76	113.54	112.25
99.321	105.48	102.8	108.28	99.524	103.44	99.033	104.14	101.56	101.48	108.46	111.49	94.107	103.54	101.51	105.99	112.58	101.64	99.344	106.93	106.74	104.64	103.45	106.46	107.2	106.2	107.16	109.25	114.47	100.24	105.51	107.16	104.57	107.3	102.77	107.94	100.69	116.61	109.16	109.64	100.56	106.77	100.22	106.4	102.38	107.46	113.12	112.18	97.324	106.26
95.696	106.25	99.011	96.021	98.621	96.055	91.839	110.07	100.67	103.05	99.309	100.36	96.983	108.8	104.16	92.665	105.41	102.78	95.325	112.07	104.19	97.864	104.86	96.062	96.382	100.7	106.27	98.738	104.24	100.58	98.633	97.736	92.649	101.08	96.205	103.73	102.81	95.617	107.46	105.36	101.05	101.67	104.83	102.81	100.17	98.458	94.783	95.78	99.268	101.34
98.427	105.85	102.4	102.87	102.78	95.009	109.97	104.32	99.555	108.39	111.31	100.74	109.49	102.86	108.63	104.92	114.59	104.64	117.64	104.67	116.65	99.309	111.31	110.99	107.22	100.95	101.97	110	105.71	109.11	114.9	102.12	100.23	103.85	109.84	95.697	97.8	107.85	95.758	107.08	102.09	95.189	106.2	103.25	105.94	115.36	106.38	110.49	110.36	95.221
103.23	102.19	119.24	106.57	117.54	114	107.99	116.41	114.33	111.19	115.25	110.08	113.82	112.98	117.46	104.98	112.4	108.21	108.73	110.55	120.29	111.07	115.51	102.33	97.759	108.58	111.79	106.39	107.14	115.83	124.46	112.27	113	113.74	105.84	105.96	114.8	113.63	114.02	112.64	114.21	108.64	115.48	119.21	117.46	106.74	103.61	112.01	107.07	110.54
108.25	118.31	116.17	115.81	111.11	107.42	109.45	109.67	108.78	115.75	111.08	109.12	108.66	109.97	110.06	105.89	117.87	112.98	118.8	110.71	115.27	117.11	110.21	103.48	112.33	117.23	108.34	105.42	121.13	112.32	110.35	105.31	111.75	109.09	111.14	112.35	114.79	108.26	115.29	115.3	113.84	116.17	114.63	110.66	113.92	117.76	107.43	114.7	119.41	112.12
109.33	99.606	104.28	106.13	107.15	106.97	109.99	100.77	93.981	117.64	113.78	105.38	112.57	95.008	105.85	102.18	109.84	106.46	116.95	98.246	106.45	100.93	101.82	103.81	104.49	109.34	101.75	110.01	107.14	95.106	107.61	102.41	108.78	96.977	101.65	114.41	106.12	110.33	108.95	111.47	102.73	108.17	105.26	106.98	110.2	105.54	95.519	103.54	109.8	106.74
102.01	105.17	103.53	100.87	108.3	108.83	102.66	102.76	109.82	113.12	108.67	111.76	108.95	99.039	111.7	108.97	111.16	106.1	108.81	106.28	110.91	103.7	115.51	98.481	111.89	109.13	109.66	111.19	102.17	112.58	100.82	102.92	103.62	110.99	112.36	114.44	102.44	106.3	104.02	107.8	106.63	99.638	97.264	107.45	102.53	104.49	108.86	109.15	102.36	113
97.038	100.54	95.485	95.79	103.7	94.497	99.595	89.62	105.3	103.67	100.38	97.575	98.802	107.57	96.61	98.273	100.85	94.407	98.256	103.8	104.83	99.661	104.14	99.468	104.74	101.56	102.36	97.969	90.539	107.52	98.748	103.31	103.37	97.714	94.982	93.148	93.056	98.474	97.885	95.832	107.15	100.09	91.375	98.527	99.065	96.697	104.28	101.69	97.361	91.191
108.7	107.02	104.28	107.16	112.65	106.27	108.78	102.99	106.76	101.33	112.97	103.61	100.88	103.8	108.08	97.173	114.38	97.483	107.87	98.276	102	106.62	105.29	106.69	98.266	110.29	105.29	106.63	100.16	104.82	97.878	102.87	99.624	115.6	106.64	104	107.22	107.09	101.17	103.1	98.093	106.1	109.69	110.69	105.54	101.58	107.76	110.12	93.738	106.16
116.86	112.88	114.95	101.79	99.886	118.16	107.82	109.22	110.06	107.97	107.6	114.04	105.64	108.51	107.27	112.03	98.109	114.11	116.45	105.21	115.58	110.01	115.07	109.51	112.7	109.68	105.73	112.72	104.71	105.26	107.26	109.16	107.6	116.84	114.8	102.45	103.23	115.67	117.21	108.6	106.01	109.25	110.42	106.77	117.87	117.13	111.24	114.62	110.64	111.45
103.34	108.98	102.46	111.64	103.36	100.91	101.07	105.38	106.5	96.403	113.24	107.28	102.23	109.95	107.79	99.899	96.99	110.51	99.643	102.19	104.33	105.35	105.87	114.88	106.54	103.81	105.04	107.71	101.09	107.83	113.1	101.88	99.865	101.22	104.07	112.74	97.306	96.291	104.4	94.011	105.42	110.02	109.48	106.53	112.83	99.055	107.75	103.46	103.6	109.03
108.93	111.31	102.44	101.84	107.39	104.3	96.385	103.95	108.9	106.21	109.23	112.54	107.2	105.12	108.61	99.904	100.59	102.59	110.31	110.19	110.24	103.88	109.04	96.646	109.18	99.819	107.54	101.37	107.92	116.37	103.77	108.35	106.11	109.93	110.59	106.62	111.19	105.11	111.66	106.85	102.23	108.54	104.9	100.07	97.622	99.341	108.7	110.81	96.112	102.68
113.6	118.02	122.33	115.6	114.06	112.84	105.33	111.73	105.71	118.05	107.78	110.56	109.48	112.03	108.7	112.02	110.7	109.17	104.5	112.7	115.16	103.11	105.06	114.26	104.77	111.44	107.37	110.03	109.97	118.06	112.26	112.98	118.15	112.15	103.12	99.896	113.42	111.58	118.56	110.75	110.07	109.54	110.57	112.18	120.36	123.66	118.26	112.99	112.09	116.87
119.26	117.28	112.52	114.39	114.29	115.45	106.84	112.02	106.49	107.1	110.23	108.36	104.64	107.82	107.76	107.36	103.16	112.39	114.27	110.23	109.55	114.04	108.5	106.83	113.66	112.27	107.34	111.16	109.6	112.67	102.64	105.75	103.29	113.96	114.9	111.65	98.152	104.77	117.27	104.58	110.1	111.71	105.3	114.73	109.35	109.79	99.794	100.56	103.9	110.98
109.61	108.44	108.17	113.29	119.45	111.36	105.29	112.46	110.17	116.32	118.27	117.18	96.588	111.24	110.77	116.75	114.19	107.77	111.04	105.51	110.55	102.99	114.67	111.67	111.49	106.85	113.3	104.3	108.97	118.4	108.36	106.57	113.76	113.73	118.55	120.84	121.66	106	111.66	108.63	106.65	115.35	115.56	109.25	112.08	109.58	110.94	111.9	111.77	119.62
100.9	104.57	103.93	115.23	108.24	112.45	108.48	99.083	102.19	111.54	117.33	107.98	110.48	109.14	104.25	110.64	107.21	110.11	108.57	105.45	105.7	98.542	118.46	103.56	108.78	113.34	112.88	108.3	111.21	108.41	112.35	109.95	110.69	107.94	104.93	101.86	108.54	103.28	104.93	105.13	98.248	111.52	105.78	101.92	113.11	108.34	112.71	107.64	99.125	104.04
108.21	107.22	104.25	108.93	109.11	102.59	104.43	101.82	105.28	105.96	106.09	112.52	94.739	103.65	108.29	105.89	104.94	101.6	105.64	109.5	102.76	102.63	105.31	112.07	109.73	99.924	96.326	113.26	97.454	104.56	98.952	106.91	104.95	100.83	101.55	108.18	101.69	96.224	108.37	97.318	105.88	111.12	105.36	102.73	99.68	105.28	102.02	106.03	112.2	104.99
96.432	107.53	96.145	104.59	106.74	101.44	96.791	107.75	106.66	104.62	102.35	101.12	99.92	102.2	99.009	94.841	107.56	97.96	106.25	91.087	99.514	93.532	90.008	96.054	95.979	107.41	103.79	97.155	104.76	98.733	97.656	94.479	104.88	94.482	101.9	101.03	102.62	107	91.577	88.651	96.058	99.35	101.21	104.69	95.986	104.49	98.283	104.99	92.997	100.93
107.02	104.52	104.33	99.387	109.1	95.239	115.34	101.73	106.25	101.14	104.67	98.517	110.83	106.53	104.85	111.7	113.79	103.71	102.4	100.37	102.37	101.39	103.25	100.18	113.81	106.14	110.43	102.4	110.22	103.3	102.37	116.8	102.67	104.45	112.18	106.33	102.14	115.04	103.45	105.87	99.067	96.645	114.48	99.865	104.71	104.28	107.85	117.83	101.73	103.75
106.9	100.51	103.57	97.46	107.41	108.25	115.16	104.82	114.92	104.6	110.71	107.26	112.54	100.24	104.98	108.94	118.77	107.8	106.21	112.35	110.31	106.24	107.4	97.1	102.98	110.17	104.75	105.75	106.92	112.67	109.69	103.24	104.13	108.71	107.7	107.29	99.925	99.731	117.92	107.58	107.7	98.035	108.65	113.43	98.638	104.85	104.61	101.57	110.87	110.69
95.957	96.497	93.717	105.52	91.187	108.45	98.853	101.09	98.011	101.37	102.1	103.8	102.57	98.317	101.76	98.14	96.846	95.115	95.586	103.07	105.83	88.536	96.784	97.773	95.103	87.336	90.445	103.21	99.457	103.57	98.273	91.723	93.704	104.91	95.613	110.25	98.321	98.114	104.73	99.591	95.598	105.99	93.608	95.428	102.34	96.538	98.955	103.17	105.58	100.03
104.41	111.43	109.15	103.31	115.93	110.1	100.89	102.37	95.308	101.07	107.5	116.36	101.13	99.572	103.43	96.007	106.21	111.1	103.28	110.63	103.36	110	105.38	103.66	103.07	104.78	103.45	103.85	98.359	108.15	107.48	109.84	99.64	111.11	100.54	105.01	88.281	102.62	100.46	107.03	103.5	107.59	98.374	110.26	101.72	100.41	104.62	105.02	104.85	89.742
120.93	127.97	113.22	119.57	114.23	119.54	115.46	119.64	113.54	120.29	111.21	119.35	122.89	123.24	118.56	117.53	116.68	116.21	112.13	117.11	117.07	118.11	114.86	122.76	116.91	112.27	123.51	117.5	118.21	115.19	120.77	123.58	120.3	106.69	122.24	121.12	120.96	113.99	121.5	125.85	113.35	119.47	121.11	114.02	119.15	117	117.77	124.58	113.79	114.58
93.89	102.87	98.926	104.72	101.01	93.874	97.053	98.645	107.21	93.278	93.89	101.36	104.27	95.059	100.42	101.13	101.87	91.721	104.6	99.892	100.88	98.71	101.16	98.843	98.405	91.646	99.244	97.137	100.23	97.649	107.16	92.063	100.77	99.304	99.803	92.113	95.281	97.982	93.021	97.95	102.74	103.94	95.847	99.326	101.06	94.734	101.84	98.969	97.384	105.78
108.72	112.87	113.15	104.93	102.97	109.06	115.65	99.964	102.26	110.9	109.57	105.81	106.29	96.884	111.87	108.86	112	119.18	108.06	104.13	112.33	114.05	111.31	110.76	108.92	107.45	105.72	118.83	106.33	98.753	110.98	104.84	108.69	118.28	106.38	111.02	108.67	111.8	114.3	110.95	106.31	107.59	107.53	104.21	112.37	115.24	126.24	104.36	107.56	110.53
102.82	101.5	108.7	112.16	96.115	106.29	108.03	99.524	105.76	100.23	98.268	104.08	110.85	102.69	113.87	102.15	105.83	100.27	104.14	104.05	100.01	108.94	103.3	91.785	113.03	102.27	107.51	112.09	102.55	100.74	109.86	102.32	101.94	118.64	107.63	105.43	108.79	113.91	99.479	106.16	102.41	107.62	96.853	100.26	102.31	102.41	103.36	104.06	106.83	103.97
111.38	94.063	105.85	108.45	100.16	98.33	98.277	105.07	102.65	109.21	113.45	100.43	100.55	104.53	112.69	107.01	100.48	93.902	103.58	109.03	107.07	95.071	105.92	103.64	98.531	103.54	100.46	104.69	98.076	101.71	101.14	102.32	107.04	103.65	111.25	99.155	104.71	103.74	105.81	103.57	102.14	106.16	103.59	102.29	110.7	108.14	111.7	109.76	89.978	108.41
107.77	101.51	104.48	121.17	107.88	102.82	107.68	112.06	110.48	104.63	97.109	92.378	107.92	109.75	106.94	105.31	101.71	105.8	103.6	110.74	103.12	100.52	104.44	114.17	113.15	113.71	106.9	101.13	112.15	111.09	107.89	113.39	100.5	98.92	104.22	106.72	117.74	106.95	102.16	109.03	112.3	109.61	115.83	100.89	108.83	109.38	106.47	103.99	99.926	103
103.69	104.32	111.68	106.49	111.85	113.69	111.18	114.79	113.49	110.35	116.23	110.19	114.22	113.59	98.633	114.08	109.74	113.38	109.76	117.06	122.36	111.77	123.36	113.72	111.18	108.95	110.38	118.07	119.55	111.78	115.22	115.93	107.23	110.45	107.06	118.07	107.01	113.81	118.39	113.08	115.82	107.84	113.67	112.74	117.64	111.17	115.56	116.66	111.69	113.32
113.29	115.55	111.14	111.09	117.74	110.82	111.76	115.45	114.74	115.52	113.8	110.23	112.82	107.88	101.36	114.22	104.54	113.62	107.88	109.95	108.53	113.22	107.05	104.08	104.6	98.883	118.02	109.5	116.77	114.5	106.53	107.29	119.4	106.38	118.3	103.66	110.78	118.36	114.47	111.24	117.57	111.8	107.89	111.36	114.44	113.6	116.03	117.18	106.77	116.98
110.35	115.93	110.93	115.36	111.35	118.14	111.29	110.74	105.91	107.76	107.45	111.26	110.24	109.57	108.51	114.28	112.52	108	116.35	117.98	114.22	117.09	107.18	113.3	117.57	108.8	116.94	113.72	110.32	120.08	113.88	111.89	119.83	117.42	109.17	102.78	103.69	116.92	107.22	116.87	117.39	110.08	106.38	107.65	120.7	108.04	106.28	116.54	116.12	118.51
101.35	104.82	104.87	109.03	109.01	114.4	106.07	109.3	99.212	101.55	105.77	108.41	104.57	107.19	111.99	107.85	104.22	111.25	104.57	103.27	103.26	107.15	117.98	103.13	100.69	108.16	105.3	105.42	111.29	95.715	107.87	105.45	106.82	116.55	112.49	104.92	101.59	94.882	111.67	108.38	105.98	111.19	99.201	105.71	103.05	108.94	106.77	101.39	112.94	98.428
115.08	112.57	113.51	102.89	110.99	112.7	105.66	113.31	113.74	109.1	110.49	104.9	111.54	106.74	110.8	112.9	120.26	108.68	124.03	110.47	110.21	104.26	111.79	116.83	115.78	106.81	114.16	109.16	112.77	107.18	111.74	105.39	109.5	111.32	123.16	105.04	114.07	109.04	112.22	114.82	123.35	114.44	113.13	107.21	113.13	107.81	118.39	107.72	115.89	111.43
109.21	107.49	108.45	105.43	104.84	99.032	108.71	108.46	105.85	116.97	101.02	103.96	111.62	112.17	112.77	111.02	108.1	102.68	93.463	102.79	104.83	109.32	109.75	112.52	102.6	105.57	108.13	115.38	115.15	113.44	98.538	104.76	99.976	102.87	112.85	97.694	92.73	111.24	101.21	108.94	111.42	101.47	104.59	103.89	97.196	114.58	101.52	108.02	108.18	108.75
115.72	113.64	111.37	108.53	110.08	115.59	114.98	107.82	109.28	109.81	110.89	108.52	108.63	110.45	110.33	109.67	107.36	112.82	116.18	113.99	116.58	102.1	116.08	107.33	105.16	109.63	107.13	110.14	110.96	109.64	110.42	112.76	114.56	113.53	107.29	116.75	110.98	110	108.46	106.99	109.64	101.01	106.28	116.36	103.92	112.6	107.12	108.05	116.44	113.21
108.47	102.52	106.48	110.26	96.952	102.51	104.77	99.67	103.15	107.1	107.52	110.95	104.79	114.88	106.73	111.51	96.631	104.2	109.65	106.11	100.68	102.44	104.7	105.83	106.77	102.8	110.38	96.845	100.44	102.7	107.03	104.02	103.72	106.54	105.56	105.31	95.125	105	104.26	100.03	107.06	105.56	110.34	103.91	107.56	104.07	108.65	95.53	95.89	111.12
110.96	109.68	121.12	102.22	105.1	115.66	99.69	114.83	116	111.39	110.47	105.49	112.3	106.6	116.4	99.204	109.13	109.31	113.8	111.31	111.8	118.25	110.95	109.98	118.39	108.55	107.28	119.4	110.39	118.76	112.47	118.17	110.45	115.82	111.78	112.82	104.24	114.87	112.29	117.54	105.91	102.47	100.9	111.5	113.15	109.89	115.52	109.95	108.89	111.85
106.64	116.08	112.84	121.74	118.06	115.78	106.05	107.07	104.07	108.28	113.75	124.76	113.09	111.71	118.19	111.32	121.52	108.23	107.35	112.66	115.49	110.12	106.67	118.42	104.5	116.56	114.77	113.74	110.45	104.11	116.74	113.27	118.01	105.39	107.36	114.09	114.26	114.22	117.32	111.52	102.24	104.42	108.16	114.33	101.19	112.42	104.11	100.13	119.67	115.43
115.81	109.87	107.85	105.61	114.55	113.94	103.61	114.02	102.39	111.8	105.67	109.62	113.9	109	111.74	115.47	107.85	111.48	106.49	106.75	112.81	117.02	110.82	111.22	115.32	110.27	114.43	115.79	113.2	112.78	118.83	114.49	107.08	112.32	118.36	114.04	108.16	114.53	107.81	114.26	105.16	110.19	119.67	107.16	113.25	115.37	101.63	109.73	112.47	107.25
96.979	104.35	103.55	98.377	105.06	97.057	102.91	100.91	94.724	98.934	102.04	97.773	100.77	101.57	93.197	104.81	105.6	99.409	95.186	104.4	93.737	99.73	103.93	115.3	103.19	98.165	100.31	103.27	102.85	95.344	104.13	96.419	101.29	108.38	94.941	102.71	103.4	104.6	100.21	93.379	93.183	94.773	90.846	105.21	100.79	92.932	99.371	98.327	103.11	106.34
114.63	106.47	110.04	112.69	108.74	107.73	114.8	108.85	106.13	112.59	109.63	108.8	101.7	117.24	116.21	105	112.01	111.37	118.17	99.927	111.8	103.12	110	110	111.12	106.19	109.02	118.83	107.77	112.68	113.84	114.26	120.9	103.23	115.57	110.3	112.18	105.95	111.01	105.99	109.06	112.3	113.41	114.27	110.05	115.75	108.81	111.94	119.06	117.89
107.66	112.15	101.71	109.34	107.49	114.29	101.49	105.45	103.74	98.932	105.5	113.8	107.7	106.16	103.67	102.62	109.1	99.987	100.44	114.11	97.954	105.19	102.75	103.66	104.48	113.96	107.03	103.16	112.56	104.79	101.2	105.73	104.32	114.01	106.39	109.17	114.46	104.09	102.02	106.06	104.1	99.947	99.393	102.11	100.69	99.479	104.29	108.67	108.9	104.41
104.68	103.82	101	100.5	108.03	105.22	100.29	99.435	105.84	106.31	104.58	112.25	98.456	98.172	101.51	107.73	101.67	104.59	103.91	108.18	99.816	105.71	102.33	107.16	103.2	103.89	107.11	110.68	108.43	92.842	107.55	104.48	97.342	110.4	102.48	94.729	111.06	115.13	104.76	97.051	99.756	103.55	98.732	99.952	100.09	103.57	113.16	112.56	112.04	105.48
107.51	109.01	108.26	113.03	109.24	109.72	114.84	104.68	117.09	114.84	111.36	109.38	114.17	110.39	109.64	107.67	100.77	101.9	110.2	111.71	101.77	105.68	106.87	103.01	117.28	114.94	109.46	104.91	113.79	119.26	105.33	108.77	108.63	116.94	111.27	117.13	110.77	112.1	106.64	113.09	96.355	104.45	106.14	107.8	112.18	121.48	107.64	108.52	111.23	103.76
107.49	112.51	106.78	105.72	101.4	104.75	109.7	90.155	104.88	101.97	114.37	103.28	103.11	106.85	115.64	101	102.53	102.95	108.53	109.18	106.56	100.72	103.2	99.451	108.81	109.58	98.374	107.12	102.11	105.18	110.3	105.23	106.69	104.47	107.5	109.16	105.82	105	109.08	109.76	110.32	100.05	104	104.57	99.511	108.35	112.03	109.29	104.49	110.87
104.88	93.722	111.99	101.29	107.79	108.17	101.81	108.98	102.08	99.819	103.52	108.65	99.854	96.91	101.06	109.94	102.34	107	104.79	102.66	103.1	110.01	100.91	106.05	103.5	113.74	113.11	113.23	105.97	96.95	103.24	100.85	101.55	107.59	99.646	104.35	109.84	105.42	106.46	105.37	104.31	111.79	101.16	104.55	108.24	99.287	113.17	105.09	103.64	109.04
122.17	121.27	109.49	121.03	116.17	115.52	118.05	126.9	115.09	114.84	121.22	119.38	119.16	120	107.34	121.47	118.12	110.33	122.54	116.62	118.94	123.08	117.08	117.96	114.64	114.26	117.11	124.27	126.38	114.1	119.97	111	125.48	122.84	116.49	116.49	126.62	111.93	113.26	116.12	119.93	123.32	118.38	117.05	118.63	110.17	122.62	118.41	119.95	118.92
107.11	114.67	99.395	109.29	109.31	111.53	110.61	105.33	106.93	110.02	110.17	109.17	104.73	104.1	98.457	94.739	112.34	94.136	108.6	97.791	99.98	106.48	106.81	112.03	113.8	104.16	112.16	103.4	106.71	111.05	104.09	108.42	105.19	102.19	105.57	100.07	119.12	111.67	109.52	105.08	100.47	108.03	103.86	102.37	106.02	105.52	107.82	94.935	108.54	98.525
108.75	96.916	90.178	110.53	97.411	100.47	98.051	87.933	96.437	100.48	100.5	102.15	101.82	98.573	100.43	97.012	99.896	100.95	103.35	97.728	101.88	100.61	88.309	91.937	96.845	101.87	94.52	110.18	90.688	96.724	93.832	107.21	98.883	107.54	96.885	109.78	103.94	96.689	100.37	101.68	99.293	97.011	106.16	103.98	97.752	102.44	96.282	94.71	105.65	104.23
108.74	113.03	100.41	111.46	91.985	108.56	100.15	106.13	105.58	99.229	108.85	98.751	102.28	104.86	113.38	100.91	99.846	102.94	104.35	97.447	108.1	115.43	107.72	93.222	107.68	104.83	102.13	101.44	104.38	104.03	99.992	91.394	106.53	99.817	105.16	109.23	109.16	92.164	115.73	120.28	109.4	103.67	113.15	107.06	112.51	108.66	112.07	102.72	101.51	103.31
109.37	103.35	101.88	111.19	94.417	92.384	98.333	99.394	108.93	105.1	94.986	104.74	104.87	93.663	99.616	91.03	101.86	102.68	98.241	99.705	106.98	106.99	95.234	103.1	99.764	100.96	105.67	90.234	101.83	105.61	100.78	96.73	101.92	93.813	105.91	103.12	96.678	88.606	102.92	105.47	95.327	96.906	105.56	95.552	104.13	100.09	103.56	103.25	101.87	97.847
110.98	99.785	107.27	109.61	101.07	114.14	106.31	102.03	112.59	108.17	109.31	102.82	111.45	102.59	99.689	109.16	102.22	97.211	109.45	104.93	104.52	114.09	107.68	110.64	109.66	111.06	107.79	105.41	107.37	101.21	112.06	99.851	105.23	100.81	101.49	108.83	103.26	100.9	106.91	111.09	102.27	102.59	102.1	107.96	104.43	111.39	117.05	106.91	108.43	110.76
112.9	114.9	123.68	114.25	114.38	114.38	107.59	117.03	121.56	115.87	115.04	117.12	116.06	112.65	113.82	112.1	116.39	118.15	124.36	110.67	111.69	120.97	113.7	119.3	116.56	121.83	111.97	109.55	118.42	121	112.04	114.84	113.88	116.01	117.12	106.89	129.7	109.43	125.29	117.99	117.06	119.05	121.57	121.63	116.33	122.15	121.85	118.2	114.42	109.72
108.93	101.76	114.11	103.23	108.2	112.58	105.39	101.9	99.906	97.599	112.42	108.01	103.56	108.35	91.397	109.86	111.77	106.46	112.57	111.6	107.18	102.8	102.29	110.1	104.39	104.24	103.75	105.44	101.15	103.37	102.12	98.949	113.65	109.61	101.31	100.73	100.28	109.31	107.69	114.68	106.45	114.84	102.38	113.06	101.08	105.98	98.333	107.22	103.13	115.4
100.84	112.79	104.22	106.29	102.2	100.65	102.51	100.08	106.81	106.93	97.646	101.83	107.48	107.63	102.19	109.36	97.548	105.72	114.32	104.24	110.39	89.655	102.96	102.94	104.33	97.459	104.74	100.33	105.46	99.766	105.21	96.871	101.08	110.81	99.915	108.74	96.47	107.34	108.04	104.07	109.85	106.25	101.49	109.49	106.18	109.73	108.75	103.79	94.464	100.55
110.8	115.68	105.26	99.079	105.79	109.38	107.56	110.05	111.83	106.7	102.43	113.72	110.96	99.865	99.896	109.28	105.64	108.42	113.61	110.05	105.04	105.46	100.89	107.22	106.3	117.02	112.9	101.15	107.12	106.15	106.2	112.05	104.45	107.92	98.947	104.87	106.1	101.94	109.49	105.73	105.79	99.15	108.82	108.58	106.86	94.732	105.38	102.32	100.78	105.34
109.64	109.49	101.51	104.18	107.56	108.2	105.83	118.46	109.34	112.19	114.53	105.83	113.94	106.33	104.19	111.53	103.45	103.21	113.3	109.97	112.25	109.84	106.56	112.47	106.6	119.65	111.38	113.52	104.56	99.734	102.17	113.73	108.38	102.71	114.78	110.96	102.38	105.31	112.47	113.23	110.44	100.85	114.46	103.34	110.1	103.53	106.47	106.32	109.01	99.658
112.08	107.37	111.78	105.74	105.92	111.79	109.77	114.74	116.59	107.28	109.99	110.91	118.13	101.32	115.55	107.83	109.1	107.93	112.09	118.98	106.23	119.91	105.49	116.85	108.87	118.78	110.76	111.62	110.65	103.8	113.31	104.56	111.82	113.72	105.43	114.91	106.48	105.4	114.09	108.45	103.9	107.09	115.87	113.79	107.43	101.18	102.69	103.45	112.84	118.48
106.23	100.77	99.168	100.05	99.782	93.984	101.76	98.714	100.63	107.88	95.58	100.32	99.327	100.24	102.1	113.05	103.07	104.17	104.46	98.305	106.21	108.14	100.49	102.73	100.9	99.791	93.36	107.69	98.335	95.893	99.467	99.882	103.5	106.39	107.91	88.989	103.05	98.651	90.69	108.26	98.139	100.11	102.59	100.76	101.73	102.75	98.61	104.57	99.078	103.44
110.08	96.938	98.382	98.436	104.54	104.74	95.579	103.34	95.043	94.828	100.78	104.04	99.586	90.029	106.93	99.158	103.66	92.167	103.46	94.697	109.83	102.36	90.443	94.928	98.184	94.749	106.48	105.58	96.432	104.56	98.157	98.377	103.14	100.57	103.84	100.84	97.633	100.05	106.4	103.34	92.099	99.548	104.18	101.94	107.71	102.34	101.03	101.75	96.721	94.623
116.28	101.38	91.621	101	93.451	97.552	109.36	111.15	104.58	95.22	98.835	107.03	102.51	104.12	103.08	93.956	95.369	112.51	115.35	101.12	90.709	98.149	96.96	92.932	94.67	89.856	95.48	98.072	109.84	98.426	102.67	106.19	98.313	103.77	105.2	97.981	105.81	98.507	97.127	94.824	98.762	95.919	103.28	97.936	98.858	93.596	98.09	106.99	108.32	101.07
112.78	111.57	117.77	106.68	121.46	109.57	111.47	98.804	107.67	119.74	108.83	114.08	119.64	113.45	111.36	121.13	110.75	113.88	108.5	112.36	114.67	114.35	108.21	112.76	116.41	111.15	110.76	114.89	106.83	111.51	113.58	113.9	118.81	115.19	111.49	110.64	114.84	112.47	116.54	115.62	112.44	109.74	112.95	111.94	112.58	111.51	108.29	117.08	121.93	119.6
112.08	115.02	118.25	112.98	116.92	108.11	115.32	115.68	115.01	110.44	115.78	107.97	107.9	112.68	109.35	115.62	113.62	110.98	118.89	108.31	108.58	108.84	115.24	105.38	112.04	113.37	116.34	116.7	111.8	112.99	114.91	117.99	106.56	114.98	118.11	118.71	119.98	107.95	105.49	115.09	109.55	114.35	116.09	108.78	109.68	114.42	113.66	113.81	118	111.98
107.46	110.74	110.76	105.63	104.79	105.05	109.08	108.17	113.39	100.73	109.06	107.65	110.67	102.62	106.89	112.75	106.41	109.38	109.09	121.09	112.9	102.85	109.76	109.78	109.43	108.51	99.853	117.28	105.51	102.89	103.87	106.9	116.52	119.08	116.81	112.66	104.03	100.23	113.83	109.91	114.72	112.1	111.82	110.09	113.45	107.15	111.51	111.07	107.03	110.17
112.01	115.94	115.21	107.48	112.31	113.43	112.18	112.44	111.17	123.98	117.68	105.92	105.18	106.31	117.2	108.42	117.56	110.85	115.71	111.1	108.53	109.06	114.87	106.93	102.06	121.87	116.08	108.48	112.61	111.43	113.17	117.64	114.63	118.33	115.17	117.22	111.43	115.89	107.25	111.28	107.44	112.31	112.75	112.87	108.26	113.26	114.04	104.87	115.21	113.55
102.39	120.96	108.43	115.94	113.58	116.15	113.64	104.49	116.91	113.58	116.01	115.5	118.57	110.6	113.16	113.37	111.25	107.44	108.26	113.77	105.27	113.8	115.86	115.43	109.2	111.92	107.76	113.34	114.56	103.82	117.52	112.73	99.503	112.58	111.41	125.31	106.12	109.44	108.63	106.49	105.05	112.69	107.14	106.93	110.23	104.3	114.58	110.43	102.46	114.68
96.573	107.07	111.03	107.2	117.84	102.93	113.37	99.467	99.415	98.944	98.755	108.84	108.4	107.84	105.36	108.05	104.24	105.52	113.88	93.462	106.06	105.82	111.88	102.1	107.44	99.229	104.25	100.24	114.4	108.1	112.82	112.19	109.57	109.03	93.348	103.3	114.54	103.14	105.33	109.51	94.836	105.67	99.278	107.75	107.32	112.93	113.11	104.66	99.984	111.03
109.36	104.57	108.43	106.1	107.64	102.77	108.39	113.02	97.47	105.83	112.57	116.97	110.58	113.47	99.287	104.74	120.72	114.44	113.28	110.81	115.11	110.49	106.37	101.41	109.51	108.69	102.95	102.63	107.55	113.36	102.45	110.01	106.09	99.808	113.5	114.48	110.17	105.89	109.38	110.42	107.11	108.15	111.9	107.76	118.96	109.15	109.27	120.36	114.38	101.2
109.46	102.33	107.45	105.46	114.44	109.25	101.88	111.21	100.19	110.66	98.485	106.22	116.24	109.73	105.79	105.21	105.48	100.88	99.584	100.13	106.96	105.33	101.24	111.52	105.65	105.07	111.84	109.24	95.002	109.77	101.62	103.62	104.08	110.09	106.11	107.09	99.616	108.11	106.9	104.8	108.02	104.24	106.09	117.53	101.1	104.59	112.49	104.94	113.14	104.75
106.22	97.15	103.14	104.22	102.5	111.69	104.73	113.22	106.18	103.16	103.07	103.8	108.9	94.31	119.78	105.76	102.8	93.863	115.69	104.37	98.333	99.469	100.68	105.07	97.727	100.28	97.181	100.82	108.36	104.49	102.1	97.202	94.68	102.52	111.39	99.907	101.19	100.32	104.97	105.78	109.94	102.72	99.804	103.52	105.3	101.13	98.367	111.26	103.42	106.11
112.97	115.87	115.51	116.8	115.01	106.23	112.19	120.34	108.64	113.4	105.43	113.23	110.68	112.43	111.83	109.29	105.92	109.13	105.34	116.05	109.11	113.55	117.06	107.67	118.3	108.38	107.31	116.79	112.82	106.03	111.52	108.3	100.76	107.53	108.86	106.56	111.72	106.39	106.9	111.54	108.7	107.95	105.7	106.98	114.26	107.41	115.51	109.75	120.01	115.96
105.98	105.37	97.229	113.08	100.07	107.07	105.7	111.72	103.44	106.8	112.02	95.794	107.25	107.32	118.93	99.996	105.31	99.418	102.02	106.65	111.4	115.66	105.56	112.28	113.56	117.28	101.47	107.05	115.9	109.64	110.85	106.3	104.28	94.732	95.213	111.68	109.1	103.97	101.36	105.23	103.94	105.82	109.27	101.57	95.38	106.01	99.833	103.1	105.09	100.52
109.16	109.5	110.96	114.68	114.28	103.39	111.5	111.98	106.19	108.3	95.843	108.48	107.05	101.14	102.5	106.86	106.73	112.14	104.05	105.99	103.87	109.17	102.14	109.29	107.39	111.53	98.638	108.59	102.07	106.01	114.61	115.17	108.25	114.36	109.91	103.39	96.647	106.37	103.37	111.85	110.69	102.26	108.82	106.65	109.71	106.06	106.76	105.16	111.36	102.17
107.22	109.51	103.57	100.41	104.07	110.13	97.997	101.32	114.66	103.94	111.25	105.68	107.53	107.95	102.81	113.02	102.35	102.47	109.65	106.13	106.89	111.42	103.05	102.25	106.67	99.622	100.68	107.27	111.01	110.03	106.3	108.01	109.15	106.16	104.39	104.53	93.732	105.39	108.62	104.22	104.9	106.08	114.55	114.41	105.44	108	109.35	107.69	98.24	105.38
106.54	107.98	101.96	106.73	109.62	102.63	103.53	103.82	110.3	106.3	105.82	113.2	108.89	98.356	106.57	104.34	113.48	108.04	99.831	107.81	106.4	111.01	107.59	98.396	114.78	115.8	113.54	108.65	96.717	105.3	105.05	104.08	109.99	110.22	100.75	109.74	115.05	107.26	115.48	112.17	109.63	108.72	106.97	108.52	108.06	109.8	109.67	96.549	108.47	109.75
118.5	116.72	109.97	111	102.09	119.02	111.23	109.34	103.35	120.26	103.32	108.31	112.98	112.44	109.63	116.43	105.98	118.9	102.69	108.24	107.94	113.92	116.81	112.64	100.4	120.87	113.05	115.32	104.7	114.99	115.76	109.42	106.44	109.88	105.35	107.57	111.32	112.55	108.2	108.9	105.14	112.88	103.26	115.33	112.25	108.7	104.58	116.74	109.05	109.82
109.83	109.68	108.08	99.789	97.751	105.26	106.61	117.24	108.57	94.66	102.17	102.13	112.67	112.22	104.25	104.32	109.6	113.1	106.23	100.83	98.567	102.49	105.71	103.09	111.8	101.57	119.98	99.615	105.67	119.5	105.15	101.86	108.72	103.59	117.4	106.56	112.36	106.33	108.82	88.616	100.64	104.57	104.66	120.99	107.71	119.02	100.19	104.74	109.82	98.621
100.2	96.965	100.4	95.108	91.175	99.57	103.35	98.954	94.517	104.69	102.9	95.836	97.418	102.45	97.041	98.378	99.958	104.47	100.86	99.821	96.308	104.29	97.851	91.425	94.423	106.55	101.54	114.57	100.19	98.425	96.236	96.868	99.529	100.28	99.284	96.146	94.867	98.243	108.83	102.29	101.25	98.08	99.765	97.755	94.625	92.907	97.455	101.61	100.99	100.3
100.96	102.38	103.22	95.618	97.6	105.66	95.695	102.2	96.445	98.831	105.91	95.763	99.169	100.53	100.33	97.297	95.968	99.418	101.22	111.01	103.83	109.17	109.69	107.77	101.58	92.08	107.37	104.11	97.971	101.51	96.308	92.716	99.032	102.76	102.85	111.17	97.336	96.249	103.92	97.51	95.306	99.311	100.75	97.977	102.64	101.65	99.549	104.84	102.46	103.52
109.54	113.55	114.45	109.06	117.84	113.54	112.68	111.55	102.66	111.25	118.08	110.13	107.03	115.54	109.47	110.59	113.09	104.15	118.01	103.88	107.86	107.81	120.77	106.36	110.77	105.12	121.29	103.77	112.97	113.97	114.4	113.69	110.98	108.57	121.27	108.8	101.28	118.59	122.81	108.54	112.87	116.33	107.2	102.91	109.51	110.43	112.76	115.58	119.89	113.95
104.56	110.51	105.98	107.25	112.4	101.29	112.13	109.8	111.45	112.49	117.99	112.77	108.5	102.09	105.89	112.46	115.64	110.58	112.12	114.96	105.89	106.88	114.36	105.6	107.94	108.44	111.84	116.71	112.92	110.34	105.88	111.52	112.05	110.97	110.53	121.92	106.96	110.27	112.92	102.38	108.97	108.84	104.77	114.39	106.36	98.243	101.4	112.7	97.524	107.99
102	94.499	109.21	93.699	108.45	104.48	101.09	89.969	98.868	107.82	92.214	102.79	95.481	106.09	97.867	101.88	97.48	100.67	101.66	96.338	110.73	100.03	106.48	106.21	100.44	93.997	110.47	99.273	107.35	97.757	105.85	106.68	100.75	92.529	94.329	100.11	100.64	100.72	107.05	105.66	100.62	97.457	105.27	104.78	95.563	94.612	92.286	100.58	98.127	101.94
92.215	100.25	101.6	97.671	100.35	99.003	98.309	105.01	105.69	103.25	98.875	110.5	99.667	99.823	99.959	101.1	102.72	98.386	99.439	102.45	95.837	115.7	98.213	105.89	93.693	101.15	104.24	90.837	100.14	99.953	93.424	95.606	106.54	93.926	98.733	96.123	101.46	97.714	96.93	100.95	100.6	94.764	99.237	100.91	109.2	94.479	98.115	100.18	104.42	102
121.54	112.22	122.03	121.19	123.98	113.69	116.76	113.58	111.7	110.96	119.39	121.14	115.05	107.79	112.92	107.71	113.63	120.27	118.27	115.48	118.02	117.03	112.64	108.58	114.52	116.18	115.56	120.43	109.13	114.44	114.9	120.88	118.7	115.06	120.46	111.3	108.45	123.55	113.34	104.32	119.82	120.47	115.27	114.63	123.8	108.32	129.32	110.5	111.54	112.81
103.41	99.026	109.59	112.24	104.64	100.46	98.034	102.47	99.18	105.26	105.75	98.264	108.81	111.42	102.22	107.54	106.83	102.84	103.99	109.96	106.94	97.426	99.201	99.899	104.51	103.65	113.69	108.27	105.09	103.27	104.79	98.656	110.22	113.61	99.551	105.09	110.76	101.47	107	102.84	108.4	102.19	108.18	95.539	108.72	103.7	116.22	108.44	105.6	113.01
108.16	104.95	107.12	104.93	116.28	114.3	117.35	124.02	113.59	109.55	114.1	113.13	109.2	110.59	114.92	112.18	104.55	110.13	119.87	115.38	108.27	104.04	110.81	115.04	114.62	111.18	113.81	111.9	117.91	109.96	114.95	106.24	114.15	110.16	108.48	103.29	116.15	113.7	108.46	104.3	112.69	109.31	110.47	105.14	114.85	124.58	112.86	119.05	113.92	98.295
102.87	108.88	108.75	107.63	102.5	110.94	113.09	110.12	95.868	94.786	103.68	99.157	112.29	105.76	106.75	110	105.46	100.76	99.622	113.58	97.484	110.14	99.792	114.47	106.8	102.35	107.41	103.72	113.92	106.55	111.83	116.03	107.56	105.32	102.62	110.12	103.36	109.65	105.19	108.32	106.94	98.521	96.367	108.29	106.7	102.27	112.59	104.4	105.96	105.19
104.11	106.71	97.965	92.945	101.86	100.05	101.49	95.638	100.09	96.244	104.56	104.02	99.814	105.99	105.41	98.496	97.566	98.397	98.653	95.95	111.48	101.1	104.92	85.262	101.17	95.601	108.48	92.778	91.417	100.77	103.59	101.18	102.14	95.082	96.765	106.13	103.84	97.413	99.767	100.77	97.372	97.21	104.81	105.43	98.012	86.26	106.16	104.74	100.51	103.22
114.67	108.26	112.14	105.31	106.47	106.85	107.71	112.04	103.67	108.1	110.3	110.83	107.23	106.79	104.26	111.9	104.81	103.7	113.7	100.69	97.423	102.47	111.07	109.87	114.72	101.96	112.06	104.45	102.15	109.31	108.16	107.77	111.49	100.95	102.45	104.24	109.34	111.15	103.63	109.59	109.73	108.07	115.18	110.74	102.05	104.15	121.36	101.4	109.36	103.77
108.46	112.52	106	98.679	103.61	106.36	102.84	98.846	96.811	109.45	107.18	108.99	103.36	111.93	104.12	106.69	108.54	99.405	101.23	108.6	113.74	103.57	107.09	113.21	114.26	108.48	108.99	105.04	107.58	113.61	102.4	110.46	105.82	105.73	108.97	102.79	110.39	102.73	112.74	105.76	109.12	108.72	102.67	96.298	97.483	109.18	103.51	110.2	116.01	105.3
113.89	112.85	102.34	107.13	105.25	94.083	104.47	104.59	108.55	106	103.83	107.11	98.309	100.68	106.01	96.785	102.15	106.78	112.02	109.51	101.8	107.05	97.004	105.83	102.16	111.14	101.39	102.71	101.32	105.67	96.151	109.45	104.49	98.837	107.49	97.342	104.48	106.29	110.47	109.39	110.53	105.16	104.84	103.3	106.75	107.96	104.3	100.54	102.18	102.49
103.09	102.01	105.01	104.15	101.19	117.16	102.13	103.92	112.49	103.42	104.26	102.39	100.36	103.42	117.2	106.16	115.14	108.29	100.99	106.79	108.72	106.74	112.43	105.95	105.71	104.59	98.656	112.46	108.64	104.69	113.57	106.4	109.97	99.005	104.32	101.95	102.52	102.38	103.96	95.456	102.72	100.78	103	111.3	112.16	102.24	99.683	101.64	104.1	104.07
115.52	116.54	122.87	109.99	112.8	115.38	109.07	115.83	116.18	119.73	108.84	125.61	124.08	113.92	120.24	111.6	118.83	108.01	121.8	123.23	119.74	127.87	122.06	120.57	116.13	119.07	111.57	123.17	119.44	119.22	111.7	114.52	122.01	118.57	124.17	113.62	121.59	115.02	120.21	118.18	125.28	114.28	114.93	119.06	115.06	112.76	121.15	125.94	128.59	115.5
117.15	118.24	115.98	122.4	116.55	121.03	114	118.39	116.16	107.24	124.79	114.73	114.59	114	109.64	124.11	116.06	116.66	112.92	113.78	114.65	118.4	115.58	116.91	117.04	116.74	115.61	113.57	119.48	120.15	110.11	116.21	127.57	109.85	129.14	120.24	119.43	114.45	119.77	115.02	123.52	119.31	116.76	113.17	116.53	110.77	119.49	117.85	122.26	110.15
110.91	101.62	106.18	109.59	106.07	103.24	97.914	108.24	109.69	109.59	106.82	103.11	103.1	108.28	104.12	106.01	96.897	112.22	103.13	105.2	109.46	98.405	109.7	100.25	107.84	117.21	98.571	104.63	96.701	104.17	105.41	111.05	110.43	105.02	110.48	104.12	112.93	100.45	101.56	112.99	107.95	103.91	107.96	107.19	108.7	110.13	110.58	107.15	99.313	102.12
99.972	94.95	109.97	93.929	104.27	93.328	104.82	99.668	104.7	94.137	108.6	101.84	107.41	110.02	103.2	101.44	96.925	100.42	102.07	99.452	99.351	99.731	105.06	99.378	100.29	103.17	99.654	95.428	102.97	112.46	93.385	100.78	99.404	101.04	92.722	99.117	95.465	100.97	104.33	104.08	105.32	100.47	105.33	103.88	105.64	101.87	100.49	107.92	103.94	108.09
106.03	107.35	108.73	103.32	104.59	108.21	112.32	102.53	104.77	107.35	110.98	101.7	105.5	103.65	96.348	106.38	105.63	99.772	99.493	104.04	107.55	109.3	110.84	105.41	104.73	105.93	107.54	107.55	109.13	107.76	99.684	103.22	109.42	109.59	108.47	106.4	108.3	111.72	101.73	110.57	97.285	108.76	97.194	94.654	103.06	104.98	100.93	99.38	106.18	106.43
106.59	107.81	96.381	96.918	104.86	98.728	107.63	103.1	103.17	108.74	107.7	110.86	101.27	100.38	110.74	110.76	100.39	101.23	105.42	104.29	107.09	100.96	91.791	104.99	103.05	109.67	112.39	104.41	107.26	100.8	103.72	93.515	97.999	99.626	93.737	102.34	112.93	99.017	103.5	95.5	103.76	109.76	107.41	99.447	110.45	103.25	105.23	107.23	110.41	96.716
92.999	95.515	103.44	101.79	109.28	100.22	105.95	95.031	104.86	100.03	93.589	97.562	99.849	92.549	99.74	106.72	102.7	111.98	95.602	102.35	92.631	99.233	96.401	103.42	84.875	95.774	95.003	105.93	95.021	99.574	104.79	101.22	91.738	104.29	103.12	98.328	106.46	102.6	101.51	101.69	99.418	101.89	107.04	97.23	108.26	106.17	101.84	95.553	101.4	102.2
94.361	101.66	99.518	99.712	90.745	100.35	94.863	100.01	93.165	94.616	107.87	106.22	94.411	99.573	103.1	102	109.07	103.47	101.51	98.968	101.91	113.64	103.38	88.974	101.08	98.174	106.5	102.37	101.51	100.39	98.932	98.912	97.118	101.29	105.28	102.91	96.262	98.393	96.398	105.13	97.395	96.459	105.75	103.84	105.71	98.124	101.82	100.56	100.44	100.63
95.809	104.43	105.98	101.24	109.79	98.519	98.631	99.344	95.936	99.157	100.92	90.239	101.44	99.611	103.28	100.35	100.59	86.171	107.22	96.684	90.778	102.89	103.53	91.393	105	111.76	104.84	101.76	103.8	97.337	100.62	94.225	106.99	98.548	110.09	107.85	97.724	103.37	98.222	91.483	99.137	99.838	101.04	95.8	104.04	100.19	101.51	99.8	94.337	101.35
110.8	110.64	117.37	98.865	109.85	106.71	104.76	110.43	109.23	110.68	117.19	113.05	110.38	115.49	113.12	110.4	109.25	113.04	116.56	96.008	122.81	113	116.74	106.2	108.93	117.56	115.09	115.3	111.72	115.44	111.94	111.07	108.72	111.17	112.64	112.88	112.99	101.87	117.24	112.37	114.77	108.41	114.34	114.77	120.18	109.71	115.11	107.25	103.77	110.13
109.75	102.67	100.75	105.92	105.74	106.15	100.86	111.07	106.18	110.85	105.25	106.45	110.78	103.05	105.65	106.64	111.56	112.02	103.2	112.46	102.69	103.89	106.93	101.04	117.23	107.66	111.1	107.03	105.7	113.76	103.55	105.4	103.1	115.98	96.579	98.617	106.36	106.31	108.95	104.58	90.577	110.4	106.85	104.06	107.51	105.27	101.69	108.22	107.58	109.49
99.533	105.8	107.71	104.42	104.58	100.43	101.71	109.75	104.97	104.87	99.833	106.88	102.97	105.27	112.85	117.3	108.1	113.03	107.15	108.66	108.23	101	105.76	104.29	105.59	108.24	100.21	106.77	103.62	99.549	105.45	112.15	105.71	104.29	110.4	99.734	100.34	106.04	106.53	109.17	101.3	108.12	100.94	112.35	102.71	104.82	102.03	105.84	99.272	117.03
102.36	103.27	103.3	108.53	100.81	105.65	107.73	103.3	111.81	107	112.38	113.66	101.33	108.41	106.1	110.57	112.05	107.79	115.95	114.42	101.74	108.12	103.5	107.59	102.61	99.032	104.95	107.27	112.71	112.76	115.73	104.05	108.43	101.84	110.54	111.42	101.78	109.14	101.7	103.32	109.55	111.2	99.233	112.91	103.77	103.13	106.71	99.692	104.64	106.62
101.53	93.157	95.853	96.944	94.258	92.43	106.7	97.035	94.234	98.862	101.92	101.75	101.14	103.69	98.97	91.146	96.958	102.81	92.904	100.03	95.241	102.24	92.638	99.076	104.41	92.989	104.97	98.046	98.914	98.971	96.377	103.73	101.65	95.57	90.098	103.31	94.039	96.889	99.369	86.275	99.521	100.47	95.611	101.16	96.733	99.826	95.198	98.66	99.33	105.83
101.7	102.57	90.922	97.172	106.68	105.99	92.86	103.28	96.295	92.532	101.16	99.095	87.474	98.168	90.434	94.343	103.34	95.442	101.24	105.48	104.27	94.773	98.225	88.964	90.952	103.71	105.14	96.257	95.818	108.77	98.207	101.77	103.99	102.45	102.05	93.944	92.56	98.747	92.964	106.21	94.102	101.3	102.57	97.286	95.777	102.83	99.877	97.288	98.308	97.032
104.91	98.345	107.16	107.6	106.27	96.061	105.05	111.03	110.06	102.12	111.65	97.984	97.486	107.45	103.97	97.447	101.15	105.13	108.67	107.27	109.75	103.17	104.21	107.88	108.16	109.21	105.16	92.343	101.84	103.82	107.68	99.854	93.768	111.41	109.77	109.52	103.62	106.43	105.79	114.06	111.24	109.11	96.502	104.17	106.17	106.16	106.15	102.96	103.11	108.92
106.39	99.681	102.2	111.46	104.65	110.34	114.84	110.99	96.815	98.604	102.91	109.32	110.89	105.33	106.52	105.13	104.03	101.02	109.37	107.61	101.85	100.99	105.7	108.46	113.88	108.52	99.674	110.16	102.01	105.99	103.25	108.4	112.16	101.24	98.449	109.56	104.04	107.3	93.806	102.96	107.3	113.69	111.44	109.98	106.35	95.362	111.16	95.699	101.86	110.23
109	110.61	112.82	110.22	105.66	108.79	108.21	110.21	98.975	106.19	97.942	101.81	97.596	110.25	110.14	119.1	114.27	100.77	111.74	103.41	113.46	102.83	100.56	109.81	108.65	108.67	102.18	102.47	101.46	103.34	102.42	110.57	107.32	109.83	109.85	100.39	111.58	104.4	101.32	114.96	98.753	109.01	116.31	108.15	104.05	104.9	102	106.27	106.71	94.61
103.29	106.57	111.54	95.591	101.29	104.75	107.75	107.88	110.2	111.64	103.98	106.64	115.38	99.088	104.26	104.65	102.93	105.11	108.66	106.39	100.35	107.29	104.17	109.38	109.73	111.65	106.85	103.84	107.5	105.75	100.53	103.67	101.78	105.56	116.38	100.66	100.93	106.32	110.05	102.98	110.39	106.75	110.26	97.826	102.05	100.05	102.86	104.34	111.04	98.602
96.933	95.139	99.19	108.64	98.464	104	96.205	96.481	105.61	89.468	98.271	97.546	101.66	103.76	102.01	95.287	100.32	103.32	95.91	101.66	100.92	102.19	105.8	103.08	99.753	104.65	96.965	98.082	101.85	104.01	101.52	97.613	105.02	100.43	104.44	99.502	94.923	103.22	109.08	92.052	101.3	95.779	97.244	111.67	96.549	107.74	102.58	102.32	98.747	97.001
107.05	104.64	107.76	107.12	94.788	104.51	102.74	104.13	99.667	96.343	107.94	100.28	109.7	105.14	97.956	107.94	104.5	95.777	96.687	113.11	106.32	101.73	103.86	105.01	111.9	110.23	100.39	102.36	105.56	99.814	95.917	106.08	103.39	104.16	103.91	103.3	103.38	108.75	105.04	102.51	103.63	110.25	115.7	111.38	108.56	107.17	105.84	103.65	103.43	115.28
109.7	110.84	106.56	106.49	118.78	108.7	113.17	103.93	114.22	113.9	121.52	115.14	111.04	110.14	111.94	115.59	114.17	112.89	101.6	101.59	118.32	117.62	115.93	111.84	102.88	109.85	111.9	112.16	109.77	105.15	110.51	110.61	107.73	114.8	111.38	120.64	109.79	116.37	104.95	110.79	112.59	107.02	112.52	108.6	105.6	114.53	107.78	107.09	108.27	109.5
97.549	102.89	96.58	97.357	104.62	96.292	100.03	104.95	97.1	103.72	103.04	103.14	93.485	105.77	90.17	94.925	106.63	96.189	96.67	101.79	98.79	101.62	101.38	102.61	103.06	103.89	100.27	101.27	103.85	105.56	99.859	106.72	104.01	102.74	95.953	112.38	96.786	103.83	110.49	102.3	95.006	102.98	105.33	99.215	99.95	107.1	101.47	104.82	99.156	104.5
107.76	106.49	103.26	112.04	100.47	105.6	96.426	115.16	100.05	107.67	103.05	114.67	106.13	103.54	110.67	99.402	106.57	110.1	105.24	113.77	106.47	100.44	97.361	108.26	104.15	110.92	98.719	103.4	104.87	100.33	103.67	99.771	103.7	107.63	109.8	101.75	105.81	95.845	104.86	106.48	104.34	104.92	112.68	102.43	107.45	116.5	104.21	98.824	110.54	105.9
125.11	114.04	113.75	116.1	116.51	118.88	108.79	112.3	116.43	112.07	115.35	109.13	112.88	122.92	114.21	114.02	117.99	103.65	117.62	113.06	111.92	113.46	118.87	115.56	107.59	112.93	108.92	109.35	106.95	106.03	105.43	104.23	110.92	112.33	119.29	109.04	115.16	117.24	117.22	110.89	112.48	115.45	99.933	116.21	103.65	112.53	114.29	116.92	114.49	112.08
106.09	104.73	95.401	109.03	107.58	105.63	102.22	101.63	106.78	109.91	108.95	104.41	102.13	100.01	100.61	109.5	106.19	113.28	110.69	100.57	111.57	103.18	101.76	104.77	104.28	109.71	104.95	106.25	107.53	105.86	106.77	109.49	100.74	99.085	101.56	102.43	107.91	107.94	106.02	106.01	113.09	105.49	105.53	102.72	106.18	105.55	104.67	109.62	101.93	106
110.99	102.47	103.87	102.96	108.75	98.914	113.57	105.75	107.44	103.66	110.42	118.53	107.08	100.54	109.85	120.85	108.98	112.83	101.3	112.2	108.76	110.11	102	98.709	101.74	104.8	111.7	111.04	105.87	105.65	106.12	111.73	109.42	107.1	100.88	115.49	108.69	94.731	109.71	102.56	116.01	108.67	104.67	107.17	102.18	116.06	101.71	102.17	112.56	108.88
98.968	102.36	106.24	103.99	107.41	116.15	108.78	103.56	106.51	113.27	101.88	105.72	107.71	104.97	107.51	100.4	97.144	103.41	109.85	99.142	103.51	96.071	99.872	103.31	96.091	103.16	107.7	110.52	103.54	105.7	115.29	104.26	106.35	106.07	105.55	100.84	110.82	96.592	95.276	103.41	107.81	109.74	107.63	103.25	113.02	100.56	104.16	101.11	106.05	105.83
111.27	103.17	110.42	94.556	105.75	99.737	99.593	109.57	112.26	103.48	103.97	106.28	115.69	99.349	110.15	110.86	98.147	105.98	100.25	111.44	109.19	112.75	112.69	110.37	101.12	101.94	108.22	101.58	108.56	95.722	95.24	109.93	108.47	102.11	110.6	101.9	106.4	103.1	104.01	102.09	108.65	99.394	102.66	95.841	109.73	108.17	106.72	100.19	114.9	117.76
97.298	111.27	108.76	109.86	110.68	94.139	103.09	100.46	99.543	96.093	104.17	101.58	106.94	97.923	101.55	104.17	105.82	99.662	97.128	103.42	105.48	107.7	106.24	104.87	102.42	99.735	92.162	101.71	106	98.951	105.86	105.83	97.995	109.65	109.59	106.8	109.96	108.06	105.25	109.42	108.16	106.21	114.3	100.14	108.37	100.38	99.635	115.19	108.28	106.69
101.53	98.582	102.99	101.62	103.01	100.88	98.816	93.04	99.54	86.04	101.01	100.83	105.5	95.288	103.79	100.82	108.24	91.29	93.976	96.317	103.86	107.61	97.631	103.31	107.05	93.317	99.278	95.82	99.147	109.55	104.3	105.18	96.465	97.237	93.056	92.058	99.899	102.68	105.16	97.46	103.02	98.616	102.51	98.418	98.676	92.424	90.726	105.26	89.307	104.07
96.705	100.03	100.99	103.8	103.13	107	100.57	103.83	96.243	98.288	105.21	97.364	97.854	100.07	109.05	90.695	100.2	106.02	96.551	96.116	109.29	96.893	96.702	95.312	106.54	95.104	113.25	104.83	100.06	101.88	95.302	98.79	93.565	97.445	93.274	101.4	103.27	95.571	89.928	92.864	92.173	92.596	103.31	97.43	103.84	93.814	103.82	97.009	99.566	97.301
113.23	100.95	108.36	110.37	104.51	102.58	109.5	96.504	109.1	107.67	100.32	107.61	111.28	100.79	113.75	96.29	103.13	113.02	106.98	101.77	106.56	113.51	105.84	108.79	103.79	102.76	105.4	103.65	102.39	103.08	108.83	107.46	108.91	103.23	116.07	107.77	107.69	98.293	113.6	107.58	99.599	96.815	106.47	101.59	106.69	109.77	110.19	103.62	106.37	113.24
97.287	107.62	110.46	108.51	107.88	101.86	105.28	107.36	102.24	98.064	106.14	100.8	111.68	106.75	110.85	104.45	105.61	101.28	106.24	102.02	107.29	102.56	108.16	105.61	99.555	111.28	108.03	103.06	104.09	96.055	106.91	105.47	112.04	108.83	96.09	107.34	111.51	96.111	107.82	103.63	99.635	103.71	101.85	109.48	110.46	117.77	106.51	100.68	100.22	101.01
96.632	102.05	104.59	95.138	99.256	97.654	94.077	94.343	105.58	95.476	98.611	100.64	91.353	98.746	97.847	92.004	101.83	96.876	91.592	90.941	104.26	100.85	106.82	102.14	95.385	106.71	104.72	93.932	96.768	92.405	97.256	97.948	99.007	101.22	99.675	93.742	99.922	100.59	106.52	98.439	98.547	93.921	99.718	98.351	105.09	105.69	92.285	96.777	109.39	104.19
102.17	109.04	105.22	101.09	106.62	99.413	115.92	111.27	103.48	108.83	101.25	112.26	97.888	102.79	108.56	113.07	103.57	99.649	100.88	104.73	109.18	109.09	97.863	106.95	103.16	104.83	101.98	110.7	102.71	103.26	113.64	106.3	112.74	104	105.41	105.57	99.773	103.12	108.98	112.16	100.86	103.38	111.45	107.48	106.82	112.98	106.24	109.26	101.65	101.63
92.885	101.49	104.09	98.042	109.58	105.49	109.98	108.41	109.81	105.37	108.66	94.249	111.88	105.58	108.06	109.08	106.08	110.28	101.34	100.35	103.86	99.086	103.28	110.16	107.46	102.39	104.63	102.26	104.69	95.713	103.96	105.45	103.84	110.09	103.91	105.23	115.36	104.33	105.44	100.01	104.83	107.81	105.78	97.507	104.27	107.75	110.29	111.95	107.98	104.76
104.73	108.7	99.5	108.09	95.125	111.48	106.35	109.02	104.97	104.5	109.86	102.27	110.07	107.31	105.92	106.62	106.87	106.47	110.34	105.17	111.22	112.41	116.58	111.05	108.92	113.29	103.26	109.31	104.02	91.926	112.41	105.07	107.77	100.03	104.87	103.81	109.82	99.472	109.21	102.97	110.47	104.25	108.1	105.82	105.66	110.05	92.288	102.72	110.36	108.24
107.31	106.19	101.2	110.84	104.18	105.38	103.65	102.78	104.48	112.18	103.31	99.737	104.34	100.08	101.24	107.32	101.46	99.54	107.5	105.04	107.29	107.32	109.65	106.68	105.04	106.04	96.842	107	111.4	107.92	109.88	103.51	107.27	102.15	105.87	100.9	100.95	103.76	101.75	105.17	106.24	103.35	97.879	106.16	102.73	99.921	107.24	96.998	115.1	98.459
98.776	113.87	102.77	103.76	90.121	104.95	102.45	103.25	100.92	106.56	97.711	90.522	96.138	95.55	95.563	102.29	92.31	103.36	102.02	96.953	104.27	96.848	93.995	104.73	100.58	95.261	104.79	101.22	96.247	98.141	96.98	113.03	103.91	98.108	97.772	95.405	95.527	101.7	97.26	102.65	103.63	99.075	93.868	100.3	97.65	103.63	105.4	96.93	103.92	103.8
96.735	102.21	112.98	99.351	102.48	105.05	97.758	103.22	108.7	111.21	111.95	102.81	100.93	110.59	104.64	104.81	107.47	103.73	104.92	110.83	104.13	108.78	94.25	97.756	98.941	114.89	99.44	112.54	104.31	104.97	97.725	107.69	106.82	108.77	106.02	107.02	98.536	99.094	93.659	95.426	96.089	102.2	102.15	108.47	103.27	99.844	106.27	106.98	103.98	99.372
103.91	105.33	110.16	111.84	115.15	98.766	107.38	105.87	106.75	106.19	105.1	103.38	104.63	100.01	107.99	100.45	99.605	111.64	114	104.66	104.3	115.28	103.78	105.86	110.59	102.51	107.83	115.73	105.26	114.31	104.91	110.24	111.15	106.18	107.94	101.28	103.79	115.29	112.69	113.1	97.117	110.79	104.83	106.17	103.44	103.04	105.36	104.99	105.19	109.09
108.58	111.37	109.97	119.69	111.19	115.29	115.07	108.73	117.94	109.12	109.87	105.46	115.03	107.02	118.72	112.32	111.39	108.45	115.86	111.23	110.59	108.73	116.74	116.64	119.2	111	117.15	111.59	115.9	115.71	102.87	111.48	118.38	116.18	120.1	108.2	105.45	114.79	117.32	107.31	115.05	118.57	115.2	112.98	107.58	109.76	108.98	115.21	114.62	113.05
126	111.44	105.34	115.18	112.42	115.06	99.408	109.28	104.87	113.37	118.78	108.79	111.9	114.31	111.38	112.43	111.29	111.72	104.11	108.05	109.11	108.54	114.75	111	113.19	117.51	109.06	108.45	109.61	111.48	112.06	105.68	114.48	109.66	108.23	112.9	115.22	105.62	106.74	105.62	109.08	112.88	114.74	110.85	116.23	110.47	116.06	111.85	113.51	106.51
120.61	102.17	108.18	104.42	107.09	106.65	107	104.92	111.97	108.76	98.327	106.78	110.5	99.62	106.67	101.17	98.632	102.43	101.88	106.4	104.1	109.33	103.86	96.435	108.19	109.75	100.84	96.181	104.62	109.19	103.8	110.59	110.58	101.23	104.7	108.42	102.57	108.24	110.2	107.27	101.19	102.76	107.51	112.44	99.234	109.76	100.77	110.02	104.02	110.44
108.89	99.681	110.27	106.56	112.14	104.91	112.7	101.67	107.98	111.27	102.1	107.21	109.02	110.57	113.58	105.45	109.2	110.96	104.47	99.443	111.33	105.71	103.47	107.11	118.24	106.34	100.13	103.66	106.67	113.94	100.96	95.779	107.54	106.07	111.59	101.39	101.56	102.01	94.64	105.17	103.13	106.3	104.8	105.29	106.88	104.22	109.67	113.2	109.39	99.569
116.99	121.79	123.75	118.1	109.06	119.73	121.74	113.53	115.49	117.26	128.38	118.88	110.76	127	114.13	112.54	116.75	121.92	103	119.14	106.06	108.01	111.74	117.93	111.88	116.34	116.58	112.6	123.46	112.71	115.5	123.07	109.35	113.81	123.36	113.43	110.22	125.66	114.44	123.2	122.9	111.3	114.4	118.75	119.1	113.02	108.92	112.6	114.92	108.36
105.86	110.86	103.02	106.37	107.87	107.95	103.05	101.71	111.15	108.95	109.69	110.32	118.87	95.43	115.33	102.74	105.66	110.99	104.71	108.24	105.63	105.02	109.79	104.35	108.24	98.986	112.06	113.48	107.74	99.413	105.78	108	104.57	109.31	113.67	110.85	99.977	106.46	100.55	112.37	118.04	102.46	101.24	102.72	113.39	110.86	107.69	103.34	112.47	98.625
107.32	103.68	113.09	111.61	118.2	107.38	109.72	119.12	109.57	107.92	117.06	106.12	111.58	110.9	115.7	105.31	105.8	110.45	115.72	121.14	105.48	102.68	115.95	114.58	108.79	108.34	114.23	114.03	105.12	107.96	110.92	110.72	114.7	126.42	114.48	106.03	116.35	118.35	103.93	110.55	113.22	115.45	116.68	115.96	116.22	106.38	107.31	111.37	111.01	106.92
111.46	102.29	101.51	112.79	106.02	112.55	113.41	92.14	98.306	105.37	104.87	86.809	97.632	112.82	97.116	100.86	90.426	105.5	103.99	103.76	99.126	95.997	113.81	104.47	103.98	98.482	107.98	110.33	100.25	114.91	107.38	102.01	116.52	105.32	109.32	107.91	107.3	108.57	107.96	115.8	100.94	96.947	107.15	104.16	106.16	94.194	104.96	109.65	107.17	97.127
111.86	103.39	106.81	110.67	97.805	109.13	111.39	104.33	108.79	110.42	107.71	111.49	109.62	108.46	108.53	115.3	118.58	102.71	109.19	107.57	111.61	110.06	115.57	111.14	113.59	118.62	114.64	113.63	113.77	105.22	122.82	109.53	111.26	106.07	120.21	108.07	109.12	106.11	108.23	116.4	113.69	108.41	107.6	103.44	114.71	108.92	121.72	116.5	99.089	112.36
110.76	103	108.47	107.95	107.79	109.15	111.31	106.83	106.94	107.04	114.69	107.3	113.11	114.86	106.27	103.75	112.14	101.62	110.26	111.84	111.47	101.29	110.92	110.76	100.03	110.64	111.06	110.5	109.67	104.87	111.22	111.25	104.72	115.85	106.89	123.78	103.41	111.39	114.21	111.37	104.23	118.27	100.25	110.56	112.33	102.98	98.778	113.88	115.04	107.54
118.64	120.91	112.11	115.59	122.57	123.94	111.88	112.11	121.08	114.42	126.64	107.72	109.08	117.23	122.91	119.06	115.19	117.25	119.99	119.47	115.86	112	118.77	113.3	118.21	110.12	113.81	128.67	117.61	123.45	117.25	125.42	116.89	111.3	121.94	120.29	115.22	118.89	102.38	120.94	116.37	119.32	124.6	111.37	117.18	120.83	110.86	120.16	117.38	117.25
110.42	103.73	112.84	105.83	102.32	99.902	101.26	107.39	114.14	113.35	107.38	89.591	105.19	110.33	106.28	104.76	102.52	105.31	109.11	111.44	103.07	105.64	108.52	98.804	101.43	104.65	110.04	108.41	111.56	107.4	104.63	104.68	101.87	100.62	108.81	95.798	86.613	102.39	102.82	106.94	105.83	99.764	96.708	112.85	112.79	100.46	97.382	106.69	105.38	103.35
112.63	99.953	104.57	100.98	111.2	104.91	102.27	102.23	99.019	105.08	104.02	100.09	106.74	98.859	98.794	106.43	101.26	94.72	114.33	95.213	106.09	107.69	113.71	101.07	110.88	109.68	103.28	106.16	108.8	110.31	109.05	98.092	102.2	103.54	104.62	108.21	98.062	103.51	104.33	107.77	106.78	108.03	108.08	105.04	103.44	113.78	106.26	111.81	97.859	100.86
109.56	113.9	108.43	106.85	109.27	114.66	107.75	106.12	113.07	105.65	104.71	104.64	105.92	105.17	115.26	113.87	111.54	109.49	115.87	113.28	105.7	112.99	113.65	108.97	102.21	105.15	113.39	106.53	116	101.31	109.95	114.95	114.55	110.82	107.29	107.47	117.86	109	102.59	107.97	108.32	105.17	113.58	100.49	111.45	114.93	101.91	112.78	108.95	116.77
109.07	102.03	109.84	113.9	101.7	107.75	110	110.57	116.01	119.07	110.1	100.02	112.21	103.64	102.03	106.28	104.86	104.99	109.08	111.04	106.11	113.01	119.08	108.49	104.89	107.76	115.61	114.23	116.87	109.89	108.47	109.7	109.35	105.89	109	95.98	108.68	113.94	109.39	114.65	106.41	111.31	110.77	120.87	110.53	120.21	114.68	120.13	109.69	109.34
114.05	115.07	112.83	112	117.31	118.16	120.07	112.11	106.44	112.44	109.08	111.94	110.74	103.44	113.56	109.14	108.76	119.42	117.68	110.39	110.32	113.94	109.27	123.44	111.63	122.4	118.38	121.18	120.36	107.16	102.77	108.08	115.03	117.09	117.54	109.02	109.06	113.14	111.79	119.79	107.22	111.44	109.75	117.93	109.04	123.11	119.08	111.81	107.66	114.71
112.11	113.34	114.95	124.86	123.26	118.22	121.58	109.79	118.35	111.49	116.01	110.24	124.9	105.3	113.24	113.2	110.89	111.06	115.28	109.13	118.44	114.54	113.32	111.54	111.36	119.45	108.69	123.51	112.52	118.04	119.18	106.78	106.07	120.29	120.08	108.82	106.96	114.59	109.32	117.75	115.52	105.53	103.32	111.1	114.97	115.91	111.79	116.9	117.31	109.28
104.5	109.77	108.91	109.76	113.67	99.192	113.52	117.08	110.07	121.62	113.09	99.811	111.88	117.85	115.63	114.09	121.22	108.82	105.53	109.34	107.6	108.41	113.36	115.61	115.7	108.96	107.27	109.64	112.11	115.63	110.33	107.59	109.71	109.3	113.06	113.52	109.64	104.51	112.54	103.26	105.23	109.96	106	120.41	116.22	110.22	118.15	111.98	109.19	107.93
98.181	108.84	90.751	102.8	96.935	113.67	97.671	95.147	111.22	102.63	104.9	105.23	101.34	107.9	109.9	102.38	103.34	109.55	99.347	106.66	104.85	101.48	109.41	106.1	97.438	106.73	102.07	103.62	111.99	100.14	103.32	111.85	102	97.148	112.67	108.76	103.94	99.299	101.9	107.48	93.524	113.95	109.38	107.78	109.23	102.54	103.69	97.11	105.14	105.61
108.23	114.39	116.09	110.88	117.14	110.27	111.02	105.02	111.79	107.53	109.54	109.17	109.88	117.43	108.61	110.2	113.25	107.39	114.01	114.39	106.46	108.94	112.33	108.91	114.18	108.95	104.17	106.62	119.55	112.02	111.67	112.47	110.93	107.22	110.25	109.76	99.144	110.01	107.66	116.04	111.11	120.63	111.45	102.74	115.84	114.89	108.37	106.22	110.65	116.41
94.468	107.26	103.44	110.39	97.656	103.51	106.75	104.12	104	100.05	101.27	101.97	112.29	98.137	103.43	111.87	104.38	109.57	102.37	103.44	102.95	87.126	104.44	106.34	113.61	102.91	110.84	110.3	104.82	108.41	107.52	107.26	101.21	103.48	101.71	107.68	103.81	107.71	111.51	104.73	100.75	116.44	105.53	103.25	104.4	103.5	105.62	104.29	100.18	101.23
124.82	115.48	115.28	115.29	115.18	107.05	117.02	116.71	121.41	121.49	119.56	111.56	118.34	106.96	113.26	116.33	119.98	109.72	112.89	110.32	118.17	114.51	119.17	119.01	118.09	111.43	120.58	116.56	123.73	126.98	129.45	122.97	120.31	117.8	120.21	119.16	119.36	116.07	116.99	117.95	110.12	119.13	118.24	111.39	110.18	111.32	113.1	127.83	117.41	122.41
116.99	114.08	113.98	126.59	116.35	102.63	107.34	117.03	107.73	110.47	112.05	111.36	108.76	107.04	115.57	111.19	119.67	108.29	119.38	110.75	105.12	109	103.3	112.66	111.93	114.86	109.57	103.87	107.89	113.77	112.85	120	108.42	114.95	116.43	110.33	115.52	109.61	117.93	121.63	107.34	106.57	113.32	112.83	116.14	115.98	114.54	108.98	117.18	117.69
105.21	107.93	105.5	107.5	103.72	99.168	111.69	105.06	106.69	116.16	104.87	103.92	108.94	107.06	105.57	107.46	101.15	106	109.7	111.28	111.46	98.791	111.11	104.5	105.42	102.49	109.1	105.83	98.021	98.986	105.09	104.94	106.9	107.48	113.58	112.8	103.61	107.47	110.45	103.01	94.851	110.73	114.26	115.81	107.05	106.26	105.38	106.9	109.4	103.5
98.933	112.92	91.03	106.3	109.39	106.61	110.09	108.28	100.75	114.08	104.22	104.09	106.92	100.93	106.54	107.88	109.07	104.49	106.72	97.113	107.18	102.58	118.29	107	96.663	102.6	108.44	108.12	105.4	103.64	103.63	113.36	105.9	110.38	106.79	97.718	95.419	106.58	105.48	107.02	112.67	104.48	113.34	96.263	107.5	111.11	101.15	106.28	112.63	103.27
103.1	114.86	111.64	101.47	102.78	107.44	108.4	111.81	108.65	99.37	104.06	108.52	104.36	92.267	107.38	103.14	106.26	112.54	108.81	99.704	106.91	98.982	103.67	104.87	114.94	103.78	110.11	102.27	97.47	104.54	108.34	104.59	103.34	100.69	112.85	94.95	101.18	103.88	102.14	103.9	109.06	105.36	100.11	114.46	106.37	103.8	104.46	103.5	95.69	109.94
103.97	110.68	106.66	102.14	106.21	106.77	110.01	101.64	110.46	108.43	109.9	107.66	102.5	114.1	107.07	107.82	114.1	109.89	109.04	103.17	105.15	107.58	123.62	108.37	104.68	101.81	106.54	99.099	100.8	108.61	105.06	117.99	110.48	104.05	104.7	105.82	96.987	105.24	109	103.47	99.825	115	98.569	100.03	96.036	108.12	99.696	90.809	110.27	99.876
100.94	105.94	100.36	105.23	107.33	109.46	103.84	106.02	116.51	108.46	105.28	105.57	99.891	109.28	100.64	107.95	110.27	101.28	104.99	100.29	101.94	110.47	101.76	103.81	106.41	109.13	96.607	103.24	111.4	109.5	101.57	105.92	109.55	99.096	109.09	102.16	112.02	112.4	105.75	101.71	102.36	105.3	108.52	108.33	101.9	106.54	106.21	106.02	109.88	99.987
95.861	104.2	105.7	111.21	111.94	98.241	110.06	106.84	103.87	108.9	105.58	106.78	106.95	96.769	105.75	110.57	110.09	97.669	110.91	97.681	99.032	115.46	100.26	96.554	104.97	106.73	114.45	103.93	104.32	98.671	101.85	103.56	114.87	102.76	108.39	102.54	113.23	102.67	109.6	100.97	105.63	109.6	106.41	103.39	100.97	104.52	100.3	101.46	104.82	102.55
110.08	110.32	112.27	109.16	109.97	122.75	115.95	101.47	115	117.77	111.58	110.68	103.52	107.53	110.02	114.66	115.25	119.03	114.47	117.73	111.85	110.64	118.23	107.7	115.99	108.48	103.11	117.94	109.95	113.81	117.04	114.07	110.46	119.98	106.93	114.43	118.26	113.36	112.92	104.93	113.23	113.19	115.17	116.61	111.19	109.94	109.98	106.18	112.47	110.07
102.41	106.13	98.723	105.86	98.575	94.929	101.44	105.76	92.048	110.29	103.68	103.12	113.89	100.72	100.43	97.628	97.874	100.02	88.509	93.483	107.24	106.35	94.477	114.57	100.02	95.271	106.68	112.33	106.43	107.62	109.74	109.58	103.89	102.89	99.719	99.903	104.44	106.47	112.07	112.54	110.35	105.04	107.25	105.12	99.552	107.1	100.88	105.95	105.61	102.55
109.07	102.45	103.17	106.08	117.18	100.17	96.199	113.59	112.61	112.73	110.86	102.52	102.06	101.57	101.52	107.72	99.957	113.56	107.14	108.81	113.16	113.72	102.39	104.2	108.63	103.82	115.64	115.15	103.34	106.73	102.1	113.81	109.57	112.59	114.47	111.37	102.59	102.17	116.36	106.62	98.543	104.38	102.58	104.66	111.25	97.741	110.69	95.41	98.854	110.13
107.88	100.95	109.39	109.36	113.33	104.17	106.96	97.353	111.63	102.01	110.95	106.02	104.13	104.56	104.43	106.36	108.98	105.83	100.91	98.938	105.72	110.07	115.88	107.07	103.64	102.31	104.8	102.02	105.32	98.76	105.34	99.019	103.39	100.84	108.12	103.61	101.17	98.647	99.332	106.69	106.57	103.28	111.31	109.8	102.17	109.32	105.23	104.03	104.35	107.86
110.93	118.16	124.9	113.67	104.82	113.73	118.67	107.64	108.32	117.62	113.1	104.96	108.7	123.48	115.75	118.61	110.86	109.15	114.2	108.09	104.62	115.58	110.84	105.23	116.84	118.87	112.64	108.18	115.38	109.57	106.86	111.96	115.06	110.42	121.04	113.13	113.16	111.33	108.2	117.49	115.11	109.25	119.13	114.28	110.44	110.54	115.7	111.29	117.17	113.23
104.37	105.32	113.48	100.24	101.5	100.39	115.51	105.16	114.27	101.45	105.65	109.51	104.13	104.31	108.18	111.41	108.02	106.2	104.92	107.51	100.63	103.78	111.27	102.79	97.911	99.903	107.35	108.7	109.1	106.73	107.84	113.05	108.62	113.66	107.89	100.84	106.32	101.38	101.31	105.66	113.1	110.55	98.971	101.31	108.3	108.5	113.19	103.75	109.18	109.36
107.62	109.49	111.54	97.96	105.54	103.91	92.951	102.36	112.45	106.4	94.503	108.14	103.55	108.81	113.91	116.84	112.89	115.96	100.37	105.63	103.63	107.9	104.8	94.725	98.987	102.09	105.72	104.26	115.04	101.16	102.77	107.28	101.05	112.06	97.839	110.25	104.22	105.47	103.26	106.67	105.5	111.16	103.91	97.861	112.15	103.51	111.79	104.38	109.66	102.33
99.619	101.61	102.36	100.05	100.32	104.56	93.615	109.64	100.17	112.46	91.577	102.17	103.77	99.622	101.64	100.78	94.516	101.9	98.81	91.684	103.13	95.358	98.946	106.11	101.03	102.15	101.98	103.6	103.26	96.945	103.12	102.19	100.47	96.586	96.843	94.526	95.213	104.05	97.777	103.31	97.628	97.39	97.678	97.671	98.612	94.944	98.121	95.43	96.171	99.843
110.27	111.99	110.54	100.5	110.74	117.71	117.8	114.88	112.32	121.46	116.84	112.06	111.97	112.66	102.46	111.4	104.08	112.87	114.58	112.51	111.99	122.18	110.04	111.17	104.18	108.16	112.87	112.66	125.61	112.54	116.76	106.18	104.72	117.22	106.19	107.6	107.88	109.56	116.55	113.82	108.81	121.68	110.79	111.69	106.28	110.62	116.12	111.89	105.42	109.92
97.787	109.72	106.08	102.62	101.92	102.43	96.689	116.18	99.425	98.531	114.46	99.048	110.31	104.14	109.85	106.02	111.4	98.594	103.59	111.08	116.52	105.9	95.755	110.32	97.466	108.05	106.84	108.39	112.89	113.17	103.92	108.61	102.44	97.769	109.64	107.88	105.54	107.66	102.62	102.08	106.91	102.7	95.337	98.713	98.321	113.71	105.23	105.03	108.14	111.47
107.38	115.42	107.13	113.26	109.88	113.16	116.24	110.12	115.26	115.47	122.9	112.12	114.74	115	108.89	115.75	111.42	106.2	126.7	116.25	108	108.1	119.64	116.06	112.6	114.95	115.58	108.8	123.7	115.26	112	120.15	110.52	109.94	111.12	107.09	109.95	120.48	110.8	110.55	113.69	116.65	116.02	115.56	115.59	108.44	116.08	115.48	105.26	111.71
93.443	105.11	96.503	92.562	93.79	93.242	93.083	93.128	109.5	98.582	88.961	97.66	101.17	100.65	105.62	101.62	93.481	104.9	105.63	102.49	104.93	102.66	98.186	97.999	100.96	100.2	96.861	106.84	99.991	95.35	93.989	95.215	102.31	98.413	96.696	102.44	102.85	100.29	96.426	99.402	104.8	101.36	100.84	98.654	107.46	102.44	96.346	104.25	105.07	104.18
105.09	105.62	110.84	113.59	114.15	113.74	107.44	111.77	106.25	107.39	104.5	107.16	106.97	103.21	105.25	103.9	108.1	107.75	108.49	108.87	103.09	112.2	101.14	103.52	104.44	105.87	112.79	106.7	107.6	104.87	114.06	111.26	111.38	113.39	96.05	101.69	108.67	108.68	106.89	112.86	113.3	113.77	114.71	98.068	101.73	99.683	108.81	99.232	110.11	109.2
116.97	111.76	115.77	120.71	115.35	110.82	117.26	123.24	121.17	121.81	117.64	124.8	118.63	114.5	115.71	114.95	117.75	117.01	118.05	115.67	114.27	120.68	117.36	109.23	117.6	121.41	117.98	120.11	121.4	128.34	124.1	121.52	114.46	119.96	119.31	124.49	120.2	122.04	117.09	117.96	115.05	107.9	120.29	112.3	122.86	115.95	115.74	111.15	117.15	119.86
107.45	108.33	108.22	118.6	110.2	99.478	103.82	103.83	103.37	106.73	103.13	103.16	94.142	114.38	103.96	103.03	111.17	109.86	111.88	104.34	109.91	95.637	103.86	106.25	109.86	112.03	115.06	108.66	100.48	109.22	116.06	104.88	114.22	101.45	103.95	103.9	98.11	104.77	99.633	103.09	109	99.961	104.71	104.49	114.68	99.199	103.86	106.77	102.24	110.9
108.06	111.21	107.93	107.94	109.63	108.72	102.66	111.72	113.58	119.62	115.82	112.78	105.58	118.65	111.63	109.77	106.03	102.88	115.8	109.96	110.69	107.65	105.43	113.23	115.74	113.75	119.05	111.48	120.45	111.62	107.01	108.38	106.09	112.11	107.8	116.61	111.81	108.37	112.04	117.16	107.49	113.27	109.76	112.52	111.67	111.57	112.17	113.51	107.78	113.24
105.21	102.35	97.369	101.64	104.58	91.571	98.244	100.61	94.6	103.75	97.761	104.17	98.288	102.73	104.22	107.73	95.055	98.472	106.67	106.01	92.52	99.093	101.95	105.66	95.397	99.536	102.17	103.08	102.59	104.2	101.87	108.53	94.754	112.62	95.934	102.39	95.636	94.495	103.84	97.814	108.73	108.81	101.09	94.356	97.704	91.55	98.674	98.218	98.929	101.01
112.79	119.5	116.78	119.32	116.77	117.13	111.52	116.39	120.86	117.08	122.21	112.99	112.15	109.2	119.34	118.11	121.01	115.18	114.22	113.18	109.29	111.65	118.9	113.14	120.74	102.66	116.41	117.42	108.02	122.09	112.57	118.34	122.41	118.25	125.23	123.49	114.89	118.56	113.82	120.98	112.7	121.22	110.21	128.42	113.14	117.52	117.23	119.81	119.3	109.82
102.66	116.71	107.81	108.5	102.72	113.07	106.48	108.86	97.858	98.386	100.59	113.27	110.48	106.99	100.37	100.13	113.75	104.02	108.58	106.89	103.52	108.4	110.4	100.12	118.75	108.66	100.78	115.42	111.23	102.96	100.52	104.78	106.99	103.19	103.47	106.87	113.14	104.12	112.04	111.31	113.84	104.64	101.62	102.49	99.709	102.24	118.57	109.66	110.15	111.03
100.85	104.4	101.63	96.461	100.82	104.55	95.772	106.64	97.071	105.67	110.92	103.18	90.079	100.01	95.348	109.98	94.06	100.64	91.549	99.101	90.954	104.69	110.09	101.86	95.148	92.805	99.413	106.16	92.018	94.693	98.586	104.69	99.272	105.57	104.18	97.62	103.37	101.1	101.12	97.711	101.23	97.347	100.55	100.8	90.867	108.67	99.938	104.47	98.407	101.77
106.06	105.6	97.163	111.06	101.71	105.13	101.7	111.02	105.17	104.17	105.97	100.15	102.78	105.32	103.61	108.28	107.85	111.05	106.33	107.09	111.82	107.49	108.78	107.31	112.54	111.23	106.25	109.65	98.106	92.275	110.36	102.3	116.23	105.22	103.54	102.53	106.24	107.7	107.87	105.13	111.68	112.53	102.86	114.92	113.48	101.36	98.731	91.961	105.14	106.21
104.41	102.58	103.69	106.19	95.656	111.37	98.786	97.075	106.96	105.9	110.4	109.96	101.59	110.31	103.53	106.44	97.484	95.262	108.09	102.78	102.3	111.41	100.49	113.5	104.71	99.598	106.78	105.74	106.7	105.7	113.44	107.39	110.37	101.93	104.32	110.6	94.865	108.53	102.7	100.93	105.33	113.96	105.77	106.83	111.64	103.25	99.314	106.33	110.29	106.34
118.41	121.35	111.81	112.56	104.34	109.57	109.9	116.01	111.09	110.85	107.21	111.17	113.64	120.79	116.77	109.09	107.42	110.04	107.21	109.89	112.31	106.67	113.22	118.56	107.74	114.61	113.1	109.85	108.82	115.92	106.57	108.88	104.77	109.79	112.26	115.56	113.41	110.17	118.2	112.16	106.76	112.07	112.33	108.12	118.73	107.51	103.86	114.97	118.86	108.01
113.13	110.44	111.84	108.79	104.35	105.18	110.73	101.29	102.5	91.281	102.29	105.88	106.73	102.19	106.46	97.388	113.08	108.81	117.76	107.06	106.93	96.446	103	107.27	105.97	106.24	112.4	99.952	102.72	107.5	101.82	100.2	109.07	105.38	108.67	101.9	111.91	106.65	102.95	115.08	108.54	107.79	114.56	107.06	105.96	111.82	99.059	94.738	101.72	108.22
109.92	102.7	104.76	109.07	106.96	107.01	104.82	100.37	104.02	106.03	107.84	100.69	111.44	101.48	111.84	120.43	114.91	109.82	101.71	106.02	107.62	115.83	102.97	109.96	113.9	99.242	101.1	106.85	95.056	101.68	96.833	109.03	105.18	104.36	106.75	108.43	104.89	105.2	104.65	110.32	114	111.71	103.29	109.58	104.71	103.48	97.024	113.22	100.26	99.945
97.44	107.16	112.91	96.985	102.59	96.761	100.55	100.63	104.95	101.39	104.47	99.215	103.2	103.77	98.221	100.18	106.06	104.4	102.81	100.37	95.83	109.39	104.2	91.728	102.49	101.53	103.02	104.92	99.018	105.67	110.12	103.87	108.24	102.19	98.657	99.495	110.9	104.23	94.848	109.31	107.69	97.535	102.65	104.95	106.84	104.98	110.36	110.57	107.87	111.45
98.663	105.37	108.76	109.72	102.26	106.85	105.09	103.07	100.73	96.558	101.27	100.47	100.66	104.81	105.84	102.89	97.909	101.1	109.33	112.03	105	93.4	91.506	100.52	99.622	96.766	99.646	96.469	92.989	94.118	95.226	95.419	94.625	91.69	100.1	105.58	97.129	97.692	98.979	95.758	103.96	90.208	104.77	95.985	97.273	100.84	103.4	92.549	95.224	97.727
109.84	101.18	107.75	99.716	109.5	108.25	107.37	112.08	104.66	103.93	108.23	105.23	110.58	92.885	101.14	116.5	103.58	95.383	106	108.97	103.42	113.37	106.28	105.67	105.48	101.54	106.7	108.45	103.84	101.78	94.616	107.86	99.247	109.89	111.4	110.94	101.69	105.46	106.1	106.3	103.69	100.99	105.48	100.45	96.502	106.82	107.14	107.28	100.18	112.58
103.66	93.422	102.6	98.68	101.84	104.61	101.17	98.29	105.73	96.35	100.07	98.979	103.37	99.891	93.517	99.857	105.13	104.4	107.58	102.87	98.394	101.95	101.22	105.34	97.542	105.04	101.28	109.25	98.312	100.34	95.754	99.249	96.464	98.116	106.13	99.635	99.459	105.3	94.226	98.123	90.377	98.436	94.129	108.38	112.22	93.748	104.09	101.22	99.218	101.25
112.62	111.77	116.2	106.74	113.82	118.18	119.42	117.34	110.5	111.96	116.32	118.36	131.24	125.83	111.32	117.72	119.82	113.81	118.34	118.63	116.78	116.56	107.49	113.18	121.88	117.28	120.68	114.15	127.9	120.96	111.78	110.62	113.4	116.82	113.76	116.23	114.4	119.23	110.81	116.33	111.37	119.2	121.54	118.91	117.7	119.27	118.9	117.15	111.32	120.52
112.2	110.17	111.58	119.09	113.74	118.07	108.73	110.34	108.8	107.04	106.5	113.75	116.64	113.84	117.26	107.12	111.39	113.51	115.44	111.23	109.42	113.27	113.61	113.96	114.56	108.81	117.21	111.29	113.1	112.42	111.24	106.4	112.81	112	112.15	111.94	112.38	113.19	108.5	106.75	112.54	121.38	109.7	106.44	106.64	112.79	109.92	104.21	113.81	114.23
111.62	107.51	108.78	112.84	108.45	112.86	105.49	104.53	106.09	109.15	113.72	118.32	103.87	108.36	111.56	102.07	110.21	111.03	102.58	109.96	111.94	104.04	99.333	101.51	106.2	105.73	100.81	110.86	106.17	107.9	105.44	112.04	110.41	113.18	110.56	106.5	104.49	112.63	100.87	111	112.99	109.96	104.56	111.85	103.42	104.98	99.427	105.19	100.51	105.99
106.07	96.053	101.85	111.31	113.8	116.51	102.93	111.06	106.21	98.458	105.11	110.68	106.48	97.714	108.59	106.7	105.38	106.24	100.72	108.41	111.76	108.49	106.66	110.51	105.3	111.02	105.57	111.91	104.88	114.17	95.995	104.4	103.01	105.31	106.9	113.34	103.63	104.66	104.25	109.13	107.79	107.08	108.01	100.02	107.63	116.56	104.07	108.86	109.66	111.01
98.472	100.81	116.81	103.89	110.79	101.81	99.625	107.51	98.219	98.654	105.65	99.841	105.1	101.14	111.91	99.094	105.13	96.886	102.14	97.325	110.47	106.55	100.34	96.681	108.73	102.32	107.01	108.13	107.5	102.43	108.63	102	97.864	107.84	93.341	105.8	111.83	98.75	111.45	98.857	101.5	95.739	107.36	105.22	107.88	103.35	116.29	104.79	108.39	102.66
106.9	100.83	109.63	100.41	108.44	105.88	109.04	111.28	101.94	102.39	107.74	105.79	94.506	104.68	107.88	103.71	101.93	99.97	98.041	101.52	109.35	95.363	103.51	109.12	106.44	109.1	106.82	108.14	102.76	106.72	106.4	106.77	101.88	107.24	101.93	101.69	100.6	104.94	103.94	107.39	109.56	108.73	110.02	102.18	106.16	111.85	102.2	100.82	107.31	113.65
114.65	102.87	107.07	104.92	114.79	113.44	115.92	111.21	117.29	116.8	113.35	121.32	108.61	120.01	121.16	113.52	108.18	114.62	119.18	115.52	118.63	119.03	113.96	111.87	109.15	102.52	117.66	114.08	108.06	120.1	109.53	118.06	117.87	108.23	115.98	113.91	117.67	109.91	115.07	115.27	101.02	105.98	115.45	105.9	116.13	114.1	107.7	112.12	111.16	104.29
106.06	110.46	114.39	115.05	109.53	112.19	112.93	110.19	101.73	114.93	125.3	106.11	106.68	108.79	112.04	120.7	107.47	115.31	105.29	106.37	115.75	110.56	99.273	112.69	111.39	102.54	110.7	101.23	102.6	113.13	114.64	111.12	116.35	119.09	103.09	103.56	108.18	116.73	106.03	108.38	115.99	109.28	113.92	103.99	118.41	114	107.32	110.37	111.05	109.62
103.26	97.377	100.95	106.13	92.743	106.02	101.55	93.795	103.69	104.93	101.09	102.74	108.96	101.43	101.31	111.3	102.85	112.73	111.87	106.2	106.98	99.821	102.66	110.42	96.396	104.43	101	110.89	101.76	107.27	107.68	108.39	106.48	112.69	101.25	102.72	112.9	107.65	99.924	107.35	108.85	107.61	102.9	95.04	104.78	99.354	105.92	92.566	108.42	107.23
101.75	105.12	122.85	116.33	110.57	117.98	114.94	118.77	109.69	115.11	105.37	116.81	113.7	119.76	107.02	108.5	108.27	107.79	112.48	110.34	112.86	120.61	111.91	113.71	110.31	110.76	102.57	101.57	110.53	110.62	106	107.83	114.54	110.88	110.51	113.59	112.52	108.63	106.58	110.69	117.77	113.82	107.75	114.66	113.15	112.24	114.83	107.39	117.76	110.39
110.02	98.776	99.691	95.927	105.99	110.15	100.61	102.82	106.36	107.1	108.18	99.529	105.07	109.11	101.53	105.24	107.02	103.74	120.44	103.27	105.47	108.38	107.43	106.6	97.809	102.73	109.27	102.12	111.06	100.4	111.56	105.21	111.02	109.33	105.48	107.91	107.34	109.36	105.26	110.39	105.69	103.97	113.16	105.77	110.64	104.17	102.17	102.6	106	106.61
107.8	117.35	99.586	97.849	115.12	110.72	109.89	102.88	101.82	109.22	107.91	109.06	107.08	100.03	110.45	106.78	101.33	100.36	108.74	107.83	109.59	103.77	111.05	97.768	106.22	109.29	114.52	103.44	110.02	104.96	102.26	111.11	101.29	95.101	107.01	106.92	107.96	113.65	107.75	98.929	106.98	109	105.1	102.66	100.35	107.62	107.31	100.75	102.26	106.44
111.96	116.18	113.94	115.89	112.45	107.98	109.63	118.14	114.83	112.03	108.8	112.36	111.41	113.54	113.05	116.91	114.42	107.76	117.86	119.75	111.49	115.1	113.59	111.06	114.68	115.36	111.04	117.69	119.32	108.49	114.28	108.46	115.24	113.32	115.46	111.43	104.16	116.8	108.46	115.27	115.56	106.8	109.46	117.52	103.83	112.13	115.54	121.91	114.61	116.8
107.6	97.261	101.69	99.977	119.25	116.72	103.34	110.96	108.92	102.51	98.84	97.491	100.36	107.59	109	109.2	107.71	102.61	104.35	99.762	109.39	102.11	99.726	98.174	100.87	104.11	103.49	98.568	100.99	112.98	101.2	108.89	102.65	108.17	104.93	110.23	106.64	103.71	102.18	103.78	103.02	104.95	104.24	102.35	111.49	106.01	107.16	105.37	107.85	101.71
115.74	97.127	102.52	110.82	102.82	111.36	104.58	103.96	104.06	100.84	104.9	105.39	99.872	101.72	96.02	108.66	109.52	96.708	101.04	103.34	104.72	116.27	104	103.41	99.12	106.67	109.66	105.06	94.648	105.29	98.156	107.62	106.24	102.3	110.62	97.162	105.51	108.45	107.99	112.78	108.9	119.6	99.139	104.73	115.71	102.55	102.18	112.96	107.07	106.27
109.17	105.39	106.6	116.3	109.82	115.52	109.89	110.21	103.22	113.67	115.32	110.65	104.66	108.82	111.7	106.79	118.51	109.58	116.8	111.67	106.94	114.86	112.71	116.89	114.84	120.06	105.89	117.66	114.17	108.72	115.75	109.24	115.69	112.62	120.14	112.99	109.21	120.67	121.47	117.91	112.07	110.13	110.34	115.18	118.85	103.96	103.93	114.9	118.23	114.23
102.69	99.63	103.65	115.04	107.21	113.93	109.2	105.77	109.81	109.87	99.172	114.86	102.12	98.833	106.46	111.81	113.89	107.7	108.12	117.8	108.72	105.2	101.62	117.68	102.81	113.68	108.76	98.786	106.23	108.62	107.35	108.52	112.43	109.75	109.14	102.73	112.42	116.52	109.2	109.69	105.88	109.24	102.15	108.78	108.55	109.9	99.676	106.47	102.19	106.1
108.34	105.83	112.53	101.91	109.16	104.71	99.999	118.64	108.44	101.11	106.74	111.1	109.1	105.95	118	100.42	114.51	105.86	95.832	104.46	108.93	108.45	112.98	115.56	104.43	108.9	113.08	100.05	114.32	104.83	103.83	107.11	104.81	101.46	108.35	108.43	101.38	105.89	113.91	108.71	103.5	108.89	105.93	103.61	102.35	109.24	106.59	118.79	115.25	114.61
101.4	102.55	114.04	108.29	113.7	107.6	111.31	112.93	108.54	113.51	110.57	110.96	105.42	109.82	103.52	103.87	97.981	97.506	108.93	115.15	101.87	107.94	103.4	113.07	104.59	107.94	111.79	108.8	104.85	106.86	99.81	107.64	95.846	103.09	99.706	100.23	115.74	105.03	101.81	105.6	114.75	104.4	114.85	106.14	98.933	110.68	108.61	109.54	103.22	103.14
102.86	94.634	99.76	103.28	100.69	106.81	112.06	108.22	111.45	101.08	100.02	112.87	115.42	100.57	94.398	108.8	115.23	100.41	112.28	101.08	107.51	107.12	100.6	112.44	109.37	104.29	105.57	99.094	102.48	102.01	102.54	109.89	101.93	96.802	105.46	97.84	109.23	103.75	108.3	114.28	109.46	110.27	108.57	111.02	110.89	101.24	108.73	105.19	111.06	112.24
102.67	101.83	107.1	101.02	91.752	94.242	98.316	105.81	107.39	100.62	102.97	101.19	101.86	108.29	103.48	103.7	101.13	98.557	101.36	97.958	103.12	100.03	103.37	103.89	100.8	98.774	105.49	100.47	97.959	93.491	97.572	107.28	98.475	100.03	112.2	105.58	99.612	95.918	101.24	95.164	97.557	95.825	103.11	96.567	101.73	103.15	104.67	107.69	97.53	105.19
109.65	116.68	104.82	113.56	103	112.43	108.52	105.26	101.01	109.69	117.48	111.71	104.16	124.44	112.95	95.043	100.73	110.42	107.71	115.76	110.99	116.05	108.33	108.66	112.06	105.77	108.91	113.2	106.78	109.33	105.82	109.31	107.98	111.27	110.17	104.37	111.41	111.98	108.6	112.64	115.41	104.98	107.43	115.66	112.81	106.36	107.42	110.82	108.43	115.84
117	110.3	108.1	113.48	108.96	115.1	114.58	111.41	109.79	112.31	117.23	102.44	105.47	110.58	104.63	117.38	105.32	106.33	108.99	116.46	108.31	109.2	109.49	104.75	120.6	110.68	109.77	116.31	105.92	115.8	110.98	112.74	115.08	112.34	116.2	113.64	111.31	113.47	105.83	116.34	114.1	116.45	125.83	110.05	109.01	111.36	99.567	114.48	118.35	117.62
108.58	108.06	116.75	108.72	108.09	111.9	109.38	112.08	116.21	116.5	113.16	111.73	105.19	121.85	104.27	113.79	115.69	110.25	112.4	116.88	113.29	116.17	109.34	105.2	111.85	113.74	113.02	116.1	109.6	109.79	113.95	114.92	108.14	115.44	109.1	111.68	109.59	111.15	115.63	112.44	110.47	112.09	103.23	106.89	117.69	110.36	114.95	106.98	110.75	111.37
95.492	102.31	108.65	107.11	115.34	104.58	107.65	110.87	109.84	105.62	101.04	99.642	103.11	108.82	110.92	97.2	96.095	101.98	105.02	112.41	94.095	107.68	103.42	114.2	100.24	104.2	108.51	105.02	99.803	102.09	109.95	104.64	106.96	98.793	104.77	109.2	107.87	110.47	106.08	103.25	108.2	106.8	101.75	108.26	98.227	98.3	110.63	105.07	106.78	97.8
105.81	107.69	114	104.37	102.87	111.87	107.84	110.54	113.65	110.82	114.11	105.17	112.53	108.33	107.18	108.24	111.54	100.63	109.43	104.3	111.22	116.23	99.434	101.9	116.16	111.38	109.8	108.57	105.35	117.89	105.04	109.62	123.58	110.73	104.47	107.03	112.97	105.37	101.22	111.09	109.02	114.29	118.75	104.79	120.9	108.51	116.39	117.15	119.49	108.25
111.13	104.46	108.82	110.75	102.61	104.21	109.5	105.15	105.94	98.931	101.56	113.18	104.49	111.12	101.88	105.35	100.08	105.91	111.66	103.93	109.92	112.22	102.26	115.98	97.445	108.49	103.79	105.75	104.04	111.13	92.854	110.28	97.884	101.16	106.3	98.893	106.07	109.64	105.09	112.17	108.68	112.22	100.54	107.61	102.27	101.85	104.36	105.6	113.25	102.27
102.1	94.286	109.17	101.77	103.83	97.084	105.56	109.83	104.11	106.49	101.86	110.36	110.11	100.73	108.85	102.82	98.938	108.6	106.49	100.06	106.97	97.966	107.79	106.66	109.95	100.87	101.43	99.876	95.498	100.74	105.71	100.99	95.7	105.98	99.74	103.41	104.17	99.971	100.89	100.35	112.39	97.635	98.713	99.14	111.59	106.81	109.2	92.75	107.23	101.74
100.88	105.44	98.916	108.29	113.35	101.3	109.27	107.58	105.74	106.91	103.18	114.78	104.13	104.67	114.07	106.7	105.05	98.504	92.4	104.13	99.096	99.774	112.86	104.99	104.89	109.17	102.1	97.928	108.15	107.6	101.89	105.55	104.96	95.085	99.583	98.715	100.12	109.19	114.57	99.654	103.06	95.729	106.27	98.48	98.677	102.82	107.32	102.64	105.85	99.671
104.84	104.35	106.52	108.76	113.44	111.93	95.894	106.77	111.83	115.62	97.706	110.47	108.54	102.52	112.17	97.535	103.69	105.24	110.23	101.03	100.58	107.6	113.52	97.793	104.49	106.65	108.38	103.5	114.07	104.89	113.46	96.983	114.22	107.28	110.73	105.55	108.87	110.02	110.21	102.05	99.646	104.9	105.92	106.45	105.29	102.13	100.94	100.32	110.35	101.81
109.01	114.57	108.5	118.54	115.07	109.84	106.66	106.24	106.35	107.55	119.16	119.9	114.88	107.2	106.01	110.91	110.46	105.05	117.01	110.14	115.38	111.06	105.42	104.27	109.31	117.76	106.44	110.64	114.76	110.11	114.1	111.78	108.68	117.04	111.63	115.5	119.92	109.88	118.02	108.2	110.12	108.06	118.99	107.05	104.29	104.19	113.11	111.95	109.85	112.32
106.59	99.132	107.18	97.514	111.25	91.407	98.336	111.4	103.26	107.46	108.43	100.67	102.58	107.64	111.57	107.82	102.34	94.247	112.84	112.37	112.62	104.63	113.4	108.13	103.24	100.71	105.32	105.46	108.12	103.34	107.05	106.98	102.27	105.9	102.07	105.32	99.115	109.03	95.146	103.77	109.39	110.68	108.27	107.29	101.43	108	97.483	101.52	101.99	102.31
113.47	100.61	107.81	104.22	106.01	104.78	103.31	105.72	106.4	105.34	100.15	110.34	102.58	102.96	105.89	108.28	101.27	98.939	105.79	104.6	106.65	106.18	103.28	94.818	98.478	104.8	109.61	105.5	102.51	92.8	103.77	109.61	108.51	102.28	100.96	105.1	105.63	95.383	95.387	111.56	113.5	106.87	99.581	107.92	105.51	105.98	106.63	112.97	113.97	101.25
110.91	106.71	110.81	105.49	108.44	102.31	103.13	108.39	101.45	102.86	91.388	110.8	105.52	104.48	105.09	100.63	105.34	111.36	110.94	105.08	105.09	100.38	105.92	106.42	108.77	108.11	108.25	99.397	104.17	111.26	106.17	111.39	108.45	105.35	106.16	110.4	103.64	102.67	103.86	104.35	110.9	102.1	109.87	107.25	117.32	105.88	112.56	114.56	105.28	104.81
98.497	110.94	103.68	101.02	108.6	109.91	110.32	107.36	104.41	101.05	107.7	112.21	113.91	101.81	109.55	113.82	105.25	109.67	104.75	102.43	111.07	110.81	104.07	100.39	116.51	107.85	104.15	114.99	107.23	100.33	107.87	105.71	114.29	101.29	101.87	103.47	96.442	96.945	101.96	95.669	104.86	97.179	108.63	103.43	104.35	97.62	103.49	106.69	101.27	107.56
115.36	108.86	101.66	104.04	103.98	98.762	94.081	100.69	104.35	104.9	111.72	105.16	116.26	104.51	109.58	89.082	105.25	114.2	117.42	110.62	104.61	102.09	106.04	107.24	107.85	108.34	103.1	105.39	98.141	98.913	113.6	108.45	105.3	100.54	108.71	116.09	103	116.63	112.59	106.95	108.34	115.52	108.01	105.96	111.43	107.35	115.86	104.7	107.93	106.4
113.26	101.03	106.6	103.23	107.55	111.68	115.17	113.23	100.74	108.14	97.975	117.64	106.99	105.48	107.28	102.82	100.55	105.64	109.43	115.34	112.22	105.16	110.43	101.58	94.429	112.12	106.69	101.45	97.285	100.79	109.48	108.04	102.13	107.92	102.02	107.11	106.54	100.15	103.76	109.68	102.45	104.66	109.08	106.13	101.47	101.28	111.27	113.95	109.63	104.46
109.8	113.06	108.81	115.46	118.11	110.16	109.97	106.66	109.68	109.1	109.01	104.57	112.6	106.58	114.4	109.7	111.51	110.28	108.25	112.54	117.09	114.93	113.47	110.77	115.9	106.04	115.4	108.35	107.38	116.46	112.77	111.79	105.65	111.11	110.5	104.51	116.28	120.24	111.52	112.76	119.9	110.47	100.36	115.51	110.38	124.17	119.71	106.25	109.14	109.54
106.04	95.008	104.24	92.646	96.958	109.1	103.19	95.68	104.12	104.68	104.23	105.58	98.847	96.855	89.784	106.42	103.86	102.32	99.072	95.493	101.86	94.642	102.32	101.21	97.73	108.58	100.27	101.88	105.98	104.61	101.93	96.858	99.658	100.63	104.33	102.62	104.61	95.963	101.4	103.83	98.128	98.958	98.473	109.43	111.39	106.74	96.387	99.614	100.5	92.932
102.69	100.75	107.7	99.316	108.68	106.67	110.54	107.37	103.9	104.63	103.79	112.5	106.35	110.86	109.35	109.92	110.58	105.7	107.75	109.97	105.9	99.541	102.36	103.84	109.76	105.57	96.058	108.88	106.81	108.49	103.25	92.447	110.97	102.36	98.473	99.368	115.85	112.56	100.2	116.42	113.18	108.99	103.94	107.44	102.99	102.89	106.71	111.48	104.18	108.61
118.44	108.14	113.48	117.04	113.3	107.78	107.81	107.47	104.46	112.25	107.18	112.24	102.04	113.27	107.83	113.7	115.07	112.04	114.69	116.76	113.58	104.72	110.05	116.66	112.64	107.39	104.78	114.8	114.79	108.18	108.11	116.33	112.5	110.65	111.11	115.69	105.34	109.09	109.83	105.81	118.9	113.96	106.21	118.51	115.83	103.24	114.91	114.72	102.82	118.59
116.29	105.38	125.55	105.5	105.92	106.99	113.47	106.52	108	105.41	112.33	109.97	105.94	115.04	105.97	106.7	106.72	113.84	110.34	103.45	101.29	109.14	105.51	98.581	105.34	111.04	107.24	120.54	111.13	112.15	105.15	105.61	107.92	115.65	118.74	113.48	111.08	106.16	114.79	118.52	111.74	114.95	108.8	110.6	105.29	110.51	106.47	112.69	110.69	113.5
107.44	103.09	106.59	110.8	106.05	107.51	107.49	101.28	96.613	100.43	108.86	111.02	110.89	103.84	104.98	105.18	111.05	107.73	109.87	105.68	108.48	110.85	95.885	108.78	109.03	103.95	109.65	101.45	104.92	102.09	104.04	104.87	108.98	113.01	112.4	110.05	105.93	102.62	101.23	113.12	111.5	108.06	110.67	102.93	105.52	106.07	107.45	98.659	103.47	108.08
113.21	104.67	104.41	103.06	113.34	116.84	107.83	109.46	111.36	105.21	110.02	109.2	103.74	110.11	109.28	104.97	105.01	113.78	104.22	111.22	99.128	110.63	105.86	112.24	109.71	110.86	114.66	117.82	117.18	111.15	106.25	112.92	115.22	113.93	102.07	113.08	108.9	108.21	103.9	113.4	111.59	121.04	115.24	105.35	120.75	114.37	117.28	109.46	109.09	107.97
105.41	100.22	106.76	107.96	102.73	107.11	100.96	101.58	100.68	108.46	99.455	107.65	106.91	104.07	112.29	101.19	113.17	105.17	102.89	105.91	103.01	101.4	105.3	101.19	111.76	108.38	107.49	97.57	94.911	111.27	100.2	100.28	111.18	106.61	102.94	106.64	110.81	109.17	102.62	115.72	100.32	104.14	110.59	101.21	101.97	101.11	103.02	108.95	113.11	118.12
102.64	112.88	104.03	106.75	111.34	105.07	105.98	105.9	109.35	117.26	106.62	100.73	100.51	101.49	108.66	114.46	117.36	103.54	104	107.48	104.29	100.85	113.87	103.01	107.05	110	110.99	101.16	102.81	112.53	104.34	107.26	103.09	107.64	105.08	111.46	97.939	105.48	103.8	110.18	109.52	98.765	103.69	106.99	114.8	114.22	103.23	106.08	105.27	112.79
104.98	115.39	113.36	120.2	109.3	112.3	126.83	120.4	113.11	110.67	115.69	106.66	113.99	112.39	110.63	113.57	118.96	114.3	114.64	108.17	104.66	105.08	111.6	101.29	115.26	115.7	114.85	115.49	109.7	107.41	114.29	113.77	113.44	112.04	105.8	104.97	109.7	112.92	110.68	105.95	109.2	108.56	112.05	114.06	110.96	109.31	102.94	108.34	121.74	113.28
98.375	100.47	92.832	105.54	98.616	108.13	101.93	101.12	90.567	102.04	104.5	103.64	106.59	95.74	96.647	90.983	97.045	99.033	103.83	99.309	102.07	98.785	103.23	106.99	104.44	98.945	107.4	99.253	104.44	100.53	94.116	89.823	96.828	100.22	96.757	90.228	105.13	95.634	97.331	100.61	95.409	96.672	95.852	100.07	111.42	94.345	101.79	98.817	95.906	103.44
109.92	107.81	116.87	117.31	114.84	111.33	114.76	116.3	110.11	97.129	107.07	112.55	110.23	118.94	110.97	110.36	112.45	122.02	109.97	108.56	106.5	120.74	103.84	121.56	113.54	108.72	112.76	108.43	104.38	115.2	111.6	110.8	116.32	93.522	120.32	104.07	103.87	106.21	104.15	102.83	114.61	124.21	118.75	112.09	109.28	112.62	113.27	105.98	121.9	106.26
115.97	106.52	111.62	109.8	110.45	117.05	117.26	112.84	103.46	111.06	112.42	95.107	119.92	122.37	98.636	107.36	116.53	103.44	107.33	103.42	107.31	117.64	119.69	111.62	106.58	117.96	100.5	109.83	115.42	116.38	105.9	111.09	106.72	105.67	121.2	108.81	113.37	119.71	109.27	106.18	112.89	108.14	110.55	101.61	105.8	107.9	105.13	107.29	113.93	107.06
107.18	103.75	99.907	109.03	103.31	97.236	115.71	91.04	111.3	97.066	111.77	106.27	116.26	107.6	110.12	111.81	95.843	109.8	105.42	109.39	98.07	103.5	105.32	98.323	109.25	105.51	96.344	103.73	110.46	116.52	105.24	105.61	101.99	103.42	104.01	103.44	101.63	104.03	97.526	103.65	114.08	104.61	101.02	109.48	99.051	113.8	110.8	116.78	113.67	106.39
110.88	112.08	113.41	94.915	110.47	111.02	108.61	101.88	104.42	100.96	92.956	102.6	104.71	102.85	104.48	114.99	108.32	105.07	108.77	112.61	101.99	110.56	108.05	108.25	101.53	106.98	102.08	104.26	114.55	106.48	99.541	105.49	105.35	101.42	106.85	107.69	99.618	109.31	108.11	108.44	105.97	106.13	111.77	104.78	107.56	103.77	99.337	102.7	106.26	101.1
104.79	105.99	111.42	116.56	111.15	111.32	114.46	110.12	104.34	118.38	109.81	119.31	111.89	107.28	107.59	114.78	111.09	118.39	119.44	119.39	110.07	111.22	107.36	122.13	111.31	113.88	114.66	119.94	110.29	114.85	117.85	110.32	112.98	109.15	111.63	117.04	109.64	120.49	108.83	108.19	116.7	114.66	109.96	115.74	115.38	111.95	115.55	106.79	112.52	116.38
106	107.48	107.35	103.75	91.701	95.276	108.91	105.8	107.58	107.27	99.207	107.29	103.02	111.74	108.99	104.99	111.77	102.24	98.154	109.73	108.49	98.091	102.31	102.25	106	94.837	100.07	115.72	103.42	108.37	109.94	105.52	106.43	106.17	101.66	105.48	92.802	110.44	103.21	100.85	108.51	104.28	112.75	103.94	106.45	112.06	105.6	111.43	98.785	111.5
111.19	103.4	109.36	100.19	101.82	104.58	99.055	112.13	107.97	102.74	114.57	107.67	105.65	108.88	110.86	108.03	106.65	103.4	100.89	101.92	103.24	114.02	111.37	112.91	109.52	106.48	111.21	109.18	117.92	103.79	109.23	112.62	103.48	106.39	99.674	113.78	106.55	103.41	101.05	114.4	107.63	97.25	107.99	97.359	109.69	105.23	102.44	106.04	101.14	89.058
114.9	104.88	115.99	105.9	108.79	111.23	113.74	109.64	106.8	104.76	109.92	108.54	115.97	112.69	119.78	116.52	109.26	110.46	108.1	113.81	109	102.99	114.38	119.06	109.68	110.04	116.49	108.82	115	105.61	112.06	108.52	112.83	107.49	110.03	108.9	122.64	109.33	112.49	112.32	113.55	113.87	115.5	111.88	108.39	105.81	106.52	105.7	119.57	110.16
105.1	107.14	109.8	111.79	110.59	106.44	100.59	107.99	94.017	99.163	98.997	105.64	108	108.69	104.7	107.57	110.09	105.24	104.38	110.31	104.88	107.29	105.88	107.35	111.97	105.4	107.61	104.83	107.98	110.43	97.419	105.02	96.069	113.09	105.35	111.56	100.96	94.046	100.42	94.873	103.7	98.75	104.77	116.42	108.08	100.78	106.03	110.3	106.74	111.58
118.58	109.18	114.84	111.74	116.02	104.61	102.6	104.78	113.04	106.72	112.15	113.97	109.37	120.86	113.35	118	106.06	109.79	115.09	109.05	113.81	112.53	112.83	121.87	115.29	121.67	103.63	116.19	116.54	117.8	116.04	106	114.24	118.07	102.35	107.38	106.74	108.88	111.61	116.32	112.99	114.73	112.42	104.93	104.23	107.44	106.09	108.26	119.81	105.58
108.48	105.42	106.89	100.3	101.79	107.56	110.83	101.29	102.85	108.51	97.27	104.06	105.41	109.16	106.82	107.47	104.33	100.37	108.7	102.91	106.16	99.684	99.1	109.67	101.47	105.36	103.95	112.9	105.2	99.847	103.93	107.57	102.26	102.22	106.34	97.529	95.656	108.63	105.26	105.46	94.508	103.68	99.987	113.27	99.956	106.89	102.96	102.76	110.6	108.19
106.5	101.34	98.367	108.55	103.53	108.86	116.06	109.22	110.39	109.64	109.03	110.68	115.07	110.22	110.6	110.04	103.39	113.47	104.36	113.52	101.64	98.387	104.67	107.6	110.08	101.53	107.68	110	107.16	107.25	101.03	111.44	100.42	109.37	109.33	101.42	106.04	101.26	102.81	101.46	97.668	110.05	99.527	107.32	103.52	103.28	113.8	104.98	108.71	104.63
100.68	108.21	105.55	112.1	108.61	107.74	109.96	115.15	118.96	111.13	113.04	115.12	114.8	112.13	107.42	107.87	115.88	113.91	111.39	103.3	114.13	113.99	105.08	105.51	115.83	104.63	118.27	115.23	106.19	111.16	121.77	111.18	122.74	107.87	113.25	109.24	110.5	115.6	112.02	118.54	115.42	103.92	114.73	106.65	110.94	116.55	99.73	116.29	113.69	117.9
109.06	109.98	112.64	111.68	98.767	114.05	97.006	107.6	110.1	103.21	112.63	111.61	100.82	101.28	101.23	108.29	96.277	101.95	103.62	107.1	103.12	99.831	105.64	116.79	100.38	113.35	109.59	105.91	102.52	107.79	113.03	109.26	101.37	109.49	107.17	97.707	105.81	105.09	106.27	106.71	105.42	113.67	101.04	105.7	107.57	112.51	112.28	103.95	101.6	102.1
106.76	104.99	101.1	107.16	109.87	108.79	104.54	101.35	98.513	92.267	98.561	97.996	111.91	103.36	108.63	111.55	106.51	112.98	106.46	105.41	109.11	112.51	103.96	109.89	95.308	110.35	103.66	104.09	103.81	108.58	102.72	107.89	99.666	101.59	103.67	106.21	101.36	104.31	103.32	113.89	104.57	101	115.6	95.902	106.6	101.95	120.41	100.67	104.33	100.32
112.91	118.54	114.96	114.43	114.91	114.78	114.05	112.38	112.53	109.25	109.23	116.95	105.91	106.54	112.63	111.38	110.08	114.52	115.96	113.63	113.95	110.12	108.72	116.62	102.78	108.84	107.33	108.44	113.01	106.3	111.23	108.85	119.14	117.25	111.11	107.36	108.62	114.35	121.35	115.59	110.13	113.05	112.73	118.7	111.18	111.39	114.5	114.68	101.99	113.47
97.907	108.6	110.83	106.14	106.59	109.7	104.24	102.13	103.36	97.015	113.41	104.68	111.8	100.45	109.9	97.918	102.5	111.36	99.845	101.42	99.417	95.342	99.917	106.31	104.12	104.94	104.91	115.53	100.82	107.69	106.45	106.59	111.63	102.58	108.76	99.663	106.44	111.27	96.791	102.23	111.14	103.63	106.71	103.79	119.25	106.54	106.1	104.74	107.32	105.48
120.32	104.56	105.17	107.37	99.023	103.71	108.53	114.59	99.481	103.48	100.74	104.48	105.03	113.65	104.75	109.26	109.9	106.97	100.03	101.52	107.66	108.08	111.81	104.54	106.06	102.28	107.9	112.24	107.52	104.41	106.87	105.34	100.27	110.45	107.96	105.07	95.804	102.11	109.67	113.79	100.93	107.43	109.55	104.71	110.75	104.06	109.25	108.58	98.542	103.58
97.866	108.53	112.91	106.15	106.21	108.5	98.803	104.42	108.11	111.05	109.22	105.51	101.72	105.28	96.157	110.39	108.43	105.85	101	108.23	108.67	101	101.22	105.78	103.68	106.61	110.4	103.02	103.18	111.45	106.04	106.04	110.76	114.13	111.61	107.88	111.22	110.36	98.735	108.47	106.45	103.09	107.33	101.36	104.39	100.14	118.1	99.599	103.25	102.01
105.77	99.279	109.31	92.62	103.5	110.12	108.94	105.73	100.72	98.192	109.22	106.59	110.56	104.2	101.51	98.819	102.92	107.01	103.31	104.69	99.922	106.44	115.38	113.41	107.99	101.18	108.79	106.11	107.7	95.419	112.48	98.445	106.13	110.3	103.59	106.13	109.44	96.579	108.6	109.39	108.62	111.11	110.33	106.47	107.14	107.35	102.69	113.53	114.84	115.11
109.87	111.04	114.67	109.19	113.94	119.51	125.51	112.39	109.22	103.05	109.74	116.63	114.67	117.32	110.9	115.29	102.96	112.5	106.83	105.76	110.55	112.28	110.99	109.56	115.04	119.68	106.55	110.88	110	119.25	118.01	98.748	113.27	109.78	106.43	111.51	107.1	111.53	119.31	114.17	115.59	116.55	122.63	109.76	107.73	110.14	112.67	104.91	108.54	115.95
106.76	109.32	95.03	113.36	103.23	111.13	111.8	104.61	98.521	100.66	111.56	106.49	103.35	96.631	106.54	102.54	104.46	103.01	103.13	108.57	114.08	109.76	101.8	104.36	111.07	103.61	109.03	106.4	101.47	104.62	105.47	109.06	108.34	104.11	107.66	107.78	109.17	109.97	114.03	104.59	111.74	109.72	93.771	105.74	111.95	106.26	92.817	117.83	107.16	106.59
109.67	99.314	111.69	110.94	116.35	110.83	117.37	106.78	105.23	116.41	113.78	108.02	103.96	111.22	110.12	109.99	114.6	115.93	113.99	116.85	105.54	109.89	108.91	113.88	106.86	109.46	109.89	104.76	102.3	115.87	107.33	114.27	112.95	113.71	105.42	111.45	109.91	112.76	111.07	105.92	108.14	105.11	116.56	110.77	110.98	96.371	104.98	111.19	110.01	109.58
115.48	100.95	105.58	101.4	112.02	107.63	111.1	101.19	107.41	107.51	108.22	103.51	103.4	107.48	100.05	104.97	100.86	106.72	112.14	100.67	110.13	106.66	109.97	110.99	98.885	101.82	106.71	108.47	97.082	100.65	105.32	99.619	109.81	99.392	99.935	99.233	109.78	100.28	109.8	110.31	105.64	111.41	103.07	96.793	108.9	108.31	94.058	109.37	108.5	111.58
103.72	105.11	110.52	106.22	113.3	107.13	111.11	112.96	98.874	113.33	106.56	92.06	109.05	101.86	113.77	109	101.96	107.62	104.91	106.15	108.22	106.25	103.89	97.596	105.43	100	102.8	101.93	104.8	111.39	105.58	111.46	109.06	117.2	101.32	101.28	107.35	95.735	105.56	100.82	110.44	105.3	104.54	104.96	111.8	104.49	108.98	102.96	104.58	108.21
107.17	104.39	110.34	100.91	109.58	101.78	107.93	99.861	104.31	105.74	97.667	107.18	104.58	97.942	99.885	103.49	98.642	107.72	108.53	111.37	108.81	109.28	102.66	101.61	103.85	103.59	108.45	101.46	109.38	111.84	104.59	101.21	106.52	104.57	105.02	110.02	103.9	114.02	102.1	108.45	105.12	108.58	99.714	110.41	104.8	108.5	99.373	99.191	99.136	104.72
106.2	117.95	111.89	114.66	114.59	108.48	106.21	122.14	109.53	113.75	113.1	121.05	106.87	116.53	105.17	105.32	106.37	116.02	112.49	113.09	103.14	115.37	113.66	113.23	111.01	109.66	117.39	117.61	111.43	112.07	105.92	115.6	118.04	108.75	122.96	118.03	117.64	109.33	112.16	115.43	105.98	112.78	114.76	102.39	109.38	117.86	117.01	112.54	118.61	111.27
106.39	115.45	106.66	104.91	118.31	113.28	107.65	101.08	110.34	115.42	108.65	108.43	106.89	115.81	111.6	107.97	111.61	117.9	108.7	107.92	106.82	112	111.93	109.98	110.9	115.11	114.64	109.55	110.08	107.89	110.22	111.3	113.16	107.09	106.52	113.95	119.77	111.13	110.1	110.44	109.23	114.79	112.96	108.01	110.27	102.73	111.49	115.31	107.61	111.53
107.35	117.44	111.24	105.11	97.571	116.16	108.9	93.292	96.667	106.84	110.28	96.933	110.08	97.212	97.624	104.73	116.46	100.41	100.35	112.82	111.69	103.87	102.86	100.8	104.3	103.35	106.26	119.62	103.84	104.11	104.35	100.88	115.22	104.95	103.86	108.42	110.12	103.71	106.48	105.41	107.19	100.61	100.56	108.42	113.22	103.56	107.87	112.15	100.7	107.06
98.019	110.63	111.13	113.92	119.45	120.53	118.37	110.39	115.53	104.27	111.55	110.46	118.11	117.17	102.72	110.97	102.24	109.13	111.81	109.08	108.55	116.45	103.52	117.36	114.96	106.48	109.54	112.72	110.04	107.94	114.48	115.14	115.74	113.51	111.8	111.1	105.01	109.09	107.43	104.53	99.548	103.62	110.32	106.42	108.58	110.38	117.79	114.28	103.45	106.51
109.14	111.37	106.45	113.66	101.42	96.308	103.65	108.49	103.8	110.78	101.68	109.16	109.59	111.62	110.04	107.8	123.08	104.62	108.8	104.45	98.461	109.48	106.76	99.983	100.16	110.52	112.16	103.71	101.35	108.06	102.68	105.4	98.703	110.99	97.653	111.61	105.26	113.27	99.256	103.13	105.18	113.48	95.264	105.3	104.17	107.56	103.79	110.15	105.63	109.97
106.89	110.79	104.14	94.802	103.25	106.09	108.11	97.502	108.63	103.68	109.5	106.01	97.103	102.68	105.91	106.89	113.35	101.39	109.67	103.98	99.704	104.19	104.41	106.42	89.357	111.46	99.777	111.63	106.52	112.35	102.6	99.616	98.662	108.52	107.76	100.68	112.18	103	103.57	107.34	105.42	111.51	118.56	104.6	91.857	103.26	105.7	110.42	109.73	110.89
97.6	102.68	113.36	114.29	103.15	103.68	109.94	107.17	104.8	111.7	109.1	97.598	111.01	119.46	109.34	111.81	106.63	100.3	107.59	114.56	102.22	109.12	107.99	105.17	103.75	101.94	109.06	103.9	101	106.43	103.23	106.88	105.35	103.74	99.272	104.23	106.39	107.88	107.35	111.38	102.1	105.95	108.94	111.77	109.86	107.84	106.39	120.04	104.88	117.09
110.42	122.05	105.05	109.18	117.64	118.04	116.15	113.69	112.75	118.9	109.77	122.13	118.93	114.11	116.53	120.91	119.95	118.21	113.56	116.99	121.93	116.05	118.18	130.72	121.6	119.28	130.51	122.49	118	121.06	114.95	116.86	116.33	122.49	121.95	123.51	119.46	118.09	114.01	111.83	120.06	122.54	124.28	110.7	115.61	121.4	116.66	108.61	126.05	120.72
104.51	109.11	105.43	112.76	118.21	111.7	103.97	115.67	105.57	101.46	106.71	109.8	107.23	104.55	111.99	99.69	109.07	110.03	108.42	100.97	114.02	108.03	101.17	113.26	109.98	108.94	108.05	112.4	98.144	112.25	98.859	103.74	105.26	97.543	101.6	103.62	106.77	117.97	112.76	104.33	105.76	106.55	102.2	105.44	103.63	105.84	106.43	100.85	101.43	106.43
113.14	104.41	110.68	115.14	118.89	111.14	115.81	115.2	108.18	114.52	111.73	111.2	108.14	122.31	115.06	118.25	112.15	111.42	114.83	116.62	117.41	109.88	108.39	111.83	101.89	110.71	111.73	120.09	114.08	121.37	105.88	107.55	118.02	109.84	103.22	101.43	112.62	104.25	117.46	107.43	110.89	114.41	110.68	115.58	108.52	108.88	105.36	111.67	106.79	107.13
104.49	107.9	113.15	104.78	108.16	106.83	100.77	105.69	104.67	104.79	94.476	102.78	110.47	115.11	105.45	110.83	107.72	98.683	99.831	109.91	102.9	113.07	97.845	105.88	113.56	112.04	110.8	105.42	102	102.26	101.53	100.75	105.44	112.79	104.42	116.96	93.008	110.79	96.728	105.98	110.99	102.96	107.41	106.87	106.32	104.72	108.67	102.27	107.34	112.98
123.1	121.03	115.39	117.13	115.98	119.46	124.6	120.53	115.87	117.52	116.06	117.46	118.43	125.55	129.41	120.77	114.83	107.21	119.98	114.98	123.68	117.21	111.98	119.26	117.88	122.21	112.53	115.51	119.4	121.9	123.59	119.68	126.04	113.02	124.69	118.43	117.53	119.21	116.01	113.27	119.13	113.66	113.34	110.35	112.38	119.88	116.02	116.35	123.12	115.46
106.71	119.11	112.44	109.26	105.85	106.2	109.79	109.36	117.21	106.25	113.75	116.48	112.94	115.71	108.95	102.62	119.86	108.07	117.78	123.41	105.71	112.52	121.13	111.36	109.15	109.56	111.97	108.93	115.21	115.56	116.98	111.15	107.83	105.3	117.92	113.54	106.89	109	117.91	108.28	106.47	105.42	111.86	119.89	113.29	112.9	110.72	106.68	112.16	112.42
117.47	106.25	105.17	112.43	102.05	107.87	116.64	109.75	113.64	119.06	119.16	104.81	120.46	114.43	111.75	114.72	106.22	110.8	106.92	120.41	111.21	118.92	106.84	112.7	117.21	119.5	112.79	119.72	111.65	111.82	114.3	124.84	111.28	106.54	109.13	108.21	106.33	106.02	115.44	108.91	113.61	108.93	105.44	115.52	106.56	109.54	103.37	111.86	114.89	112.55
110.45	114.37	116	120.12	114.8	110.35	122.57	120.39	118.38	118.41	118.78	116.28	115.18	117.17	104.74	114.25	121.01	118.74	124.43	115.31	112.21	119.75	119.79	116.86	119.03	113.43	120.62	122.43	119.9	112.63	112.52	119.77	116.16	117.95	120.71	112.44	112.08	117.24	111.81	115.95	113.01	125.34	110.04	127.4	119.61	119.9	115.2	117.22	117.51	113.06
98.503	104.6	107.79	101.16	110.44	105.14	103.27	106.92	108.9	108.41	103.09	112	106.67	113.57	110.59	101.17	103.19	96.458	106.4	103.83	99.495	104.48	102.23	107.8	102.11	113.12	105.08	101.58	107.79	91.27	106.67	101.75	107.67	110.44	100.72	97.08	106.72	117.52	108	103.72	104.08	108.71	108.58	111.11	108.71	114.11	107.83	105.63	109.42	112.35
105.27	121.46	113.16	109.51	116.39	116.03	112.87	111.15	121.87	114.95	118.83	107.57	114.52	110.02	106.98	104.37	123.3	110.48	116.17	112.44	111.1	109.61	117.71	116.55	117.93	117.51	105.67	111.28	113.39	113.29	104.94	111.07	111.05	119.65	117.33	110.85	111.46	102.01	113.52	117.15	117.16	99.627	116.41	108.41	111.07	113.73	122.25	118.04	106.25	101.8
102.29	95.887	109.77	118.37	104.5	108.37	108.69	94.389	108.78	105.8	106.4	106.19	103.11	113.17	104.49	107.15	116.73	106.06	101.26	104.31	108.6	109.49	107.54	105.53	93.263	106.55	113	90.979	108.01	112.1	108.11	100.83	104.61	98.856	106.08	108.56	100.77	112.17	97.386	108.28	107.2	104.22	111.61	109.64	109.95	103.63	112.19	106.21	94.94	103.53
102.28	105.94	110.86	112.09	105.48	111.07	101.36	97.431	107.77	101.93	100.4	111.75	108.66	105.18	98.139	108.08	104.83	104.32	107.05	99.811	104.32	105.96	109.52	109.68	108.84	107.35	109.35	100.33	108.75	119.3	112.06	115.14	99.978	106.74	105.04	113.54	110.51	105.18	102.51	105.55	108	108.78	105.56	106.28	111.35	101.33	115.35	107.27	110.15	105.56
102.52	105.96	100.87	102.79	97.865	102.89	107.02	109	102.3	105.82	97.654	107.75	104.23	111.82	105.29	108.75	97.98	111.22	106.8	113.17	106.85	102.57	108.03	102.92	105.78	105.07	106.62	97.732	104.14	99.567	119.49	95.494	107.57	103.32	103.8	101.16	101.5	103.81	102.45	103.5	99.315	101.98	110.22	108.41	102.16	104.05	95.896	106.87	107.93	95.937
102.8	104.5	106.37	113.18	100.88	105.35	103.8	109.44	103.45	103.75	108.56	107.56	111.13	110.2	116.61	105.35	106.36	105.32	111.68	108.53	104.93	119.25	99.054	113.07	112.58	109.46	97.41	106.6	106.19	112.83	108.8	99.557	111.49	106.3	107.59	101.12	107.65	111.66	98.973	103.92	110.08	104.36	101.16	94.205	112.57	105.05	110.32	104.38	111.18	108.21
103.23	104.08	101.08	113.46	102.75	106.63	101.07	105.39	96.534	103.52	101.72	101.58	106.48	107.72	106.86	107.12	100.32	109.89	102.4	106.69	107.15	92.963	106.14	107.82	102.2	103.76	106.12	100.17	96.729	103.25	105.73	114.76	101.05	106.14	107.77	103.5	107.73	101.88	92.318	108.91	110.82	106.68	100.31	100.64	111.27	108.39	111.65	107.08	96.594	108.47
112.74	108.47	95.163	119.4	105.7	101.86	104.47	104.36	101.49	102.32	103.53	112.98	105.22	107.17	100.63	107.53	105.32	103.95	93.735	107.29	97.823	104.75	90.737	109.12	103.06	95.791	116.27	105.7	94.427	99.116	105.31	109.58	105.67	108.77	100.54	107.02	105.4	110.56	96.883	98.943	104.11	110.72	110.48	111.09	104.7	103.5	109.28	99.008	102.43	106.96
107.83	108.08	98.113	103.83	104.53	103.51	109.5	103.91	103.39	104.12	103.95	107.54	100.11	106.62	104.92	102.03	105.75	104.4	110.19	100.54	98.645	99.307	104.61	107.4	111.36	106.75	113.05	107.44	110.67	110.07	111.77	105.35	108.72	111.97	110.24	106.43	107.05	109.86	109.32	103.28	109.77	101.9	103.2	95.739	111.85	92.382	103.7	104.89	103.57	103.59
109.46	109.93	109.66	113.84	118.22	113.88	107.57	110.8	116.2	119.12	109.73	108.48	107.83	106.66	110.61	114.36	102.24	116.38	111.03	109.57	110.43	110.73	116.96	111.71	116.21	112.91	110.96	118.02	108.96	108.35	112.29	118.5	110.4	110.54	110.63	110.07	119.65	116.76	105.32	111.03	117.65	117.18	108.15	105.59	114.96	106.7	112.1	114.89	114.44	109.39
109.95	115.3	105.7	119.7	112.74	104	109.63	113.44	112.84	106.86	108.96	116.24	103.68	113.03	119.8	119.57	109.83	114.93	112.39	106.4	110.96	108.85	110.07	113.04	117.04	108.55	105.8	109.98	118.26	111.63	116.57	100.98	115.25	107.89	109.28	112.29	110.17	101.62	106.6	113.52	111.54	117.86	111.26	116.47	107.59	115.57	95.8	110.39	120.93	103.81
96.714	105.86	98.529	92.966	91.086	101.94	99.007	106.88	96.265	111.48	98.366	98.929	104.32	95.13	92.498	104.22	97.211	88.458	104.06	105.51	100.34	99.059	97.727	102.37	99.218	103.87	101.03	102.01	97.932	106.53	108.15	93.856	96.764	97.094	91.165	101.05	109.04	96.933	94.41	94.728	87.846	100.57	91.777	102.95	104.14	107.43	99.276	93.589	96.715	104.04
104.15	105.44	100.75	104.39	111.74	103.7	108.44	102.99	115.12	108.14	104.81	98.939	100.78	106.02	102.33	112.05	115.54	111.39	107.92	118.5	113.72	104.73	97.464	111.57	100.3	103.1	107.32	102.81	102.91	105.9	104.84	106.14	104.6	101.44	106.16	105.58	104.72	105.46	102.61	103.07	115.35	105.9	100.31	103.33	106.31	105.84	107.93	109.45	115.44	95.463
105.75	111.36	99.111	102.86	108.3	115.28	92.76	107.66	111.28	105.41	106.1	109.84	98.713	98.74	102.68	108.86	109.51	106.83	109.99	109.55	101.16	102.89	107.36	115.79	106.88	108.51	106.21	111.16	108.71	109.71	102.88	113.85	101.66	101	109.94	103.96	105.73	110.71	101.36	100.89	101.53	108.79	106.27	105.26	109.18	104.05	102.12	108.11	98.487	113.92
108.21	115.08	119.74	119.74	106.19	108.52	104.97	125.1	122.25	111.26	112.41	109.17	111.84	112.37	117.1	107.39	102.37	115.26	114.67	109.59	112.97	119.44	115.86	117.83	104.7	117.73	104.84	109.97	113.32	103.19	111.71	103.75	113.45	111.94	107.75	108.73	113.37	105.17	117.6	107.14	106.11	118.6	112.48	110.17	113.52	107.53	121.67	113.18	118.3	111.02
106	101.89	101.14	113.57	103.71	102.85	109.96	107.18	104.1	111.17	104.09	101.67	93.454	106.98	114.02	103.61	101.63	102.69	102.82	105.69	100.91	101.73	108.72	115.39	98.384	108.18	105.52	109.83	108.84	106.99	104.51	107.9	102.62	110.91	101.33	108.61	112.33	107.57	113.17	96.613	113.91	97.259	101.51	106.57	99.169	116.41	95.728	113.13	116	103.94
110.25	104.92	111.94	114.34	113.43	115.33	109.79	109.83	108.03	114.14	112.39	109.44	101.07	108.24	110.79	116.87	108.01	114.01	93.325	110.04	111.71	107.85	112.96	109.27	109.31	103.33	114.91	106.99	113.98	103.09	106.75	111.72	114.92	110.77	104.78	115.08	110.64	108.07	113.58	117.48	111.12	111.77	110.91	121.08	105.37	118.09	109.44	105.31	110.08	109.22
108.86	101.89	117.35	107.2	99.793	112.74	101.03	108.12	110.73	103.48	100.84	99.703	96.371	107.37	109.39	107.66	93.938	105.56	102.94	109.74	95.914	96.891	97.519	107.53	100.58	97.95	102.23	106.67	102.65	103.26	106.12	97.152	100	107.27	111.14	110.42	108.67	105.15	106.23	103.3	104.26	97.77	104.09	106.69	96.069	107.13	106.72	102.42	102.52	99.148
108.78	103.31	113.07	107.93	111.09	113.41	111.26	114.02	111.82	114.73	117.15	117.77	110.27	110.03	107.81	105.85	116.02	104.82	106.6	108.72	101.87	114.88	105.29	115.29	111.66	116.12	110.12	116.67	109.74	113.48	106.63	118.97	112.04	106.85	108.51	106.88	112.89	115.42	117.18	117.64	105.59	109.41	117.35	106.15	104.19	109.89	117.99	109.74	114.52	103.72
109.44	115.02	103.49	115.23	108.81	107.72	106.2	105.38	103.77	97.774	110.86	101.23	106.39	109.57	94.929	101.33	109.12	102.16	111.52	110.86	116.19	110.14	99.996	104.25	109.41	108.46	112.29	114.41	99.426	108.96	103.22	102.15	101.14	107.07	107.22	96.053	107.43	105.54	99.966	97.169	104.77	104.52	105.59	113.06	100.24	115.06	97.267	98.463	110.76	107.51
109.64	110.41	112.95	100.1	104.59	97.148	102.82	108	104.73	101.96	106.41	106.76	110.68	107.27	110.09	104.26	101.9	101.73	108.23	100.14	111.1	115.87	106.68	105.08	105.59	111.63	108.2	108.42	106.97	103.57	113.53	110.51	104.48	101.32	108.87	111.45	101.89	103.59	105.89	111.38	113.02	104.06	101.93	102.87	98.608	104.11	108.75	106.52	100.51	103.26
101.9	109.44	106.26	103.13	109.22	100.64	104.1	110.52	108.44	104.78	101.32	110.25	101.94	115.72	105.64	109.31	100.24	109.15	108.76	101.8	101.79	102.8	108.73	94.632	111.04	103.11	104.06	105.14	107.83	107.72	107.93	102.69	110.86	101.65	111.01	108.3	95.997	104.32	111.74	109.25	108.96	107.53	107.28	111.99	107.96	113.68	109.35	104.16	101.84	100.93
104.43	105.47	97.261	97.943	110.55	101.72	106.56	104.78	107.48	106.79	103.39	105.07	98.636	111.45	115.11	104.64	99.618	107.52	107.29	115.05	100.46	107.6	110.59	105.72	106.6	103.21	104.72	99.591	113.77	98.51	105.13	111.5	111.01	111.73	112.05	106.11	108.03	105.1	104.1	108.03	104	106.92	109.91	102.38	117.32	99.548	96.27	109.41	102.25	101.22
111.96	109.82	98.478	99.701	106.01	102.86	111.02	103.6	102.59	101.22	109.25	112.93	110.18	106.93	109.78	101.91	104.15	115.2	112.03	107.53	107.16	110.68	101.28	105.85	108.15	102.66	102.5	110.62	101.49	102.96	100.39	116.16	102.75	107.16	112.78	103.48	106.55	109.43	93.542	111.13	111.61	109.14	98.294	109.03	97.547	112.07	106.53	104.6	103.27	105.14
111.74	118.53	114.92	119.37	104.14	114.89	108.55	109.69	109.36	98.381	117.35	111.9	110.9	107.95	113.73	112.66	111.58	105.23	109.19	115.83	108.31	109.05	116.56	113.28	117.39	107.14	118.35	109.97	103.48	114	112.86	111.63	112.56	107.99	104.81	100.8	115.84	108.71	110.54	111.38	100.35	105.59	103.19	112.5	103.7	114.97	112.08	106.19	115.06	122.85
110.25	103.14	100.63	105.46	95.271	107.12	96.393	107.02	105.52	99.79	99.95	104.07	100.97	98.528	110.11	112.77	100.23	104.61	109.45	100.84	109.74	106.38	92.195	103.45	94.515	109.01	108.17	98.915	112.32	106.56	95.783	98.265	111.6	99.367	99.1	95.497	99.069	92.208	103.19	107.12	97.943	109.6	106.37	109.45	100.76	109.6	99.629	103.47	98.977	105.92
99.809	101.32	106.1	100.2	104.39	107.78	101.71	106.36	110.52	99.899	101.83	107.99	108.36	103.53	110.92	107.15	97.543	98.417	101.19	100.04	105.34	108.48	109.36	98.993	106.18	100.93	109.81	103.13	104.03	110.15	106.06	105.06	100.97	108.97	106.5	107.93	105.42	105.31	111.36	115.73	112.11	100.89	106.75	109.81	105	104.91	119.75	105.48	112.8	107.36
117.33	102.23	118.56	101.58	103.35	114.52	101.49	119.93	102.38	109.97	108.18	106.73	105.59	107.3	106.7	96.193	103.6	108.93	97.163	98.839	106.69	111.3	101.44	102.18	105.43	104.8	108.25	113.72	95.478	105.28	106.3	106.05	107	115.16	99.359	106.77	98.349	101.33	111.35	98.457	111.62	101.17	108.1	95.717	110.37	109.59	103.38	110.4	101.42	114.28
96.781	100.61	96.885	106.08	105.01	103.56	101.29	96.231	107.55	101.61	101.88	93.657	101.09	97.319	99.742	96.392	100.88	93.129	97.573	95.95	90.069	94.7	104.93	101.84	100.48	94.551	109.79	98.217	98.703	95.353	108.4	101.66	102.8	107.43	98.306	108.05	98.39	96.319	96.998	105.55	96.571	103.63	106.71	94.12	106.85	101.47	100.43	108.06	101.91	99.088
102.25	102.86	103.14	102.95	108.31	104.46	100.28	110.41	96.177	98.918	108.21	103.14	112.44	107.1	90.044	100.07	94.767	100.84	102.88	105.62	110.15	101.83	109.59	114.61	99.168	93.836	90.753	97.562	107.31	99.901	99.45	106.26	111.27	101.26	101.21	102.26	101.19	99.779	100.48	105.56	99.48	109.08	106.41	98.034	99.33	107.23	100.39	87.069	99.025	107.76
113.24	114.29	119.71	103.35	115.34	116.53	115.99	110.44	111.24	116.61	112.55	111.02	115.2	115.67	118.39	101.91	112.34	116.28	110.49	114.08	112.28	105.15	106.83	117.77	117.63	117.48	106.26	113.59	113.23	106.78	113.31	106.86	112.7	112.23	107	111.16	118.48	116.92	115.46	107.69	108.26	111.63	114.69	116.33	113.21	108.09	114.64	106.84	102.87	111.75
97.039	97.969	97.472	95.945	100.01	94.888	97.797	98.811	105.83	103.08	102.19	106.28	101.85	104.85	106.36	101.59	103.92	107.51	107.01	105.96	101.73	93.497	110.84	102.56	101.68	96.85	95.52	108.97	94.826	101.52	95.531	93.208	102.7	98.632	104.95	102.11	94.887	101.05	97.843	103.54	100.67	102.16	105.28	102.71	106.94	90.794	109.07	111.89	91.864	109.23
101.05	101.89	93.836	100.79	98.312	102.58	100.34	108.04	100.58	103.9	113.24	99.801	99.685	99.55	103.2	88.862	98.26	101.8	100.92	94.874	99.963	106.25	106.52	104.94	98.564	100.97	89.767	94.384	100.53	100.88	102.54	107.84	102.45	96.788	100.92	109.39	93.144	102.21	97.247	104.83	100.57	102.08	97.096	105.48	101.19	105.18	98.312	96.415	98.978	103.22
113.86	101.8	108.09	113.07	110.37	106.77	115.83	103.11	111.25	110.26	108.07	114.38	112.06	116.84	114.43	109.32	108.32	108.68	109.14	115.3	116.51	117.43	110.71	108.87	118.27	114.22	114.81	105.26	121.04	122.86	108.16	113.95	109.31	111.49	114.46	106.9	116.93	107.16	115.93	113	111.23	114.5	112.77	112.57	111.29	110.51	116.7	106.6	105.61	115.67
107.73	105.94	102.31	108.75	101.52	109.17	99.405	109.16	96.175	113.05	101.72	107.11	107.3	100.69	106.93	108.44	101.35	109.85	102.7	108.02	105.99	109.45	103.09	111.4	100.26	107.82	102.36	112.07	113.58	104.32	103.21	108.48	96.38	103.43	99.546	96.675	101.19	100.37	108.53	110.5	93.685	105.07	108.82	110.85	99.926	111.21	101.45	115.33	94.274	106.9
104.75	107.3	105.85	106.57	100.54	104.76	105.83	100.97	113.45	102.47	107.99	108.74	109.17	105.11	111.69	107.56	107.27	103.06	106.21	97.826	104.17	103.67	115.92	102.15	106.23	108.05	110.29	103.61	107.81	111.62	103.71	109.04	110.46	101.53	94.368	105.26	106.06	94.024	112.2	97.429	108.8	111.93	105.73	112.93	103.28	112.88	107.51	107.93	100.86	106.26
99.264	104.56	103.8	98.963	99.129	100.61	106.73	99.986	93.345	94.914	100.12	99.405	105.97	93.535	93.02	97.445	105.09	102.42	100.39	101.24	91.176	96.193	90.67	111.16	102.91	92.968	110.5	97.321	102.06	90.447	98.292	107.04	92.072	101.03	103.03	101.12	97.798	100.35	82.212	102.06	87.255	101.34	87.594	100.05	100.06	103.62	99.929	97.197	99.275	99.31
117.36	101.17	102.63	106.16	98.95	108.96	101.81	112.71	104.57	103.94	118.24	96.273	116.52	95.816	107.96	107.16	103.12	110.39	106.73	101.39	105.53	109.29	105.79	106.77	110.05	99.442	112.13	102.73	108.7	102.41	112.72	110.18	103.68	113.27	108.66	106.6	110.57	106.26	114.51	92.837	98.274	99.964	102.69	104.55	105.56	113.94	107.08	105.24	110.53	117.08
115.24	110.78	116.47	109.54	111.08	116.38	108.87	117.3	114.37	118.65	114.06	114.68	116.62	117.92	112.27	114.67	109.09	106	116.21	109.45	105.39	111.62	109.18	115.32	109.5	108.08	116.05	110.67	118.13	116.07	115.78	112.7	117.15	120.49	111.55	113.31	115.92	107.19	116.56	110	108.34	109.24	116.37	113.7	102.84	108.93	109.08	109.88	105.05	116.73
114.19	109.4	119.8	108.6	117.95	105.5	107.92	108.99	110.17	118.83	112.92	109.94	106.35	109.51	119.2	117.08	118.88	111.87	106.03	117.97	114.62	114.57	105.18	107.42	109.7	120.05	121.99	108.22	110.24	109.17	107.67	96.323	116	108.21	110.05	112.65	118.29	106.45	114.71	116.28	115.3	113.44	108.47	118.43	119.22	122.18	111.35	115.68	110.08	111.36
112.85	107.9	116.4	112.3	111.93	109.34	110.16	106.08	106.53	106.97	113.99	104.92	108.98	111.08	106.42	112.23	109.24	112.14	115.65	106.78	117.19	113.8	107.36	109.36	111.55	115.92	113.02	108.7	111.02	112.26	114.48	117.1	98.836	108.47	121.38	110.59	114.01	121.03	119.4	117.01	101.4	108.86	109.2	108.01	114.87	106.87	114.11	119.24	111.96	107.37
98.396	93.326	102.89	100.73	101.43	99.058	113.37	106.44	91.59	98.473	102.74	101.45	106.59	100.53	108.71	101.78	98.965	103.98	100.32	95.878	103.26	98.231	104.15	105.56	110.17	99.138	107.33	99.469	103.93	94.854	93.72	102.06	98.511	100.69	109.43	101.66	98.256	105.91	107.45	103.25	89.585	95.563	97.745	97.834	98.418	100.45	98.669	103.73	106.24	101.23
103.25	111.18	110.61	106.81	103.99	108.46	108.32	113.55	108.99	111.14	114.75	110.18	107.16	106.61	103.63	118.61	114.8	114.13	111.9	109.64	102.79	108.2	107.73	116.29	114.92	114.21	107.23	111.63	111.08	112.06	112.07	107.65	106.85	114.43	114.89	111.5	109.76	114.72	113.17	114.96	110.64	108.12	118.61	108.75	107.38	112.42	106.06	121.47	112.11	111.77
103.33	101.54	112.65	102.28	95.396	105.54	110.78	102.01	100.47	92.754	105.08	99.412	108.48	107.32	103.62	111.25	112.6	105.68	104.6	107.68	105.91	107.33	99.938	112.54	108.06	105.02	110.85	106.36	110.22	117.81	104.44	96.289	114.53	101.36	102.53	112.66	110.04	100.86	100.63	109.87	96.78	107.87	111.2	96.166	110.99	102.23	100.9	100.72	97.354	106.02
106.74	110.12	101.45	113.47	109.08	96.203	112.87	104.9	103.7	103.01	100.55	105.84	106.45	105.85	101.24	101.77	114.45	105.27	105.88	110.4	116.63	90.716	106.45	104.53	101.78	104.25	110.04	106.22	106.53	103.05	109.81	103.31	96.036	102.05	100.75	95.99	110.02	112.62	104.72	104.8	114.66	109.21	99.537	107.64	99.681	108	99.684	105.97	101.18	96.087
112.21	123.07	116.36	122.28	120.75	116.52	119.21	114.52	118.63	125.4	118.81	115.17	120.55	118.29	123.21	113.95	120.7	116.18	107.57	119.96	118.82	114.4	121.72	120.72	116.55	121.6	120.14	123.91	117.13	117.51	116.84	112.3	118.04	113.52	111.12	118.56	116.82	113.96	128.85	128.79	119.81	120.98	115.28	115.08	116.62	129.51	111.83	123.23	122.04	122.06
117.95	112.94	101.15	101.37	104.38	107.77	101.58	108.19	105.98	99.319	114.03	113.59	105.25	104.95	112.78	109.62	106.86	112.65	112.7	112.81	113.56	111.88	111.4	114.27	110.85	112.22	108.22	115.15	114.68	110.2	111.8	117.91	104.98	104.85	111.76	110.47	114.21	113.44	112.99	104.18	114.42	114.89	107.24	117.78	117.63	107.13	114.33	101.47	105.8	105.75
111.34	110.4	112.58	111.59	105.56	106.64	111.39	114.53	113.23	115.27	113.36	115.78	108.77	108.9	104.02	101.15	109.02	110.84	108.68	105.64	110.15	106.05	105.51	119.21	107.73	107.34	104.04	114.02	112.32	107.08	110.24	111.1	115.35	119.28	114.79	110.48	113.94	107.8	110.52	109.72	112.92	110.18	105.77	102.15	105.11	116.06	108.74	108.91	108.21	113.4
103.24	101.89	105.47	111.66	111.16	115.77	108.23	118.71	117.84	110.9	106.28	117.01	119.8	105.35	104.15	114.49	114.97	116.53	110.96	107.61	97.691	116.24	114.38	110.68	115.15	107.67	107.24	101.39	114.02	108.85	106.02	118.65	114.65	110.98	107.8	107.68	114.68	106.89	111.88	106.96	117.3	106.86	111.18	113.54	115.86	116.89	106.81	108.57	116.37	115.2
101.77	97.821	115.24	106.82	105.85	105.37	107.94	107.56	103.89	106.11	102.87	104.27	104.86	108.72	100.28	108.48	109.94	110.5	110.81	107.76	108.17	103.81	103.48	99.655	107.67	108	113.79	103.72	97.112	95.55	107.37	108.36	102.16	108.59	99.075	106.71	106.98	101.16	102.92	113.04	100.28	110.57	109.35	105.24	103.95	98.36	110.73	107.49	112.86	113.29
103.48	106.4	100.69	100.39	108.26	105.11	110.23	107.29	107.86	93.162	110.44	103.13	101.68	106.38	110.48	108.93	96.645	104.98	109.8	111.24	106.96	104.54	101.58	111.25	109.78	106.28	111.46	111.02	100.89	108.44	109.91	103.22	114.7	104.17	104.66	98.107	108.72	103.33	106.55	102.78	100.6	97.875	109.11	106.2	100.88	106.06	113.57	104.71	113.91	104.05
114.57	106.1	104.98	104.1	103.76	117.6	104.16	107.77	110.94	110.38	111.59	111.42	102.36	110.96	106.46	100.85	101.06	108.97	106.81	101.31	110.42	110.84	111.71	115.09	107.5	107.39	110.43	112.01	107.79	105.69	105.39	107.73	113.81	120.3	109.48	99.571	111.64	109.06	107.41	111.75	110.6	116.36	111.22	112.35	116.83	118.91	110.83	117.3	114.16	107.51
104.07	97.781	97.229	98.708	95.8	105.71	110.85	93.236	92.666	101.71	101.23	101.04	96.252	104.38	106.18	104	96.639	101.92	102.5	100.94	101.77	97.738	99.165	100.99	95.22	97.823	101.66	105.94	97.892	98.368	109.88	99.745	97.499	103.33	100.43	94.708	102.72	104.61	93.745	105.3	84.987	103.39	94.231	94.419	97.008	92.569	103.26	92.4	93.716	94.459
106	108.97	105.72	106.2	109.46	109.23	118.44	113.83	115	112.99	118.94	117.81	104.45	111.77	106.76	117.13	111.46	102.3	105.86	107.56	115.06	116.4	111.13	115.44	113.72	118.22	119.54	108.97	124.99	116.52	121.29	115.27	112.94	119.92	116.39	107.62	117.3	107.93	106.22	108.95	119.06	112.6	106.23	112.87	114.77	112.97	112.02	112.81	111.7	109.08
104.74	112.55	101.59	109.14	99.404	102.35	112.83	106.54	106.81	100.84	112.79	107.85	103.47	101.18	96.789	107.3	101.07	101.71	106.95	96.492	95.731	100.94	107.86	105.42	108.92	104.4	101.97	105.75	108.46	104.72	109.28	98.484	102.74	103.52	103.69	104.19	103.08	102.02	103.46	98.823	106.3	104.79	104.19	100.97	108.82	101.39	108.71	99.019	111.97	101.28
108.42	115.49	104.12	108.85	105.63	104.51	112.23	113.75	111.59	108.03	104.96	104.25	111.8	105.19	115.47	114.66	113.93	106.05	105.36	106.12	110.11	101.09	112.78	106.54	105.06	111.3	113.41	114.92	113.26	110.85	106.72	114.34	111.25	106.98	111.07	105.02	113.3	116.3	108.96	109.95	100.53	98.784	111.64	114.11	105.08	119.31	110.64	116.37	107.01	109.95
102.07	98.086	96.958	103.33	113.92	104.76	108.7	104.9	102.34	119.04	110.44	98.527	108.91	106.06	111.1	106.05	113.32	105.59	104.07	107.15	96.966	97.975	106.04	104.98	109.59	103.23	101.61	105.08	107.2	103.07	104.87	116.81	103.63	98.579	111.72	101.8	104.44	104.85	100.29	103.44	92.228	98.725	112.84	97.908	106.73	103.76	107.91	102.5	108.64	106.23
111.69	99.839	112.1	107.31	103.25	107.32	104.73	99.146	110.69	104.28	111.95	105.32	104.28	98.355	107.65	100.41	96.841	109.68	107.44	106.14	114.52	100.17	105.94	112.41	98.84	96.93	111.4	104.85	105.51	114.87	106.49	104.49	103.07	105.58	108.22	101.68	100.47	107.28	110.92	98.917	102.04	104.48	109.65	100.16	108.13	112.2	112.69	103.55	107.74	107.34
106.67	110.39	107.83	113.17	106.54	111.29	113.1	108.53	109.1	109.19	110.55	103.13	108.19	110.56	112.62	115.72	98.961	108.36	112.75	111.97	112.59	107.8	114.41	120.07	111.04	101.62	107.01	112.58	114.54	109.45	110.39	111.38	109.23	121.93	109.57	105.79	115.56	106.77	111	102.45	114.81	104.76	106.59	110.45	106.34	113.78	113.36	103.04	116.54	117.8
106.86	109.49	109.6	106.44	104.11	105.5	112.51	110.55	106.2	105.3	104.43	101.71	107.3	106.59	109.02	104.63	106.34	112.34	113.81	106.11	113.66	110.32	112.37	115.15	106.19	107.72	107.89	112.27	111.11	104.48	116.5	103.82	106.44	106.67	102.57	105.74	108.75	112.89	116.22	115.97	108.08	117.15	105.62	100.66	107.41	108.65	103.1	103.45	103.69	106.72
110.63	110.4	107.11	118.86	112.68	109.11	113.11	107.84	101.23	111.92	105.67	114.75	103.42	92.465	111.09	109.9	104.57	105.78	105.47	114.71	106.41	111.91	107.55	117.17	106.85	107.24	108.01	104.91	105.67	104.48	96.891	111.18	102.48	98.175	106.34	102.54	111.78	112.4	101.04	109.69	110.45	109.19	107.83	109.66	102.18	108.4	107.76	105.06	115.63	104.4
117.82	102.26	99.514	117.15	115.53	112.69	113.74	103.53	108.73	111.16	118.99	111.77	109.99	113.26	108.65	119.38	116.19	107.59	107.88	112.44	117.86	110.39	119.46	109.99	106.1	110.75	104.93	111.66	113.81	118.56	114.94	114.32	104.92	107.57	115.7	113.13	114.85	111.33	106.8	113.35	115.71	113.46	113.14	115.3	109.99	116.35	111.27	110.18	111.15	116.22
121.35	110.22	107.4	112.23	105.47	104.24	104.8	104.55	103.69	97.549	111.43	104.8	102.85	109.43	104.53	111.15	107.95	114.76	104.62	98.716	107.26	106.18	107.84	123.62	110.15	103.2	116.78	104.47	120.57	106.27	114.87	116.61	114.22	98.41	108.05	108.36	95.693	101.68	108.29	110.25	108.34	107.77	106.21	105.81	107.98	106.79	108.54	107.93	113.56	106.24
93.59	96.21	101.09	102.19	96.387	100.53	100.87	101.64	98.045	101.43	97.498	105.81	100.71	101.06	96.323	100.13	100.73	97.087	100.39	101.21	105.45	97.438	107.76	95.338	93.402	109.98	97.851	104.14	99.536	99.826	96.203	98.899	102.4	95.494	105.09	110.51	91.964	96.668	99.818	109.23	100	104.08	102.4	100.56	97.118	98.645	105.94	113.89	104.76	103.04
110.98	120.58	114.63	107.44	113.69	112.36	107.75	109.86	104	106.97	115.23	107.03	109.36	108.41	104.71	115.04	110.7	112.84	107.5	106.62	101.14	113.99	107.24	115	102.66	116.89	111.36	103.85	110.36	107.58	111.2	113.6	112.86	117.01	114.76	120.82	110.5	104.92	118.52	114.9	110.62	112.41	107.72	109.67	104.18	109.37	109.26	101.58	121.33	100.67
123.03	105.51	118.22	115.02	115.11	117.81	120.37	114.6	118.92	119.84	109.33	116.02	120.03	119.94	112.5	116.23	114.61	127.41	115.67	111.7	121.25	117.57	112.62	112.84	120.04	119.31	121.92	117.92	116.36	122.32	111.97	121.96	117.34	114.15	121.96	119.06	121.96	117.96	108.66	113.29	114.9	117.22	115.78	119.96	115.26	124.83	119.8	120.98	121.61	113.48
104.74	99.949	107.6	108.3	104.05	110.71	106.84	97.806	106.69	98.093	102.47	108.76	100.15	101.16	105.35	99.167	96.942	107.93	110.78	111.96	108.92	105.6	107	115.05	99.608	100.2	98.9	107.01	112.78	109.16	108.25	104.63	102.89	100.34	102.17	101.54	106.65	106.28	106.63	104.31	110.37	105.06	101.98	105.27	103.07	112.54	105.25	100.67	96.89	107.19
100.88	97.24	100.95	90.174	101.76	95.829	102.5	102.85	95.1	95.634	110.38	97.763	107.83	96.716	97.877	103.03	92.912	102.81	97.053	112.79	98.376	100.53	104.82	110.91	95.167	99.603	104.41	103.85	95.182	112.12	99.022	95.5	100.16	106.01	92.429	99.953	104.86	97.85	100.22	98.315	101.54	100.5	97.629	105.65	86.2	98.229	98.536	102.55	103.57	104.22
107.45	101.14	95.927	99.337	105.55	109.49	109.89	106.44	107.1	103.69	100.42	107.76	108.05	112.96	101.05	109.6	101.41	105.22	105.06	106.7	114.14	105.65	99.126	113.74	112.1	107.45	107.88	102.92	91.562	103.74	108.25	112.75	106.72	113.19	100.39	93.218	101.37	107.31	104.63	111.23	99.661	108.28	100.15	103.49	109.35	106.96	108.36	105.66	108.13	113.57
101.24	97.407	100.55	96.358	91.585	93.747	100.55	108.95	99.075	107.89	96.86	100.41	97.661	97.53	89.157	96.643	97.009	101.89	102.16	97.928	98.363	90.464	103.74	104.74	105.38	107.12	104.69	102.51	100.77	103.61	89.25	102.06	105.24	91.582	93.718	97.449	106.74	101.63	108.84	105.7	88.69	94.484	99.788	98.7	90.271	97.906	91.419	99.478	104.92	105.11
91.995	97.385	101.4	90.969	101.37	97.454	94.002	96.19	96.416	106.16	104.12	98.26	94.525	103.6	105.52	102.14	92.22	104.78	99.204	105.8	117.59	104.44	98.557	105.17	100.13	97.62	106.12	102.92	102.04	94.934	108.51	106.79	98.427	108.22	103.22	106.51	101.65	101.47	96.503	104.39	103.69	99.126	103.71	99.645	101.62	93.817	99.299	104.5	108	99.896
105.52	99.047	107.98	112.8	104.22	114	100.98	101.75	105.11	106.44	100.48	109.68	114.88	98.654	101.3	108.01	105.55	99.634	108.76	108.73	107.84	109.52	100.78	106.71	109.61	100.31	108.01	105.92	109.45	104.59	107.61	104.07	107.57	97.952	110.92	112.32	99.854	109.79	97.602	107.41	105.4	104.97	107.02	99.1	97.741	105.47	110.04	101.04	106.49	99.231
114.7	107.74	106.61	104.47	111.6	97.514	106.22	109.85	108.75	100.99	108.79	104.56	113.91	111.67	107.31	106.76	98.767	107.08	103.54	101.92	110.39	106.64	112.94	109.38	106.44	112.63	102.97	96.819	108.23	103.31	110.24	110.74	106.43	108.5	105.27	108.31	108.39	111.42	103.42	103.63	103.09	115.82	106.27	108.36	112.79	101.01	105.13	109.39	104.92	101.46
122.16	116.88	115.42	111.87	124.8	120.81	122.04	118.88	116.87	116.19	120.68	123.55	116.69	118.57	119.63	118.82	116.77	110.92	119.83	117.09	111.21	113.41	121.79	115.76	113.01	121.06	108.45	123.6	105.61	119.45	124.56	118.56	117.02	122.79	115.22	106.37	114.82	124.49	124.77	114.45	122.36	112.59	123.26	118.85	118.05	115.82	121.13	112.53	122.3	116.86
103.89	102.98	109.15	105.97	96.398	104.34	104.83	97.642	107.44	112.42	104.86	108.76	102.19	105.62	102.27	103.46	107.26	100.75	104.54	106.61	107.59	104.15	99.531	99.603	105.36	113.77	107.28	101.21	107.53	106.36	107.1	101.37	99.766	102.56	103.34	107.34	102.72	106.12	101.94	106.75	103.31	108.87	99.71	105.37	99.172	101.71	104.43	104.72	102.75	105.7
112.38	120.66	114.28	120.28	113.64	110.79	114.41	111.06	118.53	113.63	109.32	114.07	114.15	111.33	107.96	114.28	107.78	104.9	116.85	104.5	113.09	108.54	116.89	119.93	111.93	106.33	110.06	115.21	112.78	111.51	110.16	113.34	125.69	113.17	114.95	104.71	108.15	115.61	118.51	106.72	109.76	113.36	112.97	115.29	121.91	121.91	110.64	112.91	122.32	110.33
115.72	104.83	116.43	106.73	108.68	112.14	111.9	115.54	108.04	118.58	106.73	111.04	108.44	119.83	115.87	108.57	111.27	105.53	104.18	112.29	108.36	109.99	109.35	114.03	107.03	110.02	103.68	107.34	110.61	109.61	110.17	113.98	112.3	117.35	108.75	107.72	121.55	105.33	114.76	114.33	108.81	112.62	107.3	108.64	111.63	107.39	113.43	113.31	107.42	108.69
110.83	125.97	110.42	112.21	106.26	113.27	110.9	110.37	101.83	112.4	112.69	106.59	102.04	113.03	112.07	107.79	113.13	110.9	113.2	107.46	117.08	114.97	103.34	108.76	113.08	109.33	109.04	102.3	112.29	116.98	106.27	118.47	119.36	108.9	108.38	106.98	107.06	113.95	109.46	110.23	106.3	109.78	113.34	107.58	121.33	115.64	108.44	116.41	106.38	114.53
107.67	107.01	113.78	106.68	109.31	110.38	109.21	119.34	113.57	106.21	101.03	107.06	110.4	108.55	106.75	113.1	104.33	106.16	104.92	116.97	116.01	109.81	112.44	108.04	102.45	106.21	103.97	109.49	110.84	104.86	109.87	109.82	113.76	106.11	105.59	112.63	116.31	114.24	113.96	100.42	106.53	105.59	100.71	116.61	110.81	109.19	102.03	114.82	100.82	113.62
102.09	100.18	104.4	106.1	107.68	108.94	105.17	104.71	108.89	98.79	109.17	99.326	111.32	103.13	109.8	108.77	105.22	103.02	104.4	104.87	106.42	108.95	101.42	104.85	101.52	107.24	109.42	108	101.65	109.26	110.91	110.84	102.37	104.09	100.37	105.43	104.01	111.83	106.27	106.59	99.79	117.46	103.48	96.755	98.81	106.37	102.36	108.11	103.27	105.51
122.33	113.2	120.37	119.8	121.58	116.43	121.55	119.23	108.75	118.04	122.09	125.08	120.84	114.64	118.07	111.81	115.16	108.47	122.38	121.37	112.6	122.27	118.8	115.58	115.09	106.32	115.27	120.73	114.85	116.39	112.79	115.18	119.81	109.88	118.03	113.53	113.39	116.79	121.82	114.98	119.22	117.26	118.78	124.82	121.13	108.6	109.89	108.1	118.7	118.19
110.55	102.73	97.978	110.41	107.36	101.6	110.91	113.81	110.69	112.27	109.03	99.349	99.146	98.069	101.32	106.6	102.02	95.802	102.2	111.09	100.25	118.02	106.05	103.12	106.88	110.46	107.84	110.36	105.49	101.19	107.96	104.02	103.42	106.57	112.69	97.911	105.84	102.55	107.67	98.764	99.278	107.02	97.194	108.26	100.3	104.64	103.24	105.43	104.5	110.08
107.51	92.558	109.06	99.864	95.003	111.66	100.39	102.12	105.03	106.62	93.925	101.58	105.3	105.03	101.17	101.38	93.509	95.971	94.722	100.08	103.75	90.88	91.872	97.556	107.69	97.841	102.11	102.82	99.815	88.513	105.34	108.02	105.74	93.764	99.658	95.768	99.902	96.184	107.4	96.416	103.97	104	91.857	93.899	93.919	97.939	93.055	101.22	96.349	99.384
106.06	98.622	96.812	107.81	94.795	106.21	98.495	97.931	100.24	98.15	99.262	102.64	89.752	100.65	91.095	102.8	98.782	105.11	102.97	94.751	103.37	103.05	99.441	112.03	103.04	92.172	105.78	99.855	98.128	99.894	105.54	109.45	100.34	103.58	107.11	106.84	104.39	105.46	89.174	102.88	100.22	96.584	99.005	104.49	90.073	96.828	107.28	98.885	97.171	106.07
104.58	101.63	104.51	106.08	109.83	111.27	100.43	102.08	110.38	108.27	99	100.45	103.88	110.82	109.08	99.112	99.031	99.881	110.43	102.13	114.98	103.83	107.08	101.42	111.67	115.53	103.87	101.9	114.04	104.58	96.077	106.72	102.75	106.81	109.06	113.27	111.19	114.61	97.415	100.71	106.37	99.806	120.37	109.51	110.46	109.67	104.02	101.67	109.03	102.06
94.906	97.28	100.24	93.014	99.192	104.24	104.38	97.566	96.378	99.712	99.594	98.548	100.36	98.141	96.874	108.11	93.324	102.75	90.592	99.667	94.174	96.017	100.15	104.96	104.83	100	102.26	103.58	100.12	102.98	98.356	96.647	97.659	98.305	96.886	104.4	98.482	92.613	103.89	99.979	100.9	104.32	101.87	97.208	102.14	98.838	101.97	88.888	103.28	101.42
112.05	102.61	112.77	105.96	102.23	106.06	105.69	112.93	114.7	100.41	107.36	111.88	107.8	111.24	105.11	115.31	107.47	102.82	107.03	118.14	97.209	106.96	112.46	104.33	106.71	102.75	106.79	116.6	109.96	102.89	106.98	112.45	101.68	107.26	103.14	108.72	103.92	110.88	107.49	104.59	103.48	106.07	113.04	104	105.74	103.85	106.15	122.06	110.22	106.66
104.51	104.3	99.999	102.56	99.847	112.18	103.74	107.62	103.52	103.95	111.04	111.09	102.49	106.41	109.17	101.75	107.56	106.45	111.94	109.38	101.95	114.6	106.11	100.34	115.5	98.045	100.81	112.52	107.81	104.37	108.76	102.42	101.06	108.2	100.44	106.29	103.17	103.44	105.47	97.817	101.93	107.12	106.43	109.99	103.29	106.12	109.08	103.86	101.41	109.01
102.98	112.34	110.91	118.6	108.27	123.36	115.78	114.09	113.52	117.31	105.67	110.11	119.15	112.4	104.27	109.64	111.81	110.55	114.28	104.31	116.95	105.39	105.11	108.08	107.59	107.79	124.99	117.51	110.26	116.36	119.19	114.42	113.66	109.53	101.39	110.5	113.15	116.13	117.17	111.31	108.73	108.53	117.24	114.76	118.6	119.75	106.38	118.19	110.45	122.79
103.36	108.88	103.54	118.94	107.9	108.17	105.86	104.14	113.81	119.49	106.32	121.87	101.81	114.04	114.62	108.62	106.58	104.41	112.06	117.56	119.97	106.77	121.82	103.89	114.4	110.81	114.11	112.75	102.56	119.28	115.67	114.99	104.38	108.21	115.7	110.16	114.64	107.29	107.63	113.21	114.68	117.11	115.26	109.74	112.71	109.9	111.78	109.87	106.35	99.603
100.33	102.86	103.74	102.71	101.57	106.01	107.22	103.6	108.62	108.67	98.466	107.02	110.5	106.4	115.54	101.98	101.96	107.29	103.94	113.41	107.74	108.05	98.789	106.93	101.81	112.45	103.87	114.39	101.1	109.89	106.19	102.26	102.3	114.26	97.732	116.56	104	104.01	96.996	109.12	112.62	105.31	104.55	98.696	107.58	105.64	104.33	109.3	112.27	108.45
111.65	122.69	119.88	110.49	97.812	107.05	108.78	121.05	105.28	103	105.82	118.85	109.87	109.72	112.48	106.13	109.41	113.96	105.12	109.27	110.78	107.98	114.58	105.64	99.768	108.83	111.37	105.59	112.38	106.84	112.42	114.88	107.17	103.05	106.24	103.71	109.5	105.12	115.06	114.72	106.44	111.43	111.19	105.37	106.66	116.41	110.62	113.58	115.2	108.88
116.73	120.39	115.1	114.89	114.7	113.08	110.43	109.34	115.91	114.41	119.08	112.58	115.74	111.86	121.78	110.44	113.48	113.86	97.577	107.25	114.83	110.95	109.53	111.08	107.06	112.11	106.94	117.6	120.45	115.94	115.22	110.67	109.36	109.04	117.36	103.67	106.62	109.58	104.08	109.27	102.88	103.97	110.35	107.06	117.39	109.52	118.19	118.11	109.18	108.37
113.09	120.62	109.95	108.8	109.9	105.47	107.01	109.11	113.12	114.28	112.57	103.62	115.07	106.57	108.26	107.35	115.42	111	109.91	109.84	97.152	99.927	100.43	108.76	101.51	110.39	111.05	111.87	108.82	107.26	109.67	115.62	104.35	117.14	105.19	105.64	107.38	115.68	112.45	113.23	108.54	99.688	111.15	109.35	110	106.37	110.15	113.59	98.373	116.68
109.88	115.34	108.31	113.43	112.69	104.16	109.45	113.82	115.31	109.06	120.09	108.82	111.09	114.86	109.34	113.82	117.56	110.14	121.21	108.6	104.92	109.89	112.11	115.94	102.17	114.69	110.46	115.24	116.65	108.33	115.32	109.6	113.62	107.35	114.07	105.11	106.9	111.18	120.32	106.27	116.65	107.91	105.6	100.91	117.47	104.69	110.82	118.23	113.29	112.19
101.38	111.26	107.72	107.7	99.801	98.683	108.88	103.37	104.27	98.941	104.03	106.92	107.97	104.36	110.99	106.32	112.18	110.17	112.91	104.8	108.08	104.03	104.1	107.7	110.89	110.44	99.066	111.82	102.48	108.9	109.63	106.11	107.31	103.88	105.96	104.45	107.96	106.06	108.68	102.08	101.82	112.32	100.71	109.73	106.46	94.23	108.55	117.87	103.3	97.962
106.89	108.47	106.28	109.38	97.991	116.98	99.979	115.19	104.5	109.2	111.29	109.62	113.68	109.69	108.4	106.58	107.07	104.97	99.056	103.56	109.56	99.494	109.54	102.65	105.87	114.88	105.32	110.19	106.14	114.45	101.01	104.97	109.08	101.59	114.12	109.3	107.77	103.7	109.77	103.54	107.19	117.11	105.48	100.11	106.05	103.19	106.68	105.51	103.55	108.99
115.66	99.047	106.94	106.8	97.07	100.99	108.56	104.97	106.14	109.59	99.43	109.49	106.25	106.88	100.79	110.04	107.42	109.48	106.29	98.097	107.11	96.693	100.83	116.3	101.33	109.11	110.85	101.11	118.98	116.07	107.12	97.956	102.57	103.32	105.11	106	109.39	110.44	90.241	110.86	96.155	107.21	106.93	100.45	108.5	105.29	108.48	103.16	112.36	102.4
101.27	104.39	106.1	112.48	108.27	111.01	108.89	112.29	104.81	107.9	107.58	102.22	108.45	109.93	114.68	107.61	104.48	103.49	104.97	99.395	102.69	104.53	114.24	113.18	102.81	119.17	99.41	107.34	112.18	112.91	114.37	112.23	99.512	107.14	100.05	104.15	109.57	109.85	105.34	111.31	102.77	103.05	113.28	109.5	101	100.83	107.76	99.295	108.94	97.12
106.81	100.53	104.95	108.1	104.9	101.41	108.36	94.128	103.93	108.06	107.2	112.67	114.44	109.95	106.72	97.368	111.32	112.6	102.3	103.69	102.11	112.9	104.48	106.72	109.26	108.4	113.06	100.67	110.07	98.381	111.55	96.213	108.61	108.68	102.33	105.68	101.51	108	109.1	104.11	113.36	110.22	106.31	99.642	98.41	107.98	104.78	115.41	109.65	103.68
112.42	100.56	110.1	115.75	104.73	106.42	96.535	113.04	108.73	114.21	104.51	108.62	105.36	102.25	111.73	98.666	99.865	116.11	104.78	109.02	98.975	99.239	103.88	108.81	109.81	107.52	112.44	106.85	105.85	111.32	102.4	104.59	113.94	117.9	109.18	117.14	100.59	107.8	107.51	112.28	99.31	107.27	108.46	109.8	101.94	102.22	104.19	109.58	107.4	98.754
103.88	102.59	106.97	102.42	96.191	105.02	107.39	110.67	98.106	110.43	106.97	102.89	101.89	110.5	108.8	105.79	107.23	110.72	105.48	110.51	103.11	100.55	106.13	106.94	103.81	109.96	105.39	119.01	110.93	101.24	107.91	101.18	104.1	105.61	103.82	100.58	112.72	111.81	106.76	110.51	101.64	109.31	106.15	104.67	108	101.16	104.34	103.16	108.76	105.99
109.51	101.44	109.88	102.46	107.96	112.36	107.17	114.64	114.86	106.05	109.25	111.46	107.14	110.78	105.78	108.63	97.413	101.58	102.27	104.81	111.16	110.9	108.6	114.77	99.454	95.384	110.55	113.01	110.73	116.82	112.8	101.31	109.11	102.78	106.9	110.37	105.94	116.94	107.68	104.61	101.97	115.07	113.39	105.01	103.31	97.988	107.05	108.72	106.97	109.66
113.96	101.35	98.863	103.42	98.029	104.19	98.614	104.28	106.36	108.93	109.77	103.84	105.46	106.65	103.45	109.57	111.55	108.95	105.51	104.8	103.2	101.51	109.37	100.47	94.462	107.27	114.47	94.634	101.92	106.58	96.549	105.41	112.23	112.48	101.37	104	99.853	111.34	106.77	104.94	110.8	102.36	104.66	100.64	99.914	108.05	101.33	105.1	106.43	111.82
110.37	102.86	105.63	107.56	100.42	105.21	101.44	104.61	109.86	105.55	107.45	105.71	109.33	105.92	108.92	96.52	112.39	112.17	114.21	97.505	102.23	103.62	108.73	109.6	108.7	102.5	110.78	107.75	107.97	104.61	113.41	112.72	100.79	106.06	113.66	111.42	107.08	107.13	103.4	104.72	107.28	113.04	97.72	106.24	114.61	103.71	109.54	108.95	96.301	100.9
102.27	100.7	103.35	106.7	109.51	107.43	114.36	116.55	108.9	106.6	104.45	104.43	102.42	107.79	110.98	104.1	104.12	101.59	110.94	107.68	105.07	101.44	107.28	107.75	102.71	105.17	109.77	108.66	110.69	102.12	101.61	108.11	109.85	100.57	105.81	100.76	102.26	102.74	105.12	101.52	94.344	94.196	100.67	102.36	110.47	113.53	98.529	110.51	105.84	105.01
103.26	111.66	116.66	108.54	116.26	112.68	110.46	105.71	114.74	108.56	119.37	113.66	109.71	107.64	120.1	109.26	114.15	118.39	112.87	113.36	106.84	109.54	116.69	106.94	115.87	112.38	114.64	110.47	121.25	117.83	118.37	111.02	111.96	110.03	114.11	110.22	104.98	110.68	117.69	105.34	117.76	108.78	104.13	109.06	115.49	112.14	118.99	116.68	121.5	117.99
101.75	116.61	112.09	113.99	113.38	113.64	109.25	119.25	107.42	111.31	107.86	113.6	114.92	113.03	108.83	111.42	112.46	115.79	112.13	107.16	116.21	115.74	100.89	113.39	103.68	115.51	111.52	114.54	114.88	111.17	110.5	122.04	113.83	113.84	103.23	109.82	109.76	111.53	109.52	98.539	113.26	103.49	113.26	105.47	114.14	113.88	105.47	116.28	115.64	113.69
108.72	103.06	99.497	103.13	106.57	99.334	97.208	98.859	101.99	109.3	103.31	103.24	99.935	105.94	102.05	106.42	100.37	96.147	101.66	102.21	107.83	103.33	111.82	100.87	109.11	114.52	94.987	111.02	106.34	114.76	112.07	102.63	105.18	107.97	97.558	103.43	96.883	114.37	104.54	104.69	98.097	104.85	105.54	101.64	106.17	108.51	104.9	109.19	105.36	94.086
116.03	112.65	110.72	113.91	117.69	109.73	117.71	111.66	109.6	109.1	112.33	110.93	108.4	109.52	106.61	109.63	108.74	107.56	110.54	106.83	112.67	113.85	99.254	112.48	106.31	104.9	116.85	105.78	107.38	114.11	123.74	107.78	103.64	101.93	121.04	109.17	120.09	104.58	113.42	109.44	114.66	108.25	108.59	112.87	117.56	109.9	109.16	116.74	105.16	120.79
103.83	113.51	112.71	109.04	104.62	102.67	104.65	110.43	109	101.82	103.09	109	115.08	109.77	112.58	112.35	108.36	102.19	100.42	105.69	101.01	109.51	113.14	101.49	111.13	105.03	105.9	100.67	106.11	108.02	105.59	106.67	98.845	116.32	112.55	110.31	107.48	101.11	106.23	110.94	104.86	100.2	111.13	106.46	100.77	95.138	108.74	107.47	110.11	105.31
116.94	108.64	110.87	112.41	115.44	111.75	111.83	111.4	110.09	107.73	115.48	117.42	113.91	99.708	116.86	99.627	109.76	125.12	112.8	107.62	107.39	112.11	108.21	112.24	114.67	113.88	109.32	114.67	113.91	95.868	107.93	104.49	119.73	107.28	106.41	119.59	113.56	112.33	118.65	116.23	104.98	114.47	115.76	115.94	106.4	115.63	114.72	114.75	105.33	114.11
98.669	101.78	103.45	101.58	98.195	99.353	101.97	101.7	103.13	98.314	104.37	97.111	107.57	99.968	98.959	98.909	93.799	107.59	104.69	102.23	101.32	104.08	111.24	102.76	101.45	93.599	109.7	102.32	97.016	109.41	97.071	102.18	96.849	101.66	100.22	104.53	102.18	93.434	97.357	111.93	101.93	106.86	95.559	100.74	99.168	100.73	95.079	105.5	84.958	98.068
96.083	98.838	101.52	110.32	106.16	105.77	106.54	90.565	106.32	105.72	107.78	98.859	101.6	105.8	105.97	113.38	103.91	98.221	103.68	108.48	110.6	100.09	105.79	94.737	98.98	104.42	103.08	106.58	102.09	101.13	104.47	110.15	103.69	102.52	101.03	100.48	103.84	106.51	106.25	107.97	104.21	106.84	104.34	103.17	105.71	103.92	106.86	112.3	103.43	116.74
99.067	98.129	96.729	100.14	108.33	96.187	103.55	95.932	92.106	109.84	94.665	104.54	103.05	100.72	101.39	103.72	99.163	96.581	99.857	86.287	105.69	100.45	109.24	105.1	91.195	105.43	95.067	87.464	109.42	106.27	98.036	102.5	104.19	107.91	100.59	95.113	91.244	95.749	99.452	107.86	99.861	85.242	99.966	92.675	104.2	100.78	91.055	100.94	101.12	95.531
114.36	101.59	105.37	104.2	105.77	114.23	112.55	104.27	112.66	103.6	103.62	98.075	105.15	110.95	110.56	105.59	111.31	100.29	105.16	100.97	107.99	106.63	105.44	106.08	106.32	106	101.01	107.12	94.125	102.88	103.34	104.91	103.1	91.852	100.8	102.63	107.8	114.67	106.16	100.58	104.91	107.3	99.961	98.171	93.852	109.91	100.84	94.832	107.12	105.97
104.76	106.51	104.58	101.49	103.92	105.77	115.76	109.61	107.93	112.58	97.397	113.01	107.67	100.98	109.88	112.54	108.24	109.35	111.88	104.57	107.28	114.24	94.934	99.765	104.45	101.88	100.08	110.37	107.1	99.981	105.14	107.52	101.83	101.53	104.59	97.211	100.75	100.75	104.37	104.94	103.93	97.853	111.46	102.57	105.48	105.41	113.08	102.57	95.527	107.21
111.3	117.29	111.99	113.56	112.73	115.01	110.52	113.51	120.89	107.79	104.84	109.75	111.83	111.01	104.5	118.87	114.99	106.89	111.2	105.27	104.99	112.89	104.73	107.69	111.94	109.28	113.31	117.87	109	110.23	104.09	109.37	108.31	112.02	114.06	123.3	115.24	122.83	113.07	112.98	109.51	117.19	115.27	103.36	125.12	100.72	122.32	111.48	119.8	113.89
102.74	108.03	113.04	103.15	104.76	106.86	111.29	109.95	99.661	107.75	111.04	114.48	110.27	103.28	105.48	106.72	108.02	104.87	103.13	105.64	96.455	89.966	109.69	105.36	106.12	101.18	114.86	103.36	102.38	107.24	104.22	105.1	97.222	104.38	104	103.32	107.3	114.37	108.44	107.56	111.06	109.47	107.76	99.353	114.26	110.66	103.36	100.83	106.11	102.81
116.47	110.06	109.42	109.71	115.81	110.53	107.69	102.7	111.39	119.88	116	114.57	112.72	112.01	102.73	123.59	106.95	113.79	111.21	107.3	109.31	111.78	113.38	109.15	111.18	108.75	117.06	106.99	112.53	116.16	118.89	117.31	102.57	102.82	112.85	111.74	109.66	113.92	107.87	112.88	111.53	113.27	108.58	107.26	110.62	104.38	119.16	106.67	112.6	109.53
106.66	101.59	101.39	96.773	95.02	108.68	108.34	99.761	99.032	101.68	102.37	101.57	102.8	96.663	91.6	103.31	100.51	94.897	101.14	103.03	101.63	106.13	91.165	106.34	94.175	104.67	100.23	98.865	101.57	104.81	98.052	100.08	90.433	99.646	102.26	110.15	93.561	94.139	94.518	94.585	110.36	104.14	101.94	103.67	97.485	91.363	107.67	100.36	86.98	106.23
109.46	116.26	127.66	103.42	114.25	116.91	103.51	113.74	126.41	108.11	107.02	109.12	111.79	108.46	112.42	110.41	114.18	112.32	121.53	115.8	123.35	109.87	114.7	112.16	109.7	111.73	116.55	111	106.08	110.14	113.2	110.71	114.5	115.17	106.9	105.09	108.09	104.33	103.56	109.8	117.66	116.21	110.8	120.2	123.84	110.96	114.29	113.21	110.58	115.06
101.14	95.011	97.108	102.29	95.249	106.6	105.47	99.541	95.198	108.32	102.59	91.831	101.07	109.65	96.656	101.89	95.847	93.859	96.557	98.16	99.914	99.319	108.56	96.291	99.015	103.12	95.727	99.675	98.245	94.027	91.795	104.14	104.9	96.886	103.74	82.538	100.94	104.92	102.7	105.53	103.33	98.385	99.912	107.64	99.264	97.912	95.639	98.134	89.243	104.87
102.75	104.18	105.71	102.18	108.01	105.69	96.156	114.03	110.45	103.97	90.433	108.1	99	105.08	96.589	105.37	106.15	103.58	103.4	110.98	105.45	103.84	104.43	103.44	108.99	106.77	102.99	103.63	107.68	94.869	102.87	101.61	104.75	112.16	106.46	102.66	104.16	108.48	97.227	102.09	103.46	104.98	108.02	100.48	101.96	104.09	100.76	101.7	108.27	106.56
112.04	103.02	118.85	106.75	111.82	110.61	111.45	109.68	122.49	104.11	116.29	109.32	117.37	102.36	110.52	113.26	120.1	107.67	114.26	112.4	109.71	107.48	107.66	117.27	102.88	113.75	109.03	108.23	118.33	113.26	110.56	108.54	110.47	104.3	112.83	102.62	109.16	111.57	115.27	113.76	112.3	122.07	122.98	107.18	117.39	105.6	100.16	119.09	110.42	116.43
103.37	113.33	98.278	108.47	108.83	97.365	108.63	107.48	101.94	106.14	106.59	104.57	108.79	104.43	109.11	105.54	107.03	101.64	106.13	109.21	102.5	106.4	99.272	96.1	106.18	108.1	96.599	103.69	118.59	109.03	107.01	105.84	107.44	103.77	93.424	104.41	110.31	103.76	105.95	104	105.06	108.23	100.08	108.42	104.32	103.28	108.07	107.23	110.22	100.53
108.62	93.568	103	105.54	109.85	102.81	105.89	104.44	101.14	100.48	99.798	97.452	110.46	112.58	107.58	104.4	102.86	99.608	106.4	103.83	103.04	103.94	110.02	102.84	104.31	100.73	106.87	104.37	108.05	99.855	115.01	109.34	101.48	105.82	99.559	104.58	109.66	101.34	108.21	110.09	104.63	101.18	95.565	93.928	110.45	109.9	104.44	104.09	106.06	108.44
106.96	116.72	111.9	109.1	107.51	106.63	112.48	113.52	116.17	115.2	100.73	114.44	112.6	115.82	106.68	111.96	110.88	106.56	112.7	117.43	108.09	116.88	111.95	109.26	115.79	103.14	116.53	110.14	110.87	107.67	103.7	113.53	113.84	109.28	123.24	107.78	114.96	107.75	111.06	105.54	107.93	108.46	111.94	115.4	114.91	114.68	108.94	115.29	108.88	106.04
100.94	96.255	106.59	102.73	98.064	99.253	100.15	92.629	105.2	98.649	99.077	106.79	89.792	97.213	108.28	100.35	100.2	91.419	104.27	91.438	95.677	89.826	102.89	97.995	97.896	96.051	97.466	95.599	109.7	94.375	99.092	100.56	102.64	105.86	99.602	98.368	99.521	99.219	89.722	98.596	109.45	111.28	104.52	93.924	87.782	100.6	101.48	93.038	102.12	92.568
111.18	112.98	113.36	109.62	114.58	109.21	112.73	110.23	105.6	116.23	109.4	115.98	106.23	119.93	113.03	119.04	108.6	115.56	112.61	111.49	99.656	107.14	111.69	112.01	115.88	113.64	98.934	117.13	103.77	108.1	114.9	109.12	112.92	112.49	110.97	113.22	110.34	116.62	120.12	108.35	120.05	104.04	105.49	107.82	113.26	111.05	115.97	111.31	115.34	113.31
99.971	110.06	104.24	102.24	101.62	103.59	101.92	108.41	97.76	102.28	101.46	110.43	101.65	102.86	103.33	102.19	98.481	102.91	107.36	104.56	112.91	104.79	107.61	102.58	97.972	103.49	99.401	107.5	110.82	105.16	107.9	102.66	110.07	101.98	92.854	105.01	111.91	103.28	106.61	107.9	109.43	102.98	108.1	105.8	100.55	104.06	105.93	98.036	106.41	113.53
105.97	105.74	109.24	97.732	104.01	108.47	104.02	96.29	104.84	98.709	110.16	100.35	106.35	102.53	109.12	103.72	104.51	106.97	112.65	107.12	108.14	101.31	107.91	103.38	104.05	101.4	112.93	101.39	104.6	114.13	104.28	108.27	103.23	103.42	110.2	106.71	107.1	102.82	100.22	105.45	93.31	103.1	106.77	102.96	108.08	97.362	108.31	101.1	112.79	107.53
104.8	109.71	112.73	112.34	115.66	113.31	117.54	117.83	107	108.44	112.44	116.29	114.57	108.11	119.74	120.49	112.91	105.4	111.75	111.26	110.89	103.93	110.36	115.86	108.27	112.74	111.92	108.78	105.85	107.09	110.66	108.09	107.82	106.31	119.18	111.83	111.41	112.19	96.36	118.53	111.04	108.59	112.78	109.99	115.85	112.57	108.01	112.32	112.5	110
99.634	103.83	96.619	102.99	106.2	104.81	105.34	94.192	101.26	107.72	96.216	100.95	98.33	103.97	105.62	93.159	100.92	103.67	105.57	107.56	97.476	98.907	107.85	97.966	99.149	101.33	106.22	102.56	95.049	106.49	102.74	106.72	108.23	103.49	94.525	97.25	101.12	98.865	101.05	98.345	106.89	104.02	113.25	98.129	107.39	99.839	102	104.07	107.58	104.12
108.2	110.14	112.9	103.98	100.92	104.9	104.15	104.62	102.12	103.78	93.193	95.103	101.59	102.67	108.09	111.97	101.11	107.99	112.08	109.38	102.99	109.45	105.07	113.99	105.28	110.48	103.82	107.57	113.47	105.26	101.27	105.9	105.05	103.84	115.17	106.51	100.14	111.21	109.5	97.356	99.667	102.12	97.865	102.56	117.27	112.92	101.36	111	97.109	108.05
113.09	113.62	111.3	111.23	107.61	108.45	117.21	110.23	115.3	109.6	116.24	116.57	108.66	116.25	116.9	112.13	115.26	113.54	113.35	115	115.09	120.57	115.67	107.6	110.33	109.8	112.56	115.86	105.86	104.91	114.65	106.86	113.09	115.47	113.8	114.86	116.36	115.29	114.09	110.06	114.99	112.46	114.82	108.33	109.81	114.89	113.05	104.25	114.79	105.37
116.81	99.111	116.73	102.38	99.279	107.73	112.17	105.08	104.28	103.02	102.05	105.76	106.87	109.91	100.34	101.23	107.92	104.53	106.77	100.49	106.09	110.72	105.64	109.32	113.69	115.92	109.75	99.01	99.273	104.8	103.98	102.27	98.578	105.18	109.94	113.91	113.14	110.52	109.12	104.63	112.08	103.88	119.21	109.52	104.03	97.765	105.41	97.797	105.26	103.81
101.79	101.5	109.04	114.67	110.91	110.5	100.21	107.46	110.07	109.21	101.09	105.95	102.81	105.48	97.685	105.72	110.99	104.66	107.83	111.79	106.17	104.17	100.77	111.75	107.91	112.04	106.87	111.58	96.961	98.394	110.59	101.35	111.7	102.71	115.75	112.4	112.02	105.5	113.66	99.891	98.936	104.07	104.11	108.99	109.56	97.105	109.3	105.07	99.51	111.3
110.07	91.015	107.29	97.468	97.559	96.224	99.067	104.28	104.08	103.33	99.224	96.507	96.716	102	97.933	105.8	101.33	99.794	97.29	105.15	93.756	93.465	103.2	109.18	109.97	96.064	102.03	97.063	112.03	99.266	108.18	106.49	109.77	103.32	93.767	100.99	93.001	94.17	102.96	105.21	105.58	98.075	107.96	100.28	104.13	88.158	98.645	106.51	102.59	93.304
112.45	118.07	120.99	119.46	123.51	116.14	116.65	116.87	122.85	115.07	114.38	120.55	118.32	118.96	112.63	111.37	114.92	117.3	116.37	117.02	121.21	115.99	109.86	116.84	123.32	123.33	115.65	118.02	125.77	112.31	115.84	114.46	113.18	119.2	120.59	124.37	113.94	113.31	119.24	122	108.66	127.37	116.45	111.14	120.39	118.98	120.04	113.61	115.81	109.34
111.09	100.55	111.8	114.33	111.24	113.4	108.74	105.19	105.11	113.46	103.04	108.67	108.32	101.88	101.42	101.59	113.2	110.7	102.57	108.64	112.88	100.82	106.15	107.49	110.27	103.63	111.97	100.14	108.86	107.53	106.3	102.26	109.74	110.81	114.37	103.82	104.63	100.48	111.73	103.13	101.21	107.53	106.21	112.24	107.37	116.9	99.592	115.09	107.49	96.938
109.2	120.16	114.71	118.42	106.07	107.9	113.31	110.67	113.82	109.04	110.85	110.69	112.59	112.83	119.06	104.44	112.66	109.59	113.5	110.52	117.96	113.6	117.59	110.54	114.4	118.3	110.67	108.29	108.14	107.54	102.61	112.33	112.59	118.21	98.794	111.73	113.32	113.11	110.78	112.66	118.96	108.81	106.2	99.209	99.161	102.51	110.65	114.78	127.81	108.64
114.36	108.83	115	112.36	113.14	104.94	110.77	111.4	107.54	107.11	105.84	105.98	113.11	94.902	113.96	109.99	104.87	112.81	123.16	109.21	106.9	107.16	109.53	111.62	120.56	109.65	114.01	109.54	104.57	114.69	118.92	109.67	113.39	120.27	108.76	110.59	116.06	117.81	114.09	121.05	104.71	109.32	111.54	103.8	106.11	110.44	117.46	115.07	110.62	105.85
114.54	113.74	108.49	112.16	108.93	112.37	110.04	107.22	109.12	104.21	104.46	116.76	109.67	112.51	110.8	110.01	115.17	108.28	107.55	116.52	104.75	114.15	108.4	111.68	114.37	109.99	113.51	104.13	102.7	116.64	110.18	114.42	108.08	111.76	116.53	109.17	124.93	113.55	110.99	115.27	111.94	105.72	110.01	111.94	104.94	105.99	109.21	108.39	110.3	114.76
115.83	106.05	101.41	103.87	108.31	96.277	111.73	111.28	101.6	103.03	101.65	100.35	98.563	102.75	109.51	100.64	106.37	108.31	108.55	103.88	102.99	106.34	109.73	101.78	108.23	107.93	111.98	99.49	104.94	107.88	110.31	104.09	108.13	108.28	108.38	115.12	105.03	107.22	108.41	106.01	107.19	102.28	113.09	102.12	106.16	104.33	101.09	109.98	108.18	103.28
104.36	105.6	108.97	110.19	100.27	102.54	105.78	110.05	109.18	104.98	109.79	106.91	108.25	105.11	106.26	109.75	109.15	104.83	107.75	110.17	95.923	106.93	111.63	101.05	99.694	109.13	107.36	98.181	106.77	115.69	96.005	105.44	101.66	99.736	110.66	112.41	110.88	104.59	109.64	102.73	104.03	108.22	108.55	109.58	105.22	97.148	100.99	109.69	114.31	111.1
99.702	108.36	98.561	107.92	113.1	110.74	113.15	100.97	109.62	105.66	110.64	102.82	108.65	102.22	104.25	109.94	101.2	104.91	110.19	113.38	104.2	108.75	106.01	103.18	105.53	101.79	103.71	106.83	109.05	104.01	103.93	110.01	110.74	103.18	107.33	113.2	100.86	98.863	101.5	109.02	101.28	106.28	107.79	97.687	103.71	106.42	106.53	101.54	106.98	98.274
117.87	115.48	108.55	113.92	117.03	118.67	121.68	118.56	120.02	120.25	119.64	115.11	114.61	119.83	116.45	114.26	116.02	110.33	123.65	120.47	116.41	112.92	125.22	113.17	106.48	118.9	106.33	125.52	120.18	117.53	120.62	116.95	116.22	114.2	118.88	113.47	119.3	113.45	112.47	110.03	119.23	116.65	127.32	114.69	121.81	111.34	108.83	116.33	121.65	117.96
117.64	125.02	112.64	111.77	123.36	109.71	117.05	118.86	107.57	127.51	118.64	118.08	115.67	117.98	117.54	120.68	122.01	120.14	112.68	114.41	119.9	113.28	117.27	110.6	119.42	116.75	114.65	123.32	116.46	115.21	114.95	119.55	115.61	109.53	116.63	110.13	117.34	110.84	109.88	116.66	125.48	125.74	115.61	120.62	108.82	117.21	115.33	110.54	119.94	117.73
108.95	109.71	105.3	114.34	103.97	105.73	105.48	97.816	102.56	106.94	101.55	94.524	103.68	101.32	100.74	98.614	112.67	112.96	101.58	110.8	108.69	107.91	109.89	113.16	109.42	102.26	105.25	108.56	119.07	109.83	111.46	112.36	106.88	104.36	102.6	110.67	106.84	111.03	103.87	101.38	99.23	98.604	110.67	97.981	106.31	111.49	105.72	106.6	109.44	109.38
103.98	109.42	103.99	106.19	113.99	109.43	103.36	106.24	106.15	109.13	112.64	112.67	113.31	103.83	103.06	112.22	107.22	104.71	106.72	103.86	111.31	99.637	113.31	107.11	108.04	96.528	101.23	107.51	109.22	107.26	99.867	109.64	106.52	103.97	101.99	100.17	106.92	102.76	111.01	107.4	110.55	111.45	113.19	103.84	107.77	124.68	114.09	101.6	105.41	97.668
117.78	112.33	119.71	106.5	108.81	115.73	112.3	111.55	122.99	108.22	122.28	121.03	108.77	113.49	118.79	114.5	115.36	113.7	122.4	114.12	122.77	116.83	124.88	118.33	116.57	120.19	114.72	121.27	123.06	121.45	116.8	119.87	119.13	123.18	115.09	114.54	114.37	122.55	109.08	114.54	109.36	121.19	116.73	115.07	127.71	126.68	110.81	114.32	114.4	109.35
97.539	102.53	105.46	99.364	111.55	110.69	98.824	109.54	103.45	102.02	113.01	107	106.26	96.34	114.01	105.05	106.32	104.69	98.852	110.88	110.69	116.21	100.96	109.08	112.18	104.23	101.06	113.31	102.4	105.97	101.4	108.09	107.46	111.23	100.35	103.27	107.53	107.88	109.67	106.45	110.34	105.43	100.42	103.58	104.25	97.891	104.16	106.77	94.852	99.75
98.541	103.8	106.71	114.07	108.3	106.2	104.77	102.66	117.36	100.78	108	104.15	109.54	105.58	108.87	106.56	111.52	102.36	99.759	112.86	114.02	110.14	104.16	112.74	106.11	91.414	95.839	101.82	106.59	116.42	101.18	107.07	114.9	111.7	98.18	105.03	109.51	114.03	104.17	113.17	105.18	106.52	101.25	109.38	91.394	108.81	101.97	109.5	111.26	99.425
118.27	108.51	120.24	107.99	109.42	106.76	119.91	112.05	104.34	113.28	112.48	119.79	113.53	112.15	106.41	122.28	100.42	114.37	111.05	119.06	111.45	111.43	116.81	100.26	117.49	112.5	106.63	110.26	113.49	99.45	107.5	116.97	118.12	109.63	113.88	113.52	115.07	118.18	106.16	106.96	116.1	106.87	114.01	116.27	113.37	109.56	117.29	114.14	109.28	107.22
117.51	118.34	118.46	123.27	123.61	110.43	110.95	118.44	105.71	125.6	114.49	116.24	123.73	119.24	110.22	117.3	121.15	116.25	127.63	116.07	118.99	119.03	120.52	113.03	122.93	123.63	122.91	115.33	113.48	116.92	116.23	116.74	121.65	117.79	118.5	123.08	119.97	117.38	121.31	117.72	114.79	118.46	119.66	116.68	112.97	112.09	116.39	126.07	111.71	120.02
117.11	99.508	110.23	111.33	114.93	113.55	114.15	109.98	116.62	113.18	115.11	111.47	101.44	113.41	111.62	111.39	104.27	100.35	103.29	117.24	121.57	112.52	117.45	108.03	116.9	111.88	108.88	108.22	109.08	112.04	116.81	111.5	113.21	106.02	112.61	117.24	105.8	114.4	110.78	115.22	108.8	118.18	111.49	107.6	110.14	111.6	118.66	111.41	109.99	120.36
109.76	112.29	101.74	110.32	107.25	114.42	103.56	113.94	113.62	108.42	112.94	111.3	111.84	103.89	112.1	114.1	110.66	104.56	115.26	112.99	110.14	110.08	104.48	111.35	110.33	109.35	116.54	117.53	110.27	101.63	114.31	104.45	107.93	109.15	115.46	104.49	113.53	114.04	110.58	104.78	107.15	106.82	115.88	106.76	109.3	114.94	106.39	108.45	115.3	112.16
116.71	114.44	125.43	123.31	107.79	118.42	119.81	121.51	109.67	110.16	110.75	115.75	116.93	115.7	103.32	116.58	117.62	107.57	120.11	117.94	117.1	119.8	111.01	123.9	126.56	106.16	122.7	117.59	119.93	124.43	116	117.84	115.32	111.03	119.04	124.04	115.39	116.78	112.6	118.17	110.44	107.83	119.94	112.88	119.51	118.45	113.81	119.67	121.43	115.98
89.638	99.224	105.07	106	100.7	102.97	102.56	106.04	108.42	107.3	96.489	99.117	104.99	113.79	103.87	108.45	109.85	100.5	103.72	96.563	107.56	101.26	104.56	105.23	98.6	109.11	107.3	104.64	110.45	99.623	103.09	101.15	100.53	97.043	103.9	100.42	108.69	105.99	108.43	104.3	99.226	95.385	102.37	110.27	116.45	100.2	103.91	107.14	104.15	102.32
108.19	118.02	110.95	116.61	106.86	107.21	113.82	109.78	118.39	117.62	110.58	106.68	117.51	109.3	108.61	116.93	110.07	104.25	116.59	107.36	113.63	108.67	113.43	112.55	111.56	105.6	111.6	117.22	113.01	109.81	108.09	115.76	106.36	108.35	104.66	117.79	109.61	112.29	114.33	105.48	114.66	112.42	107.21	109.53	109.74	104.31	119.7	111.06	120.09	111.51
106.33	105.93	105.69	96.151	109.64	105.85	104.92	100.17	102.36	111.42	101.19	112.12	101.02	111.29	99.397	104.44	109.52	101.25	98.338	109.28	102.68	100.91	99.914	105.86	103.02	104.45	94.782	104.3	108.95	103.68	106.41	118.74	109.71	114.67	107.89	100.94	110.03	102.16	108.22	108.9	107.24	106.98	108.07	93.002	102.55	108.86	111.99	104.32	109.67	101.37
119.44	115.9	109.54	114.09	112.84	104.83	105.43	119.34	108.09	115.46	109.04	101.07	109.81	116.7	110.8	113.23	112.44	118.8	110.67	114.86	123.11	114.2	117.79	110.37	116.13	118.63	117.38	110.77	105.91	117.37	109.51	106.76	113.22	112.32	111.17	108.39	120.54	113.42	113.03	110.39	109.55	110.42	104.4	114.95	114.46	109.11	113.7	111.31	111.22	107.09
108.46	100.14	88.959	107.97	101.29	98.111	94.48	107.65	105.03	91.483	102.58	96.264	101.32	98.384	100.83	99.695	103.35	98.315	98.673	98.672	91.909	101.9	107.33	101.1	100.16	102.74	103.49	93.326	98.01	104.49	94.511	103.84	103.87	99.971	97.032	93.549	97.524	109.32	107.44	100.4	93.64	98.516	93.562	91.242	103.43	101.01	96.774	106.28	105.26	89.447
95.722	109.37	111.83	116.11	120.15	98.268	108.09	108.29	104.99	106.72	112.63	107.37	111.6	105.47	104.43	100.11	106.4	111.28	102.49	102.29	116.36	108.69	100.52	110.08	104.87	100.23	93.14	103.24	101.61	111.72	109.62	107.56	102.27	101.65	111.69	102.85	101.58	109.57	94.705	102.09	103.8	109.47	99.7	96.24	103.98	108.58	98.183	109.89	103.06	106.39
99.521	101.1	110.78	101.98	104.65	106.92	98.815	99.29	103.63	104.93	111.06	104.62	104.44	95.6	104.6	110.51	98.455	106.33	101.88	119.62	108.16	105.14	109	103.61	109.16	98.368	105.95	107.86	100.54	106.5	105.34	104.46	111.92	104.3	102.18	108.06	102.02	102.3	110.12	106.21	102.82	102.94	112.74	102.37	93.762	107.51	100.37	100.98	103.47	98.055
107.06	98.868	111.84	102.2	99.66	103.7	102.16	103.73	99.806	101.69	114.04	105.87	103.89	106.96	113.07	96.804	107.76	109.94	108.75	109.33	106.49	100.21	101.57	103.05	100.73	112.95	107.9	105.95	110.65	99.761	102.81	106.14	104.38	90.232	106.65	102.84	110.02	97.072	108.23	109.44	105.75	99.729	105.12	99.66	108.47	109.03	103.77	109.51	100.29	113.84
102.68	103.51	117.97	100.61	106.98	101.17	106.2	104.56	109.14	102.23	104.62	89.587	111.02	108.83	104.03	98.117	100.86	108.47	104.5	107.42	114.2	106.71	104.4	107.02	110.72	108.98	106.36	103.49	103.79	107.25	111.89	107.26	100.16	113.87	101.59	103.7	116.55	103.36	103.29	106.77	97.566	111.47	100.6	102.1	112.27	109.6	106.92	113.84	104.38	106.53
111.5	116.63	104.5	108.42	106.84	110.31	99.63	106.04	100.03	102.69	107.27	109.01	105.31	109.7	104.59	106.52	110.28	107.49	104.82	110.8	106.07	103.38	106.23	108.44	107.74	111.58	116.46	113.75	109.21	109.02	104.38	103.91	95.256	102.47	106.1	101.9	102.96	100.93	103.18	108.39	112.23	94.866	114.7	113.6	106.72	103.83	112.56	102	102.87	115.11
115.45	119.91	108.34	101.67	117.44	104.89	111.67	114.13	103.59	108.57	124.24	109.52	112.55	113.62	107.82	114.83	114.15	102.78	107.73	114.41	101.29	107.95	110.95	114.75	107.05	108.39	107.64	108.4	106.74	103.2	102.15	114.46	113.07	106.98	102.55	108.13	110.89	109.42	112.42	109.93	115.59	102.24	105.81	113.58	111.9	108.65	105.26	108.03	111.42	106.34
102.19	109.39	101.8	101.84	101.87	104.96	114.25	101.54	111.6	106.96	105.36	109.23	107.91	97.923	110.52	103.71	113.55	109.04	105.65	103.82	115.15	112.05	107.03	114.69	107.74	103.53	110.31	106.62	115.66	90.242	106.15	103.47	97.829	99.817	108.93	100.26	104.91	101.4	109.34	111.2	105.73	101.91	104.76	93.515	102.29	100.14	101.85	106.86	108.74	115.88
104.13	117.96	107	114.76	115.32	113.95	113.37	103.16	112.26	123.06	116.13	117.59	110.26	117.82	115.99	108.24	114.65	112.98	106.88	108.21	112.6	115.83	109.38	117.46	106.73	112.91	121.74	113.94	112.23	111.96	117.08	106.51	115.88	101.69	107.33	116.51	111.51	105.65	111.36	103.94	110.68	106.87	114.81	105.85	113.57	120.27	111.47	106.4	111.44	114.26
109.93	109.61	104.82	104.55	99.275	104.06	105	107	109.22	105.58	106.44	95.978	99.276	111.86	103.93	111.74	107.68	107.09	99.254	109.4	109.15	106	105.93	121.24	108.53	111.52	109.65	110.23	109.75	104.86	107.58	112.26	106.44	109.22	111.76	108.34	110.09	106.34	109.14	108.67	105.32	109.02	103.97	112.92	106.22	98.096	106.25	102.91	116.97	102.64
115.25	102.59	110.8	113.54	103.13	101.88	109.52	115.63	111.38	119.72	109.6	108.48	111.7	110.87	104.91	106.21	115.84	100.13	103.92	107.83	106.17	110.4	115.83	110.1	107.21	105.66	104.56	101.16	105.9	104.66	105.4	108.32	104.03	109.97	102.23	104.24	106.3	103.92	97.684	105	95.69	106.04	106.73	104.31	110.2	108.42	98.475	111.63	94.145	116.29
106.38	115.45	112.68	102.78	115.81	108.22	111.74	111.42	107.78	104.8	113.1	114.38	123.54	120.06	104.14	114.68	112.03	117.38	110.84	104.22	109.67	108.29	115.84	108.38	107.71	114.39	105.31	109.87	103.99	105.15	109.04	109.69	108.59	106.09	104.84	108.39	117.93	115.72	108.26	112.81	114.94	114.43	107.68	118.99	110.91	114.79	112.91	121.17	107.8	113.34
113.78	102.62	100.56	101.77	108.14	103.99	101.97	101.88	104.38	111.2	98.412	104.78	100.68	110.12	108.5	104.42	104.65	96.029	110.89	103.94	105.07	113.67	112.89	102.99	103.52	95.297	112.25	108.32	105.11	109.67	100.1	108.69	111.87	108.94	110.03	110.89	102.88	102.1	106	105.06	104.93	111.18	96.919	101.25	101.98	99.232	97.913	123.14	100.7	110.79
110.87	101.12	108.83	120.87	111.35	111.66	113.99	111	113.51	111.52	106.31	111.56	108.3	107.02	112.1	108.68	113.47	108.13	117.41	108.17	117.87	103.66	107.12	117.84	120.19	114.13	110.75	110.37	114.76	110.36	120.42	118.37	109.38	117.8	113.17	113.18	110.66	100.73	111.18	109.89	110.21	100.81	110.96	120.06	119.11	115.03	110.73	108.22	112.23	109.04
105.18	98.865	100.74	101.08	106.37	103.8	115.33	109.47	105.27	109.14	102.73	110.95	100.07	99.14	108.75	108.19	101.37	110.35	94.272	113.93	109.14	99.874	108.43	105.87	113.81	99.635	100.1	104.11	116.35	107.23	103.19	107.23	108.31	100.02	109.52	105.46	106.2	106.62	101.64	104.98	108.84	108.2	112.95	104.24	106.41	111.2	109.87	106.28	108.43	102.24
104.44	99.531	105.99	106.48	105.33	101.33	99.766	106.7	106.64	102.36	102.62	99.923	103.32	101.74	100.86	112.05	111.76	111.56	95.285	114.12	100.16	94.842	106.24	99.23	104.01	106.67	106.28	105.51	102.05	106.56	107.45	105.07	110.7	101.59	107.42	111.62	99.515	103.7	98.497	107.37	100.04	104.02	97.947	102.04	104.9	98.113	99.112	103.33	105.66	105.29
109.26	100.74	101.95	103.77	108.57	109.84	103.75	108.23	105.08	104.81	104.75	107.44	105.87	97.402	110.03	109.43	112.05	107.67	104.66	108.76	101.39	112.9	111.8	103.21	103.73	111.05	103.27	107.21	101.11	106.79	110.12	101.31	102.38	102.81	99.343	103.48	100.23	106.39	109.87	109.43	101.07	103.5	105.1	104.63	100.82	110.15	100.17	113.21	111.56	110.07
104.01	110.76	112.02	102.34	103.32	105.61	111.37	101.03	111.59	108.11	104.43	108.72	113.71	109.46	103.38	108.38	105.73	116.25	100.72	103.74	108.03	108.46	101.66	104.21	97.961	105.87	108.97	104.21	104.81	102	103.98	104.18	101.97	99.186	109.3	116.44	105.98	108.19	110.05	98.958	111.46	98.7	105.56	103.63	103.55	101.98	109.7	104.01	112.04	97.665
104.19	105.77	114.36	101.74	115.56	112.74	109.46	115.42	117.77	108.65	108.44	110.22	107.37	111.93	105.82	116.54	120.15	103.03	114.77	118.51	115.12	115.82	109.82	114.6	114.87	124.39	115.18	108.79	98.7	112.58	112.43	116.31	108.5	117.87	120.7	110	106.62	113.66	112.74	117.62	108.13	107.22	111.49	117.94	117.33	112.34	110.95	116.3	109.02	109.89
109.61	103.83	108.59	102.33	115.4	114.88	120.94	117.51	109.96	116.92	106.74	113.5	120.2	111.7	106.96	107.32	105.26	111.3	114.62	107.81	112.3	105.39	105.91	106.88	110.19	116.18	108.89	109.46	105.87	112.87	107.34	115	116.26	106.42	102.6	112.68	113.82	115.28	116.88	117.67	108.32	103.18	108.76	111.94	109.68	101.72	108.42	104.7	98.39	112.71
109.35	94.047	99.966	96.078	96.751	103.94	99.641	106.29	100.02	89.133	104.83	97.309	97.585	99.204	102.79	98.868	92.616	98.175	97.741	104.42	98.029	99.564	99.35	106.96	99.343	97.104	111.56	86.28	101.76	94.873	97.023	98.388	101.62	96.022	95.838	102.27	90.247	101.3	99.201	101.42	106.75	99.432	94.947	110.85	105.5	103.18	89.664	97.092	88.648	109.23
116.44	116.32	114.62	124.09	117.13	121.66	113.88	120.73	115.57	118.28	115.32	125.17	109.63	114.68	110.22	118.89	111.51	117.54	109.33	108.11	112.75	116.8	120.7	108.23	128.11	115.65	117.25	123.51	105	124.72	107.35	122.21	122.62	114	116.45	112.35	117.96	122.58	117.83	122.16	123.45	113.57	117.42	123.16	120.9	117.37	116.97	114.51	110.7	124.6
100.39	99.267	97.646	101.54	102.8	96.725	91.301	99.029	96.35	104.48	101.45	101.88	94.9	101.04	101.57	104.71	98.181	100.48	101.54	103.27	95.493	109.46	102.59	103.16	105.37	100.25	92.41	99.6	101.4	103	98.77	100.19	93.466	112.81	94.456	102.87	108.3	94.396	109.45	105.01	106.37	104.58	100.95	99.628	104.24	93.001	97.883	98.464	94.565	103.09
92.556	102.92	103.84	102.76	94.009	97.83	93.028	93.031	104.08	105.36	105.56	105.71	100.72	108.84	101.05	100.17	93.796	96.339	94.676	103.77	101.88	105.37	105.46	101.66	94.487	115.01	94.457	96.752	99.36	98.262	109.47	96.284	97.511	102.47	98.168	97.454	104.65	105.55	95.779	93.082	101.46	100.96	98.011	94.482	101.26	101.2	105.63	107.75	103.4	108.89
113.88	103.76	100.84	96.025	101.05	105.4	99.42	107.12	100.74	105.79	118.64	111.07	103.67	105.3	100.89	108.75	104.15	106.85	110.11	114.17	106.01	107.42	110.22	105.14	103.01	104.81	111.39	106.98	102.53	110.51	117.48	104.35	108.78	106.3	109.59	104.71	106.73	106.63	111.1	108.8	107.46	104.8	101.07	107.79	102.71	93.662	106.48	96.162	100.97	104.12
109.26	110.82	103.23	97.107	105.07	108.34	104.3	116.85	106.58	106.55	110.31	105.71	111.02	113.84	117.67	108.86	110.81	99.799	98.987	105.53	102.44	102.76	98.727	102.88	107	105.33	102.91	107.64	105.6	103.99	106.59	105.43	105.45	109.82	104.23	107.03	103.06	104.7	111.91	103.5	110.12	104.48	105.23	108.09	112.05	105.89	105.2	115.95	103.96	106.84
96.862	109.77	104.37	107.03	106.04	104.32	106.28	100.31	104.05	100.43	112.48	98.653	98.253	101.77	94.305	105.91	109.72	106.46	102.46	99.678	105.18	101.82	103.77	109.75	106.37	112.65	108.96	103.98	106.91	99.451	96.501	107.67	106.56	100.99	106.76	105.31	109.25	105.32	103.31	100	103.11	106	102.28	101.87	115.33	110.77	97.716	106.89	100.21	100.85
107.29	108.66	108.18	101.58	105.66	107.28	100.51	95.866	113.89	103.23	109.2	109.22	109.82	104.77	107.35	110.32	105.29	114.25	115.44	100.63	101.74	112.91	104.24	109.97	104.37	99.96	100.41	103.42	108.09	100.78	109.74	98.154	105.05	106.54	94.58	100.76	107.48	108.35	99.317	98.444	104.14	104.54	109.98	111.71	108.76	102.09	111.9	100.7	101.77	106.2
102.87	105.24	106.23	102.19	112.15	110.19	106.53	104.69	102.58	107.42	110.28	115.32	96.191	97.462	102.68	112.2	103.26	102.77	110.25	102.9	111.91	105.07	106.76	108.07	112.32	102.4	103.71	96.392	111.57	98.283	107.54	101.74	108.5	104.61	112.08	103.1	102.84	105.01	94.91	112.42	107.62	101.19	103.62	102.44	107.17	108.25	103.05	99.33	104.71	105.29
106.7	108.73	106.26	95.343	107.03	103.82	107.46	99.976	103.71	102.19	94.935	101.49	98.39	99.547	104.91	110.64	105.13	100.29	100.47	100.33	96.747	103.97	102.53	88.075	96.435	110.5	111.29	93.155	110.3	96.063	103.63	101.1	105.88	105.44	108.58	97.261	98.656	106.06	114.22	104.51	106.34	99.611	106.74	114.13	106.25	98.177	110.16	99.609	104.58	108.81
102.72	107.16	103.6	108.26	98.156	113.7	97.037	103.42	90.283	117.15	100.04	107.31	110.49	107.16	116.28	100.45	107.02	107.35	112.68	109.45	108.44	104.58	109.67	104	109.17	107.48	106.66	105.83	110.08	96.986	107.52	98.727	107.21	106.51	96.304	106.9	105.63	105.72	107.8	105.21	111.06	105.29	105.63	100.84	110.38	103.48	117.09	98.229	103.49	105.52
105.84	98.277	111.12	106.24	95.794	101.34	105.02	106.83	108.26	102.78	108.22	98.171	98.993	114.09	92.662	100.03	97.815	106.62	108.12	100.57	101.49	103.61	108.49	101.3	107.05	101.63	97.549	102.82	104.1	105.4	109.91	104.07	97.031	107.91	119.27	110.12	102.2	105.19	104.41	110.53	101.65	116.04	108.58	103.02	101.84	102.85	105.66	99.765	100.84	109.07
115.79	120.54	107.94	108.04	115.3	108.03	117.37	108.76	113.21	107.68	122.56	122.57	107.19	110.73	106.61	105.27	109.79	110.28	113.31	108.6	113.44	95.067	112.88	118.13	112.23	116.21	116.68	112.98	108.97	109.03	106.65	114.15	100.26	103.44	115.8	115.1	115.85	109.25	116.05	113.45	105.03	108.28	111.72	107.4	109.08	112.76	116.82	113.01	110.57	111.07
116.94	113.61	107.32	113.95	112.08	109.41	110.66	118.72	108.07	107.32	110.37	99.42	114.8	111.19	112.05	113.89	110.41	99.074	111.8	108.91	114.06	105.13	109.9	105.26	113.59	113.68	113.92	107.69	111.66	113.06	115.48	110.15	116.95	112.32	108.57	102.97	111.61	123.68	97.895	107.07	118.98	113.3	110.5	120.09	113.77	108.61	115.08	114.56	106.28	107.54
107.12	110.62	104.23	109.37	110.61	113.43	113.12	113.7	116.18	113.34	109.65	113.43	92.512	105.87	106.52	112.91	107.53	117.02	112.91	114.48	107.11	116.8	110	110.38	103.82	105.02	119.94	120.55	102.23	105.73	110.09	116.06	109.07	117.54	113.26	103.01	105.23	108.25	112.75	113.88	118.94	110	105.97	115.58	111.19	116.95	113.57	106.37	106.93	114.11
111.3	112.49	105.71	112.07	114.82	110.44	105.36	111.16	110.95	113.73	110.82	105.19	111.42	113.19	107.77	110.95	110.17	110.69	105.43	109.74	116.03	105.11	106.85	115.27	105.89	118.57	111.83	105.53	101.97	117.63	117.74	109.52	107.06	110.86	116.33	106.74	117.48	122.28	105.18	102.5	112.29	110.6	107.95	122.45	107.52	118.4	117.23	106.41	112.74	102.12
118.57	111.09	112.92	124.67	117.29	119.69	115.23	115.84	111.42	118.34	115.13	119.73	123.52	111.8	118.19	112.58	109.42	111.66	124.85	112.52	108.71	122.77	114.78	111.21	106.49	110.44	118.91	113.65	108.66	110.72	111.67	110.27	115.52	119.07	107.37	117.63	106.76	118.48	119.25	111.16	106.8	108.14	116.33	112.01	117.08	107.81	112.68	105.5	109.69	115.36
113.64	115.81	119.1	99.773	106.82	109.99	119.35	118.33	109.88	114.12	106.66	115.83	115.86	118.59	107.5	108.61	113.47	114.38	113.5	121.95	113.49	113.35	108.25	106.19	118.5	113.13	112.31	106.62	115.86	104.59	110.76	115.59	113.86	112.03	117.68	106.59	114.1	104.11	103.7	114.45	102.26	103.38	118.57	109.9	119.07	116.58	111.9	104.65	111.64	112.2
118.04	110.94	113.67	108.04	114.68	116.65	120.14	109.92	103.3	116.54	109.97	109.98	107.34	116.13	108.84	104.6	114.09	112.12	111.88	115.16	110.46	120.73	112.58	107.71	113.96	104.51	110.16	110.68	110.45	108.46	113.33	104.87	110.88	114.02	108.08	107.76	117.17	118.82	116.06	110.87	114.01	115.24	110.32	112.03	114.64	119.55	111.61	116.74	104.68	117.06
115.45	97.585	107.92	108.51	111.28	105.37	106.84	110.01	109.2	101.99	110.26	105.75	114.01	104.14	101.42	107.78	113.68	112.27	104.06	116.73	114.53	110.49	110.39	103.14	109.38	119.58	111.9	119.22	104.6	113	117.94	114.11	101.12	109.58	102.84	108.93	112.26	104.17	108.83	111.34	110.3	115.03	115.6	117.26	115.74	109.96	115.18	122.57	114.03	109.33
115.17	103	104.62	100.09	108.13	109.15	108.06	115.59	113.68	109.04	112.76	114.51	104.89	111.75	115.27	111.21	108.42	117.76	112.95	101.86	116.11	120.51	118.37	113.76	107.19	106.01	106.36	106.33	110.02	102.18	107.64	109.49	110.32	118.49	107.02	108.51	114.81	112.55	104.23	109.78	111.86	114.6	108.48	100.78	118.91	110.22	101.18	112.44	117.47	111.07
109.21	93.687	100.4	91.696	99.477	96.235	98.307	99.737	94.752	89.814	106.62	108.11	95.206	107.71	100.99	100.65	103.68	99.487	108.53	103.81	105.33	101.22	97.462	98.54	100.18	104.02	95.305	98.907	97.547	102.22	101.48	101.9	102.4	99.084	97.446	97.88	92.782	91.263	101.67	91.024	100.9	99.46	92.133	106.39	101.01	88.015	100.33	106.18	101.39	98.663
112.62	104.17	109.72	103.7	112.87	125.3	110.6	112.29	119.98	113.64	117.02	114.97	113.45	117.39	115.75	113.25	111.56	108.75	116.94	114.45	107.26	115.57	114.96	108.04	118.47	112.84	108.99	105.19	128.7	102.11	113.02	110.56	111.33	113.53	118.01	108.98	121.54	117.06	121.24	109.27	110.44	120.78	119.27	111.84	118.86	111.63	116.4	95.401	106.19	114.15
110.03	107.78	108.35	106.27	102.44	107.69	101.98	104.49	112.63	104.82	105.28	110.47	101.86	102.82	109.74	106.17	103.72	102.68	104.4	110.37	110.97	107.05	104.79	110.37	107.34	108.97	106.62	109.48	106.11	106.44	98.487	117.19	110.15	100.27	105.94	104.38	101.32	108.16	104.04	104.29	104.62	110.66	107.12	111.78	113.51	105	110.49	104.63	112.27	107.3
102.64	106.46	107.94	102.33	107.09	101.81	109.31	108.7	102.64	99.659	109.47	102.05	96.975	101.36	107.13	106.09	99.915	105.82	111.21	104.29	110.4	109.61	103.23	101.62	108.35	115.25	95.885	98.252	106.72	99.053	106.61	105.43	105.83	97.168	105.32	96.82	110.45	109.78	108.73	102.45	106.85	110.55	106.85	100.63	107.62	101.78	104.99	108.23	103.8	103.01
110.41	104.95	108.03	109.71	106.87	103.49	103.58	110.66	105.53	103.41	114.16	116.82	106.78	108.54	105.17	116.75	114.59	116.48	104.6	105.92	112.72	117.63	112.71	115.98	107.73	106.95	106.81	107.34	108.64	110.76	110.49	114.99	105.46	111.39	111.41	120.69	114.97	110.23	114.12	116.32	108.92	104.12	108.99	119.29	109.6	104.94	113.51	116.57	114.01	120.78
108.52	110.88	95.942	99.372	106.17	105.86	105.91	110.6	105.85	111.45	106.06	102.43	106.81	103.08	111.89	101.31	108.12	110.25	106.47	110.81	111.3	103.81	114.54	103.5	107.37	106	110.49	99.428	109.1	106.18	108.01	104.86	104.07	101.09	104.24	116.21	106.09	107.88	104.86	111.75	101.63	99.417	112.58	118.93	109.59	104.79	109.91	103.04	99.66	106.16
112.5	111.52	110.87	114.17	111.1	108.03	107.17	111.65	113.5	112.53	113.87	109.98	106.81	111	107.35	112.25	117.59	109.35	118.72	109.67	108.41	112.66	118.39	109.81	114.6	106.72	103.79	109.26	101.34	105.24	109.32	108.98	111.63	108.39	115.74	113.17	113.07	116.6	112.73	101.69	107.79	113.47	113.72	110.84	106.19	113.16	110.45	105.58	109.23	110.73
100.78	106.42	101.98	104.81	98.57	93.225	96.506	97.076	98.667	111.18	96.366	93.624	102	102.06	98.786	97.319	106.63	116.08	105.21	91.191	108.96	102.4	91.907	95.13	92.11	94.374	96.017	103.35	104.99	104.04	99.939	100.35	107.14	92.408	88.275	93.336	96.376	107.13	98.19	97.545	107.09	109.56	104.52	95.471	92.932	88.843	104.9	91.686	99.973	95.42
102.91	99.261	106.43	114.42	99.931	105	110.33	114.12	106.75	106.44	102.31	108.28	116.86	104.97	119.55	115.01	100.86	104.98	104.11	109.84	109.16	96.289	104.21	109.46	97.867	100.04	101.18	109.04	103.27	108.21	105.51	105.6	104.86	100.09	105.64	106.89	100.44	103.77	102.19	102.97	100.2	106.29	106.5	113.62	109.89	97.257	107.57	100.8	108.9	101.68
100.16	102.52	101.25	96.285	102.82	112.8	109.49	98.024	110.59	112.06	104.41	105.59	109.4	104.87	96.624	107.07	99.193	99.455	104.72	108.74	112.13	100.16	101.83	105.95	100.19	107.97	110.74	108.21	103.22	105.77	112.85	112.52	101.25	103.13	100.49	98.614	106.01	103.5	107.57	113.08	103.07	104.95	105.53	112.98	108.5	100.4	110.97	100.37	105.66	98.546
104.73	105.47	106.07	113.93	104.77	108.42	100.38	95.192	105.69	95.676	100.7	110.08	104.34	102.6	104.89	111.73	102.74	103.53	111.87	102.48	105.7	106.6	101.39	105.28	103.4	101.86	102.62	101.65	104.19	104.59	104.86	111.04	114.28	103.98	105.27	101.34	112.39	103.5	105.24	106.78	107.7	105.58	104.4	102.94	101.67	99.925	102.99	100.88	102.1	113.19
115.28	117.39	105.75	107.85	107.9	110.51	113.16	113	114.35	113.82	112.5	121.95	118.78	117.81	118.43	109.64	107.08	103.64	112.87	115.55	115.26	115.55	111.02	113.69	112.46	117.91	109.52	102.9	113.37	102.18	114.63	111.1	111.95	102.79	104.6	108.4	116.06	112.84	117.67	111.07	105.99	111.06	109.52	114.3	114.04	117.22	105.05	107.54	108.91	117.09
99.874	105.49	104.11	108.31	101.17	112.35	97.873	107.12	106.02	104.29	107.09	116.8	103.78	99.626	107.61	104.57	104.59	111.9	100.67	106.97	110.28	97.132	114.81	104.71	106.69	109.78	107.28	111.47	107.92	107.81	110.44	106.23	112.99	95.046	112.93	104.32	106.14	99.598	105.82	110.01	104.61	104.87	104.47	109.82	105.47	102.28	107.26	109.16	102.7	110.65
111.01	106.5	113.87	105.9	109.66	114.58	116.78	110.74	106.86	112.43	106.51	108.56	115.4	105.69	111.95	103.16	113.06	115.29	113.63	111.55	121.58	107.4	107.02	111.07	113.5	115.6	101.94	113.02	110.99	108.43	112.38	114.13	109.95	112.82	115.53	113.94	103	109.22	114.06	101.75	109.97	106.65	110.38	118.01	118.37	105.98	97.1	113.12	114.36	105.89
116.26	113.91	111.45	108.02	105.98	110.42	114.27	107.09	106.95	113.57	107.6	110.68	107.16	106.29	111.93	99.128	106.65	106.02	109.55	104.97	107.24	107.61	118.16	112.77	121.7	111.68	106.42	115.6	107.82	109.36	112.62	110.45	110.64	110.27	112.77	110.02	114.48	102.88	102.24	112.8	104.9	110.45	109.56	106.23	109.1	111.82	107	110.2	107.88	112.09
122.92	115.41	111.72	117.51	116.23	116.75	107.69	115.44	121.94	112.38	115.24	123.18	123.35	111.45	120.15	107.47	116.28	116.63	116	113.87	113.25	122.59	120.16	128.46	121.01	119.86	114.8	113.09	122.5	117.75	128.22	122.98	121.8	112	120.94	111.79	115.79	115.61	112.97	118.12	114.03	123.57	113.29	116	115.8	125.39	110.39	116.83	111.86	113.46
106.04	100.49	110.21	105.94	106.39	109.02	95.822	103.15	105.62	115.7	105.98	112.62	112.36	103.41	116.03	103.63	103.32	101.19	102.39	110.21	113.69	107.24	105.39	108.24	106.88	103.81	106.3	104.48	106.82	102.86	106.53	98.981	102.79	105.72	113.43	96.587	108.87	105.9	99.961	105.94	107.83	89.545	103.14	108.8	114.04	106.63	115.51	101.2	109.04	102.96
103.5	97.737	103.47	102.22	108.78	108.79	98.006	108.79	109.12	107.27	100.68	110.15	116	111.51	101.3	104.96	108.3	104.02	104.91	114.11	107.62	104.32	102.47	106.61	111.89	103.6	103.27	102.22	109.7	97.916	98.603	103.46	98.676	99.252	102.06	106.17	113.02	115.23	108.42	104.92	100.56	97.636	103.49	99.612	100.09	105.44	112.28	108.46	108.95	114.07
110.43	111.74	111.8	106.48	106.93	111.14	105.29	103.99	106.8	102.44	100.78	101.85	104.55	109.36	110.47	102.25	105.34	99.796	100.26	111.78	103.26	117.25	109.19	108.18	108.11	102.71	110.21	104.05	105.48	107.73	100.27	104.83	97.25	103.08	101.68	107.39	104.57	102.96	102.63	106.65	96.735	103.05	109.44	104.81	107.72	116.64	99.757	111.75	108.56	103.92
104.91	97.037	103.03	107.45	106.48	110.5	105.51	111.01	107.59	116.76	113.04	108.54	114.18	113.1	111.16	107.42	105.31	102.07	109.59	108.46	106.81	105.36	107.98	110.41	106.55	109.72	109.33	107.14	101.62	109.2	109.73	111.71	106.83	109.25	109.48	110.63	106.88	109.15	103.86	108.97	113.11	100.52	105.53	116.21	107.04	113.83	107.44	107.12	112.27	103.17
112.98	105.97	98.83	101.13	105.31	102.18	106.7	104.21	105.71	108.28	91.37	97.349	104.87	101.97	103.93	102.51	110.24	102.8	109.18	105.62	105.63	105.16	107.07	108.29	105.42	110.52	106.46	105.33	102.45	99.781	107.31	100.22	102.11	103.19	108.13	102.98	106.81	102.98	110	101.84	104.92	112.57	100.7	96.901	104.53	112.54	107.93	96.169	104.57	99.978
95.65	98.488	92.69	105.78	105.89	102.2	104.9	102.69	105.77	104.83	98.613	108.55	102.27	100.91	106.22	109.01	105.29	105.65	105.91	97.423	112.15	102.4	106.54	106.71	105.07	102.61	106.35	97.922	96.527	100.95	105.36	105.58	104.15	110.2	106.42	100.01	102.49	103.31	98.718	97.04	101.57	92.916	104.65	105.07	105.78	100.8	103.29	115.16	105.09	110.76
114.59	115.69	111.47	112.79	115.33	110.67	114.09	110.99	109.61	115.34	115.47	121.35	120.69	109.34	103.86	104.72	114.89	110.54	111.46	103.93	109.33	110.76	105.86	108.61	121.34	115.82	113.03	117.1	111.65	111.37	111.83	110.74	110.01	102.31	106.92	103.02	106.76	116.12	112.75	106.22	113.39	114.94	112.25	110.76	103.86	120.18	110.77	113.17	115.13	103.95
115.98	105.08	98.691	114.49	109.38	102.02	104.27	108.52	114.42	107.22	106.85	103.43	98.824	102.34	104	111	109.66	104.84	109.36	110.21	107.5	103.98	99.692	100.39	98.705	105.88	103.22	108.84	103.76	103.17	101.22	102.79	106.59	99.98	106.58	99.326	104.5	108.08	105.92	103.45	102.49	97.601	103.17	109.17	101.93	99.844	108.99	106.4	92.88	106.32
104.02	102.95	101.82	93.199	95.405	107.84	104.22	102.24	94.195	100.34	107.88	105.05	105.23	95.703	94.614	97.927	96.322	100.07	108.41	92.733	96.935	103.68	101.81	92.99	101.65	102.9	100.57	100.33	96.657	105	104.92	102.94	112.23	109.27	92.261	100.76	102.19	95.518	103.54	100.48	106.02	101.54	105.85	110.45	104.67	101.42	99.27	100.37	98.223	103.32
111.87	115.63	107.08	111.02	109.29	113.74	110.44	104.7	109.42	119.28	116.72	110.94	118.33	109.48	111.24	115.19	112.58	115.55	117.14	108.81	110.87	113.11	108.99	106.86	107.66	106.38	116.6	122.23	110.03	111.54	109.61	110.34	109.81	107.45	120.97	117.06	107.82	111.34	118.58	104.65	110.76	111.26	118.19	113.51	117.35	111.25	109.82	113.08	109.63	108.95
112.13	102.66	93.05	108.13	118.1	106.22	101.77	111.71	99.94	109.92	111.05	102.56	98.492	104.1	107.5	103.83	104.23	96.367	100.05	106.05	103.86	99.801	94.922	100.6	98.221	103.96	92.18	107.93	95.884	106.48	104.62	108.78	111.25	110.08	99.686	103.09	110.48	105.17	113.58	101.87	100.84	120.37	110.28	106.21	107.74	113.4	104.71	109.42	102.29	112.68
117.53	112.94	111.61	121.7	109.74	103.79	108.67	112.5	109.98	115.71	109.38	115.89	115.77	111.64	113.27	118.02	98.905	108.19	110.08	106.32	112.82	123.54	113.74	110.58	113.72	113.97	115.15	110.53	110.01	111.51	108.27	103.44	111.93	116.44	104.44	110.49	106.95	97.882	111.35	104.9	105.47	113.5	116.29	112.97	111.62	112.33	110.69	115.18	106.26	116.92
109.05	105.77	101.73	99.717	101.15	111.57	103.8	104.97	99.309	103.4	110.88	109.37	109.88	100.77	98.87	100.79	93.69	100.61	104.86	105.01	98.592	105.46	107.47	92.58	107.59	106.16	108.14	110.65	97.521	110.76	97.359	102.79	105.78	105.25	100.41	102.3	113.01	105.95	104.78	105.25	103.81	113.11	111.78	101.68	101.81	114.8	99.068	105.14	98.553	97.294
102.26	104.72	114.02	108.88	109.58	111.59	110.87	107.16	105.56	102.05	101.66	108.91	108.94	105.99	102.5	111.14	110.47	109.05	106.82	103.33	105.69	109.76	110.65	98.077	107.33	105.35	106.06	99.286	110.4	108.48	109.15	104.91	114.16	102.16	99.319	103.01	104.32	112.09	107.05	109.48	106.29	103.07	109.6	105.82	108.2	111.75	105.49	107.75	107.05	115.3
113.03	99.383	106.26	104.49	107.71	99.617	103.06	109.53	97.91	110.57	93.612	110.94	102.97	116.97	98.696	114.84	109.19	104.74	108.42	114.56	105.03	104.65	116.57	118.63	109.22	105.55	110.94	105.81	100.16	100.2	100.6	107.78	103.78	108.49	109.87	104.48	108.09	102.12	104.75	104.02	106.66	103.61	99.614	115.55	106.56	110.58	105.5	101.71	104.79	108.59
112.72	113.62	112.79	101.59	106.83	105.19	102.15	104.25	107.93	110.64	109.67	102.18	103.29	102.2	111.86	114.29	98.762	106.46	110.7	106.39	105.52	105.56	108.44	112.14	111.51	110.27	97.217	101.42	100.76	105.07	95.797	103.1	99.454	93.254	101.93	111.57	102.63	103.46	108.41	100.99	108.63	104.18	108.55	104.63	99.583	99.187	109.44	108.07	111.19	104.55
108.7	102.35	105.63	99.218	98.559	94.239	105.08	105.55	109.43	109.99	100.01	101.99	106.95	104.84	103.28	91.288	98.893	103.31	109.78	100.65	102.7	111.18	102.96	109.78	109.81	99.712	100.32	100.78	102.94	104.7	101.61	100.3	106.06	108.04	100.07	103.34	96.213	102.57	108.44	100.82	103.9	99.673	97.244	106.91	108.59	103.51	110.92	92.811	101.75	91.344
112.83	101.11	104.43	103.51	119.66	100.53	103.4	99.727	101.11	104.85	99.546	108.87	102.75	111.98	99.641	104.14	106.94	113.11	103.48	111.23	107.93	101.45	106.81	100.11	104.12	91.635	102.59	107.79	112.29	104.79	115.3	114.52	107.56	101.85	114.26	107.73	103.8	103.8	99.994	110.31	104.73	110.49	103.35	105.06	108.12	105.43	96.198	107.25	111.51	112.22
105.63	119.28	110.41	106.33	111.69	122.68	110.26	117.98	104.35	112.2	121.54	115.56	115.03	107.89	120.02	113.39	112.57	108.72	111.86	113.63	102.02	116.54	125.14	105.58	109.31	116.02	115.29	107.42	111.53	120.89	111.52	113.22	113.31	112.97	106.67	118.47	109.26	115.61	117.75	113.28	106.01	115.66	112.99	112.58	123.1	108.46	112.54	111.01	108.82	118.54
97.289	102.19	110.01	101.38	102.2	99.727	114.25	100.06	113.4	100.02	97.795	93.426	105.08	102.43	110.3	98.815	98.668	109.87	101.46	93.897	101.1	104.31	96.492	93.24	101.32	96.587	101.95	110.45	106.76	86.498	102.05	101.95	106.19	96.525	95.291	101.58	106.72	93.369	103.63	95.159	90.005	91.208	104.42	94.052	102.33	97.228	99.158	96.656	96.134	89.786
100.28	106.8	98.714	104.4	101.2	103.4	107.24	110.77	94.477	108.17	106.17	105.21	103.87	101.88	101.2	100.59	97.102	99.536	104.41	101.08	107	103.52	106.44	102.69	101.14	103.38	95.55	103.66	104.14	99.809	110.11	97.877	103.7	100.41	99.856	101.76	105.2	92.084	98.402	103.09	98.865	97.222	111.34	96.13	101.13	102.03	99.691	98.222	102.18	99.343
121.34	108	113.25	109.96	107.08	112.68	113.3	106.99	110.68	102.82	109.62	116.39	115.86	109.22	120.08	107.99	104.56	105.89	120.4	106.96	116.07	106.69	108.72	119.13	116.61	106.5	119.87	110.46	109.52	113.38	105.6	110.86	112.53	105.78	108.16	108.89	116.83	109.23	108.41	117.12	118.33	114.51	117.14	108.95	102.05	112.85	113.02	115.11	114.97	118
104.37	116.54	96.019	110.44	109.5	112.4	106.66	115.75	102.95	100.65	103.77	101.65	108.78	110.02	111.75	112.19	100.72	108.68	106.57	98.013	98.137	103.45	120.73	104.86	108.53	102.46	98.629	103.41	105.87	101.67	107.96	103.27	106.36	114.33	109.49	112.52	100.25	105.04	110.62	111.34	111.83	106.55	119.69	107.74	106.19	110.76	114.95	100.42	114.1	107
106.36	119.52	115.26	109.04	112.35	111.31	108.44	112.63	118.9	118.16	114.07	108.48	113.32	111.78	114.36	114.93	120.39	111.13	107.48	110.94	114.58	100.48	103.27	100.33	108.2	104.17	109.24	104.37	101.36	117.63	109.92	114.43	109.25	109.43	110.76	115.41	111.91	96.562	110.85	116.91	107.99	118.33	116.94	110.99	114.01	107.32	117.65	115.12	107.84	104.91
107.36	101.72	99.124	97.492	105.23	102.87	103.59	108.87	97.873	103.41	109.15	100.99	105.15	112.2	102.35	111.92	108.01	103.99	96.306	108.46	102.18	107.92	103.9	100.54	112.54	107.96	96.246	113.35	105.58	109.48	97.653	97.076	111.38	108.78	106.57	104.81	107.61	99.744	110.31	104.86	98.957	106.29	106.93	109.35	111.18	103.68	100.21	107.17	105.06	106.06
105.68	109.73	110.23	106.94	103.17	109.34	92.302	106.51	110.3	109.48	108.58	101.77	114.56	105.22	95.372	102.57	106.14	102.54	99.068	105.84	98.769	105.61	113.12	104.59	109.76	115.04	108.43	103.13	104.33	100.58	109.2	91.479	102.69	108.98	95.811	108.85	105.56	106.02	102.13	100.4	105.57	105.93	111.76	103.98	101.06	104.63	105.08	114.09	106.35	98.77
115.47	110.69	107.23	106.95	108.24	107.76	97.841	105.51	113.15	103.55	105.38	103.72	97.344	104.86	113.63	102.46	105.13	110.96	102.32	108.35	106.34	101.09	97.522	111.22	105.13	106.01	106.59	110.51	103.98	104.64	120.61	105.14	102.77	101.66	105.85	105.16	106	113.1	112.46	113.3	103.6	107.33	108.54	113.77	119.99	105.9	104	99.032	104.86	114.72
109.07	105.5	104.38	104.24	106.91	104.62	105.29	107.16	103.57	102.53	107.27	94.802	107.35	102.58	104.73	103.09	96.781	109.12	97.349	101.3	113.15	103.52	109.8	103.8	112.58	99.933	101.02	112.68	106.37	116.6	101.43	113.2	112.52	101.53	102.09	115.75	106.8	104.97	108.58	98.334	107.18	105.08	103.18	115.2	108.68	107.88	109.35	115.88	99.122	103.85
100.31	104.02	101.41	103.52	98.686	97.81	101.91	101.82	96.577	95.574	103.22	97.949	103.05	101.32	103.69	92.861	103.72	90.844	96.289	104.37	97.287	104.44	100.65	100.38	96.732	100.83	105.47	101.15	95.597	110.34	99.802	103.34	93.537	102.55	112.55	95.287	89.258	93.577	99.006	97.721	106.06	92.89	98.989	98.142	93.031	109.24	106.18	109.93	96.514	106.88
102.85	109.01	111.18	113.67	101.48	101.31	97.493	96.345	103.13	110.29	103.64	99.297	105.14	104.37	99.699	103.99	106.22	103.09	102.25	102.7	116.5	109.18	101.16	104.58	102.31	109.95	113.63	106.71	100.37	105.02	110.49	111.31	104.62	113.54	118.37	111.15	99.171	110.65	107.72	90.334	98.188	113.07	107.94	107.37	100.61	102.43	101.24	102.87	100.18	99.132
105.46	109.09	106.17	109.72	108.5	107.9	115.91	113.71	109.53	109.3	113.74	115.9	110.31	120.36	104.71	105.16	116.86	107.77	113.77	111.8	105.3	106.13	111.93	116.73	110.74	98.838	108.61	107.96	101.2	110.74	108.13	113.17	109.37	110.76	112.53	107.78	108.85	114.71	117	109.34	117.73	110.44	115.91	108.84	112.53	105.69	116.93	116.51	109.18	113.6
107.43	100.86	109.26	102.97	112.19	103.56	107.36	110.1	108.21	106.45	102.18	100.84	111.68	110.97	97.431	113.28	102.97	101.39	104.61	102.03	105.2	103.58	102.65	102.59	100.98	107.2	103.28	108.75	106.19	105.2	99.753	103.79	113.36	108.52	103.1	107.42	106.35	101.4	100.54	99.918	97.821	99.391	107.81	111.04	100.3	102.25	108.84	114.14	107.84	107.85
115.95	100.81	97.74	113.29	112.23	107.74	110.05	110.78	109.82	107.74	101.7	108.96	111.37	99.539	107.92	103.1	102.62	109.93	112.1	112.92	103.41	92.337	98.369	103.4	107.77	107.97	104.31	102.55	103.14	108.91	103.17	101.15	104.38	104.58	103.41	109.46	100.22	95.922	107.36	104.37	106.89	100.95	105.13	107	88.546	107.86	109.64	100.87	96.767	98.79
106.83	101.39	106.38	102.9	97.191	114.13	101.82	114.24	110.86	109.45	107.57	107.76	108.24	101.62	105.24	102.17	97.251	109.7	102.1	94.402	117.77	105.83	108.98	105.55	110.48	105.51	106.58	108.19	115.55	89.118	110.29	99.647	108.64	114.45	106.25	109.63	101.4	105.19	103.91	109.73	102.55	101.21	111.58	106.09	106.74	97.399	101.13	102.87	104.99	106.92
106.41	93.704	100.02	98.175	110.78	114.78	111.28	104.46	96.615	106.43	109.87	104.69	114.5	113.09	103.96	111.03	109.13	102.01	104.49	100.96	113.05	108.17	112.79	104.72	102.51	105.54	108.08	101.7	113.63	98.192	101.62	106.01	110.11	103.12	104.51	105.51	111.52	105.68	107.99	106.11	99.301	103.57	113.46	109.73	107.78	93.775	101.01	101.85	108.24	104.51
107.66	113.36	103.48	111.43	101.18	97.583	111.52	108.91	104.58	108.18	108.66	103.35	105.97	109.08	113.23	94.084	113.1	111.67	105.09	98.822	113.14	107.25	111.58	107.64	98.485	117.83	102.34	111.73	110.91	102.78	109.02	117.68	97.189	105.19	104.32	113.35	109.76	107.67	110.5	99.773	108.09	111.44	107.97	92.818	107.39	108.53	107.69	109.31	96.901	104.85
107.52	110.35	108.5	113.74	114.31	114.22	114	115.19	112.47	114.15	115.07	118.08	112.18	112.44	110.48	111.05	116.59	106.98	120.43	119.64	116.84	122.94	109.24	113.53	115.94	104.53	111.15	110.24	115.93	108.17	112.73	120.74	108	111.69	109.66	106.79	105.05	116.94	110.9	107.48	112.23	112.45	110.66	118.28	113.14	128.08	108.27	115.53	110.04	121.5
121.64	121.24	111.65	114.61	111.29	121.41	114.56	119.14	119.12	112.91	117.9	118.94	112.33	113.83	127.59	120.9	124.3	115.35	121.8	117.46	120.97	116.6	110.85	123.8	118.05	117.89	118.78	116.54	117.55	116.39	127.29	115.62	118.56	111.08	118.51	120.54	118.44	118.99	116.69	116.09	107.93	112.52	111.38	118.31	116.66	114.31	116.74	112.41	114.32	114.02
114.15	100.54	101.83	101.21	102.59	100.99	111.35	106.81	104.12	103.87	98.233	109.63	107.21	104.73	109.25	106.45	111.06	100.69	120.12	107.12	108.48	99.548	103.75	112.84	100.92	105.37	110.35	95.089	107.64	116.67	102.27	107.81	106.76	106.8	108.33	101.95	99.419	112.91	104.23	112.68	102.92	103.6	113.55	106.75	110.11	109.02	113.11	112.65	110.04	94.122
103.72	102.8	105.99	100.29	105.24	112.03	105.46	103.1	111.52	112.07	103.39	104.27	101.12	112.21	99.278	100.17	98.054	101.08	112.59	107.47	101.59	98.971	103.71	110.97	110.95	101.36	104.35	106.26	110.16	106.42	107.03	98.526	105.47	112.63	108.18	107.62	113.48	107.32	109.34	105.7	108	108.31	107.7	106.82	102.38	101.82	112.11	105.48	106.81	109.95
116.67	112.57	115.05	108.74	108.11	102.21	110.73	109.59	102.34	119.96	102.51	107.56	120.66	107.26	112.97	111.28	100.29	104.36	112.09	112.19	118.26	110.37	104.68	113.26	114.95	112.06	102.96	112.78	116.29	105.95	119.16	108.87	113.63	107.71	110.06	111.01	120.09	117.04	114.29	112.33	112.05	109.96	115.29	103.64	111.84	110.07	111.62	111.37	112.34	109.73
112.48	122.16	122.12	117.7	122.32	110.83	113.74	113.71	109.16	112.54	111.62	116.89	119.78	117.28	121.86	118.52	121.93	112.9	111.1	117.33	126.19	121.83	127.06	122.4	112.15	116.02	116.17	119.05	117.72	118.67	120.15	106.39	120.06	118.27	123.77	127.77	121.18	114.76	110.18	116.54	124.05	115.56	117.61	114.36	117.15	120.65	120.95	122.26	127.69	127.96
100.28	104.89	101.37	108.33	100.09	103.01	104.61	102.09	102.21	105.57	107.19	110.68	109.16	103	102.4	108.74	105.15	112.82	96.314	111.9	108.55	103.41	106.76	104.93	113.06	100.36	105.27	101.53	107.36	110.81	110.6	107.69	99.73	99.112	113.96	106.01	99.118	104.27	99.621	98.591	105.61	105.15	100.51	109.33	112.31	104.11	113.04	105.17	110.55	100.29
101.35	100.5	93.386	91.254	106.94	101.97	98.302	94.976	106.64	109.09	104.98	94.63	103.4	96.546	102.15	102.55	103.58	99.913	97.065	106.43	102.58	104.18	97.826	102.57	95.722	101.79	105.29	108.92	105.44	98.108	99.703	93.258	103.62	100.8	100.34	94.866	97.425	93.69	98.387	98.559	98.41	106.4	105.98	96.82	101.16	102.11	103.73	97.881	98.664	101.63
102.49	100.51	99.461	104.98	107.66	99.463	105.26	103.96	103.3	96.91	107.83	98.541	96.922	94.498	97.195	97.976	96.211	100.47	99.733	104.38	101.45	100.34	99.32	99.516	99.258	111.65	103.25	98.07	98.079	95.824	106.78	96.831	103.68	97.958	98.925	100.1	103.43	95.203	98.997	99.097	105.33	95.074	97.229	107.34	107.64	98.916	103.15	96.672	103.6	105.98
108.5	106.68	101.38	96.5	108.61	101.43	95.79	112.99	101.39	102.56	106.46	96.483	100.52	106.33	102.26	102.72	107.97	103.18	96.693	101.84	102.6	107.26	108.74	100.24	109.83	106.62	99.086	108.41	110.17	108.42	108.33	106.64	107.11	104.99	100.51	97.95	104.98	97.495	108.97	104.54	110.1	104.84	104.39	107.48	102.49	98.811	110.83	111.28	106.73	103.81
110.33	107.92	107.3	100.27	105.14	102.33	100.98	107.37	113.51	105.44	105.29	103.51	101	105.19	106.93	108.48	106.58	100.66	101.86	100.63	105.39	110.88	108.31	105.07	99.072	107.72	99.491	109.81	107.21	112.89	104.56	100.25	108.14	112.67	109.26	106.19	110.83	116.28	91.658	105.89	109.83	103.17	103.92	108.1	108.19	103.11	98.652	109.46	102.78	108.03
111.71	108.45	101.39	102.66	110.74	110.79	97.868	109.1	103.31	99.423	111.98	97.667	112.14	104.69	105.15	108.19	100.87	104.38	100.75	97.524	100.03	108.45	109.65	114.11	109.22	107.92	103.06	107.56	98.642	109.2	112.67	112.52	101.03	105.01	104.74	97.44	101.71	103.05	101.98	107.89	100.59	99.385	102.77	101.45	95.798	105.81	95.275	99.871	98.975	108.48
113.89	117.7	117.09	110.94	108.98	116.57	123.89	104.48	110.06	111.97	114.95	117.23	113.8	113.1	111.98	105	114.23	112.53	114.16	112.32	107.84	109.53	115.2	110.44	104.13	111.46	113.96	108.69	114.9	107.2	112.48	117.61	108.05	110.96	102.87	115.46	116.44	121.82	114	103.66	107.97	106.56	112.04	113.91	103.49	113.53	107.21	108.47	108.71	115.9
105.63	101.69	112.85	111.76	102.08	108.56	112.91	101.63	105.79	109.63	109	109.97	101.94	108.37	108.93	104.47	108.93	111.22	108.7	112.83	116.49	112.94	104.62	97.685	113.62	99.123	109.62	99.518	102.91	99.234	107.45	100.75	109.73	100.82	105.28	103.52	98.219	104.25	111.48	107.51	112.53	106.25	107.36	99.159	108.91	107.66	111.18	102.63	104.58	106.39
109.88	109.5	112.56	109.67	108.8	112.26	108.86	105.75	106.89	118.95	111.32	117.91	113.37	110.35	108.44	111.89	120.95	103.26	108.26	121.75	110.9	118.73	115.01	116.13	108.58	115.22	117.68	113.88	119.23	118.48	113.44	115.73	108.11	103.9	118.99	109.44	118.09	111.64	112.76	114.7	113.17	112.86	111.7	109.6	108.93	106.06	109.39	104.46	102.59	125.14
111.07	111.33	114.45	103.8	107.91	108.74	106.6	121.66	101.15	106.36	112.49	113.43	102.27	110.07	119.45	106.38	108.56	114.66	98.761	103.23	115.19	110.12	111.83	106.05	112.73	108.89	112.5	111.44	124.41	106.32	109.05	104.34	102.92	107.92	112.68	106.05	109.92	110.09	112.7	108.23	102.8	109.01	114.85	113.08	111.41	119.7	110.87	115.95	109.92	111.03
109.87	105.17	112.93	113.39	105.45	115.26	113.17	117.62	115.48	112.78	112.39	118.4	108.98	112.76	117.44	112.76	120.81	111.99	115	115.13	114.33	115	112.35	103.29	113.87	106.57	112.19	111.78	112.06	111.3	113.91	119.97	111.76	113.2	109.14	110.11	107.17	117.62	119.86	105.57	117.89	119.23	112.43	111.37	121.65	110.32	106.42	114.19	112.97	111.4
122.04	111.83	114.78	107.19	109.72	110.47	105.02	102.05	119.57	112.97	123.46	106.37	114.15	116.99	103.18	104.58	110.13	112.46	108.54	110.47	111.81	116.14	102.46	115.57	110.83	119.73	110.16	112.43	116.98	110.32	105.73	115.24	101.32	102.63	111.02	106.73	116.21	112.79	116.05	96.924	112.4	112.01	118.46	114.39	112.47	113.13	118.23	110.69	99.879	114.14
105.27	106.25	107.14	107.35	97.944	95.985	106.07	102.34	114.46	104.31	107.31	105.57	100.7	104.63	101.43	115.23	105.71	104.76	106.97	105.34	107.16	97.732	107.07	111.52	101.55	102.16	99.158	107.64	110.08	104.09	104.93	104.49	117.83	107.26	106.4	102.62	107.89	113.44	103.4	111.91	106.89	94.21	108.66	112.1	107.78	105.55	105.72	104.51	112.3	105.64
113.56	113.22	111.48	118.12	90.329	121.81	106.74	110.09	109.95	114.42	107.44	104.97	109.76	103.92	104.39	110.72	106.57	116.14	104.84	113.8	113.41	114.51	105.42	106.98	108.72	104.69	114.34	117.3	105.58	106.39	104.92	112.02	105.77	105.42	110.96	106.08	111.02	110.09	111.85	115.7	110.75	110.86	103.83	108.18	112.86	101.23	109.74	112.91	105.72	114.51
101.61	106.48	107.99	105.52	105.87	116.91	113.26	101.88	110.54	113.62	112.97	109.5	110.64	106.21	107.41	109.46	114.57	100.62	105.62	107.55	119.11	104.95	119.25	111.02	111.7	114.25	110.11	110.24	99.727	113	109.72	106.38	107.19	112.54	112.54	115.19	117.29	105.59	109.96	112.16	113.71	106.67	109.33	118.55	102.46	98.056	103.51	103.74	111.74	119.11
98.663	111.67	101.93	106.62	105.62	119.16	111.2	103.59	104.3	108.46	105.03	107.83	99.522	106.13	99.614	99.095	108.96	112.83	103.17	103.24	113.59	108.74	101.83	105.32	107.58	102.37	105.26	108.16	107.29	110.71	100.13	102.72	107.95	110.26	107.47	103.77	101.5	98.836	108.66	93.686	109.97	105.89	112.09	117.07	114.68	102.1	112.11	106.99	117.99	106.73
117.01	109.28	105	112.42	110.23	114.12	118.99	106.76	115.22	113.66	105.9	107.96	104.99	105.24	110.17	108.77	104.52	108.38	106.55	112.64	103.61	97.75	120.4	112.27	104.35	116.86	117.8	109.96	109.78	119.3	105.46	107.75	114.12	109.67	114.05	104.86	113.24	110.09	112.54	112.66	105.99	112.35	107.48	106.16	110.89	115.55	104.34	108.43	99.99	106.65
122.17	108.37	113.24	104.77	113.22	110.86	110.57	120.69	107.55	101.46	113.37	110.49	106.63	108.25	109	117.6	110.46	106.1	114.4	117.72	113.31	109.21	116.18	107.08	117.7	111.75	113.69	108.59	110.79	113.35	112.04	102.05	111.23	115.2	102.95	109.97	110.42	108.5	115.16	115.1	116.05	103.87	107.77	122.85	112.38	110.16	110.16	115.21	109.27	106.62
97.446	110.66	102.12	110.13	101.68	94.725	104.16	105.71	106.68	111.36	115.18	114.75	100.85	107.61	108.16	108.97	106.63	107.17	107.35	108.73	98.768	107.36	99.811	108.34	113.18	106.22	110.02	100.36	103.96	105.86	109.43	102.8	104.62	106.27	100.92	105.54	109.73	112.68	102.06	109	98.573	109.36	105.41	110.16	101.48	102.34	101.61	98.161	103.65	114.06
106.76	112.17	113.13	108.76	115.09	108.79	116.67	110.71	113.06	116.07	111.61	120.17	109.39	104.13	112.48	119.24	114.82	112.3	110.27	111.22	112.09	108.6	112.59	108.33	117.08	108.05	107.99	115.2	110.89	118.53	105.46	114.56	123.32	107.09	120.56	107.61	121.39	99.885	108.62	109.85	111.01	118.06	111.84	111.69	113.77	112.5	109.97	108.28	108.4	112.02
106.2	99.809	103.66	106.67	98.682	109.01	105.17	104.08	106.41	105.2	108.35	106.3	106.22	100.71	93.705	109.06	104.97	105.1	106.9	105.8	102.54	113.96	104.95	106.04	99.42	115.38	93.46	97.853	107.66	106.33	111.76	105.98	104.83	107.64	100.08	103.82	103.46	98.319	101.74	105.52	111.25	105.54	110.84	101.57	98.382	95.705	113.21	111.33	98.603	98.603
106.73	99.903	104.81	107.79	110.82	103.58	97.577	110.87	104.18	111.68	99.845	103.71	101.03	110.69	103.34	102.9	92.887	98.791	102.79	100.56	104.14	108.86	109.83	112.37	106.46	106.19	103.17	106.38	113.51	106.83	106.77	104.16	98.705	108.53	99.201	99.59	107.07	107.12	109.04	100.07	108.44	102.78	105.2	107.23	105.5	106.35	108.27	104.8	109.29	107.68
105.16	105.15	108.17	107.31	97.992	104.39	113.99	99.903	104.67	103.41	109.76	98.311	115.49	98.504	105.69	107.81	108.74	107.6	113.66	112.39	99.984	113.48	106.62	107.51	107.83	112.06	109.35	103.65	97.954	105.92	99.196	108.75	105.18	101.99	103.69	98.84	105.45	104.26	100.51	113.28	98.139	104.89	101.53	104.33	104.57	102.47	104.03	99.245	96.635	97.875
116.4	115.81	105.54	113.38	113.98	108.75	98.11	106.54	106.78	100.56	106.12	108.23	105.38	102.76	111.23	106.11	105.82	99.107	104.37	116.45	103.17	101.08	109.93	105.95	101.91	108.92	99.267	115.63	99.768	95.782	116.14	102.1	104.49	105.67	109.08	105.24	104.51	108.17	104.96	105.96	113.52	108.94	111.28	107	106.62	102.73	105.55	108.09	101.22	110.77
104.14	101.81	102.14	103.31	102.67	103.12	101.11	105.22	104.41	112.08	108.23	104.49	114.2	111.65	108.32	105.81	107.73	108.52	101.08	103.37	107.99	107.57	110.65	99.046	112.79	97.298	106.7	105.76	94.768	100.06	105.69	105.37	107.11	101.55	107.54	101.32	103.97	104.34	109.25	106.09	109.91	102.72	102.21	96.168	105.04	98.247	111.79	103.26	102.63	103.61
101.9	101.78	107.63	118.46	105.45	108.54	102.44	96.414	110.94	112.6	110.68	107.4	110.43	103.01	106.31	105.27	107.29	110.51	106.06	102.79	101.47	106.09	107.31	106.2	108.21	106.38	111.69	112.55	102.53	98.949	105.77	101.77	97.644	102.89	111.02	105.12	103.54	95.947	106.62	106.61	115.3	115.31	104.44	104.43	100.96	112.04	102.32	108.81	101.82	98.218
108.14	101.94	91.582	103.13	106.88	109.45	102.79	99.898	114.24	107.04	103.19	103	104.8	111.53	109.92	109	119.97	109.71	102.74	105.34	108.34	104.04	106.26	104.3	97.162	97.993	107.77	97.347	95.027	111.59	98.42	102.01	101.94	106.32	105.67	111.73	104.37	101.53	107.63	110.16	107.3	102.9	111.52	105.67	104.76	110.55	103.14	100.73	105.29	108.84
103.05	100.4	96.003	98.455	96.44	92.989	99.575	105.25	91.868	94.837	100.51	94.276	107.95	112.37	94.706	86.417	105.16	100.47	102.51	104.88	99.472	94.012	105.16	101.25	99.44	108.39	105.64	101.69	102.68	91.761	100.12	99.13	102.31	100.83	97.284	112.04	96.928	95.112	101.83	101.87	100.22	96.049	102	99.194	106.45	93.936	99.422	102.25	107.81	100.23
111.02	101.47	97.835	111.19	105.7	98.945	112.71	106.12	112.51	107.06	93.957	95.83	103.39	105.29	104.64	111.62	109.05	116.52	103.31	97.71	116.38	101.29	105.9	100.29	103.13	109.32	101.45	108.46	104.1	103.74	98.305	118.74	103.87	114.31	111.71	109.14	114.41	114.45	100.21	106.45	106.21	111.33	115.11	100.25	101.37	107.14	106.57	112.45	103.28	105.02
102.84	106.63	114.21	106.29	103.43	109.85	104.22	100.07	103.48	107.45	105.42	104.03	103.62	110.17	100.39	101.82	109.48	99.909	98.964	112.63	99.543	109.57	114.35	108.3	109.59	108.6	111.29	113.35	100.99	96.615	115.82	102.18	105.06	102.46	111.23	107.21	90.429	99.146	107.06	107.27	108.86	115.92	106.35	106.85	105.91	105.48	100.04	96.047	108.32	98.914
119.17	119.2	108.4	113.66	119.09	110.63	118.51	108.35	108.87	117.56	103.02	117.41	108.45	113.99	100.22	120.5	103.35	108.45	111.18	108.98	107.14	114.47	113.33	116.45	103.08	111.89	110.38	112.01	110.04	118.75	115.37	115.13	115.05	110.16	115.19	112.89	107.58	112.83	111.46	115.97	111.56	111.51	105.14	110.13	102.85	110.5	107.13	117.68	110.93	110.36
111.85	102.64	108.52	109.56	98.734	111.34	117.64	115.97	111.14	110.03	107.31	108.15	113.68	112.54	112.91	111.71	103.68	106.3	118.99	112.55	107.94	117.57	108.67	112.56	105.91	113.73	120.12	108.49	108.53	103.77	110.68	107.13	109.06	114.48	114.5	109.6	113.13	103.01	106.2	105.9	119.11	115.07	110.17	102.43	106.74	109.03	101.49	112.44	113.96	117.25
105.2	104.35	108.89	108.74	104.78	99.598	116.58	104.79	107.87	102.48	112.93	107.66	105.83	113.38	100.43	99.684	97.865	105.17	105.08	113.76	113.72	102.3	99.742	110.28	113.13	95.38	115.9	108.09	108.32	114.72	100.52	107.21	112.26	114.04	106.98	99.151	106.85	102.62	109.49	106.24	112	105	113.28	112.29	102.58	109.06	111.34	100.11	100.49	105.19
106.9	109.13	113.07	119.13	107.36	111.54	107.2	98.842	112.16	99.929	104.05	108.29	111.07	106.49	110.77	109.59	113.25	113.86	110.34	113.09	106.44	123.21	118.81	102	111.82	113.31	108.66	109.92	102.66	109.33	112.86	106	117.43	111.79	103.27	108.4	114.63	115.8	112.68	109.3	103.24	111.66	107.06	110.71	115.71	105.96	118.71	109.5	114.64	108.29
110.18	108.82	101.65	110.19	103.68	101.62	115.39	98.336	104.6	103.82	101.88	102.82	116.45	103.74	108.52	110.19	111.39	112.81	107.13	101.87	101.44	110.8	112.12	109.79	104.03	110.87	106.74	106.13	102.39	110.05	103.41	107.42	103.84	108.95	111.17	105.96	98.947	111.94	109.41	103.52	100.3	107.29	105.24	112.97	103.54	111.88	105.91	112.21	103.14	105.96
112.97	111.18	114.44	123.94	105.56	116.67	97.219	118.87	107.77	110.98	109.03	112.34	113.73	118.12	108.37	103.46	101.16	119.39	116.35	106.87	111.7	114.2	107.29	107.48	110.32	111.81	97.751	103.08	110.79	104.02	117.78	108.29	104.57	106.96	106.17	114.51	112.06	111.71	108.35	106.03	102.1	109.64	111.06	107.36	109.66	113.46	107.26	114.64	109.08	118
104.1	100.64	103.34	96.953	92.696	102.18	108.38	101.01	95.793	104.78	95.31	115.68	103.34	107.47	109.18	109.07	104.11	102.63	99.994	109.68	102.9	106.01	99.137	96.912	110.02	108.06	104.96	104.39	98.383	103.37	95.945	109.87	101.42	103.89	101.42	106.09	94.498	94.844	101.59	113.02	99.749	92.939	100.27	111.73	108.66	101.7	109.14	105.5	103.56	108.23
101.37	102.73	106.34	116.63	104.02	103.4	99.804	103.05	104.51	105.62	106.9	106.58	103.12	106.84	110.03	109.94	106.91	113.45	105.38	110.35	101.95	97.985	101.23	107.88	117.01	101.59	100.2	111.4	104.48	110.19	109.49	110.04	109.66	109	112.62	112.18	103.87	105.19	101.44	111.85	103.98	96.037	113.13	111.58	102.29	105.52	103.07	111.21	113.84	105.91
101.5	97.804	107.01	110.77	101.03	114.75	110.77	112.3	107.08	99.181	113.14	112.27	105.38	109.99	112.02	106.74	107.36	111.82	110.67	105.56	108.3	109.59	104.75	113.56	113.39	98.25	100.16	107.51	94.124	106.67	102.88	109.27	114.42	102.43	104.17	107.57	104.69	114.54	103.47	110.15	108.68	106.29	102.93	103.63	111.44	92.873	111.15	97.759	106.5	104.04
110.89	105.43	112.84	117.1	104	111.76	105.75	107.71	105.61	111.9	112.86	111.78	106.82	102.58	99.91	101.38	110.61	105.58	105.79	108.69	100.22	106.42	112.84	108.47	100.32	115.88	115.77	112.37	109.66	114.34	111.49	99.296	110.2	110.48	112.88	111.88	99.914	105.91	116.04	109.19	106.75	101.92	107.65	100.86	102.52	112.89	110.98	108.23	107.87	114.69
110.22	104.44	95.86	95.416	106.32	113.79	93.11	110.53	104.56	102.79	98.411	107.64	102.72	102.69	105.96	99.549	105.83	109.01	108.73	97.279	106.92	104.52	110.75	105.32	105.39	98.465	107	108.06	109.34	109.91	104.24	107.72	102.7	108.58	99.086	101.89	104.55	103.25	112.47	102	106.23	94.88	97.051	99.377	94.644	100.62	102.57	94.82	109.4	99.173
97.545	114.76	104.96	112.31	110.2	111.37	109.62	117.05	109.71	106.94	111.25	112.97	107.24	118.95	111.12	98.435	101.39	115.67	114.37	100.51	109.9	114.41	98.413	102.61	113.61	110.73	109.29	112.55	109.76	118.28	114.3	111.51	100.91	113.96	103.98	110.5	109.3	115.59	112.24	108.15	114.68	116.61	103.76	117.88	104.47	99.048	103.43	112.57	105.1	108.64
112.78	95.787	96.53	107.03	101.95	96.917	103.59	99.417	106.26	108.03	107.8	100.98	102.12	103.99	99.75	110.04	109.49	108.51	103.49	99.22	106.52	104.07	104.33	99.657	107.84	111.68	103.3	107.35	108.12	99.606	104.17	104.77	96.029	117.18	107.78	102.07	107.19	100.54	94.416	105.7	103.98	103.81	107.43	109.52	96.876	98.02	108.83	106.44	100.08	99.02
111.63	108.22	106.41	108.59	110.64	105.18	107.56	106.58	116.5	108.73	109.35	108.85	112.34	106.87	112.45	109.64	108.76	106.01	108.14	104.89	113.57	107.41	113.3	110.35	106.43	118.6	114.1	102.17	117.89	104.94	107.68	113.2	107.52	109.39	113.95	101.09	109.67	108.74	111.97	117.21	108.37	116.57	107.23	113.22	115.33	115.37	112.34	118.36	103.97	113.02
105.46	100.89	116.27	113.69	110.81	110.69	105.67	109.32	105.43	107.48	108.58	101.27	116.29	111.55	112.38	104.66	115.9	107.35	115.35	114.98	116.54	106.17	108.27	106.13	110.67	104.55	108.17	110.43	107.53	107.37	109.14	117.15	113.54	111.8	108.44	113.07	109.92	112.51	108.36	119.18	120.8	102.65	116.32	114.1	109.52	114.85	108.86	101.69	97.233	113.19
114.36	113.05	108.98	110.95	106.87	118.27	104.44	117.72	113.3	115.24	104.47	107.44	113.39	106.89	114.99	112.69	109.91	118.15	119.42	114.23	118.49	103.74	100.52	110.21	100.39	113.67	116.15	108.52	114.45	111.06	113.35	109.74	111.08	109.18	108.18	115.19	116.86	107.36	120.14	125.67	103.17	113.21	103.43	111.51	111.93	114.21	106.07	112.65	107.62	109.49
103.03	102.49	90.203	108.68	106.44	109.08	106.45	109.88	111.14	115.44	101.71	106.82	102.87	104.67	106.2	109.75	98.266	99.978	106.5	102.68	110.44	102.2	108.24	104.01	106.74	104.55	106.45	107.94	106.99	107.31	103.86	108.25	107.8	109.83	103.36	115.19	108.57	103.93	111.02	97.143	107.17	108.66	103.29	118.19	103.04	107.56	106.97	102.26	105.56	108.04
109.58	109.06	113.44	115.2	118.66	124.34	113.56	112.32	111.51	108.77	108.77	110.89	119.3	108.25	109.39	108.59	111.07	113.74	109.88	113.74	112.56	109.65	117.31	112.6	111.82	107.3	112.87	107.26	111.88	112.91	116.89	110.91	111.79	99.482	110.65	112.63	110.69	110.18	120.82	113.39	119.8	114.36	116.52	116.01	117.16	105	102.69	112.73	116.53	104.63
104.06	96.105	88.981	101.01	104.02	101.15	93.515	104.1	91.971	92.337	104.9	101.39	107.16	100.94	109.25	105.39	98.543	98.261	105.83	98.107	97.514	103.8	97.278	96.696	105.4	100.93	101.03	111.44	98.456	103.2	97.378	100.14	103.65	99.898	98.213	105.27	96.892	104.34	107.37	99.04	89.214	97.234	96.38	101.65	97.646	97.882	103.61	99.957	107.04	102.84
114.5	105.46	99.16	109.37	104.83	101.97	107.74	104.19	104.97	102.26	106.48	101.08	105.77	107.92	111.63	104.69	98.502	105.4	105.21	103.06	99.776	119	103.53	104.85	109.44	107.04	99.954	99.803	105.6	103.86	104.78	110.05	100.62	101.39	111.47	99.882	100.35	113.69	105.61	102.43	102.22	113.29	98.743	104.29	105.69	100.26	108.71	106.86	107.36	103.47
115.81	106.79	117.03	115.9	116.92	122.56	122.13	120.95	113.67	124.42	115.36	116.19	117.92	118.79	116.05	120.26	118.35	113.95	122.82	108.82	118.22	115.39	114.93	120.12	115.45	117.26	115.24	116.14	113.82	117.68	117.28	117.09	125.38	108.74	113.19	112.73	117.34	113.28	116.39	125.08	115.51	125.22	114.92	119.9	118.34	116.17	112.57	109.24	113.82	125.62
101.98	106.17	106.48	110.68	101.22	99.216	107.08	110.95	104.67	94.145	94.702	118.64	96.761	100.2	108.17	109.89	100.77	99.989	106.25	97.944	115.68	110.95	107.3	111.3	95.566	107.23	100.76	110.05	106.86	104.87	115.2	105.49	109.93	111.98	102.6	101.08	112.85	98.208	104.45	99.783	108.52	100.7	110.76	111.32	110.2	105.45	100.61	104.27	109.54	103.02
108.16	99.188	111.08	97.091	106.75	111.25	107.14	109.39	101.28	104.21	109.04	103.25	105.47	101.87	109.66	102.42	112.65	102.05	107.79	110.63	100.97	111.94	110.52	111.36	110.97	111.73	103.85	111.23	105.66	112.37	100.27	98.472	111.52	103.82	111.28	107.65	107.29	103.03	108.22	102.91	99.932	99.765	102.99	106.72	100.58	106.14	107.1	96.423	113.54	105.69
105.54	109.13	108.69	103.36	110.1	113.33	107.57	101.62	100.87	109	103.74	103.29	122.57	95.97	101.8	106.86	107.4	104	104.78	93.22	107.07	107.24	106.23	101.48	105.66	107.35	108.67	97.375	105.79	107.75	99.129	110.33	106.03	109.2	103.91	102.55	96.031	104	109	102.39	103.61	110.15	106.74	98.303	113.28	102.77	105.62	106.66	108.81	101.55
111.79	108.39	103.82	110.29	105.82	109.24	107.33	104.18	107.47	111.86	105.42	108.37	105.05	98.803	103.09	111.18	109.31	107.8	104.62	101.95	101.56	112.93	109.71	98.283	105.45	101.58	114.53	103.8	109.63	104.4	104.97	101.26	108.9	112.87	107.72	108.2	108.56	101.17	100.99	108.59	110.93	106.23	108.4	104.17	106.59	99.142	110.02	101.73	106.23	109.92
122.84	126	121.06	117.49	118.55	121.07	123.75	121.5	113.1	118.24	113.6	113.87	119.06	122.68	111.55	125.54	123.04	109.11	123.14	114.84	123.05	117.32	110.93	117.81	121.24	120.3	117.74	117.12	117.76	109.22	117.04	117.39	118.7	122.53	109.31	119.69	117.8	117.52	111.96	119.15	125.69	122.1	116.84	121.74	119.17	115.29	119.83	120	107.47	117.45
125.52	114.29	118.88	110.78	119.03	120.94	118.77	118.47	118.1	118.79	121	114.89	118.95	122.75	120.02	117.28	125.9	116.68	113.96	121.1	114.09	117.14	116.31	109.82	120.63	125.54	120.62	111.06	121.48	114.44	118.22	113.93	117.14	112.81	114.82	119.4	108.5	126.43	125.08	119.75	109.47	117.1	114.59	117.41	117.93	121.8	124.94	112.95	114.74	114.41
108.69	101.2	107.33	104.76	99.471	108.64	102.77	96.722	114.13	106.55	96.672	109.55	100.76	115.67	107.54	103.66	109.13	110.93	114.78	103.48	98.894	107.51	113.61	108.08	107.33	117.63	99.133	112.69	114.67	105.21	115.27	108.9	103.68	94.739	106.36	115.56	105.33	107.08	106.49	109.66	96.684	104.04	104.47	100.47	108.21	104.39	112.27	104.78	106.19	104.31
103.24	93.775	97.224	106.11	99.915	101.98	95.809	98.867	97.793	102.08	108.52	106.09	103.67	104.8	100.48	100.35	108.27	99.852	98.925	103.41	95.396	103.06	97.468	98.623	105.02	104.02	93.066	104.48	101.91	92.358	98.032	99.881	94.942	106.7	101.53	104.82	103.91	103.84	102.28	99.913	100.74	95.843	97.995	98.072	102.51	112.02	99.521	95.866	100.79	109.07
92.136	105.3	102.38	101.79	98.795	99.378	99.485	111.83	101.81	109.92	105.5	100.06	96.523	99.178	102.65	108.69	100.78	97.484	99.072	93.77	106.16	97.262	105.81	103.9	98.862	100.64	99.238	102.23	108.7	99.82	101.18	108.89	97.842	103.66	103	100.44	96.834	100.76	108.55	103.41	98.481	106.13	102.66	103.75	103.71	83.757	116.31	101.97	94.856	101.15
108.65	106.24	106.96	101.71	105.53	106.67	97.095	114.45	111	107.1	103.27	107.87	104.25	108.56	102.74	103.26	105.8	113.53	106.12	98.152	110.44	110.33	107.04	105.33	111.87	109.07	105.07	109.82	103.67	106.32	111.19	110.73	101.22	96.849	102.91	97.874	104.28	104.12	102.62	100.4	107.76	102.33	105.08	102.05	105.93	113.8	104.62	109.1	109.08	101.21
109.17	110.85	95.377	92.85	102.39	101.8	110.52	104.37	104.24	105.21	103.63	105.63	103.45	101.36	111.05	118.04	106.59	112.01	101.02	99.578	105.34	94.49	101.62	98.268	109.26	111.72	112.03	103.84	106.1	109.76	100.2	105.99	96.365	103.14	105.09	100.9	102.4	109.87	105.34	98.467	105.08	108.52	105.59	102.3	98.43	109.29	109.57	101.4	100.1	92.895
107.44	103.82	94.995	107.58	110.86	112.61	107.31	98.321	112.1	104.31	106	101.14	97.772	98.495	113.72	113.25	104.08	108.64	107.55	106.82	106.4	105.1	114.63	103.94	103.65	105.97	114.07	109.22	113.52	105.35	98.855	100.72	108.54	98.24	101.16	104.2	103.49	106.39	103.67	107.95	108.69	113.64	103.38	107.59	109.68	102.56	107.3	105.74	108.42	114.68
99.737	104.96	114.35	104.5	109.08	106.72	108.6	104.55	108.08	113.7	107.77	113.34	111.76	116.85	111.25	105.84	107.93	107.73	109.17	105.53	104.32	110.13	100.22	99.972	107.79	101.64	108.96	108.78	104.81	94.591	112.35	110.28	108.53	108.89	103.48	107.61	100.84	104.7	106.05	101.25	107.73	107.12	106.22	108.06	109.52	108.25	97.241	103.76	100.7	109.91
95.731	110.49	105.25	104.82	110.09	99.925	103.33	107.25	106.71	108.72	111.97	108.83	101.78	99.297	98.568	107.45	110.27	107.88	102.46	97.022	108.97	111.11	106.81	109.13	109.34	107.9	104.69	111.33	105.17	103.05	105.43	102.05	105.16	107.19	112.93	107.8	105.78	101.04	103.22	111.03	108.91	109.02	104.31	108.91	100.78	103.89	108.66	113.02	100.24	105.37
124.43	108.45	114.58	108.07	106.27	111.14	111.45	111.52	116.08	109.39	113.83	108.58	114.91	106.39	112.81	113.51	101.97	111.78	109.85	112.93	104.66	114.36	107.06	109.9	122.07	113.17	120.6	118.23	113.84	108.65	112.13	115.48	115.91	111.33	109.7	112.05	109.13	113.24	111.09	106.48	109.93	107.87	114.38	111.34	113.28	113.33	113.46	112.87	112.1	106.7
107.24	105.72	101.63	106.57	96.121	118.55	96.494	103.89	111.34	103.77	113.22	114.58	104.69	116	101.09	112.49	102.51	107.82	111.36	105.47	102.02	99.914	108.68	111.36	101.31	107.23	111.01	114.8	101.09	114.53	101.94	107.68	108.1	111.39	101.32	110.9	106.39	106.62	108.36	104.91	109.46	107.36	104.07	99.207	106.89	101.99	103.46	111	104.86	108.52
101	98.251	95.733	103.68	109.48	99.181	101.55	106.42	98.436	99.436	101.48	104.72	105.89	98.595	106.96	97.996	95.338	100.15	91.293	98.839	99.819	101.5	98.21	96.015	100.58	97.122	96.204	104.39	101.61	98.136	93.123	92.995	109.79	92.607	104.05	97.249	105	93.394	93.521	93.885	97.42	101.02	102.57	103.51	96.749	108.85	98.486	101.86	102.37	113.52
105.42	89.465	105.66	92.248	98.635	103.39	96.89	98.511	104.36	100.97	103.19	103.56	97.884	97.138	106.2	103.75	103.53	103.51	98.074	101.71	100.87	102.99	101.43	96.312	94.392	91.285	96.722	103.59	111.49	102.94	108.11	92.033	92.539	93.684	100.09	103.17	97.272	101.55	93.36	98.003	101.87	101.55	102.32	92.895	89.672	97.85	95.667	95.911	92.41	98.977
114.36	107.13	103.35	105.92	102.45	106.91	116.84	109.25	113.59	118.82	101.19	101.8	105.74	104.72	106.98	113.44	113.37	113.32	102.35	113.23	110.68	113.59	110.12	109.4	110.69	110.93	106.09	110.37	114.52	113.96	109.26	113.76	104.87	104.61	109.12	107.01	120.67	113.09	109.03	115.27	102.94	102.09	105.57	107.48	113.17	113.09	104.58	104.37	119.74	112.27
117.21	120.09	105.69	105.72	108.93	98.614	102.94	103.63	103.43	106.84	118.05	112.99	102.4	109.97	105.09	108.06	103.06	107.34	107.04	112.84	106.81	106.27	104.44	118.08	94.707	106.5	111.56	102.82	106.45	101.36	112.89	104.19	107.45	108.07	107.74	103.22	105.58	113.14	102.47	104.35	113.12	112.11	106.22	106.06	110.53	100.7	112.9	111.34	100.55	112.39
111.19	93.398	113.29	108.04	102.67	105.68	103.56	103.03	115.93	108.34	104.68	111.16	101.94	107.82	108.66	108.03	108.05	106.5	105.38	112.14	99.523	99.252	102.23	107.49	108.96	106.51	113.99	107.04	92.228	103.98	100.58	104.68	108.52	108.53	109.82	112.62	100.88	107.68	108.78	94.043	109.09	104.72	110.08	110.23	103.86	106.79	106.35	100.31	98.345	109.02
110.29	109.48	102.73	114.32	113.05	108.65	114.01	112.51	101.54	111.37	114.66	105.45	115.77	114.53	104.66	114.32	110.04	114.66	120.16	109.44	109.74	115.54	114.88	111.05	108.23	111.75	115.85	105.81	114.94	106.46	112.95	109.87	116.46	112.47	106.69	114.63	105.34	105.64	112.44	117.46	97.472	110.07	113.43	110.37	113.84	109.92	105.43	107.35	115.37	113.3
105.9	91.25	98.245	104.6	100.6	102.18	102.6	108.72	101.99	96.051	98.266	101.72	108.35	103.7	100.08	96.981	103.14	108.61	103.23	103.54	103	103.87	106.04	100.34	105.59	103.97	99.448	100.31	99.291	112.18	106.64	107.06	99.79	108.43	103.06	94.878	107.57	106.32	107.48	105.31	112.17	96.278	102.61	104.93	104.49	98.129	98.949	111.27	103.95	96.316
110.89	95.246	102.96	108.74	101.71	109.11	113.72	100.24	108.96	100.28	102.1	97.055	103.93	108.49	98.4	99.563	108.72	114.46	100.58	104.74	112.94	105.83	100.05	101.21	114.49	105.36	102.1	104.52	108.05	102.52	103.23	104.7	101.93	106.52	114.16	105.29	110.19	99.518	109.38	112.19	112.37	90.911	107.23	101.67	108.46	105.47	103.53	113.27	99.553	108.67
112.71	98.409	106.66	106.56	96.238	94.837	105.35	107.95	107.05	113.05	109.62	103.65	105.81	106.77	109.4	102.95	103.21	102.15	102.64	99.164	107.18	103.65	102.92	106.12	98.255	103.22	102.6	108.11	103.03	103.91	105.75	107.99	104.52	102.71	99.528	109.83	104.51	97.956	110.48	103.79	104.14	103.28	105.8	105.54	101.21	107.09	109.2	113.08	101.9	106.65
93.502	100.91	99.976	103.37	100.43	99.074	100.38	100.17	100.98	99.944	98.487	101.54	106.43	101.55	101.9	102.26	98.244	97.915	103.91	97.542	98.41	95.708	101.56	94.078	102.57	97.617	90.445	101.94	100.32	99.141	92.055	94.365	105.64	101.98	109.75	94.411	107.56	108.32	96.993	101.16	103.38	93.11	93.523	95.378	95.33	96.031	100.63	93.906	108.81	101.51
112.42	102.68	111.81	105.62	101.43	104.11	101.11	112.13	102.08	104.23	112.58	108.41	106.52	111.09	95.558	109.53	99.967	115.21	107.11	104.57	98.844	104.75	109.73	105.45	109.88	105.47	102.65	100.23	112.33	105.6	108	100.25	111.38	108.55	103.25	107.56	112.99	98.807	108.11	103.42	109.08	106.5	106.06	104.11	97.578	111.83	101.01	101.69	100.02	97.844
101.58	107.43	100.73	101.88	96.306	106.42	103.05	95.626	102.8	103.26	98.66	96.239	105.06	96.393	100.61	108.36	103.6	104.18	109.64	93.708	100.99	98.596	96.133	92.279	103.6	102.24	90.808	97.905	98.956	100.46	105	107.76	100.53	96.12	98.301	96.971	109.89	91.474	105.68	103.91	102.33	96.005	104.42	91.738	103.33	103.26	102.2	112.57	105.75	102.14
116.38	104.35	109.84	109.33	114.97	118.07	102.83	104.43	108.34	112.81	101.07	119.06	106.76	114.19	107.81	107.89	107.62	114.06	115.52	111.59	109.64	114.49	114.25	109.95	113.97	105.78	117.25	111.93	111	117.42	108.95	103.45	108.52	117.95	110.92	104.87	116.26	111.11	106.35	99.712	123.36	110.71	101.32	114.54	105.02	106.21	109.44	116.61	107.58	115.19
109.42	112.64	108.44	111.52	111.52	110.84	112.23	111.7	106.87	117.1	113.58	111.58	107.84	113.12	107.84	111.02	112.76	114.46	115.66	112.66	104.14	117.64	113.51	113.54	94.801	114.43	112.28	106.94	108.7	103.43	110.61	104.78	115.81	114.37	118.51	115.5	117.88	119.5	114.59	113.45	111.9	119.99	115.01	109.34	112.64	109.98	107.71	103.39	109.44	109.33
115.99	111.05	117.42	111.33	111.71	105.72	103.46	113.03	111.29	113.83	110.53	118.51	109.42	111.07	110.33	113.22	123.01	110.78	109.68	106.67	113.44	121.52	108.66	111.13	110.88	113.5	108.71	103.07	108.89	119.57	104.95	110.51	105.38	109.13	99.797	112.54	106.02	111.83	113.58	112.82	125.82	117.06	112.15	110.26	119.21	112.79	111.7	101.4	108.87	115.86
108.42	110.92	118.13	106.79	113.85	110	118.89	118.48	112.96	116.05	108.21	117.65	109.99	117.4	110.83	104.99	111.23	113.69	112.98	106.89	101.08	106.38	117.63	105.24	117.84	114.08	102.89	111.02	112.19	108.37	109.42	105.57	116.25	107.98	105.42	104.75	122.69	115.95	110.46	116.92	109.05	105.62	105.42	118.56	109.72	104.68	115.89	111.98	99.291	111.11
112.02	112.91	113.86	108.54	122.08	112.35	109.76	105.19	109.13	107.2	119.17	107.28	109.46	114.99	110.06	115.89	113.04	116.01	113.49	112.46	117.77	114.4	111.55	110.56	106.23	105.57	108.51	117.25	112.47	105.89	118.83	112.15	109.07	114.24	117.72	111.9	114.35	105.87	110.08	117.55	111.41	113.32	110.92	113.01	105.18	110.92	107.01	118.19	103.28	114.59
103.14	105.81	109.87	100.9	99.778	106.86	100.82	110.78	113.45	100.1	100.42	105.39	107.78	104.54	112.61	93.571	101.13	98.391	109.49	115.36	104.19	108.05	103.03	107.95	104.32	109.79	106.53	101.17	110.75	108.79	105.82	103.6	107.59	107.9	106.89	98.697	113.98	103.89	102.62	100.68	110.15	101.12	111.59	106.56	106.78	94.863	111.44	100.29	103.18	103.15
108.2	108.45	106.6	110.18	98.997	108.12	102.12	102.61	106.52	104.82	98.065	108.9	101.91	114.91	115.52	109.48	104.08	106.41	101.69	102.56	104.95	102.49	103	113.19	99.928	106.21	113.67	106.5	108.58	110.97	111.56	105.83	106.68	101.92	101.52	98.22	110.71	105.43	99.324	104.49	98.732	104.39	103.52	117.23	104.15	105.41	114.71	99.362	97.627	107.83
102.79	106.2	107.3	101.74	105.78	101.97	103.19	104.5	116.1	101.67	109.94	112	102.38	118.34	105.69	110.1	111.42	116.94	99.86	100.04	103.98	110.27	106.7	109.98	100.23	109.67	103.42	102.76	113.32	108.45	108.6	111.17	101.32	99.595	104.95	103.86	108.37	105.25	104.24	98.646	109.38	110.53	108.7	105.13	96.552	108.89	113.08	114.09	110.45	110.85
103.05	103.24	115.44	105.35	114.92	120.01	112.08	109.5	110.76	106.67	100.83	114.8	107.44	109.43	117.8	106.49	107.01	102.2	112.53	101.91	106.1	107.74	109.55	111.38	105.89	108.62	110.59	106.76	102.09	94.681	103.34	111.79	110.04	101.41	104.32	104.12	108.21	107.8	109.49	115.34	106.83	108.07	99.773	114.77	98.495	100.6	111.61	108.65	110.96	103.88
106.34	109.78	115.44	110.62	109.45	115.03	112.16	108.47	103.85	101.93	114.34	107.79	113.62	112.47	106.96	108.71	110.37	101.99	106.33	113.75	98.931	95.466	108.55	115.46	105.7	110.99	111.2	102.42	97.878	104.55	107.74	107.51	109.74	107.45	109.34	114.73	108.45	105.02	104.75	109.68	106.8	110.28	104.31	115.35	111.28	106.06	104.26	109.99	116.71	117
108.96	101.82	111.69	104.7	101.52	100.01	105.53	105.76	96.515	109.72	100.86	105.12	117.96	102.58	102.51	110.02	99.342	92.04	104.44	103.89	102.67	105.15	108.73	101.89	102.11	103.72	109.39	95.139	102.1	110.75	95.897	102.07	95.19	96.806	110.07	104.44	100.69	108.39	102.12	106.29	115.57	106.84	110.44	110.15	104.59	108.48	112.44	105.64	111.33	107.95
108.56	102.66	108.92	104.54	102.87	101.74	104.12	109.41	110.71	107.02	101.84	112.5	105.45	109.59	104.85	113.58	104.57	102.83	103.15	99.41	103.24	94.066	102.99	100.92	104.67	105.21	110.54	115.29	107.98	111.48	92.705	104.4	108.74	109.69	102.99	94.402	112.94	114.36	105.68	112.5	106.77	103.31	107.51	110.63	99.887	97.102	104.17	97.184	106.77	105.54
110.68	109.35	109.21	104.21	108.73	102.05	107.35	100.19	95.338	110.39	105.24	103.17	106.29	105.6	110	95.163	113.78	107.62	110.08	110.8	106.12	114.02	104.56	108.42	104.68	105.95	105.8	102.8	109.75	107.47	107.87	111.56	96.709	115.89	117.11	108.73	101.66	111.78	102.62	103.69	118.86	103.93	108.68	107.45	97.612	106.42	102.44	105.36	110.34	101.85
104.79	93.469	95.509	96.678	97.968	95.494	97.469	97.521	92.691	100.75	92.247	99.976	102.26	97.04	103.16	101.65	92.941	94.718	100.53	97.186	98.033	96.445	95.99	103.73	99.264	99.496	103.09	95.04	98.806	99.6	100.82	96.551	100.81	107.24	100.99	106.79	93.466	95.487	105.89	107.32	96.172	97.646	94.942	107.03	101.93	99.293	105.57	103.34	92.152	104.05
109.16	112.73	97.667	109.1	105.12	101.84	108.54	107.55	117.56	110.12	96.8	105.12	106.87	112.09	105.46	104.3	112.73	108.42	108.53	105.65	103.76	112.1	103.19	105.18	107.45	107.32	112.1	105.34	116.15	101.24	105.25	106.64	104.24	103.92	108.93	106.97	105.38	108.56	100.82	110.85	106.47	105.58	103.69	102.67	101.83	108.57	101.47	102.94	115.06	109.97
101.44	113.75	99.878	106.08	107.53	97.025	102.54	108.35	110.69	109.54	108.15	121.25	103.51	101.68	105.97	97.852	106.4	112.1	106.26	112.95	103.16	102.33	106.99	102.98	102.17	116.77	100.06	111.44	98.447	112.53	104.78	104.23	106.55	103.5	95.472	100.86	111.19	111.93	99.618	111.98	109.27	109.43	114.5	106.28	103.36	102.62	109.32	105.86	108.61	100.06
115.78	105.44	105.07	103.48	100.68	109.08	98.01	108.36	109.42	114.65	106.73	104.43	106.72	96.539	101.5	107.83	108.36	100.89	96.837	113.58	102.6	108.86	112.09	102.47	101.07	104.31	96.283	100.56	105.91	102.61	98.004	111.46	102.89	114.59	101.65	108.26	100.86	108.95	100.72	112.17	100.25	108.26	113.13	102.36	109.21	106.39	105.76	108.35	110.8	104.43
110.63	107.7	103.19	94.085	103.85	107.88	104.04	108.73	106.28	105.17	112.01	100.76	114.83	109.52	102.03	100.06	95.86	102.75	104.47	105.17	89.382	109.01	102.03	108.29	111.38	104.53	96.174	109.28	93.69	109.38	105.7	102.64	110.93	112.24	109.69	113.89	103.91	108.08	105.1	108.43	97.7	102.13	112.86	114.89	107.51	99.968	105.05	105.54	100.14	108.82
107.89	95.041	105.27	101.67	106.84	107.53	107.32	105.95	113.8	109.11	109.59	105.71	102.19	104.75	99.695	111.96	105.94	106.23	109.92	111.9	103.96	102.01	104.11	94.768	101.76	104.88	105.55	96.107	108.04	103.52	99.057	98.871	107.07	104.01	109.1	105.71	104.22	98.576	104.49	107.65	96.922	101.77	108.41	102.6	105.18	102.07	102.47	103.11	111.08	106.06
109.53	108.02	120.45	118.2	111.48	104.47	104.95	102.86	110.32	111.11	104.81	107.86	108.68	110.2	104.05	111.62	105.61	101.94	104.68	104.85	112.97	118	109.96	111.11	110.39	107.52	115.6	109.95	111.68	114.05	101.1	106.72	104.25	118.2	101.33	111.73	103.56	109.78	103.51	107.81	111.86	108.2	117.83	113.05	114.05	105.85	107.27	113.18	109.38	108.84
97.804	109.27	94.542	107.92	95.387	105.11	97.476	100.33	106.63	112.5	111.74	97.121	105.08	101.5	109.17	98.535	109.42	110.76	92.014	110.39	102.46	110.59	104.78	106.89	100.92	105.51	104.53	109.35	103.93	104.67	102.54	111.12	98.37	106.25	105.62	96.303	104.74	114.27	108.37	102.5	95.251	103.03	107.02	109.05	106.05	110.77	109.43	114.24	103.64	100.76
114.44	114.55	119.49	113.09	113.81	112.23	121.63	114.42	115.15	113.11	118.1	115.85	119.16	119.71	111.36	115.53	115.44	118.72	116.08	122.54	117.28	118.78	122.84	122.66	115.68	113.42	116.96	130.06	122.04	121.82	115.54	115.05	120.32	122.72	124.94	115.33	105.7	115.88	118.4	118.88	115.18	110.88	117.19	120.58	109.17	119.54	115.99	111.66	112.64	116.68
102.95	107.35	105.62	110.29	100.84	104.71	109.14	111.83	100.08	102.44	107.35	104.38	109.91	113.01	100.96	108.48	105.65	104.61	99.313	110.51	105.24	102.28	106.73	105.01	100.36	108.83	104.66	104.67	97.457	102	101.47	102.95	113.42	102.93	106.14	97.351	101.94	107.45	97.104	106.65	106.76	111.72	103	106.47	109.78	109.96	108.07	105.45	101.44	121.5
112.7	112.93	110.56	105.87	103.41	105.25	108.88	101.6	112.85	113.56	107.93	103.72	108.99	106.51	110.42	110.25	111.23	107.17	105.09	107.28	104.52	108.37	97.359	104.12	110.9	103.31	112.31	111.57	109.12	113.71	110.48	115.35	111.31	111.8	105.11	107.87	114.44	109.94	115.05	98.296	100.47	98.465	111.63	104.28	109.81	109.43	110.31	108.34	109.24	110.18
124.39	122.56	117.21	112.96	115.08	121.08	117.72	113.88	112.68	110.27	118.68	114.92	117.6	104.84	118.77	117.44	118.39	125.69	107.6	116.74	117.84	115.87	119.93	111.66	111.31	112.33	119.35	120.85	121.38	118.07	121.45	123.01	118.28	120.06	121.39	116.2	120.63	117.89	123.8	115.78	123.83	119.11	126.11	119.98	113.79	121.49	125.38	115.53	118.74	119.77
112.17	116.61	113.45	111.5	104.71	111.36	100.41	116.15	111.63	114.92	96.943	113.28	104.96	111.3	115.43	97.887	116.8	115.43	111.48	104.96	111.45	112.16	105.86	118.9	105.35	109.42	113.46	107.09	117.92	118.95	107.33	103.08	115.55	107.96	116.8	106.69	114.24	109.5	105.74	118.4	108.62	111.86	107.32	108.64	111.77	110.77	109.97	105.35	103.56	114.42
116.56	104.63	106.21	114.3	113.97	112.65	108.35	112.77	103	112.93	106.15	111.17	112.08	108.18	116.98	96.861	106.21	114.67	108.84	119.69	116.98	110.43	108.13	114.62	109.75	121.02	106.75	109.93	110.66	115.42	113.13	107.45	114.71	109.19	113.07	112.08	113.1	108.89	107.75	114.26	106.12	111.53	113.93	112.17	113.62	104.57	113.33	112.38	113.99	104.38
102.92	119.73	108.9	103.87	108.53	104.48	112.72	102.72	103.01	117.41	117.83	108.76	115.02	113.56	113.5	103.5	114.33	114.89	102.97	99.887	105.5	115.06	114.52	119.46	98.181	110.16	113.01	107.78	113.88	104.85	107.13	118	115.14	114.73	106.21	108.88	113	117.84	115.94	111.97	102.89	111.68	106.2	119.22	114	107.68	110.18	110.66	111.98	114.95
99.663	113.4	106.54	114.35	112.89	108.89	104.03	103.4	108.58	105.35	101.35	105.55	111.65	104.68	109.03	112.07	111.02	109.9	104.2	107.16	102.41	113.61	111.82	113.69	111.49	115.32	113.83	111.99	106.11	112.27	112.86	101.37	110.42	106.08	104.97	113.27	113.81	107.26	112.53	111.56	114.97	107.88	109.98	115.12	110.17	114.25	113.64	111.75	102.69	101.49
106.13	104.9	104.99	108.1	115.58	110.68	102.17	109.15	114.29	102.36	98.089	103.77	105.44	106.23	108.6	113.53	99.716	105.85	117.25	113.75	105.16	99.565	101.04	109.61	103.97	108.12	107.36	107.23	109.24	106.35	110.85	99.818	101.92	97.513	106.56	107.32	106.65	108.52	111.82	110.05	114.43	113.78	109.35	110.58	102.7	114.77	103.49	105.02	102.42	106.24
106.63	111.57	95.699	106.68	103.81	99.399	100.04	106.79	113.44	106.82	104.21	98.677	97.53	107.47	109.61	107.17	105.46	104.84	115.56	108.71	98.54	108.67	104.87	108.14	108.28	113.18	105.94	111.05	110.63	104.83	102.34	105.31	97.523	113.8	113.34	109.25	107.11	105.09	105.6	108.67	106.18	106.94	114.73	119.35	114.73	104.42	105.73	103.13	113.68	99.338
107.13	100.99	104	104.65	99.166	102.06	108.27	100.61	111.02	104.86	100.4	106.3	106.25	104.27	113.47	112.53	107.21	103.29	101.21	110.13	106.65	109.09	101.37	100.74	106.77	97.382	112.18	108.31	103.92	103.45	109.14	112.67	103.31	104.73	111.09	100.53	109.08	111.91	101.9	113.31	102.14	108.73	108.25	96.784	103.97	98.267	98.728	105.04	104.93	101.3
101.67	106.85	106.8	103.8	101.31	102.46	107.38	103.73	95.394	99.059	107.14	109.09	110.03	108.08	101.62	106.93	104.63	115.8	99.07	103.66	105.28	102.27	106.77	106.44	109.4	109.54	93.901	102.45	103.93	99.073	108.52	98.872	113.38	112.44	98.589	100.4	112.34	105.51	115.46	111.96	88.624	111.67	108.24	108.37	109.06	102.16	97.887	101.42	103.04	103.9
100.06	100.44	96.564	98.864	99.134	101.45	97.593	105.91	108.61	118.01	109.13	107.99	106.87	109.52	100.16	104.27	112.53	104.89	101.85	105.15	95.927	110.4	105.84	105.38	105.55	105.49	100.67	110.07	111.73	108.03	122.38	112.33	104.58	112.85	109.77	102.62	104.48	106.72	99.819	106.48	106.37	102.4	109.66	106.51	104.43	108.7	107.2	104.27	104.99	101.3
95.978	103.63	105	96.586	100.13	101.55	105.61	105.25	97.868	100.18	99.952	99.016	95.932	96.786	103.56	95.827	97.649	112.8	96.363	96.549	104.18	95.549	101.24	103.59	95.645	96.637	100.5	94.481	112.51	111.38	101.36	99.307	103.69	101.94	91.977	105.51	99.102	92.904	104.92	99.998	95.658	105.06	91.741	98.112	120.3	101.15	105.32	109.7	103.59	103.86
104.16	106.52	101.8	103.59	109.36	106.85	98.861	104.06	107.5	110.58	110.62	108.86	101.82	112.27	109.07	99.175	110.59	112.18	111.36	105.25	104.95	107.7	108.47	96.924	109.65	117.89	103.57	114.26	111.08	105.43	101.06	99.453	110.33	102.59	103.6	104.84	108.68	113.3	107.52	111.19	99.474	106.63	109.3	102.62	104.34	102.92	104.3	93.561	100.15	107.7
105.86	102.58	103.64	97.187	102.25	103.16	108.79	101.11	97.372	95.327	100.91	102.41	102.36	108.06	102.62	98.463	99.378	104.69	108.83	92.5	107.32	96.177	103.76	98.33	104.57	98.452	95.605	102.95	109.4	97.367	100.18	97.91	113.61	98.325	106.34	93.766	105.46	98.192	99.542	105.52	104.55	87.512	101.87	97.773	101.97	92.509	103.61	103.65	90.907	98.732
107.2	102.37	103.66	115.99	115.23	100.47	107.22	109.09	109.14	105.85	103.85	97.995	108.72	110.17	113.89	115.57	107.22	99.643	102.28	104.58	108.07	107.1	103.09	109.75	102.09	106.84	103.88	99.971	102.92	115.66	102.99	105.75	104.86	110.34	95.685	116.58	104.09	110.41	107.18	106.48	109.09	102.05	104.06	104.96	110.42	107.4	108.52	106.78	106.74	112.94
105.85	106.59	105.79	105.53	109.96	111.85	107.31	111.44	101.8	109.94	107.61	112.39	111.66	113.59	109.87	105.43	103.23	98.201	107.57	120.17	110.26	108.45	118.07	111.46	109.46	126.68	120.75	105.94	118.49	116.1	108.08	110.89	109.4	121.66	104.08	104.65	107.82	114.73	110.18	108.71	107.46	112.83	106.67	116.66	106.6	111.38	117.42	110.09	114.02	106.61
100.24	105.91	108.73	110.92	101.39	107.9	103.94	100.3	107.7	96.502	109.85	94.699	103.26	99.662	98.011	104.06	98.076	98.064	105.83	103.76	99.884	102.2	99.207	99.263	91.995	101.71	104.96	92.498	95.451	97.414	100.65	110.79	103.5	108.97	102.17	103.86	104.22	101.51	104.68	98.006	100.18	102.5	96.345	94.508	95.743	94.783	111.61	97.784	104.49	99.849
112.23	105.83	111.15	105.18	110.19	113.29	103.15	108.01	107.54	100.1	112.56	108.45	110.46	110.32	109.83	103.55	109.22	107.71	109.61	108.64	109.96	104.86	102.25	115.28	106.07	100.29	102.84	108.91	98.323	104.41	105.98	107.32	104.27	121.87	102.09	104.95	101.27	107.31	112.96	113.3	104.57	108.29	107.01	108.22	106.76	101.63	105.52	107.32	97.195	106.07
104.87	108.15	111.97	107.76	113.82	115.17	116.98	112.15	108.49	115.1	110.88	106.2	114.04	119.64	115.96	112.95	118.29	123.16	109.38	120.79	104.88	111.8	110	113.05	111.53	111.46	105.96	110.51	124.57	118.4	111.8	104.76	117.98	115.62	118.15	127.78	114.38	112.09	118.61	116.31	124.51	105.49	108.74	110.98	118.04	112.75	107.82	118.39	109.54	119.65
103.18	109.5	107.65	110.58	103.37	100.16	101.43	102.25	97.62	111.48	107.39	106.78	103.15	97.193	105.66	103.95	102.64	105.81	109.59	111.69	104.29	98.53	111.63	103.06	98.509	96.038	110.05	102.28	100.8	106.89	107.1	106.51	104.95	106.97	101.13	98.715	107.13	103.44	114.72	99.653	107.74	109.37	107.74	108.3	103.68	107.6	106.9	108.01	105.8	100.4
101.4	92.228	100.65	96.401	102.46	105.39	101.62	104.53	93.542	94.391	97.822	95.709	98.96	102.34	102.72	85.304	106.29	97.058	104.79	103.88	99.272	94.346	98.003	102.47	100.81	95.45	99.529	106.33	103.27	97.864	99.08	100.8	96.713	100.52	98.297	104.18	99.751	96.131	102.4	87.834	97.853	102.59	106.85	94.013	99.859	103.49	91.926	105.9	98.157	103.72
98.527	97.815	107.07	115.38	104.1	118.42	105.12	105.71	101.59	112.96	98.718	103.66	100.51	107.21	109.27	102.59	97.123	102.18	110.83	107.56	109.63	107.11	102.89	104.58	106.64	105.8	110.67	108.38	111.79	101.62	101.62	106.32	105.48	115.55	99.798	113.15	102.3	110.2	106.77	101.35	108.32	103.46	95.021	106.74	115.15	97.803	107.27	107.72	107.01	102.47
105.68	105.18	108.31	110.82	108.61	117.44	110.56	113.47	100.38	106.56	116.68	107.41	112.93	114.16	114.78	103.32	110.47	105.26	117.55	112.07	114.17	105.68	108.65	106.69	111.18	109.46	114.8	119.42	101.68	112.29	103.74	100.19	115.74	114	115.76	113.88	101.6	109.29	98.557	103.39	117.4	102.78	93.389	116.44	114.03	111.7	117.2	113.27	105.25	116.15
109.58	104.09	109	107.83	111.21	105.64	97.225	96.222	105.35	105.99	109.34	109.1	101.02	101.77	100.68	107.04	100.44	112.94	105.28	114.4	102.06	101.38	96.419	100.73	100.35	110.03	109.01	107.6	103.34	107.6	113.52	104.91	110.77	108.76	103.54	112.13	110.76	107.12	105.31	108.99	107.13	103.12	103.64	102.27	107.05	100.29	105.15	103.97	105.23	115.56
101.64	100.72	103.1	106.76	98.323	97.381	91.854	98.075	99.005	95.043	101.05	102.05	100.5	101.97	95.642	106.54	102.33	94.83	92.882	102.36	99.021	96.312	108.9	94.711	100.2	97.124	95.964	93.257	99.694	98.695	95.216	88.777	86.766	102.41	102.5	101.84	96.189	103.48	103.3	91.955	100.48	99.216	98.655	97.98	102.14	104.58	101.53	94.668	95.529	90.039
100.05	103.27	107.06	100.38	112.94	109.35	110.99	105.18	104.03	101.65	104.78	102.8	103.71	106.58	102.57	104.93	104.22	107.99	102.85	110.82	95.963	98.255	106.62	97.605	100.96	107.69	112.45	105.01	98.906	107.34	110.59	100.47	107.32	109.86	117.49	108.51	94.719	107.56	108.36	103	116.8	106.06	105.77	105.98	107.39	107.23	103.33	107.54	102.01	102.19
111.72	111.5	114.68	101.28	109.58	112.88	112.4	118.54	119.52	111.79	112.36	114.49	113.07	111.7	105.53	107.19	117.66	114.27	110.18	117.83	110.42	110.35	114.86	112.92	105.12	117.25	111.45	111.48	111.04	106.89	112.44	115.21	105.13	111.51	112.68	113.06	107.38	115.73	108.5	110.84	111.98	108.79	119.42	112.97	112.21	115.84	114.11	110.9	115.55	123.35
115.18	119.7	106.71	104.48	118.76	106.4	109.56	114.18	115.36	113.29	99.909	100.55	112.26	103.25	116.2	108.6	112.6	111.8	106.1	100.69	109.14	113.73	115.71	113.92	105.82	112.65	114.88	106.37	108.25	116.96	104.73	114.76	109.6	104.19	110.5	110.03	103.58	104.18	107.99	110.37	108.69	109.88	114.58	107.97	105.38	110.27	109.49	113.21	111.37	110.45
98.304	95.852	98.347	100.95	92.309	101.27	91.387	100.98	96.901	108.74	96.475	93.824	104.35	96.335	94.823	93.879	101.09	100.94	104.01	107.36	89.741	97.796	100.6	106.44	102.9	97.527	101.32	99.126	96.661	111.28	100.18	102.29	101.96	99.828	105.32	98.739	91.602	104.9	103.12	106.31	105.13	92.26	108.48	106.14	99.571	98.803	104.46	97.062	104.22	104.24
116.41	106.77	121.32	109.3	108.07	113.84	124.01	110.35	114.37	111.48	116.1	108.09	112.49	120.51	116.14	116.53	117.9	114.87	110.11	109.08	116.68	103.44	110.02	104.11	117.31	104.24	120.9	112.13	112.59	111.41	116.57	118.4	104.47	114.35	119.88	112.48	112.34	98.519	116.73	109.34	110.67	108.23	125.1	117.4	117.22	107.35	103.8	110.94	111.09	113.88
103.67	107.33	103.87	101.06	107.86	104.94	103.48	107.3	110.97	116.32	102.17	108.53	103.68	104.71	108.06	101.85	112.06	100.68	112.2	100.14	104.66	103.77	98.734	107.3	103.72	105.71	107.67	109.14	107.31	105.75	101.88	108.32	106.16	108.86	106.68	100.75	105.1	103.5	102.03	104.25	107.27	107.9	105.32	106.87	118.83	109.61	110.4	116.68	105.06	106.24
109.45	104.83	112.25	98.932	111.74	100.97	110.6	102.55	118.08	105.37	102.74	103.97	102.16	111.82	100.07	105.96	110.52	116.19	105.83	100.55	111.87	106.58	100.88	103.84	112.15	103.63	116.28	102.59	101.7	101.23	96.767	102.71	96.606	94.498	111.13	103.35	98.851	109.09	110.08	112.65	108.74	110.39	100.12	100.56	108.68	98.736	110.2	116.26	104.19	106.76
102.92	107.76	104.36	116.92	106.96	107.77	117.08	107.35	107.94	108.34	116.59	116.31	110.71	113.02	105.76	118.27	114.54	120.2	113.57	116.46	110.41	112.31	113.96	109.9	110.66	105.43	108.94	112.72	105.23	109.92	112.62	111.32	112.04	113.01	107.87	106.97	107.92	96.578	102.56	107.45	106.79	109.48	120.03	117	118.53	111.16	112.81	109.81	104.06	110.55
113.6	115.12	111.94	106.04	111.76	115.81	111.47	113.11	120.56	117.2	109.94	113.38	109.72	113.55	120.75	116.06	110.94	110.09	117.05	110.29	106.9	113.48	111.4	105.47	111.95	109.31	111.95	116.23	106.55	104.75	111.93	111.18	109.12	108.8	117.34	116.54	101.76	116.06	104.9	109.44	109.79	108.33	105.81	108.42	108.98	111.99	109.36	116.46	108.77	115.59
98.368	98.881	94.708	103.58	96.415	106.88	98.665	106.76	98.246	104.55	91.695	103.2	95.459	101.39	101.78	102.55	100.52	92.89	97.905	97.139	91.483	106.9	105.68	106.98	96.765	106.31	114.29	95.423	98.42	91.912	100.2	96.409	98.449	91.43	104.71	96.155	104.05	100.5	106.47	96.258	93.305	102.5	101.13	103.45	97.493	96.959	103.59	110.29	97.098	100.54
104.01	100.2	103.85	108.85	105.24	101.87	107.93	100.42	98.032	112	108.24	94.436	98.392	111.66	92.536	104.8	104.85	103.83	95.773	109.05	101.49	107.86	108.24	103.76	110.21	111.3	103.92	105.84	109.46	107.07	95.017	106.12	105.99	109.84	108.55	112.8	104.24	107.04	105.04	103.66	107.97	96.17	106.78	105.4	101.59	107.87	111.47	106.88	94.632	102.19
104.45	107.8	103.69	96.533	112.9	108.02	104.51	105.82	99.246	115.18	113.13	107.56	104.55	99.913	110.45	100.68	101.08	108.65	103.07	106.03	107.47	114.12	107.41	107.88	100.82	107.64	96.213	109.96	106.99	100.1	113.77	106.49	110.03	113.63	99.363	95.116	109.26	117.66	103.38	104.06	103.79	107.63	102.78	112.79	110.91	111.9	103.32	107.51	106.38	102.26
101.19	102.52	100.13	103.37	98.545	98.344	90.845	100.18	94.649	99.307	103.97	102.74	100.96	92.894	97.586	96.436	105.18	107.33	99.13	103.82	98.181	95.877	93.533	101.73	97.365	94.218	98.301	103.68	95.698	94.815	103.58	105.21	100.36	102.11	105.21	98.339	94.731	107.51	98.807	108.42	95.506	107.61	106.76	102.55	98.603	98.574	109.37	105.59	104.58	108.93
114.82	122.88	110.08	121.05	116.63	117.92	125.47	108.46	119.73	113.88	117.53	119.09	119.8	120.45	114.5	118.36	117.68	123.47	104.72	114.45	112.68	120.91	118.56	122.25	113.47	117.2	116.59	119.5	120.24	116.26	110.83	117.93	117.29	114.91	121.77	106.83	122.08	107.42	107.92	115.52	114.25	118.17	119.1	117.38	115.8	121.3	116.69	115.29	106.89	105.48
101.98	107.93	100.47	101.42	106.11	92.906	100.82	106.03	103.75	112.11	106.83	110.62	108.68	102.04	106.76	105.36	106.43	113.86	97.562	111.97	110.2	103.56	106.68	106.5	108.91	98.033	106.61	105.29	102.2	101.58	99.863	93.864	108.31	112.31	107.21	99.273	106.53	103.56	118.52	108.79	108.71	103.92	109.49	96.823	104.97	105.18	100.37	113.25	104.93	101.49
119.72	111.1	111.12	111.32	105.33	121.86	110.07	112.34	111.81	112.74	107.52	112.1	119.84	106.46	111.78	104.79	110.48	113.51	114.34	108.04	118.52	110.18	104.64	119.95	114.29	113.83	114.6	111.72	114.82	118.79	106.14	107.22	117.61	107.86	109.38	105.83	113.89	115.43	107.18	115.58	108.39	108.38	110.34	104.62	111.49	112.58	102.86	117.98	119.65	122.72
105.17	100.66	113.4	104.76	95.711	112.85	102.7	103.56	102.17	105.49	99.63	106.16	102.37	104.27	105.24	104.07	107.45	98.376	119.51	96.299	110.96	97.699	103.05	98.594	109.69	99.057	107.49	107.43	107.26	99.229	106.18	108.71	103.96	99.578	115.61	107.31	108.39	103.74	106.64	105.76	104.9	100.5	110.29	103.73	104.68	113.64	104.93	112.72	104.97	110.27
98.227	110.39	112.96	106.02	98.801	106.11	110.57	100.64	98.352	98.257	110.63	109.29	100.03	104.99	109.58	105.67	112.11	104.87	105.58	100.83	114.12	102.85	105.88	107.5	109.26	106.4	106.67	119.48	107.07	106.64	103.15	104.05	109.61	105.55	104.44	102.58	109.94	113.26	106.23	101.07	101.34	98.473	110.7	101.31	107.32	111.68	101.32	107.88	103.12	105.26
110.86	103.58	108.83	111.45	113.36	108.27	116.96	110.18	110.7	116.26	101.65	112.34	109.74	100.05	115.39	113.04	106.13	102.87	90.292	102.28	105.13	103.6	98.034	99.922	107.98	100.71	114.85	102.95	105.86	107.02	110.31	104.62	95.383	103.58	103.73	112.63	97.471	106.81	109.27	101.06	105.98	100.17	105.58	112.01	104.83	112.3	105.04	104.05	101.61	101.36
103.62	108.9	105.2	106.83	109.93	108.8	109.7	108.13	100.27	99.5	114.84	100.95	107.2	108.09	107.3	113.21	112.11	103.11	118.46	105.18	109.41	104.06	118.1	107.78	106.56	101.21	98.177	101.12	111.46	110.4	105.28	97.848	104.96	101.51	102.91	107.52	102.61	108.95	107.29	114.21	114.46	109.78	102.88	106.74	107.67	111.36	106.91	105.23	97.181	108.27
114.48	116.39	120.34	118.2	117.49	120.35	102.75	118.4	118.85	116.19	113.92	118.83	112.98	117.84	113.23	121.08	118.77	120.8	117.23	112.39	118.04	119.43	117.7	125.23	124.13	125.41	120.39	121.89	122.82	120.81	119.36	118.01	111.62	111.9	127.93	120.12	119.17	121.53	109.6	112.75	109.14	111.89	121.21	106.02	112.27	115.76	114.26	117.13	116.77	117.11
105.91	111.58	106.96	104.72	103.99	106.08	109.59	114.85	109.4	102.89	107.63	115.01	110.76	108.86	108.25	108.15	107.18	106.27	105.02	110.62	110.73	112.95	110.7	115.6	110.33	105.75	103.94	112.94	121.19	111.76	119.02	105.75	119.56	111.67	120.1	114.34	116.66	107.8	105.59	107.63	107.61	113.9	106.11	106.19	114.16	108.63	113.99	98.299	95.789	111.36
103.97	100.67	106.39	108.9	96.603	108.95	101.45	102.04	107.59	110.23	104.94	101	104.68	110.93	107.59	109.95	100.5	109.47	107.88	102.97	102	102.11	99.718	107.66	105.08	99.218	102.6	118.85	105.49	102.08	100.97	111.92	100.48	104.9	98.757	109.64	104.66	114.03	111.4	100.91	95.805	105.17	106.44	108.42	102.54	107.55	112.88	101.62	101.49	106.72
111.11	111.39	107.44	106.43	108.07	119.66	116.43	109.9	110.69	116.22	114.48	114.95	110.84	109.56	106.35	118.11	112.96	108.3	105.66	120.24	106.61	125.96	115.25	106.55	115.19	117.09	112.55	107.78	113.48	109.89	114.68	108.51	113.95	106.58	112.08	111.98	106.21	108.17	114.27	118.57	106.5	107.13	126.38	112.54	117.46	107.35	106.32	117.08	120.88	110.64
95.709	113.64	94.73	100.26	104.92	104.62	97.862	101.8	105.12	101.27	90.331	103.19	98.184	94.789	92.63	106.03	93.43	96.142	99.39	103.58	99.34	102.23	95.274	98.071	88.707	102.86	97.246	101.93	94.824	94.704	100.01	94.728	99.025	98.684	95.753	109.1	98.528	106.16	110.32	97.506	94.845	101.5	94.521	95.653	98.385	106.88	97.012	102.79	112.78	101.28
100.26	102.77	104.33	99.452	101.46	106	100.05	107.9	94.603	106.95	94.584	112.08	111.86	101.18	101.17	106.33	108.35	103.02	106.34	106.77	100.26	113.5	103.21	109.7	109.29	99.89	100.29	111.42	100.37	105.99	111.36	103.32	99.562	103.64	102.92	101.96	103.94	103.12	103.08	111.04	103.11	112.31	101.65	104.24	106.96	106.18	102.2	102.34	109.55	110.37
102.67	105.63	95.599	102.11	107.43	106.08	106.77	105.08	102.16	103.88	106.53	105.05	116.26	105.03	105.09	112.46	107.95	102.31	107.67	110.43	106.87	111.95	112.68	106.87	104.48	112.14	104.1	105.2	104.26	107.19	104.67	97.184	106.08	100.88	103.07	107.09	101.53	111.37	107.96	94.391	106.33	100	101.8	102.44	105.07	101.1	113.04	116.12	104.79	110.83
110.32	106.75	99.48	104.77	94.358	102.12	99.419	104.75	99.521	111.83	91.748	105.51	112.94	102.29	104.72	97.715	103.11	107.68	99.5	107.37	109.85	109.98	106.72	94.371	106.69	101.51	97.544	98.536	93.863	107.66	107.3	102.36	95.734	111.91	113.34	105.24	101.12	106.57	106.07	104.19	108.26	112.42	106.59	94.731	106.24	97.858	102.87	106	107.21	98.662
109.35	116.36	101	107.12	110.36	103.91	106.66	109.96	104.29	107.53	112.64	108.34	108.92	109.21	107.63	110.13	105.85	108.74	115.19	104.14	105.45	107.81	102.14	112.88	115.41	100.75	104.69	104.76	96.689	104.05	98.924	109.16	112.29	109.53	107.1	96.071	113.69	103.56	103.44	104.73	113.18	100.48	102.12	103.7	102.42	115.86	109.18	113.79	110.92	102.23
118.43	107.69	105.21	98.463	106.91	97.334	111.5	108.31	100.5	115.4	105.68	108.47	107.83	101.63	105.13	104.58	99.784	102.28	111.93	98.835	105.89	109.77	110.33	109.6	108.11	107.75	99.468	109.82	104.69	100.8	106.73	109.36	110.95	105.67	110.78	115.01	100.6	119.93	117.04	103.94	107.59	105.09	113.3	112.33	112.86	112.43	104.83	101.81	105.25	109.17
104.12	104.81	109.63	117.39	102.19	108.01	101.45	106.44	94.92	103.28	111.76	103.23	112.62	102.66	105.61	104.6	99.93	112.04	100.87	103.62	107.22	105.23	114.91	101.98	105.93	104.69	96.563	108.18	103.55	105.93	107.21	104.31	102.75	110.25	107.5	104.81	105.58	101.05	103.58	97.766	105.38	109.62	104.17	103.54	106.32	111.47	100.05	99.159	108.71	93.569
109.87	103.81	100.15	100.95	116.63	106.23	114.84	107.21	104.75	108.22	103.91	115.62	108.78	104.18	106.19	106.26	97.107	105.51	108.3	113.56	100.85	106.21	103.43	105.78	114.19	116.1	100.7	105.71	108.37	112.15	104.59	108.68	96.581	94.925	100.34	100.99	103.92	120.62	109.74	107.41	107.41	112.56	105.55	102.34	104.64	105.31	113.54	103.75	112.01	109.74
99.089	105.02	109.68	90.387	105.63	101.47	95.844	99.13	99.181	93.139	96.744	95.067	109.49	99.814	100.94	97.094	96.486	102.53	97.778	106.69	107.83	97.036	98.588	94.889	100.15	97.158	98.734	99.968	99.817	96.517	107.31	100.46	110.35	92.894	101.45	103.43	92.925	99.628	94.287	100.09	95.214	102.73	100.26	97.501	92.156	101.71	101.5	99.686	101.76	101.42
110.96	108.29	113.72	112.15	114.02	106.11	119.37	113.67	111.15	117.71	117.1	107.59	114.29	119.12	114.19	108.76	118.96	113.57	107.64	115.14	113.79	104.59	110.19	113.52	109.5	108.43	103.38	105.98	104.5	112.17	113.88	120.32	115.54	113.9	111.25	107.62	108.95	104.82	107.38	121.37	117.62	112.48	104.66	116.64	104.98	116.52	109.24	106.9	118.18	111.14
103.57	108.47	113.06	108.48	105.19	108.8	110.31	103.72	116.3	102.76	114.44	103	113.4	104.79	114.63	103.49	110.53	102.61	102.49	108.11	109.1	103.11	105.11	108.13	106.99	98.66	102.91	95.757	107.99	104.94	109.12	101.44	109.19	108.7	111.24	103.99	101.43	109.68	105.58	108.5	116.61	98.469	108.89	109.65	108.56	104.7	108.93	99.35	94.786	112.2
106.89	104.22	102.39	100.99	95.928	97.929	109.99	115.08	107.3	106.09	120.06	101.6	104.05	104.25	114.25	105.99	99.94	99.249	103.58	104.05	102.34	100.38	98.768	105.99	99.394	104.92	105.24	108.34	102.22	113.09	103.73	117.63	107.25	108.35	102.91	105.66	104.77	103.9	103.28	111.77	103.09	100.25	104.73	103.34	106.22	111.28	103.84	107.68	102.32	104.12
97.631	109.17	111.53	102.92	96.321	106.99	104.55	105.37	101.48	109.93	108.85	107.93	113.78	110.53	107.06	113.72	108.23	101.52	103	101.5	103.02	106.57	107.72	114.89	104.13	109.01	109.98	108.05	107.8	109.48	107	96.638	109.4	112.1	106.96	104.83	98.571	97.512	105.23	108.15	114.71	99.156	109.5	98.502	106.28	101.32	106.08	107.12	111.88	107.85
101.27	108.62	97.657	103.4	101.42	98.872	100.95	112.67	110.64	104.5	107.84	107.96	110.04	114.3	96.348	112.31	105.46	104.63	100.56	107.46	107.49	100.04	99.972	102.95	111.36	107.1	106.5	110.53	103.75	100.55	104.89	106.63	105.44	104.41	103.53	109.56	98.327	102.01	113.39	102.23	107.02	95.961	103.63	100.99	110.08	107.58	95.232	105.89	113.26	109.08
120.84	117.2	104.66	113.71	115.55	109.31	104.44	121.63	105.67	117.39	115.65	104.31	110.87	118.39	118.3	116.67	117.3	111.35	119.67	119.21	122.56	112.86	109.47	111.07	118.52	117.2	117.26	110.91	104.37	113.12	116.9	122.39	114.89	112.28	109.31	107.77	109.99	115.74	116	113.93	114.32	109.1	109.72	112.36	117.61	115.18	99.058	115.64	111.2	113.38
108.7	102.7	102.31	114.64	106.92	102.97	105.06	108.77	103.46	102.43	96.826	105.68	105.69	104.16	104.77	102.22	103.68	114.27	104.09	102.27	98.018	109.79	104.63	105.25	100.58	106.24	91.618	95.309	102.02	99.887	108.99	105.4	114.93	110.13	104.92	102.89	104.37	117.19	99.028	105.78	101.81	109.71	103.91	109.91	102.42	104.4	107.19	108.1	115.58	113.45
99.08	99.423	98.104	106.83	91.733	93.599	99.58	99.396	101.56	106.82	104.07	100.12	100.88	95.419	101.39	100.23	105.77	97.801	106.23	94.561	104.04	96.166	89.212	104.67	94.812	103.21	100.97	95.45	101.98	96.064	100.61	93.13	101.51	93.475	97.335	104.65	101.52	92.961	100.81	101.73	101.99	96.785	98.094	103.58	97.044	106.14	109.9	101.21	97.511	90.001
105.63	98.097	97.858	101.97	104.78	100.71	99.347	101.89	105.94	101.43	101.26	108.6	113.14	108.08	110.76	109.07	113.24	98.598	107.03	114.51	100.73	106.97	108.2	100.16	101.05	107.84	109.71	97.249	108.4	103.59	106.88	97.89	104.88	107.57	108.81	105.73	105.59	103.55	99.956	102.24	103.24	106.53	102.3	112.72	94.776	109.41	104.47	108.84	104.77	92.825
104.18	104.32	100.93	99.61	110.65	100.53	115.68	107.54	103.24	105.14	113.76	107.51	101.41	104.98	101.47	107.09	104.87	104.11	115.76	106.99	102.86	98.846	104.31	107.79	106.55	109.32	112.36	106.96	104.38	110.89	107.2	120.91	105.69	112.86	104.33	104.66	111.33	106.36	108.09	111.08	98.434	106.18	116.02	100.8	100.87	113.63	101.16	107.13	107.18	95.091
103.17	110.53	118.01	100.32	100.23	120.18	102.58	102.53	109.95	99.876	106.55	106.58	110.05	108.5	108.23	100.74	106.82	105.73	102.86	97.131	106.3	100.41	100.3	102.89	107.78	106.9	98.374	104.92	102.43	91.419	107.54	109.28	102.2	97.045	114.52	105.89	94.498	105.15	101.99	106.07	102.75	99.854	101.44	101.89	106.88	105.98	104.3	107.21	102.61	98.102
109.34	110.9	104.23	105.1	111.79	107.14	106.85	105.73	106.87	104.05	102.47	110.02	106.53	98.863	108.41	100.89	102.8	104.28	102.37	113.27	103.15	113.18	107.92	108.74	95.58	103.11	104.52	105.49	107.12	106.81	108.66	100.19	109.14	109.36	101.69	101.27	110.19	106.27	105.7	102.29	106.07	110.22	99.632	105.51	105.71	102.22	111.61	96.613	105.28	95.616
109.72	104.42	114.23	110.18	104.26	105.85	104.65	118.02	99.391	111.19	106	103.51	114.78	112.09	100.18	102.61	104.63	104.23	98.073	105.76	109.97	105.51	109.1	111.91	102.39	109.92	101.29	111.3	96.864	101.57	107.43	114.39	101.48	110.28	96.448	110.93	104.13	99.811	102.17	113.23	110.12	106.69	109.67	104.53	105.7	114.25	112.01	104.36	108.38	109.09
106.94	105.14	102.53	101.07	110.85	100.17	96.314	103.23	110.5	107.9	104.7	106.23	119.78	114.05	106.28	113.87	106.18	111.35	117.54	112.81	111.98	115.16	116.17	102.28	108.63	117.6	113.83	109.32	106.6	113.49	108.98	107.06	115.98	104.79	104.77	111.59	110.16	110.49	114.14	111.74	117.72	111.91	110.43	110.48	122.25	116.25	121.1	116.89	108.42	104.19
107.01	102.39	106.03	100.92	114.25	108.67	113.21	108.65	107.57	108.16	101.92	112.04	109.78	110.45	111.67	107.8	112.85	118.67	104.83	107.51	105.73	108.91	107.47	106.91	107.63	108.35	114.76	105.65	109.74	103.53	101.63	110.1	108.24	107.25	109.18	103.51	110.42	111.81	114.3	105.9	101.97	106.13	113.27	104.42	106.6	118.05	104.33	109.18	120.83	118.41
112.54	104.16	107.26	101.39	105.38	103.86	101.18	110.59	106.65	103.87	105.63	101.01	103.33	99.846	109.66	114.98	109.07	98.646	99.846	102.6	108.44	101.02	100.62	103.79	98.324	112.79	102.32	93.735	105.36	93.25	105	103.27	109.68	105.93	103.61	103.95	100.68	101.41	103.77	100.23	99.405	104.86	101.86	102.11	107.26	109.26	96.83	109.55	101.99	96.265
107.95	108.34	113.35	108.29	112.11	106.52	115.76	119.18	116.95	119.7	116.65	104.48	117.37	117.2	107.1	111.5	108.57	109.2	117.44	113.95	101.21	110.01	103.79	103.19	117.97	120.27	106.51	105.28	109.2	109.44	108.16	114.55	111.66	117.9	104.67	112.33	108.77	110.71	111.2	113.76	112.48	113.18	115.68	105.9	112.82	109.01	103.59	111.72	108.21	109.5
94.252	102.05	88.775	100.09	94.385	97.371	107.02	104.65	100.81	100.36	98.802	96.511	97.193	104.54	95.26	100.1	107.36	102.11	104.96	103.69	99.408	94.949	99.85	109.21	97.419	98.752	105.17	108.56	108.45	103.22	99.217	97.932	89.706	105.2	96.287	97.137	99.186	99.065	108.41	101.53	96.899	101.88	108.34	98.941	92.215	107.37	101.75	101.16	93.298	96.778
112.21	109.92	114.56	119.51	105.44	111.18	108.53	116.22	116.31	100.83	119.04	114.41	108.58	110.36	115.34	108.33	110.27	110.15	106.76	107.88	114.78	110.57	107.85	112.04	112.94	107.8	108.81	114.73	100.76	109.88	110.76	113.53	111.87	111.22	118.92	112.56	114.61	112.41	109.76	116.12	105.15	115.12	114.56	116.58	120.16	104.55	115.63	111.98	102.21	114.82
98.5	102.63	104.18	102.58	113.72	102.61	114.82	103.49	105.52	114.26	107.25	100.68	105.68	107.1	107.22	95.104	120.8	112.77	102.19	104.69	107.01	98.681	106.44	108.76	99.054	96.194	109.01	97.563	106.7	107.58	105.24	93.067	103.74	110.84	103.57	107.78	108.86	98.03	108.42	102.04	107.22	106.72	107.08	108.28	102.8	99.434	114.9	106.64	98.224	99.499
103.21	94.636	101.79	105.43	101.28	96.245	93.355	100.12	103.81	88.144	103.24	94.835	102.26	96.429	104.63	96.351	97.09	104.49	93.117	90.272	97.557	94.589	100.22	99.93	113.49	98.996	111.78	102.29	102.84	96.391	94.232	94.369	94.32	102.72	102.63	84.844	97.984	98.032	102.58	97.102	95.225	99.299	99.504	102.86	100.48	103.35	105.53	93.768	105.57	99.978
111.23	100.93	108.37	110.72	104.74	100.48	99.91	102.66	107.61	109.96	108.7	103.89	106.87	105.28	97.852	100.81	107.46	105.55	103.88	106.65	107.99	107.21	107.29	106.06	101.55	107.92	109.01	105.59	105.25	95.929	107.66	109.44	110.12	107.95	105.51	105.13	112.92	113.57	109.03	105.63	98.879	110.54	107.57	105.16	110.86	105.1	103.68	111.9	107.34	111.71
110.67	113.12	110.6	116.82	116.86	118.48	101.6	112.49	104.32	109.89	113.67	116.54	103.44	99.286	105.55	115.38	101.23	107.17	109.73	110.96	107.33	116.05	112.82	112.09	110.26	101.53	106.76	116.34	117.95	117.26	113.41	104.21	105.67	115.69	108.66	109.96	116.08	130.05	107.43	102.77	108.77	114.39	115.47	115.98	118.6	111.45	114.26	104.46	116.77	120.8
103.77	105.71	103.47	105.71	104.91	102.87	106.13	108.85	112.53	112.81	98.881	109.29	100.93	101.22	102.55	112.41	112.67	101.33	112.82	112.55	109.97	100.37	102.97	101.23	106.28	117.09	107.53	104.28	111.36	111.79	101.02	107.14	105.15	114.07	99.995	109.74	109.58	113.65	103.13	113.92	104.33	107.06	100.99	113.61	103.5	104.82	114.41	110.96	104.77	98.444
93.339	103.65	106.13	102.04	102.59	108.81	102.03	111.13	104.48	102.09	111.12	112.95	103.7	93.587	107.72	106.27	103.7	106.26	110.29	98.109	103.7	100.05	104.83	99.694	100.41	115.38	107.41	112.27	107.71	103.02	94.408	108.26	97.845	103.45	110.63	110.3	102.91	101.72	97.976	105.53	110.33	97.815	114.58	112.82	111.11	102.92	106.55	103.06	101.91	107.66
121.44	114.49	109.51	118.46	122.24	120.42	119.42	119.03	119.55	113.64	124.54	126.35	118.91	114.82	122.71	112.98	112.83	106.14	116.55	114.52	117.02	110.18	121.8	114.35	113.18	111.31	119.48	125.91	119.4	115.92	116.84	120.07	117.49	117.11	113.23	118.94	114	118.28	114.27	118.51	124.49	122.3	121.35	112.24	118.66	110.26	124.42	122.9	114.76	122.17
115.34	96.14	111.46	97.904	95.267	102.77	91.261	107.41	95.924	100.14	111.28	98.579	96.145	93.764	103.39	96.14	103.33	104.73	107.76	100.28	99.496	99.67	100.33	96.315	103.17	97.453	102.86	106.57	94.612	100.46	96.599	96.362	111.08	103.26	102.66	93.468	101.51	99.157	93.972	100.74	99.935	96.678	96.833	94.991	96.513	107.82	102.68	89.584	99.106	99.65
105.71	92.622	105.51	104.38	110.49	108.68	108.98	101.6	115.21	102.75	103.99	106.51	108.29	97.733	108.2	98.015	103.28	110.26	98.931	106.8	99.161	105.13	103.63	104.27	112.06	105.9	106.3	103.31	112.16	109.62	101.5	104.16	99.418	111.82	104.05	94.71	99.306	102.69	118.95	111.41	101.03	100.9	106.97	93.961	107.63	109.35	100.37	103.22	102.15	99.647
116.69	109.07	110.19	101.87	100.37	99.802	113.11	103.93	101.09	100.41	115.82	102.55	112.04	100.5	94.304	104.81	102.83	98.247	102.56	107.86	104.64	97.851	100.77	100.4	112.78	104.32	99.717	108.09	97.565	102.66	108.47	102.56	107.42	109.26	102.97	112.6	113.26	103.33	109.43	101.53	107.01	114.45	104.77	104.89	107.02	111.88	102.68	107.12	101.21	110.88
100.28	102.62	105.87	115.46	107.38	104.73	102.48	106.62	109.88	106.84	108.66	106.23	100.01	110.61	110.65	114.45	106.18	108.18	110.12	114.6	112.95	106.88	108.25	100.27	103.19	111.3	110.39	107.28	111.51	106.93	107.74	105.06	104.59	101.96	105.82	112.25	96.959	103.3	108.33	109.42	117.73	102.13	112.3	110.01	113.97	110.2	100.16	114.51	108.38	111.33
104.14	116.97	106.32	112.15	111.03	107.93	104.78	115.27	106.87	107.1	114.86	108.38	109.89	108.48	103.43	102.59	103.32	106.15	107.9	100.74	111.83	98.245	110.33	108.79	110.97	111.38	111.44	104.36	105.4	108.61	105.68	111.04	104.44	101.9	112.76	111.32	97.896	109.87	107.38	102.63	103.6	108.69	102.28	108.68	94.295	109.54	104.7	107.74	108.12	102.9
107.3	100.54	113.39	105.09	111.31	111.49	106.79	103.4	110.1	106.27	105.69	111.19	107.56	108.24	103.4	104.39	105.77	113.95	108.61	114.54	108.47	112.19	103.51	110.04	100.62	103.68	105.48	102.03	108.58	111.66	107.61	102.95	101.48	111.53	94.456	110.67	108.15	103.87	104.51	116.39	103.92	106.29	105.53	100.47	107.09	98.645	98.419	101.89	107.12	108.67
112.04	115.8	114.53	108.97	124.02	116.46	118.34	111.95	112.02	110.82	104.82	114.65	116.73	113.23	114.43	107.83	117.96	112.6	101.99	119.48	118.74	110.62	119.4	120.2	119.09	120.21	116.38	114.25	115.44	121.73	111.56	105.06	109.25	106.4	116.36	115.53	117.18	120.54	117.77	115.73	106.83	109.73	106.67	104.89	106.34	113.77	109.61	116.09	111.84	115.43
108.5	103.61	106.09	110.56	111.27	111.36	105.59	103.17	110.81	104.01	101.4	107.15	115.65	104.6	98.165	105.72	96.623	111.46	101.09	106.83	95.104	111.92	100.97	102.22	110.82	115.69	108.24	106.46	113.23	98.379	101.83	113.53	107.64	111.41	102.61	110.65	104.35	103.94	107.62	103.03	102.34	105.91	103.69	98.817	98.443	101.32	110.64	101.29	110.3	111.36
106.65	111.69	114.69	115.18	112.01	113.09	111.68	105.59	120.45	113.15	110.84	116.3	108.33	111.37	106.2	118.85	108.89	118.03	110.41	112.89	108.04	107.69	118.84	115.34	112.22	112.74	110.63	110	111.09	118.03	115.22	113.63	105.63	110.78	106.1	103.7	121.76	112.5	108.15	118.51	115.79	112.81	113.86	107.13	108.23	104.12	103.09	107.28	116.94	110.87
99.593	96.407	106.48	113.33	110.41	113.41	105.52	108.2	100.86	104.13	109.61	107.15	114.13	109.02	96.411	106.28	103.62	98.719	109.65	108.47	104.5	103.97	97.444	112.03	105.47	101.05	111.54	107.62	99.93	103.75	96.189	108.43	108.41	106.11	101.03	107.39	108.4	101.81	108.11	103.97	104.33	98.261	98.546	110.8	105.58	114.36	109.81	99.395	104.39	105.25
123.13	120.27	111.15	112.4	107.85	111.47	116.09	106.27	113.92	115.34	109.3	115.65	114.55	109.96	117.56	122.85	113.65	113.8	107.46	115.06	113.42	113.12	114.36	111.6	112.96	116.21	104.4	111.22	119.11	112.29	111.1	112.11	105.77	112.37	110.84	109.34	119.71	112.57	111.93	115.15	106.18	101.79	104.35	108.86	111.01	113.32	115.39	114.92	104.48	105.76
108.68	111.5	100.54	101.71	109.87	105.04	103.05	104.47	109.09	101.75	100.04	109.96	104.84	109.02	108.8	104.05	106.08	100.84	103.56	109.34	110.29	108.88	104.12	104.24	93.828	100.7	104.98	110.31	107.82	106.13	101.41	112.17	106.78	98.364	107.68	110.09	106.71	105.01	104.36	105.08	102.51	104.57	104.45	102.05	111.79	103.57	96.806	103.01	93.881	108.09
110.28	107.61	114.39	104.93	111.75	109.8	116.2	113.79	110.13	110.55	111.87	106.24	118.46	113.12	124.7	108.26	106.99	112.2	113.25	110.87	111.19	109.04	119.32	119.77	109.78	111.29	110.57	108.97	116.41	107.6	110.36	112.58	115.68	110.15	107.98	114.4	114.71	115.55	107.36	114.94	116.01	108.16	113.53	114.23	111.07	107.27	110.82	109.47	104.12	109.07
103.27	110.57	102.61	115.21	103.06	106.25	105.03	104.6	112.71	111.7	104.86	109.01	108.75	104.89	101.57	109.48	102.09	104.75	97.705	107.07	100.67	102	106.95	102.36	107.91	102.93	117.99	104.51	102.82	102.96	108.03	112.44	111.24	107.65	96.827	107.73	113.22	105.52	106.93	106.41	96.171	104.81	110.14	100.81	109.73	96.918	100.64	111.58	111.34	112.33
109.81	107.16	103.63	111.11	105.96	112.84	100.81	115.5	111.61	111.54	109.01	110.32	116.15	101	115.83	99.964	114.19	108.06	107.21	107.12	117.64	112.72	119.4	108.09	116.3	106.62	106.69	106.16	112.32	109.13	100.08	111.92	114.77	101.73	108.54	102.52	114.66	102.05	104.72	113.19	98.532	105.08	106.5	97.418	110.74	107.12	104.76	114.41	112.26	109.16
112.92	114.56	118.91	123.33	112.3	104.67	115.9	107.93	116.86	110.75	110.12	107.55	114.29	114.33	113.55	115.17	109.22	111.12	107.45	109.88	109.44	108.97	106.67	116.78	104.87	115.98	107.56	116.04	108.84	120.88	105.49	102.9	114.49	107.03	109.48	112.03	108.51	104.55	116.46	109.19	106.92	108.6	109.27	111.43	112.01	111.46	107.05	106.68	105.93	115.27
99.607	102.25	108.47	104.27	103.17	108.61	110.6	105.34	103.14	105.47	101.05	103.14	109.98	105.09	104.23	94.848	111.56	104.5	107.3	106.07	96.274	111.05	104.46	93.1	105.74	117.07	107.67	118.24	107.73	113.86	102.68	104.45	100.6	109.79	106.32	102.97	106.15	105.16	109.64	104.47	100.8	101.27	101.71	104.39	100.96	103.48	116.08	108.77	99.895	108.43
107.67	109.36	103.41	102.07	118.88	102.03	106.48	106.34	101.77	106.29	111.01	108.38	103.42	107.76	94.568	95.697	109.68	114.94	114.97	103.11	102.7	103.89	102.89	101.23	110.13	111.59	105.22	101.97	103.57	109	107.38	106.53	95.278	98.184	97.691	108.94	104.92	93.347	98.428	101.95	105.3	111.24	107.49	101.74	98.139	109.04	111.76	110.89	107.86	117.2
119.08	126.79	119.34	114.34	118.47	106.34	113.64	111.62	109.91	117.7	110.28	117.41	128.7	119.04	120.55	113.31	109.28	112.34	113.98	115.85	118.5	117.99	118.17	110.7	112.55	117.18	110.39	120.16	115.89	109.12	119.05	122.7	121.47	104.81	117.38	121.1	116.79	106.46	117.4	112.78	123.22	113.5	119.39	112.24	119.84	111.5	111.19	109.17	112.63	115.07
108.23	105.12	109.1	118.82	104.54	112.21	107.18	105.87	105.41	110.09	110.77	102.74	107.11	118.27	110.22	97.308	104.78	107.57	110.27	101.19	108.42	107.48	117.06	101.53	103.67	108.03	109.67	108.69	105.67	108.84	107.26	111.13	99.116	112.39	105.37	107.64	114.31	100.73	105.02	106.29	107.24	106.02	101.31	105.58	96.514	101.15	96.557	101.01	106.61	110.8
103.42	106.71	111.25	116.04	111.68	117.17	115.69	118.42	105.31	115.5	114.07	114.14	112.35	110.73	102.41	114.32	109.82	103.7	110.47	111.56	108.27	109.1	106.45	113.29	110.72	117.04	116.14	106.43	110.26	109.63	108.39	102.22	121.87	104.1	112.98	109.68	104.42	106.73	112.39	107.85	111.37	102.84	104.51	110.39	115.72	105.51	116.36	120.6	110.5	108.77
110.44	117.13	110.58	111.45	118.55	104.33	100.05	111.1	108.95	120.1	100.97	117.32	106.53	111.59	113.39	112.77	109.27	113.38	115.99	117.36	108.59	113.74	108.73	108.11	102.05	119.56	111.19	100.64	105.74	114.03	113.97	117.34	116.8	111.74	108.21	109.54	110.45	121.62	113.85	116.15	107.4	113.65	117.82	96.798	100.2	109.19	117.33	110.49	109.7	113.61
103.38	106.52	102.63	102.47	96.976	108.57	99.691	108.89	119.76	105.61	108.86	104.27	103.79	107.04	109.28	102.04	102.73	102.68	103.34	95.865	105.92	105.03	104.7	102.63	108.58	104.08	114.47	100.49	115.35	110.08	114.39	110.9	101.23	104.82	105.8	102.79	110.96	103.27	100.27	112.42	104.58	102.34	107.67	107.78	103.93	110.13	104.98	106.66	110.81	109.95
100.57	103.25	105.31	101.89	110.91	111.83	111.09	108.68	105.77	104.93	117.56	106.85	113.22	98.278	110.94	108.27	99.393	106.88	109.06	104.32	110.89	104.08	109.31	107.81	103.25	114.52	120.12	100.94	115.16	106.3	105.47	114.47	103.82	102.13	102.07	107.38	105.71	109.72	102.9	104.08	110.3	103.24	109.25	113.08	104.66	104.5	115.24	120.51	112.41	106.67
105.68	113.09	113.28	112.54	114.66	109.7	118.78	116.92	114.21	117.43	104.51	109.6	112.54	118.08	117.39	112.03	114.92	112.01	104.81	116.46	111.48	108.44	116.23	114.44	109.19	115.03	103.42	103.08	113.1	122.23	103.47	112.38	114.81	112.93	103.21	107.9	107.49	109.39	112.29	112.96	107.31	105.48	108.02	117.76	113.28	111.99	108.97	103.33	107.7	107.9
106.33	116.19	108.3	106.07	115.47	119.81	104.38	117.97	104.69	116.99	111.54	99.293	101.44	107.66	101.4	107.83	114.81	111.59	104.75	109.08	111.33	111.45	104.64	100.49	105.74	113.51	110.74	111.78	111.68	97.943	110.06	105.66	113.61	100.91	107.03	107.6	103.45	111.81	110.4	109.09	100.82	109.25	107.49	108.09	109.27	104.8	107.56	103.69	106.89	108.26
105.73	109.76	103.66	107.35	105.85	108.63	103.24	105.11	109.66	96.767	106.51	116.34	109.09	106.08	108.6	102.62	105.03	109.6	106.71	107.34	101.42	108.65	98.912	110.46	104.44	102.76	100.12	103.17	96.36	105.33	101.23	104.95	108.09	104.78	107.15	107.48	110.66	107.96	98.432	106.9	111.19	108.77	103.37	105.88	104.97	109.35	115.14	109.67	110.65	114.52
113.37	118.6	114.35	123.49	117.98	117.07	115.1	109.49	122.87	117.33	111.7	118.03	118.09	119.47	110.61	118.38	112.99	113.94	114.67	116.6	115.43	117.09	111.98	122.94	118.1	129.31	117.08	119.54	114.14	111.73	118.46	125.75	129.29	114.83	114.95	113.98	116.06	114.72	116.55	126.12	115.97	116.22	119.15	112.82	112.04	123.98	123.38	114.24	127.38	109.04
97.206	102.18	97.987	97.379	92.445	99.354	96.817	89.314	100.52	105.03	102.59	97.513	102.85	104.6	104.61	91.843	104.93	104.74	93.223	87.288	97.732	102.66	95.979	102.35	100.67	100.29	104.43	95.867	102.99	95.127	97.676	108.6	95.342	96.936	89.09	96.872	101.02	98.999	100.62	106.48	102.06	103.26	97.417	96.339	100.41	99.675	102.61	99.737	97.368	100.84
108.47	106.9	105.81	105.56	100.26	111.46	104.86	105.55	116.41	104.28	114.35	113.75	112.59	104.2	104.89	112.96	112.91	106.7	103.81	104.91	95.982	104.3	101.99	105.71	112.64	111.71	109.66	112.69	120.27	105.93	110.21	107.99	109.9	111.27	107.68	101.84	107.86	108.34	117.61	104.52	107.43	114.35	104.06	108.69	104.64	105.23	117.12	105.66	104.53	100.19
97.925	105.63	106.26	103.97	93.285	102.16	97.573	102.11	97.057	92.458	109.8	97.399	100.78	101.29	100.33	102.85	103.03	106.73	105.54	99.48	100.23	97.702	98.035	95.658	99.569	92.759	92.784	97.979	95.402	101.71	97.519	103.17	97.066	95.574	100.39	96.588	95.696	101.68	102.21	106.54	98.467	96.312	100.09	91.528	103.26	108.12	94.585	95.085	103.98	106.67
104.68	112.41	111.2	100.59	105.33	109.22	102.6	101.13	106.01	104.07	99.645	91.269	105.88	113.63	107.84	100.85	102.56	103.86	105.66	106.03	107.59	114.27	106.58	114.54	101.85	99.11	102.4	101.53	105.64	108.61	103.14	108.96	96.395	100.24	111.47	107.01	111.64	109.95	83.843	102.48	103.74	107.99	111.35	103.68	102.57	104.55	96.057	105.06	104.15	99.9
107.36	103.91	112.08	106.05	109.81	108.12	102.21	105.37	118.51	106.15	101.06	103.35	101.92	103.8	102.81	106.24	103.5	98.509	104.45	94.681	104.85	111.4	109.69	110.37	116.08	99.753	102.61	106.82	101.14	108.1	108.84	100.31	104.54	103.97	110.18	101.1	112.19	109.73	106.13	98.696	113.05	99.453	111.61	98.514	109.64	101.33	99.978	100.07	109.8	101.83
121.51	126.86	110.45	109.44	106.13	118.81	123.78	114.59	118.07	106.86	117.85	113.51	117.15	112.91	116.48	121.02	105.85	103.51	117.14	117.07	117.35	118.17	114.78	120.33	109.84	121.53	114.17	120.76	121.52	116.27	121.1	122.76	112.28	116.68	114.57	119.58	121.37	120.94	110.61	109.21	126.9	118.09	119.44	114.83	116.94	123.8	113.2	118.1	111.8	122.67
104	111.81	104.16	105.06	109.16	108.11	106.27	117.92	104.59	101.58	102.62	114.55	108.67	106.37	105.17	108.38	93.745	106.56	103.67	104.89	107.51	95.044	109.72	112.09	114.45	113.91	108.34	109.93	102.99	101.36	107.31	111.61	105.43	113.59	104.51	113.5	103.97	113.51	101.32	103.74	100.84	106.22	107.3	107.33	107.27	111.29	104.74	106.94	110.13	104.72
105.42	104.85	105.73	106.18	114.04	104.94	115.34	104.02	108.33	110.69	107.43	111.15	104.81	104.24	108.4	99.279	105.08	99.783	103.93	101.62	107.42	101.98	107.18	105.05	107.11	106.3	101.85	107.43	114.74	109.26	103.8	111.74	109.05	109.18	103.75	108.35	107.5	103.62	107.86	99.669	96.989	111.2	105.45	111.68	116.69	104.66	112.45	96.281	100.89	106.61
112.66	107.73	102.03	105.86	105.21	114.12	105.47	104.01	101.54	111.51	103.22	106.44	104.79	99.592	104.34	103.74	102.3	104.31	104.41	108.8	107.37	102.11	102.6	110.72	103.09	107.89	108.28	114.55	102.04	100.41	111.57	111.45	102.83	105.53	104.73	109.35	89.032	108.08	107	101.02	109.73	108.22	110.44	107.5	109.9	106.41	101.22	104.22	96.973	106.35
104.06	101.57	97.778	97.837	104.29	99.81	105.57	120.37	107.19	107.79	104.95	97.374	101.32	113.04	105.39	108.07	97.767	102.29	107.86	105.56	114.73	107.9	116.05	108.45	109.51	98.207	106.75	105.07	100.06	104.82	98.342	109.43	101.92	107.01	100.7	103.62	109.06	100.34	100.52	98.721	101.52	105.65	100.63	98.41	103.52	105.47	113.16	98.947	99.126	109.23
106.6	111.65	114.48	107.55	110.9	114.91	110.58	117.68	113.83	119.64	106.05	111.04	108.5	113.3	119.34	120.58	93.527	112.59	105.34	111.25	117.91	111.41	113.5	112.45	102.98	112.08	110.57	109.69	110.76	110.74	105.89	117.81	106.98	107.96	108.89	112.58	106.94	108.97	105.55	106.73	106.96	113.6	100.44	103.9	105.14	108.73	114.74	111.1	109.05	105.94
106.13	101.2	99.733	96.065	104.91	101.47	104.59	104.26	98.432	100.09	107.56	103.52	116.42	104.92	103.51	87.646	98.177	106.89	103.69	95.022	103.15	97.074	96.412	92.037	94.122	87.276	102.29	106.55	104.04	105.85	103.53	96.232	97.886	96.628	101.29	92.054	96.907	107.67	97.271	106.61	100.09	98.24	96.753	101.97	106.03	101.45	90.835	96.952	100.59	104.04
116.75	97.46	109.51	101.54	96.688	112.38	111.71	104.45	112.35	98.603	106.64	109.26	104.31	108.48	108.15	110.4	100.12	107.04	102.96	101.62	108.29	104.47	101.61	101.11	105.15	100.27	101.77	106.44	105.58	106.96	104.65	108.17	105.41	107.71	100.78	109.03	107.49	106.56	101.25	99.629	104.77	104.58	105.53	105.72	107.18	105.03	102.79	97.976	107.16	101.76
114.65	113.86	112.75	107.63	109.11	118.03	106.17	112.67	115.05	111.48	120.49	119.07	109.98	115.51	115.89	110.06	106.58	114.48	104.22	110.75	122.59	105.31	114.8	104.38	110.78	112.29	112.38	107.27	115.08	106.76	115.65	112.05	106.79	115.28	112.27	110.54	110.23	113.72	114.99	105.41	110.06	104.59	109.86	105.86	111.4	102.85	106.45	116.59	110.26	110.76
108.26	109.88	110.01	115.59	109.52	107.87	114.04	114	111.61	109.22	120.47	122.43	107.59	109.84	113.3	111.82	110.97	115.15	106.18	114.46	108.23	114.01	110.97	112.17	103.8	113.2	115.48	107.32	115.08	111.4	104.66	117.52	108.32	114.93	110.24	110.19	104.57	113.47	117.59	109.81	113.3	110.9	112.94	115.88	113.63	104.21	103.66	114.71	104.14	105.39
113.85	107.7	106.05	102.15	112.17	101.88	96.876	106.89	97.347	93.47	107.12	106.04	107.43	99.02	108.07	97.657	96.93	99.164	105.54	100.5	102.91	106.91	107.6	106.69	107.38	102.72	110.43	112.98	101.98	99.709	110.33	103.26	103.16	110.41	99.008	105.64	94.221	108.09	101.26	104.79	109.83	107.25	101.95	115.42	105.1	107.57	104.25	103.96	96.721	100.47
103.42	94.495	98.393	97.522	96.242	106.99	91.238	96.048	97.577	107.26	101.57	91.355	91.78	102.91	101.62	92.122	101.83	102.56	105.04	100.52	103.42	105.88	96.764	101.87	100.09	104.08	96.495	95.586	85.533	105.52	104	107.04	107.86	104.58	100.5	99.04	102.71	95.984	99.5	96.434	101.24	98.224	102.69	94.326	107.47	93.304	97.415	98.783	101.31	90.478
102.15	98.482	107.53	94.509	98.17	109.6	103.02	115.88	105.81	97.144	100.46	108.05	98.816	108.25	103.54	101.53	104.65	111.58	103.17	109.59	103.81	114.21	94.83	91.681	109.61	110.12	100.04	95.324	100.58	101.68	107.47	100.21	100.72	106.73	101.88	117.13	108.92	110.15	110.05	111.82	109.24	107.57	105.23	102.54	107.77	108.41	115.88	112.25	104.04	103
99.281	107.82	107.71	106.22	113.73	100.91	107.39	107.6	107.07	106.18	99.366	113.57	104.26	108.94	115.12	103.63	104.09	117.93	107.71	106.31	110.51	107.51	111.71	111.61	102	107.84	100.89	103.1	113.48	100.91	103.08	106.37	104.43	108.41	115.34	111.87	107.56	106.68	113.67	110.48	103.02	109.44	104.1	106.11	103.28	107.12	114.91	103.46	109.21	107.52
111.09	108.66	112.87	105.16	110.79	115.67	111.04	122.9	112.12	108.52	103.69	108.29	109.27	115.4	114.67	111.21	117.05	112.03	109.07	100.69	106.57	109.83	115.4	114.84	113.94	110.27	110.31	108.58	104.92	107.31	112.75	108.21	113.25	114.73	114.7	100.11	108.13	112.4	110.48	113.96	104.66	119.79	111.06	106.39	110.38	123.37	109.78	106.69	113.1	112.57
97.836	107.36	115.03	104.4	99.088	96.603	97.562	104.66	103.28	110.1	103.03	103.93	99.132	101.84	112.4	106.61	102.39	105.53	103.5	103.86	106.6	108.51	106.85	113.13	108.88	113.75	111.53	105.98	118.79	100.94	108.92	99.191	104.85	110.31	97.846	103.24	103.39	107.12	98.724	105.5	112.34	114.94	112.17	111.5	98.643	106.03	106.29	106.57	104.07	97.988
99.141	105.12	109.41	101.46	114.61	111.16	98.903	97.621	111.24	110.22	111.23	113	110.05	104.36	103.52	109.91	103.99	97.647	111.84	91.673	112.55	96.149	105.61	114.29	100.01	112.54	99.78	111.74	108.48	102.91	99.428	104.66	105.81	99.007	113.3	104.02	97.063	103.97	106.87	105.47	110.55	109.89	101.45	105.49	104.82	107.87	109.74	100.44	110.1	107.17
110.45	108.44	113.92	117.21	121.04	111.66	120.5	108.96	119.8	106.01	116.47	108.38	110.77	113.14	109.93	113.07	113.85	111.74	109.62	117.02	113.35	112.26	116.74	117.49	113.74	111.85	115.37	115.58	111.52	118.88	120.48	110.06	118.46	108.24	114.61	122.8	107.03	113.93	113.43	109.7	109.87	109	119.88	109.92	118.35	108.91	110.31	105.67	102.8	109.26
105.48	94.315	95.332	109.85	100.38	92.585	98.761	103.37	102.93	92.694	90.443	106.7	110.12	101.79	101.38	104.59	110.22	105.47	100.22	100.29	104.53	103.3	96.246	102.42	104.55	102.27	105.14	108.11	104.73	101.91	104.43	93.799	112.55	104.15	95.091	107.45	101.25	100.82	97.948	104.43	108.46	98.517	93.06	99.522	95.555	107.33	99.3	96.482	98.03	102.13
107.24	111.54	105.66	105.83	106.1	107.58	105.88	107.89	112.54	116.08	105.11	114.97	113.07	115.15	111	113.06	99.369	110.28	109.93	114.18	110.08	113.92	110.52	115.26	102.67	112.74	113.83	111.96	112.01	106.96	106.83	107.44	112.14	106.89	110.27	108.21	109.01	115.12	116.56	113.82	112.08	113.77	108.97	105.18	106.8	117.17	111.96	114.08	112.11	112.96
113.23	109.25	112.05	105.06	115.48	106.69	103.95	109.53	100.03	109.45	114.14	108.03	99.6	110.11	95.347	99.891	105.73	100.4	112.34	103.49	107.78	102.69	115.04	96.808	109.16	112.84	96.423	108.27	102.61	116.39	108.14	105.62	106.18	107.92	106.9	104.84	102.68	97.546	104.74	97.758	109.43	108.6	105.2	105.11	102.07	105.14	108.67	98.486	104.17	104.57
112.16	109.79	108.57	113.47	105.16	104.4	108.82	102.71	105.55	105.34	104.66	100.7	107.99	102.58	108.54	107.42	104.02	107.23	107.63	103.63	108.02	102.37	114.22	112.56	97.501	107.36	103.45	105.23	103.36	105.45	107.53	102.84	105.76	96.848	107.55	99.537	97.76	102.88	102.46	104.16	113.01	106.39	112.41	102.17	104.33	114.92	107.36	117.37	100.47	98.835
109.93	111.59	113.18	102.21	120.45	107.44	111.57	121.7	118.7	109	112.17	116.56	114.47	116.99	108.69	118.84	107.6	115.25	114.27	108.54	107.82	113.45	112.36	117.86	111.58	102.38	109.68	113.57	114	122	104.75	108.58	118.82	113.8	118.02	101.89	109.47	115.96	114.89	111.24	108.78	114.34	111.42	120.1	105.43	110.3	113.19	108.31	114.21	114.34
118.72	113.27	105.71	112.96	112.21	107.54	111.29	113.32	108.15	119.61	111.95	110.5	121.75	108.07	114.54	102.08	107.37	110.08	112.29	109.34	114.77	106.73	110.84	117.05	110.92	114.93	109.75	111.41	112.51	110.35	103.49	115.08	108.62	107.58	119.8	125.46	114.35	102.32	114.32	109.61	112.91	111.94	113.79	115.52	110.26	115.59	108.54	110.58	111.84	109.95
107.88	107.75	116.8	109.44	114.94	105.15	106.32	111.41	116.93	106.26	114.34	116.08	110.26	104.39	116.93	111.36	111.7	107.64	109.18	112.31	116.69	107.86	106.76	114.59	103.55	108.27	104.94	120.3	111.09	111.35	113.53	108.66	117.05	108.85	108.09	100.53	102.74	115.46	101.98	112.55	99.646	123.58	108.21	116.1	119.92	113.6	117.83	113.59	107.82	107.54
110.27	98.419	112.88	109.49	114.59	104.11	109.07	102.88	114.03	108.24	115.43	109.06	112.49	113.33	109.37	110.79	113.8	101.67	104.22	111.82	110.13	117.18	111.66	106.7	108.44	113.06	118.04	98.6	110.24	106.62	112.15	110.51	107.21	106.71	117.37	110.86	109.4	114.75	108.48	103.38	112.72	114.91	104.3	107.78	111.95	111.97	106.45	109.55	99.736	107.89
105.57	106.69	102.35	112.29	107.13	91.548	106.05	104.09	102.04	100.36	105.48	105.48	100.6	101.22	99.585	106.27	105.55	99.911	105.35	107.99	101.29	108.13	109.05	105.35	110.73	100.09	95.948	108.16	101.8	104.87	103.78	107.63	111.21	91	99.627	108.47	99.794	105.02	109.19	107.1	101.19	111.21	112.42	99.234	104.97	104.79	102.23	107.08	98.422	106.71
99.323	107.22	105.01	101.39	96.891	106.97	100.58	104.49	103.76	112.66	102.52	98.861	97.705	96.968	97.436	101.18	91.934	104	112.67	104.67	96.937	100.07	96.318	93.109	95.59	99.596	99.485	101.15	97.009	98.603	106.67	112.64	99.64	106.76	96.859	102.39	91.549	98.228	101.32	111.74	103.37	109.48	97.512	99.257	90.749	103.08	96.844	99.099	94.645	101.26
118.92	110.28	107.76	115.06	105.7	108.97	110.41	110.43	114.88	113.84	105.52	110.13	115.41	113.96	108.06	113.06	117	109.97	121.31	106.3	110.34	119.55	112.53	115.36	109.68	109.31	108.5	111.23	118.71	110.56	111	112.37	111.63	104.97	103.85	101.34	108.44	103.53	112.21	109.49	118.96	112.82	117.4	103.63	114.17	111.21	112.45	108.46	121.8	107.35
110.56	107.09	120.9	116.69	113.8	114.82	116.59	115.86	121.43	115.04	113.52	122.61	111.72	105.15	114.19	112.18	121.13	113.26	114.41	113.47	118.52	132.76	114.33	109.78	111.46	117.5	116.22	124.17	122.15	114.23	116.89	115.37	114.32	118.05	126.01	122.53	114.98	118.86	120.12	123.37	116.6	115.07	108.65	124.49	116.97	118.66	121.01	112.61	109.77	122.29
107.89	112.11	103.87	107.11	108.21	106.92	102.84	107.48	104.66	99.417	100.39	97.922	101.9	103.66	104.78	102.09	114.78	106.7	107.64	117.23	105.81	106.53	103.84	110.34	98.497	107.78	99.773	105.07	120.35	105.75	104.6	94.846	104.24	103.48	99.218	105.54	99.309	103.05	117.34	104.82	103.67	103.16	101.36	108.32	107.46	110.07	99.493	109.71	108.93	104.5
113.29	107.26	100.59	100.8	108.36	115.13	115.1	102.95	100.99	104.65	104.94	114.31	113.27	110.29	107.1	100.53	109.65	105.21	106.13	108.5	110.98	108.31	106.17	107.27	96.173	101.33	101.86	105.14	109.67	99.689	99.956	99.422	107.43	107.88	103.7	103.71	104.58	105.86	108.81	101.83	108.72	111.74	110.74	105.98	113.91	112.99	105.37	105.02	107.14	105.7
116.87	112.8	109.47	107.78	114.52	113.07	112.46	98.708	110.18	117.8	110.57	112.92	104.83	103	103.84	114.04	108.35	111.94	118.76	115.18	111.03	118.38	115.14	112.02	112.34	107.68	105.73	119.3	115.69	115.14	112.58	117.09	114.59	113.17	106.46	100.58	107.98	113.37	118.02	110.06	114.45	111.12	110.39	110.52	108.13	106.39	102.67	122.87	120.26	112.52
110.98	105.12	115.09	116.68	114.09	112.25	120.22	112.74	110.75	119.7	105.36	106.8	104.58	110.17	120.05	108.09	107.44	123.17	114.39	116.02	106.88	117.49	112.96	114.58	110.48	115.78	113.51	117.3	107.85	114.13	108.56	110.43	103.9	113.3	105.08	113.15	108.29	110.37	109.95	108.22	113.45	117.93	108.74	111.02	110.64	110.89	109.88	106.1	114.39	111.69
109.42	108.27	102.82	112.53	115.12	104.93	101.71	107.29	99.796	111.75	109.29	107.67	98.754	109.85	105.84	111.42	95.747	102.56	110.15	105.6	109.43	98.111	105.1	115.7	96.283	111.35	104.04	100.7	104.6	112.35	108.8	111.04	107.18	107.34	107.75	103.86	102.5	106.79	105.41	110.37	107.14	99.658	103.06	113.23	110.15	104.08	109.51	108.49	93.688	111.7
94.804	96.015	109.22	99.763	108.17	88.288	100.68	97.536	97.808	95.654	106.92	101.17	93.731	107.01	101.18	95.381	103.8	103.34	95.226	94.611	105.7	99.089	108.22	97.59	104.39	95.886	95.079	92.865	100.76	98.415	108.66	103.65	105.65	95.978	98.191	104.81	102.37	100.14	101.54	102.41	90.919	99.083	102.62	96.475	98.815	98.338	95.645	96.63	94.963	103.35
103.69	103.67	105.92	105.67	104.8	101.29	102.24	100.84	99.718	95.206	107.96	108.38	105.6	109.22	102.61	107.82	99.775	110.49	104.85	109.83	103.23	106.81	99.912	104.56	102.64	106	100.97	98.331	101.95	102.68	108.91	100.54	109.63	107.46	109.66	105.23	104.13	97.03	111.84	107.02	110.97	103.37	103.8	116.6	95.037	104.74	108.7	112.1	113.79	108.58
110.15	107.33	105.72	107.07	106.41	102.52	105.88	113.46	105.76	108.94	105.55	109.73	108.53	105.3	102.8	95.344	98.825	119.04	101.03	107.02	110.52	113.17	102.94	101.95	105.21	111.6	102.79	108.29	109.2	106.67	110.79	108.79	100.68	106.09	109.79	99.452	109.43	103.98	98.881	107.81	103.07	104.39	102.66	111.43	107.97	114.41	109.04	106.26	103.76	107.73
117.17	126.97	123.39	113.33	116.09	116.68	114.87	111.29	132.48	121.87	107.41	124.1	120.57	118.29	118.51	115.83	124.53	117.71	114.76	121.81	113.96	116.36	124.25	115.15	116.47	120.31	121.04	114.45	109.18	116.86	118.39	110.19	128.99	109.48	114.24	113.88	117.33	120.09	116.79	110.64	113.57	112.6	126.93	123.76	121.17	110.18	112.72	120.41	123.07	114.2
109.11	114.25	96.865	111.87	105.63	111.52	107.05	103.34	108.3	101.53	103.34	101.09	106.43	112.14	111.7	106.52	108.9	113.77	108.5	103.36	100.79	106.88	104.87	107.21	108.43	106.08	100.35	97.349	108.68	101.88	105.87	105.6	104.01	104.3	98.293	109.19	113.95	106.11	103.05	111.72	100.1	111.94	107.94	103.67	103.33	107.25	105.98	110.66	107.14	111.52
115.98	112.18	112.49	112.33	120.61	115.07	110.57	115.71	118.95	119.77	103.66	106.39	121.25	117.88	109.44	119.64	102.46	114.42	112.08	111.87	119.82	112.81	109.2	116.16	118.78	110.97	109.13	113.38	119.07	111.53	104.52	100.1	111.02	114.88	106.07	108.52	106.65	109.89	120.63	112.87	113.25	103.52	108.12	110.38	104.09	112.69	121.84	115.89	118.64	116.28
108.09	113.53	110.99	98.149	104.05	105.58	104.67	110.86	105.54	104.02	101.22	103.84	103.24	106.47	104.77	110.29	110.79	111.91	109.84	112.68	109.09	111.79	104.76	104.89	105.71	88.754	113.6	112.17	111.49	103.75	113.14	109.61	104.49	101.3	114.13	111.03	106.95	100.82	104.44	111.85	106.72	114.08	103.95	107.83	110.52	101.9	106.78	102.86	109.79	101.93
110.04	106.24	115.17	104.2	117.55	119.53	105.57	108.94	103.9	112.45	114.05	115.3	103.28	117.29	109.32	109.38	109.01	107.03	104.29	113.74	120.16	116.58	116.04	117.82	111.71	117.6	114.2	112.02	114.41	112.19	108.75	113.12	111.64	110.66	114.05	105.88	103.76	114.97	116.87	105.68	106.58	117.8	110.14	111.53	112.42	117.51	110.34	112.9	110.65	113.27
107.97	100.61	104.18	100.23	95.518	111.47	108.9	100.26	109.34	95.979	102.96	104.78	104.28	107.29	93.011	112.69	100.84	102.71	112.09	104.72	105.58	105.18	111.12	107.9	98.403	106.99	98.813	107.35	99.236	105.35	110.22	108.06	107.51	106.32	104.5	109.24	98.562	103.05	102.17	103.85	104.07	99.726	101.92	107.41	106.23	108.86	108.31	101.18	104.37	97.507
103.21	104.83	109.64	109.61	102.57	106.77	103.69	109.37	108.12	100.34	108.08	97.43	98.356	103.44	107.24	110.79	107.64	102.85	113.59	110.11	118.56	112.15	102.95	103.54	104.2	111.01	103.26	108.02	105.46	109.41	98.899	102.13	94.004	106.22	98.917	97.454	106.82	99.927	105.33	111.89	102.73	106.91	105.35	102.61	104.13	113.35	104.57	109.81	108.25	99.913
101.7	97.534	99.527	101.86	98.49	97.818	100.6	105.14	93.726	104.8	98.175	98.977	101.66	106.4	103.42	97.891	98.922	95.272	111.12	96.255	106.51	95.802	93.715	98.627	98.887	99.54	96.902	97.102	101.6	100.27	108.72	110.12	98.456	90.888	99.421	99.695	103.61	95.931	101.28	94.733	102.36	102.04	102.35	94.137	99.134	97.329	102.42	97.013	97.564	96.586
108.14	103.28	102.89	111.71	115.74	111.36	106.93	102.29	100.52	108.05	108.39	105.59	113.66	90.451	98.619	106.16	104.45	100.51	99.183	111.5	103.33	105.83	107.06	90.525	100.08	105.26	96.906	105.61	93.093	108.71	104.13	104.45	110.34	107.23	100.1	106.29	108.74	110.56	104.17	101.5	105.94	110.89	96.926	106.25	109.19	99.282	98.5	105.5	112.59	95.305
98.76	109.95	98.355	98.724	101.15	102.14	96.441	95.006	104.79	96.777	101.2	104.49	97.933	94.362	109.02	91.704	99.956	102.76	102.82	95.235	106.3	92.747	102.8	100.89	97.131	108.78	103.61	103.25	102.95	107.59	104.64	98.137	106.28	99.298	99.234	101.2	106.04	103.36	110.1	95.793	98.245	96.735	105.15	111.49	107.64	98.907	108.62	93.66	98.239	92.665
106.78	97.696	103.9	105.04	104.1	107.87	116.53	105.35	118.17	101.98	112.58	109.08	102.94	109.35	104.14	96.411	106.69	109.68	109.4	108.66	107.26	105.23	109.06	107.87	100.11	106.09	107.16	119.73	101.07	111.47	106.43	105.32	104.41	102.59	110.1	110.07	109.38	100.62	107.58	105.33	104.16	105.18	107.16	97.522	111.73	109.13	106.55	108.07	100.49	110.27
101.77	112.23	102.25	111.24	111.69	106.97	107.17	99.891	107.93	103.94	104.24	102.25	103.88	99.428	104.25	109.35	102.29	104.31	106.11	111	110.36	103.22	104.2	114.83	102.77	101.46	118.31	99.657	100.32	99.592	114.79	111.01	96.602	110.23	97.923	101.66	118.74	115.85	105.8	105.76	106.54	104.51	103.94	112.86	101.98	103.39	104.93	109.92	107.2	105.57
[truncated: 450 more rows]
[truncated: 150 more columns]
