# Supplementary material for: Genetic dissection of main and epistatic effects of QTL based on augmented triple test cross design
Source: PLoS One. 2017 Dec 14;12(12):e0189054. doi: 10.1371/journal.pone.0189054 (PMC5730204; doi:10.1371/journal.pone.0189054)
Supplement: S8 Supporting Information — (ZIP) [file pone.0189054.s008.zip › z4_1600_0.5_10.csv]

106.36	104.93	104.78	105.76	106.23	106.41	106.24	103.22	102.93	104.66	104.94	104.53	105.91	106.26	104.66	102.74	106.51	104.46	102.07	104.68	100.86	104.91	107.52	106.53	105.47	104.71	106.21	102.67	104.48	104.19	104.95	107.81	103.56	103.66	103.49	102.84	105.4	109.1	105.04	105.3	105.39	106.94	104.37	104.4	107.53	106.78	108.62	105.54	106.46	104.33
111.74	110.63	114.09	112.35	112.44	111.8	115	112.6	111.55	112.92	112.99	109.51	111.92	112.5	111.41	112.44	112.25	111.36	112.26	113.18	109.33	114.88	109.35	111.49	109.46	108.15	111.86	112.92	113.18	109.91	110.87	112.25	113.28	110.05	109.65	114.05	111.89	113.88	112.52	110.05	110.99	109.25	113.47	113.29	111.77	108.41	111.58	113.1	111.43	113.31
99.506	101.44	99.346	100.36	97.969	101.12	99.377	98.077	97.436	99.081	100.53	97.02	99.371	104.1	98.978	97.288	99.353	103.88	98.91	101.28	102.32	99.462	99.579	100.45	98.224	98.249	97.287	101.18	98.725	99.219	97.16	99.61	97.841	97.619	99.271	100.72	99.872	100.39	99.629	100.68	98.493	98.806	98.317	100.06	100.61	101.7	98.138	101.54	99.839	95.881
112.49	111.84	107.99	106.68	110.88	111.8	111.08	107.64	106.85	111.15	107.78	108.26	110.3	109.19	108.37	109.16	106.88	108.3	110.45	111.64	109.65	111.61	111.74	107.22	107.6	108.11	109.24	107.63	111.06	110.77	110.18	111.36	109.36	109.66	106.99	106.88	105.48	111.45	108.59	108.98	110.96	106.41	111.18	109.6	110.29	112.59	111	107.9	110.95	110.81
102.38	98.892	100.56	101.46	100.31	101.48	102.05	98.577	97.002	98.697	99.982	100.21	100.72	100.49	103.36	98.288	101.24	100.6	98.787	98.892	98.754	100.37	100.02	99.882	99.965	100.83	102.38	102	100.61	102.45	100.27	99.409	99.672	101.83	99.818	100.37	99.541	100.16	97.048	102.12	101.16	98.774	99.644	98.669	97.684	101.16	101.87	102.48	100.41	98.57
104.68	102.23	99.123	102.37	98.515	102.33	99.697	101.18	100.9	101.43	102.16	99.145	102.04	100.3	99.707	102.41	95.604	98.501	103.07	97.326	101.36	102.34	100.7	99.708	98.682	100.51	101.53	103.15	101.19	100.83	102.13	96.639	100.85	99.356	103.09	100.43	99.437	100.08	98.75	97.188	98.328	97.762	99.019	99.145	100.51	99.062	103.08	98.996	99.373	100.61
100.28	98.36	100.49	99.54	100.79	101.69	100.61	100.05	99.512	97.945	102.89	98.921	99.557	99.263	99.56	99.139	102.3	99.452	100.84	100.97	97.047	98.429	100.95	97.253	96.497	101.47	101.33	100.53	99.418	100.09	96.398	99.711	99.953	96.464	100.08	98.889	99.802	100.22	100.88	104.43	100.61	103.71	100.47	102.13	99.536	102.43	102.28	98.665	96.678	100.18
98.767	99.933	99.24	100.71	99.954	102.22	99.074	99.549	99.67	100.58	103.22	101.25	100.63	99.309	102.59	99.254	100.07	101.95	98.245	98.367	97.751	102.02	100.87	98.964	101.72	102.48	99.134	98.49	100.31	99.305	100.03	100.56	99.738	100.88	99.312	102.02	102.08	97.915	102.49	101.45	98.246	101.67	99.307	104.3	99.275	100.48	99.815	100.34	99.989	99.875
105.49	107.17	103.57	107.27	106.09	107.83	105.94	107.49	102.7	104.15	106.16	102.99	108.09	104.23	102.29	108.5	105	107.7	105.6	105.31	107.36	106.72	104.47	106.17	106.74	106.56	109.81	105.93	102.05	107.39	105.98	107.94	106.59	106.93	106.94	108.99	104.03	106.97	106.08	105.55	105.68	104.18	107.15	106.04	106.22	107.39	106.87	105.39	104.73	102.81
110.39	113.92	111.1	111.56	110.36	108.82	108.47	106.86	111.78	111.28	109.43	113.17	113.11	108.2	111.32	113.43	111.42	112.86	108.1	110.52	113.57	112.52	110.06	113.4	112.02	112.71	113.04	109.38	113.25	111.37	110.82	113.23	111.79	111.66	109.33	113.98	110.87	112.78	112.6	109.19	109.62	113.28	112.36	112.71	112.59	109.39	110.77	109.79	109.96	112.39
114.27	110.7	113.39	112.27	111	113.26	114.1	110.07	114.15	111.63	111.22	115.23	111.11	116.98	110.74	113.58	112.48	114.18	111.5	113.4	110.03	114.53	113.63	112.67	112.3	113.43	112.86	112.35	117.59	115.96	113.75	113.73	111.47	111.79	114.86	112.26	114.39	112.22	110.82	111.78	112.84	114.9	111.87	110.08	110.77	112.89	111.14	112.52	113.23	112.97
110.49	113.28	115.93	110.52	114.19	110.92	110.44	110.14	110.41	109.13	113.21	110.6	113.12	113.93	114.26	113.35	110.44	108.72	107.21	111.6	110.6	110.34	109.29	113.98	109.86	111.22	109.96	109.23	112.72	114.11	111.43	111.43	112.04	112.57	114.14	109.11	108.55	109.94	110.33	109	112.6	109.35	107.65	109.65	108.39	112.86	112.53	112.62	114.36	111.97
108.57	106.03	108	107.75	105.9	108.84	103.14	106.46	105.06	104.91	105.06	106.37	104.57	110.98	104.68	107.51	105.68	106.34	105.69	105.55	104.98	104.31	103.76	105.82	104.76	108.38	106.89	104.94	105.63	105.54	107.36	105.96	102.84	102.24	103.32	106.14	104.62	108.47	104.94	105.58	108.48	103.2	103.43	105.57	105.14	104.13	105.23	104.57	105.49	109.33
112.22	112.55	111.29	113.38	111.39	112.31	110.85	113.72	110.64	112.69	111.32	113.44	112.96	112.33	113.69	111.49	112.88	109.18	112.38	111.24	109.24	110.4	111.9	114.4	112.08	113.31	111.39	108.48	111.31	110.71	114.12	115.02	112.8	109.82	108.44	112.49	113.28	114.58	113.85	111.16	110.78	112.4	111.85	111.93	113.15	111.71	112.97	110.07	113.35	110.54
101.44	101.63	99.721	102.51	102.21	101.19	98.51	102.88	99.503	101.11	104.28	102.2	99.893	101.9	100.91	99.324	102.01	104.03	99.357	98.801	98.411	99.103	100.08	96.425	99.29	102.34	103.53	102.64	100.62	97.512	102.2	98.746	104.22	101.28	98.298	103.66	102.39	102.66	103.53	103.63	102.17	98.068	96.452	100.17	100.89	101.09	102.15	99.635	100.12	101.19
101.92	106.43	108.16	107.35	105.09	104.27	105.21	103.41	102.76	105.05	103.6	102.11	104.65	109.78	104.87	106.78	104.8	106.94	104.39	103.08	100.54	101.93	101.46	106.44	103.66	106.08	104.03	104.52	106.23	107.38	104.52	106.2	102.15	100.62	107.15	108.12	102.76	104.99	101.89	102.59	107.4	107.07	106.07	102.13	107.08	104.51	103.87	106.38	102.85	105.04
112.61	115.59	113.38	112.37	111.32	118.03	111.31	113.12	110.65	113.7	114.16	113.73	112.74	110.97	113.04	112.99	116.58	113.62	114.78	110.49	110.85	110.12	112.32	113.05	111.63	111.37	113.9	117.14	113.36	112.41	113.44	110.65	115.5	111.29	113.25	110.97	115.2	114.07	112.56	113.27	113.37	111.36	111.09	111.47	113.65	112.51	114.22	111.54	112.33	112.58
113.65	112.24	106.69	111.07	110.81	110.91	112.55	111.41	110.11	110.96	112.26	110.15	106.18	110.84	111.26	112.35	109.26	112.46	109.86	109.21	111.59	108.38	110.48	109.7	110.55	111.56	112.59	111.01	107.84	110.61	109.19	112.17	109.66	110.58	107.35	112.26	114.23	111.58	112.24	110.92	111.44	112.01	115.37	109.02	111.26	108.29	108.63	110.54	112.84	114.96
112.64	115.24	113.55	110.61	112.1	115.54	115.79	114.9	112.07	112.35	113.73	111.48	111.73	111.79	114.45	110.82	113.98	112.97	112.33	110.79	112.35	112.04	117.18	115.03	113.46	112.13	112.48	113.62	113.69	110.8	110.06	113.13	113.37	112.11	109.72	114.08	113.57	114.01	112.75	114.13	112.14	112.89	115.63	115.35	112.42	112.92	113.37	115.53	111.79	114.54
103.34	105.16	105.55	105.18	108.39	104.47	105.54	108.02	106.75	105.27	104.9	105.12	105.71	106.79	106.7	105.3	104.04	105.69	108.29	104.86	105.9	106.07	105.79	105.54	105.16	104.2	106.44	107.42	104.46	103.03	108.73	108.72	109.94	103.91	106.79	105.24	106.48	106.57	108.4	103.27	108.74	105.9	107.97	104.7	106.15	106.42	106.41	106.68	108.17	102.05
116.52	116.74	119.92	118.59	117.15	116.39	116.46	114.84	117.86	118.57	120.13	116.38	116.74	116.25	114.95	118.47	118.92	115.57	118.31	119.57	118.19	117.3	117.32	113.24	117.89	117.61	116.91	116.73	117.59	118.25	116.82	117.67	117.36	116.68	117.89	115.43	117.89	120.06	119.56	115	118.3	116.1	118.11	117.35	116.92	118.95	117.02	118.02	116.45	119.54
114.78	118.26	116.81	115.55	113.96	113.85	114.78	114.67	116.36	115.48	114.48	116.26	115.08	114.95	116.91	112.12	114.72	114.78	117.19	118.08	114.94	117.71	114.06	115.64	115.46	116.61	116.33	116.55	114.43	113.73	116.23	119.73	118.12	114.14	116.01	116.04	113.42	119.15	118.52	115.7	117.36	120.85	117.82	116.94	112.7	116.83	117.56	114.13	117.38	115.85
105.42	102.35	104.62	105.37	105.26	107.93	103.35	106.28	107.05	106.82	102.62	106.21	103.78	104.05	105.83	107.1	105.37	103.04	105.97	105.53	105.61	105.35	104.41	105.55	105.62	106.1	107.15	102.97	103.4	105.74	103.59	104.15	101.87	107.9	104.91	103.81	105.75	109.55	107.45	106.14	108.25	104.83	106.62	106.62	105.82	104.09	105.33	106.07	105.58	104.78
111.74	110.07	109.24	112.41	113.69	108.89	110.33	110.42	108.38	113.5	108.73	112.26	112.55	114.87	110.49	111.15	109.38	114.34	113.85	114.32	111.61	111.09	115.12	112.2	111.14	111.51	108.89	113.01	112.19	114	107.87	109.65	110.99	111.15	112.98	110.36	112.61	111.14	109.88	112.58	113.2	113	115.31	112.18	113.44	111.7	112.52	111.5	112.14	110.91
112.2	111.73	109.5	110.35	112.55	110.01	113.5	111.58	110.52	111.13	109.13	110.75	110.04	111.82	111.51	111.74	110.49	109.11	113.82	113.17	109.78	115.58	109.65	112.67	112.07	110.82	111.54	113.07	111.06	111.81	109.99	111.22	108.21	107.56	110.64	108.64	111.89	111.26	112.13	111.43	109.85	108.93	109.66	112.49	107.5	109.58	112.27	112.06	110.26	114.13
107.16	105.11	105.41	104.87	105.73	106.64	107.94	106.47	108.56	109.05	107.04	105.28	108.23	105.22	106.38	105.58	104.89	108.7	107.16	106.6	105.06	106.48	108.82	107.89	107.07	105.67	106.62	106.55	108.06	104.7	104.48	104.82	103.65	106.94	105.39	105.9	102.76	104.41	103.51	105.21	105.39	104.08	103.9	104.67	107.25	106.05	104.02	106.34	107.1	107.31
102.03	103.96	107.48	104.78	106.29	104.65	105.38	104.57	104.15	103.94	103.68	105.63	104.32	104.27	103.85	103.94	106.68	105.59	106.07	102.94	104.69	104.08	106	105.66	107.4	102.56	110.24	105.14	105.83	104.36	108.01	105.64	103.86	106.62	103.71	103.59	105.43	105.86	101.95	104.4	106.62	106.41	103.21	105.29	105.85	103.81	102.4	102.79	102.38	104.74
101.14	101.82	99.564	100.47	102.27	98.217	101.07	100.45	99.52	98.08	98.528	99.754	100.5	101.12	101.6	99.035	99.041	99.832	99.599	100.93	100.81	98.313	97.786	98.762	100.54	100.05	102.16	97.765	101.6	103.13	100.42	102.56	98.49	102.59	100.05	97.774	101.22	98.644	100.73	101.29	102.36	102.84	98.229	102.37	101.23	101.49	98.565	103.23	98.016	99.044
107.87	112.79	111.67	110.06	111.13	113.82	110.75	112.5	115.7	108.83	113.21	110.36	112.66	108.7	111	110.28	112.62	108	110.8	114.74	109.94	109.66	112.93	111.55	110.46	113.16	110.04	110.37	110.4	110.42	113.33	110.21	113.04	111.67	112.57	110.33	110.68	109.34	111.55	111.82	110.42	113.26	107.9	111.34	112.07	110.29	107.79	111.2	112.72	112.78
108.64	111.33	111.15	113	112.94	113.45	109.42	111.9	104.87	111.53	112.54	111.05	109.78	115.57	114.61	108.41	111.46	109.94	113.48	110.81	111.79	113.33	112.09	113.65	111.77	113.95	111.42	112.81	110.6	116.88	110.98	111.89	107.2	109.8	110.55	110.42	111.14	108.71	112.28	107.7	112.44	111.1	110.66	110.3	112.71	110.69	108.66	112.94	108.74	108.89
100.55	99.436	100.53	103.74	100.8	97.162	97.559	97.811	98.381	100.21	103.61	101.84	100.36	101.91	100.5	102.74	101.78	97.66	99.781	98.419	98.781	100.26	99.258	98.858	100.24	100.17	102.19	101.96	101.83	97.822	100.3	100.71	98.926	101.57	96.705	98.407	96.75	99.002	98.21	97.525	99.558	97.732	102.91	98.906	98.962	100.51	100.24	101.66	99.707	102.57
103.81	105.31	106.82	105.45	106.53	104.43	107.54	109.02	103.79	104.72	100.61	107.83	110	104.56	105.53	104.63	107.18	105.14	101.33	105.57	106.14	105.49	103.71	105.27	101.29	106.86	106.47	108.36	106.4	106.38	105.71	103.9	106.68	105.98	107.77	102.93	107	106.13	105.73	104.45	106.07	104.55	105.98	106.44	105.12	103.92	103.52	105.34	107.34	105.08
115.23	109.88	114.28	111.09	113.22	113.48	112.92	113.19	112.24	109.78	112.37	110.26	109.35	111.89	112.64	112.13	109.44	110.73	110.12	109.37	111.25	113.5	110.57	114.38	112.51	114.73	112.9	113.48	114.38	111.49	111.32	111.99	113.12	113.6	111.31	114.29	111.6	115.27	111.18	112.93	108.25	111.26	109.83	108.71	111.27	110.51	110.47	110.17	112.2	109.18
103	103.83	100.45	106.29	102.44	104.31	104.13	102.18	101.26	104.27	106.83	103.26	103.05	103.3	105.28	103.45	106.73	101.18	104.33	103.88	103.87	103.07	106.49	105.37	100.88	104.61	106.48	103.24	103.02	105.02	103.72	101.03	106.29	106.12	101.96	105.34	103.54	103.88	105.65	106.26	105.81	105.4	104.98	104.27	105.96	105.77	103.55	101.61	105.61	104.52
100.79	100.11	102.44	99.462	100.19	98.572	105.49	100.22	99.13	100.67	98.478	101.88	101.78	97.37	98.868	103.08	100.54	98.784	100.88	101.61	98.655	98.938	98.212	98.525	96.108	100.86	100.7	99.284	101.25	97.815	98.972	98.436	100.07	103.37	101.89	101.62	97.026	103.46	99.137	97.556	97.618	96.308	96.844	97.471	101.29	101.68	99.686	100.76	99.773	97.55
103.42	107.4	106.17	104.87	105.79	105.26	105.91	104.87	102.61	104.13	104.98	104.03	107.38	107.53	105.63	107.2	107.3	103.41	104.95	106.58	106.18	104.64	103.63	102.05	105.18	110.51	107.36	104.73	105.44	105.97	102.83	107.62	106.89	107.58	104.55	104.14	105.84	105.88	102.87	106.63	105.19	106.87	107.16	109.77	105.22	107.5	107.43	103.56	107.35	103.95
114.78	112.3	112.32	109.25	111.11	109.44	111.57	110.78	111.8	110.09	111.41	109.61	107.36	111.53	112.35	113.1	107.26	111.65	112.56	112.94	110.41	112.24	110.76	109.51	109.51	112.55	112.1	111.64	111.37	112.95	110.58	109.16	109.17	113.05	111.81	113.27	110.11	111.09	111.2	112.44	109.85	108.1	111.63	115.29	111.21	109.64	109.78	110.32	109.63	112.39
107.46	108.43	111.43	112.36	108.24	111.03	109.54	108.71	111.01	114.56	112.07	110.17	108.64	112.3	112.88	109.19	111.58	112.24	116.1	112.37	111.58	108.61	109.56	114.16	111.42	106.25	111.9	108.95	109.57	111.81	111.15	114.17	108.22	107.76	113.75	111.79	111.51	112.21	110.9	111.09	112.01	110.82	112.87	109.67	113.21	111.01	110	111.68	112.47	110.73
111.25	110.77	108.58	107.78	107.72	110.41	108.81	106.53	108.88	109.81	111	108.82	109.04	110.36	109.56	109.77	109.66	109.3	108.06	108.84	108.56	111.31	113.82	111.55	110.35	108.8	109.62	109.98	111.07	111.56	111.8	109.5	108.6	109.96	110.18	109.52	107.26	108.41	108.07	114.33	108.76	112.83	112.77	111.35	109.83	110.3	112.2	109.22	112.99	108.13
104.22	107.85	105.27	107.55	106.34	105.41	106.85	103.42	105.6	103.37	104.56	105.9	107.27	103.41	102.67	100.78	105.15	105.11	103.48	105.94	103.52	107.02	106.74	105.42	104.43	105.4	106.2	106.51	105.47	106.65	106.33	107.34	101.89	104.54	106	107.25	104.33	105.62	105.73	104.84	102.83	102.62	105.07	105.21	103.78	101.81	104.6	105.81	110.04	102.78
101.8	105.8	103.73	104.12	103.99	108.17	106.33	107.64	106.4	106.4	107.71	106.51	103.95	106.67	107.1	107.57	103.95	105.53	102.91	104.47	102.93	104.73	106.1	102.95	107.77	101.5	104.9	109.36	105.29	104.53	106.35	103.72	105.22	108.23	108.69	106.13	105.55	107.28	106.03	104.55	103.85	105.75	106.65	105.46	105.11	105.43	107.66	100.15	106.87	102.15
110.37	105.09	110.35	106.15	105.89	106.14	106.27	105.97	105.22	110	107.66	105.2	103.09	105.98	103.37	105.67	106.68	104.94	105.56	107.23	106.32	104.91	108.28	108.08	105.03	105.7	106.67	104.97	108.8	103.25	103.89	107.15	110.58	103.58	102.51	107.51	105.17	105.79	105.47	106.69	104.94	105.26	107.75	105.36	104.16	103.91	107.71	107.24	105.86	106.15
103.96	104.4	107.05	104.9	110.07	105.25	105.91	104.74	106.32	108.89	103.93	105.66	108.05	105.4	102.09	108.92	104.86	106.94	104.51	107.46	107.93	103.49	104.99	104.27	105.7	106.07	105.06	100.89	104.31	105.05	104.02	103.81	103.88	106.85	106.12	104.97	102.96	104.33	104.66	106.47	104.8	105.87	108.04	104.57	107.63	108.45	106.06	106.03	103.46	103.51
118.17	116.04	118.89	118.44	118.06	118.72	117.92	117.73	121.29	118.05	117.04	117.65	118.67	117.11	116.23	117.51	117.06	118.15	116.36	118.88	118.86	116.96	117.8	119.66	116.79	115.52	115.01	116.59	115.18	120.43	115.51	117.97	119.74	115.79	116.92	116.37	118.4	117.04	118.75	119.54	118.46	120.44	120.27	119.03	116.6	119.57	119.34	118.39	118.61	117.57
112	112.03	109.06	109.1	111.39	111.87	111.36	112.35	109.28	109.2	109.08	109.68	107.25	110.15	110.35	110.36	110.31	110.22	108.5	109.12	112.37	108.09	110.78	112.48	110.13	109.01	113.35	108.71	110.52	107.74	107.03	108.73	111.53	109.08	110.89	110.19	106.82	111.98	110.95	107.42	108.5	110.83	111.37	112.93	110.7	108.14	108.45	108.08	112.67	109.21
110.76	112.17	114.27	112.83	112.18	113.52	113.33	111.39	112.2	110.53	109.9	111.84	108.87	113.72	110.45	109.68	111	111.9	111.61	111.73	113.55	112.71	110.75	111.18	112.33	110.98	111.04	113.3	107.6	108.43	112.59	111.81	111.81	115.83	111.16	109.73	112.38	109.97	109.54	112.81	112.69	110.86	111.58	112.15	111.02	110.99	109.35	109.3	113.49	114.04
108.01	108.8	110.07	109.96	108.49	108.42	109.94	109.87	111.12	109.89	109.9	110.57	110.9	111.45	110.64	110.51	113.81	112.41	106.02	111.46	108.92	109.76	109.73	108.67	108.28	110.63	107.61	112.29	113.77	108.16	112.15	112.07	109.79	110.88	112.92	110.92	112.26	113.65	108.97	110.24	108.68	108.26	109.94	108.11	112.05	109.78	107.98	106.74	108.38	108.08
103.97	98.862	102.05	95.668	97.521	100.48	98.224	99.524	101.05	101.6	99.986	98.958	94.205	95.531	101.93	98.771	98.649	100.84	96.688	100.05	98.457	99.85	101.64	101.75	100.15	100.73	98.194	99.938	100.53	99.642	99.612	101.16	97.348	98.253	101.91	97.135	101.86	99.653	101.99	98.271	101.25	99.212	98.754	98.341	99.171	94.881	100.28	97.982	101.78	98.655
109.06	110.23	111.04	108.02	109.13	109.12	110.78	111.45	109.42	106.66	110.34	110.17	109.15	111.85	115.86	106.77	108.35	112.41	106.78	109.81	109.83	112.2	108.11	110.35	108.23	111.6	112.12	110.22	110.29	112.07	110.4	111.14	109.4	106.73	108.21	111.62	109.11	109.81	107.82	109.63	110.62	109.86	106.05	112.49	111.58	109.37	108.74	109.27	110.3	111.58
107.81	105.02	107.75	104.37	109.26	107.09	106.67	105.19	103.23	108.06	104.86	106.95	106.98	104.79	105.81	105.55	104.62	107.63	104.03	109.15	109.33	106.6	107.99	104.24	106.89	104.98	104.05	106.77	105.4	106.29	110.52	106.33	106.43	106.51	104.86	107.74	103.76	100.88	107.38	108.12	106.29	105.33	109.95	104.56	106.04	104.86	108.63	105.28	108.72	107.04
112.88	112.95	113.32	110.27	112.29	110.82	110.77	110.28	112.81	111.18	110.75	114.79	111.39	111.65	113.48	112.27	114.22	109.7	111.5	111.87	108.3	112.07	110.23	111.13	110.63	110.36	109.31	111.29	111.84	111.85	109.58	116.99	115.97	110.84	113.92	110.49	110.93	112.92	109.07	110.86	111.33	112.6	107.76	112.57	111.21	109	112.77	108.19	112.19	110.41
104.93	108.36	105.07	103.37	107.61	107.22	105.07	102.1	104.71	105	106.47	103.84	107.51	105.3	107.69	103.63	105.5	107.02	109.89	104.48	107.89	106.31	104.65	108.62	106.62	105.87	104.87	106.51	103.99	106.7	105.99	105.1	105.89	105.85	107.1	104.13	109.09	105.96	108.01	103.46	104.68	108.08	105.16	106.17	105.73	104.27	102.9	105.67	104.71	105.68
99.876	100.99	101.47	101.44	98.469	100.74	97.834	100.48	101.56	103.02	99.585	98.329	96.736	101.5	98.576	101.47	98.602	95.669	97.923	101.66	102.19	101.83	99.285	102.77	101.57	102.51	100.55	100.1	99.138	98.934	102.25	99.64	102.14	96.031	101.24	105.62	97.727	101.22	98.943	98.848	100.13	98.547	96.782	101.68	99.258	98.021	99.858	99.593	99.613	100.75
111.29	113.03	111.12	111.89	111.19	110.78	110.65	110.64	109.37	109.4	109.84	112.25	112.9	108.7	112.94	108.86	109.75	113.96	109.25	109.97	109.74	112.14	112.2	111.12	109.71	110.36	111.22	110.06	113.1	108.15	112.7	109.93	110.48	111.94	109.93	110.98	112.95	110.85	109.84	112.98	111.31	109.06	109.61	114	110.82	108.35	111	109.79	110.47	109.7
112.59	113.28	113.18	111.42	110.45	112.71	111.76	113.32	109.69	111.4	111.35	114.1	113.59	112.66	114.49	112.25	113.15	112.19	112.03	109.89	113.09	109.54	111.91	110.86	110.59	111.76	112.37	109.87	111.26	112.48	112.21	112.48	111.08	112.91	111.95	113.03	112.85	111.72	114.49	115.02	109.57	114.64	109.75	110.6	113.38	111.57	114.37	109.63	113.99	112.18
108.89	105.95	105.35	106.13	107.88	108.95	106.75	107.03	109.77	101.76	106.67	106.02	109.4	106.65	107.37	105.06	107.62	107.64	106.99	105.89	106.06	102.85	107.57	106.92	104.76	108.89	104.41	108.17	107.35	104.62	105.94	107.84	103.49	105.72	107.48	107.21	104.51	107.61	107.31	107.95	109.45	106.34	106.56	106.53	104.61	105.24	105.74	107.79	106.06	105.64
106.06	105.55	106.29	106.09	103.85	108.27	107.13	105.93	102.03	105.09	104.75	104.04	107.8	106.23	106.33	107.67	105.32	105.03	103.59	106.51	103.32	106.26	103.34	103.38	104.23	105.82	106.16	104.66	107.33	106.54	105.18	105.67	103.66	107.62	105.43	107.51	105.61	102.18	105.55	105.15	105.33	103.38	106.26	106.66	104.99	108.85	106.05	105.49	107.06	104.27
108.03	109.39	104.64	106.67	107.38	107.93	106.79	110.14	103.33	103.95	102.96	110.14	106.14	107.63	104.4	107.3	104.17	104.77	107.31	105.84	104	106.87	105.66	106.09	103.32	105.63	107.57	104.26	104.33	103.56	105.65	102.39	104.32	108.02	104.51	104.4	106.82	107.96	103.8	107.17	104.32	106.69	101.55	104.43	104.66	105.43	106.95	103.13	106.34	102
106	103.71	107.54	105.56	104.45	104.6	104.15	108.04	105.6	102.98	105.19	105.05	103.37	104.59	105.49	106.88	104.85	106.96	104.43	107.02	103.62	104.93	102.38	102.22	105.41	106.69	102.92	105.31	105.33	104.18	104.31	107.4	103.9	105.94	104.25	104.83	106.57	104.31	106.35	104.65	101.26	105.2	104.94	100.35	102.32	105.83	103.35	105.56	105.71	104.24
104.11	104.61	105.75	102.42	106.34	101	105.23	104.94	105.11	104.11	105.33	103.8	105.7	104.77	108.48	108.7	107.49	108.87	105.62	105.71	106.18	107.82	106.01	103.16	104.25	107.75	105.69	104.72	105.49	103.33	104.01	107.74	105.58	107.4	104.14	105.74	105.5	106.82	104.02	104.06	107	106.88	105.07	105.37	102.63	104.34	103.85	107.69	105.29	104.88
107.92	108.14	105.04	107.44	107.15	104.82	103.99	104.66	105.16	104.22	101.39	105.85	103.9	105.72	108.1	106.89	103.77	102.79	103.26	104.14	108.84	105.53	106.68	103.3	107.54	105.76	105.76	105.88	106.04	107	107.94	103.68	104.31	105.43	108.35	105.92	108.72	107.86	106.23	106.85	106.02	105.57	106.91	105.47	104.82	106.83	109.28	105.12	104.64	102.66
99.544	100.72	97.75	98.35	99.599	99.694	101.59	95.606	100.46	97.571	99.177	100.31	99.01	100.98	104.79	101.7	99.163	98.942	99.324	100.86	100.71	103.09	101.36	102.64	97.913	99.39	98.273	100.15	101.42	100.71	102.42	98.548	98.127	97.41	101.12	100.63	99.143	99.006	99.789	101.83	100.11	101.04	97.535	98.794	101.02	100.17	99.742	102.42	98.15	98.955
108.43	115.16	112.44	109.31	111.42	108.05	113.23	112.94	112.19	115.99	111.93	116.28	109.75	109.74	110.88	110.21	111.73	114.98	111.33	108.85	112.2	113.79	110.96	112.96	110.58	111.5	112.5	107.46	111.04	111.43	108.1	113.62	110.1	110.76	114.73	114.64	111.3	111.59	111.28	112.19	112.34	112.93	110.53	110.67	112.26	113.4	113.49	112.49	114.02	113.7
101.82	105.82	105.3	104.55	110.07	102.84	106.64	104.01	106.17	108.73	107.22	104.85	103.84	107.77	109.03	107.81	105.99	106.71	109.09	109.33	109.75	106.72	109.91	104.56	106.14	106.12	109.05	104.37	106.04	105.77	105.44	107.91	104.32	105.76	109.09	104.65	105.78	107.89	107.14	106.04	105.62	106.23	107.79	108.82	110.11	104.88	106.36	108.91	107.06	103.79
106.18	103.16	104.24	108.54	109.37	107.32	106.49	102.28	106.08	103.96	104.23	106.54	103.16	104.67	106.9	106.15	106.6	105.87	104.37	107.19	105.55	106.42	109.2	105.61	107.14	103.46	107.45	107.62	108.69	103.89	106.1	104.9	106.97	107.56	108.33	107.41	104.59	106.86	107.03	104.83	108.1	105.28	107.29	109.24	108.31	103.93	107.01	107.75	110.25	105.06
100.59	100.49	99.2	99.061	101.16	97.378	100.24	97.978	98.564	97.57	101.68	100.55	98.64	101.53	98.341	99.587	102.43	99.892	99.554	100.96	98.625	99.837	99.204	100.36	98.271	99.369	97.116	101.43	98.973	98.506	100.19	100.72	102.45	100.85	98.846	99.245	100.92	101.2	97.629	98.785	103.46	99.453	100.44	96.098	103.03	100.98	97.195	99.564	99.047	102.04
100.5	101.86	101.27	100.02	102.76	101.68	100.27	97.228	100.87	100.33	97.263	97.986	97.847	98.316	99.243	97.867	103.08	98.608	96.257	99.511	102.88	101.63	98.229	101.22	98.652	101.8	100.52	102.09	100.47	96.973	98.554	99.833	100.49	103.4	100.46	98.153	97.91	101.27	99.137	98.51	99.682	99.47	102.95	99.547	98.527	99.466	99.349	102.99	98.378	99.414
108.12	110.11	114.89	110.74	114.46	109.87	113.93	112.48	112.05	111.95	109.86	115.01	111.45	111.83	111.3	112.89	110.86	112.77	112.28	110.44	111.97	108.43	111.72	110.92	112.02	110.73	113.82	108.13	110.85	110.66	113.82	112.29	109.72	113.22	113.19	112.23	109.62	111.58	111.78	113.51	111.53	111.11	111.48	112.13	113.34	108.82	109.16	111.73	110.87	110.51
103.95	104.89	106.64	104.01	106.75	104.36	107.21	105.62	106.06	107.39	104.52	105.7	105.35	103.71	103.1	107.76	102.55	104.86	104.8	103.57	103.29	106.9	105.39	105.43	107.86	103.89	102.2	104.1	109.53	104.79	105.43	106.12	103.26	106.49	106.04	104.53	103.05	103.06	104.37	106.59	107.36	105.91	102.46	100.46	103.01	103.44	108.13	104.61	106.63	103.62
103.94	107.28	108.65	107.18	106.36	105.35	107.96	107	104.46	102.64	108.77	107.27	104.46	103.68	104.52	104.6	105.54	102.54	102.5	104.25	109.02	105.6	106.28	105.94	105.56	103.56	106.72	105.26	105.23	103.33	104.06	106.01	101.31	103.56	108.35	108.3	104.73	104.33	107.2	105.25	103.56	105.58	103.31	107.97	107.15	104.11	105.92	107.76	105.24	108
106.41	103.8	106.39	101.64	105.77	103.44	104.42	104.74	102.01	102.53	103.96	104.39	104.6	105.27	105.92	104.83	106.01	106.83	105.89	103.52	105.52	104.16	107.72	105.61	107.66	104.08	105.43	103.73	100.71	102.14	103.39	105.8	103.13	103.22	105.36	107.11	106.52	108.64	106.05	103.19	106.11	105.19	103.47	102.91	102.5	103.77	105.39	105.87	103.86	105.36
110.06	113.71	110.8	110.4	109.36	108.9	110.61	113.29	110.64	110.92	112.33	110.12	108.75	112.34	110.15	111.69	111.44	109.74	113.12	112.74	112.45	112.98	108.92	110.8	111.97	112	113.21	110.6	112.29	112.44	110.76	108.21	112.02	112.75	109.7	112.3	111.67	114.42	111.45	114.15	111.87	110.55	113.13	111.09	113.12	112.25	110.35	110.56	106.06	112.15
111.6	111.68	110.71	110.72	109.38	113.55	111.69	112.47	110.7	109.16	109.68	107.93	109.16	111.57	109.71	108.08	110.23	111.24	112.07	110.19	111.68	111.14	111.28	115.76	108.68	111.86	111.81	113.59	115.45	110.36	110.88	111.15	112.56	109.03	111.06	113.61	107.74	106.41	112.68	108.46	111.47	108.7	110.1	109.55	108.69	112.96	110.61	110.1	108.15	110.22
107.22	104.93	110.23	107.95	107.38	105.46	104.94	108.48	105.81	108.08	106.62	107.33	104.54	104.79	103.69	107.16	104.78	105.05	108	105.54	107.28	107.22	104.76	105.61	104.91	104.67	107.64	106.64	106.01	106.3	105.36	105.87	104.11	105.15	107.97	102.69	104.42	107.94	109.7	106.7	106.35	106.35	104.84	106.09	102.3	105.6	103.64	106.76	103.9	103.77
108.18	107.69	104.09	104.72	109.23	108.57	107.12	103.78	106.87	105.45	104.34	108.4	106.37	107.37	109.37	107.46	109.14	107	107.86	109.6	105.56	104.87	108.19	105.43	104.59	107.08	105.58	105.24	104.89	104	109.21	108.54	102.17	106.85	104.87	104.03	103.83	106.3	106.19	107.38	106.53	107.51	106.4	104.43	103.35	105.98	104.15	106.74	106.19	103.85
113.1	113.82	113.06	111.39	115.28	108.43	111.7	108.33	112.85	110.34	111.93	110.37	110.23	112.72	108.95	114.61	111.26	111.92	109.88	108.53	110.62	115.6	111.91	114.57	111.77	110.3	109.61	111.83	109.47	111.03	113.49	113.39	112.19	111.58	114.01	111.76	113.52	108.87	109.59	114.94	113.66	110.88	109.94	113.99	112.25	112.91	113.04	112.74	113.02	108.69
106.01	103.51	107.12	104.03	104.94	103.69	104.59	103.99	102.01	105.73	105.46	105.12	105.74	106.06	106.32	105.53	103.41	105.6	105.77	101.51	108.01	104.59	107.53	105.54	105.82	103.54	106.18	101.75	105.5	108.07	109.11	102.58	104.95	101.59	104.49	104.01	103.24	104.23	105.3	103.31	107.64	104.63	103.37	104.35	104.98	102.44	103.93	106.14	105.25	106.1
103.87	103.24	103.44	106.5	106.34	104.36	107.44	105.97	103.6	103.94	105.55	103.48	102.88	108.97	104.17	102.78	102.94	105.2	103.11	102.62	104.35	102.95	101.89	108.05	102.99	101.41	107.39	100.92	105.16	104.82	104.73	103.67	104.85	101.41	101.24	102.25	103.76	104.78	101.15	105.55	104.83	103.73	101.8	104.78	100.35	104.38	103.99	107.75	103.08	102.84
106.21	105.77	110.74	105.52	105.39	106.39	106.91	106.64	106.79	105.12	104.52	106.48	108	105.21	105.36	107.05	107.27	104.22	104.92	106.06	109.42	104.34	108.02	104.94	104	104.3	110.45	109.36	104.42	103.78	106.48	108.59	108.3	106.43	108.75	108.01	108.51	106.47	105.51	104.45	103.54	105.89	109.54	109.42	106.63	109.1	105.93	108.93	106.36	105.05
114.38	117.01	116.59	118.18	115.83	115.4	118.52	115.03	117.55	114.21	115.98	118.77	116.45	114	113.01	117.43	114.02	117.84	114.66	112.06	115.72	115.68	115.04	115.29	114.2	116.87	116.15	118.69	115.21	117.75	113.45	117.67	115.51	114.93	115.99	119.03	119.11	116.69	114.51	113.38	116.73	115.95	117.88	118.24	114.19	115.91	117.32	113.07	115.94	115.05
116.61	117.51	120.31	120.04	117.43	114.69	119.62	119.29	114.99	119.05	118.99	116.31	117.79	119.96	118.17	118.17	118.52	118.43	114.86	118.14	119.63	116.52	118.28	118.76	120.83	115.95	116.47	118.09	119.18	115.61	119	119.51	118.45	117.71	119.69	120.77	119.32	119.55	117.84	119.29	118.21	117	118.64	119.91	117.77	116.11	115.07	119.67	117.18	116.65
105.4	104.47	107.99	105.1	110.33	108.49	106.26	107.31	105.02	108.17	106.51	102.96	103.44	105.27	104.81	108.43	107.71	107.19	104.43	106.11	106.19	104.79	105.65	105.52	106.67	107.34	104.37	109.11	105.65	107.33	106.8	109.58	103.9	105.22	105.67	108.58	106.14	107.1	106.37	110.23	104.02	108.59	106.86	106.78	105.31	105.61	104.77	105.99	106.11	107.16
112.69	108.66	108.65	111.38	108.54	110.49	110.31	108.19	110.22	110.65	108.77	108.69	107.85	109.82	110.83	110.53	110.82	106.76	109.78	111.49	109.13	110.03	108.43	107.13	113.37	108.65	108.88	110.69	109.52	111.02	109.86	112.49	105.47	106.31	108.54	109.82	109.42	110.6	107.61	109.83	110.25	111.99	112.1	108.52	106.88	108.56	109.31	115.18	113.65	108.24
112.43	114.55	108.27	110.64	108.92	112.1	110.32	109.79	107.73	112.68	113	112.56	111.34	114.31	111.41	111.16	113.08	108.59	113.91	112.97	110.55	109.93	109.52	110.91	114.46	111.38	110.74	111.94	113.1	109.99	110.52	111.78	109.94	112.99	112.9	110.59	109.68	111.72	112.67	110.25	111.89	113.32	111.47	112.58	113.28	110.57	113.56	112.02	110.19	109.67
112.94	112.93	110.67	111.58	106.69	109.72	109.68	113.65	112.41	111.15	116.22	111.06	108.89	113.2	112.61	110.27	111.09	115.06	112.91	112.72	111.37	112.92	109.61	113.53	112.13	113.35	111.45	113.18	111.22	111.54	111.59	111.73	114.95	111.98	114.25	111.93	117	111.63	110.92	108.78	114.39	109.7	109.33	113.98	110.88	110.55	111.11	112.23	110.75	111.36
110.97	110.67	110.24	109.32	110.19	111.23	112.74	110.2	112.61	112.26	111.29	109.37	111.88	109.34	114.14	112.68	111.83	111.54	109.49	111.56	107.57	112.89	113.29	113.79	113.57	110.3	109.73	109.66	112.32	111.6	112.34	111.21	110.98	112.25	109.85	109.63	113.06	111.51	111.23	111.77	110.15	113.57	114.05	109.67	110.01	109.88	113.55	107.43	111.81	108.82
99.438	97.511	102.76	100.09	99.753	96.262	98.786	99.518	99.161	100.73	98.906	101.89	100.7	102.45	99.775	98.77	100.74	100.08	100.52	102.16	100.68	100.64	99.181	100.84	96.883	99.154	99.789	101.29	104.45	100.02	100.08	100.56	100.88	103.9	99.054	100.48	98.967	98.623	97.557	101.15	101.52	100.1	99.272	99.947	99.652	100.78	96.064	101.09	99.873	100.65
99.409	100.89	97.89	101.96	97.939	100.41	102.56	101.02	100.5	103.51	100.94	99.792	97.78	100.08	101.53	98.67	100.45	101.25	101.97	102.77	100.01	101.73	99.49	99.414	100.86	101.62	97.491	98.385	100.11	101.42	102.11	100.24	100.04	102.86	99.219	105.74	102.21	102.98	103.86	99.063	100.2	100.31	103.21	101.06	102.37	98.301	103.57	102.41	101.88	99.157
118.68	117.81	117.04	115.11	121.09	119.81	114.44	119.5	120.05	117.4	115.78	118.87	116.35	121.47	117.59	116.64	114.63	118.77	115.83	118.02	116.58	117.42	117.28	117.32	118.38	118.74	122.12	118.29	115.57	120.94	117.21	119.88	119.35	116.4	118.56	119	118.41	117.51	115.76	118.99	118.18	118	116.67	118.57	117.94	116.04	116.33	118.33	116.58	115.78
104.95	107.4	108.01	110.14	108.07	107.12	110.58	105.48	104.34	105.62	108.18	106.09	106.56	105.89	107.13	107.35	106.43	109.25	107.93	108.08	104.93	107.1	106.15	103.6	107.15	108.06	106.91	105.43	107.21	106.76	107.12	107.76	105.14	105.98	107.57	106.67	106.52	106.09	105.02	107.08	108.5	108.82	106.6	107.44	104.75	104.86	103.72	107.8	106.26	106.56
105.98	107.97	106.19	105.05	110.24	108.65	103.49	104.85	105.81	110.36	105.1	106.59	106.72	104.88	101.32	109.05	102.14	109.93	107.83	107.74	107.13	105.62	106.35	103.67	104.43	106.95	106.8	105.59	107.07	106.52	107.02	105.65	107.48	108.24	108.84	110.2	109.86	105.78	105.58	106.97	105.07	104.61	110.27	107.48	108.5	107.28	107.62	107.18	106.65	106.8
110.48	110.28	108.88	109.06	110.46	109.51	111.38	110.97	106.95	108.43	111.15	111.82	112.66	108.94	109.22	107.83	108.9	111.88	110.41	108.69	112.07	113.57	109.26	110.29	109.91	108.99	111.04	107.65	108.99	109.87	109.4	107.34	107.91	107.85	110.64	109.08	108.57	109	109.64	113.21	111.04	112.74	110.66	111.04	109.4	109.97	108.46	109.86	109.79	108.2
106.74	112.61	111.32	111.75	112.17	112.43	111.42	109.43	110.08	108.28	110.22	111.96	108.14	110.83	111.57	110.88	113.25	113.85	109.75	112.73	113.18	110.01	110.06	111.52	112.73	113.33	110.47	108.82	110	110.88	109.13	110.82	111.33	112.56	109.43	110.97	110.4	113.21	111.03	109.1	109.78	113	109.55	111.62	113.52	110.32	111.55	112.47	111.69	111.36
108.73	106.64	103.61	106.57	106.02	105.66	107.48	102.64	108.53	106.96	107.23	102.06	105.06	106.57	108.06	109.3	103.32	105.9	104.93	108.4	104	108.66	107.93	106.32	107.63	106.93	106.14	105.2	105.65	104.12	105.5	109.15	107.26	107.23	108.05	106.58	102.22	107.45	107.17	107	105.69	107.61	104.97	107.57	105.98	101.46	108.31	104.98	103.21	107.72
117.73	117.65	119.27	115.56	117.85	116.41	116.72	113.68	118.77	115.88	117.09	120.87	116.56	119.01	118.51	117.83	115.86	115.65	118.88	119.38	118.34	121.5	117.03	115.51	118.19	118.62	121.77	115.75	120.56	114.65	117.91	117.71	118.01	118.56	119.31	115.08	115.45	117.73	119.38	119.04	116.88	116.67	119.29	118.53	115.66	115.35	117.02	117.05	117.7	116.94
107.23	112.77	109.98	107.37	111.26	110.82	112.81	112.44	111.71	108.72	110.66	112.11	112.57	112.36	112.1	113.56	111.04	111.61	110	109.5	112.07	110.25	111.05	113.94	111.17	108.01	112.03	113.12	110.19	113.11	113.36	110.97	111.86	112.64	110.58	110.62	110.69	110.36	108.68	111.47	111.33	108.61	111.64	109.3	110.77	107.44	108.6	106.66	111.73	109.73
105.42	108.24	105.88	106.35	107.11	104.6	107.32	111.22	106.82	104.81	109.83	105.54	104.86	107.94	103.72	104.77	108.01	107.49	105.73	106.62	106.47	106.09	108.42	108.71	105.91	106.63	108.07	105.06	108.83	106.92	105.97	107.97	108.28	106.01	105.98	107.99	105.2	104.34	104.85	109.02	102.97	106.04	108.78	106.85	106.43	110.6	106.23	105.35	111.11	105.78
107.57	107.04	109	105.51	104.14	105.37	109.08	105.45	108.96	106.7	104.48	103.84	106.56	107.16	105.46	107.07	105.74	104.12	104.23	106.77	105.49	109.23	104.01	107.33	106.47	105.58	105.29	107.31	104.92	106.61	104.65	107.74	105.66	106.67	108.5	106.09	107.19	107.7	105.89	108.4	107.51	107.06	107.28	107.23	106.79	105	104.99	106.42	108.05	109.09
113.75	112.07	113.74	113.64	111.26	113.3	110.63	112.17	113.06	112	111.39	113.39	112.47	114.74	111.66	112.94	113.7	111.22	112.39	109.41	112.12	113.64	113.6	116.44	112.91	111.24	110.3	109.61	112.58	110.6	111.2	113.95	112.4	111.24	114	111.7	112.62	113.22	109.13	112.45	109.77	112.91	111.09	111.69	113.02	110.88	112.78	112.36	109.95	111.31
105.47	104.53	106	104.13	107.12	108.9	104.72	105.5	105.28	107.61	104.29	109.28	105.61	103.95	106.03	105.14	105.32	105.21	104.73	107.62	107.12	109.89	102.15	105.33	108.53	108.72	108.49	107.58	103.92	102.95	104.77	106.57	105.45	107.59	107.62	105.11	104.48	104.42	108.63	105.45	105.03	103.34	107.47	104.73	106.28	100.98	100.1	105.59	103.43	108.2
104.13	106.08	105.62	105.29	107.72	105.77	104.39	104.76	106.05	104.44	107.09	108.32	103.7	103.6	106.59	105.55	106.94	105.11	106.81	105.99	104.9	108.75	108.51	107.35	106.71	103.38	107.53	108.01	107.91	104.18	106.28	106.92	103.22	106.63	105.71	105.71	105.84	103.67	104.22	104.82	104.95	106.72	109.54	104.76	107.01	104.78	106.95	109.22	109.26	103.18
105.2	103.92	104.63	107.29	106.45	101.51	107.58	105.36	105.03	104.85	108.54	106.35	106.02	106.7	104.87	107.77	103.84	103.29	104.15	105.98	106.88	106.26	102.5	104.81	103.9	104.46	107.51	104.68	105.81	104.43	109.55	105.94	107.66	105.76	105.66	105.89	105.39	106.36	107.08	106.15	105.03	105.76	107.45	106.48	106.19	107.07	103.4	107.95	103.98	105.7
114.39	110.97	112.84	114.31	113.94	111.76	114.83	109.5	113.42	114.28	111.98	114.05	113.15	112.24	116.08	111.53	111.5	115.15	114.41	108.49	111.6	110.98	112.72	111.12	113.92	114.49	114.28	114.93	111.56	109.75	113.44	112.37	113.5	108.53	113.02	110.46	113.27	112.55	111.69	113.42	114.15	115	112.46	113.27	115.61	113.63	115.16	116.46	112.46	110.9
117.66	115.76	118.46	119.37	114.8	116.57	114.3	117.46	120.03	116.84	116.86	118.49	118.71	119.79	116.14	116.63	116.86	117.57	119.6	118.8	115.85	116.93	118.67	118.68	115.36	118.73	117.87	117.34	114.76	117.07	121.49	118.97	116.45	117.02	118.68	117.52	116.71	116.65	117.29	117.04	115.17	119.99	117.52	117.27	112.5	117.66	113.27	120.13	116.38	117.57
99.472	101.39	101.02	99.603	99.545	102.59	104.12	99.945	103.17	103.35	98.065	100.02	103.89	100.12	100.19	103.76	102.51	97.988	99.341	103.48	101.73	99.832	102.3	102.8	100.45	105.09	100.75	98.173	99.156	97.854	102.43	97.695	102.17	102.66	103.42	101.63	100.97	100.39	100.21	100.2	101.64	102.19	99.357	100.77	101.4	100.8	103.03	99.793	101.97	101.53
99.84	100.48	100.11	98.099	99.972	96.248	97.117	103.55	99.24	100.87	98.422	99.18	102.23	99.777	101.83	97.763	102.86	100.22	101.91	97.609	97.487	98.829	100.68	102.62	98.438	98.738	97.607	98.822	100.72	100.46	103.38	102.89	100.61	100.42	101.49	99.383	98.116	100.93	98.971	99.052	95.692	97.764	99.969	99.394	97.027	99.479	97.249	99.537	103.74	103.52
109.47	111.71	107.99	109.84	113.82	113.54	110.33	112.05	112.2	107.89	112.73	113.4	108.59	113.16	110.95	113.09	112.39	113.7	110.17	110.95	112.12	112.05	110.86	110.41	109.59	113.89	112.42	110.11	106.48	113.04	112.39	114.41	109.29	111.08	110.64	110.69	112.35	110.02	110.01	109.87	114.34	110.86	114.2	111.41	113.13	110.7	113.15	112.03	109.4	112.85
108.57	108.08	104.33	105.26	108.24	105.29	105.97	108.68	106.23	107.71	104.41	105.55	107.04	107.57	107.33	105.81	104.04	106.97	106.5	108.67	105.67	108.73	104.66	105.16	103.19	109.06	107.38	106.49	101.64	106.76	105.06	102.75	103.61	104.94	104.42	106.95	109.14	105.52	105.44	109.48	108.48	104.57	107.61	106	108.08	104.85	106.19	106.28	106.99	106.11
110.16	112.11	113.26	114.76	110.2	110.87	115.33	112.06	113.69	111.67	110.55	111.56	113.39	108.81	110.49	112.21	111.57	109.75	111.12	112.81	111.45	111.48	110.86	110.98	112.79	114.85	112.13	109.94	112.33	112.54	110.22	109.45	109.07	113.07	111.8	110.11	115.48	113.94	112.35	110.47	115.27	113.35	114.29	111.9	111.85	109.3	114.28	113.23	113.29	115.3
111.96	112.07	111.5	111.73	111.77	109.72	112.53	109.78	109.58	113.22	109.01	112.08	112.16	111.01	111.54	112.86	109.4	108.9	109.69	109.97	113.65	111.9	108.84	108.16	111.82	109.02	113.68	111.13	112.79	108.63	110.69	112.75	110.11	108.14	112.25	111.26	108.51	108.08	108.06	110.26	113.81	112	111.61	113.5	109.96	110.62	112.02	111.15	112.29	113.47
99.845	101.26	99.997	100.03	102.68	101.01	102.63	100.66	101.88	98.446	98.858	101.86	100.87	100.8	101.25	99.3	100.71	101.88	101.38	99.786	100.25	101.6	100.15	101.82	101.48	101.16	101.31	98.658	101.35	100.42	100.28	99.264	98.828	100.3	102.02	97.951	100.85	101.23	101.52	100.52	102.5	100.05	102.53	100.36	99.089	101.76	102.2	100.95	99.838	103.81
112.59	112.39	115.38	111.87	112.4	109.47	112.26	112.82	110.93	112.96	112.26	110.35	113.73	112.38	110.35	112.76	112.37	112.08	112.85	112.64	112.97	114.88	112.84	110.02	110.49	111.57	110.54	110.49	112.98	111.89	110.63	109.48	113.61	111.25	112.33	112.21	111.05	113.11	109.6	110.26	112.3	111.32	112.3	111.31	115.21	110.47	110.24	112.42	109.79	110.59
103.56	107.03	105.28	105.47	108.28	110.95	104.45	106.73	107.66	105.65	104.4	107.14	107.09	105.76	105.74	105.78	106.03	106.52	108.14	107	104.71	105.96	108.18	106.63	106.75	108.88	106.4	105.92	105.79	109.27	106.18	108.86	106.29	105.75	104.61	106.82	105.76	107.94	106.47	106.21	107.3	104.1	104.05	105.59	110.52	104.98	105.79	107.99	105.41	106.73
97.507	99.921	100.22	99.687	98.725	100.99	98.064	100.86	98.94	99.431	97.402	101.89	99.573	98.222	99.936	96.248	102.6	98.858	99.346	100.93	101.91	97.73	95.818	103.46	99.556	99.587	101.53	98.502	100.66	101.67	102.23	100.84	101.01	98.964	98.95	98.496	97.539	97.61	101.56	100.37	99.388	97.016	97.486	99.37	99.511	98.908	97.718	100.5	99.691	100.61
107.3	102.87	104.78	102.18	104.31	104.76	102.09	103.2	104.75	102.56	102.7	102.63	106.4	104.19	106.07	104.15	106.18	102.47	102.22	104.26	103.13	106.8	102.12	105.3	105.23	104.85	104.19	103.55	102.31	104.96	105.9	106.58	103.1	106.14	105.84	102.13	103.29	102.75	102.7	102.3	105.34	98.143	102.37	105.52	103.14	104.94	100.46	103.96	103.7	106.4
102.94	106.25	105.57	104.77	107.99	104.58	105.67	106.47	102.29	105.42	104.76	108.78	104.36	108.54	104.8	105.64	102.74	106.62	106.61	105.6	104.66	106.21	108.56	106	107.93	108.34	104.48	105.74	104.94	108.81	106.86	102.26	105.34	105.12	104.91	103.19	103.55	107.78	105.44	109.19	106.61	106.42	105.45	106.32	108.98	106.83	105.73	107.18	107.68	103.77
96.879	98.21	97.671	100.47	98.498	101.65	101.24	103.53	97.87	101.17	101.04	96.808	102.63	99.391	101.15	99.281	96.709	101.38	98.576	99.484	98.377	102.63	102.68	101.44	99.798	102.01	101.2	101.68	100.53	102.14	99.918	99.971	101.72	102.57	101.64	99.141	98.429	99.296	99.546	98.113	100.62	100.96	100.42	102.3	100.52	102.58	99.383	100.03	101.18	99.481
103.44	106.56	106.37	109.07	106.07	108.34	105.73	106.03	101.81	107.06	107.21	104.39	109.23	109.84	106.13	106.03	102.6	105.18	104.76	106.47	107.5	107.39	107.99	109.15	103.17	104.35	108.49	105.28	106.29	105.5	105.36	109.15	105.83	108.07	108.25	105.77	106.42	107.7	106.88	103.49	107.35	110.04	104.74	106.18	107.52	106.44	110.46	104.38	104.2	108.9
105.17	107.3	105.73	107.13	109.65	104.83	104.44	109.33	104.86	103.19	105.91	105.84	106.31	107.48	105.51	105.3	106.37	106.34	105.65	103.82	107.09	105.31	106.25	108.45	105.06	104.69	105.98	105.74	105.27	105.35	106.49	105.25	105.3	106.97	105.99	107.66	104.59	105.91	106.33	104.12	104.8	106.98	104.28	107.1	105.34	105.99	105.23	106.18	102.55	106.64
113.44	111.8	118.26	114.48	111.08	111.4	108.41	112.2	111.83	111.92	111.5	110.9	114.4	110.45	110.67	111.9	115.76	110.57	111.21	112.88	111.71	114.99	111.45	112.03	112.92	112.54	114.04	114.37	110.4	111.41	111.24	111.78	110.21	111.31	111.93	112.01	111.6	109.12	110.21	111.9	111.37	109.68	110.37	111.12	113.42	110.3	112.49	111.43	110.58	114.67
103.31	105.65	104.89	105.11	105.43	103.75	107.09	101.75	103.78	103.13	104.8	104.95	107.69	104.56	104.46	104.81	107.88	104.04	105.88	104.9	106.24	105.98	105.18	105.86	104.84	105.64	105.03	104.28	104.29	106.4	106.73	105.36	106.19	105.41	105.9	109.34	104.4	108.56	107.37	104.98	105	105.25	104.23	103.31	107.34	105.8	104.37	106.45	107.23	104.19
100.26	99.611	99.324	99.217	101.22	100.24	99.545	99.28	100.39	102.05	101.51	101.35	104.94	100.14	100.59	101.23	101.19	99.373	101.39	99.491	100.18	100.87	99.154	98.751	102.03	100.68	100.57	97.95	99.982	102.55	100.11	100.19	100.05	97.74	99.312	101.17	98.911	102.42	100.79	95.937	100.28	102.32	98.446	99.919	99.907	99.704	101.03	102.42	100.96	101.35
112.08	111.78	112.63	111.25	109.7	110.87	111.04	112.45	109.58	108.15	112.1	109.23	110.3	113.3	111.92	110.42	109.78	112.21	110.25	109.1	108.16	112.06	111.36	111.59	109.48	113.45	111.81	113.75	111.54	110.07	110.83	108.74	113.15	110.58	110.72	114.91	110.94	111.33	111.28	111.03	111.53	111.39	109.97	110.2	111.1	112.19	112.13	113.47	110.25	110.34
111.28	108.85	111.26	110.48	109.91	113.11	111.92	108.59	110.81	114.08	113.32	110.03	112.21	111.99	115.71	111.09	111.58	110.54	111.88	107.48	111.45	111.51	112.02	109.34	109.6	111.02	109.49	112.29	109.17	112.34	110.48	111.39	114.31	111.69	110.02	112.46	109.3	114.81	112.37	113.6	110.98	111.84	113.44	115.55	111.97	109.26	113.28	113.38	109.2	110.05
112.88	110.52	109.97	112.37	110.55	113.74	111.86	108.1	110.55	112.81	111.35	112.45	116.74	114.63	112.82	109.96	113.09	109.07	110.56	112.87	112.38	114.07	108.59	114.47	111.44	109.34	111.22	112.92	113.06	114.65	111.05	113.34	111.01	114.12	113.75	115.06	110.91	113.52	113.78	110.74	112.5	111.81	111.48	114.96	108.53	109.53	109.65	109.9	109.57	110.51
105.45	103.56	102.92	104.38	105.27	104.15	103.27	104.02	106.89	105.66	103.28	102.56	102.68	103.12	101.5	106.51	107.57	105.59	101.66	100.62	105.54	100.55	103.2	103.61	103.68	103.09	106.79	100.78	104.01	102.63	104.82	100.59	103.02	105.17	103.51	103.13	106.41	104.17	106.4	108.76	106.49	102.16	102.89	102.95	102.93	103.04	104.07	105.37	100.25	103.88
110.87	113.95	112.25	112.02	110.67	112.44	113.85	110.85	113.23	109.95	111.77	111.05	113.66	111.48	108.3	112.81	107.47	112.33	107.61	112.13	111.9	112.83	108.89	110.74	110.95	110.82	111.87	109.67	114.66	111.17	108.45	111.79	108.42	113.61	112.16	110.17	114.39	111.58	111.3	113.89	106.3	109.42	112.34	114.28	113.05	110.64	111.2	111.86	111.01	110.17
105.41	106.72	105.48	104.6	101.94	106.84	106.09	105.38	104.89	102.35	108.67	108.82	103.12	108.13	105.91	106.33	109.06	104.69	107.36	103.31	105.38	105.68	108.24	106.2	106.88	107.39	104.12	106.08	106.77	107.51	105.02	105.22	106.38	105.35	105.84	105.56	106.72	103.81	105.03	104.82	104.85	108.1	105.15	106.3	105.08	104.15	107.26	107.45	108.95	105.79
108.33	110.04	109.26	113.24	111.42	110.56	109.42	110.45	111.25	110.25	111.22	108.22	110.27	111.03	111.84	108.68	112.13	109.54	109.67	109.37	110.33	108.41	111.07	110.73	108.19	107.23	108.96	111.4	110.92	114.68	108.43	111.25	108.25	108.85	111.45	110.17	111.25	114.33	107.27	108.82	106.51	109.46	112.14	110.58	113.91	109.27	108.73	111.81	111.61	110.03
96.928	98.176	97.591	101.55	98.5	102.25	98.694	100.74	100.13	99.354	100.09	98.796	99.9	101.23	102.07	102.09	101.33	101.84	98.602	99.237	98.292	97.156	97.902	97.773	100.18	101.07	97.881	98.011	99.395	99.394	98.927	100.86	101.32	99.97	97.689	100.95	101.78	100.18	101.63	101.33	99.783	100.3	99.93	99.329	96.431	102.59	99.026	101.64	99.153	100
102.74	101.3	106.74	104.12	103	103.54	102.32	105.86	102.38	104.38	103.74	105.52	108.22	105.02	105.95	106.08	104.07	103.83	104.9	103.33	103.02	104.05	103.58	104.62	103.03	104.1	104.65	102.69	105	101.8	107.88	105.92	105.64	103.44	107.67	105.72	103.39	101.66	106.23	103.52	106.4	105.11	103.22	102.03	102.37	106.76	105.25	104.38	102.76	103.65
104.97	105.93	107.92	107.58	108.46	105.72	106.95	103.84	104.67	110.5	106.72	104.27	105.36	108.37	103.08	105.02	107.97	105.28	105.35	104.5	104.14	106.23	104.04	104.1	103.94	104.96	106.83	105.65	105.28	105.52	107.32	104.89	104.37	104.27	105.5	110.05	104.89	105.05	104.33	106.07	104.55	106.7	105.89	104.81	105.96	103.98	102.3	108.89	106.67	108.42
98.777	101.66	101.04	101.57	100.43	102.64	98.232	99.812	98.554	100.06	97.864	99.298	97.812	100.37	98.162	102.99	98.758	97.191	101.89	99.942	102.97	97.879	99.746	100.95	103.92	99.888	98.019	97.925	98.014	101.26	98.681	102.27	100.57	100.61	100.68	97.953	102.59	96.45	98.28	101.39	101.04	97.968	102	97.621	96.299	96.395	98.395	101.55	100.94	99.093
111.38	111.69	114.68	107.45	111.52	110.04	112.41	113.58	113.35	110.98	111.64	113.35	111.13	109.42	112.72	111.93	109.18	111.29	110.51	109.75	111.53	109.96	111.98	111.75	110.19	110.39	110.07	109.29	112.48	112.85	113.14	112.19	113.64	111.73	111.7	113.08	110.81	110.56	111.86	110.35	110.47	110.6	109.26	109.53	108.93	111.98	111.76	111.7	114.55	113.44
102.84	99.63	101.32	103.02	101.76	102.03	104.62	101.28	102.25	103.53	98.792	99.684	100.58	98.061	101.26	102.13	100.15	97.065	102.99	99.938	100.55	100.37	102.22	100.3	97.838	99.823	103.18	99.872	102.32	102.69	98.717	102.94	102.71	96.541	101.25	100.53	97.9	100.29	100.18	102.05	101.41	103.23	101.48	100.43	99.776	99.159	104.16	101.25	102.02	101.92
105.77	105.21	109.42	103.68	106.39	105.13	108.61	104.25	104.49	108.67	108.37	103.59	107.59	103.82	106.23	105.23	106.49	103.86	106.7	106.4	107.37	104.3	104.09	107.74	102.74	107.94	105.75	106.91	105.76	106.32	106.17	106.29	106.93	108.74	108.53	108.85	109.21	106.18	106.5	106.74	110.38	107.13	105.26	103.71	105.48	106.38	104.1	106.29	106.06	106.93
105.29	106.08	104.46	105.95	105.36	104.37	107.82	107.67	106.9	106.31	109.23	104.96	102.55	106.54	107.55	105	108.09	106.38	106.33	109.72	105.47	108.31	106.79	107.78	104.93	107.24	105.71	109.81	107.11	106.75	107.5	107.42	104.66	108.47	108.8	106.68	105.7	105.56	107.62	107.03	106.18	106.51	109.27	105.05	108.68	107.24	103.3	103.24	104.47	105.35
104.46	104.84	104.75	104.95	105.82	104.26	105.73	104.91	101.91	106.22	102.82	104.2	106.21	104.32	106.54	101.91	102.33	103	103.75	104.16	103.54	101.34	106.17	104.08	102.2	104.54	105.59	106.2	103.32	101.05	104.87	109.47	107.46	100.76	105.15	103.95	105.28	110	102.69	100.72	106.29	105.04	105.15	103.24	102.78	102.65	103.41	106.87	104.25	106.47
106.95	107.25	108.88	105.63	106.6	107.41	109.74	108.5	107.13	106.26	103.6	108.5	106.65	108.2	104.12	106.77	104.73	104.47	108.54	106.57	106.84	104.41	107.57	103.95	109.35	105.83	107.75	106.43	110.11	107.31	106.01	106.02	106.47	107.06	106.42	105.62	108.06	107.64	106.12	105.79	102.95	107.36	106.09	108.21	105.91	104.67	107.56	104.13	104.61	106.05
107.24	106.02	106.62	106.42	108.88	104.52	105.86	106.02	104.39	106.15	105.28	106.18	109.17	106.68	107.24	105.3	108.09	105.14	106.4	104.9	105.3	106.6	106.51	103.24	102.52	103.54	105.62	105.83	106.88	108.43	103.87	104.83	106.93	104.57	106.13	109.09	106.39	106.19	106.38	105.84	109.32	104.04	103.41	105.74	106.92	103.35	106.61	107.05	105.51	105.49
108.69	110.71	110.91	111.45	112.29	110.15	109.3	112.83	113.37	111.44	106.58	110.86	109.75	110.43	111.13	112.1	109	112.3	111.69	110.53	114.54	114.65	110.29	112.07	110.24	108.81	110.9	113.03	111.36	111.09	109.73	112.37	109.28	109.28	113.31	114.65	109	111.71	108.21	112.29	109.29	107.29	111.5	112.96	113.67	109.41	111.32	113.5	109.54	110.68
108.88	110.33	110.49	108.91	108.2	110.49	107.84	111.1	109.43	111.95	109.48	109.82	110	108.84	109.13	107.44	109.62	110.06	111.47	112.79	112.65	112.32	113.05	110.78	112.79	109.83	109.55	111.42	110.9	109.14	107.29	109.8	111.19	108.9	108.14	110.06	112.13	110.02	107.46	111.07	109.8	113.63	110.92	110.13	111.95	110.4	109.75	112.07	110.96	109.91
115.98	110.87	110.55	109.45	108.7	113.2	111.95	110.91	111.06	110.17	111.75	111.94	113.13	109.35	114.4	114.46	114.14	110.17	112.61	113.59	110.79	110.84	111.35	111.68	110.41	115.2	109.9	109.54	113.31	111.3	111.6	114.4	109.37	111.71	110.64	113.17	112.1	112.22	112.95	110.39	111.17	112.06	111.18	111.14	114.56	114.69	112.08	112.57	113.36	114.1
106.55	104.62	109.05	110.01	105.47	105.7	106.88	106.29	106.66	104.55	106.15	104.37	107.13	103.87	109.28	104.94	105.56	105.37	105.95	105.79	105.75	106.48	106.47	100.95	105.34	105.29	105.04	106.54	107.71	105.54	105.88	108.03	107.27	104.81	105.53	107.28	105.73	103.51	107.05	107.06	104.88	103.89	105.1	107.16	104.24	103.79	104.13	105.82	104.43	106.62
106.48	108.11	103.75	107.78	105.67	102.1	105.88	105.92	106.99	105.16	106.66	105.67	106.27	104.09	107.89	106.83	104.88	105.59	108.24	106.72	106.68	105.06	106.74	105.39	104.18	106.9	104.5	108.34	107.42	105.51	104.99	103.27	107.14	108.56	104.14	105.27	106.75	106.97	110.31	106.17	107.07	104.36	105.16	107.21	105.53	106.14	107.34	108.18	105.34	106.14
110.51	116.2	113.59	109.84	112.39	112.45	111.91	111.44	113.36	111.4	111.4	112.1	111.88	116.26	114.15	112.23	111.06	113.82	113.16	113.53	111.89	110.77	113.65	111	111.29	112.52	117.02	114.3	111.25	110.45	113.39	111.34	114.13	111.64	110.09	110.23	113.75	110.37	110.92	115.29	110.91	113.86	109.44	109.68	111.26	113.29	114.93	111.69	112.18	110.64
105.88	108.88	109.62	107.76	106.64	105.16	104.78	104.58	107.44	106.39	108.24	104.28	106.13	104.21	105.44	108.8	107.51	104.41	107.43	103.95	106.3	105.78	105.42	108.72	107.59	110.43	106.69	106.11	102.05	105.59	106.54	103.3	105.93	105.04	108.53	108.19	106.24	106.74	105.49	105.37	107.59	104.77	107.22	103.13	109.39	105.4	105.29	106.95	108.52	110.67
104.77	103.53	109.57	107.54	102.06	108.09	104.02	107.32	104.57	105.51	109.18	104.53	108.33	107.88	107.08	105.21	108.05	106.15	110.44	107.43	109.7	103.85	106.56	107.83	108.75	107.34	107.46	110.03	105.41	107.77	104.34	109.27	107.82	109.54	106.99	107.76	103.37	106.38	104.44	106.42	105.1	105.99	105.19	104.76	108.47	106.86	104.57	106.57	105.4	106.43
112.51	114	113.8	113.14	113.69	110.71	111.1	111.97	111.89	109.35	112.02	113.87	106.77	112.74	113.31	113.71	114.61	112.38	114.14	113.18	111.49	112.99	111.16	112.13	112.45	109.87	115.18	108.64	110.78	112.23	114.48	111.31	112.25	112.57	111.52	108.36	114.11	112	109.72	110.57	111.86	112.31	111.3	112.94	113.28	113.66	109.44	114.06	112.1	113.72
112.47	113.62	116	114.8	111.21	113.87	112.97	114.17	111.82	110.7	109.88	112.87	113.32	111.76	113.65	113.59	110.55	110.9	114.02	112.7	113.5	112.68	113.23	109.54	112.53	112.51	112.55	111.72	113.83	114.37	114.74	110.45	113.69	113.23	112.68	115.86	112.91	109.86	108.51	114.13	115.07	115.06	115.93	113.17	114.02	114.4	112.73	113.01	111.65	110.98
111.98	109.04	108.74	108.13	109.39	108.3	110.23	109.24	110.7	106.14	111.28	113.01	109.95	110.23	111.83	112.03	110.69	107.03	110.71	110.63	112.74	108.93	111.2	112.86	112.12	110.41	112.57	108.45	112.06	108.2	112.61	113.94	111.29	109.63	106.74	109.9	111.69	110.19	107.39	110.4	110.29	112.89	110.51	110.97	111.98	107.56	109.83	109.81	105.99	111.81
100.01	100.32	99.652	99.534	98.368	98.245	98.782	97.093	99.635	103.59	102.23	98.568	97.567	99.581	101.18	100.86	98.223	99.946	99.877	100.26	96.925	100.4	97.586	98.872	101.71	98.971	100.07	104.7	100.91	99.477	98.933	101.54	100.33	98.96	99.897	98.798	99.53	101.5	99.774	98.177	96.655	101.97	101.82	99.439	96.92	102.34	101.12	97.943	102.44	99.364
98.01	100.81	101.62	98.893	102.67	98.749	101.1	101.46	99.619	102.19	101.65	99.386	99.251	102.48	100.38	102.86	100.6	97.14	101.29	98.702	100.17	100.83	99.493	102.32	101.16	100.92	102.67	99.528	100.37	98.456	98.266	99.978	100.58	100.15	98.643	97.893	100.89	98.151	100.11	99.017	101.87	99.544	101.5	99.3	101.64	98.464	99.355	99.425	99.927	98.269
106.69	109.33	106.43	107.71	104.11	106.25	108.01	104.92	104.72	108.44	106.94	106.88	109.02	106.74	107.21	103.43	108.2	108.84	106.16	107.01	106.8	104.69	107.89	106.34	105.88	106.05	105.33	104.26	106.59	108.76	108.2	107.04	104.91	107.51	108.47	105.99	105.62	105.37	106.3	106.82	106.19	104.9	106.75	106.58	104.55	107.83	107.42	104.81	105.27	105.14
112.29	111.99	111.78	112.45	112.62	111.16	113.55	110.62	113.41	111.38	114.21	112.39	112.73	113.4	111.73	115.97	112.92	110.34	114.29	112.34	111.23	113.39	107.7	113.42	113.34	114.95	111.77	114.28	110.25	111.18	112.75	111.42	113.25	111.92	114.65	113.5	110.98	113.9	114.09	114.33	112.77	113.79	115.21	110.94	111.92	110.89	111.18	112.8	111.74	111.7
106.55	109.05	107.62	107.86	113.84	107.17	110.45	107.85	110.19	112.26	110.17	110.94	112.05	109.7	113.15	109.5	110.06	112.23	111.08	111.41	107.65	109.42	110.13	110.19	105.43	106.9	111.94	107.81	110.9	109.94	107.62	108.38	112.81	108.57	111.79	109.51	111.69	112.15	109.94	111.02	108.13	109.7	109.52	108.53	110.33	109.34	110.62	110.45	114.45	109.81
104.46	104.85	105.09	107.07	105.52	104.41	105.32	106.03	105.07	107.19	106.99	104.19	103.57	104.74	104.77	108.08	105.71	106.08	104.45	107.12	108.74	107.19	108.32	106.56	103.86	104.07	107.36	109.43	108.06	102.9	107.22	100.88	107.48	102.91	105.01	106.29	105.08	101.73	102.49	105.26	103.84	104.23	107.45	103.9	110.63	108.01	103.53	105.63	105.86	107.81
105.05	107.46	104.33	108.06	107.22	102.76	104.26	105.3	101.98	104.43	105.94	104.34	105.66	107.11	106.1	105.77	106.35	108.27	106.14	106.16	107.82	104.95	105.64	104.46	105.86	106.23	104.27	106.19	107.18	107.07	107.35	104.37	109.08	107.49	107.35	107.08	108.9	104.77	105.32	105.87	107.78	104.68	106.02	106.99	105.21	105.34	104.07	104.12	109.14	106.9
104.99	105.67	108.22	105.16	105.31	104.1	104.16	103.62	101.48	102.86	105.57	102.35	105.23	103.29	103.85	108.96	105.76	105.03	105.47	104.29	102.1	105.01	105.79	106.58	102.81	103.65	103.64	105.01	102.15	106.07	105.7	105.91	103.48	107.23	102.23	103.32	102.97	104.4	103.74	106.94	103.75	106.27	105.4	104.31	104.41	101.67	106.93	105.17	104.51	106.11
110.13	111.45	109.59	110.17	107.69	109.62	107.23	111.09	108.47	107.54	109.76	108.67	113.95	113.37	109.34	110.09	111.56	109.56	108.94	104.46	108.94	108.76	111.07	107.72	110.83	109	108.95	108.29	110.76	110.36	111.77	110.29	110.51	110.61	109.44	108.83	111.86	111.72	111	111.25	110.78	108.73	109.07	111.35	109.35	113.21	108.25	113.82	105.13	109.75
110.37	113	111.08	109.5	109.57	112.18	110.79	110.43	112	110.58	113.39	110.64	111.87	108.5	109.97	112.66	110.87	110.39	110.21	110.41	112.56	110.24	113.71	110.24	110.41	112.6	111.34	112.96	112.01	114.06	109.63	113.17	113.82	110.99	109.2	112.55	109.66	108.77	110.04	112.47	110.07	115.16	113.23	112.02	109.68	110.69	110.77	108.86	110.8	112.61
113.54	112.91	112.56	111.68	109.98	110.27	112.91	112.89	112.92	108.32	111.72	111.24	108.96	113.26	108.76	110.5	111.6	110.79	108.72	115.52	110.81	110.89	111.76	111.61	111.58	114.22	112.31	111.75	110.68	114.87	112.28	110.12	113.14	111.33	110.03	110.45	114.44	109.88	113.07	111.98	110.86	112.6	110.18	111.67	110.35	109.55	110.09	114.63	111.16	112.94
106.73	104.24	104.62	105.95	107.99	108.09	106.12	107.5	103.76	104.86	106.18	106.87	105.62	105.61	106.04	106.2	106.18	107.96	108.43	105.11	102.43	102.9	105.36	104.2	105.59	105.54	106.14	103.19	107.84	104.89	109.01	104.92	106.23	104.67	103.61	103.21	105.06	105.95	106.09	106.03	105.51	107.45	107.28	104.41	103.28	103.53	105.67	107.17	106.02	106.4
112.72	112.88	111.12	111.94	111.61	111.81	107.19	109.06	112.6	112.18	112.34	113.27	114.3	110.66	113.5	112.19	112.17	111.86	112.08	110.34	116.08	111.42	112.84	112.06	110.05	111.11	109.2	111.58	111.97	109.86	113.63	110.53	110.48	114.7	110.75	112.13	111.33	110.85	109.05	108.68	115.12	112.26	113.37	112.8	110.99	111.96	110.78	112.04	113.18	109.85
105.69	108.23	105.46	104.89	105.66	105.52	106.7	106.44	105.31	103.7	106.9	104.78	105.63	106.33	110.37	107.03	105.25	103.11	105.07	105.24	103.89	109.09	104.34	106.95	103.48	105.3	103.21	107.49	106.41	106.87	107.02	102.37	105.17	107.5	105.95	104	103.92	105.27	105.25	108.36	107.45	105.65	109.42	107.42	104.63	107.87	101.86	105.67	105.43	105.7
112.83	110.51	109.74	115.05	110.79	111.95	112.38	108.23	113.03	108.33	110.19	110.95	111.65	113.33	113.27	112.24	112.62	111.69	109.05	113.53	110.54	110.99	113.71	109.71	114.29	109.57	110.6	111.52	112.03	114.05	111.22	109.43	109.47	113.03	107.43	112.89	108.39	112.21	111.84	113.54	112.62	114.4	110.18	110.88	110.55	112.52	109.15	110.45	109.75	111.8
111.71	109.68	109.98	109.8	111.47	110.36	111.18	111.61	111.06	109.34	111.02	112.39	111.32	110.77	114.18	111.93	109.41	110.1	112.13	109.97	109.8	108.2	110.05	110.46	110.75	109.86	112.31	111.48	112.4	111.3	110.96	115.29	113.42	113.98	113.89	111.84	111.95	109.39	112.24	111.76	111.87	111.11	112.52	110.13	113.4	108.67	112.14	113.34	112.1	113.93
103.98	103.83	105.67	104.94	104.47	103.5	107.44	105.21	104.4	105.18	105.1	102.26	104.49	103.25	104.59	102.04	106.55	103.49	102.87	103.14	104.66	103.48	104.19	107.08	105.14	104.38	103.7	104.74	107.08	102.94	102.99	106.49	102.71	100.64	104.96	101.95	102.65	101.65	103.7	107.29	105.55	105.16	106.99	103.09	102.93	104.76	101.4	101.56	104	106.31
106.96	112.59	108.68	109.39	108.88	109.91	108.21	111.06	111.48	111.43	108.54	110.98	109.97	109.19	113.24	108.82	109.87	108.49	112.36	110.43	111.64	110.66	112.03	113.9	111.09	109.66	110.96	113.24	110.18	108.97	111.27	111.16	106.5	105.62	111.47	112.67	110.78	110.53	108.89	108.89	113.09	110.95	114.24	108.37	112.87	109.6	109.69	107.74	111.27	111.09
108.84	104.05	102.8	106.31	106.81	107.57	107.32	104.16	105.51	102.64	102.94	105.05	102.36	106.38	105.08	106.21	105.64	107.93	105.25	104.89	104.96	104.6	104.62	107.15	104.47	105.63	104.35	107.29	103.83	106.4	105.97	102.76	108.44	104.24	103.22	103.7	103.46	105.06	107.06	105.71	103.05	108.21	108.72	108.03	106.95	106.55	104.96	105.48	105.83	105.17
98.645	101.8	98.776	100.88	102.27	100.55	100.55	95.219	101.09	100.47	97.452	99.823	102.39	96.969	100.08	99.454	97.361	98.227	99.83	103.04	98.694	99.347	99.492	99.136	98.033	97.814	101.4	98.814	101.08	98.673	97.437	100.25	99.173	98.947	97.702	102.11	99.295	100.7	97.24	99.357	100.74	97.179	100.02	99.772	101.54	99.441	100.7	97.917	98.11	99.114
110.5	110.34	111.22	110.12	109.99	111.24	112.32	113.93	113.45	107.71	114.34	111.59	109.98	110.97	108.74	112.74	109.08	111.87	114.26	112.4	111.49	114.59	111.45	111.9	114.41	112.08	112.91	110.52	109.1	112.16	109.21	112.37	109.97	106.87	113.14	111.53	109.13	112.28	109.99	111.82	111.19	111.06	111.93	110.28	109.65	110.8	112.71	111.43	107.58	111.38
108.26	105.82	107.86	104.04	108.59	104.88	107.56	104.73	106.1	104.61	107.09	106.12	106.68	107.7	106.76	106.18	107.87	106.46	105.9	109.31	107.99	105.44	109.23	106.25	105.16	107.09	102.93	104.5	109	109.2	106.35	103.19	103.61	106.2	106.1	107.1	104.82	107.58	104.21	107.8	105.47	107.46	105.61	105.35	104.79	104.02	106.23	106.68	101.46	105.64
107.59	107.46	104.41	106.95	106.1	106.2	105.98	105.69	106.59	105.55	104.94	105.94	104.67	106.75	103.37	103.47	107.38	106.99	104.71	106.32	106.97	107.1	106.64	107.97	105.56	108.88	104.57	103.84	103.35	105.98	103.01	105.12	106.76	103.44	106.84	105.57	105.65	105.92	104.65	105.79	105.65	104.12	106.18	106.43	105.69	105.55	107.34	108.32	105.71	107.3
99.309	95.894	97.626	98.682	102.3	100.04	101.15	98.042	97.1	101.88	100.55	99.129	97.315	101.96	102.07	102.52	101.53	99.863	98.576	101.22	101.7	102.19	97.667	101.15	94.957	100.8	98.822	100.34	98.222	98.894	100.51	97.843	98.558	96.851	99.903	102.45	97.984	102.82	99.951	98.256	100.44	101.42	98.682	98.156	101.3	100.17	99.4	102.14	101.06	102.32
104.83	104.15	106	103.23	107.1	106.35	103.54	106.3	103.97	102.76	100.65	103.33	103.83	103.31	105.04	104.63	108.5	103.92	102.91	103.8	105.26	103.91	103.47	106.3	104.95	104.94	104.81	104.4	102.84	103.49	103.8	105.49	106.47	104.71	102.18	101.99	103.85	104.88	104	106.65	105.71	104.81	104.22	100.27	104.38	101.98	102.62	102.24	103.47	104.39
107.63	104.19	107.29	107.64	106.06	104.59	105.34	104.14	104.62	105.23	108.44	105.35	104.78	105.22	105.24	106.98	107.49	104.61	106.04	104.58	108.11	104.82	105.01	105.26	107.57	106.54	104.72	103.7	108.23	101.36	105.8	104.95	106.78	104.67	105.54	107.69	104.81	103.54	104.69	105.98	103.21	107.93	103.41	106.55	106.8	103.45	103	106.86	104.81	105.15
111.63	112.02	113.88	109.64	111.4	110.82	110.97	111.23	110.61	109.85	111.63	111.19	113.47	112.35	111.11	111.22	112.39	110.34	111.75	109.3	115.21	112.19	112.65	114.29	112.47	113.87	110.45	110.4	110.21	109.42	113.24	108.55	112.38	111.94	109.25	111.9	111.75	110.63	111.43	108.52	112.26	114.01	113.42	111.26	111.31	110.63	113.08	113.84	111.58	110.54
113.6	111.89	112.95	113.8	111.95	114.33	111.61	113.53	110.11	110.33	111.75	112.15	109.79	113.91	111.7	111.09	115.81	112.49	111.59	112.06	113.53	112.41	111.92	112.32	110.62	108.71	108.19	111.25	109.67	114.74	110.76	111.58	108.96	114.13	114.83	113.31	110.31	111.59	113.17	112.55	112.52	115.86	114.1	111.52	111.12	114.54	111.87	113.43	111.42	111.05
111.57	110.96	111.29	112.28	107.49	108.25	112.45	110.72	110.71	109.84	109.5	112.53	110.25	110.87	109.23	112.1	110.02	112.12	112.48	109.43	112	108.89	110.66	109.45	112.3	110.21	111.51	112.57	109.75	110.43	112.28	112.4	110.84	109.34	110.22	111.32	109.6	113.73	110.92	109.41	114.71	110.99	112.22	113.83	107.95	111.61	110.58	108.82	107.82	112.3
102.05	102.17	108	103.38	104.6	105.33	105.54	102.14	107.49	102.45	107.27	101.89	103.54	103.42	103.72	102	105.13	107.38	104.51	102.57	101.65	108.03	103.39	106.53	104.84	104.29	103.29	101.52	102.96	103.87	105.7	104.77	106.51	101.59	102.33	103.17	104.75	103.91	103.36	103.93	104.25	104.09	102.5	101.14	103.79	103.97	103.32	104.75	103.9	104.82
114.83	110.81	112.49	109.81	110.18	111.02	111.37	112.45	111.86	110.98	112.18	111.09	110.8	112.35	112.02	111.03	112.91	111.55	112.59	110.48	110.52	110.48	110.84	110.56	111.82	111.66	109.96	111.4	110.26	112.05	108.85	113.09	109.97	109.41	110.58	113	110.34	110.74	112.82	111	114.19	114.28	111.34	112.22	111.52	112.67	111.68	109.44	111.65	110.5
102.59	100.37	98.353	98.28	100.25	98.763	102.34	101.39	100.81	99.821	101.76	96.424	102.58	99.546	102.4	99.383	102.8	101.67	95.094	102.66	102.88	98.353	97.818	99.043	99.131	103.92	98.453	99.951	100.97	101.23	100.68	103.53	102.44	101.41	100.8	99.408	102.57	102.37	100.65	99.606	99.13	102.23	99.429	100	97.342	100.3	103.34	98.604	99.214	101.6
110.11	109.89	112.54	112.99	111.73	113.72	110.86	110.33	108.06	114.68	112.83	108.44	112.85	109.33	108.89	109.63	111.36	112.74	110.95	110.48	108.23	111.66	109.7	109.33	112.88	112.02	110.1	112.61	108.5	112.84	112.47	110.25	110.72	110.3	109.64	109.11	111.46	110.97	111.93	109.58	108.39	108.83	110.04	106.53	111.51	109.29	112.65	110.27	107.97	111.15
110.14	112.85	111.13	110.07	108.7	111.12	107.94	111.88	111.32	114.21	110.17	112.34	111.24	111.43	112.9	112.4	114.41	112.01	109.36	111.21	111.5	112.58	110.37	113.24	112.86	109.61	113.16	110.32	111.48	110.77	108.86	109.59	108.33	109.52	115.01	109.66	110.14	112.75	113.34	113.84	111.14	110.98	113.43	111.61	108.6	109.35	109.76	109.43	113.12	108.57
108.68	106.26	106.51	109.23	103.38	105.04	106.26	109.54	104.44	105.29	105.86	105.62	108.64	105.53	105.14	106.45	106.28	102.51	106.04	105.74	109.39	105.78	107.73	105.81	103.48	109.85	106.89	108.01	105	106.31	104.98	105.53	102.28	104.9	104.28	106.1	105.51	108.08	106.58	105.12	104.62	104.02	106.8	104.6	106.88	105.43	103.95	106.14	102.36	106.78
100.02	102.45	102.45	101.09	103.37	99.902	104.55	102.58	103.52	100.4	98.336	100.07	101.11	100.78	100.65	98.897	99.743	99.091	101.83	101.46	103.93	97.611	100.1	99.113	99.026	101.57	100.58	99.195	101.34	98.085	102.27	98.924	100.24	101.82	101.47	103.07	99.853	100.87	100.8	99.113	99.339	97.628	99.197	99.565	104.46	99.871	103.16	98.187	99.326	99.157
116.23	116.78	117.29	114.6	116.86	116.65	117.48	115.82	114.79	115.1	114.94	114.1	115.62	115.47	118.18	113.5	116.35	114.67	118.33	116.54	118.38	113.87	118.34	117.67	116.28	114.43	116.67	115.85	115.17	117.04	116.37	117.49	117.01	119.19	115.02	113.15	114.42	117.14	116.94	115.88	115.61	112.46	114.3	115.43	113.54	116.59	116.18	113.91	110.73	116.37
113.2	111.84	116.23	112.56	114.75	109.13	115.25	110.17	112.54	113.76	112.04	112.49	114.4	110.9	111.96	110.13	112.08	112.97	112.4	111.64	111.55	112.62	109.69	115.04	112.52	112.11	113.23	113.62	111.98	114.42	111.48	111.86	114.15	114.73	114.16	113.01	112.99	112.9	111.07	112.37	111.07	114.85	112.65	108.79	115.45	112.59	113.93	114.26	110.95	115.19
113.95	118.54	116.29	116.15	113.45	116.1	117.49	118.39	112.29	113.72	117.2	116.69	114.38	117.58	115.66	113.95	114.91	111.12	117.43	115.74	118.16	116.66	116.54	116.65	114.16	116.35	119.05	116.64	115.71	117.31	115.73	114.23	113.87	114.15	118.05	118.6	114.58	119.47	113.71	118.09	117.09	115.91	115.1	115.33	117.71	119.54	115.47	114.46	117.14	115.75
109.88	111.34	111.26	108.51	108.25	106.88	108.27	108.25	110.35	110.29	109	109.6	112.52	109.42	112.71	110.94	107.91	109.98	108.91	111.56	113.74	111.01	109.11	112.69	111.03	110.24	111.74	109.83	111.18	108.69	108.71	108.04	110.04	108.11	111.44	109.08	110.72	111.15	113.5	110.24	109.12	111.45	110.92	110.67	109.9	107.41	112.41	111.57	106.44	110.65
104.34	108.39	101.65	103.11	105.92	103.31	105.88	103.38	107.16	105.24	105.29	104.29	107.04	106.22	104.98	106.33	104.98	103.62	103.54	103.73	104.95	104.73	106.29	103.02	104.33	107.14	104.35	108.94	104.52	104.72	106.24	104.87	105.41	107.8	103.33	107.75	102.63	106.02	106.77	107.7	104.28	105.04	107.65	103.56	108.28	103.69	105.13	104.45	106.95	106.1
101.67	99.555	99.777	99.928	99.519	100.24	99.345	100.12	103.7	99.91	102.65	100.14	103.45	101.55	99.521	99.091	101.18	101.17	102.32	102.66	98.029	103.35	97.803	100.81	100.56	100.45	100.15	99.466	100.25	95.614	99.372	99.345	103.02	99.161	99.365	101.05	97.947	99.911	101.18	98.251	101.24	98.067	97.506	98.208	100.58	102.14	98.767	101.68	99.931	100.27
106.07	102.98	106.05	103.97	106.44	106.25	99.729	105.78	106.29	103.8	103.42	100.04	106.88	102.85	101.52	104.08	107.52	104.4	105.99	104.98	104.07	108.91	105.79	103.28	106.2	102.62	102.78	108	105.23	102.73	104.19	103.08	104.52	107.07	103.62	101.66	100.63	102.92	106.2	104.9	102.55	105.15	106.68	106.13	103.78	105.4	103.79	106.27	102.94	103.01
102.37	100.88	101.07	99.167	97.813	100.08	102.01	97.429	100.95	100.27	97.442	99.774	97.956	99.789	101	96.968	100.98	98.456	98.203	100.04	97.839	98.943	98.654	99.455	98.837	99.734	100.31	99.825	99.829	97.003	102.78	97.949	102.02	100.67	99.601	99.117	98.572	96.956	102.6	101.71	103.01	99.781	99.924	100.44	98.67	100.69	98.27	98.422	98.83	99.835
105.8	103.9	108.66	105.36	103.26	107.52	108.56	107.76	105.49	109.35	106.69	106.66	105.89	108.02	104.85	104.52	104.08	107.52	103.58	104.5	105.62	103.77	102.25	104.96	106.4	106.02	109.57	105.02	106.78	110.02	106.88	108.53	105.86	103.22	108.32	105.57	106.7	103.85	103.46	105.8	108.85	106.55	104.67	106.14	110.84	106.01	110.48	109.18	104.36	108.63
103.23	101.23	99.925	103.78	98.875	97.787	101.15	100.43	99.547	101.46	98.98	100.25	102.28	99.671	101.14	98.53	100.27	101.83	98.619	102.43	100.01	100.32	102.53	99.296	100.3	102.63	100.46	102.28	98.974	101.04	101.06	99.522	102.15	100.84	99.988	99.114	99.167	100.37	101.05	98.198	101.53	100.42	100.27	99.036	99.973	99.302	100.46	99.724	97.775	102.13
103.03	103.84	105.49	107.63	108.02	105.23	106.37	105.62	105.91	105.68	106.07	105.55	103.17	107.07	104.06	108.78	106.84	105.62	102.88	104.3	106.85	104.61	108.03	104.47	107.06	103.78	106.41	108.06	108.04	105.13	105.28	103.73	106.25	108.34	104.46	105.95	108.81	107.51	104.72	105.33	107.73	106.89	105.86	102.99	104.31	105.57	103.89	107.57	108.45	106.77
105.07	103.6	105.91	104.85	103.37	102.75	105.01	106.58	107.49	104.44	106.86	107.24	106.15	106.47	107.04	106.97	106.06	103.05	105.55	104.04	104.75	106.8	104.5	104.58	106.11	102.24	104.41	102.97	105.81	105.62	103.95	106.64	104.34	104.92	102.69	104.27	105.37	105.03	105.29	105.76	105.34	106.19	105.25	105.84	105.74	106.44	103.8	105.17	105.97	103.8
105.51	100.58	103.26	103.32	105.02	102.32	103.36	104.79	105.53	104.49	104.01	103.37	104.66	102.19	106.06	102.78	104.42	104.26	104.42	102.76	105.36	104.23	102.33	105.72	102.94	103.76	106.93	106.27	104.68	106.21	103.78	104.29	106.17	102.91	102.37	104.6	100.14	104.95	105.51	103.08	104.4	104.35	102.96	104.55	103.74	104.52	103.67	106.98	104.37	103.43
110.85	113.05	112.05	109.61	112.92	114.24	111.34	113.01	113.56	112.08	115.97	111.74	112.26	111.7	113.34	114.24	110.72	109.67	112.68	113.32	113.46	112.83	112.02	115.49	112.98	113.15	113.02	108.58	110.76	111.09	112.44	113	110.83	111.72	112.85	112.63	110.84	112.44	111.83	112.93	116.06	111.32	112.94	111.18	114.28	111.96	109.79	111.09	114.6	113.3
111.69	112.31	110.14	111.73	115.1	109.07	111	107.96	110.8	111.86	109.38	109.39	112.81	109.33	111.19	113.52	110.37	112.67	108.31	111.86	106.72	111.3	111.74	112.62	111.43	113.14	109.98	112.82	111.09	110.03	108.37	113.56	111.75	112.2	112.26	113.06	106.31	112.61	109.9	108.16	109.3	111.35	106.58	110.27	107.3	110.87	110.6	110.65	109.67	108.74
102.47	103.96	104.95	105.36	106.94	105.13	107.14	106.57	105.17	105.64	106.46	106.18	106.75	102.37	106.67	107.34	102.55	105.36	102.34	103.13	106.13	104.27	104.96	103.84	105.49	106.33	103.44	106.51	103.5	107.04	105.39	106.83	104.93	103.52	109.18	101.92	108.49	102.42	108.47	103.34	104.35	104.38	107.24	104.5	106.23	106.54	105.18	105.75	105.14	103.32
114.87	116.47	116.13	116.13	117.84	114.5	116.84	115.07	114.34	116.54	114.44	118.36	115.07	116.86	115.82	116.02	117.31	120.26	116.44	113.95	116.28	116.92	116.9	113.37	114.43	113.81	115.93	116.22	115.06	115.34	117.05	117.3	118.94	117.65	114.89	118.62	121.78	113.91	118.04	113.67	118.86	118.47	116.03	121.15	116.21	113.64	114.85	119.74	116.86	116.09
105.19	107.02	107.72	106.73	106.22	107.77	103.39	106.27	107.15	102.9	102.75	106.06	107.06	102.13	106.22	103.34	106.35	107.59	106.52	102.49	108.35	105.08	103.95	102.34	104.28	107.67	107.68	108.25	109.17	105.65	106.35	104.83	107.55	102.85	107.84	104.41	104.71	107.84	106.91	103.79	103.55	105.27	106.14	102.56	107.06	103.17	102.66	107.21	104.01	107.58
101.95	99.358	100.34	99.889	99.464	101.12	97.989	99.904	98.493	98.989	101.14	98.306	99.512	98.931	100.24	101.1	99.977	96.758	101.54	98.776	100.55	99.182	103.21	101.94	101.58	100.9	100.66	96.552	97.547	100.95	103.13	99.3	99.204	98.096	98.376	97.813	99.34	100.22	103.43	95.077	96.836	99.787	98.997	99.356	100.79	98.824	100.61	101.45	99.173	101.24
104.48	105.76	107.05	109.03	102.15	107.73	105.33	105.26	106.97	102.29	106.87	106.04	103.48	108.39	102.16	108.63	105.65	108.48	108.14	104.55	105.91	103.96	105.45	105.87	106.25	104.77	104.92	106.02	103.73	105.99	109.33	106.27	104.92	105.78	103.93	107.37	105.62	106.09	108.22	106.33	104.9	107.45	104.48	106.15	106.14	105.51	105.8	105.46	108.24	107.21
107.88	104.97	102.26	106.21	103.56	106.58	107.54	103.64	103.6	106.9	106.39	105.3	104.27	104.24	102.22	105.97	107.84	105.33	104.96	102.03	100.98	108.68	106.31	107.6	106.14	106.44	108.51	104.5	103.34	105.99	103.37	105.72	106.78	106.42	105.57	106.84	104.31	104.94	104.33	104.53	108.13	99.561	106.65	104.37	103.55	104.57	106.73	105.33	108.16	108.24
110.45	109.96	113.02	108.9	116.08	111.89	115.19	106.58	112.43	109.53	113.33	113.75	114.79	109.48	110.63	115.03	111.69	110.74	111.47	113.66	112.55	113.06	109.34	112.64	110.23	112.68	108.37	111.2	109.31	111.19	111.97	114	113.2	111.7	113.15	111.36	109.76	111.32	110.21	114.05	111.79	111.35	112.61	112.01	110.44	111.51	110.1	111.82	108.45	110.97
109.47	106.46	103.55	108.78	109.67	107.74	104.04	104.62	107.28	106.89	108.34	106.82	109.28	103.89	105.14	106.06	105.25	102.95	105.66	105.23	109.45	104.01	108.76	104.04	103.65	106.46	102.98	104.15	107.21	106.43	106.95	106.09	104.9	106.13	106.85	105.22	107.36	104.74	104.99	107.21	109.5	105.25	105.41	107.01	106.35	106.36	103.17	107.52	105.7	110.6
111.96	112.62	108.11	112.79	108.59	111.01	111.15	108.8	112.4	114.51	110.98	112.24	109.69	112.71	109.75	112.57	109.94	111.34	110.08	112.62	110.88	109.96	116.41	109.86	111.3	111.44	112.75	112.35	109.48	108.85	109.33	111.74	110.66	111.58	112.91	110.77	111.69	112.78	114.46	109.31	110.95	110.36	114.24	112.8	112.19	112.34	108.79	112.95	111.25	108.9
105.73	105.36	105.38	107.33	107.21	103.11	106.44	104.31	106.9	101.41	107.68	103.12	106.14	104.46	105.66	104.93	105.37	106.7	104.82	105.24	106.32	108.52	107.79	102.11	108.19	102.32	106.95	108.12	106.89	107.63	106.57	102.64	105.92	106.72	105.42	105.72	105.75	107.25	104.27	109.03	104.87	108.79	105.79	101.37	102.78	107.06	105.75	104.95	104.23	102.39
106.56	103.73	104.48	103.57	105.95	106.65	106.1	105.08	106.72	104.83	106.89	107.65	106.61	106.97	104.98	105.84	105.52	105.74	105.33	110.82	106.72	104.44	105.59	105.88	107.09	106.54	103.88	107.5	109.95	103.92	105.92	104.64	104.94	108.03	105.34	106.35	105.28	106.03	106.53	109.32	104.55	105.83	102.41	105.17	105.8	105.11	108.71	104.56	104.8	105.54
113.28	109.7	109.79	112.46	109.84	113.37	113.45	113.55	111.62	109.26	111.52	110.55	112.43	113.3	110.1	110.7	109.45	115.53	113.09	109.32	109.32	113.41	117.01	110.77	110.88	112.39	111.81	109.64	113.82	113.24	113.99	116	113.13	112.92	112.58	110.6	110.12	113.55	111.69	108.18	112.78	110.83	112.81	110.1	113.96	111.66	109.11	111.45	111.44	112.2
103.92	101.69	103.6	105.36	104.34	105.51	106.07	103.3	105.3	107.92	105.53	107.33	104.25	103.79	109.14	107.81	108.33	106.45	105.47	105	106.33	105.32	107.14	102.77	103.93	105.11	106.09	103.73	104.96	105.87	107.52	106.63	109.26	109.05	104.75	107.33	103.62	107.01	107.3	107.11	106.53	107.02	104.79	108.19	108.36	107.8	110.1	107.93	106.3	105.93
103.71	108.23	106.48	101.94	103.66	104.08	108.06	106.86	106.22	103.28	107.13	106.07	106.04	109.14	106.4	109.74	104.84	104.71	107.02	104.35	107.32	104.08	101.51	105.54	106.07	104.69	104.48	104.19	105.32	104.57	109.33	104.08	105.77	107.55	105.52	107.91	105.61	104.34	105.28	105.8	106.26	105.47	104.97	108.22	105.72	106.21	105.03	105.81	106.16	106.56
105.52	107.07	105.44	107.55	103.36	102.36	102.5	103.92	104.58	104.22	103.17	104.1	105.98	104.87	106.8	106.71	102.37	106.17	100.71	106.23	106.74	104.45	101.61	105.8	106.6	106.01	104.43	102.25	100.03	105.89	103.32	105.47	102.64	105.12	105.73	104.54	105.34	105.2	105.7	101.47	106.19	105.53	107.78	102.96	100.9	105.14	106.9	102.76	104.54	105.1
108.32	107.85	108.13	102.72	104.01	106.1	105.96	104.28	106.27	106.41	107.86	106.18	106.26	105.4	105.08	107.57	104.09	106.37	104.58	105.05	106.14	107.09	104.54	102.34	105.05	103.8	107.03	109.62	106.04	105.92	103.83	106.19	104.21	107.24	105.71	105.55	105.94	107.24	105.97	104.46	106.36	108.36	105.11	104.18	104.23	108.31	106.44	106.23	107.22	103.98
102.11	99.968	97.938	97.496	101.94	100.62	98.848	101.34	99.381	101.3	100.77	101.71	100.82	100.37	103.05	101.71	98.323	99.054	100.45	99.709	101.2	101.5	99.862	104.57	100.95	99.097	101.78	104.29	99.037	103.62	100.64	99.091	101.18	98.825	101.17	100.51	102.26	104.61	104.9	98.878	101.89	102	98.599	100.72	100.15	104.45	105.42	100.84	100.78	100.84
104.64	103.72	106.58	106.87	105.39	105.57	106.56	105.6	106.1	104.65	107.54	105.77	108.75	103.55	106.98	108.93	107.35	110.54	104.35	105.57	105.07	104.72	108.38	110.61	105.97	107.7	104.59	104.62	107.01	103.23	107.37	107.75	107.4	107.48	108.22	107.48	108.23	106.94	106.2	104.66	105.86	107.64	103.93	106.81	108.09	104.6	106.82	110.89	103.61	110.31
110.7	111.27	111.14	109.78	110.92	111.35	111.68	111.81	111.88	112.12	112.19	112.61	111.26	111.66	109.6	110.21	109.15	111.71	111.55	111.09	111.08	112.3	109.12	111.11	111.52	113.61	113.15	112.55	111.85	113.66	109.37	112.58	112.03	113.03	112.4	115.02	108.53	112.01	108.5	110.82	110.17	108.27	110.34	111.43	112.49	113.14	111.77	107.25	114.56	112.28
107.3	104.68	107.01	107.37	106.42	105.07	105.94	107.98	107.21	107.26	104.41	103.99	107.95	106.32	107.12	104.73	108.57	106.34	104.98	107.63	104.94	106.01	106.34	105.17	105.25	106.92	104.78	105.41	105.56	107.57	108.05	104.36	107.51	105.4	104.99	103.37	104.25	108.16	107.99	105.89	105.57	103.51	104.22	105.48	108.63	103.11	107.9	104.76	108.99	102.49
110.85	111.66	112.82	109.18	109.23	108.68	111.54	111.97	109.19	108.56	108.9	111.81	110.35	107.11	110.83	110.08	111	111.57	111.61	108.39	110.29	112.37	110.03	108.46	107.78	112	112.22	110.17	111.24	106.2	110.32	112.25	107.66	109.2	110.25	108.29	110.87	108.58	106.36	110.45	110.98	107.28	111.69	109.71	110.19	108.98	108.01	112.03	112.11	111.01
97.353	101.24	98.382	102.65	101.5	100.14	97.144	104.85	100.67	98.372	99.939	100.15	98.503	99.112	102.13	100.99	99.256	99.873	99.527	100.75	99.616	100.68	98.257	101.8	98.025	100.57	100.24	103.02	100.09	101.13	100.1	99.923	100.31	100.53	98.162	100.36	98.821	99.035	97.757	98.187	100.57	102.79	98.952	99.573	100.78	100.59	99.444	100.49	101.83	102.58
97.749	99.715	97.592	102.68	99.835	100.81	100.14	98.135	98.931	97.689	97.855	98.609	101.18	99.048	99.785	99.898	103.41	102.3	99.657	103.05	99.761	95.538	98.53	100.86	99.24	99.814	100.05	100.22	100.57	98.905	100.21	103.32	100.46	102.86	99.563	101.18	99.685	100.37	99.558	98.477	97.795	101.06	99.038	100.37	98.382	99.997	98.768	97.813	100.6	99.631
107.3	108.09	108.39	107.78	109.35	104.03	106.96	109.17	105.97	109.59	107.65	111.36	106.57	109.22	106.13	108.37	104.13	105.75	106.5	106.53	109.3	109.65	105.98	105.66	108.13	103.58	105.77	106.31	104.93	107.44	104.58	107.81	105.44	107.08	106.8	104.82	108.03	108.02	104.69	108.52	106.24	104.83	108.89	107.96	107.78	106.75	109.91	109.55	105.97	106.77
113.79	113.76	110.55	110.32	113.21	111.62	111.85	112.02	110.98	111.6	113.41	111.04	114.19	114.32	110.33	112.14	112.75	112.14	110.5	110.52	112.62	112.94	112.44	110.82	113.32	113.03	113.54	109.61	108.66	112.79	112.26	111.95	109.24	108.71	112.09	109.39	114.01	110.7	110.02	113.3	115.61	111.49	111.38	111.56	114.96	110	113.53	113.68	114.06	115.41
101.18	99.436	100.47	102.06	100.89	99.323	99.543	99.114	99.131	99.133	100.03	100.33	99.744	98.371	100.17	102.09	98.94	99.736	100.38	104.55	97.46	100.91	101.07	98.526	101.12	97.355	100.51	100	99.19	99.915	100.42	101.03	100.72	102.02	96.743	101.02	101.13	102.8	102.65	102.02	99.482	99.16	101.28	97.069	97.466	100.31	100.02	100.42	98.183	100.62
105.11	111.75	106.74	106.89	106.76	107.56	106.42	105.86	107.66	109.26	103.65	104.74	102.67	106.97	107.36	107.44	105.27	105.52	107.47	102.83	107.77	108.89	105.72	105.96	104.6	105.01	104.96	104.8	106.31	104.48	104.77	105.78	106.68	105.42	105.59	104.65	105.35	104.18	104.46	104.01	104.63	105.36	107.13	103.46	106.7	105.62	109.02	108.24	105.02	101.42
111.15	111.82	113.15	109.9	113.38	112.59	111.18	111	111.39	113.61	111.51	114.24	108.14	109.99	110.47	110.33	111.61	107.12	111.68	111.1	113.96	109.6	115.82	112.66	110.73	114.12	112.45	113.92	108.61	112.1	112.68	110.36	111.88	111.48	110.62	113.71	112.85	111.4	110.32	114.46	113.54	111.94	112.89	112.24	113.01	111.27	111.12	110.24	112.78	111.55
112.05	109.38	111.57	112.53	109.94	111.87	107.64	110.6	111.43	110.68	109.77	109.37	111.46	113.12	110.3	110.3	112.18	109.91	111.71	112.69	111.34	111.43	111.2	113.61	113.48	109.96	111.97	110.12	109.58	115.36	109.81	112.06	110.73	112.75	110.31	111.55	109.8	110.89	110.79	113.34	113.17	113.99	110.94	112.37	112.36	113.28	113.33	109.33	109.04	110.8
108.61	105.98	107.43	107.05	104.68	103.93	104.76	108.21	104.82	104.45	106.2	107.17	107.77	107.75	105.74	104.29	109.73	107.55	106	104.4	107.75	105.07	110.45	108.05	106.81	105.65	105.95	103.96	108.05	106.14	104.64	107.02	106.05	108.96	104.94	106.24	107.94	106.19	108.64	104.87	106.66	106.04	108.57	104.51	103.91	109.08	106.82	106.86	109.54	107.98
105.67	105.45	104.08	104.89	105.55	108.02	105.36	103.67	109.98	105.26	109.38	107.29	106.52	103.05	105.04	104.39	104.22	107.1	104.46	105.62	108.12	102.47	109.27	107.41	105.78	105.66	106.24	103.39	103.63	108.9	102.77	105.85	104.2	104.36	104.83	103.31	104.49	106.36	109.89	104.59	104.8	104.77	105.12	104.5	104.49	108.22	106.39	104.74	105.72	107.46
109.6	107.77	111.56	111.17	112.84	110.67	110.84	109.83	113.03	110.57	114.02	115.51	112.97	110.52	110.19	112.5	111.42	111.7	112.28	113.1	111.98	113.49	109.21	113.62	109.47	114.63	114.63	115.06	111.96	111.7	111.54	112.04	112.28	111.69	112.44	113.87	111.02	113.85	111.43	112.85	111.32	110.99	113.94	113.01	113.87	115.21	109.86	112.82	113.4	114.92
106.36	102.51	103.7	104.61	102.77	103.09	106.43	103.66	106.03	104.31	103.18	102.8	103.07	102.39	102.65	102.73	102.76	104.92	103.77	99.845	105.55	102.69	101.56	102.74	100.25	105.98	104.15	104	100.21	103.52	104.54	101.17	105.69	104.7	104.94	103.41	102.63	104.42	106.89	104.45	102.19	102.38	101.93	104.07	105.26	107.19	105.81	106.33	101.51	102.89
109.06	111.44	110.3	112.16	113.27	109.45	110.1	109.76	106.07	108.76	114.61	112.48	111.85	111.43	110.99	112.59	110.35	111.23	108.08	108.36	112.41	109.24	112	112.67	110.33	110.72	112.02	110.81	110.16	111.98	109.43	111.02	111.75	111.2	108.29	107.93	111.05	112.57	111.2	111.3	111.99	111.31	111.71	111.91	113.28	109.02	107.7	111.68	108.77	113.4
108.37	107.08	106.92	107.76	106.06	106.23	108.39	109.99	105.79	106.62	105.57	108.88	105.22	105.84	106.88	106.41	105.41	107.58	105.61	108.67	108.53	107.64	104.56	108.87	106.5	108.78	107	107.36	108.05	103.8	106.08	102.88	108.93	106.5	104.99	107.55	108.66	106.49	109.53	105.16	108.65	107.19	106.43	109.31	107.66	106.71	106.39	110.66	106.85	105.05
98.517	101.01	97.348	100.57	101.65	101.07	101.37	102.22	98.824	100.93	101.07	96.062	99.475	96.854	101.46	99.588	100.55	100.23	99.621	101.26	100.99	100.11	98.531	100.44	95.999	98.719	100.58	101.61	98.336	99.302	100.09	101.23	101.53	102.78	96.749	101.66	100.98	100.83	99.44	101.32	98.701	96.113	101.93	100.89	101.92	99.073	99.063	101.29	98.139	99.216
107.23	103.36	102.81	105.3	105.88	104.46	101.93	99.484	103.02	105.64	104.36	106.94	106.4	106.87	102.17	103.89	106.72	103.62	108.94	103.88	103.57	105.49	108.99	103.5	103.32	104.13	100.86	101.27	103.53	102.46	101.89	105.02	106.19	101.74	102.24	106.61	102.43	103.72	105.13	103.76	104.58	102.77	103.97	103.98	101.71	106.98	101.81	104.65	103.58	102.98
106.25	109.87	105.27	102.59	106.7	105.03	104.96	104.56	105.88	105.23	107.76	109	106.79	106.71	109.86	106.14	106.06	105.64	107.28	107.65	107.6	108.55	109.51	105.71	106.93	104.42	106.6	105.51	108.12	106.99	105.97	108.06	106.97	108.25	105.86	110.7	107.5	106.88	109.66	106.57	107.59	107.66	107.46	105.61	103.48	107.54	105.78	109.18	105.32	107.76
104.92	108.43	106.94	107.66	107.67	106.97	108.16	106.8	109.93	105.08	110.48	104.65	106.56	102.73	106.93	110.52	105.93	105.36	109.56	108.98	106.26	108.41	107.45	103.32	107.72	106.02	105.56	105.17	106.17	107.47	106.48	109.62	107.28	106	111.95	111.6	107.39	107.48	105.56	104.37	105.64	107.28	105.21	106.58	106.17	108.07	106.32	110.84	109.02	106.32
103.1	106.09	103.99	106.86	106.82	107.57	108.02	103.2	104.34	105.97	105.34	108.33	105.83	105.75	107.08	107.43	103.77	104.55	102.96	107.78	102.75	108.43	106.45	105.61	103.43	103.7	107.18	107.43	108.18	105.78	107.43	105.21	105.99	104.75	107.21	108.06	105.61	108.12	107.12	107.04	103.56	105.04	104.32	102.46	105.23	105.48	103.16	106.12	105.64	107.38
103.55	105.12	105.17	105.7	103.95	106.16	104.82	102.51	105.5	106.84	104.41	105.14	105	104.52	104.83	104.53	104.34	106.04	109.7	106.21	102.33	104.69	106.25	106.39	106.03	108.66	104.69	106.15	104.32	104.5	106.19	106.36	106.19	108.08	105.57	107.27	106.5	104.06	106.19	104.11	105.1	108.51	104.47	105.08	103.22	105.01	102.18	107.87	106.87	105.2
107.05	104.4	104.01	106.91	105.16	106.63	103.62	108.03	105.43	104.24	102.98	105.27	104.46	108.36	105.32	107.01	106.39	105.12	103.08	105.33	105.51	107.64	106.75	105.55	107.86	107.22	104.58	105.36	107.45	108.61	108.35	107.73	106.54	110.46	107.94	106.62	105.83	106.01	103.22	105.38	108.29	103.3	103.53	104.67	107.63	105.57	106.67	105.2	105.64	106.89
99.337	98.121	98.791	98.254	100.98	100.27	98.909	98.449	99.192	101.05	98.93	100.5	101.19	98	98.817	99.667	99.798	98.046	99.127	97.933	99.34	100.32	101.13	99.478	99.603	98.308	98.991	100.15	97.534	97.62	99.683	100.83	99.335	101.03	101.03	100.75	101.05	98.104	100.65	99.113	98.877	101.93	98.912	99.091	98.695	99.303	99.542	101.04	99.731	100.71
108.11	105.45	104.89	109.27	106.89	109.27	106.14	105.2	107.6	104.48	103.62	104.01	106.99	107.75	105.81	108.19	102.78	107.85	103.46	108	106.56	107.25	108.02	106.14	105.42	109.02	105.53	104.17	103.91	106.78	111.01	102.99	107.28	104.57	106.9	108.68	105.84	105.3	105.34	103.71	103.67	105.76	107.62	108.57	108.67	106.88	107.43	100.72	106.69	107.73
110.8	110.28	111.68	112.48	111.26	111.63	107.81	108.67	107.85	110.57	110.2	111.43	113.34	108.31	108.54	110.62	109.91	111.95	106.79	108.77	109.33	109.54	108.93	112.66	109.92	110.21	110.3	108.44	105.88	114.43	107.17	107.67	110.14	111.05	109.72	113.86	110.57	105.22	109.45	108.19	110.45	108.24	106.55	111.49	108.76	110.57	109.57	108.34	108.24	110.07
105.12	106.51	106.65	101.74	106.85	106.23	102.11	104.61	102.76	110.77	103.45	107.71	104.34	106.96	104.93	103.53	105.33	105.23	107.4	106.09	108.91	104.73	103.74	107.83	107.15	104.66	104.48	103.57	107.47	109.52	105.35	106.29	106.69	103.82	105.5	101.63	105.58	106.13	103.7	107.9	105.22	108.44	102.42	104.18	104.35	103.46	105.37	107.12	104.69	106.04
102.82	103.39	104.66	103.46	102.65	103.99	104.46	102.63	105.82	102.27	102.57	104.71	104.82	108.35	101.42	103.15	103.25	104	104.41	105.21	102.19	106.24	104.92	103.33	104.88	103.18	104.13	106.27	104.22	106.11	106.11	106.12	104.22	102.52	104.04	107.38	100.74	104.76	105.19	102.49	106.73	107.47	103.92	104.66	106.16	104.35	104.94	105.39	105.65	107.3
107.47	108.29	106.41	106.85	107.42	107.29	103.77	106.63	107.24	109.16	105.91	103.44	108.8	107.87	99.84	101.07	103.86	109.67	109.88	103.48	105.6	105.02	107.49	107.49	105.83	106.06	107.08	104.6	107.13	108.97	107.85	105.46	106.63	106.69	104.1	103.9	105.68	105.33	103.61	103.83	101.55	106.03	103.47	106.12	104.69	101.8	107.55	105.81	106.01	105.07
105.89	106.24	105.76	107.22	107.78	104.39	105.54	103.62	105.42	108.62	104.54	106.34	108.17	103.51	107.18	105.3	106.06	105.9	107.98	106.88	106.48	105.02	109.45	103.59	103.96	109.38	106.62	106.8	107.79	104.37	104.8	104.4	104.44	102.13	105.71	107.07	103.09	103.95	106.78	106.16	103.37	107.89	104.59	105.04	105.8	104.36	103.65	105.96	104.63	107.06
108.82	103.73	103.81	104.67	104.75	105.83	104.7	105.67	104.35	106.17	107.31	104.99	105.76	104.12	105.7	106.58	102.49	106.26	104.01	102.29	105.56	105.54	106.77	106.43	108.47	106.47	105.18	108.61	103.37	107.14	106.11	103.68	106.43	104.15	103.8	107.24	108.73	102.92	108.52	105.49	105.28	105.6	106.56	103.95	108.34	107.12	105.05	107.64	102.16	104.36
99.482	98.211	102.77	100.42	100.96	102.6	101.21	100.66	100.87	99.997	99.504	100.62	99.934	101.48	99.687	100.43	102.17	100.11	99.746	98.892	97.165	100.63	103.72	101.37	100.82	101.61	99.501	102.08	100.12	98.218	102.94	99.897	100.8	102.42	99.801	100.81	99.255	102.55	100.77	100.75	102.42	102.46	99.558	98.303	103.02	99.946	102.69	98.033	103.5	101.49
104.09	102.51	102.19	104.45	102.33	105.64	103.95	102.45	105.54	103.71	103.39	102.59	104.51	104.33	104.79	105.75	103.64	103.81	103.45	106.15	105.31	105.79	105.55	104.13	100.74	105.97	105.37	106.72	103.52	105.78	105.56	106.12	102.52	107.39	106.36	106.54	103.83	102.96	103.57	101.7	109.13	104.12	100.61	101.76	103.51	105.55	104.32	103.3	103.5	104.48
106.01	103.54	104.67	103.77	101.27	105.8	104.39	105.37	103.25	105.06	101.09	103.57	104.97	105.23	102.88	104.35	104.65	102.25	104.72	102.91	106.88	103.76	107.71	105.22	99.175	105.46	105.7	103.56	103.9	103.67	105.42	104.41	103.88	102.72	103.92	103.01	102.9	105.15	105.16	101.62	103.86	105.83	103.95	104.14	104.05	103.78	104.1	103.7	108.14	106.04
112.43	111.25	110.96	114.27	109.58	109.35	110.87	110.22	110.09	112.11	109.62	109.37	110.4	110.78	112.39	110.9	113.64	110.96	108.59	112.06	113.76	113.19	108.39	112.98	109.95	110.71	110.15	109.17	111.8	112.32	112.5	114.98	108.8	111.87	110.11	111.64	112	110.13	113.58	109.62	109.72	112.61	113.72	110.97	110.18	112.6	108.59	111.88	111.33	110.63
99.48	98.854	97.737	101.13	100.41	100.29	98.893	99.579	99.659	101.3	100.66	102.63	99.69	97.497	99.075	100.47	99.188	97.733	97.634	100.12	99.352	99.052	101.5	101.73	101.91	99.291	101.06	100.1	100.27	99.57	102.91	102.33	102.29	98.609	99.23	99.315	98.955	101.01	96.938	101.22	105.36	100.43	102.08	100.61	102.17	99.946	97.596	97.387	100.69	95.545
113.28	112.17	112.38	110.07	109.95	109.47	112.55	110.89	113.51	115.97	112.79	111.11	110.85	113.2	109.37	112.25	111.11	110.85	113.45	113.66	111.36	111.15	109.91	110.44	110.7	111.34	109.99	108.59	111.12	111.73	112.49	114.87	111.99	111.34	110.89	108.26	112.39	110.82	111.78	116.4	113.28	112.88	111.84	111.72	112.54	110.83	110.31	112.67	109.67	109.55
99.366	102.18	102.19	100.86	100.84	102.23	105.09	97.016	100.99	104.52	98	102.9	101.23	100.95	99.516	101.99	98.576	102.63	103.08	101.19	101.63	102.87	102.79	100.83	103.26	101.83	102.67	100.2	99.755	102.32	98.698	103.22	96.327	100.6	104.33	100.42	100.68	103.2	102.76	103.22	103.02	100.24	98.365	97.478	101.28	102.38	102.13	100.98	97.431	103.62
108.7	114.12	107.45	110.22	111.52	111.78	110.19	112.05	113.15	111.52	111.31	110.54	109.49	108.68	111.65	108.63	112.85	111.5	113.21	108.03	111.72	111.25	109.22	110.8	110.11	110.95	112.55	110.38	110.56	112.25	111.17	113.62	109.03	111.3	111.53	111.42	110.39	112.92	113.82	110.1	112.43	112.14	112.1	111.56	112.77	110.78	114.85	111.6	110	112.76
113.33	110.24	111.53	111.58	112.45	115.56	110.22	113.2	111.31	111.14	112.37	112.24	109.54	109.99	109.75	110.37	113.23	110.52	110.54	108.8	112.47	116.02	112.02	109.49	113.15	113.94	113	108.84	109.09	112.65	111.33	111.63	114.04	112.15	113.76	110.83	109.81	110.99	109.14	111.87	110.81	110.04	111.77	111.49	109.31	110.01	111.08	114.46	111.94	108.13
106.73	105.82	106.7	106.96	109.26	106.15	104.69	108.77	106.15	106.76	105.76	106.3	103.84	109.17	108.87	104.11	105.15	106.81	107.14	104.84	104.99	105.43	103.75	107.15	104.67	106.83	106.46	107.07	103.68	106.86	106.07	105.06	107.67	106.73	107.2	105.25	106.69	103.73	104.26	104.77	106.84	106.41	106.23	104	105.15	105.21	108.65	104.69	105.67	106.26
108.34	107.13	103.63	104.83	104.18	108.71	104.15	106.86	105.44	107.88	106.09	103.24	103.15	107.54	105.03	104.47	105.1	107.73	106.54	105	104.62	106.47	106.49	104.54	105.34	106.3	104.26	104.52	107.08	105.17	102.27	106.99	104.67	106.25	105.55	102.74	106.43	104.19	105.53	105.16	105.59	106.97	104.54	107.56	104.37	101.96	103.99	107.54	105.71	105.15
105.7	103.72	110.15	108.35	106.23	107.6	102.71	105.44	105.71	109.18	106.13	106.03	108.69	105.87	106.39	106.9	106.23	107.29	109.23	106.96	106.59	107.46	103.77	109.29	108.74	105.32	106.34	107.33	104.31	104.95	107.06	105.99	104.57	102.18	104.9	105.49	102.92	104.36	106.38	107.66	103.07	105.59	106.22	106.76	106.76	104.47	105.82	106.59	105.67	104.69
104.52	104.3	101.39	108.11	105.98	102.65	105.44	103.25	103.02	104.09	106.74	101.12	107.15	106.29	105.16	104.5	105.03	103.1	101.65	107.62	103.4	104.4	100.72	103.83	103.9	106.6	105.32	106.99	105.36	103.73	104.04	101.36	104.21	102.58	106.37	104.71	106.7	103.06	104.07	103.14	104.49	103.61	104.4	104.43	103.53	103.52	104.8	105.22	106.86	105.3
107.54	106.95	104.85	106.82	107.05	102.93	108.69	104.62	103.43	106.4	106.17	107.1	104.61	105.7	105.62	105.24	105.03	104.2	106.99	107.12	108.18	104.16	105.05	104.45	105.73	109.46	105.08	105.74	108.59	103.55	108.11	106.38	105.48	105.03	104.15	104.49	105.78	106.73	106.72	106.11	106.66	105.33	110.3	105.64	104.4	105.2	105.97	106.75	104.81	107.5
108.92	111.63	110.63	112.15	108.56	108.36	108.5	111.25	107.53	111.89	106.27	107.79	111.81	108.68	107.76	111.32	110.8	110.66	113.14	111.34	112.14	110.43	108.61	110.89	110.71	106.64	108.19	108.46	110.31	111.33	109.35	107.41	108.96	110.6	113.47	113.8	112.9	108.78	105.27	111.62	110.47	112.05	111.13	109.07	108.93	108.83	108.49	113.11	114.1	108.38
104.41	104.05	106.9	105.18	104.89	106.76	105.67	105.46	105.14	103.41	105.81	105.38	107.58	105.54	110.14	107.35	104.34	106.35	109.2	104.61	104.39	107.22	103.52	107.81	105.46	104.69	105.17	103.81	107.16	107.82	103.29	102.29	103.11	106	104.95	108.99	104.72	105.49	104.46	103.46	104.2	103.66	103.95	103.95	109.55	107.28	108.05	102.26	108.76	106.59
109.65	108.54	104.92	106.32	106.84	104.89	106.39	106.35	105.61	104.12	107.15	105.68	106.82	103.27	106.15	107.44	104.63	103.81	106.01	105.12	107.68	105.22	107.3	106.76	104.74	108.22	106	106.5	105.02	106.87	105.66	109	109.43	103.63	104.88	103.69	105.99	106.89	107.07	105.07	108.17	103.41	104.07	102.8	108.61	106.51	107.55	106.96	106.4	104.16
97.622	100.54	99.65	100.08	100.14	99.05	103.23	102.94	98.752	100.6	99.818	99.873	97.605	102	100.8	101.87	100.17	99.982	100.48	103.25	101.38	98.589	101.38	100.19	96.817	98.12	101.91	101.14	99.899	101.96	101.8	102.3	100.91	98.523	97.402	99.524	103.07	99.723	100.57	102.25	98.931	97.17	98.81	101.34	98.572	102.32	101.21	99.455	100.69	99.169
102.54	106.83	105.57	105.27	107.21	103.44	103.56	107.58	105.21	102.8	104.06	105.09	105.53	106.76	106.64	106.32	105.21	102.29	104.92	104.08	108.01	104.12	106.12	105.65	105.43	105.16	104.63	102.23	104.38	101.62	106.78	106.87	103.26	104.18	108.75	105.17	107.41	104.43	106.67	105.19	105.93	108.37	103.78	102.92	109.12	105.02	105.8	104.85	106.07	108.97
111.61	112.17	113.48	108.48	110.19	112.02	112.93	109.72	110.76	108.61	115.72	109.57	112.35	110.92	110.12	113.54	111.6	112.61	110.66	112.44	111.06	112.12	109.65	110.54	109.92	108.45	110.84	111.02	110.7	109.32	112.1	110.86	109.96	112.34	112.97	112.54	111.42	109.9	114.48	111.92	111.99	110.73	110.26	112.03	111.22	111.52	112.61	111.98	110.12	110.18
108.44	103.24	106.24	101.56	105.08	105.91	109.97	102.07	106.87	108.9	107.39	106.2	107.54	105.64	107.16	104	105.92	108.08	105.27	105.96	104.53	103.57	108.49	106.58	105.87	105.44	105.77	105.71	107.98	107.97	108.34	106.37	109.19	105.06	106.44	110.76	106.34	103.86	105.86	106.55	106.52	105.38	105.31	106.08	106.67	106.69	109.44	104.48	104.9	104.6
111.08	110.48	110.83	113.35	109.7	110.96	111.9	111.09	112.18	111.04	111.71	110.55	112.22	112.16	109.93	110.72	112.3	109.4	109.13	111.08	111.96	107.71	114.14	110.28	114.59	110.58	109.19	114.49	112.87	109.05	113.86	112.36	110.86	109.91	111.52	110.42	111.34	111.76	112.13	112.02	110.53	108.86	113.3	111.24	114.84	106.59	109.87	111.57	109.26	110.27
108.26	106.23	107.96	107.09	101.98	104.23	101.43	103.47	105.96	102.08	103.52	104.1	105.1	103.22	104.78	106.07	103.61	107.21	104.62	107.12	105.3	104.79	104.18	103.15	103.97	105.24	103.14	106.22	104.84	106.89	107.36	105.51	105.11	107.32	104.35	105.69	102.42	105.24	106.31	104.49	106.36	105.88	105.1	106.1	103.93	107.48	105.98	101.6	102.54	104.69
105.98	105.62	107.09	107.06	105.95	108.71	109.17	109.67	109.04	106.27	103.48	107.06	107.17	105.32	109.79	107.53	107.24	110.92	105.35	106.46	106.76	107.08	105.98	105.68	108.67	110.98	106.41	107.81	106.41	104.69	109.94	108.26	111.42	109.02	106.23	105.38	104.19	106.49	109.82	105.58	107.74	108.73	108.59	106.79	106.15	107.32	110.57	104.71	108.72	105.95
100.54	102.71	98.694	100.5	102.58	97.793	101.16	101.22	102.26	102.32	101.14	100.5	102.21	104.12	101	102.17	97.766	99.677	100.71	101.13	98.303	100.09	104.05	100.52	102.08	101.43	102.62	100.02	103.34	99.986	101.32	103.36	97.244	99.411	101.21	100.22	103.52	100.62	99.434	101.76	102.88	101.88	99.078	101.33	97.648	102.17	102.72	101.11	100.41	102.97
107.44	105.75	108.46	107.93	107.97	106.22	107.4	107.22	104.28	105.57	107.41	105.15	106.79	103.18	106.05	103.67	104.06	102.38	104.38	106.29	104.18	102.49	105.55	102.31	108.59	102.3	105.15	106.43	107.43	104.71	102.93	105.57	104.43	105.57	106.73	105.85	103.16	106.17	106.02	105.19	103.17	106.92	101.97	106.66	106.22	104.11	104.41	103.7	104.66	102.04
106.28	107.22	107.92	106.19	107.9	106.79	101.99	104.63	106.08	106.89	105.36	110.28	109.36	104.5	106.29	104.75	104.92	107	106.15	109.05	108.36	107.35	105.1	105.36	106.03	105.57	108.79	108.45	110.14	105.12	109.01	105.25	106.7	107.43	108.01	104.87	105	108.6	107.01	105.08	105.09	105.94	103.21	105.9	106.28	104.24	107.89	102.22	104.22	108.86
108.98	106.23	108.52	108.94	105.37	107.21	107.33	107.83	106.29	107.67	106.4	106.94	105.69	105.08	105.5	106.41	108.7	107.44	106.35	107.6	108.7	105.15	105.27	105.39	106.28	107.67	102.47	106.16	104.83	106.07	105.44	108.86	108.35	104.97	105.57	106.82	108.8	106.14	103.69	105.79	108.02	103.38	107.34	106.82	105.44	105.81	107.39	106.24	108.34	107.88
107.13	102.83	106.37	107.94	107.41	106.14	101.71	106.73	106.29	103.57	108.21	106.86	104.74	106.2	108.62	106.46	105.7	105.37	107.46	107.55	106.2	105.73	105.4	104.29	103.16	103.96	106.72	105.25	103.16	104.16	107.83	105.16	104.06	106.01	107.27	106.04	107.6	107.28	105.58	105.9	107.66	107.79	103.48	106.86	107.77	103.34	107.38	106.77	103.38	106.95
112.04	112.15	110.76	111.54	113.17	112.66	109.77	111.92	109.24	110.82	110.72	113.4	112.59	112.04	113.34	110.89	110.66	113.89	115.23	110.74	110.47	112.65	110.78	108.88	112.65	111.36	113.89	112.01	113.58	109.16	110.26	109.98	108.7	112.17	110.04	114.95	112.11	113.8	109.52	110.54	113.59	110.05	112.03	116.81	112.54	114	112.23	117.67	112.86	114.57
106.42	103.35	106.74	107.11	105.95	103.51	106.45	104.61	105.14	105.99	105.31	110.11	103.79	106.28	104.28	102.53	102.85	106.82	102.02	105.16	105.34	106.33	102.99	105.08	106.96	104.85	105.7	106.4	105.38	107.94	105.94	102.55	105.36	105.89	106.91	104.85	105.96	106.68	106.73	106.13	105.04	105.97	105.54	107.53	107.16	104.38	105.63	104.88	106.08	104.23
103.98	104.05	105.26	102.64	107.01	105.29	104.09	105.48	104.22	106.93	108.27	108.23	104.84	106.49	107.13	105.85	107.43	107.82	107.09	106.19	106.48	107.25	106.69	110.06	109.65	104.15	107.89	107.88	104.65	105.33	104.98	106.74	105.99	105.35	105.34	105.8	106.28	108.02	105.74	104.74	107.23	107.26	107.92	104.9	105.45	107.16	104.29	105.5	103.43	103.47
106.8	101.58	105.82	102.25	106.48	102.83	101.46	102.9	102.75	105.33	104.34	104.7	106.39	107.91	103.99	109.07	104.71	106.21	100.46	106.91	104.79	106.96	104.5	103.32	105.65	103.34	104.6	104.08	105.68	104.36	105.54	105.52	106.07	103.61	102.41	104.78	103.27	103.05	104.32	103.57	106.38	105.76	105.56	104.13	105.61	105.93	102.24	107.62	103.82	103.49
101.03	101.06	95.846	99.898	101.21	97.761	97.437	100.06	98.574	101.68	102.48	100.9	97.065	99.592	95.156	101.52	100.41	103.16	102.73	98.218	98.575	99.409	101.88	102.12	98.984	101.67	102.22	100.71	97.557	102.59	100.87	98.435	97.693	99.837	99.963	102.75	99.247	99.314	97.686	99.092	103.4	100.65	101.84	100.3	98.448	101.3	100.76	104.06	98.968	99.864
102.63	97.311	102.09	98.762	98.323	99.635	98.047	98.739	99.951	98.961	103.39	99.263	103.17	100.7	100.33	100.22	100.71	98.14	99.65	101.5	98.355	99.12	99.054	102.87	100.62	96.685	100.52	99.857	101.65	100.4	97.008	95.398	96.972	97.811	101.72	98.97	98.705	97.897	98.547	97.68	99.635	101.61	97.186	100.79	97.202	102.55	101.55	95.761	99.644	100.2
102.87	97.93	97.725	101.27	100.64	95.671	96.068	99.285	97.337	100.02	101.5	99.247	96.918	98.13	100.6	98.728	99.971	100.23	102.36	101.03	99.495	101.4	98.333	97.8	101.09	97.702	98.265	100.68	97.515	98.762	99.189	99.155	100.94	97.195	98.804	96.116	100.36	95.195	103.16	101.54	101.95	96.98	100.32	102.05	97.494	102.76	100.81	98.102	99.176	100.01
108.13	106.47	107.2	105.62	103.71	108.89	108.96	106.51	106.13	105.09	105.39	105.42	109.23	103.8	104.29	107.01	104.71	109.79	108.21	104.89	106.39	102.55	104.45	107.09	103.77	106.92	105.11	108.81	104.64	108.8	108.32	106.5	103.25	103.42	106.32	108.73	106.98	107.33	105.6	102.65	105.68	102.76	106.02	105.31	105.42	106.82	107.94	105.55	106.41	108.62
110.07	111.06	112.47	108.75	107.32	108.61	110.44	111.75	110.68	108.22	110.32	111.8	109.36	111.18	112.08	112.56	109.47	109.9	109.3	108.58	109.43	111.17	108.15	108.34	111.62	108.88	111.16	112.31	112.22	108.72	110.28	110.39	108.81	112.94	111.89	110.81	111.5	107.1	111.51	110.85	106.29	112.99	107.37	113.08	112.66	108.87	109.95	109.66	106.56	111.18
109.04	109.22	108.58	111.32	112.09	110.75	110.49	111.39	110.09	109.13	108.75	111.43	108.24	111.79	107.73	109.96	110.83	110.72	108.05	109.66	113.26	111.58	111.1	110.54	107.77	112.21	109.43	108.45	111.73	110.79	107.43	109	112.02	107.96	107.76	109.23	108.65	111.55	110.98	108.17	108.68	110.97	112.11	111.14	110.35	104.5	105.59	109.38	111.95	110.6
101.21	101.61	102.78	97.546	103.19	97.868	103.7	100.37	101.74	101.31	100.07	102.96	98.116	102.21	102.01	101.67	101	98.94	101.82	102.17	104.4	101.52	100.45	103.51	99.028	98.68	104.1	97.902	99.141	101.31	99.644	100.89	100.9	97.175	99.439	100.88	98.366	102.06	103.08	102.99	104.7	104.33	101.85	102.08	102.43	101.42	102.19	102.79	97.726	98.805
107.75	105.9	105.92	105.58	104.44	108.86	104.87	103.72	105.95	106.33	104.39	104.58	105.84	106.43	108.46	108.62	108.45	103.32	103.46	104.73	105.92	107.09	103.56	103.94	107.86	108.88	106.74	106.59	104.1	108.11	106.7	107.4	103.46	107.65	104.92	105.69	105.1	107.57	107.38	108.9	106.24	105.67	109.47	108.75	106.71	104.21	103.5	105.9	108.08	102.72
113.99	110.03	111.82	113.48	111.4	108.55	109.9	110.83	112.14	111.31	112.65	110.82	111.39	108.88	109.73	110.03	110.07	110.87	114.12	110.27	107.84	112.37	113.79	109.53	113.5	112.41	113.71	108.5	108.67	110.53	110.43	110.15	113.07	111.82	110.33	110.21	110.41	110.55	108.32	111.49	111.96	112.23	111.32	107.71	112.66	110.31	111.03	113.6	114.18	111.58
109.54	112.96	114.82	112.71	111.9	112.66	112.33	111.03	111.98	111.83	114.66	112.59	115.13	112.34	111.65	113.08	110.94	110.32	113.18	111.75	110.89	111.18	114.97	113.12	112.35	111.98	113.11	111.58	108.47	109.86	114.32	111.53	113.38	114.34	110.61	112.41	109.92	112.35	112.36	109.56	113.44	112.66	110.09	110.74	109.55	113.44	112.72	111.77	111.48	111.36
102.75	99.253	100.46	103.93	99.064	102.17	104.66	98.725	102.15	101.23	99.642	102.19	99.61	99.646	103.67	103.32	103.64	98.849	98.147	99.007	99.134	100.96	100.56	103.16	97.774	103.02	102.31	100.36	101.15	103.81	103.28	98.964	101.02	98.558	101.11	97.155	101.91	100.87	100.45	97.084	101.55	102.36	102.72	100.95	101.66	100.97	101.62	104.73	103.51	99.53
112.13	113.35	116.75	117.4	115.8	115.36	117.62	115.76	116.94	115.36	117.23	114.78	115.41	116.9	112.87	115.11	114.87	113.23	116.7	115.52	119.54	115.32	116.47	114.95	114.25	113.52	117.35	116.36	113.88	117.66	117.39	119.43	116.48	117.43	115.28	116.57	115.51	115.26	115.85	116.48	117.4	115.82	116.51	120.19	118.04	117.8	116.14	113.1	117.91	116.63
104.08	105.34	107.63	106.07	107.17	107.15	109.55	104.94	107.96	105.46	104.51	107.46	103.89	107.86	106.55	104.63	110.26	107.78	105.12	107.35	105.53	107.2	107.08	105.55	105.08	106.59	108.13	103.43	105.54	106.45	103.67	106.58	106.16	104.7	104.65	107.55	106.18	105.5	104.37	105.68	112.08	106.28	105.41	106.82	106.3	106.18	107.41	105.29	105.04	103.74
106.22	104.43	106.71	104.7	103.47	104.19	103.95	104.44	106.06	104.45	103.13	103.29	104.27	101.57	103.61	107.92	104.74	106.8	103.34	105.93	105.57	100.21	104.7	100.18	104.71	104.55	104.34	104.22	101.58	106	103.64	108.68	103.94	101.75	101.6	105.6	106.07	104.28	107.79	103.22	103.43	105.14	105.47	108.63	107.99	102.43	105.58	105.61	106.35	105.86
103.76	98.711	100.35	102.63	101.95	101.49	95.242	99.034	99.424	101.23	101.06	100.73	97.902	103.33	101.51	101.94	102.78	103.04	97.284	100.33	101.88	100.38	100.76	100.99	101.66	101.78	101.77	99.287	101.22	102.82	100.67	99.468	100.96	97.447	99.12	103.93	101.16	101.88	98.799	104.75	101.71	102.05	99.74	104.07	99.948	99.238	103.12	101.02	100.83	103.12
105.2	103.89	105.82	105.58	103.14	107.13	104.06	103.01	105.67	106.47	102.09	106.04	106.22	103.31	104.7	104.1	102.18	109.11	99.767	104.2	106.15	106.44	104.82	103.59	105.22	105.97	104.74	104.41	104.16	103.05	103.28	105.54	103.68	105.73	105.48	105.22	106.9	103.45	106.2	105.61	104.46	105.43	104.78	101.74	102.91	103.77	102.43	103.65	105.74	108.44
103.7	105.88	105.06	109.03	106	106.56	103.6	106.33	103.21	103.97	103.9	109.41	107.92	104.89	108.36	106.42	105.12	106.88	104.17	107.03	108.51	105.8	103.61	105.59	107.33	104.48	105.95	104.57	107.64	105.65	106.32	106.65	103.45	107.29	105.55	106.81	104.26	104.88	103.09	102.93	105.32	107.03	105.76	104.6	107.3	107.27	105.43	106.58	109.33	104.02
108.21	105.14	103.3	104.35	103.8	105.12	106.49	107.65	106.08	106.56	103.23	105.74	104.42	106.62	105.62	104.86	105.4	104.54	103.07	107.72	104.01	106.37	105.8	106.6	105.47	106.7	106.03	105.72	108.33	105.55	104.33	103.95	102.18	106.37	105.81	106.42	105.69	106.19	104.25	103.43	105.85	106.87	103.31	109.27	107.92	103.6	105.37	107.62	108.72	106.05
106.91	107.26	105.87	106.91	106.05	104.84	105.87	106.16	109.64	105.68	105.83	110.67	105.67	106.67	107.21	103.67	106.07	106.95	105.79	106.16	107.47	104.36	105.73	105.39	104.85	106.68	102.7	102.85	104.17	106.38	106.14	105.74	109.24	104.46	102.46	104.26	104.86	105.07	106.46	103.71	105.17	105.22	104.25	105.88	105.67	106.53	103.58	106.76	105.08	106.54
108.84	105.41	106.52	104.88	107.39	105.35	107.99	105.48	104.13	105.58	107.37	104.61	106.13	106.45	108.22	103.59	107.36	103.44	105.94	105.19	100.66	104.95	109.85	105.94	106.07	103.88	104.79	106.54	105.21	107.89	105.88	106.6	108.33	104.4	106.14	108.7	106.01	104.99	105.62	104.8	104.13	103.99	104.82	104.6	106.85	105	105.95	103.49	105.51	103.28
106.72	105.05	106.99	105.14	103.62	103.56	105.64	105.97	105.78	105.21	105.12	106.63	105.09	106.42	105.35	107.33	103.62	108.2	105.47	103.42	105.47	107.15	105.24	101.69	103.6	106.29	104.53	106.65	105.45	103.14	105.32	103.18	106.12	103.17	105.47	105.2	105.93	110.6	106.5	106.91	105.92	105.31	105.74	103.13	107.54	106.87	106.2	105.84	106.07	105.18
106.18	106.94	107.06	106.17	106.5	106.56	104.65	104.28	104.16	104.51	101.31	104.8	104.69	104.61	108.41	104.54	100.32	104.6	106.35	105.79	105.45	104.14	102.7	105.15	102.7	106.49	105.03	106.84	106.71	106.47	105.1	107.17	104.42	104.23	108.32	103.88	107.2	105.69	107.43	103.84	107.4	109.45	107.79	105.6	104.96	110.8	106.75	104.48	104	106.11
113.34	117.07	108.34	113.02	111.63	110.99	114.12	110.07	111.15	112.69	114.5	109.84	112.18	116.21	109.9	110.8	111.06	111.56	108.38	114.8	110.3	111.15	110.79	114.12	108.31	112.25	112.85	112.29	112.98	112.77	111.74	110.57	110.56	114.09	109.21	113.79	111.57	112.48	110.35	112.04	111.44	112.11	112.3	112.56	112.75	113.87	111.95	112.74	113.81	112.91
106.36	106.54	108.64	104.24	108.04	105.82	102.71	107.2	105.99	108.18	103.89	104.59	105.94	106.8	103.68	109.23	108.14	106.27	106.3	105.32	109.32	104.51	105.15	106.8	104.66	106.01	107.52	105.84	106.82	106.09	105.64	106.16	106.97	104.71	102.9	104.43	108	110.08	106.78	105.17	102.54	105.12	107.68	106.77	107.99	105.37	107.4	105.61	107.3	105.84
106.79	103.24	101.72	104.56	102.17	106.07	107.88	102.58	106.4	101.39	105.79	105.5	106.87	105.68	101.08	106.04	104.22	106.45	106.87	106.3	106.95	107.59	105.99	106.06	106.19	101.94	106.13	104.54	103.44	106.71	101.14	103.81	105.15	103.62	105.2	102.31	105.2	105.63	107.62	105.15	108.28	103.64	104.94	107.24	105.89	106.02	103.78	105.24	106.19	107.86
112.3	116.48	113.97	114.51	109.91	112.69	110.96	113.31	112.55	111.92	109.48	110.3	113.21	113.3	114	111.36	113.24	111.4	112.82	110.18	110.14	113.72	113.82	111.92	109.35	112.4	116.51	111.55	111.47	111.37	114.62	115.73	113.63	112.62	111.77	113.66	111.81	110.97	117.12	115.27	115.51	114.18	112.15	114.09	112.96	111.22	113.95	115.56	111.71	110.1
98.755	97.491	96.872	99.249	99.33	99.691	99.152	98.296	99.805	101.88	98.208	96.968	98.471	97.552	97.286	101.67	100.92	99.385	99.297	99.254	98.952	96.331	97.019	99.55	99.277	99.948	102.28	101.23	101.13	96.98	96.134	99.496	102.87	101.57	101.01	99.104	101.01	101.56	97.864	101.99	103.16	100.38	99.67	97.539	100.21	100.71	101.19	100.85	100.2	101.04
104.12	105.27	103.3	104.8	105.42	109.68	106.89	107.12	104.52	107.9	105.13	107.86	106.19	106.61	106.96	106.35	105.13	105.51	103.47	102.81	104.83	105.97	104.04	105.1	107.27	107.93	104.54	104.79	104.35	106.37	108.34	104.04	106.51	106.96	104.72	104.77	102.59	107.54	104.19	106.41	105.11	106.63	105.42	107.86	101.62	105.5	107.68	104.82	105.85	103.63
106.89	106.96	107.38	106.83	107.61	109.67	107.39	105.22	107.45	112.21	106.89	106.91	106.12	106.2	104.53	104.52	106.77	108.67	104.04	107.03	107.44	107.2	104.09	107.42	108.46	105.18	108.08	104.78	106.27	105.34	108.96	106.6	110.72	107.94	107.84	103.19	104.31	108.15	106.08	106.61	105.27	105.94	108.6	106.63	105.59	106.52	105.73	105.21	104.73	111.66
109.92	111.14	106.75	112	110.24	110.28	111.71	110.08	109.59	109.16	108.56	106.61	111.5	109.13	110.72	111.7	108.14	108.82	110.24	108.81	110.05	112.42	106.74	113.77	110.96	110.57	109.45	110.49	110.26	108.92	113.38	109.72	113.21	110.37	109.23	111.84	110.42	113.19	109.06	109.41	109.51	110.93	108.64	109.91	108.03	108.16	109.59	110.36	109.15	111.81
110.02	107.28	108.76	104.63	107.41	104.67	112.83	107.61	106.07	103.98	103.78	108.23	104.92	104.07	108.17	102.86	105.19	104.11	108.73	107.33	107.75	108.35	104.38	107.13	106.94	104.51	107.34	103.1	102.77	103.45	108.14	106.09	104.25	103.8	105	105.25	107.6	102.89	104.17	105.85	106.68	108.61	106.99	104.65	108.83	106.56	106.51	106.56	109.73	104.03
113.55	116.66	116.59	119.44	114.96	116.56	115.29	118.68	119.15	116.8	116.53	116.28	118.22	115.15	114.46	120.45	113.24	116.3	115.76	114.07	115.68	114.63	113.61	114.69	117.96	117.63	116.49	113.73	117.2	115.7	118.57	114.82	118.57	116.82	115.36	113.73	114.38	115.28	114.61	115.18	116.92	115.94	113.34	114.8	114.63	115.97	115.91	116.1	118.01	118.79
111	108.28	109.11	110.59	109.65	112.42	108.19	109.58	113.36	111.27	112.17	110.28	111.97	111.51	106.65	111.55	111.11	109.88	111.83	106.02	109.26	110.08	108.08	109.76	110.14	107.41	110.5	110.39	110.32	112.78	110.76	110.72	107.77	110.03	111.05	112.45	111.72	109.76	111.93	111.45	109.99	108.71	110.12	110.22	109.61	111.83	109.7	108.7	107.95	109.16
109.51	111.96	108.02	110.71	115.6	113.33	112.31	111.07	113.26	115.09	111.19	112.69	113.76	111.53	111.82	112.07	111.72	109.59	109.85	110.27	109.12	110.4	112.93	113.66	111.88	113.4	114.17	111.36	111.61	113.84	112.12	111.37	113.43	113.77	109.93	111.7	112.37	112.08	111.63	113.97	112.31	107.12	112.48	114.07	110.05	115.01	111.92	112.31	113.82	113.22
108.39	103.86	108.52	107.35	108.96	104.7	107.24	106.97	107.22	108.26	103.87	106.05	104.33	108.22	109.14	103.91	105.43	108.16	104.44	108.71	107.01	108.51	104.11	105.69	108.27	107.13	103.33	107.41	105.98	108.27	103	104.77	103.58	106.65	107.18	105.02	106.69	104.27	107.85	107.51	107.27	105.57	106.44	105.44	104.45	102.96	107.02	104.86	103.95	106.46
106.12	105.1	107.35	106.07	103.89	105.82	104.98	107.52	105.89	103.22	106.19	107.11	109.43	106.95	106.84	107.42	106.47	104.16	106.32	108.72	109.62	106.96	107.82	109.39	104.22	104.79	108.83	104.59	107.42	106.01	104.59	104.51	105.33	102.46	105.88	106.95	106.73	104.32	105.79	105.82	106.63	106.1	107.2	107.37	108.3	106.19	105.6	107.61	105.86	106.81
110.59	113.9	114.25	114.92	111.72	109.09	109.38	112.84	112.11	110.81	111.16	111.7	114.04	111.55	110.48	114	111.66	112.92	111.11	115.87	110.07	110.94	113.59	112.1	110.55	111.81	111.73	110.58	112.15	109.53	111.69	112.86	112.47	111.08	111.4	112.48	110.83	115.64	111.03	114.65	110.17	112.16	110.79	112.69	112.54	108.66	111.97	111.16	113.29	111.94
101.17	99.438	99.886	100.04	100.18	99.155	99.498	99.512	100.6	101.64	99.239	98.782	101.47	101.44	101	101.24	100.06	99.863	98.867	102.21	99.885	98.716	99.731	102.35	102.69	97.551	101.8	101.27	99.783	97.581	99.459	100.52	99.564	101.25	101.55	101.38	99.285	102.25	99.294	97.529	100.23	97.824	97.827	98.886	101.14	100.2	102.98	98.704	100.17	96.456
109.22	106.72	106.22	106.88	108.3	102.66	103.9	105.38	104.93	105.87	104.63	109.1	105.4	102.75	107.86	106.87	105.65	105.67	104.81	108.72	104.93	105.61	107.98	106.5	107.09	105.02	105.4	106.87	106.41	104.99	103.7	108.06	106.91	106.82	108.37	106.39	101.55	105.16	104.34	106.55	109.36	108.11	106.95	103.63	105.54	106.01	106.72	107.88	102.43	105.27
101.56	105.83	102.65	103.54	105.32	104.62	105.4	104.55	104.42	107.21	104.56	101.33	103.67	100.42	104.96	104.04	101.62	101.56	106.56	102.63	103.84	103.42	105.41	103.21	104.25	101.95	103.08	106.34	100.86	101.95	102.66	105.94	105.87	104.34	107.97	104.84	104.19	101.9	102.44	105.08	105.21	103.05	107.03	106.6	104.9	102.7	102.46	104.37	102.83	103.76
104.85	106.4	106.86	106.95	106.22	106.1	104.67	104.33	106.29	103.95	105.02	101.46	107.14	104.95	106.67	107.81	106.87	101.01	108.03	108.1	104.18	105.31	105.85	107.18	106.6	106.42	106.49	106.7	106.49	108.02	105.95	105.84	108.15	107.47	106.36	106.36	110.34	105.71	106.92	103.98	105.52	106.19	104.38	105.07	107.85	108.47	104.52	105.83	107.02	105.77
112.64	114.27	111.87	112.41	111.16	115.01	112.15	113.35	112.87	113.97	110.37	114.82	111.95	111.35	114.29	111.33	110.86	113.7	113.93	112.39	112.8	111.59	112.47	113.39	113.94	112.77	110.11	113.51	114.06	111.46	113.31	110.95	115.38	112.7	111.15	113.95	114.67	114.85	110.6	112.51	109.82	110.37	111.25	113.93	112.42	111.82	113.78	113.69	111.91	111.18
100.55	100.64	99.629	102.84	102.55	100.79	99.576	104.08	100.99	102.62	100.63	100.81	100.98	101.27	102.3	101.64	102.4	98.86	99.709	100.87	103.34	101.81	101.65	102.61	102.45	100.83	98.551	99.817	100.39	95.802	100.66	102.3	96.389	99.836	99.039	100.75	102.09	99.634	100.77	98.458	99.161	102.28	99.107	101.11	98.506	99.601	101.07	101.5	100.53	101.94
104.91	106.39	103.36	103.72	106.32	103.12	103.74	109.02	102.34	105.6	103.93	105.57	105.67	105.31	102.68	104.34	103.05	102.87	108.65	103.72	104.89	103.65	103.45	104.08	103.49	103.89	103.73	104.82	105.08	101.83	105.6	105.63	106.51	104.34	102.62	103.1	105.55	102.42	106.04	104.9	107.24	103.32	109.44	103.99	102.77	102.29	102.11	101.75	106.22	101.07
103.84	103.42	104.56	102.41	104.31	104.74	104.7	104.84	106.37	102.63	102.87	106.28	106.73	105.53	105.06	105.69	104.52	105.23	102.94	108.33	105.4	103.77	102.76	106.56	104.91	105.99	103.22	105.97	103.72	104.62	104.76	103.9	103.37	103.66	102.49	105.92	107.84	106.34	104.24	102.65	103.1	107.21	103.29	103.16	105.33	102.42	103.69	101.93	102.91	103.46
100.36	97.264	103.2	100.36	104.36	97.713	103.65	101.79	101.3	100.86	98.096	102.76	99.519	98.236	100.92	99.229	100.74	99.116	102.63	103.29	98.381	96.908	101.82	101.77	100.6	100.48	101	101.99	98.846	99.621	100.52	102.37	101.61	102.14	100.44	99.806	100.3	98.972	98.216	99.346	100.27	100.1	102.78	101.85	102.73	101.1	102.23	101.55	100.47	100.92
99.005	98.517	97.378	103.42	101.66	99.066	98.432	100.7	98.195	100.66	100.95	98.962	99.347	96.271	97.215	99.263	100.09	96.964	101.12	100.85	100.16	99.418	97.715	101.21	98.943	99.5	96.44	101.94	100.78	100.56	98.989	100.64	102.55	98.45	100.5	100.29	100.3	98.426	98.581	100.6	99.98	95.317	101.35	102.15	97.367	101.79	99.646	99.797	100.11	99.628
111.62	108.14	111.86	109.46	110.94	112.88	107.71	111.27	110.38	112.84	113.51	114.04	116.05	109.43	112.38	109.54	111.94	107.76	114.55	112.72	109.74	115.95	111.92	113.07	112.89	108.94	114.57	112.29	112.71	111.26	109.48	109.8	111.47	112.19	111.64	111.2	109.25	110.47	111.68	112.39	109.31	109.05	109.03	117.06	112.6	109.39	113.66	111.47	110.47	110.75
102.85	104.91	102.16	106.93	103.42	105.04	105.48	102.41	106.25	103.17	106.53	102.2	102.66	105.26	105.56	106.68	104.25	104.97	103.16	102.38	104.74	105.08	105.02	105.33	104.32	103.52	102.66	105.2	103.42	105.15	104.54	104.32	106.2	104.94	100.84	103.72	105.14	102.73	104.17	101.47	103.4	102.01	105.73	102.44	105.46	103.18	106.23	106.05	107.37	107.12
99.476	107.03	106.81	104.75	104.11	100.93	103.65	108.11	104.23	103.57	100.04	104.25	104.86	105.64	102.88	102.88	104.21	102.28	104	104.81	105.03	104.49	103.21	106.02	105.6	103.71	105.27	104.88	106.94	101.1	104.84	107.27	106.55	105.4	105.71	103.57	103.43	110.07	105.3	106.57	102.93	104.16	103.67	101.84	104.52	107.97	106.44	104.84	107.04	105.25
104.16	103.91	104.22	101.13	105.82	102.33	104.57	103.7	102.6	105.83	103	104.1	103.99	107.51	107.01	104.76	105.4	102.84	103.38	102.43	106.53	106.28	103.56	104.48	105.06	104.15	106.54	104.22	104.89	105.61	103.19	103.95	103.96	104.4	101.53	104.87	104.56	99.005	106.49	106.78	107.53	107.23	106.35	100.35	104.87	104.2	102.18	106.11	102.51	106.12
100.94	97.061	100.72	100.93	100.35	101.57	99.359	102.78	104.08	98.424	101.65	104.21	97.629	102.26	102.77	96.667	101.2	101.95	100.33	103.11	97.783	101.72	102.97	96.142	98.771	98.456	102.47	103.08	99.536	99.839	103.66	102.64	99.119	102.14	98.479	100.45	102.11	98.656	99.486	103.59	101.84	100.24	100.87	99.616	98.932	101.52	100.21	98.196	101.04	100.97
105.46	103.66	102.21	104.43	107.16	103.7	104.36	101.08	100.05	107.29	108.27	103.73	102.74	105.28	106.71	106	104.26	103.29	104.11	104.53	102.85	102.52	104.06	104.3	106.43	105.58	103.63	102.91	105.19	102.48	103.74	105.15	104.39	102.56	104.08	105.08	100.94	104.99	104.4	104.98	101.79	105.57	103.45	103.91	103.48	103.99	102.9	103.04	103.2	108.94
99.685	99.373	100.25	102.35	98.294	99.298	102.06	100.18	100.1	99.209	100.3	99.136	99.024	100.25	99.694	97.679	94.932	100.88	102.93	100.13	99.555	98.065	98.106	102.87	98.884	98.71	101.78	96.771	103.84	98.9	100.33	100.59	101.08	103.41	97.834	101.95	99.613	99.209	99.96	99.807	97.858	100.07	98.873	99.322	101.69	99.744	98.401	98.753	101.49	101.09
101.15	99.966	101.55	101.63	98.732	99.522	98.097	99.131	99.115	98.791	101.57	98.761	100.38	100.45	101.19	100.57	100.25	102.27	102.03	101.43	96.389	102.85	98.641	102.12	103.04	102.29	102.19	103.18	100.33	99.34	102.16	102.92	99.046	98.598	101.81	97.035	100.33	98.492	100.01	101.86	102.19	96.216	100.87	100.89	99.191	101.66	102.76	98.703	101.67	103.13
105.43	105.56	106.85	106.53	105.32	106.44	105.16	106.21	110.28	106.8	107.51	102.64	107.12	105.87	103.1	104.39	103.59	105.7	108.08	105.96	104.74	104.48	103.78	103.83	104.69	109.71	107.27	105.61	106.52	107.97	105.82	107.38	103.64	105.25	105.67	104.86	105.44	109.32	105.84	106.96	104.54	103.1	106.05	107.01	105.63	104.65	108.58	109.63	107.81	104.64
106.49	107.43	104.75	105.19	106.43	105.72	103.62	104.8	107.79	107.03	103.56	104.86	105.34	104.06	105.43	105.07	107.05	106.42	104.25	105.33	108.41	102.16	107.42	107.87	104.48	103.52	104.45	104.71	104.63	103.01	103.99	107.7	108.18	101.59	106.32	103.26	106.24	104.67	105.37	105.58	106.39	104.7	105.41	107.14	108.13	108.56	104.48	105.16	104.01	107.01
105.69	106	103.26	99.068	102.71	102.86	103.74	104.66	106.86	104.58	103.39	103.09	105.61	103.47	102.32	102.62	105.51	106.03	102.77	101.04	103.2	103.4	107.1	103.02	106.26	106.42	104.94	101.8	104.46	102.4	101.19	103.17	105.33	102.42	104.38	105.76	103.96	103.48	103.24	103.92	103.15	104.49	105.25	103.38	106.14	108.68	105.81	106.74	105.04	104.36
112.17	110.87	108.83	110.26	111.5	112.31	111.22	111.96	112.75	112.96	112.53	110.73	111.68	114.2	109.49	109.38	110.97	112.29	113.1	109.33	110.42	112.33	112.37	108.9	110.1	109.34	115.07	113.72	108.41	109.34	109.57	108.15	110.35	111.71	108.08	111.28	110.1	112.88	108.28	111.53	113.07	112.57	113.4	115.93	108.74	109.5	110.52	111.73	110.05	111.9
115.76	115.04	117.06	116.3	116.18	116.82	117.97	117.39	119.6	116.81	117.12	116.25	115.17	118.11	117.2	116.53	111.71	111.87	115.49	116.43	117.9	118.44	114	112.51	117.03	116.61	113.89	117.53	118.63	111.5	116.52	117.29	115.34	117.78	115.93	117.66	114.89	117.02	115.33	115.45	115.21	118.32	117.21	117.15	116.49	117.05	116.15	115.58	115.6	116.99
111.82	111.92	110.3	111.13	112.59	111.95	111.48	110.09	112.77	110.53	111.04	110.53	114.2	108.29	110.86	111.96	108.62	113.07	110.34	112.59	118.15	112.24	112.45	110.6	111.31	111.98	114.3	112.09	110.95	113.48	112.65	115.28	114.71	109.04	112	112.85	113.1	114.24	110.58	113.11	110.2	114.43	110.31	112.44	111.2	113.86	113.21	110.85	110.8	109.43
102.58	103.85	104.02	101.43	98.959	102.47	99.811	105.19	99.987	100.45	103.28	102.09	98.168	98.057	97.84	100.01	99.116	99.706	103.27	102.69	99.951	102.07	101.17	100.42	97.493	100.33	98.614	99.81	97.389	100.86	99.65	98.766	100.85	101.88	101.84	102.6	99.225	97.095	99.378	100.9	99.216	99.833	102.21	99.888	103.52	99.184	98.944	101.72	96.426	101.75
99.446	100.32	99.181	98.2	96.366	102.05	99.447	101.25	101.85	98.296	100.91	101.8	101.32	99.443	98.106	101.93	98.028	99.571	97.75	102.6	100.44	101.31	99.932	98.682	99.666	98.048	102.54	99.177	101.55	98.787	96.897	98.052	99.061	97.803	99.509	101.04	100.86	99.621	102.77	97.109	98.036	102.22	100.85	99.008	97.402	100.29	99.093	98.099	101.26	100.67
105.02	104.19	102.59	103.34	102.46	104.79	104.42	105.2	101.01	104.76	105.35	100.23	105.43	108.69	107.04	103.71	107.13	108.69	104.61	104.74	100.21	102.92	107.15	108.14	104.1	108.88	102.82	107.38	104	107.38	105.22	102.99	106.14	104.76	105.69	105.52	104.25	104.09	108.51	106.31	104.11	105.46	105.66	104.54	106.04	105.37	102.35	102.73	104.53	103.76
106.12	102.25	104.13	105.69	103.57	103.22	101.1	106.38	105.08	105.06	105.62	107.47	104.72	102.55	100.88	104.76	102.56	105.21	101.4	102.64	103.01	103.74	103.9	106.79	103.14	107.06	105.19	104.08	103.18	104.51	105.14	105.04	104.43	106.25	104.6	104.26	102.27	105.18	104.83	103.76	107.23	102.81	103.42	103.83	105.73	103.43	103.58	102.23	104.97	103.97
104.87	101.59	103.27	102.77	100.77	108.52	104.69	101.29	107.11	104.88	102.92	105.17	104.43	103.24	106.9	103.57	102.44	106.65	105.81	107.38	105.52	104.06	104.94	104.45	105.76	102.35	105.83	105.45	105.38	102.59	101.89	105.46	107.97	104.85	107.59	103.45	108.23	102.21	102.05	104.38	104.95	106.12	104.41	102.43	104.78	104.17	105.94	104.49	103.47	105.72
101.37	100.24	99.074	100.18	102.17	100.62	100.91	100.66	98.301	98.955	103.54	99.839	100.59	98.094	99.146	98.984	101.68	100.58	99.113	100.5	100.58	101.37	101.75	100.14	98.515	98.112	101.48	99.416	98.243	100.13	100.45	99.574	98.369	100.25	99.34	100.44	97.796	98.587	100.53	101.67	99.46	98.799	101.24	98.924	102.15	99.08	97.031	100.05	99.636	99.909
111.22	113.92	108.25	109.7	114.41	110.21	112.51	108.56	110.82	109.08	112.92	109.18	113.12	110.22	110.93	111.24	113.18	108.3	111.23	107.91	111.47	111.68	110.97	109.07	111.57	109.2	111.18	109.62	109.73	109.82	112.99	110.22	110.62	113.21	111.59	112.36	109.36	111.49	110.2	109.31	113.17	111.55	112.8	108.67	112.48	111.78	110.25	111.69	112.12	111.27
101.6	105.43	104.74	103.6	101.71	102.5	99.146	101.46	103.04	103.2	103.04	102.22	104.22	102.22	104.84	103.19	103.96	105.4	102.14	104.15	102.14	102.01	107.65	100.83	105.42	105.62	105.89	102.65	103.85	103.61	107.95	103.8	104.89	104.81	101.26	105.11	107.08	103.44	101.27	105.98	105.48	102.93	104.14	106.94	101.78	104.19	103.18	104.74	106.63	104.9
112.19	108.41	112.05	112.04	112.09	111.61	111.8	112.53	112.69	113.09	109.7	110.61	110.1	109.72	113.38	109.2	109.78	112.77	111.05	114.96	112.41	112.47	116.31	114.01	110.36	108.77	112.43	111.21	111.62	111.03	109.35	109.47	113.07	112.45	109.5	110.3	112.98	112.67	109.77	113.38	112.76	109.09	110.35	113.67	110.58	112.37	111.87	114.4	109.53	112.25
105.84	104.04	104.6	103.75	104.97	105.32	105.57	102.54	107.27	106.43	107.28	105.67	106.61	105.01	108.37	105.54	102.98	106.46	106.19	104.6	105.33	105.43	103.05	106.91	107.67	102.14	107.61	105.76	102.97	105.61	107.14	104.08	104.21	105.21	106.44	102.03	106.51	106.72	107.48	106.49	106.43	102.07	103.25	105.94	108.02	107.3	103.1	107.19	105.99	109
104.71	105.65	106.93	105.8	106.88	105.69	107.71	105.15	106.65	109.13	108.32	102.85	110.33	108.23	105.35	108.16	104.73	107.6	107.07	102.06	107.02	107.61	104.03	105.66	106.15	104.64	106.39	104.76	107.37	107.22	104.81	108.89	106.25	104.61	108.2	109.59	106.3	104.36	107.19	104.86	104.66	102.62	107.53	106.69	103.53	107.31	104.85	105.62	104.13	105.56
106.06	106.51	102.77	103.89	104.59	100.2	105.8	104.36	105.58	102.9	101.42	102.7	105.12	104.99	100.54	106.35	102.9	103.82	102.33	103.75	104.82	106.08	104.5	106.09	104.48	103.12	102.75	103.13	102.97	101.89	103.71	101.35	106.02	103.4	106.55	108.61	104.63	105.12	102.5	107.16	104.88	105.56	102.81	104.86	107.47	104.62	102.48	103.68	107.62	105.44
112.61	111.76	113.17	109.21	110.59	111.35	112.39	111.69	111.41	112.17	111.35	111.83	112.14	110.77	111.96	109.64	111.38	110.52	111.3	114.12	111.5	108.75	110.06	110.82	112.2	110.36	113.31	112.39	112.06	112.98	112.73	110.87	113.86	114.2	111.56	108.82	112.5	112.95	113.76	113.23	108.93	111.58	112.39	110.32	110.45	113.73	115.19	109.59	113.58	113.77
107.18	102.11	104.44	107	104.72	105.95	106.26	105.95	106.79	106.66	107.88	104.61	107.84	104.96	107.56	106.38	102.89	101.72	105.78	106.92	104.61	106.49	103.15	103.75	105.59	105.1	105.51	106.35	107.5	108.54	101.13	105.96	106.28	105.88	105.5	109.46	107.04	105.86	107.72	104.58	105.7	106.38	103.89	107.09	107.22	102.86	106.54	105.34	105.87	103.97
107.53	104.09	103.27	107.24	106.71	104.31	105.83	105.58	101.28	105.89	105.65	103.88	104.35	103.91	107.74	108.13	104.33	107.07	106.34	107.72	104.48	103.14	106.89	103.21	107.11	106.67	104.08	108.02	107.02	104.58	105.86	107.75	101.3	107.89	104.3	104.61	107.53	104.2	103.94	105.7	104.71	107.81	103.39	107.03	105.3	108.22	102.94	103.7	104.34	105.82
106.1	104.76	105.57	105.71	106.38	107.3	105.87	104.45	105.08	107.06	110.08	108.92	109.35	107.2	103.03	109.01	105.47	105.73	110.78	106.27	109.25	107.3	105.74	109.18	102.42	107.34	105.34	107.73	106.09	105.65	104.86	105.46	107.72	106.6	108.78	107.47	104.3	105.95	105.82	105.99	106.36	107.05	106.24	105.99	103.11	106.39	109.73	103.26	106.19	108.18
107	109.92	106.76	105.55	110.45	108.31	104.54	108.85	105.26	107.77	107.35	108.73	107.34	108.5	105.45	105.23	108.84	104.35	106.22	109.35	108.79	103.7	102.75	106.99	104.28	104.82	107.82	104.93	106.14	104.97	107.27	106.55	108.92	105.86	105.9	108.98	105.52	106.75	105.25	107.23	104.76	106.82	107.04	106	105.58	105.16	106.21	105.82	102.65	106.12
110.69	111.6	113.01	109.98	110.63	111.93	109.95	115.18	114.67	112.04	112.4	113.35	109.7	113.18	111.91	113.16	112.44	110.35	111.03	111.2	109.5	108.46	110.89	111.41	112.34	112.08	112.05	109.21	110.71	113.38	109.48	113.91	114.61	113.23	112.65	113.02	110.44	110.97	109.67	111.65	109.27	111.58	116.55	112.94	110.2	106.2	112.75	109.83	110.5	109.17
100.03	101.77	102.42	99.377	99.5	102.02	99.194	99.508	100.15	100.36	102.4	103.22	100.03	99.185	99.027	97.946	98.335	98.225	100.82	99.667	98.408	98.573	99.974	101.08	99.467	98.924	96.783	99.523	99.333	101.35	99.246	99.312	98.818	98.018	99.551	101.09	99.434	100.4	101.26	100.8	102.9	99.346	97.783	101.05	103.1	97.129	100.22	101.93	99.398	98.438
106.24	104.34	104.07	103.42	103.39	102.91	102.71	106.01	101.45	101.86	102.2	102.45	107.18	102	103.82	104.52	104.65	102.49	104.74	106.23	105.97	102.23	102.67	99.866	99.648	105.08	103.82	103.15	104.01	102.86	103.45	102.13	102.34	102.95	102.02	105.01	102.59	107.61	103.28	105.78	104.76	107.45	102.56	101.67	106.77	103.47	103.49	101.41	103.25	105.44
111.51	112.08	111.83	111.91	110.33	116.42	108.89	110.47	112.62	114.27	113.85	112.41	113.76	112.67	112.12	109.86	112.08	111.17	110.32	112.89	111.4	107.11	112.05	108.84	115.37	109.82	110.36	109.6	111.7	109.76	113.72	111.54	112.39	111.05	111.53	112.57	111.44	108.46	112.43	113.04	112.06	112.62	109.8	112.65	114.64	109.53	110.59	112.5	111.27	111.57
111.96	112.39	114.01	114.42	111.07	112.42	111.18	110.73	110.59	109.03	113.02	114.08	107.13	111.22	111.13	111.91	107.94	112.19	109.16	108.48	113.92	112.01	112.86	108.98	110.92	111.44	108.74	111	110.53	108.08	108.95	108.7	109.66	113.21	111.69	113.23	113.67	112.95	109.98	113.33	113.74	108.52	111.78	114.12	108.49	108.3	109.66	111.07	113.2	106.97
105.71	107.93	107.48	107.25	103.97	106.8	103.2	106	104.78	106.8	103.81	104.7	106.62	104.82	104.77	104.43	104.18	108.31	104.85	108.03	103.59	105.8	103.69	103.93	107.12	106.57	107.22	108.41	107.64	102.29	108.73	105	108.08	104.2	103.65	108.73	106.3	107.87	106.89	105.64	107.45	104.44	105.16	106.39	102.17	105.79	108.17	106.92	106.47	101.35
115.91	110.76	111.56	110.56	112.85	110.62	112.72	114.36	112.44	113.66	113.47	114.34	113.8	113.6	114.31	112.01	116.46	111.58	111.07	112.82	111.24	113.4	111.2	113.27	111.6	113.62	113.53	113.6	110.97	110.98	111.34	112.15	113.98	117.13	111.72	115.45	111.41	113.01	114.75	111.09	115.91	112.85	110.76	110.82	113.43	112.18	114.14	111.62	110.88	115.31
96.342	98.796	100.44	101.05	97.59	101.72	98.096	99.795	100.43	99.053	98.366	101.53	98.413	99.522	99.467	98.323	100.75	100.96	98.246	99.496	101.07	97.897	101.05	98.514	97.365	98.456	96.862	97.638	100.01	101.42	101.79	100.33	101.08	98.295	95.55	101.02	98.235	100.85	96.376	94.221	101.4	101.43	97.86	99.654	100.63	101.69	99.594	99.609	98.914	97.482
109.38	110.99	107.63	108.46	110.95	108.49	112.17	109.48	108	110.94	110.88	112.63	110.85	111.37	113.07	111.45	105.63	114.73	111.69	109.39	109.07	112.75	109.27	111.51	112.59	109.95	110.71	110.4	111.19	109.46	109.21	109.06	110.35	107.12	110.95	109.05	112.49	110.4	108.32	110.69	109.81	106.51	113.87	110.93	111.26	113.19	107.27	111.77	106.56	111.57
108.25	106.03	106.68	108.64	107.23	107.51	106.98	103.78	103.92	104.72	103.77	105.27	106.39	104.55	111.47	104.23	104.64	106.42	103.03	104.65	106.41	107.34	106.78	106.37	104.08	103.42	107.75	106.43	105.13	105.5	107.5	102.51	105.63	106.14	104.68	102.42	109.92	108.6	108.93	105.23	107.84	107.8	105.29	105.75	107.12	108.37	108.08	107.8	107.96	109.11
103.8	104.81	107.68	105.49	106.72	106.47	104.4	105.33	109.44	105.44	106.24	107.29	105.27	107.09	105.83	106.66	105.62	105.89	100.08	105.03	107.65	108.1	108.55	104.13	108.24	101.92	107.71	107.5	103.23	104.85	106.99	107.11	105.64	108.27	104.38	103.41	106.79	104.72	106.22	106.1	106.15	106.13	105.01	104.08	106.11	104.31	107.34	108.66	106.52	104.89
111.94	112.47	113.91	111.27	111.46	114.35	115.42	112.98	113.76	111.85	113.6	112.63	109.39	110.21	110.16	110.2	113.97	108.21	112.38	112.45	114.02	109.75	113.89	108.57	108.99	111.66	111.46	109.26	108.54	114.69	109.98	111.84	112.07	113.7	111.55	110.73	108.82	111.64	110.23	110.58	112.62	112.04	110.91	108.44	110.2	114.03	113.13	114.18	110.77	111.21
101.75	106.45	107.67	102.6	104.3	102.23	104.03	104.7	105.48	104.05	103.93	102.25	103.14	104.92	103.33	104.24	104.01	102.24	107.09	106.31	102.6	105.85	102.11	104.64	102.93	102.9	102.24	105.25	104.78	102.16	104.52	106.36	103.62	104.13	104.03	104.52	105.15	102.23	106.72	104.71	107.52	102.62	104.99	104.45	105.13	103.35	103.42	105.38	104.66	105.4
106.16	108.56	103.53	105.09	105.54	106.6	106.41	104.01	108.96	104.51	104.94	109.38	106.07	105.8	107.03	103.85	107.59	108.39	106.06	106.94	105.98	104.41	106.57	105.86	110.45	107.3	105.49	105.23	106.28	106.99	107.49	106.27	105.16	106.07	106.01	106.01	107.57	106.92	101.55	104.58	107.11	107.13	104.67	104.75	105.93	105.46	106.25	106.16	103.82	107.97
107.35	105.96	103.16	105.41	105.43	107.04	108.28	108.11	105.2	103.96	107.31	103.25	104.18	105.74	105.65	103.91	106.35	108.21	104	105.25	106.25	107.78	102.92	103.85	103.98	102.61	102.35	104.25	105.98	103.98	104.5	106.8	108.24	105.1	103.43	108.09	103.52	106.55	105.7	103.19	105.74	107.45	104.48	108.27	107.22	107.09	107.27	104.28	104.71	106.9
109.37	111.72	114.84	113.32	112.07	111.45	113.17	107.79	114.17	112.18	109.59	111.72	109.24	112.46	112.38	115.27	111.5	113.61	111.37	111.56	111.83	112.57	110.97	112.25	110.8	109.73	109.4	114.25	110.9	110.05	108.05	111.19	111.92	110.13	109.09	110.95	108.7	111.67	110.93	112.76	108.88	112.16	113.69	110.61	111.71	109.34	109.83	111.74	110.48	109.57
106.79	105.75	104.49	103.68	105.2	105.74	105.51	108.57	104.97	105.58	104.88	103.46	109.91	104.37	105.81	103.86	106.59	104.38	103.87	101.74	108.04	107.86	107.97	104.99	108.61	107.84	107.39	103.62	103.21	105	104.41	110.68	108.35	104.53	104.52	102.03	107.52	110.12	102.76	105.58	106.45	105.5	107.7	104.63	101.55	107.73	103.31	103.09	105.18	107.05
106.14	104.91	109.07	107.11	106.93	107	106.23	105.74	106.68	105.39	106.94	106.6	105.17	106.49	105.7	105.2	106.67	105.05	106.17	107.46	105.68	106.7	107.54	107.24	101.85	107.24	104.48	107.5	108.39	104.46	107.34	104.13	104.18	104.38	106.15	109.38	102.79	106.57	106.86	104.45	106.89	106.85	106.63	107.34	106.23	109.24	104.99	107.83	103.3	104.21
113.33	111.96	110.82	118.18	111.36	109.3	113.68	111.32	109.67	114.09	111.46	114.22	108.79	111.23	110.21	108.57	112.96	111.59	113.47	113.01	111.25	112.84	112.23	111.79	110.17	111.11	112.76	113.63	111.23	111.99	110.27	111.72	112.71	112.68	112.66	111.12	110.48	109.67	112.24	107.73	112.09	111.27	114.86	109.7	112.14	111	114.14	109.56	111.14	110.95
101.36	104.82	105.64	103.4	104.15	106.07	102.47	105.4	100.95	104.47	104.06	105.06	102.11	100.96	106.31	102.59	104.45	104.09	106.42	102.75	104.6	103.54	103.34	103.17	103.92	104.6	102.78	103.1	103.58	103.59	105.79	107.48	104.05	103.91	107.78	104.08	107.21	102.8	105.42	102.82	104.12	106.22	104.11	105.82	103.99	102.64	104.36	106.38	103.7	100.87
105.44	106.22	105.86	104.11	100.6	109.93	101.2	104.27	106.43	103.9	105.55	107.73	106.26	107.35	104.43	105.9	107.35	105.66	102.58	107.68	103.62	104.48	102.22	105.15	107.29	101.13	102.79	103.79	106.44	104.47	104.32	105.88	101.6	106.31	104	105.54	106.07	105.52	107.19	101.88	102.49	106.8	102.72	107.63	102.19	104.55	108.63	105.78	105.09	107.02
105.66	104.13	108.1	107.47	105.52	107.83	104.58	106.75	107.07	109.12	103.9	106.12	102.63	104.63	107.36	105.73	106.34	108.88	105.23	106.91	109	103.94	105.9	111.07	107.01	105.99	105.41	106.41	106.01	106.54	106.13	106.38	102.69	105.36	109.97	102.86	108.27	105.88	104.34	107.48	110.89	105.42	107.04	107.09	107.71	107.87	108.07	106.42	104.45	108.36
106.82	107.35	105.3	106.05	105.6	104.42	106.52	104.25	104.86	106.95	102.53	107.84	110.6	107.03	103.99	108.11	106.14	103.4	102.49	104.63	107.75	104.61	105.18	108.11	103.57	107.07	109.65	103.35	108.76	107.05	107.77	105.54	105.42	103.73	104.66	102.61	103.43	107.37	103.36	103.38	107.49	107.15	106.75	103.44	107.9	107.96	103.59	104.34	104.31	103.92
119.97	117.88	117.47	118.31	118.9	117.91	116.55	116.34	115.68	121.09	115.86	117.05	119.49	118.24	117.61	117	121.46	120.46	118.85	120.97	119.27	116.37	116.45	116.56	119.21	119.43	117.87	120.42	117.92	116.64	119.39	114.93	119.1	117.18	118.08	116.21	118.89	121.04	117.65	114.83	114.27	113.61	117.68	117.09	120.53	118.78	116.98	117.3	117.22	116.12
102.19	101.4	98.274	102.34	98.195	101.82	99.383	100.98	100.92	104.17	99.613	98.847	103.48	100.41	101.34	99.436	99.074	102.81	102.83	100.59	99.068	98.703	101.69	99.582	103.03	98.887	103.74	101.81	102.15	101	103.17	102.26	101.42	99.66	98.99	100.61	101.75	100.62	101.84	95.941	101.19	100.24	102.86	102.79	101.86	99.785	99.882	100.46	100.68	101.25
102.41	100.1	99.633	98.841	100.96	100.87	99.455	102.48	101.05	97.911	100.16	99.742	101.6	100.39	100.97	102.4	99.082	103.46	103.06	99.081	97.893	99.53	98.817	97.792	97.008	100.07	99.885	98.246	100.92	100.22	98.43	97.909	101.91	98.678	100.52	96.142	97.871	101.63	99.554	97.1	101.93	99.044	103.27	98.978	98.006	99.541	102.51	97.635	99.392	98.466
112.98	111.97	110.72	110.28	111.35	111.38	112.42	112.22	110.96	111.63	109.25	112.25	112.97	111.74	111	110.45	111.65	109.88	111.66	108.24	106.45	109.42	114.29	112.55	110.92	110.91	110.99	109.77	108.94	112.16	112.03	112.77	110.11	109.83	112.72	112.56	108.43	111.04	114.44	108.98	113.53	112.61	112.75	111.71	110.49	111.06	111.05	111.35	110.79	110.16
113.79	108.21	109.55	109.44	110.02	113	112.15	111.39	109.33	114.32	108.16	111.58	112.42	108.62	111.92	112.31	112.62	111.93	111.32	113.05	110.53	115.26	108.37	110.07	111.89	113.27	106.94	110.8	113.59	110.22	109.59	112.99	116.92	113.11	110.53	112.78	109.45	110.64	109.98	113.11	112.17	109.03	110.31	110.38	111.78	110.97	114.81	106.47	109.37	114.64
101.04	98.705	101.15	98.46	98.87	97.867	98.499	97.915	102.86	101.82	104.82	97.843	99.14	94.931	100.27	96.029	98.415	98.032	99.101	102.05	100.99	100.21	103.35	99.852	99.86	99.96	102.31	98.731	100.41	102.8	99.646	98.428	99.263	98.73	99.898	99.044	99.854	96.547	101.04	99.86	97.483	100.75	100.2	100.29	98.822	101.37	99.27	98.045	103.43	98.748
108.51	108.36	104.8	105.08	105.75	107.09	107.73	108.01	108.24	104.16	106.95	110.01	108.32	107.56	103.7	107.81	105.52	106.38	109.16	105.19	106.87	105.47	106.97	108.11	109.04	106.38	108.48	108.3	104.44	104.72	107.55	109.65	105.11	106.46	108.77	105.23	107.02	109.59	105.65	104.56	105.2	107.44	109.54	105.34	107.04	107.52	107.74	106.1	106.76	107.37
111.97	112.4	112.45	112.87	111.5	113.28	111.18	108.55	113.49	111.14	112.73	111.49	116.12	112.13	112.93	113.84	110.07	112.15	112.28	109.95	109.28	111.69	111.64	112.14	111.54	108.79	111.13	112.87	111.93	111.85	111.91	112.73	110.66	113.63	111.52	113.04	112.5	108.84	113.35	111.29	111.57	107.45	108.79	114.43	111.36	108.78	112.63	113.83	110.32	113.42
102.54	104.04	103.01	105.82	106.55	106.45	107.11	105.35	103.72	105.91	105.24	104.89	106.65	104.68	104	106.05	103.39	105.98	105.86	105.74	106.2	105.12	106.3	104.58	106.04	105.37	101.81	101.35	104.01	106.03	105.18	100.27	102.62	107.8	103.75	104.85	104.79	101.73	108.07	106.07	105.46	103.67	104.49	105.64	107.24	103.35	105.72	105.31	108.7	105.17
107.73	112.31	107.3	111.11	110.42	110.9	114	109.55	110.18	111.17	111.56	109.9	115.28	110.28	112.08	110.44	111.51	110.27	109.31	112.86	113.9	112.48	112.05	112.72	111.88	111.78	109.9	110.91	111.59	111.04	111.08	110	109.33	112.54	114.25	111.51	112.23	110.32	114.08	113.04	112.15	111.33	109.31	111.6	112.23	113.13	112.42	112.81	111.71	112.09
110.79	110.69	111.68	116.38	111.3	110.63	108.17	113.52	114.06	114.16	113.69	114.09	113.32	112.52	113.07	109.06	110.05	113.62	109.61	113.02	110.44	112.87	114.04	112.92	109.22	109.82	115.18	111.49	112.19	114.83	111.31	111.08	110.58	112.91	107.8	110.92	110.84	111.8	110.19	110.68	112.01	112.02	110.64	110.78	110.55	111.24	110.78	111.67	110.69	111.44
101.73	105.79	104.15	104.09	103.1	104.95	106.55	102.17	108.81	107.05	105.39	104.63	108.47	101.51	103.15	105.19	102.43	104.49	102.78	104.77	104.25	104.14	105.14	104.5	102.97	102.68	103.85	106.57	103.03	104.07	103.36	102.2	102.97	104.98	106.51	105.19	104.38	107.45	103.94	105.94	104.41	105.06	106.52	104.22	103.69	104.73	104.18	102.64	101.98	106.67
109.54	110.34	109.77	109.38	110.48	111.85	111.1	112.1	108.77	111.71	111.48	107.91	110.38	109.75	109.43	113.23	111.18	111.23	109.98	110.21	109.32	108.92	111.74	111.89	110.98	113.44	112.42	114.27	113.09	112.19	113.61	112.42	113.78	109.57	110.02	110.8	108.82	110.55	113.19	109.71	110.06	112.28	111.55	109.2	114.23	110.37	113.16	112.63	111.02	111.72
106.29	104.04	104.43	105	105.98	102.36	104.48	103.06	103.99	102.97	106.12	103.95	102.49	103.84	103.21	102.34	104.07	101.78	105.23	104.84	104.35	105.01	101.13	106.39	106.44	104.63	104.23	101.95	105.37	102.86	104.79	104.41	103.43	101.91	105.79	104.33	106.02	101.71	103.02	106.04	105.45	104.07	102.37	102.94	102.68	104.6	105.38	104.6	103.91	103.72
110.05	111.9	111.3	108.43	113.12	112.52	112.38	111.91	112.07	112.98	111.77	111.18	113.2	111.74	109.06	111.49	112.57	112.36	110.29	111.11	108.91	109.28	109.95	107.08	110.94	109.04	111.58	111.77	109.98	111.57	108.04	110.99	112.92	110.9	108.92	114.11	110.52	109.4	111.1	111.25	110.16	111.88	108.85	110.17	111.96	112.98	110.85	111.6	113.25	112.45
108.55	111.65	111.82	111.55	110.88	111.02	110.27	110.69	111.17	113.36	108.9	109.25	112.36	110.88	111.97	110.67	109.19	110.2	108.43	110.94	110.19	109.44	110.4	110.04	111.85	107.23	110.57	108.95	110.64	110.03	108.39	107.59	110.56	109.13	108.3	111.98	110.54	108.83	110.4	110.87	113.78	106.86	112.87	108.04	113.39	111.48	109.39	111.7	112.07	110.68
106.87	106.25	105.02	106.99	107.83	105.85	102.14	106.86	106.27	103.37	108.31	102.88	106.6	108.51	106.57	109	105.99	108.75	106.97	105.89	103.57	104.44	106.36	105.36	107.51	105.18	107.36	103.4	105	107.08	104.28	105.73	105.02	109.82	107.44	99.351	106.7	103.85	105.65	106.2	104.09	107.43	107.74	106.43	105.63	107.35	105.72	106.21	105.98	104.2
111.06	106.19	107.35	106.46	103.38	105.88	103.91	102.92	108.27	105.04	106.69	103.75	107.19	104.52	105.05	107.29	105.43	104.99	105.91	107.03	106.9	106.95	103.86	105.1	108.49	106.63	104.06	104.29	105.49	105.99	105.89	103.11	108.29	103.62	105.35	104.09	105.64	104.69	105.04	107.87	104.54	104.56	104.04	103.33	104.26	107.78	101.43	105.87	109.34	106.56
104.69	104.08	106.7	107.7	105.43	102.87	106.19	106.91	107.86	101.43	103.35	106.13	104.72	107.91	105.12	106.48	107.14	103.95	101.43	107.96	102.03	105.93	102.57	106.31	105.88	103.13	103.61	104.9	104.19	106.23	104.18	104.92	103.9	105.03	102.99	105.71	100.31	105.55	100.92	107.49	104.99	103.66	105.24	108.23	106.23	105.72	103.98	108.31	103.81	105.42
106.49	106.41	108.11	104.41	107.33	104.82	103.43	106.3	105.51	107	106.46	106.41	108.27	107.99	108.63	108.74	106.83	105.03	108.17	106.68	107.48	105.14	105.52	104.88	107.67	104.47	107.57	103.44	105.02	106.69	106.24	102.43	105.18	108.45	104.75	105.45	104.99	105.16	107.57	107.52	107.56	109.69	105.06	107.93	103.51	103.91	103.83	106.73	109.17	105.31
107.53	104.67	104.26	108.01	107.74	105.01	104.99	104.55	105.7	104.07	104.81	105.28	108.04	102.36	106.33	107.28	108.28	103.28	106.13	109.24	105.09	107	102.45	104.84	104.56	104	105.4	105.55	104.03	104.09	105.79	104.63	105.46	107.63	104.28	102.82	109.13	106.39	105.27	104.6	103.65	105.24	106.95	102.22	102.72	104.19	104.35	103.95	105.26	104.46
114.25	113.69	113.52	110.69	114.73	112.59	115.91	109.8	115.02	107.72	109.26	113.48	114.32	112.38	113.76	111.26	116.71	112.22	113.74	114.76	112.54	110.33	112.79	114.73	110.7	111.96	110.94	112.78	113.25	114.47	112.91	113.01	113.42	112.59	112.92	113.92	111.71	113.47	110.78	114.9	110.04	112.15	113.36	114.08	113.03	113.73	111.79	111.75	112.99	113.31
108.01	101.73	108.55	108.07	107.42	108.19	107.59	105.18	106.3	104.61	105.06	105.66	106.09	106.47	107.78	106.52	104	107.58	106.13	107.13	104.53	105.43	104.28	111.23	105.7	106.83	105.26	104.18	104.47	107.04	105.34	108.86	105.18	110.11	106.22	106.66	106.98	105.88	104.45	107.96	108.24	105.15	105.43	104.7	107.5	107.93	107	107.68	108.65	101.73
105.34	107.09	104.98	104.96	101.34	105.58	108.29	104.19	104.86	105.47	104.65	101.36	105.94	104.14	102.42	108.2	103.94	104.4	103.93	103.37	105.35	103.16	106.85	107.19	108.54	103.8	103.42	104.87	103.47	104.81	102.22	106.25	105.84	103.86	103.57	103.34	104.13	106.27	104.81	106.87	107.43	108.42	105.57	105.47	103.32	108.22	104.47	107.49	107.19	107.53
105.83	106.38	105.09	107.34	103.15	109.34	108.05	103.31	105.99	107	105.55	107.58	108.24	106.72	103.95	106.55	106.55	107.31	106.69	109.1	105.02	103.23	106.96	106.02	105.72	106.49	108.28	109.84	106.71	106.28	107.17	105.31	103.19	106.71	106.7	105.94	105.84	106.4	108.96	104.8	106.45	108.26	109.05	108.28	108.68	106.59	107.55	108.13	110.07	104.54
104.88	106.36	104.13	103.99	105.77	102.01	103.48	105.58	107	101.88	107.45	106.89	103.28	106.86	108.53	105.79	105.03	108.2	106.31	104.59	104.19	107	105.94	104.4	104.78	108.32	105.36	104.28	103.08	104.29	103.52	107.74	103.14	104.74	101.73	104.69	108.05	105.09	106.03	107.02	105.46	102.9	104.34	105.86	103.13	105.28	104.84	106.36	104.02	101.15
105.85	109.22	104.39	106.51	105.11	106.79	105.46	108.78	104.85	106.31	106.17	105.4	105.56	103.8	108.96	103.97	106.4	107.13	101.81	105.27	104.78	106.8	106.14	103.38	107.28	102.53	106.22	106.14	104.22	106.28	102.29	105.19	104.04	103.4	107.33	105.16	104.04	101.87	104.17	106.39	105.56	106.24	104.62	106.33	103.29	105.95	103.75	104.56	104.6	106.05
104.72	107.94	104.07	104.4	107.54	105.92	107.73	103.48	105.31	103.84	103.53	108.3	104.9	106.35	110.04	106.55	107.12	106.18	103.94	107.99	103.3	104.85	104.36	104.53	104.63	107.52	106.62	104.5	102.73	107.6	104.1	102.2	109.09	107.55	104.45	104.57	105.95	107.28	108.04	107.07	106.29	105.51	106.01	108.56	107.79	104.9	106.78	105.47	107.47	107.87
106.55	110.93	110.33	110.51	111.07	111.72	110.08	108.08	111.58	112.18	114.16	111.99	109.63	112.17	110.85	110.35	113.18	109.19	109.37	116.42	112.05	110.67	110.51	109.46	111.57	110.84	113.17	108.55	108.94	108.74	112.62	109.85	109.72	110.85	109.48	110.42	108.63	108.77	107.7	112.69	111.52	111.95	112.38	112.87	112.96	112.52	111.01	113.58	113.48	111.67
106.18	106.51	107.47	106.65	103.53	106.68	106.66	104.33	104.08	105.28	106.95	104.61	106.65	104.45	108.34	109.26	106.13	106.2	105.77	106.27	107.73	106.25	106.83	108.31	105.54	109.56	106.12	104.86	105.5	106.44	109.02	108.64	105.31	108.04	105.41	105.26	108.95	105.69	106.04	107.7	106.77	103.09	108.72	107.46	107.74	106.21	105.03	107.2	105.81	102.38
109.02	110.72	108.22	112.42	115	113.09	111.03	112.02	109.65	115.73	114.6	109.54	108.68	112.94	109.96	110.54	113.76	111.47	111.92	111.19	113.48	112.24	110.85	108.67	112.15	107.52	112.76	111.1	113.56	110.77	110.97	112.03	112.9	110.48	114.34	112.19	108.68	111.55	109.1	111.56	114.16	115.38	110.72	111.38	112.51	112.87	108.74	109.93	108.21	114.26
104.2	107.86	108.02	107.29	107.78	107.92	104.83	105.14	104.71	106.42	108.48	103.72	105.97	105.09	105.5	106.15	106.76	104.63	106.47	108.72	107.23	106.34	104.79	108.83	105.48	107.99	108.83	104.96	106.84	107.56	109.13	105.47	103.85	105.67	106.52	103.67	107	102.12	107.41	106.57	108.12	105.33	107.7	105.64	107.41	105.96	108.95	107.74	106.24	107.51
110.66	114.04	109.72	113.1	114	109.29	112.65	108.12	114.17	110.76	110.31	111.14	111.31	109.64	110.35	112.55	112.71	108.57	110.83	105.71	110.28	107.45	108.95	112.95	109.11	112.03	111.55	108.23	108.54	109.79	108.99	110.3	110.32	106.92	110.43	109.35	111.13	110.82	110.5	111.24	110.4	112.04	110.88	109.34	112.04	109.44	111.52	109.68	114.58	110.83
117.91	119.07	117.84	114.87	117.59	117.18	114.4	120.95	118.78	118.5	116.29	115.11	117.52	117.33	115.34	117.23	117.89	117.3	117.31	118.6	117.21	114.01	118.39	117.07	119.48	114.43	118.45	118.59	118.56	112.69	113.54	117.76	117.6	117.71	118.32	120.17	117.08	116.88	118.13	117.2	119.14	117.05	115.68	112.9	120.8	116.75	117.18	119.12	114.56	119.76
108.37	104.57	108	106.23	103.96	103.33	107.05	104.65	107.51	103.7	104.27	105.52	101.11	109.51	106.66	100.46	107.57	107.39	102.57	107.16	106.54	106.05	104.93	103.35	107.15	106.55	104.88	106.21	104.43	107.46	104.33	106	109.43	103.43	103.82	103.16	105.95	105.38	105.82	108.94	102.83	106.11	101.64	105.68	104.32	106.97	105.1	103.38	106.27	104.42
105.23	103.44	106.02	105.77	105.86	102.48	104.86	105.16	106.77	103.52	108.72	105.95	107.57	108.73	106.9	103.88	102.61	109.15	105.07	107.8	105.52	103.07	104.08	108.26	104.92	106.15	109.29	106.44	106.59	106.22	108.22	107.13	105.46	105.94	106.14	105.93	102.1	106.7	107.06	105.67	104.44	101.5	102.37	104.63	107.71	105.9	105.94	108.92	104.44	102.46
114.06	110.43	112.31	112.45	112.6	110.78	111.68	112.96	110.03	108.71	113.82	110.22	108.17	113.45	113.41	111.84	110.07	112.43	113.62	113.33	113.85	114.51	112.23	112.01	111.46	110.06	111.97	114.2	113.54	110.48	114.06	114.21	107.9	114.64	108.49	110.9	113.94	111.83	110.22	112.38	110.7	114.95	111.05	112.77	112.13	112.12	112.67	109.42	112	114.89
110.86	113.22	110.2	111.52	107.67	113.12	109.65	112.49	112.34	111.97	110.57	113.64	108.93	112.42	108.6	111.51	110.96	108.95	112.64	113.52	112.12	112	112.06	110.76	110.5	108.59	108.39	109.69	111.23	112.18	109.75	104.39	108.37	107.29	109.58	112.8	110.64	114.84	111.12	111.05	107.23	113.95	112.42	108.8	108.73	110.54	109.48	108.29	108.98	110.15
107.57	106.44	107.23	101.37	104.44	106.78	106.02	107.08	107.1	105.89	107.33	108.23	107.02	109.16	108.32	104.38	106.51	108.03	107.59	103.34	107.13	106.84	104.75	105.65	106.23	105.89	108.4	108.42	104.64	105.29	108.19	105.98	106.62	108.1	107.88	106.18	107.09	109.45	108.16	111.67	104.88	102.9	106.75	107.77	106.38	104.09	105.54	108.82	107.5	107.63
97.896	99.264	96.11	98.176	100.78	98.954	101.06	97.045	100.75	99.874	99.971	100.47	97.858	97.438	96.804	100.76	101.26	99.313	99.614	100.6	98.836	95.392	102.4	102.81	98.926	100.26	98.166	100.65	99.82	100.24	99.294	97.591	98.617	95.859	99.145	100.22	99.317	98.87	98.428	99.359	101.2	99.425	99.397	100.03	98.985	98.555	99.667	99.005	99.811	96.131
96.129	97.939	101.88	97.299	97.215	102.82	98.807	99.128	99.05	98.359	98.33	99.361	103.09	96.737	98.257	96.874	98.559	100.38	98.368	102.29	100.15	96.563	100.86	99.559	101.09	101.22	101.31	100.25	100.04	102.43	100.18	97.473	98.547	101.74	101.38	98.367	101.09	100.86	98.08	98.394	99.085	96.594	102.51	100.02	103.84	100.52	97.524	98.949	100.24	98.918
106.54	104.13	100.91	103.18	104.68	106.96	101.95	102.06	104.33	103.77	103.26	105.6	103.4	104.38	105.91	105.37	107.76	103.35	104.62	103.84	105.89	107.1	102.13	101.01	105.36	103.15	105.32	104.56	104.06	105.02	106.27	104.2	105.42	102.63	107.07	105.54	106.79	108.4	106.23	107.17	102.97	103.79	104.41	105.19	105.06	105.09	104.71	103.89	103.08	102.91
113.04	109.69	111.76	112.99	110.14	108.08	111.59	110.53	112.67	113.64	113.22	113.32	115.52	110.03	114.91	112.34	110.99	110.87	113.23	111.12	109.78	111.49	110.97	108.8	113.05	111.75	112.03	113.03	111.14	114.19	110.05	110.14	107.79	114.88	113.21	111.01	110.95	112.81	114.92	112.25	113.21	109.58	109.79	112.26	109.45	111.62	111.9	110.86	110.65	112.39
103.45	100.03	99.04	98.065	101.11	100.52	99.481	99.674	98.223	100.35	101.65	98.312	101.88	100.81	100.15	99.592	100.26	98	99.917	99.187	99.385	100.63	98.728	100.7	100.81	101.29	98.158	97.733	99.223	97.755	102	103.72	98.775	99.595	100.44	100.59	100.06	98.586	98.89	98.365	101.78	101.67	101.02	101.81	98.278	102.1	96.634	102.33	99.453	99.636
104.81	108.06	108.11	106.13	104.91	105.46	102.67	102.81	103.67	106.02	108.94	106.53	106.52	104.68	108.67	101.5	106.06	105.5	103.56	109.75	106.91	108.99	106.77	112.46	105.16	104.05	104.4	103.57	106.22	106.6	105.74	105.98	104.72	106.11	103.2	106.32	103.87	109.56	103.85	105.49	104.97	105.66	103.65	107.62	106.36	103.23	105.02	104.02	105.6	104.06
109.89	108.71	111.5	110.12	110.04	112.07	114.27	109.23	109.03	107.59	109.96	107.54	111.86	110.54	107.29	107.11	110.94	111.68	111.04	109.51	111.39	107.07	111.63	109.48	107.09	107.47	108.49	108.82	113.34	109.13	109.42	110.94	110.13	110.45	105.65	108.5	112.88	108.96	108.59	106.3	110.12	109.81	109.32	106.77	108.21	108.58	108.88	109.69	108.55	107.79
117.61	116.18	119.39	116.98	116.14	116.67	117.3	115.34	117.92	116.43	119.68	120.78	121.06	116.06	118.95	116.91	118.23	119.31	117.05	119.27	118.81	116.73	116.7	118.08	119.16	118.17	117.94	117.02	117.56	118.85	117.46	120.38	115.13	116.22	114.36	118.5	118.25	117.98	116.79	116.7	115.31	118.39	118.42	114.37	115.71	116.46	118.33	117.65	117.73	117.18
106.4	104.04	106.19	105.03	106.42	106.53	108.07	105.6	108.96	103.03	105.87	104.29	107.79	106.83	109.15	108.29	106.06	109.59	106.69	106.88	101.64	103.72	108.33	104.42	106.25	104.9	104.1	102.91	106.41	108.15	104.73	108.31	104.2	103.64	105.87	106.48	106.4	107.29	109.02	104.45	107.4	105.86	105.09	106.07	105.14	107.98	103.29	106.29	103.97	105.87
106.61	105.66	107.57	108.62	104.14	108.19	108.48	105.78	108.08	106.08	107.61	104.46	107.43	106.64	104.95	106.21	107.6	105.61	105.47	104.79	109.24	107.18	108.08	105.68	106.48	104.39	105.65	104.8	104.2	105.08	106.16	106.21	102.59	106.25	105.83	105.8	106.11	106.51	106.93	102.28	106.11	102.93	105.92	107.94	105.8	103.25	102.87	110.1	107.74	103.61
110.58	111.5	114.03	109.97	110.06	110.28	110.81	109.83	113.23	114.62	110.7	110.24	112.18	110.64	110.53	115.14	111.11	112.72	111.23	113.32	110.47	114.14	110.82	110.78	110.56	112.37	111.32	109.29	114.1	109.89	111.31	110.18	110.32	109.81	110.32	114.09	111.3	109.5	114.55	108.94	111.17	112.89	110.12	109.92	110.59	110.7	111.24	109.87	114.93	112.01
103.88	105.63	104.77	107.36	103.36	105.84	105.8	105.27	105.31	105.09	106.96	105.88	105.81	104.88	105.75	106.52	106.48	106.16	106.37	105.12	104.2	106.01	104.36	107.16	100.36	105.84	103.33	104.7	101.08	108.2	103.44	103.47	106.4	104.8	105.71	106.44	105.92	103.89	104.36	105.16	105.05	106.28	103.82	103.74	104.99	104.96	104.73	105.09	107.36	107.73
110.97	113.03	108.85	110.21	111.92	110.58	113.63	110.76	110.97	111.33	111.63	112.14	114.46	114.97	111.17	113.27	112.42	111.73	113.11	114.78	112.15	113.37	112.35	112.55	114.78	110.4	108.78	113.56	111.33	111.13	112.68	114.19	110.02	112.49	112.08	110.09	115.69	111.17	112.63	111.32	113.77	113.88	113.3	110.9	113.13	112.77	109.02	110.42	111.16	108.97
106.59	107.02	104.04	105.76	108.79	107.48	103.63	106.08	104.16	105.48	105.85	104.8	105.75	105.46	105.99	104.36	105.46	103.67	109.92	105.26	108.27	103.41	108.83	103.62	106.52	106.5	105.75	107.64	101.52	104.69	106.58	104.86	102.62	106.82	102.7	105.86	107.42	102.03	107.28	104.4	103.48	101.91	109.31	105.75	105.7	104.01	102.91	105.63	103.27	106.63
105.41	107.94	104.94	106.17	108.06	108.51	104.68	107.48	105.6	108.06	105.51	103.7	107.67	106.94	104.78	106.43	106.49	105.66	107.3	106.07	106.08	106.84	107.74	103.3	108.77	106.18	107.13	106.12	106.54	108.71	105.39	105.7	107.31	105.99	107.1	105.43	108.48	108.21	107.55	104.02	104.3	103.93	106.96	108.89	102.96	106.24	107.14	106.5	105.52	107.37
106.15	104.78	101.91	105.29	106.02	103.75	102.5	104.15	103.96	105.31	105.69	103.63	103.21	104.25	103.81	102.37	104.83	104.62	103.8	105.13	106.7	105.08	106.25	104.54	103.52	106.75	105.03	106.29	104.11	105.3	102.05	103.3	104.85	104.42	102.65	104.61	102.33	101.9	104.77	104.57	104.83	107.06	102.86	102.39	104.94	105.73	104.39	104.07	104.4	100.68
104.02	102.57	107.01	106.77	107.29	106.78	106.43	105.37	104.64	101.33	104.37	105.68	104.25	103.58	106.49	104.88	105.75	106.71	106.66	104.3	105.26	104.7	106.37	104.88	105.44	108.18	106.11	106.4	104.59	105.11	102.84	106.24	104.04	108.61	107.54	103.16	105.6	106.38	102.04	107.23	105.78	107.14	104.26	108.29	103.28	101.28	102.45	105.5	105.26	105.41
115.68	112.31	110.3	113.59	114.16	112.32	114.3	115.06	113.14	112.88	110.02	112.75	110.42	114.35	108.35	111.3	110.09	112.77	111.26	115.16	113.02	111.24	113.21	112.06	113.49	111.78	112.86	112.47	111.98	112.32	114.23	113.45	112.67	111.1	114.86	115.65	116.43	112.19	113.98	110.56	112.98	112.01	114.19	110.36	112.11	112.89	114.47	112.68	111.22	110.88
108.98	112.48	114.65	112.82	112.28	107.63	110.32	112.65	113.53	108.01	110.51	109.48	111.5	111.25	112.78	112.21	113.38	110.49	110.4	112.25	109.73	109.65	113.34	110.7	110.83	111.36	109.24	109.06	111.49	109.45	113.61	109.79	113.49	112.34	112.3	111.04	111.11	107.39	107.61	108.38	114.03	112.47	111.26	111.71	114	111.46	110.7	112.95	111.23	110.66
105.64	105.67	104.42	109.46	107.02	105.54	105.84	106.01	103.34	105.31	104.94	106.51	107.9	106.26	104.08	106.11	102.44	105.99	104.54	110.57	104.46	107.42	105.97	105.63	101.39	106.13	103.25	108.73	106.35	102.89	107.17	106.91	108.13	105.05	107.21	105.35	104.35	104.6	101.57	106.22	103.59	101.97	102.96	104.31	106.9	104.2	104.87	106.66	105.67	104.63
106.36	102.71	107.49	107.97	107.16	105.56	106.99	104.89	105	106.09	107.02	106.44	103.95	108.08	107.69	107.01	104.63	106.08	105.43	106.87	108.42	105.66	105.58	105.84	107.22	103.68	102.86	106.25	106.21	106.39	105.7	107.92	105.26	107.89	108.67	106.51	104.78	106.44	104.9	104.49	104.69	104.91	103.67	106.73	104.78	104.93	104.89	106.36	103.4	109.07
114.48	113.08	113.37	110.42	111.51	106.93	112.06	111.21	112.64	111.67	109.97	111.13	113.82	108	112.77	111.72	112.82	111.4	113.11	114.32	112.75	113.86	113.05	111.45	110.47	109.22	110.79	115.58	113.21	112.65	113.07	110.59	112.08	113.02	110.69	112.34	113.53	112.93	108.63	111.66	112.53	114.2	110.85	114.49	115.87	113.48	108.85	112.93	113.55	112.21
107.6	104.62	106.34	103.3	104.45	106.72	103.5	109.03	106.91	107.19	104.77	105.41	104.54	106.41	106.78	104.14	107.44	105.82	105.54	105.34	104.53	103.4	104	104.58	103.96	102.8	107.87	107.3	108.3	104.21	104	104.97	105.84	108.3	106.98	107.44	104.39	105.46	107.83	105.7	103.73	104.32	107.87	105.68	104.85	106.74	109.71	105.19	103.72	108.73
108.72	111.87	111.82	108.67	111.34	109.1	108.67	112.28	108.12	110.47	113.01	108.31	109.53	110.75	110.3	107.09	108.99	110.93	111.04	110.41	111	112.72	109.65	111.74	111.44	108.33	109.78	110.12	111.92	110.77	107.06	110.92	108.25	110.82	109.74	113.68	106.21	110.62	108.05	108.96	111.52	112.11	108.99	109.55	110.7	107.44	109.5	110.62	110.06	109.56
103.52	105.32	106.81	105.55	105.99	104.79	108.45	104.63	105.37	100.97	106.84	104.03	104.21	108.33	108.68	108.3	104.29	102.46	107.35	102.77	102.94	103.52	104.19	105.8	104.82	106.56	104.46	106.23	104.98	105.16	105.94	104.9	104.22	106.12	104.44	107.89	104.98	105.23	106.64	107.86	105.76	107.8	104.32	105.62	106.47	107.83	104.54	106.35	104.83	105.85
110.62	112.69	112.21	114.08	113.95	109.87	111.94	112.53	112.4	112.5	110.39	110.81	111.94	110.05	109.92	113.69	109.27	110.07	109.86	110.82	109.25	112.49	110.92	110.54	111.19	115.87	111.7	112.33	111.7	110.57	111.37	111.94	111.24	112.17	109.6	112.24	110.05	110.47	110.44	111.45	112.8	111.49	111.79	111.27	114.03	112.5	116.79	111.12	112.1	112.05
103.07	108.05	105.13	105.53	106.56	104.95	106.32	107.03	104.28	104.14	106.53	107.04	101.04	105.5	106.43	105.34	104.14	106.43	107.95	103.8	103.78	107.74	107.58	105.64	104.7	105.72	105.33	104.87	104.31	106.83	104.71	105.67	105.43	108.92	107.91	104.59	104.63	105.36	101.06	105.84	107.63	105.2	101.59	106.88	107.28	104.15	103.67	106.97	106.6	104.9
104.63	103.04	100.5	104.86	106.1	107.19	105.57	105.18	102.18	103.69	105.04	105.6	104.57	107.92	102.69	102.48	102.14	104.28	104.35	104.11	105.66	100.81	104.04	104.87	103.38	101.95	106.11	104.02	103.33	104.32	103.24	103.4	104.17	101.3	105.75	105.41	104.61	107.13	104.72	105.51	103.41	103.12	102.09	104.53	105.16	102.94	101.77	108.76	105.18	104
104.82	106.52	108.18	104.85	104.77	108.53	106.9	104.87	107.36	104.02	103.1	105.13	106.69	105.05	105.35	105.97	104.83	104.11	108.64	102.89	107.55	105.12	106.24	107.81	104.03	104.04	107.7	107.95	106.13	107.89	106.56	107.06	102.05	108.55	107.37	105.13	104.87	103.26	105.28	103.22	103.36	105.93	106.59	106.54	107.3	105.91	105.86	106.85	108.11	105.21
104.7	106.57	104.74	101.33	105.23	105.08	102.05	102.29	106.28	107.25	103.59	104.21	106.95	103.81	106.15	105.2	104.86	110.22	101.27	103.98	104.43	106	106.01	106.34	106.71	101.61	103.08	104.09	104.89	103.61	103.37	102.09	106.58	105.74	105.07	103.99	102.17	99.905	101.5	101.81	108.46	102.65	106.37	102.89	101.94	101.02	103.48	102.26	103.7	105.33
111.4	112.65	114.06	110.2	112.56	112.31	112.36	112.52	109.31	113.36	115.29	113.43	110.38	112.16	110.33	112.38	111.13	108.61	113.68	109.5	114.58	109.78	109.55	114.72	114.98	112.68	108.41	110.58	111.27	108.96	112.09	112.25	111.82	114.14	110.11	112.16	108.92	113.56	109.86	112.72	111.72	112.31	110.17	109.16	110.02	109.54	111.06	114.04	111.75	112.05
106.67	103.3	106.23	105.69	104.32	110.25	107.94	107.21	107.85	107.81	108.47	106.85	104.36	104.32	102.83	103.14	105.04	106.13	108.81	109.62	108.71	106.93	102.1	108.65	105.51	105.86	106.53	104.51	107.29	106.32	106.38	109	107.72	101.62	102.98	103.58	103.16	104.03	105.64	106.49	105.34	106.85	106.32	106.18	108.01	106.18	108.19	105.99	108.01	102.77
106.42	105.12	106.84	105.57	104.79	105.15	103.84	105.28	104.03	106.21	104.78	101.52	104.81	105.08	104.54	105.37	105.04	105.9	105.48	102.15	105.05	104.1	104.06	106.13	107.18	104.29	101.64	106.49	104.47	102.96	102.33	101.79	105.37	106.03	104.35	103.28	104.91	104.7	105.4	104.26	105.11	104.99	105.73	103.6	104.24	103.09	106.06	103.42	107.01	103.85
116.25	109.28	112.66	107.7	110.87	112.36	112.14	110.44	109.41	109.45	112.99	111.67	111.26	111.8	107.78	110	111.08	110.27	109.19	112.15	108.28	109.73	113.38	112.05	112.98	111.18	109.67	111.45	110.25	111.44	111.38	107.57	111.39	111.9	112.29	104.48	107.76	110.18	111	108.46	109.07	111.07	110.76	110.4	108.73	109.61	109.45	111.73	107.95	111.23
106.01	108.46	104.25	107.3	105.18	107.63	108.51	108.92	106.76	109.29	107.61	102.63	104.63	107.63	104.09	106.18	106.05	107.68	105.34	108.02	108.31	108.31	107.89	106.1	108.01	108.02	108.04	105.26	108.92	104.97	108.02	105.29	107.75	105.21	106.54	106.31	107.45	106.51	104.4	105.56	105.53	105.31	105.88	104.78	108.99	110.26	105.7	110.58	107.34	108.16
100.66	102.81	100.19	97.724	100.43	101.21	100.46	97.799	100.47	98.004	98.799	98.902	100.36	99.922	102.46	99.283	99.844	102.54	97.004	103.63	95.794	97.309	100.34	98.362	96.815	102.33	99.734	101.17	99.192	100.83	99.16	101.23	100.64	100.6	99.262	100.75	98.959	98.112	98.66	100.36	99.131	101.62	101.54	101.56	98.882	100.5	95.865	98.359	99.761	100.03
108.97	111.98	114.94	110.87	112.15	113.67	110.31	110.22	111.3	113.03	110.16	114.43	109.5	110.41	110.68	108.4	109.8	111.1	113.16	112.03	113.41	113.29	108.54	112.13	111.42	114.75	109.68	109.6	109.32	111.54	111.91	112.72	112.23	112.18	112.45	113	113.03	111.18	112.44	111.96	113.28	112.86	112.45	114.48	111.96	107.63	112.59	112.39	111.78	111.74
105.65	103	105.05	106.35	106.93	105.91	102	103.97	108.84	109.29	106.86	105.22	108.62	107.66	106.27	106.92	106.15	104.37	105.69	105.36	106.01	103.77	107.65	106.69	106.03	106.22	105.76	106.36	105.73	107.18	108.59	104.6	105.41	106.38	107.75	107.16	106.66	105.65	109.03	105.83	105.05	105.2	106.37	104.38	106.86	104.25	104.38	106.9	106.18	106.64
105.84	104.12	107.44	106.79	106.31	102.64	106.95	106.68	104.12	107.37	104.3	105.61	106.69	106.02	105.85	103.73	105.83	104.35	106.24	105.54	105.18	105.88	104.89	106.28	109.33	101.53	105.17	107.89	107.39	107.64	105.24	106.18	107.39	105.17	105.18	105.36	104.2	109.71	107.62	107.99	108.62	105.36	106.47	103.3	104.71	105.88	107.22	104.65	101.23	106.5
106.78	105.2	107.24	104.46	107.48	106.19	108.25	108.42	106.95	105.82	103.93	107.44	104.9	103.85	105.7	108.94	107.42	105.89	106.49	105.82	107.52	108.47	108.39	108.66	107.08	107.59	105.84	106.09	106.04	107.59	107.42	105.72	105.98	105.88	106.79	107.27	109.34	104.56	106.51	107.62	106.26	105.56	107.87	106.48	109.31	106.15	106.54	106.16	105.8	107.91
105.72	104.59	105.54	106.72	105.69	106.99	106.76	102.89	102.95	107.02	107.44	104.5	108.46	106.82	107.65	107.3	106.9	107.12	104.15	106.68	106.46	105.64	104.99	107.03	104.37	103.16	105.3	103.69	103.07	107.75	106.36	105.12	105.27	108.98	106.84	105.19	104.69	107.31	106.1	105	105.31	107.85	103.28	108.69	104.76	105.67	108.74	102.79	107.6	104.1
115.91	115.59	117.73	115	115.85	117.55	117.41	112.85	117.9	117.57	114.34	119.15	119.35	115.77	119.6	118.96	114.76	118.7	115.74	116.57	116.71	115.9	115.55	114.41	115.14	117.16	119.39	115.97	111.62	113.82	116.73	117.47	116.29	114.71	118.19	116.1	118.2	115.33	115.8	112.81	114.1	118.22	114.16	117.98	117.64	116.24	116.61	115.3	114.75	115.34
110.4	113.22	112.72	114.26	117.48	111.38	113.3	111.7	112.29	111.02	115.23	113.48	109.92	114.7	112.57	111.44	115.84	111.54	113.97	111.42	108.5	108.06	112.38	111.78	113.02	111.56	112.73	110.79	113.8	114.39	108	112.23	112.51	111.51	110.38	113.53	113.44	114.56	114.17	110.02	112	112.42	114.09	113.18	113.02	116.31	115.08	110	113.15	111.31
104.21	108.62	100.3	105.13	102.51	104.64	103.13	105.73	106.68	106.56	106.33	104.39	101.54	103.98	103.56	101.66	104.52	105.84	105.52	105.84	108.46	106.78	102	104.15	102.54	105.2	103.91	104.84	100.6	103.21	105.62	106.47	104.62	104.79	106.07	102.57	106.16	103	102.99	101.95	105.14	104.86	101.91	105.37	104.8	105.24	104.98	105.79	105.66	104.88
102.42	96.448	101.77	100.68	97.072	102.36	103.21	99.872	99.876	97.908	99.719	101.59	95.442	99.222	102	99.635	101.88	99.3	99.799	99.092	101.36	99.939	101.25	100.94	98.138	102.45	99.914	98.934	97.716	99.93	99.239	99.218	97.369	100.63	100.05	99.595	99.821	98.731	103	100.18	101.2	101.36	99.831	100.29	101.01	98.657	102.11	98.422	101.12	101.71
108.38	108.4	110.33	108.63	109.35	113.06	106.25	109.8	108.36	110.72	112.15	110.62	108.81	110.56	106.83	109.09	108.08	109	112.84	110.48	109.34	106.02	108.43	106.95	109.79	109.12	109.22	108.29	111.96	108.42	111.17	111.23	108.53	110.94	111.29	107.1	109.7	110.25	111.04	112.73	105.57	111.48	108.24	109.8	113.54	108.91	108.27	109.99	110.89	114.67
97.249	99.874	101	100.07	100.39	100.6	101.45	98.235	102.46	101.02	100.17	100.29	98.345	103.45	101.83	102.07	99.54	99.68	101.63	99.245	97.907	97.93	98.204	97.538	102.87	103.28	103.05	103.91	100.34	101.76	99.497	104.39	101.68	100.46	99.583	99.474	101.22	97.698	98.285	98.011	101.3	99.091	99.584	102.65	100.04	100.51	99.031	101.76	101.75	102.71
98.775	101.82	97.075	100.2	100.68	98.938	103.74	103.04	99.56	101.09	100.12	101.16	98.76	98.486	97.621	97.632	101.15	105.19	99.946	102.62	99.591	101.13	101.45	100.17	99.933	103.69	102.01	96.514	99.169	100.76	99.221	101.2	100.04	99.176	99.524	101.27	97.992	99.706	102.72	99.774	95.583	100.11	100.23	101.4	101.36	99.338	102.38	99.931	96.856	99.933
99.5	100.59	100.43	98.587	100.75	99.012	101.61	102.41	99.059	101.16	99.174	100.59	100.15	99.819	97.214	100.8	100.56	98.362	99.946	101.07	97.908	101.32	99.535	98.343	101.19	100.3	99.011	101.95	101.48	99.086	100.76	99.515	97.767	97.309	99.578	103.62	99.169	99.567	101.88	101.94	100.72	103.41	98.309	101.33	99.357	96.662	97.867	99.756	98.487	100.98
99.092	101.54	99.227	101.69	99.65	101.86	101.85	98.824	99.242	99.629	99.796	100.61	101.45	103.07	100.31	99.177	99.744	102.65	98.008	98.646	102.44	101.29	104.26	102.05	101.27	99.763	99.811	102.03	100.08	100.49	102.86	99.402	99.932	101.16	97.955	103.58	98.743	101.03	100.21	100.11	97.913	100.91	101.66	100.05	100.07	98.896	100.76	104.5	99.061	100.73
110.87	109.6	110.56	106.9	112.29	111.63	111.17	111.11	111.87	111.74	109.71	112.42	111.94	110.41	110.88	111.09	110.11	106.48	110.66	112.58	112.73	110.1	110.45	114.78	109.15	110.16	107.38	109.76	110.94	113.16	111.05	112.74	111.47	112.27	111.98	110.1	109.29	110.46	107.96	110.34	112.52	109.68	113.3	110.09	110.47	109.15	111.4	110.98	108.93	111.32
102.3	106.69	99.486	105.06	107.63	103.63	104.26	104.61	108.25	103.68	107.02	108.3	108.66	107.14	109.56	105.58	106	103.95	110.04	109.56	107.45	104.09	102.67	108.21	109.25	105.2	104.17	105.22	109.52	108.7	107.33	106.23	104.94	102.96	105.58	105.55	103.51	106.34	106.05	102.37	104.88	106.62	105.66	105.84	103.93	105.51	104.84	104.2	108.1	108.46
103.03	99.807	103.68	103.77	105.32	102.81	101.85	105.88	103.46	100.81	103.62	103.11	104.38	103.38	105.95	103.16	102.43	102.51	104.11	104.43	104.88	107.75	104.7	103.05	106.47	104.05	102.28	101.09	104.44	105.17	103.04	106.05	104.02	107.57	102.93	102.14	107.13	103.77	104.12	103.27	101.93	107.3	100.6	102.82	105.57	107.79	102.3	103.04	104.95	105.18
103.89	107.46	106.94	104.8	107.59	106.71	109.64	105.3	106.12	104.46	108.33	105.69	103.67	106.07	103.38	108.02	105.55	101.42	105.22	105.64	105.98	101.64	106.8	109.08	104.88	106.44	104.23	106.53	103.81	105.26	105.52	104.53	106.43	103.93	100.74	105.59	106.6	105.23	108.79	107.16	107.98	104.77	107.76	103.25	102.97	105.49	106.57	105.55	103.58	105.65
107.73	105.43	103.83	104.16	107.07	104.17	102.32	104.07	108.47	99.866	104.38	108.59	107.28	109.03	106.34	102.81	108.53	106.66	105.86	103.53	107.15	108.15	107.52	106.82	106.21	106.34	105.95	105.06	104.11	102.62	106.74	106.35	104.55	103.61	105.69	107.89	106.4	107.87	105.08	107.1	106.4	105.25	107.51	104.69	105.4	103.14	104.57	102.33	104.52	108.77
107.34	103.64	107.07	104.9	103.97	107.48	109.68	105.19	105.03	107.31	106.85	104.15	106.45	103.82	106.19	106.64	107.61	107.66	104.7	106.44	104.63	106.53	106.69	107.44	105.4	104.85	105.6	107.25	108.43	108.15	106.72	106.12	107.01	104.06	107.17	105.09	107.66	106.95	105.38	103.28	103.5	103.94	104.98	104.22	104.6	105.92	106.52	110.02	106.52	106.9
103.14	104.3	105.89	106.49	103.75	104.97	107.06	106.12	106.6	105.97	105.46	106.14	104	103.18	105.9	102.88	102.23	105.49	103.88	105.72	103.41	102.75	103.73	103.8	102.4	105.78	106.84	105.26	107.06	103.96	105.45	104.74	104.86	108.49	105.78	104.9	104.5	105.1	104.65	99.995	102.43	105	104.8	106.1	105.61	104.45	100.76	101.45	102.94	106.77
106.07	108.14	105.56	103.02	106.06	103.7	106.47	102.42	101.69	105.28	104.42	104.18	106.77	103.73	104.75	105.6	104.42	105.71	103.71	105.92	105.46	106.69	104.51	107.33	106.86	104.85	100.75	102.43	103.03	106.24	106.77	103.54	102.23	101.66	106.04	104.26	104.77	100.51	105.67	102.76	103.01	103.36	104.86	105.5	103.18	104.64	103.67	103.81	103.67	106.19
112.66	113.99	105.97	112.66	107.51	113.14	110.19	109.2	109.5	110.9	105.8	108.44	107.17	112.65	109.17	115.05	108.97	110.47	110.75	110.54	109.49	111.98	111.2	113.66	111.62	110.45	112.68	111.64	110.12	111.38	110.46	108.01	114.86	110.95	113.34	109.35	107.46	112.21	109.85	109.05	110.99	108.12	109.12	112.65	114.3	112.58	112.08	111.17	112.4	110.03
103.06	108.46	103.89	106.86	107.69	105.08	105.2	108.46	108.83	106.46	106.77	104.8	107.69	103.1	105.34	107.05	106.11	105.8	106.34	103.61	106.2	109.43	107.15	106.14	109.23	103.23	107.82	103.77	105.2	106.14	102.29	104.22	105.23	106.93	105.03	107.29	106.1	104.68	107.57	105.04	104.06	110.14	105.92	105.6	102.78	105.62	105.46	110.84	106.22	109.89
110.06	111.54	108.87	107.68	111.84	107.82	111.38	113.99	113.29	111.65	112.26	110.87	114.62	107.6	115.52	110.75	113.6	111.66	107.78	111.13	110.52	108.9	113.19	111.2	112.3	108.38	111.38	109.5	111.45	112.57	110.65	112.56	110.32	113.38	110.47	109.89	111.06	112.08	109.69	111.11	109.62	111.43	114.7	110.22	113.03	114.39	112.3	113.66	111.27	107.28
111.52	111.32	112.77	111.41	109.06	111.67	111.13	111.81	113.89	111.93	112.05	111.36	110.84	112.42	112.93	113.17	111.7	110.43	113.63	113.13	112.07	112.74	111.15	113.28	111.56	115.17	109.95	110.05	108.99	109.49	113.15	109.45	111.11	113.54	112.7	110.96	113.72	111.07	110.45	109.41	112.4	115.11	111.06	105.82	110.53	112.04	112.61	112.69	110.19	110.05
106.37	105.94	103.92	104.7	106.53	106.61	107.21	104.54	106.66	108.55	104.9	106.6	108.31	103.86	105.96	108.57	105.03	104.06	106.88	105.21	103.49	110.6	104.56	104.91	105.63	107.7	106.16	104.71	102.89	108.09	105.18	105.16	106.06	102.75	107.65	105.55	105.36	103.24	103.37	104.35	104.93	104.13	108.71	104.53	105.68	105.06	105.19	108.24	105.2	106.15
97.737	100.49	102.56	101.45	101.76	100.45	101.33	101.3	99.561	99.516	100.34	101.6	98.756	102.64	99.632	98.584	99.339	99.764	98.576	100.26	103.94	96.184	100.65	102.12	100.55	100.12	101.96	100.03	99.696	98.755	97.103	101.53	97.315	99.3	101.14	100.19	101.2	102.85	98.095	101.04	101.94	101.61	98.834	100.35	96.522	101.99	99.099	99.981	102.44	101.56
119.24	116.9	114.08	116.9	118.68	117.9	114.76	116.91	115.95	114.84	116.64	117	116.77	117.52	114.83	112.16	115.86	117.51	118.58	118.13	115.39	114.41	113.42	118.42	117.6	117.12	115.71	115.06	116.35	112.83	115.96	116.25	116.78	117.15	115.44	114.75	115.97	115.96	114.38	114.33	113.5	118.49	116.33	117.58	114.95	116.88	118.08	117.53	117.51	114.96
106.21	105.46	106.93	106.68	107.2	104.36	105.68	105.46	106.92	104.4	109.15	105.62	104.44	105.13	106.81	105.64	105.42	106.44	107.47	101.65	106.69	107.02	104.32	104.91	107.09	105.51	106.19	104.59	108.35	106.25	103.69	103.57	107.15	104.95	105.29	105.93	106.86	105.58	102.86	105.25	106.02	105.33	104.69	107.18	108.8	103.58	105.02	104.26	105.73	108.84
105.67	104.38	104.34	105.01	104.13	103.39	104.4	105.39	104.73	106.16	104.36	102.49	102.34	105.74	104.69	104.58	104.31	109.66	106.21	104.08	104.42	101.87	103.78	103.65	105.72	107.86	107.82	107.95	106.28	105.95	109.88	106.21	105.63	103.49	106.87	104.39	107.19	105.89	104.97	106.29	104.98	103.14	107.57	107.74	104.93	102.43	104.48	101.33	108.03	106.18
106.92	104.3	104.27	105.23	103.26	107.6	106.92	103.88	106.4	106.24	106.28	104.59	108.77	106.6	101.04	103.67	106.59	105.89	105.59	104.51	105.19	108.83	106.17	106.06	105.59	104.37	104.2	104.69	102.46	108.36	106.63	105.37	107.18	101.28	105.91	103.02	103.88	107.35	104.32	102.59	104.36	106.91	104.99	105.5	106.95	106.25	108.07	102.49	106.51	105.14
110.26	111.22	112	114.58	113.36	110.66	110.73	113.9	113.34	113.71	114.08	109.43	112.33	112.15	112.03	111.47	115.65	112.37	112.74	113.06	114.75	114.97	115.29	110.49	113.42	111.61	110.79	112.03	112.7	112.49	112.19	112.21	112.93	115.05	114.05	115.09	111.53	112.38	111.29	111.65	112.1	109.51	113.54	112.12	112.39	111.68	112.31	112.28	112.57	112.14
110.77	108.04	105.4	103.74	106.28	107.37	106.03	107.56	105.09	109.51	104.57	108.8	104.49	107.45	105.38	104.86	106.28	104.27	102.16	106.25	106.7	110.25	103.99	103.81	108.77	107.25	105.13	106.71	104.91	103.17	105.78	102.29	105.69	110.95	105.69	107.06	103.37	104.62	105.71	106.09	106.31	108.68	102.6	106.22	105.38	106.84	107.48	103.2	101.75	104.9
111.3	111.97	112.22	113.55	113.48	111.52	110.64	113.84	112.8	116.53	110.61	110.51	114.59	113.93	112.5	110.68	110.3	111.07	110.85	111.52	113.71	108.43	113.29	113.34	113.71	112.51	112.11	112.01	112.41	111.92	114.05	112.57	109.44	108.21	111.4	112.26	108.53	112.71	111.09	114.9	110.91	111.55	112.41	112.28	112.93	108.29	111.27	115.76	110.92	111.65
107.88	107.08	107.85	109.07	103.2	107.02	105.7	108.14	105.13	106.3	104.46	107.19	107.48	107.4	109.27	104.42	103.9	106.5	108.47	108.41	107.69	110.69	104.99	108	105.51	107.45	108.63	107.25	108.79	107.24	107.7	105.66	104.59	106.37	107.5	104.9	109.3	106.13	110.2	112.81	109.22	105.79	106.27	105.35	108.43	106.95	103.82	105.51	105.83	106.87
107.36	104.62	102.45	106.21	107.92	104.5	109.85	105.09	110.08	108.61	104.24	107.23	108.06	106.33	105.18	104.23	104.94	107.04	104.69	107.86	108.3	108.74	106.84	106.37	102.61	104.54	108.88	105.35	103.84	108.2	108.51	105.53	108.57	105.63	104	103.94	104.79	104.59	105.23	106.26	106.25	105.07	100.61	106.9	111.07	106.64	102.59	103.66	108.43	104.07
121.71	117.53	118.17	120.36	119.07	117.58	117.65	117.1	118.55	119.51	119.2	118.07	117.58	115.86	119.74	117.43	119.68	115.73	118.57	118.06	118.96	114.55	117.77	118.62	116.73	115.1	118.62	118.91	119.84	118.06	118.29	118.8	119.25	117.32	118.4	117.78	116.66	118.22	118.6	116.41	118.02	115.24	116.73	116.14	115.37	114.94	120.43	115.43	114.94	120.58
102.21	103.5	107.02	107.71	106.43	105.85	104.17	106.32	102.91	103.46	104.83	106.21	108.3	105.05	104.72	105.13	104.76	106.49	102.05	102.62	106.49	104.3	103.17	104.92	102.16	105.88	107.15	105.28	102.81	104.49	103.61	104.18	106.62	107.35	104.1	107.73	104.59	102.39	105.43	105.44	107.01	105.4	105.66	104.39	105.03	106.14	103.96	108.17	107.29	106.67
106.55	104.68	103.42	109.09	107.71	105.22	106.47	109.3	104.74	105.09	106.98	104.96	104.96	105.73	106.64	108.25	108.47	108.17	108.36	104.19	104.21	106.7	105.9	105.85	110.17	108.03	103.55	103.73	105.79	103.7	107.35	107.48	105.79	105.31	104.42	105.83	106.37	107.71	105.94	109.81	106.18	104.79	106.74	104.3	104.86	106.1	102.11	104.86	105.38	102.5
114.47	113.3	115.7	112.4	112.27	111.76	111.42	112.79	111.77	112.65	112.95	112.86	112.87	114.11	114.12	112.36	114.4	112.23	109.47	111.11	116.86	112.24	114.42	110.12	115.65	116.86	113.63	113.66	112.69	110.38	112.58	113.31	110.25	112.75	110.17	114.88	111.68	115.67	110.47	113.02	114.12	112.43	112.6	110.65	110.5	114.22	111.49	114.46	112.78	113.96
104.88	105.43	105.71	106.83	107.04	104.3	105.85	107.13	104.49	102.79	104.68	105.82	103.32	106.65	107.52	106.11	103.72	104.54	105.4	108.77	110.07	105.61	108.42	103.9	106.24	106.56	103.55	106.44	109.74	103.24	104.52	107	104.9	107.09	102.44	104.3	105.23	108.97	109.17	105.33	108.13	106.31	104.9	105.87	105.81	105.32	104.25	107.2	108.35	105.17
104.73	104.72	104.84	107.78	107	104.37	107.49	102.16	105.34	103.82	103.28	102.39	104.21	107.36	104.65	107.25	105.79	105.25	108.88	105.6	106.83	106.1	104.45	107.29	106.15	105.59	105.52	105.94	103.44	102.97	106.21	105.5	106.44	108.35	104.13	107.05	105.4	108.5	103.55	105.79	106.01	105.49	107.23	106.88	103.35	105.68	105.26	104.47	107.67	104.67
112.43	110.93	116.59	110.05	108.29	110.16	114.75	112.33	109.89	110.47	109.27	110.65	106.99	112.95	113.65	109.72	113.06	113.49	107.31	106.57	114.1	112.84	111.16	114	113.24	112.22	112.47	108.15	112.25	113.29	109.15	111.03	111.5	111.8	113.52	105.47	112.66	113.73	108.9	110.75	115.5	113.09	111.22	109.19	110.76	109.93	111.4	111.9	108.48	113.23
101.09	100.5	100.16	98.122	98.386	99.476	100.87	100.27	101.02	100.8	101.91	101.35	100.58	101.22	103.16	102.84	98.861	99.613	100.55	99.689	101.95	99.424	104.58	102.26	100.02	101.29	98.812	99.563	98.479	101.77	100.22	100.89	99.133	99.661	99.927	102.51	99.219	97.932	100.36	100.62	100.86	100.8	99.45	98.619	100.34	99.912	103.99	99.331	99.151	103.42
105.65	104.56	102.62	104.72	105.13	108.23	107.67	105.49	104.75	104.91	108.88	106.72	104.73	106.09	107.04	106.6	103.47	106.21	102.24	104.57	101.83	105.48	106.9	106.38	102.69	107.83	106.81	106.57	107.11	106.09	106.8	106.02	106.71	105.22	104.96	103.77	104.26	105.76	107.91	105.06	105.36	104.41	107.28	104.74	107.77	106.71	104.74	104.19	103.8	101.95
105.21	104.75	103.52	108.77	109.08	106.51	102.53	110.27	107.06	107.18	108.36	102.86	106.01	108.67	105.26	104.33	107.33	106.15	106.9	106.74	106.77	107.45	106.02	105.95	105.1	106	104.14	107.12	107.26	109.06	108.45	108.14	102.85	108.06	107.71	107.02	108.51	108.41	104.27	106.96	110.97	102.98	108.01	107.72	104.4	107.7	103.7	104.15	106.03	106.76
104	105.18	105.02	101.53	104.63	101.58	101.78	106.79	103.44	102.26	105.74	103.54	105.79	101.94	105.31	102.83	103.45	105.17	105.49	105.59	105.14	104.87	105.46	103.41	106.51	106.11	104.24	110.69	105.05	101.89	104.93	102.77	104.42	103.6	103.4	104.43	104.81	103.56	104.02	103.6	108.08	103.44	107.1	105.07	106.07	106.2	106.9	103.14	105.28	104.04
108.71	106.18	105.24	103.73	108.03	105.59	106.9	110.66	108.05	109.13	105.95	107.12	107.02	105.66	104.77	108.22	103.76	105.77	105.92	106.7	106.11	107.03	107.65	105.52	106.8	106.82	104.75	106.41	106.12	108.77	108.76	107.29	105.85	108.13	104.3	104.92	109.14	104.56	105.75	106.48	106.71	109.35	108.41	106.37	106.08	108.58	107.33	108.8	104.57	108.34
101.87	105.22	101.43	105.67	106.66	106.18	103.17	105	105.2	101.7	102.76	104.23	101.82	105.52	101.28	105.87	105.39	103.87	104.77	107.07	105.12	105.07	105.36	102.97	104.14	102.63	103.18	104.03	101.93	107.82	102.02	103.57	105.87	105.19	106.17	105.73	104.48	102.96	102.29	102.08	107.45	103.97	102.84	103.03	102.07	103.87	103.15	103.54	105.15	103.98
110.37	108.88	107.95	108.75	107.92	110.62	110.61	108.32	108.04	109.89	111.09	112.81	111.12	107.18	112.34	110.06	111.62	108.69	111.45	110.44	111.19	112.98	109.02	108.8	110.44	107.89	113.36	110.26	109.6	109.1	111.14	104.93	111.51	108.72	110.79	106.99	112.89	108.86	113.55	110.88	110.55	110.2	110.52	111.64	112.79	109.54	110.12	105.67	109.75	111.29
102.69	97.911	101.07	98.07	102.64	97.337	100.74	101.03	100.01	98.846	98.183	102.08	102.03	99.36	99.043	101.57	98.413	101.58	102.23	98.654	100.33	97.037	99.725	100.81	104.67	98.652	98.106	100.5	101.11	100.53	96.572	99.955	100.92	101.1	101.24	99.651	98.276	98.143	97.308	97.665	102.37	102.49	100.42	101.12	98.799	97.908	98.598	99.718	98.155	100.05
110.01	116.16	111.39	111.41	110.81	113.49	113.42	110.46	113.71	110.36	114.47	111.81	110.88	109.63	113.02	111.86	113.34	109.97	113.19	112.68	116.26	111.42	110.54	110.75	112.45	112.7	111.52	111.7	114.65	111.99	111.69	112.13	111.99	113.38	112.69	113.46	113.23	111.82	112.84	114.9	112.96	110.91	113.81	113.61	113.95	112.11	108.37	112.74	112.91	113.74
103.61	106.7	104.28	103.9	104.29	103.84	103.72	101.71	107.95	103.68	105.33	102.96	106.83	103.38	103.38	107.13	104.02	107.6	105.14	103.05	102.25	104	101.84	100.88	104.51	105.59	106.95	101.03	105.62	104.86	103.49	106.18	102.19	103.96	101.67	105.75	106.12	103.08	105.05	103.46	108.87	104.39	103.3	103.58	105.56	104	105.6	103	102.9	105
109.96	112.36	109.35	110.64	110.83	110.53	109.24	110.68	110.06	112.54	111.89	114.28	113.62	112.84	111.22	111.27	109.28	109.06	109.03	110.01	111.37	111.21	113.99	112.47	111.71	111.11	113.98	111.47	113.52	112.4	113.44	111.03	108.53	108.93	113.88	110.74	111.98	110.15	113.09	107.96	111.23	112	112.7	111.83	110.17	111.3	109.03	110.26	111.51	110.17
109.22	104.33	105.69	102.19	105.08	103.61	103.89	105.74	104.72	102.95	106.54	108.27	105.33	104.88	105.16	105.04	105.06	105.86	104.19	102.05	103.09	106.57	104.02	103	104.85	104.6	104.19	102.82	100.27	103.33	105.5	102.91	103.69	104.59	106.17	102.97	102.52	104.1	102.95	105	102.55	103.27	105.05	103.71	101.38	102.89	104.94	99.538	104.35	104.92
106.48	104.51	105.45	105.73	106.73	103.63	104.54	105.22	104.98	104.89	104.14	104.19	104.02	104.83	106.94	107.74	104.12	104.02	105.25	102.8	104.15	104.25	103	106.45	107.14	105.16	105.92	104.36	103.46	101.62	103.15	103.13	107.38	106.64	105.39	104.26	106.15	100.83	107.91	107.04	105.21	104.97	105.27	104.77	103.73	106.93	106.49	104.51	104.08	105.89
104.81	103.87	104.6	105.94	104.07	109.52	105.69	99.993	104.47	106.02	105.26	105.59	107.13	107.3	103.33	104.32	104.77	105.89	106.49	102.84	107.3	106.94	107.83	106.89	105.54	107.2	103.64	106.23	106.3	105.46	105.87	106.59	104.57	108.29	104.05	106.04	105.39	105.06	102.99	105.73	103.96	107.6	107.24	107.44	107.31	105.39	105.82	106.27	104.8	107.32
105.1	104.28	107.6	104.3	105.26	102.09	105.59	106.15	104.2	107.01	106.27	107.29	107.24	100.39	104.99	105.4	106.13	104.75	107.22	105.49	107.32	104.91	102.94	105.66	104.13	107.07	106.16	103.92	108.38	104.58	106.35	106.64	103.06	105.96	105.6	103.02	108.21	105.82	105.06	103.39	101.44	104.75	103.14	101.96	104.75	100.5	103.86	105.45	107.95	105.79
113.55	111.31	115.28	109.74	111.52	112.08	110.9	112.07	109.19	112.04	110.04	107.79	113.48	108.28	111.52	110.31	112.68	113.98	109.54	110.45	107.81	111.37	112.39	111.83	112.5	109.22	111.55	110.83	111.07	110.32	110.72	112.36	111.88	111.11	112.3	109.28	110.22	110.36	112.04	113.48	112.26	114.16	110.86	108.79	110.35	109.37	110.74	110.67	109.57	114.43
114.05	116.99	118.11	118.01	113.25	115.93	116.73	114.49	117.16	112.51	115.69	115.96	117.81	118.89	118.39	114.89	116.84	115.2	116.12	117.82	115.82	115.67	119.44	115.89	118.13	115.71	115.52	115.15	115.71	111.49	114.12	117.16	114.8	115.13	115.89	116	115.24	118.69	114.62	115.22	115.46	118.16	116.52	112.49	117.5	115.97	115.77	119.33	121.05	117.11
102.92	107.01	104.72	106.52	104.1	106.7	106.17	106.27	105.83	108.15	108.89	104.88	106.87	106.77	107.53	104.16	105.67	104.52	106.62	105.41	106.16	101.98	107.8	101.24	106.92	102.67	104.98	105.14	105.92	104.79	107.14	109.06	105.47	103.1	106.39	107.32	101.27	106.06	104.89	106.32	105.32	104.51	104.71	106.25	107.85	104.52	105.63	106.23	104.66	106.09
106.26	108.12	103.52	107.24	104.98	102.26	110.24	105.45	104.52	105.07	107.05	106.23	106.7	107.36	102.79	103.96	107.11	107.12	105.44	103.6	108.85	104.77	103.98	105	103.35	102.46	105.44	101.51	107.68	107.07	105.09	105.66	105.09	105.41	104.32	104.14	106.32	106.48	108.17	103.41	105.22	103.93	106.65	104.1	104.94	103.09	107.45	104.6	105.36	105.3
109.14	106.34	104.22	105.9	104.11	107.67	105.71	104.94	104.6	104.97	104.59	105.25	107.29	102.58	105.11	104.26	105.4	106.75	108.04	106.7	103.26	101.46	103.76	105	105.04	105.91	105.25	107.24	100.82	106.38	107.61	106.15	104.84	101.76	101.91	103.59	105.46	105.02	105.06	108.16	105.46	105.93	104.97	106.1	105.76	106.14	105.56	104.3	104.74	104.5
113.82	109.34	112.87	112.48	111.24	111.63	111.62	111.59	110.33	110.42	111.59	109.85	113.19	112.16	110.65	111.6	112.2	112.61	110.76	108.84	110.92	108.42	109.44	109.93	111.43	111.14	112.52	114.1	112.44	109.86	113.96	116.04	112.18	113.81	112.63	116.1	109.22	109.09	108.82	110.04	113.53	112.22	112.44	109.14	113.39	112.42	107.72	111.62	110.92	109.74
109.29	110.64	110.88	112.56	112.55	112.37	114.13	112.09	110.86	112.03	112.52	115.91	112.66	109.69	110.34	110.89	112.73	110.79	109.02	111.32	113.72	112.37	112.41	111.52	108.61	110.75	109.42	110.16	111.52	110.92	112.05	110.92	114.33	110.84	112.23	110.53	111.99	111.76	109.69	114	113.17	118.34	111.16	113.67	110.68	113.43	114.99	112.73	112.69	113.56
99.761	102.12	97.355	100.53	98.231	102.76	94.317	100.51	99.809	97.595	101.89	101.81	98.941	99.378	101.44	101.1	100.11	96.408	99.186	102.03	100.63	101.31	96.929	103.32	101.48	100.94	100.2	99.704	103.03	100.88	100.62	101.62	103.03	99.513	102.01	100.54	103.48	99.172	100.52	99.142	98.949	99.15	102.56	98.148	101.63	101.47	102.51	103.62	102.22	102.54
107.78	108.51	104.64	107.34	105.31	101.85	103.48	105.12	107.74	105.81	103.49	103.18	100.48	107.09	108.59	103.97	103.87	105.2	106.85	103.61	106.06	105.49	104.27	106.35	103.76	103.48	104.41	105.54	104.29	108.31	105.02	105.9	105.69	105.18	105.08	106.07	107.29	101.54	103.39	105.23	106.05	103.95	104.18	107.28	106.47	104.46	103.14	103.23	102.76	107.35
102.4	103.34	105.39	103.31	106.72	100.72	103.85	105.56	104.54	109.57	103.65	100.21	107.41	103.68	105.21	103.88	103.35	108.14	101.71	105.8	104.73	105.9	103.01	106.91	106.51	107.62	103.44	104.07	106.27	108.39	100.45	106.53	106.23	107.17	104.51	106.65	104.03	103.9	105.82	108.6	105.95	105.31	103.62	102.84	103.09	104.01	104.2	103.5	105.43	104.93
104.2	110.19	106.17	105.84	104.38	105.81	103.8	107.55	106.09	108.98	107.28	106.19	105.68	104.84	105.63	107.62	107.62	107.71	106.77	104.47	106.03	104.29	105.33	105.9	105.87	106.64	108.32	107.24	104.5	106.22	105.4	106.62	107.91	106.57	108.49	107.03	104.32	107.87	110.32	107.17	103.88	105.47	106.66	103.88	103.69	107.36	104.23	107.76	105.52	106.17
105.51	107.69	105.83	108.98	106.16	107.37	108.07	110.12	104.74	107.24	105.75	103.41	105.3	105.93	102.8	106.25	104.06	106.86	103.84	108.81	105.22	105.08	103.27	108.93	105.09	107.11	105.44	105.47	109.4	104.8	104.35	106.91	106.44	105.02	105.19	107.1	107.69	108.87	104.59	105.2	106.66	108.81	104.36	105.43	105.21	108.34	104.03	106.14	102.79	105.17
104.94	108.18	107.72	106.65	107.63	108.27	105.47	105.85	108.65	104.23	104.7	108.05	104.51	105.15	107	106.88	104.57	108.81	103.68	109.99	105.48	107.98	106.05	106.51	106.47	109.47	104.87	107.46	105.88	105.64	106.51	109.55	104.04	107.83	109.38	108.65	106.49	107.26	107.65	108.11	106.16	105.8	107.23	108.26	106.61	106.33	109.92	107.52	106.17	105.39
100.54	101.01	101.53	98.723	100.11	101.38	101.27	98.665	102.76	102.44	97.462	99.733	100.19	99.632	101.12	101.71	98.596	97.461	101.78	100.01	101.15	99.555	97.777	100.21	99.732	101.89	98.642	99.508	102.72	97.483	98.926	98.3	97.853	98.567	101.24	99.926	101.69	99.306	98.741	97.247	95.945	96.813	97.128	98.971	102.35	98.689	98.066	100.32	98.012	98.34
117.72	116.9	115.61	119.68	117.97	116.38	116.95	118.16	119.32	118.07	117.43	118.01	119.17	117.3	118.11	115.77	116.85	117.54	113.3	117.13	115.8	116.21	115.29	120.65	114.09	119.53	117.82	120.75	118.78	117.1	118.2	119.34	114.06	116.21	119.06	116.44	120.45	115.97	119.55	116.96	117.5	117.61	118.86	118.21	116.85	118.94	118.33	113.71	118.31	113.98
111.82	110.22	113.99	114.58	112.48	113.35	114.02	112.43	113.01	113.9	113.75	115.72	112.39	115.64	111.76	115.41	112.09	112.6	113.58	110.69	112.47	109.44	113.28	109.8	114.91	110.08	110.12	112.06	112.09	114.87	111.29	111.1	113.28	111.65	110.68	112.69	112.71	114.12	114.1	113.2	113.05	108.83	112.8	113.43	113.94	116.63	116.37	109.65	110.15	113.83
107.15	106.79	104.55	105.71	104.95	104.02	102.87	104.97	106.63	107.35	105.86	104.18	103.88	106.79	109.06	108.78	106.76	107.71	103.19	104.94	108.2	104.95	105.97	102.4	104.24	107.93	105.54	104.96	106.97	107.02	108.98	106.26	105.82	103.91	105.07	104.44	108.19	103.99	106.69	107.88	103.82	104.19	105.77	102.34	104.24	107.88	104.16	102.63	106.02	106.5
104.1	104.48	107.16	106.35	105.25	103.4	103.88	105.88	106.06	106.83	108.35	107.89	105.67	107.94	106.8	104.53	103.43	108.89	103.33	104.85	103.57	104.53	105.27	106.69	106.68	105.47	106.05	106.29	106.72	106	103.22	106.29	106.24	107.39	104.92	105.95	105.15	104.16	105.98	103.23	105.34	103.3	107.74	104.35	108.38	102.7	105.06	103.64	106.85	105.89
102.27	98.005	97.063	99.872	100.07	98.397	103.89	104.07	99.139	101.77	100.34	103.06	101.74	100.55	100.01	99.611	101.67	100.32	99.604	100.49	100.5	100.2	102.7	99.328	99.948	99.673	103.52	102.05	103.7	98.265	99.143	103.93	97.664	99.81	98.412	100.16	98.933	99.494	100.38	100.15	101.12	97.394	97.927	100.74	97.222	100.39	100.24	99.123	100.3	100.06
101.43	99.174	100.78	100.98	98.639	104.62	99.431	101.37	97.771	101.35	100.32	101.43	100.77	101.9	99.313	101.75	99.107	100.12	99.6	100.08	100.44	101.55	100.94	103.37	99.268	98.978	100.07	102.98	99.971	100.14	98.91	102.86	98.482	97.718	97.042	99.251	101.21	98.64	101	102.93	101.13	98.422	101.3	102.65	100.06	99.801	102.33	98.502	100.37	102.04
102.48	106.08	105.44	103.63	105.58	107.24	105.45	106.82	105.97	105.53	104.73	104.61	104.37	106.27	106.86	103.6	106.43	105.84	104.71	105.7	105.26	105.08	105.08	103.79	102	107.09	104.31	104.54	104.16	103.4	105.83	105.93	107.05	105.23	104.75	104.25	108.2	107.38	104.54	103.69	107.54	107.93	106.71	101.46	107.07	106.47	106.67	105.33	106.04	106.63
104.01	106.45	105.84	106.32	104.69	106.58	104.44	105.75	107.11	105.39	107.63	106.3	108.28	108.13	105.11	108.5	106.85	103.93	104.78	105.45	102.92	104.21	105.2	107.47	103.25	107.11	106.62	110.24	106.51	108.04	107.86	102.97	105.37	109.35	106.33	108.45	105.54	102.03	108.01	108.52	102.64	102.99	104.3	106.49	103.69	107.61	103.14	104.8	103.04	106.15
102.07	97.602	98.37	98.164	98.885	101.26	98.83	99.291	104.4	99.066	101.03	100.31	99.587	99.596	99.495	99.84	99.075	99.27	100.5	96.408	96.468	98.131	99.202	98.714	100.19	98.485	101	99.94	98.179	99.391	99.457	100.63	99.514	98.127	99.568	96.641	102.88	98.734	97.541	100.85	99.957	98.554	96.352	101.04	101.36	97.959	101.44	99.666	99.582	101.16
104.02	102.37	104.49	104.34	103.85	106.47	101.67	101.68	102.84	105.65	100.14	102.69	103.71	106.24	102.22	103.93	106.47	103.72	101.57	103.81	105.39	104.77	102.71	102.72	103.76	105.7	106.09	103.76	104.95	108.72	100.57	98.119	104.88	102.98	101.43	103.76	105.14	104.53	104.83	103.05	104.34	105.65	105.53	105.45	106.59	102.05	100.26	102.39	105.13	105.68
103.37	107.59	103.36	105.71	109.49	105.45	103.42	109.51	105.31	101.94	104.58	105.65	106.77	106.56	102.89	106.16	106.6	105.75	107.32	104.93	108.53	107.12	105.5	106.94	103.25	104.06	104.42	102.99	104.2	105.02	109.35	107.94	106.19	103.85	106.63	105.75	107.19	102.24	105.51	105.21	107.25	106.81	109.16	103.42	106.72	107.78	105.38	106.32	105.71	107.47
107.78	106.74	105.7	106.85	104.85	101.05	104.54	104.16	102.68	104.87	106.62	100.27	105.54	103.68	102.79	109.1	106.61	103.68	102.16	103.44	104.98	105.94	97.484	98.316	105.67	102.43	106.54	105.73	103.14	103.75	105.44	105.67	101.73	105.56	104.22	106.07	102.95	104.19	103.51	105.81	104.48	104.28	103.32	105.54	103.93	101.54	104.57	104.73	105.91	103.46
102.17	103.33	104.74	104.78	101.86	107.04	104.13	105.74	104.49	103.42	101.29	103.17	104.4	107.82	104.16	101.22	102.39	100.64	107.2	106.15	105.99	108.53	106.57	101.69	106.36	103.9	104.5	104.43	103.04	104.24	104.29	105.18	100.78	103.67	103.75	107.78	104.12	106.75	105.69	106.11	104.68	102.16	103.19	104.41	102.44	102.82	105.19	103.78	104.29	103.14
105.06	102.68	103.43	103.79	103.15	102.55	104.41	105.33	102.84	105.81	105.39	107.08	105.12	105.8	104.24	106.01	105.69	106.15	103.07	105.82	106.08	102.78	105.6	106.88	101.56	102.13	100.63	107.27	103.53	106.71	104.08	105.19	101.56	102.95	105.32	103.52	105.07	104.86	103	101.4	105.66	102.73	104.05	104.2	105.32	104.4	102.18	103.09	105.61	106.06
109.79	104.19	106.52	105.43	107.7	106.59	107.83	107.46	107.37	104.36	107.89	104.73	103.93	107.05	105	107.25	105.52	107.25	106.65	112.22	107.53	104.82	105.89	108.23	107.31	107.99	104.98	102.16	103.86	107.11	106.94	106.15	108.51	104.48	107.63	105.15	109.93	108.37	105.9	105.96	104.56	107.89	108.64	105.62	106.81	107.23	111.59	106.01	102.71	103.93
107.4	103.74	107.16	104.62	106.38	107.88	105.16	104.1	104.89	102.18	103.69	106.94	106.13	105.71	104.53	109.2	106.97	106.9	104.62	106.05	108.04	107.26	107.36	108.32	105.76	105.33	104.59	107.42	105.31	104.9	109.88	107.17	107.33	107.27	104.49	107.01	108.91	106.19	104.39	106.14	105.5	105.44	108.16	103.4	106.89	106.6	105.63	104.24	106.57	109.14
103.95	102.36	106.04	102.77	107.83	107.19	103.84	102.8	102.75	103.76	104.6	103.6	105.61	102.43	106.02	103.34	105.41	102.09	105.53	104.32	102.81	101.77	103.58	101.19	102.61	106.39	102.41	100.71	105.44	105.76	104.44	102.96	103.57	107.54	102.04	105.99	106.1	105.56	104.52	103.5	104.58	104.42	103.24	101.98	104.59	106.4	103.77	101.05	106.07	104.1
109.58	103.65	109.02	106.16	105.53	105.57	103.38	105.5	107.52	103.84	107.89	104.4	104.33	105.35	103.72	105.98	103.01	103.19	106.88	107.59	106.35	106.38	105.26	106.55	106.54	105.52	104.09	107.97	106.54	106.07	104.58	103.35	104.05	104.6	104.92	105.33	104.08	103.72	103.86	104.76	107.59	102.89	109.36	106.22	106.78	107.66	104.87	105.02	106.61	108.79
113.59	111.51	114.68	110.54	113.49	109.79	110.32	112.5	108.09	111.29	112.12	112.15	113.67	114.42	110.55	112.27	110.6	111.46	111.06	111.35	112.53	110.44	110.6	113.95	112.78	110.96	109.02	109.45	110.49	112.98	110.79	110.01	110.52	109.34	112.46	113.66	110.45	111.16	111.37	114.08	108.36	113.91	112.03	109.65	113.29	115.05	114.79	111.88	112.06	111.74
106.8	103.49	104.72	106.23	107.12	101.88	106.52	103.66	105.81	103.36	102.87	109.96	104.5	105.89	106.84	106.39	101.56	105.68	106.04	103.29	103.31	105.38	107.15	105.37	108.21	106.8	107.17	105.71	105.51	106.37	105.31	106.21	105.79	104.72	103.96	108.47	107.63	101.34	106.4	106.11	102.7	101.93	104.78	102.88	106.77	105.7	104.42	107.66	106.55	104.23
108.15	106.5	104.39	106.53	107.4	106.93	103.42	106.94	102.57	106.07	107.33	105.68	106.49	105.33	105.29	103.97	105.81	105.51	104.8	107.75	104.84	108.22	108.45	107.3	104.02	103.76	103.01	107.07	104.27	104.95	103.08	105.58	104.99	106.52	105.77	104.64	105.05	105.35	106.72	104.78	105.13	106.68	105.27	105.28	105.69	103.19	105.17	104.54	106.52	105.24
106.91	108.72	108.64	112.13	108.69	107.45	110.6	112.04	106.9	109.53	107.62	111	109.67	111.63	110.67	108.95	107.05	111.16	109.68	113.8	110.81	111.52	107.52	108.32	111.55	109.97	105.86	108.33	111.06	109.62	110.7	110.88	109.43	110.72	108.91	110.88	114.97	112.02	109.99	110.64	108.1	110.11	107.21	110.24	108.73	108.88	111.84	110.44	108.93	106.48
105.08	103.92	105.63	105.86	108.14	107.44	105.19	102.32	103.5	103.37	109.06	104.35	106.98	106.8	106.8	104.37	108.47	105.32	106.69	104.11	104.03	107.59	104.16	108.58	106.59	104.72	106.2	105.91	105.69	105.18	108.24	105.57	105.71	104.93	104.1	107.42	106.39	103.75	104.93	105.15	105.54	103.39	103.69	109.12	104.13	107.54	106.91	106.36	107.17	103.37
104.84	103	103.69	106.26	106.33	105.83	103.9	107.04	105.77	101.43	105.61	103.7	102.62	102.71	105.08	108.13	106.82	107.46	103.26	102.99	107.82	105.62	106.3	106.11	105.7	106.94	108.38	103.3	101.55	104.47	107.23	105.3	109.46	105.94	104.74	106.11	104.13	106.04	106.9	105.73	106.5	106.81	106.48	105.98	103.81	106.37	100.9	106.69	107.49	105.6
108.18	108.13	105.76	104.16	103.27	107.46	106.6	108.86	105.81	106.47	105.53	106.52	109.25	107.2	105.82	104.65	108.18	104.77	105.8	104.88	104.75	104.06	106.34	101.91	102.3	103.83	107.23	106.01	108.19	103.65	105.53	104.86	107.59	107.01	109.43	107.42	107.3	106.26	105.53	106.01	107.71	104.97	106.46	101.47	103.61	109.17	107.79	103.64	106.17	111.73
109.81	107.02	110.06	111.97	111.26	110.45	109.77	109.1	110.8	113.18	110.52	112.16	111.8	113.05	110.81	109.21	112.01	111.97	110.24	112.1	110.67	113.46	112.25	112.33	111.36	114.7	110.63	111.84	115.08	111.98	107.38	114.63	108.17	113.23	115.08	112.2	111.61	110.44	112.28	109.29	111.66	113.37	112.69	109.63	112.83	109.6	112.05	112.18	114.12	110.59
109.68	109.9	110.13	108.08	108.03	106.56	111.44	108.87	108.57	109.69	110.19	108.56	111.09	109.89	111.01	109.39	110.39	109.43	111.58	111.85	112.72	109.61	110.9	111.33	111.61	111	110.92	105.26	112.77	107.58	110.68	110.44	111.05	107.33	109.36	109.3	110.03	111.01	112.01	111.48	112.84	106.96	109.87	110.79	110.63	111.03	110.63	109.44	110.47	108.86
104.39	104.73	105.96	108.13	107.14	106.59	104.93	103.65	103.65	106.57	105.69	107.42	104.82	102.13	104.34	108.24	105.48	107.07	105.84	102.58	105.88	102.69	102.3	104.13	105.98	105.23	108.8	108.18	106.7	103.72	100.74	104.99	105.36	102.74	102.73	104.8	106.59	104.38	104.05	103.45	105.07	106.89	103.94	107.58	108.65	105.61	109.38	104.45	106.84	105
118.7	117.08	116.3	114.52	119.58	118.89	115.11	117.97	120.21	117.63	118.3	118.49	118.29	118.22	115.57	117.04	115.81	122.25	117.56	119.96	118.83	118.54	115.53	117.94	113.48	116.65	119.56	115.91	117.77	116.56	116.52	119.21	118.23	120.76	118.18	120.83	120.16	120.26	115.98	118.81	118.74	116.96	115.94	118.35	116.95	117.69	117.88	118.98	117.15	115.15
106.21	106.94	108.06	105.71	108.72	105.06	106.2	103.8	103.4	107.67	108.69	106.98	105.21	106.38	106.1	104.56	106.06	107.67	107.39	107.1	107.91	108.19	105.69	105.58	104.82	105.52	105.58	108.74	105.45	107.63	103.1	105.9	107.64	106.76	107.01	105.87	107.1	106.13	104.74	107.76	104.92	107.84	106.05	107.2	106.71	103.93	107.94	106.55	104.37	108.24
101.99	100.82	101.88	103.61	101.33	100.54	100.92	102.69	100.35	100.98	99.249	101.95	100	100.06	101.14	101.68	99.875	104.34	99.085	103.44	98.385	101.02	99.263	99.756	101.62	100.52	102.82	99.404	102.75	101.08	102.77	103.07	104.5	99.548	103.29	103.68	99.711	100.49	101.07	100.32	99.873	104.57	101.24	99.533	102.77	101.51	100.12	103.6	97.906	101.51
110.41	107.05	105.54	111.76	110.88	107.94	112.34	114.16	110.33	108.75	107.78	106.38	110.48	108.27	110.16	109.65	107.66	109.79	109.6	111.16	112.11	110.13	109.19	106.77	108.61	109.39	109.87	110.71	110.3	110.74	112.17	111.91	111.42	111.58	108.83	112.75	107.65	108.36	109.99	110.77	111.01	107.67	111.27	112.49	107.7	109.47	110.06	109.05	114.92	107.99
113.04	111.75	113.23	115.08	109.34	112.68	114.7	110	111.33	112.67	111.06	112.01	112.83	114.21	112.01	110.13	114.81	111.45	111.78	112.31	114.33	111.63	113.98	112.29	110.24	109.49	113.66	112.42	114.57	110.66	113.55	115.5	111.93	113.31	110.17	112.32	112.81	114.66	114	114.33	112.61	108.89	112.44	112.06	110.36	114.19	114.65	113.7	113.59	115.25
116.98	117.37	120.55	117.57	115.18	114.41	116.1	118.42	117.14	117.3	117.25	119.09	120.07	118.02	118.17	118.13	115.9	114.99	118.08	116.77	117.34	116.26	118.89	117.4	118.39	117.77	116.15	119.18	118.4	120.11	116.76	117.58	116.74	116.93	116.41	113.94	115.48	115.54	117.18	115.34	114.93	119.97	116.78	118.38	116.04	119.31	116.54	119.44	117.63	118.7
98.359	103	102.68	102.64	98.871	98.829	98.507	98.86	98.49	101.89	104.41	99.412	101.57	100.67	101.21	103.26	103.28	99.639	102.07	96.756	95.774	100.02	101.92	99.228	100.66	97.909	99.675	101.91	99.283	101.17	99.862	101.7	100.9	96.602	98.663	101.39	104.42	101.46	102.61	96.937	98.081	100.4	100.42	99.127	103.23	98.727	99.335	98.133	99.192	99.657
99.041	101.67	101.25	100.07	98.848	101.98	101.68	100.54	103.23	100.95	100.97	99.47	97.329	103.03	104.06	102.51	102.66	101.7	100.7	100.87	100.49	98.408	100.68	99.478	103.1	100.44	100.24	100.87	100.95	100.35	100.22	103.32	102.93	102	100.16	104.63	101.23	99.786	99.819	98.776	100.47	102.22	102.17	100.02	100.85	100.36	100.89	103.19	101.3	98.115
111.14	114.07	112.88	113.1	108.21	111.75	117.69	109.31	111.7	109.57	114.04	110.18	111.47	113.44	112.72	114.04	114.4	112.9	114.18	110.14	113.71	111.25	113.89	111.64	112.1	110.6	114.39	112.06	113.44	110.83	114.6	109.96	111.85	112.29	113.04	112.18	111.52	110.8	113.78	111.33	115.63	111.87	110.44	108.47	110.86	109.65	111.1	110.96	111.55	112.38
109.94	111.7	111.5	112.07	110.45	109.7	109.63	111.13	111.72	111.69	113.28	110.61	110.78	109.52	111.26	111.64	112.64	112.51	110.42	112.99	109.98	109.14	109.49	108.97	107.31	113.45	110.54	112.77	109.99	110.94	110.12	113.97	112.65	109.1	109.85	112.04	112.09	109.84	111.75	111.39	111.5	111.33	112.83	113.64	110.05	111.64	109.1	108.86	114	111.99
110.43	104.32	109.17	104.43	108.48	105.41	109.37	105.04	106.24	106.01	104.06	103.27	104.79	103.48	103.9	106.23	107.6	103.64	105.58	103.27	105.36	104.58	105.44	105.79	104.03	105.42	106.91	104.86	104.97	107.93	105.97	103.16	106.63	106.37	104.86	106.17	105.22	104.84	104.18	105.63	103.42	106.08	103.8	109.34	105.57	106.05	105.92	104.9	105.87	104.53
108.62	107.61	107.32	108.1	105.98	110.92	109.59	107.77	105.47	101.42	108.55	106.1	107.49	108.61	106.61	105.63	104.57	107.34	105.45	104.83	104.21	106.65	107.03	108.05	107.53	105.89	105.21	106.55	109.85	106.22	106.82	108.7	106.42	106.46	105.26	106.04	104.59	105.77	104.53	109.55	106.61	109.92	109.3	106.02	104.27	107.07	106.04	106.34	107.41	106.25
106.8	101.79	108.47	104.04	107.35	106.01	104.01	104.67	107.25	103.23	104.01	106.8	105.21	107.01	103.18	104.32	106.61	105.56	106.09	109.13	105.51	104.67	106.32	105.91	107.04	100.75	107.94	105.53	103.61	103.47	104.34	105.88	105.37	107.83	108.19	104.99	104.71	104.34	104.52	107.52	109.04	106.47	105.56	104.74	106.82	107.98	106.58	109.25	108.08	109.07
107.79	102.42	107.49	106	108.86	108.09	102.95	106.25	109	106.3	108.41	106.61	103.98	108.95	103.89	102.89	103.9	109.16	104.15	103.37	105.42	106.17	105.37	103.8	105.01	106.77	103.28	106.83	108.92	104.4	108.24	105.93	108.78	107.08	104.12	107.25	103.53	105.95	106.66	105.03	108.2	106.88	106.75	104.4	104.16	106.76	106.92	107.55	108.18	110.94
106.32	108.59	105.48	105.39	101.97	105.88	105.62	106.61	105.52	105.14	103.28	104.1	105.22	103.95	106.35	106.95	105.3	105.9	106.51	104.17	101.98	106.86	103.57	104.92	108.67	108.7	106.41	105.99	108.67	106.09	106.94	105.11	107.23	107.41	106	104.19	104.61	103.77	103.11	107	102.21	104.23	104.3	101.6	109.46	109.14	108.17	105.6	106.33	108.33
104.36	107.96	106.13	106.78	106.35	106.96	102.76	106.98	103.3	106.09	105.33	105.8	108.16	105.57	105.94	103.99	103.87	103.69	107.31	107.49	103.49	105.77	108.6	105.93	107.24	106.82	106.49	106.86	107.65	107.07	104.01	107.77	105.58	106.28	104.67	105.72	107.35	109.27	103.6	104.35	104.5	106.62	103.15	104.73	106	105.33	104.92	106.85	102.5	105.23
105.92	102.7	103.68	105.96	109.07	106.42	100.37	106.69	105.29	105.72	107.89	107.56	105.38	106.77	105.73	105.57	105.3	105.42	104.5	105	105.09	104.66	103.91	107.77	105.7	106.18	104.82	106.91	107.51	103.74	108.63	108.07	108.62	108	109.8	111.58	105.71	107.35	106.6	106.42	104.81	106.81	108.53	106.44	105.53	106.69	105.24	108.26	104.84	104.78
109.69	112.85	108.11	107	111.89	107.21	109.65	109.48	110.59	112.28	112.3	110.8	108.07	106.01	109.18	110.32	111.27	111.36	110.71	109.7	113.83	110.78	109.99	108.92	111.57	111.5	110.93	111.01	110.62	111.23	110.87	112.19	109.26	111.96	109.5	110.2	108.18	109.63	111.1	106.85	108.21	107.77	113.69	109.79	110.75	108.84	109.91	107.21	113.52	109.47
97.687	99.808	98.979	102.25	100.76	100.15	105	101.57	97.973	98.555	99.303	99.768	100.97	98.153	101.63	101.81	101.19	101.68	100.73	101.84	99.605	101.45	99.12	100.93	99.678	99.307	97.857	98.886	99.632	99.998	99.65	101.92	97.382	101.61	98.124	98.484	100.35	103.32	99.875	98.073	99.069	100.06	98.441	100.08	104.1	101.19	102.02	98.714	100.31	98.165
104.64	108.39	101.16	103.54	105.05	106.33	105.99	104.06	103.03	102.06	105.19	104.31	105.8	108.76	102.74	106.83	104.19	106.86	108.26	105.53	105.91	108.84	105.09	103.71	107.32	109.04	105	103.32	107.34	105.02	106.98	104.6	107.22	107.84	106.42	107.77	108.18	108.04	104.1	104.37	108.32	109.26	108.6	107.89	105.87	105.75	104.43	107.22	104.01	105.46
101.2	100.85	97.449	101.06	99.572	102.9	98.782	99.296	99.734	99.219	101.35	99.403	96.898	99.102	99.718	101.66	100.38	100.76	103.02	101.87	96.217	98.976	99.021	101.12	95.014	100.5	98.221	102.09	102.02	100.69	102.68	100.6	103.66	100.12	97.955	100.34	98.239	98.361	100.36	100.62	99.133	98.79	99.066	102.26	98.865	100.83	99.743	97.076	99.529	99.489
107.77	107.64	105.88	106.49	104.06	106.04	105.79	105.88	105.63	106.83	106.47	106.9	105.17	109.47	106.34	104.41	107.62	105.97	102.19	105.3	107.24	108.58	107.57	104.71	104.57	105.34	109.15	108.23	107.33	105.72	112.87	106.64	104.33	105.33	105.58	107.84	104.79	104.83	104.93	105.76	104.44	108.46	106.57	108.41	104.35	102.54	109.25	108.12	106.56	110.04
106.3	106.43	105.08	105.91	104.69	103.14	105.29	106.05	102.67	105.52	103.69	106.27	105.6	104.66	103.77	105.52	104.51	106.66	102.3	104.47	106.61	105.79	105.94	107.26	104.72	106.71	105.73	106.41	106.27	102.59	107.75	101.15	104.65	104.14	104.67	104.05	103.96	104.63	107.5	104.88	109.27	105.72	103.32	105.7	105.03	105.11	106.09	105.21	108.75	106.04
105.58	102.33	106.12	104.02	106.72	105.86	108.35	104.28	103.58	106.33	107.02	101.94	107.87	105.4	105.95	105.94	108.81	102.78	106.87	106.25	105.37	104.09	103.26	103.38	104.64	108.44	105.95	101.26	109.74	105.82	105.86	105.35	105.2	107.03	105.09	106.86	106.56	107.05	105.36	106.83	103.07	107.51	107.02	109.24	103.9	106.33	104.95	105.87	104.9	105.05
102.96	101.87	99.98	100.58	99.188	97.29	99.641	101.54	100.27	101.72	100.15	99.977	98.908	99.285	101.72	96.06	99.438	98.998	97.343	102.41	103.96	96.993	98.16	99.475	101.78	100.06	98.619	98.096	99.73	95.253	98.284	98.094	101.34	102.23	98.83	100.55	98.164	99.949	98.348	101.04	101.31	101.1	100.81	103.55	98.982	98.575	97.756	97.637	102.23	96.696
114.62	112.41	113.01	112.27	112.39	109.42	112.35	111.38	114.43	113.97	113.89	113.02	110.81	112.24	114.2	109.91	116.3	114.29	112.1	113.54	112.01	117.63	111.66	113.16	114.16	113.53	111.91	109.25	113.68	110.63	109.28	110.21	110.24	112.39	113.47	111.43	111.02	115.84	110.13	111.62	109.42	112.23	110.98	112.94	111.75	110.55	111.21	111.11	111.88	112.86
104.53	106.13	106.44	106.08	105.26	101.39	103.56	105.72	111.44	107.87	102.92	104.93	105.94	107.28	102.98	107.7	105.5	103.83	105.62	106.98	103.56	106.2	102.1	105.19	105.06	103.64	103.04	105.92	105.63	105.81	106.01	109.04	105.03	103.22	104.67	105.32	107.92	103.6	104.64	105.84	106.7	105.02	106.03	108.94	108.11	107.49	107.14	105.74	104.42	103.17
106.15	107.18	104.57	103.38	104.99	106.52	105.53	103.42	104.72	107.26	104.89	104.82	106.44	106.91	104.47	106.89	104.2	105.12	103.95	106.09	106.75	103.72	101.88	105.19	107.9	105.14	103.57	103.43	105.21	106.46	106.26	106.74	103.18	104.42	104.22	105.93	105.38	104.13	107.28	107.66	103.61	107.76	102.27	107.16	105.94	106.36	105.24	102.51	105.43	106.72
103.88	103.79	105.79	104.16	104.86	106.52	105.63	101.87	102.72	105.24	105.66	107.96	106.17	105.21	101.27	105.75	106.5	106.67	105.55	108.12	107.73	103.64	104.93	104.65	106.88	99.86	106.22	104.77	103.12	103.95	105.83	104.54	104.67	104.61	104.83	102.85	105.63	104.48	105.56	104.69	105.04	103.94	104.21	103.39	105.58	102.67	102.13	104.95	103.74	106.03
108.79	108.57	111.46	110.85	111.75	106.99	109.67	112.29	109.91	112.61	110.02	107.73	112.94	109.3	111.9	112.35	108.68	113.26	109.62	112	110.33	110.38	112.38	112.48	110.32	110.97	112.8	108.93	113.33	106.23	109.21	111.96	114.94	111.76	110.02	110.42	111.4	109.74	112.28	111.49	108.18	106.99	111.08	107.76	107.61	108.67	110.36	108.83	109.76	111.94
113.36	110.19	112.06	113.88	112.26	109.43	114.69	113.5	112.49	115.77	114.08	111.06	112.73	109.21	109.75	111.21	110.42	108.85	116.95	111.75	111.17	111.1	111.46	111.05	114.62	112.15	114.83	113.42	110.49	115.2	111.24	110.99	109.99	112.35	112.22	112.23	108.54	111.01	111.73	112.7	112.11	112.72	114.57	113.53	113.48	107.92	113.88	109.11	109.92	113.59
101.34	97.819	98.397	101.69	99.025	96.858	102.66	97.496	101.38	95.694	100.53	99.801	100.45	99.189	99.437	101.52	102.75	99.21	102.93	99.37	98.878	97.945	97.157	101.05	101.03	101.3	99.092	95.782	101.14	103.76	100.92	95.867	98.863	96.224	99.038	100.17	102.09	100.1	100.29	96.892	98.619	100.27	100.86	101	98.88	100.41	99.325	98.364	100.58	98.08
113.03	110.26	112.58	111.96	108.41	111.73	112.52	110.27	110.39	113.04	112.05	108.98	109.8	110.48	112.65	109.96	114.28	111.13	113.1	109.04	111.86	112.22	110.59	111.28	108.97	110.62	112.05	110.49	110.27	108.67	111.55	111.02	111.19	110.08	113.11	112.42	110.61	114.3	110.19	110.22	112.73	110.23	114.4	110.71	110.59	108.75	112.53	113.53	112.09	111.47
108.03	104.89	106.95	107.13	106.04	106.57	102.6	102.92	106.65	104.82	106.87	103.41	104.19	102.82	103.48	104.55	105.53	101.93	102.65	102.42	108.21	103.52	103.67	107.51	103.98	103.34	105.97	106.37	104.17	101.3	103.55	107.64	103.29	104.78	107.03	103.54	100.26	104.88	108.28	105.5	103.06	104.87	105.9	104.08	103.95	106.6	101.81	105.22	105.49	104.86
106.56	108.58	110.35	105.31	106.48	105.71	109.92	103.89	109.81	107.46	104.15	107.24	108.61	104.77	106.94	104.7	107.42	106.5	105.09	106.81	104.02	108.08	103.52	105.83	106.82	110.42	106.17	106.02	103.94	105.77	107.45	105.03	107.98	107.23	107.8	106.69	104.92	106.89	105.78	107.94	107.68	105.17	105.36	107.63	104.98	103.38	106.72	106.29	102.59	106.19
104.36	102.24	106.8	104.51	100.22	101.42	103.75	104.92	104.82	101.94	104.74	104.47	106.6	103.04	104	105.41	105.65	105.81	105.73	104.79	102.38	106.19	107.83	106.44	105.31	102.71	103.35	100.66	106.37	107.5	106.32	102.08	107.83	103.83	107.06	102.96	106.8	101.97	104.08	105.51	105.35	103.87	103.94	102.51	102.93	105.01	105.93	103.08	106.7	105.79
110.39	108.97	108.56	111.76	112.13	107.61	108.71	108.86	112.58	112.1	110.78	111.79	111.32	110.29	106.87	109.88	109.45	111.14	108.31	109.06	108.88	110.42	110.11	110.21	108.51	109.73	110.37	107.76	107.53	109.71	106.34	109.01	108.49	109.99	111.06	108.4	111.37	111.73	109.52	109.94	106.38	111.02	109.9	112.59	109.49	112.65	113.76	110.97	109.33	109.35
101.48	103.76	102.33	105.63	105	101.37	104.73	105.48	101.39	103.04	105.96	99.66	103.62	106.14	105.81	104.59	106.21	103.31	102.38	103.25	103.85	105.03	104.12	102.13	104.06	105.75	107.62	107.08	102.06	103.4	102.8	104.61	105.29	102.4	105.58	104.17	104.69	104.56	104.23	103.36	106.32	106.25	105.76	104.85	105.56	105.01	102.95	107.12	101.56	107.06
106.21	105.03	102.69	106.03	105.43	106.91	105.89	106.48	108.02	105.76	107.21	105.53	103.74	102.87	104.9	104.85	105.88	104.21	103.44	106	105.44	105.31	104.75	104.36	107.28	105.54	107.23	105.67	106.01	104.18	105.79	104.8	107.78	105.89	105.06	105.29	105.43	105.82	108.3	108.05	103.6	106.3	108.9	108.2	107.88	105.67	105.09	105.71	108.91	107.07
96.468	100.08	98.04	99.553	101.72	103.48	101.18	100.7	100.46	99.934	101.6	99.914	99.7	98.611	98.953	98.61	98.329	100.02	102.02	98.11	99.664	102.28	101.31	95.486	101.53	101.63	100.68	101.44	101.55	100.35	102.69	98.218	97.672	95.025	97.822	100.07	100.05	100.14	104.41	100.35	99.524	102.87	100.22	98.379	97.992	101.48	98.66	100.53	103.42	101.4
112.38	112.5	111.56	114.62	107.59	115.07	112.75	109.07	109.28	111.35	112.54	115.29	112.08	110.86	112.91	112.38	116.25	110.67	110.51	109.61	111.95	108.98	112.15	113.73	113.28	110.64	109.91	111.74	113.64	112.3	110.8	108.48	110.92	111.87	112.27	112.99	110.37	112.29	110.39	109.5	113.62	112.03	112.16	111.9	113.82	111.53	113.65	113.62	112.4	111.38
103.07	104.3	109.83	101.51	104.7	108.6	104.99	106.93	104.68	105.54	107.12	103.97	106.51	104.87	104.28	106.71	107.06	104.68	108.31	106.69	103.28	105.38	105.17	105.37	104.21	104.98	101.86	106.36	102.77	105.59	104.88	105.27	104.96	106.37	106.77	104.5	104.92	106.57	104.7	105.22	104.71	104.07	102.94	103.93	108.63	102.78	107.46	105.06	105.25	108.66
105.79	102.9	105.31	102.23	106.37	104.74	105.56	101.86	106.25	106.1	103.5	104.6	102.77	104.89	104.07	107.44	103.66	105.94	102.1	105.84	104.59	105.53	103.99	104.42	103.03	102.87	102.79	101.08	106.42	105.7	105.24	101.49	102.16	107.21	104.51	105.29	107.76	105.73	103.56	103.72	103.74	103.25	101.63	105.3	108.03	103.64	108.05	103.51	102.82	103.49
116.9	115.53	113.33	113.69	116.47	118.59	113.47	114.96	113.33	117.92	115.77	116.29	116.78	112.81	115.64	118.1	117.82	118.16	113.2	116.1	117.03	116.5	116.36	117.85	118.68	115.73	114.01	115.76	114.42	116.64	115.28	115.98	118.21	113.77	121.06	116.06	116.9	113.87	116.28	117.15	116.77	117.84	116.86	116.64	111.91	116.53	116.14	116.55	115.08	120.2
106.65	104.46	107.34	109.76	106.78	107.27	107.02	108.78	105.09	106.7	106.71	107.27	107.63	107.34	107.39	105.58	104.83	108.39	107.72	106.87	107.84	103.39	107.29	104.72	106.03	104.73	109.34	107.04	104.39	107.81	107.45	109.73	109.57	106	107.74	109.36	107.55	107.52	107.78	108.18	107.53	106.87	107.04	105.9	105.46	106.83	108.67	106.94	105.41	109.78
112.58	109.17	113.05	112.46	110.08	109.88	113.37	107.49	110.71	111.71	114.03	107.91	109.88	110.86	108.48	114.08	114.54	110.5	111.02	110.16	111.96	112.91	114.1	110.85	110.37	110.92	113.28	110.08	110.73	108.76	116	110.12	113.96	109.44	113.09	113.35	110.74	112.3	110.81	110.61	109.58	112.89	113.17	112.1	111.39	110.85	110.91	112.65	114.96	112.27
113.89	112.02	110.55	113.6	114.38	115.66	108.13	111.39	112.48	108.81	112.11	113.64	111.14	113.9	112.48	111.83	111.74	110.79	113.79	113.34	110.57	114.13	110.85	110.99	113.14	113.5	111.97	113.56	110.09	108.83	113.97	111.31	113.43	113.47	111.6	112.72	111.75	115.26	113.51	107.42	111.58	114.06	114.06	113.05	112.03	110.48	113.7	110.34	112.02	111.56
107.6	105.96	103.13	102.19	104.64	105.25	106.94	104.19	104.45	105.44	104.18	106.31	107.26	106.91	106.49	106.3	102.63	107.22	105.34	107.15	104.16	105.31	103.82	105.32	104.97	105	105.83	107.91	102.33	104.64	105.32	106.65	103.75	106.75	104.79	105.67	105.21	106.81	102.89	109.25	101.48	106.64	102.69	106.37	105.24	103.98	107.8	109.31	105.99	103.53
107.38	104.03	104.55	107.44	106.92	109.54	106.78	108.38	108.45	107.72	107.4	106.72	105.37	107.33	104.62	110.39	111.17	104.1	107.58	104.09	105.65	106.28	107.26	106.03	104.77	112.3	108.91	106.42	107	107.42	108.07	108.18	105.6	103.75	108.6	106.76	106.23	107.61	103.25	105.67	107.5	105.55	106.91	107.09	106.36	107.24	108.11	105.12	101.2	104.46
108.41	106.4	106.18	107.72	109.74	107.37	108.17	105.29	107.19	108.38	108.68	107.45	108.04	107.64	105.59	105.75	107.9	104.44	110.05	104.97	108.89	106.9	109.02	106.1	107.13	105.95	101.42	105.14	105.48	107.13	106.88	103.52	105.19	107.08	103.44	109.59	104.74	106.25	107.59	108.4	106.99	108.59	104.14	105.87	107.36	107.78	106.92	106.76	110.05	107.07
115.78	113.75	109.44	113.45	110.85	112.56	115.05	113.82	111.64	116.24	115.09	108.64	111.6	120.03	114.6	112.54	113.24	112.13	115.83	112.82	112.98	112.57	113.13	114	114.55	111.61	112.66	112.6	117.01	110.55	110.37	113.87	112.82	116.51	110.02	113.89	115.19	111.05	112.72	112.72	112.26	111.39	111.04	110.31	112.56	111.35	109.92	111.62	114.22	111.1
100.47	99.682	102.68	100.31	102.05	101.07	100.95	101.75	97.651	101.7	99.89	99.379	101.62	99.869	102.08	100.93	99.998	104.65	103.06	100.25	100.7	100.14	99.192	102.21	98.899	101.15	96.314	100.92	102.1	100.4	102.69	101.31	99.811	99.833	103.16	100.35	101.55	101.37	102.22	96.534	97.856	103.13	100.19	98.423	97.902	103.5	101.09	100.91	102.6	99.012
116.56	117.87	111.99	117.46	119.14	119.72	120.7	118.72	117.72	116.75	115.5	117.86	117.9	115.38	118.08	118.3	117.23	116.62	118.8	113.83	121.53	114.73	118.44	116.63	117.83	118.08	117.62	118.95	116.86	115.78	117.38	119.91	117.37	121.03	116.66	120.71	114.44	118.79	118.56	120.65	117.98	117.1	115.35	118.92	114.1	118.71	118.15	116.98	116.9	117.1
100.37	98.883	99.174	98.341	98.997	100.54	101.98	103.84	101.02	97.667	97.867	100.31	98.356	97.133	100.51	97.476	99.657	100.29	99.302	99.592	101.84	98.968	100.95	99.629	101.83	98.532	100.57	95.612	97.612	99.173	98.26	100.36	99.03	101.62	98.115	100.19	97.203	101.03	100.55	99.274	99.391	99.919	99.113	102.71	101.44	99.334	98.783	97.524	100.63	99.807
109.42	111.64	111.99	106.75	110.42	110.86	110.17	109.11	108.7	110	111.43	113.47	109.62	111.12	111.67	112.74	111.44	113.77	114.36	110.89	111.61	109.31	112.53	108.11	112.4	109.63	111.42	108.44	109.83	108.97	110.82	110.68	107.28	111.33	108.22	109.72	111.82	111.65	110.85	109.38	107.82	115.53	110.81	108.3	110.79	109.92	111.16	108.48	111.71	109.63
104.86	104.6	104.61	104.98	102.38	105.56	103.94	107.46	105.83	106.62	106.37	104.81	104.56	106.14	105.59	106	103.8	104.09	105.76	103.31	104.16	108.21	107.44	106.89	104.49	106.53	103.75	103.31	106.53	105.24	104.13	104.77	103.93	102.49	107.09	105.42	106.65	104.95	104.95	108.51	104.4	104.02	104.82	107.01	103.04	105.07	104.08	106.22	106.7	105.18
107.16	104.29	105.92	108.07	103.42	104.51	106.4	105.68	104.76	104.61	101.2	108.03	104.93	107.46	106.19	109.03	103.93	106.91	105.02	105.82	105.96	105.81	105.31	107.62	106.26	103.2	106.24	107.64	104.47	108.77	107.55	107.71	107.49	103.99	107.62	105.12	103.42	106.5	104.72	102.49	105.23	101.7	105.16	104.91	107.94	106.09	105.8	104.84	107.73	104.11
101.54	97.802	100.44	99.066	100.13	101.32	98.142	96.952	99.47	100.19	99.011	99.751	99.151	102.51	100.52	99.424	100.08	96.13	101.77	101.39	100.21	98.373	100.38	100.54	103.52	98.957	98.961	100.4	97.362	99.635	98.22	98.943	98.386	99.631	102.35	102.89	98.615	98.8	99.497	101.78	101.9	98.849	100.86	97.569	103.15	99.075	99.62	96.77	100.19	98.942
107.77	108.12	103.07	104.09	105	105.39	104.04	104.94	105.71	107	108.26	105.01	105.68	106.34	104.49	108.75	107.23	104.89	104	105.96	104.56	107.89	103.21	106.25	103.68	106.31	105.35	105.49	107.45	104.17	106.94	109.9	105.1	104.97	104.57	105.24	106.23	106.96	103.9	103.12	104.45	105.52	109.49	103.9	104.89	107.3	103.66	106.06	106.73	104.09
107.26	106.35	106.21	106.96	107.72	105.46	107.14	107.87	108.31	105.44	110.41	105.38	107.39	107.16	104.89	109.57	106.48	106.28	106.75	106.82	107.88	108.05	102.95	109.24	108.25	110.17	106.12	108.83	108.03	106.42	108.31	105.29	105.09	100.8	107.62	106.63	104.81	111.35	106.15	108.8	107.12	104.57	105.39	108.38	106.45	110.79	104.42	106.58	104.3	108.16
110.26	109.93	110.91	109.59	106.54	106.25	109.37	110.35	110.43	110.93	111.06	108.96	111.87	109.01	111.66	105.03	112.82	110.6	110.13	110.1	111.14	110.77	109.17	107.51	107.54	110.63	107.06	111.26	111.16	108.47	107.81	108.04	110.63	110.62	114.45	111.14	113.48	111.44	106.15	108.74	107.79	109.06	108.42	106.24	110.45	109.85	108.69	108.22	110.72	109.63
98.912	98.466	102.07	100.45	99.08	99.41	104.18	99.943	99.156	102.64	101.97	99.618	100.44	101.21	98.563	102.38	98.855	98.978	102.12	97.376	100.92	102.3	101.27	101.35	103.83	102.23	98.542	97.478	99.168	102.22	100.46	98.64	101.49	100.5	95.924	101.24	100.87	99.892	102.67	100.17	99.815	101.18	100.13	101.73	99.451	100.69	98.459	100.83	101.05	103.07
103.5	106.21	102.87	107.27	108.8	103.99	103.55	104.8	107.28	105.86	103.33	103.15	108.43	103	105.29	103.64	108.82	105.44	105.4	105.58	106.67	107.17	106.15	107.66	102.42	105.25	103.88	108.26	107.61	103.31	104.4	107.19	107.13	103.86	106.38	103.68	106.48	104.61	106.48	106.57	108.43	105.11	104.2	105.54	102.36	108.77	102.64	103.76	109.32	107.57
106.32	105.87	104.88	108.74	105.37	108.43	107.75	107.3	108.87	109.14	109.44	105.18	105.32	107.24	109.6	106.89	107.07	103.8	105.05	107.27	105.28	107.2	107.27	108.1	106.93	103.6	105.91	104.69	105.39	104.91	106.74	105.7	106.1	105.1	107.18	106.64	104.42	107.61	104.57	107.85	106.16	101.14	108.96	104.42	109	105.54	108.71	108.1	105.66	108.23
99.887	101.76	100.4	101.94	101.87	99.569	102.08	102.08	98.713	100.65	99.029	101.71	101.84	100.18	102.25	103.99	104.7	100.91	99.478	100.08	102.65	102.71	100.01	103.22	104.07	100.72	103.29	98.959	101.05	100.77	100.85	101.26	97.862	97.787	100.77	103.22	98.948	100.09	101.27	100.92	98.593	98.322	99.475	100.34	102.34	100.64	97.991	101.94	100.12	99.117
119.14	119.09	115.48	118.46	120.54	118.04	121.79	118.21	115.62	115.9	119.51	122.26	118.04	117.85	118.46	116.81	116.06	116.3	120.85	118.5	118.5	117.32	114.46	115.66	116.89	120.32	120.27	118.56	117.13	117.14	118.96	116.2	118.88	116.74	119.47	114.64	119.49	119.55	118.49	115.89	121.86	120.1	116.37	117.93	118.84	117.95	118.85	113.61	117.53	120.24
108.17	111.91	113.04	110.14	110.68	112.38	112.5	111.4	114.93	109.76	110.43	114.04	112.42	112.87	111.86	110.58	114.1	111.09	110.22	111.45	108.41	113.09	109.94	111.16	112.31	110.15	111.39	113	113.78	110.62	115.27	111.32	113.64	113.99	111.53	112.64	111.69	112.97	111.13	111.24	109.03	112	112.55	111.98	110.88	116.1	111.38	113.06	111.04	114.26
110.82	109.37	110.82	114.61	113.55	107.33	108.31	108.71	110.39	113	109.78	112.78	115.31	112.11	110.1	109.22	110.7	112.21	112.48	108.84	108.98	110.86	111.29	112.11	111.57	113.09	110.2	109.43	112.81	109.76	112	112.45	110.53	110.52	108.42	112.97	109.41	110.84	111.8	108.39	112.99	109.41	112.85	111.74	112.12	112.97	113.38	109.59	112.54	109.41
101.35	100.05	101.02	97.384	101.79	100.29	99.211	98.973	100.81	100.88	102.03	98.869	100.37	98.063	102.12	97.523	96.299	101.46	103.24	99.291	103.04	102.58	99.512	98.337	101.16	101.88	99.82	103.92	101.61	98.48	99.493	100.35	98.542	101.37	100.82	99.245	102.21	98.407	100.45	102.38	101.62	103.74	101.76	101.68	98.59	101.64	100.38	100.56	102.34	98.898
104.53	100.69	102	97.83	98.086	100.92	99.478	98.262	103.62	101.23	101.55	98.094	102.13	101.98	97.16	99.243	98.247	101.16	99.745	99.677	98.574	100.19	99.747	101.59	99.248	103.43	101.54	98.39	101.23	100.56	101.47	99.56	100.28	99.995	99.836	100.71	100.83	99.182	103.12	100.91	101.22	104.06	101.19	99.881	100.91	99.186	101.36	99.386	98.168	101.38
109.31	105.93	108.01	103.99	105.42	106.31	107.81	108.95	102.39	105.78	106.57	106.21	103.12	105.08	105.15	106.86	106.74	109.21	104.61	102.89	106.48	106.64	108.7	104.19	106.48	107.92	108.5	103.51	106.38	104.39	104.63	102.66	104.43	104.52	105.42	106.31	102.84	108.02	106.32	106.06	104.79	105.47	106.38	104.18	106.22	107.21	103.99	108.55	108.67	107.93
105.48	105.24	102.98	104.46	107.9	104.87	105.69	104.94	101.85	101.97	105.8	101.6	102.38	104.05	105.2	106.61	105.4	107.25	103.39	103.7	104.61	101.57	102.37	102.06	102.56	106.43	102.3	102.3	104.29	104.92	105.89	104.6	100.87	103.57	105.49	104.12	103.36	102.22	103.93	105.33	102.62	103.42	106.18	102.28	104.92	101.79	103.54	103.72	107.77	103.21
118	117.32	117.57	116.37	117.25	116.81	113.91	118.56	116.78	117.37	116.48	114.66	120.11	114.68	115.2	115.87	118.81	116.41	117.26	118.85	115.97	115.83	119.1	116.57	114.38	117.43	117.84	119.5	114.2	118.62	116.32	117.13	116.7	115.93	119.45	119.79	114.14	115.54	121.91	117.06	118.58	115.72	116.99	117.47	115.81	119.56	116.33	115.84	116.45	118.4
112.71	110.75	110.2	113.21	113.7	111.6	112.56	110.25	112.88	112.74	110.13	113.15	110.43	114.74	113.05	114.54	110.26	114.94	111.07	116.21	111.33	111.77	111.92	111.94	114.73	111.19	108.63	114.62	110.16	110.53	113.96	110.68	109.19	109.84	114.18	113.72	111.61	107.49	112.37	111.32	112.6	110.5	108.82	112.44	112.52	111.65	111.24	110.26	111.36	110.35
108.45	104.08	108.47	107.34	107.92	107.6	105.68	103.66	105.54	106.04	105.24	106.38	106.68	105.73	106.25	106.38	104.58	105.77	104.79	109.34	104.33	104.58	106.37	104.94	103.5	105.71	106.49	103.81	103.77	107.97	108.28	104.67	101.83	108.41	109.59	106.81	106.84	106.92	104.7	104.22	105.14	103.53	105.7	105.71	108.84	105.46	106.51	106.68	108.62	105.34
105.98	105.74	108.51	104.46	108.94	107.04	106.7	106.47	106.94	105.01	110.12	107.32	103.94	106.45	107.45	106.53	104.63	107.28	107.34	104.26	107.32	106.4	106.49	105.23	105.56	105.12	106.82	102.33	102.87	105.95	106.2	107.03	104.66	103.38	105.89	106.93	106.82	103.01	105.78	104.15	106.75	104.54	103.7	104.49	107.38	106.14	106.9	106.08	104.33	106.63
105.92	104.77	108.01	105.09	106.9	106.88	107.45	105.07	106.78	106.07	105.02	105.81	107.08	107.38	106.73	109.15	104.83	104.6	106.86	105.03	105.1	105.85	106.79	104.03	107.62	109.56	104.26	104.15	108.25	108.79	107.12	105.18	104.6	105.74	106.94	105.04	102.44	101.41	104.32	107.68	107.56	106.82	107.48	107.42	105.35	107.41	102.51	106.31	108.87	105.96
109.96	111.59	111.82	109.81	111.44	110.96	113.44	112.28	109.91	111.05	109.68	109.54	113.14	108.84	110.26	108.27	108.07	110.17	107.24	111.53	107.93	105.1	108.66	107.94	109.1	110.61	109.45	108.12	108.53	111.44	110.11	107.84	111.33	108.77	109.49	107.45	108.61	109.69	108.49	109.87	108.31	106.97	109.87	109.78	111.13	113.72	111.57	107.83	112.29	107.29
120.17	118.38	118.59	117.9	117.68	117.56	118.38	116.49	117.32	117.41	117.68	115.3	117.78	118.51	117.82	119.29	116.97	119.57	116.89	117.24	118.49	115.38	119.77	114.49	117.26	119.72	116.72	116.67	118.73	116.32	118.15	119.75	118.6	119.13	114.43	118.88	115.55	117.98	118.74	115.81	119.3	119.87	118.22	118.15	115.55	121.08	115.3	117.37	116.07	114.3
111.61	113.11	112.71	115.22	113.13	116.24	116.79	117.1	116.5	111.46	115.45	113.66	115.15	117.71	111.7	115.14	111.75	112.96	114.78	112.98	115.23	112.21	114	117.5	112.03	112.26	113.06	110.48	114.21	111.92	112.99	113.48	110.84	113.67	112.66	111.78	110.8	115.75	113.11	115.94	114.07	112.88	110.06	113.43	112.35	113.68	115.54	110.75	111.03	112.73
110.38	114.25	113.95	109.83	110.62	109.37	112.6	111.62	112.37	110.44	113.62	113.36	112.87	110.71	111.57	113.15	109.47	107.83	112.43	109.86	112.88	111.25	112.28	110.45	110.74	108.19	112.72	111.53	108.94	113.55	116.47	113.01	111.78	109.81	110.04	115.01	107.55	113.03	113.13	114.16	113.84	111.63	112.51	110.88	110.03	113.85	108.73	112	111.32	110.74
96.941	100.25	101.43	100.52	99.4	101.63	101.76	99.923	98.123	98.382	100.42	100.93	98.487	100.79	98.894	99.291	100.81	102.52	101.67	102.55	100.04	99.416	99.761	100	97.634	99.033	101.13	101.72	103.12	98.14	100.46	99.761	99.614	99.809	96.979	100.06	98.272	100.05	102.66	101.42	101.42	100.33	100.24	97.549	102.92	98.494	100.92	100.28	98.696	97.017
105.35	106.02	102.77	103.82	104.52	104.77	102.91	106.41	107.69	105.3	104.82	104.38	103.55	104.68	103.49	105.5	103.69	103.68	101.69	103.03	105.16	101.95	107.55	102.07	103.81	105.98	105.31	108.62	103.59	104.62	103.13	107.08	106.02	104.63	100.37	106.94	101.43	102.61	101.77	103.53	106.05	106.45	105.45	105.41	106.1	102.22	107.33	104.32	101.27	106.49
108.21	106.97	103.38	102.61	102.95	105.66	107.23	107.89	102.01	104.84	102.74	105.01	104.4	106.04	107.26	101.66	106.87	106.47	103.96	107.06	104.93	105.42	104.08	107.48	106.25	105.27	105.11	103.58	104.77	106.74	104.4	105.12	103.25	108.05	105.46	103.29	105.34	107.77	105.25	103.61	105.98	102.97	106.08	106.65	105.05	105.32	104.06	108.54	107.65	106.13
110.85	109.63	111.72	112.22	108.55	108.8	111.76	107.29	110.28	111.07	110.48	107.84	108.02	110.93	112.89	112.43	113.13	114.12	114.76	109.45	116.11	111.76	111.69	111.73	111.41	111.74	112.17	109.82	110.25	111.85	111.06	110.35	109.24	110.41	110.22	110.95	114.21	108.16	112.13	111.79	112.29	111.62	112.25	109.75	115.47	108.95	108.53	110.62	110.6	112.18
99.773	97.481	95.834	100.11	98.69	99.109	98.2	97.906	102	101.9	98.405	100.16	101.98	102.64	99.574	99.929	97.946	100.06	99.055	100.93	97.833	98.528	98.833	98.5	96.142	100.21	101.04	100.29	97.481	98.669	99.88	99.476	99.66	97.394	102.72	101.77	100.65	98.906	100.8	97.572	100.88	100.77	98.188	100.79	99.122	99.939	97.024	101.46	100.1	98.977
101	99.448	100.56	97.166	100.5	97.576	98.201	101.79	100.25	101.82	95.474	98.538	99.687	99.897	98.7	102.47	103.37	99.655	101.29	98.926	98.589	97.51	99.316	96.836	100.36	101.71	98.444	98.4	98.779	100.98	99.998	98.727	100.34	99.543	97.338	100.88	97.053	99.403	100.42	99.258	101.51	99.44	96.672	100.13	100.14	99.656	100.08	101.64	98.854	99.525
109.17	109.1	111.27	112.32	111.33	110.1	108.79	109.47	109.29	108.53	109.57	111.66	111.44	109.52	110.44	111.74	111.05	109.31	110.87	110.73	109.82	111.37	107.42	110.09	108.52	108.69	113.82	107.02	110.05	111.77	107.57	108.96	110.51	112.59	110.55	110.65	112.73	110.15	109.46	107.14	107.5	110.1	110.65	108.66	109.87	109.25	109.09	107.99	106.77	106.42
105.8	106.62	105.72	106.81	104.38	104.84	107.74	106.96	102.32	104.63	102.38	106.72	106.55	104.47	106.3	105	103.72	105.75	107.55	104.32	107.52	106.47	103.04	103.44	101.75	103.97	106.93	107.83	108.58	108.08	101.88	105.26	103.14	104.45	105.03	106.18	103.83	105.53	104.91	106.42	106.67	105.96	105.61	107.29	104	104.6	105.63	104.78	105.22	104.52
104.07	105.08	106.6	105.99	100.6	104.48	104.51	103.57	106.74	107.27	104.67	108.14	103.79	106.49	105.11	104.53	106.89	105.6	104.96	109.87	107.13	105.65	105.67	108.66	105.25	108.02	104.99	104.17	105.81	102.83	105.26	105.37	107.86	106.4	103.97	99.967	104.68	107.63	105.75	106.81	104.96	105.35	106.49	105.47	105.36	102.4	104.55	106.24	105.98	105.47
106.54	106.46	106.6	107.28	107.48	104.67	103.91	104.8	105.14	103.56	105.18	105.67	103.08	103.57	106.02	102.21	105.64	105.17	103.79	103.58	107.51	106.6	107.98	105.76	105.47	103.87	104.26	105.44	106.22	106.76	107.23	108.63	104.88	105.67	105.91	108.91	106.63	105.55	110.31	106.34	105.5	107.88	101.81	106.25	105.98	106.92	105.67	106.18	104.45	106.03
104.26	103.44	102.75	105.82	104.18	106.66	106.18	103.35	107.22	106.27	106.76	106.4	103.57	102.55	103.93	105.91	105.92	105.81	102.87	102.77	104.16	103.82	101.77	104.39	104.99	105.3	104.21	103.49	105.87	103.31	103.35	106.12	103.66	104.56	106.03	106.83	102.83	104.87	106.03	102.76	101.52	103.92	103.98	103.02	101.82	102.49	104.06	105.76	106.4	102.35
104.43	102.29	105.98	107.54	103.95	103.97	106.03	104.51	106.16	105.41	101.85	105.4	105.95	107.07	105.21	106.37	104.25	110.23	108.48	103.3	104.6	103.26	107.37	105.69	104.11	103.39	107.96	106.13	106.82	108.35	103.53	109.86	104.07	108.02	106.84	104.28	106.12	108.7	105.28	106.27	105.33	103.74	103.17	108.24	104	107.28	105.37	103.57	105.61	105.33
105.42	106.09	105.19	105.6	103.21	105.49	106.25	104.35	101.85	105.55	101.59	103.11	104.78	102.64	105.49	104.68	102.43	108.29	104.47	102.15	106.69	106.01	102.17	106.42	103.66	103.95	103.11	108.3	104.65	104.53	105	107.8	102.62	102.29	103.14	106.38	103.89	104.18	103.24	101.01	101.84	102.27	104.21	104.83	106.64	105.37	107.22	102.93	104.74	102.66
113.8	113.22	112.47	111.41	110.76	110.39	113.6	113.64	114.45	115.58	115.88	113.47	114.56	109.69	113.41	114.34	112.15	110.6	110.23	115.71	113.04	111.59	115.67	111.55	111.79	111.22	113.87	113.6	113.65	116.13	108.19	113.7	112.9	112.67	112.87	112.49	112.26	111.78	114.09	116.03	112.73	113.54	112.46	111.76	112.62	114.84	114.4	113.77	112.23	113.3
108.09	104.67	103.76	107.3	104.79	107.64	106.27	106.62	106.14	106.59	106.76	106.34	109.24	108.31	104.83	103.28	107	107.17	105.52	108.08	104.85	105.15	104.6	106.2	109.19	104.94	108.08	103.91	106.01	107.48	105.39	108.04	107.45	106.54	106.88	105.68	103.88	104.39	104.9	108.39	106.68	103.18	105.32	104.19	107.64	106.73	104.53	106.64	106.21	104.32
109.69	112.81	115.2	111.59	115.27	111.65	113.33	111.44	115.39	111.84	111.84	112.9	111.14	112.8	112.35	111.74	112.85	113.26	111.64	113.3	112.86	111.54	114.69	111.91	111.36	113.24	113.5	108.72	113.61	112.62	111.21	113.24	113.69	114.12	112.23	111.37	109.36	114.14	111.61	114.03	113.21	113.07	113.35	111.78	109.49	115.87	113.01	108.21	112.25	113.06
108.76	108.92	112.22	110.95	108.89	116.01	112.35	109.92	112.65	114.24	112.14	109.64	112.98	110.68	113.71	113.76	113.03	112.07	110.45	109.75	109.54	112.71	110.3	112.18	113.2	108.26	112.08	113.64	110.37	109.62	114.3	111.23	112.11	111.16	110.89	109.76	114.17	109.26	107.91	111.73	114.05	112.81	113.12	112.05	111.58	111.81	111.18	111.56	114.21	115
117.52	118.62	116.23	117.28	118.4	116.1	115.99	116.4	115.09	115.65	114.5	114.82	117.38	112.47	119.38	112.54	117.19	117.72	114.03	116	115.87	116.91	116.88	119.72	114.18	117.05	116.49	120.24	116.89	115.37	121.98	116.36	119.1	115.41	117.27	117.02	115.88	114.44	116.39	116.72	118.61	117.65	114.85	117.78	112.86	116.26	117.08	118.64	114.96	115.66
111.86	111.84	108.64	110.31	110.05	114	110.69	112.61	109.31	111.1	111.68	108.82	112.35	111.27	111.28	108.97	109.08	110.61	113.1	111.92	110.99	110.63	110.41	112.68	109.06	111.96	108.37	113.08	114.4	112.09	107.91	110.61	111.89	110.03	109.2	114	111.11	111.1	111.83	110.63	113.33	114.82	108.19	107.85	112.68	112	111.05	110.98	108.92	111.91
113.8	107.99	110.73	110.22	110.63	109.77	113.91	111.57	108.77	111.43	110.92	110.13	110.64	112.45	108.17	113.52	112.67	110.49	108.01	110.94	111.32	108.26	113.32	111.02	110.3	111.22	111.1	114.53	114.25	109.44	114.45	111.22	111.38	108.25	111.81	113.18	111.9	110.76	111.06	111.94	111.27	112.41	108.44	111.26	112.2	112.91	113.14	113.79	113.1	109.7
106.03	103.07	106.86	107.08	104.84	109.59	106.06	107.03	105.31	104.85	108.15	103.86	106.31	104.28	108.21	105.68	104.95	104.96	106.79	107.32	104.65	103.58	104.51	103.7	107.91	102.27	106.2	103.99	106.4	107.25	107.83	105.27	101.29	105.07	102.06	104.92	107.06	102.49	105.14	103.47	105.61	104.37	104.59	104.12	104.58	105.72	105.89	102.95	104.55	108.02
107.14	106.66	105.58	104.44	105.6	104.09	107.08	100.97	104.52	102.65	107.36	104.24	104.63	105.43	104.47	101.78	104.41	105.33	105.37	106.24	101.49	108.62	107.56	105.36	104.21	108.74	104.93	105.66	105.47	104.79	103.25	102.48	108.95	106.18	106.46	106.34	104.59	106.07	106.91	104.58	104.14	106.24	103.95	106.97	104.52	108.96	104.24	104.91	107.39	107.53
104.85	106.76	106.86	104.59	107.44	108.46	107.09	104.18	108.51	104.24	103.84	107.69	106.35	105.72	106.06	107.53	107.64	108.65	107.64	106.35	109.48	106.87	108.14	103.04	104.15	106.91	107.14	104.77	106.93	108.41	106.35	105.98	107.22	109.49	105.67	107.52	105.21	107.68	106.02	109.78	107.3	107.28	106.93	105.09	108.66	107.93	103.22	103.97	106.87	105.83
103.86	106.08	105.66	105.87	108.78	106.19	106.57	105.63	104.2	106.72	106.76	104.25	105.43	104.69	106.06	109.78	102.21	103.89	104.75	103.5	107.52	104.56	106.09	103.71	106.46	106.95	104.18	106.29	106.68	106.25	106.93	107.93	109.08	108.33	106.27	105.47	108.06	105.6	106.89	103.73	106.82	104.6	105.23	107.29	107.38	106.79	103.22	104.84	106.13	105.69
104.63	102.29	102.51	103.85	102.05	102.77	105.88	102.26	102.1	106.02	105.18	99.226	105.81	103.99	104.82	101.67	106.75	102.76	102.19	103.54	105.17	103.09	100.76	103.64	105.22	105.45	102.41	105.98	106.85	104.73	104.07	106.57	104.12	104.26	102.28	105.98	103.66	107.13	106.09	101.67	103.71	103.54	104.58	103.11	105.16	105.34	107.95	105.31	103.65	105.76
106.22	109.06	105.69	103.58	106.08	105.44	108.7	103.86	106.59	106.95	105.18	101.68	105.82	105.07	101.41	106.51	105.62	108.22	104.69	105.44	106.06	110.49	107.33	108.8	106.91	106.06	105.54	106.98	106.2	105.71	106.96	108.29	106.12	101.69	104.36	102.51	103.21	101.04	105.58	104.94	107.34	105.19	105.86	102.99	106.76	108.82	105.39	105.93	108.25	107.15
99.602	98.575	98.103	101.31	97.003	101.57	100.24	103.34	97.348	100.95	98.889	102.51	101.63	99.621	101.06	99.658	98.018	98.022	99.122	97.802	99.815	99.106	103.08	100.37	97.874	101.16	96.102	103.05	102.41	98.049	100.26	97.346	100.04	100.2	100.14	101.43	97.714	100.47	99.473	98.518	102.93	99.412	96.809	102.05	102.82	102.19	98.163	104.45	98.833	100.73
115.78	114.79	111.33	112.43	114.24	111.71	110.95	109.23	109.56	110.4	111.34	111.41	111.77	110.33	112.03	112.31	111.84	110.55	110.67	111.76	112.37	111.1	113.29	108.47	111.57	110.91	111.47	112.06	111.92	111.32	112.58	112.36	112.78	111.95	111.32	109.08	110.25	111.29	115.58	112.26	113.29	110.15	112.22	112.24	109.54	110.71	113.27	112.78	112.33	112.7
103.04	106.35	105.25	104.17	103.64	105.46	105.81	107.66	105.69	105.26	102.28	109.32	104.9	103.37	104.95	102.76	104.31	105.04	104.9	105.31	106.1	102.02	107.01	107.12	106.86	106.4	105.19	101.49	107.11	103.94	104.1	105.16	105.76	106.57	106.63	104.9	104.09	104.48	104.43	104.12	104.91	102.39	105.69	103.89	105.47	106.45	104.25	103.45	104.96	107.7
111.64	112.77	110.91	107.13	108.7	113.63	111.04	108.79	112.5	112.67	112.58	110	108.57	111.66	110.42	109.15	110.59	110.16	107.73	111.78	113.68	111.02	111.9	111.53	111.12	109.87	111.16	112.16	108.06	111.62	110.88	111.16	112.95	109.93	109.19	111.81	110	111.83	109.99	111.27	114.17	110.87	112.64	111.18	108.8	108.76	114.89	111.73	112.08	109.09
111.31	112.78	112.37	114	113.25	112.64	114.34	111.29	113.43	111.34	111.72	114.98	110.29	112.66	111.72	112.93	109.58	111.67	112.04	113.05	108.22	110.32	108.07	114.26	110.13	112.19	109.26	111.72	112.19	111.21	114.04	110.27	108.42	113.72	112.62	108.4	108.54	109.72	116.76	109.95	113.91	107.53	111.94	109	113.38	110.38	110.72	113.96	111.33	106.51
106.66	105.24	106.91	105.82	108.43	105.5	107.33	104.5	106.29	106.44	108.29	107.53	105.66	108.02	106.05	105.74	105.4	104.26	107.34	105.53	106.32	108.04	107.48	107.44	107.75	105.65	105.7	104.46	107.01	107.01	107.72	105.2	103.07	106.46	105.87	101.54	104.92	105.22	107.97	107.82	107.84	108.43	101.93	107.25	105.09	110.43	107.67	107.38	106.21	105.41
110.92	109.07	108.14	113.14	111.67	107.08	109.07	108.41	109.19	110.65	110.46	111.59	108.87	110.67	110.13	108.52	110.27	110.77	112.91	110.81	109.22	110.31	112.12	108.96	111.42	108.57	113.64	111.76	110.74	110.77	109.79	110.3	109.26	110.69	109.21	111.96	111.36	109.06	110.77	113.61	113.62	109.77	112.61	110.58	109.78	110.17	110.64	110.96	111.06	112.74
98.843	98.013	99.777	100.29	97.591	97.949	103.03	103.07	97.478	97.535	96.819	97.949	97.325	100.67	101.5	101.42	98.517	98.151	100.84	99.932	100.56	100.64	101.67	97.491	101.28	99.538	98.704	97.745	97.999	99.429	103.06	98.316	98.869	99.117	98.886	99.92	100.56	99.873	99.733	100.2	101.75	101.08	99.088	102.96	103.11	99.863	97.658	100.69	96.63	97.961
119.33	118.03	120.49	117.68	116.64	117.8	118.24	114.09	118.56	119.17	118.63	118.02	119.1	114.87	118.18	119.05	116.71	119.14	117.68	116.96	115.46	117.76	118.24	115.1	115.68	119.98	118.47	117.09	116.81	118.33	116.7	117.41	117.67	117.11	120.78	115.13	117.04	119.08	114.68	118.06	115.54	111.41	117.76	115.2	119.71	118.64	115.96	120.19	118.65	116.39
102.64	104.97	105.97	106.71	107.37	108.86	107.07	107.94	105.98	101.74	106.28	105.08	104.83	105.31	107.96	106.43	107.87	102.92	104.18	106.18	104.79	105.41	106.78	106.66	105.75	106.2	106.75	102.45	109.06	103.41	105.55	106.36	105.67	103.95	104.03	105.8	104.97	108.03	105.3	106.16	104.86	103.36	105.51	107.77	104.77	104.79	108.37	107.4	105.16	103.06
102.47	103.72	105.81	105.44	101.11	105.65	103.28	103.01	102.27	102.19	105.58	104.86	105.74	101.62	105.81	102.74	105.49	105.29	105.76	102.56	105.06	104.05	104.34	103.02	104.34	105.62	102.54	103.61	103.81	104.37	106.17	106.26	104.87	103.72	103.76	104.24	103.76	104.54	105.34	102.62	106.07	105.71	105.95	107.26	104.29	104.83	104.3	101.89	102.32	105.92
113.53	115.17	115.05	115.14	112.01	109.71	110.32	110.53	112.77	110.18	115.29	111.15	114.05	114.76	110.11	114.4	111.92	112.49	114.26	110.31	111.84	111.65	112.99	111.41	112.68	112.82	115.95	115.01	112	112.51	113.43	114.55	114.26	111.77	109.81	113.21	112.18	113.87	107.31	111.97	111.48	113.06	117.96	112.96	113.15	111.53	115.05	112.8	114.12	111.98
109.81	111.86	113.05	113.97	111.48	110.69	109.14	113.62	113.23	111.98	115.75	111.68	111.22	111.82	111.99	113.13	112.3	114.37	112.07	110.21	110.32	111.86	108.71	112.28	111.3	108.81	112.73	114.64	107.14	114.93	113.9	112.71	112.7	111.19	111.82	110.65	110.91	114.4	110.73	112.5	111.75	108.04	110.99	112.24	112.13	110.19	113.89	109.13	113.74	113.8
107.99	106.66	105.82	104.95	107.56	105.54	104.54	105.68	105.66	104.73	107.68	105.5	101.64	104.19	99.634	104.96	107.52	103.65	103.78	104.66	103.81	103.03	104.53	106.22	106.6	106.41	104.93	107.5	109.08	104.25	105.7	104.9	106.73	104.69	108.79	105.78	101.65	105.4	103.2	105.68	105.71	104.69	106.63	106.95	107.21	108.35	107.01	107.91	105.35	106.57
100.78	99.934	101.88	101.5	99.037	103.02	99.291	97.911	99.417	103.12	99.902	101.82	101.48	101.64	99.179	101.16	100.55	100.73	99.719	102.3	96.698	104.89	100.53	101.2	100.92	103	97.643	98.643	101.76	99.392	99.872	101.02	101.32	103.13	100.94	100.88	100.16	99.235	99.433	104	103.59	102.02	102.36	101.26	102.81	103.27	99.502	99.316	102.06	100.36
106.6	107.2	106.41	106.34	107.32	106.47	105.36	107.57	109.12	105.13	107.1	104.8	105.27	104.16	108.67	107.23	104.88	107.47	104.37	105.88	106.76	109.89	106.68	103.9	107.84	108.55	106.42	107.19	106.02	104.86	105.65	108.25	106.3	107.29	105.26	105.58	106.38	107.79	104.92	106.54	107.34	103.53	107.15	107.55	102.48	105.46	106.71	105.45	107.81	110.06
98.882	99.315	99.582	99.783	102.24	98.426	102.23	100.08	103.27	102.2	99.635	100.65	103.32	98.911	100.11	100.43	102.72	101.81	101.62	101.78	99.703	101.03	103.31	101.46	101.02	102.01	103.79	101.08	99.371	102.85	102	99.343	102.17	100.43	99.278	103.16	103.05	102.12	102.91	102.13	100.88	99.671	105.45	97.147	101.92	103.93	97.259	102.2	101.27	99.088
104.61	104.69	105.68	106.74	105.57	108	102.22	106.74	104.94	106.51	102.98	105.1	106.5	103.25	106.94	108.49	104.91	103.92	104.83	108.3	106.77	105.31	103.53	106.71	107.67	104.18	103.96	103.81	103.68	105.37	102.7	105.52	102.21	104.01	104.82	103.89	102.17	105.33	105.32	107.98	106.54	107.01	106.08	103.49	107.57	106.47	102.48	104.05	103.99	106.19
104.35	105.09	103.26	108.69	104.06	104.36	104.7	102.53	108.34	106.01	101.82	101.01	107.9	105.95	104.49	105.45	107.12	106.19	104.09	105.06	103.87	104.2	106.13	105.49	107.36	108.57	105.19	102.32	103.2	107.31	106.97	104.04	106.83	106.44	104.08	103.89	101.26	108.53	103.93	107.5	104.84	103.25	105.18	106.75	107.34	106.89	101.04	106.14	104.38	109.33
112.56	109.62	112.96	112.79	109.99	111.33	111.13	111.59	111.42	109.35	109.3	108.94	110.07	109.06	109.78	112.24	108.85	113.89	115.44	109.85	112.26	113.7	112.78	111.55	111.58	112.52	111.41	112.03	106.84	114.27	113.13	110.96	113.2	108.69	112.33	113.4	110.1	112.1	109.01	113.18	112.35	112.05	111.47	113.27	111.51	111.09	112.95	113.43	115.96	111.78
109.67	111.36	110.67	115.6	113.52	110.35	112.35	108.21	109.74	112.9	113.48	110.92	111.57	114.63	112.34	112.28	114.74	113.11	115.28	113.84	115.54	113.23	111.97	113.01	109.29	113.1	112.52	115.42	110.05	110.64	111.64	113.52	115.15	111	113.31	109	111.31	111.33	112.94	111.28	114.94	112.5	110.99	111.78	111.01	112.91	109.27	112.11	110.61	111.87
102.49	100.78	100.26	99.842	98.878	101.9	97.739	98.683	103.2	101.14	100.28	100.37	100.92	104.39	103.61	100.94	102.59	100.01	103.72	100.12	100.54	99.099	97.767	101.92	99.509	100.43	101.91	98.37	97.963	104.39	99.268	99.874	99.158	99.377	98.492	98.66	98.385	100.03	98.198	100.07	97.533	99.508	99.14	101.38	100.05	103.98	100.18	99	101.56	99.084
105.12	107.24	105.2	107	105.81	104.37	106.42	106.14	106.14	105	105.8	105.41	108.54	109.27	107.81	105.63	106.74	105.3	103.64	107.71	107.99	103.23	107.41	106.13	107.46	107.1	106.17	108.17	107.37	105.79	107.48	103.68	108.63	108.68	108.09	106.32	106.09	106.82	103.89	108.93	104.93	108.46	105.26	105.46	102.75	104.98	109	107.59	106.81	107.82
99.213	98.13	101.81	99.515	98.64	97.556	96.393	99.809	100.06	103.51	100.09	99.027	96.222	103.63	99.281	98.038	99.186	100.04	96.497	102.07	103.22	99.506	95.143	100.6	100.37	99.821	98.703	99.047	99.647	99.393	100.1	102.03	96.505	100.32	99.637	100.27	103.2	102.2	93.732	102.27	99.613	100.82	99.245	100.96	97.343	99.904	98.609	101.44	99.359	103.48
102.97	104.49	104.69	104.66	103.91	103.42	101.45	106.51	102.28	102.39	104.47	104.8	104.93	105.96	101.06	103.91	104.22	104	104.62	104.14	104.11	104.91	103.09	103.78	104.81	106.54	103.91	105.27	104.58	104.49	104.35	102.89	103.55	103.24	104.69	103.01	101.15	106.11	103.53	102.63	104.88	105.17	102.37	102.52	101.79	104.24	106.42	105.71	105.27	105.64
99.571	100.27	102.54	101.05	100.72	99.39	101.17	102.71	99.996	102	101.29	104.17	100.64	102.61	101.14	98.98	99.18	101.12	99.522	99.901	102.21	101.56	101.22	101.79	101.7	101.35	100.66	98.955	101.49	98.652	99.791	102.56	102.04	98.088	100.46	99.313	99.742	102.27	101.32	103.28	102.09	97.936	100.96	100.5	98.237	100.94	102.51	100.7	101	102.62
104.43	104	105.05	108.44	102.68	108.06	102.75	102.42	106	107.47	106.71	105.2	104.18	107.48	105.46	109.88	106.6	104.43	106.25	107.94	104.38	105.11	108.97	104.4	105.41	105.87	107.33	106.49	107.01	108.66	105.32	105.39	107.65	106.13	106.84	104.32	103.12	107.99	108.32	108.36	105.67	103.25	104.46	106.36	108.93	105.24	104.67	104.84	106.94	107.7
112.93	111.5	112.46	112.87	112.53	109.57	111.6	112.99	114.12	112.49	114.01	114.25	110.03	113.32	110.66	107.44	110.66	113.3	111.29	110.83	112.35	115.2	110.97	112.85	109.43	112.99	111.17	110.27	110.85	109.46	111.12	110.3	111.64	111.06	112.86	112.53	111.69	113.12	109.49	113.82	111.02	113.24	112.86	112.13	114.83	114.78	109.54	111.49	113.6	109.92
109.75	113.14	115.18	111.02	113.14	111.67	112.59	111.18	113.95	110.87	110.74	109.03	112.98	110.63	109.64	108.71	108.2	111.67	111.6	109.3	110.24	114.29	111.12	112.8	110.43	110.91	111.07	110.52	113.47	109.23	111.27	114.96	111.38	114.06	112.85	112.22	111.75	110.18	110.42	108.53	110.71	109.86	109.3	111.63	106.74	112.16	114.64	109.67	110.99	109.51
104.11	107.77	105.48	106.61	108.34	106.49	104.29	103.76	106.28	105.58	103.3	101.61	107.58	108.4	103.46	106.91	104.68	105.52	103.66	106.84	107.94	104.48	107.48	104.07	106.25	104.55	106.23	108.58	106.29	104.03	104.56	107.51	105.26	110.26	102.99	107.14	106.28	106.52	111.51	105.09	106.15	106.12	104.95	107.1	103.84	106.77	103.81	106.59	105.06	102.92
103.9	102.31	107.48	105.05	103.16	105.89	105.82	100.47	106.81	105.41	105.28	104.9	104.67	104.26	108.46	105.32	105.48	104.95	104.41	105.01	107.08	109.03	105.9	106.8	105.52	106.11	106.18	105.12	104.65	105.59	104.52	104.69	101.88	105.67	106.94	105.14	106.47	105.35	107.38	104.54	104.09	103.85	105.27	105.99	105.12	106.97	105.33	103.31	105.33	108.67
105.79	103.38	104.11	105.71	104.57	105.31	105.04	101.39	104.63	101.44	105.05	103.65	103.73	104.51	102.92	102.91	104.84	103.23	106.84	103.96	101.05	108.05	104.2	105.85	104.52	103.38	105.45	102.78	101.22	102.41	102.22	103.43	106.18	106.16	107.76	105.71	102.32	103.43	104.1	104.76	105.24	104.2	102.31	105.22	102.48	103.29	104.63	104.17	99.194	103.43
106.03	102.67	106.22	103.79	105.96	109.42	102.65	106.79	106.96	106.29	109.46	108.68	105.51	103.75	103.94	108.22	104.64	104.45	104.71	107.2	106.72	107.14	104.67	106.99	106.89	109.83	106.63	105.14	107.01	108.24	104.33	105.55	107.35	106.58	106.2	104.49	106.97	103.31	104.18	104.05	107.94	108.64	103.71	107.63	106.2	104.58	110.96	106.63	105.54	106.95
108.33	100.51	103.46	108.86	103.71	106.3	106.22	104.71	107.76	104.63	104.97	106.9	103.92	105.66	103.56	101.44	103.42	105.44	103.22	107.86	102.97	106.97	102.9	102.68	104.51	106.35	104.25	105.45	102.68	103.24	106.12	102.34	103.44	104.88	106.55	101.9	105.06	107.57	102.93	103.06	102.87	101.54	105.12	104.92	104.17	104.39	104.98	103.96	105.44	107.91
107.99	104.67	104.71	103.66	109.24	105.7	109.09	105.17	106.53	107.01	108.23	108.38	106.78	106.83	106.46	108.41	106.55	104.57	109.38	107.31	109.91	103.91	107.34	104.58	108.46	108.78	103.77	103.97	106.62	103.79	107.88	108.19	106.95	103.73	109.3	107.78	107.58	106.54	106.05	105.63	104.29	102.36	104.79	105.6	103.18	105.16	107.33	104.25	106.22	106.92
102.7	105.33	103.97	103.99	103.73	105.9	103.81	104.76	104.09	103.87	107.31	104.37	105.8	105.38	106.38	104.04	103.55	108.75	104.97	105.1	106.38	106.23	106.72	102.13	105.38	101.96	105.45	105.55	104.94	105.33	108.67	106.7	107.66	104.69	105.64	104.61	105.96	105.1	106.32	102.51	104.46	102.92	101.16	103.49	106.32	102.18	101.09	104.81	104.46	102.89
118.22	118.56	117.68	117.59	118.32	115.25	117.84	118.2	116.08	117.53	114.08	118.79	118.53	119.2	118.85	114.44	121.42	117.06	117.31	118.52	116.58	118.25	120.18	118.84	115.19	117.44	116.08	118.13	119.26	119.4	117.86	118.49	118.07	116.34	119.51	117.14	117.42	118.1	116.43	117.95	116.38	117.14	116.78	117.06	115.27	117.55	116.42	116.57	117.02	117.88
105.93	108.46	105.43	104.4	105.22	105.18	107.48	106.16	106.61	103.09	104.69	103.48	106.56	107.07	108.67	108.67	105.95	106.27	105.5	106.58	105.27	106.33	107.01	104.44	104.62	104.31	107.57	104.64	105.48	102.88	103.47	105.68	107.02	102.98	106.17	107.68	105.47	107.8	106.97	106.55	107.63	106.86	104.64	104.89	104.85	105.59	104.3	108.01	107.71	106.35
114.6	114.34	112.64	112.19	113.15	113.96	112.61	112.08	112.3	111.46	112.09	112.58	109.84	111.79	113.53	115.3	114.18	112.1	109.91	111.97	113.08	112.86	115.15	113.68	111.92	110.06	113.51	112.06	114.38	107.88	112.15	110.05	110.99	113.79	114	109.63	109.86	112.35	113.2	109.95	113.96	112.55	112.67	114.64	112.16	109.71	111.41	111.62	110.76	110.15
102.66	103.15	104.87	105.1	104.51	108.33	107.65	104.13	104.72	104.54	104.29	109.18	106.87	105.06	104.95	105.51	106.43	107.43	103.53	105.28	104.52	106.34	105.32	104.87	106.82	104.62	105.49	107.25	100.97	106.01	104.83	102.13	106.1	106.23	107.78	105.01	105.7	106.91	107.3	108.34	106.06	105.1	106.19	105.02	107.04	106.21	105.16	102.78	104.61	103.55
104.02	104.69	104.14	103.34	105.66	102.45	105.05	104	106.2	106.72	107.57	103.92	106.91	103.98	104.96	105.08	105.54	105.26	104.1	104.58	107.54	108.93	105.31	106.58	108.02	102.02	104.97	107.28	105.24	104.99	106.59	104.55	106.46	105.8	105.61	103.46	104.96	106.69	106.66	106.36	105.92	104.76	105.05	108.66	105.01	105.53	105.73	103.76	104.38	105.55
112.29	113	111.44	109.8	112.06	111.79	107.93	112.31	111.16	116.76	114.82	112.79	109.79	114.36	112.61	110.61	108.06	110.15	114.4	110.62	110.1	114.21	111.64	109.89	112.74	109.92	111.98	112.51	113.77	113.48	110.64	111.79	111.86	109.37	112.1	113.05	113.14	109.39	112.17	111.49	112.14	114.12	112.61	110.46	110.32	110.17	112.58	110.21	108.7	114.3
115.12	109.64	109.4	108.1	109.06	112.21	111.71	110.04	108.55	111.1	114.53	110.71	113.29	111.15	109.75	109.05	115.38	109.67	110.94	108.48	111.98	109.83	110.66	112.95	113.58	113.47	109.65	111.76	111.8	110.54	114.73	109.94	110.96	114.55	113.66	113.46	112.62	108.77	115.74	112.38	115.38	113.9	112.91	113.19	113.02	112.49	113.22	112.45	111.61	116.54
110.68	108.68	108.66	109.34	109.3	109.3	112.47	113.61	112.01	110.28	113.77	114.38	112.65	110.95	108.58	109.27	111.66	109.38	110.96	110.71	113.83	113.37	110.15	110.53	111.75	112.15	111.49	109.43	112.34	110.6	111.25	112.27	112.87	108.32	107.44	110.02	107.08	108.27	111.63	107.39	111.35	111.72	110.94	113.7	108.69	112.2	114.76	113.08	111.02	111.64
101.76	104.38	101.52	103.1	105.68	102.08	104.71	103.68	103.8	105.11	104.45	102.41	103.93	104.79	103.67	103.8	106.81	103.23	102.71	102.54	103.95	104.12	105.51	105.26	105.14	103.29	103.98	101.87	105.34	105.06	104.35	104.34	100.47	105.34	104.35	103.26	103.42	104.37	104.66	103.96	104.53	102.9	104.62	104.15	104.29	103.6	101.3	104.53	100.77	106.36
105.74	109.59	106.07	107.41	105.13	106.19	104.51	103.27	109.69	108.44	108.09	103.37	104.93	103.8	107.47	106.77	107.36	107.48	107.71	106.03	107.83	108.26	104.16	109.36	105.38	105.19	109.98	106.46	108.32	104.57	106.4	106.41	105.6	106.55	106.08	106.38	108.39	107.64	105.98	107.52	102.03	104.12	105.86	109.58	107.31	106.9	105.14	105.07	103.17	108.1
100.5	100.39	100.83	98.135	100.41	99.096	102.76	100.65	96.672	102.87	99.511	101.77	100.59	100.61	101.43	97.71	98.646	98.886	99.669	100.04	97.469	99.262	104.48	100.51	99.263	100.63	101.04	98.517	99.712	99.202	100.52	100.72	101.2	102.31	100.43	102.93	101.16	99.253	95.538	98.595	100.88	99.496	97.628	98.711	100.94	101.05	101.96	99.281	97.35	99.602
107.44	105.73	108.43	108.49	106.65	109.57	105.98	105.23	110.2	106.79	106.45	103.82	107.75	108.11	108.08	107.4	105.36	107.8	104.71	107.15	107.87	108.07	109.19	105.5	104.85	106.01	109.48	107.46	105.23	106.13	103.82	104.12	105.59	103.32	106.71	105.63	109.27	105.01	109.14	106.34	106.6	109.46	106.33	105.24	105.16	107.86	107.22	105.65	106.91	108.92
108.69	110.29	113.75	112.29	112.28	110.16	111.27	112.24	110.68	113.81	110.52	111.01	112.79	111.64	111.73	110.39	114.93	110.68	111.28	110.94	114.93	108.78	110.25	108.43	109.86	108.98	111.96	113.06	109.1	112.97	110.68	108.1	112.3	115.43	110.7	108.94	111.32	110.42	111.57	110.24	111.91	116.25	111.4	113.38	110.36	110.12	110.11	110.02	110.76	111.29
102.05	104.47	98.337	102.84	100.17	102.08	101.3	98.273	97.79	97.798	105.16	102.13	102	99.597	102.08	102.24	100.89	101.24	101.08	102.68	100.55	98.279	101.18	101.34	99.776	98.603	99.1	101.13	98.709	100.08	101.52	103.06	102.48	103.5	101.98	102.55	98.23	97.205	98.565	100.25	101.71	99.334	101.97	98.347	103.06	102.71	100.53	99.447	99.645	102.84
104.83	97.839	100.73	105.71	98.206	100.77	103.06	98.357	102.1	99.29	101.38	102.91	103.68	102.18	99.998	102.26	102.79	102.55	101.6	99.409	98.97	100.8	100.26	102.75	99.029	99.662	100.99	100.66	104.13	99.986	100.51	97.355	99.122	99.227	101.42	103.67	102.5	100.56	101.98	100.83	97.641	102.95	99.852	102.2	101.18	100.51	100.85	100.36	101.45	97.125
106.35	108.95	106.8	107.43	104.15	106.19	104.34	107.89	104.82	110.81	107.98	107.93	104.04	104.01	104.76	104.29	107.07	106.09	105.37	105.53	105.43	106.06	107.6	108.99	108.37	106.26	106.88	106.03	105.79	105.28	104.17	108.12	106.02	108.58	108.36	107.3	106.01	104	106.82	104.29	104.89	105.31	106.57	105.23	105.89	103.47	107.04	104.48	107.72	105.3
117.37	114.64	118.45	118.25	116.83	122.66	121.87	113.76	116.95	117.23	118.7	115.4	117.43	119.51	119.42	115.65	117.71	117.22	120.87	114.94	117.86	119.59	118.26	118.54	119.33	115.07	119.67	118.74	114.28	118.82	118.41	119.66	116.44	116.54	115.03	116.36	119.15	117.66	117.07	119.38	118.55	115.35	117.68	117.15	117.6	115.36	116.81	116.45	117.24	120.76
109.54	114.02	110.49	112.85	110.85	109.63	112.82	112.19	111.05	110.35	112.81	113.78	107.73	109.87	112.02	113.11	112.8	109.15	113.64	111.11	111.7	115.71	109.74	113.41	113.61	115.11	113.23	110.18	111.39	112.83	109.65	113.56	113.06	112.37	112.03	111.98	109.72	111.83	113.11	109.32	115.45	112.27	112.24	113.67	114.8	114.22	108.55	111.71	109.31	110.86
107.92	110.98	110.51	107.77	112.18	109.94	107.8	105.36	112.2	112.74	110.09	111.47	110.25	108.54	106.63	109.26	110.68	110.76	109.06	111.12	109.31	111.11	113.36	108.94	107.86	110.76	108.02	111.48	110.45	110.6	109.85	112.17	109.64	107.43	111.96	112.03	112.38	109.72	104.98	109.01	111.36	107.92	109.77	109.21	108.57	112.05	111.57	110.65	113.63	110.03
113.96	111.14	109.44	112.04	110.01	108.99	110.73	113.82	113.19	111.69	112.15	106.64	112.41	114.31	110.56	112.5	108.99	112.18	109.83	110.21	110.09	108.62	107.8	109.62	109.93	111.07	111.39	111.92	110.22	111.67	111.82	112.67	108.83	108.55	109.59	112.43	110.93	109.02	110.6	111.48	109.88	111.82	113.04	108.98	114.92	112.7	108.7	112.85	109.46	111.17
114.01	110.05	113.3	112.28	110.7	111.57	109.61	110.84	108.85	111.26	108.84	111.8	108.53	109.92	110.05	111.24	113.83	111.41	110.77	108.77	111.97	110.33	110.23	110.12	110.34	109.47	111.25	108	109.17	111.56	111.43	113.38	112.63	113.48	111.48	110.83	112.8	111.38	109.68	110.51	112.11	116.54	110.09	111.89	112.92	111.35	111.74	110.74	110.53	110.61
111.47	110.76	113.41	111.21	112.09	111.03	110.4	110.72	112.4	111.52	113.75	110.97	112.83	113.98	111.52	114.27	111.3	113.26	110	111.16	113.91	111.81	111.7	109.92	114.17	108.04	111.05	111.33	112.61	112.76	113.32	112.68	110.83	112.74	109.41	110.82	114.04	108.45	110.82	109.45	111.43	111.58	110.72	110.25	108.58	110.92	111.32	109.8	110.14	112.04
111.47	108.53	110.65	111.56	111.43	110.26	108.52	112.18	111.47	114.31	111.19	110.02	108.49	112.5	111.5	112.91	110.06	108.23	111.09	111.81	111.61	111.39	114.17	113.34	111.75	113.97	113.35	111.41	111.25	110.78	110.99	111.19	111.79	115.79	109.41	109.34	111.06	114.92	110.57	111.32	109.5	111.44	112.77	110.31	110.34	111.8	110.06	111.06	113.37	109.53
99.312	99.252	99.184	99.572	99.703	101.17	102.23	98.445	97.091	102.02	100.79	98.567	99.024	98.995	103.13	99.439	99.907	101.59	100.79	100.99	99.35	100.75	100.6	100.72	99.085	98.799	98.522	101.58	95.735	100.34	100.02	100.46	99.942	98.89	101.42	98.391	100.34	100.1	98.109	100.49	102.28	102.01	101.07	101.55	96.721	97.161	102.86	98.685	102.15	100.91
112.09	113.51	108.42	115.03	113.03	112.82	111.78	112.95	113.14	111.08	112.66	112.94	109.2	111.48	110.82	111.22	112.58	112.39	112.32	113.38	114.04	111.85	113.46	113.12	113.07	114.43	112.96	109.83	115.29	107.63	108.74	111.91	108.93	114.28	111.39	108.29	114.77	114.64	112.94	109.59	112.03	108.79	109.43	113.98	111.86	107.66	114.72	113.04	110.12	113.91
102.49	105.94	108.87	105.49	107.08	104.09	107.46	103.06	103.59	103.48	109.63	106.94	105.33	105.69	104.45	106.24	103.53	103.18	102.02	106.14	104.45	106.48	105.3	108.18	105.21	105.72	104.6	104.1	104.1	105.79	106.55	103.04	105.07	107.77	105.19	104.82	108.74	104.65	104.66	102.89	101.37	105.77	105.31	104.93	106.18	107.81	107.74	102.56	109.7	107.98
106.16	106.37	108.3	105.99	105.09	107.3	107.22	106.25	105.28	107.09	105.99	110.28	105.68	106.39	104.59	107.29	105.86	106.32	107.13	109.71	105.57	108.1	105.13	107.11	102.88	102.91	109.9	106.99	105.65	106.89	107.32	104.47	105.67	106.89	107.15	107.95	108.64	106.01	104.4	104.73	107.18	104.27	109.5	109.09	105.88	104.74	105.29	103.77	107.23	106.65
106.05	104.3	106.01	106.09	103.28	103.27	103.96	105.64	106.75	107.96	106.5	108.6	106.5	108.85	106.14	106.9	104.35	107.99	107.53	107.95	108.71	106.34	105.77	107.91	102.92	107.71	108.12	103.48	106.61	104.43	105.26	109.42	107.49	105.51	103.86	105.23	105.43	105.24	107.96	106.51	106.41	109.04	106.54	102.93	107.71	109.49	105.94	105.81	104.96	109.82
109.89	115.97	110.66	113.23	109.91	109.98	115.74	111.3	114.22	109.93	111.48	108.74	112.81	112.47	111.72	110.44	114.81	112.36	109.97	113.68	110.99	112.15	112.3	108.31	114.14	110.5	110.78	112.13	110.46	108.73	112.81	112.47	111.19	110.66	113.15	110.27	111.71	112.94	111.37	111.27	112.28	112.89	110.72	110.99	112.31	113.24	112.1	115.23	111.73	110.7
111.66	112.98	109.97	109.49	108.75	113.5	111.32	109.55	115.76	110.64	110.55	111.6	110.54	110.01	113.53	111.98	113.06	110.96	109.92	115.77	112.25	109	111.54	109.4	111.04	111.3	109.79	111.68	111.86	109.52	113.32	109.6	108.59	110.16	111.43	108.96	109.74	112.73	112.22	109.08	105.89	112.6	109.81	111.07	111.76	111.63	108.42	110.88	111.74	110.77
105.94	104.99	104.49	106.01	103.39	105.83	105.55	102.16	105.19	105.37	106.79	107.15	102.5	105.32	106.11	105.16	104.79	106.64	107.65	105.64	110.32	102.73	105.23	107.06	104.53	107.23	106.72	105.76	106.38	107.67	104.69	104.3	103.88	107.34	107.4	102.08	102.09	107.53	107.33	104.35	106.5	105.22	107.26	107.82	108.05	105.35	104.99	106.87	104.66	108.75
109.98	108.95	111.23	110.32	109.73	113.77	109.16	114.33	110.2	107.78	115.1	111.33	111.95	111.14	109.79	110.72	112.56	111.99	108.65	110.62	110.96	107.76	111.86	111.37	113.6	108.83	111.29	113.94	111.46	114.25	112.6	110.17	112.08	107.74	107.2	110.17	109.62	112.73	112.45	110.68	109.33	108.13	108.84	113.42	114.43	113.74	109.91	109.8	112.44	112.89
106.54	103.65	104.73	103.91	104.15	105.59	106.83	104.27	103.33	104.66	104.72	106.51	105.22	103.34	106.84	104.28	107.79	103.83	104.45	105.82	103.84	105.41	106.02	104.39	105.18	104.16	103.73	103.16	108.13	105.07	99.534	105.73	103.45	107.18	107.05	103.8	103.19	101.43	102.31	106.6	102.69	102.51	104.88	103.94	102.72	106.42	103.2	102.91	104.66	103.1
101.96	100.21	103.79	100.96	102.16	99.359	101.29	100.49	101.74	100.56	99.952	98.5	97.761	101.3	101.5	100.76	97.718	100.84	100.66	100.55	99.468	100.64	102.27	97.06	101.53	100.29	97.748	100.89	98.191	99.277	98.22	98.373	95.597	99.338	98.157	98.895	96.347	97.624	101.29	100.13	99.283	101.29	100.39	101.14	99.136	100.74	99.295	100.45	96.499	98.968
106.33	103.5	105.8	106.36	105.14	105.18	105.1	109.63	106.76	104.83	102.89	106.45	105.94	107.95	101.26	106.69	101.64	105.54	104.9	105.02	107.37	105.04	104.81	106.26	104.69	105.19	105.42	106.64	104.37	107.59	105	104.25	106.51	105.86	104.99	105.66	100.68	103.61	106.8	104.15	106.43	100.6	107.62	105.23	106.02	106.07	104.9	105.19	105.19	101.18
107.38	109.75	107.42	108.64	106.86	104.25	104.53	106.45	104.38	107.73	109.38	104.24	105.57	104.56	106.27	108.2	108.79	108.37	105.6	109.59	106.58	106.64	104.05	105.47	106.88	107.37	107.83	105.42	103.28	103.76	108.43	104.03	105.15	106.56	105.28	106.47	107.21	109.48	108.04	106.45	109.13	104.04	109.24	105.85	107.55	106.36	105.88	107.87	108.03	105.45
113.95	109.86	109.4	110.99	111.1	111.54	110.24	110.47	110.68	112.06	109.41	112.13	109.58	109.56	108.97	110.75	108.86	111.64	112.21	112.33	114.39	110.57	108.46	112.76	107.95	107.98	112.6	108.75	113.83	111.83	109.05	112.8	110.71	111.39	112.46	111.21	112.68	109.36	107.85	110.99	110.87	109.31	108.53	107.02	111.58	113.5	107.57	112.27	112.04	114.25
102.44	100.25	99.582	102.62	100.56	99.479	98.36	96.061	100.16	96.772	100.22	103.76	99.167	97.17	101.76	99.195	98.726	98.651	100.62	100.46	101.09	100.11	99.505	96.854	100.89	99.379	98.125	98.591	98.918	99.375	99.453	100.14	101.31	99.61	99.267	100.39	99.963	103.42	100.41	96.278	98.879	100.79	98.394	101.07	99.415	96.892	100.65	100.08	101.42	97.988
103.95	104.23	101.86	106.14	107.1	104.19	101.72	103.6	104.73	104.53	105.58	106.25	103.7	107.15	105.31	107.26	109.11	106.39	102.37	106.71	103.23	105.73	109.02	107.68	107.13	106.87	105.33	101.51	103.34	102.6	104.62	105.03	105.48	105.3	104.77	107.97	106.68	105.96	104.46	106.22	104.29	106.39	104.66	105.71	103.34	106.11	100.49	103.98	105.36	105.24
105.24	106.57	109.4	103.36	104.49	106.24	105.92	103.15	105.34	104.8	108.76	104.89	101.94	106.2	108.7	105.74	105.04	103.17	105.29	108.47	106.52	105.08	103.84	106.43	106.51	108.95	104.66	107.42	106	106.66	108.25	104.85	103.24	106.39	105.39	103.01	106.04	104.89	106.52	104.76	103.89	108.29	105.84	104.49	104.01	106.96	104.43	105.19	104.23	103.66
112.39	112.24	109.19	110.7	113.99	114.16	113.88	112.5	109.58	111.58	111.42	112.33	114.04	112.29	113.27	110.65	110.32	112.03	113.82	108.94	110.34	110.49	110.19	112.89	112.83	110.03	113.02	109.39	113.7	110.6	112.44	111.29	111.65	112.71	112.22	108.53	110.41	112.43	114	112.88	112.44	108.8	110.29	110	110.4	113.13	113.12	112.44	110.87	113.49
106.35	105.72	107.04	108.12	107.25	104.7	102.76	105.14	105.58	104.77	108.54	107.45	110.18	104.93	102.4	105.99	101.84	107.39	104.2	103.72	104.54	105.71	104.82	106.53	104.67	103.22	105.23	104.6	107.67	105.62	101.88	107.04	104.13	106.03	108.73	106.62	101.83	107.77	106.39	105.31	107.53	107.31	107.54	105.81	109.27	105.09	105.04	105.79	105.17	109.24
103.43	102.26	108.24	101.7	106.53	104.7	103.48	105.32	106.49	105.79	103.01	104.37	106.91	104.76	104.64	103.81	102.99	104.19	104.31	105.95	103.71	102	104.82	105.99	105.59	105.8	104.01	105.33	109.09	107.04	106.97	105.6	107.1	104.82	103.86	109.08	106.06	103.86	104.52	104.64	106.76	104.38	104.03	104.55	106.57	103.16	105.79	107.7	103.82	105.72
111.33	113.08	109.71	110.27	110.49	113.36	111.84	110.74	109.66	111.11	112.52	109.82	112.14	115.63	111.36	113.2	111.66	112.99	112.05	112.76	115.17	114.35	111.48	109.44	109.06	112.95	111.97	115.79	114.06	112.36	114.74	115.76	112.43	112.09	113.42	111.7	114.65	109.92	113.4	111.67	112.17	107.53	110.98	111.3	113.49	112.74	111.6	109.88	109.84	111.26
102.54	107.22	106.77	105.99	106.56	103.52	106.55	105.06	103.42	109.11	106	108.19	102.72	106.63	105.93	105.72	107.9	104.92	105.85	103.37	107.69	106.1	104.65	103.13	106.77	105.08	105.13	104.71	104.33	104.34	107.39	107.78	104.39	107.26	103.83	104.65	107.62	106.77	104.43	105.74	105.98	106.12	108.13	108.75	107.45	105.81	104.3	104.69	104.55	101.66
105.73	110.32	105.65	105.73	110.57	107.31	102.3	107.42	105.78	105.84	104.82	107.61	101.47	103.63	108.08	106.65	108.39	105.86	107.07	104.9	106.46	107.31	103.14	102.81	103.38	106.02	106.82	105.56	107.41	103.84	105.19	105.99	105.84	107	107.37	105.03	103.78	103.01	104.49	103.53	106.85	106.3	104.29	104.59	109.04	107.17	108.01	103.37	108.61	107.98
106.63	107.8	112.39	110.97	115.51	113.87	112.44	111.13	110.46	111.54	112.27	113.84	109.35	111.72	109.35	108.78	112.07	110.94	112.79	110.59	108.58	111.11	110.51	112.84	113.54	110.37	112.99	112.48	112.29	110.01	112.48	111.66	111.39	111.65	113.49	111.05	111.93	113.64	109.24	114.23	110.76	111.71	113.27	112.84	112.94	109.77	114.09	111.1	112.47	110.77
109.99	109.69	112.18	109.56	111.85	111.02	109.7	110.92	110.95	115.27	111.5	109.52	112.38	108.45	113.05	108.38	109.62	109.8	114.51	108.84	111.79	110.46	110.1	111.74	111.03	110.15	113.02	109.29	112.95	110.58	113.07	112.98	111.16	111.91	112.85	112.57	112.61	113.8	110.75	112.37	110.56	114.66	111.06	109.73	108.88	111.79	111.72	109.65	108.91	112.14
97.794	101.95	99.593	97.614	102.28	100.64	102.69	99.188	102.51	99.567	101.39	97.411	100.73	103.12	101.34	99.244	103.21	100.56	99.462	99.811	101.24	101.83	101.09	98.101	99.946	102.11	101.87	102.02	103.47	101.48	101.22	101.97	101.16	102.18	99.49	98.703	100.98	99.713	99.12	99.827	103.07	100.26	98.737	100.12	98.067	102.29	100.2	99.706	99.31	100.92
117.82	116.27	116.74	116.1	117.48	114.35	118.02	117.89	115.01	119.35	115.03	115.68	114.26	117.51	117.63	113.69	113.4	116.27	115.98	116.03	116.64	117.99	116.46	115.36	114.67	120.04	113.52	115.09	116.67	116.89	115.15	118.43	118.87	113.85	113.58	116.32	115.31	115.34	119.18	114.56	113.03	119.06	117.86	118.22	116.15	114.96	118.1	112.93	118.14	116.02
105.99	103.52	108.31	105.53	106.18	105.84	109.23	103.59	102.37	106.19	104.01	107.55	106.27	104.55	106.02	104.91	102.62	106.39	103.88	103.86	104.55	106.27	106.93	104.64	106.23	108.15	102.5	102.91	104.35	104.83	103.76	106.27	105.86	107.64	104.16	105.5	102.57	106.51	103.65	104.18	104.17	105.69	105.15	105.42	103.92	104.59	102.56	106.44	106.97	105.1
107.41	107.16	107.42	106.76	105.14	110.1	110.01	109.45	104.64	107.86	110.45	106.49	108.78	105.99	105.32	107.61	103.25	105.7	109.39	108.28	105.76	106.41	108.13	108.11	106.36	108.06	107.3	106.88	105.59	106.7	104.36	107.05	105.78	106.85	107.72	107.99	106.04	105.28	107.56	107.47	108.89	109.59	108.21	108.37	104.85	105.61	106.63	107.04	104.29	104.05
104.35	105.15	104.63	106.15	104.35	104.41	104.76	108.32	105.36	106.57	102.85	105.94	104.38	106.99	109.41	104.78	104.23	108.43	104.6	101.73	107.24	104.19	102.05	102.61	103.29	104.85	105	104.57	106.01	104.96	104.4	105.24	104.73	106.64	104.93	108.39	106.72	104.71	106.24	105.56	105.48	105.73	107.08	106.11	105.22	105.32	104.03	104.1	104.43	104.65
105.43	108.33	104.05	102.19	104.88	103.92	105.91	107.77	105.53	104.35	106.96	105.05	104.18	105.06	107.45	105.58	104.74	107.32	105.53	104.08	107.11	106.69	104.15	108.53	104.68	106.78	107.85	107.35	103.63	103.99	105.87	107.07	106.34	106.33	105.93	105.44	106.26	106.75	102.42	106.11	104.63	104.1	106.03	103.92	103.6	103.04	107.21	105.89	106.59	104.29
109.89	106.29	107.06	103.95	103.94	106.31	106.56	100.92	106.78	103.02	105.13	105.48	104.47	102.4	103.22	103.94	105.77	101.89	104.69	105.52	108.82	103.81	105.09	102.2	105.24	106.55	105.21	104.94	103.57	105.95	105.5	105.79	106.9	105.48	102.11	106.5	102.38	108.17	104.41	102.25	102.63	103.89	105.95	106.63	102.28	105.25	104.51	101.79	105.39	104.23
113.21	116.18	111.28	110.8	111.11	111.12	110.36	114.31	114.24	110.65	111.75	112.78	111.8	112.3	110.92	112.62	110.73	113.42	112.56	110.46	113.31	111.22	106.63	112.95	111.6	112.1	112.46	114.49	111.71	112.39	112.33	113.63	111.48	107.23	112.09	109.03	112.54	112.85	110.09	113.18	110.87	111.76	113.11	111.41	110.86	109.92	109.57	114.55	112.57	111
109.35	113.78	110.84	114.11	114.06	112.53	112.83	108.57	112.59	110	112.04	112.35	108.63	113.27	110.49	110.05	110.06	112.18	109.62	108.27	108.03	113.35	108.61	112.13	114.53	108.07	108.41	110.91	110.21	114.28	109.07	113.85	111.71	112.62	110.52	108.11	112.23	111.82	112.18	111.95	110.92	115.95	109.69	109.78	108.73	111.12	109.56	109.42	110.58	110.17
104.8	104.03	107.72	106.34	102.18	104.99	106.41	103.39	104.83	104.3	103.23	106.43	100.38	105.15	105.4	103.29	106.65	105.08	107.63	105.53	104.5	109.31	107.26	103.54	102.34	104.24	105.6	106.9	104.75	105.18	105.16	102.69	102.06	104.01	105.48	105.65	100.71	102.23	100.84	107.05	103.59	103.87	104.51	108.55	103.81	105.14	101.8	105.52	105.98	105.92
105.59	106.13	108.92	106.61	107.03	105.71	105.51	106.39	106.75	105.37	105.97	106.17	107.24	103.59	107.46	105.87	106.96	104.49	108.18	107.18	104.68	108.34	109.13	103.15	107.85	110.39	107.41	108.78	104.98	104.63	110.55	108.28	104.07	102.9	103.37	107.78	105.28	110.85	104.31	105.28	108.33	107.98	106.61	107.19	104.49	108.04	110.88	109.1	108.1	109.48
109.97	108.94	110.58	110.62	110.34	108.29	110.53	115.09	112.96	111.65	110.95	112.46	111.37	112.97	108.97	111.4	113.56	112.36	110.83	111.57	112.43	110.6	108.69	112.81	111.39	112.94	111.69	109.94	109.93	114.88	105.89	112.68	112.71	112.09	114.08	112.56	108.4	111.4	110.46	112.51	114.32	108.52	110.75	111	110.97	110.42	112.56	111.18	114.19	111.19
105.88	104.1	105	106.69	103.94	102.6	105.49	104.27	105.18	101.35	105.97	106.88	102.71	101.52	106.14	103.04	106.19	106.05	103.7	108.42	106.12	108.51	103.6	107.48	104.79	106.24	103.96	106.35	104.4	105.3	104.09	105.75	107.91	104.73	106.46	104.71	105.89	106.28	105.85	105.75	103.72	103.5	103.56	107.01	105.53	104.71	106.79	107.27	104.06	102.52
104.82	105.99	106.59	106.14	105.44	107.05	106	104.28	105.49	105.94	103.67	104.68	107.31	106.44	103.47	104.61	103.19	106.47	105.4	105.16	105.98	104.96	103.12	104.56	105.43	107.44	107.08	106.15	105.77	107.4	107	103.35	104.72	107.1	103.7	106.37	108.27	105.82	102.54	103.95	103.9	107.13	104.04	105.7	106.23	103.39	105.96	106.4	103.33	103.67
104.52	103.15	103.52	104.76	106.46	105.57	108.1	104.52	107.86	107.22	106.83	105.56	108.02	107.9	103.57	103.55	105.24	103.54	103.72	101.94	102.92	107.01	104.84	105.21	107.21	104.83	109.8	105.76	108.89	106.29	102.59	108.78	104.44	106.76	110.12	107.9	107.05	106.31	105	107.92	104.16	105.1	107.87	107.84	104.33	107.3	107.63	106.56	101.43	106.51
100.6	105.06	105.09	104.78	107.16	99.741	104.87	103.2	102.41	106.67	104.8	103.93	103.62	103.1	106.95	103.29	103.33	103.51	103.97	103.6	104.37	100.94	106.53	104.98	104.26	103.63	104.31	102.78	106.8	107.65	104.84	105.91	106.04	103.45	107.21	112.42	105.14	104.84	103.73	102.81	104.17	107.74	101.05	102.88	105.76	104.66	106.01	105.55	104.84	104.06
99.575	99.391	97.882	99.037	97.966	100.92	99.752	101.95	101.5	99.813	100.75	101.12	99.64	102.55	97.287	99.643	100.75	100.82	97.704	101.31	100.66	99.007	100.65	101.12	101.35	100.13	101.49	100.05	99.979	98.636	99.211	97.812	100.34	100.68	99.809	101.64	99.475	101.42	97.018	98.335	98.062	100.9	99.347	100.48	97.456	102.52	99.786	100.12	97.707	96.388
104.42	103.96	108.5	108.25	107.24	106.14	106.06	109	108.06	107	106.37	104.39	108.15	106.48	109.85	105.68	106.22	107.61	107.72	108.07	108.24	103.56	105.9	106.22	104.84	106.97	106.5	106.15	107.47	106.55	105.22	108.51	107.85	107.35	104.12	106.62	106.83	105.74	103.07	104.28	105.46	108.34	106.6	107.98	107.7	104.65	106.99	105.82	105.96	108.91
111.08	109.89	110.42	109.98	110.59	113.96	112.82	110.55	109.52	111.62	109.22	109.42	110.7	111.28	111.87	109.79	111.71	113.81	112.13	112.02	111.62	112.13	112.72	112.45	112.21	115.84	111.06	109.73	109.96	112.84	112.45	112.34	110.42	109.69	114.61	112.15	112.49	111.17	114.24	113.02	111.02	114.52	115.66	112.27	114.16	110.9	113.27	113.86	111.06	112.23
104.75	105.92	101.55	106.41	105.95	104.54	103.02	105.04	107.19	104.62	104.86	101.35	106.36	111.03	105.86	105.61	107.87	103.91	105.12	105.91	107.13	105.07	107.3	105.85	105.99	104.56	103.69	106.02	108.04	108.18	105.59	107.24	103.79	106.53	103.54	103.7	103.43	106.2	104.72	105.49	108.59	105.86	104.93	103.89	104	105.32	105.67	106.78	104.29	103.82
105.29	104.05	104.51	106.07	102.86	104.62	107.42	104.89	104.41	106.55	103.58	106.49	104.55	103.98	103.49	104.61	103.04	106.44	106.19	100.86	104.7	104.91	104.54	104.33	104.33	101.65	105.19	105.36	103.08	104	104.13	101.68	101.99	105.38	106.6	102.7	102.79	105.43	104.32	105.6	106.59	106.57	104.71	106.69	104.49	105.54	103.48	102.6	102.64	101.27
112.72	112.57	111.12	112.63	111.94	112.45	113.38	110.5	110.88	110.15	112.18	113.38	113.15	110.94	113.35	112.2	110.87	112.54	113.49	111.69	110.38	111.77	109.46	109.35	109.91	114.42	110	111.84	111.41	108.81	109.99	110.99	112.06	110.06	108.88	110.14	108.44	112.53	110.61	111.89	110.86	110.32	108.79	110.97	108.88	109.66	113.91	114.28	112.84	111.26
104.96	104.06	103.05	106.55	103.67	102.32	102.49	102.61	107.07	106.3	102.81	106.64	108.37	105.61	101.43	104.74	105.87	103.76	105.61	103.79	104	107.06	104.66	104.91	107.62	103.71	106.57	103.8	102.95	106.86	105.61	105.18	105.6	101.41	108.73	109.59	105.01	104.66	104	107.22	104.93	105.05	103.85	107.37	107.9	104.58	105.46	105.76	104.59	105.93
104.32	106.08	102.47	104.22	104.37	103.54	104.47	101.62	101.95	105.52	105.22	107.13	106.72	107.39	104.65	106.16	106.99	107.51	108.7	107.33	102.8	103.7	106.59	104.78	105.98	103.97	102.97	104.05	104.26	106.58	105.04	104.16	102.52	111.24	100.92	107.71	104.17	101.21	102.34	109.54	103.54	105.08	105.42	102.58	103.32	106.41	104.76	106.97	102.86	106.38
112.13	112.26	111.12	111.96	110.09	114.06	110.83	113.47	110.36	112.3	109.83	114.19	114.46	111.89	109.84	109.83	112.29	109.27	112.54	115.61	113.08	110.68	111.83	108.89	112.44	111.16	112.84	113.74	113.38	114.53	111.35	111.36	112.88	111.34	112.34	112.94	113.49	114.54	110.94	112.14	112.67	112.79	113.33	112.47	113.19	111.65	111.06	109.92	111.79	109.04
102.86	103.36	106.95	108.03	103.61	103.36	105.39	108.89	110.13	105.8	105.69	106.2	107.94	107.38	102.87	105.96	105.06	105.12	105.57	105.91	108.29	106.86	107.76	104.27	105.17	105.59	104.69	107.29	108.14	106.89	106.82	103.41	102.95	108.52	103.92	104.82	104.9	108.87	102.19	101.93	106.65	105.34	107.47	103.47	105.41	103.88	103.85	104.61	105.74	108.11
98.274	100.05	98.88	98.39	100.82	99.18	99.861	95.841	97.763	98.252	104.15	99.953	100	101.07	99.566	98.398	98.622	100.51	100.38	98.46	99.056	99.883	100.59	100.68	98.84	100.03	101.83	98.583	104.57	99.82	101.4	97.537	97.465	103.36	99.274	97.676	102.79	103.03	102.15	99.333	101.32	97.574	98.897	100.88	94.435	98.844	100.63	101.68	98.02	102.53
111.89	111.97	113.05	110.66	113.02	111.2	111.64	114.62	113	109.91	111.93	111.6	111.18	114.63	108.61	112.23	109.84	111.61	114.48	111.1	112.42	111.48	109.13	115.95	109.72	113.83	110.41	113.18	109.69	113.84	111.75	109.01	113.13	111.4	110.01	115.32	114.33	112.32	113.66	110.22	112.16	113.92	112.61	111.34	112.81	110.01	114.73	110.95	113.19	112.64
105.18	104.94	103.69	102.4	103.78	103.01	106.07	104.58	103.64	102.12	105.97	104.45	106.13	103.57	103.03	102.71	102.65	104.71	103.21	104.9	105.63	104.6	106.51	102.24	101.73	103.93	105.64	104.99	103.24	106.72	103.82	105.05	107.04	100.48	104.44	103.46	105.5	103.4	103.09	105.3	107.92	106.98	106.48	104.7	100.03	105.94	103.22	106.33	104.97	105.75
105.61	104.01	105.74	101.87	104.1	104.21	103.83	105.28	106.35	104.65	107.33	105.12	106.2	107.68	106.59	104.75	104.71	106.12	104.48	102.41	105.78	104.7	100.93	104.78	103.73	104.01	103.93	104.01	102.84	103.08	106.07	107.15	104.4	102.16	106.48	105.44	104.65	105.84	106.24	104.57	105.66	107.76	105	103.96	107.74	105.33	105.15	108.86	105.29	102.53
112.49	115.11	111.58	108.71	116.05	111.9	111.11	111.15	113.9	114.96	111.86	113.6	111.59	110.41	112.13	110	112.4	111.26	113.86	113.14	115.48	113.94	110.8	110.2	112.51	111.98	113.14	112.93	110.86	112.31	114.92	114.48	108.28	115.08	110.41	113.17	114.55	109.02	112.08	110.27	109.81	110.38	113.67	113.96	108.54	110.58	111.64	114.14	113.1	113.6
114.64	114.03	111.31	111.67	112.73	109.95	111.15	115	112.47	111.49	114.53	110.06	110.33	111.91	112.56	112.74	110.95	111.11	113.65	111.45	114.05	114	111.72	110.22	113.07	113.15	111.45	111.3	111.92	109.99	111.13	115.58	112.65	110.66	110.85	110.96	108.69	112.46	110.41	112.19	115.79	111.17	111.02	110.55	111.26	113.26	108.15	114.53	108.11	109.42
114.45	111.72	112.87	111.19	109.44	110.76	112.32	108.51	111.75	112.18	108.18	110.88	110.47	113.49	109.72	109.71	111.71	111.03	111.6	108.86	113.02	108.91	106.38	114.5	112.85	112.71	113.52	108.21	109.58	113.52	111.79	112.37	108.04	111.07	112.87	110.09	112.62	109.72	110.7	108.91	114.33	111.1	109.87	106.56	108.89	112.53	107.84	110.87	111.69	110.4
107.95	105.58	105.56	106.9	109.27	104.91	104.54	105.74	103.14	104.9	105.68	105	107.29	104.65	107.4	107.07	104.3	107.71	104.35	104.92	105.98	106.28	108.64	105.71	106.27	106.16	107.53	107.57	104.29	104.72	105.32	107.65	106.23	104.75	105.75	103.76	104.37	106.86	107.85	106.27	107.52	105.79	106.05	109.23	108.05	104.89	106.06	110.34	107.34	107.87
100.8	104.24	105.21	105.38	103.95	104.57	104.58	104.17	105.66	106.04	103.12	103.62	103.66	106.03	101.39	106.07	106.53	105.62	105.93	101.23	104.73	107.53	101.78	108.34	107.01	102.63	105.43	102.62	104.84	103.13	101.59	104.23	103.23	103.88	106.59	105.03	106.3	101.55	102.76	106.31	106.97	105.8	103.16	105.27	104.54	101.77	105.76	104.7	102.37	103.97
99.007	99.497	98.385	103.07	99.006	99.597	104.22	99.035	97.813	98.18	98.487	98.249	99.324	96.924	98.556	100.1	98.432	98.206	99.764	100.6	100.48	101.27	100.28	98.551	98.203	101.83	98.559	97.379	98.57	100.65	96.201	97.699	99.351	100.69	98.416	98.114	98.963	99.904	97.916	103.53	98.827	100.64	97.175	99.22	94.767	101.92	98.248	102.93	100.3	99.079
104.76	105.16	105.37	106.38	106.09	106.32	104.9	106.43	106.22	108.84	104.03	105.84	106.66	104.78	106.14	107.29	104.6	103.95	104.84	107.88	105.3	104.01	105.31	106.43	102.84	108.43	106.35	109	105.38	105.71	104.44	106.65	106.15	110.16	107.42	104.8	106.51	105.72	104.43	107.82	104.34	106.57	106.55	102.85	109.57	107.74	105.14	102.15	103.65	104.85
100.71	98.51	98.74	97.017	102.29	102.54	97.99	101.36	97.948	97.923	101.13	98.671	100.87	99.6	103.56	97.009	97.793	98.941	103.06	101.95	100.2	101.39	98.286	98.987	102.71	96.316	100.95	100.15	98.786	99.03	100.14	97.127	102.84	97.034	100.46	100.09	99.105	104.52	101.73	101.7	102	100.73	98.604	97.137	98.081	98.398	97.841	98.645	101.01	102.5
107.31	107.07	105	107.16	106.31	104.66	107.01	107.42	104.71	108.05	108.65	107.32	102.84	108.24	106.02	106.5	104.16	105.78	106.67	106.01	108.02	107.21	107.53	105.92	101.15	105.49	106.87	104.05	103.8	108.71	102.53	104.83	104.64	106.54	110.17	110.79	105.2	104.41	104.16	109.87	105.76	101.39	105	109.52	108.83	106.9	108.87	107.5	106.25	105.45
107.32	104.16	104.36	104.92	105.32	103.16	107.85	106.39	106.02	107.19	106.07	106.09	105.97	105.85	106.64	108.46	103.94	106.49	108.86	105.43	105.88	104.86	104.1	109.51	108.24	105.64	102.15	105.11	107.24	107.07	103.57	105.76	104.64	105.2	108.35	103.24	105.4	104.16	105.67	103.31	105.16	105.79	101.78	105.32	107.06	102.17	106.02	103.29	104.38	104.07
113.21	110.71	109.61	109.39	113.13	112.23	113.56	109.86	110.21	110.87	111.01	115.79	111.33	109.92	113.28	112.04	115.02	107.7	113.28	112.02	111.96	112.41	112.33	111.33	112.79	111.08	110.12	114.89	111.89	112.88	108.02	112.91	109.78	111.65	110.85	113.73	114.19	115.95	112.55	115.6	109.11	110.93	109.11	110.3	110.28	109.61	111.53	109.15	111.62	109.61
115.9	119.04	114.84	119.87	118.82	117.72	119.28	116.71	115.04	118.26	118.86	116.23	113.91	117.44	116.92	116.84	117.44	117.85	117.23	115.7	119.74	117.69	119.34	116.63	115.33	115.01	114.7	120.1	116.77	117.7	116.8	119.46	117.13	114.3	115.26	120.03	117.61	115.43	116.19	118.02	116.53	117.14	118.05	116.71	120.57	116.62	119.86	118.43	119.27	117.73
117.95	113.57	114.2	114.18	118.58	117.98	113.79	116.6	116.39	115.51	118.53	117.17	115.09	116.46	114.77	115.66	116.26	114.72	114.36	118.21	117.23	117.52	113.87	113.88	114.09	117.16	117.93	112.79	115.68	115.57	112.45	115.31	118.39	118.73	114.53	118.51	114.32	119.69	114.44	115.84	116.85	117.92	115.3	114.34	119.85	117.76	115.52	116.25	114.53	115.79
107.48	106.12	107.62	106.03	105.47	109.43	105.84	106.15	107.14	107.96	108.33	106.13	110.14	106.25	106.82	108.43	103.27	109.15	105.76	107.96	105.32	108.42	106.54	109.86	106.05	104.74	107.25	103.95	108.16	107.02	106.15	108.2	109.06	108.19	104.81	104.48	108.33	101.88	105.03	103.49	105.93	103.8	109.64	107.19	103.96	106.71	109.99	104.63	105.68	106.05
107.44	112.52	114.3	112.27	112.35	110.81	110.09	111.32	111.16	114.27	109.69	108.96	112.19	108.67	112.86	111.94	111.23	111.95	115.42	111.8	110.51	109.84	108.16	108.66	110.61	111.91	113.13	113.38	111.09	113.76	106.77	108.14	111.69	107.99	110.87	113.82	111.83	111.23	111.05	108.18	111.55	111.8	111.67	110.64	111.17	111.81	113.03	109.67	112.85	112.03
109.37	110.06	111.95	109.74	109.22	108.45	107.46	108.11	110.35	110.91	108.21	110.6	108.15	106.17	108.55	107.55	107.23	107.65	113.01	108.06	109.36	112.77	107.44	108.18	111.79	109.62	111.4	108.32	109.67	109.7	112.97	115.37	109.26	114.9	109.15	110.85	112.23	111.69	109.56	107.44	109.02	109.34	110.1	109.52	109.57	109.38	108.33	107.99	109.33	107.89
111.1	111.19	110.46	114.69	108.42	111.73	112.11	110.22	112.18	113.14	114.21	111.94	111.75	112.58	112.78	110.2	111.04	107.33	113.35	115.32	111.77	111.04	111.12	111.83	111.29	110.84	110.01	109.12	111.68	110.66	110.79	113.61	111.57	108.61	111.8	115.09	110.45	112.5	112.36	110.3	108.77	106.24	110.54	113.07	112.07	111.05	108.31	108.93	112.98	110.91
102.16	105.1	105.99	103.03	105.01	104.41	107.01	101.43	104.64	106.22	105.62	106.35	105.53	108.24	100.87	104.68	103.38	107.17	105.76	106.89	106.33	101.63	104.76	105.73	104.82	107.26	100.58	105.71	104.62	103.55	105.23	105.37	106.82	106.8	104.35	102.54	103.59	104.37	105.33	104.94	104.14	103.44	107.1	105.17	105.22	102.07	106.26	104.69	105.87	104.95
114.92	115.08	117.84	116.4	119.41	116.53	117.14	116.31	118.2	119.09	119.31	115.84	118.43	112.6	119.07	117.13	119.04	118.35	118.89	116.7	117.13	118.19	117.97	116.92	118.58	116.09	118.46	117.07	118.09	118.21	116.73	116.23	118.35	116	115.65	118.9	117.52	115.16	122.33	117.45	118.36	116.81	119.01	119.5	116.26	116.15	118.57	115.5	116.86	118.17
105.78	105.81	106.04	109.08	105.51	107.51	105.46	106.97	106.09	105.28	105.97	107.81	106.11	104.43	108.97	106.15	107.71	108.65	105.6	105.72	110	106.57	106.16	110.75	107.59	106.78	107.38	112.33	107.14	104.75	106.81	104.48	108.99	107.9	103.66	106.15	110.5	105.4	105.71	108.15	101.6	105.93	107.53	107.23	108.33	109.15	108	107.15	105.71	107.18
106.74	105.69	107.95	109.21	104.7	107.52	106.36	104.65	104.47	104.68	104.85	105.69	106.41	105.29	105.28	106.63	102.22	104.77	108.87	105.66	103.34	105.1	106.27	107.19	104.74	105.12	106.27	102.73	103.44	107.54	102.76	109.08	105.17	104.98	105.95	106.63	102.22	108	104.67	106.32	105.12	102.64	105.11	104.31	108.2	106.23	107.84	104.56	104.4	106.96
98.666	100.63	99.249	99.18	99.228	97.955	101.1	101.78	98.088	98.699	98.96	97.847	96.498	99.491	101.08	99.668	101.81	99.433	98.423	97.951	99.854	95.926	97.888	102.46	98.188	100.06	104.29	97.108	99.854	102.95	99.747	98.422	101.52	97.767	95.897	98.804	100.16	100.92	101.62	96.787	97.185	98.675	98.943	101.5	96.045	98.551	100.22	98.357	97.791	100.34
106.21	106.87	107.71	104.97	105.86	104.27	102.28	105.09	106.69	107.47	106.94	105.37	106.69	107.29	104.19	102.3	104.09	104.69	102.16	105.31	107.03	103.41	106.27	104.18	106.07	104.73	106.03	105.59	104.4	107.87	107.14	104.46	105.87	105.63	101.76	106.75	106.63	102.94	103.68	103.32	109.51	107.12	109.08	103.35	106.04	108.6	105.52	108.03	104.62	108.99
105.02	104.05	102.01	103.53	103.89	103.79	104.23	102.7	105.08	105.61	104.19	104.47	106.14	104.49	103.43	105.77	103.67	107.69	102.74	101.54	105.39	103.72	103.43	104.54	105.84	104.77	105.94	104.96	103.98	101.83	104.03	102.52	105.03	103.5	104.73	105.19	108.15	104.63	102.76	107.36	103.55	102.25	104.24	103.57	102.3	102.72	107.2	101.55	102.3	105.51
106.56	108.14	108.79	104.21	109.1	105.76	107.04	104.59	107.64	108.73	107.23	104.65	108	110.02	107.21	106.75	106.44	107.23	107.34	104.11	109.08	105.16	105.86	109.05	107.51	108.83	106.87	105.27	108.89	108.01	105.24	109.25	107.75	107.89	104.68	105.52	106.98	106.57	108.69	107.64	105.6	106.72	104.51	105.97	108.74	108.54	107.95	105.04	105.64	104.43
102.69	102.37	103.41	105.24	108.6	105.59	108.84	102.03	104.87	107.24	108.79	105.46	100.84	106.06	107.08	104.48	104.78	106.37	104	103.93	106.67	106.8	102.82	102.99	101.7	105.86	106.41	105.08	104.35	106.47	104.94	106.45	103.56	104.62	104.53	107.04	106.12	101.39	107.39	104.02	103.49	102.98	103.57	104.1	104.46	105.46	104.76	103.68	104.98	105.98
113.84	115.86	114.86	118.68	115.06	118.01	117.84	119.6	119.17	116.48	113.88	115.37	116.21	118.23	116.45	115.13	115.47	117.23	117.18	115.41	114.97	114.79	118.4	116.58	115.39	112.48	115.63	115.04	120.43	118.22	118.48	115.87	118.77	115.02	116.74	114.17	115.75	115.51	118.14	115.97	115.18	115.35	115.94	115.59	116.76	116.85	118.37	116.15	116.11	117.92
100.17	100.21	100.74	99.38	100.61	101.89	101.75	96.821	103.9	100.96	97.663	98.36	97.841	100.73	100.43	101.18	99.286	96.97	100.35	98.758	98.68	99.143	98.416	98.683	100.67	99.425	101.19	98.73	100.95	99.759	101.95	102.1	101.48	103.78	98.846	98.346	99.954	98.927	100.79	99.485	96.876	98.562	99.547	103.03	98.565	101.39	101.22	101.39	99.12	100.38
108.16	103.77	107.33	107.44	107.75	103.35	106.71	105.39	106	106.81	105.96	109.32	105.4	104.79	105.09	106.63	101.39	106.88	107.13	105.33	106.78	108.13	104.61	106.71	107.05	104.89	103.54	104.13	107.62	105.22	103.05	108.76	102.5	107.73	104.87	104.06	106.04	107.35	106.75	108.28	105.92	109.01	105.13	110.07	104.58	103.73	107.22	103.65	103.44	105.32
103.44	107.18	106.08	102.84	104.59	107.36	105.98	103.21	103.96	102.38	103.17	107.46	104.95	105.78	105.66	106.06	106.43	104.11	107.8	105.85	106.89	102.64	108.34	104.3	108.82	107.08	106.33	103.38	105	104.91	103.48	104.63	104.92	104.86	106.56	104.53	106.53	106.32	107.15	103.46	106.35	104.08	100.93	105.11	109.1	105.51	105.32	107.67	110.33	105.78
100.89	99.084	101.64	100.65	101.52	103.99	99.942	101.47	99.607	98.868	100.7	94.731	100.1	99.968	99.768	99.462	97.062	100.3	101.07	99.965	99.507	99.702	102.98	101.58	98.367	100.85	97.829	101.39	100.74	98.903	101.2	99.794	98.791	99.772	99.892	98.429	101.15	103.84	98.538	101.04	99.15	100.7	99.525	100.44	99.354	100.37	100.19	100.65	100.06	100.36
106.01	109.19	107.1	108.16	110.64	106.31	106.53	107.1	107.19	106.71	106.26	104.78	102.84	105.91	104.97	108.02	104.29	105.93	102.47	105.14	107.6	108.4	105.11	106.03	107.99	107.17	106.64	108.06	108.31	104.39	107.75	105.57	105.74	106.16	108.57	107.22	104.3	106.11	107.13	104.99	106.5	107.28	106.99	106.66	106.24	106.5	106.96	106.8	106.53	106.15
98.134	98.599	101.4	99.982	100.33	98.837	100.56	99.974	99.949	98.789	97.697	101.54	102.1	98.93	99.587	98.512	98.467	98.843	101.92	98.522	97.108	100.81	98.521	98.797	99.542	96.989	98.35	101.55	99.847	99.125	100.81	96.368	101.74	97.757	95.529	97.867	100.91	102.86	99.436	98.451	100.31	100.28	101.62	99.737	102.81	101.9	100.17	98.255	100.29	100.91
111.95	114.45	112.46	115.64	113.91	112.72	112.85	110.23	114.35	112.71	115.48	112.61	115.49	114.19	113.98	110.63	112.27	111.5	116.23	114.49	111.88	114.23	113.5	113.42	109.37	110.17	114.16	112.91	114.58	112.52	116.13	113.77	113.55	108.95	116.06	113.8	108.85	110.84	113.42	116.46	111.18	115.02	110.56	114.33	113.13	114.93	114.79	111.95	113	114.38
113.36	110.01	115.7	109.27	114.03	112.28	113.53	111.36	111.79	112.78	112.67	111.69	113.78	115.03	113.33	113.3	109.81	109.1	111.47	111.72	111.42	113.2	112.39	111.35	111.22	111.72	111.44	113.81	112.27	112.1	113.86	114.4	114.12	111.44	110.17	113.35	112.77	112.71	110.77	110.67	113.4	114.28	110.42	111.3	113.6	111.95	112.45	111.5	112.25	114.94
112.07	109.23	112.89	109.13	107.7	112.98	109.62	111.89	112.83	109.51	113.5	113.62	109.65	113.04	111.46	111.84	111.75	111.49	111.39	110.23	112.13	113.12	113.35	110.72	112.1	113.33	110.21	114.29	112.54	111.73	114.08	113.6	110.52	110.85	113.05	114.14	110.83	111.16	111.31	109.61	112.21	113.9	111.96	113.72	112.21	109.37	112.2	113.9	109.77	109.64
106.82	106.9	105.53	106.21	106.44	108.68	105.13	103.82	104.44	106.84	107.88	103.35	105.29	105.28	104.98	105.42	103.96	104.55	106.24	105.74	106.02	108.8	106.35	102.67	103.28	104.93	106.63	106.92	106.91	105.75	107.34	107.17	108.4	106.14	106.59	103.01	108	104.64	103.36	105.94	105.05	105.4	107.12	107.04	103.99	106.09	105.72	106.54	106.16	105.01
103.37	105.04	106.13	103.3	105.28	105.16	104.89	105.53	103.26	106.41	102.54	103.16	107.39	107.18	105.96	105.01	106.03	104.79	103.05	108.54	107.69	105.33	109.54	109.33	103.24	104.41	103.83	104.77	106.65	104.71	104.52	104.91	105.61	103.08	106.94	105.91	102.64	107.2	105.89	108.8	106.5	105.93	102.65	103.82	104.08	103.04	106.35	103.23	107.83	106.33
110.97	111.83	108.22	112.57	112.72	112.81	112.26	112.31	112.43	112.9	113	109.44	110.91	115.54	113.03	112.88	113.06	111.25	109.5	112.9	111.63	115.22	108.44	113.52	113.39	113.2	111.9	112.61	110.11	113.01	110.81	109.15	113.39	112.25	109.79	109.27	111.45	111.98	111.04	112.98	113.04	111.1	112.21	111.25	113.4	113.71	110.67	111.19	112.84	109.74
107.9	105.32	106.92	107.73	106.44	107.55	105.93	107.05	106.31	102.17	104.87	105.12	106.03	103.61	107.66	106.65	103.83	105.65	106.19	107.42	104.13	106.3	106.34	107.97	104.7	107.75	106.23	106.91	105.25	105	105.52	105.59	107.25	103.77	105.55	108.12	106.48	106.91	108.23	106.44	106.97	103.87	105.24	107.63	105.79	108.78	105.85	107.15	105.3	107.36
99.632	99.416	100.22	103.87	99.042	97.354	100.3	98.476	100.42	100.29	96.566	101.45	100.91	102.42	100.15	98.814	98.952	98.323	98.037	99.288	104.03	100.88	97.596	99.463	99.455	99.784	102.94	99.416	99.902	101.56	99.577	96.77	99.654	102.75	98.933	101.64	97.633	100.61	99.732	101.21	101.77	97.795	105.23	96.662	101.27	97.293	102.16	100.28	97.874	99.167
105.35	104.29	104.42	107.55	104.89	103.58	105.15	106.81	104.73	104.37	103.91	104.43	105.62	102.92	103.37	102.36	104.79	102.13	102.92	103.94	106.12	103.15	102.97	102.43	105.21	104.39	104.19	104.88	106.78	103.61	101.99	107.06	105.62	104.48	103.18	105.28	100.5	104.61	103.59	103.84	101.99	104.73	106.74	102.04	101.05	105.89	104.03	105.22	103.79	105.37
115.71	117.17	117.97	115.12	113.74	117.17	117.86	115.6	115.06	117.54	117.87	118.91	120.08	116.74	119.42	117.8	117.63	118.61	119.21	119.02	120.26	116.51	118.47	116.03	119.24	118.46	115.77	114.77	117.13	117.24	118.06	115.92	116.78	117.44	116.39	117.4	119.69	117.72	116.49	117.17	117.62	114.69	116.61	120.1	115.75	115.22	117.37	119.64	118.29	117.46
115.93	118.62	118.24	119.13	114.49	117.48	118.17	120.75	117.09	118.51	120.57	115.32	120.07	117.62	118.87	116.58	119.51	118.32	117.25	117.21	116.9	118.83	119.14	119.67	119.45	120.72	115.5	119.06	118.26	117.81	117.89	118.4	118.58	115.12	117	116.65	120.26	119.52	114.08	117.4	116.11	117.98	117.18	115.54	117.95	116.88	118.46	117.69	118.66	116.93
111.18	110.09	112	109.7	110.86	111.58	111.44	111.24	113	110.35	109.84	111.72	113.56	113.75	110.53	113.22	110.57	110.83	113.1	111.72	109.39	110.14	109.55	113.18	109.37	110.97	111.73	111.87	110.19	112.93	110.04	109.56	111.25	111.85	111.12	109.04	111.37	112.58	116.45	107.55	111.81	109.86	112.39	108.48	107.05	106.94	112.2	111.65	113.92	108.45
105.19	108.94	105.28	104.62	106.84	105.95	105.12	105.58	107.19	105.01	106.06	108.45	104.95	110.71	103.66	105.88	106.16	107.05	106.76	106.62	107.28	105.89	109.75	104.03	105.82	108.23	106.39	103.97	106.06	104.7	103.29	107.47	105.02	105.06	107.65	105.06	107.87	105.28	104.95	106.63	103.5	108.07	103.88	106.11	106.67	105.19	107.26	105.77	106.08	105.81
108.92	110.1	113.16	110.32	109.18	110.92	112.03	110.81	110.94	112.75	106.76	107.86	108.73	109.73	109.52	107.54	108.39	108.06	110.42	109.21	107.09	107.45	112.25	105.13	110.46	107.97	108.02	108.52	107.79	106.32	107.47	107.76	110.87	108.21	110.95	111.73	111.05	112.17	105.25	111.55	111.24	108.32	111.5	108.53	109.51	111.37	109.06	109.21	110.47	111.34
109.93	111.16	109.68	109.32	113.26	110.75	109.6	111.3	113.01	112.66	111.98	111.64	111.3	116.54	112.07	112.15	111.58	114.37	111.11	112.77	112.72	112.49	112.18	108.62	110.43	109.45	110.83	115.12	110.74	106.76	114.94	112.01	115.73	110.66	113.06	108.76	113.43	112.34	111.61	111.55	109.76	111.95	110.18	112.47	107.61	111.14	112.41	110.62	111.25	112.73
105.92	103.1	104.98	103.1	105.23	104.59	105.4	104.76	104.2	105.71	104.52	105.71	106.92	110.97	106.42	105.57	105.74	104.12	107.15	101.45	105.33	103.16	107.26	105.03	103.63	106.79	104.9	103.56	104.4	104.56	108.1	105.64	106.63	103.43	106.47	105.82	102.77	106.23	106.5	105.42	108.2	107.21	104.58	106.84	105.33	105.48	105.15	105.4	105.32	104.3
112.96	112.32	111.4	112.81	110.81	114.01	108.56	111.02	106.71	110.81	108.82	111.68	111.09	112.07	109	112.01	110.99	110.51	111.41	114.19	110.35	112.77	110.21	113.77	111.08	109.62	109.94	113.55	109.93	112.3	112.51	111.96	111.74	111.25	112.66	112.05	112.71	111.78	111.47	110.28	114.68	112.32	112.71	113.61	110.41	110.44	108.79	108.93	109.88	112.03
113.37	109.34	110	109.3	107.15	114.04	113.23	111.04	112.19	115.09	111.94	112.38	111.63	110.94	111.65	113.85	113.9	110.81	111.55	112.1	112.39	112.08	110.95	114.58	113.07	107.05	113.05	110.41	110.43	111.19	112.46	113.34	112.48	113.66	109.2	112.81	114.6	111.79	113.48	111.43	111.67	109.22	107.74	113.53	112.41	110.7	112.52	111.54	110.81	115.32
105.11	103.8	106.41	105.92	108.14	104.23	109.01	106.63	104.88	107.1	104.89	109.42	108.14	109.6	104.73	105.37	107.84	108.27	107.46	106.5	106.6	105.4	102.88	104.13	107.82	107.95	103.57	103.43	104.7	103.14	106.08	105.93	106.34	106	103.61	106.21	103.9	105.25	109.56	105.28	106.07	105.45	103.88	107.66	104.17	105.67	105.75	106.19	105.94	105.44
103.75	103.91	105.37	103.32	105.19	105.86	103.03	103.45	102.5	106.87	106.48	105.66	105.57	101.18	103.37	102	103.56	102.54	104.85	103.9	100.46	103.62	106.22	104.22	103.12	102.26	105.52	107.49	103.08	100.49	103.37	105.59	104.75	102.68	103.82	102.84	104.17	104.74	104.26	102.26	105.63	102.93	103.39	103.06	102.67	105.19	105.73	104.55	105.8	106.12
106.62	101.53	107.38	103.95	104.72	105	104.25	102.74	104.26	103.83	104.67	103.32	102.57	107.64	106.14	105.59	104.7	100.11	101.32	106.66	104.45	102.45	104.73	102.52	104.7	106.62	104.29	106.16	104.2	104.74	104.42	104.18	103.99	107.05	105.57	104.3	104.81	101.09	107.76	106.98	105.22	105.22	104.05	104.08	102.24	106.78	102.52	105.35	105.59	104.26
106.9	107.92	105.6	106.68	106.06	107.1	108.18	104.07	103.5	109.16	102.3	106.68	110.25	107.1	108.9	105.93	105.81	102.18	105.77	103.92	104.41	103.81	106.22	104	106.33	106.66	106.6	106.53	106.03	108.16	105.97	107.04	104.68	103.99	108.85	104.88	103.03	107.35	104.79	107.48	105.79	107.67	105.84	105.65	106.74	104.91	103.48	104.48	103.2	106.96
107.59	104.81	108.29	107.03	107.05	106.79	106.24	106.83	106.5	106.28	110.14	105.64	107.18	104.81	107.94	108.94	107.52	106.01	107.93	106.07	106.01	103.58	104.56	107.05	101.76	105.39	105.9	105.47	109.7	106.54	109.43	105.9	104.25	106.75	105.48	108.06	106.28	109.37	107.89	103.97	103.52	104.27	107.75	104.27	107.33	104.69	104.87	108.47	104.99	109.89
110.83	112.77	108.03	111.09	112.9	111.82	109.44	110.91	110.71	113.95	110.76	109.81	110.36	113.93	109.64	113.61	112.69	111.67	113.87	110.11	112.58	111.19	111.5	111.26	111.35	110.88	109.53	111.38	112.03	112.77	111.62	113.52	110.49	110.31	113.22	109.17	110.99	111.72	110.68	113.04	110.89	115.58	110.75	110.78	113.97	112.61	112.46	110.84	110.86	110.91
102.59	106.82	105.1	103.58	109.01	103.66	104.32	105.99	107.02	102.92	103.3	106.97	105.61	107.05	103.51	105.27	101.89	103.3	104.94	105.96	106.91	106.35	107.84	106.11	109.8	102.47	105.79	106.61	108.68	106.11	103.71	107.39	106.46	106.89	107.67	102.37	102.89	104.67	104.31	104.35	106.21	106.96	103.13	106.06	105.52	104.38	104.96	107.42	107.09	106.59
114.52	110.76	113.28	110.9	112.83	111.64	106.18	108.79	112.31	112.16	110.75	108.96	109.01	111.04	113.66	107.82	113.52	109.75	112.55	115.38	113.05	113.08	109.35	112.96	110.12	109.6	111.94	111.34	113.92	106.4	112.78	110.41	114.81	114.96	109.13	110.38	109.16	113.7	112.14	113	109.47	112.41	109.52	113.01	110.21	113.46	115.08	108.54	113.08	110.88
100.16	98.285	97.598	101.76	104.05	100.71	100.98	99.063	102.94	97.916	102.12	99.686	100.1	102.92	102.31	98.505	101.96	101.9	102.74	99.85	99.825	101.01	101.38	100.32	100.67	98.064	98.651	97.874	101.43	99.509	99.443	100.15	99.818	103.29	103.62	101.03	99.526	100.33	101.76	101.16	98.856	102.81	101.89	101.77	102.8	100.08	99.655	99.756	102.52	104.63
103.5	101.97	104.76	105.47	103.33	100.64	98.154	106.22	102.55	102.34	104.43	104.66	106.04	104.99	104.67	106.4	103.9	104.01	104.21	105.58	103.83	104.49	104	105.19	103.39	104.72	105.23	104.32	102.41	104.15	106.91	107.62	104.72	103.17	105.17	106.62	104.86	104.33	105.33	104.93	103.22	104.41	102.13	104.2	105.42	105.72	103.2	106.4	103.4	102.33
108.08	105.39	107.14	102.36	102.79	107.94	105.77	102.82	102.24	106.47	105.47	105.09	104.5	106.89	107.54	105.84	107.4	106.41	104.84	104.02	106.6	103.66	105.14	109.79	104.09	106.82	106.32	105.66	106.88	106.29	106.28	103.35	108.48	107.38	107.59	107.84	107.66	105.05	105.91	106.3	105.26	104.92	103.28	103.29	104.81	106.72	102.13	108.19	105.43	104.78
105.89	104.79	104.2	104.08	103.92	105.19	103.71	105.43	103.99	104.45	107.4	106.76	104.09	108.32	104.06	108.87	105.54	100.87	104.32	105.28	106.72	101.69	105.9	105.23	106.26	104.8	107.42	105.16	103.79	106.46	104.96	103.06	103.97	103.58	105.88	105.59	107.11	102.42	106.41	103.57	106.15	106.83	107.14	106.06	105.56	105.41	101.95	106.8	105.01	103.91
109.8	109.71	107.8	112.66	108.67	109.22	108.19	108.04	110.13	109.02	109.71	107.54	109.23	110.71	108.71	111.21	110.05	110.84	108.9	107.68	110.17	111.87	109.3	108.15	109.36	109.86	109.27	110.3	111.34	109.75	109.82	106.26	110.83	109.27	109.88	107.43	111.93	111.54	110.6	107.26	114.28	111	106.68	110.08	108.05	110.81	111.87	111.33	110.51	109.75
114.25	111.6	109.25	114.92	112.77	112.45	116.8	111.15	111.64	115.32	112.06	115.16	112.62	108.94	111.25	110.36	112.99	110.2	112.85	110.86	112.69	112.34	110.47	112.49	111.68	110.3	109.85	113.23	115.61	112.02	111.17	113.26	109.98	110.38	110.67	113.21	112.77	109.9	111.24	110.1	110.36	112.33	116.07	112.87	110.54	110.16	110.83	112.02	115.11	113.44
109.65	104.2	108.68	108.15	107.91	107.18	106.79	107.8	104.68	106.69	106.68	104.53	106.77	106.34	108.07	107.36	110.81	108.61	106.58	107.3	107.92	106.32	108.33	107.9	106.16	108.05	108.82	107.45	107.4	106.97	109.93	109.1	109.08	106.81	106.53	103.62	105.67	101.81	106.3	108.06	105.6	106.12	105.19	109.05	106.54	104.8	105.05	109.27	106.96	107
110.3	111.4	110.19	110.44	110.98	109.87	111.29	106.82	110.96	109.49	108.08	112.67	110.07	105.95	111.38	108.71	109.87	110.23	112.56	108.36	113.78	110.16	106.58	110.51	107.05	106.05	109.3	111.64	111.86	110.72	112.65	110.21	109.9	109.68	111.09	107.1	108.41	105.77	109.96	110.52	108.15	108.99	108.88	111.91	108.06	108.92	113.26	108.52	110.06	113.91
107.66	111.27	105.7	104.8	108.11	105.62	106.56	106.57	105.49	110.86	103.13	109.51	104.98	107.4	105.37	106.66	107.56	107.41	108.89	104.72	104.93	105.63	105.92	107.67	105.76	104.32	108.01	106.07	108.49	108.69	106.26	103.89	106	104.68	105.7	106	105.94	105.01	107.16	107.12	105.62	105.64	106.59	106.66	102.4	107.8	105.84	111.32	106.69	105.71
112.66	110.7	112.96	114	113.16	113.76	112.91	113.2	111.68	112.14	109.77	112.61	109.69	114.24	110.01	110.07	115.68	112.29	109.88	111.45	114.36	114.12	110.66	109.3	113.32	111.23	112.59	112.17	108.8	113.7	113.36	112.39	113.68	111.52	111.11	114.59	109.72	113.16	109.13	109.47	112.19	113.48	113.33	110.66	112.16	110.14	115.04	112	112.64	112.43
109.61	106.35	107.74	106	107.26	105.2	103.04	108.91	109.63	108.67	108.81	108.54	107.96	106.82	103.01	106.67	104.25	104.2	107.84	103.23	103.29	103.46	109.82	109.08	104.6	107.81	106.09	108.39	103.28	110.52	106.49	106.71	106.23	108	103.25	105.98	105.25	104.9	105.59	107.36	105.92	108.79	108.2	104.17	105.08	105.42	108.87	105.54	105.72	104.6
99.835	97.217	101.87	98	98.327	100.95	98.501	102.19	100.67	98.986	100.01	101.18	100.44	99.421	101.72	103.37	100.6	100.1	98.647	100.49	103.39	102.6	97.545	98.278	98.568	100.34	99.059	97.313	102.78	97.706	99.388	99.027	98.251	101.29	102.34	99.566	101.84	100.74	98.892	101.25	99.262	96.85	100.45	102.4	100.05	99.858	97.925	95.949	101.34	99.32
107.53	105.89	110.55	107.58	105.49	107.68	106.17	107.61	104.45	104.91	104.45	104.78	106.91	104.67	106.66	107.44	106.16	109.13	104.78	105.4	105.42	105.63	107.81	107.69	105.36	107.08	105.5	106.12	107.42	106.27	105.12	104.51	106.65	105.38	105.92	106.79	106.82	106.77	110.41	102.43	107.83	101.54	102.83	106.2	106.27	103.88	106.08	104.43	106.9	106.04
113.22	113.33	116.29	113.97	106.92	111.44	111.62	111.28	111.78	113.13	112.57	111.68	111.1	112.78	110.35	108.34	113.08	112.37	113.05	112.69	113.32	111.35	111.19	111.67	110.31	113.83	110.61	114.39	113.96	113.68	111.98	110.12	109.18	112.22	116.33	110.53	116.31	116.62	110.7	113.17	112.04	110.51	112.17	111.87	112.93	113.63	114.36	112.3	112.44	114.84
106.91	104.88	107.58	107.11	105.18	103.73	107.99	105.77	106.45	106.41	107.1	107.15	106.97	103.39	104.88	104.12	104.45	107.1	105.92	108.55	108.79	106.68	106.65	108.5	108.15	104.21	106.78	106.79	106.01	107.62	104.32	106.68	105.32	108.31	106.18	105.66	104.67	107.29	108.54	105.71	108.47	109.88	104.08	105.42	106.61	107.56	106.44	107.68	104.71	107.1
100.86	104.4	103.4	104.17	106.84	105.06	103.35	104.76	103.15	101.91	104.9	105.65	105.43	102.31	103.42	104.78	104.53	105.71	107.02	103	103.16	102.75	102.72	100.62	104.37	102.54	107.36	105.93	102.95	101.87	105.35	102.22	105.02	104.18	106.67	102.87	102.9	104.22	101.99	105.61	102.72	105.83	102.36	107.94	108.15	104.21	105.77	105.42	102.98	103.98
102.81	103.97	104.26	102.8	105.03	105.14	105.72	107.3	106.99	103.02	105.78	105.16	104.93	101.35	103.43	104.48	104.94	103.66	102.56	102.78	106.1	106.89	104.63	104.53	106.83	105.13	100.17	107.9	106.75	102.64	105.07	102.57	103.21	102.84	105.8	104.19	106.62	103.2	102.45	106.65	100.82	104.99	103.54	104.43	104.58	101.57	102.2	104.67	106.02	102.42
99.111	98.781	103.06	100.38	99.767	102.15	100.5	98.628	98.218	97.515	100.29	104.51	100.32	99.512	99.922	102.2	100.39	100.18	98.836	98.563	98.084	104.02	99.404	100.04	102.39	101.57	103.47	103.24	100.43	100.35	99.733	96.381	100.43	102.78	100.18	97.953	100.9	101.19	98.559	103.54	97.564	99.781	100.61	100.34	98.367	101.58	101.48	100.27	100.23	100.45
99.447	99.854	97.303	101.79	98.142	98.788	103.11	100.24	101.39	97.716	97.778	99.757	99.659	98.872	97.961	94.975	100.27	100.44	104.42	103.93	99.191	99.032	96.304	97.424	103.71	100.88	98.096	99.775	102.45	101.38	103.95	98.75	102.2	98.654	102.55	99.741	99.273	98.231	100.4	98.433	98.016	100.13	98.868	98.413	101.55	98.113	101.2	99.583	99.104	96.248
102.3	104.32	104.92	104.63	104.87	102.77	103.46	105.61	105.3	106.81	101.8	106.1	104.68	102.24	104.77	99.836	105.32	106.11	106.38	104.66	106.3	106.53	107.02	104.81	104.26	107.63	99.808	104.87	101.04	103.59	106.28	105.43	102.32	104.24	104.93	101.75	105.12	107.51	107.97	102.59	105.6	107.2	101.24	108.57	102.9	103.25	102.04	104.19	106.31	103.91
100.25	99.097	101.03	98.32	100.01	101.09	99.085	104.09	101.05	102.73	101.45	98.03	99.357	100.24	102.8	99.251	99.976	100.08	101.24	100.1	103.41	101.47	99.783	102.91	98.131	103.42	99.476	102.73	99.469	98.935	102.77	100.52	99.375	101.49	98.999	98.684	102.65	100.01	100.06	101.88	100.79	102.47	104.69	101.92	102.07	101.24	98.935	100.25	102.6	103.89
103.21	105.96	106.18	104.98	104.01	105.16	109.4	104.85	106.98	107.94	109.79	107.31	109.53	107.96	108.76	105.97	105.59	107.06	108.63	105.55	107	105.48	104.01	104.35	105.24	102.68	107.11	104.55	107.8	106.01	103.56	104.45	104.99	106.41	109.57	108.06	106.54	107.24	106.62	106.99	104.84	107.88	104.09	107.63	104.72	106.58	105.89	107.48	106.06	104.83
99.824	100.43	98.513	102.87	99.321	101.69	98.067	101.75	99.051	101.92	101.79	99.646	100.28	100.5	105.09	101.29	99.939	99.862	101.87	101.39	97.886	102.75	101.57	98.07	101.18	101.69	103.13	99.771	99.215	102.11	97.937	100.4	103.94	99.99	103.78	98.41	101.14	98.13	101.67	100.71	98.873	101.46	100.3	100.85	99.674	103.52	100.43	101.34	101.94	100.69
105.3	108.01	105.68	104.9	102.19	107.38	104.38	104.53	104.7	104.29	105.69	104.67	105.05	103.51	106.12	104.35	105.41	105.68	106.95	106.87	109.26	106.56	103.87	104.96	104.68	103.84	105.8	105.82	104.67	105.18	104.92	102.62	105.35	103.3	106.67	104.63	107.12	105.65	104.01	105.25	106.97	102.06	111.68	104.95	102.44	104.12	105.21	103.75	103.7	102.83
105.95	104.11	106.24	109.84	105.42	101.65	106.36	107.05	105.65	105.71	103.9	107.08	103.07	108.52	107.32	101.96	104.1	104.71	104.93	108.64	106.27	104.75	105.14	108.59	105.58	107.53	112.76	104.99	104.51	103.79	105.95	107.27	107.84	104.45	107.66	106.55	107.76	106.51	103.02	105.09	105.93	102.54	106.31	104.55	105	101.72	103.74	106.48	104.69	106.57
108.6	110.67	110.56	108.38	111.39	113.8	110.95	114.54	108.99	111.55	111.99	112.31	114.29	109.47	111.92	111.2	115.13	113.34	115.87	113.15	113.51	109.13	113.83	114.73	114.43	112.67	113.14	113.73	110.04	110.45	111.94	113.98	111.16	111.29	108.43	111.05	110.93	112.08	112.36	111.06	111.82	113.34	108.9	112.32	111.26	112.55	114.83	112.31	114.87	116.88
114.38	113.78	110.84	112.77	110.83	113.61	111.73	114.44	111.25	110.24	114.36	110.29	111.91	114.81	115.74	113.2	113.73	115.53	113.76	112.42	112.14	113.84	112.79	112.18	112.31	112.15	112.03	113.53	114.29	114.05	111.46	116.33	110.09	112.44	110.64	110.97	110.48	113.96	114.94	113.55	111.63	111.09	111.93	115.32	112.89	115.07	111.62	112.22	109.99	112.45
102.82	104.13	105.38	105.07	102.02	106.91	103.75	106	100.82	108.1	105.28	102.61	106.17	105.95	104.13	107.02	103.69	106.24	103.56	106.54	105.83	107.14	103.39	106.11	105.1	104.43	104.61	104.77	101.88	105.84	104.59	106.94	106.56	104.15	104.51	104.59	104.02	108.3	104.93	105.24	106.56	104.51	103.89	105.71	104.83	102.48	104.42	103.44	104.71	105.03
116.54	120.42	117.56	117.14	117.26	118.11	122.14	117.03	118.26	117.88	118.67	117.41	120.04	119.52	116.97	118.88	118.94	118.73	116.85	120.14	117.88	115.82	117.96	116.75	115.97	116.02	116.01	117.61	118.76	117.93	118.67	120.28	115.53	120.4	118.25	119.75	117.33	118.32	116.64	114.87	118.77	116.89	116.02	117.34	118.16	118.32	115.52	115.51	117.49	118.21
109.86	105.61	107.88	104.3	107.75	105.94	103.67	104.13	106.98	106.56	104.27	106.57	105.34	105.89	103.58	108.13	107.99	105.05	102.65	105.7	106.94	106.94	104.74	103.26	104.42	106.2	109.16	104.6	107.48	106.69	105.47	109.87	106.56	104.7	104.36	105.03	105.08	104.39	103.17	105.41	107.07	104.78	108.62	104.9	102.94	106.03	105.32	107.84	108.6	104.55
105.95	106.56	107.43	107.05	109.72	105.93	106.41	103.69	106.24	106.94	106.57	104.44	107.46	106.3	106.5	108.49	105.41	106.79	107.44	106.85	107.69	106.35	111.44	107.54	104.18	105.84	107.27	108.09	106.37	104.45	109.53	105.89	105.48	107.16	106.15	105.54	104.79	103.22	107.49	106.63	104.05	103.66	110.91	107.72	107.38	106.72	104.31	104.97	104.48	105.94
110.25	109.05	116.12	109.69	110.45	111.92	113.62	109.47	111.42	114.79	110.85	111.31	110.49	112.52	111.79	110.55	112.77	112.86	108.58	110.9	113.39	109.81	111.93	112.72	109.26	111.58	110.34	112.83	112.07	110.6	112.35	112.45	112.08	108.63	110.81	111.26	110.06	113.59	109.03	111.32	109.83	110.32	112.35	110.32	110.55	112.03	112.21	111.4	111.08	113.24
117.28	116.49	118.28	115.28	118.04	117.65	118.91	121.32	119.59	117.16	120.6	116.71	119.46	115.43	117.39	116.92	121.12	115.1	116.82	116.66	115.13	114.82	117.58	117.66	117.64	115.37	117.13	115.55	117.1	120.01	116.32	116.98	117.43	121.7	115.24	115.25	115.73	118.52	114.33	118.26	116.06	116.92	116.71	114.51	114.84	116.87	119.68	117.86	117.76	116
99.584	103.83	106.84	107.65	102.52	101.56	104.47	101.38	105.83	105.72	106.77	106.54	102.08	103.91	103.82	107.48	104.12	104.24	103.89	103.28	106.34	101.63	101.75	107.14	104.99	103.86	106.34	101.56	105.47	106.5	105.07	107.41	100.68	105.66	106.17	103.59	109.29	104	106.82	105.8	104.19	102.46	106.33	104.83	104.83	102.56	101.6	105.92	101.36	104.36
111.2	109.99	113	111.71	108.74	109.91	112.39	107.33	112.65	108.82	111.26	111.65	114.58	110.35	110.87	112.58	110.47	112.19	108.79	111.99	112	112.71	110.32	110.06	109.92	114.01	108.97	112.73	106.76	112.29	112.92	112.89	115.31	111.17	110.7	114.72	108.43	111.99	109.64	109.86	112.09	107.83	109.84	111.55	110.5	109.73	111.84	111.23	108.11	109.3
107.73	106.6	104.85	107.77	105.43	109.76	106.66	106.77	103.39	105.24	104.98	107.78	105.38	109.08	107.47	105.12	103.61	104.24	105.4	106.14	107.14	103.86	101.75	107.27	106.37	104.8	108.34	108.87	105.89	110.04	105.86	104.6	105.87	105.16	104.36	103.86	109.19	108.01	105.34	108.47	106.41	103.29	107.94	107.03	104.63	104.84	106.35	101.48	104.83	106.68
103.3	103.7	103.94	105.08	105.85	107.77	107.47	105.72	103.71	105.61	108.29	106.3	107.29	104.68	105.63	106.18	105.08	105.91	105.11	101.46	106.11	104.18	105.17	101.37	102.38	103.25	101.28	103.3	104.57	103.09	104.63	106.41	102.05	105.03	103.08	104.79	102.21	103.88	102.61	105.49	101.55	104.28	104.85	108.3	105.5	106.74	105.19	99.317	103.39	104.2
106.34	106.85	103.75	104.81	108.32	109.75	104.79	103.87	104.92	106.07	104.34	105.27	108.98	101.9	105.43	107.65	110.98	105.82	108.52	105.41	107.6	103.64	108.6	105.94	103.7	107.15	107.08	107.41	103.93	105.26	105.63	107.02	106.45	107.02	105.31	107.26	108.31	107.44	104.75	106.52	106.56	103.67	105.14	108.64	107.17	105.53	104.88	105.96	107.45	102.4
106.41	106.22	106.56	107.32	104.43	105.62	106.1	107.33	107.94	106	105.38	106.98	104.47	106.1	106.06	102.53	102.58	104.27	103.19	106.52	106.67	107.66	106.02	108.03	105.16	104.02	105.47	104.78	105.54	104.75	105.85	103.75	106.21	105.62	106.21	106.32	106.35	105.24	108.42	104.77	103.42	101.86	106.49	106.71	106.56	102.63	103.95	103.22	105.36	109.42
103.48	106.91	108.7	105.04	106.03	108.19	105.42	103.73	102.15	103.21	106.54	106.99	105.74	105.48	107.12	104.7	104.99	105.32	105.84	103.6	105.59	103.44	103.04	105.29	105.73	105.92	106.03	107.97	107.25	107.84	106.04	104.15	104.64	105.71	105.69	108.26	104.29	105.88	104.06	104.85	105.84	103.57	105.68	106.84	107.39	107.92	104.87	106.91	104.8	103.44
100.81	99.849	102.14	101.56	100.26	99.747	100.37	101.47	99.631	100.04	100.1	99.534	100.43	102.08	96.793	100.7	103.01	100.17	102.25	98.33	99.88	102.9	98.414	103.02	101.3	99.052	99.66	100.16	100.2	98.239	98.976	101.1	100.86	99.009	98.917	99.035	101.94	100.84	100.75	100.25	99.403	102.38	103.65	98.638	98.337	100.9	100.85	99.017	101.39	101.34
107.69	106.35	109.54	106.91	105.98	108.45	107.51	107.06	105.93	107.92	108.1	103.95	106.03	109.71	105.22	108.37	105.96	109.1	105.57	107	105.58	108.25	107.32	106.05	108.05	107.14	110.19	107.14	107.53	108.04	107.81	107.4	108.09	106.2	110	106.78	107.77	106.36	108.05	106.77	108.36	107.9	111	108.91	108.71	108.81	108.53	106.44	108.23	109.73
107.01	104.67	102.68	104.61	103.58	105.61	104.76	107.12	104.53	106.89	102.71	104.19	106.77	102.53	104.98	109.2	106.94	105.9	103.96	103.06	107.97	104.42	107.57	106.24	106.12	103.21	105.49	101.04	105.8	102.98	104.18	106.45	107.42	104.49	106.42	106.31	106.55	105.73	100.55	105.16	102.34	106.3	102.78	106.69	105.87	106.25	108.18	106.04	107.13	105.15
101.86	104.72	98.054	102.61	99.683	99.484	96.812	100.35	99.818	99.451	100.38	100.29	97.379	98.366	98.791	101.89	99.792	100.29	98.322	97.61	101.15	102.58	101.65	101.38	96.783	97.924	98.964	100.01	101.59	101.2	101.45	98.508	97.325	99.825	98.127	103.26	100.78	99.053	101.13	99.269	102.92	98.62	99.582	99.101	99.915	99.336	100.88	100.98	99.61	99.586
109.01	110.61	111.38	107.68	111.03	109.68	108.39	108.88	109.05	111.87	107.3	107.56	108.5	108.67	112.52	112.13	110.26	110.14	111.53	109.09	109.41	109.06	109.38	110.15	110.56	110.75	114.31	106.81	109.59	110.61	113.48	110.3	111.14	112.47	110.32	111.03	110.32	108.52	109.69	107.16	110.39	110.85	109.2	110.65	110.61	108.8	111.91	110.55	112.02	107.05
106.19	106.82	106.32	103.83	104.01	103.71	103.02	106.21	106.53	109.22	108.57	103.17	103.44	105.07	105.96	105.11	105.58	102.83	106.43	107.74	107.42	105.21	105.76	102.87	107.01	105.42	102.13	105.2	103.59	105.77	103.3	105.56	105.54	105.01	107.09	104.84	108.64	105.55	107.96	106.98	107.83	104.98	104.86	108.65	102.43	105.6	102.49	105.54	104.33	108.09
117.02	117.73	114.43	118.89	115.6	116.36	115.86	115.5	116.71	118.85	116.56	117.2	116.2	116.67	118.34	120.04	117.56	114.67	119.72	116.98	117.15	118.21	119.75	116.51	117.39	116	117.33	120.38	119.62	120.42	117.62	118.31	117.66	115.23	117.59	119.42	114.66	120.16	118.16	119.37	117.75	118.87	117.77	117.25	117.83	117.95	117.06	116.15	117.32	117.48
102.35	104.45	104.83	105.24	105.23	107.23	104.4	102.8	104.85	104.1	105.87	103.89	108.46	105.63	104.79	103.48	104.36	105.77	102.19	106.48	106.17	108.24	107.86	104.9	105.95	104.55	105.95	105.8	104.69	104.96	99.983	104.83	105.49	107.21	105.78	108.35	104.37	108.21	108.07	106.85	106.63	106.62	106.97	107.78	104.06	105.92	107.05	106.29	105.54	105.54
113.01	109.96	109.32	113.38	114.2	113.1	108.76	112.1	113.65	110.51	111.31	107.19	114.17	114.02	107.29	110.56	109.64	111.55	114.35	111.75	110.93	111.13	110.46	113.3	113.34	112.04	111.87	112.38	112.29	114.15	109.49	111.69	112.13	111.08	109.38	112.44	114.45	114.65	111.8	111.26	110	112.92	110.85	109.27	112.12	115.56	111.86	108.95	109.13	109.36
101.26	105.53	105.34	106.37	102.53	102.55	102.76	105.27	102.41	104.95	105.56	103.93	104.37	104.18	102.96	103.88	105.57	105.21	104.01	103.07	101.91	104.2	101.15	106.06	103.26	102.81	105.68	104.24	108.04	105.52	102.54	102.86	106.39	104	103.16	102.35	105.46	102.64	102.56	106.85	103.63	103.06	104.18	105.97	104.62	103.67	105.81	105.08	105.83	104.03
110.91	113.21	114.93	113.86	112.93	113.73	111.96	113.28	111.99	113.33	113.53	115.15	111.3	113.42	112.08	113.66	114.79	113.34	112.79	112.43	112.47	115.26	114.48	112.68	112.44	115.45	114.87	115.16	113.4	111.89	112.99	111.6	113.37	111.65	110.97	114.08	114.47	113.55	113.19	111.95	110.09	115.48	113.46	111.32	114.67	112.84	112.26	112.77	113.37	111.88
104.66	105.26	105.63	106.45	107.52	106.35	104.07	107.7	103.66	103.42	101.6	104.17	105.53	102.88	104.85	106.68	105.77	105.41	106.71	100.51	102.24	102.34	106.92	103.89	105.43	104.92	105.36	105.43	102.35	101.73	106.19	108.2	106.53	106.92	107.53	103.4	107.15	103.92	105.24	104.71	103.85	105.44	106.26	106.74	104.21	105.23	103.25	105.98	107.94	105.59
105.32	106.14	107.07	103.87	103.81	103.57	105.3	105.48	105.71	105.41	103.24	107.26	105.22	104.9	109.17	103.01	105.19	105.92	104.77	105.66	102.8	107.53	106.92	108.91	107.45	104.24	108.82	101.68	104.85	105.85	106.53	104.65	104.5	106.15	104.25	104.34	105.01	106.91	106.82	105.09	102.31	107.24	104.51	102.01	105.74	109.69	105.76	105.22	107.35	104.98
114.7	116.62	113.79	115.84	119.11	117.81	116.28	117.24	119.88	116.45	119.1	115.8	115.58	118.19	113.52	117.59	113.21	119.57	118.31	117.81	114.64	116.33	118.92	116.13	118.51	119.79	118.89	118.05	116.72	117.9	117.37	116.71	116.69	116.98	116.68	119.36	119.87	119.8	116.08	116.3	116.4	115.28	118.33	117.91	116.99	116.43	117.23	116.9	119.94	116.69
110.56	112.69	113.28	113.05	112.6	110.62	111.35	112.71	110.91	109.7	110.32	110.35	111.28	108.96	109.83	111.03	109.34	108.85	110.88	109.63	114.03	112.07	113.6	110.11	112.02	109.22	112.99	112.34	109.05	114.2	112.65	112.23	110.5	107.61	114.68	108.61	110.38	110.63	114.34	113.76	112.73	112.82	109.81	109.95	115.77	109.76	109.84	113.82	112.14	116.33
100.54	97.469	101.99	96.862	98.898	97.095	100.75	97.56	99.342	99.359	100.38	102.65	95.873	102.41	100.64	99.158	102.99	102.54	97.993	100.63	97.858	100.78	102.24	99.658	99.616	100.5	99.924	100.96	98.451	99.882	100.22	97.999	100.05	98.368	97.804	98.993	98.685	98.839	100.78	100.8	100.74	98.887	99.907	99.079	96.967	101.78	100.6	97.547	98.049	101.22
96.523	96.724	97.282	100.53	101.39	99.699	100.38	102.66	101.4	101.32	100.59	99.986	97.469	99.318	102.85	99.539	103.04	99.238	101.93	102.36	97.041	100.92	103.08	103.26	96.633	101.72	100.45	100.64	98.915	96.656	98.865	100.36	97.99	102.26	101.39	95.633	100.25	96.63	101.8	97.112	98.369	103.28	100.76	101.9	99.493	100.56	98.495	99.915	100.26	100.83
102.74	108.06	106.21	108.35	106.5	106.61	104.92	106.68	106.31	107.27	107.23	105.84	107.11	107.15	105	106.51	106.8	102.75	109.31	109.59	103.57	102.02	105.88	106.55	106.84	106.43	107.37	106.14	105.54	103.13	105.44	109	106.92	105.63	110.61	103.24	104.33	106.31	104.19	106.49	105.94	107.66	106.88	104.98	107.27	107.57	106.38	105.57	109.27	104.99
104.22	107.42	104.94	104.26	105.18	105.73	104.59	104.81	103.28	108.66	105.17	106.92	104.63	105.44	103.48	102.93	104.8	104.52	107.02	107.01	104.07	105.37	104.24	102.77	107.99	107.25	107.53	106.74	102.55	106.11	103.81	105.29	103.16	108.49	107.38	103.99	101.34	102.65	106.79	104.52	102.22	104.44	105.26	104.48	104.34	107.53	104.9	104.75	102.36	106.93
113.43	111.43	113.62	111.28	109.78	112.64	110.03	114.27	109.08	110.91	113.08	109.65	111.28	110.16	111.61	115.51	111.17	112.42	114.89	110.53	111.5	112	113.07	111.58	113.99	112.41	111.45	114.53	112.56	112.55	113.5	111.96	110.44	107.75	110.2	112.16	111.32	111.64	114.52	110.14	109.17	110.21	111.62	113.4	110.99	110.18	113.99	111.02	113.53	114.47
112.98	113.44	111.42	111.61	111.71	110.75	114.62	117.05	114.46	113.27	112.61	114.61	111.27	112.74	112.12	114.78	113.17	112.53	112.27	111.52	114.6	112.79	109.14	113.76	113.94	111.59	111.37	112.84	109.36	110.32	114.71	110.13	111.37	112.27	110.46	111.34	110.36	110.99	114.01	115.01	114.11	110.39	113.45	113.12	111.07	111.93	112.95	111.25	113.47	114.82
105.1	107.12	107.14	107.34	106.13	107.13	106.58	103.49	105.41	103.14	105.51	105.88	106.99	104.38	107.54	107.25	108.12	106.27	104.51	104.13	105.76	106.65	104.47	106.48	106.44	107.94	105.1	108.19	103.56	106.64	107.69	105.34	106.38	106.72	106.75	107.41	107.76	106.62	108.8	105.98	108.09	105.19	105.49	105.84	105.48	107.21	100.97	106.18	105.22	105.6
107.33	109.74	105.04	109.2	108.94	105.42	106.7	103.63	104.82	107.1	109.9	104.57	107.95	106.65	107.84	105.07	104.3	103.82	105.87	105.51	106.52	107.53	106.44	106.39	105.81	109.49	106.2	104.67	105.76	104.37	104	106.34	108.15	105.73	105.66	105.01	105.45	107.57	104.34	108.65	106.4	104.12	105.02	104.9	106.94	105.9	108.3	109.33	106.27	110.58
110.41	111.32	111.02	111.99	112.35	111.64	111.73	111.88	112.93	111.67	108.72	113.76	114.05	114.01	112.84	113.9	116.15	112.08	109.58	110.78	108.67	109.11	112.23	110.69	115.3	110.16	109.27	112.38	113.55	112.5	115.14	111.57	112.51	111	114.09	113.23	112.35	110.43	113.04	114.83	109.31	112.09	114.25	108.18	116.23	112.44	111.47	111.16	112.42	109.23
106.06	104.83	104.38	104.38	104.07	103.47	102.66	104.3	106.86	106.45	104.3	104.62	106.2	105.19	100.52	103.09	105.42	104.14	101.29	110.33	105.77	105.02	100.84	105.17	103.42	102.94	104.69	106.02	105.08	105.97	103.76	103.11	106.55	108.22	105.41	101.52	103.56	104.11	105.34	106.07	106.06	106.07	101.22	102.66	105.98	105.56	103.99	103.53	107.61	101.73
110.46	107.39	106.1	106.92	107.51	102.59	104.25	107.85	107.32	104.51	104.39	105.33	105.32	107.06	105	103.7	105.02	105.19	106.43	102.57	107.14	102.84	105.17	108.39	104.87	104.87	106.45	104.47	104.31	106.55	106.92	107.29	106.43	103.98	106.5	108.27	108.13	103.58	107.43	106.37	104.71	104.62	106.21	103.96	103.74	106.19	105.65	107.05	106.42	105.9
100.7	101.26	99.414	100.67	101.75	101.46	100.6	100.44	98.665	97.681	98.017	99.022	98.274	99.676	100.11	95.801	98.425	97.973	96.39	99.752	101.56	96.861	102.15	99.859	99.369	102.2	98.097	103.4	97.89	97.76	99.795	100.79	100.69	97.995	101.45	100.75	100.27	101.03	98.819	100.54	97.728	99.351	103.02	99.148	100.2	100.72	99.07	101.34	101.36	102.11
99.558	98.445	99.018	99.189	100.15	101.39	98.617	101.71	98.095	100.49	98.918	99.854	103.79	101.3	96.165	98.518	101.43	101.93	97.642	100.41	100.74	102.98	96.886	101.96	102.38	100.55	99.48	98.419	99.933	100.63	102.34	99.018	98.202	99.921	98.705	101.46	98.466	95.947	100.35	100.43	100.38	103.45	99.073	101.11	99.444	99.939	99.312	100.27	98.792	99.266
116.82	112.38	113.94	112.74	113.48	110.41	109.16	111.85	110.28	113.31	112.93	113.26	113.56	112.06	111.89	111.93	109.94	109.54	113.98	111.55	114.66	113.11	112.53	112.05	109.21	112.7	115.25	109.78	114.55	109.73	113.69	108.18	111.86	111.29	109.06	110.78	109.36	109.62	106.34	111.13	112.12	110.92	109.08	113.64	109.97	113.91	105.83	109.25	110.18	112.08
101.57	102	101.58	103.47	102.12	100.99	100.24	98.35	99.711	99.939	101.11	98.851	101.92	102.88	100.65	102.27	103.14	99.856	99.942	97.469	98.543	102.58	100.46	100.79	99.451	100.17	102.17	100.03	100.54	101.59	102.14	101.44	100.99	99.805	96.956	100.11	99.367	99.07	105.8	97.81	101.85	98.197	103.91	100.58	98.752	102.69	100.48	100.94	101.61	97.161
102.28	106.03	105.23	106.77	105.28	102.79	105.92	105.7	106.08	108.19	106.24	106.85	105.09	106.54	105.62	108.78	107.03	107.03	104.96	104.42	104.29	107.4	104.81	104.3	104.8	105.74	106.93	105.51	109.17	104.51	104.64	103.71	107.07	108.34	107.75	105.83	105.96	108.19	105.82	104.37	107.53	108.78	107.62	104.32	105.1	108.77	102.85	103.73	104	105.79
106.27	105.47	105.24	105.93	104.9	107	104.45	105.94	104.18	105.65	105.07	106.18	108.47	102.31	104.77	108.23	105.41	101.22	105.47	105.45	102.89	108.68	104.27	103.17	103.87	104.97	103.28	101.98	104.96	103.75	104.98	99.921	105.58	102.09	103.64	104.76	105.08	107.11	101.84	106.18	100.66	101.35	104.94	105.29	103.76	105.19	105.3	105.13	104.9	102.8
108.14	106.98	106.86	104.89	101.81	106.41	106.32	103.11	103.6	106.81	105.28	106.17	105.44	104.43	104.59	106.24	107.42	106.86	106.78	110.83	107.72	108.94	106.74	106.16	106.57	105.35	105.33	105.83	104.78	104.06	108.65	106.53	107.52	106.07	104.65	105.02	107.21	111.65	103.89	103.81	104.56	107.04	107.73	105.9	108.44	105.74	105.94	103.74	106.96	106.84
104.25	107.76	104	103.3	105.12	104.87	106.55	105.4	104.74	103.6	104.98	111.34	107.39	103.86	103.1	106.55	104.66	104.35	104.56	105.92	109.86	104.16	104.92	107.69	107.89	104.75	105.47	108.25	107.39	103.46	106.22	104.31	104.93	106.03	106.32	102.59	102.53	105.46	105.09	104.48	105.47	103.01	103.68	102.95	103.99	104.66	102.59	103.64	106.17	102.66
100.84	98.113	98.538	98.575	99.033	98.445	99.026	101.28	103.77	101.03	101.14	97.072	97.853	99.21	105.37	101.26	101.52	101.5	101.72	99.522	96.365	99.299	97.414	97.991	98.271	101.05	99.203	100.67	100.61	101.62	100.48	98.395	97.187	100.28	99.138	102.11	100.45	101.35	99.168	103.11	101.11	102.89	99.249	100.95	99.928	98.405	102.05	99.489	97.629	100.09
107.93	107.77	106.15	103.88	109.03	108.53	106.48	104.3	105.41	106.78	104.97	104.34	107.07	107.32	106.57	106.86	104.66	105.97	106.04	106.88	108.08	106.23	105.78	107.39	106.3	105.94	104.77	106.64	105.35	105.42	109.85	106.14	104.82	105.49	110.65	105.45	104.45	105.97	104.49	103.9	107.79	105.35	104.44	106.34	107.51	108.37	107.37	106.31	104.24	109.51
114.77	111.05	110.81	110.32	115.92	108.56	111.32	111.66	110.67	112.17	114.86	111.82	111.8	114.77	113.99	115.93	108.06	111.06	111.48	111.26	112.45	111.84	112.72	110.93	112.65	115.41	113.5	110.61	112.49	113.74	111.8	110.39	110.09	113.01	108.56	111.07	111.07	114.89	108.91	111	113.16	112.45	111.8	111.27	114.4	112.41	109.73	109.91	114.67	110.01
113.79	110.4	111.95	114.21	111.71	112.82	113.97	112.86	115.87	112.08	111.71	114.67	111.96	115.67	112.69	109.6	113.06	113.05	112.57	113.95	110.6	110.07	115	109.59	114.67	113.66	113.3	111.88	112.52	115	114.45	110.88	111.89	112.54	112.1	114.76	113.31	113.52	109.89	112.22	111.57	114.75	114.67	113.62	114.29	112.15	117.08	111.76	111.8	113.85
113.09	108.49	113.25	112.06	110.79	112.03	112.61	112.2	109.77	113.98	111.26	114.55	109.35	111.89	111.3	112.64	110.44	111.55	107.76	111.93	111.43	110.84	110.58	109.26	109.19	110.02	110.18	113.89	112.31	110.83	108.27	113.4	111.43	110.49	111.15	111.26	110.02	111.54	112.3	108.55	113.17	107.4	111.06	107.35	113.68	110.1	112.93	111.64	111.26	111.79
105.36	104.64	105.62	105.25	105.1	103.66	106.09	102.58	105.91	105.81	104.83	106.03	103.1	106.5	105.27	104.6	102.42	105.19	106.42	105.91	104.84	105.4	104.52	108.09	107.14	106.09	105.1	107.48	104.74	106.08	105.61	106.22	105.3	105.2	105.78	108.49	102.3	107.48	104.02	105.76	105.56	105.61	108.25	104.28	106.5	106.15	106.75	103.88	107.26	103.81
106.58	108.39	109.31	110.36	104.26	108.8	105.79	107.15	106.8	108.3	106.49	107.28	105.37	107.83	103.57	106.45	108.51	104.14	104.63	107.85	104.51	109.91	105.88	106.77	106.69	107.86	105.16	105.96	106.92	107.43	105.96	105.58	103.64	103.78	107.69	108.48	105.21	106.49	106.44	109.83	103.33	103.83	105.93	108.9	105.65	102.89	103.76	107.02	103.77	107.07
107.34	108.15	107.29	104.9	105.44	105.61	105.79	106.16	104.15	104.04	105.09	104.27	106.34	105.14	106.33	106.45	107.07	106.49	105.5	105.48	105.67	106.55	107.12	106.27	104.68	107.63	105.79	108.04	107.58	108.92	107.11	107.06	107.65	109.25	107.27	106.89	106.69	106.79	106.7	107.01	109.58	106.71	106.71	105.63	108.55	111.06	111.13	107.3	108.94	103.19
111.14	109.45	112.6	108.55	109.63	114.24	107.9	109.34	110.58	109.32	109.62	110.42	113.85	109.32	111.32	109.77	112.44	113.64	110.31	111.58	112.18	111.37	109.86	112.01	111.73	109.94	110.16	112.33	112.48	111.11	108.34	110.32	109.61	110.26	110.34	109.61	113.51	113.05	110.47	115.19	111.96	113.08	109.98	110.34	110.97	111.54	110.44	111.37	116.32	109.21
105.38	106.84	106.98	102.17	106.4	104.1	104.04	106.53	107.44	104.23	104	107.86	107.58	107.11	106.96	108.2	104.93	104.52	105	104.99	106.03	105.76	106.3	104.82	108.65	107.39	107.02	106.53	104.76	108.06	106.55	106.29	107.89	106.82	106.92	105.74	105.11	107.89	106.65	103.75	102.79	110.17	109.42	106.01	103.97	101.61	105.77	104.36	106.49	104.59
105.97	106.22	105.64	105.76	104.83	108.63	106.76	105.27	109.46	109.03	104.21	106.05	105.52	106.79	105.42	105.11	105.11	107.35	106.05	106.93	103.28	105.02	106.54	106.19	105.25	104.27	107.37	106.42	108.27	104.79	107.23	108.42	106.4	106.99	106.6	107.14	104.26	106.18	105.71	108.93	108.76	106.45	103.49	103.48	106.15	106.94	105.42	107.82	104.63	107.89
104.22	105.53	106.13	103.48	104.32	106.66	105.49	105.33	102.69	105.95	106.79	108.17	108.41	105.5	103.43	103.78	108.51	102.64	106.14	107.63	105.79	103.95	105	102.45	105.98	104.92	105.3	105	104.98	100.65	104.85	107.75	107.03	104.93	105.34	105.17	107.1	108.81	103.81	108.48	107.74	107.15	102.8	105.66	107.4	106.21	102.96	103.78	102.18	106.8
107.99	106.25	106.57	105.72	104.97	105.55	106.26	105.91	105.18	107.72	106.85	104.47	108.79	107.16	109.88	102.36	107.27	102.34	102.16	106.02	105.96	103.99	107.77	106.63	107.58	108.39	105.61	107.09	108.43	105.11	105.18	105.43	107.23	103.7	104.76	106.05	105.5	105.81	105.52	106.91	105.69	105.85	104.92	104.01	110.35	108.37	105.3	105.61	106	104.01
105.24	108.4	104.12	105.35	108.52	104.85	108.68	108.53	104.95	103.02	107.57	107.09	104.85	103.32	106.95	108.45	105.87	109.17	109.38	106.84	106.36	107.63	103.89	106.14	105.22	109.45	107.98	104.81	106.79	105.77	104.91	101.49	106.99	100.49	106.15	104.28	104.74	106.08	106.9	101.65	107.33	106.42	103.46	105.73	106.18	106.85	105.6	105.41	106.7	106.38
117.25	117.82	114.4	115.48	115.42	115.8	115.88	116.29	116.99	114.52	113.65	118.36	120.16	115.27	116.21	114.71	117.46	114.24	115.61	114.27	114.17	116.27	119.72	116.82	115.51	115.7	119.13	117.45	116.72	115.7	112.36	116.21	117.36	115.07	115.71	115.95	116.91	118.19	119.57	113.96	118.13	113.91	116.61	114.48	117.12	115.03	118.02	117.21	117.94	118.87
104.06	108.74	106.75	105.63	101.28	105.08	102.9	103	104.94	105.79	103.59	106.29	102.86	107.3	101.81	101.86	101.72	103.3	104.61	105.16	107.19	102.3	106.41	103.38	105.93	108.05	106.08	105.94	101.83	102.38	105.08	103.43	103.92	104.28	106.19	101.8	103.35	106.17	104.81	106.87	105.02	106.09	104.4	105.85	103.09	109.52	103.52	104.06	106.17	103.32
102.79	101.95	102.89	99.029	103.57	98.942	100.13	99.553	101.06	99.122	99.808	100.49	101.47	102.88	100.81	99.943	99.971	99.669	101.96	99.014	100.19	98.114	98.6	99.487	100.51	101.45	98.408	101.17	100.2	101.3	97.642	98.611	98.987	99.326	101.37	98.993	102.18	101.81	98.154	96.889	98.597	98.939	98.581	100.01	101.82	100.46	102.14	100.78	101.54	95.886
104.45	102.73	105.11	108.14	103.15	102.31	104.86	102.09	106.6	102.48	103.81	105.08	102.36	103.55	103.89	107.11	105.43	105.49	103.82	104.42	105.26	104.2	104.75	101.67	104.54	104.66	105.51	103.83	104.43	105	105.66	102.91	107.24	104.67	106.48	104.07	103.93	105.27	105.01	104.66	106.72	105.09	108.57	109.77	105.46	101.56	105.34	106.25	98.004	102.47
100.15	98.823	102.29	101.72	100.13	99.595	97.894	100.62	99.857	102.27	99.931	100.46	97.594	100.15	103.52	97.166	104.54	102.17	101.16	102.61	99.274	100.2	101.27	101.94	99.746	97.665	101.27	97.918	99.569	98.198	98.19	100.48	100.68	101.06	100.18	98.68	101.35	98.312	99.482	101.79	98.214	97.964	99.656	99.414	101.77	101.35	102.13	102.36	100.46	98.441
107.52	102.16	105.91	105.17	103.47	106.27	106.6	105.7	107.6	105.39	107.4	107.49	109.61	107.43	106.26	105.97	107.41	104.61	108.33	105.13	108.55	104.66	107.55	106	107.5	108.21	106.37	109.24	108.52	107.6	104.68	107.91	103.95	107.79	110.94	104.42	102.52	104.1	106.62	104.98	109.3	107.5	104.73	104.49	104.98	104.77	105.33	109.13	107.16	103.4
104.28	105.52	103.94	105.71	108.99	106.48	106.33	106.19	106.73	103.91	105.56	109.43	107.48	106.35	107.79	104.41	109.67	108.07	103.69	102.76	104.75	103.95	108.1	106.64	107	108.64	106.83	104.28	105.71	108.69	108.04	106.17	107.08	108.29	108.43	105.01	102.65	105.78	106.99	106.24	104.2	103.79	104.05	101.89	103.95	105.5	103.01	102.86	106.85	107.03
103.01	105.17	102.6	104.89	102.34	105.72	107.9	105.26	103.14	107.31	103.36	105.83	105.41	102.35	105.99	106.37	106.2	104.48	103.65	104.56	103.99	102.41	104.37	105.75	106.15	104.71	105.31	105.08	104.54	105.17	103.78	104.63	105.54	104.31	105	105.27	104.63	108.24	105	105.11	104.16	104.01	106.59	105.03	101.21	106	104.87	104.61	108.91	104.06
103.24	103.83	103.76	104.39	106.74	105.57	105.86	106.56	106.06	107.42	102.82	103.69	101.22	104.25	103.06	104.26	105.26	105.15	105.75	107.34	107.51	103.8	102.99	105.88	106.63	106.72	105.62	105.17	105.96	103.54	102.35	105.59	103.26	105.89	105.99	108.63	102.15	103.01	106.76	106.8	106.03	105.05	105.2	105.46	105.48	104.56	106.2	106.24	105.33	104.96
112.56	111.9	113.93	112.98	109.27	116.22	112.63	112.73	113.76	110.96	115.01	114.75	111.71	110.37	111.4	112.38	111.38	110.04	113.83	111.94	114.78	109.28	112.2	113.78	111.43	111.32	110.59	108.02	110.79	111.96	111.73	113.02	111.23	112.31	109.4	110.88	112.76	114.23	115.86	110.9	112.03	115.44	113.94	110.12	111.88	113.96	112.06	111.44	110.3	109.29
102.74	102.41	101.7	103.56	99.841	103.83	104.5	106.89	103.52	103.11	103.37	103.75	105.79	103.92	106.39	107.55	103.44	104.89	102.83	104.21	106.26	102.17	107.37	104.41	104.11	106.84	106.62	103.9	100.92	100.96	106.35	106.22	105.33	103.22	104.04	101.79	104.2	103.42	104.7	104.74	99.907	104.83	102.17	102.84	103.81	105.62	103.99	105.92	107.23	103.28
104.56	104.4	104.86	105.02	103.68	103.93	106.94	107.54	101.37	105.27	105.1	105.45	103.66	104.39	105.47	104.88	105.23	105.85	104.97	105.86	105.13	103.38	103.32	106.42	101.8	107.1	106.27	104.32	106.07	105.49	106.3	106.91	103.97	103.71	104.09	101.18	103.35	102.8	103.11	101.53	104.78	103.78	105.17	105.81	104.23	104.36	105.64	105.55	105.12	106.16
107.9	111.64	112.51	111.26	107.37	111.96	110.36	109.05	112.11	108.97	111.71	107.85	107.62	113.08	111.53	110.63	107.28	111.2	111.56	114.39	108.69	105.48	108.66	111.65	109.74	111.81	107.09	110.47	108.82	110.65	108.57	109.97	110.93	111.25	111.31	110.83	110.5	107.43	111.27	111.8	110.55	111.95	111.32	110.36	104.07	112.53	111.06	109.17	107.28	107.72
112.8	110.3	110.01	114.49	113.03	113.46	112.28	110.02	112.95	110.01	110.28	113.43	108.58	112.9	110.94	111.59	112	113.46	114.95	110.96	111.37	114.3	111.29	111.43	112.45	111.93	112.06	112.67	107.79	108.43	109	113.36	113.4	113.44	111.62	111.8	113.23	112.33	111.33	110.33	112.51	111.83	113.27	111.61	108.52	111.65	110.24	111.55	108.78	110.46
101.1	101.45	102.63	101.88	102.26	102.34	102.42	102.9	101.57	100.85	102.01	100.39	99.044	102.63	101.89	101.7	103.02	100.39	100.37	96.366	99.52	100.01	98.904	100.78	102.8	99.146	101.47	102.26	99.952	99.771	100.38	99.734	97.339	102.65	103.05	100.06	96.243	101.47	99.374	103.62	99.79	102.26	101.26	97.143	100.73	99.913	101.03	98.875	100.13	104.63
112.93	111.91	112.22	115.67	115.4	112.41	111.65	112.04	111.76	110.82	109.98	111.72	114.01	110.25	110.75	110.9	115.83	110.82	112.04	115.03	111.15	111.99	113.52	110.65	110.82	110.24	114.32	113.47	112.18	110.32	112.21	114.61	110.56	114.2	113.24	112.17	109.74	113.08	113.9	114.12	112.31	112.67	110.51	111.29	112.75	111.21	112.23	116.94	109.96	114.23
113.94	111.24	113.59	113.4	109.2	112.52	114.59	113.92	114.19	113.89	114.81	116.24	109.32	110.64	113.68	116.19	111.2	111.87	115.59	111.57	115.02	111.82	111.54	114.64	114.38	112.95	113.05	113.45	113.68	111.99	112.54	114.76	113.54	115.27	110.79	113.03	112.69	113.38	112.29	109.27	115.97	107.48	113.2	112.58	114	113.8	115.83	115.72	112.37	113.9
98.748	98.493	99.651	98.552	100.43	101.25	99.524	102.28	97.718	102.22	100.8	101.5	102.37	99.357	100.7	98.312	102.32	103.4	96.264	99.594	98.949	100.03	101.35	101.41	102.15	100.19	99.367	100.89	99.515	101.09	101.75	98.683	99.124	102.24	100.6	97.841	102.24	100.12	100.61	100.9	98.404	102.42	98.711	102.33	104.07	99.299	100.7	97.579	97.371	98.652
113.16	115.71	115.4	115.83	116.1	113.31	111.7	113.8	114.95	110.46	112.01	112.46	113.17	115.84	112.56	109.97	109.76	110.45	112.16	111.59	110	114.12	114.54	116.86	111.33	109.79	111.94	111.48	114.23	114.31	113.85	111.06	117.43	111.74	114.25	112.81	114.82	112.96	110.59	110.81	113.38	112.25	113.81	111.96	111.2	114.09	112.5	112.34	112.69	111.05
112.18	111.45	110.24	111.63	113.67	110.65	113.23	115.69	110.29	109.52	113.44	109.97	112.81	110.03	114.32	114.2	113.14	110.01	111.77	110.46	110.55	115.09	108.55	112.2	111.68	110.78	114.86	111.76	110.24	114.02	113.25	112.98	110.72	112.61	115.9	112.21	112.76	112.54	108.11	110.17	112.73	112.7	114.31	107.82	112.47	114.02	112.59	112.34	112.5	109.54
100.28	101.44	106.01	106.71	106.38	103.71	103.34	103.47	106.26	105.39	103.75	104.87	104.22	103.78	104.76	103.64	103.51	106.9	104.19	101.72	104.35	105.37	106.97	103.22	105.16	105.91	104.32	104.9	102.26	104.49	107.37	105.37	108.28	100.58	101.68	101.29	105.56	102.77	106.16	106.29	103.71	103.84	107.42	103.77	100.83	107.33	106.62	103.54	102.93	106.71
105.69	103.91	105.55	107.31	103.86	107.38	105.08	105.41	104.55	105.85	105.28	103.9	104.67	102.27	104.11	101.02	102.69	100.95	104.65	106.65	103.87	102.36	104.5	104.31	102.74	101.68	105.04	106.09	104.27	104.9	97.932	103.08	105.82	103.47	103.98	103.43	103.68	103.28	105.04	104.9	104.57	102.28	103.72	106.68	104.38	104.19	100.56	104.44	106.94	104.97
105.04	103.66	103.43	104.68	104.53	102.75	106.36	103.26	105.08	102.48	105.58	103.79	105.59	104.77	106.1	105.93	105.19	106.48	103.68	106.11	104.59	106.37	104.04	106.67	107.41	104.67	106.02	102.65	104.09	104.33	102.94	101.73	103.67	104.11	106.01	104.84	105.68	100.9	105.54	100.94	101.56	105.95	102	105.53	105.33	102.44	105.4	104.33	104.12	104.73
106.25	103.21	106.1	103.03	102.53	107.11	108.4	105.93	104.64	103.84	103.7	102.15	103.51	103.75	105.88	105.58	106.64	104.66	103.63	101.29	105.17	105.56	105.63	105.92	103.78	106.67	106.67	105.89	103.98	102.85	104.92	104.87	104.55	105.36	105.73	106.59	106.33	105.86	105.06	109.73	104.25	107.06	106.76	105.89	103.21	106.69	107.42	104.03	103.81	103.95
113.43	112.09	113.77	109.42	112.18	111.25	112.22	111.75	112.92	112.83	111.89	114.19	113.86	111.57	113.76	111.57	113.95	112.69	116.13	111.53	116.18	110.58	110.89	113.5	113.16	111.39	114.51	111.52	109.5	112.35	110.87	114.11	109.7	113.63	113.78	114.11	114.79	111.52	114.05	115.28	108.31	116.44	113.55	113.86	111.32	112.48	115.49	113.64	113.47	112.43
110.11	113.33	111.15	109.91	111.48	109.45	110.94	110.14	114.43	109.87	114.48	110.65	109.18	112.15	111.81	110.32	111.8	111.45	110.48	112.02	112.82	108.26	111.78	110.37	112.7	109.68	107.29	111.38	111.22	110.17	114.19	111.54	108.97	113.56	109.84	114.7	112.65	109.4	111.65	111.87	110.5	113.13	112.7	113.14	113.26	110.7	111.59	112.84	109.61	109.15
106.78	104.5	105.4	109.31	106.85	105.19	105.04	107.84	106.15	100.68	108.43	106.78	105.19	106.94	107.55	104.3	105.15	105.19	108.77	106.1	105.54	106.59	103.41	106.09	106.75	105.33	105.35	109.61	105.7	103.67	105.34	109.6	104.48	106.35	108.6	108.09	104.67	105.19	103.58	104.84	103.84	107.19	109.83	109.05	103.99	105.88	106.94	106.49	105.08	106.62
108.13	105.16	105.11	103.35	108.58	107.37	106.08	104.38	106.96	103.52	104.5	103.88	104.95	105.56	103.39	105.92	106.41	107.07	106.57	109.16	108.31	104.86	107.53	106.44	105.24	107.86	107.2	105.09	109.27	105.63	108.38	109.26	109.79	105.08	104.24	105.22	106.12	105.71	104.52	106.1	104.21	105.6	108.11	106.68	105.3	103.21	102.1	106.63	108.06	104.82
107.61	102.23	104.9	105.63	102.19	103.78	100.77	103.11	105.81	106.21	103.6	106.56	105.61	104.53	105.65	103.85	105.84	101.19	104.01	105.04	101.72	103.49	105.01	108.75	106.18	103.82	101.55	103.68	102.12	101.47	103.1	105.21	104.09	100.91	104.87	103.94	104.31	105.2	104.47	103.79	103.01	104.55	101.9	105.56	101.36	104.2	103.05	101.77	106.32	104.74
112.27	113.76	112.54	109.66	112.01	111.62	112.06	111.46	115.03	111	110.62	111.04	112.85	114.72	112.97	113.48	112.25	110.73	110.23	109.78	112.83	109.43	113.03	112.21	109.85	111.31	113.69	113.93	108.63	111.19	112.15	113.1	109.37	108.76	112.67	113.2	112.14	111.96	109.85	112.63	112.03	113.56	109.5	111.88	113.05	109.44	112.95	110.38	112.22	113.99
105.23	104.08	107.87	106.86	112.46	105.26	105.23	105.78	105.57	109.05	108.73	109.37	106.89	110.28	104.34	102.53	106.92	110.11	104.58	105.07	107.41	103.01	109.1	104.63	107.75	107.88	104.31	106.85	107.68	108.87	102.76	106.91	107.36	108.92	107.21	107.02	107.59	106.62	105.97	104.21	106.78	105.98	105.84	106.33	106.37	107.35	109.26	108.12	107.08	104.71
105.62	106.74	105.39	106.73	109.33	108.13	109.2	106.51	108.36	108.6	105.83	105.11	103.85	103.77	107.1	108.03	104.67	105.84	109.55	106.2	106.1	107.07	104.29	105.52	103.81	108.57	108.46	108.39	103.21	107.11	109.97	106.29	104.04	106.25	105.04	106.27	107.26	108.57	106.66	106.07	103.67	102.55	106.82	109.95	105.61	106.19	104.61	106.73	105.28	107.7
110.29	110.21	112.81	109.57	111.34	112.47	110.54	111.97	113.15	109.5	110.21	110.43	114.63	111.73	109.24	114.52	110.13	111.11	111.17	111.04	111.94	110.48	113.09	105.7	109.96	110.86	111.73	111.06	111.92	115.91	112.27	110.39	113.71	111.51	112.36	112.66	108.71	108.64	111.43	109.12	107.41	111.52	109.7	114.11	112.69	109.96	110.42	109.09	107.36	111.06
108.15	106.34	106.89	108.85	105.28	104.96	108.35	107.42	101.99	106.03	107.76	105.83	105.19	104.4	102.79	108.31	104.16	110.11	107.89	108.26	109.05	109.89	106.44	107.29	107.57	104.06	107.01	104.65	102.42	107.85	106.55	104.39	103.94	109.6	107.43	105.89	106.26	102.18	107.82	108.42	106.12	108.06	107.77	106.71	106.52	108.12	105.65	105.75	108.26	104.66
105	105.47	104.37	105.76	106.49	105.89	106.84	106.09	106.55	107.11	108.71	104.16	108.77	111.07	104.99	104.85	108.52	105.39	105.43	107.27	105.68	107.25	105.1	106.62	105.93	110.64	105.99	106.93	106.41	108.24	105.82	107.09	107.17	105.26	104.01	107.73	108	108.49	105.05	105.13	106.19	104.23	106.39	109.55	102.11	108.62	108	107.98	106.29	104.86
107.36	105.44	101.73	104.41	105.71	104.33	108.21	110.88	108.09	104.47	100.49	109.64	105.9	104.57	105.81	107	106.08	106.49	106.05	104.26	107.46	106.32	106.33	106.66	109.05	104.36	103.72	107.6	107.17	104.43	105.26	108.37	107.32	106.27	104.65	105.36	102.35	104.4	107.54	104.2	107.96	104.55	106.5	105.86	107.9	105.59	106.09	102.02	105.08	108.02
98.261	98.814	100.21	100.59	101.94	98.136	98.594	100.9	98.058	100.05	98.535	100.79	97.07	102.93	96.822	98.479	98.921	97.132	98.693	104.34	100.08	99.808	98.043	98.786	98.775	100.86	99.652	98.181	99.861	98.929	97.17	98.852	102.48	101.72	100.87	99.91	100.94	95.908	98.629	96.302	97.081	99.929	97.556	97.23	97.326	100.13	98.489	99.484	95.503	102.19
107.03	104.23	104.19	105.1	103.57	108.15	106.38	104.25	108.78	103.21	108.89	104.93	108.16	105.32	106.51	106.36	106.21	104.7	104.3	105.06	104.65	105.73	107.65	104.91	105.21	102.05	106.18	107.23	105.04	107.26	104.74	107.13	103.1	105.48	107.52	103.01	104.26	103.97	108.71	106.9	108.49	103.64	106.82	104.29	106.91	104.22	105.22	104.38	103.73	107.25
108.79	108.35	106.88	109.18	107.73	106	108.16	105.93	108.98	105.42	107.43	106.82	105.87	103.42	107.3	108.44	108.75	109.04	110.29	109.5	104.72	105.16	107.33	109.61	109.43	107.82	105.98	103.9	105.99	107.02	107.75	106.54	107.24	103.86	104.36	105.93	106.54	107.81	107.14	109.17	106.83	107.07	106.6	106.33	107.16	106.24	108.86	107.52	106.47	107.28
104.56	106.94	102.71	107.37	104.08	106.29	106.93	110.81	106.91	105.14	108.08	103.93	108.79	107.15	107.39	103.96	104.76	103.26	106.49	108.01	107.07	105.75	104.78	106.26	104.33	106.34	104.51	108.09	107.38	105.14	104.02	105.61	105.6	106.57	105.54	109.27	107.93	105.28	106.39	107.21	105.45	106.19	107.16	108.68	106.48	106.33	108.29	103.22	104.84	103.7
108.29	107.93	109.9	109.25	108.3	113.13	110.8	108.17	109.81	106.97	112.25	110.38	111.9	110.3	112.28	105.48	107.87	111.15	114.5	112.7	109.84	111.61	113.31	107.97	106.34	111.09	108.7	109.01	110.27	108.91	108.99	112.57	110.75	112.03	108.87	109.83	107.78	108.84	110.61	111.55	112.33	107.38	109.16	109.43	110.59	108.02	110.67	108.43	108.21	111.57
101.62	103.7	104.6	104.56	106.36	108.08	105.88	108.79	103.99	102.41	104.87	109.06	103.41	103.08	103.31	106.23	105.78	105.69	102.1	102.71	107.68	103.21	104.51	104.21	106.61	106.76	106.09	106.85	103.83	105.71	108.42	106.39	103.03	107.8	104.76	104.58	105.21	104.51	103.77	104.42	107.76	107.26	105.87	105.78	104.58	104.81	104.35	104.58	103.74	107.14
104.91	105.03	104.6	107.07	107.17	107.34	108.33	108.71	107.39	104.44	105.03	105.98	105.4	104.19	106.51	105.53	110.37	102.21	103.74	107.62	104.1	102.38	103.35	103.35	105.82	109.41	103.15	103.48	105.79	100.92	105.35	104.71	101.77	108.29	104.84	105.08	107.48	103.68	104.49	102.58	106.86	105.02	106.9	107.44	106.26	106.14	105.04	108.21	108.7	103.35
107.89	103.74	105.5	106.13	107.64	106.1	106.65	106.79	103.4	104.9	103.53	108.13	104.6	107.12	103.78	107.66	107.86	104.98	104.91	103	106.04	108.33	106.08	108.39	104.72	102.91	106.86	103.13	103.8	106.04	104.7	107.96	103.69	106.13	104.7	108	105.48	105.41	105.1	101.91	104.06	104.69	101.12	107.64	103.38	105.97	105.84	103.39	108.02	102.02
111.01	109.7	110.45	108.53	111.98	111.71	113.81	108.01	112.25	109.8	107.28	109.87	110.69	112.65	114.32	113.44	109.56	111.68	112.91	112.12	109.35	106.32	107.37	111.84	110.15	111.13	110.54	110.13	110.66	109.42	111.99	106.61	112.38	111.92	110.02	111.16	110	111.26	112.94	111.35	110.88	108.04	108.58	110.82	114.65	112.9	111.35	109.68	110.78	110
107.3	106.82	107.79	106.57	105.63	107.85	107.1	104.31	107.59	104.11	105.26	105.66	106.63	103.18	106.97	106.79	108.64	105.98	104.07	109.67	108.27	105.63	107.84	106.1	107.7	106.49	106.73	104.83	108.39	106.13	106.48	106.36	107.16	107.83	104.78	103.77	106.16	109.25	107.73	104.12	106.62	109.45	107.65	107.93	107.68	105.29	108.13	104.08	106.16	107.54
108.12	106.81	104.86	108.74	106.34	105.86	107.94	106.6	108.58	107.09	107.59	105.9	107.74	107.89	108.19	105.83	108.44	107.01	103.82	105.25	109.12	106.87	107.75	103.6	106.33	105.89	106.61	107.17	105.66	104.93	107.59	106.98	109.08	106.44	105.63	108.06	105.01	106.95	107.46	109.42	106.18	105.72	107.41	106.99	107.86	109.03	104.97	106.97	108.31	104.93
109.49	113.57	110.55	110.12	109.23	111.18	111.05	110.79	108.22	112.9	110.16	109.83	113.77	111.34	112.09	109.84	113.25	110.51	111.64	109.44	109.56	110.68	109.65	109.11	111.55	107.7	110.35	111.88	111.86	110.8	107.67	111.94	111.2	106.77	109.14	107.55	106.32	109.7	109.14	109.13	108.36	111.89	113.54	110.93	110.43	109.07	109.33	110.19	112.87	112.82
106.08	106.8	105.59	105.96	107.02	103.41	108.28	105.52	105.65	104.57	110.79	106.7	106.03	109.25	105.56	105.81	102.64	107.9	105.6	110.31	105.33	107.47	105.68	107.39	105.79	104.98	104.09	104.38	103.95	109.3	107.55	108.96	106.14	105.47	107.2	106.3	107.46	109.07	108.46	105.89	106.35	108.22	108.57	106.88	109.24	104.7	107.37	105.4	106.66	104.7
106.56	106.23	107.97	107.13	107.88	106.38	105.73	106.32	108.64	108.27	105.91	109.13	107.99	102.32	106.29	108.31	105.39	103.37	107.61	109.32	105.35	106.42	107.24	107.9	108.11	106.99	106.21	105.28	106.84	105.61	107.42	102.23	105.2	105.97	106.7	106.81	106.31	105.93	103.68	109.22	108.76	104.17	109.38	107.69	105.35	105.78	104.62	108.47	105.57	107.23
101.85	102.89	105.06	104.46	104.49	104.46	104.2	105.73	103.26	103.01	102.27	103.91	107.81	105.03	103.33	105.17	106.56	104.9	102.29	104.4	102.83	105.35	105.67	103.71	106.27	104.77	102.85	102.88	103.45	106.15	107.3	104.6	106.58	103.75	103.57	102.84	104.19	101.06	107	102.46	104.13	105.08	106.24	101.4	106	106.71	101.49	104.92	103.08	101.21
103.87	106.77	105.95	104.62	108.09	105	104.21	106.03	104.44	104.03	104.89	105.66	106.78	106.6	106.27	109.24	103.7	106.18	106.8	106.11	106.17	103.66	107.64	104.61	105.11	104.66	104.27	106.31	105.81	105.25	103.55	105.15	103.73	109.27	106.61	107.1	109.15	111.36	105.76	105.29	108.54	105.63	107.29	107.45	104.15	105.36	105.34	110.98	105.49	106.1
107.3	106.85	103.85	104.59	105.65	103.71	105.25	104.36	107.56	105.96	108.95	105.12	107.4	104.97	103.57	107.95	106.23	107.98	104.52	105.92	107.17	105.44	106.35	105.1	101.51	105.78	104.98	108.98	107.62	107.35	102.63	106.8	105.85	105.55	102.66	104.43	106.06	106.94	104.81	105.06	107.01	105.22	106.61	104.41	106.81	102.38	104.32	107.21	106.57	105.93
118.39	116.68	116.78	114.18	119.83	118.75	117.71	119.33	118.57	118.98	118.34	120	117.94	117.83	116.92	117.81	118.05	116.81	121.74	116.11	116.02	116.36	116.78	117.12	118.8	117.97	114.57	117.19	114	115.54	118.85	115.58	116.43	115.68	118.05	117.68	117.67	118.05	115.73	119.09	119.4	119.64	119.18	119.61	117.92	121.07	116.4	117.66	117	116.43
111.21	111.7	110.72	113.6	112.45	111.66	110.3	113.52	110.02	110.24	112.58	110.71	115.81	110.86	110.54	110.59	111.14	109.03	112.04	112.08	114.21	115.12	114.15	113.2	115.28	112.17	110.5	111.01	114.4	112.54	109.57	107.77	112.51	110.95	109.69	111.96	111.11	112.86	113.64	111.22	111.85	111.98	112.02	112.08	112.59	112.76	110.66	107.67	113.74	112.94
106.18	107.75	107.18	110.3	106.75	108.66	105.13	108.97	107.6	108.83	107.81	107.33	109.29	109.32	106.63	106.82	107.18	107.8	109.48	104.98	109.7	107.68	105.55	106.51	103.39	107.55	106.14	109.97	108.59	104.81	108.83	109.64	105.45	104.43	107.57	104.69	104.68	106.41	108.33	107.27	107.13	107.5	109.44	104.26	106.11	108.22	103.97	105.64	105.79	106.06
102.81	104.56	103.7	103.5	104.35	104.15	106.18	105.4	104.96	104.26	104.78	103.04	104.33	103.13	103.78	106.56	101.28	105.46	105.11	108.1	102.21	104.24	103.43	102.68	105.32	102.95	102.7	104.7	102.67	106.17	102.85	102.05	105.67	104.34	104.1	106.26	107.56	103.76	102.66	105.07	102.14	103.88	103.66	101.94	103.19	102.95	106.64	105.44	104.25	105.9
102.4	100.41	103.81	107.37	105.47	105	103.13	100.37	103.71	103.41	103.86	104.72	105.32	104.76	104.09	104.29	102.27	102.88	101.92	102.79	103.32	101.32	103.42	104.46	107.14	108.23	105.88	106.55	102.74	101.88	104.31	106.26	106.23	106.03	108.8	106.48	105.01	101.55	102.25	106.44	101.49	108.48	105.86	104.77	103.93	104.23	104.57	103.3	102.74	106.58
113.47	114.99	113.59	112.87	113.62	113.85	112.86	116.06	116.22	115.86	113.66	112.91	114.16	118.8	113.76	110.2	110.75	111.95	112.71	113.33	112.19	116.02	114.41	111.87	115.15	111.25	111.73	114.44	112.77	112.85	114.35	112.89	111.82	112.89	111.29	111.89	113.41	109.4	112.07	114.06	113.65	109.66	113.45	111.2	113.48	114.88	115.35	114.32	115.4	110.34
106.25	104.31	103	103.78	103.05	105.02	107.28	104.01	107.48	108.4	108.03	104.67	105.59	104.54	104.8	103.98	106.21	100.08	104.15	103.79	104.2	104.46	106.28	106.59	104.29	103.23	105.47	103.18	106.06	105.21	106.25	105.43	103.2	103.98	103.26	107.05	106.99	102.79	105.79	105.19	103.69	102.8	108.11	103.54	100.5	104.25	104.74	104.29	102.47	102.78
106.22	106.02	106.65	102.02	107.95	103.91	105.81	100.28	105	103.65	103.77	105.47	103.62	104.83	107.04	105.66	105.9	108	103.29	105.23	106.47	102.14	102.81	105.39	105.74	102.11	104.87	103.98	104.58	106.57	104.91	102.78	106.96	106.11	104.51	111.19	104.48	106.91	103.56	103.37	105.53	101.37	104.14	102.12	103.95	103.58	104.35	106.32	105.46	103.69
110.39	109.12	110.9	109.16	111.36	111.25	113.78	112.15	109.1	112.03	111.07	111.99	110.14	111.5	113.25	109.39	110.9	112.58	116.37	107.98	107.5	112.45	110.6	114.52	108.79	110.43	111.93	112.76	112.79	112.63	110.17	112.38	111.23	112.9	111.52	111.15	114.72	110.34	109.47	113.06	112.54	112.47	115.46	110.92	112.34	114.3	109.26	115.36	113.06	114.05
106.49	104.04	103.1	107.74	105.33	107.4	106.19	105.1	102.78	103.63	105.94	105.38	104.85	105.79	103.92	106.27	105.11	102.74	103.77	105.24	106.15	104.81	102.09	105.43	105.48	107.14	105.83	107.15	108.74	104.09	102.58	104.32	103.87	105.67	104.43	108.28	105.65	103.99	106.62	105.84	108.25	104.38	107.39	105.13	104.6	108.81	106.54	104.97	106.33	108.23
102.79	99.944	99.191	99.315	100.02	101.99	99.396	99.054	99.551	102.5	101.95	100.63	100.64	102.76	99.859	100.52	100.56	99.31	100.03	100.87	95.447	99.92	99.389	96.004	97.653	101.14	97.385	97.726	101.72	95.636	100.91	99.8	99.07	100.03	96.324	101.97	98.834	101.46	104.26	99.881	98.426	100.85	102.91	97.882	97.559	99.417	99.86	101.05	98.255	98.209
102.64	103.16	106.03	104.21	105.59	103.75	106.28	105.54	103.51	102.73	106.36	104.97	102.67	102.47	104.36	99.732	103.76	104.87	102.49	105.38	106.5	103.68	104.1	102.8	106.65	105.84	105.94	104.47	103.06	103.56	101.36	103.64	104.45	107.18	102.18	103.66	106.4	105.29	103.04	105.05	102.89	104.39	99.997	100.44	105.47	103.92	103.95	107.41	105.39	107.57
117.39	113.95	112.86	118.06	114.54	114.76	120.68	118.28	116.08	117.05	115.46	115.75	116.26	118.68	118.46	118.43	115.38	115.73	115.58	115.01	112.84	119.13	114.6	115.82	116.22	112.81	116.73	116.69	117.73	117.13	115.54	116.21	115.8	115.44	118.64	117.83	116.5	116	114.54	118.86	117.11	118.47	119.25	114.74	113.56	116.98	117.77	116.78	114.8	117.16
100.24	101	99.925	101.87	101.6	99.289	100.19	100.57	99.388	96.521	96.456	97.991	101.41	100.11	100.42	101.53	101.57	98.013	102.32	97.804	101.19	100.2	99.345	100.42	98.264	97.35	98.568	101.6	99.167	99.887	99.734	101.5	103.28	100.06	101.57	100.51	98.56	98.394	99.113	97.588	95.705	99.821	100.13	100.3	98.601	98.715	98.545	102.74	102.69	97.912
100.3	99.086	100.51	100.09	99.717	97.28	99.437	99.826	98.364	99.069	99.709	101.35	100.86	101.15	101.67	97.254	99.877	98.32	99.869	99.304	98.649	98.579	103.38	101.47	100.08	101.34	97.283	99.781	100.74	97.386	99.396	99.807	100.34	102.25	98.232	96.406	99.41	103.21	102.09	99.593	101.1	97.808	100.43	100.62	99.989	102.87	95.786	99.515	102.11	97.821
109.37	113.41	109.31	110.3	107.68	109.28	109.97	109.94	111.56	111.69	111.66	110.71	111.15	107.37	111.64	109.1	109.68	109.54	110.16	112.1	111.58	108.66	110.57	109.24	112.04	109.53	110.1	110.45	105.3	109.63	109.44	113.66	108.46	112.65	108.8	107.79	112.63	108.44	105.04	109.95	111.71	109.32	111.3	109.63	108.13	107.84	109.42	107.44	108.25	107.26
105.18	106.43	108.84	107.7	105.42	106.18	108.89	110.77	106.78	102.6	107.12	104.63	106.97	105.27	106.58	107.02	105.28	108.11	106.19	107.81	102.62	108.72	106.53	104.37	108.12	105.54	109.67	104.2	111.3	108.83	104.14	103.44	104.63	105.45	109.45	108.18	106.48	104.85	106.77	107.38	108.17	108.75	109.39	105.78	105.7	107.03	102.02	106.93	104.79	107.11
109.18	108.83	111.52	107.58	109.63	112.42	110.15	112.11	116.27	115.1	110.74	111.81	111.22	111.43	112.58	111.61	109.55	112.94	113.15	109.79	111.52	109.06	111.07	112.1	110.56	111.71	110.03	109.92	111.2	111.45	111.41	108.9	110.58	110.61	109.73	107.25	109.55	111.95	111.76	109.68	111.66	108.04	112.07	110.35	108.37	113.79	112.5	112.71	108.16	113.83
106.06	104.98	103.61	105.98	107.1	103.98	105.24	105.67	100.59	106.69	104.92	105.73	106.33	107.31	106.46	104.87	107.95	105.15	104.09	105.6	106.04	105.02	106.26	109.15	104.28	107.1	105.72	105.95	102.78	104.94	106.82	105.39	105.84	107.95	102.79	109.35	106.45	107.57	107.75	106.45	106.79	107.84	103.22	106.9	107.17	105.2	105.9	103.47	106.05	105.27
108.94	112.28	109.26	113.26	108.99	109.17	109.72	110.6	113.03	112.99	109.43	110.74	112.56	111.74	109.7	112.77	112.3	110.94	109	109.66	111.65	108.41	111.81	111.18	112.52	110.22	107.8	109.2	108.68	112.12	110.18	111.32	110.8	108.47	113.65	114.76	112.4	111.51	109.33	112.23	110.62	109.1	113.81	112.36	111.06	112.85	109.29	112.3	111.93	109.83
106.69	105.43	103.99	106.9	103.58	106.14	105.88	106.38	107.73	105.46	104.8	105.05	106.52	104.74	107.77	108.52	104.32	109.3	104.89	106.75	105.71	106.37	104.18	105.98	106.02	102.89	107.61	107.84	106.27	106.41	105.9	105.48	106.86	109	106.63	104.46	104.22	103.68	108.66	105.21	104.4	107.23	106.09	108.81	108.04	107.1	105.97	106.71	104.56	106.37
101.63	98.126	101.98	97.479	100.32	99.978	100.55	101.38	101.62	98.039	98.094	102.93	99.39	100.15	101.59	98.156	100.01	100.34	100.97	100.31	101.39	98.996	97.165	102.52	99.25	101.4	99.389	99.151	99.432	101.76	100.29	97.948	100.34	102.47	101.5	103.2	101.49	100.17	99.361	99.689	100.58	100.68	97.805	99.504	103.93	99.854	100.96	98.756	100.2	102.9
102.6	104.87	103.53	103.73	106.39	102.99	105.67	103.84	105.37	105.25	109.02	103.82	105.56	103.45	106.95	107.14	101.29	108.24	105.29	102.49	104.49	102.09	102.62	104.62	105.3	106.28	103.63	106.93	105.11	105.81	107.45	103.56	103.68	106.36	103.47	104.52	101.75	109.74	104.63	102.41	105.12	103.41	107.49	104.69	105.31	102.38	107.2	104.92	105.87	104.15
110.79	112.24	114.12	111.23	115.93	112.53	111.47	113.94	112.63	114.16	112.2	117.24	112.3	112.11	110.75	109.9	113.23	112.44	112.9	111.72	112.91	109.51	114.89	114.52	112.52	111.76	114.36	111.72	114.25	110.02	115.3	111.33	112.23	113.49	110.93	113.63	114.12	114.33	111.89	114.01	114.55	113.42	112.56	109.36	112.25	111.86	115.62	111.68	112.5	111.66
118.62	117.59	118.74	115.87	119.32	118.5	115.54	117.66	118.97	119.05	117.82	117.42	118.18	118.94	117.84	118.75	119.7	117.22	117.25	118.29	113.58	118.09	120.84	114.26	117.58	118.52	119.62	117.4	117.96	117.36	117.12	116.84	117.58	115.11	116.6	118.45	116.86	116.5	118.74	117.88	117.53	117.54	120.11	117.31	119.92	115.75	114.49	116.3	117.89	118.57
106.23	108.04	105.63	106.03	107.84	104.3	105.36	101.4	103.45	103.72	107.45	105.25	106.84	103.85	104.83	104.04	106.63	102.59	104.61	103.58	105.35	108.79	104.33	106.48	104.23	106.7	105.75	108.13	104.08	104.88	107.46	108.46	104.06	105.83	107.33	107.87	105.68	105.21	104.75	109.18	106.56	107.6	104.46	107.54	105.74	107.34	107.95	107.17	104.71	109.06
100.61	105.85	103.8	104.35	105.7	107.07	102.51	102.66	103.07	107.89	103.06	102.8	103.29	101.46	101.75	105.22	105.54	102.58	103.06	105.49	101.87	101.63	101.49	107.4	102.05	101.18	103.07	104.91	103.2	104.15	101.45	104.18	101.04	105.36	104.21	102.19	105.47	103.31	106.05	103.35	101.5	101.48	104.11	103.3	104.28	101.49	104.13	102.23	105.34	104.99
108.05	103.11	104.23	105.59	103.94	104.33	105.46	105.17	106.33	104.69	104.43	104.61	105.66	105.23	107.77	105.59	107.76	107.85	104.61	104.81	103.89	108.45	103.59	108.5	106.57	103.4	104.55	106.45	102.58	106.69	104.26	107.35	103.82	105.07	106.61	105.39	107.59	105.95	105.09	105.71	103.19	105.22	109.03	103.11	105.82	104.41	105.29	106.05	103.48	107.9
112.56	112.08	112.82	113.44	113.22	111.74	115.99	112.29	110.86	111.15	114.85	114.19	111.91	112.82	113.61	111.64	111.53	112.09	111.09	114.02	109.95	113.34	114.33	111.72	114.63	111.83	111.49	110.67	110.99	111.23	109.11	113.14	112.83	112.08	113.44	110.89	112.58	108.22	112.02	115.25	114.34	112.51	114.91	111.77	110.06	113.36	111.69	113.27	112.7	114.55
105.76	107.42	103.95	108.78	109.64	103.16	105.47	104.8	104.93	103.79	104.72	106.83	103.04	104.1	106.14	107.01	105.51	107.39	107.08	106.93	105.09	105.41	107.16	105.23	103.12	105.41	106.74	106.52	108.3	103.51	104.62	108.98	104.68	107.67	102.74	107.67	106.25	105.16	107.05	102.87	105.59	107.27	105.36	106.76	102.52	105.03	103.91	104.33	107.28	104.58
105.54	104.88	101.73	105.97	104.67	107.12	102.76	105.08	105.28	105.32	107.32	102.8	101.77	103.85	104.52	103.88	105.6	106.51	105.44	105.53	106.31	104.67	105.35	105.22	103.09	103.88	102.79	102.9	104.7	104.88	104.78	104.1	106.98	105.64	103.1	103.47	104.55	107.59	104.02	102.69	107.77	103.44	108.03	103.19	105.24	105.39	103.29	103.39	107.5	105.93
103.41	101.5	103.09	106.17	104.68	104.76	102.36	104.41	103.02	104.11	105.51	105.01	106.84	103.26	105.35	102.36	108.3	106.09	103.22	103.27	103.54	105.54	104.94	106.86	105.14	105.99	103.39	100.72	103.63	104.38	105.87	103.98	103.66	104.02	108.19	103.73	102.63	105.92	102.88	103.04	106.48	105.37	105.7	99.953	102.43	106.67	105.77	100.19	103.78	103.31
111.78	111.3	113.41	111.71	111.93	113.14	110.32	112.66	112.08	112.64	111.75	109.67	111.29	111.92	110.41	111.24	112.85	111.45	112.39	108.56	109.84	112.67	112.14	114.37	110.48	114.38	112.33	110.07	110.67	110.88	109.72	112.53	111.46	113.53	112.6	111.39	111.11	112.94	114.3	111.31	110.67	111.15	112.05	112.65	111.79	114.82	112.27	114.01	110.93	109.89
114.26	111.45	108.45	111.96	112.51	112.5	109.28	108.01	107.51	111.61	112.9	110.54	111.42	109.24	114.87	110.79	109.17	111.71	110.9	111.35	112.78	108.56	108.79	115.51	111.43	110.58	112.01	113	110.23	109.22	111.87	108.15	110.77	109.87	106.41	111.23	114.97	109.11	107.37	111.09	113.13	112.83	112.51	113.68	112.26	112.67	110.15	110.96	111.34	113.11
102.89	108.56	106.13	105	106.43	105.78	104.79	106.01	104.87	102.71	105.66	104.86	102.71	102.78	103.87	105.42	106.3	106.09	107.67	103.46	104.87	107.41	107.69	104.77	103.45	102.34	107.93	101.85	106.95	105.4	104.52	103.47	105.68	103.07	105.01	103.22	103.93	103.38	106.27	103.25	104.69	108.03	105.35	104.2	107.77	106.32	108.88	103.03	107.16	106.05
111.17	115.21	110.19	109.48	114.5	107.5	107.34	109.86	110.25	109.8	112.21	109.72	111.98	111.32	111.73	113.12	113.77	111.27	109.78	113.87	112.53	111.34	111.46	111.19	116.3	109.95	111.22	110.05	109.57	113.66	111.92	109.82	109.26	113.45	110.65	110.63	107.46	107.42	107.59	108.43	111.08	113.75	109.98	106.91	107.36	115.46	112.57	112.59	110.5	111.18
110.82	110.47	113.03	111.97	111.31	107.42	110.47	112.15	109.79	110.61	112.06	110.48	109	110.84	114.21	115.62	108.41	109.84	110.57	111.3	112.56	109.64	111.4	108.67	111.48	109.06	109.5	112.95	113.56	112.76	110.59	113.87	109.92	112.4	115.37	111.34	114.59	112.62	111.31	112.95	107.54	111.31	110.96	110.94	113.08	110.07	109.23	111.26	110.19	113.23
110.7	107.73	110.91	109.83	110.38	110.58	111.51	113.33	111.29	112.19	112.45	107.43	110.63	111.28	112.74	108.83	111.61	109.35	111.67	108.44	111.06	109.23	111.68	112.34	109.71	112.84	109.63	114.37	110.35	111.04	112.5	110.72	111.24	111.99	111.48	111.86	109.94	109.71	109.06	112.43	112.72	111.66	111.35	111.46	108.41	112.61	107.69	111.2	112.79	112.73
102.03	103.21	100.23	99.507	97.562	103.41	99.883	100.21	101.21	100.42	98.912	100.7	102.84	99.056	100.95	103.24	100.45	100.12	100.76	100.81	98.31	96.657	101.52	102.32	98.48	97.987	100.43	100.94	99.603	101.65	102.21	101.19	100.39	98.731	99.956	99.498	98.328	97.428	101.57	99.862	98.653	101.49	100.48	100.22	102.77	100.75	98.944	99.846	101.06	101
102.37	104.04	104.66	107.11	101.49	105.69	103.49	107.95	102.67	106.77	102.3	105.23	105.97	103.34	102.91	106.93	106.03	101.42	105.33	104.61	102.8	105.1	106.78	101.36	101.22	102.58	105.77	100.64	101.92	103.21	104.16	108.57	104.62	104.46	102.28	105.05	104.51	104.51	104.12	103.83	104.17	103.23	103.42	104.1	104.06	105.72	104.37	105.07	106.14	103.08
105.46	105.35	104.45	103.51	104.79	104.87	105.16	104.17	101.53	104.02	101.12	102.41	105.32	107.47	105.65	105.82	104.07	103.06	101.11	105.01	104.55	105.7	103.99	99.674	108.4	105.55	100.49	98.849	104.33	102.37	104.61	101.98	105.93	102.71	102.16	104.19	103.76	106.82	105.48	106	103.95	106.41	106.64	104.02	106.49	107.98	106.8	103.53	105.52	106.18
106.31	103.77	104.39	106.73	108.52	103.93	106.37	104.54	106.97	105.86	107.14	105.52	103.99	103.54	107.25	106.6	106.52	103.39	106.36	106.61	107.42	105.12	105.68	103.13	108.46	106.14	103.42	104.29	106.85	101.99	106.18	104.25	101.77	107.31	108.7	104.51	108.19	105.69	103.99	104.91	103.04	105.86	106.22	108.83	108.91	105.47	105.69	105.45	102.93	107.75
105.46	104.91	107.35	108.75	105.76	102.65	104.39	105.31	104.63	101.57	106.93	104.99	104.65	101.62	105.07	105.55	105.03	106.94	105.02	106.64	106.69	108.3	105.23	105.91	108.64	106.22	108.14	103.09	104.98	105.05	104.97	106.84	103.39	106.55	104.43	103.79	106.42	104.53	108.09	110.85	107.99	105.73	106.44	108.04	104.21	106.18	104.28	104.72	105.67	106.48
102.65	103.82	106.96	108.94	103.84	105.84	105.37	107.62	107.4	104.58	104.7	100.19	102.07	105.56	105.17	103.57	104.48	106.24	106.32	105.94	106.31	105.29	104.86	105.24	105.03	103.57	104.34	101.44	104.23	104.05	105.33	101.99	105.07	106.47	105.08	105.39	106.33	105.53	101.83	103.45	102.51	104.14	104.96	104.59	107.69	101.86	105.12	104.35	103.9	106.85
113.24	108.06	112.36	114.69	110.81	109.16	110.42	112.53	110.69	112.62	109.14	112.31	110.38	113.25	113.82	110.62	114.33	113.36	114.57	111.19	112.66	108.51	113.09	109.68	108.88	109.39	112.7	111.87	108.6	111.3	111.43	115.56	111.32	111.43	114.31	111.42	113.47	112.88	112.22	111.83	110.91	109.19	113.18	113.64	110.57	108.34	110.79	110.61	112.9	112.85
107.25	104.83	105.29	105.52	107.67	105.34	103.23	108.04	109.17	107.39	105.78	106.14	105.41	106.4	104.65	105.77	103.3	103.43	107.72	105.62	105.39	104.57	108.83	108.37	108.04	105.87	103.67	108.11	103.71	106.95	106.36	107.4	106.73	106.85	103.35	103.73	108.21	106.68	104.3	104.02	104.44	104.76	102.96	104.04	104.22	105.27	103.74	103.32	106.41	106.84
101.99	103.99	104.1	103.92	106.33	106.84	103.04	105.25	101.9	107.56	103.72	102.03	108.3	106.12	106.2	107.38	104.62	104.26	105.05	103.43	107.68	107.59	104.5	105.39	106.14	105.56	106.41	106.59	106.51	106.17	104.32	103.79	104.71	105.53	104.56	101.76	106.71	106.07	106.07	107.63	102.99	107.84	108.47	106.17	105.57	104.59	105.15	106.65	108.28	105.4
111.42	110.96	109.84	114.5	112.31	109.6	114.46	108.59	110.5	112.85	113.04	111.31	108.86	112.81	111.44	111.67	112.95	109.64	110.42	112.27	111.23	111.78	112.1	113.37	112.23	110.99	112.75	112.33	109.63	114.63	110.09	111.72	115.38	110.76	110.9	113.7	109.81	111.52	110.58	114.22	108.97	114.92	110.51	111.59	110.75	109.98	113.33	114.61	112.21	111.74
102.64	103.84	106.94	101.36	106.02	103.7	102.5	104.65	107.79	107.01	106.77	106.13	107.88	105.89	105.29	105.68	105.94	105.24	104.45	105.63	102.75	102.85	106.57	107.2	107.45	103.51	105.57	104.4	104.53	104.59	104.58	106.21	104.18	105.97	105.34	103.45	104.82	104.83	106.7	106.06	106.01	103.56	105.13	102.36	104.19	105.56	104.8	103.48	102.07	107.98
110.16	113.37	106.85	110.94	109.41	110.82	116.62	109.2	112.94	112.89	108.74	112.02	111.48	110.96	113.09	112.34	113.53	113.19	108.81	112.85	109.22	110.79	111.1	111.63	111.44	111.77	111.03	109.92	108.36	111.09	110.67	109.89	110.97	110.2	113.48	109.29	112.92	110.28	112.63	111.37	110.3	112.44	106.25	113.83	111.01	111.31	109.61	112.84	110.22	112.87
119.93	118.35	117.38	114.04	117.32	116.28	116.23	118.14	115.6	116.41	119.35	116.71	116.55	116.57	119.53	117.21	116.18	120.08	118.67	116.87	118.01	119.67	119.87	119.25	117.01	118.18	117.62	117.53	119.32	118.11	119.85	119.46	116.61	119.79	116.16	117.12	118.78	116.32	117.35	115.59	117.45	115.19	117.64	118.95	116.26	115	115.59	118.66	120.01	118.75
108.75	106.21	107.54	105.3	103.91	106.69	106	105.51	108.91	109.41	108.34	103.25	104.64	102.2	105.62	106.21	107.71	105.56	108.78	105.99	107.75	104.72	104.66	105.96	107.38	106.4	103.82	106.02	105.32	105.18	109.84	108.7	106.26	107.81	104.83	105.25	106.78	104.03	101.77	106.5	109.08	106.58	106.33	104.12	104.57	107.05	108.22	105.15	105.98	107.05
107.94	106.87	107.68	105.21	107.88	110.79	104.94	104.75	105.42	108.98	107.03	105.7	107.52	104.22	105.9	107.05	109.62	108.41	104.09	107.53	109.46	109.49	106.34	106.69	109.99	106.26	106.34	106.95	110.32	107.88	106.09	107.01	103.45	109.26	107.29	107.21	106.48	107.24	106.59	105.17	107.36	106.8	107.71	106.47	105.58	108.94	106.83	106.5	105.79	106.62
120.68	116.34	118.19	117.27	115.29	117.48	116.41	117.04	118.21	116.34	120.33	116.27	119.68	117.08	119.46	119.4	115.39	116.22	115.62	120.97	117.99	121.25	118.18	118.26	115.27	117.84	117.38	115.49	118.4	119.49	121	119.01	118.71	118.02	114.95	116.24	118.61	119.16	117.66	116.91	117.66	117.58	117.56	117.91	117.24	117.69	116.46	119.91	116.34	116.22
101.01	102.29	99.704	102.18	99.924	100.86	103	99.131	102.35	98.609	96.422	98.811	98.137	103.1	101.71	100.62	100.9	97.738	102.34	96.747	102.66	100.06	100.18	100.04	98.456	101.61	101	98.949	100.15	100.23	99.169	101.05	99.748	96.38	101.98	100.23	98.332	102.42	101.02	101.52	98.141	96.796	101.4	103.61	101.72	102.78	100.52	97.71	104.46	99.117
105.53	101.24	105.32	103.96	106.75	102.78	102.05	106.8	105.71	102.79	99.836	108.09	105.86	104	105.58	102.15	105.36	102.22	101.54	104.46	105.45	102.53	108.39	105.75	104.8	107.4	104.92	105.39	107.57	101.29	106.41	106.02	104.96	100.9	101.14	102.6	105.74	106.89	104.61	102.18	107.66	102.5	108.08	106.97	105.29	104.72	104.33	106.46	108.61	107.06
111.23	110.63	111.91	111.3	107.53	108.59	110.59	113.26	108.47	114.79	110.93	112.67	109.12	110.81	113.91	113.79	109.38	116.36	110.71	114.82	111.21	114.06	114.16	112.11	112.15	112.19	110.33	111.94	112.77	110.85	109.77	111.45	109.57	107.29	114.2	112.87	111.52	112.64	112.2	111.53	111.38	114.95	114.06	111.49	112.82	110.13	110.66	113.59	109.61	114.22
104.11	103.78	103.01	105.37	105.03	104.4	105.82	106.41	105.17	104.54	101.64	100.65	105.13	105.86	105.45	106.8	104.56	103.48	106.49	105.58	105.81	101.89	106.1	102.55	106.65	106.37	103.85	104.38	105.47	101.44	106.65	107.89	105.99	101.27	101.72	101.84	102.72	106.71	108.28	105.8	103.71	104.4	101.91	100.21	104.92	103.77	105.72	104.58	107.58	108.09
111.95	110.54	112.34	110.94	113.02	112.59	110.26	107.87	110.25	113.03	110.69	111.51	109.8	107.25	113.5	112.04	113.09	110.56	111.39	108.94	111.28	109.43	113.79	110.78	114.06	112.88	115.08	111.93	112.19	111.95	110.11	112.53	111.59	110.44	110.81	111.66	111.03	109.97	110.76	111.22	111.23	112.6	108.91	112.68	109.93	113.23	115.46	108.26	108.56	111.13
110.88	110.34	109.39	111.96	111.64	110.85	108.23	110.06	110.3	111.95	109.75	112.4	111.07	112.07	110.99	110.92	113.36	107.95	113.61	109.72	111.23	111.1	109.18	111.16	108.71	108.89	112.17	110.07	110.43	109.9	107.81	108.12	110.91	114.59	111.31	113.74	111.21	113.5	110.92	110.01	111.86	114.6	111.6	111.53	110.61	109.48	113.49	109.68	110.58	109.54
102.5	105.2	100.77	105.11	103.1	102.89	103.04	101.02	102.62	105.61	105.43	105.82	104.43	103.78	102.94	101.03	106.37	102.54	103.09	103.57	105.35	106.21	103.84	103.22	107.63	103.87	104.3	105.5	106.34	106.37	105.8	104.22	103.33	99.795	98.734	108.5	104.19	105.85	103.59	105.56	106.73	104.68	102.28	105	104.65	108.19	105.09	106.59	104.77	102.52
112.73	113.93	116.43	110.56	109.58	113.09	112.44	111.88	114	112.58	113.14	111.17	113.52	113.78	111.85	112.17	113.43	111.41	113.06	107.76	112.67	111.54	113.57	110.35	114.27	114.68	108.49	113.78	111.91	115.92	110.58	112.73	112.15	113.32	111.85	112.35	109.61	114.01	110.14	111.44	111.32	113.55	110.79	111.63	111.89	113.27	112.35	111.71	110.93	110.87
105.87	101.92	107.7	104	103.29	107.75	104.89	104.55	104.45	104.38	108.06	104.13	103.74	104.36	105.35	107.3	105.24	100.02	106.81	103.21	103.55	104.31	105.43	103.3	106.8	102.52	106.05	105.81	104.75	102.23	103.08	104.23	105.57	107.45	103.64	104.18	103.29	104.41	107.13	103.18	105.38	105.53	104.24	106.03	106.95	104.39	106.86	103.6	105.27	107.26
107.93	108.62	105.93	104.03	105.99	105.69	105.93	106.69	104.71	103.48	104.22	105.79	106.33	106	107.61	107.79	102.92	107.15	107.3	104.9	106.65	105.05	105.93	105.63	105.09	101.14	106.46	108.13	104.89	102.96	103.27	101.83	109.1	103.64	107.33	107.69	105.14	105.97	107.09	109.23	108.88	106.6	104.07	105.98	105.39	101.48	103.01	104.53	107.6	104.65
104.77	101.97	109.04	106.57	105.71	106.92	106.49	104.75	107.22	105.38	109.4	108.68	103.14	106.1	103.55	104.36	104.23	109.25	101.33	103.79	103.72	105.25	106.61	105.2	103.16	105.83	104.51	107.03	104.32	103.73	106.32	106.14	107.29	107.48	105.4	108.25	106.14	107.66	105.11	106.11	106.89	106.82	105.65	105.08	103.32	109.3	105.93	105.41	105.12	107.43
105.97	108.62	105.82	106.05	103.59	107.72	107	106.98	107.71	105.64	102.88	106.25	108.22	105.05	104.89	105.74	104.03	104.47	106.84	103.81	106.28	109.88	104.86	106.43	103.65	107.42	106.8	106	101.88	105.13	103.72	106.68	107.4	106.26	105.96	107.12	105.62	104.48	102.79	106.24	102.75	110.03	105.68	107.32	104.61	105.87	101.59	107.38	103.98	103.99
105.83	106.28	104.42	104.7	103.46	104.36	107.76	106.72	104.56	105.6	102.99	103.74	107.1	108.16	104.36	103.78	103.41	104.15	104.63	109.5	105.96	103.89	105.5	105.03	103.11	107.59	105.02	106.37	106.47	104.33	105.99	105.36	105.06	107.75	105.06	105.78	106.09	104.33	107.37	106.39	104.69	103.83	105.88	105.37	104.46	106.95	106.4	102.03	108.03	105.39
100.84	102.48	102.26	103.02	98.717	99.31	105.32	102.89	100.9	101.75	101.04	97.177	99.594	102.73	100.1	101.58	97.934	98.474	99.401	102.53	98.312	99.81	100.37	99.23	100.57	97.029	100.07	101.27	98.03	97.741	99.12	100.55	98.003	102.54	96.822	101.97	98.717	102.53	98.537	103.62	99.412	98.74	101.45	100.72	100.33	98.9	100.14	96.976	98.232	96.806
114.2	113.24	107.92	112.27	106.8	110.38	114.05	110.18	108.66	111.41	110.07	112.9	114.55	111.38	112.78	110.15	114.06	109.94	113.34	111.79	113.04	112.44	111.46	115.03	114.47	112.25	112.01	113.16	113.75	111.61	113.12	111.15	108.91	109.92	110.3	110.96	110.51	111.8	113.22	111.42	112.28	109.92	111.68	110.22	111.21	113.32	111.48	112.96	110.92	113.29
106.91	103.84	110.34	103.61	108.1	102.9	103.11	104.47	106.37	103.67	108.1	106.25	101.38	105.53	107.85	106.72	105.31	106.1	107.06	104.95	105.86	104.17	105.38	103.05	103.74	105.06	106.3	106.36	109.09	103.8	106.39	104.72	107.99	107.24	103.96	104.62	107.93	103.61	104.77	106.01	103.6	104.23	108.26	107.14	107.78	103.68	104.75	104.78	104.89	109.8
106.28	103.22	104.78	104.91	102.5	102.19	101.05	104.5	104.31	105.16	104.03	104.41	104.5	105.44	104.06	108.74	103.98	105.99	104.77	105.21	104.38	104.14	106.39	103.34	102.07	106.75	101.86	102.28	105.65	103.14	105.99	105.88	105.35	105.54	107.66	104.71	103.68	106.23	106.18	105.76	105.87	101.86	105.59	105.58	102.83	105.85	105.6	105.99	103.37	107
110.14	111.19	113.9	111.22	108.45	116.1	112.38	110.95	108.75	107.96	109.02	108.09	112.34	108.67	113.12	109.84	114.11	110.64	113.83	110.85	109.7	111.93	112.94	113.43	112.35	111.15	113.04	113	112.06	111.54	112.19	110.57	113.94	113.98	115.08	112.25	108.84	113.75	112.59	113.24	113.39	115.33	113.78	113.67	112.61	114.98	111.81	109.36	111.76	112.27
101.42	98.468	100.84	98.672	98.19	98.982	99.617	99.7	101.99	97.373	101.2	97.454	101.43	100.76	102.41	100.71	100.91	100.94	101.08	99.067	95.771	100.61	101.95	99.877	99.653	98.466	98.833	103.36	98.745	101.62	101.07	99.375	101.34	98.211	100.44	102.34	96.563	98.931	101.21	101.04	99.192	101.95	102.02	97.692	99.124	96.623	101.17	99.769	100.43	100.1
116.56	116.69	114.83	118.19	116.41	115.63	114.78	117.01	117.76	118.17	116.67	114.9	116.16	118.39	117.1	121.27	114.89	117.49	119.27	118.69	118.5	118.77	118	118.11	119.37	118.29	121.39	116.41	118.2	116.91	121.25	118.69	120.18	117.84	118.79	117.72	118.16	120.73	115.69	120.3	116.28	119.85	118.4	115.52	118.9	116.05	120.84	118.06	116.19	117.72
105.48	103.81	104.08	104.16	105.44	101.7	106.32	107.77	103.63	104.46	103.94	107.88	108.42	106.04	103.64	105.34	104.82	104.81	106.38	105.05	107.97	104.07	105.36	105.55	106.14	108.38	104.79	106.92	107.03	103.7	105.28	105.44	106.17	104.3	106.16	106.72	106.66	105.84	103.86	108.4	108.39	105.18	103.73	107.74	102.95	101.14	103.26	106.35	105.78	103.3
103.89	104.91	107.24	105.08	104.51	103.03	106.34	104.15	106.93	107.02	103.84	108.08	104.31	107.59	106.65	104.9	105.08	104.03	106.87	102.23	105.48	104.95	105.37	103.57	103.08	104.75	106.15	105.22	104.97	103.08	105.56	105.17	104.89	106.22	106.91	103.87	103.11	105.3	107.49	104.5	105.07	104.16	103.81	105.99	102.25	103.81	109.08	105.06	103.61	104.27
97.451	102.1	103.13	100.66	101.33	103.59	99.709	99.913	99.098	97.82	97.517	98.579	100.09	99.205	99.011	98.155	100.69	101.76	101.16	102.22	100.98	98.952	98.181	100.63	98.536	103.02	99.993	98.085	99.032	100.91	100.62	98.709	100.97	99.668	104.13	96.03	102.25	101.95	99.95	101	98.611	99.33	100.4	98.364	101.93	101.73	98.981	98.254	100.4	99.862
106.9	101.67	106.02	106.43	107.36	104.09	103.86	105.69	103.69	101.74	102.79	104.91	104.9	102.79	104.07	103.06	101.53	99.581	102.82	102.61	104.36	105.33	106.13	101.7	104.04	103.57	103.68	101.69	102.02	105.32	106.92	106.69	102.76	103.23	106.5	104.57	105.09	101.79	106.27	100.29	106.34	104.58	103.88	101.42	102.62	104.42	105.48	103.82	99.83	103.42
106.14	105.19	102.95	105.84	105.88	104.91	109.68	105.22	108.31	108.07	104.74	105.7	104.85	106.57	105.6	104.39	107.84	103.52	104.64	105.49	103.95	104.01	107.24	107.64	106.66	104.8	106	105.01	107.7	104.31	106.99	106.02	108.09	102.17	103.68	105.05	106.61	104.34	104.33	103.21	107.19	103.94	106.34	107.89	107.02	104.24	105.63	107.16	108.56	107.55
107.54	107.12	104.72	105.83	103.73	105.12	105.51	105.95	104.15	106.73	108.19	106.84	105.72	104.84	104.54	102.73	104.64	109.76	104.01	103.94	105.1	108.26	104.3	103.36	104.37	104.43	104.33	107.15	102.79	106.01	105.42	105.82	108.67	104.74	106.97	110.08	103.69	106.44	106.41	105.92	106.32	105.91	109.61	109.09	107.1	106.94	106.95	104.62	106.44	106.25
104.8	108.51	109.7	107.72	105.72	102.4	103.75	105.28	106.95	105.69	104.41	104.51	105.78	108.35	104.49	106.43	104.77	107.01	104.48	105.61	105.4	103.54	108.01	105.34	104.32	109.57	107.82	105.65	104.49	106.64	105.53	108.17	107.33	103.99	105.26	104.22	106.04	106.96	106.38	107.63	106.6	106.78	107.67	104.55	104.8	106.3	104.77	109.6	107.15	105.75
105.63	106.78	105.15	104.07	103.09	104.96	103.16	104.94	103.52	100.76	100.82	102.31	105.53	105.71	107.01	101.36	106.59	103.8	103.64	104.21	106.26	105.36	104.08	104.73	105.5	103.65	101.4	104.52	104.76	107.58	102.82	104.11	103.51	104.45	105.66	103.23	103.03	105.25	102.53	104.83	105.05	102.88	105.73	102.3	106.73	102.9	104.51	103.05	102.11	101.27
106.33	106.79	105.87	106.95	107.35	104.81	105.42	104.04	104.91	104.97	109.91	107.02	103.94	106.82	108.45	106.64	109.55	103.46	106.78	106.07	105.51	106.63	105.65	108.06	105.22	108.08	106.62	101.93	107.27	104.67	106.11	102.88	110.66	106.97	107.41	106.53	106.93	109.1	105.98	102.71	106	108.44	106.79	106.31	107.4	105.45	103.5	107.05	104.17	108.18
113.5	112.16	110.19	110.38	114	114.99	111.81	112.54	112.19	110.78	110.68	114.96	111.3	112.56	112.23	116.19	108.64	114.15	111.17	114.52	111.99	112.9	109.18	109.05	112.39	110.42	114.38	114.02	110.99	109.73	112.72	111.19	111.01	111.33	112.16	109.48	113.46	111.88	111.26	110.39	113.13	110.9	112.65	111.75	111.76	110.33	113.45	109.64	109.76	110.5
102.69	111.38	106.16	103.83	102.71	105.26	105.75	100.51	103.44	104.06	104.04	103.88	103.6	107.21	102.88	103.35	103.9	106.45	103.65	104.67	105.39	101.47	107.5	107.25	100.37	107.59	105.13	104.98	106.74	106.7	106.14	102.57	107.24	103.23	104.28	101.7	107.22	106.1	105.83	103.18	104.18	104.83	104.35	103.75	103.82	102.36	106.53	106.38	108.87	103.27
97.519	101.5	98.745	100.79	100.56	98.151	100.75	101.79	95.453	98.175	100.67	99.343	102.24	101.76	98.711	101.53	100.82	101.82	100.06	101.32	100.75	102.78	98.705	100.47	102.01	102.31	98.172	101.59	100.55	97.691	103.14	99.958	95.711	99.813	99.38	102.75	99	101.52	98.559	102.15	102.24	100.38	103.26	101.08	99.497	100.38	100.74	101.95	96.603	99.813
110.38	110.86	112.53	111.7	112.24	112.19	111.46	111.11	111.41	108.75	111.16	111.69	110.53	109.85	110.65	110.18	111.03	109.91	110.74	113.45	107.77	108.89	112.42	108.88	110.97	111.75	110.18	111.99	109	111.49	108.33	110.69	109.99	110.61	112.16	109.85	111.43	108.84	109.47	110.36	114.97	111.54	110.69	111.06	107.79	109.31	111.02	111.34	111.09	109.88
100.95	100.09	99.236	99.253	97.429	101.15	100.01	99.579	99.167	101.03	100.2	97.791	98.751	99.447	98.25	102.21	100.57	97.713	98.971	99.097	100.74	102.29	99.908	99.237	96.663	102.99	103.44	101.77	99.737	102.5	100.17	96.328	100.29	100.51	100.15	101.58	101.65	100.95	100.53	99.852	100.26	102.06	101.63	100.29	100.38	101.19	101.13	96.03	100.59	101.37
106.21	104.93	108.55	108.34	103.77	107.71	105.26	106.07	105.7	104.94	108.9	107.16	106.78	104.13	105.88	108.74	110.17	110.5	105.81	107.78	104.15	105.98	109.82	105.6	104.45	107.93	108.25	108.62	109.13	106.94	105.68	105.73	104.59	106.38	103.39	104.66	107.72	107.45	107.31	106.7	106.95	108.4	106.89	105.66	107.85	105.31	105.74	109.39	108.31	105.29
106.63	105.63	105.5	108.05	102.82	104.67	105.88	104.94	107.4	105.57	105.02	106.28	106.26	104.8	107.51	107.41	106.66	104.68	107.71	105.01	103.48	103.97	104.88	107.11	107.56	104.91	107.78	105.32	106.3	104.8	104.63	106.73	103.26	105.39	103.9	109.63	105.36	106	106.72	105.6	107.86	105.55	107.99	101.86	101.56	105.47	103.87	104.8	106.24	105.39
100.46	99.007	96.974	100.59	100.58	98.713	99.29	95.794	100.23	98.651	97.855	100.19	98.436	100.43	98.647	98.979	104.03	99.812	98.061	99.236	100.08	101.17	95.651	97.898	98.486	99.245	101.74	98.373	101.49	100.51	99.46	99.507	101.1	101.61	97.861	98.618	98.12	99.041	101.09	95.282	99.151	98.488	100.06	98.088	100.46	101.77	100.32	97.924	100.17	98.424
106.88	107.39	107.13	109.01	109.36	101.07	107.3	108.53	106.35	103.79	106.41	106.84	105.85	107.28	106.1	105.46	106.09	104.81	106.26	107.77	109.24	105.63	108.06	106.64	104.91	106.99	106.5	107.83	107.72	104.8	109.6	105.64	106.49	108.56	106.69	107.76	108.69	106.02	107.57	109.17	102.86	106.71	106.49	104.78	109.36	106.38	110.34	108.88	107.17	108.68
110.65	109.96	111.87	109.62	114.2	113.33	115.75	110.27	108.1	112.27	112.78	111.42	110.6	112.05	114.1	109.19	110.8	111.89	113.97	110.24	111.54	112.35	112.66	112.96	110.24	112.14	112.49	113.54	109.46	110.69	111.85	112.18	113.53	113.43	112.04	112.97	112.42	110.84	113.06	113.21	112.08	111.9	110.37	114.49	113.47	110.35	113.99	108	114.14	111.44
99.194	98.136	99.741	99.398	103.11	96.944	101.2	100.23	100.51	99.525	97.775	96.346	101.67	96.597	101.63	99.462	99.001	99.302	100.05	100.56	97.262	102.51	96.381	95.928	98.016	99.053	98.619	98.849	98.459	101.58	95.286	100.52	98.444	98.969	99.604	99.156	98.934	100.71	100.87	100.88	100.85	99.979	100.02	99.367	102.96	98.482	98.949	101.54	100.2	98.944
104.68	105.39	103.82	105.9	105.07	105.04	100.33	104.31	103.2	103.47	106.26	105.93	103.91	104.35	106.35	101.85	100.87	103.66	104.65	105.73	104.56	104.93	105.04	103.26	104.51	104.51	106.13	101.35	102.98	103.7	104	104.09	105.1	104.42	102.52	103.19	103.15	102.82	109.09	102.39	105.5	102.13	104.03	105.17	104.59	104.98	102.59	102.1	101.39	106.38
105.23	108.41	106.3	106.66	104.94	106.47	105.83	106.24	106.46	105.98	105.18	106.92	102.32	105.52	108.16	105.79	107.32	102.04	104.73	106.49	108.42	106.46	105.4	107.79	105.12	103.71	108.6	102.19	106.33	104.8	104.74	106.77	105.98	106.35	106.01	107.03	106.54	106.25	103.51	107.22	104.99	105.87	104.77	106.76	105.2	108.68	106.4	104.92	105.9	107.59
106.5	105.94	110.8	105.5	106.49	105.99	105.52	105.23	109.77	105.91	106.47	104.83	105.01	104.42	106.08	107.94	107.76	106.13	107.96	107.48	105.73	105.51	103.03	102.56	104.79	106.89	108.54	105.14	105.04	106.15	103.97	106.14	104.97	106.09	105.95	107.01	106.23	106.03	105.74	103.79	107.04	107.97	107.81	105.16	109.12	106.77	106.44	103.71	105.97	105.88
106.43	103.41	105.3	104.99	103.77	107.87	104.68	105.59	105.55	104.75	102.1	105.61	105.34	104.15	103.95	104.18	105.25	108.27	105.64	108.99	101.88	103.53	104.95	106.41	107.34	105.5	108.21	102.63	102.86	108	105.68	106.52	101.89	106.43	104.93	106.33	103.72	107.58	104.31	104.37	106.14	107.21	103.34	104.07	102.23	107.16	106.36	106.68	108.16	105.25
115.22	115.67	111.83	112.16	114.1	110.87	110.86	110.74	113.35	110.02	110.77	112.4	114.75	111.44	114.88	112.93	116.61	111.02	111.73	110.96	112.93	113.23	113.4	110.48	113.22	112.87	111.09	108.42	111.68	113.95	110.84	108.07	113.79	112.15	114.87	111.17	114.48	110.15	112.48	111.11	108.64	112.2	113.23	109.34	112.56	111.58	110.8	114.11	110.37	112.03
113.14	106.98	109.76	108.2	107.28	112.71	108.3	109.88	106.85	113.34	111.89	113.11	110.86	113.02	109.2	111.89	106.8	111.54	111.88	110.51	109.53	114.13	113.51	108.5	111.71	112.18	111.16	110.97	108.35	113.88	111.37	109.53	109.29	109.79	109.81	110.59	112.31	109.31	110.06	112.74	113.23	112.76	110.72	110.41	110.63	114.91	112.87	113.07	111.45	111.39
107.77	100.73	108.28	104.82	106.48	106.73	105.22	108.39	104.92	105.76	105.18	104.63	109.84	106.79	104.6	105.61	108.34	106.49	105.66	108.03	103.3	106.69	107.17	108.61	106.9	108.87	108.89	109.9	106.51	104	105.21	105.71	105.91	111.43	104.18	107.23	104.55	104.73	106.18	105.59	107.75	108.14	106.53	100.62	108.77	106.28	105.18	106.94	108.72	104.13
106.47	102.74	101.38	104.77	104.26	105.95	105.74	102.67	102.7	102.8	102.68	103.87	105.32	104.51	103.65	104.28	105.58	102.28	103.74	104.45	102.47	102.02	107.51	105.32	104.84	104.59	102.62	104.84	104.03	105.02	104.51	103.64	104.64	105.61	105.25	102.89	103.36	106.2	101.51	105.34	103.97	105.1	104.96	103.61	104.48	103.77	101.59	102.33	105.86	101.37
104.36	105.12	104.26	106.43	103.42	105.85	108.67	104.3	106.48	105.18	106.71	104.85	103.47	107.38	106.37	103.55	104.93	108.8	107.16	109	103.14	104.89	104.1	105.66	104.29	107.47	104.09	108.71	104.25	102.18	103.79	105.36	103.61	105.27	106.13	107.3	106.68	103.89	103.41	105.03	106.43	105.83	108.52	107.38	104.71	105.41	107.46	101.98	105.15	105.25
107.19	107.49	104.53	107.29	108.37	105.94	105.77	104.82	106.9	105.83	106.98	106.96	104.41	104.97	104.25	109.03	106.71	104.63	105.88	106	106.74	107.08	103.57	107.3	106.49	109.93	104.87	104.41	107.91	106.68	107.5	103.37	106.84	106.13	106.1	105.18	104.61	108.38	104.62	106.63	106.13	105.29	104.48	105.61	105.36	106.79	108.67	105.09	103.99	107.27
109.98	112.73	111.32	114.2	110.99	111.5	111.81	109.77	112.63	109.13	113.72	112.78	111.88	111.48	111.18	114.79	112.26	111.28	114.62	108.75	112.34	112.75	112.58	111.91	110.17	111.53	115.46	111.17	109.49	110.21	112.45	115.6	113.64	113.28	114.08	109.08	111.56	114.54	110.78	111.19	110.46	113.23	110.36	113.67	113.07	110.8	112.21	111.26	112.52	112.04
109.67	110.5	111.37	109.12	113.03	112.93	111.87	112.65	113.28	113	112.85	114.21	113.24	110.76	111.64	113.33	115.82	109.7	113.48	112.12	109.67	111.85	111.16	112.15	110.54	111.38	109.91	111.32	114.66	112.53	112.75	111.11	109.93	114.4	112.27	111.43	111.28	112.11	114.94	111.62	115.2	111.93	115.01	112.44	111.43	113.62	112.4	114.1	114.34	112.69
104.9	104.26	105.97	104.08	104.4	108.96	106.95	105.23	103.62	101.5	105.83	105.36	103.64	109.84	106.19	109.51	104.83	104.53	106.36	107.37	104.74	107.25	107.17	106.86	105.26	106.66	104.59	105.68	105.47	104.49	105.34	104.36	106.02	104.61	105.19	103.36	106.92	107.27	104.75	111.73	105.68	107.24	106.41	105.07	104.32	107.95	108.14	103.57	104.36	102.07
112.12	115.37	115	114.28	114.45	112.55	112.87	115.74	112.48	110.88	110.67	112.57	111.84	110.63	113.51	114.89	113.7	110.18	108.85	114.76	115.14	110.87	115.51	113.26	113.64	113.46	112.75	110.78	110.1	114.18	110.88	111.57	112.49	112.47	113.61	111.57	108.94	114.76	110.65	107.22	111.85	111.65	110.8	113.98	114.43	112.96	109.35	112.21	113.36	114.79
106.36	107.44	103.3	106.3	107.58	104.53	106.15	103.7	108.53	105.67	104.38	105.42	105.2	105.54	104.02	105.97	105.12	106.22	108.15	104.94	103.61	105.19	108.26	106.36	105.69	105.34	106.32	105.16	107.79	105.8	107.2	105.78	108.12	102.13	106.75	103.55	104.45	103.59	105.82	105.34	105.38	106.54	107.44	104.01	105.99	109.98	103.12	105.38	105.2	105.95
102.7	101.14	102.24	97.721	103.12	102.09	102.07	100.17	100.88	98.133	98.242	100.44	100.26	100.88	97.664	99.552	103.55	101.58	100.82	101.1	99.891	104.02	100.79	102.54	101.69	97.812	99.115	99.473	103.38	100.61	98.778	100.61	102.02	100.15	97.852	103.56	98.545	101.05	100.81	99.213	98.352	100.18	102.13	99.01	101.76	103.8	98.096	101.13	97.239	97.824
107.03	105.74	105.11	105.31	108.23	107.09	105.5	106.36	105.57	104.21	102.33	106.44	106.23	109.1	101.63	103.3	104.98	104.54	103.69	107.78	105.4	104.81	103.54	106.16	104.61	105.68	106.83	104.5	107.81	104.86	104.18	106.35	105.28	106.71	106.22	102.56	107.43	103.49	104.52	108.35	107.46	105.66	104.74	108.3	104.31	105.63	105.15	105.43	105.22	106.34
107.83	104.83	104.25	103.2	104.71	105.59	107.07	104.4	106.23	108.3	109.67	107.34	104.21	106.87	110.59	103.55	104.15	106.79	106.62	108.05	108.08	106.08	106.22	107.22	105.46	103.12	107.81	108.59	106.37	106.1	107.23	105.37	108.42	104.64	103.78	106.49	110.18	105.49	105.49	105.61	109.32	106.4	103.44	105.97	107.13	104.53	105.27	108.24	105.67	104.79
109.74	109.82	108.22	107.73	110.38	105.06	110.07	106.89	107.14	107.52	104.02	110.03	106.93	105.45	107.04	106.95	106.71	104.86	105.14	107.36	107.09	106.82	105.03	105.52	103.44	107.96	107.55	104.46	107.68	107.94	106.59	104.68	110.51	107.57	104.75	107.84	107.24	107.08	105.64	106.12	107.99	110.03	106.78	109.62	104.73	106.57	108.36	110.24	105.04	106.56
109.23	106.61	108.83	105.53	104.63	107.31	103.51	107.12	106.26	105.67	106.31	109.71	104.44	106.56	104.91	105.59	111.86	107.46	107.08	106.53	105.04	108.44	106.46	111.03	104.54	106.56	107.92	106.12	102.97	103.76	106.8	106.99	106.68	106.34	103.47	105.7	107.79	106.22	106.95	102.59	103.83	104.24	106.36	106.9	105.22	101.5	105.63	105.37	106.85	105.5
118.37	118.2	120.01	115.83	118.03	119.96	119.73	117.43	115.4	119.52	116.72	119.09	118.17	117.74	114.34	116.71	119.38	116.48	118.56	117.48	117.03	118.47	116.37	119.86	120.62	119.42	114.55	118.09	118.52	116.68	119.46	114.15	117.28	117.61	115.24	119.12	116.32	120.64	117.12	115.64	119.94	118.57	117.14	120.21	117.75	116.07	119.13	116.42	118.25	116.75
106.35	104.4	104.09	104.04	100.06	106.27	104.91	106.51	107.12	107.71	107.01	105.45	103.16	106.8	109.01	105.95	102.05	104.07	104.45	103.91	106.11	103.33	106.08	104.79	105.93	106.09	106.32	103.65	105.59	103.64	104.85	108.88	105.25	103.65	107.83	108.18	105.71	106.62	107.23	103.6	102.02	106.14	108.45	105.19	106.34	103.46	106.01	106.56	105.64	106.98
113.05	111.92	110.13	113.02	111.55	110.26	109.32	107.88	112.24	113.07	110	108.3	111.55	110.02	110.04	112.49	112.5	110.68	111.54	113.56	112.94	110.33	110.24	114.76	109.34	111.87	110.73	114.23	110.83	110.9	110.43	110.79	108.82	109.45	109.86	111.74	110.81	112.62	107.84	108.81	109.52	111.69	113.78	110.82	111.53	111.33	112.54	112.37	112.45	110.25
112.51	111.59	111.02	114.53	112.63	110.53	114.64	114	113.28	112.84	112.18	112.85	109.55	111.55	116.17	113.59	111.4	110.84	112.11	111.45	114.6	115.04	112.22	108.54	110.22	115.13	114.5	111.91	112.11	111.71	111.57	111.63	110.98	111.71	112.74	111.84	112.1	113.79	111.8	111.89	113.19	112.11	109.99	112.13	114.44	112.03	109.27	111.32	112.85	110.65
103.3	104.97	107.68	106.27	105.26	105.28	105.36	104.94	105.03	105.24	104.2	104.7	105.09	108.43	107.76	108.5	105.28	103.49	106.09	106.96	105.83	102.74	106.68	105.22	107.87	105.95	102.16	105.79	103.69	108.12	104.42	106.55	108.94	102.94	106.62	105.54	103.82	105.38	106.03	105.82	108.83	105.76	104.76	104	106.99	106.44	106.57	104.73	106.65	105
106.74	107.91	107.44	106.41	105.47	107.04	106.94	105.77	106.18	106.32	107.23	106.68	107.15	104.89	106.84	105.52	104.17	106.44	105.25	106.56	105.6	109.7	106.5	105.92	104.69	106.25	105.97	110.37	105.57	107.58	105.06	104	104.75	108.87	107.78	108.02	105.57	104.55	109.32	106.25	104.99	108.18	106.61	105.17	105.89	104.38	104.38	104.51	106.66	105.54
111.71	110.43	110.96	109.38	109.23	111.73	106.2	108.22	106.99	108.29	111.45	111.34	111.59	112.08	107.74	107.93	111.13	108.64	108.72	108.88	110.05	107.99	111.61	112.45	110.97	109.16	110.81	107.23	108.74	110.55	111.04	111.54	111.81	109.53	108.41	110.9	110.33	106.33	110.25	113.14	109.41	112.34	111.11	110.42	111.15	109.13	109.82	109.11	107.95	108.35
103.31	103.56	105.63	102.88	105.11	104.5	103.05	102.84	103.19	103.93	106.76	104.67	106.45	103.55	105.75	101.94	104.91	106.2	103.09	103.58	105.36	103.28	102.72	100.24	105.05	107.33	103.77	102.78	104.99	106.04	104.02	103	103.03	103.04	102.78	103.78	101.88	105.05	104.67	103.4	104.4	103.96	102.54	103.63	99.855	104.53	100.48	102.1	106.14	103.26
110.19	112.65	113.26	114.3	111.69	107.22	109.12	109.94	111.48	112.51	112.29	114.76	113.63	111.22	110.25	110.82	111.28	110.31	114.16	110.6	111.45	110.76	113.82	109.76	111.82	108.98	113.43	112.91	111.14	111.51	112.29	114.25	109.6	113.71	111.99	113.79	109.32	109.55	111.21	113.72	110.5	109.07	109.49	114.68	112.55	112.62	115.87	111.26	110.48	110.92
112.64	109.43	111.87	111.99	110.79	109.73	107.6	109.02	113.44	111.42	114.37	112.36	110.06	113.95	111.78	110.11	108.04	111.42	113.79	111.12	112.58	113.04	109.57	111.52	111.05	111.5	108.74	112.34	112.21	109.94	112.04	111.34	112.65	115.14	109.81	110.21	114.19	112.72	109.76	111.6	113.57	113.14	110.7	111.81	109.18	113.26	115.05	109.7	110.55	112.45
113.36	110.84	110.63	110.93	112.27	111.08	110.99	110.58	114.51	112.38	108.28	114.3	111.69	112	109.93	111.48	112.96	112.57	112.79	110.86	113.28	110.33	113.27	111.01	113.86	111.66	112.64	111.51	109.87	112.1	111.92	113.08	111.66	110.21	113.28	107.98	109.2	112.06	111.98	109.43	111.26	115.43	114.11	110.17	110.88	109.38	112.73	108.7	110.31	109.65
96.184	99.729	98.456	96.68	99.984	100.37	99.495	101.77	103.11	100.97	99.221	99.501	100.86	99.317	98.794	101.22	100.06	100.64	100.72	99.495	100.79	98.577	101.56	98.035	98.224	99.147	100.87	100.8	101.09	101.17	100.41	99.028	100.58	100.32	101.14	102.96	100.71	101.23	98.627	96.719	100.28	102.8	97.205	100.02	98.536	100.44	102.2	102.12	100.7	101.13
111.81	109.81	109.96	109.81	112.75	110.64	114.48	109.1	114.99	110.85	113.76	117.17	108.66	111.07	115.44	112.99	111.92	112.09	113.8	108.92	114.31	114.16	109.01	115.23	109.98	111.45	115.72	111.47	114.45	112.06	112.5	113.58	112.55	111.31	111.8	113.06	112.99	114.52	110.67	111.14	111	112.45	113.23	111.2	112.16	114.22	111.59	105.98	110.64	115.49
110.21	117.2	109.8	113.41	112.65	111.02	113.84	114.12	115.36	110.27	114.33	113.56	110.94	110.17	109.86	113.45	110.23	109.27	111.82	113.18	110.34	113.27	112.23	114.39	113.76	112.43	108.48	111.15	115.12	109.31	113.09	112.29	112.81	111.59	113	112.69	112.84	114.26	112.73	113.09	108.47	110.91	110.03	112.99	111.21	111.06	111.44	115.53	112.41	114.07
99.243	100.31	103.68	99.227	102.61	104.4	98.89	101.37	102.66	103.77	101.73	101.73	103.21	99.83	102.53	102.42	101.61	103.32	99.688	98.808	103.92	103.35	99.692	102.25	105.21	100.85	102.58	99.706	104.78	100.9	97.651	100.02	103.18	99.262	103.15	98.709	100.63	100.03	101.87	101.22	97.967	100.55	99.005	100.16	99.465	101.39	98.651	98.42	98.133	100.93
106.48	110.12	111.45	110.11	111.84	109.54	108.16	110.53	111.37	110.6	108.1	111.21	108.86	109.68	107.31	112.64	108.73	112.38	109.38	111.34	110.79	107.72	107.31	108.87	109.1	108.63	106.9	109.27	109.81	107.69	109.71	111.52	107.59	110.87	109	110.66	110.74	109.52	109.3	109.18	107.56	109.92	112.3	108.3	108.11	108.61	110.75	109.62	112.86	107.43
110.78	108.88	109.78	111.97	108.79	108.22	115.41	111.04	111.87	111.89	111.31	108.69	109.74	111.29	110.98	111.22	113.86	111.24	109.35	109.7	107.81	109.54	110.16	109.87	109.8	110.69	108.72	112.05	108.63	111.9	110.63	111.59	108.68	112.87	115.18	111.72	111	109.77	113.77	109.91	109.62	113.67	112.37	112.86	108.28	112.03	104.93	112.1	109.87	113.02
112.11	107.93	109	109.07	111.51	111.5	114.19	108.4	107.8	109.71	109.23	111.59	110.83	112.36	109.05	109.42	108.72	113.28	108.88	109.78	114	108.11	112.01	108.03	111.3	110.81	111.92	109.75	109.17	113.62	110.33	107.14	112.18	111.7	109.77	105.2	110.47	110.55	108	108.73	111.19	110.57	109.51	109.68	112.62	113.03	114.62	109.96	111.84	106.23
103.86	103.44	105.6	106.68	105.41	106.13	102.86	102.45	103.19	101.69	102.51	105.37	105.74	99.049	101.71	106.38	105.99	103.1	104.69	103.71	100.35	105.93	103.18	105.51	104.77	102.18	104.38	108.22	103.82	104.02	106.91	105.61	102.17	103.97	104.52	104.6	102.61	104.94	105.12	101.57	108.41	102.27	104.88	104.69	104.41	101.67	105.69	105.85	104.3	102.61
103.39	107.18	103.72	103.6	105.55	106.76	103.66	107.45	105.54	106.38	104.45	107.51	105.53	107.95	105.29	103.78	106.18	103.35	104.63	105.12	105.14	104.47	103.99	104.08	102.24	106.79	105.34	107.88	106.01	104.69	103.57	105.95	104.81	104.62	105.37	105.13	103.81	105.55	106.21	106.33	105.04	108.54	106.56	103.83	103.86	105.58	106.37	104.24	106.18	108.53
113.2	118.05	114.71	116.28	116.85	116.27	117.75	113.3	116.25	119.76	115.1	115.64	114.04	117.02	117.05	116.09	117.39	114.11	117.25	116.26	115.79	120.89	115.25	115.99	115.27	116.53	116.17	117.86	117.39	117.06	114.67	117.18	117.07	120.17	113.23	112.75	118.19	115.53	117.11	114.71	116.52	115.59	117.8	119.16	115.76	117.18	117.5	115.29	114.42	115.33
101.93	99.606	103.03	99.319	99.932	101.25	98.54	100.38	102.66	98.705	99.77	99.554	100.61	100.24	101.54	101.43	99.811	99.235	98.071	99.257	100.63	99.807	101.56	97.341	100.64	103.8	98.78	98.227	102.66	98.969	96.796	99.974	97.041	99.322	98.932	100.04	100.8	101.17	99.915	96.659	99.807	101.19	99.062	96.905	98.95	99.478	97.21	98.804	99.92	101.98
119.42	116.8	119.41	117.86	118.36	119.94	116.94	120.4	118.08	117.69	121.67	118.32	116.42	117.6	118.65	115.36	116.01	116.45	117.09	117.89	119.96	116.87	119.89	117.38	116.35	117.62	116.6	115.82	121.11	118.08	119.43	116.44	118.8	119.17	117.2	119.47	117.76	117.1	117.73	116.9	120.32	116.66	116.95	116.6	118.23	116.61	120.02	116.53	114.82	118.42
97.02	99.847	99.556	99.943	96.763	99.085	99.017	99.429	101.34	100.76	102.51	97.11	97.834	98.014	99.415	101.22	99.447	99.134	100.44	98.675	98.835	100.46	100.37	98.537	100.56	100.34	104.36	101.28	99.826	99.464	98.145	97.662	101.3	98.159	100.7	101.83	97.827	100.08	99.532	97.718	101.36	97.974	98.113	102.63	98.328	101.15	100.31	99.662	96.516	100.89
102.64	100.86	102.7	103.55	105.2	105.11	103.33	102.66	107.96	101.79	104.61	102.27	110.18	105.79	102.14	105.49	105.51	104.1	107.27	103.84	101.86	104.61	107.62	103.02	103.93	103.18	103.64	101.52	105.22	103.04	102.55	105.93	101.27	105.64	103.37	104.17	107.19	103.05	107.11	103.56	104.4	101.77	103.51	106.32	105.89	104.67	105.68	106.49	105.56	105.76
124.38	117.63	118.96	116.13	116.36	123.38	117.08	119.43	117.78	115.12	120.87	114.56	117.35	117.29	115.78	118.21	116.57	120.14	119.08	118.34	118.47	118.44	120.21	119.99	116.2	116.12	116.84	118.7	119.76	118.12	117.57	115.41	117.2	116.53	115.47	113.7	117.83	117.99	117.2	116.73	118.52	115.99	118.46	116.55	119.72	114.9	118.81	117.78	115.13	118.11
108.42	108.65	105.89	107.31	105.98	105.89	107.63	106.84	105.51	103.86	107.19	108.36	106.49	105.13	104.96	105.74	106.02	103.17	104.63	106.29	107.85	109.53	108.18	106.25	105.72	105	108.39	107.63	107.72	106.74	105.17	105.24	107.12	106.89	106.14	102.84	108.26	109.35	107.81	105.43	106.62	103.6	106.03	109.71	104.89	106.21	106.23	104.98	106.56	106.19
109.38	105.66	105.52	106.79	105.26	107.73	107.42	108.59	107.57	107.27	106.31	105.67	107.05	107.92	108.88	105.11	104.83	104.06	108.07	106.31	107.12	107.2	108.89	102.94	106.75	108.1	104.36	107.56	105.9	105.49	104.57	105.98	106.26	105.21	102.58	104.64	106.91	105.96	108.73	105.75	106.54	106.59	104.86	109.51	107.73	102.76	107.03	102.55	106.68	106.15
105.65	103.12	106.97	107.58	104.44	105.13	105.37	108.28	105.02	103.47	103.59	108.46	107	104.9	108.66	106.11	105.52	106.45	103.94	105.29	105.5	105.7	106.84	106.63	107.69	105.91	104.55	108.59	107.08	107.27	104.07	109.31	107.04	104.83	107.19	107.99	107.33	105.86	105.45	106.68	108.01	107.18	104.68	107.16	107.57	105.2	107.91	102.72	106.43	107.85
100.79	101.35	102.38	99.775	101.44	102.12	101.26	102.84	100.51	97.068	96.951	102.35	99.054	100.53	100.86	100.44	101.07	101.86	100.99	101.8	103.64	99.028	99.297	100.35	95.602	101.29	98.391	98.611	101.07	99.737	101.76	98.838	100.41	99.057	102.04	98.855	99.198	102.48	101.65	102.64	100.43	97.566	98.269	101.34	101.13	98.997	96.574	99.52	101.71	100.83
109.59	109.85	114.44	112.93	111.48	110.7	113.74	113.27	113.9	113.97	111.49	111.07	111	112.33	111.19	112.47	110.68	110.55	110.15	110.13	116.07	110.68	114.22	111.69	112.83	111.76	113.35	113.38	110.63	109.57	113.49	111.84	114.62	111.33	110.26	110.42	108.98	113.35	111.09	110.89	112.84	110.56	111.42	109.38	114.18	111.18	112.62	111.84	107.53	111.3
98.996	99.129	97.504	101.16	97.712	97.744	102.04	99.651	99.301	100.4	98.969	100.57	100.46	97.33	99.014	97.917	99.906	101.26	99.424	101.24	99.763	98.409	103.13	97.606	98.759	99.776	99.654	100.98	98.85	98.569	98.894	96.491	101.47	100.12	102.58	101.1	98.473	102.77	98.798	99.026	97.377	101.01	101.2	100.4	101.44	97.586	100.83	97.607	98.817	102.34
104.88	109.37	105.16	107.18	106.31	108.64	105.27	105.16	101.46	105.73	105.44	104.28	107.51	106.97	102.17	103.01	104.65	108.19	106	104.68	109.58	104.64	105.06	106.02	105.01	104.66	104.35	111.53	104.72	105.97	105.12	105.84	106.02	105.35	104.13	105.64	106.85	104.24	105.88	107.84	105.5	105.41	102.92	106.52	106.27	105.65	105.72	109.94	107.32	105.24
110.9	111.28	109.79	107.94	112.15	112.12	113.67	111.01	110.87	111.22	110.85	113.21	111.41	108.96	112.79	111.9	112.14	110.86	110.84	110.77	111.99	110.8	113.42	109.67	112.11	112.03	109.06	113.61	110.21	110.19	112.7	112.01	109.71	112.14	111.95	114	111.12	110.56	114.28	110.15	108.52	110.78	110.5	112.34	113.43	113.78	111.02	110.97	109.55	108.01
104.58	105.8	103.84	103.87	106.29	103.71	106.4	106.11	105.35	106.84	105.99	108.41	104.83	106.61	104.92	104.31	108.85	103.99	104.86	104.92	104.27	107.75	108.09	106.54	102.85	106.51	107.77	107.4	103.02	104.87	105.96	108.57	106.05	108.03	104.63	103.48	104.88	108.88	106.28	102.89	107.54	106.71	103.95	106.71	106.26	104.3	104.74	102.59	103.53	104.29
113.15	110.95	108.61	111.88	111.26	110.6	108.18	111.03	107.81	109.06	111.65	111.93	109.34	111.97	112.55	111.37	110.09	111.36	109.35	110.48	111.46	112.49	113.24	114.23	109.52	113.83	114.58	112.5	112.31	112.97	112.79	109.42	112.2	114.5	114.16	112.91	111.46	110.98	111.19	112.85	112.17	112.85	110.53	114.97	111.05	110.21	113.34	109.04	113.59	111.89
100.47	99.606	104.16	101.26	99.584	102.38	98.818	101.58	98.996	99.865	97.883	103.53	100.21	99.57	98.585	102.38	100.54	101	101.12	102.11	102.72	102.77	98.28	101.5	105.28	102.26	101.73	99.811	102.7	103.82	99.156	102.9	102.81	103.08	99.962	101.62	102.02	97.069	101.88	101.5	103.44	101.89	102.24	100.81	103.42	100.8	98.925	102.81	97.548	102.69
105.92	106.36	106.52	105.01	103.35	105.97	104	109.34	106.68	106.18	107.82	104.85	109.99	104.86	105.84	106.34	107.7	104.46	108.37	105.52	109.85	107.55	106.71	106.7	107.35	108.38	107.7	106.08	107.58	102.33	106.69	107.18	108.76	106.69	107.1	109.37	104.2	106.4	106.52	107.47	107.91	105.27	106.13	105.55	106.64	107.03	107.51	106.83	104.64	109.69
100.37	102.17	100.29	99.022	100.5	99.194	99.859	102.3	100.5	102.51	102.17	96.576	103.37	101.34	99.568	101.96	102.39	99.599	100.06	99.585	98.827	102.6	101.47	101.23	103.44	99.85	99.462	96.756	97.008	98.289	101.53	102.59	100.2	98.051	99.058	103.15	98.431	100.38	99.679	101.44	100.12	101.31	99.868	102.64	100.05	101.06	97.664	100.15	99.588	101.54
112.57	109.1	108.36	116.23	112.08	110.51	111.97	113.35	111.25	113.67	110.74	110.26	109.83	114.02	113.64	112.34	110.9	107.24	113.31	110.3	109.38	113.78	109.75	108.06	108.1	107.38	112.93	107.94	111.12	111.33	109.71	111.68	112.25	110.06	111.1	107.87	113.53	112.35	108.66	112.69	110.78	112.93	111.99	114.05	111.78	110.17	109.49	111.82	109.98	114.51
111.99	109.77	112.86	109.68	111.92	110.47	106.87	111.86	110.84	108.87	110.98	107.43	111.82	111.56	111.39	107.18	108.28	107.78	112.1	107.47	109.11	109.24	111.96	109	112.07	106.6	110.47	110.65	110.99	109.77	110.56	110.9	112.2	112.78	109.25	108.49	108.52	111.36	110.01	114.91	109.94	111.07	110.77	109.37	114.23	108.01	110.89	113.9	110.37	110.46
103.64	101.83	101.68	100.09	98.983	99.692	99.986	101.62	101.53	101.27	101.05	100.42	99.407	100.34	104.55	100.8	99.56	99.074	102.04	100.47	99.167	100.43	99.995	100.61	98.121	101.51	98.431	101.8	102.9	100.67	99.197	101.64	102.69	100.73	101.78	100.8	100.26	100.42	100.61	99.058	100.83	99.746	101.68	101.06	98.098	99.105	100.23	101.15	96.51	101.16
109.14	106.64	103.81	106.11	106.37	106.69	106.71	109.3	105.52	105.79	105.98	107.23	109.28	103.49	104.65	104.53	106.63	105.61	105.16	103.1	106.14	104.45	104.43	105.27	108.15	106.54	106.19	106.33	107.63	104.26	105.47	106.4	107.62	105.35	105.73	105.15	105.06	107.43	107.49	105.93	108.83	105.71	108.94	106.57	105.59	108.44	105.13	104.81	107.24	105.78
106.96	104.51	102.85	104.41	106.73	105.43	106.23	106.37	103.63	105.56	108.98	104.7	106.92	105.2	108.54	106.2	105.74	107.11	107.92	104.27	104.51	108.16	107.6	102.89	103.75	104.14	103.25	106.39	104.54	109.05	104.45	104.26	105.98	108.59	105.89	104.88	103.04	108.37	107.26	106.08	105.15	102.08	105.36	104.17	105.97	107.2	108.24	102.73	103.3	107.66
107.87	111.88	112.52	111.23	110.06	109.69	110.23	107.64	111.83	110.05	113.71	112.48	112.77	113.6	108.86	111.99	111.74	112.91	115.35	113.31	112.04	109.2	111.59	111.58	113.92	112.42	112.2	113.2	111.59	112.84	111.59	112.82	111.77	112.68	111.89	110.66	108.17	111.03	110.72	110.03	111.34	111.53	112.05	108.26	110.3	111.19	111.83	115.02	111.43	111.56
104.88	103.08	104.86	105.08	104.68	104.93	105.45	103.25	108.3	104.86	104.13	107.11	102.97	105.14	105.32	104.46	106.23	104.71	106.38	107.3	106.37	105.05	106.44	106.72	107.78	106.23	106.42	104.53	104.64	106.09	103.07	104.11	104.69	104.55	104.22	104.71	103.69	107.08	102.79	104.78	106.16	106.5	108.29	105.46	105.1	106.67	104.75	105.21	105.87	103.79
104.76	105.17	104.17	107.19	103.37	106.15	104.75	107.23	107.92	105.18	108.24	105.09	105.99	108.14	107.34	107.18	108.33	105.46	106.93	102.67	107.53	106.46	106.34	104.88	105.72	106.21	100.73	102.4	108	103.27	106.6	110.53	109.29	105.42	104.31	107.09	105.86	104.15	108.01	104.95	103.51	105.74	103.65	107.76	109.69	110.35	106.11	104.49	106.2	106.47
98.137	98.336	98.357	101.04	99.713	102.62	100.19	102.04	97.513	99.412	100.92	98.832	100.56	99.28	99.017	100.93	101.71	98.12	99.588	93.52	103.69	100.44	99.387	101.42	103.54	104.66	98.717	99.597	96.852	102.81	101.71	103.99	100.49	103.64	99.557	103.77	99.029	100.18	103.64	96.074	101.7	99.596	101.98	102.56	101.51	101.64	105.32	99.762	102.71	100.98
101.02	103.81	105.35	105.09	104.55	105.54	103.33	103.28	106.54	105.17	102.92	104.04	105.23	104.35	102.03	105.27	106.19	105.12	106.35	106.27	108.83	106.65	103.08	105.9	105.09	106.91	103.49	105.19	106.51	106.29	105.18	103.93	107.7	108.62	105.24	104.74	105.79	106.36	104.67	106.47	105.5	106.6	103.05	105.51	104.08	103.1	102.42	103.18	104.22	101.99
103.78	110.44	104.48	106.92	109.52	107.15	106.97	106.48	107.32	107.89	106.87	107.5	107.22	107.49	106.18	105.3	105.88	104.59	106.35	106.81	108.73	104.62	105.84	104.09	104.58	107.44	107.4	104.13	105.76	107.41	103.72	105.27	107.86	107.45	104.84	105.04	104.71	105.38	104.94	103.68	105.08	109.23	105.03	104.87	106.33	106.55	104.51	105.05	105.05	105.42
98.523	96.012	99.862	97.581	100.65	100.07	99.8	102.68	98.601	99.77	97.588	98.819	100.87	98.904	101.04	99.278	97.964	96.959	97.061	99.629	98.801	100.15	100.12	100.46	99.052	99.895	100.18	100.2	98.562	99.042	100.63	99.514	100.46	102.21	98.202	98.642	99.288	99.344	99.449	101.88	98.448	98.283	97.938	98.359	103.32	97.691	100.66	98.683	103.23	99.832
107.14	107.49	107.28	107.52	106.34	107.18	109.32	110.62	106.76	105.56	105.68	106.64	108.98	106.24	106.73	106.6	106.24	104.76	108.24	107.82	105.37	111.87	103.03	104.95	104.28	106.99	109.22	105.01	107.54	109.2	107.69	105.17	105.36	105.29	108.13	106.95	107.97	106.52	106.69	106.87	107.11	108.35	108.28	107.77	107.25	106.06	109.4	108.63	108.2	106.39
105.57	104.75	108.02	105.33	109.62	104.08	106	107.08	105.53	106.62	107.03	106.86	107.94	107.64	106.72	107.7	106.42	106.75	105.15	108.09	102.97	106.04	104.33	106.24	103.98	105.57	105.16	108.68	105.39	105.33	105.09	107.98	107.47	107.14	103.05	103.64	107.05	105.23	110.31	106.8	108	108.65	107.96	105.63	104.85	105.98	107.65	106.89	106.66	107.23
[truncated: 450 more rows]
[truncated: 150 more columns]
