# Supplementary material for: Genetic dissection of main and epistatic effects of QTL based on augmented triple test cross design
Source: PLoS One. 2017 Dec 14;12(12):e0189054. doi: 10.1371/journal.pone.0189054 (PMC5730204; doi:10.1371/journal.pone.0189054)
Supplement: S8 Supporting Information — (ZIP) [file pone.0189054.s008.zip › z4_1600_0.5_5.csv]

100.23	102.73	101.87	102.69	95.558	101.79	101.54	102.4	97.755	99.835	96.923	105.67	98.595	102.06	105.09	99.322	105.2	102.35	105.22	103.07	100.91	103.17	102.03	98.469	101.13	99.119	104.05	98.115	96.184	101.36	102.44	100.14	101.66	102.41	103.05	103.51	101.65	101.06	100.2	99.57	102.96	99.33	98.359	105.25	97.29	99.545	97.324	102.11	96.704	102.72
102.94	101.92	105.46	105.41	106.12	108.92	106.66	104.64	102.88	105.57	98.08	104.46	103.44	104.61	104.45	102.54	108.19	105.92	103.42	104.45	105.9	103.15	105.13	108.37	107.73	105.52	108.17	107	104.09	103.96	100.81	108.9	105.46	104.91	105.13	105.02	104.44	106.92	99.235	104.93	106.79	110.26	101.62	107.38	106.43	102.53	102.74	105.8	111.38	103.13
103.47	106.88	110.58	104.87	102.78	105.16	105.22	108.03	103.78	105.27	104.48	110.16	106.92	106.96	102.22	107.53	110.62	104.88	110.92	107.18	107.03	104.08	105.93	102.85	104.81	104.22	104.39	108.58	106.89	105.61	105.05	112.25	106.1	109.74	105.38	108.74	112.45	106.28	106.99	104.59	104.56	103.49	105.9	107.97	108.34	103.3	108.85	107.11	105.62	105.07
106.76	108.66	106.74	104.36	110.78	105.95	98.887	110.47	103.62	105.55	109.19	106.06	108.22	109.23	106.34	107.76	110.43	108.94	108.15	106.26	107.35	105.62	105.88	109.93	106.24	107.68	110.59	106.76	108.34	104.72	106.1	106.78	107.49	109.27	108.55	107.85	105.29	110.43	109.29	110.74	107.43	107.88	108.62	106.37	109.47	111.68	104.43	108.67	108.36	108.72
99.547	106.81	95.718	105.38	101.58	98.848	98.01	101.14	100.81	106.39	96.668	101.4	98.786	98.082	100.39	98.3	96.845	99.921	102.26	100.16	103.69	98.048	101.96	98.452	102.73	98.818	97.787	96.865	97.839	100.46	95.746	100.68	97.802	102.98	101.7	97.363	98.759	99.738	97.125	97.315	100.91	100.35	100.84	93.874	101.82	92.964	99.818	102.44	100.04	96.215
99.755	101.36	97.877	98.086	103.24	95.139	96.613	101.21	94.796	98.501	94.814	96.88	100.82	98.589	102.05	99.671	100.72	101.36	95.759	98.758	103.87	98.078	101.9	101.32	94.005	98.477	104.72	101.6	103.5	100.09	101.86	100.43	99.587	100.23	105	100.07	96.603	107.23	102.41	97.311	98.663	99.86	99.872	100.99	96.062	95.939	100.43	101.94	103.85	99.563
108.31	113.2	117.3	109.91	111.51	110.5	115.83	111.18	110.81	113.73	109.57	113.06	116.99	113.68	112.64	110.31	113.41	112.61	113.9	108.48	110.02	110.45	109.58	111.04	112.58	109.47	110.96	110.89	112.61	110.59	115.57	112.03	111.53	114.94	112.79	108.84	110.95	107.36	108.12	111.78	111.81	105.79	112.54	112.66	112.94	112.21	112.47	113.35	110.55	113.83
102.96	105.57	106.3	109.88	105.49	106.18	104.49	104.9	102.15	104.18	109.39	101.58	104.54	108.14	108.16	108.22	107.61	105.62	107.11	107.42	104.02	103.63	104.69	103.12	105.27	103.61	105.29	105.46	105.72	109.16	100.32	106.14	103.16	99.943	107.45	106.3	101.04	109.32	103.93	107.88	106.65	107.98	103.5	107.07	107.14	104.96	112.11	102.89	104.46	108.52
105.69	109.05	111.87	107.22	105.1	109.88	108.58	111.18	112.94	109.59	113.9	111.52	107.11	110.33	112.38	113.12	110.32	111.81	110.58	108.7	110.14	110.83	111.02	111.38	107.69	110.59	107.13	108.41	110.81	111.99	112.84	108.93	110.39	114.55	112.91	114.63	110.06	107.82	108.14	108.74	110.65	110.62	109.88	108.6	110.98	112.67	113.56	112.65	110.82	111.78
107.15	108.32	103.87	108.6	109.79	104.07	108.36	110.88	106.24	105.14	101.63	101.9	107.81	105.86	110.96	106.69	107.32	105.59	102.87	103.42	111.16	108.38	105.65	105.87	107.03	105.59	105.47	104.28	106	106.02	107.88	107.3	101.27	108.71	99.051	104.72	107.24	109	102.53	103.91	108.14	112.45	106.9	105.93	112.36	104.5	105.94	106.88	105.55	107.27
101.27	101.5	99.136	100.07	102.05	99.542	101.77	100.21	99.015	101.08	98.243	100.57	98.622	106.13	96.954	97.857	98.014	97.236	103.9	101.99	97.521	102.55	100.2	100.5	98.53	100.56	96.338	101.15	104	101.07	98.586	97.385	101.03	101.41	95.311	98.442	97.12	98.8	98.089	101.83	97.4	102.61	92.172	104.99	98.751	96.065	99.815	102.96	100.41	99.714
105.32	105.36	112.21	107.29	103.11	104.97	104.4	106.58	107.99	107.9	108.4	106.02	106.75	104.71	106.53	109.08	109.43	111.89	110.31	105.72	103.74	107.82	106.78	105	110.01	105.37	112.06	109.22	106.79	105.12	108.33	107.87	106.62	111.78	109.5	109.02	104.36	106.74	103.93	106.72	106.17	107.41	107.27	107.7	103.25	106.48	105.12	106.39	106.16	106.06
103.39	100.02	102.8	105.39	98.853	102.51	102.61	100.04	101.1	103.2	102.58	103.36	99.95	101.96	96.431	97.361	101.03	102	108.57	98.725	98.863	100.41	102.04	101.72	96.391	96.401	103.06	98.322	99.116	102.29	99.989	101.6	98.792	97.911	101.55	99.303	99.954	101.67	98.086	98.221	100.62	102.65	100.2	101.93	101.38	97.055	100.7	102.48	99.846	99.392
100.68	102.04	100.92	103.93	105.22	101.18	100.26	96.928	100.96	96.997	99.071	100.34	104.2	99.747	103.21	101.85	103.51	100.97	99.407	100.39	100.89	99.015	97.562	100.77	101.79	102.24	98.857	98.764	99.339	95.862	100.53	101.02	103.09	98.874	98.573	104.51	98.844	97.681	100.11	101.39	100.4	97.95	98.319	101.16	106.02	98.131	101.38	99.375	101.05	102.63
109.5	109.34	104.3	108.64	104.2	104.89	105.86	106.15	106.48	105.69	103.61	113.82	105.39	101.02	106.43	106.86	108.75	105.87	107.55	103.72	105.54	108.22	102.36	105.95	106.69	104.03	107.66	107.72	105.85	103.95	104.74	107.26	105.84	109.05	109.37	107.93	108.62	112.65	102.64	108.37	104.99	103.55	105.78	107.03	106.96	101.54	104.4	106.92	105.69	104.68
111.52	107.48	113.75	107.45	108.52	111.4	105.95	110.97	109.67	114.28	110.29	108.26	108.64	109.35	104.6	111.48	109.53	107.54	105.66	106.32	108.4	109.14	111.25	110.8	116.09	106.47	112.74	110.52	109.52	106.46	106.65	111.66	104.89	110.68	110.2	108.8	115.53	110.47	113.96	112.09	109.77	110.31	110.89	107.28	109.56	114.28	109.76	112.81	113.04	106.07
102.55	106.11	104.34	108.68	107.22	103.88	107.07	102.31	109.71	102.85	104.33	105.97	104.3	104.6	103.69	106.25	103.67	108.64	103.96	104.66	110.84	106.11	105.28	101.85	103.91	106.08	106.11	104.08	103.16	105.95	103.62	108.2	102.89	108.57	106.68	107.37	98.923	107.73	101.2	105.36	104.82	107.46	102.15	110.23	107.27	107.97	109.56	105.72	102.51	101.21
108.92	107.77	116.33	105.3	109.25	111.61	109.85	107.59	105.81	111.88	108.81	109.47	107.53	107.77	111.18	113.29	109.29	112.26	109.71	110.9	108.04	106.89	111.61	108.75	106.64	107.86	112.49	112.86	110.32	110.5	110.38	110.71	112.58	114.24	112.74	108.07	110.77	111.75	110.43	108.89	111.57	111.76	110.61	108.84	112	109.71	110.38	115.2	106.99	110.26
106.28	103.83	106.32	108.37	108.03	106.83	108.85	106.62	102.3	104.35	107.81	105.13	104.68	110.88	107.27	106.48	103.51	107.64	108.29	105.4	101.14	105.33	105.68	106.86	101.47	105.44	103.77	106.03	105.23	105.84	105.69	107.08	107.74	103.42	109.88	106.6	108.95	106.76	104.62	104.51	106.12	106.99	107.08	108.47	109.55	107.31	104.59	107.99	107.6	102.51
107.89	110.37	107.4	104.39	107.93	103.85	108.06	106.11	106.31	104.76	101.18	106.94	105.41	99.661	107.01	107.19	106.03	106.35	104.11	101.44	102.98	104.26	105.33	100.43	106.09	103.49	106.82	103.96	104.27	103.81	105.75	107.21	102.03	107.6	103.44	100.07	100.73	107.78	106.19	103.53	107.96	101.11	102.2	109.67	106.73	106.31	105.92	107.03	101.92	100.61
109.78	115.21	112.08	109.1	110.57	104.63	115.59	114.38	106.81	108.72	111.46	107.61	111.59	110.03	113.54	110.45	109.99	110.17	109.66	107.55	108.9	110.01	111.31	104.86	104.74	108.19	111.15	105.73	111.18	109.49	111.16	107.92	109.57	111.03	109.9	111.42	110.25	106.49	106.8	111.86	109.75	104.25	110.79	107.75	107.89	112.07	104.39	107.58	109.02	106.53
107.19	106.38	101.5	110.36	104.8	109.03	103.22	103.69	100.44	104.14	103.94	107.88	104.04	105.85	108.77	103.96	104.1	108.96	105.98	103.99	108.46	104.71	102.69	102	101.32	106.28	111.09	107.9	105.36	100.67	101.33	104.79	102.98	103.71	105.48	105.8	102.18	104.18	101.98	110.43	106.84	100.47	104.99	107.95	108.74	106.33	104.87	103.6	106.64	108.06
109.75	109.76	107.71	112.7	114.15	113.92	113.92	109.92	109.3	109.12	113.29	109.75	109.36	112.07	113.48	113.92	111.64	104.08	115.52	110.56	106.98	115.92	109.27	109.34	114.24	111.9	108.57	109.96	111.03	107.85	111.38	113.03	109.43	108.74	107.35	102.68	115.07	111.79	116.23	107.79	111.91	112.87	112.78	115.38	108.75	114.84	112.21	112.15	115.08	109.21
108.76	111.04	114.6	110.69	114.19	109.43	113.15	116.53	110.27	113.12	112.37	109.51	109.06	114.21	113.6	108.33	109.07	106.39	114.56	106.14	113.47	112.81	113.62	111.87	113.03	113.72	113.52	113.03	113.63	112.86	110.03	108.03	114.21	113.76	113.56	109.82	110.36	105.43	111.38	111.29	113.77	108.28	111.98	116.14	107.22	111.21	114.34	107.39	112.38	104.33
108.38	107.9	102.92	102.15	103.74	103.59	105.68	104.06	104.08	107.15	109.36	100.22	101.76	105.21	110.42	106.45	100.73	105.21	105.92	105.18	111.21	107.66	102.69	108.35	107.83	105.36	105	103.88	105.36	110.66	104.85	108.47	105.65	104.38	104.96	105.14	106.61	102.81	106.81	102.96	102	104.04	107.34	106.36	105.12	111.42	109.08	105.39	105.81	106.36
108.85	103.99	102.75	109.48	110.28	102.5	109.16	105.76	107.86	104.39	109.08	105.82	102.11	107.62	103.17	105.06	104.97	106.1	110.34	107.35	109.52	103.07	104.23	103	103.64	107.26	109.26	104.86	106.69	110.42	109.5	104.86	102	103.26	109.12	105.61	105.06	105.03	107.66	103.07	105.54	106.21	105.27	106.07	104.22	104.68	106.16	104.01	108.15	102.04
104.19	105.72	107.23	110.07	109.42	105.91	107.7	105.89	108.06	108.94	106.83	103.47	107.34	103.69	106.89	103.2	105.66	104.81	109.3	106.64	103.19	109.08	105.55	106.92	101.86	103.11	108.87	105.13	109.41	105.04	108.18	109.34	108.88	104.48	103.66	109.84	104.55	107.27	105.97	104.56	107.68	99.642	106.23	105.22	110.16	107.7	102.69	106	105.3	108.01
104.58	99.83	100.17	102.89	98.926	100.77	99.213	96.177	100.35	103.55	97.948	100.15	99.952	101.1	99.72	95.538	99.866	97.553	100.69	100.01	101.39	101.98	95.974	95.107	103.38	100.1	99.317	99.421	102.14	103.14	100.9	103.16	100.34	103.18	101.84	98.299	105.14	92.775	100.49	107.11	101.26	103.72	100.19	100.47	99.487	99.578	95.593	98.785	98.206	98.991
110.83	111.09	112.67	110.38	113.82	112.84	115.24	109.99	113.85	113.62	111.67	113.24	113.87	111	113.24	113.47	109.47	113.86	106.18	109.9	111.83	107.54	107.33	114.2	106.76	110.19	112.87	113.9	108.44	114.59	112.99	110.89	112.38	109.11	114.31	114.63	109.63	112.87	113.01	116.6	112.68	108.65	113.85	113.73	112.96	117.46	113.54	111.33	111.64	113.3
103.59	106.67	107.17	104.09	103.98	105.33	103.67	105.11	105.24	104.63	104.63	104.08	106.73	100.56	106.98	103.69	104.52	102.52	103.21	103.96	105.96	102.5	101.4	106.38	100.41	105.01	99.726	102.14	102.44	103.83	104.41	106.08	101.86	108.8	105.02	102.47	105.42	104.34	107.34	98.408	105.12	101.12	104.69	103.39	101.92	107.3	101.9	100.78	107.75	106.09
106.7	103.4	110.45	106.55	106.71	108.82	112.46	110.06	106.17	106.89	106.18	105.86	108.3	106.65	107.93	105.99	106.97	105.2	108	106.72	105.33	107.15	108.84	112	106.58	110.19	106.04	110.11	110.38	109.73	106.44	108.44	110.31	107.79	102.68	108.33	105.37	103.47	108.69	103.61	107.13	106.49	107.03	105.52	107.12	106.3	108.07	106.72	108.63	111.82
118.64	118.53	118.66	115.42	116.89	115.62	116.97	117.9	114.11	115.35	120.18	116.48	115.25	116.48	116.26	118.31	114.87	121.09	119.51	119.17	113.19	117.05	118.76	116.53	117.49	116.43	118	113.63	121.21	117.1	116.39	116.43	116.7	116.93	115.38	117.04	121.1	116.11	116.93	113.82	117.47	121.56	115.31	124.15	120.77	119.25	118.62	114.43	117.27	119.34
107.64	101.86	103.32	103.66	108.35	110.24	103.81	105.72	109.63	104.4	104.95	99.408	109.5	104.7	107.6	106.65	105.04	103	107.26	100.24	107.96	104.11	106.29	109.06	100.64	104.63	102.84	104	107.64	104.81	105.75	105.44	105.3	107.26	109.51	106.25	104.64	110.62	109.36	103.53	109.18	104.21	109.4	103.65	107	102.33	105.07	107.9	103.41	104.8
105.64	107.26	106.65	105.46	109.83	106.62	107.8	107.95	107.05	105.19	107.51	105.06	104.67	107.24	107.19	107.97	105.74	103.52	103.65	107.31	109.47	102.34	104.48	109.68	106.62	110.61	103.67	108.54	110.83	106.6	110.36	106.8	107.44	101.15	107.1	105.97	107.17	107.43	107.51	104.26	106.11	109.17	102.5	107.72	104.72	107.56	110.17	107.3	104.88	106.81
106.04	106.99	102.7	106.1	102.65	102.49	105.59	106.75	105.55	106.72	104.64	100.24	105.11	107.71	100.04	103.16	103.51	102.37	104.02	103.94	106.88	99.459	108.02	103.43	105.41	104.83	107	106.01	105.9	105.53	103.64	105.98	107.72	103.83	106.52	100.43	106.93	102.34	105.21	103.5	103.98	109.92	106.47	102.52	102.74	104.72	107.27	103.47	102.33	101.84
109.2	111.04	117.05	111.62	114.58	114.64	109.79	112.93	108.96	111.35	113.41	109.45	108.87	111.68	113.72	111.63	111.15	114.2	110.88	111.12	111.33	108.4	110.01	107.72	113.35	111.72	110.64	111.5	113.02	111.28	112.47	111.01	113.33	109.61	111.48	114.15	112.48	112.15	112.58	115.19	107.39	110.09	112.08	111.97	116.57	113.45	110.15	108.26	108.02	114.06
113.2	113.53	116.8	111.54	108.92	113.94	115.14	110.67	112.48	111.12	112.24	112.41	110.51	116.43	108.16	111.51	111.53	110.69	107.28	112.63	106.83	114.97	116.75	109.17	110.64	110.9	111.5	114.54	113.89	111.84	112.7	112.29	110.72	113.06	110.19	107.9	109.52	108.58	109.65	107.02	105.47	105.11	112.68	112.05	107.86	108.68	111.58	105.79	105.26	109.29
101.58	105.57	102.83	106.43	103.48	104.08	106.58	105.64	104.88	106.78	101.84	100.49	107.65	105.87	106.17	102.13	106.1	105.8	103.09	106.49	101.19	103.15	101.74	103.95	105.54	107.39	99.686	105.92	103.89	105.95	107.06	101.33	105.37	104.58	106.96	109.3	104.01	101.64	105.31	100.88	104.37	104.52	105.8	108.42	101.77	102.86	107.64	104.31	106.23	102.95
98.733	101.18	98.618	99.287	102.45	99.923	100.7	102.37	102.66	99.102	103.47	100.83	101.6	98.389	102.31	103.25	102.34	102.59	99.38	102.6	99.841	97.225	99.386	102.77	103.18	101.56	96.499	93.778	101.59	101.32	101.42	102.15	102.35	100.45	98.545	97.571	104.05	98.51	102.52	100.03	97.581	96.175	103.78	100.7	97.223	100.92	105.85	98.137	100.29	104.1
114.12	111.02	109.84	112.94	111	110.53	115.06	113.16	113.39	112.32	108.69	110.3	115	110.2	113.74	111.33	110.89	112.4	110.56	112.63	113.32	113.08	110.97	111.24	111.06	110	114.35	111.8	115.18	112.21	112.33	113.48	114.15	110.26	115.2	107.58	111.06	112.83	110.63	116.37	109.69	109.56	114.22	108.43	112.51	110.96	109.98	118.79	109.8	108.68
102.2	97.387	101.32	99.768	104.42	97.19	99.194	100.1	100.29	98.062	103.14	102.28	99.834	101.68	102.7	96.004	94.911	100.35	100.69	103.05	102.04	103.42	99.118	98.855	99.649	97.73	99.028	99.04	105.85	94.377	101.77	101.92	105.05	99.309	99.548	101.26	98.874	104.93	100.42	103.52	101.77	101.48	100.44	98.088	101	100.38	99.305	100.49	100.87	102.95
108.59	113.74	110.56	109.46	114.24	113.49	115.52	108.71	111.92	110.66	111.72	106.14	104.05	108.26	110.78	111.01	114.45	111.17	109.17	116.1	106.98	114.16	112.15	114.88	113.25	112.44	110.25	108.98	109.91	114.64	112.58	109.92	116.51	108.57	113.38	113.33	116.65	105.53	114.98	108.82	116.5	111.66	115.56	112.46	113.29	114.69	114.57	111.34	111.48	108.26
105.39	106.91	108.31	110.69	106.29	105.34	103.72	103.68	107.34	108.25	103.93	107.66	103.82	107.03	110.43	106.96	104.66	101.61	103.73	107.5	106.38	106.51	108.34	102.35	104.16	109.3	105.02	103.93	106.1	105.93	104.99	105.62	103.56	108.17	106.69	104.54	105.68	108.54	101.81	109.29	104.23	102.97	104.72	103.27	105.18	106.82	107.18	107.45	100.33	108.82
98.917	104.56	109.56	100.47	105.49	106.09	102.03	107.56	104.35	103.16	101.48	106.44	104.82	102.22	104.62	103.28	103.11	107.92	104.67	104.33	100.47	102.92	104.23	106.57	107.68	102.64	103.18	109.02	106.86	105.32	101.37	106.67	103.93	106.98	104.37	107.73	107.26	108.54	107.2	104.78	109.94	108.8	104.63	103.96	104.05	104.1	106.52	104.9	102.92	100.35
108.01	109.88	106.72	105.57	102.66	105.27	108.68	103.99	107.17	100.55	110.06	104.44	108.95	108.33	105.11	111.6	106.53	109.35	103.89	102.73	107.21	110.85	105.68	105.9	107.9	104.79	101.07	102.06	110.48	109.23	104.57	108.01	103.71	108.84	109.14	110.12	107.37	105.89	111.44	110.06	103.41	104.45	104.27	105.28	105.53	107.59	102.8	108.22	109.14	107.66
109.45	110.95	110.24	107.72	105.89	109.77	105.66	110.07	109.88	112.35	109.82	108.14	106.68	111.49	109.54	112.78	110.51	108.59	109.22	110.12	112.4	111.94	113.2	112.19	110.43	108.68	116.29	112.08	111.4	108.5	114.52	112.62	110.94	112.01	110.26	110.4	106.76	110.28	111.89	108.52	111.31	112.46	105.27	110.75	110.51	110.63	111.11	107.21	113.66	109.38
102.75	107.08	101.86	109.81	105.19	107.68	105.79	110.46	104.31	103.79	104.74	103.04	103.87	106.07	109.87	106	104.76	104.41	106.11	106.08	106.51	110.21	112.09	105.09	105.25	106.05	107.35	103.08	105.38	102.83	107.47	106.76	105.61	109.55	103.42	108.81	110.16	108.41	108.04	106.7	103.69	109.66	103.73	103.48	107.95	103.53	103.37	105.05	104.01	109.54
101.93	107.36	98.434	106.35	106.81	105.82	100.06	103.69	105.29	102.83	104.16	105.57	107.25	101.2	106.4	103.1	101.15	102.87	106.38	103.88	104.15	104.86	102.72	98.293	107.93	102.85	108.29	100.56	105.29	108.08	102.22	102.95	111.37	102.91	104.83	106.92	105.8	97.908	100.32	102.42	105.48	103.83	105.44	103.22	104.55	104.24	102.67	103.83	105.01	105.7
106.61	106.25	107.65	108.16	106.15	107.74	104.89	103.15	108.01	110.31	104.63	105.13	107.71	103.48	107.34	103.28	105.76	107.92	100.46	111.63	104.32	101.35	106.7	106.31	106.27	105.54	101.52	108.64	108.63	111.25	107.27	102.56	106.47	102.35	104.18	110.54	104.75	103.21	108.04	107.04	104.96	104.96	104.69	106.3	104.36	103.13	104.97	106.16	106.26	106.77
110.71	107.11	113.14	109.22	112.19	111.81	109.71	112.63	113.65	113.86	114.74	112.7	114.01	110.49	113.36	110.7	112.23	112.74	109.14	112.93	111.7	111.14	108.77	114.09	108.82	108.51	111.79	113.73	109.16	111.6	113.73	112.54	114.65	115.55	114.35	111.36	111.8	108.99	108.88	116.53	115.77	114.32	110.92	118.94	114.35	114.02	108.59	112.63	112.47	109.01
113.5	112.67	112.07	107.58	113.13	110.78	108.22	106.26	111.11	111.39	107.05	108.89	109.31	112.38	107.36	108.22	109.06	109.99	115.47	110.86	111.48	106.61	109.64	109.8	107.55	110.72	107.09	113.78	112.09	109.38	108.97	109.67	107.26	111.6	112.14	107.52	108.39	108.54	106.1	111.6	107.57	108.47	111.28	106.23	108.23	110.57	107.1	109.51	111.63	108.34
108.3	106.63	106.86	107.39	106.93	106.3	105.93	104.78	107.24	104.96	102.57	104.41	108.17	103.14	107.12	108.04	106.68	102.45	105.37	109.42	105.8	107.19	108.36	105.16	106.12	103.29	106.5	112.58	106.12	101.26	104.24	103	106.16	102.69	106.59	105.14	107.64	107.13	103.58	106.18	107.62	110.62	106.58	106.28	106.33	108.03	108.34	106.17	105.16	108.01
113.86	110.97	114.93	107.94	108.33	118.48	111.53	109.33	107.88	108.09	111.11	109.31	112.17	109.97	108.97	107.26	112.2	113.63	113.9	113.41	109.93	108.12	109.74	111.06	109.75	109.23	116.04	109.28	113.89	109.39	109.06	115.2	110.1	112.68	116.02	111.88	108.25	112.07	110.79	111.44	109.09	112.6	113.34	111.14	110.54	109.21	112.03	112.95	111.08	104.46
105.97	103.23	107.17	102.77	106.78	105.88	104.55	104.67	103.21	107.33	109.77	110.1	104.23	105.4	105.74	106.43	106.18	105.35	102.72	101.66	107.19	106.74	103.31	104.9	105.14	105.1	109.91	102.81	108.93	106.23	104.94	104.06	107.17	108.35	110.41	108.33	108.64	105.65	106.2	108.14	105.85	101.39	103.42	102.11	108.43	105.51	106.42	104.75	108.68	104.76
110.74	108.52	113.94	109.23	112.89	115.42	113.01	111.52	113.97	110.32	108.56	112.09	112.58	113.69	111.86	108.16	111.32	111.07	106.5	114.9	111.32	109.35	105.37	106.64	105.33	110.77	111.15	112.2	110.31	114.81	114.37	111.12	109.12	111.51	112.03	111.41	108.64	108.25	115.2	111.93	111.49	108.76	110.25	108.37	108.59	116	108.83	104.06	112.32	109.43
105.59	104.68	105.28	110.05	110.47	109.4	105.88	103.42	106.24	105.22	106.15	106.48	109.21	107.53	107.63	107.82	102.28	109.85	105.5	104.99	106.39	103.23	104.72	105.02	109.92	104.95	104.98	108.84	109.11	106.47	106.05	106.95	106.54	105.86	107.89	99.168	106.39	106.94	108.55	105.04	105.83	111.66	105.35	108.11	106.87	105.26	105.39	104.41	110.57	108.81
102.78	103.4	108.05	107.34	102.95	107.56	105.79	104.07	104.29	108.32	102.44	106.29	107.76	105.85	102.44	102.59	107.3	109.57	106.51	104.69	105.86	104.3	103.11	104.22	108.98	104.96	108.23	109.17	103.13	102.06	102.55	111.22	109.48	102.51	107.35	103	105.99	107.39	106.99	108.22	104.79	106.68	106.23	104.9	102.01	101.75	109.54	103.82	109	105.89
106.26	107.29	105.44	107.18	108.56	103.89	106.36	105.55	104.28	103.14	104.85	106.73	108.35	104.96	102.19	103.47	105.33	106.37	107	107.21	108.11	110.16	103.37	104.51	107.08	105.59	111.5	103.51	105.06	110.14	105.18	106.68	103.01	107.09	108.87	109.35	106.46	106.39	104.79	107.49	101.7	107.21	107.13	108.19	105.24	107.18	110.3	103.9	106.88	107.42
101.03	102.49	101.65	95.981	98.724	99.439	97.274	103.33	101.65	96.928	96.677	96.53	106.18	97.558	101.04	100.88	97.664	101.27	98.884	100.11	99.364	97.71	97.617	103.01	98.369	100.57	100.57	98.897	99.981	100.23	96.314	95.288	104.07	105.13	96.898	98.03	99.323	104.62	96.834	102.85	94.677	94.895	106.54	100.24	99.572	99.282	98.89	101.71	101.29	97.051
106.7	105.47	100.04	106.38	102.19	106.06	104.09	105.27	106.09	105.58	101.59	102.67	105.76	103.65	107.1	104.18	108.58	105.39	104.25	106.64	103.3	105.32	108.2	107.72	105.53	105.26	107.57	105	109.34	105.2	104.35	109.65	107.16	103.87	105.11	100.21	106.97	108.7	105.92	105.25	102.11	105.28	104.05	107.84	109.73	105.64	102.08	104.48	105.91	106.95
105.18	107.52	105.99	109.36	107.38	111.87	101.72	106.08	109.94	112.1	107.68	104.48	103.17	107.07	107.07	105.68	110.04	107.16	105.19	106.06	104.93	106.65	104.97	103.51	106.24	106.48	102.24	102.58	107.2	109.94	105.04	105.39	106.78	107.25	104.44	108.79	106.15	107.52	106.34	106.85	109.18	105.81	104.58	108.52	107.91	106.83	105.18	109.88	108.36	106.42
104.67	102.31	102.6	103.96	101.5	104.01	103.53	105	103.68	107.12	104.16	107.76	102.82	100.54	101.79	102.29	103.84	107.56	98.462	102.5	103.7	103.03	104.82	106.48	106.41	101.09	106.73	101.14	107.54	98.753	107.43	105.38	101.27	105.9	105.28	101.86	104.53	102.59	103.75	103.81	100.11	102.54	100.84	109.8	100.6	106.09	101.79	103.21	101.5	109.85
101.77	99.728	100.25	102.37	99.252	97.767	101.51	99.82	100.87	100.86	97.965	98.234	103.23	97.171	95.943	102.75	97.2	104.7	99.387	102.7	98.568	103.37	99.762	105.19	99.136	101.26	103.34	100.49	103.32	102.41	103.54	97.809	102.34	104.82	102.85	106.31	101.39	103.73	101.57	99.974	104.26	101	101.71	98.485	99.11	101.7	96.609	101.78	104.03	95.66
97.483	99.969	94.88	97.495	97.351	96.992	102.67	96.841	96.595	100.4	100.85	92.98	101.87	100.34	100.14	99.423	99.957	101.1	99.213	97.42	103.54	94.782	97.235	99.467	99.122	99.235	98.012	98.558	100.65	97.315	98.921	98.03	99.026	101.98	94.873	100.13	99.911	100.24	97.869	98.861	97.069	95.656	101.04	102.08	104.32	104.26	102.68	99.752	99.919	94.456
106.71	105.29	105.27	101.29	105.53	107.21	104.89	112.18	107.34	99.475	103.49	100.41	105.51	104.11	105.35	109.34	104.74	106.36	104.71	104.03	102.1	105.67	105.83	104.56	104.09	107.15	108.07	105.61	108	105.58	105.59	106.54	110.63	107.77	105.16	99.931	104.37	107.52	106.78	102.56	106.12	104.04	106.36	109.03	106.27	105.86	107.33	108.44	102.36	105.16
107.7	106.49	105.72	106.75	107.07	108.63	102.07	107.01	105.27	105.53	103.25	104.74	106.02	102.65	104.7	104.76	107.96	107.83	107.82	101.95	105.33	105	104.61	105.05	103.38	103.11	106.49	107.04	105.02	107.11	109.74	101.51	109.87	108.26	108.57	108.78	105.44	102.35	103.51	102.98	101.71	105.71	105.21	102.61	101.63	107.23	102.34	109.08	107.34	108.21
110.98	114.26	112	109.38	109.86	109.13	113.17	114.25	113.11	111.05	110.66	115.07	110.56	113.19	110.91	108.4	107.78	113.62	107.89	112.63	108.38	110.45	111.26	108.13	113.82	116.93	113.28	112.36	110.39	112.3	114.75	112.27	106.49	108.83	113.47	108.76	109.71	106.54	110.98	110.62	110.34	114.7	108.42	115.01	111.58	112.11	111.2	108.58	116.51	110.99
107.15	111.12	107.05	108.41	106.42	108.17	111	110.76	109.91	109.79	110.55	110.91	110.55	114.42	115.63	113.25	114.54	109.95	109.24	111.49	111.25	110.03	108.42	111.15	108.96	112.04	109.68	105.58	107.3	104.78	106.5	110.52	109.66	113.2	111.36	111.05	113.57	110.76	112.38	108.35	107.36	107.53	113.22	109.51	104.81	110.27	110.38	111.74	113.47	107.44
111.31	106.92	110.03	109.44	111.9	107.64	107.29	108.94	111.51	106.31	107.69	109.66	105.98	106.15	110.13	102.64	107.77	110.34	111.35	108.96	110.47	110.91	108.41	109.01	110.49	107.19	112.09	108.8	112.1	110.57	108.21	110.1	109.97	112.7	108.33	110.65	111.68	109.06	113.35	109.85	110.63	102.86	114.82	108.14	107.73	109.07	109.35	112.92	107.94	108.65
105.14	106.66	107.66	104.01	107	109.31	101.96	109.76	105.01	103.82	107.84	105.45	102.99	101.82	102.22	106.72	109.05	104.47	104.39	110.17	107.68	108.79	105.67	107.53	105.79	101.36	101.76	107.52	106.63	105.63	104.87	101.93	100.76	103.78	104.41	106.24	106.72	104.73	106.43	101.59	104.95	103.96	105.27	105.3	106.17	105.05	104.94	106.01	103.77	104.56
101.89	101.83	100.06	98.598	99.454	103.19	99.938	99.569	97.729	99.31	100.08	101.84	100.86	101.08	105.06	98.91	98.9	102.04	101.5	96.54	98.589	98.592	104.4	102.07	100.39	102.8	98.082	102.76	99.331	98.16	101.47	98.664	96.688	92.493	100.74	104.8	100.78	99.155	102.09	105.64	103.9	101.3	98.492	100.39	101.27	100.02	104.48	103.96	99.881	101.27
106.77	106.52	104.87	101.45	105.7	103.97	103.15	104.54	105.84	105.92	98.602	107.11	104.75	101.98	106.26	99.053	107.52	102.27	105.8	106.67	103.88	104.71	103.41	103.04	106.75	106.89	101.32	103.05	99.247	103.57	104.81	104.01	107.37	103.03	104.76	101.38	108.42	102.41	101.89	104.34	100.5	102.41	105.54	98.998	98.902	102.37	102.26	104.98	104.62	102.34
104.61	102.05	104.3	103.36	110.12	103.14	104.57	108.61	105.06	106.15	106.19	101.05	104.58	111.47	106.96	107.79	101.97	103.28	108.07	107.58	104.88	100.88	104.77	105.1	110.13	106.68	103.49	109.99	103.57	106.41	104.59	110.65	103.67	103.24	107.58	109.11	104.07	105.87	103.86	112.77	106.34	105.32	101.8	105.65	106.48	104.45	105.4	107.44	101.46	107.61
97.039	99.955	99.896	101.86	97.84	97.396	102.23	99.899	99.759	99.611	95.014	98.901	98.787	100.11	96.52	99.064	103.08	100.43	97.472	100.94	105.64	98.421	96.498	99.608	103.03	98.044	102.21	105.08	97.009	101.37	101.79	101.76	98.693	101.66	98.642	101.52	103.08	101.54	103.32	99.059	100.73	100.64	101.93	99.005	100.48	99.367	102.36	102.58	98.991	101.51
107.1	106.46	105.58	108.18	107.58	106.44	107.86	103.94	106.3	107.17	104.85	108.85	109.47	111.05	105.5	105.33	107.25	104.58	106.2	109.46	104.85	107.09	105.43	106.45	104.34	107.75	106.04	108.75	104.36	105.73	107.15	106.15	103	107.65	105.06	103.8	106.66	104.31	105.75	104.89	106.66	106.04	105.95	110.53	104.52	99.826	110.54	108.75	102.34	108.29
111.54	114.72	107.26	116.13	113.38	113.01	110.37	112.37	113.35	113.04	112.05	113.54	111.73	110.31	109.35	113.58	111.35	115.87	111.1	108.88	113.43	116.94	116.19	114.55	113.39	111.05	113.32	117.85	113.87	110.78	112.66	111.93	110.9	113.32	111.63	117.1	113.67	105.85	113.78	112.22	113.75	109.27	113.1	111.03	113.19	113.18	114.42	115.68	108.68	115.98
103.84	102.32	104.02	104.24	109.5	103.45	104.62	108.75	104.59	107.06	110.09	109.59	104.94	108.08	107.33	105.18	108.66	103.99	109.41	102.8	104.27	102.97	113.92	104.95	104.1	108.7	104.71	111.31	107.81	108.34	110.09	107.35	101.45	105.28	103.54	109.09	107.78	101.22	105.43	105.43	108.26	106.25	105.86	106.38	103.73	106.69	105.81	101.56	110.6	107
109.95	107.91	109.88	111.65	113.53	105.73	110.61	109.54	109.81	110.9	111.58	109.61	112.89	109.94	106.39	111.17	110.52	113.03	107.84	106.89	110.96	109.03	106.49	108.64	110.09	112.87	112.38	112.04	111.58	112.2	111.66	112.25	108.28	112.65	108.48	105.2	112.38	114.61	108.68	111.06	111.53	111.52	112.45	109.71	106.78	108.93	110.32	110.59	108.33	110.31
107.86	104.08	109.91	105.42	108.38	110.09	101.07	102.69	102.21	106.93	104.18	107.3	105.17	103.08	102.11	107.37	105.69	108.82	103.25	103.1	110.33	109.45	101.49	102.34	99.832	108.53	106.34	104.89	106.43	111.59	105.06	109.36	106.82	105.84	107.17	106.38	102.68	102	104.07	105.56	102.93	105.72	106.35	106.15	107.37	106.58	104.99	106.63	106.4	106.46
107.83	106.66	105.76	109.53	102.8	110.96	107.98	110.5	107.53	107.28	107.69	106.65	106.02	103.56	111.21	102.83	106.2	106.85	105.64	106.12	108.55	103.88	110.32	105.61	106.9	102.83	107.92	100.72	106.77	107	107.42	103.85	107.41	103.86	105.72	107.96	102.85	103.32	108.12	106.27	108.26	111.21	103.73	105.44	107.98	102.43	101.98	103.21	106.33	106.34
96.837	99.024	97.768	98.552	98.885	98.21	100.29	100.9	101.98	102.19	100.5	101.49	98.369	98.843	95.328	100.69	97.906	99.102	99.797	108.13	97.388	101	100.37	101.86	100.32	101.43	96.948	97.812	101.55	106.76	97.194	98.985	102.49	96.247	98.458	98.438	100.15	98.593	100.56	100.06	102.37	99.13	102.84	98.645	103.18	100.43	100.02	100.74	102.23	93.689
106.4	108.26	101.76	104.62	101.51	105.27	100.84	104.59	101.36	101.91	105.62	104.68	102.77	102.59	104	106.18	106.43	107.11	105.09	102.8	104.06	105.66	102	103.75	108.39	102.94	110.43	104.63	105.05	107.23	106.95	104.93	103.53	108.4	104.89	106.78	101.82	105.04	105.94	105.48	103.57	103.09	103.34	104.47	104.44	106.49	105.26	104.32	107.78	106.9
105.84	102.62	107.99	105.76	108.03	107.12	106.56	102.84	104.51	101.81	102.98	102.68	108.34	104.4	101.39	101.74	105.04	104.03	103.7	106.26	104.86	107.57	101.33	105.96	103.99	101.67	106.41	107	104.82	104.29	104.05	105.25	101.95	101.59	104.5	106.14	101.4	106.77	95.405	103.66	103.93	108.39	101.63	104.08	104.37	104.7	103.96	109.76	102.16	102.06
115.19	114.59	115.26	108.89	106.91	111.44	111.31	109.81	111.14	110.32	109.53	108.83	111.58	113.47	116.28	106.72	112.53	111.68	108.63	112.91	106.48	107.84	116.16	108.69	111.79	107.96	111.48	109.02	107.47	108.58	113.06	109.81	110.59	112.21	107.41	112.02	112.72	110.37	109.74	107.4	113.83	115.16	107.69	111.5	107.81	113.14	111.16	113.59	110.01	114.12
103.88	107.57	107.34	102.18	108.31	102.63	107.14	109.67	107.68	110.03	106.55	104.51	109.71	103.72	102.86	105.71	107.96	101.79	102.9	112.45	102.56	103.81	107.33	106.94	102.05	104.34	101.14	107.38	105.92	107.42	107.67	107.28	108.58	102.52	103.58	104.22	108.52	104.26	107.35	103.21	107.61	107.18	103.85	104.47	103.15	108.35	105.02	103.32	99.047	107.53
107.07	106.71	104.41	103.48	106.01	105.64	106.96	103.75	103.24	100.29	103.98	104.37	103.62	105.47	106.65	106.56	105.22	109.72	104.89	106.17	99.205	105.4	109.67	110.09	105.19	101.91	108.81	111.33	109.75	107.68	103.84	108.79	110.12	105.87	102.26	107.42	103.43	111.89	104.21	105.24	105.14	102.11	105.81	106.21	102.92	102.44	106.27	103.2	104.39	104.62
103.89	105.84	99.001	103.77	98.979	109.85	103.85	106.57	108.97	103.56	105.6	107.17	102.97	104.31	102.86	107.48	106.86	106.44	108.74	102.78	103.9	103.06	102.48	98.719	104.78	106.91	100.29	102.24	109.54	107.11	102.39	108.14	102.32	109.34	105.13	108.43	104.95	101.87	101.61	100.06	108.8	104.95	104.57	105.21	103.03	102.36	108.06	101.94	100.07	104.52
103.02	105.99	106.3	103.66	102.34	99.509	111.55	107.66	103.07	107.11	101.94	103.81	104.76	105.88	103.9	108	104.61	101.19	102.9	105.47	106.11	107.98	107.79	105.91	107.54	104.2	105.34	107.22	107.65	108.26	106.98	108.28	106.81	107.19	105.5	103.61	104.82	106.45	103.27	104.12	104.71	108.3	106.74	105.54	104.04	106.48	104.5	108.21	107.89	103.42
107.44	105.42	110.44	105.18	103.76	104.59	105.11	106.21	103.13	107.14	109.73	104.9	101.23	101.29	105.77	103.07	108.35	105.04	104.08	105.26	108.01	104.59	106.08	105.03	104.56	108.37	106.16	109	107.36	101.64	105.77	103.07	104.61	104.9	104.46	103.1	102.88	103.61	104.51	105.92	101.33	102.71	106.14	105.31	104.29	105.35	106.61	107.16	108.33	101.11
103.4	112.47	105.11	101.68	108.41	101.52	107.54	104.58	104.71	105.84	106.8	106.05	103.88	104.02	104.45	109.21	107.74	104.82	104.84	108.95	113.35	107.55	101.26	106.35	105.48	102.21	106.61	106.27	101.75	107.37	107.57	104.26	106.87	105.35	101.62	104.46	105.18	105.92	104.34	107.92	107.81	106.17	104.68	104.84	111.35	106.45	104.12	108.47	105.89	103.84
106.9	105.33	109.99	103.36	103.86	104.49	103.93	107.37	105.82	103.09	104.69	107.51	102.74	104.64	101.05	102.57	107.06	107.74	106.31	102.63	105.24	104.45	107.05	100.31	103.78	101.17	106.81	107.15	106.27	107.39	110.77	110.54	106.2	103.48	101.16	109.15	104.14	104.08	110.28	106.38	104.61	110.27	106.88	99.242	104.09	99.342	104.58	105.99	102.76	103.59
100.28	101.17	95.255	100.17	99.241	97.078	99.673	102.24	99.471	99.325	97.09	96.552	100.12	103.47	98.097	103.43	101.33	98.545	98.976	99.43	100.02	99.783	100.47	96.162	99.135	97.177	96.619	102.14	102.22	97.741	100.35	102.61	104.52	100.74	99.667	99.6	100.54	101.03	100.01	99.121	98.322	101.63	98.463	98.718	100.43	100.85	95.956	96.614	99.297	105.29
111.32	112.9	116.46	114.68	110.78	111.65	112.75	109.44	109.65	112.06	110.78	114.73	111.18	112.13	112.01	106.33	112.36	115.5	112.52	111.96	112.62	115.67	112.86	115.18	111.38	110.03	112.05	110.89	109.87	107.28	113.83	111.09	114.54	112.69	116.08	109.94	112.7	116.13	110.56	108.53	113.34	109.54	110.18	110.71	110.57	112.48	117.32	108.54	113.45	113.34
111.39	109.29	111.24	112.97	111.05	116.17	112.89	108.86	113.58	109.29	109.94	113.09	112.18	110.99	106.91	111.8	108.55	116.71	111.8	111.73	105.69	109.97	113.01	111.52	110.49	109.82	110.88	108.2	112.44	106.98	114.77	111.51	114.06	112.09	114.37	111.27	108.74	107.16	108.62	111.62	109.93	108.41	109.17	111.42	114.76	105.19	107.3	111.32	110.89	109.87
103.24	106.14	102.01	105.87	106.37	108.25	107.92	104.25	107.36	105.99	104.03	103.85	108.85	99.13	108.79	108.44	104.32	103.39	106.28	108.12	108.19	104.65	103.15	104.3	108.36	105.17	103.86	106.45	105.1	107.95	105.32	103.52	99.977	112.27	99.808	104.82	106.39	105.51	104.97	100.71	105.8	104.15	108.96	103.82	103.98	109.78	104.1	105.64	106.64	110.9
106.29	102.43	102.56	102.29	103.56	102.28	109.69	101.74	108.57	102.42	101.18	101.42	105.34	99.878	107.19	107.49	105.46	106.41	104.37	105.66	104	101.63	104.41	99.648	104.55	108.87	105.37	99.357	105.52	108.57	103.08	105.8	103.66	108.87	102.63	103.43	99.806	106.27	102.77	106.46	107.03	102.31	104.33	103.83	105.43	101.8	110.32	100.31	105.81	103.66
103.56	103.78	105.13	103.99	107.08	105.66	103.18	106.36	104.18	105.7	104.81	99.436	99.821	105.6	104.24	105.23	106.19	101.82	103.05	100.16	102.42	108.63	106.46	105.56	105.31	107.63	101.66	99.6	100.53	105.36	101.82	102.58	102.93	103.35	105.39	106.41	102.95	105.75	100.36	101.79	105.71	106.56	104.14	101.66	101.49	102.54	105.96	108.89	98.226	109.06
117.12	111.47	116.52	112.28	109.69	115.5	112.56	114.67	110.79	115.44	110.42	114.11	116.61	110.5	111.51	110.01	115.35	112.92	114.06	116.8	114.54	115.22	112.19	117.12	112.3	110.83	107.16	109.34	113.66	109.33	113.58	113.38	114.34	116.2	112.26	114.54	112.31	109.68	110.5	113.51	111.9	116.37	110.07	114.31	112.05	113.96	115.61	112.86	111.85	115.68
103.22	104.51	109.57	103.86	100.9	102.17	103.99	106.15	105.13	105.55	109.88	103.49	107.03	107.18	109.02	107.94	108.31	104.31	102.42	104.39	109.2	103.62	103.6	108.2	108.6	101.25	105.41	108.61	107.48	104.75	103.81	105.14	105.71	110.09	107.26	106.22	104.82	107.14	109.42	106.57	104.44	105.83	102.71	104.43	104.33	107.11	105.23	106.02	107.99	109.44
107.88	106.72	105.56	108.05	105.27	106.37	108.5	107.58	103.89	106.33	105.31	104.09	102.59	103.53	101.1	106.61	105.51	107.08	107.58	103.24	103.03	102.63	103.6	107.5	104.32	108.43	108.22	106.51	107.67	109.05	102.91	101.94	108.06	102.74	107.26	104.69	103.75	106.7	107.88	102.72	103.02	105.69	102.99	108.51	103.53	108.18	105	105.97	103.96	102.72
103.82	102.94	107.82	100.87	103.06	107.63	103.36	104.55	101.64	106.45	103.48	103.68	104.08	102.54	110.2	106.91	105.12	104	105.57	103.4	107.16	102.76	103.49	106.98	102.21	103.71	108.4	106.85	104.59	107.08	103.62	104.44	103.53	109.38	105.88	108.63	106.79	108.35	105.34	106.76	106.32	107.51	105.06	102.85	104.65	103.8	104.17	104.46	102.06	98.696
115.39	112.88	114.81	112.55	115.05	111.21	115.08	111.86	117.79	111.98	113.15	113.8	118.6	107.61	113.21	113.19	112.41	113.44	118.11	111.31	108.83	110.71	111.43	114.73	112.64	113.26	111.48	112.57	117.81	109.44	117.75	115.13	111.8	109.97	114.18	115.84	112.8	114.95	111.64	110.43	113.73	111.06	111.8	109.71	110.73	116.15	108.06	113.31	107.53	109.53
115.34	114.61	109.88	112.45	109.21	113.88	112.48	114.13	114.73	108.62	112.45	116.49	109.77	113.46	110.53	107.26	108.07	112.1	116.18	113.46	109.45	112.86	109.07	115.12	109.82	113.15	116.22	111.62	108.95	112.61	106.59	107.63	107.4	112.9	110.84	107.15	112.6	111.99	113.88	110.05	107.67	106.63	110.39	115.19	110.76	111.93	108.4	110.19	116.11	110.71
106.87	103.93	108.46	105.15	103.88	107.06	103.83	106.21	105.29	104.41	105.2	102.87	107.93	104.27	98.439	107.18	107.9	106.47	102.35	104.22	104.65	104.59	109.67	107.79	106.12	98.649	105.62	100.06	106.85	106.76	103.83	101.24	107.66	104.57	107.81	106	102.79	101.55	108.77	103.63	103.82	104.24	101.05	97.348	102.96	103.04	101.89	101	105.81	100.64
111.4	110.2	107.65	109.18	110.38	109.3	110.89	115.44	114.09	110.17	109.55	110.41	112.19	116.03	113.39	110.28	110.28	109.96	112.75	109.55	108.92	112.17	111.92	114.65	112.16	111.48	111.32	112.77	114.19	114.71	112.12	116.46	111.15	110.66	110.58	113.26	112.99	116.33	111.96	112.95	108.35	112.69	113.89	116	109.03	109.22	111.84	109.67	110.79	112.66
114.05	111.34	116.45	115.13	110.75	114.44	112.5	114.26	114.64	111.81	109.39	110.48	110.01	106.23	113.79	115.66	112.36	109.26	112.4	112.71	111.49	111.04	113.33	111.23	112.63	108.19	114.76	111.3	113.53	111.4	115.25	110.36	110.03	112.54	112.94	114.64	114.74	110.48	113.12	113.11	112.22	113.48	113.12	110.49	111.89	112.45	108.76	110.55	112.7	108.72
102.31	97.866	102.04	100.12	100.95	100.7	99.901	96.633	97.737	95.409	98.696	100.94	98.563	99.096	101.93	99.383	101.27	99.785	96.994	101.99	93.34	100.56	99.888	105.03	98.215	98.809	103	99.032	99.281	98.161	97.541	101.51	103.63	101.27	98.421	102.43	96.398	104.2	95.789	103.45	103.25	102.93	99.888	106.08	100.41	97.473	101.4	97.593	103.11	103.56
106.63	105.25	105.49	104.05	104.31	103.34	107.38	105.04	104.87	107.98	107.43	104.93	110.54	108.52	105.98	102.95	109.87	109.51	105.41	104.22	106.04	111.64	110.51	106.11	106.18	101.8	105.74	108.82	103.82	107.8	106.55	108.81	103.58	108.56	110.67	107.83	108.79	109.96	110.61	107.16	108.41	107.45	109.03	102.8	106.81	104	109.48	107.05	105.33	104.65
102.5	98.611	102.44	102.41	97.369	103.99	100.16	94.434	101.87	105.09	96.418	97.721	102.37	99.498	98.951	102.58	102.12	96.577	101.85	99.946	99.328	98.161	102.8	97.584	102.21	100.32	99.089	99.583	100.12	102.56	100.83	97.944	99.925	103.46	101.79	100.34	99.421	97.666	101.38	96.613	97.098	97.74	102.78	95.843	103.62	100.69	100.77	101.24	101.58	99.943
105.22	108.31	102.71	104.79	106.59	104.84	104.56	104.93	105.4	104.86	108.3	105.86	106.39	105.98	104.7	105.73	107.04	102.93	106.2	111.04	105.35	104.56	106.51	103.84	109.4	102.7	105.43	107.93	104.44	104.36	104.34	99.962	108.8	106.44	104.95	102.9	100.24	101.51	106.56	103.91	108.83	105.05	103.68	104.03	103.81	105.53	104.57	103.55	102.4	104.96
108.24	111.11	112.56	110.68	113.09	110.24	111.04	109.47	110.18	113.95	108.38	108.59	105.86	111.83	108.3	117.75	115.35	110.44	112.5	108.91	106.34	113.91	110.08	109.66	111.2	113.05	111.71	105.3	109.18	108.86	115.61	113.02	107.61	116.67	109.19	111.69	108.59	109.15	110.94	110.7	111.21	114.58	109.3	110.78	110.19	112.65	109.16	114.15	113.47	111.8
104.41	107.35	104.18	108.13	106.54	102.93	104.15	106.15	105.96	107.87	105.97	105.2	110.33	110.05	105.63	103.23	108.72	110.3	105.43	107.53	103.26	103.28	107.11	103.3	102.83	104.32	101.92	108.57	105.78	106.17	107.4	104.69	104.29	107.64	101.98	104.28	101.91	103.63	102.16	109.48	100.86	103.47	107.64	108.72	105.18	104.32	103.02	101.92	104.42	105.31
106.79	103.26	106.08	105.82	107	110.4	105.73	104.83	106.61	103.49	107.41	103.08	107	104.95	103.77	106.07	107.29	108.28	106.29	105.27	107.23	107.64	108.13	107.6	105.13	108.49	111.77	106.06	108	105.61	105.14	110.17	102.49	109.51	103.67	108.79	104.86	104.95	103.78	104.08	101.84	110.65	106.95	106.3	103.59	105.98	100.31	104.48	107.84	104.96
105.23	101.04	99.231	99.1	97.085	101.57	102.8	98.995	96.82	102.47	102.2	98.12	98.822	100.02	102.79	103.78	102.21	105.27	99.144	104.85	98.879	100.59	100.44	95.724	103.07	98.584	99.538	100.4	102.3	101.83	103.69	98.194	95.82	102.03	103.21	99.126	102.48	101.18	102.25	103.86	98.197	101.38	99.152	98.975	98.816	99.25	100.03	99.344	103.05	101.6
105.53	108.37	107.25	103.79	111.8	103.88	105.79	103.3	101.87	104.38	104.12	106.54	105.74	104.11	105.37	102.49	109.83	105.72	106.12	105.19	108.89	106.3	105.72	105.5	104.32	106.5	106.71	106.35	100.12	109.67	104.64	103.46	105.15	109.88	104.35	106.98	107.66	106.26	104.96	108.38	109.44	104.88	113.72	107.04	112.12	105.73	101.35	110.06	105.89	104.71
108.94	113.16	113.12	109.13	112	111.83	115.67	110.9	109.38	110.63	107.11	114.68	115.12	112.6	108.41	112.77	112.76	110.69	110.45	110.97	115.46	110.25	111.8	108.92	111.56	111.59	110.71	110.7	109.63	109.35	115.12	112.74	111.45	110.58	112.11	110.54	111.94	109.56	113.45	109.05	110.66	112.76	116.21	107.31	117.72	113.83	111.47	109.1	109.25	113.83
100.75	95.321	99.952	99.027	98.184	101.55	97.894	101.92	103.73	97.102	104.5	101.99	96.524	102.33	96.242	98.563	100.68	100.77	104.16	98.748	103.55	103.57	95.885	101.62	104.16	101.76	93.969	100.09	96.819	99.137	96.876	102.24	99.42	104.16	105.7	99.437	96.796	101.24	100.11	97.89	101.88	101.51	97.228	98.644	97.275	102.14	103.66	94.652	103.07	96.932
105.04	109.06	102.51	104.87	105.41	105.28	104.03	104.69	106.42	106.38	101.92	106.08	100.51	102.47	107.13	106.4	105.07	105.63	105.38	102.19	103.67	106.04	106.37	104.26	103.88	103.37	105.53	104.61	109.15	109.48	104.66	100.97	100.86	107.43	104.01	103.18	104.27	102.66	103.67	103.69	107.93	104.46	105.64	105.01	107.86	101.25	104.57	103.62	103.64	106.19
104.43	103.87	104.1	111.98	108.48	109.77	108.74	110.94	111.25	103.87	105.22	105.5	112.12	105.6	100.82	108.06	106.77	108.38	105.97	107.88	105.52	111.06	104.09	103.7	111.35	105.81	106.75	105.82	106.98	101.65	105.79	105.41	105.31	107.73	105.86	105.2	106.06	106.88	103	111.21	104.69	106.51	99.388	106.81	110.59	103.22	106.37	104.9	106.79	107.08
111.44	114.54	110.87	112.28	110.47	112.9	112.52	109.81	113.98	108.29	110.67	111.11	109.19	110.59	112.18	110.65	112.01	113.8	110.07	108.53	114.3	110.42	109.14	110.85	113.41	109.03	109.76	112.32	116.33	113.69	108.66	107.9	116.21	112.24	113.44	112.02	113.16	108.5	112.17	110.9	115.39	114.26	107.36	112.02	115.49	111.18	108.7	109.97	109.5	114.32
108.5	101.89	106.74	105.6	108.89	106.93	104.04	107.77	106.01	107.83	104	105.81	105.55	108.91	104.47	109.15	103.63	104.25	107.62	104.34	109.03	109.12	103.2	106.16	104.55	109.69	107.75	102.75	106.34	106.96	109.36	107.18	106.93	112.35	106.97	105.17	107.49	107.73	107.96	108.86	109.49	105.36	103.21	106.61	104.34	107.17	107.82	106.8	108.91	111.22
103.41	103.39	106.77	109.4	105.45	103.31	102.33	105.05	104.46	105.56	109.56	106.4	108.49	104.4	104.15	103.72	107.39	101.13	103.95	105.43	106.17	104.98	103.83	104.81	100.64	107.69	105.87	104.49	108.83	106.07	106.11	101.86	106.58	113.47	104.19	103.95	105.98	103.35	107.51	109.87	103.82	107.72	107.43	101.37	101.99	105.67	104.03	104.44	103.29	102.43
103.84	104.16	100.7	103.62	105.7	109.05	104.54	105.91	102.97	109.04	102.98	105.92	105.88	103	105.54	106.25	100.36	106.3	104.23	106.68	107.44	107.79	107.82	107.01	107.44	105.96	104.02	103.55	102.66	105.53	101.81	106.3	110.92	109.1	109.98	103.11	106.64	106.85	109.88	104.61	104.23	106.95	106.39	104.91	106.16	105.86	102.34	102.94	104.86	105.19
95.244	97.781	100.08	97.296	96.679	100.06	104.53	104.15	98.789	97.728	105.27	101.97	100.2	99.018	99.486	96.66	100.17	101.39	95.874	98.191	100.66	100.15	99.324	97.031	100.73	98.396	102.28	100.11	98.541	102.97	95.326	97.763	98.677	103.15	97.554	98.266	99.971	95.039	101.22	102.18	103.52	103.21	103.94	99.349	99.195	100.16	104.4	102.96	102.16	99.738
109.98	107.3	106.95	109.01	109.44	111.41	105.28	107.78	103.7	102.51	109.3	105.02	107.63	104.13	111.34	105.91	104.34	106.83	109.01	104.5	104.96	105.35	105.53	104.43	105.77	107.66	102.72	105.29	105.21	102.86	105.45	107.29	104.94	104.06	112.28	107.48	106.84	106.83	106.97	112.91	106.28	106.98	105.59	107.21	107.6	108.6	106.45	107.25	107.99	103.59
101.36	103.77	100.67	101.48	98.72	101.89	101.01	101.25	103.11	99.745	99.116	107.66	99.454	93.746	98.701	102.36	101.52	101.45	101.8	99.018	101.76	100.47	97.186	100.71	101.91	96.907	96.704	98.827	100.64	99.239	98.724	93.012	99.297	97.666	98.953	103.22	103.64	103.82	100.96	99.934	96.589	99.214	95.563	98.237	101.07	99.226	99.161	97.59	100.95	101.2
109.48	111.46	105.65	111.81	109.28	111.14	109.74	108.99	114.33	108.05	112.22	108.98	110.16	110.09	110.83	109	110.81	115.37	113.17	113.82	111.97	109.01	111.84	108.73	111.19	103.65	105.36	108.27	111.12	115.37	114.35	109.8	112.51	110.72	110.31	107.68	114.11	110.07	109	111.53	112.46	117.02	113.14	112.78	113.57	111.45	107.97	109.53	103.37	106.13
114.12	115.22	112.67	114.01	110.6	112.02	110.15	111.67	113.06	111.3	110.22	112.8	110.36	111.19	114.05	109.74	114.69	109.93	109.38	116.91	115.96	110.88	112.24	113.11	114.38	113.26	108.61	117.36	110.71	115.62	113.13	114.31	115.53	106.71	107.63	111.74	112.03	109.6	109.19	110.51	110.41	107.7	110.81	115.07	116.09	112.59	112.41	114.63	106.27	112.41
101.9	101.39	105.55	107.98	109.29	108.15	110.41	103.13	102.54	105.61	103.28	103.85	106.3	107.32	103.1	104.2	103.86	100.46	105.78	110.82	104.61	110.79	104.87	105.03	108.23	106.05	103.62	104.92	105.2	105.11	104.89	105.78	111.53	107.28	104.93	105.67	102.22	104.95	103.09	104.09	105.82	107.8	105.43	105.45	105.04	106.8	108.42	99.862	103.01	107.26
105.64	108.79	104.51	104.42	108.8	109.61	107.82	105.67	111.3	108.8	107.17	106.83	106.41	107.57	108.48	104.82	105.3	104.04	107.12	106.87	106.87	104.18	106.56	109.61	103.92	108.34	102.16	108.6	107.56	111.56	111.22	107.15	113.57	105.16	102.8	104.07	104.07	107.83	104.18	104.54	108.12	103.03	108.32	108.68	109.48	109.71	107.06	108.49	109.49	110.78
103.66	103.99	104.71	105.62	101.87	106.89	101.9	108.12	107.87	112.75	105.85	108.61	109.84	106.59	107.09	107.5	106.25	106.36	108.16	106.63	108.94	106.9	110.42	107.55	108.07	107.12	104.79	105.44	106.83	106.9	101.9	113.55	105.56	104.78	103.35	107.73	102.82	105.89	104.97	108.72	107.03	109.06	100.46	108.82	103.81	106.21	107.15	109.93	104.14	107
113.84	108.43	112.63	111.76	113.05	110.54	112.48	113.78	110.41	110.79	112.76	110.7	112.78	112.19	112.6	109.64	108.67	109.58	113.26	112.13	112.83	112.73	109.9	111.07	111.34	113.35	108.57	106.44	108.06	115.03	109.58	110.25	107.62	112.76	117.12	110.95	112.74	110.12	107.31	106.81	111.56	112.97	112.59	111.04	111.09	112.3	108.28	111.38	116.6	110.44
104.87	102.07	105.76	102.44	102.29	104.57	98.56	107.23	104.3	105.88	106.91	102.91	102.08	103.72	104.29	105.94	105.67	107.89	108.28	108.52	106.6	102.36	106.6	109.56	103.22	102.6	105.92	104.24	105.53	107.22	107.78	102.11	108.32	104.17	104.94	101.16	104.53	109.99	104.57	107.22	101.36	103.11	105.8	106.76	105.52	105.73	104.61	109.14	107.45	108.03
103.22	102.82	103.08	110.64	105.75	108.43	106.51	103.99	105.71	109.51	103.17	102.4	104.14	104.23	107.39	104.78	105.95	105.56	110.54	106.42	104.05	107.63	102.08	104.83	110.31	104.68	107.26	109.44	106.33	105.9	109.45	105.34	104.98	105.2	103.02	106.15	98.518	107.44	102.53	103.82	104.51	108.95	109.01	109.98	107.83	105.17	104.59	103.23	109.83	109.47
112.92	111.73	110.52	112.11	114.91	115.51	107.66	110.22	111.7	110.19	110.09	109.37	118.29	111.09	111.21	109.26	114.45	111.76	113.48	110.68	117.34	110.2	113.37	113.65	112.03	111.41	110.58	116.36	113.04	109.42	112.39	107.34	114.7	112.02	112.75	107.08	113.68	113.57	111.16	111.86	108.8	112.15	110.97	111.03	115.48	109.66	110.15	112.74	111.43	116.93
104.7	106.41	100.34	111.17	105.08	101.39	105.06	107.96	103.54	109.51	102.46	103.33	101.82	105.83	108.38	100.98	105	105.64	107.9	105.21	101.28	104.72	103	104.56	99.812	110.25	103.96	102.57	104.9	104	104.24	102.47	111.03	103.19	107.79	104.86	106.05	103.49	107.06	104.39	109.06	105.24	105.64	103.07	101.59	103.22	109.89	110.78	106.9	105.4
103.16	105.39	108.87	106.21	106.17	103.84	105.79	104.15	99.785	107.11	105.25	103.66	102.22	108.75	104.95	108.02	106.37	107.49	103.78	108.38	106.96	107.87	108.49	101.32	109.12	110.49	106.7	103.77	105.93	104.88	105.22	101.94	108.58	107.42	103.45	105.4	108.76	105.71	105.42	109.51	102.44	110.75	107.64	105.25	103.31	109.86	103.94	108.57	104.65	101.91
104.26	102.2	100.87	104.55	108.44	99.777	105.94	106.28	102.24	106.39	104.78	105.46	106.36	99.439	106.99	102.08	105.74	104.64	104.62	101.83	102.77	102.41	104.82	103.92	103.17	103.81	101.45	102.61	105.8	101.18	107.25	102.49	101.71	104.19	102.28	103.28	105.53	105.31	106.23	109.48	100.47	97.719	101.09	107.73	103.67	109.18	102.54	103.07	103.43	101.68
114.88	122.25	118.02	115.86	115.39	116.03	117.89	114.6	118.59	116.83	112.99	117.96	118.57	116.15	119.48	120.85	120.94	119.4	112.9	115.6	119.03	117.73	117.02	117.36	119.62	116.66	119.27	113.12	118.65	115.4	115.33	118.43	113.99	120.4	122.25	116.7	120.43	116.8	116.04	118.04	117.8	116.24	122.08	116.99	117.11	115.79	114.28	114.58	115.97	119.14
110.01	106.45	106.11	103.19	109.02	109.81	103.64	105.3	107.34	105.57	107.58	104.33	106.56	101.85	106.07	109.04	104.2	106.04	107.36	106.04	106.33	104.36	107.69	105.49	105.68	105.63	107.19	104.21	102.32	105.29	103.2	107.97	109.45	108.02	109.31	104.88	103.81	104.83	104.82	107.39	109.81	109.18	105.93	105	107.51	104.86	105.67	102.51	105.35	104.95
98.461	103.73	99.231	99.233	103.85	97.594	97.562	98.869	104.45	103.47	100	99.075	102.22	99.58	103.27	102.34	98.309	99.439	103	98.426	102.57	100.16	98.141	100.22	97.902	98.802	106.06	98.292	102.77	97.516	103.2	98.625	103.26	97.746	101.63	102.81	100.83	102.19	100.25	101.23	105.09	104.97	98.872	104.15	103.19	98.018	98.565	102.94	102.58	97.199
105.34	105.43	104.09	104.45	104.61	104.06	100.61	103.52	102.27	101.59	108.37	103.39	105.3	108.69	107.05	102.9	107.05	109.11	108.48	104.67	108.33	104.44	107.62	109.61	107.9	106.51	102.91	103.16	105.05	106.66	106.57	105.94	103.91	108.15	100.07	103.42	104.27	104.04	106.33	104.76	108.89	108.66	106.7	106.87	110.31	106.96	107.18	101.55	105.8	108.02
106.56	110.88	103.49	100.09	104.45	107	102.36	103.32	105.9	103.63	106.2	101.07	104.17	105.49	101.56	107.28	111.89	109.09	105.67	109.67	107.42	109.27	107.25	107.43	106.07	104.23	108.59	103.84	104.76	106.87	107.02	106.57	102.85	106.03	105.02	104.32	99.815	103.21	109.82	108.28	102.1	105.74	107.91	102.61	109.46	106.16	102.92	108.61	109.21	107.37
99.106	103.34	103.62	102.36	98.602	103.49	100.86	102.43	101.13	102.28	99.884	103.42	102.71	99.83	101.19	100.61	101.49	102.65	99.924	102.96	99.585	99.619	103.43	99.445	102.82	102.41	103.12	98.563	96.235	104.82	99.852	101.96	99.177	100.2	106.82	98.095	97.482	104.08	97.391	98.947	100.63	100.86	102.03	97.977	99.262	102.22	101.84	99.526	99.922	95.506
104.1	102.21	104.72	100.1	102.13	106.69	107.22	104.81	104.59	100.63	102.07	99.781	101.39	104.93	100.36	104	99.496	104.7	100.58	103.71	102.71	107.33	102.16	103.99	104.1	104.6	109.38	104.89	104.18	105.3	106.38	97.621	105.5	97.86	102.19	104.96	101.48	105.1	105.4	99.074	102.69	107.35	102.64	104.2	103.18	102.42	108.31	102.72	105.54	107.22
107.32	103.67	108.75	109.77	107.49	110.47	107.45	109.95	101.24	105.42	105.77	108.5	103.02	108.03	105.83	108.25	109.41	105.55	111.83	111.05	106.39	107.63	110.74	108.17	104.08	101.03	108.48	106.41	108.82	102.23	106.58	103.34	105.78	109.85	103.74	101.02	106.56	105.88	103.97	107.14	108.19	110.12	103.89	105.63	108.1	107.31	104.35	101.49	107.65	106.01
99.303	96.613	96.951	97.554	98.499	99.119	105.29	98.323	99.51	95.591	96.984	103.3	99.647	101.23	100	98.053	96.541	97.036	99.283	102.76	96.796	102.17	92.451	103.65	99.314	99.75	100.12	97.857	104.42	101.95	101.91	99.373	100.04	101.77	99.449	97.865	97.699	99.948	98.328	101.85	97.773	99.572	96.586	99.276	102.27	102.29	101.13	102.61	101.1	103.18
105.26	106.58	107.97	106.19	106.32	104.03	105.81	104.59	108.04	106.82	106.13	106.16	104.08	103.6	106.36	102.94	100.07	108.14	101.3	105.52	104.26	105.29	101.32	107.86	106.88	107.92	106.53	104.72	105.54	108.5	103.78	101.97	105.09	107.43	106.41	101.61	107.33	108.25	106.58	107.55	107.84	105.19	104.01	103.24	104.69	103.23	107.68	106.77	106.38	107.82
114.37	117.44	109.29	114.96	114.08	111.56	113.19	114.67	109.33	110.81	113.45	117.18	110.74	113.64	109.51	109.87	114.59	108.83	110.52	110.53	108.41	114.26	113.94	110.45	115.11	112.9	113.69	112.59	110.12	108.55	112.87	114.24	107.61	112.45	112.95	117.74	114.62	115.37	109.36	114.26	111.42	109.61	111.83	115.26	113.45	111	113.4	113.62	110.64	111.23
110.34	102.6	104.52	105.03	102.98	101.42	107.17	103.16	102.62	107.44	108.51	106.98	102.18	106.78	101	101.03	102.31	111.76	107.42	106.77	107.43	106.8	101.92	102.71	107.95	104.15	107.02	105.6	103.65	110.51	101.07	106.82	105.52	102.54	101.18	105.68	107.14	106.71	106.94	106.79	102.66	104.28	105.86	105.58	107.02	101.13	106.24	104.78	110.6	106.2
103.29	104.66	106.21	108.81	104.96	105.03	108.26	101.68	105.07	108.85	107.73	103.87	109.7	106.83	105.77	103.31	108.67	105.78	109.42	103	104.96	106.7	105.08	105.36	109.28	107.26	105.7	104.9	107.34	104.23	107.13	108.72	105.51	108.09	108.14	110.82	106.66	99.998	106.06	101.99	109.58	107.66	107.57	103.5	102.45	104.85	105.3	108.59	101.42	108.44
116.28	113.81	111.75	110.73	113.34	104.69	112.53	111.02	108.9	110.6	114.93	110.43	117.1	108.97	111.8	115.21	110.31	104.02	112.32	110.69	109.08	109.76	110.69	110.91	113.15	111.13	113.08	110.51	111.38	107.06	110.61	116.05	111.96	112.4	112.88	109.3	109.89	113.33	109.2	112.72	111.73	107.83	111.09	108.61	113.5	115.48	109.84	113.74	111.74	113.69
106.28	102.13	105.27	103.3	104.94	103.44	101.85	100.09	100.88	104.01	107.22	101.41	101.85	110.06	109.19	109.14	106.48	108.56	106.52	110.1	103.8	107.09	107.67	104.76	101.17	103.33	103.23	101.55	105.15	107.99	104.14	110.59	104.92	103.75	104.38	106.84	105.6	101.88	107.4	109.5	105.98	106.33	106.73	105.37	106.45	108.41	108.32	107.42	104.14	108.68
101.4	102.84	110.11	102.9	104.85	101.03	102.23	106.35	105.29	105.97	106.91	104.7	105.53	104.28	106.11	103.31	102.3	105.19	106.25	100.49	107.77	101.76	103.81	107.58	103.8	105.27	104.96	102.16	105.47	108.3	103.2	105.8	101.82	99.823	106.45	107.94	106.41	105.1	102.66	106.61	103.83	102.17	103.13	108.55	101.8	101.28	102.68	107.32	106	108.57
105.97	107.56	104.74	108.09	107.03	104.72	104.53	107.8	107.43	108.91	105.37	101.36	103.28	105.15	104.93	104.13	104.58	106.88	109.15	109.91	104.27	102.62	108.24	101.73	106.08	106.69	107.6	107.2	106.35	110.9	105.02	108.18	107.14	99.893	108.46	105.16	108.3	101.76	103.56	107.13	103.18	103.64	107.66	106.99	105.43	108.27	108.61	107.12	106.05	104.84
119.68	113.55	114.21	119.06	118.99	116.94	113.56	117.78	117.52	114.3	114.8	117.43	120.5	114.44	117.6	113.86	109.72	119.79	115.94	120.72	123.5	115.04	121.36	116.46	117.97	113.83	118.18	117.85	121.53	117.38	118.02	119.71	114.91	116.36	121.13	118.74	115.41	120.88	119.01	121.86	119.52	117.89	122.61	114.32	118.58	117.65	116.35	117.37	121.23	117.59
102	109.73	111.41	103.23	103.35	105.93	106.64	105	103.52	104.57	105.11	104.87	104.41	104.64	102.47	103.23	107.84	107.03	106.41	101.44	108.46	108.95	108.28	109.53	108.11	106.89	106.4	104.94	105.01	111.57	107.4	106.24	102.48	106.08	111.93	110.36	104.65	109.26	104.42	103.95	110.97	104.11	105.53	103.13	107.44	106.26	106.42	103.46	106.68	100.96
100.2	104.8	102.44	99.829	107.19	104.57	102.53	103.35	105.15	105.69	103.52	105.27	103.08	105.04	105.37	103.03	106.15	100.18	104.23	103.26	100.53	102.19	106.57	103.83	105.43	103.76	102.07	102.73	102.64	107.39	109.52	96.167	101.16	104.47	106.2	105.64	104.92	103.98	103.38	104	103.23	105.54	107.67	102.47	106.84	102.89	102.18	104.32	100.88	103.76
106.5	104.49	110.84	112.13	106.63	108.32	111.73	109.2	114.61	112.57	107.91	110.2	107.7	110.18	111.76	110.37	112.55	107.89	110.03	108.14	112.8	109.74	114.96	106	106.81	108.17	110.18	111.15	108.04	111.49	110.76	110.03	109.12	110.24	109.54	107.98	108.75	107.56	108.62	110.67	113.2	113.07	112.78	111.67	108.67	114.19	109.25	111.37	111.09	108.93
110.91	112.46	106.83	105.32	106.02	105.82	107.88	102.9	104.75	99.91	109.97	108.25	107.2	101	104.99	106.17	101.58	106.6	109.26	108.32	105.54	106.71	106.92	108.94	108.65	106.91	105.95	107.41	104.68	103.43	103.42	110.7	101.11	106.08	104.33	104.84	102.71	103.78	104.11	106.7	105.18	103.78	107.1	107.49	105.68	106.45	103.11	101	104.14	106.35
113.86	110.15	108.62	108.28	107.12	110.53	108.47	110.28	110.38	112.36	110.71	105.86	114.6	111.85	113.4	114.17	111.64	108.01	107.74	110.11	107.42	113.31	110.12	109.21	109.23	113.09	115.74	109.85	112.72	116.24	110.28	112.51	111.84	110.54	112.59	109.46	110.4	109.29	107.83	110.09	114.74	111.35	113.16	111.7	106.56	110.73	112.36	108.25	108.73	113.26
109.86	104.16	104.67	104.79	102.66	104	105.22	111.78	106.14	106.48	106.3	102.49	104.29	108.56	109.53	108.54	100.94	108.74	103.14	101.48	101.52	108.12	104.33	110.76	103.74	106.05	105.43	108.78	105.8	102.13	110.01	105.75	105.81	104.59	101.85	106.89	110.84	107.52	107.31	109.59	100.4	110.52	101.32	108.84	107.19	107.46	106.17	109.88	110.66	108.38
109.04	110.99	105.9	108.75	105.69	106.41	107.99	104.76	109.67	107.78	106.08	106.18	108.79	110.95	108.51	108.66	105.95	109.8	105.68	102.71	104.44	107.25	105.68	108.52	103.99	104.58	107.72	108.94	108.86	104.98	104.91	107.6	102.26	106.06	109.64	106.03	104.58	102.62	104.84	103.22	105.51	109.45	104.55	102.11	108.63	106.88	105.63	106.11	111.62	102.09
111.23	116.11	107.88	112.32	109.25	113.56	110.08	112.72	107.24	107.54	110.7	109.42	111.1	116.26	112.48	111.53	110.94	110.54	110.6	114.04	110.35	114.54	110.36	106.69	112.03	112.95	108.82	106.42	111.4	111.8	114.47	111.86	111.3	110.6	108.98	112.44	107.95	107.96	113.19	113.24	111.06	110.15	115.28	110.9	113.76	108.91	115.67	114.17	111.36	109.64
103.63	105.12	104.42	105.18	102.95	105.51	109.45	103.76	108.27	104.02	108.22	106.54	107.55	108.06	104.46	103.82	106.59	106.19	103.97	106.05	104.49	108.63	102.79	110.21	108.4	103.65	99.735	103.23	104.21	103.35	104.59	105.84	104	101	102.32	103.94	106.28	106.63	107.01	106.05	103.07	108.75	103.36	105.21	110.76	106.61	103.14	103.87	108	104.83
113.66	115.55	111.25	110.6	112.72	107.47	114.78	109.05	116.6	109.79	107.41	104.92	113.65	109.34	110.62	110.64	118.5	112.37	109.71	113.26	113.15	108.68	109.96	112.53	110.18	112.68	113.2	114.31	109.96	109.53	110.09	110.16	112.25	111.18	110.6	115.1	108.37	112.51	110.38	113.71	109.99	111.9	109.02	113.19	114.38	109.93	110.4	113.09	107.28	107.73
101.99	106.9	113.41	106.19	102.12	105.32	107.27	105.48	107.03	108.23	104.81	106.37	106.13	104.22	104.41	109.19	104.26	102.84	103.97	106.36	104.33	105.83	101.37	104.1	105.22	105.4	108.72	104.45	103.49	104.13	108.84	107.87	104.05	106.6	104.32	104.86	108.77	106.03	103.51	105.75	106.27	105.5	106.68	107.29	109.09	106.89	106.45	103.14	110.48	108.23
114.94	111.3	113.73	110.84	111.29	111.37	109.96	115.59	113.51	114.63	109.87	113.87	116.11	119.13	113.54	112.94	112.79	109.88	111.6	111.19	112.12	115.08	111.44	115.15	116.53	112.27	113.54	114.17	117.07	112.22	112.64	113.15	114.82	117.33	115.51	110.57	113.45	113.44	111.46	113.1	114.58	115.98	115.21	112.94	109.64	111.8	108.09	115.1	114.8	113.1
110.26	110.46	115.04	113.13	113.73	113.72	110.39	110.04	110.17	108.76	114.4	113.41	110.83	110.1	113.87	109.01	106.9	114.08	113.16	107.19	109.43	107.66	110.94	116.94	112.34	110.97	111.01	109.01	111.19	108.21	110.15	106.49	112.94	112.15	112.77	111.74	111.12	111.41	114.83	110.01	113.39	115.73	114.14	109.93	111.53	111.43	111.55	112.9	113.41	113.5
108.01	108.21	107.02	108.58	104.21	107.18	108.33	102.79	107.11	104.26	101.23	104.71	102.62	105.13	102.22	104.01	107.67	105.8	106.83	107.29	103.88	103.53	104.63	110.08	100.31	100.74	105.83	101.92	105.45	105.68	105.54	103.99	102.54	106.54	104.77	106.18	106.25	101.9	107.49	103.59	104.98	105.68	110.59	103.75	101.85	104.5	107.44	109.13	102.8	102.6
100.44	105.52	108.44	104.69	109.57	103.2	107.93	108.71	103.05	107.34	109.72	101.62	103.87	104.52	106.58	105.2	101.46	103.9	109.3	110.46	106.68	104.37	104.94	104.81	103.6	107.44	103.43	105.92	102.95	110.22	106.26	104.97	109.42	108.54	105.78	103.76	104.89	105.76	108.43	104.61	107.69	98.721	99.661	104.86	110.02	106.79	104.99	106.62	106.65	109.79
105.33	106.58	103.55	107.39	103.48	103.74	105.05	104.38	107.52	106.11	108.6	111.14	108.42	107.1	105.13	102.71	105.98	104.22	103.26	104.55	106.32	106.42	106.29	102.95	106.05	106.58	100.3	102.18	103.19	110.74	102.43	101.45	106.91	108.6	107.81	102.43	106.48	106.04	108.51	103.87	106.41	102.54	99.777	104.74	110.57	102.89	106.42	103.09	106.45	102.13
108.84	113.52	114.06	111.91	104.38	115.12	109.37	115.04	114.69	110.06	116.75	118.15	112.76	115.38	110.32	112.37	113.32	108.48	115.44	110.21	118.48	109.33	117.15	112.38	107.46	115.12	112.96	112.8	112.92	113.69	113.85	112.94	109.54	111.57	111.84	115.46	115.42	112.14	107.67	115.59	113.53	112.07	112.84	112.17	113.87	107.99	110.8	110.11	111.63	115.3
109.57	109.09	109.28	111	109.17	108.46	112.27	107.86	107.92	113.26	106.96	108.47	108.1	110.35	113.49	112.62	109.24	111.17	108.74	112.71	111.5	111.25	106.85	112.21	110.59	106.99	106.29	109.38	107.96	105.95	112.13	110.14	109.77	114.99	109.59	110.87	107.06	108.05	112.28	108.47	107.21	106.94	110.78	109.94	110.88	106.54	110.54	108.41	106.73	110.66
108.23	103.3	109.9	109.31	107.48	105.33	101.44	103.81	104.68	105.17	109.14	104.19	104.25	107.09	101.89	105.32	107.66	104.54	109.12	106.87	109.08	102.35	104.23	103.58	111.6	103.35	103.78	106.36	100.78	107.35	104.51	107.59	102.87	107.12	101.98	100.84	103.44	105.99	103.11	103.23	102.54	106.22	109.77	103.57	110.83	108.76	108.91	105.54	108.87	106.58
104.04	100.6	101.25	99.416	100.68	103.09	103.4	102.23	95.685	94.641	97.601	97.315	96.689	99.168	100.13	95.134	95.278	101.47	96.256	100.61	100.27	97.076	100.01	102.19	102.28	97.163	98.771	100.76	106.54	94.318	98.731	99.9	101.7	105.8	101.12	100.91	102.75	103.23	98.634	101.46	102.45	99.338	101.33	97.476	95.65	98.549	101.86	98.784	98.417	97.084
111.28	109.47	107.9	111.7	108.26	112.36	110.66	108.36	111.31	111.72	113.19	108.49	109.34	112.9	109.51	108.84	107.62	109.31	110.25	108.41	111.19	109.19	112.89	110.35	112.51	108.13	111.38	114.02	108.09	109	112.44	108.19	113.86	112.62	114.49	113.09	111.19	106.28	110.33	107.78	112.3	106.97	108.1	106.25	110.94	110.32	110.12	106.34	111.92	116.22
106.13	102.09	108.89	104.01	102.32	107.63	102.07	110.32	102.41	107.76	104.8	106.28	102.9	108.53	108.52	105.33	110.1	102.86	108.04	103.15	104.36	105.22	103.67	110.35	106.06	104.24	103.58	109.16	105.14	106.55	104.06	101.21	108.74	104.06	110.63	104.23	103.25	106.26	105.18	104.41	106.28	104.81	107.08	106.19	105.23	104.6	100.83	107.36	104.7	105.15
110.79	107.33	111.96	108.99	111.43	110.98	110.85	114.34	112.86	108.83	111.58	111.36	113.19	111.5	115.62	112.45	109.65	112.24	110.58	112.53	112.05	111.86	107.03	112	110.26	111.27	110.24	113.54	113.13	118.8	109.04	110.18	113.1	111.17	116.1	111.22	113.8	106.2	113.92	110.29	111.61	111.9	105.35	111.35	107.53	107.62	112.56	111.06	106.82	111.83
111.79	110.94	113.22	111.91	106.9	112.11	111.93	110.79	114.59	110.98	103.42	112.79	108.55	110.43	111.61	114.77	109.07	113.06	112.39	112.16	111.64	112.16	108.93	109.72	113.88	110.85	110	103.2	114.65	110.72	111.77	112.48	115.62	116.25	112.74	114.5	106.44	110.38	108.71	111.36	113.19	111.5	113.85	112.49	111.29	112.25	114.39	110.34	112.8	110.66
107.6	109.85	103.31	109.87	102.53	105.77	106.58	106.89	106.2	105.2	105.06	107.44	102.96	105.14	103.59	105.84	105.45	105.75	103.81	106.44	108.85	101.15	106.68	103.67	102.25	104.07	105.45	109.08	108.47	111.69	104.83	104.48	102.85	104.12	106.75	104.08	109	105.7	104.66	102.72	100.94	110	107.55	101.71	105.78	110.11	106.28	105.77	106.93	101.23
102.67	104.35	110.32	101.7	107.93	102.97	105.01	103.61	107.94	99.166	104.52	106.58	108.12	105.18	103.59	103.68	104.39	103.05	103.91	105.36	107.66	105.3	103.93	104.34	103.13	105.22	106.23	111.64	107.79	109.89	106.37	107.96	103.86	105.08	101.18	100.44	105.37	104.04	104.35	96.402	103.2	104.02	102.56	106.83	103.41	107.59	104.26	101.67	107.16	105.69
109.1	115.77	108.22	110.5	109.71	110.12	110.71	113.28	110.05	107.66	114.21	112.79	106.97	113.27	108.45	112.55	114.28	113.95	113.26	110.72	109.53	110.28	109.64	111.85	110.31	114.33	114.68	109.24	110.03	112.89	115.45	117.69	112.87	114.45	111.66	109.37	111.82	116.75	106.24	109.11	111.01	111.07	110.93	111.54	110.25	109.98	109.29	113.61	115.22	109.33
106.8	105.15	105.98	104.69	99.839	104.33	105.87	108.8	104.22	103.36	105.43	104.52	108.12	104.7	108.3	109.35	107.94	102.49	105.9	105.44	108.68	110.53	104.87	102.48	104.94	109.06	108.32	105.62	107.54	103.71	104.65	110.1	109	109.41	105.4	104.08	107.1	107.18	102.05	103.96	102.09	113.19	108.94	101.4	108.34	102.95	105.63	107.62	106.16	105.98
98.429	101.23	99.355	96.188	101.37	103.22	95.15	97.87	99.237	98.625	100.62	98.828	99.957	98.829	99.323	98.935	94.276	101.44	99.815	100.14	98.1	102.83	102.87	98.631	103.54	96.804	101.99	100.68	101.86	103.37	96.262	98.907	97.067	100.84	99.068	98.583	100.71	96.761	101.24	102.32	104.56	99.327	97.887	103.78	97.229	98.529	100.76	100.74	97.007	100.24
118.49	111.45	110.41	112.97	108.44	111.55	106.06	109.65	111.5	114.56	117.48	109.11	106.08	114.28	111.18	109.13	114.39	109.8	113.07	110.75	115.51	113.36	109.75	116.77	108.59	111.24	107.03	113.22	111.15	112.65	107.73	111.55	110.76	111.96	112.85	113.39	109.78	112.06	113.33	109.88	109.93	109.53	111.24	110.52	113	109.29	108.88	112.25	110.06	115.23
105.23	103.18	104.37	108.99	105.65	109.45	101.38	106.26	99.06	105.58	110.06	108.68	109.17	109.87	103.27	106.88	110.71	104.76	105.98	102.88	106.77	105.4	101.38	105.01	103.19	100.38	109.57	108.33	103.95	108.48	105.66	103.61	104.53	106.46	105.12	105.01	105.53	104.41	102.72	106.72	105.89	102.94	106.71	105.92	101.18	108.51	107.64	105.91	106.44	104.53
108.13	103.45	105.58	109.62	103.79	103.28	111.28	105.52	108.25	102.67	103.14	105.27	107.97	105.07	99.892	103.4	114.01	101.51	107.28	104.57	103.58	106.94	105.74	103.37	108.01	107.13	105.86	103.74	108.32	102.55	108.37	109.43	106.74	107.18	107.86	102.29	105.67	106.04	109.6	105.34	106.38	103.47	104.9	105.07	104.28	108.33	109.77	105.81	99.58	104.13
109.41	114.44	111.48	108.51	113.44	113.21	113.64	113.24	110.06	111.38	111.44	113.59	108.36	108.12	109.46	114.29	108.67	108.81	107.85	108	115.33	112.3	112.1	114.35	109.5	113.06	113.77	107.01	113.07	114.24	112.48	113.21	110.07	109.23	112.52	113.79	110.37	114.22	111.09	109.8	109.41	111.8	115.17	110.22	112.37	110.95	109.12	114.09	109.36	110.72
112.27	108	118.45	110.32	110.72	110.59	112.34	110.86	111.04	109.69	109.37	105.85	112.87	108.27	109.2	111.59	105.9	111.98	112.11	113.55	111.86	109.63	115.56	112.99	115.1	112.49	110.53	110.55	116	114.9	111.89	115.61	105.74	114.03	113.09	112.73	108.4	113.83	116.54	109.52	111.64	107.42	111.32	109.85	109.16	108.51	112.45	112.25	113.14	114.08
111	110.14	108.3	107.23	109.09	112.23	106.07	115.37	108.38	105.98	110.43	110.13	113.3	109.01	106.02	111.15	110.91	107.92	110.63	105.11	107.32	109.8	108.02	107.85	112.8	109.05	112.06	108.95	112.45	112.89	109.46	112.46	112.11	111.11	109.51	111.49	105.43	106.65	112.66	110.13	110.81	112.11	110.48	107.98	110.07	111.87	113.37	106.82	112.19	113.6
105.89	104.98	102.57	100.03	106.95	106.72	108.37	108.45	106.44	106.97	104.57	103.28	103.22	105.75	103.3	110.19	104.72	97.95	109.35	107.38	104.47	104.96	108.48	102.69	108.91	105.44	104.03	106.96	109.28	103.49	102.64	102.68	107.55	106.52	105.18	103.63	109.26	111.02	105.96	108.2	110.45	107.41	106.5	103.52	102.4	104.84	102.73	103.94	105.17	105.93
105.79	101.96	103.23	99.46	103.79	104.68	104.35	103.44	96.651	105.87	105.57	104.58	105.25	99.716	107.39	101.83	102.78	106.41	108.96	102.92	105.27	102.79	107.22	105.87	104.24	105.47	101.15	106	103.2	108.28	103.5	99.701	108.1	102.8	105.09	105.38	105.2	108.08	109.69	106.5	105.91	106.85	105.76	102.9	104.55	102.2	106.77	104.04	105.12	103.57
105.19	108.43	108.35	104.17	107.85	107.5	101.85	108.7	110.92	110.02	105.4	107.23	111.8	105.08	108.92	111.39	108.8	110.48	105.09	111.17	105.37	103.84	106.41	104.17	108.55	108.05	110.61	104.41	105.01	111.2	103.01	103.53	104.45	107.81	104.74	106.4	108.3	111.84	104.39	109.59	104.82	106.94	106.26	105.51	104.98	112.19	108.85	106.68	108.77	107.48
111.68	109.37	111.22	107.65	111.33	113.99	107.65	111.51	108.32	107.8	109.79	114.92	113.9	110.37	109.24	117.12	109.91	109.84	109.32	112.95	110.74	109.24	108.86	109.26	114.21	112.03	113.67	107.79	111.28	113.54	108.87	110.4	112.57	113.13	112.07	111.34	110.7	110.62	105.52	113.58	112.77	108.66	112.17	108.45	109.56	113.95	116.99	112.26	109.72	111.68
113.04	111.94	115.62	115.79	114.56	109.5	113.99	109.11	111.2	105.17	114.1	114.75	112.61	118.19	116.45	114.04	111.56	106.82	115.95	115.72	114.38	110.17	104.2	111.35	107.51	110.74	111.72	108.34	110.7	109.46	111.96	112.34	110.63	113.63	109.06	112.36	111.69	110.09	108.76	110.78	108.22	110.25	113.74	110.15	110.45	113.33	112.64	109.36	112.85	117.22
106.87	102.16	98.047	103.41	107.76	105.09	101.32	103.77	101.07	100.24	105.07	104.39	104.88	104.13	103.92	107.64	104.57	109.22	103.38	105.87	106.13	105.43	102.65	105.62	102.73	99.583	105.4	102.31	102.33	102.39	105.68	102.77	105.39	105.83	101.72	104.7	102.98	105.34	107.19	103.54	105.24	105.52	99.853	105.08	103.54	103.02	107.93	105.11	100.19	106.66
114.26	115.15	114.21	112.38	118.13	111.95	109.76	112.96	111.76	105.47	111.76	117.78	108.77	109.79	113.23	110.37	114.2	112.1	114.33	115.37	111.89	113.81	106.78	111.27	115.19	115.15	113.24	109.71	108.76	112.04	110.65	111.97	114.71	105.75	112.29	108.64	113.03	111.61	109.84	110.36	114.17	110.53	113.42	112.46	111.15	112.23	112.66	112.53	113.29	109.95
106.49	103.73	108.62	102.31	106.73	105.18	106.28	106.13	103.9	105.09	100.47	107.56	107.35	103.92	108.52	105.51	104.01	105.53	106.68	102.69	106.34	104.84	104.27	101.38	103.28	103.04	102.84	107.36	106.35	111.07	102.74	108.24	104.07	102.15	106.42	105.47	106.84	105.35	106.76	107.53	106.5	107.88	102.96	101.54	107.76	101.86	107.65	107.44	109	108.17
102.38	103.64	106.46	108.81	104.31	109.45	105.09	107.41	106.97	100.73	104.79	109.02	108.91	104.37	107.9	104.9	104.94	101.31	105.72	106.97	107.29	105.86	103.54	111.79	103.26	109.62	108.26	108.84	103.19	105.22	107.82	111.43	104.97	107.46	106.86	102.66	105.27	105.76	106.54	107.53	108.5	108.82	107.46	103.34	105.49	109.97	107.45	111.15	104.7	108.17
114.16	112.71	112.96	107.29	114.05	111.14	114.68	116.65	111.29	111.29	117.72	120.02	111.94	114.05	116.47	116.01	111.43	113.8	113.64	115.19	114.66	111.92	116.61	107.71	111.91	114.66	114.5	114.61	112.71	114.33	114.63	115.67	112.84	109.56	114.09	113.78	112.52	114.96	112.73	113.52	113.94	112.68	111.09	109.83	114.94	112.85	113.48	112.26	116.73	114.05
117.34	107.39	110.75	106.55	106.17	109.21	110.17	106.32	113.45	113.35	112.47	113.93	109.07	110.3	113.59	107.81	112.87	107.65	111.03	106.18	110.19	113.75	114.98	104.82	114.33	110.62	107.06	105.56	110.7	115.65	111.34	116.67	113.48	111.29	112.48	113.59	110.6	112.46	109.65	109.35	107.83	106.01	114.49	111.98	112.4	107.46	114.36	111.3	112.39	111.14
102.46	104.09	102.39	101.49	102.81	106.28	99.961	107.12	105.32	105.15	105.19	106.39	103.1	105.91	101.09	101.72	106.51	102.87	105.18	103.29	104.06	107.35	104.25	102.2	105.67	101.51	110.04	104.17	101.86	107.08	104.6	102.58	100.58	107.77	103.77	106.54	103.73	103.35	101.62	103.8	105.31	101.64	100.81	109.78	107.02	105.09	104.32	106.84	100.75	106.07
110.08	107.49	106.71	104.97	104.76	108.01	98.987	102.94	105.21	104.25	106.43	106.32	105.87	107.04	109.65	106.74	103.42	105.37	104.41	101.67	101.49	106.61	104.21	107.01	104.79	110.74	108.56	107.47	108.89	104.54	102.3	104.91	105.52	106.72	108.44	108.46	106.09	106.94	110.3	104.21	104.96	109.31	104.38	99.429	109.06	105.24	106.25	108.95	105.63	108.4
116.13	120.15	117.9	120.26	116.33	114.8	117.07	116.66	114.43	118.02	120.12	116.39	117.91	121.25	115.35	119.24	118.21	116.95	121.53	118.99	118.93	119.89	116.97	116.22	117.08	115.03	116.09	117.06	115.8	120.19	120.2	118.34	116.6	120.42	120.28	117.11	117.61	120.39	115.46	122.46	117.62	117.35	115.57	117.31	118.32	114.39	121.94	117.38	117.46	116.94
110.87	106.57	106.91	110.94	107.58	113.65	111.57	112.22	109.04	107.54	110.76	111.71	110.92	111.56	109.07	105.65	107.48	111.74	109.81	108.54	111.83	108.04	112.34	110.56	113.48	109.54	110.54	111.4	107.55	110.22	113.48	110.82	111.71	104.87	112.87	109.96	112.96	109.59	107.12	109.08	111.25	113.08	109.08	111.44	111.9	105.09	113.96	112.26	108.65	114.36
106.13	107.14	107.43	103.44	102.68	106.12	108.15	103.99	108.87	105.05	106.43	105.65	109.42	108.64	103.33	109.29	106.27	104.85	103.08	107.61	105.07	104.44	107.07	105.9	103.31	109.69	104.53	106.63	107.69	104.01	108.16	105.53	109.32	107.79	106.5	108.16	102.74	107.55	105.46	103.99	108.19	107.34	102.44	104.08	103.79	105.63	109.82	105.02	110.49	108.12
107.87	107.94	103.53	102.13	99.737	104.32	106.18	106.2	103.99	108	105.01	107.13	106.39	103.29	109.4	105.78	101.3	106.67	105.02	108.15	108.38	102.65	104.28	104.65	103.58	104.63	105.26	100.99	102.63	108.38	104.82	104.17	107.75	105.75	97.889	101.61	98.075	106.84	102.4	102.65	105.99	104.43	106.11	107.88	102.58	99.609	98.567	101.81	109.58	106.18
112.86	113.2	112.76	111.24	110.89	112.62	114.65	112.5	111.09	115.2	113.42	114.51	113.84	108.37	112.44	112.79	113.08	109.52	112.63	112.02	115.13	113.19	113.46	113.54	108.4	112.88	114.82	111.58	111.42	106.73	117.91	109.4	113.05	113.06	111.51	113.08	110.01	114.52	113.19	110.77	113.11	111.18	109.15	106.97	111.97	114.54	109.24	108.92	114.09	112.93
100.3	98.494	103.61	97.369	99.338	102.46	101.24	99.494	98.963	96.138	96.773	100.11	99.761	98.24	101.3	97.918	97.797	96.814	99.402	100.37	104.7	102.16	99.328	99.208	100.07	100.71	102.72	98.346	100.61	98.475	100.5	101.16	100.29	99.025	97.561	99.393	104.54	100.49	96.367	104.86	101.3	99.577	102.06	99.872	96.974	102.64	100.52	100.32	99.826	105.34
114.9	107.73	108.4	106.15	112.24	115	109.88	110.53	109.33	114.28	110.71	110.54	112.33	113.43	112.36	111.24	112.9	108.73	108	112.34	114.62	112.97	112.59	108.78	110.85	108.05	110.77	107.97	110.09	113.4	115	117.26	111.28	114.5	109.06	113.15	112.21	110.68	113.58	113.54	112.49	112.92	111.17	106.78	110.48	112.2	117.52	110.97	114.44	114.96
99.793	103.49	95.761	99.863	98.892	99.461	97.059	100.12	100.71	98.729	104.81	102.66	97.892	94.848	103.39	106.59	95.504	98.815	102.42	97.439	100.72	101.21	101.24	99.634	98.375	97.539	99.651	96.706	97.83	95.319	96.785	101.43	98.592	102.14	97.786	98.8	102.86	100.15	105.68	99.438	95.696	99.406	100.8	98.773	99.658	106.01	97.651	100.32	95.598	99.104
102.87	107.91	105.04	110.35	108.58	106.92	103.33	103.72	106.47	108.08	108.22	107.25	103.5	106.82	104.32	111.75	107.61	107.52	107.3	105.12	103.42	106.5	104.03	105.61	104.51	106.26	105.14	104.23	103.13	105.95	105.23	104.1	103.24	105.27	110.01	101.12	104.15	106.34	106.46	108.39	108.46	105.23	109.68	110.22	105.51	107.86	109.21	105.04	101.15	107.55
108.13	104.79	106.99	106.29	100.18	105.83	103.95	106.71	107.47	107.03	105.58	104.73	108.43	102.41	107.26	104.59	103.12	107.14	106.05	107.26	105.25	104.91	106.17	102.73	104.8	103.8	103.24	107.13	110.7	104.24	102.07	103.84	104.18	100.89	100.81	102.95	103.53	100.33	107.83	101.14	105.61	103.53	105.43	109.21	110.25	105.94	105.95	105.4	109.12	104.18
109.69	105.06	106.06	107.91	108.85	103.31	107.87	103.45	103.75	103.51	104.3	108.62	107.17	107.1	110.09	106.25	107.82	102.21	105.23	104.43	101.18	108.71	105.82	105.94	109.25	105.3	107.37	104.31	109.15	101.87	106.31	107.98	106.04	108.57	106.08	103.22	108.62	105.85	105.3	105.33	104.87	105.95	108.81	105.82	111.86	107.66	107.18	105.48	108.82	106.83
99.542	106.5	97.414	98.742	99.429	100.41	102.63	102.46	98.358	99.29	100.25	97.987	98.21	97.302	95.936	97.588	102.55	103.08	97.375	101.26	97.706	101.96	102.27	101.97	99.36	95.435	98.489	102.48	98.271	102.87	98.768	98.414	103.23	97.803	101.15	99.051	99.118	91.177	102.78	101.21	99.349	101.51	103.05	99.886	97.275	96.482	101.68	102.51	98.866	103.54
105.99	106.14	105.62	101.23	106.25	106.19	103.38	105.34	104.64	98.823	102.24	104.9	103.79	106.86	105.12	103.57	104.34	104.08	107.48	105.88	105.37	108.93	106.38	109.49	102.4	104.35	108.4	103.5	105.65	105.35	105.06	103.6	110.2	105.96	104.57	103.53	106.79	104.15	106.66	106.21	105.59	110.7	101.81	100.21	105.76	106.76	102.7	104.07	106.65	102.88
118.96	116.54	115.99	114.92	113.01	114.49	114.83	115.94	116.16	117.36	117.27	115.61	114.47	116.51	113.39	122.74	117.1	116.4	117.52	113.35	116.71	116.94	114.62	111.83	115.69	117.1	118.78	117.99	111.56	114.29	116.52	116.08	117.98	111.89	116.73	115.89	119.05	116.39	111.52	114.31	118.35	118.71	116.69	112.44	114.55	117.79	116.21	118.06	117.32	118.39
105.51	106.62	107.06	110.57	107.64	103.91	108.95	106.24	107.37	110.87	107.83	101.22	100.29	105.34	106.32	103.17	101.49	102.14	105.69	108.31	108.24	102.37	102.42	109.38	103.66	108.75	106.75	104.14	107.29	105.17	105.62	107.15	104.33	107.12	102.86	107.73	104.31	112.42	103.44	107.1	108.07	113.43	104.6	108.25	105.92	106.53	106.18	105.6	109.52	105.78
102.82	103.25	100.29	101.8	104.45	97.683	105.19	100.66	105.9	101.19	104.54	108.02	104.1	102.74	99.806	104.1	104.41	103.1	100.81	104.58	107.02	108.34	103.35	107.73	99.325	105.1	105.62	106.42	104.45	107.62	101.32	104.85	104.4	107.55	103.82	102.15	104.56	105.17	105.9	108.54	101.21	106.18	102.01	101.04	105.53	102.18	100.8	106.18	104.6	104.89
104.38	101.67	105.91	108.1	106.99	107.49	105	106.38	104.67	107.19	106.24	106.7	105.77	112.67	102.69	105.71	107.01	108.21	108.44	106.84	109.3	108.39	103.95	105.64	107.14	108.67	103.41	104.41	106.89	104.67	108.42	113	104.32	104.78	103.89	107.79	106.25	109.04	103.38	102.06	107	112.58	105.95	104.67	107.31	102.31	106.89	105.73	109.06	106.93
111.16	111.14	113.19	109.03	111.04	110.94	109.14	110.08	109.84	115.98	111.14	114.07	111.77	111.96	109.77	112.5	112.45	110.06	106.62	111.75	109.02	113.25	110.11	107.86	109.61	110.05	111	111.48	111.76	109.7	114.69	108.31	111.52	108.85	109.51	108.21	114.48	114.17	112.87	112.69	109.85	113.64	112.49	114.96	111.13	116.05	111.29	106.98	111.39	112.9
105.15	103.57	105.2	109	104.44	103.11	108.23	107.77	103.06	103.89	103.53	106.66	107.12	102.18	105.65	103.36	108.42	109.43	105.32	105.83	111.8	108.22	106.41	103.82	106.24	104.11	105.7	104.92	109.41	109.72	108.96	104.58	106.07	104.3	107.78	108.71	105.68	105.96	106.73	109.51	103.05	104.89	107.83	101.52	103.42	108.85	110.61	108.41	105.66	106.42
115.22	107.52	108.48	112.42	111.26	110.51	111.16	115.03	112.95	109.27	110.72	110.15	110.44	107.01	116.19	114.5	112.05	111.56	111.18	111.16	113.3	108.56	112.11	111.8	110.12	112.22	111.34	109.81	111.11	113.86	113.13	111.77	114.16	113.89	111.26	111.66	113.3	108.97	111.39	112.2	109.1	106.09	111.96	113.08	111.98	111.06	110.43	112.87	114.28	109.66
108.23	104.53	102.88	108.17	104.02	105.11	106.18	107.25	110.86	103.75	106.05	100.69	107.74	104.47	105.04	98.858	105.96	104.52	101.92	102.25	102.72	105.11	104.44	103.3	105.03	110.02	106	108.86	106.47	106.92	98.414	105.7	98.076	100.13	101.92	104.11	105.36	104.06	105.7	102.44	104.22	103.11	105.27	103.58	105.68	106.81	106.39	101.59	103.62	102.36
114.63	113.47	114.77	111.82	114.46	109.95	114.29	108.64	113.31	112.16	115.39	110.66	114.63	115.3	112.83	110.57	110.45	115.81	117.71	113.42	109.57	112	108.72	112.45	108.49	111.4	108.89	112.98	106.01	112.47	112.83	114.92	113.6	111.99	114.8	109.39	109.19	105.62	112.94	115.14	115.41	112.54	116.92	113.16	110	117.73	112.81	111.48	113.61	113.78
109.27	112.86	109.06	113.69	104.37	109.52	107.84	108.89	107.54	109.11	114.76	113.05	106.69	107.72	106.99	113.58	111.22	110.23	113.63	109.4	109.14	111.68	110.63	106.65	109.86	107.57	109.66	104.67	112.11	111.04	112.82	108.49	106.79	111.11	116.22	111.54	112.33	110.42	110.96	109.32	112.15	106.26	108.78	112.97	111.43	111.02	105.82	112.26	110.84	111.23
106.97	115.06	111.04	111.63	110.12	110.63	109.5	112.12	111.05	110.48	111.26	108.94	114.6	112.45	113.56	114.02	104.41	113.19	107.39	109.69	113.37	113.68	113.88	109.75	111.46	105.63	109.35	112.84	110.52	111.4	111.41	110.15	111.56	108.68	113.46	113.62	107.21	118.95	106.95	106.84	110.87	114.45	112.45	109.95	111.98	108.11	110.12	111.51	108.31	108.94
110.34	117.48	110.11	113.79	109.89	108.76	111.37	114.39	112.77	113.65	111.03	111.99	113.72	115.38	109.77	108.99	115.21	113.51	112.92	113.57	112.24	115.74	115.11	116.15	114.35	116.17	114.81	118.89	116.63	117.18	114.37	115.26	116.57	112.39	110.84	114.38	109.68	109.98	114.09	115.21	113.65	111.12	113.47	114.55	113.86	111.71	112.28	114.54	114.64	109.93
99.613	107.27	105.64	108.29	105.24	106.37	108.62	107.45	103.14	103.48	104.81	110.89	104.82	106.28	106.1	109.83	104.69	107.64	106.53	101.49	104.04	102.56	105.66	102.88	107.98	110.63	106.96	107.27	105.73	106.06	102.89	108.29	106.15	103.85	109.89	111.23	102.78	104.95	106.52	104.13	105.45	103.16	106.54	108.31	109.27	105.11	106.14	108.53	103.85	107.02
98.131	99.783	101.33	98.141	96.441	98.575	105.7	98.018	96.407	97.232	100.5	97.303	102.95	98.149	101.61	99.707	98.185	102.53	98.193	99.37	100.31	101.63	97.401	101.24	96.979	103.11	100.45	105.7	104.14	100.21	103.49	99.714	102.78	104.46	102.11	97.752	99.092	102.69	101.86	98.553	106.38	98.63	101.93	102.17	100.53	99.417	99.185	99.89	101.22	99.947
116.95	119.25	118.99	119.53	115.37	114.08	117.12	117.73	118.09	116.33	121.88	122.29	121.11	116.31	116.37	116.05	119.03	116.29	120.83	120.15	120.38	115.24	114.67	117.26	122.18	116.28	118.56	119.86	118.41	117.11	116.24	118.94	113.08	117.79	120	115.8	116.97	117.9	118.42	116.83	116.27	119.74	114.35	120.37	121.71	118.24	121.53	116.86	116.69	114.77
112.33	108.32	111.09	105.88	110.75	106.89	113.67	110.28	109.62	114.51	109.73	108.67	110.8	108.16	112.49	109.52	107.34	107.6	112.32	111.82	107.7	111.01	109.92	112.64	111.98	108.26	109.61	109.21	108.53	112.07	114.55	111.32	111.77	113.89	114.28	118.22	108.14	110.58	109.84	106.08	111.65	110.41	107.4	109.4	108.15	113.33	108.63	110.54	106.53	111.2
108.52	114.76	110.81	110.94	109.43	116.32	111.36	113.82	109.09	110.96	108.35	112.5	114.9	113.04	113.04	111.04	107.75	113.64	112.11	113.56	117.11	111	112.22	115.14	112.05	111.29	110.94	111.3	113.67	111.06	110.29	109.19	111.38	107.74	110.14	109.88	111.54	115.38	111.25	114.17	111.63	115.08	109.38	108.34	105.74	108.72	114.33	111.01	110.35	110.7
106.5	107.51	108.14	101.45	104.69	108.6	106.59	104.69	108.21	101.81	102.65	108.81	109.76	105.97	105.35	105.13	110.18	109.01	106.4	107.71	104.7	106.56	108.76	109.63	106.9	108.24	109.46	106.6	108.12	103.77	110.48	106.72	108.81	105.28	105.03	105.36	108.7	102.72	106.72	109.43	106.76	108.2	107.73	108.59	105	105.67	104.7	108.24	107.91	104.37
105.2	100.07	102.28	98.757	104.08	107.57	99.732	104.21	100.67	99.925	105.87	104.21	101.12	99.467	102.25	105.45	98.631	103.88	105.24	105.21	103.13	103.38	106.42	106.22	100.7	102.22	101.07	101.56	105.26	102.96	107.88	102.6	105.82	100.48	103.81	108.56	101.32	105.97	105.35	102.21	104.54	107.88	103.48	105.73	104.53	105.01	103.98	103.19	105.7	105.88
103.55	106.53	105.12	104.23	105.11	103.77	105.12	100.73	109.84	101.46	107.96	105.57	105.27	105.12	105.13	104.89	104.95	108.74	103.83	105.85	104.66	103.83	103.57	99.376	103.54	108.08	102.62	104.43	107.91	102.54	104.03	107.16	107.54	103.7	106.01	107.3	112.36	106.18	105.79	106.91	106.47	111.25	102.16	104.94	107.15	102.46	103.82	106.16	106.94	107.33
97.358	101.06	99.219	97.439	101.09	99.371	99.125	102.14	104.13	101.38	97.406	100.44	100.56	101.01	104.69	102.53	103.55	97.496	102.83	99.488	98.424	99.392	104.22	97.577	100.45	101.94	101.65	99.863	95.838	101.67	98.007	99.232	95.406	97.671	103.42	99.179	98.678	101.94	100.35	99.432	98.583	99.863	98.527	105.79	101.19	97.738	97.412	102.31	98.24	98.729
99.424	102.39	100.04	101.72	100.48	100.86	99.403	96.083	101.4	100.82	98.785	99.032	101.79	97.425	98.505	101.35	98.857	103.38	97.891	97.616	99.677	103.41	100.91	101.24	101.47	100.02	100.37	98.406	97.465	95.387	95.392	96.491	101.59	96.618	101.6	98.55	101.52	100.85	100.36	100.59	98.913	96.744	100.19	99.344	100.59	103.03	98.906	100.88	102.44	101.36
105.26	102.06	104.54	106.87	104.37	101.61	101.32	104.4	106.66	104.25	103.46	104.89	100.88	104.46	99.981	107.89	101.35	104.78	106.93	105.34	104.54	101.11	109.16	105.93	103.69	104.64	104.49	98.234	102.73	107.37	105.11	102.61	99.554	100.26	104.32	103.03	106.63	102.83	109.14	103.64	106.34	99.707	105.85	103.53	106.49	102.49	99.769	107.29	103.68	100.64
104.73	106.1	106.31	106.09	100.55	104.61	102.99	103.79	105.65	100.9	103.4	100.09	103.56	105.07	106.71	106.87	104.79	101	105.26	106.1	102.29	107.34	104.35	105.7	102.97	106.18	105.83	109.26	104.05	104.84	104.75	105.74	101.5	100.09	105.31	105.57	103.51	106.68	105.01	101.54	103.93	104.74	105.14	105.13	104.56	101.45	108.48	102.93	104.5	109.22
109.12	109.26	113.44	111.02	113.98	111.83	108.28	112.95	111.95	109.01	108.41	113.17	108.41	107.17	104.95	108.76	111.15	112.13	109.21	113.5	111.32	110.72	112.81	109.89	110.83	114.05	109.46	116.19	115.36	113.83	112.44	116.98	115.71	113.05	112.88	109.98	110.88	114.17	107.63	112.25	109.36	114.45	111.82	115.55	115.08	111.98	117.36	111.31	106.99	110.87
107.5	105.93	106.31	105.62	111.04	101.2	105.12	105.34	106.22	107.72	103.45	101.69	110.61	103.97	103.97	107.23	103.58	112.5	101.8	103.21	101.89	104.37	108.36	107.39	105.42	109.28	108.1	110.15	108	104.44	104.08	108.48	104.72	108.43	105.26	111.38	102.2	103.8	103.53	109.59	106.83	109.3	106.92	108.37	105.21	105.52	109.34	110.44	110.86	107.15
105.37	107.3	103.95	106.63	108.74	107.4	106.73	109.05	99.454	103.81	105	106.34	108.59	108.53	109.87	105.06	111.08	111.99	104.51	110.81	104.67	106.72	103.27	106.78	106.63	107.75	104.91	103.46	102.77	108.58	108.39	106.33	104.22	111.82	106.15	104.93	104.4	106.54	102.74	107.93	105.64	106.25	102.39	103.79	110.5	108.09	105.01	106.64	105.92	108.87
108.3	103.93	108.87	104.22	107.47	111.22	109.23	107.42	103.49	110.72	108.43	107.28	109.23	109.58	106.79	106.23	104.01	105.04	109.63	105.92	110.58	106.35	106.78	110.68	108.82	109.06	102.59	107.14	109.61	109.17	108.09	109.99	109.32	104.8	103.82	109.91	110.34	106.1	107.41	110.44	106.86	104.74	109.3	107.52	103.35	110.87	105.38	107.51	106.77	108.68
103.04	112.3	106.7	104.21	107.76	105.78	106.68	106.27	106.93	107.78	105.18	108.64	101.7	109.88	110.13	107.73	105.65	106.26	101.49	103.33	107.8	109.12	103.46	109.35	101.12	107.67	104.13	107.96	105.96	106.58	111.12	104.12	107.85	107.75	105.63	104.54	104.22	109.1	107.29	103.59	107.97	105.97	108.48	105.43	104.97	103.2	106.6	105.63	102.68	103.97
106.61	99.698	104.14	104.65	106.53	104.04	102.16	102.95	102.53	102.72	102.85	103.58	107.55	104.97	108.08	103.33	107.69	106.32	101.99	106.69	106.79	101.25	105.82	103.24	101.06	101.02	107.11	108.23	98.87	103.32	107.86	98.177	107.03	108.66	102.15	104.03	98.439	103.76	102.92	104.09	104.83	101.56	102.21	103.27	103.54	103.87	96.979	100.41	108.34	101.15
102.33	101.68	106.46	102.16	106.98	100.63	102.63	105.82	104.96	104.42	101.74	107.9	108.95	106.73	101.29	100.56	104.5	105.02	100.48	102.88	111.21	101.2	107.96	105.37	105.85	103.34	109.19	106.3	105.54	104.67	101.44	105.57	106.77	101.39	108.71	104.65	106.01	104.98	100.65	102.07	107.34	103.99	100.68	103.81	106.97	104.8	103.92	98.9	104.17	102.11
101.48	103.06	107.99	101.74	101.52	105.85	101.44	103.18	101.51	107.1	100.6	105.09	101.35	105.7	104.29	104.75	106.28	102.01	108.92	105.65	102.15	104.57	107.22	106.31	105.13	109.66	108.89	105.06	104.51	106.88	106.79	102.63	100.29	102.89	104.57	98.829	103.51	104.18	107.39	108.41	102.79	100.26	103.38	101.59	101.53	106.62	103.14	103.38	103.74	110.45
106.99	97.602	103.46	104.87	102.56	97.423	103.34	98.345	102.14	98.359	93.358	97.603	101.92	100.8	102.81	101.64	99.783	100.78	101.13	99.615	102.75	100.76	97.623	104.23	99.411	100.75	104.35	102.03	106.03	102.36	101.19	101.04	97.342	102.15	95.397	103.94	102.88	101.59	95.285	97.66	104.36	97.609	107.24	101.43	106.05	101	102.62	103.25	100.46	97.795
106	103.4	104.27	103.18	104.83	109.13	108.68	106.82	105.32	105.87	106.87	102.53	105.52	106.29	106.61	108	106.03	103.22	103.76	103.09	102.94	108.44	109.16	104.03	102.24	106.84	107.44	103.34	106.35	102.8	105.49	104.04	105.38	108.7	108.12	101.4	111.64	103.5	104.74	106.62	101.7	107.04	103.35	101.71	106.14	106.28	109.76	104.31	103.76	105.86
104.11	106.01	110.2	104.18	103.72	102.82	108.03	101.15	108.65	109.59	101.6	107.05	100.52	101.58	105.18	104.63	108.84	108.18	104.88	104.09	107.08	103.46	104.34	109	104.92	101.16	104.76	105.22	100.62	103.4	104.67	107.32	105.35	106.43	102.94	107.65	105.77	106.97	107.64	106.97	102.61	108.06	103.31	101.74	106.25	99.838	106.8	107.94	100.72	103.75
106.9	107.13	103.93	104.84	101.88	108.91	112.81	105.34	104.32	106.44	103.56	108.96	105.8	101.68	104.45	108.44	106.31	107.22	110.15	107.64	108.19	106.63	108.37	105.91	105.84	109.59	107.45	103.39	110.5	113.51	106.62	107.74	102.37	104.64	107.36	104.07	105.83	107.36	103.95	111.42	108.14	105.04	105.61	106.61	103.4	103.3	106.33	103.29	105.32	104.89
108.31	102.36	105.66	107.23	105.49	110.22	106.1	108.94	110.85	108.49	110.2	105.9	110.03	101.84	108.48	100.5	105.4	108.06	106.55	106.74	107.95	105.43	104.97	104.28	106.18	108.77	102.97	104.25	103.29	105.34	103.69	111.09	100.86	111.07	106.38	104.1	107.36	102.25	107.76	106.41	105.08	104.16	102.13	105.7	107.77	108.9	107.98	106.82	106.52	105.23
107.43	115.76	111.75	116.08	110.67	110.45	113.62	111.44	113.37	109.07	111.32	109.81	112.4	111.32	103.93	113.16	108.5	108.72	109.61	111.25	108.62	111.47	111.5	113.87	109.73	109.97	110.87	113.79	111.17	109.3	112.07	109.74	111.58	112.76	113.02	112.24	108.77	112.09	112.02	107.3	109.74	109.16	111.74	114.75	109.12	112.07	114.54	109.65	110.14	113.77
109.48	114.74	112.44	116.04	107.94	112.84	109.28	114.63	114.44	111.25	111.96	110.69	111.18	117.76	114.01	112.03	115.06	111.84	110.26	114.58	109.54	108.29	110.97	112.42	110.55	115.51	114.87	110.47	115.26	111.97	112.52	110.66	110.27	109.26	113.25	116.57	113.79	110.93	113.37	112.05	112.23	112.01	110.54	112.96	110.69	112.56	108.18	114.47	111.59	109.75
104.57	103.2	107.14	106.42	110.19	100.81	103.67	105.69	105.97	103.27	105.56	103.16	101.25	108.44	106.7	96.422	106.44	106.22	101.56	102.66	103.84	100.55	105.37	100.85	106.14	103.64	107.15	104.49	103.02	103.49	103.85	105.3	103.58	103.3	108.29	103.15	108.55	105.69	109.9	108.05	102.1	105.52	102.97	102.97	103.52	105.77	102.07	100.35	103.14	104.57
102.51	105.86	104.33	107.05	103.46	110.3	102.47	98.711	113.6	106.92	108.26	107.27	105.69	101.21	108.26	106.39	104.42	105.39	103.45	107.4	108.13	105.69	106.4	106.89	103.24	108.46	102.54	107.35	104.09	105.03	107	106.4	107.17	101.55	107.47	110.73	103.31	106.64	106.48	105.94	111.22	104.44	101.48	106.41	108.71	107.81	106.34	107.84	109.47	105.29
114.04	109.04	110.66	107.5	113.17	105.28	111.16	116.13	107.97	106.01	103.65	114.56	106.43	104.84	107.7	110.53	107.77	109.29	113.72	116.68	113.08	110.58	108.5	105.4	106.81	110.88	108.75	107.03	109.19	109.89	110.88	109.24	110.53	108.57	109.01	106.97	112.12	111.67	108.76	110.51	112.93	107.06	110.51	107.81	112.21	107.94	109.66	108.53	106.67	110.9
107.18	107.66	112.16	114.12	113.45	110.13	111.95	111.2	114.93	115.83	114.37	119.28	117.06	110.98	113.16	110.95	113.08	110.5	110.92	113.39	109.49	113.75	110.4	113.51	115.25	112.03	108.09	111.84	115.54	113.83	109.02	113.05	111.54	109.49	112.97	115.55	116.07	109.57	112.58	110.84	116.51	116.37	110.74	115.9	114.34	112.15	115.28	116.48	115.74	111.9
111.11	113.48	110.73	113.32	108.39	112.3	110.8	109.44	108.61	109.66	113.35	107.19	113.48	109.64	111.89	112.39	108.92	110.59	112.37	110.07	109.26	112.84	109.21	112.21	107.66	108.65	111.34	109.93	108.06	109.3	109.05	107.63	109.54	111.11	112.34	107.76	113.25	107.04	107.29	109.73	108.42	106.15	110.74	109.24	111.18	111.39	112.36	108.66	112.82	107.83
112.89	116.85	113.96	119.71	114.61	120.87	121.1	117.57	118.08	115.66	118.98	120.15	115.58	114.67	116.61	121.29	118.45	117.96	115.39	115.17	118.47	116.22	119.62	117.75	118.2	116.12	117.01	111.05	117.41	114.12	119.72	119.02	118.3	115.8	116	116.81	118.89	117.37	116.23	121.17	120.15	115.36	121.33	119.28	117.06	119.35	119.45	118.06	114.88	116.76
105.59	111.52	112.69	109.56	110.64	114.14	113.51	114.72	111.13	113.12	111.97	111.31	109.78	108.04	107.49	114.24	110.62	106.36	109.18	113.48	116.57	109.08	108.35	112.91	113.08	113.73	111.27	114.29	110.89	109.34	109.6	115.35	113.09	116.61	111	111.26	111.55	112.62	112.55	112.66	107.62	115.2	111.54	114.53	109.39	111.17	106.69	110.81	110.45	108.44
107.61	107.61	103.65	100.36	107.69	108.63	104.89	106.35	108.99	106.45	105.17	107.72	109.9	105.95	106.13	106.31	107.18	106.15	108.14	108.18	110.47	104.44	103.62	109.08	106.71	105.8	109.43	112	107.15	107.71	106.46	109.82	105.58	105.25	105.01	105.57	106.86	110.51	109.68	107.71	110.72	104.65	104.47	106.79	106.58	103.11	108.14	109.44	106.95	111.4
112.09	113.3	114.22	113.63	111.36	109.5	109.12	109.74	114.78	115.97	113.36	113.34	113.02	113.4	108.2	113.06	112.99	112.22	113.35	113.26	115.31	113.41	117.59	110.46	114.91	112.69	114.5	111.62	115.55	113.83	108.59	111.99	114.87	115.2	115.16	110.09	113	117.03	112.97	115.39	113.39	112.54	110.94	109.64	115.93	112.15	109.83	107.89	115.56	113.84
100.98	99.115	100.75	102.42	103.63	99.394	103.58	99.829	103.76	102.46	101.78	101.08	104.04	103.98	100.69	94.171	100.53	104.79	99.476	100.97	99.555	99.485	99.99	101.01	98.349	98.372	104.06	100.64	96.872	101.62	98.078	98.479	101.4	98.551	100.72	101.99	98.778	101.04	101.9	104.44	102.18	101.03	98.029	101.08	97.205	104.15	100.16	99.559	98.473	96.578
111.65	105.83	102.6	103.1	107.14	105.56	105.43	104.16	101.85	106.09	105.21	111.59	108.25	104.36	110.05	102.12	105.01	103.93	106.87	109.97	106.46	105.62	106.12	104.99	102.94	111.35	108.26	105.46	107.77	105.27	104.4	101.38	107.28	105.65	101.5	105.7	102.36	104.59	104.62	95.979	110.49	103.47	103.85	108.4	103.48	104.49	100.4	108.57	106.67	108.87
111.16	109.31	109.16	110.47	112.28	104.49	110.44	107.8	112.62	112.24	112.17	108.48	108.23	110.82	108	113.32	113.18	110.47	107.29	108.47	108.66	114.92	109.95	108.27	116.57	106.53	110.4	113.32	108.48	108.55	108.76	111.65	109.59	111.72	113.06	108.75	107.75	107.25	112.69	113.28	115.65	104.47	105.29	108.68	106.88	111.99	106.99	108.62	110.68	106.66
103.93	110.4	103.73	106.51	106.74	106.69	105.5	101.7	104.36	108.72	103.36	107.28	106.73	108.71	106.26	105.73	104.26	108.25	105.83	107.58	107.97	104.73	106.98	103.87	108.55	105.17	107.24	102.52	107.2	99.49	106.65	105.86	107.24	106.89	104.17	106.13	104.24	103.36	111.49	107.97	106.91	105.91	105.11	104.66	105.58	103.47	104.85	103.59	101.08	110.03
109.38	110.66	110.51	109.74	110.13	109.61	110.17	110.8	111.73	110.29	112.74	113.74	109.72	108.95	113.06	112.47	113.32	112.97	111.52	109.01	113.27	109.82	111.61	113.29	111.86	110.91	113.51	114.63	107.79	109.76	108.76	113.68	107.9	117.07	108.58	106.75	109.41	112.28	113.25	111.84	106.96	110.64	106.41	115.56	105.73	107.5	114.7	112.94	110.17	108.98
106.38	104.35	113.38	106.03	107.19	104.82	101.33	107.64	101.45	108.52	105.36	105.83	102.31	103.09	110.27	106.84	106.06	104.48	105.34	105.75	105.97	102.91	107.46	107.99	107.81	103.48	100.81	104.54	109.21	104.5	102.18	106.18	101.56	104.53	102.23	101.21	105.76	105.99	107.16	105.31	107.06	106.53	108.89	105.11	104.85	108.12	106.83	106.07	107.57	102.89
100.8	104.16	98.536	98.8	103.1	98.13	102.48	94.866	102.02	97.127	97.777	102.16	102.66	100.07	100.18	95.43	101	100.85	102.95	98.51	95.214	102	98.891	104.06	100.4	97.425	103.28	103.98	98.943	101.22	101.47	98.668	98.915	100.63	97.87	102.22	100.39	106.3	100.89	99.37	101.78	103.42	100.54	99.849	101.67	93.471	99.316	100.48	102.97	98.307
114.92	112.05	112.09	108.89	110.18	106.49	108.67	114.96	107.14	108.08	109.22	110.19	111.12	112.96	107.99	110.75	106.74	110.13	110.07	105.13	110.49	108.94	110.3	110.32	110.92	108.5	115.02	107.57	107.97	109.36	109.77	108.59	112.4	107.83	108.48	109.94	109.97	108.28	110.18	115.97	113.67	109.84	111.2	108.36	114.98	109.2	116.26	114.08	114	111.46
118.1	114.24	111.36	115.33	110.73	115.14	116.39	116.74	114.65	113.05	112.88	104.13	108.86	110.47	113.41	111.91	112.76	111.29	114.07	111.95	111.77	110.58	112.6	111.48	114.3	119.22	125.69	113.78	114.49	113.89	116.52	114.04	109.3	114.64	116.44	111.67	113.39	117.96	111.02	113.48	111.35	114.07	114.06	110.59	114.53	111.62	114.92	115.75	115.47	111.34
117.19	119.68	117.46	113.01	117.82	118.61	119.04	121.85	115.32	116.34	120.76	117.01	116.1	114.83	117	116.94	117.23	114.38	119.62	114.81	118.11	117.07	117.87	116.97	116.7	119.63	117.06	118.48	120.57	116.76	121.52	116.89	115.39	116.97	117.73	116.5	120.08	113.03	115.47	116.63	117.61	113.94	116.91	120.2	120.88	119.12	116.74	119.52	120.19	117.62
107.85	106.11	113.76	107.38	105.39	107.01	103.93	109.41	108.86	102.32	107.7	104.79	106.15	106.88	108.01	103.76	103.91	107.89	110.45	104.53	102.96	106.61	106.09	109.47	105.41	109.55	104.7	105.35	104.71	104.08	109.79	104.55	105.66	104.64	101.33	104.6	105.84	101.61	106.05	110.24	105.95	104.83	107.47	106.59	103.88	107.13	107.05	107.51	104.68	102.54
103.1	104.04	105.37	103.51	106.32	102.21	106.83	106.58	104.45	103.98	107.42	105.82	100.64	102.36	106.8	107.08	101.4	103.07	103.35	104.89	101.95	104.15	107.59	103.79	104.19	106.04	101.91	106.45	103.52	108.89	107.57	106.78	102.5	104.31	102.31	105.44	104.31	102.4	104.7	99.676	104.09	104.58	102.83	99.815	106.03	102.51	98.982	105.92	100.3	104.3
101.34	107.43	104.76	104.67	105.46	104.19	105.52	107.93	101.78	105.47	106.99	104.48	102.59	102.62	108.27	107.6	106.37	99.101	106.01	105.58	106.35	106.83	106.03	105.41	104.96	106.68	107.76	102.43	112.75	108.94	109.68	106.66	102.98	107.25	107.88	103.62	102.45	105.84	106.42	104.65	110.28	105.43	107.91	104.12	100.9	104.9	103.04	106.7	106.85	107.54
103.78	104.3	107.58	103.1	106.13	107.56	103.88	102.29	103.72	108.83	101.69	111.18	106.55	107.67	104.31	105.96	104.93	102.73	101.59	105.74	106.63	105.73	104.14	107	105.45	111.19	104.25	106.46	107.62	106.34	108.54	105.73	105.7	108.41	108.07	107.2	109.39	105.47	105.7	107.79	107.9	103.36	107.41	104.55	106.12	106.26	105.36	104.26	101.95	101.9
106.28	103.7	105.13	109.9	107.03	107.96	106.85	106.28	103.22	106.21	108.11	106.7	108.11	106.67	104.15	111.17	103.15	110.95	106.92	102.91	106.81	105.24	105.79	105.54	104.23	105.47	107.28	103.65	107.11	110.7	107.7	106.04	108.77	108.86	98.603	101.63	111.32	105.2	105.29	106.14	109.18	102.12	100.72	104.9	105.61	104.4	106.04	109.83	106.66	101.79
102.08	110.45	104.41	106.41	107.98	104.76	105.88	104.48	107.42	102.42	105.23	107.85	105.97	109.85	102.13	107.19	107.39	108.41	104.38	103.26	100.69	104.07	109.1	109.06	105.9	106.39	108.69	107.3	104.06	107.64	108.24	104.71	107.5	109.93	106.69	107.56	104.98	109.46	106.61	106.22	106.87	108.97	107.95	105.35	102.33	107.95	105.92	109.44	107.53	104.38
102.54	107.78	104.27	104.55	107.83	104.58	107.87	105.67	106.81	106.27	103.67	106.05	104.71	107	107.53	102.88	105.52	103.63	106.03	108.14	106.13	108.1	102.38	104.41	103.83	103.11	103.37	106.97	106.08	108.83	101.92	105.74	104.35	106.36	102.09	105.96	104.85	107.33	100.22	105.19	102.95	107.21	103.23	102.51	101.06	100.48	101.92	103.55	104.39	103.34
100.6	99.198	95.785	101.01	99.12	97.911	101.07	103.03	99.687	99.375	100.03	98.296	100.39	97.735	104.2	102.07	96.708	98.997	99.798	103.47	97.647	103.9	99.54	100.1	98.005	103.84	99.589	98.477	97.851	102.99	97.856	96.793	103.01	99.417	100.49	97.172	97.942	98.87	101.04	96.679	103.42	97.447	102.36	99.593	101.51	102.68	98.884	101.9	96.874	95.444
120.04	114.91	116.82	120.59	117.59	120.72	112.36	114.32	116.34	118.83	116.74	114.78	117.24	118.51	116.32	120	114.62	120.76	114.57	112.89	120.46	119.82	118.84	117.89	113.77	119.82	119.98	112.89	119.5	119.76	115.93	117.37	114.87	115.99	119.34	117.83	121.3	117.17	114.24	118.48	118.9	121.5	120.57	118.28	120.43	117.68	116.98	118.32	119.19	117.52
98.943	103.35	103.84	99.593	102.58	99.987	96.469	97.608	101.43	99.282	99.539	100.57	104.88	103.33	97.857	103.73	103.31	100.64	104.75	97.234	96.922	103.65	100.17	100.59	100.88	99.516	102.02	107.16	101.14	98.901	99.633	104.78	97.746	97.685	101.87	103.57	100.41	101.65	97.475	98.828	98.287	97.99	103.04	101.62	100.07	97.349	101.37	100.71	93.903	102.79
117.14	113.21	115.6	112.59	107.37	112.18	112.34	112.33	113.47	111.26	112.78	112.37	110.57	111.11	115.27	112.64	108.52	108.89	113.46	110.53	108.79	111.31	110.13	112.78	108.57	109.15	109.22	115.93	110.62	109.69	111.66	112.21	111.39	115.67	114.39	109.23	107.3	116.42	111.89	108.23	115.21	114.76	114.28	111.47	106.86	111.88	111.51	106.48	111.37	111.28
114.37	116.16	114.71	117.54	122.98	115.1	115.84	119.1	115.05	114.03	117.48	116.99	117.87	113.17	119.96	118.92	114.37	116.82	111.99	118.33	118.95	115.62	117.23	115.18	107.65	114.3	121.21	116.3	115.24	119.8	117.17	117.89	119.33	114.45	119.1	117.46	116.01	112.52	116.31	119.54	119.64	113.95	119.06	116.91	119.48	116.71	116.52	116.33	118.26	116.29
112.6	114.35	112.68	112.65	114.66	106.67	113.95	111.5	112.21	113.21	113.43	116.35	109.93	114.01	114.5	112.46	110.36	117.8	117.12	112.49	109.57	113.66	111.63	114.82	113.68	109.9	114.28	112.04	114.81	118.89	110.24	113.67	115.07	111.79	112.47	116.64	110.47	108.18	111.26	113.65	115.08	110.56	114.45	106.32	111.99	110.72	108.26	111.67	113.88	112.77
113.12	107.88	109.24	115.92	107.65	113.43	114.52	112.41	109.8	106.63	108.65	111.16	107.84	112.15	106.52	114.57	110.6	111.37	113.23	112.42	108.67	113.08	111.9	110.61	114.53	107.34	114.7	110.04	114.22	108.63	112.01	112.06	114.95	114.19	109.4	113.37	111.36	111.09	109.56	111.24	111.78	109.74	114.52	109.23	114.42	114.06	111.55	109.88	113.39	109.99
103.5	103.8	107.56	107.55	105.45	101.9	102.66	107.23	108.33	104.98	107.17	107.38	107.72	107.05	101.9	106.91	103.59	103.56	105.28	107	103.14	103.67	104.78	106.29	101.31	103.19	104.32	107.87	107.36	109.84	109.11	107.71	107.56	104.57	107.39	104.64	104.37	106.15	103.65	105.91	103.72	106.19	107.02	104.33	107.2	107.83	102.91	105.95	108.88	106.15
104.07	104.36	100.49	109.83	104.47	106.13	111.77	106.22	104.32	104.55	107.12	108.07	102.4	105.45	103.21	103.04	107.2	103.74	105.11	105.24	104.52	106.5	106.93	106.67	104.68	111.44	109.7	104.78	103.66	108.62	102.2	103.17	111.98	107.94	106.63	105.73	103.24	108.48	104.76	103.25	108.08	105.85	108.96	102.84	103.24	106.43	104.36	106.03	104.55	109.19
103.28	102.41	105.39	103.55	104.51	100.52	109.79	107.78	103.22	102.3	102.14	103.84	104.21	104.37	95.918	102.55	104.7	102.65	99.683	102.36	103	107.05	102.51	103.41	102.87	106.06	104.62	102.78	99.292	100.08	108.33	106.29	106.09	97.428	96.759	104.72	105.25	104.26	102.02	104.72	106.69	107.13	105.9	101.34	104.84	101.95	105.2	104.75	103.7	107.6
108.36	109.62	114.01	111.46	116.51	112.08	106.01	114.34	110.61	110.75	112.17	114.28	112.08	111.7	109.13	111.04	115	109.64	115.33	111.32	112.04	111.35	115.93	113.29	109.29	109.9	113.86	114.22	112.07	108.58	112.38	108.69	112.91	116.25	112.13	112.35	106.37	109.27	112.89	109.85	113.05	112.29	105.04	111.4	106.51	108.33	110.08	116.86	107.99	113.09
106.96	108.25	110.6	103.44	103.58	106.43	110.65	107.43	104.93	108.7	106.52	105.75	103.75	106.87	105.2	106.72	101.3	104.47	106.75	101.42	105.94	105.45	105.84	105.39	106.34	105.56	108.85	107.91	105.97	105.29	102.86	103.48	108.69	104.51	100.43	106.37	107.24	103.92	106.34	109.58	105.45	102.09	107.72	106.34	104.13	105.04	105.32	104.71	103.77	103.48
105.49	108.29	106.78	103.55	109.54	102.63	107.93	102.3	105.78	99.968	106.87	109.33	103.82	108.97	108.93	105.49	111.88	104.88	106.82	101.7	107.66	104.7	105.47	106.59	109.12	107.68	102.8	106.56	101.99	107.99	110.56	107.17	109.68	103.91	107.71	106.22	106.27	106.61	106.18	104.33	107.31	107.17	110.55	106.96	105.8	108.37	106.38	109.43	102.05	104.7
106.93	109.91	110.37	110.57	108.5	111.6	108.78	110.88	112.65	108.35	114.44	112.46	110.59	110	109.29	114.25	113.05	114.52	113.29	112.36	112.19	109.03	112.56	113.3	111.3	109.83	113.91	113.59	112.6	114.98	110.46	113.32	113.91	109.56	114.95	107.58	113.32	113.52	109.24	110.45	107.37	115.6	111.43	110.79	109.4	110.19	113.76	109.77	110.52	115.49
100.55	99.068	99.212	100.86	100.86	97.156	103.12	97.397	94.916	104.65	99.784	99.543	97.731	96.95	98.162	99.565	100.54	100.6	97.604	99.754	101.1	103.26	101.93	101.2	98.022	93.198	99.695	102.23	101.74	104.05	101.24	100.47	94.684	106.23	101.66	94.15	98.821	101.71	97.771	99.294	102.79	102.53	103.53	99.426	101.27	101.29	101.69	95.26	100.6	101.26
107.89	102.91	106.65	103.75	101.92	106.25	106.8	112.38	103.69	105.86	104.13	100.59	100.84	105.37	104.83	106	104.68	103.84	101.32	104.52	106.13	104.55	107.52	97.857	101.4	106.78	105.93	109.16	101.22	103.85	103.18	105.66	102.82	106.77	101.8	106.58	102.59	105.05	107.79	106.28	108.03	108.21	107.88	107.56	103.02	104.58	103.29	108.76	109.98	107.32
112.17	110	108.58	107.38	118.48	112.07	111.14	110.01	113.23	111.31	108.47	109.89	109.63	108.42	114.27	111.53	109.02	108.31	111.49	112.15	113.03	113.22	114.27	114.45	110.8	108.07	114.94	108.45	108.14	109.82	110.78	113.55	112.88	115.02	108.58	113.12	112.31	107.02	110.68	109.09	111.76	112.76	113.67	108.92	108.62	106.71	111.14	111.64	112.24	112.24
100.89	98.49	105.73	98.66	105.45	103.54	104.03	102.29	99.46	101.32	103.35	102.24	110.05	104.55	103.18	99.415	99.534	100.78	108.69	104.26	109.88	105.53	106.93	104.78	102.88	102.47	101.3	107.45	104.25	103.06	103.59	106.4	103.09	106.98	102.18	102.39	105.12	106.01	107	107.41	105.52	102.21	106.02	102.77	101	104.3	106.02	104.83	97.907	110.03
103.96	106.86	102.65	105.63	108.21	106.74	105.79	105.78	102.48	109.17	105.34	105.24	105.98	105.11	106.32	102.21	100.34	109.62	103.51	104.26	106.85	104.01	108.15	104.38	103.85	106.32	106.1	104.53	106.58	107.99	105.99	104.11	107.32	105.49	108.92	105.55	111.69	102.41	104	105.54	107.92	102.26	103.73	104.74	108.91	106.88	104.47	103.96	105.89	104.74
112.2	111.5	117.36	108.58	117.43	113.38	111.76	112.19	109.61	111.75	113.77	109.42	112.19	111.42	111.78	108.93	109.26	113.16	111.61	110.3	115.72	108.16	109.36	114.59	113.85	113.95	111.68	108.19	110.91	106.33	115.6	113.79	108.98	112.09	109.95	112.6	114.05	113.33	116.92	111.08	114.74	107.33	112.58	111.19	110.14	113.48	108.34	110.58	109.6	114.43
100.31	98.535	98.216	100.21	101.02	97.921	97.253	103.78	98.91	99.881	103.78	97.898	97.542	100.78	101.5	98.227	104.76	97.398	99.138	102.43	101.11	104.18	101.08	99.617	101.05	104.23	101.65	101.66	96.836	97.457	101.96	104.24	101.19	101.98	102.24	95.744	106.32	96.98	107.14	100.78	102.94	99.359	101.27	101.6	98.678	100.47	98.009	102.19	101.57	98.532
103.54	108.34	105.62	107.11	105.81	103.44	107.74	103.17	104.25	108.58	112.22	105.4	98.46	104.54	101.8	105.69	107.07	104.59	107.32	105.51	107.19	105.23	110	105.78	105.48	106.88	104.9	105.18	105.15	108.67	105.78	109.24	99.494	106.04	104.49	109.42	105.67	106.79	106.02	106.21	106.09	107.37	109.79	105.38	104.95	109.64	107.75	112.77	104.86	102.23
101.26	105.91	103.07	109.46	107.66	108.4	108.38	108.25	100.94	107.45	105.53	108.29	106.18	107.09	104.86	104.23	108.22	104.56	105.9	104.96	109.34	101.66	111.21	105.95	110.47	103.43	106.99	108.23	104.99	110.52	107.12	106.17	107.49	108.97	107.37	110.52	105.29	104.1	105.17	102.58	106.76	108.59	102.98	108.37	108.02	107.72	103.27	109.12	105.76	104.8
105.42	99.824	101.08	104.19	99.676	103.38	103.08	101.88	100.13	101.87	99.041	102.95	105.15	99.435	101.76	102.61	100.78	101.62	98.009	103.95	100.81	97.405	99.905	100.42	98.149	102.69	100.34	100.18	101.34	103.87	100.9	99.202	102.16	99.128	101.35	98.823	96.463	98.9	99.975	98.583	99.047	98.894	98.939	101.87	104.28	100.64	102.87	100.29	98.046	103.12
106.57	104.52	104.56	106.68	107.41	107.86	104.39	103.1	104.23	109.98	108.1	104.3	100.87	107.32	105.29	106.43	104.23	104.35	102.52	106.55	105.13	109.89	105.74	106.89	111.1	108.46	105.76	105.13	105.19	104.65	104.74	105.17	110.64	109.32	106.04	105.81	109.25	106.69	104.58	108.66	112.35	107.13	103.89	107.93	105.89	107.56	106.04	101.73	104.47	112.09
110.06	107.97	116.72	109.37	108.49	117.63	115.45	113.79	114.97	111.06	112.07	111.64	113.65	113.24	110.62	109.66	112.83	112.1	120.65	112.52	114.3	112.68	114.55	109.95	113.35	114.02	113.88	111.91	110.61	113.42	108.77	110.74	114.1	115.69	110.56	111.62	114.1	113.39	115.09	113.31	109.83	111.02	113.64	115.52	115.41	114.24	114.19	111.47	116.3	110.73
101.74	104.6	102.76	107.7	102.33	103.86	104.05	103.55	102.01	103.78	106.35	108.15	104.33	107.75	107.18	107.83	101.91	106.03	102.27	101.4	106.43	104.45	99.281	103.26	109.28	104.22	103.91	104.57	105.2	104.35	102.74	103.72	97.127	105.28	108.02	103.2	105.2	100.98	99.976	104.4	103.39	108.4	104.65	105.11	104.36	103.74	104.95	106.01	106.68	102.1
103.82	103.32	101.89	104.7	106.68	103.72	106.41	102.16	111.98	104.74	108.62	106.23	104.19	101.5	107.32	107.93	100.23	105.42	108.21	109.03	101.91	106	106.71	100.81	103.65	102.73	104.97	104.01	104.39	107.09	106.22	107.21	107	105.88	106.94	104	103.34	105.76	103.98	109.68	108.89	107.17	107.61	103.93	108.68	101.95	102.04	107.19	106.32	103.95
114.86	115.08	114.25	112.2	107.48	114.62	109.85	115.1	111.04	112.97	111.1	106.83	112.39	114.34	108.94	112.24	112.64	110.62	108.53	113.7	114.01	110.34	113.89	107.55	109.74	108.43	109.9	114.02	110.81	111.67	108.3	112.89	111.84	109.07	109.71	106.46	106.32	110.39	114.69	106.82	112.81	110.62	106.09	114.54	108.57	112.83	108.47	108.95	111.44	110.54
115.81	116.05	115.39	115.86	118.96	114.38	114.18	119.08	118.22	114.65	118.89	114.81	117.52	117.72	113.81	118.74	117.75	119.88	120.52	114	120.68	118.38	117.24	119.11	120.78	119.1	113.84	120.71	117.25	117.58	118.8	119.43	115.35	118.98	112.58	113.82	116.91	120.35	117.12	117.78	120.52	115.72	117.51	119.6	120.27	118.98	117.25	114.55	114.67	121.79
106.91	106.69	105.06	109.05	109.67	101.82	104.48	104.32	103.35	107.86	105.62	106.18	103.6	103.04	110.09	104.57	103.03	104.45	103.6	104.77	105.07	108.5	106	110.68	102.97	106.6	103.51	109.84	104.87	104.55	107.56	107.45	102.5	102.76	108.03	110.85	106.06	108.8	105.57	107.46	105.53	102.71	109.47	103.73	102.59	99.228	105.05	103.95	104.11	105.29
109.96	110.29	109.36	115.76	112.28	113.45	114.47	111.49	113.26	111.59	111.13	113.77	112.2	111.3	111.6	115.49	114.94	110.73	111.73	112.57	109.99	104.23	111.58	111.38	109.02	108.28	110.89	117.02	112.86	106.29	113.92	111.06	109.1	106.15	109.88	110.08	111.57	113.43	111.12	111.72	116.16	112.05	109.33	113.44	112.88	112.49	111.54	111.08	112.49	109.9
108.29	109.63	111.72	111.32	112.44	113.49	111.03	112.44	107.78	110.94	111	111.44	113.7	105.82	106.58	114.57	108.47	111.51	112.16	108.59	110.47	108.25	111.11	110.51	105.14	108.77	109.92	107.7	111.66	105.74	107.22	111.99	111.02	109.82	110.86	110.9	115.24	107.88	109.02	110.81	111.6	110.6	110.7	114.23	115.6	112.25	112.59	110.78	110.8	110.7
100.1	100.15	104.3	105.79	104.87	101.16	103.95	99.997	108.21	102.12	105.1	101.57	102.58	104.37	105.73	105.08	99.213	105.4	106.35	101.88	102.82	103.5	103.59	105.39	97.414	102.29	100.79	108.42	105.21	105.46	105.61	99.593	104.14	102.2	107.32	104.85	100.83	105.76	106.01	104.45	106.44	105.36	104.36	105.35	106.59	100.58	97.911	104.46	105.09	106.54
109.52	111.97	112.83	110.8	109.76	112.93	111.06	111.92	110.76	112.41	111.65	114.34	114.45	109.89	112.34	114.03	116.27	111.42	111.52	116.58	108.75	111.76	110.57	112.52	109.23	109.91	110.63	114.11	118.36	115.8	111.7	116.32	111.59	114.25	111.84	112.11	118.6	111.83	111	109.94	110.81	114.76	113.08	113.2	113.16	109.85	111.61	114.51	109.56	111.27
111.44	109.79	107.57	108.01	108.35	113.12	109.88	109.83	114.65	114.09	112.18	110.57	106.81	107.82	112.66	113.16	110.42	113.85	109.87	111.06	113.28	109.08	113.22	111.79	113.83	113.85	107.32	111.9	109.99	109.79	108.82	111.95	108.68	111.6	110.91	109.6	108.48	113.48	113.76	109.79	109.93	111.11	112.11	111.98	115.7	109.01	109.6	114.48	112.51	112.64
110.43	102.39	102.47	106.96	104.59	106.7	103.59	107.21	107.1	110.29	110.98	106.54	104.18	102.59	107.95	106.42	103.28	108.02	102.6	101.75	107.14	106.75	105.48	104.74	104.33	101.82	105.01	105.91	105.22	104.38	103.99	105.31	108.11	110.19	105.23	109.37	106.19	105.34	108.08	110.56	105.7	110.83	102.69	107.87	105.6	109.09	103.67	108.35	101.84	105.36
107.22	109.89	105.9	103.52	105.87	105.02	101.81	105.18	103.76	103.75	108.15	106.37	104.25	104.8	107.72	109.25	106.82	105.17	96.667	102.7	104.7	104.11	103.8	104.88	105.1	105.68	105.2	107.34	106.16	105.78	103.65	105.9	106.48	104.64	106.57	104.63	105.41	104.58	108.63	103.16	108.58	103.57	106.03	104.77	105.48	105.81	106.2	105.65	105.3	107.3
104.19	104.8	106.39	106.61	103.12	106.08	105.78	106.63	101.79	105.58	100.2	107.2	106.93	103.09	101.93	104.08	106.55	109.53	104.69	101.47	103.25	101.38	107.29	105.55	105.71	108.2	103.71	106	107.85	101.15	106.07	107.51	104.6	106.42	105.74	103.74	104.56	104.05	106.05	105.8	109.71	107.61	102.9	100.65	100.99	105.43	102.27	106.25	102.69	105.73
100.21	99.022	101.51	100.29	104.85	100.99	97.156	98.972	103.69	101.2	103.07	92.845	99.138	103.62	102.46	98.633	97.506	96.116	102	100.24	98.413	105.97	102.28	97.6	100.66	100.22	105.04	102.51	101.03	101.42	99.312	103.22	100.04	99.532	98.187	102.91	96.416	100.38	100	99.773	100.06	102.24	102.73	100.34	101.98	102.41	100.8	101.32	101.19	104.72
100.89	103.32	104.2	101.12	106.18	111	104.51	105.29	103.74	104.05	105.52	100.66	104.03	104.74	103.28	98.762	105.25	107.93	108.62	101.92	107.84	105.6	103.22	99.828	106.21	103	99.826	107.94	106.64	108.84	97.338	105.52	102.21	104.44	102.9	109.02	101.82	109.04	104.36	104.8	108.18	107.35	105.94	104.45	101.39	104.93	104.7	105.87	101.88	104.71
112.5	115.9	110.96	109.51	109.53	111.41	109.76	113.51	109.79	115.67	112.53	107.63	108	107.85	116.49	110.93	109.51	109.16	111.48	114.69	109.94	108.11	115.24	113.46	114.08	111.17	108.07	111.52	112.59	111.51	115.82	111.95	107.85	109.72	112.3	110.74	108.38	109.47	113.65	106.48	111.16	109.64	109.37	107.17	108.12	112.96	107.78	111.16	109.44	112.37
103.21	105.53	107.88	106.03	106.88	106.43	109.38	108.82	106.2	105.77	109.2	106.86	103.47	102.67	107.72	109.44	103.85	109.56	104.9	102.24	106.67	108.39	105.49	111.72	106.19	106.12	101.98	106.81	104.04	109.59	104.56	109.59	108.22	106.79	110.78	108.88	103.31	105.11	107.9	103.88	109.21	105.14	112.92	106.13	105.1	111.92	106.61	102.48	105.26	104.13
105.96	99.005	101.85	106.86	100.44	102.48	108.28	107.23	103.26	99.837	106.09	105.59	104.82	99.658	103.87	110.8	107.78	107.17	102.67	100.88	101.03	106.32	106.01	102.89	101.65	103.39	102.25	102.54	101	104.23	106.73	109.48	106.66	103.95	101.77	102.53	103.18	105.9	97.978	104.65	106.72	103.3	108.15	104.66	101.43	101.24	106.34	103.31	105.3	106.04
94.595	95.873	102.19	99.659	106.01	97.572	101.34	94.418	98.542	99.317	102.92	98.204	99.463	99.855	97.276	100.48	101.92	101.76	99.415	100.86	101.2	99.024	95.712	96.713	99.347	100.8	99.362	97.371	102.68	101.7	96.754	97.528	96.864	100.66	101.79	99.469	102.75	100.54	100.55	100.06	98.961	95.745	98.082	101.96	98.931	102.99	103.75	98.626	97.329	98.292
101.1	105.13	102.13	108.06	106.27	107.93	102.08	109.02	105.09	106.25	106.93	106.82	101.44	107.53	102.51	107.08	99.931	102.93	104.87	106.01	104.63	108.79	106.32	106.7	109.44	104.54	104.34	103.11	106.09	104.92	104.02	106.57	101.17	106.63	107.45	106.31	107.88	111.13	103.81	109.72	108.98	108.19	107.51	111.62	106.39	105.11	104.02	107.91	106.22	105.85
106.32	104.48	108.76	105.25	105.85	107.09	106.65	107.79	105.2	104.54	104.05	102.95	104.62	102.57	107.6	102.95	109.87	107.44	106.55	111.71	110.15	106.83	107.71	104.55	107.23	103.29	102.64	107.63	103.1	103.73	104.87	105.91	105.41	105.24	107.7	99.945	106.14	105.29	109.1	106.12	104.14	108.04	105.07	104.97	102.58	105.88	105.58	107.15	106.81	104.02
111.79	110.45	114.38	112.38	112.35	109.12	115.43	110.56	113.49	109.12	109.37	112.24	114.03	112.5	114.26	110.68	110.06	110.69	118.44	112.03	113.04	112.21	111.5	113.24	115.77	109.93	113.52	110.3	113.29	112.69	116.43	115.47	113.41	112.16	113.48	114.06	111.2	115.02	116.37	114	106.57	111.05	116.08	111.46	112.16	107.15	116	114.9	113.51	114.51
104.6	108.38	105.26	110.08	105.85	103.17	104.18	102.43	102.7	104.84	107.01	102.62	101.59	105.98	103.61	107.72	104.69	106.55	102.36	105.02	104.85	103.19	103.01	101.88	106.07	108.1	112.42	105.36	106.83	105.97	105.42	109.33	106.19	105.05	101.94	105.64	110.56	104.34	109.4	107.81	109.67	106.19	107.61	100.49	100.39	98.423	105.33	106.58	108.22	106.68
113.9	108.61	113.13	114.65	114.27	111.71	113.61	111.24	111.48	114.32	112.99	110.98	107.59	110.8	110.8	108.01	116.84	111.58	108.94	112.63	109.19	113.09	112.25	111.56	109.4	112	107.33	112.94	114.25	114.56	116.23	110.83	107.97	117.53	110.18	111.7	112.14	115.29	112.49	114.55	110.57	115.32	112.21	113.98	109.3	115.33	111.58	113.35	114.42	112.9
105.66	108.45	107.62	104.36	105.61	105.88	105.74	111.42	103.83	108.59	102.8	110	102.89	105.26	101.81	102.59	108.35	107.95	107.75	108.25	106.08	106.74	107.08	103.52	110.49	102.9	105.54	105.85	104.72	109.06	111.09	111.43	105.32	107.12	107.36	108.65	106.06	108.68	108.9	103.16	106.08	103.64	105.43	107.91	105.99	102.99	106.13	109.77	107.31	108
101.27	102.33	108.84	99.57	99.209	101.31	97.626	103.17	98.886	99.974	98.99	100.94	100.32	96.454	99.54	99.355	101.37	100.41	99.35	96.906	98.239	102.32	103.63	97.968	97.518	100.26	98.563	99.737	102.16	102.02	99.732	98.403	102.96	99.212	97.414	99.834	102.05	100.13	100.09	102.24	101.13	102.13	104.02	100.91	100.03	96.611	100.57	100.9	101.93	97.161
100.46	103.68	106.7	105.11	103.46	100.99	110.81	102.26	104.07	104.33	105.82	105.16	103.5	108.52	102.81	103.75	110.48	107.43	103.14	102.27	112.4	104.83	106.66	104.3	106.82	107.72	104.73	105.68	106.71	105.01	104.7	100.76	102.77	102.94	104.91	103.69	103.49	104.17	105.59	104.94	107.23	105.51	101.43	102.99	101.55	103.74	105.96	106.96	105.14	102.94
107.06	103.98	108.58	106.79	101.62	106.87	100.56	106.79	102.25	104.1	104.44	104.35	103.07	104.06	102.71	104.95	104.87	104.98	107.42	105.52	111.45	102.91	105.83	108.51	109.6	107.35	108.64	101.98	103.33	102.82	106.59	105.46	107.35	107.24	109.22	103.38	106.39	101.93	104.07	102.69	103.76	108.02	107.25	108.04	105.31	100.1	102.75	106.23	110.88	103.99
103.95	103.15	108.31	106.34	107.17	109.55	102.55	106.7	102.57	106.76	101.42	103.68	105.08	107.02	102.93	107.59	102.72	103.65	101.62	109.52	102.4	101.67	107.41	102.51	105.26	108.59	103.97	106.48	104.66	108.13	101.74	106.78	106.7	105.3	104.04	105.58	105.29	100.68	103.06	105.73	106.45	102.77	106.2	109.2	105.42	105.24	109.57	101.57	103.84	104.55
110.01	106.71	107.05	104.89	108.93	102.41	107.47	109.37	107.61	108.94	108.18	108.68	109.54	108.24	106.27	104.68	107.6	106.74	105.17	102.73	106.97	108.28	104.41	104.52	104.55	109.72	109.34	104.15	105.12	109.7	102.55	111.04	103.84	105.16	113.61	107.98	107.18	104.9	103.91	106.35	105.89	109.49	107.62	102.18	105.38	107.51	107.8	111.76	103.88	107.52
111.66	106.87	116.73	114.84	113.56	108.79	112	112.97	112.6	111.94	108.96	111.82	111.95	112.43	112.15	110.27	112.9	108.12	110.3	109.35	110.44	115.23	115.42	112.59	116.74	108.29	107.55	109.82	110.77	108.94	107.92	110.97	116.09	107.31	106.58	112.88	111.63	111.24	108.04	113.28	111.56	113.67	112.75	109.66	108.52	111.65	110.96	112.71	113.73	107.66
103.24	104.28	109.12	108.41	105.38	100.34	103.7	102.68	102.26	103.51	102.83	107.7	99.862	108.53	102.72	101.58	105.44	104.65	107.15	107.43	99.407	101.54	105.62	102.01	102.68	104.01	102.12	104.88	99.929	103.62	100.29	103.51	105.09	103.71	101.1	107.48	101	108.27	106.66	101.44	102.15	104.54	105.22	101.46	105.36	99.625	98.957	105.59	105.77	103.44
104.25	105.91	105.39	107.33	106.87	102.94	106.98	104.78	107.01	103.9	105.01	109.72	110.22	105.43	106.09	105.05	105.03	104.76	102.24	106.29	103.2	102.51	105.97	106.2	109.07	107.4	103.86	108.67	105.17	105.88	101.3	106.46	108.42	108.61	110.18	111	106.25	109.61	104.43	107.18	107.95	101.96	109.82	103.89	101.03	110.6	106.38	102.53	103.32	106.66
105.38	110.67	105.62	108.14	108.36	101.76	105.91	105.16	103.54	106.12	107.49	112.49	106.05	99.733	106.06	101.64	103.56	104.38	103.07	106.66	106.27	104.56	105.41	106.65	104.24	109.7	106.39	105.94	104.02	103.8	105.05	106.11	104.27	109.44	104.77	104.17	106.89	106.15	105.11	104.61	108.36	105.46	107.26	104.22	108.05	106.43	105.99	106.78	103.95	102.95
111.77	109.63	115.31	110.23	107.91	107.93	112.79	108.79	111.26	111.56	112.74	115.59	107.06	108.85	112.4	109.53	114.14	111.72	108.97	111.19	107.93	112.38	110.84	110.66	111.44	111.01	111.83	109.75	109.47	110.11	114.23	113.56	111.77	114.93	109.11	109.3	111.49	110.68	107.39	111.16	113.46	111.02	108.02	111.53	110.35	111.04	110.08	112.92	110.47	107.99
105.58	107.84	100.74	107.47	105.56	103.32	104.39	103.15	99.588	107.16	101.5	105.02	103.41	105.12	108.77	104.36	101.75	104.66	105.22	105.74	108.6	106.47	107.36	105.76	104.63	110.69	102.58	106.73	104.91	104.24	109.08	109.63	108.41	108.37	106.05	100.65	105.77	100.16	106.53	106.13	110.31	108.58	103.2	105.83	106.12	108.06	107.82	101.66	106.4	108.17
106.02	105.86	107.37	106.72	108.05	101.38	107	105.37	100.8	105.98	107.3	105.9	101.84	104.99	106.8	105.06	107.58	106.08	106.99	110.42	107.17	103.13	105.22	108.38	104.86	102.56	106.09	102.55	108.81	109	106.26	102.53	104.71	107.01	106.48	108.7	104.85	107.76	106.21	100.48	109.32	109.7	104.82	112.79	106.72	112.19	107.8	108.44	109.07	107.7
108.84	103.1	106.89	105.27	104.49	108.55	102.82	104.84	107.54	103.43	103.44	102.33	105.17	107.79	104.79	105.05	103.2	104.45	107.76	104.96	103.57	111.22	104.3	102.52	107.83	103.47	100.55	107.02	105.97	103.28	105.23	107.8	104.23	107.42	107.66	108.06	104.63	102.96	108.33	105.59	104.95	99.726	102.61	109.16	106.32	107.68	108.94	104.81	110.56	103.84
119.8	116.99	117.43	120.5	117.84	117.51	119.17	116.58	118.87	117.99	122.74	119.67	119.69	117.18	117.13	115.37	115.97	116.58	117.23	117.22	116.09	122.14	114.21	116.72	113.14	117.37	117.52	117.93	115.32	121.53	120.58	115.74	118.48	117.35	118.39	119.56	117.15	117.9	116.29	117.17	112.29	121.22	116.11	118.16	121.41	115.5	117.9	115.86	118.71	119.13
98.435	103.67	97.518	99.304	96.719	100.5	100.12	98.618	98.582	97.581	97.504	97.209	98.701	102.08	95.794	102.96	97.45	102.69	101.18	93.819	100.19	100.82	100.43	99.678	100.87	93.901	97.26	98.584	98.889	99.948	99.305	95.182	98.206	100.48	102.76	101.43	99.233	100.48	102.37	98.557	103.25	100.11	103.26	99.574	95.902	100.72	99.488	106.02	103.43	101.02
109.39	109.67	115.62	112.91	108.85	115.45	111.38	112.23	112.22	112.16	116.74	116.13	113.26	110.32	116.62	108.33	114	113.9	111.52	114.89	111.34	111.12	119.34	111.79	109.4	110.94	108.92	114.73	111.02	114.5	112.18	113.79	111.33	115.07	110.4	111.42	109.27	110.72	114.9	113.26	112.2	114.82	117.11	111.05	111.07	115.64	113.3	113.21	112.26	110.93
107.34	108.05	107	106.4	105.79	106.29	105.79	107.8	110.57	110.62	100.51	105.9	110.37	111.19	102.63	101.2	104.05	100.63	104.15	106.51	107.46	108.79	100.74	105.25	111.22	105.14	109.08	106.52	103.83	111.41	103.5	107.66	104.9	107.95	106.65	110.07	107.7	104.27	106.05	103.89	108.78	108.78	105.55	103.01	106.3	106.48	110.23	101.84	102.92	104.09
104.68	103.9	104.53	104.36	105.8	108.96	103.74	103.18	107	107.94	108.54	107.41	106.18	104.9	108.93	109.36	106.87	103.36	107.04	105.47	104.47	103.68	107.62	105.88	109.23	108.26	105.69	102.83	110.93	104.15	106	106.41	105.26	104.56	109.09	107.81	112.53	110.73	103.31	102.66	107.53	107.21	106.86	105.28	105.34	102.64	108.49	109.79	105.78	107.49
101.67	102.51	104.93	99.047	92.699	105.4	95.456	102.7	100.28	102.98	96.87	101.71	100.07	98.504	98.748	99.169	104.21	101.41	98.882	99.962	101.1	97.061	104.99	100.46	98.481	102.94	97.681	100.79	100.3	97.482	103.4	104.21	99.631	99.54	100.24	101.07	95.636	99.236	101.79	97.378	95.213	100.08	98.782	99.593	96.942	104.1	105.67	92.701	103.69	105.29
101.83	102.17	101.98	107.94	107.11	106.57	104.08	101.81	101.81	99.61	104.64	102.75	104.03	104.41	102.78	104.36	99.519	104.73	102.23	106.14	104.42	106.9	107.28	105.21	106.16	104.23	104.8	106.67	101.55	105.85	101.48	104.86	103.71	106.16	105.52	107.05	103.45	106.74	109.32	103.57	104.41	107.38	107.32	100.22	105.18	107.77	105.43	105.02	104.09	103.17
99.044	98.996	103.32	96.664	102.6	103.07	103.56	101.75	102.26	101.93	99.338	101.48	100.03	99.711	95.273	96.513	98.524	95.32	96.345	103.21	97.236	93.977	94.405	98.448	94.977	101.45	96.89	98.565	98.15	97.269	95.823	96.556	102.67	98.616	93.013	100.56	99.43	100.05	99.682	98.21	101.36	99.315	98.777	101.01	101.64	99.577	99.035	101.2	101.59	97.362
104.55	100.38	106.35	100.82	103.47	100.53	104.11	109.17	103.54	107.26	106.32	103.1	103.58	104.4	98.291	104.03	102.87	102.3	113	103.17	104.7	104.32	101.43	102.07	103.26	109.59	103.16	103.49	102.66	99.538	104.39	104.11	102.09	105.97	105.88	104.4	106.4	107	104.7	102.75	105.82	105.91	106.25	106.53	102.94	105.35	109.42	101.03	106.46	106.18
99.815	102.41	98.337	100.24	97.999	101	101.43	102.51	99.804	98.134	103.18	98.871	99.416	97.578	97.229	96.652	102.54	98.408	96.599	99.344	100.33	100.22	99.407	95.514	100.87	101.03	97.567	96.465	99.87	96.716	100.25	101.54	99.563	95.202	96.206	99.469	100.28	99.631	96.938	102.09	98.739	97.924	99.011	96.101	98.787	99.393	104.27	100.42	100.48	98.727
105.47	106.74	105.82	104.2	100.78	102.23	109.92	107.9	103.89	104.72	109.52	102.89	108.68	106.51	104.85	105.97	102.23	108.7	102.84	101.41	102.22	109.1	110.47	110.65	110.51	105.48	104.58	107.01	102.84	106.65	102.74	106.24	110.34	104.01	107.69	108.29	112.37	104.4	110.75	101.4	106.17	105.36	105.92	107.39	104.83	99.136	107.65	109.06	103.12	108.68
110.28	111.29	104.53	105.34	104.91	103.83	105.25	103.12	101.69	106.57	107.15	105.9	102.71	106.26	101.91	105.86	103.26	102.89	107.86	107.65	107.52	104.56	108	111.02	103.26	104.42	105.47	103.84	104.69	105.17	106.7	103.99	109.01	103.73	102.82	108.7	104.4	104.12	104.6	101.93	105.72	106.44	108.96	106.02	103.6	105.4	109.84	101.58	107.61	104.52
104.55	108.67	105.82	103.27	105.16	104.83	104.65	108.97	103	106.08	108.09	105.58	109.83	109.04	105.99	114.92	109.73	101.78	101.35	107.86	107.55	102.63	110.15	108.66	101.97	111.09	104.63	105.66	106.31	103.65	106.45	105.97	105.24	107.22	103.24	105.23	107.34	105.02	103.98	107.2	109.39	106.3	103.93	108.33	107.17	106.84	103.19	105.53	104.42	108.15
102.6	106.95	105.03	105.3	104.41	105.44	104.11	106.88	104.27	104.12	108.1	106.63	104.39	104.65	106.22	103.73	103.1	102.02	104.68	102.14	105.16	105.59	107.74	101.6	107.68	105.95	100.08	102.13	107.13	104.09	110.27	109.34	104.26	103.84	103.75	105.8	104.28	105.15	107.11	104.09	107.65	103.34	108.19	103.98	103.94	106.34	104.97	108.62	108.03	101.74
105.58	104.6	106.71	103.68	106.05	104.72	101.93	102.16	103.41	108.58	106.77	106.05	105.99	105.58	102.72	105.63	101.14	106.01	110.93	104.53	104.83	104.84	109.04	103.73	103.54	106.91	98.665	104.58	107.71	104.27	103.93	106.56	108.98	106.26	106.87	108.54	104.88	104.96	106.15	106.94	102.83	103.56	101.59	105.83	102.03	108.21	104.02	104.19	101.45	103.04
103.78	101.07	100.31	103.01	104.99	105.08	105.22	107.58	102.21	107.79	104.62	103.61	103.75	103.15	103.32	106.99	108.03	106.35	105.75	106.3	103.34	102.2	103.33	109.89	101.72	105.69	107.96	105.38	104.18	104.53	105.87	108.29	108.1	109.76	107.92	103.15	106.58	99.494	101.35	107.05	108.22	104.18	106.14	101.3	102.39	102.63	107.48	104.06	108.75	106.75
110.23	110.38	108.4	113.64	110.83	118.89	110.35	112.36	111.87	108.96	105.74	109.56	112.16	112.62	110.57	111.2	111.89	110.74	106.29	107.5	106.68	110.02	111.52	112.43	111.93	110.11	111.64	110.97	108.47	112.21	111.62	110.34	104.76	107.83	110.82	113.25	106.14	106.91	108.61	114.34	110.41	111.66	111.35	114.15	105.74	114.87	113.48	111.36	110.56	109.14
111.59	105.24	105.37	104.6	109.51	108.24	107.57	107.78	106.64	105.01	103.83	103.09	104.96	110.15	105.73	106.94	105.58	103.46	106.87	110.51	103.03	102.74	103.04	109.88	106.09	103.99	108.02	111.41	105.25	103.07	105.43	109.88	105.46	104.08	102.8	104.71	107.13	102.23	101.45	105.27	101.61	106.35	109.24	104.72	108.52	100.71	105.21	106.6	101.67	106.16
103.8	103.96	103.68	104.54	107.31	106.08	102.68	110.47	106.13	107.52	106.18	108.81	106.12	108.67	106.38	104.25	107.93	105.58	101.4	106.58	106.88	108.54	107.87	106.55	104.94	104.11	109.26	107.2	107.94	108.24	106.28	103.65	107.28	107.62	106.66	102.12	106.39	107.11	103.87	106.99	106.18	106.92	106.73	107.84	103.01	102.62	102.67	106.93	106.71	108.7
111.28	105.52	105.09	106.12	106.92	106.03	109.1	102.96	105.08	107.27	107.94	104.46	107.54	104.6	108.03	107.38	105	108.81	105.56	104.96	110.28	110.66	108.51	107.83	102.46	109.43	107.07	103.27	107.95	109.76	106.24	107.71	108.92	106.5	105.31	107.38	112.08	106.48	105.95	111.24	102.34	105.63	105.24	108.94	105.37	108.24	105.4	106.43	103.41	109.3
108	105.75	109.12	109.8	105.73	102.12	109.97	102.24	108.43	104.31	105.98	108.59	101.83	105.45	107.29	102.56	102.87	109.19	100.34	103.11	103.93	104.53	104.75	107.23	107.43	103.33	103.96	105.96	106.72	109.26	107.68	105.91	106.45	105.33	110.12	105.29	103.67	105.68	107.07	103.71	107.16	106.01	103.51	101.88	107.1	109.64	104.22	102.76	100.34	109.64
100.09	100.78	101.33	100.13	99.885	99.819	101.7	102.45	100.71	100.18	102.2	98.977	104.47	93.026	96.083	98.77	104.65	100.21	96.258	98.845	97.342	104.63	99.181	96.129	101.69	104.98	94.757	99.636	101.43	97.203	99.813	102.04	101.72	101.99	99.136	106.12	100.84	106.17	102.82	103.73	98.448	99.183	97.128	96.894	100.49	96.749	98.007	96.932	102.06	99.436
105.45	103.51	104.84	104.47	107.78	103.42	105.31	109.81	100.54	105.31	104.32	106.22	103.99	100.43	99.323	103.36	103.47	104.19	103.36	107.33	106.25	101.07	104.46	102.94	106.08	107.28	101.95	99.91	105.52	99.671	106.12	106.62	105.05	102.63	102.34	101.76	104.68	105.6	103.14	105.71	108.56	107.47	106.74	103.65	101.93	105.4	108.32	107.22	104.1	103.7
105.38	104.91	108.31	112.07	107.72	106.58	108.15	104.22	108.33	106.03	107.74	105.06	110.27	101.39	106.65	109.62	108.18	106.24	107.28	107.08	103.82	107.07	112.3	107.63	108.74	102.07	105.2	105.36	104.79	108.91	105.68	106.96	108.69	108.97	107.91	107.52	106.35	106.14	109.68	105.09	104.27	104.47	107.19	110.47	106.38	109.33	111.65	110.25	103.6	106.02
115.27	111.65	112.12	115.33	111.41	108.83	110.42	112.47	108.78	109.38	111.03	109.14	112.96	111.35	111.97	115.31	115.32	113.36	107.62	113.19	107.04	111.75	112.6	111.7	111.05	105.84	113.62	119.26	111.69	109.3	108.75	111.03	111.6	109.31	107.65	108.37	112.97	118.65	112.75	110.18	116.54	111.29	108.83	115.32	114.67	107.76	111.68	109.88	114.12	110.85
112.5	109.86	108.26	114.86	113.58	108.54	113.33	111.44	114.31	111.68	113.04	110.34	113.14	111.69	112.39	111.9	110.28	107.38	112.57	110.15	111.83	113.62	113.22	112.73	110.16	115.77	111.03	109.87	113.85	113.48	114.25	110.75	115.18	107.29	112.08	109.63	112.68	113.01	108.19	113.72	112.72	114.43	115.73	112.93	109.27	109.79	114.06	111.64	114.67	114.21
105.01	103	105.9	110.8	104.79	100.89	104.18	102.9	108.3	106.49	107.27	107.95	105.74	104.5	103.22	102.66	109.64	103.2	109.83	108.2	105.8	102.5	103.72	104.26	105.16	109.16	106.16	104.69	110.06	105.49	104.18	107.72	102.22	106.51	104.82	103.47	101.71	103.66	103.7	104.3	110.07	109.24	110.24	109.19	100.68	105.72	103.26	106.45	106.46	108.4
110.21	102.14	105.21	108.09	103.06	106.52	107.97	102.93	103.57	107.15	102.35	107.12	109.12	104.23	108.01	104.4	106.37	109.3	106.18	101.09	108.78	101.4	105.63	106.09	109.04	109.27	111.05	104.63	112.25	103.57	106.25	103.81	105.89	106.12	104.17	105.1	105.89	106.1	105.44	105.24	108.27	106.87	108.11	108.07	105.31	109.37	104.43	105.14	107.3	108.18
111.91	115.09	109.65	108.52	116.83	105.77	109.32	108.06	113.11	110.02	110.38	112	108.32	113.31	106.54	116.54	114	111.61	109.28	112.76	112.31	108.77	106.74	113.3	114.15	110.72	111.5	111.69	115.33	108.57	107.56	114.98	111.35	114.04	109.58	107.37	110.21	113.24	110.42	110.66	113.86	115.61	115.28	109.4	114.74	111.27	116.88	111.91	111.87	108.65
109.26	106.96	104.59	109.08	107.89	107.5	107.05	104.71	108.61	105.62	106.5	107.03	108.39	101.47	104.25	111.48	108.97	104.38	99.907	106.3	110.49	108.88	103.71	104.91	108.66	108.5	104.01	107.89	105.94	108.61	102.82	105.07	107.77	103.42	104.14	105.79	106.52	105.52	106.38	104.53	104.67	107.93	105.18	110.7	105.8	101.09	102.26	105.86	108.4	104.54
106.44	106.24	103.89	109.22	105.82	104.73	106.33	105.05	107.58	107.57	109.48	105.33	103.56	107.48	102.21	104.95	108.35	104.6	112.62	111.48	108.09	106.39	106.41	105.72	101.11	102.53	104.17	106.91	107.8	100.96	109.89	103.74	105.83	108.79	104.57	106.12	104.46	107.27	104.55	104.12	105.19	108.14	106.94	102.72	101.76	105.07	103.09	106.71	105.08	103.49
113.98	108.47	110.54	110.58	113.58	111.06	110.53	106.28	109.67	107.98	112.95	111.68	110.61	110.82	113.78	110.46	108.17	107.14	111.35	111.41	115.45	108.62	107.45	107.52	103.93	112.21	109.48	111.36	110.07	113.07	107.13	108.98	112.63	108.03	107.21	103.1	112.53	109.02	107.57	108.49	110.54	109.14	113.37	109.44	111.3	111.47	109.31	111.09	109.03	110.15
101.39	106.52	103.66	102.13	95.102	103.14	102.48	102.44	105.64	105.29	101.04	97.929	100.06	98.54	103.95	101.11	93.913	99.871	94.401	100.58	96.253	100.86	99.652	99.623	102.61	99.745	98.56	98.423	100.93	98.941	98.714	103.72	100.88	95.831	101.96	105.2	96.75	101.84	99.374	102.64	106.13	101.39	104.28	95.556	103.31	99.577	96.318	97.84	100.84	99.848
99.342	107.26	109.11	111.24	105.57	106.96	105.86	106.68	104.14	104.32	107.84	107.63	109.1	108.44	104.72	102.72	107.07	107.96	107.99	112.39	105.53	109.67	113.37	105.12	107.4	104.74	103.81	106.26	109.32	108.14	109.58	104.17	112.75	103.24	106.61	113.74	107.87	101.04	108.5	104.37	111	108.08	104.2	104.64	107.67	110.53	105.67	108.12	109.03	113.22
109.5	112.1	111.89	111.48	117.73	108.24	110.58	108.94	112.97	112.56	107.99	109.89	114.03	108.34	110.48	115.33	113.85	113.35	114.77	112.25	116.07	110.1	110.76	106.47	112.77	115.04	111.17	109.42	110.38	114.83	110.06	110.98	110.87	114.4	113.26	106.37	109.92	112.66	108.79	111.84	111.99	111.54	110.83	106.33	110.77	112.22	108.3	110.07	108.5	109.11
103.97	98.362	100.15	97.824	98.732	103.87	102.13	105.07	98.736	102.39	97.684	104.76	100.72	101.51	97.672	100.56	101.89	100.1	100.83	98.074	101.49	104.66	98.735	93.185	99.744	101.82	100.84	100.16	101.89	99.888	100.3	101.41	101.07	101.48	100.13	98.762	103.73	99.247	98.384	101.07	98.205	97.618	100.53	99.774	96.185	101.58	101.84	100.96	101.54	100.83
106.33	105.37	103.52	101.69	104.06	104.91	105.28	103.48	104.78	106.9	104.1	105.38	101.5	107.51	102.76	106.12	101.33	105.11	105.14	105.38	105.87	103.99	102.51	108.69	102	103.63	104.63	98.937	110.54	102.37	101.56	101.92	106.98	100.09	103.3	112.95	105.56	101.9	106.16	102.22	105.54	103.53	106.13	105.51	103.92	104.7	105.17	104.43	104.05	101.61
110.41	113.64	113.57	105.7	109.17	107.44	112.99	110.62	112.94	111.64	110.04	112.88	113.12	113.78	114.33	108.31	107.83	110.84	112.86	113.54	115.63	112.49	110.54	111.95	110.93	109.58	118.05	110.03	113.51	110.5	110.69	109.75	109.86	114.02	115.21	111.02	111.82	111.68	113.23	109.82	117.43	105.66	109.19	110.81	114.7	112.45	113.76	112.93	112.27	115.98
112.07	108.22	108.51	108.31	115.79	108.97	115.54	111.76	112.46	112.79	111.05	115.11	113.14	112.05	112.04	112.24	111.66	108.79	114.36	110.42	112.28	110.73	111.61	109.41	111.7	112.99	108.92	111.54	111.74	115.27	106.76	112.73	109.87	112.46	115.95	109.41	109.78	111.82	111.86	112.08	111.49	110.57	111.65	111.61	112.29	108.25	111.02	115.98	109.35	108.25
104.98	108.88	110.6	108.09	108.08	105.55	106.06	103.66	104.4	109.5	106.11	106.4	106.89	105.5	102.5	107.15	107.22	111.41	101.92	104.77	106.63	99.983	107.31	105.91	108.48	105.45	105.55	104.88	106.88	107.09	101.03	101.77	107.28	106.2	106.69	103.92	102.05	101.57	107.13	107.54	105.92	108.14	104.19	104.18	105.21	106.43	104.7	108.14	101.77	108.22
104.78	108.83	107.05	106.23	107.6	108.92	105.31	106.53	102.55	107.13	102.44	105.63	102.42	107.99	104.61	104.34	107.57	104.12	103.44	109.57	102.89	103.37	104.72	104.18	109.23	103.58	106.17	107.87	104.46	103.27	102.4	105.52	105.61	105.41	109.29	105.11	108.79	107.77	102.66	107.3	101.18	105.41	106.54	106.02	105.59	107.03	107.75	105.28	104.88	103.83
109.8	107.9	112.1	108.35	110.62	112.77	107.65	111.11	110.78	106.5	111	108.55	111.68	114.41	108.45	107.26	104.44	106.85	112.86	109.85	115.36	109.11	111.07	117.11	108.49	108.99	113.34	110.46	107.54	111.85	110.91	111.18	106.9	108.04	108.82	109.13	106.81	113.71	107.78	110.69	109.17	110.67	114.14	109	113.31	112.08	110.85	110.25	110.78	111.86
103.92	106.37	106.53	103.36	104.48	103.86	110.37	104.98	106.42	107.9	104.22	104.96	105.18	109.68	102.47	105.15	104	102.36	104.18	103.38	105.25	102.3	107.66	102.38	110.76	104.16	106.39	107.97	105.99	104.42	101.91	103.55	106.95	102.52	102.82	104.98	103.63	103.57	109.45	100.77	106.9	109.92	105.17	102.42	106.91	103.36	99.629	104.34	106.77	106.65
100.61	104.18	104.85	104.11	104.31	106.76	109.19	105.69	101.11	103.86	110.22	105.35	105.07	101.11	103.99	109.87	101.55	106.29	104.77	107.35	101.76	105.68	103.72	101.45	104.22	108.27	100.34	101.05	106.83	106.54	106.18	103.71	104.99	105.45	105.39	106.09	103.24	103.41	106.66	101.99	101.51	101.99	104.65	100.77	104.97	101.25	106.92	104.47	106.49	101.93
109.75	105.01	105.05	107.05	103.37	103.71	104.35	104.45	104.86	103.13	104.9	100.67	103.93	106.72	110.26	102.32	104.52	110.07	106.86	103.95	105.83	106.72	100.98	106.6	105.17	108.12	102.56	105.01	106.19	106.86	106.8	108.98	106.93	106.34	108.71	109.8	106.79	106.26	105.18	105.51	103.36	105.86	110.03	103.5	109	106.04	100.83	103.77	107.72	104.73
99.757	102.08	105.69	101.4	102.33	101.19	104.08	94.658	101.4	100.12	100.96	99.161	103.16	106.44	96.546	95.12	99.094	103.87	103.55	99.766	102.61	105.12	103.14	99.636	101.62	100.15	101.74	101	95.328	102.97	107.83	101.2	97.956	99.317	101.17	97.562	98.33	100.54	102.48	99.987	99.536	98.098	102.95	104.68	107.76	97.17	100.05	98.7	96.724	96.484
102.72	112.76	103.77	103.13	101.24	103.68	103.44	105.85	99.299	102.58	101.69	104.61	103.6	101.7	102.77	108.53	102.4	105.57	106.47	105.5	106.7	104.79	104.67	103.22	108.26	102.01	105.34	106.44	103.83	107.13	104.36	106.06	104.78	106.77	101.9	107.3	104.84	106.7	104.13	104.28	109.87	107.3	109.06	103.92	108.21	102.9	104.01	107.16	104.41	107.55
107.36	95.86	102.38	103.03	99.224	101.87	105.94	106.09	104.53	104.01	101.18	101.84	104.7	102.3	103.57	107.38	102.48	103.97	103.36	103.9	101.86	105.58	102.89	102.69	108.66	106.15	104.6	100.67	107.78	98.645	102.7	104.29	102.82	104.95	104.28	106.16	102.01	103.25	102.84	101.16	103.88	104.99	105.45	100.92	106.54	104.26	107.52	104.99	106.12	106.81
115.54	115.15	119.6	122.95	116.27	119.38	114.23	115.88	116.34	120.49	115.17	115.95	116.73	120.46	116.57	116.6	112.24	119.86	118.38	119.87	115.45	117.44	117.95	118.88	116.87	117.33	120.67	117.91	116.42	117.93	121.96	116.52	115.94	113.41	116.35	118.26	119.05	118.61	115.37	113.37	121.96	115.69	121.47	115.82	118.36	118.48	115.39	115.39	119.12	115.1
106.87	106.23	105.51	106.07	105.84	109.15	106.46	104.89	106.91	108.82	109.81	105.44	109.35	104.93	104.3	106.83	101.96	108.1	109.44	104.12	109.87	107.3	103.33	105.44	108.61	103.12	106.85	106.81	104.3	106.2	101.76	105.92	108.82	106.53	111.46	109.44	104.88	103.38	101.97	106.78	106.19	109.35	104.72	102.86	106.74	105.02	106.57	110.68	107.06	107.99
103.77	100.04	98.142	103.96	101.21	98.374	99.146	100.79	96.739	101.56	101.39	95.609	100.02	99.055	98.13	95.14	99.091	102.75	102.39	99.211	92.543	95.952	96.286	100.2	100.89	100.13	99.087	102	96.554	97.976	96.871	100.64	101.61	102.41	103.47	103.16	100.22	100.42	103.1	100.91	98.303	98.392	99.037	99.92	98.111	98.375	99.864	96.654	97.707	100.51
115.82	117.6	118.18	117.4	117.63	114.22	116.03	113.47	114.26	117.63	114.83	115.03	115.57	115.86	117	117.72	117.28	116.51	120.04	118.17	119.51	116.72	118.56	112.31	116.52	115.75	116.53	117.69	116.37	119.42	113.74	119.2	113.52	116.55	118.95	116.57	116.69	112.99	116.39	118.76	115.31	120.15	116.78	120.35	116.18	119.36	120.55	114.85	118.11	117.26
110.59	104.96	108.3	103.16	105.73	109.64	105.45	104.04	107.65	109.4	101.18	105.99	102.8	108.38	107.93	104.02	104.05	102.91	101.72	101.19	103.43	110.62	106.58	101.82	100.98	100.4	105.55	110	102.1	100.6	102.33	106.03	103.08	107.85	106.03	107.12	106.21	108.18	101.46	101.92	102.73	103.66	107.34	108.32	102	104.81	106.98	106.64	101.5	108.5
99.678	105.69	106.99	101.07	105.43	107.87	108.67	106.7	106.01	104.71	103.87	108.44	107.84	107.31	104.8	98.535	102.99	102.98	105.38	107.27	104.34	100.42	104.58	105.8	103.55	108.84	107.78	101.82	102.96	107.97	106.52	106.8	111.16	102.72	107.72	106.25	104.25	105.12	103.98	102.26	103.82	106.59	103.71	105.93	102.15	103.89	103.39	105.58	104.58	103.66
104.93	106.54	108.7	104.81	102.45	106.59	107.47	106.75	106.93	105.32	103.11	108.42	104.79	104.66	107.28	105.8	110.44	107.84	103.18	108.02	104.87	105.6	105.18	105.36	106.31	104.67	104.83	104.46	104.42	103.68	104.56	109.31	101.27	108.13	107.2	105.01	105.46	101.05	106.37	106.53	108.68	105.63	101.07	106.38	101.76	105.97	109.74	103.73	104.51	104.47
104.08	102.8	105.97	109.39	105.94	108.72	105.77	101.53	104.54	106.94	105.31	107.25	106.9	104.8	107.73	107.9	106.49	107.87	107.64	105.89	105.5	103.6	108.69	101.79	109.22	103.13	108.08	111.04	108.98	109.13	110.21	104.91	100.52	107.25	105.95	101.37	105.47	106.53	106.08	100.99	103.29	104.75	107.14	108.77	106.19	107.65	110.13	106.8	104.64	104.87
109.4	111.57	112.5	110.03	110.58	110.93	112.47	108.36	109.88	109	116.45	109.15	113.03	109.76	115.96	111.87	115.48	110.74	110.45	110.28	107.38	111.3	113.09	111.02	113.37	108.38	109.29	113.5	112.97	112.77	110.59	109.96	111.54	116.79	116.37	111.94	108.61	109.67	111.52	110.66	113.41	109.48	107.15	110.44	111.38	111.82	109.63	108.87	110.66	111.92
108.41	102.45	106.45	102.6	105.51	103.07	106.82	104.98	104.34	98.965	104.48	107.49	105.27	102.51	103.47	102.75	106.34	102.67	101.3	104.92	103.94	105.01	103.25	107.23	101.74	104.89	101.21	108.5	104.91	106.48	102.08	106.08	100.47	104.64	107.67	108.01	101.99	101.4	106.54	99.867	101.45	101.21	102.86	103.83	103.67	105.21	104.74	105.02	105.08	106.82
105.98	105.29	102.25	103.76	109.81	101.35	103.96	108.61	108	107.1	104.25	106.1	107.81	102.45	105.05	108.52	104.43	108.53	101.03	105.67	110.96	105.2	108.54	100.97	104.61	102.86	108.11	107.32	110.18	107.78	107.98	103.96	108.05	110.92	106.54	108.23	104.37	108.87	102.3	105.95	104.65	105.41	103.69	106.81	103.13	102.28	105.23	105.24	107.91	108.45
103.54	101.26	105.29	107.77	102.26	102.63	99.849	109.99	105.91	105.19	108.79	98.609	108.85	103.27	105.24	108.63	106.77	106.74	102.83	107.86	104.59	106.73	103.07	102.13	101.92	101.42	110.78	106.05	106.89	106.45	106.26	102.4	101.65	109.01	105.58	106.09	108.07	106.6	101.41	107.78	107.34	102.39	106.75	102.35	105.25	105.97	106.26	109.5	110.02	105.08
106.8	104.61	103.75	106.26	105.54	103.82	107.68	108.42	101.04	106.16	106.85	104.9	106.03	108.9	108.84	106	102.36	108.91	106.17	107.07	106.17	103.7	105.18	105.1	106.51	107.26	104.94	108.54	108.33	110.63	102.36	103.09	110.7	109.25	104.3	107.55	105.68	107.21	109.3	107.84	106.69	105.08	109.94	106.34	106.44	105.78	104.37	105.35	105.54	104.99
105.51	103.1	101.39	104.89	105.19	104.15	105.22	110.78	104.95	106.85	103.77	104.34	102.13	102.11	101.85	103.99	108.66	99.441	105.11	101.96	105.58	103.77	100.25	106.88	104.04	106.54	104.75	103.96	103.38	105.72	105.06	104.93	99.025	106.88	102.34	102.86	108.63	101.85	111.84	103.72	106.01	106.3	105.78	106.96	100.97	106.65	103.84	104.71	106.96	109.66
108.71	109.93	106.91	109.06	102.32	104.4	108.2	105.68	105.99	106.03	109.26	108.72	103.03	104.79	107.9	104.12	104.07	100.69	110.56	107	106.86	106.98	109.35	104.22	106.8	106.94	108.07	106.16	100.65	106.23	106.04	106.75	101.83	101.43	103.27	101.23	108.94	108.81	108.55	105.13	103.61	102.57	103.86	107.61	101.63	107.13	105.04	102.7	106.93	101.93
106.09	100.58	102.99	107.66	108.91	104.88	104.18	102.89	104.53	104.18	109.59	104.92	105.23	103.5	106.22	104.96	106.69	104.38	108.22	110.15	107.61	111.71	111.43	102.95	104.63	101.32	105.69	103.66	105.6	104.16	109.11	104.2	103.97	103.54	103.77	106.29	101.76	102.02	108.27	106.57	105.45	104.93	105.84	102.98	109.46	105.28	106.37	103.53	106.77	109.01
106.96	107.78	100.7	105.13	103.16	107.15	105.44	105.44	108.54	105.43	105.97	103.94	103.3	104.35	102.56	109.56	109.35	105.72	107.87	107.06	103.89	102.41	102.59	105.94	104.25	107.78	105.77	107.72	104.48	103.07	99.272	101.65	99.826	106.4	103.09	106.08	104.78	104.23	102.05	105.02	104.72	104.22	104.43	107.34	108.03	102.24	103.23	102.7	106.8	104.99
106.49	110.93	106.25	108.47	110.69	106.71	105.41	106.94	107.03	106.09	104.1	106.2	107.86	106.15	104.68	107.02	110.27	104.22	105.97	108.17	107.61	110.63	107.36	107.45	106.82	105.77	107.24	106.61	106.89	104.02	108.32	110.3	109.3	110.75	104.95	104.42	107.58	108.64	107.62	105.57	108.52	106.15	105.95	105.98	108.95	104.48	104.31	108.43	106.35	104
106.24	105.88	102.87	105.2	104.4	107.86	102.7	103.43	104.69	106.5	107.81	107.92	104.83	107.8	105.21	107.66	110.52	108.29	105.65	110.22	106.2	109.97	107.48	109.42	106.49	107.07	102.95	109.06	105.11	108.88	102.49	102.49	105.94	103.91	108.85	106.93	111.01	105.93	108.66	105.49	107.67	111.03	105.46	106.42	106.67	106.42	107.34	108.11	108.17	108.76
104.24	110.96	107.43	110.46	106.19	105.67	103.72	103.9	110.51	106.73	109	110.16	111.29	109.7	108.49	105.24	109.84	108.71	106.14	107.19	109.17	110.46	102.64	108.91	108.36	109.79	105.9	106.31	105.28	108.42	108.62	103.28	108.38	106.12	109.34	103.95	106.4	105.37	106.24	106.48	106.9	103.99	105.21	107.72	113.06	106.53	105.42	107.18	110.58	105.43
110	108.08	102.43	108.3	102	105.63	102.99	103.99	105.56	106.25	108.13	103.27	105.08	101.89	104.99	104.51	103.89	104.55	106.53	105.26	104.27	101.11	109.04	108.77	103.56	105.65	108.21	110.11	111.61	103.91	106.39	103.68	102.85	106.13	104.69	105.9	107.14	107.82	102.1	106.16	102.37	107.09	104.67	107.8	106.84	104.53	103.08	104.59	105.34	107.58
107.91	108.28	105.3	106.6	103.67	107.13	107.4	105.48	105.52	108.51	104.93	103.79	104.57	109.43	103.13	102.98	111.01	99.083	103.25	103.04	103.17	106.29	106.28	104.79	107.27	108.24	107.8	104.85	109.85	108.61	106.07	104.38	108.54	107.59	111.97	108.3	104.56	100.34	105.76	106.3	106.25	104.51	100.78	107.8	109.97	105.66	103.32	104.59	108.47	102.46
104.4	101.81	107.22	106.8	103.35	104.57	102.41	110.07	109.19	104.39	102.19	103.78	108.15	104.44	105.37	106.13	106.07	105.25	105.41	106.03	102.32	103.55	107.1	107.55	105.02	106.63	103.7	108.67	113.79	107.79	109.48	105.55	101.86	112.2	108.27	102.09	108.4	109.88	103.69	105.1	105	105.91	102.23	104.37	102.85	105.03	104.37	102.7	108.75	105.38
103.56	106.75	102.44	106.43	107.51	111.04	109.07	106.42	102.65	105.02	103.3	106.84	103.72	104.71	101.38	104.57	106.8	107.42	104.04	99.693	108.2	106.9	105.42	107.42	99.932	105.2	104.1	108.52	108.49	106.99	103.87	101.48	106.78	106.37	107.11	106.68	108.77	106.09	103.75	101.77	109.54	104.33	106.48	104.77	105.39	103.7	103.19	105.79	106.64	102.85
109.2	105.82	105.61	105.44	109.44	104.11	106.93	106.66	107.42	105.22	107.87	102.45	105.36	109.08	105.67	107.63	104.04	105.59	107	103.63	105.65	102.09	106.34	107.13	107.12	107.06	104.3	107.33	109.04	107.29	105.37	106.3	109.37	102.83	107.63	106.67	107.03	107.57	104.94	105.2	104.74	104.37	105.39	102.74	103.09	104.5	108.43	106.94	104.73	106.12
111.14	111.94	116.42	107.77	111.53	110.16	110.76	111.58	108.61	108.86	111.71	110.25	111.17	113.39	106.7	113.09	113.8	113.85	111.75	113.73	115.7	113.74	112.62	109.06	112.95	111.18	111.81	113.57	110.34	113.68	111.25	109.2	110.12	110.84	113.51	108.59	109.23	116.64	109.35	112.62	114.16	107.87	115.36	108.42	113.78	109.03	109.22	111.09	111.27	110.36
114.24	110.52	111.52	114.91	113.18	113.83	106.42	109.57	114.21	111.66	114.66	106.46	108.99	107.1	111.91	110.71	111.19	109.15	113.53	108.08	115.3	110.12	113.18	108.03	113.21	111.68	116.02	106.89	112.83	107.89	110.09	112.09	115.35	110.79	111.55	105.56	112.11	110.59	116.79	110.16	106.71	109.21	107.69	110.06	112.09	110.55	111.21	111.76	114.62	113.38
111.56	110.71	108.21	110.15	111.39	110.28	107.3	115.81	107.1	114.51	116.76	115.32	111.96	113.6	113.25	110.98	112.01	116.54	111.52	111.44	109.78	113.35	108.84	115.96	111.66	109.22	114.85	108	110.43	108.94	110.81	110.89	114	112.35	113.02	112.22	114.19	108.39	108.8	111.96	114.23	110.54	110.51	109.73	113.84	114.16	114.33	114.46	110.47	115.31
103.15	107.89	104.78	108.75	105.79	104.3	106.79	106.51	102.76	110.62	106.35	108.15	112.24	106.59	102.56	104.79	105.69	110.35	105.04	104.52	106.23	106.02	111.83	104.51	110.2	107.47	109.98	108.01	109.47	108.22	106.87	111.63	99.874	107.91	104.14	105.36	106.78	105.93	101.84	107.89	105.06	107.85	106.19	104.83	105.93	104.08	111.63	107.49	104.66	101.57
101.96	101.81	98.109	99.847	103.23	100.2	101.79	101	102.36	100.08	97.034	97.397	101.4	101.85	104.97	99.234	103.61	96.304	99.255	100.75	102.31	99.555	100.04	104.78	105.44	102.53	101.2	100.99	107.37	100.93	101.59	98.909	98.814	103.26	101.39	101.68	104.19	101.42	104.32	100.5	97.808	98.869	98.279	98.199	100.84	97.066	100.6	101.65	99.174	103.96
103.23	107.4	106.61	101.52	106.73	104.29	105.07	106.24	101.3	104.59	102.5	104.23	108.86	105.13	105.49	103.02	103.35	109.02	108.17	113.13	107.93	105.55	109.88	108.12	107.25	106.07	105.72	106.73	104.41	108.07	106.33	104.11	105.95	104.66	110.95	103.88	109.75	107.21	102.06	102.36	105.6	107.93	106.22	105.54	105.04	101.12	107.66	103.99	101.98	108.34
104.33	102.96	104.73	97.206	105.42	104.68	105.27	101.03	100.32	104.5	106.04	106.26	107.48	98.962	107.36	101.86	103.57	105.87	106.67	99.848	104.73	105.85	106.43	104.73	108.32	108.05	106.15	105.44	108.28	102.8	105.08	103.31	106.89	106.99	108.88	106.75	99.464	104.06	105.75	107.33	103.85	102.03	98.888	105.45	104.24	100.11	104.09	107.45	103.9	103.38
100.22	97.968	98.679	94.022	98.582	96.661	102.49	102.95	99.809	101.15	98.404	101.74	99.558	101.7	102.08	97.688	97.029	104.2	106.41	99.92	97.985	100.84	100.56	103.04	94.385	97.932	103.59	100.42	99.669	101.27	99.041	97.224	100.99	100.56	100.01	97.207	101.88	96.884	99.441	100.42	99.695	96.121	96.363	101.89	96.877	94.606	100.64	98.019	98.224	99.232
98.956	103.13	98.209	98.274	100.76	100.25	99.722	100.36	98.183	99.706	101.76	101.25	101.73	100.14	100.9	102.43	103.34	102.19	104.46	96.499	97.915	98.371	101.05	102.03	102.43	99.493	98.46	98.037	102.37	93.082	98.653	98.957	101.12	99.004	102	105.04	102.03	102.09	98.651	99.191	97.879	97.871	101.12	100.9	101.48	102.81	107.32	102.33	101.3	104.83
105.1	106.05	107.15	106.41	105.52	103.54	106.95	104.56	106.84	104.38	105.32	105.87	107.51	104.35	104.76	103.4	103.49	106.27	104.2	103.74	104.27	108.61	103.72	107.43	107.44	104.67	101.65	104.19	106.82	106.43	105.4	108.7	106.26	108.55	108.09	105.83	111.03	106.34	109.31	106.63	106.1	105.15	104.21	103.68	102.18	100.76	104.96	106.02	107.08	108.36
105.9	107.36	104.77	106.58	106.51	107.62	106.76	107.79	105.48	103.27	109.48	101.76	105.19	109.47	103.6	107.17	110.26	108.26	110.02	106.89	111.07	109.62	111.61	106.91	110.39	108.26	105.86	107.96	106.46	105.48	110.65	106.76	107.02	109.2	105.97	108.6	108.89	102.25	109.93	105.67	106.52	106.52	108.09	111.17	109.89	107.96	106.19	113.32	104.39	110.72
101.2	95.194	101.66	100.13	93.377	101.9	101.12	102.32	96.621	97.749	100.74	96.381	102.83	96.053	99.518	99.266	101.27	98.744	97.636	99.946	101.47	98.795	98.936	95.591	100.33	97.644	100.15	97.717	102.46	98.141	99.501	100.84	95.513	98.456	104.16	98.048	99.624	101.37	99.034	99.721	96.73	100.57	97.292	99.784	100.79	101.19	101.35	95.111	101.69	100.56
103.08	106.67	106.15	101.87	98.494	101.58	106.19	102.27	103.22	103.43	103.66	105.34	111.21	103.67	111.58	107.02	101.68	100.21	105.5	107.36	106.05	100.07	104.52	106.94	107.49	106.16	103.29	102.32	104.28	107.14	101.22	105.85	105.75	102.66	101.89	105.48	96.818	102.62	107.29	106.12	107.43	103.89	108.25	104.62	102.13	106.8	102.66	101.43	100.56	105.6
106.15	108.11	104.48	103.77	103.99	112.58	106.46	101.89	104.71	104.33	106.75	106.28	109.12	103.36	106.58	113.15	107.12	102.04	105.43	109.44	107.09	99.688	106.64	104.3	103.54	106.34	104.37	104.85	103.1	102.04	110.55	103.07	100.27	107.66	107.53	108.52	107.97	103.37	106.74	110.12	107.07	106.05	109.29	106.36	107.17	103.66	105.42	105.44	109.46	107.7
105.41	104.66	107.22	105.98	103.24	103.04	97.99	100.79	101.69	109.51	100.24	101	103.45	102.9	102.48	103.02	103.61	102.04	107.66	100.76	105.48	107.06	104.42	105.36	98.99	101.35	104.83	104.8	104.4	102.34	103.43	104.21	105.66	104.74	102.25	101.88	102.65	104.86	108.45	104.33	104.42	103.39	101.98	100.64	105.09	101.85	101.04	103.43	106.9	104.61
109.84	111.33	111.99	112.44	114.66	113.47	107.4	112.3	108.47	116.43	111.54	108.61	113.23	110.01	107.53	112.57	107.04	112.19	108.49	113.46	114.4	113.23	113.42	112.44	112.06	111.28	108.64	106.52	108.13	106.92	114.61	107.88	112.6	109.23	111.74	107.95	109.55	108.66	110.64	114.23	110.94	107.92	113.18	111.52	107.68	105.75	110.81	113.25	110.26	111.42
103.92	97.411	97.729	99.951	103.32	95.73	101.82	101.4	100.59	101.3	97.657	95.808	99.377	95.71	97.984	101.79	101.15	96.545	99.052	99.279	96.359	104.02	101.54	99.198	103.92	96.053	95.9	105.15	99.399	98.695	100.19	96.927	105.65	103.13	101.86	98.214	104.3	96.024	99.034	97.991	99.643	100.69	96.944	98.119	96.482	98.453	99.496	100.61	99.293	102.78
103.53	103.79	101.21	107.19	108.67	105.56	102.62	106.89	106.17	104.41	100.42	102.2	97.552	104.31	105.73	106.25	105.91	101.89	103.14	109.7	105.78	107.25	106.75	103.36	100.6	103.55	102.99	107.32	104.7	101.35	105.21	106.87	100.69	104.81	108.05	104.01	101.71	103.69	102.54	105.21	102.78	103.67	100.56	101.84	104.92	100.25	102.7	102.59	102.27	103.51
100.46	101.32	103.97	103.76	109.13	101.41	102.52	107.99	102.85	104.58	109.51	106.39	106.67	103.29	105.17	100.55	104.45	108.56	104.48	106.28	106.24	106.12	104.97	102.72	105.28	100.59	106.41	103.34	109.32	104.8	104.18	104.45	103.56	107.55	106.91	104.42	108.97	106.41	102.03	108.5	106.01	100.41	105.06	101.44	98.07	103.28	105.46	105.99	103.09	102.79
106.46	107.92	102.62	103.05	102.47	102.12	105.46	104.5	101.8	108.88	107.64	102.02	104.88	106.26	106.66	106.91	104.78	104.02	105.18	104.7	107.08	108.26	107.4	106.22	107.56	105.88	102.39	104.35	107.58	107.98	107.86	105.33	106.81	105.2	105.02	102.46	105.15	104.92	103.97	108.2	105.58	105.04	109.31	105.06	102.76	106.96	102.74	108.12	103.35	105.15
110.62	113.53	110.63	109.46	116.24	107.71	108.06	111.55	110.06	107.58	114.61	107.85	111.88	111.34	110.83	110.62	108.22	111.89	109.97	109.67	110.45	113.35	108.05	107.32	114.89	111.3	110.53	105.82	111.82	110.06	107.53	109.48	108.48	108.86	105.21	113.21	112.4	111.3	110.03	108.5	106.53	113.83	112.11	107.59	106.81	111.53	105.5	106.58	107.75	110.54
102.31	103.19	111.69	107.17	104.7	101.69	100.95	101.27	106.93	104.29	104.79	108.04	105.24	105.98	104.79	103.05	102.18	106.41	104.53	102.73	105.18	102.01	103.39	102.26	106.14	104.94	105.55	100.5	99.045	106.56	100.68	106.72	110.75	110.68	104.61	104.25	103.55	107.35	105.4	102.82	107.86	104.2	106.43	104.03	107.27	105.47	102.91	108.8	107.19	105.55
107.24	110.62	104.57	103.45	102.21	105.34	100.85	103.48	110.08	101.73	107.51	105.27	107.93	105.25	103.76	105.41	104.14	102.45	102.7	102.45	101.77	107.49	102.52	103.23	106.18	105.75	104.3	101.37	105.7	103.82	100.25	106.78	106.91	109.12	103.44	106.71	105.07	100.94	101.37	106.56	104.04	105.32	100.85	106.77	101.38	103.38	103.14	109.4	107.24	110.14
108.83	107.97	106.96	106.64	110.23	107.54	105.87	105.6	104.59	103.38	108.71	107.62	105.82	107.31	110.07	107.19	102.83	111.32	104.88	106.83	106.15	104.08	110.61	107.16	108.03	102.72	103.74	103.25	109.18	111.64	102.05	105.21	106	102.42	108.69	106.84	105.51	109.03	100.28	103.31	106.56	107.15	107.64	112.27	107.76	105.08	109.51	103.39	105.42	108.41
106.03	106.64	104.52	102.74	103.17	104.2	111.33	105.98	106.31	106.35	105.56	104.1	97.977	104.5	101.74	105.49	107.95	111.42	105.49	105.26	103.29	109.57	102.94	108.04	108.76	105.68	105.3	107.58	107.11	105.87	107.33	103.41	104.4	109.54	105.96	106.17	107.95	109.97	106.86	107.65	106.75	105.35	103.95	105.06	104.96	108.61	105.85	101.2	105.94	107.71
114.38	115.31	109.48	111.97	111.12	114.41	113.36	110.39	109.26	116.91	110.18	111.19	113.77	109.45	112.35	109.7	114.09	106.87	109.73	109.93	112.2	114.3	108.79	113.52	109.77	109.78	116.92	110.65	106.27	109.4	109.14	112.94	111.32	112.42	109.64	115.69	108	108.37	114.12	113.52	110.32	111.87	111.83	108.99	110.52	108.55	106.92	110.61	113.72	112.07
109.4	110.07	109.99	106.3	107.46	111.64	110.6	107.87	106.16	108.65	107.08	110.06	110.06	111.85	108.26	107.37	108.15	112.24	109.06	109.14	113.53	110.69	109.32	113.04	108.31	109.55	109.67	106.57	110.68	112.79	112.42	112.62	107.85	106.22	108.45	112.94	110.76	107.34	113.27	108.89	109.67	111.51	115.02	109.71	106.62	103.28	107.38	108.29	108.99	108.31
107.95	106.91	111.42	112.09	112.99	108.77	106.76	110.34	115.34	114.96	111.07	112.47	113.37	110	110.6	111.21	115.8	108.57	108.13	108.74	113.84	104.8	106.93	112.74	113.69	111.27	111.82	107.09	116.01	108.73	108.58	109.72	114.76	114.44	110.53	105.29	107.61	108.67	106.31	107.04	114.3	108.8	112.9	105.31	104.23	108.92	112.48	109.37	110.8	115.87
109.7	107.01	105.87	108.1	102.35	102.88	105.28	104.55	108.11	107.36	99.601	107.29	107.13	110.15	105.87	105.07	106.88	108.42	103.03	105.23	109.2	111.78	106.06	107.94	113.33	107.8	104.46	104.85	107.99	104.51	111.18	104.93	102.72	109.75	108.32	102.03	107.73	108.01	106.59	107.85	104.03	104.28	103.24	104.23	105.13	104.76	106.39	109.89	106.89	101.95
104.26	105.35	106.35	107.9	106.82	105.73	100.64	110.14	100.65	108.5	102.65	104.94	109.74	106.6	102.97	108.85	110.39	104.65	109.64	106.83	104.58	104.89	105.82	102.88	108.23	103.07	106.25	106.36	105.12	105.65	104.32	113.66	106.85	103.84	105.48	108.95	101.41	107.54	105.02	106.94	107.42	105.25	107.39	109.19	106.34	106.66	106.6	109.93	109.34	108.37
111.17	104.45	106.21	111.29	105.02	105.65	104.41	105.75	105.93	106.97	108.44	105.68	106.16	108.39	107.3	106.07	105.48	103.61	107.97	110.18	107.98	105.52	108.91	105.89	108.22	108.67	107.66	106.21	104.64	109.8	107.78	105.64	103.37	108.86	102.67	107.92	107.12	107.3	107.91	104.44	105.6	104.25	103.41	105.2	103.22	104.07	103.3	106.89	108.57	104.02
109.94	113.25	108.77	111.83	112.39	107.69	111.7	115.47	110.42	112.79	117.35	111.13	111.69	116.76	111.01	111.31	104.78	113.77	113.64	113.05	108.96	111.53	113.46	111.5	112.34	112.37	113.2	113.68	108.19	109.91	115.54	109.35	113.74	115.8	112.04	111.33	111.9	112.22	112.8	109.61	109.73	115.33	111.3	117.45	108.83	111.82	111.26	107.81	116.39	110.77
107.71	101.72	108.52	104.43	105.37	105.34	103.65	106.33	107.54	104.96	109.92	104.04	100.71	105.71	109.18	104.3	107.36	103.34	105.22	101.71	104	104.52	104.78	105.21	107.13	106.79	109.56	107.29	104.39	107.1	104.64	107.46	109.03	106.09	111.59	104.89	104.21	104.74	105.19	109.92	101.71	105.4	108.01	106.26	106.35	105.06	103.01	108.37	112.46	109.89
114.41	107.06	113.27	112.49	111.95	110.94	112.22	111.79	110.13	110.16	113.73	110.51	113.36	113.54	113.93	109.07	113.96	105.58	109.6	114.94	109.62	107.23	112.74	112.34	113.41	116.06	114.5	109.56	110.49	109.42	113.33	110.03	112.69	106.57	111.47	112.31	107.96	110.46	112.55	112.5	110.2	110.62	110.56	109.29	109.75	112.91	109.05	110.61	111.11	110.45
108.94	102.07	107.98	107.64	104.36	104.08	106.35	102.98	109.35	103.71	108.02	106.47	106.07	106.23	101.93	107.39	101.85	105.42	108.58	108.79	107.43	107.19	107.68	103.6	105.14	105.98	106.6	114.67	104.9	105.16	105.99	104.69	105.25	104.97	107.58	106.45	106.23	111.95	103.04	103.86	108.49	109.91	106.12	106.03	108.67	104.48	106.85	104.83	108.04	106.72
101.88	97.936	99.935	100.56	96.847	100.5	99.233	100.21	102.3	102.01	99.862	99.973	100.96	101.32	99.655	99.189	104.36	101.35	106.87	102.76	98.467	97.7	97.265	95.186	100.2	99	101.2	98.158	96.62	97.941	100.21	99.069	93.724	97.746	97.141	98.142	101.55	98.566	102.45	101.42	99.804	99.169	101.44	94.673	96.239	102.5	101.48	101.72	99.489	94.881
100.09	99.954	97.685	103.05	93.975	101.02	100.75	104.61	100.56	104.11	99.848	102.48	106.81	97.24	98.424	103	97.38	101.07	98.873	102.44	101.66	99.665	104.04	100.29	103.01	106.04	97.005	100.9	96.851	99.777	95.283	97.268	100.79	104.72	100.17	99.64	101.26	97.774	101.66	99.752	101.42	100.38	102.04	99.368	101.34	96.259	105.45	94.423	103.13	99.797
108.29	105.06	107.03	112.01	105.9	105.81	108.23	108.61	106.27	108.5	106.4	106.18	103.45	107.28	102.7	103.59	109.67	106.45	108.38	104.47	102.63	102.5	105.66	105.72	109.17	104.92	108.06	105.53	104.8	104.31	103.99	107.9	106.74	104.14	106.48	103.63	106.77	101.11	104.66	105.99	105.26	100.2	105.69	106.38	110.82	99.733	105.85	101.19	111.46	109.3
110.31	109.91	110.46	109.1	115.13	110.11	115.5	110.42	110.84	111.21	108.24	107.86	107.88	112.93	109.06	108.7	108.85	108.11	111.93	113.36	110.12	110.63	109.98	112.74	110.02	110.88	111.17	113.8	112.03	111.04	112.58	114.6	108.5	109.73	115.15	113.05	108.68	109.67	111.18	111.64	109.12	110.73	108.43	108.75	109.52	109.16	110.78	110.72	113.8	119.82
102.86	100.6	102.7	103.46	98.485	98.658	101.36	97.368	102.04	103.6	100.19	101.26	99.238	100.58	101.83	97.97	102.93	99.729	99.813	98.338	95.019	100.14	92.871	101.24	96.59	102.53	102.31	99.191	99.206	101.01	101.65	99.706	104.2	98.179	104.78	98.033	100.96	98.251	102.48	104.31	104.54	100.81	97.861	97.565	102.26	99.978	102.72	95.16	99.039	103.2
106.27	104.81	107.43	104.9	106.12	108.67	110.56	107.87	109.43	109.57	108.6	105.33	110.68	102.86	105.54	103.37	105.48	108.68	106.84	107.37	103.13	107.98	110.58	105.43	110.03	108.45	110.19	101.83	107.56	109.85	106.28	111.65	108.76	106.1	107.16	108.8	107.42	103.73	106.91	108.86	105.96	106.73	102.22	105.67	109.84	108.68	108.38	109.8	108.23	108.73
112.69	110.24	108.25	108	103.99	110.9	103.83	105.11	99.617	109.42	107.35	106.77	104.46	111.41	110.44	106.04	106.19	106.74	107.31	102.01	110.03	110.13	103.37	111.43	109.38	105.22	105.88	104.74	104.23	108.61	110.18	103.35	108.79	109.31	104.55	105.98	103.62	110.44	106.05	106.18	107.1	106.1	103.09	108.17	102.88	110.09	104.3	108.9	106.56	105.49
105.15	106.93	105.88	101.9	106.41	101.83	104.42	110.31	103.57	101.2	100.32	104.11	100.75	100.56	100.82	105.25	103.27	103.42	102.85	108.05	104.01	106.99	102.36	106.84	104.1	101.67	104.46	105.64	105.03	105.77	103.33	105.39	106.82	106.62	100.91	105.41	103.48	103.53	99.122	104.17	100.85	103.84	107.56	103.02	107.31	107.86	102.28	105.37	107.18	109.86
105.55	108.62	106.97	104.63	104.78	105.3	107.05	104.08	103.59	108.93	102.42	110.42	107.12	101.82	106.13	104.59	105.51	109.06	103.48	108.71	103.3	110.5	105.37	105.91	108.1	109.06	105.39	109.68	105.56	110.22	104.59	106.64	107.89	107.43	108.15	104.59	105.54	105.15	104.42	101.5	102.18	106.35	109.95	102.34	104.09	107.75	102.84	105.27	106.31	106.95
115.88	118.72	115.98	112.99	115.73	116.43	119.42	118.02	123.8	116.58	115.17	122.95	118.97	121.91	117.01	117.46	115.84	119.23	115.61	120.72	114.88	118.87	116.91	112.16	117.11	119.53	116.25	115.36	116.34	117.49	116.22	117.9	117.26	118.64	121.01	119.36	125.27	115.56	117.29	121.22	116.27	120.04	117.4	119.56	116.27	119.72	119.23	115.65	117.14	118.4
107.63	104.54	106.25	107.83	109.8	107.26	107.01	99.363	105.51	105.97	104.85	103.46	105.9	107.15	99.82	100.57	107.67	105.54	106.26	108.1	106.01	106.96	102.35	107.76	106.38	104.93	107.14	109.33	106.69	107.99	102.92	103.66	104.15	101.88	103.33	103.63	107.91	99.054	110.43	104.78	107.89	104.46	104.09	107.18	109.71	103.74	104.24	105.68	102.32	100.75
100.75	98.737	102.08	97.785	95.981	98.366	98.836	99.801	101.41	101.68	96.789	99.354	100.5	103.34	96.833	100.4	100.5	97.034	102.49	101.41	100.27	95.103	96.696	102.15	101.07	98.84	100.09	98.014	101.59	101.75	102.81	100.81	100.26	99.982	95.187	102.17	103.1	99.926	98.919	100.04	97.413	98.902	96.705	100.68	95.482	99.572	95.932	100.46	98.083	107.04
107.2	108.56	105.14	105.39	105	109.72	107.35	107.41	108.11	107.6	103.32	108.1	111.43	100.35	108.85	102.85	110.63	106.74	107.92	104.88	107.14	105.8	109.62	106.17	109.43	105.99	103.02	104.94	111.19	109.79	104.86	108.01	108.17	111.41	105.77	105.51	108.3	106.4	107.69	104.26	104.05	104.98	109.2	110.01	107.41	109.14	106.89	101.52	108.65	103.71
110.73	113.12	106.57	107.33	108.43	107.15	115.99	113.11	109.58	108.02	108.89	109.49	107.43	115.68	114	112.18	109.71	109.04	109.64	106.79	111.3	110.37	112.27	110.27	109.73	110.84	110.68	109.46	115.55	111.88	109.95	109.17	111.28	109.87	108.82	111.38	110.55	111.66	110.87	108.65	108.66	107.13	111.85	109.44	107.59	108.01	107.89	110.73	111.85	107.49
114.45	113.25	108.05	106.77	113.15	110.73	113.42	114.37	113.61	108.52	109.05	114.53	113.16	113.03	109.41	109.88	115.38	112.9	113.84	112.66	112.53	110.09	108.78	109.18	109.76	109.7	114.41	111.31	107.89	111.71	109	110.37	115.38	111.73	110.82	111.33	110.25	108.34	111.39	110.15	106.77	109.61	109.69	112.53	107.21	110.11	110.19	110.12	109.59	115.12
111.59	111.66	106.81	108.98	105.07	106.24	106.27	101.45	104.34	105.38	107.78	106.93	106.4	104.93	105.51	106.88	109.07	104.61	105.03	108.26	103.64	107.9	101.45	104.95	105.61	104.12	104.75	106.56	103.7	103.06	107.85	108.2	105.37	106.89	106.74	111.42	106.81	105.98	103.6	104.32	105.08	106.76	110.35	104.28	108.51	103.83	105.88	108.41	104.46	103.3
110.48	111.67	106.35	115.6	114.55	111.99	105.7	108.74	109.93	110.2	108.31	111.22	109.41	106.41	109.68	115.16	108.6	108.84	105.65	114.39	112.48	109.52	113.92	111.35	113.13	109.94	110.09	106.31	106.93	113.41	107.55	109.6	110.54	107.48	110.72	109.94	109.27	109.96	108.14	107.17	109.53	109.13	109.77	111.08	102.42	108.75	109.79	108.46	108.04	109.29
103.78	105.77	106.49	106.61	101.83	107.62	103.71	106	105.84	109.5	106.95	101.95	103.88	104.73	106.28	109.27	104.85	108.15	102.72	104.54	105.9	106.47	107.58	103.7	106.69	102.1	106.33	105.42	107.31	102.77	106.66	107.83	105.41	103.64	105.83	105.39	109.27	107.4	107.32	107.05	109.13	106.27	104.44	107.89	108.19	109.06	107.35	104.15	103.29	105.21
112.95	115.4	111.22	114.17	110	109.57	115.54	116.22	115.46	113.49	115.17	110.09	114.32	115.17	114.45	111.09	111.46	113.53	112.9	112.05	111.54	114.36	113.47	107.5	112.45	115	113.83	113.51	115.03	107.14	114.05	111.89	111.51	114.35	114.57	117.41	112.04	109.08	111.79	110.8	115.37	116.95	118.62	111.86	114.29	114.74	114.79	111.55	113.94	115.4
106.51	113.51	114.97	110.71	110.11	116.9	108.9	112.95	114.69	115.41	115.27	113.47	111.19	113.46	113.09	110.11	111.4	109.66	111.74	109.01	114.17	112.62	110.66	121.51	115.77	113.26	109.91	113.86	112.45	111.18	112.26	115.82	107.7	111.82	113.86	118.06	108.97	112.15	114.55	108.17	111.48	114.89	115.68	112.3	111.85	116.24	113.46	112.7	113.26	109.69
112.88	113.09	114.85	111.24	113.94	114.47	109.76	111.97	112.45	108.71	113.81	110.6	109.74	111.87	113.79	114.47	114.74	113.02	110.24	115.65	109.47	113.7	116.22	111.7	116.77	117.15	111.49	113.09	112.03	107.28	109.26	106.45	108.04	110.8	114.65	116.27	118.09	109.05	114.55	110.47	111.77	110.55	111.72	108.64	112.02	106.46	109.59	117.05	115.76	114.22
103.44	107.02	106.07	101.87	107.84	100.09	103.64	103.41	102.33	106.93	104.04	107.07	100.36	104.36	103.61	105.06	103.23	108.59	102.77	102.15	101.72	103.18	103.04	106.3	102.29	103.63	105.29	105.36	103.52	104.44	105.88	103.6	105.76	103.96	101.02	103.45	106.71	102.62	105.54	104.08	103.89	104.93	102.68	104.22	106.08	105.65	104.82	98.694	105.77	100.7
100.85	103.8	102.91	106.44	108.17	105.91	101.31	107.94	103.11	106.3	105.95	104.57	105.75	103.78	104.37	105.08	108.39	101.83	105.53	102.19	102.97	101.62	107.98	105.24	100.52	103.4	106.31	104.81	106.75	100.29	111.12	105.85	107.22	101.52	106.54	105.82	104.45	108.43	106.85	102.14	105.77	104.68	106.22	105.48	103.08	100.99	105.56	108.36	104.92	103.23
99.941	99.332	100.43	102.54	101.91	101.81	103.89	103.37	103.36	99.451	103.21	103.1	102.95	97.495	99.834	101.8	95.679	99.122	97.277	104.83	96.264	100.57	98.617	103.47	98.679	100.94	98.467	102.14	98.651	101.53	102.95	103.45	102.19	99.96	101.73	101.8	100.89	103.35	100.84	99.574	103.24	101.48	102.01	101.76	103.93	101.71	97.739	100.8	100.69	101.94
107.22	104.28	100.29	99.918	106.69	104.31	103.26	107.05	111.07	103.56	106.74	104.27	99.908	105.61	101.41	107.52	103.78	105.03	105.35	105.41	108.51	104.26	108.03	108.82	104.46	106.41	106.16	100.75	102.76	106.33	103.44	100.66	106.85	100.8	104.4	104.49	105.89	107.45	106.22	103.45	105.39	103.79	105.57	105.42	105.57	103.71	105.08	104.21	102.53	108.03
106.4	114.97	108.64	114.71	113.38	115.4	111.64	109.11	110.2	108.37	107	113.05	110.19	107.12	114.73	109.23	106.68	108.13	112.96	110.28	109.77	112.07	112.02	113.83	110.91	109.02	116.75	108.82	112.31	114.49	114.13	102.62	110.77	110.29	114.17	119.45	106.91	108.58	108.29	110.44	106.82	111.84	108.28	114.93	111.58	113.33	108.46	114.05	112.57	113.85
105.53	103.08	106.25	102.64	104.55	102.5	106.92	105.52	107.05	102.92	105.24	106.07	104.1	104.73	104.56	105.6	102.81	103.84	106.69	107.27	107.1	103.02	103.07	102.42	104.16	100.69	109.12	104.49	101.66	103.98	106.61	110.96	107.15	98.474	109.87	104.35	106.16	104.4	104.44	104.31	101.45	104.5	110.81	102.47	105.96	103.35	105.21	103.05	104.03	103.83
102.4	102.27	105.67	101.87	103.71	104.64	101.27	107.25	106.74	102.31	108.4	96.264	103.1	104.82	105.59	102.46	102.61	99.493	102.35	106.74	102.12	103.16	101.2	105.35	100.98	100.79	100.31	109.16	108.2	103.92	104.2	106.21	99.231	101.31	102.69	107.11	107.7	107.41	103.74	105	105.01	107.48	102.37	107.02	105.4	105.76	104.75	108.19	100.25	97.812
112.01	108.61	112.6	107.91	110.28	113.49	115.62	113.9	109.96	113.27	110.35	108.07	107.64	112.16	113.59	112.76	113.6	107.11	112.15	110.59	111.53	113.23	110.63	111.67	115.31	113.3	113.71	111.36	113.35	112.03	112.43	110.61	113.48	109.9	109.15	113.46	117.57	109.71	114.71	112.51	110.85	107.41	108.32	113.93	111.28	111.24	111.48	108.75	108.24	111.01
100.81	98.658	100.78	104.59	106.5	98.91	101.15	98.225	97.305	92.449	95.907	102.96	100.73	100.13	100.67	101.81	100.03	102.9	101.56	99.543	101.29	104.68	101.71	101.68	99.55	102.46	102.91	99.718	98.795	104.33	105.74	100.87	103.99	95.903	102.5	97.451	102.01	102.67	100.48	99.135	103.24	96.847	95.009	99.762	101.84	109	101.33	98.373	105.3	103.31
102.88	100.26	103.28	106.63	104.54	106.66	106.55	106.16	105.49	104.5	106.82	107.06	106.08	102.25	108.99	100.42	106.09	105.43	104.98	104.9	109.18	103.67	108.36	105.91	106.46	107.6	103.13	109.74	105.38	107.28	99.41	102.88	102.55	109.5	108.52	106.39	107.26	104.53	106.85	105.42	105.25	104.54	102.31	106.15	104.68	105.58	105.77	105.93	106.55	109.35
109.66	114.31	110.33	111.49	113.46	111.64	109.4	112.41	109.21	108.82	114.32	111.36	114.36	111.66	114.65	116.68	107.83	114.81	111.72	111.46	109.43	113.89	111.26	109.93	112.63	117.79	111.83	113.88	114.27	115.32	107.34	111.21	112.58	110.21	109.98	111.06	113.75	113.21	112.02	111.68	108.94	112.24	112.48	118.2	109.74	111.6	111.65	110.79	113.1	114.15
102.37	99.192	101.14	99.9	99.969	105.87	102.74	103.73	100.71	100.17	104.43	100	100.93	98.009	101.29	101.19	102.34	98.96	98.99	98.062	101.12	96.548	96.945	99.209	96.689	101.1	100.44	98.842	101.79	102.95	102.72	99.673	94.029	98.659	101.66	100.21	103.3	98.098	97.792	97.794	96.697	100.08	99.826	105.65	101.83	97.246	98.672	100.07	98.252	99.549
118.5	122.13	112.43	116.63	122.1	118.14	121.13	115.43	121.08	120.24	120.57	114.66	114.56	115.2	120.95	119.57	119.42	118.08	119.93	119.44	119.76	118.49	118.5	120.78	115.21	119	120.71	122.2	119.76	118.82	118.6	119.34	118.52	116.84	118.63	120.22	113.2	114.72	117.39	118.98	121.16	117.01	120.59	118.56	112.42	117.39	117.18	114.12	116.59	120.06
108.96	112.87	107.41	109.22	106.46	112.55	102.22	109.35	106.99	109.2	114.49	110.33	109.54	107.86	111.14	109.22	111.78	113.84	110.76	108.44	106.49	108.08	114.65	109.05	110.19	109.11	107.78	111.46	109.86	110.51	110.98	110.51	110.82	109.84	103.47	106.97	104.77	112.35	107.67	104.9	112.04	112.31	109.79	106.03	107.52	113.36	105.85	111.59	103.71	111.08
115.55	120.75	116.17	116.77	116.94	120.39	113.95	121.01	111.94	118.27	116.05	110.41	118.29	112.12	116.34	115.21	119.48	116.09	117.76	118.32	119.08	114.22	116.39	118.72	117.12	117.69	117.2	115.62	118.09	112.06	120.51	118.22	112	120.17	114.36	119.17	119.47	117.35	117.38	118.13	112.98	117.32	116.39	115.18	117.63	118.56	117.26	113.88	117.31	120.47
108.88	106	107.87	112.79	110.91	115.02	110.71	107.58	107.99	109.71	107.45	113.36	107.32	110.68	113.06	116.48	110.75	110.47	109.63	113.61	106.18	113.67	113.77	107.87	112.43	105.81	112.98	111.04	112.85	112.92	110.08	110.62	110.96	110.12	109.1	109.83	110.06	113.89	112.47	108.39	112.89	113.42	114.32	109.81	113.32	113.11	112.5	114.08	111.24	109.01
102.82	97.799	102.38	102.72	101.5	101.7	101.25	100.98	102.88	103.68	96.55	104.07	101.34	103.21	103.96	101.29	101.77	100.53	98.333	101.31	97.211	100.48	97.904	97.881	102.64	102.21	100.85	100.81	104.92	99.639	96.279	104.08	99.684	99.096	100.88	102.45	103.17	95.769	100.4	98.181	101.58	101.22	96.72	98.804	100.96	97.654	101.81	99.483	101.76	100.9
110.97	109.27	112.89	110.93	109.32	113.1	114.19	109.5	106.6	109.37	111.75	108.41	112.61	110	107.4	111.19	110.82	108.44	110.42	108.48	111.32	113.65	111.13	111.43	111.26	109.27	110.42	109.31	108.66	109.5	112.3	109.18	109.97	109.42	106.85	106.66	111.08	108.98	110.2	105.48	106.37	107.18	109.04	115.36	108.57	110.14	109.3	111.04	110.98	107.94
108.05	108.95	107.41	111.05	108.69	109.26	106.59	105.98	106.77	104.06	105.53	110.03	110.7	105.73	105.74	103.62	107.04	108.51	104.13	106.74	108.41	106.46	107.17	103.38	108.9	109.15	105.2	106.54	107.35	106.76	108.57	109.59	107.94	109.78	108.92	110.44	107.11	107.99	104.96	111.33	106.09	111.73	105.55	104.87	109.52	106.14	103.94	105.45	103.27	103.64
100.63	98.809	99.561	99.078	101.62	99.036	100.36	99.48	98.813	101.85	97.307	100.85	99.113	98.374	100.01	101.44	104.83	101.42	97.401	97.538	99.801	100.69	100.78	100.32	100.28	99.927	101.41	101.7	98.597	103.09	101.26	100.96	100.93	103.04	102.23	99.282	101.55	97.999	98.185	102.98	98.044	100.49	102.05	97.671	101.08	95.658	101.82	95.765	97.827	99.265
100.91	97.739	99.754	99.361	102.7	101.92	103.91	100.66	99.902	98.714	100.07	98.936	99.721	102.45	97.83	100.23	98.112	100.82	98.372	101.95	100.72	98.881	96.312	105.83	99.585	98.246	94.832	99.033	99.697	103.23	101.45	99.024	98.527	103.71	97.398	96.825	102.39	100.76	100.59	99.628	102.12	97.546	96.806	99.077	106.27	101.07	101.65	99.108	98.828	102.9
110.04	110.63	107.12	111.03	114.08	112.45	114.27	110.96	113.28	114.78	106.81	105.53	109.33	106.12	113.73	111.29	111.37	112.41	112.6	105.97	111.45	109.71	113.81	110	113.67	107.07	113.93	110.69	109.98	114.08	111.3	112.82	109.21	112.88	109.79	114.16	111.88	109.84	112.36	113.66	109.25	104.71	114.02	112.38	110.25	114.53	110.33	109.35	111.65	112.68
96.316	97.337	100.5	98.079	102.82	103.39	99.906	102.02	99.132	99.548	102.65	101.41	103.53	102.05	101.4	104.55	101.21	98.669	97.297	96.868	100.51	96.611	101.86	100.44	101.4	99.713	98.873	102.17	103.43	99.216	100.51	97.313	101.61	98.687	98.22	101.62	102.02	102.38	102.61	98.931	100.92	100.39	104.35	98.233	100.35	98.676	103.48	103.07	95.729	101.22
107.1	104.56	106.64	106.57	108.29	104.63	104.63	107.81	105.71	103.31	103.89	103.75	106.47	109.89	105.6	106.73	106.03	106.47	107.68	103.08	106.84	106.09	104.28	104.54	106.48	103.06	108.11	106.36	108.54	106.67	104.11	101.63	99.433	103.11	106.51	105.8	103.76	104.26	106.05	102.86	105	107.6	105.09	106.36	110.01	107.18	103	109.31	107.44	104.04
114.31	105.65	112.67	114.14	112.12	115.39	112.44	114.2	109.49	108.96	116.22	112.38	113.58	113.29	110.83	116.1	114.17	111.91	117.04	110.15	114.19	114.16	111.55	114.21	113.54	111.37	117.34	108.2	113.21	111.73	111.44	110.86	115.82	115.62	111	120.29	114.74	109.18	112.53	113.66	111.05	110.47	109.37	110.86	110.56	112.09	112.6	113.47	113.05	109.59
106.68	107.96	110.35	104.68	105.61	105.27	103.78	105.93	107.44	107.59	105.16	103.83	106.04	109.98	108.64	109.58	107.39	106.45	105.26	109.73	107.41	105.98	107.88	104.89	108.14	108.39	107.13	107.93	107.55	107.56	107.4	104.79	109.14	104.97	100.81	102.46	103.57	102.58	107.79	103.79	105.44	109.02	110.26	107.07	109.52	104.97	103.47	108.3	106.49	107.61
118.11	113.36	114.78	117.3	118.95	115.86	113.62	114.72	114.04	115.93	118.47	114.54	116.29	121.92	116.44	117.67	111.46	112.94	117.48	117.03	115.4	114.96	117.95	119.23	116.64	115.3	114.71	115.25	120.97	119.45	114.27	116.24	113.05	111.99	117.13	114.2	115.54	124.23	110.15	111.37	116.37	115.07	119.84	115.58	118.13	114.58	112.85	113.57	114.93	112.35
98.4	99.599	99.031	97.533	101.6	99.258	98.433	103.09	102.37	102.27	98.531	98.617	99.254	101.41	102.23	104	101.94	99.756	99.902	97.577	97.195	97.944	102.06	97.693	102.59	98.928	100.18	98.862	101.87	102.18	101.73	98.883	99.497	100.23	98.533	99.555	103.08	99.052	101.24	101.68	95.991	100.67	99.317	94.539	98.911	98.535	101.74	98.491	97.674	100.23
106.71	105.68	108.43	99.504	104.36	105.66	112.28	106.71	106.32	106.05	107.63	103.35	108.91	101.87	102.17	104.1	106.41	103.35	104.03	108.76	107.82	105.21	107	104.97	108.14	107.11	105.98	110.03	108.1	106.9	102.91	103.3	102.65	106.67	97.08	104.45	103.32	106.51	108.8	104.14	105.58	103.76	109.12	104.31	106.05	103.66	107.9	103.26	104.02	104.65
102.37	102.05	108.21	104.49	106.12	106.22	105.21	106.47	103.75	103.8	103.91	103.68	103.82	107.71	106.74	107.21	111.05	102.44	105.1	95.495	107.52	99.617	104.06	102.38	109.74	103.89	104.68	106.02	102.49	107.64	104.93	104.86	104.23	107.82	106.13	105.53	108.69	107.73	107.33	109.83	105.5	106.47	101.04	102.65	99.573	106.25	104.19	98.904	106.57	106.98
106.94	107.03	99.341	106.43	107.87	106.85	106.85	107.47	105.96	105.34	108.69	107.58	110.76	106.79	106.22	106.29	108.95	103.85	103.56	107.61	107.98	101.76	102.31	105.2	105.68	107.32	102.51	106.91	111.65	104.76	103.16	104.06	108.45	104.62	106.72	108.19	101.9	103.1	109.92	107.55	107.05	109.75	110.08	104.02	107.17	100.92	105.95	110.94	107.66	110.73
101.62	105.49	109.3	102.95	104.07	104.26	103.15	104.99	106.54	103.64	103.78	105.37	106.98	103.92	109.11	107.04	102.71	110.32	106.43	104.35	104.49	109.06	102.94	104.19	102.92	108.9	107.33	106.39	110.41	105.71	104.61	99.746	99.688	104.69	99.925	109.09	105.51	105.87	107.71	100.01	105.55	106.41	108.32	104.44	104.44	100.1	104.15	109.92	104.02	107.82
103.27	95.264	103.29	104.96	100.34	98.132	99.709	101.47	96.29	101.65	104.37	101.2	95.773	103.48	102.87	94.385	101.39	101.2	100.84	104.41	101.42	98.096	100.6	100.84	97.199	95.409	95.953	100.58	98.744	97.217	95.602	102.19	103.25	100.72	100.86	98.834	101.1	98.893	98.89	97.12	99.336	92.138	98.295	97.52	102.52	100.51	102.79	98.924	101.8	95.824
106.58	105.5	104.36	106.43	102.98	109.68	107.31	107.75	105.52	105.95	107.31	104.05	105.78	110.23	105.54	101.26	108.51	105.11	111.24	100.55	104.27	108.28	103.1	108.44	106.17	107.58	102.59	108.14	103.43	106.29	105.62	109.46	107.5	106.07	105.89	104.88	107.93	107.68	106.15	103.93	107.57	109.32	107.98	108.57	103.58	108.18	105.77	109.42	103.31	108.62
110.48	111.95	106.49	112.14	112.09	111.09	113.15	108.96	112.58	110.13	109.68	113.2	107.26	109.25	104.1	110.25	111.89	111.73	111.07	109.59	114.26	119.75	110.27	107.05	108.1	113.05	110.95	113.98	106.65	112.75	113.4	111.41	111.25	111.6	109.06	109.47	107.7	112.67	112.95	114.56	115.41	112.03	110.09	110.55	111.94	109.82	112.88	111.98	112.37	110.91
104.91	102.59	102.07	105.91	111	102.7	109.83	103.64	105.15	102.86	102.05	109.24	108.34	108.69	104.19	107.09	103.63	109.89	109.51	106.23	101.17	103.25	109.14	103.27	103.24	106.48	106.45	108.17	103.56	102.74	105.8	107.12	106.73	107.51	104.2	105.14	100.75	108.47	106.77	107.33	103.06	107.4	106.22	109.25	102.48	106.16	106.79	110.16	102.26	107.18
101.43	105.55	105.97	108.4	106.61	106.19	102.64	104.12	106.31	107.29	98.236	104.54	105.41	101.66	104.75	104.92	101.94	108.37	105.2	105.56	106.18	109.2	104.79	102.92	102.33	108.08	108.34	108.37	109.74	104.08	107.8	107.11	106.43	104.27	109.19	103.1	103	102.2	106.13	106.43	102.21	103.69	104	105.66	106.31	107.9	103.08	104.02	103.51	107.74
104.34	104.11	103.79	104.93	104.7	107.28	108.05	105.06	109.2	104.47	103.07	107.47	106.22	107.95	101.62	100.34	101.99	100.89	105.95	103.12	103.73	103.61	108.06	107.81	104.64	104.91	107.02	104.89	100.78	101.07	106.87	104.08	106.33	106.09	102.48	105.39	103.12	106.42	102.43	106.02	100.88	104.25	105.87	107.98	106.33	104.44	102.59	108.34	102.54	107.5
120.44	117.81	118.44	115.49	120.26	116.82	117.14	115.78	114.15	118.65	122.85	120.77	120.37	118.31	116.82	118.19	121.35	119.85	118.87	121.84	115.14	115.28	119.96	114.02	121.11	116.95	117.93	116.29	112.62	116.69	118.34	118.63	117.98	117.63	117.58	113.09	123.02	118.77	122.04	117.75	115.42	115.12	120.73	122.1	117.37	112.09	119.53	119.06	116.14	115.01
121.4	119.15	113.69	116.99	114.96	115.81	114.18	112.6	119.29	115.21	111.81	116.4	118.96	110.35	117.14	111.62	113.38	116.94	118.14	115.27	116.32	118.82	117.81	115.43	119.21	119.62	118.38	112.71	111.36	114.34	118.09	115.81	114.41	119.49	114.31	117.67	118.77	114.18	115.26	118.31	117.88	119.07	114.91	119.11	116.65	114.89	114.76	118.61	112.79	115.12
113.34	107.91	111.04	108.02	108.63	107.51	113.28	108.05	111.85	110.82	111.93	112.16	111.6	108.12	110.82	112.78	110.84	112.29	110.45	109.94	111.49	113.56	106.5	111.65	112.84	108.92	117.7	113.96	109.24	111.17	112.1	112.13	110.12	116.26	113.38	108.29	108.93	111.46	108.44	109.65	113.02	112.65	108.58	112.47	110.34	115.47	117.02	110.56	111.51	111.16
113.54	105.01	112.89	110.01	111.08	109.11	109.55	112.06	113.88	111.37	112.8	113	117.83	111.06	108.91	113.46	112.1	117.3	117.67	114.07	108.95	111.23	107.65	111.63	115.6	111.17	113.53	115.3	105.72	113.44	116.84	109.36	108.9	108.08	111.33	109.7	108.59	111.73	113.5	110.98	109.15	111.37	111.15	116.2	117.73	109.52	112.39	111.64	110.99	110.91
116.52	113.78	115.07	115.14	112	111.92	113.39	109.51	112.74	112.38	109.09	115.91	111.26	111.4	111.34	109.19	116.66	113.94	110.31	111.34	113	114.58	112.68	113.58	109.41	113.63	113.16	114.62	115.34	111.12	117.33	114.69	114.11	118.66	112.37	110.86	115.08	115.96	112.81	112.64	112.51	113.44	112.19	112.83	114.34	114.92	113.19	113.72	114.66	108.88
108.3	102.37	108.59	102.95	108.21	104.59	109.21	105.13	105.62	110.44	106.09	106.75	102.91	106.2	106.47	104.08	103.05	107.47	108.28	101.04	104.92	107.23	104.28	105.51	106.61	106.56	101.42	105.59	107.32	104.99	100.75	108.31	106.94	104.84	103.98	105.97	106.51	109.03	106.93	107.07	103.27	101.89	108.51	101.27	105.38	105.36	102.14	107.33	106.69	106.14
108.89	111.7	109.77	110.28	112.7	110.19	109.72	117.21	113.79	112.07	115.18	112.5	116.45	112.26	110.52	109.45	106.67	110.17	113.16	111.22	111.25	114.38	110.82	110.84	113.7	109.95	114.9	113.63	111.29	112.26	110.91	110.89	113.02	111.7	111.79	110.36	111.07	110.9	110.85	115.47	108.42	111.67	107.22	112.87	109.18	112.05	112.31	108.34	111.1	111.88
97.808	96.869	102.4	98.536	99.971	101.25	99.422	101.55	108.39	100.63	100.97	102.65	101.49	97.427	98.066	99.003	101.01	100.25	101.81	102.38	101.44	98.454	102.12	102.58	104.06	96.728	97.463	99.698	99.739	95.68	100.22	96.841	98.793	102.14	98.021	102.84	101.89	96.958	99.263	97.282	100.18	97.349	100.22	99.988	101.4	97.904	99.112	100.35	99.982	104.03
101.73	110.73	105.32	104.19	100.92	107.08	105.31	107.46	98.691	101.02	100.45	105.6	105.54	102.83	103.65	105.96	102.25	105.83	102.77	102.32	109.62	101.92	101.94	104.29	105.5	103.49	104.33	106.06	104.26	101.67	105.25	107.63	103.98	103.71	99.611	105.72	107.31	100.25	102.93	102.11	104.86	102.92	103.82	103.07	104.98	99.794	105.53	107.24	107.05	106.75
109.35	106.22	115.53	110.37	114.13	112.12	111.66	111.36	116.58	114.55	110.29	107.45	109.62	107.46	108.41	106.75	110.87	114.42	112	113.5	112.72	111.79	112.1	112.04	109.11	109.34	113.48	104.09	114.05	107.98	114.48	110.57	110.21	109.55	112.95	112.52	112.01	106.83	110.92	114.47	109.66	110.33	106.78	114.2	111.2	113.8	109.27	112.6	114.19	110.28
101.45	101.67	98.535	102.55	100.95	100.4	98.192	97.755	99.882	100.53	97.097	99.136	98.494	97.082	97.997	100.86	98.961	100.09	99.841	97.331	95.929	100.8	99.75	98.672	102.83	98.895	99.407	102.11	96.356	99.582	99.311	99.561	104.48	99.95	100.17	103.95	101.34	97.678	100.98	104.48	96.599	103.9	97.783	102.14	100.29	101.41	102.47	96.301	100.04	98.518
107.09	104.51	106.94	104.71	102.96	103.6	111.39	107.8	112.07	101.88	103.89	106.4	106.1	104.46	106.57	107.37	103.32	104.89	102.42	107.21	104.53	103.78	107.66	102	108.64	105.37	107.54	107.62	111.37	103.63	106.45	103.83	108.54	102.11	105.78	99.927	110.49	100.04	105.06	107.39	103.16	103.82	105.1	108.27	107.83	105.27	104.52	110.36	108.48	107.34
106.34	99.527	105.63	100.95	105.42	109.78	104.14	106.05	109.11	105	106.39	103.7	107.76	104.01	103.82	109.57	107.32	102.02	100.28	107.57	104.08	106.45	107.05	106	106.84	107.54	104.76	105.98	106.7	104.73	106.96	106.04	104.26	104.72	100.55	103.11	102.67	107.36	102.43	103.91	103.94	105.63	107.4	105.08	107.51	107.66	103.82	105.15	106.87	104.77
109.27	104.11	107.51	107.96	104.74	110.26	108.61	103.15	106.4	104.91	103.6	106.73	106.84	109.68	99.265	107.6	110.32	108.88	105.99	106.1	110.78	107.96	104.06	107.59	103.76	108.6	105.17	103.61	104.6	107.37	106.12	112.25	104.6	109.52	103.84	109.57	110.99	104.17	105.58	103.66	107.02	104.75	106.32	104.02	106.33	106.32	104.22	106.1	107.38	101.44
100.96	101.82	106.53	99.644	105.22	106.27	104.39	108.53	103.1	105.21	104.14	106.7	110.09	102.75	101.81	100.86	109.04	101.16	104.97	108.06	100.94	98.282	98.041	107.11	104.3	103.92	104.35	101.88	105.93	106.81	106.73	105.89	106.1	104.74	101.86	106.22	107.52	109.56	108.74	104.13	105.47	105.83	102.96	107.19	103.92	110.2	104.62	103.25	104.84	109.37
115.81	116.77	111.51	109.88	110.37	113.43	109.45	114.15	114.72	108.8	111.54	112.08	113.94	108.74	108.77	112.59	113.11	111.72	108.38	110.85	109.64	108.22	110.73	110.81	109.88	117.59	107.53	111.08	109.49	110.31	109.79	108.28	112.83	112.42	112.03	111	109.47	112.79	112.18	107.57	107.21	115.76	111.54	110.02	111.81	111.5	110.08	111.63	113.84	108.75
112.29	99.691	107.06	108.6	108.99	109.67	110.26	109.92	109.41	108.99	106.87	110.41	104.12	109.82	110.22	109.83	107.07	108.46	109.85	106.39	108.31	107.37	108.53	111.3	111.33	103.76	105.37	105.36	108.66	104.28	109.9	107.35	105.04	107.31	110.86	107.19	106.74	107.51	104.61	107.33	104.96	108.69	108.46	106.84	107.95	103.98	103.99	104.03	104.27	106.62
106.14	103.83	105.18	104.77	107.57	106.46	105.91	108.58	108.45	106.23	98.7	105.41	106.69	103.21	103.74	105.56	110.15	110.32	103.79	105.23	106.3	104.88	107.33	103.3	103.12	105.36	104	108.03	105.99	106.79	106.81	107.7	104.86	104.71	105.42	100.83	104.79	102.97	108.25	105.67	107.55	106.84	107.44	106.72	105.41	109.76	110.24	105.73	109.65	104.95
106.62	100.76	105.93	105.83	106.37	101.56	105.97	108.56	104.61	101.58	105.63	101.61	102.94	102.98	106.04	102.24	102.68	107.82	104.15	101.86	103.75	106.95	106.76	102.99	105.62	102.65	105.99	100.45	106.27	105.83	103.56	105.55	102.01	103.35	99.719	109.22	102.82	102.8	101.76	102.49	101.1	103.62	104.28	105.88	100.82	104.33	103.19	106.17	103.15	103.09
114.55	109.11	108.17	112.8	106.41	114.79	112.75	112.81	111.6	110.59	111.82	110.2	113.58	107.63	109.24	112.83	110.3	108.16	110	108.83	108.26	110.68	109.85	107.35	111.59	110.92	118.11	109.95	103.75	113.39	110.81	108.51	108.95	108.26	111.23	107.8	110.39	110.84	111.3	107.93	108.82	110.65	115.78	109.54	112.75	113.36	108.59	110.95	107.66	108.01
109.4	109.81	108.36	112.1	112.84	109.12	110.56	112.92	109.96	115.07	111.13	113.77	110.88	112.67	111.84	114.65	114.27	115.26	110.9	113.3	108.28	109.45	114.18	107.84	111.5	111.93	111.55	105.88	111.9	108.92	106.04	115.28	116.41	110.56	108.66	112.19	110.93	111.43	108.41	118.1	111.13	111.68	114.58	110.74	112.4	112.16	115.37	110.05	109.66	111.35
101.06	97.116	100.43	103.9	100.82	100.64	102.08	101.41	96.955	98.055	99.76	100.07	98.376	99.965	102.89	98.055	99.745	95.819	99.406	101.45	101.08	100.97	101.08	100.1	101.65	96.499	101.5	99.092	103.54	101.75	101.8	103.15	102.4	99.146	100.05	98.616	102.04	97.298	100.56	102.71	99.571	102.25	102.98	98.893	93.372	99.138	99.235	99.901	103.46	98.047
118.84	111.43	110.14	114.76	113.25	114.15	111.79	114.29	105.25	106.56	110.03	113.16	111.28	112.7	113.4	115.83	113.55	113.45	112.51	112.19	114.28	108.72	117.62	113.72	107.01	114.72	114.28	117.32	112.99	116.29	111.16	116.56	111.58	114.17	111.99	108.46	111.71	111.35	114.54	113.95	112.31	109.46	110.84	108.25	116.03	112.56	115.11	111.12	115.93	110.8
97.418	96.954	103.65	101.5	102.41	99.131	97.532	99.679	103.45	106.19	98.457	99.534	99.185	102.18	106.76	100.64	100.51	99.319	98.03	98.239	101.2	107.61	96.823	100.25	96.428	100	99.88	96.192	102.02	103.39	97.676	98.379	100.36	99.048	99.525	99.501	98.399	99.153	101.7	102.18	104.12	100.19	102.06	101.23	104.06	105.71	100.92	101.14	101.45	100.88
107.37	104.73	103.95	100.62	108.32	105.39	103.78	100.5	104.14	103.72	108.14	107.09	108.01	109.53	109.77	102.88	106.77	108.99	105.57	106.16	108.34	104.13	104.16	106.71	107.67	107.5	106.12	105.56	104.99	108.36	107.64	106.18	105.77	105.19	101.23	109.5	106.32	100.18	101.43	106.49	107.01	105.65	104.25	103.23	102.44	101.65	105.9	108.46	104.87	102.03
107.46	106.98	105.02	107.15	106.07	106.6	106.93	103.54	105.33	104.23	103.87	105.44	106.78	108.04	107.31	105.62	107.9	105.59	107.44	108.4	105.72	101.36	107.26	105.77	103.95	103.92	101.92	103.98	102.54	103.96	109.48	108.34	106.92	107.6	106.3	105.72	106.47	105.56	103.66	105.49	102.73	105.39	100.45	106.85	103.7	104.15	104.11	104.17	103.83	105.52
105.1	108.29	110.42	102.16	104.93	108.18	107.42	104.61	106.81	105.6	106.62	103.92	108.06	103.16	103.61	103.6	104.61	105.96	102.63	104.99	102.75	108.52	107.36	106.77	112.51	103.85	103.21	107.52	100.75	105.52	106.35	107.13	108.68	103.84	105.08	106.3	107.95	105.41	105.5	105.39	105.35	103.24	102.75	106.68	105.93	102.48	104.43	106.77	103.56	106.27
106.04	113.52	114.23	110.81	106.28	112.37	108.89	112.16	107.25	110.12	115.16	109.61	110.05	109.3	107.08	112.25	111.62	109.06	109.04	113.97	107.55	111.98	112.94	113.84	111.59	116.75	108.78	109.8	110.57	108.43	110.35	110.88	108.45	111.82	110.2	107.3	108.14	114.6	110.15	112.67	112.2	112.49	109.4	113.23	110.41	110.49	112.54	111.61	112.57	106.36
106.54	105.91	109.01	102.41	107.16	104.66	107.29	106.84	106.2	106.59	108.84	105.66	109.57	103.18	108.43	110.63	107.6	105.54	111.84	104.85	107	109.44	110.69	109.47	105.61	106.34	103.42	105.26	106.95	107.44	104.61	110.02	106.55	107.35	104.46	107.12	106.5	110.73	106.49	111.09	104.28	110.84	110.28	107.2	112.72	110.86	108.16	102.12	110.87	108.41
111.04	104.74	106.6	108.31	105.33	104.45	106.75	101.74	105.75	108.06	105.99	98.889	104.34	104.78	105.11	105.98	106.96	108.04	104.67	110.83	103.57	100.61	109.57	102.91	103.77	101.99	101.6	101.71	99.01	98.864	105.6	105.11	102.75	106.25	105.2	105.02	106.3	110.94	108.39	103.63	108.66	103.15	106.29	102.72	105.77	101.55	104.08	107.55	101.45	107.73
109.49	97.153	107.65	101.82	104.25	104.58	105.81	98.973	103.13	101.37	107.12	101.5	104.28	101.89	106.25	106.42	96.976	106.81	106.02	105.46	102.79	107.32	105.54	104.99	105.54	108.31	105.51	98.238	103.2	105.68	106.71	106.56	101.08	102.85	107.05	106.73	105.07	104.6	103.19	100.73	102.47	100.03	103.74	101.1	101.85	104.68	104.12	106.89	104.99	100.8
102.48	101.43	99.594	103.01	106.98	105.15	106.9	103.37	102.4	110.22	106.7	104.99	107.48	103.53	105.42	105	105.87	103.25	106.8	106.97	98.959	105.86	103.73	101.93	108.48	106.15	103.83	105.47	105.32	105.76	103.07	105.91	104.94	108.36	104.05	100.6	103.08	106.36	106.32	104.2	105.96	105.45	110.9	110.27	107.4	105.21	103.49	101.81	104.41	102.26
105.64	109.52	106.98	107.27	104.96	105.86	106.39	107.97	108.41	108.82	108.76	107.46	107.04	112.87	107.92	104.12	108.44	101.51	105.13	108.38	109.92	104.05	103.94	108.18	103.08	108.92	108.85	108.38	104.92	105.45	104.69	102.52	109.52	105.43	108.29	104.36	105.36	105.84	110.44	104.84	109.37	105.71	105.27	103.24	104.9	104.38	103.57	107.39	107.29	108.67
105.15	102.2	107.89	108.83	108.3	105.74	108.01	105.6	103.25	104.32	103.51	107.25	104.9	106.87	110.35	107.91	109.62	102.77	107.25	105.28	106.5	104.58	107.35	107.45	105.8	109.59	104.96	105.16	106.61	106.05	107.06	107.16	108.03	104.2	108	103.11	103.15	102.32	107.96	105.94	105.55	104.26	103.89	106.86	103.58	103.55	107.88	105.93	106.77	107.45
118.73	116.99	117.94	117.27	116.8	117.23	122.36	118.58	112.71	123.39	114.53	116.95	118.07	116.89	118.07	120.04	119.29	121.06	119.75	116.73	116.45	118.44	119.8	115.69	118.62	117.25	117.33	114.66	118.56	116.62	117.92	113.61	116.71	114.92	114.29	118.47	116	117.09	122.36	114.85	119.17	112.98	118.43	114.45	115.92	116.67	116.86	112.8	113.36	120.72
109.42	111.75	110.9	111.27	114.32	111.81	109.62	116.73	114.68	112.74	112.77	107.2	112.2	112.64	109.71	112.41	113.56	110.7	111.5	112.72	109.29	116.08	109.41	109.19	114.51	111.91	110.13	112.2	112.85	106.69	107.84	116.61	114.49	113.42	107.98	113.27	113.81	109.7	114.98	109.05	109.8	111.9	113.78	112.13	110.54	112.29	112.6	112.97	110.16	115.02
114.33	115.7	110.26	109.31	115.33	113.04	118.6	113.62	112.2	108.69	112.05	111.86	114.19	110.92	110.74	116.3	113.1	113.14	112.8	112.87	113.06	108.87	109.87	108.25	113.92	117.41	115.44	109.91	113.62	113.13	113.34	109.19	114.71	109.81	111.28	113.13	112.12	109.99	116.16	110.63	113.8	113.02	115.32	109.98	112.47	117.23	111.88	113.36	112.63	111.18
106.3	109.8	106.76	108.66	102.26	105.07	104.76	105.91	103.32	108.27	106.07	103.81	102.03	106.57	104.36	109.31	103.22	106.68	109.63	102.08	102.23	104.86	105.03	106.92	107.21	105.36	104.74	105.05	111.13	107.08	106.03	104.52	108.75	104.16	105.72	106.71	107.95	104.01	105.65	101.64	101.62	108.82	102.98	105.52	109.82	105.21	105.14	102.84	112.38	105.88
108.17	108.59	112.56	111.01	106.92	113.31	110.39	106.93	115.07	111.71	111.04	107.83	107.41	113.22	110.57	106.57	108.11	109.83	114.18	113.95	110.57	108.91	111.13	112.11	115.94	111.51	111	113.75	114.64	110.81	111.69	111.8	109.73	114.69	110.19	113.06	115.38	112.18	109.88	110.62	112.65	109.92	112.9	110.27	112.41	110.96	109.07	108.97	114.53	110.96
105.13	106.06	105.19	108.7	105.84	104.4	108.51	103.21	104.59	102.33	105.98	111.04	107.41	105.46	108.38	104.84	102.66	107.06	107.39	108.01	108.03	107.61	106.34	107.27	103.38	105.13	109.68	108.71	106.68	103.1	104.19	109.87	104.8	107.9	103.97	109.09	106.4	105.5	102.35	103.71	103.25	105.69	104.82	107.33	106.91	109.19	107.33	103.8	104.6	103.09
102.76	105.21	102.96	109.88	105.21	104.51	102.06	105.35	105.87	104.96	105.16	103.37	107.86	106.4	101.98	103.33	101.9	106.71	106.33	102.1	102.49	104.64	111.67	102.62	107.05	105.47	106.81	100.99	104.79	103.8	109.95	108.52	108.58	105.18	102.37	105.88	105	105.63	105.67	103.23	106.3	103.14	109.94	105.36	106.49	108.73	102.23	108.48	107.03	105.27
112.6	106.78	112.19	112.52	112.64	109.07	110.88	113.15	108.55	114.06	111.56	110.79	108.54	110.15	110.11	110.47	107.82	110.17	108.98	112.6	119.16	106.66	111.86	110.53	104.88	112.14	112.06	106.86	108.67	111.26	110.17	109.57	108.07	111.63	108.45	108.53	110.83	115.82	108.57	112.04	112.13	112.88	109.53	106.68	111.15	106.31	113.55	110.9	108.75	110.44
114.26	108.76	112.08	109.65	112.63	108.23	113.93	111.48	112.59	112.76	111.41	112.98	112.92	111.49	109.34	117.62	110.46	110.16	106.51	117.75	115.09	109.13	113.37	109.57	115.18	109.62	109.74	110.54	112.05	109.1	110.36	107.26	110.49	106.77	105.32	112.33	108.94	112.88	113.1	107.79	110.4	108.07	111.67	109.53	114.21	112.04	108.54	112.88	108.7	107.27
102.35	103.7	102.3	106.94	103.15	102.83	108.91	108.21	109.41	103.4	105.59	105.39	103.1	108.57	107.97	105.01	102.82	104.08	105.35	106.76	108.65	100.83	108.89	106.44	100.8	107.37	103.4	103.45	108.98	108.25	105.89	104.57	106.91	99.496	108.33	104.69	102.61	102.56	110.59	104.92	107.8	107.73	101.79	108.05	109.63	106.21	105.72	106.66	105.08	101.95
108.76	106.68	104.8	106.53	108.78	107.29	99.803	104.66	107.67	105.9	106.06	105.5	103.55	107.44	103.94	104.2	102.25	108.18	106.49	102.61	103.35	108.61	105.97	103.91	106.13	102.89	107.99	105.89	102.91	104.29	106.07	104.99	103.27	109.36	108.4	106.18	103.69	107.97	107.62	109.26	106.16	105.66	103.42	106.18	110.27	108.19	104.32	103.79	106.55	104.31
98.624	101.79	99.596	102.12	101.87	104.93	106.45	102.99	106.13	104.75	103.32	104.02	108.89	106.79	103.46	103.41	105.85	109.78	101.51	106.08	103.8	107.35	106.12	101.17	99.807	107.31	105.96	105.21	106.31	106.01	99.886	104.22	102.69	103.65	102.02	102.64	103.75	102.86	105.75	102.66	106.54	105.63	102.71	107.95	104.66	103.3	104.95	103.53	107.9	105.78
117.43	123.24	116.81	122.1	117.47	115.74	119.48	116.69	117.7	119.34	117.84	115.39	116.5	117.37	121.06	121.45	114.34	113.07	119.64	110.99	117.73	116.9	116.56	116.53	118.23	119.72	113.61	115.11	118.1	115.43	116.71	115.33	119.43	117.14	117.68	120.75	119.37	113.84	116.77	114.08	121.39	116.23	117.32	117.71	120.13	116.19	114.13	117.12	117.33	118.17
113.52	114.21	108.57	108.42	109.39	112.11	107.47	108.91	109.68	110.89	112.77	103.65	115.39	112.5	110.9	109.7	110.11	108.61	107.31	112.4	112.71	108.9	112.02	112.71	112.44	111.76	114.35	114.11	109.82	112.34	114.44	106.95	109.42	109.61	112.92	115.04	115.49	111.1	110.39	113.46	112.85	106.33	106.66	108.55	109.31	112.53	112.85	110.24	111.82	113.13
110.11	104.42	107.15	105.33	107.42	106.18	104.45	104.19	107.54	102.88	103.46	108.66	103.29	104.13	102.26	104.36	110.36	106.57	112.16	107.09	103.58	104.95	107.85	109.8	104.26	103.73	104.93	104.66	106.96	105.3	104.15	106.36	104.75	104	106.33	106.52	105.2	108.51	111.22	106.93	109.54	106.11	106.76	102.09	103.37	107.02	102.3	105.79	110.52	102.02
110.04	104.87	109.66	104.12	108.25	100.67	106.52	107.1	104.72	109.14	112.34	107.65	107.45	104.24	104.17	107.64	102.47	110.5	107.65	104.74	105.76	104.79	108.77	103.93	111.6	108.12	104.84	110.42	108.39	110.32	102.07	104.77	105.88	108.89	107.91	108.12	106.29	104.5	106.32	108.33	105.23	108.96	107.7	106.35	105.22	106.97	103.87	104.66	106.52	104.78
110.39	115.21	106.27	115.97	111.32	106.65	111.05	113.27	110.33	112.1	109.63	107.82	111.74	109.11	111.7	110.57	113.76	112.67	111.72	110.55	110.7	112.43	110.05	110.7	110.17	110.04	109.27	103.33	108.93	112.05	111.27	107.87	112.9	110.78	111.88	114.36	108.99	109.65	107.17	113.06	104.22	110.03	109.64	109.68	108.89	111.19	110.04	111.08	112.77	109.42
115.27	112.27	109.24	111.11	112.9	109.88	116.74	109.01	114.45	110.85	110.13	112.83	109.54	112.47	107.71	109.12	111.18	115.54	111.32	112.04	109.79	109.28	111.39	114.98	112.54	107.26	110.33	112.16	108.24	112.05	113.34	109.21	111.3	108.96	114.84	110.99	114.07	108.36	116.4	112.72	110.05	109.04	110.28	112.53	114.88	113.1	110.82	109.65	117.19	107.62
112.61	110.09	110.21	111.75	111.77	111.46	109.12	112.47	111.69	116.13	111.2	110.14	116.23	116.14	114.69	109.63	114.37	110.48	113.75	112.75	111.26	115.45	111.63	108.96	112.3	112.96	117.66	114.46	105.29	116.15	114.97	112.51	111.55	111.72	111.2	111.29	111.65	112.63	110.77	110.3	111.53	110.13	108.76	113.77	108.49	113.63	112.02	113.46	114.15	111.21
103.15	104.89	104.69	106.05	105.34	107.08	102.49	101.54	104.59	103.46	104.42	107.59	105.96	103.35	102.55	104.51	110.26	107.38	107.19	105.68	103.01	106.08	102.22	111.53	105.54	101.94	100.86	100.57	110.14	109.48	108.12	103.75	104.1	107.85	103.36	105.27	108.96	104.35	103.42	105.92	100.52	103.66	101.06	108.28	104.12	101.07	101.4	109.38	102.6	108.02
106.51	104.61	109.3	107.34	108.74	107.81	109.84	110.88	111.11	108.32	107.41	107.1	112.22	111.36	106.43	111.91	111.97	110.65	110.07	112.01	110.29	110.29	110.14	111.01	108.68	110.6	113.18	107.94	111.69	106.94	112.94	106.75	108.33	109.16	113.05	110.29	111.73	108.68	107.68	104.39	106.52	113.15	108.65	108.08	111.13	109.23	114.35	109.43	113.19	109.65
112.51	111.03	109.32	111.94	109.78	107.94	110.81	113.11	115.8	116.29	113.21	111.2	107.18	110.11	106.74	112.2	116.87	117.31	113.93	113.22	114.18	108.42	110.52	108.07	110.54	112.37	108.49	109.12	109.38	110.06	111.39	113.5	112.21	107.62	107.49	116.21	112.12	111.09	110.05	110.5	113.62	113.74	112.49	114.75	113.84	112.39	115.61	113.86	114.03	109.44
110.88	112.91	110.66	109.44	112.99	109.53	108.43	111.07	111.9	113.19	114.14	111.42	108.95	109.61	107.15	112.52	109.89	105.92	112.1	108.6	107.66	107.56	107.65	109.79	111.88	108.52	109.24	114.23	111.55	111.75	115.32	114.05	113.28	112.55	106.39	109.99	111.61	108.04	108.93	106.66	111.99	112.77	110.29	110.61	108.7	108.17	110.8	111.37	107.7	108.06
108.22	102.49	107.17	107.27	111.82	110.64	107.75	104.47	104.92	107.46	104.21	105.26	104.49	104.29	106.71	107.82	105.77	102	103.17	106.25	106.47	106.27	106.48	108.16	105.46	107.09	106.43	106.65	109.06	107.8	107.75	106.21	104.62	105.26	105.89	108.01	107.93	109.58	109.01	102.6	106.11	103.93	106.49	109.99	107.63	104.78	107.43	107.65	105.72	108.29
98.63	99.556	103.64	98.977	100.03	95.705	101.46	100.07	100.24	100.98	98.884	100.37	101.1	99.246	97.532	99.301	96.723	100.25	97.832	97.242	96.077	95.498	102.11	102.07	103.74	98.218	97.11	103.25	100	100.9	102.66	103.17	99.236	96.224	97.933	100.15	99.949	96.856	103.44	98.184	100.56	102.51	100.14	100.58	99.49	96.695	99.612	99.861	95.705	104.86
106.92	109.99	108.46	104.86	110.92	112.98	108.34	108.73	109.7	108.6	109.53	109.36	109.86	115.69	109.17	112.43	110.19	107.05	113.64	109.71	108.72	106.75	109.95	100.89	111.43	111.31	103.82	108.08	110.23	109.48	110.08	107.15	109.02	109.99	113.75	107.92	111.45	105.45	107.3	105.71	106.76	110.28	104.95	109.61	108.4	112.99	103.35	107.54	110.96	107.02
99.595	97.009	97.939	101.81	102.45	101.57	101.79	93.088	100.32	97.169	99.154	98.25	102.69	96.162	101.67	102.73	103.98	97.334	103.65	101.41	100.64	98.241	97.854	99.61	100.3	100.98	102.59	103.96	98.294	99.727	100.64	99.156	101.02	103.88	101.66	100.93	101.38	99.46	98.84	99.137	97.739	98.355	100.62	96.745	96.597	100.33	95.22	100.72	105.27	102.97
114.22	108.28	117.26	112.93	115.27	114.38	112.23	109	110.64	110.09	111.98	112.43	112.05	112.14	111.13	113.69	111.47	113.61	116.09	114.69	115.96	113.02	116.35	113.74	110.99	107.56	108.58	114.62	116.01	112.09	112.11	113.31	113.64	112.38	112.24	114.02	110.53	106.98	113.56	111.41	117.17	114.48	112.67	112.99	111.95	114.36	114.75	112.94	110.4	111.95
105.14	105.37	104.62	104.74	102.94	105.92	106.3	105.71	111.06	107.78	103.82	103.62	107.72	102.63	108.01	103.59	109.04	105.08	103.45	99.596	105.09	99.806	107.93	111.58	100.66	108.35	107.27	102.26	106.82	108.03	102.36	103.24	107.96	106.9	100.18	109.55	105.47	106.21	101.28	100.33	108.89	106.65	105.23	105.86	107.11	105.54	100.38	106.73	109.18	104.84
105.86	104.73	105.98	107.54	103.66	107.76	109.13	106.52	104.78	103.28	108.05	103.1	106.13	105.02	108	109.32	105	104	108.15	105.63	101.97	103.77	107	109.59	103.87	106.21	106.73	114.03	110.04	108.28	104.46	108.55	103.23	107.87	103.77	107.25	108.62	108.15	106.14	109.56	102.86	101.77	107.66	107.74	109.38	106.84	104.12	105.83	108.04	103.25
94.744	101.86	100.08	101.27	98.037	96.146	100.89	98.505	97.496	95.953	101.5	97.064	102.53	98.188	100.51	97.27	102.83	102.6	104.72	101.03	99.571	99.796	96.772	100.67	98.558	103.53	97.938	102.74	101.32	98.988	97.436	104.66	101.34	100.07	99.432	97.592	101.92	99.776	103.21	97.958	97.579	97.77	98.437	99.036	97.161	100.8	97.991	100.99	98.363	92.419
102.15	101.24	100.87	97.321	103.69	102.05	103.01	104.56	99.189	100.51	97.855	102.72	104.26	100.61	97.136	99.452	98.353	96.976	100.23	106.54	99.231	99	95.866	103.17	98.292	98.841	100.43	99.02	100.42	102.16	99.567	100.27	101.06	96.339	103.05	98.38	100.58	107.04	99.703	101.46	96.918	103.36	102.4	98.698	102.38	103.26	97.557	96.579	99.937	99.955
111.34	110.68	111.55	108.7	108.57	113.23	108.07	111.68	111.46	106.74	113.51	108.61	116.67	110.27	116.12	111.65	113.32	111.09	112.86	113.66	111.99	110.38	111.44	113.85	109.29	108.77	108.18	112.39	112.12	114.65	112.31	109.97	112.15	113.62	111.59	114.36	108.94	113.71	109.99	108.26	113.62	115.8	109.68	117.41	111.58	106.77	106.9	112.33	111.43	113.23
104.05	103.27	106.81	103.26	105.95	104.02	102.17	106.65	98.869	104.37	103.1	107.86	102.61	105.56	105.41	106.7	109.15	105.11	99.749	105.14	102.44	104.97	105.71	101.19	108.19	105.61	104.12	104.43	106.43	106.45	101.4	105.05	106.32	104.66	105.17	104.59	104.38	106.53	108.16	102.64	106.32	108.06	104.79	104.92	104.15	102.14	99.282	106.42	108.07	100.19
114.24	106.16	109.65	113.25	108.28	113.58	110.37	112.77	109.26	113.76	110.11	109.72	115.71	111.16	107.51	114.38	111.61	109.82	111.24	108.23	115.01	111.59	113.47	110.22	106.71	112.16	113.77	116.05	111.05	112.55	109.56	110.58	112.32	111.63	117.61	110.32	110.04	112.82	110.39	112.28	110.31	113.37	109.77	112.17	112.04	113.76	108.54	109.65	112.56	110.97
106.41	108.68	115.01	112.63	114.36	111.99	109.65	111.24	112.71	106.58	114.39	110.15	112.64	114.63	114.87	110.41	108.01	115.08	116.69	106.79	105.62	108.53	111.81	109.99	113.86	115.42	115.45	116.18	116.29	113.35	110.21	110.07	115.17	113.66	109.98	111.51	112.69	112.88	112.88	111.61	107.36	111.15	116.21	111.9	109.16	113.58	110.3	116.7	112.21	110.82
100.19	99.426	101.82	99.719	99.858	97.606	101.94	98.947	96.476	99.634	99.696	100.95	102.57	100.95	97.806	101.47	101.58	104.26	101.58	96.272	97.547	100.44	99.455	98.861	98.683	97.218	95.573	99.442	102.57	100.66	102	99.99	98.924	99.146	100.34	101.42	101.72	99.468	99.853	100.5	101.94	97.689	99.41	103.81	98.334	94.06	100.65	98.819	100.8	100.43
106.99	107.08	106.54	103.17	105.71	103.23	103.39	103.49	103.54	105.15	106.22	109.6	103.36	103.87	106.44	106.34	103.29	105.63	104.11	106.44	105.23	105.39	108.15	103.5	103.95	103.49	110.67	101.04	102.85	107.23	108.01	102.55	107.46	107.01	107.91	107.6	104.75	105.54	105.34	105.1	103.01	102.78	107.19	105.94	106.14	108.51	105.14	104.18	109.24	105.99
103.8	106.64	105.53	104.37	101.3	107.09	100.15	105.59	107.07	103.39	101.96	108.12	105.29	102.74	103.2	103.62	106.64	104.35	100.63	110.33	105.32	101.56	104.63	107.1	100.76	102.85	106.85	101.47	108.93	104.74	105.11	99.389	103.02	104.32	104.49	103.02	100.18	103.64	103.56	105.55	102.92	104.6	105.61	106.21	102.27	106.38	104.41	103.26	102.05	109.81
108.13	105.78	107.25	104.11	107.34	103.85	109.15	104.01	102.97	104.32	104.54	101.76	103.93	102.6	105.54	105.86	107.93	104.38	103.51	103.86	104.73	106.35	108.19	106.21	104.17	102.04	105.75	102.8	102.63	104.34	104.37	106.53	107.46	102.38	106.55	101.92	106.91	106.61	105.49	103.86	103.37	106.51	108.85	104.89	107.35	108.27	105.86	106.02	104.37	107.31
111.91	113.08	113.1	108.68	110.67	108	113.34	109.11	109.25	111.8	114.96	108.79	115.05	111.73	109.99	112.63	112.47	109.56	113.76	106.69	110.63	107.01	110.02	111.12	111.5	117.54	110.66	111.38	112.3	106.4	112.32	108.34	110.48	109.53	111.68	112.33	117.09	117.17	110.25	109.98	115.26	112.57	112.88	113.67	111.35	104.9	115.59	106.9	107.91	112.44
113.45	109.19	110.15	113.59	110.11	109.33	105.52	108.46	111.26	105.41	111.51	108.04	109.15	109.98	109.87	110.02	110.6	107.35	105.72	107.81	111.38	110.16	109.38	111.04	109.76	108.69	115.33	111.27	108.31	108.13	114.52	109.26	107.92	108.84	114.09	109.11	109.28	105.41	110.68	111.36	108.92	108.23	106.43	108.7	108.33	106.55	110.67	109.45	109.61	109.26
106.28	107.66	109.16	108.8	108.51	112.96	107.8	112.68	110.96	114.11	114.98	107.51	111.36	109.12	106.48	108.25	107.88	110.21	107.68	111.93	112.96	109.18	111.17	105.84	110.6	106.49	108.97	110.29	108.14	108.18	108.33	110.63	110.73	111.9	106.17	104.43	106.18	110	110.77	112.55	109.18	110.79	106.61	105.75	108.37	113.45	109.72	109.6	111.36	111.05
116.09	115.33	114.77	116.07	109.05	114.64	113.03	110.55	112.16	110.17	111.12	109.57	109.81	114.7	108.63	113.95	111.24	112.26	113.52	110.1	112.54	112.29	117.1	111.32	107.86	113.88	113.48	111.97	110.48	109.21	110.45	107.82	111.02	105.94	113.28	111.83	111.35	112.04	111.03	111.34	112.38	112.51	112.23	112.9	112.94	110.36	108.42	112.19	112.33	112.29
105.45	105.79	106.06	104.6	106.97	108.02	109.65	104.85	106.49	105.41	104.71	105.79	106.13	110.88	105.08	107.63	100.89	106.7	105.85	108.32	103.67	111.38	107.69	106.42	108.81	104.66	106.82	108.96	108.26	108.75	106.89	106.72	104.61	104.7	103.14	106.32	111.12	102.54	111.06	105.02	104.69	108.1	107.02	105.55	105.16	104.95	101.9	105.61	103.57	105.57
110.06	99.332	103.21	102.09	103.09	109.15	107.89	102.73	106.02	106.64	105.1	105.9	107.42	105.22	101.2	106.51	106.96	103.9	104.16	100.8	103.12	108.29	107.74	106.4	102.82	103.46	103.69	105.43	103.23	102.1	104.63	101.81	102.91	105.16	105.43	103.05	103.64	100.7	107.09	102.73	108.83	102.4	103.56	104.43	100.66	104.16	105.32	105.31	106.82	105.29
100.68	103.93	102.49	107.6	108.3	102.84	106.04	103.91	103.52	102.67	107.95	109.19	102.32	107.45	108.91	108.56	109.58	103.85	105.28	109.28	107.34	107.99	104.86	103.44	104.04	107	105.18	100.64	110.61	103.91	108.33	107.3	106.25	109.96	110.62	109.73	101.89	105.55	106.82	108.34	106.05	108.01	106.22	105.85	107.99	107.4	106.31	106.97	106.35	106.61
106.97	109.28	106.7	112.85	110.89	109.21	106.63	110.91	109.71	106.59	104.81	110.52	112.37	107.24	113.08	107.69	111.67	110.77	110.71	110.75	108.49	108.23	114.28	112.8	111.3	112.14	112.8	115.9	112.54	108.54	108.73	106	107.41	110.82	113.46	108.36	107.3	109.38	104.77	107.97	108.34	107.44	111.89	109.14	106.98	109.53	113.06	110.85	109.52	113.98
115.48	110.45	114.8	111.12	107.25	110.99	111.67	111.65	109.4	115.38	108.84	110.46	107.14	109.2	113	113.42	109.93	110.5	105.55	111.43	107.38	113.41	112.54	116.25	109.79	109.29	111.57	108.26	110.81	108.13	112.11	108.12	110.05	112.22	106.37	107.89	112.57	116.63	107.74	110.64	108.49	110.34	113.15	109.17	114.33	111.05	115.56	107.67	110.47	111.22
120.59	120.06	118.84	118.72	119.13	118.95	117.71	119.33	117.5	116.16	112.43	115.59	120.19	116.15	115.82	120.15	113.92	121.86	117.28	116.16	117.1	126.11	115.51	116.33	118.81	118.94	118.6	119.92	115.9	118.67	119.21	118.58	118.62	113.13	112.16	116.09	118.25	122.61	114.4	118.78	119.55	113.01	119.65	119.47	117.64	117.34	120	115.24	116.55	118.2
99.267	100.96	99.689	97.945	101.79	93.74	98.231	102.1	100.58	103.73	99.962	100.95	99.816	95.169	100.31	101.48	103.46	98.639	97.227	95.985	102.71	98.615	102.04	99.62	100.9	98.728	99.277	100.21	102.23	102.43	100.07	98.095	99.775	101.74	101.47	100.74	101.81	99.926	102.86	102.4	96.591	94.612	100.88	102.78	99.124	101.53	101.68	99.812	101.15	95.626
107.67	109.26	105.52	104.59	107.18	108.32	109.87	106.73	106.22	107.93	102.21	104.58	102.52	101.11	100.51	106.94	106.18	99.75	104.08	100.28	104.56	102.78	112.6	104.31	101.34	105.06	107.27	101.24	102.5	107.16	104.13	104.57	102.87	103.95	103.97	109.36	105.62	105.09	105.56	106.19	107.97	103.17	107.04	107.59	103.49	101.49	105.13	103.87	110.86	106.15
104.68	105.87	106.34	108.95	105.52	111.06	105.5	106	105.64	109.55	104.8	107.34	101.44	104.13	107.01	104.81	106.53	103.98	106.7	101.98	107.8	107.5	108.69	105.33	104.56	109.84	106.87	105.54	105.57	105.01	102.39	104.26	109.69	104.57	105.25	108.46	102.29	108.23	107.55	105.23	104.67	105.12	109.3	104.59	103.78	102.33	101.57	105.38	106.38	107.53
102.9	99.304	103.35	102.52	105.37	102.19	99.167	103.36	103.34	102.31	103.79	107.5	104.39	102.51	108.12	103.72	108.65	106.88	104.79	100.51	105.64	109.47	99.064	100.54	104.75	103.92	105.34	104.4	101	106.71	100.36	104.6	101.75	105.07	103.43	104.03	106.25	102.58	104.55	101.93	108.8	107.92	102.15	104.59	103.6	106.65	101.19	105.21	104.56	103.41
112.67	105.57	112.35	114.76	112.55	109.43	105.9	110.45	108.75	112.35	107.23	111.7	110.82	111.79	110.4	110.21	107.06	108.39	103.04	108.74	113.4	109.29	109.67	110.63	110.61	112.94	109.25	112.71	111.36	111.22	112.32	106.74	110.18	105.87	111.17	111.05	107.3	112.32	113.99	113.18	107.22	104.51	108.5	108.8	107.07	110.22	109.77	112.27	112.62	108.81
107.64	107.06	106.3	106.44	105.82	107.88	102.69	103.12	103.23	100.2	104.62	107.99	102.71	103.53	107.78	105.7	103.79	102.51	103.43	103.54	104.37	108.5	106.37	105.12	104.17	105.28	105.74	106.17	110.38	106.92	104.83	109.67	108.4	106.77	104.43	103.45	105.58	103.72	107.85	108.33	102.36	105.77	113.14	106.59	105.9	105.66	104.16	107.47	109.63	102.49
111.44	108.7	114.39	108.09	111.8	113.7	117.23	114.8	115.38	113.85	108.36	110.89	113.6	109.11	110.46	114.7	115.47	108.92	108.62	114.32	111.34	114.72	108.68	109.96	111.33	109.63	111.86	110.24	113.53	111.18	111.8	114.86	111.88	112.39	108.95	110.72	111.27	110.79	111.16	111.39	108.58	113.35	112.73	109.08	112.85	113.39	111.79	111.93	110.69	111.6
107.21	109.32	107.83	110.09	109.23	105.22	111.46	110.34	111.56	113.08	112.75	110.24	104.1	107.51	108.91	113.52	108.41	107.43	112.81	111.45	108.67	107.12	109.48	106.88	109.68	110.01	109.85	106.74	108.81	115.84	107.02	108.96	109.47	112.59	110.3	110.4	110.4	110.53	113.54	109.29	108.38	111.4	109.75	110.66	109.44	110.81	115.2	112.29	107.28	111.07
104.6	109.69	104.09	106.61	106.13	106.67	102.12	104.05	107.68	104.04	105.78	103.05	102.28	112.34	104.19	101.85	102.18	104.83	105.86	106.97	103.84	107.22	104.89	108.31	103.17	103.48	112.78	106.25	105.06	99.938	105.94	105.84	105.1	103.07	105.2	103.22	104.57	102.28	103.03	105.43	107.73	103.21	102.87	102.92	102.92	103.57	109.7	105.98	107.64	107.14
99.078	96.72	100.31	99.09	99.341	96.997	98.586	99.036	103.43	98.715	98.647	100.91	102.54	99.275	102.36	97.89	101.05	101.17	101.98	95.786	95.174	98.331	96.133	96.548	101.47	97.397	96.057	101.75	99.961	102.77	100.51	96.948	103.5	97.814	100.02	100.58	97.452	96.9	98.275	98.573	98.505	103.49	103.14	103.48	97.744	98.82	99.966	98.929	99.283	101.99
111.55	107.15	106.37	105.32	108.42	106.19	106.44	106.62	107.29	99.82	105.75	105.56	109.22	104.37	105.94	108.26	107.64	106.49	106.09	104.41	106.69	104.81	105.11	107.33	102.84	107.69	104.67	103.67	106.47	104.18	108.28	104.83	103.57	105.16	110.31	106.61	106.92	107.66	109.62	101.05	109.54	103.3	105.65	108.56	107.47	102.1	105.51	106.08	103.88	108.09
117.47	111.8	111.82	108.34	112.66	109.9	111.38	112.46	114.76	115.2	110.61	111.7	114.5	112.09	115.36	111.57	112.09	113.24	114.65	111.58	109.74	114.33	109.46	111.38	109.16	110.83	110.72	112.17	111.37	114.08	115.71	115.01	112.59	110.41	109.43	108.26	113.92	107.86	111.77	111.39	116.95	108.61	115.27	112.12	113.61	113.12	115.26	112.3	105.08	111.13
102.31	101.69	97.555	100.24	97.484	100.84	100.2	99.155	100.03	102.27	103.21	105.74	100.29	102.11	100.8	97.052	95.93	102.47	104.07	101.08	97.217	102.35	96.191	99.676	104.12	100.71	99.08	104.32	97.168	96.575	101.97	101.45	100.82	101.17	105.13	103.66	101.79	102.57	101.83	100	102.68	104.56	101.84	99.721	106.77	101.03	103.21	99.586	99.435	98.252
109.57	110.54	110.93	113.26	106.94	102.82	106.18	107.18	109.04	112.87	110.42	110.21	109.65	110.16	106.01	107.24	106.72	112.49	114.33	103.86	110.34	106.65	110.07	110.6	108.2	111.05	102.98	117.27	108.01	107.04	110.61	112.75	109.7	108.49	112.09	112.9	110.62	111.2	110.07	107.49	110.22	108.69	108.58	113.95	109.08	107.02	112.77	110.43	113.32	108.34
111.32	106.74	112.63	113.28	109.36	107.23	108.57	111.06	111.76	112.53	107.31	111.52	112.33	112.3	112.93	108.63	112.76	115.84	109.04	109.46	107.56	109.85	109	109.34	109.53	106.13	108.17	105.32	105.86	110.31	113.68	108.05	110.13	111.45	112.59	110.25	113.41	108.56	112.93	114.2	110.44	106.95	112.6	108.81	108.29	110.3	112.48	109.06	112.04	112.67
107.49	108.49	103.73	99.557	109.51	106.87	98.681	107.34	106.35	108.7	110.08	105.53	104.14	107.54	111.84	110.11	105.91	110.71	106.35	101.67	105.75	104.09	104.94	105.39	106.56	105.02	107.12	106.14	104.96	107.74	106.36	103.06	102.05	106.82	102.53	102.41	107.61	106.01	106.4	102.93	108.8	105.28	103.43	106.6	107.17	106.66	102.11	107.57	107.09	105.32
104.54	110.3	110.4	108.23	107.28	105.21	107.19	104.87	107.5	108.78	104.7	106.92	106.81	108.06	108.63	105.21	107.34	106.97	105.98	107.03	104.49	104.8	103.41	106.58	106.29	105.61	102.37	104.93	106.5	106.19	106.3	108.65	101.15	105	108.88	102.85	106.78	102.03	109.26	108.71	103.06	107.31	105.22	104.97	104.64	102.1	102.88	108.15	109.11	108.76
98.302	98.426	103.8	100.71	103.29	103.93	98.668	98.066	104.39	102.44	95.29	102.36	96.296	98.945	99.448	101.13	98.575	100.21	97.24	101.45	95.591	100.75	100.76	100.71	99.726	98.723	98.118	97.519	104.57	98.895	98.373	99.515	99.901	96.532	101.46	99.604	97.791	98.863	98.935	99.207	100.93	100.93	94.887	98.649	99.658	97.383	104.5	102.1	96.246	101.06
105.47	104.17	104.92	103.65	101.47	103.53	101.03	100.51	99.959	103.93	107.32	101.68	107.87	98.304	103.92	104.65	106.36	101.3	105.01	102.86	105.57	108.68	99.584	106.12	105.36	106.39	103.9	104.62	104.82	102.35	106.55	104.15	103.86	104.04	103.66	103.47	108.44	104.97	99.369	104.41	100.89	104.64	103.73	102.94	102.25	97.682	102.03	103.03	106.21	108.54
107.33	110.02	108.65	112.26	110.88	110.6	106.38	111.1	106.05	111.58	114.43	112.03	109.85	111.51	108.24	111.63	109.59	112.22	112.7	115.99	109.94	114.21	112.02	115.29	111.01	108.53	109.15	113.05	109.51	114.34	112.68	112.75	109.34	115.67	112.1	115.58	113.2	110.43	109.58	111.78	113.68	106.86	111.13	112.8	111.56	109.66	107.63	105.89	109.81	109.92
102.15	103.61	100.81	101.42	96.788	99	102.95	100.66	99.468	103.08	105.27	103.91	104.6	102.27	104.57	99.058	102.65	102.94	100.51	95.257	104.07	102.51	105.2	100.52	97.886	96.486	108.34	102.42	100.33	100.59	105.64	97.926	97.951	101.5	103.23	100.95	100.2	102.17	96.861	103.35	99.648	98.494	101.39	95.496	97.512	108.28	104.76	101.05	100.97	99.899
107.48	107.37	101.57	105.04	104.05	102.86	103.53	106.97	107.65	109.01	107.42	104.5	105.72	105.69	105.65	107.17	106.98	107.33	106.61	103.02	102.25	105.77	102.33	107.05	107.03	100.9	102.43	104.67	102.24	102.39	101.89	107.11	108.49	105	105.49	103.05	103.5	102.43	102.66	101.33	103.1	104.07	108.62	100.07	102.62	101.56	104.81	105.75	105.07	99.837
104.3	107.39	109.27	107.69	109.52	108.23	108.37	107.22	104.87	108.5	104.32	106.74	107.89	105.63	106.55	105.45	109.68	108.3	104.76	106.29	104.57	104.2	106.34	109.19	107.22	109.36	103.6	107.58	104.1	104.77	103.43	107.22	103.22	107.63	101.5	99.674	102.79	112.59	109.83	105.26	109	108.26	103.33	105.83	109.02	109.25	106.15	108.6	105.89	106.68
112.88	112.03	114.32	113.81	113.76	115.33	111.47	112.15	110.33	110.82	108.89	110.2	108.46	107.35	111.86	114.51	110.91	111.41	114.14	115.16	110.53	108.09	109.9	114.72	114.02	115.88	111.48	111.3	108.16	115.12	113.86	111.98	113.34	111.64	107.84	109.97	113.27	107.29	113.5	109.05	113.88	110.24	112.13	111.91	111.58	112.05	112.74	109.75	110.73	111.81
119.21	118.78	123.17	117.89	118.91	115.04	116.73	117.06	121.32	118.37	119.16	112.65	114.07	117.42	115.99	114.92	120.74	114.47	111.4	120.43	116.94	116.04	118.25	116	124.34	113.92	116.85	117.48	120.78	118.29	119.3	117.26	116.37	116.89	114.32	115.19	117.9	117.57	117.53	117.8	119.29	114.64	119.58	114.69	115.14	117.45	116.44	114.65	116.08	117.16
102.03	103.71	107.91	105.22	105.35	106.41	107.94	111.99	110.24	106.94	104.88	108.96	103.58	105.61	106.58	108.75	106.47	104.96	109.03	103.7	108.38	103.96	106.08	108.18	106.32	102.07	109.46	105.36	102.44	105	109.8	109.35	112.65	104.25	102.95	106.56	104.43	107.33	103.6	106.83	104.48	106.3	102.62	103.95	109.61	102.59	103.21	105.94	104.83	105.17
116.79	115.49	118.07	120.5	119.56	116	115.49	119.84	115.1	116.45	121	114.33	117.5	113.23	114.99	118.49	117.13	116.49	115.43	116.52	120.26	117.72	116.69	118.74	117.64	116.71	114.12	117.39	116.16	117.99	114.61	118.14	119.09	115.24	115.09	116.11	122.69	116.7	124.09	118.67	115.19	118.27	120.96	116.32	118.84	116.39	117.75	114.98	121.04	116.38
110.98	116.11	108.71	108.93	116.74	112.23	110.66	111.7	108.27	110.95	111.32	112.59	111.36	114.87	113.43	109.11	108.83	107.61	109.49	113.89	109.03	111.72	107.58	110.3	112.69	109.35	115.92	111.34	107.69	110.92	110.59	109.07	105.99	108.84	112.65	114.67	111.58	110.45	109.97	111.93	113.62	111.93	110.61	113.02	111.72	108.56	105.83	108.03	109.84	109.31
109.31	112.71	110.61	110.5	109.18	113.04	111.79	109.8	108.8	111.75	118.24	112.86	108.36	110.43	114.59	108.53	111.99	108.76	108.62	109.18	112.22	113.18	109.51	114.37	112.43	113.08	108.38	113.86	112.03	109.73	109.22	111.62	111.1	112.83	107.15	110.54	112.24	109.07	111.03	116.21	108.29	108.45	113.26	110.99	114.13	106.48	110.6	110.61	106.18	115.08
107.49	103.1	107.51	104.06	109.97	108.46	106.99	105.25	106.61	107.06	103.33	106.98	102.82	109.75	103.48	104.79	99.569	111.7	106.19	103.74	106.25	107.05	105.36	107.57	106.84	108.58	104.75	109.58	110	109.58	104.47	105.65	104.2	107.75	107.65	108.32	110.27	108.59	102.94	106.17	102.37	107.07	102.97	103.94	105.86	108.47	105.11	106.12	103.19	107.9
113.17	107.01	107.44	111.69	106.11	109.36	112.7	109.99	111.93	108.46	111.1	112.34	110.04	108.27	106.2	105.94	106.05	109.15	111.47	107.3	107.73	111.71	111.67	106.35	112.7	106.06	111.02	111.26	107.37	108.51	110.65	107.49	107.66	109.47	104.89	113.82	112.47	108.19	114.73	110.66	109.36	113.67	107.94	110.81	111.11	112.34	109.99	112.56	107.23	107.94
104.31	101.86	108.15	107.5	102.68	106.54	105.7	107.69	104.67	106.88	105.29	105.14	104.52	103.92	107.2	105.88	103.82	103.93	104.96	106.6	105.21	101.13	106.77	105.36	107.7	101.59	105.5	102.33	107.93	106.34	108.39	106.65	106.45	101.12	105.91	102.01	104.84	102.38	104.64	106.28	100.68	106.93	108.05	102.35	103.67	102.41	104.45	107.71	103.49	102.42
105.59	106.83	102.02	107.41	107.32	103.14	105.31	105.3	111.11	108.98	107.95	100.16	103.53	101.24	105.91	103.48	107.81	111.63	111.57	106.38	105.31	105.04	103.98	104	101.4	106.19	106.04	101.94	105.12	104.18	102.64	105.54	110.27	104.04	101.62	106.19	103.43	102.44	103.67	109.35	104.49	104.06	104.6	106.9	106.16	108.96	109.07	106.5	106.63	103.44
102.74	109.42	105.14	106.2	105.51	109.4	108.76	102.87	105.56	103.76	107.13	104.24	107.84	102.86	109.71	106.64	101.08	102.18	107.36	105.98	104.85	102.47	104.89	108.59	102.15	108.49	103.02	103.99	107.25	108.88	105.98	101.92	110.63	104.38	100.52	102.59	110.1	103.25	105.04	106.01	103.2	105.14	107.97	103.86	106.59	110.52	107.16	108.4	108.75	102.97
100.64	102.37	98.161	97.737	98.292	99.699	93.911	103.18	100.54	102.98	99.686	101.51	100.34	99.292	103.59	99.937	99.108	100.77	101.98	100.5	96.274	98.905	95.763	98.288	96.831	95.637	101.7	102.13	100	101.89	99.646	103.54	100.31	100.83	96.597	103.23	98.459	104.82	99.096	100.72	93.738	96.766	99.918	99.183	100.42	103.47	101.52	94.879	98.593	101.2
107.49	104.05	104.01	106.01	104.15	106.61	106.05	100.58	106.94	105.34	107.21	107.37	106.3	104.18	103.85	105.91	105.01	106.75	107.31	107.32	102.21	102.79	106.58	104.96	106.96	106.85	104.03	104.52	105.11	112.13	109.71	106.12	107.12	106.32	102.05	110.68	108.31	101.92	104.67	103.47	105.12	107.4	105.35	101.82	106.41	104.77	106.2	103.41	105.69	105.92
105.19	102.67	108.29	104.39	106.42	107.54	107.33	108.93	104.74	103.13	105.69	104.54	108.18	107.73	106.81	103.68	105.23	104.41	108.34	103.47	109.07	105.5	102.36	110.19	103.81	105.01	104.85	104.42	108.06	106.73	101.82	103.62	105.03	102.93	105.41	110.13	101.35	104.36	107.12	109.19	101.53	105.79	98.965	111.84	106.09	103.79	105.88	105.28	103.39	105.85
111.92	107.35	99.73	109.68	103.95	111.03	102.31	106.98	105.91	106.95	103.86	106.42	98.683	106.5	105.29	107.77	104.08	106.89	107.55	101.94	105.18	106.95	106.4	110.6	99.846	104.41	106.35	106.12	104.22	103.93	102.24	107.63	107.91	103.53	107.06	106.49	108.06	101.36	108.05	108.08	104.84	107.24	100.33	101.32	103.42	105.32	109.8	104.76	104.97	103.72
103.42	101.59	103.77	102.84	103.85	102.88	104.15	107.28	107.46	110.44	106.38	103.09	102.39	100.78	103.68	98.361	108.27	107.18	101.51	105.67	104.28	104.26	106.01	100.75	107.19	101.78	101.3	103.99	102.72	106.42	103.92	105.88	105.81	100.55	104.03	104.63	102.25	102.2	105.68	99.757	101.28	109.12	103.51	100.5	106.44	105.43	105.14	100.36	108.48	104.82
108.77	110.23	104.76	113.29	108.11	116.57	110.92	110.54	111.51	112.2	115.81	111.7	117.57	111.31	111.15	114.69	110.04	115.28	108.49	110.64	111.06	110.28	109.74	109.92	109.91	114.43	109.73	113.43	114.19	112.58	113.03	111.9	113.11	112.61	112.09	111.44	110.5	110.38	113.28	109.09	113.88	113.19	106.18	110.9	110.26	111.21	109.21	109.95	114.12	109.03
107.29	104.22	102.61	104.41	110.37	99.606	104.25	103.33	107.42	106.86	105	100.24	102.59	103.82	100.84	106.28	106.57	102.33	103.69	101.25	102.04	102.5	99.323	99.497	101.36	105.5	102.81	103.16	103.01	100.5	101.43	103.97	104.5	109.14	98.906	106.67	104.02	106.5	103.87	103.51	103.99	97.392	107.99	107.06	98.722	104.17	103.71	103.53	98.961	102.96
108.66	102.11	109.38	108.73	104.22	104.24	111.2	105.44	108.28	106.51	113.63	112.59	107.88	101.62	107.99	105.32	104.54	107.75	106.1	110.18	105.02	110.29	107.91	101.02	104.88	104.51	105.84	106.14	106.08	108.51	105.8	103.35	105.52	106.79	108.67	108.14	108.33	107.96	105.1	108.87	105	103.39	104.77	108.58	104.06	107.19	112.76	107.39	109.13	102.42
100.54	108.46	106.8	106.44	101.13	106.98	105.25	103.85	104.06	102.56	107.44	102.82	106.75	104.95	104.97	105.12	105.9	106.13	104.93	106.94	104.96	102.51	107.14	104.46	106.95	103.5	101.08	101.85	104.59	110.59	101.38	102.82	108.5	107.71	105.42	104.36	107.09	107.14	107.63	106.1	100.9	102.74	108.08	105.14	106.75	104.19	106.66	104.21	99.957	105.9
106.3	110.13	107.05	107.07	110.21	109.61	101.41	102.12	104.9	110.35	112.2	100.85	105.64	103.27	107.2	106.57	110.2	102.88	104.19	103.97	102.99	108.19	104.89	107.84	106.61	102.93	105.57	103.71	104.4	105.03	109.33	107.55	108.78	104.3	108.64	104.79	105.41	108.58	111.83	106.82	105.15	104.67	103.64	105.63	107.92	105.54	104.15	108.8	104.52	105.82
108.65	107.34	107.2	109.72	106.89	111.04	107.84	108.65	103.78	110.29	105.42	106.61	107.76	106.78	111.68	107.1	109.09	103.38	108.3	110.44	108.45	107.16	105.38	110.73	105.92	107.36	109.78	110.01	109.13	105.13	104.63	103.92	104.45	101.94	109.3	104.16	105.28	108.41	107.74	108.32	105.78	104.23	103.91	102.43	108.23	106.7	103.85	103.76	108.77	107.46
101.14	99.548	100.54	99.671	96.143	103.17	98.347	99.51	99.247	101.33	96.614	103.32	103.95	100.07	103.09	99.77	102.53	105.13	101.49	105.52	105.14	102.19	100.65	97.116	102.86	98.659	103.96	104.7	94.035	103.08	96.581	98.572	101.47	99.274	98.163	100.54	101.44	98.27	98.301	103.26	103.41	103.77	101.91	102.8	104.63	99.828	93.48	105.29	95.745	103.51
109.49	110.49	110.89	115.79	110.21	108.22	111.93	109.79	115.19	115.74	116.7	112.85	108.41	109.81	113.38	109.49	113.83	112.01	114.05	114.66	114.62	109.37	115.61	107.34	113.38	113.27	114.11	112.67	110.66	114.31	109.32	108.63	113.26	106.13	114.12	109.59	109.45	107.71	111.24	107.69	114.04	108.34	109.11	109.77	112.72	109.11	110.91	109.99	109.43	109.66
100.2	105.57	107.25	104.75	105.02	106.53	101.92	106.12	106.38	107.91	108.85	105.41	104.62	104.87	110.27	102.73	105.21	104.36	108.79	103.58	106.78	107.65	107.91	105.92	106.83	105.78	104.12	105.2	109.54	106.94	106.7	104.97	105.47	103.3	106.04	103.8	106.1	102.85	106.95	105.43	105.81	107.19	102.44	105.96	100.51	106.15	102.54	104.39	107.31	106.71
112.26	109.4	108.9	108.42	107.16	109.86	111.04	106.22	110.25	109.1	111.4	110.99	113.63	113.3	110.72	110.42	109.13	107.95	107.15	112.34	107.54	112.61	109.47	110.81	109.68	109.75	111.68	112.14	107.97	115.9	111.16	108.24	108.01	109.16	110.51	112.39	109.14	114.14	110.28	108.75	113.09	110.67	111.26	110.95	111.45	113.98	112.57	113.28	114.04	113.33
112.47	111.38	115.11	112.42	110.69	110.98	112.88	111.98	110.93	109.97	111.14	110.92	114.31	108.73	110.18	110.29	109.06	110.1	111.81	112.41	114.42	107.68	113.12	116.85	111.93	113.24	110.63	111.97	114.49	107.43	107.56	108.26	112.48	109.62	106.63	113.12	111.98	113.16	114.61	109.22	107.31	114	110.11	109.51	110.21	106.18	109	109.93	110.71	114.37
113.01	109.69	110.26	108.09	108.17	110.57	109.22	107.78	112.52	109.38	109.12	111.86	107.4	108.51	105.94	112.2	109.46	109.64	109.07	109.55	109.78	110.48	108.19	108.79	111.22	110.56	110.31	109.43	104.98	109.86	110.73	111.78	110.61	114.72	113.98	109.62	118.38	107.86	114.58	109.46	114.5	115.12	110.44	107.74	110.86	107.23	114.12	105.78	111.84	113.65
107.01	105.41	107.37	108.15	106.07	105.99	106.66	105.83	105.26	99.34	109.31	103.87	103.7	105.95	102.76	102.05	107.55	106.14	101.63	104.03	105.76	104.61	105.38	105.92	104.12	105.7	105.23	102.36	104.78	106.04	102.03	103.75	105.5	104.62	108.64	102.44	104.35	106.04	104.23	102.35	103.62	105.69	105.18	105.03	108.29	107.61	106.87	103.15	108.85	106.42
107.98	106.34	109.27	108.36	108.07	108.15	105.92	110.34	105.25	104.79	107.61	103.42	108.09	103.74	104.19	107.7	109.28	105.59	109.04	106.48	106.4	106.84	107.14	106.41	104.16	106.49	102.43	109.17	104.95	104.79	105.04	109.3	106.57	108.26	102.59	110.84	108.67	108.66	105.98	106.49	108.27	107.35	105.78	102.96	103.09	111.49	107.04	107.29	107.53	105.66
110.08	111.76	112.71	108.33	115.25	109.55	110.23	108.95	110.69	107.4	115.44	104.55	111.44	111.94	111.29	112.23	111.92	108.6	111.11	114.92	109.75	116.09	110.12	114.68	109.15	115.04	111.87	111.7	110.73	116.96	107.99	111.37	112.14	107.62	108.83	111.12	109.14	112.86	112.8	110.91	106.88	115.84	114.05	105.88	109.63	107.82	109.63	112.47	110.93	111.4
100.6	104.77	104.11	100.89	103.95	101.91	103.52	105.66	107.4	105.82	104.32	102.07	106.63	105.15	108.16	100.02	102.87	99.395	102.69	105.04	98.854	105.56	105.19	105.31	103.99	104.47	106.81	99.483	103.54	102.74	102.07	106.73	103.37	105.81	105.41	101.98	102.44	102.47	104.61	102.34	101.18	100.17	103.4	106.15	103.27	104.73	105.19	103.54	106.01	105.97
102.53	98.179	105.99	107.48	106.17	101.58	104.63	104.64	104.33	105.25	103.66	102.3	108.08	110.6	101.9	103.85	100.43	108.55	104.45	107.32	99.483	105.55	103.52	101.53	101.95	102.91	103.45	100.77	106.94	106.18	104	104.45	106.01	103.86	101.37	105.82	101.19	103.72	105.5	101.67	101.12	101.42	104.71	102.8	101.55	106.34	106.26	103.76	105.93	103.86
108.17	111.38	111.24	115.43	109.9	110.45	113.63	111.89	111.06	111.77	111.31	109.16	107.02	111.68	109.88	110.84	111.46	118.47	109.89	108.99	111.21	112.41	115.69	110.87	109.25	110.27	111.84	112.06	108.58	111.59	112.9	116.27	112.67	108.73	110.04	110.75	113.13	112.33	112.61	112.27	108.52	107.52	115.88	107.21	104.6	110.76	111.22	111.03	113.74	109.1
114.99	113.95	114.61	114.61	108.7	117.13	113.57	113.03	111.72	111.8	113.48	114.15	113.44	114.74	112.1	113.03	106.67	110.14	110.94	114.44	109	113.48	108.67	111.92	111.59	114.69	113.09	109.58	109.41	111.84	111.07	115.14	111.53	110.1	112.27	110.97	113.76	113.31	111.43	111.91	110.07	115.28	115.54	113.63	113.9	109.39	115.23	112.64	114.22	110.15
107.5	113.23	108.84	113.14	109.54	106.08	107.69	116.54	115.07	111.04	111.97	112.96	108.47	113.79	116.03	111.53	113.54	109.47	110.86	107.18	112.7	107.65	112.2	107.8	111.52	113.08	111.56	108.11	113.17	110.85	109.45	112.35	107.11	111.09	109.87	114.48	116.64	114.07	112.81	110.43	113.97	111.32	112.02	114.42	108.54	112.67	114.36	112.72	111.51	111.98
108.96	104.31	106.4	104.92	104.08	103.08	109.92	106.16	105.5	107.19	107.65	106.03	103.85	106.3	107.45	101.84	103.44	101.42	106.48	104.59	109.97	107.06	104.79	105.75	103.81	108.32	99.931	108.98	106.57	105.13	103.19	104.13	107.68	108.62	106.11	109.43	106.29	103.1	104.25	107.4	103.88	106.86	108.33	100.34	111.42	102.63	103.1	105.11	103.98	109.47
104.39	108.22	107.84	108.56	104.86	110.39	105.9	106.34	107.1	105.63	111.04	109.84	100.8	105.95	108	102.73	107.66	109.14	107.31	107.02	108.29	106.5	105.06	104.2	106.93	106.57	108.02	104.58	106.33	108.03	100.71	105.54	105.54	103.69	107.56	105.65	105.59	108.59	106.49	106.7	108.85	106.92	104.61	106.51	104.27	106.42	105.9	109.69	110.86	105.93
113.54	111.21	114.02	113.36	107.19	114.19	110.85	111.17	117.73	109.46	118.25	111.78	109.46	107.55	109.67	105.18	112.34	111.38	113.73	111.25	111.75	114.32	114.11	115.27	107.84	111.89	113.02	107.81	113.99	110.79	111.76	112.13	115.26	111.9	109.71	111.81	113.03	110.44	110.38	110.54	110.97	111.82	115.97	110.47	109.95	108.49	108.54	112.78	111.52	113.52
114.64	115.3	110.09	111.7	109.92	110.93	107.86	109.04	110.86	110.56	108.58	106.86	109.67	108.87	111.88	108.03	111.98	108.61	106.85	108.46	114.84	112.65	107.92	111.11	112.43	105.84	109.84	108.11	112.95	111.2	109.45	113	113.1	112.32	110.89	111.85	116.37	111.4	111.97	111.61	110.37	109.22	113.05	116.19	109.92	109.65	110.58	109.73	107.23	108.48
107.87	106.77	100.77	105.25	104.13	108.68	109.17	100.73	107.45	100.82	104.76	101.96	108.08	107.42	101.57	103.32	107.35	107.02	107.57	104.81	107.42	106.76	107.37	105.5	105.98	105.51	105.1	105.77	108.12	111.82	104.8	104.61	102.58	105.46	109.27	106.71	107.8	106.51	101.89	101.83	102.68	106.66	105.64	106.08	102.31	104.55	105.74	104.68	109.04	106.09
113.97	108.98	103.82	110.65	109.08	111.93	109.06	108.74	110.34	112.37	103.7	112.4	111.16	108.21	110.93	106.83	108.58	107.77	110.04	115.35	110.02	114.69	109.65	104.62	108.71	113.14	108.58	108.5	108.79	110.44	112.65	108.17	105.35	111.96	110.88	107.92	112.43	105.09	107	108.44	109.13	108.49	111.76	113.77	105.91	108.83	113.26	105.65	108.94	109.22
111.76	104.39	104.82	102.88	104.66	105.08	106.4	103.82	104.74	101.56	104.52	105.79	108.4	108.82	107.29	111.6	109.05	110.4	105.5	104.4	102.79	103.06	107.66	104.58	106.18	104.8	106.74	106.12	106.85	106.44	108.74	106.56	104.94	106.41	106.62	107.1	103.32	104.99	106.85	106.44	104.76	105.14	104.61	107.63	102.79	100.96	103.86	108.08	101.85	104.26
103.52	105.9	104.99	105.52	108.68	104.72	105.69	104.81	103.13	104.44	103.87	103.67	107.78	104.22	106.14	108.18	104.91	102.3	104.28	108.06	105.98	106.2	102.63	106.17	103.75	104.52	107.61	106.09	107.42	102.01	102.51	104.21	103.66	111	104.05	108.08	103.75	104.13	104.89	105.85	102.83	103.47	107.09	103.65	100.15	105.89	104.4	102.26	104.14	102.17
97.98	102.06	99.543	101.86	99.716	100.37	102.46	99.502	104.35	102.4	100.97	102.79	103.79	101.52	102.1	93.944	104.48	93.49	94.679	100.67	102.16	97.542	101.25	99.743	93.873	101.62	100.3	98.079	100.36	100.7	102.34	100.63	98.505	100.85	98.16	100.76	96.454	101.98	98.723	101.61	103.79	102.06	95.751	100.62	101.98	97.496	98.372	96.468	104.35	104.52
100.14	108.59	104.36	105.83	106.18	103.79	106.83	104.17	106.52	106.76	106.54	105.49	107.76	104.73	107.37	107.43	105.59	103.34	104.97	109.1	102.61	104.9	107.44	107.36	106.26	104.24	104.23	106.32	107.63	101.62	104.52	111.37	110.08	105.67	106.84	106.23	106.75	107.71	106.66	108.61	107.24	102.05	106.85	105.6	104.7	105.91	105.29	109.01	107.48	106.21
105.87	102.68	104.86	104.7	104.38	104.44	104.57	102.4	101.15	103.1	104.83	103.16	102.76	104.86	104.6	108.65	102.94	104.3	102.61	102.13	107.32	107.43	106.72	103.15	107.49	105.08	99.327	102.77	102.03	106.86	106.08	104.28	106.52	103.43	112.42	99.357	106.25	101.76	103.71	103.51	100.66	103.14	99.562	103.09	107.1	105.75	106.05	105.57	103.54	103.47
96.359	97.2	99.08	98.989	98.622	101.17	97.565	99.622	100.76	102.71	101.29	98.904	103.6	100.95	97.475	100.8	96.785	101.7	98.957	99.869	100.54	104.07	98.535	107.45	99.532	101.46	104.2	98.54	98.939	100.41	101.02	99.421	102.21	107.07	100.6	99.262	99.621	102.84	97.633	100.34	103.31	100.26	97.927	102.99	97.546	99.173	103.36	102.75	99.499	97.077
114.52	110.54	109.32	111.07	113.17	108.6	114.94	112.81	112.55	112.72	113.7	108.08	106.64	115.94	113.68	110.72	112.48	106.16	107.08	112.46	107.79	111.67	111.17	109.53	115.34	110.79	109.52	110.84	114.79	116.23	113.41	112.11	106.75	117.35	113.27	111.73	113.37	114.97	117.06	118.11	108.69	114.2	112.35	111.41	112.21	117.52	113.33	118.6	112.62	113.83
99.102	99.224	99.073	98.676	97.755	97.909	94.29	100.36	98.919	96.972	102.51	102.19	99.277	102.96	99.874	98.812	103.25	103.42	102.98	95.504	95.791	98.085	98.108	100.2	100.7	101.97	98.478	100.99	104.82	99.031	96.479	100.13	99.416	95.992	100.72	94.039	102.19	99.386	100.69	99.824	100.28	99.598	98.144	97.823	101.15	97.248	99.154	97.928	100.73	96.708
106.31	105.92	103.54	102.36	101.7	104.94	105.81	107.69	104.77	105.41	102.56	110.4	103.39	104.49	103.25	99.064	107.7	106.1	105.52	104.79	105.88	104.72	104.12	104.92	105.81	106.07	103.62	102.16	106.25	108.15	105.04	107.61	107.02	103.2	107.75	105.02	105.51	105.38	103.85	104.73	104.98	105.73	106.36	108.2	109.22	109.4	106.88	103.34	103.77	103.83
103.53	99.111	100.62	100.87	101.38	102.81	99.868	96.994	98.183	104.02	102.28	101.59	102.09	100.31	95.568	103.05	99.699	103.36	100.58	99.655	95.463	96.536	97.341	98.64	94.725	101.76	98.34	100.43	100.48	101.66	98.873	103.23	101.03	100.38	102.57	101.68	96.908	103.52	101.51	101.52	102.75	99.389	100.46	99.38	98.955	101.38	97.863	102.67	100.97	98.038
115.38	110.46	114.27	109.39	109.53	112.95	108.73	109.61	111.8	112.68	114.37	110.96	112.28	111.06	113.77	110.63	116	114.67	114.88	110.24	113.24	107.83	114.17	109.04	113.58	112.12	114.44	114.22	110.1	110.41	112.14	111.46	109.99	112.93	113.21	111.49	113.13	115.28	112.57	112.87	115.71	110.45	106.98	107.79	115.8	110.52	117.29	116.74	108.05	111.41
113.56	115.92	111.64	114.2	109.98	112.41	113.34	113.57	117.84	110.67	118.41	112.65	114.67	111.71	107.7	117.31	113.75	113.98	117.64	112.92	108.39	115.3	114.09	113.51	111.61	112.59	112.85	111.21	110.07	111.05	115.51	112.74	113	113.15	113.95	117.33	110.31	107.7	113.17	110.59	114.46	114.8	112.48	112.8	115.52	113.78	112.26	113.55	113.91	109.98
107.97	111.81	97.957	100.75	103.49	110.04	107.64	105.94	106.14	108.81	103.21	108.28	109.11	108.38	110.95	109.52	107.36	105.79	110.78	110.71	106.37	107.94	108.43	105.2	107.53	102.72	107.47	105.97	104.74	105.99	110.51	106.09	100.59	106.9	106.12	102.66	108.09	107.91	113.38	107.47	105.47	109.05	105.25	106.51	108.28	109.88	105.97	106.34	109.65	110.06
108.5	115.56	107.93	119.22	110.74	109.62	111.75	111.3	114.92	111.84	114.59	110.62	112.95	109.74	114.08	115.97	110.69	108.55	110.36	111.69	112.07	107.8	108.84	114.68	109.73	111.03	112.82	110.44	113.94	110.18	107.84	109.85	113.92	110.54	110.72	109.04	112.82	112.3	114.91	113.86	113.79	109.15	111.4	108.72	113.41	115.27	114.02	111.85	111.71	111.64
103.38	100.85	100.56	97.825	99.575	101.25	103.69	98.782	104.46	96.407	101.33	99.114	101.63	104.24	100.93	99.217	100.24	97.817	100.45	99.664	104.39	101.83	101.36	106	100.32	97.188	102.92	99.211	104.61	100.61	102.63	103.26	108.25	104.26	96.353	100.33	99.919	103.23	102.74	101.04	97.093	97.988	94.132	100.71	103.94	99.599	97.611	100	101.64	101.24
112.77	111.25	111.2	113.1	110.68	115.13	110.94	110.03	112.17	106.65	113.27	108.6	108.65	110.01	108.77	113.09	109.76	110.89	109.73	112.17	108.92	113.75	110.41	112.37	113.13	112	110.7	111.51	108.69	112.66	117.92	111.01	109.48	109.46	111.48	111.75	112.55	115.19	115.07	111.23	113.82	110.41	108.75	111.23	109.79	112.01	109.79	110.29	110.54	109.23
105.24	104.43	103.74	101.34	102.82	108.86	104.2	103.64	104.46	101.18	102.16	105.89	104.04	105.29	105.44	107.15	99.415	101.79	101.24	102.78	105.75	107.04	104.97	106.37	107.11	99.521	105.65	101	102.72	104.86	107.39	104.12	106.56	103.89	106.63	100.1	104.66	103.16	104.29	107.48	102.94	103.79	105.74	104.26	100.75	99.263	107.73	102.29	106.42	105.66
113.54	111.4	113.09	112.2	113.3	109.74	112.41	111.26	114.54	110.16	113.12	110.18	115	110.54	114.2	111.01	106.34	111.46	109.77	107.11	108.34	112.4	111.35	114.57	112.39	108.28	114.42	112.94	112.99	114.49	112.11	114.8	113.27	111.49	107.68	109.1	107.67	111.86	111.81	114.01	109.61	114.66	110.99	104.67	113.51	112.94	113.45	115.29	114.69	112.4
102.8	105.29	105.82	104.39	105.58	102.88	108.29	101.37	109.17	102.39	103.99	103.94	103.64	101.8	106.61	103.22	103.21	107.94	106.58	105.7	105.86	105.56	101.56	104.17	100.56	108.96	106.02	104.74	109.23	107.36	105.73	103.68	105.23	103.03	102.59	102.29	103.95	103.31	103.15	101.9	106.28	106.14	102.09	103.54	107.16	107.81	103.01	110.83	108.31	106.06
105.83	105.82	109.37	100.08	108.48	108.44	103.39	104.6	103.43	111.48	106.51	103.63	108.28	104.73	107.88	106.47	104.03	109.29	107.03	104.47	106.19	108.44	102.26	104.05	102.81	99.875	105.75	103.25	103.93	105.96	105.8	107.12	104.97	106.49	105.73	105.19	107.9	108.51	106.4	113.2	110.13	103.35	107.08	106.53	104.28	104.9	104.18	107.56	110.44	107.06
108.39	107.96	106.17	106.71	107.75	109.11	113.27	109.59	108.69	107.45	104.4	103.14	108.96	106.67	111.77	110.11	107.84	104.13	107.64	105.5	111.62	106.96	105.45	110.22	104.21	107.28	102.72	103.53	105.68	110.5	104.59	108.31	104.56	105.87	109.43	106.81	108.15	105.55	109.67	113.41	102.48	108.37	109.47	110	105.91	111.82	108.37	109.17	106	106.22
104.85	102.93	108.58	103.64	107.41	105.6	102.51	102.98	105.72	103.51	101.13	104.73	99.324	108.74	104.64	106.79	101.29	111.25	105.43	105.88	110.24	105.39	103.96	108.01	103.21	103.83	103.42	104.81	107.13	103.53	110.13	106.63	105.46	110.69	102.83	102.56	106.41	105.56	105.29	107.46	105.39	106.39	105.78	109.85	106.39	105.75	105.01	103.25	103.02	104.42
102.2	100.35	96.01	98.987	104.26	99.247	97.236	99.498	97.021	100.84	99.568	101.92	102.91	99.648	99.593	98.683	101.55	98.722	97.128	99.948	102.56	101.05	95.126	101.51	100.23	100.31	100.52	99.683	102.58	97.177	101.39	98.175	97.363	96.806	94.533	104.1	98.008	98.907	97.831	99.693	96.325	103.61	99.554	99.002	96.916	101.45	105.4	100.96	94.721	100.97
119.69	119.67	118.43	115.73	116.57	116.98	121.25	118.68	114.76	111.88	116.2	114.71	116.3	117.73	119.86	119.59	118.76	114.66	115.12	115.87	116.29	121.68	119.57	121.48	119.47	115.53	114.79	114.38	116.43	119.74	119.06	118.94	114.51	118.35	117.81	118.53	118.01	115.09	117.75	112.01	118.48	119.63	118.55	122.96	119.52	117.13	121.5	117.65	116.49	118.38
110.51	109.04	110.47	112.68	111.1	113.7	112.98	109.12	109.02	112.14	111.73	108.95	109.86	108.15	108.55	107.45	105.31	105.97	114.9	107.55	108.72	107.64	108.6	107.64	107.53	110.22	109.17	112.55	112.94	109.7	114.94	108.99	106.09	109.52	107.86	110.9	112.35	115.61	111.94	111.43	104.83	110.36	111.56	108.74	109.65	111.66	113.14	109.66	110.35	110.04
110.08	113.08	111.45	110.32	110.87	111.33	111.46	107.39	112.49	110.26	111.07	107.95	105.66	107.57	108.58	105.94	111.28	116.37	107.07	114.49	112.29	112.47	109.17	116.01	114.4	108.44	106.47	107	110.94	109.94	108.3	107.11	108.34	107.69	111.48	109.65	110.63	107.86	110.95	107.79	112.74	110.74	109.2	113.91	113.05	109.43	110.4	109.63	108.51	111.36
101.68	104.7	105.21	107.11	108.07	102.13	100.6	110.69	96.179	108.53	106.65	107.28	104.17	103.15	103.06	106.81	107.18	107.79	102.34	101.28	105.81	104.71	107.04	102.87	106.16	105.92	105.75	105.35	103.19	105.25	105.86	98.704	106.53	107.36	103.96	105.66	104.58	102.5	106.8	104.12	104.5	103.57	104.09	105.28	105.73	105.98	105.68	105.41	104.86	106.99
113.57	113.2	111.14	110.36	110.61	107.27	109.1	108.88	111.64	113.87	113.89	113.2	114.62	113.45	112.56	108.51	113.37	109.99	113.82	114.16	108.7	111.38	111	108.34	114.04	113.62	112.46	109.39	115.14	111.9	110.18	108.57	110.13	111.7	113.59	114.81	108.41	112.65	110.13	112.69	113.39	107.52	111.39	114.56	109.02	111.41	112.91	112.9	109.33	112.93
105.51	105.79	106.35	106.23	107.75	108.36	107.68	104.7	106.6	105.85	109.61	103.85	102.72	102.14	107.19	104.36	103.56	102.81	104.05	107.58	100.69	105.66	103.4	109.22	104.98	107.99	106.56	102.94	102.55	107.84	101.97	108.74	99.165	105.02	107.3	107.07	106.3	107.7	107.3	109.91	102.63	107.2	107.62	100.92	104.72	107.34	101.59	107.3	103.69	107.42
108.54	103.51	103.96	107.88	109.16	107.48	104.3	105.87	107.34	104.55	105.26	109.26	108.85	105.68	107.82	105.19	106.24	108.12	108.51	104.65	107.03	107.44	109.03	105.47	101.79	110.19	106.73	108.36	110.88	108.69	107.37	109.03	108	110.26	108.89	102.62	106.85	107.28	107.91	109.2	103.5	99.321	102.22	105.81	108.52	101.53	106.52	107.6	104.54	105.88
104.12	107.9	106.12	101.99	106.7	103.56	106.47	103.76	110.51	108.21	102	103.34	100.57	101.87	105.5	104.36	105.55	107.15	107.2	105.13	105.6	103.84	109.35	105.71	108.7	105.34	101.05	107.58	103.63	105.25	102.66	105.25	106.84	106.71	104.62	105.39	105.62	110.07	100.93	102.91	100.14	100.67	108.73	107.81	103.94	106.62	106.47	105.72	108.71	106.21
115.51	108.64	113.98	114.57	109.03	117.19	111.35	113.49	112.85	109.57	106.82	107.96	107.45	117.49	106.45	113.59	111.86	115.63	112.07	111.54	109.84	112.4	111.3	107.55	114.9	109.75	115.47	112.55	108.21	111.94	109.16	108.93	109.24	115.14	114.04	113.87	110.03	115.39	104	111.31	108.87	106.16	112.63	117.21	110.83	111.96	113.14	113.01	112.22	112.03
104.47	103.78	100.44	103.39	108.95	106.26	107.6	104.01	104.63	102.98	105.17	110.85	106.88	105.64	102.77	104.69	104.69	103.14	102.94	106.78	104.45	106.73	109.19	108.47	108.33	101.96	107.53	106.7	103.89	109.8	106.15	104.43	103.75	104.27	109.15	109.53	101.48	105.99	105.41	106.81	107.03	102.87	104.87	107.19	101.36	103.95	111.1	107.06	103.46	99.855
109.52	107.42	105.82	103.53	104.57	106.42	99.833	105.13	105.5	110.92	105.41	101.74	106.27	105.7	100.87	104.68	105.69	104.28	106.77	108.08	100.44	101.75	105.53	103.71	104.78	106.24	104.36	101.98	106.12	110.62	106.87	110.08	103.03	106.71	106.84	102.73	109.18	107.25	108.14	104.36	105.54	103.81	103.69	103.43	106.28	104.91	104.73	107.62	101.45	109.89
112.56	115.3	116.89	118.75	118.4	115.31	116.37	117.5	118.87	117.63	117.93	119.24	117.41	118.01	115.86	121.12	118.44	119.94	115.58	115.27	119.24	117.43	116.71	115.13	117.26	119.2	118.41	117.15	115.38	114.35	115.44	118.32	123.21	118.3	118.16	118.21	119.76	117.35	116.46	117.77	114.66	116.9	117.85	115.49	118.96	118.33	113.66	113.15	118.8	115.06
111.21	109.09	109.66	108.92	108.22	108.48	115.07	117.32	110.28	113.69	110.54	107.58	108.57	107.92	112.28	108.61	114.48	115.18	111.88	104.54	109.2	109.89	110.42	107.06	111.35	110.05	107.15	112.64	108.02	110.99	107.91	107.77	109.59	113.24	109.1	112.06	111.84	112.72	114.31	111.94	110.62	110.66	115.92	109.11	112.57	113.75	111.64	107.92	109.92	111.01
112.57	111.28	113.39	114.63	113.61	113.02	109.51	116.59	115.45	109.53	113.07	115.32	113.46	117.55	109.23	113.36	111.23	109.28	109.95	108.63	110.22	111.59	115.37	115.66	111.24	114.52	115.33	112.83	110.55	114.64	110.12	110.55	112.73	114.75	114.75	108.48	115.41	111.16	110.07	111.44	115.2	112.78	117.18	115.06	114.73	112.48	114.11	110.76	109.66	110.79
105.66	105.65	109.18	107.62	105.18	105.26	107.94	109.6	105.79	107.14	112.65	108.12	106.94	105.66	107.42	104.64	102.19	102.85	108.24	110.32	110.93	108.13	108.36	108.29	104.53	105.42	103.66	106.77	106.35	104.3	105.48	109.62	105.36	107.94	104.4	105.08	107.55	107.82	106.24	102.52	110.37	106.21	104.68	105.5	110.3	101.4	105.12	100.61	108.17	111.37
113.57	111.41	114.6	113.23	108.45	114.64	110.85	108.54	109.18	112.65	111.08	108.21	112.27	109.61	112.2	108.25	111.1	113.98	105.18	111.17	111.25	111.3	110.06	108.53	111.14	114.41	107.5	110.01	110.4	108.89	117.01	111.06	111.46	113.34	114.21	108.64	108.06	110.84	110.94	110.69	107.78	111.93	108.89	111.46	112.84	112.09	110.37	111.12	112.77	110.83
103.66	104.48	105.2	109.3	104.53	107.07	105.02	108.97	105.13	105.37	103.76	104.51	100.94	104.32	104.46	103.47	107.05	105.86	103.33	106.4	102.8	105.95	105.7	109.96	105.65	102.44	106.49	110.73	100.91	105.11	104.24	102.49	104.32	102.96	102.83	103.04	103.48	102.93	102.89	106.94	111.59	108.33	107.02	109.53	106.61	106.55	107.24	104.83	109.11	105.2
109.4	112.77	111.6	113.82	109.52	110.22	115.49	110.58	112.15	109.72	115.62	112.34	113.37	111.57	113.39	118.24	114.94	113.76	114.48	110.82	112.89	112.96	110.95	119.39	114.87	112.22	112.36	112.52	113.46	111.2	114.26	113.66	109.51	110.95	112.91	116.78	115.06	113.63	111.26	112.53	111.47	113.02	110.21	111.62	114.72	111.49	113.09	108.42	108.46	111.53
106.42	112.85	110.17	106.85	112.41	112.69	110.76	108.42	109.53	109.95	110.85	112.56	112.96	112.05	113.28	111.51	110.83	110.3	112.4	113.65	111.16	112.89	110.38	106.1	113.78	108.98	113.67	112.45	108.69	107.34	110.55	109.83	110.07	112.51	110.97	116.38	114.79	111.98	116.5	116.47	109.47	111.37	107.33	115.84	110.06	110.29	114.89	113.8	114.81	109.46
107.82	106.43	107.87	102.78	105.48	108.19	103.28	101.98	108.18	104.77	105.12	108.66	106.08	108.39	110.09	105.59	107.62	104.95	100.48	104.34	105.48	99.407	105.15	103.85	106.42	104.94	105.63	106.56	103.67	109.37	103.37	102.72	108.35	104.24	101.39	103.25	103.72	104.27	107.05	108.74	110.37	105.76	104.46	106.06	108.21	107.93	111.63	103.43	105.05	103.11
110.35	109.59	108.63	107.49	109.27	111.63	111.55	106.04	106.74	109.89	111.01	111.27	109.52	109.64	110.84	110.61	113.25	111.16	115.17	110.31	108.35	107.74	106.67	108.5	103.78	106.64	107.59	112.08	109.12	107.31	108.87	106.9	110.32	111.25	111.97	110.56	104.7	114.66	107.72	112.58	107.01	111.5	108.24	105.92	107.94	107.82	109.48	108.78	109.31	114.83
104.29	104.13	107.74	105.97	109.43	108.87	102.74	106.04	111.3	109.55	105.65	104.6	107.66	107.18	107.63	107.58	104.38	107.19	102.47	104.03	102.27	103.47	102.29	105.9	103.25	104.71	101.56	107.35	104.66	105.8	106.47	105.64	105.2	102.73	105.2	109.9	104.08	104.49	106.35	104.06	107.86	107.4	106.42	103.87	103.26	101.33	105.16	110.92	106.97	104.75
118.16	115.27	116.62	110.78	117.08	113.38	112.69	113.83	119.09	120.14	116.36	119.21	119.77	121.84	114.42	113.24	121.18	121.45	117.36	112.52	118.98	115.39	116.09	119.15	112.39	116.14	112.51	112.73	117.94	114.42	115.91	115.72	114.61	114.85	115.49	117.31	113.83	117.99	115.49	117.04	114.89	118.06	118.76	115.4	114.55	115.76	113.33	118.6	116.93	118.88
105.54	104.68	104.93	106.65	102.74	108.29	107.12	106.43	105.09	104.03	103.96	104.25	105.75	108.34	107.77	103.21	105.27	101.32	108.48	105.68	100.99	109.25	106.74	108.34	104.7	102.31	104.81	109	105.84	106.27	104.63	107.71	105.44	109.75	108.34	106.15	106.33	101.67	105.8	105.8	106.12	104.55	106.15	103.89	108.14	101.14	106.55	103.7	105.22	105.46
104.36	100.28	104.93	109.54	107.98	110.59	105.66	109.72	107.58	103.48	106.37	107.88	105.65	105.93	104	106.34	109.19	108.35	105.5	111.41	100.66	108.12	102.84	105.81	104.99	102.55	106.9	109.42	107.21	107.33	105.61	104.61	105	109.29	107.63	105.46	111.44	107.06	104.49	106.43	108.85	103.8	107.44	108.04	103.91	100.65	101.11	105.79	110.19	106.02
118.9	120.09	123.76	117.52	118.27	122.03	111.76	119.05	116.31	117.05	116.74	120.07	119.21	118.31	119.25	119.24	116.76	119.48	116.15	118.37	116.78	118.56	119.89	113.76	114.78	113.6	116.15	115.64	116.02	114.73	115.56	117.46	116.34	115.54	120.64	117.99	124.05	117.17	115.76	120.81	116.58	114.77	119.5	117.95	112.93	118.56	117.27	115.54	112.79	116.98
110.3	115.05	112.3	111.58	109.54	110.72	113.72	109.96	111.72	109.26	115.4	115.57	115.12	112.78	111.82	112.79	110.15	110.68	115.22	115.09	113.16	114.17	111.98	111.92	107.37	111.91	113.1	111.04	110.63	111.54	109.15	113	111.98	119.85	112.64	112.47	114.35	117.89	113.03	116.78	115.23	111.21	108.67	117.53	110.95	110.01	109.18	111.3	111.09	110.85
101.73	110.53	105.7	105.04	103.18	105.18	107.54	107.74	106.31	104.21	105.45	104.64	106.87	107.3	103.65	104.74	105.93	108.91	106.73	103.04	100.5	103.69	110.97	104.95	102.76	104.94	103.21	103.22	111.38	104.96	103.13	102.25	105.39	104.92	104.77	105.53	108.85	98.453	107.3	109.86	106.48	106.76	101.95	102.19	103.39	109.11	101.92	104.98	104.2	110.18
106.74	102.31	105.44	105.53	108.26	105.3	105.62	105.79	108.52	103.49	102.94	101.74	103.06	103.3	97.958	103.63	104.04	108.8	104.21	111.31	105.06	104.41	108.06	108.92	105.55	107.07	109.04	105.13	108.73	107.2	102.88	103.26	107.23	101.83	104.84	105.87	105.61	105.08	109.84	110.13	100.45	101.62	107.6	104.48	100.93	103.41	106.79	107.54	106.56	102.79
105.08	105.87	106.22	110.03	106.08	104.78	104.56	108.69	103.79	106.74	109.14	105.09	108.35	107.9	101.31	103.19	102.7	100.08	108.82	107.09	101.97	104.86	105.05	106.57	102.75	104.77	109.22	105.89	106.5	110.03	105.94	106.73	104.81	103.51	108.22	108.37	106.82	107.68	108.01	103.87	103.59	100.9	108.41	107.94	106.14	104.4	107.5	105.75	107.47	104.52
104.77	103.93	107.8	108.14	104.78	110.79	102.07	107.72	103.2	106.84	109.3	105.59	106.31	104.34	107.1	105.07	105.52	107.39	103.4	107.56	106.69	107.18	107.49	107.82	102.08	105.13	105.92	106.43	106.95	104.86	104.74	111.5	105.98	109.07	104.64	106.49	107.28	108.8	105.09	106.64	106.36	103.89	108.28	107.98	103.35	108.37	105.4	104.86	103.78	103.5
111.7	114.53	117.32	110.93	111.42	113.17	117.67	115.65	116.16	109.82	114.86	115.86	108.67	112.96	113.32	112.8	113.05	116.75	112.95	112.32	112.76	117.06	110.79	110.43	116.04	112.73	110.88	112.61	118.43	111.6	110.21	112.34	112.45	111.6	111.9	114.71	112.22	110.38	113.05	117.15	111.04	112.36	110.6	112.83	109.62	112.65	114.91	116.52	115.33	113.31
98.664	98.694	94.937	101.55	103.54	101.33	102.53	103.04	97.629	104.65	102.46	104.55	103.7	99.179	105.17	102.64	103.39	95.923	100.17	98.963	102.99	101.06	100.24	105.18	100.78	99.523	100.77	98.378	98.946	101.28	100.25	102.97	100.4	103.98	102.33	101.83	95.646	100	104.31	100.99	105.42	105.66	101.21	102.19	100.56	103.29	96.052	99.696	102.16	99.099
109.23	107.25	106.35	111.29	107.99	109.16	111.85	104.72	112.55	109.75	108.18	112.89	111.84	112	111.82	113.13	110.38	112.37	112.53	113.57	113.77	112.03	109.18	108.66	117.57	111.08	107.47	106.97	111.8	112.93	112.68	114.48	110.49	108.81	113.49	109.66	106.79	107.17	103.59	112.64	111.96	109.1	111.9	111.7	109.67	109.37	109.3	109.45	113.42	111.02
104.82	104.81	103.31	99.985	108.82	104.59	104.68	101.11	105.82	104.94	103.78	107.93	105.31	102.55	108.89	108.17	103.15	108.77	102.09	104.16	107.5	103.56	105.31	97.922	107.29	104.5	105.39	108.63	112.83	102.87	105.98	102.2	107.04	102.65	102.28	106.53	100.38	103.16	108.03	103.11	105.34	104.83	106.31	103.33	105.91	104.42	101.42	109.78	101.68	107.07
106.18	106.58	108.08	105.84	102.87	104.99	105.27	104.21	103.97	110.35	111.31	106.6	100.72	105.76	101.25	108.86	103.26	106.96	107	105.29	103.89	108.72	106.32	101.25	105.5	107.25	103.07	104.34	105.44	111.55	102.64	100.8	106.88	102.98	109.13	105.9	105.21	105.88	104.17	105.15	102.11	105.52	106.27	106.18	103.34	104.91	106.54	103.04	105.32	105.97
105.99	103.86	108.65	105.97	107.14	100.89	108.58	111.47	103.73	102.68	108.43	110.05	106.41	110.57	104.89	105.29	103.74	105.08	103.93	102.84	107.17	105.53	107.23	103.09	102.57	107.63	104.4	104.1	110.02	105.8	104.87	102.33	105.43	103.7	107.04	101.89	107.38	103.7	101.63	109.39	105.98	105.51	102.33	103.41	107.23	101.77	108.76	106.11	106.58	103.74
112.58	103.93	106.24	108.48	104.47	103.35	109.65	106.32	109.29	107.7	104.35	105.01	109.68	103.11	108.66	105.64	105.24	107.3	108.38	107.69	107.42	109.05	108.23	106.16	103.57	105.17	103.01	109.39	108.2	105.12	109.86	110.12	107.53	102.88	104.21	105.29	110.65	104.93	104.76	108.69	108.03	106.07	106.34	107.27	109.64	103.58	111.43	104.89	107.08	102.21
111.6	107.79	106.82	104.51	106.52	104.58	106.49	103.01	101.6	105.47	109.58	106.73	101.54	101.6	101.91	103.75	103.72	103.65	103.55	107.57	104.08	104.12	101.23	109.52	104.78	105.43	101.03	107.7	102.02	110.42	101.72	105.2	100.17	104.07	102.48	102.64	104.47	102.12	108.87	104.52	105.08	102.21	105.85	105.14	102.38	104.69	106.47	109.83	105.19	106.34
116.36	108.69	112.34	112.49	114.2	111.52	114.9	109.58	116.81	111.31	112.25	114.33	109.65	111.02	113.25	110.43	109.99	114.5	112.05	115.46	108.88	114.71	110.5	111.04	110.34	113.56	112.77	107.02	112.06	111.55	110.88	109.72	112.1	111.9	112.92	111.73	111.05	114.18	112.76	109.18	112.39	117.1	108.12	117.2	107.08	109.64	111.44	111.32	112.72	113.13
106.98	108.29	109.21	102.36	101.3	106.21	103	107.64	108.01	106.54	107.45	99.357	103.35	104.32	105.92	107.6	105.8	102.52	107.92	107.98	105.17	108.99	107.61	106.52	100.61	105.77	104.27	108.51	104.67	104.04	105.35	106.42	106.94	108.83	106.2	105.89	105.53	107.81	102.3	106.23	107.34	106.74	103.19	108.14	105.31	106.14	104.49	109.34	108.89	105.1
103.12	110.72	106.9	104.31	108.55	107.33	104.43	111.47	105.25	103.19	103.84	104.14	106.3	105.6	103.05	111.08	107.15	109.11	111.74	109.27	106.61	103.2	104.24	104.71	110.21	106.73	106.03	107.46	106.32	108.01	104.68	105.11	103.96	108.63	102.25	107.32	113.21	106.29	108.45	106.04	111.9	102.71	107.25	105.08	106.02	105.16	109.66	103.75	108.12	104.25
105.96	108.3	112.4	108.12	112.33	113.71	110.2	111.15	113.47	107.84	109.3	114.18	108.51	111.45	110.96	110.42	112.94	109.39	117.65	115.14	113.01	105.47	113.25	111.84	110.62	113.31	114.52	113.47	108.96	109.78	105.54	108.69	110.31	109.13	110.98	110.51	109.89	106.79	110.3	112.77	108.99	110.61	108.51	103.43	110.64	110.78	109.5	111.4	112.93	112.22
109.18	107.41	110.43	106.48	105.8	106.99	105.1	106.95	103.75	104.87	107.97	108.92	110.21	106.86	107.46	107.2	104.13	107.75	108.04	102.35	102.19	104.61	105.39	108.92	108.16	107.94	104.58	104.39	106.48	102.41	102.66	104.9	104.19	105.64	105.22	102.67	102.3	106.8	104.65	108.39	102.04	100.51	107.55	101.79	108.3	108.63	108.19	101.9	106.84	103.85
104.22	104.43	105.85	106.64	110.06	102.79	105.17	107.25	105.77	106.66	105.26	107.95	105.72	105.58	105.6	107.98	105.21	104.39	100.64	102.23	102	103.96	107.66	109.21	109.09	105.8	106.5	100.35	103	109.18	106.76	103.11	104.49	108.34	107.9	106.79	103.64	109.39	107.1	111.92	104.74	104.27	104.76	106.29	109.07	104.23	107.34	107.53	107.63	106.76
105.95	107.53	105.92	105.15	107.42	107.4	106.37	107.38	101.82	109.59	107.58	106.51	105.71	109.53	110.28	106.33	105.23	106.99	105.9	109.83	102.72	109.55	108.91	103.98	108.46	108.71	107.66	108.12	109.98	101.98	102.23	109.44	108.56	104.26	101.14	106.09	103.13	107.82	103.73	107.79	103.25	107.78	104.81	105.7	106.87	103.75	104.72	106.55	104.97	107.82
106.96	115.2	108.93	111.16	108.35	107.13	107.03	107.13	111.07	107.73	112.22	106.07	108.46	106.23	112.04	105.95	105.12	108.39	102.11	103.34	105.99	105.41	105.52	102.09	104.91	110.03	106.04	104.77	106.45	108.39	108.34	105.26	109.7	104.53	101.95	105.54	108.87	105.26	112.1	109.77	105.71	106.37	108.12	104.35	102.92	110.78	106.11	98.892	108.35	108.41
117.08	110.1	115.87	114.52	113.74	110.75	114.23	116.59	114.36	113.5	116.33	113.73	121.74	116.93	116.67	117.49	116.09	118.08	121.93	116.32	114.31	120.77	113.53	115.48	113.42	117.99	117.16	109.11	114.65	112.48	118.02	114.54	116.85	114.21	114.8	117.12	119.45	116.28	117.03	117.29	116.06	116.66	118.58	114.82	113.69	116.34	116.38	114.02	117.88	117.29
114.74	111.57	112.78	109.95	112.31	113.39	107.11	111.7	110.88	110.41	108.86	104.81	109.35	113.68	112.06	109.08	110.1	112.65	108.08	110.54	111.58	112.76	114.07	112.43	114.48	112.57	109.22	111.68	109.27	114.46	111.53	116.18	111.39	108.36	107.95	110.91	109.23	113.41	113.26	113.03	109.6	113.71	111.61	111.89	113.99	111.52	108.6	112.82	110.02	108.98
107.31	108.79	109.32	108.41	110.78	109.34	102.66	111.16	103.71	107.46	108.17	105.89	111.07	110.26	102.47	108.8	105.84	109.16	103.41	107.61	107.9	106.79	109.52	107.01	106.23	100.57	106.65	110.45	104.28	108.44	104.55	104.84	103.2	108.01	110.78	107.4	109.03	106.96	109.18	112.34	108.81	105.06	108.59	104.14	108.56	106.88	104.84	109.8	104.81	106.34
101.04	99.484	102.18	99.819	103.56	100.62	100.94	99.521	98.306	102.78	99.609	97.039	99.301	99.249	98.716	100.43	98.94	103.81	99.402	99.823	102.14	98.353	100.88	95.472	97.039	95.563	101.97	97.111	102.81	100.92	101.22	100.65	102.91	99.054	102.06	97.357	94.916	100.68	100.56	96.058	98.074	99.033	102.71	100.94	100.03	103.33	105.03	99.682	101.68	105.92
109.02	113.71	109.09	107.66	113.85	115.53	111.26	113.95	108.75	113.76	111.31	115.21	116.43	109.43	112.83	116.62	109.7	107.97	107.7	108.3	112.75	110.77	111.4	111.78	113.69	111.28	113.8	112.72	114.85	110.27	114.67	110.21	116.46	111.96	113.36	112.82	113.31	113.97	115.35	112.28	110.37	113.33	111	112.05	109.66	112.97	116.06	113.06	110.72	113.62
109.81	112.32	109.61	112.68	110.32	112.28	109.13	108.39	113.24	106.68	112.94	110.04	110.48	108.92	114.53	110.54	111.18	111.17	111.61	110.32	111.46	115.34	114.67	109.41	115.05	110.81	106.81	111.52	109.71	113.75	113.79	116.2	110.08	110.26	116.12	112.14	111.24	112.55	114.77	112.73	113.85	110.47	107.59	108.06	112.27	109.64	116.58	113.63	111.69	112.63
104.94	111.34	111.71	103.29	105.67	106.72	105.03	105.19	108.14	107.73	105	106.56	109.06	106.76	103.02	106.74	104.76	107.88	106.18	108.2	108.8	108.55	106.39	105.52	106.01	107.46	106.09	108.03	107.98	104.86	108.73	108.72	104.56	110.56	103.21	110.53	108.53	103.13	107.29	109.81	111.67	109.15	107.9	105.8	104.59	107.35	106	110.47	109.54	106.68
106.84	104.14	101.01	98.888	110.71	106.33	111.88	103.24	108.04	105.83	108.92	103.82	107.57	106.34	106.81	105.24	105.2	102.84	103.49	106.77	109.02	106.62	110.3	104.79	111.12	104.72	103.1	102.44	108.03	106.79	105.6	106.88	106.86	107.05	102.67	107.31	108.22	109.37	108.93	110.09	109.8	107.72	106.94	106.97	105.89	106.86	102.72	99.585	105	107.42
111.46	108.05	114.4	110.84	111.36	109.6	111.6	116.39	109.5	111.09	115.98	113.15	110.2	110.11	111.72	108.79	111.67	112.24	109.82	106.83	114.68	109.08	110	110.47	114.9	111.76	111.16	115.9	110.19	110.93	104.36	113.36	114.91	113.94	110.06	108.37	111.51	111.19	115.2	109.36	112.25	112.52	110	110.97	107.46	110.42	106.75	112.67	111.33	109.66
105.86	108.11	109.67	108.78	104.68	107.44	107.01	103.68	107.03	103.49	103.21	108.23	104.49	107.7	104.39	101.76	107.08	110.29	104.24	105.19	107.67	104.41	109.48	105.24	103.49	108.3	105.66	107.7	103.75	109.22	107.42	108.15	100.76	108.13	102.18	103.24	104.32	104.76	108.5	102.55	104.94	107.06	105.54	102.87	106.44	107.06	107.51	103.15	110.97	105.78
109.18	111.55	105.37	102.89	107.2	102.2	109.24	102.75	103.58	100.27	108.48	107.37	103.75	102.71	108.68	106.77	109.19	102.87	107.09	103.54	99.222	104.23	103.51	106.24	104.11	106.28	104.46	108.12	101.37	109.31	103.79	103.6	105.08	109.14	104.03	108.25	106.59	107.93	109.81	106.73	102.18	103.19	106.65	107.16	105.18	106.49	104.86	107.14	102.07	103.47
103.76	102.14	107.51	105.85	105.31	103.55	104.09	105.23	102.96	101.04	107.36	104.76	107	108.97	104.48	107.3	101.04	102.43	105.93	104.27	109.74	103.21	107.48	102.62	108.18	101.49	106.84	104.27	104.32	105.75	109.03	101.32	98.897	108.33	107.61	104.15	101.99	104.62	106.83	103.03	108.19	106.73	105.57	105.03	109.08	102.65	104.44	108.12	103.53	102.49
112.49	115.54	113.75	112.69	111.06	113.74	116.58	110.6	108.15	114.14	115.76	108.91	110.26	114.94	109.51	111.4	109.63	112.81	108.68	113.58	109.37	114.84	115.64	115.11	105.23	113.83	112.71	111.38	113.54	106.83	113	114.58	113.73	113.18	112.19	109.58	113.77	112.72	111.23	111.88	112.04	109.71	109.63	108.49	111.05	110.06	111.28	109.97	111.22	109.6
107.06	105.3	99.468	107.22	103.26	103.96	103.95	103.49	105.1	104.63	101.64	109.78	104.03	107.57	99.807	103.64	108.21	105.14	108.75	105.87	106.71	104	102.07	103.36	104.06	105.35	102.09	98.989	104.26	105.22	102.9	106.21	105.22	107.81	105.23	105.68	105.74	107.36	109.16	108.48	105.46	101.57	104.93	103.12	100.63	102	102.44	103.07	101.29	102.37
108.3	110.92	102.58	107.6	108.26	108.53	104.81	103.84	103.43	106.7	102.13	108.64	105.08	106.25	105.71	104.1	106.96	105.62	108.3	106.83	104.71	103.89	101	105.08	103.86	103.68	109.54	105.08	105.24	102.53	103.1	103.56	105.32	106.67	106.6	101.77	104.98	105.4	105.64	102.39	104.45	106.24	107.41	102.46	101.4	104.34	104.22	106.87	103.84	104.34
110.22	104.61	111.05	109.05	111.88	107.67	106.29	112.12	107.2	111.65	113.31	107.99	110.28	105.81	110.31	105.17	112.76	108.04	118.06	111.97	103.61	111.19	115.35	110.44	114.21	110.67	109.7	112.13	113.24	109.44	113.48	112.88	107.87	108.84	111.79	110.91	107.74	112.05	111.28	108.66	113.38	112.56	105.97	112.97	109.87	108.31	112.77	108.72	106.39	114.89
115.57	109.6	106.52	113.32	115.51	110.38	110.32	113.87	111.93	107.88	112.93	110.64	115.21	114.41	111.55	113.83	111.33	111.29	109.29	110.65	110.34	115.08	107.53	114.49	114.74	114.13	116.06	110.18	107.08	110.09	112.66	113.9	109.2	109.65	109.97	110.29	110.49	113.22	111.5	114.4	113.8	113.86	113.41	112.41	112.17	112.78	117.02	113.22	110.67	111.23
107.26	111.42	112.73	108.21	110.37	110.47	112.38	110.3	108.46	109.78	110.45	110.75	113.54	111.49	113.06	111.91	113.06	110.78	114.56	108.31	108.83	112.76	109.6	108.31	111.64	111.51	108.83	111.66	113.31	114.59	113.88	108.06	112.2	108.63	115.67	110.45	110.7	111.46	108.21	110.08	111.22	113.78	115.11	110.63	108.62	113.79	110.01	110.57	114.09	116.06
108.51	104.9	105.11	108.82	104.55	109.69	107.26	101.93	107.35	110.16	106.22	103.31	108.94	106.61	104.41	106.16	112.3	108.44	105.74	107.11	105.97	105.83	107.59	106.84	103.39	106.24	103.65	104.39	106.63	104.21	110.13	107.57	101.34	108.78	105.69	103.36	99.239	105.7	107.15	103.32	102.95	106.96	111.08	106.1	108.65	108.54	106.49	103.37	106.16	109.37
118.67	113.08	112.27	111.48	111.6	112.22	111.28	115	113.75	115.27	112.98	108.95	116.61	112.47	113.59	110.78	107.86	112.48	115.3	109.14	111.01	114.23	111.76	116.41	118.18	111.09	114.94	113.2	106.39	112.71	116.04	114.37	115	113.54	107.71	113.17	115.92	114.83	114.74	111.38	112.29	114.06	112.76	118.97	110.85	110.22	114.8	108.93	110.58	112.57
110.28	109.9	111.87	112.57	110.33	114.27	111.18	108.99	112.37	113.63	112.98	110.24	111.16	107.14	106.53	104.59	112.33	110.66	110.43	107.73	102.82	106.28	113.58	108.99	110.74	108.54	109.32	111.8	111.88	108.31	108.24	109.52	111.97	107.49	113.66	108.63	111.2	109.43	111.86	107.86	109.19	106.5	108.94	111.59	106.62	112.61	111.57	108.83	105.21	106.96
105.19	103.44	109.33	105.65	103.53	107.35	108.81	103.45	98.571	104.46	104.5	104.77	106.76	100.68	104.66	104.6	108.77	100.57	104.99	103.33	107.07	106.23	103.5	106.05	101.6	109.46	105.4	110.35	107.3	105.99	104.82	104.84	108.7	104.02	106.52	106.54	96.337	104.11	106.03	102.35	105.63	107.9	105.7	109.88	103.74	104.94	107.68	101.25	106.92	101.81
108.04	102.22	109.44	102.52	101.35	104.66	103.66	107.82	106	108.35	102.35	111.69	106.36	103.26	108.23	109.38	100.22	110.58	101.17	100.85	103.76	105.27	101.77	106.08	106.44	104.73	106.82	102.66	103.86	108.64	107.22	105.88	100.95	98.612	107.27	108.4	104.26	105.94	104.59	107.14	104.31	106.68	105.91	105.62	104.69	111.5	105.62	108.45	105.58	102.44
96.428	103.82	99.829	97.741	96.842	98.434	103.95	100.93	102.66	97.185	98.845	95.503	100.8	102.03	102.45	104.66	101.06	105.55	100.37	99.215	104.44	95.417	100.44	101.93	99.191	99.216	100.57	103.53	104.2	96.328	101.81	98.611	102.25	97.675	96.516	93.111	96.875	102.22	99.843	103.53	101.62	99.786	99.011	98.955	99.846	94.881	98.687	101.91	98.732	99.937
101.8	107.02	103.83	103.86	100.02	103.52	100.08	103.1	99.432	101.25	107.5	104.79	103.33	103.78	106.04	108	108.37	104.89	108.28	104.5	107.8	105.77	106.97	106.59	104.92	105.97	108.08	107.13	109.63	104.71	101.26	103.56	105.9	107.93	107.59	108.19	106.96	108.77	105.55	102.61	101.38	108.51	106.45	106.84	104.4	102.84	105.9	105.3	106.46	104.98
105.79	103.32	106.01	103.32	103.95	104.56	106.76	104.66	106.69	104.44	101.77	101.57	108.55	102.58	106.21	102.67	103.58	104.28	102.6	103.31	103.25	106.24	100.59	102.4	106.68	101.58	103.44	103.75	100.54	104.62	103.49	103.83	103.58	104.82	106.07	98.941	102.07	102.72	101.59	103.81	104.46	103.3	100.74	102.69	104.35	101.88	99.233	101.37	102.64	105.36
119.09	117.18	121.99	117.32	119.88	117.4	118.51	116.19	116.66	118.19	119.72	114.25	121.74	116.14	116.01	115.81	119.56	114.18	115.2	116.04	117.06	118.39	123.65	117.25	117.3	114.38	116.54	113.38	114.38	117.89	116.05	115.18	115.08	115.7	118.04	118.32	117.78	116.67	119.66	117.07	119.12	117.95	115.18	119.95	119.26	118.71	118.3	117.13	119.57	118.48
106.14	110.29	105.32	109.99	102.08	109.89	107.83	103.45	101.67	108.3	108.05	106.54	108.74	102.22	110.61	105.53	101.15	107.55	102.84	100.16	108.58	101.29	106.75	104.4	106.64	106.68	105.27	103.56	110.62	108.09	103.76	107.09	103.51	106.58	105.5	108.33	104.92	108.97	101.22	106.31	111.08	107.66	103.84	107.52	104.09	106.82	108.5	108.65	109.09	109.36
101.87	105.76	97.794	98.756	102.57	98.712	102.9	102.21	102.31	102.82	104.08	102.51	98.818	99.189	97.189	98.904	100.09	99.452	98.515	101.08	103.5	103.55	99.498	102.38	97.295	103.56	97.181	100.37	104.17	99.852	98.45	97.814	97.272	101.29	98.735	101.41	98.191	99.561	100.68	98.023	98.014	103.25	97.565	100.92	97.993	99.842	99.855	103.24	100.39	98.723
106.68	106.83	101.84	105.81	104.45	112.87	106.95	111.05	106.34	109.92	105.63	102.21	101.69	105.57	107.86	101.49	105.53	102.37	106.97	107.19	105.61	105.81	104.03	102.26	105.32	101.07	105.01	100.47	105.41	104.62	107.7	104.08	106.12	102.57	107.89	104.54	107.29	102.52	105.63	104.79	107.18	109.9	102.9	108.21	103.55	104.02	111.52	106.47	106.47	104.93
102.38	106.09	105.17	106.82	104.48	105.87	102.64	103.47	105.7	105.47	104.4	110.01	107.01	106.55	104.95	108	103.85	104.43	108.84	109.85	107.02	108.11	105.05	102.65	106.15	107.59	103.62	105.83	101.4	107.08	106.25	106.34	104.36	110.29	103.42	101.6	107.28	103.73	105.33	103.76	105.13	102.8	105.8	103.4	103.97	106.29	103.53	108.19	106.26	109.98
106.73	111.53	111.61	113.2	110.7	112.85	111.15	113.6	109.99	111.67	108.57	118.09	109.38	112	114.78	106.65	115.05	114.79	110.47	108.8	115.6	108.63	115.55	112.02	115.34	109.99	114.32	115.95	117.42	107.31	108.92	115.29	112.21	106.76	107.64	107.68	113.19	116.4	111.54	111.79	110.04	110.64	112.4	114.82	114.78	112.67	111.1	114.15	113.04	113.47
109.2	100.76	108.26	103.38	101.97	100.53	104.13	104.4	105.83	102.7	107.6	104	100.52	103.97	106.98	106.73	103.84	104.86	103.28	106.71	103.64	104.1	106.14	105.98	103.98	103.22	104.65	106.42	101.82	101.49	104.28	104.68	104.15	105.93	103.59	105.75	100.7	99.896	106.56	107.64	104.39	107	108.93	103.27	101.41	102.92	105.27	107.61	100.88	102.27
103.23	100.85	97.502	101.43	101.58	99.837	96.435	96.952	98.834	102.22	102.24	98.841	99.39	102.74	97.718	97.36	104.37	99.241	100.28	97.906	101.17	99.658	96.055	97.218	100.18	101.37	98.816	103.5	98.572	99.62	100.67	95.401	100.96	96.995	102.5	99.484	99.927	96.851	104.22	96.317	98.2	94.916	101.67	100.85	99.471	99.24	106.45	95.448	98.947	100.35
108.37	109.03	112.73	108.73	104.74	106.69	105.9	111.28	102.76	106.73	102.51	106.24	104.96	105.61	104.79	107.04	105.61	104.42	106.3	108.35	103.96	100.97	108.96	104.52	107.85	104.04	104.95	106.34	104.13	103.69	103.54	106.34	107.88	109.33	103.87	109.14	107.41	106.81	109.04	110.13	105.55	105.49	109.2	108.03	104.01	106.97	103.73	108.75	107.39	104.64
100.71	101.01	101.27	103.85	96.767	101.01	94.518	97.886	102.3	97.913	98.06	95.935	99.932	98.107	102.58	95.441	96.872	103.6	102.1	99.346	99.375	102.68	94.621	101.32	99.193	99.97	97.805	99.667	99.52	103.38	100.12	98.966	98.322	105.77	102.74	97.609	99.861	94.737	101.22	104.45	99.938	101.12	97.532	100.1	101.11	96.805	100.68	100.23	100.3	95.513
110.91	106.73	99.9	107.97	108.51	106.38	111.11	102.81	109.41	105.29	105.46	108.84	105.31	110.38	104.57	106.81	105.12	106.85	103.72	106.2	107.69	106.85	110.16	105.72	107.28	114.13	107.94	104.81	104.46	106.38	106.59	104.97	106.63	108.89	103.44	106.55	107.84	102.93	109.21	105.07	109.55	109.01	109.28	105.34	106.46	105.09	104.37	110.64	105.92	106.63
101.43	105.85	103.59	104.45	105.65	102.34	106.34	105.66	99.251	102.41	103.47	103.31	100.27	107.35	99.384	103.84	105.7	101.25	102.5	103.76	105.83	99.59	101.76	105.79	100.91	103.51	105.07	103.8	108.78	107.31	100.12	107.68	104.81	100.43	108.74	103.86	105.33	104.94	102.52	108.56	106.4	104.16	106.44	106.88	103.17	103.46	101.99	101.98	112.32	104.74
107.79	104.73	103.75	102.57	102.94	104.4	105.66	108.05	106.46	105.7	109.4	106.39	104.59	104.48	108.81	104.53	106.19	104.39	103.28	107.92	104.94	103.8	105.08	108.05	107.61	108.08	109.03	102.39	108.97	108.35	106.35	108.41	107.81	107.28	104.31	107.5	103.58	103.13	103.13	106.72	109.21	101.15	103.22	107.59	100.9	108.24	107.8	103.34	106.5	104.14
111.51	112.82	111.56	111.03	111.45	113.51	110.29	114.83	110.87	112.79	112.4	111.97	108.24	115.75	108.03	112.99	112.86	114.55	112.96	114.85	112.3	106.93	109.27	111.29	111.61	110.2	112.5	112.79	112.01	113.37	114.01	112.15	112.11	111.66	114.29	115.96	111.68	111.8	111.65	109.59	113.5	110.6	107.77	113.74	115.22	113.84	111.31	113.86	114.77	114.71
103.83	106.6	104.1	109.96	103.57	106.12	103.22	104.1	103.54	106.86	102.62	104.67	105.44	105.88	110.93	103.56	106.01	109.26	106.64	107.28	103.05	106.37	103.7	108.75	106.98	105.85	104.31	104.94	101.91	105.09	104.73	104.93	107.84	104.07	109.38	105.45	106.72	107.97	104.58	106.75	105.62	102.47	107.69	106.37	107.75	106.09	108.65	102.84	111.05	107.11
111.48	112.77	107.92	110.34	113.63	109.76	110.99	111.19	111.1	111.22	105.51	113.33	114.88	114.99	111.47	112.55	112.45	111.71	113.71	110.32	110.07	111.23	112.98	111.97	112.06	108.67	111.4	115.17	110.24	109	107.77	110.4	114.67	109.36	110.53	111.78	108.56	109.62	109.24	110.27	110.94	112.5	116.14	108.61	110.77	112.52	110.39	110.71	110.19	111.6
104.55	105.17	101.29	108.23	105.52	106.97	105.06	106.29	100.77	108.39	99.785	107.64	107	108	105.82	107.05	107	101.04	99.614	111.25	103.39	101.14	105.95	104.54	110.24	106.28	106.78	103.66	102.34	101.44	105.55	107.67	106.08	101.03	109.32	106.41	108.24	106.74	104.2	103.72	104.3	106.72	103.91	101.59	105.58	105.2	102.52	105.94	103.22	104.7
111.52	113.1	115.24	109.34	112.65	109.42	112.48	114.2	110.39	110.43	109.52	114.65	113.89	111.32	114.97	112.24	112.83	110.17	114.92	113.36	111.46	111.2	111.07	109.44	112.52	110.27	112.63	113.71	116.53	111.73	108.48	113.55	113.52	106.31	111.24	109.94	112.9	113.87	113.21	111.9	107.65	111.53	108.56	107.54	109.95	112.3	110.24	106.69	111.11	111.58
109.49	111.3	115.43	101.17	113.33	108.64	110.1	114.47	108.31	107.52	111.07	110.95	110.25	109.14	111.4	105.5	113.61	112.31	111.84	108.48	111.79	109.97	115.01	110.94	111.41	111.18	106.2	108.97	113.64	109.78	108.28	111.75	110.06	108.6	109.68	111.75	111.49	113.79	111.24	108.09	108.92	115.27	113.71	111.62	111.9	109.21	108.45	108.92	107.44	107.32
106.91	111.47	110.91	110.42	114.06	112.4	110.83	107.74	108.99	109.16	109.73	111.37	111.8	107.07	112.5	111.69	111.34	114.27	110.33	104.28	106.58	114.9	113.15	110.4	111.14	107.7	110.9	112.03	107.68	108.79	112.21	113.3	107.87	109.16	111.76	110.5	115.88	107.49	110.69	109.14	108.87	110.94	110.72	109.54	105.73	112.26	110.79	111.59	109.59	112.64
106.87	102.24	107.57	105.61	106.13	106.56	104.82	106.78	102.21	105.73	105.96	106.89	106.3	105.57	103.26	106.21	106.84	106.83	107.82	111.35	103.13	109.38	105.66	110.49	109.45	106.08	106.69	104.86	107.57	107.51	106.16	99.965	103.69	107.87	110.54	106.15	104	106.22	109.2	103.45	103.82	108.33	105.48	109.05	109.01	106.74	108.39	105.27	106.71	105.11
101.47	101.5	101.2	102.4	97.581	102.21	100.54	101.57	98.574	98.057	104.45	99.904	99.907	105.41	97.109	100.81	103.04	102.27	97.686	103.6	99.243	98.85	101.06	100.17	96.575	96.2	101.27	96.919	95.288	102.13	99.735	99.531	100.2	103.39	100.42	99.318	97.873	101.52	101.85	102.09	100.63	96.361	102.93	104.29	102.54	102.88	98.767	96.301	101.45	97.365
105.27	106.4	99.17	103.41	104.06	109.66	103.15	110.15	101.65	104.5	108.69	106.21	109.81	107.35	111.97	108.05	108.93	105.94	104.15	109.04	106.27	104.56	105.63	110.87	106.82	101.91	107.53	103.27	103.89	107.9	106.57	105.67	105.9	108.84	104.37	107.39	104.71	107.37	103.37	104.84	103.48	110.24	109.09	111.83	104.83	100.66	104.39	106.28	101.13	107.08
98.725	97.611	98.298	98.837	98.585	99.853	100.3	98.565	99.542	97.391	98.406	99.156	102.3	98.232	99.291	99.524	101.02	101.38	98.589	100.71	100.71	101.83	96.952	100.47	99.544	99.745	100.06	98.447	98.969	98.432	104.63	98.461	96.897	102.47	97.484	98.21	101.44	101.26	99.309	98.357	101.47	102.76	102.49	97.533	100.92	100.99	99.177	102.29	101.16	99.87
103.26	102.49	105.15	107.64	105.29	102.86	98.954	107.65	103.23	104.19	107.62	101.55	109.36	104.86	103.94	106.44	103.57	104.06	111.83	102.61	102.86	106.27	109.74	107.45	106.22	103.9	102.33	104.27	102.86	104.03	102.53	103.65	105.4	103.38	103.35	106.42	111.59	103.07	102.68	103.99	105.89	106.74	107.47	103.88	105.64	107.96	108.52	102.89	103.28	105.15
102.84	106.63	105.47	106.76	106.26	103.98	102.91	102.39	109.96	105.63	105.99	107.38	105.84	111.48	103.32	111.18	106.74	103.41	107.64	100.01	106.88	104.41	105.36	108.18	102.3	108.19	106.42	109.34	106.58	103.87	106.61	107.24	104.75	108.82	98.805	99.485	106.09	105.54	108.96	110.36	104.35	106.52	102.33	105.77	105.85	104.75	104.75	101.74	107.28	101.85
107.11	109.86	103.66	100.98	105.53	103.37	105.06	105.91	104.85	112.19	107.22	103.09	105.79	106.6	102.37	107.13	106.8	101.11	104.42	106.62	109.83	103.49	108.35	104.22	101.95	105.5	103.9	108.95	105.68	104.07	104.1	108.83	109.21	109.8	107.46	102.76	105.02	102.91	104.65	104.49	107.12	102.1	102.23	108.86	102.37	105.11	105.2	107.36	111.13	107.34
116.04	116.22	110.63	108.47	112.93	110.87	113.58	112.62	114.77	108.14	110.95	109.37	113.84	108.85	117.03	115.3	112.16	113.31	112.7	110.73	112.63	111.39	112.2	110.65	110.56	114.66	112.81	110.95	111.25	115.11	111.96	113.61	113.72	109.43	112.26	116.01	116.82	115.78	110.37	114.44	113.85	113.3	111.33	110.66	111.46	110.13	112.25	117.61	109.46	113.64
105.19	102.62	103.8	102.98	99.359	103.84	104.08	103.23	100.84	109.62	105.62	102.75	98.347	106.21	102.85	103.23	103.11	104.16	102.42	102.56	100.39	102.71	104.6	109.18	104.25	105.31	103.35	105.12	104.59	105.4	105.6	105.46	105.58	102.61	103.4	106.1	103.67	101.8	107.24	105.06	103.09	102.2	103.06	101.04	107.55	105.04	106.56	98.855	104.05	105.11
105.84	99.888	106.35	100.87	102.65	105.1	105.1	107.41	102.8	105.57	108.22	103.19	101.39	100.81	107.99	105.71	110.14	109.37	105.36	106.21	103.43	100.95	104.6	105.36	103.39	106.06	104.8	108.17	103.29	100.52	106.58	102.92	103.41	102.8	106.9	106.77	105.11	100.9	106.85	106.89	100.36	101.55	107.06	105.49	105.4	102.53	98.663	99.715	107.83	103.62
108.99	111.55	109.15	103.08	107.64	104.83	105.18	106.05	106.78	100.03	108.4	104.35	104.51	105.1	106.32	107.98	108.42	108.3	104.31	105.71	103.38	110.07	103.71	99.67	104.61	106.05	108.5	106.68	101.33	105.9	106.58	109.82	107.76	103.8	105.67	106.59	102.29	107.02	105.92	104.39	102.49	106.62	107.65	107.91	103.93	108.15	106.04	100.92	100.79	102.99
108.17	113.58	110.28	110.63	112.36	111.91	110.69	112.96	111.8	109.29	114.11	114.6	113.15	109.4	109.92	113.22	112.66	112.07	113.8	113.85	108.12	111.49	110.6	114.41	108.12	114.36	109.89	112.37	111.35	115.99	111.24	109.74	111.95	110.69	107.63	109.58	114.95	114.7	113.81	111.06	107.53	109.51	111.2	112.79	112.32	116.68	109.61	114.3	108.7	112.5
96.947	99.673	99.122	100.42	100.22	101.21	93.682	101.8	101.5	98.681	102.02	101.32	96.856	103.3	101.66	97.096	99.451	98.217	100.01	99.976	98.487	99.687	101.75	103.54	95.529	101.95	97.661	93.691	98.533	101.31	98.836	96.067	96.927	101.52	100.71	100.37	96.815	103.1	99.438	101.93	101.42	96.104	98.312	100.97	99.534	98.797	102.59	99.85	98.057	98.205
108.38	104.88	104.46	106.45	103.29	112.34	105.35	106.05	102.89	104.96	105.61	104.43	104.94	99.802	107.29	100.66	100.21	105.67	107.55	103.8	101.78	105.83	108.07	106.7	105.35	103.8	106.3	103.63	109.25	104.24	102.38	102.08	109.89	104.93	98.791	103.94	105.18	100.25	102.16	103.54	106.91	106.54	104.08	104.97	100.83	107.58	101.17	102.5	109.66	103.99
109.19	115.84	112.44	112.93	113.37	116.64	111.62	116.1	114.29	111.05	113.66	110.68	111.42	111.83	116.01	108.69	111.19	111.44	111.68	111.93	111.96	117.4	116.3	110.62	117.94	115.89	113.09	113.12	114.68	112.85	111.53	113.1	114.49	115.78	112.13	111.39	116.41	114.17	108.77	110.75	113.51	110.99	111.15	114.54	113.9	116.45	109.42	113.51	109.9	111.79
108.57	110.31	112.43	108.62	112.27	111.87	112.47	113.13	106.71	110.56	114.72	113.19	111.96	114.69	112.01	110.2	106.47	112.59	114.83	110.47	111.84	111.84	113.46	110.95	112.08	109.57	110.76	109.48	111.24	110	111.27	110.71	112.78	106.72	114.14	110.58	111.13	107.56	109.35	106.23	111.12	110.6	113.86	111.19	113.4	106.58	111.85	109.23	109.99	108.24
101.19	98.497	102.67	100.07	101.85	97.7	99.638	97.251	104.66	101.43	97.065	103.62	97.759	98.784	102.98	98.535	99.299	104.75	102.04	99.358	100.55	102.09	95.224	99.451	99.986	97.583	97.3	103.46	101.52	102.51	97.287	100.56	100.84	98.706	100.12	102.1	101.47	97.118	98.117	98.147	98.112	97.99	105.78	99.622	100.28	99.647	100.5	106.5	102.07	98.517
102.69	107.44	111.24	103.32	103.16	102.32	103.51	104.67	103.69	103.49	104.13	99.905	101.79	104.56	103.22	104.46	105.48	111.1	103.7	104.12	100.03	104.42	104.86	106.95	102.37	101.45	107.62	102.84	101.07	102.66	103.17	103.41	107.79	102.89	103.33	104.75	102.36	104.77	106.57	102.1	103.72	104.55	104.49	103.97	106.72	102.17	100.07	103.65	106.64	105.35
109.23	111.72	107.45	114.39	113.5	112.16	111.19	108.1	110.04	114.89	111.56	106.98	112.05	111.48	108.35	111.03	108.31	108.62	111.47	112.71	109.19	113.51	109.04	109.79	114.85	113.69	110.6	113.12	109.01	112.07	110.8	111.04	112.78	108.78	105.98	111.43	110.4	109.18	106.03	111.71	111.28	113.82	111.06	112.07	110.86	111.35	114.78	110.43	110.67	110.88
114.81	112.84	113.63	117.23	112.3	112.03	112.61	113.88	112.39	111.66	110.45	108.35	110.37	110.45	111.25	115.24	109.21	115.09	108.95	111.65	110.08	110.4	114.55	108.99	113.47	113.03	111.7	114.47	110.41	113.05	110.78	113.41	110.58	107.89	114.62	110.44	112.72	115.28	109.23	113.61	109.99	112.8	111.13	114.02	113.05	109.53	109.5	109.08	111.43	111.58
110.43	105.14	108.61	112.32	111.44	112.12	110.78	107.14	106.22	109.31	111.57	108.12	106.46	110.29	109.21	113.38	111.69	112.78	112.88	106.94	110.75	107.68	109.66	109.45	111.45	110.61	109.92	110.37	109.71	110.33	113.02	106.55	109.11	109.21	110.57	112.68	108.66	106.24	107.4	109.35	106.8	110.95	111.56	108.04	107.23	108.35	108.64	108.66	109.34	109.11
110.54	110.56	108.63	110.9	113.7	113.06	110.78	111.13	111.29	112.88	116.1	110.16	109.99	110.37	112.92	112.69	111.79	112.49	110.6	110.14	113.81	107.85	111.92	114.03	111.66	110.36	111.98	115.81	112.92	112.69	112.47	111.92	115.83	109.67	112.64	112.49	110.53	106.55	110.1	111.05	113.58	111.6	109.26	111.8	107.02	113.54	110.94	112.58	112.55	116.32
98.204	97.324	98.861	98.663	108.18	99.056	96.656	96.987	104.02	103.21	101.3	98.498	99.628	101.95	98.625	95.52	100.02	94.317	100.6	99.874	99.75	100.68	100.45	103.86	98.178	99.084	97.745	103.45	103.7	94.358	97.547	103.3	97.042	101.76	98.772	103.51	98.428	101.34	98.601	94.983	103.09	96.58	96.993	104.76	99.41	96.996	99.36	100.7	93.9	103.81
106.94	104.01	102.52	101.47	106.41	105.83	106.73	105.68	105.17	106.4	103.11	107.98	104.13	99.4	105.35	102.07	104.98	104.03	102.06	107.18	102.16	107.25	107.74	109	107.57	108.01	108.16	100.11	104.64	104.03	105.96	108.44	103.02	103.17	107.75	110.23	105.18	109.86	103.71	105	104.22	108.99	107.45	105.3	107.49	100.19	105.15	106.68	105.93	100.83
104.76	108.22	107.15	105.69	101.37	107.07	104.61	104.82	106.28	106.34	106.94	108.76	103.89	105.29	101.49	108.69	106.39	105.87	107.78	104.48	106.72	106.82	105.74	102.19	102.18	104.83	108.83	103.94	103.61	104.95	105.07	104.56	103.08	110.99	108.49	102.81	106.36	105.03	103.43	107.38	107.42	105.1	103.68	106.62	105.11	103.83	107.43	105.92	108.08	105.56
112.17	106.5	105.1	110.84	107.76	106.22	102.66	106.55	106.19	108.15	106.45	108.15	104.45	103.53	105.82	110.23	108.14	108.3	106.12	106.4	109.04	103.54	106.98	105.56	106.17	105.16	109.91	106.77	107.06	107.69	109.32	109.53	108.67	104.35	106.77	106.11	105.27	107.06	110.15	109.88	106.79	108.13	111.22	108.29	105.89	109.65	107.57	105.68	113.51	109.76
108.22	103.32	102.41	104.99	106.55	104.41	102.65	109.68	102.3	106.76	103.52	107.8	107.47	109.59	109.14	106.98	104.83	106.62	106.72	105.92	104.26	105.73	104.27	109.72	113.83	105.12	104.67	109.44	105.43	102.17	105.55	106.67	104.36	104.24	103.75	111.21	107.65	107.16	107.13	106.67	108.6	111.93	98.533	108.63	104.28	102.93	109.44	103.5	103.11	109.17
102.89	99.337	100.82	103.69	101.03	101.16	96.047	97.518	101.24	92.843	99.445	99.186	102.66	97.607	101.52	98.844	101.69	100.76	99.193	102.59	98.878	100.23	97.603	99.627	103.76	97.773	102.96	103.14	99.658	100.64	99.341	98.205	102.7	95.952	99.687	100.63	99.438	97.851	100.45	98.826	95.911	99.202	98.725	106.98	100.06	101.78	96.821	96.432	103.04	99.974
97.208	100.3	101.55	103.57	99.016	100.25	104.63	98.553	95.992	100.44	101.72	95.137	98.799	97.043	103.36	100.69	94.627	94.673	98.96	101.9	101.24	97.368	98.384	96.084	95.368	101.81	99.831	98.641	100.51	95.256	96.534	97.818	101.86	102.87	99.132	99.844	102.29	99.765	94.498	100.89	98.808	96.711	97.231	97.113	98.443	102.73	104.18	99.926	101.92	98.62
103.16	103.37	105.06	101.32	104.27	103.7	108.09	105.09	107.94	107.92	102.62	102.49	105.09	105.11	106.99	101.88	100.43	104.79	104.65	106.09	104.33	102.94	104.92	101.2	110.57	101.9	104.53	107.78	113.38	99.443	102.55	104.94	104.94	103.63	102.23	102.25	103.03	105.2	104.66	102.78	101.85	107.19	105.13	108.23	103.02	104.72	104.94	104.46	99.806	99.979
109.87	107.06	105.61	106.97	107.49	108.52	107.24	107.85	107.93	107.97	107.84	106.22	107.33	107.15	104.95	103.92	107.93	107.49	105.12	104.26	106.6	105.11	108.35	105.08	108.86	104.51	105.79	104.04	107.34	107.25	105.27	104.68	110.43	109.44	105.05	109.08	110.85	107.24	108.03	109.92	109.27	110.04	105.55	106.09	103.79	110.37	109.05	105.44	100.05	104.7
97.613	101.86	99.456	100.22	96.957	102.26	102.57	106.46	101	98.568	99.799	99.759	98.723	100.73	104.02	101.3	103.23	103.14	102.8	104.03	103.21	102.14	100.12	99.325	99.652	99.382	102.84	94.864	96.128	96.307	101.5	101.67	96.47	102.4	103.54	100.92	100.33	100.99	98.565	103.7	103.84	96.453	99.055	103.4	96.895	99.288	98.96	96.708	96.637	101.5
120.55	115.98	118.29	117.88	115.67	118.79	118.9	116.64	115.51	113.88	124.12	118.35	116.67	117.87	118.73	118.98	114.34	117.32	119.18	119.68	116.48	118.92	119.73	121.18	117.69	118.97	119.28	113.08	120.78	121.08	113.58	115.55	115.37	118.24	118.06	116.9	118.56	119.06	116.91	119.63	112.82	114.52	117.64	117.82	114.24	114.83	118.46	115.86	117.82	115.84
100.12	95.753	99.092	98.583	102.24	102.96	97.851	104.16	100.62	101.05	103.18	98.323	103.59	100.62	100.34	99.5	99.833	103.86	100.83	98.124	102.63	99.322	101.43	99.744	98.108	100.47	103.07	103.96	99.513	98.433	102.25	99.874	104.21	98.159	101.86	103.88	98.841	100.78	97.21	102.08	101.81	101.81	104.14	102.24	101.77	99.561	94.937	99.168	102.48	98.393
117.49	115.43	114.19	117.91	115.13	115.4	119.55	114.88	118.59	112.63	115.22	112.04	115.99	112.4	118.03	115.65	114.83	118.62	115.42	113.11	119.62	118	112.52	115.74	114.43	115.36	111.77	118.61	112.7	113.35	115.13	118.01	112.83	114.44	114.46	117.62	119.5	118.03	117.84	119.17	114.17	110.58	113.07	117.89	118.04	116.37	115.24	114.97	114.27	118.32
108.54	120.06	113.33	109.19	109.02	113.37	107.88	111.58	111.86	115.9	108.09	108.14	111.71	110.06	108.12	112.86	112.27	109.77	108.86	105.61	107.24	110.23	111.36	108.48	114.24	108.38	109.71	106.68	113.71	111.56	109.55	109.52	109.48	113.01	109.76	110.88	113.73	114.16	107.73	110.55	115.19	109.46	108.09	110.59	111.62	109.56	115.05	113.51	108.87	109.22
106.25	106.79	106.46	107.18	102.58	109.73	106.7	103.47	105.51	106.25	107.96	103.12	104.85	104.17	105.38	106.03	104.9	103.49	107.23	102.35	107.46	108.78	105.1	111.81	105.51	104.98	99.553	106.06	102.32	109.04	106.18	108.28	103.33	107.63	105.9	106.71	107.63	104.38	105.98	104.12	105.31	103.81	105.58	104.06	108.22	102.97	107.88	104.18	103.08	108.87
101.04	107.37	107.08	106.46	105.12	106.74	104.52	102.86	107.99	105.24	106.45	103.57	103.93	107.73	110.84	106.38	102.99	107.78	109.07	103.12	110.7	99.628	107.87	109.76	102.05	105.84	107	108.94	108.11	103.49	108.35	107.7	106.77	104.82	103.7	103.39	101.74	107.26	107.68	103.4	105.61	107.47	104.14	106.15	107.84	104.29	105.26	103.21	107.63	106.67
103.81	102.19	105.2	104.08	106.23	101.81	108.03	109.87	106.44	104.15	107.5	106.6	103.19	99.197	106.49	104.49	107.68	105.12	107.62	102.85	106.06	105.89	102.62	103.89	107.26	106.64	104.21	108.72	108.74	104.18	101.18	104.18	103.56	105.87	108.2	106.78	107.04	105.86	106.77	104.51	110.48	103.77	106.32	105.3	109.07	103.54	108.47	109.25	102.44	105.84
108.87	107	107.28	107.9	108.39	106.92	107.23	106.37	105.69	107.15	104.11	106.79	103.26	105.72	100.77	105.27	104.73	104.31	104.78	108.87	109.46	109.1	103.26	102.39	104.5	105.06	109.77	109.59	107.61	106.66	112.75	103.91	106.19	102.87	107.11	110.44	109.43	109.39	105.39	107.64	104.69	110	104.83	106.86	106.88	107.89	110.6	103.08	104.68	102.97
101.99	107.22	107.22	106.04	109.48	103.2	101.79	106.34	109.02	111.05	106.06	107.83	103.93	102.43	104.92	109.2	106.14	109.19	106.02	109.02	105.65	102.53	107.16	104.99	104.66	104.27	110.46	104.47	105.36	107.47	102.27	104.71	106.51	99.856	106.63	110.25	107.78	111.59	107.44	110.04	105.86	105.12	99.122	106.13	108.21	110.5	103.82	107.35	106.11	110.83
100.57	102.43	101.57	97.571	104.06	100.06	102.02	103.87	103.14	101.83	104.2	101.13	102.81	98.495	103.74	106.34	103.63	105.23	98.069	103.06	96.506	105.42	99.803	103.04	100.35	104.1	101.53	101.46	98.746	103.34	101.84	106.96	100.11	99.69	100.97	103.61	101.35	100.87	100.26	102.1	102	101.77	100.89	99.774	100.71	99.541	101.05	100.3	102.04	101.15
106.87	104.32	107.7	105.75	109	108.33	105.84	104.69	109.5	105.03	101.21	103.57	105.99	106.97	108.17	107.75	104.82	107.27	105.5	107.24	102.34	105.62	104.79	106.92	107.43	96.625	105.23	105.8	108.62	105.96	104.98	103.41	105.42	106.44	103.22	105.28	103.54	105.82	103.19	102.91	105.85	102.54	107.42	103.32	107.78	104.52	103.43	105.57	107.99	105.28
108.96	107.82	108.73	108.82	111.57	106.35	106.62	102.83	105.86	107.21	104.26	108.59	105.72	110.46	106.19	104.73	99.271	107.83	107.53	109.75	105.65	105.48	103.21	109.29	104.85	101.72	106.86	107.13	108.98	103.99	110.66	104.93	105.4	106.49	104.87	104.95	106.01	104.46	105.95	107.62	102.01	105.94	106.5	103.63	105.87	108.21	101.3	100.29	104.42	107.75
103.79	101.24	101.95	103.16	98.426	99.218	102.79	93.541	99.214	98.91	102.85	100.82	101.19	94.508	99.346	97.156	98.031	100.54	96.233	99.997	100.46	95.696	99.159	98.178	98.945	102.36	100.83	101.05	96.733	101.74	99.561	99.362	101.78	98	102.16	96.378	98.929	99.613	101.55	101.94	101.61	99.036	99.258	98.059	99.923	100.15	104.37	100.54	101.68	100.42
108.04	102.24	105.36	110.28	107.94	109.12	107.51	111.53	107.36	103.87	105.63	110.65	106.39	102.06	106.8	104.43	109.04	106.41	103.62	108.25	107.74	109.15	106.49	104.28	107.57	107.81	105.48	104.53	106.33	106.17	110.14	106.74	103.39	105.82	109.18	107.29	104.89	108.55	107.74	110.03	101.65	103.32	105.81	105.93	102.37	106.94	106.98	106.36	101.59	102.15
102.38	108.77	104.84	107.77	109.32	103.23	103.85	99.806	104.95	104.92	105.72	111.16	104.21	104.97	101.55	105.41	102.97	100.9	103.92	104.3	107.35	109.29	103.99	105.9	109.43	109.99	100.15	104.44	102.56	106.2	107.05	106.84	107.13	111.25	108.03	108.58	103.66	107.47	104.83	105.1	103.99	104.36	105.59	103.12	104.7	102.75	104.43	107.28	101.33	108.76
98.698	100.8	99.508	95.208	99.904	102.52	101.73	99.023	103.97	101.78	105.4	100.67	101.16	101.59	101.95	103.92	101.49	104.19	100.85	102.93	99.037	102.82	100.69	98.758	102.57	103.66	98.229	98.862	102.74	100.71	101.41	101.33	102.85	102.56	99.943	97.024	96.389	100.45	102.72	101.1	97.669	100.63	103.93	99.361	104.32	105.88	99.75	101.75	103.92	99.949
103.54	99.809	101.3	99.523	100.32	101.99	103.39	96.563	100.7	97.718	99.445	100.82	99.586	97.387	96.954	96.618	102.04	98.853	98.737	99.232	97.016	100.94	98.774	99.329	100.05	99.619	98.735	102.24	104.58	93.327	98.324	99.091	95.201	103.18	99.996	98.151	98.64	98.504	98.395	101.37	96.833	100.27	98.282	97.45	99.584	103.08	102.45	102.63	98.448	98.118
111.95	110.98	112.44	109.84	113.58	112.35	115.93	111.61	107.35	112.84	111.77	112	110.26	106.31	111.27	111.47	109.99	107.43	111.81	108.13	113.57	116.31	111.17	112.59	115.18	111.5	111.54	109.41	111.82	109.88	112.51	106.55	111.24	112.33	111.78	107.55	106.79	110.79	111.2	113.02	112.43	109.15	108.09	113.11	111.17	112.32	108.31	111.99	108.66	112.86
113.39	113.51	114.62	117.2	111.64	110.14	115.65	116.25	113.16	115.76	111.57	112.79	109.25	110.27	108.24	113.98	110.98	114.8	112.23	113.82	113.95	118.01	110.63	108.86	110.62	113.41	112.4	112.68	113.78	113.38	115.63	113.57	109.12	114.45	108.19	115.54	110.79	110.06	114.11	115.7	117.8	109.89	117.26	110.87	112.33	114.57	115.98	112.16	110.49	109.68
102.64	100.16	95.212	102.25	99.274	99.575	102.46	95.66	99.421	102.54	101.27	100.35	102.26	95.257	97.847	96.805	96.878	99.28	98.327	99.745	103.74	98.794	101.63	100.66	103.14	99.441	97.324	104.36	98.363	104.2	99.528	101.87	100.81	96.867	94.555	101.42	98.942	99.408	101.6	106.32	97.311	99.756	96.758	102.21	102.25	100.42	99.225	102.96	99.2	99.129
100.29	105.41	101	105.67	101.25	105.23	106.77	106.07	102.2	105.99	102.33	103	106.7	104.47	103.57	104.34	100.48	103.18	106.06	103.77	103.15	104.41	106.29	106.53	106.42	104.77	100.23	103.72	102.89	105.65	97.878	102.28	105.14	102.89	104.05	104.25	100.34	103.71	107.17	105.31	106.32	105.78	109.29	102.9	102.11	104.92	106.12	102.57	107.39	100.36
107.87	106.59	107.21	109.07	104.15	107.16	107.58	111.44	105.21	102.85	108.87	108.33	108.34	106.53	102.92	104.99	104.96	106.49	109.21	111.59	110.63	104.4	107	103.72	108.12	105.98	108.3	104.42	110.06	110.2	107.87	106.49	107.57	109.51	107.25	107.21	101.69	106.84	111.29	102.09	105.92	102.44	110.82	107.03	105.38	106.48	110.51	107.2	105.45	105.59
116.75	118.63	120.75	120.72	115.33	113.53	115.44	112.47	119.95	115.77	111.51	115.3	115.45	112.35	115.36	117.77	112.73	117.97	115.29	117.51	119.18	112.56	114.46	116.01	114.64	115.44	114.67	112.69	116.54	116.63	114.17	116.72	111.87	119.76	118.16	112.22	119.21	117.28	117.4	113.54	114.76	112.74	116.02	117.36	117.83	118.42	115.56	118.59	116.32	115.44
108.34	102.79	100.31	105.47	103.8	106.73	103.94	110.43	103.95	103.16	109.46	108.01	108.71	106.08	97.802	102.4	102.98	106.26	107.37	109.17	107.02	104.15	105.84	106.56	100.95	98.725	106.43	108.13	101.21	104.63	103.49	101.27	104.33	105.15	105.37	100.48	103.62	103.52	103.75	106.02	103.53	107.61	101.95	105.86	104.46	105.15	104.61	105.2	105.72	104.45
109.78	116.91	106.81	106.5	112.32	114.48	109.22	109.3	114.67	106.43	114.67	109.3	111.54	110.12	112.12	113.58	110.99	111.06	108.76	104.56	111.08	108.53	108.93	115.14	109.9	110.5	106.9	104.3	109.97	108.44	110.99	113.5	114	112.34	110	110.31	116.02	110.03	108.86	111.53	113.58	111.11	109.79	104.24	110.97	112.21	107	110.47	112.99	111.05
111.06	111.26	108.66	112.67	108.07	109.85	106.92	115.01	111.05	111.33	105.95	113.43	113.63	108.61	109.82	108.4	110.56	111.71	108.28	109.13	107.3	108.54	111.43	111.5	105.61	111.83	111.06	107.71	110.68	111	111.25	112.27	111.76	108.84	110.51	112.36	110.53	111.03	109.7	111.77	113.37	109.88	110.95	114.19	112.09	111.47	109.65	113	111.66	111.95
108.4	114.04	110.18	111.89	112.17	108.01	109.78	114.72	112.25	107.73	112.37	115.02	111.23	110.36	111.1	112.7	110.6	112.95	110.88	110.92	110.74	116.71	108.42	110.46	111.67	106.1	107.91	111.18	109.16	104.59	108.55	110.54	110.65	105.23	110.39	111.7	110.49	108.66	108.36	111.61	109.65	109.1	108.34	107.52	110.29	111.31	110.08	110.24	113.62	110.84
101.04	105.25	105.28	99.686	103.19	109.07	106.63	104.91	106.64	106.02	101.73	101.98	104.12	110.55	105.28	107.57	104.56	107.88	106.29	104.81	103.65	107.04	104.49	108	110	107.18	107.29	104.92	103.09	108.04	108.41	108.25	106.26	102.85	106.19	102.44	105.25	106.89	103.19	100.06	105.48	104.05	106.73	106.05	106.78	106.97	103.73	105.38	105.04	107.72
107.07	102.06	103.34	105.46	102.87	102.05	106.44	107.18	105.14	108.46	104.05	102.32	104.73	99.545	107.22	103.35	106.49	110.02	108.38	108.22	107.08	104.58	103.42	105.32	108.44	104.43	102.63	102.65	102.74	105.89	107.21	105.08	108.65	101.19	104.77	104.34	102.26	109.73	107.75	104.23	104.28	109.77	105.34	105.02	103.98	107.72	106.63	107.78	101.81	108.19
107.22	109.04	104.89	110.05	108.05	105.35	108	104.38	104.47	107.1	104.49	106.91	105.59	105.93	106.61	101.84	107.23	110.23	110.77	104.23	106.98	102.73	103.01	102.22	106.62	107.39	108.5	106.29	101.45	111.02	107.72	105.54	104.15	107.74	110.17	111.32	104.83	110.35	105.46	103.83	108.25	105.43	110.12	101.1	106.9	104.58	106.17	107.91	102.98	106.66
105.83	106.86	101.7	106.43	108.6	107.72	104.77	104.72	102.4	108.23	104.38	107.04	104.48	104.02	105.62	106.29	110.06	107.94	107.54	107.23	106.84	106.59	107.69	105.35	104.99	107.16	101.02	105.69	104.19	105.6	106.57	103.24	103.43	109.3	104.35	106.56	105.52	107.56	109.97	105.58	106.94	100.98	104.2	100.28	105.3	108.04	104.95	108	106.16	101.92
99.317	106.21	104.88	99.931	105.96	106.15	102.84	107.31	109.23	103.45	104.34	107.4	106.76	106.46	106.36	106.75	107.1	110.73	108.92	106.06	104.62	101.27	110.34	109.66	103.42	103.56	105.04	106.17	112.09	110.33	107.92	105.28	103.96	104.79	109.03	105.15	101.93	107.24	105.01	109.92	104.77	105.1	107.11	105.19	108.04	111.67	104.03	109.62	108.06	109.09
109.16	111.16	111.43	112.33	111.6	113.34	110.78	110.95	111.48	114.16	111.78	111.81	114.14	106.46	105.46	110.78	111.37	113.8	112.86	112.26	111.29	110.06	112.5	109.71	114.16	108.78	112.04	114.94	110.41	109.94	113.4	111.42	113.72	112.39	115.13	112.51	108.64	111.99	107.01	112.84	113.47	108.98	108.94	108.1	109.6	115.61	110.36	110.7	117.65	116.75
103.52	103.67	104.27	104.47	102.07	101.62	104.58	107.04	100.8	103.97	107.12	105.02	109.12	107.61	103.27	103.06	105	101.34	105.72	98.711	103.43	107.85	107.84	107.13	108.46	102.35	107.25	104.66	105.26	107.51	101.81	107.01	105.78	106.2	102.53	102.86	107.39	108.57	105.45	105.38	104.58	104.01	105.38	106.15	110.66	104.11	107.3	106.42	107.95	104.41
107.16	103.8	109.94	105.82	101.13	103	102.94	106.3	105.26	103.23	102.61	104.56	108.29	111.44	106.73	106.65	105.05	102.19	106.92	102.13	104.46	108.03	104.06	103.9	101.32	108.13	104.64	102.29	102.58	102.55	107.11	106.67	105.41	103.69	103.14	105.3	108.25	104.35	103.08	102.22	102.53	108.48	109.23	106.36	106.58	104.12	107.79	110.36	103.95	100.24
109.83	115.66	112.41	112.96	116.08	112.21	106.97	112.5	115.09	110.23	111.73	109.73	114.41	112.94	108.15	114.04	111.27	111.73	113.76	108.36	105.33	109.25	111.63	113.44	112.98	110.27	112.38	112.66	112.57	114.58	108.83	113.92	112.8	107.53	111.79	111.84	114.97	112.46	112.18	112.22	111.84	111.92	114.59	107.14	108.99	113.81	114.77	111.65	108.87	112.14
105.97	106.29	106.18	104.58	103.42	107.7	104.13	105.17	103.08	106.46	105.98	107.27	101.46	103.43	106.66	104.79	103.07	101.58	105.4	102.17	103.38	105.6	110.18	102.36	106.13	102.48	102.84	106.56	105.92	104.12	104.55	100.41	105.09	105.53	104.08	106.25	104.59	103.51	107.26	102	102.33	101.31	109.96	106.99	104.22	104.22	103.95	102.73	108.59	104.66
104.05	103.02	108.41	103.1	107.3	105.75	104.21	105.34	102.74	110.73	104.96	107.32	110.17	106.33	103.63	108.86	106.96	106.06	103.41	105.03	111	108.76	105.98	106.36	106.95	105.03	104.67	105.86	109.59	105.65	111.16	102.54	110.08	101.73	107.15	107.93	106.65	102.61	106.47	104.96	104.63	105.16	109.8	107.76	106.52	107.19	103.23	103.66	113.44	105.37
111.56	113.43	114.17	113.9	110.85	114.12	111.34	114.87	110.45	112.2	110.98	112.92	107.69	108.05	112.36	112.31	109.93	109.19	112.45	112.35	113.65	112.87	114.12	111.28	112.06	109.65	117.17	109.63	115.3	112.4	113.18	109.36	110.91	112.39	112.67	106.1	109.74	113.55	110.6	112.58	115.6	109.28	114.08	116.05	108.26	110.32	113.19	113.65	109.13	112.77
102.91	96.781	99.807	99.755	93.772	104.02	97.387	103.36	97.809	94.702	100.09	99.565	98.563	100.68	98.443	98.216	97.705	102.24	96.285	96.581	100.08	101.65	102.16	98.678	98.393	102.03	99.134	96.356	98.427	98.634	98.312	101.55	98.691	106.79	94.864	100.37	101.9	98.704	95.625	102.16	101.11	101.49	99.758	95.678	100.85	102.62	98.948	98.91	100.6	99.388
107.13	114.96	110.7	113.04	107.53	112.91	105.55	107.85	109.87	110.2	109.56	108.01	114.57	106.79	111.9	110.09	112.24	113.39	111.84	109.01	106.39	108.93	106.9	113.47	111.48	109.22	108.52	108.3	110.79	107.53	107.02	110.22	110.53	114.81	109.19	110.16	109.03	108.89	113.85	109.16	103.05	111	105.15	114.46	112.31	111.54	109.77	111.33	113.98	109.21
110.42	111.12	115.28	114.46	110.28	110.48	114.41	109.71	112.76	111.78	113.25	113.74	109.67	109.76	109.61	111.38	109.02	109.32	106.35	115.46	108.66	109.22	111.53	110.8	112.83	111.1	112.79	113.12	111.3	110.25	104.63	110.29	110.63	106.63	106.09	113.33	111.69	111.21	112.38	109.4	110.31	109.86	111.37	108.58	111.72	111.46	111.41	112.04	110.62	115.84
101.55	104.67	106.87	104.57	108.28	108.43	107.29	103.36	104.9	105.56	104.84	98.162	102.41	103.99	105.87	104.78	104.41	101.78	104.85	104.55	109.74	108.75	106.61	102.47	102.95	106.39	97.773	107.5	106.47	106.91	103.09	108.71	104.28	105.07	104.3	108.42	101.74	105.95	104.34	102.94	109.21	107.17	104.3	104.94	101.39	103.62	107.29	101.3	103.31	102.83
107.18	110.38	116.27	113.94	107.95	111.3	117.07	110.6	114.18	112.58	107.07	116.39	108.68	108.86	110.78	114.52	111.54	109.17	110.18	114.75	116.63	114.46	114.04	114.13	111.81	110.8	108.06	114.34	112.87	107.89	108.76	109.5	112.94	113.01	118.81	111.03	107.56	117.36	115.25	110.14	111.61	112.6	112.48	110.78	113.16	113.54	110.24	109.79	109.66	112.72
108.88	101.77	106.79	103.01	104.31	109.49	105.17	104.08	109.53	106.87	107.62	107.76	103.32	109.48	107.48	107.06	107.51	110.47	105.73	105.62	105.52	103.08	107.56	102.19	109.91	107.06	108.42	109.23	102.77	105.07	103.06	107.5	105.69	101.37	101.3	105.92	99.674	106.64	106.32	107.48	103.86	107.01	101.44	103.5	108.44	108.66	106.61	109.29	101.36	103.95
104.65	104.03	102.79	104.76	104.24	105.26	103.23	109.52	106.62	106.53	108.82	104.69	101.37	106.39	102.82	108.98	107.09	102.34	106.74	102.76	107.21	103.34	104.5	102.43	105.62	108.4	105.4	109.12	104.03	105.91	108.78	103.14	105.11	108.23	105.39	102.92	103.79	106.09	103.79	105.34	108.24	107.03	108.51	107.4	107.91	103.2	100.86	105.97	108.91	110.02
108.45	108.38	103.23	104.83	111	101.01	106	110.1	108.41	109.61	104.55	105.13	101.09	105.49	106.89	102.59	104.54	101.94	103.71	105.09	103.66	106.74	105.74	105.15	105.89	101.75	106.22	104.41	104.05	108.43	103.99	107.37	102.75	108.1	100.97	102.89	105.07	106.1	109.84	104.88	107.24	106.39	103.23	102.04	104.47	101.96	99.546	104.37	107.61	102.95
119.79	114.49	112.05	107.2	116.33	113.99	110.24	111.45	112.68	112.12	110.33	114.83	116.12	110.49	110.99	113.87	114.19	118.1	114.41	111.82	113.29	111.13	109.6	114.53	118.97	108.35	111.59	107.84	117.31	112.43	111.96	112.66	112.51	113.21	116.17	115.84	114.41	111.76	114.87	109.96	113.79	110.4	108.41	108.73	113.7	112.31	113.84	114.49	112.65	111.72
104.34	99.077	94.564	97.766	100.2	102.27	100.76	98.118	102.56	100.38	99.688	102.59	101.4	98.809	99.222	99.067	97.112	101.54	101.24	100.28	102.36	101.09	99.352	97.358	103.31	96.715	102.8	104.84	99.869	99.264	98.577	99.335	97.48	103.87	102.02	101.58	96.891	102.97	99.407	98.842	98.51	99.43	98.523	102.56	98.689	102.27	97.105	96.89	98.195	101.88
103.25	106.28	106.53	106.5	106.43	102.41	106.28	104.07	100.69	104.77	103.54	109.24	103.52	102.66	106.95	102.12	110.82	104	104.41	101.14	103	108.37	104.52	105.43	104.65	105.06	104.96	102.8	105.01	105.36	99.381	103.73	106.16	106.1	105.94	104.18	102.97	110.4	106.72	100.96	99.569	101.07	104.63	106.96	102.7	105.79	107.33	103.01	102.65	103.71
100.12	97.552	100.17	102.19	103.75	100.84	103.89	92.426	99.959	103.85	104.92	101.9	100.64	100.44	95.863	101.5	100.35	100.47	100.13	100.48	98.649	101.48	102.94	101.79	102.36	98.719	101.26	100.54	102.7	105.67	106.86	103.82	99.579	96.257	103.26	97.665	101.54	101.91	96.432	99.832	100.01	101.46	100.21	105.23	97.436	100.65	97.623	102.66	101.96	102.97
108.28	103.03	99.298	106.71	104.06	105.17	103.82	101.26	102.56	101.24	103.67	102.26	102.13	103.46	108.78	104.6	104.77	102.75	102.07	105.39	103.71	104.96	99.184	103.72	104.99	104.89	102.55	103.53	101.43	101.52	103.28	104.8	104.42	106.67	106.64	107.55	104.98	100.49	105.65	103.9	101.74	107.7	103.87	108.42	107.63	106.38	100.86	100.27	102.73	104.28
107.98	110.33	104.85	101.11	102.98	105.41	103.67	106.99	102.06	105.97	107.66	106.67	103.77	104.62	100.98	110.72	106.74	103.51	105.44	103.59	104.58	107.25	102.92	105.28	108.49	107.56	109.83	104.1	105.39	99.474	105.85	104.9	109.04	102.5	106.25	105.15	108.81	110.38	102.61	106.34	106.08	106.13	107.14	106.38	105.25	101.52	106.17	108.1	112.68	104.4
106.13	108.44	103.6	103.67	103.92	98.912	105.69	105.17	108.11	107.31	112.28	108.89	105.2	105.3	105.29	106.14	104.19	105.4	108.35	104.86	104.95	108.76	106.82	100.35	102.32	103.91	108.76	105.74	107.29	104.81	106.09	104.31	107.7	105.34	100.47	108.55	104.3	104.23	104.57	104.67	104.35	106.26	107.56	105.79	106.88	104.68	107.53	107.16	98.178	102.22
114.87	108.38	115.57	111.98	111.97	114.28	114.79	114.53	111.96	110.14	113.45	112.54	109.24	108.5	113.58	112.86	111.35	108.91	113.18	113.9	110.59	113.14	114.71	107.82	110.87	111.26	111.48	110.62	111.19	114.41	109.27	113.38	107.96	113.59	107.95	107.77	111.15	113.06	115.5	109.98	112.07	113.74	113.38	113.45	112.69	109.32	111.32	112.86	113.95	111.83
108.09	103.98	105.69	107.59	107.39	103.09	102.13	105.68	104.75	107.89	104.7	103.46	104.86	106.56	103.47	104.55	103.92	106.57	104.43	110.09	106.34	103.96	110.62	105.83	103.91	104.01	103.57	110.38	106.96	110.84	106.17	102.55	103.78	106.46	103.85	100.77	104.69	108.49	104.69	106.43	104.82	105.6	102.06	102.25	107.34	102.97	103.94	102.07	105.7	106.53
106.94	107.64	102.15	108.57	102.77	106.29	106.96	103.21	106.08	105.82	106.17	102.72	110.62	108.33	104.35	106.09	106.35	109.13	105.92	110.35	107.14	104.75	108.04	105.92	109.13	102.97	105.06	110.17	104.36	105.14	102.23	109.9	112.35	108.01	105.43	103.02	106.51	104.52	108.66	107.04	105.86	108.47	103.96	108.22	104.92	106.71	106.32	102.38	106.62	108.1
107.48	103.42	105.93	106.12	109.28	107.29	106.86	110.24	109.2	106.8	105.98	107.5	104.73	107.06	108.3	108.14	105.57	107.81	105.32	103.33	105.68	102.69	108.52	106.5	105.37	110.31	105.26	108.18	105.69	108.37	102.95	105.51	105.61	106.71	107.42	105.64	107.8	111.26	107.38	110.74	107.13	102.19	111.82	105.28	108.19	107.84	107.65	104.15	104.07	107.7
110.96	106.16	107.23	107.81	109.97	102.84	106.59	103.23	106.15	106.19	103.4	104.52	106.89	108.21	107.9	106.84	103.62	107.39	99.928	104.71	105.22	105.98	106.31	107.98	111.79	105.79	106.96	110.33	107.45	106.41	102.54	109.48	105.02	106.49	102.66	108.84	110.71	107.66	108.01	108.43	109.34	104.99	106.26	104.91	104.97	108.93	109.86	105.64	110.28	107.27
105.5	98.457	103.47	107.46	109.67	101.5	103.47	109.38	105.37	109.86	104.77	106.12	105.22	102.56	108.18	106.62	108.14	109.67	104.39	107.91	100.94	110.21	105.99	106.74	104.57	106.51	106.19	105.05	103.22	108.65	104.35	102.56	106.61	101.74	108.3	105.28	102.24	101.65	105.4	106.71	101.29	106.61	102.18	107.99	106.01	105.35	104.25	104.86	106.76	101.49
96.118	97.826	99.515	97.837	96.122	100.02	100.57	99.403	99.349	106.43	101.46	102.44	100.6	101.88	101.16	100.8	101.07	97.65	97.027	103.69	100.08	97.257	98.504	97.845	102.53	96.567	104.92	104.94	102.45	97.651	99.171	97.136	103.76	94.817	102.99	96.301	101.37	105.1	100.17	99.594	99.49	99.119	98.844	98.047	102.23	99.988	100.04	99.687	100.05	100.73
113.67	115.07	112.77	110.66	113.75	112.72	110.08	108.75	111.77	115.2	105.71	113.48	118.04	110.65	108.93	109.47	112.29	112.53	112.69	113.53	112.4	112.28	113.25	109.02	111.5	109.82	110.88	112.05	114.67	111.11	112.49	112.65	110.33	118.29	115.76	110.01	110.2	113.7	111.35	118.52	110.79	111.6	112.33	115.66	111.06	110.25	110.75	112.71	115.03	109.62
103.69	107.17	107.11	103.69	103.39	103.61	106.15	105.85	104.79	100.49	106.41	104.54	110.15	105.3	103.75	101.63	108.62	106.78	104.62	109.47	107.03	106.41	107.63	106.05	110.91	106.8	107.29	106.3	105.03	99.062	103.96	105.07	104.37	102.9	106.71	109.42	102.43	101.98	104.26	109.23	107.18	105.92	112.09	102.74	103.88	105.18	106.51	105.41	107.89	106.25
105.05	108.29	105.36	109.1	98.111	111.3	105.63	107.84	102.4	110.01	108.39	105.9	107	108.08	106.41	105.24	102.09	104.8	108.64	102.9	108.09	107.96	110.57	104.52	104.98	106.51	105.89	112.03	105.83	105.51	106.69	108.01	105.32	106.68	108.51	108.8	107.19	114.74	101.47	105.07	107.49	106.08	103.95	106.39	102.96	109.4	106.72	108.47	108.96	108.5
106.47	102.86	106.82	105.02	104.07	106.64	102.09	106.35	104.93	105.94	107.6	104.6	102.38	102.82	105.83	106.01	110.87	106.27	101.12	104.64	107.48	109.48	103.13	108.59	108.76	106.59	103.86	106.61	103.65	107.35	105.87	107.51	102.94	107.8	109.25	107.24	106.26	104.94	106.81	107.42	107.56	108.73	106.7	105.19	107.89	103.38	109.46	102.78	105.1	107.24
116.35	113.22	111.58	108.49	109.75	113.86	112.39	111.5	113.58	110.97	113.07	111.07	109.76	112.61	114.41	108.57	112.86	111.16	109.4	109.56	109.56	112.09	109.22	110.12	113.51	111.25	112	113.24	108.45	109.68	111.44	111.66	113	108.19	114.02	113.37	110.47	113.47	109.54	110.56	113.5	109.25	109.78	109.89	108.73	109.33	108.02	114.19	114.31	113.38
115.87	112	109.93	112.58	115.49	109.46	111.02	106.82	109.12	110.58	112.75	108.53	108.8	110.33	109.35	107.6	108.96	110.36	117.95	109.29	110.13	113.82	111.98	109.34	109.46	113.1	110.87	108.35	108.09	110.44	111.04	107.25	105.67	112.09	115.11	111.62	115.39	113	104.66	109.86	114.85	115.2	111.63	107.7	113.16	112.51	113.64	108.91	108.58	113.36
108.51	104.63	105.58	106.88	104.93	103.51	109.65	108.01	102.11	108.25	103.19	98.927	102.37	96.914	107.55	106.71	106.36	105.31	104.08	103.88	110.76	100.69	104.68	104.97	102.31	108.79	107.69	104.55	104.32	108.47	106.18	105.58	108.99	102.69	104.91	101.51	112.8	107.15	109.82	103.96	106.81	107.21	102.25	102.8	107.47	108.55	102.7	106.87	106.28	108.42
110.86	109.21	111.57	110.47	118.16	113.03	113.04	111.69	113.05	110.6	111.72	111.84	112.2	110.1	112.76	109.17	113.55	115.15	111.63	111.69	111.79	107.71	111.21	113.06	109.8	115.4	116.9	111.2	111.11	113.49	117.07	108.5	109.11	113.39	109.24	110.81	111.92	110.1	112.78	112.88	115.43	115.06	114.32	109.28	111.63	112.07	116.91	113.69	111.63	116.23
114.74	114.5	107.56	112.38	110.85	111.39	111.94	113.88	107.81	114.06	112.28	113.74	110.66	112.66	108.87	111.11	115.16	108.88	114.4	108.89	110.24	114.87	113.69	116.29	109.51	111.12	116.51	114.23	110.86	108.66	112.81	109.77	114.55	108.8	108.99	112.83	112.41	110.94	113.32	113.81	112.29	109.18	115.88	115.29	114.68	111.69	113.45	114.64	109.05	108.09
110.46	107.47	102.22	100.92	100.26	103.1	103.96	103.93	102.91	110.5	110.78	103.86	107.74	110.1	104.49	108.95	104.11	105.04	107.87	110.69	109.37	103.58	110.76	110.48	105.98	105.84	106.1	107.1	101.69	105.68	103.82	103.88	105.48	108.28	103.77	106.26	106.49	111.8	108.82	107.69	102.6	102.58	104.73	106.71	107.02	105.33	112.58	101.56	103.22	103.08
113.06	116.67	113.77	111.73	110.39	114.48	112.87	114.79	112.08	113.39	108.8	110.33	107.09	109.56	108.37	107.89	116.79	114.23	106.85	114.14	110.87	109.76	110.49	108.56	112.44	111.05	110.47	112.77	111.55	108.93	111.5	114.21	108.62	108.56	112.21	108.35	111.21	109.23	113.1	112.06	107.81	113.68	114.96	109.86	110.4	109.8	104.74	108.2	115.07	110.26
101.1	104.78	99.003	99.234	98.117	103.2	98.901	97.929	100.75	100.84	105.27	99.784	105.15	101.65	97.394	97.795	102.98	104.09	100.01	104.91	102.51	102.81	102.64	103.09	101.08	98.961	100.61	100.2	101.17	97.606	101.49	96.486	97.491	101.97	99.605	101.75	102.05	101.61	102.57	100.14	97.382	103.17	100.18	103.31	101.1	102.44	101.42	95.555	97.666	100.14
113.71	111.37	107.1	112.53	111.52	109.7	109.35	108.2	111.19	110.44	112.54	114.54	111.04	111.37	112.92	114.43	108.83	110.62	113.4	112.49	115.12	112.07	111.91	111.81	109.96	108.61	109.62	109.72	114.74	112.59	110.82	106.67	114.73	109.3	112.72	107.96	113	112.01	113.77	115.67	113.84	110.48	110.57	115.2	114.58	110.18	114	110.11	111.39	110.91
109.65	107.71	110.7	115.86	110.32	112.74	115.18	110.43	111.26	115.22	112.17	118.99	113.85	114.69	113.49	116.07	116.76	111.26	111.58	113.63	113.19	109.95	113.55	116.52	110.15	111.89	110.94	115.88	111.1	108.43	112.35	113.58	109.22	111.32	113.19	113.61	106.38	111.65	111.44	114.22	111.37	116.07	112.27	111.11	111.95	115.27	113.4	113.5	115.27	111.75
97.999	99.78	102.73	109.7	99.661	100.94	98.999	100.03	101.05	101.17	98.663	100.16	99.304	99.032	103.4	101.73	107.31	95.672	100.85	102.54	101.24	99.687	98.934	100.37	99.741	99.894	98.154	99.314	100.38	101.18	102.75	101.55	98.394	99.605	99.633	103.08	102.28	102.8	97.979	102.87	97.17	97.183	98.425	101.54	106.04	102.61	99.548	103.06	98.192	102.13
112.26	106.49	105.1	101.7	107.53	105.89	109.69	107.45	106.6	110.51	103.02	105.1	102.03	105.21	107.4	107.53	107.37	107.68	106.77	105.51	108.94	104.13	108.6	104.96	106.66	102.06	103.1	107.65	107.39	104.9	105.37	108.63	109.31	108.37	107.67	104.87	106.95	104.95	104.28	104.34	107.31	109.16	104.86	103.07	106.75	103.9	107.38	106.56	111.73	108.1
113.1	110.23	112.59	107.02	112.15	113.77	107.03	115.28	115.93	116.01	112.62	111.08	110.62	108.8	114.66	113.02	107.24	108.47	109.83	116.11	107.75	111.1	113.09	110.57	114.06	109.6	112.56	113.2	111.71	112.64	107.74	112.09	107.1	114.29	110.67	104.73	111.49	117.91	111.13	115.23	112.1	114.05	109.38	110.79	111.69	114.86	115.06	110.91	108.72	112.18
113.18	113.56	112.36	114.76	115.72	110	105.61	112.18	114.47	112.5	113.04	110.89	112.04	115.74	112.35	112.88	110.88	110.17	111.39	119.24	107.98	113.22	113.97	111.67	111.92	112.72	114.02	111.58	113.86	109.61	109.49	111.65	111.85	112.88	111.12	115.3	115.17	112.63	109.77	108.13	108.08	114.51	106.45	108.84	112.5	110.67	108.68	109.9	111.56	110.68
107.25	107.68	104.59	101.61	104.75	107.49	104.1	105.76	104.4	104.57	104.85	106.01	105.25	105.92	104.25	104.89	104.14	105.67	105.54	106.59	104.71	105.23	110.42	109.37	108.76	105.39	101.45	109.61	109.98	104.79	105.95	106.62	103.05	103.96	106.42	108.5	103.9	106.66	104.59	102.76	102.48	103.56	107.42	105.36	104.45	103.34	109.06	107.72	105.59	102.19
111.42	107.17	106.31	104.59	108.25	102.03	107.63	108.47	105.09	105.96	107.76	109.19	106.97	99.665	109.07	104.77	105.02	105.46	108.74	112.22	109.25	106.42	104.05	104.12	103.18	108.03	104.44	107.68	109.79	106.66	105.8	107.82	106.4	106.75	104.47	103.24	103.1	110.11	105.89	110.51	105.6	102.91	103.07	101.09	108.21	100.63	101.67	108.14	108.75	105.11
107.71	104.72	105.83	105	105.56	108.66	107.25	106.2	108.59	107.36	105.84	106.5	106.44	104.88	100.25	103.61	106.86	107.75	106.71	109.03	104.97	106.84	103.95	105.09	105.33	107.6	102.57	106.48	106.13	103.73	106.57	104	106.57	103.02	104.24	104.7	107.59	106.19	104.08	99.461	107.91	102.7	107.86	106.08	105.67	105.21	105.78	108.5	103.24	105.51
100.23	109.65	106.87	106.74	105.55	106.52	110.5	108.91	107.17	105.15	108.54	102.76	105.02	108.83	105.63	103.9	103.03	101.77	101.62	106.37	106.76	108.73	103.3	102.47	107.04	108.4	104.12	108	109.5	108.05	105.91	104.02	106.41	106.08	104.55	104.57	104.78	105.76	109.37	106.84	107.49	107.51	104.25	106.59	103.23	103.31	107.48	106.69	109.04	108.91
110.35	109.12	109.34	112.32	111.46	110.85	110.79	116.75	107.25	113.32	114.2	118.42	106.84	112.87	114.61	110.78	111.33	117.24	115.14	109.93	112.03	114.14	111.03	109.49	111.86	113.46	108.12	112.16	112.47	108.79	113.07	109.72	107.12	111.38	116.25	110.1	113.63	109.85	113.12	105.43	111.23	112.72	113.23	104.01	114.63	114.4	107.2	110.19	110.66	115.4
106.29	106.32	104.7	106.32	102.6	102.96	102.03	106.01	106.26	103.26	105.4	103.17	106.89	104.37	103.19	104.71	106.14	105.24	104.26	109.78	105.28	111.34	105.14	108.16	105.66	109.65	109.16	108.84	109.05	105.8	103.76	106.75	105.13	105.79	105.81	105.94	99.21	104.07	103.65	105.01	111.1	106.34	103.84	108.7	108.54	104.31	106.5	108.48	108.38	107.37
106.17	104.1	101.37	108.92	104.99	103.61	106.94	109.69	105.16	101.01	107.01	102.05	109.65	103.89	101.67	110.41	102.7	105.19	104.34	105.75	105.94	103.31	108.17	104.31	103.57	102.36	105.66	100.66	103.89	102.98	101.32	105.77	105.97	103.86	98.789	106.39	105.18	102.88	102.36	106.09	111.26	107.61	105.17	106.4	102.32	101.52	105.31	103.45	103.31	107.21
105.02	108.45	102.21	106.41	109.8	101.73	105.7	105.43	108.53	108.7	106.89	105.58	111.45	106.5	108.18	104.37	107.51	105.9	106.9	107.4	110.35	102.32	107.29	105.97	103.51	104.94	103.44	108.61	108.05	105.92	104.68	104.19	108.43	106.92	108.79	105.64	106.12	104.35	107.3	104.39	104.89	106.91	104.9	108.17	108.17	109.79	108.67	105.65	103.21	110.08
99.058	97.658	97.737	102.58	100.2	102.44	98.529	93.896	98.725	97.637	94.304	97.378	98.7	97.232	96.88	94.772	101.62	98.002	99.021	101.74	98.98	100.83	99.013	104.89	97.246	98.439	103.14	100.57	100.38	98.077	100.81	101.23	100.15	97.592	95.876	94.664	100.18	95.942	102.06	98.479	99.543	100.7	99.698	101.21	105.86	97.16	99.096	95.319	95.53	101.62
118.95	116.98	115.14	116.26	117.01	116.97	117.58	115.34	111.18	117.32	120.91	114.82	113.92	112.73	115.24	113.85	113.58	112.15	112.35	117.87	112.62	110.01	115.46	112.11	116.32	112.88	113.3	111.13	116.84	117.87	118.92	111.98	115.33	115.46	114.96	114.82	114.44	116.13	115.69	114.42	120.54	115	114.05	116.39	119.45	119.28	116.03	116.7	114.32	113.73
106.58	101.81	101.27	107.15	103.9	105.61	104.89	102.2	103.92	108.48	107.49	106.64	110.71	105.14	106.09	104.67	101.16	110.05	112.26	106.66	104.5	106.78	109.23	109.84	108.31	105.13	106.67	106.45	104.62	105.7	109.94	106.7	107.74	102.65	106.55	102.37	105.86	105.06	106.73	104.43	105.05	103.03	105.18	108.92	102.23	102.36	106.35	105.18	108.92	105.48
108.3	107.07	106.94	103.1	102.53	102.48	110.36	102.93	103.48	104.36	108.27	108.75	106.6	105.06	106.45	107.3	105.5	102.91	103.48	101.56	106.51	102.12	103.33	104.85	104.86	105.93	108.01	103.28	104.11	104.88	105.99	106.7	104.62	109.62	107.04	102.64	109.47	106.61	107.51	104.53	108.64	109.2	104.98	104.73	103.45	111.07	107.9	106.8	109.35	104.01
102.2	102.18	111.91	105.16	104.8	109.06	107.29	109.86	104.65	100.58	107.75	108.79	110.37	109.94	109.38	107.15	104.88	107.57	104.37	103.09	102.09	103.81	111.13	105.28	105.32	104.99	104.09	109.43	107.1	105.18	104.1	104.68	101.24	105.81	102.77	104.93	108.95	105.75	103.53	108.07	106.95	108.02	104.41	107.02	106.96	107.39	101.02	102.77	103.71	100.77
95.425	99.989	99.243	101.29	99.755	98.3	97.79	103.83	101.36	98.228	102.75	96.25	103.56	101.29	98.884	101.86	96.612	102.13	98.057	96.42	102.53	103.1	101.14	104.73	102.35	96.225	98.255	98.228	102.7	105.89	100.13	100.28	96.808	99.363	101.01	103.81	98.284	101.78	105.35	100.45	103.74	101.23	102.95	99.229	99.508	100.66	99.233	104.63	98.035	100.64
99.871	101.79	100.41	97.267	99.551	103.57	100.32	101.22	96.223	101.6	105.38	103.46	106.7	102.28	99.775	100.88	103.61	98.13	101.74	96.243	99.445	98.39	100.56	105.84	97.156	102.11	97.076	97.636	104.12	102.3	96.76	97.015	100.58	101.77	102.54	98.221	106.21	99.264	102.3	94.915	99.334	102.49	101.03	101.95	100.75	101.86	99.034	100.09	100.13	101.08
105.12	102.65	106.02	104.98	108.88	100.78	104.99	106.95	104.23	107.99	104.26	105.97	106.89	103.44	105.26	100.28	104.37	107.91	106.69	109.74	110.06	109.77	108.44	105.74	105.98	106.91	104.79	101.4	102.33	106.96	106.77	107.99	103.5	107.47	106.48	105.22	100.86	107.87	107.62	106.95	107.16	104.76	109.27	110.32	103.99	108.15	107.95	102.66	106.61	105.83
107.01	105.71	107.48	102.52	101.8	108.1	107.34	104.02	108.68	100.72	104.37	106.31	110.4	108.35	102.3	105.6	105.54	102.54	104.65	104.23	106.49	105.03	101.35	105.02	105.38	105.73	105.19	97.236	105.27	103.4	103.73	101.51	101.72	106.19	107.04	103.23	102.68	105.52	102.18	108.2	99.436	104.46	105.64	106	105.83	105.65	109.21	103.71	105.61	102.86
105.45	107.08	106.2	111.85	106.1	101.68	101.87	108.16	105.86	101.57	104.42	104.41	105.73	102.74	106.91	103.84	104.08	101.29	107.53	103.64	110.04	103.85	108.47	101.75	102.79	101.04	105.75	107.13	105.22	101.86	106.3	105.74	103.48	103.88	100.83	105.74	108.16	106.61	103.37	107.75	105.63	105.87	105.78	102.55	106.88	104.06	102.79	110.84	104.16	105.59
102.01	98.648	100.14	102.27	102.43	95.652	98.817	104.56	100.13	96.052	99.997	101.16	102.35	99.343	101.42	101.97	101.95	98.484	100.95	99.255	102.37	104.58	99.563	102.36	97.898	99.653	104.04	99.932	104.15	100.33	98.937	100.18	99.723	99.626	99.317	94.599	99.988	97.303	99.551	100.46	95.738	105.68	102.01	99.61	97.558	100.65	106.63	100	99.659	96.194
106.91	103.91	104.07	100.85	108.39	101.51	107.22	106.38	109.88	106.29	106.41	104.82	107.82	105.53	103.92	104.21	104.83	104.3	106.9	113.4	105.92	105.36	110.48	105.08	103.91	110.79	104.93	105.23	103.87	106.18	109.45	100.99	107.45	108.31	109.14	103.86	109.07	104.41	106.19	110.1	108.67	106.74	106.72	107.27	106.46	105.03	111.74	104.91	103.15	103.26
106.6	111.86	108.38	110.71	114.06	109.85	113.79	110.03	112.67	110.78	113.53	106.75	105.96	108.13	111.32	110.53	112.18	110.92	112.51	109.63	113.01	111.58	109.78	111.28	107.09	108.62	112.19	111.04	110.19	107.84	111.4	110.78	112.99	109.62	110.72	112.51	108.59	110.78	108.37	110.8	113.24	110.03	109.8	109.42	110.11	112.14	108.72	113.35	107.82	111.32
110.76	109.51	110.3	110.79	108.46	114.29	114.68	111.46	111.1	108.26	109.7	110.27	110.74	108.54	110.34	109.29	108.62	112.56	111.74	108.49	108.68	106.7	111.75	109.84	104.62	105.72	112.22	113.59	107.03	112.79	109.46	110.09	114.57	108.84	110.72	113.15	108.71	112.13	110.09	107.73	111.54	111.63	108.95	109.64	111.43	111.8	109.87	105.36	111.83	108.85
103.27	105.47	103.85	107.66	106.84	104.37	104.42	105.54	109.64	104.65	107.04	106.27	103.38	103.09	102.55	103.65	104.47	108.66	106.09	105.11	105.09	101.72	104.59	104.74	107.28	103.07	105.74	105.73	103.94	101.11	104.08	102.57	106.06	100.96	103.8	103.35	102.95	104.79	103.55	101.38	106.21	106.21	108.93	109.43	104.83	103.27	104.27	103.7	104.56	102.99
114.38	110.19	107.68	109.42	111.16	108.79	112.74	108.46	113.01	111.19	107.05	111.77	107.74	109.6	111.72	113.73	109.85	113.69	109.43	112.67	109.66	112.61	108.86	112.33	109.56	108.52	110.79	110.01	110.43	108.14	116.11	112.02	113.14	111.56	110.69	111.55	108.09	106.8	111.52	109.85	109.43	111.37	110.35	104.46	109.97	112.82	114.18	112.84	111.64	113.15
108.22	103.81	107.14	106.33	107.22	107.11	104.7	105.11	104.81	104.68	107.52	104.6	108.97	113.13	107.91	104.64	107.72	104.84	102.13	107.57	102.78	112.11	108.15	103.99	102.68	103.09	103.88	104.02	103.4	108.5	104.65	110.66	104.08	108.33	106.22	105.85	105.38	103.4	99.875	105.77	105.13	105.99	111.35	108.97	106.19	102.91	104.48	106.16	103.3	109.13
106.29	103.28	99.982	102.68	105.92	99.886	107.28	109.25	107.63	104.54	106.25	108.9	106.54	104.32	105.53	101.65	104.3	101.35	105.11	106.32	103.18	100.43	105.3	105.24	101.66	106.42	103.17	100.61	109.37	103.59	101	103.96	106.99	103.48	106.53	109.15	107.2	107.65	104.89	102.14	104.37	103.48	101.02	103.19	104.07	105.8	105.15	106.52	105.01	101.84
110.68	104.5	107.25	105.72	108.98	105.74	107.57	104.11	106.99	111	111.48	104.21	112.87	108.21	113.95	107.24	105.73	107.42	108.3	105.27	107.49	104.06	108.25	107.12	108.52	109.44	105.2	108.58	105.91	107.08	106.18	100.06	108.35	110.95	105.22	108.68	106.72	105.14	104.38	106.04	105.49	104.25	108	106	106.03	110.23	102.12	107.11	110.23	102.75
106.97	105.57	106.1	107.99	105.41	104.19	105.62	110.16	112.22	109.3	107.8	102.64	108.35	108.57	105.62	104.5	105.5	111.26	104.65	104.47	104.62	104.3	104.1	111.42	108.61	106.36	108.41	106.35	104.98	106.61	108.19	107.69	101.8	107.21	109.34	106.57	106.2	104.26	107.22	102.99	103.03	105.19	102.19	106.64	107.18	107.36	101.77	102.1	107.58	103.83
102.58	100.88	106.89	108.87	107.53	105.87	99.894	104.61	100.21	103.77	100.34	103.1	110.18	107.48	104.4	105.14	105.05	103.47	102.36	106.56	105.23	108.02	101.42	102.51	105.92	101.53	109	108.19	106.79	104.25	103.73	108.6	105.8	109.23	107.89	105.09	105.96	105.17	103.93	108.2	104.79	102.97	104.32	109.36	103.3	103.34	105.62	105.31	105.16	103.23
103.56	103.35	106.49	110.09	107.65	105.92	106.15	105.74	103.28	103.29	101.22	104.54	106.72	101.94	108.82	100.33	104.41	107.12	102.13	109.9	108.31	107.99	106.72	103.18	106.51	104.14	104.56	103.23	101.84	104.62	105.54	100.93	108.48	108.94	103.42	107.05	109.33	105.53	106.44	106.69	103.23	102.3	110.72	101.12	104.3	105.94	105.65	109.11	105.53	106.68
110.76	109.79	112.24	109.15	109.06	110.58	107.73	106.07	111.62	106.52	109.96	108.57	110.03	110.13	107.36	107.58	110.12	110.41	105.79	109.72	112.53	109.09	111.83	106.47	110.29	110.57	108.4	109.58	109.63	104.37	112.2	111.01	108.61	111.02	106.16	114.6	108.07	112.67	114.24	109.56	110.77	107.86	108.4	111.66	112.31	111.32	109.06	111.3	108.14	108.44
110.44	110.32	106.39	111.27	107.21	114.73	111.9	109.95	110.2	110.67	109.59	113.64	108.98	107.69	108.41	106.96	107.57	109.24	111.4	110.49	113.44	111.37	113.23	106.18	108.81	112.01	115.69	107.36	112.12	109.53	107.99	108.31	110.9	114.82	110	109.11	112.12	110.26	107.72	113.38	112.09	111.11	111.94	105.11	113.48	112.62	111.09	108.51	109.31	109.1
107.24	106.3	106.11	104.59	108.2	105.01	105.04	107.99	102.16	101.83	102.16	104.14	109.92	109.66	106.28	101.55	107.44	104.12	106.1	105.92	106.3	104.67	109.61	107.58	105	106.32	108.34	104.97	101.55	105.12	106.22	103.93	100.59	102.74	101.79	108.64	106.26	107.75	105.55	108.58	103.42	105.37	106.41	107.55	112.05	106.16	105.68	110.85	104.19	104.23
103.34	108.6	104.97	109.18	106.03	106.57	107.3	107.83	110.28	102.31	106.49	103.87	108.32	106.75	103.55	108.87	104.23	106.03	106.42	105.54	104.89	106.1	105.29	104.76	105.37	106.95	106.39	108.07	106.05	102.14	104.51	104.47	110.48	107.92	105	105.63	106.38	103.94	101.01	104.62	104.5	107.02	107.83	100.39	102.2	109.59	104.03	97.655	108.43	108.92
108.19	110.39	112.6	103.93	114.28	113.38	108.8	111.5	104.51	110.14	110.98	109.6	109.59	112.55	109.29	112.31	116.36	114.33	112.2	113.09	112.48	111.44	111.7	112.72	108.3	108.81	113.14	110.3	113.32	111.28	115.17	113.9	112.39	109.89	110.25	113.58	117.08	109.93	111.93	111.44	107.32	111.61	114.63	110.87	110.78	116.52	111.19	110.97	107.78	108.99
100.41	96.639	100.93	103.1	102.94	96.942	95.723	100.02	97.14	106.44	102.38	95.941	99.087	98.712	103.3	100.02	101.02	98.304	103.38	99.481	99.437	98.308	101.46	103.49	99.61	102.68	101.23	95.266	99.726	103.63	103.73	100.64	96.826	99.941	99.621	100.25	100.02	99.198	100.1	99.159	98.424	102.6	97.923	98.633	98.157	105.5	104.24	100.67	99.608	100.74
110.59	107.75	111.86	111.38	109.73	110.63	111.25	105.6	109.52	110.77	110.86	111.98	112.54	110.26	106.97	111.35	110.3	114.43	115.5	111.64	113.26	108.84	106.09	113.29	111.77	112.07	111.18	112.74	106.49	112.98	110.02	109.67	106.83	112.41	112.74	109.98	107.22	111.55	112.31	108.39	112.56	115.28	109.68	109.9	109.66	109.36	112.85	110.47	111.96	112.41
103.71	99.459	100.49	95.729	93.243	101.02	103.41	98.37	99.939	106.35	99.649	105.25	97.847	103.65	104.55	100.59	99.607	103.49	101.13	100.34	99.361	101.82	98.878	103.37	103.47	100.17	99.762	101.37	98.443	100.53	102.36	102.43	95.735	100.66	98.87	98.09	102.96	100.16	99.332	103.88	98.95	100.2	99.121	99.142	104.14	106.08	101.03	99.497	96.926	102.53
107.27	105.88	108.67	108.69	106.32	108.26	106.9	111.56	109.88	112.7	105.83	109.16	109.4	112.74	106.44	110.71	111.73	108.41	109.66	111.73	110.35	106.48	108.19	110.28	117.11	105.97	110.83	112.12	111.55	114.96	111.24	115.67	107.07	112.36	109.55	107.44	109.72	109.07	113.11	111.05	111.46	109.85	112.31	107.39	110.79	110.09	110.37	110.3	111.95	109.1
100.46	103.69	106.01	105.12	99.348	105.59	103.9	107.33	107.3	103.89	107.32	97.024	99.109	106.96	106.95	101.76	106.78	105.46	101.78	104.88	104.2	105.2	105.32	103.93	104.45	108.6	101.1	105.8	103.5	106.04	102.02	102.48	102.35	99.117	108.12	102.57	105.46	102.44	106.48	105.23	104.51	103.47	104.78	104.82	108.27	103.39	105.43	104.07	103.19	101.97
110.67	111.48	111.13	109.05	107.38	108.79	111.27	115.08	111.07	115.22	111.93	110.15	109.76	111.46	109.35	111.01	111.51	110.17	111.86	109.1	114.65	110.02	112.12	111.92	112.09	111.26	108.6	111.16	107.57	107.89	107.54	111.48	114.8	113.27	109.74	109.98	110.97	109.54	108.59	109.92	112.49	110.62	113.32	113.05	112.53	113.65	112.25	110.96	115.51	110.09
109.42	110.22	110.46	112.74	110.13	112.93	112.84	108.77	109.7	111.5	112.67	109.5	110.23	112.19	111.85	112.73	105.14	109.09	110.82	111.05	110.16	112.66	109.43	111.46	107.94	112.29	112.07	110.61	113.08	106.86	105.49	111.2	108.98	104.89	115.12	108.89	111.21	111.11	107.16	113.61	110.21	108.1	115.38	110.6	108.3	112.16	112.92	112.09	109.7	109.43
97.649	96.802	102	98.04	99.958	96.629	96.076	98.295	97.947	99.721	99.138	99.85	100.76	97.124	99.895	98.817	99.988	104.64	102.4	103.34	101.87	99.223	100.21	99.937	97.071	103.6	100.91	98.481	98.192	99.669	99.487	96.078	95.829	102.18	100.59	100.69	98.036	97.831	95.088	100.56	99.732	103.46	103.04	102.3	96.835	97.345	106.91	98.868	102.55	99.492
105.35	104.56	103.19	104.27	112.62	108.13	108.26	107.24	103.81	112.33	107.63	105.76	106.91	107.41	109.01	106.9	107.76	106.72	109.66	105.47	106.66	107.77	105.61	103.46	106.37	106.88	106.83	110.9	103.79	106.61	107.42	106.62	105.88	107.33	108.4	107.33	101.57	109.63	103.86	106.55	106.18	108.29	100.84	111.64	105.41	109.33	103.14	108.61	105.35	106.21
102.31	102.88	105.69	102.05	104.25	105.06	105.49	106.86	106.08	103.21	110.23	100.07	104.24	108.8	104.24	105.14	103.57	106.96	109.73	106.69	109.94	102.26	105.6	101.61	102.96	102.65	107.1	102.49	105.92	106.55	99.643	105.92	103.42	107.65	103.38	107.39	102.44	108.8	103.58	99.985	106.08	103.64	102.06	106.55	102.2	106.01	106.11	99.156	102.1	103.7
106.47	106.34	109.45	105.21	110.33	107.93	101.49	110.92	106.66	107.17	111.33	104.35	106.9	105.13	109.94	105.3	107.6	108.48	106.76	103.02	109.41	110.78	105.71	106.02	104.46	101.78	101.58	106.42	107.13	105.02	106.19	101.83	109.97	106.08	108.66	110.6	108.5	103.79	108.38	108.64	105.15	100.29	102.3	100.87	109.37	107.9	107.39	105.26	106.28	107.88
111.24	113.05	107.86	112.37	113.43	111.11	109.13	107.75	114.9	114.22	109.39	108.77	112.99	109.99	110.82	107.28	112.64	109.75	118.48	108.93	111.73	111.78	110.71	114.44	111.77	114.06	112.95	115.35	108.01	111.3	111.94	109.4	114.79	108.95	112.48	110.55	113.03	113.19	110.84	112.95	114	114.96	110.8	112.75	112.66	110.94	115.4	110.82	112.5	112.75
105.13	106.57	105.21	105.59	106.86	109.31	103.62	108.51	109.96	104.87	109.68	111.24	104.05	106.92	106.14	109.09	107.96	109.24	113.23	107.09	105.61	109.39	102.89	105.63	105.22	112.36	110.02	107.76	108.41	104.83	104	104.2	107.24	106.98	105.36	106.43	105.39	107.34	110.94	105.99	101.97	111.06	105.43	106.42	109.93	105.37	105.56	109	108.81	108.78
105.59	104.62	106.36	104.45	106.21	106.82	109.01	107.61	107.33	111.86	106.05	108.2	105.79	106.72	108.92	105.64	103.28	106.01	104.8	102.13	102.44	108.56	106.61	104.82	102.25	105.23	107.53	106.63	107.92	106.43	104.64	107	101.25	106.89	108.51	99.045	103.02	106.69	110.14	107.2	110.48	107.64	103.14	103.93	107.75	109.1	106.19	103.95	103.05	107.56
100.57	93.03	97.365	97.42	103.6	98.078	101.22	97.973	101.73	102.45	102.74	101.62	106.61	100.79	101.38	100.77	102.3	101.7	96.931	102.98	100.36	99.415	106.97	97.185	101.69	99.027	97.881	99.3	101.97	98.807	102.08	100.42	104.24	96.692	99.492	100.25	98.435	100.75	101.46	106.09	98.93	100.98	103.48	100.78	103.26	101.77	100.37	98.23	99.64	98.085
105.83	100.33	109.26	111.36	104.37	108.95	111.19	105.59	110.51	104.2	109.81	104.53	108.5	102.25	107.48	103.71	101.93	108.7	113.08	107.86	108.52	107.37	104.16	107.53	103.98	107.66	104.69	105.57	100.47	111.21	107.33	102.92	102.13	105.72	105.59	105.27	102.01	105.11	110	108.35	105.06	106.65	108.29	103.38	106.49	102.67	104.41	104.94	105.53	111.75
108.15	106.5	105.42	101.66	107.61	106.87	106.13	108.64	110.3	108.48	104.73	105.14	108.44	104.24	106.64	105.62	108.48	104.69	108.69	108.36	106.93	109.27	101.17	106.47	110.91	106.07	106.08	109.22	100.22	106.19	100.81	107.37	108.08	106.55	105.81	102.47	107.29	109.56	107.12	104.96	99.297	106.67	109.47	106.56	104.74	106.71	107.9	109.91	102.21	108.54
109.72	107.95	107.44	106	105.37	104.05	107.17	107.76	106.61	112.03	107.29	105.13	102.89	108.82	98.624	108.48	105.73	106.71	107.03	102.38	102.94	102.58	106.87	107.37	104.44	105.28	108.75	105.27	107.88	108.18	105.57	106.57	106.97	103.33	107.54	107.3	110.38	104.35	106.17	103.97	107.03	102.2	104.57	108.09	106.04	104.8	105.39	106.17	103.01	107.74
103.93	105.1	102.83	101.85	106.5	100.12	102.44	104.44	102.78	105.77	100.23	104.69	103.1	99.278	103.52	103.91	105.52	103.44	102.55	104.25	101.76	105.61	105.69	104.69	101.72	102.79	102.01	102.86	104.77	107.45	107.03	106.29	102.88	106.49	103.06	103.31	107.15	105.22	104.27	104.6	104.52	103.89	103.65	106	102.17	105.59	107.57	103.16	104.17	97.858
103.06	108.77	107.26	105.92	103.81	108.31	107.06	105.5	106.83	107.71	107.06	108.12	109.55	109.76	110.17	101.06	104.25	101.9	103.61	105.2	109.18	105.7	104.19	107.03	101.93	104.61	105.29	105.41	106.12	103.32	108.46	105.43	104.59	109.27	107.28	107.55	108.08	107.67	102.99	112.46	102.71	107.32	107.87	108.12	109.99	104.09	104.13	108.09	112.21	110.07
103.2	102.82	102.68	101.14	99.227	100.88	98.182	102.39	101.07	100.63	100.22	100.16	102.3	102.69	97.13	101.4	99.971	103.49	103.88	99.465	102.81	96.298	103.22	101.92	102.07	103.51	97.352	98.332	98.631	99.588	100.61	101.91	98.362	99.745	105.71	100.74	101.15	102.62	97.851	100.86	99.607	98.015	104.44	96.833	101.61	105.22	100.08	95.994	102.12	99.217
101.62	99.428	109.95	102.34	103.22	103.86	110.81	106.06	103.35	107.35	105.58	106.99	104.62	106.46	105.01	101.78	104.82	100.86	103.87	103.23	97.034	103.44	103.16	101.43	105.05	104.3	105.24	103.91	105.24	103.41	103.12	102.26	104.38	105.12	98.553	102.35	106.51	105.22	105.91	102.68	103.62	101.44	107.23	99.684	104.83	104.46	104.27	103.78	102.46	103.67
107.86	108.09	100.06	104.83	102.4	104.93	102.46	106.17	105.03	103.76	100.24	110.45	106.95	105.85	106.08	103.31	100.1	106.81	104.24	103.56	104.57	101.01	100.84	101.38	99.758	105.14	99.425	105.01	106.58	105.21	106.56	104.16	109.63	102.99	111.35	101.39	107.99	104.92	105.61	109.48	104.57	100.73	102.86	105.33	104.53	107.86	104.22	103.78	105.45	105.03
108.44	110.51	111.42	108.21	107.84	112.09	112.46	112.74	111.28	112.16	112.37	111.67	109.74	106.12	112.32	109.78	109.66	107.43	107.82	108.87	114.24	107.45	111.46	110.54	116.1	110.63	111.14	112.35	108.32	111.99	109.7	111.91	111.58	112.96	110.44	111.01	114.08	109.36	113.21	113.63	106.91	110.58	113	108.53	110.79	108.47	115.76	113.19	104.72	111.15
104.65	103.39	107.47	103	107.93	107.22	107.96	103.15	106.37	103.84	102.08	109.1	111.68	104.77	100.59	103.28	105.85	104.47	108.91	110.74	110.13	108.44	108.69	103.35	106.46	105.08	106.91	109.02	104.72	105.81	105.45	102.86	105.74	105.85	110.1	104.6	105.78	105.84	109.09	103.4	101.94	103.31	105.82	102.37	107.88	105.51	106.63	108.59	106.12	105.06
104.31	108.12	106.25	111.3	106.85	105.11	105.39	103.97	104.79	106.19	104.42	107.55	106.49	105.48	105.36	107.9	108.05	100.4	109.51	110.26	99.79	103.29	106.17	106.89	106.53	104.84	107.84	104.16	103.74	103.53	104.8	104.92	109.94	103.78	108.49	106.06	108.71	105.05	101.79	105.97	102.66	104.96	105.4	104.89	105.75	103.9	104.79	109.32	102.89	104.63
104.09	106.24	105.48	103.85	105.88	105.39	103.16	101.69	104.63	106.4	103.16	107.54	110.72	102.48	103.28	101.57	106.2	105.1	105.93	102.87	103.22	101.9	102.99	104.9	105.7	109.92	107.59	106	106.75	102.49	108.65	104.57	103.11	105.47	105.68	107	105.08	105.86	104.31	106.55	100.69	104.97	107.29	102.08	104.53	106.86	102.84	106.4	108.27	107.11
110.65	104.51	103.8	111.84	104.75	107.57	107.4	106.89	107.56	103.44	100.32	106.12	105.66	106.03	107.28	104.81	106.15	112.32	102.24	103.73	102.55	106.86	107.27	105.07	103	101.99	104.65	109.42	107.67	112.12	108.41	108.83	101.4	105.69	106.5	105.92	105.53	108.61	108.09	107.3	108.73	105.16	107.22	104.96	103.49	107.53	110.39	104.88	103.32	106.53
99.312	97.556	101.46	102.89	97.953	105.13	100.21	100.26	99.871	102.89	96.683	102.93	104.32	104.41	102.03	104.93	102.48	97.097	100.5	101.08	97.935	99.472	98.203	102.2	100.65	101.72	106.99	100.19	101.13	99.205	99.311	100.92	98.641	101.86	103.28	102.93	104.22	99.848	100.91	99.311	101.86	99.015	98.101	97.961	104.83	101.25	103.24	98.802	105.48	99.281
109.33	105.03	104.99	108.34	107.36	108.22	102.5	105.68	106.23	109.4	108.32	106.26	107.57	108.17	107.07	105.93	106.04	111.53	106.23	101.35	106.98	101.65	105.21	105.68	108.51	105.04	104.18	107.41	107.73	107.81	106.48	106.42	107.43	104.27	104.71	101.88	110.64	105.8	105.34	103.24	102.19	104.5	105.48	107.52	107.96	104.52	106.48	103.42	108.07	105.52
109.34	109.22	115.43	111.32	108.62	107.59	112.33	112.43	108.87	114.59	115.86	112.85	112.5	110.73	108.01	112.67	113.38	111.38	110.45	111.01	111.95	107.64	108.63	110.56	108.6	111.69	111.92	112.69	111.34	115.37	109.98	117.43	113.27	111.48	111.18	106.69	111.21	108.09	112.75	107.52	114.52	113.39	111.32	111.58	112.27	111.41	109.06	113.53	107.17	110.11
111.69	113.36	104.1	111.75	104.72	106.88	110.72	108.83	113.61	112.03	112.21	108.99	106.56	106.56	108.05	112.64	112.79	110.98	112.04	109.8	107.43	111.88	110.51	108.28	112.99	108.5	111.13	108.92	109.42	112.17	109.45	109.04	105.31	109.61	111.1	113.19	107.91	106.99	113.47	111.71	107.16	107.1	110.57	110.95	113.21	111.24	113.12	110.13	110.94	111.31
105.11	110.19	110.36	105	107.82	105.39	111.21	106.94	106.72	107.55	105.77	103.18	107.3	108.89	106.08	107.18	106.31	107.36	104.51	108.2	104.72	100.23	112.08	109.01	103.77	106.07	103.4	109.89	105.77	104.78	106.4	102.73	109.28	104.01	106.22	105.73	107.73	105.15	111.86	105.71	105.4	104.8	101.49	103.88	108.59	106.12	103.36	103.47	105.11	103.24
111.77	106.28	109.28	113.78	107.29	113.08	107.97	110.34	103.96	109.44	110.69	103.16	104.92	108.51	108.51	113.45	108.59	109.77	106.74	109.74	106.19	106.53	111.61	109.35	111.98	104.82	111.61	110.76	111	111.58	105.36	109.14	108.9	108.94	111.63	114.8	111.89	111.58	110.73	108.94	108.51	116.28	110.33	111.79	109.72	108.66	110.03	111.45	112.21	112.64
107.4	99.772	99.438	105.29	104.68	106.88	111.09	104.45	107.38	109.72	106.55	107.71	105.21	109.56	101.74	104.87	102.93	106.33	111.34	104.72	103.02	107.9	109.66	106.44	100.48	105.15	106.13	102.22	104.65	105.33	107.21	103.69	103.98	108.84	111.83	109.4	105.24	103.84	100.7	103.78	102.23	107.18	107.05	112.11	109.79	104.09	103.83	107.22	107.26	108.01
99.319	100.1	98.721	97.72	101.02	102.47	100.09	99.786	96.81	100.28	103.61	103.03	102.98	101.2	100.97	101.44	100.03	96.866	103.97	101.77	97.994	93.388	100.81	98.16	103.6	101.04	101.61	97.574	97.184	97.443	103.46	100.77	101.73	102.54	103.35	102.4	99.794	97.378	98.368	101.73	96.356	103.06	97.15	101.73	97.714	100.56	99.758	103.55	99.899	98.084
105.05	107.58	107.56	108.33	105.7	105.77	101.19	103.56	103.03	103.68	111.24	105.85	100.85	100.72	99.27	106.07	110.33	108.35	106.24	105.04	104.88	109.02	106.14	101.22	107.2	103.83	108.39	106.54	110.92	105.33	106.06	105.42	105.29	109.45	104.39	102.07	107	108.15	104.75	105.94	104.88	106.42	101.61	103.13	103.83	102.57	106.7	106.91	103.3	103.53
110.75	108.71	103.31	105.41	104.7	108.83	106.73	108.03	109.48	104.63	106.66	103.63	107.05	107.85	101.18	103.75	108.74	111.02	105.52	104.81	108.65	106.12	106.33	105.83	102.46	106.32	107.91	103.98	106.11	103.55	106.13	107.61	106.95	104.3	105.96	107.87	107.34	109.72	106.64	104.91	105.53	105.04	103.34	108.46	109.43	105.31	106.97	107.12	106.85	103.04
105.16	104.43	101.4	104.33	103.07	107.38	104.01	104.54	103.22	104.83	104.13	104.22	102.74	108.66	103.15	97.765	102.25	101.38	103.97	102.06	103.56	102.43	110.91	105.49	101.31	105.55	107.73	106.29	102.63	102.83	102.49	98.77	101.08	103.09	105.53	104.16	102.02	100.31	108.03	101.37	107.24	106.76	102.01	102.75	100.87	104.02	103.86	106.46	107.74	103.58
104.23	108.3	102.18	102.35	107.69	107.93	108.19	103.29	102.55	102.47	105.16	103.38	106.1	102.2	105.02	106.67	105.35	106.09	104.98	102.9	106.41	108.59	105.2	103.67	104.95	109.67	108.69	107.47	105.66	108.06	105.8	101.5	107.35	103.68	105.22	102.61	107.46	107.33	103.15	106.72	102.43	101.96	103.04	106.34	101.72	112.91	106.34	104.49	103.31	102.35
109.39	108.41	114.07	112.29	106.9	112.64	110.14	113.31	113.91	112.28	109.33	108.73	108.17	112.23	113.36	115.05	110.21	108.85	110.45	111.56	115.87	108.1	110.11	107.94	110.99	109.83	113.51	114.97	115.24	111.52	109.38	110.48	112.57	112.74	112.83	115.37	112.99	106.6	110.93	111.18	111.92	110.5	108.02	111.81	111.3	111.9	110.61	110.1	115.51	112.3
109.07	105.75	104.69	98.55	102.43	100.14	107.23	104.19	104.05	101.18	108.01	104.66	103.66	99.39	102.65	102.61	106.87	104.96	102.99	103.55	101.28	102.99	102.33	105.5	97.917	105.59	106.33	103.88	102.2	105.37	104.97	108.23	103.43	97.818	107.69	107.76	103.95	101.44	101.91	101.4	108.09	102.31	107.12	99.416	101.49	102.86	102.96	103.89	107.25	107.25
103.69	101.53	107.61	101.54	106.68	101.4	105.52	101.38	107.52	104.06	107.36	103.5	106.19	108.28	107.77	107.25	105.37	103.25	106.93	106.27	106.74	103.57	108.82	104.15	101.93	104.28	107.75	102.36	104.94	104.68	109.78	107.02	104.21	103.24	99.427	103.83	105.44	106.32	104.61	109.21	107.72	105.69	103.39	105.9	103.5	107.02	102.62	102.25	105.57	107.4
101.99	102.02	105.96	103.87	104.53	105.59	106.42	107.36	103.61	102.13	100.25	98.419	103.83	106.56	101.69	103.76	107.12	104.64	107.5	101.48	105.31	103.57	105.03	103.05	100.88	106.34	104.07	106.15	105.61	104.82	105.52	102.7	108.82	103.48	106.12	104.52	104.65	102.32	105.68	102.71	107.04	103.43	106.48	105	106.17	104.67	106.71	104.15	101.25	104.45
111.78	106.31	110.69	112.97	114.02	107.55	106.78	109.56	114.22	111.16	110.87	109.64	109.21	107.57	112.77	111.83	104.54	110.19	106	111.99	110.05	110.21	109.45	109.74	110.62	111.98	111.03	107.23	110.49	112.43	108.67	106.95	113.36	107.09	108.42	108.64	110.8	108.96	110.23	108.93	109.7	105.96	112.68	109.29	111.92	116.18	112.9	112.35	107.04	112.59
108.9	107.23	103.8	102.89	104.59	104.25	106.08	110.15	107.32	102.38	105.19	103.65	106.94	107.77	103.18	102.1	107.69	106.01	104.66	104.52	103.8	107.2	111.11	102.78	107.74	106.26	104.51	106.97	104.36	103.19	107.86	106.25	104.99	107.6	104.18	108.68	99.834	104.85	105.28	104.87	102.94	105.39	105.21	104.87	106.58	106.02	101.59	104.69	101.96	107.65
104.49	105.43	107.55	106.33	104.07	105.9	103.72	101.98	105.65	105.82	104.22	105.37	106.69	106.4	106.45	103.76	102.17	103.1	107.42	104.13	107.83	106.15	104.92	104.09	105.33	104.43	109.55	105.91	107.42	100.54	109.5	106.01	103.98	104.09	106.53	105.84	101.48	107.06	102.65	103.24	107.54	109.59	104.76	106.22	102.14	101.76	106.08	105.59	104.1	107.19
106.84	104.08	103.94	99.657	107.06	108.48	107.85	109.98	106.77	108.38	105.77	105.7	110.79	107.58	99.816	104.8	106.95	100.67	108.65	104.38	110.91	107.34	111.11	106.12	103.86	110.9	108.29	108.77	110.65	109.07	108.71	105.11	105.87	107.64	102.63	110.18	103.16	107.23	103.31	106.05	112.15	108.04	105.66	100.98	108.77	109.36	106.96	104.43	103.83	106.02
106.12	106.17	106.17	102.17	99.876	106.51	108.66	105.2	108.12	104.73	105.93	108.42	103.24	103.04	105.68	108.02	103.92	109.2	104.69	104.68	106.31	103.36	103.86	105.26	105.54	104.98	108.16	106.49	103.25	107.29	108.16	103.03	104.01	108.96	106.86	107.46	104.55	104.36	107.37	100.46	103.84	105.61	103.14	101	106.94	101.2	107.2	103.46	106.32	105.2
113.42	113.03	108.84	110.63	106.07	108.13	109.47	114.1	111.93	111.52	105.97	109.08	110.2	109.46	113.17	109.24	108.06	110.97	108.04	108.19	106.73	110.97	112.38	108.46	113.27	111.39	108.7	111.78	109.27	108.1	108.7	107.84	106.43	113.51	109.56	108.79	109.29	116.73	107.35	112.29	107.29	109	112.71	112.07	111.01	109.12	113.11	109.05	110.37	107.09
109.14	116.45	113.04	112.32	111.5	111.09	111.2	115.37	109.75	118.15	110.8	109.48	113.22	110.09	112.86	117.2	111.17	114.47	111.95	114.76	115.37	114.47	112.55	110.56	113.34	111.93	109.18	106.1	116.22	112.79	110.88	114.51	116.28	112.53	112.12	111.95	113.51	115.01	113.77	114.02	110.99	112.69	113.5	114.07	115.7	114.9	110.75	112.68	114.3	114.39
106.5	107.44	104.99	109.07	107.63	106.97	107.51	102.56	105.38	105.52	105.71	106.19	106	107.54	105.63	112.45	110.33	105.8	104.94	103.7	111.67	104.39	107.51	108.47	105.44	108.1	107.28	106.75	103.19	105.2	112.44	112.86	105.68	107.58	104.15	106.22	107.32	104.33	106.06	104.18	106.11	108.05	107.64	106.58	110.26	102.58	102.66	110.91	107.5	105.58
110.47	109.63	113.36	113.62	113.08	115.59	114.98	114.05	110.18	115.07	106.55	110.71	107.69	110.92	110.01	110.63	109.62	111.37	114.23	111.57	116.87	110.76	113.39	114.59	111.95	113.58	107.75	112.54	114.34	110.51	118.21	111.5	117.25	113.65	115.34	113.17	118.98	111.29	113.51	115.51	112.88	110.57	115.82	115.8	109.76	113.23	116.58	107.48	111.07	111.44
115.02	118.48	118.11	115.92	117.43	115.47	120.67	118.23	116.96	114.05	118.02	120.39	122.22	118.66	119.47	112.71	117.46	116.89	119.99	114.72	122.82	116.47	116.64	119.48	118.12	115.71	120.69	114.27	118.12	115.91	116.81	118.6	115.37	120.9	115.31	114.32	117.19	111.43	117.04	114.84	117.59	114.03	115.33	119.91	117.04	118.92	121.2	118.25	117.43	114.63
117.06	114.23	116.89	116.32	119.04	119.87	120.75	117.39	112.81	113.72	116.93	116.77	120.58	115.86	111.04	118.34	114.75	122.66	120.29	119	116.84	118.88	117.79	121.29	117.43	119.24	116.19	116.52	120.65	118.41	123.94	118.24	115.94	123.24	114.49	116.42	118.17	118.58	119.43	116.47	117.02	113.99	115.52	114.05	116.56	120.44	115.25	120.54	116.23	116.37
102.59	98.867	96.641	103.64	97.778	100.2	98.936	102.27	99.005	95.469	100.89	100.01	97.112	98.174	97.232	97.884	103.98	99.373	98.904	99.146	93.924	104.27	99.931	95.045	102.22	98.97	99.327	96.906	96.192	98.43	102.61	104.84	100.12	99.737	98.475	102.41	99.568	101.28	100.89	101.93	95.662	98.291	94.998	97.873	96.333	101.1	97.428	97.198	99.895	101.01
98.682	106.77	103.22	102.61	107.15	101.84	102.59	105.91	104.8	105.21	108.86	103.08	108.05	103.74	104.16	103.7	102.31	101.87	107.45	103.69	104.29	103.27	104.29	106.31	104.55	103.45	107.34	102.02	107.79	108.96	101.52	110.28	106.12	103.42	104.21	106.14	107.44	105.07	105.17	106.29	106.12	104.41	105.44	105.1	104.97	103.23	102.29	106.76	104.03	104.39
102.19	105.98	102.09	106.71	107.4	102.8	104.74	105.9	107.15	109.1	103.6	103.75	106.66	105.66	103.17	102.89	102.9	102.77	107.52	104.91	109.91	102.78	104.84	102.37	108.08	107.17	104.76	107.11	106.74	104.6	107.24	101	106.83	104.49	105.91	100.96	105.24	105.16	103.17	105.87	101.87	106.1	107.5	104.98	105.8	101.27	108.76	105.27	107.79	106.94
102.46	103.18	108.33	104.3	102.46	105.16	104.99	109.15	106.06	104.61	104.9	101.72	105.19	108.45	104.67	109.31	105.95	104.32	103.97	110.51	103.83	110.1	104.25	112.07	102.99	107.38	108.18	108.04	102.61	105.63	106.47	105.97	102.86	103.3	105.5	104.16	106.41	106.21	104.2	106.75	100.63	104.32	103.77	108.4	108.53	102.5	105.84	108.35	103.74	105.57
107.34	115.78	110.42	107.94	108.63	114.07	108.8	107.9	113.07	111.67	110.96	107.86	114.24	110.69	110.7	111.57	107.9	115.23	109.79	110.94	110.5	110.16	111.62	111.57	110.85	110.8	113.05	113.15	110.21	109.82	108.76	108.41	113.94	111.34	111.74	111.75	110.74	103.76	106.72	107.25	109.65	107.85	110.34	108.31	113.21	108.95	108.86	108.53	112.51	110.4
104.91	108.41	104.21	106.41	102.14	103.06	107.23	104.07	103.94	101.03	104.17	107.72	111.35	109.49	105.58	106.8	104.99	103.51	105.02	103.23	101.04	104.69	104.69	102.04	108.95	101.34	104.6	101.66	103.03	105.87	104.03	105.84	103.91	105.73	100.55	108.87	106.06	102.7	104.12	103.16	103.51	104.03	104.26	105.78	104.77	102.75	98.723	104.82	100.51	103.57
114.51	108.32	112.7	113.57	110.74	112.48	108.32	117.22	113.52	117.78	111.52	111.87	111.34	110.34	106.49	110.98	106.5	108.69	112.89	109.66	108.5	111.73	110.73	109.79	111.97	108.19	106.99	109.17	111.19	109.73	115.44	109.86	110.36	114.54	110.37	114.77	113.21	114.59	116.51	110.02	111.37	112.97	108.77	111.57	111.1	108.24	118.06	112.79	108.25	116.71
105.17	103.66	112.13	106.3	108.81	102.76	103.7	106.97	103.12	103.85	99.122	109.57	104.81	104.02	104.13	106.69	105.11	109.09	106.5	106.23	105.19	106.74	107.06	100.77	102.94	101.85	108.53	105.89	108.15	105.63	106.41	108.29	104.94	105.96	108.15	108.39	103.22	103.35	102.04	103.32	102.38	107.05	102.17	107.08	104.17	101.5	101.86	106.7	104.11	106.77
108.82	109.93	111.3	113.31	110.63	107.05	114.39	113.01	111.01	112.65	106.53	107.38	116.2	111.73	108.29	111.28	113.27	114.06	114.01	104.96	110.17	110.91	107.43	111.68	106.7	112.06	107.42	112.91	111.51	107.86	117.26	116.27	108.21	113.76	113.65	104.32	109.48	114.62	108.1	108.16	113.71	112.63	109.06	114.29	112.64	107.76	112.09	115.77	110.01	111.25
108.73	105.13	105.46	104.27	105.8	103.28	102.21	108.77	107.22	105.17	107.53	105.67	104.87	108.12	108.44	104.81	99.408	102.42	104.4	104.64	107.96	104.78	104.7	105.08	103.74	103.93	105.9	103.86	99.672	103.58	108.13	106.86	104.75	111	108.95	105.47	104.85	104.05	103.83	100.52	107.17	107.43	105.43	103.47	108.09	101.25	103.85	106.46	105.18	107.75
100.72	95.986	106.57	101.75	100.78	104.92	98.782	96.963	101.83	98.069	99.285	100.64	100.15	97.632	99.53	100.46	101.07	94.589	102.08	97.535	102.38	101.37	101.51	100.91	103.35	97.696	100.04	99.359	99.078	100.6	103.27	97.63	101.95	97.664	104.22	106.49	101.69	97.972	102.51	98.913	100.38	101.22	97.399	103.87	99.634	100.22	100.8	104.01	102.64	98.784
102.17	98.566	99.96	105.05	100.67	99.827	98.743	100.76	100.99	104.78	96.815	100.25	94.554	101.69	101.26	99.937	104.47	98.771	97.839	100.75	101.93	100.41	99.996	98.095	98.408	101.55	98.721	102.03	100.25	101.33	99.653	96.762	104.88	96.445	103.09	99.943	105.8	104.04	100.35	99.261	102.43	100.67	103.39	102.04	105.02	100.04	97.505	102.48	105.89	101.45
108.31	101.34	105.86	103.4	103.19	107.57	108.84	107.86	102.25	105.46	106.37	101.97	103.45	105.19	108.56	107.45	102.39	107.69	102.1	108.36	105.65	107.65	108.12	103.59	106.39	108.09	104.98	108.33	106.47	106.06	108.79	106.19	100.77	103.38	105.47	106.76	110.76	105.91	107.72	108.15	105.63	103.78	105.13	107.07	105.91	106.14	101.8	107.05	107.13	104.26
106.75	106.96	106.53	104.92	104.93	103.17	104.3	105.25	103.73	107.54	107.58	113.59	103.41	100.02	106.47	106.34	105.41	111.13	107.18	110.11	103.91	107.96	107.19	107.75	105.86	105.04	107.28	108.49	104.51	102.4	104.83	107.9	105.64	104.97	104.54	104.52	105.9	108.03	102.51	100.86	103.55	109.21	100.14	106.55	105.5	107.73	102.9	102.9	107.66	106.69
103.93	112.16	104.72	104.1	103.57	108.64	105.7	107.84	101.37	107.51	104.2	104.45	108.97	101.53	110.51	107.77	104.9	106	105.98	103.96	102.8	101.27	110.54	104.28	105.72	105.91	106.03	106.96	103.84	105.56	107.26	101.51	106.91	108.2	106.87	103.7	106.7	105.46	105.45	103.79	108.57	109.92	105.06	105.32	109.18	107.78	101.09	103.97	104.43	107.7
100.76	112.03	104.76	103.86	105.01	101.92	111.54	108.78	105.99	100.77	103.92	106.51	110.48	111.17	105.62	105.46	106.74	104.78	106.12	105.07	105.39	103.5	106.98	102.46	104.16	103.22	106.52	107.93	105.48	103.59	105.75	108.2	103.09	104.7	103.28	108.84	104.82	103.67	102.36	105.05	107.93	105.79	99.473	110.14	103.07	104.77	103.57	101.17	104.7	108.15
108.93	106.04	106.38	98.468	105.12	107.21	104.84	102.96	107.49	105.02	107.48	102.98	99.121	105.11	108.3	106.04	105.68	106.02	106.2	106.82	105.67	103.07	104.56	106.56	104.65	105.25	109.25	107.76	100.98	112.56	107.37	106.56	107.52	105.74	102.22	105.75	104.24	101.81	105.94	105.32	108.5	107.29	105.99	106.4	107.84	106.09	109.3	104.73	109.88	104.18
103.75	104.42	102.59	103.35	106.69	105.36	106.01	108.43	108.96	102.36	106.93	102.43	106.28	101.87	101.1	102.66	104.6	103.61	105.46	101.24	102.99	106.47	105.52	105.12	104.46	104.08	104.16	104.13	104.46	101.72	102.13	104.13	104.33	103.6	105.34	101.5	109.76	101.85	100.3	108.24	106.15	104.97	103.67	100.82	97.563	105.1	105.54	103.53	106.42	99.583
111.79	117.54	108.64	111.49	114.55	115.37	106.19	112.69	116.83	109.54	113.65	110.29	113.53	111.8	110.16	113.85	111.32	113.51	114.92	105.56	115.26	113.9	111.94	111.15	109.26	108.73	112.52	115.41	111.17	116.34	112.11	110.11	113.53	110.03	114.78	111.57	107.35	115.81	110.8	114.96	112.77	112.39	107.75	113.84	112.46	111.6	112.49	113.25	113.46	109.91
105.16	104.94	108.58	101.05	102.7	100.7	104.22	108.22	103.15	103.07	106.64	105.41	111.43	103.88	102.51	109.11	107.51	101.08	105.83	108.64	99.607	106.61	103.67	101.31	104.85	104.35	108.23	102.78	109.1	104.22	101.27	99.209	101.66	96.989	103.57	107.45	104.99	108.24	101.38	104.88	100.26	102.45	110.24	105.92	107	99.097	108.1	104.65	104.92	108.56
100.11	100.83	106.5	102.58	99.371	103.69	104.79	101.5	100.76	98.253	102.25	102.11	102.45	101.83	105.74	102	99.47	101	98.859	105.02	99.716	104.06	101.2	103.92	101.85	103.38	103.34	100.03	105.83	100.53	99.185	100.7	93.06	107.06	98.973	101.18	99.72	100.59	101.55	100.91	102.92	101.41	99.353	101.84	101.09	99.02	101.88	103.46	101.3	101.12
100.19	100.88	100.75	99.728	101.26	99.045	100.3	98.169	96.579	96.63	101.56	102.44	97.833	96.496	98.01	103.7	100.51	101.05	102.56	99.718	100.43	97.235	99.024	103.12	99.87	100.8	98.251	102.23	97.093	101.26	102.26	100.36	100.58	100.18	99.782	97.529	98.534	97.642	95.909	104.85	99.476	104.75	100.72	100.43	95.138	99.397	97.948	102.77	99.121	103.92
102.24	107.85	107.2	111.7	113.07	106.13	104.1	107.67	106.97	105.36	103.19	105.92	105.66	105.63	108.47	105.47	107.65	109.18	112.74	101.25	103.68	108.13	103.16	105.95	107.69	102.24	112.43	103.08	105.92	102.05	106.9	107.22	106.17	100.15	107.36	108.15	105.45	104.81	103.7	101.71	106.33	104.99	105.48	106.69	104.65	105.61	110.38	105	106.13	105.62
106.56	103.61	106.23	102.99	109.68	104.84	104.61	108.16	104.34	104.06	104.18	107.43	103.39	106.54	104.81	104.74	101.95	107.23	100.88	108.25	110.45	104.02	107.32	104.73	106.45	103.06	107.87	103.65	104.27	104.84	106.87	104.29	109.56	105.07	104.64	104.95	100.77	106.32	105.69	103.5	103.07	110.4	107.01	106.74	104.71	104.55	104.35	103.82	112.32	106.53
103.66	106.67	106.81	108.55	102.99	106.31	106.52	104.14	99.671	104.62	109.33	107.03	105.7	108.93	104.74	104.8	113.66	107.16	103.03	108.48	107.24	107.49	107.83	106.08	104.89	103.49	106.59	103.24	111.4	106.53	104.02	102.83	108.48	106.99	107.92	108.23	104.6	107.99	108.53	106.63	110.97	107.76	106.52	105.61	108.54	106.44	106.07	108.03	106.58	107.24
113.17	112.32	112.66	114.4	109.69	109.73	113.44	111.13	113.22	112.51	112.3	111.97	113.47	110.75	112.7	113.96	114.67	106.24	108.27	113.03	116.27	115.35	113.33	113.18	113.75	109.53	111.04	111.07	113.55	112.77	111.07	106.61	113.99	111.21	112.12	106.82	110.1	116.13	112.95	106.26	114.56	109.87	114.11	112.04	111.58	110.5	113.51	113.64	112.59	110.74
106.13	104.96	107.26	105.63	103.62	107.88	107.32	101.24	108.88	102.3	103.66	104.98	104.73	107.81	108.87	104.41	100.61	99.983	106.98	104.54	105.62	103.29	105.13	105.31	102.78	102.7	108.38	104.46	103.4	104.77	100.75	104.49	107.55	105.77	101.2	108.12	108.59	105.74	104.32	100.9	106.18	103.01	105.58	106.05	106.06	105.21	104.76	104.12	104.84	104.83
108.88	104.66	107.18	108.45	105.39	109.28	108.42	108.7	105.05	108.18	104.43	105.29	105.46	111.65	111.31	105.24	104.16	107.97	107.09	107.77	105.92	106.58	109.74	105.19	102.36	106.05	106.81	110.37	107.52	106.48	108.25	102.97	102.86	105.53	107.87	103.5	105.69	107.71	104.09	106.98	107.62	103.66	107.55	106.58	109.07	109.2	106.79	103.77	105.58	109.05
115.56	114.77	110.12	112	115.98	111.51	114.08	114.58	111.65	115.36	115.88	113.44	110.37	117.12	112.18	116.08	111.9	104.52	114.01	113.65	113.07	109.88	112.81	112.75	115.4	112.17	114.32	108.93	109.01	111.37	116.46	113.27	112.91	115.76	120.33	114.28	107.89	111.44	113.84	111.78	112.82	107.12	113.88	110.75	110.13	108.47	116.94	113.95	110.04	113.56
112.45	110.84	111.44	111.86	115.98	115.16	116.25	112.35	106.55	114.98	116.99	111.36	109	111.5	111.79	111.29	111.22	111.61	114.42	110.52	110.98	111.87	111.48	113.87	111.5	111.03	111.45	115.36	109.55	109.33	110.28	106.9	110.51	113.47	110.73	113.14	109.42	110.77	112.12	112.37	109.12	116.66	112.63	111.47	114.99	108.56	116.09	111.62	114.89	113.61
115.67	118.22	121.7	120.09	120.26	120.38	121.56	119.75	114.58	118.66	116.56	119.15	122.29	116.87	118.72	118.09	123.52	119.16	117.34	119.82	116.27	121.22	114.83	121.93	114.25	117.85	116.6	120.82	111.83	109.08	116.51	118.92	111.49	118.75	115	118.71	118.49	117.17	119.51	118.27	120.26	119.17	124.79	123.3	116.21	114.16	116.16	121.78	116.97	121.85
114.52	117.52	111.83	110.87	114.07	112.22	108.93	109.22	112.91	111.57	109.35	106.42	111.83	108.87	109.06	112.08	109.02	111.97	115.46	110.78	112.1	114.67	111.86	110.74	110.36	112.12	109.53	106.57	106.37	115.8	112.86	113.45	114.04	111.54	113.33	109.43	112.24	115.41	110.46	109.11	114.47	109.6	105.01	116.24	108.4	114.26	111.63	108.76	120.24	111.26
107.89	114.88	112.77	112.4	109.23	111.49	111.81	107.88	114	106.96	113.25	114.42	110.67	110.72	107.43	108.32	106.54	112.22	109.17	109.15	108.69	112.18	112.09	113.35	108.1	106.78	112.11	112.22	107.22	108.72	111.27	113.17	113.3	107.31	110.18	110.14	112.38	110.67	112.01	111.33	110.16	112.3	111.72	111.01	113.67	106.73	112.32	109.61	110.86	110.31
105.35	103.99	107.46	107.37	109.13	110.64	101.31	107.13	108.32	108.39	103.84	108.44	105.06	107.58	106.15	105.31	107.44	103.47	106.2	105.07	107.42	104.17	110.05	106.39	105.51	105.77	105.21	109.3	100.2	105.52	102.01	106.4	107.29	103.28	107.42	106.72	105.4	104.65	106.96	108.49	103.83	104.39	103.78	102.11	107.86	103.99	108.74	105.36	105.34	109.34
114.13	108.31	115.8	113	113.94	111.06	109.32	110.01	110.83	112.1	107.91	110.1	111.52	109.55	109.2	109.29	114.95	114.47	109.74	110.46	111.23	112.09	110.45	110.27	110.75	108.06	108.76	110.8	108.55	111.76	110.54	107.8	109.06	113.58	113.62	107.64	113.53	119.11	107.76	110.69	112.03	112.51	108.39	116.88	111.42	107.98	111.61	112.84	114.2	112.58
100.27	102.38	102.43	98.771	100.47	97.866	96.753	99.424	103.95	100.15	97.122	103.24	98.179	104.3	103.52	99.949	102.92	102.67	101.3	102.01	96.541	97.861	96.827	103.88	102.34	98.449	99.585	101.56	97.021	95.307	102.3	103.74	102.63	99.977	103.47	99.474	100.72	100.15	101.75	102.7	104.94	102.02	100.36	99.218	96.84	98.292	102.64	97.732	99.039	98.088
103.94	107.68	102.76	107.38	105.12	104.57	109.49	102.41	102.37	107.01	101.25	110.37	105.11	102.74	106.71	109.22	105.83	105.24	110.67	103	103.63	103.45	105.7	109.63	109.33	103.1	107.51	104.01	106.1	101.4	104.75	106.19	105.96	106.53	109.45	104.82	102.71	105.78	107.4	109.09	109.47	105.67	105.48	109.64	104.73	107.33	104.67	109.91	101.64	108.68
113.39	110.17	114.75	110.86	112.56	109.5	112.48	114.14	111.67	111.98	109.84	112.01	112.33	110.37	116.01	113.13	112.23	110.91	109.83	107.48	110.83	112.16	109.67	110.91	113.46	110.49	113.68	112.92	113.08	109.01	114.5	111.62	113.51	108.92	112.92	115.01	108.28	113.77	104.47	110.39	114.04	110.46	114.33	113.67	111.17	112.82	111.51	113.07	111.4	107.74
107.97	107.92	106.82	107.44	106.28	102	103.6	105.88	105.69	107.84	105.56	104.14	105.57	109.2	100.57	99.614	106.78	100.89	106.41	106.73	107.15	109.82	104.94	107.71	105.55	100.57	108.02	104.98	107.01	106.07	110.2	99.489	98.889	100.67	105.98	100.4	105.59	107.96	105.25	98.544	107.8	104.14	103.36	108.9	106.14	106.01	104.55	105.71	103.88	103.93
108.43	104.31	107.81	110.78	105.58	108	102.46	104.42	107.29	105.27	109.32	104.71	109.11	105.35	104.92	107.74	109.93	108.33	107.21	105.93	106.46	105.85	109.07	101.12	110.29	106.37	116.1	108.99	104.03	108.31	108.44	105.32	107.45	109.67	104.93	106.51	104.72	107.11	112.95	107.28	108.2	108.81	105.77	103.64	104.36	106.43	113.68	110.32	106.7	104.15
114.26	112.19	110.79	107.25	108.07	114.52	109.49	107.8	108.32	110.85	112.43	114.74	107.52	110.24	114.13	115.6	111.14	112.81	110.59	112.41	109.8	110.54	108.79	109.72	107.99	107.53	107.69	108.54	112.52	113.12	111.71	109.33	111.46	109.45	115.88	108.5	109.5	113.84	111	104.73	105.63	108.52	115.57	110.74	116.33	107.09	109.71	115.25	108.88	111.5
104.68	105.18	102.89	106.01	105.27	103.67	107.92	109.21	107.65	103.62	105.53	108.54	107.27	103.4	111.01	106.1	101.09	105	107.88	104.13	104.58	107.89	104.6	104.41	108.09	105.15	103.24	102.4	106.75	104.43	106.22	108.94	105.2	106.89	105.4	105.9	104.03	102.14	107.45	109.7	103.39	106.92	107.96	105.38	105.88	104.72	106.25	101.31	107.35	103.89
105.09	105.64	103.62	108.22	103.52	101.6	105.83	99.364	103.56	100.87	104.94	103.66	107.97	105.61	103.9	104.57	110.09	106.7	102.11	105.42	105.73	104.3	106.35	105.11	107.12	107.68	108.49	106.93	106.48	102.99	102.43	104.23	109.73	105.16	104.24	103.78	102.02	105.31	103.99	103	101.76	106.82	105.11	105.19	105.34	105.13	107.57	106.62	105.27	105.41
107.76	109.54	113.07	112.36	105.91	109.33	111.28	109.49	111.99	108.42	110.73	113.9	108.56	109.83	108.58	110.35	114.61	113.37	107.19	109.95	111.86	106.4	109.72	114.62	115.63	111.71	111.83	107.56	111.52	115.15	109.81	114.53	109.04	111.46	110.51	105.35	111.87	112.29	111.02	109.2	111.38	112.27	114.08	109.19	109.68	108.92	111.19	112.42	112.61	106.54
102.9	99.556	104.9	102.26	105.41	103.02	103.7	102.58	107.88	104.75	109.1	98.248	106.32	106.21	104.56	108.8	101.09	105.61	104.93	105.62	102.11	107.31	104.43	100.85	102.89	103.61	109.79	107.22	100.9	104.89	106.31	105.12	104.75	106.32	102.94	105.87	105.48	103.59	99.753	105.69	107.22	111.24	104.89	100.99	103.12	103.45	108.51	108.62	105.47	108.83
102.31	106.04	104.23	101.17	101.77	106.99	102.51	105.04	105.6	107.36	106.88	102.79	104.67	105.12	106.77	103.79	102.63	103	106.06	108.46	106.89	105.72	106.9	105.33	102.47	102.6	101.67	102.05	106.82	107.55	98.566	107.19	104.73	107.54	105.29	106.14	106.45	104.04	99.697	105.2	104.38	107.55	103.02	104.25	102.38	104.32	104.96	108.43	106.45	102.38
109.59	111.54	108.17	113.67	117.29	108.09	109.37	111.15	107.05	108.77	109.4	112.42	109.54	111.42	110.32	109.57	112.97	107.51	110.55	110.81	105.24	110.55	113.8	111.45	110.12	111.22	111.23	108.9	105.32	110.95	111.14	108.79	107.81	108.47	112.08	108.52	109.68	112.4	113.41	110.36	111.17	111.7	110.51	107.2	113.55	114.2	107.71	110.71	108.94	112.57
108.8	101.19	105.42	103.2	109.51	103.03	111.91	102.53	104.66	106.27	108.28	102.42	101.87	104.75	110.36	104.95	106.52	105.98	103.43	102.97	105.22	109	103.76	106.46	104.92	104.32	105.42	105.94	104	102.47	101.34	110.08	104.39	104.53	108.3	103.18	106.8	107.37	106.11	108.26	106.56	105.94	105.21	109.1	105.97	110.69	107.8	102.39	102.38	107.6
105.02	100.97	103.8	103.22	100.43	97.195	98.393	98.807	99.261	104.39	101.85	99.61	97.663	101.37	99.979	98.597	104.33	95.98	102.07	100.62	100.93	101.63	98.615	99.281	101.51	100.74	102.25	95.149	100.36	99.923	101.73	101.97	99.296	101.05	96.777	101.92	99.058	98.816	97.618	100.98	97.576	102.12	101.03	97.766	97.143	101.91	101.55	99.729	96.978	103.35
96.96	100.56	98.547	98.766	96.83	102.37	97.745	102.97	98.392	99.192	101.14	94.924	100.38	102.79	102.45	100.35	99.359	101.7	100.85	95.99	95.935	101.41	98.367	104.9	103.57	100.63	98.907	100.22	99.715	103.15	97.992	99.338	95.023	100.22	101.47	99.123	103.18	101.95	97.793	101.98	101.5	99.59	99.902	98.048	100.58	97.46	101.45	97.564	98.876	98.899
110.39	115.14	114.64	109.87	112.5	111.72	113.61	112.17	113.09	112.89	114.32	117.13	112.4	108.72	110.58	112.43	117.66	110.76	113.19	116.85	109.36	115.97	111.43	112.12	112.01	113.93	113.71	107.49	113.43	112	113.33	113.5	117.59	112.52	110.55	112.57	119.33	110.65	113.55	114.92	110.66	112.08	117.12	114.37	110.16	113.46	110.4	109.46	114.31	108.32
113.01	117.05	116.55	113.13	114.1	111.44	111.17	114.57	113.72	111.52	115.86	111.46	113.9	110.49	117.39	112.8	115.12	109.16	114.35	116.59	110.46	117.27	117.77	116.42	107.94	111.81	112.7	113.84	115.85	115.34	114.3	111.81	112.04	110.77	109.8	115.39	111.09	112.58	111.86	112.05	115.85	108.62	110.72	114.63	116.86	109.86	118.48	109.77	112.16	110.5
116.57	117.85	113.47	110.39	111.52	112.42	112.32	112.94	114.74	115.47	113.81	107.77	115.68	115.7	116.15	116.01	108.98	115.61	111.52	112.97	111.73	115.5	112.43	113.95	113.6	109.45	114.17	112.82	113.38	116.76	109.93	110.33	115.1	115.55	107.88	117.76	109.08	108.01	110.04	112.7	111.4	110.27	112.96	112.85	112.5	107.36	112.03	112.42	111.63	114.76
107.04	109.7	104.48	104.09	105.62	103.56	102.68	104.11	105.8	107.23	106.29	105.01	102.61	103.5	108.38	107.19	100.58	105.15	105.04	110.41	101.7	101.86	110.48	109.38	105.15	104.13	107.19	107.37	102.14	101.91	104.72	108.45	109.77	103.93	102.59	107.02	103.5	104.74	103.9	106.86	105.98	108.16	105.22	107.63	103.94	106.04	100.28	105.6	108.4	108.03
100.11	100.29	95.059	100.59	100.52	102.25	101.21	98.429	98.221	99.126	99.58	102.47	97.631	98.032	98.693	105	97.591	97.024	96.178	95.155	99.716	103.45	101.73	101.28	102.03	101.61	99.494	98.077	101.4	102.87	101.27	97.846	96.803	98.426	100.03	99.165	98.047	100.83	100.52	100.57	100.44	102.13	99.813	95.168	102.31	98.776	104.27	98.75	95.067	97.486
101.5	100.9	103.76	95.968	101.24	96.488	98.682	98.654	98.82	97.437	103.47	99.927	104.73	100.57	98.961	104.06	99.683	99.514	104.01	95.887	102.71	95.348	102.08	100.13	103.1	99.056	98.41	98.305	102.03	99.942	97.165	99.33	96.757	101.17	100.31	92.581	100.71	99.531	97.009	99.493	97.869	95.434	103.34	97.442	98.142	98.767	103.17	100.01	100.68	103.04
109.52	106.83	116.16	113.16	110.06	108.22	106.36	115.5	111.71	110.41	111.28	112.22	113.99	112.54	111.77	111.26	111.11	113.65	113.59	112.37	110.38	111.5	112.47	107.01	113.36	114.01	108.53	109.42	112.07	108.8	114.22	114.41	113.47	109.53	108.98	113.67	112.43	110.36	112.44	112.58	109.42	114.75	113.55	111.91	112.75	115.17	106.62	114.58	114.15	109.12
115.74	109.1	109.91	113.37	110.46	109.05	115.16	116.06	110.27	114.73	109.54	110.57	114.65	113.32	111.5	111.9	115.49	113.57	110.08	113.84	109.02	106.19	112.7	113.01	109.31	112.28	112.54	114.51	110.89	116	107.6	114.49	110.23	111.88	110.43	110.14	116.69	113.26	111.66	113.04	105.29	108.6	115.87	113.16	111.99	110.06	113.68	113.13	107.53	112.39
110.51	103.97	108.13	103.82	110.29	107.37	106.82	113.56	104.78	102.21	104.78	105.62	106.22	102.62	106.84	107.64	108.49	107.29	106.05	107.15	107.89	104.7	105.86	108.08	104.35	104.56	103.72	108	102.67	108.76	105.86	106.78	107.62	101.08	103.81	105.26	104.32	102.38	107.27	107.02	104.74	108.07	108.89	109.46	108.49	105.13	111.26	103.09	108.98	105.5
105.85	104.92	104.38	105.65	107.6	105.72	104.98	103.75	105.61	99.913	103.59	106.77	105.2	105.78	109.68	107.89	107.75	101.12	106.06	110.13	105.72	104.27	104.3	107.85	106.08	108.37	105.56	106.06	111.95	106.57	108.63	104.05	103.3	102.7	100.9	102.12	102.26	108.97	103.76	101.8	103.81	103.73	106.39	102.4	106.7	107.22	104.42	107.67	104.33	109.85
111.59	104.6	101.58	103.47	105.99	107.04	103.01	106.73	103.57	102.47	103.03	105.55	104.63	108.07	103.37	101.91	102.54	102.12	104.35	104.54	102.12	104.64	102.52	106.24	98.734	105.34	108.7	106.98	106.12	104.01	103.79	102.06	106.49	102.96	105.14	108.42	105.28	103.44	105.55	104.83	106.58	101.17	102.21	104.82	102.34	104.74	100.9	101.16	103.23	104.5
109.48	110.93	112.83	113.08	112.23	110.13	111.12	110.4	110.91	109.06	110.63	111.1	113.6	108.37	110.3	106.37	114.73	109.31	111.03	113.59	111.46	112.96	109.21	107.46	109.84	108.77	107.95	112.17	112.05	110.32	111.77	110.93	111.95	109.43	110.17	109.69	110.92	113.41	108.71	114.05	110.39	108.77	109.19	111.69	113.11	108.04	110.32	112.64	112.12	114.56
109.2	106.6	105.71	110	105.38	104.59	107.63	106.6	106.01	105.35	104.95	100.63	104.94	107.05	105.31	99.943	103.76	104.36	109.6	107.61	104.29	103.77	104.01	101.61	103.85	100.44	102.72	106.57	109.83	104.5	107.03	102.07	104.23	105.1	106.28	103.37	104.38	102.67	104.47	101.56	106.9	105	101.88	107.97	106.51	100.28	105.51	104.21	102.74	106.58
105.62	100.96	108.33	103.49	105.31	106	106.92	108.26	104.03	109.47	97.298	106.71	103.84	104.3	110.24	107.52	107.01	101.8	99.749	105.85	106.18	102.73	103.17	111.94	103.35	109.77	102.4	106.66	103.97	103.54	106.04	102.71	104.38	108.61	109.67	103.41	111.07	101.44	108.06	107.21	110.49	104	106.38	106.38	107.87	107.26	99.714	105.93	106.84	104.72
114.97	114.35	114.51	115.56	114.83	113.89	115.94	114.78	113.69	110.93	114.39	111.27	114.87	117.64	114.42	116.13	112.15	112.17	115.13	112.7	111.27	114.6	114.08	114.27	110.74	110.92	108.36	113.05	109.87	115.63	115.12	109.52	108.65	112.84	111.98	111.5	114.07	111.51	112.24	114.91	115.12	111.82	113.46	111.92	108.56	111.89	116.64	112.41	110.86	114.43
109.1	105.11	106.46	102.75	102.65	102.21	106.58	108.15	106.97	102.29	106.66	103.89	106.51	101.31	101.7	102.14	104.88	108.07	104.74	105.08	101.44	105.18	105.99	104.85	99.987	105.31	100.43	103.33	100.92	104.07	103.43	108.91	105.49	101.04	106.43	105.65	103.12	103.25	104.17	103.93	103.64	105.6	108.15	106.92	106.7	108.78	102.47	103.92	106.56	102.01
106.3	109.93	105.38	106.38	107.86	103.82	105.75	105.78	100.94	102.69	105.31	101.2	102.64	106.25	108.19	102.28	105.74	104.63	104.69	110.13	106.6	105.81	110.36	106.65	102.28	103.5	105.15	107.94	106.05	107.73	106.15	107.84	107.2	102.39	104.79	106.35	102.96	104.95	108.98	106.57	104.66	105.25	104.72	104.91	108.5	107.41	105.91	108.41	102.93	103.36
109.44	102.14	104.35	101.27	101.34	105.69	106.05	106.82	106.36	106.46	108.21	110.07	106.04	103.68	104.95	104.26	104.54	105.26	105.46	103.34	107.48	110.18	101.95	112.18	103.08	104.02	98.114	108.32	104.44	106.28	105.51	105.8	100.84	109.13	104.56	106.3	102.87	104.93	100.77	106	99.764	103.29	102.92	105.1	107.43	100.39	106.1	106.98	106.77	101.12
111.68	117.01	113.79	112.22	113.63	114.5	111.75	107.06	111.38	111.78	111.61	108.65	113.47	110.41	110.25	112.78	111.93	110.66	109.96	110.45	112.77	108.11	112.35	113.38	115.63	110.69	110.43	113.09	107.82	106.72	109.3	111.74	115.71	109.44	107.52	109.46	112.6	112.46	110.08	109.65	111.44	113.46	110.26	113.57	108.55	109.51	114.79	108.95	108.84	111.74
102.39	108.71	106.34	103.95	104.32	106.28	105.56	109.46	108.74	108.64	106.65	104.85	103	105.85	106.58	106.11	106.99	105.57	107.14	101.76	105.09	102.18	105.36	105.83	101.63	103.16	108.66	106.13	104.78	103.19	105.74	109.02	109.04	103.28	104.26	109.14	109.67	106.44	103.45	107.33	109.51	106.54	111.66	106.36	100	106.28	107.43	107.23	104.48	107.52
108.63	111.1	109.06	112.56	114.95	104.92	108.21	109.55	109.24	113.24	111.42	115.91	115.13	108.6	110.87	107.65	106.79	111.19	111.63	110.22	109.1	112.1	109.43	108.48	108.96	114.17	114.47	111.43	114.11	113.27	110.33	109.03	109.39	113.62	109.62	112.38	108.43	110.76	108.89	114.78	112.41	108.12	109.2	110.7	109.71	112.67	108.81	104.63	114.17	106.55
112.14	110.57	111.14	106.48	110.28	110.26	113.18	113.06	111.22	113.45	110.48	111.32	114.1	111.22	109.65	110.09	108.51	108.73	111.97	111.95	114.16	108.95	105.6	110.09	114.8	110.77	111.15	111.09	109.42	108.2	108.32	115.49	116.2	109.05	112.18	111.53	112.68	115.72	111.16	107.74	114.23	109.77	111.65	110.68	115.23	114.71	114.35	112.98	113.82	108.15
104.6	106.5	108.59	105.92	104.81	101.75	103.5	105.45	99.204	103.74	109.64	109.02	104.68	103.79	106.07	102.35	106.91	106.27	106.63	103.4	105.17	105.82	105.95	104.91	108.94	108.34	103.86	105.06	106.72	102.61	101.47	106.19	108.08	104.37	105.91	104.02	107.26	106.26	104.96	108.81	107.6	107.99	102.27	106.22	108.59	103.08	105.57	109.1	104.6	108.62
105.02	108.04	102	106.94	106.59	104.63	104.84	102.35	106.9	107.37	105.11	108.37	110.29	100.8	102.82	110.12	105.9	103.66	104.1	104.05	107.22	106.39	106.19	105.95	104.65	104.64	99.131	105.35	106.38	107.72	107.47	104.5	109.9	102.52	100.54	103.01	106.92	106.33	105.7	104.82	105.08	102.05	103.94	109.22	108.81	111.99	103.7	103.35	103.77	103.65
99.106	99.237	99.761	98.627	99.923	98.007	97.077	99.915	102.3	96.502	103.67	101.91	100.95	99.588	106.54	100.85	104.31	103.66	103.3	105.33	99.964	101.1	96.459	105.12	97.194	92.573	102.19	98.73	99.705	97.28	100.9	101.44	100.41	99.167	97.648	96.987	97.174	100.67	97.797	103.06	94.875	105.92	99.658	98.929	103.17	99.499	101.26	98.306	101.89	98.356
102.8	100.33	99.078	100.83	104.8	98.636	102.97	95.724	102.63	101.15	97.907	100.79	98.436	101.87	97.989	104.32	100.31	99.853	102.07	104.71	101.25	94.376	102.22	98.901	104.13	97.298	97.561	97.578	99.502	99.014	98.592	95.567	101.55	99.251	96.968	101.83	103.15	100.64	99.342	98.194	98.937	102.93	98.579	101.4	98.391	103.84	98.479	101.08	98.148	101.84
113.92	114.55	112.23	105.12	113.76	114.38	112.28	113.89	111.89	113.58	112.39	113.73	118.17	110.4	109.64	109.71	111.52	111.66	111.17	108.79	111.08	111.45	114.1	114.03	113.38	111.32	112.43	107.89	114.26	111.99	111.63	114.65	115.19	110.66	109.85	111.92	113.67	111.41	109.09	109.07	111.42	110.36	109.66	112.84	111.77	109.22	114.3	113.41	108.69	113.1
110.03	108.47	104.35	105.24	108.9	106.69	107.78	103.84	100.44	105.24	106.33	108.37	104.83	109.57	106.21	106.82	107.28	110.75	106.52	107.97	107.91	106.17	107.71	103.44	106.21	107.21	106.98	112.27	106.71	108.66	105.7	104.86	105.99	106.18	106.39	108.57	104.89	104.03	110.49	108.11	105.13	111.75	109.22	104.74	107.47	107.25	107.38	103.77	106.78	106.29
105.37	106.73	103.76	104.3	106.79	106.07	105.91	108.62	110.3	108.63	104.94	104.69	105.84	103.55	108.36	107.17	104.91	101.69	107.1	106.52	111.35	107.43	109.95	110.74	107.85	107.73	109.45	106.54	106.44	106.25	104.95	104.99	103.6	109.81	107.76	106.03	105.44	103.8	112.91	108.4	103.68	109.57	108.15	104.18	107.67	107.77	107.93	105.01	103.91	104.16
115.01	110.9	111.94	114.05	110.42	114.72	110.62	115.13	110.43	112.33	114.81	113.49	115.48	110.68	112.92	115.22	115.38	110.77	111.75	115.11	115.37	114.64	112.92	110.04	114.1	114.22	110.19	111.31	112.28	115.4	114.24	112.21	113.95	111.03	112.99	115.95	112.36	114.78	114.68	108.89	115.97	112.84	112.08	111.94	113.33	114.31	110.09	115.67	114.14	109.29
106.97	103.17	103.09	106.24	108.63	105.86	105.65	107.16	101.9	104.92	103.18	103.14	109.33	106.48	110.06	105.66	110.17	103.3	104.25	104.81	109.01	106.77	105.86	103.38	104.08	101.43	107.55	104.07	100.08	103.19	106.21	104.48	107.93	109.73	108.32	102.9	105.14	109.17	103.29	106.5	106.16	100.59	102.25	104.82	106.8	107.55	107.15	107.82	105.22	105.88
105.93	108.57	105.07	102.03	109.44	105.12	108.07	106.42	103.73	105.03	108.85	112.97	102.92	107.37	106.42	105.06	109.71	107.24	102.44	106.41	105.62	104.93	103.76	98.345	107.78	102.71	105.29	106.69	104.94	109.86	107.35	102.24	112.14	101.07	106.61	108.12	106.59	105.87	105.85	106.23	109	109.15	109.64	104.68	109.15	108.15	106.58	104.47	105.58	106.02
104.81	104.32	110.55	102.48	107.17	107.75	104.69	107.07	104.36	103.95	107.11	106.68	105.75	107.49	107.64	104.91	100.93	106.04	104.59	103.75	104.79	105.34	108.31	104.91	106.82	108.45	103.95	106.12	108.66	110.3	103.65	105.68	104.09	104.87	106.18	107.1	107.76	105.46	104.87	107.95	104.16	110.92	108.07	105.87	106.37	105.67	105.09	106.51	108.35	108.19
110.48	108.56	113.19	111.48	110.63	113.55	115.52	112.5	106.93	113.72	114.18	112.6	113.4	111.4	115.95	111.68	114.88	110.79	111.17	107.95	108.97	113.01	110.22	111.72	111.64	109.19	111.07	111.94	112.63	113.2	111.7	113.84	109.61	110.27	109.68	107.36	113.12	110.37	114.49	111.43	109.55	110.83	112.71	111.94	107.88	109.66	106.87	113.71	114.83	110.94
114.64	111.83	108.02	113.06	110.93	114.13	112.43	109.34	112.76	109.19	112.77	111.65	110.12	112.57	110.03	112.79	111.68	114.7	107.56	108.25	107.84	107.76	112.43	108.18	109.19	109.08	110.2	112.11	113.1	108.5	114.31	111.97	110.05	111.24	110.35	115.06	112.76	112.43	113.19	114.29	106.4	112.69	107.95	110.15	112.31	109.28	112.97	115.15	110.97	108.15
113.65	113.46	110.47	110.13	109.52	106.09	111.59	113.92	111.61	106.43	109.61	104.27	113.05	115.77	112.8	111.77	115.33	111.36	114.39	111.53	109.55	110.53	109.98	110.03	106.83	110.49	111.91	111.04	115.47	111.85	110.58	108.71	112.58	107.52	109.98	112.09	110.14	108.48	111.33	114.04	110.06	110.47	109.83	112.05	117.7	106.45	113.03	109.02	114.01	109.13
108.18	113.63	110.84	110.91	112.66	109.41	109.74	106.1	110.67	109.95	106.83	110.49	110.28	110.08	109.73	112.01	112.65	114.8	115.68	107.28	109.09	111.42	102.98	109.36	109.96	112.27	114.49	107.57	110.03	111.77	109.3	114.9	104.83	115.26	111.9	113.63	111.91	114.36	109.12	110.6	107.41	112.23	113.49	114.37	110.71	111.47	112.53	110.7	113.2	114.37
106.43	101.21	108.27	103.28	108.61	109.32	103.46	105.54	105.38	104.46	101.84	108.82	104.62	107.67	105.83	106.91	103.71	108.82	107.59	103.37	104.78	103.79	104.41	103.67	107.81	104.04	102.13	111.58	108.12	101.86	110.56	108.97	108.79	107.43	107.16	107.76	105.45	104.57	106.03	108.04	103.36	106.77	113.2	102.59	108.07	106.89	107.71	108.67	106.04	106.27
103.03	105.58	106.62	103.02	101.72	106.4	104.69	105.16	101.61	103.81	108.26	105.15	109.34	104.07	100.47	107.9	107.74	104.04	106.47	103.23	101.94	106.27	102.85	106.86	104.84	107.14	109.16	99.246	101.7	104.35	103.46	105.64	103.69	102.3	105.47	105.04	103.82	104.21	109.96	108.15	103.77	105.04	108	104.49	103.28	103.08	104.15	103.46	107.61	103.65
116.3	115.29	112.69	113.94	110.77	113.47	113.81	112.95	109.36	111.86	111.18	114.51	105.48	112.11	115.31	111.78	117.88	112.48	112.55	110.04	110.98	111.06	114.24	112.5	112.1	109.07	109.92	111.77	110.8	108.29	116.29	113.12	108.7	115.82	114.81	113.21	109.99	113.56	112.21	110.26	107.11	114.13	117.91	112.81	114.54	110.53	117.77	116.57	110.5	112.28
105.39	104.98	101.28	107.96	106.49	104.09	107.97	104.73	106.99	105.48	102.83	105.17	103.93	106.27	101.03	106.44	104.43	107.16	107.93	104.98	106.93	106.61	105.66	107.43	102.71	103.85	104.87	106.6	107.05	101.68	104.76	107.12	109.22	102.85	108.18	105.75	107.59	106.36	105.7	104.22	106.72	100.77	107.58	106.5	105.87	108.89	111.08	100.15	102.77	103.58
106.19	104.33	99.369	100.43	104.48	105.44	99.016	98.848	104.9	101.58	100.66	101.87	101.93	102.92	102.01	102.98	104.87	105.7	103	102.84	103.03	102.87	99.866	104.53	106.12	105.63	105.16	104.03	96.634	105.87	104.93	108.68	100.98	105.45	107.72	100.65	105.31	102.93	105.2	106.95	100.88	102.07	101.8	104.17	104.59	101.9	102.76	103.96	103.54	102.51
105.1	105.63	100.16	100.07	103.35	104.42	108.65	103.6	100.34	107.3	101.37	103.75	102.33	102.55	103.82	103.75	104.06	105.37	100.02	104.4	106.74	99.48	98.191	99.82	102.41	102.47	103.27	103.98	104.23	102.96	101.38	103.58	104.78	100.38	102.29	102.6	102.66	111.25	105.91	102.19	103.55	100.29	105.65	102.17	106.5	106.87	102.93	100.58	105.18	100.77
113.71	112.46	111.05	111.48	109.35	108.37	115.8	111.64	111.76	109.16	110.35	112.58	109.63	105.62	110.11	110.5	117.05	107.99	111.5	113.73	113.14	106.7	112.7	108.25	111.13	109.61	112.72	111.46	114.2	112.33	112.81	109.11	114.86	112.44	110.2	110.61	113.26	113.06	114.29	111.44	105.98	110.6	110.87	114.42	110.43	115.56	113.93	113.04	113.49	111.76
107.96	107.69	104.59	106.46	108	107.37	107.48	105.24	107.44	104.89	104.09	107.35	106.04	107.21	105.12	106.57	107.27	102.74	105	106.79	105.32	105.6	104.78	108.29	107.98	107.08	101.48	107.26	109.21	103.14	104.55	105.95	104.75	109.34	98.88	105.11	108.16	106.33	104.39	106.46	101.38	107.21	106.8	105.46	107.42	107.13	109.48	108.88	102.76	111.51
104.26	103.32	106.71	101.29	105.3	106.38	104.44	105.84	105.57	103.72	104.65	106.34	104.65	107.31	106.15	109.33	102.27	104.75	106.64	109.01	100.39	106.74	102.98	103.5	103.55	105.05	110.24	106.07	107.55	103.83	103.25	106.56	105.21	103.16	103.28	105.96	103.53	103.63	106.27	102.72	100.86	109.19	107.07	103.51	106.2	104.12	106.25	104.95	110.37	110.03
107.36	103.74	107.81	104.45	102.45	107.69	105.38	105.84	104.34	108.41	105.69	105.85	106.67	101.98	106.76	104.19	105.96	106.9	104.98	103.03	106.5	109.32	102.63	109.85	105.66	107.02	104.76	105.21	108.32	106.2	107.35	102.95	101.61	106.74	99.411	107.38	105.61	105.42	105.37	108.5	104.93	103.72	107.97	104.67	107.24	106.09	110.02	109.24	105.34	111
100.6	103.21	100.52	103.85	100.06	98.621	103.44	97.649	103.22	95.463	106.37	101.38	101.09	103.43	101.87	101.82	105.2	99.028	106.15	99.874	99.125	100.63	96.773	101.66	101.42	99.31	100.96	97.216	101.02	101.75	104.67	101.64	102.45	100.57	103.85	101.89	100.19	98.543	103.37	97.701	99.791	102.28	102.35	103.39	98.939	100.98	101.53	104.19	101.45	98.773
106.34	105.12	103.51	103.4	105.76	106.55	108.34	103.69	105.98	108.91	107.26	104.01	104.52	105.58	103.39	106.84	106.9	106.12	109.91	106.12	102.96	109.53	103.17	104.47	105.56	105.17	100.06	107.24	108.1	107.53	106.93	109.83	106.43	101.91	101.96	104.21	102.11	110.03	102.95	105.89	105.1	106.41	105.08	108.48	102.95	106	104.84	106.04	105.79	107.92
102.86	107.06	104.69	105.27	101.08	104.75	108.22	100.67	102.75	102.18	106.98	105.69	104.39	108.16	103.7	109.05	105.36	108.12	106.55	107.7	101.64	102.56	105.68	104.52	107.89	103.13	105.34	102.9	103.41	106.12	103.33	105.81	106.49	105.78	105.41	101.45	105.31	104.2	105.26	104.9	105.74	101.7	104.55	101.86	102.61	101.73	106.92	109.21	107.57	109.27
100.74	97.581	98.922	101.09	97.69	100.28	101.26	104.78	99.173	97.35	99.36	100.06	99.259	99.381	98.188	96.992	95.453	101.13	97.996	98.122	96.554	96.465	97.825	105.09	101.23	102.94	102.9	99.784	94.501	100.67	98.022	99.957	97.74	100.76	101.42	100.72	104.03	98.289	100.04	104.01	100.61	95.084	98.291	101.96	99.346	96.667	102.14	102.17	97.364	97.025
112.88	113.41	111.44	109.4	109.33	114.43	108.28	115.37	111.9	110.3	112.68	110.28	106.77	114.14	113.65	109.09	110.76	115.21	108.09	107.82	113.02	110.46	108.01	109.84	116.63	107.85	109.17	110.49	114.5	108.37	112.18	113.05	114.6	110.54	111.51	115.19	108.85	108.6	111.21	113.5	110.87	113.96	114.24	114.63	109	109.25	110.18	112.1	111.94	108.13
117.74	113.49	107.06	110.61	111.26	109.92	111.41	108.32	115.12	111.1	113.06	111.9	113.81	110.26	107	113.43	113.3	114.48	111.84	107.63	109.25	111.12	110.74	111.21	114.91	106.17	109.82	110.18	106.13	108.2	107.69	112.2	110.36	110.3	110.41	112.42	114.54	111.39	107.83	111.65	111.52	113.07	110.77	108.28	115.21	107.83	108.24	112.9	111.71	113.02
112.51	109.61	111.99	112.04	108.77	112.97	109.2	110.59	111.25	106.97	109.75	109.35	113.27	109.62	114.89	107.24	107.81	112.88	113.76	110.51	107.46	110.37	108.09	111.35	108.22	109.33	109.51	113.7	113.89	108.24	110.28	107.35	108.08	112.88	109.88	109.77	109.09	111.6	108.4	114.16	110.49	107.51	108.25	110.14	109.11	115.54	113.37	107.12	111.71	108.73
102.66	105.34	102.43	104.71	98.113	104.16	105.72	101.9	104.7	104.02	105.1	102.81	102.22	104.07	99.506	99.073	105.81	106.49	101.2	105.06	100.67	103.83	101.21	106.55	107.2	104.09	105.5	103.73	106.64	102.98	106.05	102.27	104.64	103.25	103.42	106.99	103.41	102.72	102.22	96.806	102.76	104.5	103.04	102.68	105.29	106.19	106.88	106.03	104.43	104.11
110.71	111.6	109.62	111.49	114.06	110.82	107.57	109.6	109.97	113.5	108.87	106.7	111.86	112.3	106.92	113.98	107.55	115.31	112.16	105.62	111.8	110.66	108.52	118.22	109.52	114.12	110.02	114.43	109.97	109.83	109.44	112.98	112.1	112.48	106.41	111.92	112.38	106.99	109.07	111.51	111.76	109.45	108.9	109.08	106.13	107.88	113.43	112.08	107.24	111.96
117.51	115.83	116.68	120.07	118.13	119.1	117.99	118.03	118.63	117.34	115.76	116.41	117.92	119.3	119.32	117.7	119.76	118.67	115.37	119.68	118.66	116.05	115.19	118.35	120.28	115.98	119.47	114.17	113.41	116.69	121.37	112.44	119.2	115.43	119.59	116.17	117.14	117.46	117.11	116.58	120.22	113.95	121.46	115.78	119.91	114.63	115.34	117.9	117.54	115.03
106.38	103.24	102.68	104.31	101.84	100.79	101.56	104.68	104.54	101.95	105.59	103.84	104.52	104.86	103.02	103.55	101.58	106.35	100.9	103.66	108.19	103.96	102.13	106.57	105.11	102.02	104.79	102.91	106.21	104.01	101.98	101.94	102.94	106.83	102.93	102.46	104.32	106.07	105.77	100.31	105.46	102.57	110.25	104.55	105.5	102.3	105.23	101.21	102.41	103.4
107.78	108.8	108.29	107.9	109.58	106.48	112.89	109.35	104.92	105.16	105.67	109.72	106.28	104.86	105.83	106.32	107.92	105.1	109.76	105.18	109.34	108.26	107.04	103.07	106.4	107.71	108.72	105.63	105.26	109.54	105.33	106.4	102.17	101.48	106.26	105.33	109.89	103.3	105.58	107.46	108.45	107.7	109	108.56	108.64	106.78	107.79	107.69	105.34	109.15
101.98	98.446	103.71	100.77	102.1	103.39	101.94	101.7	101.51	96.341	103.64	102.19	101.03	103.2	98.29	98.101	103.63	97.434	106.08	100.23	99.452	102.91	100.59	95.261	98.843	95.537	101.07	101.89	100.05	99.838	103.58	101.45	99.226	98.93	100.24	101.2	96.962	99.228	100.86	104.14	97.971	99.692	96.553	100.58	97.788	98.978	100.32	97.359	101.78	98.978
101.59	100.32	100.12	99.301	98.553	98.879	98.352	101.09	96	97.953	103.99	96.88	101.12	95.228	103.09	100.86	97.077	103.68	96.621	103.85	99.929	103.95	101.44	98.292	104.72	99.194	102.14	99.224	101.87	96.567	98.044	99.007	96.267	96.948	99.163	106.33	96.774	100.92	101.18	101	102.79	102.22	98.915	98.417	99.909	100.3	99.598	101.47	101.04	92.907
113.73	108.27	109.81	111.18	113.44	110.1	108.22	111.65	114.97	110.33	113.37	110.2	111.79	107.36	112.58	110.92	107.72	114.61	112.36	111.45	111.33	111.33	113.8	107.17	111.51	111.2	109.12	112.16	111.61	112.86	111.98	111.22	109.94	116.27	112.79	111.71	114.79	109.91	111.37	114.21	107.14	111.2	108.95	111.37	108.65	112.13	111.39	114.28	110.13	113.41
105.68	103.79	107.45	105.21	107.33	102.91	100.81	107.92	104.22	105.28	111.01	105.87	105.99	107.58	103.69	107.63	105.75	106.77	107.9	108.36	106.21	103.05	103.58	101.57	108.05	100.84	106.24	107.28	107.36	103.32	105.5	109.63	103.77	104.39	104.95	107.77	104.35	102.12	105.69	106.08	104.49	101.33	105.04	109.31	109.71	106.91	107.62	108.35	106.77	107.39
105.58	108.43	107.34	105.64	103.87	105.11	105.2	105.83	101.12	104.51	103.58	102.22	97.74	104.78	106.02	99.18	103.41	107.08	103.26	101.78	104.84	108.1	106.7	107.19	100.13	105.33	101.84	105.42	101.51	104.93	107.83	104.33	105.7	108.48	97.135	103.24	104.95	105.15	103.27	102.98	107.96	104.79	103.82	103.83	105.19	100.87	105.18	107.9	104.12	104.84
104.35	105.47	108.73	102.35	104.69	102.51	105.04	102.61	103.8	103.7	106.77	103.16	103.29	105.86	102.08	106.81	109.91	101.14	102.98	101.73	109.49	109.77	105.57	104.36	108.37	106.65	106.53	108.97	103.69	106.26	106.3	105.58	107.72	104.61	105.72	107.68	108.71	108.29	103.52	103.84	105.99	99.539	106.53	104.66	107.13	100.61	105.25	99.829	106.08	101.92
114.35	119.1	113.93	118.2	116.52	114.78	114.52	115.05	121.14	116.03	114.47	118.11	114.77	119.01	115.21	113.34	113.31	115.99	115.37	116.66	113.36	115.43	121.28	118.35	111.47	113.39	115.85	118.26	114.97	115.15	114.47	117.31	117.01	115.77	119.34	114.84	116.19	117.94	116.79	116.74	114.86	116.2	114.68	114.34	115.3	120.68	115.05	117.14	118.63	118.99
104.47	106.34	109.15	103.07	105.14	106.07	105.74	104.76	105.87	105.48	106.08	101.76	107.49	105.98	106.4	106.82	105.29	103.89	102.52	106.67	107.01	106.43	107.43	106.51	105.16	104.75	105.45	105.16	106.3	107.53	109.63	106.22	105.5	106.31	106.14	103.93	105.83	103.44	106.26	108.24	107.99	107.4	109.64	107.22	102.11	103.13	109.42	103.31	111.51	104.96
105.59	110.09	111.21	110.67	103.82	108.49	106.63	112.95	107.84	109.87	109.16	106.51	105.42	107.76	100.83	109.31	102.64	105.93	105.92	107.47	106.06	105.92	104.95	105.76	104.2	102.35	108.23	104.65	100.68	108.11	105.94	109.2	106.28	105.69	104.99	104.37	102	102.35	105.1	102.2	105.17	108.29	105.63	102.46	112.78	101.96	105.72	102.37	108.02	105.41
109.85	109.74	112.81	108.41	107.85	109.73	109.8	107.3	112.54	114.62	108.57	113.85	109.81	115.01	105.56	109.93	113.98	113.7	109.86	111.54	112.23	112.2	110.49	108.78	114.6	108.56	113.24	108.68	114.7	109.41	112.36	106.68	109.53	113.66	114.26	108.78	113.97	115.35	113.62	114.07	116.58	113.27	111.54	107.2	112.89	111.01	112.23	112.04	111.94	115.61
96.466	98.475	98.868	98.865	102.37	97.958	102.3	98.935	98.794	102.15	101.89	94.657	97.74	95.511	98.467	101.53	97.02	102.56	102.61	103.72	102.12	96.812	99.163	100.25	101.19	102	100.73	94.742	98.363	101.33	101.01	100.43	100.71	99.338	98.466	99.932	98.292	101.49	101.66	96.953	99.83	101.9	97.836	100.33	96.87	99.383	101.51	96.068	98.461	100.07
119.31	120.19	113.73	122.78	121.2	115.69	117.06	115.73	116.28	116.49	117.28	114.76	115.58	116.62	111.83	116.1	116.59	116.86	117.24	111.07	115.77	114.83	119.68	121.05	117.07	116.36	119.15	114.38	114.4	121.68	119.41	117.62	118.45	116.4	120.58	117.22	113.74	115.66	120.21	115.6	113.41	120.74	119.13	113.04	118.57	114.24	114.04	119.05	117.63	116.52
114.09	119.48	110.5	119.84	110.14	113.37	111.11	108.14	115.25	108.66	110.88	111.83	109.66	112.44	109.58	109.88	110.11	110.08	115.5	113.23	117.48	109.66	115.73	108.66	110.44	110.21	111.85	113	106.58	114.73	117.17	111.22	114.11	110.04	110.75	114.31	110.84	108.73	111.48	111.34	109.23	107.97	111.6	108.68	108.02	113.44	112.57	113.83	113.04	110.54
105.72	103.16	107.41	104.74	102.66	104.81	106.65	102.78	104.4	112.83	105.61	102.03	105.09	105.65	103.35	103.99	110.04	105.03	105.62	107.85	106.05	105.81	107.89	105.74	104.96	105.29	110.15	107.92	107.74	108.5	104.28	108.4	107.2	106.98	104.62	111.3	105.43	106.03	107.99	102.02	104.53	100.5	104.33	110.85	107.69	108.46	104.35	105.05	106.41	109.92
111.87	109.68	111.7	108.36	112.68	113.16	114.13	110.79	113.15	109.04	110.85	113.77	110.39	109.14	107.4	113.44	104.81	117.31	111.42	113.25	110.45	105.03	111.46	110.59	109.31	106.46	112.55	112.42	112.22	111.36	109.48	111.64	113.02	109.72	111.65	112.74	111.18	111.51	110.93	105.73	106.94	111.09	112.49	112.9	110.21	113.38	110.68	112.75	111	117.33
105.98	104.09	103.94	107.23	107.08	106.72	108	106.03	108.49	109.36	103.55	106.22	105.33	108.35	109.01	104.73	100.57	101.26	105.46	102.85	106.08	107.63	103.35	105.72	101.69	106.14	104.41	106.25	101.27	108.99	108.29	105.76	104.7	103.8	99.078	107.73	109	104.74	105.42	105.34	108.45	105.35	104.16	103.78	108.05	101.94	108.61	104.91	105.39	104.61
115.23	113.74	116.33	115.99	112.21	118.16	114.45	113.88	111.47	111.38	111.79	112.44	110.22	115.73	111.72	112.03	113.88	112.32	117.51	112.73	111.69	114.59	112.58	111.23	110.67	113.53	114.37	112.71	115.09	112.87	112.13	109.4	114.22	112.27	117.38	113.98	111.72	112.12	111.28	111.2	114.02	112.19	116.81	111.38	112.44	113.79	112.59	111.55	111.52	112.46
112.26	108.86	113.08	110.92	108.2	109.97	112.5	112.19	115.97	111.82	113.46	109.49	107.78	111.82	110.79	114.65	113.99	112.11	110.08	115.19	115.67	111.23	112.31	107.79	114.35	110.14	110.61	109.54	113.25	117.15	109.46	112.75	118.18	111.48	109.66	114.44	109.53	108	111.51	115.34	114.99	107.66	112.65	113.92	110.03	111.43	106.94	118	113.94	112.61
105.15	106.8	106.22	103.48	106.01	104.64	103.41	105.42	106.63	102.63	107.77	103.13	103.45	106.33	105.77	106.34	101.55	109.82	106.78	108.23	106.97	104.93	109.27	103.82	108.24	103.15	104.92	102.8	105.36	107.01	98.574	104.64	106.09	100.8	108.04	106.81	102.87	106.32	104.67	103.22	101.94	103.09	107.21	106.53	104.57	105.86	101.04	108.97	105.12	105.67
110.37	112.73	111.87	111.56	112.87	106.55	109.92	113.04	110.06	114.31	110.78	110.89	112.45	112.17	114.25	114.58	111.53	109.09	114.53	112.1	109.83	115.7	113.77	112.25	110.35	111.7	115.37	113.89	111.87	113.62	112.79	110.75	108.88	109.25	109.42	111.69	108.31	114.83	107.1	114.45	112.1	106.55	115.17	113.29	106.48	114.6	110.61	113.18	110.69	114.32
96.558	97.377	100.34	102.74	100.3	100.02	100.97	101.2	98.901	102.22	99.7	97.917	94.188	97.367	100.39	100.05	97.318	97.264	98.997	100.53	98.239	99.246	97.675	103.28	101.53	99.605	103.2	96.135	97.829	98.259	99.793	101.28	97.842	103.86	93.637	96.23	99.227	102.98	102.4	98.609	102.49	104.76	99.733	102.51	102.86	100.97	100.46	98.275	95.094	97.788
98.559	101.49	95.263	98.016	98.9	97.924	101.23	99.488	99.646	100.93	100.25	97.524	98.62	103.76	100.72	99.795	100.76	97.308	98.898	98.687	98.795	99.622	102.72	100.26	96.043	97.391	102.39	96.447	103.42	96.779	101.79	99.539	93.988	97.312	98.212	101.45	98.686	96.58	99.353	98.526	93.637	102.32	101.74	94.994	102.08	101.44	103.07	97.761	95.953	100.53
113.27	117.29	119.53	116.29	111.82	116.17	118.35	108.77	120.97	111.96	114.05	120.81	115.05	113.25	116.6	115.22	113.24	114.16	123.31	116.21	116.66	114.83	114.44	114.76	113.04	112.45	119.98	115.83	114.67	112.62	110.38	117.51	116.32	114.57	116.2	115.34	113.68	114.58	118.1	116.41	117.86	115.84	116.99	113.58	116.4	113.59	118.54	116.93	112.98	113.54
109.26	112.76	103.91	105.44	108.85	109.65	107.34	102.93	109.77	101.93	109.64	102.57	106.51	103.36	106.25	112.26	106.43	108.55	106.95	111.11	105.15	111.01	109.45	108.08	103.94	108.86	107	108.66	111.44	104.89	108.92	107.07	106.56	107.62	105.38	107.59	99.282	111.11	106.41	106.42	103.94	104.69	105.83	104.71	110.34	107.04	106.75	107.19	107.79	107.59
111.1	113.25	113.94	110.66	114.48	110.29	112.19	110.55	116.47	113	111.9	111.61	111.23	109.46	110.05	109.61	114.56	112.59	108.99	116.29	115.71	111.08	108.13	108.03	105.38	113.85	111.53	111.81	112.2	114.07	113.95	105.8	111.11	118.35	110.72	111.66	106.42	111.1	110.19	112.14	111.49	110.28	119	114.07	111.13	111.45	109.99	110.88	110.04	114.28
99.119	107.42	99.774	107.28	103.75	104.86	102.3	108.14	101.5	107.08	103.97	104.47	106.54	105.09	105.28	102.73	103.72	108.01	104.86	106.26	107.39	107.84	104.62	106.03	105.99	108.44	98.884	102.91	104.78	107.7	104.98	105.41	105.76	100.19	105.63	109.35	102.1	107.71	104.28	109.97	105.08	101.89	103.95	100.09	103.57	106.74	104	102.87	104.06	102.98
107.86	108.03	109.18	104.82	103.63	108.46	105.03	103.29	106.53	102.72	107.08	108.94	109.98	106.89	110.31	106.8	106.83	100.46	106.54	103.76	103.3	111.11	102.18	109.2	103.76	105.43	106.78	109.79	107.49	107.17	109.38	110.59	101.79	110.67	106.46	110.16	106.36	107.06	105.42	109.49	105.22	105.38	105.69	106.11	106.41	110.36	104.86	103.46	109.92	108.03
107.08	106.34	104.75	106.27	103.93	103.67	103.61	103.83	104.11	105.4	105.41	106	101.99	105.76	109.3	109.31	106.34	108.11	107.56	101.87	100.6	102.13	106.52	104.55	108.78	110.44	103.07	106.61	108.31	105.73	100.97	103.89	104.77	108.34	102.91	102.25	105.58	106.44	101.75	105.71	105.57	106.7	106.12	102.38	104.1	105.22	101.79	108.08	97.784	102.87
106.28	104.62	104.04	102.37	104.96	106.86	105.6	104.18	105.04	105.8	103.69	104.35	103.86	106.6	103.95	103.13	102.14	107.83	106.79	102.72	103.68	102.28	100.85	110.22	103.61	105.61	102.93	101.34	104.23	109.78	103.38	103.08	106.61	103.03	102.64	106.41	103.94	104.86	102.28	103.16	99.237	105.62	100.81	100.92	107.53	105.34	107.32	105.33	104.28	101.15
103.36	103.91	105.71	112.45	105.54	103.04	107.78	106.13	108.99	105.14	102.13	104.09	101.79	111.04	108.12	104.43	103.96	103.56	102.97	107.69	108.14	109.05	105.38	102.18	103.94	103.61	107.73	107.32	105.59	103.88	107.51	103.32	107.4	108.01	106.7	107.02	105.63	106.39	105.36	109.25	109.57	103.92	103.29	105.2	105.02	102.73	103.88	108.65	106.91	103.58
109.43	103.64	107.09	103.23	99.748	107.27	105.43	104.1	106.5	101.47	104.08	102.98	108.41	106.57	105.37	104.06	106.88	106.47	102.87	103.89	106.19	104.11	105.32	105.9	104.56	104.54	108.89	102.67	105.5	104.18	106.99	103.62	102.07	101.99	104.12	103.8	113.37	101.11	106.04	106.79	103.43	102.71	107.76	103.34	108.78	103.52	106.51	105.2	105.36	104.75
111.41	112.18	100.21	110.56	108.84	109.34	107.09	108.86	104.22	107.06	107.95	101.74	107.45	106.86	108.16	109.38	102.21	111.18	103.04	103.73	101.42	104.14	103.45	106.31	108.82	108.07	104.89	106.24	106.93	104.67	111.33	105.03	106.27	104.41	108.46	105.68	104.05	108.48	104.57	108.6	106.21	109.8	104.23	107.9	107.77	108.77	106.48	104.98	104.8	110.33
111.02	112.82	113.22	113.22	110.38	116.15	113.61	110.39	113.68	110.21	109.98	109.27	109.55	109.86	112.05	108.06	111.55	110.59	116.29	117.27	114.55	112.64	113.05	110.08	109.76	109.51	114.59	116.25	113.9	110.86	114.76	117.67	111.8	114.12	115.22	109.66	115.25	112.75	112.6	113.83	113.6	113.57	110.38	113.02	111.48	113.17	110.12	111.15	114.63	111.81
106.35	106.31	105.62	102.01	107.07	106.96	107.53	106.48	106.44	104.76	108.03	106.11	104.01	101.68	107.4	106.72	105.49	105.26	107.55	106.35	108.31	108.04	104.33	108.24	105.74	108.06	110.38	107.11	103.9	111.17	106.03	104.04	110.53	103.46	109.23	107.98	108.1	105.67	109.87	103.68	106.62	100.39	103.02	110.59	105.89	108.5	102.87	101.94	105.68	108.1
113.79	108.08	112.1	107.82	115.86	112.32	115.51	111.15	113.61	108.15	109.22	113.12	111.54	111.99	107.07	113.48	109.28	110.7	113.54	111.94	109.3	109.27	114.33	108.44	110.01	112.82	114.52	112.48	111.06	115.79	110.78	110.07	108.8	112.6	109.21	112.35	111.88	111.58	112.29	109.59	115.61	106.68	109.43	111.58	112.46	110.2	109.59	112.93	117.57	115.01
99.629	99.753	99.54	97.982	98.828	95.209	98.115	100.57	103.42	98.552	99.465	94.68	101.97	92.3	96.935	97.51	100.42	100.01	97.869	96.159	104.12	99.345	95.538	102.52	99.104	102.76	98.368	101.61	99.602	99.949	101.63	100.23	97.127	104.18	103.04	100.33	100.64	96.948	103.64	100.76	101.1	104.34	104.53	97.264	95.098	100.18	99.651	97.317	100.95	96.366
109.14	111.97	113.31	110.25	110.8	111.75	111.07	112.38	113.31	107.86	110.46	112.53	112.49	110.84	112.3	108.78	115.76	109.67	108.4	116.89	108.6	113.04	107.96	112.35	113.32	114.44	110.57	109.81	113.58	107.27	108.96	113.61	115.68	109.51	114.51	108.3	112.76	114.04	115.35	112.98	112	110.21	111.65	115.35	107.22	112.83	115.68	112.51	112.87	106.85
107.58	106.82	108.96	109.03	109.55	106.59	109.05	104.05	107.97	109.19	111.38	109.71	105.26	108.94	106.86	105.07	107.7	107.04	103.82	107.9	106.29	108.06	106.85	107.08	103.99	108.2	104.91	105.58	101.31	107.03	106.18	106.64	106.5	107.22	105.36	102.25	107	108.77	108.8	103.6	103.81	104.45	108.28	105.29	104.53	111.14	107.14	104.68	108.58	107.65
110.31	102.71	104.49	106.07	105.03	103.36	101.92	99.985	101.69	108.8	106.47	101.43	109.58	108.59	105.78	99.259	104	98.579	103.12	105.09	107.57	107.48	103.58	109.51	105.1	103.31	105.49	107.43	109.35	103.55	104.56	106.19	106.38	103.9	105.7	106.81	104.26	108.35	108.71	104.68	109.43	107.01	109.05	104.87	108.95	107.24	105.13	106.34	107.17	104.5
108.33	105.12	105.35	104.67	102.35	109.72	105.12	106.27	104.76	105.33	106.72	105.53	104.52	108.41	103.27	102.71	107.42	104.58	100.46	104.85	108.88	108.08	104.01	107.23	102.82	104.17	106.33	105.87	108.72	107.11	103.96	97.426	102.77	109.88	102.4	104.22	105.52	105.4	106.03	102.69	102.81	103.36	110.28	107.05	103.95	99.85	108.63	105.35	105.97	109.22
109.85	114.58	111.79	115.46	111.34	113.83	115.11	108.82	113.48	112.43	106.16	113.93	112.36	112.03	110.84	109.77	111.49	111.66	113.05	113.82	109.94	113.26	114.7	109.55	114.89	111.99	110.54	116	113.71	109.41	109.73	115.52	111.15	107.47	114.09	113.38	114.99	116.11	107.65	112.51	111.39	112.7	110.89	109.2	109.28	114.9	111.85	108.47	109.26	113.71
102.38	103.5	104.78	103.87	103.85	104.91	109.36	105.74	105.32	103.36	104.27	107.84	106.22	105.54	103.69	107.11	104.63	110.33	107.33	101.55	106.29	105.87	106.27	102.9	100.64	105.55	103.1	101.8	108.11	106.71	109.97	103.71	105.18	108.57	104.95	102.93	101.76	105.22	105.15	105.17	105.94	100.96	106.64	105.35	105.44	100.24	104.83	104.06	106.64	104.99
102.93	101.15	103.97	98.665	99.917	103.44	102.02	101.85	104.16	101.33	101.99	97.758	100.39	100.5	95.902	106.34	98.423	99.263	100.58	106.37	101.38	100.95	104.4	97.94	99.73	101.56	102.41	100.63	98.951	99.647	100.75	98.973	95.346	101.54	97.997	99.924	100.62	100.6	101.79	102.88	99.111	99.114	100.86	100.79	102.76	100.79	99.805	99.913	102.15	95.609
109.67	104.43	101.3	104.82	104.34	98.712	101.48	103.65	105.17	99.446	101.07	105.87	103.53	102.37	97.83	109.19	106.68	104.83	106.92	103.05	105.61	107.14	102.71	103.02	102.7	105.74	105.16	105.36	103.43	103.88	102.07	106.46	103.34	104.71	104.49	104.89	108.08	109.38	107.53	104.14	105.04	102.21	102.32	102.5	104.94	104.31	103.64	104.87	103.93	105.23
106.71	105.3	102.8	102.52	103.92	102.27	106.46	103.2	105.53	99.328	102.14	106.21	105.24	104.07	97.848	101.8	104.27	103.26	109.03	107.1	102.48	105.77	99.037	105.21	110.08	108.14	102.83	105.9	102.58	103.56	106.77	102.6	104.1	104.14	101.6	101.61	104.13	99.221	106.62	108.29	105.03	104.77	106.21	104.35	105.25	102.81	106.2	104.53	104.34	108.39
108.86	110.19	111.7	112.69	111.63	112.13	110.15	106.49	110.09	109.81	110.31	111.59	109.7	107.79	108.74	110.24	114.13	109.65	108.51	109.22	109.52	108.66	107.68	110.94	115.14	109.97	110.42	110.09	105.04	113.34	109.1	111.85	111.31	110	110.88	108.9	110.55	112.53	109.65	111.62	106.58	113.96	112.26	112.1	109.66	111.84	110.28	112.5	114.37	106.22
104.71	103	104.31	107.02	107.41	107.53	105.01	104.98	107.15	108.88	109.28	105.23	110.45	106.94	99.674	101.98	105.5	102.95	105.86	103	106.13	104.8	103.19	111.24	106.1	109.42	103.66	104.17	105.08	104.94	104.16	103.72	104.74	105.66	99.395	104.89	108.94	102.12	107.12	108.46	110.53	100.45	107.32	100.97	109.68	104.82	107	108.5	101.46	107.13
103.78	100.99	103.75	107.83	100.43	104.29	104.57	104.96	106.14	99.812	103.32	105.89	106.86	100.22	102.06	102.04	100.74	104.77	105.87	108.43	104.64	104.62	105.91	107.28	100.12	103.16	101.3	105.98	99.939	100.1	104.32	102	105.31	105.42	103.91	101.2	106.24	102.07	104.83	104.48	101.07	103.56	105.91	107.88	104.39	106.16	104.1	103.77	103.95	103.15
111.51	111.4	109.76	111.08	111.61	108.66	111.7	112.55	109.21	110.95	105.57	111.31	113.03	107.91	109.07	108.84	115.93	112.67	114.96	112.44	112.49	112.98	115.03	111.72	112.35	109.58	109.92	110.21	111.5	110.79	111.36	109.67	109.42	113.42	108.29	113.78	111.28	112.3	109.46	111.93	113.05	111.31	112.42	115.6	110.77	108.57	109.52	111.82	113.55	109.93
108.33	104.16	102.77	111.59	102.16	104.09	106.13	105.08	105.81	102.88	109.49	102.83	105.69	101	108.18	103.92	106.07	104.9	104.69	105.97	107.8	105.43	107.23	107.68	107.8	107.16	102.23	113.04	105.38	106.81	106.63	107.5	106.18	105.87	104.2	107	106.07	104.45	108.76	109.84	106.6	106.73	108.18	104.98	104.62	106.44	103.93	108.96	108.37	107.78
104	105.77	104.81	103.8	105.24	106.98	105.9	104.23	101.59	104.8	107.4	106.93	106.12	105.91	105.42	104.98	101.97	108.39	103.89	104.4	104.53	109.87	103.09	105.24	102.02	104.02	104.77	102.84	102.59	108.51	96.984	107.07	102.35	106.3	107.32	102.26	105.49	107.47	104.33	106.48	103.84	100.47	101.89	103.81	108.11	105.41	105.77	106.32	104.06	106.97
99.294	95.567	99.702	97.885	102.3	97.072	100.53	100.35	103.84	101.44	102.91	96.046	103.32	97.083	97.599	102.9	100.09	103.54	99.069	98.413	98.495	99.04	100.56	101.85	99.822	102.88	99.785	104.71	100.22	98.927	93.775	99.217	98.97	93.202	104.5	99.923	95.051	101.18	102.18	100.77	98.365	99.811	101.24	100.65	98.987	102.21	99.763	94.703	103.03	99.421
107.89	99.078	103.03	106.84	100.69	102.97	100.57	101.61	101.55	105.98	100.25	106.36	96.752	103.74	105.11	100.09	108.07	107.75	102.84	105.51	102.18	105.2	101.94	105.37	104.79	104.03	105.52	106.05	106.97	104.94	104.99	105.61	104.12	104.73	105.01	102.23	105.48	103.81	101.64	107.52	101.24	104.59	105.55	107.73	96.723	109.17	102.21	107	105.77	106.97
98.635	100.17	97.568	97.012	103.42	101.4	100.56	103.62	100.29	103.91	99.029	107.4	100.62	99.102	103.25	98.723	98.067	101.51	104.74	102.07	97.982	100.18	97.459	100.51	96.706	101.22	100.06	99.012	103.78	102.86	94.845	100.86	101.24	100.02	96.209	103.76	98.078	95.576	97.632	103.9	103.75	94.609	100.22	104.18	99.935	108.56	99.996	100.06	97.563	97.388
108.93	108.81	108.23	107.09	110.26	103.11	107.59	108.18	108.98	106.97	110.13	108.93	107.99	108.48	102.67	106.81	106.76	108.29	105.41	105.91	103.73	105.92	110.41	105.07	106.92	107	106.06	106.96	110.31	107.82	104.9	104.19	110.08	104.55	104.19	105.09	103.98	105.61	102.57	107.52	105.58	108.63	108.78	107.83	107.3	106.29	106.54	101.77	106.2	107.57
113.83	117.07	115.36	119.06	115.38	114.86	119	117.78	117.7	116.62	113.44	117.02	111.96	115.29	114.63	117.91	114	117.57	117.59	115.89	117.29	113.08	117.01	116.31	113.42	119.16	116.63	120.97	118.18	116.14	118.96	120.21	117.75	118.09	121.05	112.75	113.87	113.52	110.44	115.96	116.86	117.68	116.37	114.14	116.84	112.02	115.11	117.75	114.02	116.19
103.15	105.73	106.37	105.82	104.83	106.26	104.32	104.95	108.41	107.18	104.64	105.13	109.59	106.48	103.81	106.64	107.05	104.41	105.87	100.24	104.92	105.12	103.92	104.07	107.15	104.29	107.23	104.36	104.76	100.32	110.67	103.8	105.03	105.08	105.69	102.22	106.43	104.11	102.16	106.93	101.07	103.41	106.91	108.58	108.8	103.83	106.99	103.93	107.01	107.49
102.38	99.099	98.862	98.919	106.24	100.19	101.57	100.66	98.976	106	103.38	104.14	100.74	98.546	101.76	98.52	98.687	100.66	99.881	99.445	103.49	99.002	99.612	99.419	99.605	101.68	100.35	101.42	103.06	95.21	97.4	100.5	99.176	99.932	98.878	103.01	101.15	94.293	96.503	101.48	97.516	98.36	103.06	99.885	99.952	98.613	96.626	104.77	101.75	97.525
107.08	114.82	108.09	111.13	105.48	113.65	110.02	109.26	113.49	106.89	109.22	111.61	108.58	108.48	109.81	112.46	108.14	117.12	110.48	107.68	116.22	111.29	110.91	107.72	109.83	108.23	111.27	110.71	108.92	109.71	110.04	110.13	115.02	113.51	112.66	109.73	112.14	105.43	112.05	105.34	104.82	106.3	114.66	106	111.2	113.61	112.94	112.57	114.6	111.16
99.862	99.794	102.63	99.234	104.94	106.94	101.46	100.37	98.754	99.594	106.2	100.69	102.61	99.829	101.72	99.722	98.278	100.98	95.519	98.571	99.564	102.39	99.929	98.429	99.082	100.34	101.27	100.8	98.953	99.708	96.515	100.47	101.94	102.28	99.966	95.263	100.47	98.656	98.33	102.61	98.89	100.19	96.701	101.61	102	96.94	98.254	98.865	97.463	99.176
108.33	110.93	105.99	105.91	106.61	107.67	105.62	106.94	103.68	102.46	102.59	108.17	101.54	103.49	107.77	108.3	109.93	104.29	105.79	108.36	106.14	103.11	104.82	105.03	105.91	104.39	107.26	105.48	105.09	103.8	105.52	103.68	106.42	107.74	103.65	106.59	107.89	107.48	103.91	104.45	106.86	110.23	105.14	105.37	101.63	106.67	107.04	105.59	105.46	103.85
109.99	114.6	108.83	111.01	115.76	111.15	111.82	112.73	110.95	111.36	110.86	105.83	111.24	107.39	114.05	106.84	110.88	111.24	115.67	111.1	113.46	112.58	107.98	110.6	106.25	109.75	113.35	113.7	109.61	109.46	111.44	107.59	111.34	110.15	106.84	112.29	109.95	112.81	112.94	114.06	107.2	112.62	111.82	111.32	112.56	109.47	111.41	113	111.48	108.69
[truncated: 450 more rows]
[truncated: 150 more columns]
