# Supplementary material for: Genetic dissection of main and epistatic effects of QTL based on augmented triple test cross design
Source: PLoS One. 2017 Dec 14;12(12):e0189054. doi: 10.1371/journal.pone.0189054 (PMC5730204; doi:10.1371/journal.pone.0189054)
Supplement: S8 Supporting Information — (ZIP) [file pone.0189054.s008.zip › z4_1600_0.8_10.csv]

107.03	106.72	105.93	106	105.2	105.71	108.07	106.07	105.27	104.87	107.57	105.49	105.21	106.25	104	106.64	103.83	104.69	104.35	106.5	103.9	105.02	105.95	105.91	105.77	105.13	106.35	106.53	104.25	105.35	104.84	104.76	105.51	106.2	105.96	104.6	105.63	107.42	105.91	106.05	104.64	104.6	103.89	105.12	106.81	105.87	105.52	106.97	105.38	105.87
104.92	104.65	104.64	106.51	105.27	106.11	104.61	107.37	105.38	106.27	103.86	105.04	105.1	105.87	105.67	104.59	105.71	106.35	105.9	106.67	104.29	105.4	105.92	105.2	105.73	105.11	105.23	105.26	106.56	107	107.01	107.04	104.97	104.81	105.22	106.28	106.22	105.83	106.26	106.72	105.14	105.24	105.98	105.7	105.34	106.11	104.53	106.04	106.13	104.56
105.69	106.44	106.7	106.71	106.57	108.42	106.42	106.47	107.44	106.22	108.74	107.15	106.64	108.39	106.23	108.31	105.7	106.73	106.03	106.31	107.58	107.28	106.45	106.6	105.52	108.96	107.97	106.41	105.79	106.5	106.06	108.53	106.54	107.8	107.71	106.07	106.81	107.61	107.49	107.22	107.04	106.84	107.72	106.44	107.23	107.09	108.43	108.12	108.25	106.78
113.89	114.29	111.94	113.44	112.26	113.06	112.13	112.51	114.27	114.1	111.84	112.8	112.22	113.32	112.6	110.8	113.33	112.7	114.5	113.26	112.56	111.79	113.7	113.04	114.28	110.85	112.97	114.18	112.02	112.04	113.01	112.69	112.69	114.13	112.68	112.52	111.57	112.67	112.84	112.65	112.48	112.18	112.8	110.81	113.52	113.23	112.55	110.79	112.68	112.74
105.9	108.17	108.97	106.85	107.02	108.61	106.58	106.19	105.85	107.05	106.3	107.28	106	106.44	106.73	105.67	107.75	105.49	106.23	107.03	106.83	107.46	108.65	106.4	106.67	106.51	106.59	106.1	106.88	107.3	106.41	106.69	105.36	107.41	105.8	108.56	106.56	105.26	107.74	107.17	106.35	109.19	106.72	106.72	105.55	107.41	107.53	106.88	107.1	106.68
105.28	106.87	105.85	106.05	104.17	105.22	104.9	106.42	105.9	106.23	106.38	105.84	105.82	105.12	105.01	106.35	105.16	106.31	104.51	104.81	104.38	106	105.16	106.24	105.91	106.07	105.01	107.08	107.23	105.61	104.54	106.72	106.68	106	105.08	105.8	104.65	105.17	104.81	105.79	104.95	104.59	105.55	104.58	105.29	106.67	105.48	106.15	105.28	106.23
111.82	113.29	112.25	110.67	111.29	110.67	110.74	112.31	111.47	110.24	110.46	110.34	111.05	110.01	110.38	109.14	111.32	112.54	112.05	109.88	111.16	110.23	112.34	110.87	111.45	111.23	109.67	111.88	112.08	111.1	111.37	111.07	111.02	110.68	111.63	111.31	111.23	109.61	111.58	110.71	109.17	111.42	112.35	111.73	111.07	109.72	111.53	111.9	109.55	111.81
113.2	112.18	112.54	113.9	114.86	112.36	113.24	110.52	112.76	111.68	112.17	112.62	112.67	113.33	112.04	112.09	112.32	113.1	114.57	110.42	112.73	113.5	112.23	112.47	113.39	112.76	112.94	113.39	112.26	114.93	113.27	111.3	112.37	111.63	112.99	111.39	114.83	112.03	112.6	113.51	112.85	113.39	114.53	113.46	111.9	112.89	112.77	113.72	113.45	112.95
112.52	112.52	111.6	110.69	110.42	110.06	111.92	111.41	111.08	111.07	111.28	110.35	109.73	110	109.79	111.38	111.36	109.76	112.28	111.52	111.43	111.6	112.2	111.02	109.69	113.58	111.47	109.73	111.1	110.67	110.97	111.45	112.95	112.91	113.5	112.09	110.91	112.5	111.89	111.41	111.63	111.35	112.08	111.8	111.1	111.17	110.4	111.04	110.53	111.85
105.81	106.44	104.93	104.91	105.31	105.09	105.26	105.88	103.87	105.85	104.48	105.15	104.85	106.17	105.49	105.91	106.23	105.09	105.68	105.65	106.12	106.03	107.13	104.03	104.49	106.13	105.84	104.96	105.25	105.23	104.84	104.32	106.43	105.5	104.71	106.07	105.44	104.86	103.35	105.17	107.03	106.18	104.66	105.06	105.36	107.01	104.7	105.2	106.26	105.21
104.67	103.89	105.22	103.6	104.68	104.14	105.93	103.64	105.11	102.58	106.14	103.62	103.96	105.29	105.31	103.18	103.92	104.91	105.02	104.29	103.4	105.73	104.21	102.47	105.39	104.01	103.35	104.66	102.73	103.89	102.41	102.45	103.95	102.68	103.78	106.63	105.26	104.55	105.5	103.58	102.24	104.32	102.1	105.49	104.88	103.83	102.94	104.7	104.74	104.12
112.3	113.14	111.3	112.29	112.58	113.14	112.79	113.56	112.14	112.99	114.47	111.95	111.89	113.64	113.1	112.03	113.69	113.08	113.82	111.14	112.7	112.44	111.82	113.11	112.65	112.68	112.39	112.83	112.27	113.1	112.06	113.31	111.27	113.06	112.28	114.62	112.78	112.08	113.79	112.65	112.42	112.51	113.11	112.61	111.36	114.47	112.47	113.13	113.3	113.3
113.73	110.68	111.98	110.18	112.11	111.04	112.8	112.15	112	111.48	112.72	113.03	111.51	112.51	112.69	111.62	112.72	112.67	111.24	111.36	111.08	112.13	111.24	111.72	113.13	111.42	111.66	112.08	111.95	111.95	112.4	113.84	110.77	111.02	111.55	113.73	112.16	112.29	111.32	112.55	111.89	113.56	112.29	112.31	113.71	112.03	113.13	112.79	111.96	112.63
107.17	106.47	104.87	105.07	106.07	104.91	105.34	104.71	103.73	105.25	104.91	105.56	106.03	105.67	105.41	104.79	104.11	104.23	105.89	106.31	104.45	103.67	105.06	105.39	104.16	104.96	105.48	106.53	104.23	106.36	104.45	106.88	105.56	105.23	105.43	103.96	104.91	106.16	105.07	105.4	106.93	106.23	106.45	103.88	104.25	104.32	104.79	104.61	103.95	104.86
100.87	99.895	99.097	99.728	100.09	100.57	99.372	100.25	99.167	98.08	98.174	98.661	100.42	99.925	100.74	99.237	99.827	99.882	98.271	99.036	100.45	99.35	98.313	99.641	100.26	101.97	100.5	99.557	98.196	100.6	100.09	100.63	98.843	101.06	98.703	99.769	98.895	98.617	100.11	98.993	100.2	100.7	97.671	100.74	100.57	98.628	99.261	98.395	100.1	99.328
110.37	111.36	111.9	111.42	111.08	111.89	112.08	110.38	110.55	112.27	110.93	110.27	111.21	112.59	111.74	111.34	110.54	110.25	109.88	111.59	111.75	109.29	111.47	111.54	111.95	112.3	113.21	110.89	111.11	111.38	110.47	111.17	111.17	111.66	110.99	111.95	111.41	110.62	110.44	110.91	113.13	109.67	110.58	110.57	111.93	111.99	110.47	111.4	110.87	110.01
113.89	113.65	114.44	111.95	112.93	111.54	113.67	112.98	111.84	113.57	112.24	112.71	112.87	111.44	112.49	113.2	114.34	114.04	113.74	112.14	112.52	112.37	111.7	112.23	111.53	113.88	112.16	112.09	111.24	112.86	111.39	112.24	114.44	111.29	111.36	112.58	113.8	114.08	114.64	112.79	111.59	113.03	111.98	112.91	113.25	112.83	112.14	114.04	112.22	113.65
100.87	101.76	99.752	102.31	99.623	99.345	102.4	100.73	101.59	99.86	100.33	100.94	100.48	100.84	100.93	101.5	99.028	101.47	101.59	100.47	101.01	101.7	100.88	100.86	101.08	101.75	100.82	101.95	101.9	100.93	100.74	99.715	99.239	99.119	100.77	99.35	101.03	99.932	99.765	99.394	101.42	100.29	101.16	101.42	99.876	102.45	102.67	101.29	101.29	99.487
105.67	105.46	104.84	105.84	105.24	103.83	103.57	104.44	103.16	104.28	104.22	103.49	105.12	104.86	106.18	105.49	106.2	104.16	105.22	104.01	105.35	104.16	104.56	104.61	105.52	105.48	103.33	104.41	106.3	106.28	103.85	104.39	105.49	105.94	104.05	104.28	105.28	104.03	103.78	104.81	103.17	104.89	105.4	104.29	104.75	104.3	104.78	105.44	107.36	103.93
105.13	105.01	104.66	105.09	106.09	105.53	106.73	104.99	105.64	105.05	105.48	106.1	105.94	107.72	104.55	105.18	104.92	105.82	105.95	104.81	105	105.57	106.11	103.8	105.68	106.46	104.76	106.1	105.12	107	105.76	107.05	105.03	105.74	104.95	106.32	104.54	105.95	105.44	105.62	106.46	105.99	106.58	106.26	105.98	105.96	104.68	106.63	105.07	105.19
114	110.18	113.1	111.8	112.79	112.26	112.57	113.24	111.31	111.29	111.42	113.2	111.19	112.16	111.41	111.52	112.3	111.43	111.42	111.16	113.24	112.25	111.05	111	111.45	113.11	112.33	112.61	114.05	113.53	112.56	111.51	113.85	113.11	111.63	111.92	111.41	111.62	112.21	112.93	111.84	110.32	112.54	112.68	111.59	110.94	111.67	113.19	112.34	111.82
110.47	112.06	111.3	112.17	111.21	112.06	112.28	110.96	111.27	110.55	111.12	110.7	111.06	110.67	111.23	109.62	112.81	111.64	109.49	111.12	110.63	111.67	109.92	109.96	111.33	111.9	111.68	111.97	111.61	109.47	111	109.91	110.74	111.72	111.22	109.2	111.59	110.68	111.09	110.42	111.58	110.82	112.24	110.42	110.61	111.54	110.86	110.2	111.46	110.42
111.55	112.59	110.48	111.53	111.51	112.32	112.26	112	111.17	113.35	110.99	111.35	112.43	111.41	110.42	111.72	111.61	111.99	111.83	112.01	114.2	112.84	112.41	111.14	112.9	109.96	111.5	110.35	111.88	111.97	112.49	111.56	112.23	111.9	113.15	113.25	111.63	112.23	111.77	111.27	111.6	111.39	114.5	112.73	111.61	110.64	111.93	113.32	111.85	112.16
104.53	104.04	104.21	104.3	104.04	105.06	105.19	104.26	105.07	106.15	103.68	104.04	104.18	104.55	103.5	105.67	104.43	105.28	106.02	106.53	104.68	104.13	105.01	103.35	104.57	105.36	106.09	103.82	104.24	104.39	105.38	104.98	105.67	105.54	106.21	104.57	105.29	104.82	105.98	105.25	104.73	104.9	105.11	103.93	104.77	105.38	105.14	105.38	103.79	105.58
106	105.13	107.85	106.5	105.79	104.76	106.96	106	106.75	105.54	106.73	106.33	104.63	105.54	105.47	106	106.19	104.88	104.35	103.82	104.9	104.77	105.06	105.51	104.69	104.21	104.88	106.14	103.81	105.5	105.48	104.19	105.98	105.02	104.88	104.38	104.44	105.21	106.37	105.46	105.35	105.3	104.07	105.85	105.93	104.39	105.02	106.52	105.85	105.37
105.42	105.7	106.19	107.08	104.95	106.41	106.92	106.51	106.35	104.99	105.98	106.68	107.08	106.24	107.18	105.37	106.19	106.48	106.55	107.41	106.67	106.93	105.44	108.86	107.02	106.43	106.59	106.08	107.56	106	105.59	108.24	105.75	107.37	108.19	105.66	105.13	105.93	106.55	107.48	106.04	107.41	107.14	107.22	107.58	107.59	105.48	106.57	105.94	105.34
109.91	111.66	111.8	112.04	112.39	111.86	110.4	111.97	112.15	111.57	110.79	111.91	111.9	111.04	112.13	111.86	112.85	113.01	112.62	112.61	111.62	110.89	113.54	113.08	111.6	113.06	113.14	113.71	112.23	112.54	111.5	112.95	112.88	112.37	111.51	114.1	114.95	111.86	111.56	110.1	112.55	112.47	111.88	112.72	111.09	111.57	111.51	114.26	111.63	112.7
105.02	104.15	103.45	102.61	104.43	104.1	104.08	102.73	105.45	103.67	103.48	103.72	104.07	106.17	102.15	104.66	104.11	103.79	104.92	105.23	104.55	104.44	104.02	106.52	104.35	103.5	104.61	105.54	106.47	104.45	105.57	104.95	106.21	104.03	104.21	104.65	105.27	101.79	102.8	103.06	105.17	102.3	102.71	104.45	103.26	104.43	103.08	103.19	104.33	103.3
113.08	110.92	111.37	111.78	111.72	112.6	110.89	110.47	113.33	111.31	112.29	111.02	112.89	111.77	110.87	113.11	114.05	111.05	112.65	112.02	110.89	112.23	112.14	111.93	113.43	111.85	111.07	111.59	111.75	112.65	111.68	112.67	112.11	110.59	111.76	111.96	111.42	111.47	113.15	110.85	109.5	112.9	110.71	111.15	111.4	112.47	111.3	112.01	110.78	110.64
106.87	105.83	106.82	107.21	107.36	106.72	106.52	108.16	107.75	106.33	108.34	106.82	106.32	105.21	106.31	107.36	104.97	106.74	106.64	108.56	106.69	105.73	107.17	106.18	106.13	107.02	106.48	105.75	106.27	105.68	107.24	107.16	106.62	106.68	105.38	107.82	108.32	106.16	107.95	107.61	108.47	104.75	106.48	106.47	106.52	106.05	107.49	106.16	107.25	108.18
104.84	106.25	105.25	107.01	104.55	105.99	105.22	106.82	107.44	106.44	106.35	106.12	107.17	104.38	106.48	104.97	105.95	106.96	106.85	104.95	106.55	105.13	106.65	106.96	105.45	106.18	105.93	106.83	105.99	107.57	105.5	105.47	107.11	107.12	106.78	103.93	105.02	105.69	105.37	106.44	106.85	104.32	105.97	106.73	106.59	106.32	105.16	105.29	106.59	105.37
111.72	111.32	111.12	110.99	110.39	110.15	111.96	110.78	111.25	111.22	111.74	111.07	110.38	110.84	112.35	111.74	111.21	110.94	111.73	111.03	110.8	111.45	112.33	112.85	111.27	111.31	111.55	112.64	111.09	112.34	111.03	110.76	111.56	110.51	111.84	110.23	111.03	110.04	111.5	111.48	111.9	111.31	111.64	110.81	111.86	112.05	111.64	110.41	109.96	110.37
110.46	109.62	111.68	112.15	111.28	111.78	112.18	113.38	110.44	111.21	109.99	112.14	109.97	110.46	111.5	111.23	111.79	112.41	111.66	112.03	110.35	110.89	111.04	110.97	110.6	111.27	110.66	110.99	110.7	111.81	110.1	111.17	110.72	111.73	110.19	113.04	111.78	110.98	112.28	111.15	110.68	110.86	112.41	110.82	111.76	111.09	112.78	111.36	110.27	110.89
111.88	110.48	112.2	110.45	110.35	111.34	109.84	112.24	110.83	111.08	110.32	112.1	109.24	109.86	112.02	111.69	112.67	111.56	109.5	110.64	110.84	112.01	112.99	108.83	111.24	112.44	110.48	110.2	111.48	109.88	111.69	111.06	112.05	111.07	111.43	112.2	110.8	110.31	112.08	112.14	112.08	111.46	110.96	110.52	112.96	111.61	111.88	110.22	112.39	112.55
99.805	99.763	99.507	101.09	100.67	101.21	101.11	99.822	102.32	100.24	100.7	100.29	100.65	100.41	100.47	101.54	100.86	100.62	100.41	100.78	100.93	99.596	101.27	101.99	100.79	100.57	100.47	101.45	100.41	100.14	101.84	101.59	98.42	101.93	100.94	100.49	100.52	98.798	100.82	101.79	101.21	100.54	102.31	99.624	102.38	100.99	100.27	102.54	100.28	101.16
100.38	101.42	101.52	101.33	99.875	100.36	100.52	100.85	100.65	101.43	100.8	101.72	101	101.48	101.82	101.35	99.618	100.23	101.39	101.05	101.05	101.04	100.92	100.69	100.95	99.045	100.74	100.46	100.91	100.68	100.99	101.73	101.03	100.9	101.46	101.69	101.02	101.58	99.567	101.17	101.17	101.68	99.505	99.452	101.31	101.06	100.94	101.12	101.54	100.64
107.13	105.22	105.88	105.82	104.33	104.97	105.09	106	104.89	105.88	104.81	106.61	105.15	106.63	105.94	105.77	104.33	104.79	105.94	105.74	106.71	104.89	105.74	105.59	106.71	107.75	104.38	106.82	104.52	106.09	104.82	105.42	104.87	105.46	104.73	105.48	107.14	107.29	104.71	105.65	107.75	106.11	105.53	105.4	105.92	106.11	105.59	106.29	107.02	105.67
107.23	104.58	105.79	105.85	107.74	107.25	106.08	105.49	107.57	104.69	105.12	106.72	106.67	108.29	106.61	105.73	107.14	107.31	106.89	106.4	104.89	107.79	105.16	106.9	106.55	107.37	107.3	106.39	107.95	107.58	106.51	106.99	106.99	106.45	107.14	105.72	106.35	105.8	105.74	106.45	105.66	107.01	105.26	105.52	106.46	105.88	107.8	107.36	105.03	107.11
108.74	109.04	110.21	108.78	110.36	109.58	108.27	109.23	109.97	109.58	109.43	108.79	110.1	110.33	109.26	110.91	109.93	109.99	109.02	108.91	110.14	110.04	108.91	108.17	111.01	110.53	110.4	109.87	110.5	109.7	110.4	109.47	109.69	110.53	109.15	110.05	109.53	109.51	110.38	108.75	110.02	109.73	109.39	110.87	108.25	109.24	109.12	110.58	109.08	109.44
105.64	107.77	106.98	106.6	107.01	108.38	106.17	107.06	108.01	108.33	106.68	108.1	106.68	106.89	106.3	108.58	107.38	107.66	107.29	105.93	106.98	104.97	107.51	105.31	106.39	106.71	106.39	107.17	105.74	106.47	105.3	105.86	106.4	107.24	106.51	105.36	107.82	108.23	106.04	105.78	107.13	105.49	104.59	105.99	106.84	106.88	106.61	105.93	106.98	105.73
99.735	97.622	99.809	97.785	99.549	99.699	98.252	99.367	98.937	101.02	99.619	99.41	100.34	100.5	98.683	101.06	98.038	99.506	100.91	100.46	101.06	99.649	101.01	99.318	100.75	100.45	98.427	98.671	99.848	99.252	99.873	98.565	99.883	99.047	100.18	99.181	99.886	100.84	99.803	98.5	99.398	99.851	100.44	99.595	100.03	99.032	100.35	100.23	100.16	98.321
100.68	101.11	99.501	101.77	98.594	99.381	98.88	101.18	98.69	101.19	100.25	101.75	100.87	99.678	99.76	98.644	101.53	100.48	100.89	100.02	98.906	98.592	100.8	99.712	100.1	100.84	100.14	99.372	98.382	99.674	99.617	99.723	99.511	99.787	98.601	99.288	98.069	99.649	99.844	99.95	98.434	99.832	100.42	99.538	99.639	99.445	99.868	100.57	99.242	100.72
106.9	106.63	106.95	106.16	107.41	106.47	106.19	106.69	105.9	107.32	107.68	106.82	106.76	105.71	106.19	106.21	107.54	105.91	107.22	107.04	106.2	105.79	105.94	105.54	106.05	106.07	108.12	107.24	107.52	104.42	107.75	105.47	106.08	105.21	105.54	106.35	107.65	106.31	106.33	105.77	107.12	106.24	105.62	105.9	107.11	105.3	106.58	105.62	106.71	106.47
105.58	106.53	107.69	106.4	107.55	106.03	106.46	107.16	106.86	105.63	105.99	106.66	106.79	105.41	105.84	105.94	104.08	104.4	105.64	105.41	104.95	105.28	106.61	105.44	107.14	105.15	106.99	105.56	104.66	107.38	106.6	107.23	103.98	107	105.69	102.89	106.12	106.15	105.35	105.88	107.22	106.05	105.13	105.34	106.55	107.52	104.84	106.08	105.91	104.4
105.55	106.99	105.32	107.24	105.11	106.7	106.3	105.99	105.61	105.17	104.96	105.6	105.49	106.51	104.21	105.12	105.34	105.29	105.48	106.81	105.44	105.22	104.33	104.8	106.79	106.27	105.1	106.97	104.72	105.29	104.59	105.39	104.4	104.66	105.38	105.31	105.9	106.51	105.71	105.89	106.16	106.03	104.28	107.14	105.84	106.67	105.32	105.74	105.57	107.23
104.49	104.22	106.32	104.46	104.88	105.96	107.33	106.65	105.72	106.11	105.67	105.34	106.6	105.59	106.5	106.54	107.27	106.08	106.31	104.77	106.25	106.28	105.3	105.31	105.94	105.27	105.04	105.73	103.88	105.66	104.13	107.21	106.58	107.27	107.05	104.34	104.51	106.91	105.01	107.44	103.44	105.68	106.27	105.62	105.66	106.21	107.38	106.24	104.74	107.17
109.5	109.82	109.18	110.46	110.65	111.07	109.71	109.46	109.59	109.98	112.8	110.58	111.86	111.61	110.45	110.5	112.27	110.16	110.5	110.51	108.87	111.95	110.83	110.68	109.76	111.52	110.76	108.97	109.45	110.45	110.33	111.52	108.36	110.56	109.84	110.09	111.46	109.41	110	110.04	110.16	110.91	108.63	111.19	110.56	110.66	111.45	112.82	109.53	111.1
100.75	100.22	103.15	100.44	102.58	99.958	99.869	100.18	101.72	101.74	100.51	101.35	101.86	99.97	102.28	101.26	101.26	101.46	98.794	101.71	99.488	100.55	102.32	100.65	100.4	101.82	101.7	100.77	102.64	99.992	100.92	101.96	102.24	101.17	101.05	100.68	100.43	101.18	101.09	101.72	101.3	101.46	101.6	101.37	100.56	102.2	100.15	102.69	102.61	101.14
104.68	104.12	106.7	105.83	105.23	106.25	106.72	104.73	105.9	104.88	104.91	106.15	105.59	105.45	107.4	105.63	105.76	106.24	106.9	105.89	106.16	104.95	105.62	105.88	105.59	104.98	106.67	104.75	106.32	105.26	106.51	106.34	105.47	104.62	104.45	105.54	105.32	105.34	104.71	105.09	105.47	106.35	106.65	106.13	106.07	104.11	104.9	105.21	106.02	105.51
98.809	101.07	99.135	99.471	99.378	101.69	98.898	101.27	100.53	99.155	99.486	100.36	100.6	100.46	99.5	99.988	100.45	98.72	99.613	99.098	100.74	101.05	99.119	99.107	98.951	99.499	100.53	101.18	99.923	100.85	99.821	99.774	100.25	99.875	101.58	100.59	102.31	100.42	100.84	101.62	99.704	100.02	100.07	99.669	98.813	101.3	101.21	102.1	98.746	99.679
112.71	112.2	110.58	111.95	112.05	111.53	112.59	112.36	110.45	111.18	112.89	112.67	112.28	111.89	112.64	112.96	111.44	111.24	112.85	112.02	113.02	111.32	113.04	111.68	112.92	111.57	112.37	111.19	113.79	111.84	111.74	112.21	112.41	111.07	111.2	113.37	109.96	112.14	110.67	111.63	111.1	112.85	112.35	112.25	111.83	111.58	112.83	111.65	110.27	112.69
103.64	107.27	105.84	105.96	104.11	105.61	105.39	105.57	105.9	104.78	105.17	105.51	105.53	103.92	106.65	105.89	106.18	105.76	105.66	103.85	104.26	105.01	105.58	104.1	105.83	104.94	105	103.82	105.74	103.47	105.29	105.29	105.79	105.88	104.9	106.09	104.44	105.92	106.76	104.72	106.34	106.08	106.66	106.43	103.59	105.87	105.12	105.46	104.67	105.27
116.42	117.94	116.67	117.42	118.06	117.13	117.34	118.54	117.71	117.72	119.44	118.04	117.96	117.39	117.43	116.25	118.14	116.26	116.11	118.41	117.91	118.36	115.97	117.03	117.07	117.61	117.78	117.87	117.6	117.58	117.13	116	116.6	119.29	117.99	117.63	118.56	117.96	117.81	117.56	117.63	118.01	115.94	118.07	117.61	117.28	118.73	118.07	119.05	118.27
103.93	104.83	105.86	104.68	105.45	104.26	102.45	104.68	103.52	105.78	104.29	105.21	105.13	104.94	105.63	104.82	102.94	105.52	103.25	104.49	103.79	103.83	103.48	104.88	104.52	103.81	103.79	105.52	103	105.57	102	104.06	105.1	102.26	105.71	103.31	104.04	104.39	103.94	104.05	104.48	103.13	103.9	103.22	104.35	104.21	104.02	104.33	104.08	105.46
107.47	108.44	107.73	104.24	107.82	105.97	106.51	107.47	107.29	107.59	106.86	106.38	106.8	107.44	106.27	106.32	105.84	107.27	106.36	109.4	106.23	105.9	104.56	106.52	108.6	105.24	106.8	105.91	106.54	107.4	106.71	106.9	105.94	107.45	107.79	106.77	106.54	109.27	105.6	106.97	106.38	106.34	106.38	106.84	106.61	107.28	106.87	106.74	107.26	107.23
111.45	110.83	110.68	111.24	112.25	111.5	110.54	112.49	111.95	110.74	112.23	111.93	111.57	112.16	111.68	111.13	110.01	110.77	110.66	111.74	111.74	111.41	112.9	111.63	109.48	111.33	110.29	111.47	111.34	110.54	112.19	112.52	109.91	112.1	109.55	112.3	110.76	109.7	111.51	111.55	112.02	111.02	111.89	111.75	112.15	108.98	110.66	111.35	110.39	111.8
105.55	104.78	106.56	106.7	105.94	105.03	104.67	106.29	106.52	106.02	106.73	105.28	105.52	105.37	105.54	106.88	105.16	104.56	106.18	106.71	106.57	106.58	106.18	106.36	104.52	105.05	104.04	104.19	105.84	105.09	107.34	105.37	104.71	105.04	106.55	105.64	104.6	105.2	105.92	104.6	105.16	105.47	106.83	106.51	108.14	104.87	106.54	105.82	103.58	105.33
112.18	111.82	111.37	111.13	110.76	113.49	111.1	112.65	112.16	113.75	113.02	110.61	111.32	111.16	112.45	112.37	111.97	112.64	111.83	111.83	112.5	113.41	112.38	111.92	110.84	110.08	111.65	112.46	110.83	111	112.38	112.23	111.59	111.13	113.04	112.9	110.3	113.4	111.66	112.98	112.38	111.96	111.24	112.98	112.5	111.58	111.91	111.77	110.62	112.44
106.34	104.98	105.85	106.37	105.88	104.87	105.82	103.18	105.22	105.9	105.08	106.1	106.84	105.64	105.33	104.14	105.57	106.87	104.81	103.88	104.36	105.93	106.66	105.13	105.32	106.96	105.46	108.01	106.9	104.55	106.14	104.76	105.53	106.48	104.96	106.34	106.09	106.03	104.62	104.21	105.21	106.64	105.62	106.43	104.74	105.65	103.89	104.69	104.35	105.88
105.04	104.63	105.36	105.44	105.29	105.31	106.8	104.93	106.67	105.82	106.6	106.39	104.23	105.45	104.52	105.21	106.27	103.82	106.05	104.92	105.01	106.01	105.26	105.7	105.42	106.03	105.34	104.92	106.29	105.82	106.02	105.15	106.36	103.51	104.04	106.66	106	105.25	105.6	107.08	106.2	106.46	104.27	105.32	105.26	106.54	103.67	103.43	105.33	106.01
111.78	111.32	112.16	112.37	110.35	111.11	111.27	112.3	111.04	112.38	112.15	111.27	111.48	110.99	110.99	112.21	111.86	112.17	113.25	109.86	112.05	109.47	110.99	110.77	112.35	111.5	111.02	112.17	113.1	110.97	112.17	111.21	111.89	113.89	111.15	109.23	111.15	110.35	110.37	112.19	112.46	112.55	112.84	110.78	111.31	112.63	111.2	112.08	111.34	111.37
112.88	112.2	111.77	113.1	111.9	108.99	110.3	111.65	111.94	112.46	111.32	110.22	113.12	111.91	111.96	111.19	111.33	111.12	109.74	111.33	113.65	112.22	112.27	112.21	112.35	110.92	111.28	111.46	112.3	111.64	111.86	110.77	112.93	111.76	110.89	112.5	111.19	111.99	110.97	112.42	112.59	111.31	111.46	112.89	111.43	111.83	113.41	110.16	112.02	112.24
101.16	100.55	100.35	100.49	99.864	99.189	99.429	98.654	100.08	99.902	100.53	99.306	101.9	100.89	100.14	98.974	101.25	100.81	100.34	100.72	100.08	99.469	99.963	100.62	101.18	100.99	99.314	101.39	99.959	98.815	99.94	99.667	98.984	100.51	100.58	101.4	99.764	100.65	100.08	100.07	100.95	100.53	100.73	101.32	101.25	98.915	97.925	100.53	100.12	101.22
112.4	112.02	110.76	112.36	112.4	111.67	110.72	112.09	112.24	111.28	112.99	113.02	113.23	111.61	110.46	112.54	113.1	112.29	111.14	111.33	111.21	112.18	111.02	111.89	112.02	113.61	112.34	111.43	112.23	111.5	112	112.51	112.31	112.98	112.84	111.78	113.2	111.79	112.62	112.32	111.48	113.19	112.78	111.39	111.96	112.12	111.74	110.79	111.37	112.81
116.96	117.16	119.06	117.5	116.84	118.31	117.83	118.31	118.66	118.87	116.49	116.83	117.56	117.71	117.12	117.96	116.81	116.27	118.24	117	118.82	117.74	117.46	117.47	118.39	117.05	117.37	117.73	117.61	118.72	117.8	117.61	116.94	117.71	116.99	117.15	118.3	117.32	117.19	117.39	118.47	116.09	115.44	119.12	116.85	117.75	119.04	117.76	117.61	116.65
112.39	112.7	111.59	112.29	111.52	111.57	113.35	111.52	110.78	112.16	112.32	112.09	113.05	113.05	112.35	112.12	111.03	113.26	111.98	111.99	110.43	111.23	111.31	111.67	112.09	112.91	110.55	111.48	111.86	112.94	112.61	111.08	111.94	112.91	112.18	111.17	110.35	111.59	111.11	110.9	111.93	112.59	112.67	111.75	110.88	111.72	111.51	110.49	111.45	111.62
104.66	105.04	104.81	104.56	105.39	105.07	103.56	106.5	104.58	105.56	104.37	105.45	105.1	104.35	104.48	105.68	105.64	104.41	103.37	104.99	105.78	105.12	104.65	104.54	104.32	106.33	103.06	103.64	104.11	103.12	104.97	106.36	105.62	104.35	103.9	104.57	104.37	104.6	103.95	104.05	104.8	105.35	104.65	104.96	104.5	104.93	103.6	104.54	104.58	105.83
100.96	100.76	99.84	100.31	99.718	101.22	99.487	99.004	99.053	98.526	101.14	100.39	99.435	98.751	99.369	100.64	99.024	100.33	100.49	98.289	100.99	100.05	100	99.485	99.71	101.35	98.791	99.264	100.9	99.186	100.82	99.647	101	100.17	99.208	99.584	101.2	100.02	99.103	100.14	99.774	99.821	100.28	98.825	99.88	101.47	100.62	100.62	100.91	100.44
100.14	99.218	99.296	100.05	100.17	101.29	100.2	100.43	99.636	101.41	100.07	99.193	100.5	97.794	99.554	98.155	97.986	99.776	99.599	98.9	100.09	99.199	99.467	100.05	99.327	98.242	100.2	99.487	99.816	98.559	99.042	100.6	98.439	100.67	98.79	101.19	99.849	99.67	99.747	99.876	98.9	98.907	99.982	99.771	98.149	100.14	100.43	99.638	97.915	98.814
112.06	111.76	111.17	113.7	110.81	111.06	113.46	112.39	111.23	110.14	111.77	111.03	112.92	112.32	112.06	112.17	111.74	111.37	112.35	113.39	113.7	112.51	110.55	111.93	113.17	112.34	110.96	111.03	110.94	111.94	111.48	111.78	111.56	113	109.91	111.58	110.92	110.97	111.43	112.82	111.36	112.92	112.74	112.86	111.45	112.56	113.83	113.65	110.77	111.55
104.03	106.28	106.39	105.73	106.18	105.58	107.49	105.41	104.62	104.3	104.62	105.72	105.87	104.65	105.15	106.75	104.28	106.14	106.89	106.86	105.57	104.87	105.36	106.96	104.38	108.35	104.2	105.83	106.4	103.97	104.34	105.06	106.12	105.34	106.19	105.45	106.38	104.62	106.09	104.71	105.76	105.84	104.84	105.68	105.35	104.53	106.5	104.46	105.63	105.24
112.72	112.15	111.75	112.06	111.52	112.87	112	111.82	112.08	111.18	111.47	112.43	112.26	110.93	111.63	112.84	111.78	111.22	112.29	114.03	112.8	113.27	112.54	113.2	110.94	112.51	111.17	112.26	111.81	111.95	112.12	111.14	112.25	110.12	112.33	111.8	112.59	110.83	111.43	111.94	112.01	113.16	111.93	111.27	111.48	112.31	112.34	111.83	113.6	111.05
104.71	105.3	104.41	106.2	103.79	104.51	105.58	105.96	103.59	103.62	104.09	103.92	104.67	104.21	105.16	104.59	104.74	106.25	105.9	104.71	104.9	104.27	105.6	106.03	106.55	105.01	105.71	105.34	105.75	104.67	105.2	103.88	106.09	104.25	105.13	105.48	105.17	105.32	102.65	105.87	104.26	105.38	106.86	105.32	105.21	103.99	103.45	105.57	106.22	104.13
105.27	105.39	105.63	106.19	104.13	106	104.81	105.47	105.64	105.98	105.09	105.68	105.75	106.2	104.21	105.35	103.86	106.04	106.12	105.93	105.62	105.58	105.82	105.36	106.34	105.29	105.2	105.77	105.79	104.72	106.33	106.69	105.06	104.64	105.77	104.51	105.17	106.18	105.37	106.44	104.99	106.41	104.8	107.07	106.26	104.98	106.4	105.72	106.01	105.19
112	110.46	109.62	111.49	110.29	108.97	110.68	111.44	109.92	109.86	109.15	109.23	110.44	111.76	111.07	109.47	109.87	110.62	110.25	110.73	111.19	109.7	109.88	109.04	111.94	109.57	109.89	110.25	110.41	109.46	110.06	110.2	110.26	110.35	110.81	110.52	111.63	110.24	109.53	109.57	111.63	110.39	109.5	109.74	111.4	110.46	109.2	109.56	109.74	109.66
109.64	111.63	109.58	110.04	112.25	111.47	111.16	112.44	111.21	111.75	112.94	112.3	110.91	112.16	111.39	111.41	110.79	110.59	111.49	111.63	110.96	111.01	111.61	111.96	111.43	111.59	111.89	112.02	110.73	110.97	108.98	112.06	111.36	112.3	110.09	112.23	112.28	111.05	112.32	111.29	110.07	111.41	110.92	112.06	112.41	109.76	110.67	113	109.67	110.6
107.91	106.33	105.75	105.23	104.67	104.65	104.61	105.34	106.93	106.36	106.58	105.84	105.69	105.36	104.92	104.37	105.53	106.43	105.13	105.22	106.64	107.03	106.17	105.1	106.56	105.4	105.66	108.45	106.02	105.91	106.02	106.86	107.07	106.98	105.8	107.09	105.22	105.77	105.95	106.99	104.42	105.26	107.58	104.78	108.04	106.34	105.81	106.75	105.75	105.62
112.79	111.25	112.79	112.11	112.8	111.9	114.06	111.76	110.26	113.32	111.25	113.18	112.89	111.56	113.08	110.16	110.97	112.4	113.54	111.01	114.12	109.41	109.73	110.77	112.95	111.89	111.47	112.28	111.87	110.87	110.46	112.58	112.92	111.78	112.18	113.61	112.79	111.39	111.72	113.17	112.02	112.26	111.38	110.85	110.77	112.59	113.18	112.28	113.34	113.18
100.05	100.93	100.35	100.69	101	99.87	100.92	101.86	99.46	100.33	101.06	101.54	100.53	101.27	100.95	101.16	100.07	101.1	100.79	101.14	101.64	101.6	98.883	101.17	99.754	102.5	102.76	102.23	100.31	101.05	101.03	100.59	99.227	100.98	102.48	99.976	102.22	101.17	99.506	102.8	99.998	100.43	100.23	101.78	102.08	99.944	100.06	101.22	100.74	101.68
104.82	104.09	103.7	104.84	105.08	102.84	104.09	104.65	105.36	104.07	104.07	104.34	104.17	105.3	104.88	103.71	105.76	105.08	104.07	104.55	104	103.68	103.5	103.65	104.43	103.73	102.66	104.91	103.5	104.34	104.9	105.67	103.1	103.99	104.5	104.01	104.05	105.56	103.11	103.77	103.25	102.43	105.27	104.14	105.7	103.17	103.79	102.62	103.74	103.22
104.48	104.66	105.71	106.54	106.14	106.29	106.13	107.24	105.06	104.95	106.34	105.37	108.07	105.86	106.59	104.74	105.56	105.46	105.1	106.18	106.78	104.76	105.59	106.22	106.62	107.09	104.21	107.07	106.43	106.02	106.29	106.02	106.46	108.13	105.85	105.88	106	105.59	105.12	105.11	104.08	105.21	105.36	105.21	105.28	105.29	106.56	107.49	106.38	106.21
112.14	111.42	111.47	111.27	111.9	113.59	112.73	111.6	111.91	113.47	112.22	112.14	111.82	110.71	111.88	111.84	111.6	113.79	112.43	111.3	111.41	112.23	111.09	111.46	111.25	110.56	112.4	112.38	111.19	112.23	112.88	111.26	112.53	111.62	111.11	111.76	111.49	111.51	112.88	110.18	111.24	112.49	112.99	112.14	111	111	111.51	110.55	111.58	112.71
111.19	110.45	112.04	111.49	110.49	111.64	111.42	111.2	111.72	112.96	111.32	111.88	112.43	111.85	111.6	111.88	111.48	112.14	110.24	111.93	111.36	111.96	110.83	110.75	111.64	110.08	111.59	108.36	110.95	113.48	110.75	111.88	111.36	111.64	110.21	110.62	112.27	111.71	108.26	110.83	110.68	110.73	111.89	111.95	111.75	110.96	110.44	110.21	111.04	110.3
105.6	106.7	107.14	107.14	106.75	106.9	105.58	105.49	107.11	106.22	104.7	105.47	106.41	105.34	105.69	104.89	107.73	105.26	105.81	106.28	107	105.22	106.8	106.3	106.66	104.95	106.92	105.41	106.07	104.18	106.72	104.63	104.23	104.63	106.63	106.39	105.24	104.35	105.64	105.51	106.96	105.72	106.05	105.26	105.84	106.84	103.72	106.27	105.29	106.18
110.41	112.5	112.13	111.93	111.57	111.37	112.27	110.81	110.85	113.39	111.08	110.36	111.14	111.42	111.63	112.34	111.69	111.19	110.17	111.09	112	111.64	111.06	111.19	112.63	111.72	110.9	113.16	111.5	111.49	112.8	111.37	112.77	112.82	109.54	112.92	112	110.26	111.36	111.62	111.44	110.56	111.23	111.78	110.74	111.9	111.05	111.36	110.83	110.6
111.14	110.44	111.38	110.34	111.87	112.42	111.71	108.75	112.42	109.75	109.17	110.67	110.32	111.18	110.41	112.24	112.2	111.69	112.04	110.31	111.34	110.72	110.9	111.56	110.52	109.83	110.84	110.53	110.02	110.78	109.52	111.56	111.12	110.4	110.3	109.59	110.19	112.91	109.29	111.72	110.95	110.49	111.29	111.48	111.21	109.84	109.72	109.1	108.45	110.18
106.09	107.01	107.17	105.96	108.06	106.46	104.92	105.95	106.46	105.03	106.63	107.11	106.78	104.07	105.55	105.04	107.73	107.08	106.38	105.37	107.42	104.45	104.68	107	106.5	106.51	104.96	105.98	105.75	106.05	105.88	105.89	106.66	106.15	104.39	106.2	106.3	107.31	105.56	105.37	107.01	105.4	104.94	107	105.91	106.29	106.22	104.87	105.72	106.25
111.09	111.51	112.52	112.68	111.14	112.98	109.9	111.91	112.09	111.87	112.74	111.3	111.6	112.12	111.76	110.93	111.01	113.68	111.64	109.7	112.27	113.08	113.15	112.24	111.67	112.3	112.47	112.74	112.52	111.57	112.17	112.4	111.11	112.61	110.6	112.31	111.39	111.38	112.25	111.3	112.89	113.19	112.32	112.82	112.24	110.07	112.12	110.97	112.87	112.11
105.62	104.52	105.52	105.22	106.56	106.06	105.08	106.26	105.33	105.95	106.56	105.57	103.8	106.22	106.51	105.47	104.86	105.81	105.03	105.39	107.92	105.34	105.03	106.2	106.8	106.84	108.15	106.44	106.76	105.61	106.49	105.51	105.61	105.95	107.05	107.07	105.57	106.53	105.84	107.58	106.7	105.16	105.67	106.33	106.59	106.45	106.42	106.24	105.58	107.54
103.78	105.4	103.53	103.83	106.46	107.24	105.48	105.43	107.59	103.71	105.84	104.83	106.01	106.28	105.94	107.03	104.06	105.36	104.54	106.14	105.14	104.5	104.9	105.81	106.14	104.88	107.38	106.31	105.97	104.43	105	105.06	105.13	104.47	105.9	106.04	106.99	105.72	106.19	106.39	104.69	106.96	104.47	105.9	106.03	105.36	105.57	105.77	105.3	105.9
106.21	104.66	104.93	104.18	104.5	105.15	105.19	104.51	106.11	104.45	106.5	106.5	106.61	107.1	105.77	105.04	105.71	105.31	104.97	106.39	105.42	106.18	106.46	105	104.22	105.72	105.03	106.05	104.94	107.23	103.63	106.21	105.46	105.39	104.91	105.42	104.34	106.21	104.99	105.2	105.55	106.05	103.97	105.31	106.74	105.64	105	105.14	105.47	106.18
105.14	107.19	106.83	105.52	106.81	107.86	106.89	108.39	107.16	108.71	108.3	106.55	105.8	105.68	108.07	105.85	107	108.2	107.61	106.38	107.88	107.13	106.7	105.85	107.52	105.96	109.29	105.4	105.88	106.39	105.84	106.84	106.32	105.92	105.24	105.69	106.35	106.95	106.13	107.05	108.66	106.28	106.15	107.35	107.11	108.64	106.47	106.67	108.27	107.5
99.44	100.48	100.5	101.15	100.06	99.407	100.64	99.149	99.49	99.306	99.311	100.41	98.963	99.586	101.36	100.26	100.49	98.499	98.711	98.925	100.6	100.11	100.14	101.76	99.355	100.15	98.873	99.643	100.39	101.43	98.47	100.18	101.1	100.32	99.269	101.44	100.23	100.03	98.084	99.956	98.925	98.982	99.22	99.957	100.43	99.98	99.228	99.549	100.66	101.17
99.078	100.23	99.879	101.88	99.452	102.62	101.04	100.74	98.871	100.99	102.79	98.928	101.77	100.75	100.67	99.275	100.51	99.106	99.145	100.62	99.312	101.27	100.83	99.752	100.14	100.06	100.47	101.64	100.53	99.943	100.36	99.703	100.67	101.4	100.17	100.44	101.43	100.73	100.4	101.49	101.67	100.29	101.93	100.97	99.861	100.47	99.506	98.71	100.73	100.96
100.83	98.737	100.09	98.765	99.898	99.214	98.836	99.771	101.03	99.814	99.956	99.307	99.348	98.845	99.816	100.71	99.853	99.104	99.957	99.142	101.27	99.627	98.656	99.856	98.753	101.3	100.14	99.916	98.936	98.119	99.156	99.861	99.477	100.06	101.38	99.356	99.721	99.979	99.05	99.692	99.314	100.68	98.057	101.08	97.993	99.759	100.42	98.949	100.69	102.08
111.85	112.54	111.53	113.56	111.94	113.17	111.93	110.64	111.87	110.37	111.93	112.72	112.23	113.87	112.17	111.41	112.49	112.02	111.07	111.88	111.9	111.35	112.53	110.07	112.44	111.44	111.36	110.91	111.47	113.07	113.19	113.03	111.87	111.97	111.84	112.04	110.04	109.78	111.37	111.66	111.54	112.56	113.49	112.04	112.42	110.79	111.5	110.93	111.47	111.54
105.89	105.18	105.09	104.69	105.54	106.16	103.92	104.16	106.16	104.91	106.68	105.81	104.76	103.39	105.45	106.25	104.58	104.97	106.53	105.12	106.07	105.66	105.63	105.96	104.24	104.19	106.24	105.11	104.88	106.82	105.14	105.32	103.87	104.36	104.97	105.68	103.96	106.21	105.58	105.6	106.71	105.6	105.48	107.36	105.85	104.76	106.08	106.93	105.36	103.93
104.43	106.86	105.92	105.3	104.19	105.52	105	105.45	105.92	105.72	105.44	107.85	106.26	105.35	106.38	105.97	105.49	104.9	105.54	105.48	105.62	104.93	106.34	105.83	103.95	106.89	104.79	105.65	105.87	104.42	105.8	105.08	105.81	105.66	105.56	106.1	106.02	106.88	105.52	105.25	107.03	105.89	106.52	106.83	104.72	105.19	105.95	105.23	103.94	105.16
111.82	112.52	113.64	112.01	110.81	112.64	113.17	113.41	111.82	112.33	112.28	112.46	112.03	112	111.76	112.3	111.77	112.76	112.8	111.23	111.92	111.21	114.66	111.71	111.43	111.28	112.01	112.35	111.12	110.47	111.34	110.48	111.86	110.62	111.78	112.23	112.08	113.3	111.46	114.22	112.9	111.61	112.24	110.2	112.4	114.04	113.76	111.65	112.89	112.82
105.43	104.51	106.19	106.33	105.04	103.68	106.28	106.13	104.67	106.4	106.7	104.58	105.31	103.14	104.78	105.44	105.04	105.16	105.38	104.94	105.06	105.04	106.73	105.03	105.19	105.64	105.03	106.37	104.81	105.94	105.77	104.07	103.6	105.11	105.3	103.82	106.29	105.68	106.32	105.46	105.27	105.88	106.35	106	105.51	104.91	105.39	105.55	104.38	103.69
103.31	104.97	103.98	105.67	105.03	103.73	105.58	103.6	102.74	104.94	103.15	103.41	104.26	104.43	103.64	103.84	104.1	103.45	105.16	104.54	103.57	103.61	104.28	104.99	104.3	103.87	105.06	102.75	103.94	104.4	102.89	104.91	103.89	104.45	104.21	104.71	104.55	102.7	103.67	105.58	105.37	103.88	105.3	103.34	105.51	104.29	104.23	105.72	105.41	105.51
102.55	105.23	103.21	105.38	104.66	103.94	104.78	105.13	104.67	106.07	105.49	102.21	104.12	105.25	104.58	104.03	104.11	102.98	104.67	105.91	103.29	104.93	105.29	104.74	103.69	105.09	104.59	106.88	106.63	105.51	103.83	103.51	105.06	104.87	104.01	104.19	104.96	104.36	103.86	103.41	104.95	104.3	104.85	104.63	103.61	104.5	104.26	104.07	104.2	104.05
111.28	110.58	111.62	111.25	111.9	110.37	111.19	109.3	110.24	112.42	109.98	111.01	110.97	111.62	111.86	112.69	111.21	110.87	112.09	110.87	109.18	111.3	111.84	111.3	110.92	111.19	110.33	110.59	110.59	111.43	111.24	111.02	111.26	111.14	111.84	109.82	110.74	112.08	111.53	112.05	111.99	111.37	111.54	110.32	111.17	111.77	110.65	110.58	112.16	112.22
98.995	101.01	100.37	101.07	100.57	101.34	99.549	100.2	102.18	100.96	99.491	101.47	100.93	99.58	99.03	99.774	100.01	100.66	100.29	101.57	100.37	101.97	98.784	99.329	99.574	98.03	100.36	99.829	101.31	99.216	100.6	100.5	100.83	101.39	99.596	100.24	101.21	101.05	102.16	99.605	100.05	100.78	101.19	99.848	102.13	100.29	100.02	99.567	101.27	100.43
102.37	105.82	105.6	104.25	104.49	104.5	103.04	103.72	105.6	105.22	103.65	103.9	103.93	103.9	104.76	104.4	104	103.01	103.46	105.05	104.66	103.05	102.75	103.62	103.4	104.02	102.9	104.17	102.52	105.96	103.57	103.75	102.84	103.59	103.77	104.46	103.78	102.68	104.45	103.54	103.71	104.72	103.88	104.64	104.88	105.41	103.72	103.57	103.98	105.6
107.28	105.36	106.79	107.15	105.14	104.48	104.65	104.6	107.22	104.1	106.08	106.29	106.09	107.34	105.35	103.92	104.54	107.5	104.67	106	106.13	105.05	105.29	104.59	105.16	105.31	105.89	105.92	106.41	106.32	107.05	105.62	106	105.32	105.96	106.52	106.39	103.64	106.78	105.34	108.27	104.97	107.3	106.54	105.62	105.69	106.72	105.42	105.42	106.88
100.49	101	101.36	101.55	100.9	99.954	98.581	99.172	100.35	98.572	98.235	99.155	98.826	101.23	100.18	101.22	101.05	99.667	100.79	102.27	101	101.63	99.462	99.91	100.75	99.655	101.17	99.585	101.32	99.965	100.72	99.452	101.29	100.53	99.795	99.443	99.393	99.409	100.2	99.12	100.36	100.19	100.48	100.14	101.52	100.52	102.15	100.94	98.316	102.1
107.09	105.83	104.71	107.12	107.35	106.34	106.77	106.09	107.41	106.1	105.53	106.16	106.2	107.47	105.98	105.02	106.23	106.75	106.34	106.7	105.9	106.29	106.71	108.12	107.73	108	107.31	107.12	106.09	106.39	108.14	106.01	106.07	105.49	105.49	106.06	106.56	106.05	107.33	106.14	107.38	107.49	106.45	106.47	106.68	105.93	106.4	106.98	106.04	105.37
113.18	112.9	111.39	112.04	113.19	110.99	110.98	112.77	112.56	110.87	111.15	110.3	111.65	111.35	111.93	110.27	112.18	111.8	112.27	111.8	112.81	113.41	112.47	110.84	112.61	111.22	110.4	110.89	110.87	112.08	111.24	111.67	111.39	113.09	110.64	112.63	110.6	111.89	111.76	111.59	109.81	111.74	111.64	110.93	112.74	110.98	113.1	111.52	112.67	111.72
110.54	111.95	112.18	111.63	111.27	110.24	112.03	111.63	110.71	112.18	110.13	113.32	112.23	111.87	112.87	113.38	111.53	112.85	110.92	111.52	111.17	111.96	110.46	110.84	111.85	110.98	110.07	111.56	112.47	111.67	113.27	112.75	110.05	112.3	112.13	110.83	111.49	107.68	110.73	111.46	111.97	111.18	112.02	112.81	112.92	111.67	111.65	112.01	112.3	114.02
102.41	98.939	101.52	100.74	99.288	100.3	100.6	101.02	101.2	100.24	101.74	100.86	101.43	100.23	101.71	102.23	101.65	101.29	100.21	98.615	100.91	100.55	100.07	101.66	102.07	100.76	99.5	100.8	101.38	100.73	99.023	100.8	100.45	100.88	100.74	102.18	101.37	100.01	100.52	100.54	99.713	102.09	101.08	102.46	102.04	101.37	101.08	100.39	101.94	102.24
111.64	112.33	112.31	112.73	111.11	112.84	111.39	113.04	112.25	111.26	112.6	110.83	112.76	109.5	111.47	110.91	110.07	110.08	111.55	111.34	111.25	111.38	112.77	109.98	112.64	110.28	112.18	111.6	113.21	111.2	110.54	111.81	110.67	112.41	112.31	111.16	111.74	111.11	113.48	111.5	110.94	111.35	110.96	111.04	111.67	110.9	111.8	111.83	112.33	110.9
106.43	104.55	106.05	106.99	108.37	105.92	103.86	107.09	106.86	106.69	105.87	106.96	107.71	106.67	106.98	106.85	105.83	107.65	105.77	106.04	106.19	105.81	106.71	106.67	106.95	108.09	106.7	107.35	105.1	105.81	105.2	106.83	106.51	106.88	105.39	105.38	106.51	105.54	107.46	108.23	106.82	107.47	105.18	107.11	107.24	106.38	106.03	106.08	106.43	105.59
104.86	103.62	105.63	104.88	106.06	104.65	105.98	106.28	106.26	106.12	105.83	106.19	106.54	105.49	104.58	104.73	106	104.76	102.77	105.11	106.01	106.09	106.7	103.67	106.16	104.65	106.17	105.5	103.06	105.31	106.47	106.69	105.8	105.4	106.91	105.81	105.06	105.38	105.63	106.58	107.05	104.06	106.58	106.01	106.29	104.16	104.97	105.89	104.48	106.05
109.78	110.3	112.3	111.69	110.39	111.16	111.44	112.23	111	111.3	110.16	110.63	111.42	110.94	110.63	109.07	111.67	110.99	111.63	112.17	110.9	110.96	113.66	111.1	112.13	111.29	111.32	111.72	111.3	110.05	111.16	111.21	111.12	111.96	108.97	110.94	110.51	111.55	111.55	110.54	112.06	110.78	111.23	111.87	111.94	110.55	111.15	110.48	111.15	111.49
106.16	105.97	105.08	106.29	104.4	104.09	104.54	106.27	105.6	103.51	103.25	104.09	104.95	103.46	104.73	104.6	105.93	103.82	105.21	105.67	105.4	105.34	106.31	104.14	104.56	105.21	107.39	105.26	105.68	105.48	104.46	105.39	105.16	105.74	103.85	105.1	106.36	106.89	105.69	104.55	104.06	104.54	105.43	106.54	103.52	105.02	104.68	105.11	104.37	105.98
107.02	105.53	106.99	107.83	105.81	107.12	106.34	107.49	105.02	104.61	106.22	106.8	106.07	106.32	106.08	106.94	107.42	106.31	105.99	107.05	107.07	106.14	105.81	106.21	106.18	105.71	106.35	105.42	105.81	105.46	107.05	105.45	106.4	106.64	106.99	107.17	106.89	105.24	106.92	107.46	105.48	106.75	106.33	105.9	107.43	106.23	105.67	107.8	106.03	106.15
112.35	111.25	111.62	111.03	112.5	111.79	111.83	112.26	112.16	111.99	112.04	111.47	111.21	111.4	112.58	112.24	110.12	111.94	112.8	111.01	111.62	112.48	112.84	111.92	111.63	111.75	111.74	114.01	112.14	112.44	113.9	113.6	113.53	112.51	112.81	112.51	112.36	111.65	110.31	113.33	112.17	112.62	112.59	111.67	110.27	111.13	111.71	112.07	112.31	114.01
105.09	105.51	106.1	105.23	105.06	105.67	107.54	103.52	105.72	106.13	104.34	104.64	106.08	104.52	104.88	107.3	105.15	105.45	105.82	106.53	105.43	106.03	106.69	105.79	104.99	107.72	106.05	104.46	106.97	105.71	104.46	107.31	106.58	105.48	105.98	106.06	106.1	106.76	107.05	105.75	104.49	105.71	106.66	105.4	104.43	105.83	105.38	105.1	105.5	105.83
100.23	100.38	101.05	100.68	101.25	99.418	100.04	100.46	103.24	100.73	100.29	99.711	101.3	99.158	101.06	100.63	99.631	100.85	101.02	102.41	100.93	100.48	101.16	100.52	102.7	99.29	99.957	99.329	101.26	99.895	100.78	99.945	102.45	99.52	99.47	100.84	101.83	101.5	100.61	100.01	100.83	100.95	100.96	100.61	99.949	101.21	99.674	101.17	101.02	99.534
118.12	117.48	117.56	117.94	118.16	117.92	118.21	118.33	118.26	117.75	117.88	118.56	117.68	115.85	117.74	118.93	118.87	117.79	116.41	118.11	115.66	116.62	117.31	118.11	116.2	118.6	118.39	116.36	116.61	118.04	117.36	116.85	118.54	117.57	117.1	118.94	117.03	117.28	117.36	117.05	117.05	118.77	116.65	115.72	117.17	118.53	117.41	118.44	118.43	116.63
106.07	106.46	105.51	106.19	105.36	107.38	106.83	106.77	105.91	105.44	106.54	106.58	104.97	106.43	106.31	106.02	105.8	105.53	105.97	105.97	104.74	106.62	104.1	104.95	105.72	105.28	104.7	108.02	106	106.45	105.92	105.99	106.37	104.29	105.08	105.88	105.98	105.79	104.58	106.63	104.68	106.03	105.69	107.85	105.85	107.26	106.45	105.13	107.16	105.96
111.53	111.81	111.89	110.54	110.46	111.28	111.55	113.67	110.79	111.4	112.61	110.93	110.92	111.51	110.91	112.72	111.13	111.08	111.38	111.57	110.02	111.61	112.02	111.94	112.92	112.06	112.65	112.04	110.83	111	112.16	110.7	113.18	112.06	109.81	110.78	110.35	112.04	110.7	110.97	108.97	112.59	111.92	110.07	110.17	111.05	110	110.61	110.47	111.98
112.1	112.44	111.69	111.61	112.92	111.18	111.44	111.81	112.55	112.15	111.49	111.59	111.75	111.88	111.74	111.02	111.27	110.92	112.36	111.46	110.4	112.06	111.55	112.12	112.11	111.8	111.38	114.92	110.58	109.86	113.95	111.82	112.42	111.16	111.44	112.01	110.37	112.01	111.75	111.76	111.73	112	111.33	112.55	111.76	112.34	113.03	110.49	110.75	112.77
111.46	112.57	110.55	110.7	111.76	112.17	109.83	109.99	111.04	111.94	110.32	111.01	111.58	111.47	111.03	111.42	111.71	110.99	112.12	110.66	110.97	112.71	110.88	112.48	110.77	112.29	110.51	110.48	110.39	111.66	112.49	112.32	112.42	112.63	111.4	111.64	112.39	110.68	110.7	112.53	110.93	112.54	111.59	112.51	111.28	111.26	111.42	111.57	111.18	113.29
105.72	104.12	103.25	103.97	103.74	105.5	103.55	103.65	104.8	103.95	104.13	105.58	103.69	105.57	104.47	102.69	104.44	103.7	104.79	104.05	104.39	104.39	104	105.19	105.42	104.35	105.43	105.18	105.31	103.34	105.11	103.37	104.28	104.54	105.22	104.19	104.77	105.01	103.79	103.97	104.52	102.94	105.09	104.43	103	104.05	104.31	104.79	104.75	106.57
111.68	112.41	111.5	111.12	111.95	112.3	110.72	111.21	111.88	110.73	113.04	111.7	111.54	110.4	111.95	112.42	111.88	112.42	111.43	112.39	112.22	111.7	112.25	111.75	113.1	111.38	112.8	112.54	111.04	112.45	112.43	112.26	113.67	113.18	111.81	112.14	111.13	112.47	111.3	112.7	110.66	110.93	112.4	113.53	113.81	110.5	111.07	111.62	111.67	111.8
99.723	98.733	99.761	97.902	98.917	100.81	100.66	100.59	99.796	100.06	100.1	101.38	100.81	102.14	99.012	98.401	101.25	100.01	99.733	99.343	99.806	100.51	100.84	100.55	99.181	99.208	100.29	100.91	100.76	100.3	99.292	100.97	100.15	101.29	100.69	100.25	99.755	100.66	100.93	102.06	98.46	101.49	99.176	100.91	101.32	99.386	99.909	101.63	98.776	99.632
102.75	103.22	104.33	104.29	104.97	105.9	103.66	104.46	104.57	105.26	104	104.97	103.61	104.54	104.4	103.02	104.12	105.01	103.05	104.22	103.11	104.14	105	104.12	104.84	103.8	104.16	103.88	105.61	103.61	102.95	104.26	103.76	104.37	103.86	103.89	103.88	104.41	103.23	103.33	104.36	104.12	105.13	104.05	103.97	104.08	103.88	103.71	104.64	104.58
111.68	110.24	110.91	110.82	110.07	109.07	111.07	111.47	110.45	111.26	111.38	110.21	110.4	112.04	111.58	110.05	110.99	110.63	111.06	110.46	110.96	109.02	110.12	112.22	109.66	110.06	110.15	111.45	110.98	110.02	111.05	111.66	112.35	110.1	112.15	110.5	109.06	110.12	110.8	110.05	110.46	110.55	110.56	110.38	110.1	109.74	109.82	111.81	110.75	110.67
110.33	110.35	110.25	111.22	110.18	109.56	109.63	109.19	110.12	110.02	109.94	109.9	110.03	110.46	110.37	110.39	109.93	110.08	110.56	110.29	110.16	109.29	111.28	111.37	109.51	110.46	110.33	109.98	109.86	109.65	108.86	111.95	111.03	110.53	109.42	110.31	111.62	110.63	109.36	108.88	109.76	109.3	109.2	110.43	110.38	109.79	110.28	110.24	112.29	111.39
106.2	104.76	105.36	106.71	107.89	105.83	106.59	105.71	106.99	106.29	106.09	106.81	105.9	104.9	105.16	105.3	106.41	105.38	105.3	104.8	105.46	105.21	105.88	105.61	106.4	106.48	106.46	107.13	105.44	106.64	106.97	107.3	104.8	105.16	106.96	105.2	104.54	106.3	105.56	106.49	105.82	106.02	106.05	105.2	106.71	106.14	106.5	106.28	107.74	106.83
110.19	111.24	110.58	110.11	110.02	111.83	112.35	111.48	109.74	110.36	112.3	110.96	110.13	110.76	111.74	111.14	111.32	110.82	110.07	112.11	112.08	110.54	111.56	112.44	111.46	112.13	111.84	111.34	110.84	112.51	112.96	110.54	111.15	112.25	111.46	111.64	111.42	111.08	111.61	111.54	108.64	111.66	109.59	112.22	109.59	110.67	111.24	112	112.96	111.48
110.69	111.69	111.47	109.61	110.51	110.34	110.92	111.38	111.72	110.22	111.72	112.07	111.42	110.48	111.53	110.46	110.36	108.74	111.45	111.98	111.57	111.28	111.75	112.73	112.4	111.95	111.32	110.58	110.56	112.7	110.94	111.04	109.73	111.5	112.16	110.76	111.72	112.89	110.6	111.03	113.01	111.15	112.17	112.19	110.19	110.03	111.78	111.41	111.82	112.3
105.31	103.75	104.91	104.36	106.57	104.84	103.18	102.79	105.44	103.63	103.44	104.6	105.32	105.37	106.34	104.13	105.39	104.37	103.47	103.83	103.64	103.27	103.56	104.02	104.32	104	105.11	104.92	103.86	103.14	104.64	103.79	102.84	104.2	104.51	104.29	103.42	105.4	104	103.53	104.49	102.55	103.96	103.98	104.53	106.08	104.41	104.69	103.58	104.51
111.15	111.25	110.9	111.22	110.87	110.31	110.88	112.16	111.32	111.3	109.96	109.36	112.34	111.64	112.53	110.83	110.05	108.61	111.04	111.8	111.85	110.41	112.21	111.44	110.95	112.26	113.22	110.64	110.84	112.02	111.69	112.16	112.09	112	110.86	111.85	111.08	110.65	109.47	112.29	111.46	111.48	108.92	110.58	110.54	112.19	110.32	110.47	111.04	110.95
108.6	109.41	108.92	110.5	109.55	109.38	109.6	109.96	108.59	109.96	110.01	109.64	109.32	109.48	110.87	109.41	111.05	109.26	108.31	110.48	109.12	110.66	110.02	108.79	110.04	109.05	108.76	110.36	109.34	109.92	110.53	109.56	109.84	111.99	108.91	108.76	110.26	111.82	108.34	109.62	110.23	110.48	109.98	110.33	111.01	110.72	110.36	109.54	109.98	108.65
106.27	107.16	104.91	105.87	105.88	107.01	105.67	105.11	106.84	106.06	106.17	104.04	106.76	105.36	105.24	103.89	105.57	106.09	105.04	106.3	105.83	105.19	105.45	106.57	106.07	106.9	106.6	107.38	106.52	105.72	107.76	106.74	106.13	106.61	106.52	104.63	105.92	104.81	105	105.33	104.69	106.12	104.84	105.21	105.66	106.35	105.56	108.29	104.58	105.83
111.81	111.54	111.7	111.07	110.95	112.64	111.57	110.84	112.47	112.37	110.22	112.29	110.97	111.13	110.04	111.62	112.84	111.71	113.76	112.2	110.55	111.74	112.86	111.01	111.47	111.95	111.32	112.63	110.77	114.28	112.74	111.88	111.42	112.61	112.69	112.38	111.59	111.64	111.24	110.65	111.52	110.9	110.22	112.11	111.45	111.48	111.62	111	114.28	111.34
104.04	105.06	104.87	106	103.82	103.84	106.65	104.6	104.89	104.25	104.89	104.46	103.45	104.72	104	104.48	103.92	102.94	103.51	105.18	104.56	104.11	103.8	104.72	106.55	104.63	105.4	106.03	105.34	104.8	103.71	104.59	103.53	104.43	106.64	103.09	105.51	103.6	105.17	103.99	103.97	104.77	105.2	106.12	104.42	106.64	103.58	102.3	103.41	104.32
105.34	103.32	106.08	105.58	106.07	104.64	105.79	105.11	105.24	106	107.89	106.31	106.31	106.24	104.7	105.26	105	103.85	106.19	107.64	106.34	105.12	105.46	106.59	104.1	106.27	105.43	104.72	105.38	106.29	105.74	105.12	104.18	104.41	104.48	105.03	105.72	106.47	104.83	105.59	105.96	104.97	104.61	105.47	103.91	107.1	106.68	104.09	105.23	104.67
107.02	105.58	105.4	105.7	104.96	106.25	104.37	106.01	106.08	105.12	104.43	105.61	104.17	104.63	105.2	106.97	104.82	107.2	106.1	107.26	103.99	105.01	107.25	105.83	103.59	105.35	105.23	104.11	102.47	106.25	105.46	104.75	102.56	105.19	106.41	105.14	106.16	105.66	105.83	104.63	105.25	105.13	105.5	104.7	105	104.54	106.82	106.14	105.5	105.23
100.38	99.801	99.363	101.35	100.74	98.857	99.288	98.556	101.9	100.49	99.679	99.487	101.77	98.789	99.503	100.51	100.31	100.26	98.727	98.081	99.581	101.42	99.461	100.65	100.23	102.09	100.37	98.241	100.74	98.925	101.13	100.38	100.69	99.661	101.44	99.98	99.091	99.185	99.593	100.05	99.84	101.24	101.27	98.36	100.59	98.512	99.943	99.979	100.81	100.57
105.48	105.33	104.27	105.33	106.2	105.17	105.73	105.9	104.82	106.5	106.27	106.46	105.69	104.92	104.66	106.05	105.82	105.66	106.78	104.05	105.75	105.01	104.83	104.81	104.81	105.72	105.4	105.32	103.6	105.93	104.74	105.34	105.67	104.3	104.67	104.55	105.73	104.62	105.44	106.07	106.23	104.43	104.21	104.75	107.14	104.53	105.78	105.88	105.95	105.08
106.39	108.13	109.63	106.79	105.39	106.96	106.57	105.97	108.69	106.47	105.98	108.26	106.11	108.5	106.71	107.69	105.41	106.58	106.61	106.72	106.95	107.74	105.09	105.88	106.04	107.67	106.08	106.43	107.25	108.73	106.03	105.9	106.42	106.16	107.52	105.83	106.85	105.56	106.58	106.37	106.91	107.91	106.31	106.03	106.45	108.82	106.02	106.19	108.3	106.31
105.33	103.39	104.08	105.56	105.09	105.36	105.32	105.65	104.05	105.47	105.59	104.2	105.91	103.64	105.27	105.69	103.89	105.85	105.91	105.21	104.65	104.63	105.92	103.46	105.23	106	105.09	105.57	107.77	103.76	104.52	104.72	104.73	105.91	105.18	105.43	105.05	104.96	104.43	105.87	104.94	104.22	104.43	104.88	106.53	105.12	106.26	104.34	105.67	103.73
100.09	99.656	101.57	101.56	100.69	101.49	99.111	101.27	99.651	99.823	99.675	101.09	102.35	101.28	101.45	100.81	101.25	100.21	98.923	100.31	101.45	100.01	99.737	99.561	101.46	101.65	100.28	100.41	100.81	101.1	101.05	100.49	98.98	101.14	101.53	99.922	98.966	99.198	101.22	101.02	100.1	101	101.37	100.14	101.96	99.956	99.872	101.54	100.87	99.7
111.09	109.77	113.04	110.28	112.59	110.96	110.93	110.04	109.18	110.2	110.68	112.77	113.98	111.75	112.76	111.11	110.79	110.37	112.9	112.53	112.51	112.89	112.83	111.06	112.18	112.1	112.11	111.48	111.94	112.63	111.61	112.24	113.14	111.6	111.7	111.21	110.41	111.95	110.5	109.93	112.04	110.74	111.25	112.38	112.27	110.74	112.49	111.33	111.3	111.25
110.34	110.15	108.97	110.53	111.9	110.75	108.96	109.88	109.92	109.04	109.19	109.24	111.17	111.35	109.89	110.61	110.43	109.53	111.03	109.21	110.88	110.25	109	110.6	110.58	109.61	111.13	111.52	110.56	110.76	111.2	109.33	110.94	110	108.65	111.47	110.79	109.99	110.11	109.66	110.31	110.68	111.43	110.07	109.95	110.14	110.36	109.95	109.75	110.31
111.15	111.52	109.86	110.5	111.43	111.43	109.97	111.45	111.8	110.55	110.82	110.48	112.06	110.67	111.01	109.45	108.57	110.75	111.71	110.45	110.09	109.99	110.06	109.99	109.51	110	110.14	111.97	110.5	111.22	112.13	109.13	110.95	109.18	111.02	111	109.85	111.9	109.62	110.53	109.79	110.71	111.94	111.27	110.65	108.67	110.46	112.53	110.56	114.01
105.46	106.5	106.01	106.13	107.41	106.3	106.7	105.14	107.56	106.02	106.16	106.48	106.83	106.97	105.07	106.34	106.42	106.56	107.24	106.54	106.18	107.52	106.77	105.87	107.12	106.7	105.19	105.12	105.8	106.09	107.99	108.17	106.28	106.24	106.04	106.49	107.07	107.28	106.14	106.86	107.47	105.93	107.21	107.47	104.62	105.37	106.44	104.34	106.94	105.85
106.48	105.69	105.38	104.46	104.9	104.14	104.98	104.39	105.42	106.46	106.44	106.53	104.16	106.62	103.54	104.76	105.99	105.78	103.84	105.59	105.69	105.64	106.38	105.9	104.84	107.22	105.79	105.36	104.05	105.13	103.76	104.2	105.11	104.14	105.72	106.45	105.2	105.77	103.94	105.51	105.05	107.12	105.44	106.81	106.4	106.53	106.11	105.49	104.37	102.79
106.18	106.34	108.07	106.3	106.16	106.7	107.59	106.07	106.51	105.62	107.72	104.79	106.67	105.01	107.09	107.48	105.61	105.62	107.04	107.53	104.96	107.12	106.86	106.17	106.86	106.57	106.99	106.21	105.57	106.28	105.96	106.38	106.31	106.76	106.61	105.62	107.1	106.86	106.37	106.8	105.64	106.73	107.29	106.68	106.76	106.98	107.49	105.85	106.56	107.61
106.06	105.87	106.98	105.47	106.93	106.53	105.68	104.81	106.54	104.63	106.09	104.51	105.61	105.82	105.93	105.95	107.75	107.33	105.56	106.84	105.68	104.75	106.93	107.84	106.41	106.35	105.83	106.59	105.53	104.9	108.2	107.1	106.54	107.27	105.54	106.46	104.6	104.1	107.52	106.06	106.48	105.66	107.27	105.95	105.28	106.74	105.91	105.81	107.75	106.28
115.38	116.42	115.36	115.96	116.25	115.03	116.54	116.04	115.01	115.91	115.44	116.36	118.27	115.34	116.46	116.61	115.68	115.84	115.22	116.29	117.1	114.92	114.85	115.89	117.12	117.11	117.37	116.16	116.85	114.62	115.94	116.13	116.45	117.29	115.68	115	114.49	115.33	115.68	114.71	115.59	116.45	116.24	117.08	115.78	116.55	117.41	116.59	115.26	116.59
111.45	112.53	114.11	112.98	111.63	112.88	112.81	111.59	112.88	113.36	114.66	112.49	112.84	113.3	112.55	113.76	112.21	112.29	112.85	112.41	113.26	113.47	112.76	112.87	112.5	112.62	111.81	112.3	113.36	110.4	112.24	113.25	111.88	113.15	113.53	113.1	113.47	112.72	113.59	113.4	112.1	111.69	112.41	112.64	111.42	112.54	114	111.67	113.19	112.32
108.39	104.19	106.41	107.25	107.63	106.21	104.77	105.37	105.37	104.94	105.72	105.63	105.93	105.94	107.05	105.77	105.43	104.79	105.6	106.96	106.35	104.91	105.87	106.8	107.21	105.03	106.38	107.64	106.59	106.92	105.74	105.91	105.18	106.13	104.82	105.13	106.17	105.68	105.72	105.62	105.49	104.85	105.38	106.74	105.35	105.55	103.63	104.79	107.36	107.24
103.47	104.44	104.45	108.09	104.95	106.47	105.96	105.86	105.76	105.74	105.53	106.81	105.41	105.25	103.91	105.05	103.71	105.86	105	105.41	105.27	104.96	103.96	106.28	106.73	103.99	105.69	105.59	106.33	105.54	106.79	105.98	105.01	106.09	105.12	106.18	105.15	105.1	107.56	105.94	107.91	106.05	106.19	104.71	105.26	104.36	104.42	105.51	104.4	106.91
105.63	106.25	105.72	106.79	106.45	107.03	106.97	107.3	108.93	107.39	107.66	106.37	107.28	108.56	105.75	106.21	105.33	106.37	107.42	106.5	106.81	106.49	105.31	106.09	107.33	106.45	106.63	106.23	107.84	107.1	107.79	107.68	108.04	106.43	106.46	106.03	107.5	105.32	107.99	107.96	107.76	107.14	107.57	107.32	107.88	105.64	107.14	106.2	106.83	107.74
106.55	106.53	104.62	105.12	104.26	106.16	107.39	106.01	105.25	105.23	104.88	104.99	105.24	105.43	105.59	106.34	105.71	105.38	105.86	106.87	105.64	104.12	105.83	105.94	104.13	106.85	106.22	106.7	106.29	106.31	105.16	105.81	105.46	105.57	104.94	105.67	107.65	105.56	104.98	104.86	108.01	104.7	104.55	106.72	103.82	105.23	106.34	105.71	104.06	104.93
105.08	105.43	105.6	105	105.25	105.52	105.95	105	106.69	106.29	105.66	105.89	105.8	106.67	104.51	106.15	105.69	105.4	106.38	108.28	106.9	105.84	105.68	105.85	105.61	105.91	105.14	104.57	106.77	107.76	107.48	107.29	105.65	107.2	106.45	105.97	106.82	103.88	106.19	107.13	104.72	106.46	106.79	104.87	107.56	105.6	106.43	105.4	105.89	108.1
110.63	110.26	110.16	110.31	108.81	109.8	111.17	110.96	110.11	110.19	109.94	110.89	109.61	109.84	112.16	109.31	110.68	110.78	110.96	109.86	110.04	110.85	110.6	110.2	111.77	111.59	110.74	110.97	109.76	111.59	109.41	110.92	109.55	109.88	110.09	111.44	109.96	109.85	109.13	111.27	111.1	112.77	110.16	110.22	109.66	111.18	109.76	110.3	110.53	110.91
106.66	105.86	106.08	105.14	105.47	103.99	104.38	106.21	104.79	106.68	107.51	103.96	107.03	106.72	105.23	105.38	105.51	105.33	106.34	105.06	104.71	105.67	107.11	104	104.98	103.83	105.55	105.99	105.36	105.88	106.54	105.94	103.92	104.7	105.24	104.56	104.89	104.3	103.47	105.53	105.59	105.48	104.86	105.17	105.36	104.51	107.29	104.14	105.27	107.85
116.68	117.27	116.02	116.74	117.19	116.72	117.34	117.04	118.34	117.24	117.92	116.8	117.14	117.64	118.16	117.09	116.38	117.77	119.1	118.46	116.67	117.89	118.53	118.26	117.15	117.89	116.91	117.83	118.25	117.99	117.33	117.87	119.26	118.75	116.64	118.9	118.93	117.05	119.04	117.94	117.65	115.14	117.22	117.36	117.42	118.23	116.87	117.37	118.36	115.97
107.03	105.28	106.49	105.97	104.9	106.94	107.77	106.07	105.8	105.71	106.04	105.99	105.78	106.72	106.32	104.22	105.04	105.48	105.95	105	107.1	106.57	106.37	105.03	106.89	104.2	106.62	104.7	105.12	106.5	105.07	105.01	105.89	107.02	105.12	106.51	107.63	106.47	105.17	106.51	104.84	105.61	106.09	104.84	105.23	105.36	105.34	105.98	106.13	106.04
105	105.09	105.46	104.76	105.8	105.04	105.15	106.06	104.67	105.77	105.98	105.25	105.61	105.46	105.87	105.61	106.23	105.2	106.32	105.41	104.92	105.1	105.12	105.79	105.62	105.14	105.96	107.3	105.55	105.16	106.6	106.81	107.67	106.28	104.29	105.58	106.01	106.67	106.41	106.56	106.9	105.17	105.78	106.18	105.99	105.98	106.22	106.27	105.95	104.6
110.36	110.74	110.74	112.25	111.98	110.53	108.59	110.89	111.3	111.59	112.18	112.68	111.49	110.73	110.82	111.16	113.37	111.75	110.37	112.63	112.16	111.77	111.5	112.01	110.69	110.25	111.17	110.47	109.63	111.88	110.21	111.73	111.89	112.69	113.1	111.1	111.76	110.82	110.48	110.56	109.82	111.07	112.45	110.03	112.04	111.03	110.58	111.29	110.92	109.3
105.38	104.93	105.41	103.41	105.29	104.69	105.19	103.97	106.78	103.55	106.42	105.84	104.08	104.82	105.42	105.53	104.96	105.2	105.57	104.98	105.45	105.35	105.52	105.28	104.28	103.83	104.55	104.67	104.08	105.16	104.62	104.51	104.89	105.32	105.18	105.85	104.84	105.92	104.76	106.08	106.07	104.75	105.43	105.06	103.62	104.35	104.35	107.59	104.57	105.62
113.34	113.04	112.4	112.68	113.89	111.62	111.78	113.22	112.31	111.54	111.13	112.06	111.78	110.44	112.55	112.61	113.4	113.49	111.4	113.09	110.64	112.82	112.01	111.61	111.57	112.24	112.39	111.5	111.26	111.33	112.9	111.97	111.26	111.52	112.89	112.19	111	112.92	111.81	112.5	112.77	115.28	109.96	113.63	111.01	110.16	112.53	111.3	112.24	110.72
108.69	111.03	110.52	109.47	110.23	110.04	109.49	109.36	109.37	110.64	109.41	109.66	109.19	109.53	109.34	108.98	109.75	107.99	110.09	108.62	110.38	109.07	110.71	108.41	109.66	108.6	109.44	111.04	109.8	109.45	111.11	109.37	109.84	109.94	110.18	109.38	111.42	107.94	110.52	109.79	109.74	110.75	111.44	108.9	110.46	110.95	111.21	111.21	109.35	110.84
100.77	100.15	101.57	99.519	100.38	100.68	99.153	99.472	100.15	100.04	100.42	101.69	101.18	100.3	99.56	101.15	100.95	99.802	100.03	99.16	100.94	101.49	100.62	101.35	100.58	100.5	100.78	99.139	99.43	101.22	100.78	100.8	100.49	97.966	99.99	100.29	100.02	99.933	101.49	99.948	99.387	100.4	100.11	100.13	100.92	99.424	100.51	99.935	101.1	99.989
110.65	113.45	111.86	112.06	110.26	111.76	112.61	110.69	110.38	112.66	111.5	111.22	111.4	109.96	111.34	109.84	112.83	111.03	111.1	111.46	111.65	111.8	111.13	111.27	110.15	109.79	112.99	111.85	113.43	111.9	111.05	112.38	111.77	110.26	112.01	113.11	112.12	111.25	110.39	111.49	112.05	110.96	111.36	109.4	110.99	111	110.84	111.64	110.06	110.81
104.82	105.38	103.62	104.73	104.35	104.6	104.95	103.75	105.11	102.66	103.91	104.92	104.48	102.98	103.6	103.69	105.16	104.36	103.39	105.21	104.19	104.08	103.06	104.04	103.08	104.23	104.75	103.22	103.84	105.96	103.96	104.15	103.74	105.06	103.67	103.83	104.14	103.29	104.28	105.32	103.35	103.85	103.95	102.91	104.58	103.58	104.24	104.5	103.85	104.51
105.96	106.99	107.56	106.59	106.98	106.9	108.73	106.52	105.16	107.02	105.67	105.16	106.72	104.66	106.04	106.88	107.77	107.83	105.97	106.91	107.07	106.54	105.3	106.25	107.12	105.25	105.75	106.8	107.22	104.59	106.27	104.77	105.32	106.66	104.85	106.15	107.53	106.54	106.91	106.53	106.59	106.37	105.49	105.46	104.74	106.15	105.98	106.29	107.3	105.49
108.73	109.35	110.31	110.78	109.21	109.48	108.82	109.93	111.26	109.64	110.94	111.62	109.73	108.39	110.18	109.89	110.79	112.05	109.42	109.11	110.52	109.43	109.23	110.07	109.21	109.46	109.99	111.15	109.37	111.26	110.81	111.14	110.23	110.13	109.44	110.84	111.04	109.6	110.45	109.14	110.58	111.32	108.67	110.2	109.32	110.07	110.52	110.5	110.46	111.55
111.25	110.18	113.08	112.06	112.22	111.93	112.1	109.87	112.77	112.45	111.76	111.89	111.64	112.51	111.62	113.12	112.43	112.76	109.47	113.54	111.78	110.89	113.02	111.87	111.64	111.45	110.81	113.06	112.12	111.75	113.07	111.21	112.53	113.47	111.51	110.67	110.69	112.08	112.54	111.96	113.07	110.58	111.18	111.39	112.88	112.24	112.52	111.45	113.14	113.2
99.806	99.06	101.78	100.56	99.857	100.58	99.696	100.19	99.746	101.74	100.84	100.6	99.905	100.67	100.92	101.65	99.456	100.37	101.26	102.27	99.921	99.31	100.27	101.17	100.74	100.43	98.792	100.24	99.862	101.11	98.447	98.802	101.16	97.788	98.902	100.03	100.14	99.409	99.575	98.99	98.114	98.671	99.897	98.341	98.711	101.29	98.387	99.21	99.813	99.084
104.37	104	104.72	103.18	103.12	105.79	104.74	104.51	104.58	104.74	104.71	103.67	103.32	104.51	105.56	104.32	102.83	104.6	105.66	106.12	105.19	104.53	104.25	102.76	105.27	103.62	103.36	104.14	103.72	105.5	103.97	103.1	103.83	103.65	105.18	106.76	103.3	104.01	104.49	105.73	104.1	103.75	105.23	104.24	102.77	104.78	105	103.43	104.69	104.59
101.7	100.46	100.33	99.163	100.34	99.448	99.476	100.74	100.98	101.97	100.96	98.134	101.86	98.643	98.698	101.03	100.64	101.7	100.72	99.122	99.489	100.2	99.596	100.11	100.97	101.95	100.66	100.21	98.924	98.952	100.78	99.044	100.36	99.58	98.429	99.595	100.78	100.22	100.57	99.532	100.49	100.95	100.37	101.25	101.06	100.88	100.58	100.73	100.57	101.2
111.74	110.73	111.59	111.34	110	112.04	112.23	112.42	111.71	110.41	110.05	110.9	111.83	112.17	111.82	111.9	109.98	112.27	112.42	111.67	110.85	109.89	112.06	109.9	111.75	112.92	110.14	111.39	111.09	112.41	110.77	112.72	111.44	111.05	111.83	109.96	112.22	111.28	112.01	112.22	109.45	111.36	111.6	111.07	112	109.94	110.01	111.11	110.03	112.45
110.78	110.43	112.11	112.11	112.9	111.99	111.42	112.7	111.99	111.22	110.82	112.88	111.35	109.98	111.56	111.7	112.49	110.08	111.63	110.41	111.67	110.97	112.38	111.48	111.75	111.01	111.4	110.14	111.01	110.8	114.3	111.64	112.71	111.91	111.05	110.83	111.78	110.82	113.28	111.72	110.68	111.41	111.48	111.24	112.1	112.63	112.67	111.65	110.59	110.93
110.9	110.82	112.64	112	109.87	111.05	111.43	111.2	111.61	110.33	112.06	113.14	112.2	112.73	111.56	110.31	109.82	111.83	111.26	109.8	111.79	110.29	112.21	112.54	110.39	110.26	111.46	111.44	109.83	110.33	110.62	111.04	111.82	113.5	110.82	112.47	110.59	111.62	111.75	111.54	111.54	111.48	111.59	111.2	110.27	109.53	111.84	110.85	110.25	111.29
100.83	99.104	100.75	100.02	101.73	100.19	99.336	101.4	99.104	100.98	98.661	99.878	101.19	101.08	97.541	99.34	100.9	100.09	99.638	99.736	100.53	98.933	98.65	100.27	98.961	99.533	100.47	99.682	99.761	99.985	100.01	99.444	99.866	101.15	99.53	101.5	100.25	100.17	100.37	98.757	98.219	98.223	100.18	100.72	99.748	100.81	100.02	100.56	99.285	100.46
105.78	107.06	105.2	107.28	103.76	106.47	105.38	106.34	105.09	104.31	106.5	106.89	106.54	107.13	105.27	105.88	107.02	105.86	105.13	105.48	104.65	105.65	105.61	105.31	106.96	105.8	105.38	105.24	106.65	106.61	104.86	106.7	105.84	106.05	106.91	105.6	106.09	106.18	105.68	106.62	105.15	105.83	106.15	104.36	107.84	106.02	107.19	107.48	106.02	105.88
110.69	110.62	109.37	108.45	112.96	109.76	109.26	111.04	108.81	112.03	110.57	110.81	109	111.05	110.4	110.08	110.66	110.02	110.53	110.77	109.87	110.72	109.1	108.06	110.6	109.97	110.5	111.2	109.13	111.29	109.56	109.33	110.29	111.22	109.37	111.41	111.94	109.79	110.75	109.61	109.4	109.91	110.54	110.8	111.25	110.52	110.08	109.16	108.55	109.01
111.35	112.4	111.98	112.68	113.54	111.26	111.33	112.13	113.91	112.99	111.11	110.19	111.15	111.29	111.3	112.28	112.02	110.8	111.37	111.62	112.09	112.31	111.46	110.57	112.53	111.66	111.21	110.3	111.93	110.78	111.73	114.71	112.03	111.17	112.9	110.44	109.82	111.41	110.98	112.26	111.1	113.07	110.67	111.79	112.44	111.13	112.27	111.93	111.54	111.11
104.69	104.69	104.63	104.72	103.11	104.42	104.73	106.01	104.6	103.91	103.78	103.89	105.28	104.55	105.68	105.65	105.06	105.4	105.49	104.63	105.12	104.62	104.79	104.67	105.32	104.44	104.65	106.54	104.48	105.43	105.07	104.31	104.89	104.28	105.31	104.99	106.04	103.12	104.76	104.17	103.71	105.24	105.6	103.98	105.56	104.96	104.97	104.2	104.27	106.32
104.3	104.27	104.6	105.8	104.51	105.64	103.58	104.65	103.73	105.17	103.22	103.88	103.58	104.16	104.4	102.12	104.41	104.75	105.58	102.89	103.45	105.7	103.7	102.86	103.81	103.96	102.71	103.81	103.96	105.72	104.62	105.98	103.32	103.38	103.93	105.09	105.62	104.61	103.37	104.14	104.63	104.52	104.87	101.8	103.54	105.11	104.92	104.58	104.32	102.69
106.14	105.71	105.47	106.51	105.29	104.94	107.29	106.85	106.18	105.96	106.92	105.57	104.18	106.13	106.84	105.63	106.72	106.22	105.3	107.13	105.83	104.66	105.65	107.31	105.78	105.74	106.18	104.98	105.73	105.7	106.66	106.98	105.73	106.46	108.49	106.05	107.67	104.87	106.2	105.64	107.72	105.49	106.44	105.9	106.25	106.09	105.69	104.26	106.97	104.37
109.83	110.94	108.69	111.28	109.54	110.64	109.04	111.15	110.37	110.24	109.75	111.33	108.83	110.67	111.83	109.84	111.64	110.08	111.31	111.26	111.01	110.57	111.63	112.11	111.07	110.59	111.36	111.11	110.12	112.69	110.16	111.33	112.19	110.6	110.44	110.57	111.67	111.84	111.1	111.19	110.73	111.57	110.53	108.61	109.97	110.76	112.1	110.75	111.24	111.66
105.13	106.75	106.68	105.33	107.83	104.37	106.68	105.24	104.17	105.35	105.15	107.87	106.02	105.47	104.72	107.28	106.73	103.29	106.85	106.37	105.55	103.86	105.11	107.41	104.68	104.93	105.82	106.45	106.39	106.37	105.67	104.1	104.28	104.53	106.03	105.45	106.16	107.05	106	106.83	105.58	104.09	105.71	104.48	104.05	104.56	105.34	106.49	106.05	107.43
111.86	112.52	110.27	111.13	112.55	112.48	110.12	108.93	111.54	111.71	111.19	110.93	111.31	112.54	111.45	111.47	111.39	111.57	109.91	110.15	111.14	111.96	110.88	110.72	111.11	111.27	111.95	111.33	112.43	111.16	111.16	111.23	112.12	110.2	109.96	109.76	110.15	110.89	112.5	110.21	110.98	111.54	111.69	111.87	111	111.32	111.75	110.91	112.31	111.91
112.98	110.85	112.04	110.51	110.01	111.62	111.71	112.49	112.32	110.01	111.54	110.15	109.98	111.05	110.89	109.56	110.25	111.73	111.81	111.47	110.25	111.77	111.78	112.5	109.68	109.37	111.09	109	110.86	111.55	111.35	111.21	110.89	112.02	110.75	112.14	111.35	109.77	111.7	111.25	110.3	111.35	111.61	110.86	110.94	110.6	110.76	110.14	110.67	111.48
110.8	109.88	109.69	109.52	109.73	111.19	108.76	108.83	111.83	109.88	110.18	109.1	109.66	110.46	108.78	109.77	108.53	110.11	109.72	108.06	110.2	109.75	109.76	110.29	110.55	110.71	109.47	110.48	109.37	111.6	108.74	108.21	110.43	109.39	110.32	108.9	109.59	110.31	109.78	108.95	111.49	110.44	110.08	109.08	109.72	110.25	111.18	110.22	111.37	109.95
110.54	111.29	111.09	112.35	111.23	112.9	111.1	111	111.34	110.82	111.09	111.82	110.02	110.2	110.41	111.65	110.05	110.3	111.69	110.69	110.79	110.04	111.78	113.28	111.11	111.56	112.04	110.42	112.72	112.45	109.71	111.56	110.02	109.83	111.78	112.23	112.57	110.23	111.3	109.98	110.11	110.42	111.61	112.46	112.43	111.15	111.11	111.11	112.7	112.08
111.24	110	109.32	109.26	110.94	111.13	111.62	110.64	109.96	109.8	110.55	111.53	110.05	111.29	110.78	111.74	111.17	110.19	110.33	111.6	111.15	109.88	109.73	109.53	110.51	110.44	111.16	111.03	110.6	111.08	110.42	110.74	110.27	110.53	112.13	111.01	110.52	111.47	111.46	110.83	109.33	110.02	111.14	111.87	110.44	108.45	111.22	110.16	109.5	109.71
104.38	102.48	105.06	104.62	104.76	103.5	103.61	102.84	103.83	103.71	104.59	105.28	104.95	102.65	105.32	105.24	104.66	103.58	105.16	104.34	104.05	103.48	103.86	103.59	105.13	103.91	104.97	105.67	103.71	104.19	105.5	104.03	103.78	104.39	103.44	104.86	104.24	103.36	107.01	105.16	104.76	104.73	104.93	103.02	105.05	103.87	104.68	105.86	104.44	105.25
105.67	103.09	104.63	104.89	105.72	104.87	104.68	105.94	105.97	105.7	106.41	105.87	105.44	106.6	104.1	105.68	105.53	105.5	105.24	104.55	105.17	105.83	105.38	106.02	106.92	107.59	103.92	105.06	105.75	107.35	105.55	105.47	103.99	106.31	105.6	103.86	106.64	105.41	105.9	104.07	104.15	105.25	105.36	104.58	103.32	103.89	104.52	106.12	105	105.86
109.74	111.04	109.44	110.84	110.28	110.92	110.12	108.91	110.3	109	109.07	108.68	110.28	109.98	109.23	109.4	111.2	110.19	109.64	108.94	109.96	109.43	110.61	110.83	110.7	110.57	110.34	110.66	110.56	109.15	111.2	109.43	109.96	109.81	111.21	110.22	111.11	111.42	109.81	109.93	111.72	109.7	111.68	111.8	110.95	109.86	110.35	109.87	109.83	109.27
106.25	103.99	106.85	108.23	106.82	104.71	105.37	105.84	105.07	105.28	105.39	106.04	103.85	106.17	105.64	106.14	106.11	107.45	105.89	106.26	106.49	105.86	106.28	105.94	106.66	105.39	105.76	104.35	106.18	104.81	104.94	105.85	107.27	105.23	106.27	106.6	105.43	105.76	105.27	106.46	106.19	106.96	106.5	105.97	105.54	105.5	107.12	105.02	105.22	104.46
111.81	111.3	110.73	111.36	112.31	110.97	112.33	109.25	109.28	110.9	110.43	109.55	112.49	111.66	112.2	111.62	110.92	110.46	111.69	112.31	111.26	111.58	110.24	109.6	110.96	110.36	111.55	111.43	113.18	112.13	112.06	110.69	111.23	112.19	110.5	111.52	111.62	110.71	110.49	110.6	112.79	109.15	110.34	111.46	110.73	110.9	109.36	111.8	111.21	112.43
112.93	111.33	110.84	111.37	111.02	111.06	112.98	112.06	110.37	111.12	111.87	112.33	110.43	112.58	114.25	111.9	113.42	113.5	112.43	111.92	111.97	113.18	111.32	110.85	112.04	111.82	112.13	110.56	111.93	112.09	114.3	112.71	112.7	113.19	111.84	113.23	113.16	111.93	112.48	113.57	112.05	111.58	113.67	113.18	110.79	110.86	112.47	111.19	111.4	114.16
106.48	105.4	106.74	108.23	106.91	105.83	106.31	106.43	104.43	107.01	105.66	106.7	106.14	105.34	106.53	108.08	106.61	107.85	105.53	105.97	107.97	107.35	105.67	106.96	107.3	106.97	105.65	107.47	104.06	106.06	106.01	107.24	106.2	105.94	105.22	104.87	105.63	106.35	106.5	106.2	108.73	106.3	106.74	106.47	107.2	107	104.72	106.49	105.72	106.63
105.2	104.52	104.88	103.96	105.75	105.85	104.05	105.06	105.12	104.11	105.82	104.84	104.47	104.97	105.59	105.15	104.82	104.16	106.23	105.1	104.44	104.85	104.77	105.39	105.02	104.11	105.71	105.17	104.14	105.33	106.69	104.68	107.65	104.83	104.77	104.39	104.67	105.56	105.62	104.47	104.34	104.35	103.89	105.38	103.22	107.32	104.6	105.27	105.42	106.04
105.01	103.99	105.57	102.61	105.5	106.77	106.35	104.65	105.39	106.52	104.41	104.46	103.58	105.35	104.19	104.6	104.89	106.72	105.9	105.33	104.86	104.34	105.47	105.93	105.77	103.52	104.79	106.26	104.38	104.27	104.24	103.03	105.05	104.96	105.06	105.24	105.24	104.35	104.81	105.46	106.23	103.81	105.24	106.42	106.32	106.22	104.29	105.52	105.22	104.74
112.2	110.96	112.12	113.49	110.89	113.41	111.47	112.85	113.41	112.18	111.73	110.89	111.86	110.43	111.66	112.38	113.11	110.54	112.96	112.85	110.48	110.42	111.02	111.77	110.72	111.91	111.49	112.91	112.03	111.88	111.21	111.33	111.98	112	111.36	111.6	112.31	112.23	112.79	111.3	111.44	112.18	111.23	113.08	111.88	110.94	111.38	111.24	111.06	111.53
105.76	106.64	106.59	105.5	106.19	104.89	104.78	106.94	106.2	106.51	105.74	106.44	105.54	106.42	105.93	106.4	105.99	103.01	105.14	105.62	105.46	105.88	106.12	105.12	106.83	104.89	106.83	105.62	106.87	106.33	105.67	106.91	105.64	104.97	105.3	105.71	105.24	107.45	105.59	105.61	105.45	105.53	105.77	105.03	105.17	105.56	105.25	106.65	106.68	105.05
106.67	105.73	106.31	106.06	104.57	105.87	105.69	106.92	106.48	107.45	105.9	107.7	107.23	105.69	105.94	104.35	106.85	106.8	105.71	105.34	107.31	106.57	105.46	105.6	105.94	106.53	106.76	106.99	105.93	105.74	106.18	105.54	105.26	105.61	107.44	105.57	106.15	106.08	106.03	107.98	106.01	106.32	106.4	105.16	105.38	107.08	107.35	104.02	105.7	107.14
105.38	107.04	105.18	104.9	104.92	105.72	105.39	105.19	104.82	105.05	105.65	104.67	104.69	105.22	104.31	104.5	105.44	105.83	104.83	104.47	104.98	105.45	105.79	105.42	104.85	105.73	105.21	106.06	104.42	107.16	105.14	104.73	105.53	106.18	106.37	107.06	104.95	105.01	106.46	105.51	105.97	106.36	105.34	105.62	106.69	105.46	107.04	106.79	105.6	105.38
118.61	119.09	116.96	117.32	118.36	118.51	116.54	117.8	117.27	115.51	117.19	116.57	117.51	117.02	118.54	117.4	116.54	116.33	117.69	119.05	118.87	117.9	117.53	117.14	117.27	118.17	117.45	118.63	117.85	116.75	115.51	117.5	115.64	117.16	116.73	118.17	117.79	117.77	115.36	117.91	117.33	118.46	116	117.2	117.94	118.22	116.52	114.49	118.73	117.78
106.93	105.85	105.91	106.22	105.89	105.55	104.35	105.73	105.97	104.57	104.97	106.66	105.32	106.18	104.87	104.63	104.91	104.68	105.82	105.45	106.43	104.83	105.4	105.43	104.6	106.21	106.11	104.05	105.81	107.75	105.75	106.05	105.52	108.13	104.76	106.79	106.51	105.97	106.47	105.99	105.5	105.94	104.97	105.3	105.72	107.32	105.42	107.01	105.68	103.84
105.25	104.67	104.82	106.04	105.88	105.72	106.52	107.05	106.57	106.05	107.37	105.6	105.89	106.09	105.13	106.62	103.6	107.23	105.98	106.67	106.39	106.24	104.99	104.75	106.26	107.37	106.22	105.42	106.1	105.84	107.55	105.53	105.91	106.88	106.17	106.92	105.49	106.97	106.79	105.48	105.02	106.58	106.65	106.03	106.34	105.93	105.55	105.63	105.83	106.47
100.31	100.93	100.17	100.45	99.474	100.77	100.02	101.37	102.18	98.914	99.886	101.91	100.45	100.92	101.1	99.273	100.83	99.976	100.31	99.649	100.9	100.99	102.42	100.29	98.459	102.16	99.097	101.8	99.95	101.91	99.287	100.78	99.967	99.695	100.4	101.18	100.24	100.33	100.68	100.15	99.352	101.07	100.07	100.65	99.955	100.72	100.93	99.666	100.31	98.382
106.18	106.42	105.76	104.88	105.32	104.4	106.45	105.87	105.65	103.78	105.99	107.79	106.01	104.66	106.37	107.05	105.42	105.23	106.69	104.49	107.59	107.66	106.18	105.53	104.99	106.57	104.63	105.33	105.63	105.88	104.81	107.52	106.26	104.04	105.59	106.61	103.95	104.61	104.71	106.1	105.78	106.07	107.76	108.36	105.94	106.26	103.72	105.86	106.35	104.94
106.38	106.48	105.78	106.23	106.64	105.31	107.03	104.7	106.47	106.21	106.23	105.82	106.8	107.94	106.32	107.64	107	104.99	105.26	106.25	105.74	106.24	106.18	107.94	105.28	105.68	105.93	107.01	107.5	105.17	105.57	105.25	105.85	106.39	105.03	106.2	106.07	104.85	104.66	106.46	105.71	105.94	106.41	105.84	106.96	105.79	107.04	106.22	106.31	105.36
106.92	106.42	107.03	104.71	104.61	105.19	104.01	105.54	106.32	105.51	104.23	106.25	104.98	107.06	105.78	104.99	103.96	103.72	105.13	106.41	105.69	104.35	106.35	106.81	107.01	106.23	105.29	105.29	106.26	105.39	105.13	105.43	107.39	105.16	106.38	104.99	107.04	105.6	104.96	106.9	105.24	106.82	106.94	107.05	106.6	103.8	106.3	104.64	107.21	105.81
104.58	106.51	108.17	105.84	104.52	103.85	106.09	105.4	107.6	106.38	105.97	105.17	105.79	106.98	107.18	105.45	106.94	107.25	105.74	107.27	105.02	105.62	105.42	105.91	106.67	104.42	105.97	106.27	105.01	105.45	106.3	105.81	106.08	105.23	105.07	107.32	105.2	104.42	105.18	105.5	103.8	105.23	106.16	105.31	105.94	106.09	106.51	105.7	106.65	106.63
110.64	110.94	111.75	110.1	111.65	112.32	111.12	111.93	111.2	110.91	112.03	111.15	109.87	111.35	111.33	110.99	111.25	112.39	112.43	112.03	112.03	110.79	110.98	111.55	111.67	110.76	110.79	111.16	111.44	110.42	112.46	110.87	110.81	112.01	110.8	110.83	110.77	111.81	112.13	112.31	110.4	111.85	109.31	111.15	110.53	111.24	111.6	111.11	112.12	111.13
104.66	103.81	104.94	104.44	105.04	105.2	103.99	105.45	105.19	104.96	105.39	105.22	104.83	107.22	104.24	104.07	104.12	102.27	105.91	104.1	104.22	104.36	104.18	103.89	105.83	105.02	105.21	105.6	104.96	104.01	105.37	103.82	104.23	105.44	102.72	104.44	105.18	104.91	105.09	105.67	105.29	105.64	104.12	103.53	105.23	106.37	106.14	104.39	104.74	104.02
110.79	112.43	111.87	111.19	111.85	111.57	110.67	111.47	111.98	111.62	110.22	112.25	112.44	111.18	111.69	111.24	113.95	111.01	110.69	112.66	111.81	112.16	111.62	112.56	110.83	111.68	112.33	112.35	112.83	111.6	109.81	112.74	112.52	112.94	111.81	112.28	111.66	110.85	111.75	110.82	111.92	112.43	113.39	110.63	111.6	112.38	112.37	111.28	111.12	111.79
106.53	107.26	105.29	106.67	106	105.22	106.47	107.18	106.76	103.88	104.8	106.71	105.23	105.26	106.56	104.98	107.53	107.27	105.25	106.1	106.22	106.57	106.92	105.21	105.04	105.42	106.63	105.35	105.24	106.38	106.65	105.74	104.61	105.21	105.51	105.95	106.31	105.64	105.9	105.05	105.06	107.67	106.01	104.9	107.22	106.91	105.34	104.97	104.83	105.25
105.01	106.04	107.03	105.85	105.91	106.08	105.15	107.09	104.43	105.72	105.6	104.71	104.31	105.2	105.37	106.05	105.32	104.89	105.21	106.84	105.94	106.47	106.74	104.8	107.11	106.13	104.39	104.93	107.11	104.88	106.97	107.07	104.81	105.83	104.23	106.25	105.83	105.13	105.27	104.81	105.28	104.67	105.53	105.26	104.05	106.18	104.52	104.58	105.95	104.5
117.58	116.87	116.92	116.77	117.47	116.03	116.6	116.06	118.25	117.19	118.15	116.91	116.46	117.46	118.36	118.32	118.4	118.11	118.24	119.8	117.57	119.93	118.32	116.93	116.81	116.68	118.66	116.59	116.31	119.29	117.36	118.38	117.79	117.77	116.45	117.74	118.09	118.41	118.36	117.03	116.84	118.06	118.04	118.68	116.94	117.95	115.72	118.03	119.31	119.43
110.91	112.53	112.59	113.23	111.46	111.74	111.85	110.39	113.06	113.39	112.65	112.45	111.72	112.69	112.62	111.12	110.86	112.23	111.81	113.24	113.06	111.88	111.67	111.43	111.92	113.63	111.08	113.96	111.41	111.86	112.22	112.57	111.73	111.16	110.71	112.62	112.85	111.54	111.82	113.22	110.89	112.08	112.13	111.65	113.31	111.61	111.61	111.87	111.68	112.29
112.41	111.57	112.02	110.43	111.92	110.04	112.12	111.48	112.26	111.73	111.87	113.02	112.15	111.93	109.94	110.4	111.79	111.99	111.22	113.28	111.81	111	112.74	113.89	111.54	110.5	112.01	111.88	113.57	109.15	111.12	112.89	112.49	112.4	112.97	111.87	112.13	111.52	112.17	112.41	110.5	111.8	112.73	112.92	110.44	111.7	110.91	112.93	112.48	112.49
106.16	107.29	105.99	105.85	106.12	106.95	106.03	106.08	105.89	105.9	107.12	105.88	105.73	106.79	104.9	105.92	106.52	105.45	105.5	106.8	105.08	106.28	105.97	105.44	105.05	104.43	103.75	106.57	106.05	104.35	105.93	105.72	106.22	106.28	106.12	106.81	106.24	106.06	105.92	106.39	104.86	107.19	107	106.85	106.25	105.3	106.04	105.77	106.07	105.76
100.28	100.86	100.63	100.05	99.366	100.2	100.28	98.069	99.649	100.09	99.287	99.399	99.637	100.42	99.887	100.53	100.57	100.65	100.53	99.514	99.962	99.294	98.964	101.17	99.769	99.103	100.84	99.982	99.75	99.213	98.922	98.844	101.4	101.64	100.04	101.3	100.33	98.232	100.82	99.797	100.66	100.77	100.19	99.739	99.846	99.881	101.49	102.24	100.42	99.393
112.35	109.89	111.78	111.44	112.15	111.92	112.26	112.72	112.3	112.36	112.13	113.04	110.62	112.46	111.12	110.1	111.23	111.66	112.67	112.02	110.78	111.61	110.73	110.93	112.46	110.94	110.69	111.81	111.78	111.98	112.32	111.22	110.73	110.61	112.46	111.66	110.3	112.13	112.08	111.09	111.81	112.11	112.27	113.14	110.42	111.66	111.44	111.59	111.74	111.38
111.64	112.2	112.33	111.1	111.98	111.51	111.78	112.38	110.85	112.49	113.15	111.21	110.67	112.44	109.41	111.72	111.76	110.89	111.08	110.77	111.98	111.73	111.19	112.93	112.11	111.25	112.9	112.59	110.63	112.58	113.61	111.33	111.17	112.16	111.89	111.26	111.82	110.17	111.76	112.22	111.59	111.32	112.09	110.85	112.64	111	110.28	112.63	113.12	110.6
102.08	101.52	101.52	100.64	101.9	101.15	101.21	101.1	102.34	102.12	100.66	102.92	102.41	101.93	100.89	101.44	103.23	101.31	100.48	101.91	102.8	102.78	100.95	101.52	102.09	103.26	100.81	100.93	100.27	101.93	100.94	100.57	101.21	100.72	101.59	101.79	100.66	100.81	102.27	102.64	100.71	101.87	99.082	101.3	100.82	101.11	100.67	101.03	100.44	99.6
100.06	99.458	98.783	100.17	99.901	100.01	99.2	100.51	100.94	101.86	100.11	99.713	98.564	98.977	100.61	98.682	100.12	100.15	99.486	99.616	100.1	100.34	100.43	99.373	99.972	99.412	100.36	101.25	98.709	100.24	100.68	99.525	100.39	100.68	100.06	99.968	101.06	100.21	97.851	100.58	100.03	99.294	98.773	98.985	99.811	99.798	100.74	100.95	100.41	99.354
106.3	107.01	107.37	105.87	106.67	107.22	106.86	105.91	106.87	106.1	106.51	106.18	106.82	108.35	107.9	107.81	106.7	107.32	107.41	105.38	106.25	106.38	106.37	107.54	107.16	107.12	107.7	107.2	106.55	107.09	106.03	106.14	106.83	107.98	107.44	107.35	106.66	106.33	105.9	106.57	106.53	107.23	107.3	105.71	106.4	106.61	106.75	107.91	107.07	105.93
109.48	111.91	112.05	112.25	111.55	111.88	113.03	111.13	113.45	111.94	111.63	111.4	111.57	111.03	112.54	112.61	110.87	110.21	113.67	112.82	111.73	111.43	111.52	112.43	111.79	112.54	111.58	111.13	112.34	110.97	111.27	113.55	112.21	110.05	111.79	110.43	111.23	112.75	112.19	111.81	111.76	111.4	110.19	111.87	110.94	111.14	111.68	112.63	111.9	110.84
110.13	110.98	112.41	109.52	110.95	110.26	110.35	110.64	109.4	109.86	108.92	109.01	109.83	109.1	110.86	110.68	108.22	109.58	110.81	110.25	110.45	109.94	111.36	110.33	109.57	111.24	109.77	110.02	111.47	111.51	110.07	109.81	110.01	111.05	109.73	110.14	110.22	108.6	110.74	109.7	109.84	110.3	109.43	108.75	109.62	108.01	109.74	110.2	109.35	109.96
105.04	107.06	105.91	106.13	105.75	106.45	106.01	104.85	104.77	106.37	107.87	107.13	106.55	104.63	106.51	106.13	106.04	105.51	106.95	107.37	106.52	107.67	107.4	107.62	105.77	104.63	104.44	104.74	105.02	106.02	106.64	105.4	106.27	105.12	106.01	106.16	105.23	107.12	105.05	104.34	104.86	106.7	104.98	105.16	106.15	103.87	105.34	105.17	105.82	108.49
111.2	110.54	110.31	112.01	110.03	111.76	111.32	109.4	110.73	111.54	109.55	112.32	111.46	110.65	109.86	109.89	109.41	111.59	110.82	111.39	111.34	112.31	110.97	111.07	112.09	112.51	111.46	111.64	111.05	110.78	109.86	110.54	109.91	110.27	111.98	110.04	110.53	110.82	111.49	111.43	110.36	110.58	112.46	111.54	110.61	110.8	112.67	110.96	112.06	112.08
114.02	110.31	110.61	110.66	110.68	111.91	110.08	111.98	112.37	111.87	111.76	110.94	110.57	111.71	110.37	109.76	112.34	111.87	111.33	112.33	109.91	111.85	111.51	111.88	110.96	111.77	111.98	110.95	112.66	111.58	110.62	110.74	111.31	110.79	108.79	111	112.07	112.24	111.42	111.16	111.03	112.1	113.35	111.19	110.21	111.71	110.65	110.94	111.13	111.57
103.66	102.97	104.38	102.64	105.24	103.58	103.08	104.98	105.57	104.36	104.19	105.11	105.22	103.32	104.26	104.86	104.37	104.34	104.87	104.83	104.12	105.02	103.87	102.66	103.85	103.7	105.05	104.54	105.94	104.79	104.78	104.07	104.56	104.72	104.23	105.89	104.78	105.3	102.87	104.06	102.8	104.37	105.17	104.2	104.38	103.74	105.47	104.14	103.5	103.91
105.77	107.25	105.16	106.99	106.97	106.3	105.3	107.17	104.72	106.55	106.12	105.3	105.43	106.2	106.05	107.2	105.84	105.23	105.85	105.08	105.01	107.01	106.17	106.22	105.15	106.32	105.27	105.82	105.17	105.96	106.03	104.87	106.34	105.61	105.87	106.16	104.93	104.65	106.61	105.9	106.34	105.18	105.12	104.9	106.5	105.36	106.25	105.92	107.3	105.08
105.81	107.39	105.66	106.23	105.05	105.25	106.12	105.69	105.09	105.98	106.01	104.43	107.7	106.19	105.56	104.61	104.39	104.58	105.42	103.99	106.64	103.88	105.27	107.51	106.03	105.38	105.56	107.29	107.95	106.97	104.86	104.32	106.26	106.61	107.24	106.33	107.75	106.4	105.88	105.31	107.13	106.09	106.56	104.94	106.06	106.05	105.42	106.63	106.15	107.7
110.84	112.34	110.74	110.83	111.41	110.83	109.82	110.85	110.41	110.03	111.37	111.37	110.7	111.01	112.2	112.34	110.69	109.33	110.18	112.83	110.69	109.23	112.91	111.21	111.79	110.45	111.65	111.68	109.73	111.25	111.72	111.86	110.18	110.81	108.12	111.68	111.99	111.83	111.21	111.57	111.52	111.42	111.19	109.66	112.09	112.86	110.89	110.41	111.2	110.5
103.9	104.11	103.3	104.82	103.62	103.27	103.87	102.76	104.08	101.99	104.09	104.07	103.15	103.8	102.7	104.89	103.69	103.95	103.97	104.65	105.66	106.81	103.68	103.53	103.47	104.01	103.52	103.83	102.87	104.82	102.5	105	104.27	104.4	104.21	103.77	104.37	100.86	104.04	104.65	104.33	103.67	103.95	104.32	103.97	103.81	103.2	103.97	103.53	105.69
102.81	105	105.51	104.14	104.11	103.35	103.54	105.07	103.63	103.26	103.64	103.55	104.04	104.2	104.55	103.58	105.2	104.48	103.48	104.32	103.55	104.51	103.84	103.06	103.96	105.02	103.37	104.43	104.59	104.31	102.77	102.49	102.39	105.02	104.66	103.06	101.46	105.24	105.21	102.91	103.1	104.43	104.41	102.93	104.08	103.72	104.55	106.14	103.7	104.67
104.98	104.52	106.13	106.62	105.76	105.4	105.84	105.08	106.79	105.33	106.92	105.67	104.14	105.14	106.94	107.49	105.3	104.45	105.03	104.58	106.25	105.94	103.77	106.43	106.36	105.52	105.82	103.65	107.72	105.39	106.31	105.67	105.24	106.39	106.08	105.88	103.86	107.54	106.36	106.42	106.06	104.24	105.61	105.35	106.15	104.99	104.63	104.19	105.9	104.99
104.31	107.19	105.19	104.96	104.17	104.76	106.68	107.91	104.61	106.4	104.45	105.99	105.49	105.1	105	104.43	105.91	104.57	105.35	105.91	105.41	105.24	106.54	106.55	105.89	106.78	105	105.26	105.21	105.79	103.67	104.83	106.95	106.77	105.74	104.38	106.2	106.53	105.04	105.45	104.91	104.8	105.34	105.93	106.2	105.42	105.52	104.99	105.42	106.86
105.29	106.74	106.59	105.11	105.24	105.91	105	105.31	104.96	105.71	105.93	105.46	105.13	106.21	104.85	106.09	104.48	106.1	106.45	105.26	106.48	104.27	104.29	105.08	106.04	105.43	105.7	106.67	106.18	106.37	106.5	104.64	104.75	105.5	106.35	105.88	104.79	105.37	105.84	104.92	105.66	104	107.34	106.29	105.17	104.18	104.41	104.87	105.31	103.98
101.39	101.74	100.16	101.83	98.52	100.72	100.8	100.89	100.97	100.3	100.97	101.3	100.79	101.32	100.15	101.59	101.26	101.96	99.286	99.93	100.69	100.87	100.18	101.29	98.605	99.979	98.434	101.66	99.951	100.23	99.292	100.94	99.982	100.11	100.65	99.884	100.88	100.13	102.23	99.579	100.64	100.94	100.08	100.99	99.424	100.91	100.92	99.713	101.26	99.946
106.4	105.86	107.15	107.26	106.29	107.82	105.5	107.08	107.11	107.67	105.94	107.33	106.67	106.6	106.79	107.65	107.45	107.13	106.54	106.7	107.9	106.1	107.44	105.52	106.56	105.91	107.02	106.84	107.89	105.55	106.28	106.66	106.65	106.13	106.64	107.14	106.32	104.74	108.12	107.48	106.96	107.11	106.53	105.43	106.12	107.51	108.31	108.21	107.09	106.11
111.58	110.92	112.23	110.44	110.8	112.26	111.77	112.37	112.57	111.91	111.89	111.21	111.37	112.56	110.8	110.8	111.85	112.01	112.02	112.48	110.36	111.25	112.73	110.76	111.72	112.65	111.95	111.84	111.5	112.5	111.85	111.74	110.53	111.4	111.5	111.88	111.93	110.77	111.3	111.46	110.73	111.88	110.54	112.29	110.95	111.59	110.5	110.93	112.47	110.86
105.25	106.86	104.85	107.71	104.49	105.63	105.95	105.29	105.97	105.77	105	105.42	104.55	105.37	104.4	104.99	104.94	106.45	104.88	104.57	104.1	105.37	105.74	105.25	106.64	106.1	107.15	106.27	104.64	105.32	107.24	105.64	105.81	106.38	102.95	106.14	108.22	105.75	105.21	105.81	107.95	104.75	107.62	106.87	105.73	104.89	107.6	105.85	105.35	106.95
111.41	112.34	111.24	111.79	110.79	111.2	111.66	111.37	112.54	111.97	111.12	110.16	111.04	113.19	112.8	111.47	111.82	112.26	112.19	111.82	110.13	111.77	112.16	111.5	111.13	112.02	110.42	112.18	112.92	111.71	111.9	111.78	111.51	112.13	111.92	111.49	112.31	111.94	112.82	111.92	111.19	111.83	112.66	113.12	112.67	112.48	112.72	111	110.33	110.14
106.24	104.47	106.13	103.54	105.45	106.02	106.04	105.58	105.28	106.32	106.32	104.57	106.81	104.83	105.23	105.93	104.34	106.95	105.61	105.04	106.99	106.67	105.79	104.7	104.86	104.08	105.1	107.69	106.35	105.91	106.2	105.26	105.22	104.83	106.55	105.94	105.72	104.28	105.16	105.9	105.21	104.93	106.1	104.35	103.81	106.69	105.74	105.34	105.79	107.12
104.91	105.98	106.26	103.78	105.77	104.99	105.43	103.96	105.81	104.24	105.7	105.42	106.51	105.55	104.73	106.25	106.47	104.3	104.35	106.14	104.13	104.29	105.19	105.56	105.41	108.05	105.23	105.94	106.42	104.17	106.26	106.08	105.51	105.67	105.01	104.85	105.84	106.37	103.41	104.59	105.18	105.37	104.43	102.46	103.92	104.16	105.7	107.28	104.54	105.98
104.87	104.75	104.56	105.11	103.42	105.92	103.22	103.63	104.35	103.38	106.36	103.74	103.01	103.71	105.1	103.75	104.94	103.26	103.97	103.67	102.91	105.1	104.13	103.98	104.45	103.26	102.89	103.68	104.69	104.35	104.77	103.71	103.2	103.29	105.44	104.49	104.79	104.53	103.9	103.96	105.43	104.61	103.52	104.07	103.5	104.83	103.81	104.63	105.25	103.94
105.65	105.4	105.69	105.9	105.37	107.63	105.97	107.6	107.94	106.18	107.82	106.86	106.26	106.69	104.46	106.61	104.92	107.48	105.01	107.06	107.02	106.71	104.93	106	105.89	106.34	107.14	105.88	104.99	107.11	105.39	105.55	107.11	105.68	103.08	106.18	106.64	106.02	105.38	106.9	105.31	106.55	104.88	106.7	107.44	105.23	105.37	107.22	107.19	106.07
112.53	113.06	112.55	115.04	112.87	113.3	113.58	110.65	114.72	113.61	112.72	112.02	113.17	112.65	111.43	111.63	112.5	112.44	112.86	112.17	113.46	113.22	112.93	111.92	112.07	112.65	112.27	112.11	113.3	112.6	113.9	112.22	112.81	113.3	113.95	113.28	114.04	112.44	112.11	114.39	112.91	112.52	112.54	111.85	112.17	112.31	112.89	110.74	112.38	113.51
113.61	112.93	112.67	110.2	111.95	111.91	111.24	110.42	112.45	111.74	111.41	111.88	111.65	112.65	112.66	113.15	111.53	111.73	110.86	113.47	112.08	111.75	111.22	111.82	110.8	111.52	111.26	112.06	110.47	111.67	111.12	112.65	110.83	112.08	112.48	112.49	111.11	111.64	111.8	111.09	112.69	113	113.03	112.44	111.1	112.23	112.67	112.59	111.07	111.42
105.55	106.2	105.31	105.53	106.53	106.72	106.12	106.75	105.93	106.44	104.94	105.1	106.12	105.24	105.45	106.42	105.31	106.09	105.8	105.4	106.65	105.74	105.42	106	107.21	107.28	105.71	105.66	106.62	107.02	105.07	106.53	105.81	104.61	107.82	105.37	104.83	106.21	106	106.13	105.94	104.49	105.92	105.43	105.93	106.22	106.39	106.51	106.22	106.27
106.81	107.19	106.03	104.67	106.83	105.79	106.17	108.13	106.62	106.72	106.37	105.28	105.04	104.99	107.09	107.12	104.55	106.56	106.42	104.85	106.83	105.14	107.38	105.64	105.48	107.21	106.12	105.76	105.32	107.18	103.69	104.55	105.92	105.73	105.69	107.55	104.04	106.26	105.46	104.83	105.06	106	104.01	107.03	105.96	105.52	106.62	106.62	107.14	106.04
104.95	104.6	105.01	104.02	104	105.31	104.66	104.71	104.05	102.03	104.42	104.92	103.71	104.78	104.38	103.53	104.69	104.09	104.31	105.16	104.95	105.7	105.26	103.72	103.49	103.93	104.88	104.72	105.07	104.03	106.27	105.06	103.1	104.89	104.02	105.14	105.53	104.84	104.46	103.38	105.8	104.22	103.88	104.14	103.8	103.76	104.83	104.69	104.38	103.77
106.39	105.65	105.73	103.68	106.96	106.37	106.93	104.65	105.66	106.54	105.22	105.89	104.33	106	106.09	106.35	105.01	105.91	106.11	106.63	103.96	105.46	105.53	105.55	105.37	104.45	106.54	105.29	105.21	105.54	106.41	106.01	105.07	104.54	103.73	107.09	105.83	104.35	106.36	104.12	106.71	104.98	105.72	106.29	106.91	105.69	105.67	106.1	105.15	105.46
111.2	110.73	112.45	111.1	111.8	112.54	111.32	110.82	112.78	111.9	111.64	113.79	112.38	111.68	111.72	113.53	111.43	110.66	111.22	111.57	112.73	111.81	110.89	110.41	111.92	112.03	112.34	112.13	111.47	110.75	111.76	110.1	111.53	111.76	112.98	112.08	112.73	111.21	111.24	112.24	111.93	112.33	111.53	112.99	112.36	111.06	111.35	111.52	110.44	113.67
106.76	105.85	106.92	107.51	105.15	105.31	106.82	105.64	106.24	104.98	107.17	107.34	106.25	103.84	105.39	106.19	105.79	107.95	107.81	105.75	107.35	105.47	105.21	105.45	107.58	106.77	105.95	105.99	106.33	105.68	106.08	106.93	105.08	107.33	108.54	106.25	106.16	106.09	106.53	105.57	106.91	107.66	106.84	106.14	106.91	105.85	105.47	107.03	105.51	106.74
100.25	99.317	99.706	101.75	101.53	101.26	100.65	99.995	101.54	100.65	100.96	100.96	100.4	101.32	100.49	101.5	100.01	99.721	101.34	102.31	101.05	100.54	99.874	100.75	100.77	100.12	98.964	98.919	103.04	101.49	100.07	99.538	100.05	100.96	100.85	100.17	99.161	100.26	100.18	100.14	100.96	99.393	100.92	99.586	101.28	99.666	103.06	100.22	102.05	99.91
99.235	100.55	102.27	101.26	99.211	101.14	99.088	100.25	99.604	100.25	100.18	100.41	98.914	99.931	100.13	99.829	98.827	100.09	99.056	100.91	98.297	99.635	98.878	100.17	98.795	100.66	98.481	100.59	100.8	99.153	98.908	99.358	100.34	98.478	98.163	100.71	99.213	99.735	99.42	101.04	98.501	101.03	99.934	101.25	100.77	99.094	99.566	98.569	98.918	99.796
106.08	105.01	106.58	104.79	104.55	105.73	106.18	105.24	104.81	105.07	106.03	106.23	104.43	106.55	106.93	106.08	106.41	104.9	106.16	106.6	105.96	104.93	103.8	105.29	104.74	105.33	106.85	105.31	104.52	105.74	105.59	104.59	105.34	105.79	106.22	105.78	106.13	104.84	105.6	106.48	105.45	106.8	105.62	103.75	105.75	104.19	104.27	104.36	106.03	104.66
113.16	113.6	113.15	112.3	111.63	112.42	115.65	114.08	112.31	112.77	112.87	113.17	113.04	112.74	112.04	111.81	111.75	112.63	109.99	110.95	114.66	110.93	112.29	114.82	114.31	113.1	112.28	111.85	112.87	113.76	113.88	114.49	111.8	112.39	112.87	114.26	112.19	114.76	112.06	114.11	111.97	113.43	112.51	111.63	112.41	112.8	112.4	114.08	112.56	113.75
111.95	110.28	110.92	110.64	110.84	111.51	111.34	112.74	110.12	110.46	110.57	111.06	110.75	109.13	111.36	111.63	111.79	111.39	111.1	111.66	110.77	110.94	111.54	110.96	112.63	111.83	111.36	110.18	109.61	111.55	110.42	111.55	109.91	112.67	112.18	110.96	112.04	112.81	110.53	111.21	110.76	111.14	111.36	109.59	111.05	112.36	111.56	110.9	110.72	111.33
106.91	104.38	105.73	106.64	107.11	105.02	106.05	105.36	105.04	105.97	105.14	105.43	104.99	106.59	104.9	106.73	106.59	107.17	104.59	104.75	105.15	105.86	105.22	104.45	106.39	106.09	105.14	106.14	104.65	105.58	105.45	104.35	104.97	106.49	107.06	104.43	104.39	104.14	106.55	106.6	103.81	104.79	104.23	104.48	106.31	104.35	106.42	105.69	105.44	105.24
112.34	110.22	111.04	112.72	112.92	111.44	112.17	113.6	113.08	109.57	111.89	112.94	112.22	112.11	111.22	112.84	111.7	112.33	112	109.61	111.69	112.01	110.88	111.49	111.92	111.16	111.55	112.91	112.75	111.12	110.81	113.95	110.61	110.95	111.54	111.61	110.18	113.01	110.61	109.84	111.91	112.08	111.44	111.71	111.46	110.79	110.94	111.69	111.83	111.98
104.11	104.66	103.77	104.83	104.1	105.18	105.3	103.89	103.44	103.41	103.72	105.01	103.74	103.9	104.84	103.18	104.14	104.35	104.46	103.1	103.47	104.22	105.21	102.49	103.09	105.1	105.08	103.9	103.94	104.84	104.22	104.9	103.37	102.48	104.21	104.89	103.85	104.15	106.23	103.69	105.12	105.1	105.71	104.76	103.77	103.76	105.18	103.64	103.65	102.15
104.4	104.99	103.86	102.72	105.46	105.78	104.06	103.96	102.36	104.41	105.54	103.67	105.01	104.6	105.68	105.32	104.8	104.28	104.19	104.52	103.2	103.61	104.14	104.6	105.27	103.89	104.09	103.34	104.95	102.91	103.19	105.02	103.45	103.75	104.21	103.61	104.98	103.82	103.47	104.92	103.61	103.83	104.62	105.25	104.13	104.93	104.14	104.48	104.44	103.97
112.82	112.12	111.39	111.78	112.59	111.02	110.71	112.44	110.65	111.18	111.52	111.06	112.13	112.24	110.26	110.64	111.76	112.06	111.53	112.28	111.82	111.79	111.63	112.36	111.07	111.43	111.49	111.42	110.92	111.95	112.46	112.15	112.5	111.34	110.5	113.08	110.6	110.95	112.46	110.44	111.47	110.78	111.43	112.02	111.63	111.83	111.3	111.63	112.5	111.86
99.422	99.886	100.39	99.945	100.19	99.441	100.48	101.78	99.366	100.81	101.12	99.993	99.955	98.63	99.377	99.939	99.894	100.34	101.33	101.21	101.3	100.16	101.58	100.39	100.48	99.372	99.558	99.567	99.573	101.99	99.424	100.66	100.39	99.849	99.793	98.791	101.57	99.863	97.964	100.86	100.95	101.52	100.62	99.022	101.45	101.77	99.744	99.91	101.2	101.37
103.31	105.01	102.67	104.29	103.74	104.97	105.13	103.35	104.61	104.17	103.82	104	105.02	104.27	103.67	104.32	103.98	103.69	102.71	104.19	103.86	104.53	103.97	104.56	104.75	104.22	104.27	104.1	103.35	103.87	103.79	103.51	105.28	103.02	104.66	104.69	105.39	103.45	104.72	105.17	104.63	103.84	104.6	103.91	104.92	105.36	103.72	103.4	105.44	104.17
103.95	104.22	103.27	103.12	105.92	103.11	102.42	105	105.1	105.16	104.48	104.54	103.39	104.99	103.56	104.66	103.53	104.19	104.33	103.78	105.27	104.43	104.59	104.61	105.43	104.16	103.32	102.9	105.85	104.24	105.37	104.23	104.33	103.69	105.02	101.33	103.27	105.81	104.09	104.42	103.88	103.58	104.6	104.49	103.66	103.88	103.91	102.59	104.77	104
117.47	118.42	116.98	117.75	118.24	117.01	117.47	118.43	118.21	118.08	118.77	117	118.81	116.97	116.76	117.97	118.31	118.54	117.69	117.49	116.7	118.98	118.52	117.99	117.01	116.29	117.32	118.26	116.24	116.63	117.84	119.75	117.05	117.36	118.28	117.39	116.51	118.29	115.68	117.23	118.87	116.79	117.95	115.26	118.22	118.78	117.43	117.12	117.6	117.76
100.72	99.162	100.83	101.29	100.71	99.595	99.592	101.36	99.36	101.15	96.965	99.63	99.604	99.997	99.582	100.8	99.252	98.59	99.586	102.22	99.106	99.378	99.317	99.178	98.413	99.08	99.831	99.26	102.42	100.24	99.579	100.91	98.486	99.413	100.11	99.661	98.603	101.51	99.368	101.84	99.747	100.79	100.16	99.523	99.718	100.82	99.395	98.736	100.53	99.712
98.943	99.184	99.551	100.26	99.206	99.558	98.946	99.59	98.907	99.926	98.502	101.44	99.108	99.795	99.98	99.074	100.57	99.65	99.548	99.315	99.608	100.73	99.275	100.46	99.59	99.77	98.49	100.13	99.647	99.486	100.66	100.52	99.022	99.159	99.266	98.773	98.658	99.227	100	99.681	100.2	99.922	99.985	98.184	99.926	100.27	99.265	99.421	99.692	99.748
100.07	97.561	98.933	99.795	98.684	100.14	101.08	97.273	99.569	97.821	99.881	100.38	100.18	99.966	98.964	99.826	100.6	99.535	99.224	99.079	100.41	100.15	98.808	99.676	98.845	100.44	98.485	99.289	99.229	98.64	99.803	100.62	99.514	99.223	98.766	99.982	101.01	100.08	100.84	98.803	100.98	101.26	99.303	100.01	101.27	99.673	99.372	100.97	97.483	100.37
106.99	103.95	106.47	105.36	104.42	105.42	105.28	105.84	106.51	104.36	106.58	106.04	107.27	106.53	106.81	106.18	106.62	103.39	106.02	104.83	105.65	106.43	106.39	106.71	106.18	106.41	105.87	105.79	105.94	105.46	106.26	105.5	104.36	106.42	106.78	106.41	105.3	104.47	106.4	104.72	105.16	105.23	106.53	106.73	105.2	105.75	105.54	106.2	105.75	105.66
106.85	106.5	106	105.57	106.04	106.86	106.62	105.45	105.65	105.74	106.61	106.81	106.22	105.06	106.75	105.96	105.15	108.34	105.9	106.1	106.81	105.36	106.41	107.49	106.04	106.7	106.19	106.96	105.9	107.55	105.55	106.32	105.82	106.64	105.41	107.5	104.94	105.73	105.09	104.85	105.91	107.81	105.16	105.64	105.45	106.64	105.36	107.3	105.1	106.79
106.91	107.26	105.84	107.32	107.16	105.67	106.36	106.15	106.62	106.69	107.79	107.46	106.69	105.14	105.61	106.84	106.32	106.05	106.15	105.02	105.94	105.99	107.12	106.57	108.11	108.12	105.49	107.65	106.98	108.19	107.3	105.9	105.99	106.87	106.01	106.88	106.04	107.38	107.17	107.76	107.65	107.35	107.22	107.58	108.42	106.68	107.49	106.77	107.27	106.2
100.22	99.124	98.594	100.11	100.72	99.725	99.525	98.738	100.39	99.963	98.43	100.66	100.3	99.598	101.16	100.99	98.773	100.13	101.21	100.08	99.319	100.09	100.95	98.992	99.701	99.994	99.412	99.41	100.52	98.156	100.99	99.466	100.36	98.497	100.7	99.423	98.328	99.376	98.464	99.072	99.199	101.26	99.856	100.61	101.28	99.623	98.711	100.34	100.32	100.15
100.5	100.24	100.81	99.737	98.89	98.569	100.89	101.07	101.62	100.72	99.444	101.37	100.36	99.592	99.534	100.7	100.52	100.07	101	102.62	100.67	100.75	100.54	99.407	100.17	100.14	99.435	100.69	99.675	100.66	100.27	100.79	101.08	101.28	100.86	101.14	100.92	100.26	100.95	102.07	98.218	100.05	100.85	101.24	100.64	99.599	98.659	101.01	102.71	101.37
103.85	105.34	104.71	106.02	104.1	105.51	105.43	105.11	103.66	104.38	102.85	104.77	103.48	104.41	104.52	104.18	104.29	105.31	104.83	102.55	104.78	104	103.49	105.18	105.92	103.68	105.17	103.74	103.94	105.46	105.96	104.91	105.88	105.9	103.57	103.82	105	103.26	104.63	105.44	104.88	104.32	104.22	103.87	103.88	102.98	103.79	103.53	105.89	106.41
111.39	110.99	109.97	111.88	112.59	112.23	113.31	110.66	110.45	109.75	110.37	110.5	111.66	110.69	111.75	111.64	110.35	112.02	111.16	111.29	111.23	111.21	111.44	110.17	111.54	111.15	110.92	111.55	111.97	111.75	109.19	112.69	111.64	113.81	112.54	112.48	110.75	111.02	111.66	111.37	111.61	111.3	111.93	111.66	109.88	111.54	112.13	112.11	110.37	112.29
109.92	110.06	110.96	111.93	110.97	111.9	109.98	110.3	110.75	110.63	112.07	111.06	112.7	109.36	110.26	111.98	112.96	110.37	112.32	111.23	112.76	110.77	111.76	111.49	111.05	110.2	110.01	110.88	110.97	110.61	110.1	111.52	112.93	111.49	112.82	110.68	113.76	111.62	111.69	111.18	110.71	111.62	110.42	109.92	110.79	110.81	111.28	110.3	113.16	109.78
105.16	106.58	107.68	108.74	105.95	107.07	107.23	107.25	107.11	106.98	107.62	107.85	105.89	106.42	107.92	107.29	106.25	107.27	106.63	104.9	107.14	106.73	106.41	106.71	105.93	106.72	106.64	108.19	106.25	107.18	105.68	105.39	106.72	107.63	106.61	106.45	106.6	108.74	106.12	107	107.31	106.72	104.53	107.11	106.44	106.36	105.74	105.95	105.52	106.31
107.95	106.2	105.89	107.19	106.53	106.51	106.84	107.2	105.98	105.96	106.41	107.51	107.15	106.13	106.7	105.91	107.63	104.91	105.5	104.09	107.52	106.66	106.24	105.52	105.35	106.96	107.13	106.18	106.56	107.92	107.55	106.53	107.32	105.25	105.61	107.78	106.44	106.32	106.43	107.02	107.25	106.8	106.95	105.37	106.83	104.57	104.09	107.47	105.65	104.97
97.832	101.17	99.359	98.934	99.632	98.886	99.376	99.937	100.92	100.08	99.266	101.62	100.73	100.01	98.53	99.509	99.764	100.26	100.48	99.251	100.17	101.46	100.19	100.47	100.17	99.53	99.509	97.495	99.342	99.489	99.681	100.03	100.81	100.9	99.801	99.769	99.623	99.983	100.64	99.689	100.58	101.3	101.19	99.356	99.519	101.25	99.835	99.25	99.95	99.583
104.57	105.09	106.39	106.25	106.25	106.19	106.13	105.5	105.52	105.47	105.18	104.85	105.71	105.64	106.23	106.31	105.78	104.71	106.67	104.14	104.84	105.17	104.98	105.78	104.71	103.91	106.41	105.94	107.44	104.8	105.35	104.73	106.69	104.77	105.59	105.32	106.07	105.62	105.44	106.69	104.61	106.84	105.51	105.5	106.97	106.08	106.05	106.3	105.83	106.32
105.76	105.5	105.85	106	105.1	105.67	105.81	104.7	104.88	105.74	105.03	106.03	105.68	104.22	105	105.03	104.9	105.5	105.39	106.8	105.5	106.53	104.91	106.69	105.19	106.28	106.15	104.72	105.64	104.65	105.49	105.1	104.84	105.48	105.52	105.87	105.69	105.34	105.55	105.87	104.62	106.12	106.17	105.48	105.43	104.81	106.81	104.67	105	105.92
111.38	112.8	111.09	112.12	113.39	110.2	113.31	112.15	112.22	113.98	112.66	112.23	111.68	112.93	112.33	110.72	112.18	111.85	113.52	111.96	110.96	111.58	111.44	111.42	112.78	111.34	113.28	111.48	112.14	113.12	112.31	111.44	111.1	111.14	111.34	112.12	112.63	112	112	112.03	111.83	112.26	110.43	112.17	112.07	112.19	111.07	112.74	111.73	110.83
100.59	100.36	99.854	100.86	99.005	99.932	101.47	99.313	100.4	99.77	99.42	100.04	99.772	98.573	100.12	101.07	98.045	99.133	99.015	100.15	103.37	99.946	100.35	100.27	99.734	98.929	98.478	98.169	99.702	100.3	99.417	99.387	99.984	99.292	100.53	100.88	99.618	99.738	98.919	99.353	99.482	100.27	100.93	101.31	99.324	97.915	99.976	100.23	100.53	98.845
111.75	111.59	109.5	110.76	110.15	110.18	112.34	112.7	111.77	111.62	111.66	112.15	111.09	111.74	111.21	111.72	113.33	110.5	112.77	112.82	110.59	112.32	111.21	112.17	110.17	111.29	111.84	110.29	111.17	111.68	112.29	112.15	110.59	110.76	111.81	110.26	111.23	113.65	112.37	112.15	112.66	112.41	111.47	111.25	110.15	112.1	110.15	112.15	112.04	110.49
113.85	116.8	117.23	116.48	115.81	117.03	115.65	117.31	115.7	116.64	116.21	115.73	116.22	117.18	119.12	116.01	116.19	115.75	114.38	116.45	115.35	116.03	115.63	114.88	115.6	117.78	117.03	115.92	116.01	115.62	113.87	116.88	115.98	116.35	117.04	115.84	116.02	117.52	116.33	116.91	116.49	115.07	116.11	116.41	117.33	116.26	114.91	116.32	116.02	116.16
100.14	100.53	101.02	101.28	101.85	98.488	100.88	100.55	102.17	101.05	100.73	100.61	102.94	99.959	99.154	101.2	100.62	100.64	99.203	101.48	99.747	102.78	100.86	101.37	99.235	101.07	101.43	101.58	99.773	101.4	100.63	101.47	101.51	101.91	103.37	101.59	102.23	100.78	102.22	100.5	101.49	102.1	100.95	103.28	101.39	102.86	100.32	101.36	101.73	101.7
107.66	107.71	107.37	106.33	107.01	106.76	106.42	107.14	108.44	106.53	106.66	105.51	107.15	108.18	108.16	108.94	109.01	106.44	107.18	108.09	106.91	106.65	106.34	107.84	107.89	106.31	106.71	106.36	107.49	105.59	107.63	107.45	107.76	107.97	106.22	107.12	106.5	107.52	108.1	106.36	106.59	107.91	108.44	106.76	107.74	107.41	106.54	106.1	109.14	107.22
108.88	106.08	106.51	105.24	106.96	106.97	104.98	108.33	106.34	107.02	107.61	106.71	107.57	107.81	106.16	108.15	106.71	107.33	107.36	105.65	105.64	106.2	107.8	107.27	106.36	107.53	106.22	106.2	108.1	108.15	105.5	106.02	106.94	108.09	107.45	106.14	105.89	105.05	108.34	106.15	106.47	106.31	107.81	108.13	106.84	106.08	106.52	106.85	106.23	107.22
109.92	110.45	109.74	110.26	110.82	112.11	109.59	109.44	112.01	109.84	109.74	109.92	110.3	108.92	110.15	109.23	108.48	108.63	109.5	107.96	110.6	109.35	109.96	109.97	110.17	109.99	110.72	108.58	108.96	108.75	111.02	109.07	111.04	110.25	108.95	109.95	110.41	108.85	109.65	108.97	109.06	108.97	108.73	110.36	110.63	110.21	110.83	109.89	110.87	110.35
105.2	104.1	104.56	106.69	105.69	105.68	104.5	105.51	106.57	105.35	106.9	106.86	105.24	104.76	105.72	105.03	105.98	106.18	105.04	105.68	104.9	105.67	105.47	106.53	105.4	105.16	104.42	104.87	106.33	105.65	106	106.11	106.13	103.56	103.85	106.66	103.52	104.06	106.4	105.2	105.17	107.38	105.94	103.77	104.33	105.72	106.99	106.39	105.91	106.37
112.26	111.28	109.89	110.67	110.12	110.22	109.88	110.51	109.95	109.02	110.46	111.51	109.79	112.22	110.44	110.31	111.04	109.8	111.04	112.62	111.67	110.87	110.87	111.02	110.43	110.68	111.09	110.84	110.04	113.48	111.49	111.87	109.89	110.93	109.83	111.32	110.55	111.43	110.37	109.48	111.4	109.9	111.24	110.54	110.05	110.57	111.84	111.61	109.63	111.32
106.51	106.62	106.37	106.38	106.5	106.54	105.38	106.75	107.63	105.93	108.03	107.16	107.19	107.84	107.5	105.56	106.61	107.6	106.95	106.72	106.83	106.29	106.99	106.94	106.45	106.08	107.49	106	107.67	107.43	106.61	107.07	105.82	107.39	108.05	106.9	107.86	108.12	106.43	106.64	105.6	107.02	106.48	106.85	107.61	106.51	105.99	106.92	107.59	105.42
106.9	107.1	105.18	105.31	105.79	106.09	106.61	106.19	105.76	105.46	106.47	105.96	106.65	104.79	106.98	106.98	105.35	106.5	105.51	106.71	105.49	105.54	105.79	106.15	106.59	104.91	105.33	106.58	105.74	105.1	105.71	105.99	104.72	105.81	105.81	105.12	107.52	105.54	106.04	104.57	106.56	106.29	105.88	105.52	106.41	105.79	108.43	105.14	104.92	106.19
100.84	101.4	101.52	101.65	100.13	100.15	101.52	100.29	101.01	101.82	101.33	100.75	99.63	100.55	99.714	101.77	101.41	100.53	101.93	100.87	101.64	101.22	100.35	100.74	102.21	102.08	100.87	100.18	101.87	101.12	100.94	101.6	100.17	100.42	100.84	101.42	99.326	100.71	102.58	102.31	99.286	100.16	100.26	100.62	100.61	101.38	100.3	100.79	101.66	101.66
105.18	105.3	106.49	106.24	105.27	104.39	104.28	105.17	105.01	105.42	106.63	104.93	106.47	105.83	104.67	106.84	105.83	106.12	107.49	105.79	106.08	104.45	105.76	106	107.03	106.66	105.95	106.95	105.42	106.39	105.8	105.74	104.39	105.31	104.18	104.11	106.96	106.11	107.52	104.66	106.39	104.41	106.3	106.04	104.77	106.1	104.97	106.12	104.91	105.58
106.92	105.86	106.68	105.68	106.87	104.21	105.73	105.36	105.31	106.11	105.03	108.04	107.32	106.13	106.67	105.39	106.19	106.6	106.39	106.17	104.89	104.3	107.38	107.16	107.87	105.01	105.39	106.52	106.64	104.61	105.18	106.75	106.07	106.61	107.07	107.07	105.46	106.62	106.18	105.82	107.22	105.74	107.57	108.02	105.15	107.02	105.68	106.78	107.52	107.09
106.27	106.3	105.66	104.34	105.29	106.44	106.41	103.96	106.57	105.1	105.9	104.81	105.51	106.41	105.04	106.37	104.87	106.13	107.23	104.74	105.55	106.33	103.98	104.99	107.01	104.74	106.59	104.99	104.72	105.75	105.68	105.17	106.05	106	105.37	106.41	106.02	105.35	107.5	107.4	105.89	104.72	106.5	103.63	102.81	106.22	105.71	105.91	105.92	106.67
98.876	99.236	97.863	97.817	99.789	100.29	99.783	98.743	99.391	98.756	100.15	100.14	101.36	100.49	98.831	98.699	98.864	99.898	100.08	99.031	100.64	98.909	100.02	99.051	99.037	99.356	100.43	101.91	100.49	100.42	101.13	99.195	99.753	100.03	100.43	101.23	99.335	99.682	100.2	99.04	100.16	100.75	99.859	99.732	101.5	99.576	99.901	102.17	100.54	99.746
105.71	105.87	107.07	107.78	105.99	105.81	106.12	105.1	106.56	105.42	105.67	106.1	104.44	106.48	108.36	107.2	106.07	105.86	106.12	105.85	105.37	106.81	106.36	106.45	106.98	104.75	106.49	105.54	105.99	105.87	106.49	105.68	105.45	106.2	106.63	104.1	106	105.95	105.83	106.23	106.48	104.9	105.93	105.89	105.58	107.18	107	105.85	105.98	106.71
106.73	106.29	106.16	106.33	104.65	106.41	106.74	106.94	106.37	105.33	105.9	106.31	105.5	106.11	105.63	106.86	105.37	106.99	104.8	107.42	106.62	106.81	107.43	105.75	105.86	107.47	107	107.24	107.65	107.25	106.21	106.87	107.41	106.17	106.34	107.52	105.9	105.51	107.1	106.65	108.39	106.59	106.87	107.09	108.3	106.31	106.12	104.94	106.08	104.71
99.879	101.71	100.25	100.36	99.72	100.16	99.49	99.56	99.641	99.843	101.05	100.59	101.25	99.623	101.34	99.405	98.515	100.55	100.77	101.21	100.78	97.484	99.884	98.771	101.03	100.58	98.669	99.471	99.524	100.3	101.11	99.317	99.81	98.795	99.236	101.63	99.258	101.27	100.21	99.58	100.32	101.34	100.02	98.649	100.47	100.65	98.86	99.556	101.27	100.34
101.44	100.5	100.45	101.09	101.52	100.61	99.28	101.53	100.58	102.03	100.36	101.94	102.2	100.45	99.976	100.68	99.539	101.62	100.84	101	101.53	100.71	100.42	99.495	101.72	99.396	100.47	100.89	100.55	100.95	100.81	101.06	101.35	101.32	100.4	100.65	101.41	100.91	100.53	99.947	101.35	102.07	100.79	101.7	101.83	100.99	100.28	101.02	100.38	101.08
106.41	106.71	109.18	106.31	107.76	106.07	105.15	108.15	106.4	107.6	106.82	106.49	106.73	107.19	108.1	106.78	107.25	106.98	108.22	107.62	107.35	106.55	107.49	107.02	106.44	107.04	107.58	107.2	108.22	107.18	107.48	107.94	108.38	106.72	107.82	106.06	107.28	107.02	107.33	106.71	107.38	106.8	105.41	106.8	105.13	108.11	107.83	106.86	106.47	106.24
106.89	107.48	105.39	106.97	106.53	106.92	105.65	105.86	108.85	105.4	106.01	107.15	105.61	106.2	107.08	105.62	106.47	105.41	105.28	105.36	106.41	106.3	106.26	105.28	105.6	106.74	105.05	105.78	106.25	105.91	107.31	105.39	107.5	107.26	105.56	105.15	105.67	106.14	106.4	105.79	106.39	106.01	103.96	104.71	105.23	105.57	105.87	106.39	106.06	105.11
110.98	114.04	110.85	112.3	112.8	111.34	111.18	112.67	112.26	110.93	112.73	112.25	112.12	110.85	112.74	112.58	112.1	109.44	111.92	110.83	112.53	111.88	111.56	111.67	111.83	110.25	112.37	110.28	110.79	111.47	111.01	110.75	112.3	111.87	111.77	111.15	113.08	111.45	111.83	110.91	111.39	111.21	113.12	112.08	111.67	110.22	111.48	111.05	110.88	111.58
109.37	109.01	110	108.38	110.82	110.8	109.85	111.62	109.18	110.91	111.07	110.42	111.14	109.55	110.42	109.94	110.54	110.45	109.65	109.5	111.09	110.93	110.34	111.69	109.33	108.91	111.28	109.09	109.13	110.81	109.7	110.27	109.92	109.59	110.71	108.85	109.82	110.86	111.61	111.47	109.74	111.67	109.22	109.7	109.31	110.5	110.66	111.47	111.08	110.4
117.78	117.13	117.54	117.85	118.25	117.42	117.4	118.41	116.01	118.21	114.89	117.67	118.04	119.01	116.86	116.21	116.99	116.68	117.62	117.49	117.6	119.04	118.69	118.36	117.31	116.58	116.67	118.76	116.35	117.4	118.13	115.88	118.62	117.07	117.65	116.66	116.7	116.69	117.6	119.14	117.27	118.93	117.55	118.15	117.69	117.77	118.41	119.97	117.84	117.51
105.72	106.19	105.44	105.17	106.42	105.27	106.4	105.22	105.19	105.66	105.46	106.2	104.48	106.43	105.59	107.21	104.99	105.36	104.91	106.18	105.95	105.41	104.24	106.11	105.59	105.77	106.12	105.6	105.36	104.17	106.28	106.84	105.36	104.65	106.5	105.49	107.16	106.59	106.45	103.52	104.14	106.35	104.8	104.81	106.43	107.03	104.77	105.05	104.97	106.82
106	106.43	105.16	105.46	107.54	105.43	105.91	107.71	106.48	107.6	108.52	105.89	106.78	107.44	104.88	106.46	105.18	106.54	105.14	106.9	106.36	105.28	105.61	108.29	108.03	106.13	105.42	106.82	105.49	105.53	106.36	105.29	105.29	105.87	105.74	105.41	106.34	105.63	105.55	106.54	105.15	107.36	107.32	106.2	106.42	107.16	104.31	106.75	106.9	106.12
105.62	106.13	107.02	106.42	104.88	105.82	105.27	106.68	106.85	106.1	106.04	105.27	104.89	104.79	107.65	106.56	106.21	105.62	105.86	106.16	106.64	106.54	107.32	107.57	106.89	106.45	105.39	106.8	106	105.06	106.93	105.8	105.96	105.49	106.65	106.74	105.55	106.79	107.54	106.92	106.95	104.81	105.14	105.27	106.79	106.78	106.79	105.49	104.79	106.55
107.31	105.59	106.44	105.73	107.41	107.15	105.85	106.77	105.85	105.89	106.73	105.36	106.2	106.47	106.05	105.01	107.17	106.37	106.24	105.09	106.11	105.41	105.61	105.47	104.68	105.18	105.68	106.02	106.24	105.98	106.07	105.34	104.58	105.85	105.5	105.48	105.41	106.08	106.24	106.47	105.24	106.17	107.13	106.92	106.73	104.38	105.5	105.24	106.89	104.46
104.58	105.66	103.59	104.16	105.65	104.8	105.53	102.86	104.15	105.68	104.17	103.78	106	106.41	102.74	102.85	105.41	106.06	104.34	105.69	104.04	105.29	104.61	104.26	104.88	105.38	105.93	104.86	104.6	104.3	105.75	105.2	105.39	105	105.94	105.13	103.07	105.02	104.59	103.35	104.59	104.97	105.84	104.14	104.47	103.51	103.42	103.94	105.1	104.3
106.3	105.2	104.31	105.85	105.75	104.98	107.01	105.62	105.18	105.95	104.89	105.68	106.2	104.98	104.53	106.35	105.28	105.32	106.43	106.14	106.26	105.8	104.68	105.14	107.28	106.91	105.22	104.98	105.21	104.88	105.45	104.36	104.31	104.81	105.96	106.07	105.91	106.31	106.82	104.86	106.64	105.18	106.35	105.86	103.69	102.42	106.05	105.21	105.81	105.23
105.96	106.16	105.92	103.94	105.83	108.16	104.95	105.46	105.11	105.71	106.91	105.89	106.09	105.99	104.29	106.52	106.05	104.19	106.94	105.41	103.1	105.71	106.56	106.31	106.03	106.9	104.79	103.74	106.37	105.42	105.53	106.32	105.7	106.16	106.86	105.86	104.63	104.74	104.8	105.36	106.18	106.06	106.47	104.09	104.49	105.81	105.72	104.47	106.5	105.72
106.26	105.91	105.11	106.93	106.29	105.79	105.71	105.21	104.57	105.84	105.9	106.58	105.34	104.94	106.16	107.92	106.49	105.69	104.99	106.11	104.3	106.66	105.69	105.98	105.49	104.51	103.85	106.88	106.48	105.41	104.41	107.1	105.37	105.13	105.27	105.32	105.16	105.83	105.03	105.43	105.1	105.72	106.16	104.85	105.56	104.98	105.69	105.13	105.62	105.68
112.76	112.77	110.66	110.94	111.17	112.54	111.81	112.66	112.42	113.45	112.37	110.69	111.59	111.55	113.89	110.96	111.23	111	112.13	110.36	112.02	110.91	111.49	111.75	113.09	111.16	110.74	111.72	111.42	111.06	110.89	112.18	112.1	110.87	112.68	112.47	111.35	112.49	111.65	112.17	112.28	111.41	113.85	111.31	111.04	111.53	113.78	112.23	111.57	110.59
99.283	99.056	98.688	99.979	99.244	99.441	99.085	99.526	101.09	98.156	100.79	99.663	101.33	100.09	99.4	100.15	99.058	99.374	99.402	99.881	101.19	99.322	98.543	100.34	100.27	99.331	100.47	98.154	99.1	100.77	100.13	99.981	99.609	100.54	99.809	100.18	99.818	98.694	99.558	101.4	99.212	101.02	99.832	99.852	98.902	100.71	98.689	99.365	100.41	99.355
110.19	110.26	111.49	110.78	112.38	111.6	110.83	111.44	110.44	112.69	111.21	112.61	111.22	111.8	111.7	111.22	110.1	110.89	110.75	109.11	110.82	110.07	113.02	112.27	110.35	110.44	113.49	112.13	111.84	110.36	111.68	112.16	110.89	109.86	112.37	109.51	109.67	112.65	111.38	110.17	110.84	110.89	110.58	109.38	109.77	111.64	111.51	111.33	110.6	109.07
107.57	106.3	105.84	107.68	105.95	106.32	107.33	107.83	107.96	106.65	107.02	106.14	106.05	105.4	108.82	106.7	107.44	106.45	107.84	106.4	105.3	105.92	106.85	107.22	105.47	106.24	106.57	107.28	106.5	107.6	106.06	104.99	104.49	108.6	106.35	108.35	106.95	106.16	106.97	107.4	107.13	106.11	106.9	107.59	105.53	107.2	105.76	104.04	105.04	107.41
106.8	104.75	106.04	106.54	105.98	105.88	106.46	107.63	107.22	105.17	106.01	107.1	105.08	107.27	106.57	106.55	106.45	106.62	106.15	105.76	104.66	105.86	105.82	106.44	106.69	106.74	106.47	106.31	107.01	107.2	106.48	107.92	105.84	106.39	106.86	106.45	106.24	105.25	105.3	106.11	105.83	105.54	107.04	106.48	105.47	105.11	107.46	107.05	105.86	107.23
107.73	106.02	105.56	108.07	106.42	108.53	107.2	108.27	106.24	107	106.05	107	106.94	107.1	107.1	106	108.18	107.88	107.9	108.15	106.58	107.07	105.88	106.75	105.09	105.91	108.62	107.34	107.22	105.89	108.63	107.25	106.86	107.11	108.28	106.37	107.36	108.43	106.63	107.25	107.42	106.02	107.47	107.11	107.81	106.78	106.88	107.64	106.56	107.32
105.84	106.55	103.65	103.94	104.47	103.79	103.01	104	104.74	103.65	102.96	104.61	103.57	103.38	103.93	103.94	104.03	104.61	103.07	104.94	104.99	104.18	106.57	104.47	104.82	103.3	104.29	103.31	104.23	106.08	105.39	103.64	104.36	104.47	103.97	105.11	105.39	104.3	103.12	104.17	104.74	104.49	105.16	106.04	105.32	103.71	104.76	104.48	105.22	105.06
106.06	105.88	105.91	106.88	107.37	106.01	106.61	106.43	106.81	109.04	107.05	107.42	106.72	106.21	106.47	105.81	105.69	107.22	107.48	107.25	107.78	107.43	106.72	106.93	106.07	106.12	106.63	107.2	106.45	105.1	106.92	106.29	106.19	107.82	107.45	104.62	105.74	106.14	106.62	106.93	107.42	105.29	105.87	107.52	106.73	106.19	105.77	106.68	106.91	106.16
104.44	105.02	103.97	104.42	103.46	103.52	104.21	104.14	105.54	103.97	103.56	103.55	105.57	103.67	103.73	104.3	104.49	104.25	105.05	104.02	103.69	105.13	104.17	102.95	104.26	104.44	103.96	104.44	104.09	103.87	105.88	103.58	105.44	104.22	104.62	103.59	104.71	102.69	103.44	106.21	105.55	103.32	104.24	104.72	104.87	104.02	105.49	104.46	104.41	104.45
112.4	113.08	111.1	111.03	111.93	111.14	110.07	110.82	112.63	113.38	113.45	110.04	111.35	110.31	111.58	112.3	113.08	111.43	111.09	111.51	112.22	112.32	111.74	111.96	112.84	110.46	112.33	111.93	111.92	112.91	111.96	112.26	111.88	112.15	112.03	113.84	111.62	111.42	112.64	110.43	111.25	112.77	110.87	112.57	112.94	112.35	113	110.43	113.68	112.67
102.6	104.17	104.38	103.45	103.06	104.09	101.96	104.85	104.31	103.89	104.27	105.15	103.14	103.7	102.54	105.68	103.95	104.13	105.93	104.92	103.5	104.3	103.23	103.74	105.99	104.28	105.02	103.86	103.69	104.1	103.11	105.11	104.87	104.41	105.49	103.02	104.37	105.13	104.26	103.29	105.24	104.73	102.55	104.49	103.55	102.44	103.9	104.75	103.93	102.99
117.59	117.95	118.04	116.69	116.37	116.88	118.26	118.3	116.49	117.48	117.8	117.41	117.67	117.95	118.12	117.94	118.1	117.69	118.93	116.1	116.41	118.59	117.26	119.12	118.27	117.1	117.3	117.44	117.02	117.46	115.92	117.07	117.46	118.94	116.89	118.2	116.94	115.18	117.2	118.96	118.38	116.12	116.7	118.3	117.57	117.67	119.82	117.63	117.86	117.63
101.13	101.03	100.69	100.07	102.07	99.617	99.644	100.54	101	100.33	100.56	100.39	101.79	102.28	101.25	100.36	101.72	99.601	102	101.75	102.52	101.37	101.2	102.58	100.52	99.325	100.82	101.26	99.298	101.75	101.12	101.03	100.42	101.33	99.414	98.812	102.42	100.24	99.92	100.21	101.67	101.76	101.63	101.33	101.17	100.65	101.77	99.747	103.04	101.19
104.32	104.53	105.35	104.88	106.54	105.63	104.99	105.27	105.52	105.36	106.07	104.98	104.67	105.02	105.48	104.03	104.19	105.31	104.41	105.07	105.55	103.1	104.88	104.5	105.05	103.55	103.3	104.33	105.19	105.16	105.76	104.86	105.27	103.55	104.76	104.18	105.77	105.78	105.19	105.25	106.18	106.18	104.67	106.83	105.52	105.17	105.61	105.46	103.5	104.05
104.28	104.05	105.24	103.96	103.24	103.38	102.63	105.11	103.44	104.09	104.69	103.34	102.11	103.92	106.46	104.74	103.53	104.41	104.83	104.85	102.89	105.29	103.99	103.24	104.32	104.4	105.03	105.89	104.81	104.19	104.69	104.71	105.31	104.48	102.94	103.8	103.24	103.24	104.41	103.52	102.89	104.93	104.22	103.4	104.91	104.33	103.97	104.19	103.92	103.89
105	106.3	105.42	104.94	105.29	105.98	104.13	104.02	105.43	104.14	104.1	104.23	105.23	105.81	105.68	106.64	106.18	103.26	105.76	103.74	105.4	104.98	105.37	105.76	105.72	106.11	104.54	104.64	105.19	105.07	104.54	105.87	104.45	105.02	105.15	105.1	106.42	104.78	104.73	105.79	105.65	106.93	104.69	105.25	105.98	104.83	105.02	105.72	106.21	105.07
105.21	103.57	104.28	104.15	106.21	104.66	103.14	103.51	103	104.92	104.75	104.64	103.98	103.41	105.56	103.69	103.79	105.53	102.45	103.77	104.78	104.4	103.62	103.27	103.39	105.51	103.55	103.64	104.53	102.97	103.97	104.06	105.06	103.29	102.58	103.67	102.36	102.22	103.13	104.63	103.34	103.15	103.93	104.48	103.44	101.83	103.77	104.8	103.98	105.38
106.55	106.56	105.29	105.67	106.98	106.42	106.15	105.88	106.75	106.2	107.05	105.38	105.43	106.09	106.58	107.44	106.59	106.78	106.39	106.65	108.1	104.55	105.78	106.9	106.91	107.47	106.05	104.51	106.09	105.85	108.38	106.68	105.25	106.96	106.41	106.21	106.17	106.71	105.81	106.19	106.34	106.04	104.58	103.98	103.86	105.59	106.71	105.84	106.54	106.3
107.64	106.85	107.72	106.43	107.06	107.17	107.63	107.89	105.83	107.01	105.28	107.19	106.83	106.41	106.45	107.37	105.91	107.66	108.21	108.23	105.44	106.5	105.65	105.26	105.98	106.53	107.6	107.47	106.02	105.64	105.45	106.74	105.99	107.11	107.28	105.97	106.48	105.84	106.63	105.77	106.55	106.64	106.49	105.96	105.42	104.22	106.27	106.71	106.21	107.31
111.95	110.18	110.27	110.37	111.2	110.3	111.59	111.86	110.74	111.41	111.83	111.23	109.93	110.62	113	112.27	111.62	111.18	111.66	111.9	111.93	110.71	111.19	110.58	109.82	111.59	111.11	111.09	112.85	111.21	110.23	111.28	112.27	111.8	109.55	111.72	111.54	112.28	111.33	110.65	109.88	111.62	112.05	112.01	111.05	110.29	109.41	111.73	110.95	110.31
105.21	103.74	105.97	105.35	105.38	104.59	105.39	106.55	103.97	106.87	105.7	105.01	106.86	105.59	104.25	106.94	105.31	104.64	105.65	105.98	105.75	105.68	105.43	108.15	104.9	105.47	107.13	105.3	104.11	106.55	104.88	106.07	105.15	106.35	105.08	104.57	105.25	105.8	105.11	104.76	104.15	105.21	104.83	107.46	106.41	105.81	105.66	105.78	104.1	104.31
104.75	103.43	103.91	105.26	103.82	103.89	104.73	103.35	102.36	103.06	103.89	105.36	103.28	103.09	104.74	104.37	105.35	103.87	104.49	104.75	104.37	103.88	104.49	102.48	103.44	104.27	103.6	103.88	104.81	104.68	103.69	105.23	105.12	104.48	103.45	103.51	104.65	105.1	104.31	103.6	103.18	103.37	105.39	104.17	104.82	104.48	104.8	103.72	105.71	102.86
104.35	104.21	104.41	103.59	104.62	104.53	103.73	105.97	104.52	105.41	105.23	103.65	103.57	103.83	105.3	104.08	105.74	103.61	105.14	106.52	103.26	104.79	105.26	102.38	105.16	105.11	106.44	104.25	103.68	104.01	105.11	104.5	104.08	102.85	106.04	104	104.03	104.6	103.93	103.32	102.46	105.74	106.39	103.34	104.62	104.58	103.44	102.44	104.7	104.71
112.1	109.91	113.64	114.28	112.11	112.95	110.47	111.96	110.79	111.69	111.29	110.92	110.44	110.86	111.68	111.41	113.76	110.28	113.24	111.38	110.87	112.87	112.06	111.43	112.17	111.2	110.68	110.87	111.29	111.54	110.72	112.81	112.66	110.35	111.52	112.59	112.07	111.48	113.25	110.72	112.52	112.2	112.04	111.21	113.04	111.17	109.99	111.83	112.66	113.15
111.81	111.89	112.6	111.86	112.81	110.93	112.25	113.08	111.88	113.1	112.56	113.34	111.84	112.01	110.96	113.68	111.66	111.38	111.89	110.71	112.3	112.77	111.95	111.3	112.83	112.73	112.75	110.13	112.56	110.9	112.16	110.23	111.83	112.65	111.01	110.96	111.03	111.97	110.4	112.37	111.94	114.11	112.15	111.03	111.87	114.16	110.2	112.01	111.32	112.76
97.684	102.09	99.407	100.62	101.06	101.04	99.817	99.299	99.651	99.811	99.569	98.991	99.959	99.298	100.72	98.26	99.04	100.24	99.656	99.269	98.248	100.09	98.483	99.802	98.503	97.85	100.02	100.12	99.35	100.02	99.721	99.439	100.9	99.616	99.97	100.69	98.621	99.586	100.24	98.895	100.96	100.83	99.588	101.56	100.55	99.849	99.646	99.344	100.72	99.142
105.47	105.15	104.63	106.51	105.24	105.48	105.42	105.78	105.55	105.47	103.48	105.19	106.81	106.69	105.06	106.23	105.08	105.49	106.57	106.82	106.29	106.71	105.15	105.96	103.93	105.35	106.97	104.12	106.19	106.1	107.16	106.52	105.83	105.68	105.29	105.63	105.3	105.85	106	107.43	105.46	105.96	106.94	105.12	106.34	105.94	105.71	106.22	106.99	106.59
104.19	104.33	104.14	103.23	103.89	103.92	104.77	103.02	103.79	104.67	103.61	104.66	103.92	104.14	103.56	104.47	102.66	105.8	102.28	102.81	104.4	104.59	104.92	106.04	104.96	104.02	103.91	102.7	103.46	104.26	102.82	104.78	102.44	103.35	103.94	103.75	105.81	104.43	103.4	104.47	103.96	103.62	105.93	103.17	104.07	102.88	104.57	102.71	104.22	105.63
104.76	106.5	106.74	108.24	104.91	105.2	106.96	107.04	104.42	105.69	104.94	105.96	106.12	105.7	106.09	104.17	106.88	107.11	106.86	106.4	106.64	106.22	106.45	104.69	106.42	105.47	105.26	106.26	105.89	105.07	104.23	105.68	105.59	106.22	105.03	107.63	105.9	105.94	107.19	106.24	106.45	106.28	104.88	105.31	106.58	105.97	106.86	106.95	105.21	107.15
113.54	112.18	110.84	112.19	112.96	111.15	112.3	112.45	111.57	112.19	112.41	112.94	112.26	112.14	110.88	111.9	112.39	112.46	112.94	112.15	111.49	112.88	111.25	112.37	112.01	113.17	111.94	111.88	112.59	111.42	112.41	111.44	111.3	112.75	112.49	111.52	110.94	112.59	112.87	112.83	111.33	110.37	112.42	112.25	112.02	110.76	112.5	111.17	112.05	112.25
106.26	106.76	106.95	106.65	109.04	107.07	106.2	106.72	105.95	107.33	107.85	105.46	107.16	106.37	105.65	108.65	107.04	107.45	106.55	106.86	107	106.27	105.52	106.44	104.5	106.44	105.75	107.04	106.74	105.54	106.34	106.94	106.06	105.35	106.77	106.67	106.76	105.37	106.76	106.79	105.89	105.44	105.52	104.76	105.27	106.64	107.63	106.65	105.82	106.63
110.92	107.67	109.64	108.45	107.57	110.95	109.79	109.06	110.49	108.41	108.64	109.5	110.52	110.79	110.38	109.14	109.34	109.46	108.73	110.61	110.61	110.81	109.99	110.17	108.34	111.31	109.94	109.44	108.67	110.14	110.12	109.26	110.8	110.05	108.8	109.88	110.13	109	108.81	111.18	109.95	109.38	109.54	111.46	110.23	109.36	110.68	109.16	109.65	108.58
113.79	111.28	112.56	113.2	112.21	112.56	112.54	112.15	111.84	112.65	112.53	112.1	112.72	112.3	111.92	112.78	112.81	111.78	111.3	110.54	111.24	111.94	112.09	110.38	113.33	112.92	112.97	111.8	112.26	112.74	112.11	111.2	112.65	113.87	112.87	110.27	112.4	113.15	111.32	111.06	111.79	111.55	111.99	113.08	111.36	111.63	113.03	111.6	112.34	110.67
109.35	110.45	107.95	108.51	110.42	109.48	110.38	110.39	109.61	108.73	110.05	110.33	109.28	109.7	110.18	110.22	109.5	108.68	110.31	109.71	108.73	109.6	109.7	110.71	111.27	109.31	111.2	109.08	110.5	110.18	110.09	108.74	108.89	109.47	110.61	110.5	109.71	109.01	109.97	107.96	111.28	109.24	110.9	108.66	109.7	109.67	110.07	109.21	110.88	110.06
110.54	112.08	111.23	111.44	112.11	110.18	110.16	111.38	111.54	111.48	112.07	110.57	109.86	111.82	110.82	111.59	110.37	111.36	112.76	111.66	110.38	110.48	110.03	110.3	109.55	111.79	109.93	110.19	112.09	111.97	110.72	112.41	110.68	110.35	112.01	111.49	110.8	110.85	112.55	112.87	111.84	112.8	109.86	109.85	111.68	111.73	111.05	111.32	110.08	113
105.5	103.1	104.48	104.34	103.93	104.02	103.27	105.86	104.87	103.18	103.97	105.54	104.51	104.91	104.64	104.49	104.52	103.65	105.87	104.36	105.49	102.66	104.46	102.91	103.56	103.44	105.41	105.23	105.28	103.24	103.81	104.53	103.67	103.76	105.47	103.38	103.38	103.78	103.58	104.34	105	104.1	105.22	103.33	106.02	106.05	103.35	106.73	104.67	104.17
104.86	104.98	104.85	103.84	106.63	106.91	105.87	104.92	105.12	104.44	106.22	107.03	105.86	107.22	107.41	107.22	106.14	106.57	105.34	106.64	106.22	106.48	104.11	105.03	106.22	105.76	104.38	106.52	106.24	103.59	105.71	107.36	105.92	106.59	106.84	105.84	106.49	105.38	105.06	106.82	105.52	104.88	105.99	105.66	104.2	106.56	105.25	105.29	105.13	106.74
106.44	105.16	103.41	105.7	106.6	106.41	104.09	105.17	104.67	104.86	106.65	105.27	105.9	105.49	105.87	107.38	106.63	105.83	104.59	106.38	105.81	104.86	105.95	105.56	104.46	105.76	104.03	106.16	105.96	106.44	106.08	104.75	104.84	105.37	106.89	104.61	106.2	106.56	104.53	105.44	105	103.6	107.52	106.53	104.54	105.21	105.01	104.27	106.83	105.2
99.741	100.53	98.253	101.06	100.15	101.16	98.887	99.338	101.29	99.841	101.4	98.56	98.707	100.08	99.92	98.013	99.651	100.7	100.43	97.719	97.77	99.369	99.377	101.23	100.42	100.25	98.44	99.916	99.792	100.05	99.591	99.986	100.93	100.53	98.277	101.29	99.314	100.73	99.79	97.467	100.62	99.956	100.4	100.44	99.144	99.004	98.247	98.892	98.342	99.213
111.57	112.06	112.79	111.35	110.19	112.08	111.23	111.98	112.68	112.9	112.08	112.46	111.64	111.58	111.13	110.86	110.99	110.33	112.14	110.8	111.54	111.42	111.18	110.68	111.21	110.31	111.89	111.75	111.05	111.72	111.69	109.79	110.28	109.25	111.23	112.46	111.14	112	110.15	112.28	110.5	109.37	110.87	111.57	110.23	111.43	111.59	110.42	111.6	110.87
110.64	111.62	112.92	111.24	110.68	112.59	113.77	112.43	112.14	112.72	112.58	112.27	112.69	113.4	111.7	112.84	112.06	113.68	111.11	112.78	112	112.04	111.08	112.48	111.43	112.26	112.59	110.23	112.56	112.19	111.44	111.37	113.47	112.2	113.07	114.52	111.06	112.73	112.94	113.03	109.51	111.54	111.28	112.28	113.13	110.43	112.16	110.93	113.16	111.36
104.16	104.14	104.57	105.08	102.95	104.46	106.11	105.25	103.84	104.19	103.89	104.53	104.96	105.04	105.51	104.04	103.83	104.15	105.23	104.63	103.57	104.47	104.44	103.5	102.53	103.05	102.9	103.73	103.67	103.91	105.71	104.67	105.08	104.35	104.84	105.51	104.6	104.2	104.58	102.76	104.72	104.48	105.03	103.66	105.24	105.23	103.98	104.04	104.5	105.58
99.042	99.597	97.967	100.99	100.72	99.722	99.57	100.86	101.86	100.94	101.15	99.353	102.17	99.858	100.67	100.26	99.069	101.08	100.87	101.47	100.52	101.09	101.77	99.273	100.3	101.37	100.05	100.71	100.61	100.48	100.32	100.2	100.84	100.03	99.729	100.01	100.73	101.51	99.786	100.06	99.14	99.934	100.31	101.07	99.517	99.732	100.02	100.89	101.49	100.84
111.98	111.71	110.64	111.92	112.36	112.53	110.96	111.03	111.38	111.38	111.66	111.54	110.83	109.47	110.68	112.49	111.66	112.36	112.15	112.34	112.18	111.1	110.18	111.92	110.58	113.6	110.87	111.85	111.3	109.61	112.13	110.33	111.88	110.49	110.22	110.68	111.48	113.13	111.73	110.38	111.55	110.22	111.7	111.11	111.06	112.27	112.83	111.25	111.83	112.16
112	112.66	112.21	111.81	112.91	110.84	113.19	111.75	112.14	111.62	112.75	110.19	112.7	111.83	110.88	113.25	112.47	112.3	112.42	111.4	110.54	112.08	111.66	111.67	111.6	109.51	111.41	111	112.32	112.97	112.45	112.21	111.76	112.67	110.34	111.65	112.1	113.01	112.24	112.33	110.98	111.91	112.03	113.23	110.95	112.06	112.86	111.44	112.42	111.55
105.02	106.24	105.81	105.22	105.19	107.37	106.83	106.28	106.05	106.16	107.18	106.16	109.02	106.29	106.39	104.61	105.5	106.69	105.15	106.17	107.56	106.05	105.79	105.55	106.26	105.63	105.13	106.39	105.99	104.55	106.32	106.73	105.75	108.46	106.7	105.98	106.24	105.1	106.57	106.35	105.34	105.3	105.78	107.61	106.55	106.74	107.22	106.39	108.51	105.86
104.79	106.25	106.04	105.5	105.77	106.9	105.35	106.16	104.46	104.79	103.75	105.19	105.53	105.35	104.6	105.01	105.63	105.21	107.2	105.18	106.83	106.38	105.86	105.81	105.98	106.91	106.91	105.26	104.53	105.72	104.07	106.75	104.67	106.76	104.56	107.69	106.62	106.65	104.63	105.43	105.21	104.5	106.27	105.53	105.24	105.02	107.74	106	105.93	105.94
106.05	106.85	106.43	105.61	106.33	105.44	106.08	105.3	107.5	107	106.75	106.94	105.72	105.06	107.39	105.61	106.02	104.25	106.82	106.17	107.5	107	104.68	105.82	106.29	105.22	106.74	105.11	105.9	106.72	106.45	104.48	106.93	106.13	105.6	106.86	106.22	106.17	106.24	105.99	105.77	106.14	105.66	105.89	104.82	107.51	106.03	106.21	106.15	105.53
106.6	106.57	106.46	107.56	104.88	106.99	106.13	108.04	107.11	106.49	107.29	105.7	106.53	106.5	107.16	105.57	105.66	106.85	107.11	107.04	107.85	107.19	106.61	106.91	107.35	107.59	107.76	106.42	106.92	109.05	106.04	106.7	106.15	107.32	108.72	107.02	106.61	107.5	105.83	106.9	107.44	107.56	108.22	106.83	108.27	108.17	106.66	107.32	106.28	106.21
103.6	104.66	104.53	102.5	103.38	104.83	103.78	104.06	105.13	104.72	104.3	106.78	103.65	105.11	104.69	103.93	103.12	104.75	103.7	106.09	103.01	104.42	104.57	104.17	102.21	105.99	105.2	104.64	104.63	102.14	103.94	104.14	102.69	103.68	104.57	102.74	104.17	103.57	104.3	105.3	103.73	103.57	105.28	103.96	106.36	103.27	104.48	104.3	104.62	102.79
106.33	105.7	105.75	103.92	106.28	105.46	105.46	106.55	105.48	105.51	107.97	106.17	106.24	106.69	107.71	106.47	106.18	104.93	107.32	106.31	107.87	106.82	108.58	105.95	105.26	106.28	106.67	105.59	104.99	104.74	106.95	107.11	106.27	106.43	104.9	106.28	104.63	107.43	107.51	105.92	105.94	106.11	108.77	106.43	107.26	106.99	105.85	105.84	106.16	106.25
108.92	109.15	110.33	110.94	110.74	110.78	109.9	108.45	112.69	110.76	110.09	110.09	109.99	110.5	111.35	109.82	110.75	110.22	109.13	110.05	109.13	111.57	109.73	109.59	111.43	109.38	111.6	109.8	109.79	109.28	110.36	110.95	110.17	110.5	110.61	109.66	110.71	110.75	110.24	111.7	110.8	110.62	109.7	110.81	109.66	108.8	110.81	110.37	109.48	109.52
110.28	109.88	109.44	109.4	109.84	109.01	110.51	110.02	111.74	109.26	109.33	111.11	111.78	110.25	109.51	108.62	109.71	110.67	107.44	109.61	110.28	107.78	110.07	108.76	109.16	108.64	109.79	110.69	109.63	108.53	109.02	109.86	110.46	109.39	109.88	108.55	109.82	110.25	109.34	109.65	111.47	109.88	109.74	110.23	107.71	109.8	109.62	110.69	108.51	110.09
99.501	102.64	101.61	100.59	101.01	101.26	101.38	102.87	100.44	102.02	99.554	101.44	100.88	101.9	101.34	100.4	100.03	101.19	101.17	99.447	100.95	101.67	101.64	101.85	101.76	101.45	99.893	100.51	99.271	100.58	101.31	99.884	99.232	101.44	101.88	99.877	101.08	101.39	101.32	100.09	99.909	100	99.472	101.39	100.95	100.89	101.23	101.76	101.45	102.3
104.33	105.34	104.45	104.49	104.83	104.09	104.07	104	103.12	104.51	104.86	104.41	104.93	101.96	104.98	102.86	105.25	104.22	104.5	105.01	103.52	103.69	104.83	103.09	104.86	104.62	104.53	103.96	103.21	103.33	103.79	104.17	103.2	103.2	104.09	104.22	105.24	103.92	105.31	104.6	104.51	104.7	103.92	104.33	105.49	102.26	103.47	103.34	104.94	104.5
108.75	107.54	106.27	105.32	107.08	105.3	106.11	107.07	105.78	104.38	107.47	107.49	105.58	107.44	106.95	106.93	106.52	106.18	105.3	107.38	105.94	107.53	107.69	105.99	105.66	105.27	105.42	108.07	107.38	107.92	105.36	105.74	106.75	107.28	104.94	105.79	106.35	106.19	106.92	106.44	105.39	107.07	104.17	106.96	106.79	106.39	105.61	106.87	108.74	104.78
111.05	110.66	110.56	109.53	109.45	110.19	109.26	109.49	109.96	108.71	108.69	109.47	108.96	109.37	111.39	110.92	110.43	109.08	109.83	109.81	109.6	110.31	109.64	109.39	108.48	110.36	109.62	109.06	110.25	111.13	109.91	110.72	110.66	109.54	110.22	109.71	110.43	109.52	109.8	109.7	110.79	111.55	108.94	107.79	109.89	111.24	111.03	108.67	109.71	110.58
107.51	107.68	106.58	105.99	107.83	106.79	108.83	107.22	108.2	107.74	106.92	106.32	108.42	107.13	106.13	106.59	107.93	107.01	106.29	105.91	107.92	107.41	107.25	106.54	107.32	107.13	106.12	107.39	107.3	106.4	105.7	106.83	107.95	106.2	105.93	108.37	106.8	107.2	106.9	108.93	106.2	106.82	108.12	107.78	108.52	108.06	107.03	106.89	107.73	107.15
105.46	106.38	105.86	107.17	104.17	104.86	104.33	105.19	104.61	106.34	106.16	107.4	103.99	107.06	105.46	106.91	107.14	105.79	107.36	107.19	105.68	106.22	106.43	107.1	105.08	105.5	106.59	105.14	105.64	106.65	105.84	107.46	105.28	106.2	105.36	106.56	105.97	104.82	106.25	105.71	106.31	107.21	107.12	108.11	106.44	105.96	105.22	105.51	107	105.83
103.6	103.65	103.04	104.28	105.12	105.53	104.68	104.36	104.02	104.62	105.06	104.95	104.42	102.87	105.72	105.07	103.22	106.02	106.08	104.86	104.56	106.08	106.36	104.12	103.85	102.84	105.11	104.1	102.88	105.12	105.09	103.82	104.54	105.58	105.47	105.8	103.84	104.24	104.7	103.03	105.27	105.08	106.02	103.49	104.23	103.93	105.43	102.38	105.36	104.63
106.14	107.16	106.82	108.42	106.2	105.48	105.38	105.46	107.1	106.42	105.45	105.86	106.35	106.32	106.74	105.99	106.71	106.06	106.38	105.43	105.14	106.23	105.92	105.99	105.32	106.66	106.05	106.95	106.15	107.09	107.45	106.66	107.05	107.17	106.34	107.95	105.95	106.23	107.22	107.12	106.71	105.8	107.56	106.37	106.66	105.11	107	105.71	107.43	108.65
99.577	99.745	101.01	100.54	99.626	100.98	100.51	99.38	101.09	99.118	101.46	98.665	99.461	99.928	99.888	100.65	100.79	99.149	100.23	100.68	98.955	99.303	98.43	100.82	98.752	100.98	101.39	100.16	99.666	101.15	101.9	99.683	100.53	99.622	101.22	100.49	101.79	100.64	100.59	101.06	99.469	99.572	100.92	99.331	98.202	100.47	97.831	101.09	99.204	101.34
99.992	100.03	100.01	98.922	100.17	100.32	99.667	99.621	99.343	100.01	101.42	98.682	98.904	99.85	97.682	100.42	99.274	101.26	100.16	98.633	99.517	99.567	99.35	99.709	99.973	100.95	99.815	98.54	99.379	98.328	98.906	99.948	100.06	99.293	100.12	99.263	99.724	99.205	99.599	99.603	99.076	100.16	99.224	99.723	100.56	100.3	101.39	98.214	101.13	98.062
116.73	115.41	115.37	117.08	116.77	116.39	115.56	115.75	116.21	117.5	116.83	116.32	114.55	116.66	114.86	116.66	115.87	116.47	115.91	117.55	114.1	116.82	116.26	117.34	115.82	116.93	117.63	115.04	116.97	114.44	116.49	116.79	117.27	116.71	115.94	118.04	117.7	115.85	116.63	115.83	114.53	115.86	115.88	114.82	116.95	117.19	115.15	118.07	116.05	115.96
99.907	100.24	99.707	99.63	100.1	99.265	99.604	100.45	99.252	100.76	101.78	99.738	99.694	99.933	100.45	98.798	100.14	100.66	100.21	100.01	99.668	98.762	99.672	101.1	99.893	100.98	99.117	100.17	101.77	97.914	99.137	103	99.836	99.878	99.589	99.718	99.285	100.04	100.77	98.874	100.53	99.639	101.72	100.35	99.402	99.247	99.642	100.48	99.964	100.5
104	106.39	104.76	103.98	104.25	104.98	107.1	104.9	104.68	105.57	103.09	104.63	106.08	103.9	104.07	104.47	105.77	104.06	105.6	104.51	104	106.32	105.19	105.15	104.94	103.75	104.02	104.65	104.82	105.69	102.99	104.98	105.24	104.47	104.57	104.97	104.58	104.76	106.43	105.21	104.88	104.18	102.66	104	102.66	103.33	105.3	104.58	103.62	104.1
110.85	112.15	109	111.63	110.04	111.05	110.36	110.34	110.28	110.26	110.49	112.46	110.1	110.3	111.36	112	110.27	109.91	111.16	109.72	112.07	111.99	110.49	110.47	110.4	109.13	110.26	110.77	110.72	110.03	110.27	111.77	109.74	111.07	112.19	110.03	110.23	111.33	110.03	110.63	111.09	112.52	109.01	111.05	112.36	110.64	110.67	110.7	108.69	111.48
109.08	111.06	109.62	111.98	109.95	110.09	110.16	110.59	109.29	109.62	108.74	108.89	108.43	109.56	111.46	109.61	110.19	110.16	111.3	110.27	111.13	108.38	107.66	110.36	107.26	110.69	110	110.61	110.44	109.95	109.48	109.49	109.03	108.93	110.41	109.19	110.38	109.8	111.16	110.25	109.81	111	111.17	110.33	110.71	109.03	109.61	109.83	110.18	109.61
105.56	105.7	106.81	108.12	105.89	105.62	105.68	105.1	106.27	105.66	104.91	106.42	106.62	104.75	105.25	104.53	105.68	106.12	107.25	104.78	104.66	105.94	103.6	105.05	105.85	105.48	106.16	104.95	107.04	106.4	106.09	106.98	102.91	105.34	105.85	107.12	107.02	104.86	103.7	106.52	106.57	104.26	105.49	107.69	105.22	105.21	105.68	105.4	105.06	104.58
106.35	105.67	105.04	106.05	106.19	105.76	107.3	104.79	105.01	105.98	105.22	106.35	104.29	105.46	104.6	104.67	106.63	106.21	104.62	107.32	106.4	104.24	106.64	106.5	105.8	106.76	106.01	106.73	104.79	106.54	105.21	105.58	105.37	105.35	104.95	104.97	106.27	104.21	104.76	106.04	105.71	105.22	106.96	105.71	105.1	106.8	105.58	105.3	105.39	106.32
109.8	109.97	110.28	110.89	108.67	109.33	109.99	111.17	111.75	110.36	111.07	112.21	111.08	109.88	110.08	110.29	111.76	111.61	110.86	110.89	110.55	109.28	111.94	109.47	111.15	109.93	110.75	110.91	109.94	110.34	111.16	110.23	111.41	110.08	110.66	110.17	109.87	112.01	109.68	110.29	110.88	111.55	111.53	111.29	110.47	109.84	111.36	109.93	110	111.4
103.82	104.98	104.98	104.56	103.61	104.97	104.13	104.96	105.51	104.67	105.1	105.38	105.78	103.74	104.52	104.51	104.28	103.73	103.4	104.14	102.5	105.96	104.67	103.94	103.86	104.08	104.03	102.66	105.1	103.11	104.82	104.7	105.77	105.26	103.82	105.47	105.38	105.65	103.94	104.71	104.08	103.65	104.32	105.38	104.7	105.15	105.95	106.1	104.76	103.89
107.82	106.09	106.99	106.78	106.05	106.93	107.67	107.16	105.41	106.34	107.31	106.05	107.68	107.95	107.79	106.25	108.23	108	106.92	105.64	107.14	107.45	105.19	106.72	107.56	106.75	107.27	108.08	106.14	105.49	106.3	105.71	105.13	105.93	106.9	108.07	106.79	105.49	106.52	106.18	105.64	107.05	107.27	107.87	106.31	106.46	108.27	106.55	105.68	106.83
100.79	101.68	101.82	99.836	100.58	101.24	101.42	101.92	99.912	100.53	99.567	101.44	99.777	99.842	101.61	101.11	100.36	101.98	101.12	101.21	98.67	100.79	99.117	100.21	99.797	101.6	101.62	101.11	99.514	100.92	100.71	100.76	99.762	101.05	101.52	100.53	100.49	100.62	100.79	101.18	100.59	101.74	99.797	100.96	99.913	101.3	101.19	98.772	101.09	100.85
106.74	107.14	105.68	105.54	105.31	105.69	106.74	107.34	106.51	107.48	107.14	105.77	105.29	108.21	105.59	106.65	107.36	107.91	106.85	107.46	106.06	108.25	106.08	107.14	106.48	106.72	105.95	105.99	106.06	106.11	106.5	106.71	106.09	106.01	107.03	106.27	105.2	106.15	107.06	104.55	106.73	107.05	105.8	106.92	106.69	105.28	105.17	106.17	105.18	107.21
111.93	110.76	110.55	110.86	110.25	110.03	110.72	108.85	110.22	111.16	110.03	109.69	109.72	111.09	110.9	110.86	109.45	110.2	110.03	111.4	109.67	111.76	110.33	111.53	111.93	111.47	111.79	110.98	111.36	110.73	111.29	109.5	109.19	109.26	111.96	110.65	110.32	111.57	110.76	109.84	111.04	110.16	110.04	110.73	108.9	110.71	110.48	109.86	110.45	111.21
113.08	112.3	112.27	111.81	113.22	110.78	112.08	113.08	112.87	112.24	111.34	111.59	111.46	112.13	111.9	111.32	114.28	111.86	112.79	110.37	110.56	112.65	111.63	112.45	111.98	112.41	111.79	111.86	113.62	114.26	112.81	112.21	111.96	111.14	111.16	110.06	112.39	111.83	110.39	111.36	112.4	112.33	112.62	112.57	111.69	113.16	112.57	112.34	112.18	112.11
107.53	107.27	107.39	105.78	106.64	105.98	105.45	106.27	106.3	106.55	105.77	105.66	104.3	107.37	105.42	106.05	105.8	106.17	106.38	104.73	105.31	106.55	107.51	106.06	105.88	106.21	106.71	107.33	108.12	106.23	106.68	106.84	107.38	105.89	108.39	106.05	104.31	106.98	105.73	105.65	106.67	107.21	105.09	105.49	107.08	107.46	106.14	105.48	105.72	106.29
110.65	110.03	110.06	109.7	109.75	109.15	110.6	109.03	108.37	111.14	109.63	110.98	109.22	111.5	109.19	111.57	109.57	110.85	111.43	108.59	109.88	111.63	109.78	111.59	110.86	111.31	110.54	111.76	111.54	111.05	109.6	109.33	111.59	109.65	110.47	112.4	109.78	111.29	111.62	111.31	110.52	110.82	110.11	109.46	109.85	111.43	110.57	111.53	109.9	109.95
106.46	105.64	105.31	105.87	106.34	104.84	106.47	106.2	106.59	106.86	105.83	106.25	105.65	106.16	105.3	106.83	104.98	105.75	107.2	106.83	105.91	106.54	105.42	105.07	105.1	105.86	105.1	107.02	105.72	105.32	104.97	105.66	104.92	106.59	107.11	106.61	106.61	105.21	104.46	105.76	105.01	105.3	105.39	106.2	105.28	106.67	105.17	106.39	104.74	104.74
99.524	99.833	98.6	100.03	99.748	100.59	100.5	99.362	99.662	98.598	99.48	99.256	100.36	99.635	100.97	99.181	99.329	99.148	98.66	100.53	99.323	98.562	99.455	100.33	101.66	99.965	101.43	100.11	101.44	99.204	100.51	99.154	101.27	100.41	100.01	99.953	100.37	98.796	98.432	100.3	99.753	100.05	99.175	99.919	98.814	97.382	99.87	100.13	101	99.341
106.51	106.75	104.83	104.65	105.72	105.09	106.45	104.15	103.94	105.89	105.24	105.61	105.72	105.12	105.84	104.79	106.27	105.35	106.96	108.04	106.37	106.98	105.08	105.52	105.57	106.6	106.54	106.24	106.84	105.43	104.37	105.75	105.83	106.38	105.06	105.02	105.3	106.28	105.93	104.89	106.63	105.4	105.86	104.96	104.62	106.23	105.39	107.34	105.09	105.58
105.68	106.45	103.89	106.13	105.81	106.94	106.59	104.97	107.09	105.28	105.83	106.82	104.67	106.13	105.48	105.37	105.75	107.18	107.83	107.98	105.45	105.5	104.01	105.24	106.09	105.88	104.72	105.23	104.2	105.2	106.89	105.64	105.6	106.89	105.85	105.46	106.87	107.08	106.04	105.23	107.09	105.98	106.19	105.62	106.04	106.8	106.46	107.41	106.38	106.68
105.46	106.33	106	105.44	104.03	105.85	104.8	106.61	105.64	105.45	106.07	106.34	104.99	105.13	105.63	106.99	105.07	105.57	105.79	106.86	106.85	104.28	105.57	106.63	105.41	106.28	107.34	105.81	104.29	105.64	105.31	105.17	105.75	106.22	105.56	106.04	105.38	104.55	106.82	105.22	105.46	106.08	105.43	104.54	104.35	106.02	104.47	105.93	105.97	103.79
106.13	103.37	103.63	104.33	105.43	105.21	105.28	105.62	105.92	104.24	106.63	105.48	106.14	105.45	104.86	106.06	106.07	105.42	104.76	106.81	106.09	104.58	105.7	103.02	106.49	104.78	104.49	105.91	105.36	106.4	105.75	105.31	105.71	105.98	105.11	105.52	103.95	105.41	104.9	105.98	104.9	104.82	106.91	103.83	104.01	105.21	105.77	105.87	104.99	104.92
105.23	108.23	107.41	107.41	106.18	107.97	107.05	106.59	106.96	106.13	106.74	106.68	107.05	106.04	104.03	106.3	107.42	107.84	106.99	107.13	106.66	108.28	104.82	106.29	106.8	106.95	107.07	105.58	107.1	106.94	106.24	106.91	105.47	106.3	106.32	105.47	106.38	106.99	106.45	106.85	106.31	106.82	106.71	106.33	109	106.24	106.3	106.81	107.11	105.96
112.34	112.09	111.22	112.42	110.58	111.79	110.81	112.38	110.59	111.35	110.23	110.64	111.86	110.82	112.91	112.35	111.63	111.41	111.07	111.95	111.33	111.33	111.79	111.58	109.37	110.6	110.17	112.12	112.65	111.15	112.22	109.7	111.86	111.1	111.85	111.06	109.72	110.94	110.91	111.85	111.04	109.39	111.3	111.03	112.19	111.35	110.1	111.19	109.51	108.72
104.34	106.69	104.33	107.43	104.69	105.46	106.45	105.09	104.29	105.26	107.08	106.3	104.92	106.85	105.89	105.36	103.67	106.63	105.03	105.01	105.73	105.23	104.62	104.71	105.27	104.34	105.41	105.9	104.97	104.77	104.93	104.82	105.43	105.84	105.49	105.28	104.82	104.92	104.9	106.26	105.47	104.77	103.84	106.74	103.58	104.79	106.56	106.17	104.91	104.82
100.7	99.822	99.463	99.442	100.83	100.77	101.21	100.61	98.575	99.147	100.39	98.168	98.674	99.734	98.68	99.92	100.45	100.72	100.58	99.762	98.856	100.99	99.561	100.03	101.66	99.703	101.4	99.98	99.75	99.955	101.25	98.678	99.885	99.234	99.197	99.37	99.635	100.7	99.359	100.21	101.14	99.42	99.778	99.633	98.486	99.573	100.65	100.57	98.42	99.903
112.1	113.8	111.91	111.28	110.8	110.64	111.31	111.72	110.66	109.98	112.01	112.95	112.89	110.83	109.42	111.62	110.95	113.09	109.85	111.42	112.33	110.88	113.29	111.86	111.22	110.03	112.56	113.06	110.83	112.11	111.64	111.53	112.86	109.05	111.57	112.52	112.45	110.84	110.75	110.12	112.2	112.53	111.35	110.84	110.62	110.94	111.46	112.19	111.22	112.1
104.64	103.28	104.79	105.11	104.6	103.87	105.25	104.69	105.46	103.24	103.71	106.03	105.77	104.77	105.65	106.31	105.49	105.03	105.13	104.55	105.02	104.6	104.52	104.48	103.99	104.19	105.43	105.13	103.47	104.47	103.45	103.03	103.41	104.18	106.39	103.88	106.54	103.76	104.91	104.09	104.5	103.71	104.69	107.19	104.7	102.66	105.75	106.15	103.79	105.45
111.69	111.91	111.44	110.25	111.8	112.85	111.96	113.08	112.31	110.95	111.06	112.37	111.83	110.51	111.2	112.74	113.13	113.04	111.14	113.77	111.98	110.74	113.31	112.63	112.2	111.66	111.88	113.34	113.08	111.24	111.52	109.87	111.11	109.86	111.57	111.03	112.09	111.38	113.02	111.97	112.5	112.67	111.4	111.82	112.18	111.06	111.01	112.1	111.14	110.35
106.52	106.63	106.86	105.91	107.2	107.05	105.99	107.26	105.4	106.93	105.71	106.82	107.42	106.81	107.33	107.17	106.39	107.55	105.83	107.63	107.86	105.6	106.96	105.99	107.78	106.81	106.99	106.63	106.17	106.01	107.57	107.26	106.98	107.89	108.85	108.26	106.73	107.39	105.8	106.37	107.48	106	106	106.29	107.57	106.31	107.54	108.28	106.92	106.67
104.87	103.43	104.43	104.55	105.31	102.68	105.21	102.97	104.59	103.75	103.78	104.88	103.94	103.02	104.54	103.03	104.46	104.37	104.41	103.91	103.12	104.62	103.6	102.95	103.74	103.78	105.68	102.76	104.28	103.98	104.08	104.14	103.19	106.17	104.39	104.59	103.08	103.18	105.75	103.83	105.02	104.6	104.39	105.57	104.38	103.37	106.62	103.04	103.57	105.29
115.6	117.54	116.84	116.85	115.64	115.92	114.79	116.55	116.44	116.21	118.48	117.4	117	115.76	116	117.18	116.4	116.35	118.14	115.89	116.41	115.7	118.06	116.33	117.4	115.99	116.71	117.31	115.23	115.65	116.02	116.61	115.43	116.52	116.39	116.88	116.52	116.2	115.96	114.86	116.33	116.73	116.04	116.91	114.64	115.74	116.5	115.69	117.05	115.76
100.49	100.79	103.11	98.938	98.654	100.13	99.243	99.922	99.288	98.297	100.45	101.59	100.14	101.19	100.45	101.45	100.99	101.53	99.368	99.625	101.98	101.67	101.1	99.575	101.08	99.804	99.348	99.178	100.85	100.6	101.31	99.599	100.68	100.36	99.652	100.35	99.887	99.858	101.91	100.22	99.449	99.51	99.174	99.566	100.53	99.729	100.07	99.99	100.1	100.75
100.21	99.918	100.98	100.06	98.456	100.4	100.73	99.967	102.38	100.55	99.705	99.1	99.876	100.73	100.27	100.58	100.45	100.57	99.902	100.81	99.714	99.697	99.334	100.1	99.345	102.2	100.33	99.436	100.28	99.725	100.42	101.57	100.83	99.485	101.79	99.761	99.772	100.42	100.41	98.819	101.11	99.922	99.761	99.903	100.13	99.038	101.55	100.42	101.04	100.68
106.74	108.16	107.13	106.31	107.11	108.07	106.77	105.75	106.58	105.22	106.21	106.62	107.56	106.73	108.13	106.02	106.08	107.2	106.63	106.89	107.2	106.92	106.16	106.97	106.59	106.34	105.33	107.59	106.38	106.67	106.27	106.86	107.2	108.46	106.56	106.58	108.41	108.33	105.21	107.82	106.02	107.23	106.98	107.51	105.23	106.56	106.29	106.8	105.56	105.14
103.2	105.76	103.16	104.15	102.42	105.07	103.57	103.36	104.78	104.16	105.91	104.76	103.58	103.71	102.58	104.11	103.77	105.51	102.91	103.2	103.9	102.73	103.95	103.78	102.78	104.26	105.67	104.06	104.2	105.07	104.45	104.23	104.94	103.67	103.26	105.27	102.96	103.33	105.15	104.58	103.31	104.92	103.66	103.7	103.79	104.87	104.78	103.89	105.53	103.25
105.19	105.19	105.26	106	105.15	105.48	107.92	107	107.44	106.13	104.68	106.37	103.92	105.83	105.41	107.51	106.01	106.87	105.5	106.63	104.93	105.03	107.01	107.82	105.36	105.14	103.93	105.24	106.9	105.85	106.9	106.12	105.02	104.69	106.51	105.5	106.24	103.28	106.37	105.67	103.64	107.01	105.77	105.16	103.95	106.59	105.69	105.33	105.06	105.3
106.77	106.04	106.16	107.77	107.97	107.91	106.88	107.47	108.27	107.86	106.94	106.83	105.45	106.94	106.24	107.15	105.94	106.93	106.66	107.76	107.77	106.27	107.25	107.23	106.44	106.83	107.61	105.01	106.67	107.66	107.29	105.7	107.44	107.77	106.51	107.44	108.15	107.66	107.64	106.25	106.76	105.69	106.41	107.51	107.51	106.45	108.24	106.57	107.22	106.24
107.53	106.82	104.77	107.51	106.21	107.09	106.25	106.71	106.16	108.54	106.92	106.49	106.94	107.26	106.24	106.95	106.4	107.82	107.77	107.82	105.86	107.56	108.13	106.74	107.39	107.62	106.18	106.8	109.29	107.04	107.28	107.04	107.47	107.02	107.86	106.4	106.67	107.5	105.86	104.79	107.45	105.7	106.76	105.92	106.89	107.62	107.45	107.12	106.64	105.57
111.19	112.81	112.54	112.53	112.94	111.83	113.18	111.92	111.9	112.21	111.27	112.24	111.95	113.03	112.17	111.76	112.72	110.66	111.74	112.45	111.57	111.26	111.99	112.55	113.71	110.1	113.51	112.21	113.25	112.61	112.22	111.99	111.18	112.55	112.07	111.69	112.05	113.02	111.36	112.84	112.18	110.52	110.9	112.74	114.34	111.77	112.15	112.83	110.87	113.06
112.91	112.89	112.55	114.29	112.48	112.8	113.17	112.64	113.37	110.79	112.86	112.89	110.85	113.63	112.69	111.64	111.88	112.62	112.39	112.54	112.31	111.81	111.26	113.21	111.89	112.7	113.46	111.86	113.54	112.05	113.91	111.17	113.18	112.96	112.91	113.11	111.88	112.4	110.86	113.06	113.16	112.67	112.49	111.76	113.22	112.22	113.11	112.76	113.21	112.43
105.65	102.11	104.76	103.97	105.17	105.38	104.43	103.62	104.72	105.04	104.54	104.63	105.72	105.49	103.83	105.25	105.37	106.18	107.07	104.87	104.84	105.01	105.29	105.55	105.33	104.55	105.61	104.66	105.37	105.17	105.63	105.85	105.02	105.78	106.5	105.61	104.06	105.16	104.86	106.16	104.82	103.84	104.68	103.52	103.67	106.02	104.97	104.94	104.17	105.67
111.69	112.04	111.12	111.95	112.33	113.48	112.45	111.22	112.61	110.82	111.77	111.96	112.57	112.4	110.46	112.52	110.72	111.02	109.97	110.9	111.16	111.3	110.3	111.72	112.33	111.02	111.44	111.15	112.29	111.36	110.4	111.35	110.89	110.54	110.82	111.25	110.82	111.55	109.35	111.41	111.33	112.62	112.35	111.87	110.45	111.73	112.6	112.22	111.33	111.11
105.39	105.27	104.61	104.64	105.64	105.42	105.57	105.01	105.86	104.85	106.86	105.85	105.9	105.38	104.2	106.08	106.56	104.93	105.94	107	105.17	106.77	105.23	105.29	105.22	105.41	105.18	104.61	105.7	107.41	104.98	103.2	106.01	104.7	105.7	104.19	105.34	106.39	104.17	105.21	105.66	104.58	105.37	104.73	106.33	104.81	105.35	105.23	107.09	105.57
99.913	98.679	100.62	99.579	98.996	99.803	98.887	100.21	100.65	98.25	100.18	98.045	100.46	99.652	100.66	98.582	99.82	100.92	100.01	101.47	100.49	99.485	99.156	98.86	98.889	97.943	99.258	97.342	99.226	99.885	101.22	99.593	99.344	100.24	98.995	99.402	100.56	99.149	99.9	100.99	97.816	99.422	98.867	100.83	101.23	100.2	98.826	98.911	99.998	100.13
112.09	110.37	110.98	110.39	111.57	111.73	111.2	111.42	111.07	111.01	111.92	110.23	113.09	111.99	109.99	111.84	110.6	111.69	111.88	110.62	110.67	111.9	111.77	111.04	111.95	113.01	112.02	112.71	111.76	113.59	109.94	110.42	111.93	110.99	112.52	110.02	111.57	112.15	113.36	109.66	110.99	112.83	109.34	109.98	109.94	111.57	111.1	110.41	112.87	111.94
105.3	104.9	105.41	106.11	105.23	104.77	105.09	107.42	105.53	105.94	104.52	105.47	106.05	104.62	105.29	105.54	104.69	105.23	106.2	105.34	105.28	106.06	104.54	105.3	104.88	106.11	107.56	104.93	104.8	105.95	106.94	104.5	106.76	106.3	105.94	105.67	105.4	107.38	104.23	106.12	104.5	105.85	105.12	106.36	105.06	105.27	104.99	105.94	105.07	105
98.748	98.685	99.755	100.79	100.67	99.345	99.606	98.883	99.968	100.82	98.243	99.199	99.777	98.58	100.77	100.53	99.558	99.438	99.376	99.473	99.589	99.379	101.12	99.452	98.893	100.74	99.714	101.74	99.671	99.246	98.773	99.685	100.63	100.7	99.64	99.265	102.12	98.812	99.443	99.587	99.227	99.31	100.87	97.927	99.374	100.3	99.658	98.77	99.908	99.364
103.06	103.73	103.81	104.09	103.53	103.11	105.07	103.16	104.95	102.59	104.5	103.27	104.5	103.17	104.23	103.9	103.73	104.62	103.58	104.39	103.32	104.59	105.6	104.38	104.93	104.8	104.3	103.72	104.3	104.73	104.25	103.76	104.61	105.46	104.75	104.07	103.73	104.43	104.72	105.89	104.72	103.46	103.55	105.13	104.62	104.37	105.06	104.06	104.62	103.17
104.91	106.37	106.28	103.73	105.2	104.94	104.02	105.66	105.91	107.76	106.04	107.1	104.79	104.6	106.69	106.47	106.42	106.16	105.66	107.28	105.58	104.16	103.23	104.14	104.32	106.4	106.15	106.02	103.91	106.36	105.64	105.69	106.36	106.05	104.65	105.46	106.13	104.51	106.73	105.68	105.68	104.6	104.24	106.07	105.17	106.03	105.63	105.08	105.39	106.63
101.23	99.211	100.13	99.441	100.28	101.41	98.736	100.26	100.08	100.03	99.941	101	98.963	100.2	100.36	99.25	100.19	99.739	99.266	98.281	100.1	100.43	101.55	100.47	97.849	99.412	99.378	101.69	100.28	100.17	99.297	100.65	99.547	101.09	99.02	99.792	99.752	100.11	100.37	100.33	99.546	98.798	99.803	99.915	99.576	99.323	98.663	98.337	99.248	99.924
111.43	109.37	110.55	109.52	109.55	109.05	110.45	110.1	111.43	110.3	109.71	111.95	110.49	109.28	109.33	110.05	110.59	109.48	110.2	111.13	110.46	108.6	109.75	108.88	110.36	109.53	108.4	109.4	109.78	109.25	109.36	110.06	110.28	110.45	107.89	109.73	110.85	109.01	110.06	110.03	109.79	108.14	110.27	109.35	111.31	110.15	109.09	110.02	110.17	109.22
104.65	104.31	105.38	105.55	106.61	105.01	104.08	106.57	106.47	106.45	104.69	105.77	105.12	104.96	104.66	103.53	104.87	104.33	107.24	104.28	104.99	104.94	106.52	104.47	105.87	104.4	104.1	105.24	105.23	103.53	106.49	106.54	105.46	106.46	103.69	105.49	106.56	105.41	105.67	105.85	103.82	105.2	103.69	106.94	105.28	104.71	105.94	104.29	103.99	103.81
106.26	105.08	105.89	105.91	106.81	104.13	106.67	104.82	105.78	104.68	104.54	105.82	105.26	104.44	104.89	107.2	105.28	106.33	104.93	105.76	105.35	105.83	106.44	107.64	105.53	105.06	106.86	105.41	105.34	104.32	105.04	106.53	104.24	104.44	105.53	106.37	105.4	106.27	105.55	106.13	105.05	104.11	105.68	105.19	104.78	105.22	104.98	105.42	105.67	105.12
105.81	104.62	105.61	106.2	105.59	106.36	105.09	105.42	106.78	104.37	105.59	104.61	106.09	105.37	106.34	104.63	105.63	104.3	106.96	106.7	104.66	104.41	103.77	104.54	104.78	105.84	105.46	105.49	105.78	103.51	105.21	103.77	105.49	106.73	105.74	104.82	105.52	108.04	106.33	104.75	105.91	104.69	105.83	106.84	104.15	105.81	106.98	106.02	105.94	105.37
111.23	111.48	110.68	112.92	113.13	109.87	112.36	110.87	111.66	111.95	110.97	112.3	111.55	109.52	111.74	111.68	111.06	111.04	112.06	111.25	111.88	110.64	111.08	111.53	111.19	111.01	110.87	110.45	112.77	111.2	111.79	111	110.01	112.45	111.5	111.18	111.19	110.96	112.41	111.94	110.76	111.03	111.62	109.73	111.99	112.01	110.85	111.96	111.73	111.7
104.75	104.79	104.66	103.83	104.27	103.88	102.91	105.41	104.32	106.79	104.31	105.27	105.07	107.21	105.43	105.88	105.31	105.44	104.7	106.12	106.69	106.13	105.46	105.6	105.42	104.87	105.67	105.6	105.8	106.47	104.45	105.21	105.08	106.07	105.02	105.69	104.96	105.08	103.26	105.12	106.11	105.32	105.91	105.1	105.15	105.1	106.61	105.31	105.01	105.18
112.58	112.59	113.21	111.29	113.07	111.11	111.76	112.41	112.11	112.9	111.59	111.72	111.17	113.55	111.15	112.97	111.48	113.69	112.46	111.3	112.61	110.34	110.75	110.43	111.56	111.23	111.64	111.67	110.43	112.41	112.77	112.43	111.38	111.35	111.91	111.17	113.48	111.39	112.19	112.37	111.43	112.38	111.56	111.8	111.27	111.48	111.61	110.99	111.93	113.45
101.56	99.979	98.743	100.56	100.42	100.78	99.989	101.24	98.685	100.34	100.51	100.24	100.25	98.992	99.539	99.674	101.69	100.17	101.33	100.17	100.85	99.295	100.37	99.132	100.49	99.492	99.895	100.47	99.352	98.487	99.992	100.08	99.63	99.928	99.56	99.043	99.857	100.35	100.73	99.952	100.54	98.913	99.855	101.23	100.68	100.05	100.05	100.68	98.231	98.305
111.09	111.16	110.39	110.37	110.08	110.23	109.21	110.03	110.03	110.37	110.48	109.91	110.53	109.85	110.4	109.26	110.69	110.26	111.32	109.89	108.87	111.6	109.5	108.65	108.16	110.68	111.7	110.96	110.11	111.52	110.18	109.21	109.55	109.59	109.46	110.36	108.95	110.25	109.33	110.46	110.95	111.5	109.69	110.9	109.28	111.76	110.07	110.34	109.35	111.16
111.76	112.58	109.81	110.68	112.55	111.06	110.76	112.06	112.07	110.63	112.18	111.3	113.13	112.01	112.01	112.05	111.5	111.05	112.1	112.37	113.4	111.01	111.57	111.39	113.16	114.05	112.61	114.8	113	112.51	111.92	112.77	113.17	111.28	112.77	111.81	111.85	111.42	110.62	112.84	111.48	112.29	111.07	112.88	112.83	110.95	111.72	112.51	113.44	111.63
104.84	106.45	106.88	105.27	105.94	105.53	105.98	106.69	106.77	105.5	106.07	106.69	105.86	106.48	106.3	105.57	105.83	107.62	103.41	106.12	107.19	106.49	105.12	105.15	106.96	105.53	106.09	104.77	107.07	104.9	106.93	105.96	107.65	107.08	105.33	105.45	105.09	105.99	105.76	105.28	106.21	106.11	106.31	105.35	106.77	105.47	106.36	105.95	106.91	105.98
104.84	103.27	103.68	104.88	105.15	103.56	103.84	104.65	104.65	104.57	105.09	105.16	105.2	104	103.91	103.78	104.92	104.88	102.96	106.47	104.22	104.66	104.94	103.89	103.52	103.96	104.49	106.43	104.71	104.05	104.78	104.27	104.15	105.67	104.36	105.48	106.63	106.08	104.97	105.57	104.69	103.82	104.38	105.39	104.58	104.32	103.93	105.31	107.32	104.84
105.28	103.62	104.57	105.35	106.36	105.54	104.71	105.27	105.52	106.12	105.25	106.16	106.42	104.83	106.85	106.86	107.83	106.49	107.01	105.07	105.74	105.34	105.39	104.71	105.75	107.49	106.47	105.72	105.52	103.82	103.92	104.31	107.89	105.71	105.58	105.99	104.42	106.42	105.23	104.68	105.3	104.7	106.08	107.06	104.54	105.89	105.28	106.34	103.27	105.94
101.36	100.64	101.37	100.68	101.13	100.11	102.28	100.43	98.93	99.839	99.934	100.93	101.54	101.06	100.83	99.687	100.63	100.57	100.49	103.05	100.2	99.775	99.594	101.81	99.856	100.96	100.6	101.38	99.956	99.652	99.848	101.38	100.75	100.63	99.782	100.94	101.7	100.86	101.06	100.38	99.555	101.51	100.73	100.81	100.86	101.59	99.697	101	100.4	101.47
107.37	107.07	107.1	108.87	106.7	106.83	107.63	104.7	106.87	108.8	106.6	109.26	106.46	107.74	108.52	108.03	107.33	108.02	105.05	104.92	106.57	106.47	106.48	108.65	106.83	106.19	107.21	107.03	106.5	108.5	107.29	107.29	107.13	107.22	107.35	108.23	106.7	109.16	105.49	107.22	106.61	105.98	105.77	108.24	106.07	107.87	108.42	106.44	107.04	106.63
111.1	113.05	112.57	112.13	111.04	113.22	110.79	109.74	111.96	111.93	111.35	112.02	113.02	109.43	112.89	111.2	111.73	113.26	111.66	111.02	110.66	111.76	110.52	112.55	110.77	110.59	111.59	110.48	111.29	113.27	111.84	111.65	111.18	112.67	111.49	110.2	112.16	112.64	111.51	111.29	111.6	111.43	112.25	110.74	111.18	113.37	111.99	110.87	110.19	112.3
105.9	107.77	107.45	106.69	107.33	107.44	106.99	105.19	105.99	105.82	105.58	107.88	106.8	107.19	106.72	106.27	105.38	106.93	107.79	107.23	106.44	106.08	105.32	107.05	106.51	108.36	107.09	105.37	106.53	107.49	108.44	105.16	106.42	107.24	105.87	105.79	106.12	107.06	106.19	107	106.58	106.53	105.07	104.81	107.89	106.52	106.82	106.83	107.95	107.58
98.622	100.36	100.19	97.952	100.06	98.445	99.153	97.541	98.639	99.847	99.525	99.241	98.628	100.28	99.349	99.741	99.479	99.964	98.614	98.74	101.11	100.91	98.878	100.78	99.656	97.638	100.79	98.645	101.36	100.46	99.641	98.53	100.15	100.43	99.987	100.11	100.34	99.766	99.842	98.87	100.33	97.281	100.84	100.61	101.32	98.385	99.429	101.12	100.75	99.953
105.2	105.19	105.08	106.14	103.96	106.11	104.93	106.28	104.14	106.47	103.94	104.71	104.6	105.36	105.28	107.18	104.4	105.38	105.33	105.3	105.88	105.77	105.84	105.25	105.29	104.95	106.59	105.49	107.28	103.87	106.38	105.47	106.14	105.49	106.82	105.57	106.11	104.61	106.94	104.82	105.68	105.3	104.42	104.37	106.57	106.04	103.81	107.13	105.16	105.46
98.682	99.821	99.704	98.907	99.37	98.384	99.698	99.679	99.058	99.827	101.88	100.05	99.254	99.533	100.18	100.04	100.16	98.756	101.74	97.906	99.534	101.08	98.675	100.06	98.526	99.156	100.41	98.691	101.41	100.38	99.648	99.196	99.874	100.41	100.04	100.69	98.142	99.916	98.424	99.614	98.599	99.424	98.82	99.928	100.65	101.1	99.149	97.842	100	100.44
100.09	100.43	99.626	101.91	100.07	99.208	99.781	100.39	98.49	99.51	98.386	100.14	98.621	99.786	100.05	99.639	100.19	99.738	100.22	99.871	99.977	97.581	100.89	100.34	100.55	100.55	100.5	102.48	99.259	101.92	99.367	99.718	98.078	98.519	97.856	100.48	99.36	99.921	98.038	99.055	99.633	99.761	99.615	100.41	101.27	100.4	100.07	99.718	100.31	100.63
105.52	106.42	105.4	106.78	107.46	104.69	106.35	106.82	105.51	107.93	105.7	105.9	106.26	107.29	106.09	107.51	106.57	105.8	106.69	106.83	106.88	106.24	108.36	104.67	106.21	106.26	107.73	105.36	107.16	108.23	106.62	107.14	107.53	105.96	106.73	106.17	106.53	103.67	106.62	106.54	107.71	108.84	106.53	106.48	106.43	107.35	108.19	106.94	107.48	106.27
110.67	110.93	112.38	111.23	110.5	112.45	112.02	110.13	111.52	112.46	111.22	110.89	112.01	109.99	110.58	111.77	112.65	111.19	112.61	111.81	110.52	109.67	111.79	109.98	112.65	109.85	111.12	110.4	112.88	112.67	111.38	112.6	111.4	111.56	110.56	112.67	112.71	111.02	111.01	111.63	112.72	111.11	110.57	110.88	110.36	109.41	109.21	113.02	112.4	110.75
106.71	105.67	107.31	106.51	106.94	106.93	107.71	106.29	107.09	106.08	108.3	106.78	105.67	105.11	105.44	106.04	106.44	105.92	106.68	107.91	107.36	106.06	106.61	107.8	107.46	108.35	107.13	106.42	105.97	107.43	106.4	106.35	106.19	106.77	107.24	107.48	107.5	106.55	106.39	108.35	106.68	107.28	108.46	106.58	107.56	106.42	106.98	107.14	107.66	107.36
106.52	106.89	107.17	107.26	107.33	106.51	106.51	107.72	105.63	108.04	107.18	106.24	107.22	106.02	105.94	106.78	107.38	105.53	107	106.19	105.12	107.26	106.29	106.62	107.08	108.16	106.06	107.55	105.73	106	106.76	108.38	107.87	106.26	106.53	107.89	107.19	106.79	107.09	106.25	108.22	106.86	106.15	108.49	107.9	106.79	106.85	107.72	108.66	107.15
106.33	106.28	105.06	104.45	106.43	106.4	105.91	104.65	105.58	103.99	105.83	106.35	106.01	104.93	105.93	106.69	105.98	105.01	105.05	104.07	103.42	105.75	105.82	103.96	105.29	107.24	105.65	105.26	104.75	104.55	104.3	106.4	106.11	105.38	104.14	105.92	104.95	105.31	104.94	106.13	105.8	106.59	106.07	105.04	104.67	106.74	104.76	105.99	105.29	103.92
106.47	108.16	107.84	108	106.74	106.85	109.08	107.06	106.1	105.54	107.38	107.14	106.34	108.02	105.51	106.22	106.1	105.52	107	106.79	107.55	106.9	108.53	107.66	106	106.84	108.41	107.3	106.64	105.42	107.17	106.78	107.19	107.17	106.96	106.17	108.66	107.59	106.67	108.12	107.62	107.31	108.03	105.71	106.74	108.1	107.01	104.98	105.8	107.05
106.85	106.93	106.5	107.59	106.95	104.63	106.48	106.3	105.82	106.11	105.35	105	105.3	105.96	105.26	105.09	106.13	105.63	104.9	106.57	108.82	106.1	105.52	106.06	106.76	106.76	105.63	106.79	106.92	106.74	106.85	106.02	106.1	106.17	106.74	106.64	106.34	106.97	106.55	106.2	107.02	106.98	105.81	106.31	107.19	106	105.3	107.18	107.15	107.3
106.42	106.09	107.34	105.52	105.02	105.78	106.8	106.45	106.9	104.26	106.01	104.19	104.61	105.36	106.5	106.42	105.71	107.03	106.9	105.03	106.24	106.23	106.96	105.83	106.03	107.07	106.78	105.01	106.57	106.59	105.98	105.99	105.82	106.26	105.17	105.2	107.06	106.4	105.19	106.21	106.46	104.76	108.33	106.93	107.24	106.26	105.37	107.09	106.46	106.04
110.9	110.64	112.71	111.43	110.83	110.75	110.92	113.09	111.16	112.12	111	111.93	111.94	109.8	110.03	112.07	110.08	112.06	111.9	111.46	110.53	111.78	110.59	111.53	111.26	111.32	111.35	111.5	111.2	111.5	110.49	110.54	111.84	113.03	111.75	111.1	111.63	110.77	112.23	111.03	111.47	110.95	110.31	110.9	112.7	110.9	112.82	111.2	111.86	110.12
111.75	112.32	112.57	111.59	112.49	112.41	112.4	111.62	112.86	111.82	110.99	111.22	112.24	111.01	112.43	112.79	113.57	112.23	111.64	110.89	111.72	111.85	112.23	111.92	112.54	112.7	110.61	111.47	110.45	111.02	112.03	112.7	111.46	111.3	112.05	112	111.42	110.71	112.65	111.49	112.79	109.42	111.27	110.5	111.98	112.19	112.95	112.73	112.03	111.01
107.47	107.09	104.85	105.88	106.56	106.69	105.56	105.22	106.55	105.68	105.43	107.27	105.21	105.41	105.66	106.92	106.63	106.28	106.68	106.81	104.55	107.38	106.95	106.55	106.51	105.38	106.62	106.79	107.28	107.04	106.19	106.31	106.8	105.63	105.51	106.43	105.71	107.66	105.62	106.65	105.97	107.7	106.33	107.19	105.68	106.63	105.66	106.64	107.24	105.88
106.13	108.31	107.06	107.46	108.6	107.5	106.91	107.85	107.24	107.8	107.91	107.17	106.97	106.62	107.25	106.81	105.24	108.43	107.91	106.95	107.9	106.35	107.56	107.16	106.34	106.75	107.9	106.6	105.82	108.07	106.46	109.07	106.63	107.66	106.67	106.27	109.68	104.77	106.8	109.94	107.25	106.61	108.14	108.09	108.32	107.19	107.32	107.38	107.08	107.53
112.12	111.9	113.83	112.84	112.53	113.26	115.1	112.96	112.91	114.05	114.19	113.57	112	112.57	112.26	112.64	113.67	112.67	110.36	111.54	114.82	113.65	111.4	112.6	113.93	112.86	112.43	113.93	111.34	113.15	113.65	113.28	114.05	112.59	111.98	112.6	111.84	111.03	112.64	111.95	113.49	112.38	115.12	112.32	112.77	113.31	111.39	114.14	114.62	112.44
102.68	103.52	104.06	105.56	104.21	103.22	104.56	105.06	103.74	106.39	103.22	103.36	105.18	104.24	103.16	104.51	104.91	103.04	103.59	104	104.38	102.23	105.15	103.17	103.18	105.17	102.97	104.19	104.71	103.84	104.56	103.25	103.59	104.87	103.57	105.85	105.55	104.36	103.56	104.24	104.11	105.72	104.37	103.81	104.98	104.44	103.1	104.57	105.55	104.97
107.61	107.02	105.83	107.98	107.28	105.73	105.58	106.52	106.65	105.45	106.79	106.31	106.15	107.38	105.69	105.58	105.45	106.22	105.64	105.55	106.28	105.49	105.97	105.52	104.97	107.19	105.66	106.77	107.74	105.37	105.99	105.15	105.15	107.13	105.76	105.77	105.96	105.98	106.97	106.67	105.2	105.72	105.43	105.26	106.95	107.18	107.63	105.95	105.79	106.97
106.94	106.1	104.42	106.14	106.47	104.04	105.98	107.3	106.23	104.64	105.67	105.86	105.9	106.26	107.3	107.02	106.88	104.53	105.37	106.29	105.99	104.68	105.79	105.85	104.19	104.03	105.84	103.99	104.61	105.35	105.18	106.59	103.86	106.87	107.39	106.3	106.02	106.39	104.44	105.26	105.8	106.43	106.96	105.28	105.42	106.22	106.95	105.76	105.28	104.83
111	112.08	111.05	113.48	110.92	112.85	111.33	112.95	113.61	112.17	111.12	112.76	114.22	113.23	111.92	112.35	113.33	112.2	111.83	111.28	112.21	112.77	112.05	112.11	113.15	112.16	111.09	111.16	110.7	113.24	112.89	114.01	113.39	111.95	112.27	111.94	113.54	111.85	111.82	112.38	112.47	111.64	112.09	111.92	111.91	112.13	110.69	111.99	112.06	113.17
100.7	100.21	99.142	99.979	99.606	99.689	99.131	99.485	100.49	100.85	99.862	99.926	100.39	99.484	98.872	99.64	99.637	99.746	101.89	100.73	99.842	100.01	100.65	99.972	98.999	98.959	100.86	98.004	99.08	99.282	100.25	98.397	98.935	99.842	99.329	100.1	99.41	99.931	99.173	100.08	99.037	100.03	100.6	100.31	101.48	99.314	100.62	99.871	100.61	101.3
106.09	104.97	102.49	106.04	105.53	105.9	105.75	105.3	103.89	105.69	105.65	104.62	107.49	105.7	105.71	104.42	106.14	104.34	107.95	106.84	106.02	104.39	105.07	106.51	106.64	104.55	105.38	105.9	105.98	104.1	105.94	107.51	104.63	105.65	106.99	104.93	105.94	104.85	106.62	106.08	105.05	104.99	106.96	105.47	105.62	104.42	104.23	104.32	105.87	105.87
106.4	105.92	105.76	105.26	105.84	105.71	106.17	105.7	105.86	105.94	105.42	106.56	107.27	106.3	106.31	105.47	105.98	106.34	106.94	106.03	104.99	105.44	107.55	107.89	106.79	105.42	106.61	105.9	105.42	104.66	105.6	105.46	105.44	105.8	106.52	104.87	105.46	106.02	106.9	105.5	105.01	105.56	106.4	105.93	105.33	105.92	105.34	105.98	107.01	106.16
105.98	106.31	104.62	105.02	104.19	104.68	105.12	105.35	104.39	104.91	105.46	104.41	104.73	104.19	105.12	104.29	104.72	104.86	106.53	104.17	104.12	104.39	104.3	104.68	104.42	107.03	104.73	104.98	104.46	105.25	106.16	104.93	105.08	105.99	103.95	105.09	104.19	104.07	103.04	104.74	103.77	103.69	102.98	105.5	104.32	104.29	105.69	105.81	105.11	105.87
105.4	105.54	107.16	105.64	105.67	106.25	104.49	107.42	105.3	106.51	106.11	105.63	104.68	103.82	107.4	106.47	105.67	105.49	106.79	105.27	104.81	105.26	106.42	107.13	107.01	106.65	106.18	104.48	107.04	105.43	106.24	106.06	105.45	105.85	106.32	105.84	106.61	104.58	107.19	106.44	106.15	105.81	105.35	106.81	107.55	104.74	103.85	105.34	104.65	105.2
99.952	99.977	99.37	100.02	100.24	101.34	100.25	100.73	99.677	99.401	101.08	99.941	99.987	100.65	99.165	100.49	100.29	101.27	100.29	100.14	99.86	98.853	100.76	99.084	100.53	99.661	100.86	101.59	100.91	101.12	99.861	101.45	100.61	99.609	100.11	100.7	100.67	99.586	101.53	98.919	99.701	99.481	99.37	99.199	99.417	100.65	99.811	100.43	99.246	100.02
104.82	107.6	105.65	104.7	105.29	105.57	106.25	104.28	105.46	105.91	105.24	106.18	106.31	104.97	105.65	106.43	104.62	106.21	105.41	104.46	105.87	106.87	104.57	105.27	106.26	104.84	106.87	104.66	104.73	105.74	106.64	106	107.4	107.31	105.72	105.95	106.11	104.92	105.95	105.12	105.03	106.47	105.41	104.4	106.51	104.15	106.48	105.81	106.57	107.09
106.8	106.01	107.11	106.16	106.44	106.98	106.14	107.17	106.03	106.86	106.62	105.08	106	108.97	106.86	106.6	105.36	106.71	107.97	106.67	105.48	106.8	108.78	107.06	107.05	107.1	105.28	105.23	106.69	106.23	105.83	106.1	106.15	106.42	107.72	106.53	105.22	106.74	107.54	105.47	106.59	108.11	105.66	108.78	107.49	106.6	105.99	106.58	106.25	107.46
119.4	116.82	117.5	119.3	117.3	118.79	117.43	117.97	116.33	117.89	116.95	116.73	116.38	117.81	118.11	117.63	118.55	116.08	117.72	118.21	115.72	116.46	117.99	117.84	117.37	119.2	117.03	116.94	116.18	117.44	118.13	117.43	117.33	118.42	117.98	116.82	117.46	117.71	117.28	119.49	117.37	116.7	117.51	118.94	116.8	119.22	117.75	116.73	116.04	117.12
118.07	119.36	115.35	117.99	117	117.1	117.8	117.09	116.32	117.71	117.88	118.72	116.98	116.99	118.47	116.92	118.64	118.02	117.68	118.55	117.09	118.17	115.92	116.94	117.68	119.39	117.86	117.45	117.29	116.74	118.08	116.86	117.6	117.72	117.7	117.83	117.79	118.97	117.99	118.3	117.55	115.88	117.49	119.21	118.56	117.03	117.94	118.8	117.67	115.56
118.12	118.07	116.65	117.65	117.27	119.38	117.25	117.95	116.68	117.55	119.17	117.44	118.14	117.52	118.47	117.42	117.13	119.27	118.35	117.25	115.56	116.93	117.54	118.05	116.68	117.59	116.31	117	116.42	116.6	117.78	119.96	115.84	117.89	117.34	117.27	117.69	117.92	117.23	118.59	116.84	117.57	115.79	117	118.63	116.86	115.51	116.38	117.43	118.09
107.07	107.7	106.18	107.49	106.69	108.14	107.36	106.58	105.8	108.32	106.92	106.33	106.86	104.3	106.85	107.16	106.96	107.06	106.28	107.1	106.45	105.58	106.82	105.57	105.21	106.6	104.71	104.52	105.06	106.07	107.05	105.38	106.97	106.5	106.45	108.15	106.31	106.46	107.4	107.36	105.19	105.13	108.27	107.52	105.99	106.94	107.62	106.01	105.34	106.47
109.46	109.48	110.67	111.66	111.03	111.05	109.29	110.34	109.56	109.75	110.28	109.95	108.94	109.89	111.59	110.07	109.15	110.84	111.78	110.27	111.55	109.09	109.27	108.84	110.57	110.05	109.45	108.82	110.8	108.56	110.13	111.12	110.79	110.59	109.76	110.35	109.17	110.08	109.2	111.91	109.39	110.69	110.33	109.81	110.03	109.9	110.9	111.37	110.01	109
112.44	111.79	111.68	112.34	110.29	110.68	111.91	112.32	111.76	112.33	111.19	110.81	110.42	110.44	111.16	111.99	111.74	111.55	113.15	111.1	111.15	112.04	109.91	112.71	112.11	113.21	110.78	111.76	111.35	110.63	112.25	111.93	110.59	109.81	110.82	111.18	110.27	110.88	113.22	112.36	112.3	111.34	111.58	111.51	111.15	110.13	111.75	111.2	111.22	110.5
99.511	98.638	100.42	99.2	100.77	100.12	101.71	99.661	99.535	99.539	98.661	98.985	98.978	99.918	99.396	100.96	98.644	98.942	100.45	97.963	98.588	99.501	99.991	99.336	101.52	98.937	100.78	99.924	100.48	99.765	101.11	100.78	99.76	99.756	99.94	99.826	100.12	99.504	100.38	99.157	101.23	100.15	101.04	100.25	99.676	99.831	100.32	100.13	99.308	101.16
105.95	106.96	104.99	106.78	106.95	106.36	105.47	107.03	107.54	105.07	106.71	107.94	107.49	106.14	107.27	105.88	105.1	106.17	105.44	106.33	107.26	106.09	105.68	105.39	105.84	106.3	106.92	105.73	107.65	105.3	105.81	106.16	108.52	105.58	107.99	105.67	106.14	107.27	105.52	106.86	106.18	105.85	106.59	108.07	108.02	106.23	106.52	105.9	104.98	105.59
106.04	103.49	105.63	105.05	105.4	104.53	104.28	106.15	105.32	105.71	106.43	104.41	102.8	105.77	104.41	105.27	105.65	105.13	104.16	106.52	104.39	104.32	104.01	104.68	105.79	104.21	104.38	103.37	104.74	104.87	103.74	105.1	106.17	105.23	104.65	104.98	105.44	103.46	104.2	104.22	105.58	105.71	104.92	105.61	104.58	105.26	104.77	105.48	104.86	104.24
110.62	113.16	111.87	111.23	112.48	110.66	110.96	111.58	110.43	110.82	112.32	112.81	111.84	111.51	111.25	111.31	112.76	111.37	112.5	112.99	109.26	110.22	111.28	112.56	113.03	112.57	111.46	112.31	112.71	113.31	113.12	112.64	111.08	111.46	111.54	111.88	112.38	111.49	112.6	111.73	111.72	112.45	112	110.22	111.67	112.08	113.4	111.66	111.71	111.9
105.61	104.99	104.7	105.02	104.53	104.69	105.97	103.4	104.17	104.62	104.76	106.28	104.05	104.9	105.29	104.91	104.91	106.14	105.46	106.5	104.41	106.06	104.79	105.95	105.21	103.78	106.32	105.72	104.57	104.81	103.56	104.68	103.97	107.26	104.7	103.17	106.03	103.83	105.39	106.16	104.91	104.17	105.56	104.5	104	103.64	105.93	105.29	105.05	105.14
117.31	116.25	116.66	117.85	116.62	117.01	116.21	117.31	117.76	119.32	117.77	118.23	118.52	117.47	118.19	118.19	117.55	119.6	117.01	116.05	116.97	116.16	116.92	116.13	118.84	118.85	117.84	116.82	117.06	116.55	117.45	117.06	117.19	117.56	118.07	116.62	117.94	118.5	117.56	118.25	118.46	117.69	116.61	117.41	117.39	118.13	117.76	116.55	118.07	116.63
116.42	117.83	113.98	117.13	116.98	114.9	116.03	115.57	115.06	116.29	117.28	115.79	117.13	116.67	114.87	114.89	116.33	116.01	116.72	115.73	116.91	116.5	116.64	114.29	114.58	115.68	115.25	117.04	114	115.9	115.63	116.58	116.74	116.31	115.67	116.22	117.58	117.45	116.55	115.1	114.97	116.83	116.02	115.51	116.36	116.84	117.04	116.04	115.78	115.87
106.94	106.98	107.03	106.16	106.87	107.18	105.97	107.86	106.8	106.8	107.2	107.84	107.62	106.65	107.22	107.68	106.44	108.23	108.3	106.92	106.53	108.45	107.41	106.43	105.79	105.31	106.91	106.54	107.39	106.25	106.65	107.34	108.25	108.61	107.13	106.13	107.44	106.34	106.4	106.46	107.19	107.16	107.13	104.83	107.05	106.76	107.69	106.52	107.17	107.08
112.37	114.02	112.5	111.13	110.96	111.67	112.46	111.36	112.41	110.23	110.76	113.13	110.77	111.14	112.52	112.07	111.79	110.51	112.2	111.89	112.47	113.25	111.66	112.06	111.68	111.81	112.23	112.36	111.52	112.31	112.64	112.09	112.18	113.01	112.69	112.13	112.84	111.67	111.49	112.8	111.73	112.43	112.59	111.66	112.97	114.57	112.25	112.52	112.14	111.42
106.02	105.17	105.75	104.65	105.25	104.62	105.95	105.47	106.29	105.28	106.51	106.83	105.77	105.55	105.88	106.02	104.46	106.57	106.14	105.36	106.73	105.68	107.2	105.98	105.92	105.56	107.04	103.92	107.27	106.53	104.91	107.42	106.83	106.11	105.25	105.29	105.76	105.22	106.12	106.83	105.85	105.35	105.99	104.9	105.51	106.4	107.15	105.95	105.53	105.53
117.53	117.5	117.15	118.19	117.14	116.78	117.8	117.38	117.84	117.29	117.53	116.49	118.95	116.85	115.76	120.68	116.06	117.62	116.29	117.28	116.65	118.27	116.11	117.78	117.66	117.59	119.23	118.36	116.15	117.67	118.5	116.8	116.56	117.02	118.42	118.99	116.22	117.84	117.84	117.21	116.78	117.01	117.43	117.93	116.3	117.42	119.08	117.12	117.48	117.12
100.51	102.04	101.42	100.23	100.91	100.65	99.036	100.06	99.327	100.51	102.92	102.41	100.45	100.38	100.01	102.9	98.947	101.65	100.68	100.87	99.872	100.67	100.53	101.59	100.29	100.78	100.64	100.01	101.9	100.29	100.58	100.83	102.28	100.77	100.84	101.82	100.53	101.89	100.9	100.53	101.92	100.19	100.29	99.988	101.53	101.68	102.98	101.3	100.08	101.81
105.9	106.12	106.5	104.73	105.72	105.66	105.37	105.87	105.32	106.38	105.01	105.99	106.86	106.14	105.75	104.05	104.39	104.84	106.31	106.01	105.33	105.9	105.74	105.67	104.91	106.26	104.52	106.58	105.9	105.88	105.15	105.49	106.43	105.79	105.04	104.81	105.08	107.06	104.31	105.97	104.52	106.57	105.54	102.29	107.08	106.1	107.16	106.85	105.28	106.81
99.917	100.05	99.747	100.16	100.99	100.33	99.293	99.821	99.943	99.773	99.75	101.31	100.69	101.24	100.08	100.03	99.022	99.636	100.93	100.06	99.576	99.497	98.824	100.08	98.94	99.793	98.218	100.42	101.28	101.08	100.6	99.943	101.44	99.054	101.52	99.658	99.679	99.801	100.36	101.91	99.441	100.16	100.7	102.71	100.29	100.54	100.71	101.04	99.086	99.932
111.76	110.59	110.66	111.38	112.11	110.1	111.61	111.14	110.23	112.25	110.55	112.45	112.01	110.75	110.54	110.11	111.74	111.82	109.97	110.6	110.02	112.25	109.93	111	111.42	112.27	111.4	109.34	111.91	111.29	110.04	111.45	110	111.72	112.29	111.57	111.52	111.53	109.42	111.45	110.46	112.45	113.23	111.89	111.7	110.21	111.8	111.2	110.52	110.79
105.36	104.95	106.53	106.12	104.58	105.37	105.6	104.14	107.58	106.41	104.98	104.62	103.66	108.21	105.36	105.09	105.95	105.68	107.54	104.26	107.18	105.12	107.31	106.73	104.84	105.63	106.71	106.64	104.56	105.26	105.37	105.06	105.67	104.73	106.17	106.1	106.65	104.26	105.27	106.39	105.74	104.17	105.84	104.93	104.59	105.48	106.32	104.33	106.64	104.01
105.43	106.35	105	106.07	106.58	105.13	106.06	105.5	105.82	106.31	106.3	106.76	107.86	106.42	106.51	105.34	106.5	107.27	106.64	106.34	107.66	106.28	107.33	104.98	105.44	106.72	105.98	107.6	106.34	106.45	107.37	107.48	106.48	105.99	104.05	106.96	106.8	104.88	106.41	106.4	108.04	105.62	105.35	108.58	106.69	107.21	107.13	105.16	104.92	108.51
113.59	112.89	111.79	112.17	113.31	114.28	111.87	112.96	113.49	112.03	111.38	113.73	112.66	114.15	113.32	113.02	113.75	111.86	112.44	113.66	110.71	114.57	114.73	113.12	112.05	113.97	114.93	112.48	111.46	112.07	110.59	112.6	111.38	112.91	112.56	113.34	113.33	113.11	112.69	113.02	112.64	113.63	112.98	112.3	111.63	113.56	112.87	111.12	113.02	115.23
108.42	105.54	105.78	105.35	106.58	105.02	106.22	106.41	107.2	106.89	105.82	106.79	106.04	105.85	105.68	105.34	108.1	106.44	106.52	105.92	106.96	106.83	105.99	106.12	106	105.94	107.31	106.61	104.81	108.5	107.61	107.64	105.18	107.12	107.7	108.53	105.73	105.81	108.05	106.9	108.64	106.92	106.84	107.14	105.22	106.51	107.63	106.37	105.91	104.75
106.3	107.28	107.93	106.76	107.79	109.14	106.7	108.22	108.1	107.26	107.18	105.83	106.41	106.09	107.47	107.35	106.28	106.93	108.22	106.63	108.09	106.69	106.26	107.57	106.7	107.6	106.13	108.66	105.93	107.51	105.44	109.17	107.13	107.77	105.06	106.09	106.5	107.17	107.05	107.55	107.74	105.27	106.68	106.86	107.85	107.3	105.88	108.21	107.7	106.52
112.06	112.38	110.94	111.65	110.94	110.71	110.17	111.58	111.33	110.8	110.39	112.44	110.09	112.21	110.76	112.11	111.61	110.93	112.59	110.34	111.33	110.07	111.32	110.28	111.81	112.42	111.33	109.52	111.74	111.51	111.7	113.1	110.98	111.15	112.72	111.7	111.35	111.6	110.42	111.06	110.43	111.63	110.18	111.03	110.81	111.5	110.64	111.13	110.6	110.69
111.28	111.69	110.64	111.22	113.53	112.89	112.88	110.75	111.85	112.7	110.83	112.63	113.77	110.5	111.66	111.81	110.68	110.74	110.85	112.06	111.24	114.46	110.82	112.88	110.27	110.37	110.7	111.59	113.59	111.35	111.55	111.03	111.95	111.51	112.04	111.8	110.07	110.69	110.99	111.01	112.25	111.36	111.05	110.85	111.93	112.74	112.65	111.08	112.58	111.08
105.03	106.19	106.94	106.72	105.33	104.99	106.57	107.08	105.53	104.75	105.6	106.47	105.36	107.07	106.53	107.62	107.52	105.17	105.72	105.11	105.96	106.22	105.82	107.37	105.85	106.66	104.95	106.1	105.19	105.75	105.89	106.24	105.69	104.8	105.98	108.14	106.81	106.56	106.59	105.21	105.28	106.07	106.42	106.25	105.23	106.58	106.45	106.61	105.98	104.96
110.33	110.47	110.44	111.9	109.26	112.06	112.4	111.46	111.26	113.29	111.19	111.12	111.74	113.75	110.48	112.23	110.48	110.95	110.91	111.9	111.79	111.81	112.46	110.09	110.26	111.99	111.7	110.5	110.86	111.29	110.98	111.93	112.12	111.54	111.29	112.16	110.79	110.04	110.73	112.84	110.73	112.3	112.25	111.24	110.8	111.83	111.75	112.3	112.43	111.52
112.33	112.13	112.18	112.19	111.82	111.37	112.2	113.77	111.04	111.86	113.39	110.51	112.93	111.7	111.53	110.65	112.41	112.02	112.62	112.25	111.74	113.97	112.22	111.88	112.86	111.94	111.2	112.24	110.78	112.37	112.23	111.81	113.3	110.76	111.88	111.6	112.35	111.25	111.55	110.07	110.68	114.34	111.02	112.57	112.26	112.91	112.32	111.31	113.17	113.71
99.544	99.307	101.84	99.877	101.72	99.272	99.372	101.42	99.722	99.954	100.1	99.365	99.488	101.37	99.848	99.094	99.573	97.899	100.57	99.624	100.63	101.73	99.906	100.44	99.453	100.87	101.89	101.5	99.854	100.28	99.271	98.768	100.01	100.17	100.07	100.08	98.601	101.69	100.68	99.103	99.057	100.64	99.666	100.7	100.03	99.849	101.57	100.61	99.434	100.82
105.08	107.46	104.44	106.8	105.67	105.18	104.98	105.7	106.07	106.19	104.69	105.22	104.09	105.63	107.6	107.11	107.26	106.18	106.78	105.83	105.35	105.41	106.96	106.9	104.02	106.29	106	106.71	106.32	104.95	107.54	106.55	104.39	105.4	104.86	106.19	105.92	105.96	106.52	107.71	106.41	105.97	103.57	107.12	106	105.84	106.6	105.83	106.68	105.11
111.06	108.56	111.52	109.14	109.75	111.98	111.32	110.99	111.84	110.87	112.4	110.14	111.48	109.62	111.13	108.91	110	113.02	108.19	110.02	111.19	110.27	111.33	112.5	110.72	110.18	109.27	111.22	110.37	110.51	112.05	111.23	112.29	111.09	110.94	110.42	112.44	109.94	110.33	110.18	111.93	111.21	109.1	111.84	111.75	111.22	110.81	112.39	110.65	110.14
104.18	105.03	104.71	104.14	104.14	104.15	103.04	104.2	104.05	104.82	106.58	103.27	105.65	103.44	103.19	104.08	103.67	105.25	104.68	105.34	103.37	105.38	105.09	103.69	104.85	102.62	105.18	104.01	105.15	103.44	105.19	104.66	104.54	104.62	104.72	104.78	104.38	104.69	105.57	103.89	106.08	104.28	104.03	105.29	105.06	103.92	106.12	105.5	104.82	104.2
114.38	110.98	113.17	113.89	111.59	111.2	112.07	113.17	110.36	111.19	110.15	110.96	111.81	111.41	112.89	112.04	110.87	110.7	112.19	112.07	111.38	113.56	111.15	111.16	111.98	112.48	112.66	111.19	113.28	112.36	112.42	111.66	111.57	111.85	111.53	112.84	111.48	111.36	113.44	110.97	112.83	111.98	112.9	111.06	111.73	111.59	114.22	111.79	111.07	111.43
112.81	112.5	112.57	111.59	112.51	113.1	113.31	111.86	113.1	113.26	112.35	113.23	112.41	112.77	113.32	112.62	112.92	110.93	112.44	111.93	112.83	112.86	113.08	111.91	113.62	112.96	113.66	114.04	112.62	112.64	112.97	113.17	114.88	111.37	112.45	114.25	112.7	112.12	112.28	112.65	113.25	113.63	112.17	111.99	110.63	112.71	110.91	113.12	112.59	112.39
106.07	106.44	108.25	105.48	106.96	107.41	106.88	106.68	106.58	107.05	105.69	107.8	107.73	106.49	106.67	107.45	106.01	106.08	106.95	107.01	106.12	106.18	106.91	105.88	105.45	106.77	105.88	108.34	105.84	107	106.46	106.56	106.26	105.87	106.44	106.18	106.56	106.65	106.9	105.97	106.44	106.03	107.84	106.28	106.31	106.83	109.21	106.93	106.82	107.35
107.09	105.42	106.14	106.53	105.88	105.58	106.24	106.8	105.61	105.7	108.18	107.83	105.89	106.78	107.2	106.19	106.03	107.65	107.06	105.64	106.02	108.11	106.59	106.91	106.58	107.38	107.86	107.41	106.04	104.47	108.16	106.55	106.64	105.76	106.1	106.77	105.41	106.03	104.82	105.35	105.09	107.77	105.19	106.53	106.46	105.97	107.77	107.51	106.29	107.68
104.99	106.83	105.28	103.56	105.61	105.48	107.02	104.83	106.16	104.6	106.38	104.85	105.9	104.81	104.34	105.93	106.49	106.07	107.23	104.97	105.29	105.13	105.45	105.68	104.34	105.56	107.59	106.9	106.97	105.17	106.64	105.37	105.51	104.56	105.94	105.17	106.15	105.39	104.14	105.34	104.99	106.56	104.75	106.61	105.89	104.83	107.24	106.87	105.85	106.07
104.96	105.2	106.8	106.63	106.19	106.25	104.98	105.99	105.92	107.64	106.23	104.49	106.05	107.47	106.16	104.65	107.74	106.57	106.24	105.79	105.54	104.97	105.01	105.57	106.53	103.99	106.77	106.54	105.99	104.65	106.13	104.31	104.53	105.75	106.23	104.74	106.52	106.83	105.69	104.54	106.21	106.86	106.48	105.31	107.43	107	105.24	106.67	105.82	106.31
105.43	106.11	105	104.6	104.29	104.6	106.51	106.53	104.39	104.94	104.67	104.83	106.23	104.23	105.38	106.48	104.9	104.89	104.54	105.16	105.4	104.14	104.53	104.77	104.62	104.87	104.68	106.52	105.64	104.41	105.86	104.29	105.95	103.41	105.3	105.34	104.1	106.55	104.78	104.99	103.35	105.78	104.68	106.18	104.51	103.56	105.56	105.86	105.87	105.36
105.07	106.99	106.18	105.19	105.96	105.59	105.55	104.92	105.11	105.04	105.49	106.15	105.83	103.03	105.64	104.11	104.17	105.02	106.97	105.74	105.83	104.93	104.9	105.68	105.86	104.31	105.38	105.84	104.34	105.54	105.68	105.29	105.28	106.37	104.63	105.77	104.84	106.26	105.92	105	105.95	105.87	105.65	104.16	104.57	106.06	107.21	104.81	105.12	105.16
110.83	109.18	110.63	109.93	112.68	110.73	109.09	110.37	110.86	111.35	110.28	111.49	111.21	110.44	109.69	110	110.98	109.37	111.14	109.05	109.93	110.42	108.36	110.4	111.07	109.89	110.37	110.01	111.52	109.86	110.13	110.14	110.91	110.02	110.66	109.08	110.23	109.22	110.8	110.72	109.66	111.04	111.09	109.82	110.31	110.8	111.38	110.8	109.06	110.72
109.23	109.7	109.96	108.78	109.02	109.96	110.84	111.9	110.96	110.84	109.09	109.98	109.28	109.06	110.18	110.87	109.31	110.63	109.27	109.94	110.79	108.18	109.71	109.94	110.47	109.58	110.04	108.78	109.46	109.16	109.94	110.27	110.61	109.19	110	110.85	111.29	110.85	109.45	109.91	111.1	109.8	111.09	110.2	110.4	110.58	109.45	110.15	110.21	111.62
118.32	117.39	118.81	116.25	118.86	118.11	115.43	116.6	119.36	117.61	116.64	115.87	117.47	117.22	117.37	119.53	118	117.44	117.85	118.25	118.01	117.69	118.45	116.65	117.11	116.49	115.57	116.88	117.73	115.32	116.71	118.16	118.22	116.93	118.03	116.84	117.14	118.29	117.37	117.97	115.9	117.65	119.28	118.23	118.15	117.8	117.58	117.59	117.69	118.25
99.172	98.522	98.195	99.738	98.696	99.108	98.511	98.897	100.04	100.53	98.8	99.439	100.19	99.349	98.457	99.728	98.684	98.664	100.29	101.33	100.43	98.544	100.75	99.882	98.664	100.08	99.136	101.4	99.693	100.26	100.07	101.04	100.63	98.9	99.999	100.19	98.972	101.1	97.767	99.982	101.32	99.722	98.867	100.28	97.47	99.793	99.282	98.894	101.1	100.63
106.95	105.29	106.11	106.27	106.66	104.84	105.57	105.25	107.62	107.48	103.51	105.5	105.56	105.22	104.98	106.81	106.96	106.4	104.5	104.83	106.57	106.26	107.1	106.12	106.6	106.24	105.51	106.42	105.7	105.34	106.49	106.82	108.24	105.11	107.03	105.87	105.35	105.88	105.41	104.96	107.53	106.4	106.51	107.53	106.05	104.95	106.61	106.58	107.62	106.65
106.91	106.81	105.63	108.06	108.06	107.38	106.62	106.2	105.98	106.95	105.98	105.55	106.08	107.24	105.8	107.1	107.38	106.55	107.16	107.04	105.45	108.04	107.01	106.29	106.23	107.31	106.15	106.22	105.89	109.02	106.42	106.7	105.48	106.34	105.04	106.57	107.68	107	105.7	106.62	105.33	106.9	106.96	106.88	106.02	106.12	105.02	108.91	105.97	106.18
108.15	106.99	106.81	108.86	106.29	107.14	105.14	105.82	108.62	107.96	105.79	105.19	108.31	107.04	105.94	108.36	107.41	106.89	106.23	107.75	106.48	107.61	106.39	107.18	108.1	109.24	107.25	106.21	107.09	107.08	107.3	107.59	106.99	104.66	106.78	105.46	105.68	107.5	106.51	107.78	107.17	106.2	104.72	107.71	105.56	107.52	105.59	107.56	105.97	107.71
99.237	97.263	101.37	100.25	99.186	99.323	99.121	100.28	99.72	101.61	100.86	99.291	98.428	102.74	100.76	100.43	98.784	101.5	99.267	100.22	99.52	99.215	100.36	99.568	101.22	97.984	99.715	100.4	99.486	99.436	99.186	99.295	100.71	99.223	99.312	100.17	98.759	100.03	98.928	100.9	99.978	98.237	98.509	101.07	99.651	100.57	100.14	99.685	99.579	99.328
106.63	103.41	103.41	104.94	106.58	105.34	104.1	104.97	103.88	104.5	106.14	105.32	104.27	105.34	104.8	103.68	105.32	105.32	104.64	105.47	105.56	105.01	105.17	105.33	105.64	105.24	105.02	105.27	106.01	102.8	103.3	104.9	105.71	104.98	106.19	105.32	105.89	105.72	102.97	105.61	106.08	103.88	104.9	105.18	103.64	105.22	105.05	103.47	105.17	104.46
100.25	100.42	99.82	101.64	99.142	101.17	99.626	100.56	100.79	100.66	101.05	101.55	100	100.33	101.68	101.12	99.387	100.14	99.535	100.34	101.58	99.083	101.36	100.48	99.433	99.98	100.59	98.482	99.698	101.93	99.754	100.93	100.24	100.92	100.03	101.29	100.32	101.93	99.247	100.54	98.992	99.512	100.26	99.301	101.09	99.072	100.19	101.03	99.647	100.76
111.28	112.65	110.39	111	112.25	111.95	110.45	110.32	110.51	111.55	112.64	111.76	111.01	112.1	112.2	112.58	110.47	112.35	111.16	110.52	111.64	113.07	112.84	110.27	111.44	110.47	111.75	112.66	111.86	110.61	111.13	112.33	111.79	111.61	111.47	111.52	111.67	109.78	112.83	111.55	110.87	109.99	110.24	112.14	112.38	111.9	112.34	110.86	111.92	112.03
105.23	105.68	106.5	105.59	105.02	105.24	105.91	105.3	104.71	105.58	104.15	105.07	105.88	104.76	104.23	105.03	104.7	106.04	105.64	105.79	106.49	104.95	104.68	105.21	106.14	104.13	105.21	106.79	105.86	106.38	105.65	106.95	106.75	105.34	104.91	105.75	106.08	105.11	105.28	104.76	105.41	105.45	105.47	104.44	105.73	104.89	105.57	106.28	107.23	106.98
108.42	109.78	111.59	110.46	109.31	109.56	108.97	109.15	108.73	109.56	110.13	109.86	109.14	110.53	111.23	108.8	110.12	110.7	109.03	109.73	109.76	109.23	107.64	110.84	109.8	110.56	108.4	109.52	109.2	110.59	109.8	111.26	109.71	109.39	109.68	109.42	109.56	109.94	109.73	109.52	109.64	110.44	109.44	109.27	111.77	109.85	111.07	110.63	108.27	110.12
113.27	112.87	113.06	112.24	113.9	111.74	113.17	113.69	113.46	111.52	113.93	113.53	112.53	111.76	112.38	113.18	113.24	113.62	113.24	113.5	113.76	114.37	112.48	112.72	113.29	114.25	112.35	111.94	112.99	110.58	112	112.89	110.94	113.93	112.82	111.62	114.47	112.8	113.66	111.17	112.59	112.72	112.77	112.08	112.22	112.53	113.23	112.99	113.06	112.49
118.58	119.21	116.21	118.78	116.65	117.3	116.77	119.34	116.06	118.91	118.19	117.76	117.01	118.35	118.24	118.59	117.9	117.11	117.6	118.02	116.12	116.83	118.2	118.44	116.52	117.64	118.47	117.86	117.42	117.93	117.7	115.99	117.65	117.62	116.26	117.36	117.11	116.37	117.81	116.95	118.26	117.1	117.21	116.85	117.1	116.93	116.66	118.43	117.51	117.97
117.03	118.68	116.28	117.94	116.49	116.12	117.75	118.71	117.4	118.38	117.87	116.22	119.37	118.72	117.22	116.93	116.56	117.64	116.3	117.86	118.77	116.38	117.47	118.17	117.6	116.84	115.79	117.31	117.68	115.69	117.93	118.34	116.58	116.67	117.22	117.85	117.47	116.67	116.69	117.16	117.48	119.67	117.62	116.2	115.98	118.12	118.55	117.45	116.72	119.25
106.97	106.89	107.2	106.42	105.23	105.97	106.97	106.84	107.9	106.59	105.56	106.59	106.97	108.38	108.22	105.06	106.93	106.39	107.32	106.83	106.96	106.9	106.1	106.69	104.97	105.94	107.59	107.27	107.49	107.74	106.74	107.12	107.57	106.25	108.04	106.43	106.63	107.14	108.51	105.59	106.6	105.74	106.88	107.09	105.14	106.06	107.76	108.06	107.6	107.33
105.9	103.84	104.81	104.03	104.92	104.77	104.04	103.48	105.11	105.41	103.84	104.8	105.11	105.84	105.22	104.62	105.35	104.99	105.63	105.46	104.66	104.25	105.37	104.37	104.16	106.05	104.85	103.73	104.32	104.28	103.37	104.71	104.75	103.73	104.89	103.91	104.29	104.86	107.17	105.03	103.59	104.06	104.71	104.69	108.1	105.55	105.65	104.81	105.5	104.53
104.54	104.3	105.31	104.82	104.36	104.9	104.78	105.1	103.43	104.62	104.32	106	104.74	105.29	105.37	103.54	105.62	103.98	105.06	104.72	102.63	104.58	104.61	106.17	105.55	105.45	105.42	104.81	105.56	103.75	104.52	105.25	105.56	103.46	105.75	105.22	104.73	104.43	105.25	103.67	106.02	104.93	105.13	105.16	103.75	104.09	106	104.81	104.76	106.56
107.19	105.37	104.23	104.75	106.51	107.87	105.03	106.84	106.7	106.29	104.17	107.17	105.42	106.97	107.25	108.44	106.82	104.39	105.84	103.86	106.74	106.54	105.81	106.05	105.92	106.39	105.35	104.6	105.35	107.05	106.18	105.95	105.03	105.11	106.82	105.58	106.07	106.33	107.37	106.42	106.08	104.67	104.58	106.54	105.98	107.43	106	105.72	104.78	106.31
106	106.52	107.05	106.1	106.29	108.58	105.64	104.49	107.41	103.84	106.42	107.17	106.15	105.93	106.71	106.85	106.34	107.52	104.57	106.09	106.2	105.82	105.59	106.25	105.56	105.5	106.65	107.24	106.16	106.5	105.47	105.49	105.53	107.36	105.06	105.91	106.31	105.39	107.01	105.23	105.37	106.83	105.67	106.93	105.69	104.78	106.97	106.29	107.52	105.76
105.26	105.49	105.41	106.73	106.68	106.54	105.57	105.64	106.09	107.12	105.17	107.47	105.95	105.98	106.78	106.53	106.05	105.57	105.28	106.79	106.27	106.05	105.48	105.62	106.91	106.58	104.83	105.47	106.13	106.55	106.15	105.16	105.4	107.39	108.1	105.53	106.6	105.44	106.08	105.93	106.91	108.2	106.89	105.84	107.2	104.42	104.92	105.53	105.15	106.55
105.63	105.66	104.76	105.51	104.57	105.85	105.45	105.88	104.68	105.46	106.7	103.79	104.31	104.91	105.86	106.68	104.19	104.32	106.02	107.68	106.6	105.27	104.95	105.34	106.44	105.59	106.24	105.92	106.75	105.31	105.39	106.83	106.58	104.34	103.91	105.46	105.04	103.59	104.37	107.1	105.13	105.3	106.81	105.12	105.16	104.58	106.55	105.78	105.88	105.68
110.13	109.36	109.34	110.82	110.02	109.34	108.4	108.91	110.85	109.89	111.44	109.87	110.47	108.77	109.88	110.31	109.59	110.32	109.63	109.79	110.63	110.32	111.13	111.38	109.78	109.46	109.37	108.21	110.75	109.5	110.5	110.58	111.84	112.64	110.5	111	110.77	109.9	112.48	109.44	108.97	108.53	111	111.33	109.24	108.94	111.3	109.75	110.28	108.78
107.02	107.51	105.52	105.93	104.85	104.97	105.19	107.39	106.03	105.72	104.91	105.84	104.46	107.45	105.77	106.63	105.63	105.03	106.39	105.67	104.24	104.77	104.84	105.56	106.22	105.35	106.47	105.85	105.24	106.62	104.21	105.34	105.59	105.85	106.9	105.73	106.65	105.55	105.57	107.87	106.87	105.99	106.27	105.58	106.9	106.12	105.96	105.57	106.46	105.39
101.36	99.6	99.94	100.74	100.9	101.51	99.621	99.328	101.28	99.904	100.27	99.933	100.12	100.47	99.554	101.15	101.59	99.6	101.08	99.901	101.08	100.04	99.955	100.38	98.66	101.67	100.11	100.4	100.65	101.71	99.721	101.15	100.32	99.04	100.94	99.935	100.3	100.52	98.747	100.39	101.59	102.59	98.291	99.35	101.48	102	100.98	100.87	101.54	100.88
103.2	105.31	105.15	104.24	104.79	104.04	103.8	105.44	104.19	103.84	104.06	105.68	102.13	105.21	104.66	105.19	102.93	104.56	104.19	104.44	104.27	103.6	104.16	104.38	104.05	104.55	104.32	105.78	104.53	104.23	104.16	102.14	103.91	105.62	105.81	104.79	102.43	105.32	104.61	105.53	104.04	103.88	104.32	103.97	104.85	103.95	102.32	104.69	105.06	104.05
101.05	100.21	100.66	98.704	99.04	100.7	101.81	100.57	98.697	100.62	100.68	100.91	98.797	100.72	99.461	98.72	99.75	99.778	100.28	101.38	98.356	99.672	100.31	99.729	99.941	99.456	101.55	100.97	99.571	101.5	100.42	97.988	99.612	99.694	99.52	100.24	100.66	101.28	100.88	100.62	98.827	99.785	99.162	99.284	99.447	99.402	100.23	99.465	101.38	99.364
100.32	100.94	99.445	100.76	99.745	100.28	100.89	102.47	98.996	101.86	100.88	100.51	101.39	100.52	100.61	101.59	102.36	100.66	99.891	100.7	101.03	100.89	101.6	101.46	99.876	102.72	101.02	100.67	99.339	100.9	99.617	99.296	100.43	101.15	100.05	99.465	99.535	99.889	100.43	100.1	101.7	99.981	100.23	100.74	100.02	99.267	99.149	101.46	101.59	101.25
105.84	105.54	106	105.28	105.89	106.29	104.66	106.12	105.36	104.66	106.48	105.46	105.12	104.36	105.32	105.08	106.91	104.27	103.28	105.7	105.83	105.43	106.42	106.38	106.17	105.09	105.88	105.47	104.6	104.62	105.35	107.83	106.16	105.93	104.89	105.46	105.36	106.67	104.47	104.63	104.65	105.1	105.51	105.49	104.89	104.39	107.65	106.11	106.76	104.68
105.25	107.3	107	105.48	105.82	104.98	103.07	105.25	103.97	105.04	104.96	105.5	105.23	103.32	105.32	106.08	105.96	104.55	103.97	107.95	108.07	103.68	106.22	103.79	105.43	106.38	106.66	105.49	104.27	104.39	106.17	105.99	104.89	105.67	105.32	105.84	105.39	105.55	105.51	105.07	105.56	104.87	104.26	105.56	105.7	103.81	104.46	106.63	105.91	107.06
105.12	105.24	102.69	105.85	103.37	103.65	105.83	103.37	103.74	105.5	105.88	105.99	104.75	103.73	105.43	103.68	104.85	106.07	104.74	103.7	102.52	105.04	105.25	105.52	105.03	103.53	103.55	104.67	103.61	105.76	103.58	106.45	104.29	104.73	103.05	102.19	103.86	102.71	103.66	105.1	104.79	103.26	105.28	102.7	104.46	104.87	105.53	103.42	103.04	104.12
105.94	106.12	105.23	104.73	104.19	104.54	104.28	104.71	105.77	103.24	105.39	104.96	105.11	103.9	104.52	105.38	105.69	106.17	105.11	105.29	105.69	104.57	105.92	105.41	104.06	105.52	106.45	103.45	104.41	103.68	106.03	105.73	105.5	106.48	104.06	104.87	104.94	106.2	106.18	106.98	105.38	105.22	105.82	106.09	104.79	104.71	104.33	105.55	105.05	105.19
105.66	105.62	106.97	105.03	106.84	106.38	106.07	106.74	107.18	104.35	106.84	106.8	106.91	106.39	106.28	107.75	106.23	104.65	106	107.21	106.25	106.86	105.7	107.14	105.94	105.56	106.44	105.93	106.24	106.99	103.96	105.62	105.74	106.16	106.27	105.59	105.17	106.78	106.25	104.6	106.7	105.35	105.69	106.3	105.44	107.71	106.65	106.73	106.87	106.11
100.1	100.27	100.49	99.834	100.61	100.69	100.87	100.37	99.1	101.44	100.3	99.402	99.266	99.553	100.84	100.1	99.922	101.1	97.915	99.571	100.63	99.242	101.4	100.53	98.65	99.607	100.55	100.26	99.91	99.361	102.53	100.23	100.56	99.335	101.79	100.39	100.72	101.1	99.718	99.763	100.04	99.167	100.23	100.9	99.858	99.598	101.16	101.26	99.221	100.45
105.13	107.65	105.76	107.03	106.39	106.08	106.7	106.46	106.45	105.61	107.02	104.94	106.88	106.49	105.79	105.95	105.36	104.61	106.16	106.65	105.46	105.4	105.88	106.83	105.06	107.66	108.66	106.44	106.03	105.07	107.54	106.04	107.01	106.87	105.66	106.07	105.41	105.75	105.51	105.09	106.39	105.88	106.73	108.66	108.43	105.75	107.47	105.17	106.23	106.74
110.15	112.29	111.71	110.97	110.53	111.4	111.8	110.32	111.27	109.55	109.73	110.28	110.7	112.45	111.66	111.08	111.37	109.68	110.24	110.22	109.81	110.25	110.31	109.81	110.45	110.61	110.97	108.79	110.41	110.07	110.04	110.85	112.02	109.21	109.34	110.48	110.64	109.87	113.6	111.36	111.74	110.41	111.05	111.57	111.88	111.06	109.71	111.38	110.79	109.41
101.03	100.2	99.439	100.99	100.99	98.553	101.4	100.79	100.05	101.55	100.5	101.4	100.9	100.69	100.78	98.365	100.43	100.02	99.288	101.21	100.93	100.98	100.2	100	101.35	100.89	101.47	101.6	102.34	100.68	100.46	101.03	100.27	99.486	101.81	98.703	100.84	100.95	101.79	99.714	99.752	99.933	100.97	99.856	100.68	101.37	100.94	99.789	100.58	100.21
101.4	99.183	100.7	101.33	99.981	100.02	99.309	101.61	101.01	99.571	99.902	101.75	99.545	101.74	100.25	100.33	100.53	100.18	100.28	102.1	98.772	100.23	100.63	100.04	101.13	100.17	102.47	102.36	99.69	100.28	101.28	99.408	101.43	99.595	101.38	101.37	99.879	99.914	101.05	99.806	98.913	99.706	99.758	100.93	101.3	100.22	99.422	100.92	99.49	99.751
99.974	101.46	99.043	99.172	100	99.475	100.93	100.36	99.907	99.511	100.38	99.27	98.475	99.42	100.44	101.53	100.49	99.978	101.62	100.29	99.931	100.26	100.37	98.861	100.6	98.446	98.989	99.474	99.22	101.63	99.645	101.09	98.337	99.562	99.809	100.58	100.28	100.6	101	100.82	100.66	100.83	99.264	99.948	100.41	100.38	99.634	98.396	102.55	101.19
106.48	106.22	106.24	106.06	106.69	107.11	106.34	107.43	106.23	106.44	106.62	105.61	105.46	106.1	106.11	107.68	106.27	105.54	104.64	105.81	106.1	107.36	104.24	104.87	107.63	105.73	105.57	106.06	106.69	104.78	105.8	107.59	107.09	107.25	106.52	106.99	106.23	107.54	105.48	104.94	105.85	107.28	107.7	106.01	107.06	105.23	106.45	104.84	106.46	106.62
106.94	106.16	106.7	104.84	105.77	104.93	105.8	104.7	105	104.44	105.49	104.07	104.92	104.53	104.98	105.87	106.79	107.13	105.16	104.27	106.16	105.55	105.18	105.93	105.1	105.91	107.11	106.23	106.17	106.14	105.25	104.01	104.66	106.87	105.34	105.71	106.64	105.75	104.24	105.41	106.58	105.47	105.1	106.18	105.75	104.23	104.8	104.49	105.8	105.66
113.27	111.96	108.77	111.13	112.11	110.76	111.33	110.37	111.84	111.84	110.04	110.28	110.98	111.66	112.43	110.99	112.17	111.65	112.37	111.05	110.63	110.95	111.34	112.07	113.24	111.71	112.04	111.18	112.49	111.22	111.97	112.69	110.97	111.92	111.78	112.35	111.29	111.26	112.46	111.02	111.22	112.32	112.69	112.49	112.19	109.9	112.64	111.86	112.44	112.86
103.88	105.81	103.73	105.09	103.55	103.51	103.35	103.68	104	105.41	104.8	104.26	103.32	104.39	104.32	103	104.55	104.06	104.9	103.95	104.24	104.37	105.38	104.46	105.91	103.57	104.9	104.67	104.36	103.69	103.68	104.26	104.26	105.36	103.03	103.23	103.95	104.41	103.93	104.41	102.82	102.93	104.94	104.74	105.82	104.4	104.04	105.25	105.32	102.94
105.26	106.69	104.56	104.9	105.65	104.5	105.52	104.25	106.08	105.14	105.66	104.33	104.87	104.32	104.24	106.51	106.95	105.06	106.07	103.59	104.53	106.07	107.17	104.49	105.1	105.95	105.91	106.22	104.55	104.32	104.39	104.63	106.25	105.58	104.38	105.27	103.81	105.19	106.42	105.58	105.71	104.58	104.63	106.54	106.26	105.15	105.8	106.64	105.34	104.48
104.05	104.79	105.12	105.24	105.07	105.38	105.15	106.62	106.75	104.81	105.67	107.64	108.03	106.7	104.19	105.5	105.72	104.56	105.33	104.71	105.89	106.42	105.64	107.04	105.42	105.66	105.48	105.35	106.11	104.78	106	105.17	106.18	105.21	105.36	103.59	105.23	105.91	104.52	104.82	105.18	105.09	107.01	105.23	105.99	104.9	106.34	106.17	104.39	105.2
107.47	105.86	106.81	104.44	107.21	107.2	106.62	106.01	106.83	107.14	107.47	106.47	106.69	106.11	105.55	106.57	107.69	106.26	105.7	107.6	107.74	105.86	108.05	108.26	107.84	105.92	106.86	105.89	107.19	105.75	106.89	107.1	107.72	106.88	108.1	107.23	106.18	105.73	105.39	106.64	107.18	104.54	105.57	105.92	107.01	106.43	106.46	105.24	106.57	106.45
117.99	115.62	115.75	116.08	116.09	117	114.6	115.9	114.94	116.46	116.23	116.06	116.37	116.5	116.23	116.15	117.22	116.56	116.04	116.02	115.49	117.3	117.29	115.85	115.95	116.85	116.56	116.05	115.01	117.08	116.13	116.7	116.64	115.67	116.92	115.62	115.58	118.45	116.98	117.35	118.1	117.43	114.76	116.59	115.65	116.32	115.34	116.05	116.44	115.51
105.78	105.25	105.2	105.94	105.74	105.88	105.85	107.6	107.05	105.74	106.09	105.64	105.25	106.67	104.11	106.71	106.16	105.51	107.93	106.36	105.19	107.23	106.1	105.82	104.98	106.67	105.04	104.26	105.28	105.05	105.77	105.29	105.46	105.1	103.92	105.7	106.24	105.95	105.66	106.67	105.47	107.48	104.57	105.5	105.64	106.22	106.55	105.11	104.75	105.47
110.69	110.44	110.08	110.86	109.69	112.25	111.48	110.65	113.43	113.12	112.67	111.64	109.7	113.28	110.15	112.24	109.8	111.14	110.91	110.92	111.22	112.18	111.51	112.4	112.37	111	112.46	109.88	111.79	110.5	109.82	111.41	111.48	110.48	112.41	112.03	111.22	111.03	112.2	111.47	110.67	111.06	110.2	110.77	111.49	111.81	111.25	111.72	109.35	112.28
105.25	105.14	105.99	105.81	104.74	105.93	104.96	105.52	104.87	105.8	104.81	104.52	105.03	105.9	105.53	103.67	106.63	105.2	107.72	104.99	106.4	105.6	107.04	104.99	105.94	105.93	106.12	103.78	105.41	106.51	105.17	107.3	105.78	105.62	103.49	106.29	105.26	105.65	104.95	104.29	105.12	106.5	104.63	105.41	104.87	104.48	105.96	106.52	106.3	106.29
110.44	112.64	111.24	110.08	109.91	111.52	110.17	110.3	111.23	112.09	111.64	112.2	112.74	111.4	111.48	110.01	110.54	112.48	111.04	111.05	110.47	112	111.56	111.2	113.66	110.52	111.42	110.52	111.57	110.07	111.02	110.61	109.46	109.5	111.63	110.53	110.03	109.64	111.53	112.9	111.63	110.19	112.73	112.9	110.94	112.15	112.22	110.4	111.79	110.83
111.53	111.77	112.79	112.54	111.49	110.59	111.63	112.51	110.58	111.52	112.68	111.85	109.54	110.3	111.75	110.23	110.51	111.97	109.24	111.04	113.03	110.54	111.31	111.01	110.5	109.72	111.96	110.86	112.12	111.35	110.13	111.68	111.46	111.34	112.61	109.54	111.19	111.69	112.04	111.87	111.91	110.87	111.99	111.47	113.55	112.49	110.69	114.11	110.89	109.11
105.43	105.75	104.79	105.1	106.53	104.84	105.55	106.18	105.85	107.6	105.64	105.21	105.81	105.36	106.55	106.16	105.98	106.69	106.66	105.35	105.65	105.19	106	104.62	106.72	106.02	106.18	105.07	106.05	105.97	105.27	105.17	106.49	105.12	105.68	106.01	104.79	105.32	105.4	105.98	104.96	106	105.65	105.29	106.34	106.1	106.83	107.71	103.89	105.12
100.96	99.284	99.204	98.857	100.95	101.61	99.869	99.128	101.21	98.68	98.8	99.109	99.984	99.187	99.865	101.43	99.295	101.43	99.102	99.145	100.12	99.514	98.382	100.21	100.42	99.452	99.9	100.42	98.755	100.14	99.43	99.098	100.87	99.673	99.82	97.963	99.952	101.04	98.719	99.439	101.16	100.55	101.07	99.555	99.593	100.44	99.896	100.13	98.488	98.519
99.977	100.79	99.758	97.682	99.578	100.77	99.593	100.18	101.52	99.549	98.78	100.96	97.9	100.05	100.05	100.48	100.52	98.88	99.657	99.028	99.778	100.6	99.526	99.686	100.32	100.48	100.52	100.46	99.525	100.53	101.58	100.41	99.801	101.77	100.69	99.099	99.553	100.94	99.435	99.662	99.895	99.674	98.969	101.35	100.86	98.648	98.947	99.336	100.33	99.215
106.56	107.4	105.45	105.78	106.63	104.98	105.36	105.38	105.22	105.21	104.11	106.71	105.96	105.42	105.26	105.52	105.7	103.83	105.87	103.5	104.57	106.31	104.88	105.65	106.01	104.6	105.48	105.73	106.84	104.57	105.69	104.93	105.62	105.74	106.03	105.17	105.28	104.37	106.66	104.44	105.85	105.63	106.27	104.56	105.1	105.71	104.99	105.89	104.02	105.38
112.48	110.69	112.36	112.42	110.98	111.76	110.96	112.41	112.05	112.85	112.29	111.7	111.15	112.53	114.07	111.53	111.39	111.78	112.39	111.37	111.35	113.41	111.11	111.53	112.13	111.28	110.76	112.31	113.02	112.94	111.05	111.11	111.69	111.5	112.02	111.34	111.91	112.45	111.43	110.57	112.09	112.8	113.02	110.03	112	111.88	111.23	111.94	110.21	112.73
110.89	111.46	112.95	109.49	111.39	110.04	110.74	109.76	110.55	111.83	110.96	111.51	111.62	109.99	111.17	109.98	111.32	111.14	111.1	111.65	113.27	111.97	111.4	110.99	109.55	110.91	112.3	110.64	111.36	110	111.91	110.66	112.15	111.2	110.49	110.18	109.58	112.77	110.68	111.32	111.77	111.97	108.5	110.8	110.72	111.91	111.29	111.85	111.66	111.24
105.09	104.6	105.01	104.8	106.13	106.64	105.64	105.71	105.3	106.71	104.36	105.58	104.26	105.23	106.72	107.34	105.25	106	104.61	105.6	105.49	104.2	106.89	106.23	104.93	105.27	106.04	104.91	107.39	106.84	105.26	105.51	105.31	106.96	105.79	103.68	105.67	106.13	105	106.76	103.95	107.47	105.04	104.95	104.72	105.48	103.53	104.08	105.02	105.5
105.84	107.87	104.93	105.77	105.58	106.86	105.18	106.15	104.96	106.74	104.59	105.69	106.05	106.01	106.64	104.53	106.53	105.48	104.82	103.43	107.14	106.48	105.3	105.22	104.88	104.94	106.32	105.62	106.24	105.2	106.13	106.61	104.54	105.8	104.16	105.16	104.64	106.91	106.62	105.38	106.91	105.86	105.7	105.14	106.06	106.29	105.12	106.62	105.21	105.13
105.92	107.49	106.16	106.25	106.85	108.05	107.64	107.48	107.68	107.36	105.3	107.45	107.38	107.42	106.61	105.86	106.15	106.22	108.4	105.93	106.84	106.69	106.9	106.78	107.7	106.77	107.14	106.76	107.15	107.26	108.99	106.41	105.55	106.91	107	105.54	107.41	107.75	106.96	107.89	108.66	106.97	107.08	106.25	105.97	106.98	106.7	105.79	106.27	105.87
107.36	107.61	108.57	106.86	107.42	106.27	105.86	106.3	106.29	107.25	107.23	107.35	106.27	107.02	106.33	106.67	107.47	106.79	107.67	105.86	108.26	106.5	106.47	107.65	106.47	106.41	107.21	106.91	107.87	107.94	105.98	106.54	107.28	106.44	106.1	107.58	107.98	106.33	107.06	107.54	106.61	106.29	106.32	106.93	105.36	106.58	106.38	106.49	107.08	108.31
107.68	107.07	107.94	107.84	106.5	107.05	106.63	105.95	106.32	107.83	106.41	107.01	105.3	107.16	107.99	105.73	107.01	107.33	108.53	107.72	108.1	106.91	106.06	107.72	106.73	107.17	105.89	107.34	107.31	106.54	106.56	105.98	106.01	107.47	107.6	107.52	107	104.79	107.78	106.19	106.98	106.38	106.11	107.21	107.52	106.66	106.74	105.52	105.26	106.6
106.25	105.52	104.9	105.05	105.58	105.39	105.68	105.74	104.84	106.24	105.27	105.65	105.64	106.26	106.11	104.07	106.2	105.68	104.22	105.25	105.08	105.29	105.22	105.71	104.44	105.46	107.45	106.38	104.24	106.23	105.36	104.15	106.04	106.57	105.24	106.14	105.27	106.34	106.1	106.11	104.95	106.21	106.49	103.37	106.45	107.45	104.78	104.5	105.43	104.55
99.778	99.084	102.43	100.71	102.36	100.31	100.79	101.42	100.79	101.23	101.68	101.15	100.83	100.86	101.02	102.49	99.509	100.88	101.11	99.462	100.76	101.08	100.27	100.71	99.549	101.84	100.76	100.97	100.9	101.3	100.43	102.04	99.724	100.77	99.848	100.24	98.437	101.19	100.25	99.056	99.254	100.95	99.594	98.886	100.77	100.55	101.01	101.24	100.23	101.51
100.8	99.665	99.398	101.52	101.97	100.61	100.72	101.79	99.865	100.39	101.15	100.94	101.8	101.26	100.64	101.11	100.96	101.77	101.48	100.6	100.61	101.53	101.07	101.4	99.723	100.03	101.01	100.54	99.911	100.15	99.52	100.72	99.496	99.747	100.35	102.48	99.195	100.89	101.63	99.58	99.986	101.57	98.834	102.17	99.924	100.25	99.822	101.1	101.03	101.72
110.53	112	110.54	111.27	111.91	111.38	111.7	111.8	111.79	109.28	111.87	112.02	111.26	111.18	112.48	112.44	112.69	111.71	111.07	111	110.86	110.88	111.61	112.31	109.64	109.69	112.22	111.77	110.79	111.36	111.56	112.53	111.28	112.06	111.29	110.49	111.75	112.12	111.73	112.85	111.65	112.63	113.32	111.54	111.91	111.97	111.23	110.11	110.63	110.32
110.93	110.71	110.16	108.77	109.78	110.46	111.77	111.56	110.17	110.95	111.24	109.85	111.36	110.08	110.85	111.79	110.85	110.58	109.61	109.63	109.87	109.96	111.46	111.25	109.35	110.53	110.9	110.93	109.63	110.38	109.84	111.72	109.53	110.78	109.62	109.43	110.69	111.16	110.97	110.19	110.28	109.76	112.46	111.1	110.56	109.06	109.81	109.63	110.88	111.22
106.77	106.08	105.97	104.85	106.98	104.65	104.85	104.24	105.25	105.18	106.4	106.64	105.58	104.99	106.15	105.31	103.82	106.71	104.97	106.72	104.64	106.66	104.3	106.14	105.43	105.23	105.17	105.84	104.26	106.81	105.34	105.43	104.7	105.85	105.11	105.59	105.18	102.97	107.46	104.95	105.23	105	105.54	104.53	106.22	107	104.75	106.35	104.29	105.71
100.59	99.915	99.513	101.47	99.033	100.61	98.9	101.52	98.63	99.628	100.45	100.98	99.679	100.7	100.65	100.93	101.01	100.45	102.04	100.25	100.88	99.92	100.44	102.12	101.67	102.06	101.03	101.81	99.885	98.373	99.925	102.72	100.29	100.54	101.07	101.05	101.72	100.88	101.11	99.922	100.47	100.63	100.63	101.25	99.295	100.97	100.68	100.78	101.83	99.197
105.64	106.16	105.42	106.76	105.4	107.42	106.37	105.94	107.28	106.89	105.82	105.81	105.28	107.27	105.7	106.12	104.86	106	106.69	107.74	104.72	105.86	106.22	105.22	104.61	105.89	105	106.83	106.11	106.12	105.88	105.31	105.77	105.52	105.83	102.84	107	107.47	107.42	105.96	105.41	104.78	106.84	106.77	104.77	105.86	105.95	106.2	105.32	105.07
104.01	104.4	104.11	105.47	105.21	103.49	104.46	104.34	105.26	103.29	105.72	105.21	104.12	105.17	103.95	104.51	104.91	103.59	103.96	104.97	103.82	103.86	106.66	104.22	103.45	104.77	104.11	103.89	103.9	105.19	103.83	104.06	105.17	104.98	104.94	104.28	103.98	104.35	105.61	104.98	104.17	103.9	103.94	104.39	104.05	102.99	104.22	104.09	104	103.44
109.82	109.95	110.16	112.15	110.04	112.35	110.34	111.49	111.28	110.82	111.13	111.84	110.65	110.79	111.14	111.19	111.26	110.28	112.3	111.85	110.41	111.25	111.47	112.57	113.46	112.23	110.76	110.86	110.67	111.09	110.35	110.77	111.14	110.08	111.28	111.77	111.07	111.43	110.2	112.84	109.29	110.94	110.39	109.52	111.26	110.73	110.53	111.71	109.98	110.9
105.9	106.11	106.5	105.62	104.86	106.02	107.34	108.37	106.26	106.71	108.53	105.88	106.91	106.72	106.41	105.15	106.88	106.17	107.28	106.98	106.82	106.57	106.69	107.01	106.31	107.87	106.33	106.88	106.87	106.07	106.49	106.9	107.25	106.13	108.54	106.87	106.06	105.66	106.51	107.99	105.33	106.5	107.39	107.41	106.75	105.77	107.33	106.79	105.7	105.78
99.726	99.708	101.49	99.416	100.72	99.475	100.33	100.03	100.13	100.93	99.839	98.394	99.864	100.2	99.951	99.496	99.167	97.994	98.412	97.204	98.922	100.09	98.602	99.655	98.626	99.589	99.604	99.9	98.39	99.817	100.4	99.46	100.78	100.26	100.59	99.199	99.87	99.518	98.525	99.25	99.815	100.36	98.062	101.07	100.63	98.471	98.304	98.966	100.37	98.541
106.22	106.52	103.87	106.15	105.32	104.99	105.21	105.05	106.3	106.72	104.77	104.51	105.46	105.74	104.49	104.36	104.18	105.86	104.73	105.7	107.69	104.97	105.69	105.83	106.38	103.41	104.9	106.08	105.19	105.99	104.38	104.44	105.7	105.17	105.8	105.95	105.63	105.4	105.31	105.5	105.15	105.65	106.32	106.34	105.54	107.33	107.12	106.57	105.8	106.01
102.6	103.93	104.25	104.05	104.09	104.87	102.81	103.85	104.87	105.5	103.7	105.52	104.07	104.5	105.81	104.88	103.19	104.31	104.98	103.56	103.76	104.41	104.38	104.45	105.94	104.85	105.16	104.85	104.65	105.08	104.04	104.12	104.72	105.06	104.6	105.75	105.28	104.6	105.02	104.44	104.24	104.67	104.53	105.57	104.23	103.91	104.49	104	104.42	103.55
104.94	103.54	104.06	103.3	103.88	105	103.79	103.21	104.62	103.5	104.78	104.24	105.09	105.34	103.98	104.84	106.55	104.53	105.19	104.16	104.02	104.11	105.36	103.34	104.76	103.95	104.38	103.87	104.7	105.18	104.89	103.54	103.44	104.85	104.44	104.36	104.06	104.77	105.46	105.76	105.46	105.61	104.12	106.49	104.59	103.63	104.31	104.65	103.01	103.56
107.92	106.55	107.23	106.51	106.04	107.81	107.63	108.4	105.88	106.91	107.39	108.06	107	106.2	104.98	106.89	106.57	106.65	106.99	105.77	103.61	104.63	104.95	106.43	106.17	106.02	106.62	106.47	105.42	105.26	105.48	106.1	105.4	106.75	105.72	106.46	105.81	105.85	105.22	105.58	107.69	106.22	105.8	105.31	105.85	106.42	106.5	107.66	107.06	106.88
105.26	105.36	105.95	105.21	105.78	105.85	105.18	106.4	105.76	106.16	106	105	105.02	105.95	106.6	107.46	106.19	105.51	106.18	104.65	105.8	105.73	105.62	106.22	104.62	104.72	106.19	106.22	105.82	105.24	104.02	107.37	103.35	105.41	105.14	105.93	105.83	106.88	105.86	104.83	107.93	105.73	105.69	105.89	105.88	106	105.95	105.69	104.9	106.45
106.41	105.66	105.48	105.63	106.35	105.51	106.58	105.38	104.76	105.6	106.63	107.36	105.2	105.59	106	105	105.79	104.15	105.54	106.21	105.9	104.77	106.63	106.8	106.78	108.25	106.23	104.81	104.49	105.24	104.77	106.91	106.32	105.03	106.34	105.1	105.25	106.17	106.4	106.11	104.91	106.35	107.34	105.73	104.3	106.63	105.43	104.09	106.38	109.38
100.04	100.64	101.94	101.31	100.84	101.62	101.73	100.53	100.69	100.25	100.33	100.07	99.634	100.48	99.779	100.44	101.64	99.91	100.81	99.578	99.781	99.627	98.796	100.55	100.41	100.73	102.14	100	101.1	100.88	101.05	100.47	100.34	102.5	102.14	99.867	101.85	101.57	100.95	100.54	99.794	101.42	99.715	99.804	99.929	102.4	100.85	100.44	101.2	101.88
111.54	111.15	111.25	111.6	112.87	112.76	113.39	110.87	111.62	111.28	111.78	112.21	112.11	110.55	111.56	113.36	113.05	112.49	110.91	112.2	110.8	113.26	113.06	111.11	110.4	111.9	111.93	112.16	112.26	112.22	112.19	112.47	111.17	111.16	111.43	113.91	111.31	113.27	112.82	112.61	112.81	112.5	112.09	114.2	111.94	111.12	113.02	111.73	112.47	110.8
108.05	106.91	104.93	106.15	107.68	106.5	105.83	105.86	104.94	105.63	105.55	107.24	105.11	106.11	106.33	106.62	107.36	106.11	105.1	105.46	106.92	105.93	107.1	106.55	105.24	104.75	106.39	105.96	107.57	105.89	106.04	105.56	106.14	106.94	107.81	106.86	107.3	106.93	105.72	107.82	107.71	107.04	106.8	106.46	107.37	106.1	106.91	106.41	106.37	105.85
117.74	117.29	116.65	117.36	116.26	116.82	118.19	117.71	115.65	117.56	117.84	118.23	117.67	118.1	116.79	118.39	118.33	119.11	117.7	117.6	117.6	116.35	117.64	117.4	117.84	117.69	117.23	117.9	118.1	118.7	119.07	118	118.3	118.44	116.07	119.73	117.73	117.09	116.54	116.91	116.9	116.25	116.54	117.74	117.73	118.91	117.12	117.57	116.72	116.64
107.48	107.58	107.74	107.15	107.4	105.49	107.01	105.97	105.97	106.2	106.74	108.01	107.57	106.6	107.6	106.54	107.66	105.79	106.26	107.04	106.56	107.05	106.32	107.15	106.22	106.58	106.66	107.97	107.31	106.4	105.55	106.82	108.43	107.24	105.19	106.97	107.45	106.71	107.85	106.13	105.33	107.68	106.07	106.51	107.33	108.07	106.38	106.95	107.63	108.73
101.3	100.37	100.53	99.973	99.955	100.05	100.7	100.04	100.65	100.68	100.87	99.064	101.39	101.92	100.89	101.11	101.25	100.29	101.19	100.17	100.95	101.02	101.22	101.94	99.739	102.37	101.33	100.14	99.988	100.93	100	100.33	99.248	101.8	100.98	99.473	100.77	101.05	101.35	99.875	101.02	100.64	100.4	101.71	100.47	99.805	101.51	100.41	100.42	100.44
112.71	111.78	111.31	111.3	111.52	112.07	110.75	112.46	111.11	111.02	112.23	110.32	110.86	111.39	111.59	111.12	112.61	112.41	112.4	113.24	111.55	112.06	112.02	112.76	113.75	112.68	111.7	111.4	110.95	110.5	112.34	112.08	113.47	111.12	112.66	112.53	112.12	112.73	111.94	112.36	112.86	112.16	112.53	113.55	112.36	112.49	110.19	112.25	112.28	111.72
107.69	106.06	105.4	106.58	106.36	107.69	105.91	105.37	105.65	105.36	105.11	106.16	105.27	106.68	105.62	106.24	106.53	107.32	107.77	105.9	104.94	106.12	106.67	105.48	105.38	106.34	105.23	105.05	104.49	105.53	105.73	105.22	106.95	104.92	105.46	105.47	104.68	106.44	106.24	106.72	105.56	107.76	106.36	106.95	105.68	106.19	106.17	106.48	105.91	106.05
104.65	105.44	106.91	105.89	106.31	106.57	104.98	107.63	106.08	105.62	106.46	104.75	105.14	106.18	105.59	104.5	105.25	107.31	105.74	104.93	106.06	106.01	106.04	106.11	105.6	104.96	105.87	105.56	105.53	105.49	105.08	103.96	104.02	103.8	106.68	104.29	105.39	105.41	103.92	106.47	107.45	103.42	106.46	105.42	104.58	105.03	107.25	105.29	103.29	106.27
110.84	114.38	111.9	113.06	112.01	112.94	112.04	111.79	112.81	113.34	111.56	112.63	113.58	111.55	112.96	110.83	111.46	112.23	111.71	112.87	113.38	113.41	109.97	111.45	112.57	112.24	110.72	111.08	110.93	112.7	111.3	111.38	110.85	110.44	110.98	112.85	110.62	112.17	110.39	111.09	113.08	112.32	112.33	113.21	111.76	112.55	110.7	112.79	111.62	112.54
107.91	105.64	104.93	107.03	107.22	105.05	107.21	106.21	106.92	105.4	105.6	106.19	105.62	107.17	108.76	106.8	107.17	105.91	105.26	106.35	106.87	107.36	107.06	107.75	105.31	105.43	105.46	106.37	106	107.32	105.94	107.16	106.51	107.11	105.29	105.98	108.01	106.22	107.32	106.07	106.08	106.26	106.18	105.42	105.79	107.17	106.87	104.93	106.63	105.32
104.23	103.89	103.91	104.42	103.32	103.71	104.21	103.44	105	106.2	105.47	105.26	104.43	104.91	105.1	103.2	104.34	104.78	105.03	104.49	103.79	105.38	103	104.9	106.52	103.74	103.92	104.02	102.22	103.44	102.87	104.4	104.65	103.88	103.95	104.3	105.06	103.58	105.6	104.27	104.7	103.83	105.72	104.2	104.87	103.79	103.8	104.24	105.23	102.19
106.51	105.45	105.17	104.94	105.21	107.83	104.16	104.68	105.09	107.16	105.63	105.65	106.77	105.41	104.14	105.38	105.98	106.31	105.2	106.06	106.02	106.69	105.12	104.5	106.28	104.14	104.58	104.64	105	104.69	103.47	104.23	105.24	104.95	106.03	105.8	104.96	105.54	105.58	105.74	105.15	104.06	106.44	105.7	105.23	104.09	104.73	104.21	106.57	106.36
101.41	101.62	101.94	102.09	101.73	100.63	102.29	99.38	101.4	101.57	100.18	101.77	100.3	100.57	99.879	99.157	101.26	100.13	101.42	100.45	100.94	100.09	101.12	102.05	101.35	99.715	101.71	100.59	103.43	102.38	100.75	101.14	99.558	100.53	100.39	101.51	99.511	99.31	101.32	101.96	101.15	100.22	101.14	99.964	101.12	100.88	100.14	99.787	101.67	102.95
109.47	113.3	110.57	110.62	112.17	112.51	113.46	111.36	109.82	110.42	110.1	110.41	110.73	110.32	111.16	112.33	110.65	111.07	111.21	111.38	111.78	111.5	113.02	110.86	109.65	111.6	111.58	110.12	111.21	111.94	111.05	110.91	110.55	112.28	111.89	110.95	111.86	111.64	111.18	110.25	109.98	111.24	111.7	109.72	110.75	110.55	110.03	110.37	110.21	111.15
103.57	103.72	102.8	105.55	101.62	103.93	103.43	102.55	104.32	106.39	104.88	104.4	102.69	104.08	101.35	105.96	103.92	104.35	104.37	103.86	104.38	102.61	104.38	102.73	104.46	104.38	103.37	104.6	104.46	103.3	104.4	103.07	105.08	104.01	105.26	104.7	105.4	104.51	103.58	103.37	105.24	104.14	104.46	103.02	103.7	105.53	102.73	103.3	101.9	105.66
105.53	104.29	105.21	105.15	105.74	106.36	106.39	105.72	104.75	105.04	106.3	105.8	106.47	104.95	105.58	104.92	104.78	105.38	105.03	105.48	105.38	105.34	104.88	105.13	104.77	106.49	103.23	104.76	105.5	106.71	104.61	104.05	104.87	103.55	105.81	106.3	105.24	104.96	105.36	104.26	105.62	106.72	104.28	105.03	106.07	105.43	106.43	105.83	105.76	106.1
106.05	107.03	107.17	106.62	106.91	107.3	105.74	107.15	107.59	107.18	107.45	107.08	107.1	106.6	108.25	107.11	106.83	107.21	107.71	106.94	107.32	107.68	108.56	106.6	107.03	107.9	107.29	108.39	107.92	106.98	106.45	107.9	106.47	106.88	106.81	107.36	107.43	105.43	105.75	105.31	107.48	106.84	106.97	106.94	106.77	106.62	106.54	107.79	107.6	108.73
105.2	105.66	105.9	105.46	105.88	106.74	103.05	104.98	104.77	104.47	105.4	106.73	105.78	107.15	103.86	105.69	105.24	104.97	106.16	104.49	105.57	106.63	105.68	106.15	105.18	106.74	106.17	106.02	106.64	106.21	106.56	105.4	105.66	106.33	104.53	105.41	106.81	106.66	106.24	106.2	106.61	106.4	105.69	105.32	105.52	104.86	105.26	104.28	105.74	105.48
105.77	105.57	106.82	105.57	105.21	106.4	105.09	106.33	106.52	106.38	105.27	106.3	105.93	104.6	106.32	105.74	105.76	105.1	106.22	105.97	107	106.22	104.71	106.82	104.54	105.33	105.5	105.2	105.2	104.66	104.99	106.81	105.75	106.39	107.23	105.92	106.41	105.31	106.01	106.28	106.52	105.88	105.84	105.17	105.3	106.62	106.48	106.39	106.61	105.1
106.18	106.55	107.19	103.35	106.56	106.61	106.75	104.12	105.5	105.66	107.16	106.69	106.1	106.97	107.07	105.11	104.96	106	104.86	105.88	104.97	106	105.74	106.76	106.4	106.9	107.05	106.77	106.52	106.18	105.74	106.02	105.17	106.96	107.44	105.86	105.41	106.15	105.51	106.58	105.87	105.49	106.23	105.54	104.92	107.38	107	105.45	106.12	107.19
108.84	109.42	109.06	109.62	108.29	109.79	108.84	109.61	109.4	109.48	110.75	110.03	110.01	108.82	111.18	110.64	111.01	110.79	110.68	108.3	109.92	112.2	109.34	109.05	109.55	109.57	109.43	109.97	109.2	109.87	109.87	108.44	109.34	108.07	108.9	110.96	110.24	109.98	108.9	109.47	109.88	110.49	111.31	108.77	109.58	109.93	110.94	110.34	109.09	111.82
103.97	104.06	105.54	104.16	103.89	103.34	103.36	104.16	106.04	103.92	104.1	105.01	104.86	105.34	105.03	104.04	104.44	104.11	103.53	104.41	106.56	105.52	102.45	105.61	104.76	104.99	103.91	104.67	105.03	105.78	104.35	105.3	105.29	105.98	103.8	104.26	106.24	104.06	105.55	105.19	105.14	104.47	105.5	105.35	104.73	105.91	103.98	107.02	105.52	104.68
106.22	106.22	105.47	104.59	104.7	105.5	105.08	105.23	106.21	105.39	104.6	106.32	105.5	104.54	105.61	105.86	107.19	106.32	106.87	105.45	106.4	105.65	106.09	106.11	104.97	105.24	105.89	106.16	106.7	103.5	105.61	106.13	105.38	106.21	107.25	106.55	104.93	104.38	105.96	103.66	105.51	105.98	105.15	105.7	105.22	106.44	104.73	105.24	106.09	104.93
112.24	110.28	111.9	111.22	111.04	111.25	110.19	111.28	111.87	110.67	112.22	110.49	112.33	111.4	109.7	111.29	111.05	110.13	111.87	111.29	111.19	111.09	111.25	112.99	111.25	112.4	112.36	111.19	111.46	111.18	110.7	112.33	111.87	111.02	109.58	110.83	112.81	110.63	112.07	110.92	110.63	111.86	111.44	110.46	111.78	110.32	110.96	110.31	110.2	109.29
111.61	112.55	113.61	112.22	111.99	110.5	110.62	111.62	112.05	113.32	113.02	111.87	111.33	113.75	111.81	111.49	111.98	111.51	111.64	111.79	111.36	111.79	112.14	113.1	111.95	112.26	111.63	112.51	112.18	112.11	112.79	111.53	112.94	111.08	113.08	113.44	113.09	112.34	111.94	113.41	110.45	112.11	111.06	112.36	113.59	110.18	112.1	112.46	112.37	111.34
111.2	110.16	113.24	111.19	111.32	108.51	110.05	111.72	112.12	112.5	111.45	110.04	110.94	109.54	112.21	111.98	110.42	112.6	112.87	112.14	111.26	110.1	110.48	110.88	111.16	111.56	110.81	111.16	110.99	110.19	112.36	112.26	112.63	111.17	112.48	111.76	112.01	112.11	110.67	111.28	111.4	111.03	109.92	111.1	111.87	112.83	110.2	111.59	112.18	110.51
117.09	115.6	117.17	116	116.89	114.31	115.18	116.1	115.91	115.17	115.88	116.5	116.18	117.03	116.52	116.25	116.13	115.67	117.35	117.17	117.1	115.85	117.4	117.6	115.07	117.5	116.77	116.18	115.43	115.72	115.73	115.64	114.46	115.55	115.61	114.22	117.41	114.52	115.13	116.12	115.97	113.79	116.85	116.41	116.69	116.25	114.18	114.75	116.26	116.99
117.2	117.9	116.55	117.06	117.32	117.03	116.91	119	120.08	118.69	115.95	116.51	117.86	117.74	117.71	117.67	117.16	115.67	117.74	116.52	118.64	118.42	118.61	117.43	119.86	114.91	117.44	116.19	117.89	118.76	117.12	117.95	118.26	118.14	118.88	117.67	116.26	118.12	118.05	117.56	118.6	116.66	117.75	117.06	117.48	118.52	117.9	117.28	118.8	119.62
102.61	101.05	98.415	99.905	99.726	100.18	99.708	99.882	99.71	100.35	100.87	98.652	100.91	100.97	100.43	99.626	99.761	99.194	99.633	99.85	101.21	100.09	99.462	100.92	100.3	98.992	98.012	100.27	99.548	97.314	99.492	99.895	100.08	100.96	100.1	99.794	97.476	98.067	101.32	100.07	98.994	100.06	101.21	100.64	100.61	100.19	99.44	99.385	100.14	98.972
104.14	105.03	105.04	106.44	106.15	105.49	106.42	104.92	105.02	105.56	105.82	105.41	105.88	106.6	105.36	102.78	105.04	106.47	104.46	106.37	107.2	105.97	107.01	105.04	105.85	106.81	106.31	106.26	104.3	106.75	105.22	106.53	107.06	104.97	106.07	107.06	106.6	106.32	104.65	105.8	105.92	105.82	106.35	105.29	104.97	105.32	106.16	106.59	106.32	106.3
106.23	104.12	105.42	105.06	105.2	105.34	104.65	104.23	105.81	104.71	104.9	104.89	106.27	104	105.55	104.84	106.18	105.66	105.1	106.05	104.67	104.86	105.01	104.76	106.21	105.88	104.36	106.1	104.41	105.68	105.84	106.5	105.59	103.73	106.04	106.49	104.5	107.47	104.96	105.85	106.7	106.31	105.49	104.83	106.2	105.57	105.29	105.03	104.12	106.63
103.03	103.26	104.37	105.84	105.04	105.77	105.13	104.41	104.44	104.62	104.76	104.41	104.24	104.58	105.76	102.56	104.96	106.32	105.19	104.92	103.84	102.88	105.61	105.32	103.83	102.68	106.24	104.59	103.62	105.07	104.19	104.77	105.07	106.31	104.84	103.84	104.51	105.51	105.31	105.52	103.68	105.2	104.48	104.03	105.16	104.41	104.69	104.87	105.44	103.77
107.4	105.68	106.98	105.81	106.75	108.2	106.92	107.42	108.29	106.1	106.51	105.66	107.41	105.64	105.5	105.3	106.13	106.75	107.42	106.58	107.93	106.12	106.75	105.12	107.35	106.52	108.2	107.42	106.96	107.2	107.34	107.03	105.78	106.68	105.39	106.27	106.97	107.23	106.72	105.49	106.68	105.12	106.71	107.6	106.33	106.39	107.05	106.88	107.3	106.25
105.42	104.02	106.82	105.11	104.12	104.31	105.07	105.29	105.52	104.95	105.79	106.41	105.15	105.18	105.25	104.49	105.46	106.35	103.53	105.22	104.78	106.98	106.53	104.38	105.22	104.27	106.9	105.21	104.8	104.4	105.45	104.49	104.99	105.19	104.46	104.42	105.42	104.61	105.69	104.78	105.6	104.14	105.1	105.74	105.64	106.15	106.02	104.7	103.59	105
111.35	112.95	111.32	112.98	114.7	112.52	114.06	112.36	114.18	114.93	113.14	110.56	112.52	112.6	111.05	112.93	111.97	111.63	112.43	112.07	113.04	112.52	114.58	112.69	113.96	111.55	112.54	112.94	112.36	113.26	112.73	112.47	112.24	111.81	112.23	112.15	113.36	113.65	112.87	113.44	110.29	112.33	113.52	113.01	113.14	112.18	113.43	112.82	111	114.12
110.78	109.85	112.02	110.87	110.3	110.18	110	110.28	110.83	111.38	111.75	110.76	110.44	113.36	111.38	112.16	111.42	111.41	110.93	110.33	111.27	111.91	110.2	111.59	110.83	112.37	110.32	111.52	109.26	111.31	110.75	112.02	111.53	110.37	110.16	110.16	110.31	112.52	111.91	111.07	111.57	111.67	111.46	110.68	109.98	112.02	109.78	110.98	112.61	110.38
99.669	100.85	100.87	100.45	99.893	99.168	100.39	99.466	100.12	101.48	99.344	98.194	100.36	99.639	100.21	100.55	101.4	99.82	99.946	100.47	99.338	100.61	99.477	99.868	100.33	100.74	98.142	100.39	99.3	99.671	100.18	100.22	98.969	99.779	100.1	101.87	99.866	101.09	99.918	99.913	99.654	101.09	100.89	99.649	99.538	100.05	100.46	99.04	98.782	100.9
106.42	106.03	108.53	106.85	105.7	107.74	107.02	106.7	107.38	106.99	106.45	105.91	107.83	106.6	107.19	107.07	106.65	107.22	105.65	106.75	107.91	105.46	107.46	106.85	105.55	106.26	106.46	106.26	105.61	106.54	107.19	106.33	106.13	106.92	105.1	105.86	107.37	106.52	106.83	105.79	105.59	106.67	105.7	106.56	106.11	106.52	106.57	107.16	106.01	106.25
106.75	105.93	107.16	107.33	107.19	106.09	106.34	105.48	104.78	105.93	106.69	106.34	106.38	106.16	106.79	107.01	106.27	106.17	105.33	107.06	108.29	107.8	107.03	105.85	107.27	106.19	105.42	105.39	105.05	106.41	107.83	107.48	106.85	107.4	106.43	104.34	103.71	107.44	107.47	106.1	106.05	106.66	106.7	106.71	107.46	105.13	106.39	106.82	105.79	105.39
108.58	107.76	106.39	107.09	105.7	105.72	107.32	104.08	106.02	106.52	107.39	106.82	107.91	105.65	106.57	108.39	106.94	106.45	107.01	106.12	106.35	105.61	106.1	108.45	106.03	107.5	105.86	106.22	106.16	105.94	107.2	105.69	106.85	107.76	106.84	108.05	106.58	107.86	109.42	107.34	106.51	107.48	106.53	107.76	107.23	108.39	106.38	105.17	106.31	107.1
105.69	104.71	106.02	105.27	106.23	103.93	105.6	104.15	105.35	106.18	105.06	106.05	105.39	103.28	105.81	104.76	106.05	104.28	103.71	104.68	105.26	107.13	106.32	106.43	106.12	104.03	107.31	104.46	105.79	105.39	106.44	103.63	105.58	105.14	105.04	106.13	105.77	105.44	105.98	105.54	104.66	106.97	104.72	104.72	106.18	105.33	105.1	103.78	105.85	105.8
111.54	110.74	110.07	110.33	110.25	108.89	111.53	110.05	110.6	110.41	109.19	109.41	110.78	109.55	108.09	110.91	110.53	109.17	110.81	110.51	110.06	110.74	110	108.08	109.67	110.29	109.94	109.31	110.82	111.26	109.25	111.11	109.36	108	109.24	108.74	109.04	110.07	109.99	109.91	109.63	109.74	109.19	108.44	109.7	110.51	108.82	108.37	110.74	110.11
111.97	110.48	112.08	110.72	111.72	110.59	112.74	110.69	111.24	111.72	111.63	110.39	113.53	112.95	112.19	111.37	112.86	110.28	112.47	112.08	111.44	110.62	112.47	110.8	110.42	111.87	111.2	112.24	112.37	111.86	112.98	112.06	110.98	112.17	112.1	114.28	113.76	113.07	111.65	111.06	111.58	110.86	112.65	112.38	112.41	112.66	112.09	111.6	113.84	112.16
110.63	110.87	111.04	110.52	109.64	109.81	111.56	109.81	111.01	110.2	109.04	110.15	110.55	110.31	109.03	111.7	110.68	109.38	109.74	110.97	108.61	110.86	110.39	109.04	110.8	111.09	108.48	109.2	110.22	109.5	109.95	110.06	109.1	109.24	109.92	110.35	110.33	110.47	111.85	109.7	111.09	110.16	111.21	111.4	109.94	108.66	109.33	110.47	109.7	109.45
111.87	112.45	111.53	111.22	112.18	110.83	113.34	112.6	112.07	111.32	111.63	111.92	113.79	112.25	112.15	113.38	112.75	111.28	112.25	109.99	112.68	111.24	111.76	111	112.15	110.2	112.47	112.22	111.47	110.02	111.71	111.82	111.75	112.04	111.25	110.91	112.57	112.17	113.21	111.18	112.07	112.62	111.79	113.51	112.7	111.77	112.71	111.16	113.15	112.83
106.16	104.72	105.15	104.17	106.48	104.65	105.42	105.59	108.59	105.83	106.72	106.88	107.11	105.95	105.16	105.96	105.41	106.03	107.37	105.97	105.76	105.49	104.2	105.53	105.9	105.57	104.63	105.73	104.74	106.38	106.36	107.7	105.79	106.71	105.33	105.33	105.72	104.7	107.42	105.41	106.4	106.37	106.47	105.65	106.24	107.01	107.74	106.31	106.5	104.66
103.95	106.67	104.65	104.7	102.24	105.9	104.27	103.49	105.31	103.06	104.19	105.56	104.54	104.44	102.98	104.98	104.77	104.52	103.83	102.95	105.19	105.9	104.06	103.72	105.59	103.61	105.17	102.76	104.33	103.89	105.08	103.89	102.71	104.1	103.72	104.56	104.2	105.38	105.39	104.79	103.94	104.99	104.8	104.98	103.09	105.2	104.77	103.13	103.27	102.92
105.65	105.15	105.16	105.57	105.59	108.04	105.99	106.53	105.96	105.42	105.96	104.47	105.54	105.88	105.38	104.16	107.07	105.9	105.8	106.13	107.51	106.67	107.27	105.16	105.6	106.36	105.51	105.11	104.42	107.34	106.29	106.49	107.75	107.07	106.14	103.74	104.92	105.82	106.61	106.02	105.94	105.96	106.31	106.44	106.59	105.7	104.98	106.54	104.98	106.32
105.92	105.33	105.93	106.4	104.73	105.22	105.43	105.86	105.09	106.57	106.04	106.14	105.17	105.83	105.98	105.46	105.37	106.37	105.82	104.38	105.88	104.99	105.07	106.08	105.67	105.66	104.22	106.71	103.93	105.57	105.12	105.27	106.19	104.43	105.97	103.9	106.01	106.75	104.99	106.55	105.27	106.03	105.53	106.03	105.34	105.43	106.76	104.55	104.95	104.03
110.91	111.88	111.08	110.74	111.44	110.88	111.39	113.05	111.32	110.43	110.38	111.18	111.01	112.21	110.61	110.25	111	111.05	111.1	111.81	111.95	112.23	109.89	111.29	110.8	111.2	111.04	110.58	111.48	111.21	111.41	111.68	111.58	110.35	111.27	111.8	111.42	112.19	110.55	111.76	111.29	111.56	111.38	112.04	110.76	111	110.97	110.8	112.2	110.71
104.32	105.27	103.32	104.63	103.04	103.61	104.29	103.67	104.04	104.54	103.72	104.66	104.09	103.34	103.72	105.41	104.54	104.9	103.91	102.69	104.8	104.2	105.77	104.34	102.29	104.88	103.12	103.13	104.79	104.41	104.32	104.23	103.64	104.75	104.24	104.5	105.35	104.63	104.47	105.54	104.01	103.9	104.69	104.99	105.5	105.72	104.46	105.36	104.23	104.2
112.99	112.83	112.35	112.29	113.25	114.28	113.27	112.31	113.08	113.29	112.98	113.9	112.33	114.39	112.54	111.24	113.37	113.71	110.96	112.56	113.43	114.5	112.76	114.22	113.43	113.56	114.55	111.26	112.88	113.35	112.77	111.97	114.53	115.08	114.47	111.73	113.75	112.81	113.45	111.81	113.57	113.85	111.61	110.92	112.12	113.48	112.4	112.31	112.85	111.91
101.15	101.54	100.44	101.69	100.99	99.93	100.46	101.24	101.35	101.17	101.35	100.81	99.463	101.45	101.96	101.61	101.44	100.66	101.78	100.78	100.88	100.17	101.23	99.399	99.637	101.24	101.64	102.02	100.52	100.02	100.58	101.54	100.22	101.92	101.26	99.964	101.54	100.58	102.13	99.416	100.5	102.03	99.781	102.07	100.43	100.56	100.18	100.83	101.4	101.2
109.79	111.43	109.34	110.61	108.09	110	111.37	109.31	110.18	109.98	108.87	109.92	111.78	110.79	109.81	109.59	109.85	109.61	110.01	109.68	108.27	111.11	111.24	110.22	110.36	110.5	109.36	109.85	108.18	110.12	109.89	110.39	109.07	109.49	111.25	110.65	110.22	112.43	109.86	109.79	110.84	109.45	109.19	109.43	110.06	110.2	109.9	110.34	109.22	109.46
110.44	112.11	110.92	113.03	110.58	110.83	109.6	110.95	111.1	112.51	110.02	110.1	110.54	111.07	111.5	110.52	112.49	110.61	109.93	110.37	110.13	112.42	110.4	111.87	112.16	110.99	111.37	110.88	112.84	112	110.15	110.55	111.48	111.92	109.65	110.51	111.85	110.02	111.94	110.46	110.96	110.36	110.74	111.64	111.3	110.71	111.28	110.23	111.59	113.06
100.57	99.759	100.72	103.06	100.77	99.845	99.776	100.25	101.86	98.897	99.412	99.313	99.083	100.8	99.527	100.74	101.04	100.76	99.955	98.457	99.781	99.54	99.614	100.54	99.445	98.88	100.55	101.43	99.913	101.56	101.17	99.298	100.54	99.83	100.26	101.56	100.79	101.15	101.5	100.05	99.178	100.79	100.46	102.04	100.22	101.1	100.76	98.773	101.03	100.05
105.72	106.27	106.86	106.1	105.65	106.55	106.21	106.68	108.14	105.14	105.46	106.68	105.98	106.84	107.34	107.14	107.5	107.3	105.37	106.96	106.29	106.18	106.22	105.41	107.71	107.47	106.34	107.85	106.75	106.87	105.34	106.09	107.2	107.6	106.53	106.47	106.47	106.45	105.8	106.6	107.15	107.34	106.59	107	105.17	105.74	106.96	106.07	108.46	105.48
104.99	106.58	105.85	105.87	105.88	106.82	106.65	106.81	105.13	106.83	106.23	106.8	106.75	106.76	104.86	107.03	105.69	105.56	105.91	105.97	105.89	107.01	106.2	107.28	106.07	104.4	106.37	106.46	105.23	106.01	106.56	106.25	106.49	107.62	108.53	105.75	104.81	106.25	105.54	106.56	106.21	105.36	107.22	104.59	105.28	105.96	105.51	107.21	105.48	106.98
104.45	105.46	105.19	103.28	102.36	103.15	104.1	103.62	105.93	105.3	104.72	102.86	103.66	103.34	104.07	104.82	102.11	103.87	104.55	103.57	104.37	102.99	103.08	104.18	104.22	104.25	103.56	105.27	103.41	103.17	104.1	104.01	104.07	104.56	103.99	102.88	105.13	102.9	103.44	104.15	105.53	105.5	103.52	106.04	103.52	105.16	104	104.59	104.56	103.21
99.691	99.357	99.531	101.71	99.328	102.63	100.29	99.461	99.318	99.282	99.589	98.066	99.972	99.155	99.185	99.19	100.96	100.34	99.662	100.05	99.79	98.395	98.671	100.65	100.85	100.32	99.377	99.866	98.419	101.24	99.467	99.453	99.876	99.863	99.67	99.998	99.459	99.548	98.992	101.06	100.74	98.907	98.979	101.18	100.4	99.993	99.25	99.517	99.255	98.993
111.04	112.05	111.53	111.51	112.74	112.99	112.59	112.76	111.91	111.28	110.34	113.19	112.45	111.4	111.88	111.21	112.86	113.22	112.66	111.51	110.76	112.31	111.75	111.88	110.76	112.67	111.91	112.2	110.86	110.91	113.41	112.07	113.52	113.24	112.51	112.43	112.7	112.22	113.18	113.37	112.47	111.9	112.01	112.19	111.94	112.61	112.2	111.4	112.81	110.68
104.98	105.29	105.52	106.88	105.74	104.64	107.16	104.96	105.99	104.25	106.18	106.06	105.15	104.84	105.59	106.33	106.23	105.41	105.74	106.53	106.31	106.06	106.07	107.5	105.01	106.06	105.99	105.35	105.7	105.38	104.57	107.24	106.9	105.86	107.11	106.07	104.31	107.05	106.76	104.63	105.85	105.89	104.85	107.4	103.76	105.85	106.11	105.76	105.07	107.43
118.34	116.52	118.53	116.94	118.58	116.7	117.78	118.84	117.02	118.18	118.86	117.84	117.54	117.71	117.18	114.75	117.96	118.34	118.03	118.78	118.47	118.56	118.86	118.13	118.88	115.86	118.35	116.05	118.8	118.86	118.65	118.29	118.28	118.82	116.27	117.47	117.3	116.86	118.44	116.12	117.14	118.22	117.7	118.29	117.35	117.22	116.29	118.14	118.27	116.39
117.33	116.44	116.43	115.2	115.89	116.22	116.62	115.35	115.25	115.58	115.34	117.03	115.5	115.27	114.61	116.03	116.21	115.52	116.34	115.81	117.18	114.95	115.08	116.63	116.45	117.05	114.74	116.19	116.66	116.94	115.72	116.71	116.23	117.49	117.99	114.94	116.36	114.88	115.62	116.46	116.1	116.12	116.61	117.57	116.21	115.47	116.86	116.7	116.43	118.14
104.26	103.9	104.12	104.42	103.48	104.85	105.2	103.46	104.16	106.15	103.32	102.61	104.77	103.78	104.56	104.48	104.48	104.73	103.52	103.44	105.5	104.63	102.95	103.94	104.07	104.28	104.38	104.68	104.72	102.74	103	103.16	102.85	102.37	103.41	103.09	103.47	104.13	102.65	102.59	104.01	104.13	104.2	105.05	103.99	104.24	104.59	103.92	104.93	103.64
106.07	105.79	106.71	106.22	106.22	106.31	106.27	105.48	106.28	105.77	106.03	104.89	107	106.36	105.19	105.95	105.64	106.49	107.35	106.16	105.24	106.12	106.32	106.16	105.56	105.69	106.43	106.04	106.29	106.79	106.44	107.36	107.79	106.59	106.63	106.3	106.26	106.06	106.71	105.94	104.24	105.87	106.47	106.69	105.79	106.36	105.94	105.33	104.54	103.93
106.94	106.9	107.62	104.3	106.04	106.98	104.73	104.9	106.8	106.4	106.46	107.86	106.94	105.13	105.78	106.46	108.52	105.66	105.16	105.24	105.27	107.17	106.13	105.68	104.63	107.12	104.73	106.28	106.59	106.56	105.27	105.25	107.71	106.31	106.58	104.99	106.52	107.25	106.01	104.72	105.77	105.21	107.35	106.17	106.55	106.65	105.78	105.3	105.01	105.76
106.31	106.78	106.47	108.08	105.71	107.05	108.52	105.83	106.28	106.97	106.5	105.84	105.37	106.4	107.84	105.52	106.12	108	105.64	107.47	104.68	107.49	105.2	106.87	107.23	107.2	106.87	107.37	106.39	107.09	106.52	104.38	106.61	106.3	108.08	107.05	105.9	106.39	105.03	107.72	108.02	108.27	106.28	105.44	106.59	107.09	107	106.03	106.42	107.25
109.9	109.5	110.02	109.41	108.86	108.73	108.25	108.47	108.21	109.16	111.24	111.38	109.41	109.72	108.99	110.17	109.24	110.16	109.72	109.01	110.58	110.56	109.11	110.79	109.13	109.4	109.56	110.17	108.99	109.63	109.73	109.17	108.46	109.45	108.96	110.23	108.21	108.72	109.45	110.54	110.41	109.18	109.33	109.78	110.4	110.26	109.95	110.51	109.52	110.13
112.2	110.18	110.07	110.17	112.23	109.12	111.26	110.69	112.81	111.38	112.09	111.52	110.75	113.37	111.47	111.9	111.57	112.08	112.64	111.25	111.77	112.76	111.76	113.61	111.72	111.36	110.13	112.6	109.84	112.6	110.11	112.06	111.64	111.24	111.59	112.04	111.63	113.57	113.51	111.83	113.38	112.77	112.37	112.03	111.01	110.15	111.71	113.19	112.63	112.09
100.46	99.022	100.63	100.09	99.98	101.87	101.02	101.83	99.272	100.41	102.29	100.15	99.918	99.828	100.48	101.7	101.28	100.96	100.01	100.05	101.78	100.18	101.56	101.36	100.75	100.43	100.91	100.56	99.534	101.93	101.01	100.17	100.78	100.4	99.645	100.64	103.12	100.64	99.856	100.58	99.633	100.96	101.56	100.34	99.746	100.7	101.54	101.37	100.57	101.51
99.58	100.8	102.56	101.21	100.26	102.68	100.22	101.78	100.69	99.625	99.638	102.05	101.88	100.31	100.29	101.8	101.77	100.29	100.66	99.3	102.07	101.35	101.51	100.64	100.36	100.48	100.91	101.42	101.72	99.454	100.76	100.04	100.52	102.47	101.42	101.09	101.65	100.85	101.13	101.14	100.64	101.04	101.56	102.64	102.83	100.11	101.06	101.63	101.32	99.885
106.47	107.03	107.47	107.09	105.87	105.93	104.64	107.05	107.29	106.06	106.39	106.09	105.18	107.14	105.46	107.78	105.66	105.17	106.5	106.44	106.36	106.29	105.67	107.34	106.81	105.62	107.11	104.6	105.56	106.06	106.51	104.33	107.43	107.23	105.17	106.6	106.17	108.04	107.66	106.5	106.79	105.91	105.97	107.12	106.51	105.12	104.78	106.74	104.91	107.34
99.349	98.448	100.24	99.319	100.83	100.31	100.02	100.45	101.31	99.101	100.69	101.91	100.86	99.325	97.181	101.14	99.535	99.48	98.827	100.42	98.938	99.045	101.38	99.273	100.16	101.08	98.781	99.956	99.782	100.27	100.34	100.01	99.936	99.67	100.93	98.796	98.348	99.665	99.795	101.27	98.844	100.46	101.32	100.08	97.048	99.418	98.935	98.726	100.01	100.21
103.5	107.27	105.87	106.74	106.41	104.81	107.31	105.11	105.56	105.33	106.76	106.22	106.01	106.37	105.66	106.68	105.52	105.44	104.72	106.34	106.74	106.41	107.35	107.84	106.78	107.39	105.7	107.41	106.95	106.98	105.58	105.83	105.23	105.33	106.31	107.79	106.12	107.15	106.56	105.12	106.65	106.02	105.38	106.1	105.72	105.59	106.02	106.42	106.45	105.69
112.86	112.86	113.92	113.16	113.12	112.79	114.28	112.2	110.1	112.87	113.54	112.09	112.89	113.49	113.27	112.95	112.3	111.45	112.56	113.51	111.58	112.49	111.66	112.88	111.82	114.66	112.74	113.89	113.12	112.08	114.51	112.57	114.18	111.38	111.48	111.87	113.98	111.15	112.46	113.48	112.2	111.95	112.75	112.68	112.79	112.16	111.8	112.54	113.26	112.34
107.43	107.83	105.06	106.22	105.05	105.25	106.6	105.69	105.28	105.16	106.65	106.2	105.34	106.42	105.4	105.62	106.32	106.35	108.1	106.52	105.4	105.76	107.14	105.4	107.04	107.29	105.77	107.05	103.77	104.39	106.65	106.5	104.55	106.85	104.83	105.71	104.94	106.38	107.1	107.32	107.31	106.21	105.23	105.62	105.69	106.01	105.94	106.87	104.88	106.9
112.85	112.84	111.4	112.09	111.85	110.53	111.63	112.24	113.35	111.45	112.51	112.69	113.81	111.45	111.5	112.78	112.19	112.34	113.7	113.26	110.85	113.91	112.16	110.68	113.51	112.52	112.63	112	112.5	112.18	111.75	111.99	111.24	112.05	113.05	111.71	112.97	112.35	111.52	111.9	112.18	110.6	111.02	112.02	110.15	110.63	111.45	111.13	112.34	110.46
109.15	110.27	109.45	108.65	110.95	109.07	110.34	111.33	109.46	109.96	110.52	110.53	109.06	110.28	108.68	109.37	109.69	108.64	110.56	109.83	110.72	109.1	110.04	110.74	109.92	108.47	109.63	110.72	110.31	111.44	110.47	108.64	109.91	108.54	109.5	111.32	109.54	110.82	110.76	110.5	109.99	110.44	109.85	110.45	108.9	110.11	110.97	109.69	110.78	110.97
106.36	105.9	105.86	103.89	106.16	104.88	105.77	106.5	107.23	105.43	106.32	105.43	103.56	104.15	104.9	104.59	105.15	106.18	105.45	106.53	105.49	105.67	106.95	106.07	105.72	105.64	106.18	104.39	105.01	107.04	104.52	104.27	106.32	104.92	104.64	104.98	104.97	104.9	107.75	104.59	105.54	104.85	103.85	106.67	105.51	105.25	107.87	104.97	104.29	104.5
112.3	111.82	111.05	111.95	111.32	110.75	110.66	112.97	111.53	110.3	113.28	112.28	111.08	110.52	111.94	110.81	110.04	111.1	111.89	112.24	112.12	111.68	112.21	111.58	110.28	110.88	111.99	110.32	110.41	112.3	111.74	109.52	110.69	111.76	111.87	112.28	109.87	111.93	110.8	111.84	110.75	112.82	112.31	110.63	110.5	111.07	112.18	113.31	111.66	112.38
105.37	105.7	104.06	105.78	103.54	105.78	106.27	104.62	106.46	105.69	105.09	104.73	105.05	104.71	103.5	106.79	105.63	106.06	106.06	105.63	105.66	104.48	105.75	103.96	104.61	105.96	105.31	105.41	104.29	106.18	105.17	105.28	105.32	104.73	106.38	105.77	105.89	106.69	105.3	103.77	106.12	105.73	105.55	106.48	104.49	104.65	105.61	104.08	104.56	105.87
110.92	112.18	110.3	111.01	110.44	111.14	111.73	110.9	111.52	110.74	109.76	113.19	111.33	111.32	111.03	110.8	111.54	112.05	112.33	112.53	111.07	110.49	111.71	112.2	111.36	111.11	112.93	112.54	111.27	110.69	110.72	111.01	109.51	110.53	112.19	111.61	110.96	113.18	112.62	112.57	112.57	110.28	111.48	112.64	112.09	111.22	109.62	111.11	110.6	110.81
100.76	100.64	100.4	100.09	99.742	98.44	101.41	99.45	100.63	100.31	100.03	100.17	99.799	100.92	99.745	101.41	98.666	99.822	101.48	100.27	100.31	100.37	100.23	101.51	100.9	101.8	101.37	99.412	100.01	98.701	100.57	99.823	99.978	100.28	100.46	99.614	100.11	99.338	99.24	100.88	100.02	99.045	101.56	100.04	100.92	99.689	100.24	98.544	100.91	100.11
106.41	104.96	105.85	104.87	107.11	106.44	106.65	107.1	105.58	104.9	106.12	105.72	106.14	105.88	105.31	106	106.44	106.54	107.26	104.04	105.55	106.17	105.76	107.39	105.86	106.44	105.82	106.14	106.99	106.96	106.72	107.55	106.59	105.75	106.96	106.11	106.71	106.49	106.58	105.94	107.31	105.71	106.82	105.5	105.08	108.25	106.24	105.76	105.77	105.49
101.15	99.572	99.962	99.749	99.468	99.086	98.977	99.499	99.305	100.47	100.87	102.23	100.87	100.08	100.33	101.15	99.881	100.21	100.27	101.05	99.764	100.49	98.092	99.641	98.373	100.07	100.06	100.64	98.435	100.18	100.57	100.57	98.368	99.868	98.973	99.838	99.879	98.931	99.585	101.3	100.22	100.38	98.212	100.49	98.967	99.964	98.559	99.686	100.6	98.477
103.03	105.56	104.8	102.78	102.04	103.89	104.9	104.86	103.95	102.27	104.06	103.61	103.93	105.52	104.82	105.18	104.85	105.4	104.41	103.85	105.35	104.94	104.41	103.6	104.84	103.03	103.37	104.88	104.93	102.87	104.86	103.24	104.29	103.55	103.21	105.04	102.59	103.4	104.04	105.87	105.31	103.73	103.62	104.9	106.12	103.52	104.57	105.06	104.97	103.26
104.82	104.79	104.19	104.88	104.05	105.47	104.24	104.14	105.41	104.92	102.15	104.31	105.14	104.6	102.85	104.91	104.72	105.52	104.35	104.79	105	103.93	104.94	105.73	104.17	103.15	106.01	103.65	104.32	104.01	105.48	104.33	103.93	104.39	105.16	105.21	104.67	104.1	105.65	104.12	105.49	103.27	104.99	104.55	103.61	105.51	104.09	104.51	104.42	103.25
110.29	110.48	110.6	110.32	111.61	109.55	110.49	110.08	110.81	111.3	109.26	109.67	110.36	110.55	111.04	110.84	110.94	109.8	111.99	109.51	110.95	110.05	109.46	109.62	110.48	109.56	109.43	110.29	109.16	111.23	108.58	110.67	109.93	110.06	110.59	109.64	111.61	111.99	110.49	111.09	111.02	110.83	110.42	110.03	111.07	110.76	109.67	110.29	108.84	112.1
105.05	105.08	105.54	105.59	105.88	106.18	105.31	105.02	106.68	105.21	105.17	105.97	104.33	105.31	104.82	105.02	106.31	106.3	104.59	105.25	106.1	104.04	105.63	104.98	107.2	106.46	105.88	105.79	105.46	105.38	104.63	107.29	106.42	103.46	106.22	104.93	103.59	105	105.65	105.71	104.17	104.75	104.99	106.42	106	107.09	106.01	105.32	104.03	104.85
105.8	106.44	104.01	106.89	104.63	106.65	106.54	105.36	106.09	105.57	106.45	103.91	106.75	104.55	106.74	106.95	104.81	104.71	105.01	105.68	105.84	106.44	106.56	105.59	106.33	104.65	107.57	104.92	105.61	105.7	104.66	104.37	105.07	105	104.21	105.72	103.99	106.12	105.85	105.89	105.51	104.44	104.92	105.71	104.51	104.1	104.3	105.5	106.32	107.19
106.72	104.91	105.53	105.78	106.95	106.64	104.7	104.95	106.49	107.55	106.18	105.41	105.78	104.13	106.15	105.93	104.89	104.97	107.24	104.92	104.21	106.32	105.9	105.74	106.26	106.63	107.21	105.66	105.7	105.56	105.72	105.34	104.74	105.13	104.59	107.22	106.34	105.95	106.38	106.09	106.02	105.41	105.88	105.63	104.89	106.89	105.41	106.4	105.6	106.35
105.33	105.37	107.65	105.75	105.47	103.59	106.53	107.02	105.84	105.38	104.61	105.61	105.45	105.25	106.19	105.7	106.47	104.55	104.63	106.13	105.44	104.66	106.02	105.77	105.31	107.08	104.97	105.88	105.08	106.03	104.86	106.84	107.75	106.18	106.17	105.63	104.72	105.26	104.24	105.44	106.16	105.62	105.27	105.99	105.57	106.39	104.76	105.73	104.59	105.7
105.25	106.36	105	104.02	106.05	105.12	105.87	106.61	105.14	105.36	104.93	104.93	106.57	105.23	107.11	106.19	104.53	106.85	104.88	107.32	107.86	106.68	104.25	106.71	105.4	107.85	105.22	105.84	105.38	105.53	107.83	106.08	106.09	105.12	106.42	105.58	105.03	104.67	107.44	104.16	106.89	106.19	106.36	106.44	105.87	106.19	105.47	106.5	106.41	105.76
106.66	106.97	108.22	108.28	106.69	106.4	106.73	104.81	107.04	107.97	107.61	107.31	106.86	105.56	106.73	107.83	105.51	107.87	106.52	106.02	106.72	106.41	106.99	107.04	107.47	106.57	106.71	109.23	105.67	106.45	107.59	108.51	107.15	105.95	106.82	108.55	108.28	107.82	106.46	107.41	108.53	105.84	106.48	106.44	105.72	107.1	105.98	106.94	106.32	107.97
102.58	104.09	103.73	103.74	105.61	103.45	104.94	103.99	103.81	103.35	105.61	103.93	102.32	103.42	103.91	104.59	104.42	103.01	104.66	102.87	104.63	103.23	104.66	104.94	103.41	105.36	103.95	106.44	105.56	103.56	105.79	105.3	104.47	104.27	102.94	104.21	102.97	103.3	103.47	103.94	105.21	104.57	104.55	104.2	103.59	104.99	103.99	103.45	105.09	104.31
105.78	103.44	103.47	103.94	105.22	105	103.65	105.51	104.08	105.74	105.87	104.54	103.74	104.35	105.24	104.82	105.73	103.66	105.23	104.92	104.35	105.93	104.49	105.18	104.57	105.09	105.75	104.01	104.81	104.49	106.4	105.8	103.93	104.91	104.93	104.31	103.35	104.17	104.09	104.04	106.64	104.11	105.35	104.1	104.59	104.2	104.22	103.27	104.23	105.42
104.39	104.23	104.37	105.42	104.04	106.12	104.34	104.49	103.58	103.57	105.65	103.89	103.42	105.51	104.47	105.36	102.76	103.06	105.08	105.96	103.83	104.82	104.12	105.08	103.95	103.34	102.45	106.41	104.88	105.57	105.4	104.66	104.95	104.43	103.91	105.12	104.58	104.33	105.15	104.72	103.75	103.99	105.92	103.3	106.59	104.84	104.81	104.96	102.68	106.26
106.06	105.78	107.31	105.79	106.02	105.77	104.86	107.23	104.64	106	104.14	108.27	105.5	105.84	105.1	103.9	104.68	104.96	105.67	104.85	104.29	104.66	106.25	105.89	106.56	105.27	106.61	105.89	104.82	105.72	103.34	106.48	106.87	106.19	105.49	106.21	106.63	105.94	105.48	106.4	104.16	104.38	104.49	104.53	105.53	106.47	106.35	106.44	105.64	104.55
104.84	104.73	104.12	106.54	106.34	106.25	104.62	105.48	105.71	105.48	106.07	106.99	106.19	105.15	105.21	103.47	105.34	104.64	105.32	106.32	104.09	105.73	105.51	106.57	103.93	106.99	104.18	104.62	107	106.01	105.93	107.1	105.51	105.74	107.43	105.66	105.56	106.4	105.73	106.39	105.34	105.77	108.36	105.67	105.23	105.74	104.99	104.49	106.13	105.22
103.1	103.41	104.95	106.08	105.33	104.37	105.72	106.45	105.28	105.21	104.46	105.47	104.19	103.29	104.38	104.34	104.13	105.04	103.91	104.31	104.35	103.53	103.27	104.29	104.13	104.21	104.27	103.43	105.52	104.32	104.4	102.65	104.38	105.03	104.68	105.46	103.44	103.62	105.57	104.24	103.55	102.17	105.61	104.08	103.94	103.4	103.43	102.99	104.78	104.88
100.03	99.726	101.97	98.692	98.56	101.25	98.63	100.71	100.77	100.44	99.46	98.166	101.09	99.254	100.36	99.006	99.682	99.964	101.58	99.126	98.413	99.225	100.43	99.041	100.45	100.02	100.63	99.764	100.44	100.87	100.34	98.946	100.31	99.918	98.873	99.288	100.17	100.02	100.34	99.1	99.384	99.652	99.876	99.417	99.523	99.387	99.949	99.241	98.005	100.25
117.48	116.74	115.9	119.44	117.51	117.17	117.28	116.38	117.15	117.02	117.55	117.65	117.77	116.14	119.1	116.39	118.23	117.58	118.71	117.45	118.69	118.72	117.15	118.72	119.13	117.85	118.98	117.88	117.27	118.52	117.87	117.84	118.56	118.97	117.04	117.8	117.29	116.43	117.64	117.65	117.13	118.86	116.68	117.29	117.45	117.13	118.12	117.73	116.15	118.34
106.12	105.81	107.32	106.1	105.22	106.91	106.72	106.57	106.22	105.43	104.7	106.46	104.89	106	107.73	107.71	105.84	106.64	106.04	107.16	104.62	104.37	105.83	105.93	104.82	106.14	104.15	104.74	106.24	105.12	105.77	108.08	105.06	105.65	106.62	104.17	106.45	105.32	106.16	105.9	105.25	105.74	106.12	105.13	106.12	104.46	106.65	106.62	105.56	106.47
105.91	107.37	105.22	105.53	105.53	105.73	103.93	104.39	106.62	105.67	104.33	103.46	105.4	104.24	106.29	105.72	105.58	105.52	106.75	106.76	104.84	104.51	106.24	105.07	106.4	104.64	105.03	106.41	106.5	104.92	104.84	106.67	105.26	105.42	106.37	104.22	105.62	106.65	105.83	105.29	105.99	106.44	104.96	105.8	107.83	104.55	106.77	104.36	105.03	105.02
105.7	105.65	105.54	105.83	105.62	106.61	106.58	104.57	106.45	104.65	105.75	105.76	105.9	105.25	106.39	105.24	106.86	105.74	106.67	106.17	106.4	105.15	106.29	104.71	106.51	105.74	106.32	106.14	105.42	105.07	105.69	107.26	103.83	106.14	106.96	105.97	104.61	105.98	106.6	106.35	106.06	105.41	105.62	105.68	105.47	105.46	105.61	105.35	104.25	105.77
100.45	101.2	100.4	101	99.853	100.44	101.54	100.13	103.01	100.49	99.858	100.45	101.58	101.79	99.829	99.411	100.73	100.83	99.852	98.741	99.991	101.42	100.56	100.54	101.23	99.942	99.513	100.91	101.16	100.77	101.77	100.86	100.78	101.99	99.49	99.978	99.881	100.24	100.72	100.95	100.37	100.94	101.5	99.969	101.29	100.88	100.25	99.355	101.39	100.3
98.227	101.35	98.941	100.17	99.743	99.883	100.37	99.142	98.684	99.967	100.65	100.16	99.721	99.783	99.541	99.044	99.984	100.26	99.117	99.743	99.025	100.13	101.03	99.319	99.687	100.08	98.504	101.01	99.224	98.689	98.972	100.36	99.623	98.626	99.046	99.929	99.96	100.6	99.827	100.38	98.308	100.15	99.935	99.079	100.48	99.348	97.587	99.683	100.46	99.274
108.15	106.28	105.63	106.85	105.1	105.13	107.86	106.9	106.62	106.25	106.86	106.85	105.93	107.7	105.88	106.64	105.78	106.47	106.99	105.24	105.82	106.65	105.83	104.54	105.5	105.66	104.38	103.98	106.61	104.69	105.88	106.64	107.37	107.98	107.6	108.26	106.15	107.48	106.98	106.28	107.35	105.53	107.28	105.57	103.64	106.51	106.58	108.39	107.82	105.99
98.455	98.579	99.32	99.993	99.582	98.919	100.77	99.18	99.838	98.745	99.633	100.34	99.941	100.52	101.15	100.33	98.861	100.44	100.72	99.67	99.552	101.56	99.812	99.431	99.616	98.132	98.802	99.43	98.035	99.572	99.696	99.179	100.38	98.818	99.975	99.218	99.84	98.866	100.3	100.99	101.11	99.236	100.92	99.955	100.73	100.57	98.957	100.7	101.42	100.17
116.34	117.89	118.08	119.14	118.54	117.43	115.78	118.15	117.27	117.62	117.98	118.08	117.28	116.82	117.23	117.18	119.45	118.05	117.2	117.1	117.64	117.08	119.73	117.87	118.72	116.12	116.97	118.13	118.56	117.55	116.66	117.6	118.08	118.92	116.71	118.03	117.56	118	119.18	116.92	116.8	117.31	116.53	118.63	118.2	117.63	116.89	117.66	117.59	117.78
105.82	106.05	105.05	105.39	105.49	105.28	104.42	106.44	105.7	105.16	104.01	105.44	105.8	106.26	105.33	107.04	105.16	105.24	107.12	105.12	106.6	104.98	105.5	105.12	105.52	105.22	105.86	104.68	106.19	106.82	104.4	106.59	105.59	105.74	105.77	107.37	105.35	106.89	104.72	107.68	105.58	105.47	106.35	104.62	106.03	104.12	103.31	106.86	106.56	105.5
106.74	106.16	105.29	105.74	103	107.19	105.85	105.23	105.07	106.54	105.14	105.76	106.48	104.78	106.63	105.83	106.76	105.77	106.31	105.2	105.88	105.65	105	104.36	105.6	105.61	105.14	105.99	106.26	105.67	106.44	106.35	106.81	104.48	105.53	107.78	105.53	105.82	106.06	105.64	105.44	106.23	106.7	106.03	107.15	104.87	105.85	105.67	106.28	106.35
111.26	108.68	111.07	110.51	111.3	111.03	110.62	111.58	109.44	111.1	109.1	112.17	110.12	111.3	110.02	111.12	111.48	109.64	110.62	110.75	112.47	111.02	110.94	111.08	110.69	111.37	109.14	111.05	110.11	111.35	110.55	110.06	110.13	110.14	110.8	110.38	110.98	110.7	111.02	111.69	111.33	111.03	111.77	111.33	110.94	111.91	111.07	109.6	110.12	111.43
104.33	104.89	107.5	107.29	105.43	105.55	105.15	105.82	105.21	105.54	105.56	105.2	104.53	106.48	104.7	104.57	105.19	104.18	104.83	105.54	106.03	103.78	105.82	106.67	104.98	105.72	106.51	106.93	104.92	106.03	106	105.72	106.05	104.04	105.18	106.17	106.89	105.31	105.69	106.02	105.47	106.46	104.85	106.23	105.97	105.81	105.84	105.16	105.87	103.87
105.61	103.96	104.92	103.29	102.92	104.3	104.3	103.9	104.09	105.76	104.15	105.11	104.98	104.75	104.3	105.07	104.89	104.28	104.75	104.25	103.15	103.44	102.51	104.66	103.99	104.65	102.61	103.05	103.34	103.77	104.38	102.46	103.72	103.13	102.52	105.12	103.31	104.52	103.39	103.52	104.49	104.39	104.66	103.16	104.57	104.24	103.97	104.19	104.84	105.81
105.23	106.47	104.9	105.46	105.63	105.13	103.87	105.27	106.29	105.43	105.45	104.55	105.59	105.64	105.25	105.21	106.92	104.52	104.96	104.34	105.64	105.06	105.46	104.77	104.55	105.31	106.05	105.67	105.3	104.6	105.59	105.92	104.96	106.01	105.22	105.38	106.54	105.59	105.02	105.63	106.15	105.88	106.81	104.24	104.24	105.83	106.07	106.73	106.01	104.96
106.35	106.11	105.75	106.78	105.98	107.1	104.61	106.91	107.56	105.63	107.35	106.57	106.22	105.97	106.5	106.51	106.59	106	105.88	107.04	106.52	107.02	106.22	105.86	106.17	107.68	106.37	106.35	106.05	107.51	107.18	105.83	105.66	105.16	105.33	106.82	105.91	104.37	106.93	106.24	106.39	106.09	106.56	107.2	108.27	108.31	107.52	106.78	106.55	105.3
104.09	105.15	105.63	106.49	105.35	105.17	105.51	105.96	104.56	104.47	105.44	105.74	106.75	105.48	107.3	107	106.2	104.51	106.94	106.1	104.98	105.86	106.21	105.25	106.54	105.67	106.99	105.47	104.69	103.66	105.66	105.83	105.27	105.89	106.97	107.14	105.27	105.89	105.67	105.29	106.91	105	105.88	106.55	104.72	105.78	105.44	105.75	107.11	105.69
104.37	106.84	104.78	106.27	105.78	106.72	105.26	105.57	105.2	104.75	106.08	106.45	106.98	106.49	106.06	107	104.95	105.83	106.45	107.42	106.25	106.29	106.45	107.95	105.82	105.82	106.78	106.13	105.33	104.54	107.3	105.63	108.62	106.63	105.28	104.73	106.21	105.62	106.28	105.96	105.58	106.23	106.22	106.85	105.58	105.12	105.76	104.24	105.26	108.46
104.67	103.19	103.34	104.27	102.99	104.46	103.69	104.94	103.27	105.15	104.54	102.57	102.54	103.82	103.61	103.69	103.53	103.72	105.28	104.33	103.87	104.19	103.94	103.14	103.22	105.26	105.42	102.8	103.05	103.93	105.21	104.43	104.15	103.71	103.46	103.93	103.87	106.38	104.69	103.36	103.95	102.51	103.04	104.83	104.59	103.93	103.52	103.53	105.91	105.77
104.68	105.54	106.28	106	105.77	105.08	105.18	105.71	104.83	107.54	105.84	106	105.75	105.29	104.66	105.74	106.69	104.94	105.14	106.03	105.62	104.86	105.75	105.52	106.49	104.75	107.04	105.94	105.32	105.44	106.5	106.42	105.4	104.85	105.07	106	105.79	105.57	106.23	106.14	105.74	105.3	104.77	105.06	105.79	103.24	105.49	105.4	106.03	105.57
105.1	105.2	103.65	105.66	105.04	105.16	107.01	106.57	104.83	105.88	103.72	104.7	104.91	105.48	104.02	105.21	105.18	104.89	105.75	103.99	103.59	105.22	104.25	106.83	105.56	104.6	105.57	104.87	106.14	105.97	105.3	105.05	104.74	104.99	106.06	106.4	105.03	104.52	104.38	106.43	104.26	105.54	104.86	103.4	105.93	105.04	105.75	105.8	104.53	107.12
101.67	101.63	102.57	100.07	100.67	100.08	100.39	101.44	102.03	101.72	101.97	102.01	100.81	101.17	102.46	101.7	101.98	99.792	100.96	101.3	101.03	101.05	100.13	102.06	100.74	101.66	101.45	100.48	100.9	101.51	99.961	100.21	100.27	100.72	100.82	99.51	101.68	99.086	100.2	102.91	101.65	100.01	99.549	101.04	101.31	101.03	98.913	99.708	101.41	101.77
111.54	110.89	111.81	111.46	112.5	113.29	111	112.04	111.95	112.36	110.24	112.16	112.13	110.63	111.88	111.63	110.87	111.74	112.1	109.89	110.62	112.72	112.12	111.74	110.39	111.3	111.35	110.63	111.34	110.89	112.31	110.74	113.15	110.85	110.35	111.53	111.27	111.48	111.64	110.2	110.85	110.86	112.82	111.51	110.36	112.22	110.27	113.31	112.61	112.23
111.86	112.25	110.46	111.03	111.09	111.59	110.5	109.97	112.13	112.46	112.47	111.51	110.41	111.23	112.66	112.93	112.45	111.19	111.79	112.63	112.33	111.92	112	110.74	111.66	112.75	110.1	111.77	111.62	111.58	109.24	111.48	111.88	112.66	111.56	111.34	111.83	110.98	111.81	112.92	110.87	111.3	111.12	111.07	111.5	111.29	109.66	111.96	111.35	110.28
103.59	104.68	103.98	106.39	105.31	106.79	106.3	104.85	104.56	102.4	104.99	106.58	104.86	103.4	105.07	105.66	104.28	104.53	105.76	105.5	105.22	105.41	104.11	106.29	104.64	103.99	103.98	104.09	104.42	106.08	104.54	105.07	106.35	102.89	103.93	104.91	104.09	104.4	106.17	106.12	104.3	105.48	104.14	104.75	105.34	104.71	106.59	104.76	104.93	104.74
105.43	105.38	104.86	105.04	105.23	104.43	105.3	104.06	105.15	105.45	105.43	105.67	105.77	105.68	105.29	104.89	105.64	106.36	106.57	104.88	105.22	104.45	106.84	105.03	106.15	106.81	104.78	104.8	104.57	106	105.59	106.54	104.77	104.02	104.43	105.77	104.2	107.15	105.53	105.38	105.28	105.17	106.52	106.69	107.16	105.38	104.69	104.82	106.87	105.2
111.97	110.37	110.39	110.67	110.72	110.28	111.68	109.12	111.22	111.08	110.63	110.72	111.87	112.74	110.05	110.4	110.4	109.61	111.62	110.94	113.5	111.72	111.76	110.26	111.35	109.71	110.68	110.12	110.94	111.26	111.07	111.16	113.18	110.7	109.8	110.91	111.5	112.33	110.09	111.19	112.26	111.27	111.13	111.16	110.47	112.74	112.01	110.54	112.17	110.16
104.54	104.84	104.48	105.55	106.06	103.95	107.16	104.6	106.17	105.24	104.88	104.45	105.82	104.08	107.16	106.48	105.77	104.75	104.57	105.54	104.76	105.57	106.86	106.3	103.24	104.11	104.55	104.52	105.94	103.99	103.52	105.2	104.91	105.71	104.71	104.63	103.82	104.29	104.09	104.57	104.05	104.81	104.49	103.48	105.56	104.33	103.9	105.36	104.04	105.13
100.47	100.01	97.841	101	98.806	100.37	100.21	97.369	99.159	99.594	98.599	100.42	100.58	100.05	99.306	100.92	97.679	100.75	97.835	98.824	98.931	99.105	99.577	100.15	99.816	100.41	100.41	99.22	100.25	99.86	100.24	100.41	100.69	100.61	100.8	99.339	99.973	99.576	99.121	99.798	100.52	99.545	100.86	99.555	100.09	100.06	100.54	99.431	100.41	99.067
106.61	106.06	106.35	106.47	106.92	106.47	106.04	106.92	105.14	105.18	106.46	106.38	105.16	106.91	107.36	104.56	106.86	105.78	105.34	105.51	105.23	106.17	105.38	107.09	106.25	105.51	104.55	105.85	106.32	105.77	106	107.01	106.99	105.38	105.87	104.78	104.81	106.14	106.62	106.54	105.93	106.19	105.89	106.16	106.89	105.51	105.84	105.94	104.18	105.9
105.19	105.28	104.64	106.27	105.72	104.5	103.84	104.48	107.08	103.52	104.64	105.79	105.74	106.73	105.4	105.98	105.05	104.39	105.55	105.24	105.48	106.53	105.92	104.09	106.11	105.98	104.56	106.42	105.82	105.74	105.8	104.61	105.61	104.52	106.17	105.62	104.41	105.25	103.59	105.56	105.44	104.91	105.03	106.24	105.64	104.39	106.2	107.1	105.12	106.05
107.77	107	105.84	105.47	105.85	106.47	106.29	107.2	105.96	106.05	106.39	107.06	105.62	105.28	106.81	106.63	106.94	105.56	105.24	106.58	106.2	105.74	107.85	108.67	106.9	105.35	105.86	107.57	106.89	105.28	106.67	105.01	105.36	107.05	106.78	106.3	105.82	104.85	104.91	104.79	105.59	106.1	106.73	105.92	106.53	105.32	106.71	103.47	105.86	107.23
112.06	111.38	112.03	112.84	111.7	111.71	112.72	111.77	110.89	113.58	112.42	112.35	111.3	111.47	112.03	112.33	111.28	111.86	111.08	112.74	113.08	112.06	112.11	109.71	111.4	112.32	111.05	111.64	110.37	110.88	111.62	111.79	111.32	112.5	111.81	111.81	110.46	110.58	111.48	110.86	113.07	112.08	111.79	113.06	113.65	112.21	112.02	110.47	111.78	111.83
105.34	107.41	104.98	106.19	106.11	106.4	107.28	105.05	105.06	104.32	106.53	105.34	106.6	105	105.98	105.79	104.41	104.69	104.58	104.79	106.28	106.52	106.29	105.96	107.33	105.79	105.53	104.71	105.32	102.62	106.02	105.5	105.41	107.43	106.23	106.29	106.62	105.51	104.64	106.26	104.88	105.81	106.37	106.89	106.08	104.66	105.83	105.18	105.41	105.75
98.997	99.607	99.723	98.994	98.644	98.671	100.02	100.17	98.996	99.772	99.151	98.995	100.6	99.429	98.619	99.918	98.324	100.56	98.152	100.25	98.946	100.24	98.447	100.77	100.89	98.159	99.955	101.14	98.366	98.745	99.541	98.47	97.81	99.001	100.25	98.787	99.2	99.377	100.67	100.54	98.128	99.763	102.2	99.431	98.082	99.294	100.23	100.48	98.567	98.693
103.78	104.88	105.45	104.6	105.02	104.99	105.18	105.95	103.69	104.22	105.58	105.17	104.04	103.8	103.68	105.63	104.81	102.69	106.72	106.1	105.73	106.07	104.42	103.53	103.67	105.25	104.31	104.27	104.39	103.86	106.36	105.41	104.36	104.3	104.45	105.43	105.03	105.45	105.02	105.14	105.9	105.62	104.12	104.69	105.48	103.22	105.07	104.47	104.46	104.43
111.48	111.71	111.36	111.01	111.98	111.42	111.93	110.57	111.5	112.45	111.89	111.95	111.18	110.17	110.41	112.23	111.59	111.25	112.2	110.58	110.41	111.13	111.31	110.98	111.87	111.35	108.48	109.44	109.42	111.42	110.76	113.09	111.2	112.16	110.7	109.66	110.83	109.69	110.52	110.98	111.48	110.57	112.03	113.21	110.87	111.62	111.15	111.77	110.62	111.11
104.56	103.53	104.16	106.13	103.19	105.12	105.37	103.52	105.04	103.62	104.84	103.97	104.71	106.28	104.65	104.28	106.02	104.73	105.42	105.9	103.61	104.97	104.7	105.5	105.35	105.28	103.25	105.17	107.13	104.6	104.56	105.25	105.44	104.34	103.84	104.32	105.04	104.68	104	104.62	104.49	104.26	102.76	103.02	105.29	103.57	103.44	104.91	105.85	105.44
109.19	109.67	110.87	108.93	109.4	110.39	109.45	109.25	109.53	110.81	109.53	109.06	111.22	110.9	110.07	110.31	109.94	108.86	109.27	109.9	108.72	109.41	110.06	109.41	107.46	109.09	109.15	111.03	111.58	108.32	108.65	109.72	109.64	109.77	110.62	109.44	111	109.18	110.26	110.48	109.2	107.33	108.82	109.17	107.92	107.8	109.83	110.8	109.35	110.52
112.02	112.9	113.35	114.46	110.87	113.6	112.11	114.14	113.44	111.76	112	113.13	113.48	111.46	112.14	113.15	112.69	113.95	112.43	114.15	113.09	113.12	112.77	112.27	112.52	112.53	111.98	111.04	113.04	111.29	114.51	115.4	113.62	112.77	113.3	112.24	110.71	113.55	112.18	111.72	113	112.6	112.96	113.23	111.78	112.65	114.4	113.32	112.12	112.91
99.643	98.838	97.836	99.614	101.04	100.01	99.365	100.04	99.571	100.33	98.889	99.052	99.028	101.17	97.982	99.562	99.833	99.651	100.8	100.64	98.999	100.88	100.23	100.6	98.784	100.64	98.285	98.559	99.989	98.348	99.861	98.527	100.1	97.408	100.36	100.87	100.04	99.82	101.17	100.71	101.07	100.61	99.306	100.13	99.61	98.798	98.872	100.56	97.986	99.29
105.86	106.42	106.67	108.1	105.53	106.33	105.72	105.38	106.11	105.45	105.49	106.74	106.18	105.91	106.41	106.32	106.84	107.28	106.62	106.69	104.75	104.68	104.93	106.55	107.23	105.9	105.19	106.87	107.81	107.57	107.54	106.23	105.51	105.32	106.5	105.44	105.67	107.02	105.08	106.77	105.89	106.1	105.37	108.31	105.02	106.36	107	103.28	106.02	107.05
111.36	111.45	111.81	112.96	111.59	111.68	111.72	112.82	111.76	112.1	112.04	112.31	111.37	112.13	111.18	112.75	111.89	111.2	110.33	111.12	109.97	110.85	112.41	112.57	113.77	112.36	112.09	112.7	112.45	111.03	111.84	111.59	113.15	111.16	112.35	112.54	111.22	110.78	113.27	112.73	111.32	112.12	110.68	111.72	111.88	111.05	111.52	113.64	111.92	111.08
106.17	105.57	105.29	106.57	104.93	103.84	106.13	106.78	104.9	106.03	106.22	104.12	104.64	104.12	105.38	105.97	104.58	104.26	105.33	105.49	104.5	107.18	105.91	105.75	105.55	106.2	104.47	105.3	104.36	104.96	105.75	104.29	106.65	105.4	105.33	105.15	105.63	105.35	105.67	104.24	104.79	105.43	105.44	104.77	103.55	104.91	105.91	106.03	104.13	104.59
106.84	105.65	105.08	105.67	104.21	106.78	105.45	103.74	104.24	104.41	105.39	105.51	106.32	105.79	106.55	106.5	106.19	106.03	107.5	105.62	105.67	105.2	105.44	106.48	106.56	106.05	106.03	105.06	105.62	106.12	106.38	104.66	107.22	105.4	106.19	107.04	106.04	104.75	105.9	106.66	105.99	106.01	103.9	104.67	104.64	104.53	104.84	105.26	106.2	106.43
105.27	103.19	103.94	103.49	105.16	105.21	104.28	104.25	104.86	104.15	103.94	104.64	105.92	104.42	104.29	104.19	103.15	103.05	104.09	104.39	104.23	104.87	104.74	104.18	103.82	104.32	103.94	105.65	103.96	102.34	103.31	103.34	104.43	105.57	103.79	104.32	103.69	103.27	104.57	104.58	104.55	103.95	104.95	104.29	104.92	102.92	104.63	104	105.29	104.25
100.11	100.59	101.5	100.17	100.5	102.07	101.96	98.805	101.7	99.761	102.81	100.54	102.78	101.59	101.43	100.48	100.42	101.5	101.15	99.977	100.67	101.26	101.43	101.19	100.01	101.5	101.21	100.06	100.1	101.6	101.59	100.31	101.66	100.19	101.44	101.49	100.77	101.23	101.29	100.28	101.18	101.57	101.2	100.6	100.06	100.95	101.38	100.17	100.63	102.09
112.25	112.25	113.51	113.43	111.77	112.01	114.17	112.42	112.63	111.42	114.08	113.85	112.8	113.5	112.05	112.96	111.37	113.59	112.94	113.11	111.19	113.03	112.16	113.91	111.98	113.51	112.72	113.43	112.47	112.43	113.71	113.02	112.97	113.2	112.51	114.28	112.27	111.96	113.82	113.24	113.03	110.85	112.68	111.56	114.13	112.86	114.13	112.68	112.8	112.91
99.878	100.82	98.707	99.001	99.584	99.502	100.98	101.25	100.12	100.2	102.17	99.533	102.01	100.81	100.45	101.41	98.807	99.948	100.93	100.62	100.94	99.968	100.3	101.78	101.53	101.12	99.988	99.719	99.618	99.97	99.417	100.27	102.59	99.188	101.29	100.99	100.69	100.94	99.493	100.25	101.69	99.586	100.02	99.461	99.813	99.748	99.449	102.05	99.281	99.219
106.87	108.18	105.17	105.09	105.36	105.9	107.41	103.59	105.11	106.7	108.21	105.72	106.99	105.39	105.22	105.54	107.02	107.05	106.35	106.75	106.55	106.46	105.47	107.57	105.7	106.5	108.09	106.02	106.43	106.79	107.85	104.25	107.24	106.65	106.17	107.58	106.17	106.97	107.38	104.02	106.47	107.13	106.03	106.81	107.23	106.2	106.34	107.34	106.76	107.24
104.62	105.82	105.79	106.34	105.64	106.45	106.33	106.84	105.95	106.02	104.93	106.53	106.67	104.99	104.28	106.4	105.8	105.5	105.59	104.27	105.27	104.59	106.63	103.98	104.89	106.82	106.33	105.04	105.78	104.97	106.13	105.48	105.49	106.44	107.06	105.69	105.19	104.79	106.65	105.57	106.72	107.21	105.31	106.02	106.08	104.83	106.25	105.86	105.45	104.72
107.07	107.17	104.68	106.56	107.41	105.86	105.23	105.94	106.06	106.49	106	106.4	104.83	106.96	106.56	106	107.08	104.88	104.78	104.93	107.28	105.7	107.11	106.1	105.25	105.52	103.68	106.93	105.16	106.27	105.21	107.53	104.48	106.27	105.44	104.78	105.1	105.07	105.05	106.66	105	107.53	106.66	105.91	105.14	104.24	105.33	107.32	106.12	105.35
98.247	98.654	100.2	98.661	100.57	100.75	99.079	98.577	99.003	99.185	100.25	101.35	100.1	100.16	100.25	98.464	100.39	99.914	99.37	99.993	100.01	98.914	99.674	101.24	100.74	98.266	98.154	100.19	100.8	98.975	99.621	99.7	99.494	100.09	100.22	99.067	99.925	99.413	99.118	100.89	98.621	98.981	100.08	100.52	98.137	99.964	99.028	99.599	99.206	99.203
112.39	111.03	111.99	112.4	111.29	112.09	113.09	112.19	112.36	111.54	110.45	111.81	110.92	113.25	111.62	111.4	111.66	111.88	112.23	112.07	111.96	111.23	112.64	112.29	111.59	113.02	111.86	110.9	112.12	111.42	113.12	111.32	110.97	111.61	111.56	112.92	112.39	110.62	111.79	112.09	110.8	111.65	113.64	111.09	111.69	113.05	111.09	111.55	113.39	113.05
103.81	104.79	104.89	104.77	105.46	105	104.49	104.18	105.27	104	102.73	102.99	105.81	104.47	103.67	105.61	105.05	103.98	105.34	103.73	106.62	104.4	103.78	104.46	103.15	104.47	104.82	104.63	105.14	103.81	105.86	103.88	103.84	104.14	105.31	103.38	102.02	102.67	103.74	103.97	104.21	101.82	104.58	103	103.47	104.22	104.35	104.7	104.97	103.59
105.17	106.17	106.43	105.36	106.34	106.84	107.24	105.92	106.09	105.75	105.98	105.19	103.78	106.06	105.59	105.64	105.63	106.52	106.4	105.21	106.03	107.55	105.18	104.12	106.79	107.65	106.22	105.92	105.9	107.24	105.53	105.36	106.27	106.45	106.86	106.21	107.59	106.62	106.2	106.97	106.53	106.35	104.55	105.71	106.24	107.52	106.95	105.53	106.63	106.22
109.87	107.79	110.17	110.06	109.49	110.34	109.37	109.72	110.04	107.81	109.83	109.37	110.83	109.67	109.46	109.37	110.14	110.65	109	110.59	111.01	108.75	110.36	109.62	111.51	108.88	110.72	109.45	110.22	109.89	110.82	109.48	109.96	108.42	109.36	110.35	109.55	109.98	109.4	109.66	109.29	108.52	112.13	111.02	110.1	110.87	109.42	111.32	110.29	110.06
109.51	109.4	109.85	111.31	111.1	111.47	112.41	110.52	110.08	112.19	111.85	111.72	111.2	112.68	109.72	111.39	111.78	110.07	110.35	112.75	112.05	112.09	112.77	111.4	110.31	111	111.35	111.66	111.2	110.35	111.34	109.76	110.79	109.85	112.96	111.29	111.63	110.79	111.79	110.96	112.46	112.63	110.79	111.13	110.98	111.01	110.78	111.69	110.83	109.94
99.719	100.3	101.11	101.21	102.19	101.21	101.99	101.83	101.33	100.79	100.83	102.22	100.37	100.42	100.47	100.79	99.52	100.33	101.48	101.32	99.573	100.38	100.62	99.825	101.57	100.49	99.054	100.16	102.01	101.43	100.89	102.01	99.637	100.02	101.49	100.43	99.396	99.563	100.79	99.32	100.87	100.94	99.91	100.49	101.63	99.39	101.96	100.1	101.42	100.36
100.09	98.399	98.282	99.476	98.947	100.05	98.799	102.12	99.27	100.64	101.01	99.324	99.198	97.921	99.534	99.249	98.817	99.385	101.5	100.03	100.7	98.819	99.723	98.409	100.57	99.807	99.545	98.95	99.004	99.79	100.26	100.89	98.635	99.647	98.136	99.366	100.11	98.176	97.755	99.841	101.37	99.761	100.23	102.8	99.98	97.824	100.76	99.786	100.85	101.09
105.03	105.17	104.57	105.4	104.46	105.43	105.16	106.12	104.89	104.8	106.4	105.8	106.38	104.58	103.81	105.36	104.52	105.69	105.83	104.17	105	106.41	104.68	104.71	104.62	105.56	104.47	105.01	104.11	105.44	104.17	105.33	103.93	104.29	105.58	104.24	105.25	106	105.81	105.02	104.76	104.9	103.62	105.24	104.64	105.38	104.33	104.96	105.28	105.98
111.58	111.87	111.24	112.2	110.95	114.57	112.98	112.98	111.06	113.44	111.4	109.57	110.48	110.28	111.96	112.96	113.19	111.33	113.11	112.78	112.89	112.5	113.4	114.02	111.9	111.09	112.34	111.55	111.67	111.72	112.27	111.29	112.67	112.91	112.03	112.62	111.24	110.87	112.12	110.07	112.99	110.99	112.88	112.75	113	113.14	111.25	112.1	110.98	111.95
105.35	106.92	105.25	105.91	105.39	105.75	104.6	104.93	104.46	105.1	105.18	106.34	104.31	104.51	106.24	104.98	107.01	105.07	104.5	104.97	105.79	106.8	106.9	106.86	105.01	105.22	105.35	105.77	105.13	107.56	108.17	106.28	105.02	105.36	106.15	105.38	105.53	105.76	106.57	106.26	105.4	104.62	105.2	106.3	105.53	107.69	105.75	105.09	105.93	105.27
106.12	104.9	107.51	105.34	105.29	105.68	105.73	106.71	106.7	105.97	105.99	105.29	105.87	107.91	106.36	106.28	107.24	106.94	106.51	104.84	105.79	106.91	106.99	106.38	106.85	106.44	107.25	105.09	107.29	105.49	106.02	107.47	105.7	105.85	107.01	107.13	107.09	105.93	106.44	105.26	105.35	104.88	106.45	106.45	106.48	105.62	105.71	106.97	105.31	104.91
105.64	105.75	105.08	104.44	104.9	107.07	105.4	106.36	106.39	104.1	105.84	105.5	105.17	106.81	107.01	104.62	104.19	105.31	104.78	105.16	105.82	105.4	106.71	106.46	105.88	106.35	104.49	104.8	106.4	106.28	105.76	105.04	105.85	105.81	107.06	105.66	104.88	106.52	106.2	106.68	106.09	106.15	105.63	104.18	105.42	102.82	105.01	105.21	104.25	104.71
117.89	117.5	117.32	116.42	116.33	117.44	115.54	119.04	117.83	118.02	118.15	117.61	118.27	118.28	117.11	118.43	117.61	118.46	117.92	118.49	118.95	118.31	117.02	117.16	117.28	117.42	117.66	115.72	116.54	115.25	117.6	116.56	116.59	117.13	117.4	117.28	119.71	117.47	117.74	119.48	116.5	116.66	118.12	117.94	116.3	117.95	116.38	117.9	118.65	118.3
104.86	106.51	106.45	105.86	106.62	106.25	106.92	105.33	104.37	106.26	105.7	106.39	106.6	106.64	104.27	105.37	105.66	104.84	107.06	107.59	105.73	106.55	106.86	106.99	105.61	106.33	106.02	106.17	106.38	105.98	108.07	106.49	107.27	105.77	105.96	106.75	104.97	104.95	104.93	106.8	107.11	105.83	105.8	105.99	107.21	105.41	106.77	106	106.93	105.42
106.95	105.49	104.93	106.31	105.49	105.93	105.37	106.78	106.41	106.16	105.96	105.98	105.21	105.56	107.08	105.73	106.12	105.38	103.75	105.4	105.63	105.34	105.79	105.24	105.24	107.34	105.2	106.31	106.1	104.27	105.75	105.33	106.36	106.32	106.14	105.36	105.46	106.13	105.39	106.57	105.94	104.24	104.42	105.19	105.48	105.64	105.98	105.04	105.63	106.72
106.29	105.36	105.74	103.72	103.98	105.31	104.99	104.55	106.14	104.76	105.07	105.3	104.33	105.02	105.39	106.54	105.43	104.74	107.45	105.86	106.29	105.81	105.75	104.19	105.23	103.71	105.21	104.2	106.34	103.75	105.37	105.13	105.52	105.89	107.33	104.43	104.31	104.97	105.82	105.52	105.72	106.31	107.55	106.72	105.65	105.41	106.2	104.59	104.65	106.08
105.42	105.37	104.08	104.09	104.88	104.87	104.7	106	106.66	106.28	105.34	107.06	107.57	106.83	105.55	105.75	105.38	104.77	106.02	105.41	105.9	105.14	105.17	106.67	106.79	105.79	104.5	105.77	106.85	105.62	106.72	105.16	106.57	106.51	105.69	104.54	105.85	104.89	105.9	106.31	105.54	104.54	105.64	106.41	106.46	106.43	105.94	105.07	104.62	105.71
104.15	104.94	104.3	104.63	104.69	106.5	105.43	105.03	105.65	105.64	104.16	104.09	104.75	106.28	106.21	105.48	107.26	105.06	103.81	104.42	103.99	107.01	105.11	105.05	103.69	104.71	104.56	103.23	104.26	105.5	104.35	104.87	105.78	106.02	105.56	105.56	105.08	103.23	105.08	104.99	106.08	105.78	104.02	105.6	106.09	104.59	105.4	106.54	105.36	104.66
111.7	111.12	111.68	112.56	111.27	110.24	109.24	110.04	111.3	110.51	111.81	111.92	110.24	109.87	111.05	111.21	110.6	111.6	111.88	109.97	111.16	111.49	112.14	111.42	111.08	110.14	112.07	111.86	111.53	110.82	111.41	111.64	111.83	110.53	111.6	110.95	112.66	112.8	110.65	110.99	113.01	111.93	110.97	110.87	112.96	112.47	111.98	113.01	111.13	110.68
112.15	112.47	112.07	111.95	112.4	110.69	111.8	113.1	109.68	111.88	112.4	111.71	111.52	111.84	111.75	110.68	111.57	110.92	112.09	111.23	111.84	112.54	112.76	112.46	111.66	110.55	111.13	112.55	113.2	112.42	114.25	113.09	112.79	111.22	111.89	111.59	111.97	113	112.46	112.28	111.88	111.57	111.52	112.53	110.49	110.81	111.76	112.76	111.96	111.28
105.62	104.54	104.33	106.17	105.51	105.55	104.23	104.86	106.57	105.06	105.64	104.5	106.09	103.14	105.63	104.16	105.13	105.68	104.6	105.66	104.6	106.07	103.91	105.19	104.57	103.55	103.22	104.71	106.52	105.58	104.67	103.85	104.73	105.12	104.67	105.66	103.68	105.85	106.46	105.54	104.8	102.65	105.33	105.55	105.86	104.95	106.08	103.96	104.48	105.13
116.88	114.79	116.34	115.65	115.33	114.28	115.91	114.19	115.97	114.95	116.16	116.66	117.16	115.44	115.51	117.03	116.7	116.12	117.39	116.41	117.42	114.77	117.37	116.45	115.13	115.44	115.62	115.96	116.2	114.99	116.83	116.5	116.02	116.25	114.86	116.45	116.43	116.69	117.3	117.93	115.39	116.12	114.92	116.12	115.34	114.19	116.78	115.99	116.35	116.87
100.04	100.87	100.49	101.35	101.84	100.87	100.99	100.31	99.466	99.3	100.24	101.66	99.874	100.73	101.35	99.524	100.35	101.96	101.54	100.37	101.12	100.71	100.89	100.76	101.05	100.88	100.59	100.72	100.67	101.55	102.07	100.5	99.152	101.45	101.05	99.347	100.47	100.23	100.56	99.851	99.65	101.28	99.868	101.4	100.8	100.04	99.948	101.16	101.2	100.6
99.22	99.834	100.39	97.863	98.6	100.76	99.365	99.728	99.711	99.89	100.04	101.12	100.23	99.696	100.8	99.664	99.796	97.385	99.171	99.775	99.9	99.835	100.15	99.655	99.529	99.468	101.04	99.449	99.834	99.187	99.451	100.57	98.886	99.893	99.995	99.381	100.41	98.251	100.8	100.33	98.546	99.138	99.407	99.305	99.496	99.708	99.886	101.15	99.326	100.19
106.87	107.13	105.73	108.21	106.89	107.59	105.83	105.81	106.61	105.62	106.92	106.78	106.38	107.35	107.72	107.7	106.64	107.17	105.72	107.26	106.23	106.07	107.1	106.41	105.95	107.15	106.67	107.04	107.38	105.11	105.24	107.35	105.37	107.76	107.12	105.1	107.55	105.36	105.23	106.71	105.4	105.75	106.31	105.32	106.46	107.04	106.51	106.67	106.27	106.78
112.51	113.34	113.33	112.53	111.57	109.2	112.71	112.06	112.06	111.4	110.09	112.72	111.42	111.31	112.2	112.41	110.98	110.68	112.84	111.62	111.4	113.43	112.77	112.52	111.44	111.13	112.39	110.64	111.42	111.92	111.56	112.92	112.72	111.74	111.49	112.87	111.99	113.52	112.02	111.22	111.13	111	114.03	113	111.48	110.74	112.49	111.47	112.77	111.89
111.31	111.48	111.7	112.82	110.91	110.98	111.97	111.59	110.49	110.49	111.38	110.01	109.6	110.43	111.12	110.94	111.52	112.95	111.73	111.98	111.73	110.22	113.83	110.89	111.67	111.5	110.99	112.43	110.92	112.46	111.89	110.12	112.74	112.37	110.32	111.56	112.34	112.81	111.63	110.8	111.74	109.89	111.62	111.6	112.14	112.64	111.71	112.8	112.43	110.33
105.89	106.71	106.77	107.5	105.92	106.11	107.79	105.93	106.15	107.02	106.19	105.18	106.85	105.18	105.88	107.71	106.11	107.4	106.98	105.83	107.3	104.85	107.49	106.23	106.56	105.69	106.38	105.69	105.32	107.95	104.92	104.33	106.42	105.62	106.63	106.84	108.24	106.85	104.68	105.71	105.91	106.23	105.68	106.28	106.02	107.11	106.49	105.41	105.82	105.86
111.25	110.86	111.5	111.29	111.92	111.75	112.44	110.94	112.24	111.4	110.6	111.39	110.32	112.74	110.31	110.14	111.61	110.19	112.06	111.68	110.44	112.79	111.15	110.99	111.69	113.35	111.15	111.68	110.86	112.1	112.16	111.84	110.59	112.98	113.25	109.39	112.27	111.4	110.19	111.72	112.74	110.97	112.03	111.53	112.3	110.53	111.91	111.72	111.75	112.17
116.98	117.17	118.08	118.43	117.42	117.55	118.46	118.43	115.96	116.92	118.78	119.29	117.78	116.94	117.33	117.22	119.3	117.41	119.21	117.49	117.71	116.73	120.01	117.52	118.1	117.93	116.11	118.48	119.1	118.84	115.7	118.2	118.12	117.64	116.79	116.73	118.57	117.54	117.66	118.82	120.64	119.01	117.75	118.04	116.56	117.48	119.23	116.98	116.64	118.09
105.56	106.06	106.42	105.79	105.51	106.02	106.74	106.27	105.95	107	105.98	106.57	106.47	106.81	106.56	106.49	107.79	107.79	106.24	106	105.06	105.94	106.77	105.58	106.25	106.44	106.31	104.74	106.45	106.45	106.56	104.63	105.63	105.97	107.23	106.62	106.3	106.2	106.76	105.06	106.08	106.01	104.63	107.9	107.46	106.26	106.84	105.76	105.89	105.52
104.36	106.59	104.62	105.66	106.32	104.94	105.33	106.69	106.85	106.6	105.32	105.18	106.44	106.19	105.31	106.34	104.99	104.84	105.57	105.04	106.1	105.63	106.63	107.47	107.25	107.25	105.99	106.02	105.47	104.03	104.81	104.82	104.49	104.91	105.48	105.8	105.32	105.36	106.18	104.76	104.97	105.66	105.32	105.54	106.27	105.63	107.2	105.09	104.85	105.28
111.94	110.76	113.41	110.83	111.54	112.22	113.49	111.91	111.43	110.39	112.63	112.48	113.24	111.97	110.95	110.87	111.75	110.05	111.93	111.27	112.25	111.81	110.58	111.49	110.8	111.99	111.93	111.71	110.4	111.07	111.65	112.49	111.66	111.39	109.91	112.04	110.48	112.02	111.56	110.55	112.31	111.93	112.61	111.18	110.72	110.88	113.24	111.56	112.43	111.6
105.04	105.29	104.44	105.53	105.75	104.45	105.76	106.08	105.92	105.4	105.71	105.41	105.54	105.98	104.77	104.52	106.47	105.22	105.01	105.42	104.79	104.9	103.85	105.65	105.53	104.92	104.94	105.15	105.2	106.47	104.68	104.77	104.76	105.05	102.37	104.55	105.54	104.32	104.34	103.54	104.79	105	106.19	105.12	105.32	103.92	105.02	102.49	105.28	106.12
109.89	110.8	109.7	109.95	109.9	111.86	111.89	111.27	110.81	111.01	110.68	111	110.76	111.85	111.95	111.06	110.02	110.33	110.58	110.75	110.08	112.31	111.05	110.23	110.49	110.64	112.02	111.4	113.04	112.25	110.17	111.7	110.59	111.33	110.98	111.77	112.27	110.19	110.69	111.89	110.68	111.42	112.07	108.64	110.62	110.08	111.93	112.73	110.58	111.78
109.63	111.08	111.72	112.99	112.65	113.31	111.83	112.09	110.33	110.47	111.93	112.13	111.51	110.67	110.06	113.2	112.29	112.67	111.87	113.4	112.07	112.38	111.37	110.92	112.3	112.67	112.28	112.96	111.73	111.99	110.57	113	112.78	110.44	112.92	111.69	111.56	112.18	111.14	113.33	112.92	111.11	111.96	111.3	111.48	111.27	113.17	112.08	113.65	112.05
110.68	112.65	112.69	113.19	110.53	111.83	110.35	111.09	111.61	110.7	110.81	108.87	111.53	111.36	111.22	111.3	111.44	110.22	111.74	110.28	109.94	112.05	112.3	111.31	111.85	110.11	111.15	110.95	111.06	111.03	111.16	112.09	112	114.46	111.83	110.63	112.64	113.13	111.38	112.4	111.48	111.19	111.21	111.68	111.38	111.65	113.35	110.97	111.15	110.39
105.78	105.95	107.16	107.17	107.44	106.32	106.84	107.55	105.75	106.99	105.94	105.91	108.34	105.85	106.22	106.76	106.13	107.45	106.61	105.18	106.43	105.6	106.21	104.42	105.74	107.08	105.91	105.87	105.68	105.51	105.72	105.38	105.55	107.94	105.38	108.01	105.88	104.7	107.52	106.56	105.26	106.53	106.33	106.99	105.53	106.9	106.56	105.22	106.54	105.75
102.72	105.5	104.09	103.45	104.42	104.78	103.55	104.47	104.54	105.51	104.04	104.9	103.47	103.74	103.4	104.86	105.47	104.44	102.46	104.57	104.11	103.52	104.22	103.39	104.74	104.79	104.92	105.05	104.54	104.28	104.82	104.35	103.98	104.78	103.75	106	103.68	105.13	103.77	105.9	106.08	105.04	104.59	104.06	103.99	103.68	103.74	104.6	104.16	105.4
105.95	105.42	104.91	104.85	105.3	105.24	106.72	105.07	105.79	106.02	104	106.29	104.15	105.48	106.12	105.83	104.61	106.27	105.42	104.84	106.86	107.07	105.63	103.97	107.6	106.67	105.63	104.67	106.87	103.54	106.77	105.36	105.89	106.74	106.67	105.85	106.92	105.46	105.99	104.83	105.4	106.19	106.65	104.6	105.73	106.58	105.35	105.65	104.4	106.17
106.88	106.11	107.73	106.45	108.62	107.11	109.88	107.56	107.16	106.04	105.26	106.68	105.98	108.43	106.61	107.13	107.15	108.84	106.21	105.22	104.46	106.09	106.5	105.97	106.09	106.53	107.09	105.03	106.48	107.78	104.16	106.79	107.37	106.05	108.09	106.82	107.12	107.12	106.59	106.54	105.72	107.08	108.15	105.16	107.02	105.47	105.46	105.51	105.28	106.42
101.19	100.18	101.75	101.44	101.55	100.87	101.24	101.18	101.5	101.24	99.471	101.61	100.45	102.66	102.32	100.2	102.73	100.83	99.711	100.02	100.79	100.46	102.98	100.79	101.62	101.29	100.57	101.66	102.49	101.81	101.26	100.33	100.32	102.24	101.11	102.26	100.51	100.89	100.27	100.86	101.93	101.76	100.59	100.78	101.59	101.33	101.79	99.02	100.38	100.23
111.65	112.33	111.09	111	110.65	113.66	112.49	112.2	112.56	111.41	112.05	112.36	109.97	112.51	112.06	111.65	110.61	112.22	113.52	110.26	113.12	112	112.56	110.83	111.53	111.97	113.18	111.92	109.19	111.3	112.58	109.82	113.48	111.09	112.99	112.53	112.63	111.62	112.9	112.14	112.55	112.4	111.86	110.72	112.53	112.22	111.16	111.97	111.53	111.96
105.79	104.17	106.34	107.3	104.12	106.09	104.91	105.53	106.75	105.51	103.73	105.73	106.31	105.65	105.19	106.4	106.71	106.08	107.59	105.48	106.13	105.08	106.63	105.82	106.43	105.34	105.41	106.87	106.3	107.44	107.17	105.32	106.68	105.28	105.85	106.54	105.92	106.33	106.01	106.7	106.83	105.55	105.27	107.35	104.91	105.58	105.89	106.07	105.74	103.47
107.44	106.91	107.11	108.52	107.79	107.05	106.29	106.91	107.79	108.46	107.31	107.71	107.57	107.39	107.97	106.05	107.45	105.54	106.52	105.55	105.9	107.18	108.51	105.94	107.2	105.43	107.09	108.47	107.66	107.13	106.48	105.17	108.2	107.95	108.54	106.42	106.09	106.26	105.36	107.12	105.82	108.28	107.42	105.78	107.98	106.03	105.53	109.29	107.52	106.76
108.96	107.65	110.66	110.03	109.6	109.49	111.27	110.18	109.24	110.81	110.48	109.72	108.83	109.87	109.55	110.74	109.6	111.55	110.51	110.99	109.17	109.61	109.85	110.02	107.7	109.16	109.02	110.23	109.79	107.91	112.26	111.02	108.97	108.57	109.38	108.84	109.51	108.54	110.92	109.97	109.47	108.38	110.71	108.95	109.16	111.67	109.09	111.27	107.84	109.26
104.88	105.05	106.25	106.2	104.81	104.33	105.4	106.9	106.1	106.4	104.49	106.35	104.76	103.96	104.99	106.9	105.24	106.1	106.03	104.79	106.07	103.95	104.65	104.3	105.81	106.12	105.47	105.8	104.58	104.37	105.87	106.34	105.78	105.86	104.35	105.19	106.44	105.89	105.71	105.69	104.54	105.52	107.84	106.07	105.55	104.47	106.12	104.89	106.13	104
112.05	113.14	111.75	114.3	111.26	112.23	111.68	112.72	112.02	111.91	112.68	113.84	112.65	110.86	112.89	112.52	110.91	112.89	112.3	113.13	110.38	112.59	112.48	112.71	112.4	112.1	113.58	109.9	112.3	112.06	112.21	113.08	110.38	113.27	112.93	110.83	111.85	110.86	111.88	112.42	111.47	113.15	111.37	111	110.27	113.11	111.09	110.53	112.53	110.45
110.81	109.98	110.79	109.87	110.48	110.38	111.65	110.53	111.53	110.78	109.45	110.92	110.89	110.71	110.79	109.85	111.38	111.25	109.85	109.64	109.99	110.3	109.9	109.33	110.06	109.04	111.17	111	110.18	111.65	110.4	111.45	109.74	112.32	110.77	110.26	112.73	111.36	110.59	109.65	111.19	112	109.86	111.93	109.36	111.73	112.03	110.15	110.76	110.74
99.818	99.842	99.439	100.25	99.192	99.383	98.81	98.142	100.08	100.71	99.245	98.935	100.23	99.641	100.22	99.842	99.8	100.22	99.773	99.362	98.217	100.77	99.733	99.617	100.68	99.294	101.68	100.65	100.52	100.9	100.35	99.438	98.925	100.15	100.24	100.33	100.85	100.28	99.547	98.1	101.34	99.332	100.17	99.341	101.36	100.68	99.696	98.813	98.488	100.02
105.59	107.69	106.24	105.09	106.23	106.39	106.3	106.19	105.78	104.16	104.36	105.13	106.3	106.7	105.8	105.65	105.43	104.73	105.81	104.66	105.68	106.94	106.61	106.72	106.1	104.37	106.18	104.75	105.4	105.63	107.05	105.89	106.04	106.44	107.38	106.33	104.18	104.92	104.57	107.18	105.26	106.35	105.59	106.52	104.28	107.3	106.8	106.22	105.16	105.33
111.32	111.74	112.27	112.69	111.13	112.22	112.68	112.87	112.76	111.26	113.32	112.25	112.63	112.2	112.73	111.12	111.2	109.87	110.68	111.34	113.05	111.76	112.42	111.56	111.4	111.96	112.42	112.09	111.76	111.17	111.49	112.93	111.71	111.54	112.51	112.12	111.5	113.13	112.37	112.26	113.15	110.53	112.35	111.96	112.19	113.82	113.52	110.49	111.6	112.18
107.07	104.99	107.92	107.26	107.41	106.9	106.72	105.91	105.93	106.3	106.91	104.73	105.19	107.31	106.31	105.73	107.58	106.03	105.81	106.92	106.6	108.23	107.62	106.22	106.21	106.33	106.55	105.53	105.42	107.8	106.4	105.61	105.56	105.07	104.81	105.9	106	105.44	105.94	107.23	105.8	108.37	105.88	105.59	107.42	106.21	105.79	106.63	106.67	106.06
106.93	104.81	106.43	106.24	106.52	108.6	104.02	105.69	106.35	105.14	104.84	105.82	106.26	104.64	106.34	106.73	104.09	107.24	105.89	105.62	105.55	104.44	106.62	104.64	106.08	106.03	105.69	104.62	105.32	106.2	107.15	106.27	104.41	105.62	105.45	106.2	105.09	106.93	108.83	104.97	105.33	105.08	106.4	106.41	105.77	104.87	106.9	106.31	107.64	104.95
105.11	104.35	107.02	106.77	105.24	105.1	107.03	106.07	105.79	105.44	104.6	107.44	105.47	105.61	107.14	106.07	106.92	106.33	105.45	104.83	105.54	104.27	105.99	106.2	105.73	105.62	106.19	106.57	107.15	107.24	105.13	105.03	105.43	106.62	105.46	105.18	104.82	106.14	104.96	107.43	106.73	107.36	106.25	106.42	107.22	106.7	105.89	104.94	104.64	105.73
106.49	104.65	104.7	106.29	107	105.09	105.06	106.13	107.25	107.2	106	105.42	105.57	107.66	105.7	104.7	104.84	106.97	104.65	106.49	104.17	106.38	106.17	105.72	106.19	105.54	106.23	106.87	106.16	105.05	104.82	105.83	106.52	106.26	105.69	104.54	104.95	105.08	105.36	108.29	106.49	106.4	106.56	105.58	106.35	105.26	105.39	106.6	106.04	106.51
108.53	105.48	104.99	106.9	108.41	108.5	106.89	107.61	107.3	107.01	107.63	106.6	108.2	106.22	105.41	106.5	106.4	107.41	107.28	106.56	106.62	106.87	107.26	107.12	108.58	105.23	108.23	108.72	106.6	108.39	106.62	107.28	108.3	105.65	105.25	106.16	107.24	104.13	107.1	106.89	107.78	107.41	108.22	107.59	108.04	107.11	106.72	107.25	106.61	106.39
98.947	102.27	100.35	99.435	100.42	100.07	99.225	99.601	99.791	100.74	99.579	100.53	100.83	100.98	99.852	100.94	100.38	99.895	99.366	100.42	99.587	100.24	99.474	98.98	99.366	99.998	99.749	99.919	99.565	98.24	98.757	99.08	100.25	100.72	99.471	100.02	98.624	98.761	100.24	99.734	99.009	98.909	98.927	100.14	100.56	100.01	99.445	99.375	101.02	99.623
100.72	101.23	100.59	100.54	100.36	99.473	99.55	101.19	100.4	98.277	99.315	100.1	100.38	99.55	99.362	97.711	98.61	98.699	99.933	99.062	99.58	99.766	99.914	98.437	100.16	100.19	99.741	101.34	100.19	100.09	99.612	100.28	98.738	97.113	99.241	99.434	100.38	99.903	99.309	100.26	99.78	99.599	100.22	98.7	100.23	101.31	99.912	100.12	98.726	101.06
105.09	105.08	105.76	105.96	107.15	105.83	106.27	105.31	107.21	105.84	106.48	106.07	105.78	107.63	105.81	106.21	105.5	105.91	105.72	105.65	105.82	105.64	105.06	105.94	106.18	105.6	106.17	107.12	106.14	105.88	105.75	105.85	105.34	107.14	103.99	106.26	105.49	106.5	106.52	104.66	105.27	107.04	107.45	106.41	106.36	106.33	104.76	105.75	105.55	107.09
106.25	107.24	106.43	105.29	104.64	105.18	105.51	105.91	107.48	106.14	105.24	103.65	104.78	105.58	105.61	104.74	104.56	107.24	104.76	104.16	105.1	105.76	106.18	105.09	105.61	105.69	106.21	105.24	106.75	105.17	105.47	106.87	104.66	105.41	105.39	105.29	105.93	104.47	105.85	106.01	105.56	107.22	105.81	104.98	105.17	106.09	107.16	107.06	107.03	106.13
110.09	109.5	110.83	109.95	112.2	110.98	111.17	111.38	109.99	109.82	111.19	111.15	111.3	110.95	111.6	108.62	111.66	111.33	111.18	109.31	109.45	110.92	111.27	109.49	110.07	110.12	110.34	110.26	109.65	110.51	110.64	111.04	110.5	111.05	110.18	111.12	112.51	111.44	108.62	111.84	111.32	110.12	108.97	111.92	110.74	110.7	112.66	109.23	109.35	109.75
104.64	105.7	106.36	106.4	105.79	104.68	105.66	107.14	104.6	105.77	104.25	104.77	105.67	104.15	104.94	105.18	105.33	103.94	105.09	105.16	104.06	106.08	105.23	105.69	105.14	105.23	104.76	105.49	105.64	105.18	106.2	105.4	106.09	105.89	105.82	104.84	106	105.67	106.31	103.49	105.63	106.68	105.54	105.38	106.22	104.92	104.67	106.13	103.6	105.1
117.99	116.08	117.14	117.49	117.33	117.81	118.72	117.7	119.02	118.06	117.09	117.87	117.09	116.98	117.22	118.22	118.49	117.69	117.6	116.13	117.46	115.16	118.89	118.51	117.08	119.33	116.29	116.56	116.43	119.09	117.16	118.62	116.85	118.09	116.9	118.51	116.74	118.39	116.68	117.99	118.7	118.93	119.23	118.42	117.42	117.44	116.96	118.19	118.9	117.68
111.36	111.37	112.16	111.39	112.11	111.87	112.52	110.13	110.54	112.45	111.26	112.23	113.17	111.05	111.5	110.91	112.05	112.22	112.42	111.47	110.63	111.72	113.95	109.18	112.55	110.99	111.44	111.95	111.58	110.05	111.55	112.8	111.56	110.14	112.71	111.39	111.48	111.73	111.59	113.22	112.2	112.76	112.15	111.08	110.92	112.57	110.81	114.33	110.68	111.78
106.39	106.28	106.74	106.5	104.67	107	106.28	106.42	105.22	107.71	105.3	106.98	105.03	106.36	106.21	104.41	105.55	106.97	106.43	105.41	105.6	107.2	106.45	105.99	106.3	105.02	105.36	108.59	107.3	105.41	106.85	106.12	105.04	107.41	107.57	105.95	106.41	105.91	107.92	106.27	108.02	107.15	106.77	105.39	106.2	107.66	103.86	105.93	105.84	106.96
107.06	104.76	104.16	104.74	104.9	104.39	105.09	105.98	105.74	105.89	105.15	105.4	104.28	106.18	105.07	104.52	103.99	104.9	104.7	104.19	106.6	106.23	105.07	104.84	104.4	104.88	104.21	106.4	103.89	104.41	105.1	105.75	104.93	105.15	105.61	104.63	105.8	104.3	105.04	104.5	103.04	105.3	104	105.29	106.04	105.43	105.08	104.2	105.66	104.97
108.79	109.96	110.28	109.76	110.49	111.4	107.87	108.37	109.95	109.08	110.53	110.22	110.93	111.5	108.98	109.57	109.78	109.36	110.51	108.85	110.75	109.19	109.74	110.33	110.65	109.66	109.87	111.47	110.86	110.57	110.14	109.64	111.9	110.42	109.97	111.37	109.75	109.99	109.31	108.8	109.73	109.75	108.84	109.48	109	108.15	110.24	110.26	110.53	110.53
99.023	100.79	102.37	100.95	101.17	100.92	100.63	101.97	101.98	100.18	100.85	100.81	99.902	100.51	101.55	100.14	101.51	100.98	101.17	101.13	102.03	100.81	101.84	100.41	100.29	101.55	100.26	102.87	100.29	99.559	100.72	102.21	103.2	101.16	101.04	99.972	101.74	101.92	101.88	101.03	101.43	102.28	100.69	102.03	101.78	100.05	99.621	100.23	100.76	99.955
106.4	105.51	107.29	107.26	105.44	107.09	105.28	104.32	104.69	106.54	106.92	105.32	106.81	107.37	107.34	107.28	105.52	105.62	105.47	106.82	106.17	105.86	106.69	106.54	106.49	106.59	107.03	104.82	105.52	105.94	105.52	105.01	106.44	105.3	105.89	104.88	104.29	104.75	106.64	107.31	104.87	104.93	104.8	106.45	104.62	105.17	104.69	103.13	105.28	106.38
109.26	109.85	109.32	109.03	111.95	110.07	109.94	110.71	108.32	109.82	108.8	110.7	110.96	109.97	110.35	108.68	111.21	109.11	110.55	110.48	109.69	109.62	108.47	109.51	110.75	110.28	111.07	110.09	109.38	111.64	108.06	109.08	111.63	110.31	109.55	109.72	109.32	111.77	111.42	110.06	110.14	110.06	110.15	109.84	111.05	109.87	110.48	109.38	111.25	110.64
99.328	99.755	99.524	101.45	99.32	102.28	100.56	100.31	102.08	100.83	100.74	101.67	103.22	101.24	102.24	102.66	100.62	101.16	99.977	102.5	101.27	100.66	101.35	101.22	101.73	100.97	100.37	99.946	100.46	101.3	101.74	102.33	101.07	101.6	100.62	100.86	101.81	101.58	101.94	101.54	101.41	101.41	100.03	102.37	98.922	100.64	100.82	100.86	100.12	99.951
99.265	101.15	99.679	101.44	99.928	98.507	97.028	100.58	100.54	99.939	99.416	99.739	101.06	99.202	100.26	98.226	99.207	99.588	101.28	100.59	98.674	98.395	100.67	100.13	99.884	99.329	98.629	99.583	99.505	99.841	98.653	98.469	98.674	99.42	100.65	98.131	99.166	100.69	99.764	99.446	99.542	99.97	101.6	100.99	99.345	99.371	101.86	100.28	100.82	99.995
111.51	109.08	110.38	111.21	110.83	112.87	109.44	110.98	110.97	111.29	111.6	111.32	111	110.24	111.59	109.66	110.19	110.26	112.12	110.97	110.12	111.57	110.21	110.31	109.4	111.57	109.41	109.5	110.49	112.52	110.47	109.81	111.75	110.03	109.42	109.37	110.02	112.28	113.26	110.21	109.63	111.06	110.67	111.15	110.34	111.12	109.98	109.25	111.78	110.31
103.73	105.07	105.66	105.39	106.14	106.17	105.61	105.17	105.25	106.2	104.92	104.6	106.49	104.86	108.2	106.15	107.21	105.04	105.68	103.87	106.96	105.43	105.88	105.28	105.5	104.27	106.63	106.88	105.81	105.34	104.31	104.93	104.77	105.55	105.45	106.74	108.34	105.76	106.23	105.88	106.6	107.5	105.41	105.45	104.45	106.78	105.35	104.63	106.57	105.76
106.06	106.21	105.17	107.06	106.15	105.27	105.97	107.4	104.58	105.39	105.97	105.91	106.79	105	104.38	105.45	106.17	106.11	107.25	105.55	105.78	106.11	104.99	105.94	106.82	107.58	106.51	108.26	106.53	105.33	104.2	105.43	107.24	106.31	106.63	106.26	107.79	106.11	106.71	106.71	105.42	106.39	105.66	105.71	105.35	105.53	106.58	106.43	107.05	106.2
115.96	115.74	116.1	115.23	117.03	115.52	117.89	116.2	116.42	115.67	115.78	115.14	116.3	115.84	116.93	116.93	116.15	116.42	117.33	116.42	115.94	116.38	117.3	116.61	115.87	113.75	115.85	115.36	117.23	115.43	116.03	116.8	116.35	115.04	116.74	115.05	115.97	116.02	116.19	115.08	115.06	116.1	116.48	115.82	115.37	116.24	116.23	116.98	117.07	116.53
105.05	103.49	103.27	105.61	103.22	104.69	103.82	104.57	104.68	104.75	105.03	104.17	103.68	105.86	104.43	103.83	104.38	104.64	103.67	103.77	105.08	103.11	104.24	104	104.69	104.87	103.84	104.71	104.3	104.23	106.49	106.06	104.16	103.47	103.86	105.7	105.56	104.25	104.43	105.19	104.46	103.41	103.68	104.87	106.93	104.82	102.63	104.06	104.35	105.49
100.61	101.87	100.98	102.04	100.12	100.05	100.15	101.97	100.12	100.73	99.363	99.555	100.6	100.75	99.652	99.288	100.8	101.23	98.884	101.46	99.415	101.94	99.933	100.17	99.858	101.17	101.82	99.998	101.81	99.693	100.06	101.77	99.826	101.71	99.697	99.366	99.663	100.07	101.26	100.39	101.76	101	100.85	100.93	100.19	99.021	101.18	102.73	101.56	100.76
105.99	106.24	106.76	104.71	106.37	105.73	104.92	104.2	104.22	106.38	105.59	107.88	106.6	105.2	106.27	104.82	104.67	106.99	105.59	105.32	105.64	106.58	107.53	105.19	105.33	106.52	105.81	106.02	105.93	105.63	106.19	106.23	105.67	106.34	103.93	104.87	105.67	105.9	107.11	107.31	105.31	106.41	106.22	105.66	105.63	105.5	106.51	105.31	103.63	105.35
105.35	105.09	105.01	103.15	106.31	105.91	105.46	104.94	103.25	103.61	102.67	104.69	102.87	105.35	103.53	104.45	104.47	105.23	103.81	104.97	103.65	103.88	104.16	104.67	102.39	104.4	104.12	103.44	105.9	104.4	102.81	106.05	104.51	105.02	105.24	105.99	103.55	102.8	104.86	103.49	102.94	104.69	105.19	105.75	104.51	105.87	104.64	104.25	104.7	103.88
107.21	106.44	104.55	107.11	106.74	107.36	105.7	107.16	108.78	105.71	106.21	107.12	106.06	107.19	106.61	106.24	105.69	107.03	106.57	107.46	105.85	108.03	107.35	106.69	106.73	108.1	107.64	106.45	107.64	107.32	107.82	107.33	107.47	107.65	107.82	107.25	107.62	107.03	106.97	107.31	106.56	104.49	106.72	107.41	106.39	107.76	106.1	108.46	106.68	107.87
111.5	110.18	109.78	111.19	109.77	109.66	110.73	109.76	110.68	109.1	110.56	109.26	109.78	110.48	109.92	111.38	108.86	111.94	110.76	110.14	109	109.5	111.11	109.41	109.8	110.92	111.54	110.47	109.48	108.81	110.47	111.89	111.04	111.42	112.02	110.31	110.64	110.01	110.49	110.28	111.38	110.53	110.14	111.32	110.35	110.09	109.6	109.16	109.99	110.45
105.3	103.64	103.77	102.57	104.7	105.21	104.08	103.49	103.87	104.54	105.01	102.99	104.12	103.42	104.99	103.57	103.79	103.71	103.7	101.75	103.39	103.34	103.2	103.74	103.94	103.6	105.21	104.01	103.56	104.01	103.32	103.77	104.18	104.07	104.65	103.19	106.36	105.2	103.61	105.04	104.46	102.99	103.56	103.25	105.1	104.4	104.06	105.25	104.95	104.29
111.04	110.95	110.37	111.54	111.84	110.25	111.57	112.4	110.95	110.63	111.59	111.22	109.35	109.7	111.71	112.46	109.95	111.21	111.27	113.16	111.45	111.74	111.5	111.67	110.95	111.03	110.68	112.01	111.67	112.09	110.96	110.5	111.16	110.5	112.72	111.43	112.28	112.84	111.55	111.62	110.77	110.78	110.62	111.95	111.03	110.6	112.72	111.25	110.48	109.33
103.95	107.03	104.21	104.55	105.76	105.71	105.71	105.73	105.45	106.03	104.19	105.87	105.29	106.2	105.64	105.26	105.9	104.96	106.43	104.83	105.74	106.65	104.52	105.18	104.17	105.55	104.84	105.54	105.39	106.95	105.08	105.69	106.01	105.57	106.3	104.44	106.09	106.74	106.13	105.88	106.04	106.56	105.64	106.22	105.94	105.82	105.75	104.62	105.77	104.8
107.32	106.49	107.23	106.94	106.29	105.13	105.75	106.67	103.19	105.48	106.57	106.33	104.81	106.85	105.44	104.58	105.82	105.32	106	106.49	107.76	106.16	106.83	104.02	107.23	106.98	106.69	106.92	107.09	106.6	106.28	105.43	106.55	104.5	105.49	104.75	106.53	106.38	106.16	105.34	106.51	105.08	106.1	106.08	106.61	107.01	105.62	105.2	106.14	104.69
104.1	106.95	105.35	106.94	106.68	105.77	106.36	105.18	106.44	106	104.56	106.67	105.59	106.92	106.97	104.65	105.86	104.6	105.41	106.32	107.15	105.81	106.45	105.62	105.56	107.62	107.34	104.67	107.18	104.27	106.53	108.84	106.93	107.82	107.97	106.6	106.72	105.6	107.09	106.47	106.35	104.85	106.48	107.17	106.17	105.71	107.8	106.4	106.2	107.72
106.61	103.87	106.13	107.14	106.59	106.2	105.88	105.95	104.59	107.37	105.48	105.87	105.61	105.25	105.45	105.55	105.26	105.17	105.33	105.76	106.63	103.74	107.19	105.5	104.75	104.69	106.26	106.38	104.92	105.08	106.3	106.3	105.91	105.56	104.58	105.23	106.02	106.93	104.69	105.17	107.64	104.59	104.57	104.41	105.95	105.96	105.53	105.23	104.56	105.31
106.01	108.06	106.92	106.04	106.46	107.13	107.03	107.8	105.93	107.1	104.66	106.25	107.11	107.31	105.73	106.66	104.84	106.17	105.64	107.28	106.03	107.17	106.79	104.8	106.57	105.91	105.92	107.14	104.68	105.64	107.45	105.66	105.95	105.96	107	104.53	107.31	107.45	107.08	106.98	106.02	106.01	106.24	104.96	106.54	106.34	106.79	105.05	106.52	105.27
105.85	106.55	106.21	104.87	106.38	107.27	105.22	107.03	105.91	106.21	105.95	104.4	105.1	105.59	104.86	105	105.73	105.57	105.84	104.32	105.27	105.85	105.56	105.63	104.41	105.13	104.29	105.63	104.02	105.82	105.29	105	104.64	103.58	106.18	104.93	103.85	106.28	105.23	104.77	104.98	105.67	105.53	107.9	104.27	104.89	105.4	105.77	105.87	104.25
107.1	106.63	107.45	107.52	107.16	106.54	107.98	108.04	106.54	106.9	106.95	105.42	106.13	105.76	108	106.66	107.76	105.95	106.81	105.49	107.02	105.48	107.43	105.87	106.97	107	105.89	105.51	105.3	108.28	105.83	106.23	105.32	106.59	107.69	107.18	108.09	106.57	107.03	107.09	107.22	105.88	106.91	106.13	106.81	107.11	107.11	107.19	107.07	106.37
105.92	106.47	106.09	105.95	107.03	106.57	106.86	106.49	106.92	104.28	105.97	106.98	107.27	105.74	106.81	105.74	106.29	105.2	106.59	106.65	106.2	107.02	105.9	105.49	105.37	106.05	105.94	107.13	105.36	107.15	105.99	104.94	105.47	105.3	106.17	106.24	106.72	106.98	106.55	106.59	106.12	106.34	107.49	105.15	105.35	105	105.72	105.47	107.82	104.47
105.99	106.71	105.63	105.11	106.53	105.53	105.46	107.41	105.35	106.59	105.72	106.76	106.15	106.61	106.05	104.62	107.48	105.46	104.6	106.82	105.62	107.13	105.79	108.4	106.63	106.72	106.57	105.06	105.54	104.99	105.11	106.05	107.14	106.07	104.71	105.07	106.84	106.19	104.77	106.98	104.58	105.19	104.7	108.17	106.43	106.57	106.02	106.42	107.12	105.17
106.17	106.56	105.09	106.34	105.92	106.17	106.16	106.02	106.56	106.08	108.71	105.48	105.09	106.09	105.4	106.31	104.85	105.28	106.61	105.52	105.84	107.3	106.58	105.68	106.81	107.39	106.55	107.68	106.79	107.24	106.35	106.07	105.75	106.21	106.56	104.12	105.9	107.71	104.2	106.04	104.63	106.31	106.89	105.99	105.28	104.8	106.2	103.99	105.12	107.01
107.06	107.35	107.38	107.57	104.69	104.72	105.59	107.89	107.9	107.2	107.56	105.27	106.31	106.59	106.67	107.57	106.71	106.77	105.86	106.28	105.52	106.3	106.46	106.42	107.49	106.97	105.99	106.53	106.7	107.9	105.17	107.47	108.28	106.72	108.5	106.43	106.42	108.11	108.08	107.53	106.26	107.64	107.54	107.12	105.54	106.87	106.98	104.92	107.9	107.61
110.56	110.5	110.13	110.18	110.84	110	109.53	110.01	109.96	111.77	109.57	110.11	110.54	110.94	109.42	111.11	109.75	110.87	111.05	111.11	111.01	109.61	109.54	110.06	109.41	110.45	109.44	108.98	109.16	109.7	109.81	109.75	110.14	109.81	109.83	110.65	110.47	109.84	110.2	110.17	110.28	109.56	110.61	110.49	111.13	109.59	110.16	111.74	109.83	110.25
106.15	107.96	106.14	106.76	105.75	105.88	105.59	107.38	106.5	104.94	105.6	106.09	105.51	106.44	106.05	107.21	106.67	107.43	105.69	107.06	105.78	106.58	107.14	104.87	106.41	106.82	103.35	105.71	106.45	105.26	107.18	105.94	105.88	104.41	104.96	105.51	104.5	106.69	104.1	105.49	105.59	104.41	105.61	105.21	106.02	105.9	105.94	106.06	107.23	104.29
100.22	101.03	100.79	100.87	99.393	99.783	100.42	101.83	99.328	101.62	101.58	100.19	99.951	101.31	100.23	100.81	100.06	99.548	101.07	100.85	99.633	100.65	100.16	99.024	100.15	100.23	101.33	99.638	101.35	100.34	100.83	101.14	99.805	100.44	102.28	99.736	101.12	99.087	98.043	101.66	101.68	98.093	101.14	99.456	100.96	100.93	99.385	100.15	101.72	101.15
100.12	99.174	100.2	98.864	99.863	99.39	98.763	100.84	99.717	99.657	98.87	100.39	98.669	101.12	99.607	99.829	98.903	99.386	100.4	99.621	100.02	98.623	101.02	99.815	101.37	99.276	101.1	98.731	100.03	98.142	99.054	101.43	99.047	99.724	101.42	100.91	100.67	100.29	99.813	100.08	100.35	99.802	100.13	99.494	99.26	100.14	99.759	99.861	101.32	99.482
103.87	105.69	107	104.99	107.11	105.64	108.35	106.17	105.58	106.17	106.28	106.79	106.81	106.94	105.84	105.63	106.91	105.28	105.96	105.7	105.15	104.52	107.03	105.9	107.44	105.7	106.47	105.14	105.7	105.14	105.45	104.61	105.55	104.7	105.76	105.26	104.87	106.41	105.86	106.78	105.78	107.2	107.44	105.53	107.77	106.32	105.97	107.38	106.31	105.77
105.77	104.2	106.12	106.61	106.28	105.14	105.98	106.25	105.65	106.16	106.52	104.88	105.7	105.39	105.47	106.86	106.3	107.12	105.41	104.31	105.79	106.11	104.83	104.31	107.92	103.44	106.06	104.75	105.5	105.32	105.76	104.81	104.89	105.49	104.87	106.11	104.41	104.44	105.6	105.27	104.76	105.07	106.73	107.46	104.69	105.53	105.34	105.33	105.54	103.66
106.63	105.99	104.95	106.41	104.16	105.16	104.96	106.1	105.43	105.07	105.06	105.28	104	104.28	104.72	105.23	105.34	105.82	105.57	105.44	105.87	104.03	105.36	106.08	106.49	104.07	104.15	105.54	105.04	104.61	104.6	104.03	106.42	106.76	105.07	105.26	106.12	105.62	105.72	107.03	105.9	105.05	105.18	104.41	105.59	105.34	105.55	105.59	107.83	105.33
104.98	105.58	105.27	104.74	104.42	103.97	104.4	104.4	103.09	106.01	104.65	104.08	104.09	104.73	105.1	104.08	105.33	104.26	104.53	103.44	103.69	104.46	105.72	104.54	105.74	102.91	104.34	105.66	103.89	105.55	104.19	103.35	104.24	104.66	105.18	106.09	105.03	105.59	104.79	103.34	106.08	104.41	105.18	104.87	105.2	104.53	104.27	104.8	104.65	104.64
105.46	104.25	103.52	105.5	106.12	106.24	107.76	106.51	106.33	104.54	105	103.63	104.77	105.8	106.42	104.47	105.36	105.68	104.37	107.14	106.23	104.81	103.94	104.98	104.73	108	104.41	106.41	105.45	106.79	105.96	105.56	104.73	107.41	106.43	104.4	105.47	105.27	105.16	104.82	105.58	106.29	105.12	103.73	104.91	105.75	104.41	105.88	105.39	105.52
109.8	110.24	110.32	111.83	111.26	109.89	111.23	111.01	109.38	109.67	110.28	110.12	112.07	110.46	110.05	111.62	111.33	111.76	110.68	110.41	109.23	111.34	109.77	109.49	111.79	110.45	108.83	110.47	110.43	110.41	109.15	111.32	109.82	110.83	111.7	110.51	112.4	110.27	110.35	109.13	111.34	109.99	110.92	111.23	109.99	110.48	112.26	111.87	111.05	111
104.15	106.02	106.27	105.81	105.17	105.23	108.47	105.14	106.26	106.28	105.05	105.79	106.09	105.51	105.49	105.67	107.03	104.89	105.24	107.07	105.99	106.09	105.95	106.52	107.15	107.15	107.05	106.77	106.26	106.32	105.34	106.08	106.7	108.54	105.42	104.56	105.45	105.51	106.14	106.88	106.68	106.37	105.98	107.1	105.75	105.52	106.85	106.03	105.25	105.79
111.14	112.46	113.21	112.04	114.73	113.14	112.35	112.49	113.39	112.15	111.53	112.05	111.79	111.32	113.21	112.62	112.47	112.27	111.09	113.01	113.51	112.35	112.96	112.81	113.23	113.39	115.07	112.25	112.43	113.02	113.47	112.62	112.65	113.54	114.07	113.14	112.86	114.09	112.32	112.8	110.75	113	112.17	112.11	112.53	111.92	112.16	113.76	111.21	112.51
107.9	106.21	104.88	106.09	105.73	105.78	105.5	107.36	106.02	106.31	104.91	104.09	106.01	105.92	105.1	105.8	106.43	106.02	106.49	105.68	105.57	106.71	106.74	105.03	106.73	104.69	104.98	106.07	106.51	107.38	106.01	107.59	105.57	106.43	108.04	106.19	104.95	106.05	104.52	104.67	105.99	105.78	107.36	105.52	105.69	106.15	106.48	105.66	104.75	106.85
99.737	98.894	101.43	99.786	100.23	100.25	100.95	99.081	99.131	102.69	100.38	100.44	101.72	100.55	101.56	99.122	99.656	100.71	101.29	100.21	100.46	99.36	100.52	100.41	99.726	100.64	98.564	100.07	101.8	98.942	99.983	100.46	99.226	102.16	101	100.5	99.425	100.35	99.7	99.849	100.15	98.5	101.38	101.05	100.37	99.817	100.52	99.337	99.972	100.76
105.78	105.41	105.93	105.03	106.19	106.38	105.82	106.64	103.24	104.5	106.38	108.39	105.7	107.26	106.45	106.18	106.78	105.52	104.32	105.58	104.98	105.99	105.45	105.62	104.7	106.85	105.77	106.04	103.12	104.59	104.77	105.91	105.08	104.65	107.34	104.31	105.42	105.25	105.8	106.29	105.14	105.17	106.2	105.78	106.3	103.53	105.69	106.6	104.87	106.15
111.48	112.19	110.21	111.33	112.29	111.33	111.11	110.56	110.95	112.01	111.19	111.27	111.38	110.76	110.41	110.58	112.72	110.4	111.34	111.55	111.16	110.48	111.14	109.22	112.18	109.2	110.48	111.09	111.83	111.1	111.81	109.69	110.48	110.73	112.12	111.3	110.53	113.11	111.54	109.92	110.79	111.05	111.43	111.65	111.49	110.66	109.93	110.85	112.89	110.38
112.39	112.65	112.18	111.35	112.91	110.6	112.41	111.9	111.58	112.71	111.77	113.48	111.27	112.18	112.19	112.87	111.83	111.1	113.12	112.77	112.2	112.43	111.95	112.43	112.5	112.66	113.12	113.32	112.7	111.39	112.28	110.6	112.88	112.34	112.29	111.37	111.14	112.09	111.32	111.83	113.1	112.79	110.77	111.21	112.07	112.35	112.57	112.4	111.31	112.57
112.8	111.9	111.75	113.81	112.67	112.86	112.5	113.41	112.6	113.18	113.19	112.41	112.24	112.07	112.58	114.31	111.44	113.39	113.09	113.12	113.68	113.18	114.09	113.6	111.1	111.84	113	115.09	114.01	111.88	113.04	112.26	113.35	113.41	113.36	114.02	113.14	112.13	112.6	111.78	112.25	114.98	113.99	112.25	112.43	112.34	115.53	112.06	111.85	113.11
108.63	107.82	107.87	107.94	108.48	107.92	107.86	107.85	107.7	105.31	107.39	106.55	105.52	106.42	107.97	107.73	106.96	109.1	107.17	107.72	107.19	108.02	106.2	105.3	106.33	107.9	106.25	106.6	107.03	107.57	107.67	106.94	108.32	108.16	108.21	107.6	105.99	106.28	107.42	106.95	106.95	106.41	105.05	106.43	106.46	107.64	107.19	107.44	108.27	108.17
104.26	105.07	103.13	103.79	105.61	104.61	104.12	103.35	105.19	106.09	105.11	103.46	104.44	105.03	104.32	104.79	104.78	104.77	105.22	105.61	105.31	104.94	105	103.85	105.1	105.25	104.57	104.69	104.6	105.33	103.69	104.84	105.15	103.64	104.91	104.19	105.63	104.73	105.62	105.04	103.38	104.97	103.93	102.4	104.15	104.37	105.98	103.83	104.63	103.96
106.66	105.4	105	106.71	106.35	103.58	107.17	106.94	105.19	105.85	105.93	105.41	105.4	106.13	106.26	105.86	106.27	106.46	105.36	105.96	106.37	104.15	106.33	106.69	106.64	104.91	105.16	105.81	106.93	106.84	104.55	105.92	105.42	105.92	105.81	105.86	106.01	106.34	107.31	105.82	106.91	106.73	105.63	104.37	104.04	105.17	105.91	104.11	106.08	105.81
108.68	106.77	109.49	107.94	106.87	107.58	106.18	105.64	107.44	107.19	106.53	107.56	105.82	107.83	105.57	105.45	106.68	106.53	106.86	105.63	106.46	107.65	106.9	108.89	106.82	106.34	107.94	107.02	106.93	105.87	107	107.75	106.97	107.15	105.83	106.04	107.74	106.16	106.91	106.68	106.81	106.73	105.53	107.29	108.47	108.27	106.73	106.42	107.9	105.96
111.86	111.84	112.22	110.35	111.02	112.09	113.42	110.75	111.69	112.33	110.99	111	111.94	112.48	111.78	110.84	110.83	110.86	111.82	112.64	111.17	112.17	112.71	112.23	111.7	111.26	111.36	111.77	112.74	111.91	113.31	111.87	111.38	113.04	113.19	112.15	111.32	111.6	111.39	111.87	112.48	110.58	111.22	112.22	113.13	110.34	111.16	110.51	112.26	111.31
100.81	101.38	102.05	100.66	100.22	99.931	101.56	100.98	100.42	100.93	99.629	99.506	99.126	99.731	100.74	101.52	99.962	99.734	99.236	100.53	100.49	98.335	100.49	100.83	103.47	101.24	100.54	99.644	100.74	100.67	100.97	99.951	101.05	100.27	100.02	101.08	100.94	99.157	102.2	100.44	99.699	99.581	100.37	100.11	101.59	99.352	101.04	100.86	98.107	101.08
111.56	111.51	112.71	110.57	109.78	112.22	113.07	112.65	109.34	111.7	109.28	110.7	110.7	112.45	110.9	110.49	111.66	109.4	111	111.14	111.21	113.1	111.84	111.33	111.95	111.21	111.93	109.29	109.75	110.94	110.81	110.5	111.35	112.72	109.31	109.53	110.37	110.2	111.76	111.15	110.61	110.62	111.91	112.82	110.08	110.73	112.14	112.59	109.34	110.93
112.02	110.94	111.6	111.35	111.4	111.07	111.81	110.64	111.46	111.48	112.19	110.78	111.85	109.7	113.22	111.14	110.65	113.06	111.12	111.65	111.37	108.97	110.16	112.48	111.24	113.11	109.26	112.27	109.42	111.21	112.25	109.75	111.68	109.87	111.16	110.02	112.84	110.91	110.33	112.32	113.11	112.71	111.82	110.89	111.28	111.51	112.05	110.25	111.6	112.16
104.18	106.81	105.63	105.96	105.12	104.71	105.54	105.83	105.82	104.22	107	105.11	105.94	103.98	106.09	104.79	106.32	106.34	103.97	105.34	105.69	104.93	104.54	105.51	105.15	104.36	104.87	104.68	106.8	105.69	105	105.53	106.33	105	105.7	106.62	105.25	106.27	107.04	104.9	107.58	105.2	105.61	106.78	105.01	106.54	104.98	105	106.23	106.88
112.34	111.89	112.55	112.61	111.08	112.7	112.34	111.1	112.59	112.29	113.24	112.07	111.38	113.49	111.22	111.59	111.79	112.2	111.68	112.35	110.38	111.69	111.44	110.71	112.61	112.52	110.92	112.22	111.44	111.49	111.49	111.58	112.81	112.12	112.45	114.49	113.37	111.99	111.25	112.64	111.84	111.24	111.85	113.08	111.48	110.94	113.25	111.55	111.99	111.17
116.51	119.02	118.04	118.4	117.58	117.84	117.83	118.18	117.75	116.53	117.7	116.47	117.02	117.03	116.1	117.72	116.84	119.97	117.64	116.95	117.54	117.44	117.43	117.51	117.06	117.65	117.05	117.66	117.04	116.66	117.41	117.71	119.1	116.98	116.72	116.43	118.85	116.69	118.41	117.61	118.6	117.63	117.03	115.41	117.52	118.67	118.54	118.37	117.02	116.13
105.95	106.71	104.02	105.57	106.57	104.1	104.14	105.8	104.48	104.77	105.16	105.06	104.6	105.15	106.98	103.43	104.17	105.77	105.2	106.07	103.59	105.78	105.44	104.71	104.48	106.13	106.86	105.19	105.66	106.95	106.93	104.74	106.66	105.47	104.27	105.68	105.84	104.19	106.02	107.44	106.21	105.64	106.06	104.99	105.88	104.35	106.59	106.56	106.17	105.67
105.29	104.78	104.21	104.55	104.6	103.84	102.94	105.09	104.73	104.14	104.23	104.09	105.95	105.33	105.91	106.6	104.39	103.76	105.46	106.49	103.46	104.89	105.23	104.95	105.42	104.76	105.16	106.3	104.94	103.7	104.28	103.72	104.34	106.66	104.05	104.36	104.63	105.5	104.8	104.07	104.62	103.09	106.31	104.47	105.22	103.91	105.93	105.7	104.43	104.89
99.036	99.232	99.632	100.44	100.42	99.612	100.36	100.1	98	98.857	98.987	100.67	100.64	100.26	99.776	99.455	99.286	101.79	97.777	100.66	99.618	100.4	99.486	100.31	99.819	99.348	98.54	101.56	100.17	99.487	99.838	98.742	99.99	99.396	100.44	99.126	100.21	99.07	100.49	100.13	99.009	100.55	99.561	100.68	101.54	99.746	99.838	98.315	99.181	100.53
109.67	111.87	111.39	110.57	109.26	110.91	111.45	111.46	110.63	109.54	112.16	110.74	111.06	110.01	111.44	111.53	111.39	110.64	110.11	111.87	111.03	111.06	111.39	112.37	110.5	109.89	111.74	113.54	111.63	111.97	110.8	110.06	111.54	111.09	111.21	111.25	111.49	111.46	111.21	110.19	110.81	110.55	109.61	112.73	110.44	111.97	111.25	111.8	111.48	112.61
106	107.11	106.56	105.24	107.59	108.22	106.59	107.05	108	107.5	106.73	105.94	105.57	106.6	105.32	107.45	105.76	107.14	105.85	105.24	105.18	105.45	106.07	104.85	106.04	106.27	106.38	105.15	106.88	105.91	106.44	108.66	107.14	106.88	106.33	106.47	105.25	106.41	106.23	105.36	105.48	105.87	105.83	106.95	106.64	105.52	106.48	104.84	105.58	104.05
111.41	113.62	112.23	111.09	112.34	111.7	112.41	112.69	110.63	112.52	112.35	113.16	112.24	112.31	111.72	112.79	112.98	112.87	113.79	112.35	112.49	112.63	111.37	111.93	112.28	111.47	110.8	111.85	111.96	111.61	112.08	112.32	112.05	111.21	111.34	110.92	110.91	111.24	110.95	112.34	110.36	112.02	110.3	112.3	113.67	112.35	111.68	110.28	112.47	112.52
100.3	100.01	99.212	98.86	101.15	100.58	99.48	100.55	99.268	99.737	100.58	99.751	98.835	101.03	101.45	100.04	100.34	99.684	99.948	100.57	99.568	101.81	99.599	98.735	99.459	101.07	98.951	100.12	99.703	100.73	101.05	100.76	100.64	99.877	100.54	101.09	100.43	98.883	100.14	102.66	100.06	101.23	99.614	100.74	100.29	99.717	100.64	102.18	99.504	99.796
111.06	112.67	112.06	112.72	113.29	111.92	111.71	110.91	112.07	112.86	111.98	112.63	113.51	112.38	112.53	113.78	112.3	112.15	113.33	110.88	111.2	112.6	112.49	111.36	112	113.79	111.39	112.11	111.51	111.67	112.8	111.53	111.01	110.01	113.42	111.12	112.16	112.65	112.27	112.06	112.34	111.03	113.05	111.46	111.44	110.98	113.53	112.56	111.59	112.93
103.9	104.52	105.63	105.23	105.13	104.06	104.58	106.19	102.83	105.34	104.43	104.4	106.29	103.84	104.65	103.86	103.86	104.83	104.61	105.58	104.89	105.41	104.21	105.8	104.26	106.09	105.1	104.37	106.3	104.01	104.45	105.8	102.51	106.15	105.21	104.98	104.61	104.61	105.52	105.93	104.13	104.28	104.21	105.3	105.21	104.8	104.45	104.83	104.9	102.75
103	105.53	104.39	103.1	103.93	105.13	104.94	104.2	104.6	104.81	106.56	105.49	106.04	104.79	104.62	103.85	102.84	104.17	104.39	105.57	105.31	104.43	104.56	104.17	103.69	103.78	104.08	105.51	104.55	104.88	103.55	103.63	104.39	104.77	106.05	103.73	104.36	106.1	104.02	103.73	103.14	103.43	105.91	103.7	104.16	104.8	105.22	104.02	104.96	103.74
105.53	106.1	106.42	105.07	105.53	104.33	106.62	105.38	105.38	102.92	107.4	104.82	107.75	103.87	103.92	104.41	106.72	106.25	105.27	105.17	105.32	105.7	107.06	107.04	106.04	105.27	105.11	105.56	106.65	108.95	105.53	104.8	106.18	106.82	104.85	105.22	105.84	105.39	105.53	106.5	104.48	106.34	105.95	103.56	105.39	104.09	104.26	105.77	105.38	106.01
103.89	105.07	105.17	103.29	105.21	105.44	103.74	104.4	105.31	103	104.96	103.44	105.37	105.25	103.94	105	103.15	105.63	103.31	103.8	103.6	103.19	105.92	104.94	106.12	103.6	105.02	104.45	104.29	104.79	102.89	103.65	105	104.13	104.22	103.4	104.51	104.96	104.75	103.33	104.97	104.95	105.05	104.51	104.3	104.86	104.49	103.76	105.15	104.62
113.4	112.11	112.07	113.47	113.13	112.27	112.11	112.81	111.79	114.35	112.9	111.98	112.42	113.47	113.24	112	113.13	113.16	112.13	111.65	112.93	112.41	113.17	114	111.5	112.02	112.73	111.58	111.69	112.84	113.01	113.02	113.88	113.13	111.77	113.03	112.46	112.42	112.93	111.83	113.68	113.1	114.11	111.26	114.48	113.86	112.69	113.28	111.15	113.12
99.705	99.531	99.001	100.2	101.77	98.939	101.19	100.55	101.57	98.795	102.58	98.762	100.45	100.24	99.954	99.985	100.35	100.61	99.125	101.01	98.784	100.46	100.98	99.816	100.11	101.09	100.59	100.06	98.816	101.11	99.609	99.765	99.947	102.11	100.59	100.49	99.678	100.01	99.738	101.17	101.46	100.83	100.27	100	101.53	99.402	100.17	99.048	100.46	100.92
112.05	112.91	110.16	112.31	111.65	111.41	109.19	111.88	113.4	113.72	112.06	111.81	111.64	112.44	112.9	113.73	111.19	111.83	112.12	111.33	112.32	112.63	112	111.86	111.16	113.42	111.79	110.38	111.73	111.87	111.95	111.93	112.34	111.43	112.44	113.43	112.55	112.35	112.42	112.24	112.32	111.46	111.69	113.33	110.61	111.66	110.93	112.38	112.54	113.51
110.6	107.17	108.68	108.16	110.66	109.57	110.29	109.27	109.73	109.45	110.78	108.78	109.96	109.07	109.55	109.94	110.01	109.43	108.66	109.02	110.01	111.12	109.77	110.63	110.1	109.08	110.45	109.94	110.59	110.72	109.53	110.6	111.44	108.88	109.51	108.96	110.16	109.11	109.81	109.69	109.99	108.59	109.99	108.33	111.26	110.42	110.01	110.55	109.43	110.25
105.19	106.9	105.52	107.45	106.41	105.01	107.12	107.66	106.24	107.09	105.49	106.12	106.12	107.81	106.64	106.7	106.28	105.15	107.02	105.76	105.77	105.57	107.78	106.71	107.8	104.08	106.48	106.44	104.3	106.22	105.33	107.61	106.83	105.64	106.2	107.16	106.58	106.54	106.67	106.17	104.93	106.62	105.17	104.31	105.76	105.14	106.93	105.62	105.12	106.32
111.65	113.17	112	112.19	114.24	113.84	114.12	111.36	113.09	111.76	112.7	113.16	112.02	113.23	112.26	113.23	114	111.21	114.14	112.6	112.79	113.07	112.06	111.11	113.04	112.59	112.15	113.32	110.6	112.18	112.35	112.78	111.62	113.67	113.07	111.51	112.09	112.35	112.63	113.88	112.21	113.54	112.31	111.7	111.38	112.04	112.24	112.24	111.56	112.44
117.11	116.38	117.69	118.04	118.38	118.62	117.57	116.67	117.96	117.3	118.43	118.39	116.83	118.09	117.91	118.47	117.3	116.6	118.74	118.02	117.68	117.26	116.58	117.5	118.01	116.02	118.9	117.79	116.86	117.91	118.02	118.87	116.88	116.87	118.8	116.9	116.56	116.6	117.14	118.82	118.67	117.28	118.07	118.19	118.46	118.68	119.2	119.14	117.33	118.08
105.38	105.48	105	105.83	105.68	107.32	106.56	107	105.3	104.64	105.26	106.32	105.46	106.82	105.15	107.04	104.94	105.82	106.15	105.98	106.68	105.98	107.24	105.22	107.09	107	107.23	107.81	108.51	107.46	106.21	105.12	107.33	105.76	105.69	104.99	108.3	107.27	105	105.33	104.76	107.24	105.49	106.85	107.79	106.93	107.38	105.49	105.06	106.25
103.68	105.84	105.61	104.89	106.36	104.42	106.16	104.64	104.92	105.21	103.91	105.65	106.67	105.27	104.14	104.21	106.73	104.47	105	105.25	104.35	106.77	105.57	104.58	105.93	105.53	105.31	103.62	106.13	105.16	105.02	104.41	103.9	104.32	105.8	104.4	104.18	105.59	106.76	105.71	104.77	104.67	103.89	103.63	104.31	106.29	105.12	105.32	104.88	105.77
105	105.46	105.24	105.23	104.77	105.88	104.48	104.74	104.79	104.98	103.96	105.87	106.18	106.58	106.31	104.3	106.05	105.47	104.62	105.87	104.79	105.04	106.42	104.64	105.77	105.97	105.39	107.83	106	104.64	105.58	105.82	104.8	105.11	103.73	106.09	104.46	106.01	106.2	105.87	105.13	105.46	106.31	104.49	106.15	105.37	103.37	105.96	105.88	106.39
106.78	105.97	106.58	107.32	105.33	106.5	107.38	107.44	106.35	106.64	106.61	106.15	106.52	105.52	106.55	104.95	106.96	105.79	106.29	106.23	107.22	105.57	105.75	106.36	106.55	104.9	105.31	106.31	105.87	104.72	105.98	105.31	105.41	105.6	105.9	106.84	105.69	104.95	106.81	107.08	105.3	105.01	105.55	105.73	104.77	105.15	105.39	106.42	106.68	107.34
106.01	105.03	107.77	106.83	106.79	105.96	106.72	107.48	106.06	106.87	106.23	105.51	106.38	107.18	105.59	106.22	104.9	105.57	107.06	107.22	107.45	106.58	107.38	106.56	105.88	106.21	106.16	106.89	107.2	107.68	107.17	106.08	106.37	105.39	104.95	104.85	105.62	105.45	106.43	106.2	107.29	105.66	106.67	106.07	106.79	106.57	107.22	105.21	107.49	106.95
105.33	106.63	105.81	105.9	106.34	105.89	104.8	106.74	105.03	106.69	105.91	106.44	107.57	106.33	107.34	104.84	106.61	104.16	105.04	103.75	106.12	105.05	104.81	105.36	107.52	106.67	104.65	105.25	104.96	105.85	107.76	105.9	105.85	105.65	105.84	105.82	106.06	106.09	105.84	107.59	105.84	105.74	106.94	106.08	105.73	106.25	105.15	104.8	105.11	105.89
104.88	104.84	105.83	105.75	106.38	107.09	105.14	105.96	105.7	104.72	105.12	104.73	104.58	106.45	106.55	105.55	105.27	105.51	106.95	104.23	104.45	106.24	104.94	105.38	104.88	106.97	105.21	107.06	106.91	106.03	106.37	105.12	107.59	106.17	106.9	105.46	105.85	105.32	105.02	106.88	105.77	105.84	105.91	105.99	104.02	103.32	106.06	104.7	105.93	103.75
105.92	105.66	105.57	105.91	106.29	105.9	105.38	105.98	106.41	105.81	105.27	106.8	106.88	105.55	103.58	106.83	105.96	106.36	105.01	106.76	105.85	105.2	105.62	105.53	106.18	106	105.88	104.77	104.11	105.39	106.66	106.27	103.53	106.67	104.52	105.13	106.2	104.55	104.04	107.05	106.21	106.4	107.74	103.93	105.82	104.32	105.11	105.09	105.84	106.21
105.62	107.16	107	105.79	105.37	107.63	105.55	106.1	105.31	106.04	107.97	105.16	105.28	106.08	106.77	108.5	106.05	107.39	105.13	105.99	105.33	106.42	104.51	105.97	107.46	106.45	106.78	106.95	107.35	106.49	105.16	107.23	107.25	104.92	106.25	106.07	107.04	105.38	105.26	106.18	104.76	104.83	104.46	105.62	106.84	106.33	105.79	106.09	106.74	105.45
113.38	111.31	114.74	114.12	113.78	112.94	111.72	113.55	113.14	112.22	113.05	112.31	113.35	113.65	111.07	112.09	113.87	112.49	113.6	112.42	113.71	111.74	113.3	112.21	112.41	113.81	112.37	111.54	113.76	112.97	111.71	113.12	112.36	111.94	113.85	112.78	114.76	112.64	112.63	113	113.71	113.44	115.26	114.69	111.01	113.53	112.16	112	112.62	113
99.449	100.3	98.273	98.854	101.24	100.25	100.1	98.433	98.867	98.363	101.02	99.81	101.62	99.555	100.33	100.01	99.898	100.93	99.235	99.73	101.21	102.06	98.982	99.295	99.513	97.567	100.74	100.71	101.06	100.03	99.945	100.29	99.537	100.1	100.05	100.41	100.93	99.386	100.68	100.16	102.8	100.38	99.891	99.904	99.538	101.49	98.942	101.27	98.738	98.933
102.67	104.98	106.87	105.48	104.67	106.17	105.51	105.33	105.72	106.09	106.18	106.36	104.89	105.59	106.83	106.36	105.86	106.31	107.81	105.96	105.72	107.06	106.98	106.33	105.22	106.59	105.81	105.35	105.21	104.98	105.6	105.93	106.74	106.25	106.58	106.96	105.83	105.27	105.47	105.64	106.31	105.04	106.1	105.38	104.96	105.52	105.77	104.49	106.87	107.05
105.22	105.63	104.49	106.15	105.64	106.96	106.1	104.93	107.04	105.65	106.54	105.24	107.57	106.19	105.43	105.42	106.48	105.92	106.6	107.08	107.76	105.55	105.67	106.32	107.3	106.72	105.5	106.13	104.96	105.73	106.97	105.42	107.39	106.09	107.74	103.97	106.42	106.71	104.86	106.92	107.75	104.42	107.2	104.74	105.64	107.16	106.11	106.57	107.17	105.91
112.53	112.9	113.21	112.79	111.57	113.26	113.02	110.87	113.35	112.89	112.67	113.04	113	112.04	113.66	112.91	112.91	115.01	113.92	114.68	113.83	114.38	111.07	113.64	112.46	112.68	111.91	112.27	113.35	113.27	114.69	113.4	113.06	111.58	112.65	111.32	111.56	112.12	112.45	112.25	113.25	112.7	111.42	112.42	112.63	112.34	112.82	113.19	112.04	113.44
99.459	100.91	99.018	98.673	99.53	100.99	100.38	100.5	100.13	100.02	98.89	98.051	98.901	99.714	99.326	100.3	98.992	99.381	99.158	100.51	99.346	98.256	100.17	100.02	100.08	100.23	98.604	99.881	97.277	99.989	99.55	99.849	99.354	100.03	101.3	99.981	100.68	101.22	99.853	98.944	98.066	99.779	99.921	100.17	100.65	99.923	100.17	100.41	99.147	99.623
106.9	105.86	106.3	106.5	105.7	106.19	106.04	105.41	106.69	106.32	106.06	106.66	104.67	106.76	105.88	105.29	104.58	105.59	106.35	105.6	105.62	104.98	106.22	107.35	104.85	106.45	106.55	107.67	105.11	106.08	107.41	105.77	106.76	104.96	105.37	104.61	108.29	106.46	107.1	106.82	106.67	106.81	104.37	105.4	108.3	106.25	106.84	106.18	107.57	104.69
104.23	106.23	104.84	102.72	104.48	104.52	107.93	105.5	106.12	105.78	105.25	106.24	103.77	105.71	105.84	105.35	104.01	103.59	105.85	106.49	105.18	107.54	105.96	104.38	105.58	104.18	106.11	106.19	106.64	105.66	103.9	105.99	106.23	105.5	106.38	104.6	106.93	104.89	104.18	104.81	107.11	105.49	105.56	104.36	106.11	104.93	105.53	106.23	104.36	104.74
107.62	107.49	107.25	107.23	107.22	105.78	105.58	106.82	105.72	107.07	107.2	105.95	107.25	107.25	106.94	107.14	105.72	107.72	106.55	106.44	106.55	106.55	105.2	107.01	106.11	105.33	107.42	105.96	108.82	106.3	106.88	106.39	105.35	107.76	106.84	108.06	107.53	106.12	107.52	106.43	107.18	106.27	107.1	106.91	105.16	106.63	107.44	106.55	105.86	107.06
109.72	110.79	110.39	111.52	110.94	109.9	111.34	111.66	110.93	110.2	111.38	110.86	110.07	109.67	111.37	111.62	109.5	111.71	111.45	111.33	110.11	110.67	112.6	111.31	111.59	109.45	111.84	110.96	113	112.03	110.18	112.19	110.6	111.25	110.23	112.09	110.74	110.7	110.56	111.66	112.29	113.19	109.81	112.47	112.79	110.57	112.07	111.3	112.34	110.94
117.52	117.43	118.75	117.81	116.5	119.11	116.68	117.58	117.44	118.13	118.09	118.79	118.51	118.77	118.23	116.31	117.5	118.53	115.73	117.88	116.15	117.08	116.89	116.85	117.07	117.64	117.38	118.22	118.03	116.25	116.81	117.71	117.08	116.49	119.01	119.62	117.72	118.61	118.59	116.74	117	116.17	116.87	118.46	117.78	117.45	117.29	115.66	119.22	118.45
112.41	111.35	110.5	110.4	108.56	111.65	112.22	110.2	112.05	112.81	109.71	111.71	111.38	109.11	112.61	112.8	111.15	110.7	111.75	109.61	110.7	111.48	111.69	111.15	110.35	111.25	110.93	111.4	111.85	111.68	110.93	110.09	110.66	110.96	110.99	110.91	109.77	110.14	110.26	111.07	112.02	111	111.41	111.44	112.74	111.05	111.77	111.2	110.91	112.48
111.52	112.32	112.6	110.35	111.76	111.65	110.52	110.84	110.69	110.65	110.45	111.88	110.25	111.4	111.07	111.83	111.71	109.9	111.34	109.7	110.97	111.23	111.72	110.97	110.34	110.77	109.42	112.42	110.38	111.96	112.45	110.51	111.25	109.15	110.73	110.57	111.63	110.88	110.5	113.34	112.58	109.8	112.34	111.26	111.92	112.04	110.16	111.96	111.1	109.85
108.37	110.4	109.91	110.44	109.81	107.86	109.52	110.57	108.49	108.19	109.39	108.85	108.51	109.68	110.13	112.22	110.13	111.65	109.65	109.87	110.77	110.67	111.03	109.41	110	110.87	110.33	106.87	109.89	108.44	109.26	111.28	111.18	109.86	108.68	110.81	109.76	108.6	109.31	110.39	109.42	109.18	111.02	108.86	109.11	109.39	109.42	109.93	108.57	110.37
106.3	105.98	106.48	107.07	105.87	104.76	107.48	105.73	106.85	105.82	105.04	107.42	105.9	106.79	105.97	106.22	105.94	106.48	104.71	107.25	105.18	106.57	105.6	106.02	107.5	106.72	106.37	106.57	106.62	107.51	106.98	107.13	105.9	106.57	106.51	106.17	106.76	106.27	106.49	107.33	107.37	105.92	106.16	106.51	106.14	107.07	106.21	104.97	106.56	107.5
99.564	100.18	100.73	99.184	100.14	99.08	99.261	100.45	99.953	100.65	100.71	98.996	99.65	99.956	100.98	99.546	99.326	99.47	100.25	100.45	98.044	101.95	100.41	99.234	99.182	101.32	101.94	99.566	100.65	100.19	98.351	100.64	99.649	100.51	100.41	98.348	99.171	97.3	97.597	99.812	99.92	99.635	99.648	98.682	99.889	101.01	98.786	99.66	100.22	101.46
105.82	106.19	105.71	104.14	105.89	105.82	106.05	103.87	106.28	105.94	107.21	107.21	105.15	107.17	106.38	105.05	105.63	105.72	105.91	104.43	105.09	105.49	105.67	104.77	107.03	104.37	104.96	105.01	104.84	104.2	105.74	105.91	106.15	105.74	105.43	104.4	105.54	104.53	105.76	106.94	106.12	107.78	106.74	105.06	104.1	105.33	103.33	105	107.67	104.65
106.37	107.31	106.05	105.29	106.87	106.59	106.86	106.19	106.25	105.52	106.57	105.98	106.01	106.95	107.92	105.7	106.02	104.78	105.79	106.4	107.06	106.14	107.52	105.69	104.01	106.01	106.6	105.73	107.28	106.05	107.19	105.63	106.64	106.04	106.1	106.92	104.84	105.47	105.01	108.63	105.6	107.08	106.02	106.02	106.1	104.49	105.08	106.4	106.21	105.96
104	105.31	105.04	105.66	105.39	104.78	104.64	104.45	105.76	106.51	105.78	105.62	105.47	106.02	105.96	106.31	105.71	104.15	106.08	105.97	104.37	106.53	104.68	106.18	106.37	105.52	104.17	105.78	105.3	104.5	106.04	106.05	104.69	104.19	105.5	105.4	104.98	105.45	106.83	105.1	105.84	105	104.21	103.73	105.25	105.36	104.9	106.85	106.99	106.69
110.63	111.81	110.48	110.73	111.48	114.35	111.65	112.03	110.14	111.8	112.02	112.14	111.82	111.52	110.46	114.19	111.51	110.36	113.27	112.77	111.62	113.12	112.91	111.79	111.35	111.39	111.64	111.01	111.07	112.02	112.89	111.84	112.39	111.99	111.72	112.77	110.18	113.12	114.15	112.06	112.68	111.06	114.06	112.23	112.11	110.21	112.5	111.4	111.86	112.2
111.32	111.37	112.5	112.09	111.92	111.82	110.14	112.01	112.58	110.66	110.44	111.04	111.6	111.75	112.15	111.65	110.51	111.18	111.74	109.9	111.05	110.37	109.74	111.47	109.62	111.18	111.15	109.43	110.59	111.88	112.09	113.27	110.08	111.14	110.73	111.6	110.09	109.84	111.99	111.15	112.39	111.06	110.75	109.6	110.35	110.4	111.4	111.77	112.13	111.72
100.73	98.829	99.888	100.68	99.893	100.64	100.07	100.72	99.736	99.657	101.35	100.19	100.62	100.15	98.593	100.17	100.08	99.089	99.658	99.674	99.222	96.645	100.54	100.57	98.983	100.83	99.865	100.94	101.58	100.21	99.9	100.94	100.48	99.363	101.38	101.61	99.458	99.576	99.627	99.801	99.432	100.76	99.815	99.933	100.29	101.13	98.989	101.16	98.418	98.595
105.73	105.88	106.57	105.74	106.94	107.47	107.08	105.19	104.67	107.91	107.62	105.81	105.79	108.12	106.64	107.8	106.65	107.41	107	106.16	105.57	105.77	105.05	107.74	106.22	106.92	107.52	106.42	105.4	105.38	106.11	107.04	105.8	106.94	106.55	106.35	106.16	107.63	107.46	107.27	106.6	106.29	106.93	106.39	107.83	105.46	107.17	106.4	106.56	107.3
103.65	106.07	106.17	105.46	106.41	106	104.44	107.62	105.17	104.69	105.69	105.19	106.78	106.01	105.52	106.52	106.7	105.88	106.86	106.06	104.39	104.94	105.81	104.67	106.3	105.61	105.89	104.89	105.58	105.94	105.49	106.15	105.37	103.91	106.46	105.52	107.24	106.24	106.69	106.37	106.08	105.37	105.08	105.8	106.72	106.24	105.33	104.8	105.64	104.41
106.36	105.78	106.2	106.42	105.45	105.58	103.97	106.12	104.12	104.44	105.18	104.94	105.07	105.49	107.01	106.38	104.79	105.27	103.73	104.87	106.92	105.35	105.25	104.15	104.38	106.96	106.08	104.97	105.33	106.46	105.16	105.23	107.14	106.48	104.32	104.84	105.21	104.79	105.74	106.6	106.09	106.07	106.91	105.23	105.47	104.86	105.12	105.41	103.91	105.79
105.59	106.09	104.84	103.44	104.56	105.39	105.27	104.76	105.41	105.64	104.02	104.09	104.83	106.38	104.17	105.73	105.96	103.44	105.32	106.25	105.63	106.56	105.84	106.91	106.94	106.6	105.98	104.72	106.79	106.03	105.58	104.43	105.24	105	105.79	105.58	105.26	104.51	105.68	105.47	105.75	105.95	105.67	103.84	105.06	105.73	107.04	104.79	105.38	105.52
106.7	106.99	105.73	106.52	105.11	106.1	106.45	106.47	107.46	105.52	106.24	107.28	105.96	106.78	105.14	105.89	105.45	105.97	107.55	106.5	105.56	104.93	106.48	107.11	106.73	106.05	105.81	106.06	105.04	105.05	107.97	107.1	106.85	106.89	106.15	106.52	105.13	106.78	107.26	105.41	106.46	106.12	105.96	104.65	106.66	106.69	105.54	104.93	107.5	105.93
104.74	104.76	104.41	103.29	104.71	104.65	104.83	104.67	104.27	104.66	104.84	105.76	103.48	104.78	102.45	105.93	103.57	104.13	103.92	103.77	104.71	105.3	106.07	105.83	106.39	104.99	104.18	103.36	103.54	106.14	105.59	104.81	104.76	106.84	104.84	105.76	105.31	105.93	105.55	106.09	106.68	104.31	104.53	105.55	104.45	104.76	103.75	102.97	105.45	104.15
100.26	100.38	100.93	98.996	99.314	102.05	100.15	100.33	101.54	99.801	100.63	101.34	99.545	101.5	100.45	100.55	101.49	101.41	100.33	101.44	102.08	99.671	99.269	99.892	100.87	101.59	99.933	101.51	100.25	99.496	100.96	100.51	101.44	99.376	102.01	101.65	101.98	100.42	101.47	101.67	100.15	100.73	101.22	101.3	102.11	101.11	100.48	102.03	100.05	101.8
104.23	105.41	105.76	105.64	106	107.18	105.51	106.13	104.17	105.7	105.59	106.47	105.35	104.62	105.72	105.45	104.69	104.35	104.13	106.5	107.03	107.12	106.36	106.21	107.57	104.44	106.18	105.53	104.67	106.03	104.34	106.6	104.87	105.82	105.81	106.44	106.68	104.69	106.12	104.9	106.83	104.77	105.86	106.09	104.09	106.5	105.52	103.73	106.18	104.95
101.84	99.294	99.691	100.08	100.85	102.34	100.65	99.765	100.09	99.091	100.93	99.389	100.49	101.07	102.25	100.2	100.92	100.09	100.67	100.33	101.27	100.6	101.75	100.21	99.666	102.12	99.819	100.68	99.941	100.46	101.01	99.106	100.17	100.34	101.28	100.19	101.87	102.03	101.03	102.08	102.15	99.602	99.629	99.576	100.31	102.2	102.09	100.47	101.31	101.99
118.25	119.16	117.56	118.5	116.47	118.17	117.03	117.07	117.29	117.2	117.22	117.13	118.69	117.66	118.74	118.86	116.64	118.12	118.41	116.94	118.1	116.39	117.91	116.38	117.62	118	117.73	117.07	115.87	118.58	117.62	116.12	117.48	116.17	118.06	117.93	117.03	117.88	119.72	117.32	118.73	115.8	117.52	117.4	117.53	116.3	118.19	117.73	118.41	118.94
106.66	106.04	106.62	106.76	106.18	103.26	106.28	105.96	107.49	106.02	106.8	106.37	104.88	104.64	105.99	105.44	104.09	106.43	106.47	106.07	105.56	106.53	106.43	106.62	104.64	105.74	106.12	105.76	105.64	105.82	106.04	104.98	105.63	106.83	106.52	105.26	106.01	104.83	104.09	104.71	105.9	106.68	106.29	106.35	106.8	106.85	105.39	105.05	105.91	106
99.926	100.2	99.551	101.39	97.697	100.09	98.113	101.01	99.544	100.26	99.197	100.34	98.951	100	99.194	100.02	99.472	100.2	102.48	98.889	98.826	101.33	99.972	99.561	99.569	99.51	101.11	101.52	101.69	100.36	99.902	101.79	99.271	100.9	99.658	100.92	100.25	100.58	100.25	98.398	99.481	100.42	99.354	99.894	100.58	99.481	99.685	100.27	98.695	99.395
107.33	105.89	106.49	105.13	107.04	107.56	105.4	107.32	104.98	106.94	107.06	106.55	106.61	106.44	105.95	104.95	105.93	105.9	106.37	105.59	105.68	105.97	106.23	106.13	106.03	105.68	106.89	105.55	107.69	106.12	105.95	107.51	105.69	106.37	106.96	108.36	106.36	105.73	106.42	104.7	107.25	106.19	105.88	103.86	104.78	108.48	106.33	109.57	106.66	104.52
104.47	106.17	105.46	104.11	105.23	105.4	104.55	105.45	104.65	104.13	105.19	105.21	103.42	105.4	105.07	104.86	103.09	104.86	107.62	105.8	103.59	105.96	107.31	105.08	104.94	104.63	104.32	104.21	107.05	104.98	104.88	106.28	105.38	105.34	104.88	104.5	104.85	104.92	105.89	105.62	104.63	104.96	104.48	105.62	104.52	103.85	105.67	104.63	105.06	106.07
111.64	111.99	111.36	111.8	113.13	112.33	111.3	111.58	112.83	112.5	110.49	111.73	110.82	113.21	112.02	111.04	111.96	111.45	110.5	111.24	110.51	111.79	112.52	112.67	112.2	112.75	112.62	111.78	111.71	112.45	112.04	112.06	112.11	111.2	111.55	112.28	112.17	111.39	111.69	111.31	112.97	112.19	112.09	111.67	112.01	111.71	110.81	111.73	110.95	111.67
116.69	116.86	117.92	117.73	116.44	117.3	116.86	117.57	117.05	117.69	118.01	115.91	117.62	117.16	116	117.17	117.75	117.12	116.8	118.38	117.89	119.26	117.11	119.45	115.16	117.23	118.01	118.24	118.3	117.02	117.98	116.81	117.94	117.92	117.4	117.05	118.02	117.39	119	117.74	117.61	118.31	118.3	114.86	117.58	118.97	118.54	117.61	118.15	117.48
102.33	100.48	100.43	100.83	100.35	101.57	102.31	100.25	100.46	100.55	102.41	101.35	101.14	100.85	101.65	100.74	100.39	98.939	99.753	99.208	99.779	101.44	101.61	101.79	101.39	101.28	102.47	101.33	100.64	99.329	100.11	100.07	99.197	99.82	100.64	99.683	100.48	101.95	101.49	99.131	100.38	99.772	100.54	99.282	101.48	101.47	99.338	101.66	99.192	101.59
100.48	100.55	99.146	98.028	99.289	99.742	101.39	98.889	99.806	99.597	99.772	99.426	100.68	101.72	99.224	100.15	98.667	100.7	99.749	99.714	99.874	99.683	97.583	99.064	99.73	99.47	98.643	100.86	101.03	99.323	100.68	101.7	100.86	98.511	101.52	99.982	99.542	99.064	99.247	101.06	98.842	100.37	99.033	100.27	99.985	100.09	99.292	100.04	98.859	98.417
105.35	103.96	106.7	106.42	106.84	105.91	105.11	104.73	106.85	105.11	105.26	106.66	105.71	107.31	106.95	106.92	105.74	105.38	106.9	106.64	106.75	105.96	104.01	106.42	106.27	105.23	105.67	107	107.93	107.22	106.67	106.19	107.13	104.79	106.69	106.74	106.06	105.85	104.31	103.86	107.37	106.73	106.43	107.49	105.72	107.94	105.88	105.43	106.94	106.31
106.88	107.33	106	106.27	105.38	105.18	105.75	105.74	106.1	106.24	107.07	105.68	105.67	105.9	107.45	106.72	104.21	106.19	103.99	106.52	105.89	106.14	108.75	103.9	105.77	106.87	105.18	106.36	108.23	105.96	104.97	104.65	105.82	106.47	105.78	104.55	105.71	106.13	104.18	106.24	104.13	106.28	105.75	106.31	105.87	105.71	105.4	105.42	105.19	106.01
98.873	100.78	100.46	99.352	100.91	99.143	99.758	100.63	101.81	100.41	99.849	100.55	100.93	101.21	100.77	98.834	101.65	100.56	100.63	99.123	100.66	99.252	100.21	100.39	99.167	101.8	99.981	99.825	99.365	100.5	98.743	98.944	100.09	97.937	101.79	98.761	101.61	100.35	99.379	101.11	100.79	100.8	99.77	100.14	100.07	101.52	100.11	99.92	99.971	98.437
110.86	110.71	112.06	111.2	111.74	110.64	112.39	112.6	110.8	112.01	112.13	112.59	112.12	109.88	110.07	111.89	113.45	112.12	111.81	112.42	113.1	111.1	112.48	111.24	110.82	109.89	111.97	110.84	110.68	110.85	111.42	110.8	111.17	111.65	111.65	111.26	112	110.71	111.59	112.57	111.57	112.87	111.77	111.69	111.83	111.35	110.51	112.86	112.12	111.21
106.46	106.92	107.59	105.77	106.39	107.07	105.63	107.17	105.89	106.96	106.88	106.34	106.36	106.24	105.29	107.23	108.03	106.36	105.9	106.65	103.59	107.08	106.96	106.03	106.27	106.45	106.4	105.87	105.75	107.44	107.24	108.17	106.44	107.03	106.28	106.26	106.52	108.01	107.23	107.43	107.8	106.9	107.41	105.68	107.04	107.38	107.37	106.07	107.91	106.8
105.59	105.72	104.39	104.37	104.72	104.3	104.08	104.63	105.12	104.06	104.99	105.67	103.52	103.88	103.38	104.28	103.97	104.58	104.45	103.15	103.78	103.93	104.14	104.54	103.12	103.95	103.06	103.67	105.16	104.06	103.58	104.79	105.57	104.1	104.61	103.87	105.85	105.38	104.84	105.21	104.16	105.53	104.49	103.82	103.96	104.1	104.57	104.8	104.43	103.73
98.767	99.536	100.68	99.629	99.403	101.04	100.06	98.513	100.93	98.45	99.129	100.59	100.21	98.613	101.43	98.704	99.316	100.09	100.3	99.626	101.58	99.316	100.07	99.887	99.108	99.461	100.58	99.907	98.868	100.19	99.86	100.18	99.767	99.832	99.691	100.26	99.396	100.12	100.14	99.546	99.155	99.757	98.2	98.668	98.352	100.37	99.235	101.23	99.756	100.23
112.1	111.79	110.31	112.43	109.62	110.94	111.43	113.57	111.76	111.23	112.55	110.91	110.83	112.04	111.54	110.97	111.09	111.32	109.4	111.41	111.73	111.61	110.31	109.88	112.14	110.67	110.2	111.89	112.45	111.34	109.89	111.22	110.98	110.76	108.29	111.73	111.39	111.88	109.9	109.86	109.74	110.59	111.38	109.6	111.38	111.69	111.45	112.05	111.53	109.93
110.17	110.47	112.58	111.34	110.76	110.95	111.5	109.31	110.85	111.9	112.51	110.27	111.5	111.28	111.38	111.64	111.56	110.27	111.76	110.47	112.1	112.53	110.99	111.16	110.73	111.02	110.58	112.44	113.66	109.75	110.24	111.32	110.03	112.12	110.58	110.39	110.88	111.25	110.87	112.48	111.15	109.84	112.07	110.57	113.01	110.71	110.35	111.85	111.58	112
112.82	111.35	112.49	113.13	112.12	111.72	111.07	113.9	112.51	112.09	111.14	111.12	112.63	112.59	111.35	110.85	112.78	109.94	111.82	112.43	112.58	112.5	112.64	110.7	110.85	111.3	111.85	111.72	112.12	111.69	111.4	110.86	112.55	112.11	112.19	111.21	111.54	111.17	110.95	111.09	111.61	112.07	112.02	111.17	111.1	112.07	112.08	111	110.38	110.91
106.98	105.04	105.81	107.16	105.53	105.24	105.07	106.05	106.92	106.03	105.95	105.96	105.67	103.47	105.29	105.61	106.22	104.77	106.05	105.32	107.95	106.07	106.27	104.66	104.33	106.87	104.29	105.85	105.36	104.89	104.69	105.56	104.96	104.93	105.6	105.16	104.66	105.22	105.16	105.9	105.93	104.94	106.15	106.07	104.95	104.61	104.97	104.77	106.19	106.24
106.01	107.48	105.9	107.17	105.12	105.63	106.67	105.49	106.38	107.18	105.94	105.79	106.6	106.64	105.99	107.18	105.37	105.29	104.59	106.57	106.75	107.18	106.1	106.05	106.08	108.12	105.57	107.66	106.26	105.82	106.56	107.38	105.18	107.33	105.79	107.37	107.12	106.38	107.28	106.45	106.19	105.86	104.74	106.74	106.08	107.26	107.16	105.35	106.22	106.83
103.19	104.92	104.98	103.61	105.1	104.31	104.56	102.75	106	104.71	104.22	103.99	104.15	104.4	103.79	102.19	104.57	103.71	105.91	105	104.94	104.78	105.17	104.35	106.02	103.92	105.11	104.84	104.7	103.36	103.99	101.32	106.02	103.66	104.83	104.66	103.95	103.13	105.14	103.5	104.89	104.91	104.06	103.86	104.46	105.24	103.02	102.58	105.5	103.1
112.04	111.26	112.66	111.56	112.79	113.34	110.07	111.77	111.13	111.05	109.44	112.1	111.76	112.02	112.61	111.79	112.06	112.73	112.33	112.86	110.62	112.89	111.55	111.52	111.83	110.2	112.03	112.65	112.68	112.55	112.83	111.02	113.47	111.86	112.26	111.9	112.77	110.41	111.22	111.68	111.09	110.9	111.24	111.8	111.69	111.49	112.74	111.84	110.79	110.9
104.51	106.3	103.85	105.5	103.25	104.28	106.8	104.93	106.32	106.54	103.65	103.7	104.18	105.64	105.07	104.04	104.7	104.74	104.54	105.1	104.14	103.87	104.84	104.82	104.14	104.38	105.27	104.64	105.68	103.98	103.3	106.54	105.54	104.89	104.58	103.53	103.48	106.22	105.14	104.21	105.37	104.94	105.04	105.24	105.83	104.6	105.43	105.64	105.15	105.66
110.62	110.26	109.78	110.8	111.67	112.12	111.08	111.75	110.99	110.94	111.8	109.87	111.93	110.17	111.69	111.58	111.92	111.5	111.13	110.7	111.1	110.68	112.4	110.79	113.41	112.32	110.75	111.25	109.57	111.8	111.1	108.28	111.57	110.57	111.05	111.5	109.56	111.57	110.93	113.89	111.82	110.34	111.44	109.75	110.98	112.76	111.74	110.37	111.96	111.12
106.6	106.63	107.87	107.02	106.69	106.19	107.19	107.5	105.68	105.7	106.27	108.49	105.53	107.56	105.54	105.36	106.94	106.62	107.66	107.23	104.39	105.45	104.65	105.34	107.05	106.66	105.92	105.76	107.15	106.02	105.48	106.69	105.47	106.75	106.91	106.76	106.71	105.82	104.8	108.42	105.57	106.08	106.17	104.82	106.1	105.76	106.18	105.21	104.47	105.38
112.81	111.46	111.99	110.61	111.15	112.14	112.68	111.74	111.81	111.94	112.04	112.34	111.5	112.49	112.3	113.42	110.48	112.32	114.55	111.94	112.96	114.1	112.16	111.7	111.94	111.37	111.96	112.85	112.01	112.14	112.24	110.64	110.05	112.25	110.03	111.72	112.8	111.21	112.99	111.54	112.3	112.36	110.69	113.19	112	111.27	111.24	111.71	112.12	112.4
107.48	105.73	105.78	108.4	107.05	105.96	107.62	106.61	105.94	107.6	106.23	107.29	108.12	107.91	106.89	105.43	109.49	107.93	107.17	106.94	108.84	106.81	109.78	106.47	106.74	108.1	107.27	107.66	107.63	106.72	107.79	107.15	107.79	108.56	105.59	107.42	106.51	105.96	108.52	106.83	106.63	106.6	105.67	107.5	106.45	106.72	106.78	107.59	105.92	106.32
111.53	110	113.02	112.62	112.4	111.12	112.06	112.12	110.59	111.06	112.14	112.62	112.51	110.6	111.34	112.23	110.55	112.93	111.38	113.52	112.71	111.6	113.9	111.37	112.43	111.59	111.86	114.68	113.55	110.68	112.31	111.44	111.87	111.49	112.24	111.5	111.94	112.53	112.67	113.18	112.29	112.01	113.66	111.97	113.33	111.54	112.81	111.76	111.53	112.25
110.55	111.74	110.66	110.45	111.05	110.47	110.11	110.66	110.15	112.02	109.43	111.12	112	110.28	111.13	112.27	110.83	110.83	110.56	112.13	110.85	111.23	112.87	111.84	111.19	113	111.31	114.15	112.16	111.31	110.53	110.46	111.67	110.56	110.95	111.2	112.44	110.58	112.1	111.31	110.9	112.37	110.58	111.65	112.03	112.48	110.96	111.04	110.29	111.74
105.61	106.28	106.14	105.52	104.89	106.63	105.26	105.17	105.36	105.52	106.13	105.34	105.57	105.39	107.3	104.94	105.2	105.31	105.73	106.99	102.88	105.16	104.98	105.07	106.16	105.25	104.48	105.87	104.05	104.53	106.5	107.05	106.76	104.46	105.45	104.51	105.37	106.56	104.85	105.05	105.14	105.72	104.85	104.81	106.15	106.49	105.44	106.06	106.08	106.64
105.41	107.74	106.34	105.92	106.85	105.25	106.58	107.32	106.51	105.83	106.76	107.45	106.56	106.22	107.28	107.34	107.18	106.83	107.76	107.51	106.73	106.99	103.88	106.05	106.74	107.67	107.02	107.52	106.24	106.27	107.82	107.21	104.49	106.26	107.01	107.52	106.87	107.34	108.08	107.84	106.65	107.98	108.67	107.75	107.46	107.75	107.53	105.75	106.95	106.61
106.13	105.89	105.32	105.81	104.96	104.97	105.52	106.06	105.21	104.32	106.54	105.12	105.07	106.92	106.85	105.81	105.89	105.22	106.37	104.97	102.85	106.32	106.42	105.23	106.4	105.65	105.24	104.59	105.56	107.56	106.21	105.39	106.26	106.07	103.76	106.39	105.49	103.2	107.08	106.53	104.69	105.91	105.66	106.55	104.68	106.45	105.29	104.51	105.31	105.74
100.37	98.291	100.71	100.77	99.74	100.32	101.6	101.15	100.59	100.25	98.955	102.25	99.966	99.372	100.19	99.929	100.54	99.228	101.32	100.74	99.736	100.81	101.08	101.78	100.76	99.674	99.985	99.122	101.5	101.3	100.45	101.36	98.542	100.64	99.387	100.96	98.37	98.774	100.94	101.06	100.62	100.12	100.38	99.526	99.732	100.67	100.61	100.53	99.751	100.39
109.26	110.39	109.37	110.59	109.3	109.3	108.37	110.56	111.11	109.43	110.37	110.43	110.03	108.48	109.91	110.33	109.99	110.22	109.7	111.29	110.13	110.42	108.65	110.48	109.35	109.31	109.08	110.23	108.84	111.04	112.07	108.84	109.16	110.21	110.31	108.91	109.79	109.55	107.41	109.83	109.9	109.79	110.96	110.64	109.39	110.29	111.27	109.65	108.99	110.03
99.581	99.586	99.504	99.331	100.8	100.69	100.5	100.5	99.179	102.41	100.55	101	99.991	100.71	99.13	99.034	100.37	99.155	100.73	99.653	100.3	99.426	99.37	100.52	100.75	99.868	99.361	101.24	99.039	98.418	99.025	102.09	99.525	100.87	100.09	100.25	100.44	101.13	103	100.33	99.715	101.04	99.746	100.62	101.57	101.37	98.438	100.81	99.545	100.92
99.849	99.329	99.173	99.187	99.718	99.862	98.666	98.163	99.62	99.869	100.37	100.56	100.42	99.244	100	101.42	100.74	100.02	98.803	100.86	99.82	99.027	100	99.513	99.114	99.112	99.892	99.302	101.49	99.755	97.752	99.547	98.797	100.65	99.984	99.047	100.18	98.946	99.37	98.521	98.643	99.768	99.257	99.917	99.456	98.122	100.51	99.164	98.978	99.533
105.18	105.26	104.84	106.33	105.88	105.84	104.02	106.67	104.5	105.86	105.81	105.85	106.66	106.49	106.69	104.87	105.21	106.36	105.54	105.88	104.93	106.68	104.52	106.03	105.05	104.93	106.35	103.84	104.12	105.55	104.95	104.66	105.66	103.67	105.77	105.85	105.15	106.22	106.17	105.97	104.26	105.35	105.58	104.38	105.03	106.12	104.76	105.66	105.71	105.15
105.57	103.85	103.26	105.14	104.93	104.37	102.66	103.63	103.84	103.84	103.28	104.72	104.82	103.45	102.39	103.06	102.99	103.8	104.04	104.35	104.45	103.89	104.7	104.99	104.21	104.14	104.45	106.09	103.87	105	104.06	105.69	103.07	104.35	104.52	103.09	104.63	106.02	103.85	103.77	102.71	102.57	103.83	104.31	104.47	104.09	104.01	104.17	104.83	105.06
106.98	105.69	105.72	105.11	104.06	106.41	106.12	106.34	105.89	105.64	104.5	103.43	105.62	105.5	106.26	106.91	106.12	104.69	103.57	105.87	106.6	106.03	106.37	105.07	107.02	104.89	104.53	105.37	105.27	104.13	106.01	104.67	104.16	105.06	106.33	105.08	105.34	104.99	104.06	107.06	105.25	106.07	106.44	105.12	105.89	104.63	106.04	104.92	104.63	106.24
98.993	100.01	100.75	99.122	98.909	100.77	100.8	100.3	100.09	99.551	100.38	101.79	100.37	100.81	98.881	100.32	100.41	98.61	99.313	98.65	100.02	100.9	98.654	99.613	100.35	100.6	99.642	101.14	97.802	99.58	101.46	102.08	99.535	100.78	100.13	101.37	99.776	101.39	100.54	100.18	98.821	101.18	99.3	100.34	99.448	100.66	99.232	99.887	99.843	101.09
112.14	113.22	113.21	113.15	113.9	114.17	113.22	112.54	112.45	111.96	113.36	112.23	112.19	112.31	113.44	113.88	113.2	112.94	113.45	113.54	112.48	111.98	112.82	112.38	112.56	112.8	113.37	113.04	113.35	113.18	112.05	112.39	112.79	112.62	112.25	113.57	113.78	110.45	112.65	113.86	114.25	113.19	115.23	112.47	112.87	112.44	112.55	113.51	112.8	113.1
117.98	119.14	117.2	118.38	117.24	118.46	117.3	116.54	117.57	117.81	117.67	117.04	117.32	116.81	117.1	117.08	117.35	117.68	118	117.69	118.18	118.37	117.97	116.78	117.78	117.53	117.87	116.17	117.77	117.76	116.54	117.19	117.98	117.64	119.06	117.48	117.03	116.89	119.02	116.53	117.57	116.28	118.05	116.79	117	117.41	118.17	117.24	116.46	117.61
101.83	100.18	101.28	100.45	98.926	99.7	98.479	99.635	100.37	99.138	99.959	100.28	100.78	99.9	99.384	99.879	99.713	99.495	98.843	98.828	99.627	99.71	100.92	100.06	99.227	101.47	97.912	99.901	99.126	100.21	98.893	98.752	99.277	99.452	99.119	99.524	100.32	100.25	99.915	100.74	99.98	99.526	100.57	100.12	98.379	98.507	99.116	100.2	100.64	100.32
103.72	104.61	104.15	103.73	105.55	102.8	106.03	103.7	104.93	102.96	103.15	103.82	103.36	103.89	104.82	104.69	103.54	104.3	104	103.99	103.68	103.93	105.37	105.49	103.88	105.45	103	104.49	105.14	104.14	103.27	104.91	106.72	105	103.55	104.13	104.73	104.03	102.62	103.77	104.35	103.07	103.47	104.8	105.95	103.28	104.08	104.52	106.81	103.91
111	112.27	112.65	112.5	111.63	112.35	110.89	112.7	111.55	111.59	112.18	111.91	111.55	111.94	113.7	114.25	111.6	112.95	112.13	112.74	112.52	112.57	111.85	110.88	113.29	111.57	111.7	112.1	112.41	111.19	112.28	111.99	110.66	112.1	112.25	111.55	111.65	112.06	111.33	111.69	111.79	114.53	111.45	112.92	110.48	112.42	113.91	112.95	112.15	113.49
110.87	110.36	108.8	109.89	109.87	110.23	108.69	108.6	109.25	110.45	109.58	109.86	110.57	111.17	109.87	108.77	110.19	111.07	110.8	109.27	110.36	109.08	109.4	108.72	109.99	110.19	109.88	109.01	109.98	108.58	109.58	109.64	109.65	109.07	109.67	111.98	109.85	108.47	109.75	109.99	110.23	109.62	109.59	109.85	110.22	110.35	109.7	110.96	108.19	109.85
108.65	109.39	110.31	110.74	108.48	109.75	108.42	108.65	108.09	111.88	110.53	110.36	109.7	110.45	109.3	109.98	109.17	108.43	109.52	110.4	110.27	109.11	109.17	110.29	111.29	109.92	109.78	107.29	110.28	110.02	110.79	108.74	111.93	110.55	110.32	109.74	109.96	110.18	109.33	110.69	109.48	108.87	110.83	111.62	107.89	110.1	109.11	108.43	109.97	109.34
117.46	117.69	115.2	117.6	117.6	116.61	118.57	117.44	118.34	119.03	117.78	116.28	118.36	119.22	116.12	116.61	118.66	117.29	118.01	119.3	116.59	116.38	117.49	118.1	116.39	115.06	118.83	117.04	116.42	117.07	116.6	117.05	118.91	118.01	117.02	116.41	117.36	118.23	119.28	118.02	117.6	117.42	117.57	118.17	117.33	117.95	117.81	116.37	118.1	118.2
99.514	100.7	100.9	99.409	98.362	100.84	99.887	99.187	99.677	99.49	99.282	99.557	99.675	100.61	100.56	100.51	99.184	98.61	101.19	99.888	99.261	99.812	98.476	99.27	100.64	100.39	99.574	99.686	98.807	101.61	98.958	100.84	100.47	98.579	100.83	98.663	100.17	99.573	100.05	99.398	100.74	99.29	98.671	99.763	99.64	98.632	99.316	101.13	99.35	100.97
104.39	105.75	104.23	103.06	104.94	102.7	104.89	105.09	104.66	104.17	102.92	104.45	103.56	104.35	105.08	104.05	104.15	104.04	103.66	105.41	103.36	104.02	104.79	102.38	103.63	105.32	104.16	105.89	104.77	104.22	103.49	104.5	103.49	104.31	106.02	103.73	103.58	104.99	105.71	104.5	103.71	103.14	103.72	104.35	103.88	104.05	103.29	103.6	103.85	103.66
104.69	104.81	106.44	104.81	104.65	104.52	104.76	106.84	106.13	105.07	104.3	105.83	106.12	104.35	104.91	105.1	103.97	105.8	105.61	105.17	105.22	105.2	105.08	105.59	105.37	105.39	104.07	105.44	105.42	104.4	106.87	104.86	104.72	104.14	105.42	106.07	104.74	105.88	106.95	105.32	106.58	105.95	106.53	104.39	106.08	105.69	105.18	104.06	105.82	104.9
111.61	110.15	109.91	110.79	110.95	111.2	111.85	111.28	110.56	111.72	109.92	111.32	110.13	109.63	110.95	110.79	111.41	111.24	110.2	110.06	112.22	111.23	112.13	111.57	110.97	112.06	113.33	110.82	111.63	110.54	110.62	110.69	109.9	112.51	111.02	110.21	111.1	111.75	109.38	110.5	110.73	111.18	112.16	111.06	110.57	109.63	113.81	111	111.08	111.61
111.77	110.76	110.49	111.62	111.32	111.8	112.01	109.93	110.31	111.64	111.89	111.21	110.89	110.82	110.78	111.5	110.75	111.12	112.36	110.98	109.8	110.94	109.95	111.25	110.98	111.45	111.82	110.55	111.66	112.4	111.62	111.09	110.08	112.15	110.73	110.19	111.5	111.53	110.47	110.43	112.1	111.16	112.53	111.53	110.25	109.92	112.05	112.64	109.85	111.59
104.53	106.44	106.41	107.93	105.2	106.27	106.56	106.61	106.1	107.12	106.56	106.08	105.98	104.98	104.68	106.84	106	104.78	106.04	105.76	105.04	104.63	107.68	106.22	106.59	104.82	106.24	107.34	105.5	106.55	104.59	105.13	106.26	104.9	105.92	104.3	106.4	105.48	105.17	104.97	105.91	105.49	106.4	105.06	104.9	107.28	106.16	106.12	106.32	106.23
107.74	107.83	105.54	105.94	107.9	105.85	106.12	104.61	106.65	106.25	106.69	105.67	105.14	107.19	106.68	106.86	107.55	105.62	108.05	106.84	107.2	107.61	105.63	105.4	107.05	106.39	105.98	105.54	105.24	106.68	105.37	106.41	107.53	106.19	105.06	107.6	105.68	105.89	105.81	108.29	107.73	106.19	105.38	105.69	104.86	108.45	106.13	106.11	107.33	105.88
112.12	110.31	111.3	110.55	110.21	109.58	108.72	110.05	109.71	109.74	110.98	111.18	109.98	111.16	110.9	110.91	109.83	110.26	110.61	110.96	110.05	110.95	113.13	111.96	109.69	109.4	109.34	110.17	111.11	110.22	111.54	111.32	110.53	111.16	110.93	111.61	111.93	110.71	109.86	112.47	110.04	109.41	109.89	109.66	109.46	110.38	111.38	110.57	110.08	110.19
104.6	105.76	104.95	105.41	105.12	106.39	106.03	105.92	106.23	106.31	105.24	107.48	108.21	106.69	107.6	106.46	105.7	105.28	105.07	105.21	105.67	106.37	105.33	106.53	103.51	104.97	106.59	104.19	105.75	106.2	105.24	104.65	106.25	106.42	105.49	106.13	105.39	105.61	104.1	106.46	104.52	104.46	104.62	106.61	103.19	105.07	105.47	106.62	106.32	106.53
115.63	117.74	117.77	116.9	116.78	117.23	118.53	118.38	118.23	118.03	116.99	117.74	119.74	118.69	118.8	117.43	117.88	118.28	118.75	117.81	117.66	118.67	120.93	117.65	119.35	118.38	117.21	118.53	116.09	117.16	116.51	116.86	116.72	117.14	117.4	116.64	117.13	116.27	118.23	119.35	118.18	119.35	116.55	117.95	116.37	116.54	118.07	116.4	117.72	117.14
110.37	111.5	110.39	111.69	110.65	112.11	109.71	111.79	109.21	111.01	110.7	112.09	111.44	109.25	111.98	110.42	109.24	111.27	109.62	110.23	111.32	109.67	110.74	110.61	110.68	110.43	111.58	109.83	111.35	110.01	110.79	110.88	111.09	111.44	110.19	111.42	110.05	111.51	109.91	109.74	111.16	108.97	111.64	109.83	110.87	110.94	110.24	110.26	112.32	111.13
114.62	113.52	113.6	112.22	114.36	112.44	111.58	112.8	112.47	111.41	111.93	113.21	113.1	112.65	112.98	113.37	111.96	111.58	114.42	112.13	111.24	113.02	112.14	112.26	113.26	112.77	112.21	112.52	113.63	114.37	113.23	112.99	111.33	112.56	112.22	112.85	112.99	113.21	113.49	114.39	110.8	112.3	113.32	113.37	112.96	112.76	113.26	113.98	111.99	112.43
104.94	105.58	105.19	105.84	106.21	105.38	105.15	104.95	104.99	107.21	106.11	106.63	106.2	105.53	105.63	105.19	105.37	105.42	106.1	104.42	106.01	105.37	105.21	104.63	105.43	105.19	105.91	104.67	103.72	104.99	104.77	105.05	104.01	104.44	106.49	105.81	105.42	105.6	105.92	106.92	105.35	104.47	106.88	104.09	104.98	104.77	105.3	107.39	104.89	104.19
104.31	104.99	107.42	107.19	105.65	106.5	105.74	106.79	106.31	105.99	104.49	105.1	106.48	105.42	106.32	108.37	104.95	105.98	106.02	105.56	106.53	104.95	104.97	105.71	106.15	107.23	104.08	106.45	106.59	105.96	108.07	105.91	106.11	106.07	107.66	106.56	107.15	104.84	104.62	107.08	105.92	106.24	106.42	105.61	106.23	107.25	104.87	106.67	106.75	106.51
110.74	110.15	110.86	110.69	109.58	110.39	113.41	111.33	110.43	109.11	111.88	109.49	112.3	109.85	111.14	112.07	109.74	112.22	110.44	109.5	108.96	111.85	112.27	109.21	110.29	109.43	110.01	111.28	110.98	111.48	110.2	109.47	109.77	109.72	110.28	111.71	109.75	110.61	110.5	110.75	111.82	111.11	111.16	109.97	110.17	110.01	111.21	111.8	110.53	110.26
105.86	102.96	103.66	104.73	106.47	104.8	106.07	104.89	104.73	103.95	105.1	105.48	104.86	104.77	106.11	105.92	105.48	105.66	105.05	103.22	104.57	105.45	106	104.42	104.72	105.64	103.47	105.53	103.44	103.59	104.34	103.98	103.61	104.23	104.44	104.6	104.6	106.55	104.73	104.62	104.87	104.65	105.09	104.81	104.56	104.4	103.93	104.14	103.87	104.35
112.47	112.07	111.49	112.67	111.52	111.52	113.11	111.66	112.56	111.66	111.65	111.55	111.59	111.25	110.96	110.64	113.04	112.1	111.31	111.78	110.11	111.57	112.19	113.12	111.33	110.91	111.8	110.23	112.16	112.01	111.58	112.42	112.96	113.61	112.4	112.01	112	113.17	111.84	113.7	112.71	113.48	112.41	111.42	112.4	110.69	111.24	112.08	112.38	111.71
104.15	106.55	105.05	105.52	105.8	106.99	105.01	106.95	105.03	105.95	105.35	105.14	107.6	104.54	103.28	105.43	105.84	105.53	107	104.36	106.56	105.2	105.71	105.45	105.88	106.59	105.3	105.69	104.54	104.06	105.46	106.8	106.8	106.64	105.32	105.03	104.58	104.96	107.49	106.15	106.32	104.77	105.45	104.55	105.66	105.85	106.92	105.67	105.77	104.79
105.76	107.61	105.57	106.23	106.49	104.41	105.8	106.03	105.55	106.45	106.54	106.45	106.95	104.96	105.9	106.76	105.32	106.64	105.59	106.17	105.04	106.5	104.16	106.83	105.41	106.61	106.58	105.48	105.51	106.61	104.04	104.8	105.77	106.28	105.46	107.62	105.82	107.06	106.77	106.08	106.94	105.16	105.99	106.35	105.1	106.69	104.72	105.61	107.71	105.45
112.38	112.83	114.17	113.57	113.22	112.81	112.56	113.28	114.14	112.31	113.59	114.75	113.15	113.08	113.72	111.61	112.9	113.05	112.05	111.57	113.57	113.78	112.96	113.39	113.64	113.24	112.19	114.1	113.5	113.23	113.27	112.69	113.47	112.76	112.2	112.32	110.4	111.99	112.25	114.2	110.98	112.71	111.08	113.26	114.01	112.14	113.94	113.27	111.23	111.77
111.36	110.63	109.79	111.17	110.39	112.08	111.11	112.06	113.78	111.05	111.04	111.48	112.19	111.49	110.76	111.28	112.42	110.25	109.86	111.29	112	111.89	112.58	111.45	112.43	112.77	111.63	111.51	112.85	111.97	111.24	111.13	111.63	110.59	111.63	112.56	111.12	111.19	111.91	111.4	111.75	112.2	111.35	110.5	112.02	110.8	112.17	111.66	112.31	111.6
105.14	105.38	106.75	107.24	105.9	108.07	106.09	105.18	106.36	106.04	106.53	105.35	104.88	106.28	105.95	107.18	107.72	105.45	105.53	106.77	106.01	107.16	106.44	105.52	104.66	105	105.5	106.55	105.01	106.12	106.35	106.72	105.68	105.97	106.68	105.68	106.32	106.15	105.86	106.19	106.17	106.33	108	107.03	105.77	108.14	108.11	104.99	105.73	106.91
100.63	100.89	100.81	101.32	101.75	100.31	99.205	101.75	100.22	99.812	100.79	100.02	101.24	101.51	100.05	99.132	101.41	99.778	100.55	100.54	102	100.13	101.1	100.96	100.7	100.6	100.31	100.36	101.5	99.884	101.87	100.27	100.36	100.25	101.36	100.78	99.861	100.54	99.282	100.11	99.735	100.36	100.52	100.57	100.55	100.59	102.2	102.56	102.26	100.8
111.67	111.7	113.63	112.1	111	111.31	111.77	112.18	111.69	112.27	111.95	110.65	111.7	111.57	112.31	110.45	111.28	111.26	111.36	111.7	111.56	111.68	112.36	113.18	111.68	111.62	112.04	112.26	110.95	112.29	112.62	113.81	111.12	111.33	112.14	112.7	112.04	113.28	111.44	113.43	111.8	112.42	112.07	113.15	111.81	111.04	110.36	111.97	112.24	112.69
105.83	105.03	103.8	105.97	106.7	105.39	106.29	106.94	105.91	106.34	107.26	106.9	106.04	106.17	105.15	105.87	106.91	104.86	104.98	105.51	103.8	106.65	105.62	105.77	104.58	106.28	105.82	105.53	105.97	106.7	105.31	105.36	105.59	107.54	106.97	104.92	105.45	105.52	106.45	106.13	105.05	107.65	104.92	105.84	105.65	105.68	106.3	105.92	106.13	105.59
109.41	111.03	110.62	112.18	110.23	111.89	112.46	110.98	112.84	111.16	110.52	112.82	112.64	110.69	111.67	111.23	111.98	110.16	112.24	112.75	111.75	111.46	112.58	111.84	112.85	113.34	111.52	111.96	113	113.17	111.57	111.09	112.3	111.34	111.01	111.54	111.22	110.93	111.61	111.7	111.26	111.91	111.34	111.08	112.35	111.51	111.78	112.08	110.32	111.8
97.899	99.169	99.276	99.481	99.89	100.17	100.76	100.04	99.275	99.402	101.22	100.93	99.214	101.44	100.54	101.04	98.823	99.918	100.01	101.91	98.905	99.395	99.314	100.2	101.17	99.984	98.718	99.711	100.21	98.157	99.391	99.49	100.77	100.09	99.785	99.989	99.45	98.912	99.682	99.573	99.388	100.4	100.54	100.03	99.465	98.885	98.736	100.58	101.5	100.08
105.34	107.93	107.69	105.33	107.29	105.92	106.1	105.1	105.82	106.52	107.16	105.95	108.19	106.3	107.31	106.92	105.48	106.22	107.85	106.07	105.87	107.22	106.21	106.84	105.21	106.87	106.94	106.76	105.47	105.89	106.93	105.5	107.21	105.93	105.57	105.62	105.67	104.43	106.69	105.49	104.98	106.61	106.18	106.38	105.17	106.39	105.96	106.95	106.82	106.65
113.21	114.22	112.84	114.14	112.8	112.63	112.32	114.2	112.5	114.24	113.42	113.74	111.79	113.78	112.48	112.25	113.25	112.69	111.97	114.26	111.97	112.35	113.34	112.63	114.54	113.84	114.39	113.74	113.4	112.09	114.02	112.76	112.16	111.73	112.96	112.94	112.53	112.94	113.35	111.9	113.65	113.34	112.97	112.25	112.57	111.03	111.98	114.55	112.82	112.62
105.37	106.27	107.78	107.24	106.31	106.87	104.98	107.22	105.62	106.7	106.46	106.59	105.31	107.9	105.3	105.5	106.92	106.26	106.56	106.21	106.31	107.91	105.38	107.1	105.31	105.84	106.36	105.23	106.37	104.55	104.58	106.36	105.98	105.7	105.03	105.93	107.13	106.33	106.37	105.64	106.92	103	105.52	106.92	107.03	106.96	105.3	107.28	106.75	104.87
101.78	100.06	101.58	99.78	100.42	100.69	100.42	99.667	100.92	101.16	100.81	101.56	101.38	98.886	100.34	101.14	100.4	100.53	100.41	99.991	102.31	99.647	100.99	101.71	100.32	100.45	99.004	101.46	99.381	100.7	101.37	102.12	100.61	100.69	100.7	99.679	100.36	101.66	100.39	99.7	100.28	100.34	101.08	100.24	101.65	100.41	101.12	100.29	100.61	100.88
105.8	104.39	105.07	106.91	106.53	105.95	105.98	105.78	104.64	106.77	105.84	105.27	106.53	107.03	105.49	105.49	104.85	105.53	105.81	106.07	107.53	105.17	105.82	105.78	105.55	106.09	105.35	104.76	106.52	106.58	106.93	106.19	105.96	105.34	105.38	105.64	105.59	106.04	104.55	106.66	104.63	104.5	105.26	106.38	104.27	105.26	104.46	107.25	105.24	107.89
105.46	105.48	105.34	104.7	106.16	104.59	105.67	105.68	104.53	103.61	107.38	104.99	106.04	105.02	104.67	104.49	104.14	105.81	104.53	105.43	105.97	104.04	104.43	105.33	106.55	104.69	104.98	106.61	105.62	105.63	105.45	105.14	103.41	105.19	105.09	104.31	105.01	105.49	105.13	105.8	104.57	105.69	105.18	105.81	105.13	105.9	104.87	105.45	104.76	107.7
110.59	110.04	111.88	109.97	111.25	109.41	110.63	109.59	110.18	110.96	109.48	111.11	109.41	109.94	110.8	110.03	109.54	109.42	111.02	109.85	109.69	111.43	109.43	109.31	109.1	109.66	110.72	108.87	109.32	109.95	110.89	110.36	110.61	109.11	109.69	109.56	110.02	110.34	108.87	108.08	108.48	110.91	110.3	111.68	110.89	108.41	110.32	109.25	110.14	110.22
111.27	110.78	111.24	110.38	111.12	112.75	111.94	111.45	111	112.26	112.36	111.17	109.84	111.44	112.21	111.27	109.88	110.3	114.19	112.35	109.66	112	113.02	112.19	111.48	111.06	112.89	112.21	112.31	112.94	111.44	111.26	112.14	110.61	111.41	113.14	112.48	111.76	110.66	113.16	112.09	111.9	111.45	111.93	111.52	112.75	112.34	112.61	110.93	112.33
107.53	106.43	106.85	108.5	106.6	107.46	106.63	107.21	106.54	105.84	108.57	108.47	105.92	105.65	107.47	108.2	108.1	107.26	106.94	107.67	108.04	105.56	108.38	106.67	107.99	106.35	104.46	105.92	107.34	106.95	107.58	107.63	107.67	105.09	104.94	106.65	107.61	105.66	105.89	106.94	107.19	105.23	108.02	108.15	107.76	107.53	106.8	108.23	107.79	108.4
106.31	106.19	105.56	106.53	106.19	106.7	106.24	105.29	105.37	106.1	105.29	105.08	106.74	106.46	105.56	105.46	106.51	105.32	106.74	105.4	106.01	105.69	104.57	106.51	103.55	107.84	106.9	106.31	105.8	103.98	105.68	105.34	104.96	104.27	105.77	102.98	105.33	106.91	104.77	106.47	104.64	104.55	105.77	105.84	106.07	105.26	106.13	106.36	105.38	106.87
111.87	110.41	112.43	111.74	112.69	114.14	111.79	112.95	111.44	112.05	111.68	111.28	112.77	111.49	111.14	112.62	112.49	112.18	112.05	112.25	112.36	110.38	111.42	111.25	113.03	114.25	111.11	113.07	110.18	111.83	109.31	112.62	111.99	109.87	112.72	112.92	110.65	112	111.03	110.26	111.35	112.3	111.47	111.63	111.49	111.75	113.79	112.97	113.41	109.31
103.59	105.31	104.99	103.33	104.66	103.55	103.77	104.87	106.02	104.69	105.33	104.26	104.78	103.11	104.78	104.83	104.17	105.15	104.35	104.33	105.01	105.21	102.96	105.37	104.13	105.19	102.73	104.16	104	104.52	103.68	105.5	106.79	104.98	105.28	103.9	104.59	103.71	104.96	105.76	105.18	104.22	106.72	103.86	103.71	105.22	103.85	104.48	103.01	102.67
100.46	101.39	100.57	98.852	101.55	101.14	101	99.259	99.382	99.789	98.59	99.936	99.883	98.466	98.382	100.82	101.02	99.965	100.78	97.563	100.18	98.721	100.94	98.459	99.213	100.44	100.14	100.78	98.647	99.242	98.492	99.811	99.646	100	99.551	98.73	99.173	99.571	98.773	101.39	98.41	101.66	99.871	99.932	101.13	99.21	99.207	98.727	101.03	99.031
106.63	105.55	104.35	107.42	105.01	106.79	105.29	105.88	106.21	107.21	105.44	104.85	106.25	106.14	107.44	107.17	105.35	106.02	105.27	105.41	104.66	106.89	106.51	104.86	105.79	105.79	105.57	105.54	104.76	104.28	106.95	105.53	105.35	104.21	104.95	104.67	105.67	105.81	105.09	105.52	107.01	106.68	107.03	106.69	106.11	104.44	105.95	105.78	106.3	105.98
106.19	107.52	107.55	106.73	106.41	107.03	107.18	105.46	107.12	107.46	106.73	106.58	105.45	105.3	107.34	106.81	105.44	106.41	107.74	105.96	108.21	106.94	107.37	106.96	104.89	106.1	105.74	106.85	107.15	106.13	107.05	106.88	106.9	105.98	107.06	105.69	107.11	105.71	106.37	106.64	107.22	104.69	106.41	107.2	105.95	108.42	105.53	107.17	107.91	105.92
105.87	107	104.77	104.94	106.52	106.8	107.41	104.56	106	106.21	105.34	107.24	106.77	105.15	106.42	106.95	104.98	107.02	105.94	105.17	106.37	107.43	105.24	105.66	106.07	105.53	106.49	105.74	105.45	106.29	104.91	105.21	106.37	106.6	107.32	105.59	106.89	105.69	106.32	104.6	105.64	104.72	105.88	105.82	107.47	105.87	107.19	107.28	106.67	105.92
103.71	106.25	105.94	105.27	106.36	106.49	103.62	105.25	105.97	106.54	106.23	107.81	104.88	106.6	106.85	105.72	107.01	105.35	106.34	105.44	105.45	105.28	105.76	105.4	106.63	106.74	105.91	106.24	106.83	104.9	106.36	104.94	105.41	106.3	105.94	105.19	106.45	105.96	105.7	105.77	104.89	106.25	104.96	108	105.22	107.82	105.06	104.81	103.98	105.72
108.69	109.23	110.53	110.23	110.44	112.03	111.14	111.26	110.51	110.7	111.11	109.94	110.66	111.61	111.55	111.04	109.96	109.32	109.95	110.79	110.11	109.95	110.17	111.22	110.41	111.02	111.02	109.88	111.28	110.8	110.82	111.72	110.77	111.65	112	110.06	109.76	110.13	111.08	110.44	110.09	110.35	111.36	110.08	111.62	111.95	110.48	110.81	111.5	110.57
109.55	110.03	110.29	109.81	109.68	111.06	110.59	110.13	108.76	111.36	108.96	109.95	110.99	110.04	110.09	110.6	108.18	109.08	110.3	109.74	108.78	108.73	108.93	110.15	109.4	108.75	109.53	110.14	109.31	111.42	109.53	109.31	109.35	107.84	111.06	108.6	110.62	110.33	109.13	110.17	109.74	108.79	111.22	108.1	110.97	109.67	109.61	109.39	108.56	109.74
117.23	120.02	118.49	118.23	117.53	117.21	118.26	117.6	117.5	119.14	117.29	118.03	117.23	116.25	117.77	119.13	118.76	118.31	119.25	116.19	118.36	118.02	117.64	117.39	118.52	118.08	117.84	117.76	117.03	117.69	118.28	117.02	118.19	119	116.51	117.57	115.37	116.77	119.08	118.37	117.73	118.45	116.8	116.05	117.82	118.15	117.45	116.6	117.22	118.65
100.49	100.31	99.997	101.07	99.929	99.549	100.03	101.86	100.38	101.9	100.96	101.74	100.48	100.66	102.19	100.27	101.81	100.65	101.44	99.468	101.23	101.33	100.61	101.26	98.431	99.792	100.81	100.34	100.35	101.02	100.94	100.12	102.03	99.705	99.287	99.745	101.48	101.65	101.97	100.47	100.75	100.52	99.09	100.69	100.28	99.699	99.574	100.69	99.627	101.86
105.87	105.74	106.39	104.41	105.61	104.33	106.09	107.16	106.64	105.73	106.29	106.47	106.08	105.72	106.62	104.75	105.07	107.58	105.93	104.4	107.39	104.75	107.11	105.33	105.4	106.54	106.8	105.68	105.05	106.5	105.35	105.66	106.11	105.59	106.1	104.87	106.68	105.24	105.54	104.54	104.99	106.43	105.99	105.74	107.72	106.58	106.32	106.86	106.42	106.07
111.87	110.84	110.79	112.06	111.91	109.13	110.81	111.13	111.99	111.2	109.5	111.37	111.99	109.83	110.34	113.08	109.95	110.44	110.78	111.31	112.4	110.66	110.45	110.47	111.84	111.12	112.74	112.57	109.63	111.53	110.27	111.37	111.02	111.87	112.8	113.01	112.05	110.42	110.15	110.17	111.24	111.93	111.61	111.74	112.21	112.06	110.13	111.01	111.95	111.41
105.48	105.79	105.85	105.13	106.43	105.73	107.16	106.34	105.5	105.98	106.86	105.76	104.81	104.38	105.41	105.85	107.04	106.53	107.66	105.82	105.35	104.96	106.69	107.12	105.3	106.12	106.31	106.39	106.79	104.38	106.96	103.42	105.42	104.79	105.78	106.82	105.24	105.21	107.23	106.82	106.28	107.22	104.89	105.33	107.01	107.47	106.25	107.9	106.03	104.55
111.18	110.43	110.99	112.44	112.14	111.24	111.73	112.37	113.05	111.54	111.77	112.51	110.2	112.7	112.06	111	109.14	112.57	110.81	109.99	111.41	111.23	111.43	112.42	110.7	110.3	111.78	111.31	110.87	112.13	111.09	110.74	109.72	110.72	111.03	109.68	111.34	110.22	109.54	112.61	112.09	111.59	110.19	111.01	111.27	111.36	109.35	111.58	111.64	111.16
99.722	100.38	101.95	99.576	100.42	100.4	101.29	100.4	101.05	101.94	99.699	100.66	100.36	99.603	100.27	100.9	99.144	99.922	99.776	99.622	98.147	100.03	100.53	100.09	99.454	100.42	100.38	98.399	100.83	100.38	100.1	100.17	100.91	99.187	100.66	101.15	101.17	99.143	98.936	99.718	98.465	100.35	99.712	101.46	99.679	100.45	99.145	100.12	99.646	100.96
110.54	111.3	111.14	112.06	111.78	111.02	112.86	111.29	110.69	112.8	111.48	109.98	110.9	112.99	110.8	112.77	113.48	111.68	111.29	111.1	111.17	112.05	111.11	112.69	110.79	113.53	109.96	112.38	111	110.97	111.83	110.84	111.78	111.69	112.03	113.52	110.68	113.17	112.21	110.88	111.29	111.39	111.99	111.85	112.32	112.39	112.72	112.77	111.65	110.6
117.17	117.88	117.8	117.15	116.89	117.04	118.04	117.89	117.56	118.37	117.9	117.59	116.85	117.22	117.6	117.93	118.21	117.25	117.27	116.38	116.14	116.73	116.08	118.56	117.59	116.88	115.51	118.37	118.59	117.25	117.58	116.17	116.92	118.13	116.67	117.29	116.92	118.03	118.19	117.95	118.57	117.6	118.41	119.18	118.26	117.72	117.77	116	117.74	117.25
100.03	100.78	101.56	100.51	101.04	100.41	100.09	100.24	100.64	99.599	100.97	101.47	99.513	100.67	100.3	100.16	100.69	101.08	99.935	100.79	99.316	100.82	101	101.55	98.859	101.48	99.621	99.416	99.208	100.11	100.07	99.474	100.99	100.88	100.48	101.25	100.89	98.762	99.281	99.377	99.795	99.202	100.51	100.54	98.9	99.452	101.17	102.08	100.44	100.09
106.8	106.4	105.1	107.24	105.48	105.16	105.48	105.83	105.76	104.71	107.37	105.65	105.68	106.18	104.96	107.4	106.78	105.7	106.06	105.6	104.74	105.78	105.63	105.39	106.06	105.56	106.06	105.78	105.66	104.71	106.59	106.52	106.01	104.27	105.16	104.96	106.69	105.7	105.84	106.61	105.81	105.4	105.24	105.04	106.36	106.98	104.7	105.14	106.6	106.78
117.47	117.65	118.3	117.75	119.27	118.4	118.76	118.09	117.22	115.39	117.6	117.72	117.74	118.89	118.7	117.5	118.47	116.15	117.44	119.6	117.53	117.02	117.03	116.81	118.8	118.05	119.06	117.23	116.83	116.85	115.16	117.52	118.73	116.84	118.07	117.2	117.7	117.51	117.39	119.11	117.53	117.2	117.34	118.1	116.84	117.69	117.16	117.19	117.38	117.76
106.26	107.28	104.56	106.77	105.09	105.25	104.39	106.38	106.78	105.87	106.96	105.71	108.01	106.8	104.97	106.43	105.75	106.14	106.05	106.45	105.24	104.97	105.86	105.95	107.69	106.07	106.26	105.35	105.72	104.8	106.18	105.87	104.15	106.48	106.66	105.54	106.2	105.74	105.55	104.72	106.16	106.08	105.87	106.05	106.22	106.11	105.48	106.01	106.18	105.6
110.95	110.73	109.68	109.17	107.96	110.47	112.43	109.03	109.96	109.88	112.28	110.73	110.43	112.2	111.88	110.58	112.69	109.39	110.25	109.39	109.02	110.57	110.28	110.05	109.46	109.36	109.74	110.22	111.35	108.54	110.36	109.27	110.14	110.28	110.08	109.98	110.5	111.64	110.81	111.5	111.17	109.72	110.09	109.67	109.67	109.04	110.85	109.88	111.15	110.1
105.35	108.71	104.88	106.09	107.53	108.01	107.43	106.86	105.38	105.76	107.41	106.43	107.54	105.99	108.04	107.97	107.89	106.42	107.08	107.17	106.56	106.94	108.21	107.55	107.7	107.96	107.15	106.01	107.77	107.03	105.5	107.41	106.46	106.13	107.31	105.96	107.96	106.2	107.24	108.45	107.49	106.7	109.37	107.58	108.3	107.92	107.63	107.3	107.14	106.28
105.66	106	105.79	106.04	105.45	106.15	104.71	107.05	105.08	103.49	106.55	107.14	105	106.38	107.18	105.6	105.71	105.66	104.64	104.61	105.64	105.6	104.86	106.34	106.1	105.99	106.26	104.16	104.97	105.85	105.34	107.06	106.7	105.16	105.74	106.05	105.23	106.73	106.28	106.47	105.21	106.81	106.1	106.59	105.99	106.48	106.28	104.79	104.3	105.37
105.53	105.89	104.74	105.19	106.77	105.15	105.45	104.38	105.35	103.25	105.4	104.14	104.77	105.31	104.66	104.39	105.31	105.99	105.24	105.64	105.83	104.48	106.13	105.28	103.53	105.96	103.36	105.65	104.93	104.16	104.48	104.13	104.07	106.11	105.72	105.59	105.51	106.17	105.57	106	104.53	105.62	106.06	104.88	104	103.83	105.37	103.65	104.77	105.93
104.79	106.67	105.76	105.09	105.53	106.69	107.64	105.93	105.44	105.61	104.83	102.92	107.12	104.97	104.95	105.52	104.92	107.68	106.56	108.13	104.88	104.63	104.97	105.11	105.66	106.24	104.14	105.27	105.32	105.06	106.49	104.15	106.51	104.84	105.86	104.58	104.27	105.77	106.08	104.64	105.44	105.5	104.67	105.49	105.68	106.28	103.57	105.32	105.64	105.62
118.47	117.23	117.11	116.74	116.94	116.18	117.7	116.28	117.19	117.07	115.76	115.04	117.62	114.25	116.51	116.12	115.36	115.92	116.42	115.24	116.94	115.55	117.14	114.61	115.48	117.16	116.39	117.47	115.92	116.5	115.26	115.94	115.36	116.58	116.38	116.17	115.83	116.4	117.18	115.25	116.1	116.66	114.57	114.87	117.52	115.9	115.8	116.53	116.56	115.89
105.71	105.22	105.22	107.09	104.84	105.38	105.9	106.08	105.59	104.91	105.25	106.49	104.16	106.66	106.01	105.3	105.09	105	105.17	105.09	106.11	107.63	106.34	104.63	106.37	105.6	104.81	105.93	107.83	106.71	105.84	105.01	106.47	106.15	106.27	105.34	106.11	105.82	104.59	106.29	106.97	105.74	107	103.84	106.46	106.53	106.16	105.81	104.27	103.6
106.21	107.22	104.15	106.89	104.98	107.61	105.87	104.17	104.99	107.56	104.22	106.54	106.03	107.01	107.43	106.22	105.84	106.63	105.25	106.19	106.04	106.38	105.61	105.86	105.73	107.49	106.29	106.04	106.2	105.36	105.3	106.55	106.21	106.36	105.41	108.45	105.17	104.74	106.31	105.1	103.86	105.21	104.82	106.37	106.51	108.65	105.24	106.69	106.61	107.11
108	109.7	108.97	110.13	109.21	109.83	108.6	108.94	108.6	109.29	109.87	109.94	110.39	109.21	108.96	110.3	110.05	107.79	109.4	110.39	110.46	109.47	108.57	109.94	110.42	110.02	110.01	110.07	108.21	110.12	110.2	109.33	110.32	110.6	109.74	109.18	108.32	111.01	108.37	110.66	110.57	110.58	107.64	109.71	110.26	109.08	108.74	110.18	109.46	108.46
117.51	116.23	116.54	116.8	117.15	116.84	115.86	117.2	115.78	116.38	117.17	114.36	116.08	116.46	115.6	115.89	116.53	117.76	117.85	117.18	117.1	116.3	115.69	115.9	117.08	116.19	116.86	115.75	116.43	116.28	116.22	116.74	115.88	116.56	116.95	117.05	115.5	117.17	116.25	117.29	115.31	116.83	116.38	116.61	116.69	117.88	114.66	116.09	116.36	116.34
115.59	119.94	118.56	117.9	117.46	118.99	118.1	117.92	118.24	116.74	118.18	117.12	116.72	117.39	118.42	116.7	116.18	117.3	118.67	116.38	116.01	118.71	116.81	119.15	117.88	119.97	118.16	116.9	116.16	117.7	118.78	116.93	119.23	119.11	117.39	116.82	117.89	117	119.07	117.58	117.65	117.54	116.61	117.17	116.33	117.29	117.35	118	117.24	117.72
106.75	106.3	106.17	107.72	106.65	104.81	105.72	105.95	107.7	105.07	105.7	105.17	106.15	106.45	106.73	107.27	107.24	106.9	107.22	108.91	107.6	105.26	105.89	105.16	106.46	105.3	107.02	107.16	107.59	106.66	107.34	106.73	106.3	105.05	106.34	105.48	107.32	105.97	107.52	106.31	106.55	107.87	105.97	105.75	106.92	104.76	105.19	105.74	105.32	106.04
109.38	108.87	109.74	109.3	110.12	110.1	110.72	110.11	110.38	110.64	109.17	110.89	111.03	110.8	109.37	109.81	110.15	109.79	109.52	109.05	108.5	109.81	109.53	109.92	111.1	110.28	109.55	109.99	109.79	110.56	109.3	109.95	109.77	109.74	110.19	109.58	110.86	111.19	108.9	107.8	109.31	109.55	109.49	109.64	109.45	109.08	110.82	108.05	111.23	108.97
106.77	106.38	105.98	107.63	106.29	107.56	105.85	105.61	107.2	106.03	104.99	107.22	107.73	106.85	105.71	108.14	106.87	107.45	106.9	107.9	107.14	107.46	107.07	106.81	109.01	107.07	107.07	107.52	106.25	107.63	107.47	107.08	106.83	108.28	107.47	107.61	105.78	107.06	105.97	106.63	106.08	105.92	106.78	106.13	105.28	107.39	106.48	106.39	106.9	106.6
105	107.05	104.3	104.49	105.75	105.13	106.71	105.51	106.03	104.68	105.51	106.62	105.66	106.07	106.14	104.82	105.54	105.84	105.88	107.06	105.23	106.78	107.92	104.83	106.25	105.83	105.67	106.38	105.49	104.35	106.24	106.35	105.89	106.37	105.65	106.1	105.9	103.89	106.92	106.35	105.28	107.04	104.79	106.09	105.5	104.35	103.93	106.57	106.69	105.53
118.63	117.58	117.38	117.48	117.96	116.94	117.12	117.83	116.88	116.78	116.79	119.91	117.26	117.33	116.81	117.73	116.4	118.61	118.56	117.23	119.1	117.79	116.21	117.83	118.17	116.71	116.89	117.14	117.62	116.81	116.5	118.22	118.91	116.41	117.75	117.71	117.86	118.8	116.77	118.42	116.68	117.55	117.65	119.29	119.19	117.79	117.46	117	116.3	116.86
105.55	104.84	106.97	106.04	102.99	107.12	106	106.42	105.25	104.63	106.21	105.68	104.82	104.73	104.74	102.67	107.01	105.1	106.74	106.39	104.53	104.88	105.77	104.99	105.38	105.04	104.43	105.61	104.18	107.09	105.27	104.39	105.74	104.08	105.34	105.5	105.79	106.64	104.85	103.32	105.93	105.55	106.29	104.4	105.5	106.53	104.69	105.71	104.81	105.14
105.5	104.64	105.68	106.21	103.88	103.73	104.95	103.26	103.82	104.58	106.43	105.84	104.3	103.85	105.08	104.11	103.15	104.48	105.11	105.45	103.7	105.43	105.62	103.62	104.4	103.99	105.56	104.87	104.23	104.27	105.23	105.03	105.35	103.81	103.83	104.39	104.91	103.88	105.19	105.68	104.94	103.72	103.74	104.79	105.19	106.17	104.23	104.63	103.58	105.02
101.65	100.34	100.81	100.13	100.21	100.75	100.27	101.58	100.06	99.865	100.67	100.74	99.981	99.804	101.39	100.68	100.5	102.04	99.896	100.37	101.59	101.21	100.46	98.779	100.33	101.19	101.2	101.99	100.31	99.035	99.155	98.654	100.8	100.13	100.6	100.39	100.7	99.581	99.067	100.18	101.02	100.23	100.53	100.17	99.871	99.477	100.86	101.59	100.08	100.81
107.32	107.79	106.36	109.08	107.43	107.36	106.39	107.1	107.84	107.18	106.83	107.77	105.72	106.96	106.15	106.09	107.73	107.02	105.95	106.74	105.61	105.7	107.53	108.42	105.76	106.57	107.63	107.09	106.58	108.44	108.15	107.38	106.73	107	106.89	108.97	106.93	106.33	106.76	107.03	107.89	106.58	107.62	107.43	107.05	106.1	107.06	106.15	107.91	106.84
105.42	104.62	104.3	104.04	104.56	105.18	104.41	104.08	104.39	105.34	105.12	105.05	103.58	103.17	106.08	105.62	105.95	104.78	106.58	105.33	103.17	105.67	105.96	104.66	105.63	106.3	104.86	105.53	105.68	105.26	104.05	104.97	104.39	106.68	103.96	104.61	105.59	105.25	105.7	105.21	105.34	103.65	105.15	104.54	105.23	105.67	104.47	105.13	104.65	104.69
103.43	104.79	103.74	103.4	104.82	105.5	103.87	103.92	103.58	106.14	104.35	105.8	104.44	103.99	105.14	103.99	102.88	104.99	103.5	104.01	103.55	104.19	103.47	103.22	105.39	103.88	105.67	103.07	104.05	103.88	102.33	103.44	104.33	103.71	102.76	104.19	103.76	105.44	104.18	104.03	103.96	105.89	102.9	103.66	103.09	103.11	104.65	103.3	105.54	104.36
106.16	105.09	103.54	103.54	102.65	102.79	105.98	104.47	105.71	105.39	104.77	104.33	106.59	105.34	104.62	105.53	104.65	104.28	105.42	105.09	104.69	104.85	104.78	104.11	105.11	103.85	105.33	106.2	105.44	104.78	103.86	104.66	103.47	103.95	105.85	104.96	104.17	105.25	104.83	105	104.45	106.23	104.44	104.69	104.41	103.94	105.74	105.02	104.21	104.49
117.21	116.6	115.48	114.31	116.15	117.87	115.48	116.47	116.74	116.73	117.51	115.88	116.99	117.51	116.2	117.05	117.13	116.01	115.85	116.95	115.93	116.52	115.56	116.06	115.22	116.37	116.17	117.75	116.39	117.33	114.52	116.36	115.24	115.89	117.12	116.04	117.8	116.54	116.68	116.71	117.04	116.94	114.51	116.03	116.25	116.36	116.49	115.68	114.54	118.3
98.483	100.41	98.772	100.81	99.307	101.24	99.52	100.84	99.891	101.95	100.23	97.403	100.43	100.57	100.14	99.197	99.688	98.942	99.265	98.229	98.986	100.54	99.751	100.1	99.752	99.224	100.38	100.35	100.99	100.26	99.467	99.437	99.462	101.71	99.203	100.68	98.304	99.831	100.53	98.464	98.371	100.92	100.13	100.33	99.021	99.638	98.354	100.99	101.87	99.593
104.92	106.91	104.49	104.03	105.09	106.44	104.75	106.05	105.91	104.74	105.05	104.63	106.03	104.06	105.85	105.03	107.68	105.31	105.6	104.71	105.08	105.72	105.11	105.58	105.06	105.34	105.5	105.42	106.74	103.59	105.13	106.09	104.84	105.78	105.74	105.59	105.18	104.7	107.15	105.14	105.76	103.76	103.86	105.74	106.18	106.41	106.02	105.25	105.2	106.24
105.83	106.61	105.97	106.64	107.56	104.92	106.62	107.33	106.47	105.59	104.21	106.55	105.95	106.7	106.07	107.32	105.01	108.04	106.47	105.99	107.21	105.73	106.35	106.3	105.75	106.72	105.6	106.48	106.01	106.58	105.57	106.41	107.16	106.45	105.7	104.73	106.86	106.59	105.94	106	107.46	107.49	104.66	106.6	106.31	106.91	106.29	106.89	107.47	104.99
104.69	105.11	106.4	104.75	104.54	105.17	103.84	105.68	105.55	105.84	105.08	104.45	106.04	104.4	105.89	106.03	107.08	104.65	104.89	106.08	105.44	105.14	105.22	104.7	105	105.38	104.4	105.55	104.4	103.8	105.5	105.98	105.9	105.97	106.85	104.7	105.52	106.15	106.76	104.65	104.66	104.83	105.98	104.99	103.72	105.08	105.37	104.91	105.11	105.33
103.15	104.5	103.16	105.31	104.13	105.12	103.18	105.41	103.96	104.41	106.37	106.01	104.02	104.52	103.7	104.05	106.36	104.62	104.29	104.2	104.77	105.81	104.75	103.17	104.46	104.26	105.06	104.67	103.69	104.21	104.12	103.82	103.05	103.5	105.07	104.53	103.77	103.96	104.08	104.66	104.09	104.86	103.97	105.33	104.88	105.19	104.56	103.49	106.46	104.55
100.78	101.23	99.963	100.85	100.53	99.972	99.629	101.2	100.46	101.66	100.38	100.82	100.48	98.603	102.43	98.634	100.67	101.17	101.56	101.41	99.733	101.32	100.97	100.37	101.74	100.23	100.1	99.542	100.72	100.98	98.985	98.852	100.59	100.47	100.68	99.375	99.736	101.58	102.64	100.22	99.785	101.26	102.6	101.18	101.27	101.38	100.63	100.98	99.662	99.893
117.41	117.88	118.56	117.22	117.24	116.73	116.42	116.85	117.19	116.98	116.27	118.42	118.26	118.71	118.1	117.21	116.73	117.46	117.62	118.1	118.57	117.39	118.54	117.39	116.86	118.22	117.51	116.56	118.09	116.02	117.43	118.3	117.11	118.48	118.93	118.28	117.34	118.56	117.55	116.35	117.8	118.92	117.05	116.77	118.37	117.33	116.55	118.03	118.49	117.72
104.97	106.21	104.38	104.93	105.13	105.95	105.39	105.49	106.21	106.67	107.27	106.01	105.44	105.39	105.79	104.72	107.24	104.52	106.04	105.27	105.39	105.28	104.01	105.02	105.74	103.76	104.17	105.03	104.12	105.72	104.56	105.51	105.15	104.93	104.33	105.52	105.04	105.18	105.2	106.92	105.93	105.53	104.67	104.72	105.31	106.31	106.36	105.48	104.72	103.82
111.1	112.16	112.73	111.22	111.61	111.43	110.41	111.16	111.31	111.18	112.22	110.91	112.14	111.13	111.61	113.24	112.47	110.94	113	110.98	112.04	111.97	110.6	111.33	110.72	112.72	111.93	111.53	110.18	112.04	110.77	112.28	111.08	111.42	110.94	111.82	111.3	112.75	110.45	110.27	111.85	109.22	110.15	111.14	112.31	110.78	110.02	109.99	111.08	111.5
110.7	110.98	111	110.32	108.71	110.71	110.72	110.01	112.15	109.96	110.52	110.65	111	110.66	109.18	110.69	109.32	111.13	110.53	110.41	109.78	110.13	110.1	110.9	111.44	110.15	111.11	110.92	108.17	110.36	110.04	111.18	110.12	111.99	110.27	111.81	110.98	110.74	109.63	109.82	111.91	110.99	109.06	110.58	111.28	111.26	111.12	111.08	110.59	110.25
112.15	110.69	111.12	111.28	110.37	111.96	110.59	112.61	111.9	109.95	111.68	112.23	111.24	112.67	112.13	109.74	111.18	111.76	109.69	112.98	111.85	112.06	110.21	111.98	110.81	110.86	111.23	110.63	111	111.47	111.46	111.47	111.96	109.06	109.75	110.62	112.07	111.22	111.92	110.32	111.23	110.78	112.47	110.4	109.17	109.66	111.9	111.09	112.07	110.38
111.13	111.82	111.28	112.25	113.33	112.55	112.25	112.3	112.96	110.56	110.27	111.33	111.65	112.96	110.9	111.48	112.55	112.77	112.98	112.95	110.81	110.56	111.87	111.5	112.05	112.76	112	113.79	112.59	111.83	111.43	113.36	111.71	110.85	113.25	110.93	112	111.7	111.56	110.65	113.69	112.63	113.96	112.89	111.75	112.49	112.21	111.47	110.77	112.44
111.42	112.94	113.21	111.81	112.92	111.63	110.62	111.53	111.26	111.43	111.28	113.37	112.07	111.79	111.59	110.58	111.21	111.36	112.88	112.44	112.65	110.8	111.53	112.11	110.99	110.45	112.01	111.32	111.91	112.14	112	113.8	112.59	112.55	111.8	112.21	111.07	112	111.38	112.36	111.59	111.13	110.27	111.79	111.96	111.56	111.87	110.56	110.76	113.45
104.81	103.59	103.32	102.85	104.73	105.33	103.92	103.82	102.99	105.08	105.38	104.26	105.16	104.81	104.69	103.07	104.58	104.42	104.65	104.13	103.68	105.55	105.95	104.2	104.97	104.5	105.4	103.52	103.86	104.95	104.22	103.41	104.53	103.76	103	103.01	104.08	105.58	103.83	104.22	104.79	102.34	104.53	103.55	102.87	105.16	104.9	104.86	102.93	104.32
103.09	104.41	105.14	103.54	104.67	103.4	105.72	102.76	104.87	104.92	104.26	104.47	105.38	104.01	104.45	103.91	104.15	104.25	104.05	104.71	103.58	105.67	103.84	105.29	104.7	104.89	105.78	104.89	104.3	106.01	105.73	104.94	104.44	102.15	105.15	103.71	105.19	103.14	103.15	104.31	103.86	103.26	104.21	104.17	103.35	104.44	104.44	103.97	103.75	105.41
111.12	111.56	110.94	111.64	110.12	111.39	112.56	111.81	110.04	109.61	109.78	110.31	111.44	110.54	111.88	111.11	112.32	111.76	111.03	109.4	111.73	111.57	110.52	110.33	113.2	111.45	111.99	109.97	110.99	111.08	111.29	112.02	110.78	110.76	112.09	112.06	111.78	111.39	110.14	112.46	110.14	112.72	111.5	111.16	110.37	111.57	110.7	112.03	109.26	111.97
113.07	112.22	112.06	111.84	109.69	111.21	110.84	112.16	111.92	112.06	113.29	111.66	112.31	111.75	111.73	111.42	111.68	110.22	111.14	111.42	111.78	111.79	110.74	112.65	112.74	109.94	111.11	111.17	112.33	111.47	111.9	111.13	110.47	111.27	112.77	113.5	112.41	111.91	108.63	114.6	112.13	112.2	112.31	112.2	111.67	112.63	111.55	111.93	111.07	112.05
103.57	103.86	105.3	103.04	103.7	105.84	103.13	104.68	102.63	103.64	104.18	104.12	104.06	103.93	105.88	104.45	104.48	104.71	104.96	104.45	103.58	106.17	102.77	104.89	104.23	105.2	104.43	102.74	105.36	105.94	104.39	104.42	103.59	104.7	103.25	104.04	105.04	104.25	103.49	104.4	103.4	103.98	104.48	105.61	106.6	103.64	104.25	103.53	104.73	104.06
111.78	112.17	111.51	110.55	110.17	109.84	111.52	112.66	111.62	109.95	111.16	110.6	110.94	112.18	111.3	111.95	111.5	111.05	112.35	111.9	110.29	111.19	112.12	109.09	111.49	112.18	112.85	112.33	112.2	111.04	112.38	110.98	111.15	112.11	112.05	111.79	111.66	109.56	113.39	110.19	111.61	110.14	111.28	112.91	111.86	112.08	110.53	111.2	111.24	110.21
111.6	111.63	113.05	113.57	114.29	113.05	113.01	112.99	113.34	112.47	112.09	112.59	113.2	113.97	112.92	113.91	113.86	113.38	112.35	112.31	114.02	112.19	114.06	113.21	112.11	112.26	112.3	111.73	112.75	111.01	110.51	111.9	114.69	112.97	114.26	113.43	112.24	112.53	113.41	112.59	113	114.5	111.68	113.61	111.35	113.06	112.48	112.93	112.55	112.86
106.57	104.95	105.14	107.03	106.25	107.43	107.08	107.19	106.69	105.34	105.84	106.19	106.81	105.78	104.63	107.66	105.17	104.93	106.3	105.1	105.27	104.67	106.39	105.38	104.65	105.27	106.04	106.8	107.76	108.16	104.86	106.11	105.68	107.09	105.86	105.7	105.1	106.5	104.81	104.4	106.02	106.31	106.66	106.62	102.79	106.53	105.32	106.56	107.53	105.8
111.43	110.91	111.4	110.47	111.35	109.97	109.29	111.49	112.1	110.8	111.05	111.47	111.66	112.32	111	111.06	112.26	111.56	110.82	110.16	111.25	110.59	111.12	110.56	112.54	111.14	110.21	111.97	110.32	109.81	109.58	112.03	110.95	109.28	111.36	111.4	112.1	111.02	112.34	111.75	112.55	110.69	109.06	112.32	111.8	110.71	111.89	111.88	111.48	111.24
104.82	105.22	104.89	106.54	106.31	104.66	106.58	105.78	106.55	107.06	105.16	106.83	106.17	106.88	107.01	106.23	105.53	107.45	106.51	107.62	106.49	105.79	106.16	105.76	107.62	105.96	105.98	105.41	106.82	106.06	106.54	106.4	106.35	106.24	105.84	104.01	106.48	106.01	106.46	108.44	105.6	106.26	104.5	107.55	106.27	107.93	106.76	104.86	104.89	106.65
105.46	105.92	106.98	107.07	105.38	105.65	106.78	106	106.41	106.52	104.48	106.49	105.79	105.99	106.37	106.44	107.61	106.34	107.41	105.04	106.91	105.04	108.04	107.58	106.38	105.39	106.28	106.32	107.35	106.77	106.97	107.27	106.45	105.43	105.15	105.38	106.34	106.46	106.48	105.79	106.36	106.19	106.3	104.82	106.22	104.73	105.74	105.75	106.99	105.47
107.04	107.77	106.19	107.23	105.75	107.43	106.53	107	106.29	106.95	106.43	105.88	106.6	108.8	105.83	106.69	107.21	108.99	108.38	106.87	107.76	105.81	107.16	108.16	107.77	106.68	106.13	108.55	105.88	107.17	107.35	106.76	108.86	106.62	108.02	107.4	107.71	106.18	107.56	106.31	105.94	107.56	108.15	107.16	109.17	108.23	107.78	106.14	105.2	107.1
107.84	106.29	105.45	106.08	105.05	104.43	104.89	105.23	106.41	105.4	106.04	106.05	105.79	105.95	105.66	105.46	104.4	105.52	106.2	105.21	105.83	106.95	104.82	108.65	106.34	108.43	106.25	106.32	107.56	104.55	104.75	105.54	104.98	105.01	106.04	106.75	104.74	105.26	105.39	104.3	104.95	104.35	104.5	106.04	105.83	105.46	105.37	104.74	104.67	106.16
110.63	113.96	111.97	111.8	110.94	111.64	112.09	110.41	113.12	112.32	113.06	111.7	112.24	112.55	112.98	111.62	112.34	111.81	113.65	110.62	111.26	111.14	111.46	110.71	112.14	112.53	112.29	112.1	112.58	113.71	111.32	113.42	111.19	112.46	111.71	111.34	113.12	111.3	111.54	110.51	110.76	112.12	110.82	112.26	111.96	110.28	110.54	111.99	110.6	111.93
105.41	106.69	105.56	105.43	106.82	106.83	107.4	108.02	105.96	105.46	106.44	106.47	106.52	106.35	106.57	106.12	104.92	105.15	105.22	105.87	105.82	107.05	105.67	107.37	105.49	106.13	105.66	107.54	106.38	105.42	106.67	106.43	105.62	107.13	107.31	105.76	104.55	104.82	106.97	105.3	107.19	105.14	107.69	106.31	106.7	107.02	107.04	106.7	105.73	105.72
110.87	111.09	113.18	113.07	111.84	111.81	113.21	110.84	114.14	114.36	114.57	111.96	111.71	113.27	112.07	113.06	113.12	111.67	113.52	113.87	113.79	114.43	113	112.9	112.45	113.33	112.84	111.9	112.79	113.33	111.29	112.77	114.6	114.08	112.46	113.2	113.13	112.22	112.28	112.14	113	112.33	113.16	112.25	112.92	110.57	112.83	113.22	111.45	113.07
107.99	106.2	108	106.25	107.01	105.12	106.36	107.2	106.38	104.83	106.57	106.39	105.92	105.84	105.72	107.11	107.12	106.6	108.33	106.59	106.84	108.22	105.95	106.54	109.14	105.99	106.92	106.3	107.26	105.71	105.42	106.68	106.49	105.74	106.76	108.12	105.54	106.54	107.3	106.58	106.8	106.47	106.47	107.03	106.96	107.74	106.17	108.02	106.89	106.22
117.34	115.17	115.03	116.39	116.97	113.6	116.31	116.18	115.66	115.68	116.47	116.06	115.58	116.43	116	116.44	115.8	115.54	118.29	116.49	118.07	117.81	115.14	116.57	118.31	115.02	115.79	116.34	116.13	115.8	116.35	116.45	116.12	116.44	116.13	115.8	116.16	116.32	114.53	115.81	116.7	117.77	116.8	116.59	115.11	115.52	115.88	116	115.57	114.31
112.02	112.64	112.16	111.16	112.79	112.78	110.36	111.35	111.75	113.07	111.19	111.74	112.78	111.4	111.69	112.79	111.36	113.25	111.36	112.49	113.35	113.03	110.56	113.14	111.16	110.87	110.91	112.89	112.17	110.43	112.27	112.1	112.07	111.8	113.06	113.03	111.05	112.52	111.25	112.86	111.81	111.77	110.47	111.87	111.48	113.23	110.44	111.61	110	114.74
105.69	105.22	105.59	105.43	105.86	105.53	105.22	104.73	106.02	105.37	106.03	105.57	105.47	107.86	106.13	105.11	104.29	105.15	104.79	103.71	104.74	105.7	106.02	106.43	105.67	106.34	105.45	106.43	105.99	106.63	105.2	104.75	104.1	105.33	106.8	105.14	107.35	106.32	105.29	104.48	104.81	104.31	106.88	105.43	105.96	104.65	105.65	103.33	105.6	105.45
111.13	111.1	111.4	110.03	110.78	111.64	110.25	112.66	112.92	112.46	111.46	110.8	111.98	112.54	111.48	111.33	109.96	111.69	111.87	111.88	111.41	112.13	110.9	110.96	111.29	112.51	111.74	112.03	111.27	111.99	110.57	113.23	113.12	110.87	112.02	111.8	111.24	113.13	111.72	112.13	112.23	112.36	112.07	111.55	109.99	111.94	111.42	111.71	111.84	112.45
109.53	111.13	110.17	111.49	110.4	110.41	109.3	108.75	111.34	110.75	110.58	110.16	110.11	108.94	111.35	110.25	111.93	111.08	110.38	110.49	112.66	111.24	111.74	110.69	110.18	111.4	109.43	110.42	110.66	111.09	109.02	111.26	111.43	112.74	110.46	110.09	110.06	110.8	111.2	110.27	110.98	110.43	112.34	110.57	111.16	110.33	110.25	111.12	109.49	110.56
100.71	100.34	100.33	100.16	98.991	99.991	101.01	100.15	98.901	100.25	99.678	100.83	101.86	100.22	100.59	99.462	101.08	98.636	100.77	101.7	99.241	100.46	99.359	97.684	101.39	100.51	99.638	100.65	100.02	99.803	97.939	100.4	99.642	100.42	99.728	99.158	100.47	101.13	98.409	100.33	102.78	99.216	99.886	100.58	99.05	101.97	101.36	100.67	100.49	100.44
104.93	104.73	103.45	104.31	104.15	104.12	103.03	105.12	103.97	106.43	106.09	103.59	102.88	103.44	103.32	104.24	104.97	104.94	102.64	104.78	103.61	104.25	104.18	105.35	103.5	105.09	104.7	103.59	103.14	104.79	103.15	103.52	104.32	102.86	104.74	104.15	105.25	104.57	102.26	104.9	103.43	105.34	104.54	105.26	102.8	105.32	105.93	104.59	104.54	104.42
105.36	105.45	106.68	105.3	107.19	105.96	107.26	106.72	104.97	106.1	105.98	107.05	106.11	105.7	105.11	105.83	107.21	106.32	106.06	106.34	105.27	107.05	105.83	106.01	105.76	107.33	105.64	106.77	105.08	106.96	106.81	107.01	105.97	105.08	107.83	106.79	106.76	107.34	107.09	107.16	106.62	106.19	107.27	104.52	106.53	107.13	105.39	107.26	107.68	106.86
111.75	110.42	111.2	110.47	109.86	111.81	111.39	112.05	110.77	112.18	111.1	112.17	112.25	111.65	112.33	111.05	111.2	111.99	110.67	110.14	112.59	110.72	110.74	111.59	110.44	111.87	110.35	111.36	112.14	110.82	110.24	112.76	111.11	111.95	110.17	110.89	112.43	111.34	111.73	111.67	111.11	110.88	111.18	111.1	112.27	110.54	111.91	110.65	110.29	111.41
105.7	105.78	104.84	104.87	107.18	106.39	104.75	105.48	107.04	104.66	104.69	105.45	104.85	103.84	103.38	105.32	104.89	104.59	106.77	105.59	107.25	107.15	106.63	104.94	105.27	104.64	106.14	105.84	105.99	105.96	105.67	105.25	105.67	106.89	103.53	106.33	105.99	104.77	105.75	105.43	106.15	106	105.35	107.06	105.8	106.28	105.57	105.05	106.28	104.66
104.68	104.86	107.11	106.83	105.73	105.58	105.66	105.56	106.34	104.74	105.84	105.59	108.11	106.81	107.11	104.84	105.53	105.72	105.61	105.95	105.29	106.74	106.56	106.85	106.01	105.25	105.9	105.66	104.48	107.28	105.96	105.95	105.61	106.42	108.18	104.35	106.67	106.72	105.43	106.13	106.03	106.56	107.05	105.91	105.69	103.96	105.78	107.05	107.02	105.52
101.03	101.2	101.22	102.28	101.58	101.84	100.35	99.995	100.48	100.3	100.6	102.02	100.75	101.29	101.43	102.37	99.895	100.65	100.17	101.15	100.19	101.63	101.06	100.79	100.19	101.25	101.45	100.74	99.699	101.56	101.83	102.02	101.89	101.18	100.96	101.82	101.42	101.13	100.46	101.31	102.5	100.82	102.9	100.25	100.21	102.37	99.362	102.05	101.47	100.94
109.09	109.12	109.84	109.99	109.34	108.15	109.33	110.83	110.33	110.6	108.32	108.9	108.82	110.15	109.16	109.72	108.8	109.88	110.03	109.72	110.63	108.92	109.33	109.84	111.16	110.58	108.26	109.98	109.45	109.65	108.73	109.39	108.99	109.37	109.17	109.73	109.65	110.56	109.3	110.1	110.55	111.49	108.04	109.63	109.95	110.51	110.17	109.22	108.76	108.5
113.45	112.13	112.59	112.38	111.64	112.16	112.34	112.46	110.86	111.54	111.88	113.17	110.52	111.67	111.66	111.94	112.37	112.38	112.15	112.79	109.86	112.4	110.39	112.31	112.36	113.65	112.78	111.34	110.77	112.39	111.42	113.31	113.27	112.15	112.17	112.17	112.63	112.02	112.22	114.17	111.63	111.61	110.89	110.75	110.84	111.59	113.6	111.68	111.59	112.62
109.07	110.03	108.92	108.86	110.44	109.33	109.69	109.94	110.94	111.14	109.47	109.39	109.4	109.84	109.47	109.42	111.01	110.5	110.11	110.39	110.35	109.45	110.11	111.68	109.83	108.94	109.05	108.62	109.81	109.35	110.57	110.18	109.66	111.83	109.24	110.21	108.83	110.77	108.06	110.92	109.41	108.92	111.1	108.08	110.25	110.42	110.51	109.64	110.55	110.04
105.87	106.48	103.77	105.9	104.28	106.83	106.07	105.13	106.14	105.75	106.47	103.38	105.26	104.2	104.65	106.18	105.33	107.1	105.33	108.08	105.49	104.81	104.54	105.64	104.75	106.4	105.17	106.3	105.21	105.41	105.09	105.42	105.96	105.67	103.16	103.12	106.26	104.86	107.01	104.38	104.68	107.03	105.6	106.88	104.55	105.03	104.35	107.07	104.67	104.47
100.43	102.16	100.36	101.44	101.15	100.69	101.41	100.4	99.788	98.351	100.05	99.84	100.57	99.708	100.08	99.815	100.32	99.983	99.646	99.102	100.69	100.99	100.04	100.46	101.33	100.35	100.11	101.04	99.942	101.16	101.92	100.31	98.733	101.21	100.81	100.12	100.63	100.4	99.493	100.21	100.97	99.197	99.77	101.59	99.395	100.13	101.43	99.578	100.86	98.802
105.03	105.56	105.07	105.12	103.97	105.6	104.55	105.03	105.69	105.14	106.24	106.44	106.25	106	105.39	106.07	103.83	103.24	106.93	106	103.68	105.86	103.11	105.1	105.15	105.3	104.97	106.28	105	104.28	105.55	105.81	104.17	106.05	104.08	105.93	105.64	103.2	108.38	104.94	105.32	105.61	105.84	105.03	105.19	104.54	105.28	106.12	104.53	105.63
113.88	112.12	112.14	111.99	112.07	110.43	112.01	110.75	112.48	112.55	113.07	112.78	111.42	112.42	111.27	111.74	112.66	111.82	111.82	111.71	112.96	111.8	111.51	113.53	112.07	112.18	110.65	110.96	113.1	111.32	113.58	111.35	111.57	112.83	112.29	111.86	113.26	112.25	110.97	111.83	113.24	113.08	112.42	111.52	112.04	111.99	111.54	111.12	112.02	112.76
111.71	110.68	109.91	110.92	110.82	112.19	111.84	111.68	110.02	111.39	110.9	110.49	110.26	112.76	112.43	111.29	111.29	111.44	110.75	110.86	110.66	110.27	111.67	112.21	111.22	111.4	111.81	110.51	110.94	111.65	111.74	110.1	111.02	112.91	111.59	113.48	111.61	111.29	110.69	111.01	111.38	110.44	112.58	110.62	111.51	111.14	113.1	109.45	112.53	111.05
112	112.73	112.42	112.73	110.72	113.1	111.29	112.39	112.68	111.21	111.76	111.82	113.03	112.07	112.55	114.42	112.14	110.91	112.34	112.56	111.98	112.18	111.14	111.36	111.07	112.27	111.56	112.7	113.44	112.37	111.84	110.64	112.02	112.02	113.57	111.19	111.92	111.29	111.81	111.84	111.7	110	113.63	112	111.64	112.26	112.24	110.49	111.87	112.18
111.04	113.03	111.05	111.23	111.27	111.86	111.83	111.45	109.82	112.05	113.65	112.52	112.52	111.8	109.94	112.42	110.97	112.67	110.85	112.94	110.42	111.26	112.22	111.51	113.99	111.57	111.62	111.65	110.73	112.84	112.41	111.44	111.48	112.23	113.39	111.3	111.41	109.37	112.1	109.6	112.82	111.06	113.11	111.01	110.53	112.21	112.47	111.52	113.84	112.12
116.1	118.4	117.74	117.82	116.81	116.76	116.43	117.05	117.68	117.22	116.24	117.51	117.24	117.99	117.63	118.57	118.08	118.25	118.09	116.27	117.38	118.26	118.86	117.48	117.92	117.2	117.13	116.93	118.9	118.5	117.78	117.14	117.24	116.59	118.5	117.88	116.7	116.85	118.36	118.13	117.35	117.24	116.25	115.91	119.92	118.25	116.66	116.93	118.01	117.45
99.328	100.49	100.12	100.34	100.46	101.02	102.1	100.72	99.366	100.08	98.245	99.553	99.824	100.02	97.724	99.856	100.25	99.79	98.293	99.725	99.969	101.38	100.33	99.427	100.39	99.885	99.793	98.512	100.97	98.871	99.198	98.644	100.12	99.526	100.01	100.72	99.256	100.89	99.624	100.29	99.848	99.242	98.602	101.01	100.08	99.935	99.593	100.45	98.677	99.131
110.42	109.72	110.13	109.36	111.51	110.38	108.63	107.35	112.13	109.11	108.72	111.59	109.31	109.65	109.42	109.03	109.6	108.07	111.04	108.76	110.08	110.03	109.21	110.55	110.8	108.61	110.98	109.38	110.62	110.64	109.99	109.09	109.18	110.2	110.67	108.85	111.96	108.94	110.33	109.02	109.5	110.26	110.63	108.94	110.3	109.34	109.72	108.79	109.72	112.06
104.81	105.17	106.24	105.51	106.51	105.39	105.31	103.59	105.58	104.97	105.95	105.64	106.7	105.77	105.65	105.62	105.22	105.36	106.72	102.97	105.36	106.2	106.09	106.98	105.19	104.89	104.38	104.9	106.08	105.13	104.29	105.79	104.09	106.1	104.81	106.22	104.67	105.29	106.33	105.87	105.1	106.37	105.39	106.56	105.16	104.35	104.42	106.13	104.4	104.3
103.5	104.48	105.51	106.25	105.47	104.02	104.82	104.62	104.75	105.84	105.57	104.27	104.24	105.29	105.46	105.33	105.27	104.54	103.64	104.53	106.47	102.38	105.4	104.85	104.33	104.45	105.57	105.4	105.11	104.08	104.91	104.14	106.38	104.33	106.33	104.92	105.45	105.96	103.46	105.33	103.32	104.26	104.59	104.75	103.31	104.81	104.26	104.47	103.73	105.47
106.23	105.84	106.35	105.02	106.61	105.47	107.04	105.92	107.37	106.51	107.17	103.98	105.03	107.33	106.47	106.28	105.17	106.97	106.79	106.56	105.37	107.53	105.72	105.6	105.59	106.14	106.17	107.12	107.19	105.89	104.64	105.93	105.71	104.65	106.43	106.54	106.56	106.48	106.31	106.51	105.55	106.08	106.84	106.16	106.07	107.42	106.07	106.74	106.2	106.34
106.33	107.77	106.11	106	107.18	106.7	106.51	106.53	107.6	108.3	106.44	105.63	107.62	106.28	105.62	106.39	106.66	105.92	105.71	106.35	106.8	106.86	107	106.44	107.58	106.2	107.07	105.49	105.43	106.58	105.78	105.66	105.2	106.03	107.18	106.75	106.12	106.96	108.33	106.18	107.94	107.88	105.83	106	106.25	106.93	105.13	106.05	106.66	106.63
105.42	103.68	103.91	102.58	104.01	103.88	103.83	104.7	104.9	104.75	103.08	105.69	102.83	103.41	103.95	103.59	104.8	106.11	105.79	103.44	105.05	101.97	103.56	104.45	103.78	103.4	104.82	103.97	104.85	105.43	104.31	105.85	104.72	104.57	103.2	104.64	104.38	103.42	103.78	105.17	103.48	102.9	104.53	105.1	104.36	105.89	103.36	103.39	103.6	105.8
106.39	107.03	104.12	106.48	104.8	105.08	105.67	105.99	105.23	105.29	106.36	104.52	104.99	105.62	107.54	104.03	106.7	105.8	105.13	105.07	104.09	104.3	106.79	105.33	105.76	104.02	105.69	104.92	105.48	104.94	105.35	105.35	105.82	106.49	107.21	104.92	107.3	105.1	104.58	105.9	105.02	104.21	104.13	106.88	105.98	105.46	104.26	105.81	103.23	105.93
111.91	112.37	112.28	110.91	110.36	112.88	111.47	111.95	110.83	111.01	110.69	112.25	111.06	110.43	112.21	111.03	112.26	110.54	111.55	110.94	110.32	111.26	111.32	110.73	112.55	111.77	111.06	111.64	111	111.34	111.39	111.39	112.19	108.63	112.09	111.79	110.37	112.35	111.53	110.53	110.83	111.21	110.4	112.61	110.44	111.02	110.18	111.19	110.74	110.83
107.42	105.83	105.61	106.55	104.85	106.13	107.21	107.34	106.96	106.03	104.77	106.22	105.17	107.4	106.08	107.11	106.45	105.13	104.32	106.6	107.02	105.49	106.1	105.3	105.62	105.99	105.72	106.45	106.84	106.27	106.66	104.84	106.17	105.41	105.79	104.9	105.7	104.49	106.34	106.8	105.17	104.16	107.56	105.15	104.85	105.38	105.84	107.51	106.33	104.42
112.87	111.31	111.48	112.59	111.62	112.4	111.44	112.74	112.24	110.23	111.33	110.2	110.83	112.44	112.33	112.22	111.62	112.39	111.36	112.56	112.6	111.9	111.14	111.43	111.22	112.72	110.82	112.27	113.14	113.23	112.87	111.99	111.89	113.14	112.53	111.98	110.98	111.46	111.06	110.63	110.84	113.33	110.98	112.4	112.36	111.82	111.57	112.11	112.28	112.48
105.68	103.8	105.78	105.95	105.43	105.11	104.01	104.6	104.16	106.39	104.91	105.83	105.84	104.94	105.73	105.01	104.9	106.88	105.8	105.4	104	105.58	104.2	105.66	106.08	105.41	105.5	105.85	104.43	105.59	106.75	104.57	104.65	107.67	104.18	106.62	106.2	105.7	106.97	104.21	106.59	104.8	106.27	105.49	106.3	105.57	105	106.6	106.81	105.27
106.71	104.23	106.07	106.02	106.66	106.01	106.45	106.26	105.81	107.58	107.3	106.33	106.61	106.05	107.28	108.17	106.42	106.65	105.78	106.98	105.68	104.75	106.96	105.85	108.02	105.38	106.36	106.42	105.81	105.88	107.41	105.8	105.78	107.44	106.01	106.5	106.07	106.41	105.51	104.87	106.05	105.4	106.88	107.47	106.65	108.18	105.93	105.65	107.65	106.95
[truncated: 450 more rows]
[truncated: 150 more columns]
