# Supplementary material for: Genetic dissection of main and epistatic effects of QTL based on augmented triple test cross design
Source: PLoS One. 2017 Dec 14;12(12):e0189054. doi: 10.1371/journal.pone.0189054 (PMC5730204; doi:10.1371/journal.pone.0189054)
Supplement: S8 Supporting Information — (ZIP) [file pone.0189054.s008.zip › z4_1600_0.8_5.csv]

112.18	109.63	109.91	111.13	111.17	110.21	109.64	109.43	111.33	112.18	110.62	110.55	109.84	110.68	112.14	113.67	111.48	111.89	110.92	112.72	109.19	111.54	110.8	111.67	112.59	113.49	112.53	108.88	112.25	113.48	112.33	112.3	113.96	111.89	110.93	110.21	110.64	111.82	111.03	111.16	111.84	111.07	111.28	109.93	113.74	111.51	112.13	111.84	108.3	110.12
106.74	103.26	107.95	105.86	107.12	105.45	108.22	108.19	104.16	108.23	104.71	106.48	107.15	105.96	106.66	107.71	107.17	105.79	107.9	106.29	104.95	107.39	105.72	104.53	105.54	105.78	106.97	105.18	107.1	107.73	105.93	107.79	106.11	107.77	105.5	106.07	106.84	105.61	105.33	106.38	105.79	107.75	106.46	106.5	104.57	104.11	107.97	106.87	105.18	104.96
106.24	106.62	106.73	104.96	105.41	104.98	107	108.44	107.39	106.71	104.18	107.62	106.06	105.79	107.43	105.74	106.19	105.68	105.76	105.65	108.24	108.6	106.3	107.21	108.02	103.56	105.81	105.65	104.1	106.39	108.17	106.88	107.86	107.95	106.72	105.74	107.86	107.67	107.78	107.87	106.99	103.69	105.09	104.18	105.25	107.43	105.19	106.35	107.54	105.04
111.87	111.86	111.4	113	112.9	112.47	110.06	111.69	111.79	109.44	110.79	110.48	109.99	111.05	111.08	113.4	111.19	109.16	111.47	110.33	111.75	110.08	111.47	111.57	114.59	111.39	110.02	110.06	110.45	109.66	111.91	109.53	110.17	112.96	113.69	110.56	111.71	111.56	111.6	113.54	110.86	110.47	110.09	110.03	110.22	110.58	110.46	110.25	110.88	112.16
111.15	112	113.88	112.48	112.27	110.99	112.93	113.88	110.11	111.78	110.97	113.02	111.39	111.42	108.67	111.38	112.89	113.3	112.94	111.43	112.41	110.41	111.22	112.69	111.62	111.69	110.04	112.97	111.41	112.23	110.95	112.89	113.76	110.95	109.3	110.83	112.04	112.55	112.63	112.66	111.33	111.7	111.14	111.81	112.18	112.97	110.08	113.02	113.14	112.04
109.65	111.68	109.09	108.1	108.25	109.74	110.3	107.42	109.93	109.43	111.24	108.23	109.96	110.15	109.69	109.93	111.14	111.05	109.77	109.8	109.79	109.26	111.16	110.48	111.31	109.41	111.48	108.95	110.82	110.93	108.39	108.58	109.03	109.65	108.07	111.85	110.73	108.7	111.07	109.69	107.76	109.89	108.05	110.42	111.34	111.54	112.34	112.57	110.32	108.43
110.55	111.63	111.2	111.86	111.76	109.57	110.71	112.27	111.73	111.68	112.36	113.35	111.38	110.43	112.11	109.5	110.41	110.96	112.74	111.01	110.3	111.57	112.28	111.01	112.12	112.13	113.09	112.5	111.96	111.75	111.28	110.07	110.73	110.29	109.62	109.63	111.72	111.47	111.42	114.51	111.78	109.42	110.8	114.32	112.59	109.45	110.18	109.39	109.65	111.48
112.92	110.09	111.35	109.29	109.64	111.79	111.1	111.36	110.17	111.59	109.58	110.81	111.7	112.3	111.15	110.3	112.99	109.85	109.8	110.99	114.6	110.43	109.89	110.11	111.84	111.73	110.21	110.9	112.83	110.93	111.67	111.33	110.12	110.04	110.57	111.1	111.21	112.02	111.28	110.99	110.92	111.26	113.68	110.46	110.85	112.35	112.16	108.8	112.78	113.78
106.46	108.76	106.94	105.68	106.61	107.5	107.59	105.38	105.3	105.9	106.89	107.08	103.97	106.68	106.8	107.6	106.25	106	106.97	107.05	107.52	105.05	105.42	107.25	107.82	107.43	106.23	107.13	106.27	104.26	105.58	107.48	106.24	106.45	104.56	106.14	108	105.41	105.5	106.1	105.37	107.55	106.07	108.88	105.04	107.1	102.85	105.14	108.31	107.62
104.97	105.93	108.06	108.89	108.51	105.36	105.59	106.77	107.67	105.49	105.64	106.73	108.5	105.61	106.18	108.85	107.4	106.57	105.2	106.97	108.29	104.92	106.88	105.51	106.92	108.04	106.11	106.01	106.97	104.95	106.89	108.76	106.49	106.28	107.7	108.64	107.31	106.48	107.11	105.16	106.17	107.61	106.32	106.9	106.84	105.5	106.96	106.33	106.84	104.74
111.89	111.79	110.48	111.92	111.97	110.98	110.11	111.73	110.44	112.3	112.31	111.09	111.8	110.46	112.77	112.71	111.85	112.1	110.29	112.57	113.54	111.42	111.2	113.85	111.67	110.91	112.7	114.06	111.93	113.19	112.83	114.07	113.31	111.85	111.44	111.77	112.58	112.93	111.52	110.11	111.44	110.94	112.21	113.35	110.78	108.27	111.81	111.09	114.58	115.18
106.5	109.01	105.54	105.72	107.1	108.29	107.63	107.76	107.64	106.59	105.31	106.65	108.14	106.48	106.87	106.39	107.06	107.35	106.31	105.27	107.28	107.48	107.63	106.9	105.61	106.38	109.15	105.94	108.19	106.61	107.01	106.84	108.5	106.42	106.83	108.43	107.42	106.34	106.54	105.92	104.53	105.09	106.88	104.79	106.15	103.96	107.75	107.69	106.39	106.71
105.13	107.36	104.87	107.5	106.01	105.94	105.81	106.17	105.38	105.49	105.92	106.07	106.25	107.18	107.22	109.88	107.31	104.52	106.42	107.73	105.33	108.12	104.95	107.06	107.82	106.83	104.81	106.2	107.03	105.79	106.47	105	105.98	107.79	106.75	104.89	106.56	107.75	106.49	106.54	107.75	105.27	108.56	105.67	106.72	108.57	106.37	106.35	106.72	105.96
113.51	110.7	110.98	113.37	110.99	109.84	112.07	111.53	110.26	114.01	108.41	113.27	111.32	111.83	113.93	110.22	112.66	109.12	111.72	113.49	112.16	112.69	111.38	111.58	110.38	111.06	114.78	113.17	112.33	110.26	115.1	110.85	110.49	111.49	111.83	110.53	112.14	110.52	111.6	113.36	112.08	112.92	113.42	111.57	112.64	113.27	113.2	110.94	111.31	111.41
109.32	106.72	105.8	105.72	107.01	107.6	106.48	107.99	106.33	103.13	106.79	109.41	105.99	102.74	106.16	106.27	108.06	106.4	105.8	107.54	103.66	109.08	108.54	107.66	107.4	108.97	107.27	103.32	106.15	105.34	109.29	105.01	105.64	106.02	107.62	106.91	107.73	108.17	106.24	106.17	106.56	106.55	106.02	106.72	107.31	104.88	108.22	106.1	106.72	105.72
104.67	105.29	104.3	106.39	103.95	108.11	104.18	105.79	104.54	106.62	105.2	106.42	103.31	103.84	106.6	106.27	107.38	105.39	108.66	105.44	104.72	106.4	104	105.66	105.03	105.73	104.39	107.64	105.82	105.41	104.63	105.37	105.08	107.67	102.95	106.39	105.82	106.21	103.72	103.63	105.64	105.81	104.7	104.37	107.14	105.07	108.55	106.96	104.38	106.54
107.85	110.78	110.48	109.99	112.45	110.41	112.56	111.66	111.63	112.12	109.64	114.93	112.12	112.54	111.86	113.07	111.53	113.98	111.35	110.98	113.91	114.07	113.39	110.78	111.89	111.18	113.78	111.61	112.11	112.04	111.95	112.37	112.19	112.18	112.29	109.94	112.49	110.22	113.71	115.02	109.45	112.43	113.25	113.22	109.57	111.38	110.82	111.18	112.12	111.65
107.58	104.66	106.36	106.31	108.16	107.01	107.12	108.15	107.12	105.95	108.08	107.78	106.88	105.29	108.12	107.62	108.34	107.58	104.19	105.81	107.86	105.55	105.38	107.63	107.09	108.49	106.65	105.08	106.87	105.1	105.34	107.48	106.84	106.75	105.11	107.09	108.89	104.85	107.74	107.53	108.06	109.09	108.21	107.47	109.77	106.75	106.48	103.91	104.73	102.39
103.47	106.57	106.18	104.79	105.04	104.4	105.43	107.15	106.83	105.13	108	107.25	105.14	108.56	107.16	105.8	107.24	104.8	105.48	106.84	105.53	107.39	106.42	104.68	103.38	105.2	104.98	105.8	107.65	106.01	104.44	106.15	107.65	106.85	105.18	105.66	103.49	105.82	105.93	108.18	105.3	103.86	106.41	103.7	105.79	105.83	107.21	104.87	104.64	106.43
112.83	111.09	110.94	111.07	114.07	110.92	113.18	114.4	112.83	113.83	112.67	113.25	114.9	109.79	115.59	112.05	111.64	112.24	113.49	111.29	112.46	112.47	111.06	112.74	115.08	112.04	110.49	110.41	113.31	112.68	110.91	112.7	110.45	109.33	112.22	110.27	111.87	111.47	110	111.82	114.24	111.22	112	112.51	112.57	113.31	111.93	113.97	111.57	111.39
103.39	104.43	104.53	105.82	105.66	104.33	104.56	104.51	104.34	105.27	106.41	105.92	103.77	105.44	106.58	105.01	103.58	104.63	102.89	104.47	106.71	106.57	105.1	105.58	102.9	106.28	105.69	105.89	104	105.53	104.67	103.55	105.15	105.28	107.51	107.27	106.39	105.45	107.42	103.92	102.74	105.9	105.43	105.89	105.48	105.07	104.35	105.24	106.04	105.83
106.66	103.99	107.6	104.91	109.69	106.17	107.27	106.96	106.36	107.58	108.61	105.77	106.87	107.4	106.67	105.95	107.39	106.72	105.71	106.87	108.86	105.09	106.69	105.59	106.66	105.39	106.4	105.23	107.71	107.72	107.57	107.17	107.27	107.64	106.26	105.07	105.5	108.33	104.67	107.05	105.13	106.29	106.43	106.26	107.33	107.94	107.1	106.91	107.21	107.74
109.95	112.06	110.06	110.81	110.98	111.55	110.26	110.69	110.95	111.87	111.06	111.64	112.77	109.27	111.61	109.17	111.72	110.23	111.91	112.41	108.85	109.89	108.4	110.26	110.78	112.76	110.78	112.06	110.98	111.88	111.51	111.24	111.45	111.72	109.39	110.76	109.03	111.84	110.86	112.14	111.21	112.4	110.17	111.02	111.06	113.13	109.47	111.21	109.23	110.95
105.81	105.84	105.81	105.63	106.33	104.5	107.48	107.39	105.43	106.14	104.57	108.04	105.98	105.29	106.43	103.49	107.08	105.59	107.18	104.8	108.24	105.98	105.19	104.66	104.42	104.49	104.88	106.28	107.41	104.3	105.49	104.61	106.54	105.03	104.42	108.15	105.88	104.22	106.53	104.6	104.15	108.22	106.92	105.47	103.82	103.61	105.97	104.91	104.33	104.71
110.41	110.62	110.75	111.55	111.58	111.98	112.98	111.64	111.24	110.46	113.17	111.23	112.1	111.45	113.02	111.29	109.7	112.81	110.95	111.33	112.3	112.21	113.07	111.05	112.16	110.78	111.59	111.07	110.38	112.88	113.52	111.68	114.6	113.36	112.09	112.66	110.18	112.17	110.31	108.96	111.71	109.86	112.82	111.76	111.59	112.85	111.91	113.21	112.15	111.94
114.26	109.77	108.06	113.05	110.48	110.56	111.39	111.8	111.1	112.13	110.8	113.41	111.13	110.21	112.27	110.69	110.54	110.22	111.03	113.16	111.98	109.5	111.04	110.04	112	110.9	110.11	111.78	109.61	109.92	111.12	110.84	111.27	110.17	109.84	112.15	113.57	111.46	111.64	111.01	112.61	110.64	111.03	110.54	111.12	111.13	112.13	109.13	110.01	112.57
112.67	112.39	111.79	110.94	110.39	113.69	110.5	110.77	111.11	111.46	109.08	112.52	111.89	112.84	112.02	111.51	111.86	112.3	110.09	111.2	113.25	111.14	111.61	112.4	111.84	112.27	112.67	112.21	110.56	111.73	112.08	111.49	109.01	111.36	113.99	110.29	111.17	112.1	110	112.74	111.05	113.12	112.08	110.94	112.28	110.06	115.46	113.81	113.28	112.84
104.86	107.76	108.05	106.76	104.64	105.27	105.42	104.81	107.14	106.04	104.06	107.55	104.5	106.07	106.23	104.51	105.15	105.44	103.96	104.28	105.1	105.59	104.49	105.77	103.49	105.97	106.21	105.58	105.22	103.73	106.03	106.35	106.82	105.15	105	106.96	104.23	105	105.7	105.6	105.02	106.3	106.61	106.51	107.3	106.58	106.51	106.92	104.45	106.16
110.27	108.34	110.73	109.63	108.6	110.55	108.81	108.84	108.86	111.2	110.48	110.4	111.18	109.16	107.66	109.37	110.44	109.62	108.24	110.34	108.19	108.07	109.54	110.15	109.21	112.13	110.35	109.37	109.76	110.41	110.03	109.31	108.15	108.92	113.16	109.58	109.87	106.59	106.61	109.51	108	111.43	109.78	107.87	109.88	110.03	110.94	111.28	108.71	110.82
111.67	109.83	111	109.76	111.17	114.31	110.81	113.37	110.02	111.59	109.8	112.08	111.79	109.93	113.25	110.48	109.92	110.16	113.86	113.11	111.22	112.93	111.14	110.77	112.71	109.42	110.07	112.01	108.65	107.68	111.67	110.73	112.26	114.48	108.96	111.83	111.67	110.48	112.93	110.98	109.86	109.73	112.49	111.17	111.43	111.45	111.45	113.04	111.4	111.48
106.13	105.96	107.23	106.04	106.12	107.71	103.23	104.5	104.87	105.73	105.44	106.46	105.91	105.36	103.34	104.83	106.17	103.86	104.24	106.31	105.74	105.43	102.85	103.4	106.27	104.41	103.45	104.76	105.47	106.73	105.3	106.34	104.55	104.36	103.26	103.36	106.06	106.3	105.03	104.42	104.4	103.8	104.63	105.13	104.98	105.44	103.05	103.93	103.71	105.38
105.68	106.17	107.25	106	107.62	107.68	105.64	105.98	107.63	108.43	104.71	106.18	106.58	104.73	107.3	105.64	107.55	109.31	105.53	106.07	108.96	105.41	108.66	106.65	107.95	108.16	108.08	105.5	106.18	106.08	105.91	108.34	104	106.76	104.01	107	106.84	106.53	107.68	107.58	106.77	107.69	105.25	108.48	106.69	104.99	107.97	108.1	107.32	105.15
105.34	106.57	106.98	106.75	105.69	106.77	107.36	106.97	106.19	106.06	106.73	105.25	105.39	107.46	108.41	106.82	106.01	107.44	105.47	104.94	102.96	105.58	104.85	103.56	104.45	106.17	103.8	105.68	105.34	102.11	103.93	107.23	107.06	107.6	105.92	104.47	107.01	106.11	104.35	107.67	107.37	105.68	105.49	103.47	106.37	105.92	106.4	106.11	104.98	105.19
104.74	104.75	105.05	105.91	104.24	105.36	105.84	104.89	103.36	105.77	105.62	107	105.95	107.26	105.73	104.16	104.32	106.67	104.19	106.37	106.42	106.78	106.7	103.65	105.54	105.1	105.72	105.97	105.25	104.26	105.97	107.53	105.86	108.52	103.47	105.74	105.19	105.11	106.17	104.83	104.67	107.56	104.76	105.25	105.79	106.1	106.42	106.19	105.16	104.54
105.79	105.62	107.16	108.86	103.63	107.22	107.01	105.52	105.43	103.84	106.99	106.98	104.86	106.21	105.91	107.52	104.28	106.79	104.6	104.29	106.15	104.09	106.96	106.85	108.19	106.68	106.46	106.43	103.11	104.51	106.02	104.23	107.1	103.06	108.12	106.82	105.51	103.93	107.04	106.63	104.53	105.35	105.52	104.44	106.66	105.43	103.65	106.89	105.08	104.99
116.64	116.69	118.24	116.36	117.53	118.64	118.32	116.06	115.9	117.19	116.99	114.87	119.14	118.89	116.94	117.84	116.27	117.66	118.05	116.49	121.25	116.41	116.95	117.7	119.35	116.8	118.23	117.76	116.83	119.21	117.37	117.01	116.45	119.07	117.82	118.8	115.55	115.91	118.12	115.08	118.68	118.43	117.47	116.57	118.69	117.21	118.22	118.11	116.15	117
99.848	101.58	102.21	101.15	99.562	101.47	100.12	102.14	102.54	101.14	99.935	100.72	100.4	100.86	100.05	101.32	101.11	102.74	100.32	100.39	102.62	102.47	99.274	101.79	104.18	103.04	99.19	99.344	101.48	102.1	101.35	98.729	101.62	100.76	101.74	102.58	101.16	101.06	101.12	101.02	100.5	99.683	101.59	101.87	101.7	101.04	100.2	100.28	101.11	99.939
100.64	99.926	100.34	99.996	99.838	99.078	101.43	99.888	99.646	99.981	99.729	98.297	102.67	100.42	101.91	99.938	100.4	100.54	99.466	100.34	100.78	98.555	101.51	101.49	99.591	100.36	100.49	101.45	101.36	100.77	102.21	100.19	102.22	98.99	101.92	100.63	99.994	99.5	101.68	101.35	99.849	101.44	100.54	101.03	98.5	100.41	99.903	98.345	100.93	100.52
110.47	111.03	113.29	110.31	112.95	112.29	112.68	111.91	111.06	111.89	111.99	113.08	111.33	112.28	112.43	110.66	111.41	110.67	112.64	113.13	110.36	110.78	112.81	112.02	111.03	110.9	112.89	112.44	111.64	112.1	113.01	111.03	111.26	112.37	110.77	112.44	114.22	111.9	111.46	113.33	113.43	111.29	114.14	110.74	110.7	111.6	112.06	111.5	111.3	112.34
103.7	103.53	104.83	106.23	104.27	102.03	102.7	105.39	102.93	103.41	103.77	104.26	105.85	104.64	104.67	103.02	105.17	102.3	102.56	100.96	101.23	107.66	107.76	102.78	104.06	101.78	106.49	105.11	104.51	105.24	102.15	103.39	102.81	104.09	105.48	102.57	103.26	103.14	102.49	104.76	103.34	103.71	102.69	104.29	103.7	103.8	103.86	102.24	103.45	103.42
100.13	98.883	97.898	100.5	99.45	100.57	100.91	100.85	101.39	97.845	100.72	100.37	101.38	100.36	100.68	99.261	99.276	99.691	99.544	100.93	100.18	99.675	99.357	101.69	98.374	101.2	99.54	102.75	97.989	99.195	100.56	99.812	98.992	99.605	102.03	99.647	98.102	99.484	98.633	99.103	101	99.532	102.3	101.12	100.8	101.47	100.72	99.097	102.69	97.825
105.94	106.59	106.43	108.28	105.05	105.18	104.45	104.99	107.39	107.22	105.98	105.78	106.65	108.76	105.71	104.74	106.59	104.98	103.12	105.11	105.91	105.84	103.57	106.26	104.99	105.52	105.16	105.46	107	105.7	103.78	105.5	107.66	106.11	105.53	105.72	105.15	106.13	105.59	106.89	103.79	106.96	101.95	105.71	105.61	103.24	107.8	104.29	103.79	106.6
110.93	111.99	110.98	111.98	112.36	111.24	110.93	112.33	110.95	110.93	109.55	107.31	109.4	114.56	112.1	111.41	112.42	110.17	108.95	112.25	109.96	112.1	107.9	111	111.98	107.8	109.62	112.63	106.43	111.28	109.35	109.2	111.25	109.73	112.22	112.29	110.3	111.5	109.25	109.82	108.08	111.77	110.88	110.24	109.34	111.14	110.55	110.97	110.14	111.84
108.3	108.55	107.91	106.84	109.51	108.09	105.95	106.56	105.16	106.02	104.99	107.56	106.07	109.78	107.45	108.64	106.05	105.2	106.81	106.21	106.31	106.76	105.21	104.2	105.94	107	106.18	104.82	109.51	106.21	104.19	106.77	104.76	107.76	109.98	105.74	108.94	109.16	104.29	107.4	106.31	109.37	106.35	106.34	108.77	107.74	107.56	107.53	106.18	105.33
108.77	110.1	109.94	109.34	110.23	107.23	110.08	109.11	111.38	107.33	106.18	111.19	107.69	109.09	110.02	109.95	107.44	108.74	109.83	110.48	107.32	109.87	110.44	111.82	109.04	110.28	110.36	107.3	109.59	110.85	108.38	109.51	109.25	110.66	108.23	110.98	108.07	109.65	109.44	109.03	109.45	107.86	107.43	108.09	110.48	109.66	108.72	110.22	110.1	107.53
110.47	111.2	109.42	111.96	109.62	111.4	111.78	110.66	111.59	108.95	111.67	110.5	109.42	112.74	109.71	111.48	111.43	110.29	112.77	110.25	108.64	112.31	110.9	109.07	112.86	109.08	109.34	112.32	109.38	112.09	110.51	111.24	110.87	109.66	109.49	108.43	110.19	110.93	109.37	110.39	111.89	110.34	111.36	111.07	111.95	112.91	112.74	110.29	109.16	111.69
106.11	106.15	104.36	106.21	106.99	107.24	106.56	103.58	105.44	108.2	107.79	105.13	104.82	106.4	106.14	108.04	106.8	105.83	108.06	106.52	108.36	107.92	107.79	106.2	107.11	105.82	105.25	105.1	110.9	107.11	106.53	106.47	105.29	105.69	106.14	105.79	107.62	109.51	106.91	104.84	105.54	105.97	105.07	108.42	105.21	106.26	105.64	106.18	105.49	106.31
98.848	98.841	99.905	99.617	98.78	99.277	99.922	99.56	101.11	101.16	99.376	102.63	97.883	100.92	100.55	101.09	98.872	99.615	100.73	101.21	101.03	99.655	100.26	101.16	101.56	99.372	100.3	100.5	99.743	101.08	99.731	101.71	100.41	102.99	95.504	98.356	96.937	99.462	99.256	100.38	99.424	99.498	100.17	99.645	98.747	101.27	100.38	99.368	102.95	100.31
109.87	111.43	110.07	111.44	111.67	110.7	111.27	110.65	114.14	110.7	111.81	110.29	110.53	111.48	111.08	110.35	110.49	110.13	111.21	112.44	111.36	110.29	109.67	110.79	112.88	110.76	111.2	111.63	112.13	110.65	110.42	110.53	109.64	109.8	111.45	109.74	110.36	113.17	111.08	109.69	110.47	112.66	111.53	111.27	111.08	111	108.96	112.19	111.54	109.68
108.36	106.66	104.7	107.56	105.97	106.55	107.79	106.78	106.72	105.15	106.91	107.42	108.36	106.61	108.93	107.23	106.34	107.47	107.79	105.15	106.19	107.58	108.07	105.15	106.82	109.76	107.81	104.68	107.96	107.73	106.32	106.2	107.65	107.14	109.2	106.64	106.4	106.88	107.21	107.71	106.17	106.1	107.16	105.57	107.12	106.44	105.9	107.95	107.28	106.56
106.58	105.85	105.95	105.69	105.06	106.52	106.57	107.52	105.4	104.13	106.42	106.04	105.3	104.14	104.53	104.39	103.99	106.21	107.37	107.3	104.06	104.69	103.88	105.36	105.35	104.95	106.33	103.98	106.7	105.36	105.86	105.7	105.27	104.33	103.5	104.2	106.05	106.14	105.57	103.28	105.98	105.86	105.38	106.48	106.83	102.68	105.21	107.64	107.35	106.31
111.09	112.46	110.52	110.32	111.73	113.69	110.47	111.81	110.41	109.96	112.49	107.48	111.23	110.39	110.51	109.75	110.29	109.96	110	110.99	112.4	110.92	110.5	109.03	109.88	109.8	109.96	111.87	112.49	109.99	109.07	111.54	109.48	110.54	111.69	109.84	109.6	110.96	111.04	110.81	110.18	110.32	109.5	109.74	109.34	109.82	113.21	111.34	109.5	109.91
108.94	109.2	110.41	110.51	109.52	112.15	109.95	108.8	111.83	110.25	110.83	109.15	106.66	110.38	110.35	109.6	109.69	108.44	110.07	111.43	109.79	107.78	110.04	110.72	109.88	109.77	108.27	108.72	111.77	109.53	108.22	110.42	109.37	109.91	108.8	109.3	110.33	108.13	110.53	109.56	106.97	110.16	108.43	109.99	107.13	109.51	112.35	109.82	109.28	111.48
112.01	113.97	113.31	111.65	113.41	112.77	111.08	109.5	111.32	112	111.11	111.72	111.2	112.82	112	112.78	112.41	110.41	112.62	112.46	113.73	109.91	110.84	112.41	112.47	113.12	110.83	112.22	112.21	110.38	110.78	109.98	113.32	111.28	111.43	110.44	112.9	112.13	113.71	111.99	110.35	112.04	112.68	112.82	112.48	111.63	111.31	111.21	111.52	112.85
99.761	101.54	99.901	100.67	99.904	100.29	101.42	99.919	100.81	99.227	99.739	100.99	100.11	99.168	101.06	101.19	98.936	100.36	101.32	100.39	102.27	99.331	101.2	100.61	100.01	100.44	100.53	101.45	101.03	97.932	101.76	102.39	100.77	99.933	99.55	101.69	100.89	102.23	101.66	101.13	102.38	98.743	101.28	101.2	101.07	102.76	101.3	101.93	101.16	100.59
104.33	105.23	105.16	104.19	105.2	104.02	105.15	107.51	102.66	105.63	105.84	107.41	105.42	105.05	106.57	102.83	106.24	103.94	107.15	104.93	107.03	105.3	105.82	104.41	105.23	106.05	105.56	104.11	105.27	106.59	104.54	104.18	106.91	105.61	106	102.71	104.77	106.06	104.9	106.25	106.23	105.88	107.36	105.1	105.21	104.8	105.01	104.06	106.85	108.1
106.4	105.11	106.49	103.83	104.62	106.18	104.67	105.7	107.56	108.03	103.81	103.8	103.93	105.08	107.6	104.49	107.14	106.9	105.78	104.92	107.52	104.77	104.65	103.51	103.33	106.52	104.06	107.12	105.97	103.97	105.97	103.24	108.66	104.65	106.88	105.25	103.75	106.39	105.27	105.7	107.38	104.52	103.75	105.62	103.72	108.73	103.7	107.57	105.89	105.59
105.41	103.62	106.1	101.91	104.26	104.06	103.89	104.9	105.11	105.96	102.82	103.53	104	104.92	104.66	104.32	103.99	104.04	105.01	104.67	103.47	107.23	103.54	104.32	105.58	102.01	104.51	104.96	105.56	105.93	104.39	103.62	104.1	103.67	104.57	105.43	104.58	104.37	103.44	104.01	105.72	104.2	103.74	103.42	104.72	104.6	105.4	103.93	103.26	104.62
110.87	111.38	113.05	112.01	110.7	111.01	109.35	110.5	111.75	112.87	112.24	111.17	112.37	111.63	111.06	111.17	111.31	111.61	109.88	110.21	110.8	111.15	111.21	109.6	110.18	113.01	113.56	108.42	113.43	110.86	112.53	111.62	111.38	112.24	110.01	112.98	110.13	111.03	110.67	110.17	110.45	109.37	111.73	110.99	111.33	110.38	111.28	110.17	112.45	109.6
105.28	107.62	103.81	105.43	105.48	107.44	106.24	104.92	106.36	107.54	106.42	106.21	105.49	107.3	103.01	107.6	107.87	103.89	105.18	105.25	105.08	105.31	106.87	106.1	107.47	106.31	105.58	108.2	105.95	104.57	106.93	105.73	104.93	105.84	104.96	104.92	104.12	106.93	106.32	106.5	105.56	104.78	104.44	104.99	107.07	105.79	103.41	104.1	105.8	106.4
112.18	112.74	113.04	111.32	112.12	113.09	112.71	111.64	110.29	112.61	112.76	113.32	113.26	112.51	111.55	113.27	115.06	114.38	111.98	113.96	113.17	111.65	112.87	111.19	113.9	113.17	111.95	113.19	109.53	112.98	112.75	111.1	111.22	110.63	109.68	113.36	112.89	113.74	111.63	111.71	113.71	107.9	111.32	113.36	114.29	112.51	113.64	111.07	111.27	111.2
100.96	97.815	100.29	99.901	98.679	100.54	100.05	99.903	99.694	102.42	99.225	99.165	100.63	101.41	102.27	99.101	98.924	98.635	100.45	99.457	99.349	100.4	98.268	100.6	99.926	99.364	99.628	101.52	101.4	98.687	101.52	100.59	99.898	101.29	98.098	99.817	100.01	101.21	99.947	99.131	97.593	101.19	98.784	101.04	102.79	98.55	101.57	100.41	99.23	99.523
105.49	107.11	108.34	104.57	106.91	104.58	106.06	104.89	108.68	104.91	104.58	106.72	106.61	106.18	107.6	105.92	107.49	106.71	105.48	104.83	107.25	106.02	105.06	106.26	108.11	106.93	107.67	105.84	106.16	107.6	106.71	104.48	107.6	106.08	107.99	106.75	104.81	107.17	108.6	107.08	106.51	107.6	105.33	106.2	106.5	106.93	108.12	105.54	108.3	108.27
110.59	111.93	112.78	112.3	112.03	108.97	109.57	110.46	108.98	111.55	111.8	109.87	113.22	113.07	109.39	110.68	112.32	110.83	111.61	109.82	110.75	110.7	110.84	112.46	112.54	111.74	111.09	112.9	110.53	110.22	110.65	109.94	111.69	112.19	109.91	112.65	110.2	111.43	112.9	109.07	110.61	114.09	112.91	110.48	111.16	110.05	111.24	111.24	113.37	111.66
107.67	106.87	105.99	103.34	102.74	107.51	103.96	107.52	106.25	105.85	105.52	104.42	104.93	103.96	105.44	104.93	105.35	106.35	106.75	106.05	105.36	107.36	105.46	106.57	103.81	107.25	106.25	106.98	106.55	105.04	103.01	104.93	105.8	103.6	105.84	105.52	106.54	104.63	104.42	105.52	106.55	108.09	105.03	109.8	105.87	105.09	104.58	106.49	107.03	106.59
103.25	106.5	107.43	105.98	107.19	104.37	106.6	106.56	105	105.34	105.08	106.07	106.65	104.87	104.99	102.73	106.88	105.17	103.82	103.9	104.26	104.46	106.65	106.38	106.04	104.05	104.78	105.3	107.56	105.07	106.9	107.24	102.95	106.04	105.17	106.46	106.25	105.06	106.11	106.03	106.65	105.83	105.12	104.75	108.51	106.83	108.33	105.19	107.25	105.8
110.45	107.62	110.23	109.7	111.93	110.03	110.41	107.71	109.06	110.09	111.41	109.31	109.02	110.56	110.98	109.76	110.46	108.08	108.3	110.32	111.2	109.79	112.87	111.95	109.91	109.78	111.05	109.8	110.95	109.84	109.89	112.45	110.5	107.57	110.67	110.75	110.94	110.36	110.47	112.24	108.1	111.96	111.19	110.19	110.91	110.65	110.54	109.11	110.76	111.03
105.82	105.41	106.12	103.84	105.53	107.67	105.36	108.25	104.67	105.94	105.89	105.95	106.74	104.21	104.04	105.57	106.48	106.03	104.22	105.48	109.63	106.01	104.75	104.31	107.23	104.2	105	103.86	105.87	104.76	104.59	104.6	105.11	105.95	105.08	107.41	104.1	105.6	107.07	107.24	106.92	105.79	103.99	107.25	104.11	105.73	106.57	105.49	104.56	103.44
107.07	105.28	104.9	107.73	106.03	107.42	106.89	106.11	107.94	106.59	105.99	104.95	105.06	107.86	104.76	106.4	104.91	107.58	105.75	108.78	107.61	107.64	108.18	109.63	106.57	107.72	106.97	106.91	105.94	105.56	106.84	107.05	107.07	107.85	106.6	106.3	107.24	106.87	108.69	106.84	104.72	106.67	106.91	105.02	106.28	107.88	103.42	106.42	107.67	106.46
106.58	105.75	105.98	103.16	105.84	105.55	106.07	107.34	103.83	104.45	105.74	104.91	106.95	108.24	105.37	107.55	105.65	104.89	107.31	104.24	104.57	104.2	105.2	104.84	105.88	102.84	104.63	104.24	107.25	103.67	104.31	108.28	106.26	104.89	105.49	104.71	107.09	106.14	104.62	104.99	105.05	108.77	105.88	107.11	106.03	105.58	103.83	108	105.75	107.06
101.15	100.55	101.6	103.18	102.8	98.101	101.02	99.728	100.89	99.477	100.04	99.715	100.23	99.415	97.502	100.68	98.929	98.407	99.907	100.61	100	100.89	101.68	103.19	98.585	99.535	99.581	99.722	98.848	101.01	98.547	100.72	100.1	100.98	98.673	100.59	98.684	100.48	98.222	99.576	100.91	99.352	100.42	98.861	100.44	98.024	98.843	102.13	102	99.456
106.36	106.58	107.91	106.22	107.46	106.38	106.9	106.04	105.93	103.77	106.84	107.94	108.53	107.86	107.23	104.48	107.76	106.38	107.15	106.77	104.95	107.77	105.21	105.7	106.67	107.71	106.66	108.18	107.42	108.3	105.51	104.95	110.9	107.18	104.75	107.64	104.57	105.41	105.98	107.87	107.36	107.52	104.6	106.83	106.75	105.77	105.29	104.72	107.23	106.35
112.04	111.48	110.91	110.68	109.72	109.61	112.35	114.21	112.01	111.2	109.21	109.48	111.24	111.19	112.85	111.89	110.2	111.44	109.44	112	111.99	112.08	110.94	110.59	111.67	110.82	111.28	111.58	112.24	109.17	112.41	111.9	110.56	110.24	110.86	109.76	109.97	113.17	111.93	110.73	113.24	109.91	111.55	111.4	111.55	111.23	111.54	111.78	110.24	111.71
104.19	104.36	103.31	104.92	104.73	104.49	103.62	104.4	106.5	103.2	104.01	104.47	104.86	104.74	104.22	104.96	106.7	102.86	102.67	104.01	101.98	104.31	102.17	104.45	103.74	105.35	105.65	103.37	105.91	102.88	103.34	105.38	104.22	102.55	102.7	105.14	105.11	102.36	104.34	104.9	105.07	104.16	102.39	103.77	105.2	104.28	103.54	102.91	102.97	106.78
104.66	104.57	104.98	103	106.35	105.18	102.47	104.81	105.64	106.42	102.56	104.96	105.66	105.95	104.56	105.85	103.79	102.72	105	104.17	105.17	102.79	104.68	105.01	105.54	105.18	106.25	104.45	105.76	106.22	103.7	106.08	103.43	105.29	106.47	105.44	106.22	105.53	103.79	104.24	104.56	105.32	104.25	103.68	103.53	103.84	105.36	105.11	104.93	102.36
104.6	106.81	106.12	106.44	105.82	108.21	106.37	106.28	105.81	109.17	109.26	108.83	105.41	106.5	105.4	104.25	105.14	107.63	107.77	107.36	106.89	108.79	106.13	108.41	105.93	106.6	106.53	107.84	108.11	107.07	106.96	107.05	106.86	105.81	105.75	108.14	104.91	108.31	108.16	108.19	107.09	108.66	108.35	107.77	107.88	106.79	106.69	106.62	106.92	108.8
108.38	105.02	107.51	107.06	103.73	108.17	104.81	105	105.06	106.66	105.52	105.95	107.45	106.26	104.11	107	105.84	105.62	105.05	106.71	106.62	106.67	104.47	104.91	104.56	104.8	104.9	104.08	104.56	105.32	106.4	105.26	103.04	103.46	104.93	104.99	105.29	105.44	106.29	105.17	103.69	105.55	106.05	105.15	106.09	104.95	104.81	108.14	104.89	107.72
103.52	106.05	103.62	105.7	105.36	104.7	103.93	103.12	102.3	102.69	104.8	103.75	105.76	102.07	106.41	104.77	104.19	102.92	105.77	102.26	105.44	103.39	102.05	102.2	104.32	103.05	104.45	104.89	104.66	103.97	106.84	104.71	104.5	106.29	104.26	104.6	103.48	104.33	103.6	105.4	103.81	103.92	104.16	105.88	104.49	101.82	102.56	102.64	103.34	102.29
110.16	111.77	110.69	110.75	112.22	110.93	111.83	111.21	109.65	110.83	110.75	110.61	110.51	111.93	110.98	110.05	110.77	111.71	110.29	111.23	111.91	112.39	109.86	110.33	112.05	110.44	114.31	112.35	111.91	111.05	112.35	110.43	111.85	111.68	112.54	113.95	112.66	109.83	112.03	111.45	112.22	114.95	110.73	109.23	110.66	110.31	114.45	110.99	108.45	111.55
111.61	111.03	111.38	110.43	110.27	110.38	109.72	113.2	111.31	110.92	109.97	113.06	113.15	111.43	111.3	110.92	111.02	113.05	110.27	112.87	109.64	112.68	112.56	114.03	112.78	109.76	111.78	112.13	110.83	112.62	111.08	112.52	109.83	110.12	110.1	111.25	112.54	112.91	111.07	112.65	109.86	111.17	111.09	110.78	109.73	112.7	111.17	112.6	111.42	112.85
110.13	112.35	112.62	112.91	110.6	109.08	112.47	112.37	109.73	110.18	112.37	111.12	110.66	110.79	109.81	111.08	110.36	110.32	113.22	109.51	111.82	110.67	111.28	113.35	110.63	111.3	111.62	112.44	109.43	109.66	111.74	112.66	112.41	111.36	111.02	112.62	112.45	112.6	111.72	108.97	109.74	112.2	113.4	110.55	112.03	111.3	113.8	110.24	112.66	109.84
112.03	110.08	110.27	110.22	111.37	109.6	109.93	109.6	109.04	110.91	108.99	109.54	111.55	109.53	110.94	109.58	112.88	110.48	110.63	112.06	112.35	108.67	109.69	111.51	108.47	110.63	110.06	110.91	112.52	110.73	111.16	111	110.35	111.41	110.51	112.33	110.83	110.49	109.92	109.12	111.58	110.22	109.91	111.44	109.63	110.4	111.4	112.18	109.13	111.28
99.63	100.56	100.84	98.978	100.53	99.342	99.847	100.09	103.14	99.968	99.681	99.82	98.099	98.496	99.631	100.43	99.57	98.293	100.17	102.26	98.951	99.007	99.334	101.25	99.9	99.999	99.361	98.598	97.599	99.468	98.623	98.948	100.42	103.06	101.77	100.2	99.959	100.14	98.581	97.663	101.02	99.792	100.58	99.408	100.6	98.911	100.17	103.01	100.09	100.9
111.1	112.3	110.27	108.31	110.97	113.46	111.9	109.56	113.52	110.58	110.55	112.16	111.73	111.54	110.1	110.77	111.21	110.99	111.78	110.6	110.28	113.91	109.88	110.25	110.3	111.45	112.43	113.87	111.36	112.78	111.75	111.34	110.94	111.06	111.37	110.68	109.16	109.2	110.37	113	109.86	109.37	112.18	110.42	110.07	110.81	111.52	113.13	111.17	111.49
100.91	100.36	100.96	101.06	99.733	100.51	100.33	102.22	98.85	99.088	101.05	101.04	96.864	97.611	102.02	100.4	99.667	97.231	99.281	99.029	101.64	102.59	101.3	100.85	100.13	98.805	99.956	102.17	101.37	99.639	100.18	100.34	100.37	100.88	99.141	99.778	97.953	101.38	100.41	99.825	97.689	100.27	99.539	101.33	101.87	100.25	100.37	100.15	101.47	99.856
113.1	110.72	114.66	110.69	112.54	115.24	112.39	112.66	112.96	112.17	114.2	113.02	113.21	113.73	110.19	113.88	114.29	113.2	112.53	115.3	112.07	113.7	113.67	110.86	112.03	111.49	110.81	112.15	112.27	114.81	114.13	111.3	113.13	114.14	111.64	111.73	111.66	113.74	113.53	114.13	112.79	112.63	110.33	111.38	111.67	114.42	112.87	111.76	113.47	113.18
103.56	103.1	103.84	104.15	104.51	104.84	103.91	104.59	101.05	104.09	105.12	104.63	103.33	105.36	104.25	105.57	104.22	104.79	103.29	103.18	104.7	105.04	104.47	104.16	105.6	104.89	104.56	105.08	103.74	103.76	105.09	101.25	104.75	103.93	102.27	103.4	105.93	105.1	103.46	105.74	102.42	105.77	103.53	106.42	104.44	103.51	104.76	104.8	105.27	104.03
107.36	104.27	104.54	105.89	104.79	103.79	102.46	104.77	104.35	105.01	104.31	104.57	103.69	103.83	106.13	105.49	105.9	105.49	104.32	105.67	105.04	105.41	103.42	104.57	104.11	104.46	106.09	104.59	106.34	106.06	105.27	103.59	105.83	103.9	104.21	104.15	104.96	104.77	103.85	104.87	103.87	104.9	103.14	105.16	103.44	106.65	104.31	105.61	105.48	104.31
108.94	110.29	112.42	110.32	112.74	109.59	110.98	108.49	113.28	112.26	110.29	111.14	111.63	113.82	110.21	110.32	110.63	113.07	111.76	110.74	110.31	111.51	112.44	113.25	111.4	113.35	112.62	111.83	112.49	112.28	113.02	113.02	112.55	111.83	110.71	111.22	112.71	111.66	110.48	112.02	109.63	111	111.68	112.25	109.09	109.41	114.02	110.17	112.73	109.47
110.91	110.27	111.68	112	112.6	112.5	110.99	111.86	112.06	110.19	111.97	113.86	111.87	114.72	112.34	110.28	114.14	112.47	112.63	110.24	112.97	110.84	112.46	111.89	111.97	110.24	112.04	110.69	110.76	112.01	111.7	113.81	110.44	113.54	114.72	112.76	110.28	114.31	113.55	110.92	112.11	112.12	111.79	110.76	113.66	111.34	112.15	111.39	111.43	112.09
106.28	104.88	104.5	105.33	104.39	104.68	104.48	103.73	101.94	105.7	103.88	104.03	102.81	106.45	103.74	103.06	106.7	105.52	103.81	102.7	104.86	103.99	102.85	106.58	104.2	103.82	101.96	102.69	105.55	102.32	104.22	104.45	103.06	103.41	105.11	103.47	103.22	102.14	103.52	102.82	105.3	103.46	105.01	105.56	102.52	106.07	104.16	104.68	104.8	104.53
109.42	114.27	113.66	113.66	112.73	112.71	112.15	114.2	112.62	115.33	113.38	111.39	114.27	112.39	113.41	114.17	114.16	112.83	112.32	112.76	113.62	112.65	110.89	113.63	113.09	111.18	113.48	112.21	111.78	113.37	114.72	113.17	114.04	111.5	112.56	111.74	114.1	113.99	110.77	111.76	112.54	112.34	113.5	111.66	111.46	113.11	110.95	113.11	111.63	113.23
96.023	99.759	99.796	101.49	101.77	98.063	96.957	100.6	97.379	100.64	100.14	100.37	98.312	99.982	98.156	102.81	100.29	100.82	98.098	103.18	101.86	99.671	101.63	100.48	99.842	100.67	101.48	97.476	99.734	100.15	100.28	97.771	99.306	96.685	98.081	100.06	102.4	101.41	101.62	99.672	98.618	100.43	101.1	100.8	100.72	101.02	101.39	101.48	101.07	97.965
113.39	113.15	111.29	113.38	113.6	111.32	111.03	113.02	112.63	112.88	111.02	111.34	110.03	110.97	112.82	112.94	111.89	111.08	112.7	111.16	112.81	111.3	113.16	112.45	113.53	112.65	113.15	112.01	110.41	113.05	111.73	112.23	109.12	111.95	111.26	112.88	111.7	112.45	111.96	113.84	113.35	111.87	112.24	113.48	111.96	113.14	113.22	112.89	111.19	113
112.57	112.94	114.09	114.23	114.27	113.78	112.99	112.23	109.05	112.95	114.2	112.91	114.95	112.96	112.03	113.41	112.11	112.61	112.65	112.38	112.41	112.99	112.62	113.45	110.96	111.44	112.52	113.92	112.49	113.7	113.48	110.66	113.45	113.5	113.09	112.68	110.7	110.54	114.58	111.71	115.71	112.08	112.04	111.74	112.02	112.94	112.98	115.06	111.79	112.94
106.44	107.59	107.92	106.34	106.03	107.63	105.75	107.94	104.56	107.32	106.19	106.83	105.86	107.74	106.52	107.35	107.08	106.48	108.11	108.02	108.35	106.11	105.7	106.97	107.36	106.97	104.76	105.74	109.03	105.05	108.83	106.22	108.43	107.67	107.65	104.54	106.8	105.42	106.03	104.48	107.84	104.55	108.4	107.21	107.75	108.13	105.98	106.73	105.85	106.64
110.65	112.13	111.75	112.63	113.68	112.02	111.87	112.89	111.51	109.62	110.85	110.39	111.11	110.1	109.8	109.93	111.49	111.72	110.58	111	112.17	111.27	111.47	110.13	112.11	111.1	111.09	111.19	111.28	111.21	111.47	111.19	112.94	109.4	110.91	114.27	112.23	111.09	110.7	110.28	112.54	111.99	110.87	111.19	112.56	109.78	111.38	113.78	108.93	110.12
100.54	101.88	101.92	100.14	99.634	99.091	99.959	101.08	98.11	102.03	100.48	98.369	101.23	97.704	102.88	99.882	98.908	99.337	101.46	99.546	99.854	101.86	101.84	100.26	99.156	101.06	100.73	99.126	100.02	100.84	99.47	99.912	103.25	100.96	100.59	101.15	100.03	102.28	99.725	100.72	99.625	102.36	101.91	99.487	101.01	100.75	101.36	100.13	100.59	99.655
100.68	98.965	101.68	102.17	102.13	100.12	101.6	99.58	102.03	101.23	101	103.48	100.72	99.052	101.77	101.32	99.287	101.04	101.72	101.07	102.2	102.38	102.75	101.89	102.7	101.54	101.67	101.95	98.723	102.01	99.856	101.55	101.54	101.41	102.04	100.01	100.71	99.979	101.29	101.77	101.58	101.06	101.92	100.23	101.51	103.21	100.4	102.41	102.22	99.681
112.53	111.62	111.66	111.83	112.22	110.18	113.29	111.41	112.42	113.37	112.72	112.54	112.77	112.14	110.4	112.78	111.14	111.09	111.34	112.4	111.86	110.72	113.5	111.01	109.73	110.58	113.4	113.49	110.39	110.07	112.5	112.37	111.74	111.59	111.9	112.83	111.61	110.58	109.73	110.52	112.13	111.71	111.28	113.04	113.55	111.29	110.79	111.2	114.33	111.98
117.27	117.52	116.76	119.6	117.12	117.72	119.89	117.08	117.2	118.36	118.82	118.89	119.18	118.1	116.36	117	117.59	115.27	115.98	118.26	118.4	119.02	116.64	116.2	118.09	116.42	115.96	117.61	118.22	118.32	118.74	119.01	118.09	115.79	118.13	117.98	117.61	118.45	116.02	117.51	117.73	119.66	118.67	116.58	117.91	116.84	117.6	116.25	117.53	115.76
98.418	98.854	99.85	97.865	101.64	101.07	98.882	98.343	102.02	99.01	100.67	98.532	100.78	101.44	100.13	101.96	100.71	100.07	99.637	99.543	101.39	98.718	99.863	100.84	99.852	100.58	99.945	99.258	100.06	100.42	98.739	100.88	98.818	100.44	100.65	100.54	99.308	98.368	100.31	101.39	99.12	100.54	97.276	99.912	99.595	100.55	99.547	98.515	99.828	101.31
104.72	107.48	105.86	107.16	107.13	107.89	101.88	104.97	105.52	108.6	104.59	105.85	105.58	106.43	106.02	106.93	104.42	106.73	108.31	103.57	105.36	106.4	106.32	103.85	105.03	105.53	104.32	104.85	107.34	105.48	106.3	107.18	106.13	105.87	105.26	104.55	105.72	106.08	104.99	106.47	106.14	106.91	105.41	106.47	106.63	104.85	104.75	105.31	104.78	107.18
104.01	104.13	102.43	103.73	105.53	104.28	106.08	103.58	104.42	107.13	103.13	103.11	103.61	102.69	103.92	105.4	103.55	104.25	102.5	105.18	104.84	103.38	107.18	103.37	106.93	102.18	104.55	104.19	101.51	103.6	104.66	106.22	105.62	102.17	105.27	103.25	103.7	107.15	104.57	105.29	104.22	106.72	108.23	104.21	107.32	104.01	105.32	103.58	103.78	103.87
106.09	105.19	105.5	106.2	109.48	104.88	105.94	105.27	108.25	106.02	104.51	106.48	105.96	105.13	107.9	107.1	106.16	106.39	105.96	106.52	108.18	104.08	105.63	105.88	105.38	105.28	104.58	108.47	105.87	105.23	108.07	105.36	107.43	107.62	105.23	104.51	107.07	107.06	106.3	105.73	106.09	108.04	105.65	106.21	106.32	107.29	105.4	106.4	105.51	105.87
104.15	101.86	104.8	106.59	103	105.06	106.54	104.81	105.7	105.48	102.67	105.2	106.74	102.36	106.55	104.6	104.37	107.06	105.74	106.72	105.02	105.3	104.99	106.82	105.78	104.65	106.48	104.25	105.36	106.36	106.4	106.9	103.81	107.85	103.76	104.87	104.95	105.39	104.29	104.1	105.19	106.82	107.51	107.43	105.64	106.21	105.78	104.93	106.42	106.9
105.66	107.43	107.31	106.31	105.02	103.91	105.06	101.91	106.36	105.24	104.06	102.51	105.07	104.38	107.74	106.31	106.45	105.19	106.49	103.53	105.33	104.07	104.83	106.72	105.12	104.33	106.88	106.27	102.95	104.17	107.62	105.68	106.25	107.19	103.76	104.48	106.51	107.32	105.24	110.49	105.16	104.46	106.29	105.97	107.67	106.82	105.53	105.34	105.75	106.36
110.46	111.33	112.13	112.1	112.2	112.13	111.66	110.46	111.87	111.12	113.73	109.04	110.66	112.57	107.35	112.9	109.78	110.26	113.87	111.01	110.72	110.47	112.91	109.73	111.55	111.92	112.87	111.16	111.74	111.39	112.01	112.44	110.07	111.2	112.84	110.43	110.63	111.53	111.97	109.84	111.88	109.81	111.09	111.86	109.96	109.39	112.41	111.79	113.22	110.11
110.89	112.6	114.19	112.22	110.79	112.06	111.37	112.22	112.02	110.21	113.81	113.32	111.64	112.41	111.73	113.99	111.12	113.99	111.62	111.8	111.81	113.54	112.35	111.91	113	112.64	112.69	112.35	111.4	110.92	114.57	113.31	114.17	111.91	112.29	111.95	111.84	111.22	114.19	113.28	112.45	111.77	112.89	111.25	111.1	111.21	110.39	112.2	111.78	112.16
105.62	105.54	107.31	106.66	106.74	107.55	106.2	104.64	105.52	109.22	105.59	106.52	107.79	108.08	107.7	107.95	105.46	107.83	103.12	106.34	103.97	106.51	106.81	106.77	105.97	105.4	105.65	105.81	106.32	106.58	105.42	104.46	104.01	107.81	105.03	107.58	106.35	108.37	106.21	105.69	104.14	107.66	104.11	106.61	107.13	107.17	106.82	105.55	106.84	107.71
103	107.24	104.99	105.95	102.24	103.56	103.84	106.28	106.21	102.36	105.48	103.87	106.4	105.1	105.32	108.09	104.89	104.36	104.87	104.64	103.97	104.38	101.62	104.47	105.16	106.22	106.23	105.35	106.42	103.3	104.76	104.72	102.22	102.05	105.66	102.68	103.35	104.29	103.42	106.38	103.55	103.16	105.61	105	104.36	103.24	104.57	105.24	104.93	102.35
106.11	105.57	106.71	105.68	104.75	105.37	106.76	104.25	104.96	104.14	104.83	105.54	106.03	107.63	105.39	104.21	107.09	105.57	105.04	104.79	105.32	105.49	106.7	105.23	104.82	105.8	106.69	105.78	105.84	104.74	104.43	105.85	104.27	105.13	104.11	104.21	102.59	108.63	103.91	104.19	105.8	105.9	103.45	106.31	105.75	105.29	104.95	106.64	104.08	105.76
104.56	103.48	105.11	103.98	105	103.65	103.61	104.02	103.93	104.83	103.65	105.77	105.21	103.44	104.43	102.42	102.73	104.29	104.12	104.14	102.45	105.88	103.53	104.07	103.93	104.85	106.7	103.82	104.62	103.73	101.52	102.37	103.36	105.65	101.44	104.43	103.42	104.22	104.11	105.5	105.86	103.74	104.36	106.49	104.27	103.53	104.28	103.9	100.55	104.8
110.35	110.32	112.64	111.13	112.43	110.75	110.46	110.57	111.04	110.86	110.87	109.69	110.58	110.43	109.61	110.8	111.16	111.08	110.06	109.66	111.24	112.89	113.58	111.03	111.93	113.14	112.12	109.45	112.78	110.85	112.99	111.03	112.98	111.04	110.74	111.81	110.54	111.13	111.47	110.15	110.9	111.08	113.32	110.16	111.47	110.35	110.4	111.55	112.39	112.43
106.16	106.53	103.13	106.1	105.84	106.23	107.23	107.05	106.45	105.13	105.1	107.37	107.54	106.59	104.46	105.17	106.96	104.6	104.87	107.81	106.95	108.64	105.55	104.11	107.93	106.46	108.44	106	105.59	105.38	104.58	106.56	104.31	108.03	104.68	105.2	105.45	106.53	105.9	106.8	106.52	105.14	106.98	105.1	106.26	108.36	105.1	106.92	105.97	106.41
106.57	104.41	105.35	104.97	108.23	106.84	107.35	105.69	104.05	106.55	105	107.03	104.41	105.45	104.98	106.39	105.31	103.66	105.82	103.71	104.43	106.59	104.9	103.81	105.49	106.84	104.02	105.66	105.86	103.83	104.2	105.46	103.7	105.64	103.33	103.94	105.51	106.14	103.76	105.28	104.79	104.55	106.02	106.56	105.31	106.54	105.08	105.32	106.92	105.97
105.87	105.96	105.23	103.93	101.31	105.48	105.52	106.33	104.07	106.29	105.27	105.27	106	107.2	105.25	105.42	104.9	106.57	104.89	107.24	104.71	103.85	105.84	106.9	107.26	106.1	105.14	106.45	105.61	105.67	104.78	105.34	104.55	104.92	105.54	104.56	104.21	105.33	105.79	104.58	107.47	108.06	104.6	104.88	105.66	107.4	104.76	106.2	105.56	106.47
101.09	101.9	100.29	99.558	99.751	98.586	99.38	98.952	99.235	99.331	99.048	97.673	100.16	98.704	100.12	97.67	102.84	101.74	101.38	100.53	100.9	98.915	97.667	100.08	99.48	101.71	100.54	100.51	99.753	100.71	101.81	101.71	97.158	101.33	101.15	102.53	100.76	102.93	99.919	99.856	100.24	100.91	101.96	101.44	99.564	98.627	98.58	99.29	101.64	98.33
100.62	99.767	100.38	98.886	99.716	99.849	99.324	101.4	98.764	96.746	98.964	98.108	99.236	97.758	102.62	98.923	99.935	99.492	100.91	100.36	102.06	99.766	100.81	99.117	101.68	98.804	98.303	99.855	101.49	99.507	97.909	100.36	102.67	99.653	96.418	100.54	99.826	99.128	99.458	99.998	99.457	99.041	100.89	98.913	98.544	99.102	100.2	100.98	99.799	100.28
102.78	103.69	105.41	104.15	103.47	102.6	103.68	104.86	103.24	104.05	102.95	104.09	104.58	103.04	102.84	104.19	103.03	105.67	106.11	103.65	103.77	102.7	104.53	102.04	103.58	103.04	104.83	104.04	102.89	103.07	103.69	105.37	105.7	103.77	104.25	105.68	102.72	103.73	105.18	103.86	104.8	104.13	104.57	105.33	104.31	103.65	101.63	103.9	104	105.91
109.53	111.2	111.3	111.91	111.76	110.78	114.24	112.67	111.26	111.91	111.04	111.03	114.03	111.5	111.62	111.69	110.64	113.55	110.99	110.37	110.95	110.01	110.97	109.61	110.29	111.88	111.27	110.65	111.6	111.97	111.67	112.8	110.94	114.03	111.12	112.68	112.85	112.02	111.54	113.03	109.2	112.45	113.25	111.1	112.02	113.26	112.76	109.08	112.1	111.17
103.85	104.68	103.06	102.25	104.01	103.96	105.17	105.26	102.91	106.03	102.51	104.84	104.06	103.32	105.87	104.25	105.88	104.9	104.81	104.9	103.22	103.26	103.34	103.87	103.7	103.96	104.22	105.89	105.38	104.1	103.37	105.22	103.1	103.01	104.52	105.19	102.71	104.15	103.09	104.67	104.38	103.42	103.64	106.36	104.93	104.98	103.95	104.44	105.52	104.52
113.37	111.89	110.28	110.07	112.84	108.97	111.55	111.03	112.77	112.21	110.8	110.08	112.49	110.81	112.15	111.96	114.38	111.62	110.78	113.98	110.66	107.63	111.88	111.67	110.38	109.85	111.71	109.91	110.96	109.51	111.15	112.01	110.43	110.52	110.41	111	110.68	110.5	108.95	110.32	111.27	111.24	112.62	112.42	112.5	111.72	111.14	108.77	111.68	110.37
113.18	110.89	114.03	111.09	108.94	110.96	113.28	112.29	112.33	111.93	112.42	111.6	110.99	112.51	109.97	112.26	110.15	108.46	110.53	111.65	110.97	110.77	110.8	111	111.04	109.63	110.07	110.82	111.23	111.54	109.91	110.03	112.35	113.06	113.37	111.24	110.25	112.95	111.54	110.69	110.68	111.53	111.64	111.66	109.77	110.75	112.1	113.79	113.15	111.53
110.95	114.21	111.57	111.99	112.12	112.47	113.28	112.33	111.91	109.32	113.28	113.29	113.19	112.79	113.03	112.41	111.01	110.04	111.43	114.06	113.83	112.07	113.37	112.65	111.96	113.33	113.56	113.38	111.74	111.12	111.99	111.7	111.74	111.57	111.85	111.41	116.02	112.73	112.24	111.67	111.52	112.54	112.48	113.22	113.13	111.57	113.15	111.11	111.61	111.15
111.46	110.84	112.3	111.38	114.75	113.83	114.28	110.78	113.45	113.23	113.34	114.21	110.63	112.51	114.14	112.39	114.41	115.18	111.41	113.66	114.12	112.53	111.73	112.29	112.26	113.74	111.68	114.02	113.64	110.94	112.48	111.14	112.46	112.86	112.79	114.38	113.58	114.05	113.36	111.75	114.37	111.79	113.52	112.98	114.51	112.23	111.41	114.11	115.04	113.5
105.66	106.95	104.05	106.57	105.67	105.63	107.08	107.46	105.56	107.45	106.81	105.78	106.34	107.94	106.46	108.01	105.49	103.35	104.81	107.1	104.96	105.1	106.02	106.12	106.19	107.08	106.69	107.23	103.98	107.41	105.64	106.55	106.08	104.42	106.81	105.42	105.82	108.27	104.48	106.22	106.84	106.97	108.7	107.19	105.34	105.77	106.31	108.35	106.57	107.82
117.69	116.52	117.19	115.28	114.58	117.39	116.29	115.77	115.32	115.32	116.86	115.79	117.87	116.08	115.96	114.33	115.65	117.29	116.06	114.95	116.43	116.5	117.16	113.91	116.58	116.09	115.74	113.05	115.7	118.35	116.66	115.81	117.98	115.78	114.19	114.2	116.96	116.03	117.57	118.04	117.43	116.65	115.27	115.68	117.79	116.64	116.85	116.63	117.71	117.24
111.85	112.91	111.3	112.34	111.93	111.3	113.09	111.89	112.9	113.15	114.52	111.46	113.87	112	110.08	112.52	113.79	112.99	111.52	111.94	111.47	112.39	108.07	111.34	113.1	110.95	108.55	110.62	113.49	111.48	113.29	112.43	113.14	113.06	110.93	112.72	112.55	111.26	111.37	110.5	110.58	112.7	110.65	112.19	110.28	112.05	110.01	111.74	112.85	113.31
98.258	100.78	100.43	99.001	99.889	99.122	100.74	99.108	99.636	101.36	97.342	102.03	98.965	100.33	99.062	99.795	97.735	97.924	99.299	99.323	99.306	100.13	99.875	101.69	101.76	101.02	99.978	99.166	98.991	99.192	98.415	101.59	99.866	98.559	98.346	97.488	101.25	101.33	100.28	99.802	99.978	99.384	96.819	101.16	97.888	100.81	100.72	99.013	100.85	98.014
106.95	105.66	106	105.11	106.6	105.33	105	105.88	106.19	104.6	106.17	104.55	104.46	104.3	105.02	106.62	105.73	105.63	103.5	103.8	103.19	106.33	104.88	105.42	106.9	106.11	105.44	106.85	104.36	105.36	106.91	104.21	104.81	103.93	103.37	104.41	103.74	105.11	104.3	104.33	104.29	107.33	104.5	106.14	104.48	107.24	104.59	106.35	104.16	106
107.46	108.92	106.9	107.56	106.48	108.05	105.48	106.14	107.37	105.25	106.66	108.39	107.02	107.58	106.45	105.12	106.86	107.18	107.46	107.92	106.2	106.03	107.72	106.01	106.39	106.57	106.93	108.63	109.99	105.73	106.48	106.86	108.48	106.61	107.91	107.73	105.36	107.16	106.86	104.2	108.75	107.8	108.36	106.42	105.59	107.68	108.93	107.71	107.67	107.36
106.52	105.36	105.38	105.46	106.17	103.18	105.51	107.65	104.67	106.32	105.66	107.11	106.92	105.42	105.6	104.96	106.16	107.15	105.67	105.62	105.87	104.25	106.33	107.1	104.58	106.62	106.69	103.65	106.29	105.43	104.88	107.23	105.17	105.99	104.8	106.43	105.38	105.74	109.34	104.13	107.47	107.28	107	106.26	105.83	103.47	103.82	106.4	106.75	106.15
100.19	99.795	101.41	99.629	100.77	100.57	99.389	98.074	99.465	101.14	101.68	101.41	100.33	102.19	100.45	101.03	99.546	98.958	100.2	100.62	98.222	98.352	101.9	99.294	98.86	99.551	100.1	98.822	101.73	98.331	100.78	99.821	99.25	99.889	99.743	100.01	101.37	99.093	101.44	101.41	97.894	101.03	99.053	99.79	99.357	100.99	99.334	101.96	100.11	98.919
107.3	104.72	107	104.9	106.37	107.36	105.93	107.46	106.89	105.62	105.87	107.44	106.33	107.15	106.92	105.45	104.23	106.85	106.44	106.61	104.32	108.04	106.51	108.04	106.19	103.85	107.44	107.43	104.16	104.77	105.58	105.23	106.23	106.59	104.38	105.73	106.69	106.56	108.12	105.57	105.06	107.89	105.75	104.59	105.79	107.61	104.7	105.64	104.75	107.13
113.55	111.9	113.65	112.4	111.95	109.19	110.93	110.65	112.4	112.91	111.12	112.61	111.79	110.35	112.26	111.46	112.57	112.97	112.49	110.83	114.07	113.1	112.73	110.68	111.26	110.24	112.92	112.05	110.86	111.66	110.79	111.41	111.03	109.48	111.53	114.4	111.96	112.87	113.71	110.63	112.02	111.26	112.3	111.73	113.41	111.55	113.01	112.89	110.55	113.59
110.87	110.66	110.87	111.21	109.06	109.72	111.17	109.78	110.34	110.34	110.49	111.89	108.65	108.94	109.86	112.07	110.87	109.35	109.78	110.7	112.04	110.86	110.06	112.19	110.27	110.67	109.3	108.6	112.82	110.37	109.96	109.99	111.5	111.91	110.53	111.56	110.24	110.33	109.72	110.05	108.51	113.67	110.67	107.85	110.96	110.5	110.3	110.85	108.98	111.09
106.58	103.34	106.1	105.89	108.33	105.47	103.99	107.01	103.69	105.78	106.4	103.62	105.52	103.49	106.15	105.82	104.66	105.64	106.26	106.33	103.95	106.23	106.96	104.94	105.7	107.25	105.37	105.87	103.77	105.42	104.43	103.37	105.28	102.74	102.91	107.15	105.56	108.14	105.84	106.8	105.89	104.39	106.42	106.16	103.74	104.58	105.93	107.27	104.53	103.96
111.02	112.91	110.85	109.87	110.19	110.56	110.7	111.08	113.67	110.64	111.37	111.35	111.02	110	110.25	110.2	112.65	109.12	110.14	112.89	111.73	112.68	111.38	111.16	111.4	110.35	110.64	111.09	110.59	113.14	110.95	110.22	109.24	111.43	111.61	113.13	109.23	111.41	111.3	111.31	108.98	112.14	109.08	111.35	110.01	112.22	111.68	111.32	111.66	113.87
105.27	104.17	108.19	107.42	106.85	107.21	107.76	105.66	108.09	106.24	105.17	108.28	106.65	105.72	105.31	106.79	106.6	107.61	106.11	109.53	105.44	108.31	108.09	106.43	106.06	106.26	107.62	110.39	106.34	107.28	107.87	106.25	106.76	105.94	107.97	108.62	106.4	106.68	105.86	105.31	106.36	106.32	105.12	106.64	107.32	104.36	105.9	107.4	106.91	107.31
106.62	106.92	105.5	103.89	106.75	105.36	107.84	104.14	104.11	106.15	105.26	106.04	105.39	108.08	105.2	106.7	104.12	103.8	106.25	104.91	107.01	105.75	107.68	106.34	106.88	105.84	104.99	104.73	106.28	103.87	106.23	104.86	107.16	105.05	108.26	108.77	106.64	106.13	105.56	105.98	106.91	108.92	106.64	105.69	105.65	104.94	107.37	105.15	107.67	105.64
104.12	104.22	102.3	104.97	104.14	102.2	103.79	104.36	104.21	104.65	104.14	104.41	102.31	104.34	102.13	101.27	102.23	103.91	105.33	104.84	105.42	104.99	105.73	103.47	104.33	104.59	104.37	105.01	106.77	104.76	105.19	106.71	105.04	104.45	103.07	103.59	104.38	104.33	105.01	104.48	101.08	106.24	105.29	106.51	103.69	104.24	105.94	104.26	104.25	102.17
105.5	105.03	104.45	104.04	105.34	106.2	106.33	104.14	106.24	104.04	107.85	105.46	104.94	104.66	106.08	107.28	105.81	105	105.36	104.73	104.04	105.22	105.17	107.76	104.78	105.6	102.6	104.86	103.01	105.11	103.83	106.09	103.22	105.59	103.35	105.96	104.83	105.87	107.72	105.85	105.25	105.1	103.22	104.38	105.61	106.16	106.2	106.16	103.8	105.53
106.27	106.97	106.92	107.06	106.81	106.72	107.9	106.03	105.3	105.69	106.85	105.85	105.15	105.52	106.8	107.34	108.22	105.5	110.71	105.63	105.96	105.35	105.12	105.73	108.19	108.56	108.28	103.41	104.9	107.27	105.97	107.52	104.66	105.41	104.85	106.04	105.41	103.98	105.78	106.97	105.93	107.68	106.61	106.63	106.65	106.29	105.04	106.05	108.29	106.23
103.69	105.44	106.11	104.68	107.05	105.72	106.48	105.54	107.56	106.98	106.01	105.79	106.08	106.16	104.18	105.3	105.95	104	105.27	106.55	105.86	105.24	106.78	104.84	104.81	106.91	104.96	104.12	104.7	103.55	106.97	107.5	103.89	106.08	105.55	103.35	103.07	106.59	105.41	106.6	104.43	104.65	106.48	105.74	106.29	106.74	105.28	106.35	104.95	104.99
114.16	110.07	110.87	110.29	112.58	111	114.01	108.98	110.03	110.86	111.16	112.04	112.05	108.82	111.39	109.12	114.18	112.76	113.55	110.65	112.78	111.85	111.65	112.51	108.96	112.3	110.9	113.73	111.94	112.42	111.03	111.99	110.91	110.02	111.44	111.16	110.2	111.27	111.44	112.36	112.66	110.07	109.91	112.08	111.17	110.41	114.15	112.39	110.51	110.04
108.39	106.56	106.9	107.19	106.11	105.64	108.65	105.8	107.59	107.3	107.83	106.88	107.49	106.28	107.09	105.33	108.24	106.89	106.27	106.16	106.03	104.81	105.09	104.81	106.71	107.03	107.81	107.97	108.18	106.53	106.69	106.24	106.77	108.04	106.14	104.78	106.7	107.77	104.67	106.86	107.67	109.17	105.21	109.13	107.69	107.29	106.73	107.26	105.79	107.25
105.81	105.42	103.7	104.63	105.06	102.23	105.07	104.21	105.01	104.04	107.65	104.45	105.19	103.08	105.01	107.01	104.2	106.72	104.58	103.98	105.23	105.24	105.49	104.02	104.41	101.59	103.17	105.17	102.43	101.73	105.42	105.75	102.95	103.35	104.53	104.88	105.05	104.84	104.67	103.58	103.73	105.62	102.92	105.52	103.63	104.38	106.61	106.43	104.89	106.01
113.6	113.42	111.7	113.67	111.71	112.95	110.42	113.42	112.99	113.81	114.44	113.85	115.6	112.78	113.75	112.92	109.83	110.92	112.41	113.76	113.35	113.63	112.11	113.16	112.63	109.84	113	115.07	113.63	112.9	112.19	111.92	113.96	110.51	113.42	115.91	112.05	112.22	112.17	112.74	112.97	110.41	112.96	111.05	111.65	111.42	114.05	115.82	113.89	113.54
98.987	98.681	99.007	98.179	100.32	100.12	98.752	99.441	99.789	99.357	97.545	98.783	99.056	101.42	98.798	99.122	100.14	100.54	99.744	99.641	99.441	99.124	99.383	100.24	101.83	100.05	99.035	100.83	100.13	98.926	100.51	101.09	99.81	98.388	100.63	99.126	103.48	98.284	100.49	100.68	99.186	100.61	100.48	99.691	99.849	99.263	99.033	102.25	97.655	99.504
109.97	109.35	112.27	110.23	110.68	110.78	110.7	110.05	111.31	111.28	109.17	109.45	111.2	110.78	109.76	109.72	108.49	111.24	109.87	109.4	109.82	112.19	111.51	109.92	110.52	110.38	112.04	111.2	110.57	110.97	113.73	111.62	111.09	110.84	109.84	109.47	109.82	109.21	109.57	111.75	109.49	111.85	111.11	110.32	112.24	110.01	111.67	111.16	110.2	109.58
99.382	101	100.64	99.268	99.985	101.24	99.873	99.874	101.44	97.977	99.283	99.435	98.194	100.84	98.708	101.54	98.876	96.971	98.983	98.839	100.54	100.06	101.03	100.39	99.027	96.813	97.024	100.26	99.989	97.088	101.09	97.948	98.715	102.38	101.72	100.38	100.16	99.643	100.47	100.45	97.628	99.237	101.42	100.63	100.45	100.62	98.254	100.12	100.02	100.72
117.83	119.16	118.09	116.85	119.4	117.18	118.3	119.57	117.54	115.83	117.16	118.5	117.99	117.46	118.8	116.4	117.32	118.42	116.97	121.13	119.54	117.84	118.19	119.58	115.65	116.84	116.26	116.4	117.1	116.93	118.21	118.51	117.54	117.92	117.2	119.9	117.25	117.01	117.76	118.57	116.35	118.31	118.62	116.92	118.59	118.77	117.79	116.9	115.72	118.8
108.48	104.27	107.94	105.61	106.27	107.69	107.61	103.48	107.86	107.21	105.67	105.28	108.22	106.94	106.38	108.37	104.85	106.02	106.67	108.1	105.29	104.22	106.45	106.4	105.42	106.68	107.81	107.83	105.74	104.62	106.58	106.3	106.01	105	103.84	106.2	107.08	108.4	103.68	105.97	105.93	107.35	103.89	107.39	108.2	106.51	104.61	106.22	107.82	107.71
108.88	106.68	106.82	106.82	107.54	106.41	107.68	105.16	105.94	107.39	105.57	105.49	105.99	106.01	102.91	106.49	107.74	105.53	108.02	106.88	107.67	106.47	105.91	109.75	106.06	104.71	106.14	105.72	106.01	108.44	106.2	106.76	106.36	106.94	109.77	106.72	106.13	108.93	104.6	106.88	106.77	105.33	105.58	105.75	104.14	106.64	105.8	103.92	105.27	106.4
103.18	104.26	105.2	102.31	104.12	103.44	103.91	105.02	103.98	104.69	103.26	105.58	104.08	101.38	108.45	105.87	103.59	104.79	103.67	104.55	102.68	103.24	104.9	102.87	102.04	105.44	104.34	103.83	105.51	106.07	106.34	103.83	102.12	103.72	104.01	102.78	104.62	103.16	105.41	103.25	104.88	104.79	103.79	105.31	105.62	105.88	102.58	104.85	103.17	102.86
105.07	106.8	107	106.69	109.32	107.67	103.1	106.68	105.57	107.42	106.27	107.12	104.97	107.1	103.05	106.05	107.01	107.13	106.89	105.37	104.01	107.13	107.71	106.29	109.2	105.71	108.29	104.66	106.4	106.26	107.88	107.84	106.94	106.31	106.03	104.94	104.49	105.2	106.14	107.41	104.47	105.83	104.43	104.86	108.33	106.01	107.35	106.11	107.94	108.01
103.51	105.32	106.38	104.11	106.62	105.6	105.57	105.78	106.82	105.47	104.26	105.41	105.51	105.15	107.17	105.52	105.96	107.56	104.55	105.58	107.77	106.2	104.96	103.84	107.64	108.12	104.88	104.94	104.7	105.53	104.06	105.75	106.08	104.12	106.53	107.92	105	105.4	107.01	106.69	103.3	105.95	105.16	105.27	103.39	106.23	105.08	107.55	104.18	107.24
99.214	101.73	99.478	98.854	98.402	99.881	99.675	100.68	99.544	101.09	99.11	100.24	101.75	99.542	99.693	101.1	99.429	98.341	101.55	102.29	100.88	98.198	101.7	99.837	98.985	99.529	98.117	99.773	101.09	99.093	99.664	100.08	99.935	99.772	101.61	100.8	101.78	99.816	102.62	99.914	100.03	98.912	97.466	100.81	100.35	99.582	99.239	98.291	100.16	99.015
101.31	98.64	101.1	98.642	97.786	100.85	99.226	100.49	100.86	100.39	101.25	101.66	101.33	101.62	95.422	100.71	100.52	101.17	100.53	102.95	99.147	101.26	99.569	101.69	98.952	98.317	99.86	98.495	100.96	101.51	102.71	98.797	99.772	97.804	101.39	100.76	100.91	97.081	102.23	99.709	98.168	102.25	99.295	100.73	100.98	100.2	99.328	100.09	101.73	99.746
111.61	108.53	112.71	111.7	111.74	111.34	111.51	110.31	112.11	111.14	112	110.29	110.92	109.69	113.74	111.47	111.58	111.63	110.58	111.81	112.76	110.78	111.08	110.9	112.78	112.55	111.48	111.89	113.64	110.23	110.02	111.02	110.96	110.23	110.34	112.84	109.94	111.41	110.57	112.36	110.66	111.7	112.62	111.23	112.24	111.58	111.25	113.36	109.94	110.92
111.47	109.44	108.83	111.39	110.49	111.98	112.05	110.44	109.65	110.58	109.99	113.17	110.62	111.33	110.09	109.78	111.14	109.65	111.35	111.71	110.41	111.68	112.31	111.12	112.48	110.92	110.73	112.54	109.18	110.33	112.43	110.66	112.84	108.11	113.9	108.37	110.19	109.86	111.97	108.99	110.49	109.76	112.66	109.67	111.34	111.06	109.33	109.97	112.19	109.53
112.53	111.74	112.81	111.26	112.78	110.26	110.95	111.24	109.8	111.78	111.61	110.66	112.04	113.24	111.77	112.55	110.37	109.09	110.67	112.01	109.55	112.2	111.51	110.5	112.06	111.22	111.1	110.8	112.79	110.46	112.42	110.05	110.57	110.19	110.4	109.79	113.02	112.72	110.06	112.56	113.08	112.11	111.86	110.9	112.45	112.07	108.81	110.67	113.74	110.06
101.7	99.885	101.17	98.84	101.14	99.742	103.66	99.822	100.26	100.95	100.47	99.67	99.597	97.898	99.347	100.85	100.55	100.33	98.758	100.45	100.4	100.63	100.74	101.17	100.41	101.81	100.38	101.22	99.788	98.688	99.944	99.939	97.356	98.051	98.319	100.1	101.33	99.888	100.13	101.75	100.04	99.823	99.401	99.453	98.52	99.152	100.16	98.521	100.98	99.62
102.98	106.11	107.43	105.65	105.96	106.25	105	105.41	104.93	106.04	104.45	107.51	105.48	107.19	105.44	103.8	108.5	105.42	104.69	107.72	107.93	104.94	105.85	106.86	105.44	106.3	105.59	103.8	104.69	106.53	107.23	105.95	106.79	105.53	104.06	105.61	106.06	107.6	106.56	104.54	104.88	106.4	104.63	103.64	105.28	106.9	105.98	107.74	104.01	105.21
104.98	107.97	105.86	106.78	107.95	106.56	106.94	107.16	104.32	106.92	107.21	106.62	106.11	108.78	107.74	106.84	106.43	105.8	105.77	107.15	105.22	106.11	106.82	105.59	109.34	105.7	108.4	108.88	106.57	107.86	107.61	109.03	105.97	106.11	105.99	105.3	105.05	107.5	106.75	107.14	107.21	106.7	106.6	106.18	106.26	107.06	106.02	104.36	105.46	106.27
110.88	111.01	112.52	111.42	109.81	111.51	111.1	110.51	113.36	110.01	111.1	112.78	113.32	112.13	112.91	109.76	110.18	111.99	113.7	110.19	111.02	108.64	109.01	112.35	109.57	109.19	110.6	110.35	110.5	107.99	108.81	111.08	110.73	111.05	110.04	111.62	114.19	111.88	110.89	112.4	111.73	112.18	112.12	113.24	111.07	112.73	115.25	109.62	111.99	111.97
106.46	108.39	105.95	107.56	107.03	107.02	108.3	108.43	107.84	106.86	106.89	106.59	107.96	108.35	106.65	106.74	108.2	103.23	103.89	105.57	107.92	106.33	106.73	107.15	107.54	108.53	106.65	105.79	105.93	106.14	105.49	107.23	107.31	105.97	106.34	104.69	104.56	109.82	104.37	107.6	107.89	105.28	106.67	105.21	106.86	106.55	107.53	107.41	105.59	106.31
106.42	102.98	105.67	108.24	106.14	105.28	105.72	106.16	104.52	105.31	104.75	105.97	104.15	104.54	105.05	105.15	103.6	103.83	106.97	103.4	107.72	104.95	104.94	105.9	105.19	105.54	106.82	106.07	102.83	105.25	105.7	109.81	104.96	107	107.52	106.4	104.56	105.67	105.31	108.21	104.68	104.23	103.87	106.81	105.45	105.11	107.68	105.02	104.46	106.82
109.91	108.94	111.56	110.47	110.07	109.72	108.95	110.79	109.91	109.48	110.14	109.66	110.69	109	110.68	109.83	109.97	109.53	110.72	107.33	110.36	109.75	110.64	109.67	109.5	110.63	107.86	108.69	111.17	110.28	112.18	109.59	111.23	110.44	109.48	108.77	110.06	108.41	110.87	108.67	108.79	108.24	110.96	108.42	110.63	110.66	110.71	108.02	107.39	109.79
104.77	106.55	109.25	107.04	106.84	103.67	106.56	105.83	104.58	105.44	105.46	103.95	105.06	103.45	105.01	104.82	106.66	103.76	106.45	104.35	103.76	106.51	104	105.6	105.85	107.44	104.17	105.76	104.09	104.62	106.57	105.36	106.04	105.47	106.23	105.39	105.16	104.64	103.48	105.03	105.74	105.39	106.33	105.62	105.97	105.16	105.71	105.32	104.52	103
101.8	102.11	100.06	101.08	100.37	101.87	100.4	101.72	99.695	101.35	101.92	100.32	100.39	100.51	100.83	101.61	100.45	100.21	101.33	100.16	100.21	101.01	103.43	101.06	102.9	101.44	100.45	99.451	101	100.34	100	100.12	100.39	98.949	99.966	99.381	99.155	98.514	99.386	101.44	100.18	101.26	100.25	101.14	101.39	102.47	100.86	102.06	100.74	101.97
110.58	113.3	111.71	110.53	111.06	111.71	112.43	113.32	111.67	111.55	111.56	110.8	112.46	114.87	114.02	113.14	111.15	113.29	112.4	113.21	111.81	112.33	112.29	110.52	110.53	112.2	112.15	112.29	112.19	112.66	113.15	112.34	111.54	111.33	111.46	112.2	111.14	110.89	110.65	112.1	111.45	110.88	112	111.98	112.17	111.82	113.27	113.96	111.56	110.39
106.54	105.59	105.85	106.29	105.95	103.79	107.42	107.26	103.34	106.48	105.13	103.38	105.61	106.01	108.84	104.83	106.24	106.11	103.92	104.29	104.57	103.73	103.19	106.92	105.56	103.64	108.28	106.24	105.35	104.63	105.5	107.72	107.52	106.81	103.86	105.7	104.59	104.57	105.54	105.55	102.88	105.67	104.49	105.77	106.82	105.26	105.84	106.93	105.47	107.5
108.85	113.3	110.44	109.93	112.42	110.98	112.43	110.36	109.41	112.11	110.19	112.65	111.86	109.93	110.85	111.88	110.85	111.33	116.2	111.07	111.73	111.72	111.29	110.9	109.35	110.42	111.99	109.21	109.49	112.45	110.27	108.54	110.12	110.64	111.03	110.28	110.43	109.48	110.99	111.08	110.99	111.4	108.52	109.61	113.4	111.54	110.77	110.74	110.38	112.9
101.05	100.82	98.436	98.538	101.95	102.46	102.36	98.679	100.77	99.962	99.873	99.325	101.32	100.08	98.542	98.219	98.868	101.74	100.43	100.95	97.808	100.69	100.32	102.42	103.2	99.645	99.94	100.75	101.65	98.889	103.06	100.49	100.3	101.78	101.33	101.42	100.62	101.7	100.01	101.54	101.31	101.63	102.34	101.2	99.977	100.01	99.574	101.67	101.11	101.35
98.422	98.58	99.32	98.425	97.998	101.36	100.51	99.565	100.45	99.973	100.07	99.911	98.95	99.975	100.73	101.15	98.149	101.49	99.281	99.037	100.72	97.807	100.94	98.165	99.749	101.93	99.26	102.01	101.75	99.479	99.631	99.062	99.603	98.313	99.455	100.26	99.42	101.32	101.11	99.342	100.61	101.87	99.46	99.526	100.26	98.752	99.82	97.493	98.822	100.41
105.63	104.94	105.69	105.11	102.37	103.04	105.07	106.98	105.18	106.91	105.45	105.5	102.77	107.11	106.53	107.43	107.87	105.05	106.93	105.43	106.17	106.2	104.48	104.62	106.65	104.38	109.15	106.53	102.4	108.82	106.67	105.15	105.71	104.4	104.38	106.91	103.73	105.03	104.57	105.96	103.89	107.11	105.56	105.52	105.84	106.34	105.67	107.41	105.58	105.65
104.31	103.97	102.68	104.25	104.69	104.86	104.69	105.58	104.73	104.57	101.67	101.91	106.14	104.51	103.95	103.38	103.62	103.39	102.72	104.84	104.77	103.83	101.25	106.97	104.02	104.82	104.29	105.46	101.53	103.57	103.66	104.16	104.47	104.57	105.54	101.83	104.22	104.47	105.81	104.09	102.81	104.8	103.57	101.69	105.54	103.5	104.16	103.57	105.37	103.01
111.14	111.92	110.24	113.34	111.64	111.08	111.19	111.77	112.35	112.11	113.08	112.91	111.31	112.83	110.59	112.62	110.69	110.62	109.61	112.41	112.36	110.68	113.24	111.95	112.28	114.26	112.04	113.94	111.3	110.21	111.76	112.46	111.12	110.74	112.23	111.65	108.88	112.82	111.61	108.82	111.4	110.61	111.92	108.92	110.84	112.08	113.59	112.36	110.51	111.52
105.7	106.88	107.17	106.87	104.33	104.57	108.42	108.95	106.92	107.22	105.76	105.73	103.03	107.11	106.55	107.09	107.64	105.18	107.1	105.57	107.2	104.25	105.7	105.56	104.56	104.4	106.32	108.18	104.97	106.26	105.47	107.86	108.75	105.57	107.45	105.78	107.25	104.49	105.53	104.67	107.5	108.13	108.12	105.37	105.44	108.01	105.7	105.6	106.7	105.48
105.12	106.16	103.16	104.67	105.59	104.79	105.05	104.92	102.78	105.99	105.3	103.37	104.91	105.02	102.57	103.74	104.92	104.53	105.43	104.63	104.86	105.03	107.16	106.13	105.07	103.61	104.36	104.7	104.16	105.2	104.48	104.28	103.29	104.62	103.88	104.82	104.35	104.17	103.46	106.62	105.13	104.93	103.98	104.23	105.67	106.07	105.76	103.08	101.25	105.14
118.37	117.71	118.03	117.91	120.11	118.8	117.55	116.79	116.13	117.93	116.53	117.93	117.74	115.76	117.24	119.31	118.89	117.42	117.28	118.5	116.58	119.32	118.35	118.49	117.74	118.4	116.01	117.53	118.3	116.8	116.15	118.65	117.89	117.05	116.65	117.99	117.64	117.12	116.14	120.29	116.32	116.89	117.78	117.89	117.62	115.41	119.83	116.44	116.33	116.81
111.48	110.95	111.71	112.09	111	110.35	111.35	109.25	110.53	112.42	109.49	109.27	110.16	110.8	109.59	112.08	111.52	109.37	109.92	110.11	109.96	108.3	111.62	111.31	111.27	113.1	113.26	110.02	113.32	108.32	110.01	109.89	108.56	111.26	111.92	110.58	109.7	108.27	110.24	109.33	110.12	108.83	109.7	110.36	111.03	110.38	110.53	111.01	110.2	110.78
111.62	113.23	110.33	114.07	111.88	113.45	112.88	112.08	112.54	110.63	112.43	112.51	110.27	110.45	113.16	112.11	113.21	113.08	112.09	111.82	112.52	111.35	113.71	109.62	111.6	111.19	113.67	112.75	114.33	114.02	110.07	110.36	113.35	113.29	112.34	110.27	111.99	110.9	111.41	114.78	113.07	112.04	114.31	113.7	113.3	112.65	113.42	110.44	111.34	112.14
103.93	109.42	107.19	108.33	108.1	106.21	107.58	107.66	105.16	106.02	105.24	106.19	104.52	108.85	106.09	105.49	105.91	106.64	107.61	106.5	105.76	104.71	105.76	105.6	107.92	107.7	107.12	106.3	107.54	106.43	108.81	105.2	107.58	106.53	106.32	106.61	107.78	105.68	108.41	109.86	105.74	107.79	107.67	105.68	108.3	107.44	107.09	106.24	106.84	106.2
107.24	106.96	109.32	106.03	106.92	106.88	108.16	109.78	106.38	108.3	108.62	108.09	106.34	104.4	106.75	108.28	107.47	106.43	106.81	108.12	107.77	105.99	107.65	107.65	108.19	107.26	107.54	108.18	108.11	107.28	106.04	108.58	108.37	104.87	108.1	106.4	105.68	107.85	106.98	107.63	104.9	108.52	106.5	106.52	106.47	107.26	106.78	106.92	108.31	107.02
111.65	109.79	109.13	112.05	108.45	109.79	111.8	111.45	108.94	109.42	111.36	109.82	108.76	109.64	109.79	110.31	109.93	112.13	112.36	109.81	110.46	110.6	112.79	106.73	108.68	110.41	110.79	109.71	110.01	108.77	109.88	109.88	110.84	108.17	109.12	111.2	111.55	109.98	113.48	110.39	109.97	108.7	110.48	110.65	112.26	112	110.34	110.77	110.56	111.1
105.01	106.18	106.3	106.74	109.49	105.42	105.95	107.53	103.9	104.1	104.88	105.8	107.07	108.8	107.34	106.63	106.78	105.23	104.55	105.17	106.29	106.82	106	106.86	107.11	108.06	106.79	105.87	105.69	107.6	106.92	107.09	105.67	106.56	106.99	109.78	106.33	105.22	106.28	105.67	105.63	105.86	107.03	106.69	107.2	106	108.2	104.39	108.13	105.92
108.86	108.8	113.51	109.26	113.18	112.49	110.19	113.53	113.11	111.1	113.69	110.9	111.17	113.08	112.24	111.74	113.68	111.33	109.68	114.62	112.85	111.37	110.31	113.88	112.6	113.01	112.09	112.47	111.22	113.88	112.63	112.68	113.14	111.93	112.14	111.6	112.8	111.69	112.79	112.26	112.21	112.01	111.99	112.17	112.27	109.77	112.58	112.56	115.24	112.65
104.06	102.01	105.75	105.18	101.2	106.14	105.64	102.98	106.19	104.04	103.81	106.58	104.11	102.28	104.34	105.84	105.05	105.93	106.28	104.85	105.22	104.69	105	103.4	104.22	102.87	104.02	106.66	105.34	104.45	104.67	104.41	104.1	103.19	100.96	105.42	105.12	104.73	106.08	104.89	103.69	104.52	103.74	104.95	102.59	106.58	107	105.11	106.45	105.37
102.18	101.58	99.013	100.73	99.382	99.859	100.16	97.857	99.723	97.231	100.67	100.74	100.41	102.06	98.959	99.88	100.81	99.437	97.597	97.554	99.341	99.373	99.289	99.545	98.845	98.801	99.815	101.11	101.04	99.393	100.57	99.046	98.438	98.972	100.22	99.869	98.73	98.332	102.35	98.756	99.398	101.07	96.957	101.98	100.31	97.313	99.788	100.46	100.48	100.15
109.88	111.12	110.75	111.09	111.35	112.84	111.01	111.19	113.14	110.52	111.75	110.15	109.98	112.55	110.93	112.41	112.15	111.87	111.62	113.3	109.4	110.94	110.26	113.24	111.7	111.73	112.92	111.06	110.13	111.11	110.8	112	109.98	112.88	111.75	111.22	111.94	112.28	109.47	112.3	110.27	112.72	113.04	114.15	112.88	111.52	112.87	109.54	112.07	111.45
110.74	109.16	111.94	111.05	110.09	110.95	111.98	111.43	109.39	112	110.51	109.34	111.61	112.74	109.38	110.45	109.81	109.9	109.74	110.33	108.5	111.9	110.67	110.82	110.42	110.48	111.38	108.31	111.89	108.79	111.89	113.08	112.43	110.88	109.18	110.24	112.82	109.1	111.96	111.59	110.09	111.42	108.62	110.84	109.73	110.21	110.51	109.32	113.53	109.47
111.44	111.53	110.68	112.47	112.85	113.36	111.06	112.29	111.25	110.76	111.75	111.74	113.4	112.23	110.82	112.42	112.28	113.33	112.71	113.02	111.75	110.79	110.95	111.2	111.22	109.56	112.95	111.41	112.83	110.26	111.65	113.41	111.91	110.79	111.75	111.39	110.12	113.71	113.56	112.41	111.73	111.27	111.76	112.45	111.84	114.42	112.58	109.94	111.96	112.24
109.34	110.13	108.09	110.38	108.8	108.85	108.78	110.1	110.33	111.53	109.28	110.23	110.29	109.71	111.16	111.52	110.7	108.95	109.21	111.85	108.87	109.26	107	107.52	109.49	109.09	112.19	110.46	109.21	109.36	111.82	108.73	110.38	108.4	112.01	109.85	109.88	110.98	110.35	107.17	110.48	110.3	108.27	111.23	112.22	109.55	109.84	107.96	111.08	111.49
105.35	104.65	105.45	104.37	105.47	106.43	103.93	105.6	106.12	106.3	105.21	107.74	106.16	105.77	105.41	103.84	105.5	104.81	103.43	107.57	104.7	102.87	103.84	106.61	103.1	106.52	103.87	105.75	104.71	107.32	102.87	106.28	105.79	106.44	102.27	106.75	106.48	105.83	104.26	107.13	106.68	107.58	106.86	104.12	105.02	103.92	106.48	104.26	104.41	105.85
105.06	106.59	104.49	104.45	107.66	106.28	105.05	105.34	105.71	105.41	106.25	105.73	103.95	104.79	105.94	105.56	104.2	107.27	106.31	105.14	106.04	105.41	104.68	105.38	105.09	105.56	106.15	106.9	105.91	106.55	105.06	107.39	105.58	105.96	105.12	106.6	106.3	105.97	104.45	106.72	104.92	105.35	105.93	105.91	105.61	106.71	103.76	106.61	106.68	105.46
109.97	112.3	111.74	111.11	110.4	111.62	111.15	111.09	110.07	110.74	111.22	111.3	110.4	112.92	109.56	111.75	111.6	111.22	111.78	107.72	111.2	109.11	110.45	111.12	110.29	110.64	111.97	112.13	111.56	112.04	111.99	113.07	111.54	109.21	110.2	111.73	111.16	111.61	109.56	110.76	112.9	113.07	110.5	111.5	111.76	111.77	112	111.04	112.18	110.48
100.8	99.444	98.864	99.929	101.32	99.355	100.37	100.78	98.907	98.421	100.74	99.451	100.09	99.916	99.031	100.81	95.996	100.34	99.778	98.387	100.43	100.1	99.715	99.126	98.26	97.664	100.04	100.88	101.59	98.423	100.26	99.139	98.333	101.36	100.87	100.09	99.444	100.28	100.06	100.09	99.709	100.4	98.334	100.12	98.589	97.876	100.53	97.381	101.47	100.91
112.97	112.36	111.77	112.02	109.71	113.24	112.74	112.92	108.9	110.68	113.59	112.76	113.44	113.59	112.48	114.09	112.82	112.03	111.42	110.97	111.73	111.8	111.72	113.03	111.75	109.88	111.5	112.31	112.68	113.74	110.01	112.49	114.28	112.73	111.46	111.21	111.88	114.02	111.79	111.58	110.84	112.11	114.26	111.17	113.15	111.48	112.28	112.5	110.41	111.69
104.58	106.08	106.45	106.33	108.03	105.71	104.53	103.69	105.05	106.5	105.69	104.05	105.46	105.15	104.63	106.52	104.86	105.12	103.22	105.8	103.91	105.3	105.9	105.75	104.85	106.59	107.47	106.96	106.43	106.02	104.95	106.68	104.77	105.85	104.59	104.46	107.38	105.86	105.8	107.52	106.37	105.51	105.66	102.34	106.64	104.9	104.2	104.61	105.32	105.28
111.88	110.8	110.73	108.98	111.44	109.79	112.56	112.48	110.8	108.92	111.57	113.51	111.51	112.63	110.25	111.93	110.81	113.49	110.3	111.74	111.07	110.89	109.08	111.17	111.75	109.27	109.18	110.95	113.17	112.64	111.73	110.71	110.09	111.05	111.34	113.64	110.01	110.64	112.37	109.48	110.95	112.41	113.22	111.56	112.57	110.57	112.09	110.25	112.11	108.9
104.49	106.3	104.84	104.5	104.04	104.83	106.24	104.61	104.14	105.57	107.39	105.78	103.35	106.25	103.14	102.86	103.49	104.47	104.49	106.85	105.85	103.89	108.69	105.71	106.74	105.09	105.66	105.27	106.49	103.31	106.48	105.93	105.57	104.52	104.38	104.51	103.62	104.35	106.44	103.22	105.77	103.19	105.19	102.73	106.54	102.56	104.5	104.08	106.48	103.81
111.06	113.94	111.93	110.22	111.46	110.06	110.86	110.11	110.81	111.49	112.51	109.84	112.82	109.34	112.55	112.22	110.8	110.15	111.1	112.01	111.06	111.05	112.29	112.05	109.66	110.16	111.39	112.73	111.48	110.6	111.06	111.57	112.35	112.93	112.46	110.01	111.99	110.67	111.77	110.75	110.44	112.02	110.54	111.73	111.16	109.36	111.74	109.15	111.02	110.94
106.15	104.94	105.61	106.05	103.38	104.94	105.8	104.82	103.67	105.5	106.59	103.75	104.92	104.22	103.63	104.89	107.22	104.17	105.6	105.43	103.63	106.31	104.23	106.56	106.75	105.77	103.71	104.41	104.4	103.86	103.97	103.02	102.94	104.67	103.29	107.08	104.93	103.95	103.85	103.75	104.66	102.04	107.33	102.66	104.51	103.81	104.92	103.24	103.61	107.14
104.53	105.85	106.53	103.56	106.49	104.81	105.96	107.39	105	104.2	104.39	104.33	106.75	107.25	103.44	105.58	105.65	105.92	105.07	104.99	106.65	103.71	103.76	105.02	108.81	106.06	104.86	105.3	107.3	104.44	107.08	105.84	106.72	103.42	103.93	103.93	105.73	106.53	105.26	103.46	105.29	107.68	104.58	105.65	105.1	105.85	107.65	105.59	104.76	106.64
109.62	109.3	109.51	111.63	110.75	110.53	110.26	109.85	111.57	110.68	110.85	110.36	114.63	110.87	112.03	110.57	112.98	111.22	111.93	111.06	110.08	110.69	111	111.34	109.87	112.09	112.03	110.01	112.34	110.29	111.38	109.11	111.22	112.6	109.06	111.5	110.55	111.5	111.57	109.77	112.68	111.6	111	110.89	109.07	111.26	110.3	111.16	109.87	111.1
103.22	107.56	106.16	107.29	107.27	104.53	104.82	106.57	104.88	104.09	105.1	105.96	105.58	105.96	104.97	105.87	107.43	104.65	105.56	106.67	107.02	105.47	104.93	104.68	106.22	106.23	107.03	106.53	105.69	106.22	107.34	102.54	105.55	105.32	105.18	106.88	107.33	105.34	106.99	104.67	104.54	104.76	106.17	105.1	108.52	106.22	107.42	107.41	106.31	106.41
111.98	114.25	111.27	112.02	113.56	111	111.31	111.83	112.09	111.05	110.12	108.08	110.68	112.48	112.51	110.95	112.43	110.15	110.76	111.78	111.62	111.23	111.68	109.16	109.92	111.07	111.35	109.18	108.85	111.5	112.01	112.49	113.66	113.16	112.82	110.58	112.28	110.95	110.76	111.28	112.11	112.65	110.69	110.12	111.72	111.25	112.43	111.9	112.81	114.58
107.25	105.75	105.63	106.73	105.21	103.7	105.05	104.51	103.25	105.98	105.49	106.76	105.22	105.7	103.9	107.23	106.6	104.66	106.03	104.21	104.38	105.43	108.11	104.84	105.35	105.39	104.1	106.12	105.74	107.08	105.66	104.43	105.24	103.43	106.79	106.15	106.7	104.84	106.18	105.13	105.43	105.6	105.79	102.02	106.64	105.1	107.34	103.24	105.01	106.13
104.63	106.91	104.14	106.95	106.84	106.32	105.27	105.22	108.15	105.42	105.3	106.44	106.05	104.51	105.49	102.19	105.9	106.28	105.1	107.98	105.41	104.96	105.52	104.7	104.6	103.54	103.93	105.47	103.95	106.5	108.26	105.02	104.73	105.8	106.77	107.33	102.99	106.62	104.16	102.32	106.07	105.18	105.65	103.72	106.69	105.31	105.62	107.54	107.97	102.76
108.09	104.28	107.09	106.69	108.81	106.09	104.84	107.49	106.5	105.88	107.85	107.79	107.11	106.67	107.99	106.33	108.84	106.86	107.12	107.32	108.44	106.1	106.06	108.88	106.54	106.28	106.54	105.13	107.21	108.04	106.36	108.53	105.07	107.11	105.52	107.74	106.8	106.72	109.5	106.02	106.07	105.41	105.98	105.49	106.31	107.32	107.28	104.8	108.26	103.31
103.59	105.58	106.3	102.47	104.03	106.03	106.08	105.46	104.18	103.63	105.32	103.27	102.83	105.08	104.35	104.84	102.56	106.28	105.38	101.88	104.28	104.56	106.57	106.04	104.21	104.67	105.6	104.85	104.01	104.08	105.95	104.76	105.6	105.2	105.05	104.53	105.61	104.19	105.39	103.64	106.64	104.75	104.31	105.57	102	105.87	101.67	106.04	105.66	106.23
116.57	118.87	116.34	118.62	117.47	118.75	116.19	118.14	117.13	118.15	117.08	117.86	118.04	117.04	116.34	119.15	118.42	117.65	118.04	117.16	118.87	117.71	117.14	117.84	116.75	119	118.47	118.09	117.62	118.24	117.94	118.26	118.24	118.07	119.03	117.81	116.8	116.42	116.46	118.45	117.65	117	116.13	116.36	117.58	116.98	116.98	118.05	117.22	117.61
105.67	106.5	104.66	106.05	105.74	105.76	104.11	106.84	106.08	106.68	105.2	106.82	105.52	104.99	107.23	104.84	105.28	106.7	103.42	104.16	104.02	106.7	105.71	105.76	107.07	103.43	104.79	106.79	105.85	107.15	103.89	105.78	107.01	104.63	105.37	106.33	105.5	104.85	105.18	109.29	104.39	104.19	107.13	105.25	107.64	106.11	103.16	104.45	105.46	105.48
100.96	104.16	103.59	107.7	104.7	102.17	104.86	105.54	105.26	104.34	106.93	102.75	105.78	104.12	104.45	105.28	103.39	104.67	106.09	103.85	104.26	106.54	105.58	104.74	105.11	103.44	106.87	104.34	104.71	104.73	103.4	102.78	105.63	104.3	105.38	105.16	104.95	104.5	103.92	104.28	104.19	104.56	103.2	105.2	104.59	105.22	104.72	104.2	105.17	105.26
102.41	102.98	103.6	104.63	105.72	103.31	105.12	104.78	102.21	104.02	102	106.82	102.28	103.39	104.7	105.49	105.38	103.09	104.26	106.96	105.02	104.39	101.83	103.88	104.16	102.83	103.34	102.53	104.14	104.53	102	105.39	102.89	104.03	104.8	102.57	104.54	103.15	105.41	103.48	101.71	106.81	103.05	104.82	103.48	105.04	105.77	103.87	103.27	104.89
106.83	105.34	106	103.78	105.44	103.82	106.42	103.88	103.75	108.32	104.9	108.23	108.68	105.89	105.54	105.92	105.3	103.3	107.25	107.75	108.74	105.64	106.64	108.91	107.22	108.14	106.13	105.14	105.08	104.16	106.07	105.38	106.15	108.06	106.63	105.5	107.37	104.21	107.27	106.97	104.75	109.61	107.26	103.99	106.16	104.22	103	104.55	105.91	108.56
113.84	113.22	112.38	110.62	111.54	111.1	111.65	111.19	113.31	111.69	109.96	110.99	111.52	110.09	112.61	110.34	110.44	110.96	111.47	113.51	111.18	112.32	111.04	111.46	110.75	111.95	111.51	112.44	112.27	112.44	113.07	112.72	111.64	110.51	111.96	111.6	111.72	111.98	112.31	113.51	110.57	111.7	112.28	110.41	111.52	112.64	112.47	112.91	110.78	112.22
110.6	111	111.5	110.24	108.29	109.64	112.03	111.57	113.82	110.88	111.18	109.9	111.84	113.67	112.07	110.67	110.95	109.85	112.86	112.48	112	111.34	112.7	111.51	112.92	111.23	111.16	112.27	110.35	112.19	112.35	111.2	112.65	113.66	111.69	112.06	108.3	111.5	113.03	111.55	110.58	110.82	112.99	111.65	111.66	112.97	112.5	110.94	111.4	111.97
103.65	105.71	104.77	105.89	103.93	106.49	105.04	105.08	106.17	102.92	103.42	105.41	105.33	105.16	105.88	105.67	106.09	106.48	105.51	103.51	106.69	108.28	104.11	106.4	104.76	105.06	106.96	105.89	105.22	104.97	105.63	104.46	104.49	105.74	105.42	104.69	107.88	103.55	105.69	104.35	105.02	105.19	106.35	105.43	105.38	106.54	106.07	104.36	107.5	105.46
106.63	105.83	105.04	104.9	105.54	106.12	105.49	109.08	105.05	105.58	106.61	104.76	106.08	104.46	107.33	106.4	105.39	104.44	106.27	107.75	106.41	106.87	103.74	106.18	107.98	105.58	104.5	105.01	104.89	106	105.62	107.66	107.64	105.83	104.4	105.76	104.28	104.6	106.85	104.92	106.68	106.06	106.23	105.81	106.08	105.45	105.52	104.92	107.19	106.12
97.732	99.105	97.474	100.87	102.03	98.036	100.21	99.264	101.18	99.828	101.29	100.32	99.698	99.078	98.771	100.55	101.96	101.4	101.45	96.82	100.36	100.34	97.216	98.675	99.891	98.853	100.44	101.67	102.1	99.831	99.313	101.88	99.12	98.463	101.4	100.41	100.05	102.11	102.85	101.22	100.48	100.63	100.07	99.359	99.921	98.389	99.495	97.62	100.34	102.21
106.8	106.06	104.82	108.26	106.37	105.57	106.9	107.86	106.62	105.07	106.88	106.35	106.01	105.13	106.34	105.12	108.56	104.01	106.17	104.41	107.85	107.65	107.85	106.91	105.41	106.69	107.07	104.67	105.57	105.36	106.47	107.81	104.39	106.05	104.87	104.25	103.67	105.04	103.67	107.12	105.72	106.16	104.9	104.44	104.96	106.23	105.42	107.32	110.03	106.27
99.6	100.15	101.81	101.75	97.186	101.12	100.38	100.16	100.43	99.342	100.71	101.94	100.01	101.23	100.89	98.975	98.285	99.018	100.23	100.03	98.619	100.56	98.599	98.983	99.667	99.213	100.66	100.37	101.28	97.636	101.58	98.579	100.34	101.9	98.519	100.93	98.099	99.044	99.354	100.96	97.466	100.29	101.28	102.01	101.02	97.666	98.388	99.995	99.714	99.413
112.12	111.51	113.48	111.41	110.5	112.82	111.55	112.19	111.9	112.78	112.2	112.14	111.78	113.77	110.77	112.06	110.67	112.95	111.87	110.4	112.78	110.94	110.94	113.29	110.06	112.88	111.26	110.82	111.99	112.47	113.64	111.43	112.08	112.88	113.13	112.31	111.87	110.61	111.91	112.16	111.53	112.02	111.93	112.42	111.28	112.52	111.7	111.44	112.68	111.32
104.49	106.77	105.33	107.5	107.94	108.63	106.94	106.64	106.77	105.4	106.5	107.58	109.24	106.83	106.54	108.78	107.35	105.55	106.5	106.49	104.72	105.73	106.75	106.03	105.91	107.72	107.8	104.27	105.64	106.44	106.18	105.98	105.98	107.78	104.12	108.45	106.51	106.89	106.1	104.22	107.94	105.66	106.26	105.09	107.66	106.11	108.29	106.43	105.4	105.79
118.11	117.25	116.7	116.95	119.8	118.31	116.33	117	116.55	118.67	115.92	117.4	116.32	118.29	118.26	117.51	117.82	120	118.54	116.95	116.88	119.22	118.39	117.7	114.03	118.16	116.02	118.26	116.5	116.59	116.91	116.93	118.24	117.85	119.36	115.77	117.18	118.79	117.59	117.1	115.28	116.29	116.92	118.21	115.26	116.34	119.32	118.19	116.53	116.8
112.02	113	111.38	111.48	111.81	114.45	111.61	112.31	112.86	113.58	111.88	111.18	112.97	111.27	113.19	113.77	112.41	110.36	112.3	111.77	112.26	112.8	111.16	110.05	109.62	113.62	111.24	112.57	112.41	111.6	112.21	112.96	113.42	110.67	113.63	112.06	111.4	110.27	112.2	109.85	112.17	112.92	112.69	113.07	109.98	111.18	111.28	111.7	112.78	114.18
102.79	106.28	106.05	104.23	105.59	106.35	107.82	107.61	102.18	105.87	106.06	104.07	107.57	103.92	105.27	105.07	103.8	103.75	106.56	104.93	106.1	108.4	105.64	104.37	105.71	105.75	103.44	103.7	106.48	104.41	104.84	104.4	104.49	105.4	105.24	104.74	103.64	103.43	108.22	105.72	105.46	103.93	107.26	104.37	105.8	105.25	107	105.8	104.53	106.01
107.11	105.82	106.11	104.92	102.68	105.47	105.08	105.32	104.6	103.65	105.8	103.58	104.01	105.96	106.71	104.18	102.45	105.98	104.67	105	108.29	103.47	105.84	100.6	105.34	103.51	105.32	106.35	104.8	105.55	104.31	102.55	103.82	104.87	106.14	105.43	105.22	103.99	103.6	104.4	105.9	104.55	104.21	106.12	105	104.53	106.39	105.19	106.9	106.15
102.11	98.613	97.9	101.56	99.253	104.31	99.83	100.01	99.265	101.47	98.501	101.44	99.374	101.66	99.663	98.884	101.91	99.067	100.77	98.747	99.299	100.92	98.952	100.17	99.766	100.23	100.27	98.72	98.857	99.396	101.31	102.09	99.945	100.19	100.22	101.69	101.73	98.711	99.285	100.87	100.6	101.03	101.2	100.17	100.4	101.72	100.3	100.22	100.99	102.26
98.255	96.358	98.521	99.104	100.07	99.664	100.98	99.123	101.23	99.062	100.43	99.81	98.549	100.13	98.178	97.929	99.556	100.1	98.661	98.825	97.816	100.02	99.788	98.964	99.374	97.547	99.5	99.128	99.892	99.007	97.302	100.57	100.25	98.741	99.861	100.83	100.07	101.15	100.62	100.81	99.527	100.42	99.847	99.235	99.481	100.73	98.819	100.09	101.82	96.065
109.66	114.25	112.3	113.08	113.23	111.32	113.73	112.43	110.27	111.54	113	111.23	112.86	111.22	112.01	110.47	112.11	112.93	112.23	111.3	111.87	112.85	112.27	112.21	114.86	110.15	111.2	112.16	112.69	111.27	111.98	112	112.05	111.83	111.26	111.36	110.67	113.81	111.64	110.76	110.89	110.91	108.94	108.25	112.82	112.65	114.24	113	111.21	112.32
100.89	100.59	100.85	101.43	98.761	101.31	100.41	100.26	99.863	100.64	99.675	97.685	98.798	100.78	100.6	99.149	98.258	101.52	99.909	101.41	101.57	100.07	101.25	98.542	101.95	102.89	101.39	101.28	100.17	102.6	100.85	100.91	101.64	99.722	100.74	100.07	100.28	101.28	99.13	98.596	100.26	100.91	100.08	100.65	99.89	101.32	100.29	99.917	101.52	99.946
106.02	106.86	104.38	107.47	107.88	104.39	105.6	105.76	105.54	105.66	104.74	107.67	107.41	106.56	109.09	106.21	109.49	104.78	107.5	106.4	106.09	107.27	107.68	107.38	105.94	107.2	107.13	105.62	105.19	105.96	107.44	106.9	106.51	106.73	106.93	105.75	108.62	107.64	105.37	103.84	104.86	106.85	103.62	104.16	106.26	107.29	107.21	106.28	105.44	105.28
111.46	111.47	112.04	109.98	111.67	111.01	115.45	113.52	110.78	112.15	113.98	110.82	112.43	111.25	111.15	112.14	112.7	113.62	114.23	109.79	111.51	111.59	112.19	110.49	110.78	111.12	108.88	110.69	110.05	111.14	110.03	113.44	112	113.03	112.83	111.56	113.57	110.97	112.24	110.81	112.23	111.28	110.43	111.46	111.14	112.71	111.17	113.11	110.51	110.2
111.88	112.87	109.74	110.76	112.67	110.2	113.66	107.72	111.36	112.33	111.19	113.19	111.49	110.01	112.49	110.38	111.37	110.2	111.14	112.9	109.67	110.48	110.57	112.46	109.81	110.57	113.03	112.97	112.72	110.02	111.12	111.45	112.03	111.49	110.43	111.4	110.76	113.09	115.19	112.81	109.83	111.85	110.61	111.84	112	111.43	112.17	112.25	114.35	110.22
105.95	106.19	105.74	106.88	107.31	107.47	106.22	105.94	104.58	107.04	103.99	106.19	105.14	108.61	104.65	104.25	104.31	104.64	105.33	107.85	105.17	104.91	106.55	105.01	106.06	103.14	106.77	105.29	103.88	105.33	106.41	105.16	103.51	106.29	104.1	106.36	107.99	105.9	105.64	104.56	106.72	104.66	105.43	105.56	106.3	107.83	104.4	106.29	105.46	103.97
105.84	105.85	105.87	107.68	107.05	106.63	105.87	107.28	106.86	107.19	103.95	107.93	104.87	105.16	107.26	107.97	103.44	109.1	105.89	105.44	108.6	106.35	105.86	105.3	106.06	107.08	105.75	106.45	105.1	107.17	105.41	104.94	104.72	107.32	105.44	106.05	108.56	107.95	107.3	108.51	109.21	107.89	105.74	105.55	105.41	106.29	105.59	105.01	105.86	106.25
103.71	106.09	105.68	105.05	105.74	105.24	104.76	106.66	104.45	103.93	107.17	103.18	105.48	103.84	104.52	104.8	107.09	106.44	106.65	106.06	104.39	104.09	106.25	105.41	103.71	104.7	105.14	107.18	104.8	102.19	104.76	104.87	106.98	104.72	104.72	105.99	104.87	106.28	105.1	104.1	104.57	106.4	104.28	105.66	106.91	105.59	103.8	107.02	103.58	106.77
105.31	105.38	106.14	105.56	106.36	105.56	103.38	103.39	104.89	104.31	104.07	105.3	106.81	105.4	105.79	104.18	105.28	106.62	103.56	104.68	105.72	104.68	106.75	106.72	103.61	106.25	106.77	106.62	105.54	104.77	104.83	106.11	104.6	106.6	107.82	103.65	106.23	106.01	104.73	105.89	104.67	107.11	104.29	105.85	107.08	106.56	105.53	107.02	105.22	106.13
118.33	115.98	117.73	115.7	116.94	115.93	116.93	115.75	116.13	117.35	115.68	116.18	116.64	118.34	114.04	114.88	114.63	117.33	115.41	115.79	116.97	116	115.1	116.83	114.54	115.53	115.5	118.73	116.64	118.23	115.65	116.77	116.9	118.1	116.25	116.1	117.24	117.41	114.87	116.84	117.71	115	115.76	117.53	114.11	115.35	113.81	117.62	115.21	117.53
100	101.33	101.31	101.01	101.57	101.81	102.24	101.9	101.84	99.57	101.04	102.18	100.45	100.99	102.17	101.39	99.788	101.24	101.03	101.73	100.44	100.93	99.932	100.23	101.75	102.15	101.67	102.36	100.98	101.63	102.07	102.35	102.08	98.711	101.73	101.64	100.78	99.979	100.63	100.35	101.99	101.89	101.17	98.873	101.89	98.827	99.879	101.39	100.37	101.51
110.8	110.87	110.03	110.81	111.02	111.05	108.83	111.04	108.88	111.23	110.77	110.64	110.69	109.22	107.35	110.73	108.2	110.22	111.35	108.95	109.68	108.94	111.48	109.47	109.44	111.84	107.19	110.04	108.71	107.43	110.37	110.2	111.63	110.27	109.24	109.19	109.96	108.13	110.64	107.71	109.72	108.3	109.63	108.81	108.58	108.32	110.64	111.27	110.58	108.89
104.28	101.07	104.95	103.83	104.12	104.59	104.3	104.43	104.71	107.29	102.5	104.28	105.07	104.42	103.62	104.86	102.4	104.36	104.33	101.91	103.11	101.88	104.03	104.71	102.85	104.45	104.17	103.1	104.81	104.15	103.36	102.91	103.79	103.45	103.63	105.79	105.9	101.93	105.53	106.1	103.51	105.6	106.48	106.01	106.67	103.41	104.29	103.17	102.5	104.75
111.44	111.26	110.94	111.88	111.58	111.31	112.25	111.65	111.71	111.2	108.93	111.45	112.44	109.66	112.48	110.52	110.77	111.48	112.81	111.28	110.63	111.94	111.95	108.25	111.79	110.97	110.8	110.08	111.6	109.49	110.92	113.05	111.25	109.65	111.33	111.61	111.81	112.36	111.83	110.79	112.18	110.82	110.95	110.32	112.85	110.72	109.84	111.72	112.46	108.94
117.06	117.93	118.46	116.82	116.93	120.81	118.57	117.71	119.14	116.46	118.01	118.62	119.54	119.94	118.67	116.94	118.14	120.01	117.33	118.3	118.44	116.59	118.33	115.64	117.2	115.88	120.62	117.6	117.6	116.39	116.26	118.49	114.54	118.03	120.32	118.97	119.27	117.14	115.33	116.98	118.11	116.58	118.16	118.95	116.61	116.33	118.78	119.15	117.94	116.14
117.92	115.3	115.01	117.32	115.76	115.97	115.28	112.93	116.18	116.74	117.42	115.43	118.49	115.97	117.22	116.22	116.8	118.15	116.28	117.33	116.57	113.4	116.26	116.84	118.15	116.39	115.45	114.7	118.33	117.24	117.22	115.91	115.86	115.7	116.29	116.74	116.39	118.01	116.7	116.66	116.59	117.06	117.19	117.01	115.86	116.14	116.01	117.13	118.81	115.37
104.89	106.1	104.33	106.41	104.52	105.08	103.78	108.19	105.86	106.32	106.5	105.48	104.68	107.17	106.83	106.55	106.56	106.76	109.67	103.31	104.28	105.11	103.88	105.97	107.12	105.73	106.42	105.57	106.86	104.07	105.86	106.42	106.56	103.87	104.08	105.07	104.08	105.81	105.83	104.83	104.05	105.6	106.71	103.39	106.84	105.99	107.1	103.53	103.94	105.37
112.91	113.98	110.67	109.43	112.89	111.9	113.42	110.92	110.99	112.81	113.19	110.22	109.9	112.24	110.11	112.54	112.63	111.75	111.34	111.44	111.57	111.37	112.48	112.56	110.83	110.3	111.85	110.79	110.22	110.72	111.32	113.81	112.49	111.5	111.4	112.87	110.56	110.66	112.41	110.44	114.03	110.12	111.29	112.71	111.61	111.39	111.67	110.62	112.26	109.86
105.93	104.28	104.79	108.53	105.11	105.81	104.56	106.06	107.65	105.29	105.47	104.99	104.9	107.23	106.53	105.01	105.08	107.62	106.71	106.2	105.74	108.11	106.28	106.13	105.54	106.57	106.12	103.72	105.08	106.23	106	106.08	105.49	106.73	105.46	104.4	105.56	103.83	104.38	105.03	107.52	105.51	106.67	106.36	106.49	106.3	105.1	104.11	105.67	105.88
111.83	111.57	112.57	109.62	110.63	110.84	111.04	110.92	112.69	111.38	111.1	113.95	111.14	112.88	110.22	112.76	110.99	109.84	113.63	112.86	110.78	111.56	112.49	112.29	112.53	111.13	109.86	113.25	112.88	112.53	113.48	112.45	110.66	111.41	109.63	110.84	110.48	114.65	110.47	111.46	111.84	112.18	110.71	110.95	113.85	111.01	113.24	110.86	111.27	112.32
113.48	111.69	110.03	110.42	110.98	108.97	111.09	113.66	112.79	112.77	111.27	111.31	110.66	110.9	112.15	110.56	110.93	111.3	111.48	109.82	112.38	110.98	112.6	110.71	110.78	112.53	109.81	112.25	111.11	111.85	109.18	110.34	111.06	114.31	109.44	110.14	113.34	108.94	112.9	112.44	111.28	112.9	112.49	112.97	110.65	112.24	109.18	112.68	109.35	112.67
117.79	117	120	119.7	116.57	117.73	118.01	117.57	117.51	115.67	118.09	118.22	117.21	117.52	117.91	118.78	117.52	118.64	117.4	117.5	114.82	115.93	119.04	118.97	116.97	118.1	117.31	121.48	116.96	116.31	118.1	119.66	118.13	116.9	117.45	116.83	118.2	118.16	117.11	117.06	120.61	114.81	118.07	119.08	117.79	117.14	118.28	118.25	116.8	118.7
105.58	105	104.05	107.31	106.56	108.03	105.98	105.45	106.25	104.01	107.25	105.15	104.23	107.2	105.34	105.71	104.79	106.26	104.96	105.85	108.44	105.69	104.38	103.6	106.31	104.65	107.01	106.45	104.02	105.48	109.24	106.34	104.31	106	105.07	105.01	105.93	105.59	105.95	102.36	105.01	104.16	105.89	105.39	107.48	104.57	105.64	104.83	104.61	106.76
106.65	106.14	105.21	105.6	105.74	104.97	106.22	105.57	106.08	104.8	104.12	103.37	106.39	105.24	105.45	105.91	106.63	104.47	105.41	107.73	104.94	107.05	104.46	107.61	108.64	103.67	103.65	107.25	106.33	105.59	107.45	108.35	105.85	105.84	105.11	104.21	105.18	105.33	106.79	105.49	104.22	105.19	106.33	106.47	107.23	106.37	103.14	105.21	105.37	105.03
106.01	105.24	106.75	105.15	103.28	105.63	104.62	106.53	102.94	105.3	104.54	106.06	108.03	106.92	105.3	106.43	106.75	107.05	104.64	105.17	106.03	106.37	107.08	104.9	106.47	105.39	102.76	106.22	105.59	105.98	105.29	105.84	106.03	104.2	104.21	106.61	106.56	106.28	105.96	105.91	106.49	104.91	104.92	105.33	104.53	104.56	105.32	105.04	104.74	106.21
111.44	110	108.24	110.65	109.06	107.25	110.3	108.88	109.56	109.09	109.93	108.94	110.81	110.87	109.81	110.04	112.66	112.37	111.12	112.05	109.89	110.03	112.09	110.44	110.77	110.43	111.27	108.65	113.01	112.05	110.66	109	110.79	109.16	112.26	111.98	110.23	112.63	109.71	110.53	108.49	111.49	109.11	108.62	110.18	109.32	109.01	110.53	111.86	110.54
105.73	106.26	108.13	106.75	105.55	105.64	102.93	103.92	106.66	104.21	105.94	107.46	104.36	103.43	103.99	106.42	106.66	104.98	106.12	106.53	105.68	104.65	106.46	104.66	103.84	106.27	105.04	106.62	105.1	105.38	105.01	107.26	106.68	103.82	106.05	104.94	107.35	104.69	107.48	105.49	106.02	106.86	104.07	106.19	105.64	104.36	106.84	104.04	105.13	104.47
101.07	99.859	99.903	100.16	97.332	101.08	99.606	99.04	101.94	98.822	100.45	99.694	100.46	101.53	100.18	98.289	103.33	99.069	99.172	100.47	99.09	99.24	100.63	101.01	97.443	102.13	99.276	100.21	99.106	100.7	103.59	100.75	99.476	101.69	102.22	99.407	101.86	100.9	102.76	100.22	102.38	99.688	99.137	101.5	100.6	98.965	99.269	101.71	101.12	101.71
107.23	105.94	105.65	106.68	106.5	105.94	105.43	106.34	104.61	108.16	104.69	107.66	106.06	104.61	105.79	105.44	104.67	106.03	106.41	107.17	105.27	105.79	106.97	105.99	104.12	104.47	103.63	105.12	104.5	105.74	103.89	104.78	106.78	106.43	106.89	105.1	105.26	106.15	105.71	103.28	107.17	106.23	107.54	106.58	104.27	106.02	106.19	106.09	106.17	106.75
99.71	100.45	101.46	100.06	99.753	101.14	100.89	102.14	100.54	98.704	102.49	103.42	100.51	102.37	99.47	99.477	101.19	99.961	101.92	100.88	102.39	103.21	99.691	98.021	100.22	100.4	99.741	97.523	99.676	100.91	100.67	100.59	102.31	99.582	101.44	98.121	102.35	99.889	100.36	100.43	100.22	100.72	101.71	99.518	101.02	101.26	100.62	101.3	100.84	101.4
111.39	111.52	112.28	110.19	113.36	112.23	111.48	111.78	110.95	109.99	110.74	110.43	110.03	110.68	111.55	109.47	116.35	109.84	113.6	111.39	110.37	113.86	111.57	113.65	111.55	111.59	110.29	111.58	110.86	112.3	113.13	110.51	111.54	108.45	112.25	109.61	111.7	113.68	111.95	112.12	111.06	110.91	110.84	111.06	114.4	111.1	112.62	114.54	109.02	112.46
110.93	109.74	110.92	112.54	111.47	109.03	111.21	113.09	111.71	110.52	110.24	113.36	109.5	111.91	111.31	109.65	113.49	111.15	109.82	111.27	111.01	110.69	112.85	111.58	110.76	110.54	110.44	113.19	112.26	112.28	111.56	109.68	109.85	109.91	111.51	109.89	111.63	112.98	110.08	112.54	110.23	111.53	110.7	109.44	112.73	112.21	110.5	108.93	110.37	113.37
109.38	112.48	111.31	109.51	110.62	112.07	113.01	110.62	112.75	112.5	113.1	113.21	111.82	111.78	111.23	110.37	112.1	109.95	110.94	109.18	113.29	112.46	111.64	110.18	110.28	111.65	111.15	110.92	111.56	111.66	109.91	111.02	110.43	113	111.2	110.14	108.99	110.89	111.16	113.49	110.86	112.37	112.7	109.82	113.9	108.95	111.55	113.32	111.65	112.11
111.83	110.87	111.61	111.4	114.54	112.39	111.29	111.6	110.84	111.05	111.17	110.55	112.78	112.27	114.18	110.2	111.23	114.57	110.08	112.44	111.91	112.36	113.03	109.48	111.93	111.06	109.87	111.99	112.67	112.71	110.72	110.18	110.51	110.56	113.29	112.6	110.67	110.69	111.73	112.09	112.12	108.75	113.32	111.92	114.82	111.86	111.73	113.98	113.69	111.2
109.93	113.17	109.89	111.46	111.34	110.26	111.3	110.22	110.9	111.12	113.06	111.08	112.3	111.1	110.97	110.45	111.03	109.56	111.74	112.22	112.47	114.36	109.33	109.29	112.53	109.98	111.87	110.86	112.66	112.79	109.73	110.72	111.17	111.41	109.8	112.46	113.31	109.15	110.76	110.91	110.47	112.07	112.04	111.91	111.27	110.61	110.25	112.11	113.56	113.37
105.3	105.63	105.15	104.01	105.24	107.14	104.18	103.92	105.35	105.85	104.13	105.23	107.17	103.98	105.98	106.68	107.24	106.28	107.6	104.57	104.87	106.97	106.13	105.87	105.63	105.72	107.88	104.55	104.67	106.1	105.98	107.18	105.93	104.47	105.61	104.51	106.3	107.58	107.95	106.57	105.96	105.63	105.18	105.11	108.65	104.58	103.58	105.44	106.19	104.77
102.27	101.16	100.46	100.18	101.49	100.07	101.36	100.84	102.55	101.45	100.05	102.2	99.595	101.93	99.213	100.08	101.11	101.44	99.967	98.846	99.642	100.49	99.968	101.81	99.41	101.63	101.48	101.23	99.844	99.724	98.696	101.09	102.28	97.98	98.907	99.856	99.787	100.21	99.223	100.18	101.09	100.95	99.787	100.26	100.21	101.19	101.77	99.418	98.673	98.607
112.34	111.82	111.62	112.11	112.77	113.15	111.72	111.31	111.72	109.11	111.61	111.15	114.8	110.11	112.26	111.4	112.27	111.25	112.85	112.21	111.13	112.86	110.02	113.64	111.74	111.67	110.61	111.64	110.09	113.09	111.06	113.89	112.16	113.12	110.3	111.27	111.37	113.42	110.5	111.07	113.34	111.18	111.53	112.14	112.23	111.88	112	112	110.26	110.83
99.407	99.975	99.333	99.876	99.998	99.629	99.992	98.796	101.09	100.32	100.18	100.1	98.66	100.57	100.39	100.31	100.18	102.45	100	99.291	99.987	99.059	98.18	100.4	100.52	99.72	100.88	98.632	101.67	99.839	97.486	100.78	98.842	100.6	98.226	99.069	100.58	99.458	98.521	99.251	100.5	98.137	98.549	98.576	99.729	101.01	100.28	100.07	97.631	99.583
106.52	105.18	103.88	107.36	106.32	108.54	108.68	107.29	105.96	106.12	108.21	107.73	109.66	105.99	105.54	106.76	107.26	104.12	106.28	108.7	108.76	105.83	107.43	107.52	107.78	109.48	109.12	106.99	107.14	106.26	107.28	106.54	106.17	106.69	108.84	108.29	107.67	106.99	105.74	106.16	106.72	107.16	106.2	106.33	107.14	102.88	104.3	106.37	107.27	108.6
111.33	109.19	107.68	107.9	111.94	111.15	110.32	109.69	110.6	110.55	111.43	108.72	108.19	107.4	111.74	109.78	110.04	108.51	109.4	110.76	109.37	110.76	109.56	108.85	110.43	109.74	110.4	111.05	107.42	110.15	109.91	108.47	106.9	108.5	110.63	112.42	109.2	107.46	111.71	111.7	107.96	110.49	110	110.18	110.25	109.99	110.68	109.64	110.35	111.49
117.33	118.37	118.04	116.21	118.7	116.26	117.65	115.42	116.05	120.24	119.47	117.04	118.23	117.02	119.47	120.32	118.25	117.27	116.49	118.32	118.03	115.93	118.03	118.98	118.63	117.45	118.16	118.53	117.47	116.86	115.49	117.22	118.21	116.84	117.77	117.3	115.64	119.17	116.67	118.84	118.5	117.49	117.15	114.95	115.18	116.4	118.67	118.33	117.65	117.18
104.47	107	106.61	106.37	106.02	106.42	105.07	105.93	107.13	105.89	105.37	108.07	106.02	107.32	105.83	108.54	107.27	106.33	108.56	107.59	105.33	107.26	106.8	107.29	107.57	106.54	105	106.44	105.44	105.12	106	105.17	108.54	104.98	105.73	104.26	107.88	107.26	104.51	105.16	104.14	108.22	103.98	107.41	105.76	106.83	105.99	106.55	107.78	107.76
108.46	107.15	107.69	106.77	104.31	106.9	105.68	106.92	107.41	106.11	102.39	107.72	106.16	106.02	106.98	106.28	105.81	107.83	107.62	105.04	105.21	107.82	103.2	106.12	107.51	106.33	106.58	106.56	106.22	106.01	106.56	107.4	105.86	106.09	105.94	105.94	105.91	105.34	106.31	105.31	107.09	107.4	108	106.77	107.51	106.06	106.21	106.05	106.8	106.48
105.25	107.18	106.6	105.03	105.66	104.72	103.41	105.51	106.93	105.3	105.94	104.82	105.27	104.36	105.31	106.02	107.55	104.63	103.49	105.19	106.71	105.83	103.44	105.24	104.8	105.15	103.97	104.75	106.04	104.87	105.51	106.77	105.05	104.35	105.06	104.23	109.43	104.31	105.92	106.74	104.3	106.11	105.29	105.71	105.04	106.88	106.72	104.54	106.68	105.47
100.72	98.575	98.833	100.84	100.7	99.706	98.416	98.91	101.93	100.86	100.24	100.01	99.249	100.09	99.813	100.48	99.367	101.15	97.879	100.17	100	99.278	98.737	97.672	98.892	100.09	100.07	100.75	98.895	100.88	99.516	97.858	101.96	100.57	100.19	99.791	100.25	100.82	100.76	98.832	101.05	98.655	101.27	98.717	100.55	98.234	101.7	100.14	96.72	101.24
106.34	105.39	107.76	108.9	104.83	106.83	107.28	106.7	107.48	107	105.7	107.67	107.34	108.57	106.4	107.7	105.04	106.77	108.44	109.89	108.11	107.11	108.5	107.65	105.72	106.66	104.5	106.17	105.34	108.01	107.75	107.94	106.62	103.47	107.19	106.77	105.56	108.17	105.89	105.45	108.21	103.77	107.93	107	108.01	107.85	108.55	108.22	108.48	106.86
106.75	105.26	107.82	106.05	104.27	108.08	104.51	105.36	104.7	105.33	106.19	105.93	106.7	106.97	106.64	107.84	106.05	106.85	105.52	105.35	105.77	105.94	107.29	105.26	105.92	106.62	107.78	105.43	107.72	106.38	106.16	107	107.02	109.85	106.54	106.45	105.21	105.53	104.28	107.42	108.08	105.72	103.41	106.2	107.43	106.34	106.87	106.33	106.91	107.45
103.95	107.3	105.49	103.1	106.37	106.89	107.3	105.18	105.47	104.17	105.37	104.89	105.55	107.26	107.21	104.99	106.28	105.9	107.08	107.72	106.24	106.53	104.61	102.8	104.51	105.7	105.9	104.32	104.96	105.41	107.09	106.84	106.93	103.05	105.88	107.87	104.12	105.3	104.53	105.76	104.82	106.58	103.82	107.21	104.05	104.32	104.94	107.33	104.88	105.85
98.103	100.18	100.44	100.59	100.7	99.193	97.867	100.8	101.82	101.06	98.721	99.147	99.147	101.68	99.881	100.8	100.07	100.13	100.67	100.36	99.507	100.32	99.015	99.754	103.02	97.909	99.104	99.974	98.555	98.677	99.432	99.326	100.49	100.21	98.017	98.987	99.087	100.08	99.544	100.59	100.89	100.44	100.33	100.76	100.54	99.161	102.06	97.746	100.2	101.74
106.34	104.92	106.97	103.03	102.61	102.91	104.64	105.9	103.12	101.48	105.79	102.82	104.55	103.13	105.28	103.83	101.03	103.36	105.12	105.4	104.15	102.79	102.88	105.8	103.6	103.6	102.69	101.98	103.74	104.72	104.57	103.57	104.55	102.87	103.42	103.54	102.84	105.66	102.97	103.2	104.17	104.87	103.99	106.17	105.95	105.96	104.99	103.65	104.98	104.37
105.99	104.79	105.71	105.44	106.91	108.48	106.26	105.5	104.74	105.77	105.59	104.15	103.04	104.84	105.82	106.84	103.46	103.74	103.08	106.28	105.46	104.67	105	107.21	104.63	105.84	103.71	105.99	104.83	106.41	105.19	105.01	103.56	108.78	105.38	101.82	104.27	107.2	105.81	105.18	106.65	105.28	104.55	102.78	103.54	105.78	105.32	105.72	104.27	100.95
118.05	118.82	117.46	117.14	120.8	116.99	117.72	119.25	117.93	116.32	117.23	118.38	117.81	117.48	117.02	120.49	118.72	117.62	115.49	117.59	120.11	118.65	119.46	117.54	117.65	116.05	119.11	117.58	118.91	117.31	118.21	117.88	116.81	117.64	119.44	116.28	119.22	119.07	116.66	115.54	115.99	116.78	118.65	117.84	118.87	116.81	119.8	118.14	116.56	117.28
108.54	108.14	104.13	105.61	104.38	105.5	104.69	107.81	106.78	105.52	104.2	104.08	104.81	106.61	104.44	104.84	102.53	104.26	103.37	106.63	105.04	105.31	102.42	105.66	107.54	105	105.97	105.16	105.43	104.32	105.29	104.73	103.72	106.89	106.07	105.88	106.81	104.45	105.77	103.43	105.86	105.95	106.45	106.1	105.94	104.23	106.14	103.14	105.32	105.26
103.77	104.1	105.43	106.81	105.27	104.47	104.06	105.9	104.32	107.67	104.37	105.86	103.54	105.15	103.95	105.07	106.55	105.5	104.91	104.43	106.54	106.26	103.97	106.58	103.4	103.22	103.97	107.58	101.84	106.33	104.31	104.37	103.12	106.32	103.98	105.15	105.48	103.62	104.79	104.74	104.45	105.18	103.01	106.64	106.65	107.35	104.49	105.95	106.11	104.37
100.63	101.03	99.047	100.7	102.25	99.984	101.2	100.29	99.482	99.924	99.171	100.78	99.977	102.51	98.791	101.48	99.008	99.907	99.484	99.964	99.445	102.24	99.963	101.19	98.673	99.275	100.38	99.401	98.122	98.163	99.197	98.064	97.194	99.043	100.18	99.14	99.504	99.885	98.588	103.12	100.86	99.671	99.693	98.219	102.54	99.218	101.45	100.93	100.39	99.448
117.36	115.87	114.55	115.14	115.92	117.4	117.08	115.7	115.62	117.67	114.54	114.3	115.72	116.42	115.63	115.44	116.02	115.54	116.55	116.16	115.2	116.43	116.23	115.85	115.33	116.98	114.6	120.11	116.52	115.43	116.97	115.43	115.24	116.83	116.37	116.91	115.55	117.58	116.04	116.94	116.31	115.08	117.67	117.93	117.5	116.02	117.36	114.58	117.42	116.6
100.37	99.902	99.634	100.02	100.11	101.25	100.8	98.685	101.29	100.95	99.07	100.61	100.86	102.18	100.91	100.42	99.709	99.538	100.9	99.725	99.53	98.525	100.57	99.823	101.08	99.563	99.114	99.138	97.021	100.92	98.303	99.849	97.286	104.25	98.454	98.959	98.3	99.577	96.728	98.919	99.846	100.73	101.58	100.99	99.918	98.088	99.466	98.633	97.676	100.68
107.67	104.04	104.78	104.81	106.41	107.18	106.24	107.63	107.56	104.02	104.81	105.63	106.59	104.33	106.79	105.93	108.29	107.37	106.89	106.8	106.19	105.92	103.98	107.33	106.71	107.71	106.88	106.22	105.65	106.16	107.3	107.36	106.93	107.25	105.07	106.59	106.7	105.33	105.52	109.39	107.65	104.54	106.75	104.22	104.84	109.15	107.52	106.39	107.05	103.61
106.11	104.58	106.44	107.02	106	106.17	105.9	104.39	106.54	105.27	105.33	104.98	106.8	105.88	105.87	106.8	105.49	104.55	106.7	105.9	105.82	105.65	105.77	104.74	105.85	105.44	104.52	107.06	106.65	106.37	105.31	107.77	106.84	104.5	106.28	107.11	107.58	105.27	105.62	109.68	107.85	106.23	103.98	106.35	104.22	106.19	108.24	105.9	105.89	105.29
106.64	107.09	107.54	107.04	106.16	106.41	108.75	104.5	107.5	108.44	106.26	107.66	107.9	108.14	106.97	105.82	107.6	107.85	107.79	106.42	105.43	107.79	107.44	104.62	105.18	109.45	107.88	106.92	108.14	106.57	108.56	104.74	106	106.21	106.04	104.67	107.18	104.55	106.42	106.35	107.74	105.99	106.59	104.38	105.78	107.32	109.41	107.42	107.59	106.6
101.53	99.846	99.63	99.801	101.07	100.03	98.923	101.41	100.22	99.555	99.78	100.92	103.11	102.05	104.15	100.08	101.18	99.878	100.16	100.35	100.75	100.61	100.94	100.61	102.63	98.699	99.291	100.13	101.34	100.05	101.16	100.54	101.61	99.229	98.813	99.845	100.26	100.03	99.912	100.28	100.31	98.923	99.524	101.09	99.607	101.16	101.54	97.853	100.15	101.28
108.34	102.5	104.49	106.33	105.68	106.53	104.75	106.05	104.46	104.62	106.05	106.11	103.71	103.91	103.51	105.03	103.72	105.17	105.2	103.14	106.27	103.88	106.66	105.38	105.76	108.86	105.6	104.35	108.33	104.95	105.19	103.54	105.76	104.37	106.72	106.33	104.27	105.39	103.47	105.61	104.86	104.02	106.04	106.52	106.59	108.2	108.99	106.42	103.71	107.03
105.13	104.57	106.06	104.58	106.96	102.94	105.85	105.33	108.46	104.83	107.06	106.01	105.09	104.41	106.29	106.62	104.39	104.5	105.11	106.13	106.38	105.52	105.53	103.98	107.68	104.79	107.54	107.46	106.17	107.69	108.11	103.96	106.24	105.32	104.69	107.37	105.74	107.14	103.14	102.64	107.8	106.06	107.1	107.36	105.86	107.28	106.46	105.14	104.19	105.27
107.38	103.58	107.1	105.67	105.71	106.44	106.44	105.87	104.94	104.27	105.32	104.83	105.12	104.97	104.9	104.51	104.22	106.16	105.37	105.36	104.02	106.95	105.79	105.56	105.1	103.81	108.16	105.22	105.39	108.45	103.94	104.26	102.93	103.92	106.16	105.81	108.3	108	106	105.91	105.55	108.5	106.19	105.22	105.84	108.32	102.45	105.15	105.68	105.32
116.69	118.75	113.69	119.37	117.18	116.33	117.08	115.08	115.48	116	115.37	116.68	115.42	117.56	114.69	115.09	117.71	116.61	115.38	116.16	117.42	115.89	116.92	113.78	115.51	115.1	115.85	114.86	117.04	116.04	115.89	116.65	115.87	116.22	115.96	117.25	115.23	114.36	117.35	115.22	114.03	114.78	117.24	118.02	116.35	115.93	116.87	116	117.56	114.43
104.38	106.78	106.78	106.46	104.85	107.44	107.26	105.65	106.04	108	105.6	105.1	106.56	105.13	104.35	107.24	106.63	108.47	107.06	107.11	104.44	108.12	106.01	107.33	107.67	108.02	107.91	102.24	106.3	106.34	106.63	105.88	105.42	107.56	106	105.37	106.8	104.29	106.01	104.69	107.2	106.55	104.46	105.71	105.68	106.96	106.2	105.54	105.3	105.94
106.49	106.31	104.5	104.14	105.92	105.72	106.18	106.39	107.21	107.52	106.19	104.52	105.46	107.02	106.39	109.04	104.13	106.76	106.07	106.01	106.95	105.7	107.33	106.87	108.12	106.79	106.27	104.4	105.43	106.98	107.63	103.75	106.06	103.6	105.63	106.56	106.27	107.46	108.62	108.24	105.67	104.97	105.8	106.05	107.48	107.67	104.76	103.75	105.62	105.71
103.08	106.82	106.77	106.33	105.79	104.99	108.04	108.53	107.84	105.42	107.59	107.25	108.06	106.97	104.69	106.35	108.1	105.12	107.69	106.46	107.07	107.52	106.32	105.58	107.35	105.28	105.44	105.78	105.16	105.58	106.37	105.35	106.76	106.19	105.22	107.08	106.71	107.58	106.84	106.61	104.07	107.66	107.52	106.28	108.07	103.82	105.78	105.14	106.24	105.37
105.31	105.37	105.7	105.57	106.55	105.29	107.93	106.74	108.54	106.28	104.9	105.49	105.2	106.5	106.9	106.29	104.46	105.11	106.32	103.84	105.32	107.93	105.62	106.34	104.98	106.91	106.51	104.45	105.83	108.21	106.2	104.65	104.96	106.52	105.71	103.83	108.46	107.12	106.08	106.82	106.51	105.87	103.53	103.48	105.59	107.69	106.92	104.76	107.51	106.27
106.22	105.45	104.34	103.54	108.48	106.48	103.81	106.56	104.74	106.72	105.03	104.78	104.75	104.36	103.48	106.4	106.08	106.17	105.46	107.6	106.35	103.75	106.26	106.01	106.21	106.4	105.37	106.58	105.24	104.04	105.79	106.59	106.01	105.76	104.11	107.71	105.39	108.22	108.15	106.66	106.37	108.39	105.28	105.94	105.76	109.57	107.24	105.53	106.66	105.49
97.053	99.591	100.53	103.62	99.619	98.283	101.73	103.21	101.09	100.22	100.93	99.258	101.53	99.62	101.29	102.97	99.932	100.16	98.56	102.02	102.76	101.21	101.07	99.017	98.705	101.49	102.31	101.18	100.65	100.18	100.54	99.106	100	100.46	98.581	98.509	99.216	100.8	99.509	97.975	101.83	100.75	103.08	100.64	103.62	103.51	99.494	99.249	100.4	100.03
114.04	114.56	113.32	112.21	112.47	113	112.69	111.81	114.62	113.94	111.64	117.36	111.78	110.28	114.78	114.09	112.65	113	113.29	114.6	112.86	115	112.11	111.47	114.39	113.16	111.2	111.41	114.78	113.53	113.11	114.69	113.56	115.45	113.72	114.25	112.4	111.09	111.91	115.97	112.42	111.74	113.73	113.49	112.99	113.72	111.16	113.68	111.15	111.55
101.28	101.1	101.27	100.8	100.24	100.44	100.43	98.887	101.63	101.48	102.83	101.67	100.75	102.07	100.27	99.446	101.14	101.03	101.53	101.04	101.27	99.108	99.967	100.57	99.748	101.37	100.3	100.69	100.39	100.08	102.6	100.71	98.188	100.24	100.38	100.16	100.45	99.659	102.53	100.14	100.16	102.7	101.27	102.9	101.62	98.072	101.17	100.63	99.175	99.324
110.21	110.32	110.52	109.05	109.41	112.04	111.87	112.45	109.72	109.52	111.19	110.81	110.1	112.98	110.46	110.84	109.64	110.18	109.25	108.74	111.3	109.56	109.65	109.25	110.81	109.05	110.04	111.32	110.72	112.04	112	112.64	110.37	111.71	110.15	111.5	109.92	112.11	112.28	111.99	112.51	112.29	109.87	111.36	111.12	111.05	109.85	113.99	108.51	108.18
110.24	112.28	109.44	111.48	112.74	111.83	113.35	112.97	111.05	111.43	113.91	112.63	113.18	112.39	111.8	112.09	115.15	112.17	112.93	111.37	110.83	111.98	111.46	110.6	110.18	112.57	112.61	111.65	112.16	113.05	111.58	111.64	111.56	111.63	113.55	111.83	112.33	109.91	110.38	112.52	112.07	110.18	110.34	111.73	112.15	110.92	112.49	111.36	112.21	113.1
102.23	103.69	105.9	104.63	105.13	105.55	103.65	106.26	103	102.98	104.12	102.98	104.45	106.04	104.59	102.72	106.48	102.28	102.39	103.68	104.4	104.14	105.26	104.88	101.81	101.86	103.46	104.1	105.83	103.8	102.88	103.84	105.12	104.2	106.91	106.5	105.05	102.07	105.78	104.88	105.57	102.17	104.47	105.54	103.85	104.02	101.34	104.89	105.17	105.06
107.21	103.68	104.96	104.14	106.85	102.81	103.24	106.08	107.4	105.06	105.02	104.23	106.34	107.53	104.75	108.3	107.41	104.88	104.97	106.12	103.89	102.37	104.46	106.08	106.77	104.33	105.05	106.24	105.32	105.55	105.16	106.01	105.74	104.36	106.56	105.04	105.6	105.52	106.2	103.81	107.2	103.7	108.41	107.12	105.42	104.43	104.94	104.07	104.6	106.99
105.88	106.44	105.98	105.99	107.23	107.06	106.29	104.32	107.32	107.96	105.23	106.9	105.29	106.26	106.9	106.54	105.08	106.3	105.77	106.72	106.21	105.36	108.91	107.58	106.38	103.93	106.2	103.58	105.86	104.32	108.17	105.38	105.77	106.93	108.46	106.13	106.52	105.83	105.4	105.92	105.18	106.67	105.73	105.37	105.53	104.71	107.6	105.28	106.63	105.05
120.23	115.59	118.73	117.72	116.42	115.37	118.61	116.78	119.48	118.56	119.9	120.42	115.96	117.83	117.57	118.89	118.92	117.24	117.62	115.75	119.35	116.73	117.79	117.44	118.26	116.51	119.47	116.54	118.64	117.14	116.64	116.14	116.48	118.02	118.6	119.42	116.29	118.02	118.03	120.14	117.93	117.16	118.32	116.95	117.6	117.27	117.58	119.17	117.47	118.95
106.62	108.01	105.2	104.9	106.5	105.89	105.38	105.22	106.31	106.58	106.48	107.75	104.51	105.9	106.86	105.9	104.64	106.54	107.03	106.01	107.3	105.81	106.06	105.44	104.41	104.87	107.67	105.06	107.48	104.6	106.62	106.97	106.4	104.52	105.49	107.98	105.25	105.94	104.65	108.55	107.26	108.08	105.96	106.64	104.28	106.15	104.63	108.4	105.22	105.08
99.066	97.969	99.752	102.01	98.073	98.602	99.891	99.722	99.011	99.264	100.44	98.498	98.79	99.503	99.303	100.13	99.685	98.968	99.439	101.43	100.2	99.62	101.68	103.03	102.43	99.466	99.915	98.994	99.271	100.38	99.915	99.951	98.363	98.242	99.193	98.67	100.67	101.4	99.38	100.83	100.3	95.643	101.93	99.679	99.94	102.87	101.63	103.6	99.353	100.61
106.59	105.91	105.49	105.06	106.4	105.19	105.08	105.47	103.58	106.53	104.61	107.92	105.3	107.4	105.91	104.74	105.01	109.31	104.42	107.21	104.59	106.24	106.34	106.82	107.51	106.21	105.09	105.98	106.54	106.4	105.11	103.79	104.58	105.26	105.03	106.47	106.41	105.73	103.63	105.05	106.29	106.29	106.23	106.79	106.64	104.84	104.68	104.97	106.7	105.89
110.17	111.23	111.24	110.45	108.79	110.84	109.06	109.42	108.25	110.55	112.11	111.93	110.92	111.84	109.08	110.32	108.19	111.62	107.3	108.55	110.6	110.09	108.08	106.66	109.21	111.74	110.51	107.39	110.08	110.5	111.66	111	110.56	110.37	110.1	111.52	110.16	109.6	108.39	109.26	109.49	109.48	111.39	110.45	112.22	110.8	110.19	108.72	110.12	109.18
106.54	106.69	104.39	108.59	107.58	108.45	105.4	103.82	107.14	108.64	107.03	107.93	106.72	107.72	104.76	104.07	108	104.01	105.63	106	106.57	106.31	104.62	107.58	106.5	103.84	104.89	105.05	104.67	105.86	108.35	107.21	106.38	104.94	105.76	108.25	105.81	105.13	108.95	105.33	105.53	105.83	105.33	106.24	105.67	105.5	104.37	105.41	105.59	106.83
111.65	112.35	110.91	112.32	111.28	110.59	109.4	111.93	113.45	111.92	110.44	111.29	109.95	110.95	112.1	109.69	111.83	111.9	111.66	112.17	111.42	110.06	111.3	109.73	110.65	112.16	110.77	112.36	113.46	110.49	113.03	114.2	110.85	112.25	112.76	109.65	111.09	112.62	113.06	112.65	111.11	111.41	111.47	109.98	112.31	111.4	111.55	111.09	111.77	110.63
105.89	104.54	106.31	106.35	105.28	107.36	101.88	103.99	106.69	105.36	106.52	106.35	106.44	104.28	108.04	106	106.8	104.29	106.47	105.19	105.43	103.9	105.32	104.2	105.23	107.52	105.68	101.82	106.18	106.59	108.69	106.77	104.53	104.41	104.8	104.72	106.92	106.82	103.85	106.33	105.62	105.84	105.38	102.18	105.75	105.71	106.75	103.65	106.55	105.33
109.03	107.76	110.3	108.64	107.32	109.42	108.8	111.36	111.93	109.88	110.09	107.99	110.11	111.47	108.96	107.72	108.38	109.97	110.51	108.69	109.41	108.3	111.2	109.75	109.35	111.08	108.56	108.71	108.95	107.04	109.38	110.77	108.8	110.73	109.61	110.31	110.15	110.76	108.47	111.59	109.28	107.42	111.74	110.5	110.78	109.62	109.85	112.18	110.65	111.98
105.81	105.78	103.96	105.04	104.42	106.82	104.51	104.8	105.6	105.57	104.83	104.51	104.05	105.23	105.06	105.56	105.47	104.77	104.88	103.09	104.11	104.9	106.54	105.33	104.62	106.5	107.6	103.9	104.4	104.97	106.45	104.5	104.92	107.99	106.57	107.32	106.36	106.64	106.09	105.9	104.89	104.9	106.46	104.38	104.81	104.38	104.5	107.73	102.8	105.9
103.4	105.87	105.82	102.05	104.32	104.05	103.4	104.39	102.68	103.98	104.41	104.02	103.18	106.91	103.3	106.33	105.72	104.27	103.93	101.88	102.21	105.07	102.68	106.73	103.79	104.88	102.91	105.92	104.72	102.85	104.42	103.25	103.47	104.48	104.43	105.5	104.59	105.48	103.83	106.07	104.59	102.96	104.32	104.93	103.84	104.84	103.7	103.02	106.23	102.68
112.75	105.93	113.07	108.36	110.97	111.32	111.82	109.91	111.28	112.99	110.87	112.5	110.57	112.44	110.05	112.27	112.87	108.5	111.54	111.07	109.99	112.71	111.34	110.86	108.77	109.72	112.22	112.26	111.6	109.95	111.06	112	111.82	110.38	111.49	112.66	111.32	112.24	110.2	112.31	109.08	111.02	112.33	112.14	110.66	109.24	111.84	113.9	111.73	112.27
107.53	103.33	103.7	105.49	106.35	103.86	106.54	105.94	103.26	104.71	107.15	106.17	107.03	103.47	106.77	105.28	107.49	106.16	103.99	103.01	107.45	104.74	106.28	104.72	104.54	105.46	105.48	105.35	105.3	105.65	104.78	105.83	104.89	106.53	107.74	107.31	105.31	104.58	105.21	103.34	107.87	103.48	104.4	105.01	103.98	107.26	104.6	106.65	103.74	104.9
106.56	104.32	105.23	105.71	102.83	105.8	105.88	104.96	104.76	104.78	104.37	106.14	105.88	106.51	105.61	106.33	104.63	107.04	106.25	105.65	105.07	104.9	105.78	104.52	104.88	106.32	105.84	105.41	104.99	105.03	104.59	104.18	105.09	103.32	102.79	104.16	106.23	104.34	102.93	103.47	102.97	103.23	106.05	104.22	104.96	105.32	104.95	102.75	103.89	105.09
107.62	105.22	105.69	101.49	102.31	105.94	102.83	105.77	107.1	103.53	107	105.37	107.36	105.18	107.34	105.65	107.91	105.84	106.99	104.78	104.88	105.56	103.98	105.4	105.4	106.35	105.28	106.82	104.65	103.72	104.39	105.84	105.97	105.66	105.93	106.34	102.87	107.41	107.79	104.27	104.54	105.44	104	106.2	108.33	105.11	106.9	106.51	103.84	104.64
108.98	110.4	110.83	111.83	109.3	109.37	109.49	108.15	110.04	109.21	113.61	111.89	110.2	109.41	111	108.75	111.6	110.21	108.48	110.72	109.68	110.61	108.75	110.8	109.08	109.56	108.31	111.34	108.35	108.03	111.41	108.66	108.53	110.05	110.08	108.09	110.1	110.03	108.83	109.98	111.47	111.77	110.24	107.63	110.78	110.05	108.68	108.35	109.1	110.88
106.47	105.9	104.01	106.44	105.12	106	108.43	105.45	105.51	105.97	105.13	103.88	107	106.06	105.82	104.28	104.26	105.45	105.76	106.04	104.79	105.77	106.53	106.51	105.13	106.81	106.6	105.66	104.98	105.19	105.54	105.63	108.1	106.3	104.84	104.01	103.3	104.67	103.36	105.52	106.74	105.39	106.88	102.83	105.41	106.99	103.14	107.04	106.57	106.89
107.79	107.07	105.79	105.83	105.42	106.62	106.87	104.73	104.91	106.05	108	104.8	106.41	105.67	103.59	107.89	109.59	106.64	107.43	103.06	106.04	105.89	105.14	105.74	106.61	107.71	107.1	105.47	107.14	105.98	104.68	105.82	104.69	107.41	107.86	107.37	106.38	105.8	104.66	104.88	105.64	105.49	109.05	106.2	107.34	105.05	106.9	108.72	106.8	107.01
110.56	111.62	112.97	110.17	110.98	110.27	112.99	110.02	111.25	110.06	111.01	111.2	110.08	111.81	110.93	112.81	111.91	111.61	109.68	111.21	113.08	111.65	110.13	110.08	110.84	110.51	110.15	112.61	109.96	110.55	112.8	110.05	110.89	113.06	110.95	112.05	111.07	112.53	110.75	109.53	111.13	110.71	111.42	112.2	113.47	111.6	111.05	112.77	112.4	108.81
107.84	105.05	106.98	105.99	103.73	106.67	106.06	102.89	104.4	107.07	106.99	105.85	106.94	106.3	105.29	105.49	105.72	105.87	106.34	105.51	106.03	107.79	106.35	104.51	107.98	106.8	104.76	103.46	104.81	105.52	104.8	108.36	105.87	106.2	104.39	104.55	105.47	105.76	106.63	105.28	104.87	105.52	103.7	106.63	106.22	106.59	104.47	104.21	104	104.88
108.07	108.51	109.26	109.61	109.77	109.62	111.39	108.6	111.12	107.66	111.15	111.1	107.86	111.97	109.04	110.78	109.03	112.43	112.32	110.24	107.58	110.41	110.41	109.65	109.77	109.3	108.94	110.35	109.97	108.64	108.68	109.02	110.28	110.65	111.13	110.9	111.57	110.14	110.36	109.6	110.03	108.92	109.46	110.74	110.19	110.31	109.27	109.69	110.35	110.09
104.8	102.75	103.71	103.05	103.95	103.57	102.87	104.51	104.95	102.63	103.99	102.4	102.89	103.62	104.44	101.71	104.46	104.9	103.35	103.71	100.97	105.03	101.91	103.74	103.38	103.76	102.97	105.04	104.64	104.05	104.46	102.43	103.59	103.95	102.43	104	105.81	106.22	104.53	105.1	103.69	106.65	105.57	104.3	104.54	104.23	104.95	105.75	104.41	102.36
101.51	101.04	98.059	99.419	101.8	102.54	100.92	100.15	100.63	99.702	100.29	99.778	100.51	99.585	101.4	100.17	99.397	99.804	100.56	98.274	99.452	100.57	102.88	100.66	98.573	102.05	98.699	101.35	98.996	100.51	99.869	101.61	98.651	103.21	98.743	101.02	98.062	101.03	99.503	100.11	98.837	98.1	98.506	99.275	98.313	100.73	99.232	99.812	98.581	100.19
111.04	113.49	111.86	112.49	112.56	111.53	111.74	111.13	109.33	109.11	111.7	110.74	112.17	114.75	110.78	109.96	113.05	112.45	113.32	111.19	110.69	110.92	111.47	111.63	113.64	112.8	111.6	109.6	112.6	112.57	111.64	112.03	112.39	112.03	110.78	109.77	109.95	112.3	112.14	112.82	110.3	112.94	109.92	113.64	113.15	109.63	110.61	110.96	112.49	116.07
105.38	105.72	106.19	107.2	104.54	106.46	108.37	105.97	104.67	106.71	105.22	105.26	106.06	104.39	102.26	105.33	105.57	105.49	106.5	107.28	105.34	108.47	105.02	104.36	107.26	107.18	108.98	104.85	103.39	107.42	106.68	104.44	105.37	106.72	106.11	105.01	107.65	105.3	103.64	105.17	106.18	106.58	105.39	106.66	106.33	104.85	106.57	104.55	105.82	104.61
106.43	106.05	105.73	105.6	105.81	105.26	104.78	104.08	105.59	108.41	104.3	106.54	104.28	106.57	108.02	105.85	103.88	106.21	103.95	105.57	106.78	105.44	108.4	104.65	104.98	104.12	106.64	103.29	104.23	105.06	105.8	107.37	105.5	103.81	103.35	103.95	106.69	107.81	106.61	105.29	102.66	105.4	105.48	105.94	105.15	106.44	105.53	106.21	104.96	106.09
110.78	111.47	112.88	109.48	113.81	112.35	111.5	111.41	115.99	112.57	111.76	110.66	111.15	111.13	111.97	111.83	112	111.38	112	112.06	111.15	110.62	112.29	112.79	109.91	111.24	114.14	113.11	112.43	110.17	111.95	111.58	111.81	112.84	113.06	111.33	111.25	110.36	113.35	112.44	111.21	110.6	112.08	113.51	112.28	111.4	111.72	110.51	111.35	111.53
109.01	108.99	110.34	110.96	109.32	111.07	108.42	108.6	109.77	109.31	109.72	109.8	110.6	110.67	108.8	108.68	108.68	108.88	111.14	109.76	110.31	109.52	108.99	111.69	112.42	109.93	110.65	110.74	111.43	109.69	111.95	111.02	109.63	109.88	109.59	108.86	109.77	110.73	110.25	109.64	109.17	112.93	113.36	108.97	108.63	108.04	111.44	106.91	108.64	109.68
105.3	101.64	103.8	104.86	103.2	106.3	106.32	103.57	104.25	104.56	105.54	103.51	102.41	105.86	103.43	103.79	103.25	103.25	105.17	106.12	105.54	101.26	103.36	106.08	105.36	103.11	104.15	105.89	105.28	105.76	103.85	103.54	105.42	107.04	104.56	103.6	104.51	103.66	105.04	102.87	103.23	103.59	106.28	103.66	103.02	105.89	104.35	103.35	101.95	102.46
110.16	110.89	110.58	111.18	112.43	110.98	111.88	112.58	111.36	113.34	110.75	109.5	110.23	111.4	110.95	110.86	111.16	110.36	111.85	111.49	111.22	110.56	112.2	109.67	109.34	111.87	109.85	110.33	108.06	109.24	109.95	108.79	112.08	111.72	113.22	109.03	114.3	111.07	110.64	112.1	112.15	111.89	111.09	111.89	114.45	110.99	108.91	112.42	108.56	108.7
113.87	111.85	113.94	113.97	113.25	113.55	112.64	112.37	114.38	113.77	113.01	111.45	111.07	111.25	112.55	114.42	113.6	114.9	112.59	111.15	111.72	112.19	112.46	112.16	112.44	112.71	112.59	112.44	113.04	111.88	111.43	113.74	114.13	112.72	115.67	111.7	113.58	110.52	111.13	113.73	114.29	112.56	111.39	112.87	111.36	112.23	113.69	112.3	112.1	110.91
106.49	105.7	105.38	108.13	106.07	106.8	104.81	107.18	106.37	105.76	106.44	107.78	106.43	107.08	106.57	105.77	104.7	107.11	107.34	105.2	106.6	105.79	108.39	105.89	107.46	105.88	105.84	106.57	105.45	107.57	106.81	109.38	106.47	106.31	106.81	107.26	108.42	103.53	104.93	106.9	104.96	105.9	107.62	105.61	106.29	107.09	106.34	105.02	105.9	106.94
105.14	107.14	105.44	108.34	107.74	107.25	105.08	105.69	106.58	105.17	107.16	106.06	104.13	105.26	106.51	103.23	103.84	106.11	106.98	106.03	105.17	108.01	107.22	104.01	104.99	107.45	106.48	104.13	106.04	107.7	104.99	106.84	105.35	105.22	102.72	100.27	106.69	103.97	105.16	105.9	105.45	106.83	106.24	106.06	105.44	106.04	107.44	106.43	103.32	105.29
113.32	112.03	114.09	112.08	112.24	111.63	112.57	112.87	111.29	112.38	109.74	114.3	111.1	110.87	109.84	111.35	111.94	115.2	109	113.87	111.01	111.51	111.49	112.13	115.53	110.76	111.73	112.21	110.92	110.96	112.9	111.2	112.47	112.89	112.14	111.35	114.16	115.16	114.17	112.31	111.6	113.96	113.95	113.19	114.51	111.49	112.12	112.88	112.6	113.92
105.73	105.22	104.06	103.47	104.47	106.32	104.63	104.97	104.97	105.94	106.97	104.68	105.9	105.15	103.06	104.96	106.07	104.79	103.82	102.58	105.75	106.62	104.19	104.72	102.9	105.89	103.74	105.48	104.55	106.8	104.64	104.52	104.97	105.68	102.1	105.02	104.97	106.72	105.18	104.01	106.18	105.03	103.84	106.72	105.78	105.49	104.71	105.07	104.62	104.57
103.11	103.26	103.62	102.3	105.17	105.01	105.06	104.63	104.56	104.77	104.58	105.39	106.35	102.81	105.26	105.71	105.04	103.6	103.85	103.58	104.81	105.08	104.26	104.06	105.89	103.22	104.58	103.49	103.63	105.49	104.79	102.64	105.12	105.86	104.94	102.83	104.85	103.27	103.52	102.7	103.97	102.5	103.32	101.36	104.63	105.29	105.35	104.14	102.41	103.45
106.13	103.35	106.03	107.67	108.01	106.45	106.48	105.91	105.53	106.66	104.64	104.71	105.8	108.53	107.27	106.42	106.56	107.68	104.86	106.01	106.62	107.26	108.39	105.63	107.06	105.5	107.54	106.53	107.11	108.28	106.87	103.23	106.87	107.06	109.28	106.45	108.56	108.35	107.29	106.85	106.13	107.39	106.49	105.86	107.34	105.54	104.57	107.47	108.25	106.07
110.36	109.85	110.72	110.97	110.5	108.67	112.36	113.5	109.61	111.09	111.41	111.34	111.96	111.68	110.73	110.18	108.96	111.22	111.09	112.47	110.68	110.87	109.27	112.27	110.24	110.37	111.09	112	111.47	113.54	110.9	111.73	110.26	112.69	111.4	111.32	110.49	111.08	110.75	111.83	108.61	111.38	112.64	111.37	109.81	111.38	112.38	109.65	111.77	112.49
106.29	104.05	104.09	104.35	105.14	105.3	104.6	105.8	102.61	103.81	104.42	105.1	102.83	104.1	105.3	103.58	104.96	106.57	104.33	103.84	103.62	104.01	105.73	104.71	105.19	104.52	105.19	104.29	103.01	104.15	103.16	105.9	104.95	106.79	104.26	105.68	104.69	104.15	103.37	102.56	102.75	106.2	103.86	107.03	104.48	102.74	102.64	104.99	104.96	103.76
103.85	106.03	105.04	103.36	107.09	105.22	104.66	103.93	105.5	105.93	106.57	106.96	103.88	106.29	106.87	103.82	104.59	106.25	103	104.05	106.03	105.46	105.27	105.71	104.39	105.47	104.11	105.77	104.56	103.9	104.07	106.72	106.34	104.8	105.78	104.39	103.82	106.09	103.94	104.15	106.16	104.27	104.31	106.83	106.41	104.32	103.2	102.95	105.57	104.19
117.17	114.79	114.39	115.37	114.5	119.37	116.1	116.07	116.47	116.65	115.58	114.41	117.63	116.45	117.91	113.43	117.96	117.12	115.32	114.39	117.33	116.33	113.46	114.69	115.5	115.4	115.22	115.7	115.81	115.64	114.89	114.69	116.81	116.35	117.39	116.03	116.62	117.7	117.48	113.99	114.88	114.9	117.48	116.28	116.28	114.72	117.13	114.73	117.1	115.2
113.32	112.87	112.12	114.2	113.26	111.91	111.57	111.37	111.93	112.93	111.46	113.78	111.92	112.73	112.42	111.76	113.27	112.58	112.16	113.06	113.5	111.62	114.45	114.34	115.4	111.87	113.84	114.97	112.1	112.86	112.24	112.76	111.11	113.52	113.23	113.37	112.09	114.31	112.6	111.59	111.2	113.52	112.28	113.83	115.1	112.87	111.74	112.69	114.19	114.04
100.29	99.81	98.4	100.63	101.16	100.28	98.93	101.12	99.962	100.96	99.934	99.965	99.896	98.275	98.819	99.711	99.814	100.86	98.983	102.51	100.7	101.39	101.87	102.34	99.437	98.597	99.326	99.545	100.73	101.14	101.39	100.54	101.62	100.85	99.462	101.33	99.746	101.71	99.911	101.06	101.12	100.66	101.12	100.4	100.03	100.65	101.18	99.257	99.084	99.426
101.77	101.38	102.16	100.79	100.08	101.6	101.62	101.07	102.8	99.819	100.28	101.34	101.42	99.394	99.568	97.622	100.92	100.22	100.56	101.5	100.66	98.48	97.529	99.401	101.11	100.94	100.15	100.65	100.78	99.756	98.648	100.98	100.42	99.538	102.22	100.15	101.15	99.3	101.48	100.23	101.38	99.296	101.31	100.3	101.11	100.48	102.06	99.841	100.37	101.98
106.34	105.08	105.81	105.69	105.31	106.43	105.94	106.69	107.75	105.72	104.24	105.63	106.72	105.49	106.67	104.4	106.29	105.07	107.09	105.78	104.44	104.83	106.05	105.63	108.22	107.35	105.85	107.61	104.46	106.17	105.56	107.58	105.69	109.02	107.13	106.8	104.38	105.72	105.95	105.26	105.7	101.88	105.53	105.55	104.9	106.18	105.48	104.4	107.94	107.31
105.71	105.32	105.01	104.73	104.39	106.38	106.18	105.64	106.04	105	107.05	103.38	104.97	106.37	106.23	107.73	106.57	105.34	104.87	105.16	103.97	104.47	104.45	105.39	105.3	104.48	104.23	104.88	105.04	104.73	106.51	105.37	106.49	105.56	106.68	106.63	104.66	106.63	105.7	105.05	107.09	105.52	105.41	105.38	107.44	104.62	105.39	103.32	104.81	105.66
107.13	105.42	106.43	106.73	103.8	106	106.11	104.65	105.77	106.2	106.67	107.49	106.36	106.97	104.02	105.94	103.67	107.35	104.34	104.39	105.52	105.44	107.29	105.68	105.24	104.58	104.79	105.34	102.86	104.52	104.11	103.04	105.21	105.89	105.57	101.87	101.78	104.49	105.36	105.74	105.16	105.16	106.04	105.47	104.55	106.36	106.14	106	105.52	104.37
111.6	112.18	111.71	113.1	110.16	113.84	112.32	109.42	111.09	107.83	111.43	110.34	111.45	110.76	111.52	109.41	113.51	110.89	114.74	110.55	113.39	112.53	112.39	113.49	111.37	113.59	111.24	111.03	111.15	111.3	112.04	109.76	113.13	113.13	111.95	111.46	111.34	112.6	111.58	112.32	110.91	109.21	111.77	111.95	112.87	112.49	111.74	111.73	111.07	112.57
106.75	107.19	104.58	106.24	106	105.51	104.65	104.83	105.77	106.03	105.86	104.73	103.98	104.48	104.92	104.71	105.01	105.96	105.62	105.14	107.97	106.76	104.99	106.8	105.76	105.4	105.42	103.7	105.54	105.98	106.97	107.16	105.48	105.91	105.79	105.92	104.95	105.87	106.15	107.57	106.05	105.36	103.78	107.06	102.82	106.16	106.19	105.84	104.88	106.87
109.94	108.72	110.29	110.87	110.06	109.62	107.09	108.9	110.54	107.59	107.54	109.79	110.53	111.48	110.16	110.45	111.15	109.36	109.07	108.44	111.66	110.18	111.19	111.17	111.09	109.58	109.7	110.76	110.95	109.88	110.49	109.18	108.45	110.68	108.04	109.94	109.89	107.49	107.31	108.19	111.11	109.17	108.09	110.77	109.05	111.48	108.74	109.79	109.6	110.8
105.17	105.76	106.94	106.47	105.25	104.48	103.18	106.12	105.83	106.42	108.18	106.09	105.8	105.55	104.9	103.93	105.39	103.52	104.66	105.26	105.82	103.8	105.68	104.66	107.07	106.01	107.33	106.32	106.52	104.39	106.13	105.51	103.63	104.44	105.84	103.98	106.77	106.24	104.37	105.47	104.51	106.48	106.93	103.81	104.76	104.63	105.43	103.49	105.05	104.42
119.27	115.5	117.1	117.08	117.79	118.53	115.52	116.52	116.66	119.27	116.63	116.84	118.64	117.79	120.62	116.07	117.8	116.82	116.44	115.97	118.07	116.91	115.91	117.86	116.73	117.32	118.17	117.74	119.02	118.16	120.27	116.4	115.77	119.52	118.05	116.53	116.75	117.62	118.02	117.88	117.02	117.29	118.29	116.27	114.81	116.89	117.05	116.08	119.09	118.11
98.333	103.11	100.8	100.54	101.73	98.894	100.72	101.01	100.21	100.48	101.41	102.32	99.028	102.07	100	102.54	98.937	99.378	100.11	98.627	102.12	100.86	99.196	97.897	100.15	100.97	100.97	100.88	100.56	100.43	100.02	101.57	102.56	101.3	99.785	101.44	99.326	101.76	100.97	101.94	101.68	100.04	101.37	102.45	99.148	102.06	101.62	99.602	99.106	99.767
111.48	114.56	108.66	111.67	112.46	111.41	110.7	111.86	111.7	112.82	112.73	109.83	111.19	112.23	110.31	111.15	108.92	110.63	110.84	113.12	110.73	109.24	111.97	111.98	111.54	112.81	111.41	112.52	112.69	111.1	112.07	111.93	112.55	113.37	111.52	110.19	111.42	112.61	110.44	111.26	113.36	112.82	110.06	110.4	112.18	110.06	110.89	113.61	112.21	110.61
105.73	105.56	106.42	104.41	104.45	107.57	105.87	107.54	104.35	104.52	106.1	106.27	107.51	106.43	106.03	104.26	106.59	106.32	106.84	106.39	104.68	106.09	106.33	106.06	109.55	108.53	105.13	106.68	105.37	106.81	105.6	103.71	104.45	107.29	107.28	106.62	106.16	106.24	107.52	106.01	108.5	106.4	106.77	103.87	104.64	105.33	104.85	106.78	107.51	105.4
106.86	105.58	106.73	106.56	105.9	106.59	106.47	105.76	105.5	106.59	105.45	106	106.81	110.32	106.16	106.87	107.25	108.08	106.61	106.36	105.35	107.47	104.95	107.41	106.61	105.45	107.74	106.27	103.46	105.14	106.39	103.81	105.73	105.94	107.32	107.75	104.11	106.6	108.14	106.49	107.48	106.92	106.83	107.91	106.57	106.51	106.72	107.64	104.49	107.54
111.18	110.46	109.06	109.74	111.05	111.87	109.78	109.12	108.95	109	110.62	109.4	110.79	109.65	110.26	110.03	110.87	109.88	110.73	108.59	110.36	109.87	110.67	110.12	110.25	109.55	110.59	109.17	111.67	111.89	110.28	109.56	108.48	109.5	110.42	111.69	109.33	107.8	111.9	110.92	110.43	110.37	111.45	109.17	112.97	111.65	110.44	113.18	108.17	111.44
106.1	105.67	104.47	104.7	104.88	105.64	104.38	105.3	104.28	106.34	106.25	105.97	104.55	103.26	105.95	104.96	104.21	104.91	104.59	103.92	105.23	106.6	105.6	107.19	104.85	105.84	103.95	104.03	105.52	102.29	105.93	105.78	104.01	105.67	104.38	104.69	103.46	107.17	104.3	105.9	104.48	103.4	103.24	104.98	104.61	104.21	105.28	106.46	105.9	107.3
111.89	110.79	111.99	112.09	114.07	107.64	112.36	110.32	109.02	110.8	112.05	109.02	109.99	111.29	109.26	109.39	113.81	112.08	111.83	109.51	110.75	109.16	112.73	109.27	110.89	110.12	108.6	110.19	111.21	110.72	110.08	110.32	110.62	112.43	109.88	112.83	111.82	108.49	110.45	108.47	110.05	110.01	109.6	111.53	111.34	111.21	111.76	113.12	109.04	109.2
107.29	105.78	106.05	104.99	108.73	106.26	105.82	106.79	106.22	106.52	106.46	105.96	104.33	106.23	108.54	107.51	105.75	107.74	108.49	105.09	104.25	105.15	106.9	105.13	105.04	106.59	105.93	107.79	108.09	104.72	106.62	106.95	106.09	105.42	106.17	105.36	106.41	106.69	106.48	106.09	107.3	105.72	107.9	106.06	105.29	106.59	107.2	106.18	107.74	105.29
107.09	106.77	104.12	107.03	105.97	109.1	106.23	104.83	106.97	105.29	106.84	105.26	106.82	108.76	106.82	107.6	107.06	108.85	107.11	106.37	106.37	108.84	108.41	105.72	104.98	105.07	106.25	108.29	107.6	105.24	107.39	105.54	105.81	106.38	103.99	107.24	109.4	104.76	107.16	105.17	106.72	107.18	102.87	106.64	107.17	106.51	106.27	105.86	107.39	107.01
106.14	107.33	106.18	107.12	103.87	104.27	105.8	105.36	105.22	107.69	107.33	107.35	105.34	106	107.49	105.29	106.41	103.42	106.24	106.38	105.98	104.62	107.9	106.87	106.05	103.71	106.81	106.65	107.55	106.49	106.48	107.66	107.23	106.96	104.9	107.2	108.62	106.27	103.81	104.21	108.47	106.19	107.29	106.86	107	104.83	105.36	106.39	108.63	106.89
105.08	104.62	105.52	105.77	104.04	104.19	105.74	106.33	104.21	104.61	105.11	104.58	105.09	105.65	105.16	106.5	108.09	108.03	105.18	104.44	106.75	105.22	106.18	105.57	103.11	107.58	106.85	107.44	104.95	104.71	105.5	104.21	103.84	105.7	107.57	105.48	105.5	107.8	107.24	104.54	104.66	108.11	106.29	106	106.68	105.44	105.99	106.33	104.62	103.43
106.29	106.19	105.73	105.78	104.59	106.01	104.37	105.44	106.93	105.44	105.75	104.72	104.85	103.47	105.91	106.48	105.56	104.1	105.76	104.72	103.96	105.15	106.65	105.27	106.71	103.82	106.03	104.84	106.24	106.31	104.85	104.84	106.57	105.35	104.8	105.5	107.3	104.06	105.44	106.97	105.2	104.46	104.81	106.46	106.2	108.38	104.05	105.91	106.45	104.84
112.2	110.73	114.39	113.32	111.64	112.66	113.99	109.69	111.82	109.87	112.66	111.56	109.91	112.53	112.35	111.76	112.64	110.31	112.27	111.93	111.47	110.04	113.82	110.79	113.02	112.75	110.8	113.36	112.56	112.22	111.99	110.84	112.02	111.59	111.96	113.37	111.85	112.42	110.14	111.86	111.42	110.89	112.73	111.39	113.4	110.79	112.28	113.52	113.16	113.76
108.11	108.32	104.91	107.94	105.83	105.15	108.57	107.31	106.91	107.91	106.83	106.7	104.56	106.24	105.88	108.01	106.64	107.73	106.37	107.86	106.89	105.46	106.29	105.2	104.92	107	105.4	107.38	106.58	108.38	107.42	106.01	106.68	108.42	108.39	107.3	109.11	105.74	105.99	105.35	107.43	107.25	107.97	108.48	105.63	107.9	107.17	106.65	106.67	105.97
108.76	109.51	109.62	110.31	111.57	108.2	110.36	107.46	109.26	110.27	110.46	110.12	110.99	109.67	109.87	110.7	107.57	111.51	110.16	112.77	109.72	109.54	110.72	109.17	108.66	108.65	110.93	107.53	108.85	110.01	111.2	109.98	110.26	113.12	109.88	109.04	112.51	110.63	112.28	109.37	110.31	109.82	109.43	110.36	108.45	110.12	110.53	109.17	109.71	109.68
106.44	104.97	105.17	104.44	106.3	106.7	105.28	107.79	104.11	105.57	105.09	105.24	105.7	105.57	106.79	103.69	105.04	105.83	106.87	104.26	104.83	106.63	106.34	105.08	107.45	103.44	104.16	104.35	105.52	108.14	105.38	106.24	106.29	107.02	104.7	106.65	107.64	104.92	104.37	103.47	106.64	106.47	106.8	107.42	107.27	107.54	105.42	103.91	106.64	106.23
112.32	111.16	112.11	109.71	111.13	115.1	112.44	112.83	109.98	110.72	112.01	109.74	110.56	111.67	109.98	112.3	111.44	110.57	112.61	110.44	109.58	109.26	113.15	109.28	111.72	109.4	110.61	110.39	110.21	112.37	112.15	114.32	111.47	112.74	109.64	106.91	112.74	112.73	111.19	110.8	111.32	110.3	110.31	110.79	110.71	111.21	110.49	112.05	112.5	110.12
105	107.25	108.14	104.81	103.63	106.06	107.47	108.79	107.88	107.35	106.35	103.35	104.93	103.87	106.95	106.99	108.67	108.5	107.33	105.75	104.49	105.98	106.59	106.43	107.03	106.07	105.98	105.89	104.34	105.54	106	104.43	106.79	106.57	103.81	107.49	106.84	106.78	104.85	105.96	106.1	108.93	104.86	106.85	106.14	104.09	104.48	104.96	106.86	105.16
106.21	105.52	105.94	106.71	105.59	105.58	105.64	105.06	104.1	107.91	105.88	105.26	104.29	101.74	104.45	103.42	107.84	103	105.35	104.88	106.24	106.38	105.82	107.31	104.86	106.93	104.63	107.06	106.49	104.39	106.99	106.76	104.67	106.63	105.55	105.21	105.25	108.94	106.52	106.19	103.51	106.7	104.05	104.58	103.07	105.68	105.15	105.77	105.54	107.71
106.26	105.46	106.37	103.26	103.48	105.96	104.87	106.08	106.69	104.93	107.64	107.29	109.26	107.67	103.12	105.91	105.04	104.56	106.5	104.65	104.86	105.22	105.63	106.79	108.1	107.26	108.51	105.04	102.56	106.1	105.3	104.17	104.35	106.8	103.54	105.46	105.9	108.14	104.22	106.3	108.55	104.03	106.73	107.77	106.66	106.17	105.74	107.47	108.11	105.72
113.28	112.54	111.71	110.75	110.96	110.56	110.5	113.47	111.02	111.93	111.83	112.13	110.69	112.51	113.99	111.56	111.24	112	111.9	110.56	111.89	110.83	111.31	112.04	111.68	110.55	111.41	109.49	112.42	112.38	111.46	112.05	113.5	111.05	108.78	109.77	112.28	110.78	111.13	110.71	110.65	111.53	110.08	110.49	112.35	108.77	110.2	111.41	110.76	109.93
111.34	113.83	111.15	112.21	112.37	112.84	111.33	113.7	112.44	112.26	112.69	111.99	110.71	112.87	114.74	109.81	115.14	110.32	110.72	112.54	114.66	109.85	110.89	112	111.03	110.52	109	111.62	111.22	112.63	112.96	110.96	113.17	114.3	113.56	113.32	112.67	112.67	110.72	113.39	110.75	111.12	112.77	113.41	111.14	113.24	110.91	111.18	113.78	112.02
106.39	105.95	106.41	104.97	108.4	106.5	105	106.01	105.23	105.86	107.28	105.97	107.79	104.6	106.6	106.83	104.37	107.34	107.15	108.2	105.98	105.53	107.74	109.94	106.01	107.43	107.63	103.75	105.48	105.75	103.73	108.34	108.48	108.42	105.49	107.16	109	106.15	108.74	106.53	106.53	108.57	106.95	106.08	106.25	106.73	105.5	107.38	106.8	106.62
104.28	104.33	103.69	105.75	103.14	103.22	104.51	102.26	102.4	103.36	105.12	102.78	102.16	103.29	103.04	102.08	103.8	103.96	104.75	104.55	103.74	105.66	102.52	106.13	105.05	104.58	103.81	105.54	103.89	105.05	106.95	104.01	104.63	105.55	105.03	103.22	106.47	107.04	103.89	104.47	102.51	104.42	103.36	104.19	105.61	103.72	105.44	103.28	106.86	104.1
105.44	104.48	107.56	105.84	106.57	106.22	105.45	104.27	105.43	104.86	105.11	104.62	105.11	105.82	105.5	104.73	105.01	106.95	105.29	103.89	105.59	105.41	103.8	106.06	105.33	104.62	107.28	105.77	105.24	104.94	107.3	105.93	104.42	105.96	105.49	103.98	104.91	106.62	106.2	105.42	106.34	106.33	106.29	103.94	107.02	105.4	105.89	105.08	102.65	103.46
112.15	112.65	112.16	109.1	110.91	111.19	112.89	111.27	112.18	111.86	109.73	109.3	110.11	110.92	111.38	111.73	109.69	111.36	112.08	108.16	111.79	109.53	109.12	109.5	111.41	111.88	109.5	111.26	111.41	109.4	112.13	111.89	112.53	110.28	109.79	113.13	112.08	112.63	110.2	111.01	111.56	110.1	111.8	110.03	111.65	109.96	110.78	110.78	108.59	112.34
98.915	98.938	100.17	99.195	99.968	98.43	100.19	101.8	100.86	98.397	98.336	100.9	99.381	100.54	100.61	100.55	98.419	99.523	98.678	99.641	99.557	98.869	99.447	99.136	99.432	99.161	100.88	99.626	99.534	98.168	99.029	99.863	98.827	98.595	99.488	99.741	98.67	101.05	101.28	99.834	99.373	100.99	100.8	100.38	100.6	101.83	100.64	99.002	100.87	100.17
105.11	104.54	103.19	102.41	102.51	105.9	102.21	104.6	106.86	104.72	104.71	104.88	102.65	106.61	103.55	106.77	106.57	104.2	103.94	105.75	104.7	105.03	106.15	106.16	105.79	105.59	104.36	104.7	107.55	105.11	103.1	103.94	104.24	105.33	106.44	105.3	104.64	102.75	103.49	104.32	104.81	104.5	102.93	103.18	102.67	104.15	103.58	103.86	104.3	103.79
104.08	103.35	104.36	102.48	104.48	104.32	103.86	105.21	101.24	102.81	103.95	103.39	104.32	104.35	104.33	103.26	108.31	103.18	103.66	103.73	106.18	102.3	105.85	102.16	103.21	104.43	105.68	105.83	105.8	103.15	104.02	103.63	103.61	102.8	104.78	104.09	102.17	102.13	103.78	103.97	101.78	105.51	103.79	104.6	104.85	102.89	102.23	102.95	104.98	105.8
105.04	103.15	103.07	105.62	105.9	104.2	107.72	104.57	102.72	105.16	105.03	102.15	104.21	105.62	105.26	105.75	104.23	104.07	105.08	105.21	103.22	104.4	104.05	105.59	103.34	105.59	104.49	104.3	103.8	106.95	104.98	104.33	104.9	104.21	106.72	104.99	106.17	108.62	104.89	105.49	105.57	104.96	104.9	104.02	102.15	105.35	105.26	106.71	104.83	104.45
111.41	109.57	110.92	110.77	111.82	110.21	110	110.56	111.11	111.58	112.66	111.38	112.45	111.44	113.63	110.99	114.32	111.03	110.08	110.51	110.85	111.83	109.56	112.87	112.86	111.23	109.15	110.45	108.08	113.24	109.55	111.39	111	114.03	110.27	112.64	112.68	111.06	111.99	107.8	112.62	108.59	113.29	110.7	111.5	112.22	112.13	112.48	110.25	110.96
103.94	104.21	103.88	103.02	104.7	103.3	104.33	104.67	103.92	104.98	106.36	102.76	102.15	104.06	105.24	102.39	105.16	101.48	103.67	104.26	104.92	104.1	105.93	103.27	105.41	105.67	106.48	105.5	106.92	104.33	104.07	105.88	104.88	103.03	103.71	103.12	103.62	104.83	103.37	102.87	103.97	102.43	102.67	102.66	103.33	103.09	104.44	105.17	104.1	106.98
112.53	110.42	111.79	112.6	112.94	110.57	112.59	110.34	110.37	112.36	109.31	112.12	112.65	112.2	108.03	111.47	111.74	111.53	113.25	109.96	113.27	111.06	112.23	112.96	111.16	112.77	109.15	112.13	110.27	111.15	110.32	112.94	109.98	112.76	112.46	111.73	111.95	110.17	113.09	112.47	111.34	110.4	110.89	112.36	111.32	111.79	111.52	112.48	112.75	111.48
105.18	104.83	103.25	104.7	106.51	105.98	104.05	103.72	105.55	106.37	105.38	103.1	103.41	103.02	105.51	104.35	104.97	105.28	104.08	102.62	103.97	103.63	104.3	104.78	103.73	101.96	103.52	106.66	103.48	105.36	105.78	104.45	105.44	105.13	104.77	103.63	102.56	105.51	107.24	105.04	105.73	104.29	106.1	104.92	104.54	103.16	102.29	104.77	105.74	102.9
104.76	105.39	104.49	105.84	103	104.9	104.52	103.74	103.62	106.02	104.77	105.71	102.88	105.57	102.47	105.49	105.1	104.32	104.68	103.23	104.56	102.06	102.88	105.69	106.07	105.45	102.78	102.78	104.7	101.26	104.6	103.38	105.59	104.19	103.81	104.49	105.15	104.66	104.48	103.86	104.94	105.36	104.19	105.29	106.96	103.95	104.72	102.02	104.39	104.37
104.85	105.66	105.07	106.3	104.85	107.67	107.61	105.02	104.59	107.29	107.03	106.73	105.75	106.43	106.47	105.87	105.71	107	106.76	103.82	107.44	105.8	107.94	106.78	105.39	104.38	106.51	107.59	105.89	105.17	104.94	105.01	104.76	106.14	106.35	104.23	106.91	105.86	106.59	105.95	104.19	108.15	105.02	106.54	106.87	104.87	107.17	105.4	105.39	106.64
111.51	110.38	112.01	111.33	112.71	109.95	112.02	109.88	110.08	109.28	108.34	110.35	111.09	110.58	113.35	109.62	110.17	109.51	112.16	111.56	109.76	112.25	111.42	109.74	111.41	111.59	110.05	111.14	110.54	112.94	110.52	111.85	110.67	108.31	112.32	111.19	112.58	110.9	110.2	112.28	110.12	113.04	110.07	112.73	112.97	111.75	110.17	110.7	110.99	110.45
103.93	104.09	107.09	105.9	104.76	107.88	106.36	106.33	107.42	103.8	104.52	105.14	106.55	105.7	106.94	106.11	105.55	103.98	107.35	106.02	105.83	104.54	104.6	105.2	104.8	106.53	105.97	107.88	107.27	105.36	105.69	107.06	104.26	106.75	105.72	104.77	106.69	107.55	106.84	106.29	106.9	105.26	105.42	106.13	104.23	106.88	106.78	105.47	106.32	106.42
98.255	99.753	98.092	98.61	99.54	99.6	98.185	100.19	100.83	99.076	100.58	100.19	103.03	100.45	99.267	99.307	101.68	99.943	101.53	97.884	98.521	101.52	97.442	99.179	99.135	98.736	98.923	99.03	98.925	99.612	101.23	100.05	100.36	100.32	99.151	97.091	99.052	99.729	101.91	97.501	100.64	97.389	101.31	97.151	97.161	97.904	99.707	100.83	99.747	100.89
100.7	102.15	99.465	101.36	102.7	101.45	101.81	100.17	101.18	102	98.612	102.07	99.094	99.422	99.123	100.77	100.31	99.265	101.27	100.85	102.36	100.99	102.95	103.37	99.767	101.84	101.15	99.167	102.62	99.976	100.09	98.806	98.697	100.08	100.33	101.18	100.64	101.43	100.44	99.881	101.69	102.17	101.04	102.07	100.05	101.77	102.66	99.003	98.814	100.42
99.616	100.04	99.583	100.23	99.356	102.12	101.08	101.09	99.562	101.1	98.511	99.383	98.246	101.01	101.69	97.68	101.56	99.672	98.826	98.71	99.923	99.815	100.73	100.07	97.211	101.77	100.08	98.237	100.49	99.179	100.29	100.3	99.494	98.377	100.32	99.702	98.591	102.02	98.441	98.615	99.704	99.439	98.198	99.068	99.3	99.586	102.24	99.762	99.758	97.417
109.11	109	109	109.14	110.32	110.26	106.87	108.72	110.29	111.13	110.72	110.47	110.17	110.01	108.71	109.85	111.38	107.55	111.36	109.38	109.79	108.06	108.26	110.79	110.52	110.68	108.65	105.99	110.73	107.62	109.67	110.09	111.72	110.4	109.15	110.68	109.91	107.87	109.99	107.03	111.3	110.17	109.69	111.16	107.91	108.82	109.71	109.53	107.4	109.75
103.71	106.55	105.64	104.18	106.8	106.74	103.13	105.82	104.71	105.85	105.03	103.05	105.6	104.94	103.85	107.83	104.54	104.96	106.19	107.93	104.94	105.24	106.47	104.08	107.15	106.07	105.23	103.3	103.84	102.9	105.4	107.67	106.13	105.56	105.48	104.77	105.72	104.97	104.01	102.49	104.11	107.07	106.92	104.84	105.56	107.91	105.17	106.74	105.38	106.71
105.36	107.7	106.81	105.68	107.13	103.73	106.96	106.85	103.75	104.78	105.63	105.71	106.03	106.13	105.2	105.5	104.23	106.54	106.49	104.22	106.4	103.91	101.62	104.18	106.26	104.89	105.73	104.1	104.13	105.09	103.74	105.3	107.58	106.06	104.77	104.29	105.63	107.38	105.34	106.91	105.83	105.65	105.19	103.63	107.15	105.3	106.88	107.37	104.81	107.38
112.51	112.41	112.11	111.4	113.11	112.24	112.02	110.33	113.07	113.07	112.17	112.34	110.48	113.45	113.22	114.15	111.97	112.22	112.84	114.44	108.57	111.8	109.55	112.07	112.18	111.89	111.32	112.44	113.94	112.83	111.67	113.22	112.29	111.78	110.01	112.3	113.2	114.02	110.67	112.18	111.93	109.01	111.66	113.32	112.29	111.75	112.48	112.03	111.92	112.24
110.68	111.45	111.2	111.33	111.6	112.93	110.71	110.52	109.28	112.77	109.92	111.34	111.84	111.77	110.64	111.1	112.81	110.3	110.16	112.29	112.25	111.74	111.83	113.05	111.11	113.83	112.58	110	110.89	111.03	113.76	112.12	110.52	110.81	112.23	111.1	112.46	113.24	112.89	111.94	110.05	113.3	111.01	111.84	113.14	108.22	110.21	111.76	111.15	112.5
104.87	105.57	105.55	105.74	106.49	106.89	104.33	106.51	108.21	105.73	107.64	105.92	106.45	105.61	106.87	106.03	103.93	106.05	106.71	103.63	106.9	105.87	106.76	105.36	104.89	105.41	107.33	106.34	107.13	107.16	107.89	107.66	107.88	106.2	104.91	105.93	105.85	105.29	105.37	105.75	103.94	108.85	105.55	106.21	104.18	103.78	105.97	105.97	106.3	107.05
115.85	116.36	114.15	117.33	115.74	115.63	116.02	117.59	116.27	115.4	115.38	116.57	117.71	115.33	116.67	116.97	116.07	114.34	115.75	116.75	117.87	112.97	117.13	114.32	116.4	117.64	114.99	117.81	116.01	115.87	115.9	118.19	114.48	116	116.89	117.41	116.61	116.59	117.08	115.38	116.9	114.98	115.53	115.72	116.15	116.89	116.64	116.77	116.18	114.19
114.25	116.46	115.13	116.03	116.94	115.53	115.93	116.19	116.59	115.97	116.58	114.82	116.92	115.62	115.36	116.31	116.27	116.96	117.42	116.76	116.1	117.86	115.51	115.11	115.84	118.68	115.6	117.27	115.44	117.02	116.21	116.65	114.57	116.16	117.3	114.23	114.75	116.98	117.29	116.33	114.98	116.45	117.67	116.64	115.47	116.02	118.38	117.23	114.24	116.87
107.24	106.93	107.85	105.2	104.32	106.75	108.06	106.64	106.95	106.37	107.56	105.34	107.14	108.91	108.06	105.18	108.14	105.71	105.94	107.84	105.89	110.05	104.87	105.07	107.43	106.06	107.13	108.45	107.76	103.97	104.48	105.29	106.78	107.76	109.33	107.17	106.54	107.08	104.85	107.15	107.14	105.74	104.37	108.29	104.74	105.69	105.67	105.3	106.69	107.46
106.54	106.04	105.35	106.38	107.99	105.18	107.12	106.04	105.83	105.98	107.21	107.07	107.4	106.28	106.86	108.91	107.73	108.07	110.68	106.98	105.78	107.69	107.93	106.82	102.84	106.06	108.88	104.31	104.38	109.05	108.08	106.15	107.62	106.3	106.58	106.17	109.68	108.33	106.98	107.18	106.6	106.19	106.8	105.9	105.74	106.96	106.75	108.34	106.94	110.49
104.37	106.61	106.09	104.71	105.18	104.03	104.1	104.22	107.12	104.37	104.02	104.7	104.67	103.84	102.91	103.52	106.14	105.03	107.39	103.52	103.2	102.61	107.21	104.15	104.06	106.21	104.56	104.55	104.25	104.93	104.95	106.65	104.04	105.1	106.25	104.56	106.5	104.59	104.53	104.76	104.28	104.48	106.23	106.24	105.97	104.45	105.38	106.35	103.11	103.46
109.95	111.52	112.79	111.71	112.03	111.49	111.05	112.39	110.58	109.39	109.18	111.04	112.91	112.39	110.59	111.62	110.09	112.11	111.17	110.29	112.06	109.54	113.47	110.22	113.08	114.19	111.77	113.13	110.76	111.01	113.63	112.96	112.21	110.03	112.11	110.95	109.6	112.36	111.16	110.13	112.49	111.49	109.41	110.3	111.44	111.99	112.69	111.93	113.67	112.51
104.94	104.56	105.92	107.01	106.58	105.47	105.32	104.82	106.05	105.4	106.04	102.5	102.91	106.42	108.23	103.98	103.78	102.94	105.69	105.12	105.01	105.9	104.62	104.72	103.26	106.09	107.96	103.27	104.76	104.25	105.58	103.57	104.91	106.01	105.78	106.03	106.23	105.35	105.4	104.54	104.89	104.11	107.46	106.72	103.01	105.76	104.18	106.86	105.21	106.16
117.98	114.97	114.93	115	116.14	117.43	115.53	115.14	114.37	116.9	116.33	115.94	114.57	116.1	117.24	117.62	116.93	115.93	116.34	115.69	117.4	116.4	117.45	114.88	116.6	116.16	116.07	116.66	114.9	115.23	117.69	116.28	117.04	116.53	118.71	117.17	116.12	116.16	113.95	115.17	114.33	115.1	114.74	116.95	113.19	116.41	116.52	116.61	113.26	117.55
107.17	104.98	104.22	104.31	104.83	104.24	105.58	105.69	102.89	103.76	107.03	103.59	106.34	105.59	105.42	103.2	102.47	104.79	105.07	102.89	103.18	103	107.02	103.21	104.71	104.69	103.95	106.18	106.65	104.81	105.93	104.54	104	105.76	104.11	102.05	102.97	103.43	104.39	105.15	104.41	105.57	104.91	104.8	102.28	103.08	104.89	103.95	102.45	106.16
105.74	104.8	103.12	104.75	106.53	105.28	105.75	107.2	104.09	106.6	105.18	105.49	104.32	104.54	104.63	105.99	104.47	103.16	106.34	107.43	104.32	107.45	105.91	104.64	105.84	104.24	104.42	106.57	106.37	105.09	107.42	107.49	104.51	105.02	103.13	103.91	106.61	103.72	105.47	102.82	104.39	106.44	105.46	108.33	106.39	104.14	105.32	103.26	106.05	107.99
104.03	104.14	103.32	104.25	104.44	102.8	105.8	105.91	104.28	101.24	106.21	102.9	104.73	104.51	104.26	105.35	104.02	104.31	102.24	103.35	106.16	102.52	103.8	105.16	101.52	105.44	105.97	103.92	105.75	102.58	103.02	104.67	102.83	104.5	105.3	105.28	105.09	105.19	104.22	103.9	102.98	107.07	103.9	102.77	103.32	103.27	105.29	103.62	103.01	105.63
107.03	106.38	105.88	104.89	106.14	107.42	105.38	105.31	108.21	105.82	106.57	104.55	104.37	106.12	106.12	105.35	104.83	106.37	104.57	107.16	107.18	106.07	103.9	106.07	102.79	105.51	106.05	104.28	106.18	103.71	107.76	104.57	107.39	103.6	105.69	104.77	104.31	105.26	107.73	106.28	104.81	106.34	105.39	104.25	106.73	107.51	107.49	104.39	104.12	108.34
99.808	99.56	99.3	100.64	101.02	98.352	98.441	99.162	97.877	100.55	100.09	100.37	101.24	100.27	100.76	99.408	102.57	99.273	99.085	102.7	98.364	100.63	99.47	100.13	100.11	100.34	101.36	100.85	98.992	100.61	100.4	98.028	97.573	98.575	98.076	99.986	102.66	101.2	100.66	99.897	99.423	101.77	98.32	101.36	101.31	98.342	102.12	98.244	98.875	100
112.33	111.36	113.11	112.3	114.93	113.07	112.96	110.47	112.19	112.94	111.38	110.92	111.37	110.87	112.54	112.75	112.52	113.72	111.07	111.34	111.55	111.48	113.4	113.1	111.71	110.49	112.57	110.36	112.18	110.72	111.35	112	111.5	111.37	112.2	113.83	110.21	111.42	111.26	112.39	114.29	111.97	111.46	110.59	112.54	113.54	111.2	112.36	113.23	112.55
111.81	112.36	112.23	111.64	112.75	110.19	113.26	111.86	110.45	111.62	112.85	111.06	110.71	113.95	110.92	112.99	110.94	113.97	112.82	113.75	110.29	114.05	110.03	110.79	112.96	111.1	113.5	109.86	112.51	111.59	112.42	112.31	112.93	113.51	110.17	112.37	112.01	113.52	114.11	109.57	112.91	111.34	112.45	112.25	111.6	111.64	113.87	112.11	111.68	113.19
105.11	106.41	104.36	106.11	104.17	106.85	104.95	107.58	104.86	105.31	105.73	105.5	106.48	105.22	103.93	104.72	106.86	104.29	106.06	104.79	102.9	104.37	103.98	106.8	105.83	104.72	104.76	105.47	102.22	104.81	105.99	104.94	105.22	105.67	104.86	107.55	104.73	104.78	104.97	105.98	105.97	104.83	103.11	105.79	106.65	105.99	106.39	104.66	105.82	103.92
103.73	104.28	106.68	104.57	106.46	106.31	104.07	107.85	104.27	105.66	105.62	103.7	106.06	103.62	104.87	107.46	106.48	105.06	104.86	106.98	105.75	108.96	104.61	106.05	105.66	105.64	105.54	104.24	103.34	107.84	104.9	105.88	104.62	105.63	107.55	107.32	104.78	107.42	103	104.81	105.74	105.99	104.92	106.02	107.12	106.85	106.69	106.7	104.96	106.73
111.42	112.52	112.89	112.5	112.63	111.69	111.62	113.26	111.43	109.36	112.17	112.19	108.28	112.18	111.95	112.37	110.07	113.15	112.23	112.79	110.36	111.2	111.25	111.94	112.6	112.74	113.28	111.95	112.25	112.28	109.84	112.24	111.36	111.38	111.62	110.97	111.48	112.33	112.16	112.09	110.26	111.17	113.76	111.48	112.92	112.75	111.25	111.8	111.94	110.84
105.22	104.42	108.38	106.64	104.34	106.3	106.13	109.28	105.71	106.29	107.08	107.11	104.59	105.18	107.16	105.76	105.3	105.91	107.17	106.66	105.96	107.17	109.48	106.99	105.97	110.05	106.93	104.59	107.95	105.64	104.8	105.45	107.36	105.16	105.45	108.25	106.56	106.24	105.4	104.63	106.65	106.37	107.99	105.3	106.88	105.86	106.54	104.46	103.54	106.99
105.56	106.33	104.98	106.54	107.64	104.36	105.75	106.1	105.45	105.5	105.47	106.06	103.69	104.53	105.91	105.8	106.28	107.52	105.4	104.56	107.38	105.83	105.65	105.58	106.56	105.43	105.58	104.67	105.26	104.83	105.63	106.6	105.56	105.55	104.68	106.73	106.79	106.92	106.64	107.57	106.15	108.16	106.15	104.97	103.37	105.81	105.41	105.65	106.37	105.68
100.19	99.154	100.14	98.079	97.931	97.681	100.65	98.45	99.71	96.993	101.59	100.1	100.8	99.857	101.81	97.184	99.335	99.936	101.45	97.281	98.346	99.577	99.157	100.18	99.991	100.54	99.066	99.587	97.406	101.49	98.419	99.478	101.57	101.53	99.816	98.343	101.04	98.643	99.035	98.868	98.118	98.008	99.18	102.01	98.901	101.62	100.54	98.117	99.116	99.111
107.28	106.35	104.37	106.34	106.77	105	105.08	105.94	105.58	105.25	106.38	104.52	106.34	107.03	107.45	106.39	105.11	106.69	105.43	107.31	105.16	108.14	107.58	106.73	106.72	106.99	107.58	105.11	107.77	108.37	105.56	103.38	107.78	105.04	104.97	105.36	106.2	106.58	106.34	106.25	107.88	105.26	106	106.27	106.34	104.48	104.43	105.96	105.49	105.03
104.48	104.52	106.74	106.05	105.94	107.14	106.12	105.45	106.8	107.85	107.07	106.6	106.05	105.76	106.51	105.55	104.76	104.94	107.62	104.9	105.02	106.17	105.28	104.05	103.85	104.76	109.18	106.53	105.45	106.45	106.92	107.15	105.56	104.4	105.69	104.51	106.52	107.5	105.05	106.76	106.03	105.86	104.5	107.31	107.47	108.8	106.47	105.39	104.06	106.24
105.77	105.31	105.25	103.57	106.27	104.78	104.1	105.92	103.96	103.46	106.94	105.54	104.8	106.69	103.85	105.33	105.05	106.06	105.47	105.98	107.76	105.36	103.72	104.9	103.78	106.12	106.26	106.45	106.56	104.17	106.27	106.42	105.25	107.7	105.88	105.2	105.48	103.67	104.86	104.08	106.67	105.39	105.92	106.78	105.95	105.37	103.39	104.34	104.41	107.86
99.755	100.24	98.253	101.51	101.78	100.51	101.43	100.42	101.11	98.747	99.259	99.722	101.32	101.99	100.54	101.42	99.257	100.84	99.591	101.98	99.027	99.978	99.17	99.749	100.44	98.614	100.83	100.57	99.766	100.73	100.86	101.61	101.11	101.92	101.05	99.115	101.7	99.246	100.81	101.03	100.39	100.08	102.12	100.29	101.12	101.66	100.88	98.644	100.83	101.23
100.36	100.21	101.3	99.815	99.307	100.69	101.58	100.53	101.27	101.65	102.54	102.35	100.84	99.369	102.45	102.03	102.11	101.95	99.825	100.37	97.884	99.525	102.5	102	99.678	101.31	100.32	100.6	100.6	101.34	101.04	102.74	99.932	102.19	100.35	99.391	101.54	100.8	99.679	99.703	100.5	104.22	101.12	101.58	101.09	101.92	101.63	100.56	99.732	99.983
98.942	101.64	100.91	101.02	100.23	99.459	99.797	101.03	102.75	100.3	100.33	98.777	99.814	99.743	99.325	98.159	97.907	96.151	98.865	99.463	99.851	98.525	99.078	99.832	100.53	101.26	99.302	101.51	100.78	100.55	99.289	102.42	99.428	100.09	99.202	98.503	99.811	100.85	101.53	101.29	101.01	97.252	97.386	98.488	98.889	99.197	101.35	101.3	100.79	99.811
111.49	111.05	110.99	111.93	111.3	109.4	108.26	111.61	110.62	110.95	112.48	109.32	111.48	111.47	113.44	112.86	111.65	111.99	111.88	112.66	109.5	110.35	110.23	110.62	109.63	109.41	110.15	110.98	111.74	109.39	111.09	109.87	109.89	109.59	110.4	111.69	112.61	110.66	109.67	110.9	110.93	108.95	111.25	110.92	111.2	111.77	111.24	112.89	109.71	111.19
101.97	105.61	107.33	106.87	103.25	106.09	106.44	106.09	105.12	105.9	104.29	107.07	105.52	105.73	106.58	105.84	105.82	105.94	104.84	106.02	103.4	103.14	105.69	104.67	104.16	106.14	103.51	105.68	106.17	105.66	103.75	104	104.94	106.27	105.8	106.46	106.68	104.22	106.28	105.3	105.86	105.59	107.25	106.21	104.69	104.33	107.14	106.07	105.25	105.23
104.44	105.43	105.55	105.53	104.08	105.12	105.78	107.18	104.43	105.63	106.19	107.78	105.77	105.65	103.79	106.4	103.61	106.3	106.87	105.38	105.39	104.72	107.93	104.55	107.11	105.32	107.14	106.5	106.57	105.52	105.23	105.17	105.09	104.93	105.18	106.81	105.38	103.47	107.29	104.86	104.73	105.81	104.41	105.08	105.76	103.36	106.41	104.97	107.5	105.97
105.81	106.14	108.21	105.51	107.12	107.48	106.8	105.6	107.54	106.52	104.94	105.64	107.87	104.89	107.33	106.61	105.97	105.97	107.92	104.34	107.4	107.8	104.45	106.68	107.7	107.98	107.15	106.13	105.42	108.21	106.85	107.68	107.45	105.66	105.2	106.47	106.57	105.99	103.41	104.89	107.51	108.04	106.91	103.72	106.96	106.48	103.97	104.61	105.32	107.81
106.84	105.83	104	106.77	105.81	106.23	107.02	107.17	107.06	106.69	107.48	104.79	105.35	105.64	104.47	107.93	105.04	103.34	107.64	106.67	105.49	105.45	106.14	105.22	106.88	104.45	107.98	105.52	106.94	107.09	106.53	106.32	105.37	105.43	105.99	107.28	104.81	106.5	105.49	105.63	105.69	105.33	105.36	106.07	106.83	106.4	105.65	105.69	105.8	104.98
101.04	100.13	98.718	99.938	100.25	102.89	99.943	99.48	99.315	99.378	98.057	100.75	99.188	97.349	97.607	98.131	97.753	101.48	101.45	100.08	100.11	98.557	100.57	99.608	101	98.812	100.59	98.556	99.75	99.751	100.92	100.21	99.457	100.48	99.454	98.718	98.563	99.599	99.363	99.227	100.04	101.05	100.16	98.736	99.76	99.257	101.25	100.49	101.16	98.512
114.12	112.76	112.96	109.83	110.49	108.92	110.31	112.09	110.65	112.28	112.43	112.03	111.07	112.28	111.18	112.29	111.47	109.81	113.22	108.89	112.56	109.78	109.35	110.22	112.64	112.44	112.34	109.78	114.88	112.34	110.04	112.65	111.62	111.2	112.91	111.59	111.09	110.56	113.21	110.21	112.68	112.27	113.8	112.69	112.44	111.65	109.67	108.96	112.99	110.62
108.28	109.93	108.99	111.32	110.83	110.94	107.28	109.04	106.83	109.65	110.65	109.32	109.75	110.73	111.65	110.01	111.58	109.35	112.13	111.16	112.36	108.69	110.31	111.82	109.99	108.22	110.76	107.73	110.38	110.1	112.53	111.65	110.34	109.4	109.38	111.02	109.1	111.45	109.34	111.89	111.3	111.03	111.88	109.09	111.76	109.09	111.36	110.97	110.19	109.12
110.34	110.58	111.78	112.6	114.43	114.68	110.38	112.81	110.49	112.47	113.7	112.27	112.26	108.62	111.12	113.02	110.06	112.69	112.69	112.31	113.86	109.68	110.38	111.54	110.34	109.76	111.89	111.36	111.23	110.86	111.33	111.54	110.3	112.01	110.88	110.89	112.21	111.48	110.91	112.07	112.58	111.95	112.01	111.53	109.38	110.39	111.41	109.61	109.71	112.25
118.78	116.96	118.87	117.5	116.54	116.38	118.41	118.41	118.03	119.13	117.78	117.99	117.74	118.89	117.95	117.13	117.94	117.73	116	116.51	116.9	118.06	116.97	115.78	116.95	119.37	118.28	118.19	117.12	121	119.16	116.6	116.32	117.42	117.96	119.54	118.02	119.78	117.9	118.58	117.46	117.88	118.02	117.02	116.72	118.62	117.41	119.59	117.94	117.3
113.75	111.22	114.47	110.71	112.02	112.79	112.1	112.6	111.18	113.99	112.35	110.8	111.24	111.62	112.99	111.67	111.1	110.89	112.56	112.26	113.11	111.25	112.54	112.13	108.97	110.53	111.05	110.86	111.55	111.42	111.47	113.74	111.95	108.14	110.11	113.39	111.19	110.88	110.52	110.42	110.94	109.92	110.9	111.73	112.69	112.38	113.31	110.76	112.71	114.09
114.72	115.9	115.95	116.75	118.64	115.97	114.98	115.68	114.19	117.14	115.29	116.23	116.36	115.39	116.4	115.03	115.45	116.08	116.2	116.31	115.59	115.97	114.44	114.97	116.15	116.32	116.12	116.63	116.66	117.5	116.49	116.51	118.47	114.9	118.07	117.5	115.55	113.99	116.39	118.21	115.34	116.99	117.01	118.11	117.07	117.12	114.87	114.62	117.55	116.49
107.03	104.53	105.07	104.21	103.99	104.54	104.93	105.91	106.13	104.74	106.47	103.68	106.08	105.89	105.79	103.98	104.07	104.64	105.66	104.21	105.41	104.5	105.68	106.36	103.31	104.22	105.03	107.58	103.37	105.08	103.08	105.64	105.01	107.83	105.07	106.25	106.5	105.99	106.94	104.05	103.59	103.57	104.48	106.58	106.19	103.97	106.83	105.77	106.3	105.08
111.27	113.18	113.41	111.19	111.73	111.24	112.09	111.29	110.16	113.46	111.37	111.68	111.6	111.1	110.54	115.79	112.42	112.24	111.12	112.15	110.36	109.43	111.69	111.95	112.91	109.66	114.02	112.9	111.54	111.47	111.85	111.79	111.28	111	112.59	113.72	113.41	111.81	111.25	111.74	111.81	112.98	110.05	111.77	114.78	113.51	113.37	111.84	110.68	112.18
104.81	106.57	104.43	105.93	104.99	104.06	106.61	104.4	107.01	105.86	105.35	106.04	104.01	104.65	105.03	104.78	103.8	102.44	105.9	104.61	104.11	103.55	104.91	103.84	103.93	104.34	106.07	105.37	104.86	107.23	106.16	104.67	102.85	105.43	105.63	106.73	102.37	104.82	102.65	103.54	104.29	102.56	104.98	104.54	106.48	105.13	105.19	106.65	104.16	104.03
98.306	97.344	99.168	101.45	99.81	100.89	98.868	101.05	98.838	99.937	99.659	100.61	100.46	100.65	97.819	98.386	99.994	99.849	99.503	99.844	98.785	101.32	100.53	99.954	99.648	100.3	98.947	102.95	100.78	100.23	103.33	99.916	100.39	100.18	99.001	99.519	100.18	100.8	100.78	97.916	99.094	100.2	100.97	100.77	99.638	98.845	98.769	100.85	100.4	100.45
97.28	100.23	100.18	100.35	100.52	100.44	98.449	100.15	100.6	98.608	99.279	99.878	98.639	99.418	100.04	99.729	99.733	98.856	99.179	98.913	100.12	99.603	98.44	97.651	98.672	100.48	99.898	100.87	99.371	99.424	101.12	100.47	100.98	99.949	98.975	101.21	100.65	100.91	98.404	100.48	98.923	98.945	100.51	99.866	99.863	99.842	100.74	98.711	102.18	99.936
104.75	104.37	104.43	106.15	105.8	105.27	105.65	105.57	103.07	105.1	106.54	104.67	105.19	105.33	106.64	104.45	104.81	105.76	106.44	106.78	102.81	104.89	106.94	103.11	104.1	103.97	104.51	106.36	105.3	103.84	106.31	105.61	107.75	104.01	105.73	105.89	106.59	105.51	105.77	103.39	106.24	105.6	105.86	104.32	104.18	104.32	106.66	105.74	104.63	103.73
97.814	98.058	98.712	99.471	100.58	101.14	98.141	100.11	100.77	99.661	98.974	99.154	99.972	99.795	98.492	98.855	99.085	101.37	98.724	101.17	99.993	99.489	101.04	100.95	98.954	99.693	98.261	98.546	99.659	101.57	100.15	96.652	100.48	100.32	98.53	102.07	99.191	98.951	99.522	100.07	98.417	99.345	100.62	98.705	100.21	98.588	100.78	100.04	100.01	97.618
103.66	103.47	106.77	105.12	107.04	106.7	106.2	104.88	106.14	106.78	105.73	104.62	105.72	105.99	105.68	106.19	104.62	106.22	105.54	106.45	104.7	105.67	106.38	106.42	104.44	104.21	107.97	105.56	106.07	104.48	104.75	108.08	104.91	106.21	105.44	108.15	107.86	103.28	106.48	106.19	105.64	105.4	104.81	105.68	104.64	106.59	103.19	104.77	107.4	105.02
111.47	111.52	113.09	114.18	113.52	111.59	113.41	111.44	112.56	111.45	114.36	110.8	110.54	112.8	113.22	112.42	111.98	113.28	112.11	110.05	110.52	111.86	113.4	113.06	112.42	112.91	110.71	110.99	111.83	112.34	115.49	110.63	113.15	110.82	112.08	110.1	112.11	112.34	111.83	110.42	113.4	111.13	111.67	112.16	113.23	111.3	111.26	111.39	113.34	111.55
110.36	110.29	110.46	110.48	110.75	109.86	110.54	110.34	111.36	109.76	112.46	111.94	110.69	109.6	112.05	111.5	109.6	111.72	108.82	112.61	111.06	111.05	108.32	111.05	111.17	109.59	108.69	110.86	112.31	110.6	110.37	108.88	112.61	111.68	111.4	111.63	111.34	111.24	109.97	110.08	110.61	109.56	112.68	112.51	109.5	109.5	110.9	109.62	110.05	109.23
105.79	105.58	105.5	104.23	106.92	105.69	105.74	105.82	103.82	105.5	104.04	106.84	105.75	106.06	107.04	108.41	105.14	106.91	106.51	105.8	104.9	104.91	105.16	105.56	104.87	104.53	107.24	106.6	102.63	103.69	103.93	105.83	102.66	105.94	105.41	106.49	104.45	104.98	104.85	103.82	106.26	107.04	104.28	102.8	105.19	103.77	106.23	104.06	104.85	105.46
105.5	106.66	104.03	105.98	106.31	105.54	106.28	105.51	106.79	106.24	107.14	104.55	105.98	105.97	106.51	107.27	104.89	106.94	105.24	106.62	104.27	107.45	105.46	106.89	106.25	105.01	106.99	107.44	104.73	105.2	106.51	107.85	106.83	106.52	104.64	106.08	108.55	105.3	105.48	106.39	104.46	105.32	105.72	105.67	107.17	104.64	105.08	105.55	104.55	106.91
103.37	103.04	103.54	101.85	104.22	104.87	105.48	105.91	103.54	105.99	103.7	105.35	102.32	103.5	102.76	103.34	104.17	101.99	104.55	105.14	103.54	104.21	105.9	102.93	102.33	103.7	103.43	105.08	103.67	104.96	103.37	102.03	102.39	106.74	105.6	103.2	102.74	103.93	103.7	104.31	102.29	104.07	103.31	105.09	103.42	104.79	103.53	104.7	102.9	105.33
106.72	106.89	104.1	105.54	106.55	105.15	106.33	106	103.19	105.4	105.13	103.44	104.86	105.06	106.49	106.55	107.28	104.04	106.41	105.54	106.17	105.34	105.53	106.38	105.83	106.8	105.67	103.1	104.58	107.1	104.26	107.17	105.03	105.84	104.97	103.97	106.29	106.24	105.35	106.53	103.91	105.89	105.17	106.23	106.36	104.96	107.11	106.96	105.52	105.68
111.99	112.13	111.61	112.08	110.08	111.61	110.61	112.15	111.54	111.53	111.27	110.32	110.6	111.18	113.66	112.68	110.54	112.12	109.39	109.57	111.43	109.72	111.75	113.76	111.56	113.25	111.39	110.26	110.92	112.79	109.71	110.73	110.11	113.74	107.65	108.59	110.5	111.23	110.71	110.02	112.48	111.92	109.62	112.06	108.63	109.98	111.4	110.92	111.99	111.19
111.51	110.19	108.94	111.75	108.72	110.73	109.56	111.86	111.48	110.07	109.09	111.48	111.3	112.52	110.18	110.41	109.45	110.95	108.54	110.39	112.56	107.79	107.9	109.83	109.91	109.89	109.34	111.73	110.31	112.26	112.12	111.37	111.23	109.42	110.99	110.15	110.74	112.9	108.3	110.04	109.73	112.43	112.11	109.51	111.15	110.66	111.79	110.38	111.07	110.66
110.32	111.36	111.57	112.24	113.1	111.44	112.59	112.69	111.31	112.52	110.39	112.43	110.12	111.23	109.97	114.37	111.5	112.03	109.37	113.56	112.27	110.04	111.25	111.81	111.39	110.84	112.11	111.74	114.9	110.95	111.77	110.84	111.33	112.35	112.25	111.26	110.89	113.15	111.54	109.64	111.25	111.72	110.08	111.09	111.45	110.39	111.08	112.29	109.87	109.36
104.67	103.95	106.05	106.78	103.33	106.93	106.39	106.2	104.05	106.23	104.15	105.88	105.99	106.34	107.53	106.22	104.04	104.71	105.48	104.74	106.41	105.84	104.76	106.01	103.63	107.25	104.72	106.79	104.03	103.87	104.92	106.02	107.44	105.53	106.56	105.45	106.48	104.03	106.61	106.52	106.39	105.08	106.82	104.59	104.96	107.3	104.67	107.11	106.36	107.23
113.06	111.33	111.83	110.56	110.41	112.58	110.88	109.76	111.64	109.81	111.6	110.73	109.13	109.89	108.45	111.82	113.51	111.1	109.7	112.64	111.01	110.65	109.74	112.62	108.1	111.75	112.51	114.07	112.32	111.95	110.46	111.82	110.51	112.16	109.87	110.28	111.74	111.29	109.4	112.23	112.57	111.74	112.84	110.33	112.28	112.07	110.74	110.94	111.7	111.13
104.72	106.85	105.32	104.28	105.07	105.18	104.98	105.52	106.64	104.71	106.6	105.59	108	103.9	104.98	105.8	106.73	104.93	106.5	105.96	106.39	105.45	106.87	104.5	106.7	106.9	105.87	104.11	107	104.4	105.2	102.71	105.08	106.17	104.65	107.18	103.12	105.25	104.05	105.85	106.1	103.83	104.3	107.17	105.32	105.35	103.28	103.23	105.1	104.99
110.43	114	112.96	111.21	110.86	110.58	112.55	110.82	112.77	111.77	110.27	113.55	108.13	111.82	111.32	109.95	112	108.16	110.91	111.31	112.44	112.91	112.84	113.31	111.23	110.74	111.4	111.45	110.41	110.4	108.91	111.57	110.2	111.02	112	110.55	114.15	111.18	110.39	113.24	110	112.52	112.06	109.4	110.41	112.39	111.91	112.85	112.17	110.86
107.65	106.28	106.86	108.34	108.09	107.28	105.9	108.46	105.28	107.6	105.9	104.79	106.15	103.49	106.34	105.5	106.62	106.32	106.89	107.55	105.32	105.03	106.68	103.94	105.76	105.71	104.7	104.86	105.36	105.42	104.03	105.65	105.22	106.15	106.58	104.17	106.74	106.06	104.01	106.91	106.09	106.41	103.8	105.35	104.57	104.84	106.04	104.2	104.88	104.66
111.45	109.44	114.12	112.1	113.07	111.12	110.95	110.87	112.07	112.12	111.4	110	111.56	111.93	110.9	113.09	112.4	111.18	112.39	113.32	113.91	112.21	108.42	111.75	112.02	112.06	113.15	112.01	112.37	112.48	112.53	109.68	111.99	112.09	109.55	112.3	110.47	112.35	113.04	110.55	113.22	114.75	110.65	111.61	113.14	112.33	111.57	110.85	111.71	110.92
106.95	104.52	108.16	105.29	110.15	106.62	107.45	105.31	108.28	108.08	107.2	107.34	107.48	107.93	108.28	107.57	107.41	105.45	106.36	107.29	105.67	108.04	105.98	108.26	105.91	106.1	107.5	109.37	105.32	107.25	104.37	106.38	107.88	105.28	108.16	107.53	107.33	106.12	108.39	106.36	107.5	107.26	106.86	106.79	105.58	106.67	106.72	108.68	108.73	107.76
102.16	105.29	105.74	103.05	104.9	105.99	105.33	107.56	105.65	104.63	104.18	104.64	103.1	106.2	103.49	106.41	106.94	107.13	105.88	106.04	104.44	105.87	106.04	108.01	104.93	105.83	104.26	105.88	105.76	106.56	105.09	105.56	106.08	105.05	105.6	107.04	102.51	105.74	104.59	106.05	104.98	106.86	106.76	108.22	105.41	107.23	106.96	104.46	105.54	105
118	116.27	116.57	119.41	116.67	117.91	117.01	118.06	116.17	116.55	117.19	115.59	116.07	117.27	113.96	117.87	118.29	118.99	117.9	116.89	118.22	117.06	118.19	118.67	118.49	113.82	116.1	116.62	118.65	117.19	119.14	116.08	117.47	117.74	117.17	117.64	118.61	117.24	115.1	117.12	116.05	116.54	116.36	117.12	117.04	117.13	117.14	117.84	118.59	116.93
108.59	105.68	106.07	107.51	103.95	104.67	105.66	104.49	106.4	106.34	106.14	107.13	107.31	105.91	103.76	108.75	104.81	104.57	105.43	107.75	104.82	107.27	105.29	107.32	108.68	107.54	108.87	107.1	103.33	106.75	106.87	106.33	104.82	105.43	107.31	102.47	107	104.81	107.8	110.12	104.34	106.68	105.11	106.04	105.28	106.32	106.51	107.12	106.49	104.77
107.13	105.31	106.68	104.62	103.32	107.71	108.48	107.05	104.4	104.92	105.77	106.72	105.67	105.12	106.16	104.8	107.16	106.41	101.63	104.94	105.15	103.93	105.37	105.01	105.26	107.44	105.61	106.6	105.2	106.26	104.58	101.76	104.95	104.39	105.53	105.59	106.35	105.59	106.12	104.26	103.49	103.57	105.22	104.82	106.29	105.17	107.06	105	105.05	106.8
101.53	99.263	98.967	100.35	98.942	99.301	99.792	100.26	99.202	100.4	99.855	99.908	99.732	100.45	101.28	100.55	102.42	98.553	99.899	101.09	99.544	102.45	99.684	101.82	97.598	99.695	98.403	97.377	101.47	99.347	99.889	101.64	99.783	100.49	99.192	100.42	98.622	101.64	98.895	101.41	97.531	99.095	100.39	97.718	102.17	99.503	99.239	100.85	99.497	101.49
104.67	105.2	106.08	106.56	106.56	107.8	104.46	104.54	105.69	105.08	107.26	107.4	107.05	104.84	105.58	103.79	106.74	108.17	103.65	104.41	105.97	106.21	105.53	105.17	105.48	105.66	107.95	104.73	106.59	107.25	106.25	106.57	104.41	104.87	104.43	106.79	104.64	107.23	106.49	104.16	105.78	107.61	106.6	104.88	105.67	106.59	106.95	107.15	106.07	108
104.42	104.61	103.91	104.99	106.05	105.29	104.97	106.61	107.12	105.57	105.44	104.79	104.93	106.29	108.36	106.57	104.6	107.01	106.54	105.8	106.68	105.14	104.97	105.27	106.87	106.18	105.05	106.95	106.79	107.17	105.91	105.84	104.7	106.87	107.1	104.77	106.25	105.58	107.71	107.2	103.75	106.8	106.19	105.65	103.33	106.6	107.62	103.04	106.96	104.95
112.77	110.53	110.19	109.31	110.66	112.43	112.08	111.63	109.08	110.71	109.11	110.31	110.17	109.66	111.01	110.38	111.97	109.77	110.69	112.28	110.22	110.39	108.8	112.68	110.01	110.24	108.36	109.07	111.31	110.7	109.55	111.57	109.43	111.07	111.71	109.46	113.29	110.41	109.94	109.84	109.01	109.21	111.27	111.9	110.32	109.03	109.38	110.02	109.94	111.61
107.33	104.58	104.98	104.64	107.9	106.19	104.46	107.41	107.29	107.06	105.43	103.93	105.88	105.92	104.38	106.57	106.19	105.89	105.26	106.84	106.24	104.22	105.42	107.83	105.3	106.11	105.6	107.46	103.88	106.65	104.55	104.04	103.53	104.89	106.43	107.74	106.82	105.92	108.41	107.14	105.66	106.68	105.04	104.3	105.68	104.65	107.08	106.82	106.8	106.21
113.79	114.66	109.44	111.88	111.79	113.45	111.04	111.68	112.87	113.47	112.06	112.04	112.15	110.24	112.44	112.87	110.53	112.49	112.11	111.97	109.87	110.52	111.48	110.34	112.85	111.32	111.28	111.6	109.44	111.02	111.98	109.62	109.29	111.44	112.08	111.66	109.52	112.94	110.27	110.57	109.3	110.23	111.67	112.19	111.68	113.33	111.98	110.66	112.52	113.03
110.61	110.08	112.96	113.62	111.27	112.15	110.97	110.49	112.37	114.04	112.67	110.49	110.48	110.71	111.6	111.7	111.02	113.83	114.29	112.71	111.07	110.11	111.27	112.22	112.19	112.02	112.03	113.07	112.14	111.38	109.73	111.47	113.55	111.16	114.07	110.35	114.04	111.34	110.88	111.6	111.23	113.62	111.06	112.04	112.88	112.12	113.29	112.45	112.17	113.36
105.8	108.55	107.49	104.9	106.14	108.5	107.89	106.67	107.22	106.2	106.08	106.09	107.45	106.66	107.3	107.04	107.79	106.17	106.93	107.13	107.18	106.73	108.19	106.5	108.09	107.08	108.03	106.94	105.29	108.46	106.62	108.18	107.83	105.66	107.43	106.5	107.12	105.28	108.19	105.6	107.74	106.49	108.16	106.67	108.69	108.93	107.74	108.36	105.47	107.32
104.61	106.59	105.98	105.27	106.13	106.96	107.14	104.69	107.44	105.03	105.11	103.67	104.74	104.39	106.22	104.28	104.62	104.66	104.99	105.05	103.43	104.28	105.27	104.35	105.16	104.72	105.94	105.82	105.88	105.6	105.67	106.87	106.33	107.24	105.49	106.11	104.38	106.07	104.13	105.96	104.42	106.25	106.34	105.43	104.35	104.94	105.19	104.75	105.76	107.38
112.94	109.55	111.25	112.28	110.93	109.48	109.68	110.39	110.04	111.01	112.26	112.95	110.76	109.89	112	112.89	110.37	111.73	110.79	112.16	112.81	110.2	113.72	111.56	112.16	109.72	110.92	112.1	111.66	108.44	111.51	112.39	111.18	113.42	112.41	112.74	109.69	109.49	113.65	112.46	110.21	110.39	110.67	113.44	111.8	111.27	110.49	112.13	112.13	109.48
100.02	100.94	97.278	97.669	100.17	99.696	99.258	100.09	99.602	100.45	100.69	102.99	102.58	98.812	100.38	100.25	100.41	98.963	99.367	100.61	100.3	98.598	99.966	102.74	99.185	101.46	101.48	100.54	99.636	97.885	101.92	100.03	101.15	99.115	99.85	100.89	99.142	99.67	97.443	99.644	98.331	99.278	99.899	100.03	99.827	100.47	100.47	98.458	100.56	98.89
108.85	105.53	106.86	105.27	106.13	105.62	106.45	105.67	104.47	106.21	105.67	106.9	105.1	106.35	106.64	105.39	105.8	107.42	105.91	105.31	104.4	104.85	105.42	104.67	108.05	105.22	105.31	107.25	104.02	107.04	107.31	103.26	104	105.32	105.02	105	104.4	105.3	102.92	104.12	106.1	104.84	105.19	106.67	105.21	104.7	104.61	108.53	106.85	105.83
108.49	112.63	108.77	109.27	107.04	108.6	108.6	110.62	110.84	111.63	110.24	108.42	109.32	110.48	111.2	107.21	108.69	108.62	107.37	109.47	110.72	110.94	110.12	109.13	109.44	109.92	108.65	109.29	111.21	110.03	111.03	112.85	108.52	109.56	109.42	109.26	110.44	110.2	111.17	109.84	108.51	111.24	111.33	108.98	108.63	111.32	109.21	111.65	109.33	109.93
107.03	107.16	107.31	105.82	106.25	107.13	107.75	105.96	104.98	104.96	104.54	107.19	105.63	104.67	106.94	104.49	106.38	106.68	105.72	105.61	108.05	104.59	103.93	106.28	105.29	104.52	104.89	104.96	103.82	106.46	108.15	105.17	104.23	105.78	103	106.51	107.03	107.65	103.92	106.58	105.56	106.75	106.6	107.91	103.28	106.9	105.77	106.45	106.88	105.54
107.09	105.19	104.97	104.91	105.01	106.2	106.58	106.41	102.5	107.33	105.36	104.86	105.15	104.62	106.37	106.76	105.38	105.3	105.69	107.53	105.51	105.89	103.95	105.95	105.33	105.79	105.35	105.21	107.84	104.87	106.74	108.02	104.18	105.06	105.35	106.35	105.34	104.79	108.18	106.46	105.85	104	104.67	107.45	104.46	107.08	106.93	108.93	106.16	105.94
106.2	106.73	107.29	107.13	106.14	105.26	103.86	103.32	106.21	106.35	104.69	104.33	104.81	105.84	106.15	104.99	104.29	105.75	104.38	105.78	106.91	103.91	106.53	106.08	104.7	104.22	107.99	105.56	108.16	104.62	105.44	103.99	105.57	105.34	105.6	106.03	105.15	106.7	106.27	104.79	107.57	103.83	103.78	105.41	103.99	106.52	106.75	105.1	104.8	105.89
112.04	112.43	112.74	111.34	113.36	112.9	112.09	111.64	110.83	113.97	112.21	111.99	113.64	114.09	113.01	112.63	112.09	112.96	110.23	112.44	111.61	113.2	112.72	111.16	113.31	112.25	111.73	113.85	113.91	111.4	114.34	111.87	113.52	111.81	113.52	111.55	111.61	110.45	111.01	113.17	110.41	112.36	113.8	111.42	111.58	112.05	110.79	112.08	112.22	111.79
106.56	106.17	107.09	104.3	106.79	104.59	105.39	105.78	105.47	104.72	105.06	106.4	106.2	105.3	103.99	103.33	106.12	104.92	105.07	107.28	108.62	106.99	106.24	105.76	105.98	106.47	104.57	103.99	105.07	106.63	106.8	105.7	105.28	105.1	103.32	105.49	106.17	104.56	104.99	106.5	106.46	104.99	105.56	106.18	106.28	106.72	106.41	105.26	106.13	105.15
106	106.45	104.4	106.32	108.55	106.01	106.01	105.16	104.27	103.79	104.41	105.46	104.78	105.25	104.9	104.77	106.85	102.82	103.43	105.64	105.76	104.64	105.23	108.19	105.12	106.08	106.73	105.78	104.67	106.61	104.88	105.82	105.55	105.52	105.52	102.93	106.54	106.22	105.16	106.61	106.41	104.61	104.9	103.68	102.89	103.18	106.04	107	105.65	104.16
104.99	106.06	104.25	107.11	106.66	104.9	106.64	104.74	106.16	105.65	106.39	105.23	105.53	105.18	106.83	105.35	106.44	107.28	105.68	104.76	105.35	104.01	105.92	106.02	105.94	105.01	104.03	106.16	108.26	104.27	104.4	106.69	107.18	107.68	103.95	105.16	105.11	105.29	104.94	106.2	105.52	104.44	106.73	102.83	104.79	105.78	107.07	107.6	104.87	105.28
108.3	106.43	103.37	105.82	105.36	107.91	105.14	105.06	103.74	106.55	105.48	106.38	103.53	106.17	105.64	105.52	107.14	107.18	104.9	104.72	104.78	105.19	105.79	103.73	109.4	104.52	106.4	106.51	103.94	106.26	107	106.75	105.68	106.84	104.98	106.21	105.11	105.87	106.65	105.98	107	107.15	104.16	105.59	103.27	104.26	103.87	106.34	105.46	108.02
98.614	100.74	100.99	99.53	101.16	101.82	102.21	101.39	101.44	101.01	100.78	99.275	100.47	99.816	99.782	101.52	99.738	97.332	100.89	100.24	100.21	98.979	99.761	98.764	99.757	100.45	101.58	102	100.01	99.674	101.25	100.65	100.74	98.695	99.488	99.117	99.314	100.61	100.79	102.38	98.294	100.2	102.91	100.95	101.3	101.03	99.488	98.488	100.97	100.4
110.69	108.94	109.21	109.61	111.02	112.88	111.79	112.79	112.01	112.59	108.51	110.78	109.26	109.91	110.05	111.12	110.12	110.37	110.98	111.48	111.47	110.19	111.72	109.02	111.11	111.9	110.18	110.62	110.84	112.38	113.24	111	112.64	112.96	112.66	111.25	110.4	111.92	112.61	110.45	113.19	112.45	112.82	110.77	111.16	111.5	110.73	111.27	111.18	112.45
106.84	106.53	105.57	106.45	107.48	107.14	107.18	106.48	108.47	107.14	108.6	106.06	107.28	107.28	108.97	108.06	107.01	105.19	105.45	105.61	106.37	105.98	109.47	109.05	105.96	107.04	107.62	106.13	108.62	105.29	107.43	106.15	105.45	107.54	105.58	105.71	107.76	105.62	108.02	107.28	105.68	104.59	107.59	107.37	107.84	106.97	107.44	105.93	107.15	107.45
111.37	111.19	111.96	111.5	109.13	110.93	110.92	111.53	109.41	110.94	110.02	110.7	113.05	110.62	111.98	110.65	111.36	108.16	109.99	112.83	112.36	110.2	108.89	109.39	111.26	112.35	110	111.79	111.07	112.04	110.06	111.71	112.49	109.17	110.44	111.8	111.18	107.8	112.38	112.3	111.71	110.9	113.84	112.12	112.35	112.52	110.09	108.53	112.84	110.35
106.13	107.26	104.01	105.19	104.98	104.77	105.18	106.17	106.11	103.7	103.47	105.58	106.35	104.75	104.66	104.15	104.24	105.79	105.62	103.95	105.34	106.63	105.89	104.96	105.87	106.35	102.69	103.53	105.51	106.32	104.51	106.45	105.31	105.82	108.02	105.69	104.05	105.8	103.16	105.02	106.05	104.23	104.93	103.25	105.98	105.95	106.48	103.45	105.85	106.79
107.17	108.27	103.8	105.49	103.76	106.65	105.7	107.69	106.27	106.62	105.31	106.77	106.61	104.7	104.16	105.76	104.56	106.63	103.93	106.79	107.37	105.62	102.61	105.48	105.19	105.64	106.67	105	104.65	106.15	105.28	105.47	105.57	107	107.6	103.27	104.46	105.29	104.8	105.34	106.66	104.13	105.5	104.56	103.63	106.39	106.76	106.07	105.87	106.26
110.94	111.66	111.97	109.81	111.4	114.51	111.41	111.29	112.52	111.07	113.25	110.66	112.06	111.06	112.51	111.8	111.01	109.19	113.04	110.73	111.48	114.52	113.02	110.39	110.82	110.98	111.29	110.25	110.03	111.23	111.71	111.07	113.55	111.66	113.04	111.89	110.9	113.25	110.79	110.91	111.29	113.58	112.58	113.58	112.11	110.85	109.91	111.48	112.1	112.18
104.62	104.15	105.76	105.82	106.19	106.17	106.58	103.25	105.04	105.22	108.41	104.55	105.42	107	106.49	106.25	106.85	107.13	102.94	104.38	105.08	104.14	105.6	105.49	106.03	105.63	106.44	108.11	104.19	105.66	107.06	105.66	105.42	104.98	106.27	105.73	106.78	104.08	106.36	105.21	106.59	104.59	105.17	106.85	107.05	105.75	106.51	105.5	105.98	106.03
113.19	109.84	111.41	111.35	111.77	112.94	110.46	110.33	111.75	111.69	112.23	112.99	111.77	112.52	113.03	110.38	112.2	113.48	112.6	112.34	110.6	114.82	111.23	111.31	111.64	109.95	110.83	110.94	113.46	110.28	111.94	111.74	110.8	110.89	110.53	113.57	112.59	110.45	112.05	112.05	112.82	112.14	107.94	110.07	111.55	110.29	109.35	110.61	112	111.05
110.75	110.29	110.4	110.62	110.31	110.49	108.95	111.46	109.43	108.96	110.94	109.28	111.18	108.58	111.67	110.95	107.3	112.58	111.47	109.78	109.36	108.69	109.71	110.95	108.15	110.08	111.46	110.42	110.43	112.67	111.39	110.37	107.5	108.27	110.19	110.48	110.9	108.09	111.35	107.99	109.33	108.35	109.92	109.23	109.47	112.78	111.88	110.13	109.26	109.58
105.75	106.09	106.47	106.52	107.16	105.63	103.07	107.66	105.43	104.75	105.92	107.75	106.64	106.22	105.76	108.73	107.68	108.39	105.27	108.1	106.52	104.64	107.09	105.1	105.53	107.59	108.09	104.67	109.2	106.11	106.17	106.66	103.91	107.13	105.08	108.18	108.85	107.2	107.62	104.39	107.38	107.11	108.73	105.68	105.71	105.74	105.58	107	105.7	105.65
109.83	110.6	109.68	110.71	108.84	108.26	109.86	108.26	109.58	109.82	111.37	109.89	110.97	110.86	109.91	110.15	110.99	110.09	109.11	108.42	110.98	109.39	108.04	108.47	108.01	109.08	109.49	112.33	111.14	109.48	110.34	110.75	109.55	110.67	109.96	110.66	110.41	110.41	108.17	109.17	109.68	106.83	109.3	108.41	110.18	108.31	108.82	110.32	109.61	111.56
105.23	103.48	103.79	102.63	103.81	104.32	104.99	103.54	104.89	103.22	103.17	102.19	104.88	103.23	105.7	104.07	105.32	104.64	101.34	104.02	103.69	104.28	101.88	103.49	105.01	104.65	105.56	104.49	106.27	102.32	104	103.53	105.17	104.26	104.74	105.18	104.33	104.94	103.75	103.5	105.64	104.09	102.34	102.79	105.18	105.11	105.32	103.25	102.11	105.23
112.27	110.59	111.9	111.05	112.19	110.94	109.64	113.1	111.68	112.57	112.24	112.47	108.79	112.29	110.03	112.26	109.54	111.41	109.92	110.75	111.39	111.87	111.71	111.39	111.12	112.69	113.1	110.16	110.79	111.06	113.11	111.06	113.34	110.25	112.85	109.4	111.84	111.35	110.26	110.69	111.9	111.77	109.93	109.57	111.67	111.5	109.3	109.4	111.31	111.18
110.55	111.49	111.15	111.3	112.06	110.02	111.42	110.54	109.22	112.06	107.27	112.05	110.67	108.81	112.29	107.95	106.23	108.4	110.55	110.28	111.02	110.8	110.67	108.72	111.83	111.56	110.82	112.23	109.5	109.45	111.82	109.91	112.41	113.06	110.66	110.67	111.59	110.06	111.63	110.35	112.01	110.96	110.24	111.07	107.61	111.13	110.24	109.49	112.18	108.54
117.72	117.85	116.83	116.02	116.98	118.1	118.18	119.02	118.22	118.93	119.2	117.46	117.28	116.81	115.97	117.04	116.83	116.14	117.62	117.1	118.73	120.13	117.85	116.26	118.62	116.54	116.81	116.63	119.58	116.81	116.02	116.5	118.46	117.46	117.93	118.85	118.2	117.28	116.73	118.22	118.07	117.66	116.31	117.09	119.32	118.36	120.2	117.53	117.17	117.89
113.58	111.51	112.17	113.36	114.02	110.69	114.58	113.14	113.81	112.28	111.85	110.3	113.17	111.52	110.98	112.09	112.88	114.27	114.42	113.28	113.62	113.23	110.59	113.2	112.92	112.52	112.15	112.35	113.22	113.62	112.81	111.13	114.63	113.46	113.38	114.13	114	113.19	111.75	114.07	113.14	114.02	113.93	111.89	111.2	114.85	113.55	114.08	113.04	113.43
104.69	105.28	104.9	104.57	105.11	103.34	104.09	103.59	104.3	102.58	105.17	102.69	106.14	103.08	104.51	104.28	106.22	104.71	101.63	104.83	105.06	107.68	105	106.05	105.9	103.65	104.28	105.74	105.34	103	103.94	104.9	103.3	103.78	104.33	106.15	102.41	102.45	106.92	107.6	105.63	103.28	104.04	104.92	104.8	105.39	104.94	102.14	104.72	104.39
111.13	111.4	109.72	111.96	108.03	111.35	108.95	111.88	109.56	110.85	109.21	110.96	108.72	111.38	111.26	110.97	111.05	110.9	110.03	107.73	110.37	111.77	109.62	110.46	107.63	110.73	110.32	110.12	109.09	110.13	110.25	113.7	112.77	113.13	111.69	110.55	108.88	111.51	111.99	109.72	109.11	108.64	110.27	109.18	109.18	110.46	110.6	110.41	110.39	110.06
106.03	105.58	107.38	106.92	104.81	104.76	104.21	104.92	105.67	105.83	106.35	105.43	105.8	105.05	103.99	106.48	106.15	105.72	105.72	103.85	104.86	104.52	107.73	103.12	106.27	105.46	106.88	104.03	105.01	105.97	105.4	104.47	104.01	104.15	106.21	105.81	108.35	105.34	105.71	106.58	106.96	105.42	105.2	105.82	106.02	105.59	107.61	105.02	106.87	105.15
105.4	106.41	107.22	107.93	106.13	108.43	106.56	106.53	106.22	106.04	103.74	106.98	104.35	107.09	106.56	104.38	106.34	107.09	106.19	105.7	104.94	106.51	106.47	108.81	105.66	107.03	106.85	105.86	108.62	106.05	107.29	105.7	105.08	106.91	104.76	107.74	106.88	107.3	107.25	107.11	106.74	106.2	105.57	107.63	104.59	106.19	106.79	107.25	108.36	105.4
99.994	99.772	98.585	99.626	99.469	99.491	98.26	99.989	101.42	99.152	100.5	100.54	98.271	98.731	100.52	96.79	98.564	100.48	99.179	98.615	99.471	98.189	97.103	100.05	101.45	100.64	99.123	99.784	101.35	98.103	101.86	101.31	99.132	99.784	100.7	98.509	99.523	101.88	98.087	98.973	101.21	100.02	100.92	100.56	99.501	99.054	100.39	100.25	99.998	98.243
109.91	112	112.42	113.23	112.85	112.26	113.01	111.6	112.89	113.6	110.44	112.02	111.49	111.47	114.02	113.4	111.4	110.2	113.58	111.75	112.14	110.76	113.25	112.05	112.12	111.11	112.8	110.8	113.16	110.92	111.77	112.89	111.69	112.83	112.14	111.69	112.04	112.76	111.63	111.98	110.56	111.52	110.19	110.39	108.61	111.88	109.29	111.76	113.12	110.11
103.45	105.58	102.89	105.49	105.33	104.37	103.81	104.58	104.56	103.32	104.76	104.96	104.63	104.54	105.52	105.26	103.87	105.87	104.43	103.63	106.27	104.44	104.43	106.02	105.43	103.13	105.17	105.58	102.98	104.07	104.93	105.76	105.08	103.98	102.92	105.74	104.13	103.49	102.79	102.7	106.66	103.21	104.58	107.08	104.5	104	102.93	104.81	101.79	104.6
100.38	100.39	96.621	99.26	97.703	98.386	101.46	97.947	99.142	99.999	102.42	100.03	97.628	101.57	100.87	97.667	98.731	101.87	97.616	100.89	99.519	102.44	99.34	100.37	100.19	100.58	98.69	99.171	98.724	97.566	98.137	97.455	99.821	100.83	98.675	97.398	97.993	98.832	99.692	101	98.288	98.792	99.197	98.965	99.562	99.493	99.647	100.72	98.252	99.818
111.8	110.67	112.2	111.37	111.46	112.01	114.23	112.43	110.11	110.5	113.16	110.57	115.04	114.05	113.03	114.81	113.46	110.3	111.87	113.66	112.56	110.95	113.66	111.03	114.11	114.82	111.37	110.44	112.6	112.22	111.12	112.32	110.94	113.07	110.9	112.53	111.21	112.48	112.47	112.69	110.52	111.09	112.05	112.91	112.07	113.05	112.69	111.21	111.4	112.57
103.5	105.26	106.72	105.4	106.32	103.75	105.16	105.22	103.87	109.01	105.8	105.3	104.68	104.55	105.08	104.53	108.43	104.45	104.05	104.21	106.18	105.65	105.35	106.44	104.36	104.6	106.29	107.07	106.53	107.25	105.23	105.03	106.43	107.06	105.84	105.63	103.41	104.7	105.4	104.73	104.12	105.7	105.64	106.29	103.74	105.56	103.95	107.03	103.19	107.29
110.96	111.47	114.22	109.84	110.22	111.86	111.43	110.61	110.5	111.28	110.26	110.79	112.86	109.45	114.39	109.54	110.73	111.71	110.53	110.2	112.12	110.2	111.98	111.52	111.24	111.96	113.52	110.85	113.54	111.34	109.5	113.02	111.39	111.85	110.94	109.74	110.75	111.4	111.58	112.04	111.25	112.61	111.96	111.11	112.47	110.85	111.93	112.44	111.06	111.45
111.2	109.47	111.88	111.89	110.01	110.42	109.85	111.79	110.55	108.65	111.92	108.98	110.17	110.79	107.98	109.9	108.77	110.36	108.91	111.64	109.94	111.56	109.32	110.18	111.83	111.03	111.25	110.93	110.36	110.21	111.33	111.35	111.57	111.39	111.87	110.8	110.86	111.45	111.21	110.78	111.22	111.07	111.1	109.38	110.96	112.82	111.29	110.08	110.81	110.26
111.76	113.92	111.28	113.46	114.78	113.02	113.01	112.78	109.99	113.69	113.64	113.63	109.18	112.04	112.69	112.53	112.32	112.27	110.73	114.53	112.71	111.09	110.69	112.36	110.95	113.22	110.71	113.24	112.38	110.92	112.75	109.86	112.01	111.95	111.39	114.55	112.15	114.31	111.19	110.78	111.34	112.15	110.62	111.89	111.73	111.94	112.16	113.82	110.94	109.94
109.95	110.73	112.92	112.94	109.64	111.5	109.81	112.56	109.42	111.43	110.46	109.22	110.73	111.98	110.99	112.12	112.3	111.32	112.14	109.77	111.36	112.66	110.88	112.67	109.94	113.27	112.47	111.88	111.92	112.3	110.1	112.18	112.47	111.12	111.9	112.63	111.24	111.99	111.75	112.64	109.34	111.72	112.29	109.02	112.77	111.95	112.98	111.78	111.85	112.18
112.55	112.63	111.48	110.59	110.52	112.92	112.24	110.57	113.86	112.52	112.63	109.13	110.63	112.81	113.3	111.94	112.51	110.05	112.77	114.07	112.83	114.69	113.12	112.85	112.45	111.76	111.5	113.59	110.89	110.73	113.88	110.35	111.51	112.12	110.26	112.07	110.61	112.1	112.56	109.97	111.63	109.61	112.12	113.49	113.46	110.9	112.65	115.32	111.84	110.61
112.29	111.27	111.55	110.02	108.96	111.75	113.08	110.08	112.33	110.4	111.52	111.16	111.38	112.65	109.04	112.82	113.39	109.14	113.02	110.15	111.69	113.02	113.38	109.19	108.68	111.26	112.74	110.1	112.55	110.43	113.4	111.16	110.21	110.74	111.75	111.93	110.31	111.55	109	108.45	111.95	110.66	112.7	110.93	111.08	111.89	112.27	111.81	110.82	110.87
105.95	103.85	105.06	104.99	106.08	102.99	106.6	106.52	103.9	105.59	105.76	106.35	104.56	106.06	103.82	104.78	105.83	102.85	106.6	106.64	104.87	102.79	108.09	104.5	106.63	105.43	103.67	105.47	105.53	103.54	105.22	105.36	105.02	105.54	104.12	104.03	107.61	106.47	103.16	105.82	106.96	108.32	105.53	108	105.09	104.58	104.8	106.56	104.33	103
99.287	101.66	99.223	100.15	100.19	98.47	100.83	99.961	99.505	100.03	99.496	98.48	99.47	101.77	101.24	98.681	98.367	99.058	99.596	101.56	97.378	98.205	100.51	99.762	98.246	96.712	101.87	100.58	99.206	98.78	98.612	97.527	99.578	98.37	101.2	100.18	98.174	100.87	100.87	101.17	99.78	100.5	101.44	101.29	100.84	101.16	100.97	99.633	100.59	100.14
104.25	105.9	103.04	103.91	105.88	104.8	103.8	105.91	106.22	103.44	103.98	104.28	104.94	104.48	104.28	104.16	103.28	109.28	105.6	103.2	104.61	104.76	104.69	104.39	103.18	104.48	103.79	103.56	104.6	105.07	103.51	104.84	103.77	104.25	104.02	103.97	105.39	103.8	103.6	103.77	105.1	106.06	106.02	102.74	103.81	104.61	105.74	104.37	103.41	104.38
111.29	116.24	112.13	114.16	112.38	109.57	112.24	111.01	112.1	112.66	111.18	113.14	112.39	111.4	114.85	113.15	112.41	112.11	113.17	114.07	110.95	108.99	111.39	110.86	111.52	111.26	111.82	110.96	110.63	112.92	111.76	110.36	112.36	113.77	113.46	112.47	114.32	112.52	112.64	111.78	115.1	113.33	111.36	111.18	112.15	112.79	112.87	110.84	113.5	110.93
106.37	105.92	106	105.8	103.38	105.49	104.81	106.89	108.01	105.23	106.07	104.52	107.66	104.93	107.42	105.99	106.39	106.46	105.52	105.81	104.48	104.34	106.33	105.96	103.34	105.54	105.93	104.76	106.14	104.23	105.46	104.99	103.49	106.56	106.63	105.61	106.22	107.1	105.64	105.63	105.85	106.54	106.11	107.29	105.38	107.15	105.38	106.31	105.87	106.25
104.74	107.1	104.87	106.71	104.66	104.43	105.14	106	106.1	104.5	107.32	105.7	105.07	106.16	107.37	106.66	105.44	104.29	105.28	106.21	105.39	107.01	105.35	106.14	107.54	105.19	104.66	103.83	103.23	106.91	105.58	105.68	105.81	103.51	106.95	106.21	104.3	105.48	105.87	107.18	106.79	106.13	104.31	104.73	105.08	105.13	106.41	108.83	104.19	105.81
105.15	105.29	103.49	105.1	104.15	107.39	106.03	105.63	104.95	105.78	106.82	105.01	106.92	103.39	103.97	103.68	106.84	105.87	105.98	104.98	103.04	105.81	105.44	106.79	103.68	106.04	103.93	104.87	105.84	103.46	103.51	105.96	104.81	103.57	104.98	104.7	105.73	104.39	105.47	103.98	105.66	103.13	104.66	102.72	105.41	107.38	106.77	105.66	105.15	103.25
98.261	100.9	99.589	99.893	102.29	99.056	100.14	101.09	100.51	99.101	101.28	100.52	100.47	100.77	101.22	101.5	102.92	100.05	99.558	98.848	99.011	100.21	103.18	98.447	101.85	100.08	99.666	100.84	100.06	101.3	100.26	99.804	101.47	97.976	99.519	99.627	100.8	101	99.76	101.75	100.28	100.45	99.712	98.647	98.847	102.16	99.649	98.806	98.366	100.44
104.66	106.12	106.33	106.88	107.17	106.9	104.41	105.38	105.83	104.2	105.52	104.75	106.66	103.67	106.14	107.49	107.76	104.67	104.7	105.32	104.53	107.15	104.86	105.55	107.49	106.27	106.98	106.73	105.98	107.51	105.61	107.87	105.69	105.2	106.7	104.6	105.71	105.05	106.21	108.32	107.24	104.79	103.94	106.93	106.29	108	106.53	106.31	105.72	105.66
108.6	106.84	107.33	106.55	107.05	107.1	107.97	108.71	105.04	105.78	106.24	106.49	106.31	107.38	106.39	106.1	106.87	106.9	106.36	105.97	107.15	106.69	107.67	107.17	107.56	105.65	108.84	107.34	107.51	108.04	107.79	105.65	106.32	106.09	107.51	108.52	108.09	107.17	105.63	106.83	108.2	106.74	107.28	107.23	107.14	108.52	106.42	106.9	108.72	108.43
105.89	105.21	107.48	106.14	107.34	108.63	105.94	102.38	105.7	108.01	105.82	105.76	105.95	107.5	106.37	104.78	104.58	107.92	105.46	103.97	106.28	106.91	105.15	106.68	106.85	106.61	107.59	106.87	107.25	106.7	106.54	107.53	104.22	105.73	108.14	107.1	106.33	105.17	105.17	105.25	106.68	106.28	106.38	105.07	107.41	105.89	106.99	106.32	104.39	104.53
106.76	105.53	106.9	109.55	106.9	110.05	106.27	108.98	106.93	106.63	105.4	105.14	107.42	105.95	106.46	106.41	109.24	107.32	106.92	105.85	108.85	108.56	104.72	107.34	106.66	107.05	105.61	106.29	105.12	106	107.27	105.34	107.48	108.53	109.7	106.77	109.94	106.7	105.19	104.75	106.13	107.31	105.99	106.62	105.77	107.91	107.65	107.37	107.57	108.01
116.64	116.68	117.13	117.47	116.48	116.88	116.2	118.42	116.87	118.38	114.82	118.87	116.83	117.06	116.86	117.99	117.69	119.24	118.21	118.02	118.92	118.05	117.16	120.3	117.58	118.8	118.88	118.42	119.35	117.4	114.83	120.11	117.37	117.32	116.78	117.81	118.72	119.24	115.98	117.95	117.76	116.53	117.17	118.07	115.51	118.28	118.62	117.26	116.05	117.37
118.16	115.89	117.68	117.97	118.95	117.59	119.02	116.59	119.51	118.15	119.56	118.09	119.67	115.59	116.56	117.7	118.01	117.6	118.52	117.25	117.93	117.36	117.73	116.92	114.78	118.57	117.46	120.09	117.85	117.98	116.22	117.28	118.15	118.52	119.66	117.92	117.62	120	117.5	117.48	117.45	114.86	119.55	117.19	115.64	117.15	118.32	117.77	118.25	117.62
108.14	109.84	107.9	110.49	110.67	107.85	110.99	112.19	109.7	112.58	110.41	107.94	108.31	111.9	111.43	111.24	110.35	108.59	110.84	112.13	109.05	110.61	109.82	109.49	109.14	109.37	111.12	113.32	108.43	111.26	109.18	110.89	110.76	109.83	109.95	109.23	109.55	111.08	110.27	109.29	109.99	109.39	110.13	111.36	109.78	106.65	111.64	110.89	107.57	109.32
99.978	99.73	103.53	101.66	100.26	101.52	101	100.22	99.037	99.699	100.21	100.4	101.07	102.95	101.06	100.01	100.75	101.52	103.34	100.86	102.4	100.72	102.56	99.334	102.04	100.71	99.712	103.52	100.77	99.178	100.93	100.5	98.908	101.79	101.27	101.82	100.42	101.2	100.08	99.2	102.79	100.19	100.7	100.6	98.937	99.518	100.19	100.47	98.511	100.03
115.17	116.77	114.75	116.92	114.71	114.77	116.04	117.44	116.06	116.27	118.92	116.31	116.01	114.67	116.7	117.66	115.56	115.55	116.4	115.35	117.94	115.27	117.91	114.85	115.61	116.87	114.92	116.74	116.22	116.09	115.27	115.45	116.23	114.19	118.17	114.82	115.55	117.37	116.93	115.49	116.7	116.1	116.38	115.92	117.6	116.83	113.83	118.26	115.57	116.58
106.21	103.83	107.17	105.45	105.29	102.39	104.56	104.93	103.56	102.97	106.01	107.67	104.7	105.74	104.4	106	103.91	105.9	105.34	104.66	105.79	106.27	105.86	105.72	106.81	104.75	106.12	104.48	105.16	105.39	104.41	105.21	104.2	106.93	106.08	104.69	107.13	104.48	106.76	103.92	104.17	107	102.68	106.03	105.48	106.2	106.14	105.07	106.87	107.07
100.01	98.981	98.617	100.44	99.226	100.67	99.677	101.24	97.989	101.43	98.95	99.603	99.107	99.996	97.205	100.13	100.43	99.679	98.749	99.295	99.604	99.862	100.03	100.76	100.03	98.802	101.49	101.25	99.887	100.38	102.33	101.06	99.189	98.046	101.66	100.25	100.22	98.202	99.05	99.626	100.53	101.2	100.2	100.1	101.43	98.694	100.06	100.69	98.691	101.02
103.72	102.8	106.74	104.31	103.19	104.79	102.44	103.07	100.9	107.4	103.75	104.59	106.61	103.29	103.31	106.13	101.43	105.09	103.18	104.84	104.8	104.69	105.25	106.74	105.84	105.35	102.19	105.07	106.08	106.22	104.1	102.72	104.21	104.55	105.27	103.48	104.71	103.88	103.74	102.79	100.78	104.56	103.2	105.12	104.71	105.39	101.71	105.78	102.89	103.1
112.24	112.23	108.71	111.99	111.67	113.48	112.08	112	112.99	111.42	111.68	112.89	110.93	110.66	112.56	110.43	109.13	111.15	112.53	110.34	111.06	113.14	111.97	112.85	110.43	111.55	112.06	114.35	110.04	113	111.04	114.46	111.55	109.26	112.26	112.82	110.27	112.36	114.34	111.47	111.58	111.99	113.68	114.93	110.94	111.5	111.34	113.42	112.61	113.26
111.31	109.7	111.66	107.32	107.8	112	109.64	110.13	109.25	110.01	109.99	110.2	110	107.5	108.41	110.05	108.08	111.08	109.1	109.8	112.72	110.33	110.88	108.72	108.94	110.32	107.34	110.06	109.05	110.72	111.11	109.76	111.09	109.66	110.17	111.3	108.09	109.75	108.37	110.54	110.45	111.96	112.16	109.76	109.1	109.86	108.72	113.16	111.05	108.5
107.71	105.45	103.95	104.21	104.47	103.51	105.5	104.64	105.63	104.36	106.97	104.5	105.56	103.17	104.86	105.84	106.5	104.07	104.39	104.13	103.61	104.96	105.17	105.75	104.69	103.85	105.03	104.15	103.43	105.52	104.87	103.59	106.81	106.2	103.57	103.6	104.26	102.75	107.36	103.18	105.61	105.64	104.31	106.67	107.54	104.4	103.37	104.26	105.18	103.53
100.14	101.4	101.73	100.08	99.766	98.283	102.58	100.6	99.875	100.56	101.77	101.64	100.01	102.56	101.15	99.529	102.48	101.09	99.929	97.699	100.13	100.91	101.01	99.788	101.52	99.719	100.49	101.04	100.45	100.57	101.04	101.07	101.48	100.61	100.52	98.227	100.77	99.311	102.4	100.9	101.68	102.56	99.793	99.145	101.05	99.338	100.93	101.48	104.18	101.19
98.074	98.728	100.1	98.851	101.55	99.009	101.05	97.961	99.933	99.755	100.49	101.69	99.872	98.114	100.09	99.054	98.26	98.597	98.874	99.537	97.619	101.59	100.24	102.23	101	101.04	99.908	99.765	100.55	98.871	99.742	97.172	97.632	99.967	100.21	100.46	100.39	99.175	99.796	99.567	100.76	101.4	100.19	99.406	99.462	100.62	98.748	101.14	99.726	100.46
104.01	103.31	104.96	105.83	105.52	105.26	106.15	106.17	104.54	104.78	105.47	105.23	106.79	104.29	104.72	104.64	103.64	106.41	106.86	104.74	106.08	103.12	106.16	104.6	105.42	106.33	104.77	103.83	102.73	105.46	106.17	105.68	104.59	103.25	104.83	104.66	104.69	103.32	102.11	106.95	105.75	101.95	104.15	103.17	105.18	106.16	103.66	105.61	106.22	105.93
103.8	105.75	105.31	105.06	103.8	104.74	103.56	107.33	106.9	104.53	104.88	107.05	106.5	107.27	104.55	103.49	104.23	102.33	106.24	106.2	103.53	105.6	106.86	104.81	108.71	104.04	105.07	106.55	105.07	104.55	104.23	104.58	105.02	105.44	103.45	106.46	105.69	104.1	104.34	106.93	104.5	105.78	105.56	105.61	105.47	104.65	105.99	107.55	106.31	107.48
110.74	112.63	112.13	111.16	110.97	112.58	112.56	111.45	113.65	111.62	111.76	113.22	111.06	112.47	111.86	112.57	110.26	113.12	113.1	115.8	112.71	113.14	109.64	110.19	110.8	112.93	111.05	111.33	110.75	111.57	112.09	109.4	111.54	110.13	113.15	112.09	112.02	110.58	111.09	109.76	111.02	113.42	111.95	112.5	108	112.88	108.06	114.36	114.01	112.44
105.93	106.03	106.59	106.53	107.12	106.7	109.09	104.19	108.92	106.28	107.37	104.65	105.49	106.61	105.7	106.86	104.71	106.24	107.57	106.24	106.11	107.59	107.79	105.54	107.54	104.57	102.77	105.32	104.93	106.1	105.37	105.78	106.1	105.97	104.3	105.48	105.06	105.86	105.44	107.15	105.44	104.86	103.46	105.08	107.09	106.59	104.95	104.4	104.4	105
111.69	113.66	113.09	113.24	110.57	114.12	112.42	112.47	112.68	112.05	110.73	113.45	112.6	112.89	112.87	112.16	111.1	111.78	111.37	113.93	114.11	112.13	114.12	111.86	114.47	114.75	112.93	113.14	114.57	113.86	111.54	112.7	111.11	113.62	112.52	113.27	113.03	110.8	115.01	115.4	113.52	112.77	112.59	112.98	112.76	111.61	112.65	114.35	111.83	111.9
106.06	105.08	107.16	106.11	107.64	105.76	107.62	106.51	105	104.06	106.9	107.14	105.88	105	105.95	106.38	106.83	106.59	105.63	108.44	106.09	105.63	104.86	106.2	105.1	109.6	105.07	105.48	108.27	107.09	104.18	105.11	106.09	105.92	106.61	105.14	105.32	106.75	106.49	107.33	107.16	104.92	105.29	105.07	107.51	106.19	104.42	105.63	105.63	106.33
111.17	111.05	114.74	110.89	110.31	114.61	111.89	111.78	111.45	111.66	113.05	110.94	112.47	111.91	110.63	111.42	112.8	111.91	110.85	112.78	112.52	110.8	113.32	112.21	110.89	112.08	111.44	112.82	108.96	112.79	112.44	113.64	114.41	113.49	111.86	113.06	114.66	110.8	111.35	113.85	112.5	112.77	110.7	110.31	113.57	112.32	112.59	111.42	110.07	114.63
112.32	113.16	115.6	113.24	112.11	111.96	112.39	113.67	114.46	112.39	113.38	114.17	111.84	113.35	111.43	112.72	110.58	114.85	109.64	111.48	112.95	111.18	113.28	112.86	113.46	112.95	112.27	111.93	113.94	111.54	111.51	113.66	114.6	110.47	110.18	112.24	113.49	112.14	112.3	113.03	112.99	114.92	113.85	112.63	112.38	112.53	110.42	111.23	110.81	112.37
105.52	106.35	106.19	105.24	106.18	107.81	105.8	102.58	105.75	106.53	106.31	104.72	104.85	105.94	105.07	106.87	104.98	104.39	104.76	106.55	104.25	102.1	104.96	105.98	104.73	104.15	107.39	106.93	104.07	107.22	105.05	104.64	107.55	106.46	105.04	105.09	106.15	105.77	103.8	104.26	108.33	104.69	104.7	102.98	104.75	104.51	101.96	107.85	105.09	105.56
117.84	119.03	115.47	116.73	115.78	117.59	115.82	114.74	117.33	115.6	116.83	115.1	116.64	115.61	115.57	115.52	115.47	116.83	116.57	116.99	115.44	116.36	115.12	117.63	116.52	115.17	115.26	115.14	115	115.07	117.33	115	116.72	113.81	116.37	116.46	114.8	118.14	116.1	116.39	114.21	115.56	116.47	118.6	116.21	115.95	117.12	115.5	114.32	115.5
98.524	101.1	99.259	100.58	99.379	100.8	100.61	99.485	97.952	101.38	99.162	97.949	97.459	99.656	100.41	99.983	101.24	99.678	99.38	100.88	100.28	99.796	100.96	100.53	98.942	101.63	99.113	102.29	99.15	100.82	101.09	98.312	102.89	99.057	101.65	98.682	98.479	102.97	99.056	100.78	100.35	102.23	99.057	98.745	99.065	100.45	99.844	99.326	99.855	98.37
104.89	103.97	104.78	106.75	105.72	102.23	103.39	104.18	104.03	103.78	104.38	104.68	103.68	104.54	104.34	105.26	105.05	102.58	107.17	103.41	102.59	104.01	102.69	105.16	106.21	107.47	103.67	103.31	105.45	104.07	106.01	105.06	105.37	103.88	104.67	104.98	102.55	105.83	106.31	104.44	103.02	105.69	103.06	105.29	106.91	107.41	104.23	103.71	106.33	106.45
106.59	106.68	108.16	104.74	107.06	108.12	108.01	104.79	106.95	108.1	106.82	104.77	106.47	107.72	105.02	104.51	104.88	107.36	104.93	108.03	106.77	104.48	107.01	107.66	106.54	105.75	104.48	106.44	105.66	106.32	104.4	106.11	106.15	101.97	105.21	105.77	105.44	107.65	105.04	106.23	108.75	103.41	105.96	104.7	106.53	106.62	107.05	104.58	105.06	105.61
111.6	111.44	111.03	109.23	109.57	112.64	113.24	110.52	112.52	111.71	112.25	109.72	111.87	109.67	111.73	110.33	112.04	113	113.39	111.18	113.92	111.85	112.24	111.37	110.35	109.83	112.46	111.33	111.41	112.96	112.82	111.32	110.86	109.89	112.51	109.05	109.73	110.95	112.76	110.3	109.49	110.01	107.78	109.86	107.95	111.32	112.05	111.21	110.42	109.1
106.14	107.87	104.19	106.47	106.06	105.65	105.14	105.78	106.75	105.91	108.28	104.57	107.33	106.76	106.65	106.88	107.89	106.05	106.71	107.65	105.11	106.33	107.35	104.42	108.16	103.88	107.48	107.48	107.79	107.04	105.3	108.39	106.24	105.44	105.44	102.31	105.06	107.05	107.28	106.02	106.2	107.38	107.34	104.25	106.5	105.91	104.68	108.21	108.03	104.65
109.39	111.24	110.92	108.37	109.61	111.99	110.91	109.19	109.06	110.85	109.82	108.57	110.36	108.13	111.3	107.64	111.91	110.11	110.78	111.68	109.1	109.09	112.71	112.49	110.55	108.86	109.52	107.88	109.58	110.52	112.08	109.85	110.15	111.3	108.31	111.39	111.06	109.1	109.38	110.53	110.03	111.12	112.05	109.28	111.96	109.15	109.47	109.68	110.25	109.37
98.405	101.1	99.276	99.467	97.445	98.884	98.867	100.13	101.31	100.56	99.881	100.4	98.427	98.791	99.101	96.164	99.864	101.33	100.34	100.3	98.351	101.11	99.43	100.1	100.11	99.845	101.04	99.562	103.25	101.84	96.217	99.934	100.14	100.69	98.625	101.86	100.11	98.688	101.42	99.385	101.02	100.5	101.16	100.22	100.82	99.344	98.803	99.091	99.345	97.938
116.83	116.58	118.14	117.56	117.12	118.98	118.01	117.98	117.99	119.75	118.48	116.49	117.83	116.77	117.74	118.2	116.24	118.2	117.7	117.18	118.78	116.17	116.48	120.13	118.58	117.56	116.16	117.55	116.81	117.57	116.55	118.56	120.8	118.48	119.37	118.39	119.05	119.27	117.88	115.28	118.29	119.08	119.37	118.99	118.76	118.69	118.92	118.58	117.25	119.08
106.32	106.94	106.54	106.53	107.19	105.98	108.15	108.84	105.59	107.94	109.4	109.62	109.71	105.37	108.98	105.81	105.95	108.45	107.05	106.68	106.54	107	105.58	108.1	106.45	109.07	104.99	106.26	108.17	107.47	107.18	108.04	107.01	105.34	106.55	106.56	108.1	106.05	106.26	106.05	105.99	107.9	105.59	107.94	106.3	106.07	108.13	107.51	106.67	107.32
113.16	112.52	112.24	111.09	112.15	111.29	111.47	111.36	111.77	112.02	110.72	112.59	108.07	111.77	111.48	113.88	113.71	109.43	111.39	110.63	111.82	111.43	112.65	112.07	112.01	110.11	111.67	111.24	110.71	111.86	108.88	111.41	109.61	110.14	111.96	113.06	111.64	110.82	110.8	111.2	109.77	111.74	111.74	112.2	110.11	111.42	113.22	110.57	111.27	109.9
104.95	103.86	106.4	108.4	106.94	107.67	103.91	105.58	107.11	104.04	104.84	106.3	106.57	106.35	106.23	108.4	107.14	106.11	105.28	106.77	106.7	105.57	106.12	102.27	105.45	104.38	107.74	102.48	105.87	107.8	107.13	106.28	105.39	105.43	105.73	104.8	105.2	105.87	104.02	105.94	105.38	104.51	105.11	107.97	106.69	105.63	105.25	107.26	105.57	103.75
112.28	113.65	114.61	113.32	114.09	113.31	112.73	112.26	113.48	112.5	114.05	114.38	113.22	110.9	112.16	114.32	111.56	114.48	114.97	111.3	113.17	112.61	112.4	111.78	111.62	114.11	110.94	112.96	112.64	113.39	111.94	110.84	113.04	113.65	115.91	113.77	114.12	113.79	114.26	112.04	111.15	111.8	113.33	113.01	114.65	115.32	115.03	113.71	112.32	112.69
113.96	113.1	114.51	113.23	111.2	113.63	110.8	114.15	112.15	113	114.15	114.03	113.49	112.37	114.45	113.35	113.68	113.52	111.9	113.09	114.35	111.56	112.02	113.43	111.18	113.11	114.05	112.14	111.81	115.34	112.94	111.48	112.47	112.06	112	110.87	111.95	112.28	114.04	114.34	111.3	112.19	113.28	112.88	112.98	114.37	111.29	112.07	112.34	113.31
98.826	100.75	101.99	101.35	99.736	98.499	102.44	101.08	101.72	101.3	100.19	100.8	98.709	101.47	101.62	101.27	101.96	101.32	100.55	102.3	100.58	99.502	101.5	99.254	100.23	100.04	101.95	99.682	99.897	101.84	99.397	100.96	100.62	100.82	98.573	99.447	100.23	98.65	100.57	100.02	101.38	101.12	102.27	101.41	100.61	100.69	99.534	100.16	98.04	98.845
99.849	100.34	99.137	99.411	98.744	101.48	102.45	100.96	103.61	98.144	101.95	102.53	99.637	101.52	100.7	102.93	101.22	99.883	102.27	103.12	100.7	101.11	98.616	102.63	99.328	101.22	100.94	98.938	98.942	101.73	100.01	99.77	97.599	98.679	99.909	103.25	98.708	98.478	98.825	100.02	99.425	100.7	100.55	100.01	98.801	100.37	98.352	102.84	102.33	99.26
111.12	112.01	111.9	113.97	111.22	110.81	110.9	110.06	111.24	109.92	111.43	111.8	108.87	109.81	112.7	114.3	111.09	112.04	111.97	108.77	111.34	111.82	113.5	112.42	112.02	112.24	110.27	109.81	110.18	107.96	111.5	109.42	110.45	112.44	110.13	111.07	111.6	111.2	112.39	109.96	110.26	109.39	111.9	112.02	112.24	110.06	111.08	110.78	109.36	111.1
103.45	104.09	105.33	105.2	104.57	108.56	105.25	105.94	104	105.75	106.1	102.48	106.82	103.27	105.66	107.46	103.76	104.17	102.59	104.54	106.05	105.98	106.56	106.09	106.53	104.89	103.69	105.48	106.36	106.7	106.48	104.74	105.03	107.35	105.26	105.23	106.21	105.82	103.36	106.43	104.42	106.9	105.17	104.07	104.96	106.01	104.91	105.5	105	104.13
110.21	110.56	110.06	110.02	109.43	112.67	109.99	108.89	110.2	109.28	110.77	112	111.49	112.33	111.49	111.54	111.6	108.52	110.92	110.45	109.9	111.13	109.35	111.42	111.34	110.66	110.62	108.17	111.73	108.47	109.55	109.85	110.93	109.63	110.52	109.77	111.99	112.27	109.75	109.53	109.37	111.65	109.87	110.4	109.89	109.11	112.62	110	113.42	109.74
103.55	106.02	106.79	107.24	108.26	107.01	105.32	107.75	105.8	106.57	107.51	105.21	106.81	105.79	107.37	107.19	107.45	104.01	105.65	105.82	105.84	106.22	105.76	106.98	105.76	106.22	104.82	106.37	107.04	106.32	105.28	105.11	104.23	105.14	106.68	106.55	103.56	107.13	106.15	105.64	105.57	105.23	105.88	108.44	103.19	106.38	105.12	104.61	105.17	104.62
106.7	106.71	106.72	107.82	105.85	106.13	104.72	106.65	106.95	107.85	107.28	107.36	105.05	106.67	105.42	107.15	106.56	107.38	105.84	106.94	107.14	107.23	105.68	107.4	106.94	106.72	107.6	107.46	103.69	106.68	105.55	107.73	106.27	103.44	108.03	105.25	106.24	106.29	105.89	107.89	108.17	107.18	107.42	106.27	105.49	105.78	106.03	108.05	103.5	106.65
114.39	109.85	113.48	114.06	112.18	109.53	110.84	112.89	114.18	112.09	111.99	112.94	112.18	112.06	113.13	113.69	112.78	114.53	110.43	114.6	113.14	114.7	116.26	112.92	111.02	112.19	112.26	114.56	113.79	114.02	112.33	112.66	112.61	113.02	114.57	112.47	113.72	113.03	114.59	112.58	110.84	113.08	113.71	113.73	112.59	113.58	111.89	112.81	112.78	112.44
100.99	102.07	102.21	98.832	99.745	102.28	99.414	99.87	100.69	100.66	100.94	98.752	101.81	100.81	100.18	98.433	100.82	100.56	99.437	100.29	99.27	100.79	98.387	99.157	98.266	100.21	100.85	98.797	100.91	101.22	100.87	99.785	102.6	100.55	101.61	98.707	101.28	101.9	100.83	99.444	98.483	99.975	99.326	100.85	102.01	98.915	98.604	100.76	100.04	100.7
109.1	110.26	111.67	110.76	110.56	109.28	111.77	109.93	110.56	112.84	112	111.57	110.59	111.04	108.53	113.1	110.74	110.14	112.81	109.86	111.31	112.02	110.74	111.58	110.76	110.89	111.15	111.03	111.72	110.03	112.48	112.83	112.01	109.56	109.12	109.41	110.69	111.29	111.41	111.17	108.8	110.29	112.93	110.98	112.71	113.41	107.77	111.57	112.37	111.09
104.14	106.19	106.22	106.16	106.79	106.34	106.26	107.46	107.56	107.21	106.82	106.29	106.61	106.22	109.03	105.94	106.6	109.79	106.52	106.79	107.7	108.4	106.18	106.75	107.4	107.29	106.22	106.86	107.67	107.84	109.2	105.81	105.42	109.22	109.48	105.47	106.38	106.22	105.99	106.86	107.3	106.08	106.14	105.92	107.34	107.24	104.66	107.79	104.7	104.83
105.4	109.07	107.16	106.98	106.31	107.37	106.64	105.68	104.49	105.97	106.4	106.11	106.64	103.67	107.91	104.92	107	106.97	109.41	105.51	106.91	104.89	107.05	108.23	107.65	108.13	107.4	105.74	106.5	107.56	108.25	104.39	109.09	105.37	107.25	106.9	106.46	106.5	107.18	106.74	104.68	106.83	106.9	105.66	106.05	106.99	108.86	105.66	107.29	106.91
109.8	112.24	112.74	111.61	110.51	111.36	114.03	111.19	112.17	111.09	111.38	113.65	112.52	114.59	109.99	112.6	113.82	112.89	112.73	111.86	110.72	112.44	111.96	112.8	112.63	111.39	112.22	112.81	114.47	112.44	113.16	111.46	113.38	113.37	112.98	112.35	112.35	113.04	112.71	111.87	112.65	112.29	112.85	115.47	113.03	113.94	111.64	111.98	113.78	113.39
111.71	111.26	113.08	112.05	111.54	110.72	110.89	111.57	111.59	110.88	113.17	110.25	107.98	112.22	113.21	109.78	112.8	111.88	112.81	111.93	111.66	110.96	113.03	109.92	110.61	110.77	113.8	110.35	112.48	112.91	113.66	112.23	108.76	111.6	112.91	111.3	111.66	114.02	111.83	111.41	112.08	113.2	110.54	111.34	112.74	110.87	111.69	111.37	111.8	111.33
103.3	106.73	108.91	108.6	108.26	105.59	103.85	107.87	103.96	107.96	105.92	107.03	104.46	104.34	105.28	106.11	104.95	106.58	103.41	105.16	105.86	107.15	104.63	105.63	105.68	106.38	104.28	105.44	106.42	106.05	105.26	107.33	106.09	107.54	103.07	107.78	104.68	104.77	104.36	104.94	106.97	106.65	106.53	105.91	106	104.99	106.81	105.41	106.05	106.24
106.59	107.93	104.86	105.52	106.45	107.57	106.35	106.48	106.61	106.28	104.82	106.21	107.34	106.32	108.02	107.95	107.18	106.39	107.98	107.16	107.9	107.18	106.23	107.25	108	105.03	106.4	109.3	105.98	108.36	104.69	108.35	106.95	108.37	106.42	106.16	106.99	106.89	107.41	107.5	107.25	107.57	106.68	107.84	105.6	106.78	108.12	106.03	108.93	107.37
111.46	111	112.43	112.18	112.14	113.28	114.29	111.94	111.99	113.97	113.11	110.98	110.69	112.46	115.18	111.52	114.23	113.37	113.57	112.08	112.75	112.15	111.83	111.99	114.13	109.86	113.36	113.94	112.25	111.42	113.99	111.46	111.63	114.73	111.54	112.09	113.53	113.85	114.26	112.32	113.1	113.29	112.78	111.58	111.41	112.27	114.11	111.34	114.83	112.61
100.2	98.854	99.73	101.74	101.08	100.48	102.31	100.49	99.906	99.826	100.36	100.33	99.566	101.17	99.652	101.45	100.16	98.804	100.5	97.626	101.89	99.279	97.417	100.52	102.2	101.05	103.61	98.036	100.5	99.391	100.45	100.04	102.12	100.66	100.25	100.69	100.97	101.55	100.93	100.12	99.433	98.622	97.149	102.16	98.916	98.887	99.547	99.779	101.79	100.1
106.61	106.26	106.55	106.31	105.97	106.09	106.15	106.42	108.06	105.15	106.02	106.05	108.79	106.69	106.92	108.44	104.2	105.24	106.75	105.85	107.34	104.67	107.26	103.63	105.45	106.64	106.61	106.98	104.69	106.23	109.04	106.34	106.6	106.53	104.42	106.32	107.45	106.83	106.16	106.75	105.61	104.84	106.08	105.72	107.52	105.75	106.22	105.54	106.5	106.18
117.37	116.11	116.15	115.73	116.34	117.1	115.84	115.23	118.06	115.87	116.44	115.41	115.38	115.19	116.49	117.12	116.76	114.14	115.42	118.75	115.64	115.8	116.44	115.02	117.45	116.72	118.69	114.39	115.61	114.86	117.99	116.15	117.69	115.76	116.27	115.39	116.62	118.44	116.24	115.18	116.36	117.09	115.2	117.1	118.14	117.9	116.37	114.35	114.82	116.95
103.83	106.55	106.64	106.71	105.71	104.8	106.13	104.68	105.24	105.31	105.09	106.58	106.12	106.05	107.24	101.96	106.2	105.88	105.14	106.4	105.27	105.74	105.15	107.07	104.83	106.81	105.11	104.24	104.96	104.73	103.34	104.22	107.16	105.72	107.05	108.89	103.4	106.09	105.82	105.28	105.86	104.95	105.47	106.7	104.98	105.14	101.47	105.62	104.77	107.75
103.82	103.28	107.05	104.76	110.25	105.96	107.2	106.3	104.21	107.45	103.15	106.66	105.6	104.33	104.63	104.24	106.44	105.93	104.14	104.08	105.84	103.75	104.88	106.77	105.58	105.46	107.08	106.32	105.4	105.66	105.31	105.04	104.66	103.31	105.03	106.86	103.8	106.4	106.87	103.35	106.38	104.88	106.22	104.58	104.84	105.91	105.79	107.4	104.75	105.9
99.871	99.981	99.878	99.475	100.67	99.83	101.28	98.9	100.43	101.65	98.713	99.099	99.71	99.877	97.441	100.41	99.129	100.51	100.02	98.908	97.539	102.5	101.82	98.219	99.498	98.491	100.13	100.48	99.924	100.18	98.899	99.063	100.07	99.933	97.488	99.734	100.57	98.727	99.699	102.55	99.618	102.05	100.62	99.943	99.956	98.258	100.24	98.448	101.17	99.968
104.57	105.42	106.27	106.54	105.09	106.03	104.77	104.81	105.88	106.58	107.1	106.66	105.13	107.23	105.26	106.27	105.95	105.91	105.55	104.81	106.43	106.18	104.69	106.39	105.91	105.29	106.67	106.17	105.32	106.53	105.05	106.92	105.69	105.59	104.63	105.09	105.55	104.51	104.2	105.55	106.51	107.82	108.3	106.11	107.09	104.34	105.28	105.37	104.7	106.5
103.65	106.43	104.35	104.52	106.57	107.04	106.3	106.65	105.18	105.11	104.48	106.96	108.26	108.45	103.89	106.6	105.25	106.33	105.96	106.64	105.18	105.93	106.35	106.44	109.57	104.9	105.44	104.76	109.74	108.33	105.17	104.74	106.24	107.56	106.14	104.81	104.55	107.53	108.48	105.95	106.83	108.37	106.89	105.91	105.72	106.09	106	107.62	106.28	106.37
105.56	105.02	106.15	107.74	106.45	104.17	106.61	103.51	105.31	105.77	105.56	104.46	104.05	106.53	103.66	105.14	105.5	105.4	106.29	104.23	106.08	105.33	106.69	104.44	106.78	104.79	104.78	109.41	108.16	104.38	105.42	106.04	105.67	104.1	105.36	104.23	104.49	105.51	104.97	104.89	106.14	104.83	107.04	106.34	105.66	106.41	104.47	105.11	105.98	105.28
105.35	105.09	106.26	105	103.83	103.76	105.45	104.74	104.25	105.05	104.34	106.66	105.05	105.74	104.45	106.53	104.14	105.69	105.86	102.19	103.91	105.2	104	107.25	104.82	105.98	106.18	106.65	106.18	104.47	106.28	106.91	104.92	104.67	105.82	104.71	103.57	104.4	107.74	104.2	107.85	106.12	105.79	106.68	104.69	106.68	106.04	106.26	104.61	103.93
111.04	113.61	111.29	111.72	115.03	111.59	111.24	111.8	112.13	112	113.87	114.52	110.99	112.11	112.07	112.03	109.76	114.55	112.3	111.51	112.49	110.38	111.7	113.25	109.74	111.42	111.62	111.04	111.22	110.13	110.46	110.67	110.67	114.9	110.66	112.4	112.91	112.05	110.73	111.05	111.65	110.44	112.21	111.73	111.66	112.46	111.8	111.3	111.28	112.11
110.97	108.82	108.73	108.82	111.14	108.64	109.73	109.58	109.71	107.72	109.46	108.98	109.71	110.12	110.17	110.57	108.84	111.31	109.75	110.22	110.58	109.89	110.44	110.75	111.7	108.56	110.05	111.35	108.26	110.14	108.4	109.86	111.14	108.95	111.05	110.85	108.96	110.03	108.42	110.95	106.79	109.58	109.41	108.39	110.62	111.09	110.62	110.13	109.07	109.62
101.91	97.869	101.65	99.849	99.193	99.608	100.23	101.68	101.1	102.44	100.83	102.77	100.27	101.78	99.771	99.76	99.11	100.55	100.1	101.31	99.623	99.097	102.58	98.646	100.54	101.17	101.14	101.96	102.03	102.16	100.01	100.65	102.32	100.88	100.42	101.67	101.61	98.449	100.65	102.14	100.53	99.226	101.16	102.51	100.87	101.31	100.81	98.589	103.46	98.72
111.85	113.14	111.24	111.9	111.4	112.67	111.1	111.99	110.69	110.63	110.91	112	112.92	111.83	111.53	113.12	113.91	111.8	113.23	111.6	109.62	108.64	112.41	110.75	112.19	112.39	110.9	112.2	112.72	110.21	113.49	110.65	112.92	113.14	110.79	112.26	112.05	110.79	112.42	111.35	110.7	112.18	112.25	112.71	110.73	113.07	110.69	110.8	111.94	111.56
104.03	108.26	106.27	107.03	104.2	106.14	105.99	106.32	107.15	108.16	105.6	105.55	103.2	108.54	105.35	105.46	105.92	106.69	105.36	106.76	106.47	106.23	104.09	104.08	106.07	106.91	106.96	106.45	103.12	105.94	107.22	106.43	105.67	104.75	104.48	106.13	103.63	103.65	106.37	105.57	105.36	104.51	103.73	105.71	104.14	106.12	106.41	104.06	103.94	105.47
106.51	106.27	104.81	105.34	104.62	106.61	107.17	105.47	106.61	104.64	104.74	106.07	104.85	104.97	106.65	106.39	104.76	104.65	104.97	105.56	106.6	105.36	104.42	104.27	105.66	105.29	106.05	105.52	103.87	105.2	106.13	106.85	106.64	106.31	104.55	105.89	103.93	103.11	104.95	106.89	107.27	105.71	104.27	107.13	105.27	105.89	106.43	104.28	106.55	106.09
103.64	105.07	102.03	105.85	102.94	105.81	104.26	107.42	102.37	102.66	103.63	103.29	102.82	105.33	103.68	102.39	104.51	105.82	103.54	102.07	104.58	103.41	103.68	103.6	102.99	103.92	105.93	103.59	104.7	106.11	106.16	102.62	104.12	103.17	101.76	104.33	104.54	103.2	106.12	103.19	101.36	105.9	102.18	104.9	105.27	103.07	104.47	102.98	103.41	104.41
100.6	100.4	102.01	100.43	100.55	99.808	100.86	100.87	99.775	102.25	100.35	99.002	102.62	99.556	99.769	99.185	100.32	100.73	100.5	100.04	99.215	99.985	101.76	100.26	99.933	98.449	100.53	99.737	99.71	102.58	99.947	99.956	101.6	100.24	100.4	100.89	99.367	100.64	101.11	101.2	99.665	101.06	100.8	101.28	101.19	101.08	100.4	100.04	101.95	100.22
107.18	107.72	107.52	105.44	106.07	107.74	104.59	106.14	106.1	106.41	105.75	108.03	105.03	107.23	106.57	107.2	106.76	106.48	106.2	106.19	105.86	106.65	105.37	106.56	104.29	104.49	106.59	105.13	105.23	105.92	107.07	107.77	105.56	105.89	108.04	105.39	107.55	107.86	106.58	104.7	107.82	105.79	104.4	104.72	107.38	105.36	106.01	107.84	105.89	105.15
110.28	111.56	111.25	112.32	110.59	110.98	110.27	114.5	113.33	111.97	111.04	112.03	113.08	113.35	111.79	113.44	112.04	114.51	111.95	111.34	113.11	110.11	111.14	112.48	111.78	113.82	112.15	111.53	111.31	110.87	111.97	111.91	112.55	113.17	114.54	111.15	112.12	111.75	111.46	110.67	111.55	110.93	110.98	111.78	112.39	112.68	110.24	111.6	110.35	108.7
106.27	104.75	106.3	103.32	105.38	104.35	104.67	106.1	105.6	107.3	106.39	106.21	104.08	106.71	105.83	107.68	105.76	105.39	104.42	103.96	105.56	106.06	106.38	107.14	104.72	107.5	105.75	106.36	105.86	106.65	106.48	104.94	105.72	103.29	104.79	106.27	105.92	105.94	105.07	105.49	104.88	106.85	107.9	106.41	104.94	104.24	106.18	106.06	108.13	107.31
113.18	112.69	110.86	111.54	112.18	113.44	111.45	112.06	113.87	112.91	110.58	111.46	112.6	110.85	113.26	114.7	112.92	113.08	112.55	111.8	111.88	109.68	114.47	111.66	112.66	113.68	113	112.33	111.21	110.23	111.94	111.08	113.08	111.69	113.14	110.09	111.27	112.12	109.86	113.16	112.37	111.91	112.63	113.74	112.82	113.28	113.13	111.82	112.83	112.09
112.4	110.71	112.66	112.13	114.87	111.25	112.6	113.12	113.32	113.44	113.76	114.07	113.13	113.37	112.33	112.36	114.46	111.6	113.38	113.38	111.94	113.91	113.09	112.27	112.36	112.13	113.49	111.76	113.98	112.24	113.09	115.1	113.68	113.73	111.77	113.36	115.01	112.57	114.08	112.05	113.46	112.41	113.73	113.78	113.22	112.75	114.1	113.91	115.85	113.83
105.57	106.11	107.52	105.26	106.1	107.04	105.96	107.07	107.43	104.7	105.57	105.32	104.21	107.3	105.49	106.39	106.99	104.82	106.07	107.31	107.87	106.99	106.6	106.56	106.26	104.78	105.38	110.18	106.64	106.19	105.31	107.46	106	104.32	107.99	105.93	108.74	103.88	106.08	106.03	108.2	108.69	106.89	106.89	105.63	103.48	106.07	106.82	105.77	105.71
119.34	115.88	114.71	116.58	118.11	114.59	115.05	119.09	114.37	115.29	116.38	114.96	114.25	117.14	117.82	117.05	115.45	115.9	115.03	114.75	114.67	114.98	116.3	116.07	114.86	115.61	115.42	117.25	117.41	113.42	116.12	116.79	118.09	116.13	117.33	116.93	114.65	116.23	116.27	118.5	115.09	117.48	116.24	117.77	117.5	116.82	116.49	115.97	117.33	116.68
107.38	106.89	105.53	105.02	105.26	107.74	108.2	107.88	105.27	106.71	105.95	106.46	105.23	105.97	108.84	107.04	106.39	106.59	105.52	104.62	109	106.24	108.69	106.18	107.4	106.09	107.73	108.33	106.7	106.78	105.86	103.36	106.21	108.2	108.31	107.05	107.49	105.59	106.39	108.1	105.39	105.43	106.76	107.73	105.98	108.21	106.86	105.97	108.49	106.94
112.86	111.09	110.61	111.64	111.78	112	111.92	112.7	112.83	110.9	110.91	111.9	113.5	111.85	112.58	110.94	110.55	111.96	116.19	111.8	111.12	113.67	113.57	114.16	112.74	109.94	111.97	111.18	112.7	112.28	113.26	110.63	112.3	112.37	112.27	111.67	111.29	111.99	109.36	113.59	112.11	111.22	112.44	112.44	112.1	112.2	113.36	110.72	113.38	109.08
107.48	102.41	103.77	104.09	104.5	105.55	104.68	107.35	106.5	105.96	104.17	106.06	105.6	107.31	106.51	105.45	104.91	105.7	107.68	106.55	107.36	104.89	106.72	105.18	107.57	107.32	102.79	105.97	104.41	104.2	105.23	105.52	105.31	103.83	104.92	105.02	107.25	104.85	104.5	106.49	104.02	104.23	104.94	105.57	106.15	106.57	107.42	106.94	106.48	106.19
105.16	106.83	104.21	105.1	106.27	106.46	108.07	105.72	104.6	106.15	105.66	104.67	105.86	103.46	104.7	106.16	104.48	104.06	103.99	103.46	106.62	104.07	107.48	103.11	105.89	106.16	104.82	106.82	104.5	105.18	107.36	104.43	106.39	105.21	104.16	105.65	105.02	107.4	107.71	103.51	106.07	104.7	106.07	104.93	107.06	104.15	105.14	104.3	107.15	104.9
109.15	109.52	108.79	110.97	110.44	111.29	110.1	106.88	109.12	110.5	107.76	109.5	108.65	109.7	111.58	111.09	110.08	109.29	108.99	110.81	110.24	109.06	110.54	109.1	110.2	109.31	107.6	108.95	110.3	108.17	109.87	106.87	108.67	110.01	110.72	110.62	109.97	109.74	110.71	110.86	109.87	110.11	111.11	110.76	108.51	108.11	108.75	108.52	108.59	108.99
107.05	106.79	105.91	104.38	104.55	105.36	108.31	106.08	107.12	106.3	106.05	105.58	103.85	104.47	105.6	106.1	106.85	106.58	107.06	105.25	103.61	106.06	106.41	105.33	105.43	108.06	106.43	107.06	104.8	104.78	106.17	102.87	105.57	107.31	106.01	105.74	106.47	104.82	105.6	105.36	106.09	106.85	105.37	105.94	103.9	105.65	105.42	107.46	105.41	106.14
111.6	112.93	112.47	110.93	115.15	111.97	113.71	112.09	114.63	114.19	114.16	113.24	109.53	112.37	111.9	113.94	111.78	113.85	114.84	113.11	112.44	111.2	114.37	112.33	114.67	113.47	111.03	113.03	111.05	112.51	114.57	115.71	113.63	113.38	112.74	114.01	111.23	115.14	113.69	112.08	113.39	112.86	113.02	113.03	111.91	113.74	111.96	113.16	110.37	111.94
105.12	106.32	105.94	108.12	105.63	104.78	106.15	106.4	106.05	105.49	107.88	105.22	107.87	105.7	105.65	106.64	106.07	106.87	106.21	109.36	108.48	107.01	106.59	106.53	106.91	104.4	105.48	106.83	105.62	105.68	105.94	106.72	107.98	104.54	104.73	104.81	107.43	107.73	108.73	105.92	106.3	108.46	104.24	106.71	104.97	106.98	106.77	104.59	104.2	107.94
112.54	112.04	108.7	112.11	112.42	110.68	111.11	114.94	112.19	111.57	112.93	113.05	112.47	112.15	112.01	112.17	113.1	111.95	110.22	112.63	111.96	115.02	110.79	111.65	112.87	112.72	113.04	114.42	112.01	114.68	112.97	112.2	111.07	113.22	111.54	112.65	111.72	112.08	113.21	111.16	110.44	110.44	110.3	112.39	111.62	108.88	112.12	111.68	113.65	111.78
101.94	99.963	100.86	100.45	100.07	100.51	100.77	99.565	101.66	98.282	100.62	96.957	98.482	99.987	99.222	100.19	101.05	100.82	100.76	101.51	100.84	100.19	100.6	102.14	101.92	99.065	101.27	99.715	100.55	102.22	100.53	100.13	101.12	100.24	100.53	99.709	98.917	101	99.544	99.656	100.22	99.326	101.49	99.426	100.16	99.869	99.988	101.02	99.63	102.12
109.79	109.21	111.52	110.23	113.45	109.85	111.1	109.97	108.86	110.59	110.48	111.47	110.28	112.1	110.97	111.33	110.04	111.56	110.91	111.6	109.82	110.34	109.26	108.19	112.07	110.46	110.8	112.05	110.3	111.04	111.13	108.87	110.06	110.19	111.62	108.94	110.49	111.58	109.44	111.05	113.03	108.79	109.97	110.29	110.67	111.19	108.07	111.28	110.64	110.18
110.63	112.94	110.97	113.49	112.05	111.71	111.43	112.95	113.41	112.23	111.33	113.48	112.42	113.01	113.64	113.24	114.9	111.74	112.13	110.84	112.27	113.72	113.59	112.46	111.09	112.35	111.52	111.17	110.84	113.8	110.5	111.63	111.65	112.33	111.64	110.03	111.96	110.47	112.31	111.92	110.95	110.61	112.55	111.7	111.53	112.23	111.45	109.86	109.45	110.45
109.34	109.82	112.46	113.28	110.47	110.75	107.69	110.26	112.27	109.74	108.71	109.52	112	108.99	110.53	106.67	109.98	108.98	114.12	111.9	112.54	110.54	109.79	112.68	110.49	112.28	108.32	112.08	109.65	111.24	110.1	110.61	111.01	112.16	109.76	109.89	111.57	107.09	110.18	112.51	111.49	109.09	110.94	110.23	109.79	109.45	109.42	110.44	110.06	109.79
108.86	109.68	105.88	107.05	106.11	105.41	107.91	107.73	105.62	108.62	107.64	109.51	107.32	106.99	107.08	106.93	107.59	107.17	106.23	108.76	106.82	106.95	107.69	106.63	106.61	106	106.65	107.39	106.39	106.88	105.01	107.37	106.99	108.57	105.37	107.33	104.61	108.3	107.14	106.92	109.13	107.92	105.61	106.81	108.48	108.22	105.57	104.54	105.38	110.09
109.38	110.05	108.34	110.73	108.43	108.08	110.25	112.48	111.92	107.28	113.32	109.08	110.36	108.22	111.8	109.58	110.22	109.66	111.18	108.54	107.39	108.53	109.37	109.82	109.25	109.93	112.12	110.09	110.08	112.69	108.06	111.61	110.88	108.63	108.45	108.16	111.62	109.69	107.19	111.46	111.42	109.56	110.31	108.72	111.42	109.5	110.17	109.46	108.25	110.4
111.74	110.72	111.8	112.39	110.78	109.53	112.74	111.22	111.96	110.68	110.41	111.52	111.59	110.13	112.59	109.56	111.72	110.9	111.75	110.61	112.68	111.95	109.84	113	111.37	113.22	112.43	111.95	111.19	112.42	111.53	110.85	111.96	111.92	113.83	111.47	111.44	113.54	113.32	112.75	112.43	112.07	111.47	113.54	110.81	110.86	112.32	110.39	112.72	112.35
106.13	105.02	107.26	106.12	106.16	106.29	106.71	106.76	106.73	106.35	104.67	104.68	104.75	106.72	105.24	105.72	104.98	106.06	107.69	106.56	105.45	105.99	107.09	104.64	106.5	107.84	105.43	108.45	106.64	106.44	108.36	104.75	106.87	103.5	106.74	107.76	105.57	107.62	107.6	106.91	105.88	105.81	104.76	107.99	106.13	103.73	108.39	106.25	105.55	104.61
104.7	106.15	105.96	104.88	106.99	103.62	105.13	106.59	105.19	105.16	106.44	105.33	105.94	103.51	105.37	105.41	104.73	105.23	105.24	104.72	107.66	104.89	106.69	106.47	105.88	103.82	106.06	102.43	108.09	105.25	104.11	105.56	107.11	105.39	105.58	104.5	102.97	105.3	104.46	106.6	107.55	105.43	104.71	105.26	105.95	105.22	102.52	105.17	103.01	106.14
105.72	106.57	107.98	106.63	106.1	106.26	105.86	106.04	107.13	106.99	108.25	105.43	105.89	106.81	106.71	108.15	108.58	108.2	108.18	104.11	108.39	108.47	109.02	105.72	106.16	105.39	108.61	105.39	106.72	105.67	106.13	108.33	105.17	108.51	107.47	108.85	110.93	106.67	106.53	107.52	106.48	105.27	105.62	104.66	106.54	107.49	109.16	107.85	110.57	106.21
109.54	111.23	111.62	112	112.52	110	110.14	110.1	112.64	113.73	110.39	112.25	111.92	111.14	109.9	112.34	111	110.31	111.26	112.51	112.26	111.61	111.87	110.65	114.02	113.06	111.07	110.7	110.72	109.71	113.16	111.94	110.42	109.88	113.05	110.77	110.68	111.47	111.47	111.55	110.93	112.83	111.76	111.14	112.57	114.35	115.11	110.38	110.84	110.33
112.06	111.79	113.37	114.26	113.1	110.2	113.29	112.82	114.69	110.19	112.77	113.36	113.38	111.11	113.95	113.78	113.23	112.73	110.72	113.36	115.43	113.49	111.5	114.12	114.29	115.09	113.22	113.11	112.67	114.09	113.11	111.71	112.28	110.63	113.77	113.37	114.92	113.06	113.02	112.41	111.01	113.96	112.82	112.64	111.62	114.69	111.35	111.39	113.5	114.45
111.18	113.29	111.6	113.88	110.99	111.29	110.33	110.82	112.67	112.47	113.49	111.2	110.56	111.05	112.66	111.89	112.45	114.48	112.56	111.16	112.12	111.56	109.89	112.59	111.75	112.09	112.16	111.99	113.02	110.06	114.2	111.3	111.97	111.46	111.98	111.36	110.9	113.26	113.49	111.73	112.6	110.64	112.83	111.41	113.14	114.41	111.64	114.06	111.46	110.66
113.41	112.61	113.81	112.31	112.44	111.67	113.09	111.59	110.55	112.44	113.24	113.45	111.99	111.42	115.23	112	112.33	114.23	113.98	111.95	114.07	110.72	112.93	111	111.52	111.08	111.71	111	114.69	113.22	111.49	112.82	111.82	111.92	111.31	111.1	111.24	111.15	114.39	110.46	109.4	112.28	111.2	112.79	111.31	110.94	113.59	110.6	112.84	110.45
111.32	114.56	111.86	111.32	112.31	111.83	111.97	110.73	112.82	113.29	111.78	110.47	112.74	111.67	114.08	111.78	112.65	110.91	112.5	110.67	112.89	110.66	113.16	110.89	110.85	111.09	111.37	112.65	114.22	111.32	111.16	112.9	110.8	111.92	113.74	111.55	112.13	112.1	113.23	112.89	111.77	112.44	109.86	112.6	111.9	111.42	111.69	114.25	111.53	109.73
104.19	106.12	106.29	107.36	105.05	106.58	104.67	106.14	105.36	105.02	106.07	107.1	105.57	104.59	106.14	105.91	108.23	104.22	105.62	106.67	105.85	106.48	105.21	106.82	104.68	105.53	106.16	104.91	105.61	106.28	107.21	106.08	106.87	105.79	107.23	103.41	106.98	105.24	104.3	106.63	107.01	103.43	107.08	106.57	107.6	104.4	105.91	105.25	104.66	107.5
105.68	106.53	107.68	107.11	106.66	105.41	105.33	106.31	106.79	105.16	107.29	107.2	106.26	107	105	106.96	105.41	105.76	106.75	104.31	105.86	106.56	105.53	105.61	107.36	104.56	105.12	105.45	107.38	107.12	104.82	106.2	106.05	106.04	106.29	107.94	106.47	106.88	106.55	104.87	107.17	106.05	105.26	108.92	105.15	104.61	107.42	107.93	109.06	107.85
104.97	107.32	105.16	105.62	106.06	107.3	105.75	108.18	106.76	108.61	107.69	107.53	107.49	108.11	106.4	108.35	107.28	105.47	108.46	107.26	108.86	105.58	106.85	106.73	107.37	107.42	108.59	108.49	106.72	105.05	108.29	105.03	107.96	105.78	107.79	106.08	108.93	106.46	106.13	106.93	105.4	104.66	104.34	107.58	106.67	106.82	107.02	109.62	108.02	106.5
111.64	110.65	113.41	112.07	111.14	111.38	111.48	109.19	111.8	111.77	113	111.25	111.95	112.45	110.79	111.16	114.42	112.2	108.61	111.13	110.86	110.87	110.82	110.03	112.44	112.26	109.9	113.08	112	112.91	110.71	110.64	109.59	115.08	113.77	112.35	112.35	109.63	111.8	111.33	112.39	112.31	111.39	114.8	109.81	114.53	112.91	111.71	112.17	111.28
112.42	109.91	114.1	113.21	111.11	111.89	111.26	110.08	111.48	110.7	111.13	111.39	114.06	112.21	109.76	112.85	109.28	112.41	112.25	110.1	111.86	111.26	111.94	109.19	110.46	113.32	109.86	111.94	111.59	111.04	110.35	110.95	113.68	109.62	113.07	110.16	111.54	111.66	110.89	109.61	112.37	111.35	109.97	110.15	111.75	111.79	110.51	112.43	112.27	110.57
112.95	113.4	114.54	114.7	111.61	111.69	112.01	112.52	112.93	111.13	113.3	113.16	111.5	112.51	112.57	113.51	114.17	112.57	114.05	113.49	112.99	111.43	108.43	113.28	113.89	113	112.25	113.68	111.69	114.65	114.12	112.15	114.36	111.42	113.63	112.22	113.08	112.29	113.28	114.72	112.87	112.58	110.64	114.05	113.17	113	113.45	114.42	113.05	111.51
102.66	105.99	105.8	103.5	102.55	103.12	104.98	103.61	102.07	103.95	104.2	103.12	104.17	105.79	106.9	104.16	105.57	105.3	105.78	104.54	104.68	103.94	104.44	104.22	102.31	103.77	102.43	103.26	103.71	104.11	103.8	102.93	104.76	102.32	103.83	106.14	104.8	105.22	104.11	103.64	103.83	103.76	104.8	103.8	105.29	104.51	104.5	105.36	105.79	102.89
118.74	116.06	116.98	115.01	118.7	118.98	117.32	118.47	119.15	115.99	117.64	117.05	118.88	116.68	118.44	119.56	113.75	117.41	121.68	116.68	116.84	119.01	119.21	117.34	116.4	117.27	119.24	119.12	119.38	118.35	117.03	118.74	119.28	118.19	118.02	117.25	117.37	117.97	119.66	116.89	119.13	118.56	119.16	118.29	118.22	118.68	117.28	114.96	118.23	116.25
109.26	106.06	106.15	106.74	107.73	106.41	108.11	106.97	103.3	106.92	104.78	106.59	106.89	106.94	106.13	105.96	106.34	106.39	105.67	108.07	105.84	107.27	109.08	106.85	108.04	107.51	106.99	109.45	105.66	106.19	106.85	107.43	106.06	106.47	106.71	106.28	108.35	108.38	106.4	106.83	107.23	104.84	105.24	105.89	105.38	106.76	105.24	105.38	106.62	106.12
110.89	110.41	110.48	107.66	112.22	108.7	108.36	110.07	109.96	111.46	110.15	110.72	110.39	112.12	109.16	111.18	110.84	111.7	110.45	108.78	109.63	110.31	113.11	110.31	111.81	110.68	110.06	112.99	110.55	108.5	110.81	109.46	109.13	111.3	110.18	111.78	111.65	111.1	107.78	109.99	112.09	110.26	110.83	109.61	112.71	112.04	111.47	111.9	109.97	111.18
106.05	105.27	103.58	105.59	102.35	105.32	109.35	105.53	104.6	103.86	103.16	103.52	106.07	104.76	103.84	103.82	105.84	105.16	103.95	104.21	104.28	105.82	107.61	106.59	105.18	107.39	105.74	106.49	106.45	103.83	104.43	103.85	106.53	102.64	104.22	106.49	104.55	105.05	107.68	104.29	105.72	104.05	105.88	104.78	106.11	104.72	105.21	104.89	103.89	105.56
112.75	110.87	109.35	112.22	110.92	112.28	110.65	110.79	111.24	110.16	110.94	111.33	110.93	111.09	109.89	112.55	112.12	113.72	110.81	110.98	110.96	112.97	108.28	111.6	109.91	110.82	109.04	112.34	112.95	110.75	108.57	111.29	113.13	111.12	109.98	109.39	113.09	112.9	110.79	111.33	110.66	111.74	110.09	111.04	109.21	111.3	110.8	110.76	110.12	111.77
105.94	106.55	108.2	104.86	102.94	106.54	104.74	105.84	104.83	104.11	106.37	106.61	107.95	105.31	104.96	106.22	104.74	105.77	105.2	106.21	105.42	103.43	105.03	105.83	106.35	106.76	106.05	107	106.28	103.86	105.21	106.75	104.94	107.78	105.08	105.01	105.72	106.41	105.88	106.15	106.07	104.09	103.72	104.74	105.1	105.42	104.35	106.31	105.58	105.89
112.84	113.71	111.47	112.3	111.57	110.73	114.56	110.35	110.39	111.41	114.19	108.95	113.82	110.58	113.59	112.75	111.77	111.23	112.3	113.38	110.04	111.22	111.09	111.76	113.7	113.17	110.66	111.02	113.9	113.94	111.5	111.79	111.3	111.04	112.19	110.92	113.25	111.75	112.35	114.87	112.17	112.14	111.19	112.16	111.48	111.32	112.55	112.07	113.52	112.31
98.556	100.57	100.56	99.628	101.42	100.89	101.4	99.005	101.11	101.04	100.04	99.124	98.513	100.81	101.75	97.088	102.56	98.888	100.45	98.511	102.07	100.67	101.54	99.954	100.5	98.256	100.13	100.37	100.59	99.572	100.99	102.6	100.03	100.13	101.17	101.71	100.71	101.64	99.901	100.65	99.659	100.67	102.89	100.56	98.191	100.2	99.75	100.97	99.6	100.03
108.36	106.39	106.67	106.43	104.58	104.6	104.86	104.39	105.53	106.56	103.4	106.57	106.16	105.37	103.2	103.68	103.84	104.95	108.5	105.83	106.36	106.84	105.85	105.56	108.4	106.47	107.2	106.53	105.38	105.52	107.51	107.09	105.08	105.32	105.51	102.75	105.9	106.66	107.34	104.61	106.43	105.11	101.92	105.9	106.02	102.67	103.91	104.43	103.2	103.97
106.49	103.42	104.59	105.71	107.31	107.27	104.18	104.47	104.93	106.96	101.99	104.17	104.78	108.11	106.41	106.2	103.07	102.96	105.28	108.22	106.11	105.87	107.33	104.75	106.33	103.82	103.89	106.59	104.16	103.5	103.34	105.46	106.29	104.51	105.03	102.81	104.58	107.03	104.71	104.73	105.39	103.34	105.87	105.16	106.98	105.52	106.42	106.01	107.34	104.97
112.69	112.92	111.39	111.91	111.66	111.36	112.07	113.15	112.09	111.87	110.18	110.73	111.25	112.16	110.6	113.39	109.47	111.95	113.91	111.93	110.01	112.64	110.68	114.95	114.91	113.46	112.47	113.72	113.38	111.24	112.04	110.52	113.01	110.73	113.34	112.73	110.79	111.81	111.12	109.68	111.68	111.49	111.57	112.34	112.39	110.45	110.83	111.95	112.3	111.77
99.878	99.506	100.57	99.238	101.81	99.03	98.095	101.52	101.19	100.93	99.881	100.09	98.6	100.23	99.598	101.57	100.39	99.166	102.43	101.35	101.54	100.63	102.57	98.146	99.585	100.61	99.877	100.68	98.189	100.96	99.176	99.396	99.678	100.34	100.51	102.04	98.617	99.449	100.61	98.097	99.913	101.18	100.9	103.24	101.1	99.806	100.86	101.75	100.86	98.377
101.98	100.58	100.04	101.54	102.27	99.832	99.672	99.479	98.014	100.92	102.39	102.15	101.37	98.767	99.861	99.6	102.57	98.959	100.75	99.261	100.14	101.32	101.11	99.732	98.41	101.09	100	100.59	101.35	99.792	101.26	99.257	99.53	100.48	100.05	102.85	99.578	103.31	101.96	100.48	101.7	103.56	100.63	99.66	100.64	100.78	99.713	101.47	100.97	99.901
105.73	106.56	103.43	105.67	106.41	105.47	103.64	106.61	107.41	105.22	106.12	107.19	107.37	106.01	107.37	107.24	104.26	106.99	105.32	105.63	106.8	106.53	106.45	106.08	106.26	104.62	104.12	105.66	105.46	104.3	106.05	103.03	105.83	106.24	105.74	105.87	104.89	102.87	105.96	104.29	104.01	104.26	105.91	105.66	108.28	106.21	104.99	105.52	106.27	106.61
109.56	109.75	110.4	109.19	111.49	110.07	109.08	108.84	110.55	108.49	109.91	110.88	108.45	107.48	108.96	108.48	105.92	110.02	110.6	106.65	112.1	108.85	110.44	109.55	108.76	109.97	108.81	111.94	109.86	108.29	110.69	111.34	108.87	109.29	110.46	109.78	110.57	108.29	108.1	108.4	109.9	110.67	109.56	112.44	106.66	110.29	109.46	109.69	108.8	108.21
102.25	100.84	100.01	98.263	99.463	100.64	98.764	101.29	101.33	101.52	97.866	101.74	99.242	99.624	99.684	99.575	98.398	99.835	101.12	99.872	97.337	101.25	100.2	99.493	99.251	99.835	101.79	100.59	99.447	100.77	99.073	99.484	100.09	101.94	100.66	99.177	101.06	99.786	98.722	99.818	101	99.361	99.858	100.29	99.813	99.864	98.98	99.484	99.78	100.82
112.46	111.49	109.73	110.89	112.03	110.96	111.34	112	111.13	113.05	112.74	111.48	109.93	110.58	108.79	110.8	112.08	112.73	112.29	113.79	111.96	112.61	109.41	108.98	110.43	110.33	110.31	110.77	112.23	110.29	111.17	111.53	112.1	109.55	111.14	111.72	111.74	112.55	110.33	108.67	109.55	112.49	110.62	112.73	112.48	110.51	110.7	111.8	112.48	112.96
105.51	104.98	105.05	104.04	103.43	104.98	103.28	104.34	103.86	102.98	104.72	103.99	105.33	102.61	104.66	103.45	103.53	104.28	105.81	104.24	106.02	102.69	106.46	104.72	104.18	104.26	105.62	104.48	106.03	105.23	104.42	104.03	105.5	106.37	105.78	104.7	105.64	102.89	102.96	102.29	104.5	104.29	105.39	103.33	104.79	103.99	107.22	104.63	102.81	104.07
104.63	106.04	104.7	107.63	103.87	105.97	106.35	106.13	105.09	104.54	105.96	104.95	104.25	108.54	106	105.49	105.97	103.34	99.99	108.48	104.81	105.17	105.78	106.12	107.05	105.62	104.31	105.34	106.53	105.61	105.94	107.27	106	103.28	105.89	105.32	107.74	104.59	106.93	104.47	106.3	105.76	104.86	107.23	105.4	104.12	106.7	105.33	105.34	105.44
106.03	103.6	105.95	103.11	104.21	102.15	105.08	105.13	105.61	102.83	104.16	105.08	103.74	105.19	103.68	104.51	103.73	100.34	104.58	105.74	104.5	105.44	104.52	104.61	105.83	105.45	103.32	104.2	103.58	102.84	104.31	104.31	104.58	103.73	105.92	105.04	103.52	104.34	104.28	105.98	104.87	104.64	103.48	105.82	103.02	102.7	106.27	104.26	103.23	105.3
106.66	107.7	105.84	104.52	103.69	105.17	104.92	107.71	105.99	106.77	107.07	105.67	109.31	105.54	105.68	107.84	105.98	106.23	105.33	105.61	105.7	107.14	105.1	106.35	104.25	105.9	107.28	105.34	107.19	104.51	106.49	106.96	107.44	106.69	106.89	105.58	104.57	106.88	107.3	105.95	107.74	104.87	106.52	105.07	106.05	107.35	103.85	105.1	106.46	105.04
104.96	105.06	103.8	104.45	106.82	105.16	104.77	105	105.3	105.29	105.37	103.3	107.27	106.39	104.67	105.82	107.63	106.2	102.48	104.09	103.07	106.08	106.82	105.66	104.78	105.59	106.23	105.78	104.13	105.36	105.34	103.89	106.69	104.6	105.74	106.31	108.53	105.88	105.37	106.83	104.66	106.46	105.25	104.15	107.94	108.04	105.6	105.38	106.31	106.46
100.91	101.21	100.58	101.4	99.509	98.89	101.65	99.567	101.15	100.67	100.27	99.385	100.95	102.56	100.42	101.11	102.16	102.31	100.24	102.14	101.54	99.163	100.66	101.68	100.74	104.45	102.02	99.526	101.22	101.73	101.3	101.87	99.384	101.22	100.85	99.87	101.48	100.87	102.83	101.66	101.76	101.11	101.88	101.93	100.73	100.61	102.06	101.17	101.6	100.53
112.76	111.07	112.2	112.37	113.19	112.22	110.57	114.86	111.57	112.26	111.84	111.01	113.18	110.73	112.26	111.77	111.06	112.78	112.35	112.8	112.75	112.13	111.9	110.72	111.31	110.58	112.17	111.35	112.08	111.48	110.77	113.45	114.2	112.21	113.82	111.48	112.33	112.79	113.7	111.04	112.36	113.66	112.47	113.47	111.45	111.57	109.33	113.22	110.79	112.51
108.24	108.83	106.41	104.96	106.97	108.66	109.21	108.28	109.48	107.12	107.46	104.28	107.65	106.54	107.88	107.1	107.08	107.51	106.09	107.27	107.13	105.35	105.67	106.75	107.06	107.52	107.3	106.49	104.67	107.39	108.08	107.52	106.9	107.8	105.42	108.1	106.02	108.49	106.6	105.94	107	107.21	105.42	106.75	105.65	106.94	107.43	105.61	104.83	106.41
110.27	112.86	112.11	111.81	111.65	112.25	113.79	113.59	112.38	110.31	112.35	111.19	114	111.51	108.22	111.99	111.08	113.79	112.8	111.45	109.35	110.64	112.26	113.41	112.26	110.22	111.66	111.13	112.84	112.23	112	112.22	113.66	113.17	112.95	113.42	114.15	111.61	110.24	113.27	111.17	112.22	110.04	111.68	111.46	110.64	111.94	111.19	113.04	112.69
100.58	103.05	101.28	99.052	100.8	99.491	101.21	99.883	102.33	102.66	100.77	100.81	101.6	97.319	98.511	99.578	101.64	99.072	101.96	100.15	99.171	100.61	99.752	101.14	98.212	100.6	101.6	98.495	99.291	99.241	100.54	99.511	100.14	100.76	99.704	101.5	98.772	99.871	101.61	100.34	99.465	99.852	101.2	99.634	98.082	98.933	100.09	99.056	99.612	101.33
108.59	109.78	110.28	109.44	113.22	108.87	109.06	108.56	110.89	111.64	111.37	110.46	108.89	108.97	107.31	107.75	109.93	109.13	109.51	110.58	110.49	110.43	106.79	109.57	110.83	109.82	114	109.52	110.87	109.78	110.41	108.1	108.84	106.78	110.55	109.22	108.57	110.98	110.15	109.98	110.61	110.01	110.24	109.36	110.37	110.59	108.56	110.99	107.86	110.78
104.39	107.18	105.39	104.72	105.67	104.64	105.21	106.32	105.52	106.25	106.8	106.18	104.12	106.53	106.39	105.48	105.48	105.23	104.8	105.87	104.51	104.99	106.35	106.64	105.9	107.72	106.13	104.88	106.02	107.23	106.62	106.2	106.99	104.84	106.37	106.13	106.53	105.05	106.72	104.52	107	107.42	106.75	104.4	105.84	105.95	103.23	107.28	106.63	103.89
100.98	99.537	100.12	98.901	99.088	99.492	101.28	101.21	98.795	101.53	98.289	98.13	98.958	100.05	99.887	98.543	101.62	100.69	100.71	100.05	100.46	101.46	97.923	98.003	100.12	101.9	100.11	100.82	99.447	99.244	99.638	100.6	101.1	100.8	99.781	100.22	99.208	99.057	98.16	100.06	102.01	101.36	100.81	99.189	101.06	102.52	98.657	99.746	98.815	100.1
111.56	114.46	110.95	113.7	114.2	112.13	113.87	112.66	112.5	114.67	113.79	114.05	111.9	112.22	112.23	113.7	112.16	113.78	111.74	112.16	112.51	112.11	114.49	112.43	112.4	112.8	110.31	112.49	113.02	112.25	113.43	113.57	111.93	110.61	111.85	111.04	112.22	113.73	113.46	113.48	111.89	113.32	113.83	113	112.64	110.83	112.34	112.39	113.12	112.22
98.256	101.02	101.67	99.091	100.78	99.288	100.3	101.87	99.932	102.27	102.86	100.18	99.048	100.8	99.818	100.81	100.34	102	100.51	100.15	101.12	100.01	100.83	99.065	98.286	99.547	99.224	101.23	102.01	99.898	101.02	101.53	101.84	100.89	98.689	101.99	98.57	99.882	98.97	100.29	100.74	98.453	99.997	99.768	98.445	99.247	99.502	99.284	98.51	101.21
107.43	105.22	105	106.88	109.4	105.63	106.27	107.51	106.5	106.03	106.42	104.99	106.98	105.67	107.54	107.16	107.43	105.68	105.16	108.12	107.12	105.55	106.86	106.37	106.21	103.4	105.99	108.7	106.81	105.44	104.33	106.88	105.12	105.88	103.84	106.98	105.24	106.46	105.83	106.84	107.09	106.28	106.73	107.98	105.29	106.75	104.83	105.11	108.33	107.27
106.44	107.07	105.44	104.98	106.88	108.22	107.67	106.94	106.32	106.79	107.85	104.05	106.04	106.87	106.22	106.59	105.37	106.28	105.75	107.58	106.28	106.46	107.94	105.56	108.06	105.54	104.35	107.62	105.41	105.17	107.01	106.32	105.88	106.88	107.66	105.62	105.8	106.95	106.72	105.4	106.53	107.57	105.82	109.45	109.01	106.17	107.92	105.99	107.15	108.34
114.99	117.63	115.22	115.82	116.52	116.2	114.92	116.8	115.57	116.96	116.18	114.82	115.05	116.92	117.5	116.86	113.33	115.34	116.69	114.98	113.87	117.43	117.95	115.61	117.63	115.99	114.78	114.9	116.68	115.04	115.31	114.81	115.58	115.02	115.74	115.33	114.74	117.58	116.73	115.56	116.2	118.26	114.32	115.23	116.26	116.52	116.17	117.02	117.25	116.03
112.69	111.51	113.26	112.63	111.12	111.3	111.25	112.52	112.84	110.01	112.63	109.04	111.61	112.74	110.7	111.29	111.77	112.42	109.46	110.94	109.56	112.97	111.85	112.87	112.34	110.72	112.47	110.84	110.33	113.03	112.11	110.26	110.84	113.25	113.12	109.66	112.13	113.68	110.64	112.61	111.72	111.13	112.74	110.57	110.97	111.58	113.57	111.66	112.7	110.9
111.16	111.41	111.77	110.85	111.95	111.9	111.23	114	109.98	111.91	113.85	110.28	112.65	112.05	112.18	110.76	110.9	110.78	112.27	114.37	110.84	111.51	109.27	111.73	112.52	109.32	112.72	110.95	111.17	111.36	111.25	110.3	109.2	109.69	112.9	112.63	110.56	111.45	113.58	110.3	110.25	111.66	111.2	111.14	111.68	112.29	109.51	111.4	111.87	111.36
101.45	101	100.77	96.186	99.397	100.37	100.07	98.72	99.434	100.22	100.17	101.9	100.94	100.38	101.69	99.442	100.29	101.96	97.968	100.84	99.09	99.295	98.856	98.114	100.64	97.578	102.9	99.729	100.55	100.19	101.55	100.62	101.36	98.175	100.54	101.8	102.12	99.426	100.05	100.55	99.333	101.14	99.857	98.327	96.02	100.44	102.08	102.12	100.53	100.83
103.81	105.37	105.51	104.44	106.53	104.91	106.42	106.88	102.55	105.31	105.46	106.18	102.65	105.37	107.14	105.25	105.18	107.18	103.39	106.76	104.09	106.26	106.63	104.53	106.01	107.6	105.3	105.81	104.86	104.65	105.87	105.05	107.96	103.07	107	104.99	104.29	104.98	106.12	104.32	105.53	106.06	106.29	102.7	106.61	106.36	105.49	106.44	107.26	104.35
102.06	98.798	101.71	98.288	100.07	99.856	97.438	101.39	100.61	99.313	100.9	100.88	100.73	100.38	99.827	99.431	99.174	99.91	100.58	101.05	99.156	101.67	100.83	102.09	103.67	99.933	100.66	101.46	98.284	99.682	101.25	98.304	101.01	101.19	98.468	98.943	98.796	98.291	100.3	100.27	99.511	101.45	101.04	98.995	99.845	100.21	99.498	100.93	99.178	100.82
106.99	104.87	104.78	105.86	104.84	106.09	106.79	105.28	106.3	104.33	106.68	106.22	107.48	104.58	104.16	104.96	105.06	107.97	106.67	104.6	105.64	105.05	106.49	104.2	104.42	105.92	104.73	103.96	104.71	104.92	106.18	105.2	106.79	104.81	103.14	106.51	105.34	106.72	105.11	103.91	104.63	104.91	105.72	106.48	104.97	107.62	105.65	106.95	106.19	104.12
113.97	113.15	112.23	113.82	112.7	111.87	112.23	113.9	111.09	112.43	113.63	112.81	112.12	109.97	112.26	114.23	111.45	111.61	111.08	113.53	109.7	111.67	112.02	111.09	112.93	111.38	113.79	111.83	112.78	112.03	113.67	107.99	112.48	112.46	111.37	112.81	115.25	115.07	111.52	111.97	112.68	111.67	112.79	112.04	111.18	113.71	113.93	112.45	111.02	112.28
113.73	114.66	113.18	113.29	114.58	115.6	114.01	112.9	113.08	113.4	112.1	113.64	114.29	112.55	110.95	112.61	113.84	112.43	114.98	114.44	113.73	111.87	111.01	113.66	112.59	114.08	113.95	114.43	113.75	113.27	111	111.12	112.92	113	116.3	112.63	111.88	113.45	111.03	114.38	110.18	113.01	112.03	113.77	112.53	110.98	109.62	110.59	113.37	113.32
104.34	105.87	106.62	106.16	103.96	105.79	103.57	105.97	106.62	106.52	104.68	106.15	104.55	106.61	106.45	105.92	105.44	105.06	102.51	106.15	104.87	105.74	106.85	104.35	105.25	106.63	105.54	106.65	106.47	103.77	103.75	104.66	105.1	105.26	105.06	103.85	107.74	105.65	104.4	104.75	105.64	104.43	106.58	104.67	107.62	105.05	107.66	104.45	106.45	105.71
98.928	98.336	97.571	100.05	97.009	98.569	100.76	100.38	97.912	100.84	97.851	99.899	100.27	99.691	101.32	100.3	101.87	99.965	101.15	99.346	100.16	96.76	100.25	101.98	99.94	98.835	102.92	101.11	101.2	100.09	102.62	100.29	99.055	99.183	97.834	98.221	100.73	101.53	99.371	100.16	99.288	98.29	98.846	99.976	97.115	101.23	99.533	102.09	100.52	98.51
117.5	118.63	119.28	118.27	118.33	118.82	118.13	116.15	116.84	116.04	119.98	112.88	115.88	117.73	116.74	114.72	120.51	118.09	115.92	115.81	119.12	118.07	119.23	117.64	116.58	118.09	116.94	118.42	118.44	118.1	117.55	118.13	117.37	116.86	118.11	117.95	115.58	117.72	116.89	117.35	120.1	118.3	115.92	118.48	115.67	118.16	116.52	118.45	120.34	116.67
105.2	104.4	105.15	104.4	104.73	103.68	104.28	102.65	104.41	103.49	106.81	103.11	104.64	103.24	102.49	104.68	105.02	104.13	103.77	103.88	106.72	103.08	105.86	106.34	104.81	104.26	103.25	105.96	100.35	106.35	105.3	103.86	104.35	102.32	102.31	100.3	103.27	104.02	104.59	103.83	104.09	103.79	106.25	105.36	103.75	102.5	104.04	104.92	105.65	103.67
100.63	100.59	102.46	101.1	100.04	99.942	97.763	101.66	99.472	100.41	101.43	99.963	101.2	98.828	101.31	100.38	99.772	101.34	101.26	100.36	96.626	100.49	100.14	104.18	101.08	100.25	101.73	99.271	100.09	101.69	101.17	100.76	98.97	99.717	100.76	99.542	100.61	98.596	102.66	98.861	100.22	100.18	101.16	100.2	100.9	100.91	99.263	100.29	101.16	98.767
99.537	96.794	101	98.646	97.966	101.53	98.813	97.625	102.5	98.164	100.96	99.626	99.917	99.644	97.872	101.46	100.32	100.16	99.503	99.767	97.75	99.416	99.028	97.431	101.61	98.539	96.912	100.03	98.618	99.657	99.075	99.158	100.27	98.127	100.34	100.99	99.258	99.924	99.586	98.053	99.391	100.93	101.12	99.154	100.83	97.872	99.139	100.07	101.17	99.2
104.83	105.05	104.63	104.18	102.36	104.34	106.86	102.76	103.73	105.06	107.03	103.94	103.33	103.08	104.63	102.61	104.42	104.47	103.81	105.04	104.67	105.96	105.9	104.48	105.77	106.02	102.75	102.78	105.61	104	104.18	102.3	104.79	103.94	104.06	103.94	103.1	102.55	105.34	106.09	102.73	103.34	103.54	103.32	105.07	105.19	104.32	105.63	104.02	103.54
110.51	110.22	109.71	108.92	112.06	110.55	110.38	111.7	113.33	108.77	113.11	110.6	110.19	112.71	112.83	112.72	111.63	109.36	111.41	110.44	111.3	111.27	110.96	110.87	112.04	111.61	111.12	113.97	109.5	109.92	111.31	111.93	110.71	111.6	110.14	111.86	112.25	111.86	111.4	112.03	110.61	113.85	110.68	111.48	111.4	110.84	110.52	108.64	110.43	111.07
105.81	104.4	105.28	106.88	105.19	103.19	102.3	105.39	105.6	105.61	107.2	105.37	105.61	106.62	104.76	104.72	104.27	104.12	104.89	104.88	104.03	105.48	106.46	103.59	104.31	104.81	106.01	104.78	105.68	105.58	105.88	105.41	103.67	105.17	103.74	106.1	104.66	104.12	106.24	103.33	103.98	105.13	105.94	107.44	104.21	103.82	106.77	108.26	106.55	105.4
99.531	98.65	97.737	99.008	99.391	99.472	100.88	102.3	100.52	100.06	97.115	99.722	101.21	99.3	101.41	99.478	101.59	99.714	99.087	99.566	98.891	99.016	98.747	100.03	97.885	100.65	99.762	99.394	101.05	100.11	98.035	99.911	101.02	98.747	99.454	100.83	99.667	99.028	96.886	97.344	99.659	98.572	98.751	101.07	100.4	101.46	99.533	97.816	102.01	100.61
107.59	102.52	108.82	106.13	105.72	106.09	105.15	107.27	105.31	106.04	104.13	106.2	107.4	105.38	108.1	104.53	105.77	103.14	103.98	105.01	104.47	104.94	104.93	104.93	106.16	106.28	104.27	103.58	108.22	106.08	102.9	106.23	108.16	107.22	106.3	106.1	105.69	106.94	108.42	107.89	104.71	108.25	106.8	106.18	105.18	103.91	105.41	105.19	105.85	104.26
100.35	97.626	99.889	99.334	101.45	102.05	99.334	99.515	98.622	99.506	100.19	101.25	98.971	102.68	101.17	103.06	102.84	99.588	101.83	98.652	100.11	100.96	99.979	101.48	100.81	98.467	100.4	99.923	101.96	100.85	99.426	97.82	100.93	99.969	100.06	101.25	99.735	101.27	99.842	100.69	99.702	101.38	103.48	99.088	100.54	99.539	100.05	100.81	100.28	99.273
100.84	100.96	100.07	101.73	102.05	100.67	100.72	102.5	100.84	99.21	102.45	100.62	100.94	100.31	100.69	100.85	99.133	102.08	100.37	101.27	100.97	101.08	100.23	101.97	102.98	101.27	100.28	100.78	100.67	101.27	102.01	99.706	101.2	101.29	99.842	99.483	104.18	97.902	100.04	101.49	100.62	99.573	99.409	101.31	98.557	100.33	99.057	100	100.3	99.304
118.03	117.94	117.34	117.68	118.66	118.99	117.3	116.93	117.1	118.77	119.08	114.86	117.83	116.54	117.02	116.07	115.66	117.14	118.42	117.88	118.59	117.12	116.62	118.04	116.3	117.19	117.67	115.9	116.33	115.18	116.86	118.34	116.89	116.35	119.24	117.17	119.58	117.21	115.82	117.51	116.6	117.82	117.45	116.12	117.32	116.69	118.93	116.03	117.16	117.71
110.05	110.24	111.58	110.33	110.14	109.84	110.21	112.5	110.6	112.62	110.82	112.3	112.07	112.17	112.87	109.96	110.1	110.87	111.85	111.09	108.24	108.66	109.83	111.98	110.01	112.62	109.09	110.4	112.97	113.45	111.32	110.85	111.9	112.33	112.17	110.49	108.74	110.39	109.97	112.66	111.04	109.95	111.51	109.76	112.85	112.26	111.62	111.31	112.23	111.29
118.91	119.02	115.91	116.54	116.99	117.93	115.88	117.04	118.57	117.32	117.25	118.37	116.53	117.7	118.81	117.29	117.08	117.5	119.06	117.67	117.25	117.26	118.79	116.77	117.86	119.4	117.97	117.48	118.57	118.81	116.44	117.65	117.24	117.24	118.4	117.21	118.83	114.81	115.57	117.48	117.28	116.89	116.85	117.88	118.8	117.77	117.52	117.79	116.99	116.94
107.59	107.36	107.06	104.52	104.88	106.58	108.12	108.44	106.66	107.36	108.01	104.72	106.86	105.26	104.41	104.14	107.31	106.37	108	106.8	106.94	104.86	103.52	108.4	106.58	106.05	107.89	105.71	106.49	107.77	106.13	108.7	107.6	107.54	107.49	106.13	107.74	105.41	106.7	105.2	106	108.32	108.34	108.59	107.07	107.1	106.97	107.97	107.29	107.3
104.06	107.26	105.23	105.99	106.47	105.21	104.51	104.24	104.6	106.63	105.39	104.69	105.19	105.51	104.79	106.09	106.58	104.72	105.23	106.31	107.47	105.53	106.12	105.62	105	105.06	106.24	105.99	104.03	108.23	106.02	105.51	105.47	105.79	105.08	105.46	105.87	105.2	104.96	106.44	106.21	105.37	104.94	105.62	105.48	105.25	104.59	104.52	105.93	104.13
106.34	105.57	105.81	106.37	107.96	106.38	107.86	106.39	107.93	102.86	104.53	105.13	106.51	105.28	107.62	106.8	105.58	107.51	106.76	105.61	106.58	105.68	106.66	105.63	106.66	106.04	106.81	106.48	106.35	105.08	105.95	106.75	103.29	103.56	108.13	106.23	106.12	106.11	105.04	104.3	105.4	107.77	106.61	107.69	105.55	103.86	105.7	106.64	106.07	105.04
98.645	96.498	101.45	100.86	97.889	99.887	98.984	98.543	98.107	99.666	99.133	100.67	99.164	97.183	99.38	98.761	101.01	101.08	100.21	100.43	99.983	99.108	100.5	96.542	101.48	97.509	100.03	100.24	100.71	99.976	101.42	97.551	99.385	99.215	96.095	101.09	99.942	100.36	99.163	101.19	99.525	99.346	99.684	99.53	99.803	99.89	101.28	100.28	100.71	101.05
111.46	113.84	112.19	110.25	110.67	112.24	111.41	110.28	108.64	110.56	111.16	112.02	108.27	112.82	112.61	112.61	112.15	112.72	110.56	110.98	113.82	113.26	114.45	112.48	113.1	110.49	109.26	111.27	111.72	112.16	110.65	111.64	110.98	110.55	113.33	110.83	110.28	112.5	110.34	110.78	112.52	112.89	111.41	111	112.66	111.52	110	110.75	113.53	112.01
119.82	116.84	115.46	117.69	119.5	119.03	118.43	117.69	116.82	118.41	119.53	116.11	116.86	116.23	116.73	116.91	115.97	118.42	115.52	117.37	117.46	119.16	117.33	117.75	115.27	116.86	117.56	117.24	118.02	119.12	118.72	117.26	116.94	117.18	117.56	114.92	119.29	117.89	117.96	117.55	116.28	115.9	116.49	117.32	117.45	113.95	118.06	117.79	117.54	117.19
117.88	116.79	116.27	115.26	116.15	115.58	116.44	114.19	118.76	118.9	119.14	116.59	113.94	115.78	115.59	114.89	116.42	116.36	117.21	116.33	116.77	116.56	117.32	114.12	113.35	117.13	115.28	116.12	115.74	115.85	117.48	118.53	116.53	115.58	116.64	116.78	116.81	114.71	114.86	117.56	117.17	115.2	115.96	117.29	114.68	117.42	116.16	117.16	115.16	115.58
107.23	106.59	107.84	106.46	107.33	106.7	108.17	106.43	106.38	106.75	105.23	107.95	106.63	107.42	107.55	105.96	106.23	105.13	105.88	106.24	106.72	106.65	106.52	108.39	105.22	105.45	106.67	104.35	107.29	106.45	106.37	106.25	106.34	107.9	107.32	107.95	106.63	106.34	106.51	109.88	108	106.59	106.68	106.83	107.8	107.12	106.34	105.6	106.63	105.82
100.57	99.962	101.02	99.208	100.06	97.896	99.02	98.19	98.897	101.63	100.56	96.599	100.98	99.316	98.887	100.81	100.86	99.14	102.89	98.295	98.725	99.733	99.124	97.818	99.915	101.2	98.223	100.41	100.21	98.613	97.517	98.51	99.887	100.98	98.804	99.625	100.96	99.557	101.8	98.129	98.5	97.087	100.6	100.4	99.11	100.33	100.92	98.465	102.68	99.175
113.7	110.2	112.93	113.17	111.11	111.92	111.33	112.2	110.97	110	110.3	112.2	110.39	113.28	111.82	111.35	109.41	112.98	110.4	111.75	113.65	111.24	112.94	113.13	109.15	111.23	113.42	112.18	113.03	113.03	112.04	112.09	111.26	110.66	111.95	110.77	112.17	111.96	110.24	111.04	112.68	112.43	112.15	110.06	112.87	113.13	112.47	111.48	111.56	112.34
108.15	107.19	105.71	105.29	106.54	106.37	107.52	105.96	107.08	107.42	105.81	107.39	108.55	107.54	104.33	105.31	106.08	106.02	105.47	109.06	108.3	105.42	106.55	106.97	107.92	107.73	106.68	106	106.61	106.12	107.03	105.7	103.75	106.81	107.77	106.9	106.8	105.31	105.7	109.04	104.55	109.3	107.62	107.54	105.89	106.18	104.86	105.83	108.75	108.27
103.6	103.11	103.98	104.76	108.68	104.88	107.78	105.29	104.78	106.16	104.47	105.56	105.88	104.01	103.95	105.69	104.4	104.46	105.85	106.87	105.8	104.74	105.61	105.68	105.11	105.18	103.98	105.49	104.88	105.86	104.99	105.41	105.09	106.78	103.9	104.46	106.15	104.04	106.04	108.64	105.57	106.61	108.95	106.19	108.08	105.12	105.9	104	104.17	105.35
105.46	104.6	104.34	104.12	104.7	104.2	103.37	105.2	105.42	106.65	106.15	104.11	102.97	107.11	104.69	103.99	104.85	103.12	106.77	106.58	108.14	105.52	106.63	103.69	105.73	103.39	105.67	103.11	107.56	105.79	104.52	104.83	104.53	108.4	105.04	104.75	106.14	105.59	107.26	103.91	106.47	106.15	104.79	103.85	106.16	105.38	104.83	104.4	103.63	106
106.26	105.61	104.73	105.42	106.04	102.78	104.33	105.85	105.18	105.59	105.04	104.57	105.1	103.71	107.25	104.66	104.16	105.23	103.09	106.23	104.07	104.64	106.49	105.61	103.78	105.9	104.3	104.87	107.05	104.5	105.15	104.98	105.78	105.41	105.08	104.03	106.03	107.13	104.72	105.48	106.33	103.19	105.12	104.49	106.64	105.47	106.18	103.93	108.61	106.53
105.38	106.84	106.86	105.64	105.81	104.93	102.65	107.58	106.62	105.85	104.72	106.88	106.02	106.23	107.93	104.34	106.37	106.02	106.27	102.94	106.37	106.56	105.41	103.06	106.59	106.83	105.52	104.36	106.23	106.7	105.13	105.48	105.61	105.24	105.15	106	106.3	107.06	107.13	104.04	104.68	105.89	106.67	106.62	106.56	107.75	106.01	106.18	106.3	104.68
105.05	105.68	109.31	104.9	103.99	106.93	107.13	106.24	106.13	104.16	106.08	107.84	104.87	104.68	105.97	106.46	106.27	104.58	106.5	104.69	104.68	106.11	106.36	106.28	107.71	105.25	105.94	105.31	104.76	106.46	108.08	106.59	105.46	105.11	105.93	105.19	106.04	105.73	105.41	105.77	108.84	106.1	104.53	105.56	106.24	105.93	104.9	106.64	108.11	104.55
110.23	110.4	110.25	110.32	109.71	111.79	111.35	109.32	112.21	109.11	108.93	109.15	109.23	110.07	110.49	109.41	111.16	111.6	111.22	110.74	110.32	109.67	111.81	108.95	108.52	109.28	110.97	110.02	111.08	108.66	111.53	109.92	108.8	108.81	109.18	107.95	109.97	108.62	111.79	110.11	107.88	109.61	111.17	110.35	111.99	110.43	110.97	110.68	110.57	109.85
106.66	105.14	106.4	106.2	106.63	107.07	105.55	105.71	106.09	105.21	107.22	105.97	107.96	103.53	106.94	104.54	105.93	108.73	105.39	106.57	106.58	106.56	105.07	105.2	108.04	105.76	107.51	104.96	105.79	105.51	106.08	106.81	106.03	105.83	106.8	105.4	105.92	105.57	104.52	107.38	105.42	106.75	105.7	104.48	105.71	105.15	105.83	105.92	108.18	107.08
109.43	111.05	109.27	110.73	109.16	109.3	108.56	111.1	108.55	108.96	110.6	110.71	109.39	107.85	108.03	108.54	108	109.21	110.42	109.93	112.01	109.39	109.31	110.45	110.25	110.52	110.11	109.5	111.12	113	110.49	110.19	109.16	112.33	108.65	110.46	109.15	112.51	106.97	109.11	109.81	109.4	109.98	109.39	111.36	109.38	110.07	110.22	111.74	108.72
116.85	119.01	118.12	119.35	117.4	117.67	117.45	117.44	118.78	116.4	120.4	117.58	117.97	117.89	117.33	118.34	117.33	117.76	118.47	119.93	120.91	117.94	119.44	117.97	118.24	116.74	115.24	118.6	117.79	117.54	118.1	117.7	119.17	116.48	117.71	118.61	116.41	119.21	114.91	116.76	117.23	117.59	116.1	118.4	117.96	117.82	118.16	117.96	117.86	117.89
104.93	104.8	104.79	105.76	103.97	104.55	105.55	107.4	106.03	102.54	106.39	106.55	105.16	104.06	106.14	104.43	104.73	102.71	105.12	104.35	103.61	105.47	104.94	103.59	105.99	104.25	104.36	105.23	104.28	104.95	103.47	106.17	104.8	106.41	105.76	104.64	105.38	104.01	106.58	106.05	101.52	104.68	108.07	104.98	104.78	106.47	105.92	105.2	104.69	104.01
114.34	113.92	114.31	112.34	112.49	111.41	114	112.77	112	113.5	112.73	110.91	110.69	112.91	110.73	111.22	111.87	112.95	112	110.23	113.44	112.03	111.69	111.53	112.39	112.26	107.46	111.95	113.79	112.11	114.3	110.93	110.27	113.56	113.62	111.44	113.75	114.54	112.22	112.09	110.94	111.71	113.59	112.5	112.72	112.08	111.3	114.32	113.12	112.31
111.17	113.36	111.16	111.03	114.37	111.37	110.2	111.86	109.36	111.06	109.78	112.1	112.17	110.81	112.04	113.38	111.54	110.71	111.7	110.7	113.36	110.7	111.89	111.03	111.24	114.2	111.9	110.66	109.83	108.92	111.2	110.88	112.95	111.29	111.69	110.59	112.81	111.86	112.19	113.46	110.72	111.05	110.49	111.71	111.89	110.18	110.1	112.96	112.07	110.68
113.29	110.62	113.59	112.65	109.51	111.13	111.61	112.79	112.74	109.91	112.53	112.43	110.12	109.87	110.3	110.08	113.56	113.58	111.41	112.41	114.84	110.67	110.27	114.24	113.18	112.69	111.37	111.93	113.07	112.47	111.24	112.36	112.68	112.19	110.55	113.19	112.18	111.27	111.19	112.98	111.12	111.87	112.56	111.94	113.35	112.72	109.14	112.67	112.53	113.05
118.02	118.2	119.04	116.36	118.42	117.65	117.43	116.11	117.83	116.78	117.15	118.13	118.7	117.32	118.15	118.01	119.23	118.39	118	115.63	118.9	115.67	117.81	118.74	119.33	117.28	118.25	117.29	115.23	117.36	117.19	118.75	117.62	119.94	116.95	118.12	120.23	116.95	118.39	117.03	117.42	116.89	117.18	117.2	117.4	118.11	118.11	118.56	118.17	117.62
103.69	102.59	103.62	102.67	105.42	105.37	101.01	104.59	105.55	104.32	105.86	106.79	106.33	102.63	105.53	103.27	105.29	104.61	103.21	103.75	104.66	105.22	104.87	105.2	105.46	104.54	104.41	105.4	105.27	104.16	105.06	102.74	100.9	105.7	103.48	102.89	104.85	105.61	103.59	104.25	104.39	104.98	107.23	104.16	103.77	103.85	102.05	104.35	104.02	103.56
103.34	106.2	107.11	106.33	106.65	105.34	104.09	107.65	106.36	105.9	105.43	103.22	105.76	105.62	106.46	105.6	106.74	106.58	105.79	104.56	106.58	107.12	106.74	104.99	107.03	105.06	107.58	104.7	105.44	106.96	105.4	107.22	106.6	103.9	106.09	108.41	105.31	105.78	106.45	105.82	107.28	105.65	106.95	105.12	105.91	106.45	105.55	107.98	104.18	107.92
98.137	100.27	98.528	97.701	102.9	101.22	102.18	100.31	99.17	102.59	102.72	100.08	98.812	101.56	101.69	100.18	99.189	99.829	100.4	101.92	101.5	100.85	100.26	99.465	100.46	102.04	99.137	101.11	99.752	100.79	101.46	100.25	101.26	102.93	100.74	101.79	99.408	100.59	100.77	102.46	99.496	99.93	99.681	100.18	101.16	101.31	99.9	101.71	101.14	100.98
106.47	106.01	101.81	106.55	104.13	104.12	104.34	105.99	103.21	104.29	107.16	107.26	103.74	104.31	105.92	105.22	104.59	105.85	102.68	104.66	106.31	103.8	103.92	105.33	104.86	104.21	105.26	102.3	106.43	105.37	106.3	103.15	106.05	106.39	103.95	104.75	102.95	103.98	105.48	102.98	104.95	102.23	104.71	104.71	105.63	105.69	105.35	103.85	107.39	104.97
99.992	98.897	98.898	98.737	99.607	100.74	100.27	99.047	99.539	101.46	99.38	101.84	99.341	98.643	101.14	99.828	99.983	100.05	99.406	101.58	99.15	101.59	100.13	101.36	99.504	99.965	100.3	100.15	101.58	101.08	101.55	98.363	101.44	99.87	98.224	100.32	97.714	99.772	99.382	100.57	99.397	98.511	101.74	99.665	100.37	101.02	98.598	101.89	99.724	101.54
108.35	103.55	105.18	106.18	107.8	106.3	104.71	103.13	105.44	104.37	105.19	107.13	105.59	105.03	104.97	103.71	103.66	106.24	106.15	106.3	105.27	103.77	104.22	107.07	105.63	104.78	104.98	106.96	105.93	107.58	107.86	106.15	107.11	105.17	103.71	107.21	107.55	106.76	107.38	108.63	106.76	106.04	105.23	105.72	104.36	104.96	104.88	105.69	107.51	105.23
111.32	112.43	110.01	112.68	111.38	110.81	114.77	110.93	110.53	113.65	109.46	111.02	113.36	111.1	110.82	111.66	111.95	111.03	111.82	111.56	112.11	112.26	113.22	110.15	113.76	111.53	113.74	111.75	110.79	112.71	111.1	113.33	114.5	112.89	110.1	115.27	110.6	111.4	112.48	110.5	112.53	111.66	112.49	113.76	112.51	111.97	112.5	112.94	112.64	110.02
105.36	107.01	104.52	105.95	105.46	104.38	103.91	106.69	107.09	104.47	106.71	106.09	105.54	103.68	104.48	105.31	106.85	105.95	101.59	106.31	107.53	105.68	106.75	104.9	104.68	105.97	108.15	107.58	105.74	105.71	103.86	106.19	106.29	103.98	105.87	106.03	104.66	105.18	105.52	103.91	103.41	105.22	104.8	104.48	105.96	104.9	106.69	104.99	103.72	104.73
111.36	114.75	113.52	111.14	113.17	112.73	112.86	112.97	111.91	110.68	110.46	111.93	113.02	110.93	111.48	110.43	113.18	113.8	112.37	112.87	111.99	110.51	113.44	110.83	111.1	112.64	112.41	110.66	112.44	111.71	112.6	112.25	109.88	111.58	112.13	110.81	111.7	112.55	110.32	111.22	112.29	111.96	111.65	111.62	111.03	111.29	110.83	112.61	111.64	112.08
106.6	107.08	105.74	105.99	104.88	105.11	106.95	105.32	107.39	106.45	105.43	109.22	104.76	106.64	107.33	106.46	106.61	107.51	104.97	105.54	106.06	106.69	105.35	106.39	105.72	105.88	104.77	105.98	105.94	103.39	104.87	105.82	106.54	105.5	106.18	106.69	104.23	107.05	106.47	105.21	106.56	106.51	108.11	105.21	104.74	105.03	106.35	108.03	104.32	105.93
105.89	108.04	107.73	106.73	104.65	105.79	108.44	108.4	108.08	107.46	105.42	107.73	106.65	104.77	105.25	108.13	106.28	108.21	106.94	108.48	108.52	107.67	106.41	105.59	108	107.8	106	106.48	106.64	104.91	105.23	104.98	105.87	107.47	106.44	105.6	105.16	106.18	105.94	105.12	107.22	107.36	107.33	106.88	106.32	106.69	107.67	105.93	105.48	108.49
99.896	103.91	101.79	103.25	101.82	100.93	102.15	102.21	100.78	99.198	100.2	102.55	101.63	101.79	98.173	102.36	98.558	99.636	99.583	99.319	99.715	100.49	102.57	101.08	101.31	100.4	100.96	101.36	102.75	102.77	102.2	99.588	101.09	100.53	99.082	99.939	100.09	103.6	100.09	99.739	99.263	101.25	101.8	99.611	100.83	102.64	101.26	101.02	100.89	98.849
105.75	105.7	107.42	108.15	105.87	106.83	107.14	105.61	104.18	105.82	107.01	107.1	108.23	103.92	104.3	105.81	108.31	106.03	109.83	106.34	105.71	105.95	107.21	104.26	108.41	109.76	107.29	107.46	105.29	106.33	103.91	107.18	108.34	106.2	106.25	105.36	105.44	106.69	102.91	105.79	105.47	107.61	106.97	105.29	107.07	105.21	107.75	106.15	106.22	106.08
99.604	100.25	98.326	100.71	97.807	100.34	99.412	100.78	100.05	99.579	100.3	98.819	99.369	97.234	96.955	101.8	101.15	100.03	100.42	100.46	99.686	100.8	99.051	99.471	100.9	99.29	97.967	100.46	99.26	100.72	101	97.969	98.709	98.434	100	99.74	99.88	99.916	100.43	102.49	98.966	99.936	101.17	98.339	98.639	100.54	99.961	100.87	100.71	100.99
105.61	106.9	106.97	104.39	104.99	106.24	102.96	103.78	104.47	105.23	105.27	105.94	105.88	107.08	106.25	104.27	103.17	105.72	103.98	104.59	103.93	105.27	106.62	106.33	105.89	106.72	106.54	105.85	105.8	105.54	105.95	106.87	108.05	106.85	104.05	105	105.08	105.02	107.89	108.12	106.26	106.07	105.2	105.06	106.24	106.77	105.38	104.55	105.69	107.5
101.57	98.448	100.79	98.844	99.79	100.5	99.525	102.86	99.799	99.934	100.45	99.116	100.33	101	99.105	99.421	102.8	99.635	99.223	97.204	98.695	99.47	99.997	98.439	99.729	100.43	101.38	98.03	97.682	102.58	99.523	100.74	97.734	100.92	99.902	100.17	100.32	99.795	99.875	97.128	99.599	98.811	100.43	100.46	97.722	99.597	99.028	100.67	98.865	100.67
110.47	108.3	111.7	111.4	109.31	111.82	108.29	110.87	112.79	110.09	111.56	109.38	109.8	109.16	111.89	111.73	110.63	111.56	110.87	111.97	112.61	109.86	110.84	108.18	109.34	109.47	110.18	110.14	111.47	109.17	109.13	109.12	111.69	110.33	112.35	111.77	109.2	109.81	110.62	110.13	111.81	109.61	110.07	112.04	111.9	108.28	109.35	110.91	110.02	109.27
103.61	104	103.47	105.83	101.95	105.64	105.15	103.57	104.84	106.63	104.15	105.23	103.61	104.59	106.26	104.16	105.89	103.72	105.42	106.66	108.49	104.92	103.81	105.23	103.69	103.11	105.19	104.49	104.56	105.6	103.94	104.24	103.87	105.04	106.16	104.32	105.66	103.02	104	103	105.97	106.39	104.76	105.54	103.98	104.12	104.57	104.99	106.12	104.27
99.914	99.098	101.71	102.08	99.973	101.92	98.716	98.374	103.6	100.36	100.66	98.776	101.63	101.43	102.3	101.41	101.3	99.052	100.24	100.28	101.32	100.2	100.54	101.95	99.803	99.784	101.4	100.67	100.16	104.02	99.134	102.57	101.04	103.95	101.06	101.23	100.06	99.63	101.58	103.49	103.14	100.42	100.18	99.116	102.22	98.911	101.31	100.68	100.33	100.12
108.68	113.12	109.39	109.65	110.82	109.99	110.02	113.26	109.12	110.24	109.33	110.86	108.99	110.54	111.63	111.03	110.05	111.5	111.09	109.91	109.68	111.66	109.84	113.81	113.69	109.05	109.92	109.56	110.93	110.92	110.84	109.39	111.03	110.83	110.65	111.57	108.79	108.34	111.55	114.8	111.46	110.45	107.42	109.46	110.83	112.92	111.06	108.35	109.51	110.76
105.87	102.41	106.53	104.4	107.34	104.45	104.76	103.53	102.34	102.52	105.63	105.14	104.16	101.36	105.64	104.82	106.35	106.41	103.58	108.05	105.24	104.35	103.12	104.93	104.51	105.8	105.22	102.9	107.44	101.92	105.73	105.36	105.65	103.14	104.38	104.42	106.54	105.37	103.28	106.83	105.02	106.44	106.53	105.21	104.14	103.78	105.47	105.92	105.14	105.3
103.64	106.7	105.96	103.8	105.32	103.39	104.31	104.92	103.39	107.07	106.95	106.4	107.86	103.33	104.43	104.49	105.15	103.14	106.64	105.6	105.21	104.37	105.54	105.19	104.25	105.41	105.31	104.55	103.71	104.07	103.91	103.73	104.9	107.64	108.34	106.61	105.7	106.69	105.92	103.91	104.66	106.6	105.79	105.26	104.78	106.53	105.24	105.69	104.06	105.24
105.94	105.23	107.36	105.6	103.06	105.05	107.05	104.34	104.37	108.53	107.13	105.34	104.76	106.64	106.78	106.07	105.74	106.68	106.2	108.28	107.53	107.51	107.64	105.11	108.52	105.88	107.14	106.93	104.93	107.39	105.73	107.66	107.56	106.45	107.48	104.99	103.9	108.22	105.91	105.21	105.21	107.52	104.67	105.79	105.81	106.94	105.6	107.27	107.67	106.31
112.9	111.3	110.02	111.51	112.07	113.65	112.65	112.27	112.11	111.98	113.44	111.02	110.73	110.2	111.96	110.04	112.93	112.56	113.6	112.94	110.21	112.56	109.31	113.31	112.57	112.86	113.36	110.87	113.02	111.23	110.61	111.23	113.17	110.89	111.69	110.03	112.5	112.71	112.56	113.29	113.89	111.19	111.31	110.45	111.72	110.68	111.69	109.36	111.44	111.45
107.54	107.16	106.71	105.45	106.6	105.14	104.92	107.92	106.29	109.37	107.73	107.29	106.65	106.7	108.3	109.16	105.99	107.03	107.59	106.11	103.37	107.77	106.22	106.63	107.06	106.76	106.89	106.67	106.74	107.79	107.53	106.4	108.28	105.81	106.01	107.07	105.93	106.99	108.93	108.15	106.32	108.49	107.01	106.29	106.99	107.16	107.26	105.96	106.01	107.42
98.683	101.95	102.19	98.494	100.84	98.726	100.98	98.251	100.93	99.811	101.11	100.17	100.61	98.391	100.72	102.37	100.1	99.709	100.37	101.81	98.567	99.875	100.69	100.23	100.61	100.34	100.04	98.584	102.94	100.23	102.05	99.029	98.562	101.77	97.942	100.93	101.4	100.84	99.384	101.12	100.78	98.915	99.268	101.23	98.854	102.89	100.34	99.344	100.64	99.869
109.48	110.81	111.77	110.33	111.33	111.65	110.26	112.36	108.32	111.03	110.76	110.58	108.23	110	111.77	111.67	111.84	109.39	110.46	109.13	108.96	111.7	110.17	110.15	111.28	110.94	110.22	110.82	112.29	112.06	110.21	110.12	109.47	108.84	111.08	110.25	112.04	110.13	111.35	110.88	109.49	110.7	110.82	112.4	112.48	112.71	110.41	108.87	112.68	109.74
103.38	104.4	103.49	105.79	104.41	104.8	105.59	106.09	104.9	106.85	103.59	104.01	105.03	106.2	104.53	106.38	104.42	106.79	106.31	102.42	106.57	102.45	103.52	105.13	106	105.02	106.34	103.55	105.93	106.31	105.89	105.92	105.36	104.72	106.24	105.8	103.18	105.73	105.39	105.65	106.18	105.35	105.63	105.38	105.31	106.78	106.21	103.98	105.3	104.74
104.4	103.96	103.47	104.91	104.49	105.42	103.53	103.99	104.86	103.76	104.36	105.01	104.35	104.49	102.25	105.01	103.19	104.07	103.61	102.27	106.1	105.7	106.87	102.91	106.66	106.18	105.25	104.54	104.17	103.72	103.93	102.92	104.8	103.65	106.04	104.88	104.78	105.88	103.35	105.13	105.16	105.27	105.95	103.39	105.67	104.64	103.49	103.69	105.12	101.95
105.57	106.63	105.9	108.06	104.88	104.97	105.19	108.87	106.69	107.61	105.03	104.96	108.44	105.93	102.59	104.8	106.75	103.91	106.96	108.63	105.8	106.05	104.77	105.66	105.97	105.53	105.8	107.84	106.7	107.31	108.12	106.63	106.35	108.44	107.19	104.67	107.31	107	107.92	105.78	105.14	108.17	106.26	104.9	105.47	107.08	106.1	106.13	106.54	106.48
100.65	102.02	98.143	102.09	98.781	101.97	101.63	102.69	99.924	100.7	101.64	100.03	101.74	101.42	101.41	100.9	101.7	99.955	102.25	100.78	102.57	101.13	101.27	100.08	98.656	99.78	101.13	101.85	101.73	99.254	99.732	101.82	101.44	100.86	103.22	100.66	100.91	100.51	102.95	101.63	101.19	104.2	101.92	99.052	99.249	99.062	99.273	101.54	100.3	100.38
110.88	110.57	111.48	110.03	110.23	111.76	111.67	113.46	113.18	111.45	113.37	111.17	113.3	111.15	109.78	110.75	109.4	112.6	111.87	110.67	111.07	113.33	110.44	112.16	111.41	109.02	111.69	114.28	113.29	109.52	112.44	113.84	112.45	112.4	111.69	112.85	112.04	112.67	111.52	111.48	112.58	112.94	112.01	111.27	110.54	112.59	111.66	108.76	112.31	113.86
111.94	111.38	112.93	110.57	111.57	110.58	113.1	111.99	112.72	112.07	114.73	112.98	109.93	113.55	113.74	112.65	113.04	112.34	113.28	113.2	111.25	114.06	111.91	112.66	109.73	112.6	112.68	112.06	113.53	112.73	110.51	111.26	111.84	112.79	111.12	110.63	113.98	114.37	113.27	112.22	112.33	111.45	111.35	112.78	111.98	113.34	112.11	111.48	110.01	110.83
100.53	100.51	100.09	98.956	101.12	100.25	99.477	101.15	102.12	102.2	99.023	100.49	98.929	98.977	99.33	98.983	103.19	101.02	101.1	99.089	101.73	100.8	98.319	100.89	100.11	96.935	99.08	100.01	101.47	98.621	98.207	99.849	99.683	98.834	100.33	100.87	102.17	99.152	100.07	100.24	99.464	101.85	99.783	101.57	100.68	100.83	100.28	101.48	99.296	100.89
109.65	108.97	109.43	113.2	107.87	111.38	108.76	111.03	108.19	111.79	108.78	109.38	108.98	112.2	110.92	110.76	109.98	110.19	109.04	110.45	110.39	111.98	107.85	109.6	110.12	109.12	110.86	110.24	110.08	111.12	111.33	110.83	109.95	111.55	108.96	108.71	110.79	110	111.07	111.45	110.66	109.11	108.27	108.98	110.13	111.41	111.16	107.43	106.59	109.82
105.44	105.43	106.66	105.28	105.8	105.11	105.48	103.7	105.37	105.75	105.59	102.68	104.95	103.73	106.86	105.03	104.41	104.99	106.46	105.67	103.92	106.91	103.12	106.85	105.37	104.9	104.63	105.7	107.58	106.81	107.19	104.47	106.08	106.89	104.92	105.76	104.79	103.35	106.22	105.29	106.67	107.09	107.19	104.03	105.5	104.03	105.64	107.16	105.17	103.8
103.71	104.8	104.65	102.9	102.98	103.61	103.37	102.99	105.3	103.51	101.34	106.28	105.48	104.42	104.18	105.71	103.34	104.62	103.9	102.67	103.9	104.56	104.31	104.32	106.16	104.52	106.69	104.82	103.78	103.9	103.65	106.01	102.84	105.26	103.31	102.68	103.64	103.36	104.76	103.76	105.16	102.7	107.15	103.59	104.75	104.37	105.38	106.56	105.36	105.78
112.25	113.4	112.79	112.37	113.87	113.33	112.42	111.82	112.06	112.91	113.26	111.04	112.21	112.33	112.76	113.73	112.08	111.86	112.74	113.56	111.73	115.31	113.49	112.94	110.94	115.46	112.22	112.8	109.79	111.63	112.72	111.87	113.14	112.8	112.43	114.18	112.49	110.43	114.02	112.16	112.57	111.2	115.94	112.59	112.46	114.28	113.13	112.01	112.97	113.27
112.55	112.58	111.76	113.67	112.72	108.56	113.41	112.28	114.08	112.08	110.7	111.42	114.31	111.91	113.56	110.63	112.62	110.05	112.87	114.21	113.48	114.02	111.33	112.35	112.77	114.72	110.74	112.27	110.85	111.17	111.88	110.9	112.35	112.65	111.77	112.75	114.61	110.36	111.84	111.69	112.2	111.15	112.76	111.4	111.71	112.11	110.01	112.51	110.29	112.72
106.67	106.41	105.72	107.79	107.34	106.58	105.52	105.11	104.15	105.25	108.6	105.13	105.18	105.61	107.66	106.38	106.97	104.38	108.54	105.88	105.41	108.46	104.05	105.79	104.87	105.44	107.4	106.38	106.52	105.73	107.13	105.18	104.89	106.86	105.27	107.09	104.87	104.61	107.23	106.31	105.82	105.19	105.01	106.74	105.52	105.47	107.11	106.25	107.1	105.86
106.17	107.16	104.77	107.85	105.71	106.11	105.5	106.36	108.03	108.13	108.36	105.1	105.73	104.85	106.13	107.17	105.2	105.07	105.93	106.67	106.39	107.76	105.9	105.39	105.73	105.24	106.91	107.16	106.13	108.58	107.19	106.97	105.67	106.73	107.33	107.01	104.89	107.05	107.94	106.54	104.43	105.61	107.35	106.88	105.41	105.04	106.03	106.03	106.14	106.38
101.76	99.679	100.6	100.65	100.37	103.15	102.21	101.02	101.22	103.18	100.76	98.265	99.585	97.823	101.04	102.1	101.06	101.26	98.392	100.04	100.46	100.61	101.15	100.55	99.008	101.87	100.51	101.13	100.14	101.1	100.21	101.54	101	100.05	101.48	98.459	99.741	100.75	101.45	103.14	98.316	103.4	100.5	101.65	103.31	99.972	101.32	99.316	102.62	100.31
106.86	107.42	105.98	105.94	109.74	107.78	107.05	107.48	105.46	105.91	108.69	107.99	107.67	105.42	106.04	107.24	104.52	108.67	106.84	105.15	106.26	108.15	109.18	107.72	107.35	105.91	108.2	106.58	107.4	107.19	107.63	103.72	107.3	106.91	108.05	109.16	107.77	104.94	107.93	106.32	109	105.64	106.76	107.1	108.41	107.51	106.6	105.49	106.42	106.01
104.42	108.03	107.43	106.33	106.5	105.18	107.59	105.6	104.93	105.97	104.82	103.42	104.34	107.02	105.03	105.82	105.42	107.35	106.41	106.07	106.33	105.73	105.54	107.51	104.97	108.03	108.02	105.7	105.88	105.65	107.93	105.66	103.92	105.39	107.69	105.76	103.41	106.11	104.87	106.97	106.59	105.54	107.83	103.81	108.45	105.15	104.81	105.33	105.58	106.37
110.81	112.39	110.66	110.23	110.36	112.08	111.86	111.1	109.52	113.27	113.68	111.75	111.6	112.08	111.1	111.51	113.29	111.23	112.13	113.32	111.53	111.59	112.27	111.71	110.65	111.27	112.38	111.47	110.05	110.2	113.39	111.14	111.27	112.21	112.68	112.03	110.89	111.04	111.62	113.07	111.31	114.65	112.32	111.55	113.14	110.65	113.3	111.23	112.04	109.1
110.52	110.98	108.84	109.28	110.11	110.76	111	110.66	111.13	111.89	113.32	111.21	109.27	111.41	110.27	110.76	112.76	110.66	111.65	109.94	111.13	110.5	110.98	111.41	113.02	111.75	111.59	111.28	109.02	113.82	110.48	111.81	112.11	111.09	112.55	110.67	110.47	110.61	111.44	108.39	111.34	111.09	112.41	111.37	109.22	110.2	110.77	111.77	112.95	112.16
105.86	103.96	103.8	104.54	104.78	104.86	105	105.45	106.87	104.97	103.85	106.2	105.35	103.97	102.89	103.37	106	106.1	104.82	106.07	103.93	104.33	103.55	105.28	107	102.55	104.67	105.88	105.41	104.42	105.85	103.62	101.74	104.28	105.1	103.72	104.92	103.55	105.37	104.59	101.87	104.73	105.47	105.58	107.4	105.01	105.05	106.18	105.7	103.76
105.41	107.08	106.63	105.26	106.13	104.45	104.97	104.21	106.97	106.12	104.86	106.18	105.68	105.17	106.96	107.5	104.91	105.11	102.79	106.39	106.78	106.64	103.19	106.1	108.23	105.42	107.75	107.61	104.87	107.11	106.33	104.94	106.95	106.12	106.77	106.83	105.56	107.38	104.73	105.14	105.33	104.14	107.08	107.64	104.51	106.98	105.63	106.91	104.54	106.57
105.31	105.36	104.52	104.88	104.69	102.95	105.17	104.76	106.31	105.44	104.29	104.71	108.12	104.62	104.47	105.4	104.94	104.34	103.66	105.84	105.21	104.17	105.23	104.96	103.42	104.84	104.3	105.12	104.47	104.86	107.08	104.83	103.81	105.57	105.59	106.39	106.67	104.83	106.43	104.81	105.79	105.62	106.26	105.24	106.49	107.64	105.71	105.38	106	106.2
111.7	110.53	110.83	111.39	111.4	109.62	111.35	111.48	113.18	111.66	111.36	111.05	111.66	110.62	110.01	109.55	110.78	111.72	111.46	112.03	108.34	111.35	114.23	113.25	112.82	111.53	112.1	111.62	114.31	112.89	111.12	110.38	110.98	111.73	113.96	110.5	111.66	112.99	110.99	113.1	109.81	110.99	111.72	111.97	109.84	112.71	111.44	111.31	110.31	110.13
107.98	105.8	106.79	106.02	104.94	105.55	107.38	106.16	107.5	106.15	107.55	106.37	106.68	106.58	107.24	105.87	104.78	105.98	104.78	106.53	108.26	106.37	109.47	106.62	107.74	104.46	105.62	105.59	104.63	106.38	105.58	105.03	107.48	104.46	103.9	106.94	105.2	106.66	106.7	106.25	108.42	107.3	106.19	108.34	104.91	106.98	106.89	107.23	106.91	108.9
112.28	110.8	110.6	110.22	110.33	113.87	111.29	112.19	113.47	112.28	110.71	111.69	110.79	109.28	112.38	110.38	112.29	111.15	111.11	111.26	110.98	110.06	110.16	110.6	112.2	111.73	113.27	113.28	111.92	112.69	113.93	111.5	110.14	111.82	112.29	112.87	109.27	112.47	110.3	111.42	110.51	115.48	110.41	112.39	111.3	114.64	110.99	111.81	110.45	112.8
104.61	106.53	105.47	102.84	103.64	105.26	103.16	106.67	102.26	103.63	105.14	103.89	103.7	103.24	104.34	105.49	105.11	104.16	104.69	105.54	107.41	106.36	104.93	106.45	104.65	105.24	104.96	106.02	104.76	104.42	106.83	106.4	105.74	104	105.64	106.2	106.37	104.13	104.53	105.32	108.07	106.44	104.45	105.69	104.4	105.15	105.18	105.23	105.78	103.97
108.73	110.63	110.72	110.4	111.35	110.71	110.08	109.64	109.58	110.64	112.31	110.41	111.1	111.22	111.2	111.38	110.79	111.72	110.87	110.3	111.42	108.78	111.8	112.19	111.2	109.9	111.27	110.1	111.19	110.88	111.18	109.64	111.34	109.04	110.42	109.95	111.18	109.86	112.1	111.41	110.88	110.99	109.08	110.85	111.17	108.59	110.12	111.9	110.8	109.19
106.71	104.86	105.86	105.57	107.84	104.97	104.76	107.09	107.9	104.46	105.53	107.1	105.29	104.61	107.9	106.58	104.88	105.11	105.83	104.85	106.18	106.42	105.08	105.52	105.42	105.09	105.29	106.81	108.97	106.1	105.29	106.07	106.31	104.74	104.26	105.49	106.18	107.52	105.05	107.56	105.12	107.22	104.06	106.02	105.2	105.57	105.59	107.52	104.55	109.95
104.67	103.76	107.34	106.03	104.43	105.23	105.72	106.68	104.41	106.38	107.11	103.74	105.52	105.34	106.23	104.49	106.91	104.13	106.89	102.98	105.87	103.64	105.45	105.24	105.92	104.44	106.5	106.79	105.32	105.32	105.87	104.96	104.08	103.64	107.26	105.96	104.82	104.7	105.74	106.57	104.99	104.84	106.27	105.41	106.36	103.56	105.8	109.04	106.72	105.41
99.707	99.604	100.98	100.54	100.61	99.951	102.5	99.527	98.367	100.69	101.75	100.63	100.37	101.54	100.01	100.14	99.835	101.27	100.3	99.291	101.88	102.34	99.914	97.83	100.3	100.64	98.499	100.36	99.537	99.289	100.21	101.64	99.933	100.28	99.952	100.26	101.18	100.55	102.59	101.69	98.516	100.49	100.17	99.748	102.17	99.677	98.299	97.845	100.69	101.07
106.26	104.48	105.85	106.39	106.67	105.38	106.92	104.48	106.27	105.13	104.71	106.33	105.89	105.12	106.01	107.54	104.63	107.59	104.6	105.48	107.11	106.05	106.27	107.05	107.86	106.6	107.13	106.68	107.08	105.54	105.7	105.73	106.39	105.29	105.72	106.08	106.94	106.96	106.58	106.86	107.02	106.53	107.7	106.68	104.64	107.91	104.68	106.21	105.2	106.32
107.51	107.31	106.76	105.92	105.79	106.16	105.56	107.44	107.38	107.27	105.9	105.74	107.61	107.21	107.65	107.58	105.83	107.25	106.14	106.16	105.44	106.83	105.49	106.25	109.61	108.89	102.3	107.49	104.81	104.52	105.69	107.42	105.8	106.96	106.5	108.22	107.36	106.92	104.99	105	107.66	106.76	107.54	105.72	106.46	106.48	104.89	106.64	105.74	106.3
100.01	102.24	98.58	104.05	98.748	98.102	100.47	99.766	102.45	99.466	101.29	100.92	101.02	100.31	98.004	100.46	99.01	101.93	102.69	99.657	100.23	101.21	102.37	102.33	101.85	98.566	101.43	101.94	101.29	98.169	101.31	100.87	98.899	99.931	99.682	100.69	100.24	98.086	99.537	100.56	101.26	102.15	100.74	101.46	100.46	99.456	103.1	102.11	98.726	99.709
101.65	99.621	101.18	99.915	99.444	97.953	99.902	99.352	101.59	101.05	100.8	101.94	99.782	99.573	99.368	100.14	99.194	100.29	98.533	100.73	101.14	98.714	100.49	100.43	99.135	99.914	100.68	97.319	101.64	100.64	101.49	100.89	100.63	100.3	98.423	98.919	97.878	98.529	98.877	100.34	100.56	97.708	100.94	101.9	100.76	99.902	100.39	99.391	96.099	98.221
103.54	105.53	105.16	106.13	105.48	104.29	102.78	104.64	105.37	103.5	103.9	104.05	105.02	104.28	105.93	103.16	102.19	102.92	104.94	104.47	103.98	105.28	103.5	103.14	105.06	106.43	104.79	106.1	103.23	106.34	103.33	105.32	103.77	104.75	103.59	104.18	106.33	107.57	101.86	102.37	103.29	104.74	104.87	103.38	103.52	103.44	102.78	103.97	103.04	105.3
111.33	109.86	108.57	111.82	110.46	110.91	113.25	109.33	110.38	108.11	109.73	109.82	109.46	110.57	110.94	109.11	111.29	112.91	109.67	110.66	109.39	106.54	110.8	110.17	110.87	110.91	110.63	107.82	108.82	110.51	109.21	108.75	110.27	110.57	110.53	108.73	110.97	111.25	107.41	111.15	111	109.86	109.03	109.82	110.48	109.97	111.54	109.25	107.38	109.85
105.38	104.36	106.04	105.59	105.29	105.92	104.88	105.25	105.85	105.91	105.32	106.22	106.3	107.13	104.52	105.37	107.16	107.29	106.87	108.52	104.64	103.62	107.79	106.54	104.93	106.15	105.94	107.07	105.72	106.08	106.54	105.77	103.42	105.54	108.32	105.64	104.84	108.07	105.91	105.9	104.53	107.2	107.06	105.97	104.29	106	105.52	106.74	107.42	104.31
105.29	106.9	105.53	107.94	107.05	106.34	106.38	104.74	107.44	105.72	106.76	106.57	105.03	104.31	106.27	105.45	106.39	109.18	107.85	106.37	106.93	104.56	107.38	106.43	104.31	104.12	104.12	105.35	107.24	105.63	104.37	106.54	106.47	104.34	105.48	105.91	107.05	106.54	104.67	106.65	106.78	104.48	105.66	105.54	105.11	106.07	106.49	106.2	106.64	106.92
106.04	106.44	105.25	105.5	106.45	105.84	104.3	106.52	104.58	103.66	107.52	105.86	105.3	105.72	107.62	106.99	106.06	106.8	106.33	104.83	105.08	104.07	105.99	104.37	104.82	105.16	106.17	105.33	105.38	104.96	105	105.83	104.96	105.77	104.54	105.87	104.58	105.41	106.62	105.99	105.11	106.19	106.23	105.73	106.91	105.12	103.83	106.97	104.92	105.63
105.2	104.17	105.37	105.49	106.62	105.45	106.17	104.2	103.33	105.45	104.64	106.29	107.53	104.97	107.54	105.64	105.17	104.2	106.56	105.16	105.43	105.61	105.68	106.44	105.55	104.31	106.45	106.14	106.25	107.06	106.53	105.64	104.13	104.83	105.67	105.77	105.17	106.84	105.31	107.37	106.1	105.2	106.31	103.97	106.37	102.08	108.31	106.77	106.33	106.92
106.77	106.09	107.4	106.36	106.59	107.34	107.2	107.57	107.78	106.53	108.05	105.22	107.31	104.65	107.34	105.94	107.14	108.05	106.34	107.34	107.73	105.45	107	106.06	105.53	106.39	108.67	106.71	106.45	104.29	107.23	105.55	104.14	106.75	108.66	105.95	107.07	105.52	106.23	107.38	105.09	105.39	106.87	105.02	106.25	105.44	105.68	105.42	106.07	106.08
100.98	100.9	98.764	98.547	100.62	100.45	103.05	100.28	100.95	98.508	101.24	99.317	100.94	98.879	96.077	100.79	98.389	102.21	101.55	99.961	100.52	98.301	99.655	101.57	101.09	99.391	102.24	98.891	101.29	102.58	99.264	99.69	102.13	97.184	99.391	97.685	97.49	100.84	98.465	102.84	101.28	100.35	100.15	99.432	101.73	100.27	98.873	99.677	97.896	98.613
103.39	102.56	103.42	104.15	103.69	103.93	105.91	105.19	103.17	103.3	103.34	104.98	105.5	106.13	104.14	104.06	103.74	104.56	104.74	104.14	105.49	103.75	105.35	107.15	106.66	103.32	104.15	103.81	105.5	105.33	102.39	103.45	104.62	105.83	104.95	104.32	102.48	104.72	105.44	104.03	106.32	105.15	104.74	104.54	103.9	104.12	105.61	101.55	106.19	104.98
111.62	112.38	110.77	112.58	111.07	111.01	111.3	114.06	109.42	110.78	110.35	112.87	112.88	110.67	111.77	111.45	111	110.51	110.71	112.99	111.99	112.56	110.26	111.27	112.67	111.75	111.76	109.95	112.46	112.02	111.38	113.79	112.25	109.66	112.59	113.23	110.9	112.03	109.73	110.02	109.36	110.42	113.06	111.73	109.68	112.12	112.34	110.95	111.74	112.64
104.39	105.16	105.03	103.67	103.81	107.42	104.2	102.1	102.82	102.78	105.43	105.37	105.06	106.39	104.09	104.03	105.02	105.25	105.78	105.05	103.9	102.61	104.73	104.45	105.54	104	104.71	101.96	103.55	104.61	103.62	105.58	103.72	103.96	103.59	104.2	103.75	105.2	102.56	105.76	103.49	106.43	102.84	105.64	103.76	104.59	105.28	106.01	107.4	104.46
111.42	109.78	109.92	107.75	112.91	110.18	110.33	111.15	110.12	110.15	112.29	108	111.19	113.71	109.93	110.96	110.06	110.35	112.2	112.07	107.86	107.03	110.34	113.16	108.26	110.7	109.85	109.87	109.73	112.33	108.64	112.56	108.41	108.25	110.39	107.9	109.48	109.64	109.96	108.24	110.47	110.22	109.3	110.35	112.71	109.48	111.82	111.46	109.72	109.78
102.02	97.941	100.09	100.65	100.05	99.415	98.458	100.29	99.523	99.242	102.66	98.715	99.749	99.823	100.43	101.14	99.892	99.729	99.056	99.55	99.357	100.01	100.37	98.502	98.245	100.29	99.321	97.297	99.026	99.455	96.542	100	97.989	99.735	100.95	100.01	100.77	101.48	98.389	100.29	99.86	98.567	100.78	97.477	99.18	100.28	99.513	98.136	99.275	98.145
105.51	105.74	105.12	105.56	107.86	103.67	104.8	106.1	105.56	106.49	105.13	105.74	105.71	103.81	104.53	105.89	106.45	104.8	105.95	105.73	103.81	107.95	105.99	103.79	106.08	104.67	106.13	104.31	108.5	105.74	105.27	105.02	106.81	105.65	105.93	104.41	103.02	105.2	105.56	102.44	105.8	103.76	104.14	104.78	103.66	105.01	105.53	105.62	105.25	104.64
106.52	107.84	107.37	106.43	106.13	108.99	105.77	108.01	106.98	106.09	106.62	107.18	106.5	107.89	106.54	107.06	105.29	106.62	105.85	107.24	107.19	106	108.11	104.7	108.21	105.09	108.74	106.06	105.79	106.22	106.4	108.82	105.66	105.98	106.48	106.2	108.54	106.62	106.44	108.22	106.2	104.19	106.07	107.22	106.56	106.19	105.51	103.46	108.65	105.39
112.12	112.22	110.72	110.22	112.47	111.63	110.99	110.13	110.55	111.49	111.55	110.84	110.84	112.84	111.13	111.95	111.16	112.29	111.39	113.64	109.37	109.35	113.04	113.23	111.76	112.68	112.34	113.64	112.52	113.13	112.5	115.79	113.04	112.76	113	111.96	109.81	113.39	111.46	111.93	111.44	112.01	111.05	109.8	113.4	111.99	110.81	110.98	111.11	111.73
99.215	102.23	100.92	100.39	97.606	100.57	100.23	99.425	98.108	100.59	100.99	101.84	101.89	99.932	101.63	102.22	99.836	98.146	100.7	99.731	100.09	101.5	100.72	100.09	96.649	100.38	102.11	99.403	99.164	100.54	99.143	100.21	99.313	99.117	99.907	99.222	99.859	104.02	100.35	101.56	100.65	100.43	99.766	99.638	98.088	100.29	97.393	100.24	100.63	100.48
108.99	108.77	108.71	108.65	111.49	108.9	110.17	109.19	110.02	110.11	109.46	110.35	112.04	111.65	111.49	113.06	110.21	108.44	110.59	110.58	109.07	110.19	110.84	111.41	110.77	110.08	109.49	111.16	108.22	110.34	110.18	108.43	107.98	107.51	109	109.52	108.64	109.56	108.96	108.83	110.45	108.8	109.75	109.5	109.04	110.36	108.95	113.37	107.98	109.7
110.75	111.72	110.88	113.01	111.61	113.13	110.88	110.88	109.94	112.54	112.85	111.9	109.83	112.35	111.42	110.78	111.73	112.19	109.22	111.56	110.07	110.94	111.28	111.92	109.53	110.51	111.65	110.42	109.27	110.74	112.62	110.82	111.31	108.16	111.8	112.88	111.69	112.16	112.39	108.73	113.7	111.66	111.06	110.99	109.66	112.32	110.55	111.1	110.69	110.58
105.53	106.97	107.18	105.7	104.48	105.32	108.1	103	105.17	106.04	105.76	108.74	105.74	104.85	105.64	105.65	106.39	104.32	103.74	105.23	107.11	106.15	104.58	106.26	104.34	105.12	104.06	104.63	106.37	107.16	103.74	106.33	105.85	107.09	104.47	105.33	104.88	104.82	105.62	105.45	105.37	106.34	103.06	105.8	105.43	108.54	105.07	104.07	103.47	107.19
107.35	108.46	105.06	109.05	105.58	106.96	105	106.16	104.95	105.96	105.96	106.24	108.53	107.34	109.15	106.63	108.48	105.88	107.68	107.46	107.29	108.21	108.3	108.34	105.79	106.03	106.91	104.37	107.66	107.99	107.92	107.46	106.39	107.52	107.57	108.19	105.01	105.82	108.1	107.2	106.48	105.67	106.92	110.31	104.39	105.77	106.77	107.21	108.53	105.16
105.35	107.32	107.13	108.23	105.22	108.93	109.51	107.52	103.84	104.61	105.78	106.8	106.31	106.9	108.74	105.43	106.72	106.07	104.69	104.53	108.31	106.06	107.41	105.93	107.09	104.88	108.43	105.35	106.45	106.48	106.98	108.51	105.87	105.41	107.64	106.43	107.86	107.2	106.69	107.75	106.07	107.38	107.58	107.81	106.52	107.2	106.16	105.71	107.95	107.24
101.1	101	97.984	100.63	99.641	99.133	99.235	101.76	99.699	100.51	99.637	98.848	98.881	99.241	99.115	98.801	99.414	99.549	98.354	99.797	99.358	100.28	98.238	100.75	101.06	99.209	100.53	97.484	100.13	99.02	100.65	99.005	99.573	100.4	99.731	100.43	98.734	101.7	97.952	101.34	99.549	97.881	100.66	100.16	99.677	101.2	99.688	100.72	99.226	100.7
104.17	106.95	105.1	103.83	104.83	103.8	104.44	107.29	103.73	107.57	105.43	105.27	104.07	103.69	105.6	105.39	105.32	104.62	108.33	103.19	103.33	104.8	106.36	107.47	105.29	105.64	106.46	103.09	104.8	105.94	107.48	107.84	106.46	107.18	105	106.09	105.46	107.35	105.18	104.91	106.79	104.35	106.84	104.38	106.03	104.84	107.98	106.45	107.82	103.62
105.78	106.87	104.42	106.75	105.29	105.97	105.42	104.57	104.64	106.02	107.42	106.24	104.86	104.28	104.75	102.65	104.92	104.56	103.8	106.54	106.14	105.95	103.51	106.5	106.49	105.28	104.7	106.02	104.87	104.5	107.25	105.1	105.45	106.99	107.85	106.27	104.95	106.43	107.34	105.14	105.12	107.46	108.11	104.58	105.98	105.2	104.03	108.13	104.01	106.77
111.18	111.01	109.56	110.73	111.07	110.83	112.67	110.74	111.36	112.39	113.06	110.48	111.33	112.82	109.58	111.86	109.58	113.14	109.79	111.21	112.32	110.72	111.13	111.72	112.2	111.64	112.84	110.41	114.32	112.8	110.65	112.71	112.54	112.66	111.44	111.25	110.36	108	111.85	111.33	110.75	109.3	111.46	110.75	112.79	111.37	111.1	111.33	111.92	113.47
111.05	111.03	111.13	110.67	109.68	109.2	110.19	109.76	109.28	111.63	109.47	108.7	109.76	111.27	107.78	111.65	108.92	109.4	111.25	110.95	112.37	108.33	111.27	110.13	110.42	108.85	112.06	110.23	110.65	110.71	110.27	109.61	109.09	110.57	110.99	109.09	110.31	111.36	109.03	110.93	105.8	107.65	112.13	109.56	110.39	111.78	109.95	111.21	108.49	109.86
105.43	107.33	106.8	106.21	105.51	104.56	106.75	105.85	106.69	106.27	103.95	106.03	104.71	104.28	106.68	104.19	106.97	106.26	106.39	106.46	103.4	106.26	107.07	106.49	103.94	104.25	105.41	106.12	105.64	105.7	104.13	106.65	105.92	103.05	104.66	105.82	107.33	103.76	106.72	105.07	106	104.58	106.5	106.15	105.89	103.06	106.99	106.16	107.09	106.13
104.79	105.25	103.49	105.88	104.87	103.79	104.86	104.82	103.72	105.45	105.75	104.42	105.63	105.23	105.49	103.68	104.98	104.11	102.66	105.38	105.24	102.96	104.12	105.5	106.86	106.98	106.87	104.19	105.61	107.09	105.27	106.7	103.6	105.31	105.25	105.94	103.82	105.38	106.2	105.05	105.44	107.1	105.05	105.53	106.9	105.01	104.99	105.15	104.7	106.15
104.01	106.13	106.07	106.57	105.47	106.02	105.8	106.41	107.12	106.45	106.06	105.13	107.25	105.25	104.81	106.18	107.31	106.6	107.74	105.34	106.33	105.6	107.21	107.83	106.3	107.14	106.96	108.36	105	104.86	106.99	105.31	106.38	104.7	104.63	108.21	104.68	105.67	107.43	106.8	106.21	104.93	105.23	108.36	107.81	105.64	108.22	105.79	104.23	106.28
107.13	105.81	107.14	106.45	105.78	106.72	106.71	104.64	106.59	105.14	106.03	104.94	106.21	105.34	105.88	106.2	104.14	106.81	106.41	107.6	107.81	104.04	105.52	105.8	104.47	104.9	103.29	104.58	107.55	106.1	108.35	105.59	107.83	107.09	108.85	104.77	107	106.32	106.7	109.1	107.38	108.89	105.76	103.93	107.39	106.96	105.65	108.42	103.83	105.56
116.79	114.84	116.18	115.75	117.24	114.34	115.84	116.1	117	116.71	116.75	115.64	113.85	116.91	116.89	117.62	116.89	116.23	113.52	115.59	116.24	116.33	116.71	115.63	115.61	114.61	117.37	115.44	116.17	115.04	115.22	115.5	116.16	117.81	117.27	115.56	117.39	116.04	115.84	115.16	114.77	115.7	118.31	116.56	116.75	115.49	115.97	114.34	115.58	117.04
104.92	106.58	105.79	108.01	107.59	107.63	105.7	104.16	107.27	105.62	105.83	104.36	104.85	106.23	105.56	106.86	106.97	107.55	106.57	105.15	106.49	106.74	104.87	105.11	106.66	106.14	105.11	106.56	106.67	104.96	105.42	106.75	106.42	106.49	104.22	105.31	105.01	105.32	105.61	105.01	105.93	104.2	106.02	108.34	106.91	105.11	104.63	106.03	106.82	105.18
102.72	104.03	107.78	105.16	103.47	105.01	108.82	104.09	105.61	106.22	107.33	105.95	106.59	104	104.7	104.1	105.13	103.21	103.54	104.76	105.91	104.74	106.62	103.78	106.82	105.63	105.08	105.62	109.1	104.91	104.83	104.52	106.65	106.11	104.68	103.91	106.1	107.74	105.53	104.02	103.88	105.87	106.64	106.17	106.52	104.41	103.64	106.84	104.95	105.41
104.4	106.65	105.25	103.88	105.75	103.02	104.42	103.89	107.97	105.08	104.61	105.94	106.31	104.34	105.33	107.41	104.04	104.21	105.71	104.42	108.06	105.08	103.84	103.95	106.13	104.1	103.24	105.54	105.31	103.99	104.77	106.99	104.2	104.25	104.86	107.01	104.3	105.62	105.82	103.55	105.6	103.9	104.46	104.42	104.65	105.29	105.75	104.44	103.66	103.51
107.59	107.97	106.6	107.3	109.57	106.08	107.26	105.9	106.62	104.2	104.98	106.76	106.13	107.18	106.49	105.92	106.6	108.26	108.55	108.5	107.92	106.89	105.97	106.4	108.08	107.42	104.94	105.12	106.56	108.44	104.86	106.42	107.64	106.88	105.33	106.35	106.98	107.48	107.2	106.24	106.78	108.43	106.75	104.94	106.58	106.57	107.66	108.42	106.18	107.93
111.7	113.13	112.24	114.68	112.03	111.83	113.28	110.97	108.74	113.48	111.49	111.6	110.95	111.8	109.5	111.85	111.74	111.98	110.76	111.84	112.55	111.9	113.62	113.12	110.5	111.95	111.28	110.97	111.91	110.52	114.46	112.13	110.61	112.22	113.54	109.55	112.74	112.69	109.89	111.02	112.36	113.65	113.85	113.25	112.73	112.76	113.71	111.41	112.66	111.46
105.06	102.77	106.95	105.35	103.31	103.41	103.76	103.57	105.86	105.02	106.39	106.19	107.24	104.13	103.57	104.48	104.64	106.72	105.91	105.74	104.05	104.2	103.51	103.97	103.38	104.75	104.62	102.98	103.22	106.13	104.77	103.5	106.04	104.21	106.94	103.91	104.63	103.38	103.35	104.68	105.81	104	107.53	105.17	103.83	105.67	103.52	101.56	104.42	104.25
106.38	105.27	103.62	106.47	104.57	106.16	105.89	105.18	106.8	103.63	108.42	106.88	104.02	107.58	107.42	106.58	105.77	104.34	106.78	105.12	104.77	105.9	107.79	105.13	104.96	106.92	105.89	103.52	104.87	104.66	107.66	108.81	106.09	106.68	106.08	105.72	107.49	105.86	107.09	104.53	105.72	107.6	105.17	108.3	104.83	106.66	106.11	103.92	107.99	108.23
104.02	107.38	107.22	106.88	107.66	104.94	105.71	104.94	106.15	103.96	108.09	104.55	107.38	106.36	106.19	106.04	105.69	104.33	104.23	108.19	105.82	107.06	106.04	105.01	104.83	103.19	104.94	106.21	106.82	107.32	103.65	105.7	104.54	106.06	105.51	107.35	105.51	104.17	106.39	108.43	105.77	105.11	104.51	106.05	106.53	105.18	107.97	104.76	106.29	103.79
109.7	111.9	110.11	111.24	110.86	111.16	112.31	111.4	111.22	112.14	110.25	110.57	111.21	109.69	110.19	110.93	110.39	111.09	113.56	111.44	110.59	109.69	109.09	112.12	113.06	114.78	114.48	113.31	109.81	110.69	110.48	113.73	110.22	111.83	110.5	112.93	112.81	110.8	110.49	109.64	110	110.94	112.35	111.01	110.4	112.37	112.15	110.84	111.49	109.33
104.83	107.75	107.57	107.91	105.04	104.29	105.02	105.15	105.7	104.85	107.71	107.55	105.78	104.97	107.85	105.31	104.58	106.47	105.66	105.24	104.5	108.19	103.96	104.91	108.96	108.11	104.68	107.09	104.02	107	106.62	105.79	105.34	105.02	105.75	107.15	107.38	106	108.24	106.3	108.53	106.77	105.83	108.03	107.89	105.05	107.27	106.81	106.5	106.17
110.37	111.73	111.58	112.33	109.62	108.98	112.2	108.18	111.22	110.75	111.66	111.68	111.83	111.45	109.42	111.3	110.85	110.72	109.5	109.45	112.07	111.44	109.7	110.45	109.37	109.28	111.23	109.51	111.66	108.98	113.25	110.31	111.45	108.58	111.82	110.12	109.71	109.54	112.35	108.53	109.6	109.57	113.12	109.62	110.64	109.83	111.34	110.15	109.9	108.79
108.31	106	105.78	106.38	106.47	104.87	104.38	105.72	104.8	106.65	106.36	106.04	105.32	105.9	105.71	105.73	105.3	104.59	105.06	103.67	105.47	106.96	106.65	105.71	104.29	103.87	105.85	105.86	106.27	106.87	107.28	105.32	103.63	104.75	104.11	106.39	102.97	105.2	105.97	104.18	104.15	104.1	105.57	103.99	104.43	104.88	107.02	105.65	104.43	106.58
102.83	105.16	104.45	105.04	105.21	103.94	102.71	105.28	104.7	104.22	104.36	105.47	103.73	103.2	102.32	106.25	105.49	105.42	102.99	101.76	103.77	102.89	104.49	102.89	103.72	106.36	106.27	104.1	102.33	103.99	104.74	102.68	101.65	104.65	103.82	103.46	105.04	103.04	103.51	104.99	103.34	103.56	103.23	104.62	103.25	105.05	103.86	105.49	104.07	104.22
111.87	112.65	111.93	110.97	111.52	109.8	112.69	113.26	110.76	113.5	110.87	110.45	111.78	111.01	110.89	110.6	110.36	109.73	112.16	110.29	113.51	110.77	112.99	110.01	108.43	112.37	112.03	110.8	111.82	111.68	109.52	112.08	110.9	112.02	110.54	113.65	112.22	111.59	110.74	112.85	110.64	108.74	110.48	111.93	110.76	111.75	110.47	109.06	109.93	111.71
105.8	106.4	106.6	106.72	106.26	106.83	104.84	103.23	105.51	103.65	106.5	106.97	106.28	104.01	107.07	104.77	105.74	105.02	104.82	104.49	103.81	104.42	106.67	105.78	103.8	105.35	106.48	104.38	105.11	104.53	106.62	104.47	104.98	104.8	106.57	106.33	107.26	104.63	105.63	105.91	106.37	104.14	106.37	104.13	107.47	106.46	103.89	105.57	104.36	106.35
99.839	100.49	100.52	101.59	99.874	100.97	99.987	99.934	102.14	103.12	99.768	99.475	98.734	100.38	101.57	99.66	98.276	100.91	103.8	99.629	99.243	101.6	98.709	99.235	101.73	100.86	100.29	97.796	102.64	101.41	101.33	100.27	101.64	99.594	98.812	100.34	101.73	100.3	99.045	99.043	98.134	99.119	99.749	100.9	98.36	101.8	101.65	101.13	101.2	99.872
111.12	110.72	108.72	109.86	109.36	110.18	108.66	109.51	110.67	109.07	108.44	108.69	110.33	111.82	109.68	109.7	108.31	107.75	108.76	108.67	109.45	108.48	111.46	111.11	109.86	110.77	107.78	110.15	110.44	110.29	110.91	110.9	108.65	109.5	109.51	109.47	108.3	111.16	110.89	108.75	108.82	108.93	108.02	108.85	109.53	107.75	109.06	110.78	108.08	109.13
103.92	105.85	103.74	105.21	102.44	105.94	103.69	106.25	102.21	104.99	104.32	102.52	105.49	105.98	105.83	105.03	104.22	104.32	102.14	105.18	103.61	104.82	101.38	105.67	104	103.52	103.4	102.95	105.47	104.67	103.77	103.12	104.92	104.71	101.95	103.69	105.82	104.9	104.48	103.84	105.51	104.23	104.59	105.25	104.6	103.66	105.16	103.79	104.96	104.45
111.54	109.34	107.12	110.56	109.2	110.8	109.76	109.64	110.25	111.85	110.59	110.74	109.83	111.58	110	110.56	109.53	109.53	110.96	110.1	109	109.64	110.7	111.38	108.66	109.5	111.02	108.15	107.25	110.56	110.06	110.21	111.13	110.66	111.8	109.56	108.15	109.36	110.3	109.77	111.46	108.18	112.39	109.49	111.68	110.86	110.43	108.8	111.02	109.25
105.04	105.97	104.58	106.76	107.84	105.34	106.64	107.45	107.19	108.94	105.43	105.02	106.55	106.53	106.09	106.67	107.43	107.47	105	106.46	104.21	106.89	104.83	104.43	107.73	106.08	107.84	105.01	107.08	106.81	104.69	106.28	108.24	106.48	103.84	105.85	106.85	107.63	105.32	103.88	108.4	108.16	104.74	107.74	103.62	106.28	105.65	105.91	106.31	107.69
104.57	108.47	105.89	108.93	108.42	106.47	105.88	106.15	106.46	107.05	105.95	106.8	105.49	104.69	105.88	104.69	108.1	106.86	103.74	107.64	106.61	106.51	106.41	105.41	105.85	104.58	103.77	105.09	106.62	105.05	107.34	108.83	105.91	108.14	106.74	106.98	105.93	103.22	105.65	104.58	108.04	104.99	104.12	105.01	108.23	108.46	105.88	105.14	106.09	105.46
104.24	103.9	103.74	103.74	105.27	103.2	102.84	102.57	102.98	105.52	105.53	103.39	102.95	103.4	105.61	103.62	104.59	103.62	103.45	102.83	103.1	105.86	103.8	104.48	104.22	104.04	104.46	104.85	102.55	102.6	103.86	102.53	105.38	102.93	102.66	105.91	104.24	104.8	104.21	106.96	105.09	105.98	102.41	102.13	105.86	104.97	105.77	104.43	103.94	103.49
103.52	107.38	104.82	104.96	107.27	106.06	105.98	107.13	104.28	106.49	105.24	104.88	103.73	105.92	105.15	106.02	102.87	105.83	106.38	107.64	106.13	107.24	105.32	104.45	105.22	106.61	104.71	104.76	106.1	104.07	105.14	106.27	104.75	106.7	107.25	105.15	106.23	105.1	104.05	108.13	106.69	106.31	107.23	105.35	104.28	106.54	105.12	105.89	106.94	108.4
104.22	105.33	107.17	104.65	106.61	106.83	105.98	106.96	105.82	105.16	104.75	107.79	105.73	105.27	105.34	105.86	106.15	105.41	103.39	106.95	105.78	104.33	105.91	105.4	105.5	107.97	106.27	106.32	105.79	107.76	105.73	103.51	103.21	103.71	104.34	102.9	107.43	106.31	103.81	104.7	104.03	106.74	106.87	105.28	106.19	105.13	104.43	105.05	109.67	102.45
102.64	102.14	98.431	100.34	100.89	100.94	102.01	99.046	101.8	102.26	103.15	100.38	97.422	102.35	101.91	100.28	99.625	101.09	101.84	102.04	101.18	99.717	103.42	100.75	102.33	102.98	100.56	102.99	101.01	99.137	100.97	99.122	101.98	101.59	99.857	101.02	98.329	100.67	101.27	102.37	99.076	101.35	100.22	99.962	102.18	101.99	102.9	101.47	100.5	100.28
114.78	114.52	109.7	111.01	110.78	114.37	111.69	111.23	109.87	111.44	109.87	114.14	109.16	110.19	110.97	113.1	109.33	110.65	110.41	114.2	113.14	113.36	111.77	113.5	111.68	113.31	112.41	112.11	111.85	113.7	111.34	109.13	110.96	112.35	110.39	110.85	110.77	110.23	111.2	112.58	111.78	114.51	109.86	109.98	111.21	112.47	114.42	114.13	114.68	112.04
112.94	111.6	112.01	112.12	109.85	110.59	111.24	112.77	113.51	112.6	112.81	111.79	111.52	113.66	111.58	113.27	111.56	112.08	112.67	112.55	111.69	111.63	112.89	111.62	111.7	111.32	109.38	111.68	112.88	110.27	111.69	112.47	111.05	111.87	111.46	112.49	112.11	111.47	110.23	111.88	114.06	112.19	111.6	112.1	111.87	111.26	110.76	111.15	111.8	114.13
110.11	109.09	109.52	108.16	108.96	108.92	109.77	110.97	111.46	109.81	110.85	108.54	109.61	109.52	109.69	108.77	111.69	111.19	111.3	109.8	109.65	110.84	109.54	110.84	109.62	110.18	109.55	108.41	111.12	109.85	108.63	109.83	108.63	111.05	112.93	109.38	109.71	108.2	110.2	109.33	108.89	111.93	110.58	110.79	108.37	110.21	111.26	109.05	110.78	111.76
100.15	99.585	99.025	96.826	99.044	99.96	98.47	100.49	103.03	101.29	100.35	101.09	100.83	100.76	99.36	101.25	98.362	99.895	100.6	101.18	100.78	100.63	100.04	100.59	100.64	100.82	99.54	102.65	100.36	99.869	101.32	100.68	100.35	101.07	101.22	100.47	98.832	98.974	99.391	101	98.626	98.851	100.99	100.24	100.93	98.46	101.59	99.268	100.02	100.3
106.72	104.52	109.24	105.01	105.16	105.63	106.59	108.15	105.88	105.22	106.71	106.44	107.06	106.04	106.32	105.82	104.68	108.74	107.65	105.45	107.47	109.3	105.42	109.66	107.09	106.02	105.47	105.5	106.35	107.58	103.99	105.58	105.79	106.32	105.07	105.53	106.49	105.34	104.79	106.1	106.98	106.58	106.76	106.61	108.19	106.98	108.6	102.85	106.66	104.34
118.25	116.71	118.63	116.81	118.59	117.14	118.03	117.02	117.35	114.92	118.35	118.7	116.92	116.42	119.43	117.42	116.8	117.04	117.02	117.07	118.62	116.8	118.57	117.49	115.18	118.75	117.48	118.14	116.48	117.53	120.94	115.9	120.5	118.26	115.4	118.66	117.77	118.68	116.58	118.34	117.33	117.64	118.31	118.01	117.4	117.73	119.03	119.56	119.12	120.16
107.79	106.57	104.99	106.3	108.51	105.1	106.31	107.65	105.78	105.85	103.78	106.57	105.12	104.34	104.88	106.22	107.31	107.45	105.44	104.52	107.41	107.08	107.38	106.57	106.47	104.57	105.04	105	105.86	106.68	104.85	105.31	106.16	105.9	103.22	106.92	108.46	105.87	106.47	105.83	106.05	106.18	106.49	106.75	105.68	104.76	106.54	107.68	105.71	104.7
104.12	104.72	103.32	105.51	106.54	102.44	103.68	103.56	104.53	103.9	103.37	103.12	103.95	103.4	104.79	103.96	104.09	105.02	104.79	101.6	104.58	103.01	104.94	104.61	103.93	103.92	104.31	103.27	105.07	104.46	106.29	103.82	105.29	103.48	106.06	108.17	103.86	107.26	105.24	102.84	102.46	102.83	103.26	105.82	104	104.39	102.89	104.89	102.64	104.33
110.92	111.85	109.65	113.26	111.75	112	111.88	110.33	112.2	113.14	108.01	116.13	110.31	110.73	110.95	111.38	113	112.18	112.37	112.5	113.04	111.84	113.56	111.96	113.55	112.83	113.43	111.12	113.02	113.26	111.81	113.99	113.08	112.84	112.49	112.34	112.69	111.03	110.97	114.34	112.84	111.93	111.27	112.43	113.4	111.51	110.04	112.5	112.83	114.45
105.62	107.43	107.29	106.03	106.63	106.19	106.8	105.87	106.9	104.86	106.31	106.33	104.1	107.21	106.34	108.63	108.16	108.36	108.75	107.03	109.47	106.37	106.76	107.75	108.29	106.04	107.34	106.25	107.64	106.67	107.32	108.19	107.21	105.83	104.3	108.08	107.41	107.49	106.82	107.6	107.21	105.46	107.09	104.26	106.36	105.22	105.23	107.16	106.48	106.72
112.9	112.23	111.8	111.08	111.62	111.92	111.25	113.04	112.96	111.43	112.04	114.34	111.2	112.01	112.06	111.43	113.49	111.36	111.37	110.72	111.59	113.45	112.36	112.36	112.45	110.06	111.25	112.71	109.01	114.22	112.33	110.65	111.71	110.11	113.11	112.25	112.23	111.93	112.02	113.09	113.47	112.62	111.08	110.86	113.02	111.51	112.15	112.53	111.3	112.78
112.16	111.81	114.34	112.92	113.39	112.04	112.01	113.63	111.34	116.65	110.92	113.25	111.32	113.49	111.28	113.73	112.47	113.3	112.16	112.36	113.63	111.27	112.32	112.84	115.29	110.13	114.22	111.71	111.64	112.97	111.6	113.61	114.87	112.5	113.06	110.28	113.32	112.16	111.73	111.94	111.33	112.65	112.72	112.68	113.09	114.01	113.08	111.16	114.22	114.71
105.07	104.98	104.87	108.13	105.23	103.58	106.19	105.86	104.93	105.46	106.69	105.2	104.4	104.95	105.38	105.08	107.52	106.42	106.8	106.47	106.97	104.37	106.41	103.18	104.16	103.73	105.07	105.46	105.26	105.9	105.41	105.53	108.2	106.66	104.4	106.02	105.15	105.55	106.44	104.91	106.4	106.91	103.87	103.59	105.74	107	104.36	103.41	106.37	104.73
118.27	118.01	117.76	119.42	116.71	120.22	117.98	116.83	117.96	116.97	117.07	116.78	117.34	117.46	116.88	117.53	116.98	118.12	116.92	116.53	116.01	118.02	116.55	115.74	116.22	118.43	117.73	117.74	116.35	117.51	117.22	118.2	117.31	117.66	118.82	119.72	115.82	118.26	119.93	118.45	116.26	117.28	119.63	119.67	116.98	118.05	116.22	118.44	117.09	118.27
107.93	110.06	111.25	110.43	112.88	110.57	111.05	111.74	113.02	110.82	110.06	111.7	111.54	114.2	111.02	111.52	110.51	112.04	111.31	109.07	111.65	112.25	110.06	110.46	111.23	111.1	112.24	109.39	110.27	110.53	111.89	112.81	110.08	110.75	111.97	110.97	110.67	111.36	109.95	112.6	108.76	110.31	111.1	111.84	110.04	109.63	110.25	111.95	108.37	110.02
109.57	107.15	108.23	110.3	109.22	109.76	111.08	110.63	108.68	111.64	110.27	112.9	110.68	108.98	112.66	111.73	110.08	110.48	109.79	108.56	108.79	108.36	111.99	110.22	109.98	110.65	108.82	107.42	107.64	109.67	108.12	109.53	108.53	111.41	111.96	109.94	109.92	111.23	109.18	108.25	108.08	109.67	108.21	111.23	108.75	108.13	109.14	110.93	110.49	110.4
110.55	111.13	112.34	111.8	109.97	111.86	111.61	112.99	112.38	114.76	113.59	110.97	111.47	110.23	111.74	111.33	110.76	113.19	112.26	112.7	112.62	111.94	111.6	112.93	111.83	112.55	112.44	111.72	112.61	112.91	110.94	110.66	109.82	111.9	113.4	110.66	113.11	112.54	110.53	111.64	114.74	111.2	111.87	109.69	114.93	109.46	113.37	112.82	111.06	111.3
107.63	106.66	105.35	106.6	105.54	107.2	107.83	105.54	106.25	107.97	108.08	106.3	108.47	106.15	104.99	106.26	106.43	107.72	105.36	106.18	105.07	105.56	105.3	106.84	106.85	108.33	105.84	104.99	107.36	107.42	107.08	103.73	105.49	105.76	104.71	107.13	106.47	106.45	104.51	110.8	106.38	107.06	103.21	105.77	105.51	104.82	105.72	107.15	105.52	107.1
110.74	111.25	113	112.3	112.22	111.35	110.82	112.58	110.59	110.3	110.97	110.9	110.29	109.46	109.44	110.63	111.64	110.97	110.02	110.8	111.42	110.73	111.17	112.27	111.03	112.62	111.2	110.71	111.53	112.12	112.28	111.34	111.98	113.26	109.76	112.52	109.72	112.75	111.26	111.89	111.05	111.59	111.51	110.09	109.72	111.31	112.85	109.29	111.72	109.83
99.054	100.24	101.39	101.84	99.372	101.94	101.41	98.371	100.96	101.63	100.44	103.45	100.53	100.27	98.67	101.42	99.623	99.029	102.15	100.29	100.6	100.94	101.98	101.03	101.98	100.58	101.17	101.19	101.29	100.91	101.28	100.94	101.47	99.548	101.69	101.43	99.377	102.5	100.68	100.06	101.54	102.31	101.44	100.25	100.64	99.914	98.005	99.508	99.299	99.031
110.48	108.96	109.23	111.58	111.72	111.37	110.95	111.61	108.28	110.67	110.14	112.13	108.91	112.1	109.79	110.68	108.7	108.84	109.96	110.01	109.95	112.56	108.57	110.83	108.89	110.68	109.7	108.85	110.46	107.49	110.4	108.95	109.69	110.74	111.65	109.84	110.33	109.55	109.54	109.9	109.69	107.87	109.79	112.9	108.47	111.65	110.18	109.35	109.25	107.76
114.07	110.51	110.46	113.68	108.69	109.34	109.8	111.52	111.19	111.65	109.58	110.97	112.75	110.86	110.12	110.2	110.87	110.8	109.29	111.86	112.01	112.99	112.69	111.24	111.05	109.59	109.78	111.79	110.81	111.95	109.68	110	110.89	112.16	112.04	110.43	111.28	112.15	111.84	112.71	110	112.68	111.19	107.54	111.38	113.15	109.67	112.63	112.17	112.29
103.07	104.19	105.84	101.35	103.61	105.44	104.22	103.62	102.68	103.55	101.77	103.99	102.31	104.78	105.92	100.95	104.79	102.57	104.79	102.23	103.11	104.28	103.19	103.01	103.78	102.69	104.49	105.17	102.85	104.79	104.85	103.35	104.65	103.31	103.97	106.38	103.77	103.46	103.87	103.18	103.24	105.01	102.53	106.04	106.92	105.82	103.59	103.89	104.35	105.65
115.97	117.51	114.46	117.43	116.96	117.3	114.95	116.08	115.89	116.24	114.63	113.93	117.23	115.19	116.89	116.91	116.23	116	115.26	116.02	115.09	113.92	117.54	116.18	116.9	114.48	115.43	118.38	114.72	116.65	118.11	117.76	117.31	114.36	117.17	116.59	115.41	116.75	116.48	118.18	116.39	114.61	117.07	117.24	114.72	115.38	115.41	116.59	115.53	117.91
105.74	105.98	105.47	104.32	106.29	105.84	105.71	106.41	104.87	106.43	106.2	105.83	106.14	105.79	105.59	105.47	104.55	105.95	106.5	106.19	104.96	105.43	104.48	103.36	105.53	104.92	105.8	106.6	105.03	106.38	106.62	104.9	103.16	105.94	104.39	104.72	105.5	107.36	103.68	105.51	105.57	105.64	107.38	104.43	106.22	105.02	105.81	105.84	105.64	105.02
104.95	107.73	103.5	103.55	106.39	103.23	104.65	105.43	105.28	104.56	105.2	107.6	106.05	105.07	104.26	103.54	107.47	104.91	107.1	103.74	104.44	106	104.22	103.96	105.88	103.62	104.86	105.95	105.89	105.08	103.18	102.95	104.55	104.22	104.16	105.8	104.13	105.32	105.21	106.3	104.69	105.79	105.02	103.07	104.97	104.58	103.95	103.73	105.67	105.23
105.06	104.02	104.14	101.24	104	101.41	104.18	102.39	101.1	103.07	104.33	105.91	105.15	104.01	105.09	104.26	103.95	103.44	103.05	103.84	103.7	103.82	103.24	103.08	104.01	101.46	105.98	105.57	105.19	103.45	102.73	101.77	105.02	103.76	102.54	104.2	104.32	105.15	104.96	103.9	102.5	105.33	101.84	103.97	104.94	105.68	103.91	103.86	102.74	104.43
99.601	98.245	100.96	98.824	98.878	97.887	97.591	99.358	100.71	97.93	98.002	97.149	99.991	100.3	100.42	101.07	98.588	100.52	98.671	101.21	99.784	101.14	100.86	97.363	100.79	98.955	98.582	100.47	98.073	99.568	100.29	102.08	101.17	99.46	99.715	101.06	100.68	98.148	99.813	99.945	98.181	99.505	101.03	100.14	99.871	99.93	99.21	100.01	100.6	102.06
111.1	112.8	109.54	110.93	111.97	112.23	110.1	110.12	110.08	110.16	111.07	113.9	112.51	113.6	112.4	110.39	111.47	111.84	111.68	111.22	110.39	112.61	112.71	112.63	111.06	111.78	110.22	111.15	112.36	111.6	112.34	112.72	112.02	112.75	112.59	111.27	110.69	110.91	111.35	109.74	109.16	109.9	110	112.52	111.57	110.3	108.15	113.58	111.25	110.44
110.7	111.12	108.78	110.95	113.56	110.72	112.37	111.44	109.6	111.77	110.57	107.69	110.75	111.02	111.67	109.93	109.6	112.65	110.26	110.94	111.11	110.48	112.39	111.11	110.66	111.51	110.73	111.67	111.48	111.92	111.16	110.52	110.43	111.65	109.97	110.13	110.92	113.47	112	110.35	108.68	112.32	112.19	111.98	111.02	109.98	109.82	111.86	109.84	112.32
104.31	106.02	102.95	103.61	102.9	105.14	106.96	104.13	105.73	104.7	105.39	102.22	106.04	106.48	102.52	102.4	104.62	104.64	103.87	105.17	105.14	102.38	103.05	103.68	104.16	102.66	106.06	103.77	104.3	104.29	104.19	102.11	103.92	103.46	105.6	106.24	103.39	106.53	103.11	103.35	103.31	104.7	105.27	105.17	102.51	105.05	104.63	105.4	104.81	106.34
99.114	101.06	101.37	100.06	98.953	98.448	99.628	101.67	99.043	98.925	100.83	99.171	98.757	99.968	102.49	98.769	100.13	101.2	99.479	101.13	101.16	99.509	102.29	100.68	98.384	98.3	102.09	102	100.1	101.3	98.794	98.53	100.08	100.01	100.62	101.46	100.23	99.184	100.07	99.164	100.65	99.578	99.159	98.792	100.92	101.47	98.487	99.872	98.647	98.591
105.62	107.56	105.12	106.75	107.81	104.76	107.01	107.81	106.25	105.34	103.21	106.01	105.71	106.81	106.1	103.79	104.88	105.08	104.15	104.78	106.3	105.7	105.19	106.28	107.41	105.86	104.26	106.09	104.19	105.67	105.03	103.2	106.19	106.24	105.79	105.37	104.83	107.51	105.48	106.41	104.29	105.15	104.56	105.39	106.73	103.07	108.13	105.43	106.16	105.67
104.94	105.63	103.1	107.06	102.85	104.08	106.66	104.34	103.13	104.26	106.9	107.81	106.05	106.23	107.57	106.07	105.62	105.68	105.45	108.72	104.72	107.44	105.27	106.1	106.22	105.81	105.53	105.51	106.38	105.31	105.23	104.25	106.46	106.88	105.28	105.03	104.19	105.84	105.72	106.11	106.15	104.17	106.82	105.68	104.36	107.25	105.83	107.57	106.4	103.46
105.49	104.99	103.91	103.84	104.31	103.57	105.26	105.55	105.1	102.43	101.78	102.71	105.47	103.77	103.13	105.75	104.64	103.52	102.39	105.36	102.88	102.98	104.61	102.14	103.87	103.51	103.3	102.16	104.98	103.33	103.16	104.4	102.29	104.55	104.68	105.51	103.38	104.21	102.6	103.67	104.22	103.75	104.34	104.09	101.81	103.45	105.01	104.47	104.62	104.22
112.72	112.69	110.72	113.74	111.62	110.81	111.68	111.63	111.97	111.31	113.31	110.55	111.62	109.28	114	112.66	110.55	114.56	111.31	112.75	113.18	112.94	110.98	110.4	114.65	113.19	110.36	112.81	111.08	110.82	113.07	112.39	112.78	113.15	113.84	111.01	111.98	112.76	112.15	111.94	112.04	112.18	111.86	112.66	111.37	110.83	111.96	112.04	112.28	111.12
110.55	114.13	111.89	112.04	111.57	110.98	112.71	111.79	113.5	112.7	111.4	112.55	112.73	111.49	111.77	112.76	113.34	111.67	112.59	109.91	112.31	111.51	112.28	110.87	111.36	112.39	112.17	110.44	112.45	111.59	112.38	113.05	112.51	112.92	113.08	111.03	113.39	113.25	113.96	111.63	112.33	113.04	112.99	111.53	112.1	111.33	111.27	111.58	110.35	113.15
103.89	106.54	107.75	105.41	108.02	106.34	106.59	105.31	107.34	106.06	105.45	106.5	105.22	106.21	105.92	106.03	107.71	104.82	106.8	106.69	105.1	104.67	108.32	104.53	106.33	105.96	107.69	107.56	106.95	108.65	104.97	103.92	104.17	106.6	105.76	107.47	105.06	104.57	105.4	104.49	109.2	107.03	106.32	105.76	106.11	105.4	104.26	106	107.81	106.05
106.5	106.31	105.65	105.82	106.62	105.24	105.37	105.62	105.82	105.79	105.4	107.49	105.7	106.16	106.24	105.23	105.39	107.02	107.81	106.13	106.33	105.2	107.11	106.64	107.26	108.21	108.33	108.73	106.36	105.01	108.43	104.99	108.29	106.7	105.27	103.75	106.31	103.41	104.8	102.89	104.97	104.45	105.66	108.04	106.16	105.6	106.1	104.45	103.26	103.78
99.387	100.36	98.222	100.73	99.672	102.05	100.85	99.078	100.46	101.75	101.35	100.45	102.02	100.46	102.22	101.6	102.01	100.73	99.456	101.8	99.43	100.37	100.75	100.87	100.61	100.6	101.49	101.01	99.891	102	101.79	100.13	99.843	100.08	101.88	102.13	100.98	100.38	102.06	101.51	102.47	103.34	101.84	103.51	100.52	99.79	101.59	101.56	98.115	101.22
108.16	108.74	108.94	110.76	108.37	109.97	109.43	108.7	107.95	108.35	111.16	109.43	108.43	109.7	107.59	109.08	108.23	110.15	110.89	109.48	108.83	107.78	108.9	112.34	108.32	111.77	111.6	109.87	110.72	107.44	107.78	110.37	111.79	108.99	109.31	110.84	109.82	110.47	109.6	110.76	108.36	109.34	111.66	106.3	110.75	112.95	109.62	109.74	110.9	110.15
105.67	103.15	104.1	106.18	105.93	104.91	106.37	105.49	105.4	105.4	105.05	106.48	103.81	105.96	104.08	107.85	104.53	103.67	105.4	105.73	104.53	105.71	106.88	104.65	105.95	103.27	105.35	107.48	104.51	107.65	107.63	108.19	105.25	107.19	104.45	104.94	107.27	105.69	106.75	105.57	103.41	105.84	104.53	106.95	105.98	102.56	106.72	105.73	106.2	106.24
111.4	113.3	114.15	112.16	112.3	113.63	112.87	111.6	111.82	114.85	114.59	115.26	114.56	114.27	113.74	111.73	114.28	111.62	113.21	112.57	111.88	111.14	112.16	114.69	111.08	112.85	112.97	112.49	113.91	112.63	113.17	113.25	111.59	112	111.95	113.34	113.39	111.22	112.44	114.29	112.88	112.77	112.32	113.67	113.69	109.23	112.42	113.55	109.94	114.04
106.33	106.34	106.69	106.65	105.1	105.61	105.21	107.39	106.39	107.97	105.59	108	107.34	107.78	105.37	107.46	105.92	107.42	105.62	104.65	104.5	105.63	103.83	104.85	107.51	106.15	106.96	107.29	107.41	107.07	107.49	106.47	106.92	107.79	104.98	106.81	105.96	104.78	107.27	104.69	104.31	106.03	105.82	105.8	105.64	105.36	106.3	106.12	107.26	103.77
105.91	109.06	104.84	107.02	106.1	107.1	108.95	107.1	107.89	106.42	108.08	105.16	106.71	107.57	108.5	104.51	107.25	105.3	104.44	105.77	106.38	106.44	106.26	105.67	105.77	106.19	107.55	105.82	107.44	106.82	106.58	106.36	109.16	105.04	106.38	107.31	105.72	107.23	106.72	107.61	106.11	103.69	105.88	105.84	106.16	106.66	104.23	107.22	105.97	107.18
106.37	104.76	104.43	105.5	104.31	104.97	106.92	105.86	108.27	104.59	107.82	104.57	107.18	103.08	106.09	107.25	107.97	105.34	105.93	104.73	105.22	103.67	107.37	106.99	104.36	105.59	106.26	106.55	104.72	105.44	106.57	107.12	105.11	105.03	105.82	105.26	106.17	105.58	104.77	107.02	104.05	104.81	108.54	105.45	105.02	105.58	104.23	106.54	105.21	103.6
105.55	103.5	105.83	105.73	104.26	106.47	105.29	106.28	104.69	107.09	105.49	105.15	103.71	105.71	105.65	104.75	106.3	102.87	103.28	103.43	107.03	105.42	105.34	105.51	107.32	105.11	105.78	106.3	106.11	105.27	104.46	103.45	105.61	103.74	104.68	104.78	104.59	105.39	107.16	105.68	105.78	105.36	106.61	107.05	104.56	105.08	102.35	105.75	105.24	106.26
101.94	99.424	100.26	99.194	98.677	100.12	99.415	101.33	100.2	100.86	103.29	97.517	100	99.691	99.546	101.26	99.568	100.14	98.983	100.4	99.104	98.613	100.75	101.46	101.9	101.5	100.73	102.14	101.65	100.79	102.12	99.501	101.31	101.14	100.15	100.15	102.74	99.874	99.596	100.25	99.41	102.4	99.828	99.916	101.05	98.472	100.71	101.29	100.19	97.643
105.34	105.39	106.44	104.58	105.36	107.93	105.32	104.85	106.32	107.06	102.25	103.86	106.93	105.55	105.35	103.83	104.27	107.36	105.13	105.54	104.68	105.45	104.8	107.15	104.17	106.26	106.27	106.24	106.36	104.5	105.19	106.71	105.35	104.18	108.19	107.04	105.46	105.89	104.28	105.43	106.43	105.8	106.61	104.65	107.15	106.61	106.57	106.54	105.37	105.06
106.85	108.35	104.73	106.19	106.25	106.57	104.63	105.54	103.69	105.03	106.77	105.27	108.51	107.96	104.98	106.55	107.79	106.78	106.79	107.59	106.52	105.19	105.99	106.61	106.82	105.69	105.03	105.61	106.99	105.74	106.49	106.62	105.74	106.24	103.93	105.02	104.94	105.39	106.03	103.56	106.11	106.65	106.4	105.85	106.95	103.75	103.6	106.52	105.69	105.68
104.15	104.44	105.37	103.29	104.46	104.74	104.14	105.13	105.22	106.49	102.64	104.47	104.33	102.23	104.54	106.68	103.99	104.01	103.75	101.6	102.11	105.95	106.87	102.11	103.73	102.37	104.97	104.21	105.93	105.26	105	104.68	103.39	104.93	104.88	102.81	103.37	101.86	104.67	105.08	104.05	104.49	102.63	104.08	104.04	103.92	104.01	104.89	104.59	104.94
101	100.29	98.793	100.01	100.75	99.827	98.013	99.716	99.314	100.54	100.62	101.35	102.54	101.05	99.809	100.94	100.21	101.28	99.262	99.967	99.878	98.974	101.31	100.02	101.26	100.51	99.138	99.206	99.916	100.87	97.296	102.35	98.714	101.42	100.81	100.36	100.66	98.466	98.03	99.322	100.46	100.53	100.26	100.03	98.851	100.49	102.31	99.619	102.19	100.14
104.41	104.84	106.75	105.69	106.72	104.35	105.34	106.03	105.22	103.69	105.28	105.16	104.98	105.25	105.96	105.89	105.91	104.73	105.4	102.55	105.55	104.97	103.97	106.79	107.36	106.3	105.83	106.06	104.59	102.91	105.98	105.6	105.98	105.57	105.35	106.14	104	105.51	104.52	104.18	106	106.35	105.42	106.21	104.51	103.55	106.04	103.52	105.6	103.8
102.74	105.56	106.42	105.63	103.87	107.09	105.23	105.19	105.44	106.9	108.93	103.89	105.83	104.72	105.54	105.87	104.23	105.17	106.95	104.87	105.69	103.31	107.12	105.86	107.44	107.47	103.26	105.83	104.82	103.63	104.72	106.4	105.57	106.72	106.26	106.18	103.47	106.29	104.93	106.57	107.72	105.22	107.87	105.93	105.3	105.93	104.22	105.87	107.32	106.6
105.25	105.18	106.17	103.39	105.37	103.31	105.16	104.9	106.65	104.62	103.48	106.84	105.82	106.29	106.65	104.87	105.28	106.51	104.25	105.9	105.33	106.78	105.05	104.3	104.88	107.19	106.1	105.53	105.21	106.85	105.91	104.99	105.91	106.26	104.63	104.79	104.07	105.26	105.62	105.61	106.83	104.25	107.74	106.41	105.2	106.24	104.54	107.7	105.06	106.26
106.01	109.79	107.72	107.09	108.25	108.96	108.27	107.03	108.14	106.34	107.11	106.21	106.48	106.12	106.06	107.79	107.67	107.75	105.92	107.1	107.72	106.96	108	107.91	106.14	105.96	105.34	106.59	107.34	109.11	107.8	107.87	107.94	105.23	106.33	108.35	107.2	106.39	107.23	107.47	107.45	106.1	108.94	106.82	105.26	109.48	107.75	105.88	106.03	105.63
106.51	107.69	105.33	105.2	104.89	106.31	106.79	107.19	105.66	107.99	106.48	106.16	105.57	105.98	104.53	108.11	106.21	105.08	106.38	103.96	105.89	105.68	105.51	105.51	105.88	105.51	103.72	105.93	104.34	107.24	108.17	105.76	105.36	106.43	105.57	106.74	106.18	104.91	108.29	105.61	107.42	107.55	106.94	108.66	105.39	109.44	104.86	105.36	106	108.57
103.22	106.81	105.07	106.92	108.66	107.64	106.08	107.05	103.92	104.69	107	106.82	105.65	106.35	105.61	103.2	102.8	104.36	105.77	108.09	107.17	105.93	105.34	104.11	105.95	103.34	103.63	106.69	104.38	106.04	105.37	104.98	105.04	103.35	105.19	104.9	105.7	106.77	105.75	105.6	106.2	104.57	104.89	103.39	105.7	106.9	103.35	106.58	105.87	107.67
104.78	106.63	104.94	106.78	103	103.46	106.93	102.21	103.52	104.98	106.41	104.64	107.75	108.24	105.44	105.75	104.83	103.09	104.87	103.3	105.89	104.45	105.81	106.61	105.61	105.69	105.47	105.56	103.89	105.87	101.83	107.11	107.23	104	105.62	105.05	105.92	104.32	104.27	106.09	105.1	104.71	105.18	103.2	105.99	102.73	107.95	104.98	106.82	106.25
98.731	100.4	100.29	99.008	101.53	101.38	99.206	101.16	100.8	100.97	103.51	103.85	100.96	100.15	98.862	98.465	100.73	98.805	101.74	100.29	98.488	100.81	100.29	101.4	100.5	101.16	98.61	100.88	102.64	100.15	100.97	101.38	100.02	100.74	99.772	102.31	100.89	101.4	100.36	99.81	101.6	98.7	101.77	100.7	98.451	101.29	100.15	100.87	99.863	97.742
101.88	100.63	99.169	96.589	98.796	98.705	95.246	100.17	99.673	99.895	100.87	99.639	100.48	97.812	101.43	98.075	100.75	99.762	99.003	98.134	99.252	100.08	99.64	99.097	100.01	99.81	98.033	101.36	100.26	101.35	100.59	99.729	99.254	99.988	100.85	100.57	99.734	97.972	99.017	97.923	98.942	99.572	98.762	100.72	99.239	100.18	99.572	97.552	101.45	99.029
107.23	104.81	104.9	109.28	105.95	107.52	106.67	104.77	107.86	107.93	105.13	106.39	105.03	106.59	107.66	106.47	107.71	105.61	106.95	105.86	106.25	106.61	106.36	106.64	106.21	106.31	107.58	104.41	105.92	105.56	105.45	106.66	106.8	107.56	109.05	106.26	105.04	104.8	105.86	107.25	106.02	106.08	106.41	103.71	104.69	106.49	107.36	105.71	106.62	107.16
115.46	112.65	113.31	113.55	112.19	112.52	114.18	112.34	113.55	112.43	112.18	112.5	112.13	113.98	111.75	114.61	114.08	112.48	113.58	113.94	111.64	113.36	113.77	113.95	110.8	110.88	114.72	112.43	112.4	111.36	114.43	110.5	112.67	112.88	112.67	112.47	112.93	112.23	111.4	111.25	112.38	113.99	113.21	113.95	113.58	112.85	113.68	113.76	112.33	112.76
105.76	105.2	106.9	105.64	107.3	108.14	105.78	104.65	106.05	106.66	107.8	107.35	107.69	105.77	108.14	105.65	106.11	107.3	107.32	105.69	108.24	103.65	107.17	104.36	106.11	106.31	108.19	106.59	109.56	106.67	108.46	106.24	104.11	106.28	106.27	107.1	108	111.13	106.53	108.94	107.84	108.46	106.93	104.76	107.73	105.62	108.23	108.64	105.62	107.5
108.28	109.3	110.54	111.72	109.37	107.81	112.74	109.18	109.16	109.2	110.72	110.14	111.69	108.35	112.84	110.88	110.6	109.4	111.08	111.63	111.6	110.99	110.21	109.64	108.87	110.28	110.11	110.96	110.98	110.98	108.88	109.38	111.12	109.47	110.13	110.03	110.62	112.84	110.55	110.56	109.38	111.03	111.34	111.73	109.16	111.14	109.39	111.84	111.05	112.72
105.48	107.43	105.4	104.58	105.93	106.19	104.88	104.13	104.56	106.37	104.47	108.1	106.05	103.24	104.38	107.34	106.61	105.69	106.71	104.57	106.37	105.15	106.5	103.32	106.13	106.34	107.39	104.03	104.63	105.38	105.06	104.1	106.72	102.86	104.54	106.89	105.46	106.46	105.53	102.39	107.16	104.56	106.44	105.96	106.45	104.29	104.75	105.52	104.29	104.16
102.14	106.76	104.41	104.81	104.28	105.07	103.49	104.07	105.31	103.86	103.76	104.05	105.05	103.67	104.17	104.44	104.01	101.96	104.04	104.29	105.47	103.6	103.79	103.47	104.98	103.79	104.27	103.62	105.53	102.93	104.77	103.58	104.19	105.5	102.53	106.29	104.55	104.01	105.52	106.56	104.43	104.33	104.38	102.71	104.13	104.78	103.74	101.11	104.24	104.94
105.32	106.18	105.9	105.09	103.72	105.3	106.63	107.73	104.45	106.82	104.84	106.04	105.93	105.3	106.33	105.47	105.96	107.08	105.82	104.43	104.83	105.74	105.04	105.88	105.87	105.17	106.56	107.95	105.76	102.55	105.65	103.6	103.8	105.44	106.38	107.96	106.55	105.74	104.25	105.04	103.88	106.41	106.06	103.58	103.98	104.86	106.19	105.67	105.71	103.61
106.89	106.13	105.72	104.33	106.55	105.89	106.09	105.92	107.66	105.84	106.37	106.53	105.03	106.14	106.43	105.3	106.12	108.97	108.18	105.92	104.06	108.34	107.77	107.27	104.58	110.65	104.62	105.61	106.71	105.18	109.12	107.82	107.93	107.15	106.2	104.57	106.79	106.74	105.93	105.36	107.16	108.59	108.38	106.63	106.73	107.02	106.31	106.52	107.83	103.12
106.42	105.94	106.86	106.69	109.24	104.04	105.7	104.97	107.25	107.63	106.91	106.68	107.23	106.53	107.18	107.88	105.19	108.03	104.65	107.89	107.33	107.54	108.09	104.67	106.97	106.38	109.66	107.33	107.84	105.93	106.21	106.94	105.83	105.57	104.8	106.74	106.71	105.57	106.26	104.86	108.8	106.58	105.83	108.1	104.86	105.5	106.81	105.52	105.99	107.2
107.11	106.54	106.1	104.93	104.28	105.73	106.22	103.31	106.58	105.37	105.77	104.26	104.82	106.45	104.21	105.28	106.46	104.54	105.89	102.79	106.33	105.78	106.91	107.61	101.96	105.76	105.71	105.11	107.06	106.03	106.86	105.62	107.02	105.77	106.14	104.29	106.54	106.28	107.08	105.6	104.59	104.95	105.31	106.3	105.03	104.75	105.29	106.75	106.02	105.89
101.69	103.92	102.67	102.7	103.55	105.85	104.23	106.2	103.57	104.79	105.93	104.76	103.67	103.28	104.29	104.06	105.66	106.55	105.19	103.75	103.69	103.92	104.37	106.25	105.11	104.31	104.11	105.06	103.9	103.54	106.4	105.1	105.11	104.29	103.49	104.77	104.07	103.63	104.82	104.73	103.92	105.22	104.28	103.38	105.68	102.56	104.51	104.3	104.55	102.36
100.39	99.27	99.934	99.06	98.492	99.469	99.717	101.63	101.13	98.775	100.92	100.28	101.52	98.807	100.33	100.89	99.709	99.767	100.12	100.45	99.498	100.01	102.16	103.33	100.81	97.755	98.496	100.17	99.934	102.65	97.684	101.77	100.51	101.01	99.517	101.99	100.56	98.799	98.793	103.48	101.55	99.511	99.762	100.24	100.61	100.49	99.102	100.05	100.97	97.561
99.068	101.01	101.11	98.814	102.51	100.08	100.53	100.22	99.257	103.36	99.721	98.621	100.84	100.3	100.81	102.09	100.81	100.87	100.41	98.99	101.96	100.07	100.01	101.27	101.79	99.81	101.73	101.25	101.83	99.634	98.58	100.16	101.32	99.66	102.88	100.3	98.002	101.57	98.344	101.11	101.74	100.39	101.68	99.099	101.72	101.95	99.4	101.97	101.59	99.843
104.32	104.05	108.06	105.78	102.96	106.12	107.88	105.13	108.24	104.65	106.25	106.02	105.76	106.6	102.91	103.31	107.17	106.57	105.47	104.33	101.89	104.72	104.24	107.1	105.93	105.42	107.02	107.06	105.95	105.48	106.19	107.24	105.07	106.03	106.71	106.84	106.23	106.11	105.52	106.59	104.95	106.34	107.11	104.66	106.4	102.73	103.58	106.03	106.52	104.97
106.5	106.47	106.25	103.64	105.31	107.21	106.33	106.73	107.13	105.55	106.64	108.32	106.93	107.91	105.11	106.9	106.76	105.8	105.71	104.78	107.45	105.62	107.32	105.4	105.37	107.66	108.68	104.73	105.35	107.5	105.86	106.31	105.25	105.77	105.5	104.99	107.05	107.52	106.05	104.45	105.73	108.37	106.34	106.72	106.22	105.62	107.88	106.12	103.68	105.04
112.33	111.75	112.94	113.06	110.82	110.33	111.88	111.49	111.14	110.66	112.79	110.67	111.85	112.37	112.84	110.67	112.6	109.87	111.72	110.39	111.65	111.97	108.61	110.16	111.32	112.94	113.58	112.79	112.1	112.85	113.19	112.95	113.59	112.28	112.17	110.3	112.33	111.62	112.19	112.4	109.64	113.37	111.32	110.98	111.36	113.06	110.34	111.82	111.68	111.22
104.09	104.81	106.2	107.53	104.53	105.64	105.23	104.97	105.46	105.17	106.5	106.21	106.42	105.63	105.73	104.74	104.45	104.98	108.39	104.6	105.51	105.05	106.69	108.52	105	104.49	106.7	106.62	106.02	104.04	107.66	107.05	104.84	103.85	106.31	106.94	107.26	107.35	100.88	104.41	105.75	104.36	107.13	106.07	105.79	105.31	102.09	107.36	107.07	104.55
105.08	103.64	102.09	103.4	102.45	103.58	105.63	104.53	105.21	104.94	105.99	101.84	102.62	105.72	105.11	103.85	105.4	104.84	102.17	104.05	106.27	103.31	102.79	104.21	107.79	105	102.69	105.45	103.87	105.73	103.34	103.22	103.66	102.55	105.99	102.76	103.25	102.15	102.61	103.31	103.2	102.97	105.13	104.97	107.54	103.63	104.31	102.68	104.9	104.24
106.93	106.22	103.65	106.83	106	106.18	102.59	107.18	104.04	103.99	106.26	107.08	106.72	105.04	103.64	105.1	104.29	104.68	102.58	105.6	103.88	103.26	107.07	105.39	104.88	105.56	105.73	106.81	107.17	103.26	107.09	105.82	106.81	105.72	104.68	103.89	104.43	105.43	106.59	104.71	105.18	106.51	103.79	105.22	105	105.54	104.51	105.15	106.26	105.81
106.09	105.03	104.61	104.57	107.07	106.54	106.53	106.67	106.07	106.4	104.67	105.45	105.46	106.34	105.33	104.77	106.11	107.77	106.76	106.67	106.45	107.3	105.85	103.83	105.25	105.65	107.61	104.99	106.09	107.49	105.52	107.44	105.87	104.62	105.34	106.61	106.84	103.09	104.11	107.43	106.6	105.68	106.94	103.18	105.18	105.45	108.4	103.76	106.37	105.51
101.83	100.49	101.45	100.53	100.93	97.903	102.46	100.59	101.02	100.2	102.36	100.37	98.763	99.178	101.98	100.82	100.06	102.68	98.547	100.86	100.17	101.12	102.27	101.44	100.67	99.35	102.6	101.93	101.9	102.54	100.32	102.11	98.982	101.19	100.35	99.701	102.33	101.77	100.96	100.41	99.11	102.68	103.17	100.96	103.05	100.31	98.609	101.87	98.555	100.35
104.57	105.49	106.36	104.47	105.99	106.17	106.39	104.65	108.47	104.01	105	105.95	105.6	105.68	105.81	106.07	107.13	104.87	106.8	104.07	105.42	105.99	107.71	104.27	106.1	104.48	104.14	106.1	105.61	106.72	105.5	101.86	105.2	104.85	104.55	105.41	105.43	106.99	105.97	106.5	106.38	104.98	105.37	104.31	104.76	106.13	107.1	106.32	104.49	105.18
104.34	103.73	103.69	107.17	104.95	105.32	107.13	103.72	103.99	103.65	105.28	104.36	103.12	105.71	103.21	104.4	103.49	103.93	103.25	105.03	103.68	104.76	102.93	103.41	104.94	103.48	105.63	103.23	106	101.6	104.73	103.93	104.91	102.78	102.92	104.76	103.69	104.55	105.42	102.46	106.73	104	104.97	103.12	105.83	104.86	104.3	104.61	105.44	103.67
108	103.05	105.71	106.18	106.45	105.18	105.62	106.91	106.41	106.4	105.33	103.73	106.51	106.21	105.23	105.32	106	106.76	106.49	104.72	107.52	107.28	107.08	106.31	106.36	107.85	103.3	106.81	105.56	107.94	106.05	106.01	106.17	106.89	105.14	108.17	105.05	106.91	107.02	105.99	105.9	107.13	104.86	109.43	105.38	104.77	105.15	105.43	107.49	106.26
104.66	106.29	107.27	106.62	106.8	108.42	107.52	105.19	108.19	105.84	103.87	107.11	106.27	106.87	105.98	104.78	106	105.46	105.47	107.16	106.41	105.02	105.68	105.54	106.58	105.74	105.02	106.42	104.32	106.23	105.98	105.33	104.86	107.05	103.97	108.21	107.66	106.13	105.06	105.66	105.34	104.95	105.93	105.64	106.12	106.25	105.09	104.86	105.68	107.51
105.11	106.41	107.09	107.6	105.24	106.77	106.13	106.18	105.64	106.03	108.43	106.19	106.8	107.65	105.37	105.71	106.72	108.5	108.15	106.42	105.75	106.75	104.07	106.29	108.09	109.46	108.52	105.08	106.37	106.82	107.86	106.95	106.46	108.84	108.64	107.13	108.42	104.64	107.86	106.61	107.19	108.5	104.97	105.94	107.15	106.28	107.93	106.91	108.01	107.18
104.09	108.96	104.3	104.8	106.68	104.06	105.48	104	102.56	104.35	104.88	105.56	105.06	105.2	105.7	105.14	105.92	103.95	104.83	106.25	103.37	103.9	104.45	107.61	105.97	104.08	105.17	104.05	104.44	105.03	107.18	107.08	106.91	107.24	103.12	105.52	104.45	105.74	103.45	103.77	103.57	106.58	105.94	103.9	106.21	103.83	106.16	103.95	104.22	104.06
108.15	106.92	106.35	107.74	105.45	105.19	105.89	107.32	108.14	108.16	108.54	105.64	106.87	106.16	106.19	103.63	106.59	106.16	106	108.1	106.34	106.09	104.29	106.18	106.12	107.7	110.09	107.66	103.22	109.65	107.72	106.43	109.07	107.52	104.65	105.58	106.27	105.68	104.71	104.49	106.26	108.71	106.98	106.96	105.23	106.11	108.56	106.69	110.18	107.16
115.58	117.23	117.77	116.28	116.88	113.64	116.16	115.42	117.15	115.55	118.05	113.9	115.23	117.22	118.22	116.47	115.12	115.49	115.93	114.6	115.47	117.17	114.32	116.37	116.35	116.98	115.06	117.46	114.19	115.54	115.43	116.24	116.44	115.28	115.32	117.95	116.13	115.68	114.09	115.36	117.37	115	117.65	117.55	115.44	115.89	119.12	115.54	114.1	115.61
108.54	109.96	106.44	107.33	104.98	105.7	106.45	106.58	106.78	106.02	108.39	105.73	105.88	105.16	107.97	104.73	106.2	108.01	105.97	105.61	109.31	104.92	106.56	107.03	107.18	107.73	106.89	106.38	104.73	104.75	104.93	107.14	107.56	107.85	107.18	107.33	107.75	105.75	106.36	104.86	106.75	104.39	105.63	106.45	106.75	106.53	104.61	106.82	106.14	107.23
106.72	105.94	106.15	104.03	105.07	108.98	109.63	108.37	105.08	107.98	106.39	106.25	106.52	109.46	105.36	106.49	105.14	104.88	103.89	106.75	106.02	105.26	103.54	106.82	105.69	107.31	105.71	105.9	106.94	106.56	109.22	108.27	105.81	107.02	106.6	107.73	107.21	107.11	106.56	107.71	105.48	107.32	104.16	106.95	107.18	105.12	106.06	105.43	103.04	106.84
108.44	108.71	107.1	109.09	107.76	110.24	111.52	106.34	108.32	112.55	108.4	108.02	109.89	108.34	109.12	110.04	110.43	112.85	112.72	109.74	108.13	111.67	109.55	108.9	110.64	110.8	107.78	109.97	111.81	109.83	110.46	109.41	108.54	110.62	111.07	109.46	110.12	108.42	109.63	108.16	110.29	108.97	108.94	110.93	112.27	109.31	110.71	110.83	111.01	107.4
110.59	113.52	113.37	112.08	113.43	112.03	112.58	111.65	113.01	111.72	110.34	114.61	112.14	110.54	111.49	113.13	112.6	113.23	111.6	111.72	110.92	110.05	112.17	113.37	110.4	112.8	112.04	113.63	111.96	111.83	111.98	112.81	112.25	112.19	109.31	109.73	111.77	111.82	114.13	112.72	112.47	112.14	109.93	110.89	111.61	112	110.21	112.44	111.59	112.46
104.72	103.21	104.44	104.85	104.88	103.33	102.98	103.73	105.19	106.37	105.1	105.72	104.37	105.78	104.37	104.83	105.2	103.34	103.25	106.39	105.18	107.13	103.21	105.85	104.58	105.18	103.34	103.08	106.68	104.35	106.65	104.17	102.95	102.92	104.14	105.63	104.4	105.03	103.22	105.29	102.93	100.66	106.16	106.34	106.22	105.2	104.48	105.26	103.75	106.17
111.91	111.06	110.34	110.86	110.36	110.52	111.09	110.82	109.96	110.07	108.07	110.58	111.12	110.36	110.87	110.36	112.39	110.05	111.76	112.13	111.48	110.99	114.58	109.35	108.45	109.59	109.65	111.61	110.14	111.39	110.16	108.44	111.72	109.8	112.4	111.15	109.3	111.45	111.13	110.71	110.87	111.2	108.88	110.71	110.97	110.08	109.22	111.32	110.3	111.12
112.86	109.79	110.41	111.8	111.04	112.77	110.64	112.19	113.08	110.06	109.83	108.67	110.34	110.53	112.8	111.51	113.12	112.79	112.13	112.92	112.68	110.42	111.64	111.11	112.46	109.3	110.37	112.62	112.88	113.12	112	111.61	110.39	111.12	107.47	111.44	111.25	110.55	110.41	111.03	109.55	111.43	111.55	111.59	109.65	109.5	112.59	111.87	109.6	112.69
119.31	116.72	117.41	115.27	118.93	116.06	120.77	117.84	116.02	115.01	120.07	119.94	117.2	119.46	116.13	118.8	118.03	117.56	117.55	117.86	115.98	117.58	116.22	118.97	118.6	117.25	117.71	118.67	119.3	116	117.12	117.61	118.67	116.25	116.91	118.74	117.78	118.41	116.13	117.95	117.64	117.8	117.56	118.93	118.53	117.61	118.6	119.48	116.11	117.48
106.62	107.77	106.41	106.54	107.16	104.06	104.99	105	107.18	106.88	106.03	106.17	108.41	106.38	106.1	106.03	105.35	106.26	107.4	107.56	107.5	105.61	107.14	105.1	105.89	106.25	103.03	106.95	106.98	105.78	106.25	107.34	104.62	105.54	104.02	106.65	107.78	108.56	106.86	107.48	105.83	107.79	105.84	106.55	104.63	104	104.68	106.67	104.28	108.56
110.82	114.16	111.13	110.48	112.75	112.33	111.08	112.05	111.67	111.26	109.41	111.8	110.31	110.72	109.11	112.06	108.43	110	111.48	111.45	109.52	110.01	110.52	109.56	112.51	111.97	111.52	113.32	111.11	111.6	109.88	108.55	108.82	111.65	110.49	110.62	109.37	110.72	113.18	113.76	111.11	113.01	113.3	111.8	113.69	111.37	111.36	110.82	111.91	111.23
98.935	100.62	101.1	99.41	101.78	102.26	98.505	100.5	101.68	100.26	98.311	99.676	99.928	98.726	101.56	100.12	102.1	100.74	101.12	98.386	98.908	98.722	101.14	99.954	100.26	101.62	101.86	102.64	99.995	101.31	99.886	101.05	99.644	101.22	98.711	101.43	101.85	100.15	101.18	100.79	101.66	101.56	100.91	100.33	100.07	103.87	101.02	99.88	99.426	99.095
103.29	105.96	104.95	104.34	103.21	104.71	104.71	105.64	105.77	100.18	102.1	105.18	104.52	104.03	104.08	105.39	103.05	103.83	106.34	104.41	105.7	103.24	103.01	104.2	103.19	104.73	103.44	106.35	102.9	103.68	103.71	103.66	104.31	102.31	106.69	105.76	103.92	103.17	105.49	103.91	104.68	102.82	102.87	103.86	103.73	105.94	104.78	104.87	102.35	102.38
106.95	106.66	104.01	104.04	106.37	107.07	104.7	104.46	106.26	106.75	106.02	102.82	105.93	105.53	105.73	103.81	106.27	106.38	104.4	104.66	106.87	106.42	103.83	105.23	106.46	105.85	107.49	108.57	105.96	103.11	103.05	105.38	104.63	105.23	103.16	104.03	105.3	105.79	103.75	105.49	103.19	105.45	103.47	105.41	105.09	106.5	105.34	106.18	104.65	105.94
97.475	101.57	98.827	100.47	99.259	101.34	101.18	98.067	101.91	100.72	99.124	99.934	100.67	100.05	98.208	99.837	99.139	99.577	101.88	100.38	98.725	101.63	98.742	100.79	97.901	100.46	97.805	100.09	99.742	99.912	99.81	98.7	102.23	99.615	101.61	100.48	101.26	98.607	98.528	98.908	99.7	97.622	99.823	100.08	98.953	100.18	101.93	101.01	99.7	98.883
101.24	101.79	98.504	98.997	99.45	99.368	96.791	99.615	100.58	101.72	100.96	97.524	99.203	101.7	99.613	99.839	100.75	102.75	100.45	100.1	99.801	100.76	99.408	98.521	98.939	100.68	100.91	100.48	100.55	100.19	99.465	101.44	100.92	99.333	100.42	101.93	100	100.98	99.647	100.61	98.704	100.99	97.817	98.583	102.46	98.688	98.352	100.16	99.301	98.611
98.261	99.141	98.918	102.07	99.332	101.24	100.66	100.47	100.61	101.22	100.67	100.5	99.42	98.936	99.826	97.595	100.2	98.945	98.592	99.744	100.09	101.43	98.84	102.51	100.24	97.581	101.03	100.94	100.07	101.12	99.696	101.22	99.219	98.494	99.885	100.26	99.585	99.641	100.48	98.212	100.49	100.81	101.53	101.15	100.41	99.014	99.706	102.21	102.39	98.345
105.06	105.95	105.88	105.69	104.22	105.26	108.26	105.09	104.73	105.37	105.34	108.41	105.97	105.41	105.92	105.28	104.59	106.47	106.42	106.48	106.37	106.66	105.05	108.61	106.09	102.41	106.32	105.63	106.17	103.62	105.88	104.63	104.99	105.89	105.99	106.75	104.01	105.95	105.86	107.87	104.66	104.72	105.86	104.84	107.44	105.59	105.88	107.82	103.47	104.91
101.21	104.04	105.19	106.09	104.24	104.8	102.43	103.89	103.69	102.88	102.79	103.93	103.05	103.74	104.17	105.89	103.34	102.34	104.91	104.16	103.82	104.93	104.94	105.68	105.9	100.99	103.29	103.11	102.14	104.56	103.91	102.68	105.05	104.07	104.52	104.92	105.87	103.05	103.37	104.38	106.51	105.79	106.01	105.29	103.66	106.03	104.69	106.38	102.69	105.67
101.33	100.48	100.1	100.43	99.932	99.713	99.938	99.311	101.22	100.97	100	98.011	99.492	100.72	100.53	99.273	98.221	101.1	100.18	101.3	97.785	99.914	98.96	98.31	99.288	100.09	98.857	98.068	99.47	100.07	99.403	100.54	98.668	98.922	100.22	99.906	101.55	100.38	99.869	99.973	101.22	100.12	99.481	99.783	99.425	97.448	100.79	100.85	100.24	100.74
105.19	104.14	104.57	102.91	105.78	103.75	103.01	104.41	103.47	103.36	105.61	104.19	103.2	105.43	105.2	101.64	105.96	104.31	103.47	104.06	102.48	103.92	101.8	105.64	103.35	105.95	104.42	105.71	103.14	100.97	103.91	105.43	103.41	103.37	104.93	105.97	103.59	101.92	104.94	105.15	104.99	104.81	101.74	102.25	103.91	104.91	104.96	104.39	104.92	105.07
97.694	100.09	100.26	102.42	98.658	99.646	99.882	99.434	101.74	98.381	98.991	101.14	97.923	100.15	99.978	100.1	99.515	100.16	99.154	101.41	99.543	100.82	101.86	99.289	101.57	98.766	99.683	99.374	99.521	101.22	98.891	99.969	99.456	99.531	98.68	99.473	98.509	100.22	99.689	101.38	100.09	99.207	99.997	100.37	99.275	98.67	100.06	101.48	99.914	100.01
105.46	107.02	106.69	107.34	104.99	106.03	106.8	104.97	107.17	106.64	106.55	105.55	107.05	101.74	104.33	105.5	103.76	106.45	107.18	105.51	105.97	103.75	106.52	105.41	105.25	106.35	106.67	105.02	105.71	107.8	104.69	107.34	108.36	106.54	104.51	105.56	106.28	105.91	105.79	107.89	103.75	105.07	104.89	105.88	105.23	105.25	104.81	104.66	102.75	106.96
106.82	106.65	103.29	105.33	106.82	105.58	105.03	106.03	103.32	105.1	104.56	103.37	104.31	104.7	104.71	103.97	102.08	104.83	103.77	104.99	105.55	104.74	105.28	106.33	104.39	102.24	106.24	104.13	101.69	104.45	104.48	106.51	103.87	103.35	105.05	102.9	103.08	105.06	104.73	104.35	103	103.81	105.99	105.7	104.67	104.5	104.14	105.03	105.32	103.19
105.29	105.77	106.47	107.37	106.76	106.13	103.95	105.12	106.26	105.28	104.13	106.66	105.25	105.9	105.6	106.72	103.91	106.09	105.37	106.9	108.13	106.54	107.01	108.59	106.01	104.51	104.31	105.85	104.25	105.35	104.96	105.36	106.88	106.25	105.83	105.88	104.23	104.79	106.14	108.39	105.6	105.48	104.92	104.4	106.11	104.02	103.43	104.21	103.85	105.22
105.27	104.26	106.26	106.77	105.06	105.42	105.2	108.54	106.1	106.37	105.23	105.67	106.75	103.94	104.38	106.6	103.09	107.11	103.84	106.43	108.4	105.01	106.76	105.63	104.05	105.13	104.35	107.52	105.37	105.71	104.6	106.4	105.65	104.27	104.77	103.9	104.74	105.71	104.22	107.86	106.57	106.72	103.82	105.64	103.43	106.79	104.86	105.62	105.78	104.19
107.22	105.42	107.22	105.96	104.81	105.47	105.98	105.74	108.08	108.49	103.4	106.08	105.58	107.06	107.07	105.25	108.37	104.96	108.48	106.78	107.19	104.62	106.85	107.64	107.64	107	107.84	106.83	106.42	107.37	107.15	107.9	105.46	105.08	106.55	108.36	105.89	107.51	106.44	104.82	105.18	106.13	107.33	106.26	105.74	107.48	107.21	107.42	107.2	106.7
111.76	111.04	112.86	110.19	112.29	110.47	112.46	111.31	109.87	113.69	112.33	112.97	111.92	113.23	112.25	113.69	114.6	110.59	112.4	111.81	111.73	111.26	111.14	113.01	111.92	113.39	112.78	111.63	112.67	111.75	112.34	110.89	112.41	111.53	110.34	113.1	110.34	111.82	111.66	111.7	110.87	110.61	111.49	110.72	112.36	109.05	112.15	112.2	111.47	112.3
104.22	103.22	105.15	102.37	104.48	104.96	103.99	105.86	105.25	104.16	102.78	103.94	106.22	104.8	105.34	106.51	104	103.02	103.98	103.62	104.37	103.22	100.9	102.91	102.78	104.4	102.78	106.73	104.81	104.72	108.67	104.2	105.54	103.69	104.75	102.94	105.58	104.13	104.29	103.64	104.54	106.11	104.77	105.55	104.32	104.77	101.86	103.52	106.69	105.4
112.27	108.93	111.9	109.63	112.62	111.75	110.9	109.32	109.56	111.46	112.63	111.01	110.65	109.86	111.64	111.72	110.22	110.78	109.71	110.54	110.21	111.51	110.63	110.69	110.38	109.86	107.89	110.01	110.22	110.79	110.25	111.06	110.24	112.49	112.73	108.78	113.01	109.81	110.89	110.12	110.26	108.23	108.79	109.29	112.17	108.21	109.57	110.42	109.49	110.05
98.58	100.76	98.665	100.62	101.75	99.614	99.131	99.327	100.85	99.737	97.833	100.66	101.14	101.29	99.681	98.936	97.164	99.224	101.26	100.07	98.822	100.27	98.336	99.528	99.816	100.72	98.736	98.758	99.93	97.619	100.26	98.162	101.15	99.481	99.704	99.873	98.419	102.39	100.35	100.59	101.6	99.859	100.35	100.54	99.483	99.159	100.89	101.04	98.82	98.731
107.98	103.95	106.45	107.68	105.66	105.68	106.56	106.34	104.99	106.44	105	106.16	105.45	106.09	105.79	106.88	105.09	105.22	106.36	107.14	107.19	106.68	105.26	105.19	106.91	107.36	106.78	107.47	104.88	105.43	104.1	106.5	106.74	104.64	107.11	104.59	105.61	105.55	104.32	104.65	104.84	108.19	106.51	103.91	102.6	102.87	106.21	106.17	105.51	107.56
103.74	105.96	105.13	106.11	104.37	102.76	106.84	104.18	105.6	105.26	104.28	103.66	104.23	104.99	103.43	104.27	104.95	105.89	104.53	105.75	105.19	103.68	105.9	108.43	104.19	104.79	103.8	105.43	103.97	105.19	104.51	104.68	103.95	102.82	103.35	103.86	103.3	103.56	103.28	104.04	105.08	104.32	104.72	105.67	106.37	105.3	106.4	104.54	104.54	106.05
108.45	104.55	107.63	104.8	106.3	106	106.35	105.33	106.62	104.73	106.81	106.8	105.43	105.36	105.16	106.4	105.93	105.95	105.71	105.27	105.55	108.19	105.35	104.75	106.23	105.26	103.81	105.41	104.84	104.79	104.96	105.97	102.86	104.59	105.35	104.79	105.16	105.77	106.77	103.05	106.42	106.11	105.36	107.36	106.04	104.18	106.71	106.63	103.59	105.57
105.89	104.78	105.99	106.95	105.93	104.65	107.11	105.74	105.63	105.67	105.41	107.79	108.41	108.42	105.45	106.21	104.88	107.22	103.7	105.6	108.44	108.27	106.65	105.98	103.54	106.46	106.1	108.27	107.91	106.54	105.36	108.09	104.43	106.19	106.78	106.75	104.93	105.19	105.92	106.19	105.67	105.66	107.23	109.06	106.8	104.98	106.65	107.04	105.68	107
101.41	100.62	101	99.755	100.45	98.85	100.47	100.04	99.057	101.6	101.07	97.519	100.58	97.493	101.09	98.995	99.923	100.41	100.09	101.27	99.272	99.57	98.549	99.655	100.91	101.11	100.13	98.805	100.91	101.04	99.991	100.64	99.728	100.12	101.91	98.144	98.887	99.043	101.24	100.01	100.42	101.09	100.37	101.42	101.88	102.2	97.763	100.91	99.12	98.784
111.01	108.81	110.8	112.03	110.32	110.26	109.98	112.07	110.22	113.6	110.41	112.35	111.47	111.41	112.04	112.11	110.11	111.26	111.08	111.99	111.01	109.63	111.43	113.47	113.17	112.79	112.33	111.7	109.17	111.07	111.96	113.01	113.54	109.97	111.3	110.78	112.05	110.24	109.93	110.94	113.81	110.14	110.25	112.35	112.01	110.74	112.76	110.89	111.81	111.42
107.21	106.38	105.81	105.76	105.81	106.72	104.47	105.88	106.48	106.38	105.34	106.52	107.01	105.09	107.26	105.8	109.33	106.86	106.64	109.17	108.33	106.02	103.92	107.04	106.4	105.91	104.86	106.69	108.04	106.95	104.64	104.4	104.28	105.87	106.19	107.92	107.18	107.49	104.12	106.36	104.92	105.02	106.92	106.93	108.78	107.95	105.56	106.99	106.79	107.12
107.42	106.85	105.17	106.01	105.39	106.48	106.28	106.77	107.08	104.89	105.73	108.69	107.23	106.13	106.15	105.58	103.65	107.17	109.11	106.81	104.37	105.8	106.77	105.33	106.3	105.14	106.83	106.28	107.06	105.78	107.68	106.91	104.59	105.87	106.35	108.02	104.56	105.61	107.33	105.9	105.7	105.06	106.53	106.23	109.13	105.49	106.88	105.44	106.32	104.95
104.9	103.98	104.27	105.86	104.51	105.78	105.22	104.94	104.88	106.96	102.4	104.54	103.44	104.46	105.15	105.53	102.99	104.6	106.54	102.75	105.55	105.33	106.22	104.17	102.09	106.17	103.26	107.69	105.59	104.93	103.25	104.17	106.69	102.99	105.64	105.24	103.72	103.23	103.8	106.78	105.42	102.29	106.64	104.87	104.11	103.48	102.96	105.19	103.36	103.94
105.69	104.75	102.89	102.41	103.17	104.68	105.78	107.29	104.84	105.68	105.07	104.2	103.19	103.42	105.03	105.62	104.01	104.22	103.3	102.84	103.52	106.46	106.77	103.45	102.89	105.18	104.71	105	103.89	103.05	103.27	105.97	106.81	102.58	104.69	105.86	102.92	104.09	104.2	104.78	103.05	104.22	104.01	103.73	105.4	105.06	101.83	103	103.87	105.15
106.83	105.9	104.47	103.49	104.71	104.87	104.59	105.63	107.56	106.53	105.94	105.34	104.71	105.16	106.02	105.87	106.36	103.61	104.66	105.67	104.9	104.47	104.15	105.94	102.95	105.12	104.79	104.88	103.88	103.2	102.59	102.19	104.1	103.71	105.03	102.1	105.43	103.54	104.43	104.54	104.95	105.39	105.21	104.05	104.01	104.5	104.88	103.09	104.82	107.93
105.72	101.76	105.16	103.32	102.33	102.6	103.05	105.7	101.73	105.62	103.81	104.94	104.38	105.61	101.64	104.99	106.57	105.17	104.95	105.85	102.84	103.79	105.74	104.77	107.02	104.19	105.83	105.83	105.39	107.31	105.38	103.96	102.47	102.95	105.42	104.32	105.57	104.31	107.33	106.77	104.9	104.58	104.14	103.79	103.07	104.39	104.38	105.71	107.85	105.74
113.92	110.5	111.3	109.86	113.2	112.02	112.54	111.52	111.86	112.21	113.31	114.93	112.43	111.58	111.72	112.06	112.03	111.97	112.28	113.63	113.25	111.52	112.17	112.85	111.73	108.89	111.8	112.08	110.33	111.8	112.14	111.34	112.7	112.48	110.6	112.71	112.95	112.75	111.18	111.58	114.56	112.44	111.66	112.33	110.69	110.1	110.88	115.09	110.49	110.24
98.185	99.792	99.21	100.3	100.04	99.164	98.827	100.43	99.525	99.43	98.183	99.744	99.391	99.026	100.59	98.255	99.07	98.713	100.68	97.775	100.25	99.693	100.5	102.01	98.018	98.942	100.21	100.68	100.81	99.01	99.225	97.778	97.832	102.05	98.988	101.19	100.1	100.35	100.57	101.38	100.73	98.885	100.64	99.715	99.064	98.631	101.48	99.899	98.759	98.637
111.62	113.07	112.5	112.8	109.78	114.24	111.22	114.38	112.63	113.51	111.93	111.41	109.81	110.41	111.54	110.73	113.94	111.78	111.04	112.56	108.49	112.35	110.23	108.53	109.95	113.06	110.44	110.62	114.61	109.35	111.84	112.67	112.73	111.28	112.1	111.84	111.23	111.3	111.35	111.71	112.72	111.82	112	111.84	109.17	111.7	110.33	113.49	110.36	114.87
106.19	104.1	105.45	104.65	104.07	102.81	103.2	104.47	105.72	107.19	103.49	106.68	105.38	104.06	104.07	106.21	104.94	106.19	105.8	102.53	105.24	104.44	106.38	106.68	106.53	106.88	105.51	106.2	105.61	104.61	106.23	106.68	107.22	104.47	104.67	104.7	103.26	106.62	105.49	103.8	105.49	105.34	104.58	106.45	105.54	103.85	107.09	108.21	105.48	103.64
103.05	105.99	105.82	105.75	105.03	104.09	104.56	104.4	106.08	104.51	106.83	107.9	107.3	105.27	107.51	105.2	104.36	107.03	107.89	106.1	106.24	105.2	107.22	103.2	105.37	107.64	106.78	105.79	105.61	104.43	105.15	108.21	103.61	106.13	106.39	105.29	104.9	106.59	106.76	104.53	105.26	106.52	104.36	105.94	105.42	105.76	106.35	106.04	107.03	105.59
104.25	106.6	107.65	106.93	108.1	106.15	107.17	106.52	106.56	106.17	105.91	106.38	106.09	107.83	108.15	109.34	106.72	107.03	107.16	104.98	107.77	105.44	105.62	107.64	107.17	106.83	107.87	107.79	106.44	106.15	108.47	106.63	106.71	107.53	105.82	106.44	106.09	105.77	107.03	106.08	104.59	106.44	104.36	107.18	105.01	107.23	105.04	105.1	106.92	106.65
100.67	103.65	100.82	99.648	102.23	100.83	99.286	101.78	98.746	101.48	102.25	102.65	101.78	101.4	101.12	100.61	101.27	101.09	98.904	101.62	103.16	102.62	100.86	102.35	100.31	101.74	99.359	99.914	103.16	102.67	100.2	101.6	101.88	101.12	102.54	101.54	102.34	100.75	100.96	99.549	101.79	102.07	100.84	101.27	100.19	99.724	101.61	100.62	101.14	103.89
106.85	105.68	106.21	105.33	105.52	104.76	105.71	104.61	106.57	105.28	103.55	106.46	104.32	105.57	107.91	105.21	105.03	105.76	104.22	105.05	105.44	104.8	105.7	104.3	106.46	105.84	105.02	105.4	106.24	104.72	104.19	103.88	106.75	105.12	107.16	105.12	106.46	104.58	105.61	107.21	106.69	107.64	103.51	105.84	107.94	105.31	107.51	105.49	105.17	104.27
106.63	104.19	103.14	104.85	105.49	103.38	103.53	104.1	103.89	105.07	101.94	106.36	105.44	103.5	106.11	104.77	101.7	104.92	103.9	103.97	103.53	106.49	104.5	100.47	104.62	102.95	103.76	103.23	103.4	105.92	106.79	104.22	105.37	104.82	105.1	104.75	102.01	104.96	104.03	105.79	104.68	104.51	105.56	103.82	103.49	104.15	106.3	104.3	105.02	105.01
104.11	105.78	104.93	105.88	102.79	104.88	107.42	108.19	104.19	104.91	106.42	105.47	105.41	106.78	106.87	106.13	105.38	104.46	103.29	105.69	105.24	105.11	105.48	103.29	105.74	105.54	105.22	106.04	105.65	105.29	103.11	106.4	107.28	105.48	106.64	105.19	105.48	105.48	105.29	105.25	105.99	103.81	107.17	106.93	103.04	105.61	103.85	106.97	104.43	103.94
106.34	107.5	105.73	106.86	105.44	106.59	106.79	108.43	103.91	107.74	107.76	103.33	106.73	105.97	106.69	107.13	103.65	109.04	106.62	102.16	107.35	105.67	103.56	104.37	104.18	104.38	104.5	106.72	105.12	106.44	107.61	105.62	106.67	105.48	104.6	105.1	106.3	107.22	103.16	105.43	105.61	106.54	105.76	107.49	104.55	105.99	105.9	104.48	104.48	105.14
106.23	104.69	106.7	106.24	107.42	106.49	106.83	106.75	107.22	107.74	105.54	107.74	105.14	104.88	106.41	105.35	104.27	106.87	107.88	105.91	105.91	106.82	107.79	104.52	108.09	106.17	105.52	107.75	107.33	107.37	107.24	104.82	108.06	105.28	106.41	108.01	108.21	107.1	109.46	108.76	108.3	106.91	106.39	105.85	105.37	106.04	105.34	106.08	104.66	106.9
100.49	101.23	102.06	101.22	100.14	99.378	100.6	97.976	98.298	100.71	98.145	99.651	100.89	99.031	101.36	99.7	99.868	100.6	100.93	99.753	101.17	100.98	99.583	102.41	98.137	100.53	100.62	100.78	99.175	98.983	98.533	100.04	97.868	101.67	99.547	100.15	102.7	98.724	101.16	101.06	99.315	100.73	98.578	101.7	100.37	100.98	101.9	101.26	100.05	98.373
106.81	103.62	104.85	103.97	103.87	104.27	105.57	103.99	102.72	107.07	103.6	103.6	105.56	105.11	103.99	103.56	103.5	103.62	102.38	105.54	104.79	102.81	104.64	106.33	103.92	105.05	102.85	105.49	104.26	101.65	105.82	103.49	106.98	108.05	102.94	104.57	103.47	106.38	103.62	104.35	105.47	103.49	104.22	105.32	105.18	104.16	105.09	105.01	107.29	106.88
113.24	112.14	112.54	111.31	114	112	110.02	108.93	111.49	111.73	112.11	111.38	111.06	112.81	112.06	112.93	112.31	110.93	112.93	113.29	110.35	112.46	111.9	113.53	111.54	112.72	113.41	111.18	113.09	110.81	111.64	112.48	112.98	114.17	111.87	112.11	109.99	111.99	113.01	112.61	112.23	115.09	113.59	111.85	111.63	112.85	113.23	109.26	113.74	111.64
111.78	110.73	109.93	112.22	111.81	109.48	110.06	112.01	111.58	112.7	113.31	113.42	112.71	113.91	109.42	113.48	109.54	113	112.77	112.58	110.77	108.93	114.18	112.35	112.36	111.36	110.5	111.97	109.35	111.72	111.97	112.43	111.11	113.02	111.83	112.98	113.41	111.47	110.19	112.95	111.03	111.08	112.41	110.36	112.63	111.47	109.94	114.16	110.31	112.17
102.44	104.88	105.84	106.92	107.49	106	106.78	106.22	107	106.52	106.06	105.52	104.47	104.39	105.58	104.16	106.65	106.79	107.31	106.71	106.29	106.99	106.58	104.43	105.18	105.22	104.06	103.58	106.66	105.71	105.99	104.42	105.12	104.07	104.09	103.95	103.97	105.95	104.22	105.51	105.19	107.65	106.56	104.4	106.62	106.62	105.27	104.69	105.54	105.9
113.74	109.34	111.37	109.37	110.81	111.61	110.43	109.78	112.03	112.25	109.48	110.12	111.1	110.95	109.79	112.35	109.84	109.07	113.01	111.51	109.62	111.82	111.4	110.87	110.97	111.07	112.34	112.19	109.92	111.06	110.09	110.63	110.39	110.78	112.02	111.39	111.85	112.84	111.98	111.05	110.88	109.76	112.37	110	111.55	109.51	111.1	111.24	110.7	110.91
109.38	109.23	110.95	109.66	110.04	112.23	110.72	108.86	110.37	108.8	110.91	110.94	108.54	110.16	109.58	109.42	109.74	106.24	110.93	109.26	109.33	110.08	110.26	110.17	111.41	109.59	110.09	109.31	107.46	109.92	109.01	109.46	110.94	108.4	111.19	110.69	109.07	110.34	108.65	109.94	110.47	109.66	109.62	108	111.38	112.23	113.07	110.25	108.5	109.69
107.05	105.17	106.22	103.99	106.35	106.29	103.09	103.11	105.98	103.37	103.43	103.81	106.72	103.86	104.69	106.07	104.71	104.8	104.39	104.94	105.77	105.53	104.98	105.06	104.56	105.4	103.9	105.41	106.99	105.92	104.52	106.32	105.29	105.39	104.29	104.7	104.16	105.83	103.04	103.72	103.6	103.77	105.28	105.75	106.37	105.18	105.22	106.81	106.25	104.88
107.03	106.06	105.65	105.94	105.8	107.96	105	106.55	104.96	104.89	105.78	106.4	106.21	104.87	104.26	105.67	106.62	105.73	104.83	102.61	105.6	105.48	106.99	108.18	105.38	103.65	105.19	108.85	104.73	105.64	104.69	104.31	107.53	104.67	104.96	104.7	104.36	106.23	106.55	105.28	106.67	105.29	104.92	104.72	105.38	106.71	106.77	105.59	105.4	104.74
113.01	111.23	108.67	109.42	113.09	111.93	111.78	113.17	113.49	110.6	113.69	112.36	108.03	110.84	110.24	113	110.16	113.65	110.88	113.2	110.75	110.36	111.33	111.91	109.92	112.54	111.36	111.19	110.62	110.13	112.43	111.16	111.03	110.6	108.78	111.42	111.33	113.09	113.07	110.01	110.52	112.71	111.26	112.49	109.67	111.07	113.16	109.49	110.1	109.33
106.17	105.25	106.06	103.67	105.87	103.45	104.58	106.03	102.66	106.29	104.32	105.12	103.31	105.81	107.55	105.76	105.97	103.91	106.02	105.28	107.06	105.28	105.38	105.46	105.82	105.64	107.74	106.6	103.69	106.45	107.07	106.67	107.63	105.17	105.89	108.64	105.32	104.09	106.1	106.99	105.22	105.75	106.39	104.19	105.6	107.44	104.71	106.81	104.99	104.15
105.39	103.62	106.04	107	105.78	106.31	107.13	106.45	107.18	105.55	105.52	104.32	106.6	107.14	106.88	107.87	105.47	105.74	106.78	105.92	106.72	107.87	105.53	107.67	107	107.11	104.49	107.24	104.6	105.48	103.53	106.4	106.29	106.41	106.09	105.02	104.6	105.59	111.07	105.3	104.63	107.4	107.57	106.85	106.45	106.41	105.66	104.11	106.5	107.78
106.09	104.27	105.29	106.01	105.3	107.26	106.79	106.15	104.86	107.31	107.2	106.8	105.45	107.4	105.39	105.27	105.36	107.15	105.44	107.76	106.96	106.25	107.25	107.54	107.83	107.54	107.04	105.09	108.02	108.62	106.69	105.23	107.79	105.35	106.64	106.34	106.46	106.48	104.76	109.13	108.28	104.73	106.92	105.78	105.76	107.01	106.58	106.55	106.08	106.46
106.77	105.45	107.12	107.02	106.7	107.46	107.6	107.9	104.85	108.23	106.1	105.04	107.65	106.94	106.69	108.55	105.57	104.46	106.48	105.81	106.1	104.49	106.6	106.9	108.78	107.46	107.38	107.2	104.56	105.17	108.91	107	104.51	107.91	107.07	107.5	104.33	106.56	108.28	105.36	108.04	106.58	106.89	105.07	107	106.4	107	107.11	106.61	107.51
114.04	108.95	110.04	109.68	108.44	111.08	107.88	108.17	110.85	109.27	108.19	110.78	111.23	108.06	110.92	108.41	111.14	108.51	111.41	112.56	111.17	111.27	109.65	109.45	109.98	111.39	110.4	108.42	109.57	112.46	107.08	108.53	110.03	110.4	112.66	110.14	108.55	109.83	113.1	113.01	112.77	111.01	109.64	111.63	110.02	108.8	110.98	108.57	111.1	111.32
112.9	110.82	108.9	109.88	112.8	108.18	111.14	110.53	111.4	110.2	110.63	111.18	111.32	111.23	111.35	111.59	111.78	111.75	111.1	110.99	109.92	111.9	109.68	110.38	109.55	111.16	110.2	110.1	111.61	109.74	111.66	110.52	111.34	109.91	110.01	111.78	111.02	109.53	111.4	109.28	110.25	110.56	108.83	112.18	111.78	112.6	110.21	111.66	110.4	110.83
107.3	105.37	105.79	108.13	105.22	106.97	106.01	106.13	106.83	107.58	106.53	106.14	105.58	104.16	106.91	106.93	107.6	104.48	105.93	106.76	105.56	104.63	106.23	106.64	106.8	105.53	105.34	106.26	108.35	105.36	108.18	108.05	108.35	105.56	108.13	107.1	107.77	106.1	106.8	106.2	105.31	105.77	107.69	105.02	108.17	106.45	107.17	108.98	106.7	109.45
108.18	106.52	105.67	106.1	106.51	104.69	106.94	105.56	106.92	107.69	106.92	106.9	107.2	102.3	106.75	106.51	105.24	107.25	106.74	107.06	104.92	104.88	106.7	105.96	105.07	105.4	105.9	106.61	107.75	106.35	104.59	108.21	105.56	106.37	106.79	107.6	106.65	108.14	105.13	106.15	105.61	105.46	103.98	105.98	106.59	104.93	105.66	107.38	106	105.32
108.89	105.74	104.9	106.42	107.16	106.47	107.09	105.8	106.73	106.74	104.61	105.62	106.45	105.89	106.62	108.12	106.25	108.27	106.91	105.79	108.4	104.22	104.99	106.79	104.16	105.77	106.8	105.93	107.33	107.31	104.98	105.44	108.53	106.05	106.62	106.7	106.29	108.26	106.17	104.04	104.8	106.81	106.84	107.47	105.01	106.17	106.64	104.72	105.76	105.4
105.92	105.55	107.82	107.12	104.46	105.8	106.51	105.65	106.13	105.12	104.64	104.08	106.16	105.81	105.13	105.2	105.65	106.08	105.63	104.59	105.24	105.2	106.33	105.38	106.62	104.78	106.14	105.79	105.07	103.28	106.11	104.56	107.14	106.47	105.68	103.17	105.8	104.83	105.01	105.03	104.43	105.34	106.44	104.12	107.41	107.1	103.72	107.95	105.68	103.45
104.62	105.37	105.7	105.75	107.63	105.61	105.26	106.54	105.97	104.48	107.16	105.77	104.86	106.12	105.66	105.21	106	105.32	104.73	107.43	104.36	104.34	106.83	107.2	105.89	108.19	107.94	104.89	105.77	107.23	106.49	107.21	105.73	107.08	104.92	107.3	106.25	105.25	103.72	105.97	105.26	106.86	105.27	107.54	105.88	105.16	108.24	105.7	105.91	104.97
103.5	105.83	103.79	104.54	104.87	104.97	103.24	103.48	104.01	104.56	104.93	103.87	104.76	104.39	102.91	104.28	105.59	104.38	105.43	105.63	103.38	104.67	102.74	105.28	106.25	104.35	102.07	103.66	107.06	105.58	103.23	104.43	101.46	103.3	103.73	106.69	104.91	105.98	104.09	102.99	104.85	104.26	105.42	103.58	104.09	104.66	105.64	103.86	103.07	105.2
112.07	111.32	111.25	110.88	112.1	112.46	113.04	112.8	112.8	111.15	110.43	113.24	110.14	112.55	111.75	109.78	109.86	108.99	111.05	111.98	109.39	114	111.11	109.65	114.64	108.45	112.07	112.07	109.85	109.29	112.06	110.48	113.37	110.82	111.16	110.44	110.19	110.18	112.53	112.38	111.42	109.48	111.69	111.93	112.51	111.8	109.82	112.32	110.62	110.01
101.71	99.103	99.672	99.811	101.53	99.351	100.94	100.71	99.655	101.77	96.837	100.22	100.26	100.64	100.92	100.33	99.586	99.174	97.732	101.44	100.38	99.388	101.02	100.42	99.998	100.34	99.904	100.75	100.11	100.18	99.793	99.698	98.23	103.09	100.42	101.05	101.23	99.931	97.968	101.11	100.69	102.32	101.23	99.668	99.974	100.21	99.854	98.911	101.43	100.38
104.85	107.98	105.31	105.19	104.61	104	104.08	104.52	104.59	104.71	104.33	103.64	102.55	105.46	106.3	102.99	104.57	107.56	105.47	104.72	104.51	105.08	104.24	102.61	104.01	102.71	104.26	104.26	104.84	103.97	105.15	102.28	103.71	102.83	103.76	104.34	102.91	102.86	105.5	103.72	102.95	105.55	105.56	105.86	103.33	104.96	103.18	106.39	104.36	101.52
99.845	100.45	99.089	100.95	101.32	100.56	101.44	101.29	103.47	100.01	97.724	98.867	101.14	100.35	101.85	100.36	100.94	101.1	100.92	101.3	98.554	100.84	99.267	98.222	103.36	100.86	101.17	101.32	101.27	102.33	99.655	100.91	101.66	101.45	101.29	101.03	101.76	100.99	99.102	99.875	98.659	100.41	100.17	101.17	100.47	100.11	100.2	101.03	99.862	102.98
101.35	101.69	101.33	100.62	99.593	100.24	96.247	99.898	99.027	98.403	101.45	97.768	102.6	99.983	98.376	102.08	100.95	100.75	98.787	99.833	101.49	98.756	99.786	99.012	100.64	99.443	100.42	100.17	102.23	99.83	100.78	100.2	99.543	97.231	99.868	98.27	100.4	100.01	99.569	99.568	98.949	98.111	99.362	99.243	98.864	100.59	100.34	99.74	100.45	99.592
106.21	106.85	105.35	105.56	106.6	106.74	105.07	105.59	106.94	105.14	104.65	108.04	105.71	107.13	105.3	105.4	107.14	105.84	106.05	105.95	105.26	104.74	109.27	105.27	104.59	105.36	107.09	106.24	105.86	105.71	105.22	105.65	108.32	106	104.84	105.25	106.02	106.89	105.91	104.68	104.93	108.22	106.39	106.87	107.62	105.45	104.52	107.88	106.64	106.2
105.98	102.9	104.01	106.45	103.54	105.54	105.83	105.35	106.71	105.22	103.9	104.1	103.87	109.72	106.88	105.43	105.32	104.46	103.76	103.66	105.62	106.04	103.39	106.26	103.14	105.89	105.63	106.16	107.19	105.52	106.31	105.96	105.67	107.82	106.65	103.29	104.01	103.66	104.31	104.42	106.1	107.84	105.12	105.46	105.59	103.77	103.71	106.88	105.27	105.55
107.65	100.94	104.36	105.89	105.58	106.06	104.73	103.92	105.48	103.04	105.25	107.73	104.45	106.58	105.42	105	106.33	107.25	105.98	107.66	103.65	104.19	106.53	105.61	105.76	106.71	105.06	105.39	104.26	106.72	105.88	106.57	105.18	104.68	103.17	105.63	105.53	105.6	108.9	105.99	104.76	104.37	106.93	106.52	106.36	104.85	104.4	102.56	104.42	106.86
105.84	105.71	104.96	105.11	105.37	105.66	106.7	107.32	106.21	106.28	105.66	109.07	107.52	107.27	105.34	104.95	105.06	105.54	104.8	103.86	103.64	105.27	105.94	107.18	105.49	106.27	105.75	107.95	106.26	105.98	103.89	105.99	105.9	104.97	104.85	104.59	105.97	105.14	106.11	106.35	107.05	105.17	107.64	106.07	106.19	103.54	104.84	103.51	105.96	106.66
106.07	105.99	107.54	105.81	104.77	104.79	106.44	108.39	107.61	106.76	105.53	106.05	108.08	104.13	106.45	105.57	105.47	104.45	108.52	105.66	106.7	106.57	106.99	103.96	104.61	106.37	107.11	105.53	105.66	105.35	104.95	103.78	106.89	107.17	106.13	107.55	105.38	106.35	105.81	105.17	104.76	105.79	104.74	107.17	105.62	105.72	105.86	108.61	107.05	105.84
107.18	104.94	106.81	106.09	104.64	107.16	105.88	106.3	106.81	106.2	107.05	105.56	105.31	106.42	105.6	105.74	103.79	108.1	106.3	105.04	104.3	105.14	105.56	105.9	105.42	107.4	105.02	107.65	104.15	104.89	105.68	106.75	104.84	106.35	105.03	105.92	105.97	107.11	105.34	105.45	106.54	104.67	105.92	103.54	104.79	104.73	105.89	103.51	106.91	108.46
99.631	99.542	99.442	99.068	99.551	100.67	98.595	103.08	98.841	98.47	97.439	100.37	98.813	100.26	98.244	100.65	99.092	99.666	101.81	101.67	98.855	100.52	103.38	99.172	97.448	98.269	97.721	98.979	97.906	100.16	100.37	98.597	100.51	100.36	101.65	98.27	99.893	100.23	100.76	99.068	99.564	98.472	99.829	100.49	99.985	101.11	98.663	97.396	99.854	98.243
100.89	101.4	100.35	99.063	99.384	99.561	103.38	101.77	99.82	99.417	102.85	100.68	104.15	102.76	102.47	98.882	100.61	100.79	100.07	99.638	99.573	102.01	98.772	100.67	101.06	102.98	100.37	100.96	100.16	100.75	101.56	101.7	101.15	100.28	98.36	100.69	103.28	99.585	100.67	103.02	98.926	100.33	99.154	100.94	102.78	101.6	102.31	99.79	103.67	101.99
118.7	119.54	117.73	119.68	117.53	117.9	118.55	118.02	114.87	117.94	118.43	116.32	116.62	118.23	118.05	118.88	116.9	116.45	118.13	117.69	116.51	117.96	116.74	116.29	117.8	116.2	117.02	118.43	118.94	118.37	119.38	116.52	116.75	117.73	116.14	117.51	117.97	118.91	119.1	118.9	115.8	118.09	115.79	117.09	117.57	115.76	116.86	118.17	116.33	119.28
112.13	110.93	110.57	112.19	111.81	112.75	110.58	110.53	110.13	111.77	108.76	113.33	112.8	111.5	113.32	111.33	111.15	111.21	110.93	113.94	111.82	111.05	112.14	112.34	114.02	110.8	112.65	112.94	111.68	111.34	112.54	109.95	112.73	110.9	110.95	108.32	111.44	110.73	112.09	110.3	112.14	110.16	111.24	110.16	112.86	111.79	111.47	110.34	112.2	111.85
103.56	103.86	104.27	103.1	103.16	103.63	105.3	104.2	104.3	104.83	104.63	104.23	102.6	104.3	104	105.61	103	103.97	105.94	102.43	104.95	105.2	104.95	104.98	106	105.95	105.58	106.31	104.03	104.64	106.09	106.98	103.95	106.56	104.43	104.98	104.52	105.66	105.7	104.19	104.44	105.41	103.27	102.37	106.71	103.5	105.84	107.68	102.9	105.67
110.67	113.34	112.25	110.47	113.91	112.76	111.54	110.51	114.44	111.24	113.09	112.21	109.66	114.32	110.8	112.2	111.44	114.41	111.9	111.81	111.88	112	111.41	113.28	110.89	113.41	112.05	114.07	113.13	110.04	114.09	109.33	112.64	113.43	112.12	112.5	111.71	110.26	112.57	111.62	110.87	113.39	112.75	110.25	112.35	111.34	112.13	111.37	112.54	113.26
99.643	101.63	98.854	99.478	100.26	98.265	101.52	100.03	97.975	101.7	100.32	100.61	98.218	99.005	99.11	98.901	100.26	102.28	100.45	97.643	99.404	99.203	98.743	99.828	100.42	100.31	100.23	98.105	99.374	98.801	99.839	99.676	100.38	100.64	98.8	100.06	98.857	99.484	100.52	99.628	102.1	98.992	99.209	99.086	102.43	98.467	99.806	101.86	101.7	99.845
104.9	106.24	104	106.2	106.21	106.97	105.63	104.34	107.23	105.83	104.36	104.59	104.65	105.94	107.7	105.05	108.04	105.58	104.29	105.79	104.04	102.85	105.3	106.06	104.27	102.9	102.54	105.82	104.67	105.83	105.87	103.41	106.33	104.69	104.88	105.87	104.57	104.73	106.2	103.84	102.91	104.31	104.24	105.3	103.06	104.94	103.4	103.45	105.7	103.87
104.85	104.42	102.1	104.18	106.72	105.29	104.72	106.26	103.32	102.89	103.43	104.95	103.47	101.36	106.73	105.46	104.14	105.2	105.06	102.15	106.03	106.05	103.24	104.79	106.34	104.14	104.29	104.2	105.38	102.88	106.89	104.25	106.36	105.68	105.65	105.43	105.34	102.7	103.75	106.06	105.82	104.45	103.42	103.56	104.78	103.32	107.94	105.02	105.72	104.73
114.53	117.21	116.36	116.65	118.2	114.06	116.63	115.79	114.7	117.62	116.64	116.52	114.69	116.2	117.38	113.3	116.34	116.48	118.26	116.34	115.65	116.74	117.82	114.43	117.98	117	117.12	115.37	116.66	115.68	114.79	113.97	116.63	117.37	119.08	114.91	113.93	115.54	115.36	115.47	117.32	115.84	115.56	117.05	115.63	117.24	115.91	116.79	118.48	114.32
103.12	104.13	102.83	104.07	102.01	103.65	105.11	105.56	104.81	103.89	104.05	104.38	105.81	105.34	104.18	103.91	102.7	103.71	104.98	103.16	105.59	102.85	102.49	104.21	105.85	103.44	103.22	105.91	103.53	106.26	104.72	103.97	103.57	105.11	105.09	104.2	104.77	103.73	103.56	102.78	106.05	103.89	103.05	107.19	105.1	101.26	103.92	102.79	105.18	102.05
118.62	116.64	118.32	116.99	118.06	117.02	118.91	116.95	118.15	119.91	117.92	117.25	118.09	119.51	116.22	116.65	119.03	116.04	115.28	116.4	115.62	117	116.64	117.69	117.11	116.97	117.85	117.67	117.83	117.6	116.92	119.3	116.06	116.45	119.51	118.71	119.37	117.5	118.42	119.26	117.97	118.21	116.57	117.88	117.01	117.46	121.79	115.15	118.74	117.6
110.38	111.25	112.22	110.02	111.85	109.73	110.01	110.88	111.16	109.8	109.9	110.99	112.02	111.53	112.09	112.44	110.02	111.55	113.34	112.26	111.89	112.47	109.82	113.52	111.78	111.22	110.24	111.73	109.98	110.36	113.09	111.19	110.92	110.28	111.64	111.71	108.23	110.53	109.61	111.85	113.19	111.62	112.62	114.49	112.39	111.81	110.7	110.05	110.23	107.54
105.27	103.59	104.78	104.79	104.22	105.67	105.57	107.11	105.53	104.27	104.38	104.07	106.27	103.84	104.54	106.84	105.61	105.13	105.09	102.53	105.15	105.45	103.88	105.84	106.76	106.34	106.8	103.53	106.23	106.65	105.28	105.17	104.43	104.71	106.02	103.76	105.94	103.79	105.51	104.99	104.87	105.99	105.25	104.42	105.72	105.12	103.38	104.89	103.61	107.53
102.3	102.8	97.883	101.58	99.016	101.16	100.25	101.12	99.012	99.71	101.14	98.703	99.259	99.758	100.15	102.92	100.56	102.88	100.73	100.02	100.5	98.779	99.262	100.08	100.26	102.12	97.812	99.849	99.38	100.57	98.773	98.467	101.21	100.76	100.79	100.58	98.82	99.694	100.02	100.32	101.01	100.83	99.525	99.026	101	100.56	101.7	101.25	98.881	100.78
105.24	103.75	106.48	105.15	102.4	104.33	105.59	104.14	106.1	104.09	105.82	102.25	104.58	105.02	103.51	105.92	104.07	105.77	106.04	105.15	106.29	103.07	105.29	105.64	104.98	104.55	104.97	105.67	105.92	103.23	105.42	104.29	104.35	104.05	106.74	103.4	104.41	106.77	105.51	103.76	103.59	106.43	107.94	105.77	102.63	106.64	105.63	104.75	104.82	105.05
98.61	101.21	101.83	99.413	103.27	102.42	102.61	100.47	99.489	100.71	101.13	99.441	100.12	101.77	98.907	100.59	101.34	101.15	101.97	99.313	100.55	99.407	101.51	100.8	102.74	101.69	98.151	100.59	98.87	100.63	99.975	99.951	98.444	102.71	100.39	100.51	100.36	100.9	101.8	101.34	101.88	100.15	100.89	99.249	99.563	102.35	101.19	100.33	100.62	102.19
109.55	111.63	108.51	111.05	111.37	109.56	109.25	110.93	108.92	107.7	109.74	111.07	111.93	109.16	110.17	108.78	111.28	109.14	108.49	109.27	109.07	110	110.22	108.56	109.49	110.67	109	111.1	109.91	108.85	110.61	111.42	111.67	109.89	110.57	112.47	109.26	111.89	110.17	108.87	109.66	110.97	107.64	109.29	110.19	110.55	109.18	111.58	106.93	108.29
112.68	110.42	112.33	113.1	109.25	112.1	111.95	109.14	110.46	111.42	112.31	111.97	113.95	109.49	112.63	113.02	109.69	110.72	112.41	112.36	114.86	112.4	111.34	112.16	112.26	110.81	111.56	110.34	111.83	110.13	110.56	109.3	113.11	110.8	110.67	110.31	110.05	111.86	109.97	111.55	112.52	109.88	111.65	108.99	111.14	110.38	109.83	112.33	111.23	112.08
109.6	104.58	104.84	105.31	105.13	105.29	105.29	104.71	106.45	108.32	106.09	105.91	106.43	107.34	105.59	106.09	108.13	105.26	105.2	104.72	104.73	106.73	107.14	105.38	105.73	103.28	104.08	105.6	105.61	106.96	106.06	104.78	106.3	103.84	105.91	107.12	106.23	105.72	106.09	105.26	105.33	105.73	104.73	104.33	106.91	105.57	105.72	105.38	107.96	104.83
107.14	108.05	106.64	105.95	104.12	106.83	107.62	105.23	107.55	108.93	106.84	104.8	104.55	104.97	106.57	106.67	103.84	106.83	106.76	106.29	107.59	106.59	105.75	106.42	107.51	105.31	106.48	106.02	107.8	104.8	106.02	103.81	104.58	105.38	104.97	106.49	107.33	106.88	108.13	108.19	108.47	106.08	106.54	104.55	105.36	107.79	105.79	107.03	105.43	105.14
106.01	106.49	105.52	106.49	106.79	105.07	106.67	107.08	106.53	105.36	105.89	106.86	105.16	107.3	104.83	106.61	103.85	106.03	103.72	104.4	106.34	104.98	106.03	105.18	108.86	106.71	104.28	104.51	105.07	104.43	106.21	105.22	105.24	104.66	105.37	105.63	103.94	103.09	104.9	106.92	107.86	104.82	106.27	104.95	107.37	106.15	104.94	104.79	106.26	107.49
98.716	97.598	102.08	99.899	100.52	98.565	100.31	100.62	101.92	99.692	99.463	100.57	98.402	102.05	99.748	99.395	99.378	100.22	101.31	100.46	98.528	99.317	100.51	99.678	98.848	101.06	98.994	99.484	99.14	98.083	99.393	100.72	101.69	100.42	98.125	101.24	99.962	98.599	100.28	98.842	99.646	100.38	98.954	100.42	100.14	99.582	99.589	98.494	98.902	100.04
109.24	109.7	109.31	108.77	108.03	110.79	110.74	110.29	106.81	111.27	110.07	111.73	109.38	109.19	110.46	111.44	110.29	113.47	112.1	110.1	111.43	108.24	110.61	110.71	108.22	111.3	111.56	111.8	110.57	110.25	111.91	108.75	109.99	107.85	110.27	108.02	112.03	109.23	112.1	107.61	111.06	109.4	110.36	109.84	110.08	107.99	110.17	111.1	110.65	109.06
111.1	110.05	109.42	112.35	109.6	108.49	111.29	109.27	108.49	112.07	111.37	110.82	111.48	110.97	110.89	112.89	110.51	109.63	109.97	109.54	111.55	109.71	110.99	111.05	109.82	111.25	108.78	111.18	111.19	109.36	110.57	109.11	108.18	110.18	109.12	110.1	109.79	109.33	112.58	110.34	109.73	110.63	112.65	111.83	110.6	112.03	107.69	109.91	111.58	108.4
104.8	105.43	104.7	105.29	104.09	104.52	104.38	104.39	104.72	104.3	105.77	104.33	105.27	102.99	105.43	104.59	105.91	104.64	105.23	103.52	104.55	104.1	103.9	103.95	106	104.43	104.59	106.18	103.72	103.35	104.97	102.24	104.31	104.25	104.26	104.29	104.86	102.71	103.35	104.15	103.94	104.85	104.73	104.4	105.93	102.99	104.03	104.44	103.92	106.36
113.36	110.55	112.05	111.13	110.92	111.2	113.01	110.85	107.93	111.36	111.49	113.45	111.08	110.4	110.06	111.26	110.7	111.75	111.84	111.49	110.29	112.12	109.34	113.16	110.23	114.83	113.86	111.34	110.11	112.68	110.97	111.81	110.36	111.46	111.97	111.32	112.38	109.51	110.02	109.36	108.73	108.18	110.78	111.95	109.19	111.05	111.43	110.07	112.74	111.34
112.71	112.5	112.05	111.9	111.42	113.59	109.25	112.86	113.66	111.82	111.5	110.14	112.57	112.54	112.76	111.81	111.39	111.69	110.29	113.81	112.54	112.82	112.05	112.97	111.95	112.61	111.04	110.19	113.14	113.46	111.05	111.65	110.99	111.42	111.45	113.02	111.01	110.18	112	110.37	109.65	112.65	111.15	112.97	113.54	113.09	113.36	112.87	114.79	112.73
110.13	110.73	113.55	108.89	113.12	109.76	113.25	111.18	112.08	112.51	110.86	112.99	108.92	112.02	112.88	111.56	111.63	109.18	110.5	113.09	112.4	111.56	110.92	112.03	111.03	112.56	111.12	110.13	111.23	109.62	111.86	110.2	112.91	111.1	112.22	110.23	110.07	111.18	111.98	111.93	111.08	112.31	109.06	110.09	112.32	111.59	111.15	110.89	110.8	111.87
115.94	110.65	111.44	110.24	111.07	111.72	112.09	113.17	110.4	111.78	109.99	113.27	112.47	110.88	111.46	111.22	113.58	111.88	109.9	113.78	110.7	112.97	112.81	110.32	110.44	112.3	111.62	111.91	112.77	110.62	110.93	111.1	111.97	112.24	112.48	114.12	112.05	112.91	112.28	109.84	116.07	113.53	111.38	111.51	111.87	111.89	112.47	110.55	112.04	112.05
105.8	103.16	104.48	105.86	106.07	104.53	105.27	105.45	106.23	106.26	106.19	105.19	107.37	105	105.32	105.99	105.89	105.76	103.41	104.76	105.05	109.28	105.82	107.07	107.28	105.47	105.3	104.8	106.16	102.18	105.89	102.76	105.06	102.28	106.32	105.95	102.56	105.83	104.01	104.14	103.65	104.66	105.89	104.78	104.48	104.13	105.38	107.4	105.82	106.47
107.13	103.03	104.06	106.19	105.2	102.6	106.61	103.6	103.86	105.77	103.67	105.26	103.67	104.35	102.26	105.52	103.29	104.22	104.69	105.91	105.12	103.04	105.13	102.28	104.76	103.57	105.86	102.4	105.54	102.8	105.25	103.72	105.08	104.64	104.91	105.2	105.26	105.96	105.61	104.43	103.74	103.64	104.47	106.02	105.87	105.21	104.89	105.58	102.64	105.62
111.9	110.68	110.64	111.49	111.57	112.06	113.56	111.39	112.76	114.22	112.53	110.87	113.79	112.66	113	110.19	112	110.7	111.28	111.66	112.72	112.03	112.03	110.65	111.55	110.44	111.89	110.44	110.47	112.32	113.47	110.23	111.3	113.85	112.89	112.53	112.45	113.36	110.61	109.89	110.31	112.76	112.58	110.18	112.7	110.74	111.76	111.17	110.24	110.8
106.69	106.7	104.59	107.09	105.78	108.05	104.39	107.6	109.27	106.09	107.41	107.45	109.34	104.05	106.9	105.3	106.53	107.78	104.74	105.09	107.92	105.34	105.21	107.64	105.37	106.21	108.28	103.25	104.25	107.35	108.51	104.69	105.13	103.67	104.91	106.14	105.05	109.25	105.7	105.15	105.79	107.21	106.09	105.61	108.33	107.06	105.6	107.62	107.35	106.92
111.99	113.53	113.53	112.27	112.34	112.43	113.85	113.31	111.48	113.37	113.74	111.75	111.29	110.9	111.17	113.1	115.13	113.01	111.51	114.09	110.69	112.84	110.75	113.18	113.1	112.34	108.37	112.38	113.3	112.27	112.46	113.76	114.75	113.8	114.91	113.82	111.38	111.57	112.24	112.6	112.25	113.15	111.23	113.42	112.24	111.82	111.65	113.98	113.83	112.6
110.68	112.14	109.85	113.13	108.6	110.22	110.99	111.32	112.23	110.45	109.65	111.99	109.75	111.23	109.62	109.15	109.58	110.41	110.81	110.43	110.71	110.5	109.97	112.87	111.56	109.75	111.41	109.18	111.13	111.17	110.28	112.34	108.75	110.66	110.06	110.52	110.88	110.65	111.47	112.56	111.35	109.84	111.05	110.92	110.06	108.88	110.89	110.07	110.7	110.32
101.95	99.266	101.52	100.81	101.93	101.57	99.798	98.692	97.642	101.09	100.52	101.68	101.49	99.525	99.056	103.52	98.277	100.32	99.846	101.4	97.841	101.77	99.459	100.14	103.57	100.87	100.84	102.32	100.2	99.022	98.666	100.93	99.645	100.13	101.71	100.47	101.38	101.09	103.06	100.58	100.23	98.954	100.72	103.98	101.31	100.39	99.191	101.75	101.56	101.52
109.89	109.8	110.05	107.45	109.08	108.46	109.53	111.02	110.64	110.3	109.14	109.6	109.47	108.99	112.54	110.1	108.56	110.24	109.26	110.63	110.9	108.76	109.37	110.86	109.26	109.3	108.95	112.08	111.17	108.5	109.01	107.92	108.32	108.39	108.95	112.32	108.9	109.14	109.53	109.69	110.54	110.95	109.2	110.48	110.54	109.51	111.45	108.03	109.62	108.39
99.725	99.521	98.386	100.51	99.957	98.537	99.111	100.14	99.343	98.723	100.67	99.657	100.77	100.15	101.13	99.551	99.127	100.89	101.51	98.113	100.49	98.649	99.81	102.05	98.109	99.587	99.615	100.71	98.914	100.78	98.778	101.52	98.907	99.868	100.08	98.721	99.201	99.627	99.808	98.71	98.203	100.34	99.378	99.686	101.02	100.78	99.847	99.697	100.87	98.907
106.86	111.26	108.23	110.05	107.96	109.78	109.03	109.52	111.37	110.31	109.46	108.7	109.3	109.95	108.05	108.87	111.29	109.28	110.75	108.7	111.6	108.06	110.39	110.27	111.22	111.64	107.86	111.86	109.05	110.46	110.6	108.77	110.82	110.35	109.08	110.16	110.16	111.01	109.92	111.19	110.88	111.46	110.76	107.14	109.26	110.73	110.49	109.48	111.74	109.72
106.01	106.62	106.77	104.75	106.27	104.37	105.19	106.04	107.13	104.72	105.86	107.36	106.18	105.15	106.56	107.18	107.83	105.75	106.98	108.53	106.08	108.5	105.58	105.18	107.6	107.51	106.39	107.4	107.58	106.11	107.87	106.74	106.79	105.11	105.09	106.37	105.49	107.97	109.32	106.77	109.21	104.86	105.17	104.5	108.99	108.42	105.83	105.83	105.23	107.09
102.83	104.4	104	103.22	105.88	103.83	105.45	105.42	104.25	104.53	105.29	103.8	103.36	103.48	103.91	105.07	103.58	101.24	105.66	106.48	103.95	104.21	104.34	103.89	104.21	105.41	104.1	104.07	104.56	103.61	105.36	104.77	106.34	105.15	103.65	103.05	104.59	104.23	103.52	104.47	104.21	105.05	104.41	105.62	102.88	105.21	105.34	104.46	103.46	106.26
112.47	112.13	112.39	110.99	110.02	111.89	111.4	111.32	113.85	110.78	108.95	112.31	111.33	113.65	113.31	109.75	111.52	109.33	113.4	110.96	108.95	110.59	110.74	110.99	112.05	111.95	111.16	112.92	109.98	110.89	109.11	110.9	110.61	109.17	109.56	114	111.89	109.46	111.93	111.18	112.27	111.21	111.91	110.92	109.19	111.41	112.5	111.61	109.89	110.67
109.69	112.58	109.54	113.68	111.15	109.4	111.38	110.45	109.46	112.55	109.16	108.94	111.94	113.72	114.14	109.63	111.88	110.78	111.97	111.1	114.05	108.81	111.93	110.6	110.05	110.34	110.42	108.73	111.81	111.68	111.81	112.31	111.02	111.2	112.47	111.84	110.13	112.26	112.03	114.14	113.35	111.17	111.16	113.4	110.41	111.03	109.94	110.08	110.99	111.53
104.2	106.64	106.01	106.44	106.35	107.04	105.8	105.41	104.49	106.11	104.68	106.56	107.28	104.75	106.16	105.66	105.65	106.47	107.64	105.03	104.96	106.51	106.77	105.69	104.03	104.53	105.83	104.55	105.57	104.9	103.02	104.85	107.28	104.55	104.22	102.98	105.84	104.39	107.48	106.31	106.34	105.73	106.77	104.19	107.03	104.19	107.31	104.82	103.82	103.7
105.71	106.01	105.2	106.23	105.07	107.15	103.11	110.16	104.71	107.2	103.51	103.35	103.61	106.93	105.19	107.39	105.21	103.68	105.91	104.69	103.76	105.84	103.01	105.85	105.47	103.7	105.27	105.1	106.8	104.6	107.2	105.46	105.54	105.02	107.43	106.79	109.57	104.58	103.65	104	104.79	107.51	106.46	107.31	102.42	104.02	105.71	106.65	103.79	105.88
102.96	102.82	103.95	103.68	102.57	105.19	103.51	105.89	102.57	104.18	103.08	105.13	103.98	104.75	103.49	105.54	104.62	104.74	101.09	105.11	102.83	105.48	105.02	104.13	105.63	104.83	103.1	104.5	104.18	105.55	104.13	104.44	102.84	105.26	105.36	106.61	105.05	105.51	104.35	103.99	103.43	104.64	105.53	104.75	105.76	104.92	104.67	103.9	105.3	102.84
113.55	112.16	111.18	113.09	112.7	112.08	112.65	110.84	108.29	111.4	115.5	111.27	112.21	113.79	110.43	111.39	111.7	111.76	112.74	113.3	110.57	110.39	113.17	110.22	111.31	114.53	113.46	110.45	111.97	111.47	111.44	112.99	112.31	110.55	113.59	113.72	111.64	111.14	110.82	111.92	111.93	113.58	112.53	110.37	113.31	113.97	111.55	114.31	110.2	111.71
112.9	111.5	113.21	112.31	111.57	112.23	110.03	110.88	110.48	110.91	110.17	110.68	111.76	110.61	110.59	111.54	110.89	110.93	112.46	111.75	110.54	110.95	110.07	109.61	111.09	109.13	109.99	110.4	109.31	113.66	112.26	111.77	111.7	110.66	111.01	111.16	112.18	111.45	110.54	110.38	110.75	110.48	111.49	107.67	111.33	109.69	111.54	109.29	110.49	112.71
99.834	100.57	104.03	101.43	100.47	101.53	100.37	101.16	101.24	100.64	101.1	100.83	100.04	99.158	98.802	101.48	101.68	101.87	100.11	100.84	99.994	100.68	101.3	101.22	99.654	98.748	100.71	99.106	100.93	100.7	100.71	102.72	100.86	100.58	101.64	100.38	100.25	102.25	100.67	100.51	100.27	100.03	101.47	100.18	99.157	99.339	99.983	101.98	100.3	99.938
102.75	100.26	99.192	101.12	101.87	101.59	99.921	103.03	99.607	100.66	102.86	99.907	101.19	101.15	100.45	102.1	100.52	98.943	102.89	101.71	102.06	98.85	102.14	99.593	101.9	101.03	100.5	100.64	101.86	99.969	100.28	100.47	100.37	102.44	100.72	99.806	100.7	100.7	101.96	98.562	100.49	102.08	103.82	101.6	100.66	101.34	100.4	102.43	100.14	100.64
119.17	120.08	119.37	117.49	118.13	116.61	116.56	118.68	117.41	116.78	116.45	117.23	118.8	117.63	117.32	118.17	116.8	117.49	118.31	115.2	116.87	116.95	117.94	116.88	117.78	116.74	116.7	118.51	118.57	116.87	117.4	117.91	120.12	117.38	116.88	117.09	119.98	117.94	118.95	118.23	116.85	117.1	117.17	117.56	115.84	120.16	117.28	117.26	116.36	116.9
106.16	106.78	106.98	105.14	108.6	106.48	106.07	104.91	104.62	105.55	104.79	103.78	106.55	106.15	105.85	107.68	105.46	106.9	104.1	104.51	106.21	107.23	106.33	105.09	106.89	104.84	105.9	105.65	107.21	104.37	105.92	105.87	106.94	105.75	107.07	104.78	105.38	104.86	105.72	104.38	104.33	105.39	106.62	103.93	106.39	106.22	104.3	105.59	107.22	104.46
101.64	102.94	101.96	102.21	102.77	100.68	101.21	101.99	102.36	100.45	102.12	101.51	101.46	101.21	100.85	100.9	102.02	98.136	101.87	102.57	99.632	101.23	100.39	103.9	101.66	100.62	100.21	101.42	99.42	99.02	98.889	103.49	99.264	101.49	99.344	101.11	100.09	100.62	99.169	100.63	99.822	102.61	101.44	102.36	100.8	102.64	99.47	100.21	101.11	102.8
100.02	99.596	103.08	100.92	100.53	102.08	101.61	102.45	101.15	101.7	98.089	102.32	100.98	101.22	98.87	100.71	98.761	99.329	98.432	102.51	97.756	102.43	99.454	100.95	99.676	102.76	99.747	99.622	100.9	99.256	100.29	99.932	100.46	100.04	100.95	100.55	98.436	100.63	99.189	100.11	102.02	100.38	100.49	100.5	98.879	100.54	100.38	100.55	100.84	100.59
105.72	102.77	104.39	106.06	104.62	103.71	105.92	105.44	102.91	106.43	104.99	104.29	102.75	103.48	105.57	105.83	106.29	103.98	103.85	106.01	104.85	105.51	105.52	104.66	105.29	106	104.92	105.79	104.74	102.22	104.21	106.83	104.74	105.1	106.61	105.21	105.28	106.43	106.39	107.04	105.97	105.34	105.44	105.83	105.21	105.75	105.43	104.84	105.56	104.11
102.7	105.22	103.82	102.53	103.37	104.17	103.19	102.58	106.3	104.28	102.51	105.11	105.13	106.83	104.28	104.43	103.11	103.85	104.59	104.14	103.74	104.95	106.26	102.23	103.61	102.98	104.56	103.58	105.6	105.18	103.34	104.05	104.47	103.81	103.94	103.54	104.85	105.05	106.05	103.83	104.43	101.67	104.13	105.26	105.16	103.5	104.02	104.43	104.6	102.38
106.26	105.09	106.35	104.49	106.7	105.13	105.56	107.98	105.26	105.16	104.75	106.18	105.43	106.96	103.58	104.41	104.42	105.26	102.83	105.27	104.41	105.54	104.97	105.36	106.17	104.33	108.73	106.33	105.99	106.3	107.28	104.13	105.61	107.59	104.6	104.72	105.85	104.88	105.57	105.63	105.5	106.98	105.28	103.35	105.31	107.13	103.09	104.48	104.26	106.09
112.33	111.15	110.53	113.93	113.44	110.98	110.93	112.38	111.51	109.72	111.42	111.83	110.33	110.53	113.4	113.64	110.63	112.14	114.83	110.56	110.53	110.37	111.75	113.32	109.79	111.94	112.32	113.08	108.83	110.29	110.9	110.29	110.91	111.96	113.13	110.45	112.81	108.49	108.7	112.23	110.35	112.16	112.05	113.57	113.24	111.4	110.24	107.79	112.64	111.27
103.96	105.83	106.77	107.13	104.01	104.53	107.26	105.14	105.69	105.5	106	106.26	108.49	104.64	105.88	106.75	105.36	106.36	107.54	106.92	105.37	105.71	106.57	107.05	104.49	106.08	104.1	107.22	107.79	105.99	103.26	107.88	105.81	107.37	105.47	104.36	108.35	106.19	106.77	106.88	104.76	105.37	103.2	107.2	104.07	106.15	107.37	105.45	105.63	107.3
104.9	107.02	105.39	105.84	107.45	105.4	108.35	107.75	107.64	106.46	106.07	107.47	105.7	106.52	108.42	108.37	107.15	107.18	106.48	106.35	106.27	106.51	107.24	104.26	107.16	106.73	106.03	106.45	105.59	105.14	104.7	107.62	106.87	107.73	103.82	106.07	105.75	106.21	104.87	105.9	106.66	106.93	107.09	106.9	106.25	105.91	107.84	107.12	107.33	108.44
99.422	100.77	100.4	101.97	101.22	98.438	102.24	101.09	98.948	100.68	100.13	99.905	101.41	100.53	101.28	101.28	100.33	102.69	99.142	98.984	101.14	99.595	99.095	96.75	100.45	98.71	99.829	98.539	99.605	100.93	97.27	101.38	101.99	100.06	100.39	97.626	100.77	98.148	101.25	100.06	99.565	99.36	99.993	101.12	101.05	99.953	100.04	101.62	99.648	98.713
99.959	99.316	99.39	100.67	100.64	100.66	99.783	99.978	98.081	101.52	100.91	99.192	99.159	98.562	100.59	99.566	100.51	100.76	99.385	100.61	99.523	99.647	100.54	100.61	98.538	101.71	101.24	102.85	100	99.065	100.87	98.662	101.24	101.23	100.88	100.9	100.87	100.86	101.19	102.03	100.14	100.22	101.34	100.43	99.943	100.45	97.916	100.14	100.18	100.06
111.09	110.4	108.21	110.4	111.92	109.94	110.03	110.44	110.16	108.47	108.47	108.44	109.17	110.22	109.16	110.79	110.1	106.65	109.24	109	110.49	110.32	109.65	108.29	109.82	109.66	108.66	108.7	109.35	108.27	106.18	109.5	110.98	109.15	107.95	109.7	110.04	109.98	108.44	109.89	109.43	109.06	111.28	107.82	110.15	109.1	110.11	111.14	108.15	108.16
106.27	106.02	107.85	107.51	105.13	109.86	108.81	105.25	105.81	107.31	107.25	105.84	107.67	106.96	106.58	106.76	109.48	105.49	107.38	107.34	107.75	106.76	110.43	105.61	106.58	108.91	106.9	107.93	107.91	106.64	107.53	106.67	107.45	106.11	108.76	106.22	105.82	106.94	108.95	105.68	106.02	107.51	106.99	106.13	104.84	106.79	107.6	106.29	105.82	106.73
104.09	106.44	102.37	104.09	105.63	104.02	103.38	102.11	105.16	104.55	105.21	102.98	103.01	105.52	102.35	105.28	106.35	105.32	104.17	102.37	102.97	102.97	105.11	103.29	103.89	106.15	104.82	104.12	102.27	106.08	105.66	105.91	105.35	102.6	104.22	105.89	104.28	103.44	105.35	102.66	105.87	104.04	104.32	104.58	102	101.26	103.09	105.39	102.02	102.42
117.22	117.55	116.35	117.61	116.37	116.35	115.35	114.81	117.19	118.52	117.03	118.15	119.14	118.52	117.56	117.99	115.21	117.74	117.85	116.84	116.81	119.15	118.22	119.58	118.49	118.7	118.61	115.01	120.46	121.37	120.26	118.05	117.16	120.85	118.26	115.71	115.18	118.26	117.87	116.43	116.73	117.82	115.6	116.71	117.03	117.61	119.51	117.33	116.56	118.38
102.37	104.99	105.44	104.37	105.73	106.02	103.79	104.54	107.36	105.74	105.44	105.2	107.71	104.35	105.15	108.23	106.08	105.3	107.03	104.06	106.06	105.14	107.27	103.16	106.78	105.49	106.98	103.47	103.91	106.76	104.53	107.25	105.08	105.62	107.34	107.11	104.32	104.54	107.97	106.4	106.77	104.85	107.98	105.79	105.74	103.67	106.34	106.71	104.23	105.56
111.84	110.32	109.61	111.63	108.84	108.02	108.82	110.77	112	109.46	107.69	109.18	109.01	109.06	110.09	111.09	109.59	107.67	111.23	108.94	109.1	108.61	111.1	109.34	110.49	110.71	107.94	109.07	109.96	109.56	108.48	108.79	108.4	108.82	107.76	111.95	109.65	113.44	109.44	108.82	107.97	109.34	110.31	110.95	112.02	109.65	110.21	109.12	108.59	110.65
108.85	109.2	110.5	110.88	109.47	112.49	113.45	111.58	112.41	113.97	112.09	111.75	114.38	110.05	112.34	111.38	110.57	109.16	110.22	112.48	110.86	111.74	112.12	110.36	111.38	112.45	112.9	110.69	110.61	113.51	112.42	110.79	110.33	111.1	111.34	111.33	111.82	110.26	111.05	109.47	110.39	109.87	111.52	109.66	110.94	110.86	111.44	110.48	112.55	110.71
111.08	110.67	110	113.85	113.25	111.92	111.14	110.93	112.7	112.2	109.76	111.91	113.19	110.4	111.57	110.63	111.65	111.17	111.72	110.65	111.59	112.66	110.67	109.77	112.19	111.88	109.5	112.98	111.95	112.07	112.62	112.85	112.3	111.73	111.28	113.48	112.94	113.09	111.16	110.53	113.32	110.48	111.09	110.93	111.41	113.58	110.81	111.51	111.93	109.9
110.64	113.05	114.19	110.89	111.75	112.22	111.07	111.73	110.37	110.85	109.4	112.82	112.52	110.88	112.99	112.31	111.95	112.79	111.37	110.26	112.22	111.66	109.92	111.08	110.6	112.64	112.01	112.72	110.43	112.23	112.52	109.25	109.36	111.06	112.2	112.96	113.96	112.05	111.04	110.5	111.41	113.18	110.46	111.92	110.65	112.78	113.58	108.7	113.01	113.16
111.67	110.61	110.42	114.21	110.87	110.75	110.99	109.89	109.29	111.52	111.93	112.93	110.52	111.65	114.06	109.93	113.43	112.98	110.51	113.15	111.17	112.39	110.83	111.15	110.08	110.79	109.1	113.73	112.36	112.83	112.04	110.39	112.65	112.24	111.54	112.87	112.57	112.01	111.58	111.51	112.19	109.53	110.91	111.6	112.84	112.15	112.04	110.72	111.52	113.39
106.4	105.99	106.63	105.18	103.87	106.89	106.38	107.29	106.6	105.7	106.41	105.26	105.54	104.29	105.74	105.47	108.14	105.56	107.35	108.1	108.79	106.24	104.98	105.24	106.15	105.67	106.1	105.73	106.12	105.21	106.4	105.52	104.76	104.44	104.5	106.14	103.7	104.04	107.34	103.75	106.78	105.06	106.42	105.77	106.5	108.33	104.22	104.9	104.6	103.73
111.47	111.23	111.22	111.69	112.7	112.04	113.56	110.57	112.7	112.74	109.79	111.68	111.33	112.1	113.76	111.98	113.45	111.45	111.67	111.99	112.52	110.95	113.72	112.25	112.44	114.13	111.39	112.09	112.4	111.83	110.7	110.02	112.59	113.48	113.59	109.15	111.58	113.76	109.53	112.74	113	110.87	112.37	111.96	113.88	112.29	112.7	114.12	111.75	112.3
109.99	110.91	115.5	111.3	110.34	111.5	111.95	109.66	109.83	113.04	113.76	112.06	111.72	111.38	112.1	112.85	111.78	113.22	110.12	111	112.39	112.06	110.44	110.44	111.82	111.07	111.49	110.79	113.31	114.18	111.26	110.05	110.24	112.98	109.1	111.06	111.44	110.41	111.29	111.04	111.82	112.5	112.52	113.38	111.99	114.97	110.11	112.9	112.81	111.09
106.13	105.66	107.24	104.58	107.03	105.4	106.3	105.74	104.49	105.18	105.31	105.53	106.07	105.59	104.46	105.11	106.51	104.39	105.74	105.66	107.05	104.46	105.7	102.6	104.59	105.75	105.83	104.97	105.67	105.05	106.06	105.52	106.77	107.69	106.25	103.44	104.33	105.58	105.77	105.8	104.96	106.68	107.37	105.04	104.45	105.77	104.84	103.61	103.85	106.15
116.61	118.59	117.99	117.28	116.17	116.76	116.67	117.37	116.94	116.83	116.07	115.17	117.77	115.38	116.68	116.24	116.55	116.96	117.63	115.64	114.69	118.02	115.74	116.8	117.32	116.22	115.24	114.02	114.26	115.36	116.56	115.93	115.68	115.91	116.89	116.71	114.39	114.42	117.37	116.85	115.87	115.47	115.63	114.99	116.38	117.1	115.3	115.57	115.26	114.41
104.67	105.21	106.83	103.88	105.43	105.01	105.33	106.67	107.39	105.64	104.88	103.4	104.28	106.28	105.75	104.11	104.8	106.92	105.64	104.49	106.62	104.83	106.91	106.68	103.89	104.69	103.5	105.68	106.03	103.04	107.42	104.28	103.37	105.92	106.39	105.91	106.27	105.2	105.19	105.19	103.48	106.34	106.35	106.63	104.06	104.86	106.83	104.7	103.47	107.47
105.97	102.51	104.56	104.02	103.86	105.54	103.51	104.36	104.37	105.7	105.54	105.67	107.06	102.16	103.83	106.19	106.14	107.1	107.06	105.11	101.58	105.18	106	105.48	104.98	103.12	106.72	106.74	105.3	104.69	106.1	104.85	104.14	104.68	105.84	105.81	105.86	106.11	106.08	106.03	102.78	105.21	106.46	103.79	104.28	106.54	103.7	104.48	106.82	104.73
110.53	110.14	111.22	110.5	113.94	112.89	111.81	113.29	111.76	113.79	112.17	112.53	112.14	113.21	109.91	111.93	112.06	113.05	111.04	111.9	113.19	113.27	114.47	111.14	111.94	112.45	112.53	111.66	111.51	111.38	108.51	111.17	111.99	110.84	111.85	111.43	111.17	113.14	113.99	112.79	111.75	111.84	112.69	112.18	113.79	114.09	113.66	111.27	114.4	110.58
111.13	110.72	112.57	111.99	112.93	112.73	113.5	112.37	110.57	115.74	112.86	110.72	112.62	111.89	110.26	112.86	111.13	110.98	111.55	111.12	112.73	112.3	111.27	112.55	112.34	112.73	111.49	110.11	112.16	110.27	112.92	111.97	112.08	112.23	110.53	111.54	111.19	110.46	109.81	113.99	112.97	112.37	112.17	113.73	111.49	110.08	111.46	110.44	113.54	112.71
106.96	104.98	106.62	105.49	108.72	106.72	105.69	105.74	105.88	106.86	106.46	107.61	105.61	108.57	105.47	105.62	105.35	105.91	105.52	106.45	106.02	106.93	104.64	105.19	105.59	107.12	107.45	106.26	107.39	105.75	106.02	106.02	106.43	105.96	105.41	106.74	108.57	107.64	106.5	104.2	106.24	107.46	106.93	107.13	104.73	107.66	106.42	104.55	105.16	107.84
106.31	105.32	104.65	105.76	106.13	105.53	106.56	106.32	106.23	105.79	106.42	103.15	105.67	106.11	107.58	103.5	104.89	105.12	105.15	106.94	106.82	108.16	106.27	107.23	106.11	106.37	109.2	105.26	107.31	104.13	106.69	106.04	106.39	104.88	106.9	106.35	105.41	104.86	107.97	106.69	105.7	105.98	106.08	104.92	109.15	104.22	107.71	105.74	106.09	105.9
104.27	102.3	104.03	104.55	104.47	103.41	104.51	105.59	105.14	104.94	101.92	103.21	105.09	103.6	102.34	104.69	102.62	105.63	103.03	105.68	103.27	104.05	102.27	105.18	104.87	104.81	104.39	104.84	104.03	106.17	104.85	104.16	104.61	103.33	103.53	105.19	104.27	105.04	104.89	103.91	103.36	103.08	103.45	104.24	105.81	104	102.25	103.66	103.45	103.15
110.5	107.95	108.29	109.62	111.98	109.84	108.29	109.41	111.24	112.41	108.65	110.22	108.01	110.66	108.05	109.04	108.62	109.89	110.36	110.85	111.03	110.95	109.72	108.96	110.07	111.04	108.16	111.53	110.57	108.75	108.56	109.98	110.89	109.43	111.35	110.08	110.53	111.91	108.99	112.77	110.25	111.41	111.75	110.87	109.85	110.91	110.94	109.59	110.5	110.29
104.34	105.9	103.01	104	104.24	104.6	104.26	103.36	104.75	101.36	106.62	103.34	104.79	103.74	104.14	105.26	104.71	104.68	103.94	104.72	102.8	104.49	104.21	104.23	105.79	103.13	103.98	103.18	104.47	103.79	104.51	105.17	103.23	103.04	105.19	104.09	104.43	106.69	104.97	103.56	105.35	103.41	105.87	104.55	104.97	104.31	105.21	103.65	106.58	103.37
105.98	107.03	104.34	108.56	108.84	104.92	104.37	104.18	104.51	104.34	106.43	105.91	104.38	105.61	107.87	105.19	105.59	104.86	107.52	106.91	105.29	106.17	106.83	106.66	105.89	105.74	105.83	105.41	105.67	110.18	105.28	106.32	106.72	104.83	105.21	104.77	104.9	107.24	104.55	106.19	104.72	105.88	104.97	106.53	106.11	105.78	108.37	105.12	105.53	105.4
107.07	104.67	106.72	105.94	106.07	108.67	105.96	105.82	103.82	105.05	103.2	105.29	105.28	105.13	106.5	105.09	107.01	106.99	106.4	103.56	106.72	104.44	106.18	106.72	104.8	104.9	104.58	106.1	103.9	105.92	107.57	104.27	106.1	103.82	104.93	104.6	105.42	107.12	104.31	107.47	105.51	106.72	106.98	106.1	104.85	105.43	108	105.24	105.09	104.77
109.52	109.15	109.03	112.2	110.21	110.29	108.59	109.73	111.21	112.32	110.91	111.17	109.85	108.81	107.29	107.3	108.52	112.22	110	108.95	108.43	109.01	111.51	111.27	107.42	108.67	110.13	108.94	108.67	110.55	110.13	110.19	108.78	109.56	108.25	111.44	109.25	108.43	112.17	110.75	111.55	110.96	111.75	110.82	110.47	109.74	109.15	111.12	109.54	110.1
110.04	111.59	112.03	110.62	112.39	112.71	111.25	112.06	110.77	110.93	111.17	111.84	109.38	113.97	112.49	109.21	112.16	111.87	111.59	111.61	110.74	110.6	111.01	109.19	111.24	111.34	109.16	111.34	110.8	111.45	111.95	109.63	110.94	112.98	112.62	109.56	111.54	111.81	112.96	111.38	109.91	111.42	111.52	113.21	111.58	111.93	113.78	111.91	110.55	111.86
98.978	99.519	100.24	102.29	99.93	102.82	102.7	100.17	102.31	100.92	99.611	99.733	101.6	101.42	102.99	99.43	100.5	99.967	101.46	99.959	100.72	100.24	102.13	100.67	101.28	102.18	101.3	102.33	100.07	99.198	100.57	101.43	101.5	98.834	100.12	101.98	100.28	102.3	102.17	101.47	101.54	100.85	100.86	101.56	100.7	100.18	98.844	103.23	101.94	101.74
100.28	102.16	100.36	100.57	103.8	100.71	97.677	100	98.883	102.41	102.85	100.7	101.97	100.47	100.64	103.31	100.25	101.38	101.39	101.19	100.92	101.23	98.926	102.05	101.83	100.68	101.46	98.914	100.84	101.38	102.68	100.66	100.75	102.52	100.43	99.312	99.884	99.75	103.13	104.82	99.001	100.33	100.32	101.27	100.48	101.68	103.58	99.755	101.3	103.06
105.27	106.89	104.94	105.25	106.71	105.78	107.45	105.93	106.99	106.79	103.99	103.98	102.82	105.53	104.63	104.33	106.96	105.81	106.23	105.78	106.83	104.91	108.41	104.49	105.02	106.38	104.78	105.81	106.51	107.44	106.22	106.49	104.61	108.79	105.92	105.05	105.86	104.31	107.47	103.96	106.25	107.5	106.14	105.14	105.86	102.55	105.64	106.05	105.96	104.73
110.67	109.57	110.64	112.35	110.4	110.28	110.42	109.85	110.68	111.37	108.4	110.58	109.84	109.63	109.96	111.18	112.24	112.53	110.94	112.04	107.66	109.41	112.41	109.44	109.07	112.12	108.67	106.93	107.47	110.48	112.08	110.1	107.74	107.95	111.8	110.93	110.78	109.49	110.26	111.43	110.03	109.94	110.65	110.34	110.52	109.5	109.55	112.3	111	110.28
100	100.48	100.65	99.98	103.03	100.4	101.66	100.6	100.87	99.882	99.957	98.462	100.29	98.795	102.6	102.02	100.62	100.34	99.654	98.55	100.91	102.43	100.93	100.62	103.64	100.4	104.38	101.87	100.84	102.76	101.02	102.19	98.046	98.84	100.22	99.948	98.186	101.43	101.46	99.716	97.521	102.45	98.518	101.3	99.469	98.841	99.759	100.56	98.836	101.08
109.16	107.45	108.28	109.24	109.32	109.8	111.14	110.07	110.38	109.35	110.12	109.52	110.12	110.56	109.91	107.25	110.14	110.07	109.67	108.61	111.83	107.96	109.52	109.68	106.44	110.59	108.94	111.63	109.18	110.44	108.72	109.39	108.48	111.28	109.16	109.49	109.77	109.49	111	111.45	109.66	109.03	108.42	109.2	110.43	108.43	111.44	110.44	111.94	111.41
106.95	104.94	106.65	105.87	107.69	106.33	108.08	105.51	107.78	108.22	106.24	106.45	106.99	105.97	105.75	106.95	104.73	107.81	108.25	108.08	106.94	103.97	107.85	106.92	104.08	106.52	105.97	104.3	106.41	104.85	106.63	106.29	107.12	106.7	108.16	106.28	105.82	108.74	106.28	106.16	105.63	109.35	105.23	105.13	105.64	106.16	104.91	105.29	105.45	107.58
104.68	105.29	104.41	106.84	107.47	106.47	107.25	105.03	103.24	103.85	104.47	105.87	106.12	105.62	104.78	104.88	104.12	106.04	104.43	104.14	104.28	104.18	104.84	105.02	104.92	104.91	105.34	105.2	107.1	106.07	105.84	104.37	104.7	105.53	106.71	103.44	104.46	105.79	103.1	104.07	107.1	106.33	104.6	105.6	105.25	105.76	103.64	103.47	107.69	106.77
106.28	107.2	102.89	106.7	106.3	107.43	107.49	107.17	104.17	105.85	105.99	106.16	105.43	104.45	107.03	105.53	106.49	107.08	107.52	105.35	104.55	105.94	104.27	107.83	107.76	107.37	104.15	106.59	105.15	104.13	106.44	103.95	109.12	107.74	107.42	107.28	105.16	107.86	104.56	106.49	106.31	105.69	105.76	108.87	105.96	107.89	110.17	104.22	106.66	107.93
106.54	106.85	107.87	107.38	106.16	105.41	108.07	104.25	106.84	105.88	105.88	104.3	107.59	105.2	105.7	106.48	106.66	107.1	107.09	105.47	104.18	106.96	107.6	106.98	106.35	107.79	106.55	107.61	106.06	103.17	105.71	106.58	105.56	105.83	105.32	103.66	106.83	106.66	103.28	105.13	106.04	105.65	106.31	106.93	106.93	104.31	104.94	106.98	106.15	106.31
100.04	101.47	98.256	99.762	100.1	99.994	100.08	100.51	101.01	97.6	101.47	98.446	99.279	100.55	98.896	100.21	98.944	99.383	98.884	101.34	102.34	100.35	99.554	99.132	101.2	100.23	99.838	98.346	100.47	98.428	101.92	99.073	100.53	98.322	99.003	99.203	101.91	97.285	97.695	100.18	99.352	101.93	100.22	99.927	96.117	100.5	100.28	99.104	99.825	98.742
110.09	111.53	112.03	113.29	110.36	114.03	111.21	110.57	111.42	112.65	112.13	112.35	110.42	111.26	109.1	109.79	110.76	113.15	109.92	111.77	112.02	112.56	113.71	110.5	112.09	109.79	111.22	112.5	111.76	111.54	111.65	111.17	110.98	110.88	111.66	112.11	111.27	111.81	112.19	108.63	110.55	112.16	113.41	112.41	111.59	113.51	112.21	109.9	113.33	113.97
100.48	98.579	98.996	99.565	100.5	99.924	100.49	98.839	100.3	98.908	101.8	99.338	98.139	100.39	99.076	98.747	101.76	100.56	100.31	99.716	99.722	100.21	99.449	100.43	101.34	100.33	100.48	98.577	99.565	99.555	101.22	98.369	99.904	98.641	101.68	97.086	98.619	102.07	100.17	101.09	99.299	100.39	97.405	99.701	98.572	100.85	99.279	99.604	100.92	101.48
112.73	108.53	110.82	108.73	111.21	114.23	110.52	111.35	108.59	109.74	110.8	110.3	111.65	111.17	109.88	109.91	112.86	109.24	111.07	110.93	110.27	110.34	109.4	111.49	110.8	108.63	109.22	110.08	108.97	108.48	110.76	108.42	107.95	110.66	110.15	110.2	107.73	109.88	109.24	107.82	109.58	109.15	108.65	110.23	107.85	107.75	109.64	110.7	110.42	107.84
101.53	100.59	102.31	101.07	99.409	100.52	101.87	101.79	100.73	101.65	102.19	101.24	100.89	102.1	104.31	100.41	98.722	100.55	101.23	98.686	99.356	101.05	101.36	100.29	98.752	101.36	100.16	102.78	99.27	98.574	100.5	99	100.07	102.78	100.3	100.56	100.8	98.932	102.97	99.268	100.34	100.63	103.22	99.638	101.3	101.64	99.913	102.4	99.125	100.34
111.21	111.58	109.85	110.29	110.07	108.45	108.13	107.68	110.48	108.68	107.84	109.48	110.76	112.22	111.31	110.98	113.02	111.65	112.42	108.55	111.65	109.8	110.09	110.15	111.24	112.18	109.78	109.54	110.81	110.39	112.07	111.29	109.82	109.31	107.76	111.94	111.91	111.78	111.27	108.99	110.6	109.19	109.83	112.07	109.89	109.99	108.87	108.49	110.72	110.19
117.8	115.62	115.73	115.66	116.98	115.37	115.81	114.71	115.14	116.93	115.51	115.48	115.63	114.82	114.55	117.19	118.05	116.82	114.98	116.53	117.59	117.79	116.66	115.87	115.08	114.5	117.5	116.3	116.09	116.91	113.63	115.81	115.39	115.02	118.23	115.87	117.28	117.62	111.62	114.92	115.84	115.08	114.82	117.01	118.96	116.48	116.75	116.55	115.54	117.24
109.4	113.01	111.28	110.18	112.57	112.36	114.71	110.21	110.42	110.77	114.71	112.79	113.29	112.43	113.03	111.32	112.74	111.09	113.44	112.26	111.19	111.14	112.2	112.54	114.05	113.36	110.57	110.89	111.61	112.96	112.29	111.94	113.53	111.72	109.46	110.15	110.53	115.48	113.42	112.41	113.38	111.33	109.81	111.35	112.12	113.21	111.67	112.48	113.64	112.49
105.77	105.49	104.49	105.63	105.8	105.21	106.5	105	104.42	106.68	105.5	105.73	104.78	105.04	105.16	107.38	104.74	107.09	104.58	106.58	105.18	106.92	103.3	104.97	104.58	104.07	103.83	104.24	104.84	105.71	106.19	105.41	106.46	103.56	106.55	104.1	103.91	103.42	105.63	106.94	104.86	104.41	105.62	106.71	104.47	104.24	107.31	104.24	103.73	107.47
103.68	102.11	104.03	104.24	105.42	104.96	104.9	105.07	102.88	101.83	106.18	105.37	105.03	106.2	104.5	106.12	103.62	105.12	104	104.22	104.16	102.55	103.43	104.79	104.57	105.45	103.79	106.64	103.69	107.04	105.1	104.02	103.54	102.09	103.61	104.62	105.89	104.22	103.83	103.78	103.76	103.32	104.36	104.86	103.85	104.37	104.42	103.68	104.12	102.6
104.57	108.1	104.39	105.87	105.74	107.47	105.85	105.89	104.2	102.8	107.4	105.11	103.89	105.49	107.69	104.56	103.07	105.15	104.99	106.69	104.37	106.86	104.74	105.9	105.72	105.25	108.33	105.55	105.26	104.42	106.86	103.51	104.92	104.84	105.63	106	107.11	105.42	104.12	104.5	105.12	104.45	105.2	105.14	103.9	107.09	104.14	106.15	105.14	104.81
106.67	107.6	107.37	107.7	106.41	104.6	104.96	106.07	107.81	107.97	105.01	106.97	106.06	105.46	105.19	107.51	106.93	105.1	104.64	106.64	107.03	106.37	108.39	106.77	105.77	105.85	105.99	106.06	108.85	106.92	105.92	105.37	103.68	107.24	107.51	106.98	108.83	105.65	105.38	107.1	104.91	107.43	107.28	104.51	107.17	105.91	105.8	105.85	107.87	104.9
107.65	107.16	106.1	105.02	105.84	105.62	106.22	103.97	106.97	105.4	105.74	103.81	105.33	105.7	104.73	104.74	104.13	106.6	106.77	104.95	105.85	105.3	105.7	103.85	105.88	107.88	106.56	105.61	105.53	106.05	105.65	106.19	104.84	106.74	106.64	105.07	103.53	105.49	105.91	104.68	106.62	106.15	105.85	105.65	106.11	106.44	106.95	104.54	104.86	103.34
112.01	110.7	113.06	111.37	111.66	111.31	111.28	112.17	111.62	111.87	109.66	109.9	111.28	111.69	112.9	112.57	109.48	113.27	110.7	112.02	111.6	111.8	111.99	112.13	112.43	111.07	112.98	111.21	112.87	111.13	113.4	112.91	111.5	112.63	112.02	114.14	111.63	111.85	112.52	111.09	113.4	112.84	110.63	113.86	112.03	111.23	110.57	111.98	112.24	110.41
104.23	103.82	104.48	101.72	104.7	104.14	104.59	103.12	104.61	104.29	104.19	104.03	102.87	102.97	105.97	104.32	104.07	106.77	106.82	105.56	105.66	103.98	103.8	104.73	103.32	105.74	103.46	104.09	105.18	105.71	102.12	105.7	103.3	105.72	106.03	104.34	105.36	104.91	103.74	106.91	103.26	106.65	102.86	106.56	102.66	102.9	103.97	105.49	106.15	106.07
101.53	101.63	101.88	100.42	101.61	99.167	99.302	100.4	100.91	99.428	99.371	99.781	101.09	101.78	100.88	100.59	99.618	99.621	99.617	100.11	99.128	100.93	99.16	100.31	101.23	100.49	100.76	99.942	99.133	99.152	100.15	101.86	102.03	100.66	102.19	97.866	101.28	100.18	98.625	100.89	99.691	99.328	101.98	101.15	100.85	102.22	100.1	100.78	100.4	99.83
[truncated: 450 more rows]
[truncated: 150 more columns]
