# Supplementary material for: Genetic dissection of main and epistatic effects of QTL based on augmented triple test cross design
Source: PLoS One. 2017 Dec 14;12(12):e0189054. doi: 10.1371/journal.pone.0189054 (PMC5730204; doi:10.1371/journal.pone.0189054)
Supplement: S8 Supporting Information — (ZIP) [file pone.0189054.s008.zip › z4_1650_0.2_10.csv]

98.624	97.271	100.68	96.58	99.778	104.92	95.722	99.947	100.79	100.14	97.028	104.32	99.419	96.491	99.994	100.73	101.7	99.752	92.005	98.719	102.57	99.519	101.99	106.31	100.41	100.42	103.17	103.84	105.12	98.307	101.92	99.077	99.927	101.86	103.2	105.92	98.904	98.946	103.93	99.496	101.22	98.593	106.62	97.261	100.71	102.34	104.98	107.82	101.84	102.27
103.51	105.58	110.28	99.758	107.92	108.33	109.98	108.43	109.79	103.82	104.56	105.42	104.78	106.91	102.99	106.51	106.9	105.62	103.74	104.25	109.45	103.95	109.94	110.13	106.75	107.09	102.32	103.54	108.82	102.4	95.887	112.59	100.98	112.19	113.22	103.03	107.26	103.65	111.07	105.59	105.95	107.07	103.64	108.79	97.864	103.47	103.31	109.68	100.92	106.64
106.64	107.5	115.33	112.07	109.25	117.01	100.64	111.42	105.41	110.87	110.64	100.5	109.08	103.49	111.24	115.07	110.39	99.33	114.51	109.06	110.96	109.28	112.98	109.08	112.01	109.24	110.94	107.23	106.72	109.98	110.04	104.1	109.88	112.4	102.73	110.05	110.08	106.53	106.58	108.31	114.15	108.71	106.11	109.4	120.17	107.17	107.86	109.02	106.51	106.58
107.76	111.71	109.36	107.34	115.41	108.26	115.04	110.96	109.47	109.69	109.13	108.36	116.24	106.52	113.72	108.97	110.48	109.97	108.61	118.57	108.15	108.64	107.82	109.23	109.84	109.45	107.74	108.2	110.29	108.78	104.52	113.01	112.31	106.8	115.03	109.21	101.37	108.36	111.51	104.81	107.86	111.72	111.32	107.11	105.71	113.35	112.54	107.91	108.22	112.7
115.76	109.45	106.93	117.62	113.78	111.49	109.08	113.11	112.39	116.99	114.93	110.56	107.13	114.36	119.25	112.65	112.93	115.06	111.03	110.05	109.05	110.27	106.67	108.32	109.73	110.78	106.79	112.88	106.86	109.58	112.87	112.69	117.22	113.95	108.61	115.95	112.36	112.61	110.36	106.26	111.5	113.98	112.64	114.92	111.99	111.72	113.59	104.1	114.93	110.93
103.01	105.47	108.63	107.49	97.065	104.38	109.6	105.3	108.81	109.9	104.11	100.33	109.82	111.15	101.68	107.27	102.7	104.23	107.04	108.55	103.6	108.26	101.3	96.777	97.403	106.03	108.77	106.82	107.3	108.8	100.46	108.89	101.35	104.42	106.32	104.21	106.13	111.54	106.6	105.75	104.4	98.771	110.38	98.106	97.029	107.63	103.01	109.3	107.75	100.39
105.66	111.84	102.4	101.57	107.94	108.53	108.18	104.5	105.45	110.23	108.4	107.82	106.3	106.53	108.5	100.92	105.75	106.78	106.75	109.28	104.16	109.24	106.33	103.41	110.05	103.48	102.84	108.73	107.84	102.21	106.42	104.17	109.15	101.16	106.35	107	106.92	112.75	106.94	111.56	106.43	102.1	103.66	102.93	101.46	108.41	107.67	106.88	113.7	104.81
106.72	111.62	117.78	113.33	109.44	112.45	116.2	113.35	114.92	110.64	108.67	110.92	107.83	113.92	112.15	114.41	109.35	117.37	115.59	117.98	113.37	112.99	112.85	109.19	115.06	116.77	108.64	115.18	112.05	116.4	113.21	114.66	103.68	109.8	114	111.14	107.12	113.19	111.43	113.51	106.52	115.9	113.91	113.33	110.7	112.33	113.47	107.05	113.72	106.76
107.39	105.45	103.42	112.83	101.65	102.51	110.69	99.858	104.69	105.67	110.1	103.27	106.63	102.15	107.54	101.67	101.48	106.72	101.52	115.66	107.8	105.56	101.93	111.52	102.96	112.01	103.83	109.75	111.06	103.87	110.19	106.31	104.48	99.805	101.71	106.18	106.95	101.56	103.72	107.56	101.49	106.32	105.61	112.27	109.08	108.28	99.381	104.58	105.5	107.27
104.81	103.28	103.33	107.63	109.12	106.14	103.32	106.1	108.39	112.3	108.28	107.84	103.89	100.36	109.5	106.93	111.13	105.32	108.68	93.799	111.02	107.1	109.96	106.1	110.56	108.66	105.34	105.74	112.45	104.91	104.86	104.36	99.128	101.01	102.35	109.77	107.65	105.79	103.03	112.95	104.25	107.26	103	105.24	102.37	105.67	104.26	109.38	110.27	101.9
102.5	101.5	102.5	105.32	100.96	101.38	104.06	103.61	103.05	107.83	108.49	99.935	110	100.31	104.77	106.29	102.25	109.21	105.03	103.58	109.37	101.6	100.61	112.38	102.06	100.99	109.19	100.57	94.773	106.66	96.346	107.7	104.25	104.76	98.534	106.72	102.44	107.89	104.77	104.19	101.75	109.74	101.9	108.39	108.45	104.34	109.71	103.46	102.99	106.64
100.96	103.99	101.52	107.64	98.634	109.32	105.24	99.463	102.71	103.44	105.05	104.13	105.08	105.73	96.035	106.66	102.6	102.93	103.96	108.45	111.16	97.958	104.68	106.81	110.41	100.72	100.19	102.21	104.15	97.285	101.01	99.2	102.85	103.41	105.83	104.61	105.3	102.4	103.6	100.45	104.26	106.73	110.09	102.37	104.57	106.53	108.73	104.35	108.42	103.77
108.12	107.21	108.26	109.71	109.83	105.06	110.17	108.83	98.916	105.36	109.02	108.07	102.39	104.58	101.29	106.13	106.02	107.76	105.47	101.65	98.855	107.84	107.1	107.37	107.41	107.7	105.81	101.66	103.68	108.41	106.82	106.64	113.84	104.5	112.87	112.24	103.53	106.52	109.7	100.59	97.365	102.54	105.67	102.33	103.47	103.89	105.54	104.62	100.69	104.72
93.761	98.734	103.44	100.52	103.85	97.366	95.408	104.36	99.03	93.219	100.97	97.046	101.29	100.02	98.379	99.545	99.463	105.3	97.098	98.768	97.158	97.764	97.271	94.881	100.66	98.22	97.185	101.24	104.79	106.12	95.606	94.515	96.988	96.036	102.59	94.727	98.214	100.9	105.1	98.022	91.294	102.54	94.442	100.61	95.064	107.49	95.657	101.83	92.055	102.26
101.1	97.421	98.62	103.73	105.51	99.281	104.92	89.511	94.606	90.14	104.73	101.67	95.144	98.85	97.562	96.271	101.47	98.744	106.62	104.9	94.013	98.748	93.151	100.72	101.02	100.86	105.69	98.281	101.49	94.86	105.53	98.67	94.612	102.82	96.215	97.534	103.16	95.33	107.85	99.667	96.787	101.16	99.915	98.527	109.32	99.643	100.81	99.497	100.53	100.58
102.56	101.93	105.37	109.15	101.23	104.48	96.938	98.655	102.42	106.15	102.2	98.215	101.71	98.48	100.8	98.893	96.517	103.24	102.85	99.764	104	100.94	97.998	108.7	100.15	96.519	101.4	107.49	97.564	98.96	93.17	104	99.722	100.13	106.24	102.13	100.43	94.588	96.495	97.838	98.25	101.64	103.38	109.88	105.16	100.04	95.39	96.945	99.33	98.133
103.14	109.25	104.51	107.78	102.53	100.85	107.25	107.33	109.5	103.87	103.99	100.28	105.05	100.07	106.14	105.51	106.78	101.38	99.324	100.05	103.78	106.36	106.71	102.35	106.78	107.28	104.47	107.77	106.28	107.76	104.13	102.84	106.94	99.412	106.83	106.98	109.93	110.82	111.68	107.54	97.167	101.63	99.987	112.67	103.83	105.97	110.08	108.48	106.95	99.911
98.641	98.726	106.43	103.99	98.65	113.01	106.19	109.38	98.68	106.75	103.94	106.89	102.02	106.91	106.95	105.18	103.66	100.32	105.3	107.12	104.38	109.47	109.23	100.66	109.81	106.17	105.33	105.48	108.9	104.49	109.7	115.27	97.715	110.49	106.35	105.11	102.66	108.47	104.75	106.5	99.576	100.33	111.14	105.28	111.07	106.44	106.13	108.02	104.91	104.03
106.57	110.6	103.47	102.61	103.84	107.53	109.95	105.78	101.99	104.33	109.47	101.05	111.31	106.19	112.24	107.92	108.79	111.4	108.82	101.25	107.71	108.12	103.6	108.97	109.15	107.07	109.7	103.7	111.19	103.13	100.17	106.02	101.71	105.03	105.2	105.43	115.13	102.66	107.51	103.36	99.867	101.75	108.17	97.526	106.82	103.47	111.52	101.85	107.86	102.9
100.4	107.43	107.8	113.76	116.48	108.62	102.57	111.49	108.68	113.3	106.08	105.43	110.32	113.89	113.08	109.54	108.23	109.97	105.34	113.93	108.93	107.08	105.73	110.54	109.13	106.3	110.91	109.33	108.2	110.27	110.61	108.48	109.6	104.61	108.3	112.37	107.03	108.49	108.55	105.79	108.23	111.3	118.34	110.18	110.57	112.21	109.09	117.49	108.89	112.77
108.17	108.67	114.04	101.58	102.52	105.51	116.02	107.61	106.63	106.73	106.11	106.59	105.09	108.38	105.55	99.814	100.83	100.79	109.49	108.89	98.978	105.91	103.24	106.87	107.22	109.3	105.16	109.39	107.9	110	104.17	101.89	113.42	109.37	113.61	108.29	105.67	110.19	102.18	103.82	104.47	102.88	105.02	111.43	108.34	116.08	112.43	111.03	111.19	105.79
95.511	108.29	99.665	107.38	107.4	107.67	106.53	103.55	106.89	99.78	111	106.34	102.43	104.11	111.06	99.779	99.461	100.95	101.44	99.391	106.96	104.94	107.19	103.86	100.34	106.3	108.27	104.06	102.17	105.79	105.17	104.33	106.72	103.39	97.851	106.55	112.4	108.41	106.15	107.08	103.81	107.39	103.55	104.1	106.89	102.21	105.03	110.59	101.42	106.01
103.94	109.1	110.88	105.61	107.29	107.95	112.55	109.61	103.83	105.15	103.24	104.35	110.42	104.93	107.18	104.71	111.75	105.77	111.27	109.21	106.82	106.06	109.21	105.49	111.85	110.85	104.67	108.19	104.4	103.32	106.54	100.76	109.65	114.79	101.66	107.01	102.91	101.61	107.05	110.51	104.85	107.89	113.09	106.71	104.47	108.73	107.79	108.21	103.52	100.45
117.6	110.68	106.95	110.67	114.72	104.17	113.22	115.43	113.08	111.64	112.84	117.61	112.02	116.84	110.5	118.64	111.48	111.67	113.96	113.94	111.02	112.38	110.89	112.59	108.03	107.09	107.25	110.65	110.88	104.49	114	110.16	110.09	110.9	115.03	115.4	109.47	111.03	113.63	108.99	114.89	111.81	116.05	116.87	108.57	120.67	106.55	110.18	111.06	110.79
107.05	110.02	108.53	103.36	102.92	101.94	106.9	106.14	108.45	108.49	105.36	103.76	103.99	104.3	100.8	106.72	103.71	102.27	97.769	109.3	107.13	109.5	107.78	105.07	104.21	105.66	106.49	111.2	113.22	108.02	110.52	102.78	107.86	107.27	108.97	107.23	110.94	107.43	110.44	107.84	106.66	102.52	106.08	99.66	106.59	108.14	104.09	108.55	107.43	105.88
117.84	119.55	118.78	119.4	123.53	117.52	128.23	115.43	114.36	114.49	121.64	117.73	124.87	116.08	117.46	119.68	115.8	118.31	117.51	116.44	113.98	120.79	118.81	116.06	120.8	117.89	121.63	114.16	118.3	118.16	114.56	120.96	120.93	118.84	115.15	117.86	114.56	115.05	117.91	114.06	114.79	118.3	119.01	117.42	117.9	112.91	121.88	116.88	120.03	119.05
107.47	103.47	105.71	103.78	108.01	106.35	100.82	113.15	103.63	100.19	101.25	103.66	105.75	101.68	103.18	106.06	100.61	105.09	105.85	98.998	105.24	103.23	100.81	103.12	105.37	104	102.72	105.21	103.42	105.66	108.2	104.3	100.83	102.66	107.03	104.29	116.78	111.53	108.65	101.09	103.95	101.51	103.01	109.64	105.87	104.55	105.15	109.06	99.776	100.59
98.932	98.743	103.58	97.53	99.239	104.95	94.508	100.71	96.681	99.596	97.032	102.36	104.14	94.115	104.58	94.751	101.12	94.009	94.646	88.656	98.368	108.39	98.268	100.12	94.651	102.14	105.74	95.603	100.08	98.058	103.75	99.666	99.398	100.77	104.9	98.992	100.98	98.086	99.631	95.929	101.7	94.998	95.411	102.75	102.69	96.744	95.28	96.905	99.169	95.019
109.55	99.921	106.62	105.7	110.38	110.77	104.35	106.36	107.75	107.19	103.36	104.65	106.85	107.6	109.47	102.77	102.9	108.47	107.01	106.26	109.52	98.836	103.19	105.82	99.045	105.31	105.63	101.92	109.62	102.62	104.53	101.17	106.05	101.52	98.606	110.29	109.5	108.51	104.16	102.45	106.77	107.91	116.76	102.64	104.18	105.12	105.67	109.67	100.29	107.92
106.97	101.64	103.81	110.67	96.868	103.7	105.94	108.83	106.28	110.95	110.53	106.22	110.42	108.97	100.96	98.296	111.79	105.32	99.345	101.17	107.65	100.15	104.54	106.39	101.11	104.24	102.64	102.21	108.85	110.78	103.55	107.75	103.91	103.8	101.65	103.01	105.76	104.05	107.98	101.22	105.51	107.21	107.07	108.45	102.85	101.36	106.33	108.32	107.22	101.25
105.71	107.08	109.1	101.84	101.48	104.14	108	109.07	108.77	106.9	104.1	110.27	104.13	100.94	108.53	105.99	107.07	101.42	102.26	103.46	111.17	106.53	104.69	102.52	113.03	101.61	104.37	111.65	110.17	104.59	107.78	108.92	107.31	99.335	113.19	94.559	98.313	110.7	106.94	107.27	106.63	111.2	105.21	110.21	109.11	100.2	105.86	106.9	108.97	114.47
113.25	114.27	118.61	119.76	115.16	112.03	117.49	113.3	114.91	116.44	114.86	114.28	106.28	115.82	105.82	109.78	113.53	115.43	109.12	108.38	113.3	108.12	110.01	116.23	115.99	113.35	108.14	108.12	113.87	113.23	112.73	111.16	116.04	111.36	109.95	110.41	109.73	115	112.06	112.54	106.91	113.78	115.24	110.3	115.27	114.96	106.62	110	107.76	118.21
109.96	98.36	111.48	111.55	106.89	112.75	117.39	103.97	112.85	113.42	106.74	110.51	114.44	110.4	115.11	105.28	109.71	119.19	106.67	110.72	112.37	110.89	109.24	111.68	110.31	108.05	113.49	111.24	101.71	114.99	104.78	104.72	110.84	107.55	109.93	113.62	109.74	108.04	115.97	111.72	108.42	107.43	115.26	115.92	114.8	108.69	103.46	115.44	115.94	100.42
108.03	98.575	102.32	104.89	101.23	94.762	95.73	103.37	102.24	98.59	104.05	98.314	102.51	100.19	102.77	104.03	100.86	100.15	101.5	101.37	98.787	103.38	102.05	102.63	102.38	98.103	100.4	105.22	105.75	101.45	95.597	102.51	109.28	99.429	103.7	100.22	104.95	96.591	101.52	101.76	97.128	97.85	106.51	101.6	101.25	97.276	98.457	95.555	102.22	97.717
102.3	104.91	111.08	113.19	110.61	104.21	103.14	103.81	103.46	104.2	105.82	106.91	102.51	107.69	104.45	94.231	103.58	110.77	113.17	104.82	103.31	108.62	100.28	102.88	107.88	112.06	116.12	108.09	110.26	104.42	107.8	107.31	106.47	102.3	108.4	105.98	110.78	104.43	104.9	106.5	103.89	97.488	94.499	106.5	105.83	108.86	113.31	102.79	105.08	102.06
106.73	103.42	102.61	105.57	104.78	105.57	104.81	104.67	105.04	104.21	107.42	110.31	106.34	101.68	109.88	100.29	111.63	99.418	109.42	107.48	102.59	104.5	112.3	108.2	103.8	104.84	110.86	102.75	108.23	105.09	106.35	101.93	106.04	107.15	106.76	108.65	103.65	100.76	103.55	108.92	97.069	105.74	107.85	103.48	95.536	101.71	104.12	107.93	108.67	105.17
98.844	96.659	92.655	93.057	99.022	102.26	99.176	98.855	94.475	99.635	101.83	98.863	100.97	102.11	102.19	104.97	102.03	102.52	98.143	90.604	96.135	96.881	101.49	98.964	100.88	99.203	92.058	99.786	98.232	100.35	98.233	96.245	96.721	98.128	101.81	96.448	99.555	100.17	105.65	97.927	99.837	97.98	96.969	103.59	103.24	99.567	97.549	103.75	102.21	103.07
105.16	97.932	105.65	105.72	97.323	98.693	103	109.31	100.64	108.72	105.71	104.58	103.8	105.33	107.21	96.277	104.69	108.51	102.87	107.44	106.88	107.01	103.73	104.04	108.93	107.77	104.02	108.12	102.24	108.72	105.88	114.96	110.75	112.37	108.25	104.55	104.11	109.05	106.28	106.26	104.59	111.96	103.82	107.42	104.7	104.45	108.36	102.79	108.41	105.17
109.3	116.46	106.95	114.72	115.51	113.25	108.49	114.09	103.21	113.31	114.11	113.11	109.96	110.76	110	108.32	110.18	105.33	109.93	113.89	109.7	111.64	112.86	117.7	116.16	112.91	114.56	112.72	108.04	116.39	110.67	110.57	104.07	107.93	116.87	108.26	112.31	110.13	118.21	113.4	113.93	106.69	104.65	111.26	113.83	108.11	114.95	106.68	101.25	115.01
115.39	118.26	114.08	107.83	110.36	110.37	114.43	110.77	111.56	111.91	104.1	104.92	113.73	110.08	110.97	108.92	111.11	109.05	105.16	109.06	109.95	115.24	111.26	111.06	110.72	106.58	113.4	110.69	111.22	103.69	116.42	109.3	110.73	109.53	101.16	116.49	114.27	110.44	108.04	114.4	120.29	111.26	111.41	111.97	112.24	107.03	117.87	112.96	111.68	110.08
108.13	103.35	104.85	107.27	104.71	106.22	107.91	106.09	105.83	105.43	102.86	108.57	102.51	105.15	105.96	108.1	108.57	107.32	99.524	108.53	101.08	110.72	102.68	112.27	112.65	101.59	101.88	114.17	107.11	106.73	108.43	106.4	110.72	104.73	110.14	108.28	109.86	108.8	107.41	103.43	108.43	104.46	103.08	101.87	108.91	108.84	100.78	106.16	108.34	107.16
104.82	98.852	102.39	107.28	111.86	106.06	102.2	100.68	96.582	106.34	107.21	103.83	109.51	101.98	111.19	112.5	99.866	112.92	102.47	106.37	97.944	100.05	98.654	101.08	109.48	109.65	105.12	109.34	106.51	99.103	105.22	103.14	107.01	106.69	105.59	105.35	106.15	110.28	107.19	101.85	106.87	104.56	104.59	104.82	105.42	111.79	107.34	106.16	111.4	111.99
107.65	117.63	104.11	113.21	114.76	114.28	112.96	108.33	114.97	106.54	106.58	115.13	104.32	111.23	112.56	118.22	117.89	104.22	110.7	113.6	113.16	112.67	112.91	110.77	109.44	111.7	113.26	110.37	113.21	118.03	107.14	112.76	111.67	114.04	111.97	102.57	112.2	107.22	109.23	112.73	110.82	114.42	111.2	114.51	115.49	116.93	108.32	112.2	110.67	113.18
111.67	112.28	104.69	114.32	110.97	114.96	110.71	114.75	107.71	108.3	109.32	108.22	113.18	106.5	113.96	114.03	109.55	108.26	111.96	117.02	113.26	112.35	115.67	112.32	107.96	108.78	111.4	112.12	110.37	111.15	107.8	108.01	110.53	111.71	109.28	112.55	109.95	113.56	109.93	111.7	111	109.25	117.98	117.85	117.05	114.44	108.59	116.47	111.88	113.22
110.43	116.36	110.08	112.52	106.84	114.38	111.65	119.81	110.11	110.03	113.2	105.59	113.76	108.66	112.37	113.05	117.36	116.45	111.51	114.33	114.97	111.74	109.64	115.19	108.49	115.23	116.75	109.41	108.67	107.23	113.54	114.54	112.92	113.13	102.7	109.85	109.13	111.25	115.45	108.68	117.9	120.5	115.67	115.31	110.11	111.33	109.83	114.63	112.71	114.38
100.24	107	103.74	104.64	101.64	107.09	99.725	91.292	102.88	101.27	103.85	111.75	102.75	101.93	103.62	102.68	104.81	109.72	102.6	107.25	107.08	105.01	111.88	108.11	101.84	103.19	104.56	101.83	105.5	104.52	98.514	101.92	104.28	108.35	106.63	105.51	107.91	105.39	109.03	103.28	104.12	109.72	104.34	98.211	101.53	99.426	106.92	106.78	103.99	112.07
100.15	101.78	106.2	103.36	106.39	107.04	107.36	103.46	95.837	106.63	112.13	100.81	107.83	107.16	100.1	105.79	108.18	104.35	102.63	113.44	107.9	102.8	104.86	104.66	111.52	109.39	105.56	107.15	106.73	113.02	103.03	102.52	107.47	106.15	111.27	103.13	110.51	114.36	100.31	105.44	100.77	104.38	110.76	109.08	104.79	98.732	102.94	105.27	98.341	100.64
109.48	104.53	105.58	108.83	103.36	109.92	101.39	101.82	100.23	108.57	109.84	105.29	104.4	102.82	105.93	107.04	112.84	108.27	107	110.08	106.13	112.12	115.35	102.72	103.14	97.4	108.38	105.86	102.96	105.58	111.43	109.1	111.55	112.02	107.23	109.14	104.47	113.3	107.27	105.67	108.82	109.83	107.39	108.69	106.7	105.6	106	100.27	105.88	104.97
105.9	101.57	108.59	107.12	103.1	108.77	102.48	105.35	109.28	108.21	106.9	107.83	103.46	100.23	102.14	108.6	105.05	107.74	109.11	107.31	105.51	101.59	110.57	97.705	107.06	103.23	103.29	108.17	106.89	102.42	99.683	105.23	104.94	103.87	102.53	102.38	107.94	104.79	104.37	102.02	104.61	111.13	105	106.57	112.82	103.26	104.1	105.91	105.68	105.18
96.269	100.02	97.573	99.561	105	97.248	101.96	97.322	94.629	93.74	98.361	101.35	95.877	103.47	98.162	97.861	97.354	99.227	95.71	100.87	105.37	93.017	98.322	99.414	96.333	101.1	100.31	92.625	98.63	95.785	105.32	100.98	103.53	103.45	103.15	97.447	96.917	99.853	106.75	104.39	104.96	95.802	96.632	92.449	93.392	100.84	102.8	101.6	89.57	97.503
107.49	105.81	104.74	102.62	104	102.3	112.66	112.9	102.68	99.979	106.56	96.71	104.95	107.5	104.76	106.5	103.93	105.19	106.73	105.18	106.1	114.62	108.08	103.94	101.74	104.23	108.84	102.23	99.007	101.72	104.56	99.339	99.81	102.53	101.64	111.13	108.51	111.86	108.35	100.16	105.18	102.82	106.47	100.69	106.48	103.63	109.11	98.587	109.82	105.72
104.06	105.94	112.36	100.6	103.37	102.64	106.51	103.13	102.37	107.44	107.29	106.66	98.661	111.21	104.86	107.51	103.27	109.96	104.47	102.79	105.05	105.85	101.25	103.89	109.2	104.3	105.8	108.23	98.316	108.43	114.11	108.26	115.21	107.05	103.51	109.64	110.21	105.24	107.83	110.69	112.23	106.09	110.08	112.14	106.58	107.15	110.99	111.8	107.23	105.94
111.72	114.75	113.42	103.64	115.76	114.13	107.17	108.31	120.31	115.56	111.71	102.94	110.27	109.32	111.98	107.46	107.58	109.34	105.23	113.78	106.62	112.63	103.48	103.73	112.14	109.07	106.5	107.69	110.23	108.14	111.73	112.85	106.62	109.18	108.63	112.6	116.34	114.27	106.46	109.26	106.01	105.83	113	114.14	113.78	108.95	104.95	110.82	105.96	113.53
104.11	107.36	103.35	101.62	112.23	101.99	103.98	106.06	104.86	109.52	108.14	107.75	103.98	102.18	105.67	102.19	104.91	105.05	105.34	109.38	104.08	103.92	94.781	103.8	107.86	108.23	113.34	105.23	105.31	113.49	105.43	104.49	105.94	98.436	102.42	104.55	106.69	103.81	103.33	108.27	104.48	104.52	105.76	106.57	107.46	98.473	103.19	104.54	103.6	105.6
107.46	109.42	105.32	102.86	108.13	112.62	108.63	109.97	114.59	107.72	110.53	111.27	101.27	110.53	108.38	105.81	104.91	100.3	104.35	108.94	105.45	105.62	107.96	107.08	100.35	109.27	111.76	110.1	111.94	106.21	108.8	103.75	102.81	102.1	103	113.73	103.88	105.99	108.4	105.47	106.28	114.62	102.07	107.04	105.19	104.42	109.68	110.33	108.11	106.76
110.07	113.57	111.89	108.7	116.38	107.61	118.04	111.98	109.19	112.76	109.28	107.43	114.68	112.8	109.84	109.38	112.57	119.71	113.83	117.09	112.74	110.08	109.2	106.06	117.04	114.77	107.93	108.5	113.27	110.68	111.43	111.71	112.45	110.34	107.14	111.05	113.69	108.48	117.44	112.71	107.13	115.28	102.62	112.3	109.89	113.42	116.72	106.04	112	112.44
106.01	100.79	107.56	99.81	106.77	102.3	103.69	108.77	101.42	103.74	102.45	105.54	99.863	103.96	99.51	101.47	105.43	105.84	102.94	100.49	106.54	111.19	106.74	104.53	102.79	107.09	107.86	101.04	101.33	103.23	108.32	103.36	111.57	95.183	103.73	103.73	106.68	101.35	104.54	103.41	106.63	102.57	103.48	111.9	112.88	102.07	101.04	102.35	99.908	99.234
104.43	100.52	98.334	101.05	103.22	96.138	100.63	104.9	96.988	98.424	101.57	100.4	95.11	95.392	97.755	97.938	98.902	100.9	96.884	97.944	104.8	100.68	99.14	97.196	97.371	102.72	103.13	100.66	97.882	105.72	100.13	97.875	102.04	103.62	97.216	95.54	94.611	102.88	98.161	102.64	99.183	106.48	96.301	100.58	100.43	97.528	96.372	104.55	98.077	95.518
97.378	101.03	103.33	103.84	105.31	100.69	91.084	97.94	100	98.643	98.394	96.002	99.605	101.13	102.83	103.76	99.244	102	98.178	100.9	103.24	103.99	93.326	97.503	99.952	101.47	101.97	95.921	102.54	95.35	96.518	94.881	100.03	100.59	90.994	92.264	94.971	101.94	99.935	98.369	104.59	100.09	101.27	102.59	97.043	99.612	96.728	99.83	98.202	100.28
101.75	104.35	105.95	105.4	107.72	106.57	108.68	106.17	105.32	104.09	98.557	106.49	109.37	105.39	99.228	112.16	102.3	99.149	104.29	103.42	104.97	106.54	106.53	101.98	100.69	105.68	101.96	101.11	105.34	100.62	109.37	104.74	101.72	105.54	106.19	115.35	102.32	107.3	106.93	108.17	105.28	105.8	105.46	104.49	109.21	101.89	102.5	103.56	103.45	113.16
101.06	102.63	101.12	105.6	110.88	106.42	102.53	104.34	110.69	100.39	104.74	106.1	104.65	108.36	109.13	100.23	103.1	112.18	103.93	98	104.85	104.43	106.18	104.26	104.83	108.31	103.31	100.05	105.05	99.377	106.15	105.92	106.03	102.42	103.17	105.7	107.32	104.78	103.85	108.98	105.18	95.531	106.92	102.53	107.19	108.07	107.62	102.49	108.81	107.27
107.15	105.4	109.48	111.67	114.11	112.55	111.63	104.95	105.45	103.69	104.54	105.99	104	103.29	113.03	106.61	108.99	104.7	109.46	110.59	110.26	109.61	112.01	112.3	107.18	110.95	104.32	104.65	107.18	105.59	106.38	107.6	104.29	103.72	108.93	104.85	107.95	104.45	106.65	102.38	105.63	103.7	101.61	110.14	109.9	106.14	106.71	106.84	104.16	109.13
100.17	105.74	108.45	106.81	102.59	104	100.48	103.43	108.19	106.95	101.23	108.61	106.47	103.05	101.43	105.84	106.09	108.67	105.44	106.88	113.11	108.48	104.13	112.37	102.35	99.879	105.02	108.03	100.57	105.83	110.02	101.24	105.04	101.54	109.84	109.73	109.38	107.48	106.88	102.79	101.22	106.46	103.9	103.28	108.47	106.18	100.92	108.34	102.26	105.31
106.74	101.28	106.35	113.29	107.72	103.99	110.14	103.68	107.78	108.81	105.6	108.57	104.94	104.75	109.06	102.74	97.754	104.8	114.66	103.34	107.55	100.76	100.75	107.1	105.5	103.09	108.42	107.51	109.91	104.38	105.83	108.64	98.511	105.94	98.771	107.32	105.45	105.11	106.27	100.42	102.95	106.52	105.92	104.72	103.25	105.73	99.083	106.2	105.21	107.69
104.28	103.99	102.37	96.264	103.08	104.51	104.94	102.63	106.58	105.52	107.68	102.25	111.69	102.51	100.87	108.77	107.97	101.06	103.1	105.15	101.74	114.91	108.77	104.04	98.641	103.39	101.87	102.66	104.9	101.65	100.85	105.63	101.65	102.42	100.14	102.11	102.42	105.28	106.86	103.72	106	109.91	104.48	107.88	103.85	106.8	101.08	104.68	103.15	105.22
108.23	100.82	115.49	114.17	109.92	110.9	108.6	107.56	113.81	111.65	112.63	102.84	104.54	108.33	115.3	108.32	107.18	105.04	105.23	114.51	110.8	118.01	108.99	113.16	107.38	113.21	110.08	111.53	111.63	111.72	117.15	111.17	104.95	116.15	107.05	108.59	106.84	112.7	111.83	108.22	110.3	110.29	113.91	109.72	114.07	112.29	109.03	112.26	111.15	114.24
101.5	109.11	103.73	107.78	107.72	109.34	107.92	111.67	104.53	103.14	106.56	105.77	110.13	105.36	107.83	105.46	107.53	108.64	109.92	102.28	107.41	108.44	107.67	105.77	104.55	105.67	101.81	106.33	110.25	98.531	113.38	110.85	112.7	112.07	108.88	107.05	104.54	108.1	106.99	105.22	106.36	103.42	107.79	106.87	104.32	103.7	107.62	110.05	102.71	108.59
112.45	108.67	101.6	109.91	104.96	106.7	107.74	110.61	115.22	105.1	106.45	116.18	116.55	106.07	111.57	112.38	110.18	112.65	112.4	107.79	107.75	111.2	108.93	103.78	116	108.36	106.83	115.31	105.39	111.3	102.92	111.2	102.35	106.18	103.97	111.37	114.69	104.04	108.76	106.67	107.4	106.04	108.47	109.83	111.73	107.58	111.39	113.47	110.29	112.71
108.9	103.28	115.25	104.95	106.26	105.57	105.95	107.66	106.81	102.11	101.51	110.83	105.29	95.656	107.31	101.69	105.96	105.83	104.83	109.92	105.98	103.64	103.42	96.892	104.28	100.54	111.94	109.48	105.66	99.693	109.07	100.89	105.18	101.36	105.3	106.92	106.25	101.26	109.12	105.42	102.39	100.8	102.48	111.28	106.09	108.7	101.64	100.75	104.74	108
107.08	100.64	109.21	108.07	104.17	105.56	106.41	103.75	108.69	107.35	104.31	106.51	103.65	109.24	104.91	101.75	110.81	107.53	100.1	105.75	101.74	108.8	100.83	103.31	106.73	104.58	99.497	104.25	105.73	104.04	100.5	107.25	103.78	105.28	108.92	106.78	101.09	104.64	107	107.44	101.59	105.66	99.99	105.45	108.92	107.73	105.42	104.54	109.59	107.29
108.54	108.99	109.83	110.86	109.66	110.45	107.28	117.01	111.39	123.79	108.59	112.04	107.81	103.99	115.58	111.55	111.47	111.65	114.48	105.86	109.5	112.3	107.69	115	113.13	103.73	106.93	105.04	113.07	106.16	108.48	113.06	102.45	112.37	105.12	109.48	106.11	111.85	106.66	111.48	104.95	108.76	109.25	109.77	105.02	105.64	107.6	111.39	119.89	105.47
109.59	106.74	105.69	107.48	102.31	99.957	109.55	106.82	107.98	96.866	108.39	103.83	104.8	103.02	105.62	109.22	103.35	106.74	101.35	107.42	105.14	110.51	106.95	107	102.19	104.37	106.93	110.09	98.638	107.15	100.86	106.3	107.83	95.551	110.71	103.23	103.16	106.52	106.85	109.83	104.45	106.37	110.54	106.05	106.5	105.97	101.81	105.53	106.28	101.81
112.83	117.79	112.72	112.4	116.35	117.59	110.16	111.95	111.52	111.63	107.03	117.36	112.9	114.07	115.66	107.02	113.58	110.35	111.63	112.83	111.24	112.33	110.03	109.84	108.78	110.69	114.21	109.51	110.32	116.52	114.7	111.48	111.8	110.72	110.42	115.08	106.8	106.18	105.04	116.65	108.93	110.31	115.26	110.11	115.06	113.04	114.52	112.11	114.66	109
101.94	103.49	107.85	105.03	110.69	104.01	111.26	105.51	106.5	108.31	105.72	109.57	105.67	107.36	109.42	110.78	110.34	105.44	110.02	108.3	109.27	106.82	106.15	106.96	109.75	107.98	109.23	106.02	104.49	111.86	109.37	112.24	104.79	103.71	102.64	106.68	111.32	109.48	110	103.88	106.94	108.5	109.5	106.17	109.62	98.737	104.95	108.14	106.31	103.9
117.84	120.03	109.39	109.5	115.19	111.8	108.4	107.13	109.69	114.3	116.52	110.55	108.12	112.65	114.08	110.25	113.51	117.35	107.25	110.56	110.04	106.62	112.41	118.77	107.95	111	117.6	113.62	107.37	115.43	113.44	108.51	105.88	116.2	114.92	118.1	113.75	117.57	114.63	106.81	111.47	105.02	109.8	118.27	110.19	113.56	111.3	112.11	107.86	113.18
111.74	114.46	112.63	109.05	111.8	114.76	116.92	108.52	113.37	112.91	112.26	108.35	111.51	116.21	111.71	102.53	113.93	113.93	112.2	117.41	105.97	105.4	114.45	110.88	112	105.7	113.51	111.99	115.79	111.6	107.74	105.16	107.59	102.52	110.39	109.72	108.92	114.35	107.35	106.07	112.78	109.08	113.57	109.05	118.68	108.98	107.75	112	112.59	105.52
117.37	115.43	114.24	114.03	110.52	110.98	111.09	116.28	117.88	108.98	112.03	111.73	104.87	108.64	113.48	113.16	110.41	113.5	113.51	113.4	106.76	111.02	113.81	111.61	111.32	110.67	104.6	114.86	114.88	110.93	114.11	113.51	113.08	111.9	104.84	108.11	113.48	108.86	109.76	110.2	113.23	113.2	111.96	111.66	108.87	113.7	109.13	116.59	113.38	116.64
100.96	106.64	107.54	104.77	104.39	105.43	110.1	106.46	99.221	104.38	105.83	102.37	105.94	105.82	102.88	103.09	107	105.3	107.01	107.1	110.15	102.68	101.83	106.16	108.17	105.04	108.72	96.954	107.68	96.697	102.76	103.81	103.86	109.34	104.25	107.28	104.7	103.85	108.6	104.96	104.71	105.31	102.12	105.47	103.59	105.78	108.49	105.28	106.22	101.43
107.96	106.78	113.06	105.32	101.52	108.77	111.54	100.42	112.48	107.04	107.28	102.49	105.17	105.32	111.09	107.22	101.93	102.56	102.12	104.69	103.15	102.43	110.89	112.63	103.37	105.16	107.64	113.46	106.8	102.26	109.54	100.25	108.4	103.59	105.37	104.64	103.1	102.66	106.5	107.76	105.97	105.75	107.32	114.41	107.29	106.8	105.18	106.82	92.083	97.798
96.466	95.23	100.03	103.43	98.783	103.13	92.82	97.184	101.4	103.21	98.19	103.47	102.43	103.57	98.368	98.008	97.784	107.89	109.08	98.254	92.81	106.41	102.57	97.382	101.47	101.34	103	102.94	96.379	101.15	103.16	95.995	97.682	104.17	101.39	96.487	102.37	101.51	102.42	95.095	98.201	99.452	108.15	104.84	101.55	101.07	105.51	93.81	98.322	90.508
101.76	107.37	107.11	103.31	99.026	109.17	105.51	102.98	105.08	107.88	103.71	106.62	102.93	103.57	104.79	104.19	106.2	105.13	102.21	106.91	110.18	106.59	107.88	100.5	107.41	97.721	104.86	107.45	105.68	110.62	107.87	105.3	109.59	106.21	108.11	107.85	103.9	103.81	107.03	112.81	104.2	102.75	109.35	105.43	109.34	105.76	111.44	106.36	104.31	101.87
104.38	103.76	108.02	100.62	103.4	108.69	100.26	103.91	103.29	107.52	95.096	101.49	113.78	107.01	96.891	102.9	100.22	104.16	110.38	102.04	99.772	100.53	105.25	110.72	108.62	104.98	108.57	104.09	108.17	104.88	106.41	107.1	111.11	101.93	107.96	110.48	110.2	108.9	99.464	103.66	101.17	102.34	110.61	102.06	99.498	108.22	102.76	101.61	105.08	105.64
107	110.19	111.06	106.71	108.95	101.05	110.35	108.01	110.13	104.17	100.7	105.66	109.02	109.13	103.75	108.22	112.81	100.55	105.45	102.25	110.56	106.03	103.62	102.1	107.13	108.74	112.11	103.69	107.47	109.25	105.39	106.27	105.73	103.28	105.54	106.86	97.421	108.57	99.767	110.65	108.62	99.004	105.23	104.32	106.59	100.33	103.17	106.8	98.014	105.48
109.15	110.37	114.71	112.47	117.21	111.06	112.23	117.46	112.94	117.93	114.14	114.55	113.22	108.49	109.12	116.08	114.92	108.9	108.84	105.22	113.51	107.18	111.56	106.93	113.93	116.17	113.38	111.55	122.01	109.32	110.36	116.58	112.27	112.41	115.5	113.67	110.24	108.03	115.98	109.55	111.42	103.48	117.84	113.06	109.31	110.07	112.72	111.03	110.35	109.16
96.464	105.97	103.76	106.9	105.9	101.37	100.51	110.42	103.06	104.67	100.39	106.57	103	102.6	102.94	99.423	103.11	105.03	109.55	105.96	105.58	103.04	100.69	107.93	108.23	105.98	104.06	107.41	101.37	100.14	106.14	101.85	106.27	103.95	107.82	103.61	103.88	106.45	102.18	100.38	101.39	103.86	104.42	104.58	101.9	107.43	104.87	103.23	106.6	105.01
103.27	112.34	106.86	100.3	107.94	109.47	106.99	104.24	108.1	102.81	108.88	108.46	103.33	100.72	104.91	105.35	103.56	114.75	108.03	104.96	112.14	97.122	103.37	106	102.09	105.62	104.84	105	109.27	98.953	102.28	112.93	111.17	97.075	103.54	104.17	108.29	110.48	104.66	102.16	105.97	106.12	104.85	105.61	100.04	108.19	110.46	103.96	104.07	113.73
107.83	115.02	104.45	106.22	105.11	104.04	107.72	100.21	98.821	105.88	105.46	99.139	103.84	109.92	103.23	106.64	111.9	102.77	103.34	106.22	111.49	112.32	109.44	101.59	103	109.01	106.15	107.82	105.4	114.44	101.27	109.06	108.58	107.03	109.21	111.2	112.23	108.13	106.2	115.11	109.28	103.46	107.43	106.85	111.72	105.86	107.89	110.83	102.18	108.67
102	111.03	109.39	103.13	99.352	105.16	105.15	109.49	98.235	102.11	105.41	97.292	106.04	104	105.26	100.71	101.42	103.53	104.58	107.96	107.66	109.45	105.55	106.91	110.73	104.07	107.09	112.2	100.9	105.08	99.816	108.25	109.38	105.14	102.52	106.14	108.9	108.42	106.38	107.05	109.82	106.41	103.16	109.11	109.8	107.96	103.83	104.71	103.42	103.2
103.35	108.2	109.93	110.64	106.28	106.15	102.75	105.3	105.95	109.93	105.51	107.67	110.69	103.82	108.19	104.21	103.45	106.88	107.15	102.35	104.45	108.03	98.478	112.07	106.22	105.82	97.235	105.91	108.62	104.32	103.82	106.73	110.93	106.18	105.47	107.51	107.23	111.58	105.65	105.37	103.89	103.69	103.8	104.07	103.75	106.38	103.31	100.82	109.23	101.85
111.06	103.85	106.19	100.81	105	106.07	106.31	104.01	102.65	100.8	102.03	108.44	109.23	112.6	105.96	105.28	108.14	101.64	105.07	109.06	104.63	106.01	106.59	110.51	105.86	112.61	103.61	106.75	103.34	107.92	99.457	105.64	110.84	107.35	105.64	106.99	108.11	97.333	107.44	105.92	100.95	103.41	100.26	100.35	108.98	111.16	106.98	104.65	106.32	106.46
106.74	114.68	108.19	106.5	108.36	104.64	112.32	107.93	109.59	106.34	106.11	103.73	109.01	109.05	105.93	105.31	106.31	108.98	114.1	110.98	107.64	102.56	105.32	100.43	106.71	112.85	108.79	106.24	109.17	108.9	102.51	104.83	98.923	101.77	103.6	111.4	109.12	109.89	113.47	114.92	107.73	105.55	112.56	111.22	102.91	98.693	113.47	110.6	111.71	105.86
100.86	107.03	106.48	103.95	102.72	104.79	101.72	109.25	105.83	105	101.84	107.57	110.16	110.45	100.44	98.283	108.74	104.24	106.74	108.91	104.59	99.997	104.33	104.87	105.08	98.298	98.028	108.07	98.454	105.79	102.95	103.83	99.564	103.16	106.19	95.838	96.809	108.82	104.16	105.07	105.81	106.63	103.95	105.85	104.76	102.13	102.47	99.283	101.3	104.22
109.72	116.93	112.5	110.52	106.58	112.2	111.23	115.13	108.66	106.44	113.46	111.6	108.29	101.43	111.94	116.24	110.69	109.07	113.49	111.57	109.48	109.54	107.32	111.93	117.09	107.12	115.24	106.47	105.4	112.67	107.45	117.92	114.78	114.61	105.58	112.65	107.56	113.46	113.02	114.49	116.53	110.21	111.91	109.76	108.91	108.96	112.05	115.29	112.08	112.11
103.51	105.83	101.03	103.03	106.73	104.83	105.68	100.95	102.91	104.68	101.8	100.2	108.13	103.36	103.02	107.33	105.85	99.784	106.09	104.38	109.3	102.21	108.09	107.12	98.815	110.51	111.02	104.77	96.881	105.95	103.8	105.94	109.08	100.49	106.24	107.59	102.36	105.68	103.52	107.05	105.37	105.93	97.781	102.07	107.26	102.89	105.13	113.17	104.64	104.9
110.62	112.32	103.59	107.98	103.27	103.39	105.83	109.06	106.57	106.19	98.21	102.96	106.22	102.8	104.16	111.1	107.29	100.42	104.42	101.74	107.86	108.36	103.04	106.79	105.89	98.503	103.61	104.57	110.23	103.55	104.9	105.67	103.28	112	106.41	106.73	105.89	110.96	99.575	98.106	110.16	106.66	105.91	100.57	107.47	114.51	106.76	110.11	105.92	109.3
101.83	110.01	109.03	101.24	105.67	109.03	105.17	105.82	106.67	111.08	105.89	109.25	101.23	102.55	105.76	100.61	108.14	102.72	107.63	109.3	108.29	105.02	105.9	102.57	107.21	102.81	103.2	104.5	95.226	104.62	99.548	103.71	100	111.02	103.95	107.35	108.34	101.91	105.38	105.29	99.398	108.45	105.41	106.11	104.83	104.68	104.8	106.75	105.35	110.62
114.74	117.03	113.3	116.08	110.37	113.5	110.12	106.32	107.2	111.11	117.06	106.84	112.73	114.87	111.21	110.7	112.4	114.33	111.41	108.01	113.21	109.98	113.97	114.95	108.27	107.09	117.87	121.02	111.71	110.61	107.64	117.06	108.76	117.32	110.57	110.7	112.32	111.91	109.49	110.46	112.27	102.95	113.83	109.21	110.01	114.04	109.91	107.28	109.99	114.98
110.23	108.46	118.31	118.68	109.72	110.82	116.74	122.64	113.55	115.91	118.74	108.09	122.42	119.83	120.28	128.13	113.1	110.18	116.13	123.21	118.89	112.27	120.27	115.09	116.58	112.21	115.18	116.86	117.75	117.01	114.82	113.7	117.36	120.17	112.34	115.25	121.91	116.87	110.19	116.24	116.81	112.39	116.4	113.89	114.1	118.12	115.02	114.87	121.55	112.01
112.81	118.65	114.53	112.19	109.35	109.67	116.29	108.55	111.48	112.54	112.28	111.74	113.08	107.67	110.8	106.25	106.16	112.25	115.8	117.26	112.09	112.5	114.62	114.24	107.36	113.56	113.89	107.75	111.78	111.87	113.37	108.2	111.21	110.98	118.78	117.86	112.89	110.64	112.51	111.46	108.37	113.53	109.78	118.61	110.35	108.11	108.28	108.65	113.2	109.56
102.42	103.44	108.2	104.61	112.08	112.37	110.74	108.64	105.8	107.97	109.53	102.22	111.17	108.4	105.19	102.26	100.34	108.62	104.14	102.4	106.1	104.21	98.521	102.89	107.76	99.474	100.5	107.67	101.54	105.38	105.48	98.569	100.69	105.3	107.8	107.8	105.89	103.65	111.46	108.36	102.8	105.17	106.28	111.22	102.58	105.65	101.85	102.97	110.07	102.69
113.32	112.8	109.05	104.41	112.46	111.52	113.29	105.36	108.01	113.14	103.32	110.17	106.18	108.83	109.46	113.44	115.62	108.59	111.87	105.52	110.95	106.33	113.93	110	108.92	113.35	115.96	114.52	111.24	111.81	110.49	110.66	106.7	109.86	109.99	105.77	113.58	105.41	114.78	111.73	109.77	110.66	112.12	108	112.61	114.32	109.75	109.37	113.78	109.09
110.75	107.29	109.85	111.55	106.53	112.55	110.69	107.47	111.6	106.12	111.79	107.98	118.94	111.45	107.01	112.3	111.47	104.07	107.05	111.76	114.54	118.18	107.8	111.74	116.96	119.25	112.08	106.4	118.39	107.07	111.14	113.36	114.74	108.01	114.29	117.96	117.87	113.45	108.97	112.5	120.14	112.77	107.38	117.7	111.54	111.06	111.02	114.78	107.51	111.06
102.77	106.56	111.33	104.57	102.02	107.14	102.62	101.43	102.27	102.78	100.87	100.09	99.65	107.15	107.22	103.65	109.09	104.32	100.91	106.69	109.09	102.8	107.54	107.93	101.35	103.65	100.72	106.35	110.83	103.28	101.39	101.02	108.2	108.94	109.27	105.54	99.98	105.16	109.31	98.623	101.15	103.77	101.6	110.48	105.08	100.6	94.592	104.78	106.4	111.82
113.42	108.52	119.55	108.18	112.94	107.64	112.21	112.27	106.88	110.21	113.2	113.97	115.56	112.36	113.16	104.36	119.98	115.86	118.99	108.19	107.36	114.45	119.63	114.19	116.99	107.74	109.75	113.32	113.79	115.99	114.87	112.81	111.89	113.72	115.65	110.96	113.5	112.17	112.37	108.17	105.28	111.37	112.42	111.58	108.25	111.11	112.65	110.78	118.55	111.05
103.85	106.87	113.45	105.7	112	102.1	107.62	97.372	103.79	105.83	107.64	111.21	108.62	102.38	108.05	113.6	108.47	106.37	103.12	105.49	104.74	106.22	111.56	98.317	108.97	106.94	107.06	105.05	106.65	110.33	108.51	107.58	102.64	106.86	109.05	102	108	100.58	105.26	102.66	108.47	100.25	105.76	100.63	102.72	102.76	108.64	102.91	109.31	105.67
108.91	120.84	108.24	108.89	114.32	113.48	112.23	116.8	114.8	111.29	115.05	114.95	110.85	111.29	110.73	110.76	113.17	114.51	116.62	114.73	114.88	117.23	116.77	108.86	114.85	105.07	112.2	115.85	108.83	109.75	112.84	110.66	110.84	112.21	113.18	113.62	108.16	114.59	106.48	114.28	109.59	110.88	113.7	111.19	112.52	110.02	115.79	116.31	113.18	111.93
110.33	113.52	104.57	109.73	107.52	110.56	114.04	112.9	107.13	107.33	114.17	109.55	113.87	111.24	113.98	116.79	111.53	112.94	112.98	115.68	108.19	107.85	113.16	112.91	112.78	113.09	111.88	114.82	108.79	108.76	109.79	115.39	107.95	106.79	106.25	111.97	108.81	108.38	113.65	111.77	113.73	115.64	107.97	103.6	107.42	108.58	108.45	111.04	119.48	114.06
102.12	99.856	99.166	98.794	95.473	105.61	98.131	97.873	100.14	105.76	93.953	101.18	97.092	102.93	94.013	97.011	101.67	100.22	106.92	103.49	102.5	103.05	95.593	100.03	97.563	99.79	100.42	103.13	92.928	99.285	97.755	101.73	102.67	102.05	99.201	99.062	99.424	97.615	105.7	100.27	107.56	98.188	98.909	106.02	106.21	102.55	105.63	101.39	101.47	101.77
110.59	113.17	115.02	112.52	108.85	103.92	109.98	118.25	106.99	108.8	115.49	114.3	111.79	116.77	122	108.7	115.85	120.51	108.59	116.8	112.33	107.79	108.36	108.41	111.2	110.92	111.06	106.59	110.71	122.56	110.89	110.37	107.91	108.73	110.41	105.37	111.87	112.02	114.35	106.42	114.1	111.02	111.46	110.24	120.61	109.96	115	110.69	107.42	115.39
109.98	101.5	105.82	102.44	108.69	105.85	101.53	101.16	98.065	104.69	105.73	104.87	100.07	101.56	100.5	102.31	104.42	103.7	103.54	101.5	99.248	106.23	104.84	101.57	106.65	106.98	106.68	102.32	102.17	106.77	102.08	102.49	104.71	105.32	100.88	101.74	105.31	102.33	98.198	109.96	105.66	103.73	103.55	99.916	101.16	109.49	102.76	101.9	108.36	109.47
109.42	106.42	103.73	107.08	106.36	106.89	101.56	104.63	109.7	106.52	111.84	108.29	107.94	101.89	104.46	103.34	105.76	100.7	103.04	105.71	106.7	101.81	100.35	105.08	100.45	108.42	105.08	108.35	106.12	102.33	107.98	104.93	108.45	100.52	103.85	108.17	104.84	98.769	109.83	106.12	107.4	104.57	105.26	106.4	101.84	107.81	104.04	102.18	98.295	106.16
110.88	105.62	105.35	95.959	110.46	106.01	109.44	105.95	108.34	103.09	107.12	110.33	107.84	105.91	102.63	103.76	102.54	106.75	99.569	107.31	107.14	104.19	103.05	105.96	103	101.41	102.86	111.17	99.58	101.03	102.5	107.87	105.43	107.82	108.41	107.41	108.86	108.67	107.59	101.01	103.22	105.78	111.13	100.94	112.1	106.86	111.65	103.09	107.12	111.39
101.89	106.42	107.8	105.13	109.78	112.28	104.36	102.76	99.969	98.644	105.54	102.8	102.81	112.75	99.42	103.95	99.124	109.76	110.75	107.55	100.37	108.37	105.38	106.48	109.31	104.35	101.79	99.027	105.36	101.69	108.92	102.01	108.45	102.59	109.54	108.28	104.78	106.34	107.08	106.88	114.22	104.51	107.28	107.72	106.94	110.93	104.36	101.51	103.01	111.62
103.65	108.36	110.12	112.98	109.1	101.68	109.89	106.52	105.2	113.69	107.69	108.78	106.08	110.09	106.97	107.72	111.27	110.19	98.472	104.38	113.76	110.1	112.71	107.64	99.879	104.35	109.17	103.2	111.84	110.48	104.47	104.61	112.64	108.85	107.43	105.91	105.55	111.04	111.48	106.07	108.06	108.09	105.08	111.16	106.37	105.67	113.17	101.1	104.2	101.68
107.58	101.25	117.82	105.39	108.26	103.43	106.46	104.56	104.24	105.83	108.75	108.09	106.33	105.36	107.17	111.38	101.58	103.98	108.58	106.06	106.14	109.96	107.43	101.73	103.14	104.9	107.89	101.24	103.12	106.86	108.59	106.61	107.07	108.58	109.41	104.22	106.66	108.21	106.19	107.83	106.25	109.14	105.19	106.25	100.81	102.26	104.1	112.72	107.42	108.51
114.89	120.41	110.1	116.33	114.66	115.63	108.18	113.43	121	105.81	111.54	115.28	111.4	116.16	115	111.04	114.93	111.97	112.43	109.44	114.4	116.16	112.35	112.42	108.85	115.51	106.75	107.34	112.65	112.9	111.57	120.06	115.92	111.32	107.48	113.48	114.04	113.74	106.59	117.26	105.69	117.42	113.67	105.93	107.65	109.89	110.53	115.64	114.14	114.79
118.92	108.28	118.46	117.18	122.86	123.99	115.56	114.61	120.46	113.62	131.69	112.26	117.07	111.98	117.28	118.17	116.4	114.41	120.33	115.89	117.64	119.62	122.15	119.48	116.78	123.12	118.06	117.09	114.97	114.49	115.56	117.71	115.16	123.27	110.85	117.17	118.17	116.92	122.63	116.65	117.44	116.08	113.58	115.07	116.61	110.7	122.76	113.56	117.75	120.23
103.66	103.59	107.57	102.9	100.08	113.64	110.12	101.83	108.25	104.06	104.32	104.76	104.25	107	97.989	108.04	108.8	101.64	106.85	106.39	93.493	104.17	101.96	109.36	98.153	106.77	104.16	99.507	102.3	105.62	107.46	104.9	107.32	104.61	107.41	102.88	108.74	104.33	99.694	108.12	103.62	103.86	110.19	96.434	102.63	100.27	107.45	103.37	100.8	105.53
109.56	105.87	104.76	105.99	108.01	106.41	102.58	108.92	102.03	105.11	102.88	102.15	104.66	106.17	105.29	103.05	107.49	104.14	102.99	107.44	100.19	107.17	108.68	107.05	101.8	107.46	100.81	106.24	110.52	100.29	107.23	114.31	108.77	111.26	104.06	104.09	104.12	101.32	102.86	101.41	109.46	105.59	107.49	110.21	100.45	99.683	110.73	107.4	112.31	105.02
99.505	106.84	102.91	102.75	101.25	103.88	102.28	99.002	104.96	103.94	104.67	98.962	105.73	95.947	102.23	97.822	101.43	104.29	102.23	103.82	99.076	101.54	104.52	107.74	106.1	102.31	104.8	101.72	96.713	105.16	110.87	101.92	101.88	100.81	100.6	106.88	103.22	99.823	103.35	104.66	105.67	105.32	102.84	106.84	111.72	101.37	100.12	100.77	99.514	101.92
99.912	105.68	113.48	111.73	111.95	107.81	114.07	107.12	110.49	114.12	109.31	110.54	109.26	113.85	112.16	111.31	108.35	109.39	103.69	100.99	105.39	104.37	107.02	103.26	106.83	108.55	104.19	109.08	112.91	102.39	105.55	106.41	105.13	106.77	105.19	105.7	107.05	109.69	106.07	109.2	108.05	107.93	110.63	99.449	113.52	105.4	105.57	103.82	107.95	111.07
104.33	105.72	110.53	104.03	104.5	105.1	107.89	104.6	110.93	104.05	106.2	103.27	101.9	110.36	113.73	102.03	113.06	102.52	105.17	101.13	105.35	106.26	104.94	105.35	102.4	110.71	107.91	99.928	108.28	108.71	105.73	109.57	102.28	106.13	109.1	103.46	113.25	104.73	105.63	108.16	106.88	110.97	101.9	106.04	100.25	103.92	105.09	107.52	105.34	104.13
106.93	112.56	101.94	100.71	100.56	97.686	100.37	104.67	109.96	108.67	106.56	109.8	103.53	100.69	106.51	108.93	107.77	102.17	102.76	107.88	102.89	107.51	103.27	103.54	104.49	108.38	108.5	107.02	107.51	106.44	101.38	105.35	106.01	97.501	100.45	108.87	102.8	96.312	106.05	102.57	100.42	100.05	101.59	105.7	107.08	109.2	108.3	113.16	99.765	105.86
109.62	114.24	105.2	108.75	103.2	119.55	106.45	113.68	110.27	114.61	110.41	112.48	110.29	108.57	115.57	111.35	111.65	111.38	114.74	109.58	117.14	109.58	110.06	116.25	109.97	106.92	109.37	116.67	109.08	107.54	112.17	111.83	104.79	115.92	109.3	122.28	111.32	120.47	116.46	106.82	113.03	108.26	115.71	111.9	99.624	111.32	116.19	113.03	112.53	111.2
106.76	102.46	109.96	104.89	105.3	98.655	102.65	101.63	108.16	101.37	100.41	106.45	102.04	106.65	109.56	103.98	111.76	108.5	101.54	103.93	107.12	107.94	111.68	105.84	104.72	112.1	107.93	104.22	101.91	104.82	106.26	110.09	105.61	103.28	112.49	113.08	107.28	108.42	104.33	102.6	106.49	111.25	104.31	105.27	100.56	104.4	109.22	105.68	100.92	104.31
102.94	105.74	118.24	102.4	98.66	102.84	107.7	111.62	112.17	109.76	107.61	103.72	107.75	104.63	107.53	108.09	110.28	105.36	106.48	109.23	98.024	105.94	106.26	103.13	102.88	101.1	106.66	106.92	109.51	105.12	109.41	97.693	101.86	105.13	106.48	106.7	101.29	105.1	105.53	115.67	111.01	107.55	102.35	104.84	105.74	105.51	112.36	109.86	105.87	102.28
115.04	108.82	110.98	111.19	118.94	110.18	114.33	113.5	116.28	117.23	116.57	116.2	113.74	108.36	109.41	114.15	113.3	116.89	107.99	111.07	116.04	110.01	105.47	110.77	112.61	115.12	113.32	107.27	111.27	116.02	114.34	117.1	109.03	109.76	113.64	114.18	114.36	110.29	111.01	113.42	108.1	113.4	117.24	112.42	112.72	118.03	111.73	112.4	112.92	109.81
110.21	109.95	114.62	110.41	110.05	109.94	112.2	106.7	111.48	115.76	108.23	111.2	111.26	113.77	107.55	115.87	111.69	110.73	116.29	112.9	110.5	119.43	107.64	109.62	115.17	112.61	116.64	106.62	117.11	113.6	108.49	110.9	104.53	110.12	113.26	115.46	115.95	116.93	115.57	112.6	106.26	107.79	110.97	109.11	114.28	110.72	108.35	114.12	110.67	115.2
104.1	94.033	96.801	106.78	95.277	104.01	102.41	99.357	98.771	96.79	95.266	104.09	93.934	98.938	96.371	101.29	99.865	98.706	93.787	106.53	95.806	98.51	99.931	97.9	102.68	102.27	96.994	106.08	100.27	102.61	95.633	94.79	97.958	101.49	102.93	94.314	97.349	101.16	94.391	98.093	95.373	103.49	104	97.626	95.565	99.614	100.05	102.84	98.204	100.35
109.62	101.68	111.76	107.65	103.2	105.79	109.41	106.72	103.84	103.79	109	108.18	109.39	110.83	104.93	108.86	108.99	103.35	108.76	103.48	106.43	107.72	104.33	103.79	107.43	99.988	106.41	111.18	101.18	106.05	105.88	102.78	108.37	106.65	104.05	108.16	102.61	107.87	109.95	108.25	105.63	111.82	105.4	107.61	106.95	112.65	109.56	106.08	98.561	101.97
93.381	100.28	100.8	100.42	101.94	103.79	102.16	97.729	98.481	97.583	101.56	103.9	103.89	98.061	102.25	109.1	99.005	96.496	99.124	101.18	97.01	107.57	96.626	96.7	101.8	102.05	98.591	98.715	96.065	96.306	98.916	100.26	95.759	98.203	102.22	100.01	97.364	103.34	97.709	101.25	100.75	102.15	95.09	98.015	95.583	104.69	99.316	103.05	99.487	97.442
111.9	103.54	109.7	103.46	100.59	103.55	103.12	107.98	104.58	101.35	102.97	106.07	104.1	109.05	113.08	109.6	102.47	104.52	103	107.53	101.65	101.75	111.54	102.33	103.24	104.8	109.69	106.02	108.68	112.24	97.662	103.45	108.92	102.79	103.16	106.37	100.39	109.26	109.6	107.61	101.62	102.48	103.17	106.52	97.86	99.944	106.72	105.73	106.44	105.94
102	103.41	100.91	109.09	99.768	96.347	100.22	99.59	98.33	100.84	98.857	97.648	98.232	99.542	98.302	104.17	99.629	100.79	108.28	101.09	97.168	98.92	99.053	95.404	100.89	98.752	98.214	96.141	95.318	92.722	93.484	97.342	97.96	105.75	99.102	96.006	95.945	102.71	96.678	97.536	93.028	102.75	98.461	103.38	95.099	99.957	97.04	101.02	97.984	104.66
112.07	106.9	104.65	113.12	104.15	106.75	114.15	107.99	114.85	114.9	109.19	110.46	104.61	107.88	109.78	115.77	111.12	103.29	110.08	106.02	107.06	116.1	114.48	112.23	104.51	105.72	112.23	110.87	112.27	113.01	107.94	114.48	107.66	113.83	110.76	107.44	107.27	106.17	108.84	107.14	108.96	113.52	111.91	112.12	105.84	115.17	112.25	105.81	114	108.92
101.99	104.66	103.88	102.26	104.04	106.42	101.63	107.03	101.56	105.88	105.89	103.26	103.28	106.59	107.21	105.22	100.8	105.15	105.46	107.76	109	106.72	106.15	104.1	107.68	105.53	101.57	102.99	107.44	103.16	113.74	101.45	108.21	105.4	112.82	106.2	99.341	98.711	105.57	108.5	106.14	102.69	106.75	106.74	110.64	101.45	107.12	104.92	106.21	106.12
107.3	99.473	104.66	106.07	100.94	109.96	103.54	104.9	103.67	101.67	110.61	100.43	107.39	109.72	97.958	106.46	102.51	108.84	103.14	102.6	99.062	103.9	104.95	98.259	105.89	106.64	103.38	104.62	100.76	105.92	100.9	104.76	97.282	102.9	104.55	114.74	96.699	107.23	100.67	100.87	107.17	103.94	102.45	106.68	102.65	103.74	101.89	106.88	100.85	101.07
107.06	114.27	110.92	109.46	108.8	108.03	108.01	111.8	105.24	115.57	113.06	111.72	104.66	114.27	111.42	112.31	116.33	108.93	116.58	112.85	115.02	109.35	110.23	114.47	112.2	114.12	108.64	112.73	112.91	109.5	110.78	114.64	107.65	114.21	112.52	108.81	109.15	107.68	115.33	116.88	113.27	115.23	105.11	107.38	114.76	111.11	111.8	114.6	111.56	112.82
107.52	99.626	110.63	103.78	110.71	111.17	101.38	110.87	108.26	109.25	107.83	105.47	106.84	102.69	108.28	105.45	108.09	104.74	103.84	107.02	106.98	102.82	111.39	109.94	108.96	107.33	107.78	107.16	110.07	103.1	102.95	106.34	100.32	104.78	107.03	113.35	108.73	116.36	104.45	103.76	107.4	106.75	112.3	104.69	106.61	101.46	105.43	108.03	106.4	105.67
102.29	112.7	104.45	106.38	107.36	104.13	98.267	104.88	100.93	103.14	97.861	103.88	104.16	105.58	102.97	110.1	103.16	104.63	102.97	110.93	104.05	105.9	106.39	106.19	107.98	111.12	105.57	104.42	111.56	101.19	104.68	109.61	105.55	100.44	106.06	108.65	101.84	105.24	104.89	104.43	106.79	109.24	114.13	98.36	106.81	106.44	102.13	106.23	101.29	103.05
109.81	109.97	109.05	109.46	115.3	110.66	110.74	114.78	107.03	106.19	111.71	115.18	117.11	107.16	108.11	108.68	107.91	117.13	111.62	110.73	105.42	112.07	118.19	112.04	105.31	106.82	114.87	109.74	110.11	108.82	116.08	111.03	113.18	112.64	109.48	108.1	111.71	116.37	117.43	113.09	110.98	109.88	115.11	115.43	115.26	110.37	110.08	114.64	111.68	106.91
114.81	110.21	108.89	109.38	114.39	114.97	113.43	112.1	109.54	108.25	111.22	112.42	116.6	109.12	113.35	116.69	108.79	107.44	115.66	108.47	113.46	111.89	115.6	110.52	109.79	109.63	115.08	112.92	115.36	111.72	111.02	109.33	112.15	111.23	108.84	110.91	111.42	106.12	115.36	109.94	108.57	105.54	110.6	105.56	113.15	114.38	108.45	113.24	112.32	115.99
105.74	104.26	105.44	98.739	108.34	104.64	99.967	110.1	101.96	106.43	103.04	100.35	100.63	108.39	106.51	94.374	103.73	111.89	107.12	107.97	110.33	111.77	102.2	105.58	103.35	104.26	106.72	104.95	101.8	106.19	112.6	98.493	100.97	109.93	104.44	111.88	107.72	108.77	106.71	104.23	105.08	109.15	111.04	103.22	107.3	115.18	113.62	105.31	102.02	106.83
109.22	110.3	111.72	113.03	109.68	107.8	111.89	114.38	113.84	115.62	111.84	113.06	110.73	112.39	111.38	113.22	110.87	110.82	109.91	112.3	110.24	113.32	109.6	105.15	107.84	119.37	112.38	107.76	113.58	113.74	111.17	115.37	111.2	122.63	114.46	111.83	107.98	111.21	105.7	110.77	109.75	112.91	108.94	111.19	109.72	109.97	112.79	114.31	111.43	115.03
111.76	105.27	104.32	105.04	108.61	100.46	112.1	108.09	101.44	105.25	111.43	113.29	110.14	108.31	108.45	107.77	99.435	103.94	105.97	113.74	107.31	99.725	106.57	108.25	104.81	105.94	105.77	109.41	105.26	107.75	110.14	103.7	109.31	108.69	107.23	110.03	102.98	105.7	113.47	107.64	103.92	109.23	109.08	105.09	105.46	110.51	111.95	104.85	104.04	95.951
109.37	107.11	111.11	108.79	107.95	105.05	102.7	103.47	103.53	106.64	109.94	108.06	104.78	107.44	102.43	107.75	104.15	108.92	105.72	108.24	108.87	101.93	109.31	102.79	104.29	98.276	102.31	104.26	100.91	105.18	104.11	104.17	103.21	101.22	105.17	108.52	105.46	100.52	102.36	103.12	105.36	103.75	105.58	97.646	108.8	101.83	110.33	110.88	103.56	109.02
113.77	115.76	110.74	111.94	112.37	111.55	112.94	112.49	106.43	104.86	114.74	120.44	118.36	112.11	115.19	115.32	112.9	108.99	108.28	112.22	110.52	113.56	111.35	111.87	113.08	107.46	115.11	112.14	110.33	110.89	110.29	112.08	113.32	118.52	105.32	116.75	113.45	114.54	108.9	109.67	107.88	116.28	106.37	115.72	115.22	111.02	112.08	107.51	110.19	108.62
103.3	104.39	100.03	109.82	99.636	105.51	106.86	101.79	109.64	102.53	101.58	105.17	104.54	98.282	104.91	108.03	100.99	109.62	103.45	106.92	107.84	105.96	100.55	105.27	108.38	107.28	108.37	102.65	107.35	100.41	110.55	104.82	98.738	103.96	95.822	109.26	102.61	105.38	105.35	108.76	101.12	99.089	107.97	102.59	108	108.19	104.07	112.96	103.05	105.91
117.56	118.38	121.44	121.86	116.28	110.5	114.67	117.27	115.92	111.82	114.25	122.97	112.64	117.63	111.7	117.16	119.86	117.05	123.89	111.15	111.09	115.4	115.8	119.39	111.76	119.82	114.2	112.22	117.31	120.41	124.96	113.4	115.96	116.4	122.23	116.63	110.85	116.01	117.12	110.58	117.65	113	115.49	118.7	118.59	112.03	121.03	116.76	109.73	114.16
107.05	105.99	103.86	105.5	107.03	107.11	105.48	104.32	111.25	110.85	111.41	103.86	101.3	106.72	106.79	104.96	108.76	106.05	101.46	108.86	101.82	109.47	107.34	106.65	110.19	108.18	106.4	107.97	103.06	97.498	102.04	108.56	103.76	108.23	108.99	110.87	102.12	109.37	108.9	104.6	104.04	100.63	101.15	104.67	108.29	103.75	97.324	106.06	97.787	104.27
109.75	119.77	112.03	110.73	110.42	120.06	111.16	116.78	111.58	119.45	109.08	124.32	107.13	110.9	116.57	115.6	102.88	107.42	113.39	117.68	105.91	113.99	114.25	113.21	109.09	115.75	110.74	113.97	114.78	106.25	112.59	112.16	108.7	114.43	102.9	111.17	115.28	114.62	118.2	108.67	104.76	112.93	115.72	114.02	113.93	109.82	115.2	113.22	113.66	115.55
116.38	106.74	106.06	109.26	104.45	104.45	108.12	104.76	104.74	104.99	106.14	105.61	107.93	106.54	109.27	100.97	99.892	104.72	106.64	98.182	109.29	103.39	104.25	105.3	104.21	108.44	108.62	106.46	108.77	108.78	102.26	105.36	101.64	102.82	103.6	106.62	103.64	101.31	103.41	105.22	107.53	105.27	105.04	104.18	105.54	107.85	106.63	104.62	105.71	108.26
103.89	113.65	105.57	105.17	109.64	100.31	101.63	105.89	111.36	105.53	104.62	106.75	101.15	99.85	109.23	105.94	106.25	103.85	110	104.64	108.46	110.44	102.49	108.9	105.25	103.17	100.46	101.27	102.85	106.62	104.94	106.91	114.28	100.96	104.07	103.36	110.66	105.67	106.96	104.32	100.07	104.78	101.49	102.6	106.17	103.49	111.12	107.24	103.1	106.08
107.38	103.73	108.22	109.03	105.41	104.81	107.69	105.08	99.07	110.19	100.22	104.35	110.38	107.08	98.926	98.879	104.22	102.16	104.03	106.24	106.08	107.93	104.54	105.28	107.26	111.22	98.999	103.16	106.9	109.99	108.07	109.08	104.74	102.81	108.16	108.51	102.13	111.54	102.72	102.06	105.47	109.5	108.49	106.22	103.93	108.62	106	110.29	112.79	106.33
99.074	98.797	95.197	104.51	94.432	100.02	96.184	101.55	92.016	98.281	92.675	97.029	97.612	99.163	107.84	101.5	102.14	96.923	99.761	104.89	104.23	100.45	104.68	95.888	103.72	102.73	103.38	95.434	99.026	92.07	102.42	103	103.85	96.213	99.7	100.14	99.815	101.96	94.716	99.916	95.191	103.63	100.22	101.83	99.704	101.41	102.66	101.76	99.407	96.986
109.47	107.1	112.76	105.5	109.44	109.37	105.81	110.29	101.71	108.34	112.18	101.17	101.35	104.47	107.74	104.59	103.47	109.85	102.43	100.12	100.46	101.32	104.05	104.88	105.58	96.822	103.39	108.48	108.82	102.55	109.3	106.45	109.66	102.43	105.18	107.86	103.59	102.21	107.88	103.8	106.15	111.68	104.48	105.24	110.16	111.32	110.33	103.73	101.28	110.81
108.26	109.09	97.848	97.56	104.25	104.76	101.22	99.983	104.9	102.52	105.6	101.78	104.56	104.55	109.53	105.95	109.22	101.34	110.26	107.02	103.09	109.63	105.04	103.04	109.03	104.51	104.22	114.49	112.97	104.59	103.3	105.33	105.13	105.61	100.2	96.508	102.96	104.19	106.39	107.09	100.55	102.47	103.29	102.39	106.89	112.15	103.46	99.505	103.59	102.22
111.23	108.98	115.17	100.94	101.18	108.55	106.53	114.28	108.17	110.5	104.26	100.24	108.34	106.67	104.56	101.24	103.11	99.374	102.29	106.31	109.67	106.8	102.4	106.62	104.05	108.59	107.43	110.54	100.39	103.56	101.04	107.18	103.61	109.19	111.22	109.01	100.46	114.2	105.91	106.67	105.67	105.42	108.36	105.95	107.31	112.78	108.18	105.89	106.78	103.88
111.48	108.68	108.12	105.74	105.53	109.32	107.74	102.1	101.43	106.51	106.81	100.33	101.34	101.03	104.06	100	112.83	108.69	106.68	102.04	110.46	104.97	104.69	100.81	109.79	108.64	103.86	108.2	104.96	110.44	108.5	105.3	104.59	115.17	110.13	108	99.966	110.79	110.28	109.79	105.48	111.76	105.74	111.39	103.18	108.31	110.59	106.29	112.9	111.07
101.49	102.34	110.81	96.67	102.63	109.81	104.1	109.33	109.29	103.17	106.97	110.25	103.38	99.365	111.33	98.845	106.66	101.04	104.72	109.67	105.69	107.9	102.72	104.52	101.04	103.79	106.62	104.55	104.47	109.77	106.5	98.855	100.88	107.81	106.75	105.97	102.8	106.46	103.54	105.45	106.84	105.19	103.95	108.62	94.207	104.33	101.91	108.56	103.49	100.87
112.07	111.74	115.39	107.7	107.39	109.44	103.41	113.38	118.52	113.95	109.08	113.76	117.62	110.5	112.76	112.85	111.25	107.41	114.05	117.53	110.64	115.9	114.48	111.47	113.53	110.57	109.01	114.02	109.29	114.42	119.53	114.44	115.64	113.85	108.41	109.64	118.92	110.71	111.52	111.13	110.43	108.17	112.89	110.86	117.42	109.66	114.35	110.46	114.96	114.11
109.94	112.6	111.75	105.94	115.03	111.12	105.58	107.6	105.43	107.45	115	112.63	110.91	110.12	109.9	108.86	111.55	108.68	102.18	110	110.58	117.24	106.18	115.26	116.35	106.94	109.28	107.47	109.65	109.51	109.48	101.14	111.45	108.96	108.85	102.84	110.6	110.88	108.41	106.25	112.48	113.08	114.68	111.21	105.54	110.73	104.75	113.1	111.62	104.52
95.56	95.791	96.844	97.482	99.666	102.1	101.61	100.73	102.13	106.03	102.6	97.457	103.59	99.602	104.2	102.85	101.3	93.148	108.39	105.39	106.71	99.801	101.16	99.287	99.567	90.276	105.73	98.519	101.78	93.392	97.023	96.105	100.27	99.931	99.551	100.83	96.741	97.43	104.68	94.514	103.83	97.64	103.53	101.94	99.201	93.576	99.019	98.514	98.558	100.41
102.83	97.053	100.04	107.03	100.98	102.32	93.069	98.478	95.379	101.13	93.945	96.973	103.65	100.08	103.43	99.383	99.953	108.27	100.26	101.19	92.462	99.016	101.54	102.65	102.95	97.066	94.805	101.27	98.392	95.016	100.55	103.9	102.3	92.718	97.036	101.72	103.48	102.84	103.98	99.141	90.962	92.389	98.494	101.07	101.42	97.945	97.023	96.494	102.54	101.18
109.12	107.3	99.777	99.391	108.76	105.89	106.86	104.7	107.98	108.26	104.81	106.23	101.28	103.37	108.21	108.12	101.11	107.97	103.6	97.536	101.92	105	108.37	109.65	104.2	109.79	98.479	106.5	104.2	112.02	105.76	109.09	108.72	103.38	106.13	104.46	114.41	100.71	104.5	104.57	110.77	105.68	102.55	107.08	101.54	108.03	105.31	105.62	105.15	112.03
114.35	115.87	117.98	110.39	109.46	115.65	110.61	111.01	116.24	115.55	116.9	112.83	107.89	114.4	109.48	103.81	112.56	113.88	115.51	109.22	111.54	107.86	108.83	113.99	109.57	118.4	114.99	113.41	111.39	111.39	116.83	110.34	115.69	109.41	109.83	109.69	108.37	119.42	112.2	105.24	110.95	110.92	112.66	111.55	115.67	113.85	117.49	117.97	111.28	116
110.36	112.17	113.58	112.09	110.68	111.22	106.02	110.92	109.24	111.37	113.08	110.81	107.74	110.1	110.3	114.88	108.68	114.72	109.59	108.91	104.64	110.07	110.46	108.06	121.37	116.01	115.12	104.19	112.03	114.45	114.36	109.83	118.41	105.14	108.99	109.58	111.29	111.28	110.49	112.11	113.58	101.98	107.47	114.75	105.85	115.1	117.22	115.02	102.75	109.36
101.87	121.19	108.59	117.74	110.91	113.68	107.72	111.57	111.89	107.52	112.43	113.28	109.39	114.23	109.96	112	112.29	108.36	112.55	109.69	106.97	111.02	108.3	112.6	105.91	109.58	110.77	106.49	108.56	116.75	108.1	104.38	111.05	115.45	111.68	112.83	111.14	109.25	112.14	117.13	114.42	110.9	110.49	109.48	113.31	109.94	105.88	106.29	106.46	113.03
117.46	108.89	119.06	114.72	104.18	111.28	114.86	113.52	112.45	114.59	108.47	112.53	113.23	115.92	113.83	115.67	110.68	111.78	105.7	119.42	110.85	102.5	110.83	108.29	108.58	113.27	114.14	115.91	110.59	112.05	114.16	109.2	113.93	111.16	116.78	115.11	115.05	107.76	110.31	113.15	106.83	109.66	116.69	110.9	119.29	111.32	112.33	112.61	114.62	107.93
110.33	109.61	112.66	108.08	111.03	116.07	106.91	112.57	118.52	107.86	112.93	109.67	111.29	115.3	120.39	112.63	114.79	108.7	110.35	113.22	114.83	109.5	107.92	111.75	108.34	112.98	109.78	116.51	113.91	113.61	114.3	115.43	110.69	109.68	109.85	114.7	107.31	115.33	114.73	114	115.51	107.74	113.57	107.75	115.43	112.68	107	110.19	118.19	111.56
100.23	100.57	98.087	104.7	100.41	95.841	95.551	98.631	100.04	98.411	101.35	106.12	107.37	97.3	99.804	101	98.666	97.406	101.43	99.829	101.4	97.517	100.03	96.801	101.28	96.058	102.18	101.5	106.3	100.28	104.93	94.829	97.739	103.02	94.827	92.276	99.566	101.6	104.9	99.382	89.385	99.45	104.43	96.866	94.843	99.058	99.858	103.1	96.167	99.424
101.81	106.11	107.03	107.07	105.03	99.421	107.53	101.41	107.16	103.55	103.65	102.86	105.21	109.86	101.15	102.63	106.72	108.11	97.473	100.48	104.62	108.41	102.91	99.571	105.2	105.32	108.26	103.83	107.24	100.68	110.49	102.75	97.414	96.619	106.66	101.1	104.1	103.68	102.29	106.79	107.58	111.43	107.8	112.76	106.48	103.65	100.4	107.73	97.835	100.47
110.7	104.05	112.16	110.27	105.73	104.73	104.82	105.12	110.54	105.63	105.34	108.52	104.98	105.13	109.54	108.71	101.26	105.52	104.25	102.36	100.28	102.03	106.34	113.95	104.09	110.92	112.81	96.212	106.02	105.97	110.95	100.98	104.13	111.31	106.44	100.98	104.61	108.45	104.52	102.98	113.19	104.02	106.13	107.03	108.87	104.52	103.58	102.77	102.95	109.09
106.48	107.43	109.51	114.66	98.785	108.81	103.46	106.08	103.5	102	111.97	102.29	107.55	100.56	104.59	100.95	109.42	103.75	111.88	102.71	108.93	105.71	108.14	106.44	108.15	104.52	102.81	109.47	98.65	107.4	104	99.72	110.77	105.13	102.6	103.12	108.48	103	102.95	106.29	110.13	101.37	105.64	106.22	105.82	102.78	103.03	104.96	107.55	99.632
103.5	104.42	103.71	104.29	108.71	105.8	107.24	98.784	109.78	106.57	110.16	105.2	107.54	102.24	96.607	109.01	107.6	105.61	107.03	109.33	110.9	108.74	100.28	107.28	103.67	106.89	110.35	103.18	106.89	107.78	103.36	106.96	105.82	102.33	102.38	110.32	109.32	110.18	103.02	103.18	101.98	102.3	113.56	101.32	104.87	102.5	109.95	106.26	110.66	106.91
111.63	110.89	114.23	114.24	104.7	118.27	107.19	114.02	111.41	113.3	108.7	113.72	107.48	114.07	112.8	115.69	108.95	115.86	110.19	113.53	106.69	112.5	111.21	106.08	109.67	111.38	117.6	107.67	113.77	110.99	110.39	108.48	106.31	111.27	107.36	116.61	108.09	110.29	114.69	109.15	101	109.52	115.19	114.01	111.68	111.45	115.22	117.57	114.14	113.65
107.94	108.5	107.45	99.427	99.63	100.7	104.48	101.18	103.37	103.44	105.38	100.82	101.98	107.5	104.82	108.15	104.35	107.33	102.17	98.271	102.09	104.7	103.92	103.39	103.02	108.4	107.98	100.35	105.69	99.106	102.17	107.26	101.8	103.32	102.23	102.02	101.29	109.43	105.35	104.04	106.86	106.74	102.74	97.051	101.53	104.43	101.56	105.47	100.61	111.22
102.68	99.158	101.27	103.41	99.317	101.89	99.076	102.57	101.64	95.613	111.67	102.13	106	106.75	103.11	96.705	101.71	97.141	104.75	101.7	100.79	108.89	105.06	102.09	107.92	105.37	105.55	106.07	101.24	110.36	104.81	106.63	104.7	99.642	98.722	108.89	106.04	104.96	107.1	105.83	111.22	105.69	108.21	102.74	107.98	104.47	100.91	102.61	97.717	105.52
99.912	98.873	104.88	96.593	101.12	100.91	95.774	99.751	99.103	92.334	106.08	94.409	105.6	101.19	102.91	98.526	94.984	101.97	102.7	102.33	100.45	97.82	103.27	104.84	97.528	97.997	100.26	91.086	93.799	106.68	103.76	103.23	98.039	97.691	103.08	100.95	89.86	102.56	98.056	103.42	102.92	97.924	94.504	99.252	101.79	103.48	100.36	98.744	97.073	95.22
111.77	104.22	106.7	102.3	110.59	105.18	106.86	104.54	105.81	100.22	109.82	101.86	108.03	105.44	103.27	106.64	101.85	104.18	98.79	104.28	102.07	106.27	100.15	105.04	103.59	106.81	104.26	98.61	106.55	104.53	108.84	110.52	106.88	108.46	104.23	101.11	108.67	107.7	112.28	100.44	110.11	106.18	112.95	109.68	102.19	100.73	107.74	104.36	117.32	103.78
108.92	115.78	116.58	111.94	112.65	115.01	109.94	109.23	111.19	114.9	106.07	109.32	109.91	116.63	111.31	110.95	113.57	105.01	110.34	115.55	111.15	109.04	116.12	111.19	112.45	111.31	112.2	115.58	113.9	112.4	115.71	112.97	112.78	106.24	108.91	115.37	114.35	103.52	109.56	103.02	110.26	113.06	119.47	109.62	108.41	114.6	114.52	113.13	104.11	114.03
98.072	95.168	102.38	99.792	101.16	99.24	101.11	106.11	99.121	99.03	96.197	98.012	105.59	100.49	102.23	105.36	95.005	101.4	96.638	104.23	100.92	98.409	99.942	98.723	101.39	102.85	100.1	99.819	100.53	94.558	101.05	102.15	96.947	95.328	102.12	105.05	104.49	101.42	103.96	93.852	97.269	100.58	98.536	100.38	97.721	96.706	96.837	97.34	103.59	98.519
108.52	108.57	108.97	96.664	104.58	103.63	103	114.44	106.6	102.39	102.64	102.11	108.04	105.11	110.51	110.46	103.5	111.59	103.59	113.59	98.54	101.94	101.8	105.23	109.25	109.97	105.34	106.03	106.88	106.4	105.09	113.36	102.87	102.14	109.66	105.79	102.93	102.88	110.68	100.18	108.75	97.107	109.26	98.126	105.63	96.661	91.787	106.98	106.1	101.4
119.69	119.8	121.02	119.36	114.5	109.97	115.55	122.79	116.72	117.33	116.52	121.75	120.1	113.06	114.39	120.88	122.82	117.6	117.05	118.83	118.72	116.73	112.44	112.78	121.3	113.98	110.79	121.02	118.78	115.87	118.44	114.89	117.38	118.46	121.57	116.22	113.1	122.85	113.98	116.58	114.27	114.76	117.73	119.3	118.98	116.07	120.57	119.96	112.81	115.86
98.034	104.12	100.43	103.01	109.46	112.67	95.748	97.341	106.37	102.96	101.79	105.32	106.17	100.22	109.8	106.43	104.23	103.24	105.36	105.88	108.42	106.8	106.6	108.78	97.512	104.22	98.885	101.96	98.037	103.08	104.51	103.83	107.58	103.77	96.235	101.59	104.54	98.464	102.04	108.53	97.621	106.09	99.12	105.03	98.111	103.11	105.34	100.03	99.844	101.11
111.7	105.85	112.26	115.71	110.13	122.04	107.3	113.61	112.08	113.03	111.55	109.41	114.33	112.94	116.55	110.32	117.46	114.07	115.29	115.3	109.63	105.9	111.71	113.21	117.03	106.73	113.04	105.01	109.3	112.93	107.51	106.44	114.23	110.35	107.28	113.65	106.16	110.67	118.86	107.75	110.3	113.53	104.57	109.09	111.84	109.01	112.95	112.62	109.94	107.98
100.98	106.12	105.12	103.11	104.24	101.21	102.41	105.52	97.607	109.56	103.4	104.17	98.265	106.11	107.11	105.79	109.39	111.45	102.16	111.21	98.683	107.14	107.41	105.98	109.07	102.24	107.15	107.22	100.45	110.72	103.78	104.02	98.131	104.37	104.92	105.57	104.44	103.67	107.12	114.13	105.88	103.98	103.78	101.98	104.23	106.04	102.5	110.95	109.25	108.14
109.12	105.1	109.06	96.865	106.31	107.5	104.45	101.62	108.61	109.26	107.56	105.2	106.03	109.81	100.66	98.082	105.17	104.85	103.73	106.73	107.72	100.95	100.13	104.81	100.16	103.64	105.24	106.48	97.108	104.35	104.99	104.53	106.31	103.82	109.12	96.293	107.58	99.229	103.22	103.17	104.79	111.05	98.777	110.94	97.696	97.816	104.18	105.3	103.21	108.11
104.03	99.587	107.88	101.9	101.71	97.172	99.748	105.4	102.24	100	103.15	98.152	99.878	92.871	93.6	97.863	94.085	92.765	102.62	100.13	100.37	101.08	100.92	103.51	99.072	109.77	98.645	97.47	102.3	103.66	96.268	102.53	97.847	96.358	99.793	100.16	103.39	100.18	101.78	97.288	99.688	97.29	103.39	93.266	99.693	98.303	96.017	102.78	102.02	97.935
106.5	101.22	102.49	107.59	98.572	110.72	107.23	103.62	104.85	108.3	107.84	100.43	108.52	105.91	103.48	98.225	99.69	97.825	104.45	103.61	105.25	106.16	103.91	106.63	105.86	101.69	99	108	103.68	101.11	106.69	102.54	104.37	108.57	102.62	101.2	104.88	104.53	103.33	110.53	108.89	105.63	101.87	103.93	105.15	108.11	104.02	106.35	105.61	109.69
104.21	104.85	108.78	98.265	100.52	100.4	97.943	102.65	102.08	98.965	105.19	97.623	93.07	101.27	98.87	102.26	100.85	105.34	100.59	101.94	102.12	104.08	97.568	102.72	102.71	103.13	101.69	102.57	106.12	103.98	101.3	96.145	102.19	98.749	104.2	95.768	96.647	100.71	98.003	102.55	101.32	96.23	103.5	105.01	93.73	115.37	106.93	99.085	101.26	104.38
109.06	101.5	105.13	104.78	104.87	111.52	99.802	109.81	93.189	106.7	104.93	107.78	107.79	106.49	104.98	104.37	100.66	99.593	104.08	103.88	107.45	95.986	101.24	106.77	99.405	101.33	111.53	104.71	106.86	103.29	109.44	104.82	106.76	107.13	108.27	107.1	105.45	110.34	109.92	105.95	106.68	105.92	103.08	105.38	106.24	109.6	104.25	108.26	100.4	102.38
111.12	111.39	110.27	110.9	111.53	114.53	110.99	112.43	107.55	109.6	107.41	113.96	111.6	112.97	113.05	118.53	112.17	109.07	110.77	113.04	116.04	110.73	105.36	109.09	108.09	118.38	111.33	113.75	118.37	114.33	108.33	111.42	109.25	112.91	107.26	115.42	104.39	110.13	110.26	115.37	109.91	107	106.93	108.93	113.64	111.26	106.25	107.79	117.34	109.25
109.46	110.25	98.9	106.77	105.45	106.4	111.28	93.685	106.58	106.17	101.72	105.13	112.24	104.5	101.61	103.82	99.622	100.33	104.71	102.56	107.2	106.79	110.85	104.01	103.82	114.6	102.36	98.092	111.75	108.23	118.38	103.14	104.76	109.84	103.32	108.6	104.01	103.62	108.06	99.247	98.705	98.096	106.62	108.95	106.54	105.57	98.746	109.71	104.7	98.013
109.16	102.09	103.99	98.478	104.27	100.64	106.07	101.32	99.427	104.25	104.03	101.54	108.15	104.76	110.68	105.7	106.05	103.64	101.2	106.47	110.38	103.78	106.28	104.88	107.05	111.1	105.07	104.52	104.4	105.38	106.72	107.38	110.39	106.12	108.9	108.88	107.06	104.5	101.09	106.85	109.48	107.47	115.59	109.92	102.44	108.97	102.58	103.86	109.6	112.37
90.83	94.369	99.459	105.26	104.63	93.514	96.116	95.371	97.569	99.556	92.284	99.689	100.53	95.819	99.727	100.29	100.5	98.815	101	104.45	98.34	92.48	91.025	93.848	104.78	97.014	99.29	95.091	107.4	97.787	102.85	107.48	98.216	103.81	99.5	101	100.49	101.63	97.448	103.39	105.49	91.592	96.91	98.437	97.829	102.39	101.98	99.215	98.875	98.85
103.88	106.82	110.23	105.12	106.8	107.36	108.04	106.51	105.04	105.06	106.17	109.1	109.85	102.89	111.48	106.31	102.43	96.102	99.935	103.36	105.6	107.3	104.75	105.61	113.78	109.29	106.17	108.65	106.36	103.64	106.89	105.33	101.61	106.3	110.66	104.25	107.09	102.98	109.43	113.18	109.36	100.93	99.256	108.77	102.54	109.25	102.87	107.55	101.83	105.18
105.79	105.05	105.11	112.13	109.26	101.6	103.68	111.33	109.78	103.12	107.36	108	109.03	105.09	106.73	106.5	97.308	104.76	107.44	108.04	107.23	99.092	103.42	111.91	99.964	102.97	108.27	103.87	103.82	102.39	105.87	102.73	99.758	106.35	106.7	103.7	103.81	104.41	104.66	110.44	102.99	103.64	103.25	112.49	104.21	112.54	100.65	111.13	109.93	105.09
106.4	110.2	101.7	109.62	110.4	109.52	107.18	108.17	102.28	105.41	106.62	104.13	100.6	105.52	104.49	105.31	102.28	108.12	107.76	105.87	103.64	102.72	104.92	109.27	109.5	111.43	105.63	100.11	104.01	104.06	101.7	102.99	104.17	105.15	106.28	107.17	103.53	108.75	102.44	104.6	109.06	101.33	107.84	106	106.4	118.5	108.34	99.621	98.047	106.28
100.65	103.76	107.31	109.99	110.27	104.26	100.15	109.53	106.2	100.59	100.08	104.02	108.15	105.67	104.63	98.851	101.36	105.05	102.99	107.79	105.37	105.01	103.58	97.702	99.608	109.36	105.89	105.96	99.396	106.26	106.99	104.98	106.89	102.58	111.74	101.5	102.01	104.33	104.12	107.29	104.04	112.17	105.34	94.593	107.9	110.04	99.722	105.57	104.1	102.61
117.25	114.46	112.48	111.06	108.65	111.61	110.85	105.77	118.65	110.06	109.36	109.26	109.45	114.16	118.47	113.97	107.65	112.56	114.8	111.63	114.23	108.14	118.97	111.98	110.47	113.39	116.71	108.09	115.89	105.19	114.69	117.36	116.34	107	104.39	110.13	107.9	115.62	116.25	106.03	117.89	115.38	111.35	109.31	118.11	111.48	102.62	110.99	113.14	111.91
94.682	107.37	104.95	104.14	114.18	108.45	105.06	106.33	106.37	100.24	106.06	102.34	104.12	111.06	105.15	104.8	107.37	104.04	101.21	106.55	106.81	106.8	104.46	100.75	103.85	108.85	101.8	103.28	99.962	104.57	110.88	107.53	110.73	103.88	103.27	99.19	102.47	102.91	111.26	108.23	103.3	104.75	107.45	102.19	103.85	108.3	102.97	102.56	100.45	102.78
102.82	105.31	100.43	110.42	107.78	98.161	102.23	106.98	102.44	103.32	101.07	99.915	106.99	107.84	103.82	105.71	108.23	102.07	103.51	109.69	103.42	110.09	105.59	107.51	106.53	101.97	107.48	105.29	105.5	104.87	107.51	102.58	100.11	104.12	104.48	98.372	101.39	102.93	104.18	110.02	101.32	102.85	105.61	109.22	105.88	107.28	102.74	105.05	104.7	101.67
104.36	101.68	112.49	109.87	99.24	107.32	103.91	109.76	102.49	106.26	105.96	107.65	106.47	104.75	105.98	102.9	107.58	109.77	101.52	108.56	104.87	113.78	109.93	102.78	106.83	104.81	95.668	104.1	96.734	108.32	102.82	103.33	106.49	105.93	103.69	106.87	111.64	109.3	103.94	101.22	100.36	105.59	106.54	100.42	96.3	104.71	104.89	107.06	103.35	113.93
108.61	105.91	104.64	106.96	107.22	102.43	101.14	107.01	106.09	100.07	98.437	107.37	102.84	104.6	105.55	103.12	98.024	107.28	107.92	102.73	108.38	111.19	107.66	102.89	104.27	107.07	101.65	106.09	103.56	103.54	103.78	105.57	100.14	104.01	111.95	103.55	104.67	101.67	106.61	100.53	105.96	106.35	108.57	106.17	109.14	103.71	98.191	104.83	97.84	106.78
110.15	110.86	107.86	106.05	102.37	108	107.81	113.45	103.44	104.97	107.41	109.33	104.62	107.71	105.28	105.4	103	105.28	105.83	104.59	108.48	108.18	101.49	106.48	108.03	107.97	104.44	103.56	109.94	103.62	103.73	101.08	111.2	109.04	107.59	105.45	114.21	104.03	111.53	106.52	100.55	103.47	114	109.33	100.17	109.75	101.52	112.73	104.4	104.51
100.07	112.42	104.66	104.29	103.86	104.66	106.9	111.17	103.44	109.07	106.23	103.05	105.58	113.37	101.5	100.5	108.45	102.47	104.18	103.66	105.73	108.06	104.58	105.16	108.29	108.79	109.92	106.24	101.75	105.37	104.75	102.19	109.27	112.03	107.75	103.31	108.67	108.75	109.92	107.5	103.8	110.45	113.28	109.37	104.11	105.68	103	109.66	107.85	108.22
114.91	112.47	113.98	117.61	114.57	108.65	102.58	117.66	113.65	111.65	107.64	111.78	114.23	114.68	113.67	116.96	111.7	106.01	113.54	111.04	109.21	112.3	113.81	105.01	115.32	111.89	112.34	107.68	108.95	110.72	106.91	104.58	108.83	107.76	115.72	110.21	108.15	117.26	116.47	110.69	118.51	113.35	109.94	116.81	115.09	109.79	115.45	107.97	108.44	111.55
119.64	120.27	119.86	119.15	114.55	114.88	119.16	120.5	113.23	113.29	121.23	116.79	113.25	118.5	112.83	112.43	116.68	113.07	118.48	109.48	115.49	123.9	120.26	117.63	116.46	118.94	123.53	120.75	120.16	116.83	114.85	113.71	116.98	112.4	118.18	125.65	120.39	115.37	119.16	111.45	117.39	115.08	114.14	116.37	114.96	116.34	111.29	117.71	116.37	115.84
115.38	110.04	104.87	111.78	107.52	118.55	111.96	113.28	110.55	113.54	110.45	113.14	110.69	109.35	113.71	110.46	119.84	117.71	111.75	110.7	114.47	109.1	110.01	111.77	110.64	110.63	115.24	118.41	117.98	114.56	111.39	112.97	111.61	103.9	111.42	105.02	103.26	108.86	110.78	104.93	111.9	109.69	106.73	112.99	106.58	114.12	110.35	111.22	115.89	111.16
103.75	112.57	106.14	106.07	108.76	109.38	104.33	109.78	104.83	105.19	102.75	102.99	104.43	102.94	109.83	100.72	104.07	109.18	103.81	106.55	105.12	102.13	104.01	102.56	101.03	98.951	103.26	115.13	106.51	103.46	108.17	108.9	107.85	103.79	99.145	94.914	105.67	108.65	112.89	103.91	107.08	104.75	106.54	108.88	102.69	104.64	107.93	103.33	105.18	104.81
111.51	109.43	110.33	106.09	112.9	113.13	108.32	110.48	115.15	107.33	110.94	111.48	114.59	112.72	113.66	110.79	111.3	102.69	106.83	110.57	112.25	106.95	109.77	110.62	108.72	118.64	108.91	113.68	114.41	109.55	107.6	113.25	107.99	111.42	107.06	106.66	112.52	107.28	117.54	105.73	111.18	110.55	115.5	113.03	107.24	108.97	113.38	111.06	114.87	114.95
107.84	113.55	107.81	117.16	112.87	114.73	110.43	114.55	115.16	109.21	111.48	109.86	110.01	109.65	113.6	113.36	112.82	107.29	119.17	118.2	112.17	109.27	115.67	110.63	117.67	110.29	111.23	108.56	110	116.26	109.05	118.78	107.86	102.73	117.7	114.21	113.52	113.04	108.61	121.36	111.61	115.27	116.32	117.3	114.21	116.74	111.88	103.9	115.64	105.28
102.76	103.35	105.45	109.27	106.24	108.29	104.09	106.97	108.83	107.92	105.52	104.99	113.76	109.06	104.17	102.12	107.37	104.01	105.68	105.62	103.86	108.3	107.63	99.071	106.09	106.14	104.81	110.05	113.39	106.26	107.28	112.64	108.75	103.07	105.44	105.35	102.02	102.43	104.32	109.62	105.54	103.67	105.49	107.24	118.63	104.44	99.709	109.55	110.84	98.828
107.77	106.07	111.99	101.95	109.23	107.22	108.63	105.52	103.15	106.53	102.2	109.7	108.54	108.03	105.29	110.29	105.19	106.44	107.97	107.01	104.04	101.33	103.58	103.09	105.17	106.47	107.65	106.39	105.62	104.71	104.17	101.62	105.14	105.46	111.94	111.26	105.09	113.64	111.75	108.43	101.41	103.68	105.11	109.51	106.53	105.39	104.14	102.54	107.08	107.63
103.82	104.08	103.93	112.5	110.96	107.15	110.18	108.06	101.47	105.8	100.44	103.81	107.27	106.27	102.01	102.73	104.79	101.93	107.93	106.75	108.56	102.81	108.39	105.35	109.53	106.82	99.366	103.32	107.54	112.12	98.663	104.22	101.47	103.14	103.67	95.991	104.6	102.11	109.72	103.45	101.79	99.276	105.09	109.41	107.35	104.5	110.64	110.39	109.93	103
119.74	109.27	111.34	118.31	109.32	109.19	112.14	118.18	110.69	107.9	111.98	109.14	110.38	111.67	106.15	113.2	107.89	113.27	109.44	115.1	112.37	115.87	112.85	109.68	110.91	114.52	116.73	114.04	114.56	106.74	113.87	110.19	110.33	111.06	113.68	108.32	107.16	110.89	111.28	107.92	111.63	111.37	116.47	115.04	111.58	108.24	110.61	103.35	108.99	110.96
113.68	109.43	111.7	105.48	111	108.94	115.96	112.68	115.73	109.35	106.73	107.22	111.43	108.87	111.06	107.68	111.22	116.14	106.54	111.4	111.16	108.78	104.29	104.68	113.38	113.69	107.71	108.14	105.89	105.84	111.34	103.88	108.76	108.24	109.66	108.94	107.31	112.42	106.02	104.5	104.69	111.62	105.12	107.18	115.33	107.93	107.84	117.13	106.46	113.83
106.33	99.099	108.07	105.09	98.422	104.92	106.89	104.65	109.49	106.81	100.63	112.3	109.68	103.46	105.45	107.8	109.31	108.66	108.01	104.25	99.151	110.23	111.61	111.09	99.257	100.75	105.29	103.33	103.81	109.95	104.82	104.12	102.27	103.54	103.89	110.06	106.25	102.43	107.09	103.93	110.14	102.87	105.05	107.18	108.94	108.87	102.69	99.499	108.38	102.58
104.7	110.44	106.65	112.96	108.02	113.57	106.58	105	109.12	108.16	105.25	110.18	106.76	114.82	109.6	114.28	108.36	109.88	110.98	111.66	105.51	108.63	109.2	108.04	112.16	105.77	106.37	104.11	109.03	111.56	112.32	107.21	113.29	103.3	113.42	107.09	110.54	105.6	115.4	112.39	115.15	110.66	109.02	108.85	114.22	110.38	108.03	110.35	105.17	106.23
108.69	102.4	107.36	108.57	104.67	105.56	106.51	102.38	99.068	106.03	108.23	109.54	104.48	106.22	103.74	100.79	106.81	100.61	104.28	110.1	103.39	106.15	104.97	100.68	101.41	103.2	104.66	106.57	107.5	103	107.74	100.43	99.468	108.63	103.34	107.72	106.93	98.845	105.67	109.7	108.87	107.25	100.23	108.12	100.35	97.149	105.29	101.32	100.67	104.88
102	99.742	110.18	107.98	107.73	106.74	106.01	103.18	98.638	109.83	109.33	105.2	104.22	99.595	108.03	108.18	100	105.58	106.23	104.52	106.26	104.53	105.71	109.14	101.76	107.49	115.62	103.61	102.92	104.81	110.03	102.56	107.19	111.89	107.34	100.87	106.07	97.722	108.87	107.1	102.13	107.54	102.2	107.96	107.62	106.42	109.38	102.53	105.96	108.78
106.87	103.37	111.34	105.06	105.51	102.09	106.87	104.15	97.471	105.27	111.28	108.39	107.41	112.28	112.42	102.22	108.63	107.71	105.84	101.75	102.03	103.01	108.89	110.66	104.53	109.09	113.7	109.35	105.51	115.68	110.59	104.29	106.61	104.69	108.11	109.44	108.48	102.06	107.42	108.18	109.05	120.01	111.9	109.34	103.84	105.88	108.21	93.376	104.95	108.88
113.95	115.52	107.99	120.21	117.33	111.27	112.11	99.064	111.88	112.96	105.06	108.89	107.12	116.09	108.15	116.67	113.44	104.76	108.61	110.89	109.73	117.84	110.94	111.63	116.76	110.05	110.49	111.75	110.49	99.864	108.57	118.63	108.17	111.07	114.64	107.49	110.15	111.29	112.9	107.23	108.73	107.86	112.15	112.95	109.22	114.93	117.89	118.5	113.29	118.27
120.58	116.64	123.79	116.88	118.41	114.92	113.12	117.54	119.51	116.78	121.46	116.03	116.59	114.54	121.07	117.37	113.66	125.76	118.02	122.45	117.86	112.76	116.82	117.55	116.1	113.86	116.25	114.43	115.28	114.99	120.2	118.79	120.51	112.9	117.82	119.78	116.5	115.33	120.04	115.96	119.14	115.12	113.33	115	122.17	117.77	112.49	120.89	120.4	114.18
103.58	101.29	99.398	101.67	98.018	104.61	103.09	102.86	99.107	103.85	100.72	103.34	101.05	95.618	104.21	99.471	95.383	100.63	97.967	98.632	100.79	101.49	100.64	100.61	98.76	103.59	99.218	94.754	99.089	96.89	103.53	98.742	99.186	99.209	97.274	98.442	100.24	104.05	97.716	105.33	103.18	104.25	104.31	96.415	104.66	100.63	106.93	94.432	101.08	102.59
116.36	109.52	114.43	104.4	109.97	115.99	112.13	118.3	115.13	112.39	111.41	112.5	112.29	114.84	110.51	110.2	112.06	113.81	114.51	112.8	112.75	118.57	111.03	114.08	106.82	108.8	102.14	117.08	117.86	112.86	113.1	111.88	109.06	109.25	107.27	109	114.99	115.71	111.79	113.82	116.63	115.95	113.34	115.24	113.25	109.44	114.97	113.72	111.83	110.32
102.97	106.76	103.85	107.7	105.54	109.68	102.55	109.56	103.54	105.9	103.72	107.58	109.35	109.3	104.25	104.44	109.58	106.56	104.46	103.81	106.89	103.87	100.22	106.01	105.3	109.75	100.13	106.21	106.4	103.45	101.15	104.91	99.747	106.9	103.51	103.19	106.18	102.4	99.594	105.1	108.99	108.46	107.37	106.23	111.44	108.11	106.93	103.61	103.38	103.41
97.821	106.62	105.05	107.08	106.94	112.09	104.26	104.23	102.57	109.76	107.48	110.92	112.36	111.19	108.74	104.73	103.75	104.98	105.03	104.68	105.97	107.33	107.39	109.62	109.26	103.64	108.27	106.12	100.7	110	106.23	106.12	105.84	103.85	102.51	99.527	96.306	106.93	108.45	110.49	109	104.17	107.42	106.38	110.65	106.16	113.45	109.44	101.92	108.69
106.99	107.29	104.22	99.813	107.6	107.88	102.18	106.3	104.88	104.53	109.02	102.9	110.44	106.52	105.26	100.57	98.193	102.88	102.72	105.75	100.76	104.71	98.86	101.29	105.6	105.59	100.42	107.48	108.26	107.25	102.74	106.61	101.27	106.52	106.77	110.57	104.41	107.59	103.2	110.32	106.22	105.93	108.44	106.94	107.52	101.75	106.18	104.83	101.55	105.53
109.88	117.22	113.46	109.71	113.63	107.37	112.15	110.07	110.58	115.82	104.42	118.23	103.8	112.23	109.44	109.52	111.67	108.33	103.56	112.33	114.89	105.4	111.59	108.85	107.09	109.92	111.75	105.59	105.99	111.47	113.21	109.82	104.88	113.68	110.53	107.73	117.49	109.79	109.23	109.72	111.5	110.63	103.51	116.31	117.08	110.75	103.02	108.46	114.29	114.35
106.1	105.14	109.49	104.73	107.63	108.4	104.19	108.25	104.95	108.01	104.53	105.39	106.75	103.31	103.77	109.56	101.24	110.67	101.71	108.36	101.6	103.01	109.28	106.21	110.04	108.99	113.25	110.49	106.11	106.49	101.86	107.61	106.58	99.365	107.07	112.95	108.12	112.51	107.52	102.89	107.51	111.31	107.61	105.64	104.72	104.26	103.38	97.602	103.19	103.58
105.62	106.34	106	103.85	106.03	106.2	107.58	104.36	105.66	107.78	103.17	106.44	106.65	108.02	106.37	100.38	110.2	111.26	106.24	104.08	103.18	100.75	107.21	104.82	112.86	101	105.84	106.58	104.65	103.89	107.56	104.57	102.95	108.57	101.75	100.2	100.17	103.81	113.23	100.11	98.534	104.51	102.86	106.78	108.51	107.21	109.76	105.78	106.78	99.127
110.16	102.54	107.61	104.58	103.82	103.4	101.71	106	107.81	98.695	102.03	115.56	101.8	102.04	104.61	100.21	108.04	99.118	107.06	106.69	103.46	106.39	107.34	103.7	101.11	108.11	113.66	105.25	103.68	105.55	105.97	104.86	104.66	107.86	108.69	104.03	116.97	103.22	111.17	107.63	105.89	104.62	111.93	109.67	101.03	108.36	110.98	107.52	108.68	102.33
97.034	98.714	102.52	103.03	104.05	102.95	97.866	92.395	95.489	94.18	102.03	103.77	100.28	99.274	101.09	100.3	96.927	98.225	96.861	95.812	99.437	103.75	101.11	92.614	93.61	98.151	100.39	99.926	100.37	102.68	99.633	97.302	98.938	101.08	103.06	101.69	101.58	95.75	100.75	97.277	100.33	95.923	99.907	100.13	104.02	95.114	102.71	102.77	101.7	104.44
99.212	99.765	105.49	104.06	98.69	98.22	103.99	102.66	102.94	103.72	109.13	99.948	104.52	104.64	103.61	106.63	99.019	100.38	99.997	100.04	106.67	97.278	95.316	98.788	96.964	97.349	111.61	94.229	96.979	98.72	97.556	96.174	110.22	98.654	98.034	103.71	102.32	101.64	97.563	96.933	102.52	103.21	98.371	103.02	102.07	95.658	96.798	104.47	108.8	98.474
103.22	109.33	108.32	105.62	108.9	108.43	99.39	100.75	103.23	105.28	116.26	110.74	107.91	107.07	108.81	100.9	104.53	100.12	108.5	102.53	108.54	105.42	105.47	102.33	106.14	103.74	106.67	110.41	105.96	102.47	107.19	102.42	102.12	108.29	109.48	104.93	106.61	103.04	107.27	106.14	107.57	107.29	111.15	102.21	104.92	106.19	107.12	109.38	110.38	105.74
113.48	112.02	108.79	112.73	119.24	109.45	109.24	115.09	116.72	111.29	112.49	110.48	115.74	109.23	111.88	110.12	106	114.73	116.61	119.04	109.56	114.25	110.49	107.17	108.66	113.54	110.08	107.27	111.86	115.92	113.18	115.87	107.89	114.08	110.9	119.12	116.58	110.88	107.65	115.47	112.16	110.49	113.96	114.02	111.16	111.8	120.22	107.05	114.49	114.72
108.69	103.07	104.36	102.85	107.67	109.82	105.99	107.52	101.73	102.01	111.57	107.4	110.48	106.8	105.17	104.44	108.52	105.81	113.44	107.78	108.11	102.24	106.89	105.97	108.08	100.35	102.81	107.02	106.74	109.44	108.29	112.12	99.046	107.28	110.86	104.17	102.31	102.97	106.97	100.21	109.19	101.43	105.64	104.24	103.29	104.48	102.27	112.56	106.81	109.92
105.02	98.397	106.38	106.25	103.69	101.19	109.18	103.14	101.94	105.9	99.415	103.46	105.4	102.39	111.8	100.56	102.99	104.07	105.01	103.66	102.67	101.47	99.485	105.57	103.27	105.1	104.56	105.09	99.774	98.214	98.429	106.55	112.09	103.35	102.74	103.99	101.74	105.5	105.23	102.1	105.91	108.08	104.72	99.351	106.2	99.671	112.2	102.45	106.36	106.6
109.16	111.54	115.53	107.65	115.71	110.43	111.61	113.76	107.18	111.25	116.67	115.16	115.9	108.32	113.18	111.45	117.52	113.02	117.94	111.91	108.93	109.11	104.64	114.76	109.81	114.38	109.48	111.94	114.76	107.72	108.36	106.1	107.19	111.72	115.41	110.9	107.03	107.69	109.32	107.17	106.67	103.82	114.96	116.61	114.82	113.48	105.92	112.69	109.16	103.66
114.53	123	123.4	121.25	120.28	114.11	122.78	114.78	120.01	113.93	116.93	108.2	120.38	118.53	116.53	117.32	123.67	116.17	116.58	114.97	118.54	118.92	117.05	115.75	114.57	113.43	122.27	121.84	119.94	109.18	123.53	116.27	111.71	120.96	119.1	117.95	116.87	123.88	119.07	116.59	113.65	111.7	119.07	113.11	119.43	120.4	119.17	116.49	117.24	114.12
98.6	107.39	110.7	105.56	99.004	103.46	108.35	109.15	107.11	97.584	104.44	102.78	105.48	107.4	94.135	106.92	108.1	107.17	105.15	108.53	102.4	106.97	108.07	107.37	105.29	99.709	110.58	106.68	108.19	107.67	104.13	105.57	106.4	102.73	107.55	109.49	100.29	104.64	109.71	106.11	104.26	107.25	106.54	107.45	109.99	104.13	109.25	102.5	108.53	108.23
115.95	114.55	109.31	109.58	108.05	107.23	113.15	110.03	109.96	112.45	115.09	114.46	106.51	112.6	109.96	118.8	111.72	113	117.49	107.86	114.16	106.33	109.95	110.77	113.17	108.89	112.46	109.01	114.48	111.65	109.49	113.06	111.21	112.72	107.87	110.52	115.44	107.17	110.99	114.74	103.4	110.55	111.55	114.16	107.89	106.53	110.53	109.15	114.52	114.76
102.28	110.35	104.26	117.04	111.5	112.22	109.63	113.67	110.06	103.03	109.24	97.517	108.57	107.05	107.48	106.76	106.91	104.7	107.18	116.78	111.57	103.7	111.37	106.22	104.12	112.24	106.54	108.53	102.59	111.75	105.34	109.39	106.07	101	106.5	105.11	100.17	103.84	105.82	106.42	110.16	108.18	110.59	108.87	101.43	104.64	106.46	110.66	102.78	102.27
98.5	109.21	103.19	107.12	94.729	105.06	109.56	103.47	110.35	99.124	102.61	106.71	100.76	102.38	104.63	106.44	105.34	102.07	106.9	99.096	102.38	107.16	110.05	103.11	101.1	104.19	104.47	104.35	108.06	111.29	103.15	105.01	102.23	101.01	99.533	102.15	99.307	104.38	105.29	96.31	108.49	100.25	103.53	104.61	102.13	99.818	107.18	102.51	107.1	97.782
112.81	114.29	107.74	104.63	110.65	109.46	102.13	115.43	106.98	108.94	114.35	109.65	113.53	113.58	102.02	106.18	110.19	116.31	110.24	111.42	114.95	107.64	113.69	108.08	117.66	110.05	110.2	110.96	116.2	113.95	108.89	106.31	108.89	110.47	114.28	114.34	111.33	109.96	113.42	108.85	113.43	107.75	115.99	112.24	110.96	111.9	115.07	110.53	111.07	102.84
107.45	108.74	107.51	110.7	102.52	109.2	101.41	109.25	100.87	105.71	101.47	107.2	107.47	102.43	108.79	107.08	103	100.11	99.517	104.39	102.74	104.65	105.92	103.52	105.16	104.32	104.44	104.43	104.94	108.73	101.58	103.59	104.44	103.86	112.58	104.62	103.42	101.95	109.43	107.26	107.33	108.76	107.36	104.24	109.19	109.62	108.22	99.117	105.64	114.81
106.01	115.55	113.09	116.39	111.02	109.54	114.71	109.86	116.63	113.56	111.92	111.66	113.33	115.64	111.24	115.67	108.95	106.91	109.95	116.54	110.04	113.95	116.64	112.38	115.85	109.45	114.48	113.31	108.5	112.62	114.74	112.07	111.79	117.84	113.16	110.78	114.47	110.87	116.78	108.45	112.36	120.5	109.98	115.38	107.82	114.54	111.42	108.41	107.48	114.27
113.53	108.45	112.36	113.27	112.51	106.62	114.12	108.67	113.67	114.89	116.39	118.81	110.09	109.75	113.41	109.83	107.18	104.56	109.12	110.8	111.17	112.02	109.19	112.47	110.28	108.81	112.96	111.37	113.99	110.39	113.05	111.57	110.17	114.61	110.84	109.65	115.13	112.43	113.03	109.46	111.77	108.07	110.75	114.68	110.31	112.23	111.9	104.26	113.22	111.03
98.699	97.696	101.63	102.04	97.301	99.446	99.786	98.37	97.251	103.25	100.99	104.29	103.13	102.09	100.06	97.932	99.042	100.37	97.397	98.247	100.79	102.74	99.816	96.98	97.678	97.184	99.955	106.89	105.16	100.95	100.28	97.131	101.48	101.49	107.5	99.841	100.66	99.349	97.468	96.594	97.131	101.71	100.04	99.844	97.875	102.45	101.33	92.152	100.34	101.27
109.79	110.15	112.21	105.26	114.94	110.04	114.26	112.67	110	110.33	112.18	112.34	109.4	111.7	104.91	112.19	106.6	120.83	113.44	110.47	113.87	117.06	117.64	114	106.08	110.68	114.1	113.98	114.63	109.61	108.57	113.72	114.51	110.02	109.39	115.41	109.24	111.22	114.59	110.03	115.59	105.17	105.28	106.68	113.02	114.16	107.6	106.91	119.12	110.73
109.56	107.63	104.5	99.975	107.59	106.02	103.43	103.2	108.09	108.92	109.05	108.65	107.61	104.1	106.11	102.84	103.18	105.04	104.89	108.23	102.18	104.05	106.38	111.2	112.23	108.13	107.36	113.11	103.02	104.47	104.31	103.31	102.8	104.56	107.29	105.34	104.54	102.42	103.44	108.58	109.04	107.77	103.61	104.08	104.99	101.25	104.97	102.33	104.92	107.26
103.35	107.49	109.23	105.6	105.58	107.89	109.32	107.49	105.21	111.84	111.06	101.87	106.18	108.12	101.6	113.04	109.64	111.42	104.52	108.92	103.52	98.039	110.86	106.33	100.98	108.31	104.27	111.52	109.63	103.03	109.57	108.51	105.6	104.26	111.44	107.13	110.23	104.84	107.32	105.44	106.31	95.025	102.1	107.57	102.94	102.21	108.84	105.7	103.97	111.56
111.35	110.11	110.04	114.74	108.84	111.84	111.73	111.19	113.53	114.79	110.13	109.7	112.83	114.54	110.26	109.14	116.96	108.95	111.67	111.18	112.69	115.5	112.13	110.14	110.99	111.34	112.56	108.68	114.29	108.42	107.55	114.61	116.59	114.13	114.26	109.01	116.61	106.23	110.95	113.79	104.09	108.99	116.29	111.36	113.35	109.85	110.23	117.09	114.69	112.23
102.63	101.64	103.92	113.51	107.01	108.31	104.84	101.03	104.68	110.44	104.07	107.01	109.03	111.97	106.89	108.08	109.12	107.05	108.11	105.75	102.16	105.2	103.14	106.72	100.19	100.01	102.96	104.66	101.67	113.29	102.67	103.82	99.84	103.53	105.74	106.02	98.801	108.81	103.79	107.5	105.95	108.4	109.05	100.86	106.57	109.59	101.96	101.53	102.14	104.93
97.727	110.57	100.19	106.8	102.8	108.06	105.33	105.71	102.6	107.78	104.58	104.18	103.72	104.96	107.34	106.73	105.79	97.319	103.49	106.46	109.44	102.44	101.74	105.88	98.729	102.72	102.88	106.38	105.45	101.31	105.53	104.01	105.63	100.76	104.09	104.76	102.06	107.36	104.6	103.33	98.207	105.01	106.13	106.41	103.68	106.09	103.99	104.74	106.3	103.11
114.47	113.46	121.01	113.67	117.95	116.73	107.79	121.02	112.2	117	115.17	112.62	110.05	117.07	116.97	115.83	121.92	117.57	116.7	112.01	117.53	117.37	115.41	110.39	114.24	117.07	117.52	113.07	117.67	115.54	116.89	120.95	116.75	113.9	112.5	116.73	113.5	113.09	119.5	120.55	116.78	120.14	117.94	113.94	111.63	117.31	116.34	119.26	110.28	117.25
106.16	115.09	109.84	114.09	113.22	108.12	108.91	112.9	111.03	111.19	108.72	112.13	112.34	117.49	108.25	120.23	111.12	109.38	110.03	116.71	115.02	108.44	112.62	114.07	109.94	114.56	109.83	113.09	114.88	110.13	116.74	115.82	114.98	109.7	112.27	114.39	110.78	109.73	116.91	112.24	104.93	111.19	116.29	109.9	110.63	106.64	112.81	113.74	117.43	110.25
105.81	112.35	103.51	108.24	101.65	102.44	110.38	107.02	107.07	107.42	105.22	110.83	105.38	105.6	108.47	98.648	108.94	101.12	105.72	106.12	107.06	107.8	99.521	103.13	98.868	106.65	101.6	112.66	106.83	109.82	113.86	102.57	106.49	102.5	102.46	101.15	109.4	100.41	103.72	100.28	108.97	113.27	107.91	107.63	106.18	109.16	103.14	108.79	106.6	110.22
96.187	95.695	105.67	98.612	102.06	98.409	101.12	101.1	96.077	102.34	102.14	106.52	105.95	101.08	98.986	101.73	97.23	99.723	104.72	103.47	101.27	102.87	100.3	99.908	98.397	99.162	102.78	108.97	99.245	103.54	100.25	98.733	103.55	102.22	100.28	102.96	100.55	99.891	95.936	99.759	97.83	99.719	101.84	97.33	102.07	95.877	101.44	100.06	100.7	101.71
102.88	106.52	102.19	114.06	108.72	97.943	106.11	108.4	101.56	109.39	108.74	104.13	102.94	103.69	107.42	105.62	105.82	108.69	112.24	110.67	108.08	107.08	103.47	103.91	107.7	108.14	105.62	108.67	103.08	112.24	104.75	107.1	105.77	109.27	99.335	111.87	107.82	113.02	105.56	109.77	108.25	105.04	113.1	105.63	112.19	98.923	102.93	107.27	101.88	103.46
110.89	106.55	106.31	113.4	120.3	104.95	109.3	112.29	114.5	109.72	114.18	110.99	109.47	114.49	108.58	107.11	110.15	112.73	110.08	111.46	117.6	117.73	113.15	112.94	114.71	113.9	106.76	112.99	115.43	111.18	108.95	109.58	117.54	115.35	114.91	117.46	116.84	112.63	113.14	112.91	115.38	105.39	111.93	116.15	116.51	112.15	110.95	113.81	108.93	112.09
105.23	107.1	102.07	103.26	101.71	104.28	105.91	102.32	98.496	104.24	99.497	104.28	108.54	103.84	100.35	102.19	100.74	105.32	104.51	103.33	106.87	97.742	97.117	103.76	105.95	108.29	105.61	103.03	104.08	107.98	108.01	100.49	104.79	109.17	99.974	102.56	104.62	103.96	100.99	102.88	100.84	106.21	100.29	106.07	102.5	105.62	103.28	104.92	107.94	102.6
99.065	103.49	101.66	94.865	102.83	97.718	101.28	98.635	95.687	92.335	100.65	102.29	101.1	99.127	100.56	92.746	101.51	100.54	93.496	101.29	106.61	104.68	99.093	96.644	98.82	99.704	97.628	98.871	102.42	94.459	98.997	107.15	99.551	96.195	98.552	105.59	107.49	103.44	99.572	98.88	92.594	102.17	95.73	100.15	95.704	94.639	100.5	99.928	100.66	100.68
94.629	105.96	104.55	101.41	103.01	105.35	103.91	98.416	96.227	99.314	104.43	97.368	97.843	105.1	101.98	103.82	100.78	98.109	108.48	95.22	102.32	100.45	100.94	99.449	100.36	107.79	97.609	101.19	102.2	104.2	100.36	102.09	99.344	106.44	100.18	101.82	102.87	97.987	95.488	101.21	105.54	101.79	94.836	105.03	98.06	100.13	102.35	99.388	100.69	95.891
96.964	99.086	102.42	98.495	100.61	98.874	98.781	104.46	97.67	96.435	99.013	97.118	101.95	101.73	96.37	105.78	102.96	101.93	101.31	93.289	103.61	102.52	90.555	101.21	97.323	105.93	100.14	99.015	98.979	96.969	104.95	100.97	99.085	100.97	104.12	102.61	100.26	99.658	101.27	98.267	96.539	102.63	99.537	104.29	110.9	98.628	99.552	94.143	104.14	98.834
121.14	120.28	119.37	114.15	115.26	116.02	117.67	116.58	120.07	126.02	117.85	119.73	117.37	124.71	121.74	117.68	120.1	117.78	119.53	121.93	124.1	118.21	118.63	116.62	109.78	118.25	118.94	117.72	122.97	116.73	115.18	115.79	115.66	111.51	121.32	118.34	112.2	117.44	118.03	116.36	121.03	123.48	115.88	117.17	119.72	121.3	116.94	122	119.03	117.71
110.48	107.74	98.196	110.18	106.3	105.39	108.16	107.84	110.47	108.19	107.06	101.78	106.01	102.06	110.11	97.856	102.67	103	101.17	109.32	104.26	105.88	111.56	103.84	107	104.85	104.69	106.45	105.86	109.44	110.24	112.13	105.23	105.02	109.05	102.68	104.43	114.22	100.97	108.77	107.24	103.04	103.62	109.54	112.23	111.77	111.49	104.88	97.954	108.71
109.99	105.85	101.7	109.39	103	107.68	110.84	102.17	108.1	104.62	106.74	106.41	100.97	101.24	103.97	108.4	111.77	107.61	102.99	109.08	105.69	107.88	105.55	106.64	107.72	104.18	107.47	106.71	103.96	104.26	104.18	105.97	105.69	102.16	97.152	106.59	107.34	103.58	98.073	101.15	101.91	111.83	99.754	106.03	104.91	107.64	107.32	109.96	104.37	104.3
104.91	106.63	110.57	101.24	101.67	101.58	108.73	103.52	99.548	108.61	101.74	106.16	105.44	105.97	103.11	104.39	107.05	105.17	99.241	100.57	103.86	106.98	101.09	107.98	103	106.5	101.01	99.735	106.68	101.36	106.39	107.47	111.58	110.81	104.31	101.56	103.46	103.72	104.84	104.85	109.91	99.899	101.19	105.97	105.32	110.08	104.24	107.6	104.87	98.471
102.52	105.41	103.11	106.15	107.03	105.21	104.24	102.1	101.33	108.28	111.57	103.05	107.92	108.01	109.43	103.92	97.793	101.95	101.8	104	99.133	103.84	105.26	106.83	106.49	107.54	103.69	103.97	105.37	102.35	102.84	104.51	109.88	104.11	98.567	107.09	104.08	103.01	104.36	110.67	115.31	102.43	99.968	107.71	105.15	112.21	103.78	103.72	99.965	103.74
105.41	104.54	111.79	106.1	100.23	104.49	109.55	107.34	110.79	108.96	108.7	107.88	101.15	113.61	107.96	112.49	111.82	104.12	109.31	105.12	109.88	109.64	109.26	111.26	109.65	102.59	104.45	98.53	108.54	101.19	106.61	107.09	104.98	109.22	107.17	101.09	106.07	109.65	106.05	107.76	101.5	104.3	114.01	100.8	105.6	108.46	100.32	107.58	98.886	100.37
99.686	102.77	113.39	106.76	107.01	109.15	103.74	106.73	102.87	107.46	106.77	104.67	106.93	105.12	110.2	107.46	108.93	104.35	103.61	99.446	112.52	103.64	106.86	103.91	104.12	101.34	99.986	108.79	107.5	106.05	104.68	106.02	97.959	105.6	109.59	104.6	108.44	107.18	103.22	112.07	114.29	99.324	103.87	109.08	108.41	107.4	109.83	104.95	103.77	108.56
112.54	113.26	111.91	122.47	117.22	120.1	121.9	117.05	123.04	113.62	116.4	122.32	117.48	119.39	121.11	119.46	118.31	120	117.03	107.4	119.45	118.5	118.56	112.36	116.82	116.12	115.9	119.07	120.22	117.61	111.59	114.72	117.19	112.61	122.6	122.16	113.5	117.27	113.47	114.82	121.21	113.94	117.23	112.7	117.02	123.55	117.7	115.68	118.04	123.69
112.7	111.21	112.48	113.73	111.77	116.35	111.61	108.93	109.25	109.62	108.1	114	109.31	108.24	109.2	106.21	115.66	110.54	115.67	105.02	116.44	108.1	109.64	116.47	111.01	112.26	108.95	108.98	110.59	115.46	110.03	110.06	113.58	117.98	107.95	108.31	110.82	104.59	109.17	104.11	109.67	112.34	115.66	112.98	110.06	112.03	109.73	104.18	104.69	107.25
102.26	107.21	100.78	106.79	98.953	104.29	98.971	96.75	101.57	96.605	100.71	100.78	96.099	105.32	99.496	92.41	102.19	98.342	102.21	98.119	98.892	99.713	96.223	95.426	98.348	93.935	99.892	93.599	91.173	98.075	103.81	102.22	98.24	102.71	97.167	104.98	94.397	93.513	103.48	101.72	103.55	101.75	94.14	97.779	98.733	101.43	94.181	101.93	101.69	96.336
112.32	110.9	111.14	112.52	116.17	106.56	107.97	104.42	107.13	110.34	117.33	113.51	111.49	111.7	114.33	111.39	115.96	111	109.45	117.67	105.06	111.8	115.55	117.36	108.48	116.89	109.99	108.76	113.87	106.99	115.79	115.92	109.09	110.44	105.59	113.04	117.34	109.18	112.05	111.08	114.34	107	109.55	112.33	113.75	112.03	106.26	116.96	113.27	113.5
115.51	110.45	115.87	111.34	110.66	107.5	112.85	110.49	111.69	112.31	103.72	104.47	110.97	108.66	110.5	108.31	111.06	111.21	116.43	113.29	103.32	112.79	117.97	110.03	106.18	107.34	111.69	112.28	105.56	108.18	110.24	108.42	112.28	109.53	103.27	112.34	114.61	112.14	105.12	104.09	109.81	112.07	104.95	110.03	115.28	106.26	110.96	110.16	113.45	112.15
104.87	106.86	103.32	106.12	108.06	104.85	114.75	104.34	106	99.619	104.43	104.36	102.59	102.45	103.51	108.93	103.37	99.69	102.24	102.73	104.39	106.24	114.35	105.2	101.14	109.95	109.69	110.61	105.02	103.32	101.88	102.83	110.07	106.2	110.85	109.25	101.4	103.4	104.39	103.49	111.91	107.83	103.81	99.665	110.6	103.07	98.779	108.21	106.13	107.56
109.48	106.57	99.179	106.17	109.55	102.09	107.45	107.78	113.23	109.8	108.27	104.16	114.71	100.48	107.97	107.49	100.74	105.47	111.78	107.95	109	104.26	103.16	107.24	104.89	105.38	112.79	109.35	101.22	105.46	110.43	107.84	106.71	105.21	110.24	108.16	107.06	108.89	98.393	104.21	103.64	109.06	110.82	107.35	104.99	110.8	106.47	106.1	106.54	109.32
112.28	111.8	113.52	126.4	119.82	113.09	112.29	118.13	116.26	115.87	111.19	112.63	119.87	114.96	115.52	116.7	119.3	114.33	118.27	112.02	117.3	112.74	117.23	117.54	119.9	122.05	114.23	114.64	118.97	111.23	114.93	122.18	113.81	117.73	119.18	117.08	114	117.14	115.16	113.17	118.37	116.42	119.58	119.69	122.94	109.99	113.89	110	115.93	112.53
116.79	113.21	112.52	110.85	112.13	113.52	112.86	110.97	111.08	116.14	114.86	105.27	109.71	118.75	113.92	105.86	107.44	110.16	112.51	116.03	114.8	119.42	112.87	113.16	108.15	108.44	104.26	117.52	113	115.29	109.13	110.25	109.79	112.49	113.73	112.69	106.41	113.28	115.86	125.35	109.98	112.74	113.5	115.19	118.04	109.46	107.22	108.68	112.87	111.79
108.42	110.16	114	106.66	106.06	107.99	114.27	108.38	109.16	107.26	108.09	113.34	111.2	110.85	113.42	108.44	107.11	116	104.18	115.18	105.76	114.81	116.56	108.1	112.04	112.51	113.1	112.13	114.13	103.77	106.43	112.17	105.97	111.18	107.81	112.11	110.63	109.21	111.56	107.61	103.79	107.74	105.87	113.77	109.76	109.21	108.66	107.86	114.55	113.29
109.92	109.23	108.11	109.23	109.66	104.37	98.499	108.79	107.19	110.06	101.47	106.6	103.77	104.61	107.14	107.24	103.7	103.04	105.76	105.3	108.94	108.7	107.37	105.81	103.76	103.06	105.78	112.62	102.98	108.03	103.93	105.62	106.04	110.73	105.33	106.61	103.16	107.48	106.67	109.77	99.42	104.92	103	111.04	100.68	101.32	110.08	103.02	111.16	112.11
106.93	108.11	102.09	105.76	108.18	103.02	103.94	106.75	102.75	104.36	101.6	103.84	112.19	105.1	105.36	105.35	109.25	103.57	108.8	101.25	105.57	100.59	102.22	108.94	102.49	108.65	106.22	106.71	108.39	109.1	110.01	108.05	103.23	106.98	101.26	103.35	103.02	99.998	106.37	104.5	104.02	108.9	103.02	104.39	108.53	105.08	100.73	106.73	109.98	106.36
112.16	116.71	120.94	112.83	112.23	120.54	119.25	116.61	114.69	119.78	117	107.69	112.61	108.86	113.76	119.93	112.19	113.47	119.5	119.95	119.22	120.77	115.92	114.63	111.75	117.32	115.83	116.15	114.14	114.85	120.76	114.37	120.9	118.66	118.06	117.44	113.16	124.29	120.03	120.72	115.57	111.27	117.06	113.87	112.69	111.13	113.66	115.79	117.53	112.78
109.12	109.87	103.8	109.76	108.85	107.39	103.06	106.71	108.45	109.29	110.81	106.82	108.74	104.01	103.93	104.27	110.24	115.86	109.43	108.9	105.88	104.98	108.26	105.13	109.2	106.9	106.73	101.24	102.81	107.75	105.74	105.96	106.5	101.2	110.72	104.66	112.01	109.16	105.97	102.21	103.92	106.98	105.85	107.85	104.86	103.07	100.57	107.22	102.99	111.02
106.51	102.25	102.17	110	102.04	98.391	100.38	108.95	98.037	107.53	98.331	103.02	110.23	103.65	108.64	99.424	111.16	106.03	100.19	104.53	106.85	102.48	104.39	103.47	109.37	110.65	105.27	108.09	107.12	97.716	100.86	104.95	110.45	110.25	104.53	106.33	102.22	107.7	110.33	108.2	107.3	103.7	105.8	107.63	105.98	102.58	102.65	102.1	105.35	102.18
96.97	108.19	109.62	100.94	111.2	108.26	105.13	109.35	102.96	102.19	104.93	114.85	106.22	106.15	104.05	104.12	108.11	106.15	113.75	108.26	103.17	108.32	108.37	108.4	108.03	101.72	107.61	105.87	98.232	108.8	110.16	102.35	104.6	106.02	101.27	106	103.84	109.23	110.84	103.73	105.02	104.25	103.55	108.26	110.42	107.87	107.81	105.94	102.71	106.39
113.94	113.27	116.92	110.71	111.98	106.83	106.83	106.39	110.01	111.46	112.09	112.97	116.2	110.04	112.52	105.32	110.76	111.54	109.72	104.71	109.21	112.04	109.03	113.27	110.2	112.31	108.25	112.65	109.71	108.13	114.35	117.06	113.23	110.73	111.52	115.33	107.27	115	109.09	111.04	113.09	113.52	110.24	108.93	110.88	115.1	108.53	104.11	110.33	110.64
99.956	100.4	105.15	105.59	110.36	100.93	105.19	100.39	99.816	104.47	104.57	104.17	98.252	102.83	100.5	102.89	110.54	101.71	109.68	100.8	97.517	104.76	104.31	101.24	99.987	103.97	100.83	100.21	100.46	106.28	101.92	104.03	102.52	107.61	104.66	111.42	100.59	103.93	99.573	110.06	100.87	96.632	106.97	105.05	101.08	106.61	104.21	109.39	110.62	110.71
104.97	107.96	99.925	98.704	102.54	106.99	108.56	106.04	101.77	103.45	102.67	111.68	106.77	110.24	111.15	105.12	105.2	100.43	97.91	112.56	106.44	106.04	109.38	104.52	108.68	109.55	99.746	105.39	107.62	105.23	112.82	108.81	114.88	107.69	107.04	109.45	105.93	107.74	109.07	99.478	107.49	108.2	100.43	110.55	99.471	104.48	110.51	101.82	105.64	100.23
104.61	102.15	103.88	101.41	113.07	102.13	106.02	100.41	103.26	104.57	106.08	106.75	105.92	103.2	104.21	104.38	108.98	104.77	106.61	101.03	102.87	104.24	106.15	103.76	100.88	107.55	105.68	99.408	100.1	100.6	112.71	104.38	107.75	106.32	104.43	100.38	107.24	103.57	98.137	103.41	106.08	109.16	106.37	112.07	100.25	108.7	111.21	110.34	107.14	105.93
107.37	101.43	101.97	106.24	100.39	104.03	104.93	106.32	102.29	100.7	103.36	102.26	107.55	99.894	106.26	107.75	103.39	108.13	105.72	106.42	107.12	107.3	101.65	107.87	109.73	104.64	111.65	99.759	105.39	110.33	113.62	112.68	102.68	108.74	103.37	102.72	105.9	111.76	108.71	103.34	108.17	96.565	108.77	100.67	100.76	109.89	101.18	103.09	99.481	109.26
114.07	111.92	111.15	113.07	112.59	116.94	106.69	108.35	111.79	108.69	110.29	115.71	113.92	112.95	111.77	111.81	107.27	107.27	105.58	113.14	113.17	116.69	108.86	111.06	110.86	111.96	111.42	106.61	113.16	109.99	107.16	113.02	108.93	115.4	116.83	106.3	110.35	110.72	109.74	111.29	102.89	111.99	113.35	108.51	114.08	106.08	108.44	113.27	113.69	109.94
98.073	98.918	98.048	98.686	104.29	98.984	97.002	103.89	94.115	109.62	98.351	102.27	100.19	98.921	98.125	100.53	100.69	108.1	100.36	100.63	99.301	101.69	98.871	93.952	99.75	100.74	98.512	104.38	97.006	109.93	104.89	99.848	105.88	97.778	97.022	106.69	106.23	107.45	103.8	100.77	107.21	98.55	103.61	97.343	103.75	103.97	101.02	104.89	104.2	97.547
113.09	108.69	111.2	110.14	117.53	112.4	110.73	111.13	117.86	118.12	110.58	113	115.6	115.48	111.88	116.31	114.33	109.74	116.45	116.47	109.14	116.03	113.67	114.93	110.8	113.21	113.52	112.74	108.98	116.02	120.8	113.09	107.21	109.86	108.87	115.22	112.4	115.76	114.33	110.09	109.5	113.65	119.19	108.86	108.72	112.37	112.65	106.19	115.66	109.26
105.68	109.97	100.58	102.31	107.91	102.6	103.8	98.596	114.54	100.43	106.69	107.16	104.92	108.74	103.54	105.38	101.61	110.44	103.6	107.1	107.43	108.38	105.38	101.47	101.05	107.05	102.87	100.19	103.77	107.86	107.1	113.25	97.791	105.29	102.95	101.44	105.38	101.04	101.96	106	103.61	107.46	106.45	104.79	110.93	106.6	103.34	103.85	105.76	96.189
112.87	121.33	119.66	118.68	115.7	117.02	119.48	114.91	116.02	118.12	113.53	117.94	119.89	117.51	114.64	111.78	111.85	108.44	118.99	105.96	113.69	112.96	120.48	117.74	117.51	122.32	113.9	118.13	118.67	119.08	107.86	114.83	110.86	115.96	116.52	116.11	114.17	116.37	116.43	120.18	117.66	123.57	112.14	110.55	120.82	118.37	113.39	117.47	119.88	114.47
105.26	111.98	100.35	101.44	105.12	103.65	98.555	105.09	105.34	106.38	106.68	99.222	112.68	106.35	100.13	105.62	106.57	103.52	109.24	105.1	106.63	104.77	105.26	108.94	107.84	107.09	104.88	105.21	106.57	111.41	108.23	103.13	103.42	107.38	103.04	111.23	107.11	98.777	107.3	104.25	99.021	104.74	109.17	111.47	107.64	112.81	103.15	112.19	101.95	108.02
109.9	112.26	115.26	115.01	106.72	108.58	114.92	118.05	115.65	114.71	107.71	107.33	121.36	120.27	116	117.1	113.13	110.94	109.08	108.32	110.39	116.46	111.1	112.19	109.66	112.92	113.06	107.26	109.18	108.95	108.85	109.22	107.99	109.91	111.03	107.5	107.66	114.78	111.68	114.49	111.43	113.45	111.39	106.15	115.59	114.09	111.6	115.1	106.07	115.55
104.63	113.58	107.02	111.23	106.79	106.21	110.12	108.14	108.83	109.92	113.06	106.79	107.13	106.41	114.74	113.31	109.75	110.9	115.39	115.81	108.62	110.61	105.74	106.37	113.9	112.76	108.59	111.67	109.17	113.59	106.06	108.11	101.73	107.37	101.94	100.93	108.93	110.97	111.66	114.61	109.82	107.58	111.84	108.32	103.97	113.12	109.95	107.35	110.52	109.54
100.37	109.88	108.67	101.37	111.12	112.37	111.05	107.53	105.87	105.5	109.38	99.965	109.38	112.41	101.62	100.49	105.31	99.791	110.37	108.35	115.23	107.9	104.24	99.058	107.21	110.37	108.26	103.43	105.6	105.92	105.99	101.96	106.87	104.89	105.82	103.12	105.76	111.96	106.7	112.77	105.65	105.39	107.56	106.14	101.17	109.47	109.75	99.469	108.06	104.58
106.1	111.96	103.63	102.56	102.31	107.82	103.26	107.3	106.19	103.01	103.11	101.85	105.86	110.09	108.11	107.23	101.66	98.613	106.66	103.41	108.42	111.94	106.17	107.23	108.53	106.03	107.52	108.68	114.31	112.56	109.4	104.45	104.95	111.72	107.7	101.24	105.19	104.66	113.67	104.24	99.658	108.66	109.83	103.18	106.61	102.33	103.59	104.49	107.94	111
113.61	110.33	109.18	102.12	108.72	110.93	109.51	108.22	110.47	107.43	107.78	103.75	106.76	107.87	113.3	107.06	111.16	109.72	114.69	108.58	106.35	110.13	116.19	113.95	114.16	112.16	113.8	106.96	106.13	105.56	106.64	111.97	106.57	108.34	110.36	109.79	111.9	102.12	113.87	108.95	112.55	107.75	107.44	106.64	105.1	108.53	111.93	107.48	110.82	110.19
109.13	103.33	106.49	105.15	103.25	100.66	102.14	109.15	105.18	108.65	104.21	107.94	111.05	106.58	110.24	105.83	101.05	106.53	104.88	109.98	109.92	104.81	99.826	108.91	106.94	103.37	106.4	97.555	108.57	106.25	106.64	105.88	107.78	104.6	101.43	100.74	102.24	108.67	108.54	107.79	104.81	105.73	105.25	106.9	106.41	104.24	107.32	105.48	105.76	108.49
105.25	104.32	103.62	102.41	94.333	97.332	111.38	107.63	107.68	105.63	104.65	105.53	100.42	108.29	99.585	102.91	111.55	105.69	108.62	103.92	106.04	103.75	110.69	105.27	106.84	102.75	107.98	106.46	104.46	107.72	105.3	100.77	109.01	106.48	104.82	106.96	104.94	102.44	107.28	109.47	106.97	101.35	102.4	104.33	109.07	113.48	104.79	111.61	106.54	104.27
105.52	107.3	106.16	103.95	106.89	100.42	99.168	100.32	99.659	98.803	104.28	96.87	100.96	96.845	101.88	103.24	101.79	99.629	99.401	95.071	103.25	94.153	101.06	101.38	103.17	103.14	100.94	100.8	97.311	101	105.92	98.138	105.7	97.86	102.08	98.078	95.725	104.42	104.11	102.68	102.22	102.99	102.99	102.05	97.231	101.99	106.42	101.36	104.6	100.09
108.78	108.09	113.76	102.91	102.12	105.86	107.73	107.61	106.69	104.44	105.4	109.09	103.98	102.19	108.24	115.31	104.64	101.53	110.6	103.42	111.75	107.42	108.17	105.03	101.86	106.97	107.94	105.96	103.07	113.35	104.24	108.3	109.35	105.78	106.84	103.79	104.07	106.03	107.89	106.72	103.37	108.5	103.5	104.66	111.84	106.5	103.96	105.94	105.4	106.39
117.9	119.39	115.89	119.29	109.68	118.89	120.03	117.09	116.49	117.97	119.33	116.63	114.02	114.91	118.42	118.83	114.43	116.48	121.03	124.6	114.92	116.67	111.62	122.67	110.15	120.57	113.33	113.56	115.59	113.96	117.68	109.97	113.93	115.56	118.62	116.47	117.54	111.25	117.26	116.5	113.71	121.68	116.52	112.27	112.84	118.33	119.01	119.58	114.72	117.42
108	109.89	110.23	104.91	109.22	108.99	106.12	112.59	109.51	117.6	116.01	111.98	110.81	112.59	106.67	110.4	114.12	108.32	111.71	115.07	114.9	110.28	113.35	114.9	116.03	108.81	107.31	113.38	103.93	105.17	105.46	111.15	108.86	114.96	112.97	110.52	107.67	105.63	112.92	112.61	113.37	104.94	105.64	119.65	111.95	111.56	114.8	119.12	106.7	99.543
107.17	102.88	108.49	102.42	99.112	109.31	102.41	104.14	109.61	106.99	112.01	111.49	104.03	106.51	104.26	108.5	107.16	108.71	101.29	102.22	113.09	104.75	111.91	105.54	102.52	101.15	102.53	105.32	113.19	103.4	108.04	103.58	102.42	96.902	107.35	105.67	103.27	107.29	112.2	106.78	114.42	110.65	110.9	105.2	105.77	106.81	105.33	106.73	114.49	110.6
106.69	111.2	108.74	107.6	112.44	105.95	104.72	103.7	105.66	100.2	103.79	95.681	102.56	104.28	103.69	109.31	103.69	103.88	108.56	105.9	97.928	105.41	110.45	104.55	107.54	105.31	107.39	105.75	101.16	106.6	104.85	100.42	97.667	103.56	106.18	103.01	103.89	106.93	105.03	101.45	104.97	103.86	107.23	100.15	105.89	108.67	102.49	106.68	108.85	106.66
107.97	110.37	99.426	107.59	112.5	107.52	112.56	102.38	105.25	107.2	109.48	107.31	104.96	113.86	111.07	108.71	100.35	106.75	107.93	107.67	99.129	104.62	100.2	104.88	111.83	100.73	110.19	111.13	106.39	107.89	103.88	107.47	101.75	103.96	107.35	108.07	98.578	110.23	106.57	109.51	101.23	108.29	100.02	105.11	102.72	99.307	101.15	103.59	103.42	103.89
103.7	107.05	98.398	105.21	113.24	107.76	108.49	104.54	103.16	103.16	109.08	115.4	109.26	108.48	98.394	110.32	108.29	109.36	109.08	105.79	107.91	100.49	106.82	100.45	105.08	109.9	109.76	106.42	101.11	106.19	104.14	113.68	109.32	106.93	106.3	110.67	104.59	107.65	103.82	110.81	109.5	101.46	105.75	109.54	103.49	107.71	106.2	107.27	107.96	109.3
112.22	111.58	106.86	115.53	113.28	111.3	113.67	111.11	112.66	110.67	108.56	112.77	110.2	111.3	111.34	119.3	115.84	116.07	110.02	110.04	117.51	109.48	113.6	113.65	108.74	115.79	112.99	106.14	113.1	112.36	112.53	113.16	114.22	105.27	114.69	112.41	110.94	103.41	107.52	106.61	113.93	113.66	107.52	113.36	110.3	108.93	113.42	110.69	108.22	106.6
100.84	97.512	99.869	99.875	102.22	102.87	99.213	102.49	101.84	99.084	102.62	95.865	96.519	96.066	99.945	101.5	99.456	99.951	100.44	103.57	102.43	95.819	103.54	97.647	99.666	98.826	101.48	107.93	100.18	99.186	97.28	105.85	94.425	101.58	99.031	99.229	92.224	100.53	99.888	98.958	98.313	97.291	106.36	95.335	100.79	105.22	94.645	102.84	105.71	99.06
102.5	102.27	102.43	104.18	102.65	105.65	107.37	104.81	105.49	104.19	101.87	105.16	104.12	109.12	101.46	104.59	97.965	104.87	101.58	101.3	112.85	101.97	98.743	111.04	100.85	113.51	100.69	107.55	101.65	99.929	107.57	102.12	110.95	105.24	105.71	105.39	98.888	100.98	107.44	108.86	101.27	102.2	104.53	103.05	110.27	100.36	105.71	104.66	98.943	102.68
110.55	106.52	111.4	102.7	107.45	103.24	106.7	102.67	107.42	108.07	106.63	102.85	103.41	95.305	108.39	108.99	105.07	102.92	106.79	111.96	108.55	107.53	101.19	105.39	107.79	103.75	107.35	103.33	104.68	107.32	106.35	107.51	97.827	101.67	107.57	107.47	111.39	115.78	104.52	108.19	100.76	107.8	101.33	98.206	113.66	109.03	103.3	104.68	104.17	105.28
100.06	107.86	102.24	104.4	105.72	109.4	105.93	108.18	98.787	103.42	108.93	103.11	112.22	106.42	114.16	102.98	108.96	109.76	100.4	111.19	107.61	106.45	101.62	109.22	108.01	105.71	106.15	108.59	107.14	107.62	102.23	105.07	102.12	108.03	105.64	100.22	109.61	108.15	109.04	105.76	105.94	108.15	101.43	99.984	110.28	101.89	102.39	106.91	108.15	106.4
113.84	116.53	118.29	112.99	111.52	104.27	112.71	111.16	114.8	111.42	109.11	108.46	115.9	107.14	108.28	114.09	114.23	107.96	107.7	113.57	113.62	118.65	115.06	110.6	115.71	109.75	114.74	112.55	120.81	109.95	108.56	114.13	109.49	116.46	113.51	115.09	106.37	106.37	113.73	111.65	115.43	114.53	111.25	113.82	112.45	109.36	111.65	109.68	119.76	111.72
110.1	112.12	109.63	108.6	110.24	113.28	107.55	110.87	115.63	107.81	114.43	106.61	113.72	108.59	113.67	112.89	108.73	107.6	110.22	109.11	114.86	111.47	106.14	118.32	104.19	111.83	111.24	107.68	114.74	106.01	111.79	110.17	111.88	105.9	112.3	109.44	107.42	105.97	108.79	109.9	106.94	108.55	107.33	111.68	106.46	115.32	111.86	114.11	118.62	110.68
113.27	105.12	107.12	110.75	114.73	114.84	112.25	108.71	116.44	114.12	113.33	105.84	113.94	113.43	111.24	112.45	113.55	112.26	114.64	114.2	110.77	113.96	118.61	115.34	108.96	111.21	107.55	111.49	115.95	112.57	110.24	110.75	114.88	111.88	111.56	116.54	115.85	121.39	110.13	112.21	116.34	112.41	110.96	109.25	111.86	111.14	108.27	110.83	109.34	112.95
105.54	107.2	106.13	104.88	107.87	99.377	106.06	103.15	99.782	106.51	100.53	101.35	96.189	102.63	104.35	106.33	107.43	107.64	108.09	107.86	108.13	102.31	102.74	107.02	101.22	106.94	101.16	111.91	105.24	104.35	105.62	102.03	105.82	99.608	107.11	105.25	106.89	104.37	108.07	105.99	102.57	107.99	108.52	107.13	108.42	103.14	104.97	102.31	105.74	101.32
107.47	109.93	99.106	105.66	106.94	101.98	112.54	102.58	104.89	103.56	104.16	107.44	105.47	104.44	108.11	103.58	105.11	109.89	106.96	106.1	106.79	104.97	99.777	103.3	106.68	102.78	101.42	103.71	112.89	108.12	103.39	103.05	103.46	107.03	109.87	101.75	106.12	109.37	104.86	105.23	104.54	109.74	105.83	104.81	106.46	108.57	105.68	109.84	110.84	104.45
113.21	112.07	110.08	112.15	110.25	109.68	116.53	108.21	112.13	114.02	111	111.45	103.98	111.15	109.95	113.84	106.37	113.96	106.63	108.21	111.22	113.99	109.6	105.17	108.25	110.87	112.27	107.3	107.75	119.1	104.93	108.82	109.62	116.79	117.17	112.77	110.49	115.18	109.91	107.57	110.61	107.07	112.49	105.23	113.64	99.565	106.08	109.33	109.39	108.15
114.88	122.79	109.9	116.47	110.51	112.05	109.64	120.41	117.93	111.31	120.41	109.13	115.55	108.2	106.54	108.66	119.2	105.11	102.5	117.37	115.87	113.31	111.23	110.38	113.52	115.62	112.86	119.67	117.4	110.27	112.2	113.6	112.1	116.35	108.83	111.78	114.09	110.02	113.29	112.54	113.44	108.1	117.4	120.73	106.72	114.6	109.55	116.36	110.43	116.71
114.81	111.15	107.52	107.3	105.22	103.31	108.67	105.45	106.02	106.09	110.66	117.7	111.42	113.43	114.01	105.94	118.1	107.67	110.08	109.87	107.32	108.76	101.47	114.27	110.43	107.94	113.41	114.24	109.59	108.62	107.22	111.19	110.06	108.52	112.12	109.8	109.56	113.78	109.22	113.82	111.02	114.27	106.14	111	115.99	112.97	108.07	106.81	113.18	114.55
112.09	108.54	108.39	107.53	109	104.37	113.06	112.99	113.47	116.79	110.74	105.74	111.55	111.46	112.66	107.63	110.82	114.66	107.44	110.08	111.21	109.54	103.77	109.24	104.42	104.19	108.39	109.48	107.61	110.31	112.6	105.71	106.73	104.79	111.27	113.23	109.8	113.15	106.1	112.54	103.43	111.6	107.76	106.86	110	111	106.71	114.54	111.92	113.6
99.639	97.77	94.324	101.87	100.11	102.34	100.58	100.6	106.44	101.96	96.46	100.82	102.79	98.638	96.907	101.84	100.81	100.1	102.76	101.72	99.743	99.207	101.72	99.763	100.82	100.82	101.41	102.03	99.561	95.833	96.722	99.716	106.93	100.91	95.942	103.36	100.37	97.25	102.05	96.099	101.48	103.62	98.955	98.349	99.173	98.777	99.125	102.99	97	98.228
103.39	103.22	103.82	111.13	102.12	105.02	105.37	106.21	107.68	100.53	102.99	110.15	100.52	104.23	108.74	104.06	106.22	100.64	106.46	108.73	104.38	101.89	112.53	106.99	105	112.33	105.35	109.29	105.64	107.42	100.89	104.06	106.91	102.03	103.01	105.88	102.8	99.659	105.45	103.24	109.58	109.65	106.39	105.53	106.07	104.07	104.93	106.54	107.5	104.15
112.03	116.13	112.66	116.95	114.35	111.75	115.89	110.03	108.88	117.21	114.35	117.62	111.53	115.98	113.03	116.02	113.12	111.64	114.83	116.5	113.69	117.59	110.6	107.94	110.12	110.89	112.11	110.32	116.57	111.52	115.13	110.43	111.3	116.69	112.59	111.14	109.89	115.37	116.26	112.55	104.69	106.54	113	115.7	109.51	111.88	115.79	114.61	112.77	110.89
107.35	105.45	104.67	106.68	101.33	103.99	108.69	104.12	102.27	100.55	107.29	101.59	103.32	99.894	102.3	100.32	110.22	108.48	105.59	101.75	110.5	101.93	106.62	106.3	106.17	106.01	102.21	115.27	104.63	104.07	100.67	100.7	110	97.016	100.16	105.56	99.005	106.04	113.33	105.29	99.886	99.501	105.5	99.43	110.07	103.32	100.71	104.28	103.27	109.41
102.58	107.55	109.78	103.11	105.85	100.6	98.812	106.35	105.44	110.28	106.71	106.95	103.39	104.62	108.43	98.845	99.665	98.12	106.59	112.14	103.87	111	107.39	106.96	108.32	107.32	111.36	112.16	106.47	112.92	109.23	103.51	109.19	104.34	108.29	109.34	104.55	108.23	111.78	117.49	103.07	101.65	105.44	100.24	97.006	102.3	110.53	110	105.32	104.55
115.55	109.92	112.1	114.17	115.29	119.28	110.2	109.78	109.78	114.73	107.89	107.74	111.48	110.38	109.03	111.12	115.15	112.67	117.43	110.05	110.31	114.38	114.8	109.61	112.19	114.57	108.86	117.47	107.15	111.83	103.55	113.38	116.25	111.84	107.05	114.55	115.61	111.22	107.52	109	115.27	112.48	119.31	110.07	112.17	115.39	112.76	117.14	109.38	110.44
112.51	118.16	117.72	108.01	110.07	106.95	106.87	109.26	110.86	112.55	110.35	112.19	112.03	112.04	109.03	118.1	111.33	115.75	108.85	122.64	111.69	104.03	113.07	113.24	109.97	112.46	113.89	108.16	111.01	111.73	115.13	105.48	111.61	111.28	113.56	111.88	111.75	115.53	109.77	111.66	110.44	109.29	113.41	113.76	111.96	114.32	118.81	108.69	111.15	110.79
120.16	112.38	107.91	116.67	117.2	109.64	115.51	116.99	118.22	120.11	113.33	111.34	110.12	115.38	111.01	117.31	112.1	114.19	117.15	111.62	108.34	107.33	114.09	107.07	111.58	109.46	107.73	111.09	109.18	116.96	108.65	116.72	107.78	108.7	113.72	115.13	124.57	114.61	110.83	113.51	112.81	108.97	115.92	115.92	112.01	103.18	115.2	111.19	116.3	115.95
105.68	108.11	106.95	106.76	107.79	101.35	105.84	105.94	107.34	103.17	105.43	105.28	107.53	106.23	112.98	103.92	103.91	104.1	114.55	105.54	112.9	98.538	103.61	107.17	104.01	107.82	111.87	107.78	99.709	103.62	108.9	102.13	101.53	107.84	107.28	109.71	105.02	105.85	107.26	107.24	102.18	102.04	105.45	107.45	103.55	107.39	109.1	101.19	100.01	108.88
100.06	91.444	98.791	99.418	99.921	98.027	100.97	100.72	96.25	104.87	87.675	103.4	106.72	96.409	95.824	108.48	97.496	100.08	105.92	101.68	98.755	102.19	101.27	102.94	99.599	95.299	95.541	98.199	98.89	99.611	102.26	102.47	94.622	96.294	102.76	97.625	105.62	101.1	94.007	95.538	97.201	100.35	94.04	106.09	101.14	100.9	96.629	96.974	101.59	98.779
96.459	99.648	103.67	99.442	103.19	102.71	99.616	100.42	101.74	99.827	97.979	101.69	97.864	97.772	102.25	103.52	98.411	107.24	97.945	94.561	92.478	97.416	98.8	101.82	94.687	94.824	103.36	103.21	95.706	100.64	92.155	101.24	99.501	103.08	112.83	99.169	94.827	92.806	99.265	104.99	96.644	99.621	97.513	100.66	101.4	97.564	91.959	100.68	97.936	100.97
105.11	103.8	105.42	106.26	110.96	106.3	99.646	110.89	102.84	104.37	106.85	107.23	103.02	97.522	107.21	103.49	110.25	111.03	105.66	106.75	105.95	102.35	104.97	100.79	105.48	104	95.326	105.85	103.83	103.8	102.82	104.38	107.86	102.82	105.75	104.35	109.03	107.13	104.14	108.44	110.32	112.55	104.66	103.71	100.75	106.33	110.31	110.61	111.08	108.1
108.14	103.91	111.36	107.66	114.77	114.43	107.61	110.57	113.47	110.14	116.6	107.94	103.25	110.96	114.78	103.07	107.49	108.11	107.48	109.14	111.58	116.06	107.35	109.02	122.06	103.47	115.6	120.19	117.3	111.1	107.15	105.21	105.79	112.31	105.57	110.66	109.62	106.4	107.86	108.02	113.04	115.18	105.07	113.43	105.32	102.66	115.08	116.47	110.59	107.13
115.55	112.96	112.25	113.55	117.34	108.26	115.63	118.59	109.58	113.71	114.85	114.45	112.55	113.76	122.4	115.71	112.63	112.72	107.95	111.9	113.12	118.34	115.26	108.49	114.27	106.14	110.15	112.42	120.37	113.19	110.11	120.59	108.63	110.37	116.89	107.79	109.32	120.28	107.1	103.81	113.9	112.13	117.39	107.8	112.62	110.69	104.96	116.51	113.48	106.99
109.88	109.53	104.46	105.95	100.51	105.27	106	97.889	97.367	106.45	99.966	103.22	101.33	109.27	106.04	107.67	108.37	106.02	104.4	103.78	108.08	106.55	97.957	101.47	106.41	100.12	107.89	103.76	103.65	103.06	105.2	107.6	101.68	112.93	102.34	108.97	107.57	109.32	105.4	106.82	109.55	98.851	105.69	112.02	113.92	100.22	107.28	100.05	101.85	110.9
95.407	94.193	101.43	101.26	93.121	98.131	96.75	96.616	99.775	97.479	100.45	94.956	96.622	100.86	91.557	100.29	106.15	103.67	94.571	101.85	108.17	108.78	100.84	99.219	101.03	96.659	96.558	93.196	94.489	101.05	99.936	97.231	103.06	103.97	104.2	96.199	101.16	103.44	98.525	99.792	97.906	99.278	100.3	99.599	100.66	97.862	101.48	94.778	102.4	99.183
112.99	103.8	103.54	99.645	105.84	108.14	109.27	108.17	111.12	105.02	111.67	107.9	106.8	107.12	109.39	105.16	108.92	112.06	107.74	105.44	104.99	97.124	103.85	104.68	105.44	107.61	103.96	103.17	106.48	105.56	106.37	102.78	107.38	106.77	111.92	111.49	106.26	101.94	104.55	109.23	108.34	110.99	109.78	107.99	108.81	109.25	105.68	107.35	105.17	106.24
110.6	113.44	106.06	107.3	105.84	100.38	108.84	109.84	108.8	107.46	107.75	107.85	111.66	109.35	108.53	102.4	105.05	103.9	101.56	107.65	104.19	106.4	106.85	103.53	105.15	105.95	101.57	104.39	110.96	107.12	105.14	106.23	105.63	106.2	105.52	103.3	110.57	106.05	104.4	102.21	108.18	102.27	104.54	108.07	107.05	105.72	102.95	108.81	111.29	108.51
102.46	105.5	104.4	107.68	106.44	110.84	105.69	105.05	101.88	105.25	110.37	106.58	107.53	106.28	107.89	110.47	107.53	103.16	110.14	115.88	110.43	105.06	105.21	103.26	108.39	105.6	113.1	103.41	107.59	108.25	108.36	104.1	110.43	103	107.89	112.98	98.946	101.7	104.23	109.85	109.08	108.04	104.88	101.68	101.2	110.21	105.9	107.52	105.59	104.78
109.29	106.32	108.16	104.25	106.89	102.96	104	110.52	107.12	103.13	101.54	106.25	103.73	104.58	101.25	108.74	104.64	105.25	99.71	108.02	107.95	102.89	106.85	101.48	102.97	101.09	102.55	103.76	107.9	106.73	103.25	116.11	104.02	104.51	105.54	101.27	98.382	110.95	105.97	110.68	103.37	105.23	105.73	112.13	113.31	108.99	103.08	109.12	103.24	105.21
108.01	105.46	106.07	112.98	110.54	110.79	111.68	111.46	117.37	112.17	111.14	113.48	115.03	106.16	113.97	124.73	116.63	112.42	108.22	111.18	109.81	117.88	114.49	113.43	102.12	117.07	112.97	112.58	111.46	110.23	111.38	115.32	106.45	115	116.22	113.61	113.31	113.47	110.18	111.57	111.63	111.43	110.03	109.97	112.2	107.79	111.89	117.14	108.98	114.49
109.93	110.69	117.96	111.25	110.95	116.47	105.76	115.06	113.81	112.74	112.95	111.33	120.76	116.6	112.48	108.2	116.58	109.26	117.13	106.08	120.05	112.4	111.02	114.33	109.59	105.89	111.29	111.92	110.86	106.31	107.81	109.87	112.62	111.8	109.01	117.4	112.95	111.98	109.43	105.5	107.93	115.93	111.44	114.07	112.39	114.05	110.75	110.11	120.17	115.69
107.31	101.95	104.6	111.07	111.36	103.73	106.25	107.31	105.08	106.37	111.36	106.74	106.76	101.68	109.65	111.82	106.19	104.93	109.7	105.72	102.15	103.76	107.18	103.65	100.27	98.635	106.58	107.57	101.21	109.15	112.92	109.3	103.51	110.15	108.65	107.42	108.84	109.89	99.868	106.1	106.38	104.35	104.89	105.93	107.74	109.83	105.4	98.26	107.23	104.27
102.67	96.079	92.595	99.91	95.367	96.589	97.924	103.19	101.06	103.56	100.5	104.38	99.155	99.045	98.244	101.11	98.414	102.14	94.414	103.16	99.285	94.466	100.25	103.07	95.195	102.3	97.091	97.321	98.901	105.37	104.14	103.28	97.437	102.1	101.2	108.03	103.03	109.82	101.2	90.767	95.545	101.08	102.72	106.69	90.829	105.67	106.2	102.6	104.98	101.11
93.521	99.365	103.63	97.139	99.633	100.32	97.892	100.17	97.614	106.34	100.84	101.36	104.28	101.05	100.79	99.65	96.4	99.966	105.87	97.215	98.986	97.416	103.62	97.43	97.601	105.29	99.298	100.22	100.84	101.47	103.26	99.749	106.06	103.72	104.36	95.588	100.62	97.951	98.162	92.109	94.78	97.839	95.878	104.33	97.151	96.551	98.39	93.634	105.3	95.907
107.27	109.44	106.59	116.16	114.62	110.99	111.18	113.29	112.32	108.24	109.18	109.25	112.06	107.52	117.71	111.19	112.18	107.57	110.36	110.81	116.33	106.96	110.83	109.74	115.28	113.35	112.83	107.74	112.02	101.27	110.63	114.14	110.59	109.77	108.8	116.97	115.43	111.91	110.39	111.01	102.98	115.46	112.16	114.15	113.7	113.58	112.41	112.06	109.73	108.75
117.04	110.23	99.63	105.04	106.63	107.15	102.27	104.81	111.15	106.56	106.01	106.35	110.9	104.02	104.69	104.09	105.72	102.77	101.69	116.81	106.16	111.06	104.24	112.1	106.64	104.46	104.85	106.12	102.16	107.84	105.62	110.87	106.21	102.47	102.83	107.78	109.2	106.12	102.53	111.37	106.22	110.65	107.92	111.04	105.22	106.06	105.28	110.34	105.25	104.86
105.69	106.96	102.56	98.691	106.09	102.89	102.32	106.98	102.26	102.25	107.19	105.93	107.35	106.15	116.14	102.45	106.1	104.93	109.13	102.71	103.51	102.71	101.92	108.29	108.7	102.99	103.35	105.94	106.56	105.08	106.11	104.55	103.42	103.48	110.12	102.08	105.36	111.04	105.51	105.77	107.15	107.45	115.54	101.83	100.19	108.62	109.19	103.96	104.74	109.32
104.85	102.25	99.15	102.47	98.913	103.22	97.706	107.13	99.785	90.674	102.12	96.519	102.55	106.57	106.46	92.269	104.19	105.11	94.591	91.29	105.45	96.305	108.29	102.5	91.973	95.371	103.89	103.24	101.92	103.74	95.98	99.382	103.68	99.492	100.68	102.59	100.39	98.074	92.391	99.724	103.08	93.325	95.267	104.84	96.307	100.9	98.646	105.57	105.34	101.35
112.49	111	114.11	102.56	113.08	109.94	105.64	110.17	110.29	113.65	117.78	113.44	106.19	111.58	108.17	108.59	111.12	107.43	116.13	114.84	110.81	115.67	117.21	106.52	119.95	112.8	112.45	107.78	106.77	105.9	112.26	110.8	107.71	101.72	113.08	116.88	112.69	106.87	111.33	107.4	116.7	107.73	112.48	116.11	107.18	119.15	108.19	111.09	113.75	113.45
110.45	107.28	111.24	108.52	106.47	105.59	106.36	103.54	102.61	105.3	112.1	105.75	98.233	107.16	109.7	105.63	103.66	104.12	101.32	99.931	109.84	106.69	110.28	108.42	107.15	108.67	104.62	109.88	107.65	102.71	112.47	107.57	111.5	101.3	108.65	105.19	106.89	105.71	110.66	112.28	113.1	105.93	109.93	101.7	100.28	107.38	106.69	111.14	99.492	111.41
101.9	110.64	107.49	106.12	107.02	104.25	103.94	100.53	106.38	101.59	102.45	107.27	105.65	108.42	105.98	108.25	105.36	109.52	103.16	110.87	105.96	104.75	101.12	111.15	111.95	102.56	106.47	106.46	107	106.72	105.59	105.6	103.46	109.97	104.89	109.18	104.34	103.71	106.66	103.59	102.96	107.36	104.67	100.1	105.97	105.85	109.69	104.69	100.17	97.689
105.69	117.45	117.74	109.21	113.93	109.38	109.14	111.59	115.9	114.6	113.69	113.17	120.24	114.68	118.6	112.36	112.16	106.35	112.28	111.35	109.09	114.07	104.96	110.73	110.01	109.45	113.92	111.12	112.81	106.77	112.25	111.18	114.86	115.16	118.11	114.33	110.13	114.14	110.65	111.84	114.78	113.67	106.65	109.16	117.69	112.12	117.59	114.42	112.45	109.8
101.81	102.46	104.25	105.53	108.06	115.23	109.2	108.37	103.51	109.12	111.78	103.94	104.44	102.02	99.89	107.06	108.98	107.03	102.59	102.88	106.24	103.14	105.06	104.38	103.3	104.08	105.95	102.45	110.24	113.8	103.55	110.47	113.55	105.49	99.521	107.31	110.73	109.1	105.66	103.16	109.19	103	101.75	104.44	103.04	106.15	105.69	102.83	107.77	113.84
111.84	107.5	112	110.07	109.64	108.72	108.37	108.57	104.77	111.86	108.55	117.94	107.39	106.2	107.27	109.83	109.77	112.85	112.83	114.03	112.23	113.23	107.19	109.42	108.06	114.45	115.43	112.97	111.07	106.77	114.04	109.6	115.62	112.51	114.38	115.19	108.63	110.5	116.73	113.43	113.69	109.33	116.24	109.81	107.24	108.7	105.82	106.99	113.14	108.57
105.74	100.59	93.373	99.388	105.21	101.43	98.62	94.469	99.752	98.818	98.867	99.528	99.011	99.325	99.694	110.62	104.46	100.85	99.796	102.29	97.338	102.36	101.62	98.364	103.61	99.027	95.896	97.756	96.623	101.3	99.514	101.06	98.887	97.45	97.536	103.36	103.8	100.32	98.342	100.93	101.14	99.898	100.63	96.603	100.81	100.13	97.603	88.66	98.814	95.036
105.81	103.64	106.34	105.5	105.06	102.47	104.55	104.09	105.77	109.29	103.02	103.02	105.15	109.28	111.04	108.45	104.2	104.81	108.84	100.13	102.35	104.77	102.29	104.78	106.51	102.1	104.4	99.855	110.88	112.63	100.01	107.92	108.32	109.26	105.32	109.32	104.01	104.91	109.12	101.19	104.29	100.64	104.16	105.1	107.43	105.23	103.69	103.25	100.96	111.27
112.72	111.93	106.89	112.73	116.68	106.95	114.66	108.2	113.19	109.46	109.67	107.91	115.04	110.25	109.14	110.82	112.85	116.14	117.9	118.19	110.82	110.24	107.57	109	110.62	112.74	116.15	114.18	113.03	109.9	112.66	116.63	107.49	113.43	111.14	108.98	110.17	109.43	113.35	113.31	110.96	112.64	108.83	114.3	111.46	113.88	107.49	110.86	110.08	115.08
109.84	110.81	108.62	112.58	105.25	113.31	114.71	105.86	107.1	113.08	108.41	105.36	110.26	104.31	111.88	111.22	108.76	115.16	111.99	108.26	107.9	105.23	110.45	108.38	109.81	105.35	107.92	111.05	114.07	105.08	109.82	110.6	109.76	106.35	110.45	106.61	109.97	110.91	109.84	110.09	114.24	107.7	107.86	107.53	109.69	106.51	108.56	103.9	108.38	106.29
110.85	95.54	104.54	103.55	103.67	102.75	104.12	102.89	99.884	105.39	107.88	106.3	105.95	103.54	108.49	99.737	101.91	102.18	101.07	111.7	104.08	106.48	106.88	111.93	105.68	99.087	100.83	107.19	109.27	104.34	103.79	107.45	109.83	99.954	104.57	104.81	104.95	104.76	108.53	104.98	108.79	105.94	105.91	110.93	109.34	104.29	101.82	101.34	107.02	105.78
103.18	101.52	108.36	101.3	104.48	105.29	105.37	105.33	104.9	104.76	104.81	105.19	99.01	107.55	107.85	103.34	96.218	108.08	103.99	99.896	100.83	103.26	100.39	101.11	104.6	105.23	114.51	103.5	107.41	102.31	101.93	110.68	102.58	107.46	103.48	110.83	107.58	96.27	105.21	105.14	111.22	104.37	105.71	100.73	104.99	105.47	111.29	106.05	109.96	107.32
110.39	114.14	110.6	106.07	114.93	103.14	114.2	103.01	116.79	115.16	108.11	101.69	113.81	113.12	113.53	117.53	117.59	113.1	114.55	115.33	113.37	117.15	108.71	110.78	111.29	112.79	112.55	111.11	112.15	102.52	106.38	113.39	109.25	108.18	121.36	113.23	109.15	106.95	114.44	110.65	111.29	111.82	109.91	109.13	108.61	110.37	110.18	115.04	118.71	111.27
106.19	110.84	108.95	110.43	109.85	114.32	111.28	114.34	105.71	105.88	112.12	106.63	115.73	111.64	108.59	108.19	111.74	111.13	115.6	110.92	105.38	108.56	111.44	110.69	102.38	113	105.42	110.19	116.99	110	106.15	113.69	107.32	106.53	112.41	107.98	109.67	109.28	105.01	109.97	109.46	107.73	112.37	111.32	107.25	103.68	112.71	108.7	110.1	104.25
109.41	111.15	116.7	116.19	111.03	104.93	108.75	109.27	109.47	113.9	110.94	104.97	115.22	111.34	113.31	114.83	104.87	117.98	111.08	108.01	108.83	111.53	111.85	109.69	107.21	109.75	113.98	114.53	114.64	113.74	112.63	105.13	105.82	112.45	110.58	106.17	103.47	112.43	107.55	110.37	109.55	115.33	103.74	115.37	111.57	110.1	107.45	109.95	117.4	114.98
110.71	110.97	110.5	106.47	103.26	108.84	104.04	100.34	106.63	103.18	101.45	108.96	104.98	104.28	104.39	107.26	99.949	116.61	104.82	104.48	103.35	103.88	102.23	105.15	101.08	104.05	103.68	98.141	109.63	102.64	105.23	101.4	103.73	107.13	104.32	106.32	106.45	103.91	113.14	101.72	110.02	106.34	106.05	101.34	102.55	100.24	100.41	104.66	100.05	103.99
102	105.73	108.27	107.5	102.01	112.9	102.06	102.36	107.07	99.988	105.21	103.03	102.94	98.727	106.88	109.75	106.95	104.1	108.83	105.88	100.4	104.85	105.67	99.541	100.16	100.12	103.39	107.79	110.48	107.65	102.64	101.93	102.56	108.08	107.49	107.05	101.7	110.86	104.79	105.82	112.2	104.94	104.79	111.05	105.69	100.13	105.67	100.54	107.94	102.13
108.07	107.72	107.03	106.66	102.08	111.36	103.74	105.9	107.1	104.44	106.23	107.8	108.03	104.5	109.01	106.55	110.71	102.34	107.55	106.3	101.65	104.41	104.21	104.73	101.54	102.05	110.29	109.33	101.01	103.28	104.87	109.78	101.93	105.27	115.06	107.84	101.06	99.958	107.34	110.39	102.59	101.02	110.17	105.66	104.72	106.09	103.01	101.07	103.59	112.82
98.299	104.35	104.39	94.939	99.03	102.27	102.23	104.42	97.756	104.93	98.391	99.436	102.65	97.018	97.943	100.33	101.36	97.673	96.292	101.4	100.49	101.82	103.69	101.95	100.22	96.368	105.32	98.384	99.768	102.11	104.04	98.559	99.186	100.59	97.019	100.41	102.61	103.37	96.471	97.871	104.71	96.91	99.508	97.421	104.35	101.3	99.591	103.8	95.084	99.422
118.05	110.92	108.39	113.54	112.04	106.88	107.41	116.4	111.63	108.3	111.89	107.15	112.58	108.31	113.53	112.78	112.9	109.82	110.29	114.38	112.79	115.39	105.36	108.04	113.53	116.45	109.17	108.53	109.99	113.99	111.91	109.31	115.35	113.81	110.04	112.83	114.64	105.17	112.47	109.12	114.03	109.87	115.12	114.3	112	115.02	107.21	113.8	109.68	115.19
112.47	113.62	114.89	113.74	117.1	116.12	111.92	113.01	113.48	113.21	110.08	124.55	112.18	114.95	113.21	110.84	109.77	114.24	116.74	108.19	113.03	111.88	110.17	118.75	116.91	116.93	114.67	110.72	109.38	121.07	111.99	117.09	118.67	114.5	120.13	110.94	115.89	108.43	112.41	114.82	113.95	113.21	112.1	108.21	117.79	105.85	117.74	115.4	111.12	116.33
110.48	104.58	105.78	103	107.86	97.715	108.33	108.65	101.42	104.74	107.3	110.22	106.21	106.03	107.05	110.34	108.35	102.87	104.18	110.12	104.07	98.442	105.3	99.083	103.37	109.36	102.99	104.5	105.14	106.11	107.35	105.05	101.68	99.907	101.87	102.25	101.68	109.25	102.34	100.97	103.6	107.41	106.66	109.27	102.88	104.47	92.563	102.39	111.82	106.97
106.16	103.59	106.89	97.953	104.62	99.147	98.347	97.675	102.53	95.117	100.74	99.037	99.854	100.85	93.822	100.4	103.4	93.145	98.135	97.89	97.38	100.85	91.515	108.87	99.953	106.39	101.86	100.43	103.51	99.74	100.1	97.682	100.56	101.33	104.75	98.657	99.864	98.765	100.73	95.688	98.162	107.17	95.912	101.18	96.446	99.505	104.57	109.85	100.5	96.89
95.215	100.43	98.435	100.33	96.135	104.2	91.924	100.96	94.275	92.154	100.32	101.14	98.929	100.14	103.5	94.25	103.27	101.63	102.03	97.915	105.28	107.84	103.05	101.69	99.414	94.17	102.79	98.251	98.997	104.32	99.778	98.966	97.783	97.406	99.222	101.3	100.87	97.775	100.09	102.04	92.502	103.11	107.7	94.334	103.27	94.696	97.103	100.5	97.696	103.66
98.126	99.682	93.241	98.166	100.88	105.02	101.63	97.695	103.62	99.981	96.053	101.54	100.27	101.67	99.138	95.016	95.209	103.46	95.127	98.532	107.21	94.088	97.225	95.685	103.12	100.87	97.121	100.96	102.71	97.832	96.079	97.323	100.02	99.819	98.157	98.858	98.622	101.89	95.071	106.05	103.13	99.902	101.24	105.4	107.88	98.323	101.44	99.719	102.98	95.496
101.03	103.76	104.09	96.263	106.88	103.66	101.37	97.397	102.5	99.788	95.656	97.808	103.15	98.357	105.77	99.456	95.944	105.73	97.258	99.766	105.57	98.731	94.211	99.637	98.564	99.726	98.892	91.045	105.02	100.78	99.444	101.05	101.57	94.147	102.41	99.244	98.357	106.07	101.63	98.419	99.533	108.06	99.234	98.131	97.179	102.77	100.41	104.76	98.675	101.78
115.78	103.89	113.22	107.7	120.27	119.03	111.03	112.83	111.59	112.43	115.58	106.73	114.58	113.55	113.91	113.11	114.02	109.41	114.56	114.26	114.58	106.03	113.95	106.83	108.49	111.6	106.61	109.28	111.13	110.74	114.29	116.63	111.81	113.02	114.78	120.37	117.37	108.15	110.41	109.51	112.64	108.87	110.15	106.31	113.39	115.07	110.02	113.8	107.9	113.6
107.21	105.73	106.29	105.36	104.97	107.18	107.86	99.634	105.58	106.04	110.2	108.72	108.77	108.26	102.77	113.81	105.43	112.39	105.66	107.24	104.35	106.94	104.85	104.11	101.08	107.26	105.84	103.48	112.03	107.32	108.78	108.23	103.66	111.52	105.02	102.09	108.96	105.94	109.71	102.98	107.52	109.15	101.54	101.87	106.11	109.41	110.36	106.67	108.37	106.76
107.23	108.74	112.59	104	103.49	96.912	108.57	108.57	103.95	108.54	107.9	101.08	105.82	111.23	105.66	101.12	109.14	107.63	105.23	107.42	112.89	109.99	106.69	103.49	100.09	106.65	110.09	102	105.47	108.84	107.22	108.51	109.16	107.42	107.79	106.37	104.23	103.93	97.781	103.55	107	107.62	110.63	110	105.93	101.7	109.1	104.59	103.43	106.19
97.361	97.613	100.96	95.443	97.069	94.956	101.65	102.2	95.194	107.59	102.02	104.96	104.38	103.94	101.2	102.46	99.035	104.23	99.262	96.199	103.68	92.009	99.998	95.13	102.43	97.827	95.817	101.18	97.225	95.494	99.657	94.597	105.05	102.83	106.19	100.1	101.3	106.79	100.43	99.468	99.489	103.71	102.21	99.903	95.95	98.228	101.17	98.706	102.33	97.975
97.262	97.425	95.232	97.374	96.384	105.28	99.803	102.41	93.338	102.24	101.32	104.93	105.34	96.734	100.95	105.26	107.33	99.746	102.49	99.3	104.36	102.44	99.803	102.56	101.72	99.872	106.83	95.986	98.645	99.963	98.089	101.5	109.41	101.5	97.342	96.404	99.468	100.58	104.39	101.72	101.2	107.77	105.46	107.23	98.69	102.84	96.903	103.67	104.05	101.06
104.89	103.44	114.44	100.57	109.64	99.254	102.09	106.38	102.29	104.79	104.96	111.11	107.42	101.78	99.075	106.88	106.38	104.11	101.67	106.86	103.37	97.58	104.39	102.82	102.76	100.26	100.4	108.23	105.21	108.56	103.49	107.63	102.55	106.15	100.91	104.43	103.26	110.98	103.67	109.35	103.18	103.23	107.94	101.8	109.24	112.69	99.902	101.4	105.07	112.87
102.81	113.53	121.32	109.02	116.38	111.86	113.25	113.45	114.45	106.24	113.09	115.39	113.73	107.01	110.75	110.97	120.04	110.92	108.86	113.27	115.92	115.88	111.56	114.72	113	110.9	107.92	113.93	110.07	115.67	115.55	120.43	107.62	116.4	110.33	109.59	114.43	111.7	110.31	110.28	113.55	110.11	111.31	113.64	104.83	117.37	107.86	109.23	114.6	113.71
113.6	112.62	114.41	116.54	115.57	114.59	111.13	111.45	107.52	106.6	115.67	112.59	106.4	115.07	106.02	108.21	110.07	117.3	109.99	109.68	112.57	105.9	108.93	113.45	110.75	112.05	112.6	112.22	113.88	111.43	104.35	105.59	110.07	108.68	110.42	114.58	111.53	118.14	108.47	107.64	115.93	109.86	109.7	112.04	112.18	117.93	104.51	109.87	116.87	103.78
108.25	103.43	109.5	105.38	104.01	110.13	105.86	99.909	106.84	100.01	104.13	104.9	106.76	106.76	103.9	101.35	100.71	104.75	101.14	105.76	105.54	107.32	109.04	98.031	106.12	100.39	105.1	107.81	103.31	110.04	110.77	107.35	100.85	106.74	107.39	101.73	106.54	107.29	108.51	113.01	106.5	109.04	107.98	107.39	102.96	108.31	103.47	104.66	110.36	102.72
115.46	111.05	109.33	112.27	108.37	118.44	108.91	110.41	109.92	111.35	113.72	110.07	110.6	107.5	107.26	110.47	110.5	106.61	108.39	108.52	109.38	110.39	107.68	103.69	101.82	112.07	112.46	106.23	117.48	108.4	113.87	110.01	110.56	111.43	112.23	113.66	106.62	111.67	108.87	106.96	110.93	100.2	110.77	111.58	111.36	114.2	107.13	106.97	114.33	106.48
106.89	105.03	105.45	103.82	105.09	108.1	104.84	102.02	105.23	106.43	107.79	102.33	109.7	100.53	105.31	103.16	104.3	106.68	99.385	101.93	101.01	101.63	105.71	112.01	105.3	107	104.62	111.03	103.46	103.64	98.936	103.21	104.19	103.4	100.18	96.613	110.33	101.99	105.39	97.09	100.3	102.46	101.45	110.05	107.43	99.891	97.567	101.08	106.86	110.31
114.94	110.91	115.04	111.65	110.53	114.15	115.19	113.55	113.52	111.6	115.7	113.58	109.16	109.39	111.13	112.81	116.85	113.64	113.64	112.3	111.02	108.19	107.87	119.89	114.55	120.8	108.55	109.49	106.53	112.61	114.15	108.43	114.19	113.41	116.2	108.22	116.13	120.3	110.57	113.87	110.35	117.19	119.84	109.06	120.08	108.88	113.56	112.41	113.66	114.14
123.03	121.59	122.88	114.2	118.01	117.85	116.18	118.45	113.06	115.08	116.36	119.29	124.91	119.89	119.62	121.21	117.38	121.48	120.16	119.38	119.04	117.03	115.7	114.37	112.29	119.2	109.73	119.46	115.07	118.5	116.76	122.26	116.98	119.85	116.63	114.61	118.56	118.42	114.05	118.16	119.38	110.38	120.86	116.05	110.54	117.87	116.35	116.63	115.39	118.37
104.79	101.54	108.95	104.36	107.71	108.62	109.75	107.79	110.12	105.35	108.16	108.8	102.49	109.14	101.22	102.2	100.33	105.36	104.13	106.41	105.58	102.76	107.93	107.69	105.14	104.38	104.93	102.79	104.01	111.17	100.65	109.77	105.5	111.64	100.16	112.28	108.04	106.49	110.93	111.03	109.4	110.63	105.98	104.49	104.45	107.61	104.61	108.16	107.28	109.47
111.6	113.65	110.35	116.15	114.31	122.54	110.56	118.61	113.37	117.8	118.27	113.04	110.53	118.65	126.76	119.32	118.52	120.48	117.44	116.99	118.78	116.17	122.49	114.62	112.19	114.94	117.13	123.6	121.32	114.64	117.03	126.32	117.13	108.76	115.87	114.75	114.43	119.06	117.1	115.12	116.07	121.79	120.42	126.38	115.03	120.03	118.55	117	119.38	113.7
101.81	107.94	104.41	101.3	111.73	107.58	102.19	106.26	105.27	106.55	101.13	107.01	100.03	103.37	109.93	105.87	111.72	103.23	105.34	109.43	105.06	108.55	113.21	109.11	106.89	105.77	102.94	107.7	113.2	109.4	98.243	105.82	113.13	105.09	101.36	107.45	102.89	101.68	108.33	105.25	103.97	104.97	109.05	113.4	105.54	105.06	97.761	101.31	106.56	108.86
108.31	109.1	110.02	114.91	118.31	111.59	110.38	117.63	109.21	112.66	113.24	119.38	112.29	116.74	113.01	111.94	114.83	113.25	111.43	111.27	117.67	111.57	111.03	116.27	109.23	120.53	113.6	110.73	111.56	112.63	111.16	107.22	110.2	115.69	110.35	118.01	108.19	103.88	110.37	107.88	112.11	116.52	107.25	108.23	112.68	110.05	114.09	111.88	112.16	114.58
107.86	114.04	113.19	108.63	111.52	109.34	113.5	117.01	109.35	118	110.77	110.4	108.62	112.33	110.87	110.38	108.55	112.36	111.9	111.82	113.02	114.6	107.48	106.87	103.01	114.18	113.11	116.51	105.08	110.27	111.68	109.65	109.83	110.09	106.41	108.95	113.04	112.17	112.38	111.63	104.53	112.07	111.55	111.94	110.19	113.62	113.02	111.38	109.41	109.95
109.78	103.66	108.87	106.49	112.22	102.3	109.03	108.71	104.14	101.31	105.77	106.85	108.82	108.56	106.72	114.08	103.94	106	101.68	107.56	107.4	107.98	106.4	111.13	107.84	105.79	102.63	106.06	110.87	105.43	100.65	108.11	106.56	103.86	109.41	108.42	102.11	105.97	107.73	101.41	103.91	105.37	104.33	106.92	107.08	109.02	110.33	106.43	108.45	102.41
114.49	107.37	106.91	116.78	111.8	114.22	113.65	114.3	116.33	116.17	107.17	112.28	108.36	111.09	114.8	114.88	107.2	110.15	114.04	117.24	102.61	123.22	112.82	108.45	112.46	106.26	117.88	110.41	112.43	113.9	118.4	119.34	112.57	108.33	116.7	118.71	116.95	107.63	109.84	110.18	114.53	112.02	111.35	111.55	114.61	109.67	117.62	113.61	113.8	115.18
105.63	106.46	104.88	107.68	100.16	106.92	101.52	103.72	105.41	104.59	100.43	106.89	106.68	109	111.24	107.92	109.39	104.75	97.004	110.82	106.82	104.32	102.82	104.03	111.04	108.41	103.98	108.3	99.092	104.76	105.14	107.89	99.523	101.2	100.67	105.37	104.71	97.006	108.55	107.44	101.58	106.19	103.38	99.913	98.328	103.38	98.477	104.42	105.12	113.3
107.58	114.43	111.06	112.77	103.84	109.61	118.35	114.02	115.56	108.46	110.77	108.99	112.26	103.62	104.82	116.46	102.71	114.45	100.68	118.95	113.06	112.55	109.74	106.13	113.57	115.14	109.08	113.24	115.09	115.26	108.52	112.64	116.4	107.31	114.58	118	108.68	109.86	108.97	103.19	107.78	109.59	109.94	112.32	109.68	104.48	108.27	113.53	115.42	114.3
104.56	109.37	99.418	113.58	104.98	106.2	103.97	109.14	106.8	108.53	104.42	104.27	105.86	109.6	108.55	107.13	103.17	106.65	104.57	100.64	98.177	115.35	105.57	105.75	98.702	100.4	103.43	103.22	106.88	102.54	107.01	103.92	104.91	106.77	103.21	102.66	106.75	100.63	103.07	98.265	99.519	99.577	104.31	105.38	109.49	106.61	105.1	102.64	96.09	104.57
105.77	106.53	110.02	102.74	104.59	106.86	102.57	105.52	108.33	107.35	100.91	106.42	100.58	108.24	101.21	104.85	103.96	103.43	104.47	104.69	104.01	108.09	110.57	109.09	104.99	105.81	108.71	109.27	104.4	105.69	103.59	112.27	103.8	100.91	105.58	104.41	105	109.67	108.67	105.41	103.81	106.45	104.85	107.36	105.95	101.42	105.9	111.1	106.37	108.76
102.99	103.4	99.889	98.876	105.86	106.29	104.01	108.55	105.94	104.95	102.49	103.61	102.65	110.67	105.25	100.33	108.16	108.12	113.95	98.432	105.53	98.211	106.38	108.53	96.499	109.93	102.49	106.01	103.81	105.56	102.34	103.63	109.67	109.29	105.56	114.35	101.09	109.04	104.42	107.2	111.06	107.65	110.97	106.59	112.17	97.949	103.52	101.41	99.965	111.48
112.64	110.08	104.13	114.56	110.94	109.66	110.49	107.55	111.41	109.33	115.79	110.5	108.83	104.94	113.77	116.29	119.67	107.48	109.65	108.99	108.89	110.13	113.76	117.5	112.9	108.46	109.29	113.86	117.92	112.2	110.29	119.25	106.57	116.98	108.53	109.33	109.62	109.02	108.74	117.18	107.78	111.81	111.51	108.35	113.61	111.27	112.99	115.06	111.33	109.02
99.817	100.23	102.49	105.42	103.34	104.53	100.51	98.154	103.26	103.26	109	102.19	103.68	100.38	108.74	105.72	104.82	101.86	101.71	109.14	101.67	98.616	97.991	93.305	99.144	98.389	101.03	106.74	106.02	94.951	103.97	103.95	100.21	99.29	99.424	102.81	108.17	106.73	101.27	97.328	104.99	103.04	104.6	103.96	94.914	98.022	100.26	96.651	99.418	102.51
103.74	104.49	102.01	106.92	107.33	99.369	112.46	99.288	103.21	105.96	114.31	102.63	103.4	103.51	102.93	106.68	103.91	103.42	106.55	111.27	110.56	105.53	102.62	102.87	105.2	101.78	104.07	105.84	106.4	105.25	106.43	105.07	108.37	104.89	102.57	110.13	107.8	111.49	104.21	101.71	103.55	106.01	97.775	102.29	104.9	106.74	108.62	106.19	105.06	101.41
115.73	115.13	120.65	116.48	110.83	105.57	119.27	113.28	111.52	105.27	108.91	110.88	112.23	110.14	113.08	108.23	107.88	114.63	110.97	113.11	107.53	111.84	114.01	104.31	118.99	117.45	107.83	117.99	115.35	105.61	114.23	112.02	107.96	112.56	109.41	109.5	109.82	114.35	109.81	115.48	106.56	112.61	106.38	115.09	114.23	111.22	112.4	114.42	113.24	110.25
98.21	101.13	107.78	103.7	105.45	107.02	110.42	99.478	101.29	105.79	112.12	103.32	106.23	104.45	99.521	105.3	110.28	100.19	108.14	102.7	104.39	106.43	106.9	101.39	103.52	103.05	105.67	98.792	103.81	105.17	104.12	103.24	102.69	105.26	103.98	100	105.87	105.57	100.14	107.55	106.13	106.76	104.1	106.44	100.49	102.02	103.92	102.36	98.904	107.3
108.79	110.4	103.77	106.05	103.27	101.5	107.27	106.61	107.66	106.64	101.57	103.76	108.03	108.15	111.7	98.961	103.91	104.82	108.6	108.42	102.24	112.08	102.05	100.94	100.82	105.85	105.83	105.4	103.1	104.6	103.54	106.52	103.45	100.32	103.19	106.08	104.45	106.1	109.36	108.72	104.56	104.4	103.93	106.1	108.09	105.51	108.36	111.41	108.56	104.75
108.75	99.103	109.45	106.35	107.72	106.48	106.15	107.22	104.37	105.93	108.01	109.32	104.42	104.52	103.83	103.73	106.73	103.59	105.99	106.91	106.62	106.02	108.44	104.49	104.29	100.98	106.35	106.48	103.45	103.6	103.19	105.93	108.51	101.4	107.96	105.65	106.31	114.77	105.44	103.28	106.93	105.55	104.7	112.63	108.77	104.94	106.97	102.24	100.57	110.24
104.74	109.07	106.24	104.4	95.905	106.68	97.555	101.95	103.94	107.28	110.67	107.03	103.27	100.03	103.99	105.75	102.79	104.03	105.63	100.58	107.1	106.2	96.667	103.21	107.23	102.44	109.36	102.45	102.4	103.46	104.69	107.26	105.12	109.6	108.71	99.672	107.82	108.69	104.58	106.9	105.23	103.39	104.52	105.36	103.66	102.1	105.01	105.48	108.43	100.99
106.08	110.52	110.94	114.54	114.69	107.89	115.05	110.15	115.1	108.97	116.07	114.35	105.5	109.81	112.52	111.32	103.86	118.96	111.61	122.54	112.86	109.44	106.75	110.78	106.58	110.85	114.44	119.95	113.72	110.12	107.63	110.36	108.12	114	110.7	114.42	107.55	110.19	111.55	110.81	116.91	116.88	109.36	112.11	114.66	118.83	105.04	108.14	112.34	113.66
118.52	119.95	119.87	116.23	121.53	121.86	117.29	117.07	121.19	113.32	122.51	112.09	113.95	119.18	116.34	115.86	116.77	129.13	112.64	117.44	117.18	114.98	109.72	114.93	116.33	113.51	112.62	113.89	119.17	116.52	118.3	121.16	118.04	120.69	119.15	116.41	114.43	113.17	118.44	115.18	119.37	115.17	118.72	120.61	114.49	118.82	118.48	120.79	121.3	119.49
105.46	108.03	104.59	112.13	102.7	107.74	106.46	104.86	112.04	104.97	109.19	103.56	105.94	107.01	99.114	105.22	110.91	109.35	106.82	103.57	106.4	104.71	111.39	103.12	113.15	111.4	109.32	102.05	114.14	108.24	110.56	103.63	108.33	112.92	107.3	110.04	109.68	109.81	104.38	100.2	103.87	104.94	113.67	106.81	112.41	105.66	103.44	110.92	106.58	101.62
98.149	100.28	104.13	112.59	104.37	111.46	98.84	105.4	106.44	105.18	97.808	103.47	99.892	110.1	99.46	107.83	105.33	101.63	107.45	106.78	104.07	105.17	103.42	105.3	103.62	106.15	101.67	103.3	103.8	103.8	105.68	107.41	102.85	108.87	103.86	111.32	101.39	108.28	110.4	100.33	93.302	102.97	106.08	105.02	102.46	105.15	108.88	102.51	101.12	103.36
114.5	101.88	107.82	103.39	106.41	106.71	102.52	98.633	113.58	101.77	97.921	105.25	105.46	105.69	105.23	107.32	106.5	103.83	101.28	108.18	102.27	104.06	104.59	107.57	103.23	100.86	105.08	105.75	106.37	101.59	105.97	109.83	106.57	100.93	99.379	108.34	103.06	106	104.05	102.4	108.29	107.9	102.63	106.21	106.14	109.64	102.66	106.15	109.55	109.83
99.665	97.756	94.903	102.13	104.47	98.403	103.39	102.18	104.79	102.19	100.66	107.25	98.483	101.68	97.297	103.71	102.02	102.92	102.37	98.036	104.82	103.17	93.509	99.35	98.853	96.331	100.25	98.69	100.57	104.12	104.31	96.12	102.87	100.05	103.35	97.675	104.29	99.434	107.52	97.635	96.143	101.22	98.304	102.4	98.818	102.1	102.94	98.615	102.56	101.69
106.74	107.17	108.64	107.53	102.47	108.2	107.76	105.45	105.13	107.12	108.39	103.52	103.54	104.22	112.14	104.29	103.25	99.705	100.93	106.13	100.26	105.01	106.79	102.25	105.61	103.23	108.41	108.74	100.22	115.74	108.7	106.04	105.31	103.9	104.84	105.23	111.48	110.42	100.65	101.28	101.73	101.61	105.89	104.51	102.49	108.71	102.71	100.13	109.76	110.36
116.65	107.88	110.91	112.91	112.71	106.94	108.4	111.25	116.13	115.92	118.83	114.83	109.08	112.82	108.75	113.48	112.73	113.93	120.86	114.18	108.33	109.74	114.59	110.79	108.84	109.32	110.18	115.29	120.2	108.84	110.5	111.01	108.69	113.17	112.99	114.11	106.76	105.48	111.3	110.65	111.38	107.68	113.43	106.95	110.75	110.89	106.61	112.75	115.48	110.2
104.35	104.14	107.75	106.03	110.41	99.667	107.52	106.82	108.78	98.323	101.31	106.82	104.52	108.37	108.87	107.52	103.81	105.77	100.7	101.8	100.4	108	104.13	111.1	111.32	106.89	100.66	104.49	110.8	115.01	106.3	108.39	96.267	104.61	102.38	105.48	101.51	95.205	114.14	106.3	106.18	111.91	104.81	111.42	105.91	104.6	110.98	107.21	103.81	108.88
118.12	115.22	113.24	106.09	111.96	117.07	111.84	114.8	108.75	112.49	109.48	110.52	110.07	107.71	112.05	110.48	112.32	115.17	109.4	109.35	117.2	115.64	111.25	105.9	108.92	117.47	110.27	118.19	107.15	112.4	112.11	108.82	109.69	114.11	112.49	111.75	115.45	117.15	121.07	112.89	115.39	113.07	110.85	109.67	118.89	110.19	119.11	110.59	114.98	111.01
109.91	106.84	101.44	110.04	104.49	104.15	110.31	110.85	110.81	108.85	112.43	109.52	110.47	109.05	108.86	109.36	107.12	108.33	112.6	106.95	106.38	108.15	102.87	114.19	107.19	112.28	110.02	108.55	106.84	114.61	114.23	111.13	110.35	109.98	113.9	109.31	109.26	108.08	104.41	104.82	107.65	110.16	113.14	107.19	110.81	111.32	106.81	102.82	113.75	116.01
101.28	95.965	102.59	94.82	98.648	94.807	94.959	98.755	94.908	97.515	99.521	97.799	103.63	101.18	104.81	105.06	104.27	97.667	100.02	95.689	96.593	91.749	100.53	106.09	103.96	92.453	98.969	102.14	106.45	100.36	97.879	104.94	99.548	99.223	101.66	98.292	98.655	91.304	100.22	99.486	98.494	101.25	97.11	96.346	97.317	98.629	102.31	102.66	97.771	98.604
110.62	107.95	101.49	104.12	104.55	109.02	102.19	109.87	108.06	103.79	109.36	103.83	106.83	108.49	105.41	104.66	103.63	118.02	109.09	99.169	102.56	103.36	104.38	108.46	107.8	104.16	105.33	105.9	110.51	110.28	111.68	112.42	104.79	108.88	111.94	103.16	104.29	108.85	104.72	102.26	107.55	109.69	106.12	105.14	99.643	104.2	101.58	106.18	107.34	110.52
113.18	112.09	112.77	110.98	117.55	109.39	111.67	121.06	108.49	113.29	118.08	112.04	110.97	115.23	114.49	109.47	114.03	113.86	117.92	113.99	115.43	114.7	113.78	109.53	114.53	104.81	110.02	112.17	113.48	117.15	110.39	110.83	109.23	117.67	118.74	109.61	113.3	111.48	105.63	112.53	116.19	105.25	118.38	105.55	108.97	106.13	115.49	109.49	114.43	111.47
106.87	109.75	114.77	103.27	113.08	109.98	107.57	111.26	111.66	114.57	109.36	110.55	109.44	103.84	108.76	111.61	109.97	114.96	109.94	114.97	106.86	109.74	117.58	109.37	108.38	115.24	111.45	113.74	116.16	109.72	113.28	110.52	108.93	113.98	106.25	106.14	115.77	111.96	119.16	115.33	116.14	110.89	110.25	106.96	107.97	109.78	107.34	108.28	111.16	113.31
102.39	103.24	105.44	100.41	97.541	103.16	100.74	102.8	103.15	109.64	101.55	100.68	95.97	98.076	98.255	94.407	97.941	100.8	96.252	97.53	101.2	99.007	100.49	104.37	97.075	94.713	101.07	103.14	100.47	98.504	98.538	98.56	95.548	100.79	97.618	97.097	99.334	104.74	104.26	98.285	94.865	103.58	102.5	104.94	98.564	98.74	102.44	97.872	103.13	97.165
111.02	113.43	105.38	115.08	113	115.69	108.17	110.08	111.81	105.28	109.18	113.33	111.79	112.98	113.83	113.61	117.63	117.73	109.33	112.73	108.67	110.83	111.97	113.12	109.55	106.31	104.24	115.21	116.89	111.19	110.36	112.79	111.32	115.03	110.93	108.59	112.66	111.51	115.76	112.2	110.22	108.94	109.09	107.12	112.19	115.99	110.46	115.78	116.77	115.97
106.44	100.46	102.09	99.246	101.41	98.568	96.639	103.78	103.13	104.11	100.65	96.58	104.54	104.64	100.8	101.66	101.94	97.224	101.32	100.45	104.31	104.7	104.11	103.32	103.7	95.779	99.829	104.14	97.827	107.96	96.512	94.692	99.048	93.302	106.78	100.99	100.36	98.295	103.46	97.818	102	95.436	102.73	103.58	99.251	97.599	93.947	94.53	98.998	94.344
112.62	111.79	110.63	107.97	109.41	111.93	109.01	108.53	109.7	113.14	116.41	112.06	115.07	115.5	108.61	108.71	115.35	111.49	111.43	112.08	107.26	108.15	109.36	114.09	114.07	108.27	106.88	107.83	107.98	111.57	112.32	108.98	112.76	113.26	118.62	108.33	110.36	112.01	108.32	109.84	113.51	112.2	108.34	106.63	113.73	109.64	111.79	107.44	109.65	112.25
103.52	107.74	101.36	102.27	102.94	110.09	106.64	103.09	100.02	104.47	110.12	101.83	106.18	106.41	110.05	103.71	107.67	99.885	98.32	100.3	105.68	97.608	106.08	106.78	103.25	105.66	107.07	107.14	104.86	101.43	100.24	101.82	107.48	105.23	112.87	109.09	114.68	99.645	101.58	109.81	105.87	104.61	112.62	101.91	112.97	103.63	100.56	108.19	109.44	106.34
100.83	108.58	105.26	106.54	101.02	106.46	103.4	106.77	105.93	104.52	105.77	106.07	101.61	108.21	109.6	110.11	102.11	99.912	99.01	107.21	101.45	105.33	108.78	103.2	103.75	102.12	106.45	105.24	99.607	111.48	103.04	100.55	109.73	104.27	100.42	103.69	106.45	104.91	103.92	112.57	108.49	110.63	103.84	109.81	101.62	103.06	103.82	110.05	110.39	102.06
111.94	109.75	116.44	112.98	115.13	111.39	112.63	111.11	114.36	115.52	110.97	101.37	111.17	109.6	112.27	113.92	114.61	114.16	114.75	109.35	110.61	111.02	110.81	119.8	108.84	110.88	119.75	107.71	111.86	115.71	109.77	115.19	111.79	100.58	108.13	106.54	115.1	112.87	110.29	117.2	110.16	109.74	114.82	116.82	103.65	113.38	116.91	106.62	112.68	111.76
107.32	113.24	111.66	108.86	117.29	110.05	107.9	103.45	110.23	109.67	117.51	110.19	110.1	118.1	110.96	112.17	115.56	111.93	117.19	115.74	118.43	105.41	106.92	115.48	115.59	110.03	108.14	114.09	112.62	107.63	106.4	107.94	110.38	109.9	109.07	110.96	105.94	111.94	106.44	111.51	110.06	119.08	106.61	110.42	114.48	113.31	115.47	108.65	114.05	114.09
105.45	100.62	102.05	104.69	110.25	100.13	107.41	104.69	103.91	103.76	107.05	110.86	109.62	113.96	103.81	109.91	107.33	105.97	102.78	103.22	104.03	106.36	104.57	102.17	107.65	102.94	101.78	107.65	107.93	101.9	104.97	104.33	102.84	103.86	102.43	103.11	103.58	102.36	104.59	105.63	103.01	108.86	107.23	104.39	107.32	110.15	105.6	110.32	102.53	104.92
109.28	107.8	111.88	109.93	104.96	114.88	111.68	108.47	113.82	113.47	110.95	115.69	110.38	115.54	112.17	109.05	111.59	110.25	112.15	110.15	111.95	105.24	109.62	114.33	109.73	107.75	111.7	113.83	114.38	110.78	109.69	111.58	112.53	110.74	109.2	113.07	108.36	110.77	107.22	111.45	110.12	116.32	109.44	109.69	110.72	107.27	112.5	107.94	111.6	109.16
101.01	97.824	109.22	106.75	105.08	102.36	100.89	104.53	98.275	99.879	108.22	102.08	104.19	100.08	103.38	105.07	101.42	96.314	100.68	105.43	102.45	106.32	104.91	110.23	104.27	101.51	104.56	99.384	103.38	104.8	106.89	103.99	100.54	104.21	106.98	108.87	100.97	109.54	98.081	104.55	98.516	101.98	98.421	102.8	113.2	110.05	100.46	104.71	103.83	99.115
101.55	100.59	98.943	96.302	94.473	95.85	94.263	96.687	102.1	103.92	103.79	95.017	103.19	97.698	101.52	95.332	99.186	101.45	102.18	97.575	94.956	102.36	99.113	101.83	98.643	101.1	100.23	99.439	97.881	99.716	101.25	103.23	105.55	105.7	100.55	101.5	99.134	97.725	94.269	103.12	100.5	94.092	99.303	100.36	103.42	98.476	101.77	98.78	95.084	94.101
95.164	99.976	99.979	95.486	100.32	94.98	106.86	103.02	99.176	97.497	103.66	95.039	92.598	97.658	101.57	92.928	97.533	90.668	101.92	103.59	100.43	102.88	102.08	100.72	95.42	109.27	101.64	100.03	92.787	99.994	101.43	105.09	104.5	97.424	102.18	96.226	100.83	103.24	106.14	96.118	100.22	104.22	100.12	94.932	101.04	103.12	102.39	107.42	99.45	106.32
116.44	110.97	107.64	109.53	113.97	110.87	120.53	108.52	108.74	113.86	108.34	109.95	114.1	113.35	101.42	114.52	113.15	111.49	110.74	111.72	111.26	109.86	108.34	109.22	112.81	119.97	116.77	110.26	112.65	113.07	118.34	105.81	107.75	110.35	107.8	113.88	112.93	108.59	112.81	114.01	114.28	111.24	112.66	119.09	109.66	115.99	112.83	112.55	108.15	116.03
105.43	96.776	101.03	98.928	99.888	98.7	104.72	100.64	103.53	103.35	100.44	99.497	104.26	98.889	95.566	102.25	95.265	96.627	99.743	96.437	99.126	102.77	102.26	104.48	95.654	101.52	98.364	94.876	99.337	104.9	98.017	101.63	96.099	96.669	102.16	107.21	101.96	101.15	99.235	98.062	96.758	97.993	101.5	97.27	96.991	100.24	100.76	104.11	99.531	93.423
111.78	113.2	113.69	125.25	109.72	117.95	117.91	114.42	111.88	112.65	109.14	113.72	109.15	111.54	121.11	116.16	104.2	108.07	113.68	110.02	104.7	113.57	107.65	114.4	109.68	115.43	110.94	114.99	109.25	114.73	112.25	106.19	114.89	111.16	111.68	115.99	111.36	106.54	106.79	113.96	113.36	113.97	113.69	111.97	113.7	108.3	116.43	115.24	108.42	107.22
101.41	105.36	106.83	110.82	104.69	103.66	109.75	103.88	107.5	108.32	109.05	104.89	104.77	106.95	104.8	109.47	110.87	103.89	102.34	103.53	107.69	107.64	105.48	114.12	105.52	95.909	113.98	105.42	107.31	103.56	101.82	105.77	115.16	111.14	102.6	100.84	101.82	109.47	109.59	106.12	100.62	108.94	98.744	106.02	105.5	105.48	106.05	104.59	105.09	106.09
102.34	100.35	103.08	95.243	103.1	102.66	100.88	101.03	100.9	97.409	106.72	99.536	101.13	101.94	101.22	93.773	100.26	105.23	99.786	102.87	101.44	96.373	102.23	102.84	100.94	97.987	103.19	96.471	100.65	99.365	98.907	100.02	98.278	108.19	100.03	103.18	100.28	102.89	104.62	98.919	103.11	97.965	101.16	97.91	98.491	103.13	94.388	94.793	100.14	104.08
106.76	101.98	112.77	115.02	110.46	104.54	110.95	115.99	108.69	109.2	109.74	116.01	105.85	111.32	112.73	114.88	109.72	111.02	110.05	108.08	106.09	113.18	114.32	106.59	112.1	110.79	104.52	113.13	107.93	108.77	113	113.51	115.47	106.35	115.12	113.41	113.89	115.33	112.09	111.67	107.33	116.34	116.83	114.09	111.62	112.66	113.33	111.03	113.02	110.67
125.35	110.73	116.9	113.74	119.45	116.46	109.38	116.55	115.45	115.09	117.94	118.79	118.63	111.24	114.93	109.53	113.59	117.64	114.51	116.85	114.4	120.25	112.49	110.09	116.92	116.15	115.97	120.09	114.69	117.11	116.93	123.06	113.47	116.84	116.73	116.56	114.01	117.63	120.24	116.07	120.95	113.66	114.44	112.25	114.77	116.17	114.64	113.06	118.42	113.64
106.27	105.04	103.26	102.63	113.94	97.625	103.78	107.79	107.09	99.292	104.74	102.66	101.33	110.79	110.14	105.67	101.73	100.39	106.63	103.42	101.61	101.89	106.97	103.67	104.79	99.73	99.898	104.6	107.23	99.424	100.7	107.23	97.026	103.38	97.719	103.68	100.6	98.998	105.52	100.39	102.44	105.45	100.47	103.32	109.96	103.12	102.86	102.92	107.32	109.52
101.29	109.9	103.49	104.42	105.97	106.15	102.93	109.9	103.99	104.79	105.85	113.11	107.73	101.17	110.51	101.21	104.29	106.99	103.33	98.465	104.04	109.77	106.19	104.84	103.82	107.63	109.04	106.69	103.89	104.67	108.08	106.22	112.42	105.32	97.641	102	114.53	107.29	108.2	106.54	104.71	109.12	100.4	106.83	107.93	104.31	108.88	104.97	100.42	108.84
106.89	103.46	108.7	108.99	100.98	105.68	104.12	107.59	101.53	105.89	104.17	104.55	108.09	103.16	108.04	112.48	103.15	103.68	105.63	103.24	104.55	103.59	111.86	104.1	104.33	106.95	106.93	107.33	107.64	107.14	101.48	111.96	108.79	106.41	111.22	107.56	105.73	107.04	98.609	105.18	104.28	103.99	103.5	109.62	107.53	105.68	102.14	103.78	107.03	108.7
105.65	101.99	104.57	109.93	105.05	112.73	100.21	97.958	104.54	98.335	112.45	108.53	107.26	108.89	102.38	104.24	108.09	105.28	99.746	98.659	102.2	105.37	103.15	107.91	107.38	102.71	108.08	102.1	100.97	103.7	100.65	112.06	111.77	107.91	107.29	108.68	104.17	108.32	105.97	104.88	103.57	105.72	110.19	98.267	101.98	104.14	96.759	102.48	106.02	107.93
107.87	107.43	101.13	107.31	108.29	107.88	100.76	104.77	108.62	112.57	107.89	106.37	107.42	103.63	110.57	105.26	108.8	103.87	108.62	105.95	107.42	102.13	114.09	107.69	108.7	98.183	104.02	113.69	105.46	104.34	100.29	106.89	107.75	100.53	109.57	110.2	102.62	104.36	104	103.07	106.7	104.63	104.83	107.01	106.35	108.19	107.85	106.62	98.488	113.86
104.24	107.55	107.17	107.17	108.43	99.996	101.28	107.42	111.81	109.91	103.52	101.9	107.08	106.66	103.27	105.4	109.42	108.77	109.01	100.51	108.32	110.14	105.44	100	102.9	104.77	104.74	99.344	107.6	102.14	105.12	102.48	110.47	107.96	106.21	105.59	108.92	97.324	112.81	106.62	102.55	101.79	97.237	107.84	104.91	109.42	106.55	102.63	107.36	110.94
114.45	117.9	110.93	112.8	111.29	112.05	109.84	107.17	113.32	120.37	108.77	106.91	106.61	113.49	106.25	108.2	99.799	115.38	110.72	110.52	111.72	116.76	109.55	110.87	109.09	110.14	113.36	115.12	105.57	105.73	108.51	111.14	114.77	108.5	110.21	110.98	109.67	115.39	112.62	107.23	112.04	105.78	109.1	107.7	109.8	111.89	116.73	111.84	113.99	111.76
118.57	116.73	111.27	107.01	117.73	107.78	115.98	113.45	103.99	109.07	116.79	113.33	109.41	117.68	107.92	111.29	116.18	110.59	114.29	111.97	115.65	112.27	108.84	113.68	110.06	117.44	108.99	113.03	111.77	115.72	114.83	110.75	113.73	108.84	116.88	109.57	114.23	113.27	111.1	118.43	115.03	108.27	111.54	106.45	115.72	108.55	115.4	116.43	113.22	109.23
94.617	102.25	108.67	97.163	98.283	94.388	99.442	98.188	92.766	103.79	98.157	96.545	102.53	98.298	101.29	102.03	108.45	96.867	97.866	101.88	98.206	94.064	99.04	104.06	99.254	101.62	95.56	99.148	95.373	101.87	100.14	100.9	103.23	102.8	104.69	103.5	100.41	95.701	88.742	99.472	104.01	97.935	100.52	102.92	101.87	97.265	97.713	101.1	94.358	107.9
106.49	105.49	109.95	103.21	99.202	99.254	104.14	104.41	101.87	104.69	107.62	107.56	104.54	102.55	98.644	109.17	103.73	106.97	108.87	112.7	101.42	108.79	103.44	105.57	102.93	110.21	100.36	106.47	104.33	106.27	100.41	106.11	102.74	102.96	108.1	100.01	105.13	104.44	105.9	101.5	98.606	101.27	99.338	103.29	108.38	103.92	105.87	109.25	106.8	104.99
101.07	110.55	104.45	102.91	99.285	101.77	96.81	103.84	109.96	100.22	100.61	103.19	94.832	101.08	100.84	106.56	100.97	99.611	95.403	100.74	100.51	101.52	100.8	96.422	99.123	103.56	98.023	104.69	100.32	101.63	103.32	108.34	98.694	102.41	106.14	102.93	95.154	98.189	97.634	98.516	103.85	105.59	101.96	101.52	102.5	97.694	100.28	101.26	97.323	99.155
100.84	107.46	105.92	104.18	101.38	100.12	102.17	102.78	102.4	101.91	100.88	101.75	103.01	98.606	103.09	101.66	105	99.405	99.543	100.22	101.95	103.99	102.87	101.59	104.68	108.42	111.18	101.96	106.15	106.37	101.75	102.14	100.61	104.74	103.63	104.6	104.37	94.764	113.46	101.66	110.33	110.09	102.34	100.71	109.74	99.275	105.45	100.51	101.36	99.752
104.21	106.23	98.48	109.38	108.45	109.66	100.98	105.99	103.9	106.96	102.47	104.84	105.02	101.2	103.7	102.78	106.35	105.87	110.73	104.65	106.04	109.3	114.57	107.96	106.69	102.74	105.78	100.42	103.99	102.27	106.43	111.35	112.45	109.5	99.181	101.15	103.6	103.27	105.4	105.93	105.76	103.81	103.75	101.4	103.96	110.79	105.94	107.9	106.16	107.01
108.97	104.44	102.41	108.62	102.91	105.13	103.15	105.17	108.87	104.22	108.27	103.1	109.13	106.64	106.69	109.13	105.53	105.55	103.12	107.34	105.26	105.06	103.2	107.18	99.771	103.71	107.98	109.95	114.19	116.3	100.74	100.12	106.33	104.29	110.03	105.05	109.46	102.91	103.8	108.66	107.56	109.03	98.296	98.606	105.34	107.24	101.64	103.34	109.69	109.7
107.63	108.25	110.98	113.41	105.34	111.63	111.58	105.89	108.54	114.49	110.91	114.52	111.42	114.43	111.66	108.8	114.16	111.39	109.75	113.13	111.95	115.41	107.44	110.82	117.46	112.05	118.25	111.61	109.66	115.57	109.09	107.29	113.5	113.49	114.55	114.48	109.56	112.03	108.4	111.87	113.03	111.2	109.41	101.08	113.58	115.38	111.98	106.87	115.53	108.45
106.82	107.4	99.336	120.27	106.29	104.8	104.76	107.72	99.449	105.43	107.86	103.31	106.32	106.1	113.71	105.6	104.57	107.8	100.31	107.18	103.85	103.53	103.5	105.61	109.88	111.66	106.83	107.88	110.28	104.14	109.54	102.42	105.07	106.34	105.38	107.7	112.46	103.27	110.82	113.92	105.71	106.65	103.5	105.1	109.45	106.16	105.26	99.868	106.27	102.97
106.75	112.51	105.79	104.92	109.61	103.38	102.79	97.429	104.49	109.97	106.17	109.83	99.78	106.01	100.73	105.04	103.88	102.41	104.39	102.15	109.57	97.83	107.48	97.421	107.04	104.94	104.99	104.11	108.29	106.5	104.86	107.19	104.97	104.16	101.83	106.53	113.3	99.656	102.51	107.55	103.64	105.04	96.788	102.43	104.67	109.11	108.57	102.02	98.129	105.61
112.04	109.91	113.01	111.91	112.68	111.3	114.37	120.63	114.18	107.03	110.84	110.01	107.69	112.23	116.58	105.56	115.05	109.82	115.09	109.32	118.3	116.73	116.04	113.05	110.06	111.82	115.49	111.08	114.38	113.87	117.2	116	113.75	108.14	115.08	113.54	120.5	113.31	108.66	112.7	118.27	115.32	113.64	112.37	115.43	111.63	113.33	116.9	106.87	115.73
107.74	103.82	101.99	111.5	105.73	107.45	100.52	103.81	110.76	103.57	101.9	105.86	108.68	108	101.74	106.2	103.86	107.76	102.25	106.04	102.39	110.16	106.78	108.25	105.97	104.62	107.6	106.25	104.95	106.91	106.54	109.76	104.09	108.29	106.7	100.56	106.87	102.51	104.72	105.78	108.43	106.4	106.87	113.86	105.34	111.85	104.99	107.44	103.43	108.15
102.01	101.81	109.47	100.91	103.25	106.34	103.31	108.07	100.05	105.33	108.09	102.97	104.79	104.92	105.7	103.39	104.38	106.6	111.42	107.94	108.32	107.61	105.42	103.41	105.4	107.56	101.44	103.7	107.16	108.14	99.8	105.29	105.28	104.8	101.33	106.35	105.6	106.77	102.1	109.07	105.09	110.04	101.13	103.56	111.3	105.87	106.17	105.08	107.65	104.93
103.22	101.67	106.06	106	101.9	103.24	103.93	106.58	110.5	109	106.55	103.05	107.61	114.03	107.24	110.7	107.27	96.913	109.57	106.32	101.39	108.81	108.28	103.92	110.89	101.83	108.07	104.72	101.41	106.46	102.87	101.3	107.14	108.1	108.32	110.82	101.9	105.02	108.81	104.46	103.84	105.8	99.982	108.1	106.84	100.67	109.22	110.17	108.59	106.82
102.67	101.57	96.329	100.36	102.31	99.018	98.975	98.995	109.92	105.04	100.74	98.993	87.518	100.55	101.27	96.406	96.862	98.485	92.011	98.549	94.445	102.53	102.5	97.377	96.73	97.151	109.7	94.668	101.7	99.573	104.22	103.23	110.75	100.68	94.248	100.33	99.537	99.945	100.14	102.42	95.165	102.38	100.73	102.03	103.67	95.89	98.027	98.683	96.7	94.397
100.12	107.7	107.6	108.55	107.81	103.65	102.15	104.59	104.11	107.28	113.26	107.57	102.8	108.85	98.713	102.6	105.93	108.92	105.58	110.12	101.88	107.78	107.95	102.21	106.53	102.94	105.45	111.5	104.66	108.86	106.67	103.1	103.89	108.03	110.36	104.74	107.67	111.41	103.17	105.79	106.23	110.15	115.69	101.26	107.93	105.27	101.03	103.57	103.46	105.74
121.34	114.69	115.96	118.14	121.49	113.6	122.02	118.21	119.3	119.37	111.61	124.33	119.3	111.93	121.25	115.92	122.92	121.64	116.01	122.14	122.11	112.09	111.89	117.05	120.15	118.36	123.36	119.99	115.02	120.07	116.9	115.33	121.1	117.48	120.46	110.47	119.21	120.59	114.04	118.68	113.75	118.75	116.3	117.42	121.1	111.99	115.67	115.18	120	123.65
107.67	108.28	107.06	107.58	101.36	108.35	113.32	106.7	108.85	98.968	105.8	106.25	109.91	108.13	110.31	97.096	100.81	108.19	107.27	110.09	109.75	106.46	102.75	113.94	104.05	104.5	108.82	103.23	109.11	113.86	111.03	109.8	106.47	104.18	105.36	104.94	106.74	99.967	101.47	104.74	102.69	100.81	108.46	104.44	109.18	107.58	114.88	104.51	107.39	103.7
99.096	100.1	98.857	103.85	100.67	99.439	101.95	106.85	88.38	99.82	108.15	97.993	98.776	107.08	98.328	101.99	98.819	98.398	104.86	99.994	106.5	98.519	105.47	108.68	95.962	107.33	91.195	96.12	104.21	102.56	99.373	96.091	97.262	97.958	104.31	96.841	101.32	103.63	98.013	99.063	96.865	108.2	100.78	97.739	100.47	103.08	95.019	95.034	102.04	105.21
110.91	108.4	118.14	119.55	117.17	110.57	112.97	112.68	112.88	115.84	110.97	115.93	114.77	114.65	115.62	109.59	111.37	107.97	112.79	113.56	112.55	112.98	112.21	112.03	114.26	117.15	107.82	119.76	112.73	118.25	115.42	114.55	111.68	115.59	114.3	111.73	111.8	113.33	112.71	109.82	117.15	114.09	110.21	116.62	113.4	118.93	107.97	109.28	114.39	111.72
106.73	105.68	108.22	98.028	100.11	100.74	104.61	101.17	100.91	100.08	102.97	106.8	103.77	105.89	103.36	109.59	107.03	101.09	106.65	102.74	104.88	104.49	103.77	106.44	99.434	109.81	105.62	106.65	107.86	108.92	102.52	101.14	101.93	105.16	101.8	100.62	108.17	100.6	108.18	102.87	109.43	106.82	104.54	107.14	102.91	105.66	102.92	102.01	104.11	102.47
113.34	102.35	109.78	104.94	112.38	98.817	107.25	107.44	106.37	108.63	107.05	102.71	101.68	108.58	105.31	101.62	108.42	108.2	98.119	101.91	109.24	107.95	101.05	112	101.52	101.96	107.01	105.88	114.48	103.32	104.33	105.84	109.23	107.07	106.54	104.1	105.55	107.84	111.12	105.58	106.26	109.18	104.69	104.87	107.83	111.85	108.45	99.688	113.31	107.7
102.41	114.29	99.759	105.75	100.14	103.5	105.09	102.22	105.89	102.79	103.31	109.66	100.94	110.41	109.12	109.38	108.8	105.54	106.99	104.87	107.85	109.34	99.394	102.54	104.63	106.43	102.96	105.38	108	102.26	109.85	101.83	105.76	104.45	104.28	100.87	107.65	108.25	109.42	110.57	102.16	103.52	105.76	98.749	99.577	101.9	111.9	107.01	104.34	101.06
107.66	103.49	110.86	105.36	109.33	107.45	105.01	107.94	104.55	102.86	105.98	105.03	103.98	113.57	105.53	99.52	106.76	109.79	109.06	102.58	106.88	107.92	107.53	108.47	107.2	116.2	100.7	104.78	106.2	104.38	106.76	110.48	108.14	105.37	104.22	105.18	106.39	106.98	104.6	106.46	108.35	101.36	104.56	98.269	108.63	103.44	104.66	108.85	104.39	100.23
97.375	95.505	104.9	102.78	94.154	95.941	98.42	89.929	101.59	93.899	102.87	100.82	100.55	96.248	94.742	110.39	96.402	95.996	100.4	100.59	100.06	102.06	99.009	98.347	105.28	98.05	98.981	98.627	96.885	96.685	102.69	97.974	102.11	99.647	94.619	96.042	96.162	99.044	100.69	99.692	97.719	104.16	101.62	99.318	105.69	103.05	94.799	97.552	106.56	102.98
107.05	103.58	103.62	108.78	101.38	97.568	105.37	105.75	110.47	105.82	102.49	104.7	105.22	107.66	104.23	107.78	107.68	101.68	101.69	100.04	100.23	108.62	108.52	103.04	110.01	103.17	104.82	107.24	102.38	104.76	108.11	112.49	109.16	104.4	104.3	101.29	107.53	103.5	102.34	106.62	111.66	109.12	106.38	105.04	109.64	96.712	111.75	99.998	105.36	106.57
97.672	101.03	94.298	97.236	100.19	103.39	99.022	102.63	101.56	108.35	101.25	98.083	96.667	94.868	97.623	100.28	107.03	99.311	99.368	102.22	98.203	104.86	101.52	99.834	91.685	97.33	98.261	102.47	97.056	97.61	107.15	102.45	98.188	87.399	107.56	100.2	91.861	96.037	95.837	98.872	92.293	91.578	95.915	100.47	93.234	98.432	100.19	100.49	101.64	99.735
100.76	113.1	112.04	108.51	106.25	107.68	107.03	109.98	105.24	108.51	113.88	106.14	109.16	103.59	103.85	106.41	104.37	104.65	106.6	109.09	105.25	109.89	108.41	107.93	106.58	107.39	105.12	108.15	99.669	102.78	105.82	102.53	110.39	98.977	105.03	105.71	112.7	105.3	103.73	105.33	107.02	103.43	107.04	107.62	110.69	104.48	107.58	105.39	104.92	102.36
105.03	106.55	100.98	106	110.96	105.76	98.105	106.65	106.81	100.61	102.7	104.24	103.71	111.36	101.89	102.37	106.57	105.68	99.805	105.81	107.63	106.57	105.84	112.98	105.95	106.05	106.2	104.61	106.39	107.24	101.63	99.855	107.21	104.89	107.13	102.57	102.78	103.31	105.49	109.35	107.74	103.45	101.75	108.37	105.37	103.91	108.76	99.794	108.04	104.17
97.448	102.1	94.094	95.111	97.404	95.766	103.98	96.623	100.41	98.068	96.789	101.18	99.099	102.29	94.988	101.3	108.13	101.15	99.499	101.95	106.4	94.759	104.71	97.489	101.41	99.374	101.05	98.889	101.3	97.334	97.009	104.73	102.35	101.28	100.12	99.8	106.14	102.8	102.51	100.59	99.529	98.354	97.836	94.959	100.23	100.45	95.495	97.508	98.238	93.718
104.04	112.06	107	108.55	100.02	104.19	102.21	105.05	109.27	103.63	107.09	101.9	102.87	105.35	105.14	105.36	95.966	113.95	108.99	104.34	104.02	103.46	111.13	103.83	114.93	114.81	105	97.831	103.68	103.04	108.41	105.43	97.643	100.53	104.78	102.49	100.44	103.84	106.16	103.43	110.17	107.98	115.55	99.778	104.25	98.904	105.97	102.39	101.3	103.7
106.75	107.76	104.65	104.88	107.06	109.25	110.38	107.13	107.07	108.56	108.88	102.04	103.75	106.72	105.81	103.42	105.93	107.74	104.75	114.29	104.49	105.25	109.17	109.34	107.75	106.73	108.35	106.01	108.5	105.53	106.67	108.48	110.45	108.06	108.34	107.33	107.72	105.19	106.35	107.36	107.18	106.29	104.11	98.578	107.72	104.73	106.74	105.75	106.44	107.72
105.12	105.79	106.91	100.68	104.23	102.54	109.19	104.34	103.45	102.98	98.755	113.97	107.04	104.67	102.4	110.52	107.95	105.99	110.38	104.25	99.796	106.32	108.37	101.42	105.54	103.87	102.04	106.52	104.19	105.21	102.09	105.36	100.72	103.02	103.38	99.278	104.03	102.56	103.29	102.44	106.56	101.52	102.43	101.3	100.78	103.28	106.32	103.38	103.14	98.747
105.4	109.51	116.71	109.48	113.26	115.98	109.31	110.56	108.64	116.37	110.09	113.36	114.83	117.51	112.68	112.22	105.17	109.85	112.57	108.98	114.84	117.9	113.5	114.1	110.68	113.44	120.47	109.21	118.69	108.54	115.83	106.11	110.65	112.02	114.51	113.38	103.78	112.91	107.31	114.07	110.63	114.94	111.72	110.46	108.76	116.98	110.28	107.42	111.02	109.87
114.78	112.55	112.14	105.41	113.06	111.11	115.11	113.36	109.75	109.92	114.24	117.13	109.65	114.2	114.35	109.72	113.83	113.81	108.6	111.1	111.63	115.17	114.76	111.58	119.49	111.81	121.83	116.71	112.32	114.44	115	110.53	109.78	112	115.69	109.56	114.79	113.23	111.62	116.53	107.63	114.63	109.09	112.92	119.09	114.31	112.22	116.08	116.03	107.54
100.28	101.96	104.89	103.92	105.58	96.723	101.09	104.9	103.63	97.017	102.88	97.526	97.762	105.58	98.961	99.005	101.89	94.901	106.95	97.549	99.538	98.125	99.383	96.817	96.407	100.17	97.052	98.986	97.945	100.93	96.018	98.303	96.216	96.312	97.674	97.654	105.23	94.351	101.38	100.69	102.69	97.461	99.252	96.721	100.36	101.8	99.398	104.41	101.86	101.8
120	119.68	113.07	113.5	117.86	114.52	119.92	124.02	118.43	117.69	120.22	121.04	113.88	115.1	116.27	117.48	118.25	112.9	126.74	118.61	109.51	115.3	120.78	123.5	116.62	119.69	120.58	116.95	119.46	114.45	114.2	125.32	115.56	122.2	116.84	116.29	111.54	111.5	118.15	112.4	119.27	117.23	111.77	117.32	114.06	115.35	117.93	116.09	112.67	120.32
99.884	96.035	95.081	101.17	100.74	104.88	99.458	103.15	105.04	103.93	102	99.346	103.83	99.256	101.83	101.79	98.739	99.956	95.275	99.42	96.472	101.73	97.978	102.41	103.45	99.868	105.22	102.14	100.55	101.66	105.66	96.84	98.562	97.879	99.484	100.36	100.89	94.041	106.63	92.963	96.67	103.43	99.622	95.347	92.973	97.909	96.603	99.958	100.7	101.05
100.47	102.92	103.53	104.11	101.32	108.59	96.363	98.06	90.84	102.24	101.85	93.542	99.518	103.09	106.45	99.445	100.69	98.143	102.2	102.38	102.76	103.25	97.038	105.27	103.11	103.06	100.9	107.9	97.152	101.26	102.53	100.51	95.502	102.34	106.82	95.156	105.37	96.65	95.128	97.572	99.411	105.69	96.025	98.949	96.619	99.992	99.9	95.651	98.003	104.87
118.52	115.2	121.38	120.52	117.64	111.13	111.44	113.23	116.17	118.96	121.96	120.87	115.13	127.01	114.52	114.41	118.91	121.57	115.35	120.84	117.71	120.1	116.51	121.31	113.35	119.69	112.81	118.32	116.68	113.63	119.67	119.57	119.12	116.43	121.24	113.5	111.88	113.52	112.58	108.86	112.58	117.75	119.28	116.79	113.79	119.16	115.7	113.86	116.04	116.58
113.48	111.62	109.73	109.5	109.71	112.6	116.82	109.01	111.62	110.95	111.16	112.84	105.41	113.66	112.69	111.23	110.65	106.37	113.43	111.17	112.16	113.7	114.3	110.19	118.12	108.94	115.77	112.2	110.29	103.95	111.23	114.69	109.09	112.12	114.02	114.68	109.06	109.49	110.91	107.51	108.67	109.36	116.39	111.61	111.98	113.41	113.96	114.65	109.94	106.77
102.9	104.78	107.22	108.35	104.95	108.15	106.17	104.28	105.57	103.97	105.31	103.02	110.91	105.05	104.51	98.704	107.47	108.89	105.11	106.45	99.899	106.24	106.06	110.32	110.56	115.44	103.95	105.47	103.28	104.22	102.75	106.23	102.31	103.77	108.89	107.02	108.32	103.52	106.64	106.93	105.06	108.98	105.97	102.96	104.5	112.67	104.83	102.99	107.64	104.78
109.29	105.24	107.75	109.41	107.3	109.92	115.12	106.19	107.11	106.22	110.21	102.11	109.32	107.54	106.11	109.37	116.15	106.79	103	112.35	107.2	109.7	110.62	103.33	107.75	110.2	113.24	108.7	108.7	109.35	113.45	112.95	106.15	112.28	102.33	109.62	110.62	107.86	109	115.03	111.49	104.25	102.99	103.22	106.67	105.76	111.37	104.28	104.65	108.43
118.69	118.91	116.16	111.48	111.66	108.12	114.31	108.5	110.64	112.1	118.74	111.26	112.37	108.16	103.47	114.29	114.82	111.68	109.68	113.49	109.02	105.98	118.07	112.41	113.88	109.45	111.87	108.67	114.29	119.11	113.58	116.99	115.79	112.21	109.8	111.51	111.24	113.37	114.5	112.4	107.49	112.61	116.04	104.95	106.86	104.81	115.17	111.79	110.07	105.76
115.43	113.75	116.75	118.6	109.23	105.75	104.87	108.82	108.52	112.05	114.16	116.59	111.88	107.47	111.31	112.06	111.07	113.55	118.14	112.28	109.11	106.57	115.58	115.14	111.45	109.63	112.52	118.28	106.88	114.62	111.5	110.13	107.73	113.95	117.1	111.78	122.87	108.03	115.28	111.93	119.97	120.56	110.15	113.79	109.76	112.25	115.53	115.4	105.42	116.88
109.41	104.47	104.24	105.07	99.372	105.13	106.06	103.1	103.75	103.77	112.43	109.53	102.31	111.41	111.18	100.32	99.73	106.15	104.52	102.76	102.81	108.14	102.36	104.5	107.52	109.58	100.77	107.67	102.9	107.07	105.38	107.53	98.778	93.947	100.91	100.98	106.13	103.28	101.53	109.41	107.04	104.24	102.54	103.16	103.91	111.43	107.84	103.32	105.14	110.12
109.32	103.77	99.056	105.65	107.19	107.24	102.96	103.67	104.41	107.65	99.897	98.609	110.07	103.29	110.54	108.15	109.78	99.849	102.62	104.3	103.32	105.57	103.95	105.9	105.85	110.67	101.6	106.83	106.45	102.45	106.25	109.19	107.98	106.62	107.73	109.5	109.27	106.64	106.04	104.78	107.64	111.91	107.31	109.08	107.22	100.05	106.98	109.12	105.96	101.37
118.87	110.37	120.81	118.26	115.63	117.82	119.85	115.27	118.29	118.61	121.06	114.54	123.52	120.47	117.07	114.55	112.72	116.3	123.76	113.76	112.75	112.05	124.35	115.19	114.43	117.86	115.77	112.56	113.06	117.33	116	120.6	114.42	123.45	117.12	114.18	119.42	123.36	114.54	123.33	116.3	109.12	119.84	114.54	116.19	114.29	118.92	116.49	113.15	121.9
108.04	103.11	98.747	107.2	103.09	104.07	107.96	108.26	104.58	107.35	106.85	104.53	102.52	105.6	103.28	107.97	100.22	101.25	101.59	112.15	109.99	103.79	108.95	106.43	107.82	105.68	105.58	102.07	102.25	108.72	113.02	101.76	105.45	105.7	108.61	107.31	106.16	104.72	102.91	101.73	102.36	103.53	107.62	108.15	99.306	108.12	103.86	114.88	106.77	109.48
106.49	100.79	103.39	103.44	103.28	105.94	106.01	107.38	102.64	100.9	101.83	105.62	98.889	110.16	109.16	105.31	103.1	111.71	104.36	106.38	107.11	104.33	102.85	102.22	108.13	105.51	110.85	107.17	101	112.43	108.79	100.89	106.1	106.12	108.58	100.85	106.78	105.85	107.25	107.25	100.85	106.56	107.53	104.98	110.95	95.791	99.593	115.46	108.82	113.59
101.37	109.13	101.72	107.89	109.31	99.256	112.37	105.79	104.57	107.73	108.95	109.09	107.56	103.37	104.44	100.85	107.71	109.59	108.72	106.82	105.15	103.06	104.56	100.43	105.94	112.48	105.25	103.87	105.04	107.34	101.74	105.69	101.76	102.31	104.99	104.94	101.5	102.47	102.7	96.074	106.76	102.69	95.756	99.049	104.66	101.48	101.91	98.034	107.13	104.47
106.8	117.4	114.22	112.14	112.31	117.88	114.85	108.89	116.74	114.02	109.79	114.91	113.39	118.09	111.78	106.59	110.27	112.55	109.33	112.14	112.78	115.1	117.26	109.88	108.35	112.57	113.96	112	116.67	113.14	108.62	112.97	112	118.71	114.29	110.54	112.54	112.7	109.16	118.44	111.32	110.97	107.59	118.65	114.79	111.21	118.41	117.35	118.89	114.98
99.291	97.683	100.43	95.702	96.58	98.109	99.989	100.92	103.15	94.145	104.57	98.02	100.63	96.455	93.664	92.635	97.43	96.604	106.28	100.41	98.98	93.15	101.26	104.81	94.967	100.02	98.391	95.519	101.48	106.49	99.248	97.9	108.25	99.384	95.119	99.728	102.76	96.099	97.42	93.702	102.23	97.557	99.659	99.566	102.43	94.461	103.01	98.792	93.21	91.107
118.25	107.14	111.21	117.29	112.14	108.19	109.91	110.11	109.29	110.92	110.66	111.81	109.11	112.15	106.53	115.84	108.67	113.04	115.35	115.22	110.77	110.69	115.5	115.89	104	108.5	109.9	111.76	109.98	108.07	114.53	116.15	107.65	108.21	109.03	113.24	112.46	107.99	111.36	106.32	109.82	117.64	110.61	107.01	108.29	114.29	104.67	113.42	107.3	109.97
104.01	115.65	112.22	117.8	105.88	110.27	109.72	106.96	107.33	108.15	110.54	112.36	110.67	117.15	110.15	113.73	113.7	111.79	111.56	114.76	114.65	115.68	107.53	110.34	107.3	113.29	105.02	110.65	105.55	110.01	107.32	113.25	105.94	111.66	111.19	111.27	113.32	108.39	110.32	108.02	106.34	115.32	114.59	101.28	102.96	107.78	108.63	111.3	118.11	109.54
116.42	113.14	111.57	109.56	110.4	119.29	111.82	107.67	108.6	116.59	111.83	109.48	106.94	117.91	111.77	116.59	112.01	113.37	111.11	107.15	109.8	110.33	111.58	108.4	114.57	110.3	107.05	110.91	114.62	116.1	116.38	105.75	106.2	111.86	119.49	113.66	110.66	103.89	110.9	117.58	106.13	111.93	108.61	112.04	109.26	112.41	104.3	107.65	109.54	114.03
118.94	115.52	113.53	119.18	108.72	114.27	109.39	120.39	120	120.64	113.73	113.56	118.46	116.65	109.79	117.77	124.92	121.93	114.45	118.81	110.82	115.84	121.78	118.74	117.25	115.9	114.13	115.85	117.74	112.3	114.36	112.51	115.86	116.19	116.92	119.1	114.89	114.04	116.6	113.76	120.89	113.8	120.03	114.93	116.61	116.17	118.33	116.36	117.48	118.62
104.16	102.41	107.42	102.87	104.15	105.47	107.23	105.6	108.92	104.13	105.78	111.37	107.6	105.6	103.06	101.52	103.7	108.37	107.52	101.18	102.74	105	108.19	110.27	103.65	99.354	107.82	112.73	103.93	103.87	106.9	109.94	106.35	111.67	99.101	103.51	96.525	103.23	105.83	104.36	110.71	105.94	115.15	107.85	103.4	106.49	108.15	105.84	107.2	103.95
100.84	111.69	102.61	101.16	99.233	104.7	106.09	104.56	103.31	110.9	104.2	105.81	106.08	105.53	104.19	104.16	97.447	108.53	109.19	110.28	103.95	103.4	112.71	110.78	102.23	105.38	108.86	104.46	104.83	104.36	107.77	101.54	107.65	110.65	104.02	103.91	100.04	112.16	110.05	113.11	108.79	108.21	110.62	100.46	105.28	102.61	104.96	104.12	103.71	100.49
113.77	119.59	109.63	112.65	111.74	115.46	103.11	114.52	106.63	110.47	110.54	109.64	112.33	111.89	112.88	108.09	109.64	108.78	104.75	114.75	111.07	120.46	115.94	110.26	117.57	115.96	122.14	105.15	115.44	108.39	113.71	119.97	113.88	110.71	113.74	110.88	110.52	113.96	111.17	113.22	111.83	107.02	113.04	113.31	110.96	112.84	116.37	109.29	107.98	112.11
105.68	103.3	107	108.85	106.72	108.5	103.05	107.77	102.04	99.719	111.7	103.75	107.66	111.85	104.87	110.07	108.64	105.82	106.75	100.31	105.64	110.43	109.03	108	107.21	105.64	105	114.24	105.07	105.22	106.66	108.3	103.09	105.7	106.78	108.38	106.57	98.823	102.47	107.52	99.882	109.32	107.55	114.18	105.41	103.49	106.8	104.92	107.12	102.93
105.5	106.93	108.83	104.86	103.44	103.78	101.91	106.75	100.22	108.16	102.82	111.04	110.16	98.93	103.64	104.29	112.08	110.36	101.95	105.95	105.33	110.62	107.67	103.55	110.53	107.11	112.19	107.16	110.53	101.83	102.55	101.52	103.05	104.67	104.51	109.23	106.65	111.48	104.25	102.15	108.82	109.56	110.37	107.05	102.54	109.71	111.56	105.53	103.12	109.98
111.15	109.14	103.42	102.67	102.51	108.03	108.55	107.95	107.31	101.09	105.31	106.24	104.17	109.53	103.94	110.08	105.06	102.55	110.73	102.31	117.73	102.98	108.74	106.43	106.19	109.99	99.651	99.993	106.05	105.3	108.34	103.52	102.5	101.8	105.03	112.46	107.17	100.47	109.11	103.24	101.2	98.612	102.31	102.17	106.72	104.59	100.82	114.13	106.6	104.94
110.8	107.65	109.22	100.24	107.76	107.93	108.55	106.38	106.7	102.84	113.06	107.43	105.91	103.16	107.65	110.4	107.55	114.21	115.05	99.46	104.35	105.41	102.09	107.36	106.95	109.54	103.8	103.21	111.34	104.71	102.07	109.04	103.56	109.5	103.65	107.82	111.06	105.07	110.84	108.15	115.13	111.93	111.27	112.43	107.56	108.88	104.54	108.07	115.39	110.22
107.41	99.46	108.6	109.07	106.21	108.28	104.78	104.08	104.84	102.65	108.21	106.02	103.63	108.4	102.88	103.26	103.79	109.31	111.57	107.64	102.98	108.92	107.08	103.56	100.73	110.07	105.58	108.56	101.34	103.23	105.06	103.26	112.41	108.46	104.98	107.13	101.71	104.55	106.4	111.01	101.68	103.54	110.75	101.47	107.93	104.36	106.92	108.47	104.87	102.69
104.41	101.58	107.33	105.65	100.57	107	107.42	106.12	106.74	103.99	107.52	110.08	112.32	105.43	103.19	108.98	108.19	103.24	103.75	102.7	108.04	103.86	99.243	103.74	108.35	108.25	111.49	104.89	108.5	103.78	102.34	117.44	106.83	107.28	107.46	101.93	105.3	104.36	108.03	107.32	105.52	113.51	105.55	112.03	98.398	103.52	101.28	101.8	103.21	113.46
110.71	110.66	108.19	106.68	111.33	108.47	104.37	110.25	100.72	106.7	105.13	105.44	109.02	103.78	106.8	104.56	108.96	93.583	104.99	107.55	110.44	111.35	104.31	103.06	104.61	101.51	109.4	100.68	104.52	107.59	98.147	109.75	102.37	109.6	107.77	111.22	100.74	104.1	111.48	104.51	105.43	112.59	100.78	104.21	108.47	103.94	107.43	100.47	103.41	112.82
111.16	100.12	106.22	102.88	105.43	106.85	99.156	110.07	107.64	102.22	102.24	107.85	105.86	103.13	105	99.725	109.1	101.51	109.59	106.07	103.62	104.03	102.37	102.46	102.98	100.57	102.64	109.07	98.475	100.84	112.37	103.3	100.38	106.94	104.41	104.95	98.693	96.419	102.37	106.86	107.11	104.09	100.91	107.93	101.97	98.688	100.14	106.62	106.3	108.01
111.51	107.76	113.33	114.93	106.51	112.97	118.97	118.97	113.85	110.86	111.68	109.95	107.74	108.18	114.12	106.65	110.6	112.7	114.46	112.54	112.6	106.61	110.79	111.12	110.84	107.4	116.65	110.58	109.54	113.76	111.7	110.5	111.2	111.61	106.05	115.57	110.42	114.86	113.38	104.98	99.99	113.61	114.1	108.61	106.73	108.06	110.41	110.78	117.86	110.93
115.64	109.1	114.16	111.24	108.8	110.97	112.84	108.33	106.52	111.06	111.79	112.48	111.55	109.83	115.86	109.33	105.21	108.49	106.02	105.48	112.5	110.23	109.65	106.31	109.87	105.23	107.94	109.45	109.88	109.97	114.25	107.08	115.46	113.18	111.49	109.01	109.11	112.78	110.65	105.73	107.69	114.42	113.7	114.05	114.13	111.36	110.25	112.2	109.6	110.57
110.63	115.95	108.18	111.05	107.61	116.07	108.81	108.47	111.31	112.34	107.1	117.58	109.35	109.87	110.4	114.51	114.5	107.06	113.28	112.32	116.69	109.55	103.55	105.67	111.97	107.48	110.82	115.51	113.95	118.06	116.02	108.72	113.27	106.68	110.36	108.61	110.42	113.17	109.54	112.98	106.43	117.94	114.28	111.8	107.91	116.28	113.27	113.2	115.11	118.07
100.62	103.47	98.061	98.751	100.3	103.62	95.743	95.016	96.421	96.636	102.82	98.703	93.525	100.65	99.931	104.64	101.37	99.29	100.27	90.153	99.404	106.44	102.96	98.316	107.26	102.81	100.27	100.44	99.37	100.26	102.66	99.964	98.03	99.795	98.573	102.52	102.74	99.152	94.691	102.87	97.724	94.603	107.72	99.088	106.51	99.837	102.64	98.127	99.866	95.278
113.55	112.57	105.84	104.99	104.87	100.55	100.84	112.03	105.57	107.91	113.82	108.68	111.4	102.54	108.21	105.28	107.8	104.95	105.33	102.56	104.43	105.61	108.91	106.26	107.01	110.05	109.92	105.15	102.54	112.33	108.23	111.32	104.88	107.27	102.24	107.6	108.47	106.13	104.88	104.68	108.41	108.33	108.48	112.89	108.75	117.17	110.15	110.37	110.08	112.01
109.91	109.32	113.62	110.24	113.77	114.98	108.48	114.65	117.04	106.06	109.27	106.37	109.79	107.52	111.63	113.78	109.21	113.43	117.88	111.78	110.22	114.92	113.1	109.45	106.49	118.57	117.19	108.77	112.18	116.55	112.31	115.95	115.17	114.09	107.46	108.66	106.22	106.32	115.52	110.16	110.1	108.94	112.77	107	106.72	105.58	109.51	109.78	109.89	109.5
105.2	106.16	106.82	106.83	108.35	106.17	105.49	105.58	102.21	113.04	104.31	103.09	104.9	107.07	102.89	100.33	101.14	102.71	96.908	110	104.92	102.39	111.98	105.31	107.24	103.09	107.84	98.424	103.6	107.73	104.71	105.55	107.14	107.38	109.54	112.1	110.01	105.76	109.87	101.03	110.66	109.21	98.382	103.84	108.85	107.5	104.3	104.36	108.79	107.58
104.01	106.38	102.88	102.95	103.84	102.22	105.16	103.77	102.46	100.44	99.342	111.09	103.51	104.58	105.06	103.62	106.73	104.3	101.42	105.69	102.94	109.39	106.29	103.24	111.52	101.28	101.24	105.85	102.83	105.7	102.76	104.42	104.88	106.49	101.4	108.13	102.96	104.32	105.1	106	104.98	102.57	106.33	106.6	104.65	101.43	109.94	99.817	96.538	100.77
107.92	106.53	103.74	101.07	102.38	108.3	100.44	107.42	107.46	101.99	99.92	100.63	101.68	109.22	109.57	108.04	104.87	110.31	105.28	105.58	102.04	111.51	103.1	107.54	104.52	106.18	113.17	103.66	100.64	105.03	105.23	103.14	100.95	105.87	107.24	103.9	112.69	101.55	112.26	109.61	102.15	103.13	106.82	102.18	107.78	105.77	110.54	99.19	105.14	100.27
103.94	104.59	112.95	107.5	109.93	100.27	108.02	110.97	111.37	102.26	102.13	101.17	103.86	109.59	102.34	105.92	107.92	103.75	107.87	106.33	105.34	103.78	111.01	107.19	103.49	109.27	106.11	106.45	98.487	108.19	100.5	102.93	100.83	104.54	107.04	110.45	107.84	103.99	107.15	105.67	104.83	104.18	102.72	103.38	109.59	103.28	100.1	99.25	101.98	109.42
112.91	114.61	111.84	111.07	113.97	108.44	107.21	109.83	103.94	111.94	107.97	110.33	115.92	107.54	106.17	115.52	107.97	110.11	110.87	107.72	112.86	110.29	106.09	109.84	110.03	113.96	111.64	106.62	111.12	108.39	110.95	115.44	114.71	110	112.71	110.26	112.95	113.08	108.03	104.21	109.24	111.46	110.56	105.69	113.42	111.81	108.24	110.03	109.38	112.71
105.23	111.12	108	105.23	108.28	104.87	104.29	104.37	100.56	103.06	98.876	104.58	104.1	105.92	106.62	103.41	106.32	110.94	110.01	107.07	104.61	100.68	109.05	104.97	103.62	109.11	104.29	102.04	104.58	108.34	97.527	102.45	93.397	105.17	107.98	108.6	103.97	102.61	104.1	106.63	102.6	103.8	104.34	107.13	110.1	103.96	104.37	111.33	106.46	107.42
109.12	106.01	107.94	109.13	109.57	111.73	107.17	105.19	112.9	106.79	106.48	107.28	104.92	106.8	105.6	105.74	109.07	111.17	105.38	110.53	106.69	108.56	108.93	106.68	99.702	100.1	112.71	107.38	107.45	104.19	105.47	110.31	100.96	113.17	103.9	105.62	110.39	106.7	109.82	111.68	105.11	109.77	106.66	108.99	112.66	106.6	109.34	107.54	110.08	108.52
114.35	107.88	115.32	111.78	103.5	118.06	109.14	106.72	106.13	113.84	114.15	111.8	112.21	115.09	109.33	120.18	106.96	110.47	108.74	117.32	115.07	110.46	109.42	111.29	113.02	111.33	111.68	108.13	111.48	114.93	115.92	116.03	112.96	109.58	113.52	107.14	107.38	110.31	115.66	107.79	112.8	111.45	113.7	112.25	113.13	109.32	108.79	113.88	109.69	118.16
109.87	109.17	120.63	116.82	117.99	112.47	117.31	121.23	113.49	113.21	113.2	109.69	109.75	109.58	114.99	114.28	113.25	111	112.14	118.05	111.7	114.88	116.84	118.62	113.71	113.84	111.17	120.01	114.01	113.46	117.28	109.98	109.68	114.77	107.25	109.24	115.79	117.7	112.14	108.61	111.63	118.85	113.27	119.25	113.5	113.85	109.58	107.29	111.29	105.81
107.04	104.24	106.52	104.89	106.24	107.25	101.02	101.21	108.34	102.17	106.55	103.52	111.25	103.14	102.31	106.19	105.65	104.44	106.14	98.791	102.74	106.03	111.42	108.32	111.76	100.84	111	110.97	102.71	108.38	108.62	111.69	106.86	107.66	105.23	107.57	103.84	105.5	106.59	102.45	102.53	108.08	105.87	106.09	108.04	101.95	99.359	102.73	107.24	109.86
100.67	101.98	104.24	103.24	101.89	102.08	111.2	107.36	109.63	103.3	104.11	105.57	105.97	103.8	101.92	99.495	104.07	102.47	108.49	106.18	108.56	107.42	102.14	101.55	104.3	101.29	104.95	105.12	103.39	104.46	100.85	104.34	106.41	107.98	105.54	105.2	107.83	105.5	104.65	104.32	102.12	102.57	110.72	106.88	104.85	105.45	102.87	103.5	106.44	104.31
112.65	102.09	112.27	105.12	109.11	111.86	110.67	111.57	105.95	116.16	105.21	114.62	105.77	115.26	111.26	108.02	112.52	106.24	104.26	104.67	112.41	103.26	113.21	115.13	110.21	103.68	118.63	112.98	111.53	109.26	105.99	115.01	109.98	109.99	113.91	108.18	105.26	114.11	116.75	113.46	107.42	110.31	110.34	110.2	112.46	108.59	106.63	110.71	108.81	111.66
99.762	100.22	98.186	98.769	102.6	101.75	95.629	99.389	98.058	101.01	98.992	94.245	98.551	105.39	97.977	97.768	100.76	99.445	92.713	109.87	95.935	96.039	103.52	105.92	104.89	104.16	102.41	101.64	98.915	100.08	105.75	101.07	101.16	101.66	101.99	103.64	96.805	103.65	104.43	103.09	96.434	103.67	101.05	101.67	104.9	104.99	96.902	101.42	93.404	97.317
111.74	113.36	111.99	115.12	113.64	116.15	114.17	111	110.47	117.61	118.6	110.34	112.28	113.58	111.59	113.32	116.53	117.94	107.75	109.43	114.55	115.11	109.92	110.89	109.99	110.89	110.32	108.69	113.8	118.46	112.4	113.33	110.72	113.58	115.59	112.06	120.36	108.39	114.74	109.61	114.77	104.58	108.81	112.53	107.13	110.82	103.63	110.52	111.62	106.27
105.59	105.31	105.3	99.752	103.43	102.65	107.13	110.95	106.46	104.85	105.54	100.09	103.64	109.23	99.23	105.49	99.781	113.96	108.87	105.62	99.752	108.44	104.23	105.74	107.68	104.09	102.95	106.72	111.31	101.06	102.91	107	106.5	102.95	102.61	102.45	105.77	108.43	104.58	105.45	103.55	107.76	105.72	98.841	108.94	107.41	102.24	112.3	108.18	105.61
113.39	106.79	108.88	110.15	108.13	110.45	106.82	111.67	109.19	105.71	108.2	105.05	108.63	107.1	105.93	102.15	104.27	107	106.05	103.53	104.92	101.92	109.23	116.05	108.2	106.44	106.86	105.86	105.39	109.87	108.57	104.88	110.46	110.71	109.49	114.35	111.85	111.21	106.17	108.64	107.47	106.64	107.04	107.1	101.61	110.29	101	109.68	107.62	101.02
114.21	113.77	123.65	116.43	118.6	112.99	116.86	119.15	119.05	117.6	120.59	116.35	112.01	119.57	114.13	118.31	122.05	117.02	112.16	117.96	116.22	117.21	116.61	117.76	118.89	116.91	111.77	119.15	115.43	111.4	124.72	112.58	113.11	119.79	125.56	117.5	119.92	116.49	116.36	114.27	118.67	123.51	116.18	119.63	117.22	112.82	116.46	119.45	111.52	111.3
108.72	109.31	107.49	105.53	108.03	108.11	101.74	113.51	111.79	102.9	113.78	103.74	107.34	106.18	99.957	105.19	109.51	111.29	111.03	113.28	104.19	115.63	106.77	105.24	109.68	106.17	105.14	110.51	103.91	110	111.04	106.08	107.53	99.295	102.46	106.74	105.14	106.87	112.58	108.12	105.61	103.35	108.04	107.26	98.742	107.69	107.97	105.54	108	108.8
104.75	103.68	105.55	100.89	103.88	110.84	104.3	101.39	102.87	103.67	92.395	104.14	104.21	105.63	100.36	110.5	102.71	104.31	103.35	112.05	104.73	104.01	103.82	102.2	108.28	105.68	106.03	102.9	108.97	104.3	108	101.98	111.42	108.44	106.22	105.26	105.1	105.47	108.71	106.33	103.74	102.48	106.58	105.68	108.36	102.43	104.84	106.47	99.917	109.67
106.19	99.262	101.31	102.93	102.83	107.49	108.58	108.06	105.65	106.7	108.16	101.1	103.7	103	106.81	111.33	94.407	102.6	107.57	108.38	105.57	107.34	108.17	107.05	106.95	102.45	108.54	106.73	106.06	108	103.79	104.86	108.28	100.05	106.32	107.58	110.53	103.89	113.51	111.35	115.53	112.97	105.99	108.18	104.69	106.73	113.81	104.62	112.58	105.14
114.05	107.67	107.7	99.695	102.69	113.54	102.71	108.75	108.42	103.29	107.39	111.89	111.24	104.46	106.29	106.29	109.4	106.62	108.23	103.77	108.42	103.02	106.06	103.28	111.77	108.66	110.31	104.92	101.88	105.23	112.06	114.17	107.74	109.08	105.4	111.61	104.04	104.61	104.81	100.65	101.68	106.97	102.71	103.65	109.14	109.97	106.58	105.71	100.16	102.8
99.942	108.2	106.28	99.991	104.16	104.34	106	103.75	107.3	106.57	107.87	107.18	108.4	109.06	106.43	99.504	109.75	111.08	109.45	99.882	106.07	105.99	108.47	110.66	104.13	106.39	101.85	104.07	110.5	104.96	104.2	107.87	101.7	108.49	99.681	105.76	109.18	103.47	105.04	103.8	105.94	106.02	109.12	99.035	113.12	107.66	105.4	102.84	106.88	103.15
100.49	93.403	103.27	102.21	97.158	101.35	97.382	95.954	99.014	94.768	99.515	97.692	94.803	102.49	97.82	98.79	100.15	93.874	94.301	96.131	102.39	100.34	100.09	96.88	104.46	99.991	101.66	101.84	96.334	94.588	96.789	95.381	99.485	96.616	104.75	99.067	98.139	97.597	98.721	96.583	92.176	97.148	94.569	101.27	97.038	102.05	95.167	102.19	103.45	96.044
101.71	104.31	105.12	107.77	108.03	107.48	110.59	108.42	113.58	106.2	112.11	111.07	107.85	105.55	106.35	113.16	107.12	108.15	105.34	100.35	111.25	105.92	115.73	107.73	107.12	106.38	103.55	100.89	107.42	110.99	100.02	106.58	104.76	109.97	104.83	105.76	103.67	111.53	108.76	102.18	106.92	108.2	106.77	106.64	112.08	110.75	109.04	104.76	99.454	102.35
104.3	110.24	111.64	111.27	110.96	114.1	110.49	120.18	116.98	115.74	112.95	106.64	109.99	114.25	109.18	107.9	112.61	116.55	112.77	105.14	110.01	113.49	113.33	104.17	111.29	110.89	112.17	111.14	110.27	103.43	110.58	112.4	116.15	110.08	108.5	108.03	112.72	109.35	104.02	113	114.25	107.18	112.76	116.39	111.59	113.3	114.45	116.93	109.96	112.37
102.34	99.835	103.86	105.4	99.352	102.04	91.981	101.81	101.87	100.52	101.25	101.13	99.788	108.94	107.29	104	101.21	96.671	100.58	107.34	99.608	98.395	93.574	98.178	98.607	102	102.77	101.24	104.34	103.77	98.042	100.33	101.27	107.09	100.58	95.536	104.52	101.96	93.988	98.217	105.65	100.7	99.83	102.36	103.04	107.19	97.924	108.37	106.91	110.07
106.07	105.74	113.21	109.41	111.67	114.8	116.01	105.38	108.84	111.26	109.03	106.32	111.77	114.16	109.07	109.62	111.79	104.84	113.62	107.99	107.08	115.22	107.19	113.93	105.27	112.33	116.3	107.03	110.49	105.51	111.14	111.52	104.13	107.7	105.26	112.16	110.17	113.84	107.6	112.27	113.49	112.2	110.13	116.12	113.35	106.89	114.16	111.48	112.98	107.26
112.63	104.24	112.7	109.08	112.79	107.53	110.88	111.95	116.74	113.27	116.16	111.07	105.22	107.09	106.97	101.94	102.84	106.95	108.69	114.51	109.7	106.19	110.12	110.92	110.95	107.52	111.65	107.83	106.81	107.25	110.85	112.56	109.34	112.38	111.19	105.09	111.73	112.97	108.1	104.25	110.89	108.25	110.7	104.34	106.17	108.95	102.28	110.89	109.42	112.96
103.93	104.29	98.758	108.62	98.135	103.53	104.65	108.89	108.06	106	108.94	108.14	111.09	101.3	106.59	113.47	104.22	105.17	108.57	103.55	105.61	103.92	106.58	104.05	104.76	104.03	102.77	109.4	107.7	103.1	107.05	108.77	105.32	104.7	109.03	110.77	104.93	110.46	105.64	100.32	108.01	103.1	109.2	102.57	108.93	102.55	107.59	104.82	98.672	104.75
100.07	109.14	104.74	106.88	110.07	101.28	105.21	103.28	110.81	103.74	101.77	107.71	108.14	104.37	110.03	108.54	110.28	113.92	103.93	104.22	103.18	102.84	106.54	113.01	109.66	105.91	107.38	102.19	107.59	107.03	105.03	108.88	108.92	105.8	110.66	108.39	108.36	105.99	104.69	107.49	106.39	102.5	106.07	104.13	102.95	104.41	116.45	104.02	110.13	105.24
106.52	106.11	107.34	101.68	108.02	105.83	105.31	103.77	105.75	104.54	106.29	115.64	102.91	108.35	105.51	106.27	102.65	103.83	107.62	105.18	106.99	109.69	107.6	104.67	104.73	102.21	111.24	107.32	103.08	102.81	105.16	103.81	109.76	97.991	112.82	106.29	103.32	107.86	108.08	108.79	101.46	109.72	106.05	104.23	105.32	106.95	109.64	111.4	108.68	100.41
120.92	113.3	116.95	115.59	120.07	115.64	118.14	117.45	119.69	116.06	114.24	120.06	115.74	119.36	118.47	118.56	122.09	116.18	121.23	114.8	124.85	114.28	115.25	115	119.52	119.61	112.59	119.22	119.96	124.43	113.35	120.42	117.42	119.74	117.46	121.18	119.78	117.15	116.85	117.61	120.55	114.67	120.51	119.25	111.56	122.41	122.67	120.04	117.91	119.19
100.93	104.92	99.247	102.75	100.1	100.32	99.657	107.3	97.644	98.326	95.186	98.094	107.48	94.912	102.21	96.819	100.24	98.766	96.944	96.359	99.073	109.27	100.33	99.373	98.505	100.71	104.67	102.75	102.68	101.36	101.32	101.77	98.432	100.19	97.237	95.791	95.355	103.39	96.343	99.756	101.55	99.683	105.36	106.21	98.177	106.65	95.937	100.51	95.077	97.455
101.14	105.81	108.77	103.21	107.47	105.14	105.78	102.99	105.09	106.45	110.89	102.53	105.87	105.84	100.75	103.62	104.52	98.204	101.15	106.82	111.28	108.1	110.4	109.11	105.97	108.13	109.2	107.44	101.53	103.72	105.73	113.2	106.95	112.7	107.11	105.21	101.32	106.78	104.25	113.59	106.67	107.4	98.234	103.26	106.83	107.16	110.09	106.08	109.95	102.72
93.915	95.561	98.599	94.069	105.17	98.275	96.248	99.366	99.399	97.921	101.34	103.14	101.12	96.278	104.66	97.778	99.384	103.22	98.444	96.863	100.3	98.497	101.14	102.82	97.329	100.16	99.853	100.63	100.26	100.25	105.2	101.51	100.55	96.903	95.81	97.346	107.28	104.36	92.703	94.522	93.047	99.522	101.47	98.57	101.79	95.785	101.52	102.12	99.783	106.99
108.19	109.01	106.58	115.42	109.95	102.24	115.79	109.68	101.99	105.72	110.33	97.632	106.73	105.47	107.7	110.03	108.62	108.06	107.1	105.86	108.07	108.39	104	107.66	107.87	102.32	106.92	99.879	105.99	112.17	108.12	105.68	102.99	101.33	113.16	105.14	105.78	105.76	103.54	109.22	108.62	105.85	104.06	103.72	102.61	107.08	106.58	99.681	107.84	95.034
98.306	104.73	99.363	108.3	104.19	107.05	105.27	107.77	113.15	108.78	108.14	109.94	109.58	104.29	104.49	101.37	102.4	103.76	108.14	100.59	104.09	105.69	109.92	106.16	101.26	99.65	102.08	102.73	107.25	100.87	105.9	104.66	106.15	105.65	101.56	106.96	103	110.59	107.76	109.96	112.97	98.791	99.762	103.7	103.53	109.84	102.37	102.26	98.624	105.73
115.98	102.82	114.82	110.94	113.1	112.72	109.13	111.61	112.18	113.49	114.71	108.67	107.75	112.61	104.59	108.28	110.38	109.34	115.22	107.54	104.69	109.78	112.84	112.54	113.15	109.15	113.82	110.03	107.83	110.94	108.35	105.97	103.14	116.8	107.19	110.79	107.58	108.21	101.67	113.47	114.15	113.9	105.47	110.47	114.26	106.4	109.51	117.69	109.72	105.17
96.893	101.8	101.37	98.492	105.02	100.59	97.728	94.769	105.09	100.82	88.445	91.758	101.71	103.3	97.692	100.35	103.04	104.19	97.096	100.36	97.561	99.621	104.02	88.467	94.077	93.994	98.207	100.54	100.48	101.45	100.41	99.284	103.54	98.914	95.515	98.589	102.78	100.23	101.39	100.11	97.415	97.482	99.104	99.166	98.343	100.25	99.558	101.31	95.801	106.05
104.23	107.91	113.53	110.49	104.12	104.29	107.01	112.49	110.16	104.35	104.21	106.51	107.68	99.751	105.54	103.21	109.4	104.92	111.87	110.74	102.35	103.12	106.83	110.75	107.77	110.34	109.07	102.85	100.74	104.54	108.26	102.47	105.41	105.01	113.38	103.34	101.69	108.86	102.88	106.2	103.94	104.72	105.6	106.89	102.26	113.87	102.93	109.59	104.23	98.772
111.39	107.23	100.63	107.3	100.89	108.3	108.6	105.86	104.66	102.14	103.71	110.87	108.25	101.08	103.54	108.9	102.25	100.27	103.14	112.14	104.48	104.81	109.48	105.26	111.6	103.6	105.24	100.63	108.65	104.76	105.12	107.44	105.9	105.22	105.48	101.89	102.28	99.886	101.11	104.77	96.612	104.05	103.69	111.22	98.499	105.47	113.15	100.12	107.11	105.12
114.34	108.91	111.14	119.77	116.34	110.46	112.93	113.91	112.53	113.93	114.43	113.53	110.06	113.47	115.7	116.73	114.84	112.14	113.33	115.74	109.18	116.09	118.15	113.45	114.93	110.09	116.35	116.12	107.27	110.78	110.58	116.85	106.58	113.7	111.71	111.68	114.4	103.51	115.59	111.71	118.59	111.52	111.56	113.06	110.85	113.04	109.82	120.3	121.21	114.5
113.21	111.32	111.05	108.34	105.82	108.42	119.02	107.18	114.51	115.52	109.53	111.9	106.92	109.53	112.55	118.89	112.34	110.37	112.66	113.44	110.34	112.49	119.1	113.67	111.23	110.56	107.56	113.37	105.84	110.72	105.87	109.1	116.27	106.97	112.51	106.93	111.86	118.25	112.11	107.93	109.87	107.8	111.67	112.04	112.25	113.65	116.52	107.91	109.13	111.73
110.18	104.65	116.99	106.69	107.48	105.72	107.63	107.15	109.15	100.37	106.03	106.7	101.86	106.38	113.59	103.39	106.88	102.89	106.65	109.53	110.25	103.6	107.82	99.709	105.51	106.72	107.3	102.02	103.6	101.35	100.39	111.29	103.16	110.41	107.61	103	107.84	111.32	111.05	106.75	111.25	107.18	107.69	110.51	96.255	107.7	108.76	102.31	103.01	104.33
100.57	94.72	101.76	102.88	97.833	101.51	99.133	103.06	100.88	103.62	96.346	105.6	108.61	100.47	101.07	102.39	95.902	104.4	107.35	97.405	100.64	99.796	103.27	101.43	103.88	99.928	94.663	105.56	102.29	101.17	102.63	102.23	96.69	100.32	94.34	102.93	106.51	91.4	107.04	99.365	101.12	101.6	100.58	96.989	97.857	95.578	95.96	98.707	102.43	107.28
97.919	107.45	109.85	105.7	105.84	103.96	101.41	110.3	100.99	100.46	101.06	103.44	99.41	105.71	99.235	108.2	107.88	100.44	98.009	107.61	103.98	110.54	104.59	102.43	106.82	101.89	102.54	104.12	110.15	98.623	112.1	102.5	101.65	97.974	97.942	110.02	108.12	101.52	102.17	112.43	106.77	108.16	106.16	105.87	107.85	106.83	105.12	105.73	101.87	105.69
102.29	97.921	102.99	98.908	97.297	101.32	94.691	102.93	95.23	103.4	96.687	98.007	95.76	99.646	105.45	103.04	98.833	102.19	102.93	97.766	98.921	96.529	97.579	99.032	100.95	107.91	98.11	99.105	103.35	101.14	101.06	92.875	98.043	99.41	98.162	98.961	92.943	97.1	100.62	103.45	102.75	100.15	103.94	100.23	99.45	94.702	97.912	101.4	101.67	98.625
117.01	111.09	111.23	114.09	109.15	117.62	112.47	112.24	109.43	105.63	109.12	106.23	112.93	109.52	109.98	105.45	108.58	111.52	111.13	111.88	116.02	110.99	109	114.42	114.63	105.08	108.69	105.52	110.03	114.36	117.02	116.9	114.12	112.89	103.1	113.85	115.63	116.81	115.86	111.01	107.79	106.65	107.97	110	113.81	107.15	116.58	115.45	111.81	105.68
106.68	103.26	107.27	102.66	104.45	102.37	104.08	105.62	107.99	109.97	107.7	104.38	104.97	108.59	102.35	103.65	103.8	106.36	107.29	108.54	109.22	105.61	105.78	105.57	105.21	108.32	102.03	105.89	106.59	102.65	107.88	108.92	104.37	103.14	105.87	102.8	108.05	107.44	106.43	111.09	106.63	103.72	105.76	110.92	105.94	103.61	106.51	107.69	107.03	97.423
112.48	111.39	112.71	110.79	112.74	110.78	114.1	120.77	111.13	111.64	106.4	108.37	113.52	112.84	109.57	108.32	110.31	107.38	108.46	114.68	112.13	104.66	111.47	109.63	110.74	111.07	112.3	111.35	113.45	108.91	110.37	112.99	116.57	115.54	112.28	107.34	115.64	114.58	111.93	109.5	110.22	108.24	108.77	108.81	111.57	114.56	107.11	111.68	111.26	105.31
106.44	108.33	110.3	103.17	111.12	105.48	101.03	105.23	107.46	102.89	108.32	108.82	112.13	115.14	104.45	104.87	103.63	103.72	104.47	106.3	106.68	107.03	101.34	107.79	107.34	100.98	107.95	108.8	111.47	106.67	104.46	109.66	103.56	99.648	110.21	106.49	108.82	106.15	109.4	105.8	106.59	109.12	101.9	104.21	111.99	105.7	106	107.29	104.81	107.04
112.94	109.51	105.16	113.05	117.43	113.57	111.67	109.29	111.21	109.58	109.53	113.77	105.62	109.14	112.55	110.14	109.11	107.5	112.85	111.48	117.49	108.15	109.35	117.84	109.46	112.97	114.89	115.23	114.27	106.83	114.29	113.8	114.57	103.88	112.84	112.88	104.4	110.99	112.28	109.15	112.3	113.98	113.13	119.99	109.85	107.46	111.69	109.63	113.99	107.07
108.12	105.27	105.3	101.61	103.3	104.32	102.25	105.7	108.17	106.29	99.268	103.52	105.07	103.47	104.37	106.24	103.17	106.94	104.41	102.14	106.84	100.93	105.64	107.21	107.65	104.19	105.25	105.86	100.79	105.33	105.45	107.73	110.42	103.07	109.14	109.72	99.623	107.77	101.35	103.02	109.35	106.15	107.85	107.88	107.51	102.82	109.23	95.235	104.76	101.61
112.46	107.4	103.83	102.94	106.16	107.37	99.563	104.17	102.66	106.92	106.99	100.79	101.29	106.88	105.7	104.85	97.696	99.68	106.01	99.484	106.22	101.67	106.11	103.97	106.61	107.31	104.34	103.08	103.44	106.41	105.43	97.475	104.23	103.05	106.3	104.63	103.99	107.12	107.78	104.66	104.55	97.881	105.76	102.27	112.33	106.64	107.2	102.28	103.44	104.92
114.81	111.15	111.35	111.36	110.57	105.96	104.78	107.44	113.46	105.35	113.86	103.77	112.29	114.12	112.73	107.34	105.77	110.78	110.48	108.75	107.43	108.16	109.7	109.37	114.99	107.33	115.7	107.15	107.9	107.84	108.2	108.61	114.95	102.23	109.18	106.39	114.2	112.66	112.3	110.25	107.64	106.89	110.11	108.75	106.09	109.67	102.43	110.21	110.56	111.59
108.38	107.62	104.01	101.61	108.78	107.05	108.03	107.88	106.7	101.62	108.57	109.26	109.37	96.884	109.22	107.31	111.77	108.13	109.52	106.97	104.51	105.18	101.34	111.67	102.91	101.92	102.25	100.89	106.7	105.6	103.36	104.81	109.26	103.41	98.117	108.47	106.55	101.23	107.92	108.04	107.08	104.99	101.85	108.33	104.2	106.51	106.57	111.6	102.78	107.2
101.28	100.07	108.66	104.04	101.59	100.55	108.15	106.01	104.92	97.939	103.84	109.78	105.77	108.34	103.45	105.94	112.05	106.23	106.84	99.034	105.13	108.24	106.97	106.45	103.42	107.93	111.23	99.988	104.89	102	103.68	106.66	101.69	108.18	107.26	103.8	106.33	101.21	103.46	104.64	104.7	110.96	104.09	103.02	105.94	103.31	112.11	110.15	105.12	97.844
112.02	109.98	113.69	114.14	114.16	102.69	113.09	111.3	107.36	112.8	113.29	110.83	113.85	115.04	117.24	112.39	114.68	109.72	112.31	108.49	108.9	112.07	115.2	116.07	99.63	111.87	110.31	115.72	119.94	106.38	112.91	108.96	114.82	113.4	109.74	106.47	115.2	114.74	109.28	115.41	113.51	103.9	106.52	112.97	113.78	108.36	112.37	109.81	113.87	111.91
109.92	111.56	109.78	106.43	103.41	108.19	107.01	106.11	103.91	103.48	105.59	112.62	102.75	107.83	101.34	96.948	110.18	108.29	104.64	99.994	105.18	96.562	108.92	102.85	100.18	110.65	103.28	105.82	104.36	95.916	105.66	108.37	98.935	104.54	104.79	102.4	101.93	105.15	100.78	111.96	101.87	103.84	104.58	106.48	104.25	105.4	103.81	105.27	102.72	101.91
110.61	112.97	103.36	96.554	103.28	101.12	101.71	102.95	104.74	95.732	109.03	104.74	101.62	105.69	99.644	109.9	100.38	107.02	105.82	97.237	101.02	102.89	108.02	104.57	102.68	101.52	102.55	108.6	96.116	100.37	103.9	99.824	108.95	105.41	103.97	103.1	102.14	98.212	100.36	105.06	106.05	105.06	103.21	103.33	106.47	105.73	101.59	109.24	107.09	110.24
106.84	108.57	103.35	113.28	111.31	108.8	106.33	113.96	110.82	117.67	118.13	115.56	104.92	112.08	113.74	113.41	111.48	114.92	116.04	108.64	113.01	112.33	116.08	111.83	103.38	107.1	116.78	111.57	107.34	111.95	106.82	118.64	109	112.25	113.55	111.29	105.52	108.58	111.21	106.19	105.14	109.16	104.58	114.62	107.32	116.56	110.13	108.28	111.36	112.22
101.78	105.83	105.34	104.71	99.295	100.79	99.541	105.72	103.28	106.84	103.23	109.91	107.7	107.26	109.69	105.41	103.18	101.67	109.96	102.24	106.28	105.92	111.41	112.96	109.71	107.34	107.31	105.82	106.38	107.15	104.39	108.13	100.04	104.35	96.325	110.79	113.75	111.99	104.99	108.84	111.52	104.33	104.06	103	100.82	109.44	104	105.59	103.13	111.21
107.8	108.29	103.02	105.86	103.08	103.84	95.502	104.97	107.02	107.25	105.25	106.03	101.05	108.3	105.76	108	107.68	106.97	112.12	104.19	106.88	105.38	101.93	105.41	106.68	105.78	101.85	105.19	100.81	102.29	107.08	101.53	102.61	105.16	99.368	102.63	105.65	105.69	110.5	96.533	108.64	106	105.39	100.79	110.26	105.42	108.8	103.39	99.61	106.63
113.6	104.45	109.95	112.05	104.67	106.17	109.54	109.85	101.92	106.78	102.12	102.71	109.21	105.73	103.29	101.71	108.68	109.11	102.43	107.92	106.66	103.84	108.7	110.72	105.34	104.8	105.14	106.95	110.91	108.69	104.78	103.68	105.99	104.45	106.67	106.17	104.04	105.15	105.68	109.19	101.08	102.54	108.82	105.76	105.63	101.11	104.18	119.1	106.91	109.21
106.09	105.83	108.69	106.13	116.56	107.98	99.695	102.55	102.89	104.06	109.26	102.82	106.17	106.84	106.65	99.379	102.89	106.72	105.84	106.04	101.23	101.62	101.95	100.73	106.37	106.33	107.72	104.47	109.69	107.98	105.49	99.1	106.24	107.83	106.73	103.61	107.63	101.19	103.96	105.28	111.73	111.59	108.01	105.83	107.74	103.22	109.55	101.71	102.85	99.176
99.777	99.265	97.536	100.34	97.805	97.163	99.88	96.417	104.4	99.403	104.74	99.597	98.926	103.74	99.613	102.36	97.938	104.04	100.24	100.38	98.027	94.949	106.13	100.1	108.4	110.83	98.661	103.83	101.2	96.964	102.38	102.73	101.31	96.669	107.69	101.16	95.703	102.44	105.71	103.8	102.21	101.21	95.089	107.87	98.486	101.8	102.03	102.58	99.861	96.416
98.434	102.54	97.33	100.78	98.233	97.617	96.936	97.642	96.176	101.35	99.415	108.14	93.429	100.83	101.85	102.91	94.672	95.458	100.49	95.367	102.8	97.552	104.19	100.19	102.43	91.755	101.96	96.935	104.09	98.304	99.247	97.185	96.701	104.48	106.43	102.85	94.877	98.886	100	100.75	104.41	102.25	96.953	101.53	99.089	92.858	96.036	101.02	96.295	100.11
100.42	108.08	100.15	109.57	99.937	102.45	104.24	96.241	104.6	103.83	104.07	99.436	107.37	106.12	97.712	105.32	102.1	102.99	109.18	94.158	98.399	109.25	100.44	104.96	102.35	101	100.04	104.15	108.44	109.47	107.9	106.36	106.14	110.08	106.14	110.99	104.7	104.53	103.39	106.45	104.38	99.612	104.47	107.6	104.97	100.88	99.501	101.68	105.13	99.909
107.42	106.38	112.42	108.22	109.65	111.45	115.81	110.82	112.98	109.5	109.99	119.6	113.38	112.82	121.75	115.96	114.95	116.59	114.61	110.19	105.36	108.76	114.91	110.01	114.69	109.92	111.02	113.85	109.98	113.72	114.8	111.42	109.17	107.48	111.98	112.96	113.89	110.09	113.23	111.38	109.94	113.8	116.55	108.83	113.96	111.32	105.71	113.49	107.43	113.07
101.26	93.314	103.49	101.65	99.653	101.17	102	99.213	97.245	98.647	106.91	103.01	100.19	99.625	100.4	93.91	99.3	97.842	95.066	102.66	105.8	102.25	101.61	99.673	104.36	102.67	103.6	100.91	100.44	99.201	96.228	102.75	103.98	104.16	101.67	90.185	96.813	98.48	93.382	100.39	99.152	104.44	94.84	100.44	97.331	105.56	92.576	109.87	103.94	98.504
104.5	111.1	106.21	104.66	102.84	100.18	101.46	109.4	105.06	109.45	102.95	106.02	99.555	114.24	106.09	102.83	106.05	111.26	111.42	106.02	106.68	111.51	107.56	103.7	100.62	111.44	109.39	110.25	104.19	111.33	102.65	105.84	103.35	103.2	107.09	103.19	107.24	100.15	102.68	112.29	105.1	106.67	104.43	107.53	100.93	106.16	102.93	103.31	102.42	107.47
100.82	105.89	103.97	101.26	103.42	106.99	99.956	98.169	93.771	98.189	100.68	100.55	100.84	95.405	103.14	95.082	94.591	93.997	104.21	98.484	96.43	101.25	104.32	108.91	102.71	104.5	98.622	103.73	99.538	100.6	105.49	101.61	103.19	102.84	106.9	96.537	104.87	107.43	94.644	100.29	104.76	102.21	99.713	107.25	93.238	100.68	99.104	101.91	101.79	101.17
103.17	106.64	112.38	106.36	102	106.08	104.89	114.03	106.35	105.47	108.72	102.81	105.13	105.72	108.49	100.63	106.74	103.54	108.21	101.44	105.8	106.91	101.61	107.96	107.96	112.29	114.45	101.23	98.948	106.88	106.99	109.11	105.61	101.69	104.68	105.81	108.21	104.51	100.74	108.06	101.77	106.96	106.75	108.32	104.42	106.01	104.92	104.44	103.34	106.89
117.27	110.2	116.34	112.63	110.57	103.79	110.49	109.11	103.64	108.17	113.38	110.3	110.61	105.07	107	107	107.34	117.98	107.73	113.45	107.8	107.66	108.25	107.5	110.18	109.1	103.4	106.64	112.61	114.06	108.7	108.02	106.19	108.59	110.82	113.02	108.94	112.16	114.85	106.97	110.02	110.28	106.68	113.46	115.26	112.64	105.13	109.85	108.66	108.02
111.75	103.52	112.04	111.64	112.59	99.863	112.25	110.96	116.63	116.45	103.62	114.42	113.56	107.62	112.21	110.05	112.85	113.54	109.46	105.25	109.94	114.32	105.57	113.26	110.99	113.67	113.89	110.64	106.58	105.62	111.77	108.32	114.75	104.66	116.47	105.65	110.27	116.05	112.04	111.16	116.15	109.51	107.51	108.86	111.84	112.82	109.85	112.97	108.89	113.77
100.11	98.119	102.18	99.236	103	96.548	102.52	99.319	100.49	96.862	98.393	101.38	98.681	99.069	105.88	101.45	98.253	87.669	93.332	99.199	102.74	101.09	100.58	99.779	107.44	103.19	97.283	93.314	93.997	97.182	101.22	95.192	108.39	94.001	103.33	99.951	103.95	101.67	101	103.84	98.979	95.05	97.137	99.367	102.14	102.67	98.412	107.61	100.78	95.098
107.29	117.41	109.25	108.52	110.24	105.7	110.05	112.04	115.99	113.63	115.48	116.91	112.59	110.03	115.39	113.2	109.54	111.47	111.71	112.25	117.39	115.26	120.89	110.42	113.49	112.07	118.59	112.36	122.82	115.57	115.07	107.24	110.96	111.66	107.91	114.8	113.02	107.59	115.23	110.97	119.45	112.1	107.3	111.25	115.57	114.5	114.81	119.49	122.61	112.56
105.73	105.23	112.11	109.24	107.47	110.72	104.03	103.75	109.09	105.74	102.46	103.64	103.91	105.18	114.16	107.8	111.74	106.5	105.94	107.62	105.75	105.76	103.15	106.83	104.11	100.44	103.76	108.22	112.35	104.89	105.04	102.69	111.06	103.2	104.2	114.13	111.88	106.52	107.74	105.59	109.47	104.27	108.05	110.85	110.62	111.9	113.09	102.72	106.23	110.66
112.66	115.26	110.65	112.69	114.51	111.34	103.87	109.62	119.39	111.44	115.58	115.12	110.5	112.32	111.86	115.89	109.99	116.49	107.36	108.82	113.65	113.96	108.75	117.45	109.24	114.98	106.64	114.13	111.76	107.97	114.74	107.62	106.84	115.97	119.07	121.19	110.44	109.95	117.48	115.03	108.65	107.26	119.1	115.78	111.96	104.47	110.28	116.28	118.4	114.11
114.3	110.01	107.59	111.3	111.91	116.25	111.1	110.88	112.96	108.65	114.08	116.95	110.55	106.22	112.4	121.31	112.29	114.73	114.44	106.25	114.91	113.61	103.11	115.83	113.49	112.64	113.69	110.87	114.9	112.37	116.04	114.72	109.13	109.9	118.63	105.03	111.26	113.95	111.8	111.41	115.98	111.56	114.26	116.92	119.03	113.38	109.03	115.07	112.26	107.17
101.62	103.02	104.47	102.82	108.06	112.6	101.9	107.43	107.59	108.46	105.84	106.94	109.56	105.5	103.37	107.72	108.35	106.83	103.71	108.28	100.45	106.43	108.68	104.42	104.55	109.51	113.3	102.61	100.45	103.15	105.22	108.45	109.48	109.52	103.59	105.86	107.69	103.1	100.33	101.97	102.95	102.11	107.72	104.25	106.86	104.18	111.96	100.48	102.4	105.08
113.48	111.88	110.99	112.59	115.76	112.96	107.7	109.72	116.21	109.69	111.23	111.4	109.01	110.95	111.55	114.78	117.17	112.4	112.21	113.95	106.23	115.26	116.43	108.24	113.79	110.42	114.04	108.28	110.07	114.6	116.68	107.15	105.6	112.45	114.14	114.15	115.43	117.47	114.28	107	110.42	115.22	111.59	110.23	108.74	108.24	107.89	118.79	104.38	113.02
111.43	115.74	109.23	114.81	113.11	112.9	110.64	114.09	107.53	114.18	111.67	109.91	113.7	112.78	114.35	112.35	103.14	115.42	105.43	110	104	110.32	114.43	108.61	115.61	108.03	115.08	114.1	109.38	113.28	115.5	109.09	110.59	107.5	111.93	110.59	109.28	111.61	109.07	103.91	113.1	108.92	107.58	105.65	104.21	107.69	116.1	110.8	111.63	116.94
108.46	106.62	113.96	113.11	112.56	113.82	114.22	112.95	111.85	109.42	112.35	107.05	106.74	112.98	112.71	114.04	107.97	109.18	110.29	105.49	113.86	112.38	107.38	116.96	111.86	113.26	110.54	115.06	108.54	103.82	114.39	114.1	117.48	109.53	110.18	106.39	110.54	111.07	109.13	115.89	113.46	111.36	106.72	108.36	111.3	111.1	108.34	114.96	111.97	114.34
108.54	109.72	106.42	97.157	106.98	108.21	102.52	107.37	106.49	106.77	100.79	106.26	107	104.08	112.07	111.82	110.77	112.21	99.497	106.62	108.03	115.19	105.36	106.01	105.1	105.03	107.68	105.82	106.89	111.37	106.29	101.9	109.56	109.9	105.64	101.36	107.5	105.42	103.66	105.93	105.09	111.54	109.17	110.49	108.58	108.12	107.35	101.8	105.37	107.69
105.46	104.89	104.88	108.32	99.758	108.67	106.32	103.14	101.9	102.66	107.77	107.81	104.03	100.29	104.02	105.96	102.52	109.73	103.8	111.25	106.74	105.92	106.58	110.32	104.99	102.6	108.62	107.67	107.99	111.56	106.99	105.06	102.01	103.94	102.77	109.79	104.03	104.13	106.43	101.32	101.43	104.25	108.07	98.639	101.94	103.22	108.21	99.721	113.18	99.341
97.939	99.784	103.61	108.29	100.08	100.72	101.07	99.907	98.993	97.194	107.11	99.111	100.55	103.02	102.1	93.353	106.19	95.498	99.977	96.994	99.72	98.89	99.151	102.22	96.17	101.5	103.57	97.632	101.32	101.96	100.53	96.096	100.87	102.26	101.8	102.35	99.502	105.81	102.92	100.06	100.93	98.175	104	98.447	104.78	107.62	92.658	100.43	98.452	101.89
102.44	109.48	109.8	110.19	107.7	108.06	104.5	105.46	106.25	109.48	103.03	104.53	107.31	105.31	106.86	99.607	110.07	101.91	104.73	106.48	103.56	104.2	104.97	102.11	104.14	100.89	109	107.69	102.59	103.89	108.11	108.11	105.48	97.299	104.05	110.57	100.8	111.96	105.98	106.39	104.05	109.5	98.723	113.38	111.57	102.59	106.37	103.87	108	96.836
108.17	106.5	108.65	108.82	107.36	106.22	111.22	102.71	105.07	105.62	98.406	104.22	105.59	112	102.51	111.4	104.02	108.45	106.03	107.48	105.06	107.12	103.86	105.61	110.27	101.42	108.97	103.74	112.39	106.07	102.39	107	104.27	104.47	99.599	109.87	103.14	105.39	105.45	104.71	106.8	107.9	97.578	104.52	110.54	106.24	110.83	107.01	102.45	110.84
99.639	106.85	101.56	106.41	96.775	101.7	97.97	97.832	97.181	103.29	94.132	102.37	95.53	99.68	96.479	101.33	98.695	99.94	100.83	98.936	98.875	93.991	98.423	97.636	104.6	102.06	102.42	103.29	101.79	99.97	99.144	95.667	99.445	106.6	107.02	99.719	106.39	96.15	100.83	103.65	98.051	105.51	95.556	101.08	99.386	102.7	102.35	105.04	98.509	101.63
100.01	102.34	96.638	104.84	101.17	100.91	97.994	97.329	95.733	99.267	103.07	99.991	100.92	106.16	101.14	100.29	105.33	102.08	98.246	102.63	93.749	104.6	96.422	104.94	94.399	101.72	97.978	93.387	99.566	102.46	103.89	97.538	91.315	95.361	99.95	99.697	97.598	94.831	103.3	101.34	107.29	98.596	94.354	104.76	105.62	98.506	103.88	101.96	95.501	105.36
94.626	102.65	102.27	97.194	97.098	104.72	99.701	103.5	102.25	99.53	94.995	99.636	95.046	92.155	101.38	97.374	103.83	103.2	95.344	98.639	107.15	97.924	100.5	98.191	97.701	95.9	103.36	109.38	97.076	100.78	98.569	106.72	101.11	100.43	102.4	96.124	95.329	101.13	101.31	100.43	101.96	94.543	105.77	104.93	105.22	100.98	100.52	109.63	101.6	100.35
108.77	113.06	114.18	107.78	112.82	111.3	113.33	106.68	116.17	111.46	116.23	110.05	109.87	105.63	111.16	114.58	112.65	113.59	110.71	114.41	105.07	105.98	111.6	115.53	113.51	117.33	115.43	103.78	112.71	105.1	112.08	109.82	115.77	108.15	105.31	111.45	113.1	116.15	105.6	109.2	118.7	108.81	105.22	103.23	105.61	108.59	110.89	109.36	113.57	109.43
113.04	105.74	119.64	110.91	114.39	104.9	109.49	105.88	108.17	108.27	113.82	109.61	115.06	108.99	118.09	111.32	117.1	113.62	113.47	116.62	120.48	109.69	106.78	112.65	109.17	116.03	113.91	112.48	115.83	112.26	113.27	114.89	115.33	106.36	111.37	108.37	107.45	116.2	111.82	108.68	106.45	103.46	107.53	115.06	112	115.68	117.6	108.44	117.76	110.47
115.79	114.73	111.21	110.77	113.07	108.51	106.55	106.16	113.95	108.92	113.3	108.87	105.13	114.7	113.51	104.73	111.31	108.19	111.22	107.11	107.39	114.34	113.72	110.05	113.22	108.45	110.71	106.6	116.52	109.73	108.58	113.12	113.62	107.38	104.22	114.56	108.63	107.27	111.61	114.12	112.07	109.76	110.08	107.91	114.11	107.49	109.84	114.2	110.54	111.6
103.61	109.55	102.52	103.98	107.81	106.77	106.42	108.89	105.51	108.62	108.41	104.54	107.97	107.38	104.79	108.63	109.02	107.51	103.33	104.82	102.62	108.42	101.99	105.72	110.65	105.28	109.49	110.22	103.97	100.42	104.05	107.55	104.13	110.09	107.02	101.47	106.22	107.33	104.7	106.95	104.78	109.08	105.5	107.1	102.73	102.29	98.265	107.19	106.64	102.77
116.04	113.66	109.59	113.64	103.05	114.13	113.61	109.04	110.19	104.82	109.2	117.93	114.1	114.53	112.87	113.53	113.53	109.96	114.43	114.39	107.7	108.42	113.66	117.98	111.63	107.85	109.79	109.58	110.77	113.8	111.92	114.71	112.73	109.87	115.61	109.76	111.7	110.87	113.12	110.34	115.84	111.07	113.16	109.4	112.02	115.63	108.73	117.77	108.3	108.52
117.63	123.29	120.16	111.35	117.85	116.63	115.87	112.72	120.02	114.54	119.82	119.42	110.13	120.65	121.07	121.08	119.97	116.19	115.57	116.45	124.47	117.68	116.08	113.27	114.8	112.98	115.32	115.39	112.74	114.1	113.27	118.64	118.5	116.8	110.8	115.37	120.97	121.27	120.89	119.62	113.36	121.04	117.2	119.66	119.08	121.49	119.27	115.75	114.79	114.77
109.18	106	111.52	110.54	111.02	115.44	103.08	115.03	110	107.54	106.53	108.87	105.58	102.85	113.81	117.45	114.26	105.95	114.93	105.41	109.31	109.53	113.43	112.42	114.66	108.33	117.37	113.31	104.01	110.74	106.11	110.96	113.51	111.78	110.47	107.64	107.07	112.39	112.82	108.07	115.32	114.54	113.72	110.49	107.56	109.78	107.68	107.98	105.45	108.93
106.8	102.81	104.29	102.29	110.18	112.45	109.28	104.67	109.7	104.48	109.37	110.35	106.75	108.34	104.33	104.57	109.32	115.48	108.19	106.38	107.01	112.11	107.54	106.84	103.47	109.5	106.85	106.5	105.54	109.41	109.91	105.26	100.86	99.869	111.97	104.72	112.56	104.45	104.61	102.31	103.69	103.02	101.7	102.61	109.3	104.41	103.42	108.36	108.2	110.72
105.26	105.91	111.62	100.95	109.88	103.48	108.78	100.53	104.76	104.51	106.47	100.9	103.16	109.54	103.64	100.44	103.47	108.73	102.14	108.19	104.48	101.34	109.36	104.29	106.54	110.89	106.25	105.44	108.64	110.46	106.65	105.8	112.12	107.98	103.41	105.83	102.13	107.94	110.17	109.99	104.05	106.68	101.36	103.79	106.3	112.15	107.95	105.1	102.95	114.26
107.47	100.18	107.42	97.809	112.57	104.87	110.59	101.66	101.81	108.79	102.99	102.3	111.04	109.38	108.79	104.5	105.66	103.88	102.95	106.31	106.66	103.54	107.58	105.6	113.11	108.41	107.34	108.82	104.86	109.85	106.15	106.1	102.32	107.91	108.01	104.31	104.06	106.02	112.39	113.99	112.44	99.443	104.03	105.9	109.71	103.61	109.17	105.16	102.5	107.06
104.07	104.89	109.09	103.81	104.8	101.48	105.54	106.64	97.975	103.6	101.44	114	98.446	105.11	105.57	101.61	107.89	102.34	104.64	101.78	107.75	99.715	104.79	107.92	103.08	110.46	102.16	105.32	97.083	109.99	107.34	105.93	104.12	106.76	104.2	106.61	107.03	95.495	102.09	105.36	99.018	96.108	111.04	103.59	103.81	101.7	104.74	103.14	101.58	101.99
98.561	107.57	103.96	109.79	108.13	106.24	106.31	104.74	108.55	105.17	105.84	107.27	108.53	101.82	108.36	103.92	103.16	105.98	112.02	100.85	105.48	106.12	105.47	102.34	102.35	100.4	108.47	108.52	105.99	104.04	111.15	105.89	110.5	107.1	106.38	100.31	101.8	107.79	107.19	101.85	102.58	109.06	107.39	100.54	100.74	105.6	105.12	107.12	100.68	103.44
103.57	99.203	109.06	107.63	101.93	112.2	106.93	101.63	100.4	105.79	109.98	101.24	111.76	111.59	103.28	107.02	102.17	106.55	107.33	107.14	105.67	108.21	108.61	103.21	106.1	107.82	117.49	108.45	107.55	110.9	108.51	106.97	105.39	108.77	108.23	106.97	108.47	111.95	107.34	110.67	103.35	102.74	112.7	108.99	108.51	105.34	104.92	104.3	109.85	108.25
100.86	102.89	96.867	106.34	101.09	101.71	105.26	104.59	104.5	97.648	96.33	93.43	100.62	100.26	95.202	98.243	99.65	101.79	98.724	103.5	97.681	94.694	98.641	98.405	95.405	100.68	99.835	100.84	106.59	105.26	103.07	103.71	105.58	98.564	103.65	100.68	97.778	104.96	95.218	99.168	102.11	98.969	100.09	92.753	102.2	95.567	97.843	102.53	99.094	103.11
105.26	109.47	106.41	102.65	100.75	108.34	101.77	108.62	102.49	104.65	104.17	106.02	106.98	102	105.53	107.21	105.85	111.29	100.98	98.013	102.24	103.69	108.03	104.77	96.383	101.69	103.56	107.03	106.21	103.32	108.04	107.71	101.84	110.43	104.73	104.94	106.37	107.76	104.82	108.66	103	100.6	110.05	109.19	104.98	108.49	106.7	104.55	109.76	112.87
109.66	105.86	114.2	100.99	104	112.89	98.251	100.34	107.61	103.9	103.71	109.68	103.19	111.33	109.86	98.095	105.86	102.62	107.95	107.43	98.397	114.23	106.17	103.39	110.24	104.25	106.44	104.5	109.81	106.71	107.79	101.41	101.39	107.92	99.412	109.52	103.36	105.65	100.92	107.82	108.94	108.17	104.75	101.24	110.78	113.79	104.09	110.07	105.1	109.01
101.12	108.92	107.4	110.9	111.45	98.69	111.54	108.54	101.85	99.218	103.44	106.54	104.65	108.25	102	112.07	105.8	103.72	105.74	113.26	104.9	107.39	107.28	103.1	107.69	100.59	101.7	102.26	101.74	101.82	107.34	109.41	107.96	112.26	101.28	103.92	107.83	106.53	100.19	101.22	110.97	105.63	106.8	99.471	106.08	105.98	103.67	108.24	103.39	109.12
118.8	115.05	111.13	108.36	113.03	111.47	109.8	112.28	108.68	109.71	111.9	102.76	111.9	111.18	113.87	112.18	111.49	116.18	106.16	111.97	110.07	112.53	102.89	118.87	113.53	113.79	110.76	113.26	109.91	113.73	110.55	106.15	110.02	111.01	111.89	115.46	112.69	110	114.03	117.82	116.4	109.93	104.78	109.06	106.93	113.3	114.36	107.14	112.86	109.43
108.86	116.76	111.49	112.53	101.05	109.47	99.309	104.27	104.31	111.82	107.57	112.74	111.37	106.41	116.96	110.89	114.98	118.16	113.12	113.56	109.98	112.07	114.53	111.9	113.98	110.55	109.17	110.1	116.54	111.62	108.78	112.25	115.21	114.09	110.49	108.35	110.92	115.55	107.92	113.57	118.84	109.1	107.15	112.26	110.89	106.49	112.82	110.34	112.99	108.42
116.25	109.48	112.11	108.64	114.9	109.3	115.59	109.95	112.95	112.35	111.02	112.66	111.15	108.59	112.66	109.39	109.24	109.45	115.05	111	105.57	108.23	114.36	108.91	110.35	111.91	113.36	115.85	115.33	115.32	109.88	113.25	110.94	111.55	117.51	116.85	119.1	107.66	113.06	113.06	114.93	106.02	111.46	111.99	117.3	109.52	110.37	113.59	114.75	116.09
121.32	111.16	118.54	119	127.23	116.9	117.08	113.82	118.81	119.03	120.66	119.73	120.64	116.06	115.88	119.82	114.12	117.8	113.22	119.16	117.97	111.81	116.14	117.61	119.23	115.97	112.81	121.94	116.38	121.92	117.05	113.48	116.89	122.95	113.41	125.21	117.7	118.9	112.86	121.65	120.6	115.14	115.58	108.36	117.54	125.75	117.68	115.09	118.81	115.45
107.21	109.19	107.35	103.49	111.52	111.35	110.78	113.15	112.85	114.18	110.39	104.65	109.17	111.28	107.87	116.15	108.8	114.55	108.02	114.17	107.66	108.03	110.91	111.08	115.72	116.97	110.91	115.44	108.15	109.09	115.28	106.07	110.9	107.27	112.12	107.56	102.97	107.37	112.11	110.06	107.04	108.28	114.2	102.67	104.94	108.71	110.17	103.21	109.79	108.66
102.83	108.64	108.85	114.19	104.33	112.1	105.18	109.21	99.894	104.27	101.41	101.75	102.89	106.77	106.91	104.41	108.57	107.51	102.82	112.56	108.61	101.15	109.91	99.464	103.77	103.59	105.16	106.57	107.56	107.19	102.32	101.35	112.65	107	105.03	107.79	102.15	107.23	102.02	107.8	107.36	105.12	108.17	108.21	106.44	102.85	110.22	108.02	111.46	104.26
97.486	102.79	104.41	109.01	103.25	106.18	110.73	101.68	101.61	101.62	102.22	99.422	102.93	107.79	104.69	102.82	102.7	105.13	103.68	109.51	105.63	100.44	106.08	106.33	105.18	106.22	105.17	101.31	104.99	101.04	104.22	106.37	109.84	107.77	101.18	99.631	107.67	104.48	105.81	111.29	103.06	102.62	106.29	102.22	109	107.08	106.02	98.899	102.7	103.61
106.75	98.58	105.37	107.28	99.338	110.71	105.59	102.73	105.42	110.06	102.38	108.65	100.38	116.05	104.24	106.24	100.43	101.65	102.61	100.43	101.91	102.33	104.93	112.22	100.75	102.23	102.98	105.74	105.74	104.66	107.07	100.66	103.23	106.55	105.96	109.75	96.288	106.06	105.6	106.42	106.61	106.87	106.25	101.73	106.17	99.628	106.94	105.27	106.89	102.08
110.12	112.97	104.87	109.99	107.11	115.72	110.11	115.21	109.81	113.43	107.2	115.46	108.23	112.72	110.69	107.66	112.75	115.36	110.41	113.11	105.87	110.69	112.91	112.24	109.69	113.34	110.11	111.84	110.41	114.25	115.2	115.43	111.76	106.23	111.28	108.68	109.12	111.55	113.83	123.01	116.98	115.25	105.81	110.59	113.9	119.22	107.41	110.1	112.34	111.1
105.97	111.95	108.62	109.94	106.7	108.27	107.63	110.3	111.27	109.33	111.37	114.4	113.18	113.74	107.42	111.04	109.33	109.41	113.9	111.03	113.17	109.5	104.82	113.95	113.48	107.36	115.29	118.09	107.81	110.51	116.55	108.23	111.05	115.27	103.17	107.86	111.28	108.95	113.33	108.15	109.12	106.67	112.12	116.98	112.03	111.41	109.35	105.68	107.35	115.78
104.28	97.883	98.434	102.78	94.604	92.716	97.887	97.712	103.36	97.747	95.352	102.55	95.76	106.17	100.82	103.17	105.53	108.67	97.127	98.868	105.82	93.652	96.559	89.001	100.36	94.446	94.365	99.681	96.751	99.492	97.606	99.029	104.04	99.4	97.028	106.88	99.176	101.56	96.762	97.666	101.66	100.92	100.19	101.83	106.15	102.5	102.61	102.05	101.77	98.387
106.55	113.82	113.5	107.99	113.26	112.57	114.84	109.85	106.1	108.67	109.61	109.37	103.67	109.07	112.36	108.1	110.33	110.2	111.94	119.74	110.04	108.25	105.3	113.23	108.35	114.26	116.87	109.82	112.55	120.64	109.75	118.44	103.5	108.52	111.4	110.26	116.21	110.5	111	111.79	106.27	106.34	115.32	107.42	108.11	112.57	105.26	112.38	111.25	113.06
110	108.62	109.06	106.27	109.22	117.2	110.25	114.23	116.18	121.35	108.12	104.21	112.08	110.38	106.56	110.48	113.29	107.5	117.16	111.93	111.52	110.7	112.1	113.27	111.75	111.15	109.53	107.08	112.53	112.92	111.26	109.32	116.71	116.34	114.21	111.74	108.94	117.07	112.2	110.03	104.28	116.65	112.12	112.17	116.13	112.44	110.69	112.64	112.43	110.15
100.92	105.96	105.21	98.374	103.27	102.76	98.094	100.55	97.411	98.925	98.801	94.791	93.435	98.252	89.804	87.675	101.45	100.47	99.36	101.81	99.009	100.15	101.85	103.2	106.89	100.47	102.76	99.91	100.79	101.94	97.931	95.933	101.94	107.17	97.749	105.03	103.17	98.581	109.78	99.206	98.363	104.49	103.19	99.204	104.55	101.88	98.055	97.643	100.08	98.458
103.95	105.09	115.51	112.46	113.61	108.37	112.17	113.62	109.76	106.88	114.19	114.39	112.91	105.78	114.96	113.26	107	118.83	111.55	108.59	111.49	106.2	111.26	113.9	108.77	111.05	108.25	109.04	113.01	109.08	104.87	107.31	113.53	113.11	116	117.34	109.13	112.38	116.32	107.78	108.33	113.91	115.36	116.31	117.31	112.2	109.77	112.42	103.42	106.4
101.18	113.87	107.82	105.55	107.84	107.54	102.09	108.19	107.78	102.33	102.48	104.76	104.96	111.42	107.14	104.78	107.85	107.06	106.97	106.71	103.15	104.8	101.55	106.71	103.84	102.71	104.08	107.04	103.19	108.53	103.99	100.18	110.18	99.068	102.39	102.49	109.01	114.13	107.65	100.38	108.52	115.65	101.11	103.89	110.96	107.48	105.94	112.88	106.59	105.39
112.35	105.37	105.91	105.23	106.85	107.64	105.04	110.98	112.01	107.26	106.17	105.97	111.08	100.73	105.26	112.32	107.74	99.71	106.42	103.24	102.58	110.83	104.18	113.2	106.66	105.77	105.05	104.75	106.16	105.41	100.39	103.05	108.77	106.01	106.44	105.12	100.93	114.65	116.61	108.23	112.89	105.82	102.18	102.92	109.95	109.51	110.24	110.85	101.74	107.09
96.085	97.113	98.138	105.26	97.659	100.44	100.65	102.28	100.81	98.755	98.57	105.71	91.254	99.258	99.893	99.696	101.2	99.543	102.42	98.094	98.238	93.797	100.47	102.88	103.5	100.33	98.519	97.725	103.47	94.213	101.52	103.59	95.431	103.85	100	107.1	96.671	95.791	101.21	94.038	98.968	102.88	101.27	100.24	95.202	101.61	101.63	105.25	99.263	103.2
102.93	98.56	97.734	91.918	103.6	95.401	100.97	97.174	101.49	92.734	95.06	101.11	101.68	98.849	99.983	104.31	102.22	101.89	98.641	105.22	96.523	107.5	106.75	102.16	102.91	95.037	97.8	97.58	96.567	102.45	100.73	104.56	102.14	100.97	99.98	98.268	100.06	108.48	100.42	105.18	103.19	97.527	95.23	96.706	99.929	105.46	97.624	95.256	97.743	101.55
116.3	108.79	113.01	112.79	105.62	113.5	112.21	112.13	113.41	110.1	113.5	113.2	108.85	107.47	119.63	114.98	110.2	115.74	108.4	111.01	115.91	106.02	114.56	117.58	107.79	108.9	107.91	104.09	108.13	110.72	109.05	112.24	113.99	106.21	114.62	117.11	111	110.91	115.11	112.16	117.44	109.4	113.66	103.41	113.3	114.96	105.85	117.88	110.79	113.43
105.4	105.01	109.5	103.5	102.46	102.76	106.33	103.86	102.28	110.26	101.88	105.67	99.795	100.16	108.12	106.77	100.62	103.96	104.39	97.593	106.83	106.65	99.176	108.75	102.39	104.99	99.116	108.09	102.23	103.97	103.62	108.94	110.37	102.2	106.66	99.803	100.12	106.8	107.63	107.05	99.478	107.99	106.69	95.617	103.58	100.83	96.883	106.85	105.53	100.43
107.04	107.39	108.32	107.76	107.25	96.973	99.911	108.39	108.31	106.16	111.51	112.22	105.22	106.39	103.52	116	100.62	110.69	104.21	103.21	105.18	111.98	103.01	101.89	105.89	107.67	104.02	102.84	106.35	105.53	112.33	107.63	105.48	104.56	105.53	101.42	109.11	101.48	102.37	105.06	102.47	105.96	106.15	102.39	106.67	102.56	103.11	102.11	106.01	109.37
102.74	108.35	108.91	107.21	100.05	110.37	105.18	101.46	105.41	103.74	108.17	104.81	102.3	99.184	101.36	102.59	104.29	103.12	102.16	101.6	99.614	108.73	110.18	109.55	109.03	102.54	108.26	107.89	105.71	103.83	106.91	107.81	105.9	102.04	104.92	104.38	102.85	107.43	111.53	108.13	104.34	103.77	105.45	101.39	100.35	99.838	105.16	105.65	109.97	104.25
109.15	103.44	109.22	101.02	108.25	111.61	105.14	106.25	109.23	104.58	111.27	99.173	97.786	112.76	106.69	106.27	104.4	106.92	103.56	108.4	106.15	107.62	105.83	106.97	103.11	102.81	104.18	108.58	106.27	110.51	111.29	106.31	102.03	106.51	106.17	103.71	109.5	104.74	104.31	115.02	108.74	111.63	99.814	104.62	106.6	110.08	102.24	101.66	104.83	104.95
112.88	108.43	108.1	110.65	117.37	113.63	113.17	113.73	110.16	117.69	108.79	113.21	116.16	112.81	120.08	108.12	108.14	111.07	112.8	109.27	115.61	110.11	111.34	110.92	107.56	109.65	109.39	107.13	113.95	112.19	109.67	106.92	107.35	116.77	114.68	116.19	113.38	113.79	107.44	114.48	111.03	113.67	113.46	116.58	112.01	116.91	117.8	115.76	113.34	115.54
109.16	104.05	104.25	109.53	102.9	106.22	114.44	104.84	111.25	109.71	108.5	109.98	104.01	109.35	104.48	109.52	104.78	106.39	108.16	104.97	111.69	108.29	98.553	107.44	105.65	98.883	112.61	101.31	109.49	111.6	105.29	103.73	110.55	104.42	109.1	102.09	106.09	99.24	105.71	108.69	106.76	116.99	112.32	109.3	111.01	103.96	109.33	108.52	104.78	106.58
107.88	106.82	105.32	111.75	111.71	109.16	109.48	110.36	104.8	113.87	109.86	101.07	114.33	107.34	102.62	108.64	101.79	100.26	107	107.7	99.886	112.75	108.13	112.38	106.28	102.81	101.29	110.2	106.77	110.97	104.18	102.97	106.87	107.2	109.25	108.43	103.1	112.93	107.8	104.9	109.85	111.09	114.28	104.05	106.37	99.623	101.15	103.3	112.78	105.11
108.27	118.61	106.38	113.79	107.06	113.78	108.92	111.63	113.8	112.78	111.12	111.89	116.37	110.18	116.09	109.5	110.56	110.39	111.14	108.29	109.23	110.79	111.22	109.64	111.56	110.16	106.91	111.94	119.15	113.1	116.5	113.28	108.94	110.68	113.47	110.73	113.89	105.02	112.66	107.14	114.47	111.77	112.64	109.37	114.77	116.11	116.69	113.19	112.19	110.62
105.4	106.9	104.88	105.87	106.95	96.995	104.97	109.79	97.512	106.21	102.89	109.27	110.34	105.41	108.15	106.17	102.92	107.1	100.95	106.34	100.87	100	106.2	112.14	111.71	109.53	104.46	105.52	103.08	105.68	101.61	107.34	102.01	103.41	110.23	108.74	112.73	99.55	110.43	109.08	114.52	108.33	108.07	107.44	108.84	105	102.29	106.79	102.87	103.82
99.204	99.199	96.611	96.303	99.702	106.1	94.807	101.74	100.28	98.311	104	101.96	104.55	102.73	99.616	95.87	105.88	99.99	104.22	101.68	102.18	102.06	106.21	99.893	100.5	97.897	97.673	101.8	98.494	102.13	104.41	97.331	100.89	97.187	93.878	106.65	95.693	106.65	100.56	98.15	103.77	99.427	100.93	100.67	99.712	103.93	101.81	93.702	104.57	102.04
103.91	109.04	102.94	107.97	108.87	96.772	100.96	103.19	106.41	102.76	110.74	102.35	109.9	112.54	102.97	108.45	102.02	101.21	107.22	106.6	103.92	100.62	103.57	101.93	106.94	104.77	105.81	104.12	103.98	102.81	103.75	98.485	105.39	101.77	107.78	105.72	98.923	107.16	107.18	102.79	99.96	103.07	105.41	104.26	108.85	100.39	100.88	105.67	108.12	103.53
110.06	105.51	97.428	106.08	103.44	106.33	105.02	104.09	96.159	100.67	112.56	101.45	104.05	97.523	105.01	107.39	107.97	107.53	109.06	106.53	106.38	106.27	104.65	103.46	102.43	102.78	102.14	100.97	98.694	103.44	107.08	100.76	105.15	112.81	102.67	109.11	102.72	110.46	108.53	107.75	102.97	107.89	104.71	103.86	111.85	109.06	95.755	99.872	102.91	99.937
102.63	98.437	101.05	104.92	109.18	98.152	99.787	96.987	94.078	98.667	100.01	94.84	99.2	98.41	103.84	104.57	98.233	99.236	106.11	103.82	102.67	100.79	96.344	102.34	93.722	99.776	98.434	106.5	98.336	107.12	103.22	90.363	99.747	97.925	101.12	100.57	105.07	99.234	99.824	96.642	101.57	99.364	97.749	105.59	105.25	97.287	101.33	104.16	100.43	98.422
102.88	103.06	103.92	110.77	108.52	109.35	110.03	108.27	101.7	106.67	103.74	105.65	104.55	106.82	105.65	105.36	109.15	105.86	95.093	103.28	108.96	104.99	100.85	108.57	106.48	101.33	103.43	105.42	103.57	109.8	101.1	103.24	102.71	100.6	110.93	104.02	101.34	107.95	100.8	104	102.42	103.04	106.83	100.36	105.28	105.41	110.97	102.55	109.25	100.35
118.39	117.69	124.39	123.15	113.57	124.63	120.91	123.15	121.29	106.86	119.1	113.19	113.91	115.86	118.19	117.8	116.6	114.44	112.24	114.39	115.59	119.67	117.49	120.83	116.29	116.85	112.17	122.93	115.89	114.94	115.23	121.59	125.42	123.46	116.38	115.19	119.4	121.5	114.89	123.67	115.51	120.67	111.95	122.26	116.62	115.03	120.43	114.13	119.3	112.5
101.85	101.01	106.84	105.47	106.43	113.83	104.83	112.26	107.45	100.99	104.11	110.19	104.71	108.17	107.53	106.6	102.11	101.72	105.04	102.59	101.16	102.93	99.457	108.29	102.86	104.62	104.31	100.27	101.62	106.62	104.39	103.65	111.03	102.8	99.11	100.39	110.19	106.28	105.71	101.9	107.76	101.25	103.43	102.74	108.78	102.39	107.31	103.09	103.84	104.78
120.68	116.8	112.11	112.1	121.04	118	121.54	118.96	113.84	116.47	119.76	116.74	118.76	121.98	120.78	113.77	121.91	116.31	116.1	116.48	119.1	115.85	116.59	116.09	113.97	120.66	116.06	118.55	120.19	117.25	113.61	119.34	109.67	121.91	117.41	114.57	115.82	115.31	119.77	114.87	111.98	120.23	112.61	115.62	114.29	111.12	114.9	120.12	119.59	120.94
99.772	109.76	99.525	99.756	111.47	107.82	109.49	104.87	105.69	102.73	98.254	104.98	109.89	107.39	104.76	101.04	101.6	102	101.29	103.75	101.76	104.96	101.38	106.06	102.5	106.6	108.21	96.898	108.41	102.52	104.56	103.19	103.43	108.18	103.41	105.24	106.44	104.84	103.23	103.37	98.799	101.71	106.65	102.56	97.199	99.961	107.11	96.853	105.2	102
108.25	106.84	103.67	111.69	103.8	104.43	108.13	99.349	103.78	108.42	105.31	109.7	103.49	105.22	106.72	103.94	103.17	104.91	102.21	101.44	106.42	100.23	107.78	105.36	104.41	108.38	105.99	109.36	103.56	107.12	106.6	107.04	106.17	111.91	101.64	103.78	107.74	103.16	108.48	102.64	110.51	100.55	108.33	112.02	107.22	109.26	106.82	105.99	106.42	105.02
109.66	107.2	113.27	109.73	108.27	114.01	106.03	112.91	110.72	104.13	107.46	107.77	107.92	111.56	112.63	110.92	105.59	108.38	108.11	110.73	116.1	116.31	110.13	116.14	107.15	113.57	107.28	115.75	109.59	111.89	116.28	111.02	107.82	107.08	113.29	112.19	115.13	112.05	115.1	112.12	109.28	108.15	110.86	104.19	116.26	117.14	106.93	111.2	115.73	112.44
122.3	119.62	113.8	122.72	117	120.17	112.8	117.95	119.27	111.34	122.27	112.33	119.48	113.98	110.78	123.08	114.81	114.06	111.35	112.86	115.61	117.82	121.76	126.65	114.56	118.03	126.15	120.86	121.13	111.07	117.51	117.35	112.56	123.61	113.22	121.24	117.58	117.85	127.9	116.6	116.71	120.84	125.78	115.15	114.66	119.5	115.62	114.75	120.67	120.86
110.29	108.23	112.2	111.35	109.83	108.2	111.78	116.08	111.17	107.9	107.86	106.25	106.12	107.53	110.72	104.09	109.87	115.4	109.03	110.54	106.22	110.99	111.63	108.72	107.42	110.36	107.11	111.5	108.6	116.67	113.52	112.99	106.57	111.84	110.9	108.04	109.59	109.84	109.09	110.98	113.81	122.94	118.81	111.38	110.86	105.37	111.04	115.89	112.03	116.91
104.12	107.14	108.04	100.66	103.18	106.94	104.88	102.52	107.9	104.49	100.79	109.8	109.18	109.11	100.77	105.45	104.15	112.64	104.3	102.12	106.37	103.59	105.37	104.47	103.89	104.28	108.96	107.25	99.586	106.41	101.42	103.21	101.36	102.34	104.97	111.81	104.14	102.93	102.88	99.421	100.75	104.84	102.48	105.47	110.2	112.47	107.83	107.14	107.27	102.38
101.9	97.059	94.155	102.71	98.924	102.76	100.78	101.58	102.15	97.248	102.32	96.092	94.489	98.063	103.28	101.16	99.49	103.4	94.926	99.782	94.916	97.634	96.362	105.47	100.31	107.39	97.169	97.143	89.417	95.909	104.86	98.156	100.58	100.17	100.55	98.052	99.637	106.6	97.828	99.838	106.61	95.53	97.249	102.28	106.76	93.277	98.305	102.42	98.511	103.33
103.06	97.709	100.92	100.4	93.408	103.15	103.96	101.92	101.6	102.88	97.695	99.913	94.601	98.369	95.868	100.62	93.696	103.02	100.69	104.59	101.78	102.33	96.803	99.823	100.14	101.33	103.54	102.45	100.53	98.111	97.358	104.95	96.644	102.4	99.97	99.903	104.15	100.17	108.33	103.2	102.09	96.974	101.92	97.928	97.236	100.41	101.82	108.9	100.68	101.11
105.1	106	105.52	100.26	108.59	105.9	99.847	104.54	104.12	104.64	108.23	99.749	99.713	106.07	105.31	102.84	111.91	103.48	103.87	106.25	105.04	106.01	109.72	100.92	101.88	112.23	104.74	104.76	108.54	104.66	98.799	107.76	102.14	101.25	105.16	112.43	104.31	107.55	107.37	100.93	103.3	108.23	99.324	111.89	113.51	104.13	105.94	105.57	102.42	108.76
109.12	111.41	113.12	114.19	104.83	112.67	108.86	114.18	114.43	107.06	105.5	107.42	113.23	114.02	112.29	110.24	109.03	109.17	112.03	108.91	108.37	113.84	108.2	108.07	108.47	115.14	110.39	117	108.6	108.49	112.41	118.19	108.03	108.63	110.75	113.84	109.68	108.71	111.59	114.12	109.52	115.2	106.88	110.03	110.82	111.05	112.12	115.47	109.35	110.57
98.964	92.641	98.93	99.529	99.858	107.33	100.19	96.321	90.339	102.62	102.87	93.427	98.731	102.11	98.28	97.333	99.516	92.052	102.92	99.97	94.351	105.73	98.024	102.03	98.414	101.77	102.31	95.748	102.36	98.255	100.53	104.71	96.495	100.34	98.685	100.47	93.917	99.692	94.735	105.27	99.454	92.445	107.35	97.426	100.32	101.42	100.53	108.25	105.18	98.243
111.26	102.29	105.76	108.76	108.01	106.18	108.97	104.57	110.29	106.21	108.19	105.84	106.03	109.39	102.47	105.86	102.41	108.73	107.64	104.88	96.918	102.25	106.94	101.52	98.597	106.72	104.85	101.28	108.66	102.3	110.51	105.03	105.96	104.91	99.593	103.36	105.12	98.72	106.8	104	106.47	107.56	104.95	107.82	108.74	106.54	105.18	105.68	105.22	112.38
104.39	102.25	109.11	104.61	107.36	103.9	105.23	107.18	113.01	107.28	106.08	106.01	107.02	104.21	97.747	109.47	100.64	109.33	102.84	101.39	105.27	101.37	109.28	97.324	96.429	105.4	103.76	106.4	102.49	101.31	108.23	104.01	107.08	106.61	103.43	101.63	107.06	105.43	101.16	106.17	103.68	104.43	100.15	107.56	107.07	110.13	105.34	107.52	101.15	100.7
106.68	107.84	103.9	101.74	101.04	113.44	103.55	96.636	98.804	111.55	102.34	102.66	104.49	108.82	103.34	106.97	98.198	109.57	104.94	101.92	103.52	111.93	102.38	108.11	106.39	104.23	107.71	100.83	102.58	101.85	103.06	103.05	105.28	104.18	109.36	103.46	101.04	106.88	108.28	105.16	107.62	107.46	100.38	109.35	104.38	107.24	104.67	96.829	100.4	110.09
107.73	101.41	109.21	104.7	110.18	105.25	100.35	105.35	99.629	106.38	109.47	93.981	106.41	98.954	98.246	97.588	107.8	105.6	111.55	110.51	108.32	105.13	102.86	100.16	106.39	99.597	102.84	105.94	100.28	96.807	110.02	101.07	104.4	101.81	99.392	106.2	105.92	104.71	101.1	103.03	108.81	106.15	109.33	108.62	104.51	110.59	106.3	102.79	102.65	98.588
102.09	105.65	109.21	109.12	103.28	105.24	106.5	107.06	111.85	103.92	105.59	110.13	108.89	104.83	104.35	107.01	103.75	104.6	104.07	110	107.2	110.94	103.6	106.16	102.98	108.38	108.99	106.84	109.62	103.71	98.437	100.5	110.43	104.12	109.97	114.51	105.39	102.87	109.15	105.3	108.92	103.09	108.88	102.66	108.22	100.82	106.47	108.2	108.28	100.72
108.38	110.72	112.26	102.71	108.99	110.24	116.61	112.27	111.97	117.1	110.03	108.35	111.43	115.53	114.14	112.98	108.44	106.07	103.28	107.1	110.31	108.2	105.87	117.42	115.08	122.38	107.47	109.21	112.85	110.95	111.41	114.4	115.2	111.08	110.17	105.87	112.2	109.03	120.88	115.35	119.62	112.66	104.49	120.75	112.42	107.22	106.59	110.19	109.2	110.75
108.31	97.846	101.82	106.84	95.624	110.49	103.76	106.61	105.51	112.14	113.5	107.21	104.59	106.28	105.97	106.87	104.95	104.82	104.49	108.19	105.17	109.2	108.19	106.69	104.25	105.11	104.1	105.48	107.31	102.47	109.48	107.52	97.26	111.69	109.98	99.787	105.08	111.93	96.905	98.464	107.34	97.839	108.04	101.87	105.78	105.94	113.52	110.92	113.71	106.52
98.86	103.55	100.65	102.81	100.78	100.19	106.01	100.59	103.61	103.52	102.36	95.081	96.733	105.57	99.756	98.837	103.79	106.53	101.05	107.28	99.576	103.41	104.1	95.453	97.565	96.675	96.166	96.363	100.45	109.06	101.9	99.485	94.303	98.884	109.04	101.68	96.448	97.672	98.059	105.99	96.867	106.92	100.61	93.384	102.19	102.99	98.414	101.27	102.23	102.35
123.73	117.97	117.31	119.9	115.98	122.7	116.19	117.35	121.63	115.27	117.26	116.82	118.91	114.59	116.77	117.11	126.14	118.21	119.54	122.12	123.56	120.75	116.29	119.84	121.72	113.35	117.94	119.91	118.06	115.14	117.5	119.35	118.43	121.17	118.06	120.12	112.1	112.9	116.64	114.13	119.25	119.32	122.08	121.27	121.49	120.96	121.39	122.05	114.83	116.48
109.25	112.31	113.24	118.04	109.65	111.3	115.69	115.25	114.82	101.69	106.49	111.74	108.59	111.4	111.79	112.7	109.46	109.37	111.53	115.15	109.97	116.32	116.9	113.5	111.63	115	110.83	114.07	109.42	107.24	120.9	109.43	107.31	116.73	109.31	103.33	112.93	106.02	106.21	107.78	110.73	110.85	112.05	118.89	111.54	108.35	110.03	110.16	111.61	112.53
98.991	100.44	96.509	97.721	105.11	101.06	100.99	101.04	105.16	99.749	96.873	96.684	98.517	107.48	102.48	96.506	102.94	105	93.475	100.54	101.08	96.42	99.12	97.359	105.08	93.436	100.11	92.794	98.831	95.231	97.185	97.158	97.014	107.96	95.701	95.615	97.315	106.58	106.48	101.56	105.41	100.21	97.105	99.541	103.54	101.45	96.841	94.596	100.24	99.477
106.37	100.92	109.21	105.58	106.4	105.97	107.35	101.32	105.96	104.57	103.21	103.6	105.09	104.5	107.81	108.82	103.29	101.41	101.45	102.07	105.67	105.87	103.19	107.81	103.96	99.419	109.56	100.79	110.87	106.79	105.31	106.47	107.82	101.16	107.04	97.837	107.82	102.95	102.06	110.33	104.28	110.12	105.24	109.96	103.78	112.33	102.59	105.38	101.92	107.98
110.41	108.35	110.32	109.01	100.15	111.35	107.4	109.24	117.11	116.68	112.78	108.16	107.34	107.58	109.29	106.4	105.62	99.804	117.81	110.81	106.4	112.17	113.65	108.42	112.54	114.38	109.03	108.22	113.03	110.26	117.18	106.6	112.09	110.08	110.16	105.4	111.95	109.75	106.43	109.65	111.71	113.38	109.03	113.91	113.09	102.74	111.37	104.5	108	117.74
104.14	107.91	112.19	107.76	107.64	98.328	109.58	100.87	107.03	101.22	105.89	107.5	103.06	102.62	106.24	101.13	106.38	100.47	102.44	100.18	106.47	103.97	102.58	99.89	107.8	100.28	108.46	101.62	108.17	109.58	107.67	101.41	106.76	107.28	105.2	104.61	109.01	100.75	108.61	102.42	105.3	103.96	107	100.33	112.2	93.931	101.02	101.18	106.41	107.21
116.4	108.6	109.06	107.91	115.93	110.7	108.02	109.27	104.01	109.24	112.1	109.54	115.34	111.03	111.74	112.61	113.43	112.65	111.89	116.28	115.84	114.27	103.91	111.91	111.91	108.46	111.14	107.35	113.93	107.97	110.87	111.62	109.48	109.76	110.67	114.16	112.36	109.92	109.35	111.91	120.07	111.57	110.02	108.42	113.83	112.96	110.88	116.6	108.76	112.6
109.97	109.97	104.18	111.18	106.87	114.48	113.77	107.27	108.2	110.85	109.88	109.89	111.02	106.8	112.91	108.06	107.27	108.8	112.13	112.28	112.62	113.91	104.86	107.63	108.75	108.47	111.07	108.81	109.55	106.97	116.39	108.39	110.96	107.05	114.26	116.98	112.88	109.8	111.79	109.56	109.1	108.05	112.61	108.01	106.59	114.23	109.3	109.08	108.01	110.26
106.03	110.12	117.89	112.41	116	110.56	116.34	113.84	112.16	113.98	105.96	113.88	115.05	113	108.35	102.96	109.91	114.56	108.83	112.02	109.67	112.3	111.51	111.64	116.68	110.72	113.15	111.02	106.24	112.63	111.13	106.88	108.57	107.72	107.39	106.44	113.03	104.45	106.18	117.45	105.58	111.74	98.513	120.58	115.25	111.09	108.87	110.94	108.74	112.95
110.5	112.98	109.57	108.88	114.27	111.16	109.62	113.61	109.26	109.36	108.15	118.19	108.86	106.27	116.59	109.54	111.84	109.63	106.06	110.24	111.57	110.46	114.46	112.67	110.46	110.09	112.69	113.05	109.19	109.5	116.06	118.65	113.58	110.32	113.81	115.7	111.8	110.18	112.86	108.19	109.33	113.73	102	105.43	117.24	108.51	116.77	121.29	113.91	113.43
101.67	105.33	96.94	103.85	102.37	105.87	106.85	106.89	106.66	102.73	103.43	107.62	98.24	103.25	108.58	105.06	99.452	107.25	103.32	106.82	106.49	100.39	101.13	105.92	101.18	99.087	106.75	106.63	105.74	103.24	102.24	101.87	105.41	106.67	100.15	106.53	106.25	109.56	102.02	109.01	106.57	104.68	103.43	103.17	104.21	108.37	109.45	97.706	103.11	110.82
103.34	97.125	103.85	102.02	107.97	100.8	109.62	102.46	107.76	107.1	102.56	102.53	102.73	105.85	99.096	102.89	103.6	104	106.37	104.22	104.36	101.04	103.81	104.33	98.97	109.09	110.14	106.08	106.58	104.23	98.203	99.896	102.68	103.87	108.47	110.9	103.44	100.93	107.22	104.31	104.19	106.6	109.99	103.85	110.34	107.15	107.15	102.76	108.02	103.7
113.97	105.37	115.63	112.9	106.3	111.11	111.87	111.71	118.98	110.31	107.17	115.31	118.99	113.06	110.1	113.12	112.27	108.5	109.46	116.17	107.9	107.14	108.46	108.93	114.49	115.75	110.75	111.07	110.85	116.27	107.88	113.37	107.58	111.43	110.54	113.32	110.4	113.75	115.26	108.13	112.88	112.47	109.55	112.13	111.44	107	116.28	110.78	112.69	113.44
109.35	106.83	105.33	107.54	107.23	107.01	101.64	108	101.81	108.44	105.69	106.4	112.2	108.24	107.55	107.43	100.63	112.37	103.05	106.05	110.69	103.81	104.42	106.23	109.08	108.27	108.75	103.94	109.98	106.42	110.39	105.86	109.44	103.69	108.86	103.36	105.16	106.19	101.93	102.42	110.42	98.993	103.95	108.24	115.26	107.96	107.21	107.14	106.6	107.02
98.024	109.17	104.47	99.89	104.13	104.07	97.854	106.74	103.33	94.709	107.57	101.88	101.74	99.249	102.33	98.334	97.277	95.898	99.034	105.4	98.74	104.67	97.904	97.788	102.77	94.127	101.05	102.09	100.15	101.96	99.903	99.443	99.343	102.79	95.313	93.416	105.41	94.601	99.963	105.8	100.16	98.022	96.883	98.591	99.32	101.03	105.14	100.74	98.604	99.356
100.05	104.46	110.52	106.1	105.85	105.85	104.65	106.3	109.32	101.19	105.07	102.15	103.23	106.65	108.16	104.5	102.38	101.54	110.89	108.31	102.82	104.99	106.43	106.38	112.11	101.81	108.09	102.54	106.92	103.47	108.74	110.81	105.64	100.68	105.87	109.59	107.44	99.482	103.42	106.3	106.75	102.83	103.58	106.25	105.26	109.92	102.98	101.07	102.5	103.62
106.62	106.92	108.27	114.52	109.41	104.16	106.44	107.71	99.727	111.08	100.32	106.65	110.34	105.07	105.52	107.81	104.56	104.51	101.8	104.62	103.27	101.97	105.7	111.99	102.69	106.14	105.84	100.26	103.41	105.54	111.4	108.36	106.73	105.42	106.76	101.3	109.01	103.9	110.44	105.43	101.94	110.22	112.7	105.93	105.78	107.01	112.95	101.12	103.41	108.44
111.83	115.69	110.79	111.88	107.2	113.04	107.36	110.98	109.61	104.67	112.41	107.44	110.31	104.76	108.75	105.86	119.24	112.92	110.07	116.62	115.66	101.83	118.65	109.79	109.42	112.66	112.54	103.62	109.5	103.51	109.71	104.92	108.45	107.91	109.75	114.9	107.37	112.6	111.82	109.71	119	109.85	106.12	103.95	105.47	106.24	106.61	104.26	111.68	104.78
120.81	122.29	117.69	121.41	118.89	118.7	116.68	117.34	118.8	115.8	115.42	117.51	114.28	115.93	111.91	122.48	110.08	116.28	119.65	116.01	117.12	114.05	119.07	116.5	113.17	123.41	118.17	119.73	113.21	104.18	119.25	121.36	116.28	117.49	113.16	111.86	111.35	115.51	113.18	110.36	114.45	118.64	118.92	115.21	110.67	117.57	114.21	116.2	114.19	126.56
105.33	96.701	103.92	96.962	100.4	96.838	100.9	102.12	100.92	95.523	93.837	97.592	98.963	97.667	102.01	99.592	98.384	100.24	98.723	107.17	91.486	105.23	102.84	107.87	99.293	102.24	107.73	103.61	97.521	100.58	95.499	97.275	103.56	102.04	100.8	101.54	103.71	101.75	98.67	99.546	100.59	106.23	101.33	95.46	103.7	93.57	100.84	101.78	107.29	105.07
100.65	102.92	102.74	98.346	104.32	99.333	103.01	98.068	95.373	98.681	108.29	97.868	98.47	99.274	91.89	104.96	99.316	101.5	105.22	100.64	98.009	102.23	104.45	102.07	103.51	100.13	98.49	100.49	101.97	102.07	99.133	107.12	97.103	102.01	102.12	105.61	99.88	99.176	101.73	101.88	100.65	95.121	101.72	97.547	95.899	98.889	95.371	95.022	105.52	95.177
105.49	107.76	108.85	109.4	103.68	105.69	111.02	103.39	116.69	104.97	111.21	108.37	107.29	103.35	108.95	107.29	113.4	108.49	108.34	106.58	100.29	108.79	104.47	107.84	109.33	110.37	112.42	107.01	108.93	105.81	107.05	100.44	108.68	106.69	108.33	99.403	105.88	108.89	109.43	104.6	105.28	106.75	103.46	101	99.051	106.91	110.79	105.77	108.18	109.54
109.45	104.28	108	105.58	117.69	109.36	110.88	108.3	102.64	109.59	110.15	111.19	109.85	110.07	111.37	108.83	119.88	111.98	113.13	115.68	114.95	110.63	110.17	110.77	113.08	109.97	109.15	104.06	115.42	112.93	110.95	110.68	108.23	109.99	110.71	111.33	116.17	111.91	114.2	105.98	112.22	112.66	111.71	120.01	110.27	107.67	112.99	113.91	111.57	109.95
109.66	112.35	111.69	108.3	112.87	107.82	112.3	113.06	111.32	111.58	110.25	110.88	116.97	117.85	104.52	108.82	105.09	113.51	115.84	116.29	113.66	108.52	109.22	117.75	113.32	107.25	119.21	109.14	116.98	108.28	117.23	110.26	116.14	112.43	117.24	110.34	106.82	114.24	114.03	108.23	110.11	111.92	116.33	114.9	113.61	109.27	117.48	114.3	115.11	113.36
104.4	102.83	103.89	96.568	109.42	109.78	95.355	111.29	103.36	106.16	108.34	105.09	112.43	97.332	101.02	103.08	105.49	104.04	109.13	98.855	99.229	103.89	101.28	103.88	104.33	104.53	102.77	106.32	102.91	104.91	102.35	97.255	105.44	101.04	100.86	103.36	106.88	105.97	111.46	100.86	102.92	96.817	101.2	113.84	97.587	107.05	95.956	108.27	99.819	102.83
103.23	107.41	108.42	109.5	106.14	107.73	102.61	104.35	104.53	96.911	105.32	95.312	109.15	107.01	109.78	107.9	105.94	102.45	113.89	103.75	103.7	107.37	102.77	105.55	106.45	107.35	102.09	111.24	103.37	103.17	105.82	105.84	106.72	105.6	105.08	103.44	106.7	105.42	98.979	96.649	107.2	108.06	102.65	109.87	105.92	109.46	104.56	101.92	104.79	107.33
112.22	112.61	107.98	116.6	112.6	106.92	108.07	111.09	108.48	108.87	111.35	108.14	106.09	109.18	109.79	113.2	111.7	112.92	102.16	109.74	108.86	105.63	112.96	106.54	111	121.55	110.1	116.58	110.29	106.41	108.29	107.73	108.26	112.01	108.25	116.38	110.31	110.8	110.97	110.06	104.39	112.85	111.34	105.65	106.28	105.02	110.19	113.35	106.8	111.76
109.26	95.803	99.976	102.81	98.534	99.491	102.25	111.61	102.56	101.35	99.978	100.9	102.53	104.26	112.79	97.738	103.31	104.76	104.33	104.05	97.85	108.43	103.37	103.18	101.89	104.85	107.15	102.48	105.06	102.35	106.52	106.5	107.72	102.45	107.96	99.826	103	104.69	105.16	101.33	103.9	102.82	109.32	109.46	103.93	101.33	108.02	110.3	108.45	107.57
101.73	114.26	99.669	105.11	103.08	108.06	99.266	111.83	102.28	111.33	105.7	104.71	108.28	104.05	103.07	97.823	107.27	105.5	105.21	107.3	108.3	98.44	100.3	108.7	101.71	110.19	105.26	109.7	103.87	106.7	103.23	111.69	104.83	105.49	108.98	108.88	103.63	106.65	105.7	103.33	103.2	102.56	105.12	104.44	102.82	104.33	103.23	105.15	104.99	106.34
93.015	98.013	101.48	95.981	104.37	98.597	102.44	102.22	102.39	101.81	98.31	101.33	97.817	104.86	94.222	101.22	98.26	105.41	103.41	102.9	103.24	101.3	107.6	103.43	94.93	104.62	104.8	99.084	102.98	105.7	100.02	101.2	98.445	100.55	103.37	102.99	98.823	102.87	103.86	104.13	104.28	100.7	99.069	102.03	101.33	100.11	99.397	105.41	104.5	101
121.94	116.65	120.36	113.93	112.52	117.9	120.16	118.35	122.19	118.28	116.27	114.42	117.57	109.16	114.59	120.97	120.53	124.52	119.2	121.02	111.94	121.73	117.16	114.51	115.36	117.33	124.71	112.5	123.23	111	109.72	117.87	120.06	117.04	116.01	115.97	115.2	123.63	128.22	122.12	116.33	119.29	124.38	113.67	117.64	121.5	116.96	117.38	111.71	119.9
96.979	95.355	100.57	94.958	107.58	99.298	100.79	98.124	101.16	95.176	100.82	103.24	101.59	100.81	101.42	96.45	95.468	100.47	95.277	93.694	102.81	101.8	102.43	96.842	99.886	102.78	96.91	94.446	111.55	97.888	97.177	105.86	105.85	98.059	99.277	95.708	100.55	97.201	100.15	103.45	99.181	94.084	97.589	98.946	99.313	101.15	100.09	103.23	102.42	99.351
107.26	113.32	101.55	105.21	101.17	105.04	105.81	102.09	103.06	102.55	101.02	111.34	109.11	102.6	105.87	102.98	110.27	108.96	100.49	104.71	101.78	102.11	106.04	99.135	103.84	109.04	107.54	103.68	106.12	118.3	99.073	107.92	105.51	99.867	106.66	105.91	102.27	101.96	103.39	100.18	109.32	109.37	100.74	100.69	106.35	103.2	101.51	109.06	106.96	104.83
111.27	102.32	100.61	104.94	111.8	105.89	107.29	108.38	111.66	110.85	109.6	102.72	107.92	103.02	105.94	107.67	107.88	104.16	110.7	103.45	98.647	106.66	99.338	104.35	105.67	107.78	105.12	99.892	113.83	106.36	110.86	105.38	102.55	104.21	101.4	111.56	108.39	110.69	109.57	108.08	101.29	109.66	110.61	107.63	111.77	102.65	103.84	109.38	102.93	98.606
103.48	99.925	107.14	103.54	101.22	102.9	106.23	104.98	107.31	105.25	103.78	106.27	102.62	99.658	104.15	103.21	102.09	102.06	105.22	103.57	102.94	106.62	107.47	104.93	103.07	109.25	103.01	101.9	104	99.107	101.71	109.41	106.35	110.79	102.01	106.1	106.34	102.49	108.73	102.56	102.77	105.97	105.46	106.23	102.68	107.1	107.93	106.31	103.06	105.05
114.67	119.64	117.14	113.82	123.87	112.72	122.64	115.64	117.55	117.78	118.09	110.55	120.77	117.22	109.96	114.34	122.63	115.45	116.96	116.89	112.96	118.23	109.51	119.63	122.54	120.58	112.98	118.67	110.09	119.29	116.46	115.01	113.72	119.29	120.13	123.29	114.69	114.48	119.88	109.53	118.83	118.42	115.58	112.65	114.29	111.62	116.65	119.27	114.79	124.94
104.79	107.25	100.3	102.58	101.99	105.78	104.05	104.97	110.86	106.8	105.16	104.09	105.03	104.01	108.91	105.47	96.09	98.973	100.32	106.5	106.77	102.36	108.85	110.43	99.211	100.36	109.11	105.94	111.31	107.84	98.616	105.06	109.05	107.16	102.52	108.32	109.97	109.67	109.66	111.83	105.79	98.986	110.5	110.78	103.51	104.82	105.17	108.5	101.05	107.95
97.895	107.91	104.61	106.95	110.55	106.57	111.08	104.94	105.35	107.4	108.39	109.51	109.31	104.68	105.7	101.75	105.26	107.47	108.08	102.33	110.55	111.93	96.016	105.81	100.28	103.21	112.15	111.28	104.28	103.62	111.46	108.74	110.8	107.75	103.57	109.04	109.6	108.1	109.69	100.88	98.579	113.11	97.437	108.33	102.03	110.12	106.47	103.68	107.39	108.73
109.9	113.03	105.09	105.17	109.75	106.82	105.13	114.01	112.06	112.54	106.95	105.97	110.49	100.48	106.84	112.56	102.82	108.43	106.98	108.56	105.85	112.71	103.52	109.8	104.8	105.01	112.16	100.36	103.19	97.27	109.65	110.48	100.6	99.964	103.83	104.84	109.13	100.07	112.27	105.37	104.34	106.35	106.75	114.91	110.45	104.51	104.34	103.6	106.93	112.07
105.68	103.1	107.97	107.19	104.83	103.53	104.73	108.19	101.29	103.3	110.74	105.69	102.33	106.99	108.35	110.98	102.81	99.198	102.67	104.29	99.545	99.055	105.03	109.71	99.572	102.1	102.28	97.354	102.49	105.96	105.68	107.61	103.72	103.62	104.1	100.33	96.806	98.792	102.28	101.44	102.93	105.59	107.77	102.19	107.18	103.29	105.43	99.932	111.65	102.13
107.14	107.96	105.48	109.71	105.2	114.77	109.54	107.97	106.45	100.4	103.45	106.32	103.93	104.5	111.86	114.5	108.56	103.77	101.34	104.8	102.55	109.4	111.64	103.33	103.05	98.24	109.13	101.87	105.36	103.87	104.27	102.54	100.62	112.03	107.11	106.67	107.66	106.4	108.04	100.69	106.09	109.33	103.62	110.03	104.71	110.2	111.14	110.69	105.82	106.29
108.19	113.75	116.21	116.33	106.79	108.09	111.04	116.24	106.9	102.38	106.33	110.68	99.18	114.82	115.42	114.08	106.58	111.46	107.13	111.68	107.4	104.81	111.2	111.88	112.48	111.42	105.94	110.8	111.97	116.75	115.99	109.43	107.34	108.24	102.84	111.32	110.1	112.9	115.67	119.09	106.2	108.49	111.72	109.02	112.98	113.63	106.21	110.5	117.17	112.28
113.87	110.11	109.33	108.77	114.48	111.7	110.51	110.29	115.63	114.15	109.67	111.48	111.5	109.61	109.47	109.3	107.09	114.67	108.48	112.56	115.42	107.32	106.68	108.94	108.63	111.02	115.79	115.89	120.28	116.48	107.72	113.43	114.93	115.85	107.88	116.56	111.74	119.54	113.43	118.12	108.61	115.09	110.67	106.66	117.55	113.69	114.16	118.8	109.77	113.41
98.945	100.43	102.73	100.52	94.198	96.354	100.46	102.98	105.72	99.226	102.83	101.6	97.25	99.732	102.72	104.18	102.9	93.661	97.784	94.708	98.589	100.93	102.13	101.33	99.169	105.21	101.69	104.9	103.82	93.106	101.46	100.63	104.62	98.024	104.43	101.92	101.34	102.47	98.767	102.75	103.46	100.18	103.16	101.1	98.315	101.31	99.128	104.38	100.77	95.609
108.49	106.84	108	111.3	109.67	109.85	106.34	109.5	106.1	105.3	111.92	112.74	108.8	110.76	111.92	110.5	114.91	111.43	110.99	106.55	106.11	107.98	106.76	110.28	104.78	111.67	108.05	111.22	108.4	111.24	108.61	108.76	111.67	107.8	110.08	106.95	105.5	109.83	105.8	114.68	106.81	109.51	115.26	109.48	109.68	111.86	106.17	108.21	115.08	108.93
104.22	101.91	102.63	104.41	109.02	109.37	108.66	108.87	110.44	108.93	107.26	109.79	110.54	105.43	105.4	115.67	111.28	105.19	105.64	104.47	105.47	107.5	107.63	105.91	108.99	109.89	110.41	103.35	108.15	104.1	104.82	104.08	103.16	106.78	105.78	114.77	105.09	109.57	98.412	104.26	101.75	107.79	109.34	97.935	106.9	110.99	98.67	103.29	113.42	110.85
109.7	103.96	102.74	107.04	109.59	107.36	105.6	111.54	109.61	104.04	110.2	106.13	107.31	99.753	110.29	105.9	106.91	107.13	106.84	106.46	101.47	112.56	100.95	108.19	106.18	108.12	105.46	108.91	102.21	106.1	100.48	99.94	110.19	108.18	106.48	104.43	105.44	109.8	108.76	108.13	99.684	109.08	107.59	106.15	102.02	105.36	104.47	101.73	104.66	107.86
113.27	116.39	122.97	111.46	116.73	117.32	115.93	119.42	110.11	122.96	114.71	121.54	120.83	112.19	119.29	118.75	120.9	117.14	116.83	118.23	117.86	118.39	119.88	116.95	118.16	116.81	113.87	122.22	118.11	117.69	121.3	120.32	119.98	114.02	114.22	116.13	118.69	121.78	115.35	115.77	116.79	110.13	121.92	118.21	113.31	109.52	120.13	121.7	116.73	125.98
109.12	100.54	100.81	103.27	112.27	108.69	108.43	101.5	105.07	111.11	105.26	104.25	103.88	110.94	101.49	105.13	104.07	112.64	103.54	103.85	104.98	107.17	103.9	105.43	104.93	107.97	111.05	107.67	116.57	108.55	114.37	103.92	104.61	106.94	98.712	99.508	115.68	102.85	110.28	101.85	105.76	111.08	103.07	112.44	105.12	102.9	108.23	109.1	106.51	110.51
111.19	112.55	116.51	121.22	117.68	117.08	120.47	115.58	117.56	111.78	119.13	122.9	120.55	120.77	116.24	117.37	121.34	118.43	117.14	117.21	118.32	120.43	122.4	115.08	116.11	110.45	114.42	116.02	120.86	119.57	116.59	119.15	123.49	121.91	121.84	113.41	114.91	118.65	117.5	114.64	115.75	116.54	117.2	112.85	119.85	121.93	117.93	114.42	114.51	119.66
102.85	108.8	102.67	112.35	109.09	106.85	106.43	104.92	103.31	101.44	110.88	104.62	102.99	106.19	102.47	109.32	106.34	105.05	109.39	108.39	109.77	103.61	109.93	109.13	104.05	104.87	104.25	104.46	100.36	104.67	103.18	105.81	103.83	104.14	108.63	103.85	104.96	106.81	108.87	103.55	105.88	106.17	103.97	108.14	105.69	107.7	104.87	101.76	104.58	105.9
107.47	104.11	110.42	109.8	117.38	101.48	105.18	111.65	102.79	113.03	104.37	108.89	110.58	104.32	110.58	110.41	107.4	105.58	112.2	102.55	103.73	101.97	106.69	104.42	102.61	107.42	109.71	107.4	105.62	105.19	105.03	109.01	102.51	112.84	111.94	102.64	113.31	105.86	102.06	115.19	106.72	103.47	105.59	107.69	112.31	107.27	107.85	109.21	108.98	102.06
105.7	115.52	108.92	106.61	109.25	115.21	112.94	113.89	108.04	108.09	109.99	109.64	112.41	111.92	114.01	111.53	112.64	103.77	115.47	110.8	110.34	115.18	114.6	113.07	109.34	113.57	107.68	117.25	103.07	110.64	113.29	111.65	112.38	113.59	115.46	111.92	120.28	108.73	109.31	108.3	111.53	110.5	107.21	115.23	114.71	109.32	117.42	109.41	108.51	108.4
103.18	103.53	102.65	111.28	103.33	102.01	105.48	102.59	112.77	108.72	106.27	101.68	111.32	97.557	103.44	102.93	110.8	102.7	103.26	102.46	100.44	102.93	110.86	107.3	105.89	103.75	111.63	104.99	102.86	103.62	98.487	105.39	104.34	108.38	99.372	103.03	116.86	114.04	105.78	108.6	105.07	104.46	102.09	106.37	109.7	102.55	109.85	106.23	113.07	102.87
118.65	119.34	110.43	115.81	102.96	116.9	113.14	115.4	114.19	121.78	112.13	107.74	114.38	113.42	113.97	108.29	117.9	112.79	106.84	112.54	109.02	117.25	117.61	111.83	113.23	116.21	105.93	110.11	111.23	109.83	104.32	112.49	119.67	112.58	110.71	106.01	114.3	114.13	115.69	111.65	115.85	119.25	110.94	109.77	108.12	115.67	113.35	115.85	113.84	110.51
106.76	105.66	98.717	101.42	98.861	108.05	102.5	93.822	102.66	108.45	109.5	108.28	101.29	111.66	100.81	101.2	102.03	105.02	113.4	104.87	97.638	101.27	106.62	110.48	103.69	100.97	108.61	102.34	108.21	103.78	101.99	106.64	104.16	102.3	96.943	108.79	105.54	105.82	107.34	102.23	101.97	105.15	106.16	101.62	105.93	101.14	109.01	107.28	102.37	105.14
100.58	102.88	95.792	98.035	103.88	99.527	100.38	99.625	95.419	92.322	106.78	105.77	98.081	104.2	96.219	102.35	102.26	104.42	101.36	97.571	106.35	104.01	105.55	94.71	106.5	97.316	100.5	93.677	104.33	95.983	107.05	99.933	107.91	95.944	99.108	99.762	100.71	102.76	94.376	96.532	103.28	99.497	102.69	102.85	102.88	103.17	99.319	96.46	99.961	102.71
110.26	104.81	103.29	103.67	101.82	109.61	115.81	110.42	102.49	108.57	101.26	109.85	100.24	102.41	96.353	105.06	107.72	112.48	105.4	104.53	107.79	107.53	105.86	106.77	112.41	105.59	107.84	104.85	101	101.62	110.13	99.611	106.99	103.91	105.6	105.87	106.72	100.7	102.87	107.35	102.05	93.175	100.66	102.25	106.49	104.26	98.742	105.93	103.05	101.49
116.77	110.04	110.18	110.41	107.39	118.74	116.11	113.35	112.39	112.07	110.42	112.36	106.77	109.74	116	112.24	109.23	116.44	118.77	105.14	113.15	112.08	113.59	111.56	115.52	111.33	112.38	109.08	112.01	108.42	104.26	110.55	117.64	112.11	111.9	113.56	105.8	112.29	115.05	114.49	113.91	117.1	112.28	115.97	106.15	112.77	113.53	113.76	107.98	106.39
110.04	106.5	100.66	106.34	103.57	99.39	102.96	106.63	109.2	110.05	104.69	109.83	106.53	110.02	106.97	107	111.28	102.04	103.48	106.92	109.19	103.47	106.43	103.39	106.58	111.81	109.09	104.34	114.35	106.4	113.25	106.97	103.66	106.5	106.64	107.03	108.8	101.47	102	112.38	108.17	112.9	109.05	105.48	107.77	110.57	109.56	111.28	102.31	106.15
99.71	94.823	102.71	97.961	99.598	98.524	103.51	105.6	101.69	97.412	100.5	102.36	105.54	99.133	98.603	100.21	100.71	106.52	101.97	99.514	96.988	104.25	99.381	98.861	96.148	97.908	103.17	100.14	98.488	104.34	95.935	97.106	105.32	104.88	106.01	100.63	99.971	100.01	93.618	98.892	101.62	97.171	102.96	94.219	96.172	105.61	106.17	103.72	103.29	104.76
97.274	103.46	109.55	98.475	109.21	101.75	108.42	110.56	104.74	107.99	102.22	102.64	101.26	110.19	101.24	109.17	104.86	108.97	107.2	109.86	105.64	109.64	104.33	108.34	108.65	99.733	101.61	109.1	105.76	107.67	102.99	106.85	105.53	103.95	111.45	103.92	104.92	109.05	109.69	109.79	108.76	105.12	108.09	109.36	110.65	109.43	107.73	101.71	106.71	108.58
110.33	112.14	104.09	108.91	105.7	107.67	106.56	107.05	105.23	109.86	106.66	102.48	106.69	106.54	107.4	97.884	101.36	104.57	102.52	111.98	106.7	104.67	106.35	107.07	98.226	104.52	101.08	107.56	100.46	106.97	103.65	109.74	111.09	103.42	108.77	103.2	106.58	103.28	102.61	113.13	99.962	103.94	112.42	105.05	107.36	106.38	114	105.46	108.73	106.41
114.18	112.94	113.85	109.38	105.98	110.58	116.42	108.55	115.55	118.98	111.51	112.64	111.82	111.1	114.92	106.87	107.05	107.01	115.96	107.1	108.47	112.77	113.28	111.08	109.05	109.34	117.15	111.76	109.86	106.09	107.24	108.55	109.47	114.02	111.51	107.56	106.02	111.79	109.44	114.98	108.19	104.28	109.19	106.15	114.05	109.79	104.13	111.12	115.28	116.42
103.49	101.28	102.43	96.289	101.39	101.96	96.844	95.936	98.96	100.27	94.179	98.265	97.118	101.21	99.127	97.941	107.13	102.62	101.34	102.48	96.444	101.23	100.83	97.849	101.73	95.548	105.44	103.38	106.26	101	98.396	100.84	97.206	102	100.39	101.5	103.63	95.801	101.18	98.271	103.54	97.395	94.457	96.205	98.083	101.91	96.535	100.33	100.89	102
109.25	108.59	105.52	110.49	110.22	110.04	108.81	115.6	108.29	112.33	107.51	110.63	111.17	101.57	108.32	107.39	113.28	111.41	106.3	108.72	108.42	113.02	106.68	110.89	109.98	111.02	116.01	119.68	108.07	108.73	109.3	110.51	104.16	110.95	106.72	112.26	111.4	111.86	109.46	111.72	107.15	109.93	105.61	108.72	108.81	113.99	114.45	111.82	107.65	119.79
110.64	104.46	109.92	109.71	103.82	108.36	103.1	100.31	107.28	106.24	101.62	103.6	105.36	108.08	107.83	108.33	106.42	105.33	102.82	114.22	106.35	100.57	107.98	103.59	104.11	100.26	104.72	101.34	103.59	101.47	102.07	103.93	108.96	105.82	100.43	101.02	106.46	109.67	108.31	99.046	102.18	104.12	104.57	102.45	107.98	105.96	110.4	102.82	99.744	104.81
110.49	101.43	109.57	107.16	110.61	105.7	99.568	114.72	105.4	113.2	106.36	104.45	104.83	102.23	104.36	105.82	104.45	96.346	106.06	102.28	103.66	109.02	106.46	103.12	107.26	115.03	105.4	107.39	107.55	108.66	106.13	107.71	105.68	107.14	104.56	107.35	104.34	106.4	107.18	109.7	107.33	100.01	106	101.73	97.467	107.63	102.63	110.58	107.28	104.93
104.89	100.77	110.91	102.22	105.05	107.26	101.62	105.82	101.69	105.35	110.93	107.56	103.7	102.92	103.04	99.542	102.78	106.86	102.6	108.77	105.02	107.5	101.92	102.97	97.016	101.46	102.42	103.22	102.31	104.13	99.629	105.13	105.83	106.99	101.26	100.05	108.32	104.4	99.225	103.28	101.94	97.667	108.06	105.63	101.19	108.86	107.34	100.09	99.685	104.64
105.78	106.09	107.27	110.85	110.59	99.499	107.1	100.39	105.34	114.03	109.02	108.23	107.95	103.26	107.7	101.66	103.44	105.7	104.96	113.6	106.83	103.96	109.09	109.55	111.41	112.35	109.69	111.48	101.7	107.25	102.5	108.46	105.97	110.85	99.356	103.88	100.69	103.79	111.2	107.82	105.23	99.353	104.51	105.65	113.18	105.82	106.02	99.785	101.82	110.55
110.15	102.86	107.68	107.14	103.77	100.25	105.7	104.67	106.92	100.08	109.05	110.69	103.85	102.3	107.56	104.21	107.11	105.95	101.98	104.9	100.58	105.19	104.01	98.222	101.56	111.91	106.08	105.65	102.66	104.8	99.367	104.11	109.21	107.52	106.27	104.21	100.88	104.79	102	109.9	105.95	106.42	106.67	105.91	111.92	96.854	102.44	103.32	101.37	105.36
100.83	103.74	102.27	108.87	103.14	104.59	107.2	108.99	106.57	102.3	99.846	108.54	102.1	106.18	103.88	108.85	109.72	107.84	109.68	103.24	100.98	108.8	111.56	101.34	104.29	107.23	106.5	97.594	108.4	109.9	107.64	109.4	98.563	99.896	105.86	103.67	101.56	103.34	109.18	100.89	110.65	102.13	103.22	104.81	103.11	101.1	106	105.72	100.44	106.24
107.18	104.84	104.97	101.68	99.65	108.57	101.7	103.82	106.37	107.37	99.569	105.2	106.34	106.21	106.87	110.16	111.39	103.87	107.17	102.68	103.42	107.74	107.05	100.04	108.65	104.7	111.38	110.75	103.12	100.47	103.64	97.883	101.94	107.63	108.2	105.25	105.97	105.43	108.4	101.32	105.35	106.45	104.61	105.34	109.19	108.05	109.51	103.5	106.56	109.04
109.99	116.74	112.38	121.18	115.24	120.23	115.85	116.68	113.84	109	124.78	120.54	117.58	115.85	112.57	117.52	114.31	110.25	120.93	114.32	115.46	114.75	115.99	120	105.86	111.02	119.86	117.67	116.28	110.27	119.03	116.02	110.05	117.39	113.47	115.76	115.37	115.58	116.52	118.75	113.38	118.15	111.59	116.03	118.03	116.81	124.23	113	115.07	116.71
113.74	110.1	113.23	109.04	110.21	110.25	105.57	104.97	106.14	109.38	105.8	112.5	108.21	110.45	113.61	109.6	110.07	113.06	113.82	109.93	102.09	113.43	109.62	109.5	114.11	109.42	113.08	108.25	106.23	109.92	110.35	112.46	105.35	110.19	117.6	114.11	109.59	110.97	114.18	116.65	117.83	114.65	110.4	107.62	115.21	112.98	110.01	110.48	106.57	102.55
111.02	112.08	116.38	113.8	106.69	109.96	114.09	111.56	109.98	110.3	112.97	115.69	110.96	106	110.04	115.66	108.68	110.81	117.18	108.95	111.58	105.13	108.05	110.3	109.8	110.78	113.87	110.28	108.69	107.71	111.12	113.93	114.44	110.59	104.95	110.26	102.72	117.17	108.32	112.21	111.29	112.54	113.44	110.74	110.11	102.22	111.36	103.99	111.47	109.58
116.52	113.44	122.32	117.93	118.04	118.32	123.54	117.97	115.73	117.83	111.06	124.69	119.31	116.34	113.79	119.78	120.37	111.02	117.22	117.24	122.49	117.79	120.5	122.71	114.02	114.65	114.5	125.81	110.07	122.49	120.83	115.72	116.76	114.25	118.2	116.63	124.09	121.26	121.15	118.64	112.7	114.73	116.99	118.06	110.99	126.82	115.58	113.11	121.8	120
108.65	107.25	109.73	100.62	106.36	107.72	101.93	105.22	107.94	97.776	103.24	102.74	102.11	104.41	111.37	104.7	108.92	102.92	106.36	103.23	102.12	106.69	99.502	111.37	99.426	98.881	109.12	97.189	108.58	100.65	107.66	102.92	109.38	106.52	102.99	103.08	100.95	108.34	105.91	110.21	101.8	102.16	106.46	98.848	105.29	99.242	104.46	103.22	104.69	109.15
113.46	110.28	113.85	110.99	113.7	115.47	110.17	113.17	109.52	110.56	110.17	113.91	114.85	116.95	110.68	113.7	107.9	104.27	109.9	119.85	111.86	113.89	112.38	113.12	114.54	108.11	112.97	111.63	107.45	109.67	110.6	111.87	116.24	107.48	114.56	116.24	113.06	116.59	108.64	110.35	112.78	105.94	114.99	109.82	113.77	112.74	118.68	113.4	112.45	112.64
105.87	110.9	107.07	98.348	109.05	106.9	101.31	110.09	102.07	109.58	111.38	104.94	99.112	101.46	107.84	106.99	110.39	103.45	108.19	96.626	108.25	108.08	108.91	99.954	101.2	108.99	97.604	103.03	104.92	111.27	105.59	98.556	105.33	101.59	104.06	102.73	105.99	99.446	100.75	106.28	105.67	111.45	102.82	108.61	104.56	101.94	101.81	98.534	108.68	112.48
102.97	95.12	97.373	94.824	102.49	100.38	96.811	95.491	104.02	100.02	99.605	92.396	96.563	102.43	103.2	99.04	102.46	105.27	100.54	97.228	102.92	100.76	103.86	111.16	96.021	102.24	103.33	98.699	108.79	101.87	101.3	94.961	101.49	102.2	99.168	101.09	101.8	96.027	99.706	103.92	92.539	97.909	95.001	92.626	100.97	97.966	106.03	93.953	101.66	97.892
110.05	114.28	105.05	103.08	104.7	114.41	106.14	105.52	112.06	107.25	107.79	110.4	105.37	113.6	99.242	106.92	103.45	109.02	105.82	104.56	107.19	110.68	103.7	103	105.09	106.07	102.27	108.33	96.435	108.96	109.7	109.02	102.15	102.85	99.355	108.23	116.64	106.97	108.61	109.42	114.89	112.7	102.33	113.54	107.06	104.56	106.73	111.72	107.89	108.55
119.78	119.77	115.05	118.96	120.21	114.53	118.75	124.11	118.96	118.11	122.33	117.4	119.42	121.16	119.19	122.83	116.29	116.19	113.38	118.61	117.26	114.16	119.55	120.24	122.91	118.2	111.38	121.59	123.18	112.54	113.07	120.13	116.13	124.71	119.82	118.28	115.26	118.35	119.17	113.84	120.18	116	115.77	111.51	119.07	125.99	115	119.5	122.9	112.59
105.74	108.72	101.55	100.24	107.02	106.6	99.861	110.56	111.19	102.63	104.79	108.19	107.38	105.64	103.25	101.63	110.56	109.17	107.28	107.61	102.89	102.87	109.53	106.71	106.09	101.57	105.4	105.95	111.55	105.38	105.73	105.18	104.06	98.56	109.48	105.88	109.56	103.59	111.43	108.1	104.81	109.76	99.662	105.91	105.67	109.8	111.36	99.097	104.62	100.51
105.1	111.86	103.58	103.32	108.55	107.14	110.1	101.16	107.15	102.75	106.29	107.8	98.239	109.47	105.54	105.55	106.98	106.73	110.33	111.93	105.7	108.2	106.25	110.11	106.64	105.13	109.4	109.43	107.15	110.53	103.82	105.15	107.15	101.6	107.91	110.33	116.77	111.19	99.641	106.81	103.52	104.72	107.02	108.93	109.02	105.43	108.53	106.91	101.68	112.23
118.5	112.26	106.99	113.35	111.24	108.95	105.96	114.3	109.54	115.79	111.66	111.64	109.74	111.89	108.63	114.13	113.53	117.35	113.8	102.58	110.81	111.79	113.4	113.43	113.24	114.01	110.42	109.73	111.79	113.14	104.66	115.71	121.88	106.45	111.92	110.1	118.08	115.89	104.72	112.61	118.49	114.62	114.37	107.67	114.11	111.47	117.61	108.17	116.07	114.3
107.57	105.72	98.91	108.22	106.34	109.53	109.91	105.23	108.08	105.4	112.46	113.4	106.04	105.23	109.05	110.24	105.5	101.62	101.92	110.88	106.45	105.72	107.29	104.56	106.12	108.52	109.38	104.28	103.53	107.85	105.2	105.83	100.91	104.41	102.01	109.57	106.89	107.9	105.4	108.44	103.62	103.98	106.58	105.5	113.04	111.26	103.83	105.46	114.92	111.73
105.75	111.88	108.73	117.5	112.88	113.83	110.95	111.03	111.08	106.36	110.76	111.35	112.87	109.66	109.52	109.06	104.75	110.7	110.3	108.81	111.03	112.09	110.34	108.47	105.75	112.69	109.41	104.56	110.96	108.01	107.5	109.45	116.4	106.21	106.7	115.75	111.32	116.39	113.4	114.07	107.6	117.63	105.88	108.04	111.77	115.04	116.22	110.04	108.53	111.59
102.12	102.09	100.54	109.95	103.77	102.82	101.49	103.1	99.566	103.98	111.22	110.04	99.816	109.59	101.29	105.28	102.84	105.31	100.84	106.11	106.72	102.6	99.65	110.77	101.05	104.94	108.51	102.5	100.33	107.4	104.42	105.26	101.43	97.674	102.87	112.12	104.86	104.29	101.6	104.55	105.07	111	106.03	104.48	99.027	105.12	109.14	102.11	103.09	104.83
106.89	106.14	101.1	104.6	96.344	110.36	108.28	108.99	106.91	110.59	105.53	103.41	105.96	100.59	101.85	109.23	98.856	99.397	97.68	113.33	103.02	104.83	104.63	107.98	103.15	104.68	111.14	107.82	109.57	102.85	102.41	99.384	96.676	108.06	103.63	106.73	104.07	106.12	106.67	113	106.93	108.41	102.11	102.06	99.609	105.45	103.73	103.54	109.34	103.99
103.22	105.37	100.9	99.921	98.105	104.62	102.88	94.405	97.337	102.65	110.4	101.83	99.816	99.91	100.98	102.45	101.3	101.38	94.032	91.704	101.78	95.882	95.321	100.66	102.7	97.289	105.22	100.56	104.81	99.036	106.59	98.917	100.67	100.76	105.88	101.2	101.11	106.25	105.1	101.13	98.663	103.05	101.89	100.16	101.12	97.69	96.583	98.191	101.93	98.501
116.72	110.14	107.05	112.84	110.15	112.9	105.75	114.58	110.58	112.31	117.18	110.67	108.19	114.12	115.76	114.12	117.12	110.07	110.55	110.46	107.86	118.06	117.12	109.33	112.39	116.96	107.13	110.4	113.78	112.51	112.13	109.83	109.57	110.18	105.39	109.99	110.5	116.71	114.42	110.88	120.27	111.33	106.91	112.82	113.78	111.03	107.18	110.49	117.95	113.86
111.81	110.13	102.75	113.49	113.17	111.16	108.92	107.25	108.71	110.55	111.47	109.23	111.66	110.92	108.26	113.78	112.93	110.02	112.19	111.25	113.52	106.71	105.43	107.85	113.16	115.01	110.06	106.25	109.68	109.37	106.45	108.97	109.65	107.09	118.06	115.12	107.33	111.17	110.12	111.13	107.15	110.54	105.92	114.81	106.37	111.01	109.64	113.12	114.01	112.95
106.52	103.33	97.29	94.428	105.52	100.64	104.84	91.562	97.728	97.185	102.99	107.06	102.92	98.288	103.22	98.301	96.097	98.533	104.18	104.01	105.07	100.15	102.56	97.1	101.94	106.17	100.63	104.29	105.62	98.001	106.74	99.27	102.33	101.19	100.34	102.86	98.475	100.52	98.263	95.418	99.536	96.503	105.78	96.741	94.688	92.577	101.87	102.23	98.806	95.323
94.453	96.426	96.535	101.91	99.088	106.38	101.36	97.229	97.111	101.84	105.73	95.061	106.32	99.818	108.38	102.71	96.758	100.51	101.2	104.4	105.65	101.82	104.87	95.201	103.21	94.822	101.67	99.152	98.677	100.81	102.37	105.33	98.36	107.01	104.5	100.05	100.1	99.306	97.845	95.638	100.48	102.53	101.15	99.119	94.268	98.207	101.51	98.426	99.105	98.376
104.03	110.33	100.64	106.15	105.6	103.47	104.16	106.27	105.37	111.04	105.88	105.62	101.47	108.62	98.473	110.79	98.027	108.89	107.59	102.65	113.4	103.86	105.26	102.74	99.554	108.78	105.92	108.93	107.33	101.92	102.22	104.15	103.61	111.52	108.99	108.97	108.92	105.28	104.9	107.57	104.53	102.77	102.24	104.75	106.84	104.91	105.02	103.79	105.65	101.62
111.46	106.05	109.15	115.03	107.01	121.44	112.51	110.35	113.68	112.99	108.86	110.44	112.17	107.45	111.47	120.02	111.89	110.71	104.31	114.01	106.85	110.18	112.05	105.37	108.6	111.05	116.06	104.06	113.39	114.62	106.9	108.47	104.51	111.7	106.76	107.29	106.53	105.78	115.85	105.95	110.04	111.44	112.28	111.41	105.72	109.08	109.98	111.89	106.09	109.54
104.24	104.58	99.243	103.82	104.25	102.83	105.1	106.45	111.02	105.98	98.972	108.59	111.99	106.54	100.58	100.01	109.5	110.76	105.71	107.13	106.5	100.46	104.1	114.1	101.55	105.97	108.68	105.75	104.42	105.88	103.64	104.7	104.94	101.58	109.02	105.48	105.74	111.68	99.412	104.02	101.21	95.581	101.87	104.25	108.98	103.51	102.65	109.27	106.76	106.07
111.88	103.38	111.05	104.16	102.48	105.97	105.28	105.09	110.05	106.38	103.57	105.48	100.46	105.19	104.6	110.57	109.53	114.43	105.17	95.98	107.7	107.18	111.34	107.77	108.05	110.78	103.02	99.485	109.05	106.56	105.82	108.52	107.73	103.43	105.73	107.49	99.129	105.77	105.2	104.89	104.14	105.3	101.85	106.62	106.36	104.73	105.29	106	111.19	104.72
114.85	115.16	112.15	115.46	110.17	113.31	114.62	109.91	110.49	108.48	108.95	108.98	111.03	110.53	104.14	119.79	112.41	111.03	108.35	108.97	110.73	109.49	114.81	109.26	107.83	120.12	112.85	116.07	114.28	114.96	104.1	110.33	112.84	109.76	115.75	110.59	107.09	102.34	114.02	112.62	113.09	111.65	112.56	112.67	110.24	114.35	109.04	117.42	116.81	110.08
104.63	111.77	107.48	113.54	107.74	108.17	113.52	110.25	106.69	112.57	108.22	111.72	111.24	110.03	110.34	111.07	107.99	115.11	109.98	112.29	112.08	117.38	108.88	113.11	109.65	115.24	110.91	116.08	114.06	107.75	113.62	110.08	113.34	103.55	106.63	107.69	109.65	115.58	112.16	112.93	115.79	116.06	106.6	108.58	112.78	107.34	109.55	114.74	112.8	115.87
103.01	108.43	102.2	109.78	101.9	110.81	113.44	101.91	107.16	106.58	110.02	107.43	103.78	98.613	102.61	99.241	102.39	101.87	108.71	106.88	106.78	107.2	104.37	108.66	112.33	106.44	98.247	104.45	103.81	105.83	111.09	107.32	104.41	105.25	105.85	103.74	106.45	109.28	109.85	104.51	104.27	102.22	103.72	104.07	108.13	105.55	109.2	107.1	106.1	105.44
107.67	101.16	101.77	104.51	104.25	107.17	105.17	103.65	105.79	105.28	104.33	104.68	103.53	108.01	96.645	109.46	98.075	106.47	108.44	104.93	106.27	110.04	104.73	109.93	105.18	110.61	106.4	102.48	102.07	107.37	107.29	107.32	106.02	106.69	106.44	106.8	104.38	101.04	110.07	104.64	103.05	103.65	104.96	104.27	100.68	102.49	108.16	112.45	107.93	106.23
113.93	113.97	107.67	107.37	113.38	107.22	110	114.73	111.77	115.77	110.45	107.06	115.1	112.94	118.67	114.16	107.45	117.79	115.05	111.7	108.3	111.55	111.41	111.16	113.71	115.99	110.41	110.5	109.35	110.74	107.2	115.81	108.06	109.84	113.11	113.11	113.24	113.95	116.16	110.94	115.48	111.9	112.51	115.59	113.16	115.8	109.2	112.56	107.49	111.49
115.86	109.7	108.42	110.38	111.14	114.46	104.94	108.15	108.2	109.49	113.97	113.02	113.29	104.18	115.02	109.74	114.24	113.76	113.75	117.98	112.73	109.71	111.91	113.74	117.55	116.43	108.44	114.01	112.56	111.63	112.65	114.3	109.32	111.14	120.77	115.86	106.9	114.96	110.65	108.85	108.87	112.64	107.73	110.87	110.65	113.26	109.12	112.17	111.09	110.54
120.87	124.14	115.34	115.12	123.46	111.97	114.7	119.55	116.77	111.36	123.81	122.13	120.57	120.21	118.57	115.55	112.69	115.41	122	115.32	116.99	119.64	123.16	114.01	116.49	121.69	121.15	123.75	116.21	112.3	115.29	115.68	120.49	121.77	114.54	116.57	119.08	119.74	113.64	122.34	113.08	116.06	118.95	117.52	122.43	105.26	113.04	120.07	120.23	119.1
110.4	111.06	108.29	101.59	106.7	108.27	116.2	114.33	107.59	113.99	114.79	112.76	111.2	113.84	106.23	111.16	108.06	111.59	122.82	104.96	109.25	109.8	114.75	107.33	111.69	109.42	111.04	108.44	114.35	104.89	109.47	111.14	109.3	111.83	112.84	100.72	113.36	107.05	108.7	109.96	108.96	105.1	111.6	108.24	110.5	106.87	109.07	110.49	116.77	111.6
108.76	101.56	109.24	107.58	108.72	111.14	101.03	99.465	102.88	98.851	107.48	99.585	98.374	110.48	96.663	108.23	107.78	109.29	99.968	103.37	104.78	109.13	106.27	103.98	98.373	101.49	101.54	114.19	99.396	102.76	101.89	109.82	102.43	109.04	106.11	107.6	101.88	107.28	101.25	104.31	110.07	101.85	101.05	108.08	102.83	103.9	99.666	109.26	107.7	108.34
106.58	108.57	109.04	103.43	104.91	106.27	112.62	116.97	104.26	109.04	100.28	109.37	109.76	101.1	106	105.45	103.94	106.1	104.91	106.57	110.63	108.34	106.17	107.59	106.54	106.54	102.06	106.53	108.49	103.54	107.23	105.83	105.92	106.6	104.48	110.97	111.43	102.83	113	106.1	103.22	109.62	101.98	106.38	103.2	109.46	112.1	102.05	109.74	107.32
96.7	99.638	102.1	107.21	105.98	109.49	102.76	104.77	99.954	111.74	110.3	105.61	114.78	107.04	109.38	101.07	105.89	107.86	109.05	104.27	102.76	103.44	106.2	108.17	102.5	108.01	110.08	115.83	103.48	106.82	105.16	102.7	106.22	101.21	108.03	109.03	115.15	107.03	107.38	101.58	106.72	107.05	104.62	112.26	102.69	101.54	110.87	106.5	108.48	103.34
98.385	101.86	97.011	97.962	102.05	105.89	100.8	103.25	102.51	100.26	110.11	104.49	102.85	106.44	107.74	105.64	97.039	97.253	100.18	101.91	100.04	100.82	102.04	103.36	99.134	99.907	91.568	100.31	104.76	98.885	97.617	97.853	103.72	110.46	99.645	96.93	101.17	100.77	97.978	100.45	99.153	109.81	106.56	107.88	97.43	96.513	96.481	93.464	99.201	108.6
104.87	107.01	107.41	113.57	109.19	99.132	101.73	103.32	108.95	100.99	106.78	103.71	104.45	105.49	107.2	107.06	104.9	107.91	111.11	111.6	107.16	103.05	105.23	103.07	103.1	109.6	104.19	98.594	101.55	108.75	105.03	108.24	111.32	99.945	103.03	107.54	99.181	108.9	99.353	104.41	108.77	105.94	107.03	112.63	102.43	106.42	104.76	108.73	111.87	104.9
99.523	105.18	107.1	105.14	104.28	101.37	108.34	107.66	99.851	103.31	108.19	106.65	107.49	104.06	106.66	98.913	106.56	103.11	103.7	108.81	103.79	108.37	106.48	101.09	101.05	107.78	98.32	105.87	107.73	104.35	104.97	104.43	102.07	102.6	102.43	105.07	107.5	95.923	107.6	100.92	105.73	101.6	103.88	101.06	106.69	107.36	108.49	111.63	99.917	107.77
106.97	96.104	101.37	104.22	99.639	102.92	105.32	104.42	99.384	107.1	98.531	104.67	102.12	105.17	100.8	103.61	98.315	101.94	103.52	96.376	103.46	102.95	101.44	97.961	93.985	100.05	100.42	96.086	107.49	100.71	97.681	103.76	96.497	92.012	97.614	101.9	102.74	102.83	104.76	103.38	93.649	99.114	107.2	99.57	106.34	105.03	99.646	103.12	106.28	98.945
101.65	103.74	105.93	110.71	101.29	101.24	116.04	106.62	109.59	104.69	102.17	107.7	107.07	99.549	98.686	104.92	107.71	106.79	114.09	102.47	108.65	102.59	114.26	107.98	103	106.87	101.6	107.28	109.52	102.57	108.21	108.38	102.1	106.84	102.56	104.81	100.47	105.52	104.14	104.76	104.48	106.46	106.84	103.48	108.21	106.15	107.73	99.287	97.832	109.39
107.88	108.24	102.02	105.42	104.13	107.48	97.663	105.25	107.97	104.73	102.81	104.98	102.24	97.287	105.99	116.62	112.16	109.88	107.96	107.13	105.18	108.2	106.8	109.71	104.41	100.94	103.62	102.32	109.76	106.88	103.54	104.1	107.07	108.95	107.55	104.22	108.77	103.12	102.13	106.06	105.72	105.83	105.24	105.8	110.53	105.22	101.2	103.78	108.08	99.386
107.78	102.74	106.36	107.95	105.25	108.41	108.87	110.54	105.82	105.01	108.89	105.93	111.3	103.25	108.95	108.21	108.53	108.09	110.12	102.55	102.25	102.61	100.45	103.98	102.92	115.31	105.99	104.68	106.5	111.71	99.614	108.01	101.7	101.87	101.5	110.8	105.82	104.03	106.86	105.57	108.09	106.82	107.66	107.12	101.3	109.09	98.916	110.91	111.88	102.46
103.22	111.85	106.71	103.92	109.34	105.95	100.7	109.87	103.7	97.501	111.12	109.38	99.352	96.739	107.53	100.92	99.576	102.64	102.27	105.7	108.47	106.88	99.031	106.36	104.35	108.66	105.78	99.264	107.67	109.32	102.86	104.56	105.81	102.98	103.43	109.22	105.56	110.13	109.07	104.24	108.96	109.01	109.91	110.87	107.61	98.396	106.19	112.87	104.61	98.385
108.38	101.02	113.55	113.39	107.46	111.46	106.24	113.47	110.74	109.28	105.9	102.89	109.39	114.78	109.11	103.08	112.06	100.41	105.35	111.45	104.9	112.37	109.91	102.62	103.65	103.1	107.93	101.69	108.34	101.69	100.7	105.24	110.26	108.81	108.79	106.96	103.12	106.01	109.54	101.14	107.57	107.45	103.43	107.88	108.95	107.97	99.879	105.89	105.55	96.284
109.46	109.11	106.23	109.18	115.37	109.72	110.67	108.2	108.45	111.66	112.63	112.53	111.44	110.94	108.49	107.51	106.08	112.7	110.88	106.21	106.5	112.43	108.65	106.12	110.58	116.18	111.29	106.6	105.89	113.3	108.64	102.52	111.22	110.57	112.22	113.07	110.88	112.94	101.96	114.17	106.09	108.9	112.68	106.88	110.49	105.54	108.26	112.92	109.6	107.3
109.15	104.6	100.78	106.11	105.16	108.07	109.29	104.99	100.15	105.28	98.826	106.94	104.73	109.66	105.64	106.5	106.96	101.11	107.68	106.02	107.46	103.83	108.51	105.44	103.13	108.39	109.44	113.88	110.18	107.92	105.2	101.88	105.72	109.82	113.2	103.58	108.47	112.18	107.92	105.57	100.99	108.86	107.9	104.1	107.78	106.67	105.56	100.22	107.2	105.25
114.75	115.88	110.57	106.52	110.97	109.43	106.83	112.75	118.81	107.75	113.5	117.33	106.7	108.11	114.86	114.45	115.01	109.22	111.39	110.85	111.94	112.38	112.4	111.8	115.81	111.1	112.34	112.85	116.74	118.01	108.2	115.63	119.7	108.63	115.24	118.98	123.17	114.74	112.66	117.68	112.97	112.93	118.16	113.83	106.91	117.09	115.14	117.08	109.71	119.56
114	107.1	105.67	112.12	107.7	110.69	114.97	108.46	113.42	105.29	113.74	110.43	108.82	113.8	116.08	107.07	111.28	109.95	111.93	114.5	109.92	108.94	118.34	116.15	110.38	111.07	109.58	109.62	110.82	110.15	118.46	112.33	114.18	106.29	111.72	104.98	114.27	111.45	108.44	110.9	108.31	114.01	109.85	120.45	117.92	108.78	110.08	110.86	113.66	104.96
96.08	104.37	101.39	99.82	98.897	102.22	95.49	104.89	99.89	98.239	98.243	106.3	103.08	105.87	97.115	99.432	101.47	99.741	98.841	91.869	95.495	106.62	98.026	102.67	99.192	93.331	99.093	96.326	101.82	103.84	98.706	99.255	93.556	106.04	98.422	91.349	104.06	98.988	99.809	103.96	96.764	103.64	99.382	103.5	105.04	102.31	102	92.738	96.64	104.79
103.5	112.05	108.5	107.93	105.45	106.78	110.44	102.28	104.6	107.33	103.34	103.99	108.39	106.88	104.4	111.16	105.83	103.5	104.41	108.13	98.579	103.46	106.14	109.12	105.44	107.44	109.7	104.92	106.7	107.83	102.56	100.37	107.92	103.89	106.45	103.36	102.83	108.66	111.7	101.36	109.31	104.07	106.56	106.62	102.92	110.28	106.79	107.48	105.65	106.53
112.13	113.46	112.49	110.25	108.95	113.26	112.13	105.8	109.77	104.34	113.96	115.34	113.83	114.31	114.44	115.6	111.79	108.64	113.64	114.61	108.01	114.3	113.03	109.67	109.55	104.62	109.87	109.33	113.92	111.53	110.18	112.32	112.29	110.61	112.7	109.21	111.57	117.94	116.82	106	110.33	114.05	111.91	115.14	110.18	111.82	110.79	116.95	114.2	114.95
107.63	114.25	116.25	111.23	111.9	114.73	115.37	107.81	106.3	111.23	109.17	112.6	118.29	116.27	107.03	105.53	111.78	111.29	113.77	107.02	106.96	112.97	114.99	106.75	112.75	115.85	108.3	112.15	111.55	111.79	108.05	109.16	113.34	117	117.79	112.96	109.97	103.54	117.36	109.55	116.15	109.81	109.96	105.03	104.69	110.48	112.76	113.85	108.13	115.16
110.97	97.362	103.45	110.53	107.44	100.3	114.1	112.99	107.33	105.85	104.88	103.69	107.81	100.79	106.39	104.44	104.7	105.6	109.85	109.43	104.26	102.43	103.92	110.1	110.92	105.43	108.48	107.67	107.9	107.37	106.21	108.64	111.16	103.94	100.73	105.83	107.23	102.9	103.17	105.01	102.2	106.83	106.92	108.66	109.56	110.72	105.26	111.47	105.06	109.27
108.55	115.11	109.91	113.89	108.95	113.1	107.34	114.21	117.95	109.7	115.64	112.11	113.49	115.71	106.03	114.55	112.88	118.07	112.76	112.72	113.52	116.08	114.71	110.52	110.53	108.47	115.18	117.4	114.83	116.52	111	111	110.65	111.16	114.86	119.51	115.2	108.66	108.86	109.74	111.24	121.85	111.62	113.83	109.6	108.16	107.66	109.73	111.76	110.28
109.85	113.18	106.6	110.06	109.63	109.25	113.4	115.14	115.51	109.9	111.15	108.41	120.47	110.43	112.02	115.27	108.77	106.59	115.56	110.08	115.01	111.5	108.31	108.59	110.87	112.75	105.15	117.58	118.14	108.72	114.99	111.65	115.65	112.19	104.05	107.98	112.52	114.38	121.21	109.1	111.57	117.65	114.15	112.22	103.57	109.7	114.8	110.69	109.21	109.46
108.51	101.95	104.19	108.94	107.11	100.94	101.4	106.22	111.48	99.23	100.78	99.479	103.38	105.25	106.28	98.071	104.48	105.55	104.99	107.62	104.33	104.96	104.29	104.29	101.27	105	99.622	105.28	106.48	103.85	102.92	102.54	104.2	107.04	107.5	96.408	107.74	103.34	104.81	101.16	99.483	108.39	109.88	101.17	109.69	102.58	102.14	105.67	107.24	109.81
100.22	109.09	105.73	109.47	105.19	108.07	98.445	105.21	109.38	101.36	100.09	108.02	102.81	106.31	107.27	108.27	107.18	113.24	106.22	107.68	103.59	106.59	105.24	114.92	106.52	103.83	104.52	103.92	103.36	106.06	103.08	109.71	111.64	105.46	105	107.43	100.59	104.56	109.55	106.88	108.52	112.96	114.94	104.89	101.88	105.67	102.26	111.09	103.35	111.09
105.94	106.91	105.69	104.9	100.07	106.74	104.47	104.34	103.62	109.42	105.75	104.86	102.41	106.86	104.08	100.78	107.03	106.31	108.14	109.02	102.84	104.3	104.12	107.99	108.3	103.78	105.2	104.52	105.16	102.23	103.4	110.48	107.88	107.2	111.41	110.1	101.72	107.46	103.74	107.67	97.868	100.51	103.71	98.193	106.53	104.35	107.07	103.44	109.01	103.21
109.26	105.61	104.97	105.64	105.02	108.09	111.26	106.34	106.1	101.94	104.96	99.949	109.17	111.87	98.909	105.31	103.56	108.67	106.93	104.64	106.59	102.49	108.69	104.4	105.79	106.46	106.97	105.48	109.91	99.585	114.76	102.57	111.61	106.43	100.99	108.61	106.82	106.4	104.9	108.25	107.88	108.6	107.43	103.18	101.6	107.68	100.59	105.05	104.73	104.68
106.7	114.34	101.79	104.16	101.92	106.85	105.29	112.26	102.95	103.41	107.77	104.48	105.15	107.79	104.32	106.53	108.93	107.12	104.13	108.96	107.39	104.34	105.45	106.33	110.97	105.49	107.81	100.17	99.341	106.05	103.92	104.22	105.08	101.49	103.2	107.72	97.929	102.56	100.14	102.93	100.3	108.63	106.23	108.67	106.22	107.85	102.11	107.7	99.456	105.59
104.27	107.94	111.69	110.67	104.76	109.53	106.86	106.39	110.5	109.99	117.41	109.84	107.75	107.63	106.54	110.44	111.32	109.31	108.89	112.62	112.53	106.89	103.56	109.07	112.18	107.32	104.18	105.13	105.71	108.87	112.27	103.92	110.17	112.76	110.5	108.89	112.64	107.76	113.73	111.16	110.74	114.39	107.52	108.5	108.26	106.19	108.87	107.91	111.24	112.34
111.78	106.89	101.6	100.89	103.6	103.59	115	102.45	101.92	107.52	109.11	102.79	98.441	101.87	107.82	102.9	105.01	106.89	106.68	107.3	104.3	105.79	104.38	109.1	106.82	102.45	102.2	109.47	105.48	110.92	101.8	101.26	109.54	111.83	104.84	107.77	96.734	102.68	103.51	109.42	102.41	106.86	106.6	106.67	109.43	103.84	107.26	102.36	107.23	106.31
111.14	117.11	113.59	112.21	113.59	115.73	112.47	116.73	115.12	113.58	110.25	111.18	108.8	112.48	107.16	113.98	107.08	102.72	113.96	109.7	111.92	110.86	113.6	114.5	109.61	104.97	112.52	112.77	116.49	111.83	113.23	112.68	110.6	113.83	102.9	107.65	111.69	109.66	111.85	110.38	115.1	113.36	112.44	112.88	111.72	110	111.19	104.62	111.36	115.57
109.47	101.25	103.21	109.28	111.13	109.96	105.73	102.19	102.52	106.84	107.33	105.48	107.73	108.65	107.24	107.86	104.99	108.19	110.87	103.76	105.19	104.24	106.74	108.3	106.43	99.437	102.43	110.42	101.46	105.85	116.26	98.488	103.33	101.72	102.69	101.08	109.62	105.78	106.05	98.198	99.837	107.03	106.46	102.61	102.09	106.28	107.59	109.61	97.474	101.29
115.91	113.16	115.33	106.68	110.38	112.23	112.86	114.63	107.25	110.05	110.52	110.11	107.83	111.31	117.88	113.44	113.26	113.69	117.91	115.85	108.93	112.53	110.13	112.33	114.08	119.9	115.13	111.22	112.1	115.94	110.91	110.78	113.34	114.71	111.59	111.25	111.87	113.73	108.74	116.5	117.2	114.33	111.5	116.62	112.86	113.06	112.2	114.5	115.77	112.85
97.846	105.58	99.965	99.197	102.51	103.66	102.81	104.55	104.95	99.426	105.62	100.94	105.79	101.72	107.19	101.95	98.637	104.6	104.16	96.631	102.2	104.47	104.95	95.26	100.85	100.3	104.06	106.4	101.26	95.303	102.52	100.37	97.311	104.83	100.61	101.46	103.3	100.15	103.31	108.9	104.93	102.54	99.628	103.48	102.15	106.77	101.66	104.73	99.204	100.96
103.7	102.64	106.65	103.06	110.01	98.789	106.37	108.92	108.91	105.3	107.66	106.5	107.73	108.08	102.97	105.9	111.43	99.48	105.95	98.456	109.34	110.07	101.79	107	107.17	108	102.33	105.3	103.23	100.58	104.21	104.57	110.72	106.9	111.67	105.37	102.75	112.98	103.64	107.57	104.31	111.79	101.33	106.53	102.12	103.18	104.08	108.1	102.19	112.62
115.71	114.59	106.28	108.59	111.25	115.46	108.83	112.43	107.8	111.61	107.75	113.91	114.37	113.54	108.98	113.27	108.79	112.73	113.89	110.33	115.24	111.4	114.89	116.98	112.33	114.76	114.27	114.53	110.93	115.84	114.2	116.39	113.06	114.74	112.4	112.01	118.24	117.51	108.66	117.61	110.73	109.9	109.62	114.22	109.31	106.56	121.93	113.51	114.05	111.28
103.2	104.28	104.38	106.24	109.9	112.42	106.04	110.36	109.12	110.46	111.91	111.25	97.714	105.33	105.09	111.22	108.85	104.73	115.51	113.2	108.15	99.719	99.987	105.66	104.96	102.86	107.57	101.45	108.94	104.89	109.79	97.352	106.18	107.02	109.17	109.18	111.99	102.34	105.22	110.55	111.3	104.37	103.47	106.24	104.37	106.28	105.98	110.33	105.81	106.74
97.543	109.84	94.126	101.98	102.63	99.776	95.656	102.53	102.78	98.519	95.964	102.95	101.41	98.24	103.13	96.498	102.53	99.838	104.51	105.81	99.065	102.69	106.92	99.368	103.86	104.55	95.387	102.34	103.47	103.46	95.936	97.698	102.01	97.747	98.277	99.09	107.02	97.916	102.92	102.52	98.733	94.902	100.87	95.596	102.32	100.58	97.217	99.933	100.24	94.293
100.54	99.516	109.67	112.51	106.1	107.84	109.89	102.13	102.5	105.25	108.55	108.37	103.71	105.2	108.53	105.43	98.399	105.61	104.17	103.7	108.79	108.62	106.69	109.05	111.49	107.74	107.2	103.2	100.07	109.87	105.08	111.59	104.11	112.23	114.75	108.14	105.84	104.61	111.77	107.14	96.811	103.32	108.4	105.05	108.68	99.363	103.42	109.35	117.06	107.09
104.23	115.58	104.64	104.22	111.69	114.08	105.87	112.39	111.6	112.71	112.51	110.81	105.44	113.05	110.92	118.56	115.81	116.4	114.92	110.2	113.49	116.86	112.47	107.24	105.33	110.51	105.23	108.97	112.42	113.58	114.94	113.26	114.84	114.43	112.33	107.87	107.66	109.34	114.24	114.97	107.16	114.48	108.82	111.6	114.11	111.97	113.45	111.11	111.32	112.02
115.4	105	115.53	112.45	111.5	112.6	111.56	108.25	111.92	112.45	107.31	112.49	110.82	111.52	114.94	112.07	111.11	118.33	111.09	114.12	105.06	109.49	103.08	115.67	116.88	106.51	108.79	109.67	114.73	110.18	108.33	110.41	114.52	111.37	109.21	111.65	113.71	112.03	108.6	109.86	116.04	106.51	113.11	105.84	112.49	110.89	116.86	108.61	114.79	113.93
115.89	123.52	113.61	114.2	124.44	121.83	116.95	116.55	117.16	120.43	112.78	117.44	112.92	116.53	115.36	116.23	111.3	119.25	120.09	110.97	117.14	119.28	115.49	124.73	109.63	112.86	111.67	113.29	115.73	119.36	117	118.33	121.21	116.13	119.78	116.14	112.21	108.4	112.19	117.95	118.01	115.2	115.55	119.39	117.28	120.96	113.04	110.5	115.56	124.24
101.77	106.08	100.52	105.81	105.78	104.94	104.73	106.23	102.71	105.03	110.86	103.08	111.71	111.82	105.91	113.29	109.97	99.832	105.66	102.56	104.25	109.97	108.84	100.04	101.4	100.88	106.22	107.83	104.48	112.51	102.31	104.73	106.87	109.98	105.21	102.74	112.17	106.76	99.732	105.89	110.04	103.29	109.94	106.66	107.64	114.23	108.38	109.04	108.8	109.49
112.15	103.17	111.43	114	115.32	105.06	107.22	106.78	101.65	107.34	101.8	107.45	102.54	101.95	115.22	108.56	101.49	108.64	107.07	105.31	111.36	108.92	107.69	104.62	108.41	111.29	100.49	106.91	110.02	107.98	104.75	105.69	113.23	107.85	104.61	105.87	106.93	111.47	115.67	102.03	103.11	105.03	112.61	109.79	103.89	103.67	106.17	106.84	106.99	109.5
99.041	106.78	110.67	109.15	104.8	105.84	104.7	109.22	102.52	101.75	106.82	110.05	108.16	106.98	106.86	102.23	100.33	107.66	111.86	107.11	110.81	102.17	108.25	106.27	118.3	110.49	105.52	104.42	102.72	101.94	97.291	111.18	104.03	101.31	108.68	109.78	106.24	110.22	106.38	104.18	105.8	105.64	105.86	102.92	106.24	105.78	103.23	104.05	106.75	105.13
109.27	104.42	97.618	102.98	105.09	107.98	108.16	106.98	100.91	108.38	103.51	99.943	108.44	103.25	103.94	105.65	111.6	114.67	102.52	110.47	110.68	105.34	110.04	105.13	106.37	106.75	103.78	103.98	106.84	107.48	105.57	104.62	104.8	111.22	106.65	102.76	104.91	106.17	108.12	103.2	109.43	110.15	116.92	101.96	114.62	107.43	109.54	104.05	102.47	108.65
106.05	102.13	104.62	111.86	108.28	110.81	106.38	108.75	109.57	103.29	103.78	108.7	104.22	103.63	105.03	109.36	103.68	107.76	104.16	109.94	102.53	104.66	110.49	104.46	111.19	103.49	100.8	108.63	104.35	105.61	98.492	111.89	103.31	104.36	108.53	107.23	106.68	103.48	106.56	98.537	103.61	105.78	102.19	108.49	106.23	100.98	106.21	116.49	110.64	104.01
112.6	110.56	105.85	110.59	105.3	105.21	98.17	107.29	102.48	106.64	103.3	101.76	101.98	104.44	101.59	110.09	107.79	107.98	96.651	105.17	106.35	111.49	104.63	104.37	103.35	104.68	100.32	104.49	107.8	105.43	108.53	106.85	107.41	108.84	98.918	109.4	99.119	103.97	107.58	103.79	111.46	113.7	103.23	106.71	103.75	103.95	107.4	104.8	106.48	102.39
112.1	101.12	109.05	99.956	104.19	106.25	108.51	106.6	109.49	112.98	108.47	110.14	101.47	103.4	111.22	106.52	101.32	99.291	108.54	110.91	106.65	104.23	108.02	111.13	111.26	98.018	107.82	111.27	107.13	103.38	105.7	107.22	104.37	103.83	101.44	98.728	102.94	104.13	107.29	113.17	104.82	107.06	101.93	106.43	102.68	98.634	105.97	102.26	100.27	108.53
103.28	100.08	107.5	109.85	105.37	102.6	110.4	111.56	107.38	107.06	102.93	108.26	106.2	112.24	108.02	105	106.78	100.86	108.87	104.55	103.78	106.03	108.56	109.28	103.99	99.549	103.34	110.23	109.52	105.67	103.28	112.54	102.87	105.56	108.45	95.666	102.81	101.64	102.67	102.13	103.57	106	106.9	105.91	109.57	107	103.7	105.5	106.89	105.76
111.09	107.48	120.5	107.08	109.3	112.62	114.51	108.68	112.8	111.16	109.9	108.27	112.2	110.73	106.85	107.74	111.87	112.54	115.98	112.71	115.02	115.48	109	103.36	110	113.35	112.65	108	113.86	114.75	108.37	113.31	116.49	114.25	103.14	110.63	116.26	117.68	116.73	116.84	113.45	117.41	112.19	115.34	116.56	113.51	106.04	109.28	113.18	113.32
105.35	114.04	106.35	107.41	112.73	109.97	108.23	109.85	109.36	103.16	108.88	115.93	105.32	111.28	104.87	105.06	113.88	107.84	113.05	110.47	108.71	108.55	112.57	117.44	106.39	111.25	105.48	111.38	109.83	103.87	105.54	112.01	113.97	105.83	110.87	107.66	111.69	112.51	109.28	112.17	110.06	103.69	108.51	115.19	111.77	115.23	113.28	106.15	109.65	110.38
108.98	114.75	105.59	107.6	105.69	111.73	101.24	105.64	108.57	108.83	108.68	114.72	117.7	105.36	110.16	105.52	112.03	109.68	109.05	111.44	116.49	111.2	108.69	109.85	109.76	106.97	106.63	118.28	111.5	103.68	112.48	104.79	112.63	115.52	110.76	108.26	107.87	111.08	110.68	112.72	105.67	112.18	110.13	107.77	108.55	109.68	109.84	105.79	105.72	106.61
100.12	96.961	100.88	100.4	107.88	98.662	102.13	100.92	100.17	103.25	107.84	112.73	111.81	100.25	104.84	105.08	106.98	97.584	104.35	107.12	100.74	100.25	109.02	104.33	105.55	109.11	109.15	107.04	101.27	102.75	100.29	102.47	108.42	108.7	100.75	96.529	100.29	108.4	102.84	103.16	107.41	103.97	108.8	103.33	105.71	102.97	105.96	99.184	103.43	97.25
101.58	102.55	98.616	96.25	94.261	98.669	100.36	91.713	99.836	99.898	101.69	98.765	100.82	97.854	102.91	93.871	106.56	106.52	98.844	95.603	102.09	104.03	102.97	100.35	100.92	106.78	102.06	103.5	101.98	104.68	102.23	96.803	105.84	103.2	100.56	98.785	97.92	103.98	105.09	98.597	101.88	102.89	100.55	98.219	107.53	105.3	98.276	101.96	95.334	104.89
110.23	117.19	111.6	116.48	105.5	114.38	110.41	100.27	105.39	109.41	107.25	115.99	110.07	113.28	111.28	108.43	108.02	107.95	111.41	107.37	118.53	113.49	109.24	110.32	114.37	113.6	117.98	112.91	110.27	111.38	105.91	114.03	111.58	112.41	111.35	109.76	118.05	114.4	106.47	111.26	110.16	114.92	112.43	112.3	110.99	115.98	110.88	108.93	118.85	110.85
103.02	100.53	103.59	107.42	103.53	98.238	109.65	107.45	105.37	95.831	106.51	106.57	103.62	104.45	106.67	103.05	105.73	105.46	101.69	106.26	96.578	96.067	105.28	102.47	106.62	107.97	105.18	105.32	108.21	102.48	99.647	101.39	107.35	103.23	99.306	110.19	98.149	107.98	106.9	107.39	106	105.98	109.12	108.83	105.47	97.57	108.16	113.86	93.43	98.886
107.26	110.8	113.42	104.67	106.67	109.41	102.13	104.14	109.25	113.16	106.84	111.39	101.97	103.97	109.52	107.69	100.89	104.73	109.29	103.88	103.4	109.4	107.33	103.19	101.93	117.79	111.83	103.67	102.27	110.93	112.31	109.15	106.09	101.08	104.49	102.48	105.96	103.91	105.93	104.25	110.41	103.41	101.55	103.27	112.1	105.43	106.01	102.49	103.75	103.03
103.85	110.2	107.16	114.63	106.55	112.89	111.66	109.2	110.08	111.21	111.81	111.96	109.13	108.88	109.62	111.69	112.37	112.89	114.46	109.1	110.53	111.69	107.29	115.28	117.71	108.84	109.01	114.4	117.99	108.95	111.09	111.7	111.92	109.06	112.11	110.24	114.21	110.2	110.96	111.19	119.15	108.56	113.43	112.66	107.11	108.07	109.76	110.87	105.86	117.33
110.68	104.96	107.83	112.07	112.39	108.32	100.11	108.22	108.64	108.27	111.63	101.77	113.32	107.17	110.95	107.51	116.28	106.84	105.36	110.91	107.14	114.19	117.05	116.18	107.73	110.27	111.28	110.81	106.96	106.82	107.88	116.33	114.2	109.58	106.85	112.03	109.46	112.99	109.61	107.76	117.02	107.67	109.01	107.57	108.79	113.3	109.56	114.11	109.98	113.85
120.34	109.38	109.49	114.09	114.82	114.72	109.06	113.73	113.5	111.04	111.47	108.52	112.72	113.23	112.1	113.31	109.06	108.59	110.63	119.83	102.55	112.02	108.39	111.2	113.57	111.9	113.67	110.32	108.38	106.04	111.38	121.93	114.93	114.21	111.17	114.26	102.8	116.25	113.63	111.66	115.54	106.94	107.68	108.39	110.87	114.54	107.95	112.61	104.98	114.06
114.72	106.24	101.39	103.47	105.8	108.74	99.08	108.19	106.61	106.71	107.88	101.46	103.18	113.02	106.12	105.32	104.14	105.22	108.11	109.89	102.14	104.78	108.64	106.77	104.72	102.21	110.68	106.79	101.34	105.93	112.49	102.35	104.72	107.18	103.98	109.15	106.99	109.76	106.58	101.11	104.19	104.14	107.49	113.75	105.89	110.19	108.55	108.93	103.53	107.24
107.55	106.07	104.21	102.88	105.12	107.51	109.19	107.08	109.59	110.43	110.64	107.99	106.53	104.71	100.76	106.74	100.73	106.74	103.34	107.18	106.14	112.83	108.12	108.83	107.93	100.1	103.05	111.99	108.47	107.62	113.15	114.72	105.92	107.55	104.67	103.12	105.43	110.63	106.72	106.28	106.99	107.69	115.38	108.24	116.22	109.81	97.651	107.15	110.74	102.67
109.06	105.25	112.64	107.26	110.31	109.59	106.88	104.68	107.75	104.04	104.06	111.39	107.19	108.37	111.08	104.13	107.6	104.83	108.7	103.61	109.12	105.54	101.73	109.68	108.45	106.74	105.41	107.67	102.47	104.48	108.77	109.65	99.927	106.04	105.67	112.08	107.3	106.65	106.38	100.98	104.57	112.84	104.26	107.71	108.18	107.81	109.35	110.5	110.83	109.84
98.921	99.699	105.53	104.52	102.25	101.56	102.32	98.079	99.298	108.36	97.454	102.39	100.35	102.19	106.7	102.96	100.57	97.548	99.739	111.9	93.845	105.38	102.42	93.632	103.24	98.046	99.887	98.384	102.06	109.71	94.714	100.29	104.12	94.829	101.42	104.45	99.762	101.3	107.37	105.07	107.32	103.21	98.531	104.42	97.105	100.67	107.69	103.28	104.41	96.942
114.43	110.42	111.34	107.1	112.24	113.03	117.55	113.52	108.67	107.33	107.92	113.18	115	117.51	111.56	100.8	117.94	115.06	116.02	106.99	105.26	116.54	114.57	107.54	109.11	105.19	114.66	118.62	111.1	113.69	114.07	118.35	104.3	116.5	115.16	110.92	122.2	113.28	117.91	113.97	108.27	115.91	116.94	117.92	115.65	114.09	110	104.37	116.17	113.86
110.81	108.37	113.7	114.99	112.83	114.7	111.02	114.89	114.64	110.76	118.39	108.59	111.81	116.5	111.54	112.4	114.69	107.39	110.85	116.49	111.75	115.52	114.39	109.95	112.36	107.27	112.36	113.31	116.72	107.11	113.54	116.37	112.3	117.16	120.45	118.59	112.39	115.6	115.36	107.59	115.19	110.72	111.52	113.81	116	121.42	106.68	109.79	116.6	115.08
103.43	108.99	113.9	107.62	105.46	105.3	109.77	105.91	102.75	107.76	107.41	111.69	102.82	110.88	103.91	111.34	101.86	104.12	111.32	107.64	100.77	110.33	105.09	100.97	109.95	101.54	113.83	102.28	101.34	103.3	100.21	108.96	106.01	100.3	102.26	105.35	103.77	104.52	105.63	103.28	108.35	108.1	101.36	102.76	103.88	108.87	108.9	106.75	96.798	109.44
97.714	98.968	98.654	98.991	101.71	97.415	100.67	101.52	98.109	98.91	101.48	101.91	97.541	95.521	96.714	96.83	95.862	96.025	114.38	102.81	99.212	101.97	104.2	102.4	101.57	99.049	96.614	101.36	97.865	100.32	104.27	101.85	97.232	105.35	99.872	92.845	96.049	97.44	102.09	99.436	109.2	92.658	108.6	109.88	102.07	100.19	99.64	100.67	97.01	98.731
98.672	102.89	102.26	111.03	103.35	105.89	107.82	100.66	105.36	105.59	100.21	104.42	105.94	106.73	102.46	101.89	104.31	112.01	111.43	102.17	109.85	104.7	106.83	109.75	108.72	110.29	103.44	97.309	113.66	104.62	109.85	101.92	104.11	107.1	108.73	105.24	100.94	102.44	106.51	105.83	109.2	111.88	102.48	110.46	107.67	102.61	106.32	106.21	108.27	97.239
114.17	110.94	108.09	106.45	105.04	116.9	108.21	104.55	111.26	108.54	113.8	114.72	113.35	118.26	110.63	112.52	112.76	112.12	117.22	110.42	111.28	112.19	113.25	114.08	111.91	104.57	110.1	113.07	106.13	102.96	106.25	108.22	111.34	109.53	113.98	110.03	107	106.19	109.66	108.9	114.19	109.12	107.75	114.82	118.12	117.68	112.46	110.26	110.92	114.46
114.07	118.91	108.58	111.04	117.48	118.6	115.57	108.87	111.62	112.72	110.59	106.37	113.58	111.87	115.07	114.63	114.61	111.94	110.69	116.97	118.27	114.49	109.23	112.14	113.39	112.15	113.64	112.23	110.24	114.55	111.96	113.19	109.49	106.11	111.56	114.36	110.47	113.2	110.43	113.58	113.01	108.53	107.41	111.41	112.39	118.65	113.15	113.53	109.93	116.08
105.25	102.63	95.224	98.026	102.54	102.19	107.55	108.97	105.33	102.69	103.53	103.96	105.25	106.08	106.82	100.04	99.753	106.42	102.63	101.11	106.55	106.29	104.48	99.145	105.05	102.45	107.59	104.2	102.23	109.84	94.954	99.825	110.08	104.52	102.38	98.166	101.5	108.31	107.2	107.15	107.7	107.26	107.56	100.1	104.87	101.01	103.92	104.65	98.332	106.47
110.82	105.82	108.86	107.78	110.53	110.62	117.86	112.31	107.21	114.34	111.63	114.1	112.83	108.69	110.41	112.2	105.45	108.7	114.61	116.33	114.2	118.42	112.24	107.79	105.55	102.41	112.34	102.94	109.58	120.36	104.94	108.23	110.45	112.24	113.46	114.36	112.28	115.96	107.21	117.87	105.42	113.24	108.7	106.7	116.81	116.97	104.7	108.3	109.94	105.85
109.7	106.22	109.01	110.92	111.79	116.23	110.74	109.5	112.07	111.99	102.38	110.01	111.96	106.55	114.77	112.02	106.7	115.54	110.92	112.96	107.97	111.6	103.52	109.35	117.76	113.31	106.47	112.75	109.69	111.4	106.83	116.63	112.03	107.11	109.93	110.01	112.94	110.96	107.89	106.53	115.69	116.26	116.07	106.91	106.61	111.5	112.52	112.72	111.91	110.82
98.19	90.036	99.754	95.596	101.12	93.744	96.673	102.36	97.031	100.18	96.593	98.956	106.47	99.156	96.908	97.418	96.446	98.366	96.592	94.737	95.3	97.738	100.99	99.832	101.73	96.253	101.43	101.46	97.896	102.09	101.67	90.159	98.124	101.81	103.73	97.289	103.33	97.214	110.01	95.904	102.73	100.55	98.627	106.51	100.68	99.993	100.36	96.472	101.78	106.88
112.88	112.02	111.53	104.93	115.89	114.47	105.64	106.32	110.9	114.64	110.92	108.97	112.65	107.88	110.82	106.44	109.2	114.13	112.42	111.58	113.83	114.12	113.46	111.93	110.31	112.32	108.08	118.82	113.59	114.57	115.02	116.08	116.61	110.7	105.44	115.53	111.84	116.94	112.5	113.66	111.46	115.87	113.01	111.15	110.27	114.38	112.03	114.25	103.83	115.03
114.62	112.6	116.26	114.25	111.14	115.91	114.51	116.9	116.42	109.44	116.37	113.11	112.68	112.99	120.05	102.74	118.89	108.82	115.13	117.73	114.31	109.87	107.27	110.83	117.21	117.67	106.96	118.2	111.32	116.25	114.6	116.81	116.34	115	116.32	114.78	112.46	113.98	110.29	114.2	116.83	111.51	107.23	112.21	110.47	112.42	110.13	109.94	113.49	114.44
114.68	113.51	104.39	112.89	108.55	118.22	106.58	108.16	112.2	118.69	108.72	106.27	117.33	113.16	111.43	111.94	114	106.39	113.07	115.37	117.77	114.15	104.2	111.19	115.56	105.36	111.99	110.66	112.03	120.01	114.35	114.58	115.84	107.89	114.63	110.01	114.48	114.54	113.13	106.05	114.54	114.53	109.68	107.16	110.5	115.63	108.26	108.46	110.46	113.9
98.335	99.49	97.3	97.719	101.62	102.91	100.57	96.16	94.927	103.45	98.119	97.029	98.865	96.706	107.36	102.73	101.41	104.76	104.84	96.679	102.56	100.44	97.991	94.982	94.989	97.567	98.021	97.558	99.822	100.47	101.7	96.668	99.983	104.93	100.25	100.48	98.273	99.894	97.672	100.31	102.89	99.217	97.451	100.55	98.666	98.113	102.22	98.5	101.49	102.13
97.885	95.464	104.14	103.9	107.04	97.469	102.39	98.737	102.54	103.08	101.01	100.7	100.31	92.697	105.67	98.379	97.974	100.37	95.61	98.588	105.78	96.897	96.326	97.814	102.17	103.36	105.72	105.03	100.03	98.554	101.93	99.519	96.16	96.547	99.001	93.983	101.14	100.45	102.01	100.28	100.37	96.701	100.13	99.862	106.01	100.21	101.49	99.466	99.754	101.21
99.57	104.08	102.58	107.37	108.16	100.86	105.06	101.26	98.278	100.71	99.766	111.73	104.11	105.3	102.07	108.79	107.15	104.54	108.81	106.66	95.69	104.94	99.218	103.76	103.36	107.32	107.93	103.44	106.62	99.862	101.46	106.53	109.93	103.62	106.53	105.07	101.1	108.03	104.22	106.91	106.08	98.902	102.87	109.7	108.88	108.76	98.676	100.87	99.724	106.52
112.89	108.86	110.57	116.73	112.23	110.22	108.35	105.9	105.98	109.97	105.37	107.17	110.99	107.76	105.71	107.96	117.61	109.67	108.63	112.54	111.4	116.4	114.49	113.12	107.12	106.48	112.97	107.56	112.49	110.45	108.14	115.61	113.89	105.69	117.03	110.85	107.79	108.02	107.24	112.18	109.6	112.37	107.91	102.57	109.36	108.42	106.33	107.87	108.97	105.24
106.91	119.49	113.74	113.93	107.23	111.74	107.93	112.21	112.16	108.66	109.71	114.28	111.02	107.55	112.45	104.06	110.75	108.98	109.24	113.34	110.93	101.26	110.98	109.79	111.52	114.75	109.88	108.76	114.56	111.28	112.01	116.25	108.89	110.99	103.61	113.18	108.27	108.83	110.57	116.66	110.25	115.03	109.08	106.97	106.22	108.75	110.8	110.46	116.11	110.8
105.74	108.26	102.65	112.49	103.36	106.35	99.951	110.64	111.3	109.7	107.02	110.48	110.57	112.27	107.14	108.23	104.36	110.05	102.02	106.23	105.93	109.15	105.41	111.22	110.49	105.27	109.08	111.86	101.26	114.37	109.23	102.58	108.85	110.81	114.22	115.27	101.98	107.76	107.23	105.87	109.62	106.01	107.39	108.66	105.45	108.46	106.4	109.73	110.64	107.42
108.55	112.3	105.35	105.53	102.7	106.06	102.17	103.04	105.27	107.06	107.94	111.86	103.56	103.08	99.417	108.11	103.02	107.43	106	103.63	109.59	103.19	104.23	109.19	103.73	108.91	108.51	110.14	102.59	108.45	108.73	110.93	101.95	107.1	100.84	107.53	101.03	106.5	106.02	100.4	106.58	102.65	112.8	106.26	105.54	111.03	105.88	106.24	105	102.71
100.59	100.69	101.43	98.407	101.01	103.94	101.48	102.17	100.32	100.33	99.416	102.9	97.911	100.2	100.26	93.807	97.767	99.487	94.54	104.03	98.235	103.16	94.702	97.744	97.153	97.309	102.61	99.732	100.61	98.386	104.31	99.796	100.14	96.151	95.123	106.84	100.13	99.808	99.118	95.727	101.35	101.57	94.837	101.08	97.918	102.29	99.481	96.267	97.535	99.934
112.84	113.12	109.99	103.21	105.77	106.26	105.49	102.83	110.54	107.52	109.89	108.03	103.39	108.36	111.2	102.91	102.66	106.63	114.56	108.62	107.57	104	112.87	104.69	105.15	97.533	107.44	104.43	107.33	106.76	102.89	99.55	108.75	105.68	97.46	107.72	106.69	108.7	106.71	105.67	109.59	104.67	111.41	105.91	105.47	105.21	107.66	105.81	100.1	103.11
106.32	113.28	111.71	107.99	112.54	109.83	112.35	109.62	108.69	110.08	111.09	111.84	114.64	115.75	110.2	118.04	107.15	110.72	114.15	114.73	111.45	105.66	109.83	112.91	111.24	106.07	109.86	106.54	104.93	112.13	112.83	109.17	111.96	109.3	106.57	106.58	110.82	109.11	111.07	109.1	105	111.46	108.11	108.34	113.49	111.57	117.73	114.02	111.35	111.95
103.13	111.35	100.27	102.09	108.1	107.04	103.82	95.283	107.2	101.63	106.77	109.27	102.3	110.58	102.14	107.18	101	105.27	106.28	98.791	107	114.42	100.9	104.54	112.45	102.98	110.15	105.41	101.78	102.82	99.432	109.37	104.32	106.31	104.44	109.25	107.1	104.57	105.56	97.616	102.31	97.145	110.94	101.5	103.39	103.72	105.5	107.21	110.06	108.39
102.92	102.96	108.78	108.59	107.85	102.58	109.84	108.43	106.21	106.3	103.82	106.36	107.78	108.98	104.46	107.28	107.12	102.3	105.68	105.46	104.54	111.14	108.54	106.25	107.51	115.33	102.43	110.14	101.94	101.67	105.09	102.4	109.29	106.1	108.94	98.724	107.13	103.92	106.8	108.56	107.42	105.77	101.65	104.66	110.5	105.07	101.87	102.11	108.28	109.19
105.07	109.27	111.15	102.66	104.78	113.34	102.81	104.15	104.03	101.92	101.96	106.14	106.63	107.92	106.96	105.13	110.02	102.52	105.95	104.45	109.6	107.76	107.93	108.57	106.04	103.15	106.82	109.61	104.61	106.07	105.82	103.21	105.69	107.99	105.42	108.77	103.84	100.41	102.5	103.09	103.9	108.06	113.82	105.53	109.49	106.22	105.55	104.17	111.84	105.12
117.34	110.71	114.76	109.52	108.91	109.92	117.18	109.55	115.68	114.74	111.3	118.63	115.8	116.94	112.62	111.38	115.51	114.96	116.97	108.04	112.09	114.45	112.48	108.25	113.39	109.59	110.77	113.11	109.36	113.93	109.43	108.12	110.08	120.29	111.13	109.91	108.14	110.87	115.83	111.61	109.22	112.33	104.64	108.91	116.06	114.2	111.18	114.79	113.73	116.98
103.43	106.19	103.87	104.71	100.89	101.44	107.36	104.38	110.36	105.92	113.27	109.83	106.74	98.838	107.87	102.12	110.28	105.5	109.03	99.49	103.55	98.762	102.97	108.94	103.02	108.37	113.35	107.82	113.17	94.664	107.49	108.63	106.54	102.15	110.44	104.77	106.88	101.35	106.33	109.33	99.2	104.15	105.58	108.04	107.06	107.83	107.68	111.4	110.95	103.02
98.834	105.1	101.92	104.14	108.66	113.05	103.69	109.42	101.66	107.15	97.515	109.61	108.25	106.36	100.86	106.86	108.26	98.095	104.58	102.91	100.85	106.63	101.25	103.49	103.87	102.92	110.66	103.02	109.54	105.45	101.38	100.84	109.74	106.64	107.11	108.69	111.77	108.85	109.75	102.68	104.85	105.13	109.41	98.84	101.09	104.69	100.89	99.887	112.96	105.6
106.44	113.13	104.45	105.01	104	105.95	106.5	103.54	103.3	105.34	107.13	101.42	105.23	111.32	101.42	104.63	108.75	106.29	104.71	108.68	109.08	109.3	109.36	108.37	103.2	100.62	106.23	103.6	102.12	103.89	110.71	109.41	108.17	100.49	102.02	103.07	102.81	100.57	105.59	101.88	99.539	110.11	103.18	107.24	104.27	108.38	106.26	110.63	109.3	110.08
103.76	103.67	107.7	106.96	103.56	99.419	103.35	104.26	103.55	102.69	112.12	106.97	99.458	104.91	101.5	100.4	98.996	106.74	101.31	106.05	99.828	100.9	104.06	110.46	102.01	103.17	109.13	106.5	99.303	113.3	109.71	105.63	101.85	101.97	112.62	108.73	106.25	107.34	111.61	106.39	106.44	108.17	100.47	104.76	103.84	106.24	100.1	106.6	111.64	102.26
109.86	110.23	110.31	112.06	108.5	109.67	114.32	107.69	111.47	110.22	115.19	115.69	110.51	114.39	104.88	110.55	112.53	109.34	119.17	108.72	111.39	113.22	112.23	112.23	112.93	99.806	107.12	107.07	105.93	114.56	109.56	107.93	113.43	112.98	115.79	108.74	106.93	113.36	111.56	114.77	111.67	107.85	112.34	115.43	108.66	108.99	113.24	107.81	110.14	109.62
104.34	109.01	106.04	103.02	104.06	104.29	106.41	107.95	110.72	105.34	106.27	114.7	103.84	108.32	108.39	101.81	102.88	103.46	97.317	102.4	100.78	105.45	107.81	110.95	104.85	107.7	107.27	108.21	106.52	110.98	104.26	102.9	114.5	101.6	108.66	103.42	107.79	110.36	103.5	101.48	104.02	106.27	101.78	110.34	104.77	105.81	108.6	108.48	107.55	108.04
112.6	107.67	108.66	97.861	107.09	112.37	102.43	102.47	100.04	113.3	104.07	107.28	102.82	103.46	104.01	103.22	107.72	105.32	103.45	105.33	107.23	112.33	97.56	106.05	105.16	108.03	105.04	101.18	94.576	110.04	103.46	108.75	109.69	104.44	109.48	109	100.34	109.04	109.14	106.81	102.73	109.31	106.12	108.27	110.25	108.57	114.88	107.86	104.41	104.12
108.72	104.99	111.61	105	109.45	100.68	99.343	104.46	106.49	108.13	103.31	108.56	106.35	106.86	103.5	101.22	106.94	104.43	109.97	111.76	108.06	106.88	107.31	102.41	110.68	106.4	105.49	101.55	106.65	100.05	105.85	111.05	109.54	104.62	99.913	109.29	101.63	109.23	100.15	104.89	105.02	104.3	100.12	113.83	102.66	107.01	110.79	106.77	100.85	107.36
99.228	103.04	100.18	100.03	106.2	106.71	96.965	109.29	100.5	102.82	111.55	103.02	101.92	104.9	105.37	99.724	107.28	99.869	107.4	111.71	105.32	102.3	102.56	106.97	110.54	104.92	100.46	98.897	101.64	105.72	96.228	108.61	100.59	104.87	105.6	101.21	108.67	102.52	96.14	112.49	110.15	102.78	100.63	98.709	102.51	102.53	99.986	108.01	107.92	104.01
101.96	105.93	104.75	105.97	105.16	100.98	106.95	114.03	108.04	104.66	101.96	98.54	111.86	100.71	109.55	107.08	104.72	103.04	102.55	104.77	102.63	106.56	108.45	99.137	103.65	104.43	103.99	107.55	107.25	102.42	110.44	106.94	108.62	103.57	106.93	101.87	114.95	101.65	113.35	104.9	108.29	107.81	107.88	105.1	103.99	101.59	104.9	103.62	102.59	107.49
109.74	110.4	112.18	112.45	109.23	110.67	107.07	109.2	111.77	108.99	108.67	116.75	112.95	108.87	107.76	104.51	105.64	115.53	108.11	103.62	117.36	106.7	110.37	106.85	112.17	105.75	110.01	109.67	114.84	111.34	115.26	109.98	110.99	107.04	106.54	111.87	108.3	108.48	110.31	103.13	107.77	113.32	112.82	112.23	112.31	109.01	108.83	115.71	107.27	109.02
110.19	118.05	116.83	109.1	111.48	114.87	119.52	110.57	109.35	118.33	111.69	105.07	107.94	106.12	113.14	117.15	113.55	107.26	116.07	111.36	111.37	113.82	115.71	116.02	109.99	111.01	114.99	112.8	109	112.23	116.61	107.21	106.83	118.67	103.42	114.79	111.48	120.58	112.68	109.92	115.98	112.23	110.2	111.05	115.71	118.55	110.35	112.32	106.86	112.33
114.74	112.23	103.3	108.35	102.33	114.33	104.86	100.46	98.579	110.64	100.58	102.59	105.83	98.06	100.46	103.41	112.33	104.05	108.81	108.77	111.63	95.968	100.52	99.578	105.47	109.69	107.03	99.238	103.4	106.16	104.3	100.46	106.03	107.4	104.97	106.44	112.59	110.9	108.05	111.14	105.66	101.92	112.2	105.68	111.06	105.45	105.05	103.94	102.6	105.07
115.51	116.29	112.2	123.14	117.09	121.6	115.09	117.96	121.68	121.86	119.02	115.64	121.26	117.01	113.08	127.01	117.67	116.52	121.01	115.57	117.98	121.33	119.67	117.68	113.46	121.29	119.73	112.47	123.62	122.54	113.64	120.42	115.63	114.74	111.17	120.9	119.46	122.22	118.74	117.83	122.96	120.64	112.62	116.83	119.53	119	120.39	112.17	122.34	113.94
108.03	101.43	111.87	107.89	106.86	104.75	102.71	106.67	105.76	99.58	106.11	112.73	101.79	104.71	98.056	108.12	104.38	103.84	102.4	110.56	102.74	112.24	110.37	108.4	107.47	103.27	107.45	103.13	102.91	107.42	105.76	108.1	102.65	105.72	102.81	111.44	100.46	102.92	104.82	106.09	103.11	103.76	98.359	106.09	104.43	109.35	107.39	109.86	106.54	101.18
101.42	101.65	106.36	97.496	107.72	103.83	109.31	104.01	108.22	104.13	104.25	104.54	112.91	106.64	105.8	104.2	114.01	99.45	109.31	99.309	107.27	102.14	108	102.96	107.63	104.99	107.09	111.4	106.03	116.38	105.28	105.66	105.59	104.23	108.56	102.03	106.82	102.84	107.32	105.77	100.27	102.35	103.27	103.82	109.83	110.96	112.2	103.27	109.84	106.17
111.61	98.505	107.74	102.74	101.52	101.5	111.31	106.08	105.53	106.76	106.52	103.25	104.71	108.28	110.78	109.75	105.45	114.3	110.4	100.95	107.88	107.32	107.44	110.35	107.8	102.09	105.74	105.6	113.44	106.82	107.94	109.1	106.83	104.54	103	105.87	99.79	103.72	105.48	110.16	108.28	107.18	107.97	108.65	104.22	101.57	107.93	110.88	106.21	112.35
106.58	112.86	107.1	113.2	101.22	111.42	110.68	106.13	109.59	112.92	111.81	107.92	110.09	111.11	107.94	112.25	108.02	107.43	110.43	106.61	104.07	110.07	110.16	109.29	105.89	107.06	112.01	111.57	107.43	110.95	110.06	111.83	112.49	112.29	110.49	111.4	102.92	106.89	112.54	103.41	107	107.41	111.27	101.9	112.79	110.02	109.64	109.47	114.49	105.66
100.15	98.436	99.262	103.62	98.543	105.37	96.092	99.048	101.99	98.903	98.437	106.85	103.44	105.06	108.61	99.202	98.59	103.92	103.69	101.29	103.47	98.872	101.74	95.712	97.481	102.67	92.638	98.591	98.138	93.98	96.681	105.52	98.669	101.5	98.923	96.211	94.834	98.754	101.74	102.96	101.11	102.55	104.59	99.92	116.01	97.077	98.701	96.694	101.96	97.11
100.96	96.154	103.76	106.82	103.14	99.61	101.44	102.73	104.56	102.09	95.902	98.386	94.063	103.67	95.163	96.122	98.422	103.64	103.78	99.343	103.7	99.142	104.23	98.137	99.662	104.1	99.178	100.57	97.832	96.229	103.47	98.88	100.37	105.56	104.76	102.5	107.02	104.66	95.823	99.229	103.01	98.622	101.15	98.962	104.66	96.762	100.01	92.95	103.78	101.33
112.47	105.03	119.43	113.46	109.65	107.67	108.14	115.92	110.35	107.6	104.52	105.28	114.11	112.42	111.51	113.03	106.46	112.67	112.12	109.92	110.81	117.12	107.47	118.64	111.78	105.88	109.21	110.46	115.48	107.81	110.09	112.21	110.94	112.01	108.85	106.42	106.45	121.15	109.43	117.44	116.65	113.26	110.82	114.53	110.98	107.67	107.38	113.5	108.21	110.02
106.4	111.07	98.64	106.71	101.42	108.69	105.34	111.08	103.23	104.92	102.47	106.04	106.3	102.39	105.61	100.38	104.9	105.14	106.01	106.61	105.52	102.89	103.34	99.148	101.25	95.442	97.312	106.92	103.62	97.944	102.1	104.13	103.78	107.6	111.97	106.76	101.47	104.95	101.89	101.91	98.491	102.24	102.83	102.95	100.07	102.82	113.52	106.42	109.75	101.93
101.86	101.31	111.84	102.92	110.07	108.16	105.04	101.48	109.7	103.15	101.06	109.53	107.31	106.93	104.99	105.13	104.58	102.53	107.8	107.24	109.98	107.91	107.01	108.23	108.02	103.55	106.9	106.68	111.63	98.532	105.41	112.57	110.46	105.83	95.245	105.07	112.51	104.88	103.1	99.486	102.05	110.27	102.55	103.01	108.49	110.87	107.23	106.03	103.74	104.38
106.31	109.27	110.68	112.26	109.26	113.21	112.87	113.5	112.77	113.28	113.68	111.72	112.77	109.83	107.37	112.3	114.5	109.22	110.44	109.68	103.62	109	107.5	114.53	109.08	109.35	111.53	105.31	121.4	115.61	116.99	106.77	121.91	108.37	106.87	109.27	107.1	111.96	110.8	110.61	111	115.09	110.07	111.25	113.25	109.39	116.46	113.23	117.01	113.71
109.74	110.57	112.51	106.3	109.12	107.75	113.38	111.09	109.96	105.51	107.04	104.14	112.76	109.67	110.42	115.18	112.74	103.19	107.39	111.57	107.4	115.88	110.95	116.29	115.27	107.39	113.81	109.1	111.41	111.99	107.86	105.42	112.05	118.07	111.38	114.04	115.37	111.22	109.76	110.42	111.65	110.11	114.53	107.67	107.71	111.86	107.9	112.03	108.64	110.35
110.1	108.28	105.86	100.55	106.87	112.97	109.22	105.78	105.06	113.64	105.97	109.62	103.74	104.63	103.22	99.112	110.01	111.02	98.055	104.05	105.24	100.83	103.54	105.66	106.95	102.65	107.04	104.55	112.37	111.66	109.34	110.41	104.99	111.27	112.64	103.7	106.96	101.63	111	111.79	107.29	105.74	99.414	106.34	100.63	106.22	109.78	110.05	103.39	101.99
113.88	114.36	105.53	115.7	111.75	111.88	114.02	113.18	111.16	110.06	115.27	114.66	105.97	109.03	111.14	116.17	109.7	115.02	113.73	113.16	105.73	110.78	115.7	115.39	114.28	111.36	117	106.99	109.13	109.04	117.71	110.22	113.3	109.45	115.06	108.61	111.04	110.47	111.52	112.13	114.46	111.33	104.85	108.57	110.86	108.83	114.33	107	109.48	102.18
108.87	104.61	109.48	105.75	101.31	101.98	105.54	107.51	104.66	104.97	105.16	107.39	105.62	114.09	105.93	107.14	104.57	106.45	103.24	105.55	106.02	102.83	105.32	109.98	104.17	104.87	110.48	113.85	109.05	105.77	107.55	105.53	105.78	104.05	102.25	113.32	107.11	112.73	109.67	104.23	104.32	103.5	105.04	105.64	109.56	106.58	97.669	106.75	109.25	105.45
97.954	102.72	100.28	106.72	108.06	98.292	101.6	100.88	99.678	103.82	105.24	108.79	106.97	106.04	102.68	104.6	107.27	100.19	105.78	106.25	103.09	94.352	100.24	107.02	107.44	105.84	105.65	109.35	99.831	103.89	111.69	108.32	105.59	100.27	106.64	104.63	104.16	102.16	103.65	106.23	102.31	106.76	114.42	97.152	103.3	101.77	96.947	100.22	105.66	107.64
108.44	108.29	115.9	111.88	110.61	105.38	111.39	116.29	110.93	114.92	118.46	113.65	117.11	116.17	110.54	107.32	113.28	105.02	107.79	109.57	117.56	110.72	103.9	114.8	110.53	113.78	104.91	103.15	109.48	111.48	112.45	110.2	110.19	113.21	115.16	106.42	113.96	107.34	114.79	108.6	108.06	102.76	108.67	111.91	109.56	106.44	109.85	106.14	109.91	108.66
108.73	112.12	110.1	104.37	105.33	106.59	105.77	109.97	110.62	109.18	102.86	109.7	113.11	112.57	105.54	114.18	106.49	106.39	112.8	110.75	101.88	109.71	101.11	106.73	108	106.19	102.29	100.06	104.27	109.65	107.05	108.02	107.87	106.27	106.23	108.79	101.24	109.41	107.67	104.09	106.77	105.71	112.59	100.35	114.3	109.7	107.81	105.95	103.34	104.68
107.1	109.95	117.48	108.84	113.57	108.14	108.71	119.35	112.76	104.67	110.85	109.59	109.05	108.29	108.54	110.49	104.22	110.6	116.93	112.72	110.94	111.09	112.04	105.65	115.05	109.98	118.27	115.51	112.9	110.4	111.08	117.99	111.37	114.97	104.38	107.29	108.29	107.65	118.29	115.17	106.06	108.25	110.57	109.59	112.11	110.4	115.3	112.56	114.82	120.1
102.66	101.05	109.49	110.61	103.31	108.69	105.17	101.05	102.5	105.6	108.42	106.15	106.57	110.85	100.3	101.96	104.89	104.79	105.79	109.73	105.87	104.41	111.23	102.42	104.79	105.81	114.9	108.39	102.71	102.29	113.33	105.61	107.77	104.25	109.69	107.34	107.39	103.96	104.3	107.16	111.78	97.234	111.01	108.12	106.13	105.39	108.79	111.46	107.92	103.5
112.29	105.4	110.06	111.89	109.68	107.42	107.38	110.15	106.75	99.77	114.96	103.88	106.13	99.094	106.58	103.37	108.15	115.15	106.1	114.19	102.96	101.92	108.83	108.31	106.51	103.59	107.05	113.38	105.72	105.85	109.14	109.33	109.17	105.94	105.95	108.46	104.3	113.12	115.59	107.45	107.79	101.43	105.43	105.31	112.19	107.72	103.88	103.4	104.92	112.47
105.05	102.77	107.54	108.25	109.28	107.31	109.7	105.43	101.97	101.93	106.93	103.12	105.53	101.51	103.33	106.94	107.34	104.39	112.34	106.53	100.53	107.94	116.76	107.15	106.07	107.49	105.16	104.09	105.72	105.75	106.8	107.4	106.99	105.76	107.61	107	102.1	98.235	106.16	104.08	111.85	110.23	103.81	107.21	110.24	104.82	104.38	100.67	107.46	102.37
95.662	105.59	96.99	92.567	97.852	95.279	98.209	106.6	93.682	97.291	102.69	102.6	99.888	104.17	100.43	98.41	95.275	102.57	98.938	98.649	101.54	98.471	101.52	102.12	95.585	101.89	105.41	103.7	97.582	95.875	100.94	98.863	103.32	108.54	96.186	102.62	99.465	96.973	105.84	96.389	98.175	99.106	102.06	105.67	95.91	99.444	99.33	98.152	101.2	101.47
107.35	113.01	107.47	105.02	106.55	102.59	105.84	109.08	100.94	102.32	95.002	106.67	99.908	98.47	101.77	103.82	106.18	100.77	104.38	104.99	104.97	104.4	107.81	109.27	105.87	112.22	107.92	105.46	109.49	109.14	111.23	100.83	108.51	105.24	107.41	105.74	108.19	107.02	95.855	99.337	102.58	100.15	98.727	100.99	104.71	108.61	107.62	109.22	101.69	108.9
108.48	100.59	105.93	102.89	98.581	96.803	104.52	99.018	107.9	105.07	101.65	105.08	104.61	106.8	101.9	100.5	105.07	104.01	101.56	102.59	101.68	96.391	100.53	108.3	102.72	110.18	99.421	104.23	108.98	103.77	103.09	102.09	102.01	104.83	105.15	102.89	100.93	106.27	103.36	105.07	106.77	94.515	109.66	101.49	101.24	103.9	104.97	98.165	101.29	103.37
107.61	111.19	113.32	113.91	109.88	114.65	110.18	110.44	115.34	109.3	106.2	112.22	108.53	116.64	112.09	113.74	115.76	113.11	112.12	105.44	110.43	109.3	104.21	106.83	108.03	112.21	110.06	105.16	110.18	107.66	107.99	115.63	111.6	111.12	112.79	108.89	114.88	109.62	111.51	110.91	113.8	116.29	109.22	116.13	109.72	111.85	113.76	115.67	111.14	110.22
107.37	103.67	106.6	107.01	99.497	106.74	108.04	105.63	101.36	104.17	100.45	103.68	105.45	112.87	101.08	104.51	102.97	103.41	102.03	107.88	104.6	101.66	99.491	103.92	107.3	101.1	105.98	102.89	100.77	110.78	99.557	105.56	105.68	104.5	103.91	102.47	105.8	110.99	110.41	101.06	102.71	103.11	108.85	103.18	100.61	105.11	104.96	101.39	106.65	103.54
102.21	105.1	99.196	103.08	102.14	93.546	91.888	101.6	98.787	97.341	102.71	102.98	96.941	94.091	104.1	101.84	96.488	102.85	99.85	99.827	99.151	104.76	104.93	102.77	107.4	93.091	93.878	101.44	96.165	102.13	103.28	100.52	105.54	100.26	100.16	104.68	99.618	96.36	98.427	103.54	99.084	100.19	100.42	96.487	102.25	100.89	96.559	99.099	97.299	103.1
101.55	101.21	98.354	104.08	106.7	111.08	107.54	104.13	105.51	105.44	110.71	107.97	111.12	106.7	102.77	106.69	107.9	105.7	101.83	102.82	107.5	105.81	103.03	105.6	111.68	105.87	104.01	109.18	104.88	108.87	102.69	106.24	108.68	106.76	101.81	102.24	106.83	103.79	106.69	109.41	104.24	106.25	106.4	104.29	109.34	106.61	105.31	111.21	103.79	108.55
103.8	111.29	105.66	106.45	105.22	103.66	98.886	110.73	110.01	103.13	106.02	106.88	100.12	101.11	109.85	105.95	101.34	101.39	106.52	107.49	108.8	103.91	107.58	106.12	108.6	104.42	107.35	104.06	103.98	109.99	106.98	107.54	103.87	104.25	101.23	97.997	103.09	103.34	104.35	107.23	99.561	108.83	110.04	106.84	99.033	100.78	110.81	108.57	106.45	98.013
109.59	108.81	120.53	105.18	114.31	116.07	115.08	110.86	108.39	106.13	115.89	110.6	112.69	114.78	109.28	111.59	112.1	113.97	118.22	112.06	109.62	118.44	111.25	108.47	111.15	113.35	112.59	108.06	108.7	111.07	103.08	118.3	113.31	110.69	109.45	112.9	107.07	114.09	113.53	116.49	110.92	109.06	116.17	116.16	105.55	109.56	110.57	112.36	114.76	112.22
114.63	120.38	113.04	109.31	111.58	114.76	115.63	109.25	114.03	119.65	119.61	109.41	120.86	116.26	119.43	115.32	114.59	119.13	110.6	116.25	118.81	120.37	122.77	114.31	118.43	122.38	117.06	120.33	120.49	122.98	122.26	116.19	123.11	116.98	114.55	120.49	119.39	124.25	120.83	120.87	117.2	115.72	116.01	120.49	107.89	114.73	121.2	116.67	120.73	120.7
101.51	109.35	107.3	107.57	111.24	107.61	107.2	98.009	106.33	97.777	106.58	104.66	105.18	110.02	101.11	101.21	109.03	110.49	107.65	108.13	105.06	105.46	106.18	103.69	104.31	104.2	104.78	104.49	104.27	107.28	108.15	105.54	108.4	105.58	99.453	106.48	106.56	103.98	104.73	101.14	103.82	108.22	107.39	107.04	99.651	101.43	104.3	108.49	106.69	103.64
108.27	111.06	117.32	105.39	115.36	112.45	115.67	114.14	114.9	111.54	113.09	110.4	110.1	105.32	105.88	113.07	110.44	107.67	115.23	113.91	119.03	108.87	114.24	112.01	114.69	116.26	109.35	112.59	109.58	108.59	112.79	109.78	123.19	105.67	105.34	112.99	113.96	115.3	113.84	112.42	105.96	113.07	118.56	107.21	113.64	116.72	108.17	109.67	113.07	115.37
96.273	97.532	99.598	104.97	103.3	101.6	104.2	97.434	97.086	94.625	102.57	99.768	100.41	100.17	101.92	94.016	100.13	104.28	106.29	109.32	99.427	96.004	105.43	97.438	98.672	97.76	100.25	103.63	105.58	99.733	106.68	99.87	102.33	105.66	96.963	99.792	102.25	105.19	92.9	99.226	99.961	100.96	102.64	98.521	101.5	98.815	97.092	104.55	94.862	106.41
106.9	100.45	103.72	100.24	107.43	106.2	110.08	103.43	100.5	107.11	101.08	107.12	101.58	99.119	103.15	103.65	103.24	103.68	100.97	106.99	100.67	98.395	101.04	102.47	107.82	107.23	106.43	103.54	99.854	108.06	104.1	104.35	101.05	107.66	103.63	105.77	107.03	104.06	99.428	102.23	105.6	108.66	105.38	110.24	99.2	104.28	105.96	102.32	102.56	105.32
115.85	115.87	111.91	113.6	107.91	113.14	111.59	109.13	115.91	116.29	107.99	111.64	112.49	109.23	111.06	117.21	112.13	106.7	111.36	113.42	110.57	111.7	106.21	114.34	111.07	112.92	113.19	107.37	113.73	107.09	106.53	110.45	113.27	106.9	107.91	108.75	111.83	112.1	119.58	109.45	108.49	113.73	114.72	115.89	109.11	110.06	110.59	106.61	110.73	119.95
109.56	115.91	118.87	116.06	114.68	111.11	112.21	112.07	112.45	114.71	106.77	112.41	116.66	109.24	112.12	120.7	105.59	110.14	109.61	114.68	105.13	113.39	109.79	112.89	109.51	108.2	113.61	110.97	106.18	106.7	116.42	113.06	108.75	114.11	109.42	105.47	110.08	113.35	112.78	113.96	118.58	114.14	116.48	110.42	109.71	110.76	117.47	115.13	113.5	112.38
102.06	101.3	91.863	102.49	98.753	98.243	99.418	101.17	105.23	104.45	99.555	100.06	101.3	99.877	97.9	94.956	101.25	98.118	102.98	104.77	101.53	107.02	97.065	99.869	98.192	101.99	101.73	96.288	98.883	103.51	99.731	98.599	95.486	95.624	103.38	101.07	98.328	96.593	99.699	98.181	101.31	99.222	92.585	103.58	101.4	95.829	99.714	98.01	101.36	97.511
99.363	106.99	108.25	102.38	105.9	100.99	97.002	112.84	100.09	107.41	107.69	98.254	104.39	112.03	101.13	109.78	102.7	102.87	102.22	110.18	114.51	106.51	109.74	106.84	107.51	106.71	103.02	102.28	107.27	109.28	109.26	107.68	100.17	107.23	102.17	100.21	112.36	111.08	97.393	105.34	111.57	110.52	107	102.77	108.19	104.53	108.79	106.02	108.96	104.91
108.67	107.89	107.54	103.45	105.31	104.51	109.82	100.06	109.98	108.86	108.28	105.73	104.07	106.17	103.39	108.75	109.09	112.51	104.06	103.92	104.06	103.46	101.07	107.59	106.31	108.97	113.11	104.1	103.15	106.58	106.43	111.7	103.59	104.46	99.849	114.55	104.53	104.91	104.87	108.72	107.52	105.24	109.78	104.52	106.09	110.89	110.6	105.53	116.31	100.51
113.21	115.14	112.27	112.14	108.31	110.68	113.17	112.16	113.32	105.38	118.68	111.95	113.06	110.74	116.11	114.32	114.5	107.96	110.03	105.6	115.79	115.71	118.3	113.12	113.35	105.44	107.08	113.55	106.54	106.62	108.28	110.42	117.43	105.23	114.22	111.73	109.31	112.27	112.65	116.98	108.34	111.03	114.66	110.7	112.93	110.17	105.7	119.41	115.33	111.02
107.47	118.41	118.15	110.8	111.34	110.27	112.45	113.46	107.85	110.79	113.34	112.07	116.79	109.91	108.25	117.91	111.59	110.03	112.87	112.88	116.77	101.62	114.7	109.02	114.53	116.17	110.75	115.92	103.11	109.63	112.41	110.87	113.57	111.31	109.46	114.8	116.56	109.98	111.26	117.01	112.55	112.3	106.24	113.1	116.9	111.94	114.31	115.04	108.36	110.73
110.47	106.11	110.67	104.99	110.29	107.31	106.28	108.02	111.66	110.64	114.89	106.33	110.02	110.49	116.78	113.43	113.68	107.98	111.51	105.05	108.12	105.29	107.12	105.31	102.44	105.6	113.33	110.83	111.99	111.15	105.86	110.8	113.51	114.27	111.64	112.89	113.76	114.11	112.37	106.28	108.03	106.66	106.78	106	109.14	103.59	114.23	112.95	115.05	109.41
102.27	102.4	107.1	108.32	106.48	103.53	113.45	109.66	106.41	99.872	101.07	102.56	106.37	104.56	106.08	104.54	111.07	107.39	106.7	102.45	105.35	104.29	101.06	109.22	105.33	109.7	106.72	101.73	111.5	108.19	107.13	108.35	111.48	108.99	103.54	106.24	109.85	108.36	101.13	107.81	97.141	105.24	101.72	109.47	112.07	108.55	106.66	105.88	110.87	106.61
107.6	105.44	109.72	102.55	112.11	104.51	101.15	109.9	100.18	112.73	102.84	101	102.27	108.11	106.64	106.25	108.12	101.8	102.17	101.69	103.54	103.48	109.03	101.03	108.68	110.07	106.48	102.43	104.51	107.32	108.49	105.11	111.29	106.02	101.86	107.98	102.01	105.29	102.93	100.29	108.21	103.36	107.4	107.34	101.1	98.673	102.37	110.45	101.74	104.41
102.03	109.05	107.34	104.51	101.5	107.35	98.914	104.91	108.74	97.724	104.96	103.16	104.88	111.8	101.59	107.45	104.04	108.39	97.279	107.63	105.39	106.27	113.62	105.58	104.03	107.47	100.32	104.87	101.03	102.79	105.83	104.58	101.28	106.78	105.61	99.939	100.79	103.8	111.06	98.49	103.57	107.41	110.54	104.27	106.41	108.25	105.05	104.61	101.54	107.41
102.14	109.1	98.663	100.45	101.96	104.08	103.42	104.77	109.64	111.75	104.87	105.53	110.29	103.63	102.09	100.88	98.592	97.909	102.22	111.48	97.922	101.34	105.13	109	106.47	114.7	105.97	108.13	105.3	113.77	106.4	100.96	108.49	108.17	106.47	106.51	101.14	105.76	101.51	105.7	105.14	103.29	105.93	108.04	108.69	105.76	109.4	110.37	103.32	104.61
114.19	114.38	108.48	115.27	114.25	104.75	109.61	110.39	107.96	116.99	109.51	112.05	108.34	110.59	109.7	109.75	103	107.25	108.28	111.87	109.9	111.85	103.27	113.26	109.34	110.8	106.48	108.87	109.2	102.04	117.67	112.48	114.57	108.75	104.9	111.08	117.81	112.47	110.79	104.31	114.01	113.31	112.24	110.21	110.54	113.46	110.23	110.82	109.93	106.77
108.91	115.32	105.64	104.31	111.3	115.09	106.82	114.57	102.57	112.29	111.3	105.48	107.38	107.45	109.75	114.11	113.95	107.51	110.25	102.04	106.41	109.3	114.44	112.15	107.27	108.85	111.55	106.74	112.79	110.35	111	109.83	112.09	116.83	107.8	107.4	110.93	111.2	105	106.5	103.19	111.88	108.66	109.62	111.24	111.77	114.28	107.56	113.93	117.69
99.438	108.38	113.27	108.92	108.2	111.71	114.34	107.2	115.61	107.24	106.96	115.6	105.25	110.96	104.53	108.81	111.18	108.05	108.68	106.89	109.55	112.66	114.01	112.89	114.76	116.02	112.24	105.24	112.26	109.75	111.84	106.69	120.27	103.28	107.56	106.72	107.99	110.85	110.07	111.07	105.1	115.14	105.43	113.03	112.34	109.2	109.54	114.13	107.33	115.94
108.84	112.63	107.18	110.13	101.75	108.79	109.24	117.09	106.3	115.29	113	111.93	107.8	118.58	110.37	115.67	115.78	105.86	112.8	107.95	107.24	107.58	118.7	117.16	112.91	110.08	112.32	112.49	111.94	110.18	107.42	112.48	111.31	112.84	110.33	111.12	110.19	110.26	108.38	110.25	110.31	112.86	110.85	115.84	117.09	106.88	117.43	104.48	110.1	111.45
113.86	109.83	109.74	114.82	109.16	111.52	114.96	110.31	113.83	111.39	108.13	111.58	105.48	110.99	109.41	110.47	109.81	111.93	114.93	108.68	114.34	107.79	108.78	115.81	109.88	117.36	112.42	112.03	111.73	107.69	105.85	105.77	115.5	114.03	115.15	109.18	105.24	113.91	114.59	115.42	115.3	114.4	109.74	104.94	114.42	108.76	113.77	112.82	111.99	109.31
109.69	109.89	99.817	101.14	112.38	103.7	104.46	108.25	106.99	100.79	108.05	108.79	104.83	109.5	107.38	109.57	101.89	107.36	106.57	108.46	109.16	103.79	104.42	102.77	113.33	104.03	107.73	107.66	106.65	106.51	102.32	106.29	111.7	101.8	115.07	103.22	103.73	104.44	102.52	104.32	107.51	106.75	104.2	101.73	108.3	106.71	109.32	104.24	106.52	112.05
106.66	108.05	104.94	103.05	101.34	102	111.49	106.94	103.7	103.44	108.81	107.83	103.82	98.665	105.21	112.83	101.37	103.9	101.72	105.24	107.32	104.41	101.49	100.58	102.43	106.76	107.27	110.02	99.648	102.86	109.17	105.55	105.98	104.12	107.07	109.2	101.14	102.45	103.7	107.05	104.25	111.94	102.47	96.004	106.92	107.22	100.54	102.09	102.65	101.24
107.76	104.5	103.59	109.58	108.17	102.09	103.77	106.43	104.38	109.52	107.04	104.24	100.81	114.17	112.72	99.297	104.98	110.75	108.14	106.99	110.31	111.45	106.01	111.93	114.48	102.7	106.71	106.45	106.57	111.16	101.85	111.23	102.35	104.18	102.19	110.51	106.48	102.47	107.33	110.61	99.928	100.33	110.92	103.03	106.64	105.39	106.86	111.09	107.52	100.99
104.8	113.25	117.61	119.58	108.35	114.33	117.57	110.62	102.28	114.35	111.45	105.09	109.19	115.75	107.5	105.57	110.4	113.67	112.07	112.74	114.72	111.41	110.2	110.28	112.61	109.11	104.77	106.78	110.86	110.55	107.06	107.1	106.78	110.96	109.03	110.03	109.73	103.05	107.43	113.09	102.72	112.17	108.37	112.99	112.31	106.2	111.46	111.31	112.88	106.85
111.97	112.6	112.48	110.11	114.89	113.23	114.58	111.49	112.32	105.49	114.53	108.15	112.69	112.13	111.06	106	111.64	114.67	111.07	113.04	111.06	112.2	115.76	113.58	111.86	104.07	113.73	113.65	114.39	113.65	115.3	109.7	116.78	114.29	112.3	114.67	112.33	110.24	108.74	110.51	114.42	107.6	111.7	117.8	110.9	108.5	110.92	103.75	111.9	112.11
96.147	110.38	103.24	106.71	100.63	106.68	97.695	110.16	103.56	103.44	99.033	102.92	104.08	99.816	103.38	101.36	105.46	100.1	101.54	106.58	103.73	104.51	98.643	105.9	103.61	97.887	109.18	107.52	106.76	104.7	103.46	106.95	104.01	112.35	109.94	107.28	106.74	108.11	104.54	113.59	111.63	107.5	98.192	105.2	101.8	106.05	100.92	103.56	106.68	103.06
104.69	110.24	105.78	103.19	102.63	104.93	104.85	103.97	108.47	111.34	102.16	106.37	113.48	112.91	107.45	97.312	110.12	105.6	107.35	110.21	111.19	103.57	110.47	109.08	107.12	110.33	105.03	101.59	107.44	105.64	101.78	107.92	101.7	106.29	106.74	103.47	110.05	106.44	109.73	107.78	104.36	109.68	107.81	104.52	104.58	106.31	103.29	106.85	111.42	108.62
107.31	113.16	109.08	108.46	108.55	110.85	114.83	108.77	115.34	111.97	108.74	110.34	112.04	107.96	112.13	113.72	108.14	105.96	113.24	108.49	107.45	111.7	103.1	108.8	112.8	109.04	110.47	115.42	107.15	110.42	107.52	111.21	110.5	104.21	112	112.52	112.3	112.54	110.73	111.72	108.77	105.13	110.35	111.84	108.8	116.59	110.38	105.53	119.04	107.06
105.15	108.58	102.56	112.22	111.29	109.5	113.55	115.05	107.36	109.7	110.69	112.78	115.09	111.08	107.91	109.6	108.07	107.1	114.35	108.49	109.63	118.17	108.34	111.57	110.21	108.67	118.14	107.4	109.61	107.61	111.15	112.92	115.12	111.35	109.1	112.48	104.14	113.05	112.29	104.81	110.4	110.66	111.6	106.41	107.97	112.52	113.53	113.27	103.68	106.22
104.1	107.57	100.37	103.3	104.83	104.44	99.957	107.7	105.03	104.18	110.79	106.26	108.04	104.05	105.69	103.37	101.29	105.29	104.14	104.5	107.27	107.59	106.55	108.11	103.52	102.74	104.2	104.56	110.71	101.71	105.04	114.06	100.4	106.59	109.5	107.15	107.92	108.88	103.03	101.76	103.53	105.88	104.73	103.54	107.85	112.23	100.13	99.613	106.4	99.956
108.08	108.12	109.12	113.41	105.29	102.86	110.97	111.18	103.62	107.48	108.33	109.11	102.85	104.51	102.5	102.78	106.86	106.59	102.82	108.83	105.81	103.07	101.59	97.306	106.65	100.7	100.52	109.75	104.02	99.609	100.29	101.26	102.54	101.48	101.08	101.32	99.058	99.39	109.04	102.64	106.91	102.19	100.44	98.982	103.42	103.1	107.77	103.73	104.98	103.89
98.453	109.07	106.97	110.65	104.43	106.46	106.09	100.49	104.86	106.54	103.57	110.74	110.08	108.54	109.48	96.602	101.59	106.1	102.76	103.29	108.01	109.97	105.74	106.71	105.21	105.68	101.94	106.73	104.21	104.96	112.68	105.61	106.8	106.86	108.61	106.21	107.16	103.2	104.1	106.89	105.33	104.51	104.3	103.98	102.71	109.55	107.84	108.52	109.02	106.37
102.16	110.06	106.46	102.29	102.1	108.23	104.67	106.11	104.93	112.04	105.48	106.41	104.61	106.87	110.35	116.99	104.92	103.48	104.41	107.43	108.07	103.42	97.847	106.17	106.98	113.05	102.03	108.31	97.971	101.21	99.354	100.15	108.73	110.36	108.19	105.63	98.801	100.2	96.874	109.41	102.89	102.98	107.94	100.86	102.88	109.06	101.31	101.39	107.45	110.01
110.18	110.26	108.89	115	109.07	111.78	109.1	112.94	113.91	111.32	103.71	102.87	115.39	109.28	109.53	112.95	111.45	113.56	108.17	102.77	112.14	111.17	111.63	106.68	116.93	111.94	114.61	115.71	106.28	114.89	109.23	110.78	106.24	110.14	109.14	113.3	110.03	116.14	112.6	109.73	117.98	116.52	106.43	107.7	117.4	115.52	105.26	108.69	118.11	105.54
111.97	112.55	109.43	105.8	110.54	113.76	116.76	109.4	108.2	110.89	114.9	106.1	108.56	111.82	111.55	113.58	114.57	114.1	109.12	101.49	108.88	105.44	110.15	108.8	111.43	111.8	110.04	109.33	109.87	108.78	111.95	109.7	106.36	112.73	106.7	106.41	113.54	113.29	109.91	112.45	113.41	106.15	106.87	113.11	108.57	109.99	109.22	111.39	114.91	112.27
111.4	107.91	113.57	112.14	108.58	105.3	105.35	102.81	105.31	112.54	107.21	114.4	113.2	110.08	110.32	107.99	115.76	114.87	112.59	105.77	112.07	107.87	106.91	112.28	103.42	105.2	112.95	102.36	113.12	109.37	109.17	109.83	110.28	105.68	114.4	112.1	116.72	111.75	107.31	113.98	116.39	116.7	107.74	111.04	116.32	107.92	110.68	111.19	105.24	113.73
114.58	104.56	105.68	111.32	107.76	115.23	108.45	114.7	111.33	111.97	111.52	116.59	113.5	113.08	110.24	111.24	112.09	110.45	109.2	114.02	109.76	108.58	106.88	108.27	112.13	116.32	111.82	108.43	109.3	113.85	110.23	113.07	114.4	106.54	114.59	108.2	115.72	114.05	101.25	110.96	117.54	117.96	107.45	110.43	110.5	109.68	105.51	110.06	110.22	107.54
118	117.93	114.46	118.47	119.08	120.92	114.06	117.6	118.07	118.08	115.97	117.64	120.4	118.52	115.94	117.41	112.77	122.25	116.53	122.71	121.57	119.69	114.48	116.42	113.33	115.69	116.92	116.58	116.93	112.18	117.6	111.64	117.96	113.58	115.65	117.1	116.91	118.6	115.32	122.35	113.47	121.34	118.1	117.55	114.86	115.39	120.31	116.37	115.83	117.46
112.45	111.31	109.9	110.37	113.67	113.23	116.06	112.82	111.84	113.77	110.02	108.32	119.21	109.38	108.25	115.6	111.21	108.31	117.95	109.15	113.45	111.74	112.18	114.49	110.36	115.51	112.31	108.17	110.49	109.85	110.56	111.56	110.87	114.87	114.07	107.62	114.08	111.14	107.92	107.46	109.18	113.36	112.22	109.87	110.18	111.04	113.15	115.41	109.92	108.08
118.88	120.6	110	115.31	119.32	115.72	117.44	117.99	114.76	116.27	117.48	119.11	115.97	114.26	120.12	119.29	123.18	115.01	115.91	119	117.25	115.85	119.33	119.52	112.61	123.03	118.3	118.25	118.83	119.65	118.7	122.36	114.28	117.53	120.81	123.47	110.55	117.11	121.58	120.12	117.34	120.63	121.68	119.98	120.47	118.68	117.7	115.49	116.18	118.05
109.17	115.27	106.77	99.786	109.94	103.37	111.25	113.23	109.49	103.32	108.18	113.07	106.01	107.65	96.429	103.23	105.66	108.26	106.02	105.54	109.82	105.98	105.54	106.69	107.29	99.185	109.28	106.11	109.96	108.85	101.66	103.56	107.06	104.64	105.66	102.1	108.41	106.76	105.9	106.92	105.69	112.1	110.1	106.93	108.71	104.12	110.13	113.67	105.31	114.17
113.35	107.52	105.11	109.15	104.78	108.49	111.97	113.27	108.23	103.98	107.83	109.51	99.906	107.45	105.15	104.39	110.91	118.86	107.3	105.26	106.12	106.01	111.36	103.47	104.25	110.9	103.67	106.77	103.03	108.43	99.885	102.6	103.41	105.08	103.53	112.78	109.57	100.04	109.87	103.64	104.52	107.88	111.02	100.42	105.48	103.19	106.58	110.25	102.14	107.04
102.32	99.333	105.73	98.609	103.28	99.717	101.84	97.335	101.33	106.13	98.553	100.54	104.4	97.915	100.5	102.95	96.66	101.85	96.602	100.15	100.13	101.39	102.25	102.13	104.25	101.04	94.069	98.283	99.198	98.754	98.153	102.17	96.713	98.967	97.575	99.765	108.42	97.05	99.754	99.883	97.587	97.36	100.6	96.137	104.42	103.49	100.2	96.83	100.24	100.67
99.808	108.73	107.59	100.15	104.84	107.61	106.77	106.96	100.57	98.489	109.96	102.25	105.17	108.7	109.06	109.77	101.85	102.13	104.48	105.34	102.67	100.68	104.42	102.05	104.61	110.38	102.8	99.112	102.26	104.27	110.86	103.82	102.14	103.4	108.14	102.28	93.664	107.17	100.47	104.52	111.4	101.52	107.9	102.43	111.52	105.24	99.081	108.63	110.32	111.2
103.38	110.7	101.64	104.82	106.19	105.27	103.65	103.32	100.54	103.05	106.47	103.73	107.28	110.3	106.5	109.11	104.59	107.05	106.12	102.9	100.4	108.85	109.58	106.75	106.31	96.829	103.48	107.09	100.22	101.04	106.51	106.35	100.94	101.02	109	99.615	109.96	105.13	100.15	112.01	102.08	100.49	103.16	108.87	97.38	103.62	104.68	97.316	105.93	106.37
108.35	112.84	110.66	109.26	108.36	106.46	114.75	106.76	105.94	110.33	113.62	109.94	117.41	117.08	111.08	113.53	106.43	115.7	114.86	116.31	108.92	113.8	113.09	117.56	110.36	112.02	112.65	109.94	113.27	109.39	111.86	110.63	107.64	110.52	112.26	114.24	110.17	108.61	115.16	111.34	116.11	113.04	108.24	109.42	114.9	111.55	119.33	106.63	111.81	112.47
106.98	117.84	108.3	116.31	115.41	108.88	110.14	110.11	112.78	105.95	107.66	120.99	112.45	112.02	110.71	108.57	117.98	110.79	107.64	116.88	109.63	112.03	108.61	113.83	119.71	107.12	111.37	113.66	111.52	114.9	116.1	113.45	118.23	117.96	117.07	107.6	110.96	112.46	107.13	115.49	117.71	107.25	110.6	111.9	110.76	114.58	117.71	110.6	114.34	110.29
110.9	106.18	99.463	112.43	108.25	107.93	104.66	107.85	105.68	106.76	105.71	107.06	107.04	103.04	105.88	106.66	110.24	101.5	110.2	102.2	111.61	109.46	100.99	100.81	100.82	106.71	110.21	106.45	106.81	104.21	101.96	102.9	102.91	104.14	103.47	102.23	105.41	103.93	111.46	106.86	103.14	106.65	107.98	105.77	98.294	105.44	107.15	100.26	106.35	101.6
108.55	105.36	110.56	108.64	112	104.25	111.66	108.14	108.21	108.21	108.64	116.8	108.12	111.3	115.17	111.88	105.97	113.48	109.78	111.18	105.62	110.67	111.86	109.8	112.64	108.77	108.75	108.36	106.8	113.59	110.91	113.89	113.54	115.87	108.32	106.02	105.45	113.09	113.48	114.01	108.8	110.81	110.12	104.19	112.63	111.86	110.65	109.8	113.36	108.07
102.95	106.35	94.942	99.574	100.85	101.46	104.33	99.825	100.25	93.552	100.99	104.55	96.687	101.55	105.34	98.083	109.07	94.686	97.848	104.58	99.796	96.859	104.04	100.93	89.274	99.881	96.771	109.62	105.81	100.23	99.126	108.37	103.39	99.726	99.646	106.12	100.83	96.208	103.45	98.372	102.47	100.9	96.759	98.759	100.08	101.54	102.11	102.11	104.34	99.521
123.18	120.66	115.02	114.78	118.82	117.96	117.6	114.03	116.03	118.14	115.5	110.77	118.05	114.14	114.42	119.93	120.62	110.3	118.84	116.52	110.97	118.99	120.42	115.36	115.48	115.73	115.24	118.03	118.11	119.31	111.26	125.19	121.42	114.83	121.05	114.33	114.31	123.33	119.2	118.66	117.84	114.53	126.89	114.4	119.47	112.93	112.1	120.2	120.32	120.46
104.28	104.45	107.05	105.6	110.37	98.494	107.44	106.61	116.96	103.24	105.26	105.61	109.05	102.46	115.18	109.06	109.24	110.89	102.5	103.17	112.04	110.92	108.59	100.66	104.89	106.21	104.8	113.82	103.85	101.27	110.31	108.86	102.11	110.93	104.33	105.89	105.21	109.82	103.28	105.16	99.817	110.76	101.66	98.765	103.78	100.77	106.66	103.45	105.41	111.17
120.28	120.22	116.41	116.27	116.14	107.53	111.58	119.14	118.93	115.03	116.51	109.92	110.94	114.21	117.53	114.33	116.22	120.16	117.51	110.1	108.94	115.09	116.86	119.57	115.39	118.86	119.16	115.29	118.69	114.85	110.45	125.04	116.81	115.92	114.45	117.6	114.45	118.52	113.01	113.51	114.42	116.61	121.39	114.08	117.15	118.35	118.57	113.21	124.99	110.94
114.02	112.61	110.67	110.01	108.12	109.57	108.04	107.77	108.2	113.55	111.94	108.92	108.91	104.77	106.41	106.91	107.42	111.72	108.6	102.91	112.08	106.75	114.66	107.34	114.06	107.64	119.4	109.61	106.93	108.93	106.28	110.61	107.47	112.72	111.73	114.91	102.62	106.56	108.44	107.84	106.82	112.58	109.21	106.45	117.49	109.64	114.11	115.03	113.47	106.4
104.28	104.47	104.79	110.96	102.01	110.09	104.05	105.8	111.31	104.08	106.64	105.3	107.51	102.29	101.73	107.18	113.25	105.79	103.09	94.182	105.07	112.21	107.43	107.42	111.64	106.31	105.41	104.35	99.617	107.81	107.48	95.675	108.52	106.33	101.43	101.56	102.57	102.4	102.35	106.22	111.32	105.48	108.1	113.02	106.26	108.87	100	100.76	100.46	106
105.6	114.15	109.46	111.15	108.35	108.6	110.31	118.68	108.82	111.95	109.08	110.6	115.05	113.43	110.11	109.62	116.42	113.83	104.15	107.29	104.23	105.03	109.93	111.59	116.51	108.38	112.11	108.51	105.93	115.7	108.89	112.95	112.17	114.95	113.5	104.75	107.91	111.04	116.87	113.65	107.07	115.32	114.97	104.39	107.54	111.9	116.82	103.66	109.1	111.52
114.79	109.77	111.28	112.11	108.08	103.68	116.26	104.78	120.03	110.5	105.91	108.6	105.12	113.47	114.16	109.6	107.47	119.88	104.76	113.06	106.02	110.87	110.24	106.62	122.17	112.97	109.18	111.31	105.66	113.48	109.94	107.06	114.69	111.62	110.48	112.43	111.42	109.96	109.71	104.5	106.29	111.84	115.18	107.73	110.87	101.91	117.85	113.28	113.99	102.81
104.44	107.19	106.73	104.98	106.98	106.78	103.39	100.23	99.364	104.92	99.081	106.44	96.933	105.39	100.37	109.08	102.16	102.01	106.68	106.02	108.59	104.05	102.71	102.49	100.76	108.71	103.09	99.817	102.9	107.47	102.72	106.41	104.49	101.67	108.83	104.05	107.43	108.8	112.16	104.2	103.2	103.12	105.38	103.78	98.842	111.03	102.3	105.7	109.53	104.35
104.81	110.72	106.5	103.77	105.66	101.21	100.9	97.571	106.5	109.32	105.32	99.635	97.301	103.68	109.35	111.69	107.17	110.63	102.82	109.69	95.5	105.72	108.62	105.25	105.66	107.07	108.26	102.75	103.79	99.439	102.38	104.88	101.93	111.31	102.92	102.84	104.36	102.66	111.1	101.09	109.35	104.83	106.31	106.23	108.66	103.74	101.97	106.54	109.32	110.52
105.82	109.91	110.09	109.92	111.93	110.23	116.31	106.31	111.95	107.37	111.91	108.15	116.19	111.25	111	110.66	109.25	113.35	111.95	108.52	109.16	114.59	110.34	118.22	111.68	109.48	116.33	113.57	114.27	109.11	110.05	118.32	113.61	113.62	109.24	108.81	117.23	117.23	115.87	122.62	110.95	108.01	110.43	117.72	116.62	114.91	116.94	108.59	115.28	112.55
103.23	97.834	102.31	103.3	102.45	100.21	103.73	101.15	106.25	103.88	104.62	103.76	100.75	111.17	105.03	94.552	101.18	101.16	100.15	105.53	103.11	107.27	104.64	105.44	107.85	101.08	107.24	107.14	104.36	109.47	105.81	103.31	105.43	100.12	109.36	103.59	99.662	100.03	95.266	106.28	104.89	111.94	105.37	105.18	97.516	104.16	103.78	105.4	106.84	104.58
105.81	108.66	102.42	109.94	100.89	102.99	113.55	108.98	108.61	103.35	108.12	98.371	109.12	108.8	102.15	107.69	106.83	108.16	107.94	105.56	107.68	107.24	108.49	104.08	110.15	104.22	110.19	115.32	110.33	102.84	108.62	107.42	111.31	108.23	112.11	104.92	103.62	111.32	107.69	108.8	107.06	104.05	113.97	109.97	98.97	108.09	107.8	105.95	99.533	104.68
104.76	106.4	102.66	106.29	104.23	96.867	103.71	102.52	100.11	107.11	105.82	104.93	100.16	100.87	104.11	104.93	110	97.985	103.43	105.79	102.95	104.51	108.42	102.7	106.97	104.32	107.29	98.937	96.853	100.74	100.77	92.328	99.587	102.3	111.1	108.18	101.99	102.83	101.21	107.75	106.39	101.96	98.242	109.66	103.19	107.36	102.76	102.6	105.01	102.66
106.23	99.095	108.74	102.31	105.83	106.77	104.22	108.82	104.13	102.34	103.19	108.16	108.28	111.41	105.48	105.29	112.2	103.96	96.008	108.72	108.01	102.59	100.51	107.22	102.66	103.8	114.49	100.54	103.63	104.19	113.17	109.08	104.66	97.775	105.37	104.43	110.43	103.37	106.43	107.27	105.84	101.68	106.54	109.32	104.53	108.43	111.08	105.72	99.828	103.06
93.655	103.6	104.33	98.663	97.577	102.17	98.635	100.07	105.7	96.871	99.633	99.931	103.8	98.531	103.88	101.25	89.502	97.592	100.73	98.76	104.12	97.686	103.31	104.88	100.61	93.573	100.71	103.49	99.258	99.07	94.813	97.989	106	95.089	97.409	98.693	104.16	90.686	102.02	107.28	102.68	94.187	101.06	98.997	103.35	108.38	105.14	102.5	102.8	97.927
108.03	97.51	112.31	103.31	102.82	103.23	104.02	103.78	106.04	103.05	101.03	102.1	107.82	100.76	107.12	103.23	100.74	106.74	100.41	104.77	99.507	103.59	106.3	107.76	106.03	106.34	104.87	103.85	101.92	103	101.48	103.59	98.725	109.57	105.79	106.22	107.13	101.56	110.86	101.49	101.96	109.15	100.47	107.31	98.777	100.95	109.9	102.29	99.168	98.452
110.01	114.42	110.89	109.7	106.85	105.77	116.06	116.53	107.41	111.57	110.14	110.35	104.14	106.47	111.56	113.1	114.12	109.22	111.37	113.72	108.74	110.94	109.58	112.57	105.17	112.52	108.02	108.79	109.18	111.51	108.21	106.99	110.96	104.32	113.91	107.8	107.94	111.18	111.76	111.31	109.14	109.58	112.83	112.51	115.41	105.01	111.36	109.32	113.26	113.81
99.9	102.38	100.38	99.628	100.16	98.886	104.99	99.195	105.42	96.939	99.823	97.946	97.403	98.564	98.531	95.07	100.61	98.97	95.373	96.242	93.158	97.697	103.58	95.913	99.601	104.56	100.02	105.1	97.104	98.373	101.95	93.384	93.404	100.41	97.259	99.967	95.598	100.29	105.65	102.07	104.41	96.832	94.522	99.789	102.34	104.38	97.596	97.794	103.19	101.14
116.74	112.03	110.48	110.18	112.01	105.46	104.71	118.52	110.06	107.37	107.85	111.63	115.91	110.87	112.65	110.17	105.96	102	108.36	110.75	109.29	114.79	106.68	112.22	108.03	115.3	122.09	114.6	107.78	111.82	116.07	119.62	116.29	116.27	111.54	112.69	117.69	111.69	110.08	114.62	112.97	110.2	112.69	114.13	117.18	114.08	113.96	115.11	111.4	111.5
105.97	112.8	106.8	114.42	110.44	107.63	108.37	113.38	107.69	111.82	116.01	106.38	109.33	110.27	112.95	114.5	117.41	110.93	112.52	108.37	109.21	113.09	104.16	118.03	115.03	112.73	113.3	108.58	109.6	114.42	113.79	106.55	111.79	110.96	116.41	108.84	113.46	113.08	112.57	108.62	108.87	110.35	111.47	108.53	108.82	111.42	108.46	109.92	114.92	114.6
101.24	105.54	105.71	103.45	103.44	103.42	107.25	97.718	106.68	101.72	109.08	107.57	105.88	101.94	114.16	103.48	104.33	102.68	107.62	105.83	103.19	106.54	108.83	104.27	105.51	113.81	108.42	102.41	102.56	102.2	101.38	106.72	102.95	106.07	105.11	108.46	105.21	106.67	110.13	108.41	106.77	108.94	106.79	109.62	103.99	102.48	99.385	103.69	106.67	103.02
94.545	105.37	97.054	99.452	93.84	96.987	97.062	101.26	96.241	100.25	97.345	102.26	96.319	107.08	97.622	97.294	99.19	103.35	100.62	97.973	95.779	102.68	107.58	95.521	93.71	96.856	100.78	102.81	103.16	102.23	102.88	92.636	97.932	100.84	93.576	104.63	98.959	101.37	101.94	93.347	104.17	93.641	96.619	93.775	103.59	98.622	99.48	95.726	98.016	99.201
102.27	106.01	100.83	105.82	101.96	108.52	102.29	108.23	103.05	103.73	100.81	103.61	101.12	99.327	102.41	103.3	106.45	98.631	103.07	104.33	103.92	101.01	104.95	106.4	102.23	107.63	103.64	106.39	105.79	102.64	107.17	104.38	106.2	108.08	98.721	110.44	97.664	103.54	105.46	104.75	103.94	100.29	107.91	104.73	105.06	97.199	96.599	106.32	109.65	106.63
112.21	115.17	116.5	116.77	115.61	117.57	115.83	115.92	117.92	116.2	107.61	110.45	117.87	114.69	117.49	117.62	115.2	116.64	113.91	119.07	111.73	118.63	111.04	121.3	122.3	118.3	107.2	113.91	122.28	115.95	116.92	115.19	118.15	119.13	117.73	115.88	116.66	125.59	115	115.59	117.78	113.9	117.33	112.95	114.03	123.89	117.45	121.59	122.75	119.56
104.85	104.6	106.16	104.08	104.22	101.59	102.16	102.76	105.09	109.71	105.63	106.6	109.79	107.41	104.17	104.55	104.66	98.741	99.831	104.46	111.12	103.7	98.768	105.94	101.99	108.85	107.38	105	105.59	109.47	101.67	105.98	103.75	110.43	112.69	99.008	106.88	105.77	110.5	100.17	107.41	102.83	111.9	107.56	107.84	105.5	102.07	103.67	105.92	101.22
104.01	103.49	109.37	108.95	104.88	105.49	107.62	107.64	102.65	104.32	107.18	107.71	104.17	107.3	108.73	113.55	108.96	102.01	109.03	108.2	106.95	110.77	109.61	113.11	110.13	110.55	105.81	100.26	101.21	109.11	106.1	108.71	104.65	107.2	103.52	108.52	108.83	101.23	108.53	108.18	105.48	104.46	110.57	99.2	101.76	106.38	106.31	103.77	101.57	102.69
110.07	102.33	111.03	99.967	105.09	105.06	108.45	100.61	107.4	102.09	103.94	105.87	101.41	104.61	107.74	103.08	112.1	95.388	109.16	101	107.38	106.78	103.28	98.445	105.49	103.5	103.06	105.05	102.02	103.57	107.4	107.23	101.65	102	110	103.1	99.343	106.71	107.77	101.94	102.67	101.4	109.75	101.9	103.56	114.3	108.23	105.91	97.266	98.398
111.4	111.6	107	105.34	107.04	111.79	105.17	110.8	109.36	113.83	113.16	110.54	107.47	110.38	114.96	125.96	114.18	111.36	110.35	114.7	113.83	112.31	113.27	110.39	106.36	113.89	113.34	108	111.65	104.3	112.9	111.89	107.16	110.18	115.53	114.09	117.42	114.36	112.54	116.16	107.9	107.78	107.4	107.99	113.14	107.88	121.31	112.31	107.11	111.76
111.65	112.97	112.62	116.62	114.86	108.38	114.36	116.87	104.39	110.29	111.02	115.32	109.06	108.42	113.58	110.72	113.81	108.17	107.87	114.24	116.01	108.22	108.07	112.63	108.82	111.19	109.62	107.98	107.54	110.94	104.68	108.12	109.99	117.02	111.33	115.66	115.01	106.39	121.17	104.83	117.91	110.31	104.31	110.39	108.15	105.77	113.37	102.3	113.12	113.9
112.18	103.23	107.05	102.49	105.74	110.03	103.75	110.8	103.35	103.74	110.81	101.52	105.95	105.19	100.09	103.86	101.61	102.49	114.06	101.15	101.81	103.71	110.32	104.89	106.12	107.65	101.07	101.13	111.2	104.3	108.3	103.21	108.95	103.07	101.05	103.88	100.55	107.05	107.27	100.29	109.87	104.85	109.16	111.4	103.89	109.21	104.33	114.29	103.12	107.05
111.67	109.83	114.67	110.67	107.42	110.72	113.87	117.8	114.08	116.43	111.99	112.52	115.92	108.61	112.53	112.37	113.62	111.79	110.74	108.44	112.51	110.57	118.14	108.19	109.25	109.11	117.5	105.38	107.02	105.34	116.46	106.69	114.6	110.17	111.06	111.87	112.03	110.66	110.8	109.42	112.52	109.36	116.3	119.5	104.42	112.35	107.61	110.31	111.57	110.57
108.05	106.86	110.24	106.23	111.46	103.98	107.48	108.91	114.65	114.62	111.96	110.24	111.22	113.33	109.02	109.99	108.26	111.62	110.88	112.61	112.96	107.49	105.59	114.02	116	114.22	108.66	108.58	113.61	111.4	102.85	108.95	110.78	106.72	104.99	110.38	107.65	115.29	106.16	105.4	114.18	110.3	108.46	112.1	107.63	109.2	113.21	107.24	114.68	109.56
101.19	100.21	99.676	99.332	100.63	102.41	102.03	96.597	96.021	100.78	104.78	101.69	98.004	94.8	105	102.99	102.99	112.49	101.58	100.01	95.02	102.98	103.23	105.58	100.22	98.215	102.33	100.24	101.69	103.24	106.5	94.456	101.04	106.83	104.14	96.663	100.4	103.89	100.72	96.827	99.929	104.93	98.155	101.81	97.276	95.13	101.8	101.63	99.946	94.388
112.25	117.21	112.91	111.04	117.02	112.18	112.1	111.96	111.45	118.05	115.2	112.95	115.93	108.63	108.33	107.66	113.59	122.26	107.16	112.49	114.92	116.4	113.22	110.77	108.02	112.69	110.25	112.84	113.98	109.1	109.21	116.52	111.36	111.8	114.44	103.69	111.28	106.56	109.85	109.55	108.65	112.88	108.73	112.18	120.38	112.49	111.74	116.01	107.72	108.99
105.91	106.67	102.13	100.52	106.17	103.36	103.73	112.74	105.13	104.09	108.54	110.53	111.7	109.95	107.97	103.05	103.25	104.66	106.78	106.7	111.76	107.32	104.46	99.937	106.58	105.89	109.91	104.46	104.42	102.59	104.2	103.8	106.13	104.9	107.01	104.04	113.22	103.02	104.8	104.69	106.19	103.78	102.49	99.938	103.72	104.65	104.27	101.59	111.08	106.85
108.06	110.42	108.59	109.72	115.95	112.17	104.93	106.42	111.21	114.1	109.97	113.55	107.16	117.22	109.58	105.9	108.46	113.65	107.75	112.6	112.31	109.01	109.3	112.62	108.98	114.02	113.81	114.26	111.47	110.86	111.41	108.39	114.82	110.71	110.77	108.49	110.92	104	114.59	113.26	109.92	106.79	112.49	107.35	110.81	108.06	109.61	112.06	107.7	114.24
108.55	115.33	99.765	105.75	105.54	109.26	99.176	106.13	103.97	103.49	103.03	100.03	105.44	109.62	105.93	107.98	101.48	108.23	102.53	108.95	108.55	106.97	107.87	108.92	98.921	105.03	111.74	104.86	108.39	107.01	100.27	111.12	103.37	104.06	109.57	105.87	108.07	112.52	105.63	105.44	106.42	103.51	108.68	111.24	108.44	103.69	106.1	106.23	109.46	107.25
113	112.18	105.58	113.17	111.4	114.35	109.29	108.92	109.62	112.34	109.15	109.88	112.08	113.88	117.56	106.92	110.38	118.84	112.96	117.4	108.45	111.03	111.34	111.36	107.33	105.35	108.18	109.69	114.12	111.91	109.84	110.69	114.52	110.22	108.58	109.08	115.95	115.69	112.53	109.44	112.53	108.66	110.18	109.96	116.59	119.44	116.13	115.45	107.69	106.52
118	116.12	120.75	117.75	112.4	110.11	114.83	112.11	113.73	114.23	106.41	109.16	109.3	106.82	111.33	112.02	113.64	105.36	117.02	109.71	115.94	114.07	113.35	109.48	115.18	109.97	116.61	109.09	110.3	109.99	111.42	114.6	113.17	115.89	116.29	110.29	118.32	112.25	109.53	115.9	108.53	108.12	114.73	112.74	117.98	108.59	112.26	114.64	110.61	110.53
101.47	109.64	109.89	101.06	102.59	102.66	107.32	108.35	106.04	101.44	104.57	104.47	109.87	104.3	103.88	106.34	107.71	110.79	106.48	110.56	112.69	102.26	109.63	109.94	103.53	101.58	114.27	101.78	102.32	103.14	104.72	109.8	99.724	105.56	108.07	113.57	106.75	108.39	107.09	103.69	104.95	110.33	109.23	105.17	105.57	105.94	106.25	105.51	102.84	109.39
109.64	115.84	109.57	108.26	115.72	110.86	110.93	114.57	113.38	107.65	111.71	102.88	112.3	106.81	111.02	100.29	116.1	114.55	114.58	110.33	112.07	109.14	114.32	112.86	113.84	110.3	110.13	106.64	115.11	115.87	109.43	110.36	107.03	111.76	108.69	107.43	111.44	110.26	111.41	111.44	114.28	114.01	105.76	111.54	112.68	111.57	114.89	108.29	116.95	108.1
106.08	105.47	103.11	106.03	104.12	108.96	102.45	107.31	106.04	108.34	106.88	104.42	107.29	104.62	104.76	103.42	102.87	105	109.47	101.71	102.66	109.78	112.05	108.54	104.37	109.69	104.78	101.9	104.77	100.45	104.29	99.326	108.48	110	104.58	107.65	110.28	106.79	111.08	107.86	105.71	104.06	103.12	106.46	110.42	108.41	101.43	101.17	104.79	106.67
103.68	108.35	104.84	105.22	103.77	109.43	107.01	101.29	106.96	100.88	105.94	105.45	104.17	112.24	110.76	105.74	108.44	104.09	101.85	108.84	107.41	104.77	101.77	112.51	107.16	101.56	103.31	104.76	105.3	104.23	105.3	106.32	108.76	106.87	115.05	105.5	109.94	102.78	101.99	102.81	106.23	97.922	106.44	105.28	106.21	107.74	100.86	106.27	106.11	111.07
102.52	105.45	105.5	97.287	102.22	102.73	102.3	98.63	103.99	110.85	99.194	101.12	103.35	103.39	98.846	105.86	105.36	105.91	100.69	100.47	107.74	111.96	100.31	108.67	106.52	104.63	109.24	105.13	100.35	111.69	98.406	105.87	98.132	98.484	107.49	98.494	106.77	107.6	103.53	102.42	111.2	113.44	103.31	110.36	104.02	106.19	100.3	103.6	101.06	101.03
113.63	112.42	112.21	108.4	110.1	116.14	111.34	107.82	107.75	109.14	120.11	116.31	105.37	116.1	110.97	109.49	110.05	108.18	109.17	112.63	118.29	111.82	109.83	106.61	112.89	108.68	109.23	108.6	112.63	110.69	114.69	112.09	113.24	113.88	113.27	113.61	109.52	113.92	112.9	110	113.9	109.7	110.21	115.57	111.1	112.37	113.05	110.8	111.95	110.23
108.03	103.29	109.34	105.69	104.58	111.74	104.27	100.55	106.65	102.8	113.66	101.95	100.96	111.53	105.68	98.506	102.23	105.82	107.17	105.99	101.31	103.67	109.8	109.16	100.56	101.85	104.75	107.14	109.51	105.81	106.05	105.17	104.08	106.54	105.34	104.18	101.13	101.16	101.49	103.37	103.97	106.12	102.91	103.46	101.65	101.59	100.33	107.15	101.18	113.31
107.26	109.3	112.4	114.41	114.18	104.39	109.26	104.58	117.7	112.77	111.37	112.7	111.32	107.89	111.25	107.21	115.31	115.84	114.07	115.96	108.04	113.23	111.41	112.61	108.18	104.51	114.91	111.32	117.54	116.66	109.93	108.21	107.26	110.89	116.71	112.18	116.35	107.76	113.3	110.03	108.82	115.06	113.29	109.55	110.89	113.67	106.34	110.45	114.86	110.91
114.46	113.9	103.53	107.76	105.01	100.62	100.87	109.59	110.17	108.29	108.57	111.54	105.36	108.65	101.58	108.26	107.66	110.87	98.67	108.49	108.24	105.51	108.99	103.32	100.52	113.62	108.61	111.57	105.24	103.96	105.39	105.58	103.37	102.83	106.83	101.59	103.01	107.12	109.03	105.98	105.72	110.62	104.8	109.9	108.34	108.17	103.56	107.48	104.55	107.65
103.43	111.09	111.03	104.57	110.37	102.14	111.02	103.85	104.35	101.22	101.87	109.54	102.85	103.54	106.57	107.15	102.96	105.91	102.6	104.57	108.7	102.06	109.95	108.46	108.05	105.18	113.32	108.72	109.17	107.7	104.44	111.49	103.29	109.43	105.49	100	98.441	102.9	107.25	104.16	100.59	106	107.1	104.97	109.41	106.98	105.39	106.79	99.014	104.42
98.356	101.55	104.69	109.34	106.67	112.04	100.16	107.93	105.43	102.95	102.65	104.55	106.35	100.8	105.37	95.372	101	99.726	109.3	105.47	109.58	103.24	102.96	100.27	108.76	105.3	105.21	107.55	103.06	106.2	106.92	96.998	103.16	101.82	105	111.55	109.56	108.72	103.15	103.42	111.65	107.47	116.01	98.192	104.83	102.85	103.01	98.626	100.52	103.61
114.43	121.6	113.3	115.78	116.8	120.23	120.7	117.21	120.92	118.52	113.56	117.23	119.69	120.76	114.11	118.49	116.64	120.93	115.42	122.56	114.17	120.47	116.92	117.53	118.52	122.11	113.31	115.49	118.61	114.81	122.77	115.47	119.65	117.56	110.01	112.16	119.04	122.59	115.32	112.99	111.07	119.18	103.8	113.05	112.41	119.14	118.6	116	120.63	124.95
107.32	105.31	106.34	106.55	106.45	116.86	109.95	103.26	113.79	107.55	106.24	112.44	105.3	105.24	111.13	112.49	107.91	100.65	110.56	101.9	103.38	105.06	105.11	106.56	111.22	107.22	113.48	107.02	102.44	103.27	109.03	108.56	110.3	110.37	112	104.95	106.91	106.96	101.81	105.1	104.15	105.35	111.96	104.62	101.76	103.66	100.34	110.41	104.48	108.33
105.85	102.9	109.5	106.15	111.47	103.97	99.899	110.23	114.62	99.887	103.46	105.03	102.06	95.748	110.44	106.61	101.91	108.1	105.27	105.59	103.66	102.28	110.28	104.94	108.22	101.87	105.87	107.88	109.77	107.43	104.01	108.28	109.21	110.14	100.96	103.27	111.32	107.44	109.99	103.11	105.4	108.25	103.59	112.04	104.88	110.63	105.85	109.17	105.44	111.32
96.858	94.324	107.65	99.133	98.971	98.864	97.907	98.908	99.934	102.38	94.884	98.508	102.16	101.04	102.52	98.16	103.19	98.266	98.481	100.65	94.692	104.71	96.792	98.723	97.819	91.304	98.507	102.37	101.27	98.351	99.462	102.94	105.51	100.07	101.62	101.93	97.285	96.114	103.87	105.12	99.034	93.891	96.075	106.6	96.734	94.279	99.582	95.521	100.27	100
101	109.01	101.48	97.258	101.43	97.791	98.043	108.08	101.25	100.65	108.9	101.74	101.68	101.35	100.28	104.92	101.59	99.114	102.22	103.19	102.18	100.88	99.195	105.13	97.354	99.9	101.97	98.895	100.89	99.324	100.71	104.26	99.696	100.54	101.11	98.626	101.39	105.32	98.872	101.81	108.03	104.95	94.616	97.712	103.49	97.11	100.08	98.794	97.986	96.883
114.21	107.3	106.66	107.37	112.7	114.43	114.74	109.75	115.85	111.56	111.21	110.63	111.36	108.63	119.35	105.54	107.3	115.26	110.64	117.17	108.94	113.04	112.16	114.58	115.37	114.19	108.8	118.39	107.71	106.66	115.63	115.19	117.08	112.83	106.16	104.6	106.29	109.62	109.07	113.76	113.77	110.63	110.03	113	118.67	114.1	112.13	108.54	110.09	117.67
104.47	107.8	104.7	105.15	100.94	105.01	103.44	105.67	108.32	106.35	105.46	103.18	108.62	104.28	107.91	103.39	106.91	102.27	106.15	110.42	107.24	108.12	102.26	105.71	109.83	104.65	108.63	112.38	102.35	108.08	102.04	102.9	102.78	108.52	104.45	106.76	108.97	104.09	104.42	104.3	105.86	106.11	99.469	111.03	98.526	114.35	107.89	107.63	105.05	100.95
103.36	101.34	101.92	107.15	111.7	104.51	111.06	104.85	106.5	111.07	97.974	105.89	110	112.16	110.69	101.98	100.41	106.2	97.241	104.54	106.95	109.73	108.96	104.57	103.94	94.805	108.88	104.58	107.51	105.38	103.74	100.49	108.29	102.86	103.85	102.52	110.81	103.41	106.22	98.728	98.389	103.67	112.85	106.73	108.29	106.34	109.4	106.8	107.95	110.24
103.67	106.2	109.84	98.253	105.61	97.553	101.56	105.32	111.14	101.66	109.65	104.72	104.65	109.1	108.16	109.16	100.74	103.19	104.46	104.07	103.77	101.93	106.35	101.79	104.4	102.94	100.25	102.27	108.92	102.88	107.93	104.72	105.47	107.93	103.53	105.78	102.99	102.33	105.91	106.95	106.72	111.78	106.67	106.8	100.88	105.42	103.25	108.37	100.69	103.89
114.11	117.62	115	117.07	122.19	111.56	121.52	119.68	119.25	122.7	114.07	124.55	112.86	117.13	111.53	116.53	114.05	110.19	123.16	115.04	116.65	120.54	114.32	114.98	123.07	119	115.79	113.94	119.93	116.48	109.38	113.45	120.01	119.95	123.66	117.22	118.68	118.72	115.92	120.75	120.25	117.94	117.66	111.95	117.37	119.8	121.03	113.43	113.35	116.48
116.4	108.74	108.87	113.59	109.33	115.36	115.11	108.14	109.74	111.82	113.3	113.51	110.7	111.02	114.65	113.88	118.99	116.46	116.04	113.46	109.37	113.3	115.44	114.56	114.61	104.44	115.85	112.03	111.45	114.08	108.7	113.08	118.24	118.9	112.84	115.51	108.31	114.47	117.06	116.91	108.72	114.5	115.41	107.78	109.25	110.91	111.57	113.75	110.64	110.47
107.49	111.51	103.81	105.06	110.01	105.05	100.97	107.75	112.68	110.65	100.38	100.43	107.77	105.16	105.35	105.3	106.98	102.9	104.42	103.96	109.49	104.47	97.45	103.46	107.75	108.93	109.53	105.58	106.24	109.26	102.07	106.58	110.61	106.8	103.63	101.02	111.45	112.81	113.18	101.61	104.62	117.51	105.45	106.58	110.73	102.49	108.88	106.89	102.58	107.74
113.69	113.69	114.25	108.37	107.87	107.46	112.71	109.94	117.73	113.47	109.24	109.6	111.54	114.29	110.54	113.08	112.12	113.4	106.61	110.77	114.29	110.95	110.46	112.12	108.53	116.36	110.45	110.87	108.31	111.09	110.71	114.62	119.41	106.96	102.75	112.6	110.34	115.03	109.12	114.75	105.96	114.76	110.36	114.69	116.8	111.3	114.95	111.98	113.61	113.71
106.61	101.99	105.53	105.98	105.36	106.13	105.25	114.97	106.65	106.06	107.22	106.62	112.79	106.15	107.6	108.96	103.03	106.24	103.24	104.57	103.69	102.41	105.94	104.87	105.63	109.54	104.17	109.79	109.42	106.04	111.95	99.137	113.5	110.23	100.01	111.26	110.25	105.35	101.72	105.17	104.57	108.28	102.41	107.04	106.67	104.87	111.33	112.99	117.36	106
109.26	113.62	103.27	106.21	106.86	107.12	99.039	107.35	101.13	105.54	102.35	103.76	104.31	106.61	106.23	105.4	105.36	111.36	106.53	105.3	102.93	102.54	105.02	101.96	100.54	102.92	105	106.87	102.86	104.67	106.57	99.876	103.96	103.32	110.92	108.51	108.52	107.84	104.03	106.6	103.72	100.67	99.209	103.61	101.52	111.15	106.74	98.101	103.01	101.48
103.53	109.34	105.24	107.57	110.42	98.918	110.08	104.01	106.69	105.19	103.15	101.79	104.79	100.95	105.64	103.47	109.73	103.08	98.799	111.76	104.55	101.65	99.315	99.728	108.3	103.68	105.09	104.66	104.41	101.41	105.08	113.05	98.588	103.5	104.17	107.26	113.12	109.27	96.693	106.38	101.53	106.8	99.33	112.76	108.31	107.59	103.26	110.35	105.67	104.6
101.41	101.39	106.84	104.57	114.09	106.36	107.73	109.7	107.68	110.52	100.92	103.93	112.58	106.39	108.49	109.27	106.32	102.7	101.28	107.74	105.5	109.52	109.36	104.61	108.37	105.53	108.15	103.53	105.14	103.28	107.18	101.61	103.47	108.38	100.38	106.32	104.99	102.75	106.19	100.65	102.34	106.16	111.36	101.88	104.98	104.85	105.99	107.99	101.95	104.95
108.77	105.47	114.77	103.83	111.27	107.38	115.62	122.43	112.18	110.03	110.79	113.98	116.16	108.04	104.67	115.72	114.78	108.56	110.66	112.31	113.42	115.76	114.17	114.2	110.2	109.41	110.94	116.94	114.44	111.87	113.87	111.36	108.72	113.73	107.57	109.36	111.65	112.26	107.24	111.34	110.28	113.48	114.18	108.92	110.18	111.56	114.14	118.05	106.88	108
103.06	109.4	104.09	99.679	109.32	103.21	108.94	109.58	106.7	108.32	109.47	109.08	111.39	104.54	105.4	108.1	108.45	110.51	106.64	106.22	102.47	110.59	105.6	105.9	100.73	112.77	107.5	105.16	107.01	105.26	99.237	105.9	108.81	112.58	108.8	109.21	104.96	107.3	103.65	100.69	104.32	104.98	105.56	103.36	108.95	112.94	103.91	108.92	103.82	104.19
106.56	99.88	108.45	105.45	103.13	101.16	103.11	110.37	106.98	102.91	106.32	107.64	104.59	101.31	105.06	97.85	103.96	112.72	104.18	107.33	115.11	110.49	102.39	101.88	109.2	105.01	106.78	105.57	110.17	110.5	99.828	103.56	100.03	104.52	103.94	108.4	104.15	106.16	101.84	112.67	102.23	107.6	102.81	107.06	103.89	105.01	103.63	108.51	105.97	102.02
111.25	111.71	110.03	106.92	109.55	106.99	111.41	113.64	110.3	116.19	111.58	111.04	100.91	116.78	111.76	117.71	113.18	111.25	109.62	105.78	117.18	109.69	110.9	110.89	116.64	111.75	116.07	108.84	111.65	106.74	108.84	110.99	113.37	109.18	114.9	109.19	119.35	104.64	109.21	110.1	110.96	105.78	112.01	112.25	116.8	110.8	108.42	111.63	110.09	114.81
103.31	95.738	101.79	97.317	101.96	102.09	101.89	100.08	99.986	103.77	102	96.974	101.19	102.69	98.037	101.36	102.11	101.83	99.667	92.781	99.239	94.611	95.303	94.967	100.77	97.216	96.938	100.82	98.733	100.66	104.83	100.55	104.27	97.04	104.52	103.92	104.06	104.22	94.902	106.51	102.09	100.69	97.742	103.76	101.92	97.853	103.1	99.441	95.483	97.657
106.37	102.65	106.13	100.97	111.12	108.2	101.92	105.44	99.282	109.9	104.59	98.665	99.086	106.84	106.63	104.13	106.95	104.08	113.01	112.89	101.42	102.56	104.43	104.53	107.16	102.46	108.02	107.63	105.99	105.18	115.25	102.49	103.38	99.063	107.46	101.92	105.11	110.71	109.56	106.14	103.18	102.3	101.61	103.89	112.15	109.17	99.126	112.46	106.15	109.1
114.2	112.29	118.34	111.47	106.87	112.9	112.06	107.68	112.69	114.65	114.48	113.39	109.03	108.27	114.1	113.66	107.56	115.3	109.8	109.26	106.98	107.78	110.17	111.22	112.53	115.91	113.28	115.31	114.56	112.46	112.23	110.66	112.53	115.2	109.11	112.4	114.38	110.34	107.39	110.06	109.49	109.52	111.71	116.26	109.33	108.77	111.73	111.61	111.46	113.79
110.77	109.88	107.77	116.03	107.57	107.39	110.16	113.62	115.18	99.544	113.06	112.5	111.96	110.89	110.18	120.59	110.24	112.66	115.02	104.94	108.55	111.38	108.12	108.53	115.63	111.18	112.22	106.18	106.47	112.21	110.39	111.44	115.02	112.28	113.7	108.75	108.75	108.61	113.99	109.68	113.93	109.06	115.87	108.8	114.73	115.33	116.47	109.66	109.33	109.65
115.54	112.05	117.03	112.53	115.19	109.95	119.12	113.79	123.83	119.08	114.43	115.55	122.86	119.54	116.54	122.81	114.79	117.5	119.55	119.54	117.02	116.62	113.44	116.32	115.63	106.69	123.11	119.34	117.95	119.87	122.14	120.85	118.14	118.11	113.62	111.85	119.93	119.23	115.87	117.67	118.53	122.22	124.68	115.51	122.7	117.26	113.3	121.85	114.6	114.86
101.51	100.03	102.64	94.121	97.812	94.75	103.4	96.703	94.83	98.577	99.66	101.3	102.06	107.94	95.979	95.433	95.835	96.296	97.525	97.011	99.852	96.386	99.905	97.686	101.92	97.787	100.76	98.053	95.067	100.67	99.309	94.049	98.651	100.26	100.04	97.509	95.547	100.17	98.24	97.201	96.11	93.955	103.11	100.87	95.003	107.37	100.37	101.91	97.262	103.86
112.47	108.51	107.97	111.35	110.99	109.3	117.97	116.58	112.55	113.29	107.11	113.55	110.6	112.5	108.19	110.64	110.02	116.97	109.48	112.14	118.31	114.93	117.1	109.31	103.2	104.52	119.07	111.6	112.42	113.94	109.38	101.91	115.59	111.82	106.34	119.98	111.92	113.04	109.59	106.9	116.25	114.39	111.95	110.66	112.58	111.25	110.06	113.48	109.14	107.65
101.33	102.36	103.57	101.9	109.29	102.86	103.32	109.26	101.6	100.2	105.01	106.24	103.38	106.65	105.12	112.39	105.96	106.4	100.5	100.9	107.38	106.53	105.03	107.4	104.26	99.778	100.05	104.31	110.73	111.32	101.93	105.67	103.21	108.41	109.86	105.91	110.73	99.604	103.67	101.13	104.51	104.13	104.47	111.4	106.55	107.05	101.77	100.65	105.05	108.55
109.06	108.89	101.08	104.22	108.77	107.37	103.2	109.19	108.21	105.41	98.983	105.56	108.63	107.5	100.91	102.9	106.74	114.18	99.653	102.7	101.4	101.53	105.31	106.83	102.65	101.39	105.42	105.35	99.294	111.46	106.25	102.64	107.98	106.21	110	106.29	99.423	106.95	104.59	104.68	108.7	109.08	104.61	108.7	105.72	106.54	101.04	110.65	104.8	104.37
108.05	111.22	100.46	110.9	102.24	106.95	102.48	105.64	105.26	99.957	105.54	100.43	104.32	103.34	97.583	104.27	104.63	102.67	101.58	110.68	110.62	108.58	97.379	104.92	106.99	105.16	105.13	104.16	111.24	104.04	101.76	111.57	106.01	108.85	107.19	107.8	101.97	115.13	103.89	103.02	98.279	103.48	105.35	102.87	102.16	103.58	109.49	98.602	100.8	106.45
100.35	109.43	101.17	105.45	106.41	105.02	105.68	103.25	105.81	100.07	103.7	108.09	106.16	106.69	107.18	107.5	109.16	103.55	106.79	109.65	107.3	103.77	107.37	107.86	102.17	106.77	105.15	102.26	102.42	106.19	102.5	105.88	101.22	100.45	101.94	108.03	108.3	97	102.59	103.34	110.07	106	112.44	108.05	99.93	103.27	104.52	102	111.45	106.38
102.33	106.24	102.66	97.589	104.64	102.02	108.04	97.849	100.18	104.15	103.78	102.71	103.4	107.9	102.33	100.08	108.13	104.29	101.91	107.47	100.78	100.3	106.03	109.1	102.35	104.25	106.93	105.41	110.62	107.18	99.6	99.142	97.509	102.41	101.85	101.89	99.926	101.95	103.39	102.53	100.41	105.7	103.35	99.957	99.904	105.19	101.94	106.7	101.67	106.83
112.26	110.75	108.7	107.6	115.59	113.02	113.49	107.38	112.97	107.86	112.66	113.89	107.27	110.41	114.7	107.75	113.77	107.64	113.42	107.09	100.46	108.48	106.49	109.44	108.29	105.75	109.02	114.55	113.22	110.99	109.67	111.14	113.47	115.28	112.71	115.07	110.46	107.52	107.87	107.53	106.74	107.9	112.06	109.85	113.59	105.39	111.69	112.57	102.3	112.54
103.79	100.75	103.19	97.926	104.73	98.892	104.13	102.39	102.36	102.05	101.08	111.24	99.535	99.271	101.65	102.74	97.926	103.55	102.17	98.11	104.08	101.83	103.38	99.997	103.89	101.86	95.759	109.8	102.87	101.51	103.33	106.39	98.367	103.46	93.492	97.597	100.43	100.7	102.43	95.096	109.62	95.555	103.24	104.72	107.15	101.28	106.24	102.14	98.213	98.476
105.03	98.267	107.27	106.8	103.14	98.51	110.37	110.43	98.183	108.81	108.05	99.393	99.689	105.12	106.92	108.79	102.36	105.51	106.75	98.532	93.682	103.83	101.01	100.73	107.67	105.86	105.85	105.42	108.55	100.9	106.83	106.04	109.24	104.6	104.09	100.67	105.63	104.5	104.65	108.28	109.65	109.1	101.32	105.95	103.79	109.15	103.03	111.39	110.31	102.06
112.97	111.54	110.16	108.94	113.44	114.05	116.75	115.78	113.88	117.07	107.42	110.15	110.83	110.61	111.32	110.13	116.5	112.72	114.52	108.81	114.97	117.18	100.44	111.23	111.22	111.4	114.79	110.84	109.46	112.23	103.55	110.18	111.79	110.82	110.66	116.95	113.56	108.18	113.28	112.7	111.88	106.4	110.26	112.95	111.33	109.52	112.09	114.2	116.43	108.16
102.13	114.44	109.07	114.46	110.07	110.78	113.75	114.99	107.59	114.6	113.32	109.85	107.78	114.41	118.66	113.05	109.47	118.67	109.67	109.44	108.4	108.15	119.72	110.96	108.9	114.38	115.93	113.15	115.72	111.51	113.19	107.51	114.61	107.33	110.14	108.28	116.13	105.01	108.29	107.55	121.85	109.37	115.24	115.92	105.83	115.57	107.68	113.31	113.77	117.5
107.71	108.65	103.28	110.51	103.2	101.26	103.32	106.21	103.72	107.05	103.2	104.37	106.05	106.23	102.11	107.01	99.055	103.17	103.99	111.65	111.07	107.17	96.431	106.51	104.84	104.06	100.98	101.56	104.36	105.39	99.039	110.24	101.08	102.06	104.43	105.47	98.613	101.15	110.91	108.45	103.51	106.03	108.32	101.97	101.81	105.59	106.51	109.07	110.3	102.07
107.91	109.7	107.94	112.57	108.02	110.55	110.01	107.69	111.6	114.36	112.23	115	111.1	111.56	113.34	112.65	105.79	114.96	116.05	109.88	117.68	115.27	113.47	109.75	115.88	115.67	110.33	115.9	113.46	109.42	111.59	114.35	108.42	118.9	107.21	114.45	107.39	116.33	110.41	107.7	108.48	107.88	112.46	107.86	109.95	111.22	110.49	119.57	108.36	117.33
109.09	109.39	111.64	116.85	102.62	112.93	110.08	114.24	98.286	112.34	106.1	106.38	103.45	105.44	108.51	109.94	113.14	107.6	111.69	111.56	108.29	111.62	107.86	114.04	112.18	112.97	103.61	107.62	109.85	112.15	112.74	108.89	104.35	113.89	110.15	116.44	110.85	110.65	108.97	108.95	113.62	111.96	112.17	108.94	111.98	111.72	104.87	110.05	110.14	105.84
111.88	114.77	104.74	108.43	115.24	115.25	114.73	111.86	108.35	109.78	113.58	110.58	106.94	105.97	117.39	113.36	113.75	108.55	112.24	110.62	107.92	112.09	105.85	111.19	113.36	117.24	108.22	113.93	111.4	107.64	113.08	110.94	108.7	107.83	117.23	116.9	117.37	120.1	114.41	104.72	111.72	114.26	111.76	111.84	110.2	110.94	105.34	110.83	110.81	109.67
109.4	111.39	109.16	105.43	98.598	101.4	107.72	105.83	105.64	113.53	106.79	103.86	109.57	104.98	104.75	107.84	103.62	106.16	102.37	111.49	107.21	107.97	108.15	109.94	103.57	104.22	103.68	108.97	106.39	108.63	100.78	106.35	102.85	105.77	109.04	105.55	100.55	101.73	104.61	103.99	106.75	108.56	110.42	109.64	107.38	106.79	104.65	107.35	103.53	104.24
111.08	111.93	108.91	112.53	115.48	108.63	106.87	117.19	112.33	119.77	116.05	116.87	113.27	113.54	113.77	115.96	110.1	114.02	116.89	117.36	115.92	110.56	113.96	110.14	108.17	112.21	114.2	112.22	112.16	110.06	116.86	108.81	116.42	114.08	107.57	110.2	111.12	108.11	109.16	112.88	113.71	110.72	112.33	109.36	110.23	108.36	115.11	108.46	107.07	106.52
101.23	96.429	98.446	99.707	100.07	103.08	102.55	96.493	95.579	97.433	98.689	98.996	101.79	97.569	100.74	98.046	102.91	99.994	101.03	100.63	97.411	102.37	102.23	93.785	95.7	105.18	96.275	104.11	99.429	97.316	97.208	98.654	106.55	100.17	100.27	101.38	102.45	95.407	103.1	97.021	102.76	102.73	100.94	97.166	93.966	95.791	105.9	97.703	96.511	100.68
112.17	109.89	111.16	107.42	112.02	107.25	108.98	109.53	113.61	110.67	107.64	108.75	107.41	110.64	113.74	112.25	113.62	110.2	106.96	115.54	114.2	117.04	106.42	110.48	112.45	115.4	111.5	118.59	115.22	114.46	110.14	111.13	109.55	114.72	113.23	110.15	114.31	111.07	110.08	113.28	106.02	113.88	107.94	113.17	115.41	113.27	108.25	112.57	117.27	107.05
113.5	106.28	111.59	112.2	113.53	111.99	110.59	112.74	110.86	105.39	111.17	109.28	114.21	111.97	108.4	117.02	113.5	117.49	115.19	115.55	112.71	105.12	108.29	111.37	109.07	104.94	106.78	115.31	110.08	117.96	108.24	108.11	110.62	113.19	102.35	118.38	107.68	105.87	111.66	106.5	111.12	112.3	117.38	111.76	106.77	118.29	111.56	111.92	115.23	104.25
95.983	96.103	106.53	103.02	100.54	103.92	99.683	100.69	100.11	101.15	94.853	101.59	104.05	98.869	100.25	101.64	101.24	102.07	100.76	95.666	96.685	108.14	107.58	99.805	104.44	102.66	96.685	99.673	102.02	103.41	96.411	108.82	101.89	101.47	97.607	100.39	97.553	102.61	99.901	100.15	98.157	100.76	100.3	102.36	96.842	99.926	102.66	102.5	97.68	94.518
103.71	102.42	100.68	94.803	100.99	97.266	106.99	98.618	106.28	96.227	101.1	97.76	96.164	93.511	104.03	96.81	100.34	101.88	99.565	100.33	98.189	103.64	98.45	97.091	91.635	96.356	101.49	100.82	98.263	99.858	101.94	104.05	104.06	101.79	98.017	99.715	108.73	104.31	96.271	97.95	104.37	94.365	103.65	101.74	101.74	101.24	99.467	102.88	102.91	94.365
121.31	108.32	110.96	116.01	112.22	114.27	116.99	108.64	111.86	118.49	118.14	117.26	115.33	112.4	106.07	115.23	114.93	113.13	109.75	115.58	120.04	103.9	108.46	109.13	112.28	105.71	108.3	113.2	116.65	108.52	108.59	113.08	105.71	111	120.25	113.44	111.19	112.51	110.74	113.26	118.3	116.14	110.01	113.2	106.16	117.54	110.01	117.3	112.2	111.68
95.552	102	103.73	96.813	101.14	104.9	99.74	102.54	101.28	99.138	101.39	98.908	91.78	106.56	100.34	99.45	93.5	103.23	97.799	98.805	100.21	93.691	99.939	98.916	95.123	102.19	97.836	98.705	92.262	98.841	97.8	99.713	103.07	105.7	95.675	99.524	105.39	101.72	102.21	101.45	102.01	103.31	101.63	98.325	110.22	105.58	102.66	102.8	98.263	102.59
104.34	103.85	111.97	110.13	109.12	101.1	109.91	102.21	104.61	98.874	105.72	108.33	116.9	105.94	101.32	102.51	103.94	104.7	105.37	104.98	103.86	98.626	107.32	105.51	103.09	105.76	98.348	106.75	106.48	104.05	108.15	105.11	104.38	107.17	104.54	101.28	102.61	104.26	111.26	101.62	104.08	105.69	109.74	107.29	104.82	96.13	106.5	106.39	105.73	102.23
95.35	100.97	96.617	98.346	99.378	95.559	102.66	104.24	103.96	98.191	101.02	94.769	102.75	96.092	98.913	97.402	101.32	101.6	94.241	99.72	99.216	100.49	101.35	96.727	100.13	99.563	97.333	98.076	100.74	100.37	92.452	98.602	96.924	102.6	99.447	100.64	100.9	97.914	98.15	99.515	104.76	104.61	101.04	97.11	101.27	97.22	100.56	98.671	99.05	102.87
113.22	120.28	118.73	110.66	123.63	113.27	117.17	119.06	111.49	115.9	115.27	117.96	112.39	111.09	118.19	123.02	113.2	113.35	119.44	111.11	111.63	110.92	117.25	120.24	116.93	114.1	114.17	117	118.42	112.44	118.75	119.96	119.76	116.94	115.11	118.37	113.87	118.92	110.22	120.55	121.21	107.35	116.44	115.66	118.57	119.99	116.95	120.67	118.77	109.65
103.84	109.12	100.19	105.09	101.24	109.09	103.14	98.848	107.43	105	109.5	106.67	109.67	109.3	106.1	111.57	109.6	106.48	110.58	100.92	105.53	99.256	113.92	109.58	110.56	107.82	105.26	105.18	115.62	103.71	97.454	105.68	99.011	106.36	99.587	105.85	106.59	108.53	108.32	107.33	104.92	105.72	106.69	107.18	108.96	106.67	105.61	108.66	110.72	108.33
107.47	100.77	103.85	110.45	104.87	106.32	106.11	106.5	109.36	104.39	102.38	102.97	105.02	110.45	104.78	110.29	105.32	107.4	108	107.62	108.44	110.68	104.76	104.11	107.6	113.63	104.92	103.58	110.56	106.54	109.76	103.06	103.32	110.58	98.303	107.33	108.08	107.2	101.18	110.7	96.128	107.42	105.11	102.5	107.85	111.69	104.38	104.95	106.86	101.26
101.09	109.42	102.75	103.12	110.21	105.92	109.72	113.24	106.5	105.59	102.68	106.66	108.51	110.83	105.55	108.03	108.14	108.69	103.28	109.54	113.1	111.14	101.22	105.2	104.08	112.72	107.06	117.04	111.62	104.33	102.07	100.34	107.87	106.21	107.39	111.97	110.68	102.09	106.99	105.61	103.61	104.33	102.18	102.47	107.86	108.3	104	105.3	104.48	100.26
110.3	118.01	116.74	111.86	112.01	108.87	107.48	108.29	104.2	107.78	115.44	112.52	110.87	108.39	108.92	116.06	106.57	110.91	107.88	115.14	112.19	109.21	114.01	114.91	106.25	110.42	113.37	108.72	114.37	107.1	112.5	108.6	104.63	112.79	114.19	108.74	109.53	114.13	111.09	114.61	112.86	114.78	111.92	113.67	115.53	111.82	114.49	109.99	111.92	104.74
108.66	106.9	103.75	101.03	104.1	103.82	104.75	105.44	99.984	99.231	102.21	101.32	101.22	104.05	98.539	104.48	106.5	109.36	107.29	109.64	104.74	105.9	102.57	104.02	110.41	104.77	104.2	108.58	103.9	101.89	106.53	104.54	106.5	104.69	103.64	106.32	103.44	108.03	102.1	103.25	102.16	99.027	106.4	107.21	102.45	104.14	105.58	107.98	101.91	104.12
117.97	117.55	123.75	116.93	124.87	114.08	116.3	116.97	122.59	124.4	119.75	115.73	112.31	116.15	118	120.41	120.11	112.07	117.36	117.82	115.43	121.16	113.76	116.33	115.13	114.82	114.08	117.26	111.22	119.61	113.46	113.2	116.56	121.58	118.73	114.46	112.75	116.02	123.35	117.37	119.75	113.85	120.24	119.46	119.98	112.15	120.21	121.54	126.38	116.57
110.05	106.8	103.15	108.2	103.67	103.47	107.23	110.61	97.691	110.12	111.25	105.56	109.18	103.87	112	108.83	104.44	105.02	113.29	103.92	105.7	101.77	107.5	109.95	98.669	107.58	105.63	110.48	105.42	101.57	102	102.79	103.28	104.46	105.51	99.283	103	111.21	97.428	102.59	105.86	105.05	104.59	108.85	103.96	104.33	106.59	103.2	102.09	107.21
109.72	108.57	114.65	113.87	113.7	111.02	107.92	108.93	111.37	107.94	110.66	113.13	111.25	108.16	114	110.99	114.58	116.97	113.43	111.84	109.73	109.92	111.5	111.67	107.96	117.47	113.11	99.683	101.92	113.66	117.08	115.96	111	116.61	108.14	109.9	115.37	106.74	103.47	108.71	117.2	113.46	106.28	115.31	111.35	111.39	112.08	116.94	107.42	114.6
100.95	103.25	101.02	100.64	106.54	101.73	94.115	102.77	104.96	101.02	99.084	100.43	99.913	102.09	102.51	100.48	96.645	107.41	102.29	95.644	102.74	100.02	96.767	101.64	95.589	98.046	103.01	94.148	98.708	96.582	94.299	106.51	103.25	98.535	105.94	102.73	98.337	94.866	101.57	99.762	99.182	103.7	98.447	103.85	102.26	102.08	97.136	106.96	94.405	103.06
113.33	121.33	115.74	109.73	111.77	104.95	117.17	110.19	108.77	107.64	110.96	113.91	101.43	110.05	110.93	109.81	106.38	112.84	108.23	113.13	115.64	114.27	114.08	108.92	108.72	113.88	109.25	115.13	107.36	113.12	107.48	115.48	116.49	119.41	110.82	110.36	114.97	118.11	109.75	108.54	107.67	110.54	118.86	109.72	115.74	113.59	104.33	108.66	118.12	107.19
113.55	105.99	105.89	106.86	117.22	115.46	119.14	107.87	112.73	113.85	112.49	112	108.54	116.35	114.33	114.85	110.89	115.16	107.92	118.96	105.7	111.01	109.77	118.1	117.28	120.64	108.81	108.18	115.09	114.42	115.48	104.42	109.98	109.91	108.25	113.22	115.64	111.06	113.04	114.9	111.78	118.63	109.44	113	120.35	110.57	111.3	109.24	115.25	113.39
104.5	108.12	109.88	108.36	109.89	108.82	106.01	106.82	99.806	102.99	102.63	107.11	106.59	108.6	109.75	103.2	99.3	103.25	104.37	105.09	115.7	105.96	106.83	108.49	104.71	110.33	106.08	106.78	106.34	101.52	93.983	105.7	110.16	112.85	99.098	106.28	117.28	103.5	105.79	109.53	100.93	107.86	111.17	108.07	110.35	102.49	99.789	101.61	108.52	99.479
115.67	112.17	107.36	109.63	108.56	111.81	113.98	112.21	113.24	106.67	111.14	105.47	108.14	115.67	114.43	112.02	110.53	116.37	117.89	118.05	111.83	104.57	112.5	110.3	112.37	118.33	109.93	118.54	113.74	108.83	110.02	112.3	107.44	116.71	114.15	110.99	116.37	114.27	111.45	111.99	117.49	109.41	112.94	107.56	115.5	110.8	113.79	106.12	116.66	108.61
104.38	102.03	105.33	106.01	97.365	111.88	104.48	106.57	100.58	104.93	107.81	106.25	109.18	91.788	107.7	111.71	110.23	110.03	107.06	102.54	100.49	103.81	106.72	106.84	100.56	113.44	109.21	108.28	104.53	103.1	111.59	110.18	104.41	103.48	105.7	104.74	107.38	106.14	105.94	110.25	103.9	105.91	102.83	108.28	107.79	104.41	109.87	102.69	106.9	99.882
106.66	116.58	108.75	109.51	111.62	107.99	116.52	110.91	106.77	113.47	113.97	108.28	117.94	113.11	111.48	106.9	110.6	110.45	108.12	109.16	117.52	114.64	108.24	111.42	113.94	107.62	113.94	108.23	108.28	117.35	108.43	116.82	111.57	113.84	109.92	100.98	104.34	112.56	114.1	112.13	110.63	111.2	113.44	111.71	111.46	107.8	108.18	109.29	103.86	114.12
110.69	104.05	105.42	100.28	95.516	106.62	101.51	107.98	108.57	104.33	106.78	105.84	102.78	107.62	104.25	101.29	114.76	103.75	103.56	106.84	110.89	110.44	106.98	105.34	101.7	111.23	102.87	107.14	104.58	107.46	104.33	99.472	99.74	104.09	103.44	105.45	101.45	100.38	103.55	105.94	108.79	99.553	109.05	110.69	105.24	109.22	111.16	103.22	109.49	104.39
106.62	104.3	104.27	108.31	111.43	107.78	105.03	108.18	103.31	102.28	101.13	108.37	108.48	108.43	105.11	113.38	107.86	104.64	104.57	106.36	109.89	112.21	105.83	108.72	106.37	103.18	102.34	105.34	112	104.89	99.475	110.27	102.4	109.38	109.52	101.31	101.18	110.25	112.39	104.37	108.89	107.74	104.98	105.88	113.21	105	104.65	106.39	103.96	101.74
107.1	109.84	105.24	101.92	108.57	108.69	106.23	103.22	108.38	98.236	105.51	106.27	111.72	107.14	100.33	108.56	110.79	114.66	112.07	105.6	108.36	108.94	105.12	103.73	106.82	105.51	104.64	113.65	108.56	103.72	107.22	104.81	103.03	113.88	107.75	107.11	96.887	106.84	108.44	107.2	108.48	109.96	105.36	99.786	104.56	104.28	105.75	107.6	106.32	102.96
103.63	102.47	103.22	112.42	105.79	104.61	105.35	102.78	102.39	105.27	114.21	103.96	105.5	108.02	109.58	100.9	102.58	99.786	104.82	114.44	105.83	104.17	108.3	107.43	103.56	107.96	100.82	107.6	102.77	108.85	99.315	95.729	106.78	101.55	109.17	107.02	103.9	109.87	102.5	106.9	106.98	107.63	107.55	104.3	108.67	101.44	105.81	99.49	107.81	104.2
110.54	100.12	106.87	101.76	99.876	102.52	99.944	100.54	104.09	104.84	98.757	104.27	95.629	104.96	106.83	108.69	101.72	103.38	107.21	102.65	103.81	98.604	96.782	101.43	103.49	109.49	110.05	107.36	109.16	101.41	106.52	101.75	96.866	102.68	97.415	109.61	102.75	111.85	106.36	105.35	106.32	107.55	105.97	102.24	105.91	103.27	105.79	105.58	107.35	107.58
107.4	108.56	110.49	112.42	106.15	110.75	108.85	108.44	102.73	107.23	110.56	106.02	103.97	108.49	110.94	105.42	104.9	105.3	111.45	105.61	110.37	108.94	105.97	104.4	104.8	108.64	106.91	105.96	105.02	106.25	107.9	104.06	100.86	103.4	105.35	101.48	109.83	105.59	108.44	106.35	103.3	106.71	109.12	104.77	108.85	106.01	103.48	106.81	111.38	110.66
101.12	103.01	103.61	100.62	105	108.98	106.25	103.34	110.86	100.94	104.54	107.48	104.57	100.85	108.04	108.34	110.45	101.73	102.7	99.447	103.36	111.96	102.66	104.74	104.91	106.56	100.82	102.37	99.007	104.99	110.41	105.83	106.14	101.44	101.08	100.55	104.89	103.56	105.07	107.35	108.54	103.99	97.773	98.149	107.6	106.5	98.345	114.92	106.09	104.35
110.91	108.89	102.12	99.519	108	108.7	95.996	103.48	98.292	104.54	106.9	101.71	101.72	107.33	103.96	108.78	102.76	102.32	106.91	96.744	100.19	108.33	104.87	103.7	98.821	107.81	101.69	102.82	100.59	99.173	106	107.6	108.61	105.28	106.67	100.07	100.38	104.15	105.01	109.28	115.88	101.27	108.23	100.39	106.91	101.18	106.16	103.87	101.19	102.63
97.357	96.021	104.37	101.34	97.687	102.84	92.471	98.387	95.535	96.181	97.995	95.409	97.778	100.01	106.55	103.56	103.28	96.955	103.32	99.925	103.06	96.32	95.495	89.782	96.264	103.44	101.78	95.501	102.86	91.294	95.389	96.295	100.31	102.67	97.987	100.62	100.41	103.55	105.23	91.552	98.132	95.235	104.15	98.233	96.327	95.655	92.117	101.96	104.52	100.13
100.19	111.29	110.03	111.91	108.36	108.62	107.09	99.281	106.32	104.38	108.88	113.11	97.318	103.36	106.36	111.55	105.9	108.84	106.43	108.12	108.76	104.55	104.81	104.95	108.71	103.3	98.574	107.89	107.74	100.93	106.71	104.13	98.907	99.982	102.48	111.45	105.65	105.23	98.974	102.16	108.19	109.73	97.787	105.8	106.78	108.94	104.8	108.48	105.47	101.41
101.51	99.234	102.15	96.419	100.76	101.31	101.53	105.54	99.889	102.51	94.944	98.677	100.79	98.22	89.586	103.79	98.539	90.111	99.822	93.488	93.105	100.18	99.756	97.432	98.971	105.29	102.83	105.82	98.037	97.3	98.458	103.53	102.01	92.933	96.134	94.723	98.893	103.07	103.84	102.79	100.44	101.98	97.67	93.255	98.47	102.29	99.255	95.752	103.31	111.81
108.93	115.14	112.13	112.08	117.86	111.18	115.69	113.02	116.84	114.66	111.31	110.13	112.68	111.87	110.69	110.66	114.05	112.39	117.75	106.65	116.78	113.75	114.25	108.93	113.45	110.2	113.94	116.72	114.59	107.02	115.67	115.87	114.85	111.88	110.87	117.01	109.65	115.99	119.76	115.85	112.98	110.67	110	109.61	109.4	116.45	119.45	110.7	110.14	117.01
109.66	104.8	99.377	98.527	97.226	97.125	99.466	103.98	100.79	93.086	96.297	100.76	99.623	100.45	100.77	100.35	100.84	102.35	105.28	107.74	99.565	100.55	98.069	96.339	99.266	94.842	100.65	95.711	105.29	106.06	97.434	102.13	97.403	102.66	100.9	99.905	101.66	101.73	104.14	100.68	101	112.03	98.973	101.89	104.13	98.581	96.496	97.267	98.112	93.858
101.94	107.65	112.29	113.06	112.3	109.14	106.43	113.53	110.19	105.25	102.86	102.02	112.5	108.62	109.06	112.86	111.18	103.76	110.64	114.99	113.4	116.22	110.32	115.66	110.77	112.5	117.3	105.91	115.01	113.49	112.22	110.64	102.24	109.16	113.25	111.92	108.55	109.57	106.18	113.85	112.01	110.78	113.07	108.68	106.83	108.56	106.42	108.01	116.04	107.43
109.43	111.44	103.5	106.58	109.12	102.97	105.87	102.71	99.574	106.11	101.83	104.5	108.97	106.83	101.33	104.4	110.75	103	103.78	108.08	106.59	106.08	103.88	104.69	107.52	105.77	104.71	104.01	109.07	102.79	102.47	108.5	98.835	104.27	107.32	104.37	104.56	98.237	113.62	102.54	102.6	102.01	107.02	112.56	97.491	105.71	99.78	104.92	105.15	108.24
101.72	105.79	103.05	101.68	106.67	101.57	94.964	99.546	102.6	102.28	101.31	99.265	109.33	98.457	90.565	99.916	102.05	98.789	96.85	95.199	100.22	99.772	97.69	98.954	99.013	96.416	94.521	95.772	97.747	101.3	96.791	103.76	98.25	101.27	102.2	98.564	99.217	97.618	96.858	99.295	97.134	97.558	98.851	106.08	100.8	95.718	102.51	100.21	101.21	96.658
104.34	100.21	103.36	110.53	111.76	100.54	106.08	109.73	103.48	103.37	110.08	105.78	104.65	96.481	105.97	111.97	105.16	104.61	105.36	115.39	105.3	103.97	105.15	103.63	102.66	103.42	110.09	106.28	109.05	108.18	109.43	109.19	104.89	106.64	100.15	101.56	105.18	105.72	101.17	108.63	110.1	106.23	104.18	110.9	106.2	105.67	106.58	107.3	102.14	113.51
108.47	101.04	96.583	105.19	103.55	107.74	102.01	110.81	108.29	108.79	105.26	98.763	107.29	102.09	113.6	104.63	108.44	102.3	111.72	109.09	99.936	105.1	103.57	107.36	101.93	101.89	105.12	108.6	108.41	106.37	103.4	102.94	106.18	99.844	111.84	109.25	103.94	108.89	102.18	103.94	106.97	103.21	110.85	105.71	108.62	105.12	115.61	103.11	108.89	105.59
108.61	106.84	106.74	99.193	109.32	107.75	102.22	99.81	107.97	103.19	100.16	105.87	105.7	101.83	106.68	99.022	108.12	104.84	107.82	106.73	110.22	101.07	100.93	106.52	107.68	106.52	100.2	104.67	105.99	106.56	107.55	105.07	104.29	105.41	103.18	105.44	105.4	108.16	103.3	107.93	107.28	111.92	109.4	102.97	102	102.33	102.13	112.4	106.4	103.4
108.36	107.07	103.75	110.87	111.04	111.54	110.63	116.05	107.87	109.52	111	103.36	110.24	113.25	108.5	106.27	111.79	108.97	106.15	111.59	108.78	114.69	108.27	105.96	104.34	110.17	106.65	105.42	108.3	108.14	109.82	112.13	114.97	109.49	112.79	102.67	107.76	106.81	109.21	110.07	107.18	105.67	115.98	106.79	113.78	114.49	107.83	114.89	108.88	108.75
100.3	101.68	100.5	95.49	99.194	102.46	102.66	99.063	102.91	105.37	96.404	101.85	96.66	95.514	96.22	102.04	97.536	93.852	103.83	102.77	102.51	100.5	99.753	93.949	97.611	105.94	100.15	99.14	102.59	99.531	98.223	96.064	102.84	98.35	95.16	99.957	99.697	104.66	100.05	98.804	95.737	100.05	101.02	101.44	103.95	105.44	100.38	103.69	93.135	102.44
109.5	114.21	110.52	107.31	110.98	115.13	108.05	110.46	112.17	110.84	113.1	114.07	110.19	115.59	102.21	109.01	110.88	112.64	111.38	109.11	109.54	114.36	105.78	106.44	117.04	103.08	111.38	111.34	104.56	113.45	113.76	106.24	111.85	111.91	106.2	111.31	112.04	110.34	106.79	110.63	109.71	106.5	108.8	116.36	108.98	113.3	104.88	108.46	106.6	110.66
126.01	122.33	114.81	111.92	118.98	115.72	113.13	117.63	113.28	118.52	121.91	114.62	112.4	117.44	124.79	120.36	117.66	117.68	116.98	117.19	117.24	115.6	120.33	116.08	117.11	120.27	112.2	110.96	113.51	115.31	117.55	117.56	120.95	113.46	118.23	119.56	119.47	110.37	114.33	115.69	114.08	118.16	118.72	119.97	116.52	128.41	122.28	111.97	118.23	120.57
104.63	103.72	102.69	107.48	105.05	99.864	103.21	104.93	101.81	103.51	109.04	99.273	102.28	108.71	104.08	102.6	102.87	99.94	102.91	99.633	107.72	100.99	106.74	106.93	99.089	100.27	105.92	105.02	100.69	100.88	104.85	100.06	99.502	100.37	109.56	105.06	104.14	102.92	104.47	114.33	111.3	110.37	94.986	109.49	108.1	108.08	105.45	101.42	106.89	105.25
106.32	105.63	108.39	104.9	109.21	102.12	104.9	108.23	97.969	104.65	108.63	109.54	103.24	103.39	106.59	111.03	106.71	99.856	102.39	108.2	99.385	104.89	100.53	112.95	105.13	107.4	102.78	105.29	110.7	110.27	103.92	102.44	108.6	106.99	108.34	101	110.01	103.96	108.01	107.94	109.91	111.98	110.79	104.86	104.24	108.49	105.07	107.43	106.87	109.36
104.25	112.73	112.83	115.71	111.82	112.48	113.64	112.41	110.61	111.81	110.81	107.25	107.67	111.51	115.69	115.75	104.51	106.31	111.21	106.31	110.2	108.79	114.32	106.94	109.06	105.91	112.59	113.87	113.49	110.95	102.68	109.03	114.72	105.9	111.45	106.78	113.97	105.84	111.65	110.12	106.47	115.14	111.62	116.5	110.35	110.43	109.37	106.62	109.16	112.28
106.99	101.97	108.35	106.29	104.88	108.41	106.05	108.31	103.73	104.66	109.03	102.98	106.56	105.4	104.12	110.79	117.76	115.67	109.74	104.2	112.59	103.97	108.84	99.777	107.44	103.4	102.18	104.88	108.11	109.21	104.29	103.97	105.67	104.7	109.23	103.12	106.08	106.34	106.64	114.17	101.4	101.7	102.47	107.71	107.23	105.78	103.17	105.72	105.49	111.98
98.573	110.21	105.93	107.84	103.6	104.86	102.84	102.47	110.91	99.749	111.75	103.22	105.91	104.36	102.93	104.26	108.14	107.58	102.04	100.8	103.24	97.783	102.99	112.77	99.491	102.67	108.57	103.23	104.84	107.67	108.62	105.02	94.772	102.12	115.77	104.62	96.12	108.51	106.1	102.02	111	109.48	103.43	110.35	107.36	104.98	109.32	110.73	105.34	103.15
106.92	107.85	108.77	116.7	116.99	110.07	115.9	112.12	109.63	115.73	110.12	114.9	110.13	110.9	104.81	109.82	111.75	113.09	109.66	110.16	120.31	111.6	117.94	110.13	108.38	111.03	111.93	113.37	112.63	114.53	112.72	109.82	114.23	119.3	113.5	110.39	115.58	104.1	110.74	112.52	104.39	111.45	107.63	113.72	100.53	111.92	113.22	113.23	108.39	114.1
102.75	96.984	102.32	96.082	98.313	98.009	99.972	103.76	96.803	99.283	97.924	96.667	103.17	104.37	107.64	101.12	99.077	108.08	97.04	97.602	101.04	105.48	101.71	106.85	109.03	102.66	102.88	105.5	103.93	101.41	97.963	100.63	100.33	107.86	100.82	96.978	100.38	97.608	99.952	98.207	101.66	100.3	96.676	93.47	104.91	99.541	98.615	98.25	103.81	100.37
106.1	102.29	104.07	112.46	103.42	111.87	104.01	108.91	103.51	106.69	111.42	105.61	110.24	111.04	106.38	110.45	107.26	105.46	106.6	107.75	105.13	108.12	104.77	112.57	108.23	105.39	113.43	107.81	104.39	102.35	110.31	103.28	100.83	110.56	110.57	103.18	105.51	108.7	109.06	112.62	109.41	100.97	103.04	113.79	104.18	110.45	102.04	109.66	105.61	100.94
102.24	103.41	101.06	107.06	102.48	104.9	104.73	109.21	95.456	112.49	108.34	107.72	100.09	99.606	104.03	107.8	102.46	105.3	105.66	108.22	105.64	107.57	108.8	108.96	107.34	105.7	102.61	106.85	101.65	107.66	113.23	111.64	104.8	104.12	103.95	100.12	108.97	107.7	101.8	116.44	107.55	100.09	105.01	103.87	103.82	101.87	110.41	102.48	109.65	100.08
105.68	105.46	106.87	110	107.98	117.19	113.8	109.97	110.86	103.91	109.79	110.19	110.41	114.21	111.02	108.73	111.27	113.27	106.98	106.14	117.12	102	113.51	110.84	109.71	112.01	109.89	114.91	112.54	111.12	111.93	111.99	113.18	113.47	111.52	112.25	116	109.3	108.38	107.87	110.66	109.05	114.58	116.31	106.94	112.77	111.77	110.15	107.49	110.9
108.38	97.575	106.5	103.22	109.03	100.63	108.83	101.59	102.33	110.64	100.45	105.21	106.73	97.172	109.78	106.49	105.09	105.15	104.21	102.66	108.56	112.01	103.2	111.89	105.28	105.96	102.96	101.12	105.32	111.86	108	95.048	107.84	102.5	108.96	103.91	105.48	102.67	108.83	107.78	103.06	101.48	104.86	99.348	104.49	106.87	110.47	112.33	101.39	103.44
101.51	98.583	100.94	100.07	105.09	97.745	99.56	93.512	98.104	94.395	96.146	101.61	99.882	100.04	98.263	100.88	101.21	102.93	93.426	100.04	94.787	98.961	106.89	96.585	99.848	98.08	98.334	99.655	100.95	100.86	102.26	100.79	101.99	97.843	100.12	95.653	102.72	106.33	101.59	98.251	97.703	97.382	94.992	103.27	98.571	102.39	98.903	98.983	101.38	101.49
108.94	102.51	99.537	109.84	110.31	111.97	108.17	97.617	107.09	104.13	104.1	101.93	107.99	106.89	103.27	100.03	106.38	99.452	99.538	110.27	103.34	108.4	111.28	101.45	100.65	97.795	102.7	105.95	105.19	103.78	115.77	101.22	108.78	102.47	106.98	101.85	101.95	102.53	100.57	107.62	104.39	109.58	107.69	104.68	103.53	99.42	97.242	102.23	103.57	103.29
110.84	104.19	102.83	112.21	108.98	108.44	101.56	103	105.01	102.03	106.88	108.48	102.02	107.43	109.38	106.81	105.11	103.22	103.2	102.86	107.03	104.86	107.88	105.27	101.37	110.52	105.99	99.669	102.1	104.17	104.99	107.32	100.95	102.49	113.91	107.9	102.77	105.99	102.34	103.38	106.04	102.42	104.29	103.15	108.29	98.601	109.3	97.914	101.19	105.63
[truncated: 500 more rows]
[truncated: 150 more columns]
