# Supplementary material for: Genetic dissection of main and epistatic effects of QTL based on augmented triple test cross design
Source: PLoS One. 2017 Dec 14;12(12):e0189054. doi: 10.1371/journal.pone.0189054 (PMC5730204; doi:10.1371/journal.pone.0189054)
Supplement: S8 Supporting Information — (ZIP) [file pone.0189054.s008.zip › z4_1650_0.2_5.csv]

102.58	102.79	98.554	102.49	103.34	94.013	102.46	97.676	99.295	106.6	97.943	103.71	94.32	87.559	102.59	106.47	106.64	103.32	104.25	91.792	99.109	101.93	95.809	102.28	92.988	105.8	101.39	100.23	95.079	93.16	103.35	97.891	92.144	101.88	95.754	99.174	102.19	96.209	110.92	111.54	102.97	108.18	94.442	101.07	101.21	103.02	103.06	97.916	95.724	104.88
96.982	105.76	104.91	106.94	112.05	106.91	106.27	98.031	103.51	99.049	102.46	103.69	115.28	107.02	97.089	113.42	98.864	106.08	104.16	106.67	114.59	104.08	116.66	108.74	98.308	100.09	108.66	104.37	102.8	102.59	107.94	107.9	105.33	107.7	108.83	101.98	113.73	107.58	103.97	100.26	114.95	110.38	111.78	100.91	108.35	112.05	103.46	103.26	112.51	107.06
116.69	119.1	103.12	109.95	117.06	105.55	111.66	119.83	104.09	112.1	97.953	104.89	118.44	116.14	115.08	107.81	112.96	115.37	106.31	111.76	109.64	112.33	110.37	120.62	111.18	105.33	110.58	108.11	107.55	114.85	112	115.13	116.7	112.1	117.15	106.8	118.73	106.18	115.25	113.05	118.74	102.44	114.11	106.36	110.23	106.8	113.77	122.44	107.65	113.72
104.59	102.25	99.641	104.25	108.22	101.83	104.07	98.217	113.42	111.4	107.49	111.69	112.16	108.9	106.52	108	109.27	100.72	100.37	111.03	106.04	99.508	109.86	110.45	102.67	107.32	105.03	113.79	108.21	108.36	108.06	109.5	105.12	113.82	95.121	107.94	105.56	114.7	101.67	111.66	106.35	111.01	103.28	103.78	109.06	103.25	105.45	108.66	110.09	103.47
99.992	94.448	97.123	108.7	107.45	99.739	108.36	111.27	100.7	111.41	107.5	98.763	98.747	107.34	102.53	107.81	98.579	111.24	104.89	103.13	103.99	109.96	101.53	104.89	104.46	111.14	116.45	108.93	105.14	98.591	105.57	97.327	102.46	101.94	101.52	108.89	108.18	103.92	102.34	101.27	102.54	98.663	100.08	87.836	111.16	104.35	96.425	101.38	107.83	105.04
104.69	105.1	107.43	101.18	105.5	106.85	108.05	105.95	110.11	102.43	107.75	107.71	99.706	101.92	108.21	109.55	106.39	109.24	98.849	99.009	103.39	104.85	107.58	108.93	109.14	105.63	106.56	99.808	100.77	107.26	98.791	99.362	103.58	109.48	107.65	102.9	109.89	108.94	108.1	105.75	105.09	105.3	110.99	115.51	101.59	104.58	109.71	102.3	104.98	110.56
109.99	115.01	108.08	110.41	102.86	98.554	113.5	108.02	103.12	108.99	102.86	102.31	102.38	112.32	119.6	109.28	110.06	109.73	105.56	104.92	104.79	110.1	116.5	108.51	103.59	99.91	109.26	105.65	110.69	109.32	100.48	117.38	105.25	106.04	102.53	103.93	102.85	109.9	108.61	102.6	105.6	105.91	108.8	111.63	106.05	97.584	100.98	100.48	107.18	98.384
105.85	109.33	99.538	103.31	108.71	104.92	104.81	103.63	100.79	103.66	107.81	108.55	108.53	98.7	105.86	109.01	103.55	109.07	104.38	108.15	113.27	106.6	107.06	103.02	101.4	103.03	112.37	108.93	102.14	100.48	100.03	104.19	101.5	105.06	103.79	106.93	106.18	112.71	103.61	107.97	109.39	101.8	99.002	108.22	107.79	106.53	97.834	111.53	114.05	103.79
106.09	98.188	114.17	126.61	106.79	106.73	109.86	100.53	117.86	104.4	114.23	112.21	119.35	103.29	104.81	108.27	103.21	115.12	103.65	102.71	115.83	104.86	110.99	105.57	108.05	95.615	109.91	110.8	111.14	116.54	108.8	110.1	114.06	111.3	101.74	108.06	104.53	116.03	103.05	99.823	114.22	112.87	109.17	111.79	112.8	109.29	102.76	108.93	107.14	118.27
117.07	117.96	102.23	114.64	113.33	109.58	110	112.82	115.04	113.19	111.38	112.82	110.5	107.46	106.69	111.62	116.65	107.34	97.753	108.31	117.1	113.79	111	117.76	110.58	104.88	102.32	118.79	110.39	112.89	114.92	118.14	108.28	102.61	108.89	112.55	106.21	102.69	106.42	113.97	105.9	108.19	107.52	107.73	115.64	105.74	115.57	111.54	112.71	119.42
105.99	113.72	107.57	112.02	106.45	115.16	104.35	107.21	111.27	115.83	105.34	105.1	98.49	98.759	104.24	103.56	106.43	109.81	117.95	117.18	106.2	113.23	119.92	113.41	107.96	113.15	105.85	119.15	111.07	116	106.11	116.23	117.03	114.19	111.06	107.23	113.92	117.82	102.84	109.51	106.67	104.38	117.96	109.7	110.01	106.73	114.01	120.26	114.11	105.98
93.361	95.829	102.07	102.24	104.84	93.753	109.42	94.831	108.67	93.728	101.5	96.594	101.65	100.2	97.981	101.13	97.056	88.455	97.178	92.694	99.309	88.804	101.06	99.559	104.34	105.2	107.34	102.99	91.523	100.02	91.401	100.17	108.05	95.542	103.51	104.98	108.38	98.273	104.17	106.73	100.28	95.368	94.697	107.9	105.23	101.69	102.29	99.629	99.416	98.969
109.77	101.3	105.78	100.51	104.51	100.53	103.54	111.21	99.154	117.62	93.502	105.5	103.56	99.299	110.63	103.69	107.5	109.25	107.51	114.28	107.61	99.558	113.46	108.41	106.11	111.66	102.68	111.73	104.29	105.84	104.34	98.247	112.15	98.615	106.5	100.09	114.73	108.05	103.24	101.81	104.81	110.54	95.764	110.29	115.72	103.78	106.15	104.12	98.437	106.48
104.9	109.64	114.78	106.92	108.68	100.12	111.3	107.66	108.67	98.538	101.97	108.28	115.05	104.71	107.09	109.51	97.348	104.17	102.03	104.31	107.09	104.28	100.58	110.49	112.88	107.29	104.25	102.73	107.44	110.34	99.595	111.46	105.65	113.84	105.89	112.84	105.8	104.54	103.28	96.074	107.82	108.26	99.27	111.62	97.556	112.45	111.74	97.362	103.81	106.34
100.16	106.39	113.5	119.22	107.18	103.72	106.67	112.1	103.24	111.11	114.4	103.57	109.45	109.29	114.53	105.41	121.34	106.58	104.28	106.37	117.89	113.06	115.52	105.22	111.71	113.29	110.22	113.21	108.88	105.06	105.83	120.37	107.22	108.59	113.59	114.26	118.31	106.41	108.38	108.15	105.5	117.19	109.11	111.41	105.91	103.65	108.63	120.01	110.99	115.94
116.74	118.83	117.31	115.45	107.96	114.06	114.8	112.07	111.35	119.77	112.35	112.92	114.92	116.58	107.79	114.64	102.82	118.42	108.79	109.62	100.65	108.53	107.26	110.14	119.22	108.03	106.06	117.13	114.18	119.93	105.34	112.54	107.41	108.17	97.556	113.13	114.33	116.5	107.51	108	112.62	109.37	122.24	103.64	103.27	113.82	101.55	102.17	110.92	110.35
111.67	113.99	106.06	116.21	110.74	104.34	113.93	110.33	99.713	112.22	114.01	114.99	109.07	114.78	116.16	108.95	105.65	112	99.742	107.55	115.09	106	111.84	120.44	106.05	107.17	103.76	106.66	106.26	111.41	111.15	118.23	117.43	106.01	111.33	114.29	113.25	112.31	106.38	108.35	117.56	106.89	111.52	106.78	112.22	104.92	112.75	109.32	104.7	105.31
111.73	111.21	109.01	122.04	109.52	103.27	117.67	109.3	104.74	109.61	113.41	118.58	116.57	106.1	103.2	105.11	107.58	120.47	102.34	120.08	111.5	111.5	102.35	110.1	105.31	113.19	113.67	115.72	102.57	107.56	98.516	113.91	106.15	104.23	110.61	99.845	121.15	101.16	108.15	114.76	107.54	112.74	111.66	116.67	103.1	107.19	104.45	110.82	111.84	116.55
106.42	104.05	113.82	113.64	100.33	98.486	101.87	112.18	105.19	106.88	106.55	109.34	101.46	108.26	110.37	100.76	115.42	99.383	105.95	112.88	106.02	112.82	98.121	103.06	107.28	112.31	108.81	109.14	103.88	107.9	107.57	105.69	106.06	101.16	104.63	103.82	103.48	104.55	110.63	112.05	117.99	116.63	106.33	107.86	108.31	111.53	108.88	106.04	110.51	108.14
100.28	107.95	117.66	106.72	109.46	105.4	101.9	108.89	111.84	106.27	106.76	112.13	113.31	110.56	101.35	106.96	106.1	102.77	102.76	94.985	105.16	101.7	106.26	108.5	115.39	98.192	104.5	112.97	105.58	99.55	110.9	101.98	101.49	101.94	110	100.89	111.92	105.65	110.06	111.9	110.62	104.48	103.16	105.61	105.72	106.83	113.75	110.18	109.54	110.31
93.617	100.77	100.96	103.14	99.425	93.345	102.77	94.951	98.005	88.837	109.09	103.53	99.328	102.31	100.96	101.53	98.735	104.09	95.328	107.44	97.351	96.937	100.13	104.54	102.43	95.408	91.306	107.09	97.842	99.406	98.721	110.91	103.47	99.93	100.04	96.973	91.719	96.402	93.246	101.04	99.717	94.695	102.48	103.84	105.54	101.79	101.42	96.245	91.765	99.718
104.67	106.29	116.65	96.872	107.86	103.17	103.17	97.661	106.17	104.71	98.747	104.23	102.49	104.59	97.603	102.56	100.31	101.66	97.392	96.934	107.1	102.67	103.3	114.62	108.45	96.704	109.11	107.72	107	103.34	113.7	110.17	102.94	106.25	102.78	106.56	104.62	108.31	118.45	121.39	112.22	101.66	106.32	107.65	112.59	108.9	111.6	111.08	97.648	108.38
111.88	103.99	105.04	106	103.19	102.21	105.2	112.47	100.58	104.59	103.07	106.97	105.46	109.65	103.21	110.72	103.35	109.29	108.85	100.92	110.34	112.47	104.79	91.672	103.79	111.37	114.08	103.9	111.3	114.07	100.15	105.11	101.76	106.58	113.97	107.75	101.69	108.89	109.4	108.8	111.1	113.16	98.992	105.15	113.68	110.54	101.39	106.23	116.18	115.08
100.49	101.77	104.46	98.651	95.002	100.08	102.74	99.143	99.314	93.8	110.52	98.609	97.235	98.472	87.323	100.32	101.93	99.559	104.88	100.02	104.25	99.944	99.236	91.979	95.277	104.03	105.23	104.12	101.92	99.786	99.793	100.04	94.334	92.517	106.75	108.02	86.093	107.5	100.91	91.879	92.665	99.208	105.08	99.104	101.26	91.138	89.914	97.641	107.88	105.6
106.9	105.32	108.14	104.32	102.12	107.77	107.6	93.764	107.19	96.701	107.7	106.64	106.99	116.14	102.39	100.17	113.16	101.75	111.42	108.36	94.272	104.37	104.1	102.65	100.15	100.42	105.65	110.54	101.94	104.54	106.78	101.37	111.79	97.869	107.04	105.19	96	103.89	99.586	102.91	114.12	115.57	101.77	109.72	112.1	109.22	100.33	109.41	103.98	109.21
110.65	106.83	105.7	107.54	109.27	120.34	110.41	115.96	119.19	107.65	107.97	101.61	113.8	109.94	101.97	115.89	104.13	96.22	100.53	110.01	107.39	108.13	109.73	114.58	113.8	112.25	112.3	111.78	106.79	101.08	104.38	118.58	118.41	112.66	114.42	105.94	108.53	109.06	108.97	107.35	107.04	110.05	109.93	110.14	112.48	106.28	101.05	105.06	111.56	115.45
110.49	118.98	104.65	113.94	115.3	117.85	115.24	122.34	107.97	108.98	113.55	117.14	111.28	112.81	107.74	123.18	115	115.17	104.98	108.66	107.96	105.12	113.12	116.87	113.61	107.6	116.64	115.34	113.35	116.83	112.35	121.68	116.93	109.88	103.66	111.99	115.04	110.57	109.72	109.72	112.77	104.41	106.64	108.92	111.18	109.37	114.53	114.08	109.69	118.87
110.24	111.85	112.94	108.22	111.22	114.72	109.44	105.79	108.87	113.3	115.75	109.29	110.01	106.79	104.19	112.52	113.83	102.09	108.43	114.6	112.8	113.02	112.31	118.47	111.86	111.25	101.53	108.66	118.92	115.85	113.38	110.14	105.46	106.78	111.13	119.01	112.17	111.08	111.21	113.92	113.44	112.15	117.98	106.52	106.58	112.01	104.99	113.78	104.63	107.11
102.82	101.53	101.76	105.15	109.89	102.94	109.29	99.557	108.57	110.35	103.66	111.98	102.41	105.84	98.167	98.216	114.89	105.68	104.03	111.47	96.014	95.962	103	111.84	107.16	118.17	111.75	112.94	104.22	113.34	105.1	104.92	97.733	117.17	97.319	110.56	104.86	107.33	99.67	97.875	106.08	109.78	112.36	97.775	107.32	102.19	102.74	110.14	109.35	106.3
101.92	106.61	100.66	103.56	94.381	106.83	105.24	104.37	102.36	98.179	103.86	109.74	100.11	109.88	114.01	110.65	104.5	114.55	106.64	114.65	100.37	101.23	99.158	111.26	103.33	99.388	109.07	102.71	103.66	103.65	103.61	116.18	107.15	110.21	108.83	115.63	100.93	107.21	102.78	102.53	113.11	103.42	107.92	102.74	110.36	103.79	96.651	100.02	100.14	99.229
96.065	107.82	112.46	101.18	113.99	100.49	102.21	108.68	109.94	116.05	104.99	107.67	100.96	108.99	115.69	104.82	118.26	106.33	108.22	98.061	106.02	107.92	97.959	104.91	109.46	104.78	97.536	109.81	104.42	110.43	106.59	107.08	103.5	112.45	109.32	109.88	108.24	105.5	105.66	101.1	106.52	100.43	104.59	112.07	111.27	99.886	106.32	101.68	91.914	103.21
109.19	99.288	110.13	97.626	107.63	103.42	112.41	101.12	101.62	105.14	102.79	107.17	105.2	108.78	103.29	100.49	112.14	102.51	104.48	96.175	102.19	101.41	118.27	106.85	107.77	107.59	105.61	110.98	108.17	101.71	112.34	109.74	105.39	102.36	106.09	101.3	111.45	108.21	94.527	99.788	102.57	110.93	103.02	109.32	106.78	103.45	108.86	98.729	101.47	107.49
99.418	109.7	110.98	96.698	99.626	96.823	106.89	105.06	96.241	94.183	97.564	105.2	99.641	97.259	104.21	101.12	99.421	100.01	99.073	97.772	98.28	99.845	98.653	99.322	87.999	100.52	97.614	94.945	88.426	97.685	94.123	105.62	100.13	102.44	94.029	110.1	107.11	97.593	91.055	103.01	101.15	98.734	105.43	102.07	102.24	94.018	105.23	100.07	96.43	98.541
122.22	116.37	111.37	107.91	122.13	118.79	121.17	107.38	119.92	118.97	119.61	111.74	120.88	113.65	116.11	116.71	110.88	122.81	119.26	121.73	130.65	113.17	119.21	115.95	122.36	121.29	124.6	119.31	118.75	119.33	115.61	112.85	117.09	127.02	117	112.5	111.91	112.32	117.29	123.68	109.95	123.32	115.12	119.95	115.24	115.29	113.38	117.36	116.07	124.08
104.82	107.89	114.44	105.38	106.78	110.95	109.78	114.08	114.04	104.81	115.28	123.55	107.63	113.78	116.51	112.53	110.38	107.79	114.82	125.3	112.91	109.56	100.75	119.52	111.41	112.47	114.23	113.79	111.12	110.16	110.79	118.86	105.93	114.57	113.06	106.68	117.57	111.39	105.89	121.61	102.78	105.2	109.51	110.99	116.52	103.87	111.94	100.96	105.66	107.99
106.13	102.03	102.98	117.43	112.46	108.48	111.32	117.32	109.45	114.33	104.69	109.38	107.59	117.06	110.56	106.39	108.61	108.06	114.59	106.62	114.11	113.84	117.66	115	106.22	114.06	105.7	101.58	114.42	106.66	106.64	109.22	113.86	107.09	106.57	114.46	106.85	118.36	109.64	101.84	110.69	117.53	116.28	104.49	105.97	116.23	111.03	119.22	107.14	106.89
113.08	111.82	108.11	105.28	108.93	101.27	100.93	105.96	96.714	107.23	105.69	104.92	107.21	95.385	113.27	107.19	108.95	106.89	101.59	108.76	95.326	113.3	108.41	101.94	114.21	103.6	109.32	101.65	112.87	103.59	100.04	108.33	111.53	112.87	102.08	102.8	111.58	109.19	104.13	105.39	108.74	108.67	109.75	108.78	109.42	105.31	104.88	113.56	107.99	105.11
100.89	96.261	100.59	99.899	105.49	92.372	86.431	99.975	93.329	105.2	91.651	103.43	101.96	101.02	107.24	93.132	103.16	104.12	98.455	104.23	104	96.557	96.301	105.79	96.319	98.632	97.045	105.98	92.761	91.628	98.924	116.5	97.77	96.976	102.49	96.942	93.712	102.37	90.821	102.44	100.4	108.41	106.21	90.916	104.14	105.1	98.488	98.112	99.903	105.81
106.19	125.4	108.68	107.45	113.11	129.76	127.42	116.52	121.73	116.89	117.07	113.02	123.21	112.43	114.11	117.87	119.55	114.49	112.85	116.03	113.92	119.02	109.04	108.5	111.07	121.6	118.08	122.12	116.58	120.42	118.57	113.32	115.83	116.05	111.92	120.28	120.88	113.52	112	116.45	112.94	114.79	117.67	110.97	122.93	120.84	109.62	121.15	116.34	113.6
96.725	105.5	114.74	106.07	108.96	105.74	106.76	106.04	111.66	103.7	105.41	100.44	101.29	103.14	106.31	103.31	95.947	104.48	106.13	110.35	106.96	97.038	106.43	102.01	101.94	110.06	111.55	109.37	104.48	101.94	107.33	100.71	105.74	109.1	110.57	104.87	107.09	109.36	104.92	98.006	103.71	111.84	110.79	107.16	101.66	99.744	111.11	102.39	95.076	108.85
115.54	120.61	110.27	120.63	105.45	112.72	112.01	116.84	110.94	106.91	114.92	104.13	105.12	116.66	107.22	115.45	111.37	113.86	117.82	113.38	103.27	104.61	115.73	111.2	112.69	117.55	121.46	105.8	108.24	117.25	106.68	123.28	112.4	116.54	113.44	109.78	113.59	111.66	110.85	108.7	106.95	110.52	115.69	106.64	115.71	113.21	107.07	110.26	112.91	111.84
99.498	103.84	105.17	95.936	100.33	108.95	115.28	114.71	114.72	100.26	112.75	105.7	100.56	106.62	99.884	102.4	106.02	104.14	106.1	104.71	106.43	108.91	100.91	102.24	103.37	109.51	107.2	112.24	100.13	110.67	103.8	102.24	117.02	99.679	111.05	107.38	97.784	108.44	108.59	105.08	103.39	105.87	111.82	114.05	101.25	104.44	104.47	99.096	106.1	101.06
115	118.82	108.76	108.46	110.45	123.67	101.95	113.9	105.85	110.21	109.39	117.98	113.83	111.17	115.99	111.7	111.82	113.02	116.37	115.53	107.83	115.4	107.59	109.43	110.84	110.74	109.72	108.54	104.65	121.43	109.15	105.88	103.93	113.15	112.23	115.85	111.89	111.15	107.59	113.67	117	116.38	110.95	119.41	115.18	107.99	108.88	111.72	112.89	111.89
114.46	113.1	114.53	115.68	109.48	114.95	108.99	110.34	114.73	115.22	110.36	111.49	118.39	109.14	113.09	113.46	123.66	113.89	111.47	114.37	116.54	108.81	103.45	111.29	112.73	122	122.7	103.41	108.61	109.58	116.67	113.9	112.59	109.11	108.14	110.47	115.25	118.56	113.12	111.27	120.03	108.34	115.31	115.08	120.52	116.08	112.95	112.86	107.19	116.51
114.49	109.94	109.14	110.55	108.88	119.44	113.39	112.99	113.31	115.09	116.98	112.13	106.89	117.03	106.36	116.3	111.9	114.15	119.45	106.42	112.49	106.51	110.41	109.6	112	114.07	118.23	115.94	116.07	108.04	112.5	109.13	107.91	107.76	105.57	113.2	103.99	105.24	117.02	114.24	114.12	111.45	118.85	116.52	109.91	106.78	107.57	117.34	100.97	113.49
102.37	105.9	102.94	105.1	104.55	109.65	102.09	108.99	111.26	102.69	106.43	113.4	107.03	107.67	105.5	113.7	119.27	102.64	111.99	109.8	108.48	112.38	113.23	100.63	113.69	100.63	105.69	108.32	108.82	106.24	103.5	104.2	102.73	110.92	115.56	98.052	95.925	110.71	106.78	112.78	107.16	102.5	116.42	117.69	111.67	104.07	110.04	117.42	105.36	111.21
107.65	111.62	108.1	107.87	110.97	120.86	103.96	109.48	115.14	115.5	106.27	116.29	106.31	122.7	113.83	114.04	115.97	114.67	117.84	111.09	111.45	120.37	109.64	110.37	117.07	117.83	111.15	111.57	104.33	108.52	110.69	113.02	111.67	113.55	120.61	110.9	118.63	106.32	106.29	115.44	118.38	105.13	115.23	117.67	106.15	112.01	103.61	107.37	116.81	111.25
105.54	95.844	101.45	105.56	100.82	108.94	109.87	104.8	107.79	104.43	102.69	106.2	96.62	111.71	107.32	101.56	105.96	98.9	98.802	104.24	96.594	102.21	116.02	97.033	107.72	106.21	100.09	99.38	96.338	109.32	108.27	105.24	103.43	102.6	107.55	106.5	106	101.82	106.97	100.83	97.796	101.98	106.65	95.138	111.43	112.63	102.22	104.63	106.58	98.295
109.79	99.423	96.739	105.33	102.9	111.27	102.39	102.01	103.41	96.793	107.46	102.15	97.789	97.892	93.3	99.923	105.66	100.52	98.707	95.545	102.49	104.89	103.16	103.36	108.14	89.195	97.233	94.521	108.48	104.94	102.22	98.69	103.18	97.871	96.64	98.277	97.342	99.969	97.527	103.3	98.918	102.6	102.3	98.027	98.886	95.497	97.099	93.988	104.49	104.09
105.94	107.33	102.2	107.11	100.97	106.39	113.5	103.09	96.146	98.623	104.93	109.64	97.379	106.29	103.22	102.55	111.41	106.57	106.1	103.72	97.395	101.22	100.86	94.648	103.45	117.65	106.58	107.2	104.81	112.98	110.28	105.29	105.58	98.283	103.82	97.824	109.8	104.04	107.85	104.96	102.7	101.06	114.55	98.899	108.7	105.45	96.068	103.81	105.96	98.567
120.36	110.5	108.38	115.18	113.1	104.98	106.15	110.35	112.41	116.4	114.25	111.63	113.36	109.3	116.78	117.04	103.48	120.86	108.5	111.71	110.61	115.64	106.75	119.92	113.16	106.5	110.49	111.1	107.89	115.48	110.72	113.03	106.09	105.59	105.98	112.44	116.66	106.85	109.61	117.02	111.23	116.77	109.42	112.46	116.61	117.11	109.72	117.24	114.97	110.37
100.77	109.26	99.169	105.15	109	108.4	108.85	98.685	106.5	100.65	107.5	117.25	99.131	107.76	104.81	101.16	110.5	108.89	105.59	103.01	108.4	106.44	111.29	101.22	104.48	108.35	119.27	109.75	103.76	99.573	110.05	102.45	103.57	113.96	105.73	108.95	104.99	104.45	113.67	118.53	102.11	110.82	104.34	108.42	96.813	108.53	105.23	110.72	98.609	108.83
102.93	112.37	99.021	101.03	95.15	103.54	104.1	104.33	117.73	99.248	101.95	100.79	104.62	108.76	110.72	106	107.66	106.05	102.79	112.39	99.305	96.589	117.4	93.929	102.05	103.62	103.24	99.597	111.02	115.8	106.96	109.7	105.14	97.171	103.3	102.35	106.29	106.59	104.53	99.162	99.901	100.11	108.5	104.99	100.74	104.72	105.92	103.54	103.71	108.1
103.1	102.72	102.45	115.81	106.14	100.16	105.52	101.62	104.71	112.01	107.66	103.95	109.39	107.36	101.2	101.86	106.71	107.6	110.6	105.32	107.09	106.86	110.51	100.53	108.55	104.41	115.19	108.26	100.69	111.13	108.92	109.11	107.87	101.71	105.64	103.98	111.52	109.08	104.07	108.61	106.18	108.12	108.87	104.39	101.33	108.68	108.54	102.56	103.88	99.373
97.088	111.39	104.92	99.63	95.784	108.07	103.55	105.52	111.35	108.33	112.18	101.39	103.96	108.94	103.1	109.49	102.28	100.28	106.58	104.67	105.05	99.846	110.14	97.928	102.49	103.24	106.14	94.773	101.52	109.76	106.19	104.78	100.61	106.53	111.34	109.35	104.56	105.67	104.31	94.139	97.897	98.215	103.19	112.19	100.1	106.88	103.57	112.43	108.15	101.68
99.819	109.03	109.55	95.424	105.23	100.07	105.36	104.96	108.24	107.37	97.383	109.85	107.75	101.77	113.06	109.34	106.65	108.22	101.75	101.4	104.85	104.05	104.15	102.03	108.36	114.24	105.91	93.837	103.22	105.21	110.67	104.91	106.03	111.43	102.05	106.51	101.03	103.78	106.65	109.84	107.42	103.69	99.29	104.46	103.82	100.99	101.06	103.68	101.18	106.99
108.09	106.45	94.263	107.26	104.7	102.28	98.598	100.52	107.01	102.76	105.25	98.157	109.3	113.18	100.71	112.36	102.33	105.99	106.77	104.23	104.22	104.41	101.57	109.62	106.42	105.62	100.9	100.16	111.22	96.37	104.23	117.81	108.16	99.141	104.03	113.23	101.27	111.11	107.14	108.83	102.28	113.73	103.9	108.62	113.84	106.74	108.06	103.92	108.55	100.16
105.31	98.892	108.8	106.71	110.91	99.693	105.74	99.579	107.36	99.754	101.72	100.64	101.79	99.044	103.72	107.95	109.57	97.817	101.12	107.87	104.55	113.15	100.3	105.21	103.7	111.53	102.92	108.34	98.838	95.062	99.455	92.275	98.228	105.1	115.68	101.29	109.02	96.345	109.81	103.05	97.645	106.26	113.61	104.05	95.138	100.25	113.92	105.49	103.91	103.15
103.97	117.99	115.39	107.18	122.68	104.64	115.69	102.41	111.13	110.59	118.02	119.15	112.42	111.29	112.8	107.13	113.65	116.88	107.91	112.09	102.07	108.54	103.49	114.56	105.33	116.85	106.78	111.8	110.4	110.21	109.25	117.1	104.88	113.96	119.07	109.81	106.16	107.21	112.58	114.46	115.19	122.52	106.05	106.64	112.18	111.46	115.85	110.83	108.57	109.62
105.29	96.262	95.657	102.44	97.317	110.37	96.878	109.39	98.595	100.87	98.752	102.19	91.936	99.543	93.986	101.67	101.98	97.288	95.101	91.402	99.284	97.937	105.81	101.76	96.102	95.456	100.84	102.33	96.63	92.308	99.836	99.598	102.33	105.69	94.544	97.228	96.225	113.11	100.27	103.83	94.613	97.402	99.75	93.327	104.85	89.621	103.32	96.86	98.958	105.25
102.43	99.144	108.38	107.93	102.47	105.47	107.22	106.51	104.35	102.48	107.36	100.89	96.418	104.82	108.69	96.124	112.31	104	103.86	105.77	108.23	100.3	106.16	96.539	96.052	98.916	112.08	93.762	106.77	108.35	102.68	99.554	100.15	104.52	109.17	100.56	109.36	107.62	95.421	99.976	100.63	108.92	106.53	104.66	100.41	106.86	102.22	107.44	99.51	103.63
110.95	106.68	109.23	98.045	110.14	105.67	103.4	108.59	105.96	110.33	109.28	106.38	97.007	110.1	103.65	105.06	115.33	101.09	98.87	95.995	101.29	102.66	106.39	99.271	100.57	98.553	96.775	99.197	102.74	107.29	105.56	107.7	105.41	104.43	115.95	102.58	110.06	102.44	109.23	108.36	108.59	106.85	113.14	105.02	105.81	111.08	102.2	103.3	97.948	112.65
108.12	110.75	103.49	106.12	107.03	108.94	105.55	107.84	106.78	99.1	110.04	102.43	97.253	103.65	105.71	111.23	99.715	92.475	101.27	113.32	105.06	113.49	96.171	96.818	101.89	96.393	107.96	108	105.05	109.97	103.76	111.4	107.1	108.27	97.564	98.9	104.55	104.25	101.26	109.15	107.19	100.95	94.348	107.76	108.38	99.294	100.82	99.934	111.45	112.36
110.36	109.08	109.81	112.65	121.99	105.39	115.85	107.34	109	110.29	113.15	105.5	110.73	111.62	106.94	102.81	111.47	105.62	110.2	101.3	106.06	114.7	105.75	108.75	114.77	119.82	108.1	111.86	111.86	99.376	114.16	115.93	110.14	117.99	114.96	117.65	110.53	112	112.73	111.58	112.72	112.43	114.17	113.03	116.71	115.24	124.09	112.09	125.32	108.79
98.517	104.04	92.175	107.76	102.69	102.06	97.688	113.26	108.45	96.052	101.03	110.42	97.905	113.64	107.78	109.78	107.75	111.95	100.19	106.41	104.83	104.8	118.18	102.17	104.65	99.359	108.94	104.21	108.91	112.21	101.01	107.05	108.24	107.51	104.99	108.33	106.04	98.307	102.91	112.64	103.33	107.12	111.26	106.12	102.15	103.08	109.88	109.5	104.61	106.64
108.68	107.65	102.41	105.05	101.34	107.09	112.79	103.49	104.24	107.1	104.25	112.7	105.19	113.72	106.63	107.73	103.92	105.87	106.31	108.92	105.52	104.81	98.803	112.74	104.77	109.32	109.33	106.63	104.03	117.76	112.92	113.28	110.22	108.39	112.96	109.05	110.6	108.47	102.18	100.18	116.13	108.85	108.4	96.21	115.58	106.24	111.09	108.33	100.84	111.17
101.41	110.35	111.04	106.12	112.78	95.676	97.353	112.8	108.48	103.7	111.95	107.22	104.63	105.93	103.62	104.8	93.032	106.82	109.19	106.88	96.117	96.98	104.09	104.07	116.06	106.47	98.68	96.288	102.22	101.04	104.93	106.8	113.04	105.45	103.55	99.64	107.44	106.77	100.33	109.45	100.66	96.626	100.03	113.1	100	104.81	105.78	118.58	108.43	105.46
108.79	107.15	109.95	110.07	107.83	114.59	106.86	112.17	107.11	109.57	107.87	108.31	110.61	115.06	115.3	108.02	103.49	117.9	113.08	110.9	117.21	107.74	115.24	125.21	114.18	99.216	115.63	111.3	111.89	106.38	115.36	117.02	122.79	107.79	108.97	117.79	118.24	104.78	106.71	112.67	102.6	111.96	122.9	108.81	113.56	112.56	112.03	105.98	102.76	112.75
117.09	100	111.12	114.48	111.01	103.99	110.44	114.44	103.2	104.62	117.86	113.45	109.38	108.09	111.01	116.18	121.79	106.45	124.22	121.12	108.86	111.59	117.11	107.57	108.97	108.62	112.9	114.43	110.7	115.93	109.16	116.69	111.31	107.41	116.78	118.15	110.48	107.71	108.36	99.266	111.76	127.8	108.28	111	113.52	104.02	106.19	106.72	100.25	104.27
94.132	103.8	119.35	104.24	110.25	105.94	106.05	108.67	102.99	101.24	108.01	107.41	105.65	104.28	107.26	98.574	109.69	107.53	99.651	103.34	101.03	108.1	106.94	109.25	103.1	101.44	101.58	108.98	106.18	102.88	103.48	105.21	104.72	105.7	113.26	105.87	112.59	115.42	101.57	110.38	105.02	100.59	106.15	101.28	103.72	114.54	106.54	101.78	110.52	108.97
119.56	116.64	117.23	116.57	108.94	110.86	111.13	109.85	116.89	113.83	113.31	111.75	112.47	107.76	104.77	113.94	115.61	112.78	111.04	114	106.39	113.83	110.87	109.24	109.13	110.13	106.43	103.6	104.14	114.51	109.64	121	109.49	102.71	109.09	113.37	113.75	111.74	113.31	106.5	111.32	119.1	114.58	108.81	102.88	109.12	114.48	105.67	109.55	113.91
112.33	110.84	104.52	98.179	104.47	105.83	107.17	111.41	110.27	106.95	105.5	108.41	115.5	107.07	107.61	105.21	101.78	105.57	114.99	103.88	101.38	111.29	104.9	104.79	107.49	113.48	105.97	114.7	111.14	107.68	109.07	108.34	109.26	112.06	98.58	103.94	107.44	108.11	103.07	101.77	104.41	106.59	112.85	104.91	108.73	104.58	114.62	116.41	101.06	112.33
102.86	110.22	102.14	113.85	108.74	106.45	106.24	106.01	98.879	107.21	100.97	103.07	103.13	98.677	100.97	107.48	110.7	114.27	112.32	109.18	111.23	108.07	101.93	103.03	105.1	114.7	111.1	110.62	108.9	95.525	104.83	106.96	104.73	111.36	104.42	108.07	112.6	105.37	113.02	103.18	98.366	97.579	111.28	103.75	104.68	108.93	102.57	105.91	105.78	104.74
120.09	109.37	102.22	113.94	108.63	110.77	98.355	108.36	112.45	108.38	105.57	113.09	103.44	112.82	103.93	120.47	108.01	122.45	101.03	107.32	111.15	113.2	117.5	112.71	105.7	117.38	116	111.6	102.92	114.79	112.82	111.99	105.86	99.507	101.16	101.65	98.57	107.05	110.16	103.4	104.04	110.02	118.08	110.97	111.7	106.43	106.91	97.904	103.73	112.89
103.68	105.24	86.533	97.12	89.035	93.346	102.68	101.02	98.669	95.447	101.45	94.642	109.6	99.887	91.914	105.7	94.302	95.579	99.176	97.296	105.49	104.38	98.671	101.45	98.936	93.449	99.784	98.823	102.15	98.38	99.986	93.525	97.372	92.692	96.606	89.366	90.485	101.69	103.32	101.11	102.64	95.312	105.46	101.14	102.82	103.57	106.19	104.79	108.09	96.15
104.12	100.96	105.97	101.01	93.238	103.35	110.86	104.94	104.9	109.13	107.4	111.3	98.462	106.26	106.44	116.07	105.4	115.82	108.53	110.76	115.04	104.95	107.33	114.24	110.96	101.32	92.835	112.45	108.53	106.17	101.19	106.78	103.09	106.23	102.24	111.19	105.91	100.35	111.36	99.835	105.25	102.47	107.13	101.17	106.76	109.34	112.7	116.33	104.4	101.46
100.96	98.516	89.592	98.595	93.907	96.22	101.32	103.92	89.378	94.587	95.097	85.955	98.064	99.445	99.818	100.14	102.37	101.63	106.3	105.06	92.747	103.77	99.594	97.029	95.524	103.1	100.69	110.92	97.188	96.734	102.93	98.507	96.634	100.3	103.41	88.106	103.09	93.91	104.05	100.3	100.16	93.114	96.512	99.416	103.54	91.583	105.65	96.455	98.948	103.46
103.24	98.513	106.73	103.16	98.428	108.84	109.43	105.47	101.74	94.871	109.79	108.27	108.59	108.18	99.601	105.36	99.111	102.82	111.06	111.11	100.2	96.835	109.76	99.853	103.26	98.608	102.29	106.2	96.834	98.132	104.46	106.61	106.09	93.687	113.85	103.21	99.286	106.65	103.1	107.88	103.86	106.23	102.41	107.89	105.69	105.94	107.96	105.4	99.677	111.2
109.85	99.254	106.69	106.75	108.97	107.79	104.82	108.95	104.98	107.09	108.83	104.62	106.19	99.798	103.02	94.727	109.34	97.034	109.64	106.58	105.82	107.11	107.6	101.77	104.42	106.66	110.72	108.34	100.78	109.44	100.55	101.06	103.8	96.741	106.88	108.21	102.82	106.57	102.96	108.63	106.58	100.26	121.54	109.54	106.24	102.95	111.55	104.5	100.26	103.3
99.341	104.24	107.48	111.63	101.71	99.695	108.11	104.21	114.05	104.97	107.74	105.03	112.22	109.21	116.21	115.99	106.23	113.53	109.97	116.66	101	104.39	103.22	97.197	103.63	101.67	110.79	107.97	110.69	109.62	111.5	106.51	104.63	101.34	102.92	109.51	111.18	105.22	103.85	111.71	110.07	106.07	107.08	107.34	112.99	105.16	104.86	105.21	104.41	91.999
106.82	107.22	105.09	110.42	102.76	101.2	108.64	110.21	99.44	113.82	110.13	113.71	103.55	101.52	111.74	112.7	102.26	113.68	103.07	107.77	99.658	113.16	106.48	120.43	101.14	105.03	95.213	103.56	103.78	109.49	102.37	113.24	103.72	111.96	100.81	101.33	108.65	101.09	110.3	106.82	111.09	106.06	108.17	108.97	107.64	96.786	113.52	103.86	111.19	107.27
100.12	113.42	106.22	110.15	116.61	123.25	113.15	114.89	110.27	113.13	111.81	118.27	111.56	103.5	115.35	115.4	106.13	114.99	106.71	106.23	107.81	121.03	105.92	105.4	110.39	111.31	102.91	116.37	106.04	111.82	108.29	108.6	113.44	106.68	105.58	118.37	103	104.39	114.24	116.4	108.24	116.62	103.56	109.61	117.43	110.75	113.2	109.5	107.43	107.11
103.46	105.1	105.21	105.92	101.04	113.96	90.725	107.58	98.569	111.1	103.48	100.78	99.526	92.405	103.29	101.82	101.83	105.66	107.59	99.67	111.88	108.58	106.98	103.34	103.26	110.43	108.04	107.29	103.1	100.76	103.11	102.97	109.72	98.21	102.44	104.41	105.22	98.848	107.73	99.27	107.61	106.65	106.38	96.959	105.75	103.07	103.51	111.03	101.86	100.42
103.05	98.395	103.94	109.96	102.28	106.79	103.18	106.36	103.95	109.19	111.69	103.76	100.95	103.74	106.69	105.71	96.967	98.237	110.16	106.54	116.16	112.96	103.31	104.86	106.59	109.9	100.2	109.33	112.15	97.166	111.8	101.89	103.4	104.5	106.37	109.31	99.136	113.96	107.26	110.1	103.06	102.27	106.41	96.895	103.4	106.85	101.61	110.91	111.3	105.12
111.33	108.8	104.2	106.08	100.35	100.6	96.915	94.984	99.261	102.95	108.7	103.04	99.632	96.584	98.766	101.33	107.88	99.448	104.71	96.743	105.47	108.42	97.363	100.1	106.34	100.08	105.65	98.664	106.63	103.89	101.45	101.64	104.24	108.16	96.066	102.57	111.73	108.77	104.94	103.33	109.92	111.17	106.74	101.05	104.81	107.08	105.37	101.3	101.32	113.91
98.208	93.829	107.79	97.428	99.505	103.43	94.156	102.98	108.93	103.74	105.45	98.962	98.481	95.674	105.69	92.401	102.89	96.944	97.508	90.193	94.393	95.903	110.14	98.764	97.691	94.975	99.722	100.83	104.68	103.18	100.88	98.589	93.592	106.82	105.63	92.568	98.183	101.82	106.56	109.49	101.38	95.11	99.861	87.826	93.885	100.29	94.731	95.668	103.07	93.121
105.99	108.3	104.34	106.43	111.16	108.94	110.96	105.55	95.887	105.21	111.66	102.21	103.82	103.72	112.77	102.67	111.12	104.1	106.53	111.27	111.45	98.844	107.55	105.08	107.1	107.84	102.09	98.069	104.74	102.79	100.14	107.6	105.67	108.83	114.51	106.31	106.34	107.42	104.68	108.88	102.42	103.8	102.9	113.16	114.28	108.3	100.65	102.12	107.56	98.848
108.07	114.41	105.16	113.18	110.52	113.02	114.1	113.04	107.53	110.42	107.86	123.42	111.28	110.29	105.95	106.46	106.48	114.06	106.68	109.53	116.22	113.58	117.96	111.45	116.07	112.05	113.5	103.98	111.73	114.48	104.63	113.19	115.08	97.728	116.52	108.82	114.42	115.26	113.11	101.43	106.99	93.652	118.05	114.4	110.7	114.74	112.68	117.68	109.53	103.69
119.24	109.59	110.27	108.75	113	115.01	118.18	114.41	117.49	107.3	111.61	118.43	114.92	107.04	105.06	109.05	115.25	116.57	114.76	111.7	125.9	110.66	110.99	105.16	105.07	114.06	113.9	114.39	108.97	113.22	110.84	116.59	105.07	111.36	112.64	109.62	106.97	108.87	117.06	108.98	111.53	107.29	100.52	109.42	100.35	124.38	111.49	110.5	109.1	103.97
112.09	111.38	112.54	113.52	118.75	114.92	113.47	116.69	110.28	113.61	114.15	115.07	115.01	119.15	100.77	111.76	114.53	114.17	119.01	119.9	103.15	110.23	109.92	113.01	114.71	106.71	117.86	120	113.03	110.11	107.99	118.11	121.53	112.15	117.26	111.27	113.17	111.26	122.57	117.32	116.13	110	101.58	121.72	116.29	119.41	112.11	114.27	113.24	114.97
106.72	114.42	112.92	107.05	112.97	113.09	114.84	122.26	118.86	104.49	120.81	105.04	108.79	108.1	107.74	108.84	105.26	104.67	112.8	114.66	105.81	109.89	105.69	96.092	110.99	99.52	109.35	109.68	111.38	106.12	104.87	110.96	108.68	109.48	110.8	109.73	115.7	106.03	116.04	112.56	111.97	107.63	111.92	113.85	112.94	109.28	116.09	116.81	113.33	114.25
95.277	115.1	103.32	108.69	99.606	107.54	108.42	98.538	103.55	103.2	98.646	107.1	101.4	107.27	103.74	102.1	106.69	99.733	116.45	109.59	110.44	103.63	99.603	107.32	107.5	107.58	100.54	103.13	106.05	100.09	99.219	102.67	108.43	103.62	106.42	100.31	101.73	95.617	99.81	96.281	111.5	113.41	114.57	101.43	106.16	108.71	109.42	102.08	108.94	102.09
108.87	105.91	106.4	106.67	102.45	106.68	99.972	108.07	109.96	108.09	102.8	106.89	109.04	109.9	100.4	110.61	117.12	96.175	108.62	110.04	107.96	107.9	107.38	105.43	108.69	101.25	111.89	104.33	105.96	95.943	113.34	112.24	113.78	109.48	112.54	117.44	105.51	112.96	104.46	106.74	110.47	104.89	99.922	107.24	110.33	110.95	113.04	102.34	111	98.635
111.4	103.82	107.15	113.38	101.49	100.71	110	103.51	107.41	105.38	107.59	102.8	103.41	107.53	119.07	114.54	98.849	106.61	103.54	104.27	108.99	106.3	100.87	109.73	108.51	106.49	106.22	105.74	111.74	107.73	110.49	99.473	101.93	100.77	111.01	109.71	111.58	103.79	94.907	95.239	107.29	106.01	116.26	108.28	102.56	106.25	106.94	95.669	106.16	115.05
109.86	113.87	110.17	112.49	102.28	104.54	106.24	103.82	106.31	113.72	104.18	110.12	106.93	100.9	110.32	102.61	116.98	105.96	101.64	102.41	103.08	107.82	103.45	100.57	104.9	103.35	117.08	106.21	104.37	103.27	107.61	112.41	106.6	111.36	103.78	100.29	101.37	96.905	103.5	108.3	104.39	109.94	119.57	106.7	109.3	103.49	103.18	105.9	92.161	107.58
115.67	117.3	110.34	111.51	110.63	103.27	112.23	110.23	110.31	121.84	109.61	104.71	116.14	113.01	104.97	109.42	118.66	114.48	109.88	103.32	114.17	109.05	107.42	116.26	112.99	117.33	104.36	106.59	110.86	119.01	121.68	111.44	111.91	112.08	114.65	114.93	111	108.02	111.91	109.3	100.05	115.15	111.89	112.1	107.06	111.87	105.32	108.22	122.07	102.28
101.3	102.66	106.39	108.36	100.54	101.6	113.13	115.4	105.4	104.42	100.58	100	109.92	109.56	101.81	97.334	100.99	104.89	107.84	101.8	113.71	111.41	107.74	105.82	104.21	98.002	109.94	104.6	115.32	100.56	115.94	103.85	108.82	106.65	116.04	106.63	108.46	112.81	103.36	100.2	99.833	103.82	110.19	107.04	107.66	108.02	105.6	95.3	103.26	110.99
117.73	117.79	113.99	108.62	111.56	125.45	112.71	117.67	118.78	118.31	117.67	117.92	107.56	112.07	117.62	115.42	110.92	114.08	119.65	114.64	122.34	105.79	118.77	119.12	112.83	112.52	112.79	120.08	112.85	118.47	116.3	112.52	120.12	104.13	112.81	114.86	118.37	111.64	113.49	124.35	117.53	113.35	108.34	116.96	113.47	120.98	122.35	105.43	125.18	118.93
107.19	103.79	113.28	103.51	101.04	93.486	110.4	122.22	106.56	106.68	106.35	109.39	99.45	103.55	108.62	99.807	94.317	104.7	108.18	106.77	109.04	107.63	105.4	105.47	115.04	100.46	110.23	102.16	100.78	111.36	101.53	105.89	102.51	103.1	100.24	102.41	105.01	106.07	108.45	110.68	102.91	109.05	102.15	112.85	108.35	101.86	106.54	110.34	100.99	104.76
109.95	105.59	101.93	112.9	103.87	108.51	104.96	106.68	105.75	105.29	101.85	104.26	108.75	104.4	102.45	110.72	109.64	105.49	114.99	104.72	105.92	113.08	106.02	108.14	106.08	110.13	114.69	102.91	105.68	108.84	102.97	108.77	109.83	107.95	103.51	106.33	109.67	98.464	101.17	105.63	114.27	108.35	100.41	106.39	105.84	100.09	115.04	112.77	103.71	112.19
105.68	93.411	101.39	106.02	95.599	105.07	100.6	100.47	95.162	97.565	104	93.564	103.13	97.612	99.675	98.647	103.58	90.624	102.98	97.34	99.238	103.22	93.082	98.047	100.27	95.488	109.98	106.97	96.818	90.913	95.355	103.83	98.747	96.859	98.636	94.195	111.19	95.033	94.869	97.658	107.42	98.715	107.99	94.802	101.3	96.809	86.794	102.49	93.107	108.02
100.01	100.08	103.86	110.82	116.91	104.12	101.1	101.97	106.42	106.64	112.26	106.41	89.692	102.32	114.07	103.78	109.4	109.72	111.69	108.68	106.85	109.3	103.73	104.96	100.64	106.04	106.21	109.06	105.91	107.26	110.07	107.76	106.43	109.78	96.64	97.728	97.567	110.08	111.52	107.06	96.001	110.19	100.64	105.35	106.68	118.7	107.4	104.36	98.411	105.61
100.38	102.49	99.313	101.12	98.479	100.23	97.653	107.39	100.28	103.96	106.96	103.36	102.31	99.652	100.32	98.151	106.48	102.06	101.68	102.85	95.62	103.35	105.82	101.39	103.69	94.484	98.178	101.2	104.6	96.87	98.724	107.18	97.194	105.89	100.21	93.431	108.94	102.92	96.179	98.607	100.79	101.93	111.38	101.84	99.42	97.834	97.634	98.902	107.71	102.08
106.82	107.08	106.03	113.57	109.78	106.74	102.67	113.38	116	115	108.09	106.74	114.6	104.86	109.91	111.66	104.86	106.52	107.22	108.25	107.81	109.9	112.29	113.46	110.03	117.05	111.45	97.428	114.75	114.49	111.02	115.05	118.64	106.74	108.52	109.5	111.77	115.1	111.98	114.08	118.76	109.32	114.98	115.31	117.57	112.21	110.3	113.02	111.22	106.9
100.81	99.284	110.15	96.137	97.129	108.84	98.435	99.3	98.43	94.203	100.78	105.37	112.6	96.888	90.711	108	98.575	109.37	105.55	102.21	97.58	97.17	102.88	93.525	100.97	99.965	101.21	98.319	94.02	103.18	99.617	97.277	101.48	101.25	101.97	99.873	98.251	103.26	102.39	99.593	102.25	96.113	100.69	108.93	91.141	92.081	106.26	102.82	98.064	97.103
102.13	104.1	106.06	101.7	102.77	100.85	100.71	104.16	97.02	99.857	96.49	103.28	101.44	97.771	109.62	97.213	99.354	108.05	102.17	100.23	100.64	104.66	99.409	99.605	100.12	102.71	105.36	94.96	99.674	95.72	103.56	104.63	109.55	106.76	102.7	109.82	110.76	102.53	95.356	108.64	97.584	96.708	98.979	98.929	100.08	101.41	101.55	92.392	99.631	105.92
104.94	108.54	101.16	107.54	106.93	112.66	110.96	97.718	102.2	111.31	99.432	109.31	106.28	103.54	106.89	101.91	110.28	108.58	101.88	105.85	104.75	103.95	102.56	102.52	109.21	103.02	114.02	105.33	109.17	105.51	114.94	114.8	99.213	113.5	109.57	111.48	107.52	102.84	106.15	106.83	107.08	104.99	108.83	105.92	104.87	105.77	105.5	102.81	114.43	107.25
112.31	100.91	109.88	104.97	106.96	105.99	111.51	103.92	104.32	109.72	113.12	98.585	95.936	113.58	91.489	102.46	103.04	104.97	108.46	104.37	103.23	107.2	95.962	109.73	106.72	107.7	101.9	114.5	106.85	103.39	107.59	115.16	103.08	110.69	101	99.7	107.89	102.16	105.62	104.11	117.39	109.81	107.58	107.52	116.65	99.768	105.9	111.57	105.39	105.44
116.88	110.99	108.81	114.38	119.38	118.5	115.58	105.27	125.39	106.71	119.13	125.15	121.01	114.76	115.18	120.68	113.59	115.98	115.95	114.03	104.29	121.62	115.51	118.81	116.4	114.48	110.85	124.95	121.4	117.16	121.7	117.87	111.54	121.6	113.91	106.03	115.16	123.55	110.48	117.48	119.38	117.53	118.95	113.97	123.13	116.12	117.4	120.31	110.01	126.88
103.91	104.69	114.59	102.48	109.66	94.552	101.32	106.68	104.78	111.68	106.36	106.1	102.23	113.14	108.84	102.72	107.68	103.6	99.353	101.13	106.06	92.578	104.52	99.926	108.96	109.41	112.87	111.2	99.679	106.29	106.2	107.58	95.034	101.83	104.2	101.41	104.99	117.67	110.6	106.89	101.28	102.54	104.44	106.82	105.46	109.81	110.16	101.14	109.56	101.59
111.15	104.08	108.18	101.14	103.41	114.37	103.79	109.17	104.49	110.07	103.26	103.89	105.37	95.769	109.52	121.79	100.78	96.515	107.71	100.16	101.35	99.162	112.01	109.52	103.88	107.24	91.47	115.04	102.01	98.934	108.79	106.17	107.53	102.93	110.42	108.97	122.33	108.81	105.18	99.015	102.23	95.635	112.21	95.837	99.591	114.65	97.927	106.92	103.77	113.48
108.78	116.38	119.66	110.64	107.86	115.47	110.65	101.75	113.22	106.82	109.41	115.92	114.98	111.42	112.19	119.38	115.71	105.34	101.76	118.42	119.52	115.03	109.57	110.94	110.05	108.08	113.72	108.35	114.02	110.95	112.12	109.84	110.86	110.4	110.01	107	98.193	99.009	109.59	109.69	108.06	107.52	117.72	116.62	102.49	111.27	119.39	113.04	108.47	106.97
112.81	109.38	111.61	115.12	102.93	109.01	103.57	105.93	108.95	111.85	103.97	106.49	103.3	121.47	116.21	110.99	110.97	108.27	108.66	110.33	114.22	119.66	112.56	117.22	113.91	113.91	113.4	112.66	114.39	113.61	110.93	106.15	109.62	112.6	106.97	107.28	117.68	115.12	112.59	114.1	111.33	113.68	108.55	110.11	113.42	112.95	106.72	113.46	100.98	115.67
103.28	106.95	100.88	104.2	102.85	97.989	108.68	105.97	109.43	101.42	101.29	104.75	94.154	97.964	102.8	108.16	102.73	99.715	105.99	109.05	110.87	108.03	88.122	101.24	101.55	103.9	112.18	102.23	108.03	101.18	100.04	98.035	110.09	106.89	101.66	101.45	102.64	95.442	106.62	107.57	104.84	108.17	104.92	98.841	102.65	102.72	109.17	107.82	109.65	104.65
101.53	114.52	113.25	98.455	95.881	106.58	106.51	104.64	106.7	106.31	106.45	100.03	108.11	93.077	104.49	103.88	104.38	108.6	103.27	101.86	105.81	111.72	102.86	100.65	101.73	113.97	111.48	111.36	102.92	102.86	112.14	106.79	98.425	103.77	104.75	109.74	116.86	100.5	105.51	99.656	109.5	108.02	103.51	97.772	104.03	110.47	101.01	104.56	99.284	103.1
101.52	113.85	107.19	108.4	101.83	106.23	108.8	118.03	98.79	113.09	106.81	114.64	107.72	102.88	106.44	109.18	111.56	107.24	102.42	108.34	107.35	106.34	108.69	105.32	117.94	113.84	118.17	113.94	109.72	102.62	109.32	109.7	106.77	112.3	101.99	106.56	103.32	104.1	111.97	102.63	103.23	108.36	98.732	97.651	120.39	105.71	113.64	105.66	108.8	108.31
113.89	95.327	108.95	101.54	103.4	98.217	104.22	102.44	103.55	114.26	104.42	97.163	102.51	103.03	108.78	104.06	99.77	115.73	99.856	105.72	112.41	103.35	99.072	95.964	101.64	99.463	107.57	111.43	112.27	103.47	104.09	110.88	101.86	110.08	98.2	104.63	102.28	111.61	110.47	102.92	111.18	107.9	111.96	103.89	104.79	99.237	97.357	101.68	101.1	103.98
107.17	103.01	98.834	101.2	102.26	96.853	98.759	102.57	106.38	103.85	102.3	105.31	106.34	107.08	106.93	110.64	108.05	107.97	99.713	109.87	102.06	103.53	106.4	114.5	105.16	105.01	106.59	111.92	100.4	101.47	95.541	109.08	109.81	111.79	115.56	103.56	101.47	92.384	110.63	108.97	101.58	106.79	102.81	99.768	105.77	119.16	105.96	111.32	106.03	101.1
110.01	108.8	113.62	111.71	106.14	103.33	101.13	100.63	109.35	99.632	104.45	102.88	106.07	112.57	97.708	106.99	112.51	102.31	111.74	102.89	108.06	108.39	108.31	110.28	104.2	91.95	110.15	114.75	104.12	106.66	104.44	102.51	98.365	98.905	108.74	108.22	101.28	113.21	106.51	103.99	116.28	109.38	109.31	106.53	105.22	107.29	107.58	99.21	100.9	104.19
103.72	106.81	111.67	101.37	98.503	95.156	108.6	98.739	106.24	101.91	103.18	110.3	104.92	97.022	102.23	98.367	101.86	98.48	94.089	100.57	97.537	91.346	93.858	100.91	105.86	93.185	99.964	107.44	98.669	92.565	100.83	104.04	99.396	98.264	98.356	107.85	100.28	102	98.252	95.79	104.26	98.922	109.05	90.99	102.63	98.866	103.3	107.22	87.966	112.57
104.73	106.22	102.55	95.073	108.05	98.541	102.74	105.62	99.597	97.032	106.91	108.28	110.02	102.33	93.334	107.25	106.77	100.81	100.62	96.507	100.1	98.545	99.946	101.91	90.743	108.89	102.08	100.74	93.912	103.21	106.1	105.26	93.728	108.58	110.87	99.864	105.47	103.62	102.27	105.51	108.85	112.07	96.641	103.03	108.2	101.35	101.81	104.76	107.38	99.031
103.5	111.71	121.24	115.57	104.44	107.44	113.77	114.64	107.63	119.9	114.85	111.4	106.65	108.12	112.96	110.39	114.18	107.46	99.92	112.85	106.15	112.33	115.59	113.37	107.99	115.64	111.77	112.92	106.66	109.31	105.23	111.82	112.9	100.83	112.64	117.91	113.58	116.27	115.32	116.28	110.69	101.14	107.26	105.18	109.54	112.89	115.17	117.01	113.77	109.59
107.96	121.19	110.39	108.91	112.78	115.78	122.39	112.84	117.12	125.28	126.3	118.29	119.67	121.74	110.87	126.82	118.67	116.21	119.95	122.85	116.01	118.59	112.67	114.93	112.83	125.17	121.09	116.17	112.45	115.66	108.09	115.73	118.2	119.82	114.8	115.05	113.05	111.13	115.65	109.86	109.51	115.53	118.7	116.76	111.47	110.1	126.68	108.31	119.18	111.49
99.459	101.46	96.904	101.42	97.316	105.56	102.34	104.94	106.87	98.909	105.65	111.76	100.12	102.2	101.76	107.05	114.64	104.75	106.07	104.66	108.34	110.13	95.366	115.1	109.29	99.774	114.76	106	102.24	106.67	108.91	105.12	101.03	108.1	108.68	107.38	110.21	106.4	98.159	102.97	105.42	110.41	98.409	108.2	108.66	101.61	103.28	104.44	109.2	99.171
108.25	96.355	107.97	109.78	103.82	109.27	106.13	102.66	111.65	100.8	99.176	101.95	107.23	104.23	101.71	107.82	103.69	94.63	100	102.94	104.81	101.51	106.29	102.72	103.61	107.04	101.82	98.106	100.86	98.886	103.61	94.708	97.452	94.768	105.47	102.09	104.6	105.17	107.57	113.18	102.94	109.85	101.81	99.389	109.4	107.05	101.67	97.498	95.958	97.763
99.017	106.88	100.97	102.16	104.54	104.96	107.84	99.063	97.109	101.2	99.165	107.1	98.865	101.06	108.13	96.999	105.79	110.22	106.48	105.97	106.71	105.45	104.56	96.012	104.15	108.6	96.443	95.068	108.69	96.855	98.465	112.1	116.54	105.12	107.63	103.34	90.969	104.74	100.22	107.65	100.08	108.74	109.02	106.16	109.72	111.86	104.77	112.03	108.36	109.96
101.59	97.772	104.63	104.81	98.894	100.1	98.642	99.916	95.397	108.27	100.98	104.98	90.659	94.19	100.91	101.86	101.54	98.321	93.903	98.456	102.57	99.155	98.677	101.65	101.34	99.408	96.256	99.516	100.86	98.076	101.22	94.672	100.51	112.8	101.74	98.825	102.81	98.825	93.44	97.173	95.901	95.967	101.56	110.24	104.76	89.377	104.95	95.665	99.943	102
110.92	116.92	101.08	96.457	109.01	110.51	103.1	103.7	100.46	116.58	102.29	108.03	101.21	104.38	111.52	100.81	100.73	116.44	102.04	108.62	104.83	109.16	99.859	103.63	113.68	102.99	106.42	108.05	110.65	104.54	100.09	99.54	103.7	111.08	99.518	103.63	107.08	106.83	99.535	103.11	103.75	103.18	101.14	115.06	108.69	107.45	113.89	104.9	101.35	117.13
106.26	100.27	103.69	99.629	103.08	105.68	93.93	108.6	100.61	94.104	105.87	100.1	101.63	107.09	112.08	97.575	102.9	109.77	96.768	101.21	98.45	97.594	103.74	106.69	97.515	98.119	97.524	101	102.72	105.84	105.26	103.47	92.75	94.012	106.11	98.45	104.13	105.37	106.36	102.79	102.47	106.61	102.15	97.456	101.53	99.486	96.983	96.606	100.32	97.49
109.98	117.22	115.83	109.09	108.16	108.19	109.5	106.79	116.28	104.56	107.38	109.51	110.1	110.48	116.25	105.09	104.43	112.56	113.87	112.29	110.66	102.77	103.73	105.87	106.22	102.13	97.035	101.49	108.07	101.85	103.94	109.71	108.51	103.11	106.72	115.22	113.11	98.46	111.46	106.38	111.97	114.4	103.53	115.4	108.92	108.35	107.46	104.33	111.24	112.4
113.81	118.31	114.72	120.21	98.866	120.62	117.71	114.67	104.96	113.22	115.6	120.65	106.15	111.83	107.42	109.84	118.05	113.14	111.27	111.31	112.64	110.02	123.08	114.7	122.43	106.29	112.04	106.36	106.45	110.05	113.08	108.63	116.23	115.79	116.27	108.48	119.61	105.94	106.16	120.06	113.01	107.39	109.04	124.44	117.52	117.84	109.42	117.83	110.42	102.32
100.86	103.26	94.692	104.95	101.66	103.91	108.87	112.73	102.7	101	101.61	103.54	112.09	101.28	103.81	109.47	102.84	102.86	109.1	100.89	108.71	99.916	101.1	98.808	106.76	105.34	112.42	111.25	110.24	105.22	116.19	104.61	101.51	107.95	103.85	104.78	116.5	111.24	111.52	110.1	102.67	103.73	100.84	98.88	98.275	102.77	102.39	103.85	109.39	113.19
112.78	99.779	104.09	107.52	104.51	105.18	114.3	110.16	112.8	106.93	107.17	103.75	110.67	93.31	108.43	91.166	111.62	101.02	106.04	103.79	106.25	107.36	102.76	112.06	102.51	108.97	106.26	106.71	109.14	100.33	106.58	97.647	103.61	109.14	107.29	106.52	101.76	105.62	100.87	105.9	108.41	101.95	111.48	120.12	110.07	109.17	111.37	115.67	102.52	107.3
103.28	101.14	103.08	117.34	114.14	102.85	106.8	107.13	99.211	94.49	101.02	98.43	101.61	111.54	104.69	104.66	110.26	97.206	107.07	112.08	102.43	103.67	107.45	97.459	101.32	103.79	102.31	104.17	110.04	104.15	105.72	116.74	105.33	109.24	100.78	111.26	98.596	108.48	99.989	114.32	107.28	106.83	107.84	97.4	105.79	100.34	111.94	101.3	106.89	113.89
91.458	105.05	101.61	96.594	102.84	96.656	95.918	105.72	96.591	89.891	85.013	100.55	100.31	96.819	100.63	94.16	103.12	98.254	105.71	103.29	107.66	94.751	104.16	99.06	107.23	101.74	103.13	101.9	93.331	93.889	100.14	103.33	102.94	106.08	98.402	93.093	100.71	98.037	106.49	104.24	96.013	99.42	99.431	101.41	98.866	95.849	101.42	91.376	100.78	96.148
91.622	96.084	102.15	101.23	104.45	97.981	91.753	92.696	96.378	98.696	103.43	100.28	104.16	103.74	93.117	108.44	92.452	97.745	104.06	101.01	90.479	95.784	98.235	101.47	96.257	102.08	90.786	94.519	96.013	100.85	100.93	96.866	110.07	98.516	100.71	106.42	99.348	103.38	100.05	100.51	102.36	97.62	101.17	95.028	103.56	106	95.502	97.262	99.042	104.64
106.23	101.42	96.355	100.67	101.58	105.44	103.96	103.59	104.98	104.46	99.655	108.76	108.9	104.25	113.83	107.35	103.78	107.49	99.805	106.82	99.399	103.1	106.7	102.86	100.74	93.18	97.085	100.8	111.02	103.97	106.24	97.632	99.203	102.65	102.78	102.78	105.24	104.93	109.47	99.077	112.34	104.42	103.77	104.27	105.29	119.67	109.89	100.02	109.91	100.01
107.23	106.01	103.02	108.13	113.93	99.53	105.13	104.31	103.72	102.71	108.78	101.77	102.13	105.81	97.943	100.24	111.6	100.57	101.6	105.41	104.23	112	104.04	104.02	105.44	103.65	112.03	108.38	105.7	98.377	101.88	107.37	101.73	102.52	103.54	107.32	97.192	99.751	110.62	102.06	106.25	102.4	107.08	101.88	100.68	98.321	101.75	101.45	106.2	102.61
104.84	110.46	105.24	109.18	108.35	105.96	102.77	103.86	107.06	98.819	103.23	106.21	111.71	105.04	103.25	104.62	110.93	109.92	105.6	108.14	116.44	97.687	109.23	101.56	102.03	107.09	110.15	101.36	107.47	103.88	103.07	107.36	105.75	105.77	113.1	98.174	106.92	107.13	104.87	103.54	111.2	120.61	103.13	101.82	99.227	97.724	101.88	114.88	97.769	103.58
104.98	101.6	99.941	105.58	102.96	109.77	102.42	103.86	105.05	100.17	110.56	113.87	109.68	100.39	103.53	109.1	98.55	105.25	105.3	109.11	102.46	102.1	102.71	103.22	103.32	103.04	100.76	102.49	105.19	103.78	105.34	108.01	99.617	109.8	106.74	108.42	105.25	102.29	104.66	102.47	105.19	102.45	98.293	105.37	100.52	104.67	104.44	101.51	103.96	104.62
105.89	112.26	99.895	112.44	109.17	113.29	105.75	105.54	116.44	117.47	116.34	116.14	114.98	115.74	115.24	109.75	106.86	114.83	117.38	121.97	109.21	110.64	111.22	110.28	112.81	115.34	114.1	103.67	109.68	105.89	110.49	116.39	104.64	111.44	114.36	115.17	110.95	107.51	118.53	104.73	112.67	108.01	105.75	107.74	110.5	117.4	108.32	115.5	115.86	117.17
104.54	107.15	106.48	105.49	122.28	107.88	109.56	111.94	111.41	108.24	104.1	122.47	115.17	119.35	101.58	113.46	110.42	107.01	113.04	123.04	114.97	111	115.59	109.42	116.26	105.44	112.76	107.66	114.17	110.38	107.49	124.15	114.53	114.46	103.29	114.6	115.35	112.33	113.79	115.6	107.29	105.94	103.74	116.92	113.1	108.3	116.86	118	110.78	110.86
100.46	104.02	99.189	94.414	107	96.451	103.65	100.14	99.005	93.413	104.21	99.294	96.739	95.345	98.654	94.652	99.626	110.09	93.8	95.382	100.59	108.39	97.803	103.77	97.667	90.145	100.59	98.374	104.66	105.88	100.97	101.18	98.698	95.719	103.95	102.57	109.4	96.871	107.08	100.27	101.58	97.895	108.53	107.68	105.74	92.807	98.979	98.125	104.38	91.92
110.11	103.58	107.47	106.89	106.97	100.3	103.68	113.77	107.22	100.48	119.66	100.58	109.07	104.71	111.07	110.97	98.955	100.25	108	108.33	97.094	105.64	108.75	108.35	108.78	103.57	106.89	106.98	99.875	111.68	102.88	108.39	99.783	101.46	106.98	104.44	112.45	99.6	109.95	106.27	98.63	112.32	107.37	100.94	110.81	99.681	92.916	104.06	108.87	105.58
109.52	108.63	103.45	96.247	116.43	106.17	113.25	110.97	107.49	105.54	106.5	111.82	104.61	104	94.89	99.25	104.61	110.85	111.23	106.72	107.81	112.24	110.87	102.14	110.69	106.2	106.75	104.19	102.44	113.47	102.9	108.65	97.52	109.32	110.35	102.86	109.86	109.19	106.66	104.83	100.56	113.37	99.744	108.21	109.95	96.661	98.325	111.41	113.94	103.29
106.85	107.84	111.18	110.15	105.06	105.83	99.215	100.94	113.46	97.93	103.51	99.328	106.69	105.99	106.9	102.91	108.28	102.66	101.64	98.624	104.56	108.02	103.79	108.2	101.03	101.04	105.39	100.63	102.18	108.44	105.78	104.38	103.06	98.293	112.03	106.04	103.1	108.91	103.72	108.58	110.16	109.07	100.64	110.23	106.36	109.82	105.98	109.86	112.36	106.44
103.65	95.83	108.31	107.32	110.8	104.89	107.36	109.58	103.7	109.52	97.589	98.23	108.53	116.09	102.69	102.08	100.57	107.92	105.51	106.3	108.07	104.58	100.96	108.76	107.2	108.52	110.02	106.3	114.88	109.39	111.81	105.36	105.68	102.09	107.2	103.51	105.07	103.43	107.96	107.95	103.09	109.18	106.9	108.04	109.43	104.94	111.98	90.141	106.44	102.17
126.53	116.02	117.6	119.98	112.7	114.16	113.98	118.12	118.91	116.94	117.27	109.9	119.79	121	120.18	115.08	116.88	122.78	125.26	118.1	124.5	115.5	111.02	121.47	116.2	118.08	124.29	113.88	109.36	125.74	116.04	121.78	123.08	123.06	118.13	119.98	122.82	115.69	121.67	116.24	123.32	109.49	114.99	119.49	109.19	114.03	125.03	124.88	116.06	118.35
107.94	107.18	109.14	103.61	101.63	107.42	96.418	96.761	90.558	100.86	103.07	102.74	93.976	109.33	99.667	91.65	102.76	96.478	104.29	103.28	104.93	107.62	107.42	106.1	92.588	105.77	94.863	108.27	106.11	94.525	100.96	98.488	108.58	99.829	96.091	100.9	94.058	99.714	100.42	102.44	95.111	102.66	96.06	99.766	99.582	98.576	92.521	97.462	100.77	103.72
114.71	116.36	103.1	111.8	112.48	112.92	114.31	112.34	107.54	114.67	109.62	106.42	117.06	114.35	113.44	105.24	118.37	120.7	117.95	111.17	103.55	110.93	112.91	109.38	111.31	115.14	113.18	108.28	118.27	109.56	118.12	119.68	108.16	115.6	110.52	106.05	110.98	114.6	111.3	118.33	102.36	114.97	106.38	119.95	110.11	113.5	108.99	99.395	109.95	111.04
107.75	107.18	112.13	110.23	112.23	118.31	118.26	95.615	107.16	109.97	112.24	104.72	105.14	113.55	104.59	107.31	115.79	114.64	108.46	100.21	117.87	108.25	105.77	109.35	121.44	101.58	110.15	113.83	107.04	113.01	106.63	105.19	112.36	100.22	108.86	113.72	107.26	110.31	103	114.29	113.17	99.329	109.64	105.73	97.401	109.65	119.05	111.44	106.86	116.34
108.59	104.36	110.26	103.06	110.85	106.12	100.91	103.06	114.04	103.12	102.23	106.92	101.58	114.43	96.516	106	104.07	109.89	119.7	106.02	102.96	109.57	99.946	105.35	104.43	95.366	102.3	105.86	98.991	100.49	110.09	104.2	105.86	101.01	103.48	100.92	101.02	100.52	106.95	103.14	100.85	110.06	105.85	110.51	115.11	109.37	99.214	102.98	102.21	103.01
105.66	104.72	95.892	111.64	112.62	118.52	102.46	99.86	102.69	115.58	111.58	105.45	111.24	112.76	103.53	107.81	109.96	105.81	111.88	109.61	104.95	108.06	108.35	97.723	107.97	111.91	101.14	111.67	103.98	108.65	105.51	106.22	106.55	111.46	98.73	105.59	114.6	103	106.97	101.95	108.59	104.22	95.989	109.14	111.2	105.95	112.04	107.77	102	104.73
114.66	114.22	102.47	100.82	92.509	100.16	104.18	108.18	104.41	101.25	105.96	104.24	107.91	102.21	98.372	105.06	107.04	105.68	105.22	108.48	101.9	104.52	103.29	101.21	96.277	99.886	109.71	109.81	102.82	102.9	115.94	103.77	105.35	112.36	111.32	110.36	110.22	111.01	101.87	108.48	113.14	104.59	105.67	104.02	105.39	107.19	108.04	113.05	93.768	105.37
122.43	113.58	105.32	120.03	117.72	111.43	107.8	114.93	111.35	110.13	106.79	113.97	101.57	111.65	116.59	114.96	111.82	114.38	112.82	114.89	110.61	114.35	114.97	110.19	114.59	115.91	104.01	112	116.67	115.72	110.88	114.77	105.05	116.45	118.22	110.32	114.8	108.43	110.85	118.39	109.12	103.72	115.81	112.12	104.84	107.06	116.63	115.25	110.39	114.19
109.03	110.82	110.85	103.17	115.01	93.13	111.58	101.27	108.19	101.79	104.83	113.78	102.6	109.4	104.31	100.63	109.4	109.78	102.06	100.34	102.19	102.55	102.27	104.13	111.76	108.23	102.99	106.91	108.52	111.15	104.73	111.75	106.53	106.25	104.07	103.79	106.44	105.65	112.65	103.32	97.718	108.05	101.77	101.07	110.15	100.98	106.87	108.05	99.483	102.99
103.03	111.83	113.1	115.44	110.03	123.77	107.51	118.68	98.431	118	115.6	113.21	109.98	102.84	103.89	111.29	117.22	106.38	117.92	111.21	118.08	114.51	113.62	108.74	121.26	110.65	119.43	117.57	118.57	103.38	113.47	115.71	99.997	104.73	110.05	107.92	112.54	114.91	112.12	111.27	115	102.54	111.1	114.85	112.29	116.23	115.69	114.33	118.45	105.66
109.13	98.715	113.17	112.43	94.959	109.52	107.63	107.44	112.22	117.8	101.76	100.6	102.86	110.28	106.07	107.1	102.76	113.45	103.26	107.55	101.84	105.15	112.7	106.65	106.49	113.21	110.98	107.02	102.33	100.36	109.92	104.37	106.97	109.28	104.74	114.23	102.84	102.56	101.78	108	105.51	109.5	102.63	112.89	98.39	108.24	108.3	106.3	112.19	103.57
106.54	105.45	105.57	109.14	106.89	101.04	104.73	108.89	105.23	113.32	112.77	100.53	95.203	102.27	108.31	106.92	114.24	102.92	101.4	106.96	107.17	106.33	102.31	107.77	115.46	104.98	98.269	112.85	108	102.67	98.748	103.11	98.007	112.43	111.72	107.59	106.79	105.91	99.909	113.27	101.9	103.32	103.25	111.15	103.27	104.66	102.72	110.05	96.819	111.81
104.74	112.83	98.676	105.57	113.53	109.41	107.51	103.61	103.14	105.71	103.71	109.55	107.3	113.6	105.43	110.73	104.43	97.591	98.267	112.23	108.8	100.23	110.46	108.04	99.35	109.24	98.085	103.51	108.11	93.74	111.68	112.45	101.87	110.13	104.82	103.29	103.35	101.28	111.43	106.89	115.56	98.221	99.491	107.22	100.8	114.74	106.61	105.94	101.77	101.38
114.29	111.5	111.12	112.08	106.92	111.98	112.15	117.01	112.84	113.84	104.41	109.03	104.08	107.7	108.65	105.97	99.781	102.16	97.457	112.33	115.2	113.44	109.65	104.9	110.42	114.37	108.79	115.88	116.49	118.45	108.47	106.51	107.03	107.56	115.23	99.133	104.63	104.18	108.21	111.77	109.02	102.55	117.66	106.35	112.03	118.11	110.51	111.18	97.437	111.04
100.53	97.374	100.08	91.877	96.145	102.2	98.435	101.34	105.43	105.6	98.43	98.248	98.943	107.14	103.62	100.54	97.247	98.392	106.22	98.675	100.1	93.733	91.112	102.54	102.23	95.434	109.21	102.17	106.91	100.15	94.343	100.2	99.796	94.804	100.99	102.5	97.357	108.17	97.035	95.468	95.754	101.01	97.246	105.2	105.89	93.592	102.65	102.79	99.065	107.39
92.553	103.51	97.206	100.4	92.93	91.096	103.53	109.32	98.004	95.784	99.898	105.05	104.38	96.174	106.14	107.94	93.751	102.48	96.263	99.269	105.78	106.43	95.536	102.49	103.28	101.4	102.86	107.73	105.22	98.163	99.78	103.62	103.26	95.755	100.3	104.6	102.87	100.11	104.51	101.71	99.058	98.639	100.27	110.04	100.76	100.51	98.328	99.576	106.65	104.44
99.062	108.47	109.57	104.07	102.21	106.33	106.89	106.24	101.55	102.37	109.03	101.41	96.949	116.69	107.98	101.28	115.5	106.45	106.02	107.55	105.3	96.418	111.41	107.13	110.61	114.16	103.51	98.932	104.21	101.51	107.11	99.395	104.32	107.4	104.98	105	103.69	111.32	106.33	106.79	99.242	102.7	102.16	103.66	105.25	105.81	103.45	103.61	113.05	102.17
104.8	113.88	96.64	104.97	103.52	97.75	113.85	111.74	106.77	107.38	101.74	104.53	109.23	110.65	106.22	97.279	103.82	105.84	116.65	105.72	111.85	103.07	102.27	113.46	100.24	106.63	106.58	101.25	99.578	108.58	103.77	114.19	108.48	100.85	98.072	102.74	116.17	110.05	99.352	110.24	111.39	114.84	106.95	108.23	106.38	96.82	111.63	106.52	104.37	98.765
108.91	117.45	102.63	103.65	110.16	110.37	99.537	102.04	114.3	110.78	106.79	112.13	116.48	106.39	104.57	100.1	111.58	111.88	109.72	106.3	104.09	111.34	105.16	104.48	110.98	106.33	111.34	101.94	115.62	109.11	107.23	109.14	105.44	106.04	108.96	112.82	111.79	111.66	105.81	106.9	102.77	102.64	98.033	101.13	109.21	101.86	100.92	98.468	113.53	103.13
103.85	106.34	107.17	101.74	103.25	115.47	94.154	116.79	113.42	101.58	107.23	103.51	106.56	88.87	103.63	105.24	101.97	94.695	108.2	114.44	97.194	103.93	101.36	103.26	104.3	101.96	104.54	97.688	101.15	104.83	101.52	105.98	95.276	103.44	100.73	116.48	103.59	102.02	103.65	109.35	97.726	103.69	107.64	111.98	104.88	100.57	103.13	99.377	111.47	92.16
105.12	104.07	103.93	101.27	113.97	108.06	100.61	103.89	99.959	106.07	106.56	107.01	108.49	108.5	105.17	109.8	108.36	98.096	107.34	102.24	107.05	118.08	103.64	106.56	106.07	101.94	109.78	105.06	105.99	111.65	109.39	108.38	106.06	104.69	106.22	104.86	108.1	97.309	108.9	109.39	110.9	106.07	101.98	98.85	110.11	108.24	105.53	107.71	113.4	104.6
104.4	109.39	120.23	104.91	113.52	115.02	107.98	99.171	100.34	102.72	104.57	103.78	107.87	106.02	108.83	109.28	104.94	102.9	113.79	102.69	104.18	109.67	110.68	106.52	109.69	107.12	104.32	112.75	107.66	108.29	110.65	109.3	112.22	100.83	104.46	107.47	103.62	114.67	101.65	108.33	97.297	112.86	109.08	101.92	101.11	101.74	108.25	106.36	98.702	100.83
114.87	104.31	114.23	111.88	108.26	108.04	117.81	107.45	108.82	104.92	112.83	111.83	109.65	110.36	121.57	116.25	116.31	113.68	116.12	115.99	105.53	114.04	114.73	115.08	113.69	105.08	109.41	118.59	112.75	110.57	111.98	111.2	113.73	108.22	112.74	105.7	118.47	110.8	117.58	109.18	108.97	106.24	115.61	115.32	99.724	111.08	113.02	102.83	117.46	118.53
104.53	103.15	105.07	97.085	103.46	112.56	96.807	96.387	120.56	102.94	113.48	99.799	109.42	111.33	104.31	93.679	100.67	108.34	97.291	104.28	115.7	109.06	108.14	107.06	99.748	113.39	102.04	95.732	107.76	105.06	100.81	105.86	98.04	110.51	106.4	111.57	101.89	106.64	111.94	106.29	111.66	108.84	112.74	104.52	112.84	110.55	111.66	115.58	97.764	105.15
106.01	103.59	102.84	112.61	111.21	100.62	104.9	96.826	106.07	95.183	99.324	105.04	105.16	100.02	101.68	101.83	105.22	104.97	104.42	104.96	96.562	116.21	97.093	96.936	123.19	103.49	102.82	105.3	107.23	101.9	108.84	107.12	103.75	104.61	112.84	110.26	97.584	100.04	106.53	103.55	105.9	106.49	101.5	103.71	103.23	94.367	119.59	100.59	106.24	105.25
99.043	102.49	100.96	94.92	100.2	95.119	97.525	103.63	90.59	98.694	95.135	97.563	98.545	100.97	96.959	104.88	101.36	96.338	104.1	103.35	95.524	90.595	94.767	95.36	100.15	106.69	104.25	97.928	105.04	104.12	97.616	100.9	101.32	104.11	103.11	100.18	103.55	98.278	100.48	98.32	102.83	106.71	101.63	99.093	102.73	95.897	99.953	96.507	103.49	97.515
101.16	106.53	96.48	105.32	105.21	105.4	105.54	98.78	112.59	99.139	113.78	107.6	109.54	113.99	107.8	102.5	107.27	108.67	105.71	97.842	112.11	102.52	95.906	108.92	104.24	104.11	100.1	107.69	105.97	107.74	96.988	105.86	90.994	101.71	105.97	104.38	108.68	101.28	111.55	99.88	95.041	99.199	103.71	101.92	108.74	110.31	98.194	104.21	102.04	99.646
113.72	105.71	108.81	105.7	104	98.563	112.33	105.65	111.4	112.81	105.41	117.99	107.22	106.46	109.88	102.42	111.56	96.769	99.646	106.11	99.087	102.39	106.62	104.59	102.39	112.37	99.244	103.94	104.18	106.91	105.43	104.71	106.19	109	105.61	110.15	109.38	98.946	100.19	111.66	101.23	105.51	112.3	105.89	110.03	109.03	106.13	111.05	106.43	114.23
98.106	94.141	114.52	106.48	97.243	107.4	110.05	101.63	106.47	87.838	108.51	101.19	106.08	106.64	96.156	103.92	102.69	100.88	102.88	92.444	111.29	100.18	103.11	95.616	103.7	102.04	103.84	100.1	102.32	113.42	108.45	103.8	104.65	102.76	100.2	107.22	101.52	115.01	100.8	102.17	114.98	101.52	100.27	102.45	104.4	110.22	111.47	109.17	102.79	109.3
97.658	103.37	109.72	102.59	103.85	115.46	106.6	108.22	103.93	103.63	109.94	116.03	112.97	109.5	107.04	103.44	106.21	115.87	116.78	104.37	98.297	113.71	107.11	103.52	104.12	113.46	101.38	108.4	106.58	112.45	104.68	107.48	112.55	104.45	95.816	111.67	107	108.38	99.504	108.4	103.62	98.515	108.91	103.94	104.84	109.09	111.88	103.96	108.15	119.49
108.5	108.25	109.95	109.26	115.52	110.75	109.28	109.64	113.69	115.22	113.57	111.77	108.52	107.13	114.16	104.64	103.27	97.511	114.72	105.49	101.91	106.9	122.78	109.49	108.25	106.68	113.7	108.41	123.28	110.63	114.25	113.35	109.33	112.9	114.23	109.74	119.72	105.19	108.53	116.33	114.68	114.02	110.02	110.7	109.32	113.69	113.81	106.38	107.22	111.11
100.09	106.94	108.67	113.2	111.33	101.1	102.3	108.13	99.183	109.18	104.98	103.51	97.32	99.296	105.91	105.2	107.47	106.19	106.17	105.9	103.38	98.501	106.87	107.77	98.225	106.77	94.803	110.53	97.322	102.95	98.546	96.833	104.62	106.34	100.4	106.92	102.82	100.85	104.46	116.38	107.3	112.93	107.34	99.459	108.82	107.55	103.13	114.35	115.68	105.9
117.19	115.84	111.35	114.32	109.26	115.37	107.54	114.24	116.9	107.3	110.81	110.66	107.19	106.12	105.73	103.27	107.17	113.69	116.3	104.41	110.84	111.91	108.24	115.97	118.51	115.76	105.84	119.4	112.48	115.32	113.96	99.982	103.13	116.53	110.48	108.29	105.94	111.07	109.72	108.9	118.78	103.23	100.62	106.19	106.03	112.26	113.55	112.15	106.26	117.78
112.29	106.7	109.72	105.73	114.61	109.92	116.56	118.75	116.51	114.13	115.21	114.16	117.67	111.83	116.55	113.47	110.68	115.41	108.92	111.23	109.25	113.66	106.91	113.97	104.32	114.16	109.08	108.52	108.1	107.72	113.6	112.9	119.32	113.18	107.81	109.95	112.79	109.7	121.65	104.1	117.81	108.63	109.65	95.043	114.79	111.7	114.98	105.39	111.76	104.29
109.27	105.76	100.35	103	96.535	108.95	106.2	102.94	103.28	104.78	103.57	106.21	100.2	111.14	109.36	92.221	110.73	101.41	97.056	101.28	97.983	111.39	105.12	107.36	98.342	101.7	115.89	101.76	101.74	110.28	100.31	104.9	100.99	92.886	99.378	98.372	98.577	98.381	105.14	103.89	101.2	101.41	113.71	101.15	101.8	103.14	112.76	109.55	110.99	99.179
113.55	118.45	105.5	108.9	113.52	116.77	112.61	107.71	115.09	113.77	113.6	120.92	117	108.29	109.97	106.15	118.11	115.65	113.5	113.31	116.1	117.27	110.65	109.07	111.86	107.34	107.32	112.6	107.13	111.28	119.74	110.2	111.53	115.64	116.51	121.46	117.86	108.91	102.58	103.53	105.93	112.71	112.71	106.51	107.14	113.28	115.37	114.49	104.59	119.05
103.13	93.487	104.69	106.44	93.648	100.19	99.801	109.67	109.13	96.409	100.98	102.54	89.147	99.024	90.077	102.1	97.078	101.58	98.143	98.282	93.344	104.19	106.88	108.12	111.46	100.38	96.548	103.53	108.32	106.19	96.793	90.553	96.884	101.37	91.641	100.59	102.57	99.755	102.41	99.399	89.396	99.584	106.68	107.88	102.39	98.156	96.655	93.555	91.48	96.981
104.59	106.55	102.07	101.65	109.46	102.6	105.52	98.305	100.13	109.61	91.323	104.75	99.255	109.75	102.95	105.81	110.92	105.04	105.98	100.92	113.72	108.43	105.2	106.4	103.11	107.8	105.94	99.563	105.6	111.83	110.19	100.55	90.11	99.829	106.84	102.43	107.24	103.45	107.52	106.95	116.37	101.26	106.58	100.29	102.95	89.744	99.784	106.38	98.722	99.214
100.54	95.382	105.06	100.69	117.21	102.76	105.19	107.59	100.58	109.59	102.67	113.27	102.58	107.07	104.17	103.22	104.75	106.66	99.993	108.8	110.01	96.278	110.22	104.84	110.74	108.56	103.2	102.18	107.61	111.34	104.89	102.37	102.33	106.49	98.8	92.87	107.74	107.8	103.84	109.07	100.65	95.815	110	101.52	103.35	98.126	104.14	103.78	97.191	103.69
92.743	95.491	95.216	102.12	100.8	102.8	97.542	98.756	99.008	103.31	96.728	107.2	96.484	100.38	95.999	99.305	104.92	96.84	98.35	94.179	99.422	100.55	90.471	105.06	97.036	101.21	105.58	95.634	102.63	98.503	92.404	100.27	98.57	100.93	98.851	96.295	93.898	104.29	101.41	99.082	101.92	94.198	103.93	94.773	108.05	108.87	103.63	101.41	105.38	92.96
108.19	112.97	112.61	113.27	116.73	112.31	120.3	112.53	112.72	105.18	107.52	104.89	115.09	108.96	108.43	104.42	116.56	110.46	105.21	98.511	115.84	115.6	116.25	112.86	110.23	108.33	109.83	107.13	110.47	116.69	117.88	108.87	113.51	114.22	117.52	108.66	111.51	109.53	111.75	109.75	114.2	111.3	107.84	106.45	114.35	110.35	110.07	115.36	108.81	106.52
103.9	100.12	105.04	87.426	97.679	102.08	104.94	92.196	101.35	90.91	96.727	105.03	102.59	103.8	98.025	103.51	99.117	98.346	103.99	106.42	108.59	100.1	97.2	93.524	94.241	103.23	99.566	99.774	106.84	100.64	96.643	103.87	100.26	103.74	105.93	103.15	107.33	107.2	100.89	95.841	98.911	107.47	103.59	101.2	97.557	104.07	100.68	110.61	104.77	100.95
106.1	99.046	104.78	98.348	96.846	99.689	98.983	104.52	91.873	97.698	99.446	100.89	97.803	104.4	95.097	90.522	102.29	98.029	99.505	99.383	97.366	102.33	105.74	96.798	99.867	103.18	100.53	107.48	89.161	101.1	98.763	97.186	103.86	100.12	101.01	94.386	98.529	104.31	93.07	103.41	111.59	99.692	96.661	106.65	101.35	92.316	108.96	101.37	100.58	102.29
99.157	107.41	93.58	90.846	95.106	105.82	97.792	84.606	102.47	96.648	100.95	104.11	95.675	97.247	98.492	99.159	100.38	99.667	97.77	98.298	96.038	95.948	96.432	101.86	95.448	100.53	95.484	97.391	104.49	94.138	96.628	104.99	101.36	99.052	96.138	108.61	101.25	104.55	92.926	98.691	98.81	100.06	100.83	103.96	106.97	102.18	99.597	93.518	93.66	93.948
106.62	111.04	103.85	104.92	113.12	106.15	104.7	102.66	103.3	104.6	101.83	94.794	104	106.05	97.452	112.54	110.62	110.79	110.49	105.85	109.8	110.88	101.24	92.366	101.16	112.21	110.71	107.45	100.62	108.56	102.14	109.18	108.62	106.44	104.51	106.87	103.38	116.21	109.27	104.65	103.71	101.43	100.47	98.244	99.445	110.06	109.37	101.17	105.35	95.046
95.876	94.999	102.97	95.754	108.4	95.569	96.666	104.02	92.375	97	104.43	99.277	97.666	99.849	97.373	98.351	107.9	109.92	93.603	101.73	101.6	105.18	102.42	103.81	99.685	99.317	104.53	88.32	98.102	108.51	102.44	88.497	95.268	99.938	104.43	102.17	98.303	112.38	105.59	113.19	100.07	102.93	101.7	106	95.196	100.8	104.88	94.531	99.551	102.76
107.88	106.4	109.84	105.84	107.54	110.12	117.62	111	115.78	119.53	120.26	114.93	114.59	108.88	109.69	113.26	108.03	115.52	107.02	115.35	108.89	108.31	113.76	115.98	110.77	109.88	107.11	116.83	106.71	108.35	109.23	114.9	107.53	108.09	110.15	107.55	108.45	120.64	116.43	110.7	109.79	109.1	113.5	117.56	114.84	109.87	100.66	115.29	112.75	113.27
105.26	105.79	112.85	112.92	113.75	116.4	112.02	114.43	115.87	120.34	111.4	99.452	123.44	110.48	124.09	107.55	105.82	100.46	109.44	115.3	120.81	104.84	114.75	107.71	114.67	109.37	118.06	108.46	116.02	108.4	114.63	113.29	112.86	104.76	112.31	112.29	112.92	117.41	108.14	105.96	109.82	105.73	117.17	113.59	114.6	106.15	122.15	116.07	111.79	111.72
117.4	109.06	109.82	110.39	112.68	115.1	114.4	119.19	100.44	110.86	107.71	109.83	109.33	115.53	118.34	111.67	118.6	117.79	105.67	108.96	105.72	109.57	110.29	107.79	106.34	113.11	120.23	107.98	101.25	110.93	116.72	117.85	117.04	109.9	112.24	108.13	107.48	105.67	116.88	113.38	113.4	115.04	113.86	113.57	116.14	112.37	115.28	115.86	117.6	103.91
98.36	108.37	91.686	107.36	97.941	97.843	95.061	96.983	101.02	113.23	101.49	95.243	92.776	98.242	98.389	91.468	105.55	98.058	102	95.676	103.67	98.478	102.07	103.22	103.78	108.18	95.304	96.091	105.92	105.97	95.661	106.87	101.68	106.32	99.87	99.654	92.174	100.59	98.194	102.36	94.05	96.52	94.091	101.64	94.664	107.8	101.68	96.315	101.25	111.01
107.84	106.44	104.34	106.14	115.03	108.3	101.39	100.45	96.982	103.94	101.42	99.578	112.88	104.22	107.33	105.34	106.29	106.29	105.97	102.76	97.45	109.7	102.59	100.61	98.762	112.31	96.57	108.97	110.12	107.48	106.63	104.72	108.48	96.259	110.88	100.13	106.78	106.29	104.83	101.4	107.28	108.95	103.05	109.5	113.43	109.68	107.75	109.14	100.12	103.45
103.82	105.54	107.39	114.91	101.08	110.61	97.652	108.16	101.18	107.81	107.8	110.16	106.85	106.59	105.66	106.03	115.57	115.13	117.24	118.22	107.84	105.73	104.7	100.56	110.2	107.56	101.23	108.51	102.19	102.77	107.24	110.14	109.35	103.32	108.47	109.43	103.48	106.01	98.759	102.74	105.84	112.28	99.732	106.88	108.74	99.902	98.855	112.5	111.85	107.16
102.16	96.417	106.66	101.26	106.57	111.1	106.09	98.597	106.01	98.635	106.79	105.04	104.63	105.22	111.59	101.38	105.04	118.53	104.84	105.85	101.12	103.94	109.91	101.33	111.8	109.92	107.21	109.05	112.24	110.27	106.62	105.23	109.93	104.4	108.28	104.27	116.61	113.69	105.01	94.695	107.21	105.38	113.3	104.56	103.26	106.75	112.08	108.01	110.26	104.13
108.89	106.07	109.73	100.79	110.45	102.04	103.82	105.09	100.96	110.44	105.66	92.462	108.91	108.4	110.82	113.03	101.9	95.511	110.79	119.48	111.44	94.082	110.34	111.71	100.85	102.42	109.05	108.92	94.779	113.12	100.7	114.09	98.754	108.8	110.25	105.64	108.82	100.96	111.78	108.21	110.41	101.6	111.67	99.786	106.71	106.17	108.96	97.33	111.43	106.04
102.77	110.91	97.767	105.31	102.87	111.24	109.27	102.83	112.27	104.21	109.05	105.29	103.83	104.7	111.07	103.2	108.53	99.993	111.04	94.234	103.82	110.05	91.061	104.59	108.49	103.12	103.3	102.84	109.63	107.31	113.72	107.86	106.1	96.758	103.94	101.05	98.14	109.57	102.17	109.82	103.88	105.13	106.09	102.06	110.9	98.622	114.47	109.43	109.69	113.46
116.78	115.16	107.6	109.12	109.35	113.35	105.79	111.72	120.45	112.6	109.87	112.66	104.94	116.43	104.45	114.55	110.47	103.32	110.48	111.02	107.11	116.98	120.4	108.49	115.78	108.5	106.37	121.72	112.76	109.01	112.06	116.74	109.81	108.18	104	112.06	112.44	123.74	111.48	116.39	117.07	115.72	118.38	113.84	107.58	119.84	113.69	116.85	116.21	110.76
110.02	106.14	111.15	102.92	118.27	105.9	108.4	106.5	107.26	116.1	107.67	107.42	96.153	104.64	110.41	100.47	116.7	103.21	102.01	107.59	107.51	100.61	112.31	104.69	107.69	100.07	108.07	94.489	106.73	109.68	106.36	98.424	107.73	100.74	102.79	99.881	99.908	110.81	111.05	99.099	99.904	103.04	103.53	97.311	109.33	116.59	106.81	96.043	103.12	106.36
106.59	102.92	104.59	97.613	96.768	101.65	98.885	107.74	100.22	100.05	100.37	108.13	101.22	103.42	111.91	95.812	109.89	98.109	107.07	105.16	92.793	117.08	99.657	97.959	98.658	91.246	95.936	101.17	109.31	98.954	99.689	94.785	103.11	94.098	106.2	100.77	98.534	100.7	100.65	93.321	94.648	97.402	106.9	101.6	96.697	99.429	102.05	97.866	98.282	98.041
99.873	98.658	102.41	111.06	106.87	103.52	106.65	100.57	99.924	103.07	108.8	102.72	98.476	107.66	98.429	102.5	109.53	113.45	105.15	106.42	111.1	117.39	100.26	109.76	107.88	105.41	96.129	112.42	99.915	123.35	107.12	104.8	94.462	100.49	99.528	108.36	103.59	102.63	104.67	105.69	106.54	105.37	100.86	108.49	99.118	101.7	102.87	93.983	105.31	102.2
108.66	101.02	110.46	108.54	103.09	119.61	103.77	104.18	107.04	100.22	107.19	110.14	109.15	104.49	109.24	113.41	111.37	107.55	105.29	100.34	109.71	99.246	110.6	102.91	114.09	93.074	106.44	103.04	101.66	101.31	101.22	112.16	105.8	109.76	107.75	104.3	100.99	101.31	100.95	99.046	107.36	102.9	109.54	108.95	106.96	105.96	105.8	106.12	101.86	90.229
93.239	98.736	100.67	101.4	103.46	107.58	99.177	101.02	87.865	96.014	94.307	100.22	95.278	89.179	102.62	107.72	106.33	99.852	95.956	99.66	100.72	103.54	102.49	98.558	101.51	104.71	97.431	98.41	91.805	101.66	96.867	94.413	104.01	108	103.16	96.209	98.382	100.74	107.71	103.02	92.704	101.81	100.78	96.812	98.033	103.68	106.05	104.43	95.39	100.08
117.37	120.02	111.54	111.03	120.23	113.96	116.03	116.43	125.38	119.17	120.78	103.18	119.34	128.44	115.23	114	113.78	110.46	123.78	115.97	116.86	115.02	118.17	113.02	114.14	118.77	114.63	121.6	119.46	109.63	110.65	112.31	121.63	118.66	115.75	110.14	118.51	117.6	123.69	117.99	118.93	113.67	114.48	113.79	118.22	114.37	114.74	124.07	112.84	120.39
108.31	109.26	103.5	107.1	105.66	103.59	96.335	113	105.06	105.55	107.05	105.71	101.76	104.29	114.15	108.69	122.87	103.34	99.493	113.85	107.78	111.14	103.1	109.34	113.38	104.17	105.52	101.88	107.2	101.18	104.87	109.35	114.48	107.84	104.35	106.74	107.48	99.351	100.31	106.77	109.17	102.3	108.05	99.283	105.61	109.89	103.81	115.91	112.66	96.276
108.83	113.2	111.71	114.71	106.62	115.64	110.13	116.12	112.78	103.17	111.03	112.05	110.35	106.18	109.33	120.94	116.64	112.41	104.24	109.12	109.21	113.37	106.58	118.39	117.21	109.42	114.38	114.18	105.84	117.47	97.729	115.32	122	112.58	103.84	107.72	116.06	113.44	101.39	107.22	104.96	105.48	107.01	105.79	112.84	106.55	108.41	113.23	118.06	109.88
92.859	103.9	96.397	98.145	104.14	95.396	104.18	99.69	101.89	100.87	97.784	102.32	107.55	93.627	108.46	103.22	108.32	95.485	102.91	109.05	107.57	104.01	97.484	104.61	96.723	105.51	92.403	96.937	101.43	98.074	101.58	95.916	107.33	99.084	107.41	97.484	98.95	108.16	101.42	111.39	97.738	110.39	104.08	105.87	95.397	101.17	103.94	96.021	103.36	97.86
99.717	97.41	103.81	110.17	97.37	88.13	102.87	100.33	97.901	111.51	96.258	92.067	99.845	99.068	99.353	102.42	96.94	91.399	100.6	90.235	105.7	104.49	106.96	91.764	94.4	99.113	102.19	99.82	102.86	102.46	101.17	101.16	95.081	97.784	99.454	99.255	101.28	98.702	99.338	99.917	107.61	102.49	103.74	99.905	109.39	94.584	100.79	98.524	103.19	97.532
108.37	114.37	102.33	111.99	108.56	103.76	114.1	111.11	111.3	113.79	111.44	117.45	108.16	111.8	103.76	109.61	111.47	109.37	109.62	112.16	109.05	114.47	109.33	108.21	108.98	125.55	106.15	109.71	106.71	107.48	114.87	112.27	109.88	109.06	103.7	108.77	103.95	109.13	106.21	110.01	114.73	103.99	104.72	105.43	102.49	115.62	109.76	103.32	110.68	115.91
114.01	108.48	103.62	105.74	114.08	112.3	116.07	107.46	103.81	100.4	98.461	103.39	105.26	107.07	115.43	111.28	104.16	104.97	99.815	102.86	98.405	103.02	99.339	114.64	104.51	103.54	106.79	112.64	110.03	113.51	113.06	108.53	99.892	108.62	95.505	102.84	106.32	109.12	98.759	108.95	107.85	113.59	109.59	104.47	100.85	96.579	114.64	102.73	110.97	106.06
118.64	110.9	109.9	101.28	112.64	112.65	106.43	100.14	111.12	116.29	119.02	117.03	108.55	114.54	110.67	110.26	115.32	113.18	107.72	110.01	107.39	103	112.04	114.63	116.82	115.56	116.11	94.89	107.13	103.74	107.27	117.6	120.39	119.12	106.61	103.43	115.16	112.13	111.14	104.83	105.01	119.69	117.87	114.77	119	109.67	104.66	121.39	107.48	103.29
98.092	97.178	103.27	104.38	104.46	97.919	102.6	103.57	114.89	103.94	105.08	100.81	99.416	100.27	103.58	101.77	99.358	102.33	101.64	104.51	110.81	110.33	109.15	116.86	104.87	105.01	109.26	100.08	113.63	108.72	95.844	101.65	104.93	105.09	103.18	100.15	101.59	106.56	104.01	106.34	101.42	111.19	99.743	105.66	104.61	102.28	106.18	103.72	115.19	102.77
107.71	106.87	103.2	108.17	109.32	109.77	116.9	116.27	98.4	114.38	104.23	102.14	109.34	113.93	107.15	116.21	115.03	112.75	112.89	119.13	109.34	109.51	113.81	103.58	110.1	105.55	105.37	118.7	107.01	112.25	108.65	113.68	115.65	113.74	111.07	105.41	112.7	114.2	116.31	109.36	113.58	111.55	116.84	110.18	110.29	113.46	110.48	106.33	110.5	111.95
109.61	116.91	108.68	104.74	108.87	113.49	109.68	112.4	111.29	116.97	120.09	109.26	110.87	114.77	109.77	102.75	109.69	116.23	114.06	109.96	105.14	113.84	118.69	113.11	110.53	111.53	107.74	110.05	112.35	101.65	104.79	114.54	102.09	112.58	112.4	112.86	106.9	114.69	111.21	114.29	114.06	102.91	108.55	117.65	116.9	109.81	109.17	110.1	112.71	108
107.92	101.82	113.34	110.36	109.23	110.49	127.83	111.9	113.43	116.4	112.55	114.55	111.03	107.79	113.56	109.04	115.99	114.18	104.38	111.26	109.6	112.36	110.35	110.03	117.14	104.52	112.25	111.17	112.5	114.51	117.12	116.45	110.69	113.38	113.95	109.24	117.41	110.03	106.63	116.76	108.71	112.7	104.68	116.47	105.06	114.83	113.42	103.42	107.7	114.37
113.34	120.6	123.34	119.75	121.41	122.22	112.86	117.97	122.94	114.29	116.09	114.47	120.45	117.91	120.36	110.78	118.25	120.02	115.69	109.58	119.89	119.37	119.26	125.96	117.15	111.13	115.41	117.78	120.29	117.22	112.93	117.98	119.41	115.33	106.68	119.46	119.3	128.69	114.43	112.5	117.5	120.3	118.85	115.02	110.24	111.68	113.51	116.83	118.42	114.75
97.711	106.68	104.46	98.638	106.41	103.8	101	113.32	106.92	111.85	101.89	111.57	105.46	106.11	106.31	109.72	108.59	105.42	104.67	107.62	97.482	112.36	107.21	100.69	105.93	96.189	107.26	94.1	105.15	106.9	101.42	95.163	102.11	102.62	105.59	107.41	100.47	107.58	111.06	102.96	112.73	109.44	94.194	103.76	100.69	114.86	101.2	109.68	104.94	110.13
102.16	105.34	109.75	118.38	105.14	116.05	105.6	106.55	120.7	102.91	107.73	109.16	107.83	111.51	108.7	112.84	110.5	114.58	112.97	105.58	105.34	112	109.18	110.03	110.04	114.72	108.87	105.49	112.54	112.82	110.41	119.16	114.64	105.28	111.02	121.33	109.85	111.7	106.2	109.7	113.67	101.33	113.05	101.27	117.42	115.67	104.46	115.33	115.95	115.6
103.45	105.86	107.7	102.32	115.33	105.38	97.697	120.5	108.76	113.13	115.93	103.96	102.45	109.65	104.87	109.6	107.21	107.36	103.8	102.46	111.29	104.66	95.924	105.73	116.8	103.26	100.88	114.04	107.9	97.909	104.69	106.9	98.255	110.88	108.52	104.74	100.03	101.25	104.88	101.92	102.57	103.67	108.92	108.94	115.21	107.82	107.65	106.41	105.84	103.97
105.65	100.9	102.08	100.19	100.08	111.79	110.04	102	103.78	109.94	109.33	100.95	103.69	111.03	107.71	102.46	101.55	109.18	113.88	104.77	115.99	105.38	107.43	107.73	103.68	109.25	107.01	105.52	103.86	108.34	108.79	100.75	107.81	100.29	111.14	111.25	104.02	109.35	104.12	104.38	100.94	110.43	113.29	104.37	113.48	102.26	101.29	104.1	102.97	104.46
107.64	115.15	114.33	110.01	116.26	114.56	116.62	102.25	111.64	114.35	107.19	113.61	109.99	94.31	116.48	119.8	122.02	108.6	107.39	112.86	110.29	113.34	109.23	113.19	105.63	118.25	116.23	113.12	107.36	111.07	105.83	113.11	111.38	108.23	120.99	113.06	107.84	125.09	103.25	115.23	103.14	106.84	113.01	105.86	117.73	111.78	124.26	105.23	107.64	112.3
108.31	102.03	104.2	111.62	114.17	109.23	108.35	99.707	101.59	109.64	111.02	107.81	105.03	98.594	100.98	110.01	106.39	107.84	112.31	98.241	93.592	108.95	108.46	97.992	99.912	95.163	97.313	97.191	105.06	106.28	115.31	114.73	117.85	106.61	113.77	107.52	104.18	102.37	116.57	101.52	99.416	105	106.43	98.976	106.73	99.921	110.02	106.66	102.01	110.88
101.28	112.19	106.72	101.28	106.57	96.08	107.52	101.93	104.28	118.75	99.383	102.71	112	106.17	102.07	105.26	106.77	108.71	97.899	108.13	107.01	101.21	105.42	107.4	103.48	99.473	95.935	102.72	101.37	104.43	111.62	108.61	99.703	106.03	105.88	106.77	108.82	111.61	98.857	110.4	101.42	102.28	101.73	109.18	102.53	107.38	101.36	107.4	110.19	105.05
108.86	109.22	107.46	106.59	113.03	104.05	98.824	101.25	95.263	109.98	109.55	109.09	105.89	108.71	109.18	100.28	107.88	102.45	105.65	91.913	106.65	105.16	100.44	103.09	107.74	105.84	112.5	110.08	105.82	100.79	102.91	104.76	102.56	101.99	103.03	103.44	103.3	115.9	105.9	105.2	105.4	111.72	98.367	104.69	101.67	104.8	114.55	99.029	110.87	101.84
96.539	117.79	102.73	106.28	112.1	107.34	118.77	102.27	120.01	113.91	112.7	114.81	117.83	111.18	103.23	106.27	106.68	99.114	111.64	107.31	113.36	108.74	112.37	110.37	119.99	112.85	111.16	111.05	108.63	114.56	114.36	105.47	102.35	100.79	109.42	116.17	106.6	110.16	97.981	118.57	115.84	117.15	109.79	106.94	111.65	109.74	112.55	107.8	111.71	115.03
104.62	104.3	109.28	102.38	107.78	110.55	101.11	104.34	94.736	111.29	95.823	103.75	106.36	99.595	106.42	105.76	100.85	109.61	112.75	107.63	112.41	105.76	107.15	109.64	122.64	102.9	101.45	105.82	104.18	107.74	99.137	104.47	116.24	107.43	114.1	106.9	109.19	104.62	102.47	93.887	110.2	110.16	106.41	100.72	111.95	101.44	112.1	101.09	98.442	104.84
107.62	121.93	105.99	111.75	116.93	110.58	109.56	115.17	104.5	108.79	112.57	110.21	111.72	116.57	108.83	120.09	108.6	111.47	112.14	106.98	108.55	101.02	108.12	105.52	102.38	106.98	111.69	114.89	103.65	105.44	110.82	102.42	105.49	108.42	110.74	114.02	116.63	113.56	109.59	110.06	110.73	108.41	110.6	111.11	118.33	105.37	109.59	106.59	107.04	116.54
110.86	106.27	98.432	102.24	101.79	101.81	108.19	103.02	102.36	102.07	106.36	104.36	90.501	109.65	109.32	98.949	106.98	99.241	108.99	102.71	97.686	103.69	105.2	103.6	104.54	100.32	102.98	101.11	97.467	115.92	108.92	105.77	109.44	103.43	106.12	102.98	107.91	101.55	104.23	102.99	99.253	108.14	102.56	104.26	100.27	99.858	101.52	102.44	101.11	105.35
100.22	106.32	107.89	111.78	106.72	108.86	116.29	102.82	103.78	115.04	98.466	106.09	109	109.3	99.299	109.92	112.36	104.73	96.92	111.66	107.09	109.63	115.58	106.9	105.93	102.95	113.33	111.15	105	99.142	106.12	111.18	102.61	114.69	105.03	115.92	113.59	111.01	109.66	115.36	115.61	100.82	112.11	112.33	104.1	112.66	109.81	100.29	111.73	99.35
106.48	106.98	97.149	117.78	114.79	101.16	119.16	109.47	104.26	111.37	109.3	106.04	107.63	104.24	106.04	99.267	101.56	101.57	101.74	100.49	98.389	107.07	103.06	106.27	105.79	119.5	104.96	113.42	97.023	100.42	104.23	106.68	106.56	110.36	109.98	99.626	101.77	105.14	104.92	113.68	100.75	104.72	111.81	100.37	115.33	98.648	99.157	119.64	102.61	103.71
114.97	115.4	111.05	113.52	106.71	105.73	109.04	101.42	120.68	108.87	108.04	104.77	105.38	109.7	105.67	112.04	103.03	105.91	116.48	106.49	107.97	107.45	107.06	103.47	114.12	123.08	109.55	113.49	106.86	109.77	114.84	113.47	111.19	112.09	118.47	112.37	109.19	103.76	119.99	109.59	114.02	110.88	118.79	119.78	106.41	108.46	108.82	111.73	102.96	119.93
107.22	114.86	106.21	103.73	109.66	103.89	112.04	111.44	109.68	106.55	112.26	106.96	108.23	111.05	110.73	96.625	100.87	107.54	100.25	104.07	113	108.05	106.31	103.47	106.99	107.47	104.49	111.89	105.26	103.47	99.143	100.8	107.42	99.67	101.4	112.73	106.74	111.3	106.28	109.78	110.41	109.35	109.35	116.83	102.25	111.61	117.28	109.35	105.22	111.05
108.61	101.47	115.89	106.35	102.59	102.62	107.81	103.11	105.1	117.03	104.55	112.73	107.98	105.21	109.29	120.08	114.15	103.85	106.46	105.25	104.32	113.15	112.14	105.68	100.35	109.17	107.48	109.22	114.03	104.71	110.85	102	103.52	111.58	111.9	100.52	120.03	107.07	103.54	102.49	109.22	110.65	103.19	104.06	111.51	104.45	110.85	106.4	104.41	107.53
116.02	103.24	103.84	103.99	108.52	109.45	106.93	120.37	114.46	104.92	109.15	113.22	109.45	104.99	100.08	104.64	116.5	109.91	110.08	112.59	109.29	109.35	106.65	113.12	104.36	114.86	111.44	121.38	111.21	97.474	105.22	116.54	115.05	108.17	109.37	115.01	109.19	117.25	110.58	111.65	107.74	113.84	114.61	106.28	101.65	102.38	106.6	118.76	108.95	103.31
96.684	96.94	104.81	96.302	99.38	99.666	97.934	93.913	100.58	96.517	97.568	91.995	99.1	93.102	99.639	107.28	111.78	103.02	100.94	100.29	104.58	96.787	103.65	97.154	99.415	99.092	103.83	93.538	105.88	94.902	99.277	107.37	97.11	94.376	106.79	94.769	101.67	100.82	96.033	100.06	109.97	94.747	102.33	98.868	104.48	101.23	106.21	100.97	99.489	101.17
101.43	110.09	108.29	103.13	114.05	102.12	110.71	100.83	101.85	100.78	108.15	105.1	103.51	96.783	102.25	106.27	118.14	110.82	107.44	100.29	94.116	109.45	106.71	104.34	95.072	109.1	107.58	112.65	101.36	106.58	106.97	107.64	106.42	100.32	102.12	100.25	110.44	106.71	101.62	107.86	101.36	107.84	109.7	108	107.28	93.857	102.55	109.9	101.1	102.84
108.37	112.6	98.914	106.21	104.44	102.82	106.11	107.13	107.96	106.33	99.594	113.13	105.72	105.23	104.75	117.02	118.66	112.68	96.159	106.58	98.169	109.42	106.68	110.83	104.99	103.44	104.68	108.78	102.52	110.94	94.546	107.23	101.87	107.49	110.27	116.03	102.37	98.285	104.51	105.24	100.06	112.49	104.68	113.26	104.05	109.69	100.25	99.542	102.81	112.81
109.43	105.56	94.127	99.483	97.973	103.71	109.85	103.21	109.26	109.63	106.06	113.8	104.61	105.79	101.85	110.61	109.82	107.58	95.051	110.32	104.15	116.62	105.83	104.16	104.18	103.97	109.26	112.83	101.23	108.86	103.52	104.52	98.078	106.01	103.7	104.28	107.9	107.25	111.77	105.27	99.004	96.915	104.35	102.16	104.05	113.15	108.62	109.36	108.76	102.75
109.15	114.39	118.66	115.31	114.67	112.04	110.75	109.37	115.4	115.38	108.44	104.78	116.84	102.61	108.46	112.34	110.11	103.17	114.01	114.92	111.39	107.82	114.26	112.56	112.52	105.99	112.84	106.72	111.44	107.9	103.09	105.97	108.68	105.32	112.86	113.76	126.03	108.39	108.81	101.15	103.54	113.61	118.65	123.94	110.06	122.35	109.21	111.71	103.51	113.26
85.88	97.679	93.614	103.49	100.19	101.41	104.33	100.77	92.909	97.589	106.84	99.434	102.21	97.542	101.2	109.86	97.111	100.45	94.315	103.09	98.456	105.38	94.791	100.96	98.652	98.679	93.389	98.746	93.745	110.86	99.68	102.67	93.799	90.863	94.47	86.401	100.35	97.786	100.79	99.897	102.18	103	101.86	99.366	90.35	102.36	93.402	105.44	94.643	98.389
108.28	104.34	107.99	108.01	116.33	108.07	108.56	97.797	109.49	99.527	104.26	106.75	101.4	107.85	106.12	103.65	105.82	104.22	109.73	107.98	104.7	110.15	106.07	111.6	110.62	107.01	108.71	114.15	109.14	112.77	95.926	107.47	102.94	107.75	109.69	102.57	112.74	108.44	104.36	108.35	111.45	110.63	98.216	104.95	109.31	107.01	101.65	101.69	108.82	108.47
111.68	108.82	103.7	99.088	101.68	110.77	105.32	104.7	105.47	113.84	103.76	110	109.91	114.17	106.88	104.73	103.66	104.69	115	110.93	100.26	101.86	104.04	99.42	105.19	104.71	116.45	98.991	104.77	112.25	100.95	106.38	99.433	109.36	110.82	100.72	112.38	103.58	97.958	93.66	115.22	104.91	100.78	105.16	111.33	109.03	105.3	103.34	107.8	97.6
101.41	104.78	103.3	110.67	105.3	97.761	99.283	94.148	104.95	108.87	110.59	108.81	88.495	108.15	102.18	104.96	112.17	111.73	107.42	97.708	112.62	115.67	113.97	105.49	112.98	104.49	106.76	105.16	107.35	110.72	104.54	103.33	101.85	101.76	100.56	122.21	102.62	107.24	100.19	111.49	103.68	108.84	102.09	104.36	118.63	108.13	110.53	107.79	107.19	111.24
110.09	100.42	102.99	105.1	99.224	106.55	96.821	101.23	100.25	100.04	106.82	97.073	103.95	105.91	110.62	101.61	110.66	109.37	103.14	112.14	103.59	106.72	100.36	103.82	110.59	101.33	103.93	102.92	103.22	106.51	110.72	117.45	101.81	102.64	104.97	112.28	100.35	103.76	110.91	107.47	104.1	99.395	110.89	106.23	110.98	108.41	106.63	105.96	102.96	112.12
103.5	97.56	102.86	97.295	108.02	102.44	108.79	104.87	104.45	107.38	95.077	102.3	108.2	98.932	100.04	108.04	102.53	105.9	100.19	109.18	107.86	110.57	109.08	106.56	104.61	101.94	102.96	107.85	104.15	111.68	104.86	107.26	108.57	103.62	108.55	95.904	108.9	99.979	113.22	114.65	104.86	110.32	109.39	97.888	102.92	107.16	106.83	103.99	104.1	102.75
103.46	96.847	98.388	90.471	101.65	99.743	108.83	104.74	101.35	102.28	107.2	100.13	102.9	96.528	106.52	101.82	102.73	104.65	103.34	94.718	102.78	94.163	101.89	106.04	106.1	97.221	99.502	102.68	101.05	103.7	99.005	97.049	94.909	96.674	103.18	100.06	97.982	96.282	96.705	89.475	95.271	96.808	108.7	101.85	98.789	99.248	103.89	99.841	108.42	91.963
110.46	99.602	102.29	107.52	113.01	106.67	104.7	105.1	102.2	107.19	105.66	107.35	96.039	94.351	102.79	91.596	101.75	100.86	107.75	92.281	103.83	109.53	100.41	100.81	105.89	101.75	107.84	105.44	103.37	110.31	100.21	103.69	107.19	103.41	95.638	105.17	96.401	104.21	97.466	100.71	106.93	110.21	97.675	107.73	104.5	109.46	113.32	104	113.39	111.18
104.83	115.14	108.26	109.62	111.95	109.17	106.68	100.11	107.03	108.21	113.03	104.4	104.5	106.96	106.52	109.09	105.31	107.79	105.46	109.7	104.19	111.57	96.652	105.08	103.58	112.7	113.01	104.83	108.3	108.78	109.84	111.5	112.9	111.54	98.217	103.32	103.11	105.15	115.03	106.6	109.72	116.36	103.87	103.52	107.59	107.9	116.9	100.72	111.32	104.84
116.07	116.62	124.42	115.07	109.25	116.19	112.73	121.94	120.78	117	127.45	116.71	115.37	115.58	119.49	119.94	119.31	115.43	120.56	112.68	109.83	112.37	114.84	119.26	113.47	118.51	112.01	114.86	120.53	111.38	117.13	119.79	112.89	120.93	117.07	115.31	114.35	110.38	110.12	120.48	105.17	116.04	115.31	121.45	124.62	123.93	110.53	120.08	123.75	112.67
103.91	113.15	108.83	114.37	97.743	115.13	108.93	105.68	109.53	106.72	110.62	112.99	109	113.86	113.19	119.59	114.6	107.03	107.89	108.55	111.64	101.97	106.71	110.78	101.41	111.46	111.53	111.26	110.28	112.47	110.55	116.22	115.48	101.36	113.3	103.95	117.09	107.42	113.08	108.65	116.16	111.27	110.05	113.89	108.82	115.37	107.49	109.16	114.23	108.88
104.07	108.32	103.09	106.5	108.25	108.35	115.29	109.76	105.41	100.49	120.43	101.39	111.32	100.52	104.55	121.61	102.73	102.97	112.54	107.27	101.47	109.76	107.58	110.3	105.64	109.61	100.15	102.19	111.46	108.69	111.57	101.1	111.87	108.48	104.94	104.58	113.83	107.86	108.72	107.52	96.998	99.404	105.64	107.86	105.57	106.03	115.28	98.593	108.09	98.111
106.99	114.99	107.68	104.84	114.22	111.58	117.79	103.5	112.73	115.25	107.67	116.68	106.49	112.86	112.14	111.84	105.62	121.85	109.44	120.13	113.73	121.16	110.28	121.25	113.67	104.89	109.61	124.12	105.4	110.13	105.78	113.41	108.29	104.15	112.32	114.64	108.08	104.29	109.71	123.85	109.28	102.94	112.3	117.35	109.98	102.08	111.68	105.7	107.68	110.74
104.23	105.49	105.67	108.37	104.47	109.07	98.334	106.5	104.91	102.96	94.147	105.06	102.41	103.65	98.264	108.01	102.37	99.998	102.41	111.15	109.16	113.68	107.37	106.4	105.52	108.85	113.02	107.63	117.17	102.99	114.71	113.43	103.27	96.296	97.817	100.24	108.07	99.3	110.18	110.88	96.826	111.12	105.24	108.78	108.48	102.83	96.807	109.64	105.19	99.002
109.73	126.85	109.8	112.39	119.9	109.07	114.77	108.4	102.27	112.66	108.77	106.18	112.27	116.91	108.46	105.48	112.63	116.04	115.13	111.96	118.28	108.37	115.91	119.24	108.82	117.17	112.56	95.952	109.37	111.27	110.58	111.2	109.92	117.04	108.33	117.67	112.28	117.56	110.97	111.26	108.92	112.2	102.69	114.28	111.54	116.06	107.35	117.81	114.12	110.81
115.3	109.34	110.33	111.77	112.11	117.53	112.45	107.49	117.8	117.77	111.28	108.06	107.92	109.41	113.09	113.91	115.41	108.38	112.95	122.57	111.8	109.12	111.5	110.81	121.72	115.98	114.7	109.69	109.46	110.86	112.41	116.65	110.74	117.16	119.6	103.86	113.25	104.88	112.06	113.48	114.29	116.81	116.32	120.97	117.32	103.78	106.64	108.83	120.01	120.49
100.35	101.42	97.076	105.15	99.012	106	103.28	110.9	100.4	104.48	103.88	111.16	109.57	106.3	104	108.46	99.949	95.003	105.67	102.25	108.54	106.15	98.978	113.63	104.91	94.09	103.34	94.829	102.67	101.89	113.32	103.45	108.81	105.72	111.93	95.455	103.87	98.537	111	100.57	105.42	109.75	107.35	110.64	104.81	112.09	104.89	97.861	102.35	100.16
114.45	113.63	117.49	119.94	111.56	106.94	110.02	108.11	111.47	109.88	115.52	105.55	118.11	107.28	108.1	113.91	107.74	103.22	106.99	107.43	114.53	109.25	111.15	114.21	111.2	109.21	115.36	111.31	116.99	104.43	117.59	118.3	104.67	115.13	111.85	121.01	113.84	108.68	101.77	108.3	108.69	109.45	108.78	106.22	107.69	100.46	109.96	111.52	111.24	106.43
121.28	121.63	111.86	115.33	109.1	123.61	118.69	113.1	114.28	114.35	122.38	118.51	121.83	115.23	118.64	117.33	113.38	112.32	119.78	124.96	115.53	120.4	121.6	115.12	118.96	112.72	119.07	122.11	109.43	124.67	118.92	125.11	113.33	112.64	118.5	114.26	115.36	116.26	118.51	122.55	116.41	113.92	116.55	113.28	120.42	119.18	125.74	115.2	112.31	112.61
101.71	113.59	104.99	100.59	106.21	103.88	102.65	114.26	107.47	103.79	102.18	108.42	110.73	102.59	97.718	104.75	101.86	103.87	111.78	106.6	109.56	104.02	106.73	112.81	100.54	104.69	105.05	104.03	99.969	109.9	105.69	102.93	103.46	107.49	100.29	105.2	91.57	106.34	105.36	101.91	106.44	99.861	114.19	104.24	98.58	106.71	100.96	101.12	107.47	105.12
109.25	118.78	99.684	111.43	108.61	112.66	108.94	111.69	113.44	101.87	113.24	119.39	111.02	101.67	122.34	124.05	113.65	104.65	104.94	113.13	112.61	111.42	114.16	107.35	117.81	108.36	111.26	110.31	116.42	114.75	109.04	112.03	119.87	106.05	99.15	108.33	116.58	108.77	114.65	110.34	114.7	111.82	114.33	108.22	109.48	111.21	114.03	111.63	110.44	106.61
110.27	100.22	119.46	108.38	108.03	111.07	98.182	106.98	109.74	111.15	102.59	105.04	96.864	106.77	106.49	104.83	105.05	107.26	109.8	110.88	114.27	114.19	110.35	107.85	105.74	110.79	103.15	104.22	105.91	104.47	105.75	99.223	101.89	109.1	115.42	106.56	101.63	99.742	99.912	106	96.882	108.29	97.323	105.01	105.75	112.85	108.68	105.22	98.883	105.13
110.86	110.39	99.356	114.24	104.19	103.57	114.49	108.29	110.13	111.91	104.43	109.49	98.996	103.42	100.41	104.56	109.87	107.56	109.65	109.06	106.85	120.2	96.867	105.3	95.516	101.8	95.942	103.51	111.19	110.78	106.54	113.42	107.35	107.95	97.518	104.03	100.93	108.58	109.03	98.111	100.38	102.96	103.77	104.98	107.81	110.17	97.483	110.21	100.22	114.43
105.12	116.91	114.39	110.49	113.67	103.72	111.91	105.16	113.44	114.39	110.5	109.56	110.39	100.74	104.34	116.12	107.33	121.73	121.71	111.54	113.12	104.26	117.95	108.3	109.19	103.07	114.21	108.43	119.09	109.83	107.62	111.46	115.94	110.62	101.99	103.14	122.09	111.78	107.97	110.42	105.66	117.62	105.11	113.03	113.68	109.17	107.36	117.72	98.174	105.17
109.76	105.42	107.16	112.33	105.27	103.88	102.23	105.17	106.29	105.74	117.48	103.61	106.27	104.13	112.02	104.97	109.18	110.22	103.71	98.951	114.14	106.84	110	105.62	107.98	103.14	116.31	102.02	104.86	99.528	99.856	113.36	114.56	113.01	105.02	103.63	109.95	109.06	101.95	109.71	112.94	112.59	104.07	106.49	111.01	105.2	112.32	109.5	106.19	109.82
101.2	111.86	96.819	95.594	107.55	103.71	96.317	91.28	103.17	96.868	93.717	96.935	107.65	103.39	113.41	94.684	98.406	88.764	99.364	109.9	117.12	102.43	100.94	99.916	104.82	103.46	99.149	96.162	94.388	94.348	107.79	104.63	106.53	96.334	100.32	101.88	101.7	96.687	97.968	103.36	101.54	98.705	96.289	97.64	95.045	103.34	97.666	104.46	106.99	95.292
118.96	113.59	112.84	115.5	105.68	112.04	99.71	118.22	104.34	115.65	100.19	121.87	112.53	122.65	101.89	109.61	115.86	112.75	106.19	126	110.1	116.01	111.6	116.04	107.71	109.05	115.84	104.9	114.07	107.96	107.83	119.49	120.83	119.18	119.35	122.58	121.49	97.191	109.9	114.63	105.34	109.12	107.86	115.53	115.02	113.55	114.03	107.06	109.27	115.53
106.77	94.535	107.7	102.18	100.73	109.13	98.722	106.45	100.25	103.97	105.46	104.7	109.87	102.08	95.885	97.906	106.32	111.64	105.01	111.99	103.31	100.1	100.2	97.711	102.4	101.68	103.22	104.98	104.91	108.37	97.921	103.41	104.07	96.899	102.23	105.5	95.21	106.52	109.91	112.17	102.69	104.55	106.86	104.84	103.15	112.97	106.7	113.41	105.03	111.05
110.35	111.66	104.35	93.525	100.6	111.89	107.81	115.91	100.01	104.06	105.49	107.92	101.09	104.21	116.16	111.28	109.7	103.31	97.268	106.15	106.84	103.47	102.89	114.07	103.18	105.32	101.36	101.13	103.28	104.7	105.9	103.84	102.3	95.127	101.6	101.9	99.746	106.33	107.86	104.07	111.43	103.22	112.9	106.3	105.01	102.86	113.89	103.92	107.81	101.02
104.33	109.47	111.24	110.35	101.95	103.01	114.4	99.856	97.084	111.36	101.7	106.01	107.29	102.17	99.228	108.11	101.14	118.85	102.67	105.47	101.78	105.67	106.19	100.94	100.54	107.33	102.19	108.66	107.23	106.79	106.41	107.11	100.3	94.808	94.025	108.68	105.99	109.8	104.49	108.27	94.527	107	99.872	100.33	95.678	111.14	111.29	101.51	102.81	106.25
104.14	104.9	117.91	100.96	101.62	106.83	105.16	107.58	107.05	111.78	107.43	107.66	103.8	112.25	107.15	103.41	111.55	115.89	104.34	107.15	106.02	115.51	105.1	105.36	106.43	111.04	109.92	115.79	109.84	106.49	105.17	109.6	110.67	106.4	108.05	110.24	99.846	106.31	111.51	114.41	109.95	112.1	115.06	105.75	107.45	112.06	111.28	104.57	114.29	105.1
101.29	97.407	106.49	103.91	104.17	95.932	108.37	105.63	105.26	105.77	99.671	102.95	103.51	106.52	106.16	97.274	105.63	105.44	102.97	104.2	110.28	106.89	111.66	100.18	98.89	109.37	111.08	101.28	107.32	109.03	101.32	102.7	109.37	106.74	110	99.956	99.512	103.39	100.37	106.72	105.73	99.14	99.962	96.282	104.07	97.959	111.99	105.99	103.08	99.256
115.1	104.86	118.91	111.81	109.23	110.45	110.37	120.37	113.66	109.46	113.14	116.95	110.99	122.77	109.04	110.46	116.47	105.09	117.22	117.32	116.48	96.616	107.19	111.91	103.5	118.67	111.09	116.9	116.27	114.9	113.94	114.92	97.997	110.16	107.76	113.81	115.65	112.56	116.91	115.74	109.62	118.52	111.64	108.83	122.17	109.51	106.94	121.06	117.22	113.74
103.57	110.04	114.07	109.37	114.03	120.67	114.85	108.59	116.84	112.72	111.35	114.82	114.25	116.06	109.48	100.89	112.05	120.49	122.15	105.79	118.71	109.43	110.55	104.59	114.88	114.98	115.73	112.41	112.27	116.79	110.32	112.64	95.879	118.71	103.37	118.87	114.04	112.46	121.56	115.77	119.83	112.81	107.9	107.87	112.76	115.65	108.47	114.76	107.27	116.34
100.2	112.38	109.86	102.6	109.01	113.05	105.44	98.37	100.55	106.63	108.64	96.577	107.55	99.706	109.15	103.04	107.38	101.19	103.99	105.67	114.48	103.19	113.25	109.46	105.39	98.259	107.6	107.38	103.36	105.24	104.41	111.7	96.464	99.744	105.85	105.46	108.88	99.84	106.22	115.98	104.8	107.64	115.2	105.22	100.21	99.277	99.248	104.55	97.752	106.75
114.26	93.865	104.74	108.64	107.4	102.67	107.41	99.281	98.803	104.33	102.69	111.17	109.38	101.22	105.37	105.28	103.9	103.1	104	105.72	108.32	96.562	107.28	100.73	108.27	101.89	103.44	99.419	100.71	109.91	106.67	99.94	113.1	99.784	106.44	104.49	103.14	102.55	110.85	101.2	97.976	115.87	108.66	114.04	105.09	100.38	111.07	104.09	107.4	105.76
117.83	109.26	104.63	106.26	107.52	100.7	112.87	111.46	111.65	103.67	107.89	112.33	99.73	111.17	100.79	111.92	111.19	115.53	106.35	112.48	109.71	114.48	112.33	110.38	113.54	106.75	108.88	112.86	118.31	98.615	111.56	107.32	117.03	112	111.42	110.98	98.789	107.82	107.83	110.35	114.6	113.81	109.26	100.53	101.3	106.42	105.3	115.75	100.74	101.9
107.94	112.75	113.78	118.47	105.22	118.3	108.57	109.28	110	116.84	107.97	113.3	103.63	104.17	109.53	118.02	111.9	98.796	100.35	119.45	105.31	114.95	119.58	111.52	104.36	115.79	101.71	115	114.14	113.62	109.16	112.46	105.27	106.52	112.09	110.36	109.47	110.53	112.6	108.6	107.48	104.4	112.13	101.8	115.6	109.4	117.37	103.46	114.7	110.39
98.585	112.02	104.96	96.164	108.24	102.6	99.825	108.69	110.18	108.11	102.51	100.13	112.39	107.96	108.51	107.14	108.27	92.588	107.12	100.78	110.89	100.45	104.7	104.21	101.92	111.22	104.52	96.728	108.01	108.37	106.8	107.55	117.07	102.05	109.88	111.51	103.75	104.65	100.97	105.42	100.64	96.687	106.57	103.11	114.4	101.72	99.259	105.15	103.6	105.91
108.77	101.86	104.54	104.36	103.01	101.69	109.57	106.85	104.23	93.04	103.87	107.95	108.75	111.16	109.81	100.25	101.09	100.17	109.15	103.23	104.07	106.19	101.97	101.01	107.76	107.16	105.87	100.69	95.746	101.57	112.49	106.59	109.54	105.53	100.88	108.89	108.85	106.88	115.45	109.49	109.64	107.36	103.62	97.973	104.74	94.45	105.86	104.93	103.29	107.21
96.036	97.86	102.34	98.084	103.2	105.91	93.789	101.47	110.02	104.34	102.21	95.882	100.12	96.417	98.595	95.824	104.85	100.49	96.941	97.488	106.44	98.972	95.627	104.45	97.345	99.606	100.74	102.91	104.47	92.392	106.14	97.81	102.41	98.188	106.22	98.989	102.06	92.247	90.703	97.047	101.49	101.27	102.52	102.17	90.343	104.43	97.984	93.819	106.33	103.01
109.66	115.27	108.03	110.32	107.33	114.45	101.97	99.51	109.79	110.16	105.7	100.36	115.8	100.43	101.26	103.07	111.92	110.36	104.55	109.32	102.69	106.84	108.6	115.04	102	105.96	110.98	102.81	111.89	101.34	110.86	112.25	102.89	109.06	122.05	114.32	103.08	99.984	109.32	98.164	102.35	102.71	107.01	104.98	112.17	108.95	111.72	106.25	105.22	99.994
115.18	111.39	113.38	107.58	112.62	109.45	113.67	111.26	113.1	108.12	104.84	115.68	103.41	106.39	113.22	103.01	109.2	116.51	109.76	108.75	108.44	111.87	110.45	111.01	110	115.98	110.29	123.24	107.15	111.89	104.38	113.52	110.64	102.15	107.19	113.84	109.29	111.41	112.54	118.93	113.22	113.54	101.63	110.49	119.2	113.13	115.95	109.88	114.17	100.57
110.65	113.34	103.55	121.59	125.87	111.09	117.42	122.26	118.17	110.38	116.94	120.87	116.44	117.01	119.02	112.64	115.42	119.81	120.72	116.66	121.74	117.56	113.42	119.69	109.52	121.56	116.46	117.38	118.56	122.71	115.16	119.57	123.1	114.06	118.17	109.35	111.33	110.34	111.11	122.65	114	116.93	113.4	123.83	117.19	110.77	113.51	113.48	111.74	113.62
104.31	107.36	107.35	119.41	101.5	115.49	109.6	109	113.48	119.47	116.26	108.75	108.15	115.51	119.13	113.34	115.68	111.04	100.88	107.58	97.781	106.14	114.6	120.84	103.29	112.86	117.37	107.9	109.55	119.95	106.48	107.44	109.8	114.5	107.66	103.21	110.6	109.17	115.11	114.02	107.92	121.45	110.64	108.95	108.2	105.87	108.41	106.91	110.81	107.43
112.43	116.26	105.83	110.11	110.42	116.27	117.86	113.44	112.51	116.73	106.86	113.94	119.46	106.88	120.81	112.49	104.82	126.02	118.07	111	104.79	110.82	117.8	107.76	119.23	112.63	106.84	115.07	115.97	109.85	106.65	113.74	111.32	110.91	111.95	114.29	115.46	109.26	105.35	126.84	111.32	117.7	107.45	106.07	110.73	103.12	111.07	105.28	120.61	100.31
105.21	114.71	106.28	110.96	107.4	99.327	103.3	95.901	103.59	105.2	102.24	108.07	108.63	103.56	104.12	108.15	106.94	108.86	100.98	107.83	96.878	103.51	107.05	103.58	102.59	99.796	111.99	103.71	102.75	110.53	105.09	108.25	104.01	110.71	101.16	106.79	103.14	107.32	101.89	104.93	103	99.52	102.24	93.285	104.21	100.42	114.48	113.4	97.235	107.45
110.75	109.78	97.741	103.55	101.85	109.23	103.26	106.73	109.47	106.62	107.44	114.48	105.69	112	95.127	101.99	114.82	102.55	100.99	106.42	106.61	104.15	99.492	102.96	94.589	113.62	102.74	107.51	106.33	101.44	110.45	110.04	106.26	115.41	103.82	105.09	99.128	97.53	105.86	107.48	103.64	100.94	103.75	110.77	97.061	122.99	113.84	107.98	108.24	108.4
92.24	98.486	97.763	107.14	102.77	101.7	107.12	102.2	102.51	103.39	104.79	109.19	95.849	102.72	100.22	100.07	101.7	93.429	111.82	113.76	109.48	106.08	101.82	105.46	108.79	104.14	105.36	100.94	98.963	102.61	109.07	112.87	107.87	105.45	107.31	98.669	101.25	101.01	103.39	99.226	96.202	95.715	96.402	110.25	96.428	98.664	104.03	108.4	102.5	106.99
110.79	108.74	110.05	103.03	106.87	117.17	104.29	117.01	114.63	113.71	110.88	120.95	108.12	113.23	108.03	113.29	110.02	111.31	114.94	115.51	114.99	106.24	103.12	109.91	112.58	108.35	116.98	110.14	112.25	107.11	102.85	105.14	116.08	113.51	117.49	111.17	113.59	110.6	121.34	107.68	109.06	115.9	114.43	112.83	119.02	110.53	109.86	118.51	108.33	107.49
105.83	113.03	105.43	104.14	101.91	108.84	103.03	110.88	102.08	104.12	110.56	98.198	106.33	106.41	105.01	112.81	114.3	107.35	103.95	117.2	106.39	100.81	95.933	106.22	104.29	103.76	105.94	95.578	100.6	109.44	89.828	101.31	98.519	94.671	102.2	108.99	102.9	107.29	116.59	99.887	102.83	110.85	105.73	103.45	114.3	104.42	101.09	109.43	108.44	106
106.44	101.51	100.86	108.07	110.23	100.15	108.23	103.4	99.524	106.38	110.1	111.01	104.09	99.263	100.7	109.4	105.91	102.83	107.8	106.56	105.05	109.04	105.58	119.31	109.4	106.47	87.406	109.54	113.5	108.38	104.96	110.09	110.74	99.788	107.59	110.89	95.882	108.28	98.119	100.96	95.207	110.77	105.54	96.894	104.82	100.66	109.78	101.99	98.376	97.867
110.05	111.69	111.06	107.96	116.33	114.94	111.63	108.34	108.56	111.97	117.07	115.32	108.99	108.7	107.23	109.4	107.17	117.15	111.2	111.54	102.47	121.09	112.63	113.43	114.26	113.76	112.56	114.17	117.27	116.33	114.18	108.22	111.02	116.06	112.49	119.7	110.85	110.6	115.01	119.98	116.41	116.47	103.9	110.82	113.52	115.29	116.66	122.44	110.01	107.95
105.34	119.93	116.41	115.44	116.88	116.74	117.97	106.2	104.14	114.31	111.86	106.88	115.3	109.19	103.09	108.99	111.6	113.13	115.73	108.28	103.68	106.38	105.67	114.71	109.63	116.31	115.54	108.73	103.91	116.46	123.36	101.84	119.31	101.01	113.77	116.3	119.03	105.66	106.69	109.47	95.909	112.32	113.57	121.91	109.78	110.47	113.78	114.29	116.03	103.31
119.06	114.9	101	106.82	114.14	112.68	102.53	104.7	116.89	109.51	110.95	103.21	110.44	110.62	109.27	117.21	113.13	116.2	114.71	113.28	105.77	109.69	115.55	111.41	106.07	111.93	107.36	116.31	112.72	118.48	107.16	115.03	124.33	113.41	109.89	103.13	109.86	95.414	109.07	119.76	101.81	108.46	113.35	112.23	114.62	114.06	112.1	112.33	108.38	104.11
102.05	105.52	105.97	107.78	109.3	114.52	98.72	109.44	105.38	103.64	103.94	101.49	99.566	104.08	102.2	96.739	108.91	106.6	102.56	107.19	103.46	105.46	102.5	101.1	102.51	105.97	102.46	108.03	106.26	110.07	104.14	95.456	103.05	109.42	109.76	103.8	101.73	98.737	109.92	111.39	101.55	100.73	108.35	99.726	107.32	110.7	110.92	104.72	99.952	95.529
119.53	122.69	115.06	119.41	117.86	118.58	120.22	117.62	111.91	113.02	120.83	110.27	124.66	122.46	116.12	113.14	117.07	111.39	118.01	107.33	108.14	121.77	121.25	119.17	119.36	109.2	117.55	121.31	115.52	113.31	127.01	121.29	113.17	114.25	111.75	122.12	117.14	115.7	108.48	110	116.57	115.29	109.34	118.67	119.86	122.49	111.59	122.54	108.17	113.98
114.83	114.89	109.39	106.12	115.01	118.82	110.64	114.27	113.53	110.85	102.64	111.12	110.28	102.57	112.27	112.29	108.71	99.102	106.94	114.73	111.33	114.21	112.79	116.26	116.72	116.42	118.68	117.2	108.67	106.65	112.98	107.04	107.26	113.12	113.15	109.68	108.87	103.66	115.7	111.76	108.58	109.84	121.67	104.57	104.92	104.94	108.86	111.13	109.89	117.27
116.29	110.49	110.43	121.02	118.41	111.53	115.09	114.84	106.38	113.32	104.06	97.729	115.44	114.71	114.1	113.08	107.09	105.52	116.93	118.8	107.49	118.26	119.88	105.07	106.2	101.68	112.8	119.34	110.24	113.72	119.06	107.42	119.43	98.847	111.27	101.87	112.92	112.9	110.47	107.97	111.37	123.75	100.31	109	116.03	104.57	113.95	116.19	116.41	111.91
111.04	103.33	106.54	106.82	105.34	110.35	101.24	102.77	105	110.51	92.765	105.86	107.05	99.763	107.17	104.82	108.78	104.51	104.5	101.59	100.9	109.43	102.17	104.33	109.25	105.1	116.65	110.15	102.68	103.17	109.36	100.51	107.06	106.67	105.11	105.24	100.86	104.09	104.93	103.77	107.81	112.54	108.39	101.85	100.77	113.19	105.96	105.71	101.92	101.82
105.68	105.07	102.36	107.62	107.32	102.31	101.43	101.71	108.47	110.17	102.42	109.24	100.82	108.04	106.47	105.38	101.1	103.83	110.16	107.13	106.78	98.02	107.48	105.66	97.875	94.435	108.65	116.08	109.84	101.54	105.11	112.34	98.037	99.487	94.773	110.7	101.36	106.97	104.98	103.46	100.74	98.467	105.77	107.02	96.764	104.79	103.83	102.76	101.65	107.79
98.918	103.87	101.58	97.301	104.78	102.49	104.39	103.85	100.35	110.17	103.85	102.41	97.561	99.672	109.97	94.577	90.11	97.426	98.615	90.048	105.77	95.299	108.38	98.244	105.97	95.689	97.498	95.065	96.542	101.93	100.24	96.329	104.59	99.559	91.411	104.79	101.14	104.58	99.013	105.81	105.93	99.137	107.41	98.398	99.99	103.87	103.83	98.365	102.97	97.729
115.92	109.95	109.03	102.7	103.42	99.534	102.56	111.36	113.22	115.95	113.82	119.8	117.52	113.84	110.66	117.56	108.9	106	109.21	117.7	119.57	109.02	113.06	107.26	104.93	109.81	115.09	111.34	108.42	121.04	112.68	115.84	117.29	107.78	114.67	108.96	105.03	112.76	119.67	104.13	115.49	115.63	104.17	110.36	110.3	114.34	111.9	115.63	113.84	117.65
119.87	116.11	113.85	113.74	119.8	117.73	122.4	106	107.01	105.1	111.1	112.93	102.5	113.43	114.05	108.23	108.65	106.24	115.25	113.76	107.31	106.46	108.84	114.02	112.24	110.9	107.06	115.79	120.49	111.67	117.21	121.23	105.69	107.41	123.73	117.47	116.59	113.98	101.77	106.07	109.65	110.53	104.95	111.94	114.2	122.62	109.28	110.54	100.54	110.27
100.75	106.74	107.84	100.55	105.84	109.58	106.24	106.37	107.25	101.61	109.83	108.54	99.481	106.34	104	105	101.29	114.45	112.04	105.06	111.03	106.85	103.05	101.91	106.22	106.58	106.59	100.07	106.24	103.14	97.178	108.23	105.48	99.816	102.5	104.8	103.64	103.25	111.41	101.99	110.15	101.88	101.63	97.385	106.09	100.09	104.84	108.02	118.56	104.73
104.59	104.68	105.65	104.73	106.81	113.76	108.16	112.99	104.17	100.41	109.39	108.6	113.38	105.3	102.73	103.75	110.14	115.04	96.509	104.34	117.47	117.09	109.13	109.82	111.58	110.96	115.73	109.26	108.95	96.271	104.76	110.43	116.05	111.67	103.44	101.73	113.98	111.78	102.82	104.27	106.88	104.96	108.53	113.26	117.12	111.6	105.38	101.21	105.48	108.89
112.93	106.34	109.24	106.75	100.61	115.41	105.5	103.81	107.65	103.11	104.66	102.98	108.25	104.36	103.84	98.482	106.04	108.08	106.93	99.002	103.46	102.81	98.878	105.63	106.56	102.94	109.05	102.9	106.71	106.21	110.48	107.21	100.8	109.55	101.94	107.06	105.9	106.33	110.14	111.12	98.967	104.99	108.44	110.19	109.58	117.55	104.1	107.75	108.9	102.78
99.746	106.7	104.1	105.07	107.4	108.46	106.31	109.21	103.07	110.06	100.56	103	108.97	101.54	106.38	105.52	103.73	97.736	113.29	101.24	102.21	103.7	110.36	114.29	98.857	100.46	96.595	110.02	101.5	112.87	100.66	104.8	100.86	105.99	105.35	104.32	115.72	107.62	106.38	102.27	107.21	108.18	111.87	108.47	106.86	107.53	106.06	100.12	113.53	101.13
110.67	97.638	103.95	110.63	112.56	108.69	107.72	105.18	102.91	117.59	112.17	114.94	108.29	115.47	114.63	104.47	115.94	112.59	110.68	109.13	116.05	110.4	102.94	109.85	112.22	102.09	112.92	105.98	106.4	111.16	108.71	106.95	113	108.25	114.36	112.89	115.56	108.72	117.27	108.73	109.87	118.78	109.77	110.9	104.93	105.37	112.67	113.75	105.47	108.05
109.63	125.58	117.72	116.01	123.29	115.45	113.16	116.33	120.15	122.34	115.38	112.74	113.47	114.4	114.72	124.59	122.4	126.56	123.5	118.2	112.38	118.28	109.08	116.99	121.84	108.91	118.54	119.71	118.42	115.49	119.78	118.92	111.95	114.68	121.92	124.54	118.42	117.14	109.53	124.83	112.15	112.29	127.22	126.64	112.59	114.42	112.74	120.39	113.3	116.47
110.8	109.55	117.74	100.51	103.75	112.64	110.15	100.86	97.993	101.08	110.94	99.878	96.45	117.55	109.51	110.16	107.99	107.67	101.61	108.71	116.75	113.03	112.04	108.43	111.42	97.197	112.72	110.7	102.83	114.91	103.85	109.79	101.72	118.33	106.89	110.83	108.86	107.02	107.04	99.559	99.017	109.64	103.81	106.31	108.01	111.99	112.11	107.81	115.33	109
106.62	106.75	114.61	103.96	105.09	110.89	110.71	111.91	93.629	104.07	111.3	109.47	111.04	112.34	104.3	105.3	106.79	94.093	103.27	105.92	103.82	112.19	104.22	112.58	105.71	103.97	99.138	105.29	105.64	97.448	123.77	101.66	108.2	112.47	104.74	101.9	106.07	101.76	111.16	106.77	112.42	105.08	99.386	114.25	106.23	107.28	109.25	108.47	103.22	114.12
104.01	109.42	100.36	104.26	103.74	96.44	110.88	116.68	104.16	105.28	95.289	106.55	103.79	104.4	99.902	106.69	99.417	102.12	104.79	100.15	110.87	110.06	115.35	110.74	109.59	108.36	103.03	103.2	105.51	104.49	100.72	104.74	109.05	107	99.89	100.69	105.05	107.13	99.173	107.15	113.29	98.405	107.91	99.816	99.497	103.87	107.61	99.97	105.26	114.11
104.8	99.72	101.65	93.561	104.26	114.72	104.41	94.317	101.31	92.448	102.01	94.144	99.911	106.36	105.93	102.47	100.31	103.14	94.881	95.338	95.499	102.86	103.96	99.434	103.39	100.92	101.17	96.093	99.998	101.98	105.92	100.03	101.27	99.437	99.547	106.27	104.38	102.77	109.04	96.364	90.014	100.28	106.83	98.783	104.03	96.15	80.469	95.024	98.818	93.247
104.1	94.12	96.976	89.646	98.616	102.16	100.55	104.05	105	109.94	94.608	100.25	97.634	98.858	94.733	99.908	100.83	101.75	105.82	95.12	106.84	101.86	97.316	99.115	99.602	103.27	103.81	93.193	100.8	101.09	98.646	101.18	98.185	97.104	100.61	97.066	98.04	91.673	102.43	99.068	100.88	101.33	108.99	100.05	103.57	106.65	105.34	97.018	99.659	98.609
114.01	111.2	109.26	113.2	117.54	105.13	110.36	107.03	106.04	106.65	111.55	112.38	110.07	112.83	111.78	112.18	115.67	108.42	108.1	104.54	107.06	113.84	108.49	107.32	106.89	111.81	108.87	111.24	107.69	109.18	109.83	105.48	110.09	104.8	112.62	113.53	113.17	118.25	114.67	112.56	114.92	104.71	112.73	104.64	116	114.57	109.26	102	105.06	109.41
106	104.96	99.136	104.28	110.32	103.29	109.37	109.07	102	106.31	103.14	100.03	101.75	104.63	105	107.87	110.04	100.05	111.3	104.82	113.17	92.949	105.05	112.86	117.51	110.46	105.1	109.28	105.88	99.279	110.26	110.83	106.84	99.219	101.61	105.15	110.21	99.107	98.249	103.99	105.38	100.84	96.633	106.28	106.39	113.9	99.593	110.36	105.94	103.45
111.23	113.47	113.56	111.01	117.91	103.78	105.98	107.3	116.53	111.29	111.55	110.66	106.4	114.69	112.39	122.41	112.32	106.49	108.2	109.47	108.15	104.72	107.26	112.54	110.56	109.77	108.27	106.07	103.97	110.07	111.96	109.72	107.28	112.73	102.89	112.18	106.51	105.88	110.06	114.75	111.15	113.47	114.31	110.99	117.35	115.25	92.61	99.589	114.83	111.51
93.891	102.32	93.628	97.188	94.915	97.896	101.34	102.96	101.98	104.69	95.67	100.37	97.067	101.85	98.338	107.99	104.16	107.6	102.35	102.26	100.81	100.73	103.01	102.74	105.88	101.64	102.21	103.15	106.34	102.92	94.234	102.35	101.19	102.9	97.254	100.34	95.829	106.45	96.303	90.148	105.39	101.41	94.296	106.16	106.65	100.03	94.399	105.11	95.321	102.83
101.74	106.12	107.23	108.43	104.1	100.68	97.138	87.803	95.283	101.04	92.967	102.99	90.617	109.87	100.07	93.262	96.233	102.14	96.171	106.01	93.31	103.5	104.04	93.839	109.98	102	96.035	101.77	106.02	102.78	97.657	103.05	99.022	108.05	102.68	94.457	108.41	86.12	97.479	103.04	99.186	99.217	99.636	106.78	88.593	102.64	90.073	98.721	94.291	85.661
116.66	105.01	113.18	117.54	116.4	110.06	110.1	106.8	102.33	111.13	109.81	112.23	109.11	115.78	120.66	100.4	115.38	104.36	101.25	116.12	105.89	106.39	115.94	103.04	104.95	118.94	114.36	115.12	112.42	115.19	111.02	104.35	114.14	106.86	105.79	114.82	109.56	113.43	105.21	108.04	106.96	116.7	112.65	106.55	118.24	119.55	109.67	111.03	101.03	106.57
90.535	95.575	95.434	99.647	97.835	102.64	99.178	104.11	103.45	100.81	94.225	107.18	100.65	100.78	103.58	102.28	103.2	106.42	91.915	96.883	95.367	107.6	107.91	102.79	102.83	97.051	103.06	95.253	106.65	98.864	99.716	98.312	97.128	96.917	100.71	102.12	108.99	99.907	106.98	105.68	97.748	89.887	98.628	102.97	105.66	89.704	98.163	102.6	96.68	100.13
99.179	105.87	104.87	104.52	106.42	104.66	111.05	104.75	111.13	114.44	98.086	101.78	100.92	106.68	115.45	98.814	100.62	103.13	108.27	106.14	102.81	108.21	97.745	95.678	103.3	108.79	108.57	116.33	110.2	104.89	106.77	104.33	108.81	100.96	103.65	105.35	106.41	100.42	101	101.94	109.69	111.69	102.54	100.44	100.81	104.76	108.45	105.43	106.56	104.47
102.84	102.12	105.78	105.14	105.9	99.486	113.01	101.38	111.85	94.301	105.36	103.84	100.3	106.22	92.531	105.59	103.47	105.52	103.11	117.74	103.44	98.482	109.66	104.56	106.52	100.9	105.51	111.02	101.29	101.6	109.67	96.22	105.04	106.59	104.62	103.52	109.49	99.684	107.84	102.26	106.75	110.84	102.47	96.481	101.71	103.42	106.78	110.08	98.341	107.12
120.86	122.27	111.11	121.11	126.09	112.86	115.58	117.92	103.39	106.94	116.6	123.2	117.9	109.86	120.52	111.6	115.77	115.3	106.2	107.97	112.47	120.21	111	124.6	122.88	110.97	113.13	113.62	119.1	117.68	105.54	110.58	118.62	116.26	113.68	115.97	118.33	123.31	115.02	124.93	115.27	120.59	127.34	117.46	117.94	114.07	115.45	113.28	109.22	119.07
121.65	112.78	104.55	106.82	114.79	117.6	117.16	123.47	119.23	122.65	114.03	112.7	116.76	115.02	117.89	124.48	122.19	113.99	121	112.58	122.38	119.66	113.63	110.95	119.89	117.55	115.97	118.9	116.66	117.54	111.34	124.06	114.26	113.52	116.77	114.75	111.96	109.75	126.79	123.83	112.25	119.03	111.99	113.23	120.45	125.07	120.68	124.09	119.77	117.07
97.331	110.78	114.56	108.46	107.16	105.29	114.92	111.18	106.21	105.03	110.32	104.74	104.13	111.69	116.97	102.08	107.4	114.26	104.5	109.99	109.02	112.45	112.45	110.98	99.539	107.24	109.57	104.71	115.66	104.32	114.94	111.73	106.21	99.178	103.3	101.29	101.73	111.17	106.95	101.06	105.05	101.86	106.2	102.94	110.61	108.7	100.22	101.75	105.24	110.21
111.93	102.45	103.6	113.33	104.54	110.82	110.52	107.22	109.36	104.08	104.16	103.34	105.04	102.57	107.98	105.53	105.52	108.08	110.91	107.56	109.67	102.04	108.13	114.8	114.32	104.29	107.99	105.08	123.64	110.93	108.33	103.01	107.11	99.61	111.03	101.61	107.96	111.72	98.523	109.1	107.57	113.58	114.19	107.45	101.91	104.91	105.11	109.89	99.646	107.86
113.26	95.965	100.88	102.94	107.15	101.73	103.94	110.74	107.72	103.2	105.08	106.31	101.14	107.07	100.37	108.06	103.84	109.29	109.88	100.58	102.19	115.68	107.68	105.27	113.85	108.47	102.89	108.87	95.005	96.068	103.32	105.86	110.34	100.16	109.45	108.15	107.76	106.67	115.99	100.74	107.74	99.206	106.57	104.49	110.37	95.275	100.55	112.62	114.19	96.485
96.434	111.73	104.68	105.53	103.67	102.99	97.273	101.12	94.803	101.06	109.89	105.44	103.2	106.27	116.24	100.45	103.18	103.54	102.96	109.95	110.33	113.63	104.35	103.56	106.55	96.849	106.99	98.529	106.96	107.68	112.38	113.56	99.812	102.7	97.875	101.65	100.92	107.6	102.73	99.346	102.88	105.5	108.13	117.48	101.89	102.98	107.91	109.33	105.31	108.49
90.639	101.8	99.532	96.254	98.83	97.987	97.628	91.527	99.874	103.99	101.91	96.642	102.93	99.67	99.655	107.65	107.71	101.28	106.08	104.31	96.745	96.212	107.8	98.862	96.845	104.73	95.528	105.22	118.58	99.896	93.399	90.678	95.456	102.49	99.593	103.46	97.716	100.36	95.21	102.72	94.551	96.91	93.9	102.3	103.24	108.67	100.01	102.41	90.096	101.06
108.67	111.64	102.43	89.539	108.32	109.49	99.919	95.622	103.94	103.74	101.23	101.48	101.8	103.98	92.385	100.86	93.899	93.416	99.713	94.873	101.72	97.572	89.237	111.99	98.067	96.815	93.887	92.327	96.241	110.02	97.298	96.35	101.28	99.409	98.192	105.02	100.94	100.96	101.17	99.237	98.239	94.677	99.452	96.977	103.64	94.435	108.17	106.9	104.95	105.76
97.715	116.11	111.38	121.04	119.19	120.62	110.58	106.27	105.84	110.49	118.76	100.16	120.89	107.63	119.44	110.62	112.42	118.46	115.67	109.78	113.44	110.52	104.68	115.25	111.07	114.1	121.51	108.33	118.14	112.58	103.39	121.34	115.25	114.75	110.14	118.39	113.3	103.04	113.18	111.36	118.86	102.63	113.07	104.2	109.8	120	110.04	111.86	116.82	122.38
97.533	99.504	95.958	101.73	92.054	98.068	99.363	108.29	107.83	97.528	108.73	100.07	103.41	91.084	100.21	107.36	100.93	90.995	95.735	91.625	93.699	94.297	98.844	101.63	102.98	106.19	103.52	91.72	92.214	98.818	104.92	103.67	103.44	100.51	90.202	107.55	105.23	105.45	100.08	92.829	102.43	105.63	93.749	107.14	99.902	104.2	102.54	102.49	99.048	105.49
106.3	97.016	104.71	105.53	104.51	92.612	103.07	98.249	108.63	101	103.77	105.04	100.53	101.71	99.975	107.01	103.93	107.05	107.57	106.61	106.17	109.65	105.82	98.328	109.98	104.68	105.24	101.47	103.05	97.592	104.69	106.75	98.606	100.87	100.69	100.36	101.23	106.43	99.495	110.34	104.67	106.96	99.828	111.84	102.46	104.42	110.81	99.924	101.39	102.11
112.49	108.22	100.91	105.83	101.36	105.52	107.64	110.56	107.6	107.78	106.17	99.014	101.77	93.645	105.59	110.84	104.8	97.917	100.18	93.732	89.832	98.908	103.62	100.6	98.591	112.94	99.081	107.15	107.95	90.133	94.235	99.246	94.1	110.64	103.88	107.29	100.82	100.78	104.96	99.077	107.3	101.94	96.607	96.037	103.13	105.37	108.15	107.27	103.36	103.65
108.49	99.796	96.968	114.37	105.7	101.44	100.03	103.82	103.69	107.56	105.45	103.11	98.176	102.14	111.02	104.87	100.78	104.42	108.65	105.62	104.82	116.05	99.587	104.05	103.86	106.03	104.89	105.1	94.366	108.78	102.34	102.82	103.12	104.83	95.106	110.97	101.97	104.54	104.45	95.884	107.28	102.69	102.68	103.66	95.196	99.788	99.794	102.07	91.368	104.7
124.32	109.55	105.42	115.31	117.95	123.29	109.56	114.03	110.31	116.57	123.83	111.61	122.78	120.37	120.59	114.51	127.63	110.38	115.6	108.71	122.5	117.29	119.55	116.2	116.11	117.74	114.5	109.06	121.53	113.01	117.65	114.51	111.76	117.56	123.46	116.13	110	104.53	117.63	120.07	114.07	107.88	117.52	125.13	117.54	119.6	115.74	121.46	109.11	116.83
102.55	107.72	110.06	100.67	98.793	104.01	100.44	102.63	103.68	107.85	109.17	111.7	114.18	99.652	100.93	109.06	113.11	99.669	114.65	107.31	108.52	106.54	105.39	103.21	101.29	103.23	111.87	104.67	111.26	105.08	107.67	110.03	110.64	107.97	99.467	113.79	106.38	115.4	105.78	117.58	112.45	103.93	101.72	106.09	103.69	102.93	100.8	110.61	104.07	101.66
106.15	107.7	105.88	109.02	106.31	110.75	109.94	111.77	114.15	111.23	108.26	101.19	111.53	100.52	105.72	108.47	101	105.18	98.381	107.03	101.15	112.16	99.421	97.142	108.19	99.272	105.64	107.69	104.66	107.98	107.98	119.48	108.86	101.59	105.01	103.07	101.99	99.738	101.07	111.89	110.04	102.23	109.92	101.23	110.99	109.8	102.29	97.549	99.738	105.88
112.5	112.59	110.33	107.7	103.4	114.35	102.9	103.64	107.28	111.72	118.61	111.57	115.42	109.77	114.41	110.71	114.03	114.99	109.01	119.23	115.45	110.21	113.83	106.07	116.49	109.7	111.31	112.04	114.99	115.04	117.93	112.15	109.92	107.51	111.07	116.18	110.45	110.54	110.94	117.56	115.75	111.06	103.05	112.36	106.83	124.63	93.992	104.2	112.78	113.77
112.6	112.13	100.08	106.15	102	110.16	98.021	105.78	103.92	104.2	109.57	110.34	113.6	108.11	106.52	113.76	103.73	105.88	109.06	112.88	113.21	108.58	111.51	103.65	112.12	104.19	99.477	119.35	106.02	98.991	107.42	110.27	108.73	99.962	114.3	98.053	106.1	105.7	100.81	109.49	106.12	108.77	109.81	106.51	104.49	114.31	104.56	107.45	103.28	99.289
103.39	109.27	105.18	100.94	100.37	99.425	97.832	102.65	107.08	100.21	97.364	101.53	110.8	102.18	102.99	107.55	108.51	106.21	111.89	97.157	109.05	99.994	101.75	100.33	105.93	104.35	101.27	108.59	101.77	113.71	107.56	98.005	113.9	103.01	107.36	108.09	104.4	103.37	107.54	103.21	108.39	99.911	106.83	104.42	99.748	105.24	109.94	99.193	101.56	112.5
102.45	111.27	104.63	101.08	107.89	98.749	98.28	110.6	91.598	114.14	108.38	111.07	102.26	108.79	117.65	100.8	110.05	114.68	101.65	114.36	104.65	99.232	108.74	105.09	99.993	106.7	109.42	102.08	108.87	105.38	106.11	101.21	107.63	115.87	97.978	108.26	99.629	105.32	96.53	106.56	101.15	107.51	111	104.67	105.11	113.62	106.07	104.37	100.77	111.79
111.75	117.77	121.97	107.94	115.52	123.02	111.42	116.17	114.39	119	114.26	112.24	117.39	112.95	110.08	110.88	118.22	112.81	108.37	121.42	114.02	120.95	112.9	114.16	117.57	104.83	116.76	119.08	114.99	119.16	118.74	117.09	120.66	106.59	121.92	116.84	112.67	122.81	119.51	121.72	114.58	113.95	118.09	117.48	116.04	114.08	111.63	123.95	119.82	117.68
105.79	93.567	101.08	106.19	101.15	95.959	103.11	103.48	107.53	99.743	102.51	102.95	99.908	95.013	90.115	102.07	93.291	94.432	95.021	101.46	93.219	91.832	90.055	98.661	101.26	100.72	102.37	99.099	108.03	103.51	103.96	107.03	105.18	96.442	108.43	100.41	97.401	112.19	96.948	97.394	98.889	106.47	98.911	101.55	95.436	99.572	95.103	104.13	98.561	111.35
107.12	101.59	113.71	100.25	102.74	99.011	109.82	102.66	105.26	103.54	108.1	101.1	108.76	106.92	102.25	106.85	108.87	99.015	102.8	115.2	102.9	100.5	108.01	104.28	106.48	105.11	104.88	111.19	107.13	108.1	104.73	92.443	110.81	104.59	103.26	105.79	97.169	102.9	115.4	107.57	103.94	112.01	104.69	108.67	103.68	109.87	105.28	99.322	110.09	107.35
105.89	98.612	98.961	104.46	105.3	109.8	105.69	91.99	103.07	92.351	109.03	101.24	109.46	96.031	106.84	112.11	99.015	106.38	100.18	98.772	100.57	100.74	102.11	108.16	102.39	106.7	101.24	110.14	106.08	101.91	109.19	105.58	109.24	96.558	112.21	112.65	100.09	105.59	96.59	98.92	94.633	96.31	105.79	105.78	104.34	103.01	106.1	103.92	94.18	99.543
102.54	99.132	102.77	95.438	95.527	102.23	105.17	101.57	102.71	93.906	103.86	104.5	99.648	107.55	97.533	97.126	98.653	95.104	93.901	104.07	106.37	97.999	103.05	96.29	96.893	102.37	93.828	90.442	100.53	102.87	99.336	103.79	101.9	106.1	104.89	89.239	104.21	103.52	101.91	97.629	106.69	94.99	101.24	102.88	104.05	88.581	109.32	97.854	94.797	104.67
120.94	123.98	107.49	117.58	104.32	111.36	106.73	109.3	109.99	108.55	115.67	110.74	112.84	110.87	115.6	111.92	110.13	116.15	119.03	112.05	110.4	109.69	109.77	107.63	102.57	115.4	123.32	110.97	107.31	118.85	111.94	111.26	112.23	113.56	109.09	106.49	117.27	113.3	113.5	107.58	114.02	115.09	106.13	114.47	114.7	116.04	111.73	119.67	109.61	104.35
115.47	112.08	117.15	108.4	115.94	117.43	117.4	114.49	112.85	106.89	115.21	119.9	111.99	105.81	105.93	101.26	123.01	111.52	116.68	113	111.13	114.6	116.34	116.6	114.04	111.64	110.56	108.31	115.79	109.76	111.01	110.76	120.01	108.95	109.77	103.99	115.68	109.86	113.18	105.49	116.41	110.37	114.38	114.96	113.33	105.21	116.91	110.69	113.15	106.16
110.75	105.88	111.07	107.81	113.02	94.218	106.9	115.26	105.93	104.5	109.79	111.07	95.84	112.3	109.62	103.38	109.01	103.02	107.09	109.83	103.4	113.92	107.52	101.9	107.75	99.535	102.13	101.43	100.44	96.686	103.71	110.5	92.925	103.57	104.68	106.74	109.66	106.36	109.19	103.6	104.51	113.13	105.12	93.714	102.85	99.968	100.63	110.85	99.645	106.09
113.15	123.12	118.37	107.28	119.7	116.48	116.73	112.34	114.59	113.21	112.64	109.51	119.48	122.12	119.58	121.16	120.87	119.12	112.7	118.68	117.38	114.93	106.93	110.17	115	103.2	110.53	108.84	106.13	118.17	115.71	120.78	120.12	115.61	114.58	111.38	112.63	114.92	114.6	119.37	115.89	109.06	119.27	119.19	124.23	114.13	122.43	114.23	126.37	112.34
112.38	97.229	105.27	105.4	105.5	107.21	105.12	104.24	113.26	103.8	115.64	113.17	118.05	110.4	110.62	111.12	112.47	114.42	118.97	121.17	113.86	111.46	117.2	107.54	107.12	107.8	115.09	109.02	105.03	117.01	114.69	100.28	114.1	110.59	106.09	112.97	108.61	115.99	114.48	109.57	112.5	117.02	115.48	118.77	113.26	116.17	108.18	111.82	113.95	118.61
109.03	115.13	126.96	103.4	101.66	126.48	118.25	109.52	105.45	112.87	108.06	120.43	110.9	107.8	112.59	108.1	107.69	107.09	110.06	112.64	113.5	99.284	115.66	104.75	114.99	107.51	108.1	108.93	116.37	110.54	115.37	116.32	113.09	104.33	120.33	103.1	112.2	115.91	123.15	117.08	107.85	108.05	108.22	117.94	108	104.77	106.75	106.56	118.18	112.77
99.255	109.96	101.32	96.696	109.82	102.66	103.83	104.12	110.23	102.09	105.67	106.6	106.89	105.31	112.42	101.05	108.57	94.539	106.27	100.34	109.15	104.79	97.036	105.66	112.14	102.46	91.391	106.54	97.491	99.909	98.498	112.68	101.57	100.33	106.82	107.34	109.22	91.88	107.16	100.87	109.35	101.12	103.97	100.37	100.03	105.85	101.48	105.08	109.71	106.39
106.63	99.423	108.46	108.52	107.35	111.27	109.33	94.546	111.06	92.463	100.54	99.53	113.4	108.78	102.84	107.85	103.51	101.31	103.68	110.88	107.81	111.18	109.68	105.78	105.18	97.964	113.55	107.91	102.78	105.63	102.08	101.34	100.13	109.01	110.4	101.1	107.81	106.09	111.77	111.09	101.78	113.51	102.46	101.74	102.11	102.01	109.74	102.96	106.71	103.72
97.997	95.934	107.89	102.57	99.819	95.345	110.06	101.61	99.996	92.468	99.347	99.731	103.87	105.44	105.1	104.08	108.65	92.725	95.87	99.472	90.82	102.85	97.175	107.97	99.027	101.35	103.87	99.198	95.232	99.104	101.74	100.74	112.47	100.42	99.354	103.22	98.319	91.294	108.84	100.84	104.27	106.58	99.328	93.169	110.77	100.91	97.284	95.542	94.844	95.865
106.59	97.758	108.48	108.67	93.413	104.67	96.849	107.2	107.65	99.396	94.638	100.41	102.62	98.374	88.778	98.52	111.43	107.44	98.684	101.01	104.16	97.969	108.05	98.501	94.036	107.48	105.17	104.26	104.94	109.75	98.88	96.913	103.01	103.82	103.72	97.731	94.831	97.116	102.76	103.54	95.472	101.44	106.77	98.789	105.34	108.71	98.498	100.21	105.25	106.51
118.06	108.48	110.08	103.68	106.46	111.15	116.03	104.39	120.2	118.46	108.53	111.59	103.36	116.16	109.67	112.27	103.67	107.84	107.25	107.74	112.85	108.47	117.37	112.2	112.19	103.27	110.03	107.05	110.88	114.79	113.93	113.44	112.84	120.04	110.09	104.23	105.18	110.58	105.3	111.27	107.78	118.78	111.01	108.34	112.85	109.67	113.07	112.62	110.01	113.63
100.48	102.57	111.1	112.12	99.605	105.06	102.48	95.221	105.68	103.34	117.34	102.93	97.476	110.14	101.92	106.83	95.174	109.24	107.45	102.11	100.09	95.203	103.28	101.09	99.457	102.76	106.24	113.42	102.78	104.89	100.65	98.259	109.9	105.63	106.12	106.96	107.78	103	95.499	108.55	97.631	118.26	103.08	104.91	105.36	96.829	107.12	108.28	102.94	108.07
100.41	105.71	97.077	105.37	100.19	102.42	90.44	94.132	104.74	101.23	98.675	99.039	110.5	97.742	102.65	112.31	94.953	92.688	107.53	103.11	97.362	104.18	106.26	105.67	108.71	98.944	109.32	104.13	99.534	105.73	107.3	106.98	100.28	98.638	102.1	98.824	99.829	98.458	104.39	102.02	106.01	95.458	102.34	109.75	100.85	102.3	99.085	102.69	90.268	94.166
106.8	106.87	108.52	103.44	95.671	110.09	109.54	105.61	98.784	111.03	101.09	108.95	103.18	105.6	101.94	110.37	91.902	108.92	99.079	104.51	103.41	113.26	103.29	102.09	108.24	105.42	104.3	91.613	108.01	106.09	105.16	106.49	105.24	100.93	100.48	96.938	110.69	98.717	101.91	105.76	108.92	106.31	109.82	108.31	104.87	112.9	110.92	103.95	99.241	107.05
103.24	104.39	115.92	103.38	111.69	113.6	102.92	107.93	118.87	110.96	103.94	107.68	114.82	104.41	104.26	113.26	100.84	109.36	105.93	90.878	106.75	102.94	113.63	102.17	101.8	98.844	111.46	99.232	98.718	108.87	108.86	115.51	103.08	104.75	104.38	109.56	104.07	117.22	110.72	106.85	101.36	107.45	109.48	103.62	106.61	107.67	108.11	113.27	108.21	113.05
113.19	106.52	102.74	120.46	102.72	112.84	108.66	110.43	110.63	115.29	115.46	105.61	102.26	102.5	113.03	113.35	110.47	114.91	111.11	112.82	118.01	111.16	114.85	113.37	112.06	110.1	109.6	121.53	117.96	113.26	100.43	110.93	111.22	120.88	114.63	109.21	113.05	107.16	111.55	113.5	110	108.37	117.84	119.24	116.58	114.65	112.59	113.67	117.82	109.84
123.89	113.54	113.32	113.95	108.74	107.65	106.8	105.96	106.42	113.51	113.38	111.88	112.21	113.22	109.69	112.76	119.03	107.67	116.06	130.49	112.53	117.4	107.4	118	113.15	109.59	122.92	113.55	111.52	120.48	117.54	108.07	114.92	107.87	120.23	115.56	106.11	108.69	110.93	117.02	105.98	108.22	114.51	111.4	103.84	108.22	108.45	117.37	113.36	115.76
101.07	105.48	105.89	106.62	110.57	106.21	108.81	111.95	105.46	105.14	101.01	108.13	112.09	111.49	102.86	114.61	106.95	100.53	110.23	112.02	108.68	110.89	109.77	110.57	107.92	108.2	111.2	103.4	110.51	105.19	103.28	92.749	102.19	109.4	97.528	113.21	98.361	104.44	102.09	111.46	97.312	105.36	103.15	101.82	104.12	105.4	110.95	100.57	100.45	113.14
102.66	107.3	102.2	107.92	104.27	103.56	105.75	106.34	97.377	110.05	106.88	100.31	100.37	98.215	100.68	105.4	105.28	102.03	99.026	104.05	111.16	100.16	106.16	99.27	106.53	98.823	113.09	107.09	105.47	106.55	106.91	92.451	109.59	102.95	106.35	105.36	105.64	102.25	101.39	104.73	105.75	106.1	106.13	100.4	107.66	102.33	107.51	102.46	108.57	104.18
110.25	103.88	115.67	114.99	114.5	119.77	119.75	115.78	119.48	109.21	112.71	121.24	115.03	108.27	115.53	102.18	104.47	114.75	110.46	116.8	118.84	103.72	108.94	110.43	108.73	116.39	111.87	112.12	106.11	113.94	109.76	115.84	118.01	120.58	118.72	115.09	112.6	113.27	108.1	110.59	108.42	116.17	110.26	115.82	115.28	109.39	108.62	116.74	114.96	106.85
108.59	97.752	97.009	100.88	93.826	103.48	100.39	103.92	103.34	103.51	106.24	101.19	92.763	93.136	90.844	97.134	104.88	97.57	98.357	100.42	96.103	101.41	99.445	111.79	100.7	98.735	104.28	97.28	98.967	102.36	98.849	100.78	103.11	97.994	107.12	100.76	105.46	99.097	104.61	102.18	99.994	89.658	95.549	98.684	101.79	99.333	104.91	107	86.254	96.66
103.89	112.33	101.55	109.91	95.001	98.16	107.05	100.55	101	109.59	113.91	100.53	100.76	111.39	108.68	105.4	104.15	104.72	101.46	102.27	106.62	100.19	107.69	106.52	103.63	100.67	101.96	104.73	100.23	103.72	108.7	108.31	106.74	100.38	97.834	119.93	106.17	104.56	109.05	107.06	109.26	101.18	99.883	110.9	106.29	114.91	96.802	102.01	110.16	101.37
110.24	116.8	106.27	115.39	103.9	111.68	113.73	114.46	108.78	106.17	110.02	115.48	110.12	109.44	104.09	114.46	112.72	113.55	115.16	112.65	109.82	113.43	113.46	112.08	111.34	105.29	112.58	105.37	110.54	113.85	106.11	110.08	99.97	113.97	111.1	105.65	112.43	113.44	109.72	116.66	106.3	114.05	102.13	100.38	109.89	108.06	109.09	107.25	114.68	116.57
114.61	104.68	110.6	100.46	99.743	104.57	105.12	105.28	103.9	109.37	101.9	104.77	106.18	98.072	113.35	111.77	103.02	106.92	97.926	100.79	109.98	101.62	114.51	115.87	111.04	100.62	105.9	111.65	102.46	105.65	103.66	107.97	105.67	115.34	108.99	108.47	106.09	111.03	107.41	110.43	101.28	103.36	105.58	100.22	103.26	102.99	112.88	101.67	107.39	112.87
105.44	100.7	105.62	101.21	111.29	104.97	111.98	107.82	100.57	106.45	116.7	102.89	107.55	110.98	106.06	105.29	103.98	111.57	103.67	111.71	94.632	104.83	113.36	114.23	107.44	105.46	104.33	103.27	105.83	99.081	107.98	103.07	97.916	106.7	115.51	103.79	104.57	104.7	109.62	106.96	115.45	103.74	111.45	102.74	107.38	113.22	102.21	102.27	105.81	116.21
109.99	116.43	108.57	110.77	108.82	109.64	121.42	111.73	105.74	105.08	112.82	118.48	111.23	105.41	107.52	104.84	118.15	111.07	89.102	108.21	107.22	109.59	96.064	103.32	100.54	107.1	106.03	108.79	113.13	100.46	112.29	108.48	101.21	112.01	105.67	107.77	105.87	111.31	104.25	105.21	106.98	103.11	106.31	113.81	112.08	99.063	99.585	109.74	100.29	104.45
116.13	114.5	116.89	107.67	110.2	122.89	114.56	117	110.56	108.87	113.25	108.45	101.99	113.09	106.7	108.22	110.48	111.16	106.23	113.73	101.61	103.92	105.92	118.99	117.71	105.64	105.77	110.86	116.38	110.71	110.51	113.78	105.68	124.57	117.05	108.5	111.11	106.79	110.68	111.66	120.26	113.81	111.2	111.9	107.6	109.59	119.91	112.33	110.71	113.15
109.34	111.31	113.85	112.04	109.79	113.9	114.49	110.72	109.52	112.62	106.88	116.53	116.43	110.52	109.14	103.66	103.65	113.1	113.33	100.03	110.2	106.16	110.83	101.65	112.83	117.66	106.88	115.69	104.24	109.95	111.48	105.57	110.09	110.48	112.99	112.11	103.61	112.7	112.01	111.34	111.18	116.67	109.35	108.62	105.96	116.22	108.03	108.23	106.61	110.1
107.06	103.13	108.92	108.53	109.72	109.96	100.23	102.58	109.75	109.86	109.01	103.83	107.75	99.661	106.3	102.39	103.85	105.3	109.23	104.43	109.64	101.08	121.35	108.95	102.56	103.82	109.22	110.88	106.67	108.3	102.61	108.12	111.67	114.53	100.63	107.8	108.11	103.14	109.2	100.64	105.63	103.03	95.116	106.01	102.6	110.13	115.33	101.13	110.93	108.94
111.31	105.24	98.685	107.88	102.86	116.85	104.23	98.346	109.62	98.776	101.4	111.27	104.55	106.53	101.05	109.96	106.53	110.47	104.19	106.64	108.38	103.17	112.04	99.674	100.46	107.31	108.32	102.79	98.944	101.86	97.993	104.84	113.66	102.59	101.91	114.36	99.945	101.7	102.79	105.37	105.16	110.1	106.84	109.5	101.98	98.228	107.76	107.1	119.13	114.72
102.49	105.85	107.43	112.45	109.93	106.77	103.66	103.27	107.06	107.41	100.32	108.9	107.22	109.53	102.64	101	113.42	114.43	117.23	113.4	109.51	110.28	99.013	100.83	110.97	99.177	103.35	104.78	104.28	107.01	96.349	109.95	103.23	114.23	98.342	112.07	96.902	106.59	113.62	112.51	110.63	95.468	107.35	106.29	110.17	105.4	117.35	104.81	97.288	115.04
109.51	109.63	110.24	106.57	110.4	97.975	110.94	108.92	109.96	103.71	104.37	106.74	115.63	105.77	103.49	105.83	103.8	108.84	104.63	111.14	104.51	106.47	98.721	107.99	108.76	105.67	102.84	111.35	113.94	104.35	109.4	108.78	109.57	101.85	97.886	104.69	107.3	110.93	108.76	103.36	108.91	102.84	105.93	107.75	105.33	104.21	104.82	114.24	105.89	101.26
114.73	102.24	118.83	112.58	113.64	114.53	109.38	107.6	110.94	102.86	107.23	100.94	108.62	126.53	108.09	115.34	112.16	116.02	114.14	118.34	116.04	114.37	119.93	110.5	107	114.35	114.92	114.58	118.55	101.62	118.91	111.32	116.7	118.66	109.6	116.75	115.37	107.5	116.16	121.02	109.68	111.3	104.57	104.96	119.1	104.62	112.35	118.06	107.63	108.46
118.85	108.04	113.42	112.14	109.74	97.437	107.04	102.44	106.82	104.55	107.43	99.6	102.71	111.85	110.91	107.51	107.26	102.09	99.578	105.64	103.3	111.14	103.45	105.01	102.59	99.772	103.67	110.66	97.148	101.33	105.75	113.41	97.189	103.96	105.44	113.92	100.51	112.66	98.419	104.86	100.6	105.16	101.97	94.579	107.91	106.8	100.29	104.5	102.19	105.96
114.73	99.174	115.05	115.25	111.02	113.3	113.7	106.53	119.41	105.91	115.29	106.24	109.14	112.72	108.08	102.98	105.49	110.56	114.71	100.82	116.65	109.47	104.45	105.66	118.12	104.77	109.92	109.21	110.54	109.84	107.69	118.92	119.73	111.44	110.15	101.2	113.99	107.91	106.64	114.07	107.96	113.14	116.18	112.12	113.37	110.99	104.34	103.65	108.47	116.17
104.89	97.986	103.39	99.083	110.29	104.1	104.52	106.32	108.33	100.54	105.06	103.45	105.85	110.63	105.05	107.85	110.19	100.19	102.27	97.694	103.49	97.85	103.16	109.19	110.38	100.94	108.52	120.01	101.08	111.46	102.83	104.03	107.4	106.6	111.6	108.52	112.5	110.95	104.37	100.87	98.339	112.69	97.167	103.61	101.88	103.37	106.02	101.05	98.605	95.308
109.17	108.73	108.59	118	110.3	109.96	100.57	112.64	112.35	110.55	113.56	113.02	101.02	116.48	110.37	111.31	108.98	114.06	108.95	111.76	118.99	116.04	113.77	117.88	111.65	113.04	109.58	112.21	113.09	109.51	111.87	113.36	115.56	106.36	110.88	111.35	104.16	108.26	120.06	101.02	111.96	118.11	110.9	105.2	108.71	111.34	115.17	116.55	115.99	106.82
96.832	103.16	102.38	101.78	104.82	100.09	99.971	98.413	105.1	100.6	104.3	98.445	102.12	105.56	109.12	92.217	93.91	92.434	96.454	103.4	87.485	96.883	94.932	94.771	92.275	89.86	97.383	101.57	86.095	98.36	91.094	90.667	92.177	98.384	95.41	102	96.115	105.93	94.478	94.168	106.95	101.63	91.787	99.519	100.63	100.85	96.257	92.902	103.1	98.94
107.19	106.87	106.11	103.42	103.87	101.7	109.43	100.09	106.49	110.82	109.49	105.2	108.99	117.31	101.25	104.12	113.27	110.1	106.06	103.2	103.71	113.66	102.42	104.26	106.68	108.19	103.84	104.93	114.59	103.78	109.95	108.53	117.48	114.68	108.14	112.56	106.56	104.27	102	110.51	108.88	99.75	101.33	110.76	114.79	113.94	106.89	96.062	102.22	103.23
102.48	110.58	102.81	101.51	104.47	108.75	104.47	109.73	103.07	101.17	110.86	99.298	101.71	97.246	111.35	108.89	107.62	116.16	102.11	110.88	107.86	100.36	113.95	105.83	111.66	95.017	108.08	108.62	107.44	104.35	104.16	101.56	113.81	102.91	112.86	106.05	117.19	99.747	106.95	106.51	104	105.5	105.29	101.1	106.91	108.74	104.78	98.489	108.06	110.96
112	120.17	120.61	114.6	109.4	107.26	107.9	109.33	108.09	108.15	108.15	110.63	108.44	106.54	114.62	103.19	115.53	112.48	109.02	122.97	109.46	104.76	114.15	108.26	112.5	115.4	109.06	113.52	112.69	101.68	118.66	111.4	108.95	113.51	115.56	106.46	106.17	111.86	113.01	103.74	108.69	109.54	112.5	120.06	107.54	114.96	113.24	108.99	110.64	123.83
106.74	105.59	112.98	111.75	102.61	105.02	107.57	113.59	104.87	110.88	97.424	109.51	107.77	99.656	101.38	106.69	101.93	103.02	109.26	105.99	102.67	108.25	104	113.12	104.45	102.35	103.22	104.49	92.643	104	105.36	106.86	108.66	101.51	103.28	107.7	101.11	108.29	98.913	104.54	101.84	100.43	103.36	105.93	114.49	92.606	108.07	110.48	110.24	106.19
104.79	100.71	113.56	110.72	107.57	100.39	115.71	100.64	104.7	115.54	108.07	113.32	105.6	111.74	96.925	104.03	109.19	113.15	100.19	101.57	104.52	109.97	105.61	111.88	100.8	114.3	101.04	104.39	107	115.23	106.16	101.73	103.76	100.12	107.07	109.11	111.63	109.63	100	102.79	109.13	104.89	111.08	95.268	112.23	110.61	104.83	111.32	104.93	104.83
101.46	109.23	108.68	103.98	113.58	112.3	108.87	115.47	107.33	100.74	107.28	104.44	109.22	107.74	111.48	107.16	95.786	112.93	101.13	105.77	105.62	110.57	106.88	105.27	104.67	98.208	111.44	113.3	96.942	102.31	100.09	115.34	98.593	110.35	107.41	106.3	103.49	111.2	108.15	103.19	101.39	109.01	112.77	112.85	96.664	100.35	108.23	109	104.78	117.25
105.14	105.97	110.1	97.582	93.598	112.34	103.66	101.07	110.27	104.35	102.77	99.775	110.71	106.13	113.6	108.4	101.41	108.77	110.02	110.5	109	113.38	114.75	105.54	107.63	99.484	101.81	105.2	105.34	103.64	107.64	103.12	100.38	102.59	103.33	112.64	105.26	99.881	103.05	117.46	103.4	104.45	103.23	102.33	107.03	106.14	104.93	100.55	100.69	103.72
96.575	104.01	105.67	103.55	102.18	94.467	96.105	100.37	96.646	94.08	101.93	101.83	102.45	109.37	93.846	90.923	106.55	88.954	100.34	100.43	103.86	95.635	94.068	101.37	93.661	107.35	101.22	100.31	102.29	92.685	101.15	92.573	96.611	97.441	99.69	90.066	93.726	93.383	106.61	91.128	104.82	97.582	104.76	102	102.56	102.96	100.48	99.286	95.622	98.814
99.802	103.34	113.48	95.6	106.82	92.749	98.233	104.28	102.97	104.66	104.02	96.409	98.947	99.698	95.453	101.46	103.08	95.993	104.1	97.696	106.3	104.38	107.49	99.344	96.377	97.311	103.59	106.94	104.41	92.165	95.461	104.59	103.61	94.194	104.97	89.808	93.308	97.931	104.37	90.052	90.455	107.64	105.07	103.49	100.18	104.39	113.13	92.017	96.91	105.99
112.52	115.05	119.38	106.71	109.05	115.7	108.8	118.63	113.23	113.85	116.95	105.85	108.25	109.79	104.36	115.89	114.45	117.79	114.76	114.44	111.34	105.74	118.91	111.45	117.08	122.07	109.82	103.79	104.38	113.7	111.91	110.62	112.71	119.58	107.65	110.08	114.22	106.83	113.7	117.32	113.26	107.29	106.83	109.13	114.5	119.42	110.3	120.66	119.72	112.12
103.67	103.11	95.685	100.02	100.64	94.305	102.08	95.399	103.72	99.605	99.624	103.58	107.04	101.01	96.972	100.11	109.38	101.36	93.882	96.562	94.431	98.077	104.25	105.67	109.67	103.61	95.819	103.62	98.38	106.03	101.78	92.963	96.286	96.653	95.015	96.93	102.22	108.34	103.22	101.05	105.6	104.5	100.78	99.928	105.84	108.29	98.498	96	96.244	104.91
125.21	115.04	125.7	110.2	114.13	119.8	118.35	117.73	118.85	124.62	113.97	116.52	118.72	115.09	123.61	123.96	122.7	115.66	114.21	114.67	118.13	118.01	118.27	125.76	123.55	125.3	123.97	115.46	114.37	105.6	114.79	122.99	118.41	115.09	122.04	117.08	114.94	114.25	112.32	125.42	116.43	116.69	121.04	118.2	118.83	122.9	115.31	122.63	111.65	125.14
111.8	105.78	111.52	116.67	110.41	104.04	115.26	104.68	110.16	110.88	103.04	101.7	101.38	118.17	108.09	105.6	110.83	112.91	104.49	100.85	110.41	112.34	114.1	115.02	110.52	107.9	118.41	118.46	118.37	114.66	115.18	112.65	107.37	114.74	109.29	120.36	112.33	112.67	109.96	115.19	116.73	114.74	108.17	109.8	113.33	116.05	105.54	115.33	113.63	108.04
105.66	104.84	101.77	102.26	106.78	109.16	104.19	111.91	107.25	107.28	109.28	120.46	106.7	111.05	101.64	103.23	98.403	106.42	100.46	100.38	97.642	109.74	94.768	109.19	110.66	103.9	97.688	95.672	102.98	118.66	106.84	105.24	115.04	102.46	104.83	107.8	106.29	99.384	97.389	107.91	114.32	108.7	111.65	100.7	105.46	104.38	105.67	104.73	108.59	106.65
108.89	115.85	109.2	107.42	96.62	111.79	104.27	102.28	105.8	115.51	107.67	103.55	104.44	114.52	107.82	94.208	104.38	113.67	107.1	107.94	113.91	110.67	110.2	114.82	103.96	102.53	107.24	116.38	106.16	101.79	104.27	98.742	102.03	96.632	96.931	110.05	108.8	105.24	107.18	103.25	102.75	103.37	106.95	104.53	97.525	117.22	101.85	115.89	104.66	101.73
113.56	103.16	109.36	105.94	109.78	106	105.63	103.76	104.78	103.44	104.93	100.34	107.21	102.33	104.71	110.72	100.04	106.2	103.15	104.61	105.84	102.79	111.25	102.21	111.32	105.81	101.5	107.07	116.36	97.114	106.28	90.635	99.144	104.45	105.96	97.693	106.77	101.34	107.25	103.71	110.77	102.49	113.95	114.63	106.89	101.32	102.93	98.756	109.6	102.05
126.09	113.94	118.3	111.64	117.89	114.57	125.23	118.34	123.12	125.32	119.76	119.89	121.58	116.76	122.05	115.12	115.65	125.6	118.07	115.23	111.66	117	112.78	116.7	116.57	111.14	114.01	120.17	115.99	112.51	119.03	114.75	119.79	117.02	118.39	103.55	110.94	127.96	112.06	116.19	112.74	123.44	118.28	119.18	115.01	111.81	119.93	120.19	113.03	116.46
104.47	105.07	112.17	107.03	113.04	112.58	114.5	117.76	107.55	116.62	114.97	104.45	114.32	106.24	111.83	99.552	108.99	108.49	113.08	112.85	110.02	108.41	105.93	109.44	105.9	105.37	113.85	109.97	116.51	110.31	105.37	108.96	110.56	101.51	113.4	107.96	107.24	114.95	106.69	114.35	107.64	105.24	119.82	103.67	115.52	114.47	112.64	107.75	105.45	113.21
119.33	112.81	112.62	116.55	116.05	108.57	107.36	102.29	113.27	111.64	102.09	113.27	109.76	94.874	114.93	108.24	109.37	115.53	107.13	116.88	111.62	122.45	111.35	114.85	106.85	111.96	107.82	108.68	106.38	117.91	111.57	109.86	122.53	112.05	102.89	117.86	123.76	116.7	115.47	114.18	109.42	107.64	109.28	121.75	111.44	113.93	104.44	110.12	111.55	113.07
103.37	94.605	100.58	101.15	102.63	99.401	101.98	106.86	97.794	98.574	98.555	99.393	103.62	99.817	103.48	98.342	99.27	93.11	94.521	100.66	99.674	99.157	103.69	101.77	98.278	103.47	98.09	105.52	104.17	100.44	108.78	98.919	97.77	105.45	100.2	97.859	102.59	100.8	101.69	98.94	95.596	98.543	94.313	102.8	107.06	100.79	101.04	101.47	93.938	91.253
113.26	108.39	109.45	117.13	106.16	112.91	111.75	115.46	118.74	111.35	120.51	110.17	110.86	110.79	108.38	116.96	107.57	110.3	116.2	112.68	112.4	108.81	118.47	110.41	115.18	110.69	118.81	113.47	119.03	109.98	113.24	114.5	111.02	110.47	115.32	98.299	114.2	110.72	107.46	105.24	108.26	106.57	115.18	113.04	117.2	113.88	103.79	117.3	117.03	110.53
112.88	107.85	112.63	106.44	100.94	101.28	104.7	104.3	104.65	112.82	104.45	105.47	108.03	102.79	103.85	119.14	106.03	104.93	114.19	107.44	105.41	108.09	109.71	102.46	107.7	111.78	96.942	110.09	103.81	103.61	114.11	107.91	100.03	104.92	98.817	114.51	106.99	97.422	108.9	103.79	107.83	97.803	113.91	104.28	101.42	104.68	106.64	106.19	93.377	105.33
103.35	105.7	93.421	109.49	103.21	100.47	102.79	103.71	109.22	113	106.9	103.29	107.21	111.68	104.41	114	102.55	107.65	114.45	107.28	100.26	109.35	102.7	95.81	94.269	106.49	94.347	109.37	109.36	107.69	95.029	108.69	108.34	98.503	102.84	112.37	103.14	104.22	106.64	97.509	97.038	102.75	104.06	98.468	111.64	104.53	107.75	102.19	105.87	102.34
95.943	102.99	104.98	109.31	107.21	103.93	103.79	110.98	103.94	111.38	103.28	106.45	101.09	107.63	91.899	99.764	105.42	108.08	101.37	99.891	106.46	110.2	109.07	96.801	101.52	104.16	103.38	95.003	107.87	104.64	98.165	108.85	102.9	100.73	97.997	107	104.86	104.91	103.98	107.31	98.548	105.1	102.26	110.13	99.401	112.69	104.81	96.563	110.65	106.41
99.178	103.09	102.94	101.29	98.338	101.75	105.51	91.699	103.69	105.18	101.86	98.916	98.267	100.11	93.518	103.89	97.417	101.38	103.06	102.3	95.974	103.83	100.49	105.69	101.65	89.928	93.913	102.82	97.765	94.437	93.926	95.855	105.06	92.843	107.97	110.08	110.89	99.527	106.59	99.02	99.057	96.886	103.33	94.404	99.379	103.01	95.548	100.5	101.85	105.95
97.732	108.97	101.15	108.17	107.15	108.25	110.42	106.12	101.27	105.05	97.304	102.88	102.72	107.82	105.03	95.377	106.78	104.11	107.15	102.32	98.046	102.14	105.01	110.81	103.83	111.45	108.58	101.7	106.46	96.554	98.416	117.4	99.346	103.7	99.013	107.81	103.83	106.16	100.94	99.295	98.822	96.897	99.133	105.83	103.62	104.25	98.535	101.45	106.67	105.39
101.69	97.764	108.06	93.078	101.05	99.613	98.932	101.97	101.42	99.115	102.74	102.34	93.222	92.753	103.23	101.56	105.49	95.882	100.46	103.1	99.014	91.937	105.26	99.959	89.833	101.06	105.75	103.06	99.512	102.63	104.39	100.48	95.446	98.129	98.613	102.57	104.58	103.94	94.837	108.76	92.384	95.908	106.53	100.51	96.871	94.78	102.42	102.46	101.61	106.27
110.6	112.17	109.1	110.5	96.841	117.82	102.22	111.98	112.1	109.04	115.55	111.83	107.9	111.14	103.38	109.88	100.54	109.48	111.31	114.14	113.91	109.49	106.84	104.73	116.04	107.88	114.26	103.28	107.94	107.14	108.77	106.69	118.03	99.144	112.47	111.74	105.52	110.91	100.67	109.84	118.9	121.02	112.29	117.63	110.13	116.61	115.91	106.43	108.88	107.67
100.92	106.76	102.12	100.02	106.67	98.949	103.24	104.5	104.56	102.73	102.4	109	101.54	109.57	104.89	108.69	107.55	98.404	97.746	104.88	109.42	102.38	108.7	105.73	102.03	108.4	108.7	94.133	97.965	103.38	109.52	97.642	107.75	102.29	103.91	104.58	99.22	108.77	103.78	102.59	113.6	101.47	112.58	105.98	105.23	104.25	100.38	94.535	105.72	102.7
107.81	107.31	111.44	115.21	117.14	103.82	117.74	111.13	108.84	103.1	109.3	122.79	113.75	110.33	112.43	103.79	112.95	112.06	112.29	108.59	126.65	114.45	103.89	108.74	109.43	117.22	109.12	118.85	114.95	112.75	110.77	112.24	105.98	115.66	107.15	118.13	116.12	114.03	117.99	110.65	105.97	109.03	116.32	108.63	106.36	112.9	115.53	116.6	109.38	106.73
110.74	110.82	115.95	120.49	120.13	118.51	129.95	115.61	113.19	113.28	122.1	113.88	119.44	116.97	106.18	118.31	117.19	117.45	118.97	120.75	105.69	115.17	121.19	114.55	120.75	118.53	112.85	121.09	120.98	120.12	118.67	103.6	113.23	118.66	119.19	116.57	120.13	111.42	122.24	115.21	113.15	117.5	119.92	115.29	114.32	120.54	113.38	114.79	119.32	121.15
107.95	113.86	108.24	103.58	111.12	114.48	99.151	104.66	105.44	111.54	110.65	106.85	105.36	113.86	111.22	114.42	113.06	111.18	109.93	111.09	108.09	110.12	108.07	109.32	108.67	105.18	107.16	107.16	105.87	110.82	110.81	108.29	104.7	107.75	105.89	108.01	108.56	109.11	100.63	112.09	103.7	110.91	106.51	115.74	108.1	114.22	109.5	113.5	116.69	118.73
114.08	111.56	113.69	111.75	101.55	114.29	115.95	114.44	107.73	105.24	114.08	115.42	110.8	106.66	106.15	119.66	113.17	117.61	106.85	105.41	110.05	111.69	113.75	111.78	111.32	110.17	117.78	118.89	113.39	112.45	118.6	113.82	119.49	104.03	117.03	112.66	113.68	105.51	105.64	118.37	109.83	117.23	114.95	115.87	111.64	116.94	113.21	111.96	106.91	97.37
106.83	111.86	97.855	100.83	103.79	104.24	104.59	100.55	106.59	105.73	104.2	92.439	97.634	106.74	99.104	94.874	104.19	104.43	103.74	92.705	106.49	101.4	101.04	103.99	96.946	90.819	107.3	110.32	97.031	105.18	99.372	98.335	93.41	93.424	99.217	98.646	94.282	105.44	102.28	105.66	97.084	98.738	100.22	98.345	106.16	99.196	102.02	93.262	100.92	105.47
121.71	121.4	122.31	116.35	122.49	118.13	111.75	118.62	115.52	125.21	117.99	119.21	115	121.2	113.75	124.11	117.02	109.07	126.19	116.66	122.89	121.96	118.95	117.82	110.4	115.81	123.6	120.66	122.08	125.16	117.74	121.28	120.32	116.46	111.57	127.1	121.38	123.68	116.85	114.46	111.67	117.55	117.43	115.59	125.3	124.73	110.69	117.83	114.37	115.33
106.38	111.28	107.9	98.408	109.83	106.65	108.19	106.7	108.68	107.85	103.02	100.53	102.63	102.32	109.42	102.29	107.56	106.21	113.63	111.48	109.51	119.71	99.872	109.51	106.97	108.41	105.94	107.78	107.46	103.15	105.41	100.07	111.96	100.26	104.01	103.48	102.45	113.22	98.839	101.55	96.247	104.86	111.53	116.33	103.57	98.019	104.32	102.92	107.45	109.91
118.09	116.91	116.25	110.69	120.15	113.25	101.47	116.82	124.54	110.22	112.14	117.79	125.13	110.6	113.17	124.45	120.98	117.01	117.66	120.95	116.85	112.94	114.59	120.09	114.77	124.27	123.58	114.83	114.14	119.49	117.69	116.69	115.44	113.82	112.75	115.58	121.12	122.06	104.75	122.3	112.42	119.34	120.43	113.85	103.87	119.88	117.41	120.89	109.67	105.79
103.66	107.16	113.1	116.33	106.8	103.97	100.27	106.54	103.13	112.99	108.39	113.35	110.07	108.61	105.16	103.39	113.06	99.885	99.157	108.27	109.47	101.72	98.611	99.911	109.48	104.21	104.45	107.48	105.2	112.14	100.15	111.6	113.14	100.63	97.204	103.32	101.84	107.86	106.55	103.98	108.01	113.28	106.68	95.038	105.98	104.41	103.99	114.05	98.647	102.91
110.66	100.46	102.01	108.82	101.94	111.29	108.79	109.54	99.931	104.36	95.904	104.7	97.994	104.14	104.92	109.22	105.43	105.68	109.22	108.39	107.63	113.24	105.55	101.56	101.95	105.92	109.22	109.72	99.962	106.34	107.78	109.94	106.33	108.55	112.67	100.95	108.23	105.59	102.09	105.98	105.74	103.58	113.07	113.62	113.79	119.34	103.9	99.773	111.82	107.83
104.15	93.221	98.693	101.23	103.32	93.545	87.752	90.34	104.22	109.17	101.94	102.78	106.81	107.52	98.753	108.43	95.103	87.19	99.416	98.746	98.862	102.15	94.096	95.784	98.872	100.4	100.32	100.31	99.057	91.558	105.75	88.11	92.95	104.39	104.9	98.217	106.12	97.632	101.21	95.128	98.411	95.682	98.808	107.63	98.092	94.898	101.03	92.983	109.54	103.95
108.97	102.5	109.38	95.755	118.91	102.03	94.92	99.762	109.64	99.648	107.56	109.26	99.635	99.223	105.13	109.16	101.86	100.94	99.25	102.22	107.41	96.741	106.56	105.73	101.04	108.61	108	106.33	113.74	106.28	99.061	98.851	94.922	101.55	109.5	109.3	107.73	105.98	96.905	109.29	98.559	97.847	110.45	105.75	105.76	103.38	104.21	98.747	103.48	94.265
117.2	109.41	115.6	117.98	114.49	110.67	116.86	116.14	103.65	104.91	111.65	108.1	111	113.88	114.36	106.74	118.92	114.44	114.74	107.47	110.61	122.3	106.13	108.7	108.47	107.94	109.86	121.04	114.06	111.51	108.58	108.55	108.23	112.42	110.77	111.16	106.23	107.65	114.87	112.98	105.28	108.72	106.87	112.79	105.41	116.96	115.84	110.07	111.13	114.72
103.69	107.78	97.646	117.71	111.95	103.8	97.656	110.13	105.76	105.34	105.01	116.04	106.42	109.18	104.4	106.57	99.726	111.49	109.16	114.37	101.94	106.68	107.04	106.96	112.58	100.01	102.49	110.31	99.946	100.86	111.42	99.21	106.2	102.88	109.84	94.977	105.2	104.07	113.82	105.04	101.42	109.75	109.94	108.83	108.39	108.21	97.263	93.108	114.52	101.86
112.76	111.23	103.85	109.34	105.3	111.46	112.06	114.46	116.04	115.06	116.99	110.2	107.52	111.71	114.9	108.21	110.72	109.46	111.77	111.34	106.1	113.29	113.02	108.22	102.51	112.18	114.89	112.47	108.37	108.95	113.78	110.57	108.9	103.88	116.76	98.234	106.65	117.67	112.07	108.08	108.97	109.5	112.11	113.72	119.72	107.55	109.27	108.87	109.87	108.49
97.029	103.46	100.42	93.347	107.25	113.5	103.08	109.12	100.12	110.17	96.354	104.61	96.986	102.14	100.81	106.76	96.124	106.63	97.621	95.049	99.609	94.354	99.313	97.833	109.86	106.06	99.198	105.87	108.81	96.792	95.643	98.468	102.91	99.754	99.726	97.737	113.14	112.27	107.32	96.091	103.06	101.12	100.29	101.89	94.257	91.801	96.944	103.67	102.28	97.971
102.77	93.974	103.88	102.11	111.65	116.32	106.51	108.46	103.12	107.95	111.15	102.98	100.29	106.03	112.57	108.14	106.21	112.35	107.59	105.53	100.26	100.68	120.33	97.612	101.61	115.37	109.03	114.05	111.09	109.16	101.23	112.63	100.33	111.78	113.58	103.86	107.5	101.49	104	113.96	106.62	109.33	113.57	111.38	106.07	116.1	102.68	106.29	93.4	109.81
110.4	106.96	108.97	114.77	99.453	107.18	103.23	109.68	103.41	103.69	109.71	108.08	107.38	107.62	106	112.49	109.05	110.56	112.82	111.63	101.75	106.33	108.04	108.04	108.28	102.32	112.31	103.64	110.71	108.89	107.21	99.544	104.92	102.87	114.76	107.49	103.77	107.71	105.05	106.96	104.79	103.6	117.57	105.23	104	112.05	105.72	117.48	118.75	106.05
103.58	99.641	101.03	102.45	101.26	109.65	101.76	100.48	99.526	114.15	103.05	114.12	107.11	108	105.75	104.66	93.55	95.359	121.71	97.521	105.63	101.5	108.28	106.83	101.34	106.28	106.05	93.22	105.67	106.95	105.27	99.63	110.31	115.58	102.08	95.406	105.98	95.697	110.63	107.96	108.14	108.26	105.46	116.37	110.09	106.07	98.888	104.52	104.58	103.34
101.54	107.82	107.09	96.444	104.77	107.98	98.968	112.84	107.33	98.792	112.23	102.59	109.68	105.76	109.39	108.1	106.63	109.42	109.5	95.593	101.78	107.19	100.16	111.84	113.43	106.54	103.93	105.57	94.873	106.95	111.55	113.8	103.19	103.96	105.76	102.67	92.892	104.18	110.5	105.4	101.44	109.26	104.99	103.78	110.79	103.67	108.62	100.3	100.59	105.36
105.38	100.32	110.41	106.27	100.51	113.01	112.28	107.1	99.319	109.57	106.72	106.79	112.59	105.73	98.714	109.55	107.33	105.38	107.14	106.62	118.01	105.11	104.54	107.67	109.21	115.15	113.65	103.33	107.58	107.18	108.81	106.21	101.3	108.55	101.78	98.021	108.5	107.47	101.51	113.12	119.02	115.71	111.26	104.39	109.38	109.69	109.43	109.14	109.48	110.4
112.66	108.68	117.42	109.88	105.86	117.55	108.44	113.38	111.86	125.05	112.52	113.51	109.5	114.9	110.97	107.54	105.52	111.72	111.78	103.94	105.56	107.44	121.55	109.09	102.59	105.2	114.35	101.31	102.49	116.03	105.17	108.03	119.49	117.24	115.56	120.46	113.23	106.9	112.23	118.01	105.87	117.61	107.16	114.27	110.39	106.93	96.884	106.7	107.81	119.5
105.72	117.82	100.51	109.11	105.4	108.66	100.65	104.81	106.12	96.263	104.64	98.964	110.09	110.21	109.38	112.9	108.41	107.99	112.94	96.613	109.26	104.6	100.01	105.02	120.47	108.4	110.77	102.05	101.23	108.07	111.21	104.91	107.41	98.179	103.48	105.75	105.04	108.55	105.16	103.36	112.31	110.18	109.69	106.35	108.06	99.376	103.15	115.08	106.52	122.78
106.73	103.99	94.913	95.363	99.848	96.296	99.65	108.1	96.432	95.388	104.87	95.407	102.03	104.49	104.36	92.424	100.78	107.74	105.01	100	100.9	93.363	99.535	103.01	104.24	104.1	103.88	94.631	106.03	98.667	103.91	98.574	101.43	105.71	99.796	106.56	99.926	100.75	96.934	92.306	106.4	97.881	97.932	100.85	96.492	104.84	99.683	99.331	91.179	101.82
106.97	105.62	102.56	103.55	104.73	105.45	103.32	110.39	104.97	112.75	108.85	103	105.5	104.61	108.5	95.424	109.19	105.27	108.11	110.54	102.49	98.061	106.13	113.22	111.36	100.88	106.33	104.33	107.91	109.45	111.83	114.8	106.38	106.63	99.816	111.59	113.35	107.29	102.27	114.93	104.99	113.96	108.19	108.03	112.04	103.17	103.42	111.6	112.44	108.57
100.97	106.66	106.91	104.73	104.63	110.02	104.71	107.87	97.751	111.07	110.62	109.07	106.3	109.59	104.45	105.18	107.53	108.81	108.59	99.138	103.5	100.58	111.6	100.81	103.28	111.29	104.53	99.247	108.21	100.19	105.42	109.9	99.252	109.39	102.82	110.47	104.49	109.96	111.45	108.57	109.21	112.8	104.74	120.08	105.28	108.3	110.02	101.36	104.61	94.133
107	108.17	104.32	110.04	106.99	110.73	102.47	97.518	102.63	107.33	111.03	103.47	102.89	104.37	105.53	106.29	112.97	105.06	110.72	106.3	106.11	107.64	107.92	114.92	111.44	103.44	109.97	113.65	106.53	110.98	108.35	103.97	111.25	107.86	103.95	113.36	111.59	100.84	109.79	107.04	109.4	107.39	104.95	100.28	105.86	112.65	109.41	108.42	108.77	100.8
101.06	99.721	94.259	93.142	96.325	100.14	103.38	102.88	91.722	94.427	102.21	92.857	85.589	92.134	107.01	99.8	91.906	100.09	94.061	108.55	85.292	96.779	105.41	98.899	100.89	98.347	95.707	94.208	101.17	101.45	105.92	99.056	103.94	101.31	106.11	105.34	102.27	94.625	97.703	104.41	101.15	104.79	101.7	91.553	99.163	96.506	97.282	105.07	101.33	100.36
113.92	117.9	108.67	106.87	109.93	113.41	111.17	108.93	109.93	111.24	112.04	110.48	110.74	110.07	115.61	119.41	106.24	107.1	108.03	107.73	100.57	117.64	111.8	111.97	100.18	119.29	109.62	105.45	106.46	114.92	107.76	104.3	109.82	112.81	121.28	106.26	110.73	116.79	106.07	106.81	112.78	112.21	108.03	115.93	119.47	109.55	110.59	113.97	101.57	108.58
98.82	92.396	99.597	96.712	100.65	104.67	91.077	97.864	99.706	90.299	94.175	101.86	97.647	102.95	97.679	100.96	100.4	104.37	111.65	98.341	96.344	104.84	95.866	110.49	103.64	98.79	99.743	90.548	92.47	99.515	101.99	109.05	101.22	100.32	96.981	93.336	93.024	99.347	107.59	103	103.75	94.892	91.124	103.69	101.43	99.859	96.294	87.449	104.98	108
94.624	105.58	104.03	97.656	103.45	101.67	103.17	103.47	111.62	111.2	108.93	108.31	93.634	99.23	103.16	105.46	109.99	99.605	107.61	100.62	101.26	103.87	108.43	109.69	108.84	102.02	106.92	103.9	97.437	108.01	109.14	107.17	110.05	107.28	105.44	105.1	105.59	105.59	99.047	110.76	95.06	106.51	107.63	107.48	104.35	109.55	104.87	104.33	103.72	114
112.27	112.36	112.42	114.53	114.36	118.29	110.9	114.6	114.54	105.85	115.9	111.42	119.42	106.01	114.6	104.49	114.38	117.13	107.45	113.47	107.39	114.53	108.72	115.78	112.27	112.92	113.39	104.79	97.927	115.84	116.64	117.92	113.68	117.75	111.78	107.91	117.66	110.84	105.02	107.05	115.4	114.03	112.81	114.44	105.8	119.18	111.76	113.22	106.74	118.05
102.72	100.21	101.85	108.02	102.54	105.84	105.53	104.13	102.66	92.581	109.39	109.83	104.42	106.71	101.63	100.66	101.79	101.1	108.67	101.22	101.66	104.43	106.29	105.26	89.77	103.91	109.37	105.37	99.292	106.83	103.03	101.75	103.87	110.3	94.72	106.02	105.28	98.862	106.12	111.46	102.63	108.83	101.18	107.52	103.81	106.38	107.37	105.6	90.019	98.243
102.59	111.49	115.36	107.83	118.8	109.23	116.37	112.33	108.28	108.03	105.96	110.38	115.62	109.46	115.07	116.43	115.85	111.6	115.66	107.15	109.46	124.88	115.49	109.06	112.46	116.06	114.14	101.8	106.2	108.25	113.09	113.45	108.7	111.35	116.05	105.68	113.38	112.81	109.52	110.52	113.06	116.52	119.56	110.28	123.62	115.86	112.49	103.93	114.23	110.86
106.49	105.46	105.8	104.47	102.93	99.267	106.12	105.23	105.57	102.27	93.018	99.108	110.04	102.72	113.84	96.997	96.497	101.66	109.09	96.497	107.73	103.25	102.08	102.54	113.43	107.79	104.01	108.76	103.87	110.37	109.59	104.85	101.92	114.46	110.24	106.02	99.212	96.957	95.484	108.37	98.348	113.61	101.37	120.72	103.49	103.81	113.92	111.54	103.23	102.3
104.56	105.46	100.04	112.97	111.06	91.265	117.98	106.67	100.69	98.034	95.494	106.03	109.41	102.18	105.95	105.19	95.323	109.71	101.13	104.01	104.07	115.8	100.56	99.853	110.49	111.06	104.48	106.74	96.631	105.63	99.366	108.6	111.15	94.845	100.03	114.68	103.66	106.94	114.51	107.87	102.63	92.853	106.87	98.298	105.07	97.169	104.94	105.08	110.52	104.06
116.6	115.94	122.96	121.14	114.28	119.41	116.35	111.26	115.56	108.62	116.74	116.5	110.12	118.79	114.64	122.11	119.84	122.47	110.07	112.51	119.32	112.44	121.38	109.82	119.51	118.31	116.78	112.88	118.59	124.31	113.29	122.17	122.27	123.48	114.99	117.01	120.6	120.01	119.99	115.37	106.65	112.48	112.04	112.96	131.04	108.2	118.1	112.99	118.91	114.31
108.78	101.16	94.339	112.91	107.12	99.85	105.29	112.61	99.564	106.93	110.08	103.75	101.81	102.5	104.1	98.618	104.17	96.598	102.46	116.97	113.68	100.18	108.32	111.24	114.52	102.91	109.2	101.06	119.13	95.939	101.61	115.81	103.45	106.46	104.07	103.53	104.37	105.88	103.29	112.77	103.41	104.33	100.22	110.58	110.03	100.44	112.82	110.15	100.15	109.41
113.29	115.66	112.37	115.79	114.61	116.18	110.56	108.44	108.96	110.76	111.33	113.34	102.63	110.7	106.87	113.59	112.08	107.36	107.3	111.1	106.83	116.03	108.66	118.69	113.4	121.99	106.62	109	114.3	120.35	115.1	111.73	111.13	100.98	101.89	104.59	113.31	115.75	102.16	121.14	110.97	120.16	116.2	117.58	112.37	107.32	112.7	103.89	116.47	116.39
109.7	101.45	108.51	100.67	110.05	103.28	114.14	105.7	107.66	97.501	108.97	101.53	104.57	103.03	111.87	107.66	103.31	112.69	106.35	108.78	99.238	106.92	97.613	103.6	109.75	102.62	111.85	126.38	106.24	104.27	109.34	111.75	99.706	101.39	109.33	100.76	105.13	113.64	99.291	105.24	112.11	98.223	101.15	110.79	106.58	101.76	108.26	109.43	104.73	100.47
102	98.974	99.909	110.62	107.96	111.37	107.2	93.957	99.796	97.442	98.934	105.77	91.041	102.91	98.995	98.051	106.64	96.136	92.677	88.943	100.07	90.11	91.471	105.09	107.32	108.98	94.298	111.05	97.537	100.12	101.62	104.72	89.167	99.79	92.496	100.76	98.665	98.154	111.91	100.78	89.014	106.21	102.5	101.84	97.753	100.65	107.31	101.04	104.29	89.51
113.9	109.79	108.42	112.73	104.05	104.91	104.32	115.93	99.535	106.01	108.29	110.62	113.02	122.78	106.85	111.55	101.41	103.41	105.66	108.46	108.71	96.332	101.42	105.93	113.94	105.26	101.46	106.33	105.18	102.93	112.7	103.63	105.97	112.72	104.69	102.45	111.12	102.15	108.13	103.04	106.07	103.92	105.85	109.61	108.01	101.43	107.96	105.55	111.19	111.95
110.78	107.76	106.04	106.96	110.88	105.85	109.83	105.98	102.09	108.75	100.37	97.842	109.07	115.21	107.86	100.54	102.99	106.75	108.36	108.35	111.6	104.84	110.77	102.85	100.93	108.45	105.51	109.19	110.04	106.96	106.39	107.64	104.76	95.899	107.39	111.97	99.357	110.88	101.66	95.43	112.68	101.53	99.528	102.27	112.47	109.55	102.66	105.2	105.55	105.45
94.961	100.77	102.19	92.694	99.153	97.293	96.146	94.724	95.286	93.329	99.22	98.458	86.477	108.81	100.91	107.55	101.62	105.85	96.384	103	103.57	106.65	88.318	99.443	101.68	94.733	102.31	93.013	98.944	101.02	98.263	90.191	94.546	100.49	102.8	89.214	97.838	100.57	104.46	102.91	102.58	94.295	103.07	102.54	96.063	101.47	88.56	99.512	100.42	101.49
120.34	112.04	117.21	108.16	115.07	115.09	120.03	123.18	114.71	112.64	115.42	110.03	115.45	119.6	116.47	116.53	111.25	112.55	106.22	112.41	113.53	123.14	113.11	123.16	127.31	115.3	110.78	108.77	118.94	118.27	113.12	117.4	116.52	116.96	113.61	114.58	125.23	102.79	112.92	112.79	120.29	119.6	110.87	118.82	118.53	119.2	122.76	117.48	119.21	129.81
104.37	111.46	110.51	115.44	118.1	112.31	112.7	103.7	115.68	105.96	115.29	109.22	114.83	118	113.82	113.02	116.35	108.44	109.99	118.06	105.65	114.8	104.66	108.34	112.83	107.69	113.77	101	122.64	100.77	116.91	112.93	97.16	120.98	114.39	104.04	105.71	114.79	115.6	107.83	120.46	115.74	111.92	111.72	108.01	123.54	112.17	106.85	109.09	102.18
106.11	100.45	96.922	105.71	103.69	105.01	110.17	99.094	107.05	100.69	102.4	102.85	100.36	110.71	102.45	106.32	109.4	109.82	108.35	104.31	101.56	97.588	101.7	108.15	111.06	109.72	101.92	96.808	107.22	108.02	100.81	100.98	106.95	102.98	113.52	97.087	106.66	106.24	105.37	95.98	97.167	110.52	101.71	104.44	105.85	104.29	96.528	114.06	107.29	105.63
113.23	104.71	108.78	107.1	102.64	116.4	102.31	103.6	96.495	105.92	103.58	104.58	111.08	109	100.59	113.63	103.95	109.04	102.24	111.66	100.48	109.66	103.41	105.3	103.75	108.8	104.79	102.72	116.11	101.21	101.69	106.7	106.72	101.49	108.56	104.62	113.6	108.25	101.86	98.226	97.313	106.41	106.42	104.22	102.06	102.25	109.61	105.13	104.79	106.71
106.56	108.76	105.75	108.87	110.69	98.833	102.09	100.03	110.02	104.06	110.58	104.84	104.52	120.72	107.03	99.621	109.21	115.33	103.81	105.86	103.64	107.17	97.132	103.69	102.88	113.8	105.19	100.79	102.87	102.02	112.95	107.34	106.65	99.082	104.91	109.31	107.36	99.984	110.29	112.13	105.04	113.65	108.85	103.33	107.67	105.99	100.84	104.46	103.85	104.26
100.59	91.518	98.177	108.51	103.65	111.71	102.42	105.46	107.68	106.7	102.84	107.27	99.913	99.344	102.93	102.4	108.58	106.93	112.42	109.13	104.62	118.46	99.557	103.62	111.08	102.94	98.788	116.24	104.01	110.73	96.052	110.67	103.02	111.01	106.41	101.45	110.99	97.766	100.07	102.78	101.97	100.63	113.39	106.62	106.54	102.09	102.58	101.13	110.91	105.1
99.388	98.081	99.602	107.53	100.65	110.61	105.95	100.79	96.504	89.693	108.59	100.84	94.296	102.13	101.63	99.671	107.25	101.45	106.16	99.422	97.637	99.176	99.619	98.239	102.63	91.709	100.75	97.003	94.342	96.914	102.53	109.07	102.09	90.781	95.915	108.09	95.644	97.531	112.56	94.932	91.263	93.981	99.136	96.682	102.18	101.24	99.849	95.961	96.436	102.37
98.059	100.67	93.709	103.3	105.06	104.26	103.12	102.69	99.737	96.041	96.334	96.023	92.415	95.561	98.513	98.595	108.89	101.37	102.66	101.21	100.93	95.452	103.5	87.745	97.355	101.2	83.545	102.95	97.409	100.84	99.726	96.395	98.667	107.31	103.41	90.976	104.09	103.5	95.876	92.646	101.56	98.477	99.304	109.97	93.984	99.499	90.837	90.612	103.97	105.84
110.63	100.45	102.82	106.08	103.18	100.32	105.09	101.79	102.75	102.97	105.06	106.6	101.22	111.2	98.09	98.468	94.182	110.73	112	109.48	96.329	106.63	102.95	107.96	99.742	97.442	111.08	105.29	98.067	108.8	113.15	103.15	102.5	95.17	104.85	100.39	108.66	105.88	112.16	114.7	106.7	110.79	106.47	108.88	107.08	106.14	106.29	105.28	110.23	120.23
104.58	96.496	102.41	106.96	101.44	102.25	95.93	103.77	93.847	88.877	103.33	87.798	95.34	96.719	101.29	88.516	104.72	99.578	112.55	108.84	110.7	98.675	95.819	106.08	102.02	102.08	104.12	109.05	99.979	99.211	99.459	93.708	98.249	95.538	93.668	90.384	103.15	104.42	106.27	108.07	103.24	102.28	99.323	105.2	103.75	101.15	97.058	101.3	109.04	91.008
103.17	104.99	103.12	109.59	106.47	106.05	102.98	107.25	108.18	109.53	102.11	100.27	102.17	99.366	106.33	96.878	104.3	105.33	109.93	100.37	100.3	103.19	97.86	95.931	99.327	92.404	101.86	112.27	106.3	101.92	103.82	116.35	109.83	101.84	115.26	102.18	112.48	103.36	109.26	104.31	98.88	103.72	106.23	104.13	105.82	109.12	106.63	93.399	98.667	112.51
112.49	110.16	99.192	109.37	104.91	106.74	101.47	96.129	107.47	98.012	98.603	99.569	92.094	107.07	107.87	101.79	97.244	103.41	111.27	118.55	101.24	106.29	96.954	104.26	107.53	100.78	112.43	94.443	108.16	108.68	108.58	100.97	103.13	107.55	106.39	105.27	99.374	108.63	108.29	100.94	110.49	112.71	108.53	103.35	99.757	108.63	108.74	94.664	105.6	99.447
115.03	108.82	110.92	106.04	107.16	111.87	106.74	103.83	106.11	111.13	104.86	110.74	109.18	115.54	100.78	114.8	109.23	114.04	101.75	112.63	101.59	108.57	109.42	99.139	108.76	111.39	111.62	104.67	112.48	104.57	97.546	114.73	109.9	111.9	106.77	111.57	106.73	116.59	103.13	111.67	100.5	105.97	107.3	104.47	104.27	106.85	109.8	116.39	108.88	115.58
95.246	94.337	104.43	99.209	101.03	109.75	96.734	102.04	98.435	98.137	90.988	110.42	105.37	110.15	94.372	103.14	104.47	100.85	105.23	98.345	101.51	97.203	99.735	103.27	111.06	104.5	102.65	95.906	106.4	96.564	99.397	107.27	103.74	103.76	100.03	92.447	103.97	104.89	101.44	94.098	92.269	106.38	106.09	101.97	99.289	99.056	104.85	95.645	100.59	102.86
97.67	106.48	97.85	108.66	106.21	105.53	107.91	98.344	102.04	110.61	115.37	94.332	107.47	105.98	105.22	101.9	101.98	102.06	106.7	106.73	102.77	110.29	106.15	110.16	108.47	101.35	108.94	101.05	104.4	109.37	96.727	96.86	110.32	103	106.5	115.55	101.22	110.93	105.94	106.73	105.56	103.75	102.09	104.9	112.56	101.53	110.4	106.04	108.26	106.18
112.67	117.78	109.72	104.43	98.739	109.36	99.75	109.8	104.94	99.755	104.69	96.408	102.02	103.86	106.16	106.32	108.81	105.37	106.41	107.83	112.79	113.22	101.33	109.47	103.62	111.12	107.88	106.55	107.49	103.87	105.59	112.74	97.624	108.66	108.91	103.2	103.77	103.55	105.45	100.97	95.532	110.88	107.38	102.18	105.82	103.88	106.71	109.58	104.43	115.96
113.47	111.93	108.95	104.49	110.98	112.7	117.55	106.94	108.81	118.08	105.94	113.32	107.67	104.45	110.29	107.8	114.55	108.08	107.88	114.93	109.67	105.34	119.22	116.03	110.9	103.19	117.31	118.37	108.43	107.1	109.73	107.07	110.35	119.62	116.22	106.22	105.94	119.61	111.22	119.94	114.78	101.53	104.72	112.04	112.87	106.94	104.73	112.87	109.57	124.12
112.41	114.35	115.07	119.33	115.36	122.91	110.6	118.68	121.46	121.1	116.98	111.72	115.18	120.47	111.03	115.48	122.28	120.47	126.51	126.1	115.73	117.15	117.13	108.87	117.02	126.19	125.03	120.33	116.12	116.56	106.08	110.84	114.92	112.48	116.98	114.53	115.32	115.13	118.32	124.09	109.7	114.65	122.19	112.34	101.57	109.55	112.81	123.67	108.73	115.98
105.16	109.63	112.9	118.58	119.92	110.16	111.74	121.26	112.9	103.08	112.6	121.39	99.834	111.05	109.38	113.52	120.77	116.54	109.99	111.89	116.44	113.86	118.52	101.91	111.2	111.33	119.64	118.88	111.5	106.03	105.18	117.68	105.91	110.63	110.55	111.09	118.11	106	115.41	111.93	104.32	107.97	114.22	108.25	105.1	114.07	111.47	107.62	108.98	107.05
100.08	97.87	99.623	98.093	111.99	110.05	103.23	107.51	103.42	101.05	113.39	96.226	112.96	108.39	98.641	112.6	101.01	114.77	102.53	110.17	108.06	106.14	107.54	107.77	103.23	106.95	116.89	102.96	110.89	102.39	98.581	115.25	103.25	110.38	104.84	94.872	103.43	103.31	100.54	96.38	116.91	108.85	107.68	115.19	113.28	102.42	108.43	102.27	107.35	107.51
113.6	110.24	102.86	111.22	110.93	108.53	110.79	109.28	111.08	112.16	107.9	110.02	114.45	109.24	112.34	110.09	120.12	115.11	108.5	106.36	116.6	118.37	106.9	117.18	99.882	116.12	113.9	114.23	109.77	117.67	103.15	109.54	108.35	118.57	111.64	105.94	114.62	123.5	114.41	110.72	111.71	116.77	122.35	108.1	109.56	110.89	118.76	114.29	104.72	113.33
98.864	105.09	97.945	108.91	95.797	105.94	96.223	97.112	101.23	100.72	106.8	99.343	101.6	109.19	95.547	100.67	100.82	101.1	103.54	94.257	100.02	95.728	97.339	102.05	95.562	101.13	101.38	90.868	96.836	107.74	100.15	110.93	98.402	101.5	97.698	89.9	97.394	106.74	111.52	99.644	100.14	107.54	103.72	104.36	102.74	98.143	101.39	93.411	104.1	100.32
103.05	99.421	105.87	100.94	101.32	97.532	103.39	96.838	98.678	99.914	100.2	99.927	104.54	100.66	108.87	104.62	106.53	100.04	97.368	100.46	103.13	103.94	110.67	97.145	97.103	109.52	98.505	97.14	106.35	100.6	93.682	96.054	96.266	103.58	105.52	99.562	100.25	100.6	104.16	105.87	101.8	102.89	98.146	96.187	100.23	101.68	105.71	97.311	91.133	103.09
114.43	102.47	105.69	99.307	98.256	101.94	96.064	101.92	107.41	102.04	108.95	104.46	102.93	104.82	102.42	95.172	109.03	109.29	98.29	101.1	109.84	107.68	106.89	101.47	98.656	98.881	109.52	96.297	108.81	106.75	108.8	105.78	97.989	111.93	107.94	108.03	97.722	104.12	106.46	99.879	110.73	99.617	104.63	97.808	107.37	109.98	100.7	110.05	100.89	111.22
101.46	107.84	114.65	112.93	114.52	111.19	114.86	102.26	120.38	107.17	106.89	103.96	113.45	113.03	100.34	110.22	110.65	118.81	106.3	108.08	109.35	108.05	107.53	109.62	101.36	106.49	118.67	116.48	107.74	114.32	106.08	106.06	107.06	112.48	101.9	115.47	107.35	109.66	116.63	112.61	111.81	110.3	109.58	104.32	102.93	100.08	108.3	114.89	105.37	114.82
108.28	117.09	112.74	111.19	105.6	109.05	109.94	118.18	109.27	113.85	116.17	115.01	104.2	119.99	117.28	112.21	110.19	111.96	105.85	119.8	114.29	108.65	112	108.22	107.32	112.46	113.19	106.89	110.7	114.51	109.38	105.24	112.31	118.58	110.42	116.07	116.77	103.18	115.28	108.51	106.64	114.29	112.68	111.65	108.8	108.12	109.01	115.57	106.36	108.83
108.13	118.26	111.81	119.88	101.23	106.05	105.47	110.36	113.71	114.04	107.77	114.04	106.4	108.41	113.66	119.83	113.67	105.74	116.15	112.99	109.1	112.01	116.93	117.39	109.84	105.52	111.65	116.83	115.78	116.58	114.73	117.46	114.65	114.31	106.59	112.15	107.24	95.578	109.05	116.4	116.07	114.01	117.22	111.26	105.56	108.98	113.67	115.99	111.62	113.03
118.97	120.27	118.04	110.1	112.03	124.8	123.97	123.67	118.07	110.99	112.43	111	109.36	110.69	113.75	114.1	121.18	114.79	112.23	122.6	120.91	119.19	111.65	118.26	118.3	117.73	115.09	115.8	111.57	116.86	122	113.83	119.72	117.72	105.85	102.51	114.44	116.16	119.24	110.28	118.31	110.62	109.92	110.27	121.98	109.89	113.98	113.95	114.95	112.12
103.62	105.08	112.52	90.524	108.79	114.17	113.7	108.57	102.77	101.98	107.79	108.67	98.243	109.97	102.44	100.85	104.36	105.89	100.43	103.8	112.65	103.6	111.26	103.58	103.35	98.076	109.59	102.75	106.38	110.65	108.44	100.6	101.66	113.47	110.7	98.444	103.55	103.29	105.1	99.794	105.67	103.23	107.34	104.14	103.14	100.64	103.1	98.271	104.19	106.73
104.97	109.89	113.17	100.9	110.19	107.95	112.59	113.69	100.13	111.11	101.27	104.9	106.04	103.29	104.32	109.34	100.2	107.78	101.72	105.78	105.78	106.05	100.79	95.459	107.61	109.23	104.68	110.39	107.86	110.14	99.755	95.035	109.97	96.68	109.5	112.97	103.18	107.12	106.41	104.56	102.75	109.83	99.411	103.63	108.05	99.858	95.773	105.42	103.39	110.92
109.56	101.55	102.19	96.256	95.311	103.44	98.255	104.51	109.16	105.84	105.32	107.87	97.84	93.632	105.75	103.55	108.34	101.74	109.49	98.577	91.861	105	102.71	103.37	107.24	106.95	108.97	98.565	101.38	107.72	105.88	100.81	101.49	94.474	100.05	98.235	102.74	100.99	103.09	106.27	104.69	105.54	95.258	102.12	105.38	98.54	109.33	107.31	100.44	93.062
108.2	102.26	103.92	104.17	100.2	102.68	97.834	104.52	107.08	105.08	103.76	103.45	105.51	102.92	99.649	106.11	106.4	100.24	102.66	103.7	110.17	113.48	103.17	110.65	102.87	108.66	109.29	101.87	106.8	109.07	98.026	104.24	110.16	102.35	109.17	114.55	100.67	102.27	108.45	105.39	110.36	104.32	107.64	102.09	102.12	97.92	100.66	107.23	110.27	104.09
111.5	113.44	113.34	103	117.04	105.57	113.9	122.37	113.52	111.9	114.71	116.82	106.96	115.49	108.82	112.11	114.55	102.27	109.74	108.41	116.68	109.99	111.99	109.15	113.99	115.28	108.8	105.14	120.35	113.57	111.54	108.17	115.31	108.18	119.27	122.85	109.69	114.01	107.08	116.21	110.48	105.63	109.67	122.27	102.57	114.94	113.13	114.52	107.77	115.52
114.59	109.27	110.83	111.47	104.37	106.58	108.94	106.09	105.06	107.83	109.23	105.14	105.58	108.22	123.45	111.76	105.7	116.75	109.27	106.9	112.3	113.87	107.81	110.52	103.65	117.63	112.88	118.18	114.92	112.28	111.75	110.99	104.11	110.6	101.32	111.78	114.84	110.3	101.1	114.28	109.47	106.41	111.3	120.69	114.12	107.75	116.26	108.1	111.85	109.64
95.667	95.054	102.66	105.6	97.95	99.773	104.6	108.09	97.62	96.396	102.21	102.33	103.34	103.17	99.156	102.96	95.917	96.025	90.601	106.52	100.65	95.116	100.5	99.947	102.5	94.844	100.14	98.49	94.346	98.568	99.47	105.31	103.66	94.535	98.008	110.7	98.008	85.816	106.66	90.977	97.017	93.987	98.481	96.193	104.29	96.398	96.791	99.399	105.96	103.99
104.6	108.93	107.58	105.42	103.13	98.879	101.6	111.56	101.63	103.73	111.35	106.12	105.1	94.72	105.63	96.165	105.01	104.73	97.741	110.57	101.45	112.98	102.85	98.115	97.687	105.22	98.819	97.529	102.52	105.82	94.794	99.036	110.38	105.96	111.04	103.96	109.6	108.33	112.11	103.72	101.85	103.73	103.28	92.993	104.48	102.09	95.891	101.94	102.56	105.42
106.79	95.386	107.69	102.36	95.703	103.68	110.11	103.18	114.26	108.75	101.26	101.21	105.83	112.49	106.89	104.95	101.52	111.02	104.88	104.37	108.19	108.66	109.17	99.268	103.12	109.27	109.2	101.37	92.339	103.11	106.56	112.28	102.71	106.24	104.92	90.043	107.55	112.71	105.53	101.2	107.68	101.67	102.71	112.2	99.127	102.41	103.04	100.08	110.82	107.9
118.52	116.49	118.57	118.5	127.39	121.88	117.82	115.11	116.74	112.98	111.99	112.45	123.79	113.87	110.79	119.28	118.52	114.78	120.69	112.33	117.51	122.9	115.73	112.63	118.63	120.53	112	119.89	112.84	116.2	108.95	116.42	118.41	116.43	121.23	106.73	113.64	115.72	116.62	114.89	109.45	115.06	121.01	115.85	126.88	112.29	121.37	120.97	117.16	115.5
105.55	101.41	102.85	110.89	104.1	105.62	113.57	98.755	103.44	111.85	98.877	106.82	107.75	104.88	99.096	104.48	103.34	92.903	100.99	102.87	99.878	110.73	105.47	102.26	105.34	106.06	107.42	103.71	106.96	94.564	111.45	108.72	110.63	107.95	101.67	97.797	103.63	98.883	107.66	94.426	102.48	104.96	102.18	102.12	111.98	100.85	109.49	106.87	101.25	106.22
108.91	110.38	109.22	108.49	103.82	113.68	110.09	107.48	105.84	114.72	114.06	112.45	105.61	106.8	110.66	115.75	106.85	115.87	104.91	106.66	107.58	110.1	113.49	108.49	113.43	109.5	110.55	105.84	115.93	108.4	112.52	109.74	120.32	110.32	110.17	111.29	115.71	111.61	110.38	106.77	115.5	117.43	110.89	106.88	109.3	116.7	107.43	105.73	115.93	110.8
99.456	96.464	101.68	93.754	92.821	103.31	102.35	98.793	111.5	101.42	101.05	95.99	106.96	98.282	98.079	95.392	100.03	99.144	98.201	90.673	100.76	102.54	99.371	95.979	105.04	98.413	96.272	101.62	99.847	103.41	104.54	105.41	97.629	99.593	94.4	98.055	107.78	95.869	108.26	95.011	101.95	104.66	107.95	97.425	99.259	91.066	101.45	107.18	98.174	102.91
105.99	114.42	110.85	116.02	112.68	120.57	110.73	110.01	107.19	109.76	113.38	112.86	107.14	117.89	116.41	107.44	111.25	116.15	112.3	112.45	117.71	113.01	119.52	103.27	113.1	111	120.11	106.49	116.74	107.22	113.19	117.95	113.33	103.15	108.58	119.86	109.09	108.57	108.85	120.37	120.34	113.39	123.15	110.53	109.97	111.85	108.29	114.82	112.03	103.95
107	106.92	105.99	114.69	103.26	91.607	121.63	109.4	98.977	105.89	101.25	106.18	105.04	114.58	101.71	102.75	103.64	111.98	110.23	102.37	108.17	110.54	100.88	113.78	113.31	105.57	104.94	107.37	101.51	100.81	102.42	113.61	103.16	111.6	97.754	105.82	99.92	102.45	98.668	109.18	111.13	115.02	104.26	99.187	105.9	101.82	106.35	99.514	104.66	102.56
111.94	119.42	109.3	112.86	120.75	115.87	101.78	119.62	114.77	114.58	109.87	106.73	115.87	107.35	104.33	117.44	105.2	112.88	114.01	112.2	116.84	110.23	110.04	111.56	115.5	112.8	109.67	106.03	110.26	112.21	108.04	120.67	119.4	108.05	108.37	113.25	104.84	124.21	111.15	108.99	106.85	101.78	110.12	110.43	110.77	110.89	106.95	109.72	106.79	117.4
108.47	110.89	104.98	112.8	110.59	97.222	110.78	122.21	110.31	119.4	103.81	101.95	110.09	112.52	106.48	108.91	116.71	111.81	110.44	105.62	112.24	102.61	106.43	109.02	115.1	114.67	120.99	111.66	106.72	106.71	113.95	114.23	115.93	109.66	113.69	109.85	111.18	117.46	111.02	112.69	110.19	109.9	107.5	119.4	114.27	111.44	108.68	118.59	114.67	112.44
105.09	108.13	107.87	113.72	124.68	112.5	121.93	110.95	112.95	112.72	113.36	102.87	111.85	113.06	117.67	105.19	117.58	112.91	126.35	118.8	114.6	110.32	114.11	120.19	120.7	102.94	102.01	110.15	110.73	114.22	116.95	107.27	109.16	116.86	112.52	107.74	112.34	111.28	112.23	113.86	115.17	116.47	115.4	116.59	116.14	112.3	116.53	112.15	113.49	117.36
111.85	104.05	103.85	109.5	109.2	102.41	111.81	104.3	106.48	97.69	111.16	104.71	116.75	100.45	107.64	107.42	113.07	104.3	106.25	108.71	108.17	107.65	102.03	101.44	113.5	104.48	99.27	107.23	106.14	112.42	106.07	106.2	100.54	101.39	94.833	109.69	116.81	92.438	102.37	114.91	103.74	104.62	110.67	103.43	108.37	115.18	104.63	106.83	107.51	107.75
110.48	112.6	107.87	127.36	111.2	104.11	110.89	115.56	104.53	112.32	110.08	107.86	109.51	120.89	115.06	115.35	106.57	113.46	118	115.29	102.7	110.96	108.18	117.62	108.51	118.98	115.61	100.98	115.35	110.17	108.38	109.87	109.66	106.17	103.95	109.25	101.79	108.37	110.94	102.79	101.26	108.64	112.9	109.72	106.6	113.58	110.51	106.37	113.51	109.03
110.51	104.61	114.26	107.32	110.75	117.76	113.63	119.46	108.35	113.47	108.32	104.97	119.85	110.2	107.09	118.84	114.25	110.86	111.57	115.24	107.16	116.5	120.21	120.03	110.83	115.28	121.66	107.82	114.16	117.06	103.75	114.13	115.49	111.78	104.94	108.79	111.66	123.26	119	115.96	111.71	118.03	116.4	108.04	114.5	102.68	110.7	110.66	112.78	112.67
97.844	101.45	100.55	91.212	109.54	100.46	96.577	95.54	95.637	92.666	101.46	94.293	95.231	101.24	104.41	104.58	99.636	100.35	116.64	103.74	93.586	99.848	97.521	99.807	102.61	97.157	104.43	95.687	102.49	104.14	96.918	93.966	99.483	107.09	101.54	98.313	105.8	101.89	99.526	108.81	96.146	99.339	102.23	107.22	99.97	99.416	97.19	94.014	99.524	104.95
106.62	107.28	108.3	107.34	113.96	106.95	109.58	98.776	106.06	106.46	97.818	119.86	110.51	104.05	98.888	112.22	105.57	116.99	102.31	109.49	102.68	108.4	106.01	104.99	98.013	97.105	106.27	108.16	106.51	103.58	104.96	98.671	100.11	115.94	112.18	103.11	113.19	102.32	107.17	110.55	104.7	99.042	108.88	98.502	107.67	110.92	105.27	112.25	105.41	103.8
110.98	103.83	85.845	98.032	99.228	101.67	107.62	103.04	97.99	96.355	97.617	91.793	102.28	102.15	107.57	103.07	97.693	92.515	92.955	99.829	102.59	91.094	101.93	96.18	108.37	97.924	100.03	94.913	110.39	98.953	105.3	103.22	99.184	103.33	98.317	104.18	105.7	106.17	107.37	99.332	108.45	97.549	99.853	100.6	97.636	97.319	97.954	101.26	94.721	94.567
102.06	95.587	101.99	94.521	92.071	109.64	104.75	95.894	98.849	103.88	99.119	104.15	92.413	100.38	99.01	100.75	99.076	92.209	103.33	98.307	99.37	103.61	97.004	101.58	101.51	109.04	101.08	106.12	97.793	103.86	97.032	93.893	100.99	105.3	104.38	98.561	97.228	105.29	97.008	112.02	108.07	97.566	97.633	99.309	104.63	105.6	100.34	106.86	103.22	94.419
106.49	100.27	100.63	103.09	109.79	103.21	105.93	101.65	110.34	103.52	101.64	105.11	103.66	104.66	102.98	107.37	97.389	102.31	102.54	104.78	100.09	104.74	111.34	100.76	106.51	108.21	102	105.26	98.708	99.716	96.194	104.73	101.58	102.29	102.91	112.24	107.18	105.5	102.91	104.7	96.522	106.23	103.69	108.03	110.03	102.05	98.227	100.47	108.29	108.54
109.17	102.79	111.02	105.28	108.75	108	105.92	98.843	102.09	105.6	101.67	103.02	103.48	106.99	98.779	107.52	109.32	95.95	105.41	102.12	105.35	109.58	113.93	110.7	103.47	102.53	121.16	102.77	100.23	108.41	109.86	100.35	108.98	108.88	108.34	108.47	120.55	105.84	98.561	109.35	122.25	112.65	108.74	101.16	110.08	115.65	102.17	104.96	104.4	99.846
105.4	108.24	113.11	107.39	109.8	107.38	109.11	104.56	110.23	108.75	116.76	104.92	106.32	114.32	99.247	101.89	110.52	102.43	106.5	104.99	97.461	107.18	98.444	113.25	110.94	96.044	110.65	108.78	116.04	109.41	113.07	101.08	106.62	103.22	99.945	107.39	104.82	98.584	108.71	100.62	97.147	103.2	103.58	97.383	108.93	107.39	100.93	103.09	101.57	110.3
101.44	98.868	100.58	101.84	88.601	105.42	98.898	99.194	103.44	95.425	99.824	106.21	95.374	93.654	100.05	105.62	102.5	99.19	102.6	98.526	94.593	97.738	105.08	101.46	99.418	104.58	101.09	109.56	101.75	100.2	107.81	90.923	105.04	104.63	103.39	95.549	102.11	99.092	108.61	99.466	103.16	105.06	91.204	96.874	96.025	111.94	105.23	92.652	93.997	101.63
126	115.88	117.3	129.05	122.2	119	124.64	121.92	126.44	112.24	123.81	105.22	111.36	117.09	113.09	119.45	118.46	114.23	113.74	112.64	105.39	121.07	119.92	119.72	121.95	113.52	124.97	119.74	115.56	109.06	120.91	123.95	119.21	124.49	115.69	110.69	112.25	123.22	110.85	114.17	109.23	117.57	117.59	120.17	124.32	115.11	121.83	115.64	119.98	122.84
104.3	105.51	107.84	106.2	94.564	112.36	105.27	106.96	112.57	110.36	100.74	109.93	108.64	104.54	111.84	109.04	96.928	105.96	103.21	107.86	113.45	104.82	100.61	100.37	109.06	104.84	108.22	99.338	106.18	109.89	105.06	111.42	104.48	104.19	105.86	119.36	107.48	105.87	100.77	107.52	109.77	109.1	101.7	108.57	111.11	105.91	111.94	97.499	110.04	103.87
116.04	106.14	99.88	117.79	112.81	105.31	109.56	102.65	112.22	114.45	112.8	100.02	102.7	110.46	110.43	106.86	104.6	104.42	108.28	103.18	115.66	110.62	110.17	110.35	112.2	111.04	99.098	108.25	108.88	109.36	99.355	112.16	108.77	119.16	114.29	112.73	105.61	107.13	110.81	100.82	105	111.48	116.07	114.8	115.82	116.73	113.02	108.67	104.68	113.33
103.19	103.86	104.44	104.49	109.86	110.84	103.67	104.13	100.71	108.77	96.919	110.01	115.01	110.52	112.08	102.64	108.83	105.76	99.84	102.98	103.55	109.76	96.875	106.95	96.558	110.11	108.43	110	111.52	112.88	111.15	108.99	111.64	105.93	106.82	109.01	101.28	106.73	106.11	115.4	114.34	101.07	102.26	106.55	101.79	94.467	103.22	101.06	109.97	111.32
101.01	106.74	102.98	110.41	101.79	100.79	110.47	112.48	100.65	106.39	99.957	104.17	116.01	105.42	100.95	114.84	107.55	100.47	107.32	114.5	97.005	100.12	107.03	112.71	106.22	103.43	99.178	116.12	106.08	115.46	109.98	108.1	98.035	106.28	106.73	107.27	108.48	110.58	99.926	108.69	95.917	105.67	112.21	101.35	106.2	109.67	107.25	115.47	103.61	104.26
104.25	106.06	100.68	98.025	111.13	104.82	98.155	105.95	101.51	104.94	101.07	110.07	116.87	98.759	109.74	106.04	99.019	106.37	105.54	110.82	111.08	104.57	102.46	101.35	121.87	103.41	100.98	102.21	102.04	107.61	113.83	109.73	110.26	105.57	106.11	103.92	103.21	114.12	101.41	109.74	112.9	103.48	107.05	111.78	115.47	108.77	103.88	122.2	103.3	115.93
104.88	104.19	108.82	100.9	107.37	101.03	102.4	111.68	105.11	103.76	106.53	108.33	105.16	111.43	109.11	110.72	107.97	107.9	104.72	110.07	101.32	108.72	110.54	106.84	107.66	106.88	102.82	104.83	106.53	107.04	105.21	101.93	112	105.33	112.57	104.94	101.58	99.34	97.183	112.12	108.46	102.8	104.15	104.1	101.04	100.8	112.01	103.4	101.92	108.73
98.275	109.73	98.466	99.77	108.66	111.59	105.41	99.482	104.44	105.93	105.12	106.51	115.17	96.773	109.01	103.52	110.54	109.66	104.9	101.09	101.74	106.98	99.361	105.21	106	106	101.15	110.18	101.22	98.713	100.36	106.51	100.86	100.43	94.747	102.48	100.53	107.39	98.945	102.4	102.01	107.93	105.42	104.79	102.69	107.79	113.09	107.34	103.63	107.99
115.12	107.75	105.12	117.74	108.63	104.46	112.98	102.37	109.12	118.51	109.37	112.27	108.5	113.89	108.11	121.72	113.7	103.61	110.97	108.4	105	116.17	112.68	112.6	108.48	109.02	102.68	110.36	110.35	111.36	108.68	112.48	114.67	110.45	114.31	105.92	116.3	117.56	114.82	103.01	107.33	113.74	116.19	110.28	116.3	107.56	113.96	112.28	113.85	110.3
103.95	102.26	107.21	103.5	103.74	106.56	102.51	101.04	108.2	105.57	98.351	107.51	106.71	99.857	97.649	100.59	110.47	111.65	110.27	108.82	108.8	104.02	104.62	105.27	99.37	109.46	110.95	96.207	111.62	99.667	107.81	103.58	113.18	100.46	112.11	100.3	102.78	105.62	110.96	103.33	106.97	98.787	110.32	101.28	109.84	100.48	102.39	99.616	104.36	102.33
105.53	100.68	95.966	106.67	108.4	108.41	106.86	106.45	108.35	102.24	104.34	103.72	111.47	107.82	110.28	101.54	120.53	99.539	105.41	111.72	103.29	104.96	110.82	103.19	112.8	112.17	108.34	109.39	106.91	104.52	105.75	104.28	110.03	101.99	107.55	102.44	106.75	108.04	101.03	100.59	106.52	110.82	109.91	112.32	115.41	109.97	104.51	108.52	113.63	108.78
106.48	96.391	99.57	100.11	104.03	106.46	104.83	106.93	112.29	105.08	114.11	102	104.22	102.52	109.21	104.24	105	99.305	103.18	100.89	101.23	119.84	112.57	102.91	102.91	107.43	100.16	103.44	102.75	98.964	116.22	108.64	107.47	109.48	97.724	104.83	112.25	107.5	111.24	103.55	112.41	106.19	109.67	102.41	106.62	107.75	98.926	111.97	103.87	101.74
99.923	107.49	110.65	111.04	103.8	111.98	101.66	105.47	99.33	106.48	108.65	111.33	102.99	95.866	113	98.085	113.47	104.32	102.61	101.06	98.134	106.72	117.28	110.2	106.48	102.67	98.489	102.21	104.26	96.233	101.64	107.39	103.12	106	104.35	106.82	112.74	107.85	109.3	99.219	108.1	113.99	107	100.8	102.15	101.2	105.08	99.394	102.04	106.02
103.8	107.85	118.45	117.37	116.45	125.99	115.3	120.8	107.31	112.35	116.09	118.07	113.62	115.43	111.09	112.51	102.9	113.08	102.32	102.89	115.66	113.17	105.19	114.83	106.3	112	107.28	110.02	115.55	113.96	106.98	105.15	117.68	116.83	116.32	104.99	113.34	112.04	109.49	111.34	116.37	115.13	102.11	109.74	119.37	111.58	114.55	112.72	103.16	108.47
112.18	103.86	103.16	102.91	102.48	92.123	102.63	100.49	110.25	103.01	102.6	97.153	113.02	109.07	114.26	100.51	102.16	106.27	112.65	100.83	105.08	98.47	110	110.3	107.18	113.55	105.27	106.11	107.28	103.19	109.06	104.99	109.53	100.73	104.56	104.69	111.48	103.96	104.38	108.58	105.43	106.93	113.34	116.37	99.144	115.92	104.45	112.15	107.6	107.91
106.04	103.87	101.07	108.38	107	105.2	108.05	107.69	102.11	105.66	110.21	100.63	106.91	99.649	112.29	101.93	110.03	110.62	103.23	97.935	103.74	110.62	97.585	106.29	105.34	105.34	104.67	107.52	111.63	109.24	104.75	103.86	108.31	100.27	101.33	112.82	109.02	101.12	114.27	101.65	107.29	114.56	102.41	103.3	96.924	103.65	104.95	109.5	108.1	103.79
96.98	103.03	102	98.668	99.307	103.03	102.31	103.99	107.94	94.6	100.78	112.05	105	95.218	109.19	101.04	104.83	99.522	103.23	107.17	98.329	100.85	112.42	107.25	108.16	108.52	103.66	113.35	105.16	98.42	111.29	108.92	103.38	101.09	104.52	103.53	112.6	105.15	106.12	97.87	96.536	104.59	101.96	103.13	107.85	98.71	104.68	104.64	103.95	106.1
110.28	107.02	94.07	93.992	99.49	111.28	108.83	108.47	110.56	101.88	109.32	106.86	112.06	112.41	105.08	101.5	103.35	98.877	104.07	106.92	96.519	110.48	97.831	102.22	98.065	97.719	104.26	110.66	105.21	106.18	110.82	102.76	106.5	114.08	102.46	111.84	111.95	110.04	95.312	106.08	105.78	114.73	105.55	98.722	106.83	106.73	115.03	100.94	112.72	110.61
106.26	112.22	114.25	114.48	104.19	99.563	100.21	105.56	109.94	109.08	116.73	111.67	104.65	105.49	102.5	116.45	116	114.87	110.83	119.02	104.6	107.96	108.75	102.63	111.71	104.52	111.53	110.94	112.39	107.88	110.98	118.4	104.33	112.92	109.24	104.17	112.21	106.8	117.29	107.95	105.78	103.73	115.52	109.5	106.75	112.01	105.48	102.01	112.84	100.7
94.882	100.21	95.258	108.33	102.42	101.55	101.12	98.339	105.75	93.74	95.421	103.73	105.09	101.42	98.817	104.27	103.2	104.43	89.118	98.631	99.156	102.77	108.01	96.921	97.893	96.644	103.22	105.48	97.187	95.788	102.54	98.739	99.856	97.144	107.45	99.096	101.21	103.03	95.765	109.91	98.384	101.12	92.063	101.58	102.46	100.17	93.254	104.42	99.05	93.37
103.73	98.528	97.873	100.06	108.01	114.71	106.32	102.54	101.51	102.55	108.44	98.236	112.45	104.89	100.93	98.993	112.22	108.34	106.02	108.63	95.604	105.39	106.06	90.979	99.515	104.89	109.75	100.9	93.01	102.8	99.01	102.1	102.12	110.48	95.947	102.05	102.24	103.65	103.55	100.83	106.12	104.42	101.7	99.204	100.79	103.29	98.464	101.53	105.42	97.075
111.36	100.39	104.75	104.74	105.42	100.93	104.2	112.55	111.41	110.93	109.29	113.92	105.33	99.931	111.69	105.39	105.64	110.99	105.47	109.97	93.83	108.63	106.37	114.27	99.322	104.16	110.95	102.41	97.52	110.63	98.465	104.86	102.23	101.13	97.437	105.8	108.77	101.49	102.33	111.65	103.8	111.27	100.92	103.12	99.141	104.52	110.34	102.92	101.88	105.96
114.54	112.17	116.51	118.51	114.53	116.15	114.5	112.16	113.18	102.26	112.57	114.65	107.77	110.02	114.13	121.52	107.65	104.54	109.46	112.15	106.97	108.61	111.98	112.82	108.14	97.68	123.5	103.97	104.78	116.65	119.62	107.99	113.35	99.655	108.33	109.98	99.046	110.62	117.31	111.1	119.21	110.98	112.29	112.72	117.9	108.7	109.69	115.48	115.54	120.31
103.4	94.38	103.83	92.27	97.956	101.99	98.373	94.157	104.95	102.21	93.428	95.655	103.35	113.22	91.927	103.1	89.821	105.73	105.79	102.19	104.74	97.137	106.87	95.505	104.75	100.83	97.749	100.77	103.63	95.532	101.65	100.11	96.243	98.832	102.1	97.99	89.308	101.01	95.988	97.337	96.424	89.495	103.32	102.06	99.474	95.916	100.49	108.09	98.901	92.771
106.27	105.07	102.34	107.88	110.34	113.82	106.38	104.55	106.49	110.82	102.04	100.07	97.272	114.1	103.14	102.76	99.103	97.279	111.96	107.73	100.99	114.25	108.56	104.17	104.93	100.08	108.11	104.19	106.8	109.67	107.25	112.24	101	106.89	110.33	104.54	104.31	97.633	110.8	105.53	105.67	103.26	119.81	101.57	115.75	113.83	104.25	102	105.77	101.28
111.25	108.74	104.98	102.58	102.98	103.81	112.72	109.01	109.18	107.12	103.15	107.65	99.325	104.01	109.65	105.16	97.259	99.476	103.84	108.86	105.46	97.312	107.32	103.93	113.49	112.32	100.51	101.26	99.047	106.81	106	105.79	108.4	106.87	117.11	98.228	99.173	107.86	103.93	114.83	107.04	101.71	99.975	103.53	103.14	114.98	104.79	93.459	101.95	104.59
115.86	111.63	110.31	114.03	107.06	115.34	104.03	115.19	112.09	115.87	112.44	109.72	109.59	114.39	112.51	103.05	114.06	116.55	111.21	112.36	102.96	105.79	110.57	112.06	109.67	112	99.707	108.85	114.71	101.29	107.86	109.26	108.72	109.66	113.28	107.48	109.88	112.24	110.09	101.63	120.76	106.24	113.05	113.14	111.58	108.74	112.29	115.19	104.65	114.04
103.06	113.41	115.76	102.08	112.5	107.5	102.3	99.324	104.29	110.84	105.15	110.37	108.25	109.6	105.57	107.88	107.66	107.22	118.16	106.53	105.69	114.99	106.65	115.44	99.278	106.36	113.45	95.347	110.53	96.833	110.61	91.325	98.726	108.13	106.5	105.61	102.21	110.77	106.83	114.09	114.94	103.92	103.69	107.31	111.42	97.265	101.32	105.28	103.17	107.68
107.05	104.5	98.625	100.06	110.99	114.07	103.78	104.4	101.1	107.67	109.96	106.96	105.29	100.5	107.67	106.63	107.96	109.01	102.23	107.79	96.477	108.03	104.16	103.54	99.437	108.94	106.76	103.93	107.88	118.83	100.62	109.89	110.38	97.394	108.14	103.69	108.96	103.56	104.2	104.01	102.07	112	104.35	106.32	105.9	112.12	103.48	105.74	102.09	100.06
102.23	104.69	111.62	99.93	91.339	97.485	101.32	109.5	104.21	103.37	99.774	99.198	96.417	99.32	101.4	106.3	97.998	100.32	100.25	97.206	106.5	103.74	94.568	105.71	93.49	95.624	108.55	101.38	91.272	105.92	93.658	93.52	97.205	108.18	99.052	97.084	99.933	100.02	88.691	106.74	100.63	85.327	89.461	104.89	100.86	98.983	111.59	98.347	93.369	95.547
103.79	100.17	104.54	96.976	96.752	102.01	101	95.501	100.88	94.888	95.83	96.274	92.117	98.851	103.56	103.06	92.164	106.8	102.21	108	104.2	101.5	107	106.89	101.35	92.688	109.34	95.641	100.73	101.99	104.65	103.27	87.517	88.891	92.137	96.896	105.79	109.76	97.933	90.243	103.46	103.63	97.49	94.158	98.682	95.218	90.897	102.72	99.14	99.028
99.281	108.3	110.89	101.67	120.63	113.71	105.33	117.66	103.1	122.99	113.29	115.59	105.94	114.14	98.381	109.28	117.11	114.37	109.58	109.08	106.01	106.72	116.26	112.8	118.68	111.58	108.75	110.32	119.61	110.61	117.8	105.4	117.23	118.02	117.42	108.21	104.23	114.26	118.47	111.82	109.18	111.88	109.6	114.07	101.15	106.24	115.24	111.29	108.78	122.61
115.55	97.85	108	119.39	96.963	111.34	112.16	114.93	105.81	110.83	118.11	115.37	114.88	109.36	114.85	101.65	117.74	106.27	104.12	113.32	109.56	110.82	112.87	107.84	114.85	114.97	108.8	108.38	114.18	111.56	114.26	107.56	118.32	103.89	117	105.49	114.13	101.73	114.69	109.39	104.92	119.34	104.88	116.82	114.55	107.56	113.15	114.15	108.77	113.77
113.57	106.86	97.185	101.48	110.37	105.64	113.86	109.8	116.57	109.08	110.64	112.79	107.87	108.21	114.29	98.336	104.58	109.58	109.95	110.87	111.28	116.16	98.681	98.706	101.21	103.69	109.44	106.52	115.46	94.533	105.3	111.76	105.7	99.377	113.27	101.12	103.59	106.57	112.42	108.32	109.48	107.65	119.17	108.83	112.88	102.39	122.62	115.2	103.04	112.35
100.73	101.66	103.79	107.58	102.81	100.76	100.23	102.76	101.38	105.46	101.15	103.59	101.97	96.996	100.52	99.247	108.26	105.13	90.799	101.11	99.606	99.57	102.76	101.86	109.89	104.8	105.67	104.63	102.77	102.5	97.348	100.37	103.09	103.68	104.77	106.64	98.767	109.85	98.258	105.53	96.731	105.79	96.907	102.29	105.18	95.483	107.08	111.41	94.478	105.58
103.89	101.95	99.39	100.85	105.46	105.1	106.17	105.31	97.733	111.12	105.48	104.64	102.27	101.81	102.7	99.279	102.71	105.84	112.32	104.12	99.875	106.46	98.95	105.67	109.13	102.79	105.84	104.04	99.997	110.25	108.33	101.15	105.27	104.94	119.59	106.36	109.3	102.07	106.49	94.888	112.82	108.19	107.08	104.13	99.642	105.08	108.31	108.16	113.37	107.58
101.82	100.01	95.976	102.56	101.7	98.97	96.789	96.894	99.123	103.88	93.821	100.18	93.272	92.246	98.163	113.1	97.681	101.49	99.641	101.14	108.35	97.697	100.56	102.93	93.431	103.66	99.559	103.69	108.1	97.787	100.92	101.16	92.658	106.82	103.52	103.19	95.947	98.322	104.07	101.23	99.241	94.394	100.5	108.11	99.632	93.32	104.3	92.873	92.825	91.873
101.29	100.58	108.56	98.251	102.17	109.33	102.24	101.57	101.18	103.72	98.434	113.98	108.27	102.86	104.94	110.66	121.26	104.68	100.68	106.06	104.31	111.88	105.53	100.78	94.937	113.63	109.98	104.34	107.7	107.93	108	99.268	102.66	109.53	107.87	109.74	109.7	110.33	110.79	103	106.83	102.52	104.64	102.85	106.99	109.19	104.63	103.88	103.29	98.941
103.83	110.08	111.03	107.88	108.61	105.92	111.49	101.56	104.83	111.22	106.87	100.91	110.64	106.45	108.21	103.82	103.67	105.19	107.63	97.894	101.61	115.68	106.56	108.17	102.06	101.05	99.986	104.6	111.19	100.68	101.65	98.538	104.88	102.39	109.23	104.55	96.559	102.33	103.49	103.51	102.49	107.71	103.07	114.37	110.6	110.92	109.66	100.79	109.75	110.67
103.85	108.56	107.04	107.83	106.25	108.8	103.17	105.04	111.19	104.36	101.82	104.36	104.46	108.95	108.46	105.42	102.62	104.62	103.02	111.69	103.78	111.34	107.94	112.05	111.49	103.91	104.85	107.47	97.798	108.1	96.828	111.19	104.85	104.14	115.26	108.23	101.77	106.86	113.23	105.1	105.93	104.76	106.4	109.9	101.22	110.28	104.57	102.13	106.78	104.43
108.74	107.59	100.69	104.06	100.33	95.51	105.66	108.64	106.6	103.66	103.45	112.03	92.405	108.55	96.368	112.69	104.29	103.18	102.28	100.4	104.7	109.31	103.95	104.26	104.07	116.11	106.15	93.133	91.979	110.71	112.23	106.62	101.2	97.636	115.39	99.315	99.713	99.768	104.31	99.887	104.29	103.3	110.69	104.49	112.42	102.56	106.89	107.95	102.94	100.61
109.53	109.79	110.88	108.18	110.81	115.88	105.78	103.3	99.85	118.31	117.57	107.63	117.02	109.57	116.2	108.92	111.18	115.46	117.67	111.28	107.99	118.63	106.21	105.83	107.96	120.57	109.57	108.53	108.57	106.62	109.97	112.66	114.51	110.87	111.38	105.7	114.02	110.59	110.46	109.21	116.39	107.54	115.04	105.76	106.5	112.15	106.19	116.26	114.55	112.48
102.18	99.215	107.17	101.29	111.32	100.93	104.61	114.13	105.32	100.13	101.52	106.8	104.63	109.45	111.56	99.794	107.79	108.04	112.94	117.1	104.27	111.24	109.85	103.33	109.19	109.89	108.13	108.65	96.785	99.835	111.3	115	102.89	100.41	107.61	114.61	114.55	103.44	95.819	98.387	109.76	106.59	104.86	104.65	101.07	102.24	105.53	104.2	104.87	106.72
117.25	111.19	98.69	113.79	94.787	105.73	112.32	111.27	108.41	107.86	100.4	102.2	103.47	108.52	104.36	100.9	108.97	108.4	105.06	101.22	106.09	107.83	100.96	109.6	110.32	103.9	102.05	106.69	109.13	104.82	99.535	114.39	107.99	103.19	113.11	103.09	103.16	102.39	110.09	111.64	104.49	108.88	95.886	107.38	104.23	103.43	96.858	98.739	106.13	110.22
106.13	111.52	101.48	108.99	113.25	99.626	116.58	114.28	115.11	109.22	117.12	106.11	108.2	110.57	108.55	111.5	116.57	108.2	113.64	114.15	107.07	109.26	107.9	103.34	111.67	112.81	107.85	110.81	104.42	112.88	107.16	103.95	118.08	116.73	117.84	99.7	109.08	114.15	120.11	111.09	109.51	112.37	117.99	106.28	119.5	117.56	120.75	106.69	112.74	109.93
105.73	109.7	106.03	93.6	109.03	107.73	100.79	110.7	103.54	111.05	111.76	111.94	110.02	107.82	109.04	104.32	105.37	102.69	108.73	107.3	110.72	118.98	114.19	103.69	107.03	108.31	106	114.31	106.2	106.03	107.15	101.65	101.3	108.28	108.34	97.064	115.87	108.57	111.87	101.36	105.95	104.42	97.767	108.62	109.73	104.45	108.98	107.23	102.6	110.08
109.43	119.28	113.53	104.8	108.26	107.46	108.29	109.8	115.29	120.94	111.57	110.28	103.3	112.2	105.93	103.34	108.41	111.75	109.68	101.46	102.73	107.16	113.51	116.6	115.27	103.13	110.56	109.14	102.63	103.92	109.69	103.78	110.96	108.7	114.5	109.82	113.79	106.05	106.17	106.89	107.34	110.35	110.77	113.5	103.28	111.58	114.18	112.99	106.53	105.89
105.62	104.07	107	105.96	106.59	103.61	96.351	108.83	104.87	102.59	105.37	115.95	102.76	107.23	99.788	94.953	103.57	107.16	116.82	108.56	101.2	106.35	108.63	101.34	100.75	98.927	107.44	110.63	105.52	114.8	112.51	107.57	102.66	108.55	107.36	104.5	108.7	113.47	101.97	99.581	110	104.29	102.35	103.82	100.48	108.23	101.76	103.96	103.66	99.039
105.29	106.27	100.03	100.13	97.219	100.16	103.46	111.14	108.22	97.78	109.22	106.05	99.264	105.02	103.23	98.302	100.78	109.15	104.74	104.73	99.918	106.07	94.369	100.13	101.16	101.22	103.83	105.84	110.3	101.13	111.99	104.25	104.18	98.027	100.49	100.95	106.44	112.15	102.24	106.07	102.84	108.8	102.49	109.43	108.56	104.75	111.43	103.97	116.59	104.87
108.56	101.11	102.92	111.36	99.163	102.25	99.555	106.51	100.79	98.415	103.24	102.09	104.32	103.09	109.61	113.29	109.91	111.29	103.25	106.55	95.321	108.06	106.23	102.79	109.42	103.53	99.26	94.788	102.11	109.17	107.68	104.64	110.73	104.18	107.12	105.75	112.65	111.23	104.73	95.556	110.55	112.35	100	101.58	97.622	108.88	110.99	103.89	99.755	112.69
107.35	96.224	106.75	91.464	99.671	105.42	104.35	97.093	92.864	95.708	101.08	99.626	98.447	95.412	100.25	99.886	92.696	103.75	112.22	103.02	99.944	102.39	105.17	92.844	99.092	102.44	103.33	98.73	106.93	106.36	107.27	96.98	98.861	87.409	98.953	105.97	101.79	97.631	108.16	108.2	112.03	97.25	98.03	94.131	100.18	99.379	99.87	102.41	105.71	95.661
91.009	107.27	106.52	112.68	106.49	106.41	103.26	105.05	107.03	108.28	103.63	99.247	104.52	111.19	107.44	112.21	111.15	111.18	108.58	102.76	109.44	102.17	95.537	94.083	100.76	106.54	106.23	101.01	113.86	105.15	107.2	102.66	97.02	102.63	106.46	109.2	107.48	99.611	112.01	104.15	96.674	104.77	109.8	98.16	111.32	98.883	98.891	108.22	97.676	104.79
117.42	115.89	112.81	103.84	108.97	111.26	117.39	109.53	102.87	113.71	112.87	122.82	116.4	112.94	108.36	109.79	115.68	111.13	110.72	108.39	111.37	119.07	112.21	107.14	103.99	110.21	114.65	104.64	115.45	111.59	113.9	120.85	111.23	113.41	108.28	109.97	117.37	111.66	115.85	116.29	118.8	123.98	115.35	120.31	112.72	109.24	107.87	108.73	101.1	119.46
107.61	102.59	104.17	107.81	104.08	112.46	100.95	103.8	100.36	106.92	102.51	103.22	101.3	105.89	104.73	105.08	112.62	103.2	107.16	104.88	107.22	113.41	108.1	99.567	103.6	113.45	102.59	104.26	96.32	113.74	105.34	105.87	104.84	110.22	109.42	113	102.5	99.309	105.95	104.01	102.33	100.88	106.3	102.73	98.838	106.75	102.04	112.16	95.149	103.27
106.9	101.24	107.39	115.98	105.4	114.72	105.18	113.35	102.45	112.7	110.29	105.59	108.04	101.65	93.13	107.95	111.59	105.67	106.77	105.37	106.93	100.8	111.31	102.84	114.36	94.115	111.55	108.79	108.6	98.484	106.08	108.96	102.5	107.26	108.7	103.62	104.56	97.576	108.77	104.79	108.29	105	104.75	107.7	110.54	101.09	108.28	104.53	108.58	103.84
118.02	110.32	112.63	116.26	114.17	109.57	115.46	114.26	111.12	112.06	106.55	96.007	97.237	114.61	107.83	117.59	113.2	109.43	118.43	112.83	110.73	103.29	106.2	108.28	104.89	113.3	110.9	110.46	112.85	112.79	113.22	112.05	111.32	109.61	105.75	106.12	108.91	101.27	113.24	111.31	111.58	116.01	105.12	111.17	105.42	120.65	104.44	107.29	118.72	104.71
115.05	122.56	115.14	117.17	109.55	98.961	111.02	103.41	101.25	109.52	106.72	113.4	111.19	108.37	115.86	94.645	110.41	112.12	113.99	106.76	110.6	110.96	117.93	106.24	104.14	104.32	111.75	112.35	111.78	106.75	105.72	115.99	97.745	108.75	104.4	113.62	104.88	110.84	104.89	112.54	110.03	116.38	109.4	118.11	117.91	112.17	118.99	122.2	114.84	113.13
102.9	107.76	107.79	97.142	93.801	100.65	105.48	104.26	109.33	103.06	100.35	103.61	96.255	97.582	102.38	107.53	106.52	102.47	100.5	99.661	105	104.54	107.51	102.14	97.664	110.1	110.54	101.84	104.16	104.1	104.59	105.33	110.67	105.67	103.99	110.14	97.055	104.08	109.57	106.94	113.52	103.72	99.054	99.038	98.404	105.31	107.84	105.82	102.28	94.837
113.53	107.33	101.04	114.3	100.47	110.71	100.78	112.44	94.013	104.24	105.34	104.85	106.6	103.44	107.21	103.23	97.038	106.5	106.98	111.34	106.97	103.36	101.66	106.12	112.62	117.64	101.37	102.4	110.86	100.87	112.12	101.01	99.966	100.82	101.6	109.74	103.03	96.628	99.704	110.45	103.52	93.859	101.43	107.28	104.73	106.02	100.44	99.06	110.9	108.84
98.876	96.995	100.39	94.497	89.032	100.87	93.169	95.652	102.59	96.616	95.604	97.301	95.936	105.2	98.35	101.43	94.632	97.85	92.049	90.18	99.3	101.77	92.947	103.72	104.91	99.814	96.801	101.34	99.904	94.051	101.68	100.27	99.832	95.7	103.92	98.831	107.15	91.489	94.379	99.565	103.17	92.686	96.752	100.15	104.37	91.336	103.74	107.66	102.18	106.5
105.87	109.43	116.5	101.65	107.83	119.24	111.1	116.17	114.26	105.03	113.24	110.54	108.99	103.7	110.38	108.36	119.6	114.22	108.48	110.99	107.34	111.73	105.64	122.97	112.49	113.94	107.35	121.15	113.91	106.94	95.672	106.61	113.64	115.26	115.96	114.5	113.32	115.07	115.58	112.35	109.54	109.33	111.98	110.07	106.92	115.14	116.77	117.89	103.41	118.83
105.32	114.3	115.97	103.63	109.74	99.105	95.812	95.308	102.98	105.47	101.17	106.9	110.83	105.61	99.682	111.15	107.99	99.059	109.41	109.69	105.03	108.7	99.243	109.75	101.25	108.97	108.77	105.97	107.65	109.54	109.91	98.98	114.2	104.31	101.65	107.92	104.08	104.52	97.121	101.47	105.12	113.32	106.94	110.98	104.2	107.26	104.23	115.36	108.23	104.35
117.27	113.98	114.52	111.37	114.33	105.81	115.84	111.48	108.67	112.63	106.69	112.53	116.98	107.17	115.48	112.4	107.56	116.09	109.64	108.12	109.86	117.4	110.88	113.42	124.46	102.4	116.97	119.46	100.91	107.91	115.6	121.4	116.29	111.85	107.32	119.06	116.54	116.44	118.08	112.64	117.88	108.33	110.88	112.86	115.82	111.58	118.06	106.29	110.6	120.87
112.67	109.64	118.76	109.01	115.11	111.27	105.84	111.51	122.28	114.5	106.39	108.68	101.22	111.18	113.58	115.53	116.14	120.35	115.9	116.81	116.01	117.53	119.47	119.26	106.73	111.55	121.62	115.56	108.13	112.66	115.66	108.03	113.38	107.96	117.81	111.3	112.62	115.02	112.46	119.54	114.67	109.26	111.42	123.13	120.97	118.89	108.73	119.84	109.55	111.41
114.89	108.61	113.21	109.68	107.83	108.44	105.27	111.43	103.61	104.4	108.07	117.94	107.28	126.47	105.48	106.52	107	116.81	113.28	116.52	121.78	107.55	111.72	100.49	106.98	111.89	107.16	106.2	105.49	124.69	115.33	109.91	106.29	114.09	106.51	115.71	111.12	104.68	113.5	104.68	105.94	98.426	118.85	111.11	111.12	110.1	108.7	96.959	111.58	105.82
93.164	109.56	106.62	104.94	105.83	98.217	102.57	112.35	100.62	95.426	98.491	94.171	104.1	98.164	105.07	101.88	98.824	107.32	106.45	99.56	97.337	96.569	104.66	102.94	104.26	107.12	99.314	99.48	96.394	109.68	96.012	99.373	104.85	105.01	106.5	98.608	104.5	94.731	98.533	105.97	107.12	96.529	96.41	101.98	99.871	94.526	99.331	102.84	108.7	94.644
98.69	91.219	104.92	106.18	99.179	106.11	104.17	106.15	104.68	102.82	103.19	98.473	111.11	99.32	105.6	98.241	111.66	113.63	99.986	105.2	109.12	116.08	101.46	112.64	99.834	103.83	105.85	110.63	114.42	93.302	101.49	105.36	104.94	109.07	105.15	104.62	108.55	112.35	106.08	103.81	103.76	109.66	111.51	103.15	107.22	118.81	101.3	115.98	106.38	104.06
97.924	99.481	101.96	101.01	102.79	108.78	102.15	106.15	101.51	103.85	109.64	120.93	108.11	103.39	110.35	113.08	98.593	98.272	107.43	105.67	100.56	112.49	104	103.53	93.748	114.13	102.14	108.66	101.77	107.49	105.61	98.481	97.139	91.21	97.521	104.36	107.53	100.25	106.99	102.36	103.27	103.82	99.906	100.45	101.12	103.74	109.82	111.72	105.47	102.84
112.56	101.81	110.97	108.93	103.64	104.55	99.889	110.42	111.7	111.37	96.028	106.12	101.55	107.95	109.85	109.35	104.19	102.88	102.39	103.55	103.75	102.11	115.77	101.36	106.92	105.18	113.19	97.759	102.09	111.6	110.89	107.98	117.95	97.663	113.37	102.66	107.2	100.79	110.07	108.97	106.99	102.48	105.11	99.721	96.89	108.52	106	98.367	106.72	105.57
97.899	115.5	107.89	99.01	111.79	104.73	101.61	103.03	103.9	103.38	115.68	105.49	113.58	117.78	110.62	107.97	100.69	107.57	110.33	95.789	107.47	107.42	98.772	103.08	101.97	101.04	104.14	110.9	102.72	99.766	93.128	108.04	102	103.41	100.06	101.28	110.36	105.05	100.48	100.71	106.33	104.74	103.97	101.53	101.86	102.4	99.83	115.86	115.47	109.74
110.43	107.03	106.19	109.87	100.89	114.61	106.79	103.96	101.38	109.29	110.12	104.71	106.82	99.016	119	109.25	106.53	106.13	109.61	99.297	114.5	106	111.29	102.39	104.66	109.95	108.39	114.85	109.3	107.35	111.07	115.12	105.09	112.88	109.65	105.96	110.31	114.93	104.7	104.29	109.79	100.97	106.16	100.13	112.43	112.27	107.44	109.14	109.84	111.89
104.86	88.685	100.9	97.507	98.533	94.866	101.03	99.869	102.09	113.87	102.85	104.71	89.927	92.601	102.26	98.294	108.36	101.07	109.87	89.333	101.66	97.822	100.36	102.35	95.525	102.83	95.317	99.711	95.689	91.485	95.597	98.376	106.97	95.792	108.29	97.761	97.245	107.57	98.349	101.49	93.485	100.03	98.535	107.92	102.92	96.296	95.013	101.17	94.652	96.987
106.28	96.443	103.03	94.299	109.75	100.15	96.87	102.05	99.993	94.323	104.77	95.223	99.238	98.533	110.48	92.46	96.15	103.45	97.922	104.3	97.123	98.031	98.071	95.201	101.08	91.561	99.018	94.609	101.07	102	97.282	99.842	104.19	102.72	98.512	103.94	101.98	94.242	95.477	106.63	100.96	102.7	104.63	100.35	91.124	99.484	107.41	99.526	96.189	99.166
106.91	97.394	98.679	103.33	104.66	101.84	101.54	101.02	95.973	108.74	102.48	101.05	106.18	106	103.14	99.696	95.915	103.64	103.62	103.63	93.389	102.86	97.277	97.708	88.765	97.116	103.74	104.54	97.675	97.068	101.27	96.585	106.32	98.923	99.639	102.45	103.26	98.971	99.195	109.3	106.63	104.56	92.308	98.866	99.95	99.624	99.443	102.32	103.55	101.76
96.928	105.14	97.445	104.89	103.92	95.057	114.68	114.66	107.28	104.36	100.89	104.1	106.82	97.57	121.51	109.52	99.222	100.58	109.14	104.4	109.33	110.89	107.48	114.39	105.68	97.651	98.929	104.12	98.876	110.27	104.86	101.9	92.376	104.72	103.26	108.29	105.08	109	109.97	102.7	104.18	104.56	110.44	103.73	100.46	102.68	107.65	111.71	107.74	95.005
114.09	112.76	103.32	109.8	118.86	111.43	104.41	117.3	117.16	108.55	112.81	112.26	113.49	113.95	116.65	115.39	111	111.63	110.1	107.63	109.06	111.67	108.83	115.28	106.42	106.67	115.17	110.98	106.29	111.94	110.21	111.69	112.13	112.25	108.1	107.97	105.03	104.54	111.36	110.19	110.07	113.21	114.74	112.41	110.21	116.11	110.29	106.89	109.71	113.25
106.79	115.3	114.28	110.65	111.18	114.05	113.37	108.13	103.78	113.39	108.15	105.82	114.73	117.44	112.71	112.78	108.44	101.21	106.96	118.91	112.69	115.69	109.21	115.07	109.99	110.25	104.62	101.28	114.79	107.5	101.62	106.7	105.21	105.26	121.5	113.72	107.82	107.5	115.43	115.35	112.6	99.444	109.95	110.76	105.58	109.68	106.31	107.86	114.57	103.1
102.92	113.92	114.64	113.05	102.33	106.17	116.91	109.22	109.8	111.2	100.06	110.46	97.772	106.92	106.57	91.4	108.03	109	111.41	100.57	107.61	104.98	102.24	112.9	119.42	100.14	107.72	108.21	112.11	112.15	106.89	100.81	104.49	108	113.52	111.6	111.61	110.81	105.38	103.16	114.25	107	108.64	107.74	107.2	111.44	116.68	101.36	101.37	111.26
109.16	111.25	92.929	112.73	106.95	103	116.74	101.85	112.88	109.98	106	111.75	101.06	103.32	103.55	102.94	96.89	103.05	102.75	111.19	111.69	95.343	112.3	101.58	114.49	111.92	90.348	97.026	103.8	99.59	105.27	108.15	104.03	109.33	101.61	111.69	113.93	106.77	108.5	105.4	99.926	109.43	99.032	101.28	105.26	103.71	107.54	112.96	113.16	100.9
113	109.36	100.43	104.72	105.23	114.53	103.06	117.63	113.08	114.41	98.022	109.87	105.96	109.43	119.81	109.61	118.39	102.9	108.69	122.45	109.33	108.62	107.95	107.56	112.47	106.02	102.28	115.76	112.16	110.36	104.46	101.67	118.09	109.79	107.16	110.68	115.89	104.87	113.02	113.3	97.806	110.61	101.98	106.93	112.48	105.64	116.17	116.54	108.05	107.27
114.5	106.61	109.09	105.61	113.76	108.31	112.03	104.55	101.07	111.73	112.72	103.42	112.44	93.753	96.655	109.79	106.42	104.28	92.547	104.8	118.31	110.72	111.57	101.47	112	117.52	105.33	105.95	99.201	96.828	99.892	101.98	110.81	112.4	105.66	91.527	112.2	109.85	108.31	111.08	100.89	98.764	103.53	103.71	115.13	109.05	116.49	101.25	103.55	106.99
103.43	114.44	102.49	112.55	105.16	107.6	113.47	108.61	114.02	105.07	109.24	109.85	117.81	112.22	112.03	119.02	104.88	108.76	114.54	97.996	115.11	108.95	118.78	118.88	108.91	113.74	111.08	114.31	108.44	114.86	101.59	108.32	110.08	100.83	105.58	110.65	103.44	100.97	120.25	110.59	116.15	111.23	119.8	107.46	115.76	115.62	106.87	106.97	113.83	109.22
116.61	114.71	105.84	112.34	114.13	112.8	104.33	105	112.03	112.32	111.93	110.31	109.53	118.03	104.69	124.63	110.72	106.25	112.28	107.89	104.76	106.98	106.98	119.69	112.03	108.68	113.44	106.64	107.45	113.85	109.11	99.221	119.34	105.84	103.48	115.44	106.56	111.01	109.33	109.66	113.61	107.28	104.44	107.16	105.04	115.22	113.69	116.53	111.3	108.59
104.03	109.21	110.59	98.205	109.92	104.33	106.78	102.72	112.26	106.26	99.053	102.55	111.4	101.21	99.6	106.64	112.8	103.17	100.87	103.05	110.87	105.88	104.79	108.02	98.526	100.12	102.49	113.21	110.44	110.32	105.79	107.05	102.4	110.21	103.93	108.03	100.06	106.34	103.34	95.924	107.96	106.7	97.344	99.577	107.38	105.29	106.82	104.51	105.4	107.29
109.41	105.79	101.71	99.065	96.406	102.17	92.266	103.14	96.144	97.742	100.28	99.459	101.55	97.736	96.186	99.201	115.98	101.76	94.451	105.44	100.77	111.06	102.76	100.7	99.115	90.359	97.384	97.344	92.835	99.039	94.364	100.41	91.46	103.44	92.524	97.74	96.985	95.206	104.14	100.28	103.11	101.06	106.81	98.623	105.65	95.249	97.875	106.83	109.15	102.81
108.38	106.9	111.21	94.234	109.5	103.23	110	104.37	102.64	101.66	102.01	99.852	102.28	99.424	116.86	105.92	99.283	111.58	100.79	109.64	101.25	105.75	105.16	111.39	108.3	106.86	103.24	105.84	102.11	110.72	112.5	100.31	105.77	102.31	102.89	96.367	103.32	104.84	101.77	109.45	105.23	107.79	119.57	103.97	102.95	109.82	108.1	102.79	106.9	108.72
120.26	105.65	103.66	118.92	105.03	100.06	110.67	111.54	117.87	106.82	108.08	115.28	105.11	110.55	106.02	111.64	113.41	117.47	109.44	105.49	115.58	110.84	108.65	114.98	104.64	108.23	99.26	108.9	110.08	112.46	106.68	116.38	114.05	110.79	103.64	114.28	116.4	117.5	106.61	104.67	110.26	109.95	111.16	107.77	100.5	107.12	114.89	105.11	120.22	105.99
112.32	105.98	111.44	119.66	105.92	100.19	110.9	101.88	104	108.67	108.76	110.13	109.44	112.72	113.81	106.7	98.957	101.25	106.08	107.68	109.6	105.09	103.18	99.595	103.08	98.122	104.95	102.17	103.83	94.327	106.63	101.42	97.562	98.725	111.91	104.33	108.9	112.31	107.77	106.41	105.65	105.13	104.35	107.5	102.12	107.99	106.2	111.12	103.27	107.78
106.81	109.29	99.351	102.33	109.62	113.11	106.32	112.08	106.21	106.02	108.55	110.48	109.27	100.53	107.23	95.077	106.2	111.92	102	110.88	102.21	104.01	110.21	102.57	106.59	106.15	110.9	104.91	106.88	104.57	97.49	98.639	96.404	115.88	105.2	107.76	103.72	109.63	101.46	110.34	102.07	109.52	99.005	100.64	101.14	102.99	110.09	112.47	105.66	103.74
110.44	98.419	98.715	97.708	104.03	106.23	100.17	99.746	95.252	99.342	99.2	105.12	108.04	100.07	99.131	105.32	96.268	101.05	95.513	105.9	104.69	107.8	97.391	102.05	95.049	91.929	98.57	98.549	100.94	104.57	100.76	98.775	107.94	99.492	100.82	97.869	96.975	98.015	100.73	103.31	93.247	96.767	100.39	99.06	108.47	107.73	97.161	107.74	103.03	106.89
110.57	106.95	100.04	107.34	102.25	102.31	104.3	105.29	95.362	98.883	92.29	105.72	103.87	102.82	96.888	105.28	102.88	102.9	104.42	103.6	98.788	106.41	105.07	107.55	104.76	100.61	106.98	100.63	111.41	106.82	99.525	103.75	106.33	101.12	102.03	104.81	111.21	102.33	110.44	103.66	102.35	103.19	98.13	110.53	110.82	109.99	105.27	105.33	98.722	107.62
105.17	111.24	112.26	112.32	108.29	102.76	105.32	100.54	107.69	114.02	106.08	104.98	100.21	107.06	112.26	105.42	115.45	111.46	106.88	105.61	112.87	105.73	110.51	111.44	102.74	116.2	106.51	111.63	111.59	104.17	108.61	103.96	104.08	105.47	112.75	104.92	115.37	104.18	106.43	105.92	107.36	104.89	104.44	110.67	101.58	108.87	108.8	97.222	109.82	101.73
113.52	110.43	109.98	108.4	116.38	112.95	113.9	122.17	109.34	115.28	104.74	114.18	112.63	109.92	98.21	117.15	101.16	110.71	112.97	104.37	107.77	119.1	107.31	104.72	111.6	111.35	108.13	115.44	109.67	103.49	114.37	109.97	101.81	109.93	107.36	103.91	104.3	112.2	110.89	106.85	106.58	115.71	109.01	110.03	110.42	102.87	108.39	111.22	111.05	116.61
109.91	99.602	112.82	100.9	113.62	107.85	110.15	111.9	106.42	99.622	109.48	99.565	114.43	101.25	102.34	114.44	103.69	107.64	114.22	108.14	121.06	107.85	121.19	110.37	114.21	108.04	111.73	115.52	112.01	107.79	115.49	110.63	118.16	110.31	109.57	105.97	112.01	110.58	103.57	115.93	108.23	111.45	109.94	108.74	110.67	112.16	117.24	116.3	112.68	113.5
105.97	111.94	108.63	120.4	120.04	113.9	111.12	106.15	124.58	111.8	107.65	107.25	111.24	105.62	117.33	111.23	116.77	117.36	110.35	108.09	114.67	122.41	122.91	121.87	115.77	112.12	111.7	112.56	117.47	116.85	105.34	108.05	107.56	111.56	113.6	115.16	110.69	110.93	113.79	114.93	106.71	105.75	113.81	106.31	111.35	115.78	115.8	109.33	111.76	116.89
108.97	107.3	107.88	104.63	110.94	96.423	107.16	105.87	108.66	104.61	107.99	99.821	105.07	106.4	107.24	104.98	99.484	113.61	104.88	100.55	107.08	105.78	101.44	110.02	107.39	105.94	100.29	109.69	105.6	108.22	97.22	96.355	101.79	102.13	105.51	109.42	107.08	99.022	109.81	104.12	106.78	102.99	101.68	104.33	109.83	111.13	105.66	105.78	97.285	98.769
108.02	108.2	112.19	107.92	111.61	107.16	100.47	108.12	105.13	109.16	103.54	108.6	104.1	114.67	102.87	107.8	98.191	104.96	99.785	100.13	113.67	114.12	98.09	107.25	110.32	99.317	107.06	102.16	106.38	102.02	106.7	106.95	101.48	98.599	108.15	112.2	102.8	107.87	106.6	103.29	103.49	102.59	108.37	107.21	107.94	105.9	100.42	109.94	110.7	106.02
103.79	108.8	116.82	103.76	113.85	112.15	99.722	100.37	97.863	105.37	109.28	104.28	113.77	103.61	116.81	101.57	93.441	100.33	99.122	109.58	97.421	102.14	99.306	105.51	109.59	112.98	100.98	106.78	106	111.1	103.93	105.43	108.69	101.94	98.605	110.5	112.03	100.02	107.8	110.07	105.39	99.426	109.02	101.54	105.72	106.54	100.7	101.87	103.09	100.54
114.77	113.97	106.28	116.46	113.11	111.07	112.3	111.74	117.66	107.83	115.27	117.83	114	112.8	113.77	107.6	101.91	109.87	117.56	107.15	99.035	117.75	105.13	111.78	102.25	112.11	100.83	110.21	109.79	109.13	114.7	102.7	113.8	109.66	114.55	116.99	115.39	119.07	117.36	111.26	107.51	114.28	113.08	116.33	113.91	110.2	103.48	119.83	115.21	99.253
102.04	106.5	102.38	101.75	98.48	105.46	100.65	105.65	95.492	98.941	101.13	101.7	106.63	107.18	103.98	102.73	103.3	96.068	106.39	99.121	100.82	101.54	100.49	99.711	103.91	93.727	106.77	98.382	105.39	100.12	97.25	99.381	112.23	95.525	97.17	100.01	96.659	106.87	88.878	104.04	97.893	104.08	89.195	101.86	98.072	103	105.83	103.88	102.68	92.737
109	108.04	109.4	99.06	106.49	112.98	105.23	100.08	105.08	108.07	109.59	102.96	108.11	104.23	103.58	106.04	100.52	98.281	108	99.395	101.29	104.88	109.33	104.14	106.74	110.02	114.22	96.635	102.45	110.27	106.2	102.03	106.08	111.11	104.78	105.03	102.57	111.74	108.77	112.26	106.75	96.804	116.23	103.44	110.3	105.32	105.46	111.64	102.33	100.76
110.91	109.28	110.02	107.92	112.47	105.04	108.94	117.42	115.85	106.99	112.57	114.03	107.02	107.81	112.4	110.48	110.07	108.24	111.93	108.26	109.41	120.03	110.35	114.65	109.36	112.46	106.3	110.66	115.35	111.89	113.97	105.87	102.71	106.44	116.55	119.89	116.45	107.85	117.13	93.698	107.05	106.94	105.13	101.63	115.55	115.43	115.92	116.42	122.04	106.66
104.99	111.51	104.45	93.908	104.03	103.18	110.23	96.11	114.09	102.89	104.08	103.96	102.37	99.768	100.93	102.62	105.24	103.48	99.777	106.49	97.495	107.91	103.6	108.2	100.78	104.96	105.09	114.03	104.83	107.96	112.29	103.67	102.08	104.18	110.77	108.19	106.6	107.72	105.96	104.06	114.74	108.82	112.42	103.29	97.618	106.77	109.06	91.666	108.09	97.941
108.11	116.88	100.94	112.77	106.54	117.21	108.43	111.96	120.06	110.56	119.34	105.45	103.31	110.96	108.51	110	110.86	107.16	110.3	115.39	103.75	108.21	118.06	102.32	114.83	108.12	105.1	114.86	102.78	113.61	117.82	111.64	109.61	116.31	113.66	112.24	106.76	106.9	104.62	115.81	106.11	119.82	110.93	118.45	111.64	109.19	108.22	103.67	105.07	110.9
113.3	96.162	107.3	105.93	105.09	94.491	111.03	101.64	109.32	92.482	101.65	111.91	111.77	98.743	104.22	104.26	115.17	104.76	104.83	98.39	113.2	106.49	101.61	104.46	103.08	96.944	104.72	104.88	92.508	103.64	105.65	108.29	102.11	97.089	105.52	101.19	114.72	100.46	96.838	101.92	107.19	95.02	106.9	102.16	100.47	91.982	104.15	100.85	103.32	104.98
102.07	105.29	104.62	112.5	101.56	99.568	110.05	99.322	108.54	99.425	89.9	96.676	102.3	107.12	91.343	105.47	106.41	102.87	98.26	103.36	105.06	111.74	99.618	97.132	98.756	100.39	100.87	107.57	100.16	105.28	105.9	111.73	103.47	108.8	101.37	111	105.28	102.75	109	98.028	105.69	103.89	105.83	106.39	104.28	101.18	107.61	106.44	97.023	110.31
110.95	113.85	101.06	117.81	108.83	115.43	113.72	115.12	111.89	119.9	117.04	114.34	115.88	108.77	116.29	108.53	113.26	114.27	112.43	113.08	116.5	111.31	107.35	116.02	113.05	118.82	114.52	107.6	106.59	107.5	117.15	109.44	107.54	121.39	109.86	110.83	107.41	110.78	115.93	106.83	100.96	112.9	106.2	121.08	115.86	104.81	113.22	108.11	106.51	115.27
104.55	104.31	109.88	114.56	102.28	98.371	98.319	106.53	102.55	101.61	109.46	101.16	96.904	103.47	98.195	101.7	98.88	106.21	96.657	107.37	102.5	106.61	105.15	111.83	114.49	101.54	118.5	111.02	110.4	107.29	100.42	102.7	100.91	106.5	115.36	104.2	104.34	106.47	109.32	108.29	103.98	106.72	107.02	111.82	103.16	101.18	113.26	100.59	107.01	97.028
101.64	117.88	109.78	110.84	96.422	105.65	101.05	102.79	106.89	100.72	102.71	102.76	103.18	99.617	98.202	103.14	99.934	109.22	100.88	98.003	103.55	100.54	110.84	105.13	107.97	93.651	99.758	115.11	112.45	99.345	102.24	103.6	100.47	102.01	102.88	106.63	104.59	102.81	109.34	107.2	105.53	108.26	97.443	106.6	107.81	108.21	108.06	101.07	108.82	102.17
108.78	100.2	103.63	107.23	108.29	101.17	109.86	95.925	107.37	105.42	95.32	109.85	98.783	109.63	107.56	101.06	104.64	105.79	99.798	99.751	112.94	109.53	103.21	110.78	95.215	101.4	107.71	115.99	110.96	100.9	97.883	105.73	109.6	104.6	107.5	103.4	107.24	102.99	108.32	102.35	109.32	108.02	117.04	103.05	106.73	107.84	105.44	105.43	104.61	104.94
107.72	102.55	101.15	106.74	100.8	100.28	103.48	104.04	102.8	103.41	106.83	111.06	104.51	95.673	109.72	85.755	101.76	104.91	105.81	99.208	101.82	104.44	105.78	99.757	102.75	101.75	106.44	109.39	106.2	105.45	99.494	112.3	112.74	108.27	91.608	104.52	97.361	117.51	101.05	107.41	112.55	107.49	105.2	104.57	112.46	116.9	107.46	102.92	104.7	107.78
100.27	104.05	107.17	105.56	101.28	109.52	103.19	106.38	108.37	114.94	114.25	105.73	105.27	97.583	107.8	109.84	107.1	112.84	94.529	96.545	105.07	118.91	106.27	101.7	101.72	111.14	104.84	107.43	108.7	107.98	109.63	110.05	112.1	100.97	108.56	98.734	107.34	98.127	117.44	103.3	104.37	107.82	107.08	110.3	108.59	107.91	105.92	104.24	100.98	104.46
105.1	110.22	112.71	112.92	124.21	112.95	104.66	120.69	114.12	99.973	116.88	105.54	120.25	115.41	110.8	112.54	112.09	103.17	113.58	108.94	110.53	106.73	107.9	118.71	120.69	115.52	109.87	107.86	111.65	108.42	118.37	109.29	120.11	110.84	112.83	115.25	114.18	108.81	123.08	112.96	114.39	111.31	106.14	114.25	114.94	113.84	113.66	111.02	116.12	109.02
110.18	110.34	114.97	105.83	114.06	115.84	118.96	116.53	111.94	111.34	110.65	106.77	105.94	111.46	114.96	110.14	116.13	122.18	118.56	106.91	106.23	106	104.12	109.97	107.67	102.7	107.23	108.87	100.96	104.88	113.88	119.49	110.19	101.37	114.99	109.75	113.36	117.72	110.18	112.06	107.63	119.41	116.46	107.61	118.89	116.97	110.19	117	115.51	104.59
119.33	115.03	115.89	111.35	106.95	115.13	108.12	114.16	113.14	120.41	110.63	119.03	124.03	114.36	112.2	110.23	120.62	110.02	122.6	112.43	120.76	108.45	110.34	115.57	109.22	115.39	109.66	122.26	111.63	103.8	115	108.84	114.45	116.45	103.5	113.06	106.83	117.2	112.76	112.83	115.85	116.4	114.68	108.48	114.13	118.68	114.15	114.09	113.81	116.09
103.24	112.4	105.19	106.75	109.86	106.8	112.87	113.31	112.89	99.372	107.42	105.22	103.42	114.19	96.209	96.913	114.47	104.13	109.44	105.59	103.84	109.87	107.39	111.78	113.42	108.93	113.28	103.93	103.29	100.35	109.27	103.89	105.97	105.46	105.49	109.56	114.72	113.14	105.13	104.31	107.19	108.22	116.41	104.82	98.282	102.64	105.97	112	105.08	113.69
98.072	106.28	107.84	103.64	110.3	112.63	106.31	108.88	105.88	104.41	109.69	101.23	107.21	106.54	112.38	105.57	103.94	111.32	99.823	97.474	113.99	108.93	98.684	95.661	106.3	112.33	98.664	108.43	108.53	101.77	106.29	98.378	97.411	103.46	108.96	101.04	104.3	100.01	102.62	101.27	102.52	105.83	103.39	108.61	107.92	106.9	108.94	110.76	109.56	107.03
112.55	104.7	106.44	106.6	108.47	112.89	115.68	106.49	111.51	101.28	115.34	117.37	110.49	105.06	118.02	113.22	114.24	107.39	111.58	108.07	103.75	117.55	107.22	115.85	115.14	114.48	117.33	113.69	114.17	107.68	112.82	104.85	111.71	117.91	116.66	118.52	110.72	109.98	113.43	105.53	107.65	117.06	116.8	108.9	114.05	104.13	105.82	114.52	116.46	111.48
112.78	113.83	111.06	103.79	105.01	119.33	110.22	111.33	106.89	116.54	114.02	118.08	114.3	113.96	107.59	109.3	117.95	122.96	112.92	110.41	113.28	111.64	108	113.28	108.02	110.83	112.6	102.7	108.23	105	112.09	108.92	109.86	114.77	109.91	103.84	99.507	98.912	122.36	108.49	115.56	110.4	114.28	115.35	113.26	114.3	109.82	112.83	116.12	104.79
108.61	106.31	112.11	104.78	103.82	107.39	104.62	105.21	113.53	108.47	100.78	110.13	109.9	107.46	110.13	108.85	108.23	107.27	106.92	114.91	99.829	116.23	100.26	100.95	94.179	100.82	114.64	105.5	102.77	100	96.62	107.83	109.13	110.06	113.99	104.75	105.54	99.021	101.04	107.26	101.3	100.31	102.67	105.39	101.58	100.66	107.52	106.29	108.58	106.09
102.57	114.24	112.44	108.22	102.34	100.24	113.01	114.68	109.05	111.7	105.41	103.74	95.69	103.78	107.37	101.77	100.92	107.22	100.08	104.6	109.5	104.98	110.46	104.49	106.19	102.22	106.21	110.44	103.2	105.46	101.37	101.37	103.12	106.57	109.19	95.392	97.982	99.687	112.28	107.07	106.87	99.124	110.45	103.62	101.42	103.48	99.212	99.134	108.06	100.77
100.49	105.12	93.247	102.56	94.575	104.4	95.127	105.87	101.23	104.02	105.68	110.87	98.157	99.157	101.31	98.428	100.82	101.58	96.223	97.546	97.932	101.59	106.11	97.097	108	106.28	99.249	95.214	95.507	104.88	105.13	103.55	92.002	97.901	104.85	101.06	98.896	97.638	93.965	95.645	99.998	97.114	99.332	100.71	95.48	109.52	98.854	101.51	113.9	99.489
111.13	115.92	98.111	105.21	102.37	108.94	103.02	104.06	110	108.55	108.26	105.37	117.84	107.17	100.77	114.07	98.937	113.26	97.211	101.03	107	104.45	106.88	104.02	91.343	108.01	107.97	92.237	97.763	103.09	111.47	101.29	99.329	111.07	110.01	101.2	111.52	100.5	108.78	101.02	97.993	111.72	108.3	99.95	107.41	102.05	111.65	111.14	104.39	112.56
97.418	104.97	102.9	89.954	103.31	104.06	94.017	95.251	97.704	102.67	106.54	98.478	102.59	97.888	94.035	105.95	105.15	104.88	93.724	101.03	94.484	99.244	100.14	104.34	92.665	89.897	100.31	103.59	100.35	93.357	96.895	100.19	104.94	101.02	96.808	90.693	94.047	106.6	99.506	107.95	95.031	94.28	100.21	92.528	106.07	102.08	103.53	92.688	97.795	95.733
99.982	104.82	107.79	99.886	104.87	118.12	109.5	104.8	109.12	104.09	111.81	105.8	104.66	96.858	106.03	101.85	105.06	107.14	107.97	112.28	111.53	100.78	111.08	104.75	100.07	100.33	101.68	111.67	101.48	109.97	99.612	112.86	101.23	103.63	104.57	102.12	107.53	97.996	105.54	114.99	115.92	101.76	99.875	112.83	102.86	112.09	109.98	110.75	114.04	104.43
89.821	97.393	98.856	95.801	95.409	93.104	97.192	98.576	101.76	104.84	94.33	102.56	103.2	99.606	100.13	102.46	97.246	103.97	106.85	97.3	103.1	109.91	97.577	103.89	102.43	98.604	104.15	97.465	97.027	94.442	98.915	95.042	99.512	102.71	103.95	92.768	99.877	95.866	96.336	94.609	98.709	98.508	96.768	102.22	100.03	104.23	106.65	92.656	94.751	95.289
100.32	110.32	108.53	98.584	98.424	103.79	101.6	100.07	99.027	107.3	103.7	97.651	98.838	97.414	97.386	104.3	104.31	100.41	103.26	103.6	101.24	103.31	106.46	93.543	103.51	102.19	105.98	101.23	103.89	99.536	105.17	104.4	104.36	108.21	104.56	100.28	98.71	104.99	95.528	97.606	94.572	88.786	96.015	97.7	95.489	106.19	93.788	91.966	103.94	96.028
108.44	103.03	103.42	112.26	106.75	105.75	100.11	111.05	95.739	112.08	103.78	103.14	104.06	107.16	101.57	105.22	104.46	105.78	105.92	115.14	108.82	106.64	109.68	109.99	105.19	114.45	113.78	110.31	101.13	108.55	110.18	105.02	109.67	103.66	105.43	111.68	113.62	101.23	101.84	101.16	98.066	104.33	103.77	106.32	105.43	113.56	106.89	112.78	108.85	105.36
107.1	104.77	105.91	95.643	104.43	104.32	107.81	109.79	105.6	108.76	112.18	97.863	100.36	114.14	104.21	106.58	97.49	102.17	104.42	107.73	107.17	95.645	111.32	110.33	106.23	101.53	108.01	108.48	107.42	105.31	111.19	103.79	109.2	103.78	108.81	113.34	102.11	107.53	94.349	104.46	97.643	107.36	97.702	100.02	110.18	101.02	107.74	114.48	99.529	109.24
110.62	111.34	109.3	103.95	102.85	115.59	108.84	107.83	108.98	113.58	101.23	110.01	105.87	107.28	107.71	110.86	102.43	98.998	92.799	105.7	108.15	105.58	111.89	109.53	110.98	112.56	104.81	99.524	106.16	102.49	111.17	103.75	100.49	113.46	104.2	107.29	107.97	104.89	105.02	101.94	108.13	104.71	109.19	104.74	106.28	105.27	105.43	109.38	115.56	108.09
111.95	115.29	115.96	121.49	108.29	115.54	99.689	128.85	114.71	108.68	115.12	112.63	111.36	114.14	109	107.29	108.57	116.24	115.97	104.95	106.54	106.25	117.76	107.75	122.05	120.14	118.96	117.63	104.53	116.58	114.61	105.85	119.13	113.16	114.23	113.33	110.63	108.13	102.86	112.1	117.75	111.13	110.42	115.33	109.34	111.16	113.31	124.45	124.15	112.88
88.105	103.87	99.68	107.86	105.42	96.885	105.22	98.048	103.43	96.504	98.706	105.08	99.008	102.95	101.47	108.54	110.64	104.75	90.477	107.28	106.63	104.12	101.83	102.19	116.81	105.73	102.54	112.72	115.17	96.736	97.621	107.17	98.604	120.58	104.58	108.65	110.58	107.3	99.679	107.43	107.81	103.54	100.71	103.31	100.77	105.39	103.23	99.298	110.82	102.85
108.91	105.02	104.47	100.32	119.66	97.39	107.53	105.99	103.92	105.82	103.93	107.5	120.86	97.915	100.81	108.21	110.53	107.78	101.76	115.02	111.01	109.5	111.14	108.49	107.3	107.92	103.86	108.19	101.78	109.03	105.11	106.67	111.08	103.67	95.814	97.737	116.23	99.676	104.78	107.23	105.8	99.571	112.35	104.01	119.82	98.451	105.05	105.78	112.08	108.79
106	104.43	110.13	113.11	113.33	114.64	104.51	101.67	101.47	105.75	109.49	97.386	103.8	97.191	98.724	104.02	98.13	102.42	102.95	111.79	111.94	106	105.8	101.63	101.47	96.21	108.75	102.72	98.691	102.28	106.31	109.91	97.045	104.56	103.86	110.59	102.47	105.27	103.43	105.22	108.29	100.75	97.226	104.69	105.19	104.39	101.27	98.97	107.01	105.59
101.47	94.431	97.6	102.61	99.933	92.408	103.89	101.91	106.61	94.74	87.073	103.26	95.664	96.082	99.043	96.971	103.19	98.82	105.38	106.89	102.96	100.36	107.36	104.9	102.59	102.84	103.95	90.86	102.82	99.346	96.486	107.64	104.41	94.775	100.31	105.61	105.19	98.33	103.87	100.93	91.601	97.554	103.28	111.33	102.86	94.228	107.56	101.54	98.135	103.78
116.17	118.39	109.62	113.74	108.79	123.42	117.52	113.1	105.29	110.38	113.79	104.49	117.63	111.07	122.16	115.72	112.32	113.7	114.43	109.55	119.06	116.4	107.23	112.17	101.06	112.66	118.22	122.75	107.56	114.98	108.96	110.57	113.52	108.17	100.23	107.7	111.58	108.23	113.78	107.39	110.68	106.21	103.65	109.01	109.56	110.31	113.16	111.37	110.56	107.21
107.45	101.71	112.9	104.79	97.585	102.81	100.01	112.17	106.6	97.893	101.76	108.3	99.882	108.21	95.73	106.84	107.2	105.44	106.75	102.59	100.6	106.37	111.71	106.23	110.44	112.61	108.66	110.62	96.856	111.4	110.72	107.5	100.09	106.68	105.46	101.06	107.62	101.17	98.346	107.89	98.808	109.4	106.07	107.72	98.056	105.35	103.69	106.06	94.492	105.77
103.13	114.12	99.737	104.59	109.38	105.85	105.15	99.849	113.77	104.18	98.127	104.79	99.302	105.49	97.888	103.37	102.4	103.75	104.89	110.22	105.41	107.8	109.44	106.88	107.97	97.228	111.41	106.63	97.53	98.636	103.63	106.74	108.03	103.6	111.3	110.49	97.4	102.63	94.1	99.142	98.848	103.44	110.02	106.64	108.93	104.05	107.95	107.23	116.46	104.51
104.47	104.08	111.62	99.295	104.26	102.36	108.54	106.44	104.08	113.37	101.18	114.95	116.56	107.89	105.04	101.36	113.87	107.84	99.332	100.73	110.61	99.831	106.71	105.73	114.01	113.5	108.43	108.37	112.95	103.46	108.18	101.93	100.34	108.12	106.82	112.99	116.49	108.4	115.26	108.01	104.45	103.57	113.46	111.18	108.82	104.81	120	107.96	103.49	96.962
112.48	118.21	109.46	115.63	108.24	109.87	115.9	109.73	109.61	120.85	115.75	106.86	112.1	116.59	117.63	109.08	100.82	107.01	122.14	119.99	111.98	115.8	96.391	118.89	105.69	107.89	117.16	110.76	113.78	113.81	113.3	108.19	108.81	113.17	103.88	113.65	112.53	111.72	113.7	115.66	109.27	122.72	120.27	107.16	111.24	110.01	116.55	118.64	111.85	102.17
119.16	109.81	118.07	120.65	105.19	110.45	107.44	115.76	112.94	125.51	109.24	109.4	114.07	114.88	105.84	118.53	109.66	114.93	118.71	110.11	121.36	118.82	107.03	117.85	115.05	109.34	104.82	111.49	111.64	104.59	116.35	111.34	111	102.75	108.36	108.87	109.82	111.12	116.71	113.94	113.54	107.59	118	109.72	112.09	114.47	109.08	114.23	115.99	108.89
101.91	108.3	114.54	109.14	101.15	109.46	115.03	116.08	109.26	107.83	116.06	106.34	113.87	102.64	117.34	110.32	114.77	112.18	110	104.76	108.12	105.37	110.75	111.9	115.97	118.34	112.86	110.26	109.52	106.63	116.04	105.73	107.78	111.46	108.49	114.72	104.99	111.88	102.78	105.74	110.51	111.94	112.21	103.68	104.83	105.84	118.69	107.04	122.04	102.61
110.89	111.14	114.98	105.06	106.92	97.957	109.5	108.87	107.81	105.25	110.98	106.84	115.15	106.21	99.523	109.54	110.7	109.74	101.93	109.97	99.452	107.47	103.75	103.42	100.9	103.74	113.15	112.05	110.36	115.99	106.98	100.91	106.73	101.34	109.48	107.1	104.26	111.96	112.91	105.47	111.02	110.32	105.78	107.36	100.6	109.6	99.23	103.59	111.13	115.81
109.25	105.36	109.28	106.11	107.34	104.22	104.13	106.89	107.68	101.9	112.11	99.781	115.43	108.94	109.27	109.2	107.34	101.96	104.49	108.39	103.32	103.56	106.02	118.03	95.781	113.32	111.49	113.74	114.1	103.8	106.85	104.03	107.81	105.23	99.801	105.87	97.682	108.58	107.14	108.51	105.24	111.87	104.55	103.51	109.32	100.5	107.78	111.73	98.101	109.68
110.67	117.15	114.67	114.11	119.43	109.15	110.03	112.22	112.62	116.69	114.1	106.09	115.74	111.67	103.58	118.53	111.52	107.7	113.57	110.31	115.8	114.35	116.96	109.74	106.98	100.74	112.47	116.93	112.22	111.41	109.75	117.17	119.03	110.22	106.93	113.83	108.31	114.57	117.8	108.55	111.08	112.69	109.75	110.23	121.28	110.25	117.47	101.51	112.15	110.41
94.618	107.23	115.49	105.23	105.44	109.67	103.78	104.42	108.47	116.01	101.55	108.74	100.51	103.72	109.76	104.03	111.9	102.15	108.41	100.24	109.67	103.39	103.47	103.63	112.79	113.75	102.57	100.65	98.724	103.35	107.27	104.06	117.37	103.42	106.44	107.26	105.81	105.13	99.398	108.11	106.05	111.8	96.677	103.21	103.48	111.42	112.83	112.67	103.19	107.55
128.47	113.22	109.32	114.38	110.02	118.14	123.18	113.56	108.95	117.37	114.94	115.66	114.54	121.98	118.46	115.61	110.95	119.31	117.45	108.63	118.74	112.67	114.44	118.07	120.44	121.21	114.06	109.76	119.42	120.28	119.53	115.81	121.34	117.31	123.41	119.2	120.16	122.45	126.53	118.53	126.69	116.94	109.44	110.5	118.71	113.2	120.66	123.28	119.46	118.36
110.2	113.84	115.6	110.08	114.91	110.76	115.27	117.51	111.76	122.24	110.01	109.41	112.55	113.74	109.19	117.02	103.55	118.09	111.53	112.46	107.89	107.01	109.98	108.24	106.91	116.53	111.02	106.99	114.31	108.14	102.09	105.37	109.13	109.47	117.86	116.71	118.07	106.94	115.96	115.58	103.54	109.14	109.1	107.16	108.08	106.04	113.8	119.01	117.57	117.06
111.69	104.83	112.54	108.7	113.9	123.04	109.71	110.33	111.64	108.01	109.32	110.69	103.48	101.76	121.87	101.32	114.58	114.17	113.94	105.63	112.13	112.83	100.7	113.78	114.68	115.73	100.55	107.5	106.56	119.51	110.94	109.58	110.66	101.14	106.42	109.83	112.72	105.33	106.46	101.97	108.71	113.94	111.34	100.66	112	107.25	104.29	113.84	120.42	105.5
108.96	107.77	101.17	110.62	110.42	111.28	111.73	106.45	106.13	102.85	111.25	99.653	88.626	107.81	98.426	107.99	104.48	102.45	107.31	109.9	111.05	104.64	102.65	102.3	105.43	101.02	114.69	104.16	107.31	112.42	105.31	104.2	112.19	114.75	98.038	105.86	111.12	106.78	106.48	108.97	104.31	111.79	106.14	97.023	101.72	101.54	104.28	102.46	101.83	100.35
102.19	112.09	105.18	114.11	103.34	100.22	107.96	103.44	109.48	103.47	106.57	105.47	105.9	103.37	113.74	105.68	104.42	102.59	112.5	109.15	101.54	108.3	122.93	105.17	112.77	106.93	113.07	106.47	103.21	99.502	99.091	101.39	115.44	104.2	101.35	110.93	101.85	112.17	118.71	112.17	102.51	104.04	106.1	102.45	115.98	112.47	111.85	110.63	112.25	113.64
115.81	121.7	108.41	109.42	116.35	124.19	114.63	118.81	121.65	113.24	113.01	107.66	114.91	107.91	112.03	115.82	106.63	115.9	111.09	116.84	121.84	121.12	123.26	116.44	119.43	123.37	121.39	117.06	114.03	112.97	121.96	115.69	109.52	121.77	119.95	126.46	114.17	116.85	124.28	114.54	113.65	115.5	116.48	118.98	118.52	108.67	110.8	116.25	112.42	116.76
109.61	106.86	110.87	106.33	95.949	92.907	109.44	98.524	116.65	110.15	108.45	107.05	96.198	105.83	118.51	99.536	107.13	115.87	105.3	98.52	106.93	107	99.73	104.2	107.01	113.87	108.12	113.83	110.78	110.93	101.94	102.08	102.62	107.11	103.82	104.25	107.4	108.97	108.07	111.53	98.872	102.98	112.52	107.6	104.65	112.67	102.69	103.79	99.902	119.99
96.678	107.29	111.71	115.6	106.84	104.62	109.14	114.22	106.13	108.08	109.99	104.79	106.62	111.95	104.95	105.81	111.99	110.57	104.9	106.79	110.41	106.72	104.36	113.46	107.54	109.8	108.71	99.824	105.54	104.47	100.82	109.21	115.47	113.58	121.82	113.03	113.44	111.98	109.23	107.98	111.32	108.88	108.17	111.61	106.71	114.19	108.11	103.64	121.43	107.86
104.88	106.85	104.44	105.01	103.65	103.96	114.69	106.68	106.66	108.74	109.18	105.23	102.6	110.05	93.848	105.1	111.35	105.24	115.64	101.91	108.95	109.54	105.41	106.44	102.38	104.24	105.26	107.58	97.577	103	93.782	104.1	114.32	96.571	96.855	110.72	110.38	91.14	107.78	106.03	106.18	104.39	101.39	99.485	96.51	102.84	106.05	108.03	107.04	108.34
113.5	97.465	97.814	98.485	107.91	109.31	107.87	107.87	102.51	104.01	105.16	109.97	105.71	103.52	98.221	103.03	98.231	100.33	107.2	100.47	100.26	107.94	106.51	100.16	104.76	109.99	117.58	109.46	102	102.77	110.87	110.52	102.9	109.2	106.71	118.59	105.87	95.61	105.9	107.8	114.09	101.64	102.59	105.81	106.48	104.26	108.35	115.69	108.76	115.25
105.41	113.46	105.87	113.2	101.51	97.393	99.681	102.85	103.22	105.67	116.18	104.49	101.5	105.21	112.07	107.37	108.04	101.02	103.49	103.55	108.81	110.57	110.13	108.79	114.06	105.43	110.79	107.2	102.78	109.08	105.7	96.215	104.71	112.48	109.31	102.24	116.51	106.24	100.14	105.11	111.88	113.35	103.11	101.76	106.86	106.27	104.66	102.31	115.85	114.99
110.67	99.742	102.39	105.91	109.32	114.51	105.64	117.44	99.673	106.59	107.84	109.27	102.27	105.75	102.88	110.47	106.39	104.19	112.13	105.31	106.37	99.333	107.42	107.22	111.29	112.52	110.79	102.54	95.31	97.098	112.66	106.29	99.496	111.14	103.72	105.8	99.817	107.31	114.39	96.555	106.75	105.66	107.01	116.03	111.32	102.94	105.4	102.23	100.29	104.77
106.98	108.51	115.72	101.57	97.712	103.61	106.61	104.58	105.05	109.88	108.85	104.35	106.54	107.5	105.27	96.324	113.48	107.17	111.67	99.577	104.88	109.76	105.21	112.94	105.87	107.71	109.87	107.76	107.29	106.2	101.45	100.75	101.58	107.92	102.77	111.31	101.78	115.27	108.78	99.135	105.17	108.48	110.11	110.07	110.57	107.91	109.22	102.16	110.22	115.63
101.21	103.64	86.916	99.303	97.921	98.807	95.325	98.02	104.09	92.318	98.583	93.032	105.29	90.945	106.25	109.13	98.899	101.1	105.45	104.76	96.066	105.34	105.35	102.9	99.961	101.78	102.01	97.297	110.21	101.37	106.23	94.388	100.2	105.62	96.388	93.962	102.4	95.986	100.27	99.88	99.381	96.827	94.572	104.53	99.604	97.286	99.392	103.29	95.586	105.92
126.56	115.59	121.67	114.19	122.53	117.53	115.19	126.55	116.12	112.1	114.12	120.39	114.86	120.67	127.21	111.76	121.15	117.01	113.71	111.78	122.81	111.92	119.46	116.19	120.92	110.33	109.62	113.61	122.58	114	122.83	122.38	120.66	109.87	128.12	120.83	104.8	115.06	116.56	116.71	116.13	130.68	111.47	107.88	126.27	116.19	106.69	119.34	115.01	121.49
111.5	115.7	111.63	119.35	111.1	108.33	120.36	106.76	102.41	110.49	118.05	108.7	115.14	118.32	104.41	120.36	104.91	109.88	117.07	113.86	112.45	109.41	110.04	107.76	119.87	120.37	112.42	108.03	103.12	103.24	119.67	115.78	113.77	112.44	107.59	115.42	111.72	105.28	108.37	110.1	106.8	103.16	111.22	116.05	104.5	123.35	108.4	114.37	112.63	114.44
106.36	107.32	111.06	108.37	114.17	96.762	104.67	109.48	105.06	116.63	111.04	103.51	103.47	111.32	102.55	106.79	102.94	101.92	111.84	100.09	101	108.58	105.03	98.168	102.75	105.01	109.96	99.949	106.66	107.51	109	107.94	108.03	101.18	100.63	109.44	114.77	106.92	106.51	101.85	97.338	111.77	105.47	104.07	107.6	109.07	107.53	112.13	102.6	101.74
119.73	118.91	127.58	110.86	119.39	123.07	110.27	122.71	119.01	129.21	127.15	112.87	119.17	118.26	111.49	124.96	115.78	127.92	113.22	111.28	131.8	113.82	120.45	125.51	106.49	116.21	110.68	113.95	117.2	125.2	117.33	119.71	117.5	116.95	118.37	113.67	116.98	116.93	130.99	115.09	110.87	114.23	109.96	113	130.27	115.51	121.25	109.49	129.24	115.63
99.412	102.29	109.7	109.86	99.483	97.207	104.17	113.99	110.29	108.68	106.6	109.37	101.31	108.71	102.57	100.69	94.22	103.42	96.468	104.79	111.33	107.64	105.49	108.37	106.69	102.95	113.86	103.35	107.76	114.77	115.65	105.58	111.76	106.04	102.15	110.52	104.54	116.71	113.51	105.68	105.24	102.5	111.16	110.86	114.22	101.65	101.6	101.59	105.03	103.53
109.83	99.872	108.02	112.65	96.778	113.8	111.37	107.57	107.18	102.34	112.08	104.26	112.87	114.33	101.05	105.77	93.616	111.33	111.36	107.54	114.28	108.78	96.988	109.7	93.549	106.91	103.47	109.03	110.52	104.5	105.46	115.83	105.85	94.004	104.91	101.29	111.82	106	106.33	99.68	109.26	110.98	114.84	99.593	114.8	105.19	102.8	106.43	106.61	99.002
113.21	106	102.9	111.55	108.31	109.48	111.01	113.05	109.02	114.74	113.24	111.62	107.74	99.898	108.28	101.87	107.42	101.49	96.944	100.43	106.15	109.25	103.94	107.51	105.02	106.7	107.7	117.54	105.91	106.3	107.94	109.89	106.84	104.94	114.29	113.68	108.09	114.45	110.97	113.89	104.78	97.509	103.75	106.08	108.84	114.59	107.34	113.51	111.48	115.77
100.49	106.13	105.27	105.88	99.544	101.64	106.51	105.29	104.97	108.53	110.82	113.09	93.433	109.02	101.52	100.77	104.22	102.2	103.04	103.01	100.01	104.54	107.68	111.22	98.382	98.405	114.43	110.09	100.4	107.85	111.7	107.25	111.8	105.99	98.236	105.6	98.708	108.46	102.67	104.65	106.27	103.61	112.07	101.31	108.71	108.49	104.84	104.77	104.08	107.87
94.99	101.38	94.579	97.111	102.07	112.36	106.71	97.564	106.63	86.461	100.35	101.26	101.57	97.562	96.871	102.34	101.21	106.37	98.19	100.5	103.66	102.12	99.711	108.3	96.361	98.102	99.158	97.479	104.57	103.29	100.19	104.6	102.24	107.29	102.73	103.12	99.974	96.75	108.49	110.49	97.794	99.06	97.819	101.05	105.45	100.17	95.696	93.35	98.787	97.308
110.57	98.312	106.88	103.98	104.4	112.01	103.81	110.25	106.73	94.625	108.21	102.8	102.13	108.07	106.58	106.48	107.33	109.06	107.78	101.39	96.164	104.73	95.258	101.07	99.386	106.58	95.969	108.06	96.995	103.45	106.85	106.67	101.78	111.3	101.64	101.68	111.82	114.35	107.51	108.49	114.39	114.78	111.72	104.8	105.47	112.97	102.55	108.36	105.26	106.28
106.03	110.46	111.1	101.23	102.67	100.37	106.33	99.965	105.38	98.742	106.98	100.62	105.9	111.39	102.34	103.54	101.79	102.82	112.66	99.807	106.17	111.8	105.68	104.95	109.87	105.02	101.08	101.03	106.42	108.05	107.74	98.517	108.16	103.07	113.96	106.76	103.19	102.54	108.07	111.36	104.46	102.05	110.57	105.85	114.35	104.49	104.39	104.85	107.47	104.44
102.3	108.28	103.23	109.82	102.98	109.06	104.66	115.54	112.47	107.18	103.18	106.82	100.95	105.21	109.1	103.8	101	109.96	114.13	101.89	95.767	106.88	113.06	107.02	103.08	104	104.27	109.12	112.56	109.91	113.11	119.82	104.76	107.4	102.33	108.98	100.63	102.33	105.8	109.15	99.854	106.45	105.68	108.94	100.97	103.08	96.461	99	108.68	113.38
98.921	96.341	101.63	98.999	105.75	97.892	92.775	108.67	109.47	98.569	89.397	101.6	95.807	102.5	105.4	97.887	109.94	97.662	96.886	96.811	96.496	101.6	103.72	99.888	105.98	106.25	88.541	98.787	95.24	94.678	101.39	108.92	94.911	99.136	104.66	106.9	99.906	93.716	100.25	99.884	96.296	101.56	97.576	96.756	95.31	105.21	90.884	99.03	105.11	96.134
117.1	108.28	119.12	116.83	119.93	119.11	111	113.49	116.82	118.74	118.51	113.08	109.05	113.46	116.59	121.67	109.31	110.25	114.58	110.14	126.85	113.5	121.7	125.59	118.44	116.81	121.97	116.53	115.73	113.1	120.82	119.02	117.53	118.29	120.09	112.22	115.35	105.56	118.07	110.13	114.7	106.94	120.98	118.49	117.03	117.65	123.32	119.8	127.62	127.8
113.08	112.88	110.67	104.94	112.11	113.28	108.69	102.32	113.05	117.47	107.41	116.67	115.16	107.8	111.27	105.9	112.13	113.84	109.47	112.53	118.49	116.75	108.14	120.56	108.94	111.14	115.05	105.38	105.73	100.46	110.16	107.01	117.58	112.24	112.74	104.29	116.21	104.5	113.52	109.84	110.1	105.43	113.72	111.88	111.83	112.33	108.58	106.82	112.92	110.34
97.48	96.018	98.345	95.128	99.619	95.831	106.91	106.46	93.278	107.84	109.53	101.24	103.22	104.13	93.636	93.122	96.692	112.28	100.94	105.15	102	97.439	97.316	97.9	97.199	101.08	104.2	96.351	102.02	92.41	101.71	101.17	105.27	99.352	102.99	111.83	99.973	103.11	89.959	95.037	94.848	98.113	94.723	98.515	98.037	88.023	97.624	92.492	96.211	97.202
103.85	96.391	101.13	113.03	105.34	107.94	110.24	111.55	111.53	110.59	105.75	111.45	107.57	104.32	115.03	102.94	98.115	104.81	101.22	112.95	100.89	105.69	93.693	108.09	106.96	104.14	100.66	106.21	109.16	114.51	98.848	102.82	106.05	109.1	102.3	118.69	111.14	102.3	107.2	102.94	102.14	103.65	104.59	106.98	105.66	98.02	111.75	110.53	106.87	102.82
106.91	104.01	111.44	104.23	103.72	104.86	107.16	105.5	108.71	107.86	101.52	100.42	111.31	104.26	112.67	102.05	110.7	109.61	100.42	104.17	101.71	106.57	100.67	111.46	99.959	98.161	98.616	108.93	114.1	103.85	103.33	107.35	96.364	97.501	99.254	109.65	107.03	106.34	106.08	102.46	108.79	97.473	97.025	110.47	104.86	110.61	94.202	113	99.541	106.84
114.51	110.26	104.73	105.29	112.86	113.44	108.94	116.22	110.46	113.65	115.26	108.54	118.39	111.82	111.76	113.07	106.87	112.62	108.35	114.43	114.08	112.16	108.02	105.24	109.69	111.48	111.87	117.19	110.24	101.71	122.73	108.15	110.71	112.33	108.47	119.74	111.49	111.29	105.18	104.97	110.09	103.53	115.88	104.09	104.67	104.89	120.86	110	106.5	106.72
98.936	99.703	94.058	102.38	102.56	100.67	92.659	91.524	101.14	96.498	99.536	100.45	107.57	106.84	101.27	97.803	98.96	98.961	109.82	108.18	100.74	102.97	101.41	93.301	112.75	100.37	91.996	100.3	100.9	94.045	101.71	105.97	94.232	95.864	102.76	94.684	103.22	93.798	98.783	97.485	101.26	100.53	89.17	112.09	96.565	88.083	97.958	103.15	94.519	93.287
104.83	104.02	106.34	99.375	108.94	102.65	105.2	105.26	105.52	120.54	120.74	104.08	111.11	95.565	103.21	100.65	113.51	105.93	102.84	106.73	98.16	98.983	109.95	110.83	107.29	108.49	105.42	107.19	115.97	99.045	95.87	105.46	107.76	103.06	98.361	102.82	108.45	105.38	116.49	106.06	101.12	111.31	113.31	105.58	104.25	101.25	116.31	104.69	104.32	107.05
110.55	106.1	100.44	108.1	110.99	107.18	103.95	100.03	103.47	108.76	98.403	112.59	108.43	105.81	101.04	104.23	101.79	111.05	111.1	102.33	106.74	98.535	114.27	112.2	98.199	110.08	106.41	107.05	99.097	101.28	103.98	112.83	108.46	104.11	102.51	108.82	103.63	105.16	103.12	100.67	112.44	101.45	103.78	106.8	108.64	106.39	107.33	103.52	104.54	107.91
110.41	101.65	100.59	107.65	114.5	111.41	109.39	104.74	111.43	110.88	100.92	112.56	118.6	107.44	110.27	118.16	116.95	121.12	108.16	118.93	110.74	112.06	114.42	109.87	109.18	116.5	123.14	111.7	121.18	105.1	106.29	103.91	112.21	109.1	102.28	102.26	112.75	111.33	114.85	106.49	107.46	106.59	106.75	111.36	110.09	106.34	101.53	113.72	109.76	114.44
106.39	108.54	116.12	102.55	112.94	109.44	116.99	109.35	108.95	111.98	115.79	114.51	113.7	112.35	113.73	105.9	106.42	105.03	104.01	109.45	107.36	101.18	104.26	113.26	104.84	107.11	112.83	114.2	105.14	105.89	119.13	111.33	114.4	111.86	111.94	114.12	113.84	104.68	107.26	110.75	113.9	113.41	106.41	108.07	109.08	112.99	110.36	98.833	119.93	102.16
103.95	100.33	102.01	113.94	94.67	100.93	115.88	109.56	108.72	91.635	101.98	99.218	101.17	108.14	103.63	102.67	105.61	101.74	100.49	110.51	111.16	102.96	103.61	102.21	104.07	100.72	108.2	102.63	112.82	110.27	103.1	104.66	112.29	102.35	104.2	117.97	108.42	109.1	109.76	107.94	105.56	88.356	92.68	103.77	99.372	118.37	109.9	105.83	101.86	117.72
96.373	100.93	93.87	98.389	95.747	103.68	101.68	96.874	91.875	106.29	103.97	98.958	91.077	88.81	94.708	105.67	101.87	102.21	96.782	104.11	99.355	99.829	96.175	101.44	107.19	100.29	107.84	109.42	103.04	92.518	100	105.38	87.59	96.834	98.866	96.057	100.87	96.473	98.204	104.99	104.03	98.61	104.11	107.7	95.249	101.63	102.67	92.287	93.319	101.81
110.19	104.33	110.38	104.71	109.89	117.66	118.53	114.24	109.34	113.33	118.78	114.1	109.53	115.36	114.27	105.12	104.72	106.9	119.54	107.48	109.35	106.32	104.45	104.33	121.33	116.62	110.33	111.53	110.9	107.19	114.28	106.42	112.85	115.98	119.33	115.25	102.62	111.41	113.18	114.42	112.99	111.95	109.74	114.34	111.65	111.95	109.76	109.72	121.2	115.18
112.49	112.64	97.16	109.66	108.66	110.74	95.629	108.41	98.641	106.38	105.91	117.06	100.86	107.23	105.48	105.72	104.49	111.14	110.15	100.56	101.84	103.37	114.92	106.27	103.34	102.92	106.47	99.998	106.57	108.03	107.22	108.31	111.21	117	102.03	98.188	103.5	105.38	106.75	106.15	97.602	111.39	111.74	98.805	114.32	107.36	110.44	113.36	103.91	103.54
104.13	107.33	102.1	107.56	105.19	111.15	102.63	111.25	112.35	99.461	109.71	108.02	102.04	109.52	100.63	108.15	100.13	110.02	105.32	102.96	110.4	103.15	102.17	111.62	105.85	115.44	114.41	110.76	113.06	112.74	106.69	108.13	101.86	109.91	108.74	101.34	106.62	105.02	101.47	106.35	104.24	109.38	102.68	100.62	104.54	109.64	106.72	105.85	105.58	109.88
101.56	114.7	106.34	113.64	111.27	111.94	111.55	108.18	109.95	105.21	112.88	100.29	104.94	114.48	112.38	113.01	99.235	110.1	111.28	113.91	107.16	107	110	115.02	114	116.66	107.24	107.93	113.35	106.97	109.83	112.73	110.5	113.82	98.154	109.21	116.67	113.94	105.07	109.08	107.67	110.33	109.64	105.57	107.16	109.81	113.02	108.47	104.84	111.17
102.74	97.173	99.695	94.019	100.5	106.48	104.95	106.34	91.757	103.79	110.32	99.299	99.052	98.109	95.48	99.749	97.382	102.21	100.46	102.85	100	92.652	100.12	103.9	93.647	92.966	91.715	102.47	101.33	98.897	103.2	94.649	102.27	102.45	95.819	103.56	94.369	98.939	95.101	94.538	108.94	97.535	95.586	102.68	102.47	103.39	104.74	97.114	100.28	104.03
108.29	95.953	101.5	101.15	101.72	96.746	94.827	110.71	100.82	96.295	105.44	97.98	104.02	103.69	106.88	98.915	99.342	97.985	98.032	108.84	97.949	101.1	103.19	104.07	101.08	97.414	104	97.626	98.07	102.06	98.946	101.3	104.23	101.17	98.227	101.25	94.865	99.799	102.76	98.406	106.11	94.558	111.76	111.08	105.45	99.449	98.163	100.78	100.89	108.33
112.17	104.68	111.6	110.52	109.57	114.53	106.83	106.81	119.51	112.19	100.34	104.02	108.49	108.85	116.29	105.62	116.53	110.98	114.39	119.98	112.26	116.53	107.46	101.04	109.21	108.43	117.33	114.43	110.93	104.66	108.8	105.87	121.12	111.69	109.58	112.59	110.69	100.19	108.14	106.45	104.96	106.33	113.68	114.84	111.72	112.95	103.7	107.27	110.71	113.05
108.77	102.9	107.64	106.87	117.74	106.9	100.97	108.11	111.32	110.17	116.21	104.9	106.05	105.05	109.95	106.59	116.17	111.98	108.57	111.95	111.95	104.48	98.134	102.77	100.69	111.36	97.478	98.061	98.367	112.35	107.65	107.64	109.02	100.47	107.07	107.36	111.7	103.3	95.172	107.31	108.15	112.56	104.89	107.58	108.54	115.28	103.22	103.3	116.29	101.78
99.852	101.76	91.228	95.304	96.484	97.723	101.47	95.386	100.05	98.226	99.361	98.011	93.157	103.3	105.95	107.47	95.824	102.32	95.39	103.49	98.26	101.83	103.88	100.59	90.334	95.838	97.149	100.37	109.14	88.353	109.74	99.067	102.25	94.438	101.55	107.19	105.31	101.49	103.22	94.643	104.44	101.09	105.76	104.71	108.42	102.32	100.28	96.772	101.33	104.23
107.27	117.05	106.38	115.57	106.41	120.75	113.91	111.69	108.27	108.82	110.65	109.53	102.43	105.41	118.83	106.64	111.9	113.18	104.44	113.44	118.16	107.43	112.42	113.23	116.02	116.17	107.04	108.64	109.73	107.14	110.95	122.96	113.15	110.12	107.76	104.88	109.11	117.98	115.17	116.27	116.9	112.71	103.61	111.45	113.89	119.64	101.96	111.66	107.18	108.94
106.52	103.01	103.09	106.83	113.27	100.67	103.97	105.15	105.95	99.352	102.32	96.702	108.3	109.36	105.14	101.45	105.54	110.05	101.68	112.19	101.92	105.7	95.107	108.41	97.692	104.05	103.3	103.71	97.183	100.88	102.36	104.29	103.27	102.22	105.27	100.5	107.29	104.06	100.63	102.98	95.66	108.64	105.64	107.86	105.57	109.37	103.63	114.15	102.23	107.84
100.35	100.71	94.043	96.375	92.393	108.45	93.012	100.81	97.615	100.07	107.71	92.239	100.03	116.99	99.912	98.076	103.3	97.819	100.38	96.134	107.08	95.088	92.41	95.974	98.321	101.95	97.534	97.729	93.713	99.933	99.917	108.59	94.897	106.12	94.421	101.71	106.15	101.35	98.993	96.143	99.851	111.92	103.08	99.504	96.248	102.02	99.631	94.882	101.06	93.241
102.85	105.41	111.85	110.28	102.58	108.61	99.459	101.59	106.4	106.5	108.98	107.61	101.02	100.26	103.12	108.73	98.684	110.72	103.36	97.87	98.97	114.3	107.91	104.22	102.77	111.71	104.84	114.14	102.3	107.02	109.97	107.82	109.27	105.8	111.58	108.47	105.78	106.48	110.22	107.45	106.64	110.04	100.41	109.77	108.47	107.86	104.78	105.05	107.39	102.01
108.55	102.28	94.761	113.08	102.54	101.91	100.82	97.715	97.663	96.159	102.58	100.91	99.821	98.457	104.36	94.28	102.32	104.46	97.792	99.415	96.923	99.115	97.674	92.983	92.044	91.69	104.58	96.364	98.29	92.146	108.6	96.285	92.07	99.724	94.144	92.825	97.348	96.943	105.53	98.647	95.238	104.48	97.187	96.926	99.394	106.73	102.4	93.116	100.81	96.99
117.02	107.43	122.74	108.24	104.62	112.78	105.96	108.84	109.25	111.49	120.91	116.59	103.07	103.09	119.11	116.8	105.78	100.88	99.826	114.24	113.39	112.41	110.55	112.66	111.05	116.02	115.94	108.66	109.32	113.07	111.73	114.68	127.3	111.05	114.28	106.93	115.56	120.34	104.37	113.32	118.81	112.15	112.98	109.19	107.29	113.17	110.1	106.03	110.32	104.27
102.79	116.24	113.06	107.34	107.18	106.53	104.39	110.82	111.47	112.31	123.66	100.19	113.7	106.5	119.08	111.07	120.23	103.06	113.19	106.64	115	112.76	107.23	112.41	114.24	109.08	108.86	111.99	110.83	107.8	115.15	111.38	103.32	115.18	114.14	106.01	114.77	124.12	117.44	112.49	104.1	111.58	112.55	103.74	112.43	106.4	107.42	108.78	103.25	103.93
112.86	115.22	109.17	110.3	124.99	117.71	112.06	115.84	116.87	118.03	110.82	123.07	118.67	129.61	119.04	120.74	118.06	114.06	115.73	114.31	123	116.35	119.86	112.77	119.27	123.08	114.94	117.24	121.94	115.1	117.05	120.8	117.81	110.55	119.25	115.26	116.55	105.48	115.68	117.18	117.53	109.48	116.64	125.42	111.03	107.78	123.26	116	119.57	121.16
100.72	98.448	104.62	107.64	108.26	99.892	105.71	104.34	102.7	104.79	95.56	103.3	101.97	116.46	110.16	95.683	100.82	104.82	113.57	98.717	109.45	95.301	104.01	97.652	107.61	95.648	111.1	106.85	108.24	103.34	106.78	109.83	108.38	101.79	100.5	104.28	106.42	109.32	99.47	105.69	106.31	98.475	104.4	105.14	102.74	110.43	105.6	98.199	108.87	105.24
105.49	111.27	107.69	106.8	103.1	99.657	104.87	107.8	101.75	101.59	106.6	108.31	106.04	116.49	100.1	110.25	114.19	118.73	108.07	107.35	106.96	113.14	102.01	106.71	104.7	94.279	105.14	110.23	107.88	102.99	105.97	104.96	106.82	97.961	107.81	108.14	106.75	109.15	107.84	102.09	112.15	111.37	109.89	102.13	106.08	107.99	102.03	99.544	107.95	105.74
104.16	103.69	120.54	111.89	112.8	109.86	105.71	107.43	124.56	115.15	107.39	112.15	115.07	102.3	107.04	108.34	110.95	111.43	105.94	101.14	117.31	99.982	113.8	106.04	112.13	109.23	110.21	103.3	107.3	111.69	115.77	112.36	114.78	112.36	115.97	117.23	109.86	107.16	114.17	104.47	100.28	113.63	113.74	113.65	119.1	110.52	101.05	103.17	105.26	119.84
115.28	114.87	112.43	111	101.65	114.02	110.42	115.77	110.3	117	114.05	111.28	116.58	112.06	113.97	112.91	114.21	110.95	105.86	118.6	107.8	114.31	115.54	102.96	105.85	108.2	110.37	100.1	111.31	112.96	104.15	117.92	103.13	112.46	105.35	115.42	114.37	108.75	111.45	100.11	118	109.69	110.64	101.69	113.1	113.81	112.54	118.41	116.16	103.22
106.09	101.73	109.05	110.37	99.389	108.57	106.14	112.95	109.34	110.95	106.54	96.978	98.379	90.947	107.16	105.19	104.23	94.98	109.13	102.45	102.66	106.06	102.15	103.48	109.18	100.97	102.56	102.02	96.709	95.442	117.07	98.477	103.04	104.73	101.36	110.78	106.33	106.09	108.03	101.43	104.71	111.96	116.61	116.29	107.96	106.97	106.11	113.62	114.04	104.6
105.76	104.47	120.35	101.32	102.45	103.97	109.16	105.63	99.98	103.4	106.53	103.51	106.37	96.95	108.03	102.63	107.64	100.51	103.38	103.71	103.23	102.25	103.3	108.31	105.76	106.11	101.23	117.03	107.9	116.24	113.61	104.66	109.91	106.64	104.34	111.04	104.59	102.41	98.761	101.49	107.14	103.99	100.86	106.49	110.82	105.96	110.21	100.87	95.842	100.11
120.86	108.93	120.5	120.66	120.16	109.09	112.52	121.22	116.18	112.84	117.66	119.03	115.66	120.43	118.35	104.52	119.33	109.22	114.5	109.14	114.18	110.38	115.66	114.07	116.32	118.49	110.8	123.44	125.88	114.85	111.88	120.44	114.3	109.41	111.77	117.55	124.49	105.07	117.69	117.4	114.22	116.27	121.45	115.08	114.83	116.79	116.24	124.04	129.52	121.77
103.17	109.98	102.31	103.41	104.32	108.66	109.44	111.67	103.03	110.5	96.996	102.32	115.13	98.927	102.6	115.08	101.46	105.16	101.02	99.963	107.94	100.5	103.57	104.36	98.183	106.2	105.06	100.22	105.46	116.29	108.67	112.4	103.2	104.09	89.207	109.4	108.84	101.71	116.11	112.29	99.765	108.67	118.64	99.972	106.62	103.98	106.78	108.93	116.46	106.07
114.36	100.72	105.67	101.73	115.25	105.9	111.21	101.1	99.225	110.12	107.68	102.47	109.3	107.08	99.561	102.83	105.25	98.176	103.5	114.41	112.54	104.57	110.18	100.81	109.57	101.41	100.33	99.547	107.84	106.38	115.53	103.42	105.05	110.63	95.889	106.11	97.133	117.11	104.82	105.74	104.22	104.43	109.11	106.27	106.83	103.86	112.75	102.92	108.65	101.98
107.95	106.85	113.48	104.46	110.27	104.53	108.12	114.14	108.88	116.9	118.38	113.94	117.26	123.99	105.16	111.02	111.35	121.52	120.57	109.49	117.24	116.13	113.31	113.04	116.89	113.65	113.79	110.66	110.57	109.71	101.6	111.74	111.52	125.06	118.8	100.49	102.72	98.847	106	106.72	120.87	122.12	114.96	111.34	115.31	106.99	111.52	117.35	112.93	115
120.34	108.39	111.62	115.15	110.75	102.2	113.69	113.65	108.81	115.84	111.96	107.29	106.12	115	120.01	113.54	118.9	112.21	107.71	104.2	115.81	116.13	115.97	107.62	97.675	99.74	110.26	108.06	102.66	121.66	111.2	114.09	110.08	117.76	101.38	112.04	104.48	110.12	105.22	116.14	116.38	105.78	106.64	104.96	117.43	107.57	113.42	105.54	110.37	106.8
112.91	110.14	107.78	115.44	109.17	109.38	109.72	110.11	110.61	103.97	110.52	123.31	110.47	115.67	105.53	105.95	108.28	112.38	115.81	112.64	107.29	107.39	116.36	109.63	105.73	114.16	109.82	106.58	103.08	118.53	105.83	105.2	117.48	118.68	113.94	116.57	111.43	111.65	110.01	118.36	117.65	114.87	102.44	113.08	115.06	113.05	113.82	109	104.24	116.73
104.66	105.61	102.53	107.64	100.62	101.23	106.37	104.59	111.07	101.93	108.68	98.6	101.62	101.99	97.011	107.6	111.21	102.27	111.49	103.85	105.04	103.9	104.48	107.97	114.2	108.33	101.76	119.45	115.78	100.87	109.39	108.6	102.76	107.34	108.35	101.78	109.41	102.61	103.98	105.23	107.85	106.09	110.94	98.32	104.12	106.61	104.91	109.54	109.44	105.17
114.91	121.87	108.99	121.93	122.9	110.23	118	115.47	127.33	114.87	112.02	117.29	121.31	118.04	110.06	114.04	115.59	109.44	123.03	119.12	121.87	115.76	118.04	119.54	118.22	119.56	111.39	116.42	110.95	108.03	125.94	112.91	101.2	118.18	112.51	109	117.56	113.5	122.54	111.48	115.33	121.93	118.37	120.77	121.93	121.87	115.5	116.27	115.06	109.7
115.06	112.18	104.9	106.3	114.32	98.607	110.4	107.41	119.96	109.95	114.06	105.67	112.2	111.2	108.89	112.36	109.18	110.1	104.48	110.66	109.78	102.83	109.37	112.23	110.18	112.23	111.75	105.82	107.84	107.29	115.81	106.5	99.533	102.44	108.98	114.29	116.67	109.91	106.51	106.46	115.46	106.75	100.46	110.66	111.97	113.66	107.34	105.82	103.88	108.11
105.93	108.03	112	100.81	104.08	94.069	101.34	112.53	115.44	103.35	106.04	102.9	99.639	101.43	98.306	100.55	106.63	101.27	107.99	104.85	113.64	105.64	115.94	112.77	103.27	108.68	112.5	111.56	104.3	107.67	102.03	110.39	99.29	106.1	106.73	98.338	95.435	99.177	99.191	107.15	117.14	108.87	96.481	106.92	103.74	107.99	114.69	103.27	103.14	107.99
102.93	106.27	115.68	106.71	105.15	107.51	101.29	107.26	121.57	110.1	105.75	105.26	109.23	106.28	106.69	113.16	105.45	89.668	107.5	114.53	108.54	105.94	107.48	104.82	106.94	103.6	112.56	100.2	109.67	105.11	114.44	107.06	98.741	109.72	103.96	103.56	106.73	108.99	112.72	103.15	101.08	101.57	106.38	103.47	112.41	115.77	98.716	110.05	103.87	102.87
105.44	110.06	101.57	104.91	107.36	106.95	110.52	99.677	118.41	103.82	110.77	108.84	105.67	112.67	106.01	113.41	112.52	110.2	101.89	105.87	105.81	108.78	109.44	117.02	109.48	110.28	116.55	113.54	112.72	105.69	107.04	112.2	123.79	105.07	105.28	108.72	100.8	111.78	116.14	101.51	110.09	113.87	128.02	114.33	105.11	116.33	112.54	103.42	109.1	118.39
102.64	112.25	118.56	118.16	116.36	116.96	96.719	111.55	104.62	119.3	103.17	118.65	118.57	115.89	100.61	108.78	112.2	110.33	104.56	103.06	115.49	113.4	119.38	108.96	111.77	101.57	106.5	110.54	109.19	111.7	111.68	114.55	116.22	112.1	110.54	114.34	108.16	107.28	111.73	109.86	105.77	105.2	106.28	116.79	115.15	115.57	116.55	107.94	102.5	120.56
101.2	108.83	97.714	105.54	103.86	105.52	99.379	109.43	107.88	102.61	102.38	108.46	106.79	107.16	106.86	97.577	100.62	107.96	115.77	114.54	110.62	109.7	101.1	101.68	109.96	104.23	108.12	99.391	103.55	104.85	110.87	107.11	106.48	101.73	111.79	103.6	110.83	102.75	104.08	106.35	102.79	113.1	111.11	101.25	110.75	101.92	107.93	107.66	116.11	109.44
104.81	104.55	105.42	107.82	112.55	104.7	109.7	104.89	110.27	100.37	121.12	113.16	100.27	106.53	105.06	108.97	100	109.53	106.59	111.91	108.61	110.43	108.68	103.36	107.37	108.63	106.68	98.686	111.76	105.47	107.95	107.46	110.77	102.73	104.27	105.1	113.34	106.28	102.95	110.87	106.26	106.23	111.03	107.45	107.15	105.13	100.59	110.36	105.93	105.83
100.39	102.08	102.63	106.22	97.882	101.95	107.5	92.664	102.71	100.79	92.548	103.29	103.62	110.72	107.62	98.873	107.47	107.6	105.73	111.8	116.14	103.33	109.88	102.87	97.923	106.28	113.28	108.98	103.04	109.79	93.6	107.84	103.21	103.93	99.671	102.47	101.59	104.84	111.69	97.008	108.23	107.05	101.49	100.44	105.66	98.549	107.16	108.67	108.99	104.2
114.87	118.08	111.54	113.03	119.16	114.26	114.2	107.61	116.14	112.62	116.28	110.75	113.13	120.21	126.14	115.47	104.88	116.83	120.27	100.63	118.22	121.04	116.55	118.3	125.9	113.39	116.08	117.58	124.68	111.51	120.47	110.29	115.4	113.41	129.77	116.82	114.9	119.06	110.74	121.75	106.93	122.48	119.68	112.91	110.33	110.41	123.87	120.56	115.8	113.76
101.89	106.57	115.94	97.41	104.03	115.98	99.539	101.93	106.78	104.07	100.65	108.02	101.23	93.241	109.24	104.64	96.138	98.633	108.65	100.62	112.06	99.625	102.42	99.498	110.38	111.7	101.59	108.85	99.777	101.58	107.04	102.93	107.76	108.45	95.205	104.02	105.1	103.83	103.44	111.21	110.45	102.24	101.79	107.3	106.63	105.41	98.716	102.95	107.15	102.75
111.64	100.24	107.69	110.76	110.11	104.7	105.86	109.25	102.21	104.67	98.503	102.56	108.5	107.38	97.848	104.75	107.51	101.93	103.33	91.495	99.276	109.31	105.61	99.757	111.96	107.38	90.047	103.55	112.24	98.594	99.661	111	100.42	113.89	99.616	110.94	107.48	104.75	113.96	106.15	112.11	107.88	110.13	112.92	102.81	112.54	113.7	110.54	111.68	116.33
96.658	90.111	101	94.528	105.92	103.96	104.36	101.64	94.791	90.477	101.23	96.038	98.3	105.16	95.892	104.48	98.146	95.339	93.222	104.92	99.079	98.973	106.26	98.42	90.744	95.332	100.26	107.22	98.289	92.938	101.23	95.411	108.55	98.826	110.46	97.435	102.78	102.14	106.45	96.59	101.03	96.07	98.897	105.43	94.767	104.1	95.949	97.465	101.33	94.292
106.57	94.166	105.55	105.26	109.08	102.18	105.5	99.303	105.34	109.87	112.6	106.65	98.976	102.28	101.01	114.03	107.2	97.834	105.22	106.06	103.62	97.56	100.64	100.53	97.655	101.58	113.91	105.35	109.21	101.17	106.22	106.1	108.46	104.3	99.243	108.7	111.07	99.57	106.23	104.24	103.04	91.663	104.3	99.046	98.513	105.08	102.57	106.72	108.99	104.96
119.86	122.71	114.36	118.74	117.08	131.05	126.73	114.89	125.05	116.39	114.83	116.81	111.95	118.95	118.94	123.07	118.85	107.87	112.65	120.8	116.35	114.8	108.62	117.04	118.7	112.31	120.54	120.31	124.17	117.76	118.61	111.61	108.79	119.46	123.15	124.43	124.21	112.88	111.42	111.33	118.75	120.35	115.6	117.06	116.13	108.82	109.2	109.9	111.35	111.43
98.793	106.96	99.662	105.77	107.31	102.2	117.71	106.16	106.44	110.21	104.06	112.59	103.3	110.46	105.27	110.23	100.15	98.021	105.26	112.31	105.36	88.99	101.93	102.61	104.41	103.39	101.01	99.658	108.35	110.87	108.74	109	106.19	100.41	102.56	109.01	99.843	102.88	98.778	105.72	108.2	114.13	107.66	109.46	109.4	103.63	107.33	106.47	104.3	106.19
99.082	93.921	113.51	107.15	90.169	101.16	88.524	105.45	102.52	97.639	100.5	87.974	99.145	97.357	90.298	93.865	98.299	102.85	113.84	100.26	101.59	102.51	104.83	95.942	103.91	88.751	102.53	98.466	95.591	97.265	94.249	101.33	97.469	102.53	91.985	96.008	97.636	92.371	101.28	100.66	98.849	105.2	106.04	100.66	111.86	96.532	98.871	94.869	99.576	108.19
110.4	107.1	106.91	98.453	97.168	106	94.777	104.36	106.04	107.77	116.73	107.86	107.07	100.83	100.51	109.38	98.172	105	102.49	100.85	113.1	104.24	104.31	101.66	97.868	101.75	101.2	99.078	113.11	98.14	103.89	99.548	108.11	92.283	104.59	98.978	111.53	116.03	107.01	103.52	112.89	98.253	100.58	111.62	119.89	105.8	98.105	105.02	102.32	105.66
112.61	104.09	104.63	101.26	107.33	105.67	101.25	98.876	100.08	94.7	104.89	103.62	109.83	102.84	102.89	99.821	100.58	105.47	100.63	97.402	104.82	105.3	108.69	106.09	101.37	110.65	108.89	102.98	104.67	99.016	104.65	106.49	103.6	101.11	100.31	107.11	107.66	108.8	97.287	103.92	103.9	104.54	105.86	104.74	103.55	105.31	94.858	101.25	102.91	98.974
113.64	105.32	113.94	113.28	107.05	103.04	107.71	110.93	109.86	105.57	109.47	105.12	116.92	113.55	113.2	102.31	116.37	114.18	115.38	104.32	116.48	109.3	109.94	104.01	117.52	114.91	107.36	110.76	114.17	117.6	124.29	109.24	118.76	119.79	112.09	113.21	108.19	104.97	105.19	107.23	114.51	111.82	101.89	113.7	108.11	99.702	113.95	111.34	109.27	113.89
108.04	106.88	103.3	104.07	99.629	108.21	105.32	112.41	98.476	115.82	103.35	106.43	101.99	108.44	108.18	104.81	104.96	103.7	113.65	109.88	102.58	103.57	112.84	104.83	105.72	101.16	108.51	105.18	111.77	111.53	104.21	111.31	104.17	111.1	103	115.4	111.96	117.38	115.77	101.14	100.65	111.4	98.457	109.07	110.32	112.88	102.81	111.25	104.27	98.858
105.4	107.73	104.82	101.33	95.973	107.23	113.41	113.1	104.21	110.26	108.69	98.142	105.07	99.871	108.39	99.787	98.838	97.44	110.64	108.71	119.87	107.5	107.3	107.51	108.93	110.15	102.32	109.11	109.46	103.05	100.78	105.27	106.59	104.87	112.11	103.13	109.88	107.23	92.782	107.93	105.36	108.27	110.15	108.82	109.7	100.09	111.06	106.76	111.68	102.17
112.81	117	104.04	109.64	101.57	110.28	112.2	109.56	114.24	116.75	115.88	113.77	110.71	106.02	115.48	112.57	110.32	112.4	108.54	109.67	107.49	111.92	116.01	110.47	111.57	116.66	118.82	112.44	111.26	116.13	115.68	112.98	102.29	109.13	109.34	123.46	121	110.77	110.97	114.51	109.34	123.65	110.08	116.18	114.53	115.45	108.95	107.49	109.75	115.55
111.24	113.49	111.55	98.595	100.85	103.86	98.261	104.83	98.283	95.93	106.39	95.454	101.74	108.28	113.09	97.662	95.095	96.418	94.124	96.692	103.74	109.44	101.98	100.84	102.97	99.903	104.58	99.67	91.305	102.72	104.94	103.04	101.73	98.255	91.333	104.21	92.292	101.02	94.048	110.93	100.49	97.495	105.48	100.93	102.2	95.804	97.959	100.35	105.88	106.06
103.41	109.23	112.53	104.51	103.69	102.96	104.53	115.61	110.5	93.003	102.75	101.59	103.68	106.39	110.06	109.63	107.15	102.85	114.69	112.52	107.86	113.01	106.76	101.71	109.26	106.04	108.72	106.83	96.107	100.89	108.48	114.27	96.156	113.51	105.59	100.22	109.14	111.5	107.12	104.41	101.58	105.45	105.79	107.04	106.13	103.01	110.05	116.46	104.62	106
102.94	102.87	85.796	97.272	104.06	96.068	96.428	110.71	103.91	107.37	107.28	103.2	95.88	92.756	91.945	113.43	102.18	94.132	89.845	111.87	107.56	102.75	95.175	100.61	105.81	97.669	104.53	95.475	94.888	101.31	95.982	95.516	101.66	99.052	109.42	98.631	103.31	99.209	101.12	110.65	92.042	92.011	100.33	105.6	94.077	92.619	101.42	97.219	94.441	99.07
105	111.65	107.8	110.52	102.09	110.51	104.81	113.59	106.18	110.75	117.55	102.69	109.62	100.58	95.937	112.06	104.28	112.83	103.72	105	106.8	115	106.34	104.13	112.7	114.23	102.31	113.2	107.38	109.88	106.85	98.244	112.34	110.96	109.12	105.81	107.73	106.25	97.456	111.07	103.03	102.11	104.79	102.81	100.96	106.53	111.38	108.53	108.25	106.16
103.87	115.76	111.48	97.533	108.43	101.17	110.56	112.76	112.91	108.16	99.953	105.61	115.09	108.87	103.49	107.42	97.178	106.46	109.43	100.63	109.47	113.1	100.91	106.07	95.37	97.099	105.5	105.78	100.98	101.4	114.33	117.39	108.05	107.69	103.83	107.25	108.31	104.91	106.34	107.32	105.07	104.07	110.82	104.71	117.59	110.49	108.5	110.8	116.75	95.523
104.59	101.3	109.75	103.37	105.05	99.096	102	109.75	102.91	104.07	98.706	106.93	102.68	99.585	99.993	109.1	100.67	102.3	107.51	96.404	93.351	104.78	107.63	105.71	105.46	109.62	109.44	101.73	107.69	105.03	103.24	103.2	110.52	96.957	100.26	114.49	97.266	107.68	105.62	101.83	103.53	110.94	96.685	108.56	112.56	100.81	97.006	98.095	100.67	114.56
117.14	125.57	110.85	115.95	116.81	111.76	107.51	110.39	111.8	117.52	120.01	120.11	109.58	120.85	107.23	119.27	112.79	112.22	115.71	108.14	106.53	118.14	112.31	112.21	108.1	115.45	119.98	114.28	110.67	108.37	109	110.77	107.65	117.36	112.54	109.74	112.26	112.16	103.41	111.9	115.18	109.79	110.71	107.96	109.46	116.35	117.69	104.55	115.23	102.54
104.31	105.5	104.84	114.2	124.27	109.24	118.59	112.73	105.91	104.56	110.19	110.5	107.87	105.6	114.2	108.19	112.27	104.29	111.69	107.21	109.06	110.71	109.89	108.79	107.45	116.2	109.5	113.55	105.67	104.71	103.07	103.89	108.33	116.66	113.83	111.85	103.41	117.25	106.16	103.35	112.76	114.97	116.32	109.58	110.92	119.77	111.36	104.41	108.23	104.91
103.05	106.19	104.9	110.66	107.18	107.86	103.27	108.8	114.31	107.45	107.85	109.56	102.91	111.52	110.29	113.54	109.43	102.44	113.84	115.05	105.72	109.88	104.58	111.36	107.9	118.97	104.75	101.95	106.54	117.13	108.03	105.99	111.65	115.61	100.15	119.25	104.52	116.21	112.78	107.39	114.72	112.19	104.24	116.66	116.15	105.25	106.37	113.29	106.59	112.72
117.76	119.09	103.89	110.57	110.52	103.31	108.51	121.13	107.75	112.06	116.39	113.43	112.87	110.67	117.81	106.73	106.55	115.45	107.5	112.82	110.63	108.14	120.05	108.3	120.47	120.82	113.31	109.52	114.06	107.92	119.1	110.37	113.55	120.27	113.51	112.22	112.48	112.69	122.08	118.67	120	111.19	113.95	120.04	109.02	113.14	114.84	106.56	109.59	108.5
116.73	109.98	118.37	107.32	108.66	109.01	102.63	104.86	113.4	118.4	110.18	112.18	116.12	110.22	106.23	110.32	108.66	113.83	114.04	114.59	103.71	114.11	113.39	108.99	110.43	110.58	111.54	114.52	104.88	116.28	111.12	111.59	108.34	111.59	109.95	104.53	120.5	112.13	113.16	106.74	115.48	114.93	109.13	107.2	116.16	113.91	109.39	115.39	107.93	117.15
106.72	101.78	102.5	100.71	109.55	106.39	107.6	106.62	110.94	111.61	112.63	104.9	103.31	111.33	113.1	103.45	106.56	105.78	109.31	95.982	102.19	105.2	106.73	114.51	100.77	99.376	112.36	109.39	115.93	99.856	105.47	106.66	100.41	101.53	101.47	106.58	109.12	104.1	108.98	110.94	101.33	100.77	109.86	110.15	96.338	102.37	101.21	108.74	118.7	110.06
111.62	113.09	105.19	99.115	103.71	113.91	106.91	100.65	108.09	97.621	109.08	114.4	103.43	103.11	103.22	103.05	105.15	106.53	110.05	109.37	100.04	104.29	114.17	93.306	106.94	111.32	110.13	111.73	107.6	112.49	103.57	111.5	104.92	109.05	108.57	120.34	107.86	106.27	111.83	111.39	113.52	103.18	109.98	112.65	100.82	100.6	107.34	103.78	106.97	103.95
108.4	107.66	110.13	120.63	116.1	110.83	112.23	111.34	107.1	115.63	106.33	117.93	106.53	117.2	111.59	125.88	107.24	102.64	112.66	107.83	113.43	112.06	119.3	111.33	105.6	114.77	108.95	117.01	110.3	105.62	113.75	112.53	112.9	103.55	111.12	111.29	114.48	101.52	105.91	109.14	100.64	114.91	107.59	112.06	106.48	105.67	116.3	112.9	110.78	118.07
103.11	109.07	117.56	110.6	113.61	109.96	107.01	96.515	98.23	102.33	99.683	102.9	97.991	110.03	110.92	96.604	102.86	110.84	105.38	102.03	108.3	91.703	109.84	97.441	96.048	105.98	100.08	109.36	102.13	106.47	111.24	109.57	110	100.49	107.57	94.24	102.68	107.5	104.65	98.203	107.79	106.49	106.63	112.57	105.3	91.705	112.56	110.92	99.262	101.65
114.75	116.37	117.41	116.28	124.47	115.42	115.04	123.24	121.78	117.58	116.06	113.86	132.11	120.84	117	121.15	118.16	122.26	118.13	122.73	122.25	112.93	112.16	122.66	120.49	119.2	125.92	110.01	117.4	126.03	118.42	115.95	121.25	111.45	113.08	115.31	109.01	117.4	112.92	122.46	123.67	118.55	119.87	126.84	116.46	118.82	121.72	106.84	118.79	127.83
108.94	103.33	110.31	113.02	110.71	105.36	106.23	118.71	120.21	119.65	107.09	110.75	107.09	102.86	99.723	108.23	107.02	109.1	117.38	108.72	101.55	115	99.854	104.94	108.34	115.34	103.52	110.25	104.87	115.59	121.13	118.11	108.11	104.11	103.77	110.63	113.41	105.33	106.17	100.22	102.53	104.18	110.88	112.66	114.72	104.07	111.96	106	107.93	109.06
101.97	108.63	109.1	105.46	106.89	106.31	105.96	110.46	111.54	102.95	99.728	109.45	105.19	109.13	103.28	103.42	112.97	105.56	108.53	89.145	98.6	97.651	100.85	97.022	99.22	98.986	103.37	101.42	91.405	103.71	112.63	105.86	102.95	101.68	99.182	100.41	106.66	106.75	103.21	100.64	117.86	97.066	95.765	102.43	94.267	97.659	100.24	107.53	116.81	109.64
108.3	108.19	114.88	114.32	116.57	114.17	111.61	118.7	114.31	116.46	110.55	106.15	125.87	105.77	110.48	106.04	107.38	109.48	109.74	114.78	100.11	113.89	111.21	108.68	108.68	119.73	110.13	115.69	112.29	103.9	120.35	110.52	113.59	117.94	120.04	117.5	117.79	107.47	117.03	109.94	106.24	121.46	113.39	106.91	112.12	110.98	98.189	108.39	108.48	119.15
113.09	96.256	108.71	101.11	104.86	109.04	108.85	97.375	104.01	98.133	98.601	110.39	110.8	105.09	98.406	107.82	98.252	105.41	107.56	107.48	110.98	106.99	100.58	108.02	99.42	109.45	112.17	104.22	103.18	104.98	99.235	111.52	98.927	102.87	96.427	108.43	98.034	102.6	104.03	106.29	108.86	106.34	101.34	99.671	111.58	106.95	100.55	113.05	111.15	105.91
95.762	103.45	106.97	96.487	100.77	94.216	103.48	98.988	102.03	104.13	104.32	106.79	94.034	95.57	102.29	94.446	101.39	94.748	99.939	100.21	95.649	97.461	97.476	99.405	99.042	88.025	101.09	97.129	103.45	107.48	99.786	105.82	106.03	102.51	98.033	100.63	105.65	101.5	103.99	91.934	105.65	107.83	96.28	95.451	95.236	98.74	96.975	105.56	104.84	101.04
104.37	109.04	118.05	112.45	107.22	118.32	112.05	112.01	109.35	115.46	110.7	117.77	112.58	105.22	118.7	113.58	113.75	106.16	110.65	111.71	117.49	114.96	114.44	113.93	111.09	115.02	107.74	108.87	104.41	112.37	107.39	114.18	109.8	105.52	118.88	116.92	114.92	114.61	113.34	105.8	120.78	108.04	109.18	110.68	113.05	111.77	111.39	107.77	115.83	122.54
102.08	101.43	104.31	115.2	103.93	107.88	93.654	91.109	101.9	97.658	99.399	97.921	96.802	104.84	100.89	101.43	101.88	96.535	100.84	89.511	100.51	92.166	104.01	104.08	95.294	98.609	103.15	92.639	96.818	95.151	98.583	105.33	109.38	95.328	100.38	98.144	88.835	96.978	99.641	98.915	102.63	111.11	99.996	101.03	101.45	109.16	103.02	100.03	101.53	96.864
108.08	105.94	105.76	114.47	107.16	104.44	122.74	114.06	115.79	117.24	109.04	114.87	105.61	104.56	110.31	111.39	106.58	96.483	108.51	114.34	113.95	117.96	110.55	105.31	110.01	105.12	109.09	115.17	100.2	106.05	104.42	110.3	114.92	115.12	110.89	115.31	106.87	106.52	109.24	116.91	110.21	111.29	116.81	113.44	118.23	112.39	97.562	122.05	114.11	109.4
104.69	106.11	104.69	109.6	109.63	113.07	117.89	105.2	102.01	114.26	110.01	111.34	100.88	107.37	115.11	114.55	114.64	110.71	106.5	112.24	117.69	111.55	111.71	107.36	115.44	106.38	113.45	100.78	105.22	111.31	104.64	98.826	112.48	117.91	115.47	110.74	107.47	109.72	114.18	116.36	105.58	105.39	101.53	102.39	111.78	104.64	112.05	113.13	114.31	113.16
101.22	102.53	98.249	98.675	94.623	97.792	102.5	101.55	97.547	101.01	100.88	91.843	99.997	100.09	95.012	96.331	105.54	99.726	101.55	93.779	106.01	106.54	108.86	100.76	97.195	100.35	96.159	95.58	96.834	103	103.38	105.34	101.43	98.711	98.052	107.77	94.136	105.86	89.294	99.235	109.65	94.857	99.483	102.41	98.193	112.97	98.253	99.29	101.99	93.486
104.99	109.92	110.21	113.3	113.38	116.93	111.99	115.27	108.16	112.46	116.9	104.03	112.75	113.3	112.98	114.4	106.03	117.1	116.2	123.81	119.1	112.13	112.54	115.51	110.74	108.83	117.57	119.74	111.99	113.25	110.89	117.29	116.84	104.24	109.52	117.81	111.78	105.65	112.41	107.38	112.32	119.75	115.87	109.06	111.44	117.74	116.68	119.44	115.65	111.96
100.23	101.9	93.444	106.4	94.388	95.06	98.344	102.55	100.86	95.49	99.09	94.957	102.38	98.221	97.822	98.813	108.69	102.79	102.66	101.74	89.816	108.91	96.098	107.68	98.447	93.944	94.344	97.133	102.66	104.87	98.643	91.403	103.56	93.422	101.78	97.45	96.306	104.53	97.888	96.4	94.199	100.44	99.084	106.49	95.352	95.057	99.824	93.078	107.91	97.383
99.655	104.15	112.98	109.12	114.24	105.96	96.148	105.11	111.98	105.39	114.04	99.283	108.28	107.83	96.379	112.81	98.782	98.732	102.38	112.53	108.75	104.27	109.4	102.84	101.71	102.44	106.18	98.372	98.647	98.664	108.78	102.94	115.33	104.47	110.14	109.3	113.85	112.26	102.22	109.99	104.37	106.79	95.42	99.42	110.48	105.48	105.65	101.05	99.77	113.35
111.17	103.01	117.97	101.82	109.01	100.83	99.398	103.6	101.65	101.07	102.86	108.15	104.26	110.69	99.234	107.25	99.063	105.67	97.802	100.32	106.06	101.29	105.79	102.92	108.92	110.86	101.94	104.68	105.65	103.16	103.91	92.252	105	110.75	103.3	104.2	114	103.81	110.96	106.01	102.33	103.4	96.611	109.2	114.37	102.65	108.03	112.62	100.09	108.85
109.94	107.63	117.98	104.01	114.84	110.74	107.31	112.76	108.35	110.21	116.67	111.73	114.7	112.7	111.3	114.16	104.37	111.75	106.07	111.93	112.96	111.28	112.92	106.89	101.47	111.25	108.42	109.39	109.66	112.66	105.66	106.45	107.01	109.51	103.52	112.99	109.48	108.19	118.49	101.53	113.45	108.93	111.29	109.49	108.55	116.76	109.48	117.93	113.04	116.97
115.44	115.93	104.74	113.89	110.03	116.8	106.56	110.24	107.87	112.62	118.42	117.2	111.67	110.91	113.66	107.94	105.84	114.14	115.31	120.05	96.434	99.347	111.38	108.28	99.036	106.37	109.08	116.95	115.09	104.2	111.14	119.94	111.09	111.42	119.91	109.4	115.04	109.67	118.55	111.97	117.43	99.498	107.83	115.1	112.33	111.82	108.99	113.35	109.17	111.34
107.73	110.31	109.29	106.53	114.99	113.24	103.76	109.42	116.3	105.89	114.17	108.43	113.02	103.32	120.46	109.15	115.62	110.84	116.03	106.16	119.11	109.83	112.51	111.58	120.18	106.96	105.12	106.93	109.11	112.51	106.52	117.26	102.13	105.23	100.85	107.61	103.17	120.06	110.45	105.44	113.81	107.27	112.52	105.34	112.36	104.48	108.72	115.59	111.75	108.86
107.96	106.02	106.46	103.89	107.07	97.404	108.49	104.65	107.61	108.83	104.99	103.45	104.56	115.16	114.43	111.63	109.31	105.5	106.21	113.11	111.54	105.84	108.6	101.35	102.15	106.23	107.95	108.3	103.19	105.3	104.26	101.57	105.07	108.66	106.74	102.25	112.05	106.68	98.531	102.87	104.86	94.535	99.243	100.16	100.99	107.81	104.63	103.7	101.67	108.47
108.79	103.75	112.75	100.26	105.35	98.304	99.295	108.14	103.6	98.925	104.61	105.44	106.59	102.47	99.879	114.11	113.23	109.14	107.72	110.24	108.32	105.12	101.9	101.88	101.62	111.36	105.68	103.61	98.267	103.38	111.51	109.12	108.14	104.32	110.61	111.55	110.2	105.8	104.98	109.56	101.75	107.82	106.19	106.91	111.38	104.62	101.64	115.63	105.22	106.34
104.85	93.388	101.51	99.645	98.599	103.85	103.82	92.159	95.564	94.296	100.36	105	101.62	109.51	96.759	96.94	90.639	100.4	96.319	95.866	99.692	99.422	100.98	95.159	99.704	92.764	106.18	104.67	104.96	92.458	99.177	87.918	92.886	108.9	97.314	111.32	98.668	103.94	92.973	96.713	102.96	98.065	100.85	100.51	93.21	97.632	93.27	93.924	104.02	101.81
112.05	111.51	112.87	110.92	109.72	120.02	109.75	117.08	107.36	107.02	109.95	105.42	112.41	104.01	113.25	107.44	110.62	112.87	106.93	113.99	118.71	106.24	104.83	112.85	104.89	120.98	114.84	107.62	102.55	107.23	113.53	114.38	106.18	112.38	114.32	107.81	118.92	109.46	105.9	112.31	107.64	110.33	110.28	108.58	104.17	117.97	101.5	111.88	108.72	102.55
109.79	93.234	110.46	112.96	108.87	109.62	107.05	112.18	107.21	109.72	107.17	104.69	107.69	102.65	103.13	110.03	107.14	109.85	110.67	103.85	105.75	105.56	111.03	108.4	108.45	110.99	108.1	111.97	103.33	104.25	105.54	100.9	100.84	115.19	98.517	109	112.63	106	101.18	110.05	107.29	105.45	104.03	99.88	102.44	102.98	109.87	112.99	99.794	109.11
102.27	104.87	105.14	108.81	106.15	99.909	99.081	99.288	114.06	101.19	98.495	87.768	95.517	105.97	102.64	100.73	106.98	105.32	103.18	104.19	101.52	96.195	99.926	110.43	92.587	102.11	100.78	98.865	101.16	99.899	105.25	96.036	109.79	97.919	103.93	113.2	102.69	98.389	109.45	101.38	108.92	99.717	101.19	104.75	101.33	107.7	102.05	101.32	101.83	101.89
100.24	104.76	100.7	102.44	105.12	97.325	108.56	117.96	100.43	103.18	101.75	101.85	110.48	100.23	105.99	100.78	107.63	107.75	103.55	99.751	106.39	102.37	110.15	104.32	102	109.36	111.6	102.8	100.49	108.15	109.16	101.84	100.87	103.7	103.18	94.658	101.5	114.57	98.493	107.07	102.25	108.97	101.88	112.95	103.58	102.53	106.96	92.132	104.44	107.76
113.75	104.57	120.74	117.17	116.01	104.68	122.87	127.07	118.24	122.56	122.97	110.93	120.54	124.89	124.89	117.21	111.47	115.83	119.78	114.98	116.51	111.42	112.33	117.33	113.05	119.91	117.84	110.94	122.36	120.47	116.32	112.59	118.72	126.48	117.65	131.24	118.04	123.82	115.41	114.85	111.78	111.03	123.54	110.89	113.11	120.03	127	114.52	124.5	123.52
100.69	96.986	99.59	97.86	104.87	109.02	111.15	111.84	106.97	97.644	117.66	108.2	97.968	104.43	105.44	104.87	98.097	106.22	108.2	108.81	106.39	104.9	108.34	105.97	104.53	107.67	106.5	106.82	106.36	98.135	104.16	105.9	106.03	99.407	110.77	104.77	110.45	106.59	101.43	102.86	106.42	103.52	110.41	99.992	106.61	109.9	109.54	98.425	106.87	116.02
117.94	108.16	110.65	107.63	109.36	110.83	126.06	112.74	110.55	110.47	107.51	106.89	109.87	115.42	112.15	105.84	117.02	106.61	112.91	112.94	110.39	113.48	121.29	104.38	108.88	112.12	115.64	112.9	112.31	117.46	114.05	107.64	118.6	111.27	104.47	105.46	109.47	110.15	107.52	113.77	114.01	106.04	112.86	114.2	119.99	119.46	114.64	114.26	110.73	109.22
112.17	111.83	104.28	103.74	112.72	110.61	105.38	112.64	111.07	111.9	110.69	101.97	110.35	105.84	112.65	111.76	99.776	114.95	109.85	113.68	98.222	119.85	110.3	104.92	108.18	109.99	114.36	114.56	114.35	107.86	111.35	112.75	108.34	106.37	105.48	124.16	115.48	116.83	119.01	106.36	105.21	110.97	115.62	105.38	112.82	119.83	107.41	108.71	112.52	105.32
100.87	110.73	95.775	94.67	109.45	94.963	103.81	108.87	93.244	102.01	88.768	97.477	94.867	105.07	101.16	98.599	101.95	99.24	100.48	97.506	103.92	105.23	101.82	100.65	100.48	105.13	113.91	101.14	104.12	98.388	96.988	109.58	100.22	91.798	95.326	110.32	97.39	101.75	105.54	97.822	95.626	103.8	90.084	92.912	98.446	100.7	115.46	89.012	101.79	102.04
101.82	99.735	107.26	118.57	104.28	102.78	109.34	100.9	114.04	104.17	106.59	102.49	108.48	93.04	97.517	111.12	110	109.32	105.57	107.08	107.41	105.95	109.91	108.62	103.56	101.97	102.68	99.188	100.82	100	112.61	100.36	108.38	102.37	106.1	105.85	103.23	96.489	108.37	102.57	97.288	107.82	108.79	114.85	104.93	97.076	106.01	108.7	111.85	107.89
104.24	101.62	108.76	106.56	111.79	93.768	104.16	102.8	113.83	100.76	101.66	105.19	103.71	113.52	100.84	109.21	97.633	104.48	106.65	109.5	112.14	102.54	101.68	106.64	107.73	100.45	101.75	105.99	110.38	102.61	96.426	106.52	106.79	110.66	100.69	108.45	105.72	109.5	96.049	100.42	108.13	106.11	103.15	98.752	106.26	102.86	103.34	101.61	101.27	105.15
110.44	113.98	111.91	107.81	112.02	117.97	106.82	114.37	105.61	123.02	107.01	115.53	114.27	106.28	108.36	120.84	106.01	100.79	114.78	105.83	107.96	104.13	110.35	123.11	108.39	112.9	108.72	106.49	112	113.5	110.85	115.98	108.03	110.13	109.32	113.59	117.3	118.46	107.72	106.44	103.94	108.76	105.84	112.4	104.7	103.98	107.65	103.27	111.63	109.66
99.776	111.13	106.49	108.57	106.64	96.684	102.78	100.76	114.04	103.22	103.04	109.28	106.45	109.77	110.43	105.93	101.41	109.08	104.77	107	98.944	97.132	115.4	107.66	102.05	110.83	95.602	103.75	109.8	107.11	103.32	112.27	106.96	108.64	108.21	104.43	103.7	110.48	96.4	112.09	98.525	108.07	107.27	104	109.68	109.76	108.98	110.23	101.8	103.8
101.26	99.609	87.906	100.54	106.76	110.2	101.66	100.26	99.064	102.42	99.96	88.442	101.81	101.11	94.701	105.77	101.97	100.02	87.895	108.33	98.92	97.085	97.186	99.792	100.81	104.71	95.96	106.55	114.73	96.051	99.907	95.365	103.9	102.87	114.45	89.142	102.48	94.306	95.407	100.82	95.98	97.636	97.686	104.76	93.139	103.53	94.947	95.245	95.048	104.46
110.06	103.97	100.23	108.79	105.81	99.021	102.33	111.4	103.49	108.1	100.29	107.89	98.297	108.39	107.4	106.74	105.76	105.89	99.581	112.5	104.25	101.96	106.88	102.27	103.47	102.95	107.52	104.83	105.01	103.44	101.11	107.1	107.88	102.84	106.83	107.41	104.83	112.05	102.02	110.28	108.74	96.334	106.56	96.595	111.59	103.58	107.8	111.72	104.86	109.97
109.91	110.97	113.46	110.59	109.85	107.23	110.07	113.05	123.73	107.66	118.49	111.22	110.51	109.03	107.97	120.33	103.74	106.7	115.82	106.9	113.55	116.11	109.98	107.6	110.5	113.03	107.99	109.34	110.35	110.59	111.59	100.25	104.87	109.74	104.1	112.62	115.52	114.49	111.85	102.55	115.88	116.1	112.57	113.07	105.05	111.23	104.01	107.96	113.55	106.02
101.49	94.212	106.24	96.48	95.315	101.13	95.166	90.205	108.53	103.27	99.91	99.82	107.52	101	97.264	101.48	97.386	95.364	90.911	93.815	101.98	99.483	97.241	106.88	104.84	105.82	97.822	95.406	100.21	101.47	101.69	97.606	103.64	95.862	106.74	96.947	96.016	99.084	104.86	98.907	95.084	95.735	99.84	96.865	99.963	95.408	96.035	100.65	91.862	99.075
107.43	110.17	108.17	109.15	96.099	110.95	102.72	105.91	108.18	108.81	105.97	106.28	113.37	103.17	98.16	108.58	100.2	109.56	101.36	111.58	101.25	104.68	104.5	105.18	107.98	100.19	105.13	109.82	107.51	99.904	109.22	105.68	97.478	103.99	108.08	105.61	105.19	111.32	112.71	105.98	108.39	105.86	104.45	112.67	111.09	93.99	102.85	102.18	103.69	91.335
107.25	105.37	110.87	116.04	117.41	98.814	112.31	116.55	107.51	102.5	120.98	105.6	112.99	105.76	104.83	117.38	101.56	117.76	109.94	110.12	107.97	105.85	113.94	109.94	109.48	104.95	110.16	113.48	107.91	105.68	106.48	129.11	111.38	109.1	111.14	106.13	110.54	113.53	103.9	112.51	120.98	115.64	111.61	116.69	118.04	112.18	118.55	115.36	103.94	108.01
100.3	95.737	96.117	95.411	94.792	100.22	97.347	103.76	88.401	106.92	107.35	101.28	100.04	100	102.04	100.39	104.53	105.86	90.285	105.84	108.72	107.62	106.9	98.333	104.54	101.18	99.142	102.63	97.118	92.815	103.45	93.768	95.707	98.173	96.691	103	101.28	98.469	99.499	113.09	103.35	103.7	97.687	106.18	101.23	96.604	100.51	102.99	93.276	100.9
104.31	98.213	96.906	105.33	101.53	102.12	101.39	100.16	105.27	101.59	103.1	98.911	101.42	103.54	106.52	111.35	110.58	103.09	112.39	105.09	111.82	105.52	98.879	101.88	103.15	109.33	109.12	98.131	103.78	101.66	102.03	101.1	115.09	100.97	108.43	114.18	112.86	103.64	98.816	96.459	110.2	114.04	100.91	104.8	104.88	111.56	104.12	94.664	104.72	105.32
110.34	105.19	104.73	115.73	118.5	110.69	109.77	113.84	117.83	112.66	105.94	111.81	108.73	108.87	97.216	107.08	106.73	109.54	119.18	111.27	108.72	112.93	104.58	104.21	110.4	120.09	115.01	105.2	116.38	109.92	114.89	114.88	111.92	113.86	112.57	114.46	108.48	122	108.49	112.85	109.26	116.18	115.85	107.09	110.57	117	121.63	116.02	104.41	116.51
116.2	114.63	104.25	114.77	107.1	117.52	104.54	110.93	115.31	117.39	114.09	109.77	110.55	111.86	115.75	115.39	104.31	111.92	113.19	106.76	110.44	110.22	104.22	110.6	112.11	111.64	113.75	111.47	110.2	115.55	109.33	110.79	114.61	118.03	110.58	120.25	105.7	113.2	120.45	112.58	106.87	115.73	115.98	112.43	106.2	104.16	110.07	110.25	116.62	118.63
103.12	102.98	103.85	95.665	103.02	92.53	105.68	102.1	97.506	106.63	91.907	104.33	96.013	101.49	104.05	98.11	102.08	101.26	98.442	96.353	102.99	104.62	97.766	95.528	98.917	111.46	100.29	106.05	107.93	99.149	100.21	100.23	107.07	107.18	102.37	99.951	101.31	98.133	110.92	101.91	102.53	103.68	94.775	99.533	104.39	99.806	109.48	99.689	95.98	110.73
104.05	100.75	109.96	104.53	115.66	107.39	107.35	102.55	104.6	108.84	103.16	104.52	101.75	104.45	100.32	96.786	101.1	101.33	101.86	102.52	100.85	112.28	102.55	99.724	102.92	105.97	99.433	108.97	112.48	104.32	109.77	104.76	112.25	104.51	108.95	108.9	101.86	111.62	111.46	102.1	111.74	107.9	108.12	102.05	96.887	105.34	109.64	100.19	98.338	95.361
112.68	110.45	103.57	111.44	109	118.84	115.66	112.92	115.91	109.78	108.5	113.93	118.64	110.57	121.4	125.1	105.06	102.88	109.47	109.75	101.37	112.17	108.95	110.36	107.47	110.99	107.74	116.01	109.33	108.02	111.44	112.82	114.41	107.95	115.94	116.6	109.6	116	109.91	109.79	112.03	111.82	121.12	115.98	114.89	111.36	111.64	112.04	106.82	110.33
92.806	95.119	85.715	90.051	106.58	100.77	102.77	98.028	92.943	98.507	100.81	103.87	93.65	96.183	100.06	104.16	95.003	102.03	102.44	93.578	96.008	99.162	102.35	100.27	107.95	99.873	104.74	98.535	97.654	100.43	95.969	97.725	100.4	108.99	102.48	99.325	103.16	98.299	86.656	101.09	102.76	98.141	97.726	96.278	104.84	101.83	104.58	97.181	98.037	101.75
90	116.68	109.97	108.78	105.56	105.88	98.53	106.96	106.78	107.35	116.49	100.25	100.82	93.399	101.2	113.95	109.13	100.01	112.18	96.137	112.76	104.78	91.418	97.665	108.18	111.38	101.93	109.65	103.56	110.65	102.95	103.31	104.52	100.09	109.1	107.27	102.41	105.03	97.582	108.09	102.09	106.21	105.16	103.97	102.01	104.22	106.29	101.17	97.164	103.19
98.383	101.42	106.19	107.61	96.83	100.85	90.209	110.1	105.86	100	100.6	100.28	101.65	100.46	99.448	99.309	100.53	97.781	93.291	107.46	103.72	107.08	100.11	95.486	92.516	94.026	102.34	104.76	99.429	92.342	100.01	98.998	98.906	102.49	99.766	96.314	104.46	95.687	103.44	98.576	104.42	99.103	99.657	104.02	98.254	108.27	106.84	90.556	99.105	99.065
112.8	106.33	100.54	103.26	96.947	107.12	102.25	109.08	104.51	99.745	102.21	106.29	103.06	102.01	100.41	108.07	101.74	102.83	106.41	101.86	106.97	102.05	110.71	106.25	104.19	104.31	109.12	99.906	103.28	106.06	111.57	104.71	101.72	101.24	103.15	91.726	106.76	107.12	110.46	97.306	105.79	104.02	105.32	106.71	108.29	105.24	96.766	107.84	102.14	107.66
101.35	112.01	97.915	104.64	110.4	105.96	109.78	107.72	102.44	96.281	101.04	102.22	99.327	104.56	113.91	106.06	102.24	108.42	97.345	103.36	97.14	111.56	106.49	102.62	107.74	101.68	111.42	110.16	105.63	106.5	92.317	104.03	103.16	113.14	98.385	103.39	100.41	107.3	108.53	108.97	109.39	106.09	102.42	113.94	104.31	105.92	103.2	109.46	100.49	103.04
93.058	104.67	98.791	103.82	99.853	99.393	99.624	107.57	97.569	99.25	102	102.49	91.763	96.897	96.891	100.15	103.14	106.02	100.72	99.337	93.523	97.179	95.117	95.355	98.801	99.709	103.09	103.58	104.38	105.6	98.554	103.95	99.677	99.364	95.228	97.611	106.73	110.45	98.977	94.685	91.032	96.875	102.75	103.57	107.91	102.72	96.271	103.1	97.994	99.275
114.21	105.67	116.11	110.69	111.01	115.1	105.71	109.65	118.37	119.6	115.67	111.5	112.58	114.87	111.22	116.23	116.99	120.18	112.37	107.01	123.99	113.35	117.96	112.4	102.23	95.989	108.59	115.02	113.2	111.63	102.18	110.98	114.33	108.93	107.87	113.06	112.13	112.52	117.34	113.66	104.32	116.71	110.16	115.02	111.73	111.13	116.29	104.52	118.83	106.26
100.48	105.09	101.29	98.924	110.44	97.47	94.567	90.904	96.412	109.88	101.91	93.114	99.77	105.81	102.07	106.78	100.44	93.762	103.68	106.81	102.17	97.568	104.73	112.49	106.47	97.244	103.63	101.75	109.75	105.59	105.45	103.99	85.018	97.001	105.55	107.79	89.96	103.09	109.26	102.39	113.75	107.39	105.21	99.977	96.885	101.31	90.629	105.49	109.67	99.205
107.87	100.13	110.27	110.29	112.99	101.21	110.51	97.65	99.201	107.45	96.625	110.26	104.13	105.62	109.88	109.35	110.84	102.78	101.81	103.87	107	107.43	109	109.55	115.11	102.83	94.385	117.23	102.27	97.355	107.69	107.43	96.32	108.68	103.39	107.78	103.28	104.44	99.332	112.84	108.62	101.8	111.09	115.52	104.29	103.52	109.14	107.72	107.62	95.531
110.83	98.213	117.81	107.67	118.32	111.56	101.24	102.12	97.966	115.27	113.79	115.66	103.54	113	103.85	100.81	113.01	111.32	110.75	114.5	99.984	115.85	106.1	105.98	112.66	104.39	107.95	109.26	106.68	112.37	104.89	106.25	111.74	107.66	118.06	114	111.98	111.75	111.72	109.75	118.55	121.22	117.42	105.18	116.92	107.5	114.13	112.3	108.82	115.12
110.43	111.17	112.52	109.34	112.03	104.73	113.98	116.37	111.48	111.95	112.63	119.37	117.85	114.67	113.17	99.3	108.73	116.74	111.53	118.7	111.07	112.27	115.32	107.54	110.67	108.32	118.46	103.1	113.18	106.15	110.95	123.93	112.83	114.68	110.91	118.14	117.38	113.12	115.94	107.83	113.5	118.44	109.44	110.97	105.03	112.27	113.79	116.86	106.74	115.86
111.88	108.63	108.95	109.26	105.62	108.25	98.114	109.69	112.33	115.04	110.52	119.52	111.84	105.54	113.47	111.24	107.03	105.95	111.14	113.41	113.61	110.82	109.73	103.25	109.56	113.68	107.35	112.53	118.36	107.36	113.35	105.31	116.69	117.03	108.71	110.29	108.76	112.06	113.42	103.57	113.05	113.09	118.6	115.54	119.86	106.52	105.21	109.54	118.69	113.65
103.33	105.65	98.204	98.052	98.739	100.45	93.71	101.35	100.41	95.942	96.93	89.794	95.779	89.909	103.9	97.478	103.02	101.3	102.36	100.42	107.29	103.66	108.16	91.501	93.403	92.279	97.117	89.222	99.074	98.153	104.55	99.899	92.535	94.571	100.85	105.25	97.272	88.921	101.58	94.969	98.245	101.71	95.917	99.194	99.825	103.55	106.95	106.7	102.07	104.6
106.93	105.96	113.72	101.68	106.88	109.46	102.62	104.37	99.616	103.47	115.93	109.55	108.04	103.59	102.56	98.986	102.14	101.82	112.03	110.61	103.62	103.23	110.56	106.51	99.922	107.27	94.423	110.44	103.44	113.08	108.93	109.87	107.89	113.82	105.46	106.38	102.65	109.66	103.46	95.667	108.58	102.03	109.7	112.81	102.85	101.04	108.68	104.19	100.3	104.85
104.04	101.58	109.75	102.87	100.68	97.854	103.2	107.55	103.52	103	103.97	106.01	110.83	102.87	110.35	105.83	107.85	108.7	103.28	105.21	102.57	109.14	105.55	96.431	106.55	102.09	100.65	107.14	98.89	107.55	102.78	101.7	111.16	107.04	106.88	97.643	117.58	110.97	105.85	101.37	112.97	95.564	114.4	107.8	118.15	107.34	111.63	100.63	106.4	103.74
105.39	102.69	107.92	106.61	107.46	101.57	100.8	109.12	109.18	107.35	108.06	110.71	101.22	115.53	106.72	98.964	95.091	109.95	104.96	103.43	102.61	104.81	109.56	109.05	101.21	107.31	104.64	102.98	110.83	100.09	110.08	105.47	105.86	98.755	109.63	114.06	111.35	115.94	103.96	101.44	102.77	102.17	111.03	112.35	104.35	106.67	111.38	110.5	108.68	114.81
106.14	98.883	98.273	107.1	107.13	104.86	100.63	101.85	108.25	109.62	101.9	107.84	101.98	108.34	109.8	106.71	115.39	113.55	110.45	110.03	106.82	108.13	107.96	99.998	108.81	109.79	108.98	103.26	99.732	111.31	108.74	108.52	102.1	113.76	109.07	101.42	99.433	107.14	90.662	102.18	103.04	103.02	113.41	106.56	96.495	102.62	108.06	101.97	119.39	109.49
124.86	108.26	120.81	123.41	111.08	111.5	120.46	106.82	117.92	115.17	113.38	109.84	118.64	111.75	123.29	111.38	122.85	120.17	111.72	112.97	112.43	114.09	122.67	114.95	109.33	111.79	112.01	113.48	115.53	110.99	103.97	111.82	114.03	114.73	113.47	109.88	120.38	117.34	116.87	120.23	117.44	109.34	115.78	107.8	110.11	121.82	118.43	120.2	116.28	115.22
110.54	110.06	119.4	107.23	100.75	106.26	99.481	107.87	106.86	103.85	104.01	102.46	103.58	103.78	104.37	96.38	105.68	98.573	97.421	101.49	107.38	105.36	113.93	102.44	103.15	102.8	92.539	98.274	99.038	104.67	103.38	113.59	102.92	101.92	104.53	106.31	108.59	110.16	102.37	100.27	98.576	109.79	108.3	111.37	105.29	106.43	109.66	104.5	107.77	101.06
93.631	93.967	92.638	101.45	103.55	113.99	108.44	114.41	96.711	107.51	108.9	108.81	97.946	110.26	98.993	104.63	101.7	97.384	103.49	109.05	113.07	109.15	103.85	101.23	104.53	108.61	106.09	103.63	113.98	109.73	103.62	103.41	106.42	102.16	101.01	101.51	100.62	106.98	109.27	104.32	96.358	105.07	107.77	102.5	108.65	107.1	107.59	108.59	98.703	99.387
118.31	121.23	119.58	105.29	122.63	121.09	112.36	112.89	122.32	123.77	108.09	123.06	121.45	116.6	106.23	108.22	114.75	118.47	121.29	116.55	126.02	105.62	119.78	114.02	109.7	114.21	121.78	120.76	111.81	118.82	120.25	116.07	118.23	112.67	116.5	116.42	123.55	122.67	109.01	109.97	116.73	120.42	115.95	113.92	117.01	109.55	106.43	117.56	113.89	109.55
106.1	109.51	109.75	105.96	103.71	108.7	105.58	106.38	99.04	97.663	103.6	110.82	106.27	110.56	115.7	100.25	108.21	110.46	108.01	109.01	104.12	105.7	107.28	101.56	101.74	106.37	104.09	111.98	106.83	109.65	98.95	104.97	104.61	109.08	108.81	106.38	109.07	106.35	115.26	102.16	106.54	111.41	106.06	110.6	101.94	115.16	103.88	108.02	112.29	102.8
113.66	107.23	104.23	98.732	104.22	104.07	99.582	105.54	106.13	114.17	111.91	112.24	99.128	104.85	103.17	107.35	104.75	112.26	112.12	102.01	104.84	108.39	111.33	113.38	119.92	98.953	113.97	109.87	100.82	94.084	109.15	108.34	105.37	107.4	103.98	108.73	101.74	107.37	110.9	103.41	113.13	103.34	107.22	108.36	107.46	104.74	112.51	100.4	104.72	98.815
100.94	103.96	103.21	109.89	102.18	104.27	102.56	108.58	100.78	105.31	104.4	109.44	111.47	103.69	111.78	99.661	100.49	106.12	108.78	106.87	106.33	101.94	98.785	109.5	105.48	108.48	107.08	108.15	98.776	101.12	107.09	108.64	106.76	102.37	110.44	102.92	105.74	113.79	108.96	105.67	93.038	103.75	103.35	103.85	102.95	94.972	107.88	99.31	97.92	106.25
104.87	106.54	94.515	107.12	92.46	104.06	99.388	111.05	106.24	101.5	93.165	100.76	100.09	98.242	93.394	98.901	101.47	102.6	98.803	97.835	105.14	101.7	105.28	104.17	93.25	101.29	101.93	104.18	95.836	102.59	104.86	96.3	96.898	104.55	96.902	89.832	90.191	96.746	89.937	88.487	92.809	88.209	104.55	100.04	105.04	108.15	86.016	102.86	86.856	100.71
102.14	115.87	106.82	116.22	114.55	115.13	114.94	110.96	111.03	107.47	113.75	117.42	117.94	112.07	100.93	106.98	107.92	117.22	115.08	114.66	106.23	109.79	115.04	105.85	112.2	108.59	112.42	112.74	109.48	109.43	122.79	114.71	117.71	107.31	112.8	112.81	110.99	105.7	112.23	115.22	111.9	105.38	112.2	110.27	102.95	108.78	116.56	115.54	109.98	112.44
109.27	102.11	100.49	113.3	93.593	99.351	110.25	107.75	111.54	99.056	102.78	106.48	100.36	102.55	104	104.09	113.93	105.06	105.15	97.15	107.63	103.64	107.34	101.3	103.09	102.89	94.586	96.987	97.385	103.45	109.49	101.42	108.59	110.66	107.37	108.46	107.8	104.06	105.32	103.6	106.46	106.61	117.71	102.91	104.74	106.16	107.72	98.617	103.11	114.62
107.29	119.32	112.94	103.3	112.97	105.59	105.27	107.35	95.27	101.46	110.15	108.12	107.39	105.34	108.04	100.38	104.81	112.18	99.415	101.17	96.867	103.86	106.53	101.28	102.86	104.78	103.96	105.59	108.34	102.6	99.648	96.642	103.54	102.12	109.48	107.2	102.94	100.09	104.43	102.45	107.21	102.73	116.93	110.27	108.32	110.44	105.72	106.71	107.59	102.51
112.31	114.51	117.97	107.83	112.27	102.52	113.19	116.51	104.99	110.91	104.16	104.7	113.06	110.34	113.87	113.75	98.596	109.24	110.91	113.36	118.9	112.96	115.21	108.09	114.67	108.4	109.72	108.6	115.38	119.26	115.07	107.84	112.24	116.93	107.9	114.25	101.21	110.57	113.61	114.39	105.64	109.34	110.54	115.56	107.86	106.19	110.83	101.49	111.62	113.11
120.53	109.12	118.47	114.02	115.72	121.85	114.22	114.26	126.1	112.05	118.37	112.97	123.96	114.86	115.03	113.23	117.26	119	126.63	120.15	112.35	118.53	119.73	116.93	109.12	121.33	116.06	113.55	115.82	111.03	115.41	109.64	122.7	123.17	118.72	113.72	118.84	120.86	120.41	110.93	112.25	118.59	111.64	109.6	112.31	122.63	116.16	118.27	114.12	116.38
111.02	94.037	94.223	102	94	100.36	101.7	97.224	90.278	96.663	96.792	101.79	107.01	104.23	105.31	100.64	97.576	90.941	92.742	94.96	100.93	108.11	100.54	109.58	99.844	95.495	99.799	98.21	99.239	101.21	97.785	105.74	107.09	96.654	99.175	94.3	102.11	100.95	97.979	101.26	100.51	99.171	86.317	99.999	92.384	99.426	104.57	103.3	98.819	104.06
98.634	108.55	105.63	102.8	117.16	112.69	106.93	105.04	98.088	102.23	101.73	110.25	99.862	106.34	114	105.74	102.77	91.218	99.024	97.548	99.471	103.58	101.15	109.01	114.25	100.99	105.53	103.66	95.555	116.75	113.88	112.37	94.602	106.39	97.851	107.76	102.4	104.78	106.39	113.94	104.38	101.13	109.99	105.7	109.58	102.79	99.161	97.986	106.06	108.59
101.22	102.9	104.11	108.49	100.57	108.37	99.301	98.787	105.99	109.49	94.14	109.23	105.17	97.713	104.06	107.94	104.47	103.63	105.3	105.22	101.59	107.22	100.54	114.8	99.657	101.12	109.69	103.2	96.997	109.73	103.71	102.34	98.13	114.79	105	108.87	108.73	103.32	104.7	96.953	105.51	107.2	100.03	102.67	107.47	107.04	102.6	105.15	98.861	100.01
109.12	102.75	112.55	106.12	105.4	105.86	106.1	105.52	106.71	101.57	99.62	103.41	98.921	102.99	105.79	101.44	101.61	96.182	105.03	99.234	99.785	110.26	104.99	107.84	97.478	105.71	110.42	99.562	104.4	101.83	102.05	105.68	104.28	105.88	102.18	108.06	100.53	105.3	104.11	108.39	104.43	93.093	106.89	107.13	112.24	102.25	99.231	110.09	103.93	100.69
105.4	109.77	116.78	113.7	111.35	115.31	117.43	112.22	116.4	100.62	112.25	104.59	109.62	110.43	106.3	114.84	103.69	115.92	111.01	112.71	111.32	120.58	108.68	118.92	101.75	122.58	119.75	108.31	110.55	115.4	114.76	110.04	108.44	117.41	121.51	111.65	116.23	113.5	108.31	111.96	116.54	117.78	108.62	99.197	113.3	111.55	117.26	111.08	120.45	112.72
107.41	104.59	100.75	105.87	116.84	104.06	113.92	106.37	107.1	105.25	111.51	116.78	101.12	107.51	99.599	109.11	113.31	111.15	101.37	104.11	112.43	99.442	112.52	108.62	102.82	105.48	114.44	106.46	103.93	112.44	100.07	104.05	118.49	100.7	95.777	98.714	110.31	107.25	112.05	108.4	106.58	96.629	107.74	107.43	105.16	103.21	108.79	107.92	102.26	104
110.93	102.2	105.61	104.12	103.26	101.11	113.41	102.78	108.53	110.79	92.494	108.19	104.16	111.95	104.53	96.6	100.52	104.18	109.24	89.793	102.3	96.494	106.87	107.27	107.08	99.183	101.65	114.76	108.14	97.504	102.99	108.76	105.09	101.93	111.59	106.57	99.587	104.09	102.85	100.36	101.37	112.3	97.488	93.244	96.772	88.869	106.6	89.002	94.267	105.98
104.69	110.4	101.65	110.73	105.05	106.13	115.15	102.49	94.997	106.15	109.67	103.5	112.01	110.98	100.8	100.58	97.919	108.9	99.032	105.41	112.1	104.58	109.52	102.32	112.81	104.95	116.41	106.66	111.72	112.93	92.361	104.7	101.75	109.73	109.44	105.06	98.125	108.7	110.61	106.72	109.26	104.84	103.57	103.17	102.11	108.02	107.17	105.98	109.36	98.57
114.29	106.12	109.02	104.29	111.7	113.1	108.63	103.96	112.53	109.55	106.51	108.41	109.02	111.81	105.63	115.66	100.18	113.44	114.42	104.89	106.77	108.92	117.75	112.08	107.84	110.4	114.37	112.2	112.51	110.57	106.04	116.65	105.82	107.65	109.72	117.45	113.01	124.27	103.49	105.21	112.03	110.84	110.98	105.08	112.16	107.04	112.29	103.67	102.6	97.978
96.425	99.306	104.6	102.82	105.09	107.8	101.02	93.514	106.53	110.2	104.75	98.788	104.05	102.48	114.31	106.6	97.135	106.03	100.78	104.78	108.9	106.43	104.77	110.07	103.61	105.29	105.83	101.97	95.222	108.12	103.46	108.43	106.06	105.4	102.54	113.35	104.99	109.49	103.49	101.21	108.78	106.41	109.56	94.047	96.061	103.17	107.21	104.58	111.01	101.18
103.85	99.647	111.48	105.15	102.35	104.31	102.81	102.46	107.22	107.59	102.85	100.28	109	105.45	105.09	103.26	108.88	102.11	113.69	104.84	106.92	106.57	105.86	108.78	110.52	95.628	106.97	106.28	99.732	103.28	105.03	106.58	108.2	104.32	119.88	95.069	102.98	106.52	99.551	104.86	105.79	110.47	102.82	104.69	112.03	105.15	101.72	111.71	107.26	106.23
101	107.54	100.87	109.44	115.98	104.13	101.07	110.07	107.96	115.16	111.68	109.74	111.8	106.16	109.61	106.03	107.64	107.66	109.31	101.09	121.95	111.75	102.48	108.83	100.53	101.87	107.03	96.832	95.432	115.54	99.967	108.93	104.92	102.91	108.27	111.49	108.48	110.31	111.1	104.08	109.49	105.91	100.79	97.078	108.74	102.14	102.71	102.09	109.64	111.86
98.655	106.37	96.262	96.534	107.94	109.23	103.88	98.967	105.46	94.505	92.948	108.56	99.336	98.041	91.05	105.85	104.04	101.45	102.85	95.41	100.17	115.17	106.29	108.33	104.28	98.726	101.16	103.42	92.904	102.4	105.47	107.5	106.62	94.028	93.256	101.74	100.42	107.93	98.805	103.17	99.593	106.11	104.21	102.19	106.17	105.17	98.61	95.125	97.372	92.389
105.06	103.26	103.16	110.1	102.92	103.85	107.44	102.58	102.47	103.64	115	110.83	107.23	103.51	95.538	108.8	96.544	102.41	102.42	112.62	112.14	108.74	105.6	90.898	105.88	104.62	106.75	99.255	99.712	97.322	94.742	105.45	105.23	100.31	103.56	103.79	103.88	98.894	105.46	95.648	95.309	101.66	107.79	97.834	110.3	106.4	100.2	118.94	100.2	104.08
102.28	106.09	105.76	109.96	110.98	104.44	107.43	105.85	113.42	113.61	105.89	103.26	97.952	114.34	93.599	111.49	101.7	100.18	100.3	113.17	105.89	102.34	101.52	102.64	102.39	103.04	107.47	108.35	97.908	107.1	108.45	108.2	103.62	109.6	97.856	106.19	112.4	105.86	108.99	94.838	110.45	97.457	105.21	104.76	104.41	98.763	100.83	106.18	99.915	104.94
111.62	108.29	112.93	110.75	106.06	102.18	112.46	105	102.5	95.108	104.26	99.595	103.01	100.06	109.6	109.56	109.71	99.509	98.64	95.919	105.9	102.28	108.66	99.43	107.66	102.76	105.85	101.87	110.96	116.98	106.82	105.62	101.46	103.91	106.94	99.77	100.62	104.91	96.428	98.767	97.186	97.464	111.6	103.12	107.96	96.318	104.94	106.55	114.14	108.09
99.441	113.09	109.03	103.19	107.09	103.83	107.09	99.828	106.83	111.06	102.62	103.12	110.43	101.2	93.298	100.15	98.475	105.47	104.5	107.78	107.14	96.8	109.63	95.834	97.646	109.54	105.65	95.03	108.44	96.573	108.06	108.3	110.32	97.632	99.104	108.25	101.63	108.91	115.74	102.91	109.14	105.54	107.2	106.78	105.64	100.64	108.61	105.57	108.18	104.76
107.11	104.65	106.39	113.19	108.65	105.15	104.22	107.69	99.673	101.39	109.26	102.14	104.18	108.36	102.48	112.74	115.19	102.17	112.37	104.26	105.93	102.82	101.18	111.58	105.54	104.37	110.45	107.91	104.94	109.58	109.18	105.54	115.62	112	111.94	108.28	112.18	112.72	114.97	104.18	109.12	106.8	111.66	106.36	115.86	105.23	107.65	103.21	108.85	111.06
108.67	104.84	107.73	109.31	101.78	91.521	109.36	109.45	101.73	108.42	109.78	106.2	104.45	103.52	107.48	105.12	106	99.896	113.21	111.39	114.67	103.13	100.01	105.45	109.43	104.88	110.23	120.05	109.7	101.06	103.81	117.06	113.51	103.92	103.32	96.106	107.58	106.98	107.01	107.96	101.94	104.14	103.55	112.92	102.79	113.89	99.773	110.73	113.26	102.9
100	99.369	108.76	106.42	107.57	101.01	101.58	99.598	112.76	99.814	101.01	103.79	101.33	109.25	103.45	97.922	95.867	102.83	103.42	102.02	107.78	99.883	102.16	115.13	95.381	105.96	103.11	110.69	102.72	107.51	104.92	105.43	100.76	106.77	95.969	102.48	98.142	104.92	105.02	107.38	104.24	98.745	103.66	102.33	109	96.281	103.66	100.46	97.863	98.242
105.79	107.35	105.15	109.47	107.08	101.72	110.19	101.35	109.74	102.01	104.01	109.74	103.92	108.74	99.595	100.56	107.89	105.16	98.073	100.34	97.302	110.14	100.96	107.93	110.26	103.65	100.6	106.7	97.342	98.599	97.159	105.85	103.67	103.73	109.24	96.335	96.673	106.04	95.664	110.49	104.93	103.69	103.93	110.99	107.41	99.825	110.94	106.89	102.19	115.69
105.61	96.55	100.68	97.579	112.58	102.61	101.73	103.01	98.359	99.503	95.978	112.5	105.26	112.28	103.42	119.31	102.16	109.4	105.31	107.49	110.39	101.43	108.86	106.36	89.056	96.804	107.61	103.02	98.036	108.7	105.5	108.48	106.9	105.49	98.855	104.14	107.78	109.42	113.21	107.88	105.58	105.04	102.57	102.61	113.61	105.31	112.54	105.83	106.49	112.01
103.48	96.714	105.43	103.1	104.44	96.031	99.543	102.66	99.372	103.35	96.548	105.88	100.81	98.928	102.5	98.879	95.882	98.482	106.33	99.471	103.71	93.032	98.941	98.42	85.051	103.28	104.35	98.278	94.164	96.924	99.312	103	102.3	100.54	98.362	96.123	90.411	96.582	97.079	96.547	92.767	108.77	94.836	89.817	96.137	106.85	99.605	105.17	101.5	101.69
107.91	103.35	104.9	101.48	87.114	100.84	104.6	106.57	103.01	104.81	102.08	111.47	106.89	105.83	99.423	100.87	96.848	101.27	109.94	116.98	99.546	101.88	102.74	108.56	112.64	102.69	101.03	105.49	109.04	102.41	103.2	107.56	110.07	101.63	103.67	96.036	108.18	98.429	98.764	104.66	97.264	99.552	101.33	97.458	112.25	100.77	104.55	113.41	103.34	108.27
114.1	112.78	101.42	111.62	110.44	110.59	111.52	119.45	113.62	120.13	107.95	112.8	110.87	109.87	107.07	116.97	107.4	111.63	110.76	106.47	102.58	113.58	111.21	116.08	110.85	111.59	99.096	110.36	114.33	107.75	110.51	116.65	109.69	114.53	115.93	103.72	106.9	110.65	112.54	104.77	109.78	113.12	112.8	107.75	114.51	112.48	112.1	113.94	104.76	104.69
108.98	112.29	111.55	112.61	112.64	104.49	116.52	113.66	117.58	113.42	115.22	111.19	111.81	115.25	110.01	119.47	113.12	103.26	108.47	114.25	106.44	114.17	119.04	115.37	106.48	115.87	111.91	114.42	105.24	105.7	116.24	104.54	119.7	108.81	109.9	104.15	114.9	114.17	108.57	107.32	113.22	107.64	113.94	108.94	112.6	108.06	126.19	114.18	106.6	112.7
105.03	106.05	106.19	101.4	99.105	105.11	98.254	105.74	104.26	107.81	104.27	105.45	96.273	104.8	102.55	113.4	105.74	99.506	105.26	105.91	101.34	101.72	97.94	108.27	99.913	107.02	114.96	105.96	101.81	97.113	99.796	100.53	106.14	101.22	114.5	108.6	104.95	110.95	111.44	106.39	108.35	98.311	104.85	105.7	108.18	99.309	106.36	97.353	102.85	95.04
106.88	108.42	115.06	111.98	116.64	113.81	109.76	111.55	120.03	112.25	116.46	106.24	118.84	114.03	107.4	103.53	112.42	111.33	120.92	120.59	110.13	117.73	115.86	109.9	111.3	119.71	111.29	110.45	107.41	113.84	124.74	112.95	117.47	111.39	117.01	108.95	104.69	117.15	110.65	111.8	115.64	110.92	107.72	110.75	105.3	113.82	118.51	113.2	106.16	116.82
94.391	115.18	101.95	108.75	110.82	111.28	109.94	107.01	107.28	99.452	113.27	110.58	106.31	110.64	110.45	104.78	98.76	95.023	103.77	111.7	101.46	113.23	102.52	91.635	111.51	109.32	104.15	109.17	114.81	111.51	122.94	105	108.1	100.3	103.59	101.33	107.88	109.53	96.509	108.33	103.41	101.9	111.77	110.06	109.22	108.22	105.85	104.34	109.69	103.11
100.44	103.11	105.21	107.06	105.69	110.55	108.72	102.42	103.09	97.145	101.87	103.66	106.36	106.62	109.49	103.4	106.25	110.12	106.35	107.89	103.86	103.96	98.583	99.26	101.89	105.43	102.83	100.65	105.67	100.35	106.77	100.29	111.47	113.35	103.77	104.89	101.26	109.56	106.44	112.41	103.56	104.85	103.56	116.97	102.76	106.18	114.39	115.59	111.03	98.587
101.05	97.754	108.88	100.4	105.84	98.774	95.802	115.5	98.274	86.966	99.614	103.53	94.224	101.24	106.81	107.13	98.389	101.17	99.232	97.88	102.28	94.235	96.404	109.54	110.6	107.9	102.81	92.756	96.138	102.33	100.74	101.33	92.683	107.25	104.03	96.462	99.52	98.442	100.64	96.757	99.67	108.56	93.208	108.27	104.68	100.1	99.413	100.22	109.07	101.24
116.53	107.13	118.52	109.97	109.81	113.79	106.56	110.28	115	103.8	115.05	106.6	122.08	104.83	110.67	110.68	111.73	110.22	118.66	108.48	107.12	107.64	108.37	104.86	108.37	114.03	113.96	106.61	104.84	101.01	111.27	109.59	113.99	119.15	114.5	120.05	115.96	107.14	108.58	110.97	114.73	100.79	106.31	116.15	105.51	118.53	111.59	114.18	116.87	113.63
111	112.96	106.47	116.43	110.83	107.21	105.21	104.99	110.11	114.16	105.68	121.7	120.37	117.68	108.79	101.26	110.72	110.26	106.75	107.95	107.56	108.08	105.35	106.41	113.44	111.7	116.61	111.4	106.63	111.65	111.06	105.63	112.36	111.76	112.63	116.07	104.04	119.72	116.1	110.34	112.04	109.43	118.69	110.63	112.44	108	114.8	115.64	122.94	108.91
124.98	108.2	110.2	120.42	113.68	116.01	114.23	117.75	116.27	107.86	115.23	115.52	115.18	113.83	116.51	112.69	117.69	106.71	116.02	117.07	109.11	114.9	122.32	114.51	103.83	109.36	105.62	112.38	118.36	104.06	121.66	118.12	102.57	108.26	112.48	108.33	111.25	117.92	115.09	109.53	114.2	117.31	113.31	112.8	111.72	120.74	120.64	109.09	111.26	107.19
105.59	106.11	110.15	114.32	111.82	117.01	108.42	115.81	107.75	103.63	115.8	105.99	111.28	114.87	104.86	117.66	114.53	121.49	111.23	117.09	110.47	112.25	108.86	104.63	116.92	107.84	117.26	117.56	110.94	114.09	107.58	109.37	117.97	110.6	117.61	111.4	113.69	110.91	115.5	107.4	113.94	113.08	109.29	107.81	106.76	112.23	107.17	108.97	102.51	120.71
94.659	106.89	98.775	106.91	109.24	118.5	105.29	97.265	106.14	110.23	105.76	105.5	103.75	106.45	102.08	101.73	107.34	101.67	103.93	104.6	104.9	98.459	114.39	103.95	101.13	110.83	102.27	109.13	106.96	106.18	103.57	103.89	106.19	111.49	114.15	94.825	107.69	98.85	107.05	113.1	94.073	110.45	107.37	105.37	102.38	104.43	93.902	105.16	102.19	96.375
108.57	107.13	108.6	101.87	106.48	101.38	100.86	106.22	110.11	110.88	103.9	106.83	103.36	102.51	107.43	101.56	105.43	102.63	101.93	113.64	99.468	106.86	103.42	99.84	94.373	111.2	98.892	101.99	104.82	98.93	100.69	103.58	108.21	107.6	110.2	103.72	102.98	104.22	105.89	106.85	99.989	101.23	104.8	102.51	103.53	103.05	111.97	104.33	101.56	99.281
106.3	105.17	102.2	103.38	98.21	110.44	110.5	106.54	103.25	99.672	106.62	105.35	106.2	108.99	109.79	99.652	101.43	101.7	108.47	101.68	105.18	109.79	117.24	96.874	112.25	103.18	106.8	106.75	103.44	109.05	99.591	109.81	108.03	107.14	103.26	102.11	110.24	113.43	106.63	106.92	115.09	109.6	105.62	106.47	103.14	110.35	103.4	105.83	115.32	110.04
107.49	102.39	103.73	109.2	109.31	109.66	101.57	107.32	110.78	97.465	111.22	114.34	100.82	104.91	99.106	111.4	110.09	109.11	103.21	109.59	108.16	106.94	108.67	100.33	98.473	99.833	108.09	112.43	113.39	96.648	105.77	105.58	106.19	109.39	103.06	112.99	104.38	104.79	107.9	109.79	113.03	108.58	99.535	101.81	105.39	107.45	112.22	113.85	106.41	106.88
109.42	111.8	115.35	118.59	110.57	100.98	105.76	105.38	117.12	104.63	107.97	117.87	110.63	113.2	112.17	109.2	105.03	118.96	97.517	110.01	105.36	117.01	117.99	108.7	110.8	109.68	111.66	113.43	106.97	109.28	106.75	111.43	111.3	107.14	110.05	115.48	110.18	108.45	112.38	118.34	109.58	116.32	111.21	119	100.91	114.44	106.91	116.41	106.39	114.78
103.54	110.77	114.73	106.13	116.44	115.24	108.5	113.12	103.3	104.66	119.87	106.26	109.65	112.2	109.53	108.31	110.23	110.82	109.9	111.69	109.84	104.47	116.9	105.19	120.85	111.31	109.86	111.66	115.24	106.88	109.42	114.44	119.71	108.28	105.09	108.29	113.93	110.04	106.63	109.55	118.1	112.04	108.64	109.75	109.37	112.47	112.37	106.02	116.22	112.44
100.55	104.88	101.15	109.45	98.199	108.53	103.02	102.34	110.03	110.15	102.61	111.8	103.61	108.14	104.26	109.56	106.36	96.968	102.72	107.4	109.37	111.67	103.84	106.42	98.83	106.62	102.51	106.44	103.35	115.12	108.34	101.61	99.736	105.65	106.12	100.37	108.26	94.145	105.97	114.17	106.55	99.974	105.07	112.97	104.76	111.69	107.5	112.36	102.82	112.71
101.29	118.49	111.22	105.88	113.15	116.34	111.21	108.82	108.25	111.98	112.39	107.13	110.72	113.33	104.05	118.11	111.77	119.32	111.36	111.89	111.91	120.01	113.48	100.57	117.28	115.42	121.04	105.71	113.26	124.68	104.69	113.22	105.59	114.35	116.1	106.77	117.3	120.86	113.22	113.59	108.41	113.22	115.75	114.3	101.97	106.02	112.03	111.85	107.75	123.27
111.95	103.59	103.47	118.61	107.63	117.89	117.74	115.58	111.69	110.42	123.4	110.34	111.29	109.07	108.71	106.28	114.17	116.06	108.92	111.83	107.5	110.4	102.78	109.96	102.8	112.11	104.7	103.69	107.31	110.57	104.92	110.27	113.78	105.72	120.63	105.23	110.79	110.02	109.91	106.14	117.48	113.65	112.84	112.93	122.38	112.54	103.6	114.91	110.82	113.53
101.11	94.566	95.451	100.83	106.13	90.016	106.28	101.9	98.599	98.029	112.99	100.25	105.39	100.04	99.138	100.66	96.102	95.347	108.57	96.575	96.701	107.04	95.451	104.13	99.591	98.901	97.181	107.25	94.21	99.377	103.44	98.841	103.82	103.52	96.382	96.511	89.52	102.55	99.709	105.2	96.48	100.59	97.198	95.342	104.26	104.38	96.738	97.939	97.839	98.043
106.51	96.986	96.614	103.07	100.06	101.75	108.78	95.218	99.118	106.41	98.085	105.24	94	103.58	96.946	101.47	102.68	100.55	117.54	94.975	106.05	93.913	102.22	102.15	105.6	99.963	96.522	107.08	105.19	105.9	98.589	104.4	95.295	100.56	98.097	104.21	100.82	100.28	99.967	111.46	100.57	109.81	95.171	108.95	94.86	103.74	99.339	101.31	105.74	108.74
102.46	105.14	104.46	106.79	112.31	104.18	104.5	111.8	98.394	110.77	108.37	107.74	108.28	100.61	110.17	104.23	113.83	101.11	118.31	108.19	109.38	109.29	111.85	112.11	115	112.84	109.78	105.5	111.15	113.2	108.52	113.47	108.63	97.528	102.38	107.01	103.09	114.72	108.67	116.27	98.566	106.36	100.66	101.55	113.05	108.86	106.2	105.28	104.45	109.18
115.33	104.91	109.87	110.1	104.65	103.83	97.238	106.92	99.817	115.31	105.09	111.53	107.65	114.1	109.75	107.45	101.18	107.97	104.59	110.63	106.81	105.54	95.965	111.61	105.94	103.46	91.137	107.47	110.05	97.24	104.7	105.7	100.41	110.68	104.34	110.66	101.46	99.726	109.16	106.71	108.97	104.51	104.67	98.3	102.38	105.51	114.12	103.82	103.33	101.2
110.15	115.22	107.7	104.28	110.99	108.06	106.8	110.12	111.99	115.33	110.05	115.14	107.86	102.28	119.52	115.41	111.58	110.98	118.4	110.83	118.15	121.21	113.45	109.83	106.76	107.29	111.87	110.07	102.99	109.9	120.16	111.19	112.59	112.48	106.59	112.28	119.16	113.22	109.61	110.53	113.51	109.5	114.13	111.28	112.82	105.67	114.28	109.6	115.8	115.97
114.96	102.17	115.07	99.332	108.45	102.15	111.45	104.91	111.99	109.97	105.06	108.29	103.56	104	105.57	106.38	98.928	104.7	109.83	108.95	109.16	104.17	97.441	109.18	105.58	98.449	103.65	102.48	106.7	107.14	104.3	101.86	109.82	101.91	108.57	100.16	102.47	106.84	112.75	108.49	102.97	106.38	114.37	91.74	103.6	112.03	99.336	107.57	101.96	106.2
103.22	108.33	105.64	106.54	106.27	98.602	102.68	106.31	106.38	95.182	103.87	112.25	110.65	105.61	98.871	104.97	106.9	96.488	103.84	112.38	101.31	95.497	99.509	102.07	103.34	103.35	105.02	111.66	96.444	105.88	96.894	107.38	105.17	104.73	114.55	101.11	112.3	109.21	114.46	105.29	116	114.67	102.58	103.03	98.508	113.77	101.31	101.29	112	112.1
117.23	111.78	110.47	115.87	115.17	117.96	121.72	113.83	116.74	117.16	111.41	110.53	115.14	118.43	114.65	107.87	109.65	119.15	113.44	113.82	121.2	109.37	117.16	122.19	118.93	116.14	107.04	110.35	108.83	123.42	117.89	116.56	117.62	113.45	114.82	124.42	109.41	109.61	120.56	117.57	114.45	111.28	112.85	108.61	116.37	114.72	110.86	121.48	116.06	111.22
103.88	93.676	103.74	101.01	99.824	91.665	97.411	93.886	102.99	97.569	85.212	101.07	95.19	101.58	99.238	107.22	100.5	109.14	101.16	101.19	91.241	103.14	98.928	92.623	104.52	95.382	100.07	95.02	97.608	102.92	97.568	92.543	92.572	98.443	97.075	98.33	93.318	94.646	92.847	106.27	93.212	106.37	98.39	96.07	90.041	106.51	98.757	90.607	109.71	91.113
102.85	102.56	109.89	109.51	105.07	104.98	108.63	113.11	106.93	99.607	105.92	104.13	100.81	104.15	106.66	95.437	105.19	104.42	105.14	107.27	95.699	113.84	111.27	106.83	104.4	104.55	108.63	99.701	102.69	107.41	99.349	109.66	110.26	104.16	107.66	109.48	108.73	107.89	109.57	105.41	100.16	108.6	109.79	105.35	114.42	95.513	96.084	105.4	110.67	110.11
117.4	116.24	109.96	109.24	115.36	108.92	109.32	111.65	116.91	108.24	112.72	112.99	112.71	118.3	120.57	112.21	101.52	114.3	102.7	105.22	104.25	106.87	102.77	105.22	111.66	114.96	109.67	109.28	111.3	103.89	116.98	109.2	104.24	101.31	121.19	107.31	113.28	116.15	118.86	113.41	112.22	111.38	108.68	113.78	112.6	114.31	106.41	110.44	103.78	110.1
107.97	99.138	105.59	108.24	105.65	112.04	102.73	105.53	105.2	103.23	110.15	107.19	110.74	103.31	106.23	102.1	115.1	108.08	96.198	101.32	105.42	100.18	101.33	112.91	119.11	111.27	102.39	105.31	107.72	106.69	104.13	111.94	103.94	103.59	98.08	110.87	118.3	105.42	101.18	109.87	116.62	111.35	100.26	104.9	100.34	107.15	98.762	113.27	104.07	113.97
105.8	91.616	106.03	107.75	104.18	99.581	113.15	108.44	101.64	111.41	105.18	102.67	105.62	111.57	101.26	100.77	103.12	100.6	114.41	97.668	103.32	107.02	105.59	105.37	96.741	107.17	107.41	110.18	104.93	102.65	100.24	110.54	100.38	96.547	100.5	103.6	110.59	111.35	107.64	102.8	107.65	105.49	108.26	103.44	110.29	100.23	108.91	114.16	104.27	104.34
114.02	112.49	114.44	109.89	111.75	107.59	115.37	114.1	105.9	109.45	120.18	107.02	108.91	115.7	109.54	113.11	114	107.71	111.02	114.98	118.96	104.68	115.78	118.29	116.63	120.75	112.16	122.81	109.51	126.73	105.93	106.7	110.75	117.14	110.4	103.18	118.38	117.84	111.8	107.4	115.43	111.81	105.24	107.71	112.17	100.29	117.93	109.59	112.52	109.45
110.5	112.48	119.82	103.35	109.3	111.43	101.18	108.34	108.16	114.15	105.8	103.9	112.09	109.34	114.46	121.66	101.37	103.6	117.1	108.2	110.5	112.95	104.15	108.5	113.13	109.42	106.52	111.18	98.268	107.85	108.08	107.15	106.17	112.77	116.81	106.9	107.79	119.32	114.12	116.31	114.96	110.97	110.76	111.57	110.52	113.68	103.69	120.23	112.88	116.19
100.71	109.16	110.02	96.157	102.44	93.649	99.482	96.996	108.48	95.47	98.473	108.24	102.53	97.974	93.751	104.36	100.2	99.046	100.92	104.15	93.362	101.21	100.02	100.32	105.74	98.802	104.45	98.131	94.185	99.377	92.37	112.94	106.38	96.466	105.29	105.03	100.23	97.485	97.158	102.15	97.21	105.12	105.38	102.96	100.08	108.69	105.01	98.732	103.29	107.17
101.6	101.61	95.12	99.418	98.48	107.4	98.979	99.562	105.67	104.11	102	104.58	102.8	100.93	102.02	99.145	102.91	99.143	104.79	111.21	101.92	102.51	100.79	102.04	105.29	101.98	96.464	104.58	93.212	102.05	93.801	99.021	91.687	94.265	103.33	103.79	110.57	91.079	97.806	108.45	94.68	97.804	96.638	106.76	98.183	94.833	99.743	110.17	98.316	106.53
107.47	114.89	106.36	103.36	116.1	101.01	122.48	109.64	107.53	112.81	97.222	99.853	119.14	105.22	110.51	107.74	104.95	110.56	107.02	118.97	107.71	109.29	107.52	114	116.84	111.66	109.97	116.89	106.8	106.86	114.53	112.64	113.81	119.76	108.21	114.25	113.21	112.15	106.12	106.59	111.9	103.16	103.93	105.47	106.52	113.16	105.95	104.94	117.78	113.65
110.27	111.3	103.54	114.49	103.83	112.31	115	112.99	110.62	105.88	113.1	115.5	109.67	121.66	121.95	109.04	114.74	111	109.24	103.05	112.03	110.53	116.62	111.83	116.82	110.38	110	115.98	118.45	114.32	111.4	106.66	117.22	108.13	108.52	115.37	118.65	111.88	114.17	111.6	105.31	115.46	108	114.65	106.43	106.19	111.74	112.36	101.83	115.97
100.63	106.81	95.16	101.94	110.11	106.29	96.868	110.25	105.06	98.983	103.5	93.177	104.41	102.09	107.38	100.32	111.61	103.89	103.34	97.044	104.51	102.12	106.03	105.25	104.32	105.54	106.04	108.68	107.49	103.56	103.72	101.11	103.32	100.12	108.88	103	113.07	104.7	107.59	106.29	115.83	112.99	97.874	103.04	105.16	108.55	108.67	105.56	109.68	103.96
102.04	103.52	108	104.52	106.56	112.28	108.94	99.207	112.02	101.89	112.23	110.27	109.39	104.66	111.6	103.58	109.06	111.25	99.583	107.22	114.27	100.52	106.01	103.63	105.96	103.9	113.18	107.24	91.272	111.67	103.3	108.2	101.85	109.78	108.39	106.44	106.19	101.85	99.023	109.89	105.65	106.44	95.746	109.91	104.27	104.06	109.63	100.17	109.95	113.48
121.84	117.09	110.63	110.01	129.1	115.7	114.24	115.74	118.16	121.89	114.93	123.19	116.99	122.7	122.61	124	118.99	116.65	113.22	119.72	117.29	124.84	119.85	123.15	112.15	114.55	111.4	108.99	124.01	120.29	122.65	117.66	122.45	128.5	122.18	116.88	117.04	117.34	120.39	116.37	116.24	122.47	119.12	116.76	119.25	125.71	122.24	115.83	121.37	123.28
124.35	123.92	121.18	111.23	118.29	118.17	125.84	119.48	117.42	122.18	113.95	109.25	118.71	124.36	118.9	117.69	119.51	116.11	118.87	112.59	120.95	121.05	118.75	122.72	118.99	116.3	123.28	121.1	113.85	116.97	126.55	130.05	114.63	119.86	109.8	117.89	111.79	126.65	107.88	122.07	116.27	115.11	108.43	121.7	115.21	115.14	120.18	123.96	112.85	116.19
101.67	114.11	105.42	102.16	96.689	116.01	102.29	104.91	101.59	103.21	115.14	104.55	106.17	111.11	112.2	104.09	103.91	106.71	101.73	109.56	102.76	99.778	97.283	112.48	111.96	104.97	107.17	114.64	96.992	101.71	101.61	104.22	97.273	105.41	100.52	93.795	103.15	110.6	104.46	110.59	106.32	105.43	100.83	102.12	110.84	106.84	102.44	106.85	107.45	99.276
106.18	108.85	107.52	105.32	117.19	112.78	105.37	109.22	115.41	110.86	102.45	117.74	111.51	112.41	118.81	104.41	117.56	120.08	108.12	110.64	109.51	110.89	99.122	120.75	120.92	110.11	107.43	115.74	115.53	109.85	101.55	116.04	104.29	115.14	112.5	119.11	117.48	117.38	114.61	108.11	110.52	112.95	113.06	114.42	102.12	108.43	106.88	107.33	107.07	108.15
101.01	98.058	96.483	99.1	96.411	102.35	107.36	108.75	96.044	93.301	108.98	94.963	92.794	107.54	96.39	104.7	105.13	94.164	110.64	106.59	110.31	107.26	110.5	102.8	104.4	92.553	104.07	101.85	111.53	99.204	104.03	90.882	93.066	90.907	103.59	95.3	99.009	92.14	92.832	97.563	101.1	93.694	107.39	96.628	116.95	105.01	91.21	106.47	102.13	102.86
113.84	105.86	101.32	105.45	105.34	104.84	101.44	102.97	101.24	100.89	94.715	101.87	109.37	94.372	99.754	99.65	107.08	93.363	97.334	96.926	97.489	105.88	111.86	107.91	103.19	100.26	97.512	105.02	102.06	94.382	104.77	107.18	104.63	111.34	99.054	93.021	110.21	104.4	104.51	103.32	104.4	93.805	92.871	98.688	101.74	97.863	113.87	94.036	102.04	109.47
105.79	100.87	98.788	108.34	108.97	106.18	108.22	108.96	99.344	109.41	93.924	110.54	109.13	102.68	105.46	116.18	100.23	105.31	102.11	100.75	109.28	106.01	108.46	102.43	105.25	118.61	100.16	101.97	99.338	104.01	100.52	107.62	96.183	106.3	103.58	114.67	116.1	102.08	109.59	111.07	100.54	113.25	105.29	109.65	101.22	110.15	97.982	111.61	98.178	102.48
118.59	111.36	119.29	118.74	116.62	115.17	117.52	109.05	110.31	114.59	118.28	101.87	107.39	112.68	107.2	116.69	119.6	107.04	119.82	111.41	104.58	113.25	102.68	114.18	109.74	112.07	109.44	115.93	112.02	114.41	111.33	114.06	115.62	106.15	109.86	107.79	120.73	112.89	113.89	105.89	104.21	108.7	112.6	110.85	114.34	109.97	115.04	114.5	124.15	119
121.99	116.31	115.9	120.29	121.35	107.78	116.05	117.91	110.74	119.35	114.74	119.42	109.17	110.27	113.11	104.69	114.34	116.6	107.9	116.11	115.66	108.13	108.15	114.13	114.02	115.82	97.144	114.41	119.39	117.73	111.59	109.25	109.08	116.64	118.1	110.29	112.85	111.84	108.95	116.76	111.91	111.3	118.59	111.59	117.99	106.85	107.37	112.51	106.47	99.156
103.09	110.51	102.77	108.3	102.55	106.56	102.01	103.57	107.91	99.547	103.17	100.72	112.91	110.99	106.79	104.93	108.54	111.4	103.61	89.205	107.39	104.08	104.92	101.61	104.58	107.73	110.31	107.2	104.7	116.69	99.033	99.065	103.82	101.14	104	102.6	119.06	105.16	108.84	111.98	104.69	115	103.09	109.15	100.56	109.02	112.34	109.08	98.782	101.62
116.08	114.29	107.99	108.04	104.72	116.37	122.95	110.98	114.23	112.48	110.87	112.7	108.14	106.99	110.14	107.39	114.58	101.35	100.2	108.37	115.55	119.16	120.43	114.85	114.76	111.93	108.11	110.44	107.48	114.52	110.3	110.08	113.19	115.41	106.27	104.49	110.3	113.44	111.43	111.74	116.73	110.49	111.29	110.64	108.51	116.41	112.18	109.35	115.13	119.84
103.24	114.71	114.2	100.67	108.07	114.5	106.45	104.73	99.504	100.44	105.29	108.02	107.17	115.18	109.47	111.67	104.92	101.02	106.9	99.341	107.31	105.33	99.66	100.53	109.47	108.38	104.64	105.26	104.9	109.36	107.86	100.24	106.9	107.94	107.81	100.01	105.47	105.49	112.71	96.261	106.66	106.31	111.22	106.08	102.2	104.4	111.09	111.63	102.75	109.23
108.18	111.66	103.36	108.15	113.71	112.43	108.9	115.37	112.51	107	117.48	115.72	119	112.21	112.05	108.91	113.35	116.49	109.91	119.41	114.12	108.3	108.96	119.38	110.14	113.11	113.36	117.69	112.96	108.88	111.43	108.13	107.69	106.76	115.17	111.51	110.74	110.75	119.67	103.42	104.38	108.08	112.6	117.88	115.87	108.05	111.91	108.09	108.9	108.9
110.23	111.99	111.09	116.55	115.77	117.86	111.05	108.77	111.7	115.94	101.94	105.81	111.71	118.48	112.87	110.46	109.16	115.58	118.95	106.68	108.99	98.374	109.41	112.47	121.55	113.33	118.07	109.56	100.9	110.88	113.15	106.68	116.79	105.61	108.65	108.73	109.05	111.06	106.17	112.48	114.66	113.97	115.29	114.69	105.95	120.02	106.66	104.09	112.98	101.88
116.94	121.16	117.59	103.43	116.44	118.65	113.61	118.27	110.49	124.16	123.15	119.98	111.71	124.52	110.22	124.39	123.07	109.8	110.72	114.99	116.33	133.57	117.65	114.77	121.71	115.06	117.82	118.19	113.24	121.47	116.18	125.19	122.25	120.21	127.18	116.94	121.78	120.96	123.24	120.39	113.61	120.18	117.44	118.77	117.78	121.9	108.8	112.05	113.48	123.29
100.22	103.63	99.296	105.41	103.83	96.97	107.24	106.86	112.1	93.949	104.07	103.19	98.138	103.83	115.44	103.11	101.82	101.68	96.466	95.836	97.618	96.65	102.01	102.87	103.92	103.94	99.082	91.796	102.32	102.08	103.05	94.39	93.652	104.38	97.555	99.374	102.76	90.523	97.593	108.76	95.437	100.56	96.348	96.718	101.82	100.02	104.61	92.905	101.59	99.617
111.68	105.9	100.62	113.53	110.32	104.71	112.75	108.03	102.83	99.023	113.92	104.09	107.4	100.62	103.36	108.78	110.51	102.68	101.06	99.992	108.31	104.57	91.921	102.71	94.025	111.91	107.41	108.2	108.31	104.55	107.24	101.99	102.73	111.23	105.05	109.05	105.65	105.53	98.51	98.661	103.46	114.17	110.58	107.57	116.38	101.82	94.933	111.15	105.38	102.71
105.67	114.19	106.98	113.9	109.29	105.89	110.91	113.38	105.98	110.08	109.73	110.49	115.59	105.64	120	116.45	105.36	106.88	109.25	114.48	111.35	107.06	114.48	110.55	109.78	110.93	106.25	108.36	116.76	109.48	109.07	110.61	115.15	105	107.54	112.09	103.96	106.33	115.33	118.25	108.12	114.19	113.06	111.4	102.45	111.51	109.16	106.1	113.8	124.61
110.3	115.12	109.45	119.47	102.33	114.65	110.34	106.28	109.29	110.46	118.37	106.45	104.57	112.19	104.23	112.04	116.3	106.89	114.76	108.32	113.71	111.67	104.17	109.02	101.96	105.33	110.87	110.58	109.4	115.04	108.1	112.04	117.71	105.81	112.4	114.05	112.94	115.35	118.82	113.99	113.12	110.75	109.19	112.81	107.84	120.11	111.45	104.44	106.72	110.27
117.18	116.72	119.2	119.12	119.08	121.01	120.95	114.42	121.82	118.24	119.72	113.4	119.45	115.6	120.34	109.78	116.58	124.17	123.14	112.28	113.05	111.54	116.33	119.46	125.59	110.74	123.39	120.09	117.02	120.48	112.87	103.78	119.88	118.88	112.97	111.73	116.58	118.11	108.57	99.5	118.96	111.22	114.45	121.78	114.92	109.45	117.65	112.27	112.56	115.47
97.865	97.072	113.09	99.712	95.722	96.781	98.482	100.58	100.57	105.66	88.934	114.97	104.26	101.49	105.38	107.35	96.215	100.91	99.473	90.149	100.24	98.791	100.55	95.382	102.93	108.08	90.613	94.306	103.12	99.194	96.154	107.1	101.2	94.813	102.85	102.51	106.49	100.35	104.13	100.55	108.74	108.37	103.1	104.29	100.41	103.85	106.41	104.84	104.33	101.63
90.502	95.551	97.588	100.28	103.4	100.53	95.541	97.443	100.81	104.57	99.126	93.882	98.525	94.591	93.858	101.65	105.35	104.69	98.758	98.631	105.04	94.912	100.82	96.594	97.2	91.51	94.109	97.953	96.143	105.18	99.219	98.203	94.349	103.02	96.224	101.76	103.43	89.979	104.44	106.53	99.244	100.59	99.053	96.439	100.47	110.3	97.636	104.99	101.94	101.26
106.58	102.63	112.07	108.22	103.68	104.01	111.99	102.36	109.26	99.313	104.07	103.16	109.04	101.62	106.14	107.27	103.13	107.26	105.03	106.47	108.96	102.96	106.21	102.43	108.99	105.25	110.84	96.825	102.98	103.65	99.671	109.63	100.72	101.16	108.75	103.66	106.53	109.09	108.77	102.14	111.07	99.829	110.03	114.95	89.654	100.97	103.36	107.34	107.47	102.96
102.44	98.913	105.38	102.69	104.81	107.72	99	99.49	102.23	92.081	108.42	99.596	104.85	106.77	96.178	96.679	105.25	98.337	98.516	110.73	100.99	108.8	107.68	109.64	102.15	96.984	97.564	92.76	100.89	100.17	106.16	102	116.41	101.25	107.6	101.33	107.03	107.38	103.92	109.04	107.09	105.01	101.35	105.93	108.52	102.72	100.88	92.228	113.62	104.58
111.08	105.19	105.49	112.11	95.968	98.944	109.99	105.93	105.86	110.95	104.81	106.33	104.9	107.01	108.67	104.52	97.615	101.81	109.52	98.567	97.459	97.86	108.78	105.47	107.22	105.22	104.97	104.05	109.31	106.78	106.54	99.657	100.37	107.74	107.81	98.088	105.53	113.97	111.95	99.549	107.11	106.68	100.48	110.51	95.003	102.26	102.34	105.49	103.91	102.27
107.57	112.02	109.82	104.89	105.73	100.21	104.84	111.41	100.07	99.925	105.31	115.89	102.79	106.74	102.98	108.73	114.01	105.18	101.75	106.84	102.1	105.53	108.78	100.57	103.61	101.79	114.24	110.38	96.173	97.812	104.12	104.1	104.18	104.14	104.01	103.26	100.82	115.29	110.04	104.21	103.22	111.81	106.73	103.7	101.13	104.4	94.03	100.14	108.04	105.44
115.02	109.06	114.94	113.44	116.79	111.43	106.45	94.175	103.61	112.65	119.27	114.91	110.74	110.67	109.88	112.25	103.57	112.54	113.53	116.47	112.39	108.83	113.15	111.42	117.96	123.4	113.42	111.16	117.07	118.18	117.99	116.3	119.82	111.19	114.23	113.86	117.67	113.86	111.07	113.76	123.84	113.12	113.7	109.38	111.39	109.85	109.58	104.88	113.56	117.54
105.42	114.94	114.62	113.18	116.78	104.17	109.91	112.19	113.28	109.81	108.3	115.56	112.12	110.35	112.13	112.13	116.96	122	114.26	123.09	109.32	106.3	105.36	113.14	110.02	112.68	116.17	108.58	109.19	115.81	111.1	106.88	116.07	112.21	109.61	119.84	120.42	108.31	106.1	110.84	103.89	113.5	114.44	110.1	110.68	111.83	115.14	105.87	112.53	111.44
107.42	107.47	99.062	102.9	101.74	116.63	115.33	110.24	93.016	103.68	100.02	113.63	94.71	108.89	116.99	106.6	106.09	108.78	102.41	101.85	107.69	113.48	111.55	100.18	102.03	102.11	103.12	110.81	93.389	105.42	96.36	93.158	104.33	112.67	116.23	107.7	100.61	106.84	107.7	105.95	104.09	100.6	105.2	107.65	107.36	104.94	113.04	109.72	106.14	100.78
112.96	109.25	101.26	107.37	110.61	111.29	113.54	115.15	111.91	105.34	107.25	112.85	104	113.87	108	110.05	116.53	106.37	119.41	109.64	109.22	103	104.36	110.72	107.01	107.55	101.96	100.84	117.88	110.55	113.13	111.59	110.87	110.54	108.48	108.24	107.29	104.95	114.42	114.4	109.83	108.38	105.18	105.28	115.64	105.74	106.93	104.81	102.31	108
97.025	98.292	109.63	101.22	101.57	103.46	105.03	92.676	105.92	108.37	102.99	101.95	92.955	109.83	115.55	115.96	96.32	107.16	103.6	102.13	105.59	100.41	107.58	102.65	106.02	116.29	101.17	96.41	98.139	108.22	104.71	107.37	103.49	101.5	106.23	101.23	111.11	110.11	106.44	109.75	102.68	107.14	95.177	115.38	96.191	97.35	109.63	101.19	106.99	102.89
109.94	109.82	115.6	119.11	109.56	112.41	117.66	117.24	104.64	107.2	111.27	111.37	113.17	107.24	108.84	115.23	113.92	116.9	119.09	112.24	116.1	124.47	113.56	108.62	112.2	118.48	112.74	123.15	104.69	106.63	107.7	112.09	108.06	111.55	111.42	109.59	114.6	116.3	122	101.45	108.26	107.61	115.92	116.83	119.67	109.38	110.48	113.49	103.33	113.21
106.89	98.288	106.38	107.33	104.22	109.39	105.03	107.49	97.068	104.88	105.57	107.87	110.57	98.776	95.896	106.42	112.29	101.09	102.15	104.88	113.88	105.18	104.13	98.894	114.28	98.951	112.68	107.41	101.46	100.55	99.245	97.903	102.31	105.5	106.35	110.17	108.16	108.92	102.22	103.55	105.44	108.58	99.763	111.92	102.73	110.13	107.38	107.39	108.05	109.11
94.777	98.892	104.02	96.302	97.515	92.967	97.88	102.34	96.085	101.19	107.02	108.79	100.6	101.76	96.621	92.996	98.279	100.8	94.19	90.617	100.28	100.54	93.293	95.531	95.496	97.954	104.5	87.12	103.1	97.006	99.213	109.22	93.381	96.586	97.421	104.14	105.71	97.141	101.2	106.76	97.977	110.77	102.96	105.16	95.479	104.05	102.16	103.6	105.57	99.49
113.52	116.39	113.45	110.54	116.74	115.62	116.85	104.81	113.65	112.25	113.21	109.54	105.06	110.33	113.6	120.36	116.34	107.61	113.45	112.18	109.86	113.17	114.16	117.44	106.72	110.36	113.4	110.35	102.35	118.62	113.53	106.96	105.73	110.34	107.02	115.12	114.27	110.55	110.93	104.09	107.62	113.08	96.96	106.65	119.24	109.81	106.41	119.43	112.29	114.58
98.874	98.007	96.567	110.01	96.647	115.2	104.53	106.15	98.934	101.46	110.02	108.34	98.662	105.95	99.998	107.43	99.545	104.95	104.85	105.55	103.04	104.15	112.64	106.62	95.303	107.25	98.524	99.867	106.12	107.66	104.09	102.52	101.03	105.29	103.63	101.69	102.06	106.78	108.89	107.79	101.58	107.17	110.24	105.17	113.27	106.29	108.66	104.58	107.77	102.34
112.77	105.51	109.22	108.24	116.56	103.27	100.49	111.35	110.54	112.11	111.17	112.27	116.45	119.01	100.78	114.27	112.66	119.46	110.69	106.76	114.75	107.7	106.82	112.43	109.1	118.04	112.33	109.69	111.96	102.19	114.81	103.69	114.09	123.43	111.84	114.73	101.73	101.48	107.91	112.35	112.02	106.2	115.02	107.59	116.82	99.3	110.37	108.82	111.23	106.08
108.01	114.8	105.58	110.45	93.433	98.754	101.95	106.58	104.56	101.88	99.078	111.69	100.74	105	104.35	97.189	102.45	93.731	103.37	107.63	97.209	99.708	108.05	102.73	95.963	104.95	98.321	99.864	117.56	100.27	99.145	107.23	109.73	95.272	96.391	99.451	103.07	101.92	113.21	114.33	109.48	96.301	107.06	107.42	106.85	94.588	107.14	103.4	99.828	94.283
98.596	105.98	94.796	104.86	113.5	103.73	99.592	106.06	110.43	105.42	95.593	114.56	105.06	111.59	111.49	109.18	103.83	112.07	106.89	108.35	103.06	103.86	104.25	103.79	103.1	102.12	104.63	99.508	103.33	99.619	108.31	106.25	104.18	111.14	106.8	105.8	99.041	102.69	98.557	99.538	103.4	108.62	100.16	115.39	106.41	101.07	106.85	107.99	106.69	102.85
104.17	101.26	111.58	110.03	109.33	121.66	107.41	117.37	110.79	103.4	115.31	112.36	106.39	112.38	110.65	115.89	109.86	110.17	116.65	110.94	116.39	114.12	113.92	108.97	116.65	113.16	113.08	115.77	105.56	113.26	111.54	114.49	98.264	105.14	104.52	109.46	114.43	110.99	114.69	105.86	115.33	111.05	112.63	118.78	115.82	108.08	112.31	113.29	109.61	110.77
103.87	102.68	106.04	102.05	107.89	94.81	98.049	99.461	106.67	113.8	100.16	97.664	105.25	105.13	100.08	111.67	109.86	102.69	114.12	102.77	97.403	101.19	104.88	101.66	101.88	100.61	101	103.25	109.73	95.312	106.41	104.18	101.97	105.94	98.099	104.78	96.791	107.16	101.16	109.27	103.87	98.464	107.25	102.64	113.93	111.44	102.06	109.77	105.29	107.24
104.87	96.371	100.12	100.66	98.878	99.034	101.53	101.92	103.81	104.65	108.05	107.27	91.343	91.116	95.259	97.108	92.222	103.86	103.35	96.841	97.221	101.16	107.07	95.397	96.631	102.57	91.262	89.943	110.97	96.803	105.26	97.347	89.456	95.195	100.15	101.65	93.366	102.46	104.36	102.91	97.789	90.915	102.85	99.661	103.18	94.132	101.07	103.35	102.24	102.43
116.99	109.17	113.95	122.73	116.48	103.6	115.35	116.8	109.52	113.13	120.21	109.42	111.94	113.94	105.94	109.43	114.7	112.01	110.09	106.76	112.65	109.57	103.27	120.66	101.02	102.81	117.86	113.9	112.04	113.86	112.99	114.7	107.4	106.69	111.21	108.31	116.98	103.01	114.83	111.55	111.9	105.64	114.81	108.65	110.79	115.84	112.46	109.88	109.1	118.5
99.054	101.52	100.26	106.04	109.35	109.43	110.92	109.01	113.89	113.91	103.56	106.76	113.65	113.41	109.18	100.83	96.77	102.62	112.38	101.32	104.03	105.15	104.5	111.44	98.023	107.36	113.96	111.71	101.27	105.81	112.1	108.36	103.62	106.23	108.37	103.25	102.91	96.755	110.9	106.31	105.3	107.92	105.69	108.1	105.31	97.957	101.4	105.75	106.16	112.08
116.97	115.8	109.44	116.8	112.19	118.45	108.9	112.07	109.19	110.76	111.17	116.15	113.11	110.55	114.61	102.43	105.75	108.7	115.18	107.29	113.98	116.39	116.11	108.11	120.19	107.44	112.43	114.03	110.61	110.07	117.66	111.18	107.48	113.49	102.48	115.36	112.51	105.49	114.28	121.03	121.92	113.48	110.23	108.26	108.1	102.3	100.18	118.84	98.172	116.89
104.22	104.48	110.17	104.06	98.764	107.54	103.13	116.94	97.11	109.47	101.88	104.45	108.02	105.2	108.83	104.82	102.43	108.29	99.211	100.69	114.52	112.65	111.95	102.66	113.84	106.75	99.847	96.479	104.78	106.89	110.55	101.61	102.26	111.56	105.13	109.37	108.28	115.87	103.74	104.03	113.36	110.01	107.34	99.919	107.05	102.99	107.49	109.77	110.31	100.5
99.031	109.29	109.44	105.14	112.19	101.77	108.35	107.79	109.05	105.85	98.688	98.727	107.11	97.191	113.88	110.41	105.17	104.04	101.5	101.43	104.08	105.47	108.8	105.11	96.505	95.521	106.98	104.52	106.61	102.55	109.38	104.89	108.13	111.29	112.28	102.08	120.44	96.282	109.64	96.715	101.38	111.86	103.08	100.38	107.96	105.81	99.381	97.467	103.48	110.64
117.73	108.07	116.38	109.33	112.78	110.34	121.52	110.44	114.55	117.25	111.72	119.1	114.13	112.39	115.64	111.04	109.41	109.34	96.85	112.08	110.95	111.2	107.6	117.23	102.75	109.72	104.89	116.56	116.42	103.72	105.75	107.23	102.92	108.36	112.14	118.14	107.82	106.97	110.14	105	111.28	115.75	103.27	109.58	110.03	113.42	107.31	112	106.78	106.28
100.77	105.94	100.99	111.81	110.75	102	108.8	107.73	98.693	105.74	104.83	114.22	108.69	104.75	102.44	104.72	104.92	102.74	109.63	101.07	109.06	107.75	108.02	99.447	105.26	98.481	111.67	114.4	103.9	97.062	106.76	93.289	115.77	109.58	107.97	99.816	107.04	102.91	102.96	101.74	106.96	103.97	107.13	104.27	97.487	111.91	101.76	111.17	108.82	108.85
100.41	102.25	100.81	99.725	98.144	100.52	102.91	102.45	101.38	100.97	99.225	99.585	93.544	100.25	104.73	103.98	101.58	108.53	94.361	99.995	101.85	94.123	97.937	98.099	101.73	96.208	93.761	96.766	91.7	108.85	103.29	106.29	102.32	103.73	100.66	93.846	104.18	91.921	98.194	102.78	104.45	97.176	98.759	98.723	93.613	101.2	94.903	106.32	105.65	95.049
110.23	113.27	110.44	110.61	105.6	108.14	108.26	110.8	108.17	108.14	114.39	120.52	111.46	118.38	107.9	112.03	111.55	112.01	113.17	115.43	111.54	116.14	112.95	116.11	105.95	112.5	111.69	109.93	119.97	115.57	104.74	113.61	112.41	114.22	111.34	107.76	114.42	121.01	108.64	109.07	118.19	110.99	113.08	115.39	119.23	108.28	109.73	111.53	116.11	107.52
106.23	98.658	112.27	104.52	102.47	107.97	101.64	97.341	106.24	110.89	103.16	103.82	103.33	111.17	105.87	96.221	101.6	112.59	101.82	104.13	112.28	105.31	104.9	108.78	114.08	100.8	104.71	99.699	107.73	110.4	106.05	104.62	106.91	104.07	109.19	110.44	103.9	112.46	105.27	103.99	105.24	114.53	107.62	105.04	104.83	102.43	98.081	102.33	113.91	100.29
96.767	114.24	105.88	103.42	109.73	111.62	102.18	104.81	105.48	104.51	112.85	101.59	107.4	109.86	99.706	100.58	113.52	104.21	105.39	106.76	103.8	110.23	102.04	111.44	104.84	109.96	110.86	103.86	101.97	109.08	114.82	109.63	108.09	107.75	102.84	110.58	101.9	98.126	106.53	104.91	99.024	102.24	105.97	110.41	107.77	105.55	107.21	104.31	100.67	109.63
104.92	98.377	105.66	112.22	112.23	101.29	107.9	98.364	101.64	105.65	107.7	113.36	103.61	107.14	104.2	101.63	105.28	112.01	102.48	109.05	111.74	104.48	102.46	99.527	106.53	113.49	102.88	104.3	101.87	104.65	103.75	110.09	107.59	116.83	106.26	118.06	100.51	103.17	104.43	113.34	105.73	109.91	99.997	93.039	107.79	105.41	104.45	105.43	99.03	101.16
102.09	107.11	101.5	103.2	107.4	104.01	102.33	104.31	104.77	105.03	98.532	114.74	105.68	103.12	108.11	99.108	108.46	101.58	108.71	111.45	104.67	110.2	107.14	105.06	106.15	107.98	102.52	103.35	107.17	106.47	91.278	97.866	102.88	100.68	114.7	99.313	104.04	112.32	101.99	103.59	99.565	104.15	112.1	100.17	110.12	103.9	105.75	109.39	108	104.97
105.13	100.39	105.03	100.09	105.84	104.93	108.69	92.734	107.59	107.14	103	106.03	107.54	106.71	111.86	97.787	106.29	108.94	109.42	103.06	104	106.92	104.16	98.69	105.33	107.94	110.25	109.38	105.14	105.65	109.2	109.1	115.08	107.71	117.02	109.32	107.09	103.3	104.59	100.29	109.95	98.645	104.46	103.63	102.65	94.686	106.08	105.43	102.46	96.492
114.82	107.76	102.9	116.57	115.96	116.72	119.81	118	105.43	114.19	124.06	114.01	114.23	112.57	99.434	114.68	117.78	116.2	112.22	106.61	103.31	125.07	106.35	104.62	110.38	112.24	112.31	105.57	117.52	112.87	108.27	111.71	112.91	106.23	119.15	117.82	101.39	109.61	112.34	100.69	115.99	108.43	110.79	100.54	116.61	115.01	109.93	113.88	110.66	121.62
108.15	104.64	107.2	108.75	117.65	107.47	106.65	112.65	115.97	101.41	113.08	104.57	112.15	101.01	109.74	116.44	104.87	106.36	110.92	112.5	101.44	109.48	106.42	106.11	111.48	114.57	100.69	108.56	107.06	116.64	111.27	117.63	101.94	110.79	103.2	108.84	111.8	111.13	102.76	111.29	104.64	112.12	112.58	115.15	102.87	107.32	119.55	112.77	112.13	108.87
109.33	110.09	96.521	105.74	107.91	105.56	107.52	103.53	109.26	103.84	102.18	103.28	107.31	104.56	114.62	107.84	112.77	100.3	105.63	95.43	103.47	113.26	103.34	103.9	104.01	107.98	105.84	109.03	110.14	104.51	98.819	99.623	109.66	102.53	105.04	110.3	94.734	102.33	102.34	115.7	103.88	104.56	106.95	106.13	100.32	97.724	108.62	99.282	96.027	104.15
101.31	93.668	101.89	105.57	87.925	97.662	101.03	95.5	96.505	91.418	94.225	100.78	111.8	97.958	105.63	103.09	95.507	98.702	103.84	95.009	98.731	103	102.98	108.42	111.5	106.54	97.044	100.09	100.66	103.25	99.021	99.052	100.51	100.98	97.377	102.3	103.29	107.92	99.112	95.615	108.17	93.874	99.549	88.804	102.4	103.62	104.87	94.186	96.991	101.54
112.66	101.75	106.8	102.68	109.02	101.42	115.11	102.49	102.92	110.95	107.12	102.31	112.55	110.46	102.32	111.19	112.63	98.695	109.5	93.812	105.58	101.97	107.73	99.736	105.16	107.68	104.44	113.06	95.901	109.15	119.65	111.7	110.12	107.81	105.25	111.4	98.688	113.98	104.56	109.4	101.49	112.73	104.97	111.03	107.95	110.57	99.288	99.989	104.09	110.9
113.45	106.96	106.93	108.06	116.62	109.68	111.64	110.51	107.64	108.26	116.36	119.7	108.59	115.53	101.83	112.77	114.85	109.97	108.28	112.93	118.02	114.85	111.39	111.85	102.07	107.52	113.64	112.31	109.03	109.19	111.42	120.75	106.43	107.8	116.2	108.88	111.48	104.27	109.66	110.74	110.06	118.88	110.73	117.17	112.51	107.72	114.15	115.81	106	122.11
104.95	113.76	97.666	94.539	102.98	107.02	101.21	111.23	101.41	104.77	106.93	110.68	97.828	105.92	111.55	109.74	109.78	110.2	100.79	110.76	104.26	109.46	105.2	103.73	103.51	105.86	95.32	108.65	107.38	112.01	102.24	112.26	96.127	98.783	104.05	101.48	108.23	105.86	109.47	102.38	107.72	112.12	95.786	114.95	106.32	103.93	106.32	95.057	100.48	103.36
112.1	109.53	112.58	122.13	110.64	100.51	106.93	109.9	117.04	113.92	110.78	103.38	111.06	114.74	109.04	112.75	102.91	110.1	109.34	119.73	111.04	118.53	115.19	111.7	107.62	106.88	123.97	109.88	113.68	105.48	106.61	118.43	110.91	107.7	103.96	109.41	116.55	117.78	112.09	109.9	108.28	111.11	105.76	105.44	112.96	109.34	117.22	118.38	107.25	114.57
120.08	113.26	108.09	104.18	114.29	112.71	116.7	109.81	124.75	115.29	117.56	109.27	114.76	121.65	110.97	104.46	100.44	102.55	110.95	117.6	106.2	113.58	107.19	108.76	111.66	114.06	117.34	117.69	108.97	119.4	120.1	102.79	113.01	105.27	114.69	112.84	115.24	123.82	112.49	107.27	115.56	117.47	109.03	114.8	110.64	109.72	112.78	113.62	111.26	115.15
103.37	107.63	101.55	103.73	103.3	114.83	106.16	103.01	106.11	107.23	107.72	95.998	101.31	109.66	106.81	99.639	103.33	102.67	108.43	104.08	96.121	103.16	104.77	101.71	110.91	106.6	96.73	108.37	103.67	104.84	114.6	100.76	112.53	99.586	110.06	114.67	106.97	107.5	108.53	108.34	105.11	110.12	110.88	96.422	112.19	111.69	104.68	102.67	96.719	105.07
100.23	96.32	102.51	99.267	99.945	108.83	105.25	112.21	102.48	105.53	105.42	110.73	104.78	101.66	99.285	103.45	110.72	103.05	108.87	107.41	96.611	118.59	107.46	112.01	102.52	108.48	108.15	107.37	99.88	108.02	112.33	107.35	97.97	104.1	102.49	102.4	104.84	111.6	99.412	101.29	97.616	102.76	97.922	92.505	101.64	104.42	102.82	110.31	108.74	103.38
116.2	113.68	111.62	105.35	107.51	121.49	104.2	104.7	110.04	112.7	103.34	108.15	111.62	101.62	109.98	119.4	108.67	112.3	102.01	109.75	115.28	115.18	114.84	102.4	109.15	107.61	120.07	101.08	104.78	113.51	109.77	109.3	111.9	105.43	107.24	112.56	117.6	116.52	104.16	113.53	111.64	118.83	110.79	114.99	114.81	101.67	105.73	110.73	112.75	102.74
111.9	114.78	120.21	117.8	117.02	111.88	103.65	110.67	115.87	117.73	122.27	113.47	125.93	119.32	102.8	114.8	115.62	109.81	117.55	113.73	121.39	111.95	108.62	117.6	103.17	127.4	116.9	114.94	110.53	125.26	118.59	110.42	119.47	119.4	115.92	122.36	119.07	113.81	119.79	114.74	120.89	112.23	120.99	121.6	120.73	110.93	103.83	115.55	117.08	113.33
116.77	113.46	116.16	108.06	103.96	111.81	117.36	113.09	109.87	114	116.44	119.23	107.81	108.72	107.44	108.66	111.54	101.27	112.33	111.82	115.59	101.62	111.52	115.45	108.33	107.14	120.37	116.11	115.51	115.02	109.51	115.81	104.44	112.3	106.09	112.59	108.43	106.71	102.84	113.28	111.71	107.54	114.21	105.13	111.61	109.33	97.289	113.43	116.4	119.29
102.3	96.533	105.22	106.39	109.11	104.21	106.04	111.54	105.17	108.59	107.34	109.8	107.16	113.48	102.22	107.66	109.32	98.309	110.28	107.82	97.988	109.47	102.15	103.17	101.76	110.83	116.01	112.71	115.34	100.52	108.15	114.44	117.17	106.57	104.81	102.22	105.88	107.93	111.75	110.01	106.66	104.28	97.856	109.32	111.36	109.05	115.99	104.82	106.33	106.2
126.86	132.45	117.75	118.65	113.57	123.46	115.37	120.44	117.29	120.02	107.36	122.27	119.05	116.84	122.47	114.62	107.65	121.45	118.82	104.19	121.54	117.82	114.36	110.82	112.44	117.91	119.07	126.44	112.58	114.27	118.09	122.83	114.33	121.81	119.81	116.58	116.88	112.78	114.79	110.25	123.58	122.06	115.03	119.89	114.76	115.38	121.96	120.28	115.6	116.7
124.84	117.11	117.7	106.72	107.91	111.75	113.43	111.02	108.98	108.98	114.2	112.63	120.05	116.16	114.43	114.81	113.17	110.25	108.91	107.96	111.63	107.03	108.38	112.72	103.22	116.03	110.36	112.96	113.7	116.94	111.18	121.74	107.02	108.02	116.31	109.16	117.69	102.15	114	116.35	113.77	119.26	108.4	108.67	113.87	111.38	104.88	116.95	107.83	109.85
112.68	106.08	99.151	115.68	102.17	110.43	105.63	110.91	114.5	107.06	91.413	107.95	112.76	96.161	110.08	109.22	104.8	110.99	102.63	104.05	102.12	102.21	113.18	110.09	103.01	104.84	103.96	110.66	106.31	106.16	106.3	105.11	107.26	112.78	106.04	115.73	100.86	109.28	103.95	103.17	103.71	106.31	106.04	107.37	106.43	106.58	112.91	107.96	96.276	109.91
101	106.27	107.53	104.03	105.34	98.002	102.62	103.8	102.84	95.65	108.45	108.07	108.95	106.41	110.25	110.46	109.85	101.59	110.6	113.45	104.4	105.96	114.59	101.49	106.57	100.15	104.49	102.09	101.47	108.88	107.47	101.72	112.92	103.15	101.54	107.15	115.03	111.12	103.64	100.21	100.48	108.87	110.61	108.96	100.52	106.76	115.68	98.669	100.28	115.2
112.39	114.95	107.67	127.82	118.77	114.95	118.62	110.41	108.97	110.69	101.92	111.69	110.09	117.87	107.92	115.83	115.51	115.72	104.08	111.5	118.62	115.49	120.42	112.19	110.54	114.85	116.46	115.67	106.2	113.54	116.1	116.15	107.22	107.48	101.77	110.13	99.673	111.44	115.38	128.13	117.97	104.77	104.04	102.79	110.34	110.28	118.51	121.91	107.37	109.66
104.57	102.72	99.629	116.68	110.34	99.122	116.75	108.61	101.05	108.68	105.47	110.82	104.85	112.94	105.6	107.82	104.46	106.29	108.77	107.61	108.9	101.78	104.59	101.43	105.58	107.27	107.11	103.57	108.39	106.69	109.84	115.4	108.01	106.03	100.85	114.58	106.33	111.3	93.618	103.9	98.685	101.27	111.26	114.31	108.56	109.52	106.12	107.64	109.41	116.99
91.057	112.16	102.65	101.34	108.81	109.92	99.691	109.99	103.24	108.54	108.48	104.83	109	112.3	99.823	98.486	99.476	102.4	110.01	112.09	95.537	111.81	103.94	102.8	110.26	99.341	110.59	107.3	107.47	105.68	99.624	102.11	106.86	102.08	109.52	106.44	109.33	100.96	108.67	104.97	102.98	106.79	102.68	114.31	115.78	110.34	106.57	100.63	101.81	113.61
99.182	102.55	103.05	111.94	107.64	102.61	100.08	109.07	96.076	98.388	104.28	110.29	115.63	105.7	109.21	112	104.54	95.489	95.727	99.243	104.54	105.74	101.05	90.968	105.51	102.46	108.42	108.92	110.96	104.34	111.33	107.11	95.636	108.88	103.94	105.46	98.697	108.05	103.6	111.5	99.106	97.363	105.5	108.13	102.63	102.44	107.28	106.65	98.1	94.974
106.56	106.26	107.5	108.84	111.13	116.87	111.45	108.9	104.35	104.68	104.4	101.75	95.068	106.45	100.88	98.637	102.4	107.98	112.23	111.86	110.34	108.44	110.94	107.27	107.54	97.982	99.975	108.07	100.81	104.97	102.43	112.99	110.27	103.38	108.83	110.68	109.47	109.77	107.99	100.5	109.21	110.45	105.6	108.48	108.98	110.29	108.8	105.66	103.45	105.47
96.382	102.71	103.42	109.89	102.39	107.52	106.74	111.27	114.32	104.92	102.7	103.52	110.69	105.68	108.72	103.16	95.103	106.98	109.73	102.2	99.217	94.734	103.65	103.69	109.94	109.97	118.93	107.94	92.378	103.69	103.4	98.871	101.51	97.65	109.7	107.28	99.727	107.83	104.99	109.3	107.55	110.53	111.24	104.26	111	102.82	103.13	106.33	109.03	113.74
111.62	117.82	115.59	106.2	115.07	114.38	101.12	103.41	104.18	103.36	108.66	109.77	106.88	109.13	111.02	113.47	102.49	99.958	108.67	109.73	102.22	115.25	109.31	114.06	105.06	103.39	99.662	100.7	104.66	115.19	107.14	104.45	115.16	110.67	102.36	100.68	117.12	103.55	104.07	109.22	106.08	110.8	101.8	108.1	112.82	99.104	117.63	107.18	106.58	106.41
96.121	97.678	93.885	102.69	94.733	101.88	98.147	99.5	100.37	99.609	100.23	102.85	98.841	93.505	93.379	103.8	91.136	95.351	107.81	97.534	99.479	101.1	99.959	95.997	93.293	95.979	100.11	99.886	101.78	106.5	102.85	97.796	106.02	106.63	100.61	104	102.6	101.07	90.081	102.12	94.412	108.27	102.1	94.245	99.697	98.998	102.77	96.884	114.08	103.83
104.93	102.97	104.83	103.66	108.34	102.37	108.95	109.2	107.99	112.25	108.09	99.18	105.46	109.76	100.13	112.29	101.13	101.81	104.86	98.355	101.9	102.1	108.54	109.34	103.78	105	101.74	111.14	110.92	107.13	97.424	95.73	109.01	110.4	104.21	107.92	109.99	109.5	97.774	108.01	111.19	107.09	99.442	103.16	104.65	101.61	111.78	99.789	113.91	99.617
104.61	109.27	105.78	108.59	111.73	109.33	103.72	102.92	98.894	101.02	102.18	103.51	99.725	111.77	95.584	100.37	103.67	104.03	107.79	111.15	108.16	108.41	98.78	104.31	110.63	108.91	114.91	109.16	111.22	108.72	114.91	94.036	116.57	105.01	109.34	108.55	101.74	109.17	102.21	106.47	103.95	99.541	112.79	107.62	115.2	103.19	104.74	107.02	107.41	103.79
109.1	113.02	111.77	110.41	110.03	102.41	108.65	105.47	102.28	110.01	107.9	110.7	104.09	108.55	102.4	104.17	110.03	101.85	113.03	102.28	102.9	108.71	105.08	106.61	113.54	107.58	108.08	103.73	108.19	110.98	105.02	105.78	103.9	107.35	101.55	108.58	111.1	87.692	102.15	100.11	104.19	101.02	101.32	108.83	101.09	109.16	104.77	108.83	108.85	106.96
107.05	99.1	106.5	109.38	106.08	98.647	107.31	106.48	104.82	101.82	108.64	103.11	102.33	105.1	112.37	107.53	100	103.15	107.92	104.32	105.03	109.11	102.55	110.23	108.21	102.69	110.14	105.54	93.762	102.97	97.589	108.82	111	107.8	101.13	104.89	109.71	109.59	102.44	109.97	101.93	103.8	90.168	105.05	107.83	107.63	108.51	120.57	100.99	105.09
99.918	103.54	104.98	112.85	106.45	117.36	114.1	106.59	113.65	107.76	115	111.82	106	105.73	115.74	109.37	114.23	109	111.6	108.32	114.92	106.33	116.29	107.94	103.48	104.93	112.5	116.46	109.24	109.98	104.54	112.08	110.87	112.35	99.316	108.81	109.02	115.75	112.75	114.73	104.09	97.507	112.43	106.05	116.72	109.19	116.48	114.45	117.42	109.29
96.799	102.79	114.02	109.84	105.36	112.83	102.16	112.02	115.71	105.22	116.98	107.21	98.998	101.94	109.57	110.09	108.91	109.38	110.72	111.53	109.12	114.47	115.89	110.32	101.03	113.22	105.28	110.2	108.77	106.5	103.56	105.01	103.8	110.05	106.76	112.91	112.15	112.43	107.98	107.39	105.42	114.2	108.99	99.882	108.56	100.4	103.79	105.33	104.28	107.51
108.11	98.613	109.97	108.89	105.11	114.69	108.2	94.639	109.49	102.16	113.76	106.22	110.02	108.48	100.95	102.83	105.22	102.56	106.24	109.87	103.81	99.044	105.43	105.12	97.473	110.6	110.68	105.04	105.91	112.52	106.09	113.64	111.43	100.45	110.6	107.19	112.42	106.72	102.67	105.23	108.68	109.97	111.29	104.97	112.9	115.78	111.63	114.29	107.72	103.36
114.94	113.65	120.39	108.08	115.51	117.73	122.66	118.61	118.46	116.14	122.02	111.13	109.35	111.85	128.34	109.11	119.09	124.42	109.86	128.48	120	122.94	114.02	117.73	116.47	113.63	122.17	121.32	124.7	122.56	120.07	117.33	122.12	120.67	120.18	116.47	113.71	124.98	127.8	121.7	119.47	108.12	113.46	114.15	128.53	115.36	119.19	117.06	121.49	126.71
114.01	118.81	119.77	116.1	114.87	123.73	120.09	118.6	115.45	115.45	118.16	118.14	119.15	123.3	113.72	117.61	121.96	120.09	119.24	122.13	116.2	108.69	111.62	116.99	119.2	116.63	119.62	108.6	114.8	112.85	110.05	116.05	121.39	113.95	116.11	127.84	123.13	115.87	115.75	117.21	116.93	115.53	120.04	120.46	122.77	117.13	110.8	117.83	119.22	113.91
108.59	105.18	107.79	110.07	114.57	113.22	114.98	110.18	120.22	106.75	104.41	102.98	109.11	109.32	115.08	104.76	113.08	116.7	112.22	113.55	115.32	105.82	109.82	108.62	113.12	108.37	115.87	109.26	112.38	118.36	107.54	113.26	111.47	113.02	114.56	104.69	107.29	112.36	107.28	110.3	104.56	117.59	106.77	97.233	108.65	109.61	109.84	110.66	97.039	112.01
97.95	100.79	105.49	101.81	107.17	111.87	100.92	103.16	107.1	103.51	105.88	112.33	103.03	101.02	106.76	110.95	110.94	105.93	101.87	104.28	96.72	111.02	102.66	110.51	106.15	109.05	106.27	104.67	104.71	100.31	98.751	106.63	103.92	113.65	97.69	101.59	99.866	104.53	98.881	105.36	94.438	111.14	106.94	101.15	105.04	103.27	104.29	106.19	110.42	113.49
107.6	111.88	100.98	110.75	104.98	99.798	106.07	100.75	95.842	91.473	101.04	112.76	102.03	101.44	106.91	111.99	108.44	95.574	107.95	103.18	111.54	110.73	110.62	114.38	103.6	111.4	101.16	102.79	107.05	104.26	100.72	102.37	100.96	104.43	109.05	100.16	104.33	102.64	106.74	99.424	104.48	101.31	103.92	104.95	94.873	104.59	99.936	102.49	105.3	113.94
97.146	104.14	107.73	108.54	109.92	105.56	90.763	102.04	108.16	102.62	106.57	115.78	102.81	102.07	108.74	106.64	97.601	100.2	99.328	101.15	109.08	105.36	104.62	101.42	101.54	109.7	106.76	108.32	107.83	101.47	103.96	109.89	99.269	105.17	108.21	110.33	104.47	108	108.3	107.6	102.78	104.06	105.29	106.03	102.38	105.69	98.556	104.55	113.59	107.84
105.84	111.68	104.37	99.302	104.31	96.153	102.56	112.5	111.47	103.45	93.474	111.87	103.06	103.64	97.99	105.55	103.88	113.57	110.18	116.83	109.35	110.14	107.36	114.08	109.82	106.02	99.902	105.63	104.25	106.59	104.23	106.23	109.91	108.53	107.17	102.75	113.03	104.83	109.28	106.74	108.83	107.58	94.769	101.78	99	113.03	113.18	98.699	101.83	105.47
89.535	102.51	102.47	101.53	97.467	102.88	97.957	95.942	101.57	101.6	105.75	95.898	95.026	93.69	102.21	101.37	98.592	104.81	96.819	101.28	95.769	95.12	100.81	100.48	103.31	94.38	109.33	88.317	101.41	98.889	100.42	99.348	95.859	96.844	87.836	108.27	97.693	96.937	102.55	87.232	104.97	90.493	107.26	101.35	108.54	95.385	102.79	103.46	102.67	98.698
100.09	112.48	110.27	105.24	92.693	115.47	92.292	102.69	101.62	102.67	107.56	102.83	97.367	104.43	101.47	104.19	104.57	95.912	96.19	107.17	98.53	107.61	110.04	106.04	96.965	98.623	108.88	105.47	103.37	102.44	102.26	107.53	99.532	107.94	113.82	92.583	121.43	104.94	108.18	104.59	99.494	107.67	105.52	107.79	108.12	112.26	102.74	104.38	107.62	100.59
113.55	107.89	115.11	96.272	107.41	114.07	97.06	97.712	103.82	102.7	107.45	109.15	104.87	100.69	103.61	100.42	108.35	94.816	96.819	102.24	103.66	106.01	104.06	101.02	97.74	102.33	102.08	103.24	111.07	103.42	114.8	99.558	102.45	101.61	98.293	101.4	111.32	105.32	105.38	103.94	105.95	91.762	103.55	101.75	99.999	105.1	105.47	109.09	108.88	97.033
112.23	106.71	111.14	107.08	107.86	106.87	112.32	106.34	102.91	100.39	102.04	106.32	98.703	109.56	109.2	111.44	111.28	108.67	104.86	108.71	105.47	104.47	100.33	114.61	117.77	113.84	107.11	111.17	111.01	99.151	99.959	101.67	99.631	103.06	102.5	108.76	110.79	100.58	109.79	107.05	109.4	111.11	105.29	108.02	92.533	103.07	112.31	100.39	107.52	109.23
110.54	109.36	112.73	108.9	103.02	107.31	105.69	107.63	111.24	109.54	106.34	105.5	107.98	101.88	111.87	112.51	101.49	117.14	112.26	98.967	106.4	99.365	111.27	107.06	116.75	112.84	99.815	108.02	104.47	101.39	113.95	102.2	101.94	112.88	117.04	114.37	111.53	112.5	108.23	115.51	105.45	107.65	114.4	113.83	107.62	117.75	106.87	116.65	111.88	109.55
96.396	101.46	111.27	101.08	107.13	105.17	105.78	105.6	116.53	100.02	109.28	108.89	112.29	105.99	107.6	98.71	105.61	119.48	114.71	104.43	113.22	107.06	102.18	100.61	104.66	100.71	103.97	97.018	101.49	105.29	107.41	94.167	108.41	101.84	112.85	99.934	104.96	100.18	109.43	101.07	94.016	113.27	100.49	107.55	104	112.92	99.866	105.33	104.12	103.82
109.64	107.24	103.48	113.57	106.6	118.46	112.02	106.24	104.87	112.92	108.18	106.14	110.9	110.35	119.81	112.5	112.26	118.45	107.59	108.88	113.35	103.8	107.15	109.4	114.7	115.54	109.18	116.84	121.5	112.68	112.09	114.29	103.3	110.84	104.26	109.74	110.84	106.49	109.3	101.71	112.63	113.96	116.17	108.89	107.05	112.99	110.34	116.52	111.56	115.29
106.57	95.941	105.1	102.82	98.171	106.54	100.72	107.55	97.303	100.01	98.948	113.11	105.48	102.08	107.38	98.889	101.63	111.99	104.45	104.35	104.66	96.657	90.616	96.584	97.542	107.93	98.97	103.82	98.694	100.54	99.486	102.12	102.26	93.944	105.41	107.61	102.84	104.25	92.844	99.574	97.391	103.62	98.809	102.3	106.84	103.04	102.24	97.241	98.162	104
108.26	109.82	112.02	116.79	111.94	121.08	106.56	111.57	120.36	110.37	108.75	128.44	108.71	114.66	110.15	116.37	112.22	111.84	110.99	109.83	106.48	118.59	111.7	108.77	116.4	118.14	116.39	116.09	109.74	106.98	110.5	107.57	114.08	109.36	114.44	115.66	107.25	103.68	117.2	114.75	103.75	103.26	116.82	110.53	109.69	113.71	115.43	121.24	108.67	120.74
107.74	107.9	103.85	102.05	113.05	103.79	101.17	104.58	105.74	107.28	104.02	111.38	101.18	106.21	104.87	96.193	119.85	108.69	110.3	109.09	115.2	103.11	117.04	109.56	111.39	100.03	106.58	114.2	115.92	109.41	108.61	104.14	102.86	100.83	105.3	117	107.9	106.61	113.14	100.85	107.25	107.22	102.11	106.91	108.96	113.15	104.68	106.82	106.75	99.948
101.54	106.01	102.19	100.67	99.806	110.92	102.76	105.75	102.68	97.566	102.72	95.68	106.66	97.654	104.92	100.15	103.97	106.44	101.05	104.67	99.424	107.09	102.77	97.706	92.713	96.22	96.987	106.31	102.53	97.265	102.37	101.56	106.25	102.48	96.683	95.877	104.08	88.584	106.65	96.605	107.29	107.62	95.312	89.33	99.588	100.46	105.82	95.584	96.889	103.69
104.54	96.879	105.84	89.166	105.1	99.881	97.628	115.71	105.55	106.42	105.92	104.29	104.89	103.3	103.83	104.76	104.42	96.712	105.71	111.77	105.08	102.59	101.43	108.17	111.12	110.66	104.17	104.73	101.42	115.81	106.47	113.1	109.02	107.42	109.34	105.36	103.79	107.33	101.64	100.08	107.14	96.189	101.13	113.57	103.66	102.66	98.504	99.081	103.31	103.51
109.86	119.19	106.33	104.52	111.67	120.47	109.4	113.25	106.73	108.64	111.45	111.11	114.24	106.44	107.09	104.82	111.19	108.7	122.68	106.53	112.94	105.82	101.88	105.99	118.23	108.2	109.67	103.79	114.51	106.82	107.8	111.66	101.89	120.11	118.51	110.41	112.89	112.45	95.093	113.12	117.89	120.76	117.44	116.76	111.72	108.38	106.07	114.04	105.17	106.78
116.04	112.4	120.93	109.59	109.22	107.56	105.56	112.29	119.49	119.91	114.12	118.99	109.69	119.44	113.03	114.32	106.39	115.98	103.66	106.78	110.95	101.32	102.64	114.6	104.72	118.45	110.13	102.76	107.63	107.29	115.57	122.82	118.18	107.32	122.33	107.05	119.73	110.63	110.61	112.15	115.67	106.1	106.64	114.7	112.13	106.75	107.12	120.67	112.57	111.03
118.06	114.73	110.99	111.91	112.9	104.26	113.44	113.62	106.09	108.22	107.22	112.07	119.67	108.89	114.8	113.66	108.11	105.65	107.79	112.01	113.66	104.41	110.32	102	110.5	105.51	102.63	103.29	111.7	117.75	106.19	115.01	117.15	106.45	112.33	109.75	104.81	111.3	111.51	113.92	113.78	122.21	112.13	109.36	106.51	104.54	115.78	102.26	111.65	102.86
108.36	110.41	108.89	112.28	113.31	108.29	116.71	110.7	111.7	113.17	107.74	114.59	115.94	107.58	110.21	104.73	107.13	117.68	105.69	104.22	113.97	117.29	113.06	105.91	115.31	108.58	117.71	113.24	103.69	107.79	108.56	112.8	111.11	104.22	101.96	113.35	103.79	115.38	107.82	116.94	113.79	109.65	119.21	113.21	112.43	107.78	109.98	112.47	106.64	111.4
102.31	106.09	97.216	105.93	98.048	111.01	102.54	102.96	108.07	112.28	95.601	104.02	110.13	96.831	111.1	103.33	98.954	100.77	97.365	112.4	91.391	102.03	104.31	105.04	111.36	105.25	101.78	108.19	105.29	111.77	108.99	114.28	99.288	106.26	112.22	107.59	111.27	104.54	99.868	107.69	93.807	107.42	108.27	113.64	109.19	103.43	116.19	111.18	114.89	99.043
109.96	110	109.11	99.982	109.83	105.48	109.53	98.998	106.71	107.39	104.96	113.71	97.202	94.67	99.245	102.69	107.3	104.49	110.36	105.83	102.35	107.09	102.41	112.23	108.48	103.13	96.397	105.86	110.49	112.4	98.081	108.97	109.88	99.977	104.11	108.62	104.17	103.78	107.81	106.64	100.95	103.72	102.51	115.52	104.81	112.31	101.78	110.55	105.33	101.52
120.14	116.97	121.31	115.11	116.73	109.09	122.65	111.83	118.56	116.86	116.9	123.37	123.19	106.67	117.32	123.38	120.51	116.67	124.34	119.23	117.51	118.41	112.55	125.53	116.58	118.22	113.23	120.46	109.92	113.4	119.14	116.29	117.77	111.85	115.39	121.77	116.26	122.12	110.99	115.65	121.1	126.18	124.57	123.24	121.03	120.59	120.17	118.69	122.14	116.48
104.18	106.88	98.918	106.17	100.39	108.01	102.41	103.95	104.89	105.75	109.52	104.89	112.5	95.911	112.05	108.59	95.942	105.91	109.02	101.94	104.34	105.46	111.27	107.06	98.028	101.28	108.34	104.78	106.97	104.28	105.12	101.94	102.55	106.63	107.11	108.16	103	102.6	107.73	115.96	107.03	107.7	103.88	108.29	100.1	111.99	110.02	99.193	103.21	98.75
106.52	106.86	104.51	100.93	107.51	103.68	112.1	98.974	98.954	95.774	99.635	96.865	111.06	99.357	99.611	99.777	98.28	96.381	103.16	104.47	95.25	110.07	106.3	101.14	106.15	108.43	98.753	101.66	90.652	103.16	99.684	102.05	100.11	111.32	101.67	100.97	117.58	111.73	103.34	106.22	109.47	100.06	112.75	97.02	109.23	103.14	108.06	98.507	100.76	110.39
116.21	109.72	118.95	112.3	114.46	110.54	119.43	109.47	109.41	107.36	112.61	112.16	114.91	109.41	110.86	113.12	103.78	117.95	111.77	102.72	115.22	108.02	109.49	115.6	104.8	103.32	115.31	104.25	110.06	110.54	115.32	115.38	116.08	119.02	114.89	105.18	117.07	120.17	105.12	110.46	107.01	119.35	104.19	111	115.57	116.89	119.28	114.55	112.57	110.66
107.27	106.76	112.74	115.26	108.69	107.14	102.83	102.04	104.37	98.608	106.69	109.96	114.6	112.73	107.29	104.6	105.3	99.362	111.81	95.523	108.47	108.46	107.48	107.17	103.2	95.05	97.402	108.59	109.82	103.38	99.038	100.48	103.72	107.15	104.06	106.62	102.11	108.75	114.87	103.04	101.44	98.169	104.77	106.3	109.58	104.55	102.36	107.25	109.08	112.82
95.286	102.68	102.89	101.3	101.69	106.16	108.88	106.98	99.12	99.962	113.35	105.21	107.32	96.506	108.27	105.05	105.66	109.23	111.35	97.747	101.46	107.61	96.148	114.19	102.14	114.9	100.23	102.99	103.28	99.283	106.31	107.65	103.54	101.75	107.03	113.24	96.627	109.85	105.3	105.7	109.78	101.44	103.94	104.51	102.04	99.614	104.74	105.81	109.43	109.55
117.99	114.76	108.52	105.17	111.6	113.46	110.69	110.48	115.97	116.75	106.95	114.56	110.41	111.04	100.48	106.01	104.08	104.31	116.71	114.95	107.82	109.81	107.33	114.31	107.88	105.46	118.18	114.2	107.6	114.98	112.51	101.53	96.752	113.53	106.14	116.04	108.16	111.22	110.21	113.42	112.66	114.34	110.8	112.32	110.64	113.95	100.72	106.6	112.87	107.65
116.27	130.09	113.29	117.55	112.91	114.87	122.94	120.79	111.25	114.64	120.39	107.47	115.79	119.08	122.92	117.54	123.29	107.02	117.88	116.26	121.19	128.74	111.84	120.09	116.68	108.87	113.77	116.05	117.07	119.7	115.8	128.84	118.04	115.13	121.41	119.43	116.78	115.41	113.8	118.26	125.13	117.35	115.21	125.61	116.59	119.29	113.76	116.38	108.43	119.28
106.08	107.27	97.694	123.15	105.76	107.96	109.66	112.84	112.28	107.34	113.39	103.75	109.42	106.89	111.21	108.66	103.24	102.57	104.75	110.57	101.58	101.58	108.53	99.418	99.958	105.54	109.69	105.53	101.97	113.75	116.7	109.21	114.31	107.61	100.64	104.38	111.47	98.733	109.97	116.69	109.09	107.86	104.78	102.98	109.59	102.37	111.83	107.22	104.36	105.07
105.09	100.73	107.64	101.75	98.802	105.14	101.92	101.88	109.42	106.23	98.942	103.95	103.74	103.58	103.12	102.42	103.6	98.282	102.6	101.4	99.656	106.08	104.43	102.38	108.58	102.7	102.9	107.81	104.16	119.21	106.47	112.68	109.23	98.579	103.11	102.32	104.94	108.26	116.18	103.36	110.27	95.398	108.25	101.61	108.39	102.88	101.62	103.35	100.18	102.91
104.98	105.58	102.12	101.02	106.77	97.685	112.4	104.44	101.85	108.66	114.03	105.16	117.49	101.13	108.56	97.592	109.77	103.53	103.44	103.14	108.86	93.438	105.8	101.05	108.18	95.41	113.92	105.3	115.36	102.92	99.569	108.93	106.37	110.13	111.66	110.45	99.896	103.37	103.28	98.567	107.68	111.64	103.7	107.63	99.057	106.36	106.4	112.04	101.6	114.91
111.1	108.22	109.58	109.2	111.26	105.53	111.49	113.28	112.46	112.47	109.83	110.78	110.66	108.29	115.96	111.38	104.36	111.69	114.83	110.79	114.39	109.97	106.27	109.05	116.21	110.1	116.29	115.06	114.09	108.91	107.92	104.83	112.31	117.9	120.21	114.04	99.727	115.75	103.24	109.86	112.36	115.84	118.61	103.35	104.55	111.42	104.79	111.01	118.78	104.69
113.9	113.67	97.066	119.73	113.62	108.48	115.26	114.9	111.45	120.12	113.4	116.92	116.32	109.96	108.58	114.78	116.09	108.52	107.56	113.14	115.72	111.42	116.18	102.03	115.53	113.05	113.11	111.54	119.13	105.9	106.68	108.01	109.07	117.27	110.47	101.67	112.19	116.97	105.7	115.73	110.83	106.89	123.86	109.16	117.96	112.14	109.32	113.04	111.39	113.34
107.05	112.34	107.09	107.97	110.3	109.43	99.403	101.59	101.19	103.48	92.793	107.07	98.98	110.16	98.07	105.39	92.69	103.86	107.34	107.08	109.43	103.19	89.897	102.41	109.32	108.5	107.8	109.45	101.58	117.1	117.02	110.1	106.62	104.36	100.79	111.42	109.95	107.72	108.25	102.41	111.3	104.2	107.06	103.4	109.83	108.2	98.584	100.51	108.97	109.69
112.01	112.1	114.74	108.46	101.08	113.9	101.92	104.74	101.84	108.86	100.8	113.77	102.39	102.92	102.74	108.42	95.854	97.687	103.82	108.83	109.14	104.4	102.61	108.69	99.025	110.55	103.92	102.91	109.83	108.61	105.18	105.55	97.046	102.58	115.61	110.25	109.49	109.05	99.344	105.23	108.53	104.76	104.64	111.87	101.29	100.44	109.79	102.55	113.38	105.68
113.65	106.92	107.93	113.96	98.745	105.36	102.68	108.8	94.198	109.66	117.95	116.13	106.6	101.57	104.98	106.38	108.12	107.71	101.95	94.685	106.14	104.5	106.3	110.02	101.05	116.18	111.07	107.88	103.13	106.85	107.46	102.41	105.6	112.17	104.77	109.19	111.84	109.28	110.74	109.81	102.22	109.88	103.94	104.98	104.92	101.81	113.37	108.28	108.41	104.78
113.92	109.56	92.735	113.23	111.8	106.99	96.935	104.66	102.79	99.315	104.65	104.66	108.71	106.52	107.41	104.01	104.13	105.83	106.6	105.24	107.69	106.06	107.82	102.65	113.67	104.55	99.924	115.04	111.85	105.95	109.32	94.738	107.96	108.14	96.94	104.57	105.47	102.12	102.42	95.31	101.68	117.73	99.526	105.26	103.38	100.38	98.69	95.805	108.19	114.98
111.13	104.53	107.86	100.47	110.57	105.83	113.67	108.93	107.26	112.76	114.8	105.88	114.31	104.7	123.4	101.72	114.4	113.73	106.49	96.37	107.56	118.49	106.29	113.36	106.65	106.03	114.12	119.87	127.11	110.47	107.54	112.2	112.4	112.94	118.26	109.36	102.06	105.72	109.31	110.74	112.75	108.39	123.86	116.85	113.15	107.7	107.49	114.54	115.75	118.48
105.3	113.7	107.92	106.93	109	98.494	108.64	105.6	102.59	105.34	106.23	108.28	102.55	119.13	102.05	102.56	107.67	104.58	100.15	109.65	105.73	109.98	107.78	104.17	103.9	109.11	98.444	107.54	111.28	103.18	101.26	111.12	99.814	103.16	104.33	101.77	98.632	105.58	109.04	110.44	105.48	109.6	105.1	111.33	104.26	104	107.06	111.86	110.65	104.83
104.52	103.05	105.74	104.22	113	97.63	97.923	101.85	105.05	97.58	95.981	106.73	93.578	106.22	99.122	100.37	95.215	104.65	96.124	99.06	106.39	91.709	89.106	101.03	98.424	94.075	98.311	102.78	102.71	96.348	107.78	104.06	103.98	102.9	102.36	97.263	102.33	104.18	97.412	97.581	100.67	101.98	102.71	100.21	94.169	101.68	100.41	100.37	92.275	106.06
99.31	114.98	109.92	103.64	100.95	113.33	107.36	102.58	108.52	99.057	105.26	104.97	108.97	102.74	113.06	101.17	103.5	115.07	104.47	98.279	107.15	109.6	103.16	112.25	109.89	103.62	105.7	107.28	107.05	106.35	107.63	102.09	97.155	111.94	105.52	116.8	106.95	109.99	105.86	113.23	102.64	111.06	102.59	102.06	108.82	112.64	112.88	103.32	115.75	102.57
114.7	117.16	103.21	110.88	112.18	110.8	119.71	109.49	118.9	127.21	112.52	114.36	114.35	120.92	113.93	104.63	118.5	117.13	117.27	120.3	115.06	109.08	116.41	114.98	117.27	111.1	107.31	121.53	109.8	124.91	103.48	115.72	116.89	108.98	118.65	115.8	117.11	114.3	110.11	113.82	106.4	112.96	109.68	110.43	114.59	104.74	114.07	115.68	114.35	115.24
113.34	95.949	89.865	102.74	104.64	98.36	98.155	101.18	101.27	102.91	102.68	96.793	99.405	95.408	109.22	101.3	95.396	106.05	109.1	98.252	99.586	97.479	101.19	101.97	98.758	100.76	103.99	100.66	97.821	95.408	92.725	99.433	107.02	106.97	95.957	104.43	96.755	104.69	98.033	102.49	100.61	89.639	101.76	104.23	90.407	102.36	109.76	103.68	100.27	110.34
107.46	105.16	107.35	113.6	100.54	104.76	101.94	104.7	118	107.64	109.21	107.54	100.8	106.19	107.02	103.48	101.02	99.368	94.929	108.47	107.82	114.63	110.4	105.26	116.74	103.67	101.19	105.46	105.73	105.3	105.68	97.919	98.847	104.01	103.18	106.8	116.58	116.5	112.76	106.54	105.37	107.37	108.1	99.968	111.78	110.11	114.94	100.05	109.29	96.304
93.729	113.43	99.498	99.504	111.61	105	104.31	103.78	106.81	103.29	114.06	109.25	103.12	99.07	107.35	102.61	92.965	110.49	101.28	99.765	106.83	109.73	101.32	109.47	107.61	100.71	109.79	104.72	104.25	104.34	98.099	99.492	111.9	107.3	113.83	102.94	100.98	105.7	95.919	95.981	109.92	103.08	99.792	94.796	103.43	98.544	97.504	101.22	102.46	97.983
110.63	109.07	117.71	112.46	108.2	104.7	115.75	109.95	94.905	109.55	110.37	108.65	107.91	111.12	110.53	111.46	108.58	103.59	109.04	110.88	121.15	115.59	117.37	106.55	121.27	112.23	105.17	114.29	107.37	106.31	113.51	106.73	116.28	118.12	113.6	104.16	106.28	111.86	110.89	113.71	119.58	113.08	117.21	117.65	115.98	108.09	115.01	111.89	115.22	109.38
102.92	95.266	107.52	111.82	102.99	100.44	108.49	109.06	98.023	111.89	101.06	96.636	103.42	117.7	105.5	110.68	106.11	97.586	108.99	101.25	105.97	105.41	114.29	99.64	105.67	100.87	109.69	107.06	107.06	108.65	94.496	115.96	105.53	104.41	103.9	98.575	115.37	109.89	99.159	106.97	107.24	103.26	102.93	103.64	113.56	109.44	101.82	115.78	115.25	113.6
108.15	114.57	107.68	103.1	100.38	107.27	101.75	108.24	107.81	110.4	96.743	106.98	104.52	109.44	108.53	109.18	100.03	107.52	108.89	99.976	103.07	108.97	115.72	109.32	111.14	114.53	105.55	98.662	112.06	98.712	107.05	108.73	104.97	104.49	106.62	103.97	111.58	92.764	99.697	108.74	104.74	109.33	98.493	100.91	111.63	98.669	98.826	102.81	107.23	109.79
100.15	108.11	109.62	107.63	97.076	112.18	106.18	107.2	107.47	104.3	106.04	102.87	88.425	103.51	106.6	120.23	111.96	106.46	102.65	111.3	106.25	112.76	103.35	110.23	109.59	103.21	103.52	111.5	104.06	103.22	103.47	107.36	104.95	104.13	111.91	105.7	109.38	112.31	103.82	104.32	97.985	104.9	107.71	101.56	100.9	104.21	109.96	109.15	109.15	101.71
113.43	116.68	119.29	121.41	112.19	118.01	119.45	121.78	115.75	115.18	119.76	120.98	117.89	119.39	123.27	124.64	118.57	121.24	123.58	118.21	121.55	123.33	117.88	120.99	117.91	118.45	119.92	110.04	119.68	121.6	119.96	119.65	120.22	121.06	122.98	113.05	115.18	119.18	111.04	110.43	117.34	127.45	111.6	118.54	118.45	122.83	125.71	118.06	120.31	110.86
111.64	118.65	116.45	112.94	111.88	115.55	110.09	113.28	119.61	112.91	110.7	109.08	112.65	119.2	112.23	114.82	115.74	117.87	120.06	104.66	107.94	115.81	126.39	113.03	120.71	108.29	117.71	116.23	105.48	115.02	107.72	112.85	105.08	118.96	111.84	122.83	117.78	119.16	122.93	120.03	112.57	118.05	109.65	119.53	102.29	110.15	113.54	114.09	117.64	109.2
106.29	102.48	110.61	110.04	115.57	102.68	102.73	108.36	102.69	106.73	97.14	95.973	98.068	105.97	102.95	107.82	103.97	106.6	104.15	112.74	95.628	100.37	109.51	112.66	98.908	101.66	101.02	104.09	107.39	100.27	107.57	102.48	111.81	107.39	103.89	106.47	106.23	99.056	108.95	105.36	96.596	103.75	104.51	101.25	103.62	103.52	116.88	115.75	100.64	99.529
103.04	93.377	106.13	98.595	98.108	104.62	108.09	97.334	107.03	107.6	100.97	104.91	96.65	94.866	103.88	95.947	105.83	107.59	93.922	94.752	103.97	106.09	101.29	96.817	98.42	107	104.88	100.39	115.32	104.2	99.312	110.46	99.627	104.41	105.72	94.808	99.909	103.9	96.837	101.68	99.57	95.601	108.13	100.11	102.91	99.205	99.346	104.97	99.758	104.11
108.6	110.71	102.11	96.068	100.76	98.036	104.78	109.72	105.76	102.36	96.849	99.131	107.09	100.84	102.44	109.59	101.08	100.4	101.6	96.282	106.04	94.731	101.05	110.69	100.56	102.61	94.78	98.192	101.81	98.735	101.02	96.141	101.11	92.727	98.828	93.178	102.94	99.082	102.38	91.881	96.467	102.12	99.079	94.754	88.899	103.56	101.07	109.23	95.133	90.444
109.74	112.92	111.04	108.27	114.69	114.34	110.4	108.94	108.2	122.84	109.62	117.8	105.04	110.35	105.5	111.71	114.36	116.39	116.19	111.98	105.91	122.3	99.663	113.77	102.48	117.1	113.48	104.81	109.87	115.98	112.14	108.19	116.15	110.75	121.81	106.49	114.51	117.14	119.1	118.09	108.81	112.68	107.22	107.77	114.19	112.74	102.57	112.07	110.86	120.69
110.71	114.96	113.28	113.21	113.19	119.62	116.94	118.22	111.76	110.93	113.68	118.48	119.7	118.58	121.58	123.64	116.84	118.36	115.86	114.18	123.51	120.7	117.68	118.85	117.49	111.45	112.12	106.36	118.94	119.1	119.71	114.2	103	116.61	120.74	125.05	109.58	115.67	118.48	115.56	118.33	107.26	117.37	128.29	119.51	117.87	120.28	123.42	114.63	116.72
105.66	112.41	121.97	115.77	117.1	118.69	111.88	121.39	121.77	118.67	124.4	121.16	120.94	116.76	116.79	109.38	125.63	124.21	115.52	113.6	120.8	111.23	122.16	110.37	117.36	110.45	117.91	111.91	121.41	113.53	112.79	118.88	114.91	118.65	112.94	113.78	120.63	123.23	119.19	115.59	115.02	119.77	110.55	124.36	118.86	110.27	115.81	119.68	118.35	112.84
94.423	100.31	102.13	112.05	101.05	105.34	108.47	105.64	103.66	109.97	110.12	98.298	100.33	107.82	102.53	114.58	100.72	111.25	101.85	91.69	103.78	100.05	96.673	105.09	104.62	99.885	98.088	107.62	104.02	114.22	100.45	99.896	100.53	106.31	106.56	96.765	101.94	103.98	94.962	107.21	110.67	99.957	108.16	107.51	107.55	96.936	107.26	99.991	94.427	108.16
105.98	101.08	114.19	103.73	99.344	101.92	97.922	100.93	106.73	110.98	105.7	99.684	98.997	97.811	101.43	105.17	112.34	95.648	109.62	116.42	103.98	99.531	105.91	100.29	111.01	102.94	104.88	105.33	103.86	101.07	94.66	107.13	116.93	101.99	110.46	104.84	104.58	107.48	103.79	104.17	99.162	104.65	106.08	102.42	104.08	116.54	102.35	100.51	109.72	103.26
113.88	117.02	106.76	102.02	112.59	120.05	116.16	107.81	104.84	108.26	118.55	116.51	106.89	104.92	105.04	112.01	113.82	112.69	109.79	114.23	112.73	110.42	111.58	120.71	109.9	109.63	111.34	115.89	114.08	110.7	113.97	101.39	105.14	110.48	102.41	103.8	113.52	118.95	111.73	112.76	116.42	117.32	119.15	111.08	114.24	115.97	110.28	113.52	113.03	111.95
119.96	105.38	105.01	103.02	114.7	109.47	111.1	109.9	111.77	106.32	118.82	116.27	106.9	114.67	111.72	106.09	114.11	116.28	109.66	107.32	114.84	117.02	105.86	113.8	111.22	114.28	112.51	114.76	114.3	110.23	102.09	109.3	107.71	104.93	117.75	110.61	117.76	110.74	106.93	118.3	103.03	112	120.99	112.65	108.69	109.18	123.65	113.46	109.73	114.43
107.44	112.94	103.95	114.1	108.62	112.6	113.39	105.19	106.08	112.79	109.84	105.78	107.43	125.64	111	111.76	107.88	108.85	114.78	105.37	106.17	120.99	117.3	108.56	108.18	119.95	105.98	110.66	119.22	114.91	110.94	108.42	117.85	114.04	107.19	116.67	110.75	107.12	112.17	106.08	115.37	111.52	109.2	98.811	104.09	112.39	114.19	121.32	109.08	106.41
108.36	112.16	116.34	120.72	109.77	111.8	111.15	119.28	109.72	113.01	108.54	120.17	115.15	107.58	118.03	109.73	112.44	118.02	115.65	107.56	113.19	107.23	111.12	111.42	107.79	117.12	105.5	106.69	112.13	109.04	125.27	111.21	110.68	126.63	111.31	108.51	101.07	110.51	113.96	109.99	113.98	111.41	119.13	115.58	106.56	114.26	114.08	114.81	111.71	110.05
99.08	97.041	102	114.01	101.35	101.51	102.33	107.49	92.427	99.258	100.58	102.74	101.65	98.766	97.169	95.969	109.76	112.42	97.705	103.59	100.19	103.77	105.29	96.963	95.259	93.701	100.59	95.721	96.059	100.24	93.338	98.599	96.659	101.4	95.775	87.813	90.651	104.89	111.7	100.44	106.22	94.612	114.08	94.898	96.764	95.028	102.41	100.69	107.21	97.933
89.781	104.52	99.032	108.01	102.05	95.099	100.29	100.26	104.31	106.87	101.74	104.22	93.842	101.53	101.33	100.21	101.15	104.96	98.109	107.86	105.7	101.7	95.433	99.731	99.719	102.95	101.31	102.31	100.07	100	97.877	102.27	99.103	107.43	102.67	109.28	103.14	104.4	104.69	90.253	104.99	99.775	103.42	104.7	96.948	98.423	105.48	93.305	99.532	99.666
105.46	103.38	102.5	104.07	103.32	105.37	101	101.07	112.86	114.69	104.73	104.83	102.53	107.44	106.32	102.07	109.75	107.13	109.43	107.85	101.03	89.6	99.779	114.81	106.72	107.77	100.6	110.14	115.31	106.96	109.19	102.65	103.92	102.2	93.928	112.26	114.72	110.9	114.88	113.24	109.15	103.47	100.33	108.22	112.01	104.77	103.35	106.44	101.15	111.01
105.01	105.1	95.395	106.85	108.58	100.06	102.25	108.32	102.98	94.473	111.42	113.73	100.69	110.91	90.353	109.33	105.8	110.66	97.579	104.69	100	114.71	93.871	100.84	109.01	100.24	105.99	109.87	109.63	106.26	110.51	98.759	105	108.14	109.68	102.6	106.76	100.68	97.558	93.33	107.93	110.15	101.32	115.04	111.47	100.56	102.49	100.93	104.84	102.18
117.77	105.12	111.04	108.62	113.91	117.69	108.41	105.11	99.307	115.6	117.33	106.4	110.45	119.14	116.39	109.31	111.54	111.86	114.61	103.82	102.13	118.6	105.63	113.64	104.35	104.75	108.6	107.73	110.73	109.4	106.69	107.71	109.76	110.66	119.86	114.1	112.38	103.44	111.8	105.78	111.01	109.19	107.94	112.74	105.11	108.32	112.41	115.32	98.77	109.03
102.63	99.549	101.4	93.513	102.56	108.49	101.65	99.401	103.69	94.952	101.34	105.06	105.49	96.303	108.06	101.51	98.495	103.38	92.61	104.47	101.68	104.19	102.79	101.34	96.061	105.09	96.319	97.687	96.297	93.194	105.4	102.15	99.428	99.844	100.68	99.762	100.82	99.189	90.557	106.63	100.38	103.16	97.882	101.2	100.98	106.07	92.456	102.12	98.388	104.86
109.84	106.16	104.32	104.86	109.96	112.29	108.38	107.59	102.96	103.8	105.62	111.94	110.26	117.29	108.58	107.16	106.43	107.8	106.12	106.41	103.57	110.5	111.57	111.55	110.15	112.06	115.32	100.55	104.51	114.51	106.28	101.94	100.99	112.56	98.692	104.52	106.34	104.28	108.95	104.22	110.9	112.59	112.2	112.74	110.25	118.4	94.67	106.71	107.83	102.58
108.86	108.01	110.88	108.67	116.91	105.32	106.17	114.94	113.37	109.75	105.35	108.76	105.28	109.54	102.96	102.71	99.368	103.94	108.83	99.234	107.83	97.064	107.18	109.86	120.59	99.646	101.29	100.95	113.76	106.53	102.36	99.426	95.747	101.26	104.27	103.89	111.19	104.38	111.9	104.81	103.78	104.51	103.22	108.04	105.94	104.86	105.98	104.88	100.77	97.238
111.53	105.75	99.604	105.98	108.19	114.69	102.46	105.56	106.29	102.55	104.6	107.9	110.02	100.24	100.17	106.73	99.552	114.34	102.57	108.96	98.035	104.83	111.31	98.84	104.58	97.698	105.38	108.88	105.72	113.69	102.44	107.46	99.931	107.69	106.84	106.92	100.01	100.1	102.83	97.538	94.781	100.95	103.37	108.21	107.32	107.81	103.11	105.49	101.93	109.81
113.14	107.85	114.37	115.88	110.9	109.27	106.04	111.05	105.57	112.46	119.32	115.74	98.999	111.1	114.77	115.98	112.19	109.2	118.96	113.38	121.18	113.36	109.81	107.7	115.83	105.68	112.84	102.29	102.39	111.63	112.84	104.48	113.05	115.27	115.28	116.95	109.38	107.19	109.63	104.91	104.99	115.26	106.29	114.31	109.71	105.75	113.89	108.1	106.28	108.37
106.31	110.06	110.09	108.13	106.47	113.69	109.44	110.86	104.69	113.07	101.56	97.741	98.015	98.604	98.929	98.237	105.22	107.01	106.97	112.31	108.04	101.26	103.39	101.53	103.32	99.187	118.75	102.62	100.66	97.607	114.71	101.03	102.53	108.21	103.44	112.39	105.25	97.147	102.29	103.03	105.13	101.15	110.09	113.96	108.82	105.4	111.23	101.95	105.81	98.534
98.52	107.54	106.05	105.27	107.42	109.28	103.52	104.05	105.84	108.37	106.56	108.2	115.44	102.19	107.71	101.21	100.32	105.07	108.09	111	109.46	111.9	105.46	107.62	98.953	104.16	97.639	103.55	104.55	105.47	119.39	105.66	106.5	106.25	108.58	112.52	97.482	100.03	109.11	101.58	111.58	116.08	105.41	105.5	116.57	101.63	99.245	107.16	106.76	110.62
92.908	104.73	97.453	98.239	98.514	101.46	103.79	101.38	104.07	100.43	100.34	101.21	103.29	90.88	98.67	100.22	100.04	98.831	99.227	106.15	99.992	105.64	98.496	100.12	100.56	97.786	103.7	107.01	96.635	102.56	97.303	105.98	108.54	97.21	108.3	99.126	100.48	102.39	107.34	101.52	101.32	108.28	96.268	96.363	100.46	104.23	99.783	97.431	99.487	102.7
113.75	115.71	115.54	116.11	120.51	118.66	127.66	122.45	108.06	122.35	123.55	119.45	124.02	107.6	121.7	121.99	120.95	124.17	113.25	121.43	125.25	128.04	128.11	114.72	115.64	120.1	121.25	113.42	126.14	115.78	114.54	118.44	118.79	109.61	106.62	127.38	125.83	119.44	119.38	119.05	121.45	112.44	114.5	116.6	112.41	105.17	117.63	112.67	114.73	117.4
110.47	109.46	116.53	103.04	110.15	109.5	115.93	108.74	110.21	104.33	118.42	111.98	113.51	106.09	108.36	102.57	109.08	104.51	113.46	105.04	107.93	110.41	114.91	109.5	118.83	108.28	106.01	111.87	112.37	110.42	112.25	114.5	108.48	109.8	103.4	107.56	105.11	119.38	112.83	110.45	112.83	123.12	107.28	106.95	108.68	120.83	114.63	114.62	107.68	110.98
90.985	102.62	96.089	100.48	91.989	92.997	94.967	105.74	100.04	103.39	101.33	106.24	92.211	97.673	92.581	102.66	100.01	101.13	103.06	98.47	103.69	98.943	106.53	102.65	100.21	102.16	89.747	99.012	97.871	108.21	96.365	98.93	96.523	103.69	101.21	102.09	105.49	102.86	100.78	96.816	97.645	103.36	97.236	94.218	102.12	99.278	94.522	99.314	101.48	101.71
103.96	105.66	97.593	104.38	104.31	110.03	105.15	106.87	105.3	103.41	106.11	110.96	100.79	111.4	99.975	102.74	107.12	114.46	117.7	102.74	111.84	106.17	111.8	105.88	107.51	98.289	111.13	111.2	109.08	105.76	93.695	109.73	100.06	101.08	112.77	111.48	98.372	102.94	109.13	106.58	114.1	111.24	96.29	97.919	94.637	97.815	107.17	111.12	117.41	118.61
104.89	108.34	103.39	105.98	104.32	106.97	108.73	100.57	109.06	96.406	99.193	104.89	101.22	98.9	109.66	109.75	98.239	101.39	100.32	96.913	103.31	102.08	99.606	105.67	112.83	102.48	103.11	107.44	110.92	102.5	99.743	99.22	100.36	105.47	105.69	106.12	98.451	112.31	98.436	104.14	100.9	102.04	105.11	105.5	108.08	98.073	97.042	98.74	112.27	97.539
98.58	102.28	102.38	105.45	101.57	98.382	105.19	100.89	99.917	104.74	104.11	103.42	106.05	98.824	107.71	91.858	96.328	109.84	100.93	101.04	100.03	99.845	103.1	99.065	93.681	102.82	96.094	105.94	99.833	104.48	106.23	97.213	98.782	98.35	100.66	95.197	95.046	97.697	104.39	93.888	100.22	93.096	98.895	106.99	102.79	99.363	111.89	107.59	106.78	83.331
103.72	98.19	101.47	101.95	103.44	102.96	117.57	96.255	105.07	117.11	107.61	106.24	105.99	102.33	99.458	105.21	110.13	109.23	102.91	103.54	93.748	110.08	102.54	109.41	105.92	107.97	109.75	108.14	100.57	105.53	97.907	107.84	110.11	109.87	100.7	105.53	106.27	114.19	91.826	110.48	114.77	110.55	101.1	108.42	103.86	109.32	107.61	99.103	103.3	106.41
95.413	104.75	106.52	104.06	104.13	103.72	97.681	102.47	106.56	97.677	93.568	107.69	101.9	97.351	96.174	98.615	106.91	112.82	99.293	110.54	105.69	104.6	106.38	100.99	106.76	114.52	106.03	107.66	100.25	106.69	93.944	104.44	107.8	104.71	101.56	99.84	96.749	98.477	106.01	98.218	104.85	100.74	105.45	105.21	110.56	95.322	103.73	101	102.78	96.858
94.957	97.503	95.661	93.221	98.282	105.4	101.94	102.75	102.75	90.879	98.214	105.36	105.88	101.94	105.87	97.712	96.754	96.511	96.499	100.22	96.682	101.95	99.473	97.334	92.146	98.44	101.92	97.855	98.058	107.09	114.79	103.56	102.28	105.02	103.32	105.19	102.23	98.734	98.949	111.34	100.82	107.27	96.711	96.82	102.41	96.351	94.542	96.392	106.68	108.33
100.63	102.92	102.2	99.183	94.549	95.439	99.017	97.224	92.102	101.53	90.942	101.45	104.81	91.645	99.663	106.68	97.523	104.97	114.63	104.37	101.4	104.92	97.713	102.52	108.27	102.8	88.272	100.75	105.65	102.59	98.987	107.18	103.8	100.68	99.498	102.65	103.77	100.83	104.62	101.78	103.39	109.38	99.291	104.45	104.57	103.23	98.64	103.58	100.25	102.3
105.95	114.45	106.93	100.95	104.18	102.28	110.67	102.95	113.32	108.16	114.69	104.95	113.98	100.88	110.14	100.15	98.545	115.97	109.62	106.98	108.26	102.1	112.59	97.09	109.98	101.86	101.89	103.82	104.01	107.67	100.6	102.17	105.46	99.435	95.261	103.99	111.22	108.96	104.85	107.28	112.96	105.54	93.977	101.95	113.63	104.73	105.82	101.68	105.13	112.73
104.91	111.77	101.6	107.9	101.52	113.14	111.02	99.256	102.97	96.988	104.03	107.64	109.7	105.85	108.04	102.87	113.36	105.44	102.37	105.94	107.29	102.98	110.39	109.22	104.29	102.58	103.32	105.44	116.22	104.19	106.49	105.99	102.26	107.64	109.47	105.86	106.97	112.4	103.63	108.69	108.72	103.34	108.84	96.785	108.49	98.227	104.51	101.14	101.25	98.662
101.29	109.9	109.42	112.07	110.04	108.95	111.48	114.37	106.74	108.19	112.46	121.2	114.89	111.4	107.59	108.35	121.15	112.28	114.45	111.04	108.81	122.44	114.85	100.74	107.82	113.81	118.49	111.93	107.43	109.56	113.62	105.48	115.52	104.26	117.96	104.9	111.05	120.16	116.17	110.16	105.91	117.5	103.09	110.05	113.26	108.26	114.91	124.14	118.79	115.01
104.48	98.971	105.27	99.886	107.48	110.7	112.87	106.98	103.74	110.08	102.5	107.35	102.13	107.64	104.7	101.37	97.968	109.79	109.52	99.594	111.7	106.54	112.41	114.9	110.49	110.92	99.153	103.46	103.91	106.75	104.31	101.72	105.18	101.88	105.76	106.44	97.514	99.859	101.08	105.15	103.37	118.22	104.98	106.32	110.02	98.649	93.412	111.25	113.34	108.32
104.75	99.179	106.44	102.81	110.08	109.66	111.52	96.993	106.02	108.06	106.69	99.781	101.24	98.631	105.02	106.62	100.93	99.632	113.2	112.48	101.67	110.36	106.74	97.532	104.91	102.51	100.23	103.79	103.09	104.41	106.37	108.75	105.52	108.98	102.71	110.07	98.766	113	108.55	94.471	107.95	108.08	103.62	108.79	106.94	103.7	103.49	96.542	99.501	100.75
106.87	103.77	109.29	98.254	113.12	104.91	107.88	107.96	108.15	107.78	110.9	102.53	99.742	109.91	102.11	106.95	102.36	109.39	103.36	108.14	110.56	109.22	110.2	108.83	105.73	110.42	116.6	99.728	114.88	107.05	99.894	104.64	105.94	107.72	101.09	102.58	109.97	111.78	108.75	104.7	102.02	107.22	109.63	99.312	106.02	102.74	107.13	105.99	104.86	104.69
108.96	117	110.03	109.33	113.5	102.95	109.25	108.58	113.75	114.3	109.14	107.57	104.23	115.43	117.78	115.54	112.14	108.81	105.33	111.01	109.76	107.88	109.01	108.47	104.14	110.22	107.04	106.79	124.86	99.274	116.99	111.66	109.17	109.84	104.62	111.72	117.13	106.9	109.6	111.65	113.21	106.53	110.79	101	113.42	107.5	109.53	106.71	109.26	106.92
98.23	101.31	105.57	104	103.18	94.516	105.33	102.68	103.69	100.65	98.159	99.257	91.574	95.499	108.03	101.69	105.68	92.084	100.15	99.238	102.96	105.99	88.294	100.76	97.354	101.41	98.847	105.23	108.4	104.26	104.67	107.13	109.91	96.354	94.971	99.151	95.115	99.533	96.653	97.636	110.8	97.262	102.28	102.97	99.364	95.65	100.06	88.772	105.73	103.25
101.48	108.3	104.88	104.26	114.46	106.9	108.97	97.299	108.62	109.06	99.675	109.09	107.08	92.057	97.599	112.08	101	108.34	101.86	109.03	106.79	103.48	111.34	106.81	100.69	100.29	102.07	99.622	96.339	95.363	110.43	111.43	99.757	105.43	101.97	99.279	107.67	102.56	102.09	101.03	101.91	101.95	105.79	113.75	101.89	99.3	109.66	104.99	101.54	117.93
107.73	108.87	115.57	94.072	99.509	105.95	113.3	106.13	104.75	99.036	102.99	108.21	101.52	105.24	101.92	108.87	102.94	106.78	87.673	108.95	102.59	99.953	102.76	103.85	106.47	110.98	112.43	103.31	104.59	104.2	95.913	105.28	97.107	112.51	100.58	99.357	104.46	104.97	101.32	103.6	108.47	105.6	108.23	111.84	109.09	107.19	102.01	104.75	103.17	97.941
109.26	97.942	104.46	102.98	106.98	110.75	112.01	102.02	103.43	99.537	114.13	103.9	107.16	103.11	104.33	109.2	106.36	103.24	106.58	101.24	106.34	109.46	105.66	105.92	109.37	107.05	109.7	107.05	101.34	106.14	110.69	102.17	100.98	97.853	112.07	104.98	107.13	118.17	99.195	100.33	107.79	106.54	110.55	102.89	111.89	109.57	104.91	100.94	104.41	104.84
105.15	101.24	112.57	109.15	112.2	114.66	109.09	108.25	98.118	106.92	105.07	106.56	96.203	104.96	104.21	112.17	99.275	114.18	94.287	99.799	114.8	107.03	110.1	107.57	103.34	106.11	104.42	102.7	103.76	102.11	97.503	100.41	101.33	105.75	108.92	106.37	108.15	102.57	107.47	103.14	110.8	103.81	103.68	102.43	113.82	104.72	101.01	108.37	113.4	110.69
114.82	118.36	112.61	112.85	115.72	116.04	124.45	106.93	103.44	116.38	115.7	106.72	111.72	119.85	119.5	116.99	109.3	102.03	116.23	121.93	118.13	113.21	111.58	105.9	113.22	114.02	112.42	113.85	104.52	115.75	109.41	118.24	113.63	108.83	112.19	118.45	112.29	104.39	110.93	114.13	117.61	114.39	115.67	114	113.6	110.01	115.69	106.31	105.15	111.93
101.21	100.37	96.789	100.2	100.39	99.417	103.72	108.23	103.65	107.6	96.612	104.2	101.16	105.52	94.304	98.625	105.45	95.166	99.561	99.402	104.59	107.12	95.495	107.89	100.67	107.56	102.56	93.974	101.56	106.6	94.173	96.496	108.2	98.611	102.38	93.604	100.23	105.74	102.46	105.75	94.742	97.835	104.49	94.572	101.2	93.07	103.63	99.425	105.98	97.232
107.77	102.53	102.9	107.48	114.01	104.86	102.41	101.64	95.526	100.28	108.41	94.667	103.37	101.07	99.955	105.98	106.83	105.37	107.96	103.18	104.37	103.53	96.045	107.5	108.86	110.34	109.95	102.68	107.62	99.155	100.02	97.502	105.36	103.65	101.77	100.65	108.83	111.31	111.8	98.899	109.46	116.33	101.78	108.07	102.41	104.29	99.35	105.15	110.58	107.32
95.747	103.39	110.35	106.88	111.32	107.18	114.45	111.05	97.468	111.46	114.35	97.866	102.72	101.66	107.47	114.25	114.51	107.84	114.3	105.77	104.75	110.7	112.52	101.47	112.9	107.8	106.53	106.29	113.34	107.46	110.89	103.5	112.89	106.6	104.1	101.47	109.7	112.66	109.61	105.77	107.39	108.54	104.51	108.52	109.83	103.27	100.19	101.49	100.94	105.78
99.274	105.66	105.85	105.97	114.17	101.15	113.92	98.384	106.44	114.57	111.41	101.58	107.98	117.77	109.4	101.86	103.99	117.1	103.75	108.83	105.19	113.99	98.226	100.93	104.39	115.71	109	105.58	102.15	102.25	108.01	103.35	102.14	104.72	113.04	110.03	109.85	105.68	108.85	108.3	106.16	103.55	108.9	105.3	105.98	111.21	103.79	102	115.54	104.22
105.21	104.49	104.07	112.04	110.3	95.589	95.746	104.52	93.367	96.393	113.68	99.031	95.016	109.39	101.79	105.81	110.2	99.564	94.957	104.93	99.695	96.543	108.98	102.28	103.71	99.96	108.35	98.176	109.35	101.61	92.862	103.38	104.26	107.21	96.363	108.03	103.91	102.14	102.71	106.72	112.84	106.35	102.95	105.54	103.23	94.577	110.61	106.23	103.91	101.32
98.674	104.41	104.33	104.52	85.51	92.387	101.99	103.3	107.56	104.58	92.822	98.911	99.822	94.035	97.305	105.66	98.661	92.119	101.61	95.963	99.798	97.83	96.819	93.564	100.66	96.354	92.797	93.772	92.967	100.15	105.14	101.22	91.295	104.95	94.813	93.122	100.57	101.03	110.73	107.76	100.58	93.013	101.71	95.328	108.99	106.02	96.207	108.52	102.42	100.03
105.46	111.18	109.47	114.86	111.8	106.57	114.74	114.2	125.44	110.67	119	109.62	119.92	111.22	112.86	104.55	107.76	117.65	108.57	115.62	112.61	112.97	111.46	110.88	103.85	109.03	112.81	113.63	109.77	113.93	110.78	111.78	113.14	97.506	121.77	116.15	110.1	109.76	117.74	106.77	109.2	113.9	121.57	105.41	106.57	114.76	103.38	117.93	114.85	118.18
104.55	103.98	103.46	111.44	106.31	112.98	109.98	119.04	110.69	108.64	113.94	111.16	110.41	115.97	119.57	111.64	108.94	113.14	100.15	109.79	110.66	114.58	116.33	104.54	118.47	103.48	97.731	114.38	110.32	107.8	109.04	109.43	111.07	106.75	107.76	115.07	106.55	112.1	104.29	108.83	102.17	112.53	98.549	107.55	117.4	113.29	95.633	106.93	107.09	110.56
105.3	106.44	104.53	107.24	105.53	109.81	110.34	110.45	105.78	99.547	108.94	101.04	113.31	107.89	105.29	112.24	105.11	112.56	110.45	95.385	104.29	105.6	104.18	102	104.58	103.34	105.75	108.21	107.73	102.39	104.62	94.28	102.45	99.819	96.978	108.47	104.65	104.41	102.69	111.84	105.17	110.39	104.3	108.9	107.75	115.02	112.71	113.64	109.2	111.35
102.81	105.93	101.03	98.003	98.106	105.17	105.1	102.57	93.252	107.59	97.136	106.87	104.88	105.86	101.91	107.47	116.86	102.35	106.33	96.002	110.15	102.12	104.79	111.2	108.83	112.66	98.556	102.57	99.408	111.34	105.8	93.649	103.83	111.53	97.162	109.74	112.36	102.06	108.6	98.134	105.3	102.57	98.135	98.622	99.628	98.293	106.21	96.373	108.9	103.02
93.831	95.684	100.16	102.3	104.55	99.137	105.67	104.65	100.12	101.15	92.063	102.29	99.354	100.57	103.78	105.55	90.598	99.538	102.12	99.215	93.629	96.355	95.323	100	101.7	99.511	97.235	92.851	102.73	99.791	106.86	101.29	97.365	91.094	88.968	106.92	103.53	101.47	97.523	103.84	95.761	99.461	102.63	90.469	97.134	94.578	99.8	106.64	106.05	101.8
103.9	100.3	108.77	119.1	114.34	104.72	112.96	108.04	120.82	110.15	107.5	112.79	101.23	104.23	110.85	118	119.37	109.03	118.95	100.29	106.85	109.6	112.95	106.84	109.53	109.49	102.53	106.94	114.37	107.58	120.36	119.61	105.16	106.92	113.28	110.55	111.83	103.84	103.81	111.08	113.01	109.38	110.59	102.34	104.22	110.71	113.4	104	111.09	114.39
92.779	106.92	104.51	104.81	98.19	103.09	105.07	100.67	97.773	109.65	101.43	102.49	95.922	99.886	102.53	101.82	99.631	110.58	101.94	106.04	103.84	98.811	110.14	109.98	106.06	101.27	101.95	112.97	107.97	106.77	98.483	103.03	104.33	108.69	98.519	101.73	102.38	105.93	111.07	108.43	101.19	112.87	108.72	96.84	113.57	103.13	106.13	109.18	98.529	106.17
109.22	106.27	105.84	99.84	107.09	113.91	111.71	108.1	101.08	120.93	101.83	109.68	114.28	106.14	109.14	108.78	107.84	102.81	108.25	101.12	97.536	112.98	101.25	101.99	97.886	100.95	103.22	103.08	108.22	99.589	103.26	100.42	109.4	95.161	104.02	101.32	109.17	110.58	105.66	110.22	96.788	104.5	99.024	107.58	100.74	115.79	111.8	108.31	112.19	106.27
105.44	108.65	98.625	100.11	107.57	106.86	99.594	106.59	112.65	103.25	102.55	112.76	101.61	100.62	104.54	101.42	112.2	105.83	101.66	104.14	107.55	109.53	97.797	99.304	107.26	110.44	104.28	107.16	112.48	107.81	109.32	110.91	103.8	99.101	106.67	98.325	107.6	100.4	106.95	112.53	105.39	105.53	106.17	114.1	109.11	107.7	105.23	109.29	114.98	115.2
108.81	104.97	116.83	118.59	114.56	118.02	111.58	112.07	114.67	112.59	106.42	110.38	102.15	107.98	113.74	107.36	114.85	99.945	112.01	113.56	120.62	118.48	102.35	102.93	124.16	109.32	112.29	105.52	122.53	107.93	109.09	109.12	110.41	115.14	111.17	116.07	109.27	107.39	118.02	114.99	113.43	108.61	115.58	107.61	115.32	108.84	120.68	117.17	120.15	109.6
105.46	105.04	119.3	118.88	107.11	119.91	98.303	114.13	107.38	113.32	118.45	106.09	109.12	119.06	116.34	113.83	113.53	110.47	106.11	101.75	105.27	111.5	120.34	111.15	114.53	114.42	111.77	112.56	114.61	117.75	112.85	107.07	109.24	109.8	115.27	104.14	119.45	114.78	108.02	118.07	109.12	112.93	100.66	110.49	107.93	112.37	108.27	115	110.08	116
110.02	101.41	107.71	110.4	113.42	101.43	101.25	98.734	104.8	98.22	108.68	103.54	105.08	101.89	100.42	111.31	102.48	105.03	106.32	108.29	104.13	104.28	102.02	94.577	111.33	105.28	115.46	102.61	109.45	106.99	107.87	107.63	107.88	102.59	105.21	105.95	101.03	106.11	108.99	105.17	104.95	105.8	109.35	102.37	98.04	106.44	106.09	110.92	108.43	103.85
105.51	109.55	116.05	107.18	113.94	111.15	105.42	111.74	114.6	120.64	107.49	105.48	114.91	106.15	112.19	112.91	107.58	107.34	103.79	114.4	110.28	109.6	112.87	110.15	110.83	112.5	108.81	115.57	116.89	106.32	113.92	109.17	112.3	108.98	112.41	110.01	109.76	108.66	105.72	117.71	120.07	105.86	99.851	114.23	111.31	115.52	103.02	102.9	113.26	113.28
108.64	106.01	115.62	105.97	109.91	103.88	108.12	113.92	113.12	103.49	100.96	106.73	113.98	106.45	110.7	107.98	107.11	114.66	108.94	104.6	111.06	100.11	107.9	100.46	112.26	105	106.35	102.64	97.695	100.44	109.8	110.78	109.79	104.83	102.68	101.88	116.7	103.82	112.74	109.85	101.12	107.48	99.645	102.33	104.53	110.03	98.677	108.25	95.617	108.07
110.99	107.72	108.51	113.54	112.39	112.1	112.06	108.55	110.74	93.889	106.26	102.95	106.86	101.56	102.25	109.16	100.5	101.84	116.08	106.37	104.22	110.96	100.09	110.87	115.46	102.74	113.16	111.05	98.166	113.87	105.58	99.897	110.37	105.69	107.2	105.8	112.96	102.97	99.108	108.99	111.86	111.9	109.36	105.84	112.1	101.17	111.33	110.86	109.3	115.75
105.49	109.51	102.11	110.16	115.83	111.35	114.96	107.6	103.16	116.93	97.936	114.1	110.13	112.71	108	116.09	105.37	105.66	104.3	110.52	111.27	107.11	117.49	110.97	106.74	110.91	117.45	112.61	112.69	114.29	111.58	105.42	113.36	111.08	109.25	109.17	104.91	99.312	108.18	113.93	112.38	101.6	116.32	114.5	107.87	108.83	105.56	107.04	103.25	104.79
102.02	94.775	100.22	103.12	93.035	105.85	106.64	104.1	91.606	105.78	97.338	104.82	95.884	103.57	106.7	100.41	97.674	92.303	102.44	111.44	102.96	93.44	96.812	104.98	96.493	90.674	95.474	97.431	100.54	98.839	91.735	105.38	103.51	94.895	94.801	98.522	102.17	109.47	95.302	97.508	96.632	97.131	98.741	97.531	96.72	105.77	98.479	101.41	101.08	103.41
98.762	109.02	109.81	108.6	110.8	100.65	97.905	94.848	102.05	105.4	108.63	103.97	102.13	99.573	105.9	101.42	104.36	105.34	112.83	109.16	110.35	105.43	101.98	100.9	110.6	107.1	102.28	97.665	102.86	101.04	103.86	98.23	110.11	99.745	106.45	99.526	101.89	96.256	99.92	101	106.01	107.76	103.22	112.28	106.93	106.64	104.54	111.5	101.78	98.266
96.893	96.383	95.925	107.81	99.344	91.851	108.12	118.2	111.2	103.68	105.68	103.53	95.071	113.12	105.64	101.99	98.315	99.794	101.33	110.78	103.57	100.87	107.17	111.14	101.74	100.29	94.383	101.57	108.71	103.54	104.97	106.19	105.51	102.67	107.41	102.4	104.54	105.42	109.39	98.951	107.35	110.48	101.85	106.72	115.48	104.5	104.45	90.786	99.779	95.054
109.12	108.88	114.24	119.59	109.65	107.42	113.75	116.56	102.36	111.05	114.47	109.46	109.93	108.16	119.47	115.65	110.44	114.89	115.87	115.83	115.43	111.34	117.37	107.62	106	104.19	102.82	113.43	121.3	101.19	114.31	109.38	111.36	105.2	109.51	108.25	106.08	114.16	117.29	109.42	109.58	102.95	109.53	115.96	120.36	105.21	122.29	116.77	110.4	109.24
110.03	109.82	97.456	106.48	100.15	99.217	99.017	105.28	100.22	114.41	105.3	98.72	109.47	100.87	104.28	101.13	104.42	109.98	112.84	103.09	106.72	97.365	114.52	106.83	101.73	106.89	102.59	103.53	99.284	103.84	98.005	103.46	104.97	104.07	98.817	104.86	108.11	107.49	107.18	105.23	111.51	108.47	110.49	103.98	102.15	117.43	108.13	107.4	102.21	106.91
107.59	96.431	109.18	108.63	106.2	100.11	94.932	102.45	108.47	104.57	108.34	103.15	98.906	109.67	112.06	109.51	103.15	110.35	103.32	118.25	110.56	100.8	108.89	104.57	103.15	116.14	108.66	108.33	114.42	105.91	109.96	106.44	119.89	103.8	98.301	95.757	108.91	102.42	112.08	101.4	109.84	96.275	113.94	108.96	110.27	105.36	117.34	116.2	107.78	106.03
110.17	116.84	115.56	110.23	106.83	103.53	113.84	109.24	116.61	103.27	105.89	108.56	116.43	113.24	103.23	118.3	114.64	112.8	106.17	111.46	124.17	113.6	114.56	112.41	112.09	109.53	119.61	110.7	107.72	107.79	110.07	104.95	115.7	114.52	116.04	103.29	115.26	110.69	113.66	111.65	117.45	116.18	109.39	107.21	105.16	109.95	105.12	114.12	118.4	106.09
107.46	109.65	104.71	107.54	107.52	112.82	110.94	112.7	111.18	113.87	99.852	109.13	103.96	112.74	102.11	105.76	105.48	116.05	106.69	110.76	104.49	115.79	104.88	105.57	106.07	105.26	101.93	97.932	108.54	110.85	106.14	106.88	109.15	114.49	106.8	101.9	105.38	109.59	113.68	110.69	108.33	112.2	103.49	116.04	104.33	107.36	106.1	106.57	102.79	107.51
100.53	100.33	107.25	112.73	107.39	105.6	99.668	106.34	108.89	107.1	104.18	107.09	110.08	108.17	102.02	100.54	116.27	110.11	109.88	103.66	102.43	115.2	100.16	101.34	90.197	112.67	109.43	105.12	113.4	103.38	105.38	109.04	106.09	113.45	99.521	102.4	102.63	115.35	116.32	109.28	109.2	104.47	102.79	101.77	108.48	102.03	106.85	100.53	108.28	113.01
112.04	103.98	108.03	118.21	109.7	110.76	119.19	118.46	109.43	109.68	107.81	100.54	117.05	116.62	108.86	118.82	110.47	114.68	119.8	109.98	110.07	103.93	110.37	111.42	113.72	102.58	119.54	108.89	120.01	118.41	108.14	112.91	103.95	115.89	113.29	108.81	113.13	111.66	113.1	108.3	109.99	112.24	109.6	111.4	115.08	109.05	104.27	118.45	112.92	119.06
100.35	104.57	111.34	100.72	105.11	107.26	106.26	98.239	112.21	115.12	108.09	106.62	110.42	101.58	108.77	104.21	107.5	101.1	107.25	111.29	109.02	108.83	104.87	101.34	102.29	107.23	103.23	99.025	106.79	105.75	107.71	120.75	103.19	106.96	102.63	100.48	109.9	105.83	91.49	109.28	105.32	99.624	102.36	100.53	103.28	103.85	106.94	103.51	110.81	107.8
97.582	104.05	106.79	106.39	101.09	99.828	99.05	105.53	109.49	103.25	99.899	107.6	105.03	101.52	107.64	108.75	108.52	104.77	107.71	104.9	98.995	100.94	105.86	103.49	99.801	107.93	107.64	101.4	98.28	97.819	101.57	99.504	110.8	108.77	105.07	106.59	100.48	109.39	107.5	97.476	102.78	106.43	97.958	98.581	101.85	95.064	93.206	105.15	105.91	107.27
97.448	101.2	108.44	95.605	103	108.67	99.848	101.27	105.54	112.04	99.803	113.93	106.67	99.995	101.53	103.96	106.23	92.536	98.336	90.681	107.56	106.79	106.51	106.69	102.03	95.69	106.01	106.86	106.71	99.726	119.03	103.14	101.77	108.37	105.31	114.58	103.98	108.34	105.84	100.02	104.5	104.3	105.42	100.77	100.84	101.46	109.49	109	109.71	102.7
112.57	120.04	122.34	117.39	121.26	120.82	112.49	114.81	110.21	122.95	118.33	118.68	115.04	114.65	109.9	116.02	114.46	116.45	118.39	109.35	114.77	112	120.77	116.12	119.16	117.39	113.09	116.89	122.65	111.69	118.82	112.2	114.23	114.12	120.36	118.47	116.04	111.4	110.62	117.01	112.92	119.43	121.19	115.16	114	116.66	114.61	125.61	112.7	112.29
104.21	116.15	107.4	109.32	100.94	99.204	106.34	102.46	111.86	113.29	106.36	107.96	100.64	109.35	104.44	116.03	102.46	98.915	98.46	106.05	110.77	108.18	100.18	100.29	107.97	106.05	110.85	99.114	102.03	107.3	100.53	108.44	97.407	101.55	102.59	108.88	113.8	111.28	106.94	114.72	93.446	111.94	101.37	103.62	111.75	106.08	102.41	108.49	113.05	108.22
99.494	96.782	102.8	106.52	94.509	94.354	98.138	101.27	99.483	101.31	100.17	99.193	101.13	93.563	101.44	94.99	100.17	106.18	106.99	101.67	97.862	104.31	104.66	104.04	106.87	108.36	103.76	106.69	106.24	98.129	105.29	101.24	99.385	94.796	95.804	101.2	96.647	95.895	100.19	100.93	105.27	95.945	96.076	99.456	98.525	105.23	103.59	101.72	106.66	95.073
105.77	106.11	104.41	108.14	104.95	100.07	101.28	107.9	100.64	116.95	99.236	104.63	103.84	104.77	104.77	108.47	109.2	106.78	107.51	103.47	106.12	101.77	105.97	107.75	109.12	106.98	103.95	101.97	111.07	99.042	110.4	103.5	104.29	105.02	105.34	104.99	101.34	102.87	98.023	106.37	116.93	97.987	110.66	105.8	100.7	102.73	109.82	108.8	95.847	109.12
[truncated: 500 more rows]
[truncated: 150 more columns]
