# Supplementary material for: Genetic dissection of main and epistatic effects of QTL based on augmented triple test cross design
Source: PLoS One. 2017 Dec 14;12(12):e0189054. doi: 10.1371/journal.pone.0189054 (PMC5730204; doi:10.1371/journal.pone.0189054)
Supplement: S8 Supporting Information — (ZIP) [file pone.0189054.s008.zip › z4_1650_0.5_10.csv]

100.72	98.408	99.161	100.1	100.77	100.38	98.839	99.371	99.964	98.606	98.246	100.87	100.29	101.22	99.67	100.94	96.139	101.35	99.745	100.59	98.362	101.61	98.759	100.55	98.816	99.836	101.91	101.87	96.932	101.71	101.86	103.46	100.22	94.486	100.69	100.12	101.75	101.02	100.81	101.07	99.063	100.74	99.008	100.33	98.596	99.258	100.58	101.24	101.87	99.331
106.55	105.05	106.94	106.93	106.84	105.56	107.51	106.61	106.73	106.75	107.19	104.4	108.4	106.38	103.33	107.04	106.27	104.31	109.58	105.12	107.29	106.12	108.01	107.36	107.48	104.64	106.88	108.88	105	106.18	106.04	104.53	105.67	105.43	109.03	107.57	105.58	105.91	105.58	107.84	106.46	105.74	104.45	105.11	106.38	108.58	105.8	107.03	103.5	104.63
106.35	104.15	106.71	104.06	104.32	104.14	105.3	107.18	104.74	107.24	105.41	105.16	104.2	105.94	104.61	108.17	106.35	103.26	106.68	102.13	107.01	105.18	102.63	103.84	102.28	106.25	104.14	108.33	107.76	104.15	104.36	104.98	104.44	105.48	103.88	102.61	104.24	104.9	105.65	107.44	105.07	105.05	104.9	107.37	106.5	105.69	103.35	101.98	107.25	103.89
109.12	109.92	112.88	113.95	111.1	112.04	114.91	110.77	108.14	110.91	112.95	112.3	111.94	113.87	113.98	111.45	110.45	110.25	109.2	108.72	111.98	110.47	111.61	110.31	111.99	110.19	111.37	115.55	111.32	108.86	109.06	110.71	107.68	111.88	113.39	110.32	113.28	114.19	111.45	107.22	110.98	109.75	110.73	110.37	112.22	115.78	109.77	111.01	113.63	111.02
110.39	109.26	111.48	112.66	109.01	111.43	108.33	112.73	112.34	112.26	107.67	111.79	111.92	111.68	111.16	111.83	113.79	113.46	112.18	115.52	110.16	108.86	108.41	112.6	108.88	109.15	110.86	111.8	111.71	110.24	111.58	110.18	106.52	109.8	110.75	111.91	109.45	111.68	112.73	111.38	109.89	111.74	111.04	109.45	111.57	110.07	110.33	110.06	111.47	109.4
103.84	104.52	104.82	104.89	107.06	102.02	103.99	103.61	106.57	108.66	103.57	104.89	105.55	103.31	105.25	103.24	103.27	107.61	106.01	104.97	105.98	104.36	106.16	106.78	105.58	105.9	106.63	106.37	105.58	108.13	106.93	108.69	104.77	106.76	104.93	104.33	107.19	106.96	105.97	105.87	103.43	106.76	106.41	104.69	109.53	107.94	105.27	104.37	106.07	107.29
116.28	118.39	115.01	120.72	114.8	117.18	117.18	117.74	115.39	116.16	115.83	118.28	116	120.6	119.79	120.26	117.83	118.33	113.6	117.56	116.58	117	113.98	118.03	119.51	116.75	116.86	113.67	117.88	118.92	118.72	117.5	115.93	118.16	117.45	117.6	117.07	120.62	117.63	117.82	119.13	116.13	115.56	117.12	118.41	116.1	116.3	117.64	116.71	117.34
107.42	105.31	105.32	104.81	107.9	105.19	107.94	107.01	105.16	107.31	106.99	106.57	106	108.05	106.22	109.37	104.33	106.69	108.6	105.82	108.33	108.14	106.24	105.65	105.02	105	106.76	105.76	104.44	107.74	105.99	109.85	106.5	103.6	106.86	106.32	106.87	108.06	106.42	106.98	106.75	107.58	108.67	106.51	104.97	106.73	106.16	108.81	104.64	104.02
113.8	109.89	110.97	113.55	110.21	109.14	115.12	113.62	110.24	112.03	114.72	110.73	111.35	113.96	112.4	112	112.05	108.93	110.55	111.99	112.93	112.16	109.96	111.03	114.43	114.86	110.9	109.6	109.58	113.64	113.35	110.93	109.06	113.13	112.39	108.38	112.62	112.99	112.69	110.17	113.25	113.5	111.53	112.97	110.67	111.14	111.83	114.39	110.24	110.11
105.02	103.73	106.88	104.43	103.31	104.74	109.26	105.04	103.8	105.11	102.77	105.32	105.74	104.17	110.19	106.04	104.43	106.67	105.81	104.66	107.33	106.81	105.54	104.94	104.87	106.1	108.34	107.02	107.65	105.62	106.18	104.03	106.18	102.56	109.26	107.21	106.89	103.94	107.09	108.09	106.28	106.24	103.72	104.54	105.74	108.46	108.57	106.37	106.27	105.76
100.6	99.312	101.14	97.612	100.03	98.556	102.32	97.917	99.772	98.63	97.645	97.2	101.06	101.55	97.148	100.88	100.46	97.11	98.517	100.97	97.412	96.742	99.971	102.74	96.672	98.776	99.737	101.25	98.133	98.046	100.65	100.22	97.673	99.252	97.312	101.77	100.09	101.49	98.114	101.94	98.76	99.918	98.824	100.9	99.548	103.1	98.883	99.054	100.25	98.155
98.393	99.03	98.499	99.58	100.45	98.189	100.59	103.42	98.171	102.81	103.01	99.672	101.2	99.391	100.43	101.56	101.9	98.26	98.801	101.59	101.17	99.487	97.625	102.11	101.67	101.33	101.65	101.16	101.21	100.79	102.09	99.448	103.42	102.46	99.919	99.192	100.14	101.38	99.717	98.134	101.18	99.595	100.31	102.73	102.21	100.01	99.333	99.03	102.4	96.509
108.49	106.85	105.25	104.78	107.08	108.96	108.47	108.21	105.46	110.47	106.8	104.38	107.16	104.37	112.34	105.61	105.41	105.05	107.35	108.26	107.93	109.94	105.58	105.63	107.93	105.03	106.25	107.21	106.7	107.66	109.68	109.75	107.67	105.59	109.41	104.99	106.11	106.1	107.13	105.27	104.47	107.34	102.81	107.21	106.83	106.68	106.02	107.6	105.3	101.96
104.46	107.11	104	109.44	104.25	104.58	105.64	104.7	106.87	108.92	103.84	104.67	106.49	109.59	107.04	104.66	102.82	105.83	106.07	105.57	103.9	100.14	107.51	104.23	106.29	106.64	106.35	107.42	105.23	105.24	107.03	109.03	107.29	108.02	105.59	104.11	104.73	103.18	106.35	102.04	106.13	104.6	106.6	106.5	105.76	104.36	108.1	103.6	105.26	106.91
112.89	110.86	110.67	112.61	110.17	111.12	109.14	112.64	110.21	109.94	113.69	111.52	111.85	110.43	112.15	108.29	110.15	110.63	112.68	114.2	112.81	116.86	113.92	110.39	111.52	110.67	112.96	114.31	109.28	113.03	111.98	114.25	114.84	112.56	109.73	112.15	113.7	111.83	112.18	114.93	112.75	111.5	112.88	108.96	114.39	111.94	112.8	115.6	113.51	113.51
104.31	101.77	101.36	101	102.16	102.9	100.22	102.79	102.09	102.75	99.719	101.81	100.54	101.54	103.02	98.328	102.15	101.77	100.06	99.334	100.42	100.64	101.02	100.33	102.29	101.32	100.7	101.78	102.47	101.37	97.209	100.97	97.545	100.2	103.59	99.261	103.53	104.25	97.715	100.19	102.86	103.87	102.13	98.274	99.534	102.08	101.98	103.55	97.826	100.31
107.5	107.31	105.41	106.09	103.79	105.34	107.97	105	105.43	105.81	104.75	104.11	107.55	104.06	104.28	107.15	108.97	104.19	107	106.55	104.25	106.96	108.78	105.85	104.61	108.76	108.17	108.85	104.74	102.96	103.74	105.83	105.38	103.14	101.06	105.93	106.57	106.2	103.44	105.26	105.78	105.34	104	105.15	103.47	105.03	109.13	105.24	106.09	105.92
109.99	112.1	109.38	108.71	111.58	108.96	110.92	115.79	111.08	111.44	110.56	111.39	112.48	110.27	110.36	111.72	108.99	109.33	110.83	110.01	111.34	113.2	111.76	113.23	111.31	108.17	112.54	111.49	112.69	112.01	113.78	110.91	112.79	112.54	109.09	109.74	109.95	112.2	108.09	112.47	109.26	111.44	109.07	110.71	111.3	113.87	112.58	113.9	111.34	113.77
104.98	105.18	104.1	107.52	106.86	105.73	106.17	105.23	103.83	106.04	104.6	105.39	103.39	102.32	106.07	105.62	106.53	103.54	104.62	102.4	104.52	105.72	103.57	105.41	106	103.97	103.64	101.3	103.05	104.19	102.04	102.41	108.59	107.93	104.32	104.34	105.88	103.57	104.65	104.49	101.52	105.11	106.82	101.96	104.04	105.65	108.34	103.35	104.45	104.21
105.82	106.29	104.83	103.33	107.24	107.66	108.06	104.18	104.83	105.72	107.63	106.2	107.55	103.91	105.94	107.79	105.75	106.32	106.38	109.42	103.48	104.87	102.93	108.98	107.23	103.31	106.08	104.86	108.17	103.38	109	106.56	109.34	106.47	104.55	105.33	109.95	103.21	106.58	104.41	108.38	102.8	102.47	105.34	107.64	105.69	107.52	108.28	102.03	106.1
111.48	112.56	109.44	111.31	109.86	111.53	111.54	110.3	110.78	113.04	109.79	107.76	112.21	112.96	109.61	109.8	111.19	108.84	110.52	114.14	112.05	110.71	111.08	110.93	109.04	110.24	109.32	110.73	111.7	112.19	113.88	111.37	109.75	110.32	109.94	110.86	110.56	112.95	111.17	113.1	114.7	110.5	110.51	114.54	108.44	113.12	110.52	111.13	112.41	109.64
111.32	111.08	112.64	111.5	109.72	107.89	112.13	112.44	113.35	111.81	111.96	109.71	110.08	112.28	111.13	113.18	108.95	110.24	110.84	109.59	112.62	113.34	108.85	113.6	110.56	110.77	110.78	110.84	109.74	106.88	109	109.69	110.3	105.54	113.25	113.42	111.19	110.16	110.78	113.48	111.54	110.55	111.15	111.18	111.69	112.54	114.46	112.35	112.87	109.55
105.53	104.38	105.15	106.13	106.48	101.39	104.69	105.16	105.22	104.67	102.93	102.95	103.45	105.22	102.9	104.36	104.49	103.86	104.99	103.69	107.09	102.2	103.81	106.91	106.21	105.56	106.16	104.78	103.91	102.14	104.88	108.23	105.06	104.46	101.86	105.43	104.92	105.35	103.2	100.99	106	104.38	105.6	108.24	105.69	104.36	101.63	103.35	106.24	108.08
108.59	110.1	113.28	108.85	109.76	110.37	111.77	108.9	108.39	110.63	111.47	107.38	110.93	107.15	108.59	111.5	111.08	110.93	110.76	111.68	111.78	109.87	110.57	113.29	111.79	109.11	112.37	110.18	111.15	114.1	109.08	110.02	108.44	112.36	112.94	110.11	113.09	111.61	109.94	112.65	112.91	108.72	113.15	110.22	110.11	110.91	109.25	110.31	109.63	109.94
103.38	104.02	107.52	107.28	101.55	105.24	105.89	103.12	104.18	105.09	106.84	106.19	108.64	103.88	110.7	106.97	107.48	106.11	104.47	103.11	109.21	106.63	106.13	105.34	103.5	105.6	107.21	107.44	103.56	106.01	103.32	105.19	105.21	106.21	105.27	105.66	102.91	106.71	104.7	106.45	109.11	103.83	102.82	104.51	104.42	103.05	104.05	108.31	108.68	102.41
112.26	114.29	114.97	110.15	110.31	110.03	112.42	108.17	111.81	111.22	110.26	114.19	111.67	111.93	113.81	109.14	112.98	112.27	109.87	110.98	109.2	110.94	111.83	111.87	112.71	112.75	110.61	111.14	113.22	116.5	109.99	110.11	110.81	112.44	110.89	112.4	109.92	109.67	114.3	112.55	111.86	113.7	112.1	111.92	111.86	114.03	110.13	112.04	109.91	109.94
119.8	115.66	117.22	119.37	117.22	119.43	119.31	118.88	118.55	120.15	115.87	115.09	117.63	119.25	116.53	119.83	117.74	115.27	116.65	120.73	120.15	117.21	118.52	117.41	115.62	120.78	116.91	113.86	117.89	115.52	117.4	115.75	118.67	118.01	117.54	118.81	116.32	114.19	121.09	117.17	114.82	115.2	117.61	115.64	116.21	116.72	117.74	116.38	117.84	121.46
107.31	110.15	111.1	112.26	107.68	111.53	113.22	111.31	110.27	109.67	112.12	109.52	108.52	112	109.04	111.95	112.33	112.84	112.21	111.8	109.22	107.83	110.81	116.22	111.39	110.34	107.32	110.4	111.38	111.29	113.51	113.4	110.12	110.41	110.62	111.77	111.67	109.35	112.94	111.66	110.77	112.65	111.45	109.54	110.43	112.96	110.5	111.76	111.42	110.98
109.01	108.31	111.22	107.85	103.58	102.44	104.96	107.09	105.87	103.26	107.21	105.01	109.77	105.32	108.6	104.59	105.47	106.47	107.38	104.07	107.92	106.1	105.3	104.96	103.41	105.61	104.68	106.98	102.37	105.9	105.84	106.42	106.4	106.36	108.8	107.35	106.84	105.98	101.93	106.34	106.41	105.77	104.28	106.24	104.8	107.1	104.98	106.04	107.21	106.48
105.25	101.28	105.06	106.43	101.51	104.97	104.75	104.91	103.13	102.4	99.86	103.91	105.39	104.34	106.09	104.56	106.01	106.94	106.93	105.53	107.66	103.07	101.97	104.02	102.57	105.26	105.38	102.6	101.71	104.46	104.3	106.87	107.37	106.57	103.49	103.74	103.21	104.84	105.54	105.15	105.33	105.21	105.39	108.36	104.74	102.72	104.91	106.38	104.76	103.74
105.73	105.44	105.97	108.16	107.33	108.05	104.15	108.58	107.45	104.08	109.07	105.61	106.08	107.94	104.6	105.44	103.59	105.62	105.85	104.36	107.63	106.24	103.7	108.23	106.29	107.67	106.29	106.8	105.72	103.7	106.41	104.68	107.14	106.54	105.89	108.29	104.68	104.63	108.37	110.57	106.99	106.55	107.24	105.3	107.08	106.95	103.93	105.84	108.25	107.77
114.61	117.6	119.59	114.67	115.12	114.67	115.94	115.4	115.4	115.01	117.76	115.57	115.67	115.21	116.93	115.6	116.37	117.65	117.48	115.75	116.6	117.41	117.33	118.3	119.77	116.64	116.13	118.31	115.4	114.53	112.98	116.11	116.88	113.91	116.67	115.19	117.54	113.3	118.04	115.02	115.73	117.35	115.33	116.74	116.73	117.46	117.73	115.48	116.64	115.19
104.31	107.84	103.8	102.96	107.07	105.02	105.57	107.05	106.87	104.98	109.66	105.75	102.23	105.54	106.87	106.62	104.96	105.08	104.66	106.26	108.08	108.66	104.42	104.09	104.29	106.36	105.89	106.17	103.5	102.74	104.57	106.11	102.17	104.75	102.79	104.13	104.24	103.83	103.31	107.05	101.97	106.85	101.28	107.66	108.17	104.86	102.74	107.97	104.55	106.2
103.44	105.84	102.71	107.2	103.4	107.67	105.74	102.84	104.7	105.15	104.01	107.13	104.26	106.67	105.16	106.01	102.8	102.53	105.13	102.51	105.37	102.92	100.13	107.6	104.51	105.18	103.48	104.28	107.38	103.69	104.25	104.06	102.61	103.12	102.69	100.93	104.03	104.21	104.77	106.91	99.852	104.99	101.53	106	101.38	104.25	103.33	105.62	100.82	103.9
105.05	107.96	106.15	105.19	106.5	107.57	106.6	109.41	104.63	107.23	105.56	106.96	109.73	109.03	104.47	105.5	106	104.64	104.7	109.31	103.1	107.57	104.78	105.44	103.73	107.51	101.6	109.1	106.41	108.33	109	105.11	106.81	103.95	106.59	107.22	103.42	107.97	109.17	107.67	108.9	105.32	108.39	106.03	107.46	107.21	108.98	104.95	103.92	111.19
110.89	109.13	114.42	111.88	114.17	110.39	112.57	113.48	111.5	110.5	111.88	111.61	110.33	107.1	111.2	110.61	110.9	109.36	112.3	110.67	111.81	107.91	111.58	112.85	110.35	109.11	113.02	113.81	115.58	111.39	110.49	110.38	111.56	108.4	109.77	110.73	109.32	107.8	108.82	111.05	115.06	110.29	112.44	111.92	109.18	112.36	108.28	112.71	112.16	112.24
106.78	105.09	106.39	105.21	102.92	107.22	107.32	104.58	104.08	105.53	110.32	109.35	103.92	105.5	104.49	106.72	107.71	104.19	104.37	104.74	104.79	105.59	109.03	103.06	107.79	108.38	108	108.18	106.58	105.19	102.97	105.34	106.58	103.52	107.71	103.9	106.1	109.07	108.48	105.12	106.28	109.18	105.12	108.22	107.78	106.96	106.82	106.4	105.86	105.78
100.62	100.76	99.877	103.09	98.523	100.84	99.427	101.85	98.6	96.425	99.015	101.16	100.94	101.28	100.81	99.47	101.28	96.423	101.78	97.98	97.893	104.72	100.44	102.43	96.733	98.295	99.864	99.467	99.599	97.625	98.758	100.51	101.37	100.28	100.79	99.839	101.49	101.78	100.8	101.2	100.71	98.052	99.844	102.12	97.009	100.72	99.901	100.8	98.839	100.37
113.12	112.71	112.3	109.1	113.64	114.22	114.88	113.26	109.51	111.65	113.13	111.57	111.41	112.08	113.56	113.89	112.59	112.51	113.26	113.14	113.14	111.43	114.44	112.78	111.12	112.04	112.02	112.83	112.77	110.85	113.93	115.76	111.93	113.51	114.33	111.69	114.78	110.28	115.55	115.99	113.26	112.8	115.34	113.27	112.54	113.21	110.06	115.07	117.4	114.69
115.06	115.77	109.01	110.82	112.43	113.62	113.13	115.2	116.31	116.26	112.45	109.2	111.85	111.57	114.23	110.87	109.95	116.8	112.75	110.7	110.69	111.46	112.5	114.25	111.73	111.37	114.06	110.45	113.08	112.45	111.02	111.38	110.06	114.9	110.93	112.22	112.9	111.09	110.12	109.71	112.6	111.64	114.08	110.79	112.23	113.87	111.23	111.5	110.48	116.55
114.87	116.64	116.11	117.96	115.23	120.78	116.63	116.47	115.16	118.14	119.07	114.74	119.76	119.18	118.82	115.83	119.57	119.27	118.34	114.42	116.25	120.09	118.63	118.08	116.99	115.91	117.78	119.25	117.5	118.27	115.34	117.3	115.63	118.66	119.24	118.36	114.73	119.16	115.51	117.26	121.52	115.52	116.96	115.21	119.29	116.72	115.97	118.6	116.56	112.51
108.28	104.56	108.17	107.82	104.2	104.39	105.49	108.96	107.13	104.78	104.47	105.75	106.24	109.33	108	105.57	106.97	107.96	107.67	103.38	104.48	104.26	104.72	104.02	106.36	106.31	105.9	102.74	105.75	102.47	104.41	104.92	106.86	107.39	104.67	106.06	109.03	105.36	103.37	103.68	107.98	107.57	105.82	108.39	106.73	107.45	102.5	107.19	106.14	103.37
113.94	108.86	107.41	111.38	109.8	113.04	108.9	111.45	110.69	110.95	108.03	112.16	110.15	111.43	108.42	109.84	109.17	108.5	113.63	108.78	112.71	110.48	113.57	111.09	108.33	112.03	111.11	111.27	108.71	111.76	108.46	112.99	108.31	110.74	108.39	107.74	112.86	109.3	109.1	108.89	108.91	111.4	111.91	112.61	112.35	111.96	107.38	113.26	111.18	108.27
106.01	103.67	105.1	104.65	103.97	105.3	103.71	104.12	108.17	105.57	105.84	103.46	108.08	104.91	108.16	102.21	106.18	105.89	105.25	102.38	105.18	105.9	107.72	104.06	103.12	106.23	106.68	105.56	103.71	106.73	108.34	99.686	104.3	106.32	105.56	104.8	105.39	104.88	108.8	104.97	106.48	103.14	103.64	104.11	105.95	103.38	104.61	106.26	106.87	104.7
112.13	111.56	110.84	111.91	109.29	110.36	109.94	111.54	110.89	111.12	110.9	110.87	114.01	114.07	113.41	109.79	108.41	110.39	109.72	108.93	111.6	110.64	111.61	113.16	110.45	110.1	113.59	111.2	108.98	111.17	108.33	111.32	109.17	112.08	113.91	108.42	112.2	111.72	111.47	111.54	111.56	109.14	110.26	111.63	110.29	113.47	110.62	114.4	112	109.63
114.47	118.26	115.6	117.23	116.22	118.6	115.3	119.21	117.04	115.55	116.65	115.25	115.38	117.14	117.81	119.47	118.14	119.34	117.41	116.22	116.38	114.71	113.79	120.76	117.85	116.31	118.97	115.15	117.5	117.92	117.53	118.57	118.3	118.07	114.11	116.66	121.61	120.5	118.8	117.92	115.23	116.47	117.99	118.64	118.61	117.89	121.68	116.2	117.53	123.71
100.43	100.2	99.343	102.7	99.642	100.97	101.38	98.624	97.222	101.71	103.42	97.397	100.56	101.59	100.64	99.227	99.367	102.66	100.66	99.076	100.5	99.034	100.08	99.522	101.22	102.36	102.82	99.159	101.88	99.591	102.52	98.593	102.95	98.411	98.517	96.912	98.44	99.005	102.34	100.39	99.734	101.07	101.41	96.062	97.921	100.98	100.79	98.639	98.047	101.8
108.56	102.21	104.76	103.92	104.47	103.66	104.94	107.82	103.59	103.74	102.52	105.93	107.5	102.59	106.79	104.79	106.24	106.57	107.46	105.59	105.04	106.16	105.03	105.57	106.03	106.21	105.53	103.13	104.25	101.92	104.93	108.52	101.5	106.23	104.52	103.03	104.39	105.47	106.7	103.88	106.73	104.32	105	105.39	104.84	103.91	103.84	103.84	105.85	105.24
106.07	102.8	108.39	104.17	104.07	106.34	105.46	105.68	106.06	105.73	104.43	102.73	106.09	105.93	105.66	108.65	105.43	105.06	104.24	108.4	105.21	104.77	109.81	103.76	108.86	102.95	106.03	107.72	106.79	103.59	107.74	107.46	105.57	103.54	106.11	104.24	105.2	106.99	102.43	106.39	106.04	105.42	105.95	106.44	103.91	108.74	104.77	107.74	104.98	107.12
102.28	106.3	107.03	107.61	105.53	107.41	105.47	107.61	106.73	105.99	105.97	106.48	107.19	105.82	106.35	103.96	108.5	103.75	107.21	109.01	107.32	107.23	108.01	105.94	106.37	106.52	106.2	108.38	105.86	102.99	107.31	105.9	105.8	109.13	106.81	105.48	108.69	105.58	105.09	106.33	106.86	105.45	105.51	105.67	110.81	103.97	107.42	105.98	104.02	105.46
108.9	110.7	112.93	109.15	110.2	111.51	112.13	110.05	111.34	107.97	106.36	110.15	110.54	111.67	108.72	110.98	109.63	108.34	109.81	112.71	108.99	111.01	111.39	110.36	110.26	112.27	107.7	109.04	109.86	111.85	110.38	109.18	114.23	110.68	110.48	109.72	112.07	112.61	108.78	110.27	112.62	107.5	110.3	109.48	110.19	110.69	112.41	111.46	110.81	109.6
103.27	105.1	106.87	107.94	108.27	100.78	105.7	104.37	108.31	106.03	104.13	105.58	103.94	103.03	106.52	107.07	105.37	106.64	106.03	105.84	105.91	104.61	106.06	109.61	106.11	105.67	106.32	106.46	107.08	106.5	105.8	102.18	106.39	104.98	106.14	106.82	105.42	105.73	106.43	105.33	106.37	104.16	105.81	108.26	105.81	104.55	102.8	105.63	104.26	105.28
100.54	101.56	99.382	98.355	102.4	101.7	101.53	98.584	99.382	103.12	97.899	100.63	100.06	98.008	99.985	103.64	100.79	100.52	99.469	97.988	99.559	98.585	106.9	100.39	100.28	100.73	99.32	99.508	99.524	98.876	101.2	102.02	101.62	101.81	102.77	100.46	100.48	101.56	103.87	97.251	101.85	100.9	101.13	100.3	104.28	99.146	99.523	102.21	99.353	102
112.63	112.59	110.68	109.29	110.75	113.65	115.76	113.87	112.89	111.1	113.62	111.19	109.52	114.01	109.21	105.55	110.54	114.75	113.95	115.47	108.6	112.74	112.47	112.94	112.28	112.36	112.77	114.62	111.28	111.98	113.53	114.22	110.3	110.19	110.74	111.68	113.49	111.3	108.43	112.34	112.01	110.27	115.55	110.74	113.8	112.28	112.99	111.58	111.92	112.58
111.1	111.63	111.64	115	113.29	113.32	109.01	114.76	114.47	110.93	110.81	110.23	111.44	112.81	111.96	114.51	113	114.68	110.15	111.83	114.16	113.9	112.96	112.38	113.44	108.78	114.78	109.09	113.07	113.16	110.61	111.47	111.84	112.66	112.41	114.72	109.4	111.35	109.45	112.01	112.57	111.23	108.66	112.32	109.21	113.39	109.36	112.37	114.5	114.75
99.263	101.47	101.53	102.44	98.483	99.999	100.72	99.579	99.386	95.901	101.32	100.99	100.11	99.523	100.53	97.818	98.639	100.08	100.83	99.653	98.665	102.31	99.913	100.95	96.551	101.14	97.067	104.23	98.043	100.86	97.843	99.493	99.352	98.913	102.32	98.439	99.568	100.51	100.31	98.859	99.779	101.98	100.66	101.03	99.779	101.79	101	97.648	101.14	100.6
99.937	100.3	100.84	100.68	99.563	100.47	97.947	96.876	99.653	99.091	98.407	99.571	98.826	97.745	99.175	97.787	101.56	100.54	97.655	100.92	100	101.67	99.633	99.706	101.1	97.525	96.857	97.179	97.625	99.522	102.62	100.25	100.29	99.434	101.62	100.09	100.76	99.569	100.56	100.12	100.4	101.87	100.03	101.19	102.58	101.31	98.755	103.45	98.887	102.31
103.39	104.81	101.93	101.97	103.2	104.6	102.58	102.99	105.12	104.64	104.82	106.8	101.71	107.66	106.31	105.61	105.94	102.43	104.57	103.44	100.74	107.17	104.34	103.4	102.27	105.45	104.85	101.92	103.58	104.67	106.84	104.64	102.39	102.68	105.83	104.92	104.73	107.19	105.83	104.36	103.06	106.91	104.39	104.74	101.8	101.66	104.65	103.5	103.51	102.16
118.43	116.21	118.91	115.84	118.88	116.84	118.15	120.16	118.28	114.82	118.91	118.4	116.68	116.8	119.39	117.07	119.48	115.06	115.38	112.8	117.42	118.42	117.77	118.61	114.88	118.09	116.78	115.26	119.21	117.85	116.04	118.01	119.14	118.05	118.81	117	119.89	118.51	120.9	117.55	115.55	115.17	119.96	118.36	118.6	116.39	114.41	118.22	119.98	119.86
106.37	103.02	104.42	107.8	103.05	105.21	105.43	107.17	105.76	104.23	106.56	104.14	103.82	108.11	104.29	105.15	105.1	107.34	104.94	105.18	103.16	102.84	107.46	104.33	103.01	110.49	106.32	106.9	107.97	102.98	105.16	103.19	106.16	105.66	102.43	104.31	105.88	105.27	107	108.78	104.99	104.1	102.84	104.44	104.91	105.3	104.1	106.42	103.12	107.95
112.31	111.85	111.92	110.32	110.66	111.95	108.36	112.1	112	108.65	111.35	108.18	109.24	109.87	112.43	110.03	111.8	111.09	108.18	114.42	109.57	112.15	112.31	109.07	108.54	112.18	113.15	109.75	112.95	109.38	109.04	110.95	111.7	110.6	110.65	112.5	110.44	111.9	107.47	112.35	111.79	112.96	109.27	112.55	108.72	112.99	112.04	112.86	110.85	112.32
113.93	110.88	114.26	112.81	113.69	114.95	115.3	111.59	113.1	110.87	110.93	113.13	110.64	113.38	110.99	113.5	113.39	113.8	112.87	114.31	112.32	114.79	110.97	110.97	111.65	111	113.37	115.88	112.65	112.24	115.62	112.91	114.64	113.3	113.5	112.17	112.8	112.71	112.41	111.99	113.42	115.24	112.68	110.86	114.18	113.11	110.79	111.73	114.94	117.42
113.8	112.08	110.35	111.09	112.98	114.57	110.76	113.94	111.5	112.38	112.89	112.78	110.66	112.86	111.64	111.04	114.4	112.45	110.67	111.96	113.03	111.83	114.27	110.93	112.98	111.92	109.49	115.71	111.78	113.4	114.23	111.08	111.7	112.09	111.16	113.91	111.55	114.73	107.23	114.95	114.86	108.95	112.53	113.25	114.49	112.21	114.11	113.85	111.84	113.21
98.606	100.08	98.922	100.42	100.33	99.147	99.294	100.48	101.09	101.22	99.435	102.04	98.349	101.06	100.7	100.77	98.531	98.829	99.44	98.563	100.96	99.091	98.479	98.712	97.766	101.19	97.651	102.07	102.1	100.91	101.36	98.885	100.9	101.65	99.138	101.58	100.45	100.53	100	101.19	99.916	98.872	96.964	97.6	98.031	98.584	102.29	102.07	102.59	99.447
115.63	118.31	119.86	116.05	118.7	116.7	118.32	117.17	115.52	116.24	117.89	115.21	118.43	116.66	120.47	119.47	119.33	121.17	117.41	115.97	117.09	118.23	119	115.93	114.64	115.75	116.71	115.14	121.3	118.04	118.76	117.15	114.56	116.57	120.91	117.09	118.48	119.05	121.67	119.2	117.42	116.23	121.26	117.28	117.19	117.66	118.77	117.04	116.16	118.3
110.44	107.9	111.43	111.59	112.23	111.29	112.75	111.85	109.11	109.68	109.74	112.51	111.61	110.15	113.27	112.37	112.43	112.92	110.49	111.69	111.36	111.32	110.21	113.33	109.82	111.3	108.83	111.63	113.67	112.26	110.17	113.39	113.25	111.24	109.51	112.32	111.7	112.39	111.62	112.9	108.28	109.21	110.65	108.1	112.06	111.3	111.56	109.59	110.57	109.92
97.85	101.83	98.037	100.14	97.548	101.17	99.944	101.76	99.308	101.03	101.53	102.05	95.995	102.18	100.08	99.987	101.41	100.08	98.679	99.973	96.303	102.13	99.238	101.4	100.86	96.571	100.19	98.25	98.808	101.71	103.47	98.366	102.17	100.35	96.427	102.86	98.635	100.08	100.32	98.152	96.925	95.951	101.29	100.42	99.458	99.98	97.498	97.417	101.13	99.5
103.87	105.22	104.43	106.05	108.59	108.15	105.18	104.09	106.37	105.03	103.15	107.07	102.24	104.25	105.74	106.23	106.81	107.41	102.78	105.31	107.68	103.64	104.94	105.13	104.78	105.27	105.86	103.3	107.18	106.44	106.78	107.41	104.05	105.68	107.51	106.45	103.29	105.82	104.98	108.46	107.4	103.65	105.27	104.47	104.8	104.26	106.63	108.62	107.38	107.09
106.05	109.02	106.48	107.33	108.14	106.42	107.17	107.92	105.42	104.78	104.95	104.17	109.04	106.75	103.65	107.47	109	107.16	106.45	103.56	105.69	108.93	105.35	108.2	106.03	105.83	102.7	107.27	107.5	106.52	106.64	107.45	105.63	106.8	108.35	105.36	107.74	104.8	106.16	109.55	105.89	104.92	106.44	107.45	107.18	107.88	105.23	108.61	105.74	101.89
106.54	100.64	107.9	109.2	104.17	107.17	106.39	104.17	106.61	107.32	104.39	106.23	103.65	111.72	108.15	106.63	106.15	105.45	105.42	109.26	104.39	105.45	107.21	107.12	104.4	107	106.61	107.56	105.96	102.78	107.87	106.94	105.2	106.87	104.9	104.84	109.81	109.37	105.59	106.94	106.04	109.01	105.16	107.13	105.25	105.4	105.14	105.03	104.58	104.06
107.67	107.28	106.68	105.63	108.01	109.04	107.37	106.12	108.29	107.65	108.2	105.14	104.59	107.26	105.52	108.09	103.79	107.32	106.44	104.78	104.51	106.77	108.32	108.64	110	108.12	105.85	107.14	103.54	103.54	104.02	105.86	104.3	103.96	109.59	106.59	106.88	105.51	107.37	103.12	105.6	109.74	108.18	108.95	109.37	105.78	107.69	106.99	106.58	106.8
104.04	109.34	107.28	105.11	107.59	106.5	106.26	106.38	106.7	106.29	106.88	105.06	108.21	105.01	107.35	105.46	107.89	105.5	104.96	108.79	105.47	107.25	105.98	109.7	110.24	107.89	105.96	105.39	107.02	105.87	105.75	105.46	107.92	108.12	108.52	105.28	106.76	102.16	109.23	106.97	104.28	105.84	103.43	106.87	103.94	108.94	106.2	105.89	106.06	105.89
114.15	112.65	115.29	112.63	110.22	114.26	109.88	110.65	109.88	112.99	114.23	115.6	109.62	108.98	111.76	110.72	112.18	113.84	110.91	116.23	115.16	112.1	112.06	109.68	110.06	112.6	109.08	113.85	113.89	110.92	106.78	113.26	110.76	111.67	114.93	111.28	112.75	112.53	111.57	114.57	112.41	113.01	113.01	112.26	113.12	110.5	112.57	109.81	112.31	110.87
114.14	109.86	109.09	110.66	113.45	111.72	111.23	110.85	110.36	111.09	110.37	110.76	111.16	111.33	110.26	112.59	111.18	112.17	113.45	110.97	108.8	113.85	114.97	110.45	110.02	113.54	112.71	109.47	113.27	113.79	112.44	112.1	113.38	111.45	111.67	111.39	111.07	113.07	109.31	111.27	109.5	109.86	111.49	112.69	113.26	111.46	115.15	112.22	112.09	110.89
112.22	111.88	112.9	115.78	107.76	106.65	107.05	110.71	109.15	109.3	112.17	115.42	109.05	108.01	111.21	110.7	114.67	112.88	108.42	108.65	112.07	111.99	110.56	110.18	111.44	111.75	109.19	110.35	112.68	110.77	108.14	111.18	109.92	109.83	112.95	109.6	112.56	109.46	112.29	111.77	109.74	108.36	111.26	111.23	109.08	110.56	108.2	110.44	112.08	107.32
106.06	106.05	106.29	102.61	110.49	104.59	105.65	104.88	105.55	105.83	105.67	109.64	105.69	107.22	103.62	107.12	102.84	107.28	105.94	105.56	106.2	104.44	108.21	106.05	107.49	102.96	105.89	106.63	109.16	103.65	105.88	105.25	100.79	104.3	105.18	104.49	101.59	104.33	107.7	108.2	104.51	107.83	107.79	104.65	106.19	105.85	104.52	106.14	105.15	104.48
109.18	106.25	105.78	105.59	108.75	105.8	104.31	105.61	105.16	106.81	104.61	106.04	106.9	106.79	108.6	104.59	106.84	106.31	105.39	104.76	104.81	105.61	108.6	104.59	101.64	105.4	107.14	104.91	105.1	105.99	106.25	106.89	106.12	103.85	108.72	106.44	104.07	108.04	106.59	107.53	107.15	104.13	108.22	110	107.09	104.02	108.11	103.75	106.11	103.56
103.71	102.74	102.74	102.48	101.84	103.9	101.66	102.94	103.46	103.66	103.07	104.78	105.34	105.79	106.83	105.53	106.14	104.31	105.33	103.31	102.83	103.88	104.24	103.47	105.09	105.44	104	106.05	105.43	100.73	101.8	104.78	100.43	103.44	101.57	101.97	105.97	105.15	106.12	105.65	108.54	103.92	103.29	104.22	101.44	106.57	105.04	101.88	106.37	103.59
114.66	110.27	111.61	110.88	113.85	112.59	111.48	109.86	112.9	114.92	112.9	112.9	112.76	112.72	110.72	113.35	111.17	109.82	111.84	112.36	114.42	113.31	110	110.99	111.62	113.71	111.46	110.64	112.57	112.26	112.55	113.85	114.36	112.41	115.12	114.71	112.33	110.04	114.73	111.36	113.17	114.09	112.11	112.68	112.43	113.67	110.15	111.24	110.52	114
105.86	105.98	107.07	105.97	103.79	103.79	106.26	105.28	105.14	107.49	103.3	106.51	106.55	107.13	105.61	108.53	108.07	106.13	106.47	102.68	107.85	109.38	107.17	104.22	104.66	104.98	107.63	105.32	105.68	108.52	102.47	105.19	103.75	105.65	105.83	104.85	103.64	110.46	107.1	103.73	105.31	102.32	107.47	103.09	104.87	102.81	104.29	105.03	105.71	106.16
111.16	110.65	109.29	107.31	110.67	110.55	110.35	109.87	113.43	110.75	112.11	108.61	113.24	110.66	111.28	112.44	110.18	110.19	107.93	112.96	110.8	110.01	112.41	107.68	112.16	110.47	114.88	107.26	111.32	110.48	109.31	113.96	109.58	110.46	110.21	111.4	108.76	110.01	111.02	111.12	114.43	113.12	112.03	110.95	110.45	114.45	112.5	110.99	108.11	112.82
103.18	107.93	105.65	106.19	108.07	106.46	106.52	102.56	108.07	107.17	105.73	103.72	108.05	104.95	104.16	105.74	104.98	107.43	105.61	105.56	102.62	108.58	107.27	107.49	108.69	104.74	105.71	106.66	104.21	104.06	111.13	105.93	107.08	104.69	106.64	106.97	108.18	105.71	107.67	107.73	107.11	107.71	106.48	104.89	104.38	106.19	103.78	105.22	106.05	104.87
102.62	106.92	105.41	104.94	104.95	103.92	105	109.02	103.46	105.47	104.43	106.82	104.6	104.27	102.71	104.79	106.64	105.19	103.04	107.78	107.12	103.81	104.09	104.26	103.13	101.59	102.5	105.31	105.59	104.41	107.88	104.69	105.38	104.55	105.1	105.98	104.35	101.68	101.48	107.66	106.02	103.63	106.41	105.35	104.99	104.7	102.29	108.85	106.43	107.23
99.324	97.918	99.64	97.256	98.43	103.33	100.48	99.593	101.53	100.65	102.7	98.687	99.925	101.77	101.95	102.61	99.93	100.9	100.72	101.82	98.638	100.82	101.39	98.215	97.752	100.53	99.034	103.24	98.575	101.05	99.548	100.21	99.909	98.534	99.886	99.525	104.08	99.754	97.795	100.12	101.89	98.744	98.218	100.8	98.769	99.747	97.551	102.03	99.993	97.166
96.435	100.3	102.18	99.626	101.86	100.84	101.48	102.67	101.65	101.76	99.404	99.627	99.477	95.402	100.22	100.32	97.356	100.7	98.478	97.054	100.44	97.846	99.315	100.51	101.69	102	102.71	101.2	100.63	99.502	99.801	101.51	100.87	100.1	97.555	98.603	99.579	102.84	99.016	100.12	97.637	100.71	100.31	101.24	98.946	96.585	100.52	99.852	98.087	100.69
113.23	105.58	112.1	110.62	110.72	110.94	107.47	110.16	106.02	112.42	111.9	111.25	111.89	109.38	110.01	110.04	113.4	109.37	111.58	111.64	112.42	108.98	111	109.9	110.71	108.74	108.45	107.84	110.36	110.67	110.45	114.08	108.48	112.28	111.72	109.4	110.96	110.24	111.15	107.49	106.81	112.11	110.53	108.37	113.29	111.37	112.78	109.23	111.04	110.41
106.85	106.18	104.34	105.41	106.91	109.03	108.18	105.73	103.79	103.07	107.91	106.29	108.86	108.38	102.56	106.15	106.59	105.79	105.39	108.44	105.57	106.17	106.07	106.89	105.06	106.77	103.12	105.78	105.11	106.36	105.88	105.23	108.22	106.39	102.76	105.29	107.9	101.43	102.72	104.93	103.46	105.99	102.25	105.64	106.51	105.03	105.81	108.6	104.56	104.24
107.09	105.51	107.35	101.8	105.29	104.35	103.58	104.72	103.84	105.39	104.61	103.5	109	106.33	105.11	104.79	104.43	100.9	102.64	104.94	104.45	107.66	106.6	103.15	104.43	106.52	104.33	104.72	101.97	104.69	106.97	102.81	105.21	105.27	103.06	107.4	101.05	103.14	102.16	103.96	104.05	104.62	103.65	106.03	105.66	105.03	107.92	103.64	104.4	99.933
113.25	108.61	114.23	112.37	114.01	112.32	108.9	109.14	112	112.73	115.46	114.24	110.18	109.52	109.93	111.49	113.51	113.63	110.29	112.07	111.93	115.36	111.28	111.64	110.19	109.17	111.1	112.51	111.96	113.06	114.61	111.4	109.13	110.2	110.96	110.94	111.88	116.52	114.3	109.62	111.33	111.35	112.72	113.61	110.42	113.44	111.07	112.6	108.73	110.8
105.15	109.61	107.62	104.44	105.74	106.51	102.7	106.84	105.79	105.08	103.49	106.61	106.29	108.37	106.99	104.44	107.96	104.55	106.35	103.44	104.7	102.84	105.82	106.03	106.87	104.85	108.99	106	104.74	105.42	108.64	104.22	105.95	107.29	106.51	104.65	105.68	103.69	104.3	105.93	104.16	107.65	104.79	102.46	105.07	105.78	106.7	103.84	106.54	106.88
106.81	104.27	101.58	106.43	103.97	104.87	105.16	104.33	99.258	105.3	104.64	102.13	101.6	101.19	103.69	105.07	104.76	100.71	104.37	104.48	106.3	103.82	104.55	102.87	104.02	106.3	101.88	103.82	103.97	102.48	104	102.74	104.86	104.05	104.43	104.66	106.54	103.14	103.5	104.91	103.31	105.45	100.51	102.07	104.63	104.05	106.78	105	106.36	107.14
110.88	107.71	108.94	111.17	111.05	110.4	106.39	105.07	108.96	110.85	109.42	110.01	110.02	109.64	106.77	111.25	107	110.84	108.59	112.76	107.99	106.56	111.18	110.09	110.38	110.6	107.11	106.32	108.3	110.58	113.38	110.25	109.06	108.51	106.77	111.22	109.57	107.87	112.15	110.71	108.52	109.55	108.62	111.43	108.44	109.25	106.77	106.88	111.09	112.79
106.73	105.74	106.07	106.84	105.78	103.75	103.48	106.03	107.85	104.59	104.9	106.09	106.02	105.71	104.2	101.4	106.55	108.87	106.91	105.09	105.29	106.2	106.42	104.27	107.27	101.24	107.35	105.38	109.54	105.4	106.76	103.95	104.81	104.85	105.9	105.22	104.95	108.43	105.63	107.16	102.04	105.81	104.16	107.71	105.7	106.15	104.78	105.96	109.82	107.57
108.57	106.24	107.02	104.37	106.46	105.67	108.25	106.57	107.84	104.87	104.08	105.8	106.62	105.58	107.45	106.12	106.92	107.72	103.32	106.9	104.8	103.6	105.76	106.25	103.93	104.19	105.84	105.08	107.12	105.09	104.99	107.55	106.6	103.15	109.03	107.52	104.61	103.38	107.47	105.74	105.64	102.79	105.16	104.73	107.8	106.11	108.58	105.48	105.98	104.92
107.77	107.43	105.45	104.76	104.23	104.66	109.13	104.75	106.34	105.07	107.46	108.06	109	105.15	104.29	105.51	107.03	107.41	108.12	104.47	107.3	105.86	104.44	104.46	107.26	108.92	105.28	110	105.63	105.34	104.12	105.49	108.82	109.02	108.04	107.09	108.47	107.29	105.61	109	104.66	103.48	105.96	106.44	109.62	104.83	105	107.04	108.65	111.6
98.68	103.15	101.21	101	100.82	98.764	102.73	97.149	101	100.72	100.78	96.117	99.75	103.06	100.11	99.688	99.864	98.02	99.847	99.313	99.156	102.31	101.31	99.419	98.3	98.173	101.45	100.55	100.93	99.055	102.18	102.01	100.25	101.46	101.06	98.939	99.061	100.62	101.9	100.89	99.355	100.27	101.88	98.133	97.125	101.91	101.98	99.761	95.748	99.439
105.22	106.37	103.7	104.17	105.05	106	103.78	104.78	104.43	102.81	105.32	104.96	103.88	104.12	106.19	107	105.31	104.36	103.37	105.2	104.7	105.59	102.71	103.58	105.58	105.96	104.47	105.97	105.42	101.88	99.869	108.07	103.91	105.27	104.15	106.37	103.15	107.23	103.56	101.72	104.98	108.48	101.33	107.24	104.28	105.48	106.93	103.73	99.572	106.59
106.65	105.46	106.42	106.59	105.05	105.15	105.82	103.35	107.94	107.36	106.53	105.81	103.69	102.85	105.54	107.14	106.52	106.59	105.01	104.9	103.85	104.92	106.65	105.21	104.67	106.29	105.21	101.53	105.22	104.62	105.16	106.92	106.91	105.02	106.22	105.5	104.78	106.56	102.96	108.91	104.19	108.61	105.53	102.83	106.51	106.46	105.91	101.53	105.54	104.05
104.15	109.4	104.61	106.22	108.21	108.49	107.28	105.97	107.6	107.01	103.92	109.4	106.09	103.64	106.59	105.76	105.95	107.68	109.55	108.04	106.75	106.85	109.99	108.14	109.35	106.96	108.37	106.73	107.52	107.05	104.86	110.75	109.21	110.89	101.92	106.98	107.34	107.28	105.25	105.57	105.43	104.75	106.44	105.37	107.28	108.07	106.25	107.43	103.2	105.06
112.69	114.74	112.78	111.89	111.29	111.29	111.98	112.59	113.06	113.33	112.45	110.07	111.74	107.85	112.32	110.58	109.74	113.22	112.98	110.11	110.48	110.68	110.82	109.48	112.47	112.86	112.05	110.28	111.08	112.07	111.49	112.67	112.9	109.8	113.29	110.79	112.2	114.94	111.52	112.39	111.45	111.37	113.98	110.88	107.82	113.69	110.46	109.43	114.31	113.55
112.31	113.64	113.11	111.68	110.78	109.96	109.53	111.04	110.74	111.54	113.68	113.73	112.12	111.9	114.57	110.43	112	112.23	111.35	111.37	113.91	111.03	110.98	111.74	113.12	114.2	113.31	109.43	112.16	111.67	112.54	110.11	109.74	114.27	113.53	109.69	111.78	111.76	112.1	109.41	111.03	111.57	114.66	113.99	112.43	113.88	111.18	109.5	110.46	112.49
100.66	100.55	104.01	104.05	106.4	104.27	106.13	101.86	104.73	106.27	104.74	104.84	105.33	105.68	103.8	107.97	102.39	104.88	103.63	105.09	103.86	103.44	101.58	102.6	103.62	104.5	102.71	103.68	103.43	103.2	104.39	102.98	101.62	101.73	102.67	104.6	105.25	103.19	102.43	99.663	107.18	105.73	106.97	101.74	101.85	106.77	102.83	102.33	104.21	104.32
108.15	108.1	113.69	111.01	111.14	108.51	109.14	108.2	107.58	111.17	113.48	111.64	108.59	107.83	108.57	109.67	112.68	111.77	110	112	108.95	107.78	111.28	110.21	110.48	110.75	111.59	110.34	109.41	111.72	107.9	107.98	109.15	110.23	109.19	113.37	108.14	108.3	110.84	110.94	111.09	109.45	108.22	110.9	108.45	112.53	110.72	110.05	110.05	110.46
108.69	105.23	105.35	105.83	106.52	106.76	106.94	103.08	107.03	103.47	106.49	104.37	107.13	101.98	108.38	105.03	105.46	103.48	108.22	105.51	106.04	106.17	107.33	104.85	103.32	105.22	105.81	104.87	103.73	106.42	107.15	107.68	107.15	106.48	106.52	105.89	104.12	104.8	106.43	106.36	103.42	106.26	105.61	104.96	104.94	103.24	105.45	104.68	108.74	105.17
105.33	105.24	104.11	102.58	106.96	104.7	104.75	105.33	105.82	104.31	104.37	107.74	103.59	107.09	107.78	106.75	107.1	104.7	104.8	103.66	107.77	103.96	107.26	104.11	103.4	104	104.4	105.66	104.35	104.75	107.43	105.43	107.25	105.62	107.11	106.64	106.5	106.52	104.65	107.58	105.72	106.96	104.22	106.28	104.79	106.14	108.15	106.29	103.93	105.51
104.86	106	102.7	107.24	104.97	105.21	105.13	107.62	106.52	104.79	105.39	107.36	106.38	103.1	104.43	104.83	106.65	105.93	105.52	105.46	106.01	105.23	106.95	105.27	102.16	105.42	107.36	104.43	104.78	105.73	105.54	106.73	107.33	105.04	105.35	107.91	106.13	105.3	105.62	104.4	106.74	107.51	106.46	108.12	103.9	103.15	103.5	104.53	105.43	106.76
110.04	106.78	109.06	110.34	113.59	109.61	112.7	113.81	110.29	106.17	112.11	113.23	111.32	112.45	107.72	109.91	109.25	109.44	112.33	111.53	113.13	109.38	109.68	108.71	113.66	109.62	108.2	112.64	111.35	109.08	111	111.09	108.69	108.27	110.51	109.44	109.28	107.6	111.43	107.4	109.2	114.05	111.28	111.09	109.85	112.32	111.13	109.93	108.34	116.36
99.705	100.36	95.564	102.32	99.937	97.996	100.94	99.742	99.885	97.225	100.89	98.797	99.076	97.881	100.58	98.559	97.925	100.65	99.277	97.669	97.485	100.6	99.272	100.68	102.8	100.92	100.63	97.057	98.473	100.4	99.832	98.573	99.423	100.4	99.219	100.14	102.14	98.519	99.243	97.676	101.26	99.882	101.01	100.4	98.841	97.686	99.709	100.22	97.171	99.898
109.35	111.65	109	111.72	106.84	108.63	109.65	114.45	113.67	112.64	110.45	111.18	110.98	106.89	111.44	113.68	114.34	111.61	111.77	112.3	114.06	110.84	111.52	111.51	111.99	113.01	109.78	110.74	110.04	111.37	111.19	111.48	111.15	113.4	110.22	111.86	109.71	114.5	109.81	109.8	111.01	109.79	108.24	113.94	111.93	111.46	109.99	110.69	114.87	115.17
103.67	102.68	104.91	105.49	104.16	106.11	102.64	107.67	104.35	105.11	105.39	104.03	106.96	106.16	106.52	106.32	104.74	105.62	106.13	101.21	104.31	104.83	101.77	102.64	105.78	106.44	103.32	106.25	107.3	107.13	103.28	102.3	105.13	104.01	105.55	104.01	107.53	105.08	104.57	101.03	106.14	102.99	106.16	105.56	105.2	105.86	101.04	105.1	103.1	103.43
115.96	110.04	114.36	112.91	113.73	108.22	113.21	110.89	113.84	110.52	111.14	110.44	114.37	110.47	111.29	111.5	113.35	112.05	112.57	110.82	109.87	113.65	110.53	115.23	112.28	112.39	109.05	114.33	112.95	111	112.46	112.83	110.29	110.54	113.41	112.43	109.84	109.21	108	112.24	110.64	109.8	112.03	113.41	109.72	110.38	112.68	115.47	113.82	110.05
109.97	109.3	110.09	111.01	112.81	108.12	113.51	111.85	108.59	110.6	110.83	109.38	113.01	112.07	110.81	110.46	112.87	111.54	115.5	109.41	110.95	110.92	113.17	112.31	113.27	111.54	110.95	111.51	111.31	112.4	114.77	112.09	110.98	111.46	115.08	115.03	112.72	113.02	112.93	112.72	111.11	113.07	115.02	111.59	110.25	110.77	113.06	112.11	109.65	110.5
105.37	104.98	102.92	107.39	105.45	105.27	105.72	106.37	102.48	104.8	107.28	101.21	105.17	104.25	102.83	104.59	101.52	104.46	102.59	105.78	105.43	106.62	105.66	108.47	101.87	104.29	105.47	107.59	106.84	105.84	103.62	104.15	104.28	103.76	103.52	106.01	105.75	107.58	102.63	103.15	105.03	105.37	105.37	105.03	105.51	105.09	102.62	105.71	104.41	107.5
106.13	107.35	106.36	103.48	106.12	106.17	104.86	104.7	105.32	104.7	104.49	104.67	105.88	105.28	107.52	106.39	103.67	104.18	105.11	104.28	101.75	106.65	105.52	104.07	103.75	102.98	106.71	107.42	104.97	105.27	104.12	107.2	106.78	108.6	109.43	109.33	103.93	103.66	106.03	106.52	108.04	106.35	104.78	106.39	105.74	104.68	106.71	105.66	101.88	107.83
103.42	104.16	104.26	106.27	103.7	107.6	104.1	106.71	105.1	105.8	104.6	103	104.54	104.73	105.88	101.69	101.74	107.2	106.3	106.77	103.12	105.24	103.56	102.81	103.73	104.02	107.02	104.04	102.51	105.69	105.61	102.23	101.91	105.98	104.56	103.9	106.05	104.31	103.09	103.35	105.78	102.91	102.36	101.05	105.26	104.72	107.63	105.92	106.04	105.06
107.32	108.97	105.16	103.51	108.32	106.03	106.79	106.98	105.76	104.33	105.21	105.98	104.58	105.54	104.69	103.48	106.63	105.88	107.88	105.92	105.6	106.82	108.15	107.06	105.04	103.91	104.28	106.14	106.69	105.67	102.74	102.75	108.94	104.66	104.05	105.24	107.56	102.87	106.79	104.26	106.06	104.11	102.35	105.28	104.92	107.44	105.16	107.79	108.72	103.65
110.58	113.93	111.56	111.2	112.31	112.45	110.64	108.55	111.5	111.82	110.64	108.47	111.25	111.28	111.76	111.92	110.98	108.93	109.43	111.47	110.69	109.67	111.02	109.16	108.62	108.89	114.54	109.33	109.94	113	109.51	107.63	111.11	113.85	105.9	113.39	110.48	109.37	112.7	114.25	108.49	111.31	110.87	110.72	109.45	110.39	111.74	112.74	110.35	111
98.393	103.25	100.68	99.937	101.17	95.545	98.195	100.49	98.473	99.419	99.96	102.2	99.376	101.08	103.22	100.1	97.609	99.793	102.29	99.793	102.86	100.89	100.87	102.24	98.051	100.95	99.939	104	100.04	102.03	99.012	102.55	101.74	100.89	100.93	97.818	99.274	98.372	98.801	100.91	101.5	97.955	101.14	100.07	98.799	99.476	101.75	101.34	99.465	96.51
103.2	103.22	105.04	101.61	103.2	103.2	103.68	102.31	103.38	103.95	102.69	103.1	107.23	105.63	106.8	102.87	105.54	104.25	101.71	105.35	102.26	105.3	105.6	106.26	103.61	98.603	101.21	102.06	104.77	103.51	101.79	103.76	100.98	104.35	103.43	104.76	101.55	102.98	100.79	104.07	101.53	102.16	103.69	105.58	104.34	104.18	102.44	104.13	102.71	105
111.68	108.29	110.91	110.11	108.5	106.66	112.41	109.25	112.41	112.49	110.47	111.06	111.12	111.23	111.59	112.67	110.76	113.19	110.69	114.45	109.01	111.23	110.03	112.16	112.86	108.95	112.96	108.15	109.19	112.97	108.13	109.5	112.11	109.19	111.74	112.74	109.35	111.78	109.51	110.44	113.19	109.06	112.35	110.36	110.07	109.53	109.63	109.24	112.45	110.76
104.23	109.96	106.49	106.46	105.51	106.08	106.56	106.93	105.01	105.65	107.13	102.64	107.17	103.63	105.46	106.84	107.04	102.08	107.48	106.51	108.37	107.79	103.9	106.9	107.72	104.79	106.69	105.8	105.66	104.89	104.11	104.06	103.98	103.51	103.41	107.15	108.65	105.07	105.32	107.03	105.66	107.72	105.24	104.82	105.66	104.5	106.11	104.74	108.04	105.31
105.08	103.23	103.63	106	107.86	106.11	106.21	106.07	105.14	106.3	104.87	104.8	106.6	105.07	108.81	104.41	106.67	105.48	106.56	104.28	102.01	106.15	106.28	104.75	105.18	103.7	110.7	107.87	105.42	105.78	105.94	104.48	105.89	104.34	104.43	106.22	107.41	108.11	104.16	105.77	100.17	105.96	106.43	104.74	107.78	104.59	104.57	106.92	105.49	105.24
106.16	106.9	107.3	108.56	107.78	106.18	104.67	105.75	104.99	103.28	106.3	105.12	106.64	105.42	106.41	106.77	108.72	106.19	109.76	105.31	103.99	106.72	106.54	103.98	103.58	104.29	102.8	104.64	105.84	102.13	106.17	105.47	109.14	104.31	104.99	108.67	105.78	104.71	106.77	106.04	107.18	108.33	104.35	105.63	107.19	101.48	104.8	108.04	106.79	106.77
108.26	110.01	110.29	107.88	107.13	110.76	111.27	110.97	108.95	110.77	109.05	111.45	111.76	109.75	110.48	111.96	111.45	110.08	109.2	107.85	111.09	110.87	112.24	110.57	108.53	107.07	111.43	108.56	111.3	109.17	109.47	112.11	109.41	107.17	110.22	108.89	108.35	110.59	109.67	106	107.96	108.14	111.15	108.83	110.19	106.33	110.3	109.42	108.93	108.82
102.33	106.82	107.47	105.48	103.54	108.76	105.36	106.89	108.13	106.62	102.9	107.26	102.51	104.2	105.03	105.37	105.9	106.07	103.51	103.98	107.18	105.06	103.74	108	105.3	104.12	108.47	108.01	105.17	105.04	103.84	107.44	106.85	106.56	105.15	102.44	104.8	101.35	102.49	105.21	103.98	102.91	106.5	106.56	108.36	106.57	104.59	103.83	108.51	105.09
105.32	104.03	109.3	104.27	102.9	106.34	104.7	105.46	107.27	106.23	105.89	103.66	109.01	106.04	105.07	106.7	105.15	106.77	105.58	100.37	103.41	104.35	106.49	107.19	105.47	104.59	107.22	106.75	107.18	106.96	103.94	106.39	105.43	106.36	107.03	103.41	107.17	105.05	105.66	106.3	105.48	105.84	106.84	105.6	104.18	104.29	103.81	107.83	105.72	104.01
102.31	101.64	102.58	99.721	97.603	96.804	102.06	102.62	99.875	99.216	102.76	95.605	100.82	102.56	102.3	95.754	97.427	100.91	102.54	99.79	97.791	100.08	99.843	102.43	100.43	98.496	98.815	97.402	101.05	102.63	101.54	102.02	96.737	101.37	99.591	102.68	101.46	100.45	100.97	102.2	100.24	102.48	99.394	99.106	103.74	99.945	102.43	100.39	101.99	101.27
99.471	101.6	99.88	103.16	99.367	101.07	101.09	99.714	100.51	102.28	100.12	99.059	98.152	100.5	100.4	102.92	97.853	102.68	101.84	99.82	99.76	104.56	100.23	101.96	101.91	99.862	99.044	102.48	98.657	98.528	99.634	100.58	96.411	100.34	98.717	101.33	99.298	98.947	101.09	98.906	102.44	101.73	98.294	99.402	99.216	100.05	102.23	100.52	98.39	103.19
120.29	118.57	118.51	119.93	121.7	113.77	117.2	120.01	115.25	116.27	114.8	116.95	119.5	118.26	118.87	118.73	118	116.77	119.59	117.76	119.79	119.05	116.64	116.89	117.14	116.14	121.32	114.77	115.72	116.59	117.79	116.57	115.16	117.81	119.83	115.64	120.05	117.27	116.24	115.49	116.87	118.92	116.05	123.3	116.49	120.26	116.84	116.78	116.43	118.37
106.64	105.8	106.89	108.14	107.37	106.13	104.58	104.58	106.41	108.32	100.87	107.05	108.95	106.09	108.92	107.21	105.87	109.91	103.65	106.33	103.63	107.06	107.73	107.12	106.16	105.52	107.32	107.42	105.58	105.67	105	105.07	107.25	105.45	108.81	107.31	105.48	103.73	107.49	104.72	105.42	106.49	105.73	104.3	107.29	105.32	108.83	104.5	105.56	107.67
104.82	104.63	104.8	102.38	106.21	103.52	107	108.58	104.82	106.62	105.64	104.75	102.91	105.89	104.15	108.53	105.24	102.44	106.82	104.15	108.19	105.34	106.76	103.31	104.16	106.25	103.15	103.23	103.99	101.78	107.22	104.2	104.97	105.05	105.69	101.41	103.88	102.59	103.36	103.52	104.31	101.73	102.83	105.04	106.39	104.27	103.71	105.24	104.98	104.46
112.93	114.53	113.03	114.25	111.65	110.61	109.67	112.72	112.85	111.29	109.21	113.18	111.11	115.15	114.05	111.29	111.55	115.29	113.29	111.61	112.23	113.98	111.14	115.48	108.56	114.21	110.35	115.09	112.89	114.67	110.13	115.59	111.51	114.88	110.88	111.74	114.08	112.88	111.98	112.21	114.97	112.75	110.92	114.19	111.28	116.06	115.9	114.33	114.86	110.6
104.6	101.64	103.2	105.86	105.4	102.64	105.14	103.19	104.15	106.01	103.1	103.13	103.8	104.92	104.73	101.8	103.62	106.13	105.22	102.23	102.47	108.32	104.76	103.28	108.1	105.63	104.07	108.34	106.57	106.63	106.28	106.13	106.28	107.14	105.61	103.34	103.36	106.31	103.6	107.62	104.89	107.32	106.46	106.29	105.57	104.49	103.27	109.24	107.91	109.06
103.2	102.87	108.78	105.27	103.35	105.11	104.68	104.57	105.16	106.46	105.7	106.81	104.6	105.6	102.28	106.3	105.82	105.45	107.7	103.89	101.5	106.07	105.9	105.18	107	106.56	105.75	102.55	105.94	104.49	107.38	104.67	105.35	106.06	106.11	107.22	105.23	104.91	107.15	108.3	107.82	106.06	103.43	107.73	105.11	104.99	106.72	107.76	106.27	106.98
108.06	105.76	107.46	105.56	105.1	104.35	109.06	106.1	105.04	103.46	103.75	107.04	106.52	104.83	108.33	105.64	107.04	105.37	102.14	106.73	106.64	108.41	104.62	102.22	102.77	105.02	108.47	103.59	106.74	106.51	106.81	105.36	106.11	104.04	106.09	106.11	103.82	103.96	108.31	104.43	105.76	104.77	105.06	105.01	108.25	107.1	106.49	106.61	105.5	107.94
106.49	106.28	106.1	105.82	106.48	108.38	110.3	107.55	107.9	104.73	105.08	109.81	103.94	107.61	107.03	106.87	106.16	106.96	105.87	106.77	107.31	108.36	107.2	105.32	107.19	106.61	105.63	109.24	106.56	105.24	106.88	102.58	108.83	109.7	106.34	108.88	107.85	107.72	107.77	106	109.83	103.59	105.36	110.6	107.46	104.53	109.52	106.21	106.29	110.22
103.87	105.89	107.4	107.43	106.26	104.39	105.92	107.99	104.76	104.69	105.71	107.43	104.02	106.47	106.59	103.71	108.39	103.96	101.96	107.26	105.06	108.8	108.02	105.4	101.9	106.05	105.64	104.68	105.71	104.88	106.55	103.55	105.8	108.06	104.43	105.72	105.8	108.28	107.17	104.91	102.46	102.81	103.93	108.14	103.21	106.44	106.09	104.29	102.04	106.02
109.44	112.69	111.52	112.48	112.5	110.68	112.39	110.8	111.38	111.75	111.72	112.83	109.71	113.27	113.25	108.66	110.34	113.22	111.17	113.72	110.37	111.3	110.06	113.07	114.05	110.54	114.46	111.2	110.31	108.43	110.02	110.59	110.51	112.11	109.71	108.09	110.97	112.54	114.16	113.68	111.52	107.68	113.7	112.63	108.29	107.66	115.19	110.77	109.7	110.09
111.98	111.72	107.35	112.08	112.61	111.59	110.67	114.98	110.77	112.93	114.47	110.34	111.36	112.73	109.08	112.12	112.8	110.4	110.87	113.6	111.41	116.14	112.88	114.61	110.37	114.14	113.37	109.87	110.25	109.13	109.19	114.62	109.75	112.76	114.87	111.47	114.8	112.13	113.55	111.13	113.87	112.38	111.39	113.31	111.43	111.44	112.26	110.9	111.24	109.42
103.25	110.96	104.01	107.54	107.51	107.28	109.43	104.89	104.69	107.76	105.29	109.32	102.96	108.03	109.37	106.75	104.53	107.65	106.25	108.92	105.75	107.37	107.9	105.41	106.54	108.84	106.03	110.19	106.97	107.16	106.19	106.51	107.79	106.9	107	106.02	108.36	108.29	107.31	108.31	102.61	110.08	110.25	103.33	106.53	110.62	109.17	105.99	107.69	106.49
105.53	107.87	101.26	101.24	102.83	104.89	106.54	105.34	103.02	103.55	103.91	100.17	107.2	104.51	106.13	106.65	103.17	101.16	107.04	104.36	102	103.42	103.42	105.46	104.85	102.35	103.83	104.97	100.79	106.42	103.88	101.34	104.41	104.75	101.92	103.48	104.36	106.43	109.27	104.23	102.62	104.87	105.6	99.885	101.95	104.44	104.4	107.16	106.68	100.3
109.43	110.22	109.17	106.91	110.3	105.56	106.89	108.42	107.81	104.72	106.2	106.85	105.2	106.21	102.88	105.35	107.73	107.33	109.62	111.25	106.09	107.45	107.08	107.3	109.45	104.93	105.83	111.45	102.35	106.45	106.05	106.06	106.81	105.28	106.46	107.34	104.67	108.05	107.01	106.45	106.75	107.34	105.57	105.85	105.21	107.4	108.43	106.13	103.51	106.98
114	113.4	109.75	112.32	111.2	114.28	109.71	110.23	112.15	108.54	112.09	109.73	110.71	113.08	113.45	110.47	110.3	112.55	112.46	113.99	113.11	112.7	110.96	111.55	112.45	108.22	109.05	113.2	111.31	111.75	112.99	115.17	111.16	110.6	111.03	109.34	113.15	111.23	112.01	112.74	110.78	111.17	109.41	108.19	113.37	110.67	109.86	110.6	109.35	112.07
107.72	105.57	109.57	103.39	110.46	107.58	105.95	106.34	106.04	103.71	102.55	106.11	107.1	107.36	106.94	107.51	104.5	109.51	103.68	109.13	103.2	105.58	106.79	105.76	105.03	102.76	105.34	105.33	106.3	105.46	105.78	104.6	108.1	109.01	105.49	106.12	105.2	106.75	104.37	105.31	106.77	107.5	105	105.34	109.85	103.43	106.72	105.56	104.54	105.44
107.12	107.45	105.26	105.33	104.73	108.26	105.57	103.41	106.69	103.03	107.27	107.18	105.02	103.39	105.98	103.71	105.26	104.88	105.59	105.12	106.96	104.59	103.28	105.82	108.99	103.8	105.83	104.43	104.55	105.25	105.76	107.98	108.1	107.8	105.93	103.79	106.52	107.94	105.04	104.99	106.87	103.72	103.48	105.93	105.13	105.03	102.72	106.86	105.41	107.16
101.74	100.64	100.03	99.698	100.78	100.53	99.416	103.95	101.17	98.826	99.767	98.757	100.34	97.534	98.742	103.01	93.419	98.932	99.046	98.926	101.27	102.21	99.035	99.418	99.802	100.89	101.59	97.648	97.956	98.916	97.351	100.59	99.754	100.3	99.511	98.54	100.76	100.05	101.84	96.418	101.42	99.291	98.401	101.69	99.279	98.118	95.466	98.621	100.3	99.616
106.04	107.59	106.64	105.9	106.55	106.49	104.55	104.84	105.88	108.4	105.55	109.21	106.3	107.6	104.88	102.82	106.62	105.28	104.67	106	103.99	106.79	106.63	107.19	108.27	103.17	104.58	106.43	105.35	105.07	107.24	107.87	107.22	104.44	109.42	108.15	109.91	106.68	106.47	105.98	108.44	106.14	104.21	104.85	105.06	105.61	107.95	107.44	109.02	109.33
112.09	111.6	111.41	112.79	114.51	113.12	113.32	111.96	113.73	112.66	112.29	110.06	112.14	113.14	112.32	114.11	111.9	111.29	110.9	112.38	113.4	113.34	113.79	113.95	114.02	115.92	110.73	113.8	111.49	113.77	110.46	112.59	113.5	111.74	113.41	110.44	114.82	111.55	115.53	112.04	114.91	113.21	113.28	111.48	113.88	113.42	112.75	111.92	111.57	112.59
108.2	108.45	104.71	101.54	105.78	109.31	107.17	105.98	106.52	107.32	103.97	109.95	107.65	104.96	105.89	102.85	103.66	107.48	108.89	104.87	107.49	105.09	106.81	106.64	106.54	104.57	106.61	104.42	105.3	106.59	104.66	105.79	105.75	102.03	107.49	106.41	106.56	106.76	105.48	105.26	105.07	106.88	106.31	105.08	110.53	102.82	105.65	106.06	107.01	105.85
112.34	110.12	110.71	110	112.88	110.44	110.13	109.69	111.29	110.9	116.4	112.42	108.78	108.93	111.83	108.64	110.59	112.38	113.51	111.48	108.73	111.11	114.03	112.5	111.59	110.13	111.32	111.42	111.62	110.66	113.99	113.1	109.96	110.97	110.17	113.22	108.55	108.59	111.15	116.01	110.04	111.42	114.4	112.29	111.4	111.31	112.56	112.95	112.77	111.68
103.71	104.83	105.45	106.86	106.23	106.18	104.26	105.65	105.49	102.89	103.78	106.27	99.795	106.39	106.22	105.31	107.14	105.97	106.22	101.81	105.16	106.16	104.63	107.47	107.01	108.99	104.28	104.13	107.6	107.2	106.82	105.91	104.52	106.75	105.9	108.64	104.94	104.3	102.6	104.47	105.51	106.08	105.64	103.74	103.93	106.84	106.03	105.92	106.21	105.81
111.76	111.4	114.1	112.11	109.71	111.76	111.49	112.56	111.98	111.05	110.77	110.94	114.48	109.99	112.11	111.04	107.35	113.3	110.77	112.19	110.83	113.97	113.01	107.66	109.17	111.2	111.04	113	112.11	112.21	110.01	111.56	111.86	111.3	111.76	113.44	112.39	111.07	110.38	112.02	111.06	110.44	113.14	110.52	111.05	112.69	111.79	111.76	112.81	111.64
119.28	120.85	118.13	116.79	118.36	118.13	118.82	119.86	122.46	116.33	119.43	117.84	116.46	116.05	114.73	116.85	118.41	115.56	117.12	117.11	117.72	116.66	119.73	119.29	120.81	118.33	116.57	114.13	118.02	121.56	118.63	119.42	113.21	117.86	116.68	118.84	118.29	118.32	121.72	117.33	118.89	119.5	118.32	121.58	118.18	119.9	115.53	116.79	120.1	116.4
104.08	102.82	104.67	106.13	106.4	107.48	105.75	104.86	109.9	106.44	107.35	108.36	104.41	104.27	105.08	104.72	108.67	102.98	105	106.64	105.02	104.98	109.42	109.24	105.85	105.24	104.5	105.31	103.35	104.08	106.31	105.85	108.31	104.62	108.44	107.37	105.71	106.27	105.46	106.95	108.8	101.99	103.69	104.6	108.79	105.29	107.29	100.96	105.35	105.31
104.07	104.08	106.15	104.56	102.38	103.69	102.78	103.49	104.68	103.82	104.92	101.85	102.29	103.85	106.03	102.25	103.27	106.29	105.06	102.59	104.96	102.44	106.03	103.28	103.76	105.5	102.35	104.86	105.01	100.3	104.68	105.39	104.06	106.57	103.78	103.72	102.11	107.36	105.4	104.61	105.2	101.9	106.13	104.18	106.52	104.56	102.92	102.17	102.04	104.93
103.79	103.77	106.78	106.34	107.61	107.35	107.57	103.1	107.59	107.46	104.29	107.48	108	110.08	106.04	108.72	107.22	107.51	105.03	104.89	108.93	106.26	104.47	106.42	103.2	107.2	109.3	109.23	105.09	108.2	107.07	105.98	103.16	103.79	105.19	105.01	106.65	106.29	109.27	104.16	107.05	107.22	106.49	108.56	105.23	106.57	104.99	108.82	105.53	105.28
101.46	100.73	101.78	98.639	99.452	99.076	99.842	98.36	101.25	101.13	100.41	103	99.392	103.82	100.65	98.939	101.58	101.71	101.75	98.635	97.97	99.898	100.41	99.883	101.83	100.05	99.034	100.52	100.94	98.868	98.98	102.59	102.22	97.74	102.29	101.46	100.6	100.92	101.18	100.04	98.408	97.629	102.8	100.96	100.1	98.43	100.08	99.59	100.61	101.74
104.41	106	107.18	105.92	107.04	105.84	107.83	103.95	103.92	106.97	105.49	105.37	108.09	105.1	103.17	103.88	107	107.45	106.34	107.56	104.97	107.9	104.62	105.39	106.84	103.94	105.06	107.09	105.17	107.78	107.14	104.06	106.22	102.69	104.47	107.94	105.9	108.14	104.31	106.17	106.91	105.53	104.42	103.31	108.25	106.07	107.06	104.53	106.9	106.56
106.6	104.2	103.91	103.08	103.41	104.06	102.73	104.93	104.07	102.38	104.07	105.9	106.12	107.59	104.58	106.34	102.5	105.84	106.56	103.51	103.88	105.04	106.27	106.13	103.47	107.64	104.71	106.47	101.75	105.02	105.79	102.85	102.86	103.47	106.7	108.07	102.07	106.19	103.07	104.85	102.72	107.03	106.91	105.93	104.6	104.01	103.84	105.46	105.33	105.87
103.17	105.89	109.08	106.23	106.79	105.91	104.79	107.58	106.45	106.09	106.41	105.29	107.2	101.63	104.32	106.37	105.57	106.59	108.42	109.59	106.77	104.82	103.45	107.21	106.16	105.6	104.71	107.03	110.42	105.92	108.79	106.54	106.94	109.29	110.13	103.1	107.7	106.43	108.06	104.9	103.63	105.39	102	105.32	107.17	106.52	105.78	104.26	106.12	104.66
102.53	106.73	101.52	103.93	103.84	106.17	105.42	101.26	102.38	101.63	104.48	101.42	102.04	103.47	103.3	106.47	104.6	103.12	103.31	107.9	103.05	102.83	104.69	104.29	104.43	102.56	103.28	103.66	100.66	102.01	105.44	104.13	105.38	105.01	105.05	101.48	106.32	107.53	103.84	102.65	102.86	104.67	104.95	103.57	104.07	106.95	103.08	101.93	107.62	101.2
108.34	104.38	107.24	106.41	109.17	105.98	106.73	104.91	107.23	107.32	107.33	110.46	109.81	107.3	108.33	108.47	108.45	108.85	107.96	108.92	106.55	108.29	108.3	104.12	107.68	109.84	107.36	109.08	107.25	106.32	106.5	108.35	106.65	105.84	106.25	106.46	108.63	108.44	106.55	106.34	102.05	104.77	106.31	107.02	108.02	107.85	108.31	108.26	106.58	106.89
101.48	103.89	104.12	102.66	105.76	104.49	106.67	104.71	105.01	106.78	104.09	104.32	106.59	104.25	106.41	107.77	105.06	103.74	106.77	103.28	106.58	104.15	106.04	106.05	106.23	104.82	104.55	103.6	105.75	103.98	106.55	106.45	107.12	102.57	104.34	106.06	107.94	103.88	104.03	106.48	106.04	107.47	103.68	104.19	110.66	104.86	108.93	107.27	103.87	105.36
111.16	113	109.82	112.99	111.01	116.95	113.92	112.45	115.28	108.95	116.77	113.08	113.02	112.01	116.25	111.75	114.22	112.82	109.3	109.56	111.05	113.3	112.61	113.74	113.3	117.67	113.3	112.68	111.27	112.61	113.18	114.66	113.86	113.01	111.78	114.99	110.37	110.33	111.27	114.46	113.14	112.54	114.49	114.93	113.11	115.75	112.39	108.81	110.77	110.51
116.22	118.14	118.84	118.01	119.81	117.29	120.81	115.8	120.52	117.83	118.79	121.21	118.99	117	118.42	117.49	112.55	120.89	118.75	120.12	119	119.55	119.27	120.31	118.44	116.61	116.15	119.86	119.26	116.52	113.28	120.18	120.48	117.91	119.78	115.69	116.36	115.96	116.76	115.71	117.35	117.36	115.69	119.73	119.33	116.72	118.42	119.21	117.93	114.95
111.88	111.37	110.04	109.25	108.93	110.44	112.12	110.91	112.39	110.19	112.02	112.03	107.4	107.26	112.16	109.79	107.97	107.7	110.89	109.96	112.24	112.02	109.7	110.69	111.72	110.24	107.56	111.21	108.56	109.4	110.82	110.88	110.32	111.36	108.08	110.41	113.56	107.13	110.45	107.69	108.79	111.59	107.97	112.4	108.81	110.9	109.61	114.07	107.88	110.35
106.35	107.53	105.84	105.6	107.86	107.48	105.52	105.91	108.27	106.59	106.94	106.02	109.93	104.37	108.79	107.85	108.35	104.14	105.22	107.12	107.35	106.32	105.39	103.38	107.42	104.9	109.23	106.3	105.74	107.28	105.33	109.07	107.73	106.66	105.29	105.14	105.56	103.76	104.23	103.93	105.03	105.46	105.49	107.05	105.32	107.2	106.76	103.5	105.56	106.55
110.59	110.4	110.33	107.07	112.91	112.7	108.85	107.27	109.19	111.3	109.77	108.7	114.92	110.96	108.62	107.81	110.67	109.44	111.46	109.45	109.84	112.56	108.59	108.52	109.73	108.11	110.82	108.22	109.85	110.18	108.6	109.05	109.92	111.4	110.97	114.97	108.68	109.68	107.4	110.92	107.27	109.43	111.49	110.67	110.35	109.89	105.62	112.33	112.09	110.36
106.04	104.25	102.33	109.03	103.48	105.06	103.49	103.15	105.45	105.69	101.14	104.62	104.09	105.54	106.06	105.2	105.83	105.03	103.38	104.57	107.08	104.84	104.62	104.12	105.09	109.35	103.2	104.86	105.2	105.19	105.97	108.12	108.12	102.76	108.55	105.35	104.08	106.53	103.8	103.14	106.49	103.42	105.2	106.08	103.19	103.72	103.72	106.87	106.13	105.16
106.12	106.19	105.2	104.38	103.61	106.34	109.47	105.02	107.42	105.21	103.99	108.08	105.41	102.9	103.97	104.4	106.21	105.55	107.28	104.73	105.31	107.86	106.83	104.77	105.96	105.16	106.4	105.59	105.89	103.91	105.11	108.82	106.64	108.11	104.88	105.99	106.16	106.18	107.16	105.88	103.95	106.21	106.57	107.05	105.75	104.8	107.56	107.8	105.38	103.52
102.95	103.63	101.99	106.01	105.32	107.77	107	108.5	105.52	103.57	105	104.91	104.05	105.94	103.28	106.99	103.51	107.52	105.67	108.95	106.5	104.76	105.18	104.58	103.84	103.73	107.31	105.8	105.74	106.96	106.17	104.26	106.94	104.8	104.42	103.6	105.03	104.87	106.97	105.03	108.56	106.46	103.73	105.43	105.71	105.88	105.64	104.6	105.12	105.41
101.72	101.26	100.84	101.05	102.02	99.802	101.12	97.804	103.09	98.402	100.78	98.339	99.736	96.993	102.02	97.571	101.88	99.356	100.67	99.654	98.427	99.642	101.88	102.73	103.38	97.557	99.635	96.107	100.51	101.19	100.96	101.34	98.586	98.979	100.43	101.07	96.254	98.64	97.224	99.965	102.26	101.45	102.86	98.376	100.09	101.19	103.9	100.51	100.23	98.08
109.5	110.52	112.56	114.05	112.02	113	112.94	108.97	110.35	112.16	112.68	110.63	109.14	106.86	110.72	110.12	111.84	111.3	108.38	108.76	112.49	109.57	109.63	111.1	112.19	111.95	111.94	112.28	112.25	112.19	108.05	111.13	109.67	115.06	109.59	111.84	109.68	111.81	114.27	110.25	113.24	114.27	113.31	113.07	108.91	109.17	110.34	115.49	114.14	110.1
106.07	106.9	105.76	103.39	104.13	103.02	105.24	101.94	105.91	109.88	103.27	105.36	101.63	106.01	102.68	102.73	102.18	107	103.64	107.85	106.85	101.7	107.48	106.53	102.54	103.16	105.5	104.89	105.73	103.43	105.57	106.1	104.59	105.14	105.24	105.14	102.95	103.96	107.89	106.48	104.03	107.57	106.43	105.21	105.08	105.15	103.56	105.47	104.43	102.42
106.12	107.35	104.96	107.32	107.55	106.65	107.21	105.76	105.23	104.9	107.07	107.56	106.7	103.58	106.5	102.82	104.97	106.88	105.47	106.38	107.5	106.97	105.28	107.56	105.02	106.51	110.02	105.05	108.1	107.36	109.29	105.93	108.01	108.21	107.44	105.76	105.04	106.45	110.7	106.41	107.39	103.57	108.91	105.55	108.17	108.9	108.88	105.52	105.52	107.22
112.31	112.88	114.48	112.65	113.11	112.36	113.67	108.59	113.49	112.28	111.48	112.25	113.93	111.51	114.34	113.38	112.32	113.63	111.19	112.97	112.77	108.86	112.36	111.84	115.63	115.69	108.9	113.27	113.92	110.72	110.66	112.37	109.95	111.38	109.15	113.66	114.65	112.11	111.55	111.37	109.53	110.62	111.19	110.76	113.83	111.53	113.58	112.23	111.01	113.73
103.58	106.72	107.81	105.62	106.23	105.62	104.76	104.81	108.96	106.76	106.09	106.37	107.59	106.69	107.56	108.39	109.34	104.74	105.65	108.9	108	107.65	106.18	105.38	104.82	103.78	106.85	106.53	104.47	104.72	106.27	107.58	105.63	106.26	105.48	108	105.84	105.97	105.16	104.07	103.72	104.96	107.34	105.54	106.76	106.72	106.09	105.49	107.24	104.77
107	104.86	106.17	104.47	105.71	104.82	106.76	105.16	104.77	101.99	103.22	102.65	103.78	104.35	106.56	107.93	107.49	105.75	108.24	103.36	107.18	106.12	105.78	104.68	107.64	103.99	104.68	107.42	106.87	106.25	104.36	107.47	104.26	101.83	104.87	106.52	106.16	107.76	105.16	104.82	103.97	107.17	108.42	103.26	106.83	106.52	105.65	103.25	100.78	106.3
110.93	113.8	112.66	114.85	113.13	114.99	111.63	112.9	112.35	112.82	113.21	112.03	109.83	112.92	112.93	111.6	111.47	112.55	112.51	111.39	111.19	111.67	112.02	111.28	112.68	109.32	111	113.43	111.06	110.73	108.16	112.88	114.22	113.05	110.97	111.56	111.47	110.25	114.71	112.31	113.11	114.6	110.76	110.28	110.52	109.58	112.66	109.95	109.38	114.07
105.89	107.81	104.75	103.95	109.92	105.61	107.4	104.56	106	104.5	103.22	106.72	105.1	105.79	102.67	104.08	103.78	104.79	109.39	107.73	106.47	106.17	106.21	103.75	107.89	107.05	108.69	105.83	106.93	107.28	104.63	106.74	106.23	104.11	107.59	106.58	106.75	105.63	104.59	105.38	105.45	103.49	104.7	105.03	100.99	106.71	108.79	103.15	106.71	107.8
103.95	104.3	107.82	105.17	104.77	104.15	105.45	106.83	106.48	106.9	103.92	103.77	104.86	106.99	100.57	107.44	103.71	107.06	106.63	105.84	108.09	108.87	103.67	105	105.93	105.24	105.71	108.02	108.08	105	104.25	107.09	108.82	106.23	101.47	104.08	104.35	102.64	109.21	104.03	105.52	107.49	106.46	106.32	105.59	104.95	106.62	105.24	106.29	107.55
102.65	104.14	107.44	104.12	104.71	105.4	107.45	103.87	105.92	105.23	103.12	105.53	105	103.51	105.47	104.41	105.02	106.83	108.21	104.62	104.75	109.81	103.89	105.28	101.83	105.9	102.9	103.11	102.22	109.23	104.85	104.06	100.97	108.05	107.77	105.22	102.1	107.43	106.98	107.08	100.24	105.66	107.58	106.42	103.33	102.67	104.1	106.01	104.07	105.5
111.2	111.85	112.65	113.45	110.85	110.34	109.15	111.3	110.19	112.14	113.49	108.25	112.48	110.7	111.81	106.62	111.84	111.52	107.44	112.85	113.8	110.35	112.06	108.28	109.25	110.48	111.34	112.04	113.05	110.16	113.25	111.86	110.11	110.14	109.02	110.7	110.38	108.38	109.74	111.16	112.74	112.28	109.32	111.83	112.11	113.2	110.45	113.08	111.78	110.69
102.57	107.93	105.21	103.11	104.15	105.98	101.89	102.96	105.33	104.37	103.59	102.52	104.87	102.38	107.18	104.43	103.59	105.1	108.33	104.57	106.19	104.04	104.63	106.23	106.63	105.01	106.05	107.81	104.34	104.48	105.45	105.72	104.9	106.38	104.48	102.21	104.91	108.46	105.05	104.17	105.59	104.85	104.88	104.59	105.7	104.36	101.84	104.98	108.31	103.34
114.35	113.77	116.76	109.28	113.47	111.14	111.21	108.73	112.47	110.5	111.32	113.04	111.14	111.14	111.58	110.75	111.48	114.87	115.99	113.9	113.62	115.51	112.98	107.96	110.51	114.9	112.35	112.72	111.87	113.51	110	113.84	111.41	114.12	113.83	109.67	114.09	113.34	110.78	110.7	112.3	114.23	111.33	112.02	113.3	111.59	112	114.23	114.45	109.45
112.73	111.54	113.55	112.63	107.53	113.1	109.53	110.75	109.51	112.04	110.82	110.05	109.21	110.25	111.36	110.73	113.02	112.8	111.67	112.26	111.26	108.73	110.63	111.41	106.86	114.08	113.93	112.46	112.9	107.97	112.85	112.8	109.98	112.31	109.44	112.79	111.94	109.58	110.96	111.93	111.2	112.54	112.36	111.66	111.14	110.33	113.71	111.34	112.11	113.98
100.2	97.126	101.65	101.67	102.36	101.65	99.83	101.19	99.51	102.74	100.42	100.88	101.38	101.89	98.88	97.728	99.915	101.93	101.96	97.98	100.42	99.854	101.93	104.14	99.581	97.08	105.07	97.177	97.371	102.63	102.66	102.56	98.748	98.307	95.92	101.19	100.48	101.53	100.56	102.57	102.81	101.62	100.34	101.79	101.76	102.65	101.42	105.33	103.95	98.618
101.75	100.79	99.988	98.946	99.452	100.03	98.982	97.697	101.69	100.1	99.683	98.356	99.841	98.675	99.039	98.338	98.154	99.897	98.825	100.22	102.13	100.51	98.724	99.399	100.85	99.299	100.75	95.36	98.641	100.9	100.83	101.68	100.61	97.014	99.709	96.205	101.8	99.591	98.285	102.33	102.3	95.308	98.781	99.888	100.35	96.977	103.17	98.45	103.24	101.72
99.894	107.39	102.62	106.19	105.93	102.76	106.92	103.24	104.96	101.82	103.65	103.78	99.978	102.95	107.81	104.79	105.75	102.73	104.35	105.54	104.46	104.49	103.74	105.72	103.73	104.02	106.81	103.18	104.39	106.06	105.9	104.64	102.3	106.79	101.77	106.93	101.51	107.93	105	105.79	103.37	106.23	100.15	102.98	106.16	106.32	106.73	103.93	103.37	102.92
104.13	103.51	100.34	104.07	103.95	102.55	104.96	106.02	104.92	104.26	103.68	103.48	103.06	105	103.2	101.4	104.58	104.82	101.91	102.59	103.05	100.99	103.59	102.07	103.19	101.21	103.54	107.05	102.8	105.57	104.64	103.36	106.96	102.32	105.13	103.32	105.12	103.79	104.42	103.02	104.55	107.86	104.18	103.92	105.24	103.59	103.05	100.85	103.62	103.44
99.975	100.62	99.684	97.565	104.61	104.62	102.11	99.369	102.36	100.69	97.527	100.86	102.45	97.041	100.32	99.16	101.47	99.03	101.08	101	99.529	100.92	99.428	98.836	101.57	101.81	100.65	98.423	100.24	99.648	98.602	100.64	100.23	102.31	102.14	102.72	99.008	99.281	97.843	97.493	100.13	102.09	98.989	101.21	98.964	100.04	102.6	101.89	101.3	100.55
99.559	97.175	100.86	102.83	99.522	97.62	101.02	97.954	99.98	96.901	95.575	101.3	102.01	102.29	99.582	98.947	102.21	101.11	97.531	97.157	100.84	99.248	102.05	99.423	99.654	102.01	100.24	98.54	97.999	101.87	102.67	98.903	98.544	98.451	99.674	95.012	100.55	98.218	102.62	99.372	101.69	96.651	98.608	101.74	99.153	99.259	97.619	99.538	96.671	98.597
96.896	100.8	101.96	98.714	99.01	99.982	96.972	99.497	95.788	101.57	100.41	100.3	101.54	99.334	100.31	101.2	101.01	101.81	100.67	102.58	99.88	99.388	99.225	101.51	99.263	97.077	99.723	101.78	101.46	98.87	101.18	97.341	104.26	102.34	99.11	97.893	99.276	102.18	99.454	98.957	98.622	99.051	101.88	98.198	99.293	99.675	102.74	97.964	99.834	100.74
109.77	113.3	110.3	108.95	111.64	111.46	117.16	109.11	110.74	110.8	112.02	110.81	112.93	110.12	111.04	112.2	112.84	114.23	109.26	108.94	112.69	113.4	107.79	112.14	111.39	111.19	111.96	110.67	108.18	112.27	108	110.47	109.86	113.11	112.42	110.8	110.02	113.41	111.42	112.92	110.35	112.57	112.63	113.86	112.56	112.87	110.65	109.6	111.94	111.73
98.435	99.286	99.123	96.875	101.83	99.495	98.187	98.991	100.14	98.394	101.68	101.84	101.69	98.145	102.12	97.269	98.993	97.673	100.47	99.029	98.561	102.16	98.198	101.81	98.721	96.098	99.178	99.763	101.96	97.285	100.33	98.913	100.16	99.895	100.96	99.455	100.35	100.95	99.345	101.03	98.24	100.46	100.18	99.382	102.69	100.2	97.462	100.76	99.355	97.236
102.54	105.77	103.81	106.07	109.47	106.91	100.66	103.51	108.79	104.6	103.44	106.46	105.28	103.76	102.89	104.58	103.27	104.32	105.02	105.01	107.56	104.33	102.57	106.71	106.3	104.06	107.72	104.66	103.44	104.66	103.85	102.55	103.45	107.2	103.48	102.59	104.96	105.24	103.83	105.75	103.85	102.03	101.24	101.5	108.28	100.39	105.68	101.78	105.2	102.32
109.97	112.2	114.04	111.35	111.6	111.98	109.55	111.19	108.25	109.07	106.5	109.91	111.86	106.52	109.85	106.49	110.79	109.63	110.35	113.16	110.91	113.03	109.65	113.05	112.55	111.54	107.26	109.22	111.77	110.06	111.16	111.39	108.12	110.17	110.5	111.96	113.17	109.1	111.11	111.57	110.19	110.19	112.85	110.36	107.72	110.05	111	114.58	109.11	112.11
102.79	109.59	104.93	103.88	105.83	103.9	107.06	105.41	108.43	107.4	107.19	102.02	108.59	107.91	104.64	108.72	104.26	104.56	104.59	107.78	107.54	107.97	107.08	104.48	107.42	109.27	104.36	107.91	105.4	105.56	107.18	105.84	108.52	108.09	106.9	107.75	106.73	106.17	106.17	107.82	107.11	109.16	108.22	106.06	107.99	107.7	106.87	105.21	107.42	111.66
106.13	103.96	108.16	107.9	106.07	100.65	105.21	106.4	106.29	102.48	107.19	107.95	105.48	102.07	108.61	103.5	101.65	105.34	107.38	105.53	104.68	105.05	103.99	104.55	106.96	105.41	106.24	104.62	106.27	105.69	107.52	102.86	107.31	106.75	105.34	106.7	109.16	107.46	106.63	108.22	103.68	105.92	108.47	107.8	105.03	105.75	107.14	107.53	107.56	107.58
107.05	104.96	106.62	106.08	105.86	104.61	110.44	109.38	106.11	108.81	105.41	106.59	108.56	107.1	109.1	104.97	107.54	106.76	102.91	106.28	107.94	109.14	105.9	105.98	103.8	105.37	108.16	107.63	105.7	107.65	102.97	107.1	104	107.09	103.13	107.52	106.66	108.11	104.1	102.6	106.73	106.84	107.8	104.79	108.55	108.05	106	103.57	107.69	107.13
111.55	110.29	112.49	113.89	112.12	112.2	115.15	112.97	113.58	109.45	111.82	110.73	111.87	114.61	114.37	110.28	109.76	113.78	111.59	116.66	110.76	113.98	113.1	112.7	110.4	111.62	112.27	112.06	113.97	110.38	113.3	112.54	111.03	113.1	112.76	110.92	112.3	113.66	110.07	110.83	111.05	113.02	110.87	111.14	110.48	110.81	110.56	110.51	111.36	112.36
99.354	97.982	100.47	100.49	99.901	98.998	98.299	100.05	98.704	101.64	100.36	100.22	100.08	98.873	96.09	97.96	101.69	97.127	101.18	100.96	100.71	100.04	101.76	100.83	103.35	98.076	98.25	100.95	100.2	102.46	101.3	101.93	99.577	100.29	97.913	101.22	102.35	102.44	97.14	100.31	98.056	99.974	102.11	102.24	98.833	98.484	102.3	102.8	100.94	98.694
115.49	118.24	119.22	113.24	118.14	118.89	116.68	117.63	114.01	115.77	113.72	112.57	117.06	118.39	112.83	117.19	113.97	114.36	115.98	116.11	109.99	115.88	115.1	113.7	116.47	117.81	114.88	116.51	116.74	115.3	115.7	113.38	115.55	114.52	116.07	117.26	116.2	117.59	118.93	117.74	116.5	114.39	115.23	114.87	117.76	116.26	115.23	116.35	119.55	115.58
103.65	104.05	104.53	105.63	105.41	104.58	103.15	108.38	104.21	105.02	102.99	103.82	105	105.51	101.99	103.24	106.72	103.18	105.08	101.94	105.14	107.27	108.33	107.2	104.4	105.14	105.07	105.91	105.34	103.2	105.11	100.31	101.45	105.52	106.82	102.65	103.04	102.87	102.35	103.54	107.22	104.97	106.46	106.28	108.77	103.63	104.33	102.69	105.19	101.11
100.86	99.277	99.476	101.35	99.569	103.49	100.52	98.683	99.335	102.76	102.23	101.29	101.91	100.4	101.79	98.558	104.29	99.964	99.299	98.322	102.01	101.4	102.95	100.03	102.93	97.751	98.975	100.34	103.64	102.77	100.42	102.48	101.34	99.068	104.39	102.33	99.592	97.941	103.05	100.93	96.339	98.514	102.16	98.794	99.161	102.57	98.43	96.312	99.562	103.13
119.23	116.32	117.83	118.01	118.09	116.16	114.47	113.43	119.34	115.03	117.24	115.72	113.17	116.7	116.86	114.74	114.95	114.27	116.83	114.79	116.11	115.18	112.18	117.29	116.33	117.54	115.7	119.05	119.62	118.08	115.21	117.56	114.15	114.96	114.07	115.37	112.49	119.02	116.39	115.51	114.75	115.43	115.86	113.67	113.94	115.48	117.78	115.28	114.09	115.59
106.68	104.7	105.66	106.43	104.46	106.42	104.55	107.69	107.31	102.3	109.97	104.5	104.58	106.02	104.32	103.3	101.05	103.89	104.69	105.12	106.2	106.23	105.41	104.63	111.34	105.18	105.66	105.85	107.15	105.75	107.17	105.61	102.81	103.87	104.6	104.25	106.44	102.37	104.04	106.46	106.19	105.93	104.88	101.7	103.31	107.72	105.62	106.35	103.37	100.51
107.51	104.99	105.74	101.21	103.35	101.89	104.68	106.33	105.55	105.22	107.71	102.71	102.58	104.32	102.89	100.87	105.08	105.31	103.91	103.73	103.45	105.7	104.22	105.81	102.14	101.43	103.43	103.3	104.56	104.25	104.83	101.97	104.14	101.14	105.22	104.56	106.79	101.06	102.91	104.92	105.65	106.88	106.69	102.93	105.31	102.19	103.3	106.28	103.52	103.86
102.66	105.81	106.64	106.01	106.18	105.35	103.98	106.02	108.01	106.4	105.57	103.52	106.47	105.76	104.48	103.83	106.51	104.57	105.51	108.58	105.07	102.94	108.56	105.19	109.39	106.1	107.3	105.52	106.86	105.75	104.87	105.31	106.53	105.63	105.63	103.23	106.91	107.99	105.99	105.76	106.17	106.13	106.33	102.48	107.43	106.6	105.62	106.77	105.05	108.49
116.35	119.77	114.99	118.74	116.74	119.8	119.08	117.05	116.7	117.98	119.5	119.16	117.39	119.78	117.84	120.1	118.54	117.62	116.92	117.7	115.75	118.03	118.2	116.7	117.57	115.22	113.34	118.2	117.16	118.13	116.32	117.15	117.84	117.82	119.17	118.01	116.03	118.89	116.46	117.99	117.32	118.29	113.43	116.65	116.03	118.74	120.35	119.93	117.47	118.76
104.55	101.59	104.08	106.49	106.67	102.36	105.15	104.08	103.31	105.14	103.71	105	104.54	101.52	107.5	107.4	105.52	102.3	104.5	102.22	102.63	100.56	105.74	103.53	101.85	104.87	105.49	104.88	105.72	103.46	102.49	103.31	105.9	107.65	106.25	101.73	101.68	104.43	105.4	105.1	105.35	102.88	105.48	104.8	102.46	104.36	104.94	101.93	104.78	101.9
111.98	111.35	114.01	108.74	110.79	108.55	106.97	110.05	113.33	108.92	110.23	110.67	108.86	110.1	108.05	112.82	108.1	108.37	110.4	109.84	108.69	111.79	111.64	110.57	110.95	112.37	110.62	109.77	110.35	108.8	110.97	109.9	111.52	107.43	110.2	111.26	107.86	109.21	110.06	112.33	109.44	109.96	113.26	110.17	109.02	112.7	111.93	113.15	108.69	108.49
100.59	98.069	100.21	98.111	100.87	103.93	101.08	99.175	103.03	97.525	99.521	99.282	100.82	97.745	102.96	98.485	100.92	99.52	101.51	101.19	101.52	98.788	99.177	100.73	99.652	99.731	101	101.91	100.39	100.97	102.67	98.457	98.199	102.54	99.141	103.16	101.65	102.1	99.068	98.764	102.07	101.37	99.563	102.65	99.41	102.69	100.97	100.6	102.01	101.13
103.9	106.82	103.95	105.79	106.33	104.23	104.34	101.49	107.33	102.33	108.87	105.03	109.64	104.88	108.59	107.31	106.91	104.27	103.24	105.92	107.9	104.58	107.66	107.22	107.04	108.24	108.3	107.1	105.63	105.58	107.14	106.81	110.57	105.59	105.63	106.61	104.52	109.11	108.09	107.54	108.56	105.12	108.46	106.98	109.5	106.62	107.37	108.31	107.51	106.46
100.99	105.22	102.3	105.23	106.1	102.77	103.37	106.05	106.74	105.61	104.55	106.92	101.36	105.57	104.02	103.23	103.94	108.2	109.57	104.45	104.42	105.29	105.68	106.05	108.23	105.35	105.13	108.14	104.82	103.94	105.59	103.94	107.36	105.3	107.56	103.46	104.1	107.05	106.26	103.6	104.56	107.01	103.38	104.11	106.99	105.06	104.87	108.63	105.04	106.28
103.81	106.88	107.77	100.73	105.34	106.35	106.51	110.23	105.42	106.99	107.23	107.34	106.49	104.45	108.34	105.38	106.2	106.02	107.04	108.59	105.75	105.95	108.02	106.74	107.44	106.84	108.51	105.47	108.25	106.43	105.95	103.8	110.58	106.72	108.86	108.29	105.9	106.01	111.45	106.06	105.96	105.48	105.5	106.17	108.52	106.9	104.63	105.86	105	104.45
116.28	114.44	116.65	117.53	117.11	116.29	116.95	115.24	114.79	119.31	114.44	117.88	118.37	117.33	115.03	113.95	116.24	115.61	113	118.04	118.52	117.95	117.58	112.99	115.69	116.89	118.22	117.73	114.09	116	117.05	116.71	118.78	110.72	114.14	120.03	115.79	115.64	116.23	116.99	115.65	116.35	118.39	117.42	112.81	117.43	116.43	118.65	117.72	117.33
106.27	106.07	102.97	105.42	108.85	105.7	106.75	108.22	104.42	108.13	103.68	106.21	107.62	107.77	105.76	107.66	104.95	106.41	105.4	107.06	105.53	103.63	104.61	107.42	104.28	107.97	106.12	106.18	106.4	104.96	104.65	107.16	105.27	103.68	107.04	108.48	104.46	105.95	106.45	108.4	102.72	103.69	105.45	104.05	105.37	105.42	106.23	106.15	104.9	108.38
109.32	110.17	110.42	111.98	111.8	111.82	112.31	108.05	111.2	110.83	112.67	112.46	111.14	114.52	115.61	113.09	112.42	109.41	110.51	112.11	111.47	108.6	111.83	113.5	108.48	111.29	109.82	110.47	113.5	109.65	111.24	112.46	108.14	110.17	110.99	112.05	110.22	110.96	109.44	112.13	112.89	110.03	109.94	111.4	113.72	116.13	110.29	108.4	109.33	111.92
112.31	110.06	109.21	113.17	107.48	107.98	112.03	111.29	111.03	113.62	110.24	111.92	108.37	108.4	109.66	109.87	110.12	106.83	112.14	111.21	111.44	110.96	110.4	110.47	112.86	115.01	108.63	110.76	109.21	109.17	109.03	111.49	111.98	110.82	112.87	111.68	111.43	111.57	109.11	109.4	107.89	109.88	108.39	110.41	109.68	110.56	112.44	112.7	112.37	110.43
106.46	109.36	103.35	106.51	107.86	105.17	103.72	108.03	104.97	107.61	110.39	107.35	107.81	107.51	105.23	104.75	107.32	106.52	102.77	106.16	107.98	106.55	106.36	107.95	109.27	109.25	107.43	108.9	108.23	106.96	109.64	104.06	107	104.81	106.64	106.08	108.02	106.2	104.06	109.53	106.84	108.06	107.41	107.22	108.05	108.76	108.91	108.4	108.55	108.53
111.15	109	111.32	111.19	110.78	109.61	108.32	111.97	108.76	111.03	109.94	111.15	109.78	110.85	109.55	108.81	110.44	109.74	111.88	114.11	111.83	111.18	111.55	110.66	111.33	109.55	114.05	110.7	110.7	111.98	111.08	110.84	109.3	108.02	111.59	109.13	110	111.14	111.61	113.17	110.52	112.62	108.62	111.63	110.99	109.21	110.67	109.18	108.57	111.45
103.54	106.81	106.28	104.13	104.93	106.06	102.76	109.16	107.52	106.47	106.91	107.18	105.96	107.38	106.85	105.03	104.2	105.11	102.74	103.19	105.59	107.12	108.7	104.32	107.2	104.46	105.82	104.83	104.1	107.14	110.96	109.32	105.66	106.6	106.89	104.43	103.66	108.33	106.7	106.09	104.68	108.56	108.04	105.36	103.9	107	108.12	106.86	106.3	103.47
105.16	105.04	105.84	105.6	108.83	104.43	105.08	104.07	108.14	105.22	105.41	105.91	105.38	106.1	105.42	106.61	106.79	105.02	109.04	100.41	103.42	107.28	105.78	107.77	104.11	105.86	107.2	105.36	106.73	104.35	107.18	104.27	105.6	105.15	106.51	107.82	100.74	108.5	105.02	106.95	106.73	104.94	106.48	106.09	103.36	102.93	106.2	103.58	104.48	104.84
107.62	106.88	105.54	107.25	105.02	106.92	107.86	105.96	105.71	105.33	103.62	102.98	106.71	110.51	106.62	105.09	101.32	104.79	104.22	104.56	105.47	108.45	107.27	102.66	105.88	109.42	105.46	106.24	107.22	105.73	105.39	105.26	104.86	107.24	107.29	102.57	107.25	106.99	103.88	106.62	103.71	105.73	110.15	104.93	109.51	105.46	105.22	108.12	104.03	102.84
117.31	117.91	118.23	116.54	116.41	118.8	118.64	115.97	118.65	115.58	116.25	116.09	114.68	119.24	118.54	114.82	117.29	115.06	119.61	116.3	114.63	116.77	116.41	120.73	117.51	115.47	116.14	115.82	119.01	116.03	114.35	119.19	117.49	117.14	117.94	119.19	119.01	113.99	118.66	116.19	118.47	116.02	118.37	116.31	117.19	114.64	120.45	117.25	116.45	117.57
108.59	105.58	106.63	102.52	104.27	104.53	103.8	103.7	106.49	103.48	101.63	103.93	102.53	99.591	103.01	104.66	104.68	104.4	101.98	104.01	103.05	103.83	102.96	104.23	104.7	104.24	105.9	104.24	106.07	104.86	104.69	105.86	106.96	104.81	104.77	103.03	101.24	104.43	105.99	104.03	102.79	105.5	105.43	103.46	104.33	105.97	106.76	101.7	106.36	105.68
101.95	100.43	97.319	97.676	98.197	100.47	101.97	99.914	101.42	101.15	101.63	101.01	100.91	100.36	102.7	103.1	100.52	99.212	101.07	101.77	100.06	99.606	102.5	99.707	104.91	100.46	97.742	100.9	102.36	101.42	101.75	100.64	99.977	100.64	98.72	100.97	99.985	100.57	99.759	100.94	100.35	102.09	100.9	103.88	96.701	97.944	101.86	101.59	102.88	102.67
105.99	107.22	102.77	107.95	107.05	104.25	106.13	103.86	105.46	106.82	106.19	104.37	108.59	104.96	107.4	106.17	105.52	104.3	105.18	104.89	106.06	102.45	103.95	106.38	103.25	107.11	106.06	107.22	105.83	106.56	105.38	106.52	107.31	107.82	105.43	104.81	107.15	107.12	106.38	107.68	105.18	106.74	106.91	104.49	106.39	107.6	106.05	105.26	106.63	102.96
106.93	105.92	106.87	106.8	108.13	109.02	106.39	106.51	106.63	104.06	103.22	101.66	106.03	105.88	106.45	108	108.33	110.3	106.79	112.21	108.35	107.08	103.75	106.88	105.66	105.36	108.78	106.14	104.8	107	106.11	109.67	108.32	108.86	108.65	107.09	104.34	105.71	105.75	105.68	108.53	107.91	110.54	105.98	107.4	103.15	107.75	106.16	104.68	104.44
105.11	104.09	104.88	106.86	107.08	105.16	105.32	106.74	106.93	105.57	104.91	102.9	106.44	103.29	106.26	108.13	107.3	105.89	104.77	107.87	108.09	105.42	109.34	106.25	110.54	107.77	106.92	104.32	105.37	106.35	106.97	108.17	105.4	105.55	107.19	104.93	104.8	104.65	105.67	107.26	104.82	111.03	105.64	108.11	105.24	107.47	104.98	109.73	106.29	103.57
110.93	109.12	110.64	114.77	110.97	109.24	112.09	110.66	112.53	108.44	110.08	110.06	111.11	111.69	113.72	113.05	112.36	113.35	114.72	109.34	109.93	112.21	112.87	111.06	114.12	110.47	112.68	110.76	110.78	112.45	113.13	115.04	112.15	110.8	112.83	109.59	113.07	115	112.4	111.06	111.52	110.76	113.95	110.25	113.25	114.03	110.14	114.85	108.79	113.58
110.96	112.49	111.06	114.84	113.19	114.15	114.92	112.73	111.57	112.39	112.26	111.27	106.78	111.41	109.32	111.11	112.27	112.55	113.32	111.61	110.25	112.53	112.57	110.31	111.57	112.21	110.5	112.55	112.33	113.16	110.65	110.64	113.34	110.84	112.49	109.35	112.63	114.27	112.28	108.34	117.11	112.86	110.29	109.38	110.03	115.58	112.9	109.23	113.93	107.14
105.38	106.87	106.08	104.63	106.3	107.24	106.18	107.44	104.47	105.11	103.53	106.41	103.34	106.71	107.74	104.42	106.33	103.15	104.57	106.39	106.17	107.62	103.92	103.43	105.47	106.57	105.24	106.8	104.77	105.64	107.16	106.45	106.67	108.23	103.7	106.21	103.45	106.72	103.76	107.08	106.21	107.12	105.29	107.24	102.95	105.97	103.97	104.52	108.98	107.03
117.73	116.22	118.99	114.47	118.68	116.05	113.92	117.83	119.45	115.27	117.04	118.18	117.76	118.67	116.29	116.89	114.99	116.5	117.97	117.15	115.49	113.79	115.24	115.86	118.11	113.87	115.43	116.88	119.68	114.42	115.91	114.53	116.23	117.42	118.1	115.59	114.39	116.9	117.12	119.65	115.15	114.95	114.3	118.06	116.81	116.14	114.56	117.31	113.87	116.74
114.65	108.36	110.88	110.17	111.34	109.88	110.61	110.9	111.38	108.29	112.59	108.25	113.09	107.35	111.66	109.77	110.53	108.82	109.26	113.11	111.88	108.55	110.02	110.2	112.18	113.21	110.44	108.83	111.86	109.27	109.64	112.79	110.27	111.2	112.16	111.81	112.66	111.13	111.64	113.24	109.21	111.79	109.87	111.21	108.95	111.83	112.23	113.45	111.78	114.9
104.64	107.15	105.87	103.98	103.93	105.22	102.87	107.16	105.63	103.9	105.97	106.59	107.87	106.76	102.86	106.4	106.46	103.86	104.62	107.86	104.73	105.32	105.37	103.24	102.87	104.45	106.02	105	105.74	108.09	102.18	108.54	102.83	102.35	105.04	103.52	107.14	104.63	105.07	105.17	106.28	105.42	103.65	110.38	104.34	104.04	104.58	105.48	105.15	103.48
108.93	108.88	113.45	111.55	112.09	112.44	112.83	109.43	109.75	115.64	112.26	114.89	112.86	111.19	112.54	113.52	110.48	111.06	111.34	113.38	112.42	111.01	110.88	109.26	112.66	110.41	108.35	113.37	111.25	110.4	112.3	111.51	114.14	109.85	114.52	112.75	114.34	110.03	111.9	111.04	111.44	116.1	113.96	114.28	110.56	109.55	112.41	112.63	113.49	108.58
103.39	103.61	102.99	106.48	104.94	107.69	106.97	106.01	105.99	103.23	106.8	103.9	104.57	107.5	102.78	106.76	105.41	103.56	105.15	105.3	105.78	103.26	105.04	103.84	103.51	106.46	106.66	104.13	104.9	104.99	106.85	107.46	104.77	109.78	105.27	104.49	106.24	106.3	106	105.54	105.47	106.38	106.42	106.84	107.41	105.86	105.02	106.02	106.94	101.2
119.25	116.8	119.37	115.04	117.38	113.4	116.82	115.93	118.72	115.15	120.96	116.03	114.09	118.9	119.26	114.65	115.53	116.86	114.94	114.07	117.38	114.94	114.85	115.34	118.02	116.52	118.08	114	113.92	113	113.86	116.95	114.55	116.16	117.31	116.75	117.81	118.24	118.82	116.2	117.55	117.32	115.73	113.99	115.26	116.23	115.07	114.47	117.71	117.08
97.511	100.33	100.92	103.36	99.916	101.19	103.71	99.352	103.09	102.06	99.557	97.94	98.733	102.06	102.08	102.24	99.822	99.965	99.596	100.24	101.88	101.38	102.17	101.71	101.18	102.93	102.19	101.14	97.299	99.941	98.794	102.74	101.22	102.04	98.718	102.06	101.95	101.25	101.61	98.648	99.699	99.451	101.03	99.258	97.853	100.45	98.373	100.42	100.34	101.32
106.62	105.37	104.85	106.48	103.1	105.13	106.45	104.38	107.17	107	110.2	106.25	107.1	104.93	105.11	107.45	102.45	103.09	107.7	104.16	105.9	105.46	106.2	105.63	107.01	106.43	108.15	104.73	107.37	106.29	107.32	108.59	108.55	106.24	108.1	107.02	105.71	106.59	107.74	103.53	104.95	106.75	105.25	104.92	104.79	108.82	107.09	107.2	108.28	104.85
105.72	103.55	108.31	102.23	107.06	104.03	107.58	104	107.35	103.94	104.4	103.63	105.95	107.05	107.07	104.61	103.92	105.75	105.76	106.2	106.29	105.32	105.56	106.11	104.75	105.48	105.57	108.14	103.94	106.09	104.75	106.4	107.22	103.59	105.83	107.22	106.38	103.71	106.21	101.83	107.94	107.67	103.9	106.58	105.3	105.27	105.66	105.04	106.6	105.53
108.13	107.8	108.78	106.2	104.24	110.2	107.98	105.89	105	107.68	104.09	106.33	105.03	104.45	102.48	108.44	105.99	107.88	104.55	105.96	104.55	104.67	106.32	105.48	104.68	101.97	103.14	106.23	105.56	105.4	107	104.19	104.16	105.49	106.13	106.72	105.85	108.91	104.59	107.15	104.09	107.37	100.39	106.14	101.94	103.76	106.97	107.23	105.17	105.76
107.14	106.38	105.96	103.81	103.24	105.86	106.81	105.74	105.19	106.18	108.7	106.65	106.67	103.86	104.13	103.39	104.35	103.7	107.01	107.05	107.54	107.43	108.88	105.09	107.26	104.66	106.86	107.32	107.23	107.54	103.81	106.84	107.7	112.07	105.9	105.28	106.08	107.5	103.41	105.68	102.47	107.43	105.09	105.52	104.08	104.6	105.15	103.57	106.74	105.08
116.88	116.3	115.12	115.33	114.85	118.45	115.41	116.94	115.5	116.02	115.28	112.73	115.65	117.83	115.63	115.47	115.44	115.52	116.72	117.22	118.37	114.5	114.62	117.01	115.77	117.73	116.21	115.64	115.8	114.78	115.97	115.11	115.61	118.8	114.94	118.23	118.11	115.95	116.28	115.27	113.92	116.53	118.89	119.35	114.05	118.66	117.27	114.54	119.48	116.84
109.67	112.73	109.92	111.44	110.61	112.83	111.7	109.36	112.56	108.36	111.86	106.91	110.16	112.51	111.14	111.5	111.68	108.85	112.11	110.14	111.66	110.59	109.25	111.73	112.13	108.38	110.4	110.1	109.01	107.26	111.28	113.22	110.72	110.4	111.85	108.32	109.46	111.62	112.85	108.56	111.7	113.72	108.45	111.96	112.19	112.27	113.79	112.16	110.22	110.31
109.97	110.8	114.76	110.96	109.62	114.99	112.51	109.17	110.38	108.84	113.4	112.14	108.98	112.75	113.37	108.29	107.55	110.93	110.93	108.94	112.21	110.3	112.24	114.19	108.37	111.56	111.2	110.86	111.94	111.34	112.31	112.1	109.8	114.57	110.23	111.04	113.65	110.89	109.18	114.86	109.99	109.42	110.78	113.22	111.8	108.62	115.16	111.2	111.1	113.93
106.58	105.99	106.04	106.79	107.22	108.07	103.11	106.32	107.22	105.44	104.9	105.42	105.46	104.51	104.25	105.68	103.73	105.06	103.28	109.7	106.54	107.38	106.69	103.35	102.31	103.89	102.55	101.72	105.61	102.77	106.23	106.97	109.21	106.7	104.19	107.84	105.45	106.47	105.76	106.92	106.48	105.96	102.62	103.02	106.57	108.25	107.01	107.77	106.54	104.75
106.67	105.78	107.07	108.71	104.66	106.94	106.99	104.44	107.17	107.35	106.26	105.23	103.88	107.28	103.74	107.12	109.88	105.77	106.46	103.53	108.54	107.58	105.55	107.37	106.19	105.7	105.58	103.2	103.95	105.77	104.57	107.51	104.14	106.79	106.51	105.97	103.13	105.57	104.98	106.89	104.81	107.47	105.04	107.39	103.11	106.59	107.55	102.74	104.95	106.06
108.82	109.76	110.97	107.55	108.23	109.25	108.74	108.28	110.67	112.27	114.14	110.11	112.55	109.63	109.68	111.36	110.02	111.61	113.43	109.79	108.71	113.59	108.8	111.98	109.35	107.44	111.8	111.67	109.8	108.81	109.95	111.52	110.55	108.74	110.28	109.43	109.19	106.81	112.85	112.35	110.44	113.52	110.57	109.68	111.82	112.03	109.91	111.32	110.84	108.85
113.44	117.48	115.13	116.4	117.45	117.81	119.57	114.44	115.83	118.66	115.34	113.55	119.46	116.32	115.1	115.84	116.54	115.55	113.72	116.07	115.45	118.47	114.82	116.75	118.16	116.89	112.43	118.79	118.01	121.51	118.14	117.37	115.72	116.75	115.5	114.25	117.67	114.63	119.87	114.64	116.21	115.01	119.77	116.61	116.62	117.91	115.23	116.34	115.3	114.1
104.35	106.63	109.05	104.66	105.8	107.24	107.1	104.46	107.25	106.89	105.21	107.63	107.9	107.91	107.18	108.51	106.57	106.34	106.43	107.27	108.34	108.01	105.83	106.58	108.35	106.19	108.74	102.69	106.28	107.49	106.4	106.57	105.72	107.83	107.93	105.08	107.05	107.51	106.63	108.91	107.64	110.78	107.25	107.56	109.73	104.46	107.05	109.84	106.86	108.1
108.41	107.31	106.5	106.42	105.22	104.02	106.83	106.32	106.15	103.94	106.57	108.89	108.3	104.24	106.55	104.99	107.09	107.09	104.32	108.18	104.05	107.14	105.59	111.25	107.38	108.46	105.65	106.72	105.42	106.94	106.71	102.97	103.89	107.59	108.02	108.75	109.48	106.04	108.65	104.03	106.64	110.76	103.6	105.57	107.51	108.72	104.65	106.81	107.68	103.83
108.78	107.39	113.34	112.27	112.11	110.71	111.54	112.33	112.48	114.99	113.52	114.16	112.26	114.99	113.44	112.88	113.09	112.28	109.89	113.06	112.57	114.89	110.82	111.06	111.68	111.53	112.15	110.15	113.18	110.75	109.78	114.79	112.25	110.68	112.55	105.86	109.01	108.58	113.34	111.5	112.09	110.16	112.91	111.97	114.11	112.17	110.87	112.18	111.6	109.73
110.83	111.62	110.75	111.43	111.42	110.43	112.26	113.37	111.12	111.69	110.9	111.6	113.59	112.24	114.99	111.84	113.28	115.4	114.05	112.95	111.29	111.34	113.22	113.29	113.59	111.96	113.81	113.53	114.13	113.4	113.64	111.33	115.25	113	117.18	110.63	113.58	111.1	115.26	114.71	108.09	111.74	111.5	111.34	113.5	113.02	110.97	112.34	112.11	111.34
106.07	100.42	103.69	106.47	108.69	104.49	106.29	106.18	108.18	107.43	105.69	103.83	104.71	105.04	108.7	107.1	101.92	105.35	104.71	104.41	103	106.95	104.85	105.23	106.2	103.91	105.55	107.44	104.68	108.1	107.97	103.96	103.18	106.71	104.17	105.61	108.13	107.22	104.53	104.95	103.89	108.78	105.72	105.44	104.89	109.56	104.46	104.11	107.96	106.18
107.18	104.56	107.6	103.97	103.58	103.59	104.48	106.09	107.47	107.15	104.91	103.91	105.09	106.35	104.7	102.82	104.07	104.73	104.73	105.95	105.18	103.93	103.25	103.79	102.98	104.86	103.63	104.79	103.02	103.61	106.98	103.54	104.75	106.24	103.75	105.98	107.21	102.75	106.29	105.01	104.5	104.57	108.22	106.39	104.86	104.48	102.37	107.54	104.65	105.35
105.05	105.33	106.36	108.9	105.64	105.36	103.48	108.35	108.56	105.78	107.49	106.28	104.39	108.65	110.81	104.36	108.15	105.58	107.15	105.89	105.87	104.78	107.23	105.68	108.74	107.37	106.64	108.45	106.5	107.16	106.63	107.97	110.51	106.63	105.12	109.07	105.46	104.59	109.31	108.78	106.75	107.73	109.74	106.56	105.52	106.45	107.47	105.64	102.13	108.78
106.37	103.4	104.87	106.46	102.98	107.46	106.92	105.23	103.27	109.81	101.94	106.23	103.05	105.94	105.92	104.82	105.68	105.43	106.42	103.33	103.37	104.7	107	105.56	105.45	107.63	106.81	106.18	106.53	103.48	107.35	105.48	107.17	105.4	106.63	103.05	103.56	104.89	105.95	104	102.6	104.7	106.81	104.48	110.16	106.02	105.77	107.4	103.52	104.25
110.39	108.55	108.63	113.2	111.49	110	111.63	113.31	110.37	111.47	115.05	109.13	115.26	111.13	113.37	111.48	113.16	109.58	115.62	108.83	111.94	110.82	110.95	114.28	110.02	113.11	109.85	110.23	110.65	111.31	111.68	109.43	109.54	110.77	111.43	110.17	111.02	114.21	115.65	110.63	109.86	111.86	111.26	112.69	115.26	114.06	110.22	109.12	108.67	111.43
111.57	114.29	110.83	110.6	109.93	112.6	111.15	111.33	113.47	114.05	111.85	114.32	112.98	113.32	113.44	110.47	111.42	112.6	114.7	111.66	110.25	108.95	112.39	111.19	111.69	109.13	112.59	110.43	110.61	112.46	109.78	112.82	113.22	112.09	109.26	108.86	112.2	111.88	111.41	112.37	112.8	112.94	111.99	112.55	110.41	112.98	110.49	112.48	112.48	110.5
100.46	101.9	100.15	99.875	101.01	100.74	103.29	100.72	98.968	100.2	99.529	102.66	103.33	100.19	97.282	101.26	98.653	101.82	101.39	100.48	100.12	102.55	101	101.73	103.18	99.552	99.419	103.12	102.85	102.19	102.78	101.98	102.95	100.86	100.85	101.41	101.88	100.72	101.65	102.17	100.97	99.295	102.67	102.18	100.06	103.37	100.15	102.95	101.07	100.29
102.29	100.15	100.38	100.22	98.565	98.47	94.759	101.42	99.565	104	99.933	97.79	97.926	101.01	100.24	99.357	100.08	101.91	99.56	99.419	97.459	102.29	103.25	98.731	100.74	101.05	98.614	98.237	101.25	99.821	99.01	100.54	98.893	101.52	98.268	101.03	100.64	101.91	98.197	98.638	103.83	102	97.817	100.83	97.155	99.786	98.4	98.334	97.32	101.23
113.18	106.69	110.78	111.5	106.86	112.39	111.56	112.51	109.1	109.1	111.66	110.04	111.94	111.36	112.99	110.44	113.14	112.95	110.85	110.85	113.09	109.72	109.77	112.36	112.45	112.24	112.08	113.34	111.37	111.62	111.06	111.03	108.73	109.51	113.28	110.49	113.01	113.44	106.93	108.97	112.6	113.31	110.6	109.37	109.97	111.22	114.62	112.05	110.51	112.6
107	104.95	105.67	102.91	107.95	108.29	104.25	107.04	105.15	103.1	105.13	103.82	104.5	107.33	105.06	104.4	103.54	103.08	104.55	105.19	103.85	104.69	103.38	104.79	104.46	105.77	106.61	103.02	105.86	107.68	102.72	105.29	104.36	106.65	107.23	102.57	104.96	102.82	103.62	108.18	104.92	103.02	103.8	103.85	106.12	106.12	103.36	105.43	105.77	100.13
110.12	108.5	106.29	108.96	109.5	111.36	106.1	110.17	113.84	109.73	106.09	111.01	109.84	109.82	108.48	108.71	109.45	109.03	110.9	109.74	111.63	107.78	108.23	111.51	107.3	111.17	108.21	110.6	112.03	107.72	109.27	108.57	107.43	110.24	108.7	106.78	109.07	105.88	111.12	108.67	111.3	105.69	108.67	110.19	109.69	106.54	107.97	108.95	110	111.23
112.02	112.6	110.65	113.83	113.59	111.79	110.6	113.66	108.63	109.41	111.61	111.13	114.15	113.05	112.52	111.59	112.08	110.71	111.83	113.38	113.2	114.61	114.84	110.46	113.72	110.43	110.53	108.82	111.08	112.5	114.53	111.1	110.11	112.3	109.91	111.58	110.93	109.44	112.17	112.24	112.11	111.93	110	109.46	114.17	113.76	110.11	113.33	111.1	112.91
105.17	102.34	106.91	105.3	107.68	107.23	106.02	105.76	107.61	103.8	103.04	105.9	110.08	104.48	106.59	110.83	109.85	104.79	107.88	107.76	107.36	107.42	104.26	105.94	107.54	106.56	105.01	104.63	105.28	104.83	105.67	104.88	105.59	105.58	103.25	104.91	102.62	104.67	106.13	103.24	104.69	107.41	106.29	106.09	106.07	105.9	105.48	108.75	106.62	106.56
104.77	105	105.41	107.34	106.23	109.07	105.3	109.26	106.81	107.4	109.05	107.3	108.27	107.28	107.04	106.7	107.16	110.77	105.9	106.19	109.88	106.12	108.15	102.39	106.17	109.7	105.1	105.72	106.31	104.74	105.62	102.31	108.01	106.57	103.7	108.14	107.05	106.17	108.26	109.29	105.97	104.77	107.48	105.28	103.05	105.66	108.4	105.6	105.75	106.34
110.75	113.27	109.21	109.88	110.47	109.92	107.45	110.42	110.04	110.22	110	109.74	107.97	110.81	109.36	109.87	112.82	111.07	112.57	109.01	109.23	108.66	110.02	115.47	110.08	108.27	106.33	113.25	110.27	110.26	109.02	109.72	112.76	109.89	112.13	110.23	110.98	108.56	109.13	108.32	110.3	110.75	108.7	113.08	109.52	107.61	111.35	107.33	107.92	111.11
111.05	111.22	110.8	112.89	112.86	111.83	108.45	112.78	111.07	112.59	110.15	110.85	112.91	110.98	111.75	113.68	110.95	116.24	112.35	114.88	109.36	111.4	114.36	109.82	111.53	112.3	110.88	109.82	111.03	111.71	109.58	111.54	112.02	113.53	111.8	113.65	111.18	110.84	111.54	114.93	111.72	112.98	112.77	110.05	111.52	110.99	112.34	113.24	112.12	110.37
98.261	96.078	103.41	95.58	98.885	98.563	102.31	100.45	97.302	101.83	98.357	99.551	98.634	99.525	98.648	101.13	99.012	102.85	96.461	98.717	97.553	98.763	99.799	100.3	99.774	101.94	100.06	99.293	98.342	99.655	99.988	97.332	102.15	99.908	96.803	102.71	101.24	102.66	100.22	100.9	98.084	99.153	99.569	104.37	100.89	100.72	100.12	97.006	101.85	97.145
105.7	102.98	105.31	106.98	106.34	106.96	102.56	107.79	104.21	103.52	103.04	103.08	105.49	103.98	103.7	102.48	104.56	106.3	106.53	106.02	104.18	105.42	104.15	108.39	106.4	105.03	105.42	106.78	106.36	106.01	104.99	101.29	107.91	104.81	106.76	103.18	102.67	104.42	104.54	105.39	107.39	103.13	105.91	107.95	109.47	106.43	104.67	108.42	107.44	103.38
109.57	110.36	111.2	107.11	111.73	111.7	111.19	109.97	113.25	108.72	112.45	109.44	109.02	112.7	111.25	108.78	108.19	108.12	110.03	113.4	111.83	111.86	112.3	106.9	108.72	109.24	109	109.54	110.76	110.5	110.2	110.6	110.13	110.53	108.66	111.85	112.84	114.31	108.67	110.13	108.52	112.02	111.43	109.26	107.62	104.94	109.96	108.6	109.23	111.67
109.88	103.85	101.48	104.59	106.81	105.96	105.84	104.21	106.41	106.43	102.81	107.38	104.88	104.39	107.71	104.69	107.72	106.79	106.88	104.23	109.53	107.39	106.69	106.28	104.61	104.71	107.21	109.06	103.88	105.87	105.75	105.6	108.07	106.11	103.88	108.54	104.72	104.97	104.3	106.35	106.28	107.9	106.25	107.04	108.24	110.98	110.33	106.37	107.23	104.37
103.27	104.84	104.54	105.7	107.02	105.78	104.26	104.82	106.12	103.18	107.39	103.46	105.22	104.71	106.36	105.12	106.69	105.3	106.78	102.45	107.05	108.61	105.15	105.99	106.13	106.24	102.35	105.62	107.8	104.18	104.22	103.3	107.26	103.8	107.42	105.63	107.47	105.7	104.23	105.49	104.98	106.22	103.79	106.08	103.86	105.42	106.37	103.35	105.84	105.24
108.52	101.88	104.02	104.92	105.07	103.25	103.67	104.6	106.16	105.19	105.9	105.66	108.22	104.69	103.39	105.04	101.7	106.74	105.52	107.19	106.44	103.13	109.01	104.48	105.21	108.27	106.65	102.43	107.95	103.61	105.86	104.99	105.45	105.1	102.67	102.73	104.1	105.21	104.66	107	103.93	107.49	107.38	105.8	103.47	107.22	105.17	106.22	105.97	107.33
104.78	105.19	103.84	108.27	104.11	108.84	107.77	109.44	105.06	106.08	106.31	106.99	108.14	105.3	102.51	106.02	104.82	104.44	106.57	105.35	106.06	106.63	103.28	107.39	107.55	106.92	105.63	106.24	105.62	104.29	108.18	107.94	105.28	106.87	102.92	107.74	104.21	105.06	104.89	105.51	106.44	105.68	107.71	105.18	105.62	104.96	103.18	105.14	103.77	107.57
99.156	102.27	101.88	99.17	100.98	101.5	102.74	98.105	100.54	103.63	98.9	101.55	98.394	99.895	99.589	100.81	102.01	102.41	99.846	101.77	101.6	102.26	102.54	97.86	98.469	100.18	101.64	99.151	99.19	102.16	100.99	99.435	101.18	99.089	100.14	100.05	100.37	98.287	102.02	102.69	103.1	98.677	102.11	98.753	98.899	100.4	100.56	102.56	97.706	99.47
107.47	108.38	108.44	104.37	108.6	103.64	108.84	108.34	104.62	106.36	106	105.58	107.54	106.71	106.43	106.66	104.46	105.63	105.69	109.1	105.68	106.3	104.45	107.56	104.45	105.73	107.2	104.92	107.98	106.66	106.22	106.81	108.39	103.11	107.94	105.86	103.98	105.41	106.26	106.88	104.83	105.79	105.26	106.69	103.24	106.22	104.52	107.52	106.15	104.45
108.04	104.15	105.76	106.58	107.39	109.47	105.59	108.95	107.8	105.24	107.61	106.86	108.2	108.99	109.06	106.15	107.36	106.42	107.85	107.9	105.03	105.86	107.64	106.14	107.09	106.15	107.27	109.35	108.03	105.36	106.95	105.69	108.5	108.72	106.18	110.19	108.71	105.68	106.23	105.71	108.16	106.34	106.71	105.03	109.96	106.6	109.3	104.39	105.77	106.03
109.52	106.94	111.8	110.14	112.08	110.56	106.55	110.24	109.97	108.38	108.72	109.9	111.24	109.99	112.37	108.04	109.23	107.74	112.12	110.45	112.99	109.8	110.58	109.43	108.83	108.77	108.91	110.3	113.76	109.24	111.23	112.44	110.69	108.85	114.42	110.11	109.47	108.2	109.74	109.92	107.37	112.06	111.29	107.77	112.36	110.22	112.47	109.58	112.13	112.12
109.31	110	112.35	110.08	110.81	107.67	110.36	110.7	111.37	109.88	107.55	108.44	110.46	108.4	111.11	106.64	111.37	107.76	108.94	108.97	107.41	107.53	111.66	109.14	109.2	108.92	107.61	110.8	112.49	111.99	108.25	111.05	109.36	110.99	110.37	108.76	110.7	112.18	109.92	109.24	108.21	106.91	109.7	107.12	111.49	110.78	108.14	110.57	109.5	111.13
107.32	108.65	105.66	108.72	106.28	104.08	107.94	106.94	106.39	104.26	104.52	102.09	105.13	104.73	105.76	107.71	109.02	107.71	105.4	102.69	106.28	107.34	103.59	105.84	106.95	106.82	108.04	107.75	105.44	106.72	104.42	103.43	103.37	104.89	104.21	102.75	104.85	103.37	103.32	105.91	105.16	106.01	110.24	104.75	106.34	105.9	105.24	105.33	106.54	104.16
111.79	111.89	113.68	113.02	113.25	112.11	110.09	113.33	110.02	111.25	112.24	111.43	112.19	115.04	106.83	112.17	111.28	112.22	113.98	112.73	113.77	111.49	112.91	110.97	111.47	111.78	111	114.3	108.97	109.9	112.15	112.63	111.78	114.26	110.05	111.88	113.69	110.6	115.07	111.5	112.76	113.08	112.02	111.59	108.35	113.94	110.73	110.43	110.32	110.27
107.83	106.85	108.15	110.67	104.4	109.26	105.21	104.76	105.46	107.41	104.06	105.84	107.58	109.04	105.94	104.73	105.21	108.42	103.99	107.13	102.07	107.3	104.56	106.37	107.93	106.25	106.03	107.71	106.48	105.2	104.07	108.08	105.36	104.2	105.22	105.47	107.33	104.71	105.15	104.34	106.02	105.4	104.81	103.3	104.62	106.85	103.22	108.44	107.6	105.55
98.559	100.37	102.79	99.75	97.063	100.56	105.3	100.35	99.504	102.05	98.826	98.713	102.43	97.408	98.407	99.731	99.357	99.352	98.523	102.25	97.56	98.259	101.47	102.49	101.53	99.286	99.159	100.08	98.951	100.11	99.052	100.13	97.952	99.958	103.06	102.1	98.267	98.983	102.78	102.9	101.47	99.6	100.39	99.193	98.695	97.816	100.87	101.15	99.152	100.75
110.11	108.03	112.12	108.04	109.51	109.97	113.48	110.98	110.33	113.92	111.27	114.08	110.18	113.16	112.76	110.38	111.42	110.36	110.08	111.66	112.39	109.72	109.89	108.5	112.24	112.71	111.1	111.44	106.95	110.52	108.5	109.17	111.46	111	112.8	109.95	108.17	108.6	110.89	111.9	113.72	109.83	109.6	109.86	112.27	110.66	108.95	110.11	110.26	111.1
106.82	104.6	105.57	104.39	104.94	105.75	106.39	106.85	106.22	106.84	102.83	107.04	108.37	106.39	105.95	103.43	104.74	103.97	107.85	106.58	107.16	107.67	107.95	104.63	104.38	105.06	104.31	105.78	105.3	110	105.57	104.18	107.84	107.1	103.04	106.2	105.79	105.27	109.37	103.64	105.4	107.15	106.95	105.53	104.38	105.26	107.45	108.4	101.57	103.81
111.75	111.55	110.98	109.65	113.07	111.66	113.31	114.44	112.33	112.45	110.87	112.09	113.02	112.7	112.19	111.73	108.46	109.39	110.96	112.32	111.5	110.13	111.94	110.93	113.49	112.14	111.13	112.19	115.58	108.65	109.51	111.43	110.07	111.21	114.64	111.05	108.88	110.56	109.42	113.42	111.56	113.47	111.46	110.32	109.71	111.71	113.14	110.26	114.01	110.14
102.57	106.85	105.3	102.28	103.86	104.09	109.65	105.1	101.2	103.86	104.32	106.59	102.41	105.79	104.19	106.18	102.71	103.77	105.73	103.43	104.14	107.35	105.59	102.41	105.12	104.15	105.04	106.12	102	104.29	106.58	104.02	105.65	105.3	106.67	102.29	105.84	108.5	104.26	107.14	102	106.11	105.02	104.07	102.86	101.75	103.07	107.85	102.41	104.39
105.37	103.9	106.59	106.24	102.44	107.63	105.82	105.31	107.04	105.33	103.81	104.28	107.46	105.61	108.91	107.03	106.05	105.3	106.2	106.53	104.93	106.33	104.83	106.57	108.3	104.19	105.86	106.75	105.54	106.32	105.9	106.64	105.75	106.4	104.01	102.93	104.75	103.62	104.42	106.56	103.59	105.09	109.11	108.22	105.93	109.12	105.12	104.47	107.8	104.46
109.45	109.67	113.61	112.58	109.67	111.6	109.48	111.06	109.49	110.62	106.75	107.29	108.18	112.73	111.74	110.08	111.37	108.19	109.2	110.03	111.76	110.52	110.71	110.39	107.74	109.38	106.07	109.5	109.21	109.83	112.9	107.49	110.17	110.42	110.94	110.62	108.44	108.34	111.93	112.91	109.36	107	114.18	111.83	107.83	108.83	110.04	111.62	111.43	111.04
106.89	105.28	106.88	107.09	108.13	107.05	107.04	105.59	106.22	103.32	103.4	108.35	107.72	108.06	105.78	106	105.33	105.81	108.51	108.11	107.23	104.72	105.61	106.73	106.83	108.94	105.05	106.76	108.58	105.08	105.84	105.57	107.29	107.53	106.99	108.65	105.05	104.72	103.53	105.33	107.21	107.3	106.91	103.61	106.97	105.89	105.58	107.91	105.53	105.85
101.94	101.29	100.35	100.85	103.24	96.962	102.49	100.09	100.14	100	101.84	102.77	100.07	101.98	99.331	95.417	99.276	101.17	100.02	100.79	98.518	99.743	98.256	98.909	98.08	98.487	101.23	103.26	100.3	100.45	100.2	101.24	99.077	99.799	101.04	100.61	101.52	102.27	101.11	100.44	97.748	99.486	102.05	100.6	100.66	102.22	99.597	102.11	101.01	102.91
119.46	118.64	116.66	117.98	115.17	116.79	115.26	118.76	118.13	117.51	120.52	116.09	116.05	116.42	115.27	117.88	117.77	115.43	117.72	117.33	117.45	115.25	118.93	119.15	116.35	117.87	119.52	113.52	117.32	117.99	120.19	114.4	119.83	117.64	117.81	118.02	116.28	119.48	117.16	119.45	119.93	114.65	116.1	115.69	115.11	114.42	115.95	114.69	117.32	117.59
104.64	107.55	108.11	103.16	105.51	101.72	105.98	105.57	107.09	106.71	105.69	107.26	104.92	103.78	105.75	105.78	104.79	107.91	102.37	104.46	106.34	103.01	103.24	105.25	107.41	105.11	103.51	103.35	106.34	103.07	104.43	104.07	106.65	105.77	103.57	104.24	106.16	103.72	104.36	106.73	104.44	103.99	103.5	104.18	105.71	105.73	104.65	104.12	106.56	103.39
99.379	100.09	100.09	98.912	99.192	98.356	99.095	100.78	98.909	100.97	102.41	100.89	99.674	102.41	99.589	99.684	100.75	99.856	97.678	100.3	101.7	98.486	98.058	101.91	96.737	100.3	98.37	99.822	98.659	100.82	101.8	98.079	102.33	101.68	99.409	98.388	100.22	104.84	100.06	102.58	101.72	98.026	99.741	100.03	100.29	100.03	101.4	100.47	100.84	97.631
103.4	103.68	104.88	105.86	101.97	105.18	106.47	107.04	106.59	103.25	105.52	107.37	104.55	108.6	106.52	108.44	103.76	104.81	106.02	107.1	103.37	107.16	103.18	107.45	105.73	105	103.45	105.9	101.38	106.57	106.11	105.52	103.57	104.61	106.72	104.14	105.69	105.43	106.34	106.26	104.58	104.85	103.11	104.17	106.44	106.13	103.93	105.91	102.8	105.4
106.51	105.75	104.05	109.35	108.46	106.78	108.99	107.96	107.13	103.55	106.93	108.41	107.4	104.84	107.74	108.47	107.38	108.03	106.62	107.89	104.78	104.68	103.81	105.79	105.39	106.24	106.17	106.17	105.18	106.44	109.07	105.18	104.15	105.5	104.15	104.35	106.71	107.62	106.08	104.81	106.48	104.39	104.41	107.92	105.94	108.09	104.97	107.06	106.55	105.23
100.65	104.9	104.35	104.45	103.41	104.17	103.33	103	104.39	104.41	103.44	104.18	104.13	104.42	101.21	104.08	101.6	106.06	107.44	103.17	103.71	107.63	103.32	105.52	104.25	105.15	106.03	105.6	107.15	105.82	107.45	106.41	106.18	104.76	103.92	101.01	104.03	104.45	106.02	101.42	102.39	101.9	102.97	107.1	101.89	104.76	105.32	107.55	106.06	104.59
97.813	100.27	100.49	98.426	101.75	99.08	103.92	101.8	99.172	99.375	97.904	98.021	96.26	100.35	101.42	99.254	101.83	98.082	102.23	100.35	100.65	95.626	97.928	100.79	97.788	98.074	98.601	101.59	99.841	99.107	97.012	101.95	99.593	101.97	100.44	98.747	98.276	95.979	101.28	98.772	101.81	97.108	96.367	100.62	103.16	99.715	97.975	99.386	96.45	100.87
104.29	107.26	105.69	103.66	104.46	110.24	103.97	102.49	108.49	107.48	105.95	104.61	102.62	104.79	105.47	103.75	109.22	107.14	105.97	106.44	102.81	105.97	104.84	104.43	103.58	106.94	104.31	104.35	107.31	105.94	105.14	104.36	104.99	105.52	105.51	106.49	105.15	106.27	106.75	106.37	105.44	104.29	103.35	104.3	107.16	102.96	107.42	107.13	105.9	105.79
105.26	108.49	105.23	106.44	104.07	105.96	106.91	107.06	107.11	105.85	106.76	106.77	109.63	107.04	106.11	109.7	107.99	106.29	105.96	106.56	107.15	107.03	108.09	105.3	104.38	108.8	108.02	107.1	106.96	109.77	107.98	103.4	106.75	108.25	107.3	108.35	103.83	103.73	108.2	104.06	103.8	106.99	106.94	109.7	107.71	106.84	108.07	106.97	107.55	107.51
103.41	103.61	102.42	103.52	104.51	104.05	105.06	103.4	103.76	105.2	106.48	106.67	106.79	101.15	103.27	104.97	103.86	102.59	102.57	105.91	102.36	103.2	104.87	100.61	105.09	105.27	102.4	107.12	102.96	99.333	104.79	104.34	102.53	102.55	100.46	108.07	100.23	102.61	105.22	102.11	104.1	106.26	105.87	101.2	102.83	104.15	102.52	102.19	105.82	106.42
105.76	106.91	105.94	105.93	107.33	104.53	104.75	106.21	106.27	107.45	106.69	105.14	105.43	103.39	106.39	107.97	106.22	104.37	105.69	105.02	102.9	105.29	105.54	104.9	107.05	103.03	105.09	104.87	104.45	105.37	104.24	104.12	108.3	106.15	107.67	102.88	104.81	104.11	103.81	104.7	107.59	102.85	104.22	105.9	106.77	104.6	104.71	104.56	106.38	102.78
105.28	105.26	104.87	105.67	104.33	106.23	103.24	105.21	106.55	102	104.64	106.42	105.33	105.43	105.44	106.53	107.16	103.49	103.85	107.21	107.76	103.63	105.11	107.25	105.8	106.89	108.26	104.43	105.23	105.01	106.53	104.82	106.32	105.33	106.5	104.25	107.42	105.71	106.54	104.73	105.36	106.17	105.62	104.07	103.82	109.26	104.87	107.9	103.96	106.79
109.03	109.55	108.03	109.52	103.44	105.06	106.85	106.1	106.43	105.75	107.85	106.93	105	103.98	105.35	108.14	106.37	107.88	104.94	107.7	106.57	106.87	103.85	105.92	108.61	104.21	106.71	105.74	104.18	102.95	107.16	105.9	108.41	107.25	107.95	107.57	107.23	105.01	106.56	107.85	106.68	107.75	108.72	106.84	104.26	106.07	106.16	108.29	106.39	105.69
106.13	105.19	103.21	105.94	106.02	105.89	105.93	105.81	105.78	105.86	103.39	105.06	103.31	103.49	105.7	103.75	106.26	106.92	106.78	106.18	101.52	107.87	105.7	107.53	109.14	105.42	104.9	103.63	105.28	106.78	108.94	107.38	103.97	105.36	105.17	105.97	106.56	105.8	104.53	106.02	105.89	105.81	105.69	104.9	101.89	108.68	103.67	108.31	106.09	102.88
111.66	108.84	108.52	112.45	109.3	111.86	110.42	108.55	112.05	112.01	110.83	111.61	110.37	110.77	109.26	110.27	110.18	110.13	112.03	107.11	110.53	111.47	112.62	116.24	110.38	111.42	110.17	112.24	110.12	111.5	108.77	110.35	112.43	110.66	110.34	108.81	111.1	109.3	114.42	111.04	109.84	112.63	111.65	109.02	108.97	114.28	111.94	107.89	109.42	108.32
109.69	112.33	112.99	109.49	110.97	111.23	112.32	111.66	108.62	109.75	110.13	111.33	111.82	113.69	113.21	111.3	111.65	110.62	111.79	110.24	111.91	112.68	109.38	110.98	110.53	111.42	110.84	111.83	114.25	110.7	110.32	113.11	109.36	113.34	109.37	114.03	107.77	108.27	112.75	111.39	112.16	111.62	110.35	113.74	111.34	111.97	110.19	113.63	111.76	109.87
114.34	111.67	111.79	111.58	111.96	110.85	110.17	112.91	113.64	114.38	110.75	112.75	109.47	110.68	109.8	110.67	108.82	107.57	110.25	114.38	111.14	111.41	110.1	113	112.33	109.44	109.1	112.17	110.43	115.93	111.79	112.32	109.9	113.26	111.29	111.85	112.6	114.04	108.13	109.67	112.29	112.17	110.14	109.73	110.56	110.38	112.78	109.77	109.46	112.54
106.94	101.75	104.47	105.54	105.46	105.85	105.6	102.03	106.33	102.26	105.27	107.47	101.21	107.49	104.79	104.35	104.75	105.25	102.59	106.12	105.2	105.2	108.41	106.24	103.63	105.2	104	106.02	105.1	100.79	102.35	101.21	105.02	103.36	102.78	103.67	103.84	107.64	106.71	104.44	105.24	108.76	103.43	107.41	106.33	103.53	102.58	106.8	106.12	104.77
110.71	110.13	110	110.99	109.08	108.4	110.69	109.61	110.41	106.86	111.32	111.63	110.83	112.31	110.29	109.6	110.45	114.67	109.69	109.11	110.23	110.07	109.59	109.94	110.12	112.15	111.24	112.57	109.77	111.94	109.04	112.85	106.85	108.06	108.78	112.36	108.4	111.22	107.81	111.99	110.79	110.7	108.1	112.25	109.16	111.37	111.1	110.31	111.23	110.05
105.93	102.42	103.76	104.72	107.11	103.45	103.82	103.06	102.56	105.22	107.31	108.2	106.86	104.72	105.22	101.68	101.31	103.98	105.53	104.89	102.2	105.73	107.54	104.11	104.94	106.57	105.07	106.51	108.61	104.96	104.84	105.22	105.43	106.04	106.1	107.72	104.23	107.59	101.9	103.66	104.89	105.79	108.97	104.59	104.44	105.61	104.83	105.49	105.65	106.15
116.14	115.53	118.73	116.47	116.45	116.94	118.5	119.65	116.27	121.03	117.38	120.48	118.02	116.26	118.03	116.75	119.72	121.97	119.24	118.57	117.56	116.11	114.81	120.17	116.07	118.19	120.18	115.84	117.7	118.57	118.95	116.83	114.58	114.92	118.66	116.26	116.55	117.33	117.77	118.04	116.86	118.83	118.88	116.74	117.56	116.37	116.7	116.15	116.5	118.71
95.693	97.05	98.257	97.247	99.193	99.376	99.198	100.63	100.41	97.756	101.01	100.64	101.84	100.33	99.823	100.1	100.01	99.748	97.692	98.055	99.452	102.25	102.46	102.14	102.03	100.43	99.212	101.58	98.273	100.26	99.995	101.81	100.9	101.39	100.87	100.46	101.54	100.06	101.51	99.257	99.024	100.51	97.772	101.99	101.53	100.91	100.64	98.959	101.61	97.272
102.37	105.48	104.06	104.93	103.84	106.01	106.1	105.35	104.46	104.79	104.13	107.4	105.83	106.66	105.32	103.75	102.8	104.57	105.49	104.5	106.03	106.88	102.98	108.53	104.43	107.19	103.3	105.34	104.97	104.32	106.71	105.58	105.78	104.39	105.85	107.36	108.19	103.94	104.59	105.03	106.03	104.04	104.05	106	104.43	106.22	106.16	108.74	104.54	105.04
110.83	114.01	111.3	109.86	110.47	113.3	109.31	114.39	113.06	110.42	112.88	115.54	110.28	110.6	111.27	111.21	112.44	109.57	114.48	113.95	112.22	114.08	111.73	112.19	109.75	109.12	108.6	112.19	110.81	113.29	112.13	113.7	109.81	108.38	111.66	112.78	110.39	112.78	109.38	110.94	110.09	113.83	109.63	110.83	110.57	106.73	110.39	113.56	113.3	111.61
108.6	103.36	106.78	105.81	106.34	107.68	106.36	102.42	102.55	104.78	105.29	104.93	106.91	104.45	105.51	107.2	104.2	106.05	105.9	110.45	107.64	108.53	105.83	105.83	108.13	107.64	105.71	106.57	102.4	106.62	106.56	104.9	105.55	102.35	106.48	105.35	107.51	103.8	105.19	104.35	107.49	111.1	108.06	106.75	105.59	107.35	107.49	104.94	104.14	107.79
105.55	109.53	104.78	107.39	107.04	104.02	106.61	106.56	106.24	103.57	103.74	103.85	107.82	104.7	103.26	108.84	107.96	104.2	106.07	105.99	106.54	107.37	107.63	107.66	104.45	105.53	104.51	107.35	105.84	104.74	108.63	107.48	105.9	107.81	105.09	104.84	105.7	105.91	104.65	107.35	105.26	109.57	108.08	103.28	102.53	105.94	106.46	103.93	105.62	107.13
99.951	99.395	99.195	97.487	100.14	101.54	98.963	101.14	98.035	102.17	99.263	100.93	97.173	100.52	98.401	99.772	97.32	97.242	99.036	100.05	96.823	96.898	99.263	100.28	98.251	101.31	102.3	97.95	99.37	99.438	96.465	99.366	99.034	101.95	97.142	98.223	100.99	99.38	100.2	100.3	102.32	102.54	102.42	100.3	100.39	97.658	100.06	99.792	99.439	100.22
103.15	103	107.08	105.19	103.29	103.18	102.78	106.44	105.97	102.22	107.83	102.33	106.52	101.8	100.82	104.52	105.71	104.68	103.49	104.31	106.4	105.65	99.228	106.06	107.03	102.55	106.15	103.59	105.6	106.5	102.4	102.31	105.57	104.22	105.45	103.48	105.19	107.37	104.63	103.12	103.35	107.63	106.32	104.48	104.98	108.5	107.47	105.76	107.65	102.89
108.93	113.1	113.12	111.72	114.28	111.4	108.87	111.32	110.69	112.16	111.37	110	114.04	112.42	110.53	110.21	113.82	110.33	111.07	109.58	109.18	112.32	114.02	110.22	111.31	112.19	112.94	111.04	111.06	111.8	113.05	110.82	112.59	109.49	108.87	112.93	112.45	112.26	113.64	110.91	114.01	110.56	112.42	110.78	110.34	110	111.27	113.78	115.06	111.91
113.19	110.5	113.82	112.15	111.47	111	109.81	112.49	111.53	113.76	113.76	112.58	114.08	114.36	109.49	110.16	112.95	114.39	110.95	111.26	112.3	114.88	111.5	115.26	115.17	113.16	114.22	112.84	111.66	112.01	113.87	112.43	114.16	111.38	111.05	112.6	112.12	112.99	113.85	112.9	115.03	114.09	112.36	116.39	111.05	114.6	114.53	110.22	109.73	114.67
105.41	106.74	105.7	109.29	108.11	107.8	105.57	104.05	106.57	104.36	106.77	106.21	101.84	103.78	105.1	106.66	107.56	103.15	104.03	104.67	105.24	105.7	108.36	106.44	109.12	108.4	107.41	105.81	105.62	108.77	103.96	109.72	107.66	104.28	106.04	108.84	106.38	106.67	105.12	106.89	107.45	107.09	107.49	105.03	107.67	106.23	109.08	109.44	105.02	109.1
103.25	106.68	104.7	106.66	108.98	104.35	106.63	105.03	103.67	106.53	106.75	106.7	104.29	105.05	104.41	103.97	107.66	108.22	105.06	107.49	104.29	104.21	105.18	105.25	107.4	103.88	106.18	104.69	103.47	104.27	107.29	102.94	107.17	104.88	104.34	105.76	106.95	105.89	108.84	103.31	105.4	103.44	104.75	108.22	103.99	104.32	104.25	106.46	105.13	105.47
105.88	105.45	105.39	106.14	106.04	105.08	105.08	106.72	104.92	105.47	103.49	106.27	106.9	104.58	102.15	103.54	101.77	107.1	104.06	103.67	107.49	104.34	103.42	105.74	106.35	105.07	109.21	108.46	103.58	102.76	105.17	105.62	105.81	105.99	105.69	106.4	105.14	106.77	105.01	106.5	107.79	103.75	106.56	107.44	104.52	104.16	100.38	104.48	106.42	105.29
105.58	107.08	107.22	108.73	105.22	106.45	106.47	105.59	106.04	106.91	104.13	106.24	104.34	105.5	106.69	107.07	108.09	104.85	107.67	105.19	104.37	105.08	105.66	106.54	105.99	106.91	104.37	107.01	104.78	108.09	105.32	106.25	107.4	106.8	105.2	108.15	103.43	104.77	109.54	107.01	105.42	106.07	105.21	105.21	104.76	105.13	104.7	106.76	104.64	106.84
100.48	96.628	99.512	100.67	100.66	100.64	99.28	97.775	101.35	99.981	101.64	100.42	101.02	102.45	99.14	98.997	99.526	102.44	99.542	97.982	100.4	99.945	99.238	100.56	99.885	102.05	101.54	101.03	102.06	99.646	101.74	95.871	102.09	99.146	102.37	98.093	100.29	100.05	102.02	101.17	101.12	99.218	97.145	99.566	100.74	100.02	98.787	102.08	97.642	93.487
110.53	111.64	110.62	112.1	112.76	111.01	113.11	111.32	111.78	112.95	108.89	110.77	112.97	113.44	110.72	112.11	109.72	115.35	111.27	111.26	110.83	109.86	112.07	113.82	107.48	112.49	111.83	115.77	111.86	110.32	109.8	111.71	110.56	112.87	114.17	112.88	111.37	108.82	112.33	113.68	109.31	111.95	109.8	111.3	112.09	110.05	111.73	114.01	113.26	111.39
111.33	111.89	112.47	114.3	110.59	115.31	108.48	111.02	110.29	112.99	111.49	110.81	110.5	112.68	110.32	112.96	112.57	113.66	111.95	110.39	111.99	109.06	111.83	113.87	112.62	113.47	113.04	112.76	111.34	112.07	114.11	112.09	113.25	113.53	112.67	110.27	114.33	111.94	109.01	111.63	112.75	112.53	111.66	113.11	111.97	109.18	111.22	110.48	112.7	115.52
107.69	103.83	107.86	106.93	107.02	106.97	106.26	106.21	105.88	105.31	107.87	106.97	107.51	106.66	102.05	106.43	104.65	105.8	109.81	105.23	104.84	103.26	106.86	104.84	104.17	105.64	102.74	103.43	104.33	106.32	106.53	105.72	107.75	104.55	106.14	104.85	104.53	105.72	106.29	106.42	102.89	107.38	103.41	104.51	106.82	107.67	105.89	104.82	103.9	105.69
118.41	120	113.85	119.22	119.84	116.08	114.16	116.07	117.89	117.64	121.05	117.39	118.06	116.8	116.53	116.08	117.7	119.93	115.54	118.72	115.8	118.9	117.6	116.22	118.7	113.42	117.99	116.49	118.03	120.16	118.66	120.48	119.41	118.21	118.16	116.65	116.26	116.51	115.56	116.55	116.58	118.54	118.89	118.69	116.6	117.17	118.35	117.44	114.79	118.11
110.86	112.7	107.96	109.56	112.95	111.85	112.39	110.01	110.53	108.97	111.15	107.63	111.49	111.52	111.95	109.61	110.82	112.15	110.2	109.01	110.86	109.31	109.99	109.51	110.56	109.1	109.69	111.59	108.79	110.95	111.84	112.65	109.77	110.28	109.61	110.24	113.41	109.68	111.04	109.12	108.53	113.16	108.52	108	109.57	109.94	109.58	113.46	110.85	112.08
108.23	111.96	110.36	113.21	111.72	111.94	108.69	111.29	112.42	110.41	112.37	112.45	111.45	110.83	111.27	112.67	111.94	109.57	111.76	109.55	114.95	109.24	112.78	110.3	111.86	112.63	112.43	113.14	108.2	111.65	111.5	111.73	110.4	111.71	114.07	111.99	107.22	111.69	110.03	110.59	110.45	111.13	113.93	109.01	108.33	111.85	112.52	114.73	109.66	110.02
99.383	99.198	99.863	97.97	96.802	99.37	100.64	96.124	100.85	101.63	98.753	95.327	104.13	99.737	99.728	98.239	99.878	96.802	101.63	102.08	99.915	99.586	99.122	98.668	100.67	102.24	98.726	99.881	98.745	101.54	99.168	99.3	99.297	100.38	100.29	99.225	98.72	101.23	98.697	103.82	98.396	100.05	102.73	100.46	97.532	99.408	100.71	97.565	102.96	100.5
108.03	106.75	104.25	105.46	107.02	101.73	107.05	105.26	105.21	105.68	106.06	108.54	103.55	106.38	109.09	107.99	106.76	106.35	103.01	104.33	106.24	105.67	107.22	107.84	102.5	106.24	106.91	107.85	107.2	107.36	104.87	105.72	107.7	105.88	106.27	107	104.65	106.25	102.2	105.12	106.68	107.09	106.29	105.29	104.96	106.08	103.02	105.47	108	103.05
102.08	100.61	102.01	101.81	100.06	102.21	98.407	101.74	98.972	100.64	99.82	100.21	102.37	102.15	100.6	100.89	99.282	101.84	100.91	98.678	103.15	93.696	99.546	98.779	100.61	100.44	97.624	97.909	103.83	98.734	103.55	100.99	98.932	99.063	100.81	100.23	98.249	99.691	99.659	99.725	101.33	100.96	100.06	104.71	98.237	99.457	101.34	100.26	100.39	103.93
99.114	96.966	102.26	98.388	99.19	98.751	98.788	101.26	101.01	98.509	102.72	98.353	99.567	100.2	97.366	94.664	99.457	102.18	98.116	100.2	98.54	99.519	97.998	99.558	98.509	99.687	96.527	96.484	98.119	98.108	100.24	98.713	97.726	98.398	98.512	98.501	98.58	99.912	99.19	98.229	103.23	100.48	99.045	103.97	97.615	101.89	100.42	100.64	100.11	101.02
111.87	111.36	112.42	110.88	112.12	109.29	106.71	112.61	110.33	113.58	111.89	113.92	108.72	113.11	112.86	109.34	114.32	112.85	108.75	109.98	108.23	111.01	111.76	114.86	112.25	111.48	109.84	112.41	111.96	110.4	114.86	113.29	114.58	111.1	113.28	111.42	112.18	109.84	110.2	110.94	110.46	114.02	111.45	112.62	110.29	111.01	111.92	110.91	111.53	112.19
105.85	105.82	108.11	105.35	107.06	105.65	108.54	104.89	105.31	107.06	105.12	104.52	106.15	104.29	107.17	106.42	107.65	106.48	109.34	104.68	108.14	105.77	108.9	106.22	108.08	104.75	108.2	105.96	106.25	108.02	107.18	104.84	104.02	107.42	104.61	107.42	107.42	109.86	103.55	106.9	104.95	108.58	106.42	106.83	105.55	104.55	106.9	110.03	106.14	106.8
99.23	102.68	100.49	101.62	100.94	99.861	100.74	100.03	99.846	95.168	99.311	100.32	99.967	99.144	102.33	98.681	101.17	98.845	99.948	100.46	99.135	97.706	101.54	98.729	99.705	97.889	100.18	98.902	103.01	99.81	104.97	98.45	103.04	104.16	99.267	100.59	102.02	99.391	99.029	99.719	99.231	98.7	101.93	96.778	100.32	98.726	101.77	100.83	100.9	99.862
106.85	105.13	102.13	107.33	105.05	103.69	108.97	104.93	104.58	105.42	104.06	104.96	101.11	105.97	101.58	107.22	104.52	105.07	105.22	104.84	106.25	105.34	105.6	106.96	104.65	109.12	108.23	105.08	107.78	107.36	108.21	106.71	105.29	104.71	107.21	104.62	107.35	106.34	103.65	103.04	106.21	107.22	102.63	104.96	105.58	105.84	106.81	104.65	102.02	107.17
106.92	105.95	106.65	106.55	107.39	107.71	107.65	107.96	107.68	106.07	108.01	106.92	103.75	107.59	106.23	109.34	107.9	108.65	106.88	104.61	102.7	105	108.96	105.63	105.44	105.08	106.32	105.87	107.33	105.36	105.58	106.46	104.06	108.9	103.81	109.05	107.06	104.97	107.49	106.67	107.12	104.79	105.92	105.88	105.61	104.73	106.07	104.08	108.27	106.74
109.95	106.01	106.85	104.96	102.76	108.33	103.3	105.03	103.65	103.72	104.63	103.71	104.25	105.94	103.53	106.47	107.15	107.44	105.87	103.79	104.7	105.21	105.93	103.11	108.07	104.73	106.33	108.24	104.17	103.62	105.81	106.38	103.08	105.9	105.61	105.33	104.62	105.09	105.29	104.77	105.64	105.61	105.38	107.32	109.91	105.86	106.2	104.01	106.47	107.56
109.93	115.03	111	110.24	111.31	110.91	112.55	107.8	110.21	107.82	110.79	111.32	113.74	111.17	110.78	110.9	107.66	111.85	115.7	110.38	112.4	110.86	111.12	114.6	110.64	111.73	111.36	110.5	109.45	115.05	109.93	113.9	112.49	111.72	113.26	110.72	115.07	113.04	110.36	109.91	112.25	112.22	112.34	113.26	113.72	108.44	110.6	112.37	112.1	112.6
111.16	110.89	112.44	113.15	109.68	112.38	112.84	112.12	110.86	108.66	111.54	112.72	108.54	110.11	113.03	111.69	114.95	105.84	107.86	113.54	111.21	109.77	108.01	107.18	113.9	111.05	114.05	110.79	108.95	112.23	113.32	115.35	111.41	113.13	110.78	109.84	117.07	112.08	111.28	108.44	110.81	113.26	110.07	113	109.05	111.13	111.78	109.83	113.74	110.77
102.57	101.98	104.67	103.08	104.51	101.14	103.17	104.77	105.51	105.02	99.156	104.88	104.6	103.69	98.54	104.12	103.93	103.79	104.24	103.8	102.68	105.05	102.61	102.01	103.43	103.68	105.06	104.05	102.79	105.46	106.4	102.96	102.26	102.31	103.04	104.19	104.67	104.82	105.14	103.9	106.25	101.35	107.04	100.57	105.21	105.48	104.93	104.47	106.43	104.48
101.85	103.05	105.12	104.76	102.54	104.53	103.64	103.67	104.79	105.89	108.52	105.9	102.32	102.29	106.87	104.61	105.33	104.35	106.26	104.62	104.76	103.73	105.23	105.45	104.54	105.16	107.81	103.66	107.51	105.61	104.17	103.09	106.44	105.16	104.64	102.69	102.37	104.12	102.56	103.63	103.94	105.24	105.73	104.46	104.19	106.41	103.56	109.53	107.06	104.45
106.69	107.14	107.62	104.8	105.29	106.47	104.71	104.74	106.36	106.31	106.83	106.7	105.87	107.1	102.18	103.47	107.71	105.15	104.75	107.26	105.97	107.51	108.98	105.05	105.65	104.48	105.59	104.92	109.86	102.29	105.53	106.65	106.43	105.7	104.63	102.31	105.64	104.7	105.87	105.59	107.91	106.59	107.62	104.83	104.02	107.43	104.29	105.37	106.34	103.86
113.16	112.46	108.67	111.04	112.98	113.22	112.15	116.44	110.27	114.64	110.85	114.13	110.99	109.28	111.33	111.59	111.23	114.72	112.41	112.19	111.22	111	112.52	112.36	113.03	112.16	113.97	112.09	111.3	113.05	112.47	113.6	113.09	112.69	110.2	109.24	110.65	110.68	112.32	111.09	112.98	110.45	110.52	111.62	112.82	112.31	110.5	114.56	112.35	110.38
103.66	106.03	105.87	102.67	104.58	103.25	105.48	103.92	106.44	105.36	105.29	105.61	105.02	106.09	105.78	106.24	99.913	108.17	105.71	105.82	108.27	106.32	104.89	103.04	110.21	105.6	107.86	102.5	109.03	107.09	102.19	105.1	107.11	104.7	101.98	105.06	106.51	104.86	105.57	103.3	110.08	104.88	106.79	107.28	107.47	103.27	106.72	108.43	105.25	104.41
105.61	105.16	107.64	105.71	106.72	104.77	105.65	107.06	107.63	110.09	106.89	104.74	105.99	106.64	107.6	108.26	107.08	106.93	104.89	102.92	101.9	104.92	108.33	105.66	106.08	101.58	107.4	106.53	106.36	107.86	105.01	103.11	103.82	103.94	104.62	104.59	103.17	106.04	107.6	104.82	106.44	104.4	102.9	107.39	109.33	109.26	104.97	104.67	106.2	106.37
113.97	112.96	112.49	113.81	114.58	111.37	112.67	112.23	112.45	114.38	113.25	116.55	110.43	109.63	113.7	111.69	112.79	114.27	114.05	113.79	113.71	114.42	113.55	113.84	111.59	110.76	113.27	112.69	111.21	113.94	113.63	113.81	113.68	112.58	111.31	112.35	113.03	112.89	111.91	107.91	110.77	111.58	111.09	111.2	115.27	111.12	115.57	111.71	113.2	113.07
104.18	104.23	101.47	104.13	99.133	98.64	104.33	105.58	104.13	105.01	104.4	103.39	103.75	102.37	108.51	101.77	105.02	106.57	104.5	102.56	102.87	105.4	102.72	105.58	105.5	104.86	104.88	103.12	103.29	104.53	100.25	103.51	102.5	103.9	104.27	105.25	105.33	105.67	102.19	102.27	104.11	102.96	103.75	105.62	104.82	104.09	102.96	104.89	102.48	104.51
106.31	105.15	104.9	104.2	106.28	106.18	105.57	105.75	108.17	104.51	106.43	107.85	104.89	107.34	106.82	108.09	105.04	108.47	104.44	106.77	106.65	105.77	102.77	106.78	107.88	102.98	106.38	104.81	104.1	104.77	103.83	107.76	105.72	104.12	104.48	103.74	106.28	103.35	104.61	106.2	102.57	104.71	107.17	107.72	105.17	105.93	106.56	105.7	106.57	106.9
104.75	108.53	104.43	102.73	106.54	103.58	106.9	108.36	106.24	106.17	106.42	108.79	104.59	105.54	107.28	106.54	108.68	105.84	108.06	107.5	103.4	103.1	107.33	106.82	106.5	107.83	106.36	109.78	104.78	108.19	106.44	106.08	107.91	107.14	107.08	105.21	104.51	106.6	104.69	104.74	106.74	104.43	105.22	110.37	107.51	104.76	107.79	105.1	107.86	106.06
104.37	104.13	104.12	101.78	105.85	105.16	103.18	105.46	106.01	100.32	105.47	103.92	102.46	105.82	105.75	102.92	103.81	108.19	101.12	107.04	106.54	105.48	105.09	103.28	104.89	101.93	102.85	101.42	104.56	105.12	106.15	104.65	105.12	99.646	105.7	99.436	102.98	107.18	102.33	102.6	103.69	103.48	105.94	102.64	108.2	101.9	103.27	103.11	106.53	103.76
107.47	110.98	110.61	111.05	112.1	114.31	114.4	113.03	108.4	112.55	112.69	112.05	113.85	112.25	113.76	113.65	110.08	114.35	113.12	111.23	110.52	110.32	106.52	112.65	113.27	114.57	110.89	108.58	115.8	113.38	108.79	112.96	112.93	112.4	111	111.36	107.32	111.59	114.6	110.24	109.63	107.14	111.84	110.58	112.12	110	110.68	112.4	110.44	114.29
104.28	105.48	105.51	107.19	104.54	105.53	104.93	109.43	104.96	105.44	105.32	103.5	104.02	102.09	106.97	104.85	106.36	102.49	103.92	106.43	108.72	102.61	106.18	105.06	106.31	102.67	106.39	106.23	103.28	105.87	107.8	105.73	106.02	106.51	104.29	106.61	106.86	107.02	103.06	104	106.1	103.34	105.55	105.61	105.48	106.21	106.3	106.31	107.05	107.51
105.47	96.9	101.52	99.187	102.13	102.59	99.924	101.09	100.2	99.019	99.751	101.61	101.47	96.315	99.272	98.4	102.14	98.492	99.689	102.01	105.02	99.935	98.249	100.73	97.722	100.78	103.82	99.497	100.51	100.15	103.23	102.53	99.222	98.325	98.207	98.947	101.87	99.991	101.22	99.617	99.141	98.609	100.37	102.05	100.91	97.865	99.452	101.92	102.59	99.89
101.56	103.33	97.589	98.969	101	101.92	101.62	100.64	102.01	99.407	99.492	102.36	100.52	97.745	101.19	102.37	99.483	100.04	102.37	104.58	99.411	100.95	100.67	97.775	101.49	96.449	101.13	100.6	101.34	100.16	100.99	100.91	101.78	97.824	99.913	100.23	103.43	103.33	101.74	101.16	99.096	99.376	100.21	99.476	98.284	96.53	101.42	101.02	100.84	100.88
109.06	105.07	104.19	105.85	106.2	107	104.55	103.31	103.14	104.61	104.44	101.09	106.1	105.43	105.07	107.99	109.97	107.23	104.94	102.54	105.73	105.34	105.42	103.33	107.1	105.36	103.86	107.01	107.32	104.31	104.77	107.6	103.84	105.44	104.9	107.02	102.71	105.79	110.66	104.1	104.92	106.8	108.67	106.66	103.93	104.25	108.03	105.45	102.69	105.68
115.53	110.24	107.84	109.39	108.24	112.21	110.79	111.24	109.36	110.32	109.31	105.65	111.57	111.71	110.38	110.88	113.5	110.38	111	107.37	111.86	111.42	109.98	110.47	110.43	107.31	112.47	111.93	111.5	110.2	107.91	112.2	110.38	109.96	109.85	109.37	109.51	111.85	109.94	112.24	111.9	109.43	109.9	110.51	112.85	108.92	107.74	108.66	106.49	108.59
107.47	108	104.58	104.96	109.03	105.78	110.07	108.01	104.08	107.33	104.6	105.6	107.58	105.14	108.64	105.03	105.11	103.58	102.72	105.88	108.13	107.06	106.66	106.82	104.51	107.35	106.18	105.03	106.74	102.29	106.06	108.95	107.48	105.08	107.96	106.8	106.68	108.93	106.5	107.32	104.75	105.74	104.4	106.38	106.17	106.61	104.1	106.2	106.97	106.01
105.23	108.68	101.91	104.23	108.41	104.53	104.68	105.48	105.72	105.17	104.46	105.38	106.58	107.76	105.01	103.37	104.67	107.13	104.41	105.28	104.87	104.13	102.68	105.42	103.02	103.96	107.52	106.16	104.83	105.3	104.64	103.21	106.21	101.53	104.5	104.81	107.74	106.38	106.48	104.92	106.24	107.68	105.36	104.62	104.62	101.94	104.48	104.08	105.66	106.81
104.12	105.31	106.41	104.89	104.1	106.08	105.5	105.15	105.27	106.87	108.4	104.45	107.24	104.18	106.19	105.21	103.36	106.4	103.84	104.32	107.34	106.55	107.85	106.64	106.46	104.94	105.22	106.35	108.17	106.97	104.15	106.51	106.68	106.39	106.2	104.51	106.27	106.79	105.63	108.31	103.54	109.89	104.72	105.26	106.69	104.46	106.28	105.76	107	105.27
106.07	104.78	106.63	106.28	104.72	104.08	105.36	108.02	107.93	103.48	104.81	104.05	105.69	107.52	103.83	106.6	104.43	107.33	106.73	105.52	104.08	107.84	103.43	105.13	102.82	105.05	107.92	108.56	102.4	104.92	109.34	103.65	103.13	105.61	107.94	106.44	104.28	106.55	108.41	108.51	103.71	108.1	106.77	104.33	107.23	106.01	106.13	107.5	107.25	105.12
102.82	101	97.57	101.05	97.73	99.322	97.32	100.04	99.547	103.49	102.35	101.15	97.488	101.12	99.577	100.81	100.68	101.04	98.254	99.727	100.35	99.868	99.929	97.634	98.685	98.675	97.074	100.14	101.06	99.046	100.92	103.09	100.94	102.63	99.463	99.449	101.43	99.476	103.99	97.889	96.35	101.94	95.804	100.77	99.484	97.365	100.93	96.598	101.02	98.121
103.01	104.91	104.67	103.87	105.39	105.11	103.75	108.3	104.98	103.22	106.1	105.03	105.97	103.33	105.15	109.48	104.02	105.11	104.03	110.44	107.69	106.06	105.09	105.04	103.65	104.92	100.65	105.04	104.08	103.32	108.36	105.98	104.93	105.62	104.59	103.85	107.4	107.74	103.53	104.25	105.36	103.5	104.4	105.75	103.92	102.95	104.53	105.35	105.79	105.11
110.63	114.31	113.12	114.01	114.85	115.23	110.97	110.86	108.9	116.61	111.27	115.13	114.6	113.42	114.25	114.51	114.94	115.43	111.66	111.72	113.24	114.03	114.74	116.62	112.04	111.82	108.99	114.49	114.03	112.59	107.44	113.61	112.41	114.62	113.03	112.21	114.7	113.86	112.64	113.14	114.08	114.76	114.65	113.41	112.97	110.36	112.35	109.07	111.25	111.28
103.74	105.01	105.22	105.31	107.1	106.37	104.86	102.62	104.21	105.98	106.81	104.99	106.79	105.7	106.44	102.52	105.74	105.97	105.29	105.92	107.65	107.61	105.5	105.02	104.67	106.57	103.52	104.27	107.17	108.56	104.36	108.36	105.19	102.85	105.27	105.09	108.4	106.8	103.75	107.89	107.54	106.65	108.97	105.61	104.67	105.2	107.21	105.72	105.88	106.37
115.49	113.49	108.6	110.67	109.32	110.87	111.43	112.91	112.42	111.16	110.23	107.43	112.05	110.83	110.99	111.21	111.54	109.02	112.44	110.04	111.32	112.12	109.62	110.68	110.05	110.63	113.05	109.5	108.77	112.04	114.39	111.28	114.05	112.31	114.09	113.63	112.16	112.13	110.25	109.22	112.82	111.73	111.47	111.89	108.44	110.36	112.59	115.32	111.46	110.8
109.2	107.41	104.87	104.89	105.81	106.02	106.18	106.89	106.85	105.96	105.66	104.34	108.11	107.68	105.55	105.74	109.04	104.79	106.21	106.33	106.87	108.31	105.58	105.91	109.21	106.6	106.14	106.86	105.51	108.24	103.69	105.21	107.23	108.84	105.33	106.4	107.71	108.77	106.03	103.94	108.24	107.81	105.42	105.18	106.39	110.8	108	106.84	104.76	104.3
107.29	104.13	104.52	107.38	102.6	102.94	105.93	104.6	106.78	104.95	107.91	103.56	107.53	105.98	104.91	107.27	106.97	104.7	106.83	107.24	107.99	105.84	105.18	106.94	105.36	108.41	102.23	102.18	104.77	107.62	106.94	107.58	104.56	108.03	107	106.64	104.46	108.76	104.9	105.74	105.95	106.28	105.37	106.91	103.94	104.48	106.45	104.97	103.13	103.7
106.61	103.18	104.98	108.38	105.78	103.8	107.04	104.72	107.36	105.67	105.27	106.81	104.99	105.63	108.41	104.42	106.06	104.05	109.74	108.96	106.24	103.96	106.07	105.39	103.54	106.32	105.88	108.87	106.17	103.52	103.84	108.27	108.14	104.21	106.4	103.32	105.03	107.22	107.53	106.01	104.75	103.06	106.05	105.04	101.26	104.21	105.65	101.91	103.98	104.95
118.16	119.81	116.42	113.93	118.54	119.6	115.45	116.36	117.47	118.53	113.76	119.75	117.53	116.82	118.92	117.8	119.83	116.76	123.05	118.41	117.47	117.19	117.24	118.34	117.72	117.42	117.04	114.11	118.6	117.41	116	116.08	116.65	118.8	115.11	116.42	119.38	119.16	117.25	116.65	117.13	119.06	118.43	117.98	116.54	117.78	116.91	115.9	116.89	116.5
102.5	101.81	107.84	107.75	102.01	103.86	104.79	103.83	103.56	102.19	103.46	104.81	104.43	105.28	101.73	107.98	104.96	103.46	103.06	107.55	102.93	104.55	103.09	101.31	106.01	105.35	103.01	104.21	105.88	104.33	105.42	108.01	102.48	103.2	103.66	104.89	103.75	106.61	103.87	106.65	106	102.87	103.87	102.98	103.61	101.74	105.7	104.27	105.79	105.61
103.82	104.49	105	105.31	101.51	105.54	102.69	106.77	104.9	104.84	105.15	104.26	103.29	102.77	103.97	103.02	103.95	104.91	105.17	107.43	102.29	102	102.98	103.42	104.98	104.56	105.15	103.04	102.86	101.74	102.13	106.16	103.86	104.29	102.89	102.2	105.12	103.08	104.99	103.55	105.25	108.1	100.52	107.37	105.84	103.48	100.67	106.7	107.26	104.24
109.94	114.49	113.21	113.97	114.47	111.12	110.53	109.19	112.08	113.76	112.67	108.25	112.75	109.91	110.99	114.86	112.69	109.64	112.41	111.91	113.85	114.28	113.49	113.6	114.29	112.02	112.85	114.96	109.37	110.45	111.48	114.04	112.37	114.22	113.4	113.3	111.43	111.13	115.21	110.48	113.22	110.52	111.11	112.77	112.63	111.88	113.67	110.53	112.31	113.18
108.02	105.07	104.88	105.75	106.14	105.09	103.99	103.48	105.61	107.16	105.29	107.39	103.59	106.59	106.96	105.45	106.11	104.84	109.18	104.89	102.04	103.88	105.87	108.23	109.98	101.87	107.71	105.27	108.21	105.11	103.76	106.68	106.69	104.86	105.52	104.87	107.53	101.33	107.9	106.03	104.95	107.35	106.91	107.74	107.23	103.63	105.84	109.05	104.86	107.45
98.904	101.97	98.85	98.04	101.78	99.975	100.38	99.941	99.321	100.03	103.65	99.236	99.223	99.466	100.37	102.91	100.29	99.961	99.922	99.414	100.84	101.43	96.148	103.34	97.501	99.669	101.69	102.72	101.77	98.786	99.523	98.796	98.045	101.68	99.683	101.58	101.29	99.014	99.302	99.447	100.22	99.137	99.924	100.19	102.17	101.22	100.26	100.06	100.95	100.17
111.09	112.03	116.92	114.5	111.45	113.96	115.53	113.28	112.1	113.49	110.95	113.9	113.74	111.55	114.96	110.53	113.75	109.6	113.9	112.05	111.91	110.94	110.18	114.43	112.02	110.49	113.31	113.15	110.11	114.57	110.03	111.87	111.61	112.21	109.95	110.75	112.43	114.15	115.08	111.02	115.01	114.78	113.88	114.38	114.75	114.6	111.65	113.45	112.24	110.5
109.87	107.51	104.76	105.92	107.08	107.84	106.79	108.56	103.93	106.46	105.33	106.16	105.26	108.2	102.18	109.86	109.99	106.56	106	108.56	106.24	107.29	105.92	107.62	104.89	103.83	104.58	105.95	104.65	108.19	105.14	106.87	105.13	107.45	107.5	109.06	109.53	108.9	106.83	106.39	106.97	105.53	105.65	107.15	107.87	104.16	106.86	105.13	104.5	107.38
111.68	109.66	113.73	109.15	109.49	110.4	107.88	109.26	112.46	112.16	112.8	110.27	115.3	112.12	112	113.07	112.85	107.91	115.47	115.12	111.05	106.59	110.58	110.97	108.02	110.43	111.39	110.38	109.73	111.81	113.09	109.81	113.04	113.11	111.6	112.12	110.32	111.43	111.1	113.05	110.31	112.11	110.78	111.55	114.02	112.42	112.92	111.2	111.85	110.5
98.849	99.84	100.83	105.23	101.13	101.24	101.31	102.45	98.229	98.728	101.8	98.991	99.46	104.46	99.518	101.5	100.34	100.56	99.315	98.411	101.01	99.836	102.63	99.728	100.89	101.5	98.708	99.476	101.19	100.05	101.89	97.088	103.62	102.81	98.427	99.195	98.355	101.91	101.56	98.61	102.32	102.59	99.787	102.48	99.349	101.29	102.56	101.39	100.03	101.91
103.16	102.66	102.36	99.086	101.2	99.045	101.79	102.04	102.47	99.282	100.52	101.36	100.61	99.443	98.574	101.98	100.96	98.024	100.19	102.05	97.762	99.137	104.93	101.88	103.07	99.736	102.78	98.515	102.63	99.236	100.27	101.21	100.35	100.9	99.665	101.09	98.269	99.612	100.32	101.57	99.358	99.469	99.069	103.35	97.438	102.15	100.1	100.78	103.05	102.9
102.63	103.71	106.07	103.54	102.17	104.71	107.96	104.39	102.62	105.89	104.82	107.1	107.06	108.58	106.52	104.26	108.22	106.65	109.81	104.93	106.36	106.02	106.3	105.17	103.82	105.77	107.35	105.72	108.84	105.52	104	107.22	104.53	106.41	104.86	106.09	106.57	105.38	106	104.59	105.3	106.85	105.18	105.38	106.21	110.15	105.71	104.38	105.76	106.26
99.702	99.462	100.31	100.72	100.17	99.225	99.534	105.24	100.43	101.14	100.58	100.72	101.34	102.15	100.96	102.86	98.736	102.69	101.26	101.81	99.051	100.92	99.056	104.71	98.657	100.75	101.07	100.8	98.774	101.6	101.87	100.12	99.995	101.34	100.81	97.095	102.42	102.53	103.45	101.73	102.43	100.93	99.552	101.34	98.884	98.827	100.88	100.17	100.33	101.48
108.72	111.27	110.57	114.16	109.72	112.43	115.07	111.91	107.12	109.3	111.65	110.97	110.3	111.61	110.92	112.49	111.03	111.9	114.33	112.92	107	111.08	116.07	109.67	115.65	107.93	110.96	116.39	113.12	112.22	113.97	110.39	108.27	111.2	113.04	111.24	112.6	114.32	113.09	110.06	113.8	112.97	110.45	111.68	113.24	114.4	116.34	111	111.82	109.96
108.06	108.16	106.39	104.9	106.64	105.46	106.55	106.94	109.94	109.18	106.17	107.69	107.77	106.71	108.22	109.31	109.52	108.01	105.19	107.55	107.77	109.25	102.62	105.32	108.89	108.67	103.32	108.16	107	106.91	108.11	106.35	103.19	106.11	107.3	106.99	108.67	110.99	106.25	107.28	107.29	107.66	107.27	110.16	103.93	104.85	111.16	104.01	104.74	108.82
101.23	103.73	105.34	103.7	104.77	101.45	102.83	104.05	105.91	106.59	101.92	103.51	105.17	106.71	103.6	101.54	105.74	102.14	105.02	105.52	102.03	106.9	104.75	101.55	105.58	106.75	106.4	104.85	105.75	101.64	102.89	102.3	102.84	102.36	105.24	104.14	104.38	105.13	103.33	107.18	105.89	102.11	106.27	105.85	105.29	101.06	105.09	105.41	103.81	101.83
110.43	109.54	111.57	111.71	111.11	114.35	113.37	113.67	109.53	112.14	110.72	109.72	111.45	111.51	108.62	114.21	112.74	111.42	110.4	114.69	110.54	111.32	111.86	111.87	111.55	112.02	113.18	109.79	108.91	109.86	111.34	108.4	107.93	112.29	110.26	113.12	113.15	111.38	107.14	112.35	112.6	109.65	111.22	112.21	109.44	107.45	112.09	111.55	112.06	111.55
105.75	107.38	105.74	106.52	107.71	106.55	107.02	108.23	109.56	109.85	108.25	107.05	104.37	105.3	104.14	106.57	109.1	108.05	105.9	109.13	104.64	102.51	105.36	108.79	106.14	108.93	105.33	107.65	105.38	108.34	102.93	107.72	107.07	107.38	106.78	108.32	106.57	107.35	106.08	105.91	106.6	104.32	109.67	102.02	109.73	108.12	107.3	108.79	106.44	109.92
106.1	104.85	101.77	104.17	107.49	107.91	104.27	105.03	108.09	105.35	106.83	105.13	106.81	106.39	104.79	103.57	104.3	105.12	106.89	103.82	104.47	104.53	107.2	102.17	103.71	103.06	106.7	108.66	106.43	104.88	106.47	103.87	106.15	107.08	105.93	106.96	105.28	102.05	105.74	106.2	104.9	107.11	104.78	107.77	106.65	104.65	105.73	104.81	106.18	104.71
102.73	105.93	101.5	106.26	105.71	105.16	107.84	106.93	103.02	103.75	105.34	103.71	102.12	103.86	107.3	108.28	104.64	106.37	106.36	105.47	104.67	103.94	103.51	106.45	103.66	108.08	105.74	106.98	107.77	105.99	102.48	106.73	107.81	108.92	103.08	104.22	107.08	104.42	104.72	105.16	104.39	107.95	105.8	103.21	106.63	106.74	109.29	104.87	106.06	105.96
111.71	109.78	111.79	111.62	111.71	111.22	110.43	113.87	114.33	108.87	109.64	109.45	109.9	110.53	112.46	109.46	109.85	112.31	112.28	112.7	114.18	111.18	114.48	110.21	109.32	112.1	108.63	113.45	111.93	111.14	115.15	108.74	110.95	113.14	111.49	111.62	111.32	112.01	111.95	114.67	110.83	109.52	114.05	110.54	111.66	114.47	113.85	111.37	112.07	108.52
104.27	103.54	105.53	105.7	105.8	105.49	106.01	105.09	107.49	104.59	104.08	105.98	105.03	105.19	104.6	104.62	108.86	110.48	106.05	104.06	108.22	104.92	109.03	103.68	105.11	105.64	102.3	102.37	103.94	106.54	106.37	108.93	102.44	103.69	105.34	104.48	104.18	105.03	106.35	107.17	106.41	106.54	104.24	107.22	106	108.12	106.43	106.03	107.7	106.71
98.714	104.64	100.03	99.672	99.804	102.42	101.23	99.734	99.124	101.98	102.1	101.49	100.29	99.448	100.4	102.06	98.02	100.07	99.698	100.83	100.2	101.81	96.923	101.6	101.05	98.319	99.976	98.8	101.7	102.03	101.49	98.277	99.556	99.827	103.88	102	100.46	100.87	99.185	101.45	100.55	99.998	102.56	103.03	101.71	102.13	100.08	98.254	101.5	101.97
110.19	111.43	106.8	109.56	107.66	111.58	110.72	108.75	111.15	109.39	110.2	109.01	109.7	110.27	107.82	106.91	109.58	108.59	106.08	110.19	112.75	105.38	110.72	111.52	111.98	110.23	107.48	114.44	109.85	108.52	108.16	108.89	108.48	109.87	108.42	112.54	111.04	111.31	110.16	110.15	109.29	111.14	109.12	108.41	113.42	110.49	109.3	110.05	109.71	107.34
103.6	108.95	108.02	106.66	105.33	106.52	106.06	107.53	105.17	104.93	107.56	108.75	104.64	101.87	105.37	107.49	106.25	102.55	106.76	104.91	109.64	107.08	106.62	106.27	103.4	108.09	103.44	107.77	107.08	102.89	106.06	101.78	104.76	105.97	107.52	106.76	106.63	105.16	107.64	105.09	107.11	105.48	105.22	103.74	104.32	104.39	108.17	108.31	107.84	105.15
104.64	104.89	106.57	103.09	103.44	105.13	104.23	105.91	103.92	103.03	103.43	104.51	99.687	103.27	104.03	105.21	104.01	104.57	104.93	101.65	103.42	100.58	106.71	102.32	102.76	104.65	103.54	103.55	102.7	104.75	104.14	105.69	102.36	105.03	106.59	104.87	106.27	101.45	107.02	101.68	105.28	105.22	104.03	104.46	104.11	105.2	101.73	108.14	103.8	101.44
105.17	104.33	104.29	106.73	101.41	109.85	105.12	107.49	107.62	108.05	107.11	107.68	106.11	104.74	105.61	107.22	107.06	107.75	106.14	108.44	106.58	104.73	106.16	110.3	104.41	105.65	104.14	109.84	108.79	104.23	104.16	104.94	107.42	107.09	105.49	106.74	108.39	105.71	105.96	109.15	105.58	106.79	105.21	103.29	102.87	104.65	104.96	108.44	104.52	107.26
101.02	97.969	100.26	101.39	97.187	98.114	99.678	99.304	103.45	99.369	98.588	101.2	101.07	102.22	98.437	96.399	100.53	99.755	98.762	99.692	98.757	98.212	102.37	101.86	100.56	99.291	100.3	97.758	99.074	101.11	101.53	100.34	100.4	97.895	99.179	99.98	102.3	98.03	102.58	100.93	97.534	99.627	100.27	99.522	98.812	102.53	99.955	101.06	100.89	101.83
97.874	101.72	98.723	99.404	101.16	98.157	102.36	102.78	101.82	101.12	97.124	98.892	99.903	102.78	101.56	100.41	102.2	98.825	102.02	102.08	99	99.567	100.01	101.65	100	101.36	99.991	99.496	101.76	99.124	102.59	101.09	102.52	102.29	102.89	104.21	99.634	101.3	102.81	99.113	101.35	99.923	101.97	100.76	98.369	101.85	98.793	98.831	102.49	100.19
104.08	103.57	103.71	105.57	108.79	109.61	105.68	105.45	104.83	106.13	104.1	106.93	107.32	108.13	105.19	106.12	106.6	107.76	106.83	104.89	109.86	106.89	104.75	104.86	108.53	108.33	107.84	108.44	105.92	104.01	106.37	104.94	104.7	103.89	106.27	107.69	107.52	104.18	105.42	104.48	106.98	104.55	104.99	110.5	105.96	107.27	106.98	105.06	105.78	103.75
105.41	106.18	108.96	104.61	103.11	106.77	103.96	104.91	105.74	105.34	106.97	105.6	109.79	110.28	104.22	105.68	102.79	105.14	107.94	102.88	108.84	103.64	103.37	105.97	108.03	105.03	107.74	106.78	106.77	104.23	106.39	107.41	108.37	104.95	104.8	106.62	105.24	104.55	107.47	104.78	101.41	103.61	106.34	105.81	107.17	104.92	103.38	104.16	103.73	104.78
116.74	118.36	116.89	119.14	117.69	115.39	119.96	115.04	114.41	116.45	119.14	117.8	116.05	116.05	117.67	118.32	116.77	117.32	116.45	117.85	118.92	115.57	116.75	116.53	118.23	118.91	120.35	117.04	116.86	116.58	116.66	119.92	116.26	116.77	117.59	119	116.98	117.02	117.7	118.16	120.87	118.45	117.73	120.21	117.11	118.66	118.98	117.92	116.17	115.15
108.46	108.28	107.37	108.75	105.14	108.12	105.49	109.88	107.78	107.13	106.11	107.44	105.32	108.53	105.86	104.34	104.72	108.38	109.96	106.84	108.01	105.87	107.66	108.22	107.6	108.53	111.56	107.06	105.07	106.41	104.56	106.11	110.16	109.26	104.23	108.31	108.81	107.71	107.03	107.92	106.53	106.4	108.53	108.64	110.35	106.05	106.22	108.99	108.36	108.11
106.78	102.58	105.15	108.89	108.71	101.11	107.58	105.95	106.65	109.17	107.02	106.9	108.75	108.05	104.95	107.76	104.02	109.94	107.11	110.19	105.7	107.14	106.19	105.39	104.41	110.1	106.35	107.94	106.68	106.83	104.87	104.99	107.65	102.78	105.21	103.37	105.83	108.1	108.94	104.81	107.32	108.03	106.44	105.98	107.54	106.79	107.31	105.81	107.63	103.59
112.79	110.4	114.6	113.26	110.16	111.51	111.11	112.3	111.29	112.74	111.26	112.44	111.8	111.87	112.28	114.88	110.49	111.08	112.24	111.62	110.77	108.8	112.61	109.92	110.16	110.58	113.78	113.09	113.1	109.55	112.32	112.64	112.18	112.19	112.83	111.62	110.93	109.81	112.04	111.12	114.32	110.05	112.13	109.89	108.6	107.22	112.05	112.51	109.89	110.42
108.37	108.95	111.45	109.94	107.02	110.37	109.01	111.48	110.66	111.79	110.69	109.83	110.88	111.68	109.09	108.91	106.41	112.75	110.37	110.21	108.48	109.34	109.32	112.08	112.06	109.84	108.7	110.57	105.97	109.01	108.28	109.27	112.12	109.71	110.76	107.16	108.74	105.83	109.86	106.91	107.91	108.35	112.9	110.61	110.99	111.35	110.48	109.97	109.44	109.96
105.55	103.66	105.61	107.93	104.04	107.28	105.23	105.07	107.56	105.59	105.31	105.91	106.5	105.68	106.26	107.03	107.51	107.3	105.04	105.66	104.23	106.84	109.61	106.31	106.64	108.03	104.73	106.3	108.43	107.65	107.52	108.9	105.24	106.21	107.93	106.52	106.35	104.32	106.2	107.43	108.64	102.89	108.08	107.82	106.77	104.56	106.88	108.12	107.46	105.15
105.41	103.91	108.17	103.89	104.74	103.19	108.05	105.58	106.09	104.9	106.83	106.18	106.99	107.82	103.3	106.95	106.24	108.07	106.14	105.58	107.26	107.15	106.84	107.04	107.98	108.65	104.69	105.63	104.02	107.54	107.49	104.09	103.93	102.21	107.36	105.02	105.33	107.29	108.74	105.02	105.13	105.85	107.06	104.32	105.37	107.46	104.14	108.61	102.36	106.82
107.79	110.71	109.49	111.33	109.56	109.88	112.05	111.04	108.7	111.7	109.05	107.76	111.94	111.75	109.53	107.6	110.54	109.7	106.63	108.83	109.82	111.87	109.5	109.35	114.05	114.25	110.42	109.49	109.98	111.2	108.8	111.3	106.85	105.89	110.98	111.14	107.64	110.94	108.95	108.75	110.87	112.05	109.89	108.92	109.48	107.16	112.32	104.67	110.61	108.85
115.19	111.69	109.64	111.71	110.76	111.74	112.36	111.76	112.49	110.09	105.17	110.47	108.36	110.56	115.44	111.3	110.63	113.1	109.32	112.97	111.73	111.86	113.97	109.17	114.68	110.86	109.93	109.16	109.52	109.98	111.42	108.68	112.56	112.18	112.48	111.91	112.11	105.61	112.27	110.99	112.66	114.03	112.79	110.15	112.28	111.89	112.1	111.3	109.49	109.64
99.833	101.51	97.373	98.119	99.991	102.78	98.799	100.61	100.55	99.352	100.35	98.841	99.771	97.747	99.808	99.65	100.29	97.694	99.227	101.1	102.71	100.53	99.545	99.645	99.785	98.824	101.92	102.27	99.555	100.56	97.43	101.7	101.17	99.529	101.17	102.28	99.586	99.178	100.14	96.762	99.502	98.487	100.41	98.726	98.988	97.617	98.506	100.76	96.413	100.47
104.69	105.15	107.05	105.89	103.63	103.66	105.81	104.58	103.02	104.8	105.11	110.4	106.27	104.56	108.09	104.32	107.03	105.2	103.15	106.16	103.86	103.46	104.56	109.18	105.58	105.26	105.6	103.42	108.5	104.81	105.18	103.2	106.98	102.47	105.76	105.37	103.79	105.6	107.56	105.81	105.86	106.16	106.6	103.77	104.16	103.32	105.01	104.45	103.9	105.12
109.58	107.51	108.08	104.45	106.53	105.68	108.53	105.34	107.61	106.12	106.27	106.76	108.53	107.71	106.3	105.44	105.11	107.51	107.54	105.11	104.16	108.04	108.53	106.27	104.36	104.25	104.93	108.08	109.33	104.99	106.38	106.21	104.04	104.71	110.03	106.19	106.29	106.17	107.72	106.14	105.03	107.83	105.75	105.31	108.97	105.42	109.46	105.73	107.32	109.36
112.85	109.63	111.72	109.77	112.02	111.76	112.98	112.02	114.08	112.95	111.29	110.98	111.03	111.07	111.22	109.1	112.72	110.42	109.91	110.95	111.43	111.34	113.96	109.11	110.44	109.37	109.4	111.11	112.78	110.26	110.55	111.99	110.1	112.74	114.96	108.71	114.4	111.82	110.98	113.02	113.88	109.46	112.7	114.85	106.73	109.52	111.6	110.41	113.89	109.78
105.78	104.37	105.57	103.62	106.28	103.21	106.42	104.18	104.9	103.8	103.41	106.18	102.89	103.36	103.67	105.12	105.14	103.77	106.2	103.04	106.52	106.79	104.78	104.44	105.11	108.23	101.73	106.65	105.45	106.53	102.77	102.09	106.64	104.19	109.26	105.44	105.13	106.47	105.87	105.9	104.75	105.57	105.63	105.78	102.7	101.6	104.46	105.98	103.56	104.75
101.29	98.832	100.02	102.1	101.31	100.79	102.71	99.443	99.003	98.872	100.98	102	99.873	96.749	102.71	101.02	100.17	100.25	101.19	97.747	101.2	101.14	99.227	101.91	97.506	98.707	98.701	102.69	100.36	102.12	100.64	101.3	102.03	103.09	103.46	100.88	100.39	102.18	101.25	100.48	101.85	104.34	100.97	103.58	104.05	99.732	102.68	103.46	97.612	103.75
100.14	98.662	97.529	97.621	100.28	101.2	98.681	97.345	99.284	94.029	98.631	98.646	98.889	102.75	100.49	97.831	100.38	95.85	100.57	100.88	99.37	103.01	97.308	98.918	99.851	98.956	96.144	102.11	100.47	100.42	100.21	99.468	99.302	98.291	98.213	103.15	97.509	102.02	95.412	100.93	96.058	99.654	100.86	100.45	98.086	101.2	98.321	102.24	96.218	100.02
104.07	104.24	101.31	103.57	105.09	106.34	106.81	106.67	105.5	108	105.68	104.05	106.24	104.8	103.15	104.33	106.02	107.83	104.34	106.88	106.3	105.69	105.12	102.79	104.19	108.64	105.03	107.85	107.88	108.04	106.88	105.41	103.44	105.12	104.87	103.59	104.67	105.08	107.94	106.81	107.74	108.38	105.9	104.57	105.49	107	108.42	105.34	108.42	107.52
103.2	104.72	104.75	102.49	103.61	99.154	102.87	104.73	103.51	101.99	103.83	103.01	104.98	106.11	102.81	105.04	104.98	104.09	105.2	105.18	107.72	102.89	104.96	104.09	102.85	103.21	103.9	105.18	102.42	105.66	107.13	105.22	103.84	105.8	107.03	103.31	104.35	105.33	105.07	106.27	103.64	104.31	108.51	107.16	103.37	104.1	104.23	105.1	106.4	101.82
113.23	111.81	112.22	112.23	111.54	112.26	109.04	112.15	110.25	111.28	110.5	113.43	113.84	112.32	110	112.15	109.72	113.34	111.62	113.59	109.18	112.49	112.45	112.77	113.32	111.92	109.48	110.92	110.59	111.5	112.01	114.62	106.24	113.31	110.93	109.56	112.27	113.72	109.61	111.95	114.23	112.6	112.45	109.76	114.12	111.73	111.46	114.9	113.26	115.14
115.59	112.76	112.08	111.08	114.67	110.39	113.55	113.39	114.02	111.08	108.64	110.81	110.21	110.81	111.54	110.86	112.06	111.16	109.6	109.5	109.68	110.33	111.61	112.48	113.88	110.86	111.83	109.17	111.98	110.3	110.72	108.24	108.96	111.2	113.88	111.05	108.25	110.99	111.37	111.67	111.55	109.82	110.74	111.43	110.82	111.29	110.57	109.33	110.12	109.09
111.31	110.16	111.82	109.48	112.21	112.44	110.01	114.3	111.6	112.66	112.65	114.05	115.39	111.97	111.66	110.36	110.28	109.53	109.55	108.96	110.09	111.35	113.61	112.73	111.65	113.52	110.18	114.7	113.76	108.54	114.06	110.77	110.39	110.65	109.91	113.12	113.05	111.9	109.12	112.38	107.85	110.39	112.55	110.44	110.13	110.33	114.07	112.18	110.93	111.32
100.16	99.114	101.74	99.768	98.372	99.163	100.46	101.5	102.17	103.66	101.32	99.128	104.04	101.38	103.46	103.58	101.37	96.927	98.17	103.35	102.88	100.75	103	99.111	100.25	102.91	104.87	102.6	101.24	102.48	98.718	101.9	99.699	100.46	98.791	103.32	101.74	103.8	100.98	99.435	98.411	100.76	98.062	99.951	99.581	102.41	100.2	99.222	101.77	100.2
104.44	106.05	103.07	104.26	106.12	103.79	101.74	106.83	103.09	101.23	105.65	101.88	105.93	101.63	106.37	101.77	106.18	103.92	106.8	105.04	102.34	104.45	104.21	101.16	101.44	103.8	105.45	104.54	105.61	103.4	108.04	107.2	105	105.79	104.28	103.53	102.2	103.96	103.27	102.52	103.79	107.55	106.46	102.41	106.32	102.18	106.42	101.97	104.75	107.81
98.59	99.191	97.877	98.199	98.595	98.418	99.601	101.15	101.75	99.965	96.044	98.631	99.47	98.809	99.689	98.627	101.9	102.12	100.11	97.824	101.95	102.79	99.054	96.586	100.58	100.99	98.589	98.062	98.577	99.838	99.037	100.76	99.711	98.201	101.4	99.824	97.531	101.81	99.389	103.35	100.33	103.01	98.745	98.297	101.89	99.895	100.57	100.09	100.69	100.14
111.71	111.92	109.47	113.21	110.27	109.62	110.83	112.04	110.35	112.41	112.28	111.21	112.1	109.78	113.73	109.57	111.66	112.92	109.71	109.2	114.85	109.6	109.93	113.22	112.47	110.37	109.86	107.35	108.14	110.07	110.67	111	112.71	112.65	110.67	108.67	110.54	109.58	112.69	109.63	111.05	109.79	109.78	107.65	108.61	108.34	111.19	109.92	111.54	111.18
105.8	102.35	104.31	101.55	103.07	104.57	103.95	106.26	104.53	107.28	104.81	104.57	103.89	103.36	104.59	105.17	104.47	108.13	107.05	106.77	102.86	107.13	106.3	102.42	105.32	101.78	101.39	103.26	103.89	99.052	102.81	101.35	103.92	104.01	106.33	103.12	105.84	104.49	103.03	104.93	105.89	103.91	107.02	106.79	103.29	104.46	100.93	105.35	104.56	103.81
106.27	102.78	105.24	103.72	107.25	103.32	105.92	105.74	105.41	107.34	108.45	107.51	107.2	108.81	106.15	107.57	107.77	105.69	105	103.85	104.76	107.37	106.91	106.99	107.08	105.68	104.48	104.22	102.94	104.67	104.03	105.41	105.97	103.61	104.14	107.25	105.61	107.43	107.16	105.08	108.06	106.38	102.71	105.89	106.59	104.96	101.05	108.81	106.32	105.49
111.63	111.83	112.52	110.97	113.29	115.41	114.48	112.61	114.47	111.32	112.72	110.67	113.64	110.18	113.27	111	112.21	112.63	110.15	113.44	117.16	112.46	111.78	113.77	112.42	112.77	112.48	112.93	113.01	110.03	111.6	115.66	112.98	110.25	113.22	110.8	112.2	113.02	111.68	112.4	111.44	112.54	112.86	109.17	111.81	111.58	113.73	113.68	112.82	111.24
110.89	112.47	112.98	110.31	113.11	112.27	110.69	110.69	112.64	111.37	112.8	110.69	111.04	111.28	113.89	114.84	112.55	112.43	113.22	111.77	110.85	111.25	110.42	112.29	109.84	113.16	114.41	109.64	113.23	112.17	114.22	112.14	114.62	109.96	114.32	114.95	113.62	109.46	112.83	112.67	114.12	112.17	113.13	111.85	112.47	111.89	112.99	108.96	112.08	110.8
110.93	110.1	115.47	110.52	109.52	110.42	111.53	111.47	113.91	113.07	112.22	109.59	109.67	113.08	114.24	111.95	109.69	111.85	113.07	112.73	114.07	112.17	111.1	110.8	111.7	112.16	110.92	110.49	112.1	109.85	116.74	112.85	111.24	113.75	111.86	109.96	112.12	112.1	113.3	108.89	111.31	112.25	110.23	113.41	113.22	112.89	111.23	109.78	113.26	114.77
105.93	106.38	105.02	107.58	108.73	107.47	107.02	104.75	106.81	106.23	108.86	107.9	108.9	105.73	105.42	108.34	103.78	109.28	107.08	106.73	105.26	105.79	108.77	108.19	105.27	107.8	105.55	104.69	106.66	106.27	104.94	107.44	105.3	109.12	105.68	107.87	108.93	107.16	107.78	106.05	105.46	105.78	109.16	109.92	102.87	109.3	108.8	105.56	106.63	107.53
110.81	111.01	108.15	110.48	109.19	115.04	111.49	112.75	109.73	109.68	110.69	109.13	110.53	111.91	107.34	112.2	110.22	111.49	110.83	111.67	110.34	113.26	109.69	111.57	111.61	110.37	112.99	109.03	113.06	110.48	110.78	114.45	112.55	109.22	109.27	112.11	109.94	111.62	110.77	112.33	108.49	112.81	110.36	113	115.14	109.23	111.24	109.65	112.36	111.9
107.4	104.95	109.82	106.18	104.21	106.27	108.39	104.6	106.28	106.95	107.61	105.21	105.14	109.82	104.84	107.88	107.23	106.2	107.1	104.19	105.66	107.1	106.45	106.22	108.43	110.32	105.76	109	107.62	107.87	104.48	104.19	106.52	107.5	104.54	105.59	107.16	107.73	108.84	104.1	104.2	108.59	109.35	110.59	108.52	103.73	109.79	108.47	105.37	105.42
113.38	114.91	116.89	111.87	113.09	116.87	117.21	116.84	117.28	119.1	115.14	118.88	118.03	113.27	116.72	113.79	115.6	119.18	117.08	117.85	117.08	114.33	114.65	116.35	119.28	117.46	116.3	117.64	115.95	118.59	118.08	116.9	115.29	115.48	116.57	116.47	116.6	114.16	118.41	116.21	116.68	117.56	114.23	116.6	116.08	116.32	117.02	119.3	113.9	115.84
106.96	103.76	105.8	103.19	106.35	105.5	106.56	105.15	105.92	104.54	105.84	105.06	105.77	106.27	103.98	108.11	104.67	106.11	104.57	106.71	106.49	107.7	105.11	105.97	106.25	103	103.42	105.62	108.04	104.34	106.63	109.14	105.58	106.27	106.75	104.18	106.43	104.93	105.7	107.45	105.28	104.33	105.57	105.16	107.44	107.33	108.57	103.89	106.37	105.46
111.32	111.1	110.85	111.21	113.97	110.82	108.93	111.82	113.57	111.22	111.34	112.12	111.85	110.28	110.58	112.72	112.41	112.82	110.4	113.73	111.06	109.75	110.91	111.16	111	111.93	115.24	109.7	109.36	110.84	112.79	113.14	111.45	113.03	111.77	111.16	113.83	112.11	111.51	113.28	109.16	111.44	112.75	110.38	110.39	110.24	111.53	107.77	113.59	113.28
105.62	106.44	109.11	104.64	106.85	107.1	105.86	102.56	105.55	108.61	104.21	107.88	110.06	103.88	107.33	106.13	108.06	105.37	107.68	103.99	106.27	105.5	105.77	106.4	105.34	109.32	104.85	105.04	104.24	105.03	107.49	105.88	106.5	108.37	106.78	108.93	106.47	102.5	107.28	105.28	104.13	103.26	107.61	103.76	109.3	104.09	103.16	104.97	102.86	106.93
98.764	101.41	99.914	100.66	100.46	98.737	98.368	102.98	94.755	102.45	100.49	101.12	100.3	99.138	104.04	101.42	100.77	101.36	99.94	99.785	100.51	97.971	97.522	102.94	101.57	98.499	101.13	98.27	100.12	100.56	98.478	100.39	98.388	96.555	99.328	99.199	100.8	99.899	98.453	99.078	98.554	99.303	102.11	102.52	98.968	100.19	97.372	100.07	99.428	101.1
113.14	112.41	109.48	112.31	111.77	108.52	113.11	112.29	112.77	113.11	110.45	113.81	112.22	113.8	112.81	110.85	109.68	112.96	109.25	112.95	108.46	109.9	110.89	112.22	112.43	110.23	110.07	111.06	111.16	113.42	111.74	111.6	109.6	110.99	111.94	112.37	111.53	106.87	109.92	111.12	111.48	111.36	111.84	113.81	108.81	110.9	108.33	113.4	109.33	110.87
102.79	105.12	105.27	107.58	104.72	107.4	106.95	108.57	106.5	102.83	103.34	107.73	106.8	104.08	105.27	105.27	104.9	104.92	105.49	106	106.49	105.4	103.51	105.99	108.18	105.98	106.18	106.44	106.37	107.79	105.05	104.87	107.25	105.24	104.43	103.96	104.99	102.45	105.68	105.83	106.67	106.03	104.66	103.89	107.52	106.8	106.23	105.53	103.92	105.98
101.51	102.23	101.16	99.289	100.5	99.8	102.69	100.33	100.69	99.579	102.15	99.993	100.52	99.636	97.65	102.64	100.38	99.371	99.419	100.51	99.809	100.97	98.701	99.55	98.025	98.138	98.913	98.341	101.15	99.507	99.99	96.593	98.948	99.032	101.12	101.67	101.81	98.629	97.624	96.879	99.397	99.277	99.772	99.546	101.56	99.734	100.88	98.926	101.82	102.53
107.76	109.94	107.75	109.18	107.19	109.81	106.8	112.29	110.21	110.65	111.25	113.14	107.35	110.54	109.65	110.27	110.91	109.55	112.26	109.57	111.33	110.46	108.3	108.9	110.14	110.93	111.28	110.03	110.27	112.8	110.03	111.92	111.18	109.47	108.54	110.2	112.06	110.79	108	109.95	109.6	111.42	110.48	109.87	114.12	112.43	109.8	110.1	111.4	112.19
111.06	109.1	110.04	110.32	113.15	111.95	112.57	113.19	114.57	109.29	111.02	112.58	111.66	108.41	109.42	109.91	107.06	110.03	111.58	113.42	110.61	111.71	113.64	113.56	111.38	114.05	112.4	115.12	114.45	114.58	108.65	112.94	109.02	110.69	111.72	110.39	114.11	107.72	108.08	109.61	112.93	112.58	110.84	111.25	111.15	112.9	110.76	112.95	111.28	110.76
108.13	106.6	107.35	106.37	109.1	106.78	105.35	107.15	104.09	104.39	104.77	106.06	106.16	107.86	103.81	102.82	104.15	104.36	106.27	105.42	105.92	103.48	104.93	105.56	105.76	107.26	107.79	105.03	107.73	104.79	104.35	102.37	104.28	105.05	104.45	103.56	105.24	104.48	105.42	102.98	106.92	104.32	104.8	104.71	104.35	108.33	104.56	108.18	107.32	106.56
107.82	104.92	109.81	110.2	105.26	107.87	109.43	107.54	106.92	105.76	108.02	107.22	109.21	103.42	105.93	104.86	105.26	104.32	107.07	106.66	106.96	107.21	105.98	107.74	105.24	107.68	108.8	108.57	106.57	108.3	108.32	105.94	106.62	103.83	105.36	103.88	105.84	106.22	107.64	109.54	106.62	105.77	105.05	103.52	107.15	104.93	105.46	106.37	108.85	109.81
103.53	105.57	105.07	104.19	104.94	105.38	107.28	102.98	103.62	104.82	102.46	106.01	105.21	106.31	105.72	105.48	105.19	105.78	104.1	105.02	104.95	103.31	105.52	104.52	103.1	105.3	105.51	104.54	103.75	103.66	107.75	102.05	104.46	104.1	107.42	106.48	102.71	107.19	105.54	105.12	103.22	103.5	102.84	103.58	104.76	105.45	104.85	104.03	103.77	104.31
107.68	110.84	106.61	105.29	109.03	108.85	109.25	109.41	108.34	105.3	106.04	107.45	106.11	106.77	107.73	106	105.54	106.14	106.79	108.02	105.6	108.28	108.5	106.6	107.75	109.4	107	108.2	108.99	106.22	107.39	108.5	106.66	106.04	106.14	105.97	106.12	107.83	106.77	107.92	109.82	108.84	104.7	107.14	110.58	109.42	106.79	103.74	107.13	106.96
105.68	106.65	101.91	106.39	108.96	105.09	106.93	105.76	103.77	105.44	106.42	104.73	104.12	104.46	105.32	105.81	105.21	104.96	105.16	104.92	107.09	106.07	104.87	103.12	106.47	106.84	105.01	105.1	106.2	107.75	107.12	103.91	105.45	109.1	102.92	104.05	106.55	107.68	104.04	105.46	104.75	103.59	104.69	108.36	103.65	107.18	107.61	104.72	105.3	105.44
107.27	107.85	106.83	107.59	102.58	106.51	106.6	109.55	109.79	107.07	108.14	109.26	106.59	102.35	107.27	110.14	110.41	105.29	106.42	109.13	107.19	106.9	105	107.85	107.07	106.38	109.65	108.89	107.51	108.31	107.48	106.84	106.5	106.28	107.97	103.16	108.44	109.22	104.7	107.6	107.7	104.92	105.06	108.24	106.79	109.81	109.68	108.3	104.49	107.62
103.52	104.11	106.09	99.013	104.81	104.15	103.97	103.67	104.01	104.3	103.02	103.55	106.3	103.17	102.6	106.16	99.547	103.09	101.29	103.66	105.02	104.15	104.26	103.24	103.21	107.1	104.38	101.38	107.49	103.15	108.1	103.41	103.38	104.89	102.63	102.74	102.5	100.85	106.17	105.91	104.52	109.86	102.84	105.38	104.15	104.97	104.31	102	104.48	103.02
119.41	118.76	118.34	120.04	118.66	118.8	115.33	116.38	119.06	117.19	118.57	116.31	115.02	115.32	118.4	117.53	116.58	115.16	118.56	119.56	116.18	118.52	118.85	117.03	118.03	117.93	118.24	117.9	114.16	116.39	117.79	115.6	114.79	119.04	115.55	120.19	118.76	117.25	118.4	119.31	122.67	117.24	113.13	113.96	117.13	118.5	119.04	117.16	116.38	117.72
104.88	104.57	108.92	104.04	108.15	106.87	104.25	106.83	104.88	105.49	102.3	104.47	105.72	106.76	105.24	105.07	103.99	106.69	104.51	103.95	104.24	105.99	105.49	103.29	101.11	107.31	105.32	104.77	104.6	106.81	108.9	110.1	107.2	100.93	107.61	106.56	107.27	102.48	106.37	106.96	107.44	106.6	106.33	104.76	107.03	107.97	108.89	106.37	103.63	107.77
104.59	104.61	107.33	107.93	105.95	109.2	105.28	106.99	108.36	105.81	104.48	105.44	103.5	105.14	108.38	105.48	106.38	109.24	107.48	106.15	106.39	104.22	103.92	106.33	111	104.01	109.83	108.05	108.47	106.68	107.68	109.46	106.27	107.9	107.67	108.06	106.55	104.67	106.99	106.21	107.12	106.8	106.44	105.22	106.97	105.26	105.51	105.01	103.31	107.46
112.39	112.03	114.43	112.04	112.44	112.5	111.32	111.58	113.58	112.38	111.86	111.84	110.32	112.18	111.08	110.68	111.93	111.1	112.27	108.38	109.26	111.1	112.07	111.21	113.03	114.24	114.33	112.51	112.39	111.18	111.1	109.17	113.26	108.69	109.68	113.26	113.05	109.54	111.03	113.88	113.48	109.71	110.32	110.64	113.15	110.81	114.14	112.15	113.21	110.42
104.17	102.87	104.2	107.84	106.2	106.57	107.64	105.37	107.22	105.46	106.29	105.88	106.17	107	104.95	104.04	102.81	108.39	108.49	105.24	105.01	104.8	108.85	107.87	107.76	104.68	105.9	109.93	108.08	106.3	103.93	107.14	105.81	108.67	107.16	104.72	104.78	104.51	106.09	106.96	104.28	107.22	103.89	103.53	104.96	105.89	108.37	104.34	108.29	103.32
99.783	101.01	94.055	100.36	100.94	99.266	99.987	100.2	100.97	98.483	98.98	99.67	98.949	103.09	101.07	100.12	100.55	100.48	99.457	99.071	101.15	99.492	101.33	104.58	101.23	100.33	96.693	98.534	98.369	100.48	99.479	97.785	101.01	98.224	98.967	97.5	97.359	101.7	99.659	97.62	97.053	100.85	100.27	101.56	100.22	95.938	100.11	100.58	99.844	103.41
102.23	100.92	98.994	99.62	101.73	99.474	96.072	98.979	100.13	99.073	93.963	102.35	99.213	103.35	102.03	99.737	100.54	93.33	98.501	99.13	97.149	99.425	98.217	100.48	99.414	101.49	98.039	97.265	100.03	99.467	99.983	99.437	98.406	99.231	102.33	100.78	99.312	98.868	98.012	100.59	100.83	99.481	96.802	100.17	99.443	98.03	99.556	99.308	98.401	99.221
105.12	106.44	108.17	104.7	106.96	106.22	103.84	105.77	107.13	105.97	103.4	104.18	104.97	108.09	105.13	103.35	103.32	107.68	105.94	102.01	107.6	106.17	107.26	108.34	103.37	102.85	107.05	106.41	103.88	109	106.25	105.12	106.62	103.79	105.86	105.78	106.49	108.23	106.81	108.16	105.6	111.2	109.3	107.51	107.07	109.29	105.28	108.17	108.51	105.29
114.96	113.48	108.92	112.82	111.23	112.67	111.89	110.87	111.68	110.91	111.78	111.39	112.07	114.71	110.88	110.02	112.03	110.08	111.74	112.92	113.41	114.33	111.66	109.8	114.07	110.92	112.17	111.4	112.06	115.83	109.85	110.81	111.5	113.34	111.78	113.11	112.69	114.27	113.72	113.6	112.17	111.96	113.27	113.48	113.95	110.61	111.47	112.47	112.36	114.2
103.4	105.32	109.35	106.5	106.43	108.29	107.97	106.94	105.4	106.22	105.15	110.28	103.29	108.8	107.85	109.06	108.37	107.27	101.22	104.77	102.46	107.59	106.43	104.56	107.04	104.41	103.66	104	105.15	108.68	107.41	106.59	106.62	103.31	103.94	107.96	104.35	106.51	106.13	106.8	105.84	105.83	104.24	104.93	105.42	104.8	107.91	107.12	106.23	104.37
106.53	105.61	106.29	107.7	102.94	103.37	106.88	105.81	108.36	105.71	105.77	105.33	109.4	106.33	106.69	105.68	108.92	104.01	106.67	108.31	108.81	108.8	106.27	109.56	104.82	106.59	105.93	108.09	107.08	103.2	107.07	103.04	107.88	105.78	107.65	105.22	106.22	106.37	106.91	105.57	107.13	104.48	109.07	107.52	107.36	107.19	105.71	108.07	104.55	105.41
112.57	112.97	111.13	111.62	113.65	112.64	113.09	114.41	110.99	109.21	111.97	114.57	109.49	111.59	112.84	112.78	113.63	112.62	112.04	110.27	113.52	111.94	111.58	111.15	109.65	111.86	110.12	113.24	110	112.66	108.91	110.73	114.6	107.89	110.6	112.52	111.22	110.71	111.11	112.57	113.19	110.18	112.86	110.72	113.27	110.98	109.08	107.77	111.77	113.88
102.61	105.98	105.62	105.53	104.41	106.25	104.04	104.24	103.78	102.64	107.35	102.27	102.1	105.93	105.34	105.61	103.11	107.12	106.48	107.02	105.48	107.59	104.98	105.87	104.46	103.18	103.01	106.74	103.68	102.13	104.07	105.37	103.06	109.18	106.1	104.8	105.61	104.17	103.55	102.58	104.13	102.86	105.56	106.61	103.91	104.26	105.25	106.31	105.39	102.73
104.83	104.23	103.74	102.14	107.16	106.82	105.9	108.96	103.3	108.54	105.55	102.77	104.76	104.87	105.2	104.93	103.91	104.06	105.18	103.05	106.65	103.58	106.78	105.28	101.44	104.54	104.98	105.74	106.19	105.12	102.92	107.14	105.98	106.84	107.44	106.81	101.68	103.8	106.32	108.17	104.89	106.83	102.79	106.82	107.37	104.91	104.34	105.47	105.64	105.79
102.34	106.53	109.14	103.97	106.68	104.41	102.33	105.27	104.2	107.08	104.91	104.44	105.03	105.46	103.84	108.65	106.49	105.41	104.35	104.48	109.8	104.26	108.71	108.98	107.09	106.82	103.82	106.12	107	105.67	107.69	107.77	104.26	106.7	106.13	104.86	106.19	109.03	104.52	103.79	105.32	107.33	107.41	107.15	104.48	107.32	108.37	104.73	105.87	104.31
110.73	109.19	112.19	111.68	110.15	110.92	108.92	109.68	111.12	113.14	110.98	111.13	112.26	108.42	108.28	112.45	110.26	110.83	112.41	109.51	111.95	107.93	110.25	112.06	109.66	108.24	112.32	108.76	110.79	113.47	109.64	112.61	109.83	110.18	109.52	106.25	112.87	108.93	109.86	111.83	111.22	106.28	111.66	113.66	109.06	109.13	108.1	110.36	109.99	106.49
107.09	105.63	107.28	105.09	105.67	106.86	105.61	108.52	106.61	108.89	103.88	105.44	104.92	104.05	105.15	109.41	104.05	102.82	106.12	105.52	103.48	106.08	106.16	104.13	102.15	107.88	106.57	106.73	104.28	103.34	106.72	106.62	106.31	106.12	106.38	103.45	105.83	105.43	107.51	108.16	105.87	106.67	106.24	108.7	105.8	107.16	109.55	109.5	106.79	110.47
109.27	112.14	111.67	108.75	112.32	107.84	112.11	114.16	111.35	110.04	108.39	109.82	111.16	111.54	112.53	111.12	111.79	109.87	114.85	110.15	110.64	110.08	115.07	113.5	110.75	110.31	110.24	109.28	110.84	111.96	108.34	113.17	112.26	112.68	109.47	109.67	111.89	110.51	110.77	112.14	112.91	108.41	111.69	109.32	110.95	112.43	112.32	111.21	110.06	109.66
108.8	105.01	104.07	104.19	106.28	107.01	104.54	105.59	105.47	106.41	105.77	104.45	107.49	106.61	109.23	106.52	108.25	106.51	104.73	103.39	107.19	105.56	102.25	105.84	105.73	104.57	106.26	107.15	105.86	105.45	104.17	105.09	107.69	105.02	103.1	107.28	105.93	103.45	104.72	105.73	105.4	104.91	105.07	106.12	103.15	106.26	105.89	101.84	109.36	105.17
102.23	101.33	104.18	102.27	99.674	100.77	100.82	100.25	100.72	96.886	101.67	104.38	99.861	99.134	96.684	101.97	102.58	101.57	101.32	101.06	101.25	102.75	103.45	96.191	101.09	100.58	101.21	96.493	102.63	98.218	96.662	98.757	100.48	98.215	101.54	100.51	100.98	100.8	102.85	99.849	102.76	98.119	97.985	99.741	102.95	99.315	99.939	102.69	98.979	100.59
112.55	114.55	113.74	113.46	114.8	110.96	115.2	114.57	114.74	115.78	111.02	111.59	112.83	113.56	113.55	109.04	113.68	114.18	109.72	115.31	112.73	111.7	111.1	115	113.73	114.79	108.89	117.64	114.62	111.82	113.28	110.44	114.25	111.76	111.58	111.7	111.87	115.09	113.88	114.93	112.09	115.25	115.19	113.83	112.91	112.33	115.02	112.96	110.88	116.54
105.21	106.47	110.41	105.76	105.8	102.6	103.84	107.31	107.33	107.4	103.52	108.44	106.16	106.1	104.55	103.01	105	104.72	105.5	104	105.64	106.27	110.63	105.95	106.96	104.18	105.47	107.87	106.42	105.68	107.26	107.83	108.15	107.4	101.97	104.05	104.73	106.25	102.93	105.09	107.07	106.02	108.41	108.15	105.61	108.08	104.83	105.5	108.87	105.62
98.217	97.737	101.61	102.11	100.78	97.618	102.34	102.14	99.035	103.36	101.79	99.785	100.61	98.244	98.634	101.81	96.555	98.755	97.621	99.495	100.91	101.68	102.18	98.24	99.408	101.27	102.88	99.997	101.95	100.41	101.69	95.82	100.14	102.02	98.999	102.89	100.09	102.72	99.788	98.609	100.01	99.031	100.56	96.763	97.703	97.459	100.43	98.353	103.02	98.529
109.73	107.83	107.05	107.18	105.47	107.62	107.65	107.14	106.39	106.12	107.11	105.39	109.56	105.28	106.83	106.1	107.38	104.64	106.01	107.84	108.27	104.33	105.53	108.58	105.89	108.07	105.72	108.55	105.73	106.58	101.84	105.55	106.95	105.43	103.03	104.52	111.19	106.03	107.2	106.77	106.4	108.35	104.11	103.62	105.09	106.05	105.08	102.59	108.45	107.53
104.12	105.18	106.94	107.28	101.06	104.27	104.82	104.2	105.67	103.18	104.85	103.53	105.31	100.67	104.31	103.47	102.07	104.31	104.03	104.39	105.97	105.07	104.64	105.7	107.44	102.9	102.46	104.26	104.52	103.54	101.03	105.86	104.07	104.52	101.83	104.6	105.74	104.96	106.92	102.74	104.26	103.81	103.57	107.75	101.55	106.89	103.57	103.21	104.18	105.87
104.99	105.86	104.45	104.83	110.95	106.35	106.08	107.29	106.35	105.52	107.6	106.98	105.67	109.73	105.42	105.27	106.42	104.54	108.08	104.73	108.78	106.64	101.41	104.23	107.65	106.67	108.88	104.4	106.88	108.93	107.35	106.53	106.48	105.34	106.57	109.47	105.34	107.06	105.1	106.11	105.09	107.61	105.96	105.01	105.84	104.41	106.32	108.09	109.53	105.01
106.73	106.33	108.44	107.1	108.9	107.68	105.21	108.98	106.94	105.83	105.41	107.58	108.83	106.6	107.48	104.85	105.97	105.83	108.17	105.48	109.51	107.01	106.06	106.28	106.66	111.46	105.48	106.05	106.84	105.85	107.48	106.35	106.93	104.81	105.14	108.07	108.66	106.61	105.54	107.57	105.61	104.66	109.4	107.25	104.94	105.91	104.92	106.11	110.06	104.09
98.973	100.22	101.94	98.381	100.95	98.799	102.04	99.315	99.111	100.42	96.299	97.009	100.32	98.465	97.88	101.58	101.1	100.05	99.676	97.688	98.302	101.61	100.05	100.04	100.61	98.97	100.5	98.864	98.181	97.776	100.72	100.63	100.75	103.01	100.11	101.85	100.76	98.23	100.06	100.31	99.704	100.33	99.636	101.36	96.223	99.194	98.52	99.565	99.393	99.208
103.1	97.452	97.636	100.05	99.085	98.069	99.493	97.55	101.5	98.9	100.15	96.183	103.45	98.158	100.53	95.701	103.98	100.43	102.32	97.908	98.865	99.313	98.81	100.88	96.476	97.147	102.54	99.923	98.409	101.37	101.32	100.29	99.301	99.789	99.417	99.373	100.69	99.361	99.34	95.673	101.2	98.298	102.38	101.95	100.35	99.673	100.84	99.108	97.768	96.913
110.33	109.79	106.15	110.52	111.03	111.38	106.03	111.97	110.38	111.73	111.78	114.59	114.31	111.09	112.5	111.57	110.28	110.73	110	112.38	109.66	111.19	107.5	109.04	113.56	111.2	111.51	111.74	109.91	112.3	109.87	112.94	110.12	108.56	112.26	111.32	110.49	110.25	109.68	110.04	113.36	112.34	114.61	110.66	107.4	112.07	112.19	112.24	109.77	111.37
109.03	109.45	108.95	114.42	112.41	112.97	109.43	109.01	115.92	113.31	112.4	110.29	110.86	110.67	110.23	111.94	109.54	110.33	112.97	109.98	112.93	111.03	113.12	112.4	111.06	112.04	109.98	110.41	110.64	111.17	113.09	111.16	110.43	111.9	112.53	109.67	112.34	108.91	110.14	111.48	109.94	110.18	109.85	111.9	109.5	108.82	112.09	109.64	112.8	110.77
104.95	99.872	106.79	105.87	105.66	105.75	107.42	106.5	106.46	105.36	106.49	105.08	109.12	103.84	105.57	106.68	105.68	107.96	103.75	110.51	104.36	104.21	108.06	104.33	106.43	104.66	106.65	107.35	108.23	105.75	104.53	105.08	105.64	104.09	106.91	104.48	105.95	105.42	104.12	104.38	106.78	107.8	103.7	107.48	107.27	106.03	105.21	104.64	108.43	106.99
103.52	106.38	106.75	103.03	105.11	101.45	104.12	104.69	103.28	101.71	100.16	102.67	102.51	103.95	105.84	101.92	103.33	104.98	102.04	104.62	101.85	104.16	102.52	103.97	105.75	105.89	105.78	103	106.48	106.26	105	103.4	103.35	104.55	102.6	104.37	106.81	102.32	105.1	104.9	103.62	103.86	105.56	107.19	104.01	106.03	102.96	103.76	103.96	104.02
100.91	100.27	100.51	104.83	101.19	103.09	102.7	100.4	101.04	99.852	100.73	98.578	97.16	100.88	100.16	101.53	101.17	103.63	102.16	99.253	98.126	100.11	101.96	99.101	102.49	101.65	99.758	101.91	100.1	97.919	100.09	101.76	97.37	102.99	101.77	102.52	101.81	102.27	98.478	103.3	97.353	98.006	97.483	103.3	102.37	99.95	101.97	100.14	101.91	103.34
104.94	103.02	103.45	109.31	106.02	103.96	107.85	104.88	106.41	107.4	107.28	106.9	106.27	107.72	105.9	106.53	107.06	105.34	108.09	107.43	106.95	107.49	106.3	106.29	103.73	102.34	105.51	106.27	106.1	103.7	104.02	107.51	109.21	105.54	106.58	107.1	105.27	102.04	104.85	103.64	104.87	105.97	105.01	104.33	107.6	105.26	103.37	108.29	102.47	106.91
110.9	113.51	112.23	111.38	109.91	111.28	111.94	108.95	111.82	112.17	115.25	109.27	111.38	110.35	113.25	110.85	109.87	112.17	109.38	110.86	113.41	111.05	113.14	109.13	114.36	108.73	111.99	112.31	112.65	110.01	111.31	109.75	111.08	108.47	112.48	113.82	114.44	112.16	111.51	113.51	110.27	111.76	113.33	112.79	112.59	113.25	112.8	111.07	114.11	110.49
108.2	109.81	112.57	110.41	111.21	110.81	111.98	111.34	112.97	107.58	109.17	111.94	109.43	108.86	109.47	109.26	109.86	105.43	114.19	111.55	112.47	111.61	111.39	110.22	113.57	108.67	110.14	108.94	110.1	110.79	110.52	109.72	111.16	112.66	110.17	108.46	110.58	108.83	110.96	111.47	107.79	110.91	108.25	111.47	111.68	111.61	109.87	108.56	109.45	110.14
111.04	113.56	112.26	111.98	108.54	113.21	112.93	109.01	110.53	111.44	109.21	110.22	110.74	109.88	110.52	111.72	112.51	109.99	111.93	111.76	112.58	111.36	110.47	111.75	110.59	113.23	111.5	113.23	112.32	113.15	108.72	112.83	113.21	111.38	108.6	112.89	112.8	112.18	111.06	110.06	111.28	108.37	109.12	113.75	111.36	109.69	112.48	110.99	113.48	113.56
120.89	117.78	118.49	119.6	118.12	118.53	118.02	118.4	119.83	121	117.8	116.14	116.79	119.89	117.81	117.01	116.03	117.39	115.97	115.2	116.63	116.41	117.53	117.5	118.86	116.3	112.87	116.58	116.19	117.92	118.86	118.06	117.55	117.35	117.16	119.35	118.75	120.1	116.42	119.1	116.98	119.19	120.04	118.91	116.54	118.62	121.07	116.37	118.84	116.85
106.32	106.06	105.02	109.78	108.47	105.66	108.41	107.5	106.68	107.92	107.26	108.43	106.74	108.26	108.13	107.36	105.76	106.8	108.69	106.61	105.44	107.3	108.63	110.18	107.38	109.31	104.1	108.18	107.99	106.23	107.27	103.72	110.11	108.59	106.32	108.3	104.91	107.06	107.81	106.84	106.48	102.88	106.82	104.31	107.72	106.58	105.47	108.99	107.54	106.5
105.6	104.72	104.84	106.11	107.25	106.51	105.55	106.77	105.63	103.87	104.89	102.41	104.26	106.08	104.2	107.65	106.58	108.31	104.1	105.48	103.02	103.65	104.27	105.86	106.01	104.78	103.33	103.18	105.64	109.14	106.26	104.34	105.87	108.59	103.26	103.34	104.21	103.65	108.58	109.93	104.82	108.19	106.47	108.95	105.05	107.65	107.6	105.95	104.44	105.88
106.83	105.51	105.49	106.12	105.91	105.16	106.98	104.18	105.96	103.22	105.77	102.54	107.11	104.74	107.12	105.15	104.27	103.56	106.25	106.09	105.67	105.62	102.18	107.44	107.58	106.14	106.54	105.53	103.98	102.29	106.29	105.99	106.09	101.31	105.24	107.15	108.66	105.52	109.71	105.79	103.63	105.98	104.18	102.77	105.33	104.52	104.35	105.19	107.87	105.79
106.06	106.84	103.96	107.62	107.7	106.93	104.14	108.33	107.89	104.56	106.46	108.85	105.96	106.97	104.04	105.34	108.06	106.84	107.92	102.87	104.48	106.51	105.72	105.08	105.59	101.44	104.19	104.82	104.98	106.83	109.63	103.68	106.7	106.55	103.66	109.07	104.83	106.7	105.15	110.72	105.33	104.55	104.67	108.64	105.58	107.01	104.77	106.82	107.61	106.33
106.3	101.78	105.36	107.23	106.46	106.19	105	108.64	103.55	107.05	103.48	107.02	102.46	101.41	106.12	106.72	107.71	107.49	107.44	107.43	107.66	105.17	105.92	106.04	105.14	102.72	105.81	104.83	105.05	104.37	108.32	105.59	105.33	105.85	103.9	105.33	106.14	107.69	104.4	105.79	108.45	106.34	103.77	108.05	104.45	101.15	106.13	106.89	106.34	106.62
105.98	104.99	106.69	102.99	109.39	109.1	109.14	107.2	106.09	106.73	105.01	107.4	104.58	110.4	106.93	106.19	105.51	106.07	106.43	107	105.84	103.72	108.99	106.01	106.37	104.73	105.95	106.61	104.77	109.07	106.08	108.14	110.17	107.42	108.82	106.86	107.88	106.81	105.79	107.47	109.66	104.73	106.18	107.85	108.2	106.21	108.48	110.23	109.37	105.61
104.5	108.5	108.12	103.2	106.52	106.54	106.9	106.81	105.53	103.56	104.9	102.3	103.03	109.82	109.22	104.83	102.41	106.72	104.78	108.58	104.32	104.79	107.13	105.36	107.1	105.23	106	104.1	106.38	108.14	103.21	105.46	104.43	103.26	104.56	103.59	103.49	106.36	105.32	104.52	104.88	103.12	104.14	106.57	104.4	105.36	102.51	106.89	107.91	106.36
104.66	106.81	104.37	105.09	104.05	108.16	104.65	104.99	107.51	106.53	106.87	107.06	109.74	104.88	105.94	106.04	108.89	104.32	108.29	106.6	104.69	107.4	105.47	108.38	107.85	105.43	108.21	106.39	109.29	104.9	106.93	107.24	105.74	106.52	106.85	104.66	102.31	104.72	105.05	104.06	107.4	107.24	107.7	108.04	107.7	107.21	109.63	108.44	103.36	106.04
111.62	108.92	112.81	113.22	113.05	110.99	110.1	107.57	111.35	113.1	111.17	112.83	114.86	110.58	110.2	109.38	112.47	111.83	115.21	110.28	112.15	110.85	109.67	110.76	110.47	115.14	112.71	109.56	111.87	112.28	115.27	112.96	113.43	114.91	112.04	115.33	109.68	110.43	113.64	111.52	111.67	112.6	113.57	111.68	113.01	114.64	114.22	110.86	111.86	115.73
109.97	110.18	110.52	110.19	111.33	109.22	112.06	111.02	110.54	111.06	110.35	112.28	112.45	112.58	109.22	110.58	111.2	111.52	112.41	110.32	110.1	110.1	113.56	109.95	111.73	112.22	109.8	112.77	110.4	114.33	110.81	113.71	111.68	108.69	111.29	111.88	114.18	114.59	115.17	110.17	111.85	106.83	108.96	108.36	113.38	113.58	109.16	110.22	109.01	110.32
108.63	113.86	107.41	113.77	113.09	112.33	114.01	112.23	109.28	110.23	112.83	111.41	110.78	113.24	108.74	109.57	107.48	110.02	110.47	111.04	110.95	111.2	110.29	112.49	114.2	114.01	115.46	109.92	111.79	111.98	110.41	113.46	109.09	111.77	109.73	110.89	110.05	110.89	111.99	111.34	111.85	111.32	107.86	109.58	110.92	112.38	112.88	110.68	112.74	113.9
101.32	99.846	98.074	99.324	99.254	97.258	100.17	100.97	99.252	100.88	100.18	97.329	102.52	99.465	102.08	97.2	102.85	98.978	99.315	103.06	99.133	101.46	97.671	99.269	99.738	101.55	100.24	101.57	102.57	100.21	96.996	100.77	102.51	104.22	100.03	101.75	100.88	100.92	99.019	102.44	100.02	98.525	98.615	100.29	97.344	100.55	98.841	100.56	101.11	100.79
111.6	114.39	113.4	110.62	112.78	115.54	112.16	109.61	110.23	111.72	113.14	110.59	113.96	109.89	113.35	111.76	111.24	114.7	109.14	111.46	111.85	113.84	113.63	109.85	107.28	111.68	115.94	112.4	111.44	112.51	110.98	111.39	112.4	111.79	110.09	110.57	111.97	110.23	112.21	111.72	111.53	111.73	115.54	110.14	110.67	112.57	112.5	114.34	109.8	111.83
109.36	110.96	114.99	110.6	110.82	114.04	111.57	112.36	113.13	109.24	114.09	109.89	112.09	111.07	110.46	111.12	110.57	114.36	111.96	110.22	111.78	113.25	110.33	110.71	109.31	111.21	107.01	108.96	110.25	112.48	113.58	112.68	113.45	110.97	111.26	113.06	111.13	112.9	109.99	111.38	112.44	110.51	111.1	111.53	113.5	112.23	112.12	112.23	111.61	113.29
106.71	108.01	104.43	107.81	103.65	108.19	106.13	106.59	102.29	108.02	105.82	106.01	104.42	105.85	108.04	106.58	107.5	106.11	105.16	105.17	106.66	108.95	106.68	107.24	108.72	108.71	104.87	109.38	104.82	106.96	107.67	105.94	103.81	107.86	104.7	106.13	105.52	107.11	104.44	107.13	109.08	106.79	108.71	106.37	107.32	105	106.62	108.43	107.74	107.09
108.3	110.83	111.12	106.36	110.66	113.11	111.47	110.48	109.6	109.65	110.5	109.46	111.34	111.69	109.18	110.05	109.8	112.66	109.68	109.3	107.3	110.79	108.76	109.94	108.98	111.5	110.44	105.99	112.29	110.86	109.37	108.51	112.13	109.95	109.81	110.06	109.76	110.62	110.34	112.37	111.7	110.61	108.56	108.91	110.59	110.39	111.54	109.53	109.11	108.24
102.76	99.271	100.75	100.09	99.591	99.926	103.75	101.13	97.609	101.43	100.1	99.922	98.762	101.25	103.23	100.27	101.32	101.6	100.08	98.148	101.78	102.81	100.68	103.59	97.325	100.35	100.96	99.778	101.83	100.31	104.65	101.91	98.563	101.42	103.47	99.109	102.16	100.75	101.75	102.08	101.94	100	103.19	103.85	100.91	98.735	100.5	104.97	101.9	98.61
112.29	114.31	110.67	112.81	109.97	111.48	109.24	111.53	110.36	112.19	108.13	110.94	110.44	108.66	110.88	113.39	109.75	110.19	110.9	112.64	111.16	111.88	110.06	109.83	110.97	109.15	109.32	112.76	108.35	109.94	111.65	110.55	111.7	111.44	112.03	111.42	114.15	109.5	111.85	109.96	110.82	110.49	109.88	111.36	110.87	113.88	110.53	112.59	113.92	110.62
106.02	108.94	104.63	106.47	104.98	105.46	104.82	108.9	106.41	109.06	106.01	102.7	105.99	107.52	106.08	108.43	106.11	106.55	108.03	107.28	107.22	107.95	105.43	108.8	107.55	107.69	107.56	110.06	106.97	105.84	105.17	107.92	109.12	110.08	109.1	107.58	102.86	107.61	108.98	107.05	110.93	106.29	105.76	104.56	105.49	106.75	105.61	104.9	108.75	104.61
110.59	109.48	111.76	110.71	114.48	112.24	112.81	112.56	111.61	113.27	111.27	110.64	110.51	109	110.63	112.51	111.67	111.03	111.87	111.45	114.45	113.21	113.99	111.21	113.1	112.6	110.64	110.75	114.8	113.12	110.57	111.13	111.4	111.05	111.63	112.39	113.61	112.11	113.37	109.3	111.33	112.25	108.82	109.52	115.24	113.29	112.06	114.84	111.31	109.53
99.502	95.606	100.3	99.785	97.482	97.678	102.36	98.449	97.333	102.73	99.681	99.225	100.23	98.015	100.76	99.675	98.651	98.065	99.11	100.13	99.773	99.877	99.033	99.611	100.09	99.796	96.75	99.587	99.567	100.64	103.32	99.773	100.53	98.287	102.51	102.82	100.74	101.53	96.969	100.77	101.9	97.839	100.97	99.518	98.018	98.723	100.94	99.385	96.432	100.89
105.61	105.58	105.01	107.82	104.43	107.54	106.93	106.05	105.5	102.06	107.19	108.01	104.39	103.71	103.56	107.03	105.43	105.71	104.71	109.95	106.71	106.82	109.36	103.48	106.89	107.05	103.8	102.47	105.21	105.72	105.7	106.6	104.97	105.49	108	103.51	103.87	105.62	104.92	104.35	106.39	101.9	109.66	107.47	106.66	107.82	107.17	105.82	109.83	105.88
110.94	112.15	108.31	108.61	109.46	111.35	111.23	110.7	108.91	110.42	106.95	109.57	110.23	108.18	109.67	109.98	108.62	111.71	107.36	110.75	108.36	109.38	105.86	110.07	112.5	110.37	109.89	109.6	109.72	109.26	111.47	113.32	108.01	111.58	109.57	109.96	111.1	112.96	113.23	110.57	109.6	109.64	110.21	111.24	109.61	105.21	108.24	108.19	110.78	108.88
102.78	105.27	102.8	106.85	107.83	105.09	105.26	105.6	107.52	108.82	106.59	101.64	107.4	105	103.53	105.65	101.48	107.9	107.41	106.27	105.44	107.1	106.17	103.04	103.01	109.6	107.85	105.42	105.17	109.32	106.24	102.22	104.02	108.1	105.49	105.42	103.54	105.68	104	104.96	106.78	104.04	106.93	103.59	107.21	104.07	102.46	103.36	107.35	106.94
109.44	114.28	110.27	108.04	111.31	110.48	113.02	108.15	109.99	111	110.28	110.46	109.83	110.37	107.82	108.48	110.39	111.19	110.26	110.09	112.16	110.27	108.86	111.45	111.88	110.33	112.05	110.04	108.31	108.63	110.28	106.01	109.03	110.97	110.78	108.21	109.25	110.55	108.92	110.29	110.44	111.59	108.6	110.26	113.9	105.89	108.2	108.66	110.42	110.9
117.36	116.3	114.11	115.14	117.79	116.81	118.54	116.91	120.05	118.68	118.08	116.08	121.46	117.11	118.12	118.3	117.18	117.28	120.11	118.8	114.74	117.16	118.71	116.51	120.29	122.69	117.15	118.19	117.46	119.33	116.63	114.5	116.45	120.62	116.91	118.08	113.87	116.12	115.64	117.42	118.42	117.63	116.11	117.99	118.18	115.88	116.12	115.56	119.26	115.87
110.03	111.58	110.36	110.37	109.32	111.45	109.31	109.37	111.24	110.86	110.22	110.71	112.65	112.22	111.16	110.05	113.53	109.71	109.77	113.45	109.97	111.42	109.17	110.56	110.3	111.64	113.35	111.15	111.14	112.98	113.35	109.04	109.32	112.11	112.19	112.49	108.09	108.71	110.47	111.18	107.91	107.74	113.81	111.16	112.95	115.2	111.03	108.82	111.3	109.3
108.23	101.42	107.74	106.04	104.76	105.38	105.51	104.72	107.13	104.3	104.83	101.9	107.86	104.42	105.98	105.74	105.08	106.97	106.39	105.26	107.54	104.45	104.59	107.78	105.66	107.94	106.13	106.01	108.19	106.6	106.5	104	105.14	106.97	101.73	104.78	106.12	104.45	108.41	106.87	105.26	101.81	106.54	104	107.83	106.03	103.25	105.45	105.78	105.97
98.507	100	100.81	100.2	99.239	98.994	95.869	100.36	99.499	100.22	98.911	97.211	97.144	95.883	100.04	98.867	101.16	96.105	102.36	98.806	101.43	99.078	99.378	99.485	101.53	97.991	100.96	101.02	98.492	98.436	99.301	98.656	99.264	100.13	101.06	99.731	98.969	101.44	100.81	96.789	99.875	101.54	97.483	99.828	98.613	97.773	100.45	98.414	99.581	98.621
110.01	110.17	110.14	114.01	111.16	109.74	112.62	116.15	111.88	114.02	113.72	113.66	112.03	113.03	111.08	111.81	108.34	108.62	111.29	108.14	108.76	110.83	111.87	110.4	113.13	109.07	109.33	111.97	110.95	111.32	112.37	113.89	112.26	110.7	108.4	112.16	110.1	110.85	110.28	110.1	108.19	111.01	112.52	111.86	110.15	111.08	114.83	110.16	112.6	113.12
110.72	108.75	111.02	106.36	108.23	106.23	110.91	109.02	110.64	109.69	110.37	109.63	107	108.75	111.97	110.44	107.52	111.33	109.82	110.94	109.65	106.84	109.1	113.06	110.06	111.01	111.31	111.89	107.87	108.82	109.68	111.63	110.26	110.31	107.92	112.45	108.5	108.41	109.67	111.15	110.78	109.62	109.84	107.84	112.23	110.71	109.14	108.77	108	106.02
111.1	108.69	110.53	111.75	106.79	109.9	110.66	108.35	110.5	113.01	111.07	111.63	110.39	111.51	110.28	111.76	108.05	109.74	108.56	108.19	109.87	107.37	111.94	111.68	111.2	107.59	108.32	110.01	111.39	109.73	108.31	107.24	110.91	109.38	110.71	108.86	110.72	109.98	107.84	107.42	112.6	109.62	107.96	108.3	110.45	108.56	109.94	113.24	107.89	109.61
105.27	105.84	107.83	105.07	104.87	107.46	106.61	106.9	105.6	104.38	104.8	107.46	105.05	103.67	107.38	104.11	106.66	105.97	108.15	104.98	107.09	108.82	110.72	111.93	103.79	104.75	107.02	105.32	104.63	102.37	108.61	108.07	106.74	105.88	105.88	107.13	105.43	104.47	104.66	108.14	107.54	107.44	107.83	105.98	106.62	105.82	106.8	103.67	101.89	107.74
114.05	112.47	112.75	114.14	113.65	117.05	110.29	114.59	114.17	113.56	113.3	112.6	114.85	114.09	115.04	115.27	111.78	114.78	115.16	112.87	113.49	113.75	111.77	112.67	115.35	114.1	111.58	111.62	112.8	113.1	110.25	111.98	110.78	111.19	112.45	114.48	112.35	113.12	112.54	112.13	112.36	111.83	112.73	109.9	112.08	112.64	112.97	113.46	112.33	112.64
112.35	111.14	112.39	111.49	111.68	110.18	115.55	113.9	112.17	109.94	112.26	113.82	109.13	110.08	113.66	110.89	113.24	110.01	112.64	111	112.77	113.44	113.75	110.12	110.75	111.61	110.08	112.01	109.35	111.9	113.07	111.04	111.45	111.98	114.73	110.86	111.02	112.94	110.29	111.53	109.86	109.74	110.67	111.21	113.79	110.71	111.77	109.92	110.35	108.88
111.57	111.77	112.49	108.84	108	111.23	107.78	108.11	108.94	109.49	111.84	111.06	109.21	107.44	110.05	109.65	108.76	112.75	111.99	108.11	112.49	107.53	109.92	109.58	110.98	112.39	105.85	108.71	109.22	111.61	109.79	113.46	111.1	110.12	111.02	109.4	108.69	108.77	111.84	110.24	110.85	111.92	110.99	107.48	110.47	110.1	108.87	108.48	108.86	112.41
111.58	111.47	111.09	109.29	112.15	113.21	113.49	111.13	112.32	114.97	113.83	112.78	110.9	112.98	113.94	109.68	110.69	113.23	111.89	113.92	111.17	110.46	110.38	113.48	112.71	110.32	110.51	110.41	112.03	112.48	113.01	111.94	114.05	110.32	110.51	111.37	111.71	112.88	112.91	112.67	112.66	113.63	109.57	115.38	112.79	109.9	111.51	113.99	114.57	115.46
99.867	101.17	103.31	102.85	100.87	101.87	101.93	103.45	101.27	102.25	97.571	102.7	99.734	100.62	100.49	99.787	101.33	99.983	98.316	101.85	101.3	98.555	101.32	100.66	101.79	100.23	99.233	99.195	99.593	99.952	97.975	103.43	101.41	101.39	99.185	99.09	97.425	102.46	99.219	100.25	99.241	98.711	100.68	103.12	100.19	102.76	102.77	101.79	98.107	100.07
108.04	105.54	108.22	107.92	106.47	104.08	104.45	107.53	107.53	109.48	102.45	109.01	107.49	109.62	105.31	104.03	106.47	105.76	106.65	106.28	107.82	106.71	107.91	105.98	104.47	106.83	105.72	109.45	106.21	105.06	106.4	105.79	107.19	104.78	107.8	106.22	108.12	109.55	106.63	108.33	111.32	105.95	109.37	104.58	106.39	108.48	106.33	106.77	109	103.26
102.79	104.11	106.93	103.02	106.04	106.02	104.5	103.38	107.88	102.54	103.55	104.41	104.86	102.75	105.4	106.2	103.03	102.61	105.27	101.68	104.94	105.21	104.62	105.72	105.49	101.67	105.22	101.09	101.48	102.5	104.77	106.39	102.54	103.64	106.78	103.59	102.35	105.87	103.35	104.72	104.45	104.96	102.13	101.04	103.47	102.06	102.63	104.55	101.29	99.809
102.97	103.25	106.17	106.41	106.5	104.57	105.89	106.05	104.46	104.31	104.82	105.22	101.68	107.62	105.67	104.35	104.57	106.81	102.67	106.64	105.98	103.49	102.86	105.92	105.83	106.46	106.5	106.59	104.76	106.92	102.91	104.13	105	100.78	105.14	107.69	105.4	104.64	105.84	101.87	109.15	105.93	104.75	103.44	104.16	102.68	104.29	105.91	106.67	105.75
104.39	102.5	104.07	103.74	107.06	106.24	106.39	105.32	105.35	105.63	103.38	107.5	103.01	102.46	105.2	107.37	103.17	104.41	104.22	104.02	101.76	104.76	108.8	103.4	103.07	105.32	104.39	107.31	103.37	103.99	105.08	106.67	103.74	104.81	105.89	104.07	104.97	104.78	104.75	101.86	101.87	106.8	104.48	106.77	105.12	105.02	104.7	103.92	105.23	101.55
108.37	107.96	108.63	109.34	108.68	105.26	111.19	110.84	111.19	108.17	109.71	108.05	111.52	112.8	107.26	108.82	108.79	110.29	110.77	109.09	110.61	113.48	109.55	108.83	111.38	110.21	109.19	111.62	108.46	107.28	109.44	110.69	107.71	109.64	109.26	112.42	111.44	108.93	107.31	108.18	106.99	108.35	108.51	111.45	110.86	107.53	109.63	111.05	108.07	109.12
102.87	97.775	102.93	102.9	101.31	100.74	100.9	102.25	101.82	99.347	99.745	99.4	99.215	99.716	101.96	100.58	99.905	104.62	98.665	101.98	102.32	100.08	102.1	102.97	99.909	99.467	101.36	100.91	101.96	103.31	99.117	101.85	104.05	98.733	98.592	102.97	98.185	98.298	101.6	99.369	101.38	100.69	100.59	100.31	102.82	99.512	102.13	100.5	101.63	103.35
105.94	108.09	106.34	105.36	106.14	107.86	104.76	105.86	102.78	110.04	109.74	105.59	107.67	103.98	108.21	106.83	105.6	105.9	104.96	105.8	104.01	105.79	104.54	105.65	109.81	108.92	105.58	102.96	103.88	104.32	103.54	106.97	104.78	109.19	108.08	106.43	109.33	103.44	109.69	105.84	104.57	107.01	106.55	103.95	104.19	107.95	105.16	106.27	102.44	103.35
106.9	102.83	106.56	106.32	105.75	103.75	107.87	103.7	104.6	103.13	105.01	104.39	102.05	104.73	103.2	103.95	108.13	104.81	105.15	109.48	104.88	105.5	102.74	103.49	106.94	101.43	107.81	110.72	105.51	105.78	106.46	103.7	105.95	104.97	105.67	103.67	105.34	103.73	105.72	104.58	105.31	105.93	106.39	104.79	107.65	105.38	104.21	105.71	105.15	104.77
109.83	107.52	102.69	104.64	105.13	106.65	104.35	105.18	104.88	108.96	105.47	106.01	107.32	109.31	107.83	105.24	105.24	104.26	104.76	106.38	105.89	105.48	108.19	104.99	105.39	104.88	106.47	105.83	107.55	106.97	102.11	108.44	105.93	104.64	102.73	102.66	106.68	105.16	106.84	107.71	105.01	104.56	105.85	103.83	107.72	106.44	103.21	104.47	105.73	106.17
104.41	105.46	105.17	106.92	108.17	104.89	102.12	103.48	104.58	106.84	106.63	107.7	110.24	103.32	111.84	106.46	105.48	107.54	105.95	105.05	104.31	108.91	104.58	101.62	102.46	104.9	104.94	107.73	104.94	104.32	105.57	105.52	105.42	105.64	104.5	106.75	107.41	105.94	105.42	105.7	105.8	107.99	106.67	103.42	105.04	107.17	106.7	107.44	106.08	109.12
114.55	114.4	110.11	114.11	111.11	114.45	111.52	115.02	112.42	110.72	107.67	110.45	114.55	112.74	113.97	113.01	114.25	114.75	112.28	113.17	113.49	114.54	111.08	113.94	114.27	110.39	112.73	112.33	114.31	112.48	112.3	111.79	112.68	115.26	111.4	112.62	114.45	115.18	109.48	110.86	115.7	112.14	113.63	113.48	109.89	109.46	111.34	112.89	111.81	113.98
104.41	107.3	101.87	100.83	107.46	103.01	100.42	102.16	104.24	108.7	103.26	106.07	103.61	105.21	106.32	105.15	106.82	105.36	104.94	107.06	104.96	105.06	101.49	102.56	104.91	105.3	102	105.47	103.97	102.34	105.35	104.07	100.84	103.42	104.15	104.22	105.54	100.42	102.74	102.88	105.29	102.55	101.17	100.64	103.68	103.86	102.51	104.83	104.47	105.85
110.16	107.91	109.72	109.85	109.76	107.57	109.81	110.58	106.33	109.7	111.05	110.28	112.04	109.22	110.59	112.36	112.4	107.54	110.65	111.22	108.96	109.74	110.55	108.65	106.08	109.24	109.65	110.7	110.99	110.1	108.22	112.53	106.8	113.11	110.12	108.23	111.51	111.85	108.63	111.14	108.35	110.41	110.59	112.39	108.94	109.7	111.33	108.63	107.59	110.98
108.46	106.58	110.22	104.47	105.4	107.85	106.52	110.68	106.81	110.64	106.88	108.43	108.77	107.26	105.32	107.5	105.14	108.53	105.63	108.7	106.43	107.56	107.49	108.56	105.42	106.91	107.07	109.79	108.39	107	108.99	108.63	103.64	107.1	107.09	107.43	109.53	107.33	105.93	107.33	105.94	107.49	110.66	106.36	106.42	107.21	109.6	109.33	108.61	106.67
106.83	103.49	107.39	107.74	105.67	104.88	106.4	107.92	104.32	102.2	106.51	100.1	106.94	101.88	108.27	104.51	105.04	105.69	107.49	104.81	106.29	105.61	106.63	105.9	104.95	103.79	103.18	105.64	105.53	106.49	104.73	103.64	107.27	107.8	105.27	104.68	107.09	104.59	105.65	110.08	106.99	104.2	106.88	103.99	106.71	106.29	109.45	107.24	105.44	107.05
110.9	113.53	112.46	109.9	112.48	111.1	112.18	110.58	111.48	109.46	110.28	113.24	112.34	111.64	111.94	111.22	110.16	110.02	110.63	111.81	109.11	112.61	112.8	113.22	113.97	110.51	111.85	111.86	110.91	110.91	112.2	112.63	112.73	109.43	114.48	114.37	109.11	108.86	112.09	112.01	112.38	110.2	112.63	111.06	110.42	111.62	109.77	114.14	108.02	111.04
108.46	106.17	108.28	105.95	106.87	106.29	106.15	107.99	104.36	106.52	106.05	103.71	107.05	106.04	109.77	105.71	105.33	108.89	108.13	106.44	104.79	104.36	106.69	106.76	106.06	107.62	107.45	107.07	108.22	106.81	106.16	109.24	109.89	105.81	106.55	106.89	105.69	104.99	103.38	101.22	106.45	103.47	105.6	107.36	105.8	105.14	107.92	108.49	108.27	106.79
105.13	103.7	105.99	105.17	105.68	105.99	109	106.54	108.32	106.61	106.37	103.1	105.46	104.37	105.01	103.92	104.83	106.19	104.82	107.09	105.06	106.39	106.49	102.93	106.84	104.05	107.68	103.82	105.36	104.25	108.34	107.6	104.91	103.32	106.81	105.93	104.06	106.76	106.69	102.32	101.3	105.37	106.09	103.01	104.71	108.11	103.24	107.79	103.52	105.89
108.28	107.08	107.44	107.49	107.7	105.57	101.76	108.42	106.9	107.24	106.43	102.1	106.47	105.67	107.33	103.56	105.89	105.48	108.41	107.89	104.8	103.46	107.1	104.74	105.54	106.29	106.82	106.72	105.4	104.26	109.97	106.44	107.31	105.78	106.39	108.41	110.29	105.81	103.46	108.05	105.99	102.67	108.38	105.23	107.56	105.16	106.16	105.75	103.57	106.86
103.64	105.21	108.2	105.28	105.22	107.17	104.47	103.92	107.34	105.8	103.67	105.98	103.62	104.99	107.94	103.71	107.1	104.7	107.57	107.87	105.29	105.28	106.37	106.86	104.23	107.15	106.8	103.69	107.96	107.25	105.37	105.67	108.64	106.21	106.96	104.38	108.63	104.08	104.34	108.53	109.54	108.54	107.22	105.82	105.04	108.14	108.26	108.66	107.31	107.88
105.8	104.68	107.11	104.86	102.45	102.64	103.38	106.84	105.13	103.03	104.62	105	103.45	106.71	101.88	104.94	104.14	106.95	104.58	102.66	101.46	104.69	105.71	102.64	106.92	104.48	104.39	103.89	106.65	107.18	106.21	104.62	105.98	107	101.56	106.83	104.85	105.63	105.57	104.8	104.68	102.66	105.31	106.49	103.9	105.16	105.17	107.73	104.43	105.96
109.45	108.21	112.48	110.18	109.41	111.75	108.81	110.29	112.97	110.4	111.13	112.57	112.75	114.58	106.91	110.6	109.53	107.83	111.25	110.1	110.2	110.27	113.32	109.1	111.42	112.77	114.57	112.74	111.74	109.77	112.18	113.41	111.71	110.24	110.37	109.39	110.5	114.13	106.52	108.36	109.57	111.07	112.54	112.12	111.41	114.12	113.08	111.44	110.03	107.7
117.22	118	122.03	118.68	117.7	118.76	114.05	117.78	116.78	118.62	118.71	115.42	117.82	119.3	115.94	117.68	118.44	118.07	114.29	121.83	115.97	115.63	116.49	114.53	115.71	118.26	116.5	116.96	117.95	116.66	117.07	116.73	117.63	119.73	117.47	121.22	115.5	119.93	118.46	115.38	118.72	120.28	117.98	117.05	118.69	118.58	118.08	118.22	119.46	120.12
108.09	105.4	104.47	106.9	105.48	104.82	104.52	107.19	107.4	104.43	105.96	104.3	108.45	105.09	104.65	106.7	105.98	103.53	105.91	104.72	106.94	104.56	108.17	103.44	105.65	105.3	107.24	103.62	105.55	104.76	104.68	107.81	104.6	104.44	104.86	106.93	107.74	106.26	106.28	103.28	104.9	107.8	107.11	105.03	104.32	107.18	106.78	105.55	105.07	103.6
112.38	111.75	110.87	114.71	111.98	109.47	112.19	113.8	115.2	113.89	112.03	112.57	112.64	111.45	113.84	112.66	115.4	111.84	112.57	116.49	111.2	113.07	115.4	114.5	114.13	114.79	113.36	113.77	111.87	113.12	114.12	114.53	114.16	116.57	113.87	109.27	113.49	115.9	114.89	114.49	111.99	113.56	110.46	111.78	113.19	116.07	110.82	112.98	112.64	110.6
108.17	106.68	105.91	105.61	108.68	107.39	105.51	105.76	104.24	107.11	105.26	104.09	107.13	104.68	105.86	106.49	105.75	106.09	108.13	107.63	106.62	106.07	104.95	107.52	106.75	105.85	104.31	103.98	105.23	106.21	105.67	103.65	106.7	107.34	107.97	105.94	104.56	104.03	108.54	105.47	105.64	105.33	106.75	106.59	108.01	104.09	105.47	103.57	105.25	107.2
104.62	106.88	106.62	106.78	107.93	108.86	106.82	102.64	105.78	105.38	107.33	106.33	107.51	104.21	105.23	105.65	105.9	109.22	106.59	107.32	105.91	108.48	104.38	107.07	104	103.31	105.26	102.25	102.63	104.55	106.53	106.57	107.81	104.74	105.81	109.46	108.31	107.41	109.58	107.86	104.45	105.42	103.81	102.44	105.17	107.98	104.65	106.29	106.48	106.36
107.81	102.9	107.68	106.59	106	106.34	107.17	107.56	104.92	106.05	107.91	106.43	108.12	105.87	106.91	106.89	106.63	106.89	108	110	105.52	107.52	103.44	108.51	107.38	107.64	108.74	105.31	104.09	105.91	105.92	107.04	105.99	108.5	107.16	109.93	104.03	106.72	108.54	105.07	107.17	103.65	107.84	106.57	107.61	102.77	102.63	104.95	107.09	106.09
110.37	110.09	110.3	110.95	108.64	111.18	110.6	108.01	106.74	108.17	110.06	110.95	111.76	114.77	112.52	110.63	109.44	109.32	108.13	110.76	110.22	109.82	110.31	108.08	112.14	107.86	111.1	112.51	109.84	113.84	111.41	110.37	109.87	112.57	110.96	109.51	108.54	108.22	110.64	111.92	108.99	111.56	111.8	110.22	111.99	111.4	111.32	109.69	111.05	109.39
105.23	107.55	109.7	109.81	106.66	106.2	107.73	106.9	106.21	104.45	104.87	109.06	107.56	106	107.78	106.66	106.56	107.1	106.79	108.27	105.47	101.47	104.5	105.45	105.3	108.51	106.27	108.52	104.57	108.2	107.6	108	107.13	106.72	106.46	103.5	105.44	101.5	103.9	105.89	108.47	106.37	107.81	106.58	109.45	108.48	107.48	103.5	106.37	108.08
115.73	116.05	115.85	118.95	116.76	117.79	118.33	120.52	116.34	119.19	117.87	117.26	117.27	115.79	121.25	120.79	118.73	118.16	113.86	122.88	119.3	118.87	115.71	118.95	117.09	117.77	116.92	119.74	117.29	116.35	117.17	116.33	117.22	118.86	121.81	116.76	117.96	114.08	115.9	117.36	118.77	116.96	118.37	116.51	118.89	116.8	117.91	118.29	118.53	118.35
101.22	105.03	105.69	106.42	103.89	107.18	108.29	107.29	99.424	103.54	103.99	105.32	108.23	105.76	103.46	108.36	105.14	103.2	104.18	106.1	105.48	106.44	102.6	105.17	106.1	105.27	105.03	108.77	101.18	105.73	104.87	103.98	103.2	103.81	104.31	102.75	105.08	105.83	104.15	104.77	101.92	105.16	105.95	106.72	105.77	105.19	105.93	108.11	107.09	107.97
104.75	106.56	106.41	106.51	106.19	105.92	105.18	105.4	102.9	102.89	103.78	104.84	104.65	107.36	106.88	106.32	104.51	105.99	106.57	102.5	105.78	106.61	104.05	102.54	106.23	103.73	104.39	107.44	102.28	105.78	105.41	104.1	107.41	105.66	106.26	105.18	105.13	108.32	104.02	104.56	102.91	103.3	102.52	103.51	105.3	103.63	107.88	105.64	106.79	107.11
106.58	105.23	108.54	105.13	105.1	106.69	105.53	103.34	106.21	106.06	108.02	107.42	108.05	107.38	108.69	107.66	103.09	106.43	104.94	104.12	108.29	107.06	110.41	104.35	107.03	103.14	107.6	108.1	109.48	105.59	105.74	109.48	108.04	105.45	102.48	105.12	108.35	105.74	105.06	107.64	106.18	105.17	104.1	105.75	106.38	110.06	106.75	104.79	101.99	109.59
103.62	105.44	106.13	105.58	104.43	108.39	108.75	106.92	106.54	103.75	107.37	108.23	104.92	106.21	108.25	104.89	107.8	105.64	104.69	107.44	105.61	107.83	105.76	109.37	107.41	104.1	105.83	104.8	108.18	107.77	107.15	108.62	107.19	105.32	104.86	104.44	105.09	108.49	108.51	103	105.06	107.55	106.74	104.05	105.83	106.32	109.08	105.85	102.64	108.48
113.71	110.76	116.05	110.26	113.18	113.71	110.39	113.88	115.47	111.15	111.72	113.43	112.51	111.39	111.35	112.63	111.86	110.46	113.6	114.82	116.52	112.86	112.96	114.78	119.45	113	110.72	114.6	116.84	111.27	109.62	115.91	115.68	111.45	110.95	111.51	113.56	116.35	111.29	113.7	110.72	110.77	109.75	114.86	114.72	111.61	110.84	112.22	114.73	116.57
100.33	101.7	103.71	101.37	103.46	103.35	100.25	98.851	104.22	98.999	100.22	99.831	103.45	101.8	100.55	101.68	95.186	101.3	99.352	102.39	100.97	98.653	103.7	100.29	102.13	100.6	104.46	102.18	99.423	99.803	99.652	103.08	105.02	100.35	100.63	102.59	103.6	101.79	102.61	102.58	100.57	100.87	100.26	101.18	98.688	99.394	101.16	100.43	99.948	100.72
98.216	99.226	98.714	97.086	100.66	99.417	99.466	98.1	100.31	100.04	98.232	101.1	99.279	100.22	99.898	101.88	103.84	101.29	99.41	98.706	100.42	99.027	104.47	100.13	100.1	102.16	99.45	99.561	102.12	99.411	102.51	99.401	100.65	102.2	103.08	96.465	100.79	98.209	101.32	98.708	96.768	99.453	100.7	101.83	99.898	98.438	98.347	96.606	102.64	98.868
104.29	103.33	106.14	104.15	105.43	109.2	102.2	104.49	104.13	102.64	106.11	101.23	101.91	105.7	104.52	103.55	103.87	100.52	103.65	104.32	105.4	101.46	107.52	103.56	104.44	104.53	104.03	104.71	103.9	102.55	105.22	106.38	107.25	105.69	102.71	105.22	103.46	104.66	104.92	102.9	105.9	104.52	104.36	106.23	105.39	105.76	104.54	102.7	105.16	102.6
105.66	106.53	105.41	107.3	108.34	106.79	109.46	105.24	105.94	105.67	104.06	105.41	103.73	105.49	104.51	105.5	110.73	107.78	106.85	105.63	103.47	108.73	107.63	105.76	105.22	108.62	107.59	105.65	104.1	105.09	108.58	109.86	107.02	106.18	104.81	108.43	104.58	105.62	105.83	109.15	104.47	105.56	107.48	107.08	104.59	106.19	108.73	103.79	104	106.24
103.66	107.46	104.38	106.91	106.74	105.54	108.04	104.27	106.22	101.77	105.35	106.87	105.14	107.23	107.31	108.73	106.85	105.46	101.63	103.62	104.89	108.2	105.29	108.17	103.45	105.7	101.23	107.15	108.13	103.84	107.45	105.76	104.61	105.89	105.09	107.23	103.97	105.92	105.24	106.19	104.87	106.01	104.1	104.63	107.5	104.17	108.72	102.41	103.63	106.5
105.31	106.45	105.56	104.73	108.29	109.17	107.45	107.4	108.08	109.64	104.57	105.06	105.68	106.82	105.8	103.68	103.89	108.1	109.29	110.58	105.31	104.51	106.62	107.87	106.3	107.72	105.86	105.16	107.79	106.89	105.32	104.72	106.49	107.21	107.45	108.57	107.97	107.64	106.18	106.42	110.44	107.95	105.6	107.14	108.33	109.45	107.07	105.61	106.63	103.94
113.56	110.06	113.49	115.24	114.62	113.37	110.86	116.03	113.6	110.06	111.56	114.1	113.91	114.47	110.41	112.29	113.15	112.17	115.31	111.47	114.8	116.05	114.25	115.68	113.29	114.4	112.67	114.3	110.21	110.29	118.27	112.04	112.42	111.12	112.99	116.17	112.84	112.87	115.17	108.97	111.18	114.66	115.88	115	111.45	110.56	112.91	115.95	111.92	111.81
110.79	108.25	115.02	112.05	112.56	114.33	113.1	111.89	112.29	110.13	111.39	110.39	109.99	111.25	110.76	112.93	111.63	111.02	113.41	111.46	111.79	111.47	109.72	113.21	109.65	111.63	111.83	107.96	109.44	112.85	111.01	112.57	109.98	110.27	112.88	111.46	112.72	113.94	111.51	110.38	110.74	113.3	114.83	110.41	113.89	112.35	113.6	112.02	111.8	113.06
104.59	108.11	105.19	105.18	104.32	107.46	105.46	106.08	104.31	107.65	105.74	105.6	110.28	107.99	106.85	107.96	103.92	104.65	105.51	109.88	106.26	105.58	106.98	107.43	105.6	107.39	107.91	103.84	107.63	104.82	107.28	105.55	108.61	107.5	103.91	107.07	105.35	110.94	107.52	106.53	108.43	110.57	107.74	107.46	106.55	107.16	106.48	108.77	108.13	106.85
105.55	103.8	102.64	103.42	104.1	107.94	106.59	105.62	108.5	103.46	105.34	103.02	105.85	107.75	107.1	107.49	104.13	104.42	106.26	105.74	104.85	105.41	105.46	104.68	104.09	104.95	105.97	104.31	108.21	107.09	104.91	100.1	107.19	108.61	102.41	106.45	105.69	107.3	106.87	107.25	103.26	102.91	104.76	107.38	105.96	104.65	105.51	106.78	105.25	105.04
104.07	107.3	104.17	107.56	105.15	108.03	105.79	106.57	100.34	103.62	106.8	107.67	104.86	104.57	107.38	106.37	107.17	106.73	107.83	109.54	105.76	107.64	108.66	106.77	105.33	106.77	106.88	106.79	107.03	104.33	103.99	104.81	109.22	107.39	108.14	105.88	104.13	103.57	105.25	107.38	111.32	108.98	105.34	105.48	107.35	104.21	103.56	109.38	107.74	106.65
100.6	104.19	105.57	106.18	105.97	106.34	105.51	105.01	103.89	105.29	105.5	103.93	102.77	105.16	104.55	101.24	103.78	103.28	104.33	106.9	102.04	105.11	104.26	107.28	105.59	106.18	106.81	106.71	106.27	102.86	106.68	104.45	106.02	107.12	107.49	105.94	105.54	105.88	107.74	106.98	106.12	104.24	102.03	106.2	107.31	105.1	101.06	106.99	106.35	104.22
102.88	105.3	102.35	104.3	104.57	105.75	105.02	104.27	102.96	102.97	101.16	103.19	103.59	106.95	106.05	101.66	105.48	105.94	105.27	102.61	102.66	104.2	101.51	105.58	102.53	103.87	102.54	100.79	105.27	103.19	101.89	102.57	102.51	105.46	104.98	103.6	104.16	103.8	105.72	107.26	100.9	102.86	104.37	102.81	103.18	105.58	103.5	104.3	101.99	103.81
105.03	103.21	103.09	104.67	107.02	107.47	100.89	105.52	104.38	108.94	106.3	105.84	105.98	107.01	104.42	106.34	102.97	104.63	103.91	103.78	103.58	103.1	101.74	103.31	105.41	103.11	107.39	105.02	107.93	105.32	102.75	103.75	104.1	103.67	106.21	104.44	103.88	104.96	104.02	105.89	103.73	104.12	103.75	101.24	105.76	101.98	103.87	108.63	105.61	106.26
104.59	103.56	103.29	103.94	106.27	105.02	105.41	101.24	104.61	104.1	106.04	106.58	104.25	103.97	104.17	104.36	104.66	105.29	107.18	103.18	107.54	104.42	102.1	105.04	105.66	103.47	105.44	106.42	107.91	105.79	108.5	102.91	106.44	103.78	104.75	103.54	107.67	106.8	104.58	103.58	104.83	105.37	103.26	104.71	104.38	104.4	102.18	106.48	103.22	105.56
97.807	101.29	97.551	99.245	102.67	100.34	97.819	101.43	98.223	99.635	98.879	96.122	100.74	101.05	97.119	99.447	101.86	100.14	101.73	98.829	101.5	101.2	100.78	100.12	101.56	102.4	97.891	100.15	100.4	98.273	101.36	103.76	94.558	100.15	100.41	99.915	98.464	100.02	101.37	99.855	100.19	102.15	97.037	101.58	101.26	100.22	102.37	98.759	99.327	102.08
105.73	108.99	109.31	106.99	111.4	109.73	110.48	109.69	108.79	107.93	111.17	112.18	111.1	107.43	106.51	107.78	113.98	107.26	112.2	107.25	108.41	108.89	105.66	109.67	111.42	111.71	110.06	106.3	109.4	108.75	108.52	109.85	109.34	110.03	107.73	110.59	108.65	108.88	109.6	109.89	109.54	108.63	110.02	108.42	110.32	113.82	109.93	112.31	110.52	111.71
106.34	103.34	106.8	104.1	105.71	103.49	104.48	102.53	104.92	105.33	103.99	103.56	105.35	109.54	104.86	106.19	104.53	106.73	108.41	106.28	104.78	103.55	107.49	103.44	104.65	106.41	109.51	107.26	105.71	104.93	103.27	104.15	106.02	104.69	104.73	107.62	106.15	107.03	106.6	104.45	105.56	106.29	104.63	106.8	107.6	103.97	104.54	104.15	104.66	103.83
109.75	109.99	109.57	108.93	112.91	112.2	110.75	109.02	110.34	110.98	108.23	110.32	109.99	109.61	111.66	110.47	108.39	111.66	113.39	110.76	106.85	111.65	109.99	112.35	109.98	110.01	110.63	111.75	107.81	110.29	108.41	104.06	111.87	111.12	111.36	110.21	111.86	108	109.85	108.95	110.32	109.5	107.43	110.04	107.46	107.46	111.91	111.74	110.03	114.22
110.85	114.06	111.61	108.96	112.78	108.15	108.72	110.58	107.91	110.87	111.75	109.28	109.05	109.37	110.48	109.19	112.82	109.32	109.12	112.19	109.38	115.31	112.08	113.31	107.75	112.23	113.54	106.81	111.91	111.28	110.26	108.93	113.09	111.63	112.69	108.6	107.72	107.63	108.93	109.32	109.29	111.4	110.18	110.31	113.62	107.89	110.36	111.07	109.86	110.46
107.4	104.12	104.82	105.07	103.08	102.93	105.05	102.03	104.47	104.05	105.87	101.82	105.54	104.36	106.5	103.83	102.54	108.71	102.97	101.95	107.81	103.4	103.17	100.82	104.69	104	102.79	105.62	101.39	105.55	105.1	106.86	103.88	106.57	102.05	102.1	105.15	104.27	105.41	105.03	105.02	104.51	101.96	106.81	107.67	102.11	101.77	106.62	102.41	103.45
107.95	104.94	107.07	105.06	108.02	109.25	106.56	104.32	106.36	108.51	103.96	107.91	105.04	103.38	105.58	105.61	105.58	105.69	109.22	106.65	107.24	107.31	108.26	105.22	105.98	106.57	107.61	106.95	105.01	104.82	105.5	105.93	102.37	103.7	105.29	106.71	107.4	104.4	105.3	103.48	104.57	104.89	107.24	103.69	105.05	106.73	103.99	106.32	102.89	106.09
99.378	98.185	101.48	98.962	97.843	99.209	98.142	98.352	102.28	99.192	99.199	99.024	99.8	101.79	101.51	103.83	101.5	102.22	99.652	101.84	101.26	101.02	100.03	100.36	98.035	100.4	101.11	101.65	97.932	102.49	104.19	101.18	102.5	99.115	103.21	99.61	99.387	99.572	102.08	102.24	99.864	100.88	98.93	101.25	102.11	102.32	99.761	101.46	99.647	99.365
97.149	98.686	100.35	100.23	100.36	97.23	100.94	99.989	100.38	102.47	99.677	100.02	100.2	99.403	106.12	100.51	100.45	100.39	99.33	99.619	98.278	102.52	98.948	99.554	97.544	103.35	99.599	101.71	101.5	102.2	98.908	100.25	99.41	101.54	101.13	100.38	98.386	103	104.11	102.07	101.75	99.004	101.85	97.365	98.856	101.27	99.742	97.906	99.059	101.14
101.43	97.792	101.38	100.26	100.32	98.184	99.271	99.722	98.538	100.54	99.394	98.474	98.925	100.49	99.841	98.935	100.51	102.47	103.24	100.61	98.845	99.632	101.22	99.581	101.16	98.16	102.1	98.716	98.935	100.29	97.623	101.41	100.78	97.985	100.56	103.07	99.715	99.61	101.99	101.16	98.757	98.064	98.985	98.227	97.776	98.77	98.669	101.7	96.948	100.18
106.61	103.85	104.84	101.03	106.43	102.28	103.88	106.04	108.38	107.06	105.99	103.71	107.27	102.77	105.12	103.64	103.67	103.39	100.95	104.6	102.01	104.92	104.92	107.61	102.19	106.03	105.15	108.5	103.82	102.91	104.53	104.62	102.94	103.79	103.37	105.54	104.04	104.44	103.99	105.23	102.64	106.69	103.43	101.38	101.49	105.11	105.13	103.22	105.03	103.78
118.09	115.6	116.11	115.28	114.35	119.67	117	120.8	119.14	120.44	121.3	114.55	114.87	118.46	119.28	118.48	116.11	120.08	115	116.2	119.58	118.93	117.29	116.96	119.03	117.45	118.68	119.84	116.25	116.12	116.78	118.67	118.85	120.21	118.34	115.12	115.76	121.22	117.84	122.52	116.7	116.36	118.33	118.7	117.92	117.49	116.52	114.91	117.87	115.63
109.77	110.27	111.38	110.16	112.02	108.65	111.61	110.51	110.47	110.41	113.08	109.35	111.39	113.03	109.83	111.16	112.34	108.54	113.23	112.75	112.21	108.74	109.13	112.98	112.27	110.19	112.22	112.21	112.45	109.99	110.98	110.96	110.92	109.45	111.54	110.22	113.33	108.01	112.9	112.35	114.32	112.38	113.85	111.78	110.66	111.9	110.43	110.97	110.43	110.62
113.96	112.69	112.09	111.79	113.67	114.05	112.99	111.67	111.22	114.95	113.16	111.17	114.32	114.33	110.99	114.33	113.47	112.39	111.58	117.52	112.23	113	110.82	111.57	113.32	110.81	113.32	113.11	114.44	110.94	114.42	108.6	112.9	110.41	116.77	116.33	111.86	116.08	113.55	114.73	113.34	113.12	113.68	113.34	109.01	115.47	110.26	113.25	112.29	112.75
111.35	111.07	110.78	110.77	107.31	109.91	108.68	109.19	111.13	110.37	108.39	111.79	111.47	109.49	108.24	113.33	112.06	109.72	111.86	110.7	110.73	110.81	111.39	113.07	109.75	111.66	113.57	110.89	110.49	112.2	113.12	110.01	109.01	108.53	109.97	110.44	109.96	111.88	109.89	113.02	109.79	114.21	111.18	108.61	110.45	108.04	110.16	108.57	112.58	112.23
103.94	104.87	104.8	105.74	102.18	106.11	104.23	106.97	102.17	102.82	101.88	103.53	100.73	105.82	100.98	102.65	104.65	102.96	103.6	106.3	106.42	105.63	102.43	102.42	100.82	103.42	105.73	103.6	102.02	104.82	104.95	104.78	102.27	103.81	103.49	102.75	106.75	101.02	102.97	102.98	101.85	106.73	106.12	105.78	102.96	104.13	104.12	108.44	104.93	104.89
106.7	108.15	101.72	109.91	105.36	104.48	106.14	106.91	104.46	106.65	108.22	108.37	104.68	107.03	105.1	105.4	107.97	106.61	109.05	106.48	103.81	104.76	108.74	106.75	102.82	106.13	104.62	107.85	109.49	108.53	107.38	107.2	106.63	106.48	106.97	109.01	108.75	105.7	108.46	102.78	103.07	106.36	108.19	105.17	107.11	107.51	107.62	106.58	105.58	104.73
101.7	101.81	99.029	97.974	100.22	102.81	100.06	101.79	100.09	100.12	101.71	99.51	100.01	100.79	99.701	101.76	100.77	102.29	97.865	100.1	101.92	101.03	99.308	98.705	101.22	101.56	101.44	101.48	99.981	100.93	100.58	99.572	100.43	100.86	99.672	100.13	98.502	98.142	98.688	101.6	99.375	100.14	100.74	100.27	100.31	100.89	102.51	100	101.07	102.53
104.41	104.57	103.69	101.64	106.43	106.09	108.44	104.21	103.65	102.35	106.74	104.19	106.31	104.33	102.15	107.02	106.32	106.89	104.36	103.47	104.12	104.59	106.6	105.22	103.25	106.69	103.92	103.03	106.69	105.17	105.32	107.57	102.78	106.76	106.8	105.43	104.69	107.26	102.13	103.06	102.39	103.97	106.08	101.93	105.72	105.97	104.93	105.83	105.03	102.44
106.28	105.1	106.51	106.66	106.5	106.97	106.44	105.01	107.36	105.23	106.48	106.47	108.92	104.37	108.6	108.1	105.75	106.23	110.31	108.73	107.4	107.92	105.72	108.16	107.14	106.87	106.02	105.98	109.53	106.34	104.59	109.46	106.94	108.94	106.54	106.74	107.22	107.16	104.47	106.24	106.23	106.33	106.46	106.92	102.93	106.82	107.91	108.93	104.71	109.77
106.7	104.46	105.34	104.95	102.67	106.6	106.81	101.57	103.22	106.66	108.22	104.84	105.47	104.06	104.92	104.68	103.67	107.48	105.28	105.87	104.01	106.49	102.79	104	106.77	107.22	104.01	105.57	104.87	103.98	105.12	105.49	104.75	109.83	104.62	108.17	106.69	104.1	105.44	105.1	106.6	106.85	104.23	103.87	103.57	105.71	107.26	105.51	105.39	101.02
113.49	113.15	110.54	113.06	113.44	117.38	110.85	110.54	115.1	113.7	114.92	114.2	111.7	112.8	114.47	116.58	113	113.18	112.49	112.49	114.63	111.53	113.05	115.83	112.08	113.23	112.17	112.57	114.96	113.15	113.02	111.59	110.99	112.92	113.55	113.04	112.79	114.26	113.35	111.22	112.96	111.42	114.69	118.28	113.86	116.18	113.13	113.82	111.78	109.75
107	104.86	106.86	103.03	103.42	104.82	102.11	106.32	102.82	107.42	104.89	102.14	103.67	104.32	105.71	103.64	106.76	104.08	101.66	106.53	105.7	104.14	104.67	106.45	105.79	103.3	98.126	103.04	103.16	104.35	104.49	105.27	102.3	103.5	105.18	105.51	105.5	102.3	104.95	102.82	102.25	103.98	105.67	100.81	102.39	101.49	104.94	103.24	103.98	103.02
108.1	106.57	103.78	104.05	106.05	103.09	104.11	107.78	107.09	107.24	103.86	106.91	101.89	108.65	106.42	106.97	104.19	107.4	104.71	108.85	105.86	104.39	105.16	108.39	107.63	105.08	103.63	105.98	106.43	107.21	105.88	106.7	107.81	106.97	103.57	106.33	104.03	105.21	105.05	106.81	108.09	107.22	105.64	106.03	103.92	104.78	103.45	106.26	105.35	106.72
106.85	110.45	107.1	107.99	106.21	104.9	107.07	107.13	107.02	106.38	107.15	105.57	105.82	103.44	106.31	107.43	105.99	107.49	107.26	107.99	107.33	103.79	104.81	103.58	104.44	107.76	108.53	109.32	108.17	104.08	103.07	108	108.41	103.82	105.66	108.7	106.78	107.48	106.1	107.49	106.72	108.28	106.42	107.5	107.56	104.26	109.77	103.96	108.61	105.36
104.47	105.1	106.87	106.55	109.94	103.18	105.66	104.39	105.31	107.58	105.49	105.38	104.6	105.89	100.62	101.72	104.26	101.77	104.64	105.38	104.82	103.73	106.36	106.82	102.98	103.51	102.9	103.15	105.65	104.86	102.7	102.77	108.38	105.01	102.86	102.17	102.18	102.22	100.71	103.7	102.8	104.61	103.74	102.27	104.71	104.21	104.35	107.7	102.04	106.11
103.36	106.76	106.1	106.22	106.06	106.19	107.57	105.71	107.12	104.88	105.4	105.72	104.99	103.66	105.52	104.5	105.36	103.88	106.57	107.18	105.79	104.34	104.76	107.41	105.6	107.84	103.79	107.41	106.05	108.21	103.2	107.75	107.95	104.25	104.87	107	101.01	104.55	104.42	104.2	107.35	105.82	104.86	105	103.52	107.39	106.05	104.65	104.83	106
107.76	106.31	107.57	108.42	105.34	105.13	105.98	106.41	108.85	107.99	105.72	105.21	108.86	106.26	103.9	107.93	105.87	106.93	107.49	106	103.69	105.71	110.06	103.59	107.1	108.63	108.3	103.35	106.51	107.76	105.45	107.61	104.98	110.98	105.33	107.61	108.3	104.87	104.86	105.25	107.77	107.57	108.21	107.2	109.42	106.41	105.05	105.81	107.02	107.25
113.55	108.38	109.63	111.79	111.99	109.89	110.91	109.56	112.07	114.29	109.66	113.42	107.4	112.77	114.53	111.24	112.83	112.53	112.11	113.57	111.73	110.98	112.74	113.77	111.31	115.01	111.82	115.1	114.42	112.31	111.59	111.71	112.01	112.89	111.01	114.02	114.06	112.31	112.11	115.65	112.29	114.21	112.68	112.79	108.94	110.2	111.79	112.25	110.28	112.1
101.17	99.992	100.61	99.46	100.36	102.03	99.642	102.7	98.988	98.197	98.371	100.94	104.31	97.728	97.687	100.58	99.498	97.864	98.703	98.118	102.61	102.89	98.243	97.68	100.19	101.13	101.9	100.82	99.583	98.742	102.32	98.999	100.76	98.566	100.45	98.68	101.02	101.53	102.89	96.06	99.764	104.07	99.152	99.305	96.982	102.26	97.114	98.265	101.41	96.425
106.11	106.79	105.96	105.57	106.44	104.83	104.56	104.71	107.98	103.89	106.62	106.88	109.13	108.29	106.6	107.21	109.22	105.66	109.24	106.23	105.06	108.15	106.85	107.78	104.99	105.16	103.96	105.96	107.07	107.91	103.97	106.92	106.47	106.22	106.25	103.41	106.23	107.13	107.71	109.22	107.97	104.87	107.45	107.52	107.76	106.8	103.82	106.54	105.32	107.41
103.81	105.74	104.09	106.19	106.93	105.31	105.33	107.54	103.56	106.81	104.38	108.6	107.4	104.39	105.91	103.19	105.97	105.64	105.84	105.56	110.37	105.81	107.39	107.2	106.71	106.12	107.53	105.64	108.68	104.71	106	106.95	106.38	105.54	108.68	103.94	105.47	106.55	106.24	104.85	108.99	102.17	105.38	103.63	103.57	104.91	105.36	106.57	105.05	105.95
105.15	106.33	104.13	104.29	103.93	103.18	104.67	104.56	104.21	105.5	104.11	103.14	103.54	104.2	104.94	103.52	104.12	103.97	102.95	104.54	100.06	103.81	106.66	105.53	105.06	103.99	103.53	105.64	102.39	101.61	105.68	103.63	105.31	106.87	99.808	100.48	105.09	103.78	103.19	105.05	106.92	104.57	103.34	105.24	104.88	106.29	104.3	105.87	103.65	104.36
109.49	111.89	109.85	108.9	111.85	110.51	110.54	114.02	111.23	111.77	113.08	110.36	108.21	111.48	110.69	109.92	108.72	110.8	107.54	110.6	112.12	113.02	113.93	112.46	112.9	107.71	109.47	112.15	113.08	111.24	110.96	111.92	111.16	113.64	109.97	109.26	109.1	113.71	110.36	110.34	108.76	108.26	111.08	112.48	110.96	111.38	108.02	110.77	112.5	110.89
107.08	113.13	109.18	109.53	109.12	110.6	113.3	108.53	112.24	112.54	113.04	113.13	110.55	111.24	112.72	112.71	113.83	108.52	108.24	112.63	109.41	110.59	111.64	111.1	114.24	111.55	109.85	110.39	110.76	110.78	110.15	109.7	114.97	112.73	110.52	111.2	112.5	116.13	110.44	114.16	112.05	110.58	111.64	114.06	109.4	109.74	110.73	109.77	114.31	111.2
103.47	104.58	104.66	107.51	103.52	105.96	107.31	105.66	102.77	104.68	103.26	106.17	105.98	103.08	103.35	108.81	103.79	104.62	101.99	107.82	105.28	104.87	105.92	106.46	100.51	103.7	105.22	104.56	106.13	108.15	105.52	104.78	102.38	105.43	104.64	104.13	106.94	103.01	108.23	105.11	103.15	104.02	104.46	104.9	105.86	104.1	103.8	105.15	107.42	103.77
104.54	101.08	105.44	107.08	101.67	105.6	103.43	103.34	103.57	103.51	104.86	104.11	105.72	103.54	105.79	104.69	102.56	102.86	102.41	104.8	105.17	102.12	105.24	105.34	104.68	103.46	104.17	104.67	105.09	103.6	102.51	102.78	103.88	105.99	102.43	102.34	104.51	105.89	106.48	105.2	107.59	103.48	102.29	101.56	104.68	107.74	104.49	101.63	105.23	104.8
110.47	112.32	113.36	111.22	108.53	110.92	115.44	112.35	111.9	111.07	113.1	111.38	113.05	112.36	109.99	111.5	110.08	108.21	111.86	112.74	110	112.36	115.44	110.58	113.85	111.14	113.09	112.17	109.87	109.14	112.56	110.69	108.88	109.73	110.82	112.77	111.34	110.31	109.73	114.41	109.68	109.11	111.04	108.9	114.41	112.61	110.74	112.95	111.49	108.38
109.02	106.75	107.7	106.62	107.77	106.41	106.07	104.96	104.56	103.9	106.49	102.14	107.79	106.4	107.02	109.35	103.12	108.12	104.74	106.1	105.75	105.64	104.37	103.75	105.65	106.98	107.73	104.78	104.5	103.56	107.17	106.6	105.55	108.08	104.94	104.18	105.11	104.87	105.32	108.68	109.17	106.52	106.11	107.45	104.92	105.12	107.85	105.27	104.6	106.85
103.55	107.19	104.49	106.8	106.97	105.37	106.5	108.41	104.71	102.14	103.55	103.79	107.1	106	105.79	107.24	102.82	105.58	109	107.64	106.28	105.92	102.27	107.69	108.55	107.48	106.47	103.07	105.3	104.76	102.56	109.37	106.08	104.12	104.97	104.75	108.64	105.13	104.18	105.03	102.87	107.02	103.41	103.91	107.16	105.94	106.12	105.98	106.64	105.97
99.129	100.51	99.828	99.224	101.76	100.62	99.797	101.51	101.44	102.57	99.174	98.102	98.424	99.273	99.6	97.756	100.18	98.59	100.7	101.65	100.23	96.611	96.731	99.29	102.46	99.12	103.08	102.65	99.007	101.14	100.62	102.88	99.618	99.164	99.858	103.55	100.27	99.712	99.8	100.49	102.85	97.606	96.685	101.9	103.89	99.433	101.07	97.4	98.608	101.34
101	104.4	103.25	104.54	100.54	107.92	103.05	106.16	105.2	104.65	104.14	104.23	102.97	106.22	104.67	105.48	105.94	102.42	107.05	102.79	103.36	102.71	104.24	105.14	102.6	106.41	104.13	106.11	105.67	103.03	103.47	107.09	106.76	105.37	100.62	102.4	105.01	107.85	105.3	102.47	102.33	106.81	104.97	102.22	104.77	104.49	102.64	103.88	103.52	108.84
105.94	104.59	103.89	106.88	105.84	102.96	107.03	106.13	104.42	103.59	101.78	105.25	108.23	104.74	104.98	104.42	105.8	103.6	105.07	106.58	107.83	108.31	105.35	103.52	105.26	106.27	104.67	105.71	101.6	106.84	102.44	108.27	104.49	104.31	109.97	103.75	104.13	104.76	103.27	107.89	105.77	104.63	105.18	106.28	105.15	107.79	101.59	104.37	105.13	105.08
107.98	107.81	107.48	107.97	103.79	105.85	106.3	105.01	104.98	104.82	104.43	103.81	106.28	104.32	109.09	104.2	106.01	106.81	106.79	107.34	105.83	105.75	106.64	104.25	106.74	108.41	107.29	107.26	108.56	103.59	108.66	106.36	104.71	106.62	107.41	103.95	106.45	106.86	105.66	108.23	105.69	106.94	106.01	106.7	105.88	102.22	105.66	109.18	106.49	106.64
112.28	110.12	112.33	110.63	112.74	109.01	111.66	113.64	110.79	110.97	110.22	111.58	110.22	110.81	112.77	109.08	113.2	109.59	111.34	109.66	108.78	113.1	111.56	110.13	109.32	111.23	110.15	109.75	111.47	112.52	108.07	111.06	108.41	109.77	113.44	110.83	108.56	111.89	111.14	114.18	110.97	110.44	108.02	111.52	109.77	113.4	112.5	111.9	112.09	110.27
107.45	107.27	102.51	107.46	103.94	102.34	106.43	106.83	104.1	108.6	110.26	104.36	106.84	108.86	104.53	100.84	105.82	104.85	104.19	104.25	106.24	102.83	105.44	107.65	105.52	105.74	107.05	104.09	107.15	107.29	105.78	105.33	107.55	104.73	108.76	106.08	108.08	108.73	105.74	105.71	104.25	104.09	110.41	108.59	102.51	105.3	104.81	106.04	105.37	108.9
109.25	105.61	106.36	106.24	107.32	105.64	109.25	107.38	108.28	108.73	105.57	105.9	106.63	109.01	107.83	104.79	107.38	104.3	106.85	109.11	106.29	107.33	107.72	105.92	105.28	105.43	106.77	104.27	106.93	107.41	105.83	109.71	106.67	105.85	108.57	103.32	102.68	107.25	105.45	107.36	106.1	105.39	102.33	103.85	105.99	103.58	107.79	106.42	110.39	107.8
103.8	105.11	106.65	102.05	103.21	102.58	106.36	104.97	103.37	104.57	105.26	105.79	101.92	105.63	102.84	105.37	101.85	101.42	106.56	104.84	104.39	103.86	104.1	102.21	107.75	103.91	106.44	103.69	105.57	104.03	102.68	107.28	103.09	104.53	105.16	102.54	105.16	105.41	105.52	105.46	102.34	103.75	105.46	106.44	102.77	104.19	104.58	104.77	106.56	102.44
106.19	106.69	109.19	103.36	106.05	109.02	108.98	107.19	106.68	108.47	104.19	104.77	104.41	107.51	107.22	108.35	106.93	105.49	109.13	108.96	107.18	105.56	105.14	104.36	104.91	107.26	106.34	109.14	107.17	107.2	106.81	107.81	107.07	104.23	106.69	107.72	107.2	110.65	103.93	108.56	107.06	107.3	106.42	105.38	107.33	105.95	107.81	105.2	109.07	105.89
107.29	103	107.84	106.68	102.4	104.94	102.89	105.52	105.69	104.56	106.03	104.16	104.26	103.82	103.51	103.04	104.74	106.63	104.25	104.45	106.31	104.85	102.26	103.93	106.03	102.27	103.99	106.49	103.09	108.26	105.1	104.59	102.79	104.95	103.7	103.7	103.77	103.26	106.09	105.85	106.37	103.83	104.56	105.13	103.53	106.29	104.39	104.06	105.84	108.18
102.61	104.63	105.94	104.98	110.31	104.5	103.59	108.35	105.55	102.01	108.37	104.94	107.63	106.15	105.55	105.41	105.1	103.25	105.81	105.4	105.3	103.96	108.82	107.14	106.43	105.89	106.26	105.27	108.16	108.41	106.07	105.29	106.83	101.97	102.63	109.72	104.56	104.96	107.27	106.33	106.85	107.29	108.46	105.6	106.44	107.43	104.74	107.26	104.26	104.35
107.42	106.42	105.84	105.41	106.6	104.89	107.22	104.53	104.31	107.64	105.47	107.46	104.65	104.54	106.11	103.57	104.61	105.23	105.2	107.17	106.87	104.34	105.9	104.05	105.94	101.28	105.21	105.13	107.8	106.68	105.51	102.76	107.53	103.28	104.35	105.98	105.85	102.36	104.42	105.66	104.82	107.99	104.16	103.47	106.06	103.61	105.4	104.32	105.68	107.85
100.69	99.948	102.08	101.55	100.76	99.326	102.33	99.718	100.29	99.721	101.84	99.296	99.683	97.902	101.57	101.17	100.3	99.556	100.49	98.667	98.103	97.506	100.4	95.999	101.62	97.969	101.22	98.172	101.47	101	97.852	98.891	100.61	99.902	103.51	100.54	99.368	99.188	99.513	101.41	100.46	101.48	102.64	99.623	99.203	101.29	102.56	103.48	101	101.29
112.44	113.65	113.84	112.69	111.1	112.46	113.14	110.7	113.33	112.73	111.29	112.45	110.29	111.18	111.08	113.07	111.47	108.33	108.97	111.81	114.67	109.66	116.2	109.58	110.32	112.39	109.79	111.8	111.13	112.34	113.18	109.81	113.06	111.48	112.49	112.98	111.5	109.58	112.3	113.71	109.9	112.88	113.19	110.94	113.48	108.1	111.33	114.64	112.63	110.78
99.258	101.88	99.147	100.15	98.285	100.52	96.325	98.745	98.476	101.73	99.01	101.12	99.952	98.872	98.16	101.85	100.01	100.29	97.564	99.915	101.56	101.74	98.819	99.278	102.8	98.807	98.684	99.492	99.669	100.62	99.747	100.23	100.18	99.43	101.58	99.132	99.618	97.262	98.275	101.08	100.25	100.52	101.21	95.421	99.779	100.97	100.6	100.65	102.45	101.82
106.25	104.32	104.4	104.52	102.2	104.53	105.36	106.04	105.5	104.13	103.86	102.31	104.07	106.16	103.03	106.41	103.47	102.89	103.99	105.08	104.11	103.08	104.55	102.03	106.14	104.16	103.61	104.27	103.17	104.66	102.75	106.17	106.35	106.4	106.03	102.47	106.41	104.71	101.89	101.82	100.7	104.76	107.26	100.07	101.72	104.93	100.79	105.38	101.65	103.19
103.68	104.51	108.02	108.32	106.64	103.2	108.22	107.44	103.24	104.84	106.44	105.48	106.86	103.42	106.82	105.82	101.83	105.95	106.46	104.48	107.31	109.09	106.6	108.15	103.99	103.32	107.42	105.52	107.71	105.84	106.93	103.31	108.42	107.4	109.03	109.7	107.85	105.87	103.87	106.23	106.49	103.72	107.05	111.27	106.54	106.71	107.94	105.5	105.28	106.89
106.95	105.97	106.25	107.61	104.29	108.09	104.02	106.28	105.43	103.06	112.58	106.01	108.23	105.34	106.97	104.84	108.16	104.34	106.46	108.88	104.69	102.41	109.54	104.06	103.53	104.52	104.71	107.9	107	105.65	104.27	106.34	106.65	106.34	103.9	104.74	102.81	103.83	106.96	103.7	105.93	106.54	105.29	105.92	106.86	105.45	105.67	106.65	108.94	106.11
100.83	100.06	99.246	101.86	101.46	100.95	101.7	99.751	100.29	102.95	101.06	100.71	100.15	100.54	100.84	99.558	101.94	100.99	101.42	100.02	101.49	102.32	105.73	99.902	103.87	97.996	99.567	100.88	101.02	100.45	98.569	99.861	103.7	99.346	103.22	101.56	98.597	101.41	101.49	101.91	102.9	101.2	100.97	99.679	99.967	101.21	98.734	98.271	103.28	103.61
107.9	104.4	106.5	105.19	105.36	107.16	106.22	106.66	106.84	109.6	103.85	105.42	106.51	107.84	108.26	106.31	104.76	102.88	105.68	107.97	105.29	108.13	103.31	107.12	106.99	105.13	108.82	106.84	103.9	103.38	102.26	104.95	104.04	106.23	107.25	105	102.46	103.67	104.28	103.24	107.9	105.1	106.01	104.58	107.24	103.48	105.94	105.51	106.98	103.66
107.91	108.46	108.93	111.48	111.68	107.73	109.61	108.6	107.78	106.04	108.21	108.42	111.47	110.66	108.86	104.04	106.63	108.4	107.18	109.21	110.87	114.08	109.15	107.93	111.06	109.68	108.3	107.37	110.61	106.46	108.64	110.73	109.63	111.39	112.82	111.06	108.77	110.36	108.61	109.34	105.51	108.97	109.33	107.65	109.18	110.5	108.94	111.35	111.85	109.24
100.33	101.79	99.832	100.83	100.33	103.42	102.63	99.493	100.73	100.09	102.1	98.856	101.55	100.28	102.64	100.27	100	101.01	99.917	101.41	101.06	99.611	101.86	99.058	103.74	103.65	101.45	100.44	97.673	101.43	101.62	101.04	100.58	97.16	100.19	102.97	101.41	99.674	99.504	100.78	101.1	97.994	99.745	100.21	99.173	98.596	100.37	103.62	100.22	102.74
114.95	111.49	111.21	108.48	112.49	111.77	109.06	113.23	110.47	110.38	111.44	109.95	107.24	110.16	110.93	109.81	113.07	112.23	109.96	111.96	110.49	109.56	109.53	112.52	107.16	110.21	112.22	113.01	112.79	113.31	111.63	111.69	111.96	114.24	109.73	112.81	110.76	110.73	113.24	109.82	107.35	113.84	112.34	113.13	113.04	110.72	112.24	114.75	111.1	112.13
106.57	104.81	104.6	105.04	104.92	105.72	104.68	103.6	104.79	104.76	106.79	104.39	102.73	106.2	105.91	105.89	108.76	102.63	105.55	105.82	104.77	104.84	105.27	104.95	104.61	106.84	103.48	106.47	105.69	109.54	104.25	103.61	107.6	104.67	107.2	106.92	103.82	105.33	105.48	106.18	106.45	105.99	103.67	105.36	104.67	106.71	102.57	104.99	105.24	103.71
109.51	108.99	104.57	108.59	107.5	104.48	107.91	104.95	106.19	107.02	106.1	104.83	106.35	105.22	106.41	105.39	108.25	107.77	105.52	105.46	107.99	109.47	106.16	106.94	106.12	106.6	107.17	106.54	104.83	104.88	106.4	104.83	107.4	102.31	107.7	107.72	107.29	107.63	106.48	106.29	107.26	104.59	103.08	108.82	105.71	105.02	106.31	104.11	107.31	104.96
105.99	107.59	103.24	101.21	101.14	103.43	106.08	103.97	106.07	108.13	105.52	104.7	107.47	105.32	105.64	105.02	103	104.76	103.2	104.58	104.92	104.92	101.86	102.54	106.93	107.04	101.08	105.13	106.86	105.24	105.11	103.44	105.3	104.74	105	109.05	108.64	104.54	104.79	102.96	104.39	103.71	107.19	107.63	102.32	101.57	106.5	105.99	104.15	105.49
104.48	104.99	108.11	108.61	104.5	105.18	108.11	104.05	101.5	106.16	103.85	106.03	108.29	101.26	106.79	105.2	108.1	106.01	109.17	104.54	107.48	105.25	106.22	107.63	105.14	103.01	106.55	108.74	103.15	106.9	103.85	104.94	102.89	103.18	105.64	106.26	111.9	104.63	101.37	105.44	108.3	105.97	105.1	107.55	103.78	106.17	103.31	105.93	105.47	105.39
113.83	111.09	112.57	112.02	113.25	111.01	111.3	111.08	110.42	110	109.33	114.37	111.56	113.51	111.8	111.64	106.02	109.48	112.41	110.67	112.43	109.26	110.07	110.54	113.65	111.59	112.53	110.97	110.61	111.46	111.28	109.56	110.06	111.55	113.1	110.78	112.51	109.89	112.68	111.63	112.56	111.87	114.33	110.46	115.99	107.7	109.35	115.74	113.36	112.34
103.85	108.77	103.3	106.83	104.57	103.39	106.31	104.96	102.88	104.4	104.51	106.47	104.54	105.51	108.19	106.84	103.93	105.28	107.2	106.64	103.87	108.91	106.16	104.16	106.42	102.92	108.23	102.42	107.78	105.84	104.17	106.45	105.52	106.93	107.17	107.07	105.7	109.31	104.72	108.85	105.65	107.58	104.32	105.57	108.33	105.82	109.11	104.95	106.57	104.56
107.03	110.46	107.83	106.41	106.95	105.11	107.84	105.94	105.43	106.25	108.42	107.71	108.22	108.27	106.87	103.84	108.92	107.71	108.55	107.81	106.45	106.15	107.02	107.47	102.58	110.35	108.55	107.64	107.96	109.66	107.32	107.07	104.71	107.11	107.81	107.38	106.74	106.47	107.41	105.9	105.39	107.65	107.89	105.17	108.65	107.87	106.51	105.29	106.46	107.3
106.73	107.04	101.89	104.53	108.98	101.49	108.31	106.64	102.32	103.73	105.15	107.39	106.57	104.25	104.62	107.73	104.43	106.59	104.07	107.11	107.14	107.9	102.16	107.07	105.85	103.84	104.85	107.09	106.07	104	107.17	107.43	107.72	103.53	103.08	104.44	106.56	108.13	105.59	106.93	102.85	106.45	106.11	104.09	100.34	110.03	103.97	105.97	104.66	107.97
103.98	104.78	104.89	102.69	107.79	104.39	108.33	106.21	104.62	103.36	107.12	110.45	104.26	105.58	106.33	104.99	107.13	106.15	107.3	104	105.56	105.03	108.7	107.45	107.41	104.99	105.46	106.02	103.93	109.97	106.05	103.12	107.9	102.15	107.84	106.97	103.37	105.32	106.36	107.3	102.96	105.82	103.14	104.35	107.74	104	102.61	105.1	105.62	103.81
103.64	102.97	103.47	104.19	109.37	106.63	107.03	105.82	105.95	106.74	110.32	104.29	105.99	106.45	104.08	105.15	106.27	106.11	107.19	106.08	106.3	107.06	106.4	106.98	105.63	107.41	106.29	108	104.36	105.24	108.68	104.69	102.83	104.33	104.01	106.49	105.36	105.78	106.7	107	108.54	107.58	104.88	105.8	103.74	107.08	108.47	105.66	107.65	104.39
112.94	113.94	113.14	110.74	113.67	112.84	112.86	111.12	115.17	114.82	109.7	113.29	112.63	111.71	110.34	110.7	113.32	110.95	109.96	111.22	111.12	110.39	111.89	113.41	114.68	113.18	110.73	110.55	113.05	110.94	110.01	110.52	111.84	112.89	112.8	111.21	109.72	111.56	113.18	111.92	110.73	108.86	114.51	112.25	109.29	112.04	110.34	111.52	112.57	113.49
112.96	111.43	111.8	112.72	109.98	113.84	112.74	112.02	111.32	112.56	110.68	114.59	111.82	109.48	109.87	113.82	111.94	113.06	113.44	110.09	111.12	111.11	110.48	110.47	110.78	110.33	110.52	111.23	109.4	113.71	110.87	110.95	113.15	112.84	110.96	111.25	113.51	113.89	111.62	115.39	111.55	111.22	109.84	110.32	108.43	108.44	111.08	109.2	109.81	111.72
100.57	101.25	99.497	101.83	100.36	100.32	102.87	100.87	100.79	98.198	99.667	99.257	99.82	102.05	100.56	99.061	102.69	100.68	101.75	104.44	100.63	98.928	103.68	101.29	102.35	101.84	98.226	102.51	103.02	99.51	103.23	101.52	102.5	102.5	101.81	100.49	104.58	101.93	100.57	99.999	98.833	100.84	98.907	101.38	99.209	98.936	100.33	98.493	103.23	99.83
105.9	106.07	107.33	108.22	110.69	106.36	104.44	107.35	104.03	104.93	105.84	107.86	108.19	105.44	103.6	104.87	106.76	106.18	105.68	108	105.62	105.37	106.8	107.19	107.96	103.41	106.49	104.37	105.69	108.46	102.76	104.07	106.19	106.08	108	106.47	106.14	105.09	105.28	105.15	103.45	107.14	106.66	104.31	108.44	107.16	105.87	107.1	106.61	104.37
104	105.92	103.67	103.95	105.51	103.85	105.63	104.25	105.61	108.61	106.25	104.28	107.47	107.08	107.62	106.48	108.42	104.87	106.24	104.12	104.67	104.18	105.45	104.43	105.53	106.07	108.11	108.34	106.59	106.46	109.03	108.93	104.15	105.48	103.33	105.28	105.55	105.39	108.32	105.48	102.7	107.48	106.9	103.99	106.18	102.56	105.46	105.65	103.09	106.2
104.31	107.72	105.41	107.52	107.44	108.04	106.57	106.46	108.49	106.88	106.01	108.49	104.07	109.42	107.52	106.58	107.47	107.58	107.86	104.22	101.05	105.72	106.82	105.83	108.16	106.1	106.5	105.29	106.64	105.52	105.95	106.5	109.76	109.92	106.07	106.21	106.14	108.46	105.83	103.94	107.23	105.7	103.07	105.8	107.76	103.54	106.38	108.14	104.54	108.77
108.17	105.04	106.09	108.04	104.37	105.2	108.71	107.64	108.19	108.37	105.28	108.14	108.08	105.55	102.78	106.68	105.51	105.88	107.57	111.3	110.12	107.21	105.24	105.27	105.92	106.69	106.56	105.42	105.84	108.88	103.2	107.43	108.69	105.18	105.51	105.54	106.25	106.01	107.23	104.83	108.74	108.35	104.8	107.28	107.48	104.85	104.18	104.88	108.48	107.31
100.01	102.46	99.629	97.293	99.136	99.549	102.38	99.216	102.76	100.21	97.9	103.36	100.48	101.95	98.915	100.44	101.48	100.15	100.62	100.86	98.121	99.523	103.07	98.393	97.52	98.691	102.14	98.921	101.24	99.842	100.15	101.02	99.433	98.194	98.468	101.17	101.38	100.11	99.085	99.711	100.75	98.619	98.697	102.91	97.768	98.346	99.163	98.048	99.836	102.46
110.86	109.74	109.22	108.36	110.09	106.26	109.06	108.18	110.84	112.33	107.61	105.97	107.27	109.08	109.11	109.89	112.26	109.94	107.14	107.87	112.03	112.12	109.88	108.68	110.84	106.64	111.52	108.45	112.32	112.55	105.06	112.98	108.12	107.45	105.96	111.6	111.2	109.27	108.18	106.67	107.28	107.58	111.94	109.4	109.62	108.91	107.54	107.8	108.08	112.37
103.58	106.17	105.41	106.58	105.08	102.98	104.27	105.62	102.28	105.99	103.89	102.89	101.9	103.53	106.39	104.67	101.58	101.03	101.35	101.24	104.63	102.41	107.41	101.78	102.83	104.69	105.16	107.44	106.42	105.58	105.49	104.44	103.4	102.72	106.28	104.99	105.29	103.64	106.05	102.15	104.01	108.48	103.94	105.14	105.64	105.22	107.26	103.5	101.25	105.68
107.23	108.26	106.73	108.35	108.44	104.05	109.02	107.38	107.99	108.09	105.17	105.51	107.41	105.69	108.63	107.48	106.8	106.09	105.71	107.16	107.1	106.15	106.61	108.26	106.88	104.09	104.51	106.98	105.82	106.91	108.16	106.83	106.49	107.09	107.07	104.75	108.16	106.43	106.94	106.81	108.58	106.64	104.34	109.07	107.05	106.13	108.66	107.38	107.66	108.03
113.09	110.65	111.68	111.65	111.75	108.56	112.32	111.41	111.93	112.67	112.33	110.34	112.27	109.46	113.48	110.75	112.33	111.35	110.87	113.55	112.28	110.39	109.99	112.05	111.68	111.13	111.83	112.68	110.79	111.13	112.02	112.74	111.68	110.47	110.33	109.97	113.2	109.28	114.1	110.81	111.16	111.5	109.62	111.35	111.08	109.61	112.79	110.15	114.5	114.46
105.83	106.29	102.68	109.85	106.15	102.2	102.2	101.98	106.88	105.6	106.35	105.24	107.02	106.31	104.29	108.15	106.39	106.55	105.21	106.94	106.26	105.68	110.49	103.89	106.21	106.67	104.62	104.53	107.2	104.2	106.14	107.11	105.86	107.01	107.88	104.94	104.96	106.26	106.46	106.95	104.48	106	105.23	106.84	105.61	105.48	100.19	103.97	104.02	105.25
111.52	116.21	112.08	113.37	112.16	114.91	113.25	111.74	113.5	115.11	113.65	113.98	114.54	114.8	114.69	111.55	112.62	112.25	113.27	110.18	114.65	113.12	114.15	114.1	113.28	112.37	112.27	111.63	116.75	112.74	109.8	111.72	111.94	108.94	111.75	117.22	108.81	112.6	113.67	110.7	112.01	112.78	117.22	114.82	114.09	109.63	112.18	112.16	110.87	110.69
105.4	108.23	107.28	107.56	108.01	105.3	105.33	108.73	107.05	102.99	104.62	102.96	104.36	106.4	107.83	106.31	106.66	106.44	105.9	106.66	107.51	106.09	103.74	105.27	105.94	105.1	104.54	109.54	104.3	105.22	103.28	105.93	108.38	109.22	107.9	107.34	104.81	106.27	104.16	105.51	103.74	106.87	103.76	104.56	102.3	104.4	103.58	102.85	107.09	101.7
104.27	105.5	103.92	104.97	106.64	104.19	106.94	105.46	107.47	104.12	102.73	105.25	107.24	106.6	105.06	107.32	103.18	107.26	104.72	106.19	102.26	105.33	106.79	106.89	110.18	105.94	107.82	105.93	104.69	107.6	102.19	103.23	104.83	104.65	105.27	108.15	101.52	106.3	104.27	106.62	106.6	104.16	106.49	106.19	107.61	104.03	106.96	104.12	103.71	105.06
103.51	107.48	103.65	105.49	105.22	103.67	103.04	103.46	103.44	102.08	103.83	101.23	105.57	105.01	100.67	101.36	100.06	102.61	105.84	104.86	104.89	105.4	104.27	102.36	105.32	104.01	102.16	104.27	105.16	102.79	106.4	104.31	100.53	104.4	103.51	106.24	103.32	106.52	104.95	102.26	103.26	106.74	107.51	104.53	105.91	105.98	102.93	105.13	107.47	104.93
107.66	108.76	104.37	107.75	104.63	103.05	105.89	107.06	105.85	106.48	106.75	102.9	105.33	104.55	102.98	105.78	104.3	104.32	105.1	105.7	106.57	106.97	108.59	106.34	105.5	105.42	104.47	106.57	105.62	103.43	104.03	108.29	105.1	104.22	108.08	102.05	105.88	104.65	105.9	105.14	108.77	105.42	106.85	105.44	105.78	106.49	105.83	108.27	105.59	103.92
109.97	111.14	111.38	112.12	112.37	112.21	110.61	110.92	111.48	110.8	109.91	109.34	108.36	111.88	109.91	113.92	113.71	110.66	115.3	110.59	112.26	109.1	109.05	112.17	112.14	111.97	111.58	110.37	109.39	114.21	111.95	112	109.59	108.78	108.5	110.71	111.74	109.25	111.67	111.48	111.09	112.59	109.7	109.97	113.95	113.03	112.77	110.26	112.6	107.11
106.13	107.5	106.41	104.96	104.85	103.31	103.73	105.08	103.6	101.89	104.01	104.25	104.94	104.12	103.32	103.28	104.52	101.71	105.78	104.8	105.97	107.17	104.34	105.84	106.23	102.96	102.89	103.03	104.6	104.28	104.96	104.48	104.57	107.86	100.34	103.18	104.45	102.68	104.97	105.12	103.16	103.99	103.12	103.17	102.31	105.77	103.08	101.96	101.19	105.47
114.65	115.4	112.33	111.27	111.07	114.33	115.55	112.44	114.11	114.82	113.64	113.54	113.41	112.85	112	113.14	109.46	113.9	113.92	111.78	115.19	109.75	112.65	111.27	112.07	112.03	114.49	113.28	109.14	113.21	114.61	114.56	112.03	113.29	111.8	114.05	111.56	110.71	112.49	112.86	113.71	112.17	109.66	112.21	115.54	113.65	111.87	111.59	111.73	109.53
112.53	112.08	110.59	110.41	111.34	113.4	113.03	110.61	111.65	110.99	113.75	110.32	109.91	111.58	110.88	113.57	107.99	108.35	108	112.77	111.59	112.8	110.73	112.91	109.38	109.69	113.58	110.35	109.52	108.5	112.7	112.72	110.08	114.04	110.96	108.99	109.11	112.21	111.22	110.67	110.2	110.62	114.39	110.5	111.54	113.55	113.66	112.19	111.35	111.74
104.67	104.77	106.53	107.55	106	111.22	110.29	105.36	108.3	105	104.53	106.92	105.32	105.37	104.06	103.62	108.59	104.09	105.28	105.31	106.96	106.29	106.91	107.95	104.72	106.88	105.95	106.11	106.76	104.01	108.32	105.58	106.76	104.99	109.04	107.23	105.29	107.65	105.49	105.39	107.96	105.22	107.47	105.14	108.01	103.8	107.86	104.41	104.47	104.8
111.74	113.7	114.89	111.81	112.38	112.88	113.36	115.36	111.68	111.39	115.16	111.19	113.02	111.43	111.22	113.17	111.44	112.57	112.39	112.07	112.03	113.23	116.09	110.3	112.96	112.51	109.78	113.98	110.68	113.81	110.47	114.75	114.78	114.13	111	113.31	112.7	113.59	113.01	113.62	114.36	109.92	113.42	113.84	111.5	111.33	111.27	112.79	112.86	111.25
108.61	104.63	107.73	104.48	105.48	107.21	106.69	107.89	109.35	106.84	104.24	106.69	106.36	106.56	107.23	110.99	108.2	107.81	106.9	103.29	107.93	106.46	106.18	104.04	106.84	105.59	108.21	109.87	106.55	106.87	108.32	105.45	109.04	110.57	103.97	112.1	106.5	103.39	105.91	104.8	107.86	104.09	105.05	107.81	109	106.3	105.33	108.45	105.79	108.74
110.85	111.04	116.4	111.52	111.59	112.61	109.88	114.99	114.57	113.55	113.18	111.51	115.79	108.57	117.64	111.24	114.36	116.15	110.83	111.22	115.24	112.81	114.28	114.55	115.14	114.99	114.65	114.33	116.9	113.38	114.3	109.08	113.84	115.18	108.88	113.41	113.29	112.27	112.48	109.91	112.67	110.83	111.91	113.19	112.58	111.78	112.16	110.79	113.6	115.15
102.12	105.67	102.43	102.31	108.02	100.66	103.39	103.3	104.37	104.78	103.43	101.37	105.33	102.65	103.93	104.95	107.05	103.74	103.99	105.08	103.74	101.17	104.38	103.92	108.26	104.69	103.38	104.22	103.76	105.4	104.95	107.18	104.28	103.08	105.1	108.93	106.39	107.68	103.52	105.31	103.86	102.4	105.94	105.22	106.46	100.47	106.01	106.07	103.93	102.99
110.09	113.19	109.78	109.06	110.96	110.37	109.39	112.57	114.9	110.7	108.53	109.88	111.15	111.41	112.64	113.2	108.07	110.39	113.99	109.59	109.08	113.04	112.68	110.19	108.45	114.24	111.33	112.38	111.12	111.8	111.83	108.15	106.74	111.79	114.62	111.65	113.76	112.35	113.67	112.65	113.08	110.18	112.58	110.91	114.45	112.74	115.17	112.32	110.85	107.9
104.93	106.07	102.98	105.13	102.32	102.19	103.54	105.5	102.93	102.23	102.2	105.3	101.85	104.88	106.57	102.88	101.96	104.7	103.42	105.69	105.43	104.24	105.16	102.07	105.53	106.07	107.04	104.55	105.69	103.92	102.07	103	103.57	103.98	101.56	103.63	103.63	104.85	103.47	105.66	105.07	103.94	104.9	104.54	104.6	103.3	103.86	107.11	101.33	104.95
104.13	106.16	109.52	107.31	107.72	109.24	106.75	106.78	103.19	107.83	107.78	105.51	103.88	105.25	100.2	105.52	105.16	104.64	104.79	103.61	102.05	109.1	107.25	108.72	107.32	103.46	106.34	105.51	105.7	106.82	106.88	106.07	106.92	105.69	103.86	109.88	105.41	105.05	106.66	103.56	105.21	107.4	105.55	105.46	107.2	106.16	105.05	107.05	108.01	106.43
102.08	101.25	102.97	101.37	101.73	100.57	101.89	99.721	101.52	100.05	99.678	102.97	98.532	100.12	101.61	102.08	100.77	98.881	100.25	100.1	101.56	99.099	100.14	100.09	103.74	98.621	104.2	101.86	98.617	102.42	97.191	99.911	100.24	100.73	100.2	98.738	102.51	102.55	99.032	98.265	99.986	101.46	99.967	101.01	99.756	98.714	97.956	101.4	101.57	101.96
107.61	108.43	114.81	115.38	111.17	113.48	107.41	110.23	108.5	109.41	110.9	106.54	110.72	109.71	109.09	110.73	112.87	112.22	109.1	109.27	108.76	108.71	113.1	106.19	108.97	108.9	110.66	107.27	110.6	111.41	107.71	108.84	108.38	112.62	108.09	106.45	109.27	109.73	110.21	109.95	106.49	114.3	109.13	109.35	107.96	110.83	111.43	109	111.56	109.85
108.94	108.35	111.79	109.94	115.52	109.87	109.78	114.02	111.62	111.06	111.79	107.67	109.79	112.26	114.26	111.64	112.34	113.26	113.56	111.1	107.27	110.32	110.62	112.38	111.49	112.79	110.27	110.18	110.9	111.09	111.04	109.41	115.64	113.3	112.53	109.37	109.27	111.14	111.74	116.54	112.78	112.32	113.08	111.14	112.41	108.97	112.77	114.62	109.44	110.45
108.44	110.06	111.6	113.83	110.51	111.27	113.02	109.47	109.77	110.58	111.83	110.2	112.48	110.9	110.17	111.43	112.23	109.66	115.03	110.23	109.77	112.65	109.79	111.99	112.41	109.3	110.53	111.57	108.44	112.38	112.06	108.87	105.97	108.65	109.32	110.56	110.19	108.37	109.32	111.84	110.29	107.11	112.16	112.13	110.94	109.5	109.64	110.53	109.93	109.12
111.31	113.04	110.78	111.8	113.92	113.97	113.76	111.56	109.27	113.86	116.2	112.29	111.96	111.3	108.75	111.11	110.63	110.82	111.66	109.24	114.11	112.97	110.55	113.11	112.15	108.91	111.17	111.6	109.77	111.78	111.16	109.74	110.6	111.89	112.75	108.03	109.2	112	108.08	108.95	109.76	110.26	112.34	108	114.04	111.76	112.73	111.37	111.83	112.47
109.99	112.56	110.34	115.24	111.07	109.98	112.74	111.08	109.91	109.7	108.71	115.17	111.27	113.57	108.4	107.18	113.11	111.23	112.04	112.81	114.47	108.74	106.97	112.61	112.16	112.51	113.83	112.09	112.25	113.53	110.69	110.89	106.79	111.43	109.84	110.75	109.16	111.59	111.4	110.79	108.02	111.55	113.78	108.81	108.29	110.65	113.92	110.85	108.88	108.01
111.25	110.06	110.23	109.64	112.13	110.46	113.7	112.62	112.52	116.58	111.96	111.54	112.1	110.44	114.45	114.11	111.62	109.64	112.6	113.3	110.09	112.79	112.64	113	111.52	112.01	113.28	109.24	113.85	110.82	113.03	112.91	112.33	116.15	114.19	110.71	109.37	112.47	109.05	113.13	115.26	112.17	112.88	113.09	112.59	110.29	111.8	109.13	108.96	110.55
106.99	102.06	105.57	102.87	106.8	107.16	107.29	106.32	108.59	106.29	105.38	108.3	106.7	106.75	105.52	107.01	103.8	104.94	102.52	106.48	104.32	104.87	104.71	104.43	105.82	106.18	102.88	102.72	109.96	105.75	107.78	106.26	106.06	108.51	109.96	104.96	104.77	105.97	104.56	105.65	110.86	107.91	104.95	108.41	108.8	104.05	104.29	105.3	106.41	104
104.07	107.42	109.54	106.26	104.58	104.43	104.27	102.84	109.71	108.72	103.24	105.9	106.04	105.07	111.24	106.06	107.14	103.45	109.18	107.4	108.77	104.15	109.34	106.59	107.76	109.26	104.53	104.18	108.41	106.63	105.53	106.25	104.8	102.54	103.29	103.86	105.87	105.88	106.28	105.67	106.72	107.91	104.92	107.57	107.16	103.74	107.95	103.52	104.85	104.91
106.16	105.33	105.2	106.14	102.88	107.43	105.51	107.3	104.11	106.69	104.94	107.55	105.49	106.88	105.78	107.32	107.01	108.03	104.48	110.55	106.7	104.33	106.06	106.2	106.78	105.59	106.88	107.35	107.24	106.34	103.82	106.17	107.95	105.35	107.65	105.13	107.61	106.14	107.55	109.69	104.9	103.29	106.81	106.5	108.37	109.76	105.54	103.42	106.81	107.86
105.67	104.74	106.48	106.21	106.63	105.48	104.74	105.04	106.25	104.78	106.07	105.05	104.54	106.01	104.76	104.11	105.96	102.6	105.05	106.54	102.61	105.73	106.4	105.59	105.33	105.63	108.22	107.72	104.95	105.06	103.09	106.98	106.46	108.07	105	102.1	103.73	105.57	108.88	107.14	105.66	108.01	105.56	104.51	105.44	109.62	107.73	101.92	107.62	104.81
108.71	106.1	104.53	105.68	106.4	105.57	107.9	104.43	107.45	107.19	104.5	106.14	106.91	106.86	108.42	105.8	107.68	106.03	106.44	106.57	107.91	105.35	104.04	104.12	103.29	103.71	108.55	103.92	108.37	107.16	107.97	104.79	110.14	104.16	105.12	107.77	106.05	106.41	107.3	103.17	105.02	107.53	104.32	105.17	106.84	107.56	106.68	104.67	105.85	109.49
103.52	101.87	105.79	102.58	104.42	106.04	103.02	102.26	104.33	105.36	104.25	105.6	104.7	105.52	105.49	105.02	106.15	102.2	103.66	107.68	101.98	102.73	103.19	106.55	103.89	101.23	102.13	104.29	105.56	102.7	108.85	107.07	103.41	104.18	104.25	104.86	99.769	103.93	107.67	106.56	104.37	103.88	105.42	104.05	106.53	102.69	105.13	107.44	106.33	102.72
105.07	108.2	106.71	107.69	106.89	105.6	108.08	106.5	104.12	105.39	106.52	107.32	106.36	104.57	106.26	106.56	107.53	109.71	104.74	107.48	102.12	108.4	107.69	107.12	104.65	106.9	100.65	102.71	110.07	105.47	103.97	106.65	106.59	107.62	105.75	107.27	104.84	105.29	106.39	104.58	107.39	104.69	108.52	106.9	104.61	104.61	101.79	105.13	108.89	104.5
102.62	101.4	102.23	101.61	97.477	99.673	99.015	98.508	104.89	102.27	101.09	102.3	102.56	100.76	101.78	100.21	98.16	104.54	99.816	98.194	102.94	99.642	99.435	98.33	99.444	97.731	98.96	100.53	101.49	100.36	104.09	99.906	98.595	99.888	100.17	98.79	101.54	101.01	102.17	102.39	99.157	100.37	103.35	100.43	103.55	101.18	102.87	102.71	101.41	100.39
102.68	105.98	105.39	107.47	105.75	105.88	104.06	106.57	103.98	104.34	109.54	107.64	105.74	109.58	106.93	104.63	103.44	104.7	103.71	109.45	103.62	106.86	105.68	107.52	105.58	106.97	106.48	103.52	104.26	109.24	107.63	106.28	105.83	103.94	104.33	107.87	103.86	105.13	102.71	106.55	104.95	103.66	107.87	104.92	107.1	107.07	108.55	103.06	107.64	103.27
105.46	104.76	109.72	103.82	106.56	105.15	105.33	108.09	107.22	104.72	108.06	105.67	106.87	107.18	107.02	105.58	103.99	106.06	107.75	104.84	106.2	105.44	104.98	107.65	105.6	108.41	107.01	106.19	105.44	108.2	105.03	107.47	105.25	106.55	105.79	106.32	103.97	102	104.97	105.91	108.18	106.8	107.38	106.48	104.76	105.2	111.09	103.53	107.19	106.61
104.42	102.3	104	101.96	104.77	103.3	106.7	103.57	108.1	105.71	105	103.84	102.33	104.31	104.68	104.78	104	103.16	105.72	105.3	102.42	106.72	102.74	104.18	101.27	103.45	106.75	105.63	102.07	103.76	101.19	105.95	104.54	104.21	104.45	105.23	104.32	104.36	107.02	101.59	105.24	102.18	103.2	104.3	104.17	109.17	101.96	108.5	105.72	103.5
97.915	99.016	100.5	99.869	99.463	98.448	99.092	99.54	99.901	99.27	101.07	97.824	99.111	101.75	99.381	97.473	99.304	101.43	101.03	100.44	100.1	99.619	99.57	97.867	98.311	101.04	97.207	99.807	101.69	98.115	100.36	99.452	100.11	100	100.86	103.06	101.29	100.76	99.645	100.67	100.14	102.21	100.34	98.274	104.22	98.826	99.606	101.97	99.938	98.189
106.46	111.88	106.93	107.11	105.79	105.58	105.77	108.29	107.43	106.28	107.13	105.64	108.44	106.08	108.09	104.76	109.11	106.82	107.98	106.48	108.03	109.39	107.4	107.82	108.11	104.75	106.11	108.32	106.84	109.79	104.81	108.07	106.68	106.18	102.61	107.55	107.27	106.62	110.85	107.9	107.48	109.3	107.77	104.83	103.79	106.71	107.47	106.55	107.29	108.21
113.57	108.59	107.84	108.46	107.83	109.79	112.26	109.18	108.66	108.4	111.23	113.93	110.59	110.69	110.25	111.52	110.35	110.59	111.42	113.19	108.72	111.25	111.46	109.71	108.4	111.73	109.46	112.5	110.59	108.91	113.1	110.44	112.3	109.43	108.03	110.63	108.58	109.75	111.76	109.96	110.11	111.78	110.78	111.09	109.6	109.93	111.55	111.39	108.65	112.59
121.54	118.03	115.89	117.98	120.57	118.88	115.41	116.57	117.65	120.66	120.89	116.12	115.39	114.93	119.64	117.04	117.25	117.81	118.92	120.11	121.08	117.22	114.6	118.07	119.6	118.52	116.89	115.68	119.45	116.92	115.88	117.64	117.92	117.74	118.98	117.47	114.53	118.39	117.29	117.52	115.19	116.9	116.08	117.86	115.18	119.3	119.26	118.72	118.36	119.67
109.39	111.44	109.99	112.19	111.46	111.8	112.81	109.96	112.92	109.26	111.14	111.19	113.22	112.22	111.3	110.06	110.13	109	111.37	110.02	109.96	111.58	108.94	112.05	110.67	110.04	110.29	115.2	113.19	111.25	112.02	110.43	111.04	111.91	111.75	112.55	109.75	107.55	110.27	112.69	111.8	110.06	111.16	112.86	112.11	113.53	110.89	111.3	109.72	112.8
116.37	116.87	115.8	115.92	116.26	121.09	113.31	117.71	112.96	115.74	115.26	117.7	116.86	117.45	114.34	118.07	117.64	117.81	116.1	118.27	119.35	117.99	117.3	118.7	114.5	117.95	117.81	119.07	120.4	116.67	118.9	118.3	115.27	116.36	116.7	118.62	117.76	116.77	116.62	116.7	118.8	116.42	115.17	114.36	116.48	116.1	116.33	118.04	116.97	118.51
115.16	116.44	118.25	118.49	115.46	117.21	117.54	116.45	117.03	116.85	115.58	118.1	119.43	118.66	116.01	117.8	119.54	116.27	116.15	117.87	117.06	119.77	119.06	114.19	117.82	116.7	116.76	117.83	118.7	115.14	119.46	116.9	118.78	117.13	115.16	116.87	115.98	118.85	117.26	117.74	118.74	122.49	118.77	119.82	115.75	116.47	117.54	116.94	119.31	117.36
107.89	104.26	109.55	107.77	105.98	104.33	106.62	105.59	103.54	102.76	105.85	107.81	106.31	108.07	103.37	105.86	107.68	107.4	107.47	107.28	104.64	102.97	105.97	106.79	104.45	109.33	103.87	108.22	107.32	108.94	106.08	104.34	108.92	106.03	107.23	105.83	107.3	103.61	107.04	106.06	105.9	105.84	105.92	106.97	107.02	106.53	105.49	104.92	103.25	108.01
108.11	106.08	106.62	107.18	108	107.61	106.25	110.04	105.91	105.11	104.9	106.7	109.19	106.66	105.17	103.04	105.64	103.52	109.2	102.69	107.43	106.16	107.48	108.46	109.31	107.76	104.78	105.23	106.51	107.7	108.38	106.13	105.31	106.13	110.43	108.38	105.11	106.06	106.25	107.79	108.68	110.85	103.89	107.69	108.21	104.25	106.71	104.92	105.23	104.96
106.41	105.13	104.27	108.18	105.46	106.54	108.06	103.45	107.47	106.08	106.41	105.39	107.48	109.76	108.81	105.4	104.28	108.5	108.31	107.61	105.65	106.81	103.27	109.65	105.08	106.5	104.94	103.79	104	107.09	103.06	104.21	105.57	108.23	104.97	106.13	107.25	104.55	107.56	105.92	108.23	107.15	104.14	105.83	110.72	103.67	102.72	107.12	106.26	104.21
107.14	103.68	109.12	109.48	103.83	107.45	110.75	105.48	106.41	105.23	105.62	109.62	107.69	109.13	106.67	109.11	106.17	107.93	107.06	108.89	107.91	105.58	110.47	107.41	107.99	106.03	105.75	106.76	107.39	106.13	105.62	107.69	106.51	104.48	107.52	106.87	107.26	108.33	106.66	109.17	106.39	107.02	110.07	107.28	106.56	104.98	105.89	107.08	107.49	107.85
112.39	115.06	112.33	111.89	111.92	115.21	114.39	109.93	115.27	108.83	112.47	111.42	114.01	111.71	111.11	111.47	113.66	112.85	114	109.44	108.52	107.7	107.95	115.65	108.65	109.87	114.71	107.81	110.65	112.01	112.82	109.93	111.39	111.12	111.62	112.06	111.41	111.3	112.6	110.62	110.6	110.93	111.46	110.51	112.35	111.02	111.58	113.21	112.42	114.32
99.861	98.426	98.903	99.76	99.977	101.6	99.876	100.68	102.02	102.29	102.59	98.093	101.9	105.32	98.638	97.933	100.16	99.318	99.431	102.05	102.25	98.508	99.042	101.65	98.396	101.44	101.32	98.843	100.91	96.65	102.25	100.13	97.725	99.197	102.96	100.57	99.853	100.91	101.58	102.46	98.012	102.21	98.607	100.09	101.55	100.6	100.4	98.752	102.9	102.89
113.05	109.87	112.06	109.01	111.17	112.46	109.79	112.28	109.55	110.09	107.34	107.47	110.57	110.85	111.05	111.52	108.87	111.33	109.65	110.74	112.83	111.26	112.16	110.8	107.53	109.41	114.79	112.58	109.74	107.72	111.08	113.42	110.52	112.29	110.45	109.79	112.02	112.7	111.27	106.7	113.98	107.76	109.15	113.28	109.72	112.4	110.67	109.84	110.28	111.56
104.15	104.55	106.43	101.73	106.25	105.18	104.16	99.878	105.64	105.59	104.94	107.83	103.29	106.63	107.29	105.01	102.68	104.4	106.37	103.8	105.33	106.63	105.07	106.04	105.25	105.19	106.14	103.1	104.28	106.2	101.05	106.6	104.65	104.14	104.69	101.06	105.49	104.82	104.1	103.95	108.06	107.52	104.04	105.51	106.54	104.6	105.36	103.25	104.32	102.64
105.08	109.25	104.05	108.1	108.47	102.57	108.52	103.96	106.61	106.12	106.95	105.24	106.64	106.26	106.04	104.41	103.58	108.83	106.23	104.12	107.81	108.64	108.49	106.06	106.67	107.96	104.33	107.43	107.94	104.5	106.65	102.62	106.35	107.14	105.49	106.05	105.88	105.89	108.76	108.09	104.4	104.55	106.09	106.51	103.51	106.19	107.75	104.44	107.18	110.81
115.71	112.44	112.56	110.5	109.52	112.46	109.5	112.66	113.04	110.3	112.01	110.26	108.77	108.91	112.4	109.86	110.2	112.27	112.59	108.53	108.75	109.48	113.86	108.66	111.95	109.31	106.44	111.74	111.89	108.47	110.82	110.99	110.52	111.47	112.91	111.63	110.41	110.12	111.56	111.72	110.04	111.32	113.31	113.19	114.34	110.27	112.74	110.64	110.25	109.4
111.9	111.76	111.44	111.78	110.94	114.93	111.6	111.18	113.11	113.02	111.03	110.88	108.75	109.54	110.73	109.74	110.43	113.62	109.27	116.1	111.1	111.51	111.55	114.35	114.85	111.47	110.99	110.36	112.16	110.59	110.33	109.84	114.85	110.37	111.92	109.49	110.06	111.5	111.17	108.37	110.53	109.82	106.26	106.42	112.75	113.38	110.54	111.76	110.16	111.76
111.16	112.06	112.07	112.2	111.37	113.09	111.87	109.87	111.07	109.97	112.35	112.27	110.37	115.11	113.16	114.04	115.75	115.04	115.02	117.82	111.23	110.26	107.82	112.21	114.9	112.96	108.45	109.55	111.05	113.61	115.04	110.44	111.08	114.84	114.32	111.95	112.38	110.32	110.67	113.51	112.4	111.2	110.18	110.65	112.52	111.9	109.49	112.14	114.2	110.49
107.55	106.49	106.14	103.9	109.81	104.65	107.13	105.76	106.65	106.2	108.26	104.1	105.42	109.69	107.96	108.13	105.1	106.4	105.78	104.14	106.6	105.76	106.3	103.37	107.27	104.47	110.44	108.17	106.35	107.07	108.52	108.76	106.96	103.3	109.16	102.98	105.38	106.82	103.82	109.02	107.27	106.96	104.79	103.19	106.69	105.51	107.84	109.78	107.59	105.61
107.41	105.48	101.11	106.29	105.74	106.19	103.91	105.11	106.96	106.06	104.22	104.68	106.18	105.36	105.96	104.6	104.55	102.06	105.11	104.25	100.54	107.17	104.29	103.4	105.13	104.4	104.83	104.73	104.7	99.494	104.42	106.24	104.43	109.13	106.25	109.05	105.38	103.42	105.49	105.64	105.06	104.38	104.44	105.71	105.15	103.1	105.09	105.82	107.1	107.11
101.87	101.07	98.902	98.744	97.889	98.802	98.67	98.665	101.71	100.63	102.52	97.275	103.12	101.65	100.24	99.873	98.019	100.48	102.11	101.17	102.81	98.193	96.879	98.278	104.19	100.64	100.39	99.043	99.589	101.62	99.998	98.447	100.34	100.45	100.81	98.053	96.384	103.04	99.616	100.88	99.004	97.445	98.351	96.119	99.469	100.19	101.84	99.099	101.04	102.34
106.1	106.36	105.03	103.49	104.13	105.8	105.62	106.94	104.39	106.7	104.55	108.32	104.75	104.2	106.66	106.33	107.69	107.91	106.66	105.01	103.91	106.09	108.29	106.16	103.85	101.85	107.47	106.85	102.85	105.23	103.54	105.49	105.28	106.34	101.71	105.71	104.13	107.78	105.16	104.08	107.77	106.92	106.76	105.97	109.56	107.61	107.15	104.34	103.51	106.17
107.15	106	102.91	104.91	104.27	104.73	102.95	104.3	103.59	103.1	103.27	105.09	105.17	104.06	103.84	105.38	103.42	104.28	103.36	101.02	105.95	104.73	102.33	103.97	103.38	101.95	100.52	101.39	104.11	107.25	103.53	104.99	106.28	105.96	104.06	103.3	105.98	104.77	103.81	101.65	106.1	103.86	104.98	104.42	103.26	106.97	104.1	104.43	104.11	107.71
103.75	106.56	108.18	105.97	104.96	104.64	112.42	106.82	105.52	102.91	102.78	106.77	107.4	103.34	102.99	106.59	105.9	108.87	106.12	105.28	105.22	105.82	105.2	103.28	104.94	103.99	106.61	106.84	104.99	104.97	106.15	105.23	104.27	105.43	105.72	103.75	106.01	103.99	103.97	105.12	107.2	107.91	104.48	104.79	105.38	104	105.55	106.46	104.62	104.79
117.49	118.45	119.21	117.47	116.52	118.56	117.15	121.05	119.52	114.47	119.28	117.18	115.86	118.14	114.46	116.03	113.43	117.07	120.01	118.31	121.03	117.13	116.23	117.02	118.68	117.54	120.29	119.03	114.28	117.5	117.9	118.2	117.76	118.37	118.07	113.24	116.95	120.12	119.68	114.69	116.78	115.15	118.78	113.49	120.95	118.41	117.14	118.2	118	113.84
98.697	100.72	98.615	99.385	101.77	100.17	101.46	101.96	100.48	99.944	100.66	100.2	101	98.983	99.592	101.06	98.358	96.679	99.708	100.64	101.99	97.648	99.594	102.39	100.6	101.31	101.4	101.08	101.53	97.815	102.21	100.49	100.47	100.7	100.07	100.71	97.816	98.615	102.64	101.14	101.62	99.68	103.18	99.357	100.13	101.89	98.724	97.309	99.714	103.64
105.83	105.2	102.97	105.83	101.02	102.78	101.89	101.17	104.31	105.92	106.74	103.64	104.48	103.4	105.75	103.41	102.8	105.37	104.9	102.3	102.81	103.49	107.33	104.67	101.34	104.59	98.79	107	105.97	102.35	103.56	103.4	104.59	104.03	103.87	102.15	103.93	107.78	104.85	102.01	104.82	102.08	104.7	107.81	104.76	100.63	102.17	104.35	106.36	107.47
116.11	113.68	115	119.31	115.16	114.09	118.24	117.04	115.8	116.74	117.42	118.16	117.61	118.69	119.08	120.35	119.09	117.01	118.15	115.95	118.89	116.92	118.35	117.56	119.07	119.29	118.27	116.74	118.45	117.91	116.52	117.42	115.98	116.44	116.48	119	118.79	117.49	116.63	117.18	118.74	117.69	117.49	119.25	116.11	116.55	118	115.23	114.26	120
106.3	105.06	106.97	105.27	103.99	106.82	104.21	105.37	102.98	104.22	105.32	106.92	106.3	105.67	106.67	108.34	106.97	103.58	104.73	103.9	105.09	108.74	106.83	105.23	103.66	105.82	103.19	104.45	105.61	104.57	103.25	103.09	104.69	109.26	107.48	106.92	101.26	102.4	106.65	104.78	105.61	104.36	105.8	104.4	107.02	103.66	104.94	105.86	105.69	104.37
107.26	101.84	103.59	106.95	102.32	103.41	101.75	103.49	107.08	105.65	103.65	107.88	107.6	107.86	103.44	106.19	102.01	105.89	105.74	104.48	101.84	103.79	105.69	105.72	103.98	105.57	102.49	103.96	104.55	103.55	102.55	103.51	102.96	103	103	104.81	106.74	103.49	102.68	107.77	106.72	104.41	105.48	104.25	104.49	106.81	103.23	104.78	106.93	103.72
115.45	110.28	109.24	114.18	113.01	112.72	111.2	114.1	112.67	111.61	112.3	113.09	111.71	114.32	113.38	113.31	110.23	115.07	112.7	113.81	110.16	112.6	113.73	113.34	113.9	110.41	114.45	110.2	112.06	113.54	112.81	110.8	111.67	112.43	112.77	113.9	114.16	115.62	112.13	113.93	114.18	112.58	114.24	113.37	115.54	112.11	113.76	114.84	115.92	113.46
102.31	101.72	99.563	98.143	100.94	98.28	99.985	99.3	99.738	98.354	99.744	97.967	100.46	100.2	101.15	98.654	101.23	99.974	98.813	99.844	100.4	97.804	96.711	98.398	98.372	100.88	99.488	95.794	99.366	101.19	99.901	100.19	103.22	101.11	103.66	101.31	100.15	100.3	99.547	103.85	101.67	94.8	99.412	96.58	97.779	98.91	100.95	97.475	95.73	98.102
103.31	105.71	103.07	105.43	101.37	101.12	107.21	105.1	105.16	103.94	104.27	103.54	105.33	107.94	105.13	101.61	102.68	102.5	106.22	105.93	107.6	105.62	106.04	106.54	104.72	100.95	106.18	104.21	107.01	101.6	105.74	102.31	102.52	105.04	104.52	104.72	106.55	100.6	103.33	105.72	104.78	106.15	104.53	106.16	104.03	104.84	101.05	103.41	104.87	104.33
101.01	99.561	101.24	99.073	99.88	101.12	101.72	99.657	102.5	96.784	98.179	99.256	97.514	100.35	100.72	105.83	99.915	101.21	100.35	99.154	100.79	105.06	100.9	96.914	101.46	100.6	102.88	105.22	97.126	98.955	97.71	101.2	100.81	100.59	102.03	103.08	100.74	98.748	102	99.618	99.128	100.06	100.72	103.1	98.994	104.44	103.25	98.742	98.548	99.581
112.47	107.73	107.87	110.56	112.15	111.77	111.49	110.31	109.3	107.13	108.31	108.81	110.1	110.4	110.09	108.85	110.3	112.55	110.49	107.65	106.51	112.74	110.58	109.7	107.75	110.57	113.82	112.74	107.61	108.08	111.03	107.18	107.29	108.74	110.39	112.48	110	111.28	109.3	111.83	110.36	108.7	109.86	107.13	109.03	111.21	107.84	109.85	111.29	109.86
101.9	104.47	100.78	104.16	104.48	104.34	105.85	103.97	104.74	105.5	104.59	104.53	105.7	104.88	102.03	103.92	103.23	102.3	105.34	102.37	106.82	106.61	103.62	104.78	100.72	102.74	103.12	104.53	101.31	106.85	105.69	105.81	102.63	106.51	103.2	104.36	105.36	103.71	105.98	104.28	109.06	101.31	103.44	105.93	104.52	106.56	107.23	104.08	103.07	104.58
107.88	111.13	107.23	107.05	109.69	109.57	108.48	107.06	107.38	106.28	109.06	107.79	107.46	105.97	108.98	102.87	107.29	105.21	106.04	106.12	108.87	108.17	110.12	110.25	107.32	109.28	105	107.91	106.24	105.65	108.39	109	107.23	107.73	105.93	106.64	107.51	106.95	108.94	107.54	109.14	108.25	106.69	108.46	108.03	109.58	106.72	105.52	108.37	108.29
114.72	110.16	109.91	114.17	111.23	113.95	116.42	110.94	114.11	111.36	113.85	113.11	114.46	114.88	116.06	112.45	113.54	111.75	114.91	110.37	109.82	113.63	115.84	114.06	114.09	112.12	113.11	110.66	113.02	114.11	113.35	113.86	112.83	112.46	112.04	115.2	112.32	112.93	110.78	113.72	110.84	111.77	113.83	112.03	112.55	115.21	115.03	114.09	114.87	117.59
104.71	104.76	106.69	107.86	107.64	107.49	108.1	106.16	103.53	106.02	104.59	102.64	102.27	109.99	105.44	103.26	104.94	104.58	102.99	105.56	105.36	104.72	104.16	107.35	105.04	105.82	108.42	102.96	105.67	107.52	109.4	103.8	105.71	103.26	102.08	107.11	101.46	105.04	104.9	108.07	105.5	105.98	107.03	110.63	102.19	106.27	100.78	106.14	107.15	107.84
112.69	115.8	111.39	113.8	113.42	113.95	112.24	114.74	110.06	115.91	111.56	115.18	110.98	113.92	112.69	114.49	114.81	116.65	112.82	115.24	114.88	112.96	112.85	115.73	114.75	112.01	113.79	113.41	112.27	112.03	113.6	108.45	115	110.76	109.86	111.54	115.41	113.44	114.14	113.19	113.59	111.76	114.7	114.44	113.65	112.95	109.81	112.22	112.24	111.18
106.13	108.93	102.36	111.48	104.57	105.1	109.13	108.79	107.63	109.05	106.06	108.17	104.61	104.57	105.53	105.58	106.41	108.09	104.46	104.66	104.16	105.18	105.73	106.66	106.24	105.04	105.69	106.57	109.46	103.2	106.22	104.4	105.33	102.01	106.73	104.19	102.96	107.08	104.39	105.2	106.74	102.48	104.32	106.34	106.22	105.69	105.72	106.04	106.43	109.77
104.31	107.94	105.66	107.4	103.94	108.11	106.97	106.44	106.7	105.54	105.28	105.05	104.83	109.68	107.84	103.34	105.15	105.72	104.23	103.73	105.09	105.53	105.99	105.38	108.32	104.38	104.86	104.72	107.34	104.5	106.34	101.47	104.77	105.84	109.27	104.8	105.62	106.73	104.11	105.89	105.52	105.83	105.32	104.21	105.81	107.59	107.19	104.39	108	108.01
109.66	108.25	106.27	105.83	108.63	111.9	110.28	109.44	108.74	110.02	111.21	108.55	110.66	107.97	108.04	110.09	110.04	110.33	110.86	110.22	109.63	108.17	111.4	111.64	111.54	110.08	112.29	110.61	110.61	108.24	108.74	112.81	109.16	110	112.18	106.55	108.59	110.46	110.71	109.87	107	109.63	109.89	110.24	108.25	112.67	108.46	111.76	111.64	109.07
106.32	110.8	105.45	112.49	106.6	106.33	105.9	107.12	106.99	110.16	108.03	103.02	105.13	107.13	106.63	108.01	107.89	108.09	104.55	107.47	104.72	108.02	105.01	105	105.97	106.63	107.48	102.06	106.49	108.23	106.67	105.72	105.89	105.17	107.85	109.22	111.11	105.16	104.93	106.4	106.31	105.18	106.96	105.88	106.75	107.81	103.72	109.15	107.09	108.46
104.43	100.03	102.69	101.82	100.49	103.47	101.5	101.46	99.249	102.72	102.93	101.25	100.37	103.27	98.881	101.67	103.99	102.49	100.36	101.29	98.832	103.8	100.57	99.97	103.06	102.13	104.04	99.758	98.912	100.92	103.22	98.819	101.33	103.6	100.1	100.51	102.73	99.877	100.65	102.92	103.18	101.04	101.78	104.05	103.53	102.23	101.79	98.346	100.47	102.36
104.07	102.48	103	106.28	102.55	103.18	101.8	102.02	106.55	106.01	104.98	104.15	102.99	102.97	106.94	103.46	106.59	106.2	103.5	102.54	103.18	107.14	105.29	105.59	106.82	107.22	105.45	104	102.58	104.2	104.89	106.22	105.93	103.31	104.66	106.42	105.02	103.7	105.94	104.29	103.9	102.23	102.83	105.12	102.46	106.66	106.82	104.34	105.98	105.56
102.48	103.9	108.08	103.02	105.28	106.01	106.03	106.24	105.2	106.12	103.55	103.57	106.35	106.96	107.19	103.42	107.64	103.07	102.41	102.14	103.36	105.99	107.24	104.71	106.42	101.86	107.97	102.45	103.65	105.63	106.31	104.76	105.57	105.94	107.46	105.39	103.87	106.31	106.43	107.43	104.1	103.68	107.21	106.21	107.61	106.55	103.57	104.94	106.9	106.76
109.99	111.59	111.44	110.81	113.04	115.26	110.32	113.1	113.24	114	112.22	115.89	113.79	112.76	112.51	113.46	111.69	115.12	112.44	116.12	110.9	110.81	112.9	110.96	117.8	109.45	114.67	113.27	114.22	107.75	112.84	112.44	112.24	111.41	112.18	113.15	115.6	114.99	112.98	109.29	114.71	112.68	111.39	113.98	114.08	111.85	112.63	113.51	110.73	112.22
109.25	110.26	110.2	111.45	113.17	111.43	107.87	109.82	107.36	113.97	108.8	111.18	111.47	112.14	114.69	112.34	109.14	113.03	112.87	110.84	116.03	108.68	108.13	112.96	111.56	110.53	115.75	114.22	112.34	112.32	113.66	114.99	110.9	111.89	111.28	113.84	112.42	108.22	111.42	111.26	112.32	112.73	113.13	110.57	113.19	108.61	110.4	112.87	110.27	110.31
114.77	114.94	113.42	112.69	113.98	111.89	111.42	110.22	118.02	114.53	114.03	111.25	114.59	112.88	112.4	111.2	109.63	112.48	111.04	111.15	114.66	112.08	113.79	114.56	113.02	111.75	114.56	112.79	113.91	111.14	111.02	112.27	109.47	112.29	115.07	110.73	116.19	109.65	111	110.46	113.07	112.96	112.76	112.62	110.29	113.05	111.93	113.56	111.07	112.31
99.665	101.09	99.194	101.11	99.684	102.35	103.37	102.76	100.54	101.33	101.81	101.15	101.92	98.617	101.94	100.48	100.61	99.324	99.186	100.52	98.131	102.79	100.9	101.37	101.79	101.38	101.76	99.625	101.99	99.473	102.18	100.26	99.376	100.52	98.006	96.759	98.907	98.791	99.017	98.564	98.939	100.69	102.8	103.02	99.27	101.71	100.87	99.179	101.14	100.24
102.37	104.64	108.31	104.59	102.28	106.94	109.22	106.55	106.51	103.61	108.3	101.5	104.06	105.77	106.94	106.39	104.58	104.84	106.37	107.95	102.76	106.14	102.15	108.04	103.65	107.18	105.1	106.78	107.02	105.85	105.93	105.25	106.66	107.4	107.33	105.04	107.2	105.79	106.53	105.15	108.01	101	105.15	107.25	103.04	105.15	107.78	106.06	107.96	100.78
110.21	106.2	106.64	108.22	106.65	105.33	106.91	104.35	108.21	104.13	103.44	106.61	107.38	106.3	109.02	108.41	107.08	110.35	106.75	106.44	109.92	108.59	106.6	105.96	104	105.66	107.52	104.62	107.19	109.7	105.74	106.78	105.28	108.69	107.73	107.16	105.5	106.82	105.68	107.34	106.45	107.72	104.7	107.69	106.53	107.63	109.5	109.07	105.42	108.36
111.45	112.11	111.7	111.16	112.28	110.58	114.46	113.87	110.57	114.24	113.98	112.03	112.62	113.7	107.71	111.73	113.29	114.71	111.3	110.1	114.59	108.55	109.56	112.92	109.97	109.9	110.76	112.89	112.12	109.43	111.95	112.05	109.94	114.99	111.2	113.87	113.26	109	113.15	112.63	112.64	111.06	112.49	110.11	112.82	110.15	111.22	110.93	112.72	113.15
98.335	100.94	102.62	98.118	97.08	99.694	100.02	98.239	102.3	100.16	98.612	102.61	99.137	102.34	100.38	104.1	102.17	101.05	101.04	101.32	100.02	102.33	101.43	98.951	98.864	97.971	99.923	98.126	101.78	99.974	99.546	101.26	100.83	99.769	100.74	100.81	100.04	99.379	105.76	101.87	100.05	99.763	100.28	99.074	98.914	98.907	100.14	100.88	102	97.712
111.23	113.06	108.49	109.44	112.32	110.76	111.6	111.05	111.96	108.97	112.5	113.07	109.94	112.5	111.51	112.9	110	111.54	108.29	109.22	112.07	113	111.59	110.47	111.19	113.38	113.8	107.85	110.52	112.23	113.2	110.59	109.32	108.26	112.33	112.14	111.36	108.83	110.97	110.31	112.68	112.56	110.38	109.98	112.94	109.29	111.49	109.77	113.21	113.97
102.59	106.51	104.53	108.93	106.72	99.552	105.16	105.78	106.75	109.33	104.32	105.37	104.39	104.15	103.9	103.13	106.51	104.38	109.15	105.17	105.24	105.91	103.47	111.74	107.32	105.57	103.18	107.3	103.92	103.39	105.21	106.47	106.24	107.5	104.63	105.81	104.59	101.77	103.2	106.48	105.17	105.77	105.04	103.84	104.96	101.92	102.98	103.75	102.18	106.2
115.58	110.43	112.46	114.77	112.06	111.51	110.58	114.45	112.55	112.1	110.29	115.42	114.67	113.07	110.78	108.87	116.14	109.65	112.4	111.73	113.85	111.7	111.24	112.43	110.29	112.37	112.81	109.58	112.89	115.53	113.16	108.64	111.23	110.77	111.81	111.54	113.6	110.47	112.25	111.56	115.88	112.47	110.59	114.73	113.97	111.24	114.13	111.1	113.75	111.98
104.77	107.37	105.88	106.17	104.13	106.03	104.14	102.51	102.83	108.59	104.81	105.77	108.01	106.76	104.75	107.23	105.45	104.2	108.7	104.11	105.46	108.57	104.57	105.17	106.7	103.87	106.06	108.28	109.68	107.17	107.69	105.6	108.94	105.56	106.96	105.71	105.93	106.4	108.06	107.81	103.18	105.14	107.88	108.99	106.75	107.41	105.83	103.3	106.45	107.2
111.79	106.38	111.06	111.41	108.52	111.1	109.96	110.34	109.36	106.16	108.47	110.13	107.66	108.74	108.96	109.22	110.52	108.06	110.09	109.58	111.38	109.91	107.92	109.87	105.94	107.56	113.84	107.93	109.59	108.41	109.69	109.43	108.43	109.81	109.34	109.55	111.01	108.24	107.59	106.46	107.88	111.46	107.79	112.75	106.77	109.44	112.85	109.54	110.06	109.96
104.38	105.34	105.26	104.69	102.2	105.94	103.2	104.52	105.77	102.3	108.44	104.17	103.46	105.35	103.28	104.66	106	103.38	106.73	105.94	105.45	108.2	103.32	104.55	106.82	104.18	104.73	103.53	106.43	104.7	101.9	106.36	103.96	103.73	106.43	105.19	108.42	105.82	106.4	104.35	106.58	104.12	103.04	102.37	108	103.33	102.91	104.63	104.51	103
116.6	115.58	113.96	117.27	115.38	118.7	114.48	117.1	116.55	114.79	112.25	118.83	116.48	115.47	115.13	117.77	119.14	113.38	116.24	115.63	114.59	116.6	114.38	116.15	116.47	117.5	117.77	113.71	117.45	113.94	115.02	115.61	119.41	116.82	118.89	115.7	116.17	117.38	114.61	115.82	114.95	116.84	116.91	117.13	115.07	116.45	118.82	118.77	116.93	114.16
104.68	107.13	104.29	108.42	105.08	106.69	107.91	103.84	107.76	107.17	105.05	108.39	107.85	106.55	106.57	108.2	109.12	105.18	106.66	109.47	108.29	109.69	103.05	107.39	108.64	104.23	107.13	108.59	104.84	107.26	107.61	107.38	105.04	106.7	107.21	107.89	105.25	105.79	105.42	108.12	105.16	108.06	106.19	104.02	104.58	104.93	107.04	108.83	106.57	104.36
98.356	102.33	101.18	100.07	99.33	100.25	98.453	99.356	100.39	102.06	95.922	98.263	100.21	99.378	98.909	102.6	101.18	102.18	98.547	100.66	100.69	99.308	101.84	101.97	101.05	101.12	100.34	98.204	99.299	98.782	102.03	100.05	97.341	101.12	100.57	106.37	103.02	99.396	103.03	99.623	101.48	101.53	98.381	99.951	99.268	99.058	102.58	100.56	102.34	99.71
104.23	106.12	109.33	104.38	105.38	103.33	103.96	103.88	102.96	103.23	103.97	105.12	106.03	108.27	106.24	100.95	103.84	103.47	103.18	102.75	105.11	103.61	105.4	105.08	106.57	103.6	106.14	104.49	105.1	104.79	107.65	105.41	102.28	103.86	106.54	104.5	108.44	101.22	106.51	107.31	102.54	104.23	105.71	105.96	103.3	104.49	107.74	104.46	102.88	103.75
106.48	104.75	109.49	103.55	105.73	102	107.88	104.52	103.76	105.38	105.29	105.7	109.34	104.24	104.54	103.57	105.03	104.29	105.1	103.42	105.44	102.09	108.96	106.5	108.01	106.75	104.51	105.8	107.36	107.51	106.51	106.58	103.99	106.07	104.48	101.85	108.26	102.25	102.95	106.59	104.92	106.97	103.54	108.93	107.24	104.48	102.97	104.4	108.07	104.87
104.69	106.09	103.07	104.93	104.5	102.39	106.07	107.47	105.46	105.17	105.52	104.8	106.21	105.13	102.41	105.51	101.21	102.4	105.62	103.54	106.21	104.87	104.8	104.41	108.18	106.55	101.93	102.41	104.46	105.83	104.99	105.94	105.18	106.26	103.15	103.55	105.27	106.75	104.65	107.15	103.11	106.56	107.35	103.93	103.4	104.23	105.57	102.18	108.91	104.19
98.583	96.964	96.168	101.41	102.42	99.301	100.77	102.39	100.08	101.97	98.793	96.265	98.092	102.41	99.419	101.13	97.928	99.573	102.23	101.21	98.352	98.052	96.534	98.602	102.35	97.253	98.778	100.77	98.452	101.1	98.454	100.38	100.71	98.969	98.317	97.782	100.26	95.712	99.902	100.97	101.31	99.744	100.46	96.638	100.21	98.115	101.77	96.512	100.27	96.388
107.74	106.96	106.62	105.31	106.81	107.78	104.4	109.55	105.6	106.49	110.03	108.36	107.01	104.38	105.83	105.78	106.13	103.88	103.39	105.08	107.57	104.72	106.97	106.07	105.84	102.92	106.12	107.32	105.73	107.03	106.21	103.36	106.47	104.95	106.54	104.39	104.36	108.46	105.22	105.4	106.39	108.49	104.87	109.27	107.87	107.18	106.12	106	105.64	107.1
109.96	111.43	108.8	111.47	112.5	110.45	109.52	107.91	107.45	107.19	110.49	109.33	111.06	111.8	107.38	112.55	108.04	108.31	108	106.38	109.07	110.52	109.46	108.57	109.26	110.3	110.56	109	108.32	108.05	111.43	111.2	110	107.76	110.23	108.8	109.09	108.4	110.63	111.01	107.02	109.61	108.39	111.86	112.21	111.6	110.1	110.98	109.93	111.02
102.85	107.11	106.6	105.72	108.04	104.25	104.83	107.11	107.56	106.97	105.05	106.31	106.22	107.69	105.99	100.97	104.8	106.38	102.92	105.41	105.31	103.83	106.52	105.14	105.97	105.85	106.4	105.99	108.56	108.53	104.6	106.43	107.12	104.94	108.1	105.23	104.76	104.9	107.58	104.49	107.06	108.68	103.07	107.77	106.3	109.72	107.08	104.67	108.14	107.3
106.69	104.78	106.88	108.12	106.78	106.03	105.13	107.51	109.45	108.89	107.33	105.2	104.48	105.05	107.64	105.42	104.64	106.19	106.12	104.91	107.59	107.81	106.57	106.99	106.43	106.58	102.16	106.58	107.66	106.47	105.35	107.87	107.27	104.99	105.4	108.73	107.34	106.08	105.01	107.47	105.89	106.84	102.84	104.12	104.6	105.81	105.53	106.84	104.34	104.21
101.77	107.43	106.22	107.9	104.79	107.95	106.73	109.71	106.52	104.68	109.06	106.27	107.05	106.36	104	104.99	105.79	104.67	105.42	105.34	108.17	106.1	107.11	102.95	104.14	104.06	105	105.34	106.02	105.56	105.82	101.15	106.98	106.11	111.44	104.54	103.99	109.71	106.27	107.64	103.54	109.03	108.61	103.45	103.79	106.08	105.5	106.5	106.29	107.61
120.56	116.9	117.36	117.35	114.81	120.83	114.89	118.37	117.84	120.04	114.65	121.74	117.84	120.02	117.29	117.71	116.67	118.58	117.22	115.18	116.09	115.83	117.35	117.99	119.31	113.32	119.73	116.44	118.27	118.38	117.97	116.56	118.13	117.35	115.83	117.11	116.96	115.94	117.64	116.71	115.89	117.14	118.51	116.05	117.73	116.68	117.72	118.75	117.91	115.36
104.04	107.39	103.66	105.16	104.36	104.87	109.17	106.13	105.47	107.02	102.84	105.98	105.67	105.62	106.04	105.69	106.52	107.76	102.96	104.37	103.51	103.2	104.13	103.58	105.38	105.55	107.03	104.47	106.11	105.04	102.67	106.63	103.21	104.71	106.06	106.12	106.67	105.09	104.54	105.01	103.08	105.08	105.27	103.84	103.01	104.99	103.09	102.62	103.3	105.85
103.9	103.7	102.59	104.24	100.9	106.45	106.62	104.59	104.76	105.66	104.59	104.77	104.48	107.23	103.61	108.94	102.93	103.96	104.25	105.4	104.79	104.38	103.96	102.75	104.47	106.06	103.81	105.91	103.06	103.89	104.56	102.46	106.41	104.33	104.7	105.48	103.16	106.05	104.56	106.42	104.76	105.63	104	103.9	102.34	106.45	105.66	101.64	103.82	103.84
108.18	109.74	108.46	108.2	108.11	107.61	109.89	106.95	110.22	107.69	111.29	111.74	106.27	109.36	108.45	110.86	108.08	111.86	108.55	107.27	108.21	111.79	107.04	105.38	110.13	111	110.3	111	109.36	108.53	108.94	107.2	111.23	110.72	110.08	109.3	110.81	110.41	110.92	111.72	107.25	109.73	109.9	111.6	113.69	109.39	109.92	108.27	110.43	108.74
105.91	104.75	102.05	105.44	102.2	104.2	104.53	104.01	103.36	102.48	101.75	105.25	106.56	106.26	105.9	104.48	104.19	104.53	102.89	104.41	103.74	101.89	105.19	102.39	104.75	104.22	101.96	103.6	103.12	103.86	105.18	102.38	105.36	103.95	104.55	105.07	103.28	104.21	102.17	100.03	104.11	105.21	104.79	103.43	104.74	103.15	105.58	105.2	103.12	103.41
106.7	108.41	110.11	108.73	111.51	112.02	113.34	108.91	111.16	109.2	110.87	109.47	106.82	111.7	110.81	114.19	111.3	106.97	109.49	112.8	113.3	111.44	108.53	110.99	107.68	109.96	113.22	111.65	109.64	110.33	108.35	111.66	111	109.07	108.12	108.33	107.48	111.15	112.49	111.73	110.69	109.02	109.18	110.82	110.89	111.77	110.47	110.34	109.64	112.01
106.63	107.04	108.53	105.25	105	104.23	105.53	107.59	109.25	104.04	103.14	106.8	107.55	108.25	103.49	108.14	103.67	104.93	104.98	107.25	105.89	106.63	109.71	102.47	106.48	105.84	106.72	104.67	103.32	106.52	108.05	106.11	105.3	104.9	108.57	103.37	106.28	105.8	101.74	105.84	107.62	104.92	103.15	104.7	106.99	105.39	106.74	104.29	106.09	107.74
103.93	107.1	107.26	107.02	104.16	107.33	109.72	106.06	102.61	103.06	101.78	103.8	105.8	106.66	104.78	104.89	105.68	104.16	108.88	107.12	106.83	107.09	105.53	104.51	104.91	104.76	105.99	106.1	104.84	106.56	105.34	105.24	103.71	102.53	107.96	106	104	103.56	108.65	106.73	103.64	106.79	107.09	106.97	105.66	103.84	105.67	105.88	103.85	105.66
107.14	108.9	102.15	102.97	104.83	104.94	106.44	102.51	107.15	106.52	107.81	103.81	105.55	107.32	103.39	104.18	106.46	102.01	105	106.9	105.32	105.86	105.78	106.85	105.76	106.69	106.62	107.78	105.23	105.55	106.77	107.84	106.23	102.43	104.72	106.23	106.07	105	108.61	105.34	105.09	102.99	108.14	106.12	104.73	103.62	106.88	106.48	108.36	108.17
100.4	99.746	102.28	100.17	100.04	103.71	100.97	96.696	100.62	99.198	100.56	101.5	98.623	102.03	100.23	102.1	99.937	97.911	101.74	99.083	98.272	99.859	98.723	98.266	103.03	99.227	99.22	103.22	99.572	99.042	97.79	98.839	98.756	99.061	101.38	99.535	100.7	102.15	102.28	99.121	100.8	97.354	98.8	101.51	101.47	97.362	102.06	100.53	101.18	100.27
110.63	110.54	109.91	109.66	110.83	112.86	113.26	114.57	114.27	110.77	110.99	114.21	110.99	111.37	112.56	112.85	113.46	110.11	111.37	110.46	111.93	111.93	112.18	112.84	111.69	108.53	111	109.79	109.9	109.37	116.79	113.73	112.63	111.63	112.02	110.34	112.5	113.4	110.65	109.28	112.11	112.04	114.47	115.15	113.76	111.55	111.44	111.63	109.77	110.02
104.76	104.58	105.96	106.65	105.67	105.49	108.3	104.07	106.24	107.23	104.39	103.78	107.03	103.21	106.96	107.3	106.09	107.37	103.71	107.56	107.12	105.01	106.28	105.16	107.29	107.62	105.67	105.1	105.38	108.19	106.8	104.97	105.72	107.5	107.68	107.33	104.18	103.98	108.21	108.44	105.01	108.38	107.32	102.99	102.53	104.78	106.43	104.56	102.35	104.51
109.33	113.16	112.17	110.5	112.29	110.53	111.13	111.78	109.14	113.25	109.85	106.18	109.32	108.71	108.69	109.92	108.51	112.25	109.64	109.5	109.24	108.01	110.31	109.31	110.24	110.1	110.46	107.42	106.72	112.61	112	112.4	110.68	108.25	112.18	109.46	109.86	111.97	108.56	112.11	109.88	108.08	108.53	110.87	111.29	111.17	110.22	109.18	109.47	111.84
116.83	117.35	116.08	118.74	119.07	116.55	117.01	114.9	117.63	118.35	118.04	116.62	119.79	119.41	119.54	119.58	116.15	118.73	117.29	118.38	114.23	118.41	120.24	116.75	116.06	118.55	117.9	120.17	119.06	120.02	113.94	115.49	120.8	117.56	119.65	117.17	121.2	117.46	117.06	114.35	119.56	117.88	122.04	118.85	117.01	117.28	116.13	114.86	115.19	118.35
105.51	107.64	107.5	107.49	105.93	104.77	109.06	105.05	103.6	107.9	107.69	102.56	104.02	106.94	106.97	109.18	106.64	102.63	106.87	105.55	107.29	105.76	104.47	103.71	106.01	104.5	105.55	107.07	108.36	103.53	107.19	103.42	107	109.99	108.54	102.38	103.88	106.6	106.78	105.38	105.9	108.73	104.04	105.61	104.67	106.17	104.49	103.95	99.915	108.32
107.91	110.28	112.14	111.7	115.59	110.53	111.08	105.77	111.22	109.37	110.62	108.33	113.23	111.54	112.28	114.39	109.98	111.65	113.3	112.48	109.69	111.35	114.95	114.04	111.19	110.46	111.51	112.59	110.75	109.91	109.89	110.82	113.64	110.67	113.09	108.9	107.69	111.72	114.5	109.15	109.36	110.53	110.91	111.27	110.17	113.33	111.22	108.88	115.2	114.39
105.22	109.32	105.6	107.64	108.19	107.08	102.85	108.64	106.67	108.12	108.22	106.56	104.9	107.75	107.07	109.51	105.92	109.15	108.74	109.05	103.91	103.56	109.77	106.96	105.86	103.8	106.3	106.3	104.53	104.77	103.73	110.22	106.41	105.25	108.1	106.52	105.17	109.07	106.14	107.73	107.3	102.7	110.47	109.07	106.81	104.71	111.02	105.51	110.58	108.79
106.72	105.61	106.3	106.4	104	105.99	107.42	107.33	109.38	108.64	108.56	107.02	107.43	107.38	106.46	106.21	110.59	105.55	107.22	111.27	108	108.88	107.73	111.4	105.67	103.67	105.47	106.06	105.05	105.82	106.53	108.71	108.86	108.21	105.39	104.43	107.86	108.7	106.64	104.76	105.36	109.98	107.1	107.19	108.61	108.73	106.83	109.3	108.35	105.18
101.87	99.001	102.11	101.84	103.86	98.411	103.13	99.774	93.051	100.09	102.17	102.46	98.767	99.738	98.838	100.09	100.82	96.544	99.146	98.296	101.17	100.74	103.45	99.632	105.42	101.83	96.994	99.959	98.077	100.38	101.22	97.822	99.603	99.208	101.32	99.319	98.628	100.12	96.471	95.545	98.987	99.076	98.132	103.09	98.577	98.888	93.963	99.046	98.102	100.03
106.08	107.94	108.65	105.93	107.37	104.96	107.29	107.85	105.47	107.77	109.4	107.31	103.32	105.47	104.98	109.87	105.57	104.17	107.91	105.32	107.16	105.12	107.04	105.59	106.08	108.64	104.74	107.67	105.79	107.9	104.92	106.99	105.94	106.85	105.85	107.11	106.95	108.33	107.45	105.19	108.88	103.88	110.6	105.24	105.42	104.18	106.74	105.01	105.01	108.47
111.63	108.21	108.1	109.8	110.8	110.81	109.51	110.15	109.72	109.08	109.6	109.6	108.14	106.27	109.04	114.85	111.78	109.24	110.01	110.87	109.11	109.98	111.06	109.26	110.04	109.9	108.63	111.9	112.8	109.83	112.56	108.89	108.36	108.73	109.48	110.38	110.52	112.7	113.51	110.22	109.49	109.08	106.02	109.16	111.26	107.2	105.57	108.44	108.69	110.27
115.22	112.89	109.41	108.88	112.23	112.28	109.94	112.75	110.88	111.32	108.59	110.64	112.16	110.44	112.04	110.03	111.93	110.45	112.48	111.29	111.96	108.5	112.61	112.79	112.25	112.01	113.69	112.92	111.67	111.01	110.23	111.75	111.88	113.32	111.21	112.17	113.17	111.17	110.4	110.84	110	112	113.07	112.01	108.72	111.99	114.33	111.48	110.43	112.14
112.93	111.72	112.68	112.1	113.23	113.25	111.34	109.69	108.42	112.05	114.16	110.94	111.44	112.83	113.25	111.31	111.62	115.26	113.18	114.11	109.67	112.95	110.66	112.17	108.88	112.1	112.5	109.54	113.3	112.11	113.94	110.16	114.03	109.53	109.6	111.69	111.47	110.14	111.82	113.65	111.29	109.83	110.41	111.45	112.72	109.93	112.93	113.71	113.12	111.78
107.25	108.95	105.76	107.46	105.48	106.58	107.5	106.8	107.22	105.02	106.9	104.78	108.24	111.5	105.09	104.29	108.72	106.85	105.86	107.58	106.15	107.04	110.59	108.74	107.63	109.9	106.76	104.89	106.46	109.13	105.92	108.37	107.76	105.85	105.92	105.58	104.68	102.75	104.57	103.24	105.69	107.52	104.96	105.65	109.25	106.98	105.99	111.03	106.69	107.05
104.02	102.46	106.67	105.19	104.09	104.04	104.02	105.82	103.55	107.25	104.33	104.73	102.22	101.01	106.92	103.98	106.09	105.75	105.23	102.17	104.95	104.55	103.04	107.21	106.93	106.29	104.29	104.3	104.06	106.43	101.76	104.51	104.92	103.4	103.29	103.18	102.83	104.68	103.66	101.73	104.75	104.39	102.78	106.46	103.21	105.12	100.91	103.07	103.08	100.64
110.35	111.72	112.06	108.94	113.16	111	111.26	112.28	111.06	110.09	112.1	113.94	113.66	113.19	113.73	113.05	113.04	113	111.16	113.55	108.62	111.45	114.52	109.54	111.81	111.32	111.92	112.22	112.29	114.07	114.53	114.02	112.76	113.25	111.43	111.48	109.57	113.58	114.19	111.92	110.56	113.06	111.31	111.04	112.55	110.95	114.54	110.83	109.75	111.03
104.43	105.5	108.05	104.74	105.68	104.29	105.24	105.51	105.5	104.87	106.29	103.25	105.69	104.98	105.22	105.14	107.18	105.74	106.73	105.14	104.78	104.15	105.95	106.06	107.28	104.8	105.05	103.74	105.33	107.85	106.29	105.97	105.24	106.56	105.51	105.88	106.38	105.92	103.85	107.44	105.24	106.02	104.44	103.75	105.65	105.05	106.04	105.36	104.83	106.69
111.67	110.97	110.01	111.73	113.05	115.89	112.31	114.44	114.07	109.22	111.76	112.53	108.23	109.84	113.24	112.45	112.96	111.07	112.67	108.28	107.65	111.1	110.9	110.89	112.38	109.9	111.37	113.72	114.2	113.49	108.86	111.97	109.42	108.7	110.77	114.3	110.19	113.97	108.49	111.98	111.11	115.3	114.97	113.66	112.87	115.4	108.08	114.87	113.17	111.34
103.15	102.44	105.93	104.46	102.76	105.1	104.4	103.81	106.94	104.54	104.15	104.89	104.94	101.22	107.24	107.64	107.16	104.57	106.82	106.94	106.37	106.37	106.24	104.69	103.79	104.87	107.05	104.64	105.36	100.01	105.81	107.72	107.38	102.69	106.31	104.73	103.79	106.26	105.43	108.67	107.74	108.37	104.86	105.37	107.25	106.52	107.05	107.36	105.48	107.05
103.57	106.37	108.3	104.85	107.38	103.57	103.24	102.92	106.39	103.16	102.01	103.93	104.09	103.54	106.2	105.11	104.32	106.13	105.61	103.51	105.97	106.86	104.32	105.61	106.26	106.44	103.64	105.94	105.45	104.95	103.98	106.33	104.98	107.77	104.8	104.11	105.47	106.53	108.18	108.77	104.25	103.95	105.87	104.25	104.09	105.63	107.14	105.39	102.97	105.51
109.8	112.44	114.15	108.08	111.41	113.19	111.14	113.57	110.92	111.97	109.65	107.41	112.1	109.72	110.43	112.83	111.6	112.42	111.87	113.35	110.8	111.07	110.8	110.57	113.67	109.65	111.26	111.75	109.08	108.73	114.52	110.79	109.04	110.68	115.2	110.25	112.42	111.78	109.58	109.21	112.62	109.27	113.51	110.38	113.55	108.69	109.62	112.09	111.59	113.85
105	104.03	106.07	105.03	104.28	105.41	105.06	101.99	104.34	107.01	105.58	108.77	105.78	105.3	104.18	105.33	106.36	103.76	104.44	105.26	104.51	104.25	106.25	106.34	103.16	104.81	102.9	107.23	106.13	104.73	106.94	106.77	105.25	105.97	108.74	103.58	101.99	104.43	106.29	105.33	104.96	106.38	105.09	104.94	106.49	107.56	105.73	108.42	108.87	106.45
112.7	109.79	112.53	112.84	110.09	112.94	112.26	112.37	112.22	110.81	109.79	112.7	110.14	113.02	113.44	110.72	111.88	111.46	112.16	111.26	110.35	113.34	112.6	111.38	109.8	108.94	108.88	111.78	110.17	115.05	112.85	113.03	108.28	108.51	113.76	108.18	111.35	112.38	114.48	111.42	112.01	113.35	110.11	111.26	112.24	112.07	112.32	108.88	110.06	110.92
104.19	102.52	107.38	105.84	106.69	106.5	104.97	106.9	106.48	107.01	106.86	103.38	107.88	105.07	104.03	101.08	108.95	107.55	104.73	107.35	107.57	107.07	107.11	104.41	106.55	104.34	107.78	105.01	102.91	105.38	106.38	107.07	106.87	105.07	104.93	105.99	105.56	102.59	108.57	106.22	105.46	105.9	103.11	104.81	103.35	106.83	104.58	106.35	104.38	104.83
114.03	113.2	113.58	112.76	113.7	110.73	111.81	112.3	110.29	110.37	112.27	112.02	110.65	108.93	112.32	111.64	111.01	110.82	109.15	108.6	111.57	111.14	113.2	111.06	111.6	109.91	113.04	113.45	111.86	112.38	109.12	113.43	109.86	112.46	111.45	113.37	109.39	113.69	111.85	112.15	112.93	112.28	110.51	109.75	109.7	111.03	108.41	108.62	112.39	106.85
103.82	107.64	106.35	104.83	105.38	106.51	105.6	109.07	109.26	104.38	103.98	105.09	103.73	101.57	108.53	109	106.35	107.69	105.53	106.19	106.45	108.46	103.04	106.91	106.87	108.78	106.08	104.74	104.95	105.03	105.28	103.51	107.07	103.99	102.18	108.29	103.14	103.52	103.54	102.8	107.72	102.88	105.94	104.36	103.93	105.41	105.69	102.97	106.9	104.12
110.8	115.81	113.46	114.99	113.21	111.16	114.8	114.31	113.77	114.31	116.51	115.87	113.5	113.69	116.6	114.33	111.4	113.62	108.61	111.65	114	112.18	112.82	113.4	113.61	113.88	112.65	111.88	112.19	113.23	112.9	115.29	115.35	114.45	115.86	112.16	109.09	112.54	111.62	113.95	109.9	110.21	111.27	112.44	112.84	115.21	113.49	113.64	110.31	113.31
110.56	112.62	111.14	109.69	107.99	111.82	110.17	112.66	116.06	110.97	111.06	112.11	105.92	112.66	109.6	109.01	109.17	110.92	109.34	114.7	108.01	112.28	113.23	111.12	111.94	111.09	111.24	112.18	110.03	113.2	113.25	108.05	109.84	112.46	111.48	113.08	109.98	112.5	110.54	111.76	107.89	109.79	114.02	109.98	109.52	112.73	111.36	109.85	111.3	114.31
104.57	107.12	104.68	101.56	104.1	104.43	105.69	103.62	103.69	103.15	105.83	105.9	106.47	103.85	106.39	105.74	104.56	107.64	103.87	104.15	102.53	106.47	101.74	105.74	103.54	102.89	104.86	103.38	102.95	105.69	105.82	103.63	101.27	103.76	104.86	103.18	104.43	103.27	100.48	104.99	102.97	102.51	102.92	104.71	103.88	102.93	104.25	103.1	102.39	102.27
104.37	105.28	103.81	106.32	104.11	105.66	107.1	103.53	106.74	106.67	103.84	104.87	104.67	105.03	104.28	105.87	105.07	103.76	107.41	105.7	103.83	106.16	101.98	104.51	106.09	103.65	104.58	107.12	105.01	107.04	102.13	105.19	106.13	104.88	107.82	106.96	107.73	104.96	109.79	106.56	102.42	106.46	105.21	106.17	107.03	104.15	104.32	107.66	105.73	103.72
103.27	103.45	104.95	101.88	102.09	105.28	103.2	105.77	104.49	102.77	104	102.31	102.78	101.8	98.886	106.8	102.85	104.89	102.51	105.7	102.74	102.4	105.08	102.83	102.04	106.36	104.53	103.8	103.55	103.73	103.03	104.75	107.01	109.45	103.82	101.52	100.89	104.98	104.1	102.75	106.88	105.47	103.9	106.01	101.41	104.03	102.63	102.98	108.75	106.52
110.95	112.08	112.55	109.53	113.22	110.67	111.22	114.48	107.76	111.99	109.38	111.73	110.02	111.15	109.54	114.22	110.12	111.1	109.93	109.57	111.68	112.83	108.75	112.81	109.54	110.09	110.14	110.83	111.33	109.66	111.65	111.03	112.6	111.48	112.72	107.39	112.82	112.2	112.32	107.49	117.36	112.23	113.91	109.59	112.81	112.52	109.16	111.44	110.12	111.95
101.45	107.1	102.95	104.9	106.49	106.36	107.17	104.07	107.82	102.54	108.16	107.84	105.72	104.32	107.24	104.38	106.79	107.91	107.1	105.13	105.6	106.47	107.13	107.68	103.87	105.74	105.23	107.48	108.47	107.93	106.86	106.51	105.55	106.73	105.88	104.69	105.73	103.8	104.72	108.34	108.33	104.8	105.2	105.32	107.79	103.02	108.9	105.01	105.52	106.72
109.99	106.08	107.92	105.21	104.44	109.8	104.6	101.82	106.09	104.41	104.37	104.57	105.59	105.29	102.82	104.4	106.68	103.83	108.58	107.55	106.38	108.3	109	107.58	104.63	104.58	104.7	108.61	105.91	102.95	106.72	108.07	103.51	103.66	105.05	105.3	104.93	106.16	105.07	105.45	106.49	103.07	104.53	107.39	107.74	102.87	109.45	105.64	108.09	104.39
111.47	110.13	112.15	112.45	112.9	112.9	112.79	113.35	110.6	113.25	110.55	112.61	111.08	113.83	113.72	109.13	111.33	108.83	112.42	110.54	109.69	112.91	110.14	110.86	112.45	113.26	114.21	110.71	107.68	112.37	111.55	111.43	114.38	108.83	111.9	111.68	112.18	109.99	114.48	112.38	115.81	112.71	116.57	107.98	111.41	112.82	113.3	112.15	111.82	108.9
100.52	105.55	103.53	104.81	106.94	107.14	104.76	103.38	107.48	103.41	102.98	104	103.31	105.58	104.72	103.27	103.1	104.68	103.76	108.44	103.98	106.5	100.53	103.41	104.46	105.43	102.95	105.52	102.5	100.64	99.28	105.77	105.53	103.2	104.38	105.1	104.76	107.09	102.93	106.45	102.18	103.7	103.91	105.97	104.69	106.36	106.48	100.08	105.61	104.16
114.95	114.08	113.37	112.15	112.18	113.31	115.33	112.78	111.2	113.41	110.33	109.42	107.87	114.09	110.49	111.58	114.22	109.86	112.7	110.86	113.95	113.21	112.84	112.11	110.96	111.94	114.72	112.68	110.62	112.77	111.36	115.56	115.41	110.4	108.43	111.08	110.06	111.81	111.87	113.84	110.08	112.13	111.13	112.76	111.24	113.3	112.25	111.14	113.63	115.02
98.715	100.65	101.38	103.15	97.238	101.25	95.518	101.33	98.459	97.85	98.678	99.128	97.28	101.91	98.442	103.67	99.911	101.12	100.32	98.923	101.01	101.81	101.3	99.528	99.706	96.256	99.873	102.66	98.096	97.844	100.92	102.61	99.409	99.249	98.087	103.6	99.344	97.901	100.35	98.924	102.72	98.484	99.79	99.032	100.18	102.63	99.311	101.08	103.25	99.341
111.71	111.83	112.25	109.77	112.17	111.42	111.66	111.71	111.61	112.29	109.91	112.41	112.06	109.76	111.66	108.9	110.12	111.98	113.36	112.23	110.84	109.33	110.15	113.3	112.72	108.4	112.03	112.44	110.89	113.32	109.29	110.19	111.29	111	111.06	114.83	112.71	112.04	112.87	108.13	111.65	110.45	111.95	111.41	109.9	110.34	114.42	113.72	111.86	111.2
106.94	106.22	104.16	107.7	106.38	103.32	103.91	105.31	105.32	106.31	105.86	105.14	106.13	104.38	106.02	104.58	105.21	107.86	103.27	109.38	105.13	105.07	104.87	105.24	106.19	105.76	108.98	108.67	105.27	102.79	103.28	105.06	108.89	104.23	105.4	105.4	105.9	104.25	105.38	109.82	104.77	105.59	105.51	105.23	103.4	105.26	107.86	105.93	103.24	106.14
104.83	107.3	104.83	105.49	106.57	109.52	106.97	105.6	106.01	107.94	103.71	104.9	108.64	107.53	103.91	108.26	103.66	107.45	108.53	103.87	108.97	106.66	106.67	105.19	105.25	105.99	106.25	105.65	106.35	105.63	106.15	107.1	104.57	104.76	106.9	104.97	110.5	107.57	108.26	103.63	106.31	109.47	108.85	106.61	106.18	107.57	104.59	109.99	107.69	103.96
108.99	108.14	101.95	106.94	104.84	103.33	105.32	105.74	105.91	106.36	105.62	105.83	103.67	104.71	106.68	109.38	107.82	102.88	105.64	106.92	103.37	106.04	106.64	106.93	106.9	105.43	106.03	109.07	105.66	105.66	106.51	106.04	107.97	107.23	105.94	105.01	109.38	105.56	107.92	107.59	103.69	105.2	107.32	105.83	105.19	107.52	104.84	107.38	105.62	106.71
109.5	110.23	110.06	112.09	110.66	108.73	110.47	111.07	107.66	109.99	110.86	109.45	112.82	111.13	112.28	112.91	111.52	109.25	109.86	115.19	109.32	112.79	110.09	112.88	113.99	112.4	111.79	111.71	108.73	112.13	114.47	113.76	106.7	111.57	112.08	112.41	111.54	110.57	114.97	110.15	115.58	111.03	108.65	111.36	108.09	112.39	114.79	109.48	109.86	111.48
101.05	97.902	100.35	99.881	100.51	99.194	100.43	98.703	98.793	100.77	101.06	96.8	99.367	101.5	98.859	97.736	98.807	97.316	95.686	98.691	100.46	97.635	100.4	100.1	98.948	99.944	101.16	100.19	99.971	98.587	98.239	100.43	97.884	98.433	99.855	101.77	101.48	100.95	99.699	102.7	96.861	101.54	100.15	100.72	98.256	101.94	97.092	95.948	101.23	99.469
111.13	114.34	111.45	112.71	112.55	111.53	114.16	112.25	112.06	111.98	113.77	107.93	113.24	109.48	112.62	112.41	113.65	116.08	113.84	114.09	112.25	114.29	114.41	111.2	110.96	112.12	112.87	111.71	112.94	112.23	107.24	111.35	112.8	110.17	110.63	112.35	115.11	112.89	110.64	114.14	112.59	113.78	109.54	111.46	114.51	112.57	108.77	112.91	109.77	112.05
103.56	104.04	107.06	101.8	104.48	104.3	106.56	107.49	107.81	107.66	103.96	105.54	105.59	107.26	104.9	104	103.26	100.35	105.73	107.15	106	106.04	105.14	104.05	102.88	105.15	105.37	107.68	107.13	104.83	105.27	106.1	104	103.45	108.86	107.52	102.78	107.06	106.02	105.95	105.48	107.17	105.34	105.78	105.97	104.52	103.7	105	104.1	105.66
112.6	111.41	115.23	113.15	114.46	109.43	113.32	111.63	115.68	112.08	112.68	112.11	110.97	110.76	110.6	109.87	110.92	109.72	111.92	111.36	111.4	112.94	108.05	111.71	113.06	112.95	111.85	113.87	112.91	108.91	111.94	109.86	112.81	112.74	113.36	111.48	112.68	112.13	109.7	108.9	110.12	107.84	112.64	113.64	110.16	110.91	111.51	111.45	111.82	110.37
107.61	105.64	105.02	105.15	105.83	102.83	105.28	103.03	106.74	106.81	105.58	105.81	105.92	107.4	103.56	107.06	105.21	104.21	103.51	103.64	104.98	104.94	104.89	106.16	105.58	104.6	108.02	102.58	106.85	106.82	105.21	107.77	105.24	103.23	104.47	107.24	104.82	101.74	106.4	106.8	104.51	105.49	104.65	101.87	104.74	105.4	106.81	108.62	103.92	104.57
108.04	103.5	108.93	107.68	106.34	105.74	103.01	105.09	105.81	104.7	103.97	106	108.53	104.46	109.38	103.88	106.02	103.33	106.41	107.78	102.63	106.96	104.22	104.8	104.81	106.55	100.86	106.93	103.4	105.37	106.16	105.05	105.9	107.94	105.47	103.2	100.59	105.4	104.51	105.64	106.17	102.95	108.99	108.18	105.21	107.95	105.55	103.93	104.16	104.58
103.03	106.74	106.59	107.04	104.74	103.57	103.82	103.26	105.95	105.71	104.23	106.71	104.2	103.26	106.28	105.56	101.69	106.96	105.36	102.4	106.28	105.56	103.16	103.34	103.54	102.24	104.49	105.72	105.72	107.08	102.01	106.92	105.17	105.44	107.73	106.63	103.8	106.94	106.79	108.4	101.43	105.94	104.77	106.2	107.61	101.36	104.57	106.23	103.7	105.31
102.83	102.7	99.102	102.2	100.55	98.99	102.29	103.25	101.18	98.811	101.47	98.611	100.64	102.91	101.09	104.75	104.2	100.85	100.74	108.45	100.66	100.62	100.86	99.953	99.726	99.498	102.33	100.86	101.08	100.6	101.35	102.27	97.937	103.47	100.98	99.138	99.835	96.999	101.14	102.41	99.162	100.76	100.94	101.72	97.392	103.29	99.346	101.83	101.49	99.257
107.88	109.81	107.85	106.64	106.53	102.3	104.74	106.24	104.52	106.01	106.26	107.39	108.3	102.76	106.84	104.77	104.86	106.74	105.24	104.21	105.14	107.88	105.18	109.97	108.84	106.9	108.04	108.77	107.11	108.45	106.69	105.14	108.54	107.45	105.86	103.98	105.27	105.68	108.56	105.74	104.59	107.16	104.16	106.55	107.1	103.47	106.68	106.44	107.05	104.86
112.81	109.28	113.5	113.24	112.79	112.98	111.23	111.08	112.51	110.05	112.65	111.64	112.89	111.54	111.88	108.82	114.23	114.3	112.59	113.92	112.28	111.47	111.34	109.27	111.36	109.32	111.15	113.29	110.35	109.93	111.39	113.87	112.94	115.88	112.01	112.5	111.94	115.76	112.73	112.83	112.81	112.67	109.04	111.06	111.14	114.9	112.91	111.52	111.09	110.1
106.05	108.18	105.26	106.33	108	108.51	104.6	103.57	107.27	106.54	105.39	107.98	105.38	103.64	108.3	106.13	105.27	103.74	106.15	105.63	103.54	108.17	108.16	106.41	102.92	109.29	106.39	106.09	108.55	107.77	106.19	105.54	105.76	106.29	106.28	106.39	106.17	103.77	106.75	106.62	107.78	105.25	106.53	107.72	107.56	107.54	108.89	105.02	108.6	105.62
107.42	104.32	104.17	106.36	106.53	105.74	108.26	103.14	107.62	106.63	109.32	107.68	101.7	104.51	107.15	102.7	106.48	103.52	105.03	106.77	103.79	106.89	105.1	108.2	104.55	105.83	109.59	104.15	104.01	106.54	105.61	106.4	107.98	107.29	106.47	102.65	105.36	107.04	105.57	106.15	104.53	106.93	103.69	106.27	106.03	106.53	104.59	105.78	107.69	107
102.79	101.83	102.34	96.815	100.09	98.988	99.3	102.02	100.12	98.644	101.8	99.953	101.94	98.055	102.11	99.377	100.2	101.42	99.865	101.07	100.11	101.22	100.35	98.684	99.771	97.244	102.23	100.55	102.55	103.18	98.667	101.65	100.88	99.033	100.28	102.18	104.27	100.7	103.32	102.05	103.02	98.278	101.55	97.842	96.957	100.79	99.624	100.47	99.781	99.902
108.57	104.58	103.5	106.53	107.28	106.14	107.11	103.18	105.2	107.05	102.79	105.54	109.52	106.08	108.43	103.12	104.57	107.28	104.37	105.35	105.46	105.17	105.66	105.84	107.04	105.23	105.83	105.74	106.22	104.78	105.52	102.89	104.79	105.45	106.64	106.25	107.47	103.89	105.69	106.41	105.45	109.2	108.4	105.2	105.97	107.75	100.92	108.78	107.05	105.65
108.35	107.02	105.17	105.07	102.44	106.83	107.85	106.39	107.07	105.63	106.75	106.89	104.8	102.54	104.06	106.06	105.73	107.53	106.09	105.99	106.01	105.01	108.88	108.19	104.08	104.33	104.96	106.16	104.66	103.86	110.19	106.4	104.86	105.17	105.68	108.76	102.85	109.06	107.41	105.44	105.41	106.12	104.74	102.53	106.52	102.83	106.32	106.27	106	103.88
104.46	105.56	103.93	108.84	104.75	105.85	105.63	104.94	106.36	105.88	106.22	104.15	104.78	107.27	104.58	107.07	101.41	105.72	102.6	105.88	107.61	103.17	105.31	106.87	107.6	108.73	107.66	109.31	106.11	105.09	106	104.89	105.14	105.69	104.58	107.3	106.14	104.63	104.31	106.01	106.81	103.94	104.16	104.74	107.69	105.43	103.22	107.41	102.8	108.43
103.5	106.4	107.5	108.06	107.87	106.83	107.53	104.82	106.87	106.22	108.24	107.52	104.21	107.11	103.86	107.25	105.3	106.59	108.54	102.81	106.06	109.08	104.62	102.06	105.98	105.02	105.48	110.08	105.72	106.04	105.69	108.28	105.64	107.94	106.03	104.26	106.7	104.35	103.45	108.59	104.1	108.05	106.18	106.47	105.82	105.97	107.08	101.35	107.15	105.42
101.66	98.263	103.47	101.9	98.918	97.671	98.754	103.15	99.269	101.69	99.082	104.13	100.48	100.2	102.24	100.7	103.07	98.789	100.82	99.632	102.74	100.07	99.5	99.719	101.05	101.56	101.24	104.54	101.02	99.666	102	99.316	95.984	97.802	101.89	99.554	101.64	99.814	98.379	98.892	102.99	98.697	100.58	98.402	99.281	101.87	98.918	101.06	98.338	101.08
111.47	112.08	113.67	112.42	109.71	112.37	114.06	118.25	112.59	116.21	111.73	114.09	110.78	112.27	111.69	109.64	114.14	114.25	113.33	113.86	113.76	112.62	115.46	112.66	111.26	112.01	112.03	112.64	112.83	112.24	113.83	111.66	108.77	115.49	110.2	114.89	113.88	110.89	111.38	114.09	114.54	115.09	115.12	111.48	111.76	113.68	114.27	112.45	111.72	114.59
103.08	104.19	103	106.7	105.45	105.02	101.72	105.63	107.54	105.27	109.37	110.21	104.3	106.11	107.06	106.78	104.36	104.77	106.73	105.59	103.67	106.19	102.51	106.34	106.56	105.96	105.28	101.84	106.99	105.84	107.23	102.97	106.87	107.29	104.86	104.79	109.64	105.54	101.58	103.75	105.22	103.8	104.15	107.91	108.58	108.02	111.27	106.34	105.76	101.53
106.17	103.72	107.22	105.5	102.47	104.6	102.72	103.2	103.87	107.16	103.05	104.26	106.08	106.5	103.69	103.91	102.58	102.65	107.44	105.36	104.67	102.7	103.53	103.36	101.67	102.14	103.91	101.39	108.7	102.57	107.87	105.66	103.78	102.98	105.66	104.92	105.92	102.13	107.67	107.49	103.08	102.83	102.9	106.4	106.67	104.99	102.53	107.09	103.33	104.74
104.34	102.2	108.3	105.55	108.75	105.62	106.95	106.79	104.91	107.71	105.89	106.36	106.14	104.08	109.11	108.28	108.81	104.42	110.02	107.08	105.37	108.49	104.14	106.06	101.86	105.99	106.37	105.41	110.45	111.22	105.11	104.95	108.75	106.09	104.82	104.35	108.3	104.92	104.35	106.16	104.9	104.77	106.63	110.12	103.92	104.94	109.22	103.31	104.09	106.7
104.07	106.26	103.51	106.77	104.63	105.94	101.67	102.34	101.54	102.61	101.7	105.52	104.93	107.37	105.05	103.65	103.52	102.09	102.42	102.24	107.5	103.37	103.1	106.19	104.12	104.51	104.25	103.35	106.28	107.52	106.23	105.77	103.53	105.37	105.63	102.88	107.94	102.07	104.31	105.86	103.13	104.29	104.61	104	105.48	104.18	103.08	103.68	103.75	102.61
106	106.29	105.94	106.08	105.3	108	105.51	105.6	107.82	104.4	106.34	106.59	107.16	109.87	105.23	105.46	107.54	103.01	107.28	104.77	105.52	108.72	108.84	106.33	107.32	106.51	106.92	108.75	108.26	107.02	106.98	108.04	104.11	107.15	104.78	108.31	109.22	104.03	106.91	104.14	107.64	107.32	105.44	106.41	107.55	105.1	108.23	104.47	109.72	105.91
106.32	107.89	109.39	107.57	105.89	106.1	107.22	105.51	105.8	107.46	107.81	108.13	107.13	106.09	109.38	107.74	106.34	103.89	103.37	106.49	106.77	106.03	108	106.31	105.09	108.78	109.13	106.84	107.61	107.22	105.06	104.85	105.53	109.16	109.33	107.45	107.21	107.63	109.16	105.1	109.32	103.85	105.03	109.89	108.74	105.88	107.89	104.74	109.3	106.78
101.61	105.13	109.24	105.2	107.63	104.03	108.71	106.38	111.04	106.45	107.15	107.06	107.09	105.04	106.3	106.82	106.15	106.52	104.79	107.07	107.24	103.9	103.34	107.01	105.87	106.96	105.95	102.81	107.34	104.8	101.65	107.93	105.66	105.2	108.18	105.12	106.96	105.88	105.34	107.48	108.52	108.4	104.48	105.82	103.97	109.63	106.63	106.33	106.88	106.79
104.71	105.04	109.01	106.69	105.25	105.42	101.65	105.22	102.88	103.77	104.82	106.77	108.12	104.92	106.15	103.41	104.53	106.09	106.53	103.08	104.09	109.24	105.32	108.74	105.18	106.86	106.23	105.71	108.16	106.42	105.99	105.14	102.84	106.86	103.37	107.44	103.59	105.9	105.58	105.91	105.08	107.09	105.37	105.3	105.43	103.74	106.35	104.79	109.15	103.99
100.8	99.098	102.11	101.18	99.942	99.888	99.203	99.057	98.985	100.3	98.499	100.52	102.09	97.467	99.957	102	100.95	96.037	100.81	103.05	98.94	98.234	100.81	100.38	99.109	98.801	101.26	97.456	100.96	98.626	99.632	100.18	100.03	99.881	101.29	99.273	102.68	101.05	102.03	99.117	102.78	103.35	99.692	101.6	100.7	101.82	103.85	101.95	98.757	99.417
106.61	103.59	103.84	105.14	105.76	104.11	102.91	104.71	103.47	106.94	102.07	105.12	103.49	104.91	104.32	105.45	102.39	105.01	104.91	105.36	102.4	103.66	102.75	103.57	102.06	103.68	105.73	105.81	104.24	105.77	105.61	103.05	105.35	105.48	104.72	102.6	100.89	106.73	103.36	101.02	102.39	102.38	99.977	104.59	103.7	106.75	104.87	103.21	106.27	102.86
108.03	108.63	105.39	107.66	103.92	109.17	103.67	107.67	103.79	104.75	103.56	109.69	105.82	103.05	107.6	107.55	105.7	108.64	105.9	108.51	106.77	105.51	106.71	107.63	107.13	111.7	107.1	109.47	101.45	105.11	108.41	105.33	105.55	109.03	105.38	109.14	105.52	107.14	110.92	110.9	106.17	105.74	107.37	104.16	104.46	105.62	106.84	106.08	106.77	105.6
107.14	106.79	105.73	101.39	105.97	106.43	104.9	103.39	102.92	104.17	104.86	106.55	104.54	106.28	105.08	102.2	103.52	102.48	108.1	104.06	105.9	101.91	107.4	103.78	102.68	107.36	106.74	102.52	100.94	105.1	103.62	103.24	100.98	104.55	104.58	104.45	103.12	103.5	105.26	106.9	106.45	103.9	105.71	103.07	107.76	105.58	103.67	105.83	104.71	102.7
112.67	112.38	109.95	111.63	112.78	110.52	110.34	109.12	113.32	112.53	112.13	113.47	111.41	113	111.6	113.24	113.35	112.3	114.5	111.77	111.98	116.54	112.24	113.26	114.24	110.3	111.59	112.54	114.26	112.73	110.17	112.34	111.48	109.89	111.89	114.85	112.08	108.14	109.95	111.01	112.05	112.05	111.05	112.74	111.4	114.18	113.02	112.26	112.59	113.51
99.884	100.47	101.3	97.628	100.2	99.938	100.09	100.57	98.28	101	101.24	98.519	99.212	101.25	100.75	100.86	100.17	101.17	101.04	100.4	100.56	96.18	99.379	99.908	99.19	98.739	99.198	96.828	98.472	99.065	100.32	98.351	98.908	101.73	99.097	101.25	97.939	95.663	101.46	98.688	101.92	98.571	98.965	99.155	96.424	95.661	99.53	99.845	94.816	98.712
112.7	109.09	112.1	110.24	111.97	109.47	110.59	113.34	113.08	111.85	112.29	112.76	111.93	111.4	111.69	111.14	110.3	111.53	113.11	109.66	109.69	111.54	108.56	113.72	111.76	109.87	109.94	112.71	110.53	110.81	114.87	112.41	112.2	110.03	114.46	113.03	110.71	111.6	112.23	112.06	111.66	108.55	111.18	113.65	113.63	109.37	114.94	110.31	113.66	111.14
100.31	101.3	102.65	104.39	103.05	100.73	98.426	99.69	103.25	102.94	100.48	100.15	97.721	100.06	101.21	99.881	101.97	101.42	104.42	102.77	98.453	99.268	101.82	102.07	101.71	103.2	101.78	103.87	99.971	98.827	102.52	100.14	99.396	101.44	101.59	101.45	100.81	100.02	100.09	103.06	99.236	104.18	97.819	103.94	100.27	101.03	101.89	100.83	99.912	99.906
112.84	112.24	110.93	109.5	114.55	111.83	110.35	111.06	113.29	109.95	110.6	111.45	110.36	113.04	108.93	112.64	113.4	111.69	112.34	107.57	111.11	112.27	109.95	117.21	110.29	112.36	112.47	112.35	113.84	114.01	111.71	113.25	110.4	110.95	110.41	114.51	111.64	111.99	114.13	109.45	111.3	109.99	111.13	116.63	116.45	109.95	110.77	113.24	112.58	110.42
103.07	104.85	103.55	106.49	102.4	102.87	104.7	101.92	105.53	104.26	106.58	106.71	103.63	104.88	104.3	102.68	101.11	102.11	107.1	103.79	105.99	104.78	104.95	105.57	103.22	104.29	105.03	104.71	103.91	104.07	104.91	105.79	103.17	105.1	103.74	102.86	105.15	104.42	106.63	102.61	102.06	103.12	103.99	108.46	104.49	101.1	100.73	101.75	105.58	106.47
105.23	108	103.66	106.21	104.24	103.08	102.83	107.68	107.08	102.62	103.43	103.08	103.29	106.24	105.44	107.59	105.52	107	103.92	108.8	103.56	102.84	105.46	105.55	107.68	105.76	104.43	103.5	105	109.26	104.23	107.43	103.33	106.57	106.62	109.43	106.46	106.37	104.38	106.2	107.34	104.27	106.27	106.15	104.97	104.26	105.54	106.69	107.63	108.23
110.5	114.17	113.55	112.5	114.87	113.18	111.57	109.21	113.71	110.46	113.73	112.04	108.84	109.36	113.06	113.34	112.05	112.57	110.22	109.05	114.9	110.25	113.07	112.23	111.45	112.56	113.68	115.72	112.54	112.15	111.9	111.41	111.39	112.18	112.63	110.45	112.46	112.17	112.02	112.21	111.68	109.84	111.05	112.55	109.39	111.17	112.39	110.71	113.21	111.06
104.8	107.53	103.21	106.67	104.83	104.16	102.45	103.78	104.6	104.75	106.04	102.75	104.4	104.8	108.88	104.02	102.29	104.2	100.95	103.3	104.75	103.3	104.11	102.76	104.91	106.46	102.64	104.39	103.26	103.44	107.25	105.47	104.45	105.61	106.74	104.53	103.81	99.967	103.64	107.16	101.35	105.83	104.6	101.12	104.16	100.5	100.38	105.24	104.63	105.84
107.42	106.11	103.85	103.42	107.46	105.73	103.73	106.98	106.36	104.74	104.88	107.57	103.89	103.7	105.93	109.34	104.53	106.49	106.8	104.51	106.69	108.06	107.35	106.87	104.75	105.45	106.6	105	105.18	105.51	104.91	105.93	104.62	103.37	106.16	104.2	109.1	103.71	106.96	106.61	105.48	105.03	105.88	103.41	104.89	104.4	106.78	105.87	106.84	107.08
117.03	114.41	116.45	114.77	115.63	113.66	114.96	113.3	115.48	115.56	114.84	117.44	113.68	114.37	115.79	114.74	117.17	117.88	116.95	118.12	117.13	116.21	116.16	119.53	116.37	114.94	114.97	116.38	113.53	115.15	116.24	116.43	116.42	116.46	117.97	117.85	114.32	115.76	119.47	115.04	111.76	119.25	119.35	115.79	114.85	116.44	114.76	116.41	117.27	114.29
103.43	108.35	106.32	107.37	108.16	106.4	104.39	104.52	105.83	105.6	103.09	105.62	102.87	107.6	102.52	106.65	105.45	104.49	108.46	109.52	108.43	104.9	105.6	108.39	106.92	103.76	105.58	107.23	104.84	107.48	103.66	108.38	104.04	102.53	107.45	107.41	103.28	104.49	105.77	106.74	105.47	102.85	105.27	104.03	105.98	105.92	105.02	104.51	107.65	104.25
105.26	105.57	104.64	103.2	105.02	105.72	100.72	102.96	106.29	105.76	106.75	107.77	100.71	106.08	105.21	106.11	105.14	106.95	104.67	104.09	103.66	104.23	102.94	102.81	104.18	108.04	103.93	105.51	103.2	107.06	106.09	107.08	105.88	102.88	106.51	106.63	103.18	105.1	104.35	104.28	104.45	104.34	106.08	104.31	102.66	105.65	105.97	104.78	107.41	106.63
111.44	111.6	109.21	111.55	110.38	111.1	109.14	112.21	111.37	114.24	111.34	110.64	112.19	113.5	113.05	112.28	108.34	113.44	108.77	112.52	109.84	111.43	109.94	110.44	111.1	109.68	115.8	114.42	107.77	116	111.4	111.43	110.66	112.61	109.17	110.8	110.08	112.09	114.27	109.65	113.75	113.66	107.8	108.66	110.5	113.05	110.79	110.31	113.24	111.69
113.91	111.1	109.04	110.18	110.62	113.04	113	112.17	107.88	111.96	108.58	109.36	110.28	111.11	111.83	111.59	108.42	115.01	111.28	106.71	112.11	110.43	111.79	113.03	107.8	110.4	113.58	110.69	113.96	106.86	110.97	106.76	110.34	110.34	112.84	111.96	114.15	115.62	108.91	110.7	113.35	111.16	113.09	108.43	109.95	109.24	109.14	114.7	113.64	111.46
104.08	104.69	105.16	104.27	106.82	108.18	106.86	106.2	104.03	104.53	106.35	107.14	102.97	103.79	105.59	104.31	106	103.56	108.63	106.2	106.61	103.05	104.72	100.78	105.69	105.51	106.77	103.75	105.05	107.2	106.8	107	104.5	102.84	106	106.79	106.93	104.65	107.75	105.9	106.05	105.24	105.04	105.73	106.98	105.44	108.47	103.51	107.47	104.39
100.23	99.619	100.71	101.66	100.12	103.09	100.04	101.1	96.667	99.295	100.36	98.747	101.21	104.96	99.677	102.74	100.6	100.33	101.45	102.42	97.02	103.83	101.3	97.057	98.249	99.075	100.08	100.84	101.22	99.147	101.27	102.16	102.06	102.48	101.32	103.22	98.824	97.403	102.41	102.12	98.837	97.69	102.79	99.317	101.63	101.06	101.61	99.911	96.729	101.57
116.49	117.78	116.98	121.43	117.53	116.79	117.38	116.6	120.65	115.92	115.46	119.01	118.09	115.31	115.67	117.42	118.3	117.42	123.37	117.27	119.4	118.17	115.1	114.82	117.78	117.68	115.99	120.92	117.83	118.47	118.51	120.63	119.39	115.23	119.23	117.08	117.85	117.5	115.72	116.73	116.89	116.17	120.26	117.4	115.33	117.65	115.92	117.37	119.85	119.62
111.61	108.3	109.94	108.64	108.68	108.92	106.66	108.06	108.47	108.45	109.08	110.27	108.82	108.04	107.58	110.96	105.82	110.9	113.51	108.25	111.29	108.61	110.59	110.57	109.08	110.97	108.03	109.49	111.13	108.88	109.47	107.44	110.11	108.66	111.16	108.35	108.89	107.61	109.88	107.55	106.4	106.97	112.45	110.39	109.55	109.21	110.16	112.83	106.71	109.8
113.45	111.14	111.11	115.65	115.94	112.43	110.69	113.06	113.23	111.55	114.98	111.92	112.04	111.92	111.92	114.24	109.38	112.46	113.03	113.15	111.06	113.26	112.08	111.95	110.5	114.09	109.49	112.83	111.61	112.81	114.16	112.78	113.92	112.56	112	113.66	112.08	111.65	112.15	109.13	113.25	110.83	113.43	112.58	112.68	114.84	108.84	112.19	111.98	113.45
112.57	110.61	111.31	109.85	110.76	106.88	109	108.62	111.85	109.11	110.6	109.4	111.27	110.02	111.14	111.1	108.8	108.72	108.12	109	107.48	112.04	107.11	109.42	112.33	110.13	111.44	113.46	110.54	109.36	109.71	105.19	110.75	108.1	109.41	112.61	112.35	111.37	109.91	112.77	107.11	112.38	111.79	113.15	110.62	109.34	113.32	108.75	111.21	108.65
98.522	97.958	98.185	102.05	100.28	101.48	96.188	99.432	98.854	96.929	99.68	101.98	98.496	101.36	105.11	97.036	102.41	99.702	102.55	98.909	100.77	98.795	99.84	100.02	101.65	100.56	98.9	101.56	99.62	98.493	99.444	100.86	100.75	97.803	99.076	96.399	100.11	100.76	99.724	99.372	102.78	102.22	102.29	99.272	100.39	100.82	99.85	97.563	100.33	100.47
104.39	105.07	104.37	103.97	104.3	103.5	104.98	106.32	107.64	104.94	105.52	108.57	104.14	102.7	103.9	104.17	101.29	106.28	102.9	106.18	103.21	106.33	105.35	102.96	102.68	103.23	103.56	102.7	103.37	106.22	103.27	104.62	103.47	102.46	103.98	105.38	106.35	104.18	104.18	104.92	104.57	104.52	105.56	103.85	104.39	104.02	105.17	107.14	105.26	104.57
97.225	99.712	98.334	99.28	96.586	98.414	98.423	97.573	99.637	100.31	99.774	102.06	103.07	98.315	99.031	98.092	101.49	98.955	101.2	99.108	102.19	100.87	96.734	101.82	98.046	101.41	98.592	99.379	97.111	99.865	98.036	100.14	100.52	97.202	100.57	100.35	99.669	101.24	98.936	99.258	98.456	96.841	99.198	99.613	99.324	98.835	96.767	100.46	98.997	100.04
112.34	108.14	112.01	106.78	112.36	111.7	107.45	106.98	110.72	111.6	110.74	110.22	110.46	111.74	108.1	112.56	106.5	109.08	107.07	110.22	109.71	110.96	111.59	108.39	109.77	109.37	112.2	110.59	110.91	112.27	111.35	109.67	109.37	108.84	107.72	109.72	109.67	109.76	110.62	108.78	112.23	109.33	114.62	107.43	108.89	106.78	107.83	111.77	111.14	106.83
109.82	110.38	115.24	114.06	113.79	114.41	112.74	111.91	115.35	108.53	112.03	111.49	111.58	110.15	110.03	111.06	114.76	111.17	111.07	114.9	112.82	109.33	111.91	112.5	109.71	110.09	110.16	111.47	111.31	108.78	111.47	110.23	111.46	112.79	109.98	111.16	109.64	109.96	116.05	111.07	113.08	115.09	110.84	110.87	113.46	110.34	114.01	114.05	113.71	110.6
113.12	110.02	108.9	107.96	110.74	109.73	110.92	108.82	110.55	110.11	110.16	107.35	113.24	111.7	110.42	112.99	112.81	110.1	111.26	111.43	111.61	111.23	110.53	111.83	109.11	111.85	113.59	112.2	108.98	113.02	110.27	110.75	110.39	107.17	114.76	107.76	110.21	107.67	110.49	111.63	111.11	108.98	111.25	109.15	112.17	109.6	109.39	111.13	110.45	109.4
108.43	104.85	106.86	104.21	107.9	108.13	106.32	105.7	109.25	106.61	107.65	106.97	105.79	105.58	108.32	106.44	106.8	109.32	104.37	106.23	108.19	106.07	108.16	107.63	104	107.6	106.56	103.25	105.36	103.9	106.73	106.35	102.46	105.19	104.88	107.72	106.62	108.19	105.17	106.84	107.3	103.47	106.23	106.9	106.38	108	107.33	107.51	104.46	108.23
114.43	110.5	110.01	107.1	111.32	111.42	110.15	115.39	108.55	112.79	110.96	109.87	112.53	112.13	108.66	115.88	112.04	109.52	112.26	111.53	110.93	111.03	109.7	108.74	111.21	111.21	112.14	113.16	109.03	113.1	111.6	112.64	110.32	113.29	108.66	110.62	111.25	111.98	110.93	111.55	111.32	110.98	110.35	108.75	110.49	108.21	111.18	109.83	111.4	111.69
105.07	106.55	105.66	105.46	108.13	103.77	104.31	104.77	105.08	105.69	105.32	105.7	105.49	104.12	104.43	103.8	105.96	104.44	102.37	103.56	104.53	105.68	105.26	104.93	103.53	105.54	99.285	106.76	105.36	105.45	109.36	107.27	105.86	105.08	103.17	103.44	104.56	103.72	107.6	102.87	103.55	103.93	101.23	105.12	105.3	103	105.03	106.36	105.08	106.85
100.14	97.331	98.611	101.58	99.102	97.125	99.396	99.47	102.22	102.62	100.97	102.25	99.687	100.04	101.23	97.346	99.721	98.369	101.92	99.952	101.65	100.33	97.344	102.11	97.153	97.587	100.92	103.17	101.36	99.462	99.072	99.976	97.493	96.647	98.854	100.48	102.85	99.176	97.628	101.4	98.695	98.953	101.09	100.45	102.35	99.642	101.13	99.268	100.8	98.336
113.83	111.76	109.93	112.94	111.19	110.8	111.43	111.38	114.27	114.45	110.49	111.74	112.11	110.79	113.95	111.79	110.53	111.23	110.94	111.37	109.57	113.08	109.58	112.83	111.74	109.29	115.09	110.53	112.99	110.89	115.24	110.88	107.59	110.15	110.63	106.68	110.99	111.68	113.46	113.55	109.11	113.07	112.63	112.31	111.29	111.64	110.59	114.89	112.87	110.16
112.84	111.39	112	113.15	108.71	111.62	107.56	114.59	112.17	114.38	110.65	113.56	110.43	111.08	112.65	110.01	112.34	116.14	110.18	112.6	112.34	112.07	111.59	110.4	110.75	113.15	112.75	109.89	111.52	113.57	110.98	112.66	111.35	111.63	108.6	112.88	111.6	111.01	110.82	110.89	110.99	109.52	111.18	110.06	111.91	110.85	112.63	111.87	112.27	112.68
109.9	109.88	110.43	111.62	112.72	110.63	108.73	109.41	111.86	110.71	110.43	109.43	109.02	111.38	114.54	111.34	112.06	109.53	112.42	111.15	109.32	108.21	111.34	113.18	110.1	112.41	109.48	113.42	112.51	113.9	111.6	110.78	111.3	108.49	112.12	109.96	113.05	112.23	113.28	110.52	111.68	113.37	108.31	111.65	110.69	107.7	110.38	108.7	110.1	106.29
98.375	101.9	100.82	98.268	100.92	101.94	98.918	99.872	100.13	100.04	96.579	99.439	100.2	100.51	98.23	99.547	101.89	98.77	99.036	102.15	99.6	100.37	98.872	97.858	100.43	103.15	100.5	100.13	101.61	97.547	98.455	101.96	101.63	100.36	100.96	97.685	101.35	98.076	101.86	98.44	98.949	97.509	102.17	100.65	98.131	101.25	100.08	100.8	102.21	98.458
103.63	100.16	98.791	99.765	102.27	100.45	98.708	99.364	100.95	104.37	99.555	98.892	102.38	102.73	102.11	102.72	100.83	98.815	100.07	99.923	97.323	101.71	99.655	102.18	101.11	99.471	101.51	99.956	101.23	101.79	98.283	100.92	100.59	100.86	100.88	99.561	104.33	101.04	100.74	101.27	98.1	101.11	105.25	101.2	100.45	100.8	100.69	97.862	101.94	102.12
109.63	111.93	109.07	108.53	107.27	111.32	109.9	108.43	109.28	111.04	109.52	110.87	108.68	107.15	111.96	111.91	108	107.15	113.78	112.34	109.1	114.33	109.98	109.5	109.96	110.62	109.75	111.49	110.21	107.54	109.11	110.73	109.79	110.68	110.78	111.47	112.42	107.05	111.61	111.65	111.54	106.69	112.23	111.08	108.53	111.84	108.81	111.03	111.38	112.26
105.17	106.45	107.36	104.63	107.78	105.82	102.89	102.67	104.97	104.82	107.34	108.31	105.89	103.49	107.87	107.56	105.81	110.82	108.61	107.75	108.66	105.17	110.28	103.81	105.8	106.14	110.13	105.71	105.79	103.66	104.41	107.59	106.51	106.14	106.04	102.16	104.73	104.32	101.94	105.9	105.74	103.24	102.82	105.1	106.64	106.87	104.9	106.17	106.05	108.55
105.74	105.96	105.11	107.29	106.29	109.37	106.25	105.24	107.59	104.72	104.4	105.54	105.71	107.7	105.35	109.89	108.84	109.32	106.89	106.23	106.52	107.69	103.21	109.96	107.42	104.68	108.35	108.19	105.91	108.89	106.07	108.32	103.68	105.31	111.17	105.41	106.6	111.08	107.95	107.65	109.27	108.09	108.19	108.61	107.51	106.53	105.92	104.28	106.2	109.26
113.33	111.04	112.89	110.92	113.79	109.22	114.43	109.36	112.16	109.23	112.71	109.04	109.94	111.62	108.54	111.56	112.59	109.89	113.22	113.53	111.32	112.31	112.39	111.86	110.21	111.55	117.93	111.43	110.68	114.98	108.69	112.28	107.4	114.11	114.55	112.21	113.05	107.83	110.73	113.56	111.28	114.31	110.83	108.53	113.76	111.25	109.83	107.77	113.4	110.6
111.26	111.22	112.68	112.71	110.51	112.65	109.52	112.77	111.17	111.4	114.29	108.11	113.24	111.93	112.4	111.06	113.52	112.59	113	109.98	113.1	113.52	110.76	113.04	112.85	114.1	111.8	113.4	110.47	112.5	111.72	111.63	110	110.57	111.1	110.99	115.27	111.16	111.84	116.51	113.54	111.27	109.33	113.47	111.89	112.7	111.53	111.8	110.51	113.5
108.07	105.17	102.45	105.5	105.64	104.54	105.72	104.56	101.76	103.81	105.45	105.66	106.22	103.51	101.97	104.66	105.61	102.87	104.69	102.91	102.84	103.95	104.88	106.64	107.56	104.6	104.55	103.7	104.11	102.84	105.27	99.858	102.4	107.39	106.57	105.33	102.05	101.91	103.09	102.09	105.8	102.59	105.25	104.8	102.92	106.71	104.03	106.43	105.18	106.08
105.77	108.97	105.71	106.46	105.82	105.92	107	104.22	102.11	104.88	107.55	104.78	105.01	108.59	105.64	104.52	105.72	103.63	103.53	104.43	104.81	107.44	106.89	102.49	107.57	105.25	107.44	106.45	106.83	107.99	107.8	105.02	106.35	105.94	106.36	105.41	104.4	104.17	107.73	106.75	104.22	103.56	105.32	106.66	105.45	104.8	108.36	106.64	103.64	105.99
112.5	107.61	108.27	111.31	110.83	111.21	113.04	113.43	111.64	111.31	110.6	114.52	111.81	107.51	114.06	111.46	111.63	108.36	113.83	111.27	111.17	111.95	111.23	110.02	108.9	111.03	110.03	113.66	111.13	111.14	114.21	112.42	110.31	105.93	108.96	113.04	112.56	110.76	108.8	110.2	110.27	111.13	111.75	109.83	108.04	107.51	110.38	111.73	109.67	110.64
96.942	102.26	102.38	100.12	100.45	98.985	99.912	102.11	99.995	96.865	99.36	101.33	100.91	100.86	99.487	99.809	97.866	97.378	99.979	101.26	96.795	100.27	97.856	100.43	99.478	100.99	100.99	100.42	98.698	99.156	101.43	98.832	100.42	97.324	100.07	100.36	96.802	100.26	98.268	100.51	100.12	98.527	100.25	99.762	101.73	100.56	96.581	99.061	100.7	99.266
106.96	104.16	108.63	107.63	108.53	104.66	104.97	103.44	109.51	104.98	106.2	105.39	107.34	104.39	104.16	104.8	105.8	103.42	108.92	103.01	105.35	106.02	106.84	106.17	104.93	106.78	105.82	105.85	106.54	103.63	105.27	107.21	106.1	106.19	105.93	104.37	107.23	105.47	106.5	108.54	105.72	104.18	104.86	106.17	108.04	106.83	106.62	105.53	107.75	105.94
103.12	102.64	106.68	103.15	106.55	109.06	107.37	109.67	104.39	106.02	105.56	104.86	104.25	105.25	106.47	102.6	105.01	105.32	105.45	107.23	105.6	106.9	106.98	103.81	103.94	106.1	104.35	104.89	105.77	109.07	108.96	105.9	106.01	104.35	106.99	105.75	107.75	101.32	105.8	109.31	105.19	104.53	102.55	106.93	104.88	104.89	104.99	105.05	107.93	106.85
103.58	104.87	102.49	105.04	100.86	104.18	104.38	105.37	105.97	104.32	103.83	105.81	103.23	105.69	101.88	103.91	104.92	104.87	106.15	99.906	106.39	102.97	100.43	106.27	103.81	101.05	105.4	103.64	105.61	100.88	104.86	102.93	104.77	100.58	105.47	105.16	104.25	103.69	107.43	97.873	104.73	106.15	106.09	100.39	102.45	99.264	101.54	106.18	103.02	105.22
100.51	100.36	101.33	101.75	101.85	100.83	99.369	99.916	100.66	99.462	98.195	101.74	99.417	99.018	100.73	97.789	101	98.876	100.58	103.51	101.71	101.7	99.506	102.35	100.85	98.207	102.77	97.63	99.811	100.83	99.219	101.36	101.06	101.31	99.4	100.12	102.09	100.88	100.22	98.814	102.36	101.13	103.65	99.71	103.16	103.21	100.67	100.73	102.84	100.54
100.96	106.86	106.81	105.43	104.97	105.06	107.03	107.28	109.17	108.97	108.58	106.11	106.46	102.68	103.99	103.77	106.97	107.58	105.08	107.02	104.93	104.03	104.43	107.39	106.74	105.09	108.94	102.82	106.99	105.12	104.17	105.09	106.38	107.46	108.68	105.43	108.67	109.86	108.82	107.07	106.98	109.56	106.1	106.38	108.57	107.29	107.89	107.23	105.67	106.66
98.545	101.12	98.7	100.56	101.89	99.809	101.01	99.382	99.169	97.965	102.09	102.99	99.213	100.7	99.356	98.669	96.852	101.36	100.49	99.113	101.74	100.4	100.02	99.94	99.817	103.39	100.73	99.159	101.15	99.055	100.89	98.024	100.85	100.16	102.16	98.627	103.45	100.33	99.582	102.18	100.72	99.679	99.054	103.01	100.14	103.41	101.97	99.18	99.079	100.15
101.25	102.2	103.72	99.708	100.9	98.351	97.668	99.341	98.678	101.16	98.84	100.97	98.135	101.05	102.89	102.79	99.986	101.51	102.04	99.1	102.94	100.84	101.35	98.973	100.68	98.866	98.804	101.34	98.009	98.272	100.18	99.086	102.11	104.99	97.338	100.95	98.073	101.63	96.389	100.85	98.838	101.47	100.31	100.83	98.206	98.349	99.609	100.87	103.12	101.68
108.99	102.88	110.22	107.21	106.83	105.41	109.08	106.93	106.8	107.03	106.94	109.37	105.8	108.26	108.46	106.06	106.51	107.87	103.22	107.77	106.22	106.3	103.46	106.98	105.07	106.17	105.13	107.85	106.73	107.34	106.57	106.61	103.36	107.31	106.5	105.82	111.31	103.42	106.7	108.24	107.62	106.32	105.01	105.99	106.53	105.2	107.02	108.01	106.21	106.04
99.774	96.457	100.9	95.868	99.903	101.55	98.774	99.247	99.114	100.58	99.203	100.26	101.6	100.15	100.49	98.733	99.399	101.35	101.97	100.02	99.611	103.79	99.233	96.712	98.192	98.707	97.427	99.707	101.17	100.56	101.18	98.268	101.57	98.931	101.15	99.492	99.792	97.497	101.38	102.24	97.431	98.489	97.312	99.363	97.439	101.38	100.68	98.912	104.02	98.055
108.21	105.29	104.6	106.08	110.18	104.03	108.38	107.08	106.29	107.33	105.05	109.76	105.67	104.17	107.71	106.07	105.04	104.35	106.77	109.02	103.46	107.59	105.84	106.08	106.57	102.96	105.65	106.08	108.85	107.05	104.58	103.65	102.61	105.77	102.8	109.02	108.84	106.83	105.84	104.44	107.32	109	108.2	104.89	107.68	107.19	106.38	106.13	106.88	107.35
114.91	110.75	111.53	110.86	115.99	110.69	111.7	113.35	114.04	114.88	111.74	112.2	112.01	112.03	115.1	111.91	110.28	114.94	113.2	111.14	112.9	114	115.08	111.14	110.21	112.51	109.73	111.98	115.62	110.3	115.28	113.47	113.72	112.56	112.81	113.17	111.84	112.4	114	115.61	113.7	113	112.6	109.98	112.42	112.49	113.14	115.47	112.62	115.31
111.07	113.25	109.83	109.82	112.11	114.02	112.2	112.15	112.66	112.33	112.01	114.34	112.78	111.87	110.39	110.13	110.47	111.9	112.73	115.21	111.14	113.01	112.9	109.07	112.79	110.32	114.95	110.82	109.92	113.19	112.47	111.21	109.22	111.96	109.88	113.3	112.88	111.9	111.22	110.37	113.44	109.29	111.24	112.04	114.11	117.03	112.28	112.95	115.85	112.36
112.09	114.01	110.96	112.59	110.86	114.28	111.08	108.49	110.36	112.03	110.15	108.8	110.74	111.29	111.59	112.26	113.86	111.59	110.78	108	112.31	112.68	109.57	116.23	112.9	110.67	111.06	113.62	111.36	110.84	110.83	114.23	110.33	111.84	108.63	113.28	112.76	113.69	112.37	112.35	111.35	113.98	108.38	114.2	111.12	111.99	114.44	115.3	114.68	114.04
108.31	109.8	107.57	111.94	106.27	110.6	110.28	109.02	107.62	109.8	107.71	109.6	112.17	112.76	111.54	107.9	112.25	108.85	111.89	111.6	110.94	110.89	110.64	109.82	110.14	108.05	111.11	110.16	111.01	112.39	109.21	108.28	111.68	108.75	106.87	111.39	111.75	109.65	109.04	108.39	112.67	109.98	107.51	110.21	108.27	110.98	108.29	111.17	111.3	104.97
106.1	107.16	104.29	108.26	105.32	106.69	103.34	107.14	105.18	104.33	103.2	106.63	104.72	105.97	104.4	104.45	106.62	103.67	107.15	107.34	103.44	102.86	107.56	106.59	106.16	105.48	103.73	104.66	108.01	108.06	103.62	108.5	105.63	108.38	106.42	108.07	108.22	104.5	107.05	107.3	104.14	106.06	105.02	106.21	105.07	107.01	107.56	101.58	105.23	107.52
101.19	107.5	105.39	105.11	101.59	103.96	106.24	104.92	107.68	103.34	104.8	104.69	106.32	105.24	106.87	101.1	103.45	102.09	106.17	107.05	102.4	102.79	105.23	105.66	104.12	99.922	104.28	102.6	103.56	105.27	103.41	105.28	104.37	107.91	104.11	103.67	103.14	101.56	102.74	107.26	103.25	105	102.08	105.69	103.18	106.2	106.19	104.93	103.75	104.73
112.46	114.54	110.74	114.13	113.5	111.6	110.17	110.89	113.03	109.95	113.51	109.15	109.52	112.46	109.94	112.96	108.9	112.3	111.39	110.86	113.8	110.12	111.19	110.73	111.64	110.39	107.62	112.5	109.9	113.47	108.13	111.27	111.49	113.17	112.03	112.24	110.35	111.47	112.77	110.5	110.79	112.74	109.44	110.2	107.56	113.51	112.03	111.65	110.39	112.09
106.04	104.73	107.71	110.48	106.4	110.02	107.51	107.78	107.87	105.58	105.33	105.92	106.76	108.81	106.66	105.94	104.47	106.56	103.66	107.84	109.92	105.21	108.88	108.26	104.83	103.23	104.28	106.23	110.15	103.34	105.2	106.72	105.14	107.38	105.99	107.35	105.3	105.45	106.32	105.8	106.32	106.18	105.29	107.13	104.97	105.33	109.78	107.29	109.11	108.43
112.26	108.42	108.99	113.75	110.28	112.42	109.58	112.33	110.38	111.48	110.89	111.58	115.6	110.27	115.41	109.34	113.22	111.92	112.17	114.21	113.32	110.48	113.22	110.72	110.17	111.59	108.36	114.44	113.86	113.13	113.76	112.85	114.02	112.17	112.25	114.1	112.68	110.95	109.35	111.73	110.94	115.53	114.66	112.57	111.29	113.28	112.97	115.14	114.09	112.47
104.16	105.96	105.37	104.2	105.67	103.04	106.48	105.27	102.34	104.9	104.25	105.09	102.81	104.98	101.92	105.93	103.68	104.27	103.94	102.38	102.61	104.67	104.14	105.43	102.66	100.85	104.22	103.03	102.66	103.8	104.93	102.96	105.43	103.02	104.83	102.97	106.62	103.8	106.58	105.4	104.96	105.54	105.42	102.73	103.17	107.29	103.71	103.46	106.82	106.34
111.32	115.35	114.48	114.66	110.92	111.78	111.98	112.4	112.4	113.57	113.23	111.33	113.76	112.48	112.67	110.22	112.74	112.12	108.55	109.96	111.98	109.02	111.61	113.81	111.03	110.31	111.96	114.52	111.26	113.1	110.8	113.44	110.42	111.96	109.13	112.41	113.85	110.59	111.43	113.51	111.29	110.44	110.42	111.37	114.41	111.78	110.03	111.72	113.44	110.64
106.8	110.98	108.51	106.87	108.8	106.26	109.78	109.6	110.38	110.36	105.96	109.27	112.23	109.44	110.87	111.26	108.27	106.87	107.8	110.62	114.83	110.29	106.51	110.09	107.76	107.35	112.29	109.13	111.06	107.13	111.51	111.13	111.14	110.56	107.51	107.56	109.29	109.49	108.98	111.74	110.53	107.49	113.43	110.55	110.04	111.16	108.44	112.88	110.67	111.63
116.28	116.64	116.04	116.56	115.97	118.55	115.53	114.3	114.43	117.8	115.49	117.23	117.46	113.88	118.23	117.46	113.81	115.88	116.27	114.01	116.8	115.89	118.63	115.94	115.81	117.59	115.75	115.7	116.73	119.22	116.35	115.67	116.38	116.81	116.03	115.09	116.47	117.28	117.59	116.64	120.21	114.32	116.78	115.56	115.91	114.49	116.9	116.64	116.33	117.52
100.8	101.19	100.89	99.724	100.06	100.72	102.58	98.361	101.86	100.43	99.059	100.41	101.25	101.31	102.11	101.3	102.72	103.17	102.26	104.93	100.26	103.4	100.4	101.63	100.42	101.02	100.4	101.55	101.03	100.89	98.175	102.67	100.05	101.32	99.834	103.8	102.71	98.27	101.47	100.48	101.96	101.29	100.95	103.26	103.12	98.684	102.26	103.4	102.41	102.71
112.17	109.55	113.02	110.54	114.61	109.92	112.92	111.67	109.61	108.32	109.71	110.22	110.19	114.94	111.76	109.67	111.18	110.15	113.09	114.04	111.16	109.39	110.07	111.56	108.85	108.37	110.04	109.97	112.36	112.5	109.34	113.6	108.46	112.11	113.11	110.25	111.61	110.38	114.76	112.76	110.78	109.89	111.17	110.34	111.62	111.61	111.66	109.34	109.89	112.59
101.21	102.23	100.46	100.27	98.162	102.48	98.968	100.17	100.85	100.21	99.792	102.85	99.916	102.3	102.34	99.087	101.23	100.95	100.82	99.567	98.951	100.23	99.887	98.709	101.06	101.81	102.65	98.91	101.69	99.788	101.29	103.37	101.56	101.35	102.07	102.79	97.723	102.1	102.56	97.673	99.939	98.935	99.07	100.73	102.76	103.53	101.45	97.645	101.43	99.958
106.56	105.5	106.17	103.95	106.1	107.32	101.78	104.15	107.8	105.06	105.26	104.13	106.83	104.49	107.86	104.94	104.13	105.15	108.79	107.07	104.55	106.16	105.85	107.01	107.2	106.52	105.97	106.49	106.82	108.51	107.05	104.68	106.78	104.83	106.28	104.51	104.91	106.56	104.89	107.96	108.5	107.13	105.08	105.01	106.19	104.62	107.69	107.76	107.97	105.86
110.19	111.25	113.43	114.24	114.25	112.55	113.59	114.56	111.94	112.59	110.05	112.94	109.56	112.52	112.18	109.76	110.44	112.4	112.72	110.45	110.19	113.04	110.5	111.1	113.53	111.26	111.52	114.71	109.73	115.45	112.56	112.74	110.26	110.88	110.91	109.61	111.76	108.41	110.15	111.62	113.63	112.02	113.64	111.82	111.08	111.19	110.8	110.42	112.18	109.78
110.04	108.44	109.62	109.25	108.44	106.45	106.52	112	107.43	106.72	109.62	110.96	109.45	108.98	109.04	110.85	109.86	111.63	111.48	106.49	109.35	107.28	108.32	107.43	109.83	108.85	108.9	111.49	106.24	111.88	107.87	110.87	109.13	110.96	108.65	109.4	114.05	112.04	109.5	110.86	109.69	107.48	109.86	111.47	111.06	110.5	111.27	106.78	112.49	107.73
100.9	100.47	102.54	101.63	104.23	99.627	98.711	102.02	98.504	98.795	99.452	97.516	100.43	102.02	99.371	100.79	98.806	95.242	99.795	100.76	97.983	100.61	94.842	101.28	97.589	102.85	99.594	98.592	103.41	100.31	99.51	97.783	99.6	103.15	99.058	97.725	99.415	99.079	98.659	99.017	99.353	103.08	96.969	98.345	97.826	98.663	100.51	97.854	104.86	100.71
112.42	110.7	110.74	110.29	113.23	109.4	112.35	113.63	112.03	108.66	111.36	109.22	112.04	108.52	109.1	114.29	112.62	110.52	113.2	109.61	108.88	109.05	112.43	112.57	109.35	109.52	109.49	109.38	108.08	111.15	113.63	112.16	111.93	107.65	111.41	109.12	113.31	107.98	111.24	110.17	109.46	105.98	110.62	109.74	113.43	115.45	113.28	108.81	111	112.76
102.37	101.71	98.906	101.95	98.815	100.69	99.488	101.19	101.23	104.34	98.657	101.58	102.1	100.89	99.41	103.11	100.17	101.27	102.36	101.15	100.67	98.915	100.2	102.55	102.24	100.66	101.87	103.18	101.11	100.65	100.97	99.18	101.51	101.77	98.553	100.96	99.6	102.03	100.47	103.22	100.89	99.951	99.013	100.37	100.56	100.81	101.96	101.37	99.682	99.593
106.36	106.68	106.67	107.82	105.6	107.36	107.29	106.66	108.83	105.26	107.08	106.74	107.02	104.79	104.34	107.56	105.97	106.84	106.9	106.09	105.3	104	106.18	107.3	103.8	108.24	104.55	105.65	104.42	106.61	105.81	107.42	105.92	103.2	104.11	107.45	104.72	106.39	105.41	105	108.38	107.89	104.92	107.17	107.29	104.48	105.15	108.16	104.16	105.76
97.33	101.93	98.899	98.04	102.48	97.045	101.03	99.744	101.51	100.54	100.29	100.82	99.915	99.118	102.32	104.2	101.44	99.65	100.63	103.72	97.419	101.69	98.784	100.93	101.93	100.61	100.92	99.971	103.87	99.343	102.13	100.66	100.66	100.1	100.91	103.82	98.752	101.24	98.209	101.8	105.64	100.6	97.313	100.76	101.6	104.46	102.14	100.37	102.58	100.36
112.55	110.13	110.83	109.67	109.84	112.62	113.34	113.29	112.27	110.48	114.09	110.99	111.03	112.05	109.22	112.11	112.09	113.92	112.02	112.29	112.95	110.59	111.06	109.48	114.62	110.89	111.32	108.85	113.58	111.81	108.89	111.36	111.47	111.16	114.01	108.33	113.38	111.4	113.74	109.28	112.85	112.89	111.86	113.61	112.4	111.76	110.43	109.97	113.14	110.66
109.9	109.13	106.48	108.93	109.75	109.87	112.6	111.76	109.26	111.49	111.01	108.72	109.28	111.67	111.94	109.52	106.75	110.72	111.07	113.84	112.87	112.95	110.33	110.51	112.14	110.18	108.9	109.18	109.43	114.47	110.59	108.59	107.95	112.4	108.75	112.47	109.1	108.77	111.82	111.29	108.79	112.51	112.33	112.82	107.37	109.82	111.29	111.15	105.7	111
105.94	103.16	106.05	107.46	103.41	108.07	106.19	104.9	105.13	108.26	105.73	102.68	105.56	106.2	104.05	105.05	106.32	105.01	105.54	105.6	105.24	105.07	106.65	103.48	104.78	105.45	104.86	105.72	106.6	108.5	106.72	105.18	103.63	107.86	106.09	105.24	105.63	107.93	107.33	107.8	105.11	104.22	106.83	104.17	101.91	103.88	106.61	105.53	106.77	105.72
107.13	104.94	104.14	104.58	102.63	103.99	107.55	104.32	105.51	106.04	105.78	108.35	107.09	105.29	104.79	109.94	106.2	106.63	107.53	103.75	106.93	103.73	107.44	102.22	101.67	103.61	106.45	109.09	108.16	109.38	102.84	106.41	106.17	108.15	105.67	107.72	108.62	108.4	105.17	108.22	106.41	105.37	104.85	100.78	107.55	104.6	104.62	104.55	105.65	102.05
111.49	112.02	111.18	111.59	113.26	113.63	111.85	113.56	112.43	113.16	109.87	112.56	110.97	110.19	109.63	113.26	111.91	111.33	114.52	110.93	112.5	111.61	111.75	111.02	112.18	113.84	113.29	111.31	110.9	111.73	113.91	112.76	111.51	109.9	113.78	113.91	109.03	115.66	112.68	112.12	110.22	114.9	111.62	112.14	110.98	106.87	114.28	112.36	111.88	112.98
104.4	105.27	103.3	108.47	106.88	105.39	107.62	105.58	109.15	108.26	104.91	107.47	109.15	108.97	105.88	108.1	108.72	109.73	105.32	108.6	107.12	108.73	106.04	105.8	108.86	105.8	105.25	107.05	108.98	107.53	104.29	105.52	106.61	106.7	105.17	109.38	104.14	104.47	104.72	106.67	108.22	107.02	106.07	109.07	106.14	104.7	107.79	105.04	104.53	105.8
97.344	97.642	104.02	100.9	102.18	99.997	101.31	101.81	100.43	100.95	99.449	100.42	99.191	99.343	99.566	95.855	100.24	99.088	100.6	100.04	99.328	98.591	97.905	99.234	97.883	100.45	98.369	100.92	101.77	99.218	99.511	100.88	98.44	100.29	98.157	100.51	99.344	102.41	100.77	100.15	101.17	101.08	99.199	100.7	98.979	100.62	100.57	101.3	100.4	99.73
109.49	107.63	107.53	112.98	112.62	108.08	111.61	112.25	107.22	110.43	109.17	106.72	111.15	110.11	111.03	110.79	109.36	110.63	110.84	110.41	109.65	110.43	105.83	106.4	112.55	112.04	109.61	112.95	109.63	108.01	111.48	110.04	109.42	104.84	109.79	109.26	108.09	109.28	110.23	108.97	106.2	109.87	110.66	112.3	109.96	108.75	110.13	111.93	111.99	110.93
104.94	106.52	111.35	105.82	106.27	105	104.56	110.12	109.69	110.18	107.27	109.1	108.83	109.78	107.54	111.73	107.14	106.34	109.61	106.57	104.06	104.18	108.8	109.08	107.34	109.06	106.84	105.63	105.41	107.05	106.94	107.48	107.99	107.57	107.84	109.87	107.04	106.12	107.03	104.8	110.81	107.42	108.61	106.78	107.93	109.79	106.69	107.64	105.87	108.41
99.907	99.589	102.03	97.055	101.16	105.52	100.49	101.25	101.86	101.05	102.4	97.757	101.28	100.49	102.65	103.95	102.59	100.96	100.24	101.58	102.22	100.39	99.743	105.97	98.281	99.522	102.5	103.43	103.84	102.61	102.31	99.968	100.47	104.61	102.86	104.33	102.01	98.657	101.52	101.35	103.73	101.25	101.93	102.27	101.32	100.98	102.57	101.84	102.09	100.81
107.32	104.6	105.82	107.23	103.64	105.67	104.61	105.08	107.73	109.69	109.87	110.03	109.33	108.65	104.59	105.63	109.12	110.61	107.25	108.45	107.75	109.03	104.91	103.49	107.02	104.29	106.5	104.27	109.81	107.81	106.09	109.07	105.37	107.07	106.86	107	107.34	107.64	106.09	107.7	105.84	105.98	107.39	107.69	105.98	108.91	107.37	106.77	105.77	107.83
106.37	102.29	104.46	103.43	102.6	104.68	105.52	107.11	104.47	101.27	104.87	102.15	102.99	106.08	106.59	105.71	104.06	104.39	106.39	104.38	105.35	104.68	103.82	103.56	103.87	105.8	107.3	107.02	102.31	108.48	102.06	102.66	105.09	104.82	103.6	105.09	107.26	102.35	108.64	106.6	103.89	105.77	106.79	105.86	105.34	104.59	107.15	105.5	104.33	102.72
115.71	114.08	113.06	113.53	114.29	111.58	114.8	112.63	113.1	111.12	115.06	110.32	112.26	115.56	111.1	113.3	111.59	114.67	116.57	115.36	112.94	113.73	113.96	113.93	112.87	112.62	116.2	109.91	112.91	110.86	115.85	109.39	112.02	112.5	114.72	112.07	113.03	110.73	111.86	115.61	113.28	112.14	114.15	113.82	114.95	112.55	111.13	111.9	113.22	107.9
97.576	99.497	105.56	100.57	101.85	100.64	99.784	99.485	99.152	100.78	100.87	101.36	102.09	99.574	100.21	99.734	96.544	101.2	102.15	103.79	101.09	100.08	100.06	99.419	100.69	95.737	102.57	100.55	103.65	102.21	100.18	103.28	103.64	103.03	101.29	99.414	98.914	101.29	99.998	99.745	101.84	97.333	98.064	102.06	99.535	100.34	103.25	101.23	98.596	101.42
99.078	101.63	102.13	99.303	98.848	97.337	97.668	98.741	95.912	99.924	99.099	101.05	97.906	98.022	101.29	98.768	101.06	99.436	99.813	97.176	100.33	101.81	99.615	102.06	98.291	99.608	99.07	98.685	100.44	101.35	99.822	99.935	99.809	102.07	99.324	96.464	99.113	93.092	99.619	98.136	100.75	97.626	99.717	101.13	101.93	99.198	102.13	101.01	99.44	101.52
111.57	111.9	109.87	110	111.38	111.41	112.18	111.1	111.98	109.63	110.39	111.47	115	110.68	113.9	112.87	110.87	112.55	112.11	110.9	112.28	109.64	112.04	112.32	112.18	109.1	108.83	111.55	114.56	107.72	112.51	110.53	111.62	111.38	113.25	113.42	109.18	110.92	111.97	111.13	113.42	112.51	110.11	110.39	114.37	110.69	110.16	112.22	112.48	109.34
106.15	107.25	108.52	110.16	108.58	107.4	106.76	102.92	106.39	104.36	105.48	105.79	103.87	107.21	104.65	105.05	105.7	109.37	102.47	107.03	108.62	102.19	106.07	108.51	107.63	105.64	104.65	105.54	105.2	105.56	104.67	105.45	105.76	104.27	104.01	106.69	105.25	102.52	103.6	104.15	105.61	108.42	107.74	105.26	103.65	101.72	103.81	106.8	107.4	105.1
106.03	105.14	108.44	108.22	106.44	106.19	105.96	105.08	107.12	108.37	105.44	105.72	106.2	110.23	106.52	106.75	101.86	104.76	105.89	108.2	105.33	107.1	108.75	108.76	106.69	108.11	105.84	104.49	108.56	107.01	108.39	105.21	105.72	107.94	105.49	108.36	108.75	110.52	106.87	107.79	105.42	103.68	104.32	108.25	105.46	106.78	108.3	108.8	106.62	102.35
102.23	101.63	99.866	100.19	101.48	98.972	99.452	103.13	100.37	101.1	98.135	103.12	99.379	100.73	101.2	98.548	102.42	98.728	99.422	101.07	96.29	97.313	97.969	101.94	97.785	100.75	100.25	98.176	103.03	100.82	100.22	102.86	102.43	97.187	102.74	101.82	100.98	98.336	100.78	101.5	101.98	101.8	102.16	104.84	99.692	100.64	99.011	101.88	105.4	101.17
109.79	114.27	112.34	109.14	112.87	111.22	109.99	114.83	112.34	108.42	111.51	112.07	113.52	115.41	109.06	113.16	110.41	109.42	108.87	110.62	109.74	109.28	109.91	110.98	112	115.12	110.22	107.65	111.21	109.7	111.16	111.57	113.2	109.3	109.62	114.6	111.54	107.77	111.95	110.58	115.3	110.91	111.3	109.81	110.28	109.94	113.92	110.99	111.62	108.9
102.03	103.77	102.08	108.82	106.95	105.58	106.67	103.8	105.53	107.87	108.06	107.37	104.76	104.86	105.05	106.29	102.09	105.42	106.94	108.67	104.18	103.21	104.68	107.04	102.97	104.15	102.96	105.08	102.72	106.16	106.2	105.63	104.9	106	107.64	102.73	102.99	103.56	106.99	100.79	105.18	106.17	104.8	103.45	107.19	106.16	103.27	104.08	102.93	104.56
113.11	111.34	112.24	108.94	113.36	112.63	110.4	113.16	108.14	112.94	115.11	111.55	108.86	110.76	113.56	112.78	109.01	113.36	110.28	111.81	111.4	111.79	112.14	113.99	112.68	111.12	110.79	111.97	114.79	112.23	113.07	109.24	113.26	112.77	110.66	112.49	112.51	112.82	109.21	110.92	110.08	106.72	109.95	109.25	111.25	111.68	113.45	109.3	110.95	110.65
104.24	105.24	106.87	105.74	104.64	106.59	105.98	103.23	106.14	105.15	107.28	105.16	107.95	107.42	107.97	104.78	106.01	106.52	103.63	106.35	105.28	108.97	106.23	105.03	106.3	104.72	107.07	104.06	106.3	107.61	108.92	105.9	105.09	108.48	105.99	104.71	101.7	108.97	105.51	104.47	102.99	105.55	105.34	106.63	102.65	106.81	102.59	103.43	106.98	103.63
106.69	104.49	105.49	102.55	104.78	106.2	102.1	106.04	104.85	106.62	106.62	108.61	106.6	103.34	105.45	108.25	106.01	106.66	107.11	103.14	100.21	107.56	107.09	104.71	107.82	104.14	107	104.67	107.14	105.71	102.79	109.3	101.17	105.53	106.63	104.61	104.92	103.14	103.39	106.11	103.39	103.58	104.89	105.61	102.98	103.67	105.77	105.57	104.98	104.44
105.37	106.52	105.73	104.67	104.94	106.21	105.62	105.71	104.72	104.02	104.44	104.16	103.11	103.38	107.12	104.57	105.72	105.03	106.94	104.59	103.87	106.54	109.09	106.06	104.54	105.88	106.43	105.47	102	106.7	106.95	105.27	107.24	103.41	104.72	102.57	105.24	103.49	105.06	104.9	103.73	105.91	106.84	104.75	106.64	106.02	104.7	104.4	106.12	104.8
109.09	106.95	103.64	106.21	106.16	103.23	105.85	102.45	103.95	105.28	106.85	103.91	106.29	107.47	103.25	104.13	107.99	102.56	106.76	107.56	108.89	104.18	108.11	106.44	105.92	104.75	105.58	108.43	103.73	106.16	106.4	107.15	103.05	106.5	104.35	107.4	104.3	103.88	108.5	104.66	105.02	108.49	105.14	104.06	105.27	104.55	103.25	108.75	107.89	106.45
112.99	115.46	115.81	116.61	117.58	114.91	119.58	117.01	120.81	114.55	119.16	113.22	116.53	113.05	116.53	117.09	116.82	113.67	116.54	115.65	111.9	116.7	116.2	116.94	117.23	113.6	112.8	114.47	114.55	117.33	118.18	119.14	117.57	115.85	115.39	117.91	115.14	117.85	116.67	115.83	112.82	114.79	115.37	115.27	113.95	114.99	113.32	117.32	118.3	113.19
106.42	107.52	106.1	108.49	103.92	106.47	105.3	102.77	107.99	102.49	103.09	102.96	106.15	103.99	104.57	106.17	106.97	107.91	107.68	103	107	108.54	104.42	103.77	108.17	105.8	109.18	106.61	107.28	106.78	104.67	104.27	104.45	106.36	104.99	102.77	105.01	107.01	105.67	106.74	104.99	104.14	107.27	108.21	104.02	101.44	103.31	101.52	103.77	106.93
111.92	111.34	112.97	112.42	112.77	112.66	111.08	110.24	110.14	106.09	110.28	114.19	108.29	113.85	111.07	110.16	112.25	113.34	111.84	111.38	112.59	111.8	110.59	107.89	110.93	110.38	110.01	109.65	113.62	111.14	110.76	111.88	110.56	108.59	110.35	112.41	111.33	112.16	112.68	111.14	113.57	110.76	110.86	112.58	113	109.9	109.89	109.38	108	109.6
101.72	97.901	98.963	97.823	102.36	103.51	99.739	99.397	100.19	99.463	100.33	102.61	96.859	103.02	99.92	102.01	99.528	99.563	99.802	96.754	103.04	100.03	104.19	100.77	99.995	98.797	102.02	101.38	100.87	97.774	100.22	99.371	104.27	102.04	97.116	102.9	101.88	99.986	99.948	101.81	101.47	100.22	103.97	99.121	103.27	99.903	98.772	102.83	100.1	99.364
110.46	113.48	110.11	112.08	111.83	111.95	110	111.7	111.49	112.4	107.62	112.61	112.34	110.71	113.08	111.29	111.29	109.3	112.43	114.01	113.1	113.19	114.36	112.02	109.83	110.64	110.51	110.58	114.21	111.03	111.11	113.69	113.4	110.91	114.99	112.57	111.64	111.59	109.56	109.83	112.57	110.39	115.32	111.92	110.57	108.73	112.66	112.28	111.77	113.5
100.23	100.64	101.39	102.27	102.14	100.1	101.67	100.35	99.521	99.151	100.33	101.59	103.79	100	99.172	99.773	100.82	101.67	98.951	100.91	99.281	100.63	99.126	100.26	100.23	98.272	102.57	101.57	98.391	100.05	99.508	100.29	100.19	103.63	102.46	100.94	98.907	98.224	102.2	101.57	99.126	100.27	101.99	103.27	100.4	100.8	100.22	102.44	103.51	98.708
102.56	102.7	99.776	101.8	103.8	103.31	100.92	102.55	101.85	103.92	101.26	101.74	102.69	103.24	100.86	101.28	99.488	98.769	102.19	101.38	102.85	102.04	101.15	101.98	101.7	100.16	102.59	102.51	101.74	104.61	102.81	98.408	101.75	101.15	98.873	101.49	98.167	100.43	102.28	105.32	102.32	99.149	102.01	100.89	99.613	101.48	97.026	102.12	95.415	98.423
102.47	101.03	100.64	100.34	98.884	99.209	97.354	96.065	100.31	100.61	97.326	101.93	99.074	99.224	100.02	98.932	101.09	101.77	98.58	99.566	104.13	102.45	96.98	96.65	98.764	99.994	98.194	100.57	99.229	98.8	98.357	98.347	99.684	95.611	98.217	96.815	97.7	101.6	100.01	101.16	99.204	100.01	97.87	98.616	98.517	97.332	97.725	97.006	101.37	101.34
106.78	104.25	104.83	103.41	103.02	107.53	104.92	103.32	103.6	103.81	100.11	104.94	103.24	107.18	102.7	104.71	105.68	102.34	106.53	104.6	105.89	104.73	104.82	104.91	103.78	105.91	104.95	105.03	104.53	103.33	107.21	104.48	99.222	104.67	105.65	104.5	103.79	103.33	105.08	103.71	103.33	104.75	102.46	107.11	106.11	105.04	105.14	104.46	107.28	108.47
113.42	109.06	111.56	115.73	112.64	109.91	112.3	111.66	112	113.71	113.65	108.32	112.3	114.47	113.56	111.03	113.45	109.6	112.71	112.87	116.93	112.33	113.86	112.1	113.73	111.17	115.48	112.75	112.63	115.77	111.77	109.6	108.96	114.01	110.43	113.49	111.22	112.67	114.63	110.88	112.49	114.17	110.8	112.16	113.45	112.31	112.23	111.8	113.81	110.7
101.06	102.31	105	104	106.77	105.02	102.65	106	106.16	101.6	105.14	103.98	105.25	101.99	104.03	107.35	104.38	103.03	103	102.77	105	105.62	100.74	101.15	103.24	101.18	106.23	103.21	105.88	108.05	101.58	104.33	105.47	103.69	104.28	102.49	104.51	106.24	100.64	101.76	105.95	104.38	102.34	104.03	104.71	104.32	106.1	105.13	105.32	103.43
113.85	113.71	115.25	111.85	111.65	114.07	113.38	113.76	112.57	113.13	113.99	111.28	114.03	113.28	113.43	115.72	114.71	114.36	110.86	112.56	112.5	114.88	112.05	115.53	114.11	112.21	113.38	115.34	113.76	108.93	112.9	113.15	109.35	112.99	111.21	110.52	112.76	111.89	112.53	110.86	110.35	111.6	111.13	112.74	113.76	113.17	114.51	111.2	112.46	113.68
111.43	111.4	109.61	110.6	110.94	113.3	108.97	111.28	112.76	109.16	112.4	107.62	112.73	111.4	108.82	111.84	108.81	108.43	107.98	108.21	107.24	109.08	108.06	107.29	110.91	108.71	110.83	107.77	108.98	109.18	111.2	111.58	109.12	111.19	111.36	110.94	108.09	110.23	110.27	109.9	109.42	110.06	109.25	109.24	111.24	112.14	112.65	112.52	109.34	111.18
105.45	107.88	105.54	104.68	106.38	108.21	105.59	104.33	105.55	107.07	102.81	104.48	104.7	105.83	105.49	106.06	106.27	105.05	106.04	103.98	104.82	102.63	105.52	102.25	109.43	104.24	106.28	107.58	105.84	107.43	104.71	102.97	103.6	106.22	100.14	106.12	102.88	105.71	107.3	105.89	106.29	102.11	103.51	107.19	103.35	107.87	106.5	106.55	102.89	104.08
113.45	110.62	109.68	112.51	112.06	111.37	112.22	112.89	110.51	109.17	113.55	114.83	112.29	111.8	114.35	112.94	111.23	112.89	109.89	109.82	108.93	111.63	110.39	112.93	109.85	110.25	110.86	109.07	111.84	113.61	111.19	110.97	114.02	110.26	110.63	111.85	114.12	114.3	110.76	109.42	108.72	109.84	112.42	112.7	114.93	111.96	114.88	109.06	112.76	112.22
112.54	109.82	110.85	113.18	111.67	109.47	111.45	111.02	112.79	112.69	115.48	111.74	114.62	110.57	110.8	111.36	112.89	112.65	110.91	110.12	112.5	115.51	110.02	110.58	111.09	111.32	112.47	111.89	109.86	108.52	110.76	113.02	111.52	114.09	109.97	109.63	112.76	110.18	110.96	112.64	111.71	109.39	111.04	112.75	110.91	109.19	109.91	112.76	112.98	108.59
103.35	104.2	103.06	105	102.27	105.67	105.09	104.91	103.58	103.3	103.66	105.93	100.9	104.05	107.29	105.94	103.23	101.54	103.35	103.01	103.25	103.43	103.9	103.74	103.5	102.78	105.91	105.62	100.86	102.6	102.5	104.53	104.73	104.89	106.33	105.12	106.12	102.8	105.23	103.4	104.98	103	101.07	101.48	103.74	105.45	107.82	103.99	101.6	105.79
106.43	105.1	105.68	105.72	107.21	103.35	102.92	103.69	103.57	109.35	104.3	102.85	105.94	105.16	107.86	104.1	106.56	106.57	104.99	106.31	106.14	108.9	105.68	106	104.41	107.04	107.29	104.01	107.99	103.41	108.23	103.87	104.87	106.24	103.74	105.86	107.68	104.74	108.81	103.58	100.97	103.6	105.02	108.04	104.96	101.73	103.56	105.62	106.14	106.93
119.73	118.69	115.89	120.05	117.66	119.43	118.03	117.64	116.59	113.73	116.21	117.24	113.74	113.58	115.9	119.15	119.75	119.12	117.44	117.43	117.49	118.5	117.74	116.21	115.68	117.87	119.77	117.47	119.53	113.95	116.81	119.47	119.58	117.09	118.13	116.51	115.32	118.73	118	116.75	117.09	120.93	117.69	119.21	116.6	119.58	112.34	118.61	118.4	118.45
99.143	101.48	98.04	98.699	99.664	97.984	95.857	98.682	100.46	101.76	98.361	97.38	97.588	99.553	100.66	100.41	96.33	100.5	100.53	99.036	97.77	98.271	102.24	99.991	101.12	96.735	97.308	100.76	97.589	101.98	98.759	100.4	100.52	97.516	101.36	101.15	98.656	101.09	99.324	98.18	102.37	101.83	97.446	101.58	99.414	100.28	98.862	100.95	100.38	102
104.39	103.97	106.43	104.49	103.24	104.3	105.16	104.16	103.29	103.57	103.88	105.97	106.17	102.62	105.59	103.92	103.23	107.71	105.11	107.56	106.54	103.74	107.73	108.24	103.52	106.77	105.07	104.19	105.75	106.82	102.88	105	105.63	106.82	106.33	104.08	106.22	106.85	108.02	104.58	103.42	105.91	106.73	105.45	105.44	103.9	107.92	103.11	103.99	106.32
101.74	103.85	103.8	105.78	104.56	108.33	105.6	104.53	106.85	105.44	102	104.76	105.45	106.02	103.37	105.14	104.93	105.14	106.83	101.9	104.06	105.43	105.63	105.28	105.87	106.21	103.95	104.54	104.42	105.48	107.25	104.35	107.25	103.71	105.21	109.42	103.92	103.75	105.16	103.37	105.81	102.37	106.03	102.35	106.28	107.21	102.79	103.26	108.08	106.22
105.12	106.5	101.64	105.12	102.63	106.24	107.64	108.5	103.07	107.59	103.63	107.54	104.49	102.73	105.93	103.64	105.81	106	104.09	107.82	103.58	105.07	103.54	104.32	108.13	102.47	105.38	104.26	107.4	104.98	105.38	103.24	107.13	107.04	106.37	104.66	104.78	105.51	108.91	102.77	102.38	108	105.33	103.93	106.58	103.29	106.37	108.13	109.38	109.18
112.04	112.47	110.89	110.59	111.06	109.42	113.66	113.01	114.58	111.06	111.22	111.24	111.47	114.06	108.35	114.82	112.85	115.22	110.87	109.82	110.84	108.5	113.18	113.11	113.73	114.07	108.22	114.93	114.26	111.76	110.29	110.92	107.33	113.04	111.85	112.7	113.15	110.55	110.58	111.08	109.77	115.35	115.21	114.47	113.65	109.63	111.44	112.25	110.99	116.18
112.73	110.31	111.79	112.72	111.71	112.47	111.9	110.87	110.4	109.77	105.87	112.96	112.84	111.36	111.44	113.03	110.59	110.57	112.79	113.28	108.71	113.75	112.56	111.9	110.92	113.55	112.7	112.66	110.56	112.37	110.08	112.31	114.28	114.15	112.87	110.22	112.85	111.25	110.86	107.77	108.99	112.07	108.43	113.12	112.67	110.49	111.36	110.47	109.68	108.54
120.44	116.81	117.03	119.6	115.98	116.83	117.91	117.18	116.71	118.89	117.21	116.19	118.06	118.07	118.09	116.24	120.54	118.37	115.24	114.1	119.71	117.79	117.13	117.27	116.91	117.66	118.33	118.18	117.62	116.44	115.53	115.39	117.2	118.09	117.03	121.03	117.74	116.92	119.08	116.93	113.22	117.79	117.97	115.7	118.59	118.41	117.43	118.01	119.45	118.41
103.16	105.65	104.72	101.78	102.91	104.27	101.71	104.49	102.91	105.19	103.68	104.85	105.93	104.65	102.67	101.64	105.08	105.11	105.53	100.57	105.37	107.56	104.43	103.88	102.67	102.44	105.63	104.45	107.4	103.16	105.25	106.3	104.84	105.5	103.88	105	104.21	104.31	101.91	107.06	102.57	104.05	106.24	105.3	102.92	102.2	104.12	104.21	101.63	101.64
107.59	102.26	105.62	105.21	109.05	104.28	106.02	109.13	105.93	107.52	106.46	102.67	105.28	106.41	108.9	104.99	105.37	105	103.04	103.56	104.56	102.31	104.68	106.27	106.26	107.19	106.93	103.87	106.04	106.59	103.63	105.57	109.15	101.41	107.08	104.95	105.37	104.83	106.14	105.78	106.16	108.44	105.62	105.96	105.76	107.07	104.83	104.32	104.98	104.23
104.56	106.18	104.28	103.64	103	104.57	107.38	106.79	102.71	104.24	106.37	107.36	107.01	106.18	102.65	105.67	104.16	105.36	106.6	104.03	105.26	104.91	103.49	105.33	109.47	102.6	104.15	103.82	108.88	105.86	104.84	106.62	102.51	105.16	106.17	107.86	105.95	103.31	104.51	106.51	104.78	106.84	106.23	107.75	105.48	105.27	104.22	106.18	107.96	102.9
106.24	106.31	105.47	105.97	106.34	106.08	103.03	107.91	106.73	108.39	104.2	106.31	107.83	108.07	103.79	107.09	105.94	105.15	105.14	105.88	103.24	106.8	103.97	102.24	104.83	105.54	101.62	105.74	107.34	103.85	106.19	105.33	108.43	104.75	107	106.99	106.7	107.5	109.08	107.31	106.78	106.13	107.48	105.97	107.86	107.25	101.08	105.98	106.92	105.51
113.1	110.91	110.17	113.23	109.41	108.71	118.04	113.71	113.23	112.25	111.32	112.56	110.41	111.21	109.55	113.06	111.79	109.99	108.91	112.87	111.06	112.63	113.63	109.21	110.7	112.32	112.99	109.87	109.51	110.44	111.9	110.27	111.94	112.46	114.14	111.67	109.48	111.54	112.01	115.26	108.93	114.19	112.94	111.72	113.41	113.72	109.65	111.84	112.42	113.15
107.89	104.01	108.17	103.92	106.71	101.98	105.01	106.74	105.93	102.9	106.25	107.27	104.38	103.92	104.09	106.18	107.92	108.21	107.65	101	107.38	106.29	105.36	102.72	107.13	103.16	106.32	105.89	106.94	105.56	105.65	100.44	102.99	104.9	103.23	107.14	105.55	105.26	105.98	108.26	104.82	102.46	106.27	102.74	106.36	104.13	104.81	105.31	103.96	106.7
98.872	99.987	97.093	100.82	104.06	99.268	98.458	100.31	102.8	101.9	100.95	99.301	100.34	97.47	98.666	102.76	100.33	98.187	99.792	99.313	101.59	101.52	100.18	102.96	98.861	101.29	98.814	100.44	99.653	101.11	101.35	100.34	101.32	99.069	101.69	101.52	98.309	103.54	100.08	97.965	101.12	99.491	100.26	101.81	99.72	96.699	100.76	99.752	100.97	99.45
105.85	101.88	104.26	106.02	105.22	103.28	105.35	104.64	104.42	104.21	108.09	103.98	105.16	102.08	105.43	105.49	104.89	104.75	106.73	103.65	102.79	105.22	103.69	102.75	100.38	103.85	101.92	103.81	105.22	104.76	104.75	104.78	104.68	100.31	104.86	102.64	106.11	105.11	103.81	106.42	103.59	104.93	104.38	106.88	101.76	104.66	106.73	103.41	105.49	106.18
104.79	104.28	106.36	104.45	104.67	106.96	105.29	103.31	106.04	105.61	105.64	102.61	107.48	106.37	106.69	104.28	104.89	106.67	106.05	104.7	104.93	106.5	104.98	105.83	108.78	107.67	104.7	102.63	105.56	107.24	105.56	108.28	106.4	106.76	107.12	106.96	104.95	103.16	104.27	107.96	104.63	104.44	105.96	107.64	105.68	104.05	104.29	107.74	104.37	105.5
107.14	106.17	108.07	110.22	110.4	108.6	107.85	102.66	105.41	106.62	105.86	106.62	105.19	106.95	106.24	108.61	108.1	103.34	105.63	103.55	108.22	107.3	106.09	104.98	105.1	105.71	106.93	103.49	108.97	106.01	104.87	106.97	106.56	105.02	105.25	107.44	107.67	110.19	102.84	104.89	106.28	106.43	103.03	107.27	105.78	106.43	107.66	105.13	105.61	105.7
107.59	111.29	109.93	113.06	108.81	111.43	111.24	109.59	109.18	110.73	109.19	111.75	108.07	110.14	110.98	111.07	109.67	111.82	105.58	108.5	110.3	109.73	106.4	110.63	111.89	111.85	111.19	111.02	111.34	110.67	110.67	112.08	110.31	108	111.96	110.18	108.39	109.35	108.46	110.46	109.68	110.35	111.81	110.15	109.55	109.8	115.25	107.72	111.11	109.45
112.23	110.9	108.27	106.67	114.45	111.25	111.65	111.02	112.27	110.09	110.07	112.07	111.86	113.07	113.15	108.27	111.01	113.54	111.91	110.3	110.56	109.17	114.75	112.26	109.97	111.61	109.11	111.01	109.36	114.62	113.55	110.4	109.74	110.92	109.41	113.53	112.38	110.05	110.9	110.01	112.14	112.95	115.7	112.89	110.63	110.75	112.78	110.08	112.95	112.34
114.98	113	107.58	110.72	112.81	111.83	111.86	109.51	113.24	111.47	111.46	111.81	110.1	109.46	111.71	109.45	109.79	111.36	108.78	110.92	113.07	109.56	111.47	113.07	111.54	108.05	111.18	113.11	105.8	111.11	114.03	109.96	112.26	109.59	109.07	113.24	112.4	108.08	107.66	109.47	110.97	111.67	109.34	113.21	111.96	110.36	111.34	110.55	113.89	112.08
110.66	113.1	115.28	111.9	110.99	109.02	113.43	111.86	112.94	111.32	110.67	110.42	112.96	112.74	112.16	111.46	111.21	113.94	110.46	109.61	109.5	110.45	111.49	112.82	110.27	112.75	112.06	113.44	111.9	112.88	108.42	111.68	113.02	114.4	110.89	114.04	110.23	112.74	109.22	111.46	112.05	112.37	111.27	110.7	114.08	112.5	110.15	112.51	111.68	112.1
117.22	120.15	118.16	118.32	111.58	117.41	115.14	115.21	117.39	116.95	113.9	115.54	111.86	113.01	115.7	116	120.76	115.6	117.94	115.25	118.16	119.74	117.11	116.33	117.32	116.45	113.47	111.17	117.32	118.25	117.38	115.03	116.38	119.96	116.84	114.54	114.38	116.07	117.73	119.21	116.29	117.2	116.25	113.67	117.8	119.81	114.43	113.5	114.78	113.38
109.93	109.71	107.24	110.34	110.26	111.41	110.84	107.79	109.71	107.27	108.45	110.05	110.33	107.93	110.02	112	108.68	110.62	109.17	111.18	109.72	108.82	107.83	109.93	110.03	106.81	109.47	110.95	110.13	110.97	110.6	108.54	112.9	107.91	109.17	109.99	112.97	110.67	109.23	111.94	112.18	105.77	111.07	106.6	111.7	109.73	110.48	109.82	110.31	109.49
117.27	115.96	116.01	117.22	115.21	117.54	116.27	117.68	114.28	117.96	115.14	114.49	115.77	117.35	116.75	115.31	117.37	115.96	116.31	116.59	120.56	116.5	117.7	115.09	118.84	114.81	114.23	117.2	118.32	117.73	116.66	118.55	116.32	115.92	122.09	116.94	117.48	114.12	114.96	114.62	119.79	115.52	119.68	117.01	117.46	117.34	114.81	120.41	117.9	116.52
111.78	110.47	112.38	113.66	112.68	111.45	114.27	111.54	112.36	112.4	111.76	113.18	111.36	111	116.23	113.09	110.69	110.23	112.38	112.67	112.74	113.68	111.27	112.09	114.93	114.24	111.68	113.66	112.99	112.31	112.52	111.61	113.38	114.96	112.71	114.79	111.67	109.54	112.62	113.44	112.76	112.69	113.48	112.2	112.69	112.83	111.79	115.5	111.45	110.91
103.11	108.19	105.07	105.23	106.98	104.94	105.04	103.23	108.88	104.58	107.96	106.27	108.75	105.63	103.48	107.24	105.34	106.02	106.48	108.33	105.96	107.53	106.75	105.52	104.02	106.01	106.28	105.4	109.65	105.56	106.69	105.26	103.99	107.47	106.76	108.2	102.97	102.82	103.07	104.49	106.42	106.86	107.03	105.16	105.09	103.59	106.54	106.43	102.93	103.96
112.69	107.44	111.17	111.25	111.19	113.23	115.34	109.81	110.63	112.84	111.13	110.52	112.22	113.27	109.36	113.38	112.37	115.28	111.87	113.01	117.2	111.7	110.79	110.44	112.8	112.03	114.25	112.06	107.52	115.39	111.09	112.42	110	109.51	112.31	112.61	111.51	110.84	111.91	111.26	109.41	112.01	111.31	110.03	113.15	109.61	114.86	112.38	113.65	112.61
109.27	112.64	110.22	110.9	114.02	109.9	109.43	106.07	110.75	109.58	110.38	112.17	109.2	110.58	108.1	111.79	112.91	108.77	112.3	110.08	111.1	108.94	111.93	111.54	108.9	108.35	113.49	112.21	109.23	112.77	111.09	110.59	109.26	108.53	108.43	111.83	109	110.26	110.78	110.56	109.23	109.26	109.79	108.46	110.09	108.63	108.97	107.84	108.56	110.76
107.13	105.53	106.64	104.61	103.23	106.23	107.33	103.25	104.72	104.79	105.86	106.79	104.94	106.41	108.1	103.86	103.22	103.98	103.88	106.89	104.55	107.55	104.6	107.75	105.18	107.9	104.31	101.7	103.46	103.56	107.69	106.55	107.76	108.5	103.82	105.07	108.1	105.6	108.13	107.84	105.34	105.43	107.19	106.85	104.09	106.55	106.86	105.97	107.72	105.19
103.51	104.06	103.76	104.89	105.12	108.27	102.82	106.7	104.11	105.59	102.91	106.95	107.57	103.64	106.4	107.93	105.21	107.44	105.55	108.84	105.46	103.73	107.84	105.59	106.23	105.2	104.76	107.83	102.97	103.88	101.36	104.6	103.96	105.74	108.47	105.73	105.4	107.65	104.89	104.12	101.91	102.77	105.69	106.71	103.87	101.75	105.39	102.71	104.62	101.42
105.89	103.13	103.7	103.7	104.57	102.86	106.14	103.62	106.27	103.8	106.83	100.96	103.72	104.02	104.59	101.77	104.31	105.8	106.05	103.39	105.58	105.11	106.32	104.35	103.63	104.44	105.65	101.97	102.03	102.88	105.03	104.61	107.43	103.37	105.48	105.39	100.65	103.7	104	104.13	106.68	99.117	99.121	101.31	103.83	105.04	104.54	103.4	102.9	101.69
107.61	106.75	104.18	107.05	106.56	106.53	103.88	104.15	102.75	105.06	106.49	105.92	106.47	105.47	108.14	107.5	103.49	105.1	106.93	105.62	103.92	105.59	105.94	105.98	104.67	104.99	105.83	103.35	105.89	107.2	107.88	105.48	104.23	108.15	105.11	105.33	105.91	106.91	107.01	109.82	105.45	106.55	105.67	104.86	104.25	103.93	104.1	106.29	107.23	105.26
109.8	104.43	107.59	107.53	105.22	103.82	103.69	109.54	109.05	103.81	106.24	104.13	105.93	104.81	107.58	107.77	106.41	106.22	105.12	104.17	106.5	105.63	105.29	106.72	107.73	102.96	103.41	102.58	105.87	105.55	106.61	106.88	103.89	106.35	105.86	103.48	107.56	102.24	106.26	102.28	104.47	106.02	105.09	104.03	105.08	103.55	105.45	106.33	104.45	104.91
116.06	116.68	116.93	115.93	117.16	114.04	120.75	115.89	116.01	114.1	116.2	117.44	113.48	116.6	116.43	113.67	118	117.55	118.27	116.87	117.71	115.42	115.19	116.57	116.2	113.75	114.61	116.09	116.99	115.24	114.41	114.49	117.59	116.68	119.3	119.59	116.27	114.14	115.55	115.02	117.08	118.52	116.24	116.35	113.3	113.53	117.55	118.95	114.45	116.33
102.2	106.22	106.67	105.85	104.65	103.32	102.52	105.45	103.65	102.77	106.89	102.77	102.9	102.07	101.53	104.22	102.53	101.32	103.74	103.61	104.24	101.67	103.72	103.4	102.8	103.61	106.16	104.97	100.88	107.24	106.1	104.27	103.89	103.38	102.76	102.86	102.69	100.38	103.34	103.86	104.25	105.89	101.42	103.61	102.83	105.53	103.05	105.68	105.74	103.45
107.88	110.73	108.47	110.16	109.27	108.9	110.61	105.97	112.84	110.98	108.11	113.16	109.03	107.65	111.47	106.97	109.52	111.68	111.63	110.15	108.97	110.32	110.67	111.37	109.91	109.65	110.84	111.7	106.66	110.7	106.93	109.66	108.38	111.33	109.71	114.02	109.86	111.21	106.7	112.02	107.27	110.94	111.18	109.91	106.63	110.92	112.18	107.9	107.32	109.04
104.72	106.91	107.35	104.98	106.19	105.43	105.74	105.17	104.23	108.21	105.62	103.84	105.76	105.54	105.4	107.57	102.68	103.54	105.67	102.09	102.68	103.18	105.12	102.05	106.35	105.06	108.45	107.26	107.48	105.42	105.26	101.82	105.23	102.49	108.04	108.23	105.99	103.34	106.56	106.52	106.57	99.928	106.72	104.68	105.26	107.07	103.77	104.56	107.45	106
112.06	108.87	109.97	110.04	111.59	106.82	114.65	110.38	109.63	107.97	109.89	112.82	112.12	110.04	110.41	112.99	112.03	108.44	107.8	110.53	110.86	111.83	110.5	109.7	112.08	109.25	110.39	113.41	110.02	111.17	113.05	111.97	113.75	111.77	111.19	111.79	108.15	112.11	109.3	108.94	112.57	111.09	111.68	108.97	111.97	112.3	111.14	109.91	115.13	110.71
105.03	102.23	103.85	104	105.45	102.94	105.33	104.01	104.77	106.19	104.34	102.71	100.97	103.56	107.73	100.32	105.05	105.15	105.83	104.53	105.65	104.57	102.66	105.94	104.72	103.5	104.9	103.3	106.16	103.51	104.5	105.04	105.25	101.26	103.66	107.15	102.21	103.24	107.62	104.44	104.51	104.79	102.92	105.46	105.82	104.04	105.02	102.23	105.25	104.6
104.88	104.68	105.65	102.78	104.85	107.28	107.65	105.19	104.94	103.51	102.48	103.41	104.9	103.96	106.58	107.38	106.07	101.97	101.22	104	102.55	105.3	104.63	103.44	104.24	101.98	107.09	102.84	105.56	105.48	107.11	106.44	103.82	105.19	103.68	105.17	106.36	101.5	103.49	104.24	102.72	101.19	103.95	103.92	104.26	105.01	101.61	103.99	103.93	103.48
116.9	114.68	114.51	119.53	115.94	117.9	117.36	118.84	115.5	117.93	118.94	118.7	118.02	120.09	117.97	117.07	115.44	116.88	118.15	116.74	118.33	114.97	119.5	121.17	117.79	119.02	118.9	121.43	116.15	120.4	115.44	115.64	116.64	118.22	116.67	119.85	121.36	118.74	117.25	115.08	116.6	116.56	118.37	118.67	118.05	116.28	117.7	118.44	118.9	116.78
105.96	107.18	101.26	106.03	106.43	106.18	104.46	103.6	108.13	105.86	105.2	105.59	106.55	105.62	106.59	106.53	104.27	104.42	102.86	103.84	107.43	105.29	106.37	104.86	106.52	104.7	106.26	103.92	105.16	104.01	106.83	105.54	104.49	105.29	103.35	105.54	101.71	106.86	100.81	106.35	104.57	103.37	105.11	103.85	106.68	108.69	105.57	102.97	101.68	107.48
99.215	99.368	100.96	99.044	101	99.966	99.287	102.05	99.537	103.7	97.825	101.42	100.22	100.7	101.99	101.46	102.91	103.7	101.23	101.24	97.982	99.602	102.43	101.18	102.07	100.23	100.35	100.41	101.86	102.64	104.26	101.6	103.53	97.109	97.873	102.98	101.1	102.81	100.45	102.09	100.28	101.52	101.5	102.46	99.35	99.635	97.831	102.22	100.76	100.69
107.74	104.94	103.86	104.76	104.99	106.24	106.46	107.04	108.69	105.41	107.26	106.71	105.92	107.27	104.68	108.19	105.82	106.91	110.35	108.34	105.36	103.75	108.4	105.49	107.09	103.08	104.86	105.1	107.88	107.99	107.3	105.76	110.82	107.49	108.45	105.73	105.39	103.69	106.24	108.41	108.54	106.17	103.99	108.8	105.12	104.35	105.74	109.7	104.37	104.51
102.57	99.022	98.903	105.22	99.56	102.07	99.557	99.769	98.722	98.587	100.22	99.89	99.054	99.201	102.12	98.359	98.94	101.27	100.66	101.43	98.246	98.78	97.513	103.38	100.08	102.78	99.428	97.87	98.043	100.14	101.65	98.976	100.75	100.2	99.818	99.763	98.171	97.262	101.18	102.36	101.43	101.95	99.176	100.83	100.82	97.589	99.143	98.418	102.59	100.26
105.55	104.92	105.88	104.24	108.01	104.23	102.5	108.79	104.56	105.17	106.53	106.43	106.64	108.14	107.63	106.39	106.59	104.27	107.63	107.33	107.43	102.85	110.39	105.64	105.1	108.04	104.72	105.91	105.9	109.54	105.04	106.38	106.25	104.49	103.33	109.87	104.89	104.8	107.28	104.39	106.33	105.21	106.76	104.34	107.87	107.88	105.74	106.21	105.8	103.45
109.47	105.92	110.04	104.73	106.28	103.58	108.23	109.37	107.31	106.29	108.5	109.1	105.84	104.73	106.6	104.63	101.93	105.01	105.09	104.96	108.8	105.33	106.48	106.34	107.11	105.77	108.14	101.81	106.47	107.68	108.12	108.32	107.61	106.22	107.44	107.94	105.56	107.85	104.56	110.23	109.66	104.5	107.17	104.26	106.79	105.17	108.34	110.04	106.03	106.25
102.74	104.28	100.3	101.86	97.532	99.504	99.799	99.819	99.396	100.73	104.33	102.62	100.76	100.68	101.62	100.3	98.377	98.514	101.08	99.516	99.808	102.79	103.79	98.349	102.67	100.51	102.97	102.14	100.49	99.449	98.251	99.881	95.241	99.461	97.203	98.983	99.769	98.635	100.05	101.77	99.662	99.469	97.792	99.373	104.67	102.01	102.25	102.31	100.75	100.42
105.84	108.28	107.9	107.08	107.27	105.15	108.08	107.55	104.1	109.52	106.08	106.19	103.25	105.48	105.82	106.52	105.67	104.06	106.64	102.7	104.63	105.67	109.54	105.81	104.91	106.89	104.54	107.82	105.53	106.5	104.87	106.22	104.77	108.11	108.5	106.54	106.68	103.08	106.48	106.13	102.55	106.57	107.51	103.94	107.21	103.52	109.06	104.69	107.61	105.48
104.87	106.51	104.39	104.99	101.21	106.12	104.22	104.29	107.34	104.69	102	107.09	105.02	104.44	104.79	103.39	103.48	105.47	108.17	108.55	106.39	105.4	104.66	105.86	104.94	103.54	106.31	106.08	102.25	106.63	99.475	105.73	105.84	106.13	106.44	107.55	106.86	103.46	105.7	108.1	110.05	106.09	105.81	104.07	105.53	106.39	105.06	104.22	106.4	102.69
110.92	109.62	107.86	109.58	109.21	111.02	109.16	109.58	108.22	109.93	109.56	109.55	107.67	109.54	111.71	110.89	113.02	111.58	109.63	111.3	109.67	110.56	112.67	107.84	109.89	111.72	109.52	110.6	111.53	108.05	108.29	110.08	109.2	110.3	112.19	110.5	109.36	107.16	109.34	111.98	111.69	113.29	109.45	111.17	109.09	110.53	105.61	109.69	110.86	108.18
103.57	103.02	101.07	101.32	100.91	101.58	100.19	97.731	102.76	105.23	97.192	100.87	97.757	99.368	95.895	97.301	101.29	99.946	103.57	98.833	99.174	100.04	100.18	101.07	98.044	98.323	100.64	100.03	99.256	99.03	100.16	98.937	101.57	104.28	103.91	99.728	100.09	102.37	97.8	98.286	99.113	99.631	100.85	100.77	100.03	100.49	99.502	102.01	101.88	100.68
102.59	98.014	101.13	100.23	101	100.13	102.02	98.765	101.12	100.02	100.79	101.28	100.12	101.51	98.654	97.675	99.683	100.43	100.68	100.45	98.757	103.35	101.99	97.069	98.556	101.9	103.22	99.974	103.29	101.68	99.2	100.39	100.73	100.57	98.922	99.367	99.367	100.58	100.2	97.929	99.419	99.467	99.995	101.21	104.1	102.55	100.47	99.681	101.41	97.466
104.07	106.48	110.14	109.51	106	107.57	105.83	109.68	106.61	102.52	105.49	108.86	107.6	108.76	104.85	107.51	105.49	105.93	106.3	107.12	107.56	107.64	104.08	104.05	107.34	105.52	107.44	104.13	106.92	108.17	106.02	105.33	106.77	106.29	106.46	108.81	108.17	105.88	107.16	106.98	106.61	108.39	109.28	104.22	107.37	106.65	109.25	105.46	105.69	104.67
106.51	105.51	108.84	109.19	107.26	108.87	104.86	107.08	107.2	107.05	105.96	105	102.33	106.53	108.59	107.84	107.12	106.86	106.49	106.42	108.27	108.45	106.37	107.06	106.81	104.06	105.32	107.72	109.75	105.37	106.83	106.33	109.14	109.29	104.46	105.52	106.01	107.42	104.04	104.77	104.65	104.51	105.2	106.29	105.82	108.17	109.02	106.92	105.81	108.43
110.05	110.71	109.42	109.88	112.68	111.67	109.66	109.44	111.1	110.57	109.54	106.81	109.5	108.35	112.26	109.49	107.14	110.97	109.96	108.47	109.94	111.52	113.85	111.84	108.86	104.28	111.03	109	111.25	109.61	111.15	110.28	108.75	110.35	109.92	110.65	109.5	112.26	110.1	107.43	110.92	108.43	110.01	111.63	108.19	108.49	109.69	108.5	108.24	112.02
111.28	111.29	111.96	111.02	109.45	109.71	108.09	110.65	108.68	112.12	108.65	111.37	109.16	110.94	111.75	111.36	107.61	109.74	108.56	106.97	109.68	109.87	112.54	110.23	108.41	111.86	110.6	108.02	109.59	109.38	112.04	110.76	111.95	110.51	110.79	110.07	110.99	107.83	110.85	114.1	109.15	111.48	112.73	110.6	109.55	112.86	111.67	109.7	109.92	107.33
108.67	104.73	107.47	106.23	107.44	106.12	105.76	109.48	106.63	105.84	106.43	108.29	102.91	106.85	106.24	107.78	105.95	106.57	104.52	107.89	105.41	106.14	103.15	107.65	108.77	105.76	105.35	105.34	109.16	105.22	105.94	104.42	108.9	105.6	102.23	106.69	109.81	105.44	105.53	105.69	103.09	104.09	109.43	106.62	107.25	108.59	107.75	107.16	108.31	102.75
111.05	109.17	111.48	111.41	110.25	109.45	111.1	107.97	111.6	112.81	112.99	110.71	110.66	110.68	107.61	112.76	109.97	107.97	110.4	112.72	109.31	111.95	111.22	110.93	108.71	111.6	111.53	108.22	113.13	110.43	111.17	108.89	110.4	110.47	112.99	110.4	111.15	110.56	113.68	109.88	111.84	108.77	109.46	109.29	108.12	113.04	109.66	111.16	113.44	107.83
101.45	97.747	99.121	99.636	98.969	98.213	97.297	99.877	96.8	95.221	102.63	98.649	99.934	98.342	101.11	98.193	97.226	102.13	101.76	98.519	99.484	102.12	99.432	99.331	100.01	101.41	100.25	98.541	99.773	99.883	99.2	99.574	96.789	99.851	98.916	97.682	100.65	98.741	101.61	100.7	95.725	102.64	102.68	99.226	100.21	101.5	103.47	97.919	98.36	100.41
107.42	106.79	105.97	103.71	105.19	103.06	105.51	104.41	105.89	106.26	108.02	103.07	103.39	104.11	102.54	104.89	103.71	104.84	107.31	108.61	104.79	105.97	102.81	103.56	105.08	104.8	105.74	101.88	106.68	104.26	104.17	103.3	104.22	106.8	106.22	106.63	102.46	107.08	103.78	104.91	106.07	104.61	105.91	104.95	103.55	103.07	104.06	106.07	109.4	106.82
105.26	106.83	108.56	104.86	108.1	102.96	106.11	107.14	106.41	107.28	106.82	106.34	105.38	107.36	104.44	106.28	104.15	106.05	105.55	106.83	105.38	108.46	106.13	108.42	104.6	109.83	104.51	107.31	107.83	104.25	103.83	105.27	107.52	103.25	105.09	106.1	107.14	108.15	108.45	105.62	109.41	104.59	110.6	109.28	104.1	106.21	107.74	102	103.83	110.46
105.95	104.27	104.64	105.55	107.4	105.36	105.17	106.09	108.81	108.87	104.32	106.69	105.53	106.7	108.12	104.85	104.25	105.38	104.65	107.27	107.7	103.88	107.89	104.36	105.01	106.02	104.64	104.96	112.42	106.54	106.04	105.42	107.73	103.88	107.77	105.68	104.92	105.96	105.8	107.33	108.3	103.21	107.62	109.76	101.34	107.29	103.25	104.38	108.38	101.66
109.77	108.58	110.73	113.39	111.07	113.07	108.01	109.88	110.7	113.57	110.95	112.61	111.77	113.83	111.16	114.5	110.49	112.98	110.78	108.87	111.58	111.57	109.49	110.92	112.55	111.81	112.61	110.3	111.54	109.89	110.64	111.09	113.76	109.8	111.56	110.05	114.57	111.34	111.74	112.13	112.75	109.6	110.43	112.72	111.89	111.1	115.52	110.83	111.25	112
107.49	104.42	106.94	105.41	108.54	106.39	107.43	104.14	105.66	104.06	103.51	108.84	110.28	103.39	104.21	106.17	106.67	105.89	106.01	103.64	107.56	107.64	108.78	103.81	108.78	105.24	105.91	103.73	106.78	105.53	106.18	105.76	107.02	108.6	106.12	104.15	106.92	103	106.25	108.18	106.18	104.41	103.13	107.8	109.67	107.78	104.84	105.52	107.7	108.83
106.84	107.59	109.32	106.76	107.64	103.33	108.04	104.63	106.17	107.01	106.27	107.55	106.36	107.86	105.19	108.09	104.17	103.83	106.14	107.19	104	103.38	107.5	107.05	105.89	106.66	108.56	105.66	108.72	105.95	105.73	105.68	109.56	104.08	104.75	104.48	107.41	108.8	103.69	106.56	101.61	105.24	105.38	105.18	101.84	106.15	105.16	108.19	103.9	105.42
98.093	96.798	100.99	101.06	100.06	97.392	99.063	99.921	97.624	102.22	103.4	98.862	98.54	101.16	101.61	100.85	96.705	100.35	98.273	102.17	100.23	101.35	99.935	99.681	99.153	100.78	100.77	101.49	100.67	96.767	97.534	101.96	100.74	99.68	101.23	97.072	100.13	99.109	101.8	101.51	98.832	100.54	100.76	101.2	99.228	103.03	100.88	102.19	100.02	100.44
102.85	105.3	104.94	104.19	104.28	108.61	105.3	104.75	106.18	103.34	104.94	102.17	103.56	101.33	104.42	102.87	102.54	105.41	102.61	102.84	105.96	104.27	105.08	100.89	104.5	102.71	104.05	103.29	103.88	103.93	104.19	104.38	101.53	106.66	105.36	107.16	105.82	103.6	102.75	105.02	101.79	104.76	104.96	102.79	104.4	104.56	103.4	102.39	101.67	103.74
107.2	106.84	102.24	105.55	106.17	107.22	110.43	104.26	104.78	106.15	106.59	106.46	104.17	103.89	105.34	107.65	107.48	104.52	106.9	105.5	106.15	104.83	104.79	106.52	104.61	104.46	107.39	103.68	103.53	106.56	104.68	108.17	105.72	108.96	107.56	105.19	105.69	106.34	105.72	103.64	108.29	106.38	102.54	106.08	105.37	103.84	103.94	105.7	106.88	103.87
111	113.46	115.57	109.95	112.63	111.96	112.14	115.28	109.84	111.94	112.75	115.23	112.29	111	112.18	111.25	112.32	114.23	109.83	114.18	114.55	111.83	115.52	110.66	113.46	109.54	113.05	110.71	112.94	108.43	111.31	112.85	111.39	112.74	108.53	110.87	111.53	113.46	113.14	112.55	111.64	112.89	112.05	111.88	111.02	111.26	113.22	110.33	112.76	113.58
107.11	105.95	104.52	106.93	102.75	106.36	104.7	104.64	106.05	104.63	107.14	106.1	102.74	104.69	103.72	104.58	103.19	107.9	106.6	105.69	104.31	103.57	103.98	105.1	103.01	107.74	106.4	104.85	105.94	104.65	104.85	101.78	101.49	104.32	105.78	106.32	103.61	104.88	103.1	106.44	105.53	106.15	104.77	106.63	105.97	105.03	103.83	101.41	106.89	104.48
113.31	109.15	109.62	109.97	109.45	106.29	113.68	107.34	111.11	109.53	110.33	111.29	110.21	109.65	114.58	110.95	113.95	113.86	109.67	109.55	110.31	110.72	112.42	112.76	109.81	110.21	114.16	112.95	111.82	111.56	112.44	110.45	115.38	110.94	110.54	111.46	109.9	112.85	111.83	111.38	109.63	110.13	110.78	110.21	111.5	110.57	111.65	113.01	107.31	109.96
104.86	104.62	104.44	103.99	107.4	107.25	103.28	108.12	106.72	103.84	106.15	106	105.35	103.62	105.99	106.01	104.93	108.49	106.93	103.88	107.65	103.71	105.42	108.64	108.26	106.68	105.52	106.3	105	104.94	106.01	108	105.62	106.06	104.75	105.73	107.36	107.11	102.52	107.4	105.68	105.34	107.34	106.36	106.75	107.79	105.73	105.4	104.95	108.34
106.71	107.22	107.3	104.4	107.89	106.08	106.34	104.3	106.16	105.71	104.78	105.8	105.07	102.87	105.8	105.33	103.04	106.06	103.03	109.67	104.01	106.18	108	107.6	106.84	104.26	103.95	104.41	106	105.5	105.31	108.16	102.33	106.55	106.32	104.51	106.94	108.13	104.6	107.58	107.96	104.81	104.82	106.13	106.72	104.08	105.07	104.69	105.11	105.67
105	105.42	106.93	103.8	106.78	103.59	103.74	102.88	105.43	105.96	103.31	103.98	104.77	107.11	105.58	106.28	105.82	108.33	104.16	101.14	104.81	101.87	103.58	103.9	102.86	106.91	107.42	102.18	104.49	107.67	105.7	107.05	105.37	106.06	102.55	104.51	103.85	105.79	104.07	102.42	101.96	105.65	103.3	104.54	101.31	104.05	105	108.03	101.24	107.41
100.96	100	98.712	98.462	101.32	102.12	101.45	100.13	99.006	98.776	97.021	98.191	97.289	102.17	100.11	102.11	99.133	102.77	100.21	98.824	99.238	99.687	99.665	100.11	99.03	101.87	97.699	97.639	100.26	101.61	97.678	100.92	98.995	98.797	98.447	99.373	97.978	97.854	102.36	99.456	100.77	100.06	99.197	99.089	100.65	102.93	99.215	102.15	100.24	98.852
105.56	106.88	104.14	105.1	105.89	106.94	104.01	102.68	105.46	102.14	106.91	105.18	101.6	104.27	105.39	103.21	105.5	106.11	105.55	102.46	106.1	104.66	103.77	101.3	105.38	104.35	105.25	104.31	105.42	104.56	103.8	101.35	105.54	101.38	104.81	106.41	105.73	103.6	105.02	103.55	108.26	102.54	102.81	104.14	102.88	103.09	103.84	103.15	100.76	107.33
118.95	117.66	120.67	117.53	117.2	118.24	118.3	117.99	115.29	117.65	117.27	118.89	115.1	114.6	117.98	117.08	117.24	114.62	116.42	118.26	117.38	116.7	119.14	117.37	115.89	119.01	117.77	118.58	115.05	118.28	116.7	118.53	117.29	117.73	118.93	115.39	118.54	117.13	118.12	116.6	117.04	115.99	119.91	117.86	114.16	118.43	115.5	120.24	115.02	117.78
106.3	103.31	107.26	104.85	104.15	105.72	104.43	104.27	102.39	104.78	106.62	105.18	105.86	102.55	107.99	103.1	102.62	104.13	102.81	107.43	103.99	105.49	103.23	106.8	105.03	104.35	102.38	102.93	105.63	107.1	104.47	103.67	106.99	105.68	103.77	104.03	104.84	106.17	101.61	101.95	106.42	103.26	102.49	105.37	101.85	104.6	103.86	103.97	105.94	103.47
108.14	111.58	110.3	111.36	109.12	109.96	108.38	108.2	113.72	108.99	110.36	112.79	107.82	109.23	110.8	110.64	110.5	109.55	112.2	109.75	108.41	109.04	109.27	110.59	112.28	110.35	111.42	109.97	110.66	110.84	109.4	108.91	112.13	108.1	110.28	110.88	110.48	107.98	110.52	107.26	110.75	110.72	109.01	110.58	107.38	110.58	107.4	110.83	107.8	110.29
103.84	105.1	106.81	103.99	106.63	103.71	105.69	108.05	102.62	103.55	103.24	107.85	105.29	103.15	108.14	109.51	105.66	105.45	108.36	107.05	109.98	103.34	107.58	104.68	104.99	103.04	104.91	103.07	108.14	104.01	107.62	106.81	102.59	106.07	107.48	105.35	107.24	106.14	105.61	107.54	104.71	107.3	107.38	105.98	102.99	106.17	106.68	103.55	105.17	107.39
111.48	107.95	109.51	109.74	111.65	112.1	109.88	113.8	111.42	111.06	112.29	111.97	110.93	109.72	110.71	109.53	110.02	110.03	108.55	110.21	107.48	109.36	107.62	111.28	111.48	110.44	110.6	109.95	108.29	112.08	108.76	111.51	112.84	110.82	111.29	108.1	108.71	108.95	110.84	111.43	110.43	108.65	111.63	111.21	108.35	111.35	107.18	110.54	110.8	112.57
110.01	104.5	103.98	107.32	104.59	106.26	107.82	108.04	104.69	104.71	104.67	105.59	107.81	107.09	107.19	108.91	103.88	109.4	107.9	103.86	103.23	104.81	105	105.43	108.69	109.6	108.33	103.07	106.57	104.26	105.09	107.04	103.07	105.81	105.59	106.11	106.69	106.58	107.41	104.92	104.43	106.13	106	105.58	108.11	105.78	104.37	105.43	101.23	107.49
110.31	112.56	113.45	112.22	113.4	111.09	109.5	113.6	111.07	111.93	109.35	108.05	113.22	109.17	111.07	111.35	112.4	111.34	116.33	111.55	111.07	110.36	112.9	110.86	109.85	113.28	114.25	109.11	110.78	109.9	110.68	113.46	110.14	111.26	112.1	110.48	112.97	115.7	111.07	112.79	111.7	110.37	108.98	111.49	108.11	112.02	113.08	109.5	112.74	110.99
110.7	113.1	109.42	108.83	109.33	109.6	110.9	113.16	114.04	111.66	110.14	109.85	112.2	111.48	113.24	112.73	109.88	112.21	109.31	112.5	113.29	111.43	113.57	112.2	112.32	112.95	111.14	111.43	113.22	108.46	110.3	107.53	113.91	111.24	112.26	111.75	113.23	109.23	110.19	111.76	110.56	113.44	112.65	110.14	112.62	112.01	112.97	114.01	111.51	112.01
112.78	114.49	109.52	113.69	114.99	111.75	114.6	111.8	112.74	112.73	113.95	113.36	111	114.59	110.94	114.39	110.8	109.52	113.93	110.85	109.05	111.93	114.29	114.76	112.41	115.3	112.46	112.42	113.49	113.07	114.32	111.56	115.72	112.09	112.65	110.45	111.68	111.65	111.35	111.09	113.6	115.33	112.72	113.16	114.51	113.33	115.36	113.94	109.58	112.48
107.59	105.33	105.63	106.56	108.54	105.03	106.38	105.1	106.71	101.91	107.92	105.35	106.3	109.12	104.79	106.5	103.61	106.36	105.98	107.37	104.97	108.12	107.68	106.03	106.72	106.56	106.87	106.4	109.58	106.08	103.66	106.02	107.94	105.86	104.44	103.71	103	110.57	106.88	109.82	107.7	108.6	105.85	107.19	105.34	107	104.72	106.05	106.04	108.14
99.876	101.35	99.971	97.557	100.49	101.08	102.89	97.334	97.454	101.23	102.62	101.73	101.44	101.68	97.829	99.89	98.658	101.97	99.496	100.76	97.723	98.037	99.364	100.66	99.428	98.54	101.85	99.933	98.602	99.698	100.68	98.279	101.26	100.58	100.73	98.95	100.47	102.31	99.923	98.666	101.36	99.614	99.323	99.901	103.25	99.776	97.91	97.341	102.4	100.92
105.33	105.3	103.61	104.31	101.85	107.63	105	102.46	105.13	103.15	107.71	105.52	104.75	103.26	104.2	105.05	105.4	105.68	108.4	107.35	101.6	104.08	105.4	106.18	107.45	104.61	101.67	105.87	107.04	106.74	102.73	102.1	106.27	106.92	104.83	104.61	105.66	104.72	106.24	104.05	106.46	102.41	108.65	102.53	104.72	108.32	104.47	106.42	104.52	103.6
99.412	103.91	106.75	102.34	105.72	107.91	105.51	104.87	107.04	104.93	105.39	105.07	103.04	104.63	105.58	108.68	106.1	103.4	108.18	102.55	103.75	102.73	106.96	104.84	104.74	104.28	104.36	104.4	101.57	105.44	105.47	106.14	103.61	109.01	106.71	104.17	104.94	104.92	104.77	105.21	104.97	106.27	107.1	106.09	105.93	104	106.03	104.31	106.01	101.04
103.6	107.96	106.34	101.34	106.11	104.97	107.74	106.81	104.31	103.9	106.77	102.94	105.22	106.11	106.37	105.77	104.17	106.6	106.96	103.55	105.75	104.24	107.55	103.25	104.64	106.46	108.29	106.36	107.12	104.4	104.67	106.12	106.69	106.32	102.1	106.61	105.86	105.4	108.84	103.58	104.71	106.06	105.73	107.85	103.89	107.87	110.11	105.77	102.96	103.51
112.28	111.42	114	110.05	108.41	111.38	109.89	108.96	113.26	113.17	106.89	113.62	111.75	108.81	109.34	112.02	111.38	114.62	111.19	111.17	112.5	112.2	109.23	109.13	112.88	107.88	113.14	109.86	114.41	110.25	111.91	109.41	112.24	111.27	112.25	105.34	113.62	112.51	110.6	115.15	110.27	113.84	112.98	112.24	113.11	111.37	112.93	112.82	111.92	111.78
105.65	104.91	107.35	104.95	110.22	108.15	105.12	106.08	109.19	102.56	110.53	106.74	106.12	105.27	105.11	106.92	105.83	104.57	107.34	107.52	106.79	108.94	108.45	105.18	104.89	103.3	106.67	106.12	105.18	107.79	106.44	106.23	102.41	108.16	107.7	109.1	107.53	106.71	105.18	105.68	106.79	107.75	110.11	107.13	109.38	109.83	108.21	105.55	106.89	105.75
107.52	110.41	109.85	110.1	102.87	105.7	103.26	109.48	106.16	106.51	107.37	107.82	105.5	104.42	106.17	106.35	106.95	108.04	108.4	105.98	108.44	108.78	109.68	107.08	106.59	107.63	108.89	107.84	108.28	107.64	106.24	108.97	106.87	107.4	105.99	107.76	111.65	107.87	105.5	106.03	107.63	107.61	106.75	106.47	104.46	105.9	105.74	108.32	109.9	107.78
104.09	106.49	107.48	105.58	108.19	107.46	108.7	102.21	105.27	106.61	107.46	103.39	105.08	108.2	104.86	105.77	106.82	106.39	106.07	102.68	103.34	107.16	103.73	106.04	107.15	107.66	105.13	108.32	105.33	106.91	106.36	106.99	105.5	105.25	102.7	106.26	106.59	109.35	105.22	106.64	105.95	104.86	109.15	105.09	106.71	106.13	106.27	104.68	109.05	103.9
110.42	108.76	106.01	107.35	106.96	106.2	106.25	104.52	109.66	107.92	107.02	106.72	108.76	108.76	104.74	107.85	106.09	107.87	105.12	103.73	105.79	108.66	108.08	107.04	104.83	106.8	107.71	105.33	102.74	102.57	107.07	107.15	104.37	106.87	105.65	108.58	106.87	104.33	104.69	105.79	105.46	105.44	106.64	108.63	108.08	106.35	106.5	104.76	105.23	106.66
110.11	110.87	112.21	111.43	110.95	108.05	110.53	109.94	109.05	107.28	105.44	112.1	107.05	110.45	110.68	110.39	109.45	109.85	109.98	112.05	111.43	108.21	111.76	110.17	109.66	110.09	109.46	110.94	110.74	109.09	107.84	108.12	112.64	109.54	109.82	110.3	112.07	109	110.39	111.73	113.43	112.09	112.11	109.04	111.76	108.8	112.08	108.37	113.66	106.74
111.41	110.2	111	113.14	108.07	109.65	108.45	108.54	110.31	110.03	111.82	112.34	110.45	111.57	112.11	112.32	111.61	113.39	108.65	111.64	112.87	112.02	110.88	111.53	112.51	110.49	110.91	112.32	111.94	111.58	111.58	106.82	112.06	109.47	111.31	108.22	110.72	108.71	113.89	109.62	111.07	112.24	108.6	109.77	114.68	112.66	112.03	109.17	110.51	109.71
104.15	96.692	98.169	98.01	100.05	98.731	100.82	100.14	97.37	100.79	99.393	99.421	100.7	99.045	102.32	99.07	98.08	97.725	96.63	100.9	99.595	95.764	99.704	100.68	99.784	99.351	97.856	99.64	99.501	99.777	102.28	100.48	96.985	97.463	99.692	96.624	104.55	100.14	101.17	99.902	99.161	101.61	98.449	101.75	100.7	98.006	98.612	101.05	99.32	99.568
99.666	101.37	96.764	97.403	99.698	99.538	101.18	96.637	99.155	101.04	101.07	101.01	101.46	101.17	100.05	97.696	100.67	98.623	99.738	98.685	96.408	98.211	98.337	96.592	102.95	99.141	97.807	100	100.38	100.93	98.383	98.057	103.84	97.023	98.758	99.565	97.948	102.6	99.903	101.36	97.323	101.31	97.752	97.998	100.64	100.36	99.148	99.293	98.053	100.81
109.96	111.76	109.5	110.62	110.11	110.3	110.08	110.51	109.3	111.88	109.75	110.27	109.38	110.03	111.59	108.25	108.26	109.01	109.04	108.53	109.47	110.57	112.85	111.43	110.93	108.56	111.95	111.02	112.62	113.44	110.11	109.9	111.01	110.68	110.56	110.24	106.03	112.26	109.49	110.98	109.88	112.26	109.13	110.28	111.12	115.38	109.23	112.66	108.72	109.96
103.33	106.64	107.42	105.19	109.59	106.5	107.52	103.42	107.49	107.15	106.26	106.02	106.22	105.3	107.61	105.78	105.37	104.53	106.38	106.54	105.41	107.59	106.41	108.08	106.74	104.18	107.11	104.44	107.22	105.88	106.38	103.45	103.17	103	105.82	104.95	104.06	110.12	104.46	105.42	108.52	104.99	108.06	109	105.26	107.04	105.63	105.15	107.89	110.4
112.6	112.53	108.91	110.1	108.5	110.75	109.67	111.56	110.85	112.13	113.76	109.41	111.5	110.22	111.89	109.45	107.55	108.73	106.98	111.22	110.38	108.68	109.46	106.71	108.25	111.28	109.67	109.89	110.58	112.46	110.2	109.68	110.67	111.38	108.56	110.76	109.79	108.43	108.8	112.77	112.65	111.38	110.88	108.43	108.96	113.94	110.61	109.59	111.44	108.66
104.87	105.94	105.08	105.38	106.24	103.01	105.34	105.98	105.38	103.45	107.08	103.91	105.78	106.06	109.44	103.76	105.41	102.47	107.36	104.37	106.42	104.62	103.55	105.62	104.82	104.4	104.93	105.36	103.31	106.36	104.53	101.47	104.93	102.92	105.79	102.36	105.22	105.36	107.73	108.77	106.23	102.63	105.69	106.72	105.33	105.33	106.56	107.85	104.92	105.71
104.37	105.71	102.87	107.17	106.74	103.36	105.93	103.17	105.73	105.43	103.87	103.1	108.87	104	107.37	104.12	107.54	101	107.9	107.33	104.43	104.73	107.03	106.83	105.98	104.12	105.43	106.74	106.7	104.46	106.91	105.93	104.32	105.48	105.07	106.43	106.87	107.57	108.82	101.13	104.76	104.09	104.17	107.22	105.93	108.61	106.46	110.21	107.45	105
110.71	107.2	108.45	109.85	110.06	110.3	112.13	111.39	109.91	108.32	112.15	112.34	111.58	108.39	109.53	108.86	109.88	113.39	113.44	111.75	110.59	109.63	106.76	109.44	111.3	111.3	110.1	112.6	111.64	111.83	108.62	112.67	112.49	111.22	110.34	110.34	109.77	110.98	111.59	111.59	110.72	112.86	109.04	110.96	106.43	112.44	112.49	110.52	109.73	109.86
109.38	112.32	111.12	112.47	113.61	112.05	109.68	114.03	112.79	110.07	112.32	112.59	112.54	110.81	114.07	113	109.58	111.52	110.24	110.73	112.65	113.84	109.44	111.51	114.33	111.05	111.78	110.11	111.64	112.05	110.24	111.26	112.1	113.07	112.77	112.26	110.88	110.63	110.76	112.22	108.66	111.67	111.67	110.43	112.83	112.27	111.43	111.33	114.45	112.67
102.41	103.6	102.42	102.83	103.82	103.71	104.64	106.49	102.03	104.67	104.27	107.16	103.53	103.13	107.21	100.64	105.74	103.23	104.84	104.34	104.19	100.98	103.91	106.46	104.81	105.8	106.29	102.44	103.01	105.06	104.03	105.74	104.65	107.35	104.07	101.93	105.97	104.66	104.81	103.49	103.25	102.38	103.05	106.66	104.54	102.92	106.48	102.79	102.42	106.62
110.45	111.27	109.64	114.04	110.84	109.46	111.45	112.1	114.51	109.96	112.68	115.95	111.99	111.3	110.39	110.78	110.38	111.6	113.68	110.3	112.89	108.98	113.26	110.03	110.5	113.79	112	111.04	111.18	111.46	111.72	113.64	115.15	113.52	111.16	112.75	112.09	112.09	112.2	112.01	112.11	112.56	111.93	111.74	112.45	112.95	114.27	113.67	109.05	112.07
106.72	108.32	107.29	105.46	105.51	106.12	104.22	108.34	106	107.08	105.71	107.06	105.04	106.58	108	108.49	107.92	107.63	109.47	106.37	107.17	110.26	106.57	106.65	107.45	107.11	110.31	105.68	104.62	105.06	105.67	103.52	109.4	103.22	106.63	104.54	106.73	104.6	104.83	106.33	104.51	106.83	106.51	108.74	103.76	108.78	104.94	106.35	108.46	104.03
104.51	105.85	103.75	106.6	105.88	105.78	104.87	107.8	108.79	107.12	105.86	108.57	105.43	105.88	105.28	106.32	105.76	107.94	105.49	103.7	106.01	103.5	108.09	103.77	106.68	105.72	107.03	107.67	106.99	104.31	106.36	104.73	105.92	104.95	108.49	101.59	105.88	106.46	106.73	105.94	105.69	104.94	106.68	103.69	106.09	103.46	107.89	101.54	107.85	106.11
114.09	109.21	111.02	110.43	108.86	110.12	112.06	110.25	110.52	111.44	110.7	112.18	112.77	109.99	111	110.12	107.63	111.07	115.51	113.32	110.66	111.6	111.32	110.68	112.55	111.45	109.05	110.83	110.95	113.67	111.29	108.86	114.38	112.47	109.47	111.39	113.07	111.83	112.13	111.14	111.27	110.65	110.41	109.66	112.36	113.74	109.65	109.3	112.93	110.23
111.53	107.08	111.77	111.49	111.01	111.63	110.49	112.19	112.52	112.86	111.18	111.96	110.67	109.31	110.7	109.89	111.44	108.49	112.6	109.48	109.13	109.17	109.43	109.57	112.99	114.17	110.86	110.05	109.4	109.91	110.94	109.91	112.32	109.53	109.99	110.32	108.57	107.75	112.63	111.31	112.79	111.21	110.33	111.06	110.37	110.05	111.93	109.12	111.09	110.88
103.86	103.2	101.87	104.15	103.73	102.74	102.11	103.4	104.3	101.83	105.85	102.84	105.42	104.79	101.09	104.77	101.94	107.36	105.26	102.36	104.04	104.79	102.08	104.21	102.02	105.8	102.41	102.07	103.65	102.88	102.99	106.5	102.14	104.58	104.1	105.12	105.34	104.81	103.37	102.55	106.36	103.33	102.15	103.29	103.03	101.99	104.13	102.22	105.66	105.82
110.81	113.38	109.56	109.63	112.15	110.19	111.72	114.22	113.39	106.57	110.93	109.95	112.34	110.28	110.82	108.79	110.53	111.12	109.61	111.67	110.94	112.58	110.78	111.43	112.67	110.71	110.78	112.98	111.49	109.72	113.82	110.89	112.91	111.72	110.87	111.45	111.91	112.07	112.21	107.25	111.13	111.35	112.65	112.09	108.48	111.13	111.07	110.34	111.42	112.04
104.65	106.8	102.62	107.34	104.22	101.48	105.23	104.23	106.46	103.92	109.75	105.56	103.94	102.83	107.35	105.85	105.92	107.24	106.07	109.41	104.27	105.48	103.93	106.33	105.3	105.64	106.52	107.04	103.04	103.7	107.01	105.48	105.01	104.82	103.68	107.26	103.99	107.48	104.73	107.2	106.21	106.79	107.14	108.02	104.9	105.02	103.83	104.86	105.14	105.32
106.69	102.48	104.22	104.54	107.45	103.94	106.97	102.9	100.79	104.16	104.93	102.8	105.41	105.4	108.27	106.3	105.1	104.87	107.97	105.86	105.23	105.44	104.05	104.03	104.72	106.45	106.5	106.35	103.58	104.55	102.42	103.18	104.89	105.11	105.11	106.67	108.08	106.67	104.88	104.93	106.34	103.62	104.95	104.26	105.36	105.52	105.17	104.77	102.37	103.99
107.11	104.74	104.2	105.32	104.64	107.26	102.15	104.02	105.69	102.4	104.69	105.82	108.87	105.08	104.99	108.71	105.58	104.96	104.13	108.62	105.78	104.37	107.39	106.98	106.3	102.17	105.06	109.55	105.99	105.95	105.19	106.6	105.87	101.97	105.2	105.31	106.64	103.14	108.3	104.85	107.25	104.62	107.39	104.92	103.4	101.54	104.19	106.05	108.79	103.63
102.89	105.14	103.06	105.85	105.08	107.29	105.76	106.55	103.42	103.26	106.05	104.86	103.04	101.83	105.53	101.47	104.16	101.36	103.49	102.66	103.63	104.98	104.28	102	106.54	105.39	103.38	104.24	104.34	106.26	104.73	105.28	101.03	103.24	105.21	107.32	107.26	104.58	104.83	103.87	102.76	106.06	104.4	102.96	104.92	105.38	103.41	106.25	103.52	104.34
111.8	110.66	108.81	111.75	112.92	112.79	110.58	111.24	112.01	110.68	111.41	110.59	113.92	111.57	112.81	115.49	113.29	109.79	107.52	111.13	111.85	112.9	112.23	112.64	113.54	113.01	110.67	109.6	109.37	106.13	113.12	111.22	113.93	111.17	109.39	112.04	109.47	109.9	113.35	111.79	108.26	109.98	112.35	110.69	110.15	109.75	111.09	111.05	107.16	111.61
100.93	100.97	100.11	100.14	101.21	99.118	97.444	101.37	99.495	103.57	99.499	99.493	99.898	97.535	99.666	97.521	101.76	100.53	94.829	99.832	99.437	99.758	101.34	99.863	101.16	102.54	97.747	98.505	98.568	101.84	98.566	101.55	102.63	102.42	100.09	98.855	101.91	99.612	101.92	100.29	99.783	97.799	99.158	100.84	102.07	102.93	104.24	101.75	101.53	99.963
102.72	98.622	102.36	98.972	97.258	102.44	100.65	102.1	100.46	100.07	102.97	100.3	102.72	100.78	102.56	100.13	99.362	100.73	100.44	99.121	100.83	103.13	99.196	99.69	101.04	98.166	99.859	104.98	98.082	98.239	102.75	100.06	98.273	99.15	101.08	98.989	99.888	100.74	102.2	102.22	99.101	97.743	101.26	98.229	98.652	99.301	102.78	102.33	99.784	98.98
107.97	108.8	106.27	104.94	103.4	110.44	105.63	105.94	103.59	104.46	106.47	106	103.81	103.68	104.39	108.36	105.88	105.33	104.15	107.51	103.63	107.02	103.42	105.75	105.49	107.76	105.2	107.92	101.97	104.28	103.85	103.55	105.84	105.29	100.75	103.27	104.82	106.08	103.61	103.55	108.43	105.86	103.48	107.99	104.42	102.19	104.93	105.91	104.5	103.67
110.04	113.44	114.6	111.11	110.36	108.95	113.66	109.15	113.55	110.28	113.98	111.18	113.73	113.69	114.49	110.16	112.09	113.18	110.97	115.06	113.49	113.65	114.69	112.41	108.69	112.16	111.12	113.91	112.04	109.73	110.13	113.28	110.19	112.92	112.66	112.22	113.65	111.34	113.2	111.33	111.41	112.68	112.1	111.73	112.85	111.33	110.45	112.38	112.97	112.43
106.31	101.59	105.57	105.54	104.92	107.21	105.38	105.13	103.75	104.3	104.2	106.16	104.64	103.42	102.35	104.52	101.5	104.88	104.31	104.82	102.72	107.14	102.04	102.49	102.94	105.76	102.08	106.09	104.82	104.01	102.19	105.12	104.04	103.56	103.09	101.11	104.94	106.8	107.54	104.91	103.87	104.01	103.25	106.04	102.35	104.82	102.86	100.72	103.55	104.92
106.14	103.38	106.11	102.76	105.04	106.72	109.72	106.33	104.3	106.95	109.72	106.4	105.77	101.88	103.6	105.28	105.91	105.15	107.06	102.4	103.24	102.65	108.05	101.93	103.72	106.58	107.16	106.27	105.62	107.79	102.24	106.48	104.26	106.66	104.98	105.63	103.06	107.19	104.99	103.19	105.18	107.08	105.86	107.93	105.04	105.19	101.83	103.37	108.52	106.43
116.44	119.52	114.01	117.08	117.83	115.03	116.47	116.93	117.62	112.47	116.76	114.93	116.57	115.39	113.06	115.3	116.17	114.67	115.44	115.39	116.1	121.57	118.09	116.37	116.57	117.58	113.46	117.11	117.36	114.46	117.54	116.21	114.99	115.22	117.66	119.03	116.68	116.06	115.97	117.07	114.49	117.74	117.84	116.41	120.51	118.83	115.26	115.28	114.82	117.61
105.72	103.97	107.86	107.25	104.9	104.79	107.7	105.82	104.7	106.63	104.13	107.2	103.48	103.87	104.02	104.61	104.96	105.43	107.15	103.57	105.97	106.44	103.46	105.45	106.62	102.21	108.84	106.13	104.14	106.09	105.09	106.27	105.27	104.64	105.49	102.68	103.98	102.71	106.27	102.49	106.4	101.7	107.22	104.02	104.58	105.63	105.75	107.33	107.69	104.19
102.59	97.114	99.534	96.956	99.118	96.222	97.884	95.527	97.835	98.216	99.794	102.26	99.596	101.39	97.276	102.31	100.83	98.142	101.32	100.41	97.133	96.901	100.56	99.666	102.73	97.687	101.18	98.261	102.51	99.688	99.375	97.953	98.817	98.911	100.58	98.372	100.18	98.755	99.779	101.27	98.414	100.83	99.55	99.971	98.832	101.03	98.273	96.527	97.275	98.735
114.6	113.52	112.99	110.6	112.46	111.77	115.38	112.33	111.47	111.48	111.45	110.6	112.91	112.79	115.19	113.61	111.7	109.58	115.44	113.48	111.03	109.48	114.5	113.99	111.66	112.49	113.37	111.06	111.99	110.5	112.35	114.63	114.4	115.67	109.54	115.21	112.22	113.75	111.52	114.84	112.34	107.32	113.88	112.97	112.98	112.29	114.87	115.19	110.74	112.83
102.93	107.87	102.85	107.85	105.55	105.77	106.31	108.46	102.82	106.38	111.43	105.78	106.34	108.15	104.71	108.54	104.57	103.65	110.52	103.76	107.53	107.79	102.97	104.39	106.94	106.73	104.31	104.59	104.38	105.7	107.45	104.57	106.63	106.2	109.54	105.34	105.39	103.49	102.54	106.53	101.92	102.81	104.16	106.96	105.96	106.93	103.89	108.56	106.92	105.46
113.34	112.93	111.44	110.61	112.86	110.75	110.79	110.24	111.85	110.71	108.69	110.01	108.89	112.18	112.05	110.98	111.17	112.74	111.56	114.35	109.34	110.84	109.36	114.14	110.74	112.01	109.46	111.58	108.51	111.59	113.58	110.87	109.81	109.12	109.61	108.64	111.31	110.24	112.89	111.64	111.73	111.44	108.44	113.7	109.67	111.19	111.74	112.01	108.46	113.9
107.6	105.77	106.35	105.05	106.08	102.35	101.46	105.16	107.13	106.34	106.41	107.14	104.68	105.91	108.33	102.19	106.71	105.44	105.74	106.86	106.73	108.3	108.01	104.94	102.93	106.7	105.19	106.25	106.4	104.73	108.89	102.95	106.15	103.81	105.08	107.05	106.72	104.47	106.73	104.97	104.95	107.11	106.89	106.22	106.37	105.51	107.59	104.65	106.16	104.09
99.011	104.22	101.41	100.48	101.84	101.51	101.25	98.375	100.39	102.29	100.81	97.743	101.08	105.44	98.369	102.24	101.73	101.31	102.66	101.65	98.589	98.858	101.74	100.49	98.971	101.52	102.18	101.91	100.44	102.18	102.15	100.13	100.15	101.93	101.56	101.29	100.37	100.29	98.941	101.08	100.13	99.394	102.86	99.742	98.554	101.78	100.04	101.89	100.7	101.58
106.74	108.23	105.18	105.65	106.46	104.13	104	104.61	104.2	103.9	103.41	105.89	105.81	103.74	103.57	106.86	102.83	106.78	107.04	104.52	103.33	105.8	103.77	108.46	105.91	109.85	105.34	109.2	104.57	106.07	107.61	107.04	104.49	105.53	103.99	105.69	102.69	108.3	106.57	104.86	109.15	106.13	107.37	104.97	104.03	106.32	103.67	103.43	108.65	102.47
107.5	106.3	106.8	104.72	108.47	106.99	108.83	104.88	106.98	106.75	105.89	106.5	109.64	106.19	105.85	109.08	104.03	110.32	103.63	106.1	106.49	103.71	107.83	103.33	109.56	108.04	110.41	104.87	106.4	107.27	108.35	106.5	107.42	106.98	107.75	108.03	105.2	105.52	109.33	108.61	106.37	108.01	106.35	104.47	106.49	107.93	107.19	107.46	107.5	108
111	109.86	109.98	109.6	113.96	110.25	113.29	112.89	112.77	110.47	113.88	114.33	111.96	111.07	111.13	108.83	111.52	112.85	112.54	113.26	112.13	112.5	112.5	112.37	110.9	112.36	110.61	111.35	111.21	112.22	112.9	111.72	111.09	107.23	112.93	114.08	111.72	112.51	111.28	110.37	111.37	109.51	108.34	116.87	110.63	111.45	111.98	113.54	111.57	113.09
105.44	104.86	104.03	104.26	105.31	102	105.49	106.9	102.64	103.71	107.1	106.41	100.56	101.73	106.85	103.42	100.72	104.14	105.39	102.85	104.93	104.5	103.42	104.24	103.41	106.64	104.38	106.85	104.41	104.04	103.16	106.57	105.18	104.66	102.77	106.2	102.35	103.3	103.49	102.53	103.54	108.14	105.28	104.39	105.98	102.97	105.1	102.68	102.55	105.24
111.63	115.66	114.34	112.53	111.27	110.85	112.67	109.85	111.89	113.55	116.34	110.32	111.37	110.86	114.51	110.58	111.42	109.93	111.41	111.11	112.84	111.11	111.75	112.33	113.33	112.83	113.49	113.51	111.34	111.48	113.04	110.43	110.62	111.29	111.07	111.1	112.71	114.06	115.15	109.89	112.62	109.27	113.76	111.88	114.27	112.11	112.5	107.99	111.7	111.67
108.56	103.53	107.97	106.27	102.09	107.47	107.59	109.06	104.78	105.06	106.92	104.24	107.17	106.69	106.33	106.08	103.64	105.76	105.89	103.86	104.65	106.25	104.19	106.82	103.21	103.88	105.88	103.73	104.85	103.76	105.01	106.06	104.93	105.55	101.53	103.79	105	106.08	104.47	103.54	104.38	104.64	106.66	101.21	106.11	104.64	105.29	104.29	105.36	106.21
102.04	104.32	104.2	102.43	100.59	106.07	101.51	102.71	102.08	105.07	107.17	103.94	104.8	103.44	104.95	104.24	102.94	105.43	106.3	99.6	102.52	100.44	104.31	102.97	102.04	108.61	104.9	106.18	102.68	101.16	102.48	104.95	105.75	101.91	100.85	104.58	101.92	101.46	103.85	104.69	108.1	103.27	105.15	105.5	103.71	108.11	102.12	106.15	104.67	104.41
111.9	109.18	112.91	111.36	109.39	112.9	112.19	113.13	111.54	111.07	111.27	110.12	110.85	108.23	110.48	111.01	110.79	109.75	111.8	108.93	110.27	107.68	110.7	109.37	108.15	109.3	112.25	108.43	110.68	111.46	111.04	109.83	111.71	109.61	107.67	110.76	111.15	108.85	112.98	111.36	109.94	109.14	111.4	111.89	110.93	109.3	112.31	111.76	107.48	110.34
102.11	98.219	98.485	100.5	94.361	98.177	99.364	99.222	100.48	100.68	101.03	100.52	99.578	100.64	99.481	98.169	99.969	99.164	98.777	98.29	99.25	98.184	97.981	97.105	95.304	99.81	98.151	100.18	101.39	99.755	97.04	103.37	100.13	100.07	97.803	100.12	99.037	97.137	98.579	101.52	100.76	100.38	99.47	98.089	98.6	99.213	102.32	98.622	98.083	100.06
108.48	110.55	111.51	113.42	109.53	110.56	110.8	109.37	109.28	111.63	110.5	109.44	107.04	110.07	110.25	113.33	114.45	108.47	109.8	110.48	112.29	114.65	112.72	107.73	113.93	112.05	109.38	108.3	109.9	109.78	113.81	109.67	108.25	108.8	113.38	111.71	109.22	109.81	110.49	110.45	113.48	112.96	109.96	110.03	111.07	111.16	111.71	108.95	109.65	111.86
108.61	105.89	107.94	105.1	103.64	105.89	105.77	105.59	106.89	110.64	108.34	108.48	105.3	107.6	105.39	105.69	106.22	106.12	104.17	104.48	106.48	106.17	106.5	108.36	109.35	105.1	110.44	105.58	106.62	102.54	109.39	104.52	107.81	107.05	105.03	107.97	106.44	107.55	109.61	107.82	106.62	104.69	108.86	105.64	107.15	104.66	107.02	110.91	107.23	110.36
101.98	101.75	102.93	98.461	99.451	99.448	99.022	100.34	100.87	100.34	97.591	102.97	103.06	101.88	101.14	94.245	100.14	101.64	100.82	98.123	99.194	98.947	101.85	102	104.79	104.24	99.271	99.315	98.604	100.19	101.45	101.69	102.45	100.89	101.2	102.1	101.02	102.53	100.27	99.311	99.71	99.54	100.5	100.59	100.25	100.54	101.47	100.11	100.23	97.721
112.29	115.03	111.7	112.38	112.02	109.08	112.99	111.57	112.19	113.85	111.51	110.64	115.16	110	108.82	112.95	112.93	112.75	109.55	110.54	111.17	110.56	109.49	110.69	113.92	111.74	114.6	111.8	112	114.26	110.24	109.25	112.07	110.14	110.84	110.96	112.38	110.42	111.55	107.13	107.47	109.59	111.17	111.97	107.28	115.1	111.4	109.65	111.78	112.54
97.709	101.79	101.27	98.746	99.091	101.76	99.819	100.75	99.876	100.18	102.4	99.584	99.726	100.07	98.735	102.71	98.759	100.73	101.12	96.672	102.14	99.803	101.94	97.889	98.541	99.251	98.363	97.75	98.092	100.81	100.45	100.83	99.898	100.44	101.98	101.94	100.38	101.7	100.39	103.49	100.5	100.82	100.91	97.878	102.74	95.98	100.91	101.26	101.87	102.75
110.01	108.24	110.14	108.46	109.28	110.45	106.76	111.52	112.56	109.91	110.18	109.9	109.79	112.59	113.46	111.84	107.17	108.63	106.57	110.23	113.62	111.07	109.33	109.21	113.32	109.74	111.2	109.07	109.97	112.06	111.6	111.05	114.03	109.73	109.19	111.39	108.17	112.25	106.58	110.18	109.42	111.24	109.08	109.36	106.88	110.82	110.54	112.83	113.23	110.3
112.94	112.26	113.06	111.71	111	110.59	111.72	110.85	111.11	113.49	109.57	112.62	110.34	110.72	112.27	114.24	115.49	108.88	112.27	110.75	112.4	114.19	113.35	108.27	112.45	115.72	109.37	112.79	112.15	113.7	111.22	109.59	111.21	112.86	112.57	113.27	111.97	110.74	114.03	112.65	112.27	110.81	112.31	109.04	111.87	111.75	113.71	112.28	114.71	110.72
98.988	99.822	98.686	98.351	95.155	101.64	97.391	98.372	100.2	97.636	99.821	102.29	98.558	99.429	98.172	98.754	100.02	100.72	97.843	97.523	101.04	100.82	98.968	95.706	98.493	100.08	101.93	100.16	103.4	100.54	102.71	99.795	98.346	100.28	98.477	98.301	98.326	98.905	100.32	99.114	97.753	101.52	99.204	99.042	104.97	99.02	102.08	98.656	97.824	100.66
103.15	107.83	102.55	104.1	103.67	105.93	105.6	106.36	105.39	101.04	102.75	104.69	104.53	106.97	101.69	103.13	103.13	107.66	105.55	105.55	103.02	104.22	106.88	106.17	104.36	104.78	101.93	106.9	105.07	105.92	103.53	106.72	105.83	105.14	104.15	107.33	106.97	102.77	104.04	106.41	103.08	107.74	104.89	108.39	107.22	104.55	103.17	105.24	105.2	106.33
111.68	112.78	112.55	110.35	110.98	113.6	110.7	112.13	111.85	109.35	108.27	112.33	108.69	109.89	109.36	112.69	111.67	110.06	110.73	110.25	107.13	111.25	110.07	112.36	113.06	115.66	113.17	110.31	110.14	110.63	112.27	111.63	111.31	111.97	111.24	111.24	113.52	111.17	109.9	108.11	112.68	114.28	111.96	110.6	109.4	111.53	110.37	110.84	110.56	110.46
105.97	104.89	105.81	105.81	105.82	109.49	108.48	106.78	104.5	105.15	106.08	108.64	103.62	106.34	107.82	106.62	107.34	107.59	103.69	108.34	106.63	104.89	106.56	105.5	106.27	106.64	105.88	108.06	105.28	107.12	105.12	107.58	109.57	106.32	106.04	104.07	107.06	107.33	106.59	106.01	108.44	105.94	108.86	104.35	108.22	106.44	103.88	108.25	106.1	109.2
110.59	109.8	114.22	111.01	109.63	113.6	111.53	114.56	110	110.54	109.98	110.24	111.34	110.85	110.37	111.44	110.58	112.28	110.88	113.46	112.99	109.35	115.48	110.71	108.81	109.13	111.95	111.36	111.45	112.29	112.73	112.88	113.5	109.7	108.19	112.29	112.87	113.79	111.34	113.39	111.84	113.81	112.43	109.82	111.28	110.05	113.56	112.21	112.72	113.22
100.53	100.19	98.49	98.987	100.63	101.84	100.54	100.64	97.606	98.434	99.249	99.785	98.426	99.354	99.775	101.83	100.12	100.58	99.771	98.773	98.926	97.03	100.42	100.83	99.364	99.345	98.131	98.47	101.02	95.94	96.965	97.684	97.935	100.2	100.46	99.3	102.35	99.039	102.54	98.574	100.78	99.634	99.534	98.411	101.64	102.89	99.168	99.375	99.921	100.65
109.22	111.36	106.8	106.56	109.85	110.39	111.76	111.42	109.17	110.05	108.31	109.22	112.45	110.04	109.33	111.6	109.6	110.47	112.05	108.31	107.56	110.34	109.68	111.86	107.16	108.44	108.88	109.79	108.66	110.54	110.37	111.93	109.6	111.13	109.75	109.95	109.02	108.22	110.49	111.26	113.27	111.98	109.81	110.55	111.77	108.64	109.55	108.36	113.73	108.32
101.47	106.73	107.77	106.25	100.55	106.56	104.45	105.4	103.65	102.23	108.76	105.3	105.95	105.12	101.08	102.3	102.65	103.5	103.42	106.28	99.731	106.18	101.47	104.71	104.24	105.49	103.55	104.32	102.58	103.79	106.03	105.54	106.82	102.44	99.851	105.5	104.34	105	104.29	101.96	106.08	102.48	104.24	104.72	102.64	104.39	104.97	103.83	104.42	103.46
100.31	98.134	98.059	97.739	97.465	101.42	100.71	100.87	102.07	99.584	99.996	101.55	99.586	104.41	99.74	99.595	99.247	98.944	102.17	100.81	99.355	98.368	101.06	102.27	102.34	101.79	101.26	99.888	99.704	99.431	101.75	98.805	99.366	101.57	100.43	101.52	99.109	101.05	100.64	101.78	102.42	100.58	102.95	100.26	97.987	97.745	99.79	99.712	99.596	100.56
106.47	105.6	105.88	104.08	104.65	106.4	105.29	108.52	108.93	108.52	104.53	107.97	107.12	107.84	104.31	107.96	101.98	104.6	110.54	104.2	106.59	104.31	104.19	105.54	108.27	105.55	106.14	102.82	102.41	104.62	106.38	107.54	102.56	105.43	108.61	106.03	102.67	106.93	105.57	104.69	104.81	105.31	105.92	104.98	106.41	106.35	105.55	104.01	108.81	104.81
[truncated: 500 more rows]
[truncated: 150 more columns]
