# Supplementary material for: Genetic dissection of main and epistatic effects of QTL based on augmented triple test cross design
Source: PLoS One. 2017 Dec 14;12(12):e0189054. doi: 10.1371/journal.pone.0189054 (PMC5730204; doi:10.1371/journal.pone.0189054)
Supplement: S8 Supporting Information — (ZIP) [file pone.0189054.s008.zip › z4_1650_0.5_5.csv]

114.64	115.66	114	110.26	112.65	111.55	113.62	111.06	113.59	112.43	112.09	114.52	113.89	113.33	109.76	112.85	113.22	110.13	109.21	114.13	111.33	112.38	111.23	111.79	118.94	108.61	113.9	112.37	111.75	113.14	109.78	115.75	113.15	114.88	108.97	115.77	116.4	115.98	112.79	112.32	115.55	112.84	114.09	110.51	113.12	111.42	109.47	107.96	112.26	109.9
103.62	105.15	101.45	106.42	108.88	98.326	108.67	105.51	102.2	104.17	108.23	104.3	100.91	103.07	105.78	105.65	104.82	103.33	104.74	105.73	106.95	105.72	106.28	106.85	99.36	104.42	107.28	100.3	106.75	105.83	105.79	106.93	105.24	104.23	108.33	107.2	103.09	106.42	106.03	106.32	104.53	100.5	103.95	106.43	105.25	103.58	105.95	104.71	104.2	103.86
112.23	110.05	111.96	109.64	112.52	114.98	111.51	116.9	111.07	103.96	112.98	111.1	109.76	108.97	112.3	105.46	113.44	108.62	108.58	110.7	114.34	112.51	109.65	113.52	110.78	112.14	114.88	116	112.65	112.11	110.66	109.07	113.17	112.94	110.43	112.62	109.56	106.22	105.86	108.49	111.65	109.2	109.95	110.1	112.55	115.02	109.22	107.39	111.48	108.43
111.71	111.82	109.3	108.91	109.48	110.42	110.42	108.79	110.24	108.33	110.91	109.78	111.44	114.89	109.46	113.55	112.58	110.04	112.93	110.91	109.37	108.59	111.89	110.98	108.89	112.32	108.04	108.35	118.72	111.26	112.44	109.91	109.84	114.36	112.13	111.37	110.68	110.27	109.57	109.7	112.55	113.34	112.05	113.92	111.9	110.19	108.74	112.32	114.24	110.41
101.48	102.41	106.41	102.42	102.79	101.88	101.45	99.701	100.5	101.19	99.872	100.64	104.83	105.05	101.06	100.57	100.91	101.08	100	100.85	102.54	97.678	102.33	102.86	99.776	98.47	99.309	101.48	100.89	102.12	101.9	106.01	99.357	99.578	101.33	104.94	98.416	101.03	100.64	104.3	97.205	97.567	99.282	98.677	97.506	100.47	103.52	103.94	99.185	97.793
108.69	107.51	106.92	107.28	104.25	104.17	105.96	109.52	104.09	107.05	107.55	106.69	102.01	104.22	105.39	109.86	107.93	104.28	100.6	108.4	105.9	100.31	105.27	104.19	106.14	105.09	104.13	102.62	106.11	103.59	100.68	103.85	106.74	103.35	101.93	107.17	105.02	103.89	107.19	104.46	110.04	104.49	106.51	103.41	103.62	106.27	106.43	105.2	106.19	109.6
99.147	104.37	96.242	99.806	96.342	102.35	100.67	98.637	101.69	99.865	92.826	96.369	99.555	100.4	97.121	103.3	100.35	100.2	98.421	100.08	101.04	101.13	98.947	96.438	96.794	97.025	99.027	98.287	102.88	99.143	96.331	101.56	102.86	99.502	101.02	97.131	100.53	99.69	99.971	96.949	99.929	99.155	96.819	100.68	99.024	101.63	98.007	99.303	99.733	95.725
103.33	100.64	103.44	101.96	104.86	99.584	103.83	106.24	105.18	105.67	108.44	107.05	105.41	105.95	104.8	102.5	108.55	106.31	106.5	103.6	104	101.68	99.137	102.83	105.31	105.9	109.69	105.47	102.22	102.42	104.64	102.4	103.48	107.32	103.3	103.44	106.2	103.86	107.39	100.46	109.51	103.42	108.84	105.73	101.16	107.26	104.7	107	105.39	107.45
108.71	107.24	107.92	109.7	108.35	107.18	108.3	111.24	105.98	112.3	111.63	110.36	108.6	111.91	111.56	113.57	112.13	110.05	109.31	111.43	111.37	113.98	110.05	109.16	111.56	110.36	110.64	112.21	109.39	106.24	105.52	108.53	111.33	107.69	111.79	104.81	103.32	106.75	111.88	107.17	110.27	118.85	109.79	110.46	105.81	107.35	110.71	110.21	107.69	106.85
110.32	110.6	112.71	113.2	117.15	106.17	116.82	116.32	110.34	109.97	117.61	110.73	111.71	112.81	112.01	110.56	114.9	109.97	109.76	110.8	113.72	110.06	116.3	113.57	113.22	112.34	108.4	113.04	110.78	115.77	114.27	111.09	110.81	113.23	109.63	108.63	110.95	108.76	111.46	111.94	109.54	112.29	114.98	110.45	108.76	114.05	110.83	110.53	110.83	107.66
95.655	103.8	99.824	101.35	98.027	105.08	96.509	101.74	98.165	100.71	96.997	98.874	97.044	100.29	97.238	97.156	101.87	101.15	98.259	95.491	97.986	99.94	98.415	105.25	102.14	99.233	102.75	98.094	99.142	98.145	99.792	101.68	97.872	104.21	99.645	100.32	102.26	96.969	103.14	98.459	101.35	98.114	98.656	100.57	96.208	102.16	100.56	100.75	98.167	101.08
116.33	112.99	118.45	120.42	117.18	121.43	119.5	118.68	113.94	114.12	119.83	112.8	121.08	116.53	115.11	116.51	119.42	115.55	117.38	118.49	116.58	117	114.48	117.64	113.68	115.47	116.53	114.38	116.92	118.85	114.7	117.22	118.12	117.03	117.54	114.77	115.72	119.22	116.1	112.06	118.96	116.11	115.14	114.4	115.5	116.94	118.84	117.17	114.15	117.54
102.31	109	105.51	109	107.95	100.93	101.7	106.95	103.78	104.14	104.44	110.11	103.44	107.31	104.93	108.17	104.96	108.56	103.19	103.79	109.38	103.33	103.86	107.96	108.17	105.64	105.97	105.6	105.24	108.4	100.79	105.78	103.79	108.93	106.58	108.75	109.02	109.71	106.67	106.46	106.85	107.95	105.9	109.2	108.23	105.06	106.31	108.07	107.81	106.57
106.48	107.09	101.47	106.02	107.45	109.48	106.16	101.33	104.66	102.58	104.37	104.85	101	108.98	107.39	105.82	103.45	106.56	103.66	103.37	109.95	102.5	102.48	105.4	103.2	105.15	103.66	105.88	103.51	105.1	107.56	104.69	105.3	103.95	105.22	105.44	105.51	105.78	106.18	109.72	103.84	106.9	106.23	103.5	104.81	109.21	106.77	105.79	106.52	100.11
107.82	105.39	101.53	107.88	104.47	99.903	106.52	105.27	108.6	107.66	103.29	102.41	108.03	104.63	102.36	105.35	108.3	101.58	103.85	102.62	105.64	105.74	105	103.84	106.36	104.7	109.69	108.85	105.5	109.02	105.28	104.52	103.2	108.51	103.49	104.9	107.67	107.59	104.88	104.26	104.54	105.97	110.2	105.14	107.79	105.87	103.81	105.24	108.38	106.11
106.05	112.33	104.18	111.27	106.91	106.46	103.56	106.73	103.73	107.05	104.49	105.28	104.56	105.87	102.17	108.94	101.23	112.53	109.9	101.91	108.72	103.59	109.36	108.35	106.51	108.6	110.02	104.75	106.94	105.28	104.88	102.72	106.57	112.18	105.57	107.76	103.94	104.29	110.13	110.31	113.05	107.56	109.47	104.51	103.97	106.19	106.25	106.16	105.78	105.09
109.81	108.08	109.82	113.47	109.41	110.38	116.71	107.01	113.35	106.47	109.06	110.6	111.12	111.85	113.16	112.96	108.71	112.89	116.47	111.89	115.89	114.04	109.67	112.06	112.32	111.19	110.03	110.99	110.78	113.91	113.41	115.11	111.88	111.55	109.15	111.15	115.12	106.78	112.97	112.61	109.53	115.39	108.84	109.61	112.3	108.83	112.11	115.19	114.15	112.79
115.48	118.93	108.53	111.06	113.38	109.16	111.35	110.8	115.69	109.93	114.28	112.56	114.98	116.03	111.99	109.64	112.88	110.74	110.94	112.23	109.44	105.9	111.99	114.51	112.85	113.18	111.01	112.57	108.53	112.72	113.2	111.04	112.64	109.64	113.74	110.35	111.05	112.13	115.46	113.78	108.64	112.58	113.35	112.09	108.47	110.25	105.24	108.11	109.12	114.39
109.79	111.84	111.38	111.76	110.9	109.7	113.61	108.83	108.29	108.14	112.17	108.2	108	111.1	109.42	114.22	111.81	109.59	107.5	107.44	109.82	116.55	115.34	108.33	111.09	111.2	111.87	114.32	114.6	113.73	109.06	106.42	111.82	114.46	110.69	114.9	111.85	108.18	109.01	111.74	107.13	109.86	107.28	106.39	112.08	112.85	110.04	112.53	111.24	109.98
105.1	104.79	112.25	107.5	104.96	111.98	105.21	106.82	104.48	107.93	108.86	105.94	107.34	108.27	108.48	108.34	106.55	109.12	110.79	110.03	107.64	104.29	105.46	106.06	109.45	105.19	104.11	103.92	105.3	103.16	101.35	104.19	109.66	104.87	102.62	106.65	104.82	105.35	103.61	102.46	105.58	104.21	105.07	108.84	106.97	107.87	103.95	102.55	105.18	102.46
108.55	110.52	110.87	106.93	102.66	109.74	108.43	109.83	109.48	106.77	106.9	115.13	106.09	107.26	106.07	111.33	110.86	110.94	111.17	112.44	111.16	108.68	108.75	106.52	109.7	107.27	111.06	108.95	110.8	109.73	108.04	108.25	107.95	108.7	107.88	109.01	113.41	110.36	107.79	109.2	106.73	109.5	105.4	107.63	112.87	110.66	111.74	109.93	105.97	109.25
109.05	106.1	111.12	105.47	108.66	105.51	106.12	105.41	104.74	107.08	103.8	104.26	104.1	104.17	107.49	108.15	109.17	102.49	109.43	106.26	105.23	109.84	105.89	103.41	106.12	107.62	109.67	107.99	106.31	106.52	108.55	105.35	108.58	106.08	106.67	107.72	105.07	103.15	107.2	100.69	106.3	103.54	106.33	107.2	105.4	104.3	108.32	104.21	107	109.7
101.46	104.89	103.03	106.49	108.16	105.43	107.01	105.69	105.59	106.47	101.38	112.28	103.54	104.13	108.89	104.28	109.14	104.13	104.09	107.45	111.11	109.17	104.03	107.6	105.46	104.62	102.59	104.81	101.67	108.29	105.62	103.66	105.14	104.33	104.57	107.08	107.61	104.47	107.45	105.87	105.47	107.34	105.2	103.74	103.35	109.89	109.04	107.58	107.23	103.38
110.99	107.51	112.36	112.04	108.11	110.81	115.89	105.96	109.49	112.91	107.33	110.97	106.35	113.38	113.3	112.4	111.41	106.11	109.35	112.26	108.7	109.57	110.81	110.54	107.68	110.55	109.52	111.15	112.75	111.06	112	110.42	112.93	111.14	108.67	107.45	109.85	113.61	110.33	105.8	111.53	109.62	109.95	110.09	113.46	112.89	114.04	113.21	110.42	108.19
104.87	96.546	99.129	99.214	98.139	100.53	96.561	100.89	97.082	97.58	102.21	100.68	100.64	100.87	101.3	100.96	96.92	96.371	99.921	98.668	99.544	98.826	99.713	100.06	99.258	98.402	102.85	98.529	100.71	101.24	100.77	99.594	100.45	96.431	101.19	103.39	101.59	99.847	102.88	99.046	98.146	102.57	99.997	103.57	101.06	100.55	101.19	102.89	94.896	99.827
116.86	118.45	115.3	120.13	118.01	115.29	116.36	118.42	116.97	118.74	116.4	119.92	117.54	117.39	119.32	111.22	116.76	119.22	116.72	119.51	117.33	112.83	117.49	115.34	117.63	118.76	118.19	121.04	117.11	117.42	119.37	122.12	119.61	122.14	116.59	119.65	116.21	118.89	116.81	118.1	118.7	115.85	117.42	116.82	121.78	116.98	116.83	115.73	118.73	117.26
110.6	113.15	111.2	108.75	114.31	112.09	111.76	115.04	112.67	115.69	112.59	109.89	110.42	110.71	110.28	109.4	111.75	112.56	112.98	112.66	110.7	111.6	113.07	109.05	111.3	106.54	110.31	114.17	111.18	112.06	114.55	112.22	113.79	112.75	113.46	114.29	112.89	111.02	110.79	108.31	112.12	113.65	107.52	115.37	109.91	110.3	111.19	110.15	112.6	115.67
102.92	106.38	108.34	107.15	106.14	101.96	106.97	106.93	108.1	102.17	107.5	106.73	109.81	108.8	104.53	101.13	104.34	104.85	110.01	110.67	104.91	108.33	106.37	104.22	103.21	107.09	104.06	99.18	107.75	104.21	109.14	104.91	103.46	107.73	106.54	103.29	103.76	111.95	105.96	108.07	103.87	102.78	105.63	100.72	102.74	102.96	103.27	106.58	106.91	103.29
106.8	105.68	107.55	106.45	104.81	103.51	104.86	103.13	108.4	102.42	103.05	108.98	110.38	107.38	102.72	100.37	104.07	110.18	102.51	106.7	104.24	105.66	101.97	104.01	103.47	105.07	108.31	103.93	108.68	102.17	107.45	103.62	104.97	102.29	107.56	110.01	107.66	105.98	105.22	108.49	103.75	107.55	107.67	104.3	106.77	106.84	105.3	106.77	101.22	102.87
103.86	107.21	105.13	107.86	109.92	112.46	107.44	103.82	107.36	108.74	104.51	103.22	108.57	102.4	104.75	104.59	104.68	107.38	105.9	103.51	105.79	104.41	107.58	105.89	103.94	104.68	103.46	104.6	108.35	105.39	105.59	102.87	106.72	104.57	104.76	106.74	105.2	109.19	106.26	106.79	104.81	107.39	108.58	104.76	97.489	107.14	103.75	105.24	102.44	103.44
106.42	108.85	99.535	103.27	104.7	107.72	106.54	103.16	99.864	107.19	105.09	108.82	106.54	105.66	108.31	110.83	103.31	104.2	107.31	107.3	100.2	106.07	105.36	102.98	105.72	104.56	102.51	102.13	106.51	104.25	105.13	105.21	111.72	104.45	108.67	103.58	103.15	105.77	103.21	104.27	105	103.65	102.99	104.36	104.9	108.17	106.98	102.85	108.71	102.07
104.54	110.77	101.44	102.47	103.03	102.73	103.43	102.63	105.64	105.64	105.24	101.68	107.5	110.28	103.78	103.51	105.77	103.98	105.74	107.14	103.08	101.69	108.82	103.34	100.65	104.4	104.61	107.07	107.08	106.52	103.21	106.08	106.8	108.23	101.93	104.69	102.42	105.72	106.06	101.53	106.15	101.56	103.89	106.92	100.31	104.83	101.57	104.43	102.54	103.07
112.24	112.04	113.87	116.09	111.9	117.36	108.12	112.24	111.82	109.73	115.3	109.84	110.39	107.95	114.35	107.33	108.2	106.94	113.97	110.78	111.47	113.18	109.91	109.05	115.41	112.91	114.2	108.52	114.68	108.68	114.19	104.93	108.49	112.68	108.6	108.66	113.08	105.91	108.55	112.31	109.92	111.8	111.16	112.37	109.58	110.14	111.51	111.32	107.75	111.98
101.44	106.04	107.55	102.99	104.49	106.93	105.86	103.44	105.78	104.62	105.9	110.93	104.39	110.49	112.47	102.12	106.76	103	101.63	106.72	104.36	104.76	106.43	105.75	103.46	107.75	101.89	107.05	105.57	106.49	105.13	104.74	108.42	107.54	101.22	106.21	106.8	105.17	102.45	106.84	107.64	101.02	107.91	105.08	108.27	107.61	104.82	105.15	107.06	104.46
96.591	97.875	97.457	98.099	100.99	97.86	96.906	98.701	103.3	98.802	98.422	95.455	101.53	101.91	101.27	101.76	101.96	97.192	103.53	101.52	99.89	95.652	98.342	100.52	103.21	98.919	99.548	99.256	98.753	103.57	97.456	99.125	100.41	100.19	102.86	103.59	100.15	101.52	102.58	98.131	100.79	99.087	98.698	98.753	96.898	100.63	102.3	98.548	99.415	96.77
113.28	115.75	118.48	116	119.23	117.83	120.64	117.1	123.22	116.24	114.26	115.61	116.7	116.87	119.24	123.23	117.56	115.86	117.21	114.09	119.75	117.55	120.83	119.8	117.75	116.41	121.78	113.32	116.99	115.51	114.85	113.24	115.27	114.57	115.28	115.44	119.58	120.05	114.14	116.52	119.57	117.15	119.02	113.65	119.3	110.67	118.34	118.46	118.92	118.94
106.44	106.6	103.94	105.55	108.38	107.34	108.15	105.87	106.87	105.68	108.07	104.82	101.82	109.15	109.36	109.49	104.83	108.02	106.82	110.22	110.91	106.38	106.08	104.3	104.89	104.83	106.8	108.53	107.6	105.29	101.52	102.79	110.67	106.64	105.62	103.67	102.7	109.26	103.34	103.28	109.33	101.81	103.07	106.15	105.26	102.19	104.95	106.39	104.15	104.51
112.29	113.04	115.08	112.06	114.13	112.9	115.69	116.06	112.94	113.67	113.73	110.35	113.2	113.16	112.86	111.87	113.74	112.18	110.65	113.6	109.21	112.53	114.71	117	112.68	114.08	109.53	113.68	115.82	115.59	114.28	112.55	109.56	114.78	108.93	111.02	111.37	114.72	113.2	111.94	107.73	112.01	113.66	112.85	111.9	115.49	110.72	105.6	111	112.19
117.98	116.3	115	117.01	117.42	115.68	119.52	117.53	116.2	114.47	118.66	113.86	114.7	121.2	112.88	117.19	114.12	118.67	115	110.91	118.3	119.18	116.35	113.95	118.21	112.3	114.01	118.65	113.97	115.57	115.31	116.94	116.71	114.01	119.54	117.47	118.59	112.19	116.43	117.41	117.89	118.57	115.76	119.58	117.06	115.78	116.67	115.79	120.54	115.06
101.14	98.662	98.776	101.19	96.708	102.51	100.86	96.152	96.108	97.479	99.831	104.57	100.67	99.598	100.36	99.406	96.779	100.76	100.35	102.86	96.947	98.448	100.87	104.29	95.103	100.26	104.3	102.11	99.081	102.44	95.947	95.281	97.891	98.602	103.92	100.48	99.787	101.33	104.01	101.34	98.043	94.836	100.3	101.48	98.221	98.12	98.013	97.256	97.395	98.992
102.18	101.17	107.66	101.23	105.79	105.09	104.99	108.87	104.78	102.64	104.03	110.85	106.86	103.6	107.28	105.03	106.47	109.12	107.84	103.75	108.68	102.69	106.07	105.2	104.68	111.06	104.77	109.88	108.46	108.75	106.68	104.6	105.35	106.12	105.04	105.79	105.55	108.33	103.22	106.77	106.68	104.88	106.85	108.94	103.27	102.48	106.46	107.64	108.96	107.21
101.78	111.78	106.51	103.24	102.9	105.05	104.26	108.17	110.58	107.21	103.13	101.5	110.72	107.3	103.4	102.75	112.25	103.22	104.86	103.26	106.38	103.1	106.74	102.88	108.08	106.96	102.72	105.83	103.38	107.99	107.41	106.46	103.17	106.83	106.1	109.05	107.26	111.77	110.24	104.31	107.69	106.96	107.98	105.64	102.15	105.14	104.58	106.37	106.03	100.01
111.01	105.1	108.4	107.78	104.28	105.83	104.61	108.15	102.11	109.87	105.21	106.21	107.75	108.24	105.93	102.42	104.32	108.51	108.79	106.36	104.91	104.57	103.74	107.77	102.57	106.4	104.95	109.95	108.91	106.44	106.26	105.47	105.08	109.36	102.45	108.28	111.07	105.68	108.32	105.9	105.11	106.69	105.34	104.56	101.11	109.22	107.66	109	107.33	106.57
101.44	109.39	110.1	105.49	105.35	109.51	108.28	109.39	106.08	105.65	105.54	109.14	106.92	107.45	104.87	107.68	104.54	109.7	103.18	110.67	104.17	109.37	103.48	108.59	105.06	105.07	109.44	109.6	109.06	104.89	108.68	105.5	106.19	104.49	106.7	106.9	110.95	106.69	104.45	110.36	104.43	105.62	103.94	106.22	105.38	103.33	109.38	110.37	109.69	110.88
107.49	104.28	104.79	103.43	105.6	103.83	104.4	103.82	106.31	108.97	103.21	102.7	109.35	103.28	101	102.3	107.3	102.36	104.26	105.32	104.29	100.05	109.73	104.43	100.88	104.37	102.93	102.5	103.06	107.81	106.12	101.17	104.42	107.55	96.637	102.9	104.55	101.94	100.29	100.66	109.46	101.59	103.51	106.28	108.17	104.93	107.7	105.81	105.63	104.45
107.58	107.43	106.76	110.43	105.23	108.43	103.74	106.31	106.04	109.07	106.35	105.95	100.86	105.82	108.14	106.04	109.06	106.09	107.9	101.46	104.07	106.96	102.21	105.84	106.82	105.7	105.26	100.46	106.21	104.62	107.37	107.68	110.07	111.87	106.18	107.02	102.48	108.25	108.66	106.49	105.51	105.23	111.27	106.21	110.31	107.99	107.69	104.28	104.7	107.47
104.96	105.81	102.27	107.67	103.25	108.03	108.8	101.83	108.32	104.19	107.04	108.11	104.69	103.44	104.81	106.64	110.71	110	102.36	104.64	106.69	108.37	107.44	105.22	105.6	99.783	101.22	107.99	108.19	111.76	104.51	108.15	108.72	105.73	109.45	104.48	107.58	106.52	105.89	107.25	107.8	108.61	106.26	110.74	107.04	102.94	109.95	110.97	109.65	107.19
105.41	105.49	106.24	106.24	102.58	108.72	108.4	104.96	108.8	104.85	107.37	104.32	106.49	105.41	102.55	104.51	104.4	113.57	105.72	105.99	105.56	109.96	105.1	102.77	109.01	104.64	105.65	106.11	106.57	107.65	104.22	106.83	103.31	101.45	104.66	107.13	105.05	112.38	107.93	107.41	105.9	110.12	105.1	107.99	105.96	103.9	101.68	108.8	103.98	103.61
115.13	104.4	106.16	110.91	107.31	107.05	112.41	108.74	113.54	109.82	108.04	107.59	109.05	111.77	109.49	110.88	110.05	111.31	110.51	111.8	106.48	110.42	106.42	111.18	113.56	113.27	108.57	108.31	111.19	111.92	105.3	111.48	109.43	108.1	109.45	110.88	108.11	108.98	107.64	111.42	106.41	109.47	112.57	110.04	108.12	109.74	106	105.9	108.31	107.99
110.62	109.22	105.31	102.28	105.01	103.35	107.92	100.79	107.42	107.36	106.59	107.04	100.99	105.87	106.83	105.65	104.26	108.03	103.48	105.15	104.79	106.59	111.19	107.4	108.35	106.35	106.6	106.08	103.77	105.46	105.49	103.84	102.77	106.59	106.02	108.3	107.77	104.61	105.25	104.94	108.69	104.33	105.98	107.9	108.34	103.99	107.46	106.08	108.9	103.13
120.12	115.89	116.43	115.76	115.04	119.09	117.12	115.37	117.48	122.67	119	124.26	118.94	117.54	113.66	117.41	114.98	120.38	119.98	113.9	114.47	120.9	115.4	114.03	120.23	119.5	115.04	119.24	122.54	111.7	120.86	114.57	115.01	116.01	115.34	118.07	121.9	117.44	121.26	116.72	116.58	116.01	123.56	114.82	120.57	116.62	113.6	117.65	123.18	117.19
106.21	105.3	103.6	108.52	106.21	106.26	104.2	108	106.92	108.26	105.28	104.46	109.21	106.28	109.7	100.33	106.14	106.71	105.09	103.14	104.94	105.2	104.17	103.07	105.28	105.25	102.56	108.27	105.31	105.51	103.12	107.89	106.47	106.24	106.87	103.86	109.2	108.05	104.66	106.27	108.23	105.26	105.02	109.05	104.4	105.76	100.14	106.69	107.93	104.42
115.85	107.37	114.26	108.56	114.02	111.68	107.06	109.74	112.61	114.29	107.19	109.59	108.04	109.72	107.74	115.65	108.31	113.09	107.69	108.53	107.94	105.84	111.12	109.51	108.45	113.67	117.54	109.57	108.52	107.36	107.67	112.33	114.71	112.81	111.76	106.04	109.05	111.09	112.99	109.58	113.18	112.67	111.38	112.3	108	112.04	112.24	112.26	112.04	115.35
110.61	108.35	104.87	107.82	103.94	104.94	100.64	108.14	103.5	105.35	102.82	105.98	107.44	103.22	104.48	106.48	108.34	107.72	107.66	100.17	104.74	106.09	106.87	103.87	108.04	105.38	102.9	104.23	106.22	104.88	104.08	105.34	104.59	107.89	104.01	103.31	106.58	108.67	106.92	109.39	104.54	102.97	104.3	105.66	104.64	103.27	103.18	103.6	107.59	105.73
107.99	109.28	111.4	110.47	113.61	106.87	106.9	111.53	112.64	108.24	110.34	108.46	109.8	107.59	107.4	111.16	103.95	109.09	112.49	110.51	108.02	110.62	109.04	110.59	111.69	110.25	109.02	109.34	111.39	112.22	109.7	107.32	107.38	109.67	106.7	106.36	107.23	104.63	109.14	107.56	109.95	108.51	113.62	108.49	114.58	108.33	111.82	109.08	105.42	105.29
114.82	112.83	106.94	115.52	109.31	112.35	116.81	114.47	109.27	112.46	115.97	113.46	113.81	113.31	113.92	107.53	109.98	111.76	118.67	105.54	111.03	113.31	114.08	111.46	111.22	113.05	112.73	112.36	112.21	112.64	112.82	117.81	113.02	115.18	112.12	114.49	112.89	117.91	112.73	108.32	111.19	115.86	110.46	109.3	118.23	116.42	111.13	113	113.9	111.8
109.35	109.71	113.5	110.7	109.03	107.49	109.46	114.66	113.52	110.87	116.08	106.31	109.18	112.61	112.32	110.63	107.61	114.23	110.51	108.45	107.81	110.43	112.07	110.81	107.67	110.28	106.76	108.22	111.78	111.32	112.58	114.79	115.57	112.45	110.63	109.06	111.03	109.26	109.31	109.53	109.68	108.74	107.21	110.92	110.61	111.58	108.44	111.01	107.22	113.45
105.57	103.16	101.95	106.36	104.85	100.76	105.12	103.57	105.45	104.03	103.91	109.34	106.86	107.52	102.18	104.36	106.68	104.91	104.01	106.42	104.5	104.59	104.14	106.71	104.75	105.45	104.13	108.58	108.11	105.85	99.164	103.32	100.78	106.34	107.42	105.92	105.06	106.01	107.56	104.09	105.18	104.08	107.27	105.38	103.88	106.99	104.2	107.22	102.32	99.482
106.36	106.22	106.57	111.16	108.3	104.98	106.17	107.32	106.48	105.48	109.49	108.16	105.38	106.75	104.79	110.89	101.8	105.98	109.97	111.18	111.65	104.53	108.38	104.05	109.95	103.85	106.43	108.18	102.69	107.41	107.14	103.79	108.36	109.65	107.67	104.07	102.21	108.7	111.9	105.8	105.32	107.57	105.11	106.82	107.91	105.03	100.72	109.17	104.29	107.4
104.88	104.8	107.7	106.21	107.73	100.41	107.81	108.14	103.52	105.51	106.65	105.65	107.7	106.69	107.78	107.6	103.82	105.64	107.56	107.38	105.7	107.03	103.31	99.327	108.94	104.04	106.58	102.81	102.57	105.81	109.42	106.27	106.27	101.18	103.9	102.8	107.77	107.25	103.59	106.55	105.23	110.48	109.06	101.83	106.73	106.05	104.49	105.39	101.49	108.26
107.26	106.91	101.87	107.45	104.47	109.69	105.78	106.47	107.47	105.33	107.79	106.29	105.4	107	108.66	106.2	107.56	105.83	103.61	105.44	102.66	103.98	109.97	109.16	106.4	108.1	106.85	102.61	108.52	103.87	109.27	108.08	109.24	104.98	104.14	104.73	107.01	108.36	105.06	107.68	106.09	107.49	103.21	107.82	105.4	103.02	101.06	108.19	106.22	108.37
108.22	103.78	107.94	106.53	107.07	107.77	107.47	101.71	103.12	106.83	110.16	106.34	106.92	105.31	106.38	103.01	108.88	103.41	106.04	106.47	106.06	107.19	103.76	106.66	103.32	104.41	109.41	108.21	110.18	110.3	105.09	109.95	101.72	111.75	104.84	106.95	109.86	101.77	103.77	105.13	104.56	104.38	103.97	104.57	105.25	110.69	104.25	106.37	109.36	106.35
105.19	106.37	107.72	107.92	103.95	105.14	107.34	107.31	105.36	106.8	106.87	105.97	108.79	106.11	104.37	109.09	102.74	106.72	109.87	105.78	107.3	104.5	105.9	108.52	106.18	103.51	110.58	104.02	104.39	105.88	108.87	104.86	109.76	107.81	107.59	104.25	105.01	111.76	108.88	107.08	104.15	107.27	105.03	106.11	105.12	104	106.32	106.57	102.9	105.77
109.65	108.77	108.34	107.56	109.69	115.86	109.92	114.76	110.2	110.05	109.37	115.28	112.08	110.73	107	114.75	112.73	115.46	109.21	110.75	109.23	115.51	112.27	112.26	110.98	113.62	111.85	111.5	109.55	115.31	114.93	107.76	113.67	107.68	111.27	107.85	109.47	109.64	109.42	107.99	110.39	109.61	108.49	112.3	111.97	110.85	110.75	111.44	113.18	111.11
103.22	98.04	98.573	95.876	97.217	97.447	98.322	99.177	101.99	101.4	100.6	101.76	97.437	100.89	101.2	101.38	101.27	102.53	103.18	96.437	97.93	98.373	104.01	96.637	95.442	101.9	102.14	99.217	96.841	99.187	100.32	99.237	103.05	100.2	102.28	101.95	98.001	102.83	98.697	99.278	100.92	100.03	101.21	104.05	99.132	101.56	95.964	99.471	100.46	96.629
104.9	105.3	106.46	107.32	108.77	106.21	102.65	107.47	106.28	105.29	103.29	103.03	105.67	106.84	102.87	106.05	108.66	109.19	108.86	107.8	106.18	103.57	109.27	102.29	113.79	107.27	103.63	110.56	105.65	105.64	108.73	109.38	105.5	100.66	108.45	104.5	104.68	107.54	109.74	110.14	107.67	108.95	108.38	104.39	109.95	106.76	108.59	104.31	104.84	107.11
112.1	109.29	111.69	110.74	108.58	108.03	110.53	114.1	108.1	111.26	114.08	114.38	112	108.76	112.77	109.29	111.82	108.9	110.82	106.74	114.38	116.17	111.37	111.16	109.26	110.08	114.58	109.81	111.2	115.07	107.82	109.41	110.97	111.29	111.07	113.86	116.82	107.61	110.91	111.25	111.19	113.94	113.76	115.09	113.6	111.03	112.72	106.95	111.62	112.17
100.98	102.62	104.83	106.75	105.42	106.21	105.03	107.05	106.54	108.67	109.09	108.78	104.56	106.22	107.84	106.27	108.25	107.33	99.878	106.81	103.99	103.47	107.58	106.22	109.67	105.34	107.5	103.96	106.4	108.15	108.11	107.04	107.76	107.98	104.96	103.55	108.55	106.17	111.99	108.48	109.9	107.75	107.86	113.7	104.58	103.52	106.77	106.67	109.21	104.7
107.65	104.94	103.96	107.05	103.94	105.36	104.4	111.54	111.67	104.56	104.68	111.37	110.96	109.49	104.91	104.95	107.87	105.15	103.64	107.58	106.97	101.83	108.71	109.27	97.997	107.28	107.58	102.82	108.36	108.17	107.13	108.77	104.01	106.71	102.82	106.7	109.61	103.79	107.4	105.15	109.47	112.2	107.33	106	108.61	104.58	103.05	104.57	106.14	106.64
110.18	111.57	110.88	112.23	113.9	112.76	115.85	109.17	113.21	109.25	113.9	114.76	112.49	111.19	108.82	111.35	111.75	112.48	113.44	116.08	111.37	116.54	111.57	111.82	115.37	111.68	113.39	113.63	115.52	119.28	112.55	108.31	113.57	114.99	115.99	108.12	113.66	112.84	111.02	110.91	113.63	114.54	113.39	115.41	111.07	111.73	111.61	114.38	116.21	114.23
109.72	104.17	106.7	105.17	105.33	105.24	105.7	107.19	102.19	109.94	104.75	107.1	106.44	108.4	102.08	102.95	107.46	109.3	104.31	106.68	105.84	108.8	107.11	107.46	104.54	104.92	99.795	106.85	105.4	104.34	100.58	109.35	102.07	102.38	103.62	97.058	104.31	107.47	104.47	108.76	108.74	106.53	104.23	105	104.26	104.71	104.25	105.31	105.56	102.17
111.95	113.26	115.25	113.33	111.52	114.97	113.63	107.01	112.23	111.63	112.29	110.73	112.51	114.28	109.85	112.67	111.16	111.16	115.1	116.41	108.52	111.05	109.25	110.09	110.9	115.32	119.8	117.04	115.6	114.88	112.76	114.91	108.92	110.65	110.84	113.22	112.13	113.72	114.86	110.47	114.38	112.61	114.15	111.31	113.66	113.63	109.88	112.87	108.58	112.42
110.09	105.15	110.39	103.78	106.75	106.58	107.24	108.19	106.24	107.76	113.11	106.57	105.3	105.83	104.21	103.72	109.97	101.69	101.38	107.14	103.83	111.56	104.07	106.36	109.28	103.41	109.23	102.76	106.45	103.44	107.96	106.98	106.51	103.42	105.57	106.41	104.66	101.54	107.41	106.65	106	101.86	104.23	105.32	107.37	105.7	101.76	105.74	108.07	102.05
105.08	105.02	106.76	109.01	107.53	106.94	105.84	108.56	105.58	105.31	103.68	106.42	108.09	103.62	104.63	109.11	104.9	105.94	109.07	102.79	109.98	105.89	106.91	107.45	106.8	100.22	110.78	105.38	108.72	109.74	110.04	104.61	103.32	110.91	104.72	106.02	107.08	105.44	106	106.37	106.28	104.12	104.57	108.25	106.75	106.31	103.88	102.54	104.79	107.03
97.696	96.786	97.626	100.8	103.56	102.01	97.086	97.438	100.52	101.61	102.06	100.42	102.07	102.77	100.26	102.64	98.789	100.56	99.425	98.033	100.58	95.957	102.23	98.874	100.21	96.524	97.781	98.427	102.76	98.441	100.87	98.566	98.962	98.048	99.04	98.545	102.28	103.31	96.668	102.83	100.02	98.053	98.916	97.469	101.02	97.419	105.02	100.12	93.641	98.342
113.85	115.13	114.67	116.92	115.26	111.34	106.43	113.06	113.93	113.82	112.57	115.57	108.9	113.68	114.76	114.62	114.71	110	107.98	115.13	112.84	113.48	110.14	109.86	113.64	105.56	110.04	111.58	112.35	115.05	110.49	116.83	110.7	114.6	109.09	112.59	114.99	111.08	116.73	112.87	116.04	112.08	113.96	114.82	111.16	114.07	114.97	109.35	115.41	112.98
108.88	110.48	103.61	106.01	105.39	106.71	106.75	105.92	107.62	107.12	108.73	105.41	105.11	107.29	105.17	106.89	108.37	102.89	104.88	103.53	102.36	104.37	105.74	107.25	107.19	102.43	105.89	104.73	99.389	103.5	108.22	103.94	105.43	105.51	107.35	110.8	106.88	102.07	104.06	106.14	107.32	108.81	102.9	108.48	105.89	103.51	106.69	96.637	105.69	106.11
110.08	109.95	113.49	114.97	111.46	114.61	108.31	115.84	112.23	116	112.42	114.63	110.98	113.81	113.08	111.5	110.13	114.18	109.75	113.91	110.48	110.33	113.56	114.1	112.09	113.19	110.3	112.66	110.95	108.19	111.37	107.88	112.18	113.22	107.68	115.41	111.87	112.8	113.26	113.34	112.07	112.57	109.21	111.58	115.46	115.57	108.22	111.7	111.05	108.37
117	112.11	109.02	109.27	107.11	110.4	112.49	113.64	112.04	114.63	111.74	113.34	111	115.39	109.75	111.32	113.81	110.4	110.11	111.04	116.99	114.38	105.96	109.9	109.28	109.45	111.24	110.3	109.81	107.86	112.84	110.06	113.17	115.64	111.1	108.64	110.44	112.08	112.5	109.04	113.1	113.39	108.16	107.71	109.74	111.67	116.35	109.53	108.82	111.54
107.61	112.7	111.6	111.91	106.17	111.93	110.1	105.49	110.77	108.69	112.19	108.45	110.09	113.46	109.79	111.59	112.48	112.91	110.66	108.92	113.25	111.8	111.57	114.75	109.54	110.68	111.09	109.88	112.88	112.18	112.98	110.47	111.29	112.7	109.23	112.29	114.17	109.44	111.37	112.29	111.8	114.19	108.92	111.6	111.85	113.19	112.77	109.71	114.79	111.64
116.08	116.39	117.7	120.66	118.63	115.22	116.88	118.11	121.88	115.47	121.98	120.29	119.95	115.98	120.14	115.22	121.76	115.69	113.7	117.95	114.64	118.33	117.81	120.15	115.51	119.98	116.86	120.42	116.55	118.72	122.83	118.03	116.69	122.26	123.51	115.21	116.21	117.86	117.85	114.39	122.72	114.42	123.25	115.41	115.54	115.25	121.17	119.49	119.99	116.44
109.78	107.6	109.99	114.77	110.39	109.58	108.12	107.65	109.41	112.73	107.69	113.28	112.47	109.63	112.42	107.32	108.95	106.97	109.55	107.46	105.25	107.23	115.12	111.14	110.02	111.59	111.58	108.62	108.64	110.5	106.92	112.22	112.1	109.11	116.12	106.14	109.25	109.91	110.48	111.02	108.86	113.08	109.78	108.32	109.84	106.66	111.57	108.91	112.14	110.1
106.19	106.09	107.05	108.35	104.73	107.91	107.93	107.74	111.43	103.2	106.5	106.08	106.35	108.98	112.35	106.1	112.32	102.84	107.33	105.75	106.11	106.3	105.44	108.93	105.94	106.51	104.14	108.82	103.27	102.74	106.7	103.56	108.76	107.75	109.11	102.56	113.28	101.69	104.77	106.88	103.61	107.42	107.93	109.8	105.61	106.31	110.14	105.47	105.17	105.43
105.25	109.92	105.65	107.83	107.69	105.03	106.84	107.87	103.89	103.94	107.71	102.13	107.37	103.05	106.65	104.75	105.88	107.23	105.94	106.8	105.4	108.35	104.29	107.94	101.67	104.26	103.44	105.53	105.7	107.42	106.12	105.95	104.95	106.38	106.12	106.25	105.01	105.2	106.04	104.1	109.21	106.71	106.3	107.18	103.44	103.48	104.82	108.54	104	106.55
101.7	103.92	105.83	106.62	109.04	106.16	109.07	101.97	104.15	108.82	108.48	107.38	104.14	106.92	106.8	106.7	108.37	100.73	105.2	103.76	102.1	109.4	103.83	104.58	103.06	108.55	106.22	104.99	105.36	106.62	106.18	105.52	107.26	107.72	110.76	105.85	106.81	107.28	105.97	107.7	103.25	105.04	106.11	102.89	102.46	104.62	106.89	106.65	108.65	108.32
110.97	105.26	108.42	110.61	108.79	110.35	112.21	111.56	115.89	109.23	110.81	109.31	110.52	113.47	110.33	107.97	107.56	111.11	110.95	109.54	109.07	110.42	109.65	109.17	111.51	107.94	110.33	109.96	109.29	111.82	112.28	112.01	110.16	109.63	108.73	109.16	110.24	113.7	108.2	110.03	107.08	109.32	107.74	108.66	106.18	110.49	112.44	108.52	114.93	109.47
108.84	115.01	114.83	109.6	114.21	108.11	110.34	113.86	112.26	115.19	114.6	111.01	111.49	111.82	113.61	110.69	116.35	116.46	109.23	114.37	108.64	108.1	112.99	112.46	110.9	110.34	113.78	112.55	106.21	112.84	111.63	114.83	110.94	114.33	109.85	112.91	112.82	110.26	107.14	112.36	113.67	111.2	111.65	114.84	112.85	110.55	111.92	116.63	108.27	111.58
113.14	106.86	114.28	111.7	110.72	113.51	111.37	112.03	107.18	111.42	109.86	110.42	109.59	103.84	107.53	107.7	112.07	109.84	106.17	109.53	112.72	109.05	107.14	111.02	110.6	106.62	109.92	111.03	114.65	109.08	112.65	109.67	112.71	107.25	107.87	107.95	114.5	111.09	106.85	109.56	107.02	107.61	107.13	109.82	108.5	111.26	110.25	106.63	110.87	107.63
107.18	105.65	101.53	102.73	107.62	105.43	101.26	102.47	100.34	107.34	109.5	104.21	101.32	106.53	104.77	100.76	104.43	107.35	99.57	103.24	103.56	110.32	104.07	100.91	106.8	103.01	106.22	105.07	102.38	100.47	109.97	102.31	103.98	105.65	105.21	103.39	107.52	108.29	106.47	102.95	105.21	104.65	104.72	102.53	99.528	106.19	103.94	107.57	101.19	103.44
105.09	105.25	102.54	104.14	102.22	103.68	106.61	111.25	104.7	108.29	103.96	105.51	105.67	106.14	102.92	107.43	108.35	101.8	102.67	106.88	109.62	105.18	103.57	101.97	105.17	102.58	102.11	101.66	102.63	105.65	107.57	108.03	106.38	110.75	102.23	103.36	111.11	106.71	102.78	107.3	107.79	109.58	101.09	105.52	105.12	100.54	105.5	105.69	111.54	105.03
106.01	105.42	106.17	106.92	107.63	102.97	111.66	107.57	109.06	109.95	106.4	108.26	110.06	111.59	104.01	101.31	103.72	107.79	106.98	110.24	105.36	105.1	105.58	107.19	109.22	110.13	109.63	106.37	108.12	107.87	107.71	110.59	105.21	107.87	110.87	112.49	105.42	104.19	106.72	105.6	107.05	105.17	110.17	101.82	104.22	104	105.45	105.16	111.72	102.24
103.8	100.6	99.757	107.52	102.19	101.49	101.05	100.71	100.67	100.79	100.43	100.37	97.669	101.65	97.827	99.532	99.879	99.517	101.76	99.58	100.38	102.12	102.21	100.43	103.24	97.989	102.31	100.48	98.639	99.183	97.18	98.381	100.68	100.32	101.49	99.12	96.509	94.679	99.143	98.197	100.87	99.649	93.498	98.271	102.77	96.663	99.081	97.436	97.608	101.19
108.01	109.48	111.07	109.66	106.42	107.59	112.6	115.1	111.66	110.65	109.32	111.2	111.29	107.29	111.25	110.99	107.17	109.81	114.93	106.63	109	113.29	109.29	109.81	111.99	109.05	108.18	112.61	108.73	111.7	114.43	109.32	113.67	112.35	110.28	106.81	107.34	109.71	110.21	109.2	108.98	111.27	112.5	107.79	112.89	111.96	109.75	108.09	107.63	108.3
105.81	104.83	104.34	110.97	106.32	109.53	101.96	108.27	106.79	101.8	107.86	104.97	107.84	108.12	103.36	101.9	107.09	103.67	105.06	102.46	103.97	102.44	106.75	105.29	104.59	106.52	101.56	105.16	103.71	104.02	102.16	101.68	103.29	101.91	100.95	107.91	103.66	107.38	104.21	101.58	106.44	108.04	106.39	107.23	107.61	105.08	103.09	104.58	103.48	106.6
100.76	101.62	98.722	101.08	96.731	93.23	98.582	101.65	100.89	101.14	97.791	98.469	101.28	97.417	102.69	96.228	97.805	95.848	101.02	100.89	98.533	99.813	99.144	98.987	99.094	96.595	97.719	102.24	101.78	100.07	98.865	101.09	97.673	101.02	95.528	99.984	98.728	100.52	100.33	98.465	98.483	100.85	101.35	97.451	101.61	95.473	98.688	103.74	103.11	98.798
111.23	114.08	112.07	115.2	107.47	110.96	112.12	108.43	108.05	114.16	106.85	113.32	111.31	116.24	111.16	110.59	111.52	109.71	109.78	110.03	115.33	109.19	112.83	111.05	113.88	109.53	111.87	107.66	111.3	110.18	114.59	113.4	112.17	112.41	110.65	108.08	108.3	111.77	109.56	111.62	115.43	108.11	113.39	112.36	112.26	115.12	110.4	113.89	116.9	108.72
104.67	102.44	106.54	108.25	108.05	105.62	106.2	108.58	105.45	111.49	110.44	102.68	106.26	105.6	110.98	104.05	101.9	102.99	108.2	106.79	105.93	105.4	106.63	106.52	108.4	105.78	107.05	105.26	106.31	105.31	109.57	105.23	102.98	107.11	106.83	105.38	107.72	105.61	108.65	109.7	109.05	105.55	107.89	106.35	107.41	100.74	108.43	105.18	112.96	107.52
94.679	100.48	98.575	104.28	101.86	100.27	104.29	101.18	104.42	98.322	96.07	97.795	97.566	99.715	97.362	100.33	103.29	99.178	98.201	99.927	100.92	101.57	108.65	100.17	102.52	102.5	101.52	99.578	101.77	101.65	102.77	105.65	95.969	105.57	100.98	101.09	97.709	105.11	99.902	100.98	98.072	101.46	103	98.673	96.914	97.366	102.8	100.89	98.263	99.798
106.52	107.87	110.67	108.06	108.84	107.24	108.26	108.25	112.86	115.65	107.47	112.13	113.89	108.62	112.31	109.82	108.88	112.55	107.63	112.82	108.39	106.42	108.44	109.49	106.74	109.92	112.29	111.31	107.28	109.2	117.55	107.98	112.02	107.15	112.65	109.22	107.85	108	106.91	111.86	115.41	112.18	105.85	112.88	105.64	110.59	114.56	109.22	112.58	112.38
115.45	107.98	115.32	114.73	115.14	114.12	110.47	113.8	109.84	109.17	117.64	107.34	106.83	112.4	106.78	112.95	113.24	116.52	112.1	114.86	114.78	113.95	111.04	111.53	106.14	111.25	107.57	108.54	113.2	112.8	112.2	119.01	112.62	113.44	112.22	112.08	112.61	114.18	114.63	115	112.07	111.98	110.77	115.35	111.7	112.46	107.09	112.88	114.48	113.77
108.35	105.93	104.37	103.57	107.29	109.32	105.76	107.19	104	110.1	101.65	107.14	103.03	106.37	105.26	103.46	104.65	102.04	107.8	104.72	106.26	104.18	104.45	105.43	106.27	109.33	103.18	109.53	111.22	107.3	107.81	105.74	105.16	106.92	106.73	103.28	104.15	107.9	103.27	105.77	105.7	107.08	108.51	105.61	104	114.15	108.15	108.6	106.59	110.27
112.21	113.01	112.08	111.02	107.31	107.98	110.99	112.64	110.19	114.25	112.2	115.28	110.64	116.77	112.81	108.65	112.3	113.06	111.34	112.24	115.57	112.85	113.94	110.33	109.85	115	106.81	106.57	111.29	108.57	112.64	114.65	108.95	111.13	110.56	109.31	113.6	108.53	114.45	112.44	111.6	110.12	111.55	115.54	113.55	113.67	111.03	107.15	110.75	115.7
106.42	104.77	106.67	106.52	103.65	104.52	102.28	107.03	101.36	106.22	101.96	101.86	107.07	106.7	104	105.22	100.17	106.61	106.3	106.15	103.3	103.44	103.99	100.75	104.31	102.69	102.95	110.24	102.48	105.72	99.494	109.68	107.08	102.19	100.79	99.238	97.051	103.9	102.84	100.08	103.48	103.23	102.52	105.61	109.17	102.8	106	102.67	102.16	105.94
106.33	107.47	108.13	103.44	103.82	104.79	103.19	106.66	108.03	110.02	101	107.27	112.2	107.62	100.81	108.3	105.43	109.84	105.93	107.67	109.64	107.57	106.43	107.54	105.5	101.77	109.46	108.73	107.05	103.14	103.18	106.64	107.04	107.46	107.03	107.05	107.86	105.87	105.03	106.51	111.6	106.58	108.46	107.09	108.15	106.75	107.81	106.19	106.18	103.44
101.87	104.46	106.79	103.26	104.92	105.4	100.11	103.81	107.06	103.19	108.58	108.08	106.17	102.22	103.83	100.83	104.32	104.47	105.61	104.65	104.08	101.81	103.78	103.77	99.286	103.12	102.19	106.38	103.34	104.27	101.9	103.56	104.71	104.85	106.84	104.16	104.43	107.39	102.66	106.28	101.51	108.41	103.38	103.73	105.52	99.537	100.56	102.52	99.59	107.23
113.11	109.37	111.59	112.9	113.63	112.5	114.45	111.57	107.38	111.71	113.79	112.06	117.05	114.38	114.19	107.9	111.25	113.79	109.75	111.44	112.28	113.59	114.37	110.37	114.36	111.64	112.18	109.66	112.37	109.75	112.44	110.08	111.89	115.85	111.89	109.23	109.45	113.92	114.52	114.25	113.5	111.73	110.92	112.75	104.68	107.44	112.65	112.44	113.18	110.41
98.123	101.37	101.58	100.09	101.61	102.23	100.83	101.48	98.838	100.83	103.62	102.2	103.22	97.292	102.18	103.63	97.946	98.833	104.09	98.495	103.75	98.664	100.83	101.22	101.74	100.33	99.764	101.32	103.16	105.58	102.4	100.37	101.52	100.17	106.15	101.25	99.694	102.69	99.069	95.47	97.621	99.788	99.921	101.15	102.23	102.97	98.46	98.523	99.174	102.04
105.66	102.95	99.534	104.92	109.64	106.03	106.3	103.36	103.4	97.147	108.84	109.73	102.8	106.05	105.38	103.03	105.55	104.7	105.75	104.79	104.99	106.22	101.97	103.28	102.03	109.13	104.06	106.14	102.51	108.8	99.543	103.01	106.15	102.88	103.12	103.95	101.04	104.4	103.39	106.33	104.36	109.94	102.07	102.89	104.53	103.13	106.37	108.01	101.62	108.68
110.17	108.23	114.66	115.09	111.37	109.07	111.98	115.55	109.99	111.18	117.35	107.76	113.47	107.97	115.05	110.23	113.17	106.41	113.82	111.91	110.11	110.9	110.33	112.89	112.38	111.36	110.82	115.42	110.17	110.96	112.07	109.09	112.99	110.42	109.91	114.62	110.67	114.86	114.27	111.36	117.91	108.62	110.63	113.03	110.12	112.22	110.52	111.22	109.5	111.7
114.58	113.37	114.9	117.81	116.86	112.5	110.54	111.77	116.09	113.93	111.97	115.46	114.85	112.2	110.59	111.73	114.9	115.12	114.6	113.51	113.84	115.86	114.22	117.04	110.39	111.27	111.01	110.72	114.79	114.05	112.97	107.81	112.11	114.25	113.56	112.05	111.6	112.15	109.6	111.65	115.18	110.84	112.59	114.11	108.93	111.63	114.94	116.07	114.53	118.07
115.63	117.11	112.41	115.74	113.11	117.51	116.3	116.88	116.6	117.03	114.46	113.57	116.78	115.39	117.78	117.51	116.73	117.02	115.53	116.53	114.83	117.05	116.63	114.62	119.63	117.17	116.55	116.78	113.52	113.34	116.06	115.2	117.32	111.92	119.34	118.73	116.47	111.96	119.92	119.31	115.09	114.17	115.23	117.33	111.13	117.48	117.89	120.63	118.91	119.43
103.33	107.28	109.8	105.74	104.14	106.39	109.82	104.93	101.81	105.66	107.87	108.25	106.29	103.51	100.43	106.67	105.66	104.82	109.31	107.03	104.01	105.93	106.78	105.82	105.68	103.2	102.46	109.33	110.29	104.19	106.43	105.04	105.16	102.67	99.689	102.84	102.73	107.09	101.95	104.21	105.49	107.88	103.33	106.37	102.21	107.57	106.76	109.02	102.42	107.54
101.92	109.28	107.47	105.95	105.51	101.43	106.34	104.28	105.76	107.25	101.6	103.42	108.69	100.73	107.22	104.18	106.99	107.77	103.23	108.83	103.4	104.99	102.25	102.89	104.83	103.5	102.44	100.85	104.91	103.95	104.87	106.77	104.01	107.39	103.96	103.07	104.45	108.1	107.96	103.48	97.591	107.86	104.12	106.13	110.97	105.32	105.95	112.03	106.61	105.3
108.36	107.5	110.41	103.87	106.35	104.5	109.09	108.8	104.03	109.7	106.44	106.32	101.75	104.6	108.83	105.01	106.86	101.71	109.33	104.85	106.46	104.63	103.31	100.49	103.54	106.41	109.1	103.93	102.13	103.94	106.95	104.26	100.94	105.94	103.05	102.96	102.56	109.12	105.6	105.73	104.37	106.32	103.48	106.7	104.37	105.95	103.41	107.84	104.16	105.08
104.13	102.43	103.85	101.71	102.45	104.9	104.82	105.2	103.46	104.34	103.18	105.34	104.8	105.3	106.06	107.09	106.05	105.52	105.35	106.42	107.26	102.69	108.2	105.49	105.03	108.63	105.79	104.28	99.42	103.5	104.24	104.3	107.08	105.89	109.53	105.24	100.44	108.09	100.96	102.76	103.42	109.05	106.17	102.04	110.82	109.28	106.45	101.05	105.62	110.44
109	107.29	103.72	103.63	103.46	109.75	106.96	106.01	107.94	102.5	112.67	110.01	105.92	109.07	106.96	108.03	106.43	106.75	103.07	104.61	109.27	103.3	107.47	111.21	106.62	105.82	111.41	106.21	104.96	106.13	109.05	105.8	112.09	108.33	106.02	108.66	103.76	105.98	103.53	105.82	106.03	107.82	109.85	103.54	104.05	110.35	106.41	106.99	101.88	109.95
105.34	107.79	107.3	100.29	101.09	104.96	101.85	102.78	106.49	107.73	104.68	99.815	101.9	104.13	100.5	105.46	98.97	104.13	106.97	106.95	102.52	108.4	102.53	107.43	102.92	108.75	102.07	103.08	103.97	107.61	102.06	105.04	102.13	104.1	106.84	107.45	105.23	103.05	97.13	106.6	101.56	101.82	106.37	104.15	99.709	104.24	106.57	101.88	102.47	106.39
110.17	115.7	115	110.55	117.5	112.5	114.78	111.08	110.35	111.81	114.86	109.73	111.95	117.63	114.05	109.13	113.97	114.1	112.45	110.99	112.24	114.09	112.08	109.98	112.95	110.25	114.07	111.39	113.56	111.36	109.83	114.37	115	110.77	110.63	114.82	115.23	112.77	114.18	110.88	114.85	116.91	114.63	117.16	112.26	111.73	113.68	112.92	112.77	116.69
108.99	101.73	106.96	98.874	106.71	106.67	103.74	105.58	105.92	106.07	107.23	102.95	102.06	108.15	102.37	106.72	105.26	110.31	107.9	110.52	108.38	107.18	104.15	107.83	104.37	108.04	108.97	109.51	109.15	105.59	103.03	106.25	109.61	106.22	107.98	113.57	105.62	107.47	105.63	106.42	113.54	105.88	104.32	105.34	109.4	105.28	103.84	102.82	109.4	102.82
110.83	110.73	105.66	110.07	111.98	108.78	108.1	110.37	110.2	110.19	112.34	111.44	109.88	110.88	114.3	107.45	112.4	110.35	111.74	112.54	113.11	110.34	113.66	108.95	107.18	110.75	111.41	111.09	108.12	110.46	110.86	109.38	112.75	106.3	110.66	109.14	111	111.89	111.53	108.87	111.68	107.86	110.92	109.63	109.35	109.77	107.76	105.91	111.77	106.46
107.28	103.96	105.39	105.47	104.58	109.82	109.66	105.92	105.54	104.99	105.66	107.41	107.66	105.48	105.44	107.39	102.4	103.66	108.19	108.65	105.83	105.56	104.2	106.42	103.88	108.93	102.82	102.91	104.76	107.98	104.45	99.628	106.61	104.5	108.49	107.69	104.86	107.05	105.77	104.22	101.77	108.31	103.88	105.39	108.99	104.97	109.96	103.24	107.41	104.33
105.44	111.58	104.6	106.25	108.58	104.48	103.72	105.25	103.6	107.57	107.6	105.42	111.02	103.79	102.76	100.54	103.95	99.935	105.33	103.41	109.07	107.92	100.24	106.25	104.99	104.98	108.14	106.57	103.92	104.73	108.93	102.72	106.52	105.83	105.01	104.25	107.65	101.54	105.71	103.03	105.96	103.48	107.05	110.66	103.91	105.65	105.32	107.29	101.56	100.7
98.243	99.737	102.31	101.22	104.41	101.42	97.828	101.63	101.95	102.76	99.629	99.869	98.038	99.583	101.63	97.91	100.61	100.49	99.11	104.39	99.915	96.383	102.34	98.45	97.794	103.51	101.24	97.648	101.17	95.238	96.907	97.664	99.344	96.484	101	97.249	100.13	98.346	97.326	99.542	100.27	98.61	101.64	103.91	100.35	102.62	96.603	99.35	96.996	100.5
108.24	110.16	108.15	106.7	106.09	108.05	107.74	106.7	106.15	104.97	102.04	103.92	106.03	107.41	107.05	107.4	109.67	106.19	106.51	109.02	103.94	106.22	108.22	105.88	103.4	107.84	111	103.91	107.57	108.42	104.06	100.4	107.61	105.58	108.11	102.68	106.04	106.61	104.25	107.43	108.19	100.55	107.29	104.69	105.36	103.11	109.15	103.97	109.75	108.86
104.56	100.4	99.436	102.59	102.5	99.945	102.86	103.56	101.08	102.13	102	98.029	103.03	97.234	96.996	100.03	102.79	102.88	99.971	100.86	98.547	101.26	100.83	103.75	100.59	102.75	96.83	102.67	102.19	100.75	100.51	103.99	100.72	102.2	98.991	97.202	94.654	96.89	101.34	102.05	98.213	101.29	102.42	99.528	101.28	99.588	100.39	99.2	101.29	99.731
104.32	107.05	105	105.09	101.4	105.31	104.35	104.57	105.42	102.67	107.52	108.5	103.07	107.44	109.44	105.37	107.68	110.13	107.55	106.46	106.54	105.03	110.44	106.05	106.96	107.24	107.87	101.26	105.11	105.75	105.1	103.26	104.57	107.81	100.76	110.13	102.64	104.81	105.84	104.49	100.24	105.6	100.95	104.47	101.11	102.79	105.58	106.33	105.72	104.33
119.72	118.96	120.2	115.92	116.08	116.52	119.59	121.74	117	117.84	114.02	114.01	114.19	113.02	120.42	115.3	120.15	118.27	120.01	116.49	112.4	120.58	114.67	121.9	112.36	116.89	118.05	115.18	118.95	116.74	121.4	117.95	118.11	114.9	115.81	114.07	118.65	115.41	119.08	118.19	115.67	116.9	114.54	115.35	119.79	117.26	113.99	116.97	118.27	122.5
113.63	116.87	119.61	117.84	118.36	116.32	117.14	119.21	117.78	118.05	116.82	118.1	120.26	115.22	114.33	119.08	114.78	115.08	120.64	117.45	114.51	116.2	117.87	113.85	113.5	114.54	115	115.41	116.31	115.73	113.44	113.67	119.71	118.56	113.59	113.49	114.01	117.78	116.92	113.65	119.06	116.96	120.76	115.37	112.05	113.73	117.68	116.66	114.91	116.95
113.62	112.29	109.65	110.23	111.19	111.92	115.14	113.2	111.84	107.67	112.25	112.58	115.03	107.73	112.34	110.23	112.37	109.76	109.86	118.98	109.34	106.7	111.95	110.45	110.09	107.67	114.05	109.49	114.56	113.52	116.03	113.52	112.42	113.31	104.47	110.75	113.33	106.61	106.01	113.31	114.28	107.53	115.48	109.68	112.79	111.12	112.59	115.58	110.98	112.87
110.71	112.34	106.37	111.13	113.83	111.41	111.01	108.81	113.48	112.15	110.03	115.18	111.98	112.62	114.34	113.74	112.47	112.07	111.3	112.45	109.25	111.74	111.66	110.65	115.07	113.18	108.42	113.4	113.88	112.4	115.59	108.53	115.74	117.2	107.65	112.88	112.83	114.7	108.91	113.02	114.11	112.36	111.96	113.38	109.82	113.84	106.89	109.69	109.88	115.37
108.99	110.43	109.27	111.67	111.56	108.19	109.01	109.46	110.34	109.46	111.25	103.24	110.75	106.54	109.39	115.77	106.08	108.03	111.42	107.34	111.64	111.27	111.08	108.44	109.46	108.46	113.95	109.16	111.51	110.01	107.85	112.24	108.83	111.92	111.13	110.19	107.73	107.57	111.64	107.75	110.8	108.62	114.7	109.84	106.37	106.32	109.18	111.34	111.24	109.2
109.27	103.09	104.14	107.63	105.26	103.84	106.43	101.57	103.8	102.93	104.47	103.62	106.65	105.67	105.7	107.48	106.06	99.308	105.73	102.66	105.53	106.69	104.87	103.35	104.4	103.21	102.84	104.69	103.96	106.04	106.06	101.2	107.82	108.19	106.16	102.4	101.99	105.55	105.05	107.82	107.95	104.08	101.47	106.86	106.87	108.18	105.87	101.4	108.82	105.08
103.05	101.25	100.04	99.452	101.05	100.28	102.68	97.427	98.877	97.405	98.094	106.68	101.41	100.19	97.753	101.49	106.24	100.12	96.834	98.345	103.51	102.82	97.901	103.19	97.939	99.53	98.224	98.321	99.148	94.579	104.35	99.916	99.481	105.15	100.21	103.53	102.35	100.65	102.22	103.29	103.63	102.61	100.77	99.842	99.528	99.492	97.778	102.27	103	102.61
111.95	112.24	114.14	113.19	111.24	108.32	108.22	113.6	109.96	110.89	111.8	107.79	110.64	107.41	109.26	114.94	111.52	114.19	112.44	108.91	109.1	112.9	112.46	111.71	109.36	113.32	109.86	111.93	112.61	112.51	116.47	115	108.53	113.78	108.21	106.06	111.82	112.96	112.93	115.22	111.57	113.74	112.7	111.21	112.72	112.12	114.67	111.75	109.83	113.55
115.68	113.39	115.43	117.28	116.92	113.07	114.78	116.8	116.62	115.58	113.92	116.13	113.71	115.01	116.35	115.71	116.97	116.09	112.95	119.33	116.11	115.15	116.64	115.21	119.22	116.61	116.97	121.52	115.62	118.81	115.97	118.88	116.04	114.91	115.38	113.38	116.55	117.13	111.27	114.4	117.15	115.49	117.39	117.39	115.01	115.05	117.51	115.94	114.35	119.37
106.67	102.49	102.1	106.36	101.48	107.74	106.2	105.5	106.74	108.01	104.65	104.83	103.06	105.13	104.14	103.24	101.27	109.1	104.89	105.47	105.42	104.83	105	101.3	110.19	107.39	104.59	108.22	103.26	105.25	105.17	112.78	106.63	104.66	108.88	107.48	101.66	106.03	104.28	102.44	108.12	102.94	108.96	106.67	106.54	102.09	111.43	103.67	104.06	105.17
113.29	112.99	112.17	111.76	113.93	108.8	106.22	110.22	110.72	112.01	115.57	108.43	110.98	113.43	117.81	108.83	111.41	110.4	112.08	111.07	111.71	113.38	110.66	108.17	109.62	114.46	112.3	108.62	112.53	107.64	112.83	110.94	114.08	110.98	110.27	109.84	109.64	108.84	115.61	113.8	112.26	111.75	109.84	115.28	115.13	114.02	112.65	111.92	110.04	111.77
102.56	100.63	101.01	99.789	99.434	100.11	98.45	98.995	101.66	102.73	99.772	100.53	100.99	103.07	103.92	98.11	100.31	99.735	93.973	101.85	98.946	99.594	98.856	104.59	101.37	101.27	99.137	98.398	103.89	99.376	102.79	101.08	101.37	101.69	103.39	100.3	97.862	100.37	101.06	102.79	102.26	99.383	98.06	99.938	104.48	100.85	100.58	100.3	99.267	96.794
107.41	109.92	106.34	102.37	106.41	103.27	106.35	105.33	106.22	104.73	105.55	109.04	102.62	104.36	102.22	100.75	104.7	107.64	108.29	107.56	104.56	109	106.98	109.51	107.75	101.79	107.18	106.11	101.07	107.43	104.43	104.62	104.36	102.57	107.39	105.73	105.64	107.34	108.51	103.02	106.34	104.17	106.31	103.6	107.29	105.16	108.41	103.6	109.93	106.14
105.52	105.92	103.36	105.38	100.51	103.99	101.8	106.79	104.15	103.87	108.63	104.59	104.02	105.56	103.44	105.8	106.73	109.59	104.08	103.39	104.14	101.27	106.7	103.75	98.934	104.14	100.2	105.52	100.67	104.52	102.41	102.98	101.11	105.27	106.72	98.638	105.82	103.66	106.28	105.84	104.56	105.89	104.39	104.33	105.45	104.24	106.96	100.66	105	104.08
108.94	107.99	110.1	113.31	113.19	111.44	106.96	108.17	110.97	111.62	106.64	106.13	108.66	109.96	107.1	110.38	106.42	109.19	113.97	113.63	110.99	110.83	106.06	112.7	109.39	107.39	109.28	112.54	103.8	112.41	108.27	111.09	108.11	113.38	103.37	110.03	109.49	110.96	109.71	110.19	107.93	111.18	109.2	106.02	107.78	109.99	108.72	109.98	109.23	107.09
108.73	104.25	104.85	102.76	106.45	105.11	104.04	105.86	104.61	103.3	103.01	107.89	107.96	106.02	109.58	105.77	108.26	109.91	106.67	109.73	104.4	106.05	105.94	110.75	106.25	107.11	102.82	102.49	104.1	102.27	103.69	107.02	106.27	104.51	102.12	102.65	103.18	104.44	105.45	103.34	102.9	105.31	104	104.68	104.21	103.26	102.7	106.48	103.26	106.23
108.49	110.4	115.26	114.66	110.32	110.83	111.84	114.68	110.23	112.05	115.98	112.92	111.84	108.17	112.31	111.11	109.73	111.5	113.95	110.23	109.89	107.75	110.24	111.44	114.2	109.13	108.58	110.27	111.88	113.06	114.3	109.92	108.79	115.21	112.96	113.05	111.25	109.26	112.16	110.81	113.21	113.09	108.95	114.15	108.25	111.15	112.86	110.52	112.15	111.78
111.67	115.44	108.28	110.89	115.11	115.76	109.59	106.73	111.95	111.13	107.81	112.42	112.64	113.98	111.49	112.3	109.83	105.24	113.79	116.09	114.84	107.52	111.07	111.67	111.78	111.49	111.57	112.54	115.91	112.47	111.86	112.68	110.05	114.05	113.58	109.37	112.87	109.03	101.2	108.21	117.5	109.58	108.48	109.92	110.3	103.29	112.1	105.11	106.56	112.18
106.55	108.68	113.79	107.55	108.36	113.45	112.58	108.64	112.27	108.73	106.92	108.15	110.6	114.9	101.31	111.3	109.7	108.98	109.23	110.62	110.35	112.4	108.58	109.67	112.83	104.84	109.49	108.47	111.39	112.04	105.78	110.79	109.57	113.44	107.04	110.36	110.72	109.15	111.86	109.2	109.9	109.27	110.55	109.68	109.87	105.85	114.67	112.93	111.49	111.22
102.69	103.85	105.07	106.37	110.67	108.78	103.77	102.19	99.362	106.43	103.7	103.28	107.09	111.28	104.21	104.17	102.65	102.73	100.94	106	103.92	101.12	101.68	104.53	106.62	104.54	105.52	106.27	106.7	102.01	105.71	106.88	107.17	106.84	106.67	107.26	100.65	105.86	109.98	105.46	103.88	103.71	103.04	101.66	106.67	101.16	108.84	107.63	105.35	106.56
100.44	100.81	99.015	99.043	101.09	98.643	101.88	99.405	100.1	96.949	98.483	97.49	95.165	102.47	99.424	98.2	98.639	99.068	95.762	101.7	98.92	102.34	101.37	98.016	101.13	100.14	100.69	101.67	99.76	97.736	101.49	101	99.862	105.63	102.71	98.713	99.567	96.244	100.91	99.515	101.61	99.505	96.059	94.858	100.68	99.62	102.63	96.638	102.13	98.725
105.05	106.48	104.53	103.61	103.69	107.55	110.99	103.99	110.15	101.3	104.03	101.04	99.853	107.43	110.21	101.83	107.65	104.14	101.64	104.04	111.3	103.93	97.998	107.51	105.77	106.32	105.73	104.67	105.54	103	107.2	109.25	108.48	105.97	103.35	108.06	109.11	104.34	103.67	109.31	102.73	99.391	101.76	107.16	107.45	105.84	103.08	103.32	111.64	107.2
104.79	109.23	106.8	106.89	105.48	103.35	105.73	109.69	105.51	105.04	112.08	102.41	108.95	107.49	102.69	105.64	105.18	108.87	104.18	107.12	106.51	106.7	103.77	102.17	98.584	102.76	106.99	103.11	106.06	109.18	106.18	101.74	107.48	105.78	108.49	103.32	100.68	105.04	106.82	106.38	103.66	107.95	99.314	108.9	102.57	103.29	107.02	102.57	106.02	103.11
118.72	116.87	112.04	111.69	113.75	118.02	115.43	119.81	117.62	111.88	114.64	117.3	115.4	113.57	116.58	113.43	115.14	117.73	112.72	115.56	120.77	113.99	116.91	118.51	118.78	114.82	114.2	116.54	118.2	114.12	113.37	119.22	117.29	115.7	112.61	121.16	116.84	113.89	115.47	118.04	116.9	112.6	112.08	119.43	115.08	121.17	121.47	113.1	115.17	115.14
111.31	114.67	112.97	117.34	112.6	110.81	113.09	112.17	112.75	112.93	114.84	110.14	112.28	110.24	111.97	113.27	114.02	114.08	111.59	113.27	117.72	111.19	112.04	113.25	114.46	113.09	113.61	117.1	109.21	112.01	112.29	112.56	111.73	112.58	110.22	115.02	113.51	110.95	111.22	117.82	110.79	114.41	115.9	114.65	117.37	114.82	113.29	114.71	112.65	115.48
95.262	98.885	99.868	96.868	101.84	97.64	100.06	100.75	102.62	100.94	99.463	100.95	101.96	106.66	100.42	100.5	97.4	103.73	103.3	100.48	99.79	98.897	101.83	99.653	102.1	100.45	98.202	100.43	101.14	98.499	100.11	95.847	95.821	100.99	97.961	99.505	97.331	100.37	100.4	102.07	97.008	96.962	105.6	98.502	100.81	106.06	99.001	101.21	93.81	100.58
106.81	107.43	108.61	104.58	103.62	107	105.2	106.99	106.19	105.04	108.5	108.19	103.19	103.6	108.1	104.58	107.38	108.28	105.85	104.65	107.31	105.42	108.43	108.4	104.88	107.49	105.98	107.09	103.59	106.54	108.09	103.07	101.01	105.46	104.32	100.83	107.25	105.36	106.64	109.52	103.28	100.29	104.32	103.78	102.82	104.89	107.39	104.83	107.54	105.19
108.91	110.32	107.01	104	105.24	103.89	108.86	104.4	104.85	102.84	106.84	104.78	107.19	110.08	106.68	107.99	108.25	103.17	105.8	104.79	104.69	106.16	107.24	106.57	105.28	105.33	104.64	108.26	103.31	107.82	106.9	102.98	107.05	107.07	102.54	105.1	107.44	104.34	106.87	108.6	106.97	108.07	108.41	104.12	99.778	107.12	105.32	104.95	105.34	106.12
99.241	96.878	102.68	98.148	101.07	101.61	100.92	96.7	95.937	96.93	100.62	97.675	97.638	101.25	103.32	97.335	99.549	99.679	103.95	97.797	103.55	94.216	98.994	102.8	101.42	101.72	99.814	99.565	98.707	99.799	100.69	94.377	96.109	96.949	99.612	100.54	101.19	99.581	99.455	97.159	101.39	101.78	102.52	95.934	102.15	99.885	103.76	98.179	99.238	99.648
108.98	114.87	107.05	106.44	111.83	105.78	109.39	108.55	108.93	111.62	109.5	108.48	111.2	112.32	109.94	109.92	107.99	111.32	111.08	113.56	110.56	105.7	108.82	113.55	114.91	110.25	106.87	106.84	110.64	105.74	107.27	111.2	110.26	113	110.77	105.24	107.22	110.39	114.12	114.19	109.72	112.46	109.25	106.12	111.88	111.33	114.83	110.02	109.63	114.02
101.74	105.95	105.32	101.96	102.35	105.08	103.84	105.65	103.44	101.26	106.61	103.51	101.79	104.1	100.1	104.99	103.88	110.38	104.47	107.82	99.799	102.29	106.87	101.49	101.57	107.7	110.26	101.4	107.71	100.32	102.21	104.22	101.7	103.53	104.02	108.4	104.29	106.42	103.06	103.77	99.088	105.52	104.36	103.48	102.83	102.76	103.06	102.51	103.27	107.45
99.292	101.31	97.926	98.596	100.63	96.417	98.957	103.84	97.016	101.9	101.29	100.42	102.83	97.413	100.34	101.97	104.06	96.857	103.81	98.773	100.86	100.33	96.29	100.29	101.24	97.869	102.97	98.779	97.709	96.551	101.14	96.017	101.82	100.65	98.142	98.097	102.59	98.181	94.401	99.911	101.02	98.381	101.34	100.07	99.979	95.373	97.287	102.17	99.566	102.15
106.85	103.57	103.57	105.27	105.86	107.73	106.18	105.42	105.03	108.63	107.92	106.92	105.83	102.99	106.78	104.47	101.52	107.69	106.44	106.48	102.6	105.79	104.66	107.02	101.85	104.59	107.49	105.39	104.82	106.21	106.91	109.92	104.56	107.4	106.67	105.53	107.2	99.218	106.66	103.32	104.91	108.39	105.66	104.92	102.27	104.99	103.17	105.04	107.15	104.1
109.83	113.29	111.01	112.12	114.48	110.66	112.1	114.39	104.97	111.78	112.11	116.6	107.9	111.7	111.9	114.8	117.56	117.33	115.35	115.53	111.23	114.73	112.38	106.87	112.57	111.6	109.99	112.08	115.06	110.8	111.67	112.65	111.78	113.65	109.69	110.53	112.52	111.77	108.28	110.98	114.09	108.26	111.81	110.56	115.47	111.35	110.66	109.42	110.56	115.58
103.53	108.11	108.46	108.68	109.38	109.47	105.1	108.34	106.68	105.5	108.87	112.13	107.66	103.38	103.15	105.17	108.24	104.76	103.19	108.13	104.32	106.06	107.7	109.23	100.78	105.18	102.72	103.66	105.06	101.68	106.25	103.18	104.33	105.72	105.2	107.21	110.6	106.12	109.14	103.79	106.29	106.08	106.89	109.49	110.58	101.6	105.3	109.12	105.38	107.32
107.66	109.09	106.96	109.8	101.67	100.73	107.61	112.03	103.73	111.91	107.15	107.67	111.63	107.68	101.92	106.79	104.25	103.12	105.54	106.84	107.44	106.54	107.7	104.41	103.26	109.78	108.96	106.35	104	103.04	107.15	105.26	106.06	105.44	112.62	101.23	100.71	108.65	109.95	104.7	104.86	105.13	108.18	106.41	110.9	108.42	106.53	103.97	103.13	106.83
108.98	111.38	110.84	111.39	113.92	111.97	112.23	111.75	112.25	112.13	107.83	112.75	110.36	111.06	109.83	109.51	109.37	112.12	112.89	112.61	110.82	113.58	110.5	113.48	114.18	116.12	111.65	112.28	110.93	109.81	109.21	107.16	110.42	111.47	112.59	110.62	109.84	107.86	110.09	111.28	115.5	111.83	111.6	114.03	111.32	109.36	115.93	108.53	107.49	111.43
99.915	102.12	104.06	103.9	107.86	103.24	105.07	106.42	104.23	102.9	102.72	107.05	104.34	105.41	106.11	106.62	104.23	107.42	104.21	105.85	104.86	106.08	105.01	103.37	105.03	108.42	107.49	104.33	104.57	106.18	110.67	105.77	106.93	106.69	110.34	97.867	103.38	111.27	106.16	106.13	102.48	108.8	106.38	104.72	99.323	108.29	107.2	109	107.73	100.69
106.65	106.38	103.77	106.01	108.16	106.86	109.96	105.7	106.23	104.56	108.66	102.38	106.82	106.65	106.29	107.61	104.11	104.45	109.74	105.31	110	104.68	103.37	108.83	106.46	109.12	107.27	105.19	108.64	106.46	105.53	110.43	105.96	104.49	110.4	107.25	109.07	102.72	102.21	106.77	106.91	104.31	107.24	106.12	103.23	105.91	111.79	105.72	109	105.68
108.03	105.44	105.72	105.43	106.05	105.94	109.17	105.32	99.543	103.18	105.09	106.5	109.33	109.47	102.35	109.08	103.67	104.59	104.18	105.21	106.85	104.87	105.07	104.15	107.93	102.76	105.72	102.9	107.23	105.19	105.37	106.42	104.05	109.04	104.24	100.08	100.31	103.87	107.6	107.44	105.09	102.63	102.87	101.97	101.89	107.26	103.61	105.33	109.86	104.87
110.51	111.27	109.54	110.68	108.85	108.32	112.24	109.87	112.02	106.46	104.67	106.35	111.26	112.41	108.01	109.47	113.86	110.59	110.99	112.59	113.97	110.4	105.83	107.54	116.04	115.46	111.1	106.64	111.09	110.31	112.02	109.97	110.73	110.88	107.68	112.13	110.43	112.54	111.19	110.11	110.85	108.67	110.62	109.93	110.89	113.47	109.89	108.96	110.06	112.5
104.67	106.62	106.58	103.17	106.9	109.26	108.96	103.74	103.58	107.7	102.96	108.94	107.64	102.48	108.17	109.54	111.65	107.05	104.39	108.02	107.17	104.59	106.99	108.84	104.49	107.81	107.27	102.99	102.03	106.77	105.21	107.56	106.65	106.59	108.77	104.34	107.51	105.42	110.73	110.09	107.42	104.35	106.4	105.52	109.77	105.52	109.1	103.56	105.08	107.7
109.31	112.06	100.94	108.5	105.71	107.04	104.47	108.67	111.64	108.32	109.08	104.76	111.22	106.26	105.75	109.83	107.1	108.72	107.87	105.8	103	106.29	104.7	104.49	103.95	104.78	106.25	104.96	109.42	105.91	107.85	103.62	105.83	108.43	103.09	106.3	106.29	106.42	109.72	101.21	105.09	108.03	106.92	107.05	106.32	103.23	99.338	107.87	103.7	106.81
115.08	108.23	111.93	112.3	108.17	115.54	112.06	112.83	107.97	109.61	114.28	111.78	113.69	115.38	109.03	113.49	113.46	111.25	114.73	109.9	112.29	114.52	113.17	114.68	112.64	111.19	110.15	110.91	114.15	107.23	115.22	111.68	110.05	109.09	113.53	116.07	108.39	111.5	112.5	107.59	111.68	115.63	114.12	112.26	112.94	112.24	106.34	108.23	114.07	111.23
106.11	105.22	104.15	105.04	107.65	105.92	106.69	107.03	104.28	102.38	102.97	102.49	100.62	105.6	102.51	102.63	103.43	106.53	102.2	104.8	100.94	106.16	109.47	106.1	102.88	101.09	101.37	104.74	105.05	107.25	104.21	106.78	103.09	107.69	107.32	102.1	103.86	102.09	107.91	103.25	106.52	102.66	107.91	107.26	105.98	101.46	102.22	103.38	104.91	97.27
108	114.05	111.08	113.5	112.17	116.73	110.8	110.49	108.86	111.49	113.64	110.89	111.5	112.99	112.51	116.78	111.27	116.47	111.52	115.65	113.92	111.42	111.55	111.2	108.1	107.93	115.1	111.4	108.43	113.3	111.53	112.85	107.95	113.92	109.11	113.29	115.07	111.91	110.02	111.41	116.17	110.71	112.38	111.78	110.69	113.81	111.22	114.01	110.92	116.52
105.11	106.82	106.92	105.44	105.83	104.61	103.26	101.68	110.08	105.61	106.19	103.97	101.15	106.7	102.87	104.38	109.47	105.47	108.24	106.3	109.64	105.66	104.52	100.25	99.239	102.16	105.11	107.31	108.01	105.78	104.47	106.19	102.6	108.13	105.86	106.65	101.18	104.42	105.17	103.53	105.73	102.71	102.05	109.86	103.76	106.34	107.38	106.48	105.2	104.33
104.92	102.43	102.66	104.53	107.49	100.53	102.76	104.39	103.66	102.99	103.58	104.57	105.29	104.94	103.89	102.51	107.24	107.64	104.97	100.28	102.35	102.48	105.46	106.8	106.59	100.7	102.76	107.16	105.17	102.23	100.63	102.54	100.47	102.13	108.97	103.59	102.02	103.69	103.65	105.5	105.19	102.94	105.61	105.29	100.85	106.86	101.85	102.45	102.77	106.76
104.95	99.797	100.58	99.323	99.613	101.41	103.39	102.36	99.805	100.95	101.7	99.595	101.1	103.82	99.167	102.52	99.402	101.84	102.26	103.93	99.736	98.532	99.448	100.39	103.84	98.819	98.714	100.81	99.31	101.2	101.65	104.07	109	100.47	102.02	98.081	103.26	100.29	101.63	96.998	101.41	98.939	97.91	98.68	100.66	100.55	102.33	101.52	104.52	99.322
107.03	104.51	105.43	104.16	104.58	106.75	104.01	106.68	109.61	106.52	109.23	105.45	97.904	106.98	103.58	105.41	106.79	105.79	102.58	106.34	103.64	104.35	99.546	109.16	106.05	106.36	106.94	105.98	102.36	105.16	102.99	104.13	105.89	106.51	105.71	107.82	107.07	99.182	102.45	103.09	105.33	107.56	104.96	101.3	105.36	102.87	109.93	104.9	105.98	104.93
105.11	104.02	103.4	104.67	107.74	100.68	103.79	109.04	108.05	105.08	109.2	102.75	102.82	107.67	105.4	102.63	107.23	106.06	104.26	106.52	106.77	104.62	104.58	107.81	106.81	105.97	103.57	102.91	105.93	106.33	105.13	105.95	107.43	108.49	106.17	106.37	110.55	104.38	104.4	104.6	102.65	108.92	111.88	102.56	103.24	108.5	103.92	106.74	105.75	107.49
101.59	98.518	102.67	102.46	99.981	96.94	104.52	102.72	103.95	101.49	98.145	100.43	101.87	102.16	102.94	98.689	98.186	100.71	102.4	103.01	97.641	103.02	103.92	102.92	102.55	101.34	104.18	102.41	97.629	103.84	101.08	96.15	101.26	101.47	99.152	103.23	96.204	97.443	103.42	99.125	100.99	102.93	99.177	104.32	104.62	97.799	102.59	101.97	102.88	104.48
104.21	106.35	102.33	108.42	105.5	108.9	108.69	106.79	106.54	107.42	107.52	108.17	106.03	103.28	108.56	106.93	105.87	105.74	102.37	104.87	104.56	107.78	106.63	110.52	105.22	107.44	105.58	106.83	107.84	105.52	109.06	103.47	107.95	99.892	101.46	104.82	106.51	101.61	101.69	103.31	103.1	107.37	107.09	103.51	104.6	100.71	107.16	108.5	104.41	110.15
113.15	117.06	111.6	107.82	110.76	109.78	106.96	109.64	111.33	114.84	110	112.97	113.33	112.63	109.46	113.53	108.64	110.48	114.23	112.37	114.61	115.39	111.72	108.23	114.74	111.13	114.33	114.01	112.16	112.6	115.02	109.77	109.44	111.46	116.82	115.07	111.46	106.75	111.89	109.69	105.11	109.36	114.01	115.92	115.59	114.1	112.9	111.8	109.21	109.91
110.35	106.23	105.83	112.13	105.82	104.81	104.28	105.64	105.08	108.02	105.15	107.48	107.85	110.02	110.08	112.42	107.73	104.75	105.23	109.49	107.46	105.25	109.31	106.61	106.9	106.86	103.57	106.62	105.24	105.67	108.7	106.3	109.28	106.13	111.42	107.2	109.28	108.7	108.12	104.96	107.2	104.37	110	105.48	106.03	107.11	106.52	108.49	104.75	105.16
106.46	99.385	99.842	99.254	104.73	103.16	99.439	96.076	103.35	100.06	98.52	100.63	103.08	101.73	103.24	100.23	100.44	98.799	96.799	100.36	101.57	97.261	103.6	103.34	102.46	93.675	101.7	99.56	101.75	102.81	101.81	98.028	98.89	107.72	100.79	101.58	100.43	101.94	101.26	99.745	96.299	101.22	99.781	99.806	96.563	99.658	100.24	98.598	99.923	97.299
96.01	102.89	98.025	101.41	100.96	96.699	100.96	102.22	104.75	101.32	98.011	104.43	104.61	100.98	100.33	103.61	95.471	102.92	101.04	100	98.882	101.61	104.72	101.54	101.73	103.59	102.24	101.97	98.05	99.71	96.753	98.393	102.67	97.463	102.06	97.834	96.917	100.05	98.512	102.3	99.749	99.916	99.409	98.536	103.63	101.98	96.202	97.964	103	106.04
108.06	106.69	106.12	105.75	107.63	104.42	108.94	104.63	108.17	104.88	107.94	107.77	112.5	101.47	105.42	107.82	105.04	103.44	106.26	105.59	110.19	106.63	107.12	110.72	106.11	107.78	108.64	106.02	104.18	107.83	104.54	109.03	106.42	110.09	103.58	105.51	106.54	105.55	101.54	107.31	104.45	109.07	109.15	106.32	106.43	104.63	103.32	104.97	108.25	104.53
101.1	106.89	105.37	104.54	106.81	107.34	104.61	106.64	102.57	105.7	107.32	105.31	107.97	111.41	106.26	98.609	107.15	105.03	104.21	105.55	108.84	108.01	105.71	103.88	104.45	102.87	102.96	100.37	107.6	108.27	104.3	105.96	105.57	106.09	108.02	110.86	105.94	104.75	108.05	103.93	106.26	104.26	105.96	105.42	106.68	107.04	107.57	105.82	103.3	103.63
104.69	103.3	101.61	106.79	109.46	100.89	105.54	102.8	109.5	104.22	98.317	103.99	103.5	105.03	103.27	100.62	102.73	99.8	108.2	105.92	99.486	106.64	106.2	101.33	100.93	105.19	103.36	106.97	104.26	105.57	104.18	105.28	105.74	107.8	102.44	103.15	106.98	101.77	101.99	102.05	107.23	106.71	107.1	103.68	103.19	107.21	102.39	105.44	103.42	106.3
119.3	114.05	118.12	114.07	115.5	113.49	115.4	110.11	115.26	121.43	115.14	117.69	116.76	111.45	114.86	117.02	113.6	111.87	120.06	106.89	108.21	114.14	115.18	118.81	119.45	117.26	119.34	116.45	115.37	113.82	117.71	117.16	118.41	115.05	115.87	113.87	114.47	116.97	115.67	113.06	117.19	120.45	117	114.16	119.88	112.74	110.33	114.68	114.52	120.46
111.71	110.09	112.97	110.45	108.06	114.95	112.03	113.71	111.44	111.81	113.03	107.3	114.45	110.16	111.94	109.29	109.7	114.43	108.69	110.22	107.82	106.28	112.23	109.68	112.72	113.26	108.97	114.4	112.84	105	110.07	113.45	109.36	109.69	113.05	111.77	113.23	115.35	109.41	114.17	115.69	113.86	109.48	111.65	110.5	111.24	114.59	110.48	106.86	108.87
119.1	113.31	113.87	114.4	120.64	120.16	120.06	120.93	115.26	119.5	117.2	114.43	117.48	119.35	117.86	119.84	117.25	112.7	116.42	108.59	116.56	113.59	113.15	117.7	115.09	113.19	114.57	117.63	118.17	115.41	114.02	110.06	112.8	112.87	115.76	113.69	117.7	116.15	119.27	118.53	117.77	118.05	114.48	123.26	115.27	117.77	116.14	117.05	113.8	120.84
114.66	107.01	109.54	113.01	111.83	111.56	108.25	112.2	107.54	111.57	107.52	112.43	108.75	110.82	116.78	106.86	107	114.58	110.76	114.58	114.71	110.14	114.26	108.28	107.17	108.78	112.68	107.51	109.71	107.57	107.79	110.53	112.59	112.06	112.11	105.61	110.14	110.67	110.27	113.08	114.1	109.51	107.94	111.12	109.3	112.07	115.38	106.08	109.41	112.66
104.07	100.58	101.81	99.337	100.37	101.51	100.73	102.05	99.626	103.97	102.12	104.02	103.81	103.01	98.374	96.63	101.91	100.78	99.707	100.94	99.767	100.49	102.93	97.738	97.931	97.715	98.904	99.342	103.71	94.048	101.15	101.23	99.719	104.37	95.154	102.89	98.677	98.2	99.158	102.53	102.05	104.87	98.139	99.128	101.65	99.696	104.08	102.05	100.17	102.19
105.18	106.27	108.54	110.96	104.1	106.37	103.46	102.65	104.32	102.73	102.21	102.8	104	107.08	106.67	103.4	101.64	104.04	105.79	102.63	104.08	102.99	101.22	103.51	105.97	106.28	102.21	109.33	105.11	103.3	105.19	103.82	104.34	104.64	102.61	107.49	108.14	105.62	101.07	105.92	105.96	104.25	100.14	108.85	103.6	105.09	109.63	104.38	103.2	102.39
109.66	108.19	106.35	111.08	108.64	105.14	106.28	108.39	107.38	104.36	102.35	107.14	109.25	108.81	105.96	103.1	105.4	108.58	109.98	106.66	107.62	103.87	104.52	105.79	110.26	111.7	108.41	105.74	103.46	110.95	107.1	103.76	106.72	106.11	98.68	104.01	104.63	106.05	106.05	109.24	106.58	103.97	105.55	102.29	110.11	109.75	111.56	102.88	106.31	107.67
107.91	104.01	101.69	105.63	107.19	106.76	108.88	104.59	106.92	102.08	103.96	102.8	102.14	107.41	106.94	102.68	101.14	106	105.16	105.22	101.51	108.37	112.15	113.26	105.73	107.93	105.69	111.79	106.56	105.21	102.77	107.26	104.6	112.72	106.04	108.66	110.7	106.77	109.63	105.76	102.05	107.37	111	104.44	106.9	109.73	110.95	105.04	109.48	106.21
108.8	112.08	111.38	113.13	109.93	109.83	111.84	117.32	110.32	110.31	108.17	110.45	108.53	118.19	109.13	113.82	112.39	107.15	112.46	112.84	112.44	112.85	113.49	112.45	113.1	112.29	113.18	113.47	109.82	109.87	108.44	112.45	112.03	112.94	111.61	112.11	108.23	107.96	112.08	113.29	110.5	111.91	108.47	112.56	107.42	112.86	113.23	111.77	108.5	105.94
114.56	109.3	108.3	105.7	108.42	109.27	111.52	108.76	109.1	108.9	112.27	115.16	109.31	112.84	110.35	109.47	111.57	108.61	110.26	107.53	105.8	109.06	109.47	109.77	109.34	105.04	107.54	112.33	111.11	113.99	109.35	113.22	114.1	110.97	111.52	109.35	109.31	109.92	105.8	110.01	107.59	108.12	110.28	107.97	113.75	112.14	108.58	107.15	109.91	110.4
102.46	106.65	107.13	104.43	108.04	105.32	105	102.9	109.15	106.84	104.06	103.69	102.7	102.4	104.91	107.38	105.17	106.2	107.35	101.54	109.65	102.9	104.37	101.56	106.59	105.6	105.88	105.9	110.24	106.8	102.91	107.91	101.41	104.58	107.65	105.33	108.74	104.63	101.01	104.4	105.53	108.37	105.18	103.61	103.97	105.14	108.24	109.25	103.41	103.95
98.238	105.42	103.02	102.71	109.12	99.79	108.88	104.55	106.7	109.67	102.92	102.87	103.29	106.46	101.92	105.56	105.71	109.03	108.11	102.63	104.39	100.72	104.35	104.29	106.66	103.86	111.07	103.01	105.63	105.5	100.77	107.74	105.91	103.96	105.35	105.1	103.3	107.57	106.56	103.38	102.81	106.67	111.86	104.99	105.33	105.61	105.59	106.03	101.3	106.66
110.61	106	111.2	108.58	109.16	108.44	111.36	102.67	113.62	113.4	110.02	109.93	112.87	114.18	113.1	109.33	110.1	114.8	108.78	116.59	114.32	109.8	113.41	109.38	112.87	111.82	110.32	114.15	110.29	109.48	104.74	112.31	107.61	114.78	113.32	113.21	108.14	107.24	112.97	111.44	110.42	112.89	104.88	113.89	112.1	113.99	106.64	112.14	113.94	114.29
105.53	100.16	101.89	98.786	105.44	100.22	100.9	95.68	101.95	101.66	102.21	102.81	101.78	101.86	97.909	102.48	100.13	100.88	100.67	98.462	97.668	101.34	104.64	100.4	96.698	101.57	102.51	104.01	100.4	97.654	100.93	96.872	101.72	97.764	101.38	102.63	101.89	103.61	102.43	102.05	100.88	100.75	100.48	101.3	103.14	101.75	100.48	99.085	100.65	98.207
111.38	110.98	113.89	108.97	113.09	107.41	112.94	109.31	112.56	112.02	113.47	110.13	108.9	107.9	107.85	107.87	110.12	104.12	107.6	113.04	110.3	112.02	111.32	112.16	111.25	112.14	112.19	111.81	112.73	111.52	108.18	107.75	108.3	113.03	112.47	117.17	110.66	112.45	108.66	109.98	107.37	114.25	109.63	111.43	108.92	111.74	106.46	111.03	112.84	107.45
114.8	112.88	120.9	118.39	117.83	118.7	116.04	112.78	121.67	114.88	115.27	118.02	114.92	119.32	115.92	118.12	116.67	118.05	118.8	116.08	115.24	114.14	114.86	112.93	119.65	116.06	115.87	116.92	119.57	116.71	118.93	117.67	114.67	123.56	118.04	117.19	117.42	113.6	119.43	115.82	118.96	122.21	120.34	120.83	117.9	119.08	119.22	115.71	118.93	115.56
113.5	114.8	109.04	109.39	114.44	111.33	110.28	108.46	113.09	109.77	111.74	114.86	110.72	114.22	111.65	109.54	111.3	108.68	107	109.16	111.07	109.45	109.76	112.34	112	115.04	111.32	112.09	110.72	115.79	114.65	114.11	112.12	116.02	110.88	111.53	115.45	111.86	114.27	111.61	113.63	114.43	115.28	110.08	112.81	110.58	112.13	113.17	111.26	108.71
104.46	102.62	104.87	103.39	105.49	102.45	103.94	99.471	108.49	102.78	105.2	104.3	106.13	100.84	105.71	102.08	107.16	110.82	107.09	104.6	108.96	104.99	105.68	101.77	107.53	104.27	101.47	108.18	105.84	104.87	105.8	103.69	101.55	104.86	100.91	104.34	102.81	109.59	106.51	105.55	104.08	102.07	103.98	110.52	103.55	104.42	103.77	103.96	104.99	106.18
108.01	109.38	108.21	107.98	105.52	105.21	109.02	105.46	103.76	102.49	104.01	110.26	103.5	105.55	103.15	105.92	105.05	106.57	105.15	106.23	104.68	108.38	105.81	102.4	104.6	101.66	106.63	101.36	108.28	103.6	106.83	104.32	105.46	107.31	106.03	104.81	104.77	103.42	106.92	109.42	107.02	108.22	104.76	108.35	108.78	104.91	106.4	103.91	100.94	108.96
108.96	107.51	105.13	106.82	105.25	107.76	106.36	102.93	102.7	104.45	102.81	108.72	101.6	108.64	105.39	108.27	105.6	106	106.39	108.77	105.98	100.42	102.54	106.18	104.69	109.16	105.78	104.76	106.07	106.08	103.4	103.54	103.75	108.45	105.46	106.16	112.61	101.01	102.68	104.49	106.55	105.2	104.55	101.79	108.16	111.1	100.49	105.62	105.3	103.93
96.819	100.92	97.097	102.13	100.82	96.334	99.721	99.774	101.75	101.1	96.733	94.036	97.683	98.596	95.765	97.18	99.095	96.853	104.44	101.17	100.61	97.867	99.843	102.89	101.05	98.454	104.72	101.64	97.971	99.572	98.475	99.88	98.555	98.623	97.061	99.036	101.83	98.14	98.778	100.09	95.026	100.57	99.688	99.792	101.63	100.28	101.9	100.61	100.68	98.725
104.93	106.01	102.44	106.82	106.54	109.72	104.02	104.28	107.08	105.18	102.38	103.03	105.29	108.35	105.72	101.87	108.07	104.12	106.24	102.92	104.85	107.82	107.41	104.84	105.4	103.09	106.11	107.17	102.78	107.92	106.76	110.31	106.81	105.9	105.05	109.85	103.74	107.68	108.79	108.13	104.1	106.31	107.31	104.09	106.88	108.93	102.91	108.81	105.84	106.01
103.83	107.61	102.11	101.18	102	106.92	104.32	105.6	107.43	106.21	104.32	106.08	105.14	102.67	103.97	105.5	102.94	105.29	103.14	100.41	105.64	106.71	107.79	104.61	102.53	104.29	107.58	107.2	105.4	101.42	101.59	102.67	98.704	106.3	106.83	107.71	102.88	100.62	104.14	103.39	105.44	106.61	107.22	105.87	104.43	105.73	103.76	107.64	107.71	109.8
99.151	99.537	101.59	95.972	100.05	98.579	99.043	104.16	99.773	103.85	100.31	101.51	97.672	99.932	97.911	99.851	104.17	104.05	99.948	95.136	99.287	102	97.751	97.323	100.65	100.95	98.826	100.18	101.58	100.3	100.86	101.82	100.39	99.893	99.582	103.97	103.82	99.961	102.82	99.643	93.571	99.427	97.341	98.102	99.424	100.84	98.935	102.7	99.169	93.469
106.21	102.74	106.21	100.66	101.97	102.94	105.87	105.85	104.34	103.89	102.86	103.33	105.05	100.06	105.32	104.48	104.16	106.79	100.8	107.33	111.36	103.54	102.13	106.02	105.82	107.46	103.74	102.41	106.69	103.32	102.89	108	101.44	105.37	103.45	103.39	104.58	103	99.907	100.45	101.53	103.17	105.86	103.96	108.32	105.91	100.81	105.21	104.22	102.46
111.19	110.72	110.66	112.36	114.21	112.79	114.79	112.69	109.88	113.85	110.6	117.06	110.43	109.53	113.28	108.97	111.14	122.28	114.1	117.46	107.47	111.16	114.82	112.62	112.21	109.47	109.61	111.1	106.81	107.22	111.89	111.51	112.07	109.35	109.39	112.44	108.82	116.64	112.42	107.77	113.07	116.99	111.52	110.51	113.98	113.27	107.07	107.17	109	111.98
104.48	100.77	101.27	103.46	97.502	102.75	101.54	99.971	96.561	98.748	102.21	100.9	98.504	101.26	101.12	99.156	97.909	101.61	102.77	100.86	99.762	96.572	101.9	101.97	99.487	100.76	100.47	102.33	93.954	102.42	104.1	95.531	101.37	102.34	100.49	97.755	101.7	99.363	101.17	101.38	99.758	102.93	99.976	106.13	99.488	101.49	98.685	100.27	102.44	99.908
107.08	105.55	103.64	107.86	100.72	103.33	106.42	110.24	106.56	109.24	106.23	106.01	104.44	102.12	103.84	105.33	105.82	103.26	106.33	106.01	109.52	103.81	103.93	103.16	104.65	108.24	102.4	106.97	105.86	108.07	104.87	105.15	101.34	100.53	106.91	108.97	106.28	105.65	103	106.43	104.37	106.15	102.86	106.85	103.07	104.5	106.33	107.09	106.18	103.44
106.33	111.34	114.79	113.54	114.32	112.77	112.42	112.53	108.79	111.74	113.36	109.7	110.59	109.98	107.54	113.99	110.67	111.68	110.13	106.11	110.34	109.92	113.42	109.77	110.08	109.28	114.91	107.89	111.42	110.15	117.44	112.68	112.12	110.89	105.81	108.87	108.85	110	113.77	109.61	114.05	112.13	110.73	111.1	110.52	109.61	109.9	107.64	112.75	115.56
102.73	105.89	105.21	101.11	106.72	102.62	103.66	105.59	107.43	104.95	104.73	108.48	105.92	100.59	106.63	108.81	102.35	109.44	106.13	104.63	104.47	106.57	102.8	103.3	100.91	103.06	101.22	106.46	101.66	106.62	109.82	103.78	106.87	108.57	102.96	104.47	111.61	107.3	105.63	103.44	103.99	103.53	104.53	100.68	107.92	109.47	102.52	106.22	100.87	103.1
111.12	109.93	113.28	112.7	113.37	114.76	114.6	110.14	114.89	117.27	111.98	112.54	111.31	116.17	113.42	110.29	113.8	115.45	113.31	112.65	110.72	114.6	110.78	111.02	113.02	107.3	110.72	115.81	114.17	110.11	114.08	112.87	114.14	113.57	111.12	113.13	112.75	110.25	113.96	113.8	115.2	110.52	112.6	112.51	114.07	113.75	113.05	114.55	113.39	120.91
98.754	97.943	102.62	97.431	110.85	97.561	103.52	97.066	95.335	98.54	98.025	99.88	100.5	99.811	101.41	98.89	99.156	94.911	101.74	97.469	99.892	96.718	98.025	97.952	100.68	96.879	97.703	103.3	102.54	99.272	104.79	101.56	100.73	96.02	96.459	95.13	104.62	97.106	102.71	101.03	99.379	99.588	102.22	99.747	102.39	97.254	101.72	100.68	102.71	102.62
108.66	107.25	107.84	108.66	110.43	109.14	112.35	110.06	113.34	106.24	108.17	106.61	112.68	113.35	106.02	113.83	108.31	109.39	106.53	108.55	112.08	112.67	108.68	109.4	108.12	114.68	107.75	111.15	108.14	111.62	111.1	111.61	107.64	106.31	109.09	112.97	105.63	104.92	106.43	111.06	114.36	107.7	106.46	113.99	107.12	110.57	107.15	109.07	108.61	105.35
99.007	105.54	102.05	106.93	105.29	107.42	103.66	104.9	101.14	104.48	108.11	101.7	105.8	101.62	105.08	107.23	100.61	100.52	105.62	111.8	106.91	107.17	105.99	103.53	104.93	102.89	108.18	105.59	111.16	102.18	103.97	105.65	105.16	103.93	104	103.34	103.04	105.77	106.98	105.03	109.38	107.13	108.4	109.71	105.91	107.86	104.81	104.57	99.391	102.54
108.28	105.29	101.36	106.7	106.96	104.74	105.84	106.62	105.75	107.66	105.83	105.03	106.7	103.81	104.1	103.6	107.76	101.74	102.57	104.46	105.92	101.43	101.76	105.06	108.38	109.8	105.65	102.22	103.72	103.67	106.96	103.07	104.51	106.48	106.38	103.48	104.75	110.65	105.04	98.893	102.33	106.35	110.47	110.43	109.37	107.66	103.13	106.28	105.54	106.13
117.22	114.42	119.81	117.94	119.93	120.05	120.2	118.54	119.86	119.44	114.76	119.33	117.56	118.24	116.24	117.25	115.95	118.76	116.88	123.45	120.1	118.01	121.13	115.46	112.82	116.32	114.59	114.7	117.78	118.97	118.19	117.24	115.77	116.69	115.87	124.49	119.31	116.86	120.86	121.31	116.7	119.71	113.95	119.6	115.89	121.62	120.11	118.21	112.93	121.71
101.3	105.62	104.55	106.05	102.85	102.66	100.81	105.93	102.06	108.78	106.04	101.92	105.31	102.81	101.59	101.69	103.52	99.828	104.19	110.84	106.4	101.71	104.85	102.84	101.78	105.23	105.14	106.8	108.01	100.18	108.19	106.24	104.28	102.68	104.87	107.36	105.44	103.07	105.9	107.28	106.19	104.95	104.97	106.22	101.23	100.49	103.15	105.33	101.49	102.96
113.06	109.45	114.19	110.12	115.76	114.17	107.72	107.89	110.95	109.83	111.94	109.6	111.94	114.82	112.3	114.92	108.8	113.18	112.61	110.82	113.19	112.13	108.73	112.97	113.77	113.04	113.55	108.58	115.16	109.2	115.09	112.22	110.36	106.73	111.71	109.76	112.99	113.43	110.38	113.29	115.08	114.24	112.13	111.14	108.86	110.31	113.08	111.71	115.37	112.25
105.11	103.46	104.64	106.18	105.54	103.5	104.7	109.76	105.53	104.96	100.99	101.46	104.32	103.24	105.59	100.49	107.88	100.32	104.28	103.29	102.41	105.67	103.18	104.42	102.79	102.36	108.9	101.8	107.03	104.75	111.28	107.97	105.2	107.03	104.54	104.41	105.18	104.22	104.93	103.92	104.75	103.14	104.55	101.14	107.38	101.58	102.74	103.84	100.49	103.87
110.38	114.63	110.44	113.06	111.66	109.26	109.36	114.14	114.61	116.68	110.03	109.72	113.38	111.25	111.59	108.8	111.21	110.8	111.69	112.87	112.44	110.82	109.73	104.75	112.21	110.46	113.63	110.72	110.74	107.91	109.4	110.26	109.77	118.03	109.51	114.86	112.74	109.43	107.93	106.51	110.64	114.05	110.52	107.41	111.01	111.32	111.94	110.27	109.48	112.63
106.08	103.3	101.37	104.99	111.08	109.16	106.75	108.6	104.97	105.45	105	103.1	103.33	108.06	105.56	105.26	102.06	104.21	106.43	107.19	106.76	102.6	105.04	104.14	104.04	104.02	105.28	105.01	106.25	102.15	106.82	103.33	106.73	106.64	102.63	106.73	99.629	107.54	101.35	107.28	104.96	108.31	101.95	105	105.45	106.4	100.59	104.46	103.08	108.59
111.85	108.69	109.18	114.87	114.75	113.79	114.37	113.7	111.47	113.3	108.89	112.18	112.26	112.1	113.21	110.28	111.08	112.06	111.11	112.14	114.16	107.61	111.02	117.68	110.4	115.25	106.13	113.37	114.15	110.82	111.96	112.72	115.18	110.97	112.11	111.92	113.44	106.47	109.91	109.11	112.01	111.32	109.86	113.38	110.92	109.44	113.31	113.83	116.12	111.31
108.85	104.36	106.74	106.84	105.46	101.61	105.23	109.16	106.31	105.56	109.48	106.44	107.7	109.52	106.72	102.39	108.21	106.73	107.71	108.26	108.38	106.16	105.31	105.83	106.43	105.26	107.46	105.61	104.94	109.71	107.09	108	108.73	107.21	106.79	103.85	107.17	111.83	108.7	109.71	104.8	106.18	110.49	111.52	111.1	106.61	109.13	101.74	106.44	102.29
113.87	118.36	115.57	108.54	110.84	112.19	108.56	112.05	111.68	111.07	112.02	111.01	113.05	111.8	113.17	112.88	112.23	111.85	107.97	110.32	114.87	110.92	114.91	112.37	113.44	109.23	113.47	112.48	109.93	110.25	110.53	110.05	113.3	109.86	110.74	112.74	109.11	107.76	112.77	117.94	118	110.52	109.17	112.63	112.21	110.69	110.37	112.46	114.16	113.1
107.84	114.26	113.38	113.67	112.27	111.4	108.85	110.11	108.83	110.17	106.74	112.14	114.23	110.88	113.56	110.54	109.08	115.66	107.67	109.49	110.02	111.71	112.39	115.41	114.13	110.71	114.88	110.43	110.96	110.24	110.7	107.36	112.87	109.47	111.11	109.58	110.49	110.1	108.58	109.35	112.97	107.09	118.52	108.34	112.02	112.13	113.65	111.84	110.32	107.81
114.44	111.46	109.93	110.14	109.3	112.93	112.44	111.09	111.77	110.49	116.58	110.44	110.26	108.54	111.94	114.76	112.79	102.92	113.88	108.45	110.5	111.43	110.42	108.68	112.03	115.3	112.12	113.47	108.9	117.23	109.08	111.59	111.67	113.64	111.14	114.21	110.73	115.65	111.66	113.52	116.75	115.46	111.3	106.88	113.89	110.29	109.85	112.56	111.42	113.35
103.33	109.37	106.89	106.72	103.18	105.2	107.08	104.41	105.1	104.77	99.375	104.65	108.25	109.58	105.13	105.27	105.72	101.8	103.53	102.76	103.69	104.4	104.01	105.5	106.09	101.69	107.03	107.52	104.93	103.11	105.53	109.41	104.92	110.24	105.87	107.51	104.78	102.66	104.91	109	102.7	107.78	109.48	105.04	102.88	107.62	107.83	106.16	107.51	103.11
103.65	101.29	99.553	101.27	97.476	99.757	99.888	99.284	97.83	98.948	98.614	96.212	98.854	96.322	98.1	100.98	101.42	105.27	100.56	97.693	99.193	98.409	105.07	96.474	98.221	100.64	101.61	102.97	99.515	103.85	97.308	98.058	97.27	101.32	99.033	97.499	99.064	99.458	100.95	101.18	103.14	96.845	103.67	99.143	100.35	105.98	97.197	100.04	104.58	99.009
109.23	110.63	108.28	107.15	108.62	108.27	106.71	102.63	104.25	108.33	105.53	103.18	109.46	105.31	105.55	103.54	103.34	105.82	101.77	105.31	107.29	107.75	104.73	108.57	104.51	105.15	108.51	108.55	111.03	104.61	110.67	106.25	104.87	104.66	107.87	106.59	103.09	108.51	110.9	104.05	106.59	106.13	105.18	103.91	106.82	103.89	102.6	104.1	108.57	107.36
100.17	96.169	103.78	102.62	99.178	99.212	99.923	98.792	101.49	102.95	102.83	100.24	102.84	100.98	96.908	99.991	96.103	97.443	98.052	107.24	95.902	101.31	100.64	102.97	104.21	102.56	101.97	98.123	101.41	98.933	100.61	100.42	105.6	97.674	95.708	101.61	102.14	99.385	100.21	96.333	102.11	103.15	100.94	103.11	98.958	102.21	104.42	103.6	101.46	100.28
104.55	102.87	107	106.73	104.44	101.65	103.86	107.39	108.74	107.66	105.93	108.71	106.07	105.54	104.11	104.31	107.58	104.81	105.27	107.17	109.94	109.13	99.815	106.44	110.24	99.874	106.23	104.8	104.27	107.12	111.11	104.84	106.33	102.87	106.32	105.9	103.71	105.89	102.74	105.65	108.57	108.03	100.49	105.13	104.12	106.83	102.32	102.8	106.59	107.39
109.79	111.62	109.6	112.9	114.01	110.59	109.88	107.46	108.58	107.98	116.24	109.26	112.26	107.53	111.93	112.11	112.42	114.68	114.08	111.19	106.97	113.9	113.56	112.18	109.14	109.36	113.48	107.79	110.73	112.68	112.47	111.7	111.88	110.29	111.83	109.65	116.52	112.42	115.46	112.01	107.92	112.35	109.84	113.52	108.1	116.81	110.71	114.95	114.18	110.34
111.49	111.86	107.86	114.92	114.66	109.36	113.78	110.66	110.55	115.12	111.22	113.02	111.1	112.9	108.85	109.93	111.63	109.17	112.23	114.61	107.77	113.44	112.66	108.72	109.34	113.66	117.83	112.23	110.48	113.74	113.45	112.84	112.51	115.48	109.52	107.49	111.2	114.79	110.64	110.87	113.03	114.28	114.31	116.95	110.53	112.88	111.86	111.06	111.7	115.24
98.809	96.528	98.909	99.348	102.05	97.923	101.42	105.88	97.267	103.78	99.138	103.11	100.31	103.86	99.871	98.679	98.858	101.17	98.913	101.44	101.22	100.29	97.93	100.67	98.067	101.26	100.3	98.04	96.52	95.804	103.77	100.49	100.44	98.949	101.16	98.38	98.733	101.3	100.03	99.453	104.21	100.89	99.698	102.59	100.96	101.18	100.37	100.73	97.289	103.13
106.19	107.29	106.62	105.71	107.72	104.45	108.62	108.32	106.89	103.61	105.55	103.99	104.75	105.41	105.1	104.16	107.2	103.78	108.06	109.17	105.73	108.15	100.84	102.87	107.08	105.09	108.46	103.86	104	107.03	108.39	108.24	104.91	102.61	106.81	105.92	103.55	110.71	106.96	106.19	105.44	104.99	105.91	106.06	107.34	110.84	105.53	104.96	105.21	105.61
111.04	116.51	107.95	111.2	113.35	108.02	111.6	112.17	110.96	110.43	107.17	113.99	114.5	109	108.36	107.2	107.55	110.18	109.85	108.66	113.82	112.64	112.18	111.33	111.48	110.79	111.1	109.7	109.64	111.78	106.93	115.2	110.05	110.37	113.3	114.45	108.53	114.36	114.92	113.17	112.84	110.77	109.86	109.09	107.52	110.74	111.16	111.12	109.24	112.11
105.1	103	103.86	103.24	106.48	104.22	100.96	99.993	103.91	107.1	102.92	105.14	108.85	101.01	104.61	105.98	102.38	107.27	101.32	101.9	106.06	103.57	100.85	102.32	103.45	104.51	105.26	102.28	101.11	104.41	101.34	104.58	103.78	102.15	105.32	102.83	104.59	102.26	103.79	107.02	103.17	101.45	99.163	105.22	107.98	104.57	105.31	102.33	101.23	104.08
111.01	108.54	112.82	111.27	109.28	107.31	114.71	109.87	110.28	111.66	113.19	111.37	112.66	111.12	107.71	109.67	106.02	109.89	113.69	109.66	110.91	110.23	113.62	111.26	114.13	111.33	109.7	109.57	114.32	109.7	112.51	106.68	112.93	113.15	109.34	114.25	115.93	107.57	107.4	112.49	110.93	105.12	109.43	116.02	109.65	108.52	109.8	113.43	109.32	109.61
110.75	109.35	110.09	111.44	108.64	113.05	109.66	111.8	112	110.84	111.32	111.35	112.82	114.06	109.6	113.11	108.62	113.9	112.23	112.17	111.2	116.5	109.67	111.71	107.85	113.49	106.3	114.63	114.26	107.19	109.61	118.63	113.58	110.55	110.53	109.26	113.34	115.62	110.98	106.84	106.75	111.29	113.07	113.2	109.74	111.05	112.49	108.43	111.68	110.12
104.63	105.55	109.52	110.79	106.57	106.76	104.36	103.84	103.68	103.41	103.94	104.84	105.57	106.97	107.28	102.06	109.46	106.16	104.93	106.25	99.928	103.81	103.91	105.22	107.82	108.91	106.07	100.46	104.79	110.51	112.9	105.89	105.52	107.72	103.51	105.68	108.46	105.24	104.08	111.36	104.45	103.17	106.92	106.08	103.26	106.78	101.51	103.69	107.68	108.31
110.57	103.45	101.02	107.6	106.86	108.5	101.19	106.38	102.16	102.93	101.74	105.32	107.42	100.96	103.32	109.1	109.91	103.67	103.83	111.05	104.29	107.97	103.62	103.69	104.04	102.08	108.2	105.91	106.84	106.44	110.38	105.58	105.61	104.71	111.59	108.98	105.41	107.5	105.68	103.72	107.61	112.28	105.93	108.69	104.97	105.67	105.32	110.56	105.7	107.7
110.26	105.12	109.63	101.47	107.75	109.06	102.59	106.47	106.17	105.9	104.85	106.16	108.46	106.4	105.64	103.88	108.7	105.31	99.303	104.49	104.11	102.03	104.9	109.79	106.52	107.59	100.4	105.65	106.44	105.07	109.94	104.09	107.36	108.92	101.49	102.95	109.84	109.06	107.3	103.6	103.63	102.75	106.92	108.45	99.254	104.46	111.39	104.02	105.71	108.82
106.53	106.83	106.41	105.88	107.96	108.77	105.47	104.45	109.95	108.25	107.3	109.9	104.88	105.95	103.83	108.56	103.14	110.09	105.46	108.01	107.34	103.48	106.3	104.96	107.78	105.42	101.85	110.78	105.57	104.42	108.13	108.08	104.65	110.28	106.42	99.915	106.89	105.23	110.09	108.45	107.1	106.02	104.65	105.45	107.18	100.49	104.9	103.82	107.29	104.5
102.17	106.42	103.88	106.35	101.65	105.12	102.77	106.28	104.85	99.466	107.08	103.48	105.1	104.32	109.37	105.22	108.12	103.54	105.66	106.09	96.792	103.89	104.21	101.23	100.41	100.79	108.68	104.57	104.58	105.63	102.79	105.26	108.49	100.02	107.33	106.32	108.31	104.31	107.07	104.4	107.22	105.83	105.41	102.55	110.17	103.01	105.42	105.53	103.7	105.84
111.98	107.65	107.54	111.96	110.46	109.11	108.27	112.4	107.25	109.93	106.59	107.69	108.29	110.94	108.67	111.16	110.66	114.2	107.4	109.34	108.11	111.68	112.35	109.89	110.15	110.72	108.72	108.37	110.16	104.73	110.74	111.01	109.18	109.04	113.66	112.89	113.86	106.45	109.4	108.85	111.96	110.37	108.69	112.75	109.03	114.94	108.72	113.66	114.7	108.97
103.47	100.12	96.982	101.81	100.29	98.075	103.07	93.224	97.737	97.147	100.25	99.049	97.259	99.515	99.747	105.71	99.427	98.398	96.747	98.329	97.336	99.547	100.7	96.373	99.483	93.572	95.833	95.319	99.067	102.22	101.81	98.438	96.451	98.515	99.978	97.971	101.79	103.13	101.17	97.351	99.849	98.482	99.045	103.16	96.896	100.48	98.852	101.36	95.609	100.49
107.23	105.05	103.35	105.77	106.67	104.4	105.18	102.54	106.21	102.15	106.27	105.92	105.75	104.75	103.84	105.09	107.85	106.8	109.83	106.89	107.09	107.07	104.68	102.05	108.45	103.36	104.48	108.5	109.73	111.04	106.72	108.2	107.95	103.85	110.11	107.82	106.35	104.76	106.7	101.81	105.76	111.53	111.39	107.62	99.74	104.17	107.16	102.85	108.28	106.49
109.21	111.01	104.71	107.65	111.54	113.9	113.05	110.11	115.67	109.47	114.09	110.24	106.25	111.15	112.6	110.6	107.87	112	114.9	111.08	109.68	113.21	110.26	110.25	111.33	111.17	116.14	112.07	116.04	109.54	110.44	110.07	114.63	109.42	112.52	110	112.5	112.81	113.39	111.83	117.53	108.92	112.24	113.01	113.59	108.72	111.75	108.66	110.99	111.26
105.75	106.3	103.93	105.76	108.91	103.83	103.66	104.27	103.35	108.48	106.11	105.41	107.18	105.52	102.82	106.98	103.66	107.94	108.9	105.52	107.72	100.81	109.59	102.74	103.11	109.37	100.28	106.88	101.84	107.62	108.55	106.6	102.2	104.42	109.48	104.25	106.93	106.99	104.43	108.35	104.52	106.06	106.55	104.74	102.89	107.73	108.39	103	107.22	105.78
106.41	110.93	104.1	103.27	104.43	104.88	106.68	102.54	108.41	104.86	104.37	108.31	109.18	105.3	106.32	104.03	106.29	104.57	106.81	107.86	102.43	104.49	111.32	110.08	108.54	103.57	106.85	104.83	105.87	105.78	105.51	107.39	105.04	106.8	113.88	103.83	102.78	109.03	106.13	106.35	107.48	108.98	103.76	107.16	103.23	107.07	104.38	105.53	104.47	107.85
102.24	97.619	100.5	99.318	102.28	98.929	102.05	95.602	98.396	98.649	100.4	99.909	99.21	100.05	100.06	101.54	101	99.616	102.13	98.786	99.98	102.71	100.03	100.34	106.21	102.94	101.86	98.756	101.43	96.245	102.67	103.24	99.517	103.68	99.896	101.64	103.61	101.64	100.41	103.78	99.844	99.09	99.48	97.952	104.35	98.693	98.56	99.355	100.97	103.9
104.66	105.74	111.37	110.24	105.87	107.04	101.2	106.47	107.55	106.48	105.94	101.44	105.83	106.5	106.85	104.36	107.33	103.04	107.07	108.73	102.25	108.65	107.95	106.71	103.84	102.65	104.78	105.73	107.65	105.98	112.43	105.7	105.72	103.54	104.3	105.26	107.16	103.29	107.74	109.53	101.26	108.68	102.27	103.78	103.87	105.15	104.12	105.82	108.57	106.21
104.51	103.86	106.13	104.35	107.12	105.68	105.76	106.88	106.3	103.17	109.81	110.19	105.4	106.78	104.2	110.67	108.36	103.03	105.2	104.83	106.76	108.45	106.75	104.18	106.66	105.02	108.22	103.51	105.2	105.92	104.75	104.64	106.54	105.85	107.92	104.45	108.29	103.91	106.65	104.78	107.38	107.35	106.17	103.26	110.36	104.92	102.57	109.24	104.95	106.82
107.35	113.11	109.42	109.16	107.42	111.53	109.62	114.49	111.89	105.2	111.77	108.09	109.99	112.2	108.04	109.87	108.63	109.32	106.17	106.9	105	112.23	111.61	113.25	105.28	108.64	111.05	111.8	106.8	109.14	115.3	109.59	111.31	110.35	109.59	104.71	111.1	110.32	107.26	109.6	112.46	112.7	113.2	112.88	109.89	107.87	110.18	108.19	110.12	105.94
97.563	100.29	96.734	97.015	97.111	101.24	97.085	102.53	99.423	101.11	101.17	99.513	96.789	99.489	99.427	99.146	102.36	100.9	101.12	102.28	105.18	104.74	102.34	100.94	101.52	101.25	102.31	98.345	102.24	99.644	101.94	102.14	104.1	99.225	99.195	102.48	102.52	102.35	101.31	98.713	103.35	101.42	101.72	99.089	98.166	106.24	99.211	101.49	99.978	102.53
108.74	109.87	111.65	113.2	107.63	113.09	110.88	116.15	110.14	112.98	113.22	113.21	109.83	111.97	114.71	108.75	109.58	111.22	108.71	109.49	110.14	109.36	116.21	117.42	109.68	113.04	113.57	110.8	111.64	114.18	107.55	111.9	111.96	115.29	106.25	114.55	109.95	107.87	112.51	112.46	111.16	111.93	116.06	108.63	112.41	110.08	108.07	109.41	116.37	110.27
108.99	109.03	105.16	107.8	104.88	105.91	104.87	112.98	107.98	108.01	107.6	102.64	106.84	105.52	110.78	108.4	103.73	106.52	105.67	108.53	106.27	106.48	105.68	104.92	105.35	108.28	99.654	103.95	107.7	107.27	106.63	106.44	105.44	109.2	109.23	101.22	103.48	109.14	109.32	108.42	107.86	106.11	103.65	103.29	109.55	104.16	105.88	101.74	106.6	107.37
108.65	108.31	111.57	105.05	104.55	108.38	104.3	106.33	104.16	105.82	101.81	109.11	106.42	109.65	104.66	105.27	107.6	106.67	105.16	109.95	103.99	101.79	104.47	105.63	104.79	105.29	103.65	106.7	103.24	104.6	109.12	108.46	101.73	107.49	102.98	103.77	104.16	111.17	105.99	107.06	104.7	102.53	102.29	106.24	108.64	100.61	106.96	106.13	102.53	102.7
107.95	106.53	106.14	106.92	105.19	104.27	113.24	107.34	110.08	111.82	104.82	102.68	108.47	110.19	102.65	107.72	105.03	101.68	110.41	103.39	111.03	108.87	107.4	108.76	107.37	106.32	104.72	106.3	107.91	107.98	106.75	108.16	102.96	104.91	102.76	105.12	106.02	103.31	103.39	107.59	107.65	105.23	101.02	105.48	108.25	107.05	108.73	107.59	106.15	105.68
104.14	100.78	98.829	104.28	95.951	97.67	100.25	102.25	102.08	98.064	102.94	100.35	96.034	101.37	100.19	104.94	101.63	98.426	102.6	99.567	99.333	103.73	100.93	103.56	95.542	100.21	102.59	97.57	97.83	101.38	97.423	103.28	102.38	99.987	102.42	97.49	96.221	101.55	99.673	98.589	96.919	99.545	98.993	100.96	101.77	101.17	101.56	101.59	101.54	102.13
104.49	107.39	106.23	107.48	104.48	107.77	105.77	103.19	107.2	100.84	103.89	105.64	100.59	105.83	106.88	106.87	106.05	104.9	105.14	105.73	106.85	104.77	111.05	104.74	106.49	102.33	108.39	104.62	108.1	104.81	109.35	102.7	105.49	105.74	104.45	103.45	103.19	110.8	105.7	101.5	104.85	106.13	107.22	106.78	111.18	106.85	109	105.66	104.09	108.3
108.79	107.71	107.59	107.75	103.18	102.42	107.8	105.61	102.4	104.09	100.17	104.74	103.86	106.36	104.99	106.85	108.16	101.77	106.86	106.31	106.02	105.28	104.49	104.11	103.97	107.18	107.81	107.2	108.5	105.34	108.13	103.02	105.75	105.22	107.28	108.01	102.24	105.07	103.96	103.73	107.49	107.54	105.94	103.99	103.99	101.45	103.72	108.2	109.05	105.64
107.07	103.35	99.914	107.4	104.73	105.71	103.89	108.29	107.33	107.09	105.18	104.91	104.82	103.3	105.33	108.24	106.58	102.59	106.08	107.66	104.99	106.8	101.86	106.04	106.56	105.09	103.68	109.51	108.58	108.77	106.96	106.94	103.58	104.3	106.09	101.28	105.85	107.92	104.29	104.91	108.28	103.91	103.61	105.51	104.14	102.97	101.93	105.31	104.27	104.05
109.07	111.53	109.75	114.21	110.22	113.95	105.51	107.76	111.08	114.49	114.23	113.27	110.98	110.39	112.96	111.92	112.08	108.73	107.28	111.44	109.76	115.68	113.3	117.45	108.58	106.57	112.53	104.88	108.96	108.41	113.44	109.38	109.69	113.12	109.84	109.74	114.77	109.62	111.19	114	113.18	112.57	109.9	111.61	111.67	108.67	111.77	109.46	111.87	110.45
100.17	101.02	105.21	101.92	104.29	104.75	101.01	97.018	104.66	102.61	95.972	100.22	101.1	101.81	101.94	101.85	96.095	96.078	104.46	97.938	103.65	96.573	101.02	99.796	99.668	100.8	104.2	99.129	100.91	96.28	101.56	103.83	99.089	102.29	99.024	101.61	105.33	100.14	101.2	100.07	99.7	100.31	102.45	100.68	101.23	97.332	99.501	101.45	106.59	103.69
104.68	106.99	106.14	107.43	106.56	107.48	109.07	104.64	106.78	110.24	104.48	103.21	106.58	105.49	107.34	111.06	104.24	107.52	106.05	106.46	105.83	104.87	106.27	104.34	107.58	111.26	104.49	104.29	105.96	107.34	113.76	106.07	108.13	104.62	110.39	108.68	106.17	109.68	107.89	103.09	104.71	106.51	105.48	105.53	109.94	101.79	104.17	109.27	104.7	103.59
103.48	104.78	107.03	105.24	107.77	104.4	104.78	103.37	103.04	103.46	105.48	106.5	106.71	101.2	106.12	104.21	104.55	101.56	103.98	104.1	110.3	107.43	106.61	104.91	105.16	103.36	108.87	103.26	104.61	100.4	105.09	104.45	105.69	102.44	104.43	100.75	109.44	105.59	102.74	107	102.1	105.67	107.17	101.32	106.89	104.96	107.51	104.32	108.89	106.26
107.5	105.96	106.73	102.71	97.286	105.81	107.64	105.41	106.89	103.54	107.59	102.58	101.78	104.61	106.83	101.73	105.46	106.64	105.75	103.65	105.64	101.04	104.13	106.33	104.45	103.7	106.06	104.74	105.5	103.39	106.66	106	107.05	112.03	103.81	103.12	107.36	104.58	103.34	109.15	108.08	105.29	103.74	106.42	108.31	102.2	107.35	104.93	108.12	104.21
104.03	104.62	102.01	105.13	105.51	103.44	105.72	104.5	104.41	109.38	103.75	105.64	110.9	108.2	104.73	106.76	105.68	106.27	103.02	100.35	107.15	109.51	107.01	107.07	105.84	105.3	110.46	105.4	108.33	104.17	108.02	102.66	105.41	109.71	103.96	106.07	106.76	104.59	107.43	103.78	104.97	103.35	102.92	106.25	105.01	105.05	106.01	104.49	108.77	102.74
100.38	101.42	97.908	106.13	105.74	101.91	106.51	103.24	103.49	109.98	104.19	106.38	105.33	106.68	103.13	102.06	104.09	104.58	103.94	103.94	104.74	101.97	104.65	100.36	101.89	108.02	104.35	104.99	104.8	103.54	107.46	104.36	104.19	104.54	105.81	98.299	103.4	104.85	105.34	106.78	104.64	105.67	103.78	105.2	102.74	103.92	104.51	105.68	103.31	106.42
113.56	109.9	108.52	108.28	112.52	110.07	108.88	112.59	111.86	108.31	112.39	109.19	109.81	113.27	115.21	108.26	117.56	102.99	112.81	112.56	111.87	111.36	112.89	113.6	114	112.89	118.56	108.46	106.72	111.48	109.72	111.89	117.25	110.24	110.88	113.31	110.04	108.99	110.98	111.07	110.92	108.29	111.74	111.35	112.5	110.28	110.29	113.28	113.29	111.5
109.9	108.82	111.24	106.3	112.35	109.05	108.88	107.54	108.96	112.98	108.88	110.88	110.87	113.34	107.71	113.34	114.89	112.58	111.82	107.84	116.45	111.96	113.2	110.82	110.41	106.82	111.95	110.37	109.26	110.26	114.39	110.18	113.2	116.12	109.37	114.55	110.07	114.05	115.22	110.73	111.23	110.89	108.02	110.54	110.72	112.84	111.14	110.54	108.02	111.23
104.82	108.34	107.06	106.22	101.43	106.47	103.9	105.95	103.82	102.52	104.23	103.24	106.52	105.46	104.48	106.41	105.83	103.11	104.51	103.34	106.89	106.22	106.86	102.12	106.69	106.77	104.54	107.05	103.1	109.59	106.9	104.11	108.14	102.11	107.37	106.52	107.3	105.13	105.85	104.39	105.02	102.97	106.94	106.56	106.61	105.18	107.11	105.49	106.83	100.8
106.79	107.18	110.88	105.52	107.42	105.13	107.54	106.97	105.73	104.9	102.2	110.19	105.82	106.6	103.74	103.68	101.18	107.22	104.78	106.83	109.94	105.9	105.48	102.23	105.38	101.63	109.49	106.65	107.42	103.78	107.75	103.62	106.57	108.45	110.6	99.535	110.88	109.3	106.7	107.01	105.51	104.74	102.11	106.64	110.98	109.72	106.2	104.09	105.33	105.58
105.43	107.16	102.92	106.33	105.1	105.08	102.47	106.37	104.33	106.74	105.74	101.71	102.84	102.83	104.9	104.82	105.76	102.62	102.65	103.68	103.87	106.96	98.145	100.67	98.971	104.87	100.78	102.56	99.511	106.43	102.58	102.82	105.84	105.39	103.6	104.62	104.41	107.1	103.1	103.63	103.88	104.34	106.1	106.15	101.18	99.001	103	102.82	102.14	103.04
111.15	109.54	108.04	109.03	112.44	111.93	111.31	114.68	108.18	112.78	111.78	111.74	110.33	110.89	112.96	115.75	116.38	110.8	106.65	113.35	109.33	107.23	107.48	112.85	110.11	111.2	110.96	109.32	113.19	113	112.84	109.85	110.69	112.8	104.78	113.15	112.37	108.07	111.85	107.88	114.12	109.59	112.38	105.61	113.68	107.1	109.68	113.61	109.36	110.45
105.86	108.77	105.54	102.79	105.37	105.79	105.88	104.2	105.75	105.6	104.85	107.55	103.98	99.409	103.08	105.16	103.31	103.9	104.75	104.64	102.8	103.08	104.43	103.08	104.33	106.74	107.67	104.18	99.796	108.47	103.74	107.65	105.9	104.85	102.58	105.77	105.76	103.99	97.424	107.27	108.11	104.03	104.93	104.86	105.09	100.09	106.5	104.67	107.57	104.78
109.63	111.81	112.53	114.36	112.36	115.29	113.41	112.32	110.8	113.98	110.57	109.58	112.44	113.42	114.4	112.61	112.25	109.1	109.66	113.01	112.91	111.46	108.9	113.2	111.62	111.65	112.68	109.15	111.99	107.14	115.37	112.14	110.92	108.57	110.91	108.91	111.77	106.03	111.39	109.29	107.95	110.35	110.97	111.96	113.99	111.35	115.16	114.17	112.93	114.49
102.42	108.25	103.15	102.5	109.75	104.45	104.12	104.21	101.99	106.19	104.03	101.32	101.98	102.6	102.39	104.95	111.14	106.51	108.49	107.1	101.61	105.89	104.6	103.6	107.25	100.77	104.13	106.48	101.7	102.14	100.88	107.93	104.13	102.27	104.95	103.14	102.34	105.83	101.73	106.46	101.48	107.26	105.45	101.2	102.72	103.18	100.35	104.76	102.35	105.68
111.99	107.53	109.22	110.84	105.6	113.19	112.32	108.24	111.71	108.88	110.01	112.18	112.97	110.93	110.39	106.78	114.52	114.27	110.32	112.24	108.95	111.07	108.23	111.39	110.39	114.22	110.08	111.91	108.88	108.77	113.71	108.96	110.2	107.79	110.56	106.41	109.2	109.13	116.81	110.94	109.36	109.78	113.26	108.34	108.57	111.77	112.27	112.11	109.43	112.26
98.697	107.96	103.14	103.51	101.74	106.16	109.23	102.97	103.69	104.73	107.04	103.56	104.78	106.06	102.29	102.31	107.44	108.82	104.69	100.39	103.84	105.42	106.25	104.55	105.11	105.34	101.23	107.37	102.74	104.06	100.43	102.47	104.63	109.33	105.03	105.59	100.69	102.13	100.56	105.81	105.55	105.76	105.61	104.41	101.03	102.1	102.11	106.1	108.94	104.57
116.53	119.22	118.98	112.93	114.19	112.02	117.95	116.48	114.1	112.66	121.3	117.62	119.08	116.83	117.57	113.18	112.87	118.22	116.3	119.51	118.06	111.48	116.83	110.6	113.97	116.7	113.86	117.93	119	115.34	120.62	118.98	117.72	119.85	116.03	114.97	115.88	112.88	116.01	116.9	115.71	115.9	117.74	112.28	118.37	116.78	116.99	114.55	117.06	116.62
94.529	98.663	97.644	104.48	102.97	96.571	99.132	97.66	102.27	93.878	99.305	102.22	96.145	100.97	95.495	102.64	101.72	102.19	101.07	100.96	102.05	100.83	97.848	101.57	98.731	104.19	99.849	101.41	103.44	102.95	104.1	99.961	103.07	100.02	99.034	97.739	102.86	103.12	96.083	93.914	98.373	97.941	102.3	101.91	104.56	102.14	103.17	97.88	101.31	99.7
113.99	113.81	111.46	113.02	112.44	113.98	107.67	113.09	112.28	110.13	111.62	108.09	115.83	112.19	110.02	112.68	109.63	107.56	118.87	113.76	116.13	116.53	110.71	106.63	112.4	112.69	114.1	107.87	113.72	116.11	111.34	107.97	111.12	112.7	112.2	113.48	110.03	110.7	108.63	114.91	108.16	116.3	110.44	109.58	110.15	112.88	114.26	113.29	109.25	114.37
103.68	96.392	94.685	100.76	101.61	98.448	97.547	102.25	97.076	100.92	97.585	97.813	99.795	97.957	101.3	96.64	102.24	101.62	100.79	102.08	99.482	99.193	96.411	99.874	97.009	100.53	97.262	96.963	98.14	98.196	94.006	96.977	102.7	98.936	94.934	102.19	97.083	97.65	96.66	98.604	97.325	103.3	98.972	104.91	97.751	96.124	100.12	102.23	95.472	100.17
108.02	112.14	111.66	109.69	111.11	109.75	113.29	108.4	110.57	109.97	109.7	114.68	111.15	107.61	107.38	104.93	108.7	110	110.38	113.75	112.37	108.13	112.09	110.78	107.33	112.53	112.44	112.88	108.72	111.85	110.69	111.92	108.83	106.37	110.03	112.43	108.78	105.68	109.21	114.1	110.32	113.34	109.7	111.99	110.67	113.73	112.16	112.17	109.3	110.91
104.92	102.98	106.08	107.59	105.04	102.71	108.61	104.7	107.82	104.59	102.43	109.54	107.34	106.06	105.88	105.18	102.12	104.18	107.77	107.15	104.17	104.7	105.37	107.54	103.4	101.65	100.93	106.91	105.79	104.29	104.58	103.34	105.35	106.18	103.96	108.63	102.06	109.45	103.03	104.41	109.74	108.38	104.89	106.61	104.37	106.15	104.62	102.13	105.64	107.4
106.95	107.05	104.11	102.53	100.76	97.941	103.42	103.65	105.35	108.39	103.44	102.9	107.41	104.39	108.85	104.2	104.43	103.95	107.49	107.56	109.69	106.17	108.21	104	107.02	103.95	108.54	111.99	107.84	105.47	106.84	106.01	104.22	109.28	106.38	105.08	108.69	106.91	105.5	107.21	97.619	107.26	104.76	105.17	102.21	105.84	104.53	106.83	109.17	108.32
109.67	108.46	110.71	106.27	104.8	109.47	107.71	103.73	106.21	106.41	108.77	105.25	100.98	106.46	111.86	103.41	106.43	105.11	110.85	107.34	105.43	105.6	107.29	107.87	107.02	106.9	108.13	109.2	105.3	108.1	108.2	108.16	109.72	109.42	102.87	105.53	106.27	102.85	106.26	107.03	103.91	104.84	108.93	107.14	110.14	107.46	104.3	109.87	104.66	102.8
110.66	111.33	113.14	111.26	112.62	110.85	111.14	111.99	104.59	113.54	112	106.39	113.11	113.76	112.42	113.16	114.9	110.76	109.9	113.03	110.23	112.87	114.46	112.49	115.04	116.47	115.31	114.5	111.59	108.15	113.31	110.64	112.75	113.99	111.18	112.02	107.43	109.98	109.83	114.3	111.1	110.59	111.16	112.33	107.99	112.56	114.46	113.77	105.9	112.47
111.85	124.93	118.58	114.81	117.62	117.21	117.75	118.61	117.4	114.3	119.15	114.99	111.28	116.66	118.56	116.57	117.47	115.74	117.13	114.79	116.89	114.72	114.74	121.03	117.01	112.77	113.26	111.75	113.6	118.76	114.87	114.08	116.43	117.6	116.6	113.39	117.95	117.93	116.66	121.26	115.92	116.15	113.4	121.68	117.71	116.08	118.06	116.26	114.52	115.4
101.52	108.02	94.495	100.21	100.1	98.068	99.533	97.23	97.737	100.74	104.49	98.411	96.639	98.064	100.01	100.67	101.64	101.39	100.03	102.71	101.85	101.4	98	102.5	99.442	103.02	103.59	102.41	97.134	104.44	98.3	100.4	100.83	102.17	98.527	98.612	100.64	100.14	101.49	101.73	99.24	100.04	98.003	99.057	97.142	100.39	102.88	100.77	103.17	97.471
100.62	101.09	100.81	96.942	99.674	99.216	105.2	103.06	101.96	101.15	100.81	99.719	100.52	96.582	103.57	99.58	101.39	98.661	101.15	98.001	99.162	102.78	101.38	103.04	102.53	99.425	99.231	96.727	100.02	95.25	100.94	103.16	99.159	99.817	105.74	103.3	96.249	98.195	103.15	98.09	99.94	96.178	100.1	104.05	99.658	101.17	100.95	93.75	105.27	100.31
100.35	106.58	105.24	100.83	107.61	105.09	108.02	107.99	104.21	107.55	102.05	107.49	106.24	103.85	109.51	107.26	104.15	103.18	110.05	108.39	106.78	100.07	102.88	103.55	105.84	107.18	105.79	106.36	105.96	103.7	103.64	103.49	108.01	107.5	105.71	101.95	105.35	102.45	105.21	108.78	109.27	103.61	107.77	107.11	106.72	108.19	105.35	107.55	102.82	110.29
103	102	102.2	101.2	97.368	98.693	102.65	101.79	102.51	101.21	100.02	97.847	102.03	98.263	105.03	98.443	97.964	97.407	99.831	97.676	99.216	103.14	97.744	100.52	99.301	103.14	102.93	99.107	96.143	99.113	98.919	96.868	97.84	102.13	102.38	106.34	101.61	98.138	102.21	101.23	100.86	95.017	101.09	97.293	101.08	99.401	96.058	100.64	101.33	101.57
105.93	105.92	105.74	104.66	104.21	107.59	105.07	107.47	100.92	109.91	106.02	104.63	103.06	104.01	105.39	108.21	105.15	106.18	105.21	105.14	103.99	102.85	106.71	106.23	102.81	103.77	106.2	105.68	103.6	104.68	107.69	103.39	103.33	104.33	103.49	102.15	105.32	107.27	103.62	104.34	105.57	107.3	104.93	105.56	108.17	105.3	99.439	104.73	106.79	104.56
112.69	111.28	112.4	110.3	109.95	111.31	111.54	111.49	111.62	115.01	114.19	110.75	110.25	109.3	113.27	114.4	113.43	111.94	110.48	112.18	115.04	114.39	113.3	105.62	111.51	117.25	110.6	108.45	114.61	109.66	112.37	117.7	115.17	115.12	110.93	109.34	111.45	108.97	106.68	110.09	116.19	113.08	112.4	113.16	110.7	111.78	111.59	111.98	116.14	109.66
99.979	104.97	100.43	106.4	105.62	108.67	106.23	103.34	110.32	103.01	106.94	104.81	103.84	102.34	108.22	108.33	106.93	106.22	105.05	106.17	106.6	105.86	104.83	106.32	103.36	106.21	103.39	103.86	106.05	102.78	104.17	104.1	104.92	98.584	104.97	105.94	105.87	102.11	107.27	104.31	105.2	111.98	104.04	103.64	105.85	104.28	107.17	110.21	102.78	102.77
116.8	121.96	112.56	115.72	120.71	121.05	115.5	119.4	119.21	115.71	117.73	117.05	117.57	121.84	118.65	118.71	115.94	118.2	112.72	119.22	117.45	120.76	118.12	119.46	118.22	118.46	120.47	119.37	116.57	114.35	119.17	121.8	116.96	114.4	117.69	115.56	117.5	118.39	115.17	117.12	119.4	122.7	119.95	116.44	116.65	118.07	117.02	116.67	116.44	119.91
107.3	105.73	100.06	108.92	107.18	105.72	103.56	104.4	104.83	103.63	109.53	107.08	105.82	105.12	104.23	109.05	107.86	104.49	104.49	102.52	104.05	103.49	103.94	105.33	103.38	110.74	103.11	109.73	105.64	105.36	103.45	104.33	108.32	106.28	106.25	105.92	106.08	102	103.28	104.16	103.79	102.33	105.28	106.85	104.72	103.46	105.43	104.44	106.08	106.05
114.52	118.82	118.67	119.66	117.02	117.11	112.95	122.16	118.36	120.17	116.8	117.56	120.28	119.45	119.55	122.12	118.29	116.42	122.54	116.78	116.59	123.7	118.76	117.58	122.3	119.16	118.96	120.48	120.78	116.4	114.41	117.49	119.72	119.59	116.64	118.4	123.45	116.12	115.94	117.46	114.44	116.36	118.58	116.45	115.21	116.94	119.11	118.93	119.73	118.34
99.701	103.35	97.445	99.884	98.256	100.54	95.345	100.2	96.897	101.85	99.473	99.034	104.16	99.667	101.29	101.04	98.829	101.04	99.159	96.309	100.01	97.465	100.5	101.5	100.28	98.993	103.88	96.619	101.18	103.38	98.97	95.332	103.44	100.53	98.766	98.43	98.136	104.93	96.333	98.943	97.043	103.06	104.15	102.58	102.57	96.287	100.88	98.421	100.76	96.833
111.66	110.84	115.14	107.82	106.36	110.28	109.52	109.42	116.66	113.97	114.19	111.53	111.21	112.71	112.29	111.54	113.45	109.16	113.59	112.02	118.04	110.95	111.65	112.65	111.79	113.47	111.14	112.17	110.27	110.36	112.24	109.2	113.99	115.1	110.88	111.1	112.17	111.15	111.32	110.17	110.21	114.59	109.82	109.22	113.1	109.6	110.23	110.9	113.61	113.77
105.7	108.55	107.14	107.34	111.81	106.85	105.26	102.24	105.85	105.85	105.08	106.65	104.18	108.57	107.64	106.06	108.28	105.65	106.67	109.8	107.72	105.37	105.57	105.62	102.87	104.51	104.19	104.24	109.69	105.84	108.54	107.71	103.73	105.75	100.04	105.13	103.07	106.56	106.17	107.79	106.07	107.86	110.29	111.04	106.9	102.14	103.5	104.9	102.69	106.22
106.66	106.33	105.69	108.61	107.52	105.19	101.85	103.88	107.31	108.2	105.85	104.91	106.25	102.45	110.01	99.679	106.52	102.75	108.2	102.29	104.23	106.77	105.74	104.76	105.46	107.75	106.59	108.74	104.19	104.08	106.35	106.17	110.28	109.66	103.34	105.03	110.56	105.96	103.64	106.4	102.89	106.93	103.69	109.75	106.62	107.05	105.77	102.34	104.79	102.41
111.34	111.32	109.36	116.08	114.99	109.94	114.21	108.95	112.83	108.75	109.77	112.25	111.47	112.62	111.68	112.76	114.09	112.66	110.34	113.88	111.12	111.97	115.91	111.6	113.63	113.08	114.93	111.11	109.86	116.9	115.85	113.96	107.97	111.43	115.01	110.43	111.39	112.56	109.8	106.69	109.27	110.16	109.72	111.33	109.74	112.79	112.42	112.11	112.16	110.58
109.27	112.09	113.23	111.73	111.63	108.98	109.07	109.79	111.9	109.88	110.65	110.5	106.17	111.19	114.33	113.59	107.86	111.62	107.25	105.66	109.62	108.71	110.74	112.72	109.78	116.41	110.57	107.85	111.44	113.45	110.08	109.19	107.3	107.74	113.93	110.88	114.44	113.08	108.46	108.22	116.59	115.72	113.14	111.24	111.83	114.35	109.53	115.25	108.45	111.39
107.85	106.98	104.78	104.77	106.05	105.78	99.641	107.68	108.54	106.1	105.1	103.3	103.43	105.15	106.3	105.45	106.74	99.53	104.81	107.03	105.57	104.16	103.97	106.46	110.31	103.59	103.53	100.96	104.65	100.64	102.56	106.63	104.98	105.77	104.88	100.63	107.11	102.86	103.28	103.41	107.41	106.74	105.02	107.35	106.95	100.84	105.22	108.23	104.76	106.24
112.23	105.79	113.17	111.63	110.46	116.04	113.7	112.78	115.65	111.27	114.2	108.03	110.6	116.43	114.37	109.92	116.99	115.19	113.7	118.36	113.08	110.8	110.57	110.91	109.1	106.22	113.31	110.62	109.32	111	109.39	114.01	110.16	115.88	109.76	113.25	111.1	118.92	107.7	111.95	112.59	113.91	114.35	112.57	111.46	110.9	111.44	110.68	110.7	112.16
115.11	107.06	110.15	114.54	111.12	110.37	110.69	114.88	111.18	110.57	112.49	110.95	111.92	112.74	107.47	108.94	109.97	111.37	118.08	115.62	112.86	112.46	114.54	113.61	115.59	109.83	108.47	111.21	111.15	109.02	110.61	109.9	119.33	114.34	110.21	113.34	112.7	110.25	115.23	111.38	111.34	111.3	113.34	108.22	112	110.71	113.13	109.85	109.34	110.17
108.4	105.64	105.1	106.86	103.5	108.22	103.84	109.7	108.42	106.02	103.48	105.9	112.82	109.97	108.9	107.3	103.78	101.14	108.47	105.95	106.07	105.48	110.3	106.61	108.66	105.46	105.21	104.23	108.35	104.48	108.1	102.23	102.5	105.41	104.1	108.34	108.1	106.69	109.13	103.41	103.87	103.83	102.93	99.184	106.04	111.57	106.23	109.38	106.61	110.12
106.44	107.31	104.86	107.19	102.44	105.4	103.81	101.84	106.67	108.04	102.33	102.78	107.93	107.46	107.12	106.29	103.32	107.03	109.42	111.73	102.51	112.22	103.7	107.12	108.87	105.55	107.42	104.91	107	105.68	106.81	105.49	103.78	106.54	100.8	108.01	109.29	104.98	109.05	100.84	104.04	103.13	104	106.84	104.23	110.2	105.03	103.63	105.76	104.89
103.28	104.04	103.99	103.65	104.49	102.93	106.28	104.63	103.12	103.09	105.3	107.23	100.18	109.53	106.13	107.64	102.3	101.57	102.99	99.875	110.07	105.95	102.67	103.25	102.86	105.67	103.51	108.5	104.54	104.23	109.66	105.34	107.32	103.74	103.63	108.04	103.97	100.51	104.19	107.13	107.53	110.04	105.22	105.63	108.01	104.96	109.05	109.19	102.01	109.51
99.716	106.79	105.65	105.46	101.08	105.47	103.84	101.67	101.04	108.47	100.77	104.5	107.5	99.466	101.24	105.82	101.66	106.66	105.66	106.45	100.85	103.42	102.12	101.22	103.67	104.34	106.12	104.53	105.87	107.54	100.12	106.26	104.63	104.44	104.41	104.42	109.52	101.76	100.31	107.52	107.57	100.88	104.36	103.34	104.08	106.51	104.69	104.4	107.42	105.58
113.85	112.57	113.8	114.05	110.63	110.09	109.52	111.23	111.98	109.12	108.13	110.74	108.77	105.79	113.83	109.28	111.13	108.95	107	112.66	107.98	109.38	113.47	108.75	111.35	108.63	110.09	108.84	108.02	111.19	110.9	111.57	114.71	108.02	107.51	112.39	105.22	108.82	108.29	111.13	112.59	109.13	105.56	111.66	110.2	104.36	107.22	108.57	112.78	102.08
99.385	99.663	99.148	104.43	100.7	99.22	100.45	101.25	99.277	96.601	101.99	100.65	101.95	100.39	97.421	97.364	96.146	100.11	100.24	101.36	103.49	95.538	102.68	99.069	102	98.751	104.6	100.16	100.16	100.3	101.61	101.73	99.716	100.79	99.609	97.214	103.74	101.67	98.341	100.38	102.79	96.62	102.11	100.9	95.883	100.79	104.64	100.21	98.432	102.21
113.52	108.09	111.77	111.81	109.08	112.37	112.11	116.08	115.37	112.19	113.64	111.73	107.49	114.47	112.39	112.83	111.8	110.18	114.86	105.96	115.96	110.57	113.74	112.23	109.84	112.61	113.26	110.5	110.93	112.97	115.33	112.55	115.16	108.93	116.97	118.55	108.63	110.27	109.59	111.94	107.75	113.88	116.11	113.55	112.14	113.68	109.64	112.94	111.31	113.98
110	108.65	103.95	98.452	103.46	104.59	102.94	104.05	106.71	107.99	103.12	104.32	99.344	107.98	106.6	107.45	105.77	105.33	103.47	111.21	103.59	101.94	108.36	104.2	101.67	103.09	105.57	105.7	109.07	105.08	102.29	101.44	101.91	107.52	106.1	104.05	108.94	100.53	108.42	105.6	103.64	108.94	102.9	103.72	105.21	106.76	105.86	100.73	102.37	103.13
107.72	99.887	108.74	100.08	105.78	104.32	105.16	101	106.26	108.17	110.63	105.21	107.08	111.79	108.49	102.15	105.59	101.65	97.877	106.45	109.93	103.44	104.92	104.19	105.31	101.63	100.19	103.84	105.14	104.63	104.34	105.61	103	108.97	104.87	107.94	107.06	104.4	107.14	103.06	105.1	105.99	107.21	102.8	104.75	106.44	106.83	102.79	106.34	95.968
112.4	111.93	108.05	116.35	111.15	107.8	109.97	111.34	113.48	111.84	109.35	115.38	111	112.51	106.41	109.6	108.19	114.96	109	108.28	113.73	114.27	111.74	110.84	106.88	109.19	111.52	109.39	110.16	109.03	114.47	111.7	113.7	112.81	110.87	116.22	111.04	109.14	112.89	111.86	111.11	112.11	105.95	108.75	109.77	114.26	109.73	110.43	114.08	113.14
104.51	104.83	104.88	102.82	104.06	105.26	102.39	108.64	106.88	107.49	102.91	105.15	107.28	104.55	102.42	103.88	105.77	102.7	105.84	103.09	102.49	107.32	105.49	100.31	104.74	108.93	105.26	105.14	107.06	102.98	102.07	105.1	108.18	104.89	108.13	105.16	108.52	107.49	105.94	104.54	108.19	107.68	102.58	108.78	109.17	107.44	105.38	105.97	102.37	107.63
101.83	103.03	100.47	104.38	102.89	102.14	102.8	100.51	101.24	102.98	100.07	102.93	100.57	101.94	99.573	102.26	104.07	100.87	101.71	99.271	98.437	102.02	105.36	100.42	96.493	99.83	101.84	98.728	101.66	101.9	101.48	97.009	97.918	105.49	100.39	99.518	98.906	98.201	102.36	96.088	98.809	102.27	102.57	98.138	102.2	102.05	97.41	102.22	100.7	99.977
106.7	104.62	106.77	101.31	104.65	108.99	103.52	104.55	106.43	107.72	108.84	103.59	103.64	103.77	111.21	99.408	108.2	105.31	108.81	108.29	108.83	109.26	104.7	105.61	107.69	105.1	107.76	105.3	110.92	104.99	108.59	109.79	103.36	102.82	108.18	108.62	105.05	108.76	110.54	106.48	106.35	105.32	104.09	106.56	109.51	103.92	109.26	104.38	99.812	106.29
107.28	109.2	104.16	102.05	110.88	106.79	103.97	108.92	101.13	104.07	105.65	107.94	103.93	102.07	105.2	106.28	101.32	102.23	105.12	107.82	105.94	103.12	109.15	113.28	106.64	103.81	106.43	104.34	110.26	104.37	106.79	106.84	102.84	105.22	107.19	102.6	105.01	107.04	105.21	107.9	110.32	106.28	109.46	102.65	106.13	104.8	109.84	102.91	106.7	111.95
98.824	102.53	101.56	96.259	99.204	98.1	95.511	96.245	100.28	100.16	100.7	100.16	99.483	99.689	99.144	100.14	101.39	95.327	97.067	98.278	103.19	96.884	99.195	99.643	96.598	95.6	98.677	99.052	98.277	97.937	98.707	100.2	99.762	96.349	99.476	101.16	101.21	95.227	100.2	97.177	104.15	99.823	98.851	98.089	98.945	98.316	101.22	100.23	96.636	102.02
103.69	103.84	105.15	102.24	104.56	103.92	105.67	103.44	105.54	104.5	105.09	102.43	106.87	100.68	103.71	105.9	106.96	107.21	104.72	102.28	106.92	104.81	106.11	106.59	104.62	105.75	108.94	106.22	108.87	108.93	106.86	109.01	104.27	101.99	106.31	105.99	104.83	107.55	105.98	105.54	100.16	106.35	105.31	103.17	105.03	98.615	105.4	100.35	108.72	104.51
111.39	110.9	112.84	108.05	111.23	112.78	114.33	111.85	115.14	110.82	110.72	111.65	111.6	114.57	112.47	108.69	114.39	110.35	111.73	114.33	110.11	112.22	108.27	113.06	114.99	111.22	114.4	110.29	111.66	111.92	113.65	112.88	113.34	116.77	113.18	114.69	109.6	109.03	111.88	113.81	115.81	115.26	112.57	116.9	110.63	113.61	113.5	114.65	111.16	108.4
117.68	118.83	115.11	119.43	111.97	118.32	116.25	118.7	118.2	119.39	112.67	116.96	118.55	116.33	118.42	118.39	117.01	120.11	120.01	119.58	118.53	119.41	115.89	114.07	115.63	118.51	112.47	116.66	115.75	117.37	120.76	117.41	117.31	120.04	120.16	121.67	121.48	118.55	114.83	121.21	119.25	117.53	115.5	117	119.96	115.58	118.24	118.6	113.2	117.35
108.35	105.66	106.81	102.08	108.52	106.11	107.19	103.12	101.55	101.94	103.65	103.54	105.14	105.56	106.11	111.63	103.98	106.17	107.54	103.8	103.32	105.89	103.79	102.55	106.5	103.63	105.04	109.23	105.38	102.87	103.95	103.34	109.11	108.12	106.89	106.68	105.9	103.88	104.34	103.17	103.95	99.129	103.63	103.73	106.46	102.8	105.44	107.7	101.7	107.48
98.476	99.345	102.07	99.978	96.773	98.082	99.242	98.986	101	102.83	100.38	102.95	99.823	100.01	102.37	97.837	100.22	100.01	103.09	99.675	95.067	98.088	100.67	100.3	100.41	101.64	103.81	100.37	102.2	99.025	98.46	98.894	98.658	101	101.58	99.266	96.593	104.52	101.43	99.01	100.44	103.48	101.07	100.08	101.64	103.87	98.041	97.009	97.936	95.272
109.75	106.24	108.75	110.16	108.68	107.05	109.1	103.03	108.02	107.53	104.75	110.95	107.71	110.57	110.82	104.38	106.6	108.73	111.48	110.75	105.89	106.78	107.45	107.6	102.21	109.43	104.39	107.69	111.89	109.08	109.86	106.29	103.21	110.63	107.94	106.66	107.93	107.65	104.2	105.98	107.93	107.39	108.76	107.49	105.35	110.14	106.45	107.06	107.83	105.28
103.97	106.3	107.52	105.13	106.52	106.82	106.65	106.58	102.17	104.37	102.56	105.58	103.34	103.98	101.18	103.86	105.73	106.19	109.23	107.26	102.46	106.26	104.2	104.17	103.01	106.67	106.09	103.59	107.01	97.768	103.39	104.94	107.1	106.94	106.15	103.98	101.84	105.17	103.42	106.89	106.76	107.99	107.82	101.04	107.35	102.97	104.54	104.53	100.79	105.53
98.754	102.53	94.671	103.53	98.747	100.35	98.777	97.271	101.46	101.63	102.97	96.515	96.812	101.19	96.712	98.791	99.414	100.19	100.38	96.834	98.942	101.32	104.32	96.835	98.233	97.357	99.111	99.192	97.727	99.431	100.84	99.18	96.345	98.491	103.77	100.8	104.24	99.446	100.21	102.88	101.82	100.7	98.131	99.237	102.41	103.25	102.03	94.367	101.34	104.36
104.28	101.06	101.57	102.83	104.26	106.73	109.01	109.45	103.56	104.87	102.61	102.2	104.2	104.8	99.265	103.06	103.96	101.32	104.07	105.28	103.12	99.919	103.84	105.26	102.71	105.86	102.02	108.04	104.89	104.99	105.51	102.14	105.31	101.26	104.99	104.87	101.99	104.56	103.61	110.03	100.07	105.1	103.12	101.67	102.87	107.24	104.88	104.34	105.03	103.79
105.3	111.44	103.26	108.7	104.85	105.59	107.67	106.03	105.6	108.41	108.41	104.65	109.54	106.86	109.47	107.68	101.96	110.68	105.84	108.58	102.12	105.61	108.4	109.71	107.14	105.75	109.43	110.3	109.49	110.61	108.78	105.69	109.27	108.85	106.67	107.17	110.39	109.84	109.73	109.61	107.1	104.3	107.71	108.01	105.31	106.64	106.41	111.89	105.72	108.45
114.32	112.36	107.39	114.06	111.11	110.81	108.09	108.34	106.99	110.87	112.55	112.43	109.02	110.13	109.41	111.53	117	114.42	107.23	109.66	113.11	109.57	110.02	113.24	111.69	114.85	115.08	107.84	112.58	107.25	110.78	115.14	112.98	108.06	110.7	110.77	110.77	113.59	117.71	112.4	110.12	112.65	110.89	111.6	112.02	113.83	109.15	106.43	112.23	111.14
116.06	122.26	121.92	115.62	116.35	119.14	118.06	118.19	120.11	120.58	113.32	115.59	118.57	116.77	121.83	117.52	120.01	120.02	117.87	117.68	117.63	114.83	116.85	117.47	116.16	121.62	118.41	121.46	120.36	112.52	119.15	117.76	119.9	118.47	116.33	115.39	116.87	115.36	119.81	119.99	117.62	116.36	116.42	118.28	112.8	118.45	120.9	112.4	121.94	116.75
106.41	104.33	103.26	103.28	103.6	105.4	102.75	100.25	101.43	98.855	99.857	101.57	96.864	102.07	100.16	99.344	101.29	96.516	102.64	99.471	101.55	100.86	98.024	103.83	99.127	99.755	101.28	101.31	96.106	102.91	98.65	102.83	104.05	97.418	101.26	104.04	99.662	98.777	102.13	100.64	101.88	101.5	97.207	99.382	100.55	97.842	100.79	101.5	101.25	100.28
111.25	103.78	107.26	105.7	105.31	106.88	106.16	107.85	106.57	104.87	106.38	106.77	110.69	106.03	104.42	105.2	103.43	102.95	108.33	106.81	103.24	107.8	105.15	104.65	106.45	104.76	108.32	102.96	103.51	104.49	111.26	106.76	106.08	106.7	102.99	98.962	105.99	103.4	110.09	107.11	106.49	104.75	103	104.12	102.74	103.22	103.79	107.15	106.94	103.07
111.08	113.68	108.84	110.33	108.81	109.33	106.72	113.14	113.58	106.98	110.6	106.87	109.95	110.54	109.82	108.91	112.56	108.69	110.56	108.6	112.55	108.33	106.73	113.98	108.34	110.71	114.12	106.9	111.65	107.3	115.04	110.22	111.99	105.77	108.17	109.26	112.81	114.72	101.89	108.55	105.3	115.34	113.06	109.83	111.4	113.4	110.28	109.83	108.22	107.92
96.194	101.17	91.72	96.998	95.436	103.81	105.45	97.689	99.782	94.639	100.29	99.718	98.689	101.76	96.601	102.9	100.13	98.613	100.7	99.282	100.08	100.95	98.932	101.69	102.89	102.15	98.717	99.729	101.95	101.01	98.511	100.5	102.72	96.976	98.981	98.949	99.042	95.734	99.884	99.413	101.72	99.005	96.415	98.549	97.93	101.19	99.73	99.751	100.28	102.63
100.76	100.49	102.53	94.975	100.27	102.31	102.38	99.277	99.873	99.295	101.2	99.895	98.654	101.29	101.02	103.18	96.735	100.16	99.946	98.889	97.833	96.798	101.56	102.55	100.6	98.775	98.28	95.837	97.455	96.186	102.61	103.78	99.874	101.22	100.2	96.65	99.519	101.75	101.13	94.18	101.76	98.788	101.11	98.368	94.797	99.373	106.24	100.35	98.968	100.24
108.71	112.76	114.35	116.78	111.19	109.97	110.49	108.24	112.14	113.56	110.77	110.33	111.1	110.8	112.04	111.24	110.5	111.71	112.9	107.96	112.87	108.72	107.74	111.75	114.04	112.51	116.09	110.76	113.3	108.91	107.59	107.95	112.2	111.19	107.44	117.83	110.03	107.6	108.98	109.84	110.77	110.93	113.03	108.07	109.08	110.83	111.28	106.83	112.1	114.78
113.18	108.16	114.8	105.79	112.06	109.26	114.25	114.7	107.3	108.74	111.81	109.34	106.99	107.16	112.22	112.64	110.07	114.48	113.79	109.45	110.85	109.37	113.28	105.61	113.37	114.63	111.54	110.32	114.96	110.13	114.19	110.11	113.35	112.64	112.29	107.36	113.26	110.94	111.55	109.73	112.73	111.47	112.87	114.58	111.04	111.01	111.9	113.01	110.88	116.39
105.09	107.02	111.86	105.19	106.55	110.74	106.55	107.51	106.09	105.55	105.5	110.05	103.98	105.94	106.03	104.18	104.85	104.56	103.43	108.02	107.84	107.4	108.65	105.58	104.85	108.21	102.36	109.6	108.31	105.58	107.63	109.93	103.59	110.43	105.96	107.85	108.27	102.25	107.11	107.32	107.35	106.5	105.96	107.43	104.56	106.69	111.25	106.01	109.71	107.91
108.32	110.75	105.78	104.24	105.98	105.86	108.42	107.1	107.92	104.41	106.49	107.3	104.17	102.72	110.36	99.223	105.59	107.18	105.35	106.23	108.14	105.28	109.3	102.99	107.09	101.13	108.04	109.29	106.84	104.98	104.95	105.58	109.06	103.26	107.89	106.59	108.35	109.05	108.09	105.71	100.22	109.29	108.95	110	106.84	109.22	105.7	111.55	106.31	107.58
107.74	111.76	114.36	109.77	108.64	105.72	111.87	112.41	113.1	110.08	110.09	113.81	111.69	111.06	113.02	109.51	108.49	112.63	110.03	113.79	110.5	109.92	111.96	110.29	111.73	113.54	107.55	108.37	111.58	107.89	110.45	113.19	107.82	112.32	114.46	110.87	107.91	114.27	113.22	112.24	110.65	114.09	111.92	114.07	111.01	109.56	110.48	112.02	107.81	116.07
111.79	114.04	111.49	113	111.75	110.19	107.75	113.68	112.34	112.28	113.06	109.06	113.29	108.28	108.82	109.75	112.39	109.32	107.14	113.96	110.49	108.69	107.86	109.79	108.82	106.15	110.98	110.05	110.93	111.03	110.2	109.94	109.56	109.34	109.02	110.33	108.76	104.74	112.53	106.31	110.76	111.57	107.26	109.91	108.1	109.97	111.23	110.12	111.54	110.09
108.9	115.23	111.6	113.98	111.75	111.12	110.56	113.26	116.96	119.03	111.06	112.53	111.81	111.02	110.47	112.15	117.61	108.96	114.45	111.34	109.9	117.67	108.09	112.57	115.16	113.16	110.36	111	111.16	111.27	107.65	112.31	115.48	114.39	111.19	111.97	113.49	112.04	111.47	112.55	113.82	113.68	110.44	111.93	112.55	113.52	112.75	110.65	110.02	115.23
104.44	105.96	108.31	106.65	107.52	106.18	102.39	103.73	105.84	109.45	107.02	108.47	108.58	105.91	107.02	107.09	105.39	103.54	103.76	109.24	105.09	108.2	101.62	106.57	105.72	111.13	104.9	104.75	108.69	108.14	106.58	106.78	104.48	107.38	106.47	106.65	98.93	108.12	105.12	112.19	103.71	109.11	102.44	99.992	110.78	107.39	104.19	105.62	109.34	108.5
102.56	110.46	105.23	103.79	105.61	106.7	105.06	106.29	107.48	107.88	104.91	103.17	105.82	106.4	108.01	104.4	106.42	108.46	106.55	106.5	101.63	104.97	102.6	100.53	106.4	108.68	102.96	107.95	107.23	107.33	109.4	101.92	103.73	106.91	104.05	104.11	103.01	107.36	105.6	103.67	104.78	102.58	100.92	104.25	103.01	105.9	105.36	106.06	106.25	106.75
111.89	109.85	111.19	112.36	111.6	111.88	112.76	109.79	112.91	115.05	112.72	109.35	109.11	115.53	114.67	108.04	110.41	113.88	113.41	105.47	111.94	109.09	111.29	111.09	113.26	113.39	108.52	111.36	111.23	110.75	112.47	105.21	112.43	112.64	111.77	109.06	108.3	110.67	114.06	112.26	109.06	110.75	109.11	111.63	111.62	111.66	108.77	110.53	109.66	115.21
106.16	102.78	101.78	107.21	101.24	101.56	102.15	99.607	102.17	105.35	103.26	102.34	105.05	99.738	97.131	104.6	101.41	95.792	99.474	104.07	101.94	103.69	97.879	103.87	102.71	101.3	104.61	101.6	96.417	99.581	102.59	103.27	100.88	105.32	100.07	100.3	97.301	95.877	99.778	100.87	103.37	100.46	98.52	98.674	105.57	97.716	99.769	105.67	100.77	98.99
101.52	102.23	101.58	102.57	100.25	100.45	99.453	101.56	106.89	100.7	102.96	102.47	99.201	100.01	101.52	99.967	97.749	103.14	103.04	101.29	106.35	101.4	97.092	100.05	99.858	97.419	102.97	102.94	100.48	99.3	100.05	103.21	97.854	101.2	101.27	98.104	103.44	95.897	102.98	102.16	97.561	101.31	99.853	96.932	104.4	102.45	98.762	100.2	98.798	101.78
119.83	114.56	118.77	121.63	120.9	117.34	122.15	117.2	121.83	120.11	123.87	116.21	112.02	115.49	120.19	114.94	117.13	117.9	120.02	121.21	118.67	116.25	116	117.96	116.79	119.57	112.68	115.23	118.02	117.5	121.22	116.74	116.47	118.31	121.91	116.94	116.97	121.4	117.69	117.79	117.95	119.91	115.85	119.46	112.74	119.93	115.06	118.72	115.56	112.01
103.14	101.38	106.63	105.25	98.184	102.11	103.69	109.17	106.5	105.17	100.2	101.48	106.74	105.82	103.79	105.04	101.7	103.6	104.36	100.64	100.42	100.67	105.17	106.83	105.41	104.57	102.54	107.73	102.87	105.22	105.55	108.76	105.29	102.98	104.52	110.46	107.15	105.79	106.51	103.59	106.54	105.82	104.76	101.98	105.9	100.39	105.31	105.89	103.33	107.15
121.92	118.98	113.1	116.32	117.03	119.8	113.94	118.79	117.04	120.13	117.88	117.39	122.17	113.2	120.13	119.15	118.01	119.16	114.54	116.39	118.01	124.28	116.26	115.47	121.47	118.14	114.72	119.02	118.54	117.2	114.61	118.76	114.84	114.11	114.05	122.4	118.39	115.17	121.41	115.67	120.07	117.94	119.83	123.51	119.31	117.5	123.2	116.63	116.49	120.51
110.51	113.27	107.26	113.5	111.3	115.92	114.6	109	111.23	112.6	109.25	111.35	110.63	115.21	110.61	113.01	111.37	113.31	111.75	115.66	117.11	115.22	110.55	113.8	110.78	113.91	111.9	112.82	114.65	110.19	112.63	113.85	108.1	117.76	111.37	116.44	110.63	112.05	111.82	115.17	109.34	114.36	114.92	118.35	112.13	112.68	110.16	110.18	110.56	112.82
106.98	97.718	103.35	100.93	101.98	101.89	102.53	104.09	105.63	103.86	107.37	101.99	108.46	107.59	106.79	109.2	104.03	103.51	107.05	104.37	104.81	100.33	101.14	102.62	104.96	107.32	104.4	108.71	102.89	102.53	107.46	100.73	106.8	105.95	106.16	101.28	104.69	108.03	105.81	104.31	108.69	106.7	101.94	102.59	103.7	107.27	103.03	101.08	105.75	106.44
110.33	110.49	112.11	114.02	106.67	110.47	108.04	110.76	113.52	111.39	109.9	111.6	111.3	110.47	111.85	111.12	110.5	115.01	111.98	109.79	106.41	113.41	113.74	112.43	109.97	112.5	109.76	109.98	111.66	108.28	110.39	111	111.85	111	113.33	106.79	113.38	115.27	113.21	112.43	104.31	112.43	112.57	104.7	110.59	109.91	107.94	114.27	110.25	110.4
99.63	103.18	101.34	104.56	101.55	100.19	103.06	97.055	100.06	97.361	99.572	95.797	99.74	99.53	100.52	104.85	101.43	102.11	95.977	102.4	103.27	101.41	98.317	97.308	102.27	101.28	98.734	100.24	100.37	101.78	101.46	103.85	102.22	99.162	99.259	101.9	98.929	102.21	98.818	100.94	102.62	99.157	100.44	100.82	97.667	97.621	100.36	106.23	104.22	98.722
116.41	115.67	116.13	113.68	114.19	119.87	118.12	121.38	118.71	113.91	120.47	120.22	116.42	120.38	114.08	122.55	118.15	116.34	119	118.67	119.46	122.28	115.15	120.23	116.05	121.02	118.23	116.82	116.54	119.34	117.05	117.6	116.8	115.46	119.09	114.52	115.44	117.11	118.51	118.71	122.39	118.52	113.21	119.63	120.96	119.31	117.34	111.72	115.23	117.83
105.2	105.61	99.364	106.25	107.27	109.58	100.94	107.61	101.74	109.62	104.21	108.15	108.31	103.5	102.58	103.62	100.36	106.63	105.35	104.69	106.42	106.6	102.77	108.05	108.18	105.43	108.53	101.69	105.76	107.55	102.43	102.79	104.58	105.36	108.19	103.37	106.84	104.42	106.07	103.11	102.87	103.63	106.42	106.92	106.36	101.28	103.17	105.09	103	104.06
109.84	107.12	110.27	111.33	108.24	111.22	110.41	111.48	110.42	108.4	109.1	110.2	110.59	114.23	111.85	109.44	112.31	110.89	111.17	113.29	108.96	108.66	110.89	113.22	110.87	111.49	107.22	112.45	112.63	109.22	114.49	110.32	114.74	106.33	105.62	111.26	108.46	108.46	111.56	110.07	106.84	107.56	111.54	112.11	111.38	106.53	108.45	111.76	112.32	105.73
106.45	107.18	105.42	102.51	106.88	103.55	108.9	110.23	104.91	106.59	103.82	107.23	108.31	106.64	108.04	105.19	110.24	105.77	104.79	108.87	106.35	105.41	110.19	105.13	106.47	104.07	105.47	104.84	106.81	103.23	105.27	105.55	110.45	105.96	104.68	108.51	107.96	102.63	102.86	107.59	107.53	106.41	106.25	111.51	103.66	104.01	105.84	106	105.73	103.18
108.27	105.51	107.11	103.08	105.02	106.14	102.34	104.06	105.56	103.64	105.05	105.1	98.818	105.69	104.35	101.07	106.63	101.11	96.246	100.95	105.94	103.55	98.619	105.71	102.92	103.12	105.04	108.68	102.76	105.27	105.56	105.56	103.97	106.13	103.59	101.57	101.74	107.27	103.29	104.31	108.36	109.25	110.04	101.49	104.1	105.74	103.72	104.8	106.22	104.14
117.42	116.44	116.77	110.89	114.7	117.06	115.51	114.01	114.47	110.79	112.95	117.18	117.28	119.64	120.49	117.79	120.59	117.46	114.04	115.09	116.47	111.32	119.25	118.22	116.37	117.79	110.86	115.69	121.8	111.65	115.95	117.25	115.16	115.65	112.76	112.69	115.65	115.24	117.12	114.32	117.34	111.57	114.19	117.69	120.91	119.21	112.1	114.42	116.14	112.73
104.15	104.49	107.04	104.17	101.85	104.81	103.72	104.76	106.03	102.24	101.71	104.92	104.66	106.93	103.15	107.16	105.21	102.27	100.82	107.62	103.89	109.68	107.13	102.32	102.32	101.84	102.28	105.68	108.38	102.06	102.25	105.31	103.98	106.01	104.64	105.94	102.64	104.18	104.64	107.38	105.19	105.67	102.74	107.72	106.02	98.814	104.65	106.69	105.21	106.04
107.35	111.09	112	112.04	113.22	114.86	112.1	112.75	113.1	107.68	108.27	111.72	108.21	111.87	107.81	109.33	108.62	115.72	109.54	114.03	112.34	110.2	116.08	108.54	110.44	109.93	108.55	111.32	114.07	111.65	113.64	110.64	113.13	109.43	113.62	107.79	109.35	113.59	106.84	111.44	109.04	113.57	111.46	112.92	116.23	110.39	114.44	109.72	115.96	112.01
105.55	103.72	106.06	109.43	107.47	106.22	109.66	106.49	108.93	107.79	105.76	103.72	104.4	102.39	107.56	110.8	104.44	106.05	107.26	101.87	100.74	106.03	106.91	104.84	112.59	109.19	104.91	107.35	104.47	109.56	106.54	109.24	107.27	101.51	107.04	105.41	110.66	103.23	106.09	108.29	101.87	105.63	106.27	104.83	108.52	106.92	109.3	104.99	109.53	107.57
104.29	106.38	106.77	104.31	105	111.14	100.37	104.49	107.11	105.52	105.57	105.34	107.36	106.27	107.65	109.2	104.46	110.31	108.84	105.29	103.88	102.09	104.93	109.19	103.79	107.58	107.97	108.66	104.03	108.6	109.33	110.6	106.05	108.37	107.41	105.62	108.22	108.72	102.94	104.06	104.67	105.5	105.5	105.02	106.93	103.87	103.05	104.89	107.98	103.21
110.75	111.61	114.45	114.15	113.27	111.24	112.28	115.72	111.57	111.03	110.01	109.74	113.5	112.97	112.34	110.25	106.77	113.99	114.46	113.68	115.05	113.69	115.71	113.72	114.41	109.76	112.61	112.93	109.38	115.14	112.38	115.86	110.7	116.04	114.01	107.59	118.25	117.23	111.79	109.94	113.18	114.3	115.81	109.63	110.01	112.64	111.21	112.46	119.98	111.13
105.42	105.64	104.04	107.43	105.54	105.93	105.61	102.79	109.13	105.6	102.32	106.77	110.26	109.75	106.66	112.3	107.93	108.3	105.11	102.9	102.56	101.27	106.54	108.84	107.99	103.48	106.85	108.11	108.44	105.56	105.34	104.87	102.68	106.68	111.38	105.36	106.63	103.46	106.96	106.93	111.33	112	106.75	107.34	99.452	106.76	107.13	110.21	105.17	109.12
104.41	101.22	99.419	98.279	99.784	96.63	101.27	99.299	96.109	94.696	97.225	98.897	99.292	99.612	103.33	94.457	99.992	99.878	101.14	99.153	99.494	100.57	101.99	102.27	102.79	100.51	98.175	100.85	103.16	101.52	99.977	101.09	97.41	103.74	100.6	100.16	97.198	98.96	97.427	101.71	100.58	99.8	100.83	101.78	100.35	95.22	101.84	99.725	96.658	102.59
107.73	107.9	106.02	107.3	107.97	106.5	108.26	110.07	107.27	107.89	104.76	105.65	108.18	103.42	106.48	106.94	107.57	101.07	107.13	105.37	107.11	102.92	104.22	104.88	103.14	109.36	107.45	109.68	106.33	111.71	108.26	103.13	102.91	107.2	105.48	105.75	104	105.1	105.63	103.84	109.82	107.39	103.5	109.85	105.71	109.39	105.12	107.59	110.61	102.54
104.31	105.57	104.65	101.83	103.82	101.12	104.88	108.28	102.34	105.93	103.89	101.76	107.66	102.93	107.38	104.38	106.18	105.71	107.2	108.74	107.56	105.71	106.65	107.38	106.47	103.92	104.49	107.67	105.67	106.11	107.04	102.11	104.7	107.75	106.53	104.65	104.46	104.97	106.64	103.13	102.46	106.14	106.44	109.2	109.74	105.38	108.44	109.74	107.05	110.05
107.41	109.71	103.93	105.08	105.28	104.82	104.84	106.96	105.65	104.8	106.41	108.99	108.05	105.31	107.24	105.71	103.33	99.6	102.63	100.8	104.14	108.77	104.59	104.8	106.42	103.15	103.8	104.39	106.35	109.58	106.83	111.05	105.47	105.46	104.66	104.53	108.6	110.35	107.05	107.64	104.51	104.95	106.11	106.83	104.01	105.19	105.63	110.13	101.62	103.38
108.61	112.1	104.36	101.06	102.59	100.67	104.06	103.77	101.82	103.14	103.39	109.51	109.62	105.58	102.33	100.59	105.97	104.41	107.68	108.37	103.54	104.95	104.89	100.2	106.22	104.87	103.29	102.89	106.6	105.71	105.37	106.73	104.64	104.88	104.85	107.4	104.79	104.87	103.98	104.83	104.46	108.05	105.01	107.44	102.59	105.67	108.38	104.91	107.39	105.02
113.26	110.69	113.47	111.93	114.56	111.68	112	110.05	115.41	111.83	111.81	113.37	111.66	109.25	113.56	116.55	112.61	114.54	116.38	112.1	113.64	112.28	110.65	112.29	115.19	111.97	111.19	114.09	109.88	114.35	113.5	119.17	116.01	114.36	108.2	111.31	106.57	119.81	113.96	114.07	113.9	112.07	110.55	112.6	108.62	113.83	111.93	116.49	114.21	107.33
100.03	102.24	99.321	98.455	101.29	97.043	101.41	97.611	101.66	105.43	95.118	94.794	96.006	97.945	98.922	101.4	93.979	97.332	100.33	97.894	99.229	101.27	96.336	101.35	96.971	97.502	101.91	97.88	98.788	99.988	101.97	107.84	102	99.74	98.418	102.33	102.04	100.65	99.885	97.99	97.824	99.911	100.35	98.564	100.46	99.04	95.658	103.71	95.811	99.167
93.758	101.99	97.558	93.29	98.916	99.869	100.94	98.555	97.838	101.12	100.48	101.87	101.24	99.65	97.155	93.774	97.517	100.66	97.228	99.774	97.566	96.925	100.35	102.81	98.919	96.804	99.918	98.337	101.4	95.698	96.151	99.62	98.624	100.82	100.51	103	96.954	97.445	98.495	98.931	98.987	100.75	100.59	102.89	102.17	101.35	97.833	96.809	102.87	94.322
102.45	107.43	105.53	106.99	107.46	109.22	104.79	101.85	104.6	102.37	106.49	106.71	103.97	106.58	105.07	103.53	103.66	100.47	107.13	107.17	102.81	107.18	102.16	104.17	105.27	107.71	107.8	110.7	107.22	108.43	108.08	107.79	109.12	105.35	103.91	111.21	110.84	102.73	109.9	104.07	102.59	100.93	104.09	106.55	103.61	107.56	107.38	111.71	102.56	105.91
114.47	111.79	111.56	115	111.86	116.36	111.51	110.59	115.83	112.03	116.31	111.29	115.84	110.59	116.85	113.9	117.37	113.94	112.47	109.98	117.14	111.2	108.32	111.1	114.17	112.52	113.91	112.51	113.5	115.76	111.92	110.28	112.95	110.27	111.72	111.87	110.39	110.12	115.12	113.13	113.1	110.13	111.36	111.61	112.89	113.44	111.76	112.31	110.14	112.18
105.36	104.55	110.53	108.7	109.19	104.27	107.26	103.08	105.15	108.06	110.94	105.36	107.16	100.47	105.96	106.86	107.91	103.52	104.78	106.3	105.24	105.2	109.6	105.78	107.34	104.67	109.72	108.24	105.03	106.14	106.58	105.07	105.61	105.19	109.7	104.91	102.85	101.94	103.79	103.97	105.85	106.67	111.79	106.58	107.07	107.81	105.5	102.73	106.2	107.52
110.4	108	103.78	109.34	107.22	108.07	107.21	107.01	105.79	109	100.46	100.12	100.99	105.41	100.11	106.1	107.16	108.75	106.58	103.38	103.88	104.59	102.67	107.27	103.88	102.77	102.08	106.6	110.15	106.18	106.94	100.7	101.98	104.75	105	105.28	103.97	104.69	107.2	106.19	102.92	103.08	104.01	106.22	106.07	103.6	107.14	103.81	104.83	102.79
103.25	99.845	105.78	105.26	103.41	104.13	105.6	105.06	102.2	101.49	107.03	104.12	109.76	100.46	107.79	102.5	100.55	105.66	107.21	103.49	104.29	108.56	101.05	102.54	104.81	101.75	104.56	103.2	107.76	107.71	106.43	104.92	102.55	105.76	107.06	104.42	103.73	107.5	104.18	105.46	102.24	103.93	105	106.01	104.01	107.33	106.89	103.85	103.3	107.98
107.09	106.99	106.97	106.82	108.04	106.28	110.81	109.62	106.02	101.68	108.81	108.01	110.47	107.86	104.31	105.09	106.02	108.45	104.31	102.34	111.03	106.91	105.96	106.88	108.37	107.86	103.32	105.73	106.09	107.01	107.72	103.95	105.91	103.29	110.54	104.14	107.58	104.22	110.01	105.03	107.52	101.69	112.06	110.41	110.24	105.46	102.76	108.36	103.95	103.8
101.53	106.8	106.66	108.92	104.53	108.34	104.85	110.04	110.17	109.03	107.11	106.77	107.63	107.48	108.99	105.91	105.65	105.66	106.62	110.07	106.99	106.39	107.66	105.85	109.29	103.27	105.57	105.06	102.71	102.73	106.98	103.75	106.95	106.02	107.41	105.42	102.28	108.11	104.34	105.76	103.79	107.91	103.79	108.19	102.97	106.82	105.05	104.97	102.44	108.54
108.53	108.39	108.67	109.63	108.44	110.38	112.93	113.83	111.57	113.49	108.62	112.21	116.24	110.67	111.99	110.75	110.74	109.09	109.3	111.29	109.28	112.19	114.37	112.23	111.21	107.75	115.62	113.03	108.56	111.67	106.68	112.35	111.29	111.53	110.52	114.19	110.07	114.32	109.76	111.72	110.32	114.18	112.85	115.2	113.61	109.93	111.43	107.42	114.46	111.96
102.24	107.4	107.49	102.95	109.74	104.04	108.94	102.27	104.05	107.88	107	106.73	107.66	99.593	105.73	101.81	104.76	109.02	109.63	108.47	109.94	105.76	104.24	108.42	105.08	107.66	112.13	108.76	104.42	104.1	99.881	107.46	107.03	104.91	107.22	102.16	104.68	104.53	108.04	105.42	107.96	108.05	107.69	107.42	103.73	107.77	104.54	106.65	105.07	103.21
106.96	109.55	106.56	111.43	104.68	106.48	106.75	104.66	104.77	105.65	105.42	107.61	101.57	107.31	105.54	103.07	105.77	105.05	107.5	106.94	104.37	106.42	102.08	104.26	108.03	105.92	108.99	110.24	105.99	106.22	109.01	109.51	107.83	108.18	106.79	105.41	103.93	104.92	106.89	105.81	106.32	110.68	105.74	102.83	103.92	103.49	101.43	104.43	112.67	104.41
113.28	108.58	110.65	111.62	108.71	112.37	113.14	111.64	109.53	108.72	112.36	110.98	113.86	108.45	109.24	110.38	110.94	111.53	111.41	110.32	114.14	110.95	111.89	111.45	105.87	106.57	111.47	110	109.07	109.81	113.97	110.45	108.38	111.58	110.01	106.3	110.59	105.44	114.25	114.8	111.64	111.94	106.64	112.15	113.03	113.97	107.8	110.72	111.06	111.35
108.25	104.81	106.43	105.62	108.63	104.2	106.82	106.21	107.18	108.87	108.31	109.1	109.64	111.69	103.32	107.39	104.68	111.64	103.08	104.12	103.7	108.02	105.91	101.84	106.95	106.51	99.773	104.12	107.57	105.6	104.83	106.13	105.67	104.93	107.88	107.17	104.19	104.76	102.72	107	105.08	103.03	107.83	105.2	105.68	105.33	102.22	107.77	106.07	107.88
101.04	103.92	103.26	105.38	107.71	103.93	104.62	106.57	106.39	103.44	104.84	106.15	106.7	106.04	105.45	106.69	101.94	105.89	105.94	106.41	101.2	105.83	105.23	108.18	106.55	105.19	101.97	103.66	101.9	105.76	101.65	106.35	105.16	103.73	101.93	109.12	104.9	105.17	104.21	103.28	105.24	109.18	105.96	106.31	103.29	107.73	103.52	102.2	103.68	103.28
106.99	101.61	106.38	101.06	102.79	104.63	106.41	102.59	100.11	104.72	104.03	102.2	105.46	104.31	101.21	101.86	106.4	101.76	101.21	103.08	107.71	102.83	108.5	103.13	103.98	102.18	103.27	102.92	102.8	100.18	99.509	102.21	101.62	107.14	102.66	106.97	100.61	106.34	102.65	104	104	107.65	102.66	100.04	105.27	105.95	102.29	102.25	103.64	106.47
109.98	109.97	111.22	112.11	114.77	113.39	111.21	113.44	112.41	109.78	112.57	112.06	113.03	114.76	111.97	110.2	113.64	112.5	111.39	112.94	109.95	111.54	110.92	109.5	108.84	112.43	110.29	113.54	110.85	109.71	110.07	114.53	115.77	111.77	112.3	112.27	114.11	112.84	113.02	116.57	112.1	115.78	108.2	114.65	113.03	111.6	114.18	113.52	112.5	111.04
110.47	113.48	111.52	112.28	107.35	115.13	112.38	111.49	111.15	110.98	106.4	107.48	113.54	107.47	115.24	109.28	115.01	110.98	108.54	109.71	113.97	114.94	111.46	112.59	112.57	110.91	109.95	113.99	111.73	109.46	114.34	112.79	113.29	110.69	112.11	116.3	114.07	111.57	114.02	111.35	110.32	112.9	110.47	110.68	109.27	118.16	108.69	107.92	116.94	112.05
104.16	101.38	100.22	100.6	101.68	98.983	101.24	102.01	99.373	98.034	100.39	103.11	102.43	99.452	95.052	101.25	100.39	97.459	98.816	100.5	97.826	104.69	103.95	100.56	99.421	101.91	96.589	97.924	103.42	98.518	100.4	96.937	100.62	100.52	100.84	97.558	98.035	100.53	104.18	100.26	97.026	99.771	102.3	96.015	98.298	100.63	98.492	99.68	101.33	100.07
99.341	101.08	103.29	100.14	100.22	104.07	101.33	102.13	102.41	94.001	98.161	99.183	103.54	99.831	99.335	99.988	102.67	101.44	98.243	100.06	98.104	99.2	97.261	99.122	99.594	97.301	100.98	105.9	99.409	99.201	102.08	98.529	99.097	103.36	96.71	97.249	99.789	99.661	101.27	96.319	98.459	100.96	99.53	97.312	96.583	95.913	101.03	100.82	96.398	100.32
102.98	105.09	110.62	109.47	102.85	106.91	104.52	102.9	104.46	106.25	107.63	111.06	105.46	108.24	106.9	104.26	105.68	112.05	106.5	103.94	103.89	108.2	109.48	101.22	105.74	109.5	104.69	107.25	105.97	109.12	106.65	105.33	106.54	109.7	108.91	107.4	102.93	104.55	108.2	104.83	105.24	105.88	110.78	105.8	105.56	105.69	104	107.85	105.52	104.81
106.16	107.51	104.81	110.03	106.19	105.02	104.7	109.14	105.26	109.72	103.53	105.55	103.72	103.58	106.94	109.11	107.05	103.13	108.27	104.85	105.47	107.59	108.08	105.42	106.95	107.47	105.47	106.55	104.26	110.38	104.14	103.09	101.41	102.86	106.36	104.17	107.63	109.76	104.28	106.35	105.72	105.25	106.28	102.36	105.48	105.4	112.42	104.69	104.79	108.01
112.7	107.81	112.94	107.87	107.64	112.37	113.25	114.68	110.53	110.74	111.01	114.81	111.05	107.86	112.65	112.24	116.3	108.18	111.05	106.78	111.55	112.38	117.07	113.4	113.02	112.85	110.76	112.39	112.64	108.04	112.43	109.63	109.4	110.72	107.14	108.86	115.93	110.38	110.52	112.13	109.25	109.3	110.68	108.17	111.98	113.26	112.75	110.13	113.11	112.24
99.751	103.18	100.68	105.82	96.22	97.092	92.97	102.35	101.95	97.683	97.396	100.28	99.338	104.69	102.09	105.03	95.194	97.607	100.74	97.97	100.24	97.823	99.802	101.22	97.52	99.247	102.17	100.97	100.55	99.458	101.25	102.06	101.53	96.78	102.09	97.564	101.27	99.542	99.879	103.26	101.76	98.348	101.65	98.138	99.46	97.824	100.81	93.273	100.86	97.558
109.54	110.68	107.78	111.32	116.39	112.71	117.27	111.38	111.08	109.18	113.91	107.58	113.1	113.43	112.42	109.97	109.41	112.44	111.47	112.58	110.52	111.49	111.22	109.23	111.65	115.24	110.68	112.23	115.44	110.5	113.28	106.24	110.55	108.45	115.27	108.61	110.46	110.5	113.11	112.97	110.9	108.39	115.67	110.94	111.04	112.6	111.2	115.11	118.17	110.77
104.65	102.24	106.05	107.02	104.75	105.05	104.76	105.45	107.67	109.02	104.58	102.91	104.26	104.58	105.24	103.57	105.7	108.13	104.45	105.4	109.07	106.99	110.31	101.94	106.34	107.19	102.74	107.77	104.97	105.37	109.67	102.45	104.84	102.32	100.87	104.45	103.72	103.87	104.91	107.5	108.72	108.44	102.58	104.18	105.97	104.87	109.05	103.11	105.49	106.76
99.966	99.437	100.7	100.5	98.716	99.476	95.641	101.71	101.97	99.832	101.01	99.586	97.053	96.921	101.97	99.152	99.116	103.49	96.072	100.28	100.99	102.42	99.348	103.82	97.983	97.243	104.87	96.461	101.34	99.012	97.08	96.044	98.678	101.02	99.771	99.357	101.73	99.371	94.932	102.25	99.517	98.157	97.904	99.411	100.11	98.796	97.259	103.25	99.733	99.23
117.7	109.49	112.29	115.26	111.69	108.37	110.37	109.5	112.08	112.84	110.1	111.21	109.67	109.79	112.96	111.54	109.42	112.27	114.18	111.64	116	108.47	111.26	116.89	115	114.06	113.17	111.84	110.85	109.14	112.07	114.01	112.83	112.22	112.32	110.73	110.8	109.32	112.84	111.29	108.28	108.34	114.6	111.46	110.56	111.77	111.09	113.17	111.05	110.34
109.52	104.59	107.13	105.9	104.25	103.42	103.32	102.79	108.16	100.95	103.96	104.2	106.29	103.41	104.63	105.89	106.9	107.72	106.13	106.22	102.85	107.06	105.67	108.37	108.35	103.17	102.15	100.93	102.09	105.97	105.43	106.56	105.67	106.14	103.89	102.43	103.68	104.78	101.47	105.39	106.82	104.38	106.88	106.77	103.23	103.01	104.88	104.25	104.42	103.88
117.1	115.21	117.55	117.66	115.67	118.01	120.14	112.6	115.13	118.45	122.96	117.43	118.84	118	115.96	116.56	120.37	120.69	116.81	124.17	121.98	116.2	117.96	119.66	117.38	116.91	118.31	116.52	116.05	116.11	117.77	118.76	119.79	118.31	116.57	115.67	119.65	115.69	113.97	118.7	119.92	120.04	115.06	118.93	116.83	119.94	113.96	115.83	115.94	121.36
106.74	109.42	108.34	106.83	105.91	106.22	108.83	103.21	109	103.54	103.7	107.98	111.62	106.35	110.13	108.84	106.58	107.66	107.24	108.93	106.27	109.23	107.02	101.54	109.44	105.48	104.05	105.07	102.75	105.66	102.91	106.25	107.63	106.14	107.56	108.23	108.12	110	106.62	105.09	104.45	108.3	108.03	106.04	107.05	107.28	109.07	102.34	102.68	108.16
106.33	102.1	106.75	107.2	104.24	107.1	107.4	101.98	105.42	105.5	103.63	107.41	108.86	110.08	102.69	100.79	100.1	104.08	105.26	110.07	101.97	103.35	102.34	103.33	104.11	105.08	102.96	105.9	105.6	106.83	107.42	100.11	104.29	106.24	105.52	108.06	100.83	103.71	109.25	106.65	106.77	101.1	106.85	100.02	106.54	103	104.46	102.75	107.39	108.24
110.14	112.9	110.1	110.34	112.93	116.74	113.13	111.61	111.43	115.47	106.64	112.66	112.57	111.25	112.48	109.61	110.02	113.01	106.54	110.08	113.28	112.05	112.07	115.12	115.51	108.6	112.83	110.73	110.08	112.47	110.27	113.37	117.5	111.17	114.09	114.84	110.93	111.77	115.16	111.71	110.38	112.84	111.44	113.39	114.5	112.11	108.52	115.84	113.55	112.56
103.53	108.11	110.33	103.54	101.49	106.99	107.21	102.81	104.19	102.45	103.69	105.39	102.92	104.5	105.48	108.08	104.65	102.88	105.1	105.61	103.9	100.45	104.89	98.121	101.8	101.53	104.05	103.94	106.76	105.46	101.67	105.14	101.87	100.47	100.62	100.18	103.14	105.28	106.69	102.4	109.03	104.28	109.63	105.73	102.42	102.33	105.12	105.8	98.635	104.29
104.22	106.76	108.69	103.47	110.6	104.87	109.09	107.58	106.52	103.69	101.6	105.12	105.55	107.38	102.56	105.44	104.57	108.43	106.94	103.52	104.41	106.53	102.72	107.35	106.94	108.93	108	101.99	100.13	108.12	108.86	104.97	108.31	107	105.86	103.72	106.93	102.41	104.88	103.02	101.61	103.19	103.76	103.14	108.49	102.54	103.94	102.5	103.2	105.32
103.47	103.36	99.982	108.01	103.86	105.21	107.1	105.86	102.16	105.79	103.75	104.54	103.84	107.33	105.38	109.65	106.63	106.84	109.08	102.78	104.63	104.35	103.24	107.44	103.43	105.01	106.41	105.41	102.85	103.8	103.39	104.23	104.51	104.07	108.42	101.73	99.95	105.11	102.72	103.35	103.61	108.52	103.91	102.49	103.03	103.65	106.5	101.8	104.59	104.74
111.65	112.99	114.01	111.11	111.72	113.38	111.35	113.44	110.97	111.07	114.62	110.51	109.07	110.88	117.6	113.09	111.19	113.07	110.73	113.27	109.24	114.96	107.1	113.06	108.41	111.9	113.86	112.31	111.4	111.39	113.09	115.18	117.4	112.92	116.11	117.15	113.92	112.94	112.71	111.82	110.56	116.81	111.83	111.82	113.51	112.27	107.89	110.6	112.16	112.71
107.46	104.03	107.97	102.12	106.79	107.54	104.21	104.15	108.33	105.53	106.66	103.14	106.85	105.15	104.33	106.76	102.18	107.19	110.29	108.26	107	104.62	106.91	105.89	108.24	109.97	108.3	103.11	109.36	102.82	108.89	106.35	106.83	104.85	107.57	109.65	105.07	103.97	102.95	109.19	109.01	104.59	107.9	102.09	103.23	103.31	101.48	104.32	105.48	108.58
97.266	102.91	100.89	99.012	101.36	99.155	99.572	100.15	97.908	98.755	100.16	98.105	102.97	101.71	95.57	96.346	98.673	95.273	98.406	96.005	95.913	96.669	101.64	104.43	101.68	98.544	101.63	102.81	99.838	100.85	105.13	100.58	100.79	102.36	101.8	94.723	97.874	96.915	101.11	99.31	100.08	99.249	97.095	100.13	98.119	96.744	101.58	98.675	97.479	95.812
100.84	105.7	105.91	110.54	105.82	103.64	106.13	112.08	110.29	104.56	103.17	106.74	108.64	99.299	108.77	101.32	103.77	103.36	97.961	106.13	103.5	103.39	100.33	106.52	106.54	100.91	105.63	104.63	106.56	110.33	105.45	106.31	104.72	103.57	106.09	103.76	102.36	104.13	103.95	102.79	104.57	103.56	107.29	107.26	105.62	107.38	104.03	105.61	107.83	105.9
104.92	108.96	106.19	108.4	102.07	103.35	103.55	102.93	106.63	106.2	102.41	107.86	107.32	110.69	108.39	102.56	108.6	105.11	105.6	109.36	105.47	105.76	105.12	101.66	104.97	104.55	102.12	104.82	104.63	105.95	104.23	109.72	105.97	103.37	106.7	104.34	105.44	102.08	104.24	108.23	102.34	110.26	101.71	106.97	104.04	106.91	106.04	103.68	110.78	104.93
110.48	109.31	113	107.69	119.31	108.39	110.29	110.04	114.01	109.84	110.37	111.34	110.58	110.89	109.85	114.42	114.24	116.27	111.31	112.32	113.54	114.17	114.24	111.89	113.78	111.41	114.02	112.34	114.55	109.49	110.41	117.75	114.97	113.71	114.34	112.77	113.05	115.87	111.82	114.77	115.93	114.83	113.38	111.19	113.22	110.35	113.2	113.38	111.42	114.5
109.35	109.45	108.2	113.11	111.28	107.79	109.28	113.28	113.26	115.48	112.45	110.1	112.8	110.78	113.56	115.68	108.91	113.98	114.7	115.73	112.85	112.03	111.72	116.52	113.22	109.15	111.53	113.64	111.98	109.64	111.65	110.28	112.5	111.68	110.73	111.87	111.05	114.91	111.14	112.88	113.01	107.68	108.55	116.25	108.73	109.59	111.98	111.53	113.26	112
110.67	108.45	116.46	110.74	107.86	112.02	110.66	108.25	109.86	111.14	110.66	111.96	109.78	111.87	112.1	109.84	111.05	113.45	114.8	109.2	110.48	111.8	111.36	109.09	107.58	113.73	114.97	110.66	107.53	105.72	114.63	110.06	109.78	109.31	113.2	112.12	110.53	110.33	111.73	115.53	112.78	113.5	114.33	115.3	115	110.49	109.93	110.82	107.78	116.21
108.13	111.41	114.38	112.91	114.46	111.87	111.73	115.48	113.7	113.08	111.92	113.67	110.2	111.88	112.35	108.38	111.93	112.26	110.5	110.18	111.82	109.59	114.21	110.22	110.63	112.61	113.5	108.73	111.46	112.96	109.08	113.2	114.11	113.31	114.04	109.44	112.82	108.61	109.73	113.69	110.18	110.49	111.96	111.96	109.54	111.51	110.48	107.14	112.69	112.78
110.67	114.65	116.62	110.58	112.14	109.53	113.17	111.23	111.69	106.93	106.85	108.67	110.34	112.49	107.7	113.81	110.55	112.56	112.43	110.35	112.95	108.58	111.86	109.25	112.7	110.23	110.45	109.7	112.87	111.22	109	109.37	104.63	111.72	110.23	109.68	111.03	109.34	111.12	109.87	111.68	114.53	108.74	110.12	111.09	115.57	112.64	114.7	107.82	111.42
105.14	106.25	104.16	104.79	104.52	108.76	109.35	106.45	104	105.97	108.22	104.99	105.21	103.46	103.08	107.69	103.87	109.58	107.02	103.97	106.81	108.16	110.51	107.67	102.34	113.41	105.72	104.32	106.58	101.51	102.51	106.85	108.94	104.98	107.24	106.07	102.83	106	102.55	106.09	109.06	106.38	103.91	106.83	109.23	106.96	108.37	104.62	106.29	106.58
114.97	113.4	116.7	110.9	111.81	111.11	107.57	109.87	111.17	109.6	113.11	108.18	110.06	110.98	110.69	104.99	114.09	107.92	107.19	106.58	111.73	108.51	103.13	111.52	115.72	111.72	111.12	112.33	112.81	110.08	112.35	110.69	109.39	107.87	111.05	114.53	109.79	111.49	109.19	109.35	115.3	110.42	114.53	111.35	107.19	106.38	110.07	108.15	112.54	110.6
102.58	95.927	98.048	99.002	101.05	102.5	93.288	101.56	94.601	101.4	101.65	100.04	106.6	99.912	99.113	101.46	98.157	96.799	98.066	100.64	100.08	101.77	97.938	101.44	102.06	99.28	101.09	96.686	95.673	102.16	99.302	100.36	102.6	97.735	103.94	101.14	101.13	100.76	99.407	98.938	103.79	102.2	98.761	101.33	99.206	99.389	99.1	99.327	99.873	96.517
106.58	108.4	101.89	104.85	108.08	103.6	100.99	100.71	104.72	102.67	101.8	101.12	103.64	105.43	107.83	103.4	104.47	106.29	105.68	109.31	110.31	107.08	106.07	100.77	104.51	104.3	105.91	106.51	100.11	109.23	102.01	108.64	102.3	104.61	102.75	106.47	101.51	105.33	104.61	103.42	103.28	104.29	102.57	108.29	100.62	105.31	101.58	108.24	105.94	101.53
111.71	110.19	107.62	109.12	111.33	111.92	111	110.29	110.31	114.24	107.51	109.63	113.25	108.09	113.24	109.46	111.89	110.06	109.97	112.35	113.56	109.09	112.24	108.1	109.67	116.68	108.36	113.62	111.7	118.32	108.28	111.31	110.4	113.31	112.45	114.74	111.21	110.42	107.45	112.32	109.47	111.86	108.42	113.98	114.4	115.34	112.48	112.71	111.18	118.47
98.978	101.38	101.74	102.28	97.728	100.29	101.28	102.69	97.188	98.978	97.318	100.06	99.052	99.739	97.99	99.208	104.61	98.496	101.79	101.14	99.187	102.17	102.42	105.62	96.629	98.998	98.674	99.211	103.82	98.341	100.99	98.555	101.16	100.22	100.64	102.03	97.735	96.414	103.43	99.494	100.27	100.55	101.12	97.427	102.06	96.806	100.91	97.855	105.44	98.185
111.38	113.46	112.92	113.77	107.48	111.13	112.45	112.4	111.79	111.62	110.64	112.09	110.78	114.86	112.91	111.68	115.45	112.82	114.13	108.74	111.09	110.48	113.61	112.08	110.14	113.71	116.97	113.47	114	109.06	114.22	117.08	110	109.81	109.29	111.68	111.14	111.81	110.87	116.14	112.12	112.92	111.63	112.72	114.03	114.6	118.67	115.67	104.66	111.31
112.27	112.18	110.81	109.47	116.05	110.52	107.38	111.75	112.86	109.76	110.41	112.35	110.51	110.71	114.77	109.94	111.5	111.71	112.85	112.85	111.54	116.51	108.94	112.1	113.95	108.77	108.11	109.48	112.29	111.43	112.54	111.19	111.24	114.95	108.63	111.14	115.53	111.3	107.44	107.62	113	113.15	116.01	112.61	111.04	113.79	115.33	112.71	112.53	111.39
105.13	105.38	108.11	104.31	106.96	107.05	105.21	110.14	104.92	107.76	106.51	109.12	101.87	107.91	103.25	103.57	108.76	103.77	106.99	103.64	105.2	108.75	106.22	104.63	103.21	103.48	105.82	104.51	108.34	109.26	104.05	107.45	107.37	100.16	107.85	102.37	106.94	103.01	104.65	106.1	106.95	107.75	105.49	107.7	102.8	108.18	107.32	105.72	105.08	101.48
115.23	111.39	113.68	110.11	111.24	110.55	112.25	109.46	109.67	108.55	110.05	113.02	111.31	106.53	110.52	112.76	108.66	114.68	112.43	111.1	115.38	115.14	113.14	112.6	112.64	110.17	109.48	113.31	110.94	106.21	106.86	106.95	110.23	109.16	107.98	106.15	108	109.37	110.68	109.97	114.83	113.76	110.97	111.05	107.81	112.73	110.5	109.44	110.04	111.5
110.83	110.91	113.36	113.85	112.97	112.5	109.24	109.47	113	111.95	114.71	109.51	109.02	114.35	112.86	115.85	110.59	115.17	115.95	108.71	112.26	109.66	111.83	113.43	110.72	113.45	111.74	110.85	109.25	115.46	109.2	113.21	115.58	116.44	116.24	109.41	113.56	110.01	112.3	113.69	115.95	109.41	107.27	112.96	112.32	110.69	111.52	109.28	113.17	111.62
106.34	103.12	102.43	101.82	104.3	105.1	102.79	103.13	101.5	103.66	107.74	109.09	106.2	105.92	105.79	109.27	106.84	105.27	105.09	103.34	103.37	102.15	103.06	106.02	103.83	104.52	104.9	107.41	103.72	106.59	104.62	105.8	103.32	101.42	109.53	107.08	102.74	104.74	105.15	107.57	105.25	105.29	108.91	104.54	107.6	103.02	106.12	105.98	103.97	104.82
99.214	96.765	99.483	97.88	102.8	106	98.488	102.45	98.944	99.62	96.197	99.373	101.35	100.58	103.09	106.46	99.553	99.855	98.551	101.09	99.642	99.533	102.37	101.67	101.66	100.59	99.478	100.77	100.29	97.85	104.14	101.16	102.2	100.74	101.44	100.65	99.016	100.59	98.563	101.23	104.5	100.03	101.09	102.82	99.314	101	98.154	102.09	97.807	99.49
109.79	114.18	114.71	110.98	108.09	110.54	109.64	110.96	114.93	110.7	109.2	112.8	111.23	110.29	110.35	111.82	109.31	111.53	108.69	106.54	112.98	113.81	111.39	111.81	111.77	111.98	110.32	114.62	107.15	111.45	111.82	109.45	114.5	110.99	107.04	112.69	112.23	109.56	110.37	110.2	108.6	111.05	112.51	113.98	112.83	109.94	112.32	109.32	111.93	107.4
111.64	111.68	108.42	105.79	108.59	113.59	113.49	110.85	112.26	113.37	112.74	111.21	109.89	108.62	107.76	110.83	112.33	110.82	113.91	107.59	112.04	112.21	111.14	109.8	110.57	114.27	110.28	108.62	111.14	112.83	109.06	112.45	110.09	113.22	115.77	115.09	108.53	108.21	111.44	112.2	110.36	113.74	110.66	112.3	110.57	107.72	107.94	112.96	109.16	112.45
105.48	104.69	105.3	102.47	103.97	105.92	108.6	103.08	103.92	108.23	105.28	111.43	101.58	103.01	102.7	107.83	102.5	106.57	103.32	105.18	106.68	107.36	103.1	104.68	102.29	109.15	108.91	106.19	105.66	106.15	108.22	110.6	110.21	108.71	105.47	106.05	107.08	106.43	109.44	108.4	104.47	102.04	101.53	109.39	102.85	106.13	109.6	104.62	108.57	107.75
102.27	98.615	100.31	97.137	99.453	100.34	104.04	101.03	102.31	104.93	101.78	101.83	102.08	102.74	94.377	97.011	99.683	98.598	102.08	100.01	100.33	99.288	98.131	103.71	100.83	99.553	101.67	97.597	99.049	96.362	99.191	101.93	102.76	95.96	99.354	96.502	101	101.2	96.757	99.697	100.66	99.566	96.372	96.04	97.461	101.46	97.5	99.545	100.69	102.79
113.8	108.84	111.5	110.35	111.39	110.17	109.62	110.03	111.4	108.11	113.03	106.94	105.62	107.27	113.33	109.69	112.54	109.33	112.42	106.89	108.9	107.53	108.15	113.77	111.8	112.29	115.47	113.05	108.02	110.56	113.32	108.81	114.37	111.35	108.42	110.8	110.1	111.03	113.55	111.76	112.22	110.83	110.73	107.17	109.82	114.48	111.63	109.52	108.85	113.07
103.49	110.59	104.88	106.29	106.39	106.52	105.03	107.02	104.38	105.3	104.06	111.41	103.15	106.76	104.68	104.04	108.37	104.38	104.22	104.97	108.13	102.16	104.72	104.4	104.15	105.53	107.25	106.5	111.72	105.04	107.85	102.23	104.58	108.74	103.77	108.95	108.35	104.4	106.08	109.61	106.47	104.73	103.81	107.01	103.99	107.8	105.64	105.81	102.66	104.34
101.27	102.7	103.99	99.141	98.51	102.01	102.07	97.591	98.439	99.727	106.75	101.3	103.36	92.959	94.625	103.67	99.735	103.19	98.804	100.53	103.38	95.559	98.778	97.311	98	100.4	96.785	100.04	98.037	97.005	102.41	100.26	101.23	100.54	101.94	100.57	101.32	102.85	102.16	99.298	96.286	103.55	100.12	103.82	101.78	99.295	100.81	105.53	97.879	102.16
111.48	111.53	114.9	112.99	111	115.88	111.52	112.99	112.05	112.25	114.12	112.64	113.66	111.62	110.85	112.1	114.94	110.2	108.31	111.67	110.84	112.28	117.64	109.67	111.89	112.79	111.05	115.88	111.26	112.49	110.34	112.6	114.28	116.92	111	113.97	108.35	115.99	114.16	116.3	111.12	110.73	114.32	110.5	116.02	119.24	118.85	112.87	112.47	113.68
116	115.87	112.94	115.55	111.76	111.82	119.3	119.12	119.04	117.39	118.48	116.84	110.63	116.55	112.93	119.65	114.61	113.77	119.09	117.45	118.7	117.21	120.23	115.81	116.51	113.94	116.87	115.19	117.78	112.07	119.59	118.72	111.74	116.71	115.08	112.25	117.66	114.92	117.08	116.73	114.81	115.09	120.39	117.06	113.14	115.6	116.45	115.77	117.25	117.84
107.3	102.7	105.43	107.5	107.48	107.01	106.87	106.86	104.9	107.95	101.01	104.1	100.77	107.78	105.74	112.16	109.09	104.21	109.78	101.87	109.54	104.75	108.22	111.82	106.2	108.18	104.88	107.46	108.28	102.67	102.94	102.2	109.08	106.8	106.24	106.7	109.13	108.24	104.55	109.29	111.17	102.61	107.87	104.12	104.15	107.27	108.08	103.74	104.87	109.5
108.04	114.66	110.59	110.86	112.88	108.26	110.9	115.46	109.54	111.73	114.76	110.38	112.48	108.54	106.59	112.95	109.06	111.74	108.54	113.62	112.52	116.08	111.06	112.4	108.75	108.71	112.54	109.68	110.67	110.41	110.79	114.75	111.52	110.79	109	109.5	111.18	107.14	115.55	111.73	110.54	111.84	113.9	109.38	110.65	110.32	111.8	113.4	109.55	110.56
108.11	104.33	110.3	108.8	107.22	108.88	108.99	110.67	106.7	107.12	108.69	103.39	103.17	107.82	105.65	104.23	107.51	111.41	109.66	108.92	105.21	108.72	113.24	106.21	105.73	108.01	104.09	105.55	103.95	108.08	105.08	109.02	105.63	104.04	105.68	105.49	109.06	107.16	106.07	105.39	106.75	106.68	104.3	109.85	108	102.48	105.85	105.77	107.79	108.4
104.6	104.72	103.6	109.39	110.73	108.4	105.93	108.88	107.75	105.43	103.32	106.93	103.89	107.1	106.11	108.16	105.49	107.54	106.81	101.43	103.01	108.42	104.22	105.01	106.31	107.11	104.98	107.61	103.64	106.87	106.4	108.22	107.46	104.14	109.95	109.37	107.46	100.62	106.91	105.42	102.93	104.69	104.22	105.52	106.54	107.62	104.22	103.07	103.81	109.65
111.72	110.34	108.8	113.02	112.51	104.19	107	105.82	110.41	109.12	105.67	113.24	109.35	111.3	108.55	112.23	111.01	111.14	109.11	108.62	109.22	110.92	111.96	111.1	111.46	111.54	110.4	107.56	112.21	106.94	112.35	112.32	109.53	109.24	110.41	108.55	114.23	108.66	113.95	110.64	112.34	112.36	112.21	110.27	113.27	106.21	115.3	106.69	104.48	107.56
104.51	103.05	104.44	105.8	107.48	106.01	104.19	100.38	99.62	102.74	107.29	103.3	102.83	103.17	107.23	102.59	102.68	108.74	106.52	102.54	108.06	104.26	105.22	109.14	104.56	100.44	106	103.96	102.11	102.26	101.66	104.71	106.08	104.96	102.07	105.49	101.86	102.17	104.87	105.28	102.04	102.58	103.43	103.56	98.122	104.77	102.66	105.78	102.1	103.88
108.55	104.97	106.36	105.62	105.45	109.35	105.21	103.58	104.91	108.26	111.72	106.89	105.52	107.26	108.55	106.34	107.73	104.99	104.43	104.15	104.76	103.33	104.49	104.99	112.27	105.32	107.69	106.57	101.1	112.71	106.7	103.26	106.33	106.42	102.53	104.78	103.73	103.77	105.2	106.25	103.27	104.37	105.9	105.37	105.96	105.28	105.27	107.16	108.69	109.54
108.72	110.09	112.85	113.6	109.03	108.6	108.55	109.97	112.04	112.16	112.12	110.94	115.07	111.63	113.71	109.46	115.42	112.71	109.86	112.5	112.99	114.81	112.04	109.03	110.37	109.94	115.27	104.72	112.44	110.37	113.77	113.83	109.96	112.36	108.44	111.89	110.86	113.27	111.37	111.18	117.85	114.53	116.68	109.62	109.54	112.51	113.76	110.62	112.01	110.9
104.1	102.9	106.92	104.13	105.35	104.09	103.45	101.38	107.34	106.09	102.35	107.47	107.05	106.19	106.34	106	105.85	110.04	103.07	105.28	103.35	102.89	105.23	109.16	108.64	102.15	107.38	107.05	102.25	108.5	107.41	109.6	105.75	109.96	107.01	107.26	107.78	111.42	105.67	107.08	101.6	104.04	103.43	101.61	102.17	104.86	109.93	107.11	105.47	102.69
112.55	109.53	114.37	111.88	113.19	112.45	110.99	107.36	111.22	113.65	112.77	112.91	113.05	111.04	113.14	111.81	113.15	112.94	108.47	106.77	111.96	111.47	112.05	110.68	109.29	114.5	108.99	115.89	113.55	111	110.48	107.73	107.68	115.32	115.58	111.97	111.46	111.55	106.9	117.48	111.26	112.25	113.74	110.37	114.12	115.25	115.83	112.94	110	109.06
109.32	102.08	105.7	105.72	103.93	105.31	105.33	104.89	103.99	105.15	104.4	101.74	103.04	106.13	105.66	106.22	101.63	104.95	109.59	100.76	103.28	105.8	108.19	101.46	102.18	100.63	105.74	104.21	101.46	107.34	102.72	108.67	105.6	104.73	106.43	109.12	102.46	103.41	105.74	105.04	105.19	105.38	105.01	104.77	105.87	109.14	99.821	105.4	104.73	107.85
112.4	109.8	116.6	111.99	111.88	110.15	108.31	114.8	115.24	110.35	111.58	114	112.31	111.14	111.01	113.5	109.71	114.92	112.62	112.43	111.18	112.38	109.26	112.28	111.22	112.54	107.68	112.62	107.61	112.34	112.47	108	112.87	110.83	108.11	104.9	108.86	112.07	109.35	113.12	109.75	105.77	114.48	111.96	111.06	110.37	113.99	109.77	107.1	111.09
106.93	104.18	105.59	102.03	104.33	111.7	105.82	102.77	105.88	105.45	109.34	106.05	106.34	105.98	102.13	106.31	110.46	104.41	104.31	108.77	109.06	110.4	104.03	105.39	106.9	106.03	107.54	103.2	105.36	109.9	107.4	109.67	104.48	99.518	106.88	106.95	112.4	107.03	110.39	107.77	108.94	101.75	100.63	105.65	105.3	106.83	106.91	103.95	108.04	103.91
106.63	101.94	107.87	104.75	108.55	108.37	101.17	106.51	105.05	104.56	105.08	107.28	105.77	103.8	107.35	110.79	109.15	104.79	104.07	106.45	104.24	99.386	104.69	105.02	104.39	101.73	109.2	106.35	104.8	112.53	110.34	106.4	104.19	105.99	105.01	106.34	106.56	109.36	102.32	103.93	105	104.13	105.78	103.03	107.13	102.5	107.74	107.28	108.25	97.749
104.75	103.44	100.56	104.44	107.76	103.19	98.814	107.73	109.31	107.44	106.6	106.68	107.72	103.97	107.41	107	104.14	100.43	109.39	105.34	104.5	105.75	107.88	105.78	102.99	108.51	104.31	107.54	102.9	102.28	108.51	104.48	103.98	99.844	109.02	109.19	104.82	107.72	102.79	101.39	102.99	104.45	104.56	103.27	100.83	101.15	107.72	103.73	105.44	109.41
110.91	115.1	108.78	112.35	113.25	112.19	111.89	112.6	111.99	110.29	116.76	113.1	116.19	108.78	113.49	111.13	112.82	109.26	119.4	114.08	110.76	114.1	112.6	111.11	110.49	115.58	115.3	110.82	112.93	107.52	117.39	108.67	110.29	110.66	111.41	109.99	115.3	113.07	110.01	114.29	107.68	112.47	112.15	110.98	110.78	114.2	110.86	113.83	107.13	114.93
113	108.22	105.21	109.12	106.06	109.42	105.12	113.37	108.61	111.16	111.44	109.66	112.09	115.84	109.51	113.33	106.66	109.4	109.32	110.61	112.35	107.29	112.71	112.88	109.48	113.17	111.01	107.77	112.46	114.73	108.52	111.13	111	107.87	104.55	108.27	110.07	105.92	110.46	114.53	111.98	109.74	111.61	106.63	111.38	111.88	112.03	109.98	110.24	110.89
101.18	101.04	106.86	101.75	104.71	106.52	102.37	103.74	103.44	103.51	105.24	104.3	104.91	104.95	101.22	103.12	103.03	106.03	101.74	105.13	110.79	104.68	106.35	103.3	104.78	105.78	104.08	107.74	108.54	109.76	107.98	104.66	106.21	106.08	103.92	108.07	106.4	107.01	107.02	103.57	108.18	105.91	101.51	103.75	105.24	104.19	104.02	102.27	100.74	104.9
93.075	97.911	100.34	100.27	99.898	105.24	101.39	101.38	98.915	92.401	100.39	99.016	99.88	103.22	96.741	105.67	97.275	103.14	96.521	104.6	101.34	97.283	99.027	99.693	102.38	102.8	98.123	97.046	103.16	100.04	96.78	99.432	98.444	99.243	99.2	99.209	94.783	98.689	101.5	97.117	99.009	95.847	102.65	102.05	99.288	101.82	101.38	103.3	101.24	99.88
118.39	113.65	113.26	118.55	117.43	115.79	115.52	112.94	117.89	120.17	114.65	116.13	116.66	118.69	112.32	117.96	113.35	118.76	121.54	117.52	113.78	114.1	115.57	118.51	113.39	119.64	116.05	118.93	116.86	118.75	118.78	119.07	112.57	116.91	120.21	118.84	114.65	115.69	113.14	117.52	114.16	117.22	116.04	117.35	115.37	120.25	116.58	116.59	116.62	116.57
111.58	108.71	113.92	111.4	112.07	114.66	111.86	111.92	109.96	110.53	107.83	112.2	111.49	114.08	111.1	109.3	111.62	106.7	109.42	111.53	108.41	106.98	111.87	106.8	110.39	111.59	115.74	106.81	114.58	109.96	110.19	111.1	114.24	113.23	109.9	110.94	109.38	114.51	114.21	116.64	112.36	109.33	113.97	113.22	109.95	117.67	111.75	119.15	109.02	107.4
108.85	108.19	104.94	107.26	112.86	104.3	104.3	108.09	106.57	109.6	111.39	104.8	108.27	102.79	104.54	101.93	106.06	103.52	106.63	107.27	103.01	104.66	108.68	110.79	108.51	105.7	102.65	105.21	107.63	110.36	105.57	112.78	110.87	109.35	103.21	109.6	107.7	104.63	106.37	104.58	105.05	110.3	106.25	105.15	105.89	108.29	108.03	106.15	103.39	105.97
111.45	112.83	106.33	111.29	111.45	104.54	113.85	114.32	108.44	116.08	110.23	110.96	112.31	112.3	112.81	112.47	113.5	111.92	112.89	113.27	111.49	116.33	115.37	114.75	113.52	110.59	113.24	111.1	112.39	113.06	111.75	111.95	116.27	107.92	115.84	115.03	111.64	106.19	110.86	110.96	108.23	109.13	114.77	107.87	117.23	116.72	114.11	107.78	112.64	109.5
113.18	114.22	110.15	114.03	111.04	115.48	110.71	114.02	110.83	109.08	109.78	108.44	117.76	107.92	108.83	109.87	112.84	111.32	109.87	112.45	112.04	109.35	113.34	113.98	111.32	105.89	109.41	111.84	110.04	111.61	110.25	111.11	112.68	113.5	112.4	117.14	112.18	116.27	112.91	113.32	115.39	110.52	110.59	113.85	110.89	108.17	108.57	112.06	113.52	107.38
112.38	112.74	117.91	110.19	113.26	112.79	117.23	115.34	113.3	114.05	109.89	115.11	114.18	114.89	107.28	111.27	113.13	113.82	112.04	114.43	111.87	115.18	112.7	115.42	113.49	114.26	113.87	111.78	113.37	112.39	112.98	108.08	109.43	116.68	120.97	112.95	110.24	108.94	112.04	111.11	114.32	115.56	109.07	115.42	114.24	111.74	111.79	108.5	113.17	112.42
103.9	104.2	105.95	107.9	106.25	111.6	104.69	108.28	108.93	105.08	105.87	106.46	102.24	104.26	105.23	107.88	106.21	104.14	105.75	108.45	107.18	105.95	103.23	108.95	108.33	105.87	105.74	108.73	109.64	107.84	105.35	107.41	106.48	108.15	105.59	109.97	110.41	109.13	102.55	105.32	107.48	108.22	105.62	107.5	107.76	104.31	103.87	102.3	108.73	105.59
111.91	109.22	109.4	113.39	110.93	111.98	110.63	114.6	103.55	111.37	112.24	111.18	113.84	109.63	110.32	108.76	110.91	113.47	113.69	111.13	112.52	108.47	118.3	108.9	111.27	110.42	110.15	107.93	110.1	104.48	113.31	110.79	111.98	113.25	115.71	117.16	110.43	109.83	113.5	109.59	106.3	114.44	112.57	110.15	110.53	110.83	111.75	113.55	110.53	110.48
108.55	103.55	105.59	105.96	102.6	105.63	101.61	109.16	103.57	107.53	106.44	108.59	101.29	105.88	102.07	107.53	105.71	110.94	100.96	101.82	107.8	102.8	101.96	104.22	106.68	104.37	103.84	105.57	107.85	106.7	103.9	108.56	104.94	109.19	106.89	105.59	104.48	105.85	101.99	104.68	107.56	103.1	106.7	102.81	104.27	102.75	105.53	109.24	104.63	103.42
110.54	111.03	110.36	106.65	111.49	114.98	108.07	113.64	114.12	115.4	109.3	109.83	112.26	110.81	113.99	110.89	109.5	110.31	112.22	112.14	111.28	117.51	115.69	111.76	110.14	104.44	112.28	109.2	117.06	114.21	112.61	113.12	109.28	113.04	112.46	115.66	111.83	112.31	115.61	110.35	110.1	110.52	109.69	112.74	110.48	109.77	107.67	113.36	116.31	113.55
97.361	95.445	97.946	99.163	101.46	99.147	101.47	98.612	99.131	103.66	100.43	95.934	99.825	100.19	97.345	98.457	98.804	102.87	106.48	100.45	101.26	94.482	100.81	102.6	97.743	97.045	100.93	100.28	99.575	99.597	99.419	99.414	100.2	99.115	99.013	101.49	97.712	97.427	97.643	101.75	92.524	99.078	99.528	100.26	99.559	97.21	101.27	97.299	100.98	96.606
101.06	105.88	105	99.808	97.196	101.15	102.25	98.964	101.89	102.43	102.55	99.279	101.53	97.28	97.187	101.68	97.005	95.825	97.545	97.971	100.29	95.477	98.366	98.628	99.233	101.52	96.112	98.643	102.09	99.899	95.218	102.54	103.46	100.36	103.47	97.431	98.064	99.571	97.709	97.059	100.55	99.518	94.832	102.82	101.08	101.36	100.44	103.61	97.607	95.907
107.98	108.24	113.11	109.08	108.01	109.96	109.03	110.86	109.17	109.42	112.28	110.26	109.86	109.39	110.3	108.9	108.22	105.44	105.52	109.55	106.91	111.6	111.5	110.58	110.81	113.34	108.28	109.88	107.59	109.55	110.52	109.97	112.75	110.06	109.47	105.49	108.85	105.91	112.42	107.39	106.58	108.7	109.13	111.1	111.17	106.25	107.58	110.21	108.01	113.4
107.96	109.89	110.84	107.81	110.48	111.41	114.67	110.44	113.92	104.54	112.01	112.21	113.44	112.91	118.99	112.2	113.03	111.62	116.12	113.71	116.72	113.72	112.4	110.47	108.97	111.16	109.28	111.26	111.74	109.58	113.2	113.2	111.29	111.62	111.39	109.88	106.67	114.71	107.44	111.66	115.58	108.89	115.82	111.65	113.78	112.45	113.1	111.3	109.63	111.51
117	112.83	115.5	112.8	110.98	110.43	113.5	109.74	113.32	110.76	110.15	109.28	107.87	113.49	113.62	112.84	110.85	108.89	113.1	112.83	109.98	113.87	113.23	111.96	111.94	111.51	113.74	107.06	110.66	109.17	112.55	109.55	110.76	110.36	115.29	115.84	114.03	110.88	114.73	112.52	112.6	113.03	110.86	112.45	112.03	112.25	114.36	110.64	111.68	112.86
107.04	105.05	106.55	104.16	107.71	98.11	104.85	105.94	106.31	104.08	109.17	107.25	104.52	109.27	108.65	106.18	102.69	102.95	100.34	101.66	104.75	107.65	108.32	105.95	100.5	106.29	105.9	110.4	105.87	105.85	104.8	106.15	102.07	101.55	105.45	105.58	107.56	103.11	106.16	109.69	102.86	104.31	108.34	102.9	106.97	106.15	109.06	105.53	110.37	109.37
112.8	109.9	112.55	111.35	107.4	108.79	104.78	108.51	113.03	113.94	108.3	110.95	114.94	110.35	107.19	109.99	110.71	113.5	111.95	107.13	111.97	110.32	106.31	109.99	110.52	110.2	113.04	111.75	107.13	113.51	108.75	108.99	111.13	112.46	113.1	111.78	112.21	112.5	110.52	115.27	111.39	104.3	114.23	111.76	105.83	110.94	112.17	110.54	113.4	112.3
96.441	97.977	100.33	97.334	102.77	98.46	102.39	99.195	99.843	98.557	98.48	101.52	100.3	102.59	98.161	99.875	99.19	98.68	100.19	100.1	102.14	103.34	99.737	99.473	105.92	97.529	100	99.601	98.441	99.956	104.19	98.015	98.405	98.437	102.39	104.59	100.84	99.512	101.22	98.198	98.048	98.279	97.402	102.8	98.937	101.22	99.593	97.64	103.51	100.55
116.26	119.76	116.58	118.13	119.03	121.05	116.64	119.74	118.49	117.84	117.14	115.71	113.77	116.2	118.02	118.68	121.75	116.38	116.76	118.85	122.96	118.55	117.78	116.94	116.02	116.99	115.81	118.44	112.29	116.57	114.71	120.85	121.54	118.28	115.13	114.32	121.23	116.86	117.86	112.66	118.67	120.18	114.53	115.62	113.55	114.72	118.21	118.05	124.85	113.71
107.21	103.38	105.06	107.92	103.68	101.41	104.58	104.38	108.24	105.9	106.31	103.14	106.65	102.48	103.39	104.29	104.2	105.42	104.46	102.52	104.32	108.5	100.92	103.72	103.64	104.44	104.34	106.7	105.52	106.94	104.84	103.3	107.78	105.56	104.7	106.38	102.11	107.29	105.73	106.05	105.54	106.04	105.65	105.3	104.43	102.75	110.15	104.36	103.85	109.22
104.3	105.6	109.76	108.84	106.32	107.48	105.77	106.64	106.42	104.61	105.46	105.21	111.03	113.56	106.8	105.75	105.25	106.49	105.18	103.18	103.89	99.871	105.01	102.6	98.567	109.29	108.35	105.55	103.32	103.88	108.07	106.47	108.88	105.46	103.7	104.5	107.48	101.97	101.1	106.31	106.47	105.44	102.46	108.23	104.67	102.26	104.85	105.85	110.06	106.01
109.19	113.25	108.96	111.53	111.07	111.71	112.96	111.17	109.06	113.86	110.83	109.4	110.33	105.05	114.15	105.29	114.55	109.15	112.99	111.29	108.12	108.55	109.34	108.8	109.74	112.89	112.01	111.94	112.21	108.8	109.24	114.43	115.39	110.01	116.01	111.06	109.92	107.93	108.99	112.93	112.73	113.62	105.2	108.85	113.02	112.22	106.08	108.47	106.45	109.44
108.85	106.81	109.34	103.9	110.28	108.03	109.48	105.64	106.17	107.7	107.34	107.68	110.39	105.24	106.72	107.38	106.36	104.89	107.37	107.36	103.43	110.55	100.59	103.24	107.53	103.33	109.41	107.08	105.05	107.01	105.89	109.62	107.28	106.09	108.84	104.19	103.31	104.08	109.2	109.08	103.33	104.09	105.39	105.01	107.06	101.16	105.62	103.69	105.28	103.49
100.95	99.998	98.393	101.3	103.11	103.01	101.86	98.852	97.063	103.16	102.46	103.67	101.69	97.607	98.072	100.56	95.805	100.77	97.883	97.735	100.22	100.13	96.859	101.04	98.084	101.68	102.95	102.38	100.5	101.43	100.58	101.12	99.89	97.489	102.14	98.701	100.22	99.352	105.72	98.858	100.01	99.216	98.799	93.914	100.3	97.412	99.881	99.957	102.32	97.081
102.73	106.44	104.44	106.93	105.04	110.12	108.82	105.64	106.34	105.77	107.4	102.37	104.51	108.13	103.62	106.16	107.62	105.76	105.63	106.92	108.7	105.79	105.34	103.76	106.17	106.85	104.33	105.46	105.63	107.19	104.67	108.43	106.11	111.58	106.34	110.5	107.31	104.3	107.36	105.53	103.09	107.03	104.72	107.46	104.34	107.46	100.52	108.89	104.58	102.6
103.95	104.79	108.29	105.27	110.14	103.35	106.64	103.22	108.43	104.61	108.79	108.15	105.98	110.42	105.31	105.64	107.08	108.82	110.5	107.61	107.02	108.51	103.43	110.49	104.06	101.64	106.8	105.59	104.35	105.68	106.95	110.52	104.5	108.12	104.69	103.83	105.68	104.07	103.98	106.26	106.35	107.12	107.79	104.83	100.57	103.13	107.99	105.55	109.48	104.82
115.89	110.1	111.84	111.5	111	110.61	110.53	110.19	112.42	113.97	110.72	115.8	112.13	109.58	115.04	108.84	112.7	112.09	108.61	112.32	111.7	115.09	109.42	111.79	116.43	106.58	113.17	112.41	110.91	107.71	114.55	112.63	110.67	110.59	115.61	106.46	113.71	108.44	111.75	108.88	110.2	112.09	116.69	111.01	115.51	113.42	114.91	112.43	112.33	112.38
115.27	109.94	107.36	110.05	115.66	116.48	111.98	111.1	115.18	116.4	110.32	112.41	115.43	114.43	115.18	110.52	113.65	112.29	112.14	115.96	108.46	114.28	115.45	111.92	109.66	111.56	112.42	116.61	112.13	112.81	111.87	119.98	114.35	114.83	113.22	117.52	113.09	111.41	116.83	111.43	117.29	107.54	109.15	110.84	111.63	113.4	110.91	109.33	110.73	115
110.96	112.14	106.91	113.38	110.43	112.13	111.27	112.13	107.39	110.24	109.98	110.06	111.9	111.27	112.43	111.22	111.55	107.33	110.23	111.9	111.89	106.18	110.85	112.08	109.19	115.09	111.75	114.3	110.17	110.05	111.18	107.61	110.9	108.26	108.98	111.4	110.3	108.73	113.31	112.01	108.5	108.66	108.63	112.7	107.14	109.45	108.27	112.48	111.52	106.28
96.244	100.18	102.47	97.481	98.477	100.12	101.8	96.249	101.63	93.465	102.31	99.342	102.73	97.556	101.32	100.94	95.319	103.08	100.19	99.818	103.04	99.469	101.54	99.806	101.02	97.427	98.714	99.99	102.07	100.03	96.553	101.02	98.973	100.3	100.57	97.89	99.089	98.832	100.53	97.737	101.03	99.829	102.02	102.15	98.981	98.237	101.27	101.21	99.605	100.17
113.32	109.38	113.17	110.07	110.58	110.4	110.3	111.11	111.26	113.63	111.18	110.44	112.74	110.33	111.14	112.66	108.91	108.82	109.4	110.77	114.64	113.84	110.16	112.02	112.53	105.41	109.85	109.12	104.29	112.26	112.46	108.59	107.4	110.81	109.87	109.62	110.12	115.05	110.65	105.74	113.82	112.26	107.38	115.58	109.81	113.61	115.46	112.96	112.47	114.4
106.67	105.29	103.93	102.28	112.98	106.72	107.68	110.17	108.43	105.49	104.1	105.52	102.62	107.86	108.13	102.88	101.66	109.7	104.11	106.28	110.4	105.72	104.01	109.47	108.31	105.82	109.35	107.5	104.53	101.51	104.36	110.29	107.61	106.84	109.95	109.32	106.75	103.74	111.19	107.97	107.81	107.85	107.42	103.12	108.26	108.73	109.51	107.36	103.2	111.31
112.1	105.03	111.2	111.24	114.57	112.15	111.02	117.06	110.83	111.42	111.56	114.29	111.02	108.88	113.16	109.94	113.72	108.4	113.23	105.68	113.82	111.28	112.77	112.04	109.67	109.68	107.67	112.97	112.43	113.9	112.71	112.85	112.4	111.98	106.09	112.16	114.93	110.77	108.21	109.68	111.43	111.71	110.85	107.28	112.54	109.05	111.62	114.56	109.39	113.96
103.6	104.89	107.62	107.78	105.95	99.265	106.41	104.8	105.08	105.41	102.03	106.16	104.88	102.12	108.61	101.95	109.77	107.38	102.53	101.27	105.25	105	98.594	103.49	104.18	97.979	101.15	103.85	105.05	105.56	106.27	104.98	104.28	105.99	100.9	108.31	102.27	104	101.82	100.78	104.45	105.45	102.1	106.54	106.71	105.92	105.43	103.89	105.1	104.49
111.32	104.39	111.16	108.59	109.29	110.17	110.1	109.74	108.85	104.81	111.67	111.78	110.99	111.95	108.98	110.91	113.72	107.69	110.64	109.52	108.97	112.45	110.2	113.74	112.16	111.98	113.01	114.49	110.25	111.15	113.65	113.16	112.63	112.67	108.3	113.12	107.61	113.24	111.35	111.68	108.45	109.5	110.9	112.71	115.35	111.31	110.95	110.15	108.51	105.5
110.34	108.93	112.74	110.15	113.81	106.98	111.77	110.2	111.46	112.96	111.73	109.96	111.92	109.87	108.08	111.95	110.64	108.97	109.1	113.46	106.18	109.47	109	109.89	108.54	109.7	110.54	107.15	112.5	110.35	111.7	107.75	107.39	107.61	111.32	110.28	116.17	111.85	110.87	107.38	103.75	112.63	109.87	108.82	112.76	107.87	108.85	110.32	104.94	109.22
98.785	99.936	100.14	101.43	96.4	98.165	102.56	99.772	101.17	99.209	100.68	99.444	101.07	98.065	100.18	105.58	98.883	102.13	100.89	98.457	98.898	104.93	98.144	102.33	101.66	106.41	96.599	99.031	101.57	101.58	95.423	103.18	101.51	97.685	99.01	106.29	100.82	102.82	98.479	100.39	100.43	103.69	100.39	104.62	101.02	101.98	101.52	101.77	95.346	101.14
104.67	105.98	111.29	102.75	108.1	110.41	105.85	110.09	98.814	109.86	109.33	107.44	106.29	108.4	101.16	106.01	105.94	105.56	107.84	106.12	104.39	104.89	104.53	110.79	106.86	107.97	105.04	107.4	110.55	105.38	105.05	105.26	104.8	103.71	106.3	108.01	102.65	105.87	105.37	107	104.73	103.61	105.94	108.72	103.37	108.89	108.41	104.56	109.3	102.76
101.42	97.388	110.25	104.02	106.95	106.05	100.07	104.97	110.73	106.28	101.77	105.19	109.33	106.68	105.2	109.97	104.21	104.31	102.8	108.3	104.66	103.87	108.66	104.25	110	107.19	105.32	104.6	110.66	101.99	99.435	102.67	105.44	103.94	106.44	107.21	107.85	108.26	105.47	103.33	102.68	102.84	109.42	100.08	106.78	109.16	105.48	109.46	107.7	105.64
107.78	112.73	110.43	112.1	110.33	110.58	110.44	110.88	109.52	110.91	111.19	112.99	114.05	108.61	113.36	113.89	110.02	112.83	112.46	114.98	109.95	114.45	110.23	110.98	109.31	109.47	108.41	112.59	108.41	110.4	111.59	111.29	110.85	109.41	109.31	110.16	110.74	110.45	109.73	113	107.05	111.02	113.48	111.07	113.48	114.89	112.76	108.56	111.58	109.48
102.57	101.93	102.91	108.12	109.66	105.88	102.36	110.14	107.19	105.35	106.76	100.89	108.83	110.82	105.88	109.44	108.73	105.38	99.6	104.27	105.62	102.31	103.04	105.35	107.9	102.11	107.85	102.49	105.53	105.62	100.67	105.92	106.39	105.29	104.28	103.91	102.51	106.93	104.07	104.74	104.39	109.04	106.02	112.19	105.13	106.96	106.31	103.8	107.23	103.01
112.84	117.26	120.69	117.33	115.05	118.31	119.05	114.67	120	117.62	113.7	120.12	117.95	116.41	118.43	117.46	117.96	118.01	116.43	114.3	117.25	118.5	115.53	118.83	116.81	117.38	123.24	110.97	116.07	118.57	112.69	119.36	118.32	112.05	120.09	116.17	114.97	118.96	116.4	121.91	117.14	118.81	120.86	118.79	117.07	119.62	122.6	117.2	119.9	116.52
107.47	103.67	98.235	101.35	104.76	105.2	102.86	103.96	102.78	101.21	99.859	103.47	107.19	104.35	104.19	101.8	104.76	102.51	106.3	105.05	101.8	104.29	105.51	107.08	104.38	102.49	102.86	104.78	110.15	104.05	103.47	104.68	101.97	109.17	105.34	107.27	101.89	102.96	103.08	104.2	103.54	110.19	105.77	104.32	106.7	104.4	104.62	106.28	101.63	98.928
109.29	105.89	102.85	107.04	103.19	105.28	99.677	106.24	103.86	107.54	103	103.37	107.7	107.31	105.86	102.77	106.45	105.86	104.11	107.87	106.02	103.96	109.1	105.39	102.57	105.73	103.94	108.38	109.15	107.21	101.79	104.83	106.79	107.73	105.62	105.73	108.84	106.65	105.35	100.12	101.74	100.07	105.08	100.04	107.09	107.1	102.78	105.4	101.1	99.052
111.06	112.32	111.16	113.74	111.06	111.61	117.78	110.32	115.93	108.33	115.87	112.89	113.01	111.07	111.36	106.36	114.91	110.89	113.42	115.27	113.74	113.13	111.01	112.3	109.13	115.58	114.46	113.15	110.5	109.52	114.33	108.5	114.56	110.56	110.48	113.27	109.05	112.31	110.08	114.44	113.18	111.08	113.35	113.13	114.18	107.37	110.93	110.65	113.65	109.42
111.21	111.52	108.65	112.56	112.01	108.07	115.65	109.95	108.32	114.07	104.95	112.15	111.02	114.21	113.05	111.38	112.08	110.29	112.25	111.28	115.48	107.53	110.03	112.35	114.12	110.2	111.88	110.12	107.54	113.22	107.49	112.21	110.09	112.26	115.09	112.37	112.68	111.6	109.87	109.24	110.99	111.07	105.79	109.29	107.59	109.02	110.91	110.42	112.24	108.84
108.73	104.33	105.89	108.04	109.16	104.43	108.79	106.02	105.48	107.69	108.94	104.27	109.09	103.68	108.89	109.98	107.88	107.71	104.79	107.23	110.41	103.21	107.45	106.63	106.77	106.18	108.64	102.33	110.84	110.74	107.01	108.16	101.44	104.18	103.39	106.44	107.39	107	101.85	105.5	111.2	102.47	103.74	108.39	106.76	106.98	106.88	104.76	106.86	108.87
102.46	107.87	106.19	102.92	106.62	104.09	104.87	107.82	100.64	107.43	107.38	102.86	106.61	104.65	107.1	106.76	106.46	106.13	106.38	106.41	104.67	102.56	105.9	102.1	104.33	104.81	101.29	106.45	100.53	109	106.78	110.63	109.21	106.84	108.72	108.8	102.68	103.75	108.73	104.69	101.03	105.98	107.57	102.38	100.77	103.78	104.37	104.66	99.103	108.03
112.79	107.16	104.9	107.73	104.48	103.59	103.03	103.18	106.35	101.91	104.96	104.4	110.11	107.61	106.03	106.81	105.88	102.43	109.08	107.57	105.16	109.87	106.21	106.25	108.42	104.21	105.77	103.83	104.54	109.29	104.86	107.63	102.98	105.44	101.28	105.9	106.65	106.6	104	102.26	106.45	104.1	99.902	103.81	104.05	103.36	110.16	104.77	105.7	110.85
105.9	106.77	103.44	108.54	106.23	99.672	101.82	106.93	108.02	107.45	105.81	105.33	105.76	104.95	106.74	106.13	104.71	104.86	106.78	105.39	102.5	103.63	105.21	104.49	107.62	105.99	103.78	102.41	101.61	102.3	103.16	106.27	106.95	109.65	111.7	108.54	104.57	111.37	108.62	103.71	105.03	107.17	107.75	105.83	103.87	102.65	106.95	106.79	107.06	105.9
107.45	107.08	103.24	103.69	108.78	106.8	109.14	105.46	102.86	106.82	103.91	101.19	109.01	102.53	107.36	104.31	102.7	107.23	101.25	106.47	108.67	106.15	108.94	104.75	100.29	105.29	101.64	107.03	106.08	103.53	106.63	106.95	106.6	106.36	105.58	105.77	105.07	103.74	106.08	104.93	109.25	108.53	107.12	105.48	103.07	105.27	108.17	109.75	102.31	105.49
107.76	102.97	104.6	105.03	103.56	107.92	103.75	103.53	108.2	107.31	100.68	109.24	106.3	106.42	106.46	104.3	103.23	104.43	105.65	106.13	105.29	100.4	102.54	102.18	109.87	105.15	107.04	102.81	105.19	102.85	105.45	107.08	103.26	106.64	106.4	105.87	105.21	109.53	104.61	106.71	108.55	102.17	103.89	105.09	105.01	104.88	106.18	103.43	107.96	107.24
109.53	107.96	109.8	113.5	111.22	110.14	113.77	112.18	115.62	111.19	114.54	111.43	110.51	113.43	107.8	109.59	115.99	113.18	112.69	114.44	109.94	112.91	108.34	109.55	114.25	110.27	111.4	113.53	108.11	108.09	113.75	110.63	110.9	109.68	108.29	111.53	110.67	113.85	113.76	111.69	115.88	112.42	109.03	112.38	109.9	110.41	111.88	111.26	112.7	109.69
106.8	97.11	105.34	102.84	103.3	106.05	100.88	104.62	107.23	105.69	103.22	105.09	105.55	100.34	107.61	102.54	107.52	102.97	103.36	101.85	103.63	105.47	106.49	103.4	106.97	104.15	101.22	107.26	108.3	108.71	101.74	103.34	106.44	105.15	103.34	106.31	102.87	99.402	106.09	108.51	105.41	107.22	103.28	104.79	104.84	103.09	107.34	110.16	105.99	103.72
108.13	103.59	104.07	106.1	108.54	105.38	102.3	107.28	105.56	108.16	111	106.18	110.46	107.58	104.92	103.7	103.33	105.46	109.87	104.91	109.07	106.75	106.44	112.62	107.96	109.88	103.02	107.62	109.09	101.18	103.47	104.15	105.52	102.35	104.45	103.52	109.62	104.51	109.09	105.55	105.01	105.07	104.76	101.23	109.13	105.05	106.15	106.06	105.74	105.7
97.006	101.27	97.608	101.8	100.19	101.32	100.21	100.03	100.17	99.377	97.69	101.15	97.697	100.72	102.18	102.79	101.9	101.3	99.915	98.296	95.559	101.9	99.226	98.163	100.49	95.99	99.756	98.147	101.14	98.829	103	97.963	97.057	98.151	96.365	96.87	98.008	97.975	107.7	99.61	98.834	100.89	102.21	101.72	100.32	98.686	101.82	100.19	98.073	101.68
105.43	105.15	106.94	104.23	107	109.62	108.53	105.84	104.37	105.38	109.48	99.584	108.43	105.8	106.74	107.82	106.32	109.3	111.1	107.2	109.35	108.17	108.27	108.36	105.05	107.67	108.22	105.76	105.45	109.82	108.73	102.06	103.34	107.86	106.28	108.3	102.63	107.76	105.82	108.17	106.99	105.67	110.03	112.58	103.86	101.12	103.49	107.3	109.02	108.07
109.73	108.08	105.54	104.67	103.81	108.1	103.97	108.21	100.59	107.69	108.94	105.48	106.4	103.19	106.17	106.9	106.71	104.39	105.37	106.74	101.71	104.46	108.62	103.29	104.7	109.44	108.02	107.85	102.09	104.76	110.04	103.82	103.79	103.49	110.76	107.81	107.12	105.6	102.92	109.23	108.94	103.03	108.06	109.5	107.13	103.82	105.85	109.31	108.13	108.12
104.09	101.43	99.761	95.581	99.405	99.342	99.55	102.11	98.914	100.8	100.54	101.76	98.101	97.009	101.49	101.56	103.3	96.467	100.11	94.168	104.72	95.112	100.21	103.37	102.32	100.33	98.485	99.03	99.227	99.972	101.95	98.605	98.349	98.886	100.58	100.14	97.585	98.53	100.9	102	99.103	97.916	99.301	101.31	98.687	96.98	97.887	95.77	100.46	102.53
119.4	114.49	114.61	119.79	118.7	115.16	116.52	118.97	119.95	115.69	114.14	117.6	116.14	113.94	119.25	121.9	117.48	117.05	115.17	115.07	117.13	114.28	118.61	114.08	120.65	117.34	114.63	114.35	114.62	115.95	116.21	117.65	115.08	115.73	113.9	114.39	118.34	119.19	120.82	118.16	116.1	114.05	113.91	116.01	114.57	115.7	117.17	122.55	113.73	116.82
99.596	100.64	94.868	103.67	105.63	94.01	107.17	101.7	102.98	100.32	97.213	96.566	102.35	100.83	100.89	100.5	99.906	101.27	95.74	98.215	99.785	95.741	103.28	97.811	96.261	101.87	101.31	98.23	104.71	103.02	102.78	100.36	102.92	101.36	95.042	100.08	100.09	100.43	96.311	96.026	97.613	100.16	97.183	99.504	101.3	99.636	98.934	98.538	99.188	99.513
111.6	110.95	112.62	115.42	107.58	112.52	115.44	114.4	111.4	110.45	110.94	112.26	113.99	114.11	109.72	113.03	114.62	112.47	110.37	110.68	115.74	111.72	107.3	114.15	118.13	108.85	113.26	113.47	110.57	113.59	111.5	110.93	114.74	113.87	111.29	112.74	109.95	109.97	110.58	113.52	110.04	112.21	112.47	109.06	110.71	110.88	114.8	114.65	113.07	109.84
111.35	110.91	108.28	112.99	112.15	109.47	119.9	110.52	111	109.73	104.68	110.04	112.71	113.53	111.92	110.09	108.15	111.13	113.43	108.64	112.01	112.18	109.92	104.98	108.33	109.63	111.04	115.43	111.69	111.74	110.63	107.84	108.48	112.62	109.89	111.35	114.42	118.57	111.95	111.14	110.42	109.9	106.96	106.53	116.56	109.79	109.51	108.95	117.1	115.3
101.78	98.638	98.67	95.886	99.495	105.01	99.286	100.71	100.66	100.29	98.315	100.95	101.31	100.84	96.846	97.916	101.45	99.701	98.988	101.82	98.98	102.58	101.86	99.708	104.17	103.13	103.05	98.326	97.485	100.86	102.47	102.35	100.64	97.764	103.81	97.627	100.68	100.43	100.31	100.13	99.995	101.38	101.92	103.26	100.27	103.99	100.43	99.986	103.54	102.4
112.78	110.98	109.45	109.69	108.15	108.16	111.48	105.8	107.28	113.03	112.02	110.47	115.88	111.07	111.34	111.76	111.61	112.55	107.15	107.18	110.83	108.91	114.89	110.45	110.2	110.94	111.37	111.83	113.1	107.15	108.41	110.33	113.61	109.29	108.52	107.3	114.07	111.91	112.3	110.33	107.59	110.23	109.67	111.58	111.12	109.49	105.44	111.26	113.57	110.41
100.01	101	103.24	102.73	107.59	110.83	106.65	105.65	102	100.49	108.32	102.12	106.44	103.61	104.66	104.59	104.18	100.33	100.5	105.99	107.04	104.47	101.53	100.35	102.67	104.94	105.49	99.814	104.29	105.25	101.62	104.47	104.23	102.71	102.92	110.23	107.31	104.07	108.26	103.73	102.36	103.97	103.55	102.16	102.28	103.33	108.69	106.27	102.01	102.08
103.1	105.8	106.44	104.34	100.35	110.74	104.9	108.96	104.5	105.51	101.99	105.28	105.61	105.27	107.25	106.93	104.12	104.06	106.16	108.71	106.65	104.79	105.52	105.49	105.78	105.11	106.03	105.17	98.276	106.45	113.05	105.87	108.98	104.39	109.01	105.86	101.94	104.54	103.3	107.04	106.3	107.63	101.53	106.63	104.82	103.93	105.65	101.37	108.5	105.7
108.87	113.01	109.35	107.89	110.65	111.6	106.98	114.58	108.55	106.35	109.16	107.94	112.66	112.15	108.67	109.59	105.15	109.89	110.11	109.75	109.89	110.98	111.08	113.61	110.8	117.68	112.3	114.36	111.39	112.6	109.92	112.22	108.97	111.42	110.56	110.05	110.37	111.27	109.66	109.24	111.78	107.71	109.3	105.18	106.16	110.13	114.4	114.41	113.1	110.01
97.615	98.118	100.44	94.879	103.33	102.04	99.684	98.792	99.067	96.962	103.75	101.39	101.5	97.18	97.696	104.17	100.23	99.165	101.48	102.21	99.478	96.658	97.499	103.23	97.385	108.34	98.088	103.78	98.003	98.373	101.24	99.42	94.376	102.54	97.695	103.25	102.54	103.5	100.67	96.974	97.734	99.949	102.04	103.31	97.75	101.35	100.27	96.731	102.01	97.478
100.38	102.74	106.84	100.69	109.21	106.6	103.71	105.51	101.11	100.73	108.04	99.691	105.48	102.47	102.43	108.2	104.83	100.72	107.76	101.4	105.2	101.93	108.82	98.814	104.42	109.16	105.65	106.98	101.16	101.42	102.42	106.29	101.56	102.61	102	105.18	101.35	101.86	102.26	105.05	100.84	106.62	109.65	104.99	103.37	109.98	105.7	101.74	105.29	105.78
110.22	110.97	113.09	113.25	116.29	113.03	114.48	111.01	113.48	113.6	111.97	110.16	111.48	109.55	111.19	111.96	109.87	111.53	111.76	115.41	114.11	113.11	112.33	111.75	114.6	116.35	111.42	106.45	112.62	116.95	116.25	108.6	112.5	114.01	109.05	111.32	111.3	112.25	112.11	114.51	111.11	108.14	110.49	113.98	106.99	111.29	120.22	113.62	110.68	107
107.85	106.04	107.04	103.73	104.26	107.35	106.78	106.18	104.88	107.74	107.4	107.38	102.35	108.24	104.77	108.26	104.74	102.25	104.25	106.65	106.02	109.46	108.61	110.21	101.94	109.43	100.98	108.66	106.75	104.73	104.39	104.37	107.22	107.3	106.47	110.19	105.95	102.91	105	106.52	110.05	106.8	113.97	105.42	110.48	105.06	108.16	110.32	104.56	108.17
106.66	106.46	108.31	108.19	107.53	110.37	109.02	108.7	104.46	104.62	106.49	107.04	105.95	104.52	109.77	105.79	103.19	104.83	104.51	104.62	104.29	102.88	104.19	110.71	110.29	104.77	104.87	105.01	109.04	106.96	103.7	107.53	104.92	106.93	106.31	110.55	108.69	105.41	107.85	104.21	108.66	105.1	104.53	102.9	109.29	105.87	105.63	104.58	109	108.2
106	107	105.26	106.62	103.53	109.72	104.47	106.17	108.39	107.98	103.3	107.17	105.1	106.85	105.59	104.86	104.03	102.92	107.34	106.68	106.75	105.18	104.09	108.93	104.68	108.69	104.4	102.6	99.699	106.56	107.77	109.2	106.57	104.67	104.71	108.21	107.12	106.08	107.88	104.32	105.02	106.01	101.83	103.58	104.81	105.86	106.91	104.74	105.9	104.83
99.251	96.282	95.484	101.2	101.1	98.078	100.46	100.65	99.524	99.343	97.298	100.58	97.971	102.14	97.941	103.9	96.717	100.86	101.54	99.424	100.73	97.997	102.07	99.058	101.97	97.751	100.24	97.492	102.84	101.2	99.169	98.756	99.087	100.32	101.4	103.09	100.49	95.568	99.43	101.32	101.48	104.13	99.598	100.29	102.1	101.57	97.207	97.973	102.01	98.312
108.35	104.86	107.74	104.01	100.97	106.79	107.58	104.89	101.24	108.32	107.98	102.4	104.77	104.02	108.03	107.77	107.2	109.49	100.44	106.05	106.35	108.07	104.02	105.59	102.1	105.62	105.56	107.87	104.94	102.93	108.63	106.25	103.28	105.53	101.85	103.62	107.22	103.43	108.8	101.99	108.26	104.92	104.28	111.62	106.38	109.01	107.52	106.05	103.56	106
102.49	97.161	102.14	98.677	100.1	101.28	101.44	97.908	99.602	99.81	104.34	97.425	97.901	104.68	102.52	99.36	102.96	102.09	97.787	98.569	96.954	102.88	100.22	99.656	96.536	100.46	99.465	103.71	103.53	99.132	97.665	99.689	104.37	99.766	97.61	96.118	99.782	100.94	104.38	104.57	98.18	99.551	97.135	96.818	102.09	96.386	98.201	99.816	96.354	96.131
103.15	103.92	101.41	105.07	105.91	105.8	107.04	104.28	104.96	102.04	101.18	103.5	102.49	108.14	109.74	108.81	99.493	104.6	107.41	105.91	107.48	103.96	105.84	107.11	104.91	104.89	106.44	106.52	105.26	105.98	103.14	106.52	103.76	102.51	106.51	102.32	104.68	107.36	105.75	104.95	110.58	102.68	103.88	104.64	103.21	104.06	102.81	104.23	107.72	106.26
108.62	113.11	110.1	108.48	107.37	110.91	105.54	108.92	114.07	107.31	111.98	114.35	109.64	108.36	107.95	115.11	111.18	109.26	113.71	115.6	109.27	112.41	111.57	108.87	109.29	107.73	113.74	109.09	107.16	114.72	110.06	108.83	109.62	113.7	107.09	109.97	109.73	111.65	106.33	110.49	110.13	112.12	105.46	108.07	106.94	110.58	110.86	112.24	110.47	114.78
111.73	106.08	110.42	113.42	112.44	110.05	113.91	107.21	110.4	110.82	109.93	108.16	114.49	112.41	111.54	106.99	113.11	110.47	114.32	108.76	113.07	105.63	111.07	114.25	110.19	108.65	111.21	105.6	115.8	111.04	107.14	113.46	106.68	111.93	111.86	107.3	110.03	107.82	109.63	112.17	107.95	107.5	107.51	110	108.6	112.04	110.52	110.37	110.53	109.81
118.58	114.31	116.2	117.5	117.78	117.93	118.1	114.75	114	114.63	116.95	116.39	119.09	116.32	113.78	118.97	115.94	113.7	119.8	114.56	114	116.44	117.16	118.39	119.97	115.14	119.99	117.24	115.23	114.8	119.49	117.56	113.09	116.24	116.32	118.24	115.34	112.81	114.53	120.98	121.29	117.55	115.29	117.48	115.76	113.93	114.17	117.48	118.27	112.24
109.59	105.9	113.59	111.05	112.61	108.74	110.35	113.86	111.35	112.89	113.49	112.02	110.07	110.22	114.98	113.97	109.22	106.54	114.48	113.46	112.47	107.72	112.59	106.79	112.19	112.75	109.54	114.8	111.48	112.49	107.95	112.81	112.66	106.79	111.99	111.37	114.67	115.38	106.62	104.43	110.14	110.21	109.22	107.09	107.59	111.64	106.04	108.03	108.77	106.75
106.07	109.49	110.64	103.34	102.56	108.96	106.73	105.97	107.94	103.66	104.16	107.34	107.27	105.5	103.65	103.58	105.8	101.77	105.76	105.67	108.25	105.29	106.71	107.86	107.73	109.5	105.96	108.87	109.19	108.45	109.53	104.04	102.97	105.22	103.17	108.63	107.5	107.13	108.55	105.44	107.01	106.64	103.08	111	106.05	104.46	102.82	108.49	105.66	105.87
103.95	101.94	107.63	110.13	101.28	101.99	106.26	107.37	100.88	102.34	105.78	102.72	105.39	108.25	106.64	101.55	104.53	101.18	105.76	103.68	103.93	102.17	104.47	104.2	104.83	101	106.24	104.61	98.998	102.98	103.41	106.96	106.5	103	105.02	102.81	105.37	109.76	106.25	103.76	102	105.92	102.86	100.32	102.01	101.37	104.2	104.28	106.91	107.45
101.32	100.25	102.65	100.41	103.66	98.914	101.81	99.663	102.54	101.1	103.71	108.8	102.29	100.12	99.422	100.35	103.11	101.48	99.859	103.05	101.12	96.91	98.041	107.46	100.86	103.97	98.804	102.11	102.51	95.685	100.79	100.87	100.83	102.43	99.209	99.045	100.62	101.52	99.349	98.578	101.26	102.72	99.958	102.36	99.109	100.09	102.8	102.95	96.779	104.04
106.31	103.12	111.9	106.26	107.21	107.74	106.27	103.54	105.56	106.43	103.56	102.59	104.51	103.48	103.27	106.01	101.42	105.44	106.7	106.49	103.5	104.41	102.37	111.62	108.06	103.4	107.77	108.51	107.07	106.45	104.2	106.75	104.02	108.32	102.33	110.44	109.14	102.25	102.94	105.16	106.99	104.76	103.54	104.07	104.63	103.91	104.02	107.46	106.38	101.09
108.2	107.93	116.65	110.69	113.63	110.94	110.87	112.66	111.2	112.3	110.17	114.63	107.55	111.4	113.76	108.13	110.62	114.65	111.9	107.7	116.02	109.93	107.44	110.29	111.69	107.87	107.65	107.8	113.31	109.03	109.1	111.52	113.65	114.5	113.08	110.73	112.51	112.47	112.55	117.07	109.91	112.65	111.38	109.64	114.19	114.74	111.44	110.87	110.9	114.23
100.73	105.37	104.43	107.74	106.35	110.33	106.05	100.29	106.49	106.02	111	100.61	103.25	104.18	103.28	103.65	100.81	103.38	100.36	104.39	108.67	102.12	105.49	104.86	100.75	101.29	104.17	112.11	105.36	108.31	109.57	105.27	102.84	103.6	109.68	110.25	102.59	107.84	99.045	105.58	108.04	105.66	104.96	106.68	105.74	103.34	102.99	105.1	105.84	104.18
105.93	107.9	104.39	103.57	104.7	100.23	100.98	111.12	109.83	103.62	105.89	104.2	101.35	109.12	103.89	103.92	103.95	106.31	102.36	109.98	102.73	105.41	104	101.12	106.49	106.16	108.09	104.97	107.03	102.7	100.08	107.23	105.73	105.53	100.21	105.17	101.94	106.69	105.26	104.88	105.57	104.38	103.88	105.16	102.3	102.14	101.54	103.31	106.57	103.44
107.71	110.09	103.57	102.92	106.61	105.34	107.62	102.87	105.89	107.74	107.03	101.43	102.38	103.79	105.43	108.84	106.32	105.96	103.72	104.63	104.63	107.54	105.73	106.28	108.11	109.81	107	107.4	109.11	103.65	106.56	105.18	105.21	110.46	101.99	106.66	105.39	107.38	105.41	105.26	106.12	105.85	102.03	105.77	110.89	107.78	105.68	105.8	109.5	107.27
109.91	108.66	104.1	104.52	103.79	106.74	101.46	105.63	106.75	106.68	102.68	102.92	104.59	107.42	105.42	103.9	105.7	103.18	109.14	106.29	104.91	105.94	106.5	106.34	107.75	102.55	104.83	106.34	105.77	102.91	104.5	105.67	106.92	110.26	103.58	107.12	106.15	102.75	101.45	106.83	104.73	107.38	110.2	107.47	104.83	106.42	108.13	104.32	107.04	106.34
105.39	104.35	103.87	108.07	106.77	106.05	104.91	105.56	107.28	104.91	108.37	105.62	107.06	108.84	104.63	103.36	104.9	103.12	103.36	106.41	108.4	105.78	107.19	102.53	101.36	103.52	107.42	105.58	104.41	102.46	103.62	103.24	104.69	103.34	107.71	103.29	103.5	103.83	104.34	104.2	103.4	104.45	103.98	107.37	107.73	104.53	104.89	102.01	106.03	99.675
105.21	103.81	100.58	106.82	112.31	103.12	103.26	106.33	103.48	106.46	101.69	100.96	103.34	101.99	99.451	106.71	106.6	100.98	104.73	106.96	103.32	106.98	107.33	102.13	103.21	104.65	104.23	102.01	103.49	104.52	105.12	101.26	101.85	103.87	106.99	101.92	101.1	110.29	105.55	102.62	104.43	103.94	103.36	104.73	105.25	104.17	106.05	103.44	103.33	101.85
102.29	97.584	102.12	96.064	103.44	95.545	94.504	102.75	104.07	101.71	97.482	102.57	100.32	99.799	98.372	97.633	96.964	99.326	98.568	97.991	97.284	103.63	97.604	105.31	95.339	100.93	98.428	103.4	99.09	102.3	96.985	99.763	97.573	103.26	99.219	96.745	98.857	99.626	98.208	95.618	100.24	100.73	98.536	98.498	97.216	99.973	99.034	102.93	102.47	100.37
108.43	106.31	106.56	104.34	112.72	104.93	103.02	103.42	102.38	105.12	107.2	108.97	105.36	107.08	108.51	105.36	102.1	107.09	104.53	108.11	106.05	107.2	107.37	111.43	109.27	100.72	103.33	106.93	103.85	106.33	108.21	105.16	104.74	105.53	107.54	107.53	101.23	108.66	105.83	100.98	106.37	105.48	103.83	101.4	106.97	107.83	102.84	105.01	104.96	107.83
115.64	114.19	113.29	113.71	111.01	112.48	110.12	115.9	111.11	114.28	114.63	113.57	110.88	111.54	109.59	114.84	114.47	110.88	107.9	107.55	113.55	114.16	114.56	114.98	118.95	111.62	111.78	111.19	115.16	114.69	112.07	110.53	108.8	114.02	109.98	109.89	113.88	118.12	111.56	116.26	111.34	111.31	111.08	110.8	115.5	114.01	112.24	108.4	112.99	112.57
111.74	108.78	116.35	116.53	117.97	112.46	113.52	110.21	109.15	110.69	110.18	110.98	113.07	114.15	109.59	109.57	114.52	109.32	110.67	114.38	112.33	108.86	109.21	108.42	107.39	116.43	114.42	110.95	110.6	114.42	108	114.72	113.43	111.79	114.93	111.61	110.86	114.76	114.06	113.23	110.72	112.49	111.62	111.5	111.55	110.43	117.57	108.5	111.62	115.83
114.34	112.11	107.94	116.09	114.32	113.09	111.84	111.46	111.93	113.48	112.35	114.23	112.35	111.56	117.95	114.47	111.04	113.13	115.18	115.09	114.67	110.26	110.98	113.66	113.02	112.76	111.8	111.71	111.24	110.15	105.63	114.61	113.36	112.55	109.23	110.04	112.12	112.43	109.8	103.7	117.57	110.99	112.51	108.88	111.28	110.12	104.4	112.23	110.77	108.54
111.48	116.08	109.94	116.34	109.58	113.89	108.98	109.79	108.49	108.67	114.99	108.85	111.68	109.66	113.97	108.29	107.97	111.09	114.75	112.47	108.51	114.86	108.96	110.64	110.09	116.41	113.88	114.38	111.48	112.73	114.86	110.89	109.7	111.27	109.03	110.62	111.07	110.75	104.9	112.14	115.96	111.18	115.44	109.81	112.88	111.73	112.58	112.02	107.2	106.27
111	110.21	110.04	114.72	108.85	109.86	110.74	104.79	112.52	111.18	112.33	115.68	108.76	106.27	114.18	109.32	111.31	110.57	113.64	109.91	113.99	111.58	107.9	105.22	110.51	114.26	113.03	112.62	109.64	111.35	110.54	113.9	107.91	118.42	114.64	111.2	112.66	111.4	109	114.31	113.7	110.83	113.09	111.73	109.48	108.47	104.19	109.63	115.99	115.92
110.5	112.71	111.76	112.43	114.31	108.82	109.61	112.4	108.47	117.57	115.24	108.88	109.01	112.15	111.66	110.04	107.9	112.39	111.65	114.58	112.85	114.17	113.76	113.45	111.37	108.49	112.93	111.96	109.71	108.93	112.87	111.65	110.41	110.66	111.09	111.56	110.63	114.38	113.98	111.11	110.82	107.73	110.69	109.11	114.11	108.58	114.08	113.1	116.72	110.45
111.16	111.6	110.49	111.09	113.97	111.64	111.31	112.89	114.52	110.47	112.07	115.82	108.79	116.21	115.6	107.77	110.25	113.07	114.22	114.79	110.65	109.69	110.7	115.77	112.43	108.55	111.69	110.26	114.89	111.69	113.48	108.77	109.55	111.81	109.23	111.31	113.49	105.47	111.44	111.55	113.35	106.17	110.78	113.72	117.86	109.39	111.62	111.28	106.97	112.31
111.85	107.49	112.84	108.84	113.26	111.9	109.21	111.5	112.57	113.05	112.18	111.1	107.9	114.5	111.16	111.31	110.66	109.21	112.16	109.22	109.2	110.07	112.26	110.81	114.22	109.13	107.56	107.7	110.81	112.84	113.63	111.21	105.57	112.84	111.76	112.43	114	113.85	115.67	110.98	113.82	110.28	111.13	115.45	108	107.04	114.23	110.65	110.64	117.08
110.59	114.63	110.35	112.09	107.85	109.66	110.16	116.04	108.53	116.48	110.97	107.53	113.11	115.06	116.29	112.66	111.64	114.77	112.8	112.43	113.69	115.35	110.53	112.92	114.42	108.91	117.53	113.99	112.78	110.14	108.37	111.63	113.41	110.92	115.13	112.36	115.43	111.31	113.73	109.7	112.79	111.89	115	112.48	112.66	112.92	110.89	112.96	111.06	112
100.07	101.54	98.644	102.98	101.9	98.827	97.951	99.221	99.409	101.54	98.354	95.326	98.844	100.32	100.74	99.052	104.79	101.6	100.3	103.34	101.39	102.42	102.58	104.7	99.78	99.723	102.16	101.96	100.48	99.03	103.07	99.799	101.86	100.7	100.86	102.47	103.14	99.465	103.95	104.17	99.85	102.16	97.856	98.904	106.09	97.746	100.47	106.95	99.603	105.67
99.992	102.93	104.03	103.01	100.62	97.158	100.34	99.912	101.19	101.97	101.33	99.701	100.75	94.975	100.18	100.84	97.474	100.67	98.398	102.42	97.839	97.599	103.6	96.24	96.462	99.165	99.373	100.42	96.257	102.85	101.99	97.705	102.47	103.41	103.09	101.83	100.85	101.06	97.364	98.343	102.34	99.515	102.05	98.223	99.85	97.688	101.92	102.24	98.662	102.11
111.23	108.69	113.13	116.79	115.23	116.73	112.15	112.36	116.72	111.55	118.01	115.1	109.35	111.98	112.34	115.62	108	112.91	108.88	112.36	110.89	115.67	108.4	113.42	108.48	107.78	113.95	108.48	112.62	115.24	109.19	113.81	112.09	114.38	113.49	111.63	112.35	113.38	110.91	112.7	111.07	110.66	112.83	110.25	108.4	107.88	111.61	113.88	111.61	112.37
106.63	106.25	106.28	102.4	110.12	106.01	106.54	110.6	107.03	102.24	105.22	105.59	108.61	107.03	103.91	107.98	105.97	102.49	107.79	107.95	108.77	107.39	109.14	108.03	108.65	111.23	107.63	108	108.99	108.12	106.86	105.88	107.9	108.63	106.73	110.46	106.55	104.78	102.64	106.45	106.67	108.14	110.63	110.9	106.24	108.79	107.13	110.13	105.45	110.3
107.14	105.5	104.82	106.21	107.74	103.87	107.34	102.17	111.65	109.47	110.75	105.23	104.2	107.79	104.03	104.15	106.64	105.39	111.59	106.34	109.42	106.85	112	107.01	108.46	110.49	105.2	107.22	105.91	106.07	109.69	104.84	108.74	108.02	110.96	107.44	108.39	105.66	110.63	107.86	104.81	104.76	105.78	108.04	105.6	104.97	111.22	106.01	101.9	107.32
110.97	112.93	112.28	109.78	105.79	110.46	111.77	113.6	107.23	113.44	109.33	112.85	113.01	115.12	111.05	107.18	110.84	112.34	110.97	107.88	111.17	111.66	111.61	111.81	112.6	109.05	113.01	112.15	108.13	109.6	110.75	111.44	109.39	111.07	106.75	112.09	114.27	106.26	111.75	105.6	107.67	112.29	110.9	110.78	111.63	113.01	114.23	109.15	113.32	112.52
104.35	103.72	103.55	104.66	103.2	103.76	109.78	106.91	106.1	103.99	102.73	107.61	104.94	106.7	107.68	103.66	106.74	103.76	104.73	104.23	109.62	103.75	108.35	105.67	106.24	102.76	105.35	106	109.3	104.16	100.87	105.02	107.01	104.57	103.54	105.73	107.55	106.98	107.43	102.93	106.37	108.11	106.66	103.24	109.86	111.94	107.17	106.37	105.83	108.22
104.91	104.99	110.23	104.47	108.19	110.18	106.65	108.84	110.09	105.59	107.12	111.1	107.58	108.22	109.66	106.07	108.31	109.77	111.52	109.83	106.44	105.12	105.54	109.75	111.1	106.17	105.04	102.32	109.06	106.49	107.62	108.9	107.74	107.11	108.41	109.24	103.65	106.48	101.91	105.48	105.88	103.87	108.29	109.34	109.43	103.87	106.28	105.91	108.5	103.53
108.01	105.79	108.07	106.39	102.18	104.07	104.97	104.08	107.36	103.97	105.67	101.73	103.62	105.43	104.27	108.86	103.47	108.54	104.05	107.11	104.69	104.12	105.91	100.85	108.47	105.21	104.92	108.49	104.09	105.84	106.83	107.98	106.72	105.95	102.79	103.58	106.7	106.54	102.67	104.56	107.9	105.88	102.85	105.7	101.77	106.39	105.25	108.63	104.62	107.04
106.41	101.63	96.782	94.276	99.596	98.524	97.831	99.625	99.045	101.44	105.35	103.1	97.613	101.54	97.76	107.16	98.792	99.833	99.578	100.39	100.77	95.542	103.58	100.98	99.199	101.6	97.696	102.83	100.41	99.607	100.75	98.641	104.96	101.41	95.433	101.69	101.74	101.4	104.28	93.634	96.313	103.79	100.22	102.27	101.93	105.01	98.221	105.03	103.85	100.66
101.49	96.773	97.904	102.66	101.44	101.96	98.306	102.58	101.28	101.24	101.94	102.97	101.17	100.2	100.38	99.246	102.38	101.71	98.512	106.81	103.2	99.357	99.363	102.11	101.16	103.23	97.863	101.25	101.18	102.15	101.14	101.61	97.951	97.566	100.57	96.326	99.989	99.849	97.558	100.06	99.952	101.7	97.973	97.859	100.52	98.826	101.41	96.491	104.67	101.86
108.68	112.53	111.75	107.54	107.86	109.48	111.69	113.69	108.7	113.01	112.16	103.55	110.23	112.23	111.01	111.36	107.3	112.06	112.13	109.86	106.45	110.77	114.73	109.93	109.37	111.06	108.5	113.68	112.35	113.48	106.5	108.53	109.73	116.66	111.61	114.55	109.74	113.48	114.53	107.9	112.29	109.83	111.6	113.67	112.26	116.98	112.59	109.73	111.32	109.46
103.73	105.63	102.8	108.04	104.62	102.54	102.95	104.68	105.27	106.57	103.19	104.68	104.85	106.51	101.86	103.47	99.608	107.57	102.22	103.8	103.3	102.27	99.646	105.7	105.13	104.57	102.7	104.83	104.15	102.29	102.98	106.16	101.14	104.39	103.78	104.83	106.03	109.56	105.13	103.69	103.02	100.98	105.46	105.41	105.28	98.691	104.47	101.89	109.71	107.19
99.497	101.14	102.38	98.426	104.4	101.22	99.271	99.726	105.48	100.6	101.15	97.612	102.48	101.42	102.11	97.387	101.56	101.98	94.96	101.74	100.75	98.839	100.11	100.94	101.85	102.75	99.277	103.62	101.38	101.08	99.399	97.931	102.65	100.85	96.723	99.786	99.916	101.58	103.15	101.8	100.65	99.796	100.4	100.36	103.57	105.71	98.256	104.02	103.58	104.38
103.99	100.99	104.7	95.992	96.922	97.593	97.42	100.02	99.258	95.449	100.21	97.709	99.773	96.937	99.306	100.91	101.96	100.28	101.23	94.867	104.24	101.14	100.51	101.59	100.9	99.022	94.433	97.956	94.398	98.271	98.017	101.17	99.581	102.2	102.06	101.98	95.247	99.08	102.81	101.16	99.307	100.25	98.571	99.667	99.733	98.176	102.31	95.81	103.38	99.132
107.34	112.58	106.55	109.58	110.92	111.14	104.77	107.31	112.2	107.06	112.54	109.08	110.19	108.16	110.32	109.28	107.45	106.53	111.35	108.4	107.14	110.5	113.25	108.67	110.62	110.36	108.5	109.77	111.76	108.95	110.28	105.24	108.18	111.97	114.6	109.04	108.07	110.92	107.5	107.9	109.68	111.31	105.97	112.42	109.56	107	114.58	102.44	107.76	114.02
103.07	102.02	99.057	101.46	97.42	99.727	100.66	99.974	98.648	97.047	104.59	102.19	101.49	98.348	101.38	100.27	93.587	103.29	105.16	100.67	101.12	102.23	95.853	104.01	97.234	101.01	103.89	97.622	102.37	100.52	103.11	99.239	99.643	101	101.15	100.1	98.362	100.98	104.24	99.293	102	103.56	102.56	94.502	98.255	97.825	102.49	96.794	97.268	98.95
107.8	113.45	112.26	111.26	111.39	112.87	114.58	110.84	113.85	115.08	113.91	111.85	114.09	110.13	109.28	115.61	112.94	115.62	114.22	112.6	111.55	111.27	114.38	114.39	108.22	109.34	115.98	116.12	112.12	109.23	115.43	109.15	113.87	112.78	114.16	114.27	114.24	113.68	113.36	107.7	113.93	113.06	113.49	112.04	115.06	112.48	111.17	110.51	109.3	111.36
99.625	104.73	105.21	109.33	102.19	104	103.82	106.7	105.28	102.07	103.47	107.24	105.34	107.66	107.36	108.21	105.14	103.38	106.63	107.2	103.77	104.52	103.39	108.93	105.04	104.33	106.64	107.2	100.36	106.55	102.43	104.19	103.96	103.03	105.7	108.28	104.33	105.63	107.29	101.92	102.85	105.46	101.5	104.35	107.88	107.84	101.51	108.92	106.28	102.77
113.09	110.6	109.61	111.86	111.35	111.21	112.02	108.55	110.84	109.71	112.17	109.91	111.68	110.3	106.11	113.93	111.12	110.17	115.31	113.27	111.58	106.43	109.82	112.25	108.88	114	112.04	114.78	109.54	110.91	110.7	112.7	111.04	112.04	112.59	114.42	114.44	113.29	114.99	113.07	113.81	111.69	113.57	106.8	109.24	111.42	111.6	112.75	115.43	117.65
117.02	118.91	118.31	116.11	120.4	116.92	115.01	115.05	118.19	117.24	120.15	110.74	114.36	115.46	113.02	117.78	115.29	115.27	112.43	113.83	119.8	112.6	115.57	117.01	118.04	114.69	119.03	116.52	113.59	116.18	120.51	115.63	122.09	112.71	116.04	118.86	118.18	118.74	122.54	117.07	119.77	117.56	119.11	118.2	119.06	114.03	115.28	113.68	117.52	116.33
102.73	99.545	106.77	97.945	99.101	95.361	98.039	102.23	100.98	102.52	99.392	96.246	101.24	102.42	99.231	100.49	99.766	100.58	100.87	98.637	97.115	101.65	97.691	101.23	98.244	97.136	98.734	102.11	101.77	100.67	100.89	101.65	100.57	102.17	96.189	100.16	101.13	104.4	96.527	98.548	101.64	95.334	102.69	102.46	98.915	95.991	100.73	97.107	96.915	102.65
103.02	107.82	102.3	107.09	110.04	105.26	106.25	103.68	109.5	104.06	106.91	104.41	104.49	106.03	109.84	104.96	105.56	103.3	108.36	106.84	105.44	109.93	105.85	108.04	105.72	106.55	103.42	102.3	108.13	107.85	107.96	106.79	110.19	106.51	102.66	111.32	102.84	108.02	105.86	105.38	107.89	106.19	106.35	104.74	106.32	103.52	107.24	107.61	105.49	108.56
102.22	106.32	104.66	104.37	103.38	110.72	102.29	107.55	106.64	107.02	108.97	105.08	104.21	105.41	105.78	103.97	103.91	103.28	109.76	105.65	105.49	107.27	107.4	107.47	108.25	102.42	108.44	103.47	103.41	104.91	105.13	106.43	103.58	101.44	109.51	103.83	109.07	114.55	108.2	107.5	104.59	106.1	102.95	102.83	107.18	108.03	107.81	102.75	103.39	103.73
106.24	106.44	104.89	105.59	106.13	105.82	102.68	101.85	104.45	105.46	101.11	108.34	105.72	107.92	103.25	98.969	107.75	104.46	104.68	110.88	104.84	101.23	108.29	103.6	106.22	105.04	109.63	107.28	102.47	105.5	106.84	108.42	103.89	107.2	101.02	104.33	109.33	105.91	105.82	106.07	106.05	106.74	106.46	105.45	106.87	109.38	105.5	105.4	107.13	109.86
100.88	104.02	104.06	101.79	97.866	101.06	102.82	103.48	100.01	102.93	98.718	104.12	102.89	107.24	102.95	99.741	102.73	101.12	99.519	103.62	102.16	102.88	103.42	96.811	101.03	102.34	103.76	98.777	102.26	99.437	100.92	98.855	102.7	104.76	100.28	103.48	103.09	98.772	98.038	95.605	102.96	101	100.25	100.44	95.092	100.1	97.215	100.85	103.07	103.17
103.36	101.26	103.36	98.994	102.24	99.997	102.56	99.599	98.382	99.873	104.53	104.19	95.99	100.11	103.34	100.86	98.128	100.94	101.5	102.3	98.02	100.01	102.28	99.703	100	100.4	100.9	97.209	103.24	100.39	97.717	96.149	99.007	98.443	101.68	99.648	101.23	95.756	94.855	101.86	100.92	98.432	103.33	97.87	101.68	96.094	101.67	102.34	99.007	100.45
108.79	103.57	105.8	105.27	106.87	106.76	105.61	107.24	107.96	106.69	105.19	104.05	106.76	104.27	105.5	105.04	104.74	101.93	104.57	107.46	105.39	105.57	104.41	107.05	106.19	103.79	104.45	109.29	106.55	106.43	103.32	109.36	105.4	102.55	105.11	105.23	104.06	104.96	103.99	105.59	109.69	100.7	104.86	102.95	106.77	101.77	103.1	105.23	107.79	107.16
113.66	113.74	109.75	107.52	115.79	110.34	113.86	113.2	108.12	114.69	117.69	112.04	110.31	110.81	108.04	108.79	111.17	109.35	114.51	110.51	113.81	110.28	110.56	113.09	111.41	109.99	113.8	111.51	107.55	110.83	111.21	113.51	110.93	115.73	111.53	108.44	110.71	107.42	111.19	110.85	112.9	112.56	110.41	108.66	113.69	109.64	111.04	112.54	114.01	108.08
102.86	104.28	102.14	100.86	101.35	96.397	103.06	100.7	103.01	100.91	97.14	98.444	98.159	94.564	99.602	100.39	101.29	102.7	100.55	101.61	103.06	102.69	97.084	95.829	102.54	99.153	99.765	102.89	97.348	101.84	95.8	101.13	98.165	95.989	101.47	100.39	97.336	98.241	98.936	106.83	97.145	99.558	97.615	101.51	99.56	99.575	99.134	97.787	100.28	101.79
108.23	105.28	109.73	105.45	109.13	102.95	105.26	104.56	104.91	105.69	108.8	106.72	105.75	109.37	107.18	111.06	105.15	106.4	108.42	106.19	109.68	104.84	105.26	105.58	111.13	109.03	106.09	101.54	110.53	103.79	108.77	104.24	108.71	103.82	107.61	105.35	105.27	107.82	109.73	107.78	106	105.78	106.96	107.18	108.63	108.65	107.44	108.96	103.34	104.78
109.39	107.82	102.37	102.69	110.95	109.71	107.63	104.13	107.26	101.95	102.53	104.67	104.88	107.79	102.61	102.83	104.35	102.82	104.38	104.19	104.38	105.57	103.16	108.5	103.61	103.52	106.33	104.15	109.78	104.61	105.53	106.28	105.28	106.01	104.88	103.92	101.82	106.03	105.38	104.74	108.05	102.74	109.34	106.45	108.82	104.46	107.63	104.79	103.54	102.52
117.35	115.28	115.36	117.12	115.89	116.97	117.21	114.74	116.9	119.4	113.91	123.82	116.17	121.45	120.65	117.94	118.33	117.1	117.69	115.69	119.11	118.49	115.86	112.11	116.55	115.5	114.5	116.08	119.01	118.94	114.88	117.8	116.78	119.93	119.47	115.33	118.99	116.89	114.07	118.18	116.99	115.52	119.76	115.01	115.46	116.96	118.41	116.87	120.47	117.38
115.53	117.24	115.24	116.79	116.06	115.4	118.56	115.06	118.72	119.33	112.59	117.1	110.56	118.33	112.16	113.04	120.03	117.73	115.16	112.16	118.39	114.18	120.68	117.92	117.29	119.63	109.96	117.65	115.47	116.75	113.45	113.66	116.86	114.79	116.59	115.73	117.79	116.82	118.91	116.94	113.97	117.66	118.12	117.39	113.79	115.33	114.95	115.78	115.6	115.92
113.75	110.46	112.77	116.43	117.26	111.5	113.67	111.41	111.66	108.03	110.99	115.73	112.44	110.59	110.84	108.23	114.59	108.17	110.23	112.07	115.89	108.83	110.25	110.15	111.74	108.23	108.51	110.1	114.09	113.3	110.66	108.06	110.78	115.46	111.16	112.47	114.04	112.32	110.48	105.45	112.12	109.67	112.82	108.88	106.99	111.88	110.62	110.35	111.73	111.79
106.73	104.62	109.26	103.78	108.33	106.49	105.6	104.44	105	104.35	106.09	103.4	102.17	109.53	100.25	102.8	109.13	108.16	110.09	104.82	100.79	110.92	108.8	109.81	107.71	109.61	105.64	106.59	105.05	106.95	105.71	105.4	108.02	105.6	105.65	106.43	107.93	105.92	104.49	105.27	104.9	107.4	109.57	108.9	103.97	109.92	106.3	107.07	104.79	105.16
112.37	114.64	111.4	110.75	106.72	112	115.92	109.08	111.98	110.13	106.86	104.9	105.37	111.3	109.48	110.41	105	112.18	111.53	107.42	105.72	111.36	113.79	108.29	109.6	107.14	110.16	108.54	107.41	110.31	108.9	109.64	109.27	109.64	109.43	109.5	109.1	109.01	109.57	107.87	107.13	111.85	107.42	108.52	104.45	106.94	114.02	107.08	109.17	107.07
109.73	110.34	111.2	114.58	106.97	110.59	109.3	112.76	110.56	113.02	107.27	113.76	110.7	116.27	113.87	111.6	108.39	115.6	110.72	112.22	115.69	110.01	109.28	109.55	110.96	113.38	112.29	109.09	112.31	109.99	105.13	110.11	112.82	108.76	110.87	112.68	111.53	111.44	112.66	111.49	110.29	111.08	114.5	112.39	116.43	113.54	112.38	113.85	109.16	112.15
107.68	107.3	101.46	103.76	102.22	109.18	105.41	108.61	105.18	107.2	109.73	103.76	104.24	109.56	110.3	104.22	105.06	107.18	107.81	106.71	106.07	106.58	102.93	102.86	101.63	107.29	105.71	106.79	101.66	106.3	105.51	102.32	105.06	108.43	104.43	106.54	104.24	110.81	109.06	110.19	106.49	103.69	104.9	105.23	106.49	108.18	105.93	104.19	105.92	101.03
111.26	111.83	113.75	107.18	109.92	108.28	112.52	107.46	109.55	110.42	113.22	107.11	105.71	107.52	112.12	109.74	115.54	110.49	109.22	111.3	111.14	107.66	107.82	110.35	109.98	109.31	108.4	111.05	109.69	116.93	113.2	111.76	109.97	109.94	111.57	111.31	110.7	109.77	109.05	112.7	114.81	110.45	111.2	109.57	106.64	110.23	111.92	108.31	109.18	109.77
117.16	115.27	113.73	114.42	113.07	121.24	118.79	121.19	119.25	119.76	116.82	117.02	120.93	115.59	118.73	117.48	121.23	116.58	113.79	115.82	122.68	121.14	112.14	115.15	117.03	119.36	120.27	116.4	116.7	114.14	115.57	119.37	118.17	114.86	117.66	117.04	117.82	119.6	113.78	116.03	116.53	118.39	115.28	116.75	116.08	113.14	117.91	117.88	117.01	116.45
113.75	109.28	108.96	114.25	118.98	112.58	110.86	111.81	110.11	105.33	112.94	108.95	114.45	116.51	113.46	110.42	111.52	115.74	115.26	113.49	111.78	110.74	112.03	116.07	117.29	108.9	111.29	110.22	112.44	114.77	111.78	112.05	113.98	114.12	113.68	110.82	115.18	113.15	116.52	110.61	119.51	113.53	110.49	110.54	109.87	111.99	111.16	111.52	111.87	115.29
105.37	102.99	108.07	108.9	104.81	108.03	104.85	107.13	108.08	106.11	105.59	103.19	104.68	105.06	105.55	106.84	105.87	107.84	104.34	107.63	109.23	111.86	106.3	104.34	106.64	107.48	105.07	109.17	103.54	105.81	107.91	107.05	104.7	105.98	107.86	101.4	109.64	108.8	99.084	108.64	104.17	107.01	108.83	102.04	105.48	103.45	104.71	101.54	105.61	104.52
106.34	107.84	107.91	99.674	109.62	103.96	108.28	108.75	104.46	111.72	105.97	105.13	111.04	108.55	105.98	108.71	108.55	108.31	107.1	110.55	106.32	111.71	112.74	106.58	106.92	108.84	103.99	105.7	110.66	104.93	105.28	104.04	106.56	108.02	106.17	106.05	104.37	106.01	105.43	105.4	102.87	104.9	104.47	109.78	104.04	107.9	105.82	100.13	104.02	104.97
103.43	103.27	107.31	109.3	107.51	102.22	105.6	102.64	104.11	110.93	102.89	106.9	106.94	108.68	106.82	106.97	107.78	108.34	107.6	106.12	103.34	105.39	108.99	103.77	109.89	106.67	107.22	106.21	105.25	110.1	107.79	105.77	107.82	107.04	101.66	104.29	106.59	106.52	103.97	108.65	103.09	104.59	103.82	103.07	107.64	107.93	105.3	107.76	106.36	105.51
111.95	115.01	114.04	111.57	110.11	114.43	114.62	112.97	111.38	115.34	114.15	110.31	112.4	108.86	111.78	111.56	116.51	113.41	112.48	108.96	109.59	110.45	113.32	111.34	111.81	114.06	113.69	110.42	111.97	112.76	111.15	108.55	113.16	114.13	112.03	111.12	110	107.61	112.07	114.25	116.25	110.38	112.4	113.76	110.7	110.77	114.76	110.88	113.98	110.65
105.06	106.61	105.84	108.42	109.53	102.27	111.92	101.37	110.63	103.99	106.41	102.96	103.72	108.54	105.91	103.11	107.1	108.32	104.45	105.95	106.84	106.32	106.92	106.19	111.36	104.02	104.2	110.34	103.28	104.38	109.35	104.06	108.69	108.24	108.23	104.5	104.69	106.53	104.96	105.62	102.22	108.9	102.39	106.38	105.47	102.6	103.07	109.13	106.65	99.939
102.22	100.47	95.73	100.28	102.52	101.18	103.2	102.91	104.19	99.06	98.773	102.34	98.481	103.66	97.361	102.19	100.86	99.801	104.01	102.34	102.18	99.919	99.572	98.242	97.448	98.783	99.825	98.744	98.15	98.323	97.623	99.832	101.14	100.07	102.72	99.644	100.82	103.3	102.31	105.13	98.671	99.521	99.775	102.09	96.506	99.361	97.597	102.72	101.04	101.65
112.01	113.55	115.76	112.31	110.07	113.93	108.72	115.59	115.82	112.82	116.71	117.44	115.84	112.72	113.79	109.85	112.6	112.62	111.63	112.64	114.79	111.88	112.16	111.05	117.28	116.76	116.88	114.27	116.35	111.49	111.96	112.95	111.72	111.02	113.92	109.57	112.18	109.6	112.62	112.33	113	116.39	111.46	111.69	110.85	112.23	114.32	111.39	114.65	114.98
108.23	102.68	103.93	102.88	102.79	109.42	102.92	106.62	104.99	104.51	108.02	100.93	102.53	100.5	105.97	104.42	103.35	103.8	107.07	105.24	106.53	108.83	104.73	109.17	101.73	103.51	107.34	101.84	104.93	103.79	104.17	99.759	100.14	103.06	101.79	106.19	105.63	102.31	105.79	104.17	107.69	101.49	105.39	105.69	103.77	104.32	103.28	104.19	104.67	100.05
111.15	111.34	110.03	112.84	108.56	111.57	110.71	112.33	104.79	110.89	118.02	108.55	112.78	116.63	113.61	111.67	112.95	108.55	111.22	112.72	110.11	113.53	114.09	113.5	113.1	111.67	116.75	108.04	113.25	113.58	109.06	112.39	114.27	112.9	111.87	110.09	117.39	111.93	117.32	110.75	112.29	111.54	110.11	111	112.81	114.58	111.93	111.73	114.5	111.46
105.57	107.88	104.21	106.25	111.18	100.64	103.87	105.4	105.04	105.61	106.57	106.62	103.99	101.39	105.94	106.26	103.02	101.36	110.88	102.3	106.82	104.24	101.87	102.65	102.47	103.57	102.11	106.25	101.07	102.98	107.36	105.57	103.64	110.64	104	105.83	102.89	107.05	109.61	109.69	103.91	101.64	101.31	104.75	102.3	105.4	105.86	107.94	105.32	105.21
105.17	105.85	106.63	101.34	105.55	108.55	104.26	106.88	110.42	104.65	105.32	106.62	102.64	108.33	107.32	110.28	106.77	102.77	103.79	100.87	104.14	103.57	109.4	109.31	106.34	104.49	104.26	105.4	103.77	104.27	104.94	105.76	101.86	111.41	104.86	104.36	106.09	101.83	106.44	104.88	101.83	104.66	104.09	105.89	105.72	102.53	103.67	103.26	105.13	105.47
114.91	108.51	114.67	111.06	112.93	113.98	113.34	114.74	114.35	109.82	113.79	114	110.38	109.54	109.59	114.86	109.52	111.76	112.49	109.23	112.42	113.42	111.16	112.25	114.71	113.21	115.93	112.92	112.32	114.34	115.39	113.77	114.38	115.87	112.37	111.56	115.48	118.69	111.09	109.97	111.39	115.7	112.19	113.4	111.84	109.39	109.83	111.5	109.98	115.76
105.72	104.48	107.17	102.83	101.84	103.62	104.14	108.61	107.63	103.33	102.34	106.3	107.2	101.34	101.5	106.73	106.53	107.7	108.48	101.62	104.13	106.22	102.4	109.14	103.46	102.87	101.22	107.93	104.86	102.66	103.63	102.44	107.87	101.3	99.602	107.89	103.48	104.15	104.99	102.04	102.83	104.48	102.83	105.22	103.31	104.72	103.81	107.39	104.84	107.39
100.87	105.06	109.82	104.1	106.9	104.13	104.97	110.9	109.32	107.4	107.65	109.19	108.94	105.18	101.57	103.38	104.75	110.12	104.36	102.18	107.03	108.87	105.8	104.3	108.15	107.63	106.67	102.63	110.29	106.67	107.64	102.82	105.79	102.01	106.55	106.84	104.92	105.98	101.94	106.21	104.27	102.54	106.61	103.64	108.77	105.85	104.21	104.98	106.39	107.16
106.47	100.06	105.35	108.87	108.62	103.95	109.43	106.26	104.36	106.29	107.31	103.54	103.66	103.03	107.72	104.58	108.76	108.09	100.27	105.9	107.79	105.47	102.21	104.43	107.95	107.64	108.06	106.75	109.94	107.25	104.14	103.24	106.32	103.08	103.65	105.03	100.07	104.22	105.76	102.09	103.58	103.25	107.24	104.45	105.22	107.47	107.2	104.39	107.88	106.53
104.16	105.64	105.7	109.43	104.46	108.47	106.49	103.41	108.01	101.71	104.93	103.66	106.57	113.21	103.91	108.13	106.49	107.74	102.28	106.04	105.4	106.49	103.35	106.14	107.9	111.9	107.58	104.91	108.76	106.71	104.99	107.67	108.62	108.51	107.33	107.37	107.18	106.76	105.51	106.91	109.9	108.37	110.49	105.96	105.78	103.75	107.45	107.26	105.68	106.59
111.84	110.99	114.7	108.05	113.85	106.7	110.76	103.85	110.88	110.75	110.01	109.85	111.77	110.48	110.92	108.55	111.98	111.11	112.39	109.68	108.47	111.27	108.5	107.86	110.34	114.21	113.5	110.73	106.8	110.41	110.63	110.61	105.03	113.33	113.37	108.04	108.7	109.76	113.6	112.45	112.47	113.19	115.86	108.67	109.65	110.96	111.91	111.4	114.69	109.51
107.37	107.67	104.34	111.58	113.28	112.38	111.43	110.44	113.7	114.31	108.05	115.46	110.28	113.04	112.69	111.03	104.19	113.39	105.54	110.61	111.37	110.79	109.59	106.38	109.98	110.45	110.53	110.13	111.01	108.2	107.06	110.84	108.49	109.66	113.3	108.66	105.32	111.38	110.88	112.16	111.17	111.24	106.73	111.59	107.26	112.89	110.38	109.97	111.62	106.76
103.77	105.37	105.52	103.12	105.03	104.98	106.37	106.32	106.32	101.96	106.82	108.14	104.27	103.14	102.17	108.37	101.89	102.42	106.86	102.51	107.38	107.83	107.52	103.32	104.17	103.88	106.28	107.4	104.27	108.05	108.42	101.57	105.23	104.24	105.75	104.23	104.11	105.32	105.18	105.94	110.17	112.28	106.33	99.68	103.51	110.11	105.33	105.66	105.19	107.31
103.14	103.6	104.98	104.5	106.71	105.46	104.09	102.05	107.3	105.19	103.92	104.85	110.42	103.75	106.36	105.07	102.79	104.17	104.65	97.991	109.9	108.27	99.479	102.66	100.64	99.696	104.74	103.77	106.6	102.94	104.47	101.01	103.26	106.64	100.86	99.983	104.69	105.13	107.84	99.142	103.04	106.26	98.127	107.2	107.54	104.07	99.169	107.39	101.19	104.78
109.25	108.57	115.06	106.16	106.52	110.15	110.01	111.28	109.43	112.3	111.07	107.89	109.7	109.26	110.84	110.51	109.7	108	109.45	112.7	113.09	112.37	111.41	109.05	107.6	113.93	113.55	109.52	111.33	108.88	107.35	108.24	109.96	109.91	107.22	110.09	107.63	107.03	110.21	109.76	106.61	109.15	109	107.57	110.79	107.7	107.1	110.58	109.51	107.71
103.63	100.3	102.39	103.57	111	105.78	103.2	102.85	103.55	104.97	108.88	106.96	103.64	108.28	104.47	101.89	105.99	105.1	104.51	106.2	102.61	99.882	105.7	102.95	103.67	103.25	105.54	101.92	106.22	103.71	107.2	106.1	101.74	107.03	101.23	104	106.29	104.02	103.68	103.02	100.68	101.43	104.09	101.27	103.86	103.63	105.86	101.05	103.92	101.53
113.54	116.12	110.49	109.31	112.04	110.76	109.75	111.36	106.86	114.7	109.96	111.28	110.53	110.61	106.94	110.48	108.97	112.44	111.84	112.79	108.01	109.62	111.18	112.62	108.88	111.3	108.8	106.9	110.39	112.37	108.75	112.09	111.77	112.26	113.58	109.2	112.15	111.26	112.97	114.44	110.16	111.92	114.79	114.49	111.86	109.04	112.44	108.93	113.08	110.17
105.02	107.84	106.81	102.87	102.01	105.61	105.07	103.29	110.91	109.17	102.93	103.82	106.85	106.47	105.56	106.52	101.43	105.1	104.02	105.85	108.19	111.07	104.6	105.61	102.09	108.25	101.92	109.85	109.88	104.09	106.04	107.08	104.55	107.61	107.02	104.17	108.79	105.36	106.44	105.08	103.75	104.62	102.18	103.74	105.47	111.27	102.25	105.45	107.25	104.18
113.48	106.67	113.75	112.4	106.11	112.48	112.54	107.64	112.07	112.21	112.39	111.58	108.01	115.58	113.74	113.19	105.81	113.85	111.79	107.24	114.87	114.16	113.19	113.33	104.69	109.04	111.64	107.17	116.51	111.44	111.78	112.42	112.93	112.12	115.23	111.91	109.73	114.26	114.54	114.38	108.71	114.57	112.03	109.69	113.83	108	108.92	109.13	111.34	112.78
104.66	107.92	104.08	110.89	112.85	109.38	106.91	107.74	102.85	107.69	108.51	107.93	105.26	104.6	104.44	108.23	105.71	109.81	106.46	107.83	111.21	107.49	106.19	107.01	108.37	107.11	105.83	112.24	106.13	107.25	108.96	110.95	106.89	106.44	103.9	108.27	104.99	110.09	106.34	109.67	106.99	107.38	104.94	106.85	108.63	106.85	110.3	109.95	107.34	107.08
108.37	107.32	105.37	107.99	103.94	109.43	112.02	105.17	104.23	108.21	107.59	106.53	106.21	105.33	104.83	104.44	106.56	105.28	103.68	104.39	105.53	105.39	110.12	107.96	103.8	105.11	101.52	109.37	106.41	105.99	101.69	108.05	106.56	104.64	107.98	102.03	109.43	99.79	104.43	108.4	101.68	110.82	107.41	108.05	112.2	108.85	106.38	101.45	110.08	103.88
102.13	104.7	105.38	107.09	105.99	104.48	105.87	101.64	109.32	104.98	105.49	101.94	103.24	107.77	106.37	103.61	101.76	106.73	105.24	104.57	105.21	107.61	105.63	102.4	106.33	101.89	105.9	104.12	110.42	109.3	108.11	105.53	105.9	107.91	105.98	107.53	105.84	110.61	106.6	108.29	106.73	109.08	104.4	104.64	105.97	109.91	106.34	103.27	101.87	104.01
106.22	108.27	103.77	104.91	102.73	108.59	105.19	105.26	107.85	106.93	106.98	102.37	107.33	103.68	104.12	103.51	105.73	104.53	107.73	101.76	105.27	106.75	104.59	104.99	107.03	110.83	108.34	103.1	104.27	102.93	106.92	107.35	105.92	103.22	101.75	107.22	106.17	108.48	107.14	102.38	105.18	105.15	105.03	106.42	105.9	104.5	106.73	106.16	103.71	108.99
110.87	106.32	109.79	109.18	110.84	111.21	112.17	108.38	110.72	109.68	109.58	109.33	109.98	114.54	112.71	112.72	111.91	117.66	110.55	112.07	114.18	111.73	110.8	108.76	105.97	114.11	110.97	109.34	106.43	109.74	113.14	110.2	113.37	117.89	112.18	108.48	110.66	108.7	112.21	111.25	109.87	106.59	110.46	109.04	106.96	111.8	115.16	105.91	105.65	112.3
120.86	116.78	122.44	120.64	118.74	117.76	118.01	115.15	117.54	117.37	121.92	118.29	116.58	117.65	120.69	119.47	114.93	123.77	119.91	117.37	119.72	116.95	118.13	117.37	112.48	117.42	122.21	118.72	120.12	120.26	114.46	116.96	121.24	122.1	114.84	119.03	117.89	114.08	118.44	116.84	116.74	116.1	118.45	119.69	118.49	117.71	119.48	114.65	116.24	119.45
105.02	105.47	107.44	104.8	104.88	104.69	107.06	106.12	106.5	105.62	107.47	104.28	107.91	103.26	103.47	103.5	108.84	106.72	105.72	105.23	104.87	109.57	107.08	109.24	106.66	103.84	108.49	106.88	104.84	103.1	104.73	102.6	102.64	105.5	106.78	110.73	104.29	107.37	100.65	106.89	109.5	104.74	108.14	106.55	103.98	106.61	104.37	106.71	106.3	103.97
100.36	98.421	98.341	99.445	99.181	94.384	97.113	100.21	105.73	98.192	99.94	100.42	101.6	99.654	95.987	100.6	97.255	98.289	105.92	98.342	96.114	99.785	99.173	103.66	94.191	98.077	102.24	100.74	97.403	102.02	103.01	98.275	93.33	101.24	100.26	100.2	96.422	98.933	100.4	103.43	100.13	100.55	101.46	102.58	99.939	102.63	103.3	98.099	97.301	95.69
110.57	113.23	112.32	112.24	111.7	119.81	110.99	112.54	111.75	120.31	118.65	113.05	112.43	113.41	114.09	114.31	110.73	118.15	111.15	115.3	114.84	113.59	113.2	115.13	114.85	116.23	112.52	111.37	110.97	112.66	114.53	107.01	116.66	110.11	110.43	110.12	112.15	108.14	113.15	114.55	111.03	114.13	112.58	113.47	114.08	109.94	117.51	112.02	111.85	113.85
104.77	103.72	105.17	103.23	107.2	98.326	104.17	103.11	107.03	106.74	104.86	105.56	102.99	103.91	104.42	107.36	104.94	103.97	106.01	105.59	104.09	104.73	105.14	103.74	105.65	105.85	108.22	100.74	105.03	109.79	106.18	105.07	107.11	103.67	103.39	102.81	100.6	105.1	104.96	106.62	107.14	99.948	101.96	101.21	105.02	102.21	103.36	103.51	104.7	108.5
109.56	110.46	112.92	113.5	106.66	110.71	111.38	112.9	113.16	111.46	107.1	110.72	113.48	113.79	110.04	112.5	114.79	110.61	109.02	112.03	110.4	111.18	113.37	111.49	109.09	113.55	112.33	112.49	108.36	113.33	110.79	107.35	114.56	107.11	112.66	106.99	109.87	112.2	115.04	116.13	111.51	113.27	104.87	113.98	111.33	109.83	110.39	111.47	109.67	109.67
101.11	98.818	100.21	103.39	100.73	104.07	97.278	103.13	104.12	97.646	102.83	100.32	100.03	100.67	101.04	100.27	98.831	102.44	95.614	99.445	101.38	102.14	100.37	97.028	103.31	100.05	96.67	100.94	99.755	100.88	102.2	103.68	95.347	99.31	102.87	98.899	103.31	98.177	98.417	105.54	102.23	97.623	95.982	100.44	102.18	96.951	101.65	101.94	100.7	99.666
117.82	117.89	113.95	115.18	113.42	114	107.82	115.55	114.86	112.62	113.29	109.3	108.74	113.03	110.73	114.04	113.61	112.4	110.94	112.41	108.28	115.75	116.64	113.09	115.94	107.3	113.48	111.2	113.12	115.64	116.46	114.14	110.3	114.69	110.8	113.6	113.09	110.51	111.57	117.24	112.17	118.17	113.8	114.74	113.71	112.14	109.53	111.71	112.74	114.81
99.305	98.073	98.633	99.163	98.573	100.98	99.944	102.58	103.27	104.13	101.05	103.12	102.38	102.06	101.79	100.22	101.61	101.95	100.49	100.62	101.11	95.45	100.03	98.396	98.882	104.38	102.19	98.442	96.227	102.33	100.29	101.66	100.5	98.587	99.305	99.15	100.51	100.43	102.62	99.247	100.33	101.67	101.09	102.07	97.574	99.798	102.82	101.04	102.33	98.679
108.45	107.01	106.57	104.29	104.16	100.83	106.68	103.16	104.98	102.94	107.1	105.36	100.35	110.5	109.62	106.9	108.34	107.21	104.08	104.83	106.5	105.42	106.11	109.97	105.6	102.3	103.97	106.12	104.14	102.42	104.16	100.73	108.27	109.84	103.23	104.94	106.96	105.1	102.47	108.74	106.2	106.16	104.49	106.03	106.8	103.05	106.45	101.6	100.49	108.63
105.21	104.85	106.92	111.13	104.76	103.95	99.439	103.55	102	103.62	107.94	104.84	101.7	105.4	101.83	105.48	102.14	97.492	110.68	105.89	104.7	103.92	104.8	105.52	104.49	104.82	107.11	105.82	105.64	102.81	101.74	107.8	104.57	102.24	103.76	105.92	99.343	105.68	102.35	102.22	99.83	104.51	105.34	102.19	102.53	101.4	104.71	104.1	105.6	104.54
103.18	106.95	102.29	108.25	108.17	108.03	102.92	103.04	105.11	108.23	106.37	105.87	103.96	107.48	104.65	103.87	97.567	102.55	104.62	105.27	104.51	103.13	104.79	105.04	99.63	101.08	105.33	105.61	102.04	104.37	105.2	110.34	103.57	103.95	104.49	103.8	106.61	102.57	105.16	105.52	105.95	101.52	107.38	103.11	105.72	104.87	106.28	106.97	104.65	102.82
104.12	108.34	104.5	101.2	109.67	103.72	104.85	103.99	100.66	105.54	110.34	107.54	107.38	107.52	106.69	106.11	99.627	108.21	101.8	100.56	105.78	103.3	108.89	107.5	106.55	108.1	107.53	106.26	106.99	104.29	106.03	108.69	109.55	106.47	103.18	103.33	105.57	104.13	104.97	106.73	104.04	103.78	106.15	105.49	104.13	108.24	104.85	104.66	106.45	104.33
108.23	110.29	112.74	108.86	107.26	117.49	113.58	110.27	109.41	110.87	104.2	109.92	109.23	104.47	106.81	109.83	107.67	106.79	115.27	110.23	109.15	107.84	114.18	108.38	110.28	111.78	107.37	110.28	109.4	112.43	110.43	111.3	110.38	110.25	107.78	110.84	108.28	110.28	107.55	116.04	114.78	111.79	108.27	109.47	107.79	113.19	109.32	116.92	111.11	112.3
105.33	106.12	106.99	110.09	107.56	105.55	104.82	102.65	105.36	106.93	107.88	104.45	107	105.89	107.87	108.32	105.13	107.1	102.5	107.66	113.73	108.67	105.79	102.25	106.12	104.37	102.13	112.18	102.58	106.75	104.19	102.97	106.25	103.45	106.15	106.22	104.4	109.65	102.61	105.39	106.98	102.02	106.19	102.73	107.55	105.31	104.52	103.93	106.01	105.31
106.38	101.43	101.84	104.73	102.59	105.54	107.59	108.25	105.84	103.44	105.56	106.94	102.11	107.26	109.38	102.37	103.93	108.19	110.37	107.36	106	106.67	109.43	104.49	102.97	107.62	103.83	106.12	104.43	108.67	105.68	107.16	109.11	108.39	111.92	106.02	102.17	108.46	106.64	103.53	105.31	103.55	102.84	104.68	107.77	105.1	103.17	104.09	104.73	104.35
114.87	111.66	110.99	108.54	108.82	113.85	114.68	111.88	112.86	113.72	109.41	113.14	107.2	109.52	107.67	104.08	107.96	111.33	106.99	112.09	113.23	113.59	103.66	110.02	112.65	111.4	113.37	112.87	111.66	111.3	112.9	109.46	113.5	112.35	112.52	111.03	107.47	110.33	110.81	111.31	111.87	108.83	111.92	114.95	115.01	110.42	109.97	108.64	109.45	110.19
104.36	101.43	96.072	105.22	104.48	92.835	97.912	100.71	99.564	99.872	97.563	99.283	105.96	106.02	100.09	98.823	101.97	95.935	98.463	102.89	101.27	99.402	100.06	102.22	99.992	97.179	100.02	101.18	97.611	102.97	102.53	101.3	99.663	96.756	99.638	94.868	103.19	100.56	101.13	99.797	96.395	104.4	101.3	102.91	99.804	97.555	104.84	101.4	100.63	104.34
100.06	102.81	97.541	100.83	96.346	100.7	99.19	99.719	100.6	100.31	102.22	99.916	102.05	100.51	97.269	98.829	99.888	96.773	98.712	102.34	95.922	102.09	101.4	98.335	103.09	100.16	101.85	102.38	102.4	97.149	102.15	101.36	101.5	101.51	101.62	101.1	101.37	99.645	101.59	103	98.245	99.53	98.721	101.2	100.23	102.86	98.272	99.944	103.78	97.799
107.58	104.79	107.17	104.17	107.73	107.02	108.82	104.97	109.15	108.37	107.28	103.87	103.16	107.7	107.85	106.12	106.81	107.58	105.39	106.98	105.56	102.97	107.72	107.42	107.84	111.33	106.63	110.7	107.24	111.24	106.58	109.06	107.1	108.53	106.88	110.1	107.79	105.74	105.45	107.88	107.02	104.76	107.93	103.08	109.43	106.5	106.52	104.45	104.93	108.73
107.67	107.33	104.91	111.11	106.6	108.79	106.93	107.49	105.44	111.6	106.6	106.45	108.51	103.33	108.12	107.35	109.77	107.61	103.33	105.07	108.46	101.35	104.34	103.77	109.18	105.64	105.31	106.44	104.17	110.47	104.19	107.04	107.12	109.83	104.46	103.73	107.12	109.16	107.94	107.1	103.47	110.81	107.98	108.3	105.56	106.35	106.84	110.39	103.4	109.62
116.53	109.91	113.34	112.51	110.58	115.95	111.46	109.37	116.82	110.99	113.97	112.17	113.63	111.6	109.58	115.87	109.95	108.72	114.16	108.12	113.22	109.71	109.74	115.34	112.86	112.57	108.34	110.57	110.97	112.56	113.27	114.92	117.89	108.45	112.28	112.5	112.12	107.39	115.52	111.97	110.06	110.75	111.83	112.77	111.59	109.98	111.04	109.92	112.31	112.28
108.5	103.81	102.54	107.28	104.09	100.97	106.66	102.98	108.78	109	104.4	104.36	111.82	108.29	106.54	106.11	103.96	101.95	105.91	105.35	107.96	102.82	110.87	107.4	109.57	105.43	107.4	106.19	108.72	103.5	109.95	104.82	100.59	105.28	107.26	106.21	108.72	106.57	104.77	99.908	105.93	107.63	101.38	103.1	106.29	104.34	105.12	105.7	102.64	107.55
112.37	112.29	103.47	104.39	111.46	107.45	112.45	110.29	111.86	107.21	109.59	103.14	109.61	112.03	112.74	108.54	115.12	107.45	110.34	109.03	108.96	106.71	108.7	112.84	111.43	109.37	110.99	107.21	116.24	111.85	109.06	111.55	108.52	108.51	111.3	108.85	109.69	105.6	115.22	112.4	110.64	110.97	103.71	114.09	107.77	113.51	109.26	108.72	109.12	109.63
116.67	112.8	109.8	112.58	109.97	110.97	110	111.77	109.13	111	109.06	111.22	115.78	112.79	108.12	109.91	112.5	114.42	108.61	115.51	108.46	114.07	115.28	114.72	114.51	114.12	111.63	111.3	113.07	107.78	113.32	111.31	111.03	109.56	116.6	110.4	108.62	114.35	109.89	113.14	113.33	110.03	112.16	110.47	113.28	111.28	111.15	108.1	109.75	117.63
102.66	99.3	103.45	101.34	100.76	94.374	101.28	100.31	101.93	99.78	96.919	99.98	98.795	103.46	99.217	100.42	100.09	101.32	101.42	102.05	102.43	97.795	98.802	100.45	100.97	99.191	101.79	98.699	102.99	99.168	101.33	103.05	102.13	98.411	101.84	104.1	95.653	99.748	103.65	99.951	99.163	98.814	99.944	97.529	104.01	101.18	97.758	99.141	101.77	100.52
103.62	102.04	104.59	107.23	104.79	104	100.54	104.15	104.61	102.04	101.26	103.51	107.17	101.1	107.09	104.42	103.5	99.216	102.44	105.5	102.09	101.34	104.95	103.01	102.83	101.84	104.12	104.71	103.09	103.85	103.85	103.73	106	104.89	102.04	105.05	103.13	104.41	104.91	103.29	106.33	100.96	102.35	104.09	103.04	102.38	107.12	99.51	104.37	107.1
118.97	108.18	109.39	116.07	112.13	112.03	110.81	110.49	111.05	109.76	112.19	107.3	113	111.76	114.54	109.52	110.44	112.02	110.91	109.57	111.86	111.69	109.17	110.14	113.18	109.99	111.86	108.88	112.62	112.51	113.11	109.82	109.96	114.6	108.74	109.73	109.95	116.01	111.95	110.72	112.68	116.01	118.67	109.71	110.38	112.68	110.99	113.06	108.69	111.91
109.69	109.59	107.15	109.39	107.84	111.46	108.41	111.37	114.68	114.79	107.92	108.05	113.77	107.15	106.55	111.53	106.96	113.17	110.82	110.3	114.67	108.54	113.05	110.51	107.56	113.66	114.59	110.19	118.06	114.08	110.96	112.67	111.87	108.97	110.08	111.79	107.92	112.84	114.71	112.81	110.25	112.43	115.27	115.66	108.34	107.13	113.46	109.21	112.21	107.4
101.06	102.99	103.76	107.09	105	103.41	108.21	103.52	109.46	103.2	104.15	106.74	108.5	109.09	108.07	106.48	107.84	106.79	104.35	102.11	106.14	108.22	105.94	107.48	102.79	105.48	112.3	104.34	106.39	107.79	105.3	105.23	104.06	106.65	110.78	110.14	107.71	106.17	104.54	104.47	106.98	107.97	105.97	103.49	105.65	104.56	104.72	104.97	109.52	106.43
104.29	107.99	98.572	103.28	107.56	107.84	107.7	99.852	103.14	104.68	104.84	107.09	99.369	104.16	103.77	103.36	108.31	106.75	105.42	105.04	106.7	104.25	106.75	102.09	102.78	107.77	106.12	108.35	103.24	106.4	103.84	107.14	99.219	107.39	102.51	105.53	103.25	106.01	102.25	104.55	104.64	105.54	99.011	104.27	107.6	104.45	99.406	107.02	103.82	103.82
113.34	107.69	108.35	101.89	109.41	107.75	108.41	106.72	111.67	100.62	104.75	105.05	108.25	106.92	105.59	95.984	106.83	106.83	108.68	103	102.2	105	110.85	102.21	105.36	111.09	108.13	105.87	100.94	104.77	108.07	107.14	110.11	107.99	108.75	106.97	109.86	107.07	105.48	105.34	108.85	106.65	107.57	104.9	104.71	103.85	112.8	106.37	103.86	105.19
106.5	104.21	101.62	106.44	105.4	102.73	101.91	101.23	104.71	108.17	105.44	107.14	103.85	105.06	106.77	103.73	108	106.13	100.91	106.15	102.54	103.42	104.46	103.83	105.08	108.93	103.52	104.31	107.94	101.49	104.7	103.51	106.43	102.34	107.52	105.34	105.54	105.81	103.21	106.46	108.42	106.5	106.43	103.08	102.85	105.23	107.8	100.24	100.65	106.62
107.71	101.52	101.06	103.21	102.35	103.21	105.99	105.75	106.31	107.31	110.94	106.61	100.02	106.17	105.32	112.52	110.56	107.04	103.88	110.8	104.16	110.11	104.76	109.7	107.38	104.3	104.88	100	106.53	104.35	105.71	103.01	106.27	106.7	108.84	102.78	106.79	108.96	106.81	105	106.03	107.09	104.45	110.08	106.05	106	110	105.36	105.61	108.59
118.13	117.37	115.4	117.67	119.13	119.02	117.7	115.94	115.83	113.51	121.36	114.74	114.38	116.75	116.88	116.45	113.78	112.66	115.77	115.08	112.58	113.15	114.7	113.63	114.71	115.48	112.69	112.62	116.27	117.83	112.26	119.79	115.29	119.81	117.25	117.48	120.88	115.47	113.58	118.63	115.82	120.93	112.26	116.9	123.01	117.8	116.71	114.82	114.38	117.38
111.25	109.18	112.67	114.35	109.76	109.84	111.71	110.56	112.83	113.54	110.41	107.88	112.26	109.75	107.49	111.4	113.59	109.16	111.58	107.98	115.42	111.1	117.16	110.21	112.64	111.95	113.59	108.39	110.73	114.45	112.33	109.93	111.81	104.47	110.7	114.37	115.69	110.12	109.82	111.45	115	110.58	111.25	107.85	111.72	112.28	114.43	118.65	110.33	113.1
101.21	104.03	106.67	107.26	102.7	103.27	106.69	104.93	108.42	108.33	105.31	105.54	103.35	106.32	105.72	106.72	104.05	111.64	106.8	109.05	98.24	103.68	101.54	108.3	99.118	101.9	104.68	102.66	106.69	109.94	103.6	106.45	103.26	107.98	105.72	107.61	107.11	103.02	105.98	103.82	106.5	110.82	107.25	105.99	105	103.83	104.09	106.31	107.16	101.68
115.9	112.75	109.95	112.47	111.87	111.84	111.08	113.54	113.09	108.12	110.95	113.96	114.57	106.28	109.35	109.16	108.41	109.02	112.85	115	104.09	109.51	107.67	113.38	109.08	113.59	111.29	111.3	109.12	113.12	110.38	113.21	114.97	110.12	110.01	107.8	110.99	111.46	108.29	110.56	112.67	106.98	109.76	113.43	109.13	110.31	116.1	111.59	111.86	112.06
119.17	109.68	109.34	112.36	116.86	111.85	109.43	117.17	113.18	112.82	112.16	114.21	110.78	111.28	112.17	114.78	111.26	108.97	112.34	110.29	108.79	113.33	106.27	111.85	111.42	106.35	112.58	114.84	114.01	107.88	111.34	111.43	109.81	112.74	108.8	113.59	115.34	116.24	112.09	113.18	110.77	111.81	107.24	113.01	111.35	112.59	109.11	112.32	112.61	112.39
109.76	105.88	107.91	106.38	107.5	100.57	103.66	102.69	108.31	106.18	105.39	108.05	104.46	107.4	107.62	105.17	106.39	102.35	104.48	102.47	110.12	106.01	105.15	106.97	106.76	107.38	104.25	106.33	107.64	108.73	107.05	110.83	107.89	107.25	107.32	103.41	112.48	108.26	110.23	109.43	105.89	105.45	106.84	108.63	111.38	106.64	105.7	106.3	106.48	104.99
111.99	108.62	108.34	107.95	107.06	108.79	113.82	112.88	109.61	114.92	111.28	108.68	109.07	110.15	111.91	108.11	109.79	108.22	111.53	108.46	106.97	113.08	106.44	109.75	110.15	111.4	106.48	115.17	110.76	106.89	109.44	109.51	109.29	114.63	109.25	103.9	105.28	107.2	109.91	109.22	111.61	109.51	111.17	113.85	109.45	109.85	109.17	108.68	107.69	106.75
104.17	105.4	101.56	103.06	104.38	108.45	105.73	100.72	102.45	104.57	104.9	101.35	103.78	105.65	106.38	103.21	102.53	104.61	107.08	104.48	97.584	102.32	104.22	106.58	102.92	106	100.42	106.4	102.26	101.52	105.12	104.37	102.53	105.41	105.87	99.417	104.77	102.54	102.38	99.917	107.11	106.86	105.2	104.38	106.88	100.4	105.28	105.37	103.89	98.057
111.47	111.61	107.83	113.59	108.52	111.51	109.13	109.9	109.96	113.77	114.62	114.8	111.83	109.96	113.33	109.61	112.4	116.59	109.41	109.09	114.61	115.41	112.79	113.81	109.42	115.11	112.89	111.63	116.16	114.31	108.43	111.37	113.31	113.22	109.72	116.42	110.88	111.61	115.61	112.18	108.33	108.76	112.37	110.64	110.77	108.92	111.19	117.54	108.46	109.8
105.6	108.59	105.94	111.33	105.26	102.91	109.03	105.92	108.47	108.31	107.38	109.48	101.98	107.22	102.69	104.91	105.23	104.5	109.37	104.23	105.47	104.85	106.69	106.24	105.25	100.92	109.99	105.85	105.93	103.69	108.02	105.12	104.88	103.54	110.47	109.19	101.91	108.06	103.83	108.61	106.77	106.69	104.43	108.96	103.97	102.87	108.03	104.8	100.18	102.6
111.72	114.31	111.6	113.97	111.7	113.57	110.66	112.33	111.65	112.17	113.23	113.2	112.13	114.45	113.75	113.93	107.41	112.57	113.35	108.54	113.53	109.96	110.81	111.19	112.16	112.74	112.29	114.91	110	109.02	114.04	112.85	109.35	114.53	111.97	111.63	111.2	112.69	112.64	112.29	111.22	117.43	112.64	112.6	110.86	114.73	112.31	113.82	113.18	114.6
112.78	112.64	113.21	112.19	107.75	111.59	115.29	114.01	112.42	111.92	110.85	110.17	115.74	108.16	108.74	110.28	115.45	112.77	110.59	108.7	110.73	113.11	110.24	111.57	116.24	112.06	113.11	111.28	111.49	108.43	113.55	109.9	111.06	111.84	111.81	116.1	112	105.65	114.01	110.39	115.34	114.32	114.86	108.98	113.11	106.46	113.24	114.22	114.61	114.36
106.47	107.59	111.56	106.92	112.82	109.76	105.68	106.65	108.69	110.96	107.32	110.44	111.31	110.72	106.9	114.91	109.85	106.09	108.96	109.9	112.03	111.31	108.29	106.52	106.51	112.21	105.42	111.71	110.02	111.59	111.1	113.7	110.59	110.42	110.52	110.05	114.14	114.07	105.93	104.76	110.74	109.87	110.62	108.85	110.37	107.01	111.16	108.24	111.27	108.81
103.43	106.42	101.53	109.3	107.32	106.35	110.65	104.45	105.06	107.81	110.71	104.13	106.11	107.51	106.38	103.07	107.55	107.64	104.21	104.23	107.12	106.1	104.44	104.11	113.8	104.54	111.79	108.65	108.26	101.51	103.65	102.39	106.72	108.51	107.76	101.72	102.77	106	111.71	104.43	110.19	109.16	103.38	98.577	111.87	107.32	107.06	104.49	97.591	102.64
114.36	108.65	111.24	115.76	110.52	111.14	109.47	106.89	114.24	111.97	110.77	112.5	106.27	113.7	112.7	111.45	115.64	116.87	106.57	113.89	110.28	111.26	110.14	112.86	110.35	113.12	109.92	110	110.75	112.62	115.09	108.77	112.42	114.52	110.72	115.29	110.99	113.11	113.18	108.89	107.82	116.48	112.84	115.69	110.12	113.79	109.89	113.12	116.67	109.97
104.47	105.7	110.05	104.89	109.77	106.09	103.16	105.4	104.15	103.38	103.02	104.13	111.39	105.85	107.34	105.49	103.01	110.92	106.32	106.19	106.54	104.05	106	106.83	106.46	102.68	105.05	107.15	99.845	107.12	103.22	107.64	111.25	109.83	106.32	105.97	105.42	110.04	104.75	106.38	105.36	104.9	107.39	109.16	106.7	107.92	104.63	104.84	105.21	106.94
111.74	101.61	108.13	108.19	106.96	102.95	105.52	105.77	106.27	104.59	102.6	101.66	102.87	101.64	106.41	103.79	103.87	102.75	107.29	104.17	102.99	106.27	102.86	107.25	103.16	108.55	102.09	106.38	108.3	107.45	110.85	100.82	99.695	107.2	106.34	107.99	104.07	104.34	104.14	104.57	105.25	102.08	106.07	99.507	106.98	108.41	104.01	102.11	101.32	105.55
97.08	100.5	97.502	100.87	96.397	94.723	101.97	101.29	98.516	98.649	103.66	96.59	96.535	100.94	100.11	106.07	97.74	98.24	96.008	100.38	99.7	99.755	100.86	105.21	98.737	101.49	98.05	106.11	96.838	102.25	97.647	97.872	100.2	100.15	101.52	98.928	96.593	100.43	99.174	99.934	100.77	102.5	95.268	95.674	97.789	101.45	100.31	100.74	100.41	97.693
103.34	97.87	99.463	99.123	98.176	97.923	102.13	99.101	102.62	93.717	98.098	97.479	98.657	102.96	99.801	96.772	96.558	98.472	101.9	96.887	101.48	102.19	96.915	99.52	97.626	94.399	99.76	96.958	99.876	101.76	97.936	98.081	99.091	97.405	102.1	95.147	100.53	97.65	99.931	102.43	94.37	96.819	98.428	98.913	97.533	101.38	103.51	99.302	101.73	95.593
105.06	104.9	103.34	108.26	106	103.45	107.36	108.37	104.49	108.55	106.04	104.13	107.26	105.81	111.61	103.27	107.64	109.84	102.88	106.21	101.49	106.15	105.18	105.93	104.86	104.41	108.69	111.53	106.14	110.93	104.21	104.88	108.05	109.85	110.17	105.37	108.84	106.91	108.31	104.6	103.32	105.27	106.25	108.2	107.39	107.97	103.7	108.64	104.43	106.62
102.28	109.95	105.18	104	105.51	105.31	106.26	106.63	108.71	105.29	103.6	108.84	107.25	106.05	107.92	108.59	107.22	102.69	102.14	106.07	107.72	103.48	109.32	109.1	107.01	102.96	102.28	110.93	106.29	108.21	107.69	108.11	104.31	107.53	100.55	105.93	101.95	103.94	108.99	106.09	103.23	101.47	105.68	105.39	107	105.62	105.99	105.48	101.25	108.58
100.03	98.42	97.478	96.275	100.45	101.33	104.63	103.88	104.75	104.43	102.1	97.13	97.666	98.393	99.486	101.17	106.93	98.552	96.729	103.99	100.51	101.71	100.04	95.571	97.899	100.45	98.673	103.72	96.682	99.125	100.79	95.547	97.653	99.603	99.149	101.63	104.71	100.08	100.59	101.69	99.859	99.39	98.71	99.27	101.39	96.057	97.242	98.458	98.325	98.221
106.36	109.03	102.05	107.72	106.74	104.96	106.75	106.63	104.82	105.61	104.54	105.42	107.28	107.36	101.75	106.51	104.77	106.53	104.57	105.98	101.05	111.71	107.72	110.65	104.74	106.87	105.3	102.66	106.66	108.01	106.12	107.42	107.41	110.06	105.87	107.02	103.67	102.55	108	104.79	108.7	103.24	108.49	109.28	106.58	105.71	106.38	107.02	104.89	108.1
113.58	106.94	111.98	110.59	110.37	111.86	111.73	109.31	108.72	114.29	110.47	106.02	111.85	109.5	111.27	109.95	109.81	108.2	103.94	107.33	109.25	110.28	110.19	110.32	110.65	109.61	112.79	109.28	108.38	108.59	112.2	111.25	110.8	108.81	107.83	110.34	111.85	105.46	107.12	111.01	111.56	113.31	111.68	106.22	104.97	109.83	109	110.13	108.93	109.21
117.65	119.49	119.15	116.44	115.56	119.01	116.04	117.5	113.77	118.74	116.25	118.19	118.6	119.91	116.98	114.4	117.13	116.71	114.59	122.85	121.3	121.46	117.43	116.45	118.81	118.01	115.4	114.94	118.75	115.17	117.27	120.2	115.47	113.96	118.58	114.48	116.22	115.54	113.08	116.71	118.67	120.83	112.97	120.27	117.66	121.91	121.65	116.93	120.49	116.2
114.18	109.85	116.88	110.71	112.1	111.72	107.36	107.55	110.54	112.14	108.78	109.99	114.75	110.56	114.59	110.49	113.35	117.91	114.26	108.72	112.01	118.31	107.44	111.06	109.97	106.55	112.51	112.46	111.62	110.81	112.87	112.36	112.58	108.62	115.02	113.11	111.97	114.17	112.32	112.98	112.27	113.98	112.46	111.56	112.8	113.05	109.85	105.87	110.57	110.69
107.42	108.51	105.54	104.15	111.57	105.5	103.2	104.13	109.46	103.59	108.45	103.37	105.38	105.75	107.6	106.1	104.45	107.74	106.36	106.09	105.68	102.81	104.41	108.71	103.51	104.63	110.02	104.55	104.91	106.12	104.16	105.1	103.82	106.04	106.59	105.49	107.7	104.7	107.73	103.88	108.78	109.71	108.96	104.93	104.17	103.57	106.1	106.76	109.67	106.38
110.14	109.92	110.18	113.46	110.54	114.21	110.28	110.62	106.62	113.04	118.23	110.12	109.62	112.31	111.76	112.21	110.39	112	108.75	110.39	110.11	111.12	112.18	109.6	109.59	113.45	106.58	109.59	113.55	112.43	113.57	105.65	113.61	111.54	111.17	111.98	112.9	107.09	111.32	106.66	112.6	113.03	109.36	116.19	116.63	112.39	112.91	112.7	107.59	112.6
105.62	104.5	105.25	102.73	105.34	103.11	105.72	105.5	103.61	102.79	107.23	104.9	107.63	107.7	100.9	108.55	105.76	107.08	104.59	102.69	100.97	102.53	102.57	103.79	101.89	107.05	106.17	108.48	103.63	106.2	105.55	104.91	103.8	107.84	103.81	103.4	106.36	106.82	100.56	104.19	104.89	99.816	100.49	106.18	111.01	102.03	102.46	102.3	103.78	104.13
118.16	117.58	111.64	110.89	112.48	110.75	110.21	112.3	109.5	115.46	118.77	109.13	107.74	113.76	112.21	108.73	112.67	109.9	113.41	111.27	109.63	111.17	111.8	110.55	113.75	110.46	111.64	109.31	110.97	111.39	110.77	110.15	112.69	111.9	114.56	115.21	112.91	109.7	111.26	112.4	115.85	111.17	113.91	110.77	110.34	113.72	114	115.89	112.87	110.36
103.54	105.26	105.22	104.35	106	107.4	107.68	103.38	106.7	108.83	104.23	103.62	105.53	109.41	103.12	108.89	104.4	103.1	109.14	106.03	106.49	105.08	99.154	105.67	108.74	106.68	104.47	102.88	102.44	106.02	106.07	107.47	106.98	105.98	106.98	105.84	108.9	105.59	102.62	103.26	112.44	103.72	106.68	103.18	103.42	105.28	105.72	101.7	103.27	102.64
106.42	99.433	105.63	107.56	110.41	107.56	108.6	102.71	105.86	100.62	106.27	108.56	105.01	108.54	106.4	110.32	105.44	103.13	103.67	105.4	106.11	103.2	108.72	103	108.34	108.7	103.65	102.65	103.18	101.85	105.14	106.04	103.82	103.65	106.44	105.03	100.49	103.74	104.86	107.83	107.82	104.16	108.05	104.25	105.63	109.59	106.84	108.04	107.07	106.84
106.44	103.39	106.55	106.98	104.68	99.62	103.12	103.77	107.24	101.24	106.91	102.62	104.85	105.75	104.52	103.51	102.18	101.21	105.64	105.71	103.31	100.52	103.94	101.69	106	106.84	101.9	104.2	101.85	107	104.1	103.03	111.51	104.86	104.61	105.99	102.86	100.94	106.96	104	103.45	103.98	109.41	102.15	104.21	105.46	102.7	101.7	101.39	106.27
107	105.82	104.63	106.02	106.04	106.32	107.62	103.99	105.28	105.73	107.53	102.86	106.46	109.51	106.17	103.46	106.57	109.54	107.61	104.84	104.14	104.07	106.68	104.49	105.43	108.47	104.64	107.73	107.33	103.83	106.08	106.41	107.4	106.26	107.12	109.78	105.78	106.67	108.71	105.06	107.66	107.9	105.95	108.77	104.44	108.61	103.84	105.54	106.82	105.95
107.69	113.42	111.37	109.64	108.29	108.09	115.48	106.82	112.63	110.17	111.3	106.51	109.19	107.61	110.78	108.71	109.36	113.85	115.45	114.31	110.47	111.56	111.48	115.98	109.86	111.32	112.11	109.33	109.42	114.23	111.48	108.99	113.84	110.97	111.32	113.12	113.67	111.74	108.5	109.07	109.85	114.68	108.4	106.95	109.96	113.32	114.32	113.46	105.88	107.93
112.65	112	116.21	114.6	111.1	112.12	111.72	113.18	109.79	111.13	111.46	110.95	110.16	114.16	113.43	110.01	110.39	113.94	116.48	112.2	109.19	109.47	115.36	111.19	110.52	112.42	107.85	115.44	106.86	112.49	111.96	110.24	114.03	113.77	113.24	110.46	114.4	108.12	113.01	112.97	116.41	113.32	112.14	110.86	116.14	113.82	115.08	115.15	114.02	110.7
105.88	105.67	104.93	106.89	103.8	103.76	102.59	102.37	104.46	101.69	103.23	103.15	103.73	101.44	106.15	104.56	106.85	103.04	101.44	107.95	101.46	105.55	102.38	103.13	104.54	103.05	102.8	105.92	102.98	106.46	102.89	104.21	101.03	100.48	104.27	103.45	108.8	102.5	105.29	105.93	107.1	103.02	104.68	103.28	105.41	105.81	104.93	107.91	104.25	101.54
110.07	112.38	107.01	110.66	104.88	110.96	108.87	116.86	110.16	111.64	110.2	112.99	108.48	110.38	110.73	107.87	107.14	110.56	111.91	114.75	110.99	110.97	114.09	111.8	107.86	112.94	106.58	110.98	116.39	108.67	111.97	114.15	110.21	113.85	111.94	110.99	108.7	111.12	111.18	110.88	110.42	110.83	108.89	112.93	108.44	113.82	105.37	111.27	109.94	109.35
104.35	103.18	105.99	104.45	103.58	104.08	103.42	104.46	100.56	108.49	107.07	108.09	104.2	101.2	105.15	106.59	105.64	104.71	107.62	101	104.71	106.68	106.26	102.87	109.34	102.17	106.02	107.26	106.84	104.49	106.86	108.6	104.99	98.757	107.77	106.66	103.92	106.2	108.97	105.11	105.38	106.35	107.73	103.75	107.33	106.53	102.16	109.22	108.53	103.7
113.81	112.31	110.26	114.05	108.92	115.94	111.72	108.46	113.45	111.2	110.71	112.61	110.31	112.55	110.4	114.16	113.18	109.08	108.37	107.39	106.5	109.36	110.43	112.14	114.13	113.85	116.2	111.43	109.36	112.24	115.58	111.59	109.54	109.2	117.77	114.49	112.69	111.28	112.17	111.56	113.05	114.91	108.16	111.89	109.85	110.62	110.73	112.72	110.39	107.56
105.93	110.67	104.5	106.75	103.39	105.84	106.37	109.26	106.14	102.78	105.09	103.99	106.1	103.55	101.32	102.44	103.27	107.29	107.55	108.95	99.036	102.19	109.22	107.92	103.37	108.69	103.38	100.2	108.29	104.84	106.15	106.74	104.13	111.19	109.01	103.93	107.93	104.5	113.18	109.32	107.03	106.19	107.79	108.06	105.24	106.16	104.55	101.35	109.21	104.88
112.05	107.99	111.21	111.79	107.52	110.72	105.27	109.93	111.16	113.96	114.43	110.91	111.36	113.05	113.34	111.46	115.34	110.43	117.75	112.49	112.98	114.33	108.31	113.85	114.98	113.51	108.01	109.06	113.68	113.37	112.59	117.61	112.91	116.83	109.24	113.91	114.83	110.1	117.39	115.09	107.84	108.1	112.24	108.16	109.91	110.16	114.26	111.61	111.01	113.38
95.483	98.47	104.08	98.44	99.363	103.1	101.99	104.62	105.49	97.005	96.563	97.864	96.734	95.852	102.82	97.307	103.51	99.339	101.34	100.77	101.33	101.97	99.589	98.629	100.23	99.008	99.153	101.76	99.024	97.992	99.439	97.372	103.71	98.441	99.305	102.2	102.51	99.578	98.754	98.146	102.25	96.939	100.21	103.09	103.45	99.426	100.84	103.15	100.26	100.31
104.96	103.1	103.59	104.22	102.45	104.22	105.04	108.02	103.41	101.73	105.36	106.43	106.78	101.26	105.46	101.09	105.59	106.22	102.98	107.3	105.57	108.37	104.04	104.8	106.72	106.68	99.908	105.37	105.29	101.71	103.18	101.01	105.03	105.15	104.88	110.1	105.09	105.04	100.15	108.75	105.25	103.93	104.34	102.58	103.82	104.65	107.95	103.03	103.87	101.61
104.36	104.7	104.94	102.33	104.26	105.33	108.66	104.28	106.08	106.76	105.82	100.16	108.29	103.45	106.32	105.19	110.11	105.71	107.7	103.18	106.71	104.74	107.74	106.3	102.45	103.33	104.18	106.05	104.44	107.74	106.46	106.13	105.74	103.35	103.87	106.62	106.83	104.31	107.81	104.5	102.7	104.07	100.2	106.06	102.72	107.81	104.11	103.33	104.86	108.95
107.82	110.55	106.05	106.04	103.58	106.22	105.65	106.28	108.3	106.04	102.11	108.84	100.72	107.97	106.82	100.02	106.09	103.04	109.56	105.51	109.1	107.06	109.25	108.51	110.71	109.67	105.02	110.59	106.87	104.66	100.54	106.55	112.59	105.18	108.97	102.65	106.9	110.69	107.61	111.25	106.02	103.86	106.19	103.73	109.89	103.93	103.3	108.82	105.29	108.33
107.55	106.8	106.09	106.35	105.52	109.35	107.32	104.36	101.75	108.43	108.19	104.74	106.18	104.96	109.24	108.62	106.82	109.64	109.81	104.97	101.92	106.25	103.92	105.12	107.43	100.52	102.46	98.873	102.69	104.31	108.6	106.23	102.55	107.08	104.1	107.42	106.36	105.34	107.53	104.44	106.91	105.48	109.37	102.77	105.53	103.46	104.47	100.02	103.99	104.66
105.13	110.38	104.14	101.51	106.26	109.22	109.31	106.1	109.14	103.79	105.96	104.24	106.55	105.67	104.42	104.01	101.98	108.76	107.96	107.62	105.42	107.71	110.48	105.73	103.75	106.94	103.81	108.41	100.28	102.87	106.17	102.65	104.81	103.73	106.69	107.72	104.01	111.5	108.82	107.16	107.14	103.38	111.7	110.29	102.45	103.56	109.05	112.45	105.69	108.33
103.04	103.25	101.78	104.13	100.62	104.89	106.35	101.17	106.86	104.13	103.54	105.45	103.9	108.13	105.58	104.15	100.99	105.81	105.53	102.21	102.88	101.2	103.33	102.83	101.29	104	100.33	102.52	102.43	101.64	105.83	104.13	103	101.42	102.49	106.72	100.82	104.14	106.21	105.38	101.32	105.87	100.61	107.09	106.56	102.99	106.73	106.89	108.54	103.5
110.82	107.01	108.74	112.18	112.26	112.98	108.98	115.31	111.47	112.8	106.29	108.41	110.56	107.89	112.11	113.86	111.13	111.17	109.07	109.4	112.52	107.3	110.23	107.11	109.33	108.7	110.46	110.5	112.95	109.02	111.1	111.41	106.59	111.73	113.16	108.87	109.02	112.17	109.97	108.98	110.67	108.95	106.41	107.13	112.92	110.68	112.56	111.56	113.6	109.08
109.4	105.76	101.76	103.62	100.25	98.392	107.55	103.29	105.16	104.09	102.2	103.24	109.47	107.12	105.15	108.62	108.71	105.46	106.79	107.52	102.62	105.73	105.9	110.49	108.86	102.83	100.44	106.94	105.41	104.2	104.73	103.68	100.21	105.95	107.98	105.18	109.08	105.55	108.76	106.15	102.73	99.06	101.92	104.86	107.45	106.34	100.35	105.09	106.96	108.2
114.85	114.56	112.65	118.08	112.52	115.72	111.79	113.03	111.71	112.67	109.93	112.31	112.6	115.37	112.78	110.35	111.46	114.05	114.56	111.97	112.7	114.85	110.07	110.32	109.37	111.49	117.6	113.48	112.19	109.8	115.2	112.14	113.51	115.67	115.78	116.44	109.96	113.02	110.19	112.84	116.35	106.41	113.01	113.25	113.94	110.13	112.07	111.52	109.1	114.15
107.66	105.44	110.12	105.73	104.94	106.7	105.43	104.86	105.49	106.31	103.68	108.15	100.35	103.37	107.05	106.37	106.54	111.13	108.96	103.64	101.66	107.38	103.33	106.64	108.17	103.55	103.13	104.23	110.28	109.06	110.66	104.44	112.05	104.82	111.11	104.18	103.59	105.52	101.61	105.51	105.51	104.97	105.24	110.62	101.63	101.54	105.31	106.21	109.26	105.72
101.06	108.87	105.64	107.81	102.85	106.53	106.32	107.12	103.94	108.27	106.99	104.48	103.89	102.89	105.22	108.39	110.35	102.12	104.23	106.66	106.69	110.09	107.23	104.07	105.19	103.16	103.63	109.15	110.04	106.9	105.01	107.33	105.11	104.19	103.03	104.09	102.22	101.66	106.51	101.5	109.18	107.28	111.62	106.93	101.8	106.89	108.81	105.7	107.59	106.35
105.54	105.08	103.27	103.14	110.73	105.02	106.01	103.17	104.72	105.06	109.15	106.26	105.49	107.87	106.38	103.79	106.46	103.6	107.48	105.64	104.01	108.18	105.59	105.42	110.35	104.81	106.83	104.04	102.14	107	105.45	104.41	108.25	107.57	101.08	108.09	106.33	106.64	103.96	109.2	106.85	106.94	108.25	105.31	103.46	104.02	104.94	102.38	106.66	104.83
102.95	102.31	96.951	102.46	99.52	101.42	106.22	100.08	99.972	99.658	101.26	98.377	98.032	95.906	100.38	102.76	97.973	104.58	101.73	100.35	99.655	103.79	102.12	104.5	100.44	102.99	99.149	104.68	102.17	101.28	96.588	98.5	99.124	98.047	103.44	99.499	102.02	99.091	105.62	98.828	102.76	99.011	103.15	103.89	100.21	108.05	97.283	99.202	100.99	96.704
110.9	102.22	111.22	110.82	106.15	105.51	106.25	110.72	104.69	108.5	105.65	105.67	101.28	109.9	106.48	104.18	108.75	105.1	105.95	105.46	107.94	106.08	99.572	108.14	107.97	110.82	106.11	107.83	102.6	105.31	107.47	107.86	107.37	103.55	102.37	108.09	109.94	105.6	107.88	108.52	107.53	108.41	103.53	106.28	107.77	107.47	106.22	107.23	106.13	105.93
105.11	100.77	109.65	100.73	104.19	106.03	104.31	99.684	102.78	104.31	109.17	102.82	103.38	101.52	104.91	105.66	105.25	103.32	103.01	102.91	107.44	104.44	102.51	102.72	104.89	106.24	103.39	107.87	101.69	105.54	105.06	104.87	107.79	105.33	108.48	102.19	105.8	105.77	98.935	108	104.25	103.5	105.68	106.07	102.37	96.933	104	100.32	102.33	105.7
109.39	111.16	109.86	109.78	114.08	115.79	113.17	114.2	108.93	113.81	111.86	109.46	116.41	115.9	111.86	115.6	113.95	111.7	115.45	109.56	113.1	108	111.32	112.48	118.81	112.93	113.3	114.05	111.07	112.64	114.19	113.86	113.84	111.95	111.57	114.54	113.17	112.33	112.09	111.46	109.58	110.52	108.71	111.36	114.98	107.95	112.43	110.42	113.16	118.66
100.44	99.517	103.52	101.61	101.23	102.09	100.45	103.71	98.655	103.48	104.1	100.48	99.169	99.225	97.633	101.78	104.54	99.473	99.013	97.944	99.215	94.908	100.71	101.1	99.288	100.45	102.03	102.07	102.62	105.4	99.947	101.62	99.441	96.053	101.27	99.793	96.283	96.597	102.43	102.57	100.97	105.46	100.67	98.642	98.236	102.32	96.236	103.19	102.26	96.895
112.48	110.92	108.81	106.53	110.17	110.79	109.14	106.76	107.96	111.7	110.7	112.2	109.36	109.99	107.11	105.65	111.57	111.26	112.14	109.97	107.21	110.4	109.45	114.91	107.37	109.19	115.36	110.32	111.83	109.07	110.47	113.41	109.28	108.29	109.57	108.82	109.72	109.55	110.02	110.43	108.5	106	114.35	110.28	111.4	115.68	109.32	110.7	109.54	108.73
110.7	111.21	112.95	104.52	107.83	107.93	110.92	110.29	112.48	109.76	111.5	107.17	107.65	113.22	108.93	113.66	111.81	107.64	110.41	105.72	109.65	110.78	109.1	111.38	107.51	109.97	109.51	110.28	112.34	108.37	108.64	107.97	109.29	111.42	104.94	109.48	113.72	106.76	115.7	110.59	109.93	108.12	112.43	105.22	109.47	113.76	108.77	108.8	115.65	110.05
103.5	105.42	101.19	106.65	102.95	102.8	101.24	103.55	106.65	105.66	102.47	100.76	100.49	100.05	102.86	101.03	101.24	106.03	104.7	107.54	105.57	102.82	97.391	102.56	106.67	104.68	105.27	102.47	102.72	103.5	102.76	102.59	104.45	101.47	102.51	107.76	107.1	105.42	106.49	103.31	103.43	106.66	102.67	104.29	105.29	109.51	106.09	106.18	106.67	100.9
105.27	106.93	105.15	104.49	107.54	105.53	106.55	108.19	106.54	103.95	108.8	103.37	104.78	103.04	105.59	99.537	104.97	106.03	102.53	99.671	107.79	103.14	102.99	101.87	106.86	106.04	106.46	103.22	107.26	108.36	99.961	107.94	107.88	107.29	104.13	103.16	104.87	105.41	98.752	108.64	108.81	108.28	104.07	106.04	104.64	107.41	106.3	110.61	108.52	109.12
103.96	105.66	103.77	102.33	102.19	109.86	104.81	99.588	106.1	99.456	102.03	100.46	105.49	99.89	104.05	110.79	108.52	103.28	104.78	103.39	105.58	99.15	105.87	101.34	105.9	103.6	106.75	104.05	100.24	104.03	107.33	101.66	103.12	105.92	102.75	106.95	104.62	103.77	109.69	99.222	102.22	101.46	104.03	107.81	105.49	102.97	105.5	103.53	105.64	101.75
111.42	106.84	107.88	106.95	105.95	107.2	105.16	106.7	105.65	107.8	104.1	106.94	108.82	109.72	110.79	105.7	108.04	111.14	108.28	104.06	102.62	112.12	107.66	103.8	101.02	105.37	106.27	104.58	106.27	104.98	108.75	104.85	105.33	106.93	107.97	106.64	103.56	107.08	109.76	109.5	104.01	108.4	103.19	109.84	103.98	106.81	110.5	104.83	103.41	105.96
114.02	107.82	116.82	111.87	108.67	112.94	111.12	106.59	109.18	107.79	109.68	112.84	111.56	108.62	113.38	108.64	108.67	108.76	105.83	113.99	109.28	114.59	115.09	109.34	106.18	107.23	107.15	106.56	110.56	109.11	111.45	110.87	110.16	107.95	112.18	106.53	111.49	112.11	110.11	113.58	108.45	107.8	111.46	113.05	110.06	107.78	112.35	113.71	106.38	113.74
106.97	100.38	105.24	102.32	106.89	104.85	101.49	105.71	103.79	111.7	101.24	108.36	106.32	104.15	103.3	106.51	107.14	105.05	104.9	103.77	106.48	106.69	107.41	106.12	103.53	101.84	103.46	101.03	103.53	105.66	106.44	100.58	104.61	103.64	105.38	107.75	100.34	106	101.82	104.09	102.6	105.72	106.47	100.02	101.65	101.66	106.57	102.23	105.66	106.03
96.177	100.61	99.647	96.893	100.37	96.193	96.446	101.78	99.212	101.07	100.18	104.1	102.81	99.633	103.2	99.897	103.6	100.11	99.623	102.27	97.451	95.857	95.847	100.7	102.14	98.691	101.9	103.86	97.618	100.03	95.762	98.265	101.63	103.48	102.41	103.98	99.593	103.09	96.984	99.276	102.1	101.16	103.51	99.829	103.72	100.84	103.31	99.375	103.96	98.995
101.72	104.22	109.18	104.6	103.6	107.64	107.76	106.65	106.93	105.42	109.37	108.88	110.62	104.91	108.29	111.7	107.71	104.72	106.95	110.65	101.51	106.87	105.57	109.33	111.98	107.6	107.21	106.55	104.92	104.96	107.78	106.06	105.53	104.73	104.65	103.9	108.47	108.97	101	108.77	107.96	103.81	107.76	105.32	104.15	104.65	110.66	108.39	102.45	108.87
106.21	108	106.95	107.98	108.15	109.66	103.1	107.15	107.78	106.48	105.29	107.88	106.83	103.53	106.42	105.24	102.21	106.03	109.72	108.29	108.27	107.28	108.61	108.54	110.08	108.35	99.47	107.49	107.55	105.15	107.93	107.09	110.9	105.34	103.24	106.65	107.55	110.13	108.04	111.69	105.7	105.46	106.68	102.49	108.93	108.69	109.29	106.69	106.78	106.02
103.31	97.946	104.16	98.801	102.93	99.236	100.04	100.95	102.25	102.28	101.22	102.28	101.95	100.92	97.235	97.995	100.97	96.422	101.65	103.04	95.604	99.489	103.18	103.26	102.21	100.96	97.148	97.414	99.889	99.508	102.26	100.54	104.16	96.154	102.6	104.43	103.28	99.595	101.94	100.96	97.856	100.48	101.65	104.02	102.36	97.946	100.21	101.58	100.52	107.19
110.15	116.57	109.64	109.36	110.37	114.5	110.69	104.12	109.94	109.58	111.32	109.59	112.44	111.84	104.97	113.27	111.13	114.44	110.07	115.05	113.21	108.46	109.91	109.83	114.12	109.14	107.93	114.56	112.08	110.03	112.49	113.68	112.74	110.24	114.46	110.05	110.8	102.05	111.95	108.38	108.12	109.05	108.77	112.3	111.64	113.95	105.92	116.11	107.43	110.32
103.71	101.53	96.558	97.551	101.61	102.57	102.32	96.738	103.64	100.68	101.24	99.589	100.94	101.6	97.581	97.925	99.266	104.4	95.932	105.68	95.892	96.642	98.024	95.629	97.376	97.983	104.54	101.13	96.924	98.272	99.222	103.44	104.52	101.95	98.316	100.18	98.895	104.13	101.65	98.298	105.64	101.28	100.27	99.01	99.872	102.61	102.55	93.896	104.86	101.76
107.09	107.22	107.28	104.38	107.08	106.51	104.77	104.91	109.94	108.13	109.43	107.8	108.37	104.16	106.44	106.38	106.42	105.75	107.67	104.39	107.55	111.45	105.63	105.03	108.99	106.59	107.97	104.22	108.24	106.66	106.18	102.5	109.87	103.98	106.02	104.49	105.33	108.83	108.58	107	106.35	106.76	103.96	100.88	104.32	105.52	108.73	106.08	106.21	110.59
115.87	113.44	116.49	109.46	111.91	114.23	110.67	112.07	115.57	110.69	109.57	115.43	111.6	111.85	113.81	117.57	112.67	114.16	113.49	112.09	113.95	110.66	111.35	116.73	115.97	111.29	116.46	115.65	113.03	113.13	114.16	113.8	116.12	117.19	117.79	118.59	115.35	104.85	112.96	112.95	112.45	112.76	112.52	111.29	113.09	109.99	107.26	113.63	117.65	110.02
107.08	105.3	105.98	105.87	103.24	109.74	105.27	109.97	106.07	109.5	104.71	103.37	101.27	104.45	98.044	110.63	104.48	105.86	106.66	101.97	102.81	102.89	99.411	104.15	106.56	100.65	100.96	104.16	105.59	104.54	107.39	105.42	104.69	102.36	108.38	106.12	109.28	107.78	104.95	106.66	103.62	105.6	106.16	101.8	107.43	105.21	104.54	105.41	100.5	100.82
104.62	105.51	106.29	108.29	105.54	103.19	107.82	105.5	104.99	105.6	102.49	103.65	103.8	109.53	106.64	106.44	106.97	102.13	104.36	103.6	105.56	106.14	106.38	104.53	99.321	104.05	104.74	104.33	103.21	104.46	106.38	109.56	104.27	108.29	105.6	100.18	103.34	109.41	106.76	108.62	104.5	106.7	104.23	103.7	103.89	104.75	104.84	105.47	108.07	105.05
106.24	107.57	103.25	109.65	105.87	105.85	107.95	105.64	105.89	105.96	108.28	106.36	108.01	108.42	106.39	108.11	106.5	105.77	109.42	107.47	105.21	104.69	108.5	103.72	104.05	105.8	109.93	102.03	102.89	107.06	109.27	105.09	105.42	109.35	108.06	105.63	105.87	103.16	105.03	104.41	103.54	111.9	103.12	100.59	108.06	103.79	103.62	104.99	106.06	107.43
102.89	106.02	105.15	108.27	107.37	103.61	105.35	105.17	106.12	106.79	106.27	105.46	104.71	110.26	106.37	101.72	109.62	107.27	107.12	105.99	102.27	108.58	105.32	104.5	106.59	102.75	106.92	103.49	104.02	102.75	106.66	104.85	104.55	109.29	103.84	107.79	107.36	102.6	107.78	102.14	105.52	103.89	109.17	107.45	102.97	103.23	108.78	106.04	103.46	103.06
106.79	105.69	105.32	105.48	103.23	109.58	99.787	108.9	101.74	106.98	108.13	102.07	107.19	106.51	108.02	109.37	105.95	101.5	107.21	106.22	102.54	107.09	105.4	106.05	103.01	108.7	103.99	105.63	100.81	105.51	105.05	105.29	104.63	106.39	104.38	105.58	105.62	106.74	107.21	105.62	100.91	106.63	102.2	106.55	105.81	100.84	105.99	105.86	102.79	105.93
104.22	100.69	101.16	104.97	105.84	106.96	103.43	103.73	104.09	103.84	109.66	98.094	107.33	108.28	105.11	108.14	106.42	104.09	105.14	106.27	102.24	100.48	100.72	103.89	106.87	104.21	104.33	103.82	107.04	104.65	104.43	102.98	103.57	109.34	98.586	102.53	107.04	102.73	105.37	104.71	106.24	104.74	106.98	107.54	104.21	105.6	103.76	102.4	104.05	105.97
110.38	100.69	104.42	107.05	101.74	107.13	107.22	100.99	104.21	107.64	105.18	103.21	106.3	104.11	103.95	104.18	103.9	102.37	102.64	105.27	106.26	106.75	104.99	104.74	106.58	104.59	105.74	106.03	108.2	104.55	109.33	107.88	103.66	108.09	108.54	106.14	105.38	105.79	103.94	108.91	102.76	104.23	102.04	105.01	108.44	101.84	108.71	103.6	102.46	103.66
105.13	108.64	104.97	108.23	103.53	104.67	105.06	107.89	107.53	107.28	106.81	107.64	106.98	106.33	105.16	103.59	105.77	109.36	106.86	107.82	107	105.7	104.53	108.37	106.69	104.49	109.81	105.08	109.44	107.24	102.78	108.69	102.8	106.53	104.26	101.06	106.27	105.4	108.12	103.8	104.76	110.79	104.29	108.02	104.82	105.67	107.32	105.98	106.68	107.68
116.35	112.08	112.67	110.48	114.41	113.98	110.04	113.72	115.24	111.68	110.04	115.46	110.82	111.8	110.17	108.95	114.03	109.95	111.35	113.65	116.07	111.62	114.48	112.81	109.5	113.7	117.56	109.71	113.36	109.55	117.69	112.83	110.78	111.51	112.68	114.38	108.62	111.03	116.74	112.4	117.41	113.55	110.43	117.5	114.51	109.32	112.73	113.95	112.98	115.32
104.91	105.64	108.09	110.51	108.44	102.15	108.02	106.12	105.7	103.27	106.88	104.82	102.96	99.754	107.43	104.88	109.61	108.77	103.44	105.81	106.52	106.65	103.76	102.06	100.32	107.52	105.36	107.76	106	103.67	105.34	106.44	105.82	105.58	108.63	106.68	104.74	100.62	105.06	104.88	105.32	107.11	108.47	107.21	105.83	104.78	108.05	107.95	106.35	101.44
108.28	100.78	105.63	106.22	102.59	109.71	109.44	109.85	106.51	104.19	107.25	103.81	103.68	102.68	105.1	103.3	111.1	106.44	107.58	109.59	108.17	106	103.88	105.3	104.96	100.28	105.67	105.93	100.63	108.31	108.64	107.34	107.25	107.79	104.78	106.22	103.77	107.59	104.21	102.74	102.62	102.95	99.129	109.88	108.83	109.22	102.45	107.89	108.62	107.39
107.03	106.69	108.07	104.82	105.88	104.13	110.46	106.15	104.36	101.78	104.42	106.57	102.52	102.45	107.76	106.29	107.31	108.03	104.4	104.06	100.89	106.62	112.01	102.76	106.23	106.31	110.73	106.32	109.45	102.68	103.15	103.19	107.66	102.04	104.85	108.81	104.93	110.61	103.61	104.23	105.78	106.38	103.91	105.54	108.73	104.39	107.37	103.6	106.04	107.21
102.71	108.29	103.64	109.81	108.23	111.07	108.05	105	106.8	108.73	108.27	114.65	109.13	111.25	106.41	105.82	108.58	108.27	107.57	108.05	108.94	103.2	103.93	105.59	105.9	103.29	108.71	108.05	109.91	110.33	107.76	104.32	103.48	107.31	110.45	107.98	105.45	104.98	105.17	110.09	105.84	109.55	107.82	105.1	106.44	106.42	112.72	107.26	107.86	108.54
106.05	108.5	110.94	107.16	107.03	110.61	108.36	107.31	112.36	108.16	113.32	108.11	112.28	106.77	110.43	111.32	110.72	108.75	107.01	111.21	106.8	106.81	110.38	105.61	114.9	109.46	109.31	111.07	110.78	106.33	111.87	109.31	110.91	112.55	108.3	108.35	111.23	106.18	111.24	108.64	106.76	110.38	109.63	113.75	111.29	107.3	105.25	107.86	108.57	108.44
103.91	99.224	105.56	106.82	104.89	110.29	103.93	107.43	106.12	110.26	101.01	104.64	106.57	103.7	104.77	105.97	108.65	110.32	107.34	107.13	101.63	105.7	101.3	107.13	106.21	107.17	107.02	104.15	109.37	103.78	107.88	106.77	105.89	102.65	105.74	104.3	104.2	104.9	106.54	109.51	107.42	102.65	105.03	108.07	107.01	105.16	104.88	105.02	107.33	112.79
107.45	102.4	107.29	106.92	102.03	105.84	100.75	99.64	106.43	102.21	103.54	106	108.2	100.55	102.4	106.89	103.79	107.6	100.41	104.75	102.4	104.28	104.28	104.03	103.42	106.93	106.14	104.27	104.07	102.35	107.15	105.26	106.04	107.6	103.31	103.56	106.48	104	105.35	104.67	105.17	103.52	104.34	104.97	105.86	107.08	104.45	107.34	101.21	105.49
115.07	116.62	115.58	116.72	120.1	117.82	114.46	118.78	117.82	117.94	121.03	112.15	115.54	115.97	117.63	120.14	119.17	118.16	112.22	118.41	121.19	115.22	117.47	114.63	120.78	117.68	119.24	118.16	114.93	115.72	117.88	114.13	116.25	118.77	115.5	119.48	116.99	116.38	115.85	118.96	121.37	117.02	114.87	115.43	117.08	117.59	115.84	112.67	114.33	124.46
103.06	105.66	110.28	108.74	109.87	109.91	99.408	109.12	106.29	106.71	104.08	105.77	112.07	106.8	107.69	104.83	101.33	108.8	108.18	101.52	103.84	97.131	110.07	105.04	106.22	102.26	101.26	109.4	103.79	103.51	108.68	104.38	102.77	107.15	109.54	104.79	106.6	104.77	109.19	109.85	107.89	110.12	101.7	104.3	104.65	107.63	106.58	108.12	102.81	103.7
108.67	100.67	102.28	102.07	103.63	105.87	104.05	107.69	102.16	108.44	106.9	102.71	101	108.02	108.2	108.73	102.17	104.5	105.27	107.06	103.29	105.28	103.45	105.05	103.29	108.03	110.18	103.5	104.47	106.78	101.9	105.54	101.36	106.54	103.61	107.03	104.52	103.6	103.26	104.88	101.55	103.63	106.57	107.06	101.07	104.69	103.71	108.56	104.39	102.11
105.22	104.74	107.73	106.47	106.39	104.48	103.71	105.1	108.73	103.2	106.69	104.69	109.92	99.461	100.92	108.27	102.99	104.23	109.65	107.47	107.62	107.46	104.58	105.41	105.62	105.53	109.88	107.33	106.94	104.88	104.84	105.73	104.78	105.1	105.65	105.49	107.72	108.68	104.47	103.31	100.23	102.93	102.84	109.37	105.22	106.52	102.39	105.06	106.88	108.82
101.01	106.95	106.66	104.93	111.85	105.63	110.11	108.03	105.32	108.92	109.5	107.71	107.05	109.89	107.01	108.03	106.08	104.84	104.72	108.15	106.77	107.81	106.58	102.95	106.64	106.65	101.92	103.31	102.06	106.83	106.28	106.56	110.47	106.84	105.45	105.67	107.98	103.6	106.09	106.45	111.27	107.98	105.67	107.57	103.34	110.09	106.75	103.02	102.59	104.05
113.52	111.79	111.83	109.68	116.46	108.83	107.83	111.16	109.99	109.56	112.57	112.38	109.73	113.83	112.25	116.19	115.26	112.63	109.37	110.96	109.83	111.77	111.03	108.2	112.11	111.06	111.39	106.38	113.5	111.56	117.16	112.6	109.22	108.11	112.76	107.5	109.58	111.21	111.83	108.14	110.26	113.48	109.49	108.99	105.24	111.49	110.88	108.91	113.5	110.36
106.47	110.28	109.24	103.14	107.92	103.37	110.45	107.03	106.95	104.98	109.28	109.79	109.43	110.07	109.08	106.17	108.24	106.26	107.02	111.41	106.8	106.59	108.31	109.51	107.22	104.63	109.76	104.73	105.98	108	104.63	106.46	105.34	102.86	110.1	107.78	110.3	106.02	107.44	107.22	105.06	105.69	110.07	104.7	109.54	108.75	106.75	106.66	112.01	104.13
119.33	115.54	117.72	116.27	116.81	117.14	118.66	119.68	116.31	114.51	114.35	116.84	114.34	115.11	118.37	115.67	113.6	115.65	119.23	114.19	115.22	118.74	113.54	113.76	117.94	118.85	118.54	118.75	116.05	112.02	114.4	119.17	116.16	114.27	114.93	113.99	116.22	114.99	113.38	116.65	114.47	117.13	116.18	114.11	113.74	115.46	121.9	116.1	117.73	113.31
103.78	99.727	100.44	100.01	101.04	104.85	92.92	100.19	99.524	98.449	95.735	101.73	96.844	95.754	101.72	103.51	99.128	100.09	97.23	97.616	100.23	104.26	101.06	102.95	99.695	101.73	99.98	100.09	99.034	100.68	104.43	103.82	99.566	101.69	101.41	103.91	96.318	98.015	99.571	106.05	103.35	103.57	99.924	99.9	100.79	97.536	99.324	99.566	101.41	104.94
104.42	107.63	105.14	107.76	106.32	107.91	107.27	105.9	106.06	105.3	103.69	104.98	102.71	106.52	109.52	103.52	106.18	107.22	105.66	106.15	108.79	103.93	107.3	105.34	104.21	105.17	107.13	103.68	104.81	104.84	113	102.8	103.52	99.645	101.6	107.92	103.03	105.4	106.73	102.66	102.67	106.07	111.28	106.23	107.7	102.88	101.43	104.6	105.95	106.83
104.98	105.08	107.46	109.25	108.62	106.77	101.63	104.74	103.44	103.49	111.74	106.05	106.97	105.21	105.45	103.39	104.28	103.41	107.73	108.18	104.52	106.23	103.08	101.12	104.33	108.55	109.41	105.09	102.37	102.27	107.57	102.65	105.81	105.76	105.57	104.59	102.9	108.09	103.69	109.38	107.15	105.63	106.81	105.72	109.93	101.43	104.26	107.75	108.98	103.5
108.88	102.37	107.36	108.19	107.29	105.68	102.44	105.31	105.86	107.38	106.63	106.52	108.43	105.35	98.764	107.74	103.95	105.34	104.52	107.45	106.57	105.02	103.74	107.23	103.6	104.57	103.4	108.52	104.81	108.09	108.3	106.1	106.31	105.01	107.5	103.43	103.07	106.33	99.266	105.6	106.19	105.61	105.21	101.91	106.21	108.93	108.01	107.85	108.94	103.67
110.67	108.53	112.85	115.15	116.44	114.09	111.3	114.79	112.52	110.61	109.91	108.41	113.69	109.45	114.87	112.82	108.32	108.55	111.46	112.01	112.07	112.33	109.79	111.77	107.93	117.08	110.87	113.4	114.08	113.61	113.22	113.42	110.39	110.14	114.66	109.63	113.7	111.1	113.24	111.52	114.87	110.95	111.79	108.63	106.24	109.79	109.6	111.84	109.89	111.97
108.72	110.18	107.06	104.8	105.33	104.15	108.03	105.88	104.1	109.65	101.93	105.08	107.04	103.55	107.45	105.44	102.09	104.08	104.65	104.06	105.47	107.22	107.93	108.47	106.33	105.43	105.3	106.29	104.09	104.04	105.04	106.54	106.8	104.79	104.05	108.6	104.36	107.7	106.19	108.22	103.69	107.28	101.15	107.06	105.28	104.4	102.91	104.97	105.61	103.83
106.65	101.83	106.22	101.63	106.62	106.48	101.79	109.78	102.31	99.97	103.4	102.38	105.13	108.47	100.6	101.88	109.92	108.48	109.89	102.98	104.17	106.87	101.15	104.07	103.52	100.1	106.52	108.09	107.83	97.964	102.99	106.58	106.4	105.11	105.02	102.18	104.65	102.85	107.84	104.4	101.27	103.53	105.9	105.19	104.21	109.66	104.09	104.86	100.13	101.53
110.87	111.46	111.1	108.13	110.02	112.82	109.53	113	109.89	112.05	108.24	113.16	110.92	110.59	114.13	118	114.93	106.46	113.63	111.96	116.14	109.27	110.03	108.69	112.67	109.58	111.1	109.3	107.91	113.18	113.73	110.95	114.72	108.18	105.82	117.07	110.77	116.51	115.98	110.91	112.89	106.62	110.7	113.84	114.51	114.99	109.61	110.56	109.96	111.35
103.05	104.85	105.12	102.74	104.12	106.59	105.4	105.43	109.5	104.89	108.33	104.48	108.07	103.78	106.93	106.41	102.7	106.76	103.81	101.38	99.867	103.53	105.32	106.98	103.33	105.88	106.39	105.8	105.97	105.35	105.07	101.56	107.91	110.68	106.29	104.54	105.77	105.37	105.78	108.61	102.78	107.53	104.38	103.07	106.96	105.17	102.31	102.42	105.53	110.43
119.54	115.46	115.07	118.42	119.21	118.13	118.09	115.32	118.23	113.23	114.95	116.29	117.89	113.19	116.49	112.83	121.27	115.97	118.48	115.73	111.04	116.67	117.54	117.87	117.92	119.25	118.53	123.14	118.33	119.04	114.79	118.72	118.64	116.79	117.91	119.98	118.7	115.05	113.81	120.57	119.49	119.32	117.44	118.64	119.1	120.31	120.01	118.71	118.08	120.86
113.19	117.43	110.51	110.62	109.17	114.71	107.69	110.31	111.18	112.84	110.96	112.64	108.55	117.55	116.58	108.73	111.68	110.2	115.83	115.31	114.98	112.66	108.85	111.07	108.61	112.66	109.98	113.92	110.09	109.58	113.06	110.09	112.78	107.83	111.45	112.84	115.03	108.71	111.11	113.5	110.13	111.21	114.66	115.25	111.3	108.9	112.45	111.27	114.44	112.17
110.14	108.21	110.47	110.96	108.3	115.5	113.63	111.81	111.74	112.85	112.36	113.15	112.93	114.92	110.68	110.66	107.69	109.94	111.59	107.36	111.97	111.52	110.86	112.92	110.6	112.87	111.84	109.24	109.82	115.84	113.03	110.55	110.16	114.97	112.22	113.09	111.61	112.07	102.83	114.68	108.98	112.12	111.66	109.57	109.55	108.98	108.18	110.41	110.51	110.22
112.58	115.3	112.43	113.37	115	113.63	109.5	111.03	114.48	113.26	115.28	111.99	115.5	118.09	107.05	112.17	116.04	111.67	112.57	109.94	111.44	109.72	112.39	109.27	114.25	114.4	111.8	114.11	109.13	114.36	112.47	117.55	110.36	114.83	106.87	108.86	108.22	109.57	113.14	114.16	115.49	114.4	109.88	112.06	117.15	113.14	110.49	115.33	111.86	115.54
107.55	101.98	105.66	102.89	104.98	104.61	104.82	104.69	105.78	106.3	106.82	108.09	107.37	105.37	105.87	106.65	107.13	104.27	105.33	108.53	111.71	106.21	104.99	106.11	104.94	100.19	109.69	106.25	107.7	107.07	107.84	104.97	108.46	109.23	109.31	105.62	106.02	107.16	108.77	106.64	111	106.18	107.57	108.76	105.87	104.3	101.89	105.12	105.12	105.8
113.4	106.99	113.41	113.4	108.22	112.19	109.73	108.69	114.41	116.17	106.9	114.21	112.13	108.09	109.73	109.9	108.4	111.49	109.43	109.21	109.27	110.4	114.69	115.67	111.64	111.36	111.16	111.36	112.45	108.35	112.52	111.34	112.86	110.43	113.82	111.97	112.19	112.46	110.41	109.62	110.6	108.78	112.66	112.17	111.3	109.43	111.84	108.49	113.32	114.88
108.62	102.64	109.05	104.59	104.45	105.6	105.74	103.92	103.83	107.25	106.88	105.57	104.56	103.43	109.68	104	110.44	109.44	111.3	107.78	102.96	105.69	103.96	109.55	107.13	109.81	111.42	108.72	103.93	104.87	105.25	103.06	103.54	106.35	109.12	99.239	105.39	103.94	110.26	106.41	106.68	107.26	106.05	107.34	105.36	107.1	105.91	105.82	100.36	108.66
113.79	117.25	109.42	112.22	115.87	118.35	110.35	114.08	113.48	111.25	113.79	112.14	111.82	109.49	110.15	112.78	112.59	116.42	113.19	113.51	113.77	109.77	111.33	111.73	115.73	116.67	108.73	108.31	113.89	111.26	110.13	114.25	115.94	116.75	116.44	109.91	112.52	109.67	114.27	117.06	113.5	110.62	114.01	112.01	108.32	114.41	109.65	113.03	111.52	113.53
113.13	116.05	114.87	112.9	112.04	111.86	115.31	111.54	108.62	115.98	108.61	114.19	111.67	109.28	115.5	110.7	112.35	111.34	114.58	110.77	113.76	113.17	109.45	114.8	117.83	111.58	111.59	107.35	111.69	113.84	115.97	114.56	111.68	107.69	112.47	113.99	116.17	111.87	106.37	109.57	112.81	111.12	111.02	112.01	116.9	112.78	114.25	110.34	110.34	113.23
105.47	103.57	104.57	102.31	108.14	104.71	101.74	111.19	107.38	104.06	104.75	107.19	102.05	103.97	104.69	109.13	110.27	107.5	104.52	104.88	105.64	101.76	103.28	101.09	105.91	104.14	104.27	105.89	100.99	103.34	104.56	104.59	101.28	104.44	106.6	105.29	106.36	101.96	105.87	99.982	103.32	106.91	104.94	107.02	105.04	107.25	100.61	100.22	102.72	107.32
104.17	102.39	106.68	106.13	106.98	107.66	105.78	105.83	107.3	104.23	108.85	103.75	110.15	101.6	102.34	102.99	102.46	106.64	101.71	105.4	103.52	107.91	107.65	103.4	106.41	102.1	107.24	106.35	105.49	104.75	104.81	104.31	106.48	108.21	100.04	107.06	106.29	103.34	100.27	102.99	107.36	106.19	104.76	107.92	107.06	102.69	106	107.82	109.31	101.34
111.24	110.22	111.79	112.29	112.82	112.59	111.64	112.03	108.41	115.03	110.91	111.18	106.3	105.93	109.98	110.64	106.3	109.74	112.76	110.75	110.98	109.33	109.86	113.75	111.91	112.2	114	112.08	116.66	115.05	116.88	111.81	113.76	112.97	111.1	111.32	114.03	111.89	112.35	109.41	110.27	111.25	113.39	113.35	112.9	114.16	114.14	117.59	107.72	116.72
100.81	106.11	107.07	109.73	103.93	107.56	106.33	108.11	105.96	108.52	107.12	105.45	109.24	107.64	104.08	104.28	109.33	102.62	107.82	106.77	109.23	103.77	110.65	108.83	108.56	102.19	104.98	106.25	105.42	103.35	112.09	105.8	105.79	103.24	106.42	105.48	107.12	106.24	102.45	101.97	104.78	104.29	108.9	107.09	110.29	104.11	107.83	113.59	109.15	111.82
100.75	101.66	105.56	98.212	96.774	107.32	100.61	102.12	100.06	99.984	99.598	97.26	102.35	100.56	102.03	99.278	101.5	98.674	104.91	101.22	98.149	101.7	99.6	98.699	100.93	97.634	98.209	103.41	93.622	100.1	101.06	99.246	100.02	99.442	98.699	99.35	101.54	97.836	99.644	99.171	99.85	98.883	100.05	100.88	100.94	102.07	98.285	102.94	101.83	98.462
109.65	102.07	106.69	105.89	105.31	100.69	110.41	107.1	105.01	108.41	107.78	106.08	107.14	105.14	106.85	108.19	106.24	106.49	102.8	109.76	110.73	107.11	104.95	106.14	107.71	105.36	106.27	103.29	110.68	107.33	104.9	106.1	107.35	105.28	102.6	109.33	102.87	104.47	105.92	106.01	105.31	108.44	106.66	107.11	108.99	105.79	109.6	105.85	108.7	106.29
106.07	107.23	104.21	105.69	106.47	104.15	103.57	105.75	101.92	106.19	99.671	104.8	103.65	104.88	104.6	101.41	107.3	102.85	104.09	107.84	105.53	104.98	106.51	103.27	108	104.27	100.9	105.01	106.32	102.91	109.9	106.62	101.87	103.9	102.82	107.92	107.06	103.29	105.42	104.3	103.44	103.55	101.93	103.2	108.57	108.49	111.76	106.91	100.3	103.88
110.16	112.82	110.49	111.86	115.14	110.97	114.38	111.3	112.31	111.88	111.95	111.43	112.6	111.69	111.73	113.53	112.87	113.4	112.84	116.7	109.36	113.96	112.99	118.12	115.89	113.24	109.23	112.68	112.95	110.64	113.77	115.22	113.81	114.49	110.26	113.93	109.99	115.27	115.4	114.51	111.6	112.38	110.21	114.14	109.16	112.18	113.41	113.48	108.48	107.61
110.13	107.33	103.7	103.07	106.17	103.56	104.51	108.39	108.87	106.11	100.67	104.76	101.78	104.38	108.82	105.82	106.24	105.34	100.81	108.33	102.45	106.57	103.99	104.09	105.9	104.73	107.43	106.75	104.43	106.52	101.97	111.78	103.17	106.27	102.14	103	106.62	108.53	103.08	103.41	106.18	108.23	106.61	105.92	106	106.72	105.77	105.64	110.69	104.3
105.43	101.77	104.52	104.9	105.26	108.39	106.86	104.52	109.39	106.57	103.58	107.38	106.7	104.07	107.5	99.913	105.25	102.09	108.46	105.39	102.75	107.22	102.19	106.17	101.65	103.41	103.53	103.95	104.76	106.19	101.97	104.8	100.14	101.85	106.1	106.76	103.46	108.45	106.52	99.848	106.12	104.4	107.43	106.9	107	105.91	101.09	106.42	105.31	103.92
106.11	104.36	107.07	113.18	107.47	105.5	106.55	101.28	107.63	104.19	102.79	106.99	104.74	107.59	107.63	109.14	106.49	109.52	104.16	105.22	105.24	105.86	105.72	104.28	104.24	109.79	107.61	107.04	111.26	103.15	108.65	111.59	107.54	100.66	105.78	106.7	107.96	106.1	105.96	106.54	105.21	106.94	107.7	104.96	108.96	108.83	105.57	107.52	104.93	106.98
104.98	110.27	100.79	107.14	106.15	108.32	103.95	106.03	107.25	106.89	105.99	106.54	103.96	104.56	105.9	106.45	106.81	107.25	105.86	106.11	106.7	105.23	105.88	107.15	103.14	104.62	105.81	103.67	104.94	103.76	107.43	101.77	108.49	106.97	102.11	107.66	111.18	103.98	105.97	102.59	107.07	106.54	106.09	105.54	103.69	105.05	108.1	106.4	107.67	104.46
121.07	117.72	116.86	117.58	120.99	117.24	118.74	114.41	115.59	118.65	115.89	119.76	113.56	112.46	115.52	118.2	117.65	119.99	114.81	118.6	115.1	117.67	113.72	116.53	116.16	115.4	125.52	115.36	118.4	115.63	116.68	121.86	115.49	116.43	116.14	117.73	117.81	116.88	118.33	117.45	118.35	114.94	116.92	119.33	120.21	117.17	117.89	117.97	119.29	119.39
109.07	109.88	111.78	113.34	109.58	113.83	111.07	111.16	112.51	109.29	109.11	108.14	110.99	108.98	110.13	107.23	106.27	110.37	110.13	110.5	113.43	110.75	110.63	109.26	109.32	114.26	109.49	114.71	107.91	109.76	103.42	109	111.46	105.6	112.47	107.56	108.53	114.64	111.67	104.92	106.78	113.01	111.54	110.71	111.07	114.29	110.35	103.51	113.96	110.4
112.93	106.75	107.12	112.29	110.84	111.05	108.7	107.59	110.68	111.93	110.02	107.2	114.48	108	110.93	110.37	110.82	106.63	111.95	108.08	108.58	106.68	109.53	103.62	106.33	110.15	108.37	112.39	112.75	106.23	106.74	108.55	110.78	105.66	110.41	112.14	110.61	109.53	112.19	117.22	110.25	110.34	112.02	114.96	107.35	108.86	109.77	111.32	112.36	109.71
107.53	103.98	106.72	108.49	102.72	102.3	104.24	105.45	105.74	103.23	106.5	106.44	106.89	104.73	103.26	102.52	106.07	106.33	106.49	105.09	108.94	100.98	107.87	104.36	108.94	105.3	107.31	110.01	106.84	103.14	103.8	107.19	106.86	105.85	110.44	102.38	111.34	104.85	102.79	103.48	109.91	104.53	107.65	103.58	101.73	103.61	104.07	104.64	104.86	108
106.4	103.8	99.22	105.74	107.38	108.61	103.14	103.52	101.43	103.85	104.27	102.46	107.23	109.52	105.45	106.97	102.38	106.02	105.83	107.28	106.41	107.66	106.57	104.39	107.67	101.61	102.84	103.82	108.05	107.56	103.68	106.89	105.76	104.34	106.4	106.74	103.03	109.32	107.46	104.01	108.56	104.74	105.86	102.16	105.18	102	103.87	108.67	105.44	109.42
113.33	110.13	115.62	119.64	110.5	113.56	112.95	111.54	116.06	111.52	110.96	110.6	113.65	112.65	111.21	110.13	111.36	112.71	112.06	111.95	117.04	114.57	112.03	112.14	117.98	112.73	112.41	111.42	109.57	117.04	110.2	111.33	113.67	111.56	108.97	116.44	111.2	110.93	111.94	112.92	112.88	115.27	112.05	112.38	113.48	114.47	109.46	109.01	113.29	113.91
113.06	112.6	110.14	114.17	108.73	112.18	110.51	113.01	112.36	115.83	114.17	112.35	110.02	113.55	114.92	111.23	114.87	110.95	116.57	112.59	113.37	111.24	111.73	108.51	111.41	114.03	111.06	115.81	109.64	111.77	111.59	109.13	109.83	111	112.93	107.39	110.93	114.13	109.16	113.15	110.65	109.97	113.18	111.64	110.63	114.27	111.56	112.21	108.07	112.32
105.88	107.72	104.24	104.4	106.2	113.08	108.99	109.81	108.92	103.54	108.45	113.34	107.79	107.63	106.04	109.25	108.09	110.57	105.14	105.43	105.78	107.35	109.77	104.9	108.84	108.6	104.95	104.3	107.17	106.12	106.09	105.9	110.24	108.49	107.05	104.89	102.26	104.37	108.35	106.39	106.47	107.78	107.47	109.8	112.47	108.49	105.77	106.44	100.38	104.96
102.56	105.16	105.23	108.93	109.47	107.23	104.25	106.8	103.97	106.74	105.79	103.63	107.7	105.07	108.15	104.1	103.65	107.81	106.57	107.51	101.61	107.9	105.01	105.46	105.28	106.64	109.23	104.21	105.06	109.93	106.08	103.61	103.93	102.03	108.4	102.99	107.55	107.88	106.17	98.71	107.35	106.48	108.69	105.61	105.05	105.44	104.95	105.39	104.29	106.87
103.73	106.46	106.79	101.6	103.74	110.24	101.92	105.67	103.74	102.11	105.68	109.94	105.38	106.31	103.32	105.73	102.47	107.76	104.94	100.57	106.45	100.76	108	102.34	109.85	100.77	105.09	103.43	101.88	106.28	103.36	105.25	105.7	102.95	108.56	102.58	107.57	104.29	105.12	105.37	107.54	103.09	100.42	98.704	106.78	103.24	100.42	103.35	102.37	103.65
98.337	108.07	106.14	104.58	104.25	105.08	108.42	109.94	103.32	102.84	107.47	100.56	109.16	102.54	107.87	104.55	106.62	104.89	104.14	104.11	105.5	105.51	107.73	106.68	107.84	106.91	108.18	106.73	103.84	105.85	104.25	99.934	105.62	106.61	107.57	104.58	103	108.65	99.44	108.01	109	110.18	103.31	102.11	105.45	101.18	105.54	103.46	99.91	105.73
107.84	107.86	106.69	109.36	107.35	107.7	108.54	106.94	98.365	109.39	107.12	104.04	101.69	103.46	106.34	107.27	105.35	108.25	103.08	108.32	107.3	103.93	105.58	109.41	107.55	108.65	104.23	108.32	106.2	105.31	107.56	102.39	105.3	105.13	109.95	106.39	108.37	104.89	107.91	106.01	107.26	108.91	108.11	107.85	106.49	107.59	106.68	107.76	104.5	108
115.06	116	117.42	117.97	119.95	111.92	118.39	115.65	112.67	116.22	118.21	111.11	114.73	114.29	114.79	115.83	120.16	112.63	113.3	117.83	111.86	118.05	116.35	113.52	119.38	117.15	111.64	118.81	115.36	117.31	117.57	116.67	117.68	116.49	116.25	115.86	115.4	117.9	115.42	115.7	120.86	118.77	115.73	120.9	119.47	113.43	113.86	115.28	119.4	112.58
103.77	99.149	101.22	102.29	105.53	102.45	106.18	106.55	105.39	106.86	105.17	107.27	105.72	99.873	102.52	102.54	104.37	102.16	101.68	101.74	105.24	100.13	105.72	104.91	102.01	99.313	105.98	102.9	103	105.06	105.04	98.764	101.57	106.53	100.67	105.81	109.27	105.63	103.65	107.25	100.94	102.8	100.86	104.11	105.61	104.41	102.38	102.53	102.22	107.37
103.27	108.64	107.96	108.33	104.37	105.43	106.17	104.34	105.52	101.02	105.21	103.29	102.56	105.63	107.49	102.74	108.68	109.5	101.01	105.11	103.68	103.56	104.95	102.99	104.43	104.48	102.42	107.55	110.93	105.27	107.86	102.5	105.16	107.58	103.09	107.22	102.85	102.04	98.875	103.5	109.73	104.99	104.21	108.63	104.99	104.18	107.46	103.4	105.86	106.23
99.428	96.547	99.166	100.1	95.705	102.67	103.63	96.953	96.657	99.996	101.25	99.285	99.184	97.128	101.2	98.879	99.075	100.27	101.92	99.748	96.595	98.621	101.18	102.57	103.18	95.899	100.33	101.73	98.321	102.52	102.96	99.362	96.553	100.8	101.55	101.59	103.17	98.874	101.36	97.406	98.21	99.619	99.559	100.97	102.15	99.18	99.996	99.482	104.52	101.16
106.53	102.48	102	105.86	109.04	108.96	101.42	108.46	105.85	107.91	105.97	104.9	106.95	102.46	109.64	102.65	103.54	105.73	105.47	99.174	103.58	105.1	103.03	102.9	105.46	110.64	108.87	102	99.158	106.9	104.1	105.99	104.04	109.46	105.26	104	102.76	107.23	105.26	106.47	110.91	99.206	106.11	104.8	104.46	109.51	106.43	105.32	99.98	104.16
114.15	111.97	113.45	112.11	110.1	114.25	107.55	109.8	110.82	116.17	111.68	113.4	111.07	110.44	113.47	113.69	110.41	114.15	112.05	110.52	109.38	109.68	114.49	110.34	109.78	113.37	110.92	112.71	107.04	112.29	113.91	116.71	114.41	110.48	112.4	114.13	114.01	112.8	115.17	111.06	110.04	113.98	112.45	115.04	114.24	110.56	110.11	111.34	114.12	112.78
111.64	107.81	117.77	110.09	110.15	110.04	113.98	111.39	110.93	110.37	108.76	115.98	112.94	107.61	110.73	107.98	110.42	110.22	112.87	116.4	115.79	117.68	111.3	109.3	111.06	112.94	109.48	105.5	108.3	115.02	110.81	111.54	111.89	110.99	109.63	115.86	112.43	114.15	110.3	107.33	109.84	108.96	110.18	108.52	107.37	113.5	115.8	111.09	108.76	114.38
111.58	109.62	112.33	113.39	116.31	114.68	111.93	104.6	109.81	112	112.76	112.34	108.98	115.28	114.46	114.29	111.27	113.97	111.25	113.28	116	112.97	111.29	109.83	115.25	112.13	107.12	111.08	112.94	112.39	112.01	114.29	110.17	112.03	111.86	111.91	117.7	109.47	106.27	109.62	110.93	111.11	112.1	114.86	111.52	105.98	109.89	114.05	112.04	115.27
106.82	102.13	110.94	107.55	105.08	106.18	105.02	104.2	107.03	106.72	106.99	101.83	101.34	107.05	107.98	103.7	106.84	104.89	102.78	107.31	106.32	104.3	106.3	103.98	107.6	107.31	108.39	101.05	104.89	107.61	108.69	102.28	104.49	105.79	106	104.46	104.35	105.82	103.46	107.23	103.3	108.16	105.32	104.78	105.44	103.48	105	104.94	108.1	107.97
99.828	109.01	107.91	110.4	108.38	108.91	104.71	108.27	105.5	108.74	106.01	109.15	107.64	109.24	108.95	107.33	108.33	106.02	105.82	108.51	104.75	104.09	107.14	105.56	103.14	106.79	105.05	104.41	106.92	105.31	105.6	105.83	106.89	108.59	107.53	106.2	108.82	110.07	103	104.42	105.25	105.33	104.73	105.97	108.69	103.27	106.35	108.14	106.21	108.34
101.25	95.52	98.776	97.462	98.203	99.537	94.907	98.879	104.78	102.78	100.07	96.797	99.87	100.78	100.05	99.099	100.56	100.13	104.21	101.3	103.08	102.94	99.393	97.22	101.26	101.08	96.097	101.5	98.202	99.858	104.74	99.267	99.155	99.145	103.55	99.995	100.85	98.733	105.37	103.62	100.47	99.8	101.4	101.42	98.172	99.166	100.7	102.62	101.07	105.16
102.77	104.17	103.78	104.42	107.31	103.7	110.72	108.93	103.74	98.24	107.04	109.78	102.63	104.03	105.32	103.85	101.24	102.21	104.97	109.42	101.58	101.98	101.66	103.75	103.2	100.45	106.09	103.05	106.68	101.49	103.68	103.08	102.86	102.81	100.95	99.98	102.91	108.4	102.98	99.04	107.69	109.01	103.33	104.18	101.25	110.96	105.43	106.44	105.85	109.22
106.85	103.17	107.91	105.16	104.18	106.11	103.32	108.84	108.02	107.44	100.05	109.7	104.99	105.98	105.26	106.49	105.76	110.5	106.01	104.92	103.61	105.86	107.84	108.47	102.84	102.02	107.78	110.05	109.35	109.6	105.17	107.43	104.44	103.29	109.1	102.66	107.82	105.42	104.36	101.26	108.16	103.45	106.45	108.65	109.54	106.94	101.24	109.7	106.64	107.7
107.53	106.6	107.46	103.02	102.5	105.43	104.03	97.148	109.75	109.55	109.61	103.87	102.85	102.3	109.25	102.93	106.63	100.24	101.7	105.39	106.42	103.65	105.27	102.53	104.3	105.89	103.4	103.1	101.75	103.67	107.31	107.65	104.97	100.48	107.48	103.84	105.93	107.57	101.78	104.14	99.873	105.49	100.27	107.6	106.33	103.36	106.92	103.51	104.65	104.5
112.54	110.8	107.69	108.51	110.32	107.68	111	114.19	115.27	108.69	111.59	108.93	109.97	108.55	113.47	111.48	108.37	114.18	112.43	111.57	113.39	114.85	113	112.09	110.52	105.86	112.18	111.26	110.66	112.07	111.2	113.98	110.3	114.01	107.33	111.29	107.53	109.63	109.4	110.64	115.09	109.05	112.73	109.55	110.67	112.47	109.43	108.91	110.77	110.16
114.46	115.48	115.89	115.52	119.28	116.46	122.29	112.47	122.94	115.51	116.6	115.73	113.77	113.94	113.07	115.22	116.21	118.59	121.78	118.88	116.79	114.82	112.38	115.48	121.55	113.62	116.17	110.73	115.83	118.33	116.35	116.34	115.64	121.02	116.61	118.56	116.12	112.8	123.53	119.17	115.5	114.24	112.16	116.08	115.28	114.62	113.47	114.98	114.77	116.02
115.73	111.79	114.71	112.39	110.15	113.71	110.49	111.74	110.28	111.55	112.74	112.16	116.23	115.28	111.76	110.96	115.33	116.35	113.19	109.73	112.29	114.71	117.52	107.73	116.74	118.22	115.35	113.55	109.16	113.4	112.68	113.56	111.41	109.75	113.63	112.57	107.94	112.53	110.09	110.4	113.03	114.8	114.97	112.53	120.51	112.29	112.06	110.53	114.19	113.05
106.95	100.22	106.53	102.67	103.7	106.08	106.29	106.94	99.176	104.61	103.87	107.31	100.51	104.65	106.25	105.2	107.44	104.15	106.2	102.83	100.69	108.74	105.95	106.87	104.17	104.99	103.81	105.9	108.07	112.71	104.74	109.55	108.29	107.47	106.01	102.61	105	105.97	106.79	110.95	106.79	108.73	99.505	107.76	104.54	104.6	104.4	109.08	103.53	108.83
105.9	106.84	105.64	103.28	104.08	104.09	108.49	104.05	109.04	109.92	106.19	105.36	105.13	107.25	104.69	106.7	105.54	103.57	103.87	107.5	103.35	107.37	107.49	105.18	106.31	110.62	104.89	106.38	109.05	102.62	106.36	106.2	107.33	101.7	102.12	104.85	110.75	109.53	105.21	104.81	109.83	102.32	107.54	101.75	106.92	102.99	105.27	99.973	109.03	105.53
104.88	108.28	104.16	102.63	101.17	103.23	103.27	102.55	107.2	102.43	105.09	106.94	104.8	109	104.02	107.71	105.71	109.5	99.381	101.22	103.42	102.37	106.66	102.41	106.09	105.18	98.663	105.9	104.45	99.726	105.19	106.23	106.71	97.926	101.67	106.49	106.55	103.89	106.02	101.68	105.59	103.8	102.48	101.14	104.3	105.27	104.49	105.43	107.03	101.85
108.33	105.2	107.15	104.72	103.16	107.76	103.11	104.49	101.9	102.93	107.46	103.94	107.83	105.81	107.04	105.13	106.33	105.3	105.4	104.84	103.55	104.26	106.96	105.19	107.24	105.5	109.52	104.43	103.24	107.83	103.91	103.37	107.66	103.7	108.03	109.25	105.43	106.4	103.48	103.53	102.51	103.97	108.09	106.84	106.6	105.56	102.96	107.38	104.61	105.82
105.85	105.71	106.73	109.11	100	108.09	108.64	102.25	104.87	103.83	102.84	104.38	103.94	103.51	107.13	109.39	102.72	106.29	109.1	108.38	105.23	108.69	104.2	105.11	106.64	107.28	109.27	108.09	106.33	108.28	105.99	105.83	104.25	101.69	107.53	108.2	104.86	102.47	104.75	102.03	104.11	106.98	106.77	106.78	107	107.44	104.09	103.36	105.13	108.32
99.457	101.06	101.29	101.05	101.5	100.27	97.883	103.5	101.2	99.749	97.084	97.195	99.86	103.87	103.65	97.28	100.68	100.58	100.59	95.939	100.86	97.681	102.25	102	100.63	97.443	99.353	99.621	104.25	100.28	99.102	101.51	99.668	103.74	98.596	105.14	98.321	96.086	97.238	97.919	96.732	100.51	100.2	99.482	100.06	100.99	97.246	102.72	100.57	91.255
105.52	104.19	101.82	106.12	107.17	106.3	102.84	104.52	108.23	104.12	105.68	105.46	105.67	103.1	103.56	103.33	104.48	104.19	105.81	102.95	109.19	104.66	103.9	105.92	106.05	106.48	104.68	106.19	106.18	104.43	109.81	104.38	108.1	104.74	104.8	106.8	107.63	105.34	107.37	100.55	103.82	105.85	103.29	108.39	104.11	105.11	106.78	105.21	103.62	108.88
118.31	115.78	114.3	114.47	116.97	115.66	116.33	117.31	118.83	114.97	112.24	115.18	117.53	117.24	118.07	115.78	119.1	117.44	116.15	118.92	118.45	114.62	115.47	118.61	116.17	120.31	113.73	117.19	116.84	111.76	117.57	116.15	117.94	116.05	117	120.9	115.16	121.42	113.55	119.03	114.01	115.25	117.32	115.28	115.62	115.37	116.26	115.34	116.77	115.41
113.45	109.59	109.96	116.28	110.5	112.92	108.62	112.07	106	114.95	110.97	116.2	110.83	110.09	112.29	111.95	113.63	110.36	113.67	111.08	111.42	116.79	112.5	115.22	110.89	110.92	110.33	112.57	110.43	110.53	110.8	110.93	112.42	110.35	109.38	116.76	108.88	109.65	112.99	108.42	112.72	112.11	112.96	113.62	113.02	114.09	110.25	112.48	114.35	115.34
112.37	119.29	117.33	120.53	117.29	118.18	117.61	114.6	119.42	117.94	116.68	118.89	117.93	121.88	122.79	115.88	119.68	117.4	117.01	116.4	117.21	117.45	120.41	113.46	116.14	122.69	116.83	115.38	115.05	116.26	120.33	121.23	116.21	116.71	120.55	117.81	116.85	114.39	116.4	116.67	118.26	118.24	111.64	119.34	117.37	123.66	116.65	114.87	115.54	118.23
108.15	106.64	104.06	102.13	103.14	104.31	105.03	104.7	104.17	103.84	104.95	104.2	109.55	102.89	108.22	102.86	103.37	107.21	100.76	104.15	107.19	100.52	102.53	103.42	99.165	103.73	104.87	102.92	108.05	103.48	102.68	106.36	109.66	109.22	102.36	103.58	102.33	107.21	103.03	103.51	105.17	100.48	104.49	110.99	102.76	104.04	103.23	103.52	100.97	103.4
100.84	105.56	109.89	99.642	103.49	101.55	108.85	105.82	103	105.54	107.75	105.99	104.75	107.55	102.8	107.39	102.62	104.72	105.9	105.91	103.56	104.58	106.3	105.17	107.76	106.09	104.17	105.02	103.76	101.49	102.61	106.27	103.91	105.87	104.61	106.08	104.71	107.58	106.21	107.95	98.381	106.34	103.49	100.18	105.68	101.75	98.953	102.23	102.56	103.54
103.49	104.19	105.16	107.01	107.51	105.65	108.94	105.62	106.51	111.75	105.89	106.8	106.06	104.73	106.93	109.99	104.67	107.57	105.45	107.82	105	105.39	107.99	104.22	103	105.25	106.94	105.66	108.79	104.59	102.04	101.39	104.65	106.46	103.57	106.25	107.8	101.81	106.05	108.87	108.33	100.73	106.2	108.09	106.45	107.71	106.62	101.38	107.44	106.15
105.29	102.95	100.58	104.11	100.89	105.33	102.91	102.9	103.38	104.03	105.84	106.9	104.14	103.87	103.45	102.98	102.49	104.28	104.26	102.1	105.07	100.64	101.23	103.16	105.79	101.79	106.81	100.27	104.88	109.04	106.39	102.67	103.35	103.99	106.63	107.3	105.27	101.65	100.97	103.58	101.65	105.13	102.21	101.18	99.35	102.28	103.36	103.91	103.23	106.33
104.72	107.88	106.89	110.84	106.81	106.58	105.22	102.74	108.1	103.61	106.32	104.55	103.55	107.74	102.55	106.97	102.66	104.91	105.73	104.5	102.81	104.75	111.12	106.61	105.24	101.71	105.09	107.82	106.8	102.74	106.12	103.87	104.19	103.69	107.7	107.51	107	102.79	108.34	104.73	105.25	108.1	104.78	108.07	103.45	109.41	102.94	102.83	106.29	106.46
107.08	108.14	106.38	104.56	104.7	106.62	108.11	105.11	103.4	104.2	105.3	107.5	105.47	108.76	110.65	107.08	109.02	103.75	103.7	106.38	106.95	104.86	109.7	105.48	106.19	108.15	105.15	108.67	104.3	104.92	105.46	107.69	103.17	106.61	110.75	101.77	106.15	104.25	104.95	104.24	109.38	105.23	105.49	107.33	108.05	107.16	105.39	109.55	111.52	103.29
101.76	107.85	103.41	103.48	104.14	103.59	102.67	108.95	103.26	109.08	103.1	104.93	105	104.13	103.9	103.23	106.15	102.65	104.29	101.36	103.87	108.25	104.38	103.27	108.23	105.03	106.79	102.36	103.03	105.45	102.12	99.655	103.9	104.11	105.34	104.21	101.53	105.76	108.13	104.36	108.16	104.38	109.58	104.07	111.01	101.14	103.93	106.3	103.85	101.48
104.55	108.3	110.65	106.45	109.93	104.55	108.22	108.91	105.99	105.04	105.21	102.78	108.83	103.47	107.86	110.54	110.12	107.15	108.08	105.83	102.45	106.07	106.62	108.02	108.03	101.2	98.993	106.14	107.85	107.9	104.35	103.23	105.86	103.4	104.97	105.69	105.03	107.07	98.511	110.39	107.04	105.47	106.34	100.47	102.76	105.45	104.06	108.06	103.98	103.38
100.82	110.85	106.2	109.54	98.653	104.54	103.3	103.19	106.58	104.68	102.32	103.6	104.62	107.24	107.43	106.23	106.3	109.5	106.28	107.72	106.92	109.77	109.25	110.06	104.72	106.58	108.54	102.48	112.28	100.81	109.91	104.03	106.31	103.77	101.81	105.07	100.81	106.06	107.1	100.86	106.35	108.73	110.94	107.61	107.5	104.31	105.84	110.37	105.11	108.97
113.93	110.02	112.55	111.89	116.92	110.5	108.49	108.91	116.07	111.76	112.22	110.67	112.53	113.74	112.97	112.43	113.17	113.17	111.39	114.38	112.34	106.34	113.46	113.16	113.02	106.21	111.19	110.54	111.39	110.09	111.15	108.16	108.11	113.48	110.68	107.27	115.76	113.14	110.38	111.65	110.46	108.87	110.98	110.63	112.46	113.24	108.01	114.99	115.4	110.7
112.03	110.81	117.28	110.79	116.73	107.66	114.65	111.37	114.28	114.35	115.61	114.37	114.88	113.52	113.58	111.63	113.77	114.38	114.08	111.69	109.61	106.63	114.26	113.04	110.26	111.84	111.33	111.61	109.23	117.32	106.17	109.85	112.41	115.7	116.93	113.21	116.28	111.48	115.6	108.43	111.63	112.66	113.8	114.12	115.78	111.92	112.66	117.6	111.89	109.5
103.46	104.73	104.61	105.23	109.02	102.95	101.35	106.62	103.7	105.13	108.96	108.16	105.38	103.84	103.64	103.31	106.15	109.12	102.9	110.46	104.33	101.36	102.97	103.96	99.883	101.77	107.35	103.49	107.38	101.92	101.87	101.51	102.4	100.33	106.51	101.37	106.91	102.78	106.6	102.57	101.14	106.45	105.81	101.04	106.19	101.31	105.52	104.68	105.01	104.01
107.56	113.41	115.23	111.03	114.61	112.8	115.18	106.39	116.9	112.4	108.65	111.94	110.45	109.97	108.13	113.19	117.27	113.32	109.43	113.73	112.65	112.39	112.19	114.79	109.59	109.88	113.55	113.15	112.89	111.32	113.05	112.28	110.56	113.37	111.58	113.88	109.5	111.7	112.36	109.76	112.82	106.15	109.84	112.1	112.58	113.94	107.81	112.92	112.33	114
102.57	98.421	98.303	100.75	101.67	97.942	98.699	102.28	98.309	99.38	95.841	99.896	100.61	101.54	101.31	98.601	98.02	97.931	101.26	100.14	101.33	99.646	100.72	97.933	98.983	98.392	99.36	98.493	99.457	96.408	100.64	101.06	97.078	98.242	103.89	99.736	101.06	100.48	101.49	103.18	99.844	100.43	98.134	99.218	101.76	99.932	96.12	97.78	97.799	102.19
108.36	108.2	108.27	102.06	105.34	104.42	104.94	103.22	109.58	101.12	105.82	110.29	106.28	103.59	104.65	107.53	110.33	108.76	106.63	108.44	109.39	104.44	109.3	107.62	102.91	105.69	108.16	101.62	107.06	106.31	104.27	110.78	100.75	107.13	108.19	110.41	103.65	108.19	107.71	104.17	106.37	102.87	107.34	107.04	103.19	111.04	108.45	113.08	105.9	106.35
108.24	113.27	111.58	110.31	112.6	109.25	112.55	113.34	109.11	112.61	110.49	107.84	110.08	109.72	110.17	110.11	108.36	113.11	108.83	111.24	106.94	108.76	107.61	114.74	110.68	110.78	112.64	108.44	109.3	106.21	109.14	110.36	108.59	108.91	107.14	111.27	108.86	107.59	112.82	111.83	110.66	105.21	114.32	113.71	110.96	110.03	111.5	110.26	110.11	112.37
111.73	109.43	109.93	107.28	105.04	106.09	106.52	106.59	112.38	102.28	102.22	107.73	102.6	100.25	104.61	111.07	105.26	105.4	104.93	105.32	108.68	104	107.43	104.91	106.66	107	105.46	103.99	104.49	110.3	107.81	109.44	110.42	111.97	109.14	108.37	106.19	106.69	101.72	105.41	107.67	99.824	104.39	107.23	107.97	108.31	104.99	104.93	106.14	106.8
115.07	113.96	108.82	109.83	112.62	112.46	115.29	112	111.82	106.63	115.41	111.9	110.56	113.92	109.05	109.75	111.67	108.77	112.67	112.44	109.27	113.22	109.43	112	110.39	111.44	110.52	114.3	111.82	117.33	110.09	112.97	112.61	113.7	118.54	114.76	115.74	110.28	110.62	112.31	112.44	111.45	118.44	111.41	114.64	113.2	113.04	113.86	113.35	113.64
100.75	96.861	97.114	104.84	100.94	102.87	99.507	101.64	99.35	100.08	104.52	100.34	100.25	97.226	98.596	96.726	106.18	100.07	98.035	102.1	98.571	101.9	100.91	101.21	97.564	100.07	99.025	97.69	98.648	98.77	99.392	102.37	99.385	99.044	99.478	95.736	101.03	96.658	102.06	103.74	102.71	102.85	96.828	98.553	97.082	103.04	96.324	99.319	98.703	97.556
113.24	115.37	112.07	113.59	115.48	111.36	111.19	112.69	108.16	109.53	115.44	112.16	108.98	106	111.99	112.64	109.28	113.24	116.81	116.04	110.17	116.32	112.69	109.43	111.05	111.57	116.73	106.95	110.24	114.03	109.99	111.04	115.37	114.43	112.38	108.5	108.9	107.21	111.2	115.94	110.38	109.55	114.74	115.86	109.24	113.18	116.15	113.7	113.29	111.19
105.34	108.35	110.25	104.74	107.55	105.59	107.01	102.85	108.24	106.69	105.43	104.48	107.22	100.33	108.87	104.54	109.78	103.52	106.05	107.94	104.89	104.43	102.24	105.08	109.96	105.59	111.47	102.91	101.88	108.77	103.5	101.99	103.07	107.33	106.27	102.41	101.77	104.24	107.47	103.56	104.27	107.22	102.01	103.91	102.75	104.52	108.79	103.91	105.61	102.92
105.34	102.25	103.95	106.11	104.84	104.16	106.26	106.87	110.33	103.03	110.74	104.13	101.77	107.62	107.18	103.56	104.54	104.84	104.66	100.86	109.84	104.97	106.77	105.03	104.49	107.1	104.29	103.38	106.99	103.35	107.8	104.35	110.08	103.16	109.48	106.66	105.26	108.96	105.23	103.54	106.63	106.78	107.1	105.86	103.72	104.71	99.031	108.13	107.83	106.96
106.26	104.5	104.8	107.02	105.97	104.28	103.55	106.96	99.235	100.01	107.5	107.81	98.657	103.81	105.45	101.56	107.73	101.87	99.897	105.37	103.73	101.11	104.37	101.74	108.07	98.992	108.21	103.63	104.07	107.09	103.42	108.39	106.75	104.19	102.84	104.09	104.71	102.14	103.86	104.53	104.1	101.59	103.93	106.18	104.74	104.68	101.93	103.13	102.3	98.617
109.66	113.05	110.21	110.87	114.24	109.9	110.8	110	112.49	106.21	112.43	114.73	111.04	110.61	110.63	109.85	110.07	113.12	110.87	111.15	112.5	112.16	110.59	111.13	113.6	112.67	113.62	108.71	109.48	111.09	115.14	108.57	112.9	109.02	108.58	110.73	109.88	111.21	112.03	109.41	109.87	114.75	111.61	112.17	113.37	110.68	110.44	117.21	115.52	108.36
103.72	108.98	104.12	102.64	102.17	100.89	107.07	102.76	100.98	105.85	106.57	103.13	108.11	99.342	108.97	107.71	102.31	105.45	104.93	101.14	107.41	105.18	103.75	104.9	96.622	107.27	102.58	102.99	103.42	101.58	104.7	108.94	104.55	103.81	106.19	102.31	106.43	103.31	105.24	108.08	103.41	103.8	106.53	107.37	105.11	106.88	106.08	100.92	105.35	107.79
106.53	107.4	107.44	107.1	105.09	110.96	107.63	108.03	106.74	110.1	108.63	104.92	107.31	102.64	103.85	105.86	100.92	104.23	106.3	102.67	103.59	108.35	102.51	106.63	104.61	108.89	106.15	102.95	108	109.03	108.45	104.09	107.07	104.27	105.56	108.66	106.81	106.95	103.48	104.4	107.76	105.85	107.45	105.42	104.46	105.65	103.82	104.88	105.95	108.69
105.68	109	107.5	105.12	106.22	106.43	106.28	108.52	105.47	102.99	106.88	103.4	110.55	104.51	110.65	107.54	106.78	106.93	105.2	111.23	105.86	107.38	108.41	106.76	106.33	100.67	103.94	109.05	104.41	104.55	108.17	105.13	106.52	103.01	110.42	105.64	107.92	105.67	107.03	103.34	105.56	104.83	107.37	102.65	107.94	109.55	110.21	108.43	106.65	106.67
109.12	115.14	108.08	110.58	115.43	111.92	111.72	109.48	108.29	112.25	112.12	107.37	107.53	110.7	111.64	112.79	107.83	115.39	108.19	112.32	112.18	116.51	110.72	110.06	113.32	110.34	111.16	111.8	112.37	111.18	117.24	112.51	114.65	111.46	111.74	110.71	115.26	111.22	113.94	112.83	112.61	112.86	111.38	114.11	112.64	108.5	113.36	112.01	112.03	109.64
107.1	105.45	106.85	102.96	104.6	105.43	110.32	104.46	108.01	107.69	107	103.54	106.98	108.82	109.53	99.453	102.96	104.18	107.84	105.72	112.1	106.87	108.55	107.28	107.59	103.62	105.7	103.8	104.97	104.88	107.03	102.08	107.36	106.15	107.27	106.09	105.16	103.94	106.16	112.08	106.39	103.11	105.47	105.03	106.81	108.31	106.83	106.86	108.02	107.11
111.42	111.62	107.15	108.03	104.86	110.01	111.32	109.38	109.7	110.91	114.65	109.93	110.1	111.19	111.54	110.14	107.81	107.88	108.78	109.09	106.9	110.28	112.85	109.39	115.01	104.12	110.09	111.08	108.78	111	107.98	110.56	110.48	110.77	109.58	106.31	107	110.48	110.46	110.69	108.62	110.02	108.21	110.44	110.31	113.53	108.98	111.97	108.97	108.51
107.2	104.66	104.56	109.34	100.11	104.46	105.12	103.44	108.67	108.93	102.23	109.7	103.45	106.3	109.99	106.52	105.2	110.92	100.03	107.83	108.37	112.95	102.49	106.14	107.85	104.39	110.07	102.55	104.81	105.49	104.68	106.79	106.31	103.62	106.53	105.91	105.16	108.88	105.17	108.09	103.3	104.62	106.66	102.7	107.57	110.31	109.93	110.67	102.88	105.97
97.505	97.935	98.506	101.77	99.672	99.029	98.059	98.024	100.54	99.252	99.387	99.677	99.756	102.82	100.95	97.497	100.7	104.2	105.43	99.637	103.19	98.154	103.27	103.15	99.804	102.69	96.669	95.91	98.824	100.82	106.17	100.65	102.11	102.22	97.424	103.03	98.934	99.286	99.203	100.32	101.25	99.576	99.562	99.911	95.596	100.12	100.64	97.666	100.32	97.127
111.51	111.57	116.61	113.74	115.19	110.67	107.37	111.86	109.4	109.9	112.09	116.33	112.45	108.81	112.17	110.5	109.91	110.58	110.82	110.95	111.86	113.51	110.33	109.06	106.5	108.84	110.28	110.89	110.76	109.9	110.84	107.38	110.26	106.78	105.08	109.32	110.99	113.56	113.65	104.8	108.66	110.55	113.44	110.13	112.75	106.34	108.96	106.73	111.88	112.47
109.96	113.83	115.24	113.27	111.78	107.22	113.34	111.49	110.22	107.78	112.48	111.43	112.52	110.13	115.14	111.8	108.79	114.9	113.38	108.67	111.73	108.28	111.82	112.87	112.49	116.33	114.52	107.84	113.67	114.22	112.23	114.83	115.79	111.47	115.08	111.8	111.78	110.33	115.71	112.39	109.19	108.07	111.49	114.12	117.97	116.48	107.22	117.31	111.92	111.98
104.36	105.9	109.55	106.11	107.71	103.34	104.03	106.67	107.17	108.72	106	103.08	106.03	105.17	108	103.8	108.84	108.16	104.05	107.47	101.66	105.98	106.42	104.54	105.9	103.85	104.84	105.86	105.36	105.42	104.52	101.34	101.28	100.44	106.91	106.44	107.43	106.49	111.74	105.04	106.47	106.25	102.66	106.38	107.69	108.66	106.13	103.26	104.17	106.48
102.15	101.41	102.24	103.81	106	104.56	102.16	101.64	101.47	104.77	107.76	104.06	103.53	104.48	107.02	108.78	106.27	106.14	105.81	105.85	101.5	103.03	104.48	102.61	103.89	105.55	102.74	104.92	100.67	107.46	108.72	103.8	103.45	103.23	107.5	102.22	104.83	103.3	101.33	103.73	102.92	102.37	100.47	101.27	105.99	104.57	102.11	107.86	101.91	107.44
114.25	107.14	109.94	107.36	109.13	113.62	109.76	111.03	112.69	112.03	108.57	108.56	113.18	114.34	112.53	108.81	111.93	112.43	111.39	106.88	113.04	106.81	112.8	112.4	109.13	108.97	114.03	111.35	106.88	109.37	108.48	109.75	112.51	107.7	114.14	110.02	109.88	109.13	110.14	110.3	113.28	109.62	110.12	112.92	114.11	108.12	111.12	109.64	110.23	110.72
106.85	110.4	104.65	109.46	104.59	106.58	105.78	111.63	106.67	104.52	104.79	105.65	104.38	105.31	103.9	106.78	110.34	106.19	105.69	103.11	108.39	108.51	106.94	105.94	101.15	101.93	103.67	106.06	107.15	106.97	104.81	101.69	105.47	107.36	104.28	107.26	106.7	104.79	107.92	104.43	109.86	101.96	111.83	108.86	105.06	105.14	104.37	107.21	101.56	106.09
112.56	114.97	111.98	112.89	112.67	107.8	111.03	113.23	110.37	114.02	114.4	113.49	113.65	117.63	111.03	108.43	111.91	109.68	112.02	114.19	107.11	113.11	114.63	108.86	115.37	111.35	114.13	112.65	110.3	110.28	112.86	109.47	110.17	111.43	115.36	113.47	114.92	110.34	115.15	112.73	113.11	110.89	108.65	112.69	110.75	111.88	113.73	109.93	111.56	114.5
106.53	107.85	106.42	106.44	106.96	101.41	103.26	105.28	105.59	105.19	105.89	107.39	105.59	102.08	107.73	107.58	106.92	105.47	102.3	102.51	106.97	100.33	103.3	105.2	104.53	101.29	112.88	102.75	108.43	108.18	106.53	104.02	100.38	106.48	106.35	103.96	103.95	104.62	108.95	107.47	108.33	106.42	106.81	109.9	102.72	103.21	107.62	105.65	105.98	108.82
111.28	113.04	111.48	109.01	109.55	112.47	110.94	113.98	111.77	114.01	108.87	106.24	111.1	111.23	111.01	112.07	117.16	112.43	112.81	111.8	111.93	114.78	108.87	110.12	110.66	112.11	109.43	112.21	109.44	112.2	111.08	110.53	115.31	111.06	111.41	112.67	103.09	112.05	111.07	110.79	110.31	116.02	110.84	110.76	108.66	113.78	115.58	111.11	112.8	109.56
103.77	98.317	98.485	97.421	101.39	99.622	99.284	100.49	99.202	99.683	97.032	98.842	101.29	100.68	97.176	107.26	98.263	97.07	100.43	100.78	97.831	99.464	100.45	99.79	99.73	99.512	93.019	104.44	104.25	100.18	102.17	98.552	102.09	94.531	99.192	99.962	99.759	98.88	102.27	99.147	100.49	100.36	101.43	104.18	102.3	95.109	99.086	100.99	96.521	95.909
102.65	104.18	108.42	104.35	107.87	106.77	106.36	106.17	103.37	109.41	105.68	105.7	100.97	106.79	104.92	107.63	104.78	107.37	106.61	104.63	108.94	111.45	103.22	105.62	100.76	106.93	104.15	99.184	100.58	105.41	108.04	111.56	105.89	104.33	103.1	101.55	107.46	107.74	103.14	104.81	104.7	104.59	104.22	103.93	108.51	107.01	104.76	106.52	104.37	108.57
101.18	100.81	105.65	103.76	105.35	103.62	103.44	105.09	104.51	102.98	105.26	106.1	103.06	106.75	103.97	103.43	106.21	109.05	103.45	107.29	103.51	100.06	102.95	104.76	103.3	104.05	107.47	100.6	101.54	101.36	105.72	103.35	105.75	109.29	107.26	105.59	105.03	105.38	109.32	103.51	102.26	103.53	100.13	109.07	102.13	105.67	104.92	104.99	106.27	107.21
104.34	108.56	103.32	101.38	105.54	103.41	101.93	105.51	103.87	106.92	102.22	101.52	105.67	100.82	103.4	104.23	106.71	103.38	106.25	102.67	105.65	100.3	103.73	102.85	101.67	102.6	106.35	104.53	102.62	102.52	101.2	103.71	108.43	100.47	103.29	105.9	105.05	105.56	103.1	102.39	102.9	103.04	103.17	106.14	101.85	104.09	106.37	100.98	107.94	105.08
106.45	109.88	106.71	105.79	101.08	105.71	110.25	101.66	108.38	106.6	103.98	105	103.65	107.7	108.71	107.98	102.95	105.23	104.69	106.65	105.57	109.13	101.29	105.11	109.05	107.2	105.81	111.58	100.17	106.48	103.2	101.41	106.81	108.9	107.48	105.93	105.96	104.34	105.25	106.54	108.63	102.94	109.32	106.39	108.42	102.81	104.52	106.39	106.48	103.12
100.35	105.27	114.34	105.56	107.18	105.58	108	107.83	108.9	109.96	108.35	110.96	105.81	108.25	108.1	101.95	108.18	104.05	101.76	104.36	112.12	103.53	104.77	108.37	106.33	105.78	104.98	103.28	101.85	108	105.82	104.57	105.4	109.95	109.59	103.18	107.19	104.99	105.05	108.57	108.18	104.35	106	108.65	105.65	108.13	108.03	106.55	105.5	104.85
103.79	106.76	102.94	105.32	102.06	104.8	104.84	104.69	106.96	109.45	103.17	106.17	104.98	104.2	109.36	107.65	106.29	103.75	105.4	109.45	110.61	106.85	107.1	104.35	104.53	106.92	107.08	107.5	104.66	104.62	106.35	106.74	107.24	102.24	109.89	108.95	101.65	104.53	103.88	104.96	106.19	106.67	105.68	105.38	104.57	107.44	107.29	99.663	108.36	100.2
100.23	100.21	101.06	102.65	100.57	101.62	96.091	100.28	104.9	101.09	97.048	103.48	101.2	102.56	100.95	104.14	101.66	100.16	99.689	100.07	101.75	101.96	100.81	99.684	103.78	95.798	100.23	101.09	106.57	100.52	99.92	106.77	103.72	103	102.87	102.08	99.164	101.04	100.3	104.75	101.12	104.69	100.38	99.012	103.63	99.114	102.05	104.22	102.3	95.892
116.55	120.34	115.4	116.04	120.29	121.47	117.97	114.22	116.91	120.2	117.83	115.03	115.5	118.23	116.63	120.12	116.69	119.8	119.52	116.97	119.6	115.88	121.26	118.42	115.37	119.54	120.06	118.86	117	115.24	115.27	118.79	115.67	123.06	118.2	118.18	121.18	113.39	111.9	115.31	119.57	112.4	116.99	121.28	120.14	118.99	117.13	119.11	120.38	118.06
102.96	101.89	99.496	101.97	103.5	102.45	103.02	105.67	101.99	100.47	103.74	103.15	104.33	102.44	104.95	101.21	102.83	106.78	107.29	103.54	103.99	101.49	107.07	104.79	107.15	103.95	108.27	101.98	108.45	110.12	101.05	104.22	100.51	105.72	103.53	103.26	102.88	102.5	108.39	105.01	105.87	108.01	102.96	101.69	106.93	103.54	102.99	101.17	106.51	106.99
112.48	112.91	111.79	113.23	113.4	116.18	108.36	110.26	111.68	111.83	114.5	116.03	112.3	110.86	113.34	115.33	111.82	112.14	111.67	111.78	110.22	113.22	111.22	112.37	109.08	110.04	110.21	108.95	112.3	110.23	112.37	108.07	113.55	115.12	109.96	112.36	113.04	110.24	109.44	114.53	111.2	115.66	109.8	112.03	104.8	114.78	109.82	112.31	114.41	115.78
104.58	108.65	108.24	102.8	102.31	105.68	105.89	106.87	104.71	105.42	105.96	107.03	104.07	103.58	105.55	110.89	103.46	106.23	108.36	105.33	105.68	103.81	112.38	108.21	104.99	106.84	108.19	105.81	103.35	106.99	107.41	105.55	110.92	102.63	110.98	110.83	106.13	103.92	103.51	100.07	104.56	107.18	107.42	105.34	110.27	106.79	102.93	106.34	105.17	107.72
108.07	108.44	106.96	102.67	106.2	102.88	107.4	104.95	103.46	107.27	107.95	102.91	108.25	107.45	105.23	105.79	106.45	109.83	107.53	107.55	104.7	105.23	107.3	108.94	106.4	102.89	101.65	106.36	106.34	103.73	106.89	107.73	102.95	105.39	109.05	107.72	103.89	114.35	109.84	108.48	107.97	107.15	112.67	108.59	112.81	108.94	105.53	103.39	112.19	106.37
105.02	101.42	105.39	108	97.503	101.04	107.69	100.84	104	108.45	101.12	103.24	105.54	105.46	104.38	104.58	106.6	103.89	106.54	106.43	106.12	103.51	103.97	101.71	99.926	98.386	103.31	108.59	104.35	103.1	102.19	107.45	104.39	103.04	107.56	105.4	103.93	100.93	105.87	99.811	106.95	101.82	107.26	104.88	105.94	107.72	104.64	103.45	105.08	102.17
99.978	102.02	100.15	102.1	97.008	99.143	103.2	100.72	99.304	99.373	99.553	102.89	99.545	104.38	95.437	97.395	96.588	99.557	99.759	97.228	96.116	101.1	102.95	102.23	100.37	104.17	99.365	98.681	100.89	95.984	96.552	100.7	104.41	101.55	99.739	97.27	100.11	99.296	97.5	96.421	103.16	100.18	97.805	103.17	104.11	100.96	96.838	100.03	98.459	96.64
107.01	107.27	112.78	115.2	113.83	111.76	114.26	113.7	115.39	111.56	113.52	109.87	108.22	112.39	109.79	113.64	111.2	112.21	110.53	106.54	111.16	110.57	110.22	111.03	112.4	111.78	114.95	107.54	110.39	113.74	114.19	111	110.57	114.28	112.17	115.73	110.45	112.76	110.17	112.27	114.95	113.03	112.1	110.04	115.06	114.82	112.61	110.89	111.69	111.58
104.37	103.21	106.15	104.77	103.26	104.38	107.89	107.87	105.19	106.94	108.3	107.51	106.09	107.73	108.7	106.99	107.79	107.1	106.2	110.13	105.46	106.17	106.55	107.01	108.61	105.41	105.39	108.73	109.85	106.58	104.59	107.17	108.62	106.83	102.55	105.57	104.68	104.39	106.9	107.14	106.11	104.59	103.8	112.49	108.35	107.74	103.08	104.79	103.19	107.82
106.35	106.51	106.93	108.27	109.28	104.81	110.6	108.36	103.55	106.04	109.38	110.92	106.66	103.06	104.5	104.56	110.73	105.26	106.28	108.17	104.43	109.59	106.75	106.81	107.05	109.57	107.83	109.13	104.46	105.3	105.37	110.08	110.38	108.59	105.93	103.9	107.45	106.79	106.96	108.13	108.88	106.93	102.53	108.92	107.16	107.18	105.07	107.75	104.75	105.63
102.24	102.94	104.34	106.52	107.48	103.3	104.65	105.42	104.66	112.94	107.87	110.44	104.75	107.1	103.84	107.32	108.78	104.88	106.67	109.54	108.92	104.34	104.88	105.61	109.07	105.88	105.06	103.44	99.305	105.77	104.38	110.16	103.17	102.85	103.6	105.12	104.76	110.49	105.84	103.51	112.56	104.49	109.07	110.04	103.84	106.58	108.69	103.2	102.66	107.89
99.557	101.47	99.746	101.32	98.899	100.73	100.46	101.48	95.792	103.29	101.62	99.665	106.07	100	102.92	99.262	98.321	98.678	99.266	99.624	100.89	102.49	102.05	100.99	104.92	100.5	103.55	99.717	98.037	101.5	97.977	97.138	103.19	101.96	103.04	97.638	99.458	101.55	101.43	98.726	101.63	97.298	100.48	97.829	99.594	101.5	98.862	105.39	102.9	99.983
106.31	107.11	104.67	107.79	106.73	110.79	103.42	103.23	102.94	105.9	108.66	102.42	104.41	104.92	108.09	103.08	104.8	107.56	106.5	105.4	105.9	108.2	106.22	106.72	104.58	107.71	106.76	106.59	101.38	105.77	111.08	107.21	104.11	107.13	106.86	109.47	103.98	102.07	105.63	107.52	106.77	107.66	101.27	103.33	103.97	100.57	110.33	102.83	105.61	103.64
115.55	112.14	113.13	115.58	116.41	112.5	113.63	112.15	111.81	110.82	112.58	113.99	106.5	113.93	109.24	109.37	111.97	112.33	112.15	107.61	113.73	114.79	111.21	114.79	111.26	114.57	115.87	110.39	112.45	112.4	108.7	115.78	111.67	115.35	110.77	109.71	111.44	110.98	109.78	111.39	111.5	112.98	112.3	112.77	114.18	110.59	111.56	110.16	116.45	113.06
110.97	114.08	108.37	107.36	111.3	111.68	112.03	111.28	108.74	111.27	110.48	111.77	109.62	108.72	108.92	112.24	108.89	110.05	112.83	115.46	109.15	113.37	110.57	110.76	109.47	111.2	109.32	111.2	110.33	108.08	112.89	108.15	110.53	108.45	109.12	111.16	114.78	108.45	108.82	111.18	112.07	114.21	113.88	113.76	113.67	109.79	109.68	105.09	113.72	111.29
106.26	108.8	110.99	107.66	108.44	101.25	105.33	106.72	106.65	105.45	107.13	113.96	108.81	110.5	103.39	106.14	107.89	106.43	104.36	108.28	107.17	104.99	104.95	104.71	101.09	109.36	102.18	108.06	104.43	103.81	106.9	105.52	106.47	108.66	104.91	110.92	105.82	107.25	110.04	107.3	104.15	107.55	108.33	107.87	105.82	101.97	103.01	109.81	108.36	108.13
110.38	112.66	110.49	109.22	112.96	109.17	110.24	111.68	109.05	114.04	111.87	113.49	115.94	109.68	110.76	110.03	114.5	110.96	108.25	111.87	105.99	112.09	113.84	113.95	109.73	107.46	113.52	111.06	114.44	108.39	114.85	110.47	108.8	114.05	114.04	110.41	114.98	112.8	112.06	110.95	109.9	108.76	113.8	110.7	115.23	112.6	116.9	111.76	110.77	111
109.5	110.14	102.77	105.78	105.15	105.91	104.28	103.44	107.57	105.98	109.27	112.1	100.93	107.65	108.67	102.47	105.72	105.74	105.46	102.92	106.43	106.54	105.5	106.16	102.77	107.02	108.82	107.38	106.92	108.71	105.01	104.5	104.52	103.68	104.93	107.34	103.08	104.78	107.48	108.39	106.95	103.23	102.58	102.28	101.52	104.52	99.491	106.44	109.53	103.93
116.47	118.89	120.44	119.67	117.7	116.72	119.26	120.44	119	115.23	115.69	116.37	120.24	115.87	119.87	115.34	120.11	121.58	120.86	119.65	118.89	114.94	119.53	118.27	119.22	117.75	114.47	120.91	122.48	117.46	119.75	119.47	110.02	118.37	118.11	115.2	114.5	118.57	117.47	122.77	117.86	116.44	117.41	116.79	115.62	115.35	117.26	117.43	120.07	116.48
104.37	104.15	110.55	110.35	104.21	107.32	105.91	106.51	106.11	101.61	108.61	107	103.59	101.72	107.53	111.55	105.96	108.16	104.66	102.83	109.35	102.51	105.33	106.11	105.71	102.52	108.46	106.64	109.21	104.1	109.07	102.78	105.88	105.65	105.54	103.11	107.23	105.56	105.54	111.52	107.45	109.06	106.71	104.5	105.08	103.56	104.05	105.45	108.36	108.38
108.09	106.51	112.84	107.76	103.41	105.95	109.14	104.33	105.17	108.39	103.48	111.14	108.23	104.35	106.25	104.18	104.96	103.7	106.76	105.46	110.36	106.52	107.38	104.5	102.09	104.42	102.15	103.23	102.35	105.84	108.51	104.81	110.14	106.76	105.31	107.92	110.35	111.69	103.58	108.66	105.03	109.56	103.48	107.63	113.49	106.57	106.92	106.68	108.73	106.35
107.16	100.87	108.3	105.44	105.43	108.78	101.57	105.7	103.2	107.78	103.54	105.65	105.63	106.12	108.85	108.59	109.46	106.84	105.67	103.47	107.88	107.39	106.89	106.16	106.77	106.66	107.03	104.54	107.49	108.88	106.87	105.61	104.34	107.63	107.55	104.62	112.39	107.52	108.06	113.74	102.77	104.4	106.31	104.88	106.18	105	106.92	111.72	108.35	103.9
104.06	105	101.41	109.55	103.99	104.47	104.28	102.17	102.54	104.68	103.74	106.67	102.8	104.25	109.23	102.91	101.75	103.71	108.24	107.2	109.5	105.74	104.43	105.22	105.12	104.85	105.96	104.31	104.76	100.55	107.28	101.67	105.14	101.18	108.91	105.58	102.1	100.54	102.04	103.02	106.57	104.2	102.43	101.35	108.34	98.026	107.49	105.61	101.73	102.77
100.26	106.97	101.5	102.82	104	106.59	104.44	104.51	106.68	107.09	104.83	105.87	103.27	106.56	108.68	105.86	103.04	105.96	110.19	104.02	109.44	105.08	103.35	108.88	102.92	109.75	101.43	108.61	111.49	106.35	105.93	105.93	106.63	105.34	105.46	103.59	108.47	106.8	102.78	107.84	106.43	105.87	108.2	101.62	112.75	106.3	103.7	101.13	105.05	104.38
109.46	102.69	103.31	107.92	106.31	98.757	110.42	104.12	105.6	104.66	107.56	104.67	102.32	104	104.56	104.84	103.48	108.29	108.42	100.95	103.65	109.92	106.46	104.43	100.83	100.24	103.02	102.64	100.61	101.85	103.64	105	100.57	107.41	102.19	108.78	106.37	109.36	104.58	104.71	102.47	103.99	104.17	100.86	101.73	104.52	101.01	102.87	103.2	101.58
112.5	113.96	109.51	109.79	109.18	112.44	110.56	110.66	109.3	112.17	111.24	113.7	109.44	112.02	112.65	108.7	114.24	107	109.06	111.36	108.71	112.72	116.32	113.68	111.17	111.29	115.48	111.93	111.24	110.07	110.83	114.01	108.91	109.61	108.33	110.45	113.5	109.73	114.89	110.18	113.08	109.93	111.79	114.55	109.46	108.31	113.08	110.92	108.99	113.46
114.37	113.84	111.06	114.66	110.64	116.58	108.24	114.98	114.97	115.48	115.52	112.54	113.71	111.37	111.92	109.81	113.38	110.14	108.56	111.99	120.17	116.67	110.68	115.24	110.15	116.12	113.63	111.18	114.71	112.15	113.6	112.78	114.73	111.18	110.34	109.79	113.61	117.08	114.63	112.9	110.88	109.39	110.62	107.89	105.35	113.9	113.03	113.85	113.83	112.03
102.62	104.96	100.19	102	97.633	100.24	100.74	98.185	98.658	104.33	102.84	100.66	104.22	100.97	97.711	95.814	101.6	99.522	97.767	99.406	102.22	98.244	100.63	100.42	100.11	101.25	99.889	97.947	106.26	99.895	96.623	100.34	100.33	95.226	102.88	98.766	99.765	96.648	97.395	96.844	98.909	99.523	104.87	96.654	102.78	95.623	98.457	97.995	99.389	98.215
108.16	105.49	111.97	108.12	110.09	107.66	107.29	107.93	99.433	104.53	104.7	104.55	106.96	106.93	109.36	105.72	106.8	105.48	105.73	109.48	106.13	107.05	104.7	108.71	107.55	105.39	106.56	107.56	103	102.21	106.73	110	107.67	105.67	111.58	107.12	108.02	111.59	103.78	107.8	105.37	110.46	109.43	103.36	104.33	105.38	104.59	105.88	106.99	107.67
112.22	109.15	117.69	112.39	110.76	108.04	111.79	113.04	113.32	109.54	115.63	113.03	110.68	112.42	114.73	111	105.99	110.18	111.75	109.02	108.35	116.83	111.79	115.98	114.17	115.26	110.98	111.04	110.04	109.79	109.56	115.36	111.06	114.22	111.01	112.03	112.36	111.99	113.25	108.26	113.34	111.52	114.64	106.11	110.69	108.74	111.17	109.11	112.55	110.98
107.08	107.69	111.21	106.16	103.28	103.84	105.73	105.04	103.7	106.39	104.41	106.85	104.29	99.808	108.64	105.73	104.86	105.29	108.16	106.95	108.07	107.49	105.53	109.94	105.34	108.68	102.87	105	106.36	106.33	104.57	105.86	106.33	110.49	104.64	105.65	102.44	109.63	101.63	107.29	106.3	105.41	107.04	102.64	109.05	103.4	103.68	108.72	105.54	104.78
109.8	112.25	107.41	107.27	113.1	112.93	111.23	113.98	108.79	109.23	110.24	109.98	112.78	111.37	110.81	112	113.47	111.12	112.74	110.74	111.46	109.69	109.45	110.69	105.41	107.65	106.52	108.44	113.47	109.95	110.65	110.11	108.47	107.45	107.99	107.5	109.82	106.23	111.44	106.5	107.09	109.93	111.64	106.84	111.78	113.18	108.01	110.46	105.2	109.34
111.42	110.34	110.03	114.44	111.59	108.83	111.59	111.05	114.22	110.19	108.94	112.44	109.86	112.81	108.88	108.28	110.65	111.54	115.12	112.04	110.22	108.58	113.24	114.45	109.86	115.8	109.67	111	108.09	114.23	110.98	108.75	108.16	113.22	111.28	113.86	114.59	111.36	112.69	116.34	111.72	115.52	115.05	115.34	109.53	115.23	109.32	111.67	112.76	113.28
107.62	108.85	114	110.87	111.18	105.99	109.8	114.65	111.19	110.3	109.17	112.45	109.35	110.24	109.33	112.22	110.87	110.14	111.85	111.91	112.96	107.48	109.29	109.63	106.97	112.12	110.41	114.39	107.67	112.23	105.34	112.54	106.46	105.25	110.21	107.71	110.39	106.42	111.71	109.05	104.77	111.99	110.5	110.81	109.19	108.7	110.16	113.03	108.02	111.87
109.06	109.29	101.88	105.45	107.81	104.6	104.42	104.89	101.33	101.28	105.96	106.23	101.68	109.29	107.66	105.29	105.62	109.28	107.99	104.72	106.05	104.19	104.83	112.01	105.41	104.14	103.75	108.01	106.67	105.33	107.83	105.92	104.38	102.94	106.32	108.13	108.73	104.14	105.32	105	104.54	107.67	104.08	105.1	105.08	109.86	107.38	104.78	104.16	106.3
107.54	111.48	107.21	110.34	107.13	107.99	109.85	110.7	111.6	107.67	110.1	109.08	111.98	111.09	112.96	112.57	106.85	108	110.23	109.35	111.08	110.96	103.69	110.84	113.02	109.64	111.42	109.85	110.45	107.98	108.48	112.95	109.1	110.66	106.95	110.54	109.75	108.75	110.93	108.73	110.51	109.93	109.59	111.52	108.87	106.19	109.33	106.93	106.04	109.6
97.247	99.274	104.77	96.968	101.3	100.75	98.535	101.66	100.91	103.64	96.998	98.236	98.776	101.53	101.03	99.887	100.15	98.105	104.53	97.14	97.122	99.67	99.946	99.499	96.579	100.42	99.368	104.33	104.8	101.38	97.306	103.16	104.05	100.55	100.07	102.41	103.03	101.05	97.842	100.67	95.696	102.07	99.728	101.86	98.39	99.998	101.98	101.9	103.98	102.49
107.36	111.59	110.23	112.23	107.42	107.5	110.72	106.86	114.55	113.91	111.89	109.34	107.19	114.09	113.31	110.5	107.54	110.93	114.43	109.7	108.87	113.13	110.85	111.52	111.35	113.12	113.19	110.42	105.8	109.34	112.3	110.87	109.41	111.3	110.86	112.2	112.86	110.39	112.52	106.14	109.87	109.8	107.78	108.79	108.16	106.06	107.15	103.91	102.24	110.41
121.47	119.58	120.9	112.33	119.59	116.26	118.97	120.91	116.2	118.42	120.64	120.22	117.32	118.87	117.74	117.37	121.23	117.81	118.05	118.84	115.53	118.93	118.13	122.27	119.41	115.02	120.63	116.93	118.02	117.98	118.41	117.47	118.06	118.15	116.9	111.08	119.38	118.93	120.98	116.05	119.9	118.15	115.23	119.88	117.63	117.09	119.53	118.2	121.25	116.02
94.837	99.744	100.87	101.36	97.71	104.09	106.76	102.32	98.869	97.723	101.83	96.362	99.007	102.22	101.43	99.707	101.45	103	98.653	101.31	101.77	99.905	102.02	102.12	99.898	101.41	101.24	98.614	100.42	100	99.02	102.2	98.028	103.58	100.92	101.48	97.368	97.297	100.68	98.604	103.48	99.025	102.87	95.966	97.207	97.124	101.08	103.31	101.27	99.137
99.456	103.61	107.35	106.38	106.28	103.52	109.69	106.65	109.3	102.41	109.12	105.25	106.45	108.22	106.23	100.95	105.74	105.65	105.54	109.69	106.76	105.54	107.87	111.6	107.68	104.52	100.25	99.667	106.83	107.49	108.9	108.28	103.07	102.89	103.76	108.2	104.15	105.83	108.41	102.93	103.66	104.09	105.5	105.23	107.21	104.88	105.77	108.79	101.08	106.24
106.35	106.77	103.11	106.67	106.34	107.06	107.72	105.27	104.14	105.89	104.91	102.29	105.18	107.54	106.61	107.8	107.64	105.53	108.04	104.37	103.73	105.49	106.4	106.81	107.56	104.39	105.56	109.53	109.23	101.91	102.26	103.33	106.09	104.28	107.43	106.4	104.26	107.06	106.1	106.78	102.09	104.81	109.04	107.15	110.19	103.55	104.68	106.74	104.64	107.23
109.09	108.64	102.16	106.57	108.41	107.5	105.11	109.92	110.36	100.3	107.39	107.08	107.59	100.91	104.17	107.54	109.11	105.48	104.45	105.53	110.15	100.91	101.93	106.07	107.8	107.61	106.81	106.46	106.14	106.18	105.56	103.63	104.34	109.78	107.64	106.11	105.69	107.17	104.22	107.52	106.2	103.08	103.89	104.19	106.62	109.11	105.04	105.68	106.42	105.4
108.72	104.29	105.25	105.4	107.97	101.95	104.98	108.34	103.82	108.69	108.19	105.64	102.09	106.36	105.76	106.51	108.63	110.71	106.45	107.12	106.12	112.08	108.42	109.32	107.94	109.6	111.55	105.89	104.7	105.75	108.25	108.09	106.45	108.93	105.25	103.47	107.05	101.87	109.09	103.88	108.62	111.06	107.73	106.8	108.19	103.81	101.57	107.48	109.57	108.74
114.45	113.93	112.53	114.39	113.4	112.14	112.06	110.36	110.97	115.69	111.98	112.58	111.21	111.19	112.95	106.84	111.65	111.71	113.46	111.73	113.08	110.18	110.03	115.27	110.73	116.24	114.74	110.74	112.98	116.7	109.33	110.89	109.69	118.25	115.01	111.5	114.61	112.5	117.47	111.96	108.46	112.16	110.33	109.85	110.39	115.1	112.8	115.31	116.44	112.11
102.83	103.38	100.73	106.51	102.05	100.74	102.58	102.28	103.21	106.88	101.24	107.44	105.08	106.62	106.34	104.17	104.86	102.73	103.41	105.32	104.28	103.3	105.53	101.96	106.17	100.57	102.51	107.66	104.62	103.01	103.08	107.32	109.45	106.12	104.27	102.87	104.59	105.63	104.21	104.76	105.77	104.52	105.87	98.758	107.64	104.4	107.26	103.55	101.14	105.26
110.85	109.37	114.04	112.29	110.45	110.26	115.05	110.1	112.72	113.2	110	113.55	109.21	105.81	107.91	110.33	113.47	109.83	110.05	103.32	112.58	107	112.91	105.8	112.66	111.97	109.15	114.3	111.04	111.47	109.23	112.58	111.65	111.02	109.54	107.09	109.05	109.34	109.81	108.59	111.21	110.67	113.46	108.51	113	112.29	111.7	108.72	110.45	111.65
109.42	105.58	106.34	99.616	108.71	107.3	99.951	103.92	105.21	103.32	103.38	105.07	105.74	104.51	107.74	104.43	103.8	109.04	107.26	104.02	107.46	105.81	106.08	103.33	108.16	100.68	99.617	108.09	104.96	108.3	104.28	103.57	106.26	106.93	108.44	101.55	102.77	105.17	107.21	107.82	98.077	104.87	102.58	105.89	101.82	103.93	107.53	103.57	103.62	106.52
100.68	101.5	101.51	103.81	98.451	101.78	99.397	98.765	100.58	98.581	100.12	99.745	100.71	103.08	102.39	99.543	103.35	102.17	103.02	102.23	104.66	98.974	102.38	100.63	101.99	102.66	103.66	98.986	101.89	99.793	102.07	101.25	101.97	101.31	98.23	102.56	104.47	95.833	99.339	99.207	97.491	102.19	101.42	100.77	102.5	102	101.4	99.214	103.09	98.38
113.07	106.49	113.29	108.21	107.26	109.56	105.98	108.23	111	112.37	114.31	109.51	107.07	111.05	107.15	111.64	110.59	106.9	112.18	104.42	109.31	111.64	111.78	109.93	107.4	109.53	107.85	106.87	111.44	110.97	109.63	115.16	109.02	112.45	108.37	109.54	112.35	114.68	110.93	110.02	109.63	112.21	108.4	112.13	108.86	108.94	109.1	109.19	112.2	110.68
108.11	108.22	105.46	101.22	101.05	105.7	103.96	111.29	106.63	109.7	111.02	108.74	103.57	106.87	110.78	105.95	112.03	105.01	105.89	104.88	108.44	104.09	105.37	104.83	104.31	108.25	106.78	110.28	109.55	107.23	107.52	102.24	109.1	112.82	106.59	104.7	101.48	106.17	105.38	106.17	109.62	108.15	105.86	107.09	106.09	102.74	108.22	109.41	104.17	106.92
105.93	106.45	104.42	98.157	105.69	105.29	97.707	103.18	103.67	107.47	108.53	102.42	105.07	101.41	99.636	104.66	105.92	105.83	110.25	101.15	102.96	109.61	103.85	107.22	106.47	106.39	104.94	103.68	99.244	106.1	106.18	106.02	105.71	101.6	105.16	102.33	105.15	105.73	103.94	105.28	108.3	105.11	103.51	108.11	104	104.02	105.33	105.19	105.44	106.01
108.23	104.7	105.96	105.32	106.77	109.7	106.79	100.08	103.62	107.13	107.55	109.49	109.06	103.41	109.22	107.88	108.82	105.81	106.8	108.09	105.85	108.35	109.7	108.39	108.6	108.48	105.29	106.49	107.54	102.43	104.82	107.61	108.68	104.62	103.31	105.59	108.64	105.33	106.58	110.62	105.01	108.45	104.64	105.63	111.96	106.65	108.88	104.6	112.19	103.84
106.74	107.06	104.01	104.13	105.19	104.09	102.75	108.11	106.12	106.04	108.41	108.53	104.52	106.71	109.59	103.93	107.01	103.79	103.88	105.33	109.05	104.08	105.04	109.92	102.82	108.04	102.32	104.57	105.1	104.78	106.22	107.61	106.26	102.69	101.94	107.46	104.91	100.71	105.26	100.36	105.01	107.8	107.94	104.97	103.36	106.22	104.59	104.03	104.96	104.03
109.31	111.05	112.28	107.34	108.67	110.48	106.39	109.18	113.53	108.78	110.68	118.38	110.94	108.63	110.94	108.74	111.66	109.92	113.2	111.17	109.88	107.97	104.98	108.09	112.03	111.58	114.11	106.68	106.35	113.69	110.71	106.62	110.19	106.35	111.87	112.52	112.47	109.47	112.27	108.89	113.8	113.3	110.42	114.56	107.52	110.05	109.62	111.01	111.37	110.12
104.21	103.71	107.55	108.98	102.93	102	103.89	110.96	106.6	102.94	104.15	104.61	109.62	100.44	108.05	101.32	107.27	102.46	106.28	103.75	101.81	106.03	104.5	105.32	100.87	106.49	107.73	103.58	108.25	104.5	105.6	110.68	106.14	107.91	107.88	104.87	107.5	109.39	107.99	107.93	105.83	107.61	106.1	104.31	107.97	106.49	106.26	107.83	107.25	107.56
117.96	114.42	117.67	117.15	115.15	117.72	119.94	116.49	114.36	116.12	116.32	116.36	114.57	112.88	116.51	115.99	112.32	117.55	118.97	116.42	116.06	116.65	117.53	115.79	116.16	121.41	117.2	119.7	119.97	118.99	119.31	117.15	119.22	116.1	122.12	117.16	120.86	118.18	114.14	117.95	114.24	113.27	116.52	114.78	117.36	116.05	117.2	117.25	117.25	120.75
107.74	103.89	108.3	101.97	103.2	101.05	103.94	104.67	104.59	107.44	108.35	104.78	108.85	108.66	104.51	105.49	98.97	105.07	102.58	108.48	104.33	101.93	102.95	101.98	107.43	101.63	105.71	100.38	105.51	101.92	103.39	104.5	104.64	105.46	101.92	102.6	104.31	108.1	104.03	103.74	107.98	106.65	104.86	102.18	103.53	100.64	108.05	103.75	101.48	100.06
109.87	110.65	113.83	111.93	108.18	115.17	111.62	112.25	114.01	111.3	111.43	114.83	107.53	109.6	111.08	110.31	110.87	106.82	111.22	113.36	106.58	110.34	109.71	110.47	110.88	109.71	110.77	106.31	109.99	108.09	114.29	112.29	113.25	113.53	106.51	115.75	110.61	111.77	109.72	110.85	112.11	116.66	114.47	107.61	109.11	114.33	112.79	110.99	113.04	113.07
107.2	105.42	107.43	106.32	104.82	105.04	107.75	103.21	102.7	105.82	106.04	101.42	107.47	111.66	105.13	104.51	106.09	106.44	103.61	107.53	104.09	107.7	104.05	104.69	110.04	104.54	107.11	105.39	101.21	108.3	102.72	105.29	101.45	106.55	105.44	109.78	106.05	107.97	102.73	105.92	101.79	104.64	104.17	105.19	108.92	107.04	106.12	108	102.73	104.76
98.872	99.155	98.296	101.21	102.66	98.655	101.57	105.09	97.152	97.907	96.087	100.58	97.739	101.19	96.427	102.57	100.28	98.064	97.593	103.32	99.334	102.37	104.32	100.14	101.45	99.252	97.199	101.3	99.169	99.894	101.64	96.974	99.428	98.599	102.62	99.655	97.721	100.53	100.42	101.53	101.35	102.98	98.623	95.776	102.93	102.11	98.915	99.544	100.43	99.631
116.88	112.41	111.83	111.28	114.61	113.7	118.27	117.42	114.49	117.3	110.71	116.92	118.38	117.92	115.55	115.57	116.74	114.1	116.88	118.11	117.79	115.7	114.31	117.12	116	115.48	118.37	114.92	113.06	114.77	116.75	117.88	111.12	122.09	118.29	114.3	117.66	115.83	116.25	118.17	120.13	115.95	117.52	118.53	115.24	112.63	118.11	118.52	119.2	119.68
105.59	104.69	106.11	98.642	104.9	104.31	107.56	107.99	102.32	102.81	101.49	105.22	106.31	103.81	105.54	105.21	103.5	106.42	102.19	101.75	106.03	103.38	104.57	105.97	101.01	100.98	106.11	101.2	105.46	105.73	103.52	100.23	102.83	102.24	106.46	105.64	102.92	106.69	104.89	101.89	104.62	104.74	105.72	105.23	104	107.18	103.62	100.21	105.93	100.74
97.689	97.654	98.31	94.65	100.58	102.66	99.251	96.974	99.667	105.83	102.41	101.97	98.196	107.61	100.26	103.31	104.47	98.822	102.32	101.01	103.23	98.071	100.47	96.231	97.053	99.66	103.45	101.02	103.65	100.68	97.726	100.93	101.4	99.792	99.882	105.62	103.82	106.44	98.651	97.538	102.27	103.77	98.838	99.741	94.415	101.64	103.53	103.59	98.142	101.54
99.037	100.48	103.4	102.83	105.16	99.354	96.344	99.479	102.4	96.567	100.32	99.115	99.448	99.676	96.621	98.591	98.769	99.193	101.19	99.944	102.85	102.59	100.33	103.13	103.48	101.11	98.461	99.81	98.654	102.55	97.643	96.566	99.442	99.877	101.55	99.693	100.71	94.657	98.554	101.62	102.06	94.806	104.96	96.703	101.59	102.29	101.64	98.904	97.225	97.627
108.1	107.3	99.581	106.99	103.96	109.77	105.15	107.81	105.74	106.5	106	107.06	105.24	104.22	104.22	106.42	102.21	106.67	101.45	100.72	102.92	106.41	107.6	103.38	106.39	106.83	105.4	102.23	103.6	108.81	104.1	106.67	107.66	99.769	104.08	108.02	102.65	101.25	105.82	108.64	100.64	103.2	105.42	107.27	102.16	104.59	104.39	105.76	104.68	104.14
104.67	103.36	104.3	104.71	105.93	106.33	102.93	102.78	100.54	100.43	104.45	107.3	106.08	106.2	105.91	105.86	107.9	104.65	106.18	103.6	105.16	105.06	107.68	105.12	105.25	109.95	109.3	109.02	107.78	105.96	100.72	105.47	105.52	103.16	107.09	108.52	105.35	107.55	106.39	101.85	108.22	103.68	109.61	107.89	103.02	103.34	108.01	104.13	99.651	105.36
115.37	112.1	110.38	109.31	111.42	114.33	112.69	110.51	112.56	110	108.76	109.59	110.07	108.82	109.17	107.54	109.85	111.12	108.43	110.99	115	107.74	108.17	104.5	107.35	108.76	112.08	112.71	110.89	111.47	113.57	109.04	110.96	112.19	107.9	113.77	111.18	109.11	109.55	115.93	108.58	104.89	109.49	111.98	111.3	111.07	112.61	112.37	113.03	108.72
106.43	105.7	105.31	107.21	107.57	106.57	104.55	103.9	107.69	109.43	104.4	105.64	110.38	109.4	108.01	107.05	102.15	106.02	106.43	107.11	109.39	106.52	104.59	104.33	107.21	103.87	106.75	105.64	107.31	107.46	107.13	107.59	109.91	103.42	106.83	106.56	107.94	106.02	105.31	107.2	105.64	110.4	105.42	103.83	105.78	105.37	104.76	105.3	103.12	104.36
105.82	104.06	106.92	111.24	107.65	101.61	102.87	103.52	101	104.25	101.61	104.54	107.52	105.09	108.25	105.3	107.22	104.54	106.49	102.29	103.67	107.15	110.13	107.23	107.08	102.17	102.22	109.46	107.35	104.82	101.74	105.62	106.61	108.82	108.38	109.2	108.19	108.31	110.94	108.08	109.53	103.9	105.63	109.42	106.58	105.83	106.75	106.21	110.12	103.6
103.29	96.202	94.122	99.053	104.04	103.14	96.484	98.44	98.738	103.25	94.285	101.01	104.25	102.67	98.387	100.14	101.21	102.02	98.709	98.566	102.37	99.444	102.13	99.448	100.75	98.675	99.014	101.31	103.84	104.99	99.267	101.57	100.3	101.77	98.097	100.37	102.85	104.21	99.003	100.17	102.51	101.54	96.406	98.327	99.405	100.69	101.76	97.204	105.04	97.37
97.766	101.27	102.98	102.68	100.14	102.26	101.31	99.35	101.42	94.606	101.68	101.63	100.88	99.275	98.405	97.552	101.13	104.75	102.04	104.82	98.059	98.219	100.94	100.46	103.53	104.16	101.95	98.8	101.32	97.172	99.022	95.593	103.77	102.1	102.03	99.159	99.579	101.4	100.21	96.974	99.167	102.88	104.58	102.83	102.29	98.605	95.437	101.99	99.972	100.03
107.74	109.52	104.45	103.74	106.57	105.63	106.09	108.4	106.67	112.02	105.63	108.99	106.9	107.68	105	107.73	104.21	103.73	108.56	102	105.57	102.98	110.74	108.3	106.92	99.051	110.26	113.19	107.92	105.33	100.93	106.44	109.97	104.15	108.38	106.77	106.46	107.66	105.72	103.98	106.83	105.69	106.14	107.23	110.97	104.29	110.9	107.8	108.52	103.18
104.42	105.09	103.58	109.66	104	104.86	106.77	105.78	104.45	101.99	108.88	105.39	110.93	109.87	104.79	106.99	108.78	105.3	108.7	103.71	106.8	105.97	102.96	106.36	103.91	106.97	99.997	104.15	101.58	108.14	102.28	106.59	108.82	101.96	104.7	103.06	105.86	104.84	99.821	103.91	106.99	104.92	106.7	106.4	106.15	100.92	105.89	104.77	108.07	105.98
115.35	110.31	112.27	110.73	109.5	113.58	106.59	110	110.43	112.25	111.73	106.77	108.94	111.31	113	111.7	109.6	109.71	111.49	105.06	110.89	109.92	111.17	112.23	108.58	106.06	112.87	110.77	112.26	107.77	109	114.72	111.27	114.2	112.25	112.31	110	111.78	111.72	111.89	112.72	111	111.23	115.2	110.07	112.51	108.32	119.45	108.88	114.08
111.8	111.46	113.61	112.53	113.21	113.73	114.07	115.1	111.92	110.53	112.85	110.08	111.58	108.91	112.18	112.72	111.42	119.02	114.59	112.03	111.05	116.38	112.09	112.57	109.2	114.37	109.76	115.59	107.22	116.12	112.66	111.52	109.12	114.31	113.12	113.46	113.34	111.98	110.87	113.97	111.6	113.09	114.48	114.88	112.8	109.1	111.51	118.36	112.58	114.41
111.09	115.33	111.2	110.7	109.62	109.75	109.59	107.6	107.68	108.32	105.66	110.86	107.95	111.37	109.87	109.94	109.71	111.95	109.34	110.99	112.39	115.12	111.19	106.76	107.91	110.94	112.75	114.31	107.61	114.25	110.04	111.73	108.16	110.75	112.1	106.56	111.07	109.85	111.97	110.95	112.97	107.14	109.22	109.02	107.47	110.41	107.82	113.61	111.77	116.08
110.37	114	112.29	111.74	112.19	108.93	114.61	110.38	109	111.11	111.81	113.5	114.61	112.71	108.94	106.7	115.44	115.32	114.53	110.99	111.52	112.22	110.41	115.01	110.01	112.27	111.67	110.28	109.71	111.93	104.43	116.83	113.15	112.69	110.28	115.55	112.08	113.8	108.79	113.21	113.16	110.2	111.09	112.39	112.27	109.35	112.68	113.81	109.25	114.74
105.65	109.24	106.62	105.6	107.2	112.11	105.4	106.59	102.06	108.79	107.36	110.51	102.64	106.84	109.68	112.96	111.61	106.31	103.34	107.77	105.69	105.1	103.9	105.53	108.78	101.32	104.75	99.429	104.76	107.77	109.67	105.97	111.12	105.44	107.91	104.59	104.8	101.4	109.42	108.42	105.87	106.21	104.72	102.89	108.6	107.48	110.05	105.84	108.63	107.65
105	107.57	109.48	110.51	110.8	105.32	109.9	110.94	107.72	105.08	101.67	103.74	105.95	100.94	110.35	109.89	108.47	106.51	106.41	103.52	103.39	108.84	109.93	102.18	108.93	104.85	110.27	105.65	106.3	105.72	105.66	107.5	106.46	104.71	106.67	103.75	109	108.3	107.67	111.94	105.84	110.65	107.08	111.94	103.84	105.99	110.16	105.9	108.21	104.77
98.813	95.623	100.54	97.751	102.37	101.23	97.318	97.23	99.45	97.909	106.51	102.14	99.812	96.499	95.782	99.558	100.47	97.998	102.39	100.12	98.923	99.935	100.72	103.93	98.488	103.15	97.64	97.473	103.16	101.6	98.115	101.82	97.137	100.26	98.489	96.748	96.377	101.81	96.802	100.91	98.208	97.389	96.984	98.853	97.95	99.465	100.68	102.12	97.548	97.973
102.8	104.96	107.17	107.01	105.46	107.64	108.31	109.5	105.47	111.22	104.8	107.21	104.46	107.61	105.28	108.91	105.09	107.15	104.94	106.29	106.12	108.46	109.11	105.79	107.32	108.95	107.31	104.14	106.73	104.7	106.81	108.99	106.27	105.64	102.03	102.5	104.06	109.78	105.56	107.41	104.07	106.17	102.91	109.39	104.67	107.59	108.97	105.62	108.81	105.15
104.1	108.65	106.25	109.87	100.57	106.95	106.78	109.98	104.88	105.08	100.94	106.86	107.49	106.54	101.74	106.05	102.23	106.26	108.48	104.41	105.52	104.78	107.02	107.54	103.06	103.19	107.34	101.3	106.33	106.42	108.22	103.74	110.2	108.91	107.27	105.35	106.53	105.06	105.43	110.73	102.8	110.57	111.16	101.07	107.16	107.52	102.06	107.05	106.53	106.32
106.39	102.15	106.89	108.27	102.66	107.66	104.94	108.49	106.39	109.67	105.64	103.98	103.89	106.97	105.15	106.04	101.26	104.48	105.89	109.25	106.86	108.79	108.46	105.61	103.8	104.62	101.28	105.47	104.42	104.51	103.15	105.31	103.91	110.31	106.2	105.2	105.27	106.45	104.26	108.54	107.82	105.42	106.22	105.23	104.51	106.37	107.05	106.18	103.48	102.72
99.49	97.282	99.958	101.82	97.787	99.366	99.196	100.74	100.53	103.76	97.166	103.11	97.014	101.71	97.627	98.268	101.12	97.149	101.48	99.272	98.998	100.22	96.88	100.94	101.81	101.62	96.188	100.28	101.15	105.57	99.511	98.638	102.21	100.11	104.13	102.08	98.419	103.32	98.609	93.52	101.35	94.663	98.361	101.71	96.954	99.7	98.22	104.17	99.751	96.76
105.1	108.66	111.02	109.91	107.14	105.67	103.4	107.26	105.49	106.91	104.97	106.33	106.76	105.36	110.65	110.26	107.15	106.84	106.73	108.13	109.69	109.31	107.13	107.98	104.49	105.36	109.61	106.46	105.02	105.56	109.86	104.02	107.76	104.04	106.06	108.36	104.5	109.34	107.18	108.47	108.64	107.13	107.96	106.39	106.68	108.05	105.07	101.34	104.22	103.59
101.22	97.696	101.66	96.913	99.897	96.121	102.04	103.48	96.656	97.51	99.515	102.01	104.7	97.372	99.85	100.2	100.92	99.255	96.497	99.952	95.746	100.29	96.81	98.705	99.282	98.875	100.03	104.9	100.78	98.958	96.238	99.694	98.944	102.04	97.172	98.16	103.37	103.64	97.647	101.38	100.38	98.376	97.217	94.308	97.714	98.004	103.82	99.158	102.09	101.32
106.68	108.19	107.51	108.42	106.01	101.19	109.62	107.04	108.51	106.23	100.6	105.61	103.07	107.97	104.83	104.36	106.4	107.17	104.2	105.04	101.64	108.17	105.06	106.83	107.8	106.92	105.85	105.14	105.53	106.4	102.72	106.46	106.28	104.62	105.59	106	106.8	104.63	105.82	101.34	107.89	104.46	107.72	104.52	108.31	103.1	103.26	105.77	105.65	107.72
101.7	105.3	101.95	101.86	102.17	104.44	106.9	105.86	103.69	108.91	109.03	106.26	106.55	105.17	108.31	106.53	102.73	110.8	105.13	104.09	105.12	107.87	105.57	105.81	102.36	102.99	107.21	100.24	108.08	106.43	103.01	102.2	108.46	110.75	108.65	103.83	106.49	107.14	107.74	103.08	102.8	104.63	103.73	107.1	102.92	106.19	107.03	107.11	103.13	107.77
102.8	105.74	105.35	105.08	107.9	107.73	106.53	106.97	103.55	106.41	101.82	109.57	107.2	104.16	102.68	108.81	106.63	105.54	112.62	103.88	106.41	108.99	107.72	109.7	105.58	103.39	107.37	108.28	110.56	110.3	110.28	104.85	105.31	107.54	108.4	106.94	106.56	107.53	106.84	106.08	107.17	106.13	106.8	108.48	105.37	106.68	105.47	107.11	108.79	104.47
100.65	109.43	104.5	107.99	107.03	104.51	103.05	107.33	107.85	107.85	106.27	106.56	110.4	103.15	103.4	110.51	107	103.59	110.09	106.68	106.33	102.19	105.3	103.35	106.02	109.21	110.12	111.61	106.95	105.98	100.59	102.18	105.43	103.3	110.03	105.81	107.01	107.73	103.7	108.36	107.99	109.84	106.94	106.6	108.36	106.34	107.4	104.89	101.89	104.44
109.38	109.92	111.23	115.57	111.79	111.84	114.67	115.13	112.77	109.59	111.21	115.68	112.72	110.93	110.91	110.55	114.23	115.47	115.96	116.03	114.13	109.91	109.63	114.53	110.64	116.83	110.74	114.22	109.61	112.39	110.2	114.7	110.99	113.21	109.12	112.83	115.5	112.16	112.57	110.1	113.73	111.16	108.37	110.72	110.86	110.5	110.63	112.66	116.27	116.17
103.57	106.85	108.2	105.19	105.1	105.51	106.17	106.28	107.12	106.24	106.98	107.87	109.69	108.57	102.15	111.61	105.25	105.3	109.91	104.98	106.66	109.02	108.2	104.78	101.99	106.56	103.73	109.07	104.68	107.76	101.33	105.64	105.5	105.02	100.15	106.3	106.24	106.21	111.16	109.69	105.79	111.36	105.18	106.21	106.88	109.69	105.32	105.55	108.56	109.76
105.93	101.23	106.71	105.9	110.05	99.492	106.46	106.05	101.69	109.32	106.15	114.44	105.53	105.8	109.8	105.34	109.08	109.96	107.36	107.01	112.34	107.44	107.28	104.57	102.31	102.98	111.42	109.19	105.72	111.96	105.65	105.88	102.98	104.47	109.66	111.49	107.04	105.96	105.52	106.94	107.02	106.29	106.5	108.34	103.42	105.45	110.05	104.53	109.15	106.75
111.47	111.94	110.19	109.05	110.26	111.22	109.04	111.18	106.78	110.2	111.33	111.89	111.11	112.5	112.76	111.82	109.96	114.53	112.73	113.82	108.21	110.56	113.74	108.74	110.64	110.43	108.95	112.98	111.28	108.14	113	111.32	114.57	105.01	106.97	110.39	113.68	108.6	112.9	110.17	112.33	109.66	116.52	109.74	111.17	113.89	115.01	114.97	108	113.59
105.84	104.38	110.34	105.36	110.26	104.21	109.71	102.33	109.75	102.99	107.57	108.2	105.8	113.8	100.98	107.41	104.55	107.33	104.36	108.66	106.68	111.08	112.04	109.25	107.04	108.7	104.42	105.43	109.83	103.81	107.14	107.17	105.38	105.05	108.64	108.27	111.74	109.11	104.92	105.46	106.72	105.23	110.13	107.53	108.56	106.71	109.3	107.38	111.2	103.54
101.56	102.88	98.271	102.22	102.59	103.03	99.491	100.34	103.38	96.976	102.64	97.949	97.958	98.949	102.74	102.44	100.89	99.682	100.78	100.18	101.63	103.04	98.94	96.876	102.47	103.24	98.99	104.77	105.81	104.35	101.38	99.856	95.97	97.079	97.831	100.12	100.06	102.72	97.247	96.33	101.5	103.04	98.598	102.42	102.74	99.524	99.268	99.369	102.3	102.2
111.14	109.68	110.75	107.87	109.37	112.15	110.74	114.1	110.89	109.36	115.23	115.53	115.29	109.74	110.52	110.89	111.4	111.29	109.93	113.36	111.76	111.7	107.66	113.7	112.77	110.2	108.63	111.31	110.62	108.37	110.87	113.3	109.05	106.84	113.72	111.17	115.14	112.02	111.4	109.47	109.03	111.81	106.01	115.1	112.7	113.35	110.55	112.96	116.05	112.3
106.77	102.66	103.02	108.01	105.92	105.12	103.4	105.79	106.77	100.81	104.78	107.93	108.47	105.09	103.51	102.55	111.48	106.79	101.82	103.8	106.66	104.98	108.33	104.12	105.06	103.82	101.44	105.53	103.24	107.22	105.05	108.26	101.34	105.18	109.76	105.2	104.55	105.44	102.94	100.69	107.22	101.12	110.11	102.54	106.95	103.41	105.66	99.985	104.73	108.2
106.9	105.07	104.26	106.66	104.52	104.65	114.15	108.64	105.95	106.61	108.65	106.65	107.41	108.35	104.1	104.06	102.23	105.4	107.29	107.12	104.72	108.88	106.83	106.95	105.42	108.55	105.85	105.64	105.52	106.02	107.33	110.43	107.03	105.51	105.64	109.3	104.2	104.32	107.28	110.52	109.16	105.78	108.9	105.4	106.65	103.5	106.78	104.68	101.53	106.97
108.73	108.19	110.66	114.53	108.81	112.96	111.99	109.07	109.44	112.54	109.8	105.17	105.65	109.31	110.66	108.91	110.07	106.45	109.81	109.45	114.78	113.2	110.4	113.24	109.4	110.77	114.17	114.1	106.79	110.09	105.77	107.23	114.96	107.57	110.65	110.88	113.89	112.47	110.32	109.59	108.15	111.36	110.87	110.17	111.36	110.11	112.14	109.42	111.68	108.69
100.66	102.27	104.2	100.16	101.78	99.706	99.393	100.69	102.26	102.5	103.5	98.837	99.597	99.606	102	98.407	98.389	102.06	100.62	100.22	100.54	95.502	98.193	98.438	95.085	98.919	97.198	99.863	101.6	102.49	99.076	95.973	96.892	99.783	98.362	102.54	100.21	96.896	99.738	100.61	101.49	99.355	99.266	98.588	102.17	99.075	99.74	100.33	103.42	99.624
106.16	102.5	105.32	102.57	105.73	101.56	106.83	107.79	106.32	103.17	101.2	104.71	102.69	102.56	106.31	105.88	103.58	104.26	102.58	104.47	103.47	104.35	103.39	106.97	106.03	110.11	112.43	106.02	100.04	106.13	108.25	110.29	103.2	105.08	108.55	106.23	108.22	106.77	103.22	104.07	105.99	102.14	103.16	104.11	103.87	106.87	104.39	109.27	105.3	111.23
108.83	105.87	103.45	105.22	105.21	107.27	106.19	108.78	105.38	103.1	107.65	106.31	103.95	109.83	105.32	107.19	103.25	107.38	107.32	108.05	102.48	106.33	102.96	104.79	106.59	108.82	100.34	110.1	103.5	106.51	107.01	109.54	104.38	105.91	103.21	104.9	103.79	105.96	102.31	107.66	107.05	105.71	105.91	106.6	102.46	108.11	105.63	103.81	103.6	103.04
103.97	104.8	103.54	107.25	105.76	99.645	106.2	106	103.08	100.15	104.3	103.5	102.47	107.92	104.33	109.54	109.4	102.77	106.63	108.76	104.75	109.41	104.27	105.8	104.19	105.15	105.38	103.96	100.03	106.6	106.88	110.62	106.41	107.04	108.84	105.99	105.33	105.55	102.46	107.58	110.28	107.28	105.44	104.02	106.28	107.73	109.27	105.82	105.21	104.65
109.71	109.53	106.14	107.54	109.06	105.94	107.78	105.52	107.65	105.64	104.44	108.37	106.64	106.71	102.21	108.85	106.65	109.33	109.56	106.66	109.01	106.88	101.26	106.19	103.72	109.8	108.43	103.44	103.14	103.93	109.54	107.72	110.33	106.35	109.72	108.01	108.81	110.66	105.14	110.09	111.55	105.37	104.88	103.16	109.4	107.44	104.31	105.79	108.46	101.87
111.36	112.88	111.38	116.78	110.63	114.62	116.67	113.94	115.26	113.45	108.78	109.05	111.19	113.98	114.06	115.28	113.1	112.79	106.51	113.76	116.57	112.53	111.39	108.34	115.35	111.63	114.54	111.11	108.01	109.39	112.72	117.5	112.01	114.17	108.92	110.96	111.54	112.96	109.38	112.02	112.76	112.14	113.48	116.65	113.56	116.7	111.25	112.55	112.63	109.89
110.13	110.17	104.3	110.1	107.19	107.85	105.76	104.22	108.11	106.78	108.48	108.3	106.33	106.38	103.06	103.94	108.27	109.34	105.93	107.3	103.93	105.67	106	109.07	106.5	108.49	107.47	105.5	109.71	101.56	106.2	107.51	110.26	105.8	102.16	109.68	101.86	105.82	105.87	106.57	107.44	111.38	105.78	106.1	108.34	104.01	106.88	107.03	110.55	106.48
109.82	113.95	110.41	113.63	110.2	110.01	115.91	109.56	109.6	110.58	107.69	113.69	110.35	118.76	115.72	113.55	110.13	115.93	113.69	110.89	110.89	107	113.19	111.75	117.71	110.78	114.33	108.83	110.32	111.57	112.87	115.68	108.59	112.67	110.7	110.05	114.55	113.84	112.26	112.75	108.09	111.6	106.99	114.35	110.32	113.26	108.39	112.53	108.23	117.35
117.36	108.29	106.25	114.7	114.25	109.31	107.77	111.93	111.06	111.51	110.14	111.35	110.08	115.25	112.01	114.19	109.1	113.41	113.49	111.7	114.08	115.9	111.18	113.6	111.38	115.7	113	110.75	112.41	115.07	109.3	109.42	109.2	112.69	108.96	116.24	108.97	113.17	110.26	112.6	108.75	108.53	108.41	117.72	113.32	109.86	118.58	114.99	113.98	112.17
98.004	103.58	100.32	103.2	101.14	99.289	103.15	101.84	100.88	99.275	94.776	98.638	101.12	102.75	102.6	100.94	100.83	105.23	97.769	100.89	103.95	102.83	100.89	107.1	103.33	101.24	100.29	99.938	100.97	98.301	100.42	103	98.488	100.42	103.85	99.388	98.831	103.42	101.73	97.554	102.96	101.56	101.62	103.14	100.68	98.005	95.85	102.03	98.961	100.67
102.95	99.163	105.34	100.26	103.85	102.73	100.46	104.75	107.83	103.38	105.72	108.68	102.4	104.94	104.54	103.34	103.45	104.45	100.5	111.16	108.84	105.4	106.08	104.45	100.14	108.32	105.12	106.35	107.28	99.896	109.58	99.078	101.13	106.33	104.29	104.77	103.33	108.07	106.74	107.43	102.89	103.95	108.27	104.41	107.45	103.67	107.53	103.28	104.3	100.25
102.63	95.736	96.431	95.529	102.36	100.8	102.51	99.356	101.08	100.24	102.67	99.754	101.91	102.13	101.47	99.617	101.44	99.407	98.924	98.724	97.313	98.246	98.723	96.4	103.73	98.66	99.827	97.363	102.87	97.259	95.63	98.389	105.94	101.55	102.02	95.975	101.7	98.724	99.493	97.55	99.294	92.688	98.918	99.843	104.04	99.276	97.301	99.013	98.134	99.418
120.64	117.09	117.8	115.85	118.05	122.08	119.59	113.82	117.06	116.83	117.71	119.52	115.83	122.7	118.73	116.17	121.54	118.41	117.55	121.62	120.4	114.9	116.48	118.74	117.82	111.64	115.44	120.24	109.68	119.4	118.45	119.37	117.13	116.98	116.13	118.84	115.61	118.58	119.2	117.46	117.56	116.68	119.15	116.97	119.13	120.31	119.16	121.64	118	123.17
112.52	112.95	106.33	111.38	113.88	109.39	109.86	109.57	114	112.15	105.42	109.1	112.51	110.05	112.28	108.42	114.42	113.61	109.86	109.26	117.35	115.5	110.92	117.05	109.83	114.34	113.48	108.89	113.57	111.42	110.45	109.19	106.26	110.67	110.71	114.18	114.25	109.53	107.87	109.89	112.83	112.83	112.68	108.74	111.92	114.12	109.68	108.82	110.48	108.35
109.77	108.32	106.3	105.8	105.44	106.82	108.02	110.34	107.42	106.99	104.68	107.65	107.17	108.18	107.77	108.9	107.45	107.75	105.64	102.79	107.33	107.42	107.4	105.12	107.89	107.43	110.38	109.66	110.35	105.9	111.91	107.75	110.59	113.41	106.21	102.67	103.11	101.55	106.96	105.61	107.05	106.4	104.94	106.65	104.84	107.86	102.44	104.01	107.99	103.13
99.103	105.38	105.33	105.85	102.96	103.31	101.59	103.09	101.25	103.08	102.44	106.53	106.96	106.08	105.35	104.55	104.87	106.06	103.56	102.82	101.25	106.1	104.65	106.2	108.04	106.09	106.83	103.96	101.26	108.6	103.45	101.06	103.56	104.71	105.53	103.72	101.28	104.28	107.42	104.6	103.87	106.38	105.52	104.9	103.81	105.4	98.998	107.07	104.7	103.44
103.21	99.324	97.876	99.629	98.946	96.026	97.921	101.12	99.712	101.66	95.949	99.714	99.406	100.03	94.544	101.98	100.32	101.08	100.82	98.13	103.9	100.16	102.83	102.59	96.447	94.983	100.41	100.82	97.472	99.244	96.464	94.182	96.903	102.53	100.75	101.86	99.563	96.332	97.091	96.954	96.313	101.24	103.07	99.655	99.44	95.577	103.58	99.594	97.748	97.202
111.7	113.27	108.89	111.73	108	114.96	113.6	109.48	113.5	112.06	110.46	107.57	107.37	108.98	111.78	108.26	110.78	109.24	112.42	104.28	111.54	109.32	112.96	113.06	116.73	113.54	110.98	113.31	110.04	109.37	112.55	113.33	116.43	111.3	109.51	113.38	108.12	114.02	109.66	109.11	110.19	111.24	114.45	112.4	114.18	112.09	109.23	109.99	110.5	111.21
97.309	102.81	102.97	98.599	104.96	104.96	101.31	98.692	97.353	97.237	99.827	97.188	100.18	100.9	97.605	100.22	97.883	97.968	95.098	100.58	101.45	98.71	99.763	96.789	95.78	101.58	100.12	98.503	97.77	102.51	95.398	95.352	101.5	97.539	98.61	92.657	101.76	93.376	102.18	100.85	101.55	98.725	95.814	99.118	99.029	100.46	97.606	94.435	100.39	101.42
114.49	111.95	115.15	114.14	114.27	112.55	112.69	111.37	109.43	115.1	111.93	113.06	108.85	112.54	111.42	111.88	108.47	112.46	113.59	111.23	108.68	110.05	114.35	111.41	113.46	114	115.95	109.54	111.25	116.31	110.66	115.75	113.12	111.36	115.59	113.18	113.71	114.43	115.79	112.8	114.39	112.88	110.47	117.22	110.74	117.3	113.77	114.17	113.48	111.1
105.09	108.73	109.21	104.06	107.94	106.71	106.42	103.61	107.27	108.19	105.21	103.79	104.29	107.23	104.85	105.67	103.44	111.62	103.01	102.12	105.24	106.83	108.91	105.22	105.79	105.24	108.06	107.71	104.13	100.18	104.53	107.45	104.12	112.16	105.8	109.95	108.79	106.8	105.59	104.38	109.31	108.43	113.3	107.05	104.05	106.68	108.91	106.87	105.61	102.25
117.19	112.56	114.25	111.62	114.1	109.82	110.77	112.4	110.26	113.53	116.59	113.05	112.43	117.36	110.04	116.48	113.16	108.88	111.05	115.35	112.21	110.56	111.24	111.79	113.51	107.82	108.6	109.55	107.63	107.88	108.38	110.4	113.06	110.63	112.85	109.76	110.26	111.43	112.57	110.09	110.86	111.2	113.78	109.03	118.22	110.19	111.41	110.35	106.45	115.9
106.05	106.92	110.29	100.72	107.68	104.11	105.21	105.13	103.43	106.41	103.94	101.42	106.33	103.3	105.73	103.9	101.33	107.19	100.78	105.37	105.55	103.25	106.12	99.986	100.34	107.34	104.88	106.89	106.14	103.14	103.09	103.72	110.81	107.04	102.68	103.96	106.73	102.49	106.2	106.98	107.26	107.43	108.67	107.33	104.78	106.36	106	105.24	106.42	107.5
114.35	105.63	112.29	108.42	110.25	112	110	111.48	110	109.86	112.53	111.83	114.85	115.04	114.71	111.85	113.24	110.96	110.78	114.56	108.82	116.83	113.51	113.13	109.88	111.27	111.56	112.32	113.74	110.49	112.77	111.56	111.65	109.65	113.39	109.85	111.07	115.1	112.17	112.08	115.35	114.82	106.26	116.42	114.45	111.94	112.58	105.73	108.62	107.68
99.514	97.079	105.62	101.82	96.549	96.933	100.01	99.721	96.292	97.258	98.719	100.95	96.203	97.974	102.86	99.462	102.69	99.98	101.08	99.583	99.537	97.381	96.989	97.789	100.02	100.35	101.86	103.28	101.84	95.363	99.09	97.722	104.72	97.53	99.528	98.774	100.74	101.94	98.53	96.534	100.63	97.418	97.026	99.322	103.29	96.208	99.807	102.98	99.887	100.29
106.64	107.57	103.86	108.33	104.93	110.92	103.1	106.77	107	112	105.64	107.96	106.24	104.47	107.4	108.85	106.82	105.41	105.24	102.99	107.13	104.48	101.64	106.38	105.32	107.74	106.53	109.15	106.74	111.09	105.24	108.21	106.93	105.64	110.68	107.26	105.76	104.14	107.35	107.29	104.72	107.71	110.66	105.52	108.14	111.57	108.06	105.2	107.22	108.04
101.41	100.57	104.41	102.84	103.43	105.83	104.82	105.52	102.3	106.12	103.39	106.64	105.39	101.85	102.72	104.62	102.55	100.94	104.28	102.75	104.4	101.63	102.84	106.35	109.37	99.788	100.54	104.81	103.04	103.32	103.54	100.88	105.07	103.18	104.6	102.7	104.3	100.31	104.86	103.92	105.48	105.96	100.12	106.55	107.52	106.93	103.85	109.32	104.27	108.65
111.69	111.68	112.81	109.43	113.9	115.01	114.78	114.22	108.07	110.86	112.97	114.38	112.81	107.96	112.95	111.67	111	110.34	107.57	103.31	107.56	113.84	112.7	113.56	115.96	108.14	113.05	111.74	112.87	112.19	111.74	112.92	111.67	112.87	113.46	111	108.35	114.97	110.9	105.62	111.23	105.03	114.4	109.03	114.04	110.54	113.87	114.21	113.29	113.61
106.45	104.17	108.12	107.02	104.81	107.74	106.03	106.13	102.34	101.32	101.19	106.51	104.13	106.43	104.09	106.39	105.96	110.83	101.59	107.17	107.09	108.78	104.66	112.7	108.3	102.32	110.11	105.86	112.86	106.09	106.84	105.94	109.81	103.19	107.94	105.76	103.24	106.28	104.88	109.36	103.73	102.28	105.54	103.47	109.23	110.11	107.99	106.68	105.42	103.14
111.42	111.42	107.52	110.14	109.68	109.15	112.12	109.76	112.07	111.54	112.22	109.62	107.41	111.01	107.64	114.93	110.66	109.19	108.36	114.74	109.07	110.77	109.66	113.05	110.13	110.66	111.24	110.82	112.17	108.33	111.16	110.55	109.96	113.34	107.24	112.72	105.91	111.18	107.35	109.21	110.9	109.26	110.47	113.13	115.65	107.48	111.69	107.34	109.25	109.34
114.5	115.22	116.21	116.08	117.88	118.8	122.32	114.38	118.15	118.24	117.09	121.86	117.46	117.23	116.49	113.1	116.89	119.76	114.94	117.53	116.7	116.87	116.82	119.49	116.75	117.85	113.38	118.37	120.36	120.18	120.16	118.18	115.9	120.12	118.92	113.1	116.86	118.87	122.89	117.82	115.49	118.12	117.59	116.22	120.56	119.68	114.78	115.82	114.82	115.64
105.42	102.74	103.06	101.68	102.76	99.649	104.85	109.66	107.62	99.02	104.36	103.95	104.37	104.67	101.76	104.72	101.15	101.61	102.36	104.38	103.98	104.33	105.96	105.29	104.8	103.09	103.33	106.62	102.43	100.89	102.21	100.23	105.31	106.54	104.52	102.76	101.94	105.56	105.24	102.83	110.49	105.58	110.42	105.71	103.66	105.02	104.56	105.95	100.87	107.66
101.61	99.153	103.87	97.661	99.408	100.01	98.623	102.14	97.696	100.53	100.85	102.13	102.27	101.5	97.831	99.174	99.093	99.715	101.44	101.72	102.18	99.089	102.47	102.51	102.96	102.85	98.707	102.39	100.77	102.66	104	101.43	99.726	96.268	99.387	107.62	103.14	102.14	101.38	95.815	103.7	101.54	96.407	100.96	101.45	101.14	98.114	98.242	103.78	102.89
107.52	106.49	107.03	108.12	107.8	105.37	106.98	104.4	103.12	107.33	106.68	107.13	109.78	109.24	105.29	110.21	103.74	109.98	103.66	104.75	108.57	109.8	105.02	102.94	106.84	106.49	105.58	109.36	108.93	106.89	108.29	103.29	103.48	106.63	104.22	106.88	108.59	103.06	106	107.84	102.12	105.71	102.6	105.25	103.53	106.59	103.94	104.54	104.98	109.02
102.01	107.58	104.55	101.82	102.01	97.598	104.56	100.54	98.745	100.93	101.68	104.01	99.579	104.71	103.17	100.92	100.77	100.91	99.671	97.948	99.47	100.25	97.32	101.04	100.97	105.08	97.283	100.92	102.77	97.739	101.94	99.638	100.95	102.94	100.45	97.074	103.31	98.942	102.29	103.29	99.974	99.499	102.72	102.88	100.62	101.34	99.191	102.71	102.04	103.59
115.55	112.59	114.85	113.52	111.9	110.29	115.06	113.13	111.78	109.9	112.12	109.19	110.42	111.68	115.17	112.14	110.8	112.88	107.91	112.32	111.19	112.21	111.8	107.23	106.61	112.03	115.87	107.57	110.96	110.01	110.3	115.55	113.47	114.42	114.84	112.87	114.38	113.26	110.14	112.23	111.46	114.7	116.01	109.2	114.87	112.6	112.41	109.54	114.38	113.93
105.1	101.47	103.7	105.76	103.42	99.858	101.61	104.35	101.41	101.47	105.87	109.93	106.76	104.79	104.55	103.24	106.13	106.15	105.43	100.22	106.48	105.35	107.22	109.68	101.72	107.23	102.57	107.99	103.85	102.82	103.49	106.63	105.58	107.03	103.42	106.48	105.55	104.16	105.83	110.09	101.88	104.52	100.01	101.99	105.68	102.91	106.4	107.83	101.6	104.04
101.19	99.039	103.1	101.79	99.958	98.711	100.66	100.85	95.119	102.27	98.915	99.68	103.53	98.87	102.59	98.921	104.52	97.002	96.185	100.48	99.47	101.71	103.72	100.89	100.28	101.12	103.62	97.311	99.989	98.858	100.42	97.049	104.87	93.906	97.006	98.11	97.993	98.75	97.294	102.34	102.8	100.28	102.29	99.949	102.59	100.45	100.25	101.58	98.586	102.88
112.35	113.07	110.98	113.09	111.85	113.94	114.87	112.05	111.26	112.64	112.67	111.52	111.35	111.18	116.39	114.13	107.52	114.79	110.24	111.36	113.26	110.4	118.95	114.18	106.64	114.99	114.25	112.42	114.89	116.22	110.58	108.8	114.48	110.35	111.65	114.71	113.91	114.89	114.49	108.26	113.81	110.06	112.91	111.88	110.9	113.69	113.63	112.2	115.81	106.06
115.19	107.43	112.1	113.27	111.32	105.32	115.79	115.59	107.36	113.6	111.19	112.93	110.11	112.47	113.33	114.59	110.64	112.16	112.49	114.96	110.47	108.73	110.98	110.39	114.15	110.69	114.69	111.55	114.87	109.85	112.28	114.29	109.7	113.5	110.05	111.75	111.23	114.35	107.12	110.41	116.02	112.69	113.36	111.11	115.05	116.1	111.16	110.05	112.44	106.98
105.36	107	109.92	103.47	106.32	109.98	105.03	111.99	106.52	108.01	104.99	112.07	106.56	109.54	103.06	103.84	109.86	112.48	104.42	108.12	107.99	104.48	104.5	103.46	105.45	111.32	104.53	108.8	107.53	111.43	108.57	104.88	104.96	108.97	105.59	107.05	105.64	108.29	101.79	104.26	108.83	103.68	108.74	105.67	110.04	107.09	109.74	106.3	103.58	108.26
98.754	99.051	99.5	103.18	98.517	98.84	96.529	97.006	98.022	104.06	100.06	98.569	100.95	99.619	101.03	102.48	98.723	96.502	101.37	95.896	97.827	100.08	100.61	103.02	97.745	101.08	95.089	95.832	98.538	103.15	93.535	103.35	100.74	98.875	97.957	97.964	100.8	101.04	94.662	96.576	97.789	101.16	97.964	102.06	98.486	93.58	101.03	96.223	99.658	99.333
113.2	113.71	112.08	114.55	118.28	112.29	114.54	112.64	111.54	110.65	114.03	113.27	115.37	111.12	112.9	116.7	112.07	112.84	111.89	116.49	106.7	112.59	111.15	112.29	110.01	112.87	113.47	111.97	113.1	109.58	112.72	110.75	110.41	117.64	110.95	113.4	115.31	110.23	113.57	107.52	114.37	111.87	111.53	111.38	110.96	114.13	107.9	113.46	113.68	114.93
99.449	100.87	97.989	102.96	104.91	99.162	100.55	98.734	101.11	96.217	100.97	99.194	102.86	100.33	98.682	99.053	101.73	102.07	104.58	101.28	105.77	102.18	97.087	100.43	100.36	100.65	102.91	100.51	95.985	102.32	101.66	99.621	99.72	100.5	101.44	101.86	97.357	98.391	101.75	99.133	100.73	103.67	94.691	101.15	103.27	102.25	99.779	101.71	105.59	99.528
113.24	106.91	107.34	108.84	112.7	115.18	110.48	107.83	109.07	113.26	113.14	111.7	107.23	113.66	110.93	113.34	106.72	114.08	110.1	112.82	111.71	113.18	109.9	111.29	108.96	110.97	113	109.78	110.67	114.29	111.28	112.22	113.56	112.13	112.72	111.92	111.61	111.65	116.55	112.73	115.86	115.17	109.84	112.53	111.41	111.64	114.23	116.4	111.63	112.74
108.66	108.8	108.87	105.98	101.37	110.34	109.4	105.01	108.82	105.21	102.59	106.55	104.73	106.29	105.83	106.65	108.24	105.82	108.92	110.35	105.41	105.65	105.7	104.06	106.77	107.27	105.66	106.36	105.91	111.76	108.66	102.98	105.85	104.67	104.76	106	108.34	98.613	105.27	105.12	102.97	104.78	107.77	103.2	104.26	104.82	105.95	108.97	106.98	104.1
113.72	104.3	115.48	116.26	113.46	109.97	117.15	113.81	113.59	107.63	113.14	113.14	119.79	113.13	111.84	117.29	113.45	114.42	111.04	116.41	116.09	115.41	114.93	108.03	110.15	112.87	117.85	108.71	116.5	114.07	110.96	111.82	112.12	111.51	114.62	114.07	114.23	111.3	116.67	112.14	109.45	113.3	109.72	108.08	114.66	117.14	109.84	111.22	116.02	108.32
102.02	104.58	110.2	110.81	105.26	103.44	105.44	104.66	107.18	107.23	103.84	106.87	106.9	106.25	108.12	105.08	108.1	108.12	110.89	102.03	108.74	102.11	107.37	109.62	108.52	101.95	109.06	104.59	106.93	106.24	101.43	109.11	107.77	110.02	105.72	106.99	103.14	106.8	104.3	107.62	102.86	102.52	106.66	107.7	106.77	103.74	102.76	104.49	101.73	103.73
108.71	111.37	110.49	111.37	110.03	114.82	113.62	111.75	110.88	109.55	113.64	113.79	109.21	115.01	112.46	116.41	111.54	111.46	109.75	111.7	113.58	111.07	108.98	113.7	109.39	113.58	111.79	110.06	115.88	116.74	117.48	107.46	111.66	106.72	113.7	108.15	113.84	107.18	114.75	111.9	115.1	112.33	107.81	114.49	113.06	110.08	112.24	109.8	112.28	114.04
109.23	108.17	107.56	103.77	106.38	106.34	106.36	104.88	103.51	106.96	103.31	107.53	110.87	102.77	108.75	109.38	102.91	107.18	106.69	109.31	103.81	112.84	105.65	109.11	106.19	105.3	107.6	103.81	102.93	107.22	105.48	102.73	109.82	105.15	104.2	109.79	101.43	102.67	112.67	106.61	105.51	104.23	106.26	104.28	103.12	104.56	103.27	106.89	103.67	110.89
110.74	108.87	109.06	107.06	112.6	112.77	109.09	108.83	114.49	110.11	114.43	111.68	112.1	111.18	109.56	108.71	112.76	111.92	113.11	116.06	114.53	108.68	115.02	111.28	113.43	112.96	109.05	111.9	115.85	105.23	112.85	110	111.8	114.88	111.27	114.3	109.81	110.64	112.76	113.21	112.37	112.96	120.44	112.84	113.37	111.37	113.52	109.26	112.42	113.2
114.87	104.39	112.92	108.02	108.84	110.36	114.44	112.81	112.8	110.87	108.75	110.67	110.6	112.78	113.45	112.75	108.6	109.14	108.78	114.17	107.9	109.04	115.67	109.24	112.11	109.16	108.48	109.82	110.77	110.33	111.27	108.35	111.63	109.79	110.35	113.09	108.56	110.58	113.46	106.97	112.13	106.97	110.17	110.63	106.9	110.9	111.99	109.3	109.87	108.92
111.22	110.65	111.47	110.32	112.94	113.98	111.47	112.25	108.2	112.23	111.67	107.43	110.25	111.66	110.54	110.91	109.84	112.62	112.29	114.01	114.76	113.12	116.38	111.32	113.02	110.73	108.81	110.11	113.93	106.11	110.97	113.99	110.77	111.96	111.21	112.1	109.6	111.7	108.36	106.35	110.61	110.07	111.09	113.32	110.9	108.34	114.4	106.31	112.88	111.91
106.37	104.97	100.93	106.26	106.04	111.99	104.9	103.85	102.02	101.37	104.86	109.24	106.23	106.37	106.02	107.28	107.28	108.51	108.53	107.99	102.43	105.49	103.29	109.16	106.91	107.15	104.04	109.18	103.88	105.6	102.27	110.72	107.8	104.78	111.07	108.78	104.02	108.86	104.39	105.27	103.64	107.56	107.05	112.15	108.88	103.26	108.62	107.37	105.68	106.71
100.08	101.58	98.956	96.833	99.651	101.63	94.093	102.24	102.22	103.26	100.8	99.929	98.243	98.777	99.716	101.76	101.03	99.889	99.999	97.97	98.826	101.44	102.64	101.61	103.48	103.05	102.73	99.525	98.672	96.534	104.72	96.012	101.59	98.409	102.19	102.21	101.27	98.704	99.509	100.91	101.12	98.692	102.39	100.25	96.494	97.019	100.35	101.42	98.602	99.565
105.82	110.25	104.58	103.85	104.95	106.2	109.74	106.63	107.08	108.09	106.99	106.03	104.32	103.44	104.39	105.52	107.59	103.87	102.73	104.9	104.46	108.61	106.89	108.21	100.09	108.07	104.47	107.49	109.28	103.91	109.71	104.61	103.14	108	106.08	102.66	106.64	106.81	106.37	107.98	103.15	107.27	106.44	105.03	105.8	103.91	107.02	103.81	107.71	107.17
108.7	111.98	112.38	111.76	107.16	108.21	113.95	110.35	114.42	112.41	112.15	113.33	114.27	115.05	113.53	112.26	116.34	107.85	111.74	110.52	111.5	114.21	111.89	113.16	112.05	111.22	108.6	110.15	112.18	108.74	111.72	112.49	108.97	115.42	108.62	110.16	109.47	110.73	112.86	111.12	110.72	111.19	114.25	113.39	108.27	107.05	109.18	111	111.78	108.83
113.47	112.92	109.89	110.8	112.45	111.09	111.55	111.23	112.69	107.43	111.63	113.86	110.3	110.44	116.32	118	116.18	110.67	115.17	115.1	111.48	110.31	111.56	112.08	112.35	114.42	109.94	113.59	108.59	113.9	112.61	112.19	109.13	109.21	114.39	109.77	113.09	109.52	113.91	110.38	112.97	116.5	112.43	108.73	111.65	115.93	114.36	110.14	115.03	113.2
108.61	100.32	105.47	102.23	102.48	106.02	102.68	105.85	106.27	107.09	106.17	105.12	105.97	103.33	107.31	106.67	106.55	105.75	103.5	107.06	107.87	106.19	110.6	103.4	102.9	101.88	108.24	107.87	102.82	108.41	103.24	108.97	107.86	100.44	104.66	107.8	108.72	109.55	110.97	107.45	105.95	104.6	106.4	103.54	101.96	106.13	106.97	109.2	103.66	102.36
113.32	116.25	116.33	107.75	114.14	112.65	111.37	110.39	108.04	111.87	112.54	110.82	109.82	107.51	111.15	109.22	113.86	110.5	114.2	111.26	110.92	107.39	113.55	113.6	110.18	110.38	113.15	112.21	111.83	109.81	109.35	108.55	112.44	112.48	112.58	110.31	115.07	116.21	115.02	111.45	112.16	112.86	111.38	112.74	114.88	111.57	118.48	116.54	111.29	115.79
104.16	104	106.28	110.08	103.08	109.86	105.98	101.83	103.53	101.9	106.52	101.29	102.43	106.29	101.02	105.68	108.01	106.37	104.57	103.83	107.05	104.89	107.25	100.8	108.14	102.6	106.91	103.62	103.4	109.31	106.27	106.35	103.86	102.38	105.45	104.59	105.74	103.95	104.98	102.14	106.68	104.84	104.51	108.19	104.39	103.82	104.16	104.66	102.06	101.91
110.55	111.9	108.34	114.02	112.57	111.28	113.96	110.84	113.83	111.56	112.42	113.75	113.8	116.21	108.54	109.39	111.79	112.21	109.9	108.41	111.73	112.99	108.46	109.28	111.88	113.38	109.53	112.13	113.17	112.43	108.92	112.01	107.71	109.62	113.98	110.08	108.88	113.07	108.65	109.43	111.37	109.81	113.91	112.62	112.53	113.36	113.72	112.51	116.18	113.45
101.07	105.39	108.75	104.77	104	103.84	103.5	102.43	107.07	104.19	107.65	107.95	105.16	105.82	106.44	105.99	108.24	105.63	108.97	103.63	103.96	107.34	105.77	105.95	102.69	104.61	111.24	109.04	99.526	99.024	101.02	105.08	104.22	104.94	107.8	105.07	105.54	111.02	105.44	104.26	109.72	104.26	103.39	109.27	109.33	104.18	105.32	103.54	106.71	109.85
105.65	103.89	106.44	104.01	109.11	107.56	103.54	107.11	107.23	103.62	107.63	105.29	107.73	108.23	107.77	101.48	105.84	108.3	108.74	109.43	110.69	104.42	107.16	110.66	109.56	109.99	105.17	101.97	103.81	106.98	104.03	105.94	109.57	109.54	106.43	109.32	108.47	106.42	107.42	108.6	110.71	104.78	104.06	102.83	106.49	109.28	106.74	111.64	107.21	105.27
98.217	100.7	98.658	99.671	99.255	101.43	100.32	99.634	98.109	100.28	95.614	100.41	98.828	97.884	100.97	101.81	98.397	97.803	100.15	102.46	98.536	98.662	105.13	102.62	102.06	101.36	96.863	94.89	101.27	101.34	98.105	99.733	99.273	99.471	101.29	98.578	98.947	97.273	99.161	100.92	101.12	98.287	103.6	96.423	95.739	102.22	101.2	101.53	98.458	101.43
117.57	112.43	115.14	114.88	116.97	108.74	112.19	111.66	113.82	115.22	114.92	110.19	114.51	112.2	114.03	111.25	112.7	111.58	110.04	112.25	112.17	112.78	109.12	111.78	113.14	111.88	111.3	108.81	114.47	110.95	111.77	114.32	110.66	111.82	113.13	112.16	114.08	113.92	113.37	112.62	107.95	115.41	112.77	115.41	111.86	114.38	112.24	114.57	108.53	107.31
102.5	105.59	104.59	107.75	106.62	105.59	101.39	103.75	104.62	102.13	102.68	105.27	105.12	106.04	102.26	102.65	98.888	105.19	102.9	109.01	104.32	103.51	107.21	110.41	103.36	103.2	103.23	105.84	103.03	100.09	107.07	104.89	106.56	100.43	103.1	105.87	103.03	103.89	103.31	104.68	102.96	103.43	104.81	101.32	104.2	109.41	103.45	104.26	103.2	103.15
114.5	120.62	119.84	123.03	116.28	114.93	116.49	116.42	120.37	118.31	117.87	117.65	116.74	120.08	118.66	114.77	119.72	120.53	115.41	115.73	111.51	121.04	114.48	116.73	119.27	117.93	116.2	116.82	120.91	120.47	114.72	115.91	114.92	121.69	117.73	122.73	115.47	114.86	117.68	115.47	118.75	119.11	120.95	114.02	118.45	121.37	116.96	117.7	116.58	119.19
95.637	100.21	98.8	98.324	102.49	99.88	99.136	101.37	94.854	102.02	98.956	102.97	99.348	99.528	101.23	100.58	97.063	101.07	99.343	99.914	101.27	99.561	99.643	97.41	100.54	102.28	100.84	101.08	97.743	97.645	98.931	104.33	98.874	102.29	97.993	99.362	99.192	96.124	98.64	103.59	96.292	98.171	99.433	98.735	96.288	102.82	96.87	101.05	100.97	99.147
107.34	108.05	106.13	102.98	103.66	104.7	102.31	101.86	104.72	108.09	107.95	105	104.5	100.14	106.69	102.81	103.27	103.52	102.87	110.75	104.38	104.38	108.98	104.75	106.89	106.8	104.97	103.88	101.01	107.29	106.05	106.17	103.25	104.16	107.34	105.6	104.7	106.76	107.78	107.13	106.16	105.97	104.74	106.15	105.18	106.57	104.78	107.81	105.31	104.67
113.1	112.52	116.36	111.26	112.78	109.12	113.83	116.47	116.16	111.29	114.69	114.34	111.33	109.19	113.53	112.14	111.11	116.41	109.54	109.73	112.41	105.79	113.03	113.7	111.25	107.05	113.78	114.86	110.1	111.25	118.66	111.54	108.63	113.37	111.78	113.44	111.34	113.43	112.23	113.13	111.9	111.11	111.66	110.86	110.07	114.14	112.28	111.22	111.87	112.83
105.5	103.98	106.34	106.7	104.28	103.77	102.65	104.92	108.69	103.52	105.95	104	105.4	111.32	107.17	105.42	104.18	103.72	104.2	107.54	104.05	108.57	106.35	104.66	104.6	107.41	102.74	107.01	107.75	105.91	106.39	104.22	106.31	108.36	107.36	105.16	99.984	104.79	103.59	106.48	107.57	108.41	108.2	105.01	103.23	103.81	107.68	109.06	104.91	105.69
111.31	112.99	108.86	112.73	111.23	109.89	111.23	116.44	112.19	110.85	114.05	114.82	114.83	112.96	114.07	106.8	109.34	115.3	115.37	114.92	110.99	116.32	113.73	113.57	111.44	112.54	113.4	111.77	114.01	111.32	111.45	110.41	109.86	114.34	116.09	113.54	115.96	115.18	111.27	114.18	109.77	110.6	109.83	111.64	113.87	109.88	111.05	112.58	111.02	111.02
110.23	110.91	110.92	112.69	113.99	111.05	115.28	111.67	115.29	114.71	120.68	108.23	107.4	113.75	113.51	113.9	111.86	113.58	116.75	108.6	112.51	109.77	113.36	110.53	113.26	115.89	110.69	117.68	115.53	115.5	111.24	111.65	112.89	111.07	113.36	116.88	112.12	112.38	114.51	117.01	112.91	110.48	112.62	114.13	113.05	107.26	109.75	108.38	115.43	114.65
101	100.89	102.77	100.68	105.22	101.36	107.87	107.76	98.87	102.61	107.71	105.24	106.47	106.33	103.86	103.15	106.55	105.61	103.47	104.89	106.44	108.39	104.24	108.63	102.68	103.59	102.11	105.86	102.97	108.12	105.5	105.99	100.51	106.48	103.61	106.15	106.14	105.05	103.97	104.1	106.56	102.84	104.78	104.93	106.79	105.18	103.13	101.16	98.947	106.54
100.85	108.86	104.88	105.16	107.5	103.95	105.91	108.35	102.19	106.31	107.72	107.55	104.85	105.27	108.68	104.77	102.13	104.89	104.62	102.85	106.22	105.41	103.46	108.36	100.78	100.01	106.15	106.34	107.59	106.61	107.09	110.59	101.24	102.81	105.75	113.13	104.09	101.58	108.76	102.24	107.95	108.03	108.47	103.83	103.04	102.57	102.25	106.97	106.91	107.33
107.13	105.32	107.01	103.66	107.39	105.34	107.55	104.85	106.34	106.17	107.67	105.77	104.55	103.14	106.45	104.62	101.57	101.86	111.66	105.68	108.5	108.39	105.28	105.63	109.41	108.58	105.27	108.59	107.72	108.51	103.98	106.98	109.95	105.09	112.24	102.02	106.96	108.71	107.65	102.67	105.98	106.99	109.38	105.53	106.67	106.13	108.76	105.43	105.43	106
111.25	110.23	108.21	110.24	109.33	113.22	106.44	111.94	109.57	109.24	106.75	107.48	108.68	111.75	106.54	110.2	109.83	116.17	109.16	111.8	110.93	112.14	110.12	108.19	113.62	108.86	110.68	114.64	108.65	110.38	106.64	110.39	110.47	105.01	110.35	111.62	107.29	108.33	110.79	111.19	109.99	113.8	112.38	109.63	112.8	113.58	113.32	109.87	113.26	108.54
99.213	100.29	94.009	101.76	96.838	101.84	104.58	97.013	104.26	98.984	100.2	103.18	102.09	102.65	100.5	103.48	104.35	101.36	98.506	98.055	98.63	101.26	95.795	99.681	98.921	98.63	104.04	104.14	99.041	104.08	96.378	97.245	99.9	97.826	104.5	101.74	101.24	100.9	100.2	95.194	101.49	100.04	102.8	105.66	101.48	98.085	98.116	102.19	98.895	98.186
102.95	99.473	106.38	104.05	107.01	100.77	103.19	101.44	102.11	105.13	106.62	106.3	105.96	106.8	103.7	105.36	105.88	106.45	106.52	109.29	105.59	104	106.94	102.4	102.36	100.26	106.54	104.56	100.8	95.96	102.02	106.4	105.54	104.6	106.73	102.77	106.58	105.08	103.57	112.84	105.82	103.75	108.4	105.55	102.57	104.08	106.62	104.49	106.92	105.13
98.847	99.471	99.099	101.53	98.733	97.336	99.448	98.825	100.54	102.22	101.59	101.23	102.46	102.26	101.96	99.401	103.02	100.52	98.988	97.126	99.797	98.484	100.3	101.14	96.134	100.65	99	95.411	100.6	99.778	98.007	99.322	105.54	99.422	100.77	99.393	99.767	104.18	99.291	99.892	99.767	100.92	95.458	95.598	102.01	101.04	100.36	100.27	93.346	102.19
100.35	101.13	105.69	104.36	107.37	108.15	102.41	109.78	101.29	103.81	103.85	105.62	103.81	105.27	102.59	106.81	108.09	105.09	101.18	100.01	104.97	103.08	105.87	104.2	101.96	107.85	103.18	105.06	101.24	100.09	102.34	104.43	105.86	99.971	107.92	106.59	104.09	107.62	103.38	101.31	104.74	103.16	110.63	106.8	103.83	106.25	104.68	102.77	105.97	103.28
99.852	106.76	104.32	106.54	105.55	107.57	106.97	110.19	106.39	107.58	107.04	104.19	105.25	111.15	103.51	104.29	103.16	108.2	107.85	101.44	108.48	104.66	102.51	104.56	103.31	109.09	103.28	104	104.15	102.02	107.72	104.37	103.94	105.94	105.57	107.87	105.52	105.42	105.46	102.65	105.15	109.87	104.17	108.3	105.02	105.89	105.5	106.7	107.71	105.39
104.73	104.38	104.61	106.91	104	106.88	107.25	109.09	101.73	104.89	104.88	101.11	104.52	105.89	103.69	104.38	103.43	103.95	104.64	101.64	104.4	103.7	106.7	103.9	101.82	102.31	103.06	103.3	104.9	103.04	107.73	104.54	101.24	106.34	102.99	105.56	105.75	108.37	100.93	103.31	104.79	98.653	102.71	107.42	107.52	102.91	105.17	106.32	106.83	108.49
104.89	105.39	107.78	112.08	111.59	112.04	110.39	112.22	104.67	113.1	114.43	108.58	111.17	110.24	110.73	111.01	110.02	109.72	107.93	110.66	113.15	107.1	112.32	113.36	107.43	112.92	107.44	108.92	107.83	107.66	111.36	109.14	109.35	110.59	110.1	112.65	111.81	109.85	112.06	109.77	107.7	108.54	110.82	111.91	110.93	108.32	115.08	112.46	108.13	111.75
101.96	105.46	105.84	106.16	104.64	104.24	104.24	106.06	105.11	106.68	103.86	104.02	105.49	108.74	106.13	105.69	110.03	103.38	104.84	102.34	104.96	106.82	106.15	106.72	107.84	108.41	104.02	107.95	105.18	106.98	104.55	104.31	102.89	104.02	104.27	105.65	106.24	103.85	106.37	107.86	105.84	108.09	104.84	100.98	104.26	108.07	110.63	103.67	108.4	101.4
106.68	104.73	107.41	110.45	107.87	106.22	108.21	106.99	107.59	107.79	111.55	98.429	105.54	110.89	106.57	101.77	104.81	103.1	104.98	108.6	104.11	109.25	103.96	101.07	107.01	106.86	107.68	107.09	107.24	106.12	107.81	109.9	103.65	101.9	104.36	103.66	108.13	104.52	102.99	104.41	104.07	110.06	105.96	109.53	109.48	107.48	102.67	106.42	105.86	108.13
114.01	112.1	110.1	111.12	111.32	112	108.42	110.47	107.99	107.1	111.44	111.59	107.78	110.33	112.2	110.05	109.94	110.57	107.99	112.58	109.78	112.29	111.93	111.22	107.6	103.85	110.36	110.46	109.43	108.26	112.04	108.04	114.24	111.34	105.56	112.82	110.69	111.1	110.64	113.07	108.72	113.84	111.56	107.78	110.95	109.18	107.61	109.4	106.87	112.38
104.68	107.22	100.03	106.61	108.1	104.89	106.84	105.75	107.66	107.59	106.33	107.65	103.33	106.75	105.34	107.49	103.01	104.78	107.06	106.83	106.26	102.06	107.84	105.83	106.54	106.41	107.21	103.18	108.28	107.7	107.76	112.14	106.27	107.34	105.29	106.48	101.68	106.12	105.97	104.95	105.52	100	107.35	109.11	108.37	111.12	104.01	104.82	104.98	112.18
115.43	111.99	113.13	109.98	116.1	111.35	110.79	113.25	111.11	109.93	114.26	114.61	112.81	114.88	109.02	114.95	115.5	111.76	111.98	114.15	114.55	108.19	109.48	112.53	113.25	110.68	111.01	113.66	107.08	112.56	113.37	112.43	109.46	115.7	110.5	112.61	109.47	113.51	111.08	110.96	112.1	108.36	106.84	113.81	110.88	111.29	110.8	110.33	108.47	114.88
99.511	103.77	97.099	98.469	97.769	103.23	100.86	104.39	101.57	102.76	100.71	101.93	97.186	98.883	102.47	104.08	98.354	100.6	96.893	101.63	98.935	101.08	98.979	104	101.71	99.723	102.56	97.866	97.047	101.82	101.23	96.765	101.28	97.858	100.64	100.68	99.714	99.39	101.78	101.63	97.948	97.673	94.143	101.19	104.22	99.799	99.189	99.102	102.15	98.646
109.51	111.15	113.36	111.74	108.45	108.47	108.93	110.15	115.4	110.05	108.91	114.86	113.55	115.3	109.58	113.76	107.43	109.63	111.72	112.23	111.62	111.76	110.59	110.56	110.56	113.91	110.8	109.2	107.61	112.55	112.75	109.62	116.79	114.73	107.59	113.16	103.98	111.35	110.19	106.96	109.53	110.94	110.12	109.07	110.78	105.46	109	112.78	108.54	109.29
100.06	107.43	107.85	102.92	104.66	107.26	103.4	105.7	101.55	107.34	106.86	104.91	103.39	105.5	110.69	102.71	106.33	108.15	105.8	104.88	102.56	106.36	109.89	108.68	102.23	104.43	105.93	106.8	109.58	111.77	105.39	105.01	107.11	104.97	100.99	105.28	106.85	106.55	110.35	103.47	107.54	105.32	105.55	102.92	103.26	108	102.05	107.11	106.64	106.88
107.96	113.47	112.92	112.71	109.52	113.4	110.07	111.27	115.29	108.85	111.38	112.41	113.98	116.64	110.88	111.39	110.41	113.99	106.88	110.99	111.78	109.93	114.05	109.59	113.61	108.1	110.2	111.02	113.5	109.91	112.72	112.96	112.09	114.94	110.12	108.52	112.28	108.7	115.07	112.06	110.2	110.1	111.71	104.84	111.05	105.21	106.93	111.42	110.1	108.29
113.1	109.09	110.1	107.91	115.27	112	113.57	112.66	113.52	111	111.72	107.91	110.99	112.34	106.95	115.49	111	113	110.25	110.43	109.14	113.17	110.65	112.54	109.31	115.4	112.21	110.59	110.87	114.34	114.63	108.13	112.68	106.63	113.2	112.2	110.27	111.32	110.86	112.82	113.06	108.14	114.92	118.95	116.68	111.31	108.98	109.87	114.06	115.4
109.82	116.26	110.42	113.42	108.06	111.63	112.09	110.84	106.15	110.45	111.22	114.26	110.69	110.57	114.3	110.49	107.42	110.72	104.73	109.09	112.55	110.08	112.83	109.83	111.84	113.07	112.85	113.32	112.72	105.99	108.66	111.22	113.78	111.98	108.25	102.21	108.74	113.24	112.78	111.09	111.52	110.02	111.08	111.54	110.76	110.31	112.83	109.02	112.74	112.12
107.43	104.8	107.51	104.34	106.34	107.48	102.83	103.97	106.29	105.24	108.69	101.99	102.89	105.96	102.99	108.45	106.57	102.51	110.63	108.94	105.59	103.28	106.22	102.49	105.89	104.14	104.74	101.21	106	107.25	103.26	101.74	102.67	104.41	103.11	104.91	106.83	108.11	104.33	101.75	101.79	103.16	105.68	106.22	102.21	103.05	103.06	105.43	105.85	102.2
105.61	104.67	105.76	104.17	110.83	104.13	104.06	109.44	106.56	108.54	103.89	105.22	106.01	103.29	111.07	103.69	106.23	108.69	107.87	102.09	109.19	109.76	106.4	109.45	103.84	104.1	107.5	110.22	105.97	113.41	111.32	106.46	104.29	110.76	103.41	108.07	105.28	108.18	104.71	109.45	107.76	105.73	107.65	110.5	109.87	102.17	110.06	107.25	106.13	106.24
106.82	104.71	108.28	105.19	106.53	102.45	103.96	105.31	104.29	107.26	103.25	103.14	110.23	105.15	103.42	104.78	105.87	102.24	110.62	104.26	103.3	103	103.15	103.68	104.06	103.34	108.09	103.04	105.81	106.29	107.54	103.47	106.58	107.16	106.15	104.57	106.01	102.96	109.31	106.02	108.67	107.54	107.07	105.79	106.5	104.45	107.27	101.68	106.83	104.88
113.97	117.02	119.84	117.11	120.61	119.97	121.27	119.31	118.93	116.82	120.61	119.49	115.2	115.38	117.51	122.14	119.62	119.49	116.63	114.73	113.24	119.58	120.32	116.5	115.1	117.61	123.07	116.52	118.04	115.48	119.87	119	119.28	119.31	119.43	119.16	116.52	117.91	114.26	118.52	119.03	117.49	114.29	112.56	113.36	115.33	119.2	120.83	119.41	118.03
106.93	104.57	103.89	102.73	105.37	105.59	108.63	103.01	104.98	104.22	104.13	103.43	102.77	105.56	105.39	101.66	104.83	107.94	101.11	100.26	105.25	102.04	104.27	104.85	105.04	107.48	106.89	107	104.52	105.33	101.24	110.45	107.55	106.51	105.93	102.17	105.4	110.32	107.84	102.85	101.11	106.86	106.74	103.93	106.17	105.74	109.02	105.99	106.48	105
108.02	104.38	105.3	104.4	107.52	106.14	101.48	103.92	107.19	103.93	104.47	105.82	108.17	103.81	107.11	107.8	108.37	104.43	105.83	106.09	103.85	105.44	99.256	108.94	104.89	104.35	109.09	104.1	105.17	106.64	106.98	108.16	105.74	106.6	103.12	102.83	103.08	106.13	110.14	106.05	102.4	111.77	104.2	109.67	106.25	106.94	106.32	105.14	105.23	106.77
105.44	106.97	105.88	109.61	104.54	108.58	107.24	103.26	103.47	102.46	109.42	105.13	107.58	103.82	103.79	101.55	105.73	107.38	101.76	105.86	112.2	102.13	105.55	103.37	110.01	106.89	109.12	105.74	109.97	105.59	108.7	100.76	101.51	109.15	107.36	103.78	108.19	106.22	106.36	105.64	103.56	112.88	108.62	105.24	107.41	107.63	104.8	107.18	108.71	109.98
115.09	111.95	110.28	113.47	109.38	108.9	112.87	112.15	113.72	115.66	111.1	115	109.4	109.55	110.67	112.23	114.36	111.84	113.18	114.46	110.9	109.4	113.35	112.41	107.33	108.16	110.89	111.12	111.07	111.85	111.61	112.04	106.77	108.31	105.94	113.28	113.24	110.14	110.22	108.46	113.32	112.78	110.8	114.09	107	108.22	110.45	113.25	113.91	113.63
116.95	109.8	112.95	111.18	110.59	109.42	113.85	113.83	119.16	111.87	111.94	110.88	113.52	110.2	110.47	114.86	111.36	113.08	110.34	111.25	108.06	110.42	113.66	113.98	108.3	110.87	112.94	112.7	109.15	108.65	110.33	114.57	112.72	111.49	107.72	110.56	109.89	115.03	112.29	109.11	115.02	113.24	108.64	114.1	109.98	111.46	111.72	111.55	110.94	108.16
106.47	107.81	110.34	104.43	108.82	110.81	106.94	100.5	105.82	109.13	105.51	109.42	105.44	105.01	104.36	106.54	107.74	103.28	103.01	104.13	104.14	107.53	110.11	111.19	107.48	107.07	105.08	106.82	102.56	109.29	107.8	101.14	105.88	104.63	103.62	107.14	107.13	106.33	107.23	106.86	109.54	104.95	108.36	106.06	110.53	101.73	111.27	108.42	105.34	105.46
97.028	98.428	96.784	99.152	98.584	101.47	101.06	100.62	96.905	96.752	99.82	98.494	100.25	98.17	96.208	102.4	99.455	103.76	102.83	96.414	98.982	99.826	103.41	101.4	99.889	96.116	96.725	100.17	99.068	98.921	102.88	99.275	98.364	97.593	103.19	101.55	100.02	101.86	98.655	99.001	99.263	102.4	99.105	98.771	93.461	99.37	101.93	99.573	95.83	99.623
105.33	104.33	98.087	100.39	101.32	100.78	100.56	92.079	104.17	101.85	100.86	104.84	96.215	104.55	99.079	99.632	100.63	99.323	99.12	100.01	99.652	99.808	98.576	103.95	103.07	98.759	103.25	102.9	101.73	98.723	98.432	103.94	99.408	99.99	98.593	98.147	97.724	100.57	98.677	96.263	97.531	101.29	98.277	99.577	98.339	96.052	102.52	98.619	94.376	104.27
111.21	109.74	109.29	112.03	108.91	112.68	111.91	114.16	108.82	109.61	112.31	108.09	108.73	108	107.84	110.6	111.88	110.71	112.49	111.63	113.42	110.51	113.94	111.33	110.52	108.53	111.04	111.01	107.54	115.97	109.88	105.82	105.94	115.92	108.4	108.64	113.81	106.9	110.76	109.8	112.98	111.31	114.1	109.4	112.02	109.31	108.11	112.66	113.76	110.64
109.09	109.95	111.35	114.7	110.22	113.58	109.51	110.52	112.55	112.51	108.45	111.04	114.64	106.37	111.72	116.53	112.6	111.05	113.25	111.93	113.32	112.05	114.54	109.02	111.25	110.19	111.19	112.48	109.47	110.29	112.69	109.37	111.07	111.65	110.03	109.14	111.46	110.96	111.37	112.05	111.28	113.49	110.64	108.37	108.18	108.08	113.11	114.12	109.72	114.08
110.83	114.41	110.26	112.24	114.14	111.04	115.72	112.08	112.58	107.1	115.49	112.27	108.32	112.7	111.01	107.9	114.21	112.59	110.76	109.04	111.84	113.93	112.16	106.88	111.46	112.21	112.33	109.71	113.97	113.94	110.18	109.77	107.35	114.7	113.46	112.29	112.71	110.68	113.1	110.65	113.61	113.83	112.73	108.36	113.15	111.42	112.16	112.39	114.52	111.32
107.64	107.46	102.14	106.84	105.18	106.6	108.97	102.29	102.06	110.39	109.2	105.03	107.53	107.72	105.06	107.1	101.26	108.72	100.81	107.4	108.74	108.01	109.53	104.98	108.62	108.5	101.62	104.42	107.4	111.1	103.55	111.39	106.98	107.61	107.87	108.3	111.48	104.96	110.47	105.43	107.43	104.25	105.38	107.55	106.75	105.14	105.87	110.15	101.87	102.59
113.5	112.72	107.53	110.77	111.46	108.85	114.15	115.42	109.98	109.57	113.73	109.7	107.55	109.09	111.28	109.73	114.49	109.2	111	110.4	112.23	112.1	116	113.91	108.49	110.06	109.56	112.38	114.19	115.56	111.42	108.91	112.89	113.07	111.36	115.52	108.13	113.02	109.44	111.79	107.33	112.06	109.1	109.43	114.49	110.81	110.69	114.04	113.36	106.67
103.36	108.68	108.12	104.18	103.14	100.92	108.46	103.94	108.08	101.42	105.7	106.29	101.27	106.99	105.66	104.37	99.69	104.38	105.2	106.78	102.36	105.25	104.86	103.62	103.04	101.31	104.63	102.84	106.29	104.45	104.53	106.39	103.07	105.45	104.77	107.62	106.31	110.21	103.46	108.58	107.72	107.25	107.21	108.23	108.48	110.43	109.08	108.6	103.13	98.663
104.59	105.8	106.71	111.98	106.07	108.43	108.57	104.59	103.91	105.87	101.82	105.9	105.79	107.68	106.24	107.96	104.33	108.15	105.86	105.15	105.82	109.38	102.83	106.21	105.61	107.14	105.4	106.35	104.6	99.51	103.38	110.01	106.24	107.37	110.37	101.88	107.01	103.48	102.81	104.89	103.64	107.18	102.68	102.54	105.25	105.47	105.48	105.54	105.2	109.07
108.62	108.28	113.05	111.61	111.91	112.39	109.94	113.42	108.26	113.98	108.17	111.87	111.33	111.13	111.59	114.26	111.41	110.62	114.34	109.83	111.63	113.25	108.32	111.48	114.47	114.05	111.78	112.14	112.12	108.05	110.63	113.17	113.54	111.33	111.61	110.93	113.95	110.03	113.5	113.75	109.38	112.09	112.04	112.32	109.44	109.21	109.16	111.32	111.9	114.33
111.6	111.91	112.46	108.56	111	114.6	110.67	113.29	111.93	110.75	108.54	107.57	112.56	108.41	115.37	111.08	109.37	110.48	109.58	111.45	110.05	106.6	108.71	112.66	109.54	113.85	108.91	110.99	112.16	117.42	109.42	112.5	109.84	108.58	110.39	110.56	111.95	109.12	108.73	114.07	113.92	108.64	112.2	103.67	113.91	107.39	110.91	105.83	105.75	108.74
116.55	110.7	113.11	114.34	115.37	110.18	110.4	114.39	111.61	114.84	115.19	109.67	109.31	111.26	111.11	110.57	114.37	110.94	110.12	115.07	111.61	115.69	112.88	111.48	111.17	117.28	113.35	110.16	107.41	112.45	114.69	109.43	110.8	115.09	117.68	107.72	110.9	110.61	106.87	109.38	110.01	109.65	113.35	115.21	113	109.74	112.86	113.96	113.34	109.37
101.24	101	100.08	100.51	102.01	102.18	98.092	98.836	100.23	105.45	96.725	98.662	98.943	103.66	100.9	98.637	97.572	101.62	99.922	100.31	101.92	107.44	98.908	104.49	95.454	99.964	99.432	99.581	98.94	95.338	102.87	98.863	99.45	101.71	97.533	102.05	99.894	102.27	101.44	98.947	96.996	102.23	102	98.589	101.39	96.535	101.69	102.06	98.531	101.36
106.52	106.52	105.93	102.16	105.49	108.66	106.93	107.41	103.7	107.8	104.26	106.07	104.94	105.6	105.17	103.09	101.87	103.24	106.92	103.78	102.65	106.62	101.63	101.27	100.93	103.09	104.83	104.31	103.98	105.4	105.18	105.92	106.82	108.4	107.98	111.75	104.71	104.03	102.37	105.74	105.24	105.46	102.99	107.2	105.11	101.92	106.55	105.94	106.34	105.49
109.75	109.7	114.98	112.07	110.96	111.68	113.65	113.32	109.93	112.07	116.62	114.1	118.08	111.13	112.99	112.84	113.96	113.52	114.36	111.78	116.41	116.93	114.52	108.04	114.68	113.45	114.21	114.23	110.09	111.55	114.25	112.23	112.9	114.83	110.42	116.32	109.79	116.27	112.04	109.52	115.42	111.54	114.62	113.87	106.11	111.9	115.02	113.37	109.94	113.15
117.02	105.85	109.6	114.53	109.36	117.2	108.94	112.2	110.36	110.94	109.95	109.83	111.11	113.33	112.99	111.5	113.22	112.73	114.21	111.24	117.11	111.47	109.79	110.35	111.24	111.88	111.19	112.56	108.3	109.01	117.15	113.04	114.99	116.16	116.23	112.85	112.44	111.01	109.32	112.11	109.9	113.64	110.24	111.89	113.68	112.42	112.14	113.15	107.88	109.52
111.91	108.97	112.15	106.91	110.9	110.26	111.44	115.25	112.38	109.37	107.68	113.69	117.57	108.22	114.38	113.06	111.27	111.92	108.69	114.72	110.13	113.1	112.58	110.17	109.37	115.25	106.71	116.23	107.6	113.46	115.49	109.8	113.5	108.5	113.33	109.18	112.76	113.07	111.52	110.47	110.67	110.29	108.97	111.37	109.66	111.45	108.71	111.23	111.28	113.08
105.26	103.16	103.16	103.37	104.95	105.55	106.78	105.78	102.15	100.77	106.49	104.34	103.87	104.45	103.1	112.32	102.58	108.05	103.94	105.19	107.33	110.67	107.95	106.47	107	106.81	106.92	105.74	106.98	107.12	106.52	106.92	106.72	106.09	103.95	102.01	106.14	100.58	104.72	106.25	109.5	105.69	104.73	107.27	106.94	103.36	105.33	104.22	105.1	103.32
106.17	108.65	103.87	104.71	107.46	105.01	105.22	106.8	107.53	107.13	104.25	105.22	106.3	102.41	107.58	107.4	106.14	108.31	106.53	108.3	108.26	107.29	107.99	104.85	108.06	106.42	105.15	106.17	104.03	104.18	108.15	103.96	107.63	103.69	105.16	108.49	103.73	107.11	105.58	105.61	108.27	104.41	107.53	104.93	109.12	107.24	99.459	106.38	105.34	107.83
103.66	106.95	107.49	105.56	102.92	103.9	106.58	104.9	107.61	110.1	106.86	106.78	107.35	107.13	106.29	104.39	102.31	106.22	104.32	105.89	107.52	102.89	107.35	105.29	111.89	105.93	106.35	105.89	106.2	110.06	104.38	103.28	105.03	107.16	102.62	103.92	102.64	108.83	104.6	107.28	109.59	102.98	110.57	110.41	103.2	102.72	103.44	104.98	105.99	105.91
107.41	104.42	106.39	107.52	103.1	107.31	102.84	106.73	106.11	109.9	101.89	106.95	104.21	108.99	108.12	105.2	106.72	105.04	107.07	102.65	106.3	107.17	107.12	106.55	103.91	108.55	103.66	106.01	104.43	107.27	107	107.29	108.05	109.1	106.94	107.11	104.95	106.86	106.73	104.72	111.85	108.71	107.99	107.24	99.275	102.04	105.98	106.24	109.19	106.92
107.85	109.84	114.73	110.41	108.74	112.72	113.52	111.98	111.89	114.54	112.87	112.88	112.24	115.27	116.46	114.13	115.02	108.36	108.09	111.25	111.18	116.39	115.36	111.24	113.48	113.17	111.1	110.41	108.97	116.02	110.32	112.31	110.53	109.89	112.26	109.98	114.94	113.11	112.25	117.29	111.36	113.81	112.79	117.75	114.88	112.87	109.05	109.32	112.96	114.84
100.51	107.5	106.72	105.34	100.59	101.75	105.82	100.2	101.22	103.71	103.49	105.45	103.93	104.65	99.943	107.12	107.11	101.37	96.99	108.33	110.03	108.73	104.22	103.52	106.51	104.99	105.99	104.88	104.19	104.33	102.03	101.39	103.84	106.94	105.39	104.09	102.91	98.779	108.69	101.44	103.06	105.35	104.42	104.83	105.09	106.66	103.62	103.43	102.96	107.06
110.81	110.6	113.6	109.53	109.74	112.76	115.64	114.91	113.32	113.15	117.65	114.24	113.37	112.63	111.32	114.28	114.27	109.48	113.98	114.18	108.6	111.78	111.82	112.52	112.37	110.71	109.78	113.34	108.34	116.62	109.16	106.58	108.45	114.99	107.51	110.91	109.11	113.53	111.27	112.6	114.42	110.01	105.75	115.7	106.9	107.56	109.23	115.62	110.37	111.35
112.77	110.05	107.07	109.09	109.18	115.08	108.04	115.92	109.37	109.32	113.59	111.71	111.46	112.88	110.18	112.01	111.99	111.47	113.05	116.25	116.71	110.2	112.81	107.1	114.33	107.36	113.49	108.44	112.25	107.34	106.76	107.43	114.53	110.54	110.75	108.37	110.59	116.45	107.12	110.52	115.2	111.27	112.62	113.43	112.49	110.69	112.93	112.06	108.3	110.85
102.26	103.86	101.89	100.95	101.37	101.28	98.395	98.52	98.955	99.798	102.63	105.64	102.48	100.49	100.48	101.07	98.739	103.08	103.4	101.93	100.51	98.016	100.23	100.05	98.953	98.887	104.87	100.93	98.713	99.361	97.044	103.36	99.641	101.73	100.37	96.081	101.41	100.71	102.35	102.9	98.046	99.898	106.43	93.721	102.29	100.84	99.512	103.71	101.79	96.929
106.6	106.68	106.75	98.1	105.39	101.54	104.88	104.47	103.72	103.45	102.21	105.56	102.92	104.62	104.3	104.72	104.43	104.6	102.94	108.6	103.76	104.07	107.9	102.37	105.71	103.67	101.24	104.25	104.85	107.88	104.99	102.31	104.16	101.95	106.91	103.55	105.32	102.6	106.45	100.29	104.18	101.9	104.73	106.99	104.45	103.36	110.65	104.64	103.83	101.73
110.6	108.06	109.52	109.42	113.37	109.65	115.02	107.71	106.76	109.96	110.22	110.82	110.17	114.06	109.31	111.8	115.01	108.33	111.3	109.98	112.08	108.87	110.28	111.79	110.08	112.91	112.44	110.48	113.46	109.26	111.67	110.61	112.66	110.65	113.53	106.66	109.41	110.85	108.95	109.61	107.93	112.77	108.86	113.24	108.06	107.52	109.63	109.53	109.15	111.96
110.58	109.26	105.37	106.77	107.91	107.06	111	108.08	109.01	107.02	103.34	108.27	106.82	105.88	105.4	107.32	106.08	112.09	107.24	107.29	104.9	102.32	108.58	103.72	105.94	107.36	99.938	110.14	106.22	108.26	109.96	107.54	105.91	108.15	106.47	109.11	106.73	105.57	102.42	101.49	105.34	107.08	102.41	103.2	102.9	105.64	107.82	108.5	105.42	106.62
112.34	110.9	109.47	108.91	113.62	114.57	111.45	113.21	115.63	109.84	113.86	114.99	111.42	109.9	113.87	113.62	113.21	116.73	109.67	109.21	115.55	110.44	113.4	109.39	111.19	111.18	113.71	113.36	112.24	110.56	112.63	112.56	110.48	113.63	111.8	113.45	113.39	109.67	112.47	111.74	113.28	115.04	111.03	115.1	110.94	112.7	108.99	114.12	112.23	114.32
103.84	107.9	105.81	106.8	102.21	100.51	102.16	106.88	110.4	106.03	104.79	102.1	105.82	99.664	106.73	109.22	105.22	100.75	107.34	107.13	104.82	101.37	105.16	100.58	107.72	104.57	104.4	105.78	107.07	106.84	107.81	104.99	106.01	101.1	108.71	103.19	107.45	104.88	108.21	104.56	104.16	105.55	105.54	106.16	103.45	105.05	104.62	106.78	100.16	107.37
111.08	106.42	105.76	108.9	111.01	108.11	104.22	104.46	106.43	104	107.68	105.73	107.6	102.65	111.52	107.79	110.39	105.42	109.06	107.06	106.63	105.54	108.29	108.08	106.96	104.02	106.43	109.73	106.16	111.22	106.03	107.7	106.67	110.22	106.61	108.09	106.61	103.73	107.96	105	105.14	103.19	104.58	107.39	101.44	107.95	112.01	109.04	105.64	105.49
104.51	107.41	111.15	105.71	107.37	107.39	108.36	105.54	99.687	105.91	107.06	106.08	106.31	105.66	103.69	108.93	102.99	104.67	107.59	106.16	103.07	104.03	107.07	103.49	105.89	109.25	106.63	107.12	107.23	105.26	108.13	102.85	105.02	105.44	108.15	109.22	113.02	103.09	103.05	109.84	107.35	104.17	106.76	106.86	101.93	107.15	107.22	104.22	105.16	103.89
99.644	100.22	96.669	100.92	100.71	93.025	102.04	100.84	103.05	99.906	99.591	99.016	100.18	102.11	98.1	100.64	94.451	94.923	99.845	95.851	102.01	96.823	99.038	99.645	93.316	98.789	95.965	96.5	100.25	97.371	102.14	99.713	104.97	101.59	101.39	104.23	100.03	105.39	98.502	100.61	99.193	100.86	105.28	103.54	96.401	101.35	98.001	98.32	100.59	99.367
99.875	96.134	100.79	103.35	100.01	98.531	99.016	100.54	99.319	104.29	100.7	99.309	100.24	102.62	101.07	99.916	95.376	98.169	97.814	97.678	99.297	103.23	97.669	103.52	98.41	98.268	99.162	97.124	99.639	100.91	99.988	102.16	103.3	97.795	103.97	103.69	97.738	97.985	97.224	99.877	100.66	102.17	98.306	97.722	105.24	102.53	95.135	97.381	101.16	100.06
103.75	106.53	105.8	103.25	108.7	106.84	105.3	103.1	105.48	103.42	106.49	103.97	104.91	106.9	101.73	105.7	108.07	109.79	104.23	110.32	107.73	102.87	106.52	103.96	103.69	106.18	101.51	108.32	103.17	110.47	103.07	109.75	104.09	106.37	106.63	107.94	105.71	100.97	106.01	104.95	102.74	104.2	107.31	102.76	105.73	103.83	103.43	103.2	112.17	107.74
103.02	105.46	103.25	102.41	104.35	99.882	105.29	105.15	106.39	103.2	104.12	106.03	105.18	104.51	108.32	107.04	103.1	108.31	107.14	107.41	105.39	104.15	104.66	107.45	104.83	107.26	105.73	106.11	102.52	104.73	104.74	102.52	106.1	105.25	105.61	106.6	108.69	105.27	103.84	107.19	106.62	102.58	106.82	106.33	104.17	104.68	104.45	104.17	108.08	105.46
104.35	101.03	105.62	105.11	106.48	100.95	106.74	99.536	100.26	104.43	104.84	109.15	98.329	101.94	107.27	106.66	104.48	102.26	105.92	105.79	106.21	103.27	108.28	104.09	107.79	105.47	108.63	102.78	105.31	108	102.65	105.65	98.804	102.49	104.74	101.84	101.38	101.39	106.58	103.14	109.51	105.49	103.6	105.09	103.23	107.18	106.54	106.68	103.8	106.22
113.07	110.78	111.28	107.79	113.9	114.83	111.16	109.34	110.37	107.03	109.49	113.61	111.13	114.29	109.93	109.77	111.45	112.33	112.39	112.18	110.3	109.04	109.52	107.76	108.56	108.38	114.83	109.73	112.47	108.48	112.73	115.33	112.3	112.03	110.52	111.21	110.59	108.32	111.72	115.05	110.62	113.43	112.61	111.99	109.2	110.16	110.94	112.7	111.95	113.38
100.86	99.834	99.759	105.22	101.42	97.634	99.682	99.215	98.803	95.861	102.45	100.16	97.611	100.25	100.02	100.65	99.646	100.11	101.55	100.37	101.5	95.617	99.305	96.426	105.41	106.27	103.31	100.44	97.573	99.673	101.03	99.633	100.1	100.11	102.69	98.321	101.99	102.32	101.98	98.951	97.549	98.378	103.91	99.887	101.88	98.634	96.679	103.66	101.61	97.483
111.86	113.25	109.88	110.01	113.39	109.76	109.64	109.18	108.34	108.9	109.48	110.86	109.03	114.51	108	112.84	115	108.28	110.78	111.4	109.63	108.23	112.79	111.73	107.92	107.46	110.13	107.66	108.97	111.18	110.47	112.94	108.65	107.82	112.52	113.1	111.95	115.29	108.46	116.92	113.15	113.13	112.35	112.6	113.25	106.5	109.7	109.73	109.63	111.58
117.93	116.76	118.9	113.88	120.97	118.97	114.79	117.8	114.07	122.59	114.25	118.6	118.27	118.68	117.2	118.31	118.85	117.11	117.74	115.51	113.87	114.55	117.56	117.59	118.1	125.12	115.08	119.47	120.16	114.41	116.9	118.94	115.09	120.14	117.72	116.17	118.29	116.89	117.19	118.86	120.22	116.9	114.36	119.94	118	119.66	122.95	116.56	117.35	116.48
107.08	106.33	106.9	104.64	99.865	110.28	105.52	110.35	101.65	108.41	106.15	104.9	109.82	105.89	106.68	104.51	107.17	108.17	105.58	104.2	105.8	109.03	105.58	104.12	104.25	100.83	103.6	104.9	105.44	102.66	104.12	104.07	106.18	102.28	108.02	111.77	106.61	108.39	104.74	106.81	106.98	103.35	108.6	108.83	103.85	106.31	105.13	109.06	102.37	108.59
[truncated: 500 more rows]
[truncated: 150 more columns]
