# Supplementary material for: Genetic dissection of main and epistatic effects of QTL based on augmented triple test cross design
Source: PLoS One. 2017 Dec 14;12(12):e0189054. doi: 10.1371/journal.pone.0189054 (PMC5730204; doi:10.1371/journal.pone.0189054)
Supplement: S8 Supporting Information — (ZIP) [file pone.0189054.s008.zip › z4_1650_0.8_10.csv]

105.33	105.19	106.02	105.77	106.89	104.42	104.64	106.6	106.43	105.6	105.18	106.65	107.23	106.37	104.27	105.51	106.4	105.16	104.51	106.23	104.34	104.78	105.77	104.68	106.43	105.83	105.9	105	105.36	105.91	105.01	104.63	105.57	105	105.86	105.51	105.86	105.38	104.82	105.99	105.32	104.47	104.98	105.03	104.98	105.49	105.89	106.27	103.42	104.28
105.17	104.25	104.65	102.91	104.21	105.23	105.05	102.63	104.86	105.04	104.2	104.59	104.78	104.7	105.01	103.38	103.94	103.71	104.63	104.52	104.35	103.85	104.77	103.63	104.91	104.1	104.79	104.42	103.04	103.67	102.32	104.73	103.66	103.07	103.83	104.95	105.87	103.75	103	104.06	104.55	104.7	103.92	104.01	103.71	104.55	104.79	105.51	104.74	104.6
113.52	111.69	112.61	113.85	113.63	113.28	114.76	111.61	113.34	114.85	114.01	113.02	111.56	112.28	114.09	112.64	113.14	112.13	112.89	112.4	112.36	112.92	112.9	112.94	111.76	111.49	112.93	113.21	113.82	114.48	113.67	113.57	113.25	111.61	112.53	111.55	112.85	113.04	112.83	113.13	111.54	112.83	112.2	111.55	111.97	115.06	113.14	113.64	112.86	111.98
105.03	103.5	103.52	103.14	104.3	104.47	104.75	105.13	104.57	102.33	103.5	104.44	103.88	104.36	105.04	103.43	105.91	103.4	105.54	105.21	102.47	105.08	104.63	104.15	106.18	104.08	103.01	103.44	103.05	103.1	104.08	105.2	105.29	103.68	103.57	105.22	102.12	104.84	105.59	103.34	105.15	102.83	103.26	104.27	104.14	103.42	103.19	104.33	104.37	103.36
107.33	105.93	106.54	106.24	106.46	106.79	106.84	106.39	105.39	105.88	106.85	107.88	107.04	107.43	107.51	106.61	109.13	105.76	106.64	107.02	106.16	106.19	106.86	107.49	105.01	106.55	105.52	104.17	106.22	106.23	106.78	106.98	104.68	107.32	106.45	106.15	106.83	106.54	105.53	105.52	104.72	106.75	106.2	106.2	106.3	106.34	107.24	105.96	105.84	105.64
105.17	105.13	106.37	104.48	106.72	105.28	105.08	106.27	103.76	104.55	106.06	105.89	103.87	104.97	103.81	106.73	104.05	105	104.73	104.64	104.65	105.47	104.47	104.04	106.15	105.07	105.47	105.92	105.97	105.49	106.52	104.45	105.09	106	105.89	106.83	105.57	105.43	104.37	106.18	103.58	104.22	105.32	104.75	105.66	105.67	106.92	106.46	105.26	105.42
111.97	113.71	113.65	112.41	112.3	112.33	113.9	111.87	111.77	112.75	112.35	112.35	111.83	111.61	113.4	113.15	111.95	112.17	113.03	111.5	113.35	112.58	111.8	112.56	112.36	112.84	112.07	113.57	114.63	112.36	113.46	112.13	111.68	113.23	111.29	111.42	113.33	112.51	113.37	114.37	113.4	110.79	111.76	112.07	113.31	112.64	113.75	113.77	112.73	113.95
105.24	105.39	104.42	105.52	104.56	108.1	107.17	106.39	106.13	105.47	106.63	105.97	104.23	104.87	106.7	105.27	105.18	106.07	105.79	106.91	107.77	104.52	105.24	104.75	106.32	105.15	107.17	105.49	105.74	105.19	105.47	104.47	106.45	104.74	106.25	106.26	105.9	104.05	105.56	105.3	105.37	106.8	105.75	106.49	105.04	105.73	106.38	105.2	105.51	106.52
110.76	110.65	112.97	111.52	110.73	110.17	111.09	112.13	110.29	111.21	110.68	109.28	110.19	109.69	111.58	110.61	111.99	112.28	111.45	109.7	112.24	110.47	110.89	109.46	110.52	110.57	111.29	110.98	112.64	113.47	111.96	110.38	110.38	111.76	113.14	109.97	111.12	112.95	110.12	110.82	112.2	110.54	110.12	110.49	110.84	111.77	110.81	112.48	110.28	110.19
107.5	106.63	107.98	105.59	105.77	107.53	106	106.11	107.4	106.91	108.25	106.2	104.46	107.14	107.34	105.35	107.18	106.66	108.04	106.11	107.87	105.24	106.26	107.42	106.31	107.91	107.75	107.33	108.1	106.31	105.54	106.34	106.93	106.79	106.56	107.09	107.37	106.46	106.76	106.43	104.89	108.08	107.08	108.08	106.61	106.38	106.7	105.32	108.73	108.6
104.75	105.54	104.5	103.99	105.9	105.42	105.06	104.82	104.17	104.34	104.63	104.97	105.32	104.88	105.04	105.56	104.2	103.87	104.9	105.62	106.07	105.72	105.51	104.34	104.23	103.89	104.54	105.75	105.27	105.36	102.8	105.31	102.71	104.47	105.11	104.52	105.54	104.92	102.98	106.73	104.11	104.49	104.99	105.07	103.95	105.02	104.21	105.65	105.09	104.96
111.28	110.52	110.92	113.58	111.42	111.64	110.56	110.28	110.79	112.55	110.35	112.36	111.27	111.93	112.02	112.18	112.26	112.99	111.02	109.88	112.24	109.33	110.7	111.51	112.06	111.75	111.97	110.77	111.19	110.22	110.4	111.4	110.89	109.88	112.52	113.06	110.87	110.57	113.3	109.78	111.44	110.93	111.39	112.42	111.91	112.25	110.73	110.48	111.48	111.1
105.95	104.03	103.82	104.41	105.83	104.57	104.15	104.34	105.21	105.25	104.04	103.92	104.49	104.11	104.92	105.3	104.24	104.08	104.47	104.5	103.93	103.59	104.91	105.82	105.86	105.73	103.35	103.46	105.42	103.76	103.37	104.62	105.7	104.17	105.11	103.99	103.78	104.83	105.16	105.73	104.14	103.17	104.63	104.17	103.61	104.08	105.28	105.31	103.07	104.7
105.88	106.49	106.67	106.3	106.5	106.19	106.75	106.72	106.4	107.07	105.6	106.09	105.02	104.02	106.58	106.38	106.89	105.72	106.28	106.42	106.62	108.09	107.2	106.02	107.09	105.91	107.83	106.16	108.66	107.1	106.97	106.93	105.15	108.74	105.83	106.09	105.33	106.63	105.84	105.72	106.05	106.32	104.14	107.41	106.04	107.74	107.96	107.93	107.23	105.88
106.85	106.07	105.36	106.87	105.45	106.45	106.07	106.28	104.72	104.88	105.25	106.03	106.65	105.66	107.03	105.04	105.36	107.85	106.04	105.56	105.94	107.26	106.07	105.1	106.42	104.83	107.53	106.1	105.86	106.25	105.33	106.47	105.06	105.68	106.58	105.74	104.33	107.47	106.17	106.4	106.05	108.01	107.23	106.55	105.15	107.21	106.53	105.48	104.39	106.41
100.18	100.89	101.07	101.28	100.43	100.19	101.45	101.2	100.63	100.02	101.43	101.46	99.416	101.15	100.69	102.88	101.28	101.5	100.88	99.98	100.61	101.81	99.654	101.32	99.919	101.35	103.06	99.723	99.477	101.75	100.67	100.05	101.78	99.714	100.62	101.03	100.65	101.43	99.932	99.079	100.83	100.73	100.49	102.88	100.97	101.33	100.42	97.894	98.681	101.26
107.19	104.61	105.47	102.48	102.52	103.86	104.19	104.21	104.87	102.68	104.01	103.49	103.68	103.98	102.79	103.45	104.91	103.56	103.78	102.51	105.11	104.04	102.72	104.07	103.7	103.41	103.57	102.46	104.43	103.83	103.96	103.81	101.76	104.96	104.22	104.39	104.69	105.31	104.59	103.98	104.21	104.03	104.66	103.84	103.79	106.22	103.69	103.95	103.27	104.2
111.56	110.6	110.71	113.19	111.09	111.53	111.94	110.62	110.02	111.75	111.39	110.59	112.32	110.8	110.69	110.55	111.18	112.4	112.26	111.81	112.37	111.29	111	112.18	110.36	112.54	111.63	111.5	112	111.07	112.09	110.54	110.61	110.82	111.21	112.02	111.57	112.02	110.49	111.33	111.14	111.66	112.34	111.25	110.11	110.43	111.54	111.68	110.85	112.61
106.87	105.53	106.13	107.33	106.61	107.16	106.57	105.56	107.82	106.46	106.35	106.57	107.06	105.93	108.24	106.9	107.21	107.8	106.12	107.77	106.28	106.07	106.33	106.49	105.73	107.38	105.98	105.47	106.04	105.8	106.26	105.81	105.6	105.87	105.92	105.33	105.68	107.23	104.81	105.16	105.64	104.93	107.7	107.47	106.17	105.64	107.28	105.95	106.07	108.41
115.14	118.15	117.46	117.05	118.4	117.14	117.32	118.7	117.67	118.95	118.68	116.98	118.79	118.71	118.96	116.01	117.93	115.51	117.25	118.72	117	118.06	118.66	117.69	117.63	117.26	116.79	115.42	116.87	118.56	117.14	114.6	117.12	119.4	117.22	119.15	118.33	117.97	117.16	117.49	119.3	117.44	118.88	117.27	117.28	118.28	116.04	117.23	118.29	117.92
108.14	107.74	107.89	105.06	107.05	106.27	107.39	103.98	107.53	108.02	106.54	106.23	107.24	105.29	106.19	104.89	106.7	106.3	105.29	106.53	106.18	106.81	107.1	105.58	107.08	106.93	105.8	106.33	105.96	106.71	106.23	106.39	107.19	107.24	108.01	107.7	106.72	105.97	105.43	107.81	106.32	107.97	106.44	104.56	106.76	106.34	106.42	106.54	105.59	104.91
111.25	111.28	111.79	112.47	112.5	112.26	111.08	111.53	114.47	112.04	111.73	111.35	112.97	111.36	113.74	112.64	111.49	112.67	111.94	112.89	112.67	112.5	111.91	111.85	111.23	111.52	110.79	112.69	111.81	110.74	112.39	112.34	111.13	112.14	111.95	111.86	112.81	111.89	109.98	112.36	110.75	111.69	110.74	113.02	112.47	112.57	111.17	109.69	111.75	112.19
105.63	107.05	107.8	105.76	106.89	106.84	106.96	107.47	105.62	106.89	108.76	107.84	106.99	106.32	107.56	104.59	106.05	105.39	106.54	106.55	107.61	108.4	106.52	107.35	106.59	106.4	104.78	107.6	109.21	107.16	108.45	106.55	109.41	106.65	105.75	106.92	106.35	107.18	107.54	107.71	104.87	106.14	106.82	107.06	107.44	105.56	107.76	106.93	107.34	106.67
98.626	100.55	99.355	98.643	100.27	97.645	99.075	100.35	99.586	100.25	99.257	99.886	99.798	98.744	100	100.93	99.747	99.874	98.713	100.12	98.678	99.702	99.984	99.751	99.739	99.028	99.589	101.23	100.66	99.219	100.3	98.922	99.386	99.401	98.394	100.48	98.669	100.05	100.64	101.44	99.349	99.061	99.714	99.703	99.647	99.721	99.687	100.22	100.74	98.514
109.7	111.87	111.96	110.62	112.39	111.83	112.6	111.26	111.62	111.12	111.99	111.9	111.74	110.69	114.6	112.5	111.32	112.65	110.3	111.26	111.94	111.85	111.93	111.46	111.31	111.41	111	110.69	112.85	109.77	112.39	111.11	111.12	110.85	110.82	112.12	111.71	114.14	112.3	110.86	110.91	110.2	111.35	111.96	111.93	110.96	111.41	112.82	111.46	110.83
106.28	106.64	107.74	106.11	106.34	106.12	107.84	106.56	106.37	107.7	107.39	105.24	106.65	107.84	107.46	107.84	107.78	107.59	107.5	105.84	107.18	106.63	105.82	105.78	105.49	107.22	106.72	106.71	108.41	105.44	107.24	107.22	106.48	106.62	105.94	106.99	106.11	108.02	106.09	106.48	107.15	108.48	106.76	106.32	108.4	106.21	106.79	105.97	106.99	106.48
99.508	99.51	99.722	99.855	99.331	100.37	100.07	99.507	99.233	99.684	99.427	99.873	101.19	100.14	101.07	101.91	100.65	99.292	99.755	101.73	100.01	100.06	100.65	99.125	101	99.749	101.58	101.1	100.08	99.54	98.317	100.21	100.32	98.552	100.15	100.85	99.458	100.47	101.37	100.86	101.43	100.45	99.169	100.05	100.3	99.74	99.409	101.14	100.19	99.952
105.01	106.89	103.92	104.38	105	103.51	103.92	103.8	103.23	104.08	103.91	103.56	103.72	104.44	103.93	103.94	103.99	103.9	105.62	105.6	103.51	103.78	104.03	103.09	105.25	103.91	105.11	103.07	104.33	105.9	103.89	102.95	105.17	104.82	102.28	103.45	104.75	103.9	103.62	105.22	105.17	103.98	103.51	103.25	103.46	104.88	103.97	104.03	104.19	105.56
106.64	105.62	107.48	105.84	105.89	105.38	106.24	104.95	106.03	105.48	106.67	104.98	107.21	106.52	106.93	106.8	106.47	106.77	106.4	105.58	107.04	105.91	105	106.31	106.03	105.78	106.55	106.61	106.57	106.03	106.44	105.62	107.5	107.46	106.11	106.76	105.47	105.17	106.68	107.03	104.46	105.78	107.91	106.98	105.86	106.5	107.17	105.94	106.59	106.52
111.02	112.31	110.44	110.68	112.25	111.42	111.73	112.14	112.77	112.25	111.29	109.92	111.56	112.33	111.64	113.83	113.11	110.05	112.74	110.38	112.62	112.59	113.13	112.5	109.02	111.55	111.69	111.13	111.74	112.33	111.14	111.57	111.96	110.43	112.23	113.4	112.41	111.86	111.12	112.25	112.17	111.53	112.42	112.07	110.88	111.5	111.48	111.4	110.96	110.59
112.25	113.6	113.8	111.27	112.41	112.77	113.6	113.66	113.15	113.52	114.66	112.25	112.2	112.38	112.85	112.9	112.8	111.18	113.63	112.6	113.38	112.73	112.05	112.28	112.62	112.4	112	114.23	113.23	113.5	113.18	111.59	113.64	112.15	113.2	112.53	114.22	112.65	112.86	112.25	113.77	113.86	113.52	113.27	113.42	112.02	113.42	111.99	113.46	112.63
105.28	105.61	105.51	107.31	105.06	105.11	105.96	105.59	106.26	105.34	105.91	106.6	106.64	104.55	105.46	106.71	106.72	104.67	105.49	103.93	106.08	106.71	105.33	106.05	106.83	106.06	107.15	106.38	106.67	104	104.75	106.08	105.74	105.05	105.59	106.06	104.3	103.25	106.63	105.31	104.56	104.16	105.64	104.6	105.58	105.15	107.24	105.2	104.16	105.74
111.74	112.41	112.07	112.11	113.3	110.54	112.19	113.51	112.42	110.61	111.68	112.25	110.82	110.05	111.76	113.36	109.83	112.19	111.84	111.18	112.67	111.69	110.97	110.75	110.89	111.46	112.59	113.7	112.19	111.37	111.33	110.75	111.92	112.17	111.77	109.78	113.93	112.36	112.61	113.55	112.25	111.7	112.8	112.82	109.35	110.63	111.59	113.38	113.27	112.8
116.16	117.24	113.81	114.92	115.9	115.72	114.82	115.74	116.39	117.17	117.27	116.4	115.43	116.67	117.82	116.75	115.49	116.68	116.2	115.84	117.53	116.54	115.18	117.17	115.97	116.12	117.68	115.61	117	116.16	114.63	115.55	116.07	117.52	116.22	115.13	116.11	116.01	116.83	113.41	115.88	116.67	116.1	116.67	117.44	115.62	115.46	116.61	116.43	116.54
104.74	104.96	107.19	106.64	105.77	106.26	106.1	106.64	107.07	107.45	107.02	104.36	105.02	105.93	105.95	106.31	106.65	106.52	106.41	107.76	106.03	106.35	107.29	106.99	107.14	105.02	106.36	105.36	107.04	107.01	105.05	106.76	107.09	105.59	107.67	106.03	107.08	106.11	105.76	106.98	106.19	108.64	107.45	106.32	106.28	107.85	106.83	104.87	106.04	105.47
110.15	109.56	110.14	111.24	110.34	110.25	110.27	111.29	109.46	110.47	110.07	110.56	109.09	110.53	111.05	110.95	111.61	111.69	109.79	110.25	109.98	109.57	110.81	109.43	109.32	108.8	110.08	110.4	108.35	110.65	109.71	110.54	109.43	110.84	110.28	111.05	110.15	110.93	108.45	111.52	111.01	109.91	109.85	110.47	110.24	111.6	108.12	111.12	110.17	111.52
104.48	105.1	105.48	103.86	106.34	105.48	105.21	107.66	106.59	106.68	106.7	104.05	105.55	105.71	104.98	105.55	105.11	106.35	105.14	106.04	106.92	104.31	105.47	106.28	104.55	106.43	105.86	106.05	107.13	105.45	106.46	105.12	105.81	105.16	105.83	105.8	107.52	107.83	106.32	104.53	106.36	106.17	105.31	105.83	104.55	105.35	105.96	106.46	105.26	105.22
98.549	99.104	98.849	100.97	99.99	99.484	99.492	99.599	101.87	100.68	99.655	100.61	100.52	97.911	100.1	99.092	100.51	99.202	101.77	100.46	101.06	99.511	99.214	98.992	98.38	99.863	100.26	99.519	98.98	98.731	99.872	100.2	101.04	98.048	100	100.12	99.902	101.4	100.3	100.11	99.622	97.23	99.542	99.963	97.393	99.526	99.702	98.282	100.7	100.23
100.06	101.02	100.94	101.2	101.96	101.99	101.1	99.617	102.71	99.396	100.63	101.19	100.92	101.96	102.48	100.45	100.95	100.86	101.66	101.25	102.82	101.22	100.63	101.87	100.97	99.734	100.64	102.38	100.48	101.89	100.92	99.692	101.6	101.05	101.78	101.48	102.17	100.57	100.95	101.25	102.54	102.29	101.13	101.75	99.831	100.68	100.8	101.57	100.26	101.35
99.383	100.77	98.624	101	100.76	100.19	102.35	100.5	100.73	100.24	99.303	99.03	98.72	100.72	101.66	99.722	99.731	100.55	99.148	100.4	99.16	100.25	101.05	98.197	99.086	100.73	102.3	98.253	100.11	99.408	99.91	99.785	100.01	99.746	98.915	99.361	100.19	99.712	97.639	99.691	99.265	99.493	99.454	99.315	99.32	101.42	101.05	98.17	100.59	99.666
103.96	105.27	103.68	105.38	103.44	104.07	105.15	102.73	104.09	103.45	104.31	103.79	103.41	105.27	104.64	103.42	106.01	104.21	103.25	104.77	104.77	102.94	105.57	102.4	102.75	104.63	103.72	104.84	102.55	103.13	103.46	101.88	102.62	104.64	104.49	103.78	103.17	104.77	106.11	104.87	105.47	103.27	103.76	105.19	104.92	104.3	104.18	104.94	103.74	104.26
106	105.62	106.27	105.92	105.15	104.92	104.59	105.47	106.44	106.62	106.66	104.73	106.35	105.3	107.8	105.82	105.45	105.76	105.77	106.55	105.37	105.36	106.84	106.39	105.23	104.99	104.66	105.02	104.66	107.23	104.43	105.3	106.32	104.83	105.42	105.09	106.18	102.51	106.19	104.1	104.47	106.51	105.6	104.85	105.37	104.6	105.34	106.33	105.85	107.75
104.09	104.16	104.27	104.25	104.43	104.92	105.65	104.93	104.04	104.89	104.23	104.73	105.14	104.52	105.22	102.23	104.3	104.56	104.7	105.33	105.08	103.89	104.64	105.98	106.19	104.51	103.97	106.19	105.12	104.1	105.38	103.59	103.34	102.39	105.89	106.7	104.33	103.72	104.56	105.82	105.18	104.65	103.89	104.82	105.75	104.06	103.82	105.23	102.92	105.4
103.84	104.72	103.9	103.33	104.33	104.72	103.85	102.76	104.33	103.51	105.18	104.41	103.44	104.06	105.01	103.63	105.2	104.33	105.53	103.94	104.01	103.17	104.79	103.28	103.64	104.32	104.92	104.22	105.21	103.41	104.67	106.81	102.71	105.03	105.59	104.12	105.25	105.47	103.21	104.31	105.83	103.6	103.41	105.15	103.82	103.5	105.13	103.3	103.87	104.52
113.47	112.75	113.84	113.47	113.75	113.78	112.93	113.83	113.12	113.49	113.67	112.61	113.37	111.76	113.45	112.52	113.65	112.22	113.07	112.23	111.91	112.87	112.1	112.38	114.1	112.43	114.25	112.33	112.75	114.38	112.98	114.26	112.37	110.93	113.14	111.65	112.86	112.95	113.67	111.82	112.67	113.98	113.22	113.25	114.27	113.51	112.82	113.67	113.1	112.98
100.36	100.83	102.48	101.85	100.21	99.885	99.693	101.79	100.15	101.95	102.25	100.18	101.24	99.29	100.43	100.57	98.885	101.03	101.36	100.76	101.36	99.031	101.52	101.13	99.941	99.207	101.08	101.39	101.2	100.64	101.65	101.03	101.07	99.485	101.6	99.508	101.13	99.757	100.18	100.41	98.862	101.04	99.435	101.57	101.03	100.96	101.12	101.48	102.1	98.774
112.63	112.52	112.13	111.9	112.15	111.35	112.07	112.37	114.29	111.73	110.49	113.3	111.8	112.15	111.5	110.81	111.85	112.62	110.54	112.06	111.11	111.39	111.8	111.69	111.1	110.86	111.13	111.83	110.76	113.45	112.61	112.18	111.48	112.69	112.57	111.29	114.13	110.75	111.05	112.17	111.57	112.09	110.98	112.34	113.54	113.29	111.97	111.36	111.25	111.9
103.57	105.39	104.85	104.45	104.72	106.07	104.68	104.26	103.44	105.02	106.03	104.19	105.98	105.72	105.31	105.53	105.1	106.52	105.47	105.1	104.43	105.81	104.62	105.18	103.6	104.01	103.37	104.72	105.37	104.46	105.4	106.27	106.51	105.82	105.64	107.08	102.8	104.95	104.1	105.98	106.23	103.7	105.76	105.14	104.74	104.44	103.5	105.83	104.71	104.16
97.209	99.787	100.98	99.685	99.81	98.843	100.72	100.54	100.28	101.66	100.04	99.312	100.15	98.919	100.47	100.84	99.67	99.114	100.5	101.7	101.17	99.211	99.109	100.83	100.15	98.252	101.74	100.11	98.02	100.83	99.656	100.37	99.426	99.954	99.689	102.22	98.608	99.446	100.15	98.589	100.42	100.47	99.532	99.779	100.87	100.41	100.27	99.091	100.47	99.142
106.86	108.22	106.28	107.89	107.14	106.74	105.4	106.66	107.6	106.14	108.67	108.24	106.08	106.92	108.61	105.46	107.97	106.87	106.83	107.17	108.5	107.24	106.97	106.12	105.85	106.94	106.6	106.68	109.33	105.63	105.28	107.13	106.32	108.1	106.96	108.33	106.33	107.05	106.58	106.11	107.38	107.48	107.8	107.59	107.03	107.36	106.13	106.81	107.53	107.28
111.63	112.2	110.93	111.33	112.4	112.59	112.58	111.66	111.52	112.41	112.19	112.65	111.21	112.56	110.97	111.9	113.32	113.32	112.11	113.21	110.19	111.43	111.42	112.3	112.64	112.06	111.03	112.45	111.38	113.07	111.17	112.97	111.81	112.57	112.87	108.64	111.24	110.86	112	113.75	110.82	112.16	112.53	112	111.51	113.08	110.98	111.49	111.66	112.67
106.13	105.75	104.82	105.08	106.73	105.97	106.38	106.32	106.53	107.23	106.49	103.48	105.69	105.89	106.44	106.15	106.73	105.64	108.57	105.08	107.39	105.64	105.27	105.21	105.46	106.38	105.95	104.71	106.2	104.33	105.49	106.25	106.35	107.05	105.41	106.43	105.78	104.54	105.41	104.58	104.64	105.09	106.57	104.5	106.01	105.86	106.01	105.84	104.31	105.85
102.31	100.61	100.34	102.08	100.1	102.5	98.918	100.83	101.2	101.65	100.89	99.981	100.63	102.71	102.08	100.32	101.44	99.648	101	101.42	100.4	101.48	99.744	101.51	100.28	101.71	103.22	102.24	100.44	99.778	98.954	101.89	100.66	101.45	100.88	100.35	100.9	100.64	99.61	101.82	101.86	100.3	99.68	102.05	99.944	101.1	100.03	100.54	100.43	100.25
105.99	105.88	105.32	105.79	105.52	104.36	105.85	105.82	105.74	105.23	105.81	105.89	105.49	106.02	106.25	106.3	106.25	104.29	106.55	105.16	106.34	106.7	106.67	106.19	106.17	106.03	106.19	105.86	106.52	106.05	106.47	105.72	105.96	106.26	105.7	106.22	104.32	106.58	106.69	106.11	106.39	106.22	104.71	106.47	105.31	106.66	106.33	105.3	104.6	105.57
104.95	107.13	107.92	105.97	105.73	106.28	105.74	106.5	104.62	106.71	106.97	105.17	106.2	106.32	102.96	105.37	105.8	105.62	105.08	106.72	105	106.15	106.59	104.87	106.31	105.08	105.62	106.35	104.9	105.89	104.78	106.1	105.05	105.44	106.3	103.54	105.77	106.68	106.11	105.46	106.82	106.29	107.2	106.52	106.85	106.89	105.49	107.73	106.06	104.32
109.78	109.25	108.87	111.51	111.37	109.59	111.69	111.02	110.58	109.5	111.53	111.09	109.6	110.4	110.2	111.65	108.81	110.3	112.61	109.75	110.84	109.2	110.74	112.14	110.55	111.62	111.41	111.95	110.26	110.02	111.1	111.74	110.47	112.56	111.75	110.53	109.3	112.59	110.24	108.36	109.74	110.16	112.08	109.44	110.54	109.8	112.09	110.4	110.18	109.53
117.82	116.93	115.45	116.91	115.75	116.86	115.27	116.32	116.5	117.85	118.08	115.76	116.97	115.94	115.77	114.1	113.88	115.36	116.46	115.43	116.59	117.58	116.29	116.81	116.9	116.35	114.86	116.84	114.35	116.44	118.37	115.68	115.42	117.15	113.83	116.29	116.56	116.36	116.38	116.78	115.54	116.37	115.89	116.86	116.53	116.49	115.44	115.36	116	115.91
105.48	105.3	105.66	103.47	106.04	104.7	105.3	105.52	105.27	105.84	103.74	106.23	106.6	106.66	106.95	105.44	104.72	106.16	106.01	104.45	107.35	106.66	105.14	105.01	105.47	106.57	105.79	104.3	104.64	106.72	106.32	106.19	104.3	105.66	105.66	105.72	107.24	104.77	104.97	105.48	105.07	106.54	103.99	107.56	106.46	104.74	106.33	103.78	105.5	106.68
107.89	106.13	106.87	107.95	105.74	106.7	105.34	105.05	106.91	105.11	106.17	105.6	106.8	106.84	106.76	105.68	107.07	108.4	106.46	105.6	106.4	107.77	104.97	107.74	106.74	103.84	106.33	105.89	105.85	106.47	106.41	105.8	107.21	107.6	106.56	105.45	107.07	106.64	105.78	108.59	105.82	106.78	106.15	105.87	108.17	106.92	108.97	106.98	107.87	107.16
110.14	107.55	108.92	108.68	109.72	109.72	111.03	110.14	108.66	110.02	109.32	110.04	109.32	111.41	110.75	109.14	109.32	111.53	109.7	111.48	110.93	110.02	108.65	110.42	109.85	109.72	109.2	109.95	109.07	109.35	111.61	111.18	109.05	109.56	110.18	109.13	110.14	110.58	109.82	109.28	109.66	108.88	108.95	108.51	111.65	108.92	109.87	110.9	108.73	108.67
113.28	113.32	113.53	113.98	112.11	113.39	112.47	113.8	111.97	112.62	113.31	111.01	113.02	111.14	114.33	112.51	113.04	113.27	112.52	112.45	112.47	112.81	112.57	112.01	110.73	113.73	114.09	113.24	111.17	113.36	112.78	113.93	112.72	112.24	114.6	112.12	112.67	112.73	112.68	112.75	111.6	111.41	112.16	114.27	113.61	113.8	114.17	111.96	112.19	113.68
114.04	113.28	113.24	112.94	112.01	114.36	113.17	113.79	113.02	113.38	111.76	113.22	112.73	112.85	112.49	111.89	112.78	112.76	113.3	113.98	112.42	111.78	111.98	113.89	112.7	112.78	109.69	113.68	113.04	114.25	112.67	113.35	111.14	112.82	111.53	113.2	114.62	112.82	113.74	112.33	112.2	111.5	112.2	114.64	113.62	112.36	111.72	111.12	112.72	111.9
109	109.66	110.84	111.23	108.32	110.27	110.16	108.71	111.18	110.08	110.75	109.67	110.94	111.19	110.15	112.3	109.9	111.11	109.88	110.22	110.21	109.08	112.25	110.16	110.68	110.62	110.21	110.77	109.11	109.89	111.21	112.11	110.73	110.62	111.1	110.58	111.07	111.45	110.95	111.09	111.56	108.63	109.74	109.5	110.59	111.69	110.81	110.27	112.11	110.95
104.93	105.46	104.97	103.94	103.32	104.13	104.13	104.12	102.1	104.22	103.5	106.01	104.75	102.47	103.56	106.62	104.17	102.73	104.4	104.6	104.27	104.08	106.17	104.37	103.88	103.75	105.04	103.04	104.32	103.97	107.12	106.01	104.17	105.91	104.58	104	103.33	104.66	104.58	104.75	104.64	103.85	105.55	106.58	103.09	105.22	103.76	105.47	104.14	104.98
105.95	103.8	106.51	106.55	106.41	104.48	105.13	105.58	106.44	105.3	105.77	105.96	105.86	105.79	106.92	106.62	104.46	106.86	105.35	106.37	104.37	107.35	105.31	105.45	106.46	107.96	104.87	105.38	104.54	106.04	106.29	106.86	106.72	104.03	106.16	106.03	107.46	105.9	106.79	104.97	105.63	106.76	104.54	105.54	105.67	106.23	105.72	105.6	105.54	105.61
112.14	111.07	111.68	112.18	111.42	112.36	110.68	110.76	112.05	112.43	111.84	112.35	112.01	111.71	110.51	111.17	112.98	112.63	112.49	111.5	111.93	110.46	110.11	111.19	111.73	112.68	111.14	111.18	112.22	112.72	112.56	111.64	110.51	113.42	110.15	113.21	111.74	112.21	110.76	111.29	111.51	111.71	112.04	109.39	111.86	111.85	113.46	111.62	110.95	111.9
109.93	110.33	109.18	108.46	109.44	110.54	110.43	109.95	110.93	109.36	108.88	108.37	110.18	108.72	109.34	109.85	110.78	110.15	109.86	110.43	109.38	110.26	111.43	109.17	110.63	109.79	110.06	109.42	111.08	109.91	110.29	108.66	108.26	110.45	108.83	110.05	108.86	110.71	110.06	109.21	110.54	108.93	110.3	109.38	111.28	110.35	109.17	109.79	110.59	111.64
110.65	112.63	111.7	111.5	112.56	111.46	112.18	111.07	112.08	112.15	111.4	112.38	111.34	112.56	112.5	110.96	112.05	110.67	110.79	113.03	110.61	111.55	112.26	112.35	113.36	111.93	111.42	111.5	111.93	111.9	111.89	112.05	111.27	111.33	112.45	111.95	111.53	111.96	113.46	112.57	110.54	112.54	113.88	112.51	112.15	111.66	113.07	111.72	111.25	109.38
103.83	104.95	106.42	104.32	103.99	104.4	105.02	103.54	105.17	103.51	103.83	104.15	104.71	103.95	104.89	103.39	104.51	102.97	103.34	105.17	104.89	102.46	104.89	104.23	103.31	104.19	104.77	104.52	104.45	104.69	103.85	104.78	105.33	103.53	105.11	103.62	103.39	103.97	103.64	106.65	104.58	105.19	104.17	104.08	104.68	105.94	105.09	103.94	103.35	103.56
105.77	105.83	103.76	105.36	103.93	104.39	104.53	107.79	106.09	105.46	105	104.92	105.99	106.8	106.71	104.97	104.89	105.94	105.66	106.38	106.21	106.81	105.09	106.34	104.86	106.73	105.49	105.72	105.98	106.67	105.76	104.73	105.17	105.74	105.39	106.85	105.71	105.62	105.73	105.96	106.25	103.35	105.41	106.11	105.5	104.49	105.99	104.69	106.24	105.45
106.58	104.52	104.19	105.08	104.75	103.85	105.81	107.66	105.97	105.9	105.41	106.11	105.52	105.24	106.11	105.04	106.21	104.78	104.24	105.96	105.75	105.68	105.01	105.65	105.14	106.85	103.89	105	106.04	105.45	103.45	103.39	105.02	105.31	104.92	106.83	104.67	104.02	105.33	106.58	104.83	105.3	106.84	106.14	106.71	105.01	105.58	105.87	104.25	105.3
110.23	109.62	110.41	109.56	110.79	109.57	110.42	110.04	109.43	110.06	110.93	110.16	110.43	110.15	108.8	109.36	108.82	110.47	109.43	110.49	110.08	108.58	109.99	110.07	110.02	110.9	110.14	109.41	108.98	109.72	109.46	109.29	110.6	109.99	111.47	109.04	108.77	109.44	109.82	109.67	110.94	109.43	110.37	111.28	109.89	109.45	110.33	108.91	109.96	109.01
108.12	107.78	105.73	106.85	107.83	106.79	105.71	106.72	106.27	104.75	107	107.08	107.55	107.5	107.38	106.7	107.7	107.34	107.67	106.81	106.97	107.2	106.75	107.42	108.6	108.89	106.92	108.11	105.92	107.42	107.94	106.84	108.15	107.37	107.72	106.32	109.53	106.37	107.98	107.73	106.52	107.79	106.94	108.19	106.45	106.44	106.16	103.4	106.42	106.96
105.12	102.65	103.66	105.52	103.07	101.84	105.64	104.18	105.12	104.09	104.21	103.23	104.05	103.29	103.61	104.09	104.55	103.02	103.43	105.01	104.92	104.28	104.62	104.86	106.15	105.29	103.83	102.55	104.42	104.47	103.14	103.02	104.41	102.67	104.21	104.66	103.48	104.69	103.61	106.28	103.37	102.46	103.93	104.84	102.22	103.79	102.93	103.45	103.78	104.37
103.5	104.74	104.54	105.49	107.15	106.09	106.93	105.01	104.45	106.17	104.93	106.47	105.83	105.25	103.9	103.91	104.91	104.29	105.36	106.74	105.68	106.24	106.72	105.88	106.68	106.1	105.7	105.23	105.85	105.01	105.95	103.91	106.27	105.94	105.64	104.09	105.35	106.26	106.03	105.77	105.84	104.57	104.9	105.49	106.18	105.68	107.6	104.65	104.85	106.87
113.45	112.63	112.69	113.58	113.97	113.17	113.31	112.16	114.48	113.23	114.8	112.87	112.98	113.26	113.07	112.45	113.79	113.52	111.63	112.52	113.04	111.74	112.76	112.85	112.64	114.97	113.02	113.63	113.54	111.71	111.87	113.5	113.21	110.88	111.79	111.83	112.58	112.85	115.83	112.33	112.27	111.82	111.86	114.51	113.45	113.99	111.55	113.42	112.79	112.2
109.96	110.12	110.8	109.5	110.61	110.02	110.39	110.69	110.61	109.77	110.3	110.01	110.88	110.22	111.33	110.79	110.42	110.13	112.09	108.89	110.76	110.07	110.74	111.27	109.54	110.46	110.7	110.43	111.29	111.37	110.61	110.79	111.32	111.67	113.27	111.52	110.14	109.25	110.52	110.93	109.47	111.51	109.31	110.47	109.93	109.91	110.4	110.59	110.4	111.05
111.76	111.6	111.17	110.77	113.05	110.93	110.84	112.37	112.41	111.2	111.6	109.89	111.01	111.45	110.35	110.89	112.23	111.38	111.86	110.47	110.12	110.95	110.93	111.75	110.86	111.67	112.15	111.76	111.74	111.37	111.34	111.26	111.91	111.23	112.06	108.18	112.78	110.76	111.78	111.89	112	112.26	112.87	112.3	110.83	110.95	111.93	111.12	112	109.99
111.99	113.69	111.31	112.44	112.62	112.68	112.65	111.2	112.04	111.94	111.3	111.32	110.09	111.58	112.29	113.61	108.66	111.65	111.08	110.03	111.51	112.22	111.48	111.47	112.17	111.94	111.33	111.86	111.28	112.04	110.27	111.06	110.38	112	111.61	111.44	113.68	111.4	110.92	113.39	110.85	112.11	110.94	110.83	112.11	111.08	111.7	110.72	110.97	111.2
105.47	106.74	107.93	107.4	105.71	106.87	104.71	105.72	105.75	105.71	105.29	107.58	105.42	106.74	105.31	105.3	106.56	105.09	104.89	106.96	105.91	105.89	105.02	105.36	106.12	106.67	105.5	105.66	104.39	105.76	106.87	104.88	106.71	106.71	104.04	107.09	106.19	106.63	105.21	107.8	105.84	106.7	106.6	106.81	105.11	105.06	105.69	106.44	106.15	107.62
99.322	101.33	100.84	100.63	98.759	100.98	101.42	99.625	101.97	100.62	101.16	100.34	99.821	100.35	100.26	100.32	100.92	100.29	98.585	101.7	101.33	100.79	100.22	99.561	100.74	101.25	99.6	101.02	101.86	101	101.63	101.22	100.48	100.97	100.68	100.82	101.42	101.34	100.78	100.94	101.78	99.709	101.61	100.31	101.88	99.259	100.97	100.72	100.24	101.07
105.88	105.73	106.7	106.53	106.49	105.61	107.64	106.36	105.35	107.15	105.06	108.03	106.76	106.37	107.41	106.95	106.1	107.99	106.86	108.59	105.62	105.38	106.19	106.2	107.12	108.09	108.43	107.88	106.54	108.53	107.9	107.62	107.61	107.53	106.44	106.88	105.09	106.19	107.29	106.22	106.17	106.71	106.41	106.69	106.98	106.59	107.05	108.01	107.18	107.92
105.52	105.69	106.82	105.95	104.74	104.65	106.17	105.55	105.21	105.8	106.89	104.74	105.15	105.24	106.27	105.27	105.61	105.43	106.14	104.29	105.02	106.03	105.2	105.06	103.91	105.37	104.19	105.41	104.06	105.64	105.7	105.01	103.88	104.9	105.9	105.47	104.13	105.95	106.12	104.9	104.93	105.49	105.59	104.38	105.38	104.44	106.52	104.89	106.12	105.51
104.12	105.88	106.06	106.65	105.36	105.66	105.91	105.49	105.43	104.95	105.48	106.43	105.49	107.8	107.97	105.6	105.62	104.98	104.76	105.22	105.06	104.71	105.82	105.26	106.14	106.21	105.78	105.87	104.19	107.19	106.26	105	105.7	105.82	106.57	104.28	106.59	105.84	105.57	105.35	106.45	106.29	106.09	106.25	105.7	104.92	105.18	104.43	104.12	105.63
112.32	112.15	110.59	110.34	110.83	112.1	110.29	111.35	112.52	112.89	112.35	112.24	111.64	111.09	110.17	111.33	111.95	110.65	110	111.65	111.66	112.52	110.4	112.3	112.38	108.29	110.9	110.06	109.81	112.31	110.83	112.21	112.35	110.2	110.91	110.76	110.21	110.36	110.94	110.69	111.19	110.99	110.68	110.14	111.45	112.86	112.76	111.51	112.28	111.87
106.16	105.57	104.06	106.38	105.77	105.33	104.59	105.46	104.91	104.83	104.2	104.98	105.19	105.87	106.23	105.29	106.32	105.13	105.85	104.95	104.98	104.92	105.33	104.62	105.81	106.6	105.46	104.17	104	106.68	106.25	105.19	105.96	104.56	105.75	105.39	106.29	105.74	104.76	105.07	106.09	104.52	107.18	105.23	104.7	105.29	105.67	104.66	104.19	105.24
104.62	104.39	104.13	104.75	104.96	106.64	103.92	104.78	104.59	104.35	105.44	105.06	103.05	104.15	103.25	104.65	104.33	103.36	104.94	105.58	103.74	104.81	105.45	104.1	103.87	105.12	103.2	105.72	104.84	104.91	103.97	105.87	103.79	105.81	104.98	105.84	104.47	103.48	104.06	105.17	105.45	105.68	106.73	105.25	104.61	105.07	103.2	104.47	104.44	105.1
106.95	106.08	106.53	107.14	106.63	106.98	105.16	105.01	108.13	105.84	106.95	106.48	106.48	106.51	106.81	105.91	106.35	106.32	106.68	105.1	105.67	104.79	106.27	107.47	105.11	106.63	107.16	105.52	106.35	106.64	106.96	106.76	105.92	107.94	105.97	105.78	106.72	105.86	107.65	106.8	106.69	105.37	105.4	106.84	105.63	105.77	104.77	106.14	106.57	107.47
99.355	97.674	100.22	99.72	100.33	99.725	99.473	99.606	100.09	99.805	99.992	98.543	101.09	99.04	99.759	100.49	101.58	101.18	99.742	100.53	97.757	97.758	98.423	101.25	100.32	99.54	99.471	99.18	100.43	99.103	98.008	99.471	101.42	101.71	100.46	98.96	99.919	99.5	100.19	100.72	100.48	100.54	98.495	99.279	98.926	100.48	100.65	99.382	99.587	99.593
105.06	103.39	105.66	105.46	105.82	105.1	106.98	106.49	105.99	105.37	107.34	105.23	104.06	105.31	106.6	104.83	106.19	105	106.01	105.84	105.32	105.44	105.98	105.98	105.64	105.46	106.11	106.01	105.91	105.59	104.26	105.02	105.02	105.35	104.55	104.39	106.26	105.59	104.4	106.61	104.52	105.37	105.53	105.34	105.43	104.59	106.91	105.4	104.98	105.09
111.47	110.35	111.19	110.88	111.14	111.72	112.6	111.59	110.91	111.93	110.78	110.37	110.26	110.16	107.96	109.68	110.76	110.77	111.27	111.01	111.94	111.03	111.61	111.25	111.18	112.66	112.64	111.49	110.2	110.81	109.98	111.65	111.05	111.02	111.64	111.93	112.74	112.11	112.07	110.13	111.46	112.1	110.34	112.15	110.75	110.42	111.27	110.79	109.44	111.67
112.03	108.93	109.79	110.99	109.46	110.33	109.92	110.05	110.02	110.28	110.84	109.96	109.63	110.1	111.94	109.95	110.76	109.78	110.55	111.28	111.03	108.29	109.53	109.45	109.34	111.47	110.62	110.61	110.59	109.71	110.66	110.91	110.32	109.2	111.5	109.8	109.16	110.75	109.58	110.65	110.85	109.87	108.51	110.12	109.82	109.57	108.43	109.99	109.65	109.52
105.42	106.52	106.86	106.96	106.14	104.31	106.27	106.72	105.98	105.16	106.08	106.24	107.17	106.13	106.56	106.24	104.99	106.5	105.46	107.27	107.15	104.3	107.82	106.85	105	105.44	107.08	107.74	105.96	106.2	104.8	105.69	106.46	106.04	107.9	106.1	106.51	105.09	103.82	105	105.59	105.88	106.35	106.97	104.78	106.64	105.69	105.79	105.2	106.73
103.87	105.74	105.48	106.33	105.27	104.34	105.24	106.33	107.02	105.92	106.01	105.73	105.08	105.32	105.83	106.07	105.26	106.03	104.88	106.73	103.52	106.47	106.11	107.84	106.12	106.23	105.04	105.4	105.84	105.88	104.43	105.03	104.84	105.51	103.62	105.76	105.82	105.63	105.71	106.19	106.02	105.28	105.85	104.84	104.84	106.28	107.04	106.05	106.17	105.13
105.35	107.2	106.12	105.75	106.9	107.42	106.66	105.55	106.3	107.09	107.04	106.75	107	107.27	107.4	106.57	106.5	106.91	106.84	107.47	104.8	105.85	106.06	108.68	107.05	106.39	106.46	107.71	103.99	108.09	107.64	107.22	106.79	106.68	106.42	105.64	106.83	105.64	107.58	105.93	107.11	107.37	108	106.27	105.98	106.29	105.9	107.87	107.85	105.5
111.3	110.32	109.92	109.7	110.21	110.16	110.67	111.04	110.9	110.78	108.79	109.45	109.98	111.67	112.15	110.55	110.19	110.35	109.85	109.9	108.85	110.77	110.62	111.2	111.89	110.37	111.77	110.88	109.67	110.58	110.58	111.94	111.46	111.35	109.13	109.95	110.55	110.76	110.37	110.96	111.32	110.57	110.48	108.77	109.03	111.02	110.37	110.43	110.45	110.3
106.14	108	108.3	107.23	106.71	106.75	106.29	105.48	105.34	107.08	105.84	107.75	106.56	104.66	106.71	106.92	105.4	105.46	107.58	106.7	107.55	107.31	104.86	107.03	105.34	107.02	106.37	105.01	105.51	107.2	106.6	105.57	108.23	106.21	107.26	107.6	105.78	105.19	105.45	106.13	107.39	107.49	106.64	106.1	107.92	104.76	105.89	105.4	106.96	106.72
118.39	118.53	118.11	118.19	118.98	117.08	118.75	117	117.94	117.84	118.12	116.7	118.22	115.99	116.88	116.82	117.35	116.03	119.18	117.35	118.73	118.49	116	117.21	118.19	118.02	118.08	118.85	118.13	116.78	118.43	118.53	116.24	120.02	117.23	118	118.3	118.21	117.7	117.63	118.35	118.34	119.31	117.55	117.29	117.76	117.14	118.37	118.26	117.81
104.63	105.55	104.38	101.87	103.98	103.85	103.44	103.21	104.87	104.33	103.57	105.07	104.52	104.78	103.67	104.26	105.11	103.7	104.38	104.03	102.56	102.34	104.34	104.66	104.07	104.1	104.69	102.44	103.93	104.35	104.54	103.16	104.17	103.12	103.73	103.76	105.5	106.18	104.92	104.51	104.6	103.65	102.62	103.8	103.61	104.43	104.53	105.19	103.3	105.18
104.04	105.48	102.64	104.71	104.35	104.24	106.53	105.08	104.28	104.17	104.64	104.37	103.76	104.31	104.18	103.9	104.27	105.92	104.19	105.32	103.86	104.77	104.11	103.92	105.52	104.43	104.04	103.68	104.14	105.13	105.07	105.53	104.17	103.68	103.65	104.77	104.92	105.07	104.74	103.98	104.41	104.52	105.16	104.58	105.49	103.55	104.76	104.88	103.39	104.15
109.84	110.82	111.75	110.34	110.67	110.69	110.09	110.99	111.82	112.37	111.13	111.77	110.95	110.85	109.38	109.78	108.85	111.34	112.16	109.86	110.82	110.74	110.34	110.23	109.35	111.07	111.48	110.69	110.69	110.41	111.26	110.6	111.85	111.9	110.99	111.34	111.02	112.04	109.98	109.13	110.8	110.84	111.68	108.53	109.83	110.37	110.29	110.05	111.22	109.89
103.79	104.69	104.34	105.33	105.26	103.94	104.85	103.94	106.19	103.99	105.87	103.15	104.53	105.11	105.08	103.43	105.16	105.02	104.86	105.12	105.05	103.37	105.45	104.33	104.96	105.15	104.67	105.84	105.81	105.7	104.61	104.83	104.34	104.03	104.43	106.37	104.31	105.49	105.09	104.32	105.39	105.77	104.71	104.22	104.93	105.77	105.02	103.35	104.5	107
106.97	105.45	107.02	108.43	105.71	105.54	105.71	107.89	106.4	105.75	106.35	105.9	105.08	107.62	105.65	104.89	106.35	106.31	105.58	106.98	106.34	106.66	108.08	106.62	105.81	105.89	106.14	106.45	106.02	105.13	105.16	105.11	107.49	105.93	104.47	107.85	106.39	106.35	106.62	106.46	106.16	105.71	105.29	105.89	107.8	105.41	108.38	106.61	106.53	105.17
100.83	101.39	101.15	100.04	100.99	99.174	102.34	99.83	99.229	100.93	99.894	99.633	101.34	99.891	99.494	100.52	100.11	99.13	99.369	99.688	101.49	99.225	100.02	100.06	100.42	101.51	101.56	100.88	99.498	99.784	98.811	101.89	100.99	100.68	99.449	99.304	100.65	101.12	101.11	98.001	99.898	99.191	99.476	99.883	100.16	100.6	100.95	100.19	100.28	101.13
104.93	105.39	104.25	105.18	106.74	106.51	105.53	105.47	105.36	105.08	105.19	105.19	106.3	104.11	105.65	106.81	105.21	105.54	106.2	106.5	105.79	103.85	104.89	105.34	106.5	105.37	105.68	105.09	105.82	105.67	104.99	104.58	105.36	104.44	106.27	104.52	106.75	104.84	106	104.52	103.72	106.77	104.62	104.57	105.8	105.42	105.51	106.23	105.25	105.2
106.74	104.25	105.75	107.14	106.67	105.59	106.12	107.47	104.84	104.52	106.68	105.46	106	105.48	105.75	106.46	107.03	108.11	107.27	105.44	106.78	105.84	106.3	107.39	105.72	107.21	106.98	105.75	104.91	107.37	106.32	106.33	107.24	105.97	105.97	107.1	106.76	105.66	104.9	106.01	107.68	106.96	104.48	104.6	104.44	104.29	106.76	105.4	105.88	105.61
106.92	107.02	106.15	107.87	105.92	107.4	108.32	107.45	107.37	106.83	107.51	108.51	106.8	107.39	106.51	107.38	107.19	106.82	106.54	107.27	107.35	107.72	106.66	105.25	108.58	105.6	106.64	105.99	107.43	107.72	107.46	107.05	107.92	108.25	107.42	108.3	107.26	108.65	107	107.9	106.18	106.41	107.72	106.18	105.53	106.11	107.37	108.27	107.65	107.46
111.96	110.13	111.13	110.23	110.64	109.75	111.43	110.53	111.63	110.08	109.32	109.65	111.48	111.3	111.7	112.04	109.66	111.28	110.03	110.56	110.26	110.75	109.58	110.98	110.72	108.32	110.04	109.68	111.4	109.55	110.11	111.88	111.24	110.24	110.33	110.88	111.19	109.76	111.6	110.65	110.95	110.36	111.32	111.4	110.71	111.72	109.95	110.72	109.66	110.47
116.18	116.34	116.5	118.02	115.56	115.64	116.27	115.89	115.71	116.21	116.52	116.54	114.78	117.49	115.49	115.48	117.31	115.86	116.19	116.36	115.24	116.77	114.7	114.97	116.17	116.57	114.81	117.26	115.92	116.91	114.12	116.27	115.5	116.33	115.14	116.18	115.58	115.23	114.74	117.12	116.27	117.3	115.36	116.12	116.58	116.68	115.93	116.29	116.35	117.2
104.86	106.68	106.27	104.56	106.17	103.77	106.69	104.18	107.05	105.46	105.62	106.34	105.5	106.3	104.98	105.9	105.39	104.92	104.2	105.75	105.17	105.7	103.99	106.13	104.41	105.17	105.07	105.1	106.22	106.11	104.55	107.14	106.13	104.37	106.75	105.02	105.68	106.17	105.83	104.78	107.54	105.07	106.62	106.41	106.25	105.47	106.65	107.07	105.23	104.52
104.2	103.1	104.76	105.06	102.35	103.71	103.09	103.43	106.02	105.63	104.49	105.06	104.31	104.28	102.43	104.66	105.3	104.98	104.7	104.75	104.44	102.88	105.31	103.82	103.92	104.98	104.3	104.11	104.48	102.54	105.4	104.91	104.48	103.93	104.6	103.47	104.1	105.87	104.51	103.92	103.72	103.36	103.28	103.68	105.01	105.31	104.66	104.62	104.63	105.02
110.83	109.44	110.91	109.39	110.58	110.36	110.55	110.76	111.65	110.38	110.6	109.71	112.29	110.71	110.08	111.05	111.57	110.83	108.75	111.79	110.45	109.11	110.83	110.83	110.51	110.23	111.7	110	110.77	110.08	111.58	110.54	110.46	111.93	111.75	113	111.46	110.58	109.17	110.47	108.91	111.27	110.99	109.19	110.3	109.73	110.43	110.97	110.67	110.77
101.29	101.36	101.73	101.94	101.36	100.73	100.79	101.1	100.09	98.893	99.575	100.99	99.251	99.622	100.43	100.88	100.14	102.52	100.75	99.974	100.65	101.13	101.93	100.81	101.39	100.6	100.72	100.22	101.65	99.539	101.81	100.66	100.6	99.618	101.2	101.95	100.28	100.77	100.25	100.16	100.35	99.678	99.88	99.271	101.91	101.68	100.83	101.3	101.03	100.98
108.61	109.91	110.11	110.89	108.8	109.6	109.42	109.47	109.78	110.39	110.68	111.28	109.61	110.93	110.57	109.05	107.93	109.4	109.28	111.54	110.92	108.7	109.54	108.61	109.34	109.2	109.82	109.05	108.82	111.02	111.01	109.28	109.05	110.31	110.52	108.92	110.44	110.5	110.62	111.52	109.54	110.83	110.05	109.15	109.52	109.74	110.47	109.46	110.87	110.9
110.57	112.84	111.55	112.22	111.04	111.54	112.18	111.24	111.21	109.69	110.54	111.64	110.05	110.72	110.32	111.17	110.18	111.29	112.37	110.64	111.42	112.26	110.84	111.62	110.1	111.8	110.09	113.16	111.88	109.79	110.14	112.34	110.65	110.6	112.31	110.64	112.14	110.42	110.96	111	112.92	111.33	111.55	110.77	110.12	111.68	111.11	110.18	110.36	110.61
101.81	100.45	101.5	99.794	100.42	100.98	100.04	101.34	101.5	101.32	99.196	100.16	99.533	99.416	102.13	101.93	100.71	100.37	100.95	99.478	100.17	100.78	99.02	100.24	101.38	98.321	100.47	101.26	100.51	99.994	100.14	101.08	100.63	101.17	98.993	101.48	101.07	100.71	101.28	99.366	100.45	99.924	99.724	101.46	99.148	100.1	98.797	100.68	100.25	100.53
105.06	105.75	104.8	105.45	105.64	106.35	104.25	105.68	103.15	107.62	105.86	104.38	105.07	106.53	105.66	104.93	105.01	105.91	106.13	107.24	105.53	105.41	106.44	104.76	107.14	107.58	103.67	105.03	105.81	105.2	104.33	107.45	104.39	105.42	104.27	106.02	105.76	106.83	105.54	104.38	105.28	105.59	106.72	104.54	106.18	105.17	104.42	105.51	103.73	104.57
100.28	98.985	101.54	101.69	99.757	100.75	100.22	100.29	98.638	101.94	100.43	101.67	101.79	99.667	100.22	100.76	102.25	100.28	101.4	99.798	100.31	102.25	100.58	101.41	99.551	101.59	102.06	101.32	102.04	100.89	100.97	100.76	100.72	100.68	101.27	100.86	98.367	102.36	101.33	102.02	100.89	102.12	101.53	99.902	101.57	101.21	100.1	101.06	101.65	100.87
99.733	99.621	100.72	101.55	100.8	99.217	101.05	100.41	101.07	99.928	101.56	99.445	100.69	99.674	99.305	99.866	100.21	98.738	100.78	98.726	101.08	101.39	102.81	100.7	100.93	100.19	101.24	100.83	101.01	100.07	99.791	101.03	100.69	101.81	100.28	100.24	99.035	101.37	99.891	99.228	100.02	101.48	101.03	100.18	101.4	101.32	100.38	101.02	100.81	100.02
103.62	107.49	105.89	104.44	107.37	107.48	107.16	105.36	105.44	105.58	104.31	105.04	104.2	105.66	106.7	107.63	107.69	104.56	106.53	106.76	106.33	105.4	106.15	105.72	104.57	105.37	104.76	106.04	105.53	106.02	107.04	105.86	104.96	104.91	105.77	105.38	106.66	104.67	104.04	105.07	104.78	107.03	106.25	106.33	106.33	105.17	104.53	105.8	105.09	106.25
105.48	104.98	104.65	105.36	105.2	104.71	106.34	104.35	105.53	106.4	104.87	104.5	106.03	107.18	104.56	104.63	105.65	105.88	106.29	104.45	105.49	105.54	106.19	105.81	104.51	105.19	105.41	105.14	105.55	105.9	105.47	105.36	105.42	105.12	105.48	105.03	105.72	106.83	106.93	106.09	105.28	104.41	105.32	105.94	107.38	105.02	105.61	105.49	104.55	105.16
100.38	100.26	99.95	98.375	98.883	100.67	99.251	99.269	99.133	99.098	99.32	100.8	99.465	98.46	100.03	99.167	99.82	98.553	97.832	99.385	99.56	99.467	100.11	100.39	100.71	100.24	99.493	99.964	99.463	100.05	100.73	99.98	98.716	97.705	100.19	99.801	99.897	102.61	100.64	100.33	98.998	100.35	100.68	99.469	101.43	98.77	99.702	99.368	98.832	99.055
117.18	116.52	117.96	118.21	116.94	118.34	117.21	117.95	118.44	119.59	117.2	118.72	116.65	117.03	117.67	117.61	116.38	117.59	116.88	117	117.16	117.77	118.22	117.34	118.17	117.92	116.83	118.35	117.46	117.71	117.99	117.75	116.78	117.38	117.64	116.71	116.93	118.5	116.18	117.33	116.05	117.95	117.58	118.51	117.2	116.85	116.98	117.52	116.07	116.63
105.08	106.19	106.39	105.07	105.21	103.5	105.74	106.9	106.59	106.39	102.63	105.24	106.84	105.56	105.12	106.58	106.31	104.69	106.05	104.87	105.39	103.48	105.95	104.51	106.96	105.04	106.97	104.97	105.8	106.04	105.76	105.62	105.71	106.31	103.99	104.4	105.2	103.48	105.03	106.49	105.45	106.98	104.66	105.79	104.74	104.95	106.07	105.97	105.48	104.57
103.25	105.19	105.68	103.86	104.11	104.67	104.63	105.27	106.1	104.59	105.84	104.57	102.88	103.03	103.18	103.88	104.68	102.71	105	105.76	104.12	105.14	103.71	104.71	102.99	103.76	103.92	104.24	104.88	106.2	103.87	102.91	103.75	104.19	105.61	104.69	103.75	104.64	105.88	103.01	104.04	104.15	104.15	104.55	103.65	102.54	105.01	104.96	104.32	104.42
111.01	109.12	110.73	111.13	109.24	109.32	110.3	112.12	111.58	110.01	109.56	111.08	111.81	112.25	110.98	110.39	109.98	110.93	110.95	110.14	109.98	111.34	111.14	110.03	109.67	110.08	110.92	111.58	109.54	109.69	110.28	109.31	110.13	110.78	111.73	110.89	109.47	109.52	110.45	111.43	109.78	110.3	109.86	111.02	110.7	110.73	110.87	110.46	109.82	109.79
105.35	105.34	107.5	106.73	105.77	105.67	105.55	105.93	106.38	106	105.46	106.5	106.47	106.66	106.18	105.35	107.63	105.79	106.08	104.1	106.77	107.76	104.54	106.56	106.53	105.2	107.73	107.77	105.09	105.17	105.71	107.36	106.08	104.86	106.81	104.58	106.05	103.99	107.12	106.28	106.71	106.48	106.57	106.15	106.46	106.21	105.73	107.09	106.86	106.14
112.85	114.2	112.63	113.94	112.67	113.03	111.35	111.94	113.79	111.41	112.87	113.06	111.77	113.29	111.78	112.04	111.65	110.97	113.08	115	113.42	112.46	112.69	112.27	113.89	112.89	112.82	111.83	112.94	113.34	113.64	113	112.04	112.79	112.99	114.27	113.49	112.78	112.42	112.43	112.63	111.95	111.17	113.68	113.49	113.14	111.97	112.39	111.94	113.57
111.13	109.51	110.79	110.75	110.65	110.02	109.99	110.54	112.54	111.08	110.31	111.62	110.2	111.1	112.29	109.65	109.94	110.21	110.51	110.12	110.79	111.43	108.59	112.19	110.16	111.73	109.56	110.25	111.28	109.73	110.18	110.71	109.4	111.36	111.13	111.73	110.07	111.14	110.38	111.68	110.21	111.24	111.74	110.77	109.02	110.19	111.23	110.04	109.92	110.9
110.64	109.93	110.65	111	110.25	110.25	109.66	109.98	109.57	111.97	109.32	109.89	110.97	110.21	110.36	110.35	110.1	108.16	110.09	110.85	109.7	108.76	108.79	110.36	110.33	108.88	108.95	110	108.72	109.94	109.51	109.51	110.12	109.5	107.68	109.54	109.03	110.21	110.7	110.14	109.07	110.23	111.25	108.69	110.91	107.93	109.86	111.02	109.18	110.55
99.567	99.26	99.786	98.737	100.28	100.29	99.023	99.135	99.665	99.507	99.184	100.3	98.959	100.36	100.42	99.407	99.569	100.44	99.576	101.3	99.654	99.72	98.742	98.407	99.463	100.42	100.29	100.27	100.26	99.685	100.22	98.186	100.03	100.3	99.618	101.71	99.287	99.688	99.768	99.65	100.08	100.21	99.608	101.7	100.53	98.647	100.75	100.41	100.48	99.709
106.24	104.73	106.74	105.75	106.99	106.13	108.29	105.76	105.02	107.21	106.4	107.17	107.21	105.88	107.13	106.32	106.69	108.25	107.07	106.17	106.17	106.95	106.66	106.6	107.28	106.85	105.81	105.8	105.06	106.42	105.09	105.92	107.63	107.18	107.56	106	107.24	106.6	106.73	107.76	106.06	106.91	107.04	106.35	104.8	104.49	106.8	106.46	107.12	106.2
105.39	105.77	106.06	107.02	105.28	106.02	105.91	105.27	105.05	105.21	106.03	105.18	106.48	106.48	104.91	106.32	105.32	104.57	106.2	106.09	104.86	105.31	105.02	106.53	106.41	105.61	105.45	105.85	105.63	106.11	105.95	106.62	106.85	105.53	106.51	105.95	104.11	105.09	105.87	105.77	104.52	104.55	104.74	106.45	106.73	105.33	104.73	107.23	105.4	105.33
105.4	105.55	102.94	103.93	104.35	104.01	103.7	104.86	105.27	105.91	103.65	105.11	105.33	105.95	105.06	106.44	105.2	105.09	104.96	105.06	105.02	106.1	105.02	103.37	105.34	105.6	105.62	104.18	105.77	105.33	106.6	104.82	103.3	106.95	105.41	106.06	105.96	104.83	103.84	105.29	103.81	105.66	104.57	106.58	102.37	106.22	104.45	104.89	105.38	104.67
117.27	118.45	116.57	117.46	118.46	117.43	117.34	117.4	116.69	118.18	117.48	117.43	116.29	117.83	118.1	117.26	117.45	118.54	118.41	117.37	116.54	118.25	117.29	116.85	116.9	117.18	118.06	116.37	117.89	117.43	116.72	117.53	117.7	117.47	116.67	118.53	117.62	117.5	117.36	116.28	116.17	117.58	117.4	116.79	116.86	116.85	116.58	116.62	117.53	117.74
111.79	111.07	111.63	109.89	110.78	111.78	110.89	113.15	111.36	111	112.06	111.27	111.71	110.62	111.32	112.25	110.5	111.94	112.24	109.71	110.26	111.16	111.77	111.79	112.2	111.05	111.34	110.45	110.56	110.49	111.32	110.37	111.04	112.56	111.92	111.15	111.95	112.42	111.45	111.38	110.01	112.45	110.22	111.19	110.7	111.92	110.47	110.77	110.67	111.44
111.07	111.19	111.44	109.91	109.95	111.43	112.14	110.16	111.25	110.64	111.61	109.99	110.44	112.13	111.72	111.17	112.27	111.11	110.5	111	112	111.4	111.44	111.46	111.42	111.85	111.99	111.69	110.96	109.38	110.05	111.9	110.82	110.69	111.48	110.26	110.87	111.07	112.36	110.7	111.23	111.51	110.43	111.16	111.99	112.36	110.06	111.4	111.7	111.47
104.55	103.73	104.27	102.89	104.9	102.84	104	104.94	105.01	103.19	104.01	103.4	104.8	104.43	103.95	104.32	103.9	104.03	105.02	104.2	103.57	105.19	103.44	104.48	103.57	103.69	104.47	105.11	102.8	103.98	103.6	104.22	104.84	104.28	103.98	104.27	103.8	105.09	103.08	103.31	104.47	102.58	102.67	103.56	104.13	102.31	103.92	104.97	104.62	103.47
111.6	111.03	112.67	112.73	112.03	111.73	111.16	110.82	111.46	112.68	112.81	113.18	111.45	111.52	111.42	111.8	111.72	112.12	112.37	112.26	110.81	113.03	111.83	111.36	112.35	111.8	112.49	112.61	110.66	111.35	111.25	111.28	113.1	114.09	111.54	112.07	113.6	112.7	111.93	112.12	110.12	110.95	111.4	111.62	111.41	112.4	112.25	113.56	111.51	111.1
101.93	100.32	98.534	100.57	101.74	101.07	101.58	100.86	99.807	100.27	100.23	100.91	101.05	99.786	99.488	99.776	100.35	99.649	100.5	100.61	101.05	101.37	100.39	100.23	99.13	101.14	100.96	100.8	100.41	101.63	101.11	100.37	101.22	99.689	101.19	102.41	100.23	101.16	100.86	99.174	100.87	101.3	102.26	99.813	99.742	100.12	100.16	100.82	100.79	99.625
104.43	104.5	104.36	103.58	103.83	103.85	104.88	103.2	102.55	103.73	104.52	103.13	106.14	104.29	105.29	105.95	104.98	104.87	103.7	102.7	103.88	103.59	105.39	103.05	104.69	105.23	104.14	103.56	103.6	105.36	105.53	105.61	104.62	106.34	105.58	103.3	104.69	104.65	103.53	103.61	105.79	104.39	105.26	105.13	104.47	104.24	103.99	104.81	102.95	104.19
106.39	105.46	107.01	105.43	106.21	105.08	106.97	104.49	106.44	106.2	106.02	106.51	105.1	106.64	105.74	104.64	105.49	107.59	105.77	106.4	105.78	105.49	105.8	106.19	105.53	107.18	107.2	106	105.37	104.96	105.41	105.49	105.68	106.44	106.2	105.78	105.94	104.75	106.42	106.25	105.45	106.75	106.8	105.98	106.84	106.06	106.79	106.98	106.15	105.92
112.98	112.93	112.85	111.02	112.15	112.66	113.26	110.3	111.25	112.31	113.14	112.58	111.43	112.15	112.33	113.1	112	111.69	112.6	112.27	110.62	110.87	112.62	111.46	110.94	112.2	112.56	113.61	112.18	111.22	111.57	111.95	110.37	112.23	111.45	113.13	111.69	112.23	111.99	112.1	109.35	112.3	111.12	112.29	113.2	112.16	112.19	112.07	110.68	113.04
105.59	105.84	105.78	106.16	105.72	105.51	106.43	106.36	105.8	105.76	105.15	106.03	106.96	106.24	105.93	105.81	104.29	105.79	106.97	106.33	105.77	106.42	104.91	105.86	105.55	104.42	107.45	105.43	104.06	107.27	106.49	107.63	105.88	105.11	105.87	105.65	105.86	106.1	106.52	105.34	104.67	106.2	105.75	104.3	105.9	105.36	105.11	105.49	105.88	105.58
110.76	110.22	111.89	111.49	111.67	110.08	112.67	111.75	112.32	109.21	112.75	111.15	111.89	113.8	109.45	111.49	112.28	110.02	112.73	110.95	109.61	110.75	110.28	111.75	111.54	110.76	110.95	111.57	112.13	109.19	111.1	112.24	111.1	111.14	111.15	111.27	111.79	110.55	110.74	111.21	111.35	112.22	110.25	111.49	110.05	111.15	111.77	111.57	110.11	110.42
105.49	105.68	104.31	105.19	105.24	103.8	103.82	104.25	104.19	104.26	104.01	104.38	103.13	104.82	103.63	105.39	104.86	104.44	105.78	104.17	103.74	104.58	103.7	101.93	103.23	103.53	104.57	104.94	103.9	103.76	104.8	103.24	103.28	102.32	105.78	104.28	102.93	103.14	103.72	105.14	104.49	105.22	104.08	104.09	103.66	103.68	104.39	103.73	102.91	103.47
109.26	110.02	111.03	109.01	110.7	109.77	110.45	110.19	110.28	108.55	108.12	109.91	109.55	109.43	109.62	109.53	109.42	110.84	110.33	109.53	108.54	108.63	110.1	110.33	109.38	110.14	110.19	110.74	109.01	109.31	110.86	109.69	108.73	107.56	109.97	110.91	109.84	109.02	109.58	111.08	110.13	108.7	109.87	109.08	111.58	108.83	109.46	110.12	110.25	108.01
104.85	106.46	105.98	105.07	105.02	106.69	106.31	106.57	106.8	106.65	108.14	107.12	106.76	104.58	106.16	105.76	106.89	105.86	106.68	107.19	106.93	108.17	107.09	106.52	105.57	106.6	105.32	106.17	108	105.99	105.57	105.32	106.25	107.31	105.58	107.43	106.29	106.02	106.65	106.09	105.62	105.69	104.85	107.19	106.7	107.4	106.62	105.15	107.05	106.27
105.76	105.1	104.88	104.82	104.79	105.4	105.12	105.17	106.56	105.39	105.66	105.14	104.9	104.92	105.97	105.44	105.91	106.95	104.54	104.87	105.64	105.21	105	104.93	104.15	105.93	103.99	105.16	104.65	105.55	105.06	106.13	106.81	103.68	106.95	104.3	106.81	107.08	105.21	105.8	105.62	105.12	104.3	106.1	106.58	103.62	104.99	106.13	105.38	105.05
113.44	113.55	111.81	111.96	113.93	111.52	114.04	112.95	111.89	112.65	111.4	112.07	112.14	113.03	112.16	113.09	110.5	113.14	113.34	113.94	112.19	112.95	114.1	112.39	113.66	113.76	113.42	113.23	111.73	112.54	111.98	112.97	112.11	112.8	113.31	114.17	112	114.77	111.33	113.45	112.74	112.8	113.32	113.14	112.47	112.33	113.91	112.19	113.87	113.87
110.24	110.86	108.58	109.87	112.19	109.76	111.44	111.49	108.46	110.01	110.66	111.45	110.54	109.64	109.53	109.5	110.49	109.43	110.81	109.54	109.34	109.68	110.09	109.11	110.15	108.59	109.58	109.65	110.79	112.43	109.26	108.97	108.72	110.81	109.62	110.98	109.53	110.41	110.9	112.31	110.78	108.79	111.37	109.63	110.27	109.72	110.95	108.86	109.49	109.43
104.97	105.65	106.68	106.96	106.43	106.52	104.89	106.94	105.22	106.86	105.39	104.44	105.54	105.18	107.2	104.77	105.73	105.7	105.89	104.7	104.53	103.76	104.52	105.91	105.02	104.17	105.2	105.65	105.66	104.32	105.6	106.63	105.74	105.86	107.82	104.86	105.3	104.81	106.72	107.63	105.56	106.35	106.02	104.14	104.81	106.85	107.39	106.08	105.39	105.48
106.75	106	106.67	106.39	106.54	105.55	106.08	106.06	105.88	104.3	108.3	107.6	106.06	107.74	106.11	107.05	105.28	105.44	105.68	104.91	106.35	106.11	105.8	106.41	106.87	105.62	105.52	105.65	105.47	105	105.18	105.93	107.36	107.48	107.88	106.09	105.79	106.56	106.21	106.91	104.75	106.14	105.42	106.85	106.62	105.01	106.28	106.56	105.99	106.93
101.12	102.05	99.922	100.73	100.58	102.02	102.52	101.28	101.07	101.88	100.77	102.23	101.54	100.85	100.2	101.99	100.61	100.81	101.59	100.22	101.26	101.01	101.99	100.07	101.03	100.29	100.7	101.84	101.28	100.33	99.489	103.14	101.25	102.05	101.63	101.1	101.46	102.43	100.19	101.14	100.22	101.16	100.79	102.22	100.97	100.06	101.36	101.65	99.125	100.88
107.64	104.53	107.51	106.71	106.09	106.03	106.58	105.23	104.87	107.07	107.62	106.29	105.94	106.19	107.29	107.51	105.91	106.59	105.02	105.76	106.17	106.65	106.26	106.77	105.05	107.84	107.23	106.45	106.18	106.67	106.33	108.52	106.72	105.29	106.27	105.61	107.02	106.14	105.3	106.57	106.08	107.61	106.27	105.86	107.68	105.81	106.53	106.55	104.62	106.97
104.17	104.19	104.09	104.97	105.37	104.12	104.73	103.65	103.69	104.19	104.45	106.43	105.71	105.85	104.26	104.62	105.1	105.3	103.89	103.19	104.18	104.4	104.68	103.42	104.97	104.81	104.6	104.5	104.8	105.15	103.6	106.18	103.77	105.42	104.27	103.68	104.36	106.21	104.87	104.57	105.37	104.46	104.52	103.46	105.02	105.36	103.54	103.6	105.61	103.98
112.97	111.43	110.95	112.5	110.78	110.76	111.67	111.91	111.93	111.79	112.47	110.02	111.96	110.67	111.49	112.54	108.84	111.6	110.59	111.03	111.29	111.52	111.59	111.39	111.52	111.84	111.13	110.7	112.56	111.96	110.75	111.43	110.26	111.34	109.97	110.92	110.22	110.79	109.97	109.99	112.27	112.21	111.21	111.25	110.84	109.19	111.04	110.9	110.88	112.8
111.62	112.69	111.06	110.2	109.6	111.09	112.15	111.4	109.94	111.88	110.73	112.01	111.41	111.61	109.9	110.94	111.51	111.01	109.18	111.26	112.29	112.22	111.77	111.68	111.22	111.4	110.92	110.21	110.91	110.4	110.09	111.64	111.39	111.17	111.66	111.78	109.11	110.15	111.28	113.48	110.23	111.07	110.54	109.72	110.32	111.52	112	111.17	111.46	112.73
101.25	102.29	100.7	100.58	100.98	103.5	99.638	98.724	99.631	100.35	99.273	99.653	100.68	101.29	102.22	102.41	100.8	100.79	100.97	102.21	101.28	101.81	100.97	100.89	100.72	99.145	100.86	102.4	101.11	99.967	100.19	101.43	101.23	100.07	99.945	102.69	101.62	100.39	100.02	101.64	101.24	102.37	100.58	101.66	100.26	100.18	100.31	103.3	100.43	101.19
111.78	111.69	111.72	111.04	110.42	111.77	110.91	112.64	110.77	112.94	114.83	113.05	112.05	111.85	111.03	112.31	112.29	111.86	112.21	110.55	111.83	112.37	111.46	111.66	112.26	110.93	112.1	112.62	111.81	111.12	112.37	112.77	111.9	112.18	112.44	112.8	110.57	112.53	111.26	111	110.83	113.46	113.25	112.88	111.22	112.2	112.54	111.79	113.54	112.51
106.91	106.87	106.69	107.27	105.83	106.32	107.84	106.93	106.32	106.98	107.04	107.42	105	106.6	106.42	108.09	106.74	107.85	108.63	104.53	108.07	106.38	106.84	106.1	107.46	106.75	106.65	106.43	106.36	106.1	105.56	108.29	108.05	105.37	107.64	108.48	107.32	107.68	108.09	105.9	108.45	106.28	106.65	105.91	106.53	107.64	105.91	108.44	105.52	107.01
112.88	111.88	111.05	111.24	111.34	112.12	110.36	112.06	111.71	113.11	112.13	111.85	111.53	112.61	112.69	111.72	111.92	111.59	110.84	111.47	112.14	112.71	113.03	111.85	112.6	112.52	114.27	112.26	112.45	112.11	113.94	111.88	111.05	112.01	111.53	110.97	112.5	112.95	112.52	111.13	111.82	112.64	112.61	111.69	113.06	111.06	112.07	112.15	111.06	110.3
109.36	109.33	107.11	108.67	110.66	109.49	109.2	107.66	110.95	109.36	109.3	111.3	111.16	108.77	110.02	110.47	110.44	110.85	111.07	111.18	108.99	109.71	110.13	110.31	110.13	110.4	109	108.66	110.45	111.77	109.35	112.13	109.59	111.02	110.01	109.96	110.57	110.9	110.77	111.87	108.19	109.6	110.07	109.23	109.88	108.31	110.09	109.3	109.81	110.3
106.51	106.36	105.95	107.14	104.54	105.5	105.6	105.2	104.33	106.28	105.82	105.56	106.28	107.97	104.41	103.09	106.05	105.9	107.29	106.22	106.66	104.53	104.79	106.97	103.96	105.46	105.99	103.51	104.95	105.51	108.05	105.55	104.34	107.6	104.95	103.98	105.51	105.13	106.12	105.3	105.48	105.82	105.03	104.88	104.48	104.96	104.72	105.53	105.28	107.22
103.91	105.15	105.71	104.59	105.65	106.8	105.62	104.22	104.92	107.6	104.91	104.1	103.23	105.22	105.51	105.07	105.29	105.03	105.61	105.66	105.01	106.25	104.63	106.05	105.21	105.7	104.64	105.56	104.96	104.57	105.11	105.67	105.3	105.97	105.87	106.37	103.74	106.49	104.16	106.68	106.38	105.63	107	105.51	105.86	105.73	105.8	105.56	104.66	106.29
105.54	108.14	105.22	106.25	106.28	105.88	107.67	107.11	107.1	108.42	107.14	107.74	105.81	105.74	106.82	107.89	108.03	108.34	106.26	106.53	106.29	106.02	107.34	106.32	106.98	106.33	105.63	106.18	107.03	106.99	107.57	108.31	107.74	108	107.69	106.22	107.45	107.53	107.21	105.29	106.56	106.04	108.08	106.66	108.25	107.76	106.6	106.42	106.64	106.24
105.18	104.01	104.49	103.29	105.51	103.94	104.24	104.68	104.9	105.26	105.63	105.35	104.94	103.59	106.02	104.14	102.96	104.79	102.76	102.79	102.86	104.6	105.78	104.04	104.9	104.86	105.63	104.24	104.02	105.35	105.2	104.42	104.93	104.23	104.89	103.33	103.99	103.29	104.04	102.93	102.63	103	104.37	104.22	104.26	104.32	104.09	103.36	104.98	104.24
111.83	112.36	111.76	111.45	109.73	111.32	111.53	111.25	111.56	110.05	112.92	109.93	110.86	110.63	109.93	108.83	110.2	109.98	109.6	111.44	112.8	111.94	109.78	110.15	111.43	111.78	112.4	110.65	112.17	111.1	112.94	112.29	109.83	110.43	112.06	112.47	111.2	110.68	111.2	112.25	109.64	110.89	110.99	112.31	110.86	112.05	111.99	111.74	110.69	113.4
112.01	112.6	112.31	110.88	112.57	111.32	113.47	113.08	110.63	111.73	112.66	112.51	111.96	111.87	113.15	111.53	111.41	111.61	111.88	112.66	112.62	111.86	112.18	112.53	111.98	112.13	112.92	111.61	110.39	111.35	113.15	111.36	112.62	110.22	112.32	111.67	113.29	112.15	112.36	112.57	112.85	112.44	111.5	111.49	112.09	114.17	112.08	112.74	110.71	111.83
106.85	106.64	104.55	106.16	105.59	105.96	106.38	104.92	104.93	106.47	104.52	105.77	105.47	105.12	106.3	105.49	104.96	105.7	105.89	106.71	106.58	105.1	107.37	104.11	103.55	106.6	103.67	105.31	106.21	104.74	104.42	106.37	104.55	102.9	104.61	105.82	105.25	105.56	106.33	105.46	106.13	105.56	104.21	107.02	104.96	104.54	105.4	105.31	107.01	104.25
106.55	105.39	104.87	107.96	105.2	105.74	106.11	106.22	106.12	106.55	105.34	105.69	106.18	107.83	106.39	105.65	107.61	105.53	106.5	106.27	106.09	107.44	105.63	106.48	105.18	106.97	104.88	106.7	105.93	105.99	106.63	107.18	106.19	104.94	107.3	106.52	106.37	106.58	107.26	105.94	105.65	107.14	105.67	105.26	106.66	106.32	108.21	105.82	106.73	106.45
112.24	109.92	112.15	110.68	112.04	113.13	113.19	109.7	111.92	111.94	111.43	110.95	110.58	112.49	111.29	110.67	113.01	112.22	107.78	111.21	109.19	111.28	110.76	112.58	110.66	109.52	110.67	111.08	112.26	111.82	112.68	111.67	111.6	109.96	111.43	112.27	111.44	110.41	111.07	110.32	109.28	112.44	110.03	110.4	111.29	111.64	110.58	109.35	111.67	111.38
104.09	106.53	106.66	106.51	107.13	106.07	104.8	106.39	107.49	108.75	105.95	106.45	106.81	106.06	106.82	104.99	106.28	106.45	106.4	105.08	106.32	105.66	106.74	106.06	107.26	106.85	105.96	106.54	107.53	107.84	108.38	107.24	107.64	105.99	106.56	107.16	106.78	107.94	106.86	106.95	107.58	105.07	107.28	106.01	106.51	106.16	105.06	105.27	106.66	106.33
100.77	101.4	100.47	99.794	101.56	101.06	100.54	98.666	99.779	100.84	99.3	101.14	99.094	100.82	100.43	98.597	101.2	101.57	99.547	100.08	101.81	100.97	98.35	100.79	100.34	100.88	101.29	100.27	99.847	99.798	101.1	100.74	100.92	99.153	99.483	99.318	100.38	99.582	101.05	100.82	100.26	100.54	99.786	100.7	100.06	100.94	99.847	100.62	101.23	100.3
103.96	105.71	104.32	106.3	105.2	105.83	105.99	105.68	105.9	106.69	105.48	104.17	104.71	106.87	106.27	104.46	106.29	105.35	104.59	105.68	106.06	105.27	105.24	105.32	105.11	105.33	105.33	105.06	106.51	104.2	105.39	106.04	104.1	105.17	105.22	105.8	104.11	105.88	105.42	105.83	105.03	103.9	106.68	105.63	105.91	104.88	105.62	106.52	104.51	107.11
110.96	109.97	109.32	109.96	110.86	111.21	109.3	112.12	111.63	110.26	112.4	110.38	109.07	110.93	110.81	112.5	111.05	111.08	109.35	109.79	112.23	109.7	108.58	111.37	111.97	110.65	110.89	111.29	109.93	110.97	111.7	109.94	111.7	109.71	111.41	111.56	108.3	110.61	110.09	109.79	110	109.06	110.02	111.31	108.54	111.47	110.13	111.46	109.82	110.96
113.1	113.44	113.05	112.76	113.37	113.55	113.09	113.1	113.57	113.67	112.61	113.95	114.69	113.28	112.23	114.33	111.65	113.68	113.48	112.04	112	114.56	113.72	112.97	112.52	112.1	112.12	112.48	113.93	113.29	113.38	112.96	110.79	114.15	112.06	112.56	113.34	111.74	111.97	113.2	113.59	113.31	111.51	112.79	113.39	112.62	112.21	111.7	113.02	111.84
111.08	109.68	109.84	109.12	109.34	111.95	110.75	110.13	110.16	109.66	109.98	109.55	110.72	108.41	110.3	111.97	110.62	109.25	111.87	110.27	109.28	109.87	109.89	109.85	109.65	110.73	108.51	108.96	110.96	109.03	110.27	111.37	109.19	110.36	110.03	110.65	108.97	110.89	111.27	109.83	109.6	111.92	109.64	110.57	109.66	110.23	110.67	110.43	109.03	111.15
105.86	108	107.43	107.78	107.55	107.23	105.35	108.98	106.98	106.46	107.8	105.41	106.76	107.26	106.76	106.94	107.07	106.24	107	106.31	107.26	107.32	105.8	107.8	106.06	106.35	106.22	105.84	107.39	106.34	107.14	107.2	106.66	105.58	105.68	106.93	106.32	105.7	107.36	106.56	106.28	107.55	106.59	107.24	105.45	106.65	107.13	108.32	105.35	107.77
112.51	113.02	113.56	113.02	114.54	112.57	114.49	113.06	113.18	113.48	112.41	112.22	113.35	113.88	112.56	112.54	112.82	114.12	112.99	113.9	112.22	110.35	112.85	113.4	112.86	114.23	113.22	113.99	113.23	113.56	110.77	112.61	112.13	112.93	113.38	113.22	112.75	113.79	112.42	111.52	111.75	111.06	112.69	111.19	112.17	111.23	112.64	112.82	113.2	112.03
104.83	105.56	105.85	105.01	105.79	106.94	106.83	107.1	104.05	106.45	105.38	106.32	106.88	105.21	104.88	106.51	107.53	105.3	106.54	104.91	107.2	106.86	106.67	105.66	104.28	106.25	105.25	106.28	106.02	106.89	103.63	105.25	107.32	106.74	105.99	107.08	106.29	103.83	107.34	105.32	106.99	105.81	105.65	106.1	105.95	105.29	105.27	106.67	107.36	105.91
99.534	98.339	100.24	101.69	99.816	100.64	98.26	98.571	100.33	99.998	98.418	99.321	100.19	99.184	98.753	100.7	99.156	99.927	99.926	98.51	99.943	100.78	99.462	101.08	99.258	99.461	101.33	100.55	99.278	99.875	102.71	100.14	99.851	98.869	99.244	99.516	100.43	100.55	99.9	99.423	101.5	99.029	99.968	100.78	100.02	98.173	100.25	98.603	98.747	100.34
98.675	101.52	100.1	101.7	99.179	100.12	99.797	100.23	100.65	99.577	101.11	98.463	100.82	99.647	100.03	100.34	99.001	99.804	99.532	98.819	100.99	99.08	100.65	100.2	99.51	98.657	99.691	99.187	100.66	99.536	100.09	100.66	99.622	100.73	99.56	99.344	101.48	100.29	100.07	101.39	100.94	100.83	102	100.56	99.258	101.75	100.46	100.48	100.25	99.943
105.65	105.98	105.28	104.91	105.86	105.57	105.15	103.06	104.52	104.72	105.17	106.39	104.21	104	103.42	105.67	105.34	105.13	105.2	104.95	105.48	104.66	107.5	103.78	104.55	103.98	105.31	105.47	106.91	105.48	105.63	105.32	105.03	104.54	105.53	104.71	105.96	104.39	104.6	106.04	105.04	106.35	104.39	104.26	104.37	105.12	105.01	103.91	105.43	105.25
98.964	100.85	98.963	99.228	99.466	100.3	100.19	100.38	99.513	99.683	99.015	98.586	99.91	100.37	99.019	99.712	97.844	100.69	100.43	99.254	98.959	98.794	98.75	100.03	100.91	99.249	100.15	99.687	101.6	98.165	100.12	100.09	100.32	100.26	98.703	98.863	100.38	101.04	98.469	99.128	99.214	100.53	99.812	99.329	98.917	100.26	99.257	99.143	100.33	100.74
118.32	117.15	118.04	117.87	116.99	118.43	118.16	118.57	117.6	117.54	118.43	117.29	116.25	117.12	116.55	117.82	119.5	118.47	117.04	118.05	117.45	118.39	117.68	118.32	118.75	119.71	119.81	118.55	117.9	117.81	118.7	117.29	120.14	118.71	116.4	118.86	117.3	116.16	116.16	116.2	117.83	117.48	117.34	118.54	117.88	117.38	117.94	118.96	116.4	117.86
109.7	110.1	110.53	109.9	110.55	109	110.24	109.32	109.03	109.2	108.83	110	110.6	109.98	111.03	109.93	111.28	108.69	110.53	107.99	110.54	109.5	110.79	111.23	108.85	111.19	109.61	109.1	111.44	109.19	109.52	109.33	110.07	109.3	110.81	111.34	109.12	110	110.23	109.27	111.02	109.8	109.85	110.85	110.24	109.27	107.08	108.62	110.97	109.98
104.58	105.7	106.02	104.21	105.57	104.72	105.9	105.22	105.48	105.45	105.34	105.55	106.33	105.36	106.65	104.19	103.24	105.21	106.51	105.73	105.04	104.82	106.89	104.1	104.79	105.69	104.43	104.94	105.32	105.63	105.76	105.25	105.01	107.58	106.08	106.22	104.25	105.05	105.34	105.93	104.76	105.23	105.45	106.52	105.14	105.67	106.16	105.82	105.25	106.28
109.62	109.9	109.73	110.57	110.81	110.34	111.09	110.47	110.8	110.66	110.6	110.58	110.29	111.79	110.42	110.16	111.82	111.42	112.32	111.78	110.12	110.82	112.53	112.37	111.57	110.48	109.78	110.98	110.93	108.07	111.76	110.57	111.35	111.8	110.39	112.96	112.08	110.42	113.32	111.88	111.89	112.05	113.14	111.62	112.15	111.41	111.4	111.44	110.77	111.85
114.79	111.42	113.51	113.92	113.14	111.53	113.6	113.37	111.09	111.38	112.79	112.78	112.73	114.39	114.66	113.07	111.41	112.7	113.65	112.56	112.98	111.88	113.61	113.65	112.03	111.3	111.75	111.97	112.8	113.8	115.08	113.27	112.52	111.16	113.67	113.37	113.51	112.47	113.22	112.72	113.9	111.18	112.77	112.84	113.96	114.79	113.78	112.77	111.69	112.1
111.59	111.79	112.59	111.61	110.69	110.33	111.74	111.33	112.76	113.45	111.72	111.33	112.14	111.4	111.4	110.65	112.52	111.39	113.37	110.62	113.25	112.69	110.69	112.49	111.55	110.69	109.76	112.75	110.09	111.78	112.47	110.55	112.13	111.55	110.86	111.32	111.19	111.67	111.44	111.11	110.21	111.16	109.62	111.48	111.77	110.96	113.04	109.46	112.36	112.39
99.135	100.6	100.72	100.25	99.695	100.47	100.05	100.78	100.92	101.06	100.41	101.47	101.61	99.057	99.702	100.99	99.33	99.299	101.24	100.86	100.99	100.21	100.77	100.86	100.07	101.84	100.73	101.97	100.24	99.104	100.25	99.562	101.13	101.62	100.76	99.98	99.713	101.56	101.29	99.969	100.87	100.78	99.761	99.472	100.5	101.68	98.83	100.38	98.922	101.14
104.05	105.49	104.05	103.23	103.19	104.94	103.72	104.36	104.15	104.62	104.31	103.54	103.52	104.26	103.27	103.46	105.25	104.38	106.59	105.26	103.79	102.51	105.53	102.15	105.01	104.82	104.01	105.06	102.94	104.58	103.69	105.58	104.49	105.53	104.44	105.02	104.58	104.54	104.88	106.21	103.62	105.95	104.93	104.54	103.31	103.4	105.17	106.06	105.29	104.42
114.24	112.84	112.97	114.24	114.05	112.34	112.58	113.38	113.21	113.03	112.99	113.38	112.46	111.51	112.34	112.91	114.39	114.04	111.73	112.18	114.67	113.85	112.01	113.08	112.41	110.84	112.45	113.1	112.55	113.08	112.16	112.64	112.64	112.39	112.01	112.4	113.04	113.24	113.67	114.32	112.77	112.82	113.61	112.07	114.36	110.73	111.27	114.07	113.36	113.51
101.89	101.54	102.08	100.02	100.59	101.17	101.85	101.52	100.57	100.62	102.03	101.42	101.49	101.23	101.78	100.9	99.662	101.91	100.75	99.711	102.62	101.5	100.01	100.44	101.07	99.197	100.39	101.46	101.7	100.62	102.22	101.26	100.65	102.66	102.01	101.24	100.28	101.07	102.26	101.69	101.11	101.37	100.29	101	100.35	99.45	100.19	101.25	100.72	101.5
105.52	104.94	105.9	106.04	105.86	107.46	105.6	104.53	105.18	105.05	104.8	105.64	105.88	105.65	103.73	104.13	107.32	105.64	105.98	104.88	106.74	106.53	104.8	105.56	105.86	105.29	105.94	104.81	105.88	106.27	106.35	106.01	105.41	105.86	106.29	105.11	104.99	105.78	106.61	106.32	104.44	105.29	106	106	105.68	105.06	105.76	104.98	106.35	105.63
106.85	107.72	107.92	106.14	106.7	106.54	106.8	106.34	106.14	107.3	106.74	107.02	106.8	107.08	106.53	107.13	105.97	103.75	106.79	107.33	105.85	106.98	107.25	105.63	107.6	106.23	107.4	104.66	106.49	106.36	108.29	105.59	106.17	107.29	109.59	105.13	107.46	106.16	106.23	105.44	105.81	105.62	107.51	104.78	108.07	106.29	106.3	106.21	106.09	108
108.06	106.76	105.54	107.48	106.27	107.98	106.72	106.13	107.71	107.04	105.96	107.33	106.79	109.15	107.83	106.78	106.37	107.17	107.61	105.01	106.91	107.51	107.75	106.83	107.94	106.7	107.81	108.96	107.8	106.36	107.03	106.09	107.26	106.76	107.82	106.75	107.28	107.54	105.84	106.39	106.69	108.55	106.8	106.05	104.01	107.24	106.7	106.08	107.49	106.42
107.15	106.36	105.81	105.87	107.53	106.18	105.46	107.68	107.2	105.95	106.37	107.73	105.82	105.42	107.16	106.55	105.79	108.44	105.65	106.02	106.35	105.85	104.98	106.15	108.6	106.68	107.43	105.95	105.34	106.07	107.06	105.75	103.78	106.02	105.17	105.71	106.49	106.32	106.1	105.26	107.01	106.98	107.77	106.2	105.58	105.51	105.91	104.95	106.49	107.37
105.95	105.33	104.96	106.12	104.95	105.35	104.9	104.97	106.48	106.65	104.93	106.64	107.31	106.04	105.39	105.5	106.25	105.37	107.06	106.4	104.25	104.39	105.28	106.69	105.49	106.71	107.15	105.5	106.02	105.7	106.01	106.49	104.88	106.01	105.37	105.99	106.1	105.93	104.93	105.79	105.68	106.2	105.34	104	106.6	106.26	107.83	106.46	105.91	105.49
100.57	101.74	98.854	98.148	100.46	100.77	98.849	99.532	100.69	99.034	100.56	100.55	100.76	100.55	99.592	101.27	101.07	98.849	98.609	101.37	100.51	99.867	99.696	100.03	100.54	100.43	101.1	100.26	100.16	100.21	99.915	100.54	98.106	100.25	100.29	101.24	99.494	98.959	99.698	101.37	100.63	99.911	100.4	98.938	100.35	100.09	99.49	100.55	99.937	98.252
106.43	105.85	104.19	105.8	104.15	105.93	106.26	105.65	106.64	105.32	104.89	104.45	104.72	105.61	106.79	105.36	105.5	106.2	107.03	105.6	105.19	105.28	105.44	105.35	105.3	105.36	104.53	106.51	106.4	106.29	106	103.67	103.96	106.99	106.57	106.18	105.06	105.07	107.55	106.39	104.32	103.76	104.54	106.18	105.31	104.09	105.58	106.35	104.4	106.51
105.71	106.17	104.54	105.12	104.94	103.77	105.03	105.88	104.2	105.71	106.99	105.93	104.94	106.29	105.35	106.96	105.91	105.44	105.33	106.52	107.22	105.79	104.49	105.3	105.85	105.9	104.69	105.65	105.67	103.89	106.23	105.88	105	106.41	106.36	105.61	104.68	105.77	105.42	104.72	104.69	105.8	104.09	106.61	105.28	105.82	105.49	105.84	103.33	105.96
112.76	111.59	110.79	112.25	111.09	110.76	111.59	112.31	112.19	111.28	112.27	113.27	113.71	112.81	112.76	111.89	111.21	111.96	112.06	111.09	111.92	112.19	112.74	111.36	111.3	112.58	111.66	111.72	111.18	110.77	112.19	110.6	111.94	111.04	112.83	112.48	111.92	112.27	112.98	112.3	110.86	110.22	111.21	111.43	111.59	112.4	111.41	112.06	110.69	112.36
105.92	106.08	104.12	106.55	107.07	106.14	106.21	105.03	106.78	106.8	104.75	107.46	106.83	106.69	106.93	104.4	106.29	106.01	106.89	105.62	105.96	105.69	105.35	107.21	107.56	106.03	105.6	107.04	105.35	106.65	106.75	106.68	106.66	105.27	105	105.11	106.17	106.83	104.74	106.61	106.02	105.75	105.97	106.45	105.57	105.91	105.92	104.59	107.91	107.3
105.8	105.84	106.08	106.32	105.91	104.31	105.73	108.1	107.27	106.45	107.02	105.01	105.36	104.8	104.57	105.28	105.89	104.82	106.91	106.58	105.14	106.9	104.39	104.97	106.97	104.75	105.47	104.83	104.92	106.34	105.5	105.54	107.04	107.26	105.09	106.18	106.66	104.81	105.42	106.12	108.01	106.15	105.83	106.19	105.05	104.61	106.74	105.83	105.97	105.45
101.22	101.84	100.89	100.87	100.65	100.28	99.944	102.09	100.95	101.12	102.25	100.85	99.799	102.02	101.44	100.71	102.28	102.3	100.78	100.13	101.29	101.71	100.52	101.6	101.98	99.827	100.91	101.13	101.9	100.9	99.977	100.42	101.64	100.97	101.97	101.25	101.5	100.28	100.42	101.78	100.27	101.81	100.61	101.84	101.97	101.6	101.41	100.25	100.7	101.98
103.75	105.02	105.24	106.04	103.79	103.46	104.43	105.03	105.25	104.66	105.01	105.38	105.58	103.31	106.51	105.19	105.14	103.85	104.29	104.85	105.24	104.51	105.67	106.05	104.41	105.75	104.62	102.86	103.82	104.04	106.51	104.54	105.36	105.38	104.25	104.78	103.95	104.02	103.84	103.99	105.09	106.25	105.24	104.63	105.43	105.06	106.91	105.81	106.29	105.06
104.96	105.94	105.6	108.07	107.09	105.66	105.86	105.95	105.63	106.04	105.68	106.26	104.72	105.19	107.02	105.55	105.05	105.09	104.41	106.42	106.6	106.9	106.17	105.5	105.25	106.82	106.37	104.48	106.93	106.03	105.64	104.53	105.27	106.05	106.32	106.67	106.27	104.89	104.91	104.77	106.28	105.22	105.65	105.62	107.36	106.09	106.15	104.59	106.4	105.48
106.09	106.07	104.97	105.17	104.32	103.95	104.27	105.87	106.03	104.29	105.55	105.53	104.78	106.53	104	106.04	105.63	105.27	104.61	106.31	104.53	106.01	106.51	105.47	104.72	105.79	104.94	106.46	107.38	105.82	105.16	104.39	105.43	104.12	104.3	105.14	105.29	104.46	105.1	105.49	105.84	105.17	105.56	105.3	106.46	104.39	104.58	105.95	105.06	106.04
110.21	110.37	110.47	111.33	110.25	109.14	112.9	109.78	111.48	111.35	112.27	111.58	110.86	110.84	110.97	110.9	111.55	111.59	112.16	112.09	111.61	110.91	111.33	111.81	111.81	111.57	110.09	111.59	111.4	111.39	112.11	112.6	113.02	110.63	113.3	111.8	112.36	111.49	110.91	112.33	110.45	111.07	110.14	112.04	110.19	110.6	113.29	110.16	112.37	111.5
106.42	105.68	104.77	106.18	108.22	107.38	106.06	105.29	106.04	106.98	106.04	105	106.23	107.02	105.02	106.43	106.16	105.69	107.25	106.89	106.2	105.01	105.81	107.41	105.08	106.56	105.55	105.25	106.9	106.29	105.58	105.18	106.73	107.68	106.35	106.23	106.04	106.28	106.44	105.37	106.01	105.16	104.59	106.75	105.13	106.23	105.93	105.62	106.61	106.19
105.99	108.29	106.2	106.71	107.04	106.91	106.91	105.62	107.16	106.15	106.09	107.58	106.06	106.37	107.48	107.15	107.95	106.33	107.28	107.76	107.02	106.38	108.4	106.57	106.77	107.17	108.01	106.44	108.42	105.9	106.27	108.33	105.64	107.05	105.83	106.42	108.3	107.4	106.3	107.52	106	107.89	106.8	107.2	106.45	106.28	106.92	106.41	106.17	108.81
110.27	113.25	111.95	112.98	111.57	112.12	109.83	111.31	111.15	113.02	112.49	110.46	110.78	113.5	112.91	111.64	112.52	111.95	111.59	112.84	111.74	111.52	112.39	112.95	111.91	110.82	114.1	110.4	110.59	111.6	112.88	112.39	109.85	112.64	112.5	112.34	112.28	111.62	112.32	111.32	112.34	111.78	112.09	112.09	111.38	111.08	111.44	112.32	112.64	111.04
105.01	105.22	105.26	105.53	104.03	105.14	106.01	103.33	104.52	106.51	103.17	104.91	106.06	105.58	107.21	104.43	105.74	105.26	104.57	105.97	105.43	105.99	106.17	104.37	104.32	105.91	106.19	105.54	106	104.45	105.96	104.67	104.69	105.22	105.16	104.97	103.64	104.84	106.5	107.49	105.93	105.06	105.92	106.29	105.27	103.79	105.63	105.09	104.89	106.3
102.36	103.89	104.47	103.31	103.34	105.7	102.92	105.43	102.8	104.57	104.64	103.83	101.85	104.53	104.73	103.02	104.79	105.99	105.25	105.01	103.87	103.24	103.56	104.79	105.3	105.62	104.36	103.75	101.93	104.23	103.69	103.36	104.07	103.51	103.08	104.93	104	103.48	105.4	103.5	104.33	104.1	104.21	104.31	102.59	102.53	104.05	102.07	102.09	103.68
111.63	110.29	112.04	112.07	111.71	111.67	111.05	112.08	111.86	109.81	110.77	111.99	111.05	111.3	111.56	111.09	111.22	110.02	110.46	111.36	110.38	111.93	112.97	110.4	111.05	111.39	109.82	111.85	110.41	111.28	110.76	111.86	111.67	110.67	113.52	111.34	111.34	112.3	112.23	112.22	111.49	112.37	110.47	112.1	111.05	111.41	112.36	111.01	112.93	111.51
106.92	104.57	105.65	105.61	105.65	105.92	104.11	104.98	105.6	105.41	104	105.66	104.13	106.39	105.72	106.55	105.77	103.16	105.27	105.77	106.6	105.89	105.42	105.4	105.14	105.69	107.1	104.75	106.34	106.8	105.41	105.97	105.24	104.67	106.59	105.35	105.28	107.01	105.98	104.91	105.76	106.37	105.32	106.88	107.19	104.84	105.71	106.25	105.66	104.97
99.227	100.6	99.134	101.26	99.498	101.1	100.8	99.296	99.995	100.87	100.39	101.67	98.004	99.98	100.56	100.94	100.24	100.74	100.13	100.74	100.9	99.328	100.58	98.37	100.19	100.92	99.59	101.02	98.641	100.78	100.66	99.783	101.56	101.94	100.56	101.59	99.927	99.108	100.62	98.33	99.552	101.29	100.72	100.22	100.39	99.207	99.174	100.75	101.58	99.118
104.5	103.94	104.68	104.11	105.55	103.85	105.23	105.47	103.98	104.01	105.38	104.25	105.7	104.69	105.68	104.18	104.36	105.36	105.85	105.41	104.49	105.09	105.08	106.23	105.63	104.93	104.42	105.55	106.1	105.54	102.92	103.59	103.4	105.93	104.33	107.59	106.37	104.16	103.33	105.32	104.11	106.03	106.27	103.04	105.12	104.1	106.45	103.48	103.88	104.96
103.75	101.2	100.17	100.05	101.5	101.27	99.953	101.74	101.19	100.61	101.4	100.28	100.89	101.42	101.2	99.785	98.964	101.38	100.62	100.02	101.83	101.64	100.71	98.466	100.29	100.63	101.15	101.36	99.561	100.21	101.38	99.955	100.33	101.41	101.41	100.25	102.06	100.98	101.39	100.78	100.97	101.26	101.99	99.756	99.855	100.36	99.275	102.02	102.04	102.14
109.55	109.09	109.67	110.14	109.91	111.06	110.37	110.64	109.36	108.72	110.32	110.75	109.77	109.81	110.46	109.68	110.29	110.35	109.15	109.43	108.14	113	110.74	109.81	108.71	109.98	110.58	111.53	110.99	110.92	109.62	110.38	111.24	110.17	109.73	109.38	109.46	108.81	109.74	111.78	110.74	110.79	110.71	110.28	108.64	111.02	109.77	108.07	109.54	111.41
100.03	101.01	99.843	100.8	99.036	101.28	101.15	102.43	100.26	102.43	98.762	101.41	99.625	100.07	101.24	99.211	99.783	101.54	98.928	101.01	101.1	99.693	100.19	100.27	101.15	101.46	99.945	101.49	100.92	101.22	101.53	99.913	100.4	101.81	99.964	100.24	100.09	99.402	101.27	100.53	101.18	101	101.26	100.48	100.97	100.76	100.09	100.77	100.7	101.4
106.98	106.91	106.35	106.8	107.39	106.6	105.24	107.11	107.02	106.74	106.67	106.37	105.38	108.58	106.58	106.33	106.03	107.36	107.31	104.94	106.24	105.4	107.04	105.88	106.09	105.61	105.95	106.32	106.59	106.53	105.65	107.55	106.62	106.59	105.56	105.43	106.57	106.56	104.95	106.57	106.01	106.02	105.48	105.6	106.23	107.21	106.48	106.68	106.91	106.87
118.06	118.48	117.61	117.66	118.8	116.32	117.1	116.56	117.08	116.74	117.83	116.69	118.02	116.13	117.14	118.33	118	117.78	118.11	117.65	117.37	116.78	117.23	117.7	116.88	118.54	116.43	117.25	116.34	117.15	117.59	119.32	117.06	117.89	116.88	116.79	116.9	118.9	118.42	117.68	119.26	118.61	117.82	117.55	118.22	117.26	116.51	117.12	118.22	117.35
105.41	106.42	106.42	105.54	105.17	106.79	106.64	105.78	104.57	106.38	104.99	105.58	104.71	106.27	106.92	104.9	105.33	105.94	107.45	106.67	104.43	103.68	106.15	104.96	105.75	107.87	106.31	105.68	106.44	106.8	105.22	106.06	105.14	105.45	106.38	106.93	105.71	106.84	105.76	106.23	103.78	105.59	106.09	104.98	106.2	106.07	105.79	107.54	105.48	105.03
106.31	107	104.07	105.44	106.02	106.17	106.65	105.54	105.44	106.58	107.19	106.53	107.07	105.78	104.8	107.05	105.12	106.3	106.41	106.12	105.18	107.89	106.73	105.74	106.46	105.43	105.39	104.1	105.65	106.29	106.93	107.4	106.05	105.7	106.06	104.94	108.16	106.85	105.93	106.95	105.66	105.55	106.51	105.17	103.97	104.61	107.11	107.6	105.15	105.21
110.38	110.85	111.05	111.36	111.99	111.8	112.26	111.33	112.99	111.84	113.92	111.57	113.42	111.7	112.57	110.99	111.38	112.28	109.64	110.8	110.78	112.22	112.91	111.96	111.64	111.61	111.5	110.73	110.82	111.27	111.5	112.68	110.85	110.97	109.62	111.61	111.67	111.6	112.4	113.57	111.32	112.46	112.32	112.74	111.97	112.07	110.62	112.56	111.68	112.31
111.63	110.95	111.22	112.79	110.92	111.4	110.74	112.72	111.19	112.01	109.49	109.71	111.39	111.07	111.38	110.77	111.29	111.91	109.72	111.45	110.23	110.11	112.07	110.57	110.28	110.63	111.64	110.93	111.05	111.94	111.91	112.16	110.52	111.84	109.28	111.31	112.72	112.03	111.67	110.49	111.66	110.56	110.74	110.37	110.75	112.16	110.41	111.85	111.8	110.96
104.38	103.85	105.68	104.14	105.49	105.43	104.05	104.41	103.4	104.09	104.96	106.17	104.05	104.28	104.51	103.18	102.53	105.6	104.81	104.73	104.84	105.38	104.3	105.18	104.6	105.55	105.61	104.31	104.54	105.5	104.51	106.06	104.67	103.51	104.45	104.94	106.3	104.88	103.01	105.44	103	103.8	104.82	105.24	103.35	106.01	105.33	102.79	105.12	103.78
100.45	101.31	102.39	100.1	99.839	102.43	101.53	101.45	103	100.85	100.97	101.42	101.73	100.67	102.84	101.79	101.16	100.47	100.62	102.06	101.9	102.58	101.23	101.38	100.92	102.37	101.11	99.331	100.25	101.53	100.89	100.89	99.766	101.66	102.28	101.13	102.53	101.58	102.33	100.25	100.54	99.592	99.883	100.36	101.46	101.95	102.02	101.5	100.52	101.32
111.67	109.31	109.18	109.69	109.34	109	110.11	110.18	109.16	109.16	109.62	108.46	108.26	108.92	109.96	110.62	109.42	109.01	108.84	110.65	110.59	109.84	109.65	108.89	111.18	109.58	109.61	108.23	111.82	108.94	109.97	110.16	109.11	109.4	109.13	110.11	110.19	109.22	108.63	110.13	109.81	108.77	110.6	109.85	109.61	108.89	110.3	110.11	111.66	110.29
104.28	105.37	105.86	105.15	105.99	105.21	104.99	103.98	104.7	107.49	104.32	105.23	106.04	104.95	106.33	105.29	104.08	104.87	104.25	105.18	106.08	105.07	105.48	105.47	106.3	105.8	105.23	105.5	105.76	105.14	105.88	104.14	106.29	106.11	104.46	105.56	106.02	105.84	105.12	104.41	102.51	104.17	106.24	106.01	104.74	104.33	106.17	105.64	106.31	105.75
105.22	104.84	105.84	106.56	108.19	106.04	106.78	104.97	106.05	106.47	106.56	107.46	107.4	108.03	105.58	105.61	106.53	104.31	106.98	107.18	107.36	106.41	105.37	106.73	106.31	105.28	107.06	105.26	107.12	106.72	105.51	105.09	105.88	106.66	106.21	105.84	107.6	106.97	105.69	106.95	107.87	105.52	107.67	107.13	107.35	107.24	105.27	107.54	105.64	105.39
109.4	111.33	110.3	109.87	108.82	110.38	110.42	109.21	109.99	110.09	111.55	108.74	108.44	109.46	110.39	109.71	110.21	110.04	109.43	110.77	109.99	109.5	110.56	110.46	109.56	109.11	107.45	110	110.17	110.17	110.52	110.71	109.46	110.4	109.64	110.01	110.44	109.05	109.24	110.3	109.1	110	111.84	109.1	109.97	110.06	109.64	111.73	109.74	109.71
112.33	110.8	110.73	110.14	110.91	111.88	110.49	111.25	111.03	110.02	111.24	111.89	111.38	111.58	110.23	111.42	110.58	110.99	111.75	112.01	110.67	111.14	110.27	112.24	110.35	111.98	110.32	111.08	111.74	111.15	111.23	109.42	111.27	111.86	111.01	111.38	111.23	111.21	110.99	111.72	110.29	111.17	111.75	111.56	110.4	111.33	110.88	110.38	112.61	110.88
117.6	118.32	117.49	118.05	117.72	117.99	118.49	118.68	116.11	119.53	118.58	117.07	117.27	118.61	116.92	117.51	118.03	118.57	117.77	117.57	116.78	117.8	116.52	116.26	117.85	115.95	118.05	117.19	118.37	117.66	117.85	118.03	119.35	117.58	116.45	118.53	118.03	118.66	116.94	117.72	117.12	118.4	118.42	117.69	115.55	117.9	118.93	117.13	116.73	117.23
112.42	110.51	108.38	109.61	108.89	109.05	111.3	110.43	110.76	108.49	111.05	109.59	109.64	109.86	110.48	108.92	109.75	110.41	108.71	111.02	110.52	110.69	110.16	110.84	110.1	111.06	109.96	110.75	110.13	110.09	109.96	110.66	109.52	111.96	110.48	110.04	110.38	109.98	110.41	110.46	109.35	111.29	109.79	110.13	110.77	110.87	111.84	110.06	108.21	111.38
112.24	111.56	113.32	111.97	112.65	110.89	111.85	112.66	111.56	112.31	112.03	112.24	113.22	112.59	112.81	111.42	111.05	112.81	112.64	112.46	111.09	110.91	110.82	111.68	111.6	111.32	112.92	111.98	111.99	111.06	111.6	111.86	111.29	112.21	112.78	111.5	111.35	111.08	111.81	110.94	112.95	111.87	110.79	113.14	111.26	111.25	111.14	111.8	111.95	111.63
100.49	99.224	99.61	101.65	101.88	99.63	100.68	99.237	99.519	101.68	100.57	100.2	101.61	102.08	101.09	99.962	98.663	99.762	101.41	99.273	99.809	100.13	99.643	99.743	101.01	100.98	101.87	100.59	99.28	101.04	100.51	101.19	101.23	99.335	99.703	100.64	100.16	100.16	100.17	100.76	99.154	100.85	101.75	102.15	100.04	100.49	101.77	100.11	101.72	99.938
105.77	106.82	105.57	106.17	105.62	105.13	106.12	107.73	105.58	105.84	106.58	105.42	107.52	105.13	107.2	107.39	105.64	105.53	105.66	106.28	106.96	106.07	106.03	107.36	104.88	106.71	105.94	107.19	107.08	104.8	107.56	106.37	106.77	105.89	106.13	105.03	105.54	105.38	105.82	104.88	105.53	105.98	104.79	105.81	107.22	106.71	106.74	106.16	106.11	105.27
106.73	105.47	104.88	106.43	106.12	104.3	105.35	104.96	104.03	104.3	104.64	103.98	105.19	106.91	105.75	104.23	105.69	104.02	106.21	106.96	105.3	105.7	105.76	104.82	105.25	106.86	105.84	104.81	105.92	106	104.84	107.03	105.86	106.86	106.44	105.68	105.89	104.87	107.69	106.87	107.19	104.8	104.85	107.26	106.44	104.72	104.65	106.16	105.29	105.41
106.52	106.55	104.91	107.29	106.72	106.72	108.27	107.46	106.74	106.18	107.59	106.32	105.63	106.38	107.5	107.36	106.67	108.47	107.75	108.36	106.68	108.01	107.22	107.67	106.92	106.38	106.95	106.17	105.76	105.55	105.57	106.53	106.61	106.81	105.53	107.73	105.8	106.61	107.21	107.35	107.31	107.76	106.89	106.85	106.87	106.47	105.62	108.45	107.32	106.79
107.46	107.25	105.47	105.96	107.26	106.1	107.66	106.04	106.67	105.62	106.59	106.57	106.15	105.5	105.56	107.16	107.82	107.56	107.31	106.7	108.75	104.72	106.25	106.19	105.6	106.49	106.94	106.76	107.16	105.87	107.96	106.77	105.51	103.71	105.16	107.17	106.31	106.68	106.96	105.75	105.89	107.07	107.02	105.72	106.94	107.03	106.08	105.75	106.26	105.42
110.91	113.5	111.08	112.74	111.93	111.63	112.3	111	111.55	110.32	111.1	112.29	112.93	111.47	113.93	111.13	112.26	111.98	112.08	111.79	111.46	111.12	111.52	111.28	112.12	109.73	111.66	109.86	111.15	111.39	111.55	111.25	111.27	111.96	111.76	112.33	111.74	111.66	110.79	112.06	111.46	112.06	111.67	110.73	110.6	111.82	111.64	113.38	112.09	111.55
104.9	105.52	104.92	106.88	105.18	107.22	105.98	107.83	106.2	105.62	105.38	104.64	106.61	107.59	106.81	106.18	106.44	105.49	105.33	106.44	108.23	106.8	106.51	106.32	107.31	105.26	105.85	105.93	107.04	105.22	105.48	105.14	105.89	106.69	106.83	104.89	105.68	105.02	106.99	106.72	106.19	106.06	106.05	107.1	104.55	106.64	105.68	104.01	106.75	106.74
103.63	103.34	103.79	103.54	104.19	105.15	104.14	102.41	103.23	104.91	105.07	102.75	102.84	103.65	105.78	104.3	104.91	104.29	103.92	104.76	104.61	103.73	103.37	104.58	103.39	103.83	104.38	103.53	104.13	104.62	104.45	103.84	104.09	102.91	103.16	103.9	102.14	103.74	104.06	104.81	104.14	104.88	104.19	103.59	104.11	105.27	104.44	105.24	104.64	103.5
107.43	106.23	105.89	107.62	105.83	107.44	107.24	107.86	105.03	105.88	108.35	107.55	106.56	106.12	107.62	106.97	106.63	107.36	105.87	106.05	106.99	107.61	108.01	106.92	106.11	108.09	107.2	105.08	107.35	108.28	106.16	106.19	106.73	105.89	106.77	106.49	106.86	106.79	104.84	107.65	104.55	107.94	108.13	106.49	106.32	106.59	106.52	105.85	105.6	108.51
105.55	105.54	105.23	106.66	106.09	107.3	105.76	106.25	106.68	106.07	106.16	106.16	105.67	106.16	105.03	106.43	106.28	106.49	106.5	105.53	107.2	106.31	107.07	106.3	105.16	105.39	106.71	107.34	107.48	104.61	104.18	105.21	106.64	105.86	107.46	104.83	106.45	107	107.18	106.36	105.48	105.79	106.12	105.17	106.54	105.4	103.91	104.82	106.33	105.84
100.37	99.466	99.88	100.76	99.712	99.701	101.09	100.41	99.405	99.761	100.34	99.421	100.11	99.648	99.899	101.88	101	99.706	99.657	100.13	98.921	101.33	100.91	98.242	98.932	99.024	100.83	99.946	99.478	101.36	99.968	99.292	101.12	99.126	98.709	99.026	100.77	100.33	98.328	99.501	99.958	100.01	98.514	100.7	99.59	98.947	99.455	98.973	99.491	99.928
110.96	111.34	112.15	111.77	110.57	112.07	112.03	110.98	112.33	111.92	111.45	111.53	111.06	110.57	111.77	110.6	112	111.32	111.05	111.73	111.17	111.88	111.93	110.34	110.88	110.15	110.59	110.97	111.43	111.35	111.32	112.4	111.36	113.33	110.78	112.73	110.28	110.76	112.14	111.41	110.5	111.6	110.06	110.52	109.66	111.92	111.36	111.84	111.15	111.97
116.67	116.89	117.77	118.83	118.17	117.05	117.29	116.3	117.91	118.08	117.25	117.71	116.49	116.95	116.09	118.82	117.9	117.55	116.89	117.45	118.71	118.25	117.81	118.67	119	118.61	117.82	117.65	117.27	117.67	116.68	117.26	117.45	119.09	117.13	116.81	118.41	117.78	118.04	117.31	118.25	116.08	117.65	117.84	116.83	117.84	118.27	116.92	116.02	117.6
104.06	104.78	103.42	104.08	104.77	103.49	103.99	105.19	102.84	103.19	104.68	104.71	103.36	104.72	104.57	105.54	104.06	104.95	105.33	102.5	105.17	103.36	102.95	104.45	104.71	103.86	104.43	105.68	104.71	102.92	103.94	103.83	105.57	104.12	103.2	104.08	103.23	104.17	104.59	105.06	104.4	104.23	104.61	104.72	102.81	103.05	104.24	103.31	104.34	105.93
104.01	104.76	102.89	104.94	104.78	104.23	104.92	103.03	104.9	104.31	103.18	102.49	106.05	103.83	103.74	102.76	106.33	104.38	106.11	105.37	104.71	104.53	104.86	105.3	106.52	104.05	103.87	105.05	105.23	104.23	104.73	102.83	103.99	102.86	104.96	103.25	105.6	103.27	106.06	104.28	105.45	104.63	105.12	102.43	104.06	105	104.25	104.88	104.98	102.56
112.85	112.14	111.48	112.54	112.44	112.15	112.88	111.79	112.28	112.56	112.65	113.9	112.1	112.73	111.61	112.72	113.01	113.66	113.1	112.17	113.6	113.01	113.64	112.79	114.46	112.05	114.24	113.78	114.05	113.55	113.22	112.05	113.34	112.33	112.24	112.68	112.25	111.93	111.81	111.34	113.91	113.1	112.52	113.5	112.18	113.12	112.16	113.3	112.92	112.03
105.6	105.62	105.51	104.45	106.1	104.57	105.81	105.93	105.76	106.84	105.67	105.31	106.9	104.01	105.65	105.58	104.06	107.56	105.67	104.37	103.71	106.13	106.86	104.87	105.57	105.54	106.89	103.65	104.61	104.86	104.97	104.85	102.69	104.98	105.76	105.37	106.05	104.52	104.53	106.6	104.57	106.03	105.45	106.26	104.3	104.65	105.34	107.42	106.92	105.2
113.67	112.21	111.18	114.01	114.72	113.09	111.95	114.26	114.41	112.24	114.78	112.79	113.55	113.24	112.14	113.49	112.67	113.37	113.17	114.44	113.38	112.06	110.82	113.06	112.89	111.76	112.01	114.17	113.7	114.31	111.32	114.36	112.76	112.12	113.79	111.41	111.57	112.9	113.17	112.79	112.87	113.66	113.31	111.28	113.99	113.25	112.16	112.96	111.7	112.38
111.71	113.57	112.53	112.83	110.91	111.11	111.42	111.16	110.11	112.61	111.51	112.92	110.81	112.04	111.52	112.16	110.58	111.77	112.63	110.89	112.27	111.95	112.78	111.07	111.63	111.41	110.56	111.15	112.24	111.31	112.23	109.97	111.28	112.54	111.08	112.06	111.31	110.91	111.91	111.85	111.4	112.46	112.21	113.82	112.15	110.12	110.6	110.93	111.53	111.88
105.75	104.89	105.69	105.79	104.99	104.36	105.66	104.82	105.84	106.24	103.98	106.51	105.75	105.15	104.73	103.98	105.15	103.81	105.65	104.88	105.3	105.1	105.61	104.35	104.48	104.79	105.05	104.84	106.79	105.72	104.71	104.58	104.81	104.11	105.72	105.36	105.43	104.27	105.6	107.16	105.13	105.57	104.98	104.63	104.91	105.35	105.16	104.96	104.25	105.69
109.9	110.36	111.47	111.17	111.15	110.03	111.36	109.97	111.03	110.83	111.35	110.22	109.49	109.56	110.91	110.71	110.03	110.57	109.84	109.17	110.58	109.54	111.31	110.27	110.66	110.67	109.13	111.84	110.56	110.86	112.07	110.64	111.27	111.91	111.46	110.03	110.58	111.29	110.97	110.64	109.92	110.06	110.83	109.93	109.47	110.04	111.93	111.39	111.05	111.08
106.12	107	106.04	106.98	106.92	104.65	106.12	105.83	106.33	104.26	105.3	106.49	104.67	106.38	105.92	106.16	107.65	105.83	106.41	107.07	106.62	106.01	107.1	104.64	105.5	105.81	106.04	105.04	106.05	105.9	107.7	106.58	106.56	105.29	103.97	104.4	107.78	106.43	106.93	108.12	107.13	105.54	106.62	105.9	107.66	106.09	105.27	106.32	105.62	105.72
108.91	109.94	109.71	109.03	109.33	109.72	110.43	110.55	108.63	109.45	108.32	108.54	110.49	109.74	110.25	110.03	109.54	109.24	108.54	109.45	110.21	109.46	109.36	108.9	110.06	110.55	110.09	111.23	110.29	110.38	109.93	107.95	109.53	109.5	108.78	109.47	110.69	109.37	109.91	109.76	108.42	110.83	109.31	109.1	110.2	109.93	110.74	109.97	110.01	109.76
106.06	104.85	106.62	105.86	106.6	106.86	106.53	108.21	106.06	105.99	105.8	104.87	105.86	105.78	107.16	107.04	105.45	104.59	106.32	107.15	106.78	106.26	106.19	105.26	106.98	104.81	106.25	105.13	106.05	106.36	107.47	105.79	106.47	106.4	105.8	106.23	106.78	106.35	106.59	105.29	106.67	104.66	107.87	105.89	106.57	106.18	107.1	106.21	105.72	106.13
106.87	105.25	104.44	105.6	106.94	106.23	104.91	106.69	105.51	105.43	105.19	104.66	104.82	105.41	104.65	104.06	105.42	106.64	106.37	105.16	104.66	106.66	105.67	104.74	106.47	107.11	105.67	105.79	106.58	104.19	105.6	107.22	104.85	106.48	106.4	106.38	104.85	105.36	106.32	105.2	106.78	105.1	104.03	106.44	105.63	106.41	105.58	106.89	105.48	105.08
110.53	110.84	111.12	110.74	110.18	109.65	109.9	108.59	112.22	112.2	110.5	108.77	110.88	109.1	111.16	111.39	110.91	109.48	109.78	110.6	111.11	111.6	110.48	110.35	109.41	110.66	111.15	112.25	110.84	111.95	112.07	110.23	111.54	110.6	109.79	110.5	108.1	109.45	110.36	110.03	110.39	110.64	110.45	109.25	110.53	111.26	111.32	110.46	110.63	112.28
107.99	106.86	107.91	107.62	106.75	107.06	107.4	104.7	106.17	105.87	106.12	107.47	107.45	107.69	106.95	106.45	106.13	107.12	106.18	107.25	105.7	107.12	108.13	106.62	107.03	105.16	108.79	107.2	106.85	106.83	107.11	106.1	105.45	106.17	106.4	106.83	107.39	106.25	107.65	106.13	105.69	107.32	105.74	107.4	108.53	105.7	107.02	106.37	108.03	107.24
106.4	104.62	104.65	104.6	105.16	105.91	105.8	103.4	106	105.52	104.81	104.22	105.66	105.48	105.28	107.36	105.35	106.31	105.45	105.12	107.16	104.19	104.42	104.95	105.14	105.03	105.64	105.03	104.32	105.65	104.74	104.29	104.52	105.7	105	105.92	106.26	105.06	106.24	104.58	105.09	104.58	105.92	107.21	106.23	104.05	104.7	105.92	104.14	105.09
104.76	105.05	104.35	103.47	104.38	105.97	103.83	104.5	103.39	104.12	105.44	103.9	105.13	103.91	103.38	104.02	105.25	104.3	103.88	102.51	103.71	103.96	103.85	104.3	104.66	104.73	105.14	105.09	104.25	104.07	103.22	104.44	102.75	104.19	104.34	105.94	104.67	103.31	103.58	103.27	104.99	104.55	104.95	105.29	104.72	103.83	103.49	103.15	106.32	103.46
106.27	104.45	105.25	103.61	104.52	105.64	104.68	106.22	105.3	104.77	106.37	104.06	105.04	104.91	105.09	106.46	103.33	105.94	104.07	105.53	105.68	105.7	105.22	104.26	103.9	105.24	105.3	103.76	105.46	104.45	104.85	106.56	105.09	105.59	107.14	104.52	104.33	106	104.74	104.6	104.55	105.81	104.16	104.92	106.16	106.7	105.94	105.33	105.69	106.03
112.01	111.81	111.37	110.74	112.39	112.79	111.46	111.85	111.66	110.86	111.33	112.44	112.32	113.76	111.18	111.81	112.18	111.73	110.25	110.87	113.2	110.5	112.8	112.7	111.93	111.52	111.35	112.42	111.94	112.54	111.84	111.6	110.85	112.18	111	110.83	112.44	109.76	111.15	111.24	111.13	113	111.47	110.71	111.08	111.67	111.88	110.73	110.56	111.9
111.39	111.04	111.03	112.19	110.6	112.09	110.78	111.76	111.32	110.37	112.84	111.02	109.92	111.73	111.1	112.91	111.71	110.45	111.64	109.64	111.25	110.99	111.23	111.27	110.9	110.32	110.56	110.11	110.17	110.44	110.78	111.53	110.98	111.03	111.16	111.2	110.43	111.59	111.95	111.93	111.05	110.94	111.47	111.26	111.08	110.64	111.82	112.32	109.1	111.21
105.1	106.36	104.95	105.43	107.21	104.94	106.42	106.16	105.26	104.13	104.9	105.87	105.66	105.86	104.83	106.12	103.99	104.04	105.74	106.25	105.58	106.27	106.15	107.62	104.74	105.91	105.45	104.65	105.75	105.04	105.93	104.49	105.13	106.1	106.48	106.45	105.77	105.85	106.61	105.71	105.59	106.2	104.45	104.39	105.44	105.43	105.88	105.75	106.14	105.9
105.46	105.77	107.48	103.74	104.83	105.83	107.71	105.68	104.84	104.26	106.24	106.21	104.6	107.07	104.02	104.75	105.4	105.89	106.35	104.41	105.29	105.5	105.41	105.19	105.38	104.94	106.83	105.84	105.25	106.52	105.77	105.33	105.84	105.65	106.39	105.57	105.55	106.02	104.38	104.61	105.39	105.56	105.89	106.09	105.75	103.68	104.52	105.74	104.9	105.02
105.94	103.96	104.11	106.08	105.26	104.58	104.27	104.45	104.44	103.43	104.3	104.87	103.87	105.44	102.81	104.1	103.53	104.38	101.95	103.41	104.06	104.5	104.12	103.91	105.04	105.08	102.4	102.87	105.66	106	104.82	104.73	102.37	105.03	105.3	103.95	104.88	104.97	105.03	103.38	105.15	103.92	103.88	103.93	105.37	103.24	103.87	102.85	104.19	105.24
111.64	111.03	112.66	109.57	111.19	112.29	110.9	112.38	112.59	111.75	112.38	113.56	111.27	112.19	112.77	110.96	111.66	113.41	111.44	111.4	112.01	112.28	113.34	111.11	111.19	111.65	112.8	111.74	112.73	111.69	111.8	110.41	111.89	111.89	112.26	112.28	110.85	111.15	112.18	111.2	113.27	113.18	114.66	112.63	111.49	111.91	112	114.08	111.8	111.91
105.88	106.49	105.56	106.77	106.77	108.69	106.56	107.49	107.2	106.55	107.12	106.4	107.56	108.19	105.91	106.7	108.01	107.26	106.66	106.58	106.49	106.44	107.67	108.06	106.49	107.81	107.31	106.83	107.16	107.23	107.09	107.38	106.28	108.56	107.49	108.59	105.61	107.31	106.57	106.55	107.22	106.68	105.97	105.67	105.68	106.33	108.08	107.24	107.17	107.03
106.75	104.38	105.25	104.51	105.91	106.5	106.54	106.61	104.69	103.97	106.82	105.87	104.44	104.37	104.2	104.96	107.17	105.25	103.93	105.3	105.05	106.66	105.57	105.78	105.95	105.44	107.23	104.8	105.27	104.76	105.4	104.64	105.01	105.87	105.1	104.97	105.34	108.49	104.31	105.41	105.16	105.12	106.7	106.33	104.53	105.28	104.05	105.36	105.32	105.77
103.35	103.2	103.54	104.06	103.34	104.16	103.98	104.89	103.85	104.9	104.26	104.32	104.07	104.46	102.56	103.73	104.45	105.2	103.21	105	102.87	104.95	104.13	104.43	103.05	104.59	104.06	103.67	103.16	105.6	104.74	102.86	104.59	104.5	105	102.71	103.92	104.77	104.65	104.41	104.59	104.2	102.7	105.17	102.53	103.2	104.91	102.9	104.51	103.37
103.94	103.87	104.29	104.73	104.1	105.47	105.31	105.04	103.98	105.51	104.72	105.3	105.3	104.06	105.62	104.85	105.06	106.86	106.49	104.37	103.71	104.36	105.19	105.86	102.88	105.42	105.79	105.21	103.44	104.13	105	104.4	105.5	104.65	105.67	105.23	106.93	105.93	106.51	105.07	104.78	105.47	105.66	104.7	104.72	105.4	105.27	106.56	104.38	105.12
104.78	105.83	104.82	103.95	105.12	105.83	105.26	104.82	104.81	105.18	104.06	105.21	104.22	104.74	106.16	104.97	106.67	104.96	104.61	104.43	106.27	105.77	105.84	105.07	103.08	104.11	105.1	105.96	103.98	106.2	103.75	104.35	104.33	104.74	105.24	106.33	105.33	105.69	105.9	105.83	106.33	104.97	105.55	104.71	103.39	104.61	106.72	105.39	104.24	105.18
105.78	104.9	105.09	106.49	104.17	104.55	104.23	105.67	106.22	105.46	105.73	105.98	104.57	105.42	105.1	104.85	106.65	105.81	105.72	104.92	105.26	105.53	104.57	105.36	105.16	106.99	104.49	105.37	106.52	106.61	105.01	104.87	104.44	108.29	105.86	105.5	107.13	106.4	104.87	105.78	106.39	105.72	105.75	105.6	104.08	105.98	104.25	105.67	106.66	106.12
100.36	100.81	101.1	99.845	98.758	99.407	99.236	98.985	99.553	99.907	99.336	100.48	100.05	99.668	99.178	98.948	99.482	99.022	97.655	99.027	99.494	99.798	100.73	98.954	101.02	102.4	97.708	99.953	99.984	98.825	100.5	99.701	98.708	100.15	97.957	99.05	98.351	101.03	100.3	99.68	100.45	100.29	98.8	99.851	100.76	100.22	99.118	100.25	100.67	100.17
110.35	112.01	111.61	111.4	112.28	111.03	111.87	111.82	110.12	111.59	110.92	111.42	113.03	109.87	111.68	110.92	113.59	113.64	110.53	109.94	111.64	111.44	111.45	111.94	110.36	111.48	112.34	111.31	112.12	110.31	111.75	109.76	110.69	111.04	112.52	111.97	111.8	111.77	110.77	111.9	111.09	110.59	111.01	111.46	112.33	110.15	111.19	111.15	109.49	112.02
105.61	106.23	104.57	104.59	104.83	104.65	106.33	105.16	106.3	103.51	106.56	105.6	103.44	105.46	106.03	105.44	105.29	105.19	103.75	104.77	104.18	104.66	104.3	105.81	106.18	106.49	104.73	103.61	105.51	107.02	105.33	103.76	103.97	104.9	105.32	105.41	105.58	105.62	106.13	103.81	104.4	105.65	104.13	105.45	104.6	105.39	105.24	104.92	106.02	104.85
105.12	105.97	105.03	105.6	106.6	106.03	105.29	104.57	105.56	105.85	105.6	105.79	106.18	105.85	104.46	105.76	104.81	106.3	105.26	106.05	104.6	106.56	105.77	104.14	104.7	105.28	104.37	106.71	105.89	106.4	105.21	104.89	106.46	106.01	105.72	104.42	105.78	105.48	104.25	105.37	106.24	104.37	105.46	106.35	105.53	105.04	105.06	104.81	105.98	104.33
106.02	105.02	104.62	105.24	106.75	105.72	106.39	107.45	106.82	104.84	106.02	106.68	105.49	105.99	106.69	106.19	104.78	106.01	108.23	107.1	106.43	107.17	105.26	105.79	103.98	105.73	104.99	107.47	105.29	103.8	105.86	105.36	105.48	106.13	107.65	106.93	105.94	104.8	106.27	107.28	105.21	104.95	106.69	106.49	106.21	105.94	106.26	106.1	104.8	105.64
105.88	106.88	104.6	105.06	106.27	105.57	105.64	106.06	106.85	105.3	104.64	106.48	106.38	107.09	107.18	106.08	105.61	107.6	106.88	105.77	106.3	106.2	108.14	106.64	105.3	105.52	106.91	105.52	106.46	106.36	107.21	105.59	107.15	106.1	105.53	104.34	106.02	107.35	104.64	106.33	105.63	107.03	105.97	107.85	107.13	107.07	105.66	108.27	107.09	107
105.03	106.39	105.18	105.6	107.05	104.32	106.8	105.65	105.99	104.82	105.09	105.3	104.76	105.33	103.71	104.54	106.18	106.4	105.89	107.98	104.92	105.74	106.57	104.69	104.99	105.07	106.85	105.4	106.2	104.35	103.84	105.56	106.04	105	106.01	105.67	106.37	105.15	106.94	105.6	106.05	105.6	107.19	105.7	104.82	104.03	105.73	105.98	103.28	105.06
104.7	105.69	105.75	105.8	105.51	104.5	103.99	104.89	106.03	105.49	106.82	105.58	107.35	105.14	106.27	104.66	105.47	105.29	107.24	105.23	106.22	105.51	104.91	105.2	106.27	105.7	105.56	106.06	107.07	106.12	106.38	106.75	106.67	104.44	105.64	105.73	104.3	105.28	105.84	104.95	108.19	107.75	106.91	105.78	104.36	105.72	107.02	104.93	105.02	105.6
106.36	105.09	106.76	106.84	106.61	105.45	106.04	105.03	105.85	106.2	106.16	105.78	105.93	104.92	105.62	106.5	105.96	104.23	104.47	103.49	106.53	106.18	105.55	106.4	104.59	105.52	105.25	107.09	104.35	105.69	105.03	106.82	105.81	104.97	105.67	105.53	105.51	103.62	105.22	106.68	106.23	105.72	105.42	104.91	104.57	105.28	104.42	105.55	105.88	104.52
109.1	109.29	108.91	109.37	109.57	110.17	111.27	109.32	107.77	111.6	110.56	108.63	108.64	109.91	109.95	109.37	109.72	109.12	111.02	110	109.58	109.49	108.42	109.83	108.39	108.66	110.1	110.57	109.6	110.32	109.79	108.59	109.71	108.14	110.55	108.81	109.11	109.88	110.11	108.1	109.34	112.32	110.22	110.76	110.23	111.66	109.9	109.6	108.57	109.18
106.48	105.5	105.38	105.65	105.72	105.16	104.62	106.61	105.74	105.5	106.19	104.34	105.55	104.63	105.11	103.57	105.46	104.92	104.99	105.89	104.52	104.93	105.69	105.61	104.51	107.57	106.11	105.63	106.96	105.21	104.92	104.95	104.66	106.66	103.97	105.47	105.12	106.24	106.89	104.91	105.18	104.87	107.37	104.18	104.05	106.58	107.59	105.63	107.04	104.31
100.21	99.157	98.779	100.02	99.68	98.778	99.788	98.887	99.163	100.66	100.83	98.389	98.955	99.241	101.52	99.587	100.11	98.203	99.371	99.562	99.811	99.571	100.23	100.34	99.707	99.662	99.933	99.574	99.725	98.892	100.1	99.338	100.33	100.04	100.35	99.321	99.908	100.45	100.31	100.23	100.02	99.774	99.55	100.64	99.043	99.984	100.47	98.65	99.19	98.808
105.82	103.81	104.29	104.23	106.97	105.53	104.83	105.21	105.45	104.63	103.65	103.87	105.81	106.52	106.07	104.43	105.92	105.51	103.47	106.37	105.95	104.78	105.46	105.49	105.39	105.97	104.63	103.18	105.11	104.75	106.03	104.28	106.08	105.88	106.3	104.16	105.41	105.7	105.64	105.63	104.84	104.57	106.26	104.45	105.26	102.95	105.67	106.04	106.6	104.7
108.06	106.76	104.67	106.77	104.81	106.59	107.05	105.82	106.53	106.45	106.51	106.53	107.86	105.32	107.53	106	107.1	106.74	106.51	106.96	107	105.67	104.54	105.51	106.03	106.15	105.49	106.52	106.94	108.65	106.47	106.13	104.46	106.2	105.51	105.79	106.55	106.1	108.12	107.98	105.58	106.72	106.47	105.42	107.31	105.76	105.54	105.45	105.82	107.09
111.39	110.84	112.18	112.59	110.54	112.93	111.07	112.14	111.77	113	111.32	110.93	113.3	112.89	109.7	113.09	113.1	112.15	111.94	111.96	110.14	111.91	112.05	112.41	110.38	111.24	112.5	111.07	112.92	112.63	110.71	112.12	111.44	110.52	112.37	110.93	113.37	111.94	110.14	112.69	113.18	111.02	110.57	112.75	112.11	111.78	113.76	112.9	111.42	112.88
100.69	99.992	101.24	101.8	101.78	99.257	101.37	99.92	100.68	100.5	101.47	99.344	100.07	101.69	100.19	100.49	102.45	101.09	100.74	99.552	101.47	101.2	100.46	101.8	100.08	100.96	99.319	101.54	102.59	101.24	100.9	98.17	98.745	100.5	100.14	101.71	100.24	99.327	100.36	101.73	99.385	99.141	100.79	101.49	99.411	100.54	102.24	99.222	100.18	97.889
118.64	118.54	118.46	117.54	115.96	118.17	117.45	116.89	117	117.58	117.14	119.38	118.21	117.83	117.39	118.39	117.32	116.88	117.49	116.49	117.61	117.52	116.45	118.72	117.35	117.16	117.73	119.71	118.14	118.08	116.76	118.16	118.15	118.18	118.19	118.35	117.82	116.95	116.61	117.14	117.87	118.19	115.72	116.69	117.75	116.59	117.52	117.37	117.92	117.11
110.9	111.86	111.03	113.35	110.01	111.9	112.89	112.5	110.17	110.3	110.53	112.62	112.33	112.69	112.05	112.39	113.17	111.62	112.75	114.02	111.85	112.29	112.04	111.97	112.27	113.71	112.55	111.77	112.02	113.69	113.06	111.41	113.83	112.73	111.76	112.31	111.91	112.22	112.85	112.66	113.53	113.23	111.61	111.74	112.31	111.31	111.84	113.17	111.06	110.17
106.12	105.36	107.66	107.66	105.63	105.79	107.29	106.35	107.1	106.12	105.51	106.15	106.59	106.11	105.92	106.27	105.82	104.55	106.22	105.36	106.38	107.19	106.03	104.95	106.54	105.81	108.04	103.86	107.79	105.19	106.02	106.36	106.88	107.5	106.42	106.67	106.95	106.76	104.46	106.33	106.52	106.63	106.79	104.77	105.95	106.26	106.87	107.02	107.25	107.67
113.4	110.51	111.92	112.33	111.53	111.57	113.54	111.1	113.79	110.25	112.02	112.94	111.84	111.14	112.75	112.14	111.58	110.75	111.46	111.74	110.68	112.02	111.48	112.54	110.83	112.23	112.46	110.64	111.35	112.39	110.72	110.71	110.01	111.29	111.94	109.62	111.3	111.11	112.39	110.73	111.42	110.07	111.17	112	112.51	111.26	112.72	113.6	112.23	111.45
106.29	106.89	105.21	107.53	107.24	105.74	107.5	106.6	107.05	107.07	107.09	107.02	106.25	107.89	108.22	106.52	105.02	106.29	106.85	106.43	108.92	106.88	106.83	107.29	106.78	106.38	108.06	106.27	108.24	107.09	107.31	106.97	106.22	106.32	108.65	106.04	106.7	107.5	107.57	106.34	107.96	105.97	106.7	107.06	106.59	107.4	105.75	106.62	106.58	105.83
118.28	117.22	118.91	118.08	117.9	116.7	118.11	118.28	118.07	119.08	117.17	117.09	117.62	116.58	117.59	117.08	117.84	117.58	116.79	117.37	118.07	118.16	117.21	116.84	115.93	118.87	118.22	118.02	117.19	116.37	117.72	117.59	116.38	117.08	117.05	116.14	116.47	118.25	117.91	117.21	119.81	117.76	117.33	117.59	117.58	116.84	117.49	117.15	116.28	118.29
106.42	104.83	105.3	104.66	105.09	104.6	106.46	104.37	105.39	106.88	106.35	105.85	105.95	105.87	105.3	104.12	104.82	105.44	105.33	106.88	106.6	104.79	105.92	103.9	104.95	103.9	104.8	104.89	105.07	104.4	105.48	106.41	106.54	105.88	105.21	104.81	105.52	105.61	105.27	106.57	104.83	105.7	105.41	104.55	105.9	105.74	105.61	105.12	104.99	104.69
106.02	106.79	106.06	105.79	106.02	106.33	106.1	106.28	105.34	106.52	106.25	106.06	106.12	106.88	105.5	106.17	108.02	105.58	106.71	106.38	106.38	106.37	106.64	106.05	105.63	107.25	107.06	105.81	106.64	105.29	107.14	105.88	107.22	104.83	106.84	107.31	107.45	105.17	106.14	106.36	105.85	106.74	106.16	106.26	107.13	106.34	106.9	106.6	106.16	106.4
116.33	115.99	117.85	114.5	115.32	115.86	117.13	116.05	115.39	118.4	115.3	115.06	113.4	115.53	117.07	116.71	115.25	114.78	115.2	115.16	116.18	115.43	117.9	116.72	117.42	115.87	117.91	116.29	114.68	114.75	117.49	117.62	114.91	115.54	116.72	115.68	117.47	115.64	116.43	116.76	115.03	117.85	114.15	116.24	116.4	116.65	116.44	116.3	115.98	117.34
112.25	110.72	111.76	111.51	111.07	112.11	110.66	112.18	111.62	111.65	112.34	110.5	111.4	111.08	111.83	111.18	111.36	111.73	111.29	109.08	112.55	112.45	111.84	111.51	111.67	108.97	111.59	113.09	112.14	111.86	111.38	110.11	109.97	113.2	111.89	111.39	112	111.2	109.58	112.23	112.19	111.86	111.53	112.43	110.2	113.13	111.67	112.09	111.48	112.43
110.32	112.48	111.08	111.58	111.99	110.76	111.49	109.02	110.65	111.05	111.22	110.58	110.07	110.84	111.86	111.35	110.99	111.39	110.86	109.8	111.24	111.36	112.2	111.7	112.4	110.89	111.25	111.89	110.1	111.83	110.76	111.75	111.23	111.82	111.86	110.63	111	113.04	111.31	111.86	110.19	111.62	109.43	112.33	111.73	111.05	111.27	111.05	111.65	110.65
105.54	103.82	106.21	106.59	105.71	104.44	105.5	104.36	103.81	105.68	105.73	106.47	104.38	104.86	106.36	105.2	105.96	104.46	104.54	105	106.45	106.29	105.34	105.21	105.56	105.27	105.77	106.49	105.62	104.39	105.62	107.01	104.09	104.62	106.44	106.29	104.88	107.38	106.36	104.07	105.04	105.88	105.15	107.46	105.88	104.43	105.74	105.38	105.31	106.94
106.94	105.47	105.75	107.25	106.31	105.5	104.87	104.72	103.56	106.73	107.49	103.4	105.26	104.48	104.3	104.72	107.15	105.43	107.15	104.32	105.78	106.73	106.15	106.42	106.18	104.67	103.99	105.05	104.82	104	106.14	106.55	106.49	106.31	105.69	105.5	107	106.1	106.04	104.85	105.88	104.13	104.45	104.88	105.68	105.41	106.38	105.81	104.25	104.43
107.49	104.21	105.54	104.46	105.4	105.42	105	106.56	105.88	106.14	105.57	106.3	104.79	106.02	104.55	105.64	106.39	104.75	105.58	106.5	107.45	104.04	104.79	105.01	103.85	107.1	105.81	106.32	106.82	104.96	106.32	106.11	105.83	106.03	105.99	105.81	105.55	105.42	106.07	105.22	105.06	106.16	105.98	105.78	104.53	106.3	105.59	106.36	104.92	104.52
105.94	106.17	106.94	105.24	106.27	105.64	105.01	105.73	107.31	106.48	105.52	107.19	106.37	105.88	105.15	106.51	105.37	105.5	106.6	106.22	105.41	105.94	106.2	105.81	106.54	106.32	106.97	104.85	105.31	107.15	105.84	105.9	106.4	106.02	106.19	106.79	105.3	105.6	105.33	104.29	105.45	105.33	107.06	105.55	104.72	107.5	105.46	106.72	104.56	105.32
105.81	106.54	106.56	106.04	105.64	106.42	105.65	106.5	105.33	106.56	106.08	105.01	105.98	107.17	105.56	105.65	106.15	106.09	106.57	104.8	106.06	106.55	105.55	105.66	105.48	107.2	107.04	106.86	104.72	106.54	106.9	105.71	106.27	106.49	106.6	105.49	106.04	105.5	106.34	105.13	106.49	106.81	106.23	106.31	106.89	107.68	106.71	105.04	106	105.83
100.51	101.51	100.18	99.556	99.384	99.017	99.694	100.82	100.14	100.01	101.47	98.976	99.198	98.777	99.398	98.837	99.892	99.594	101.31	99.729	100.41	98.556	99.91	98.695	99.987	99.516	101	99.403	98.814	101.39	100.99	100.42	99.935	100.49	98.476	99.383	98.746	99.247	99.388	99.169	99.778	100.03	100.38	99.172	99.778	98.549	100.98	98.588	99.442	98.784
110.49	109.61	111.56	111.16	110.94	110.24	111.17	110.74	109.87	110.5	111.71	114.09	111.41	110.86	109.31	111.71	110.21	111.26	110.32	110.93	111.31	111.86	110.62	111.56	111.84	113.05	110.23	110.36	112.74	110.96	110.37	111.39	110.69	110.62	110.76	110.68	111.76	111.81	111.05	110.34	111.57	110.97	110.99	111.01	109.97	110.74	111.14	110.84	112.39	112.71
104.01	105.32	105.56	105.17	105.8	106.39	105.62	106.52	105.63	105.92	105.09	104.78	104.09	105.01	105.05	105.08	104.08	105.57	106.12	106.08	106.44	104.69	104.15	105.62	106.52	105.57	105.69	106.41	106.03	105.89	105.76	106.58	104.76	104.53	106.15	105.55	106.32	105.33	105.03	105.85	105.84	104.97	104.84	105.85	106.26	104.28	105.5	108.14	106.46	104.32
104.63	105.5	103.87	105.33	104.68	105.82	104.31	104.59	105.04	104.2	105.31	104.85	104.39	103.27	104.66	102.92	104.03	104.51	105.42	104.45	104.1	105.55	104.03	104.82	103.92	104.79	106.25	104.67	104.6	104.73	104.18	105.09	104.37	105.21	104.58	104.41	106.58	106.49	103.34	106.18	105.77	105.43	104.62	103.74	102.12	105.13	104.67	105.28	104.77	103.46
99.76	98.554	99.884	100.64	100.09	98.359	98.052	101.16	100.38	98.459	98.884	100.97	97.82	99.421	100.77	100.8	100.02	99.54	102.07	101.21	99.985	99.865	100.95	99.526	99.849	100.46	99.818	99	101.25	101.97	99.117	99.003	100.55	100.12	98.952	99.715	98.881	99.637	99.227	99.616	98.484	100.73	100.51	99.468	99.649	99.231	99.881	99.715	99.297	101.1
106.61	106.66	107.61	105.72	105.67	105.76	105.13	104.47	106.15	106.43	105.02	105.27	106.14	105.75	105.56	105.73	105.23	106.39	105.48	105.7	107.49	103.91	105.63	106.29	104.5	105.8	105.15	106.05	104.03	106.05	105.18	105.84	104.61	105.35	107.18	105.76	106.25	104.91	104.89	105.6	104.66	105.38	106.46	104.75	104.27	105.2	106.27	105.59	105.23	105.92
110.66	109.51	110.52	109.35	110.39	109.17	109.02	110.53	108.73	109.91	109.65	110.94	110.22	110.2	108.34	110.59	110.03	110.49	110.17	109.34	110.86	109.5	110.25	108.13	111.22	110.39	109.72	108.95	109.03	109.71	108.3	109.86	110.67	111.07	108.94	109.62	110	109.11	109.98	109.18	109.75	111.06	108.47	109.49	110.71	110.18	108.68	109.36	109.98	109.15
100.46	100.72	100.51	99.581	101.07	101.77	99.323	101.4	98.689	100.67	100.33	101.54	100.99	101.4	101.24	100.94	101.23	98.836	99.399	99.882	101.08	99.246	99.852	98.661	100.14	98.667	99.744	100.4	100.99	99.789	99.564	100.22	100.3	100.73	99.739	99.645	100.8	100.27	100.39	99.577	99.365	100.32	100.1	101.28	100.41	100.62	99.601	99.46	100.4	99.893
104.54	105.24	104.46	104.53	104.88	104.95	104.1	104.33	104.15	103.99	103.65	104.55	103.14	102.49	104.83	104.03	104.73	105.69	105.26	104.7	104.71	102.53	104.07	103.88	105.51	105.11	104.37	103.86	104.39	104.28	104.49	102.91	103.33	105.51	104.3	103.37	103.55	104.36	102.93	104.12	105.04	105.56	105.37	104.77	104.4	103.61	103.04	104.03	104.93	102.68
105.96	105.53	106.23	106.34	105.29	104.87	105.18	104.7	107.06	106.12	106.21	105.01	105.02	105.2	105.8	106.36	105.03	106.05	105.96	105.26	105.88	104.99	106.23	106.51	105.08	104.93	105.99	105.15	103.56	106.92	105.06	105.64	104.71	106.3	104.41	106.48	106.39	105.82	105.59	106.48	106.3	106.58	106.84	105.11	106.27	104.42	104.94	103.34	106.08	104.4
105.01	106.59	107.45	107.88	106.86	105.02	104.6	106.15	105.36	106.86	106.02	106.41	105.32	105.35	104.7	105.82	105.67	105.39	107.11	106.19	106.72	106.19	105.63	106.21	105.6	105.61	105.95	105.82	106.17	106.36	108.69	108.26	103.74	107.2	106.12	106.89	106.34	107.63	104.5	104.12	105.45	106.26	104.71	107.03	106.62	105.83	105.55	106.43	106.21	105.76
110.85	110.49	111.29	109.48	110.85	110.26	109.78	111.1	109.98	112.56	110.26	110.79	111.65	111.22	111.22	109.1	112.6	110.86	111	110.85	111.52	109.46	110.74	109.98	109.98	111.02	109.49	111.1	108.88	110.85	111.72	110.01	110.89	109.8	109.84	110.76	108.63	111.22	109.07	111.11	109.1	110.83	110.35	109.14	110.61	109.62	109.97	111.44	111.03	108.5
104.86	104.91	105.92	104.89	103.99	107.6	105.54	103.42	103.08	101.8	104.58	105.2	103.61	105.09	105.41	105.26	105.08	104.81	106.33	105.3	104.15	105.11	105.66	105.47	103.46	104.3	104.89	103.88	103.5	104.55	104.23	104.99	104.42	104.46	105.17	104.51	105.01	105.29	103.38	105.5	104.78	104.45	104.28	104.25	104.6	104.68	106.69	104.72	103.65	102.89
104.39	107.14	104.89	106.22	106.37	105.48	105.3	105.27	105.8	105.69	105.23	105.55	104.67	105.4	105.64	104.96	104.75	105.13	106.55	103.92	105.74	105.48	105.69	106.3	104.64	103.92	106.15	104.34	105.64	105.22	103.89	107.14	105.4	104.57	105.72	105.85	104.94	105.15	105.6	105.22	105.83	104.61	105.47	104.68	104.99	106.53	106.18	105.78	105.65	104.53
103.01	104.33	104.2	105.13	103.36	104.79	104.46	103.84	104.99	103.97	105.03	105.16	103.45	105.17	103.33	104.84	103.22	105.11	104.51	103.87	104.87	104.35	104.38	104.31	105.3	103.76	104.72	105.35	103.72	103.68	104.09	103.75	103.83	104.06	103.5	105.7	104.32	103.48	103.37	103.04	102.31	106.87	103.97	103.86	103.67	104.85	103.11	103.58	104.13	103.33
106.91	106.16	108.39	107.69	108.22	106.23	106.41	108.14	108.46	107.56	106.27	105.94	107.78	105.43	107.14	109.57	105.23	105.34	106.43	107.43	107.54	106.24	107.06	107.8	106.58	108.32	106.11	107.5	105.11	107.08	105.67	105.5	106.93	107.64	108.36	105.98	106.58	105.95	105.72	107.48	106.65	107.02	106.54	108.65	106.41	106.48	106.07	108.1	106.05	105.62
110.56	110.72	112.58	111.65	110.32	110.64	112.94	110.76	112.04	111.37	109.47	111.85	110.88	110.36	110.68	110.73	110.3	110.73	111.79	109.33	110.42	111.93	111.13	112.27	111.8	110.52	111.39	110.92	111.35	110.23	112.14	112.08	109.71	111.35	112.11	111.17	112.09	109.86	111.08	111.68	109.53	110.62	111.03	111.68	112.37	111.42	110.26	112.34	110.53	112.23
106.76	106.15	105.81	106.77	107.55	106.91	106.41	103.94	106.55	105.97	106.51	106.02	105.95	105.99	105.3	104.88	105.34	104.39	106.55	105.68	105.08	105.82	105.61	106.56	106.12	106.25	105.58	107.58	104.59	106.41	105.82	106.39	106.41	106.89	106.57	106.37	104.51	106.46	107.46	106.9	106.36	107.71	105.17	106.34	106.63	105.45	107.01	105.87	106.55	106.59
105.97	105.33	104.67	106.51	104.31	106.22	104.74	104.67	105.43	106.31	105.27	103.96	105.31	105.82	105.44	102.98	104.5	106.42	104.92	105.97	104.26	104.56	104.97	106.19	104.23	105.31	105.18	105.74	103.48	107.62	107.69	104.17	106.26	104.17	106.11	104.46	105.46	105.17	104.33	106.1	106.01	106.2	105.32	104.48	104.65	106.08	104.14	105.25	106.48	106.1
108.4	110.28	109.98	108.84	110.7	109.23	109.96	109.8	109.48	110.13	111.27	109.76	110	108.27	108.81	110.21	109.74	108.06	108.49	109.61	109.27	109.53	109.41	108.08	109.45	108.4	109.01	109.22	109.8	109.19	110.08	111.83	110.72	111.9	110.26	110.18	111.64	109.98	110.88	109.61	108.81	109.95	109.75	109.39	110.34	109.65	110.73	109.77	111.38	110.82
106.85	106.14	106.18	106.77	106.75	106.31	106.61	105.98	106.54	107.3	106.64	106.51	106.85	105.1	107.36	106.64	106.51	107.38	106.85	107.41	108.2	106.53	105.68	106.99	105.85	107.58	107.11	106.57	105.48	107.63	107.33	105.71	104.94	108.19	105.61	106.34	106.09	107.08	106.2	104.66	106.39	105.06	105.35	105.37	106.55	106.61	106.46	105.71	106.46	106.36
111.74	112.53	111.62	110.98	112.69	112.03	111.71	111.87	112.29	111.69	111.22	112.49	112.21	113.85	113.02	111.59	112.47	111.73	111.19	112.96	111.91	112.77	112.51	110.89	109.81	111.83	111.51	111.93	111.98	112.11	112.26	110.85	112.46	113.24	110.23	110.77	110.82	111.27	113.15	111.46	112.09	112.64	110.9	113.85	111.02	111.27	112.04	112.5	109.42	112.34
104.02	105.1	106.32	106.09	104.7	106.03	105.05	105.47	104.72	105.27	107.6	107.2	105.23	105.66	107.31	106.85	105.7	106	104.89	106.86	106.22	106.31	104.48	104.73	106.22	106.07	106.35	105.48	106.62	107.22	106.02	106.23	105.25	105.72	105.16	105.65	105.74	104.82	104.04	105.59	106.19	105.98	105.56	103.78	104.78	104.01	105.9	105.53	106.85	104.63
106.51	104.14	106.3	105.4	105.32	104.93	104.87	104.52	105.06	104.88	105.96	103.68	104.88	106.29	105.18	104.94	105.34	105.7	105.51	105.3	105.02	105.38	103.82	104.03	104.72	104.8	104.35	104.66	105.07	106.3	105.13	104.47	105.02	104.43	105.51	105.24	104.54	103.86	105.28	105.02	106.75	104.5	104.64	104.92	105.85	103.73	105.27	105.42	105.69	104.98
100.54	100.45	101.34	99.764	99.644	98.702	100.28	99.52	98.968	99.336	98.228	100.06	99.905	99.735	97.75	98.497	99.934	98.649	100.67	98.731	100.52	101.62	100.91	100.55	100.2	101.11	100.17	100.62	99.124	100.46	99.463	100.56	98.636	99	101.27	99.681	100.52	99.452	97.984	99.597	101.09	99.219	98.07	99.237	100.16	98.931	99.705	100.87	100.1	100.63
103.92	104.82	104.29	104.06	104.29	105.84	104.89	105.03	105.79	104.19	105.42	105.93	105.91	105.25	104.09	106.83	104.61	105.47	105.64	103.5	105.88	104.91	105.19	105.26	105.82	104.37	103.99	105.38	104.53	105.88	104.61	103.79	103.53	105.56	106.13	104.44	103.49	104.41	107.26	106.76	105.44	105.92	105.52	104.27	107.12	105.44	104.67	104.31	104.02	105.78
105.43	106.84	106.23	104.86	106.48	106.65	107.19	106.08	107.26	105.97	107.15	106.15	104.48	105.2	105.78	106.11	104.72	105.59	105.18	106.18	106.25	105.46	106.34	106.3	105.41	105.81	106.1	105.48	107.31	105.67	106.24	105.26	103.83	106.45	106.34	106.63	105.01	106.76	105.7	106.07	105.19	106.36	107.31	106.72	106.53	106.67	106.6	105.01	106.26	105.34
110.31	108.57	110.1	108.8	109.03	110.98	109.7	110.07	109.72	109.76	110.34	108.03	110.83	109.51	109.99	109.56	109.05	108.14	109.72	109.58	112.16	110.93	110.4	110.69	110.55	110.23	108.6	110.48	109.1	108.88	109.91	109.34	110.03	108.74	109.89	109.92	111.07	109.75	109.74	108.9	110.52	110.2	110.22	108.79	108.81	110.74	108.84	109.29	109.2	108.88
99.853	101.05	99.763	100.5	98.312	98.649	99.752	99.599	100.73	99.46	99.925	98.904	99.604	101.21	99.597	100.04	99.705	99.403	100.95	100.3	101.5	98.714	97.139	98.979	100.46	98.5	101.54	99.604	99.765	99.898	98.605	99.325	101.28	99.022	98.381	99.791	99.282	99.682	99.05	99.925	100.48	98.402	101.04	98.972	101.08	99.942	99.734	99.239	101.11	100.69
105.24	106.74	105.82	106.86	105.24	106.22	106.38	106.18	104.88	103.79	105.6	106.75	106.15	105.49	105.24	104.68	105.33	104.1	107.08	105.42	106.09	106.66	105.75	105.89	105.41	105.54	105.36	105.49	106.33	105.41	104.2	105.92	105.55	104.41	105.48	105.36	106.18	106.41	106.25	104.36	103.8	106.16	106.19	105.33	106.66	107.68	104.36	105.01	105.66	105.21
106.72	106.11	106.71	107.49	105.2	105.71	105.71	106.79	105.83	104.23	105.93	108.09	105.39	106.55	105.57	103.98	105.94	104.93	105.57	106.07	107.01	106.87	106.99	106.62	105.58	105.86	105.96	106.11	105.41	106.88	105.29	107.05	106.51	105.69	106.7	104.71	106.15	105.08	107.06	105.42	104.07	105.68	107.35	107.34	105.16	105.79	106.18	104.96	104.98	107.54
113.12	112.65	113.04	112.16	113.21	115.25	113.16	112.51	112.75	113.48	112.66	113.21	112.25	113.18	113.11	112.8	114.2	112.45	113.39	112.84	113.21	111.67	112.14	113.4	112.98	113.77	112.13	113.02	114.28	113.14	113.76	113.07	113.13	113.23	112.77	114	111.29	112.48	113.3	110.93	113.5	111.85	111.12	113.27	113.8	114.01	111.24	112.87	111.76	113.23
107.43	106.69	106.82	107.44	106.34	105.07	108.02	107.62	107	107.53	107.28	107.43	106.06	105.91	105.44	107.96	107.06	107.85	107.52	105.84	106.51	105.34	105.18	106.93	107.53	106.32	106.26	106.23	106.2	106.84	106.79	106.6	106.24	106.75	106	108.03	107.33	107.25	105.22	108.07	107.13	107.44	107.27	107.24	107.21	106.94	105.24	107.15	106.03	107.05
99.109	100.72	100.23	100.47	100.79	100.8	100.76	100.75	101.15	99.662	100.3	99.881	101.48	99.709	101.11	100.28	100.26	100.21	99.761	99.24	100.76	99.681	100.13	101.09	101.03	99.537	99.861	99.973	101.47	101.18	101.89	100.12	100.41	101.5	100.88	100.68	101.7	99.627	100.41	101.25	100.98	101.27	100.43	101.58	100.88	100.32	102.27	100.52	99.451	100.48
111.78	109.71	111.61	110.51	109.01	110.47	110.15	110.45	108.15	109.4	110.47	109.73	111.45	111.18	110.48	109.67	110.02	110.83	111.36	111.5	108.62	110.21	111.24	110.14	110.04	110.82	111.06	110.36	110.58	110.22	110.59	110.65	113.21	109.28	111.35	109.77	110.13	110.71	109.48	110.79	111.22	110.67	109.81	109.75	110.41	110.77	111.76	109.86	112.56	112.63
111.2	109.93	112.05	109.85	111.52	111.42	111.47	111.19	111.66	109.7	111.96	110.08	109.5	110.57	110.79	111.43	111.49	111.63	112.47	111.75	111.88	111.92	112.02	110.12	111.88	110.66	112.01	109.84	110.27	111.19	110.57	112.56	110.89	109.68	111.01	111.96	113.05	112.9	112.46	112.02	110.24	112.12	110.56	113.4	110.84	110.39	111.06	112.08	110.57	111.63
111.49	110.63	113.16	113.37	111.96	111.54	111.47	111.67	111.24	111.61	110.95	112.45	111.61	111.46	110.76	110.13	112.67	111.54	110.87	110.72	110.54	111.3	111.43	111.21	110.85	111.97	111.26	112.3	110.94	111.58	111.7	111.84	110.33	110.93	109.66	111.16	111.26	111.81	110.81	110.75	110.78	110.37	111.36	112.23	110.76	110.62	111.64	110.46	110.48	111.11
118.4	117.9	116.68	119.13	118.76	116.95	117.12	117.75	117.35	117.38	117.94	117.54	117.87	117.65	118.14	117.85	118.33	119.37	117.3	117.93	118.46	117.55	117.14	118.96	115.94	117.51	117.47	117.01	118.04	117.76	116.72	118.02	118.1	117.24	119.27	116.79	117.14	117.44	117.07	117.26	117.63	117.42	118.36	117.68	118.03	116.13	119.29	117.01	117.72	118.2
109.4	110.45	110.28	110.19	109.31	111.33	109.49	109.32	109.88	109.82	109.15	110.11	109.49	109.29	111.05	109.41	110.97	109.82	110.15	111.37	109.82	108.22	109.2	109.69	109.14	110.84	110.36	109.1	109.39	109.9	110.72	110.55	109.38	109.56	110.94	111.04	108.9	110.3	107.82	110.41	109.95	109.91	109.66	112.26	111.6	109.06	110.24	107.92	109.86	111.56
101.44	99.652	98.728	100.72	98.905	100.6	100.36	100.29	99.387	102.3	99.834	100.26	100.46	98.943	98.558	100.81	98.911	98.931	99.695	98.112	99.365	100.39	99.116	98.489	100.46	100.18	99.471	100.06	100.1	99.518	99.647	99.449	100.38	100.41	100.73	99.316	98.704	99.301	99.39	99.302	101.02	98.399	98.462	98.79	100.51	99.552	100.29	98.517	99.567	99.042
105.43	105.13	106.9	105.39	105.9	104.75	106.74	104.67	105.08	104.83	106.39	106.09	105.13	106.22	106.65	104.48	104.33	106.06	105.37	107.24	106.27	104.82	106.12	106.89	105.38	105.35	103.79	105.19	105.48	103.95	105.67	106.28	104.45	106.1	104.82	106.95	104.65	104.81	105.66	104.53	106.93	106.73	105.56	105.23	105.55	107.46	107.05	104.66	106.74	105.67
110.24	110.93	110.66	111.84	109.9	112.05	111.12	111.6	113.14	112.65	109.14	111.02	111.78	110.6	109.21	110.42	112.3	111.55	111.55	111.11	112.1	109.2	111.2	110.73	111.44	110.54	111.9	110.46	112.43	112.9	111.24	110.15	111.43	111.32	112.02	110.52	111.91	111.33	109.5	111.03	112.34	111.61	112.94	111.12	111.4	111.15	110.68	111.32	112.6	110.98
103.36	103.8	106.64	104.1	105.51	105.48	105.24	105.77	107.17	103.41	105.81	105.92	105.37	105.17	104.81	105.4	103.43	104.32	105.76	104.06	104.11	104.28	106.01	105.24	104.51	104.46	103.15	105.93	104	105.13	105.92	105.74	103.19	103.26	104.38	104.82	105.14	104.63	103.1	104.13	103.25	104.45	104.99	105.08	103.8	103.69	104.97	103.66	104.7	103.92
112.46	111.65	111.38	113.91	112.26	111.23	112.24	110.46	111.21	111.43	111.93	112.22	112.85	112.82	111.28	113.5	111.15	113.15	111.55	111.41	112	111.09	113.22	114.82	112.33	111.47	112.11	110.98	111.66	111.15	110.75	112.38	111.86	111.42	112.55	112.19	112.3	111.79	111.64	111.91	111.06	112.25	111.77	110.4	111.74	111.59	112.13	110.9	110.4	113.18
105.8	105.78	106.4	107.86	106.35	105.56	106.54	104.83	108.93	105.36	106.12	105.82	105.89	107.01	106.2	104.58	107.24	104.84	104.42	104.32	105.46	106.64	106.66	107.38	107.85	107.35	106.92	107.63	105.87	107.67	105.94	106.56	107.1	107.32	106.07	106.11	107.27	105.99	105.34	106.31	106.1	105.16	107.35	106.61	106.77	107.23	107.12	106.02	106.44	105.78
112.7	113.38	111.53	112.35	113.51	112.57	113.53	113.23	113.02	111.95	112.8	111.73	112.05	112.98	113.9	114.63	112.88	114.07	112.17	112.07	112.23	112.7	112.15	112.96	113.57	113.17	112.33	112.71	113.76	110.68	113.35	111.56	113.38	113	112.67	112.93	113.27	113.4	113.93	111.7	114.12	113.26	114.41	111.48	113	113.47	112.79	112.63	110.77	112.57
113.47	110.15	111.37	110.85	111.3	111.86	111.55	111.96	110.75	111.66	110.48	111.67	111.58	111.8	112.08	112.84	111.23	112.17	111.98	112.13	112.79	111.87	112.66	112.01	111.02	111.56	110.65	112.6	111.86	111.9	111.62	111.79	109.92	111.18	111.47	112.11	110.98	111.64	112.79	113.71	112.26	111.59	111.74	110.55	113.14	111.27	112.86	111.55	112.26	111.48
107.12	105.32	107.95	106.78	108.31	108.55	108.53	104.83	104.65	105.74	106.98	105.27	105.99	107.32	105.93	106.38	107.08	106.6	107.49	106.03	105.49	106.08	107.5	105.94	107.54	105.63	106.61	105.65	105.59	106.73	107	105.99	105.69	105.49	106.61	107.19	107.46	106.15	108.24	106.2	105.77	106.98	107.46	107.41	107.28	106.32	106.58	107.34	106.23	107.09
98.825	99.271	99.393	100.86	100.97	100.74	101.13	100.31	100.85	100.15	101.24	101.45	100.44	101.23	100.65	100.51	100.53	100.94	100.79	100.06	100.61	102.29	101.03	102.43	100.46	100.02	100.78	100.5	101.27	99.441	99.969	99.833	99.8	100.45	99.746	101.08	101.44	101.68	101.65	99.638	100.54	99.455	100.61	100.54	100.84	101.13	101.92	99.26	100.32	100.46
105.1	103.82	104.66	103.99	103.7	103.7	103.06	104.61	104.63	104.19	103.51	104.37	103.89	104.28	103.35	102.71	103.62	103.23	102.41	106.09	104.42	103.53	103.05	105.71	103.24	104.87	105.29	105.21	104.08	103.83	104.37	103.49	104.83	104.36	103.28	104.71	104.86	103.25	104.38	104.99	103.88	104.66	105.12	103.91	105.97	102.86	103.24	102.71	103.73	105.18
117.86	118.18	118.25	116.66	116.71	117.4	116.14	116.54	118.37	118.02	118.9	116.85	117.69	118.24	117.74	118.01	118.48	117.88	115.26	116.91	117.02	119.03	116.06	118.77	117.55	118.99	117.18	116.18	117.07	118.05	119.5	117.47	118.4	116.74	118.35	119.41	118.1	117.8	116.83	118.53	117.43	115.79	116.8	118.05	117.69	118.02	116.66	116.24	117.58	116.76
106.75	107.3	105.9	107.02	106.83	107.53	107.01	110.03	106.27	106.38	106.82	105.45	107.21	108.01	104.57	106.03	106.11	108.02	106.17	105.41	108.26	107.55	105.7	107.83	107.24	107.25	107.1	106.46	106.32	107.1	105.56	106.28	107.97	105.87	106.71	107.3	106.44	106.91	107.38	106.12	105.29	107.18	106.88	105.56	106.85	107.1	107.71	107.48	106.5	107.23
106.29	107.45	106.32	107.35	106.45	107.44	107.73	107.28	106.64	107.84	107.91	106.31	106.64	108.42	105.27	106.11	106.92	107.14	106.8	106.31	106.01	106.71	107.39	108.37	106.23	106.7	106.98	105.9	109.02	106.07	108.28	107.02	107.36	106.27	106.59	106.43	106.25	108.1	106.78	107.32	106.57	108.5	107.59	107.32	105.81	106.48	107.22	106.62	106.92	106.36
111.78	114.3	112.11	112.3	112.47	114.29	111.53	113.71	112.2	112.19	112.02	111.56	113.43	113.24	113.06	112.78	112.46	112.42	113.46	112.16	112.03	112.7	112.54	112.78	112.64	113.07	113.92	112.06	113.36	113.16	113.92	113.23	112.63	112.05	111.63	113.23	112.96	112.49	111.72	112.47	113.79	112.08	113.58	113.18	115.18	110.63	114.27	111.99	113.99	112.12
103.92	104.13	106.42	106.21	106.06	104.06	104.14	105.25	103.62	105.98	105.91	104.82	105.85	104.57	105.01	106.14	104.42	105.39	104.5	105.64	104	105.15	104.56	104.79	104.42	105.51	105.13	104.47	104.44	105.09	105.49	105.6	105.56	106.03	105	104.1	104.07	104.94	103.49	105.07	104.53	104.38	105.9	105.5	104.62	105.95	104.19	105.65	105.17	105.56
104.8	106.99	105.53	106.47	105.18	108.51	105.86	105.88	106.25	105.51	105.86	106.23	107.5	106.58	106.52	105.94	104.95	106.02	106.99	105.81	104.96	105.27	106.17	106.8	105.05	105.49	105.95	106.19	107.1	106.8	106.44	105.27	105.51	105.73	105.87	104.89	106.13	106.63	105.91	106.83	106.89	105.29	107.58	105.86	108.05	106.56	104.96	105.05	106.54	106.37
109.37	109.11	108.85	110.02	111.05	109.87	110.07	109.6	110.21	110.14	108.63	110.42	110.88	110.61	108.82	110.29	108.44	108.25	109.35	110.35	109.49	109.32	109.76	109.78	109.7	110.15	110.4	110.8	110.9	109.42	108.78	110.65	109.03	109.79	112.06	111.12	108.16	109.25	110.89	110.66	109.73	108.26	110.38	108.7	109.69	109.47	110.38	110.72	108.71	110.25
107.13	107.31	107.57	105.36	107.28	107.43	105.19	106.62	107.09	108.65	106.04	106.37	107.82	108.18	106.24	108.29	108.25	106.4	107.25	107.68	108.6	106.57	105.41	105.44	105.74	107.92	107.66	108.83	108.57	106.45	106.84	105.37	107.53	108.02	106.71	106.93	106.1	106.69	105.43	106.61	107.13	109.2	107.41	105.57	107.17	106.73	106.72	108.63	106.36	108.42
98.605	102.11	99.8	100.9	100.42	100.52	100.12	100.78	99.336	100.82	101.84	100.15	99.33	100.17	99.008	100.05	98.535	99.851	100.15	98.548	100.07	100.67	98.268	100.14	99.127	100.52	99.211	101.56	101	100.76	99.094	99.548	99.627	99.197	99.922	98.861	100.44	100.39	98.661	99.021	99.346	100.22	101.1	100.24	99.013	99.964	98.707	99.882	100.33	98.239
107.66	107.39	106.54	106.05	105.5	105.83	107.01	105.75	106.41	105.99	106.8	106.48	105.66	106.04	105.64	106.09	107.1	106.35	105.54	106.58	106.17	103.91	105.08	106.08	106.5	105.36	105.67	107.09	107.29	107.18	106.36	107.08	105.77	105.63	106.5	105.78	105.54	105.42	105.96	106.53	106.31	106.01	106.99	104.54	107.78	103.56	105.16	106.85	106.11	104.75
106.12	105.35	106.3	104.05	104.22	106.56	106.02	106.44	105.05	106.76	104.91	105.71	105.58	106.71	106.55	106.39	106.19	107.9	106.27	105.96	105.11	106.47	106.84	106.71	105.39	107.27	106.04	105.86	105.07	106.84	107.25	106.13	105.59	106.25	107.06	105.2	106.74	105.41	105.89	106.06	106.13	104.85	105.57	105.6	105.84	105.12	105.51	106.28	106.23	106.37
111.43	111.6	112.7	111.2	111.6	111.28	112.45	110.94	111.26	111.81	112.05	110.16	111.58	111.05	112.43	111.4	110.8	111.65	112.17	112.57	112.25	110.55	111.56	111.63	111.81	112.03	112.48	111	110.83	112.19	111.75	110.79	113.47	111.86	112.39	110.76	111.83	109.97	111.51	111.8	109.45	112.29	110.3	110.37	111.17	110.58	111.24	109.96	111	111.72
105.1	103.47	105.71	103.36	103	103.94	104.11	105.78	102.55	105	104.24	105.22	103.79	104.74	103.16	105.36	104.74	104.51	104	105.35	104.05	105.02	103.92	104.4	103.96	105.07	104.21	104.02	104.66	105.68	104.81	103.98	105.03	104.35	103.67	104.98	103.44	104.18	105	104.25	103.16	104.3	103.68	103.46	104.71	103.78	103.8	105.05	104.54	105.08
99.034	102.06	100.05	100.77	98.976	100.51	100.52	99.65	101.37	99.871	100.08	101.04	99.218	99.944	100.66	100.04	99.94	100.05	101.41	100.41	99.632	100.53	101.04	100.02	99.179	100.57	99.818	100.68	98.906	99.424	100.16	99.859	99.988	99.326	99.923	100.55	99.554	99.694	101.53	99.529	99.368	98.459	100.52	100.54	98.907	99.566	101.52	100.5	101.47	99.743
110.16	111.35	110.91	110.57	110.77	110.28	112.36	111.36	110.33	110.22	109.69	110.61	110.43	110.37	110.52	109.53	110.75	110.41	110.4	110.24	111.63	110.79	112.09	111.21	110.27	110.93	110.47	110	111.42	109.55	110.77	109.99	111.74	110.55	110.37	109.72	111.6	111.12	108.33	110.51	109.81	110.55	110.94	109.43	110.11	110.32	111.16	110.34	110.83	110.69
111.48	111.89	111.46	111.97	112.07	112.86	113.75	111.53	112.9	109.92	112.5	109.56	111.28	111.09	110.14	111.97	112.66	111.13	110.83	112.51	110.63	111.78	110.75	110.23	110.4	110.51	109.09	111.18	111.48	112.07	110.61	112.85	111.53	111.87	111.28	111.4	111.89	112.13	111.81	110.08	110.86	111.57	111.31	111.82	111.46	110.62	112.81	112.68	111.44	111.04
112.36	112.84	111.86	111.91	111.37	112.65	112.16	111.33	112.56	113.2	113.32	111.13	110.64	110.21	110.16	111.65	112.62	112.06	111.95	113.53	111.14	113.07	111.94	112.59	113.42	111.8	110.94	112.35	110.73	113.01	111.71	112.33	112.78	111.99	112.08	111.84	112.34	113	112.25	112.68	110.69	111.81	111.85	112.47	112.24	111.18	111.84	111.61	111.3	111.19
99.911	99.825	100.38	101.49	100.07	100.02	99.253	97.754	100.27	99.807	99.183	100.1	98.843	100.53	100.93	97.858	99.52	100.02	98.225	97.964	100.62	100.26	100.93	99.208	100.15	101.69	100.08	100.17	98.632	100	99.683	99.597	99.477	98.226	98.238	98.283	98.984	99.831	99.951	98.49	98.261	100.32	101.26	100.26	99.487	99.398	99.386	100.01	99.837	100.57
100.1	100.9	99.371	100.3	102.05	99.372	99.443	100.81	99.858	101.19	100.47	100.28	102.31	98.496	99.735	99.211	100.72	100.79	98.872	98.45	99.58	101.35	100.56	100.98	101.2	101.42	100.29	99.615	100.81	99.842	99.308	100.02	100.9	100.83	99.916	100.89	100.61	101	100.3	99.613	99.051	100.58	100.64	99.668	100.46	101.45	99.674	99.662	98.931	100.41
99.588	98.481	99.279	98.593	98.719	100.82	99.851	99.888	99.261	99.577	99.497	99.746	100.95	99.849	99.904	100.65	100.36	101.35	100.41	99.327	99.563	100.1	99.879	99.164	98.012	100.04	98.82	99.562	99.885	100.39	99.957	101.42	100.01	98.536	100.45	99.028	99.405	99.058	99.609	99.392	100.09	99.754	97.871	99.691	98.916	99.505	99.34	100.14	99.626	100.58
107.24	105.79	106.63	105.71	105.92	105.57	106.01	106.63	106.31	107.11	106.73	108	105.08	108.88	107.42	106.55	106.3	107.08	106.06	107.7	106.68	107.76	106.91	105.88	105.77	106.88	104.46	105.22	106.83	105.71	105.43	107.81	106.02	105.45	105.74	106.53	106.35	105.79	107.29	106.27	106.8	106.1	104.83	106.68	106.22	105.41	106.77	107.01	107.02	106.69
105.17	103.99	103.81	104.9	104.03	102.19	105.3	103.64	105.05	104.4	102.72	103.81	104.72	103.92	103.86	105.46	104.14	104.47	104.78	103.31	105.55	105.36	103.11	105.36	104.31	103.43	104.66	104.74	103.61	104.74	103.67	104.55	104.72	104.86	105.58	103.72	105.39	103.63	103.56	105.03	105.78	105.29	103.98	104.73	105.3	105.19	104.34	104.02	105.14	103.99
106.44	106.04	106.96	105.32	105.26	106.22	105.51	105.91	104.33	105.8	105.37	107.33	105.09	105.03	104.44	105.5	105.15	106.48	103.82	104.29	104.26	105.11	105.68	106.17	104.83	106.95	105.66	106.3	104.43	105.78	106.63	107.14	106.12	105.43	106.05	105.6	106.03	105.79	106.15	106.25	104.7	105.71	105.04	104.85	105.95	105.61	106.23	106.4	105.69	105.33
111.9	113.19	111.74	112.02	113	114.51	110.97	114.19	113.04	111.56	112.26	111.84	114.93	113.73	112.91	113.71	113.46	114.58	112.37	112.04	113.82	111.73	113.4	111.15	114.82	112.35	113.94	113.03	112.17	112.93	111.58	113.02	112.2	114.9	112.56	111.82	113.22	113.16	113.36	111.73	113.99	111.88	112.63	113.88	113.27	112.3	112.2	113.4	112.48	112.67
117.52	116.57	116.95	117.14	117.32	119.48	117.65	117.4	117.78	117.02	117.58	117.96	118.43	117.58	117.4	117.46	118.74	117.23	119	118.83	118.9	116.45	117.42	116.8	117.59	116.28	116.91	116.34	117.64	117.39	118.25	116.6	117.21	117.51	118.83	117.59	116.84	117.48	116.8	118.23	117.14	117.4	117.97	117.1	116.5	119.21	118	116.74	118.95	117.08
106.59	106.48	107.96	104.36	105.35	106.53	106.75	105.49	106.16	105.97	105.94	106.91	105.69	106.31	107.41	105.74	106.45	107.06	107.84	107.18	106.17	107.35	105.09	105.06	106.15	106.58	106.4	106.1	106.46	107.49	105.49	107.72	106.29	106.51	105.95	105.82	107.63	106.79	106.56	107.59	105.73	105.75	105.77	105.92	108.6	106.89	106.48	106.89	105.94	107.56
106.04	105.85	105.89	106.38	106.83	105.77	105.73	106.47	105.34	104.92	106.65	104.73	105.81	105.52	107.93	104.02	106.83	106.13	108.12	106.49	106.69	104.66	105.5	104.53	105.87	106.58	106.4	105.09	106.7	105.96	107.48	105.43	105.82	104.11	106.64	108.09	106.51	106.99	106.44	104.96	106.27	106.68	106.52	106.02	105.97	105.79	105.44	105.91	103.99	106.89
110.94	110.17	110.63	111.34	110.96	112.85	109.24	110.23	112.52	110.43	110.35	112.15	110.54	109.06	110.55	111.23	110.82	110.29	111.39	110.23	110.79	110.41	109.29	109.73	110.93	111.2	108.01	110.4	110.61	110.21	110.59	110.36	112.33	110.36	110.69	109.29	109.47	110.72	109.93	110.15	112.49	111.48	111.24	111.84	109.03	112.43	109.93	110.7	111.14	110.81
105.41	107.12	106.78	106.91	105.3	105.64	105.07	104.67	105.7	106.49	105.86	104.87	106.29	106.48	105.76	106.93	108.52	105.16	105.16	105.36	108.08	106.67	106.25	107.72	106.56	106.16	105.81	105.61	104.2	105.49	105.61	105.43	107.02	104.81	104.27	107.58	106.51	105.73	107.16	105.07	107.76	106.13	106.34	106.41	106.11	106.33	106.01	103.84	104.84	107.39
98.772	98.262	101.99	98.922	100.41	100.34	100.89	98.707	100.05	99.077	100.1	101.88	101.52	98.465	100.01	100.77	98.266	99.548	98.786	100.83	100	99.822	99.134	98.055	99.91	99.663	101.06	99.483	99.371	98.631	101.6	100.99	99.265	99.935	99.604	99.569	101.23	100.19	99.942	100.56	100.01	98.349	99.916	99.529	101.17	99.276	100.87	98.774	99.389	100.05
105.49	106.6	106.45	104.12	106.94	106.05	105.65	106.06	102.74	105.2	105.58	105.05	104.88	106.42	105.38	105.8	105.56	106.01	103.96	105.93	106.37	105.22	107.37	107.01	106.13	105.62	106.08	106.01	105.7	104.92	104.53	105.2	104.91	104.9	106.09	106.59	105.58	104.73	105.62	104.9	105.99	106.55	106.76	106.16	106.37	105.02	106.04	105.94	105.37	104.94
114.33	111.59	112.68	112.03	113.83	112.19	113.4	114.26	113.16	111.78	111.4	112.81	113.46	113.35	112.67	112.71	111.65	113.16	113.31	112.19	113.21	111.67	113.09	112.84	113.72	112.54	114	113.03	113.41	111.51	111.58	113.91	112.71	111.89	113.57	112.23	113.11	112.8	112.17	113.21	113.4	112.49	112.89	110.77	111.49	115.31	112.56	113.13	113.1	114.39
104.37	104.58	103.79	104.9	104.49	103.78	104.72	103.94	103.85	104.14	104.08	104.21	104.78	105.65	103.67	103.88	104.66	103.39	102.7	103.84	104.61	105.69	104.73	103.51	104.4	104.05	104.38	104.24	103.19	104.35	103.07	104.47	102.3	104.75	103.67	104.42	104.18	105.26	104.38	103.34	103.75	104	104.95	106.5	106.23	103.42	104.41	104.69	104.85	104.48
110.26	110.8	111.32	110.87	110.79	110.08	111.19	111.87	110.99	112.24	111.63	110.06	111.03	111.18	111.53	110.53	111.26	110.44	110.96	110.06	110.32	111.74	112.48	111.94	110.22	110.24	110.04	111.73	111.31	111.09	110.85	111.9	111.78	111.31	111.23	110.53	111.25	111.22	110.08	111.08	111.9	112.96	111.94	111.46	112.06	110.72	112.38	110.89	110.66	110.64
104.92	105.11	105.98	105.47	104.74	105.51	106.82	103.46	105.13	103.88	103.7	105.72	103.91	105.13	104.15	104.37	105.34	102.99	104.39	105.11	104.73	103.14	104.57	103.7	103.42	104.86	103.01	105.05	104.75	103.29	103.9	103.18	106.1	105.18	104.43	104.61	103.86	103.87	105.25	104.45	105.85	104.07	102.93	103.01	105.92	104.13	105.16	105.09	105.85	104.01
106.59	108.32	104.95	104.38	107.17	105.85	106.66	105.62	106.61	106.34	107.72	106.35	107.9	107.46	107.36	106.41	106.61	106.53	106.81	106.93	106.95	107.47	106.15	107.11	106.53	107.63	106.14	105.57	106.34	106.66	106.74	106.6	105.3	106.59	107.22	105.76	106.33	105.77	108.03	106.62	106.85	106.27	105.95	105.95	107.37	105.29	106.79	106.42	106.26	106.29
103.84	106.49	104.57	104.93	106.77	104.97	105.66	104.98	106.31	105.24	106.42	105	105.69	106.47	106.51	107.46	105.57	105.8	104.77	104.02	105.24	105.31	104.81	106.01	106.1	107.06	105.62	105.87	104.78	105.53	104.89	105.67	105.92	104.79	106.08	106.18	105.47	107.19	105.55	105.94	104.49	106.26	105.79	103.46	103.69	104.02	106.03	105.61	104.97	105.75
111.92	111.51	110.85	111.37	111.73	111.05	112.68	112.57	111.12	111.17	112.28	110.88	109.66	109.51	112.17	111.09	111.32	109.55	111.07	111.21	110.63	112.22	110.89	109.31	111.15	111.68	113.3	110.94	112.22	111.07	111.74	110.91	110.41	111.6	109.81	110.25	110.89	110.77	111.29	112.04	111.72	112.02	111.5	110.16	112.11	112.06	109.39	110.86	111.14	111.71
104.81	102.71	104.59	103.61	104.1	105.26	105.39	102.11	101.6	103.31	103.62	102.56	104.03	104.43	105.49	103.9	102.64	103.66	103.71	104.26	103.47	105.56	104.38	103.82	103.6	104.31	103.57	105.45	104.96	105.24	104.68	103.43	103.89	103.52	103.22	104.61	103.59	106.29	104.52	102.64	103.7	103.71	104.69	104.48	104.73	103.43	103.68	103.87	103.59	104.7
105.66	106.28	106.65	106.14	106.54	106.91	106.59	105.03	103.92	108.43	106.09	105.23	106.31	107.39	106	105.09	104.7	105.97	106.78	105.4	105.06	106.09	107.27	105.75	106.67	106.48	107.31	105.34	107.75	106.42	105.7	107.11	106.68	105.28	107.22	105.63	106.39	108.16	107.36	107.07	107.04	105.91	106.59	106.76	106.08	107.08	105.57	106.54	106.4	106.44
107.87	106.85	106.74	107.02	106.88	107.68	106.16	105.48	106.73	105.99	107.23	105.79	106.58	107.97	106.33	107.91	108.03	107.65	108.02	106.35	106.16	106.09	107.6	105.18	105.96	106.99	106.56	106.83	107.12	106.35	107.55	106.29	108.18	107.21	106.59	108.13	106.68	106.91	107.84	108.35	107.21	108.52	106.93	107.14	106.05	105.14	107.3	106.32	107.28	107.41
109.99	110.61	111.07	111.78	110.96	111.54	111.72	112.65	110.44	110.11	111.56	109.93	110.66	109.38	110.81	111.2	111.9	112.45	112.04	112.04	111.5	112.37	111.64	110.61	109.73	111.72	110.09	111.68	110.72	110.25	111.43	111.48	111.04	109.29	110.46	110.25	111.92	111.51	111.22	111.57	111.23	110.17	112.5	110.18	109.97	112.24	111.55	112.27	110.68	111.39
104.41	104.78	107.48	105.58	107.65	107.3	106.22	105.22	104.64	104.3	106.19	105.17	105.88	106.53	104.72	105.86	105.42	105.24	105	105.46	103.92	106.98	105.56	105.41	105.73	106.71	105.74	104.24	105.6	105.84	106.07	106	106.78	106.44	106.31	108.07	106.17	105.34	105.93	104.67	104.61	105.01	105.12	106.5	104.99	104.85	106.09	105.84	105.59	103.81
105.63	105.12	105.67	105.25	105.11	105.02	106.47	105.9	105.63	104.48	105.66	105.69	103.78	105.15	105	104.91	106.58	105.21	105.43	105.28	105.45	106.84	106.47	105.71	104.85	105.44	106.16	106.53	104.76	107.4	106.33	103.57	107.37	105.62	105.34	105.09	105.76	105.23	104.5	104.82	105.69	106.41	105.97	106.22	104.48	106.56	105.7	105.87	103.85	105.59
111.55	112.61	112.81	112.61	111.4	111.71	112.91	110.21	111.67	112.77	110.38	112.04	111.64	111.97	112.14	111.67	112.13	110.94	111.84	112.24	112.79	109.21	112.46	110.64	111.64	112.67	113	109.87	112.1	111.3	111.62	111.15	110.1	112.08	113.27	110.28	112.15	110.88	112.93	111.68	111.99	113.21	112.16	112.31	112.82	112.03	112.71	111.7	113.58	111.11
112.6	111.23	111.92	111.91	111.95	112.33	112.17	111.87	111.99	110.92	112.04	112.96	112.24	111.34	112.11	110.59	111.45	112.57	111.65	112.38	111.82	112.92	111.25	112.54	112.03	110.79	114.38	112.47	113.02	111.36	113.3	112.03	111.72	111.91	112	110.16	112.07	112.82	112.74	112.75	112.95	113.15	111.92	112.52	111.8	110.94	111.8	112.27	111.62	110.93
112.28	113.16	111.07	112.09	111.82	113.48	112.02	113.67	112.94	112.4	112.54	111.39	112.76	113.24	112.42	112.8	112.68	111.78	111.46	112.3	113.57	112.28	112.71	112	112.54	113.58	110.77	113.01	112.61	112.92	112.06	111.64	111.09	109.87	112.76	110.91	112.67	112.37	111.52	111.6	112.25	111.18	111.91	112.44	112.65	111.85	111.3	112.5	111.33	110.27
99.107	98.786	99.735	101.01	100.76	100.31	100.07	100.88	98.11	99.684	100.55	100.35	99.102	99.153	100.25	99.457	100.38	98.961	99.053	101.16	99.506	99.88	100.23	99.621	99.491	99.31	98.994	98.792	100.91	99.515	98.687	99.673	98.752	99.097	100.7	99.567	99.534	98.292	99.292	100.42	98.13	100.48	100.69	99.638	99.989	99.435	98.808	99.594	99.95	99.394
105.29	106.5	106.09	107.46	106.02	105.17	106.31	106.33	104.81	106.39	106.61	108.85	106.94	105.51	105.79	106.64	107.46	106.47	107.7	105.48	106.61	107	106.17	105.16	106.27	106.51	107.3	105.55	106.21	105.54	106.07	107.52	106.8	106.9	107.43	106.71	106.77	107.12	106.38	107.05	107.27	105.71	106.96	106.53	106.22	106.46	108.5	105.74	106.57	104.67
111.24	111.8	112.2	112.56	109.32	111.65	110.45	110.88	110.13	111.78	109.95	110.69	109.71	110.99	110.51	111.24	110.11	110	111.02	110.94	110.5	111.36	110.02	111.39	110.55	111.31	111.52	112.19	111.57	112.22	112.45	110.38	111.24	108.94	112.54	111.19	112.69	110.91	110.86	111.56	110.3	112.09	111.17	112.51	111.03	111.4	110.56	111.91	111.06	110.14
111.72	111.34	111.71	111.72	111.38	110.87	111.2	110.34	111.91	111.7	111.71	112.79	110.14	111.48	112.75	112.83	111.72	111.39	111.86	111.37	113	110.11	113.32	111.08	112.19	112.97	112.69	113.04	113.79	111.27	113.69	112.12	111.13	112	111.39	111.01	111.14	113.49	112.9	112.92	112.49	111.06	112.03	112.72	112.85	112.23	112.78	112.77	110.93	111.46
98.471	100.49	100.04	99.113	98.511	99.869	99.086	99.836	99.82	99.207	100.49	100.5	100.3	100.48	98.744	98.568	97.903	98.174	99.826	100.46	100.54	100.9	100.32	100.79	99.638	99.59	98.543	98.834	100.68	100.5	101.18	99.558	101.41	99.295	99.312	99.604	101.23	101.57	100.04	100.54	99.107	99.106	101.18	98.906	98.803	99.528	99.161	99.951	98.729	99.569
99.392	100.59	100.93	99.873	100.3	100.07	100.82	99.141	100.88	101.27	100.67	99.562	99.483	100.74	99.035	101.1	100.29	99.666	100.77	100.31	97.578	99.644	100.76	101.82	100.19	100.44	100.99	99.183	99.858	100.5	101.37	99.774	100.95	100.7	100.93	101.4	101.03	100.35	99.529	99.531	100.53	97.125	99.911	99.334	99.33	100.12	99.442	98.207	99.606	101.03
107.32	104.15	106.08	106.5	104.8	104.55	105.23	107.44	106.05	105.67	105.96	104.29	105.03	105.83	106.38	103.96	105.37	105.87	105.67	104.22	104	106	106.41	106.38	106.3	104.96	106.5	105.21	105.89	106.41	105.73	106.13	105.89	106.12	106.39	104.79	106.8	104.98	105.32	105.33	105.04	105.35	105.6	105.15	106.15	106.02	105.84	106.19	104.8	105.96
103.97	105.8	106.59	105.21	107.08	106.59	104.55	106.47	107.46	105.91	106.09	105.74	105.89	106.37	106.41	105.46	105.2	104.95	105.9	104.37	106.04	106.04	106.39	105.8	105.73	106.2	105.55	107.18	107.47	106.33	103.91	105.75	105.55	106.43	106.26	106.58	106.04	106.65	106.66	107.57	106.47	106.26	107.15	107.63	105.55	104.57	105	105.66	105.3	106.94
111.34	111.57	111.81	111.51	112.27	112.8	113.7	112.63	112.55	113.49	112.71	112.84	112.29	113.76	112.33	113.01	113.71	111.63	113.69	113.26	112.26	113.77	114.36	114.17	113.5	113.09	114.61	114.01	113.75	111.72	112.19	111.93	113.94	113.19	112.44	113.5	112.96	113.1	111.84	112.09	112.46	114.07	111.47	111.95	112.59	114.19	112.93	113.58	113.16	112.33
105.84	105.95	106.22	105.23	105.09	105.4	105.61	105.54	104.44	105.59	105.52	106.68	104.89	105.05	105.14	105.32	106.57	105.35	104.7	106.96	104.99	107.77	106.98	105.4	105.54	106.06	104.39	105.96	106.45	106.02	108.04	105.06	105.26	105.62	106.18	104.5	105.73	104.43	106.43	106.15	107.07	104.56	103.56	105.11	105.41	106.07	105.17	106.59	106.24	106.02
103.56	103.3	103.57	105.35	103.61	102.03	104.95	105.1	105.73	104.32	104.57	103.39	106.12	104.24	103.63	104.3	104.19	104.31	105.41	102.62	104.98	104.1	103.8	105.26	104.48	105.6	104.81	105.3	104.54	106.48	103.73	104.15	105.36	104.19	106.77	104.56	103.28	104.72	103.04	104.5	103.6	104.15	102.87	102.39	103.58	104.5	102.84	105.15	103.6	105.69
106.42	108.29	107.08	107.08	105.72	107.11	106.81	106.76	105.29	106.75	106.56	107.01	107.34	108.05	109.45	107.32	106.75	108.49	107.45	106.66	106.58	107.29	107.33	107.89	106.48	107.82	107.69	107.04	107.56	107.12	107.56	104.86	106.96	106.17	106.25	107.97	106.56	107.83	108.71	107.66	107.26	107.11	107.67	106.61	106.68	108.12	107.93	109.27	107.43	107.3
113.41	113.41	112.92	113.9	113.25	112.3	114.04	113.01	111.75	111.71	112.78	111.96	111.68	112.37	112.39	111.35	111.25	113.43	110.96	112.3	111.91	112.74	112.94	111.49	112.28	112.61	113.66	112.13	113.78	111.98	111.76	113.8	110.75	112.11	110.4	112.86	112.66	112.82	111.25	110.47	112.68	112.47	112.2	111.2	111.35	113.44	110.69	113.15	113.3	112.45
105.64	105.11	105.85	104.95	104.53	105.17	105.99	105.01	105.29	106.41	106.34	104.34	106.33	105.13	105.92	104.78	106.62	105.76	105.84	105.66	104.96	104.45	105.73	105.5	105.81	106.13	105.75	106.96	106.11	106.03	106.17	105.85	105.82	104.68	106.82	107.28	105.61	104.84	105.24	104.48	105.23	106.05	104.24	105.55	106.33	102.88	104.9	106.45	106.97	105.74
100.99	99.244	98.931	97.946	100.5	100.99	100.84	100.57	100.72	100.76	101.48	100.33	100.22	98.917	100.97	99.847	99.937	101.37	99.32	99.359	100.79	100.29	100.28	100.38	99.365	101.37	98.851	101.97	98.852	101.86	101	101.01	100.44	100.08	99.784	101.09	99.672	101.21	99.491	97.834	99.393	100.36	98.98	98.845	99.012	99.218	101.33	100.44	99.914	99.68
105	105.07	107.9	105.78	104.84	103.42	106.32	105.18	106.76	104.37	104.97	105.68	104.21	105.16	105.04	105.48	105.1	105.17	105.7	105.1	105.26	104.82	106.23	107.07	106.37	105.22	105.62	105.41	106.81	105.67	105.28	106.37	105.53	106.64	106.38	105.54	106.63	105.14	105.76	106.5	105.15	104.22	105.58	105.38	105.22	105.03	106.08	106.47	106.18	104.7
104.21	104.76	102.73	105.85	103.56	104.24	105.63	104.19	104.79	104.15	103.3	106.29	103.98	105.83	104.21	106.23	102.88	101.88	106.78	104.48	104.16	104.16	104.81	104.4	105.08	104.72	104.35	103.5	103.56	102.49	103.81	105.33	103.5	106.53	103.31	105.96	104.89	104.18	104.22	103.25	105.63	105.29	103.91	104.39	103.75	104.37	105.29	105.58	104.46	105.05
105.09	104.03	104.53	105.82	106.29	104.79	105.72	106.23	104.5	105.54	105.55	106.39	106.24	105.28	105.17	106.65	104.17	106.59	105.97	105.65	105.52	103.33	107.19	105.27	106.12	105.2	104.22	104.87	106.7	104.46	105.78	106	104.78	105.15	107.14	106.35	106.32	104.21	103.77	105.43	106.57	105.12	106.19	104.23	104.94	104.49	104.61	104.06	105.57	106.44
105.54	105.12	104.75	104.82	104.34	103.79	104.29	104.01	104.39	103.94	104.71	105.12	104.49	103.95	104.55	103.78	103.92	104.29	103.75	104.17	104.58	104.1	104.54	103.57	103.77	103.42	104.07	103.31	104.25	103.85	104.82	105.2	104.11	106.06	105.1	102.09	104.24	104.24	105.55	104.05	103.94	104.28	105.05	104.38	101.84	105.05	102.56	103.31	104.95	104.05
112.57	111.35	110.98	112.29	112.5	111.2	113.12	110.07	112.72	112.11	112.42	111.53	110.19	112.31	111.96	111.43	111.64	111.76	111.51	111.8	113.01	110.68	110.39	111.81	110.64	110.66	111.19	112.02	111.6	111.43	111.07	112.34	110.16	111.92	110.52	111.43	111.72	112.91	113.5	112.99	111.18	112.02	113.76	112.61	111.51	111.69	112.19	112.3	110.32	110.88
110.02	111.64	112.82	114.28	112.53	111.57	112.07	110.82	111.48	111.65	110.98	109.79	111.1	110.57	113.72	110.22	108.97	109.97	111.12	111.47	111.54	110.13	112.54	112.81	112.77	111.8	111.18	111.63	112.72	111.26	111.41	113.09	111.57	109.3	110.8	111.02	111.85	110.97	111.82	111.01	111.99	110.78	110.99	113.15	109.37	109.79	111.16	110.92	112.99	110.86
106.22	106.19	104.9	106.27	105.92	107.32	104.87	104.34	106.22	105.34	106.44	105.27	105.57	105.07	105.83	105.94	106.08	106.86	105.07	104.98	106.81	105.06	104.92	106.89	105.02	105.29	107.47	106.72	106.01	105.3	104.37	106.26	105.04	106.02	105.16	106.17	107.25	104.77	105.89	106.29	106.12	105.91	105.51	105.79	105.58	106.46	105.56	105.98	107.47	105.89
107.27	104.26	105.28	105.08	105	104.91	105.28	106.13	104.33	105.16	105.14	105.73	106.02	103.9	104.96	104.65	105.55	104.88	104.92	104.83	106.56	105.97	106.71	106.29	104.42	106.08	105.93	104.66	107.08	105.61	104.76	105.73	105.34	105	106.07	104.91	104.98	104.1	105.8	106.06	103.66	104.49	105.69	105.84	104.45	104.67	105.96	105.38	105.93	104.26
104.69	104.43	103.3	103.51	103.76	105.69	104.02	105.03	103.64	106.13	103.59	106.46	104.12	105.76	104.66	103	104.46	104.77	106.01	104.49	104.21	105.49	103.92	105.37	102.36	103.81	104.44	104.48	105.11	104.19	105.04	104.96	104.63	105.9	103.76	105.69	103.13	104.21	104.6	105.8	103.85	104.37	103.8	104.98	104.04	104.07	105.51	104.14	104	103.77
106.46	106.42	104.76	106.61	106.03	108.15	107.64	107.98	108.36	106.61	105.85	106.37	107.62	106.17	106.8	106.59	106.42	107.02	105.63	108.01	107.41	105.57	105.47	105.46	106.38	106.69	107.17	105.68	107.3	105.4	106.67	106.96	106.65	107.66	107.27	108.15	107.52	105.65	106.38	108.06	106.84	106.07	107.1	109.28	107.35	106.96	107.4	106.21	106.82	107.86
107.33	106.31	105.5	106.69	106.33	106.71	106.17	106.08	106.5	107.09	105.26	106.49	106.31	106.82	105.85	104.7	105.77	106.08	106.22	104.68	107.78	106.08	107.99	105.68	106.38	104.82	105.81	104.77	105.95	104.43	108.07	107.49	107.71	106.58	105.96	106.23	106.25	106.08	106.82	105.2	106.11	105.45	106.97	106.3	105.31	107.04	104.75	106.24	106.06	107.37
116.56	118.85	117.97	116.62	117.11	116.28	117.57	119.17	117.28	116.78	117.81	117.19	118.25	118.46	117.42	117.92	116.76	118.07	117.35	117.48	117.41	118.23	117.84	117.94	117.81	119.22	117.75	117.43	117.71	116.6	118.5	117.77	117.61	118.83	118.68	117.08	118.59	117.38	116.86	118.69	116.38	117.85	117.47	116.82	116.67	118.63	115.91	117.23	118.41	118.28
110.9	112.82	112.47	111.2	110.56	108.89	112.92	112.63	111.81	112.09	111.32	112.73	111.48	110	110.75	111.15	110.71	111.64	111.46	112.81	110.8	110.34	111.47	109.43	111.61	112.09	111.78	110.99	112.61	111.34	112.05	113.03	111.01	111.47	111.19	111.11	111.25	111.95	112.18	111.54	111.42	110.46	112.26	110.45	110.64	110.3	114.13	110.51	111.71	110.28
106.24	106.03	103.5	105.2	103.24	103.87	106.3	106.32	104.49	106.82	105.12	105.76	105.23	106.46	105.42	105.55	105.93	106.26	104.73	105.38	106.47	105.54	106.74	105.56	106.15	104.88	104.46	107.25	105.36	106.3	106.36	105.92	106.01	104.83	104.77	105.74	105.95	106.07	105.28	105.77	104.73	104.28	104.78	105.97	106.43	108.29	105.08	105.89	104.63	103.8
106.5	106.29	106.26	106.58	105.79	106.67	105.89	105.93	105.18	104.41	105.4	105.57	106.5	105.76	106.86	107.32	105.39	105.46	106.38	106.36	106.23	107.05	106.83	106.62	105.7	106.9	104.65	106.86	105.54	106.39	107.7	105.06	106.07	105.87	105.23	106.65	105.76	105.75	107.53	106.5	105.49	106.74	105.59	104.74	106.34	106.36	106.59	106.06	105.77	107.77
105.62	104.63	105.11	104	104.9	104.03	104.61	104.78	106.73	105.4	103.69	104.79	105.21	105.57	105.28	105.14	104.29	104.88	105.56	105.52	104.73	104.77	104.73	102.88	106.17	105.34	103.96	104.94	105.01	105.14	105.14	103.46	103.72	103.69	105.39	103.64	104.47	106.67	105.81	104.5	106.66	105.42	105.39	104.83	104.9	103.4	104.06	103.24	104.29	104.57
100.29	99.761	100.07	99.575	97.502	98.961	100.99	100.64	99.291	100.26	100.7	100.15	98.964	98.721	101.14	99.165	99.966	99.93	100.1	100.4	101.11	100.17	101.11	98.872	98.248	100.4	100.7	100.15	98.471	100.25	100.68	98.146	100.65	101.81	100.39	98.792	98.877	99.17	98.888	96.807	99.1	101.17	99.705	100.38	100.76	100.43	101.62	99.771	100.85	98.659
106.32	105.43	106.56	105.24	107.15	105.19	106.4	106.47	105.77	105.96	105.51	105.77	105.11	104.68	105.43	106.61	105.51	106.09	104.7	104.9	105.86	107.4	104.78	105.84	107.26	106.7	104.31	105.48	106.7	106.56	106.29	105.56	107.56	107.41	107.33	105.78	105.72	106.08	105.52	107.29	106.56	106.59	105.82	105.84	105.96	106.71	105.93	107.42	106.01	105.46
100.63	101.51	101.67	100.65	100.7	101.27	100.21	100.55	100.68	100.53	99.992	101.76	102.48	101.05	102.44	100.1	100.02	101.99	101.26	101.52	100.61	100.93	101.43	100.98	101.94	102.22	99.836	101.09	101.81	101.54	100.31	102.82	99.184	101.08	101.94	101.26	103	100.38	100.34	99.799	100.49	101.59	102.15	101.29	101.19	100.48	103.35	100.6	99.797	101.03
100.96	98.806	100.42	99.895	98.626	100.48	99.386	98.815	99.277	99.436	99.291	100.03	99.364	100.01	100.28	101.18	101.28	99.473	99.387	99.314	100.47	100.17	99.79	99.879	101	99.055	99.877	100.31	98.659	99.416	101.22	99.725	100.27	99.94	99.269	99.918	99.456	101.15	100.45	99.616	98.454	100	101.06	100.7	98.514	100.38	101.08	100.46	100.58	98.87
106.06	106.65	104.97	106.46	103.75	105.56	106.7	105.25	105.85	105.77	106.61	104.45	106.59	105.18	106.36	106.62	107.48	105.36	106.11	107.28	105.57	105.78	106.59	105.87	105.17	105.66	105.4	106.81	107.57	107.15	106.12	106.56	105	105.62	105.72	106.56	106.6	106.52	105.27	107.29	106.88	107.1	104.69	104.76	106.48	107.23	106.44	105.64	106.73	104.26
106.42	104.82	106.47	107.12	105.75	105.88	106.98	106.55	108.91	106.4	107.07	105.65	105.9	106.4	105.26	106.45	104.83	107.14	106.16	107.04	106.1	106.65	105.1	108.25	106.11	105.99	106.58	105.91	105.22	105.09	107.04	105.97	105.96	107.12	107.24	106.28	105.45	106.46	106.86	105.89	106.61	107.18	106.16	106	108.23	107.52	105.56	106.43	107.3	106.82
109.27	112.45	111.71	110.08	112.59	109.63	111.52	111.41	111.67	110.29	110.84	109.53	111.42	111.25	110.27	109.97	110.44	112.51	110.88	110.25	112.48	112.4	111.07	110.49	112.47	111.39	111.77	110.47	110.96	111.58	110.36	111.16	111.18	110.89	111.38	110.32	111.72	110.82	110.91	112.55	111.36	109.52	112.63	110.94	110.57	111.36	111.73	111.6	109.44	110.95
100.66	100.82	102.42	100.86	100.85	102.42	100.34	101.65	100.21	101.79	101.84	101.16	100.75	101.23	100.17	102.25	101.83	101.16	100.37	102.14	101.49	100.67	100.53	100.9	102.36	100.2	101.65	100.54	100.53	100.2	100.83	101.54	102.33	100.63	100.52	102.84	100.78	101.92	100.8	101.61	101.15	101.98	101.34	102.58	102.21	101.68	100.21	101.51	100.96	100.05
110.02	109.81	108.85	111.05	109	109.77	110.41	109.97	109.17	108.95	109.72	110.71	106.8	108.76	110.12	108.45	109.9	108.87	108.6	108.79	109.19	110.67	109.5	109.25	110.99	108.52	110.3	109.7	110.05	109.21	110.8	110.16	110.2	111.48	109.03	110.34	109.57	111.45	108.75	109.68	109.15	110.35	109.8	109.02	110.14	110.56	109.38	108.81	109.24	109.13
104.5	104.91	104.65	104.97	107.35	106.91	105.63	104.83	103.39	105.33	106.74	104.4	103.52	105.72	105.81	105.26	104.32	106.06	105.84	106.41	105.1	106.93	103.83	105.49	103.83	105.03	105.58	105.46	104.51	106.76	104.91	106.98	106.2	103.71	107.02	105.44	104.93	105.73	105.47	105.94	106.06	105.35	106.93	104.71	106.14	106.14	104.73	105.08	106.05	106.83
111.99	111.8	110.88	112.42	111.26	112.48	110.67	111.39	110.02	112.15	112.3	112.51	111.46	112.04	111.19	111.1	112.25	112.64	111.97	112.07	110.77	112.44	111.67	111.95	110.65	111.19	112.22	111.18	110.88	110.98	112.88	111.66	112.28	111.85	112.18	110.86	111.73	111.79	112.36	111.38	113.02	112.92	112.72	112.48	112.85	111.49	112.25	111.91	111.35	110.51
99.74	99.526	100.22	100.47	99.258	100.23	98.956	99.733	99.613	99.884	100.34	97.746	99.344	99.506	99.494	99.627	99.235	99.357	99.766	100.3	100.18	99.295	99.279	99.601	101.33	99.225	100.25	99.591	99.509	100.06	100.08	99.405	99.782	100.97	100.34	99.721	100.2	99.479	99.765	100.09	100.97	100.08	100.6	99.715	99.481	100.05	100.33	99.886	98.309	100.67
100.11	101.62	100.32	99.068	100.5	99.523	99.432	98.338	98.267	100.04	100.67	101.19	99.013	100.59	101.88	100.92	100.14	98.709	100.8	99.136	98.541	100.79	100.29	99.229	100.88	100.43	99.525	99.777	99.488	100.7	100.42	99.694	98.366	98.733	99.547	100.02	99.011	99.212	99.298	101.11	98.395	100.94	97.656	100.37	99.744	100.79	99.34	100.31	98.511	99.664
104.14	104.42	105.22	105.13	104.14	106.61	105.81	107.28	107.87	105.92	106.39	105.18	105.82	105.27	106.1	103.11	105.35	105.14	104.77	106.52	105.65	107.47	105.98	105.6	107.46	105.36	104.95	105.95	105.91	105.61	104.57	107.67	104.86	102.97	105.17	105.56	105.01	105.2	105.13	105.26	105.45	107.64	105.03	104.92	104.61	104.93	105.83	104.8	105.81	106.71
111.49	113.35	112.12	111.31	111.59	112.19	111.54	110.28	111.26	111.44	112.2	112.82	111.67	111.69	110.63	110.7	111.53	112.09	113.33	111.46	111.59	113.89	113.23	112.4	111.67	112.51	112.18	110.85	112.44	113.44	110.63	111.46	111.37	113.48	112.06	112.47	112.05	110.73	110.7	111.13	111.71	112.17	111.91	111.32	111.46	112.94	111.96	111.78	111.99	113.62
106.83	105.91	106.96	107.34	106.15	106.23	107.65	106.03	106.73	105.83	106.58	106.46	105.93	106.48	106.66	108.04	106.53	106.71	105.34	106.41	107.4	106.85	105.61	106.18	105.95	105.72	105.39	106.73	105.39	107.1	105.96	107	106.61	107.3	106.5	107.48	107.39	105.36	107.39	107.47	107.22	106.47	106.44	105.55	108.41	106.33	106.19	106.21	105.87	107.51
104.67	105.76	105.42	104.45	105.4	105.47	105.38	105.98	104.9	104.16	105.85	105.97	106.61	105.98	105.72	104.56	104.53	104.96	104.63	103.86	104.74	104.69	104.31	104.21	106.17	105.39	105.83	105.54	106.64	105.32	106.09	104.46	105.27	105.47	105.08	105.94	105.06	104.82	105.07	104.8	103.62	104.73	105.74	105.67	104.42	105.98	105.65	105.54	105.32	106.78
104.13	104.05	104.5	106.07	105.57	104.28	105.6	104.54	103.46	107	104.48	105.77	104.74	104.52	104.5	105.62	104.21	105.29	105.91	105.77	104.48	104.77	104.94	104.9	104.83	103.92	105.09	104.8	105	104.74	105.77	104.35	104.5	104.38	105.53	104.09	103.5	104.72	105.54	104.06	106.9	106.31	103.87	104.11	104.86	105.68	103.59	104.55	104.25	104.85
104.91	105.43	103.26	103.38	103.95	105.08	103.53	104.02	103.61	105.59	103.96	105.17	105.14	105.25	102.43	105.22	103.47	105.24	105.24	104.39	104.89	104.15	103.93	103.8	104.04	103.6	104.7	104.44	103.96	103.93	102.37	104.49	106.34	103.9	103.65	104.24	104.02	104.24	105.49	103.86	104.72	103.88	105.13	104.92	105.23	104.04	103.15	104.41	104.82	104.54
110.83	110.68	111.74	110.49	112.86	111.72	110.82	111.5	111.15	111.31	111.82	112.88	111.3	112.64	110.54	111.64	111.48	111.97	111.64	110.14	112.11	111.65	111.34	111.72	111.57	112.58	111.21	111.22	111.4	110.18	111.8	111.85	110.48	111.27	111.67	112	110.63	112.68	112.11	112.74	111.35	112.16	112.15	111.97	110.29	110.54	111.87	111.03	110.65	111.49
100.31	100.23	99.85	98.279	99.118	100.02	100.03	99.587	98.2	99.79	100.59	100.73	99.784	98.912	101.74	99.631	99.918	100.35	100.23	100.65	99.793	99.311	98.937	98.701	102.16	100.56	100.24	99.872	99.97	99.543	100.66	101.07	100.71	99.144	100.42	100.77	99.581	99.191	100.37	101.52	100.69	100.4	98.325	99.722	99.168	100.06	98.449	100.44	98.741	99.615
111.62	114.03	112.34	111.41	112.9	111.44	110.32	111.89	113.71	111.39	111.68	111.54	112.85	113.02	112.17	111.65	111.62	111.3	111.73	113.85	111.06	112.91	110.72	113.32	111.15	112.05	111.92	111.99	109.73	113.44	112.19	112.57	111.16	113.84	113.14	111.28	110.48	112.84	110.92	111.58	111.61	111.93	112.85	112.48	110.86	112.84	112.68	113.08	112.69	112.46
100.01	99.802	101.14	101.53	100.05	100.92	101.13	100.6	99.999	101.03	100.77	98.586	100.58	100.17	100.34	100.27	99.777	99.741	98.721	100.21	99.566	100.83	100.56	99.768	99.778	100.25	100.28	100.42	99.535	100.8	99.718	100.54	100.75	99.339	100.85	100.38	99.905	100.87	101.25	100.11	99.301	100.08	100.09	98.143	99.46	98.613	101.05	100.16	100.46	100.66
104.87	104.69	104.99	107.71	105.87	106.24	106.71	105.72	106.99	106.96	105.65	106.46	106.64	105.28	107.76	105.57	105.04	107.02	107.55	105.47	108.28	106.75	106.49	105.64	104.9	105.92	105.73	104.56	105.9	107.87	105.42	105.97	107.06	105.46	104.98	105.33	106.48	107.24	104.92	105.39	105.61	105.49	107.59	105.88	106.9	105.44	105.86	105.9	105.6	106.51
100.04	100.97	99.701	100.72	99.856	100.48	101.09	101.14	98.743	101.01	100.34	99.897	100.43	98.545	99.787	99.051	99.266	99.954	98.497	100.49	101.03	100.03	100.26	99.958	99.804	99.282	100.02	98.425	99.917	98.92	100.72	100.61	100.17	99.741	100.2	99.014	99.845	99.436	101.3	100.18	100.58	99.762	99.767	99.505	101.37	98.565	99.965	100.49	101.33	100.54
110.05	113.17	111.91	111.42	111.33	111.32	114.19	113.51	111.48	113.87	111.42	112.75	111.7	111.77	112.08	113.71	111.87	111.99	111.17	112.03	112.91	112.32	110.63	111.99	111.88	111.94	112.31	112.7	111.39	111.08	113.8	112.77	111.79	112.66	112.25	113.24	111.8	110.92	110.92	112.04	111.81	111.25	111.69	112.98	112.51	113.11	110.36	111.68	111.96	112.02
98.815	100.98	100.53	101.15	100.76	99.369	100.15	100.2	99.135	99.862	100.76	99.875	100.48	101.02	101.8	99.59	100.23	98.341	100.82	101.27	99.192	100.19	98.369	100	102.18	100.09	99.876	99.301	99.421	100.57	100.09	101.13	100.17	100.5	100.01	99.342	100.53	101.22	99.404	100.08	98.62	100.52	101.2	100.38	101.37	101	100.7	98.875	101.85	99.623
106.03	108.17	106.1	106.98	106.24	105.84	106.74	107.82	107.23	105.92	108.39	106.32	105.18	107.02	107.15	106.05	106.89	106.53	106.11	107.47	106.25	107.23	106.41	107.62	106.22	106.16	105.71	107.9	105.52	106.26	105.82	107.37	108.46	106.72	106.17	107.26	106.4	107.26	106.75	107.22	105.8	105.02	106.72	107.44	105.56	109.58	107.86	105.06	106.51	106.88
107.69	105.87	104.93	104.11	105.81	105.97	104.41	105.76	106.17	105.9	106.19	105.79	106.73	104.49	107.35	105.23	106.09	106	105.38	105.62	105.31	105.16	106.05	105.74	104.04	103.9	106.15	104.84	104.55	105.33	104.68	105.57	105.38	105.59	106.23	106.96	104.71	104.27	105.54	106.65	103.73	106	105.99	107.26	106.05	106.23	105.65	105.62	106.3	106.06
111.41	110.49	112.21	112.14	110.06	110.81	110.47	112.94	110.95	111.41	110.46	111.77	113.68	112.4	109.66	111.47	111.57	112.65	112.44	111.86	111.62	110.99	111.1	113.74	109.72	111.08	111.87	111.57	111.75	111.35	112.88	110.9	112.15	110.84	110.94	112.58	111.93	112.85	110.52	110.63	112.72	112.5	112	111.26	112.03	111.93	109.85	112.96	110.6	113.07
99.992	102.22	99.491	100.66	99.034	100.35	99.909	101.33	101.71	100.08	100.58	99.913	99.775	99.289	99.424	101.19	100.49	99.188	99.738	100.39	101.36	100.46	99.966	100.45	99.332	100.17	100.08	102.62	100.65	100.99	99.474	101.11	99.769	101.1	98.799	100.09	99.119	99.569	99.144	101.97	98.669	99.865	99.419	100.54	99.012	99.739	99.073	100.48	99.112	99.516
110.25	111.33	112.09	111.55	112.64	112.3	112.68	111.57	111.98	113.21	113.05	110.72	111.7	112.01	110.92	112.27	112.85	110.82	112.91	111.65	112.16	111.61	113.14	113.51	111.39	112.96	113.4	111.42	111.53	111.12	112.8	111.84	112.79	112.55	113.13	112.26	113.01	112.07	111.34	111.85	111.49	111.79	112.57	112.87	111.18	111.76	111.67	112.46	111.91	111.77
108.51	107.52	106.41	104.23	105.98	105.37	108.72	106.72	105.92	106.92	105.36	107	106.78	107.2	108.33	106.6	107.36	107.84	105.75	107.05	107.3	106.47	105.71	106.1	106.6	104.92	107.97	107.67	107.5	107.18	107.45	107.65	105.9	107.2	106.05	106.38	105.44	105.43	108.76	106.03	107.96	106.66	107.13	107.24	106.81	106.1	108.89	106.83	106.83	107.53
104.02	106.06	104.66	106.18	105.94	103.34	104.73	104.79	105.2	104.89	103.47	104.36	105.83	104.46	103.04	105.03	106.73	106.17	106.67	105.55	104.43	104.81	104.9	104.41	104.6	104.81	104.83	105.91	104.97	105.17	105.15	106.3	104.84	105.27	105.27	106.31	105.85	105.52	106.3	104.16	107.64	105.44	104.8	105.53	104.34	106.04	106.73	105.18	104.7	105.44
100.25	100.13	100.56	100.42	99.006	100.89	101.49	99.42	100.61	98.915	99.782	100.11	100.41	99.263	100.77	99.799	99.96	101.06	98.757	98.885	99.459	98.364	99.478	98.687	98.519	100.39	100.03	101.11	99.263	100.29	99.051	100.6	100.11	101.8	98.358	99.561	99.962	100.07	99.002	100.73	100.89	100.33	99.589	100.01	99.265	100.1	100.28	98.782	99.255	98.821
113.03	112.7	112.69	111.97	110.45	112.09	112.2	111.84	112.36	111.02	112.8	111.03	111.9	112.05	111.79	110.78	111.6	110.64	110.74	111.91	112.83	112.15	111.65	112.24	110.75	111.11	109.77	111.98	112.33	112.2	111.19	111.15	111.19	111.16	112	111.58	110.76	109.09	111.37	111.53	111.89	112.6	111.32	112.36	112.12	111.85	111.92	112.11	110.99	110.86
117.34	119.37	117.97	117.99	116.76	118.34	117.76	117.17	116.9	117.43	119.07	117.74	118.42	117.24	118.53	115.71	118.54	116.22	117.67	115.6	117.38	116.44	117.72	118.2	117.21	118.02	116.66	117.49	117.09	117.43	117.08	117.08	117.41	117.01	119.2	117.79	117.51	118.29	118.93	117.58	118.43	117.84	117	116.79	115.89	116.91	117.48	117.15	117.59	116.99
111.23	113.23	110.88	111.81	112.65	111.33	112.75	110.86	112.26	112.51	111.57	111.97	111.24	111.2	113.23	113.68	112.34	111.98	111.5	112.33	112.33	111.12	111.7	112.5	112.12	111.56	110.66	110.62	111.96	111.97	111.95	111.6	110.46	111.44	113.19	111.22	112.06	111.84	112.13	112.39	111.75	110.77	112.4	114.11	112.26	110.92	110.81	112.17	111.3	111.77
105.65	106.11	105.86	106.38	105.79	106.66	106.8	106.01	105.88	105.14	106.71	104.58	106.07	105.21	105.93	106.01	105.78	106.02	105.35	105.66	107.23	106.7	105.55	105.74	104.69	106.46	104.72	105.71	106.97	106.2	105.27	105.18	105.1	105.89	105.92	103.71	107.05	105.62	106.42	104.4	105.9	106.5	105.06	106.82	105.5	105.84	105.87	104.74	106.5	105.6
111.04	112.19	109.98	112.91	110.37	112.45	111.39	111.12	110.4	112.26	110.83	109.89	110.99	111.4	111.21	111.58	112.5	112.54	111.68	111.28	111.31	110.38	112.06	109.56	111.3	111.2	111.4	110.37	110.4	110.74	110.92	110.22	111.8	111.21	110.37	110.81	112.19	111.48	111.45	111.26	110.41	109.86	111.84	111.32	111.01	110.94	109.68	111.43	111.86	111.53
101.94	101.24	99.323	100.81	99.533	100.84	99.641	99.954	100.83	100.74	99.784	101.1	99.753	101.37	100.27	102.3	101.55	99.93	100.51	98.741	100.81	99.621	100.27	99.121	101.31	101.01	100.37	100.96	100.28	100.08	102.53	100.31	99.526	100.9	101.19	101.94	99.479	100.92	102.37	101.37	99.011	101.07	100.19	101.7	99.433	101.53	99.154	100.19	99.722	99.634
104.36	105.99	105.38	105.91	105.36	106.05	106.98	105.84	105.63	105.06	106.27	105.22	105.93	107.08	107.03	105.14	105.32	107.23	106.42	106.77	108.04	105.1	105.96	106.28	107.14	106.07	106.76	105.72	105.84	105.3	107.46	106.65	106.04	106.57	106.96	103.87	106.36	106.83	105.95	104.81	104.53	105.89	106.46	106.96	106.05	107.66	104.65	108.2	106.39	104.26
118.78	116.01	117.35	117.85	117.44	117.68	118.84	117.49	117.03	117.06	116.98	118.37	117.48	116.83	118.23	120.12	117.82	116.94	117.32	118.08	115.38	117.7	119.12	117.99	118.04	117.62	117.48	117.72	117.6	118.53	116.45	117.8	117.29	117.95	118.22	115.85	118.33	118.13	118.42	118.35	118.34	117.48	117.35	117.47	117.75	116.43	118.41	117.16	116.26	117.03
105.93	104.74	105.85	104.74	105.63	104.69	106.85	105.72	105.81	106	106.13	106.56	106.61	107.57	105.39	106.3	105.92	105.79	105.61	105.55	107.43	106.6	105.68	106.07	106.65	105.31	107.11	104.72	106.08	106	106.06	104.18	105.71	105.02	104.33	106.22	106.08	105.65	106.16	106.85	105.67	105.45	105.96	105.37	106.76	105.73	104.29	106.28	105.95	105.85
105.56	102.65	103.67	105.21	104.59	104.13	104.87	104.85	104.5	105.49	105.55	104.63	104.42	105.23	105.09	103.59	104.83	103.99	103.43	106.22	105.41	102.82	105	103.36	105.66	104.33	104.37	105.03	104.74	104.5	104.84	103.77	104.36	105.1	103.34	105.71	104.47	105.55	105	104.89	106.19	104.6	103.51	103.7	104.24	104.28	104.65	104.22	103.93	105.11
114.62	115.78	115.27	116.28	115.94	115.46	116.42	115.88	117.26	116.95	115.72	117.63	115.81	117.25	116.63	114.89	116.14	116.65	117.25	114.95	115.34	116.71	116.57	115.88	115.54	114.85	115.73	115.51	115.41	116.52	115.56	116.39	117.05	116.42	115.81	115.42	116.19	116.55	116.27	115.35	116.53	116.67	115.38	117.12	116.78	117.31	114.95	115.6	116.09	117.13
107.15	106.75	107.45	106.95	106.37	106.61	104.98	106.76	105.54	106.45	104.82	107.46	105.35	107.53	107.23	105.13	106.79	105.4	106.2	106.09	105.39	107.12	106.12	106.77	107.24	106.34	106.33	105.98	104.77	106.24	104.86	106.82	107.78	106.46	106.22	106.6	107.52	107.52	106.01	107.37	108.66	105.88	108.95	107.15	106.13	106.32	105.81	106.37	106.78	106.04
106.42	105.34	107.02	107.81	106.46	104.93	106.79	105.91	106.05	105.7	107.29	107.32	107.48	105.55	108.06	107.5	106.73	108.27	106.94	105.93	106.43	106.87	106.26	107.78	105.99	104.56	106.23	108.08	105.32	105.43	106.43	107.13	107.8	105.12	105.83	105.93	105.83	105.9	106.15	107.85	105.86	105.74	105.52	108.14	106.52	107	107.09	107.61	107.78	106.81
115.97	116.5	117.57	116.92	119.11	117.78	118	117.74	117.98	117.67	118.99	117.6	116.29	117.56	114.19	117.7	116.01	118.12	117.39	118.46	118.34	119.81	117.28	117.65	118.42	117.81	116.65	118.98	117.75	118.64	117.15	117.65	118.96	117.08	117	116.96	118.34	118.37	118.32	115.33	118.6	117.06	115.78	118.3	118.07	116.88	119.52	117.06	117.18	118.28
105.06	103.94	104.1	103.48	103.9	103.27	104.14	105.67	105.7	104.12	105.2	104.79	105.47	105.69	104.31	105.6	105.41	103.98	103.81	104.67	104.03	105.21	104.74	103.49	102.87	103.15	105.52	101.98	105.3	105.94	104.71	103.45	105.25	105.96	105.27	103.57	104.7	104.01	104.22	103.66	104.47	107.12	105.38	104.14	104.01	104.67	105.81	104.57	104.53	105.27
97.627	99.757	99.47	100.96	99.573	99.982	100.47	98.414	101.47	99.595	100.17	99.279	100.03	101.04	99.612	100.14	98.605	99.838	101.48	99.513	99.13	99.921	99.277	99.141	99.766	99.107	100.73	98.279	99.062	100.46	99.302	99.041	100.19	100.34	99.7	100.43	99.327	99.661	99.899	98.575	98.859	97.576	97.836	99.931	99.607	99.219	99.304	98.583	100.63	101.58
104.55	105.9	105.78	105.5	105.86	105.7	105.4	105.78	104.88	105.84	103.8	105.47	106.53	105.47	105.74	105.02	105.63	104.85	105.97	105.98	104.97	106.09	106.52	104.97	105.05	106.72	104.6	104.52	105.7	105.46	105.89	105.15	107.38	104.58	106.32	106.42	105.56	105.53	105.24	104.82	104.99	105.07	105.52	106.11	107.21	105.22	105.89	107.17	106.98	105.83
106.91	106.3	106.89	105.89	107.88	106.16	106.15	106.07	106.22	107	107.14	106.29	105.26	106.51	104.68	106.48	105.89	106.35	106.01	104.37	106.23	106.54	105.6	107.24	107.32	106.72	106.43	106.12	106.88	106.46	105.98	107.92	108.04	105.96	105.15	107.34	104.32	107.92	107.35	104.91	105.85	106.86	105.01	104.64	105.73	106.84	105.32	106.09	105.56	106.89
104.22	106.99	105.43	105.49	106.81	107.34	106.87	105.63	105.69	106.93	106.19	104.72	105.55	104.98	107.13	106.87	106.47	106.65	107.84	106.18	106.92	105.07	104.86	107.16	106.36	106.67	107.07	107.21	106.18	107	106.21	108.31	106.78	106.99	105.57	106.93	104.86	105.74	106.95	108.54	107.66	105.3	106.71	107.44	106.07	105.64	106.63	106.6	106.63	106.57
99.053	100.2	99.215	100.19	100.64	97.514	100.45	100.2	98.568	100.16	99.248	99.127	98.493	99.646	98.506	99.099	99.324	99.83	99.146	98.808	99.971	97.974	99.789	101.44	98.767	99.522	99.035	100.14	100.98	101.44	98.138	100.48	99.693	100.8	100.13	98.928	99.96	98.323	98.934	100.07	99.416	101.31	99.341	99.127	99.646	100.47	99.615	99.751	98.1	98.611
105.63	104.69	107.05	105.59	105.01	106.16	104.35	103.83	106.12	105.48	105.54	106.27	105.82	106.1	104.8	105.35	106.17	106.42	107.41	105.19	104.12	105.43	104.65	105.44	104.81	105.36	105.58	104.49	105.07	104.3	107.58	104.89	105.16	106.23	105.51	105.42	105.22	105.52	105.38	106.38	105.5	106.2	105.78	105.79	104.13	107.08	104.02	104.95	105.99	105.03
109.79	109.94	109.61	109.34	110.3	109.8	109.62	110.11	110.14	110.67	110.22	110.62	110.56	110.46	109.32	110.29	111.32	110.62	108.89	109.66	110.12	108.96	109.64	109.39	108.44	108.89	109.56	109.39	109.91	109.37	108.68	109.66	110.28	109.81	110.5	108.72	110.21	109.58	110.53	109.77	109.86	109.86	111.03	110.65	109.68	109.92	110.14	109.96	110.26	108.76
111.39	110.94	113.02	110.95	112.31	111.61	113.55	111.57	112.82	112.68	111.44	112.75	111.75	111.73	111.39	112.47	111.24	111.79	109.73	111.33	112.35	111.98	111.51	113.7	112.88	111.58	111.01	112.22	111.38	112.82	112.59	112.73	110.94	112.64	112.42	112.55	112.03	112.09	113.37	112.33	112.17	112.16	110.93	110.98	111.7	110.81	111.18	111.52	111.98	110.67
112.45	111.69	112.01	111.46	112.49	112.29	111.24	111.01	112.68	110.67	112.23	112.68	111.61	110.41	111.87	111.88	110.94	112.42	112.83	111.59	113.61	111.45	111.46	111.5	112.2	111.02	112.44	113.49	111.39	111.96	111.58	112.74	112.15	109.94	113.15	112.41	112.37	112.9	112.54	111.45	110.02	113.24	112.28	112.4	112.22	110.74	111.49	111.9	110.89	111.71
105.74	104.77	105.28	105.81	106.4	107.61	106.33	106.14	106.01	103.93	104.02	107.76	104.52	105.85	105.5	105.27	106.06	105.42	105.73	105.57	106.46	105.65	105.15	105.6	104.88	106.45	105	106.25	105.52	104.49	105.36	104.97	106.46	105.91	104.86	106.22	105.98	107.53	106.32	107.44	107.38	105.82	107.63	106.35	104.49	106.99	106.2	106.7	107.08	104.85
107.27	105.57	106.2	104.82	104.21	105.82	107.29	105.65	104.56	106.02	107	106.63	104.14	107.26	104.15	105.73	105.5	105.56	106.34	104.76	106.67	104.49	107.95	106.66	105.04	105.81	105.45	104.88	105.58	105.72	106.76	106.47	105.22	105.46	104.29	104.12	105.58	104.45	103.99	106.05	105.79	106	105.17	104.77	105.04	104.65	105.9	105.7	106.85	105.2
110.63	108.88	110.03	111.97	110.27	108.29	110.13	108.47	110.43	109.84	109.77	111.1	109.54	110.65	110.41	108.18	108.7	110.41	109.59	108.68	110.01	108.81	111.7	110.39	108.82	108.96	107.71	109.33	109.59	110.83	111.71	110.47	109.73	110.33	108.8	108.25	109.4	110.95	110.16	108.9	109.58	109.65	109.55	108.99	108.6	111.37	109.76	110.65	110.38	109.23
112.78	112.32	112.6	111.57	112.29	112.84	113.17	113.29	113.65	111.26	113.09	113.41	113.95	112.63	112.17	112.51	112.15	111.11	112.39	113.83	112.88	113.55	114.69	113.74	112.02	115.38	112.23	111.86	112.79	113.12	113.76	112.57	111.58	113.19	113.48	113.77	113.8	113.47	112.54	112.15	112.12	113.54	113.24	113.25	111.88	112.96	112.01	113.49	112.16	111.5
105.28	105.29	104.19	107.01	105.34	104.67	105.52	104.68	104.46	106.27	104.32	106.39	106.2	106.08	105.71	103.24	104.57	104.59	104.34	106.16	104.45	104.41	104.09	106.47	105.68	105.96	105.1	107.03	105.24	106.93	105.89	104.49	104.59	104.89	104.62	104.72	103.98	104.83	104.75	105.3	104.83	104.73	104.81	106.17	106.09	105.75	104.22	105.03	104.47	103.65
104.82	105.05	105.2	102.66	105.52	104.45	105.1	104.19	104.93	107.18	104.1	103.44	103.87	106.75	105.52	104.15	104.45	105.37	105.99	105.18	104.8	105.41	105.55	103.97	103.6	105.22	105.67	104.27	104.97	104.36	105.03	104.76	103.99	105.44	105.97	104.65	105.36	105.22	104.78	105.82	104.34	104.52	105.48	105.29	106.6	104.58	105.48	105.38	105.29	105.13
100.61	100.4	99.059	99.427	99.985	99.692	102.66	99.439	99.567	100.21	99.68	99.185	100.71	99.816	98.759	99.706	99.947	100.72	99.831	98.901	100.69	99.564	99.207	101.02	99.732	99.58	100.83	99.855	99.611	100.56	99.767	99.61	99.905	99.311	99.755	100.45	100.05	99.403	100.74	99.44	101.18	99.839	98.521	98.402	101.68	99.646	100.75	100.43	100.86	98.751
113.27	113.22	112.97	111.15	109.29	111.02	110.94	112.25	110.38	111.14	111.24	112.39	110.82	111.34	113.55	111.22	111.06	111.2	111.46	110.94	111.84	111.59	110.07	110.68	111.2	112.31	111.5	110.29	111.36	111.14	110.04	110.77	111.26	110.52	109.79	111.75	111.36	111.32	109.94	110.83	110.56	110.95	112.56	110.58	111.41	112.01	110.88	111.49	111.72	110.55
104.88	102.3	103.92	102.6	103.43	104.99	103.61	103.47	104.86	104.48	104.38	103.37	105.2	104.48	103.97	103.6	106.05	103.4	104.25	104.14	105.42	103.68	103.47	105.6	103.98	103.2	104.45	104.63	104.63	104.09	103.86	105	104.58	104.38	103.74	103.91	103.72	104.9	106.03	102.91	104.93	102.91	103.92	104.11	104.81	104.48	103.4	104.15	103.55	103.92
99.734	100.53	101.14	99.896	98.815	98.284	99.618	99.508	99.95	99.623	99.731	101.16	98.772	99.143	99.914	98.665	100.3	100.04	99.486	98.296	99.422	99.202	98.852	99.43	100.57	99.907	100.03	99.987	101.73	99.722	100.56	98.653	99.036	100.41	98.893	99.619	99.924	101.2	99.066	100.65	99.429	100.16	99.645	99.748	99.249	101.22	100.28	99.552	99.786	99.366
112.12	111.15	112.85	112.2	110.15	112.2	111.37	110.01	112.55	111.2	112.83	110.62	111.12	111.95	110.96	110.76	112.16	110.2	110.44	111.52	112.12	112.35	110.72	111.56	112.86	111.25	111.76	112.32	108.45	111.22	110.94	111.1	111.55	111.72	110.31	111.75	111.5	110.6	111.81	111.37	112.93	112.28	111.46	111.71	111.48	110.84	110.94	111.82	111.7	111.6
100.34	100.04	99.677	100.33	99.858	99.014	100.41	98.476	100.82	98.729	101.74	99.257	100.59	101.17	99.23	100.26	99.51	101.61	101.72	99.71	99.43	99.471	102.43	100.84	98.884	100.92	100.7	102.91	101.26	101.53	98.672	98.833	100.33	100.53	100.57	101.03	99.744	101.49	100.72	101.9	101.42	100.02	99.934	99.27	101.47	101.83	101.58	102.56	100.95	100.57
107.48	105.54	108.37	107.85	106.59	107.67	107.77	107.02	107.85	106.89	107.65	107.2	107.41	108.28	108.67	106.04	107.9	107.84	107.23	107.46	107.52	106.67	106.27	107.45	105.94	106.21	106.15	107.43	106.53	106.74	107.01	106.89	106.13	105.79	106.44	105.81	107.17	107.76	106.33	108.24	107.68	106.81	106.5	106.81	106.09	106.85	105.47	108.28	106.25	108.36
111.19	111.58	111.48	110.64	111.56	110.4	110.3	112.15	111.31	111.06	111.75	110.72	110.6	111.11	111.66	110.13	111.83	111.32	110.89	112.04	110.04	112.13	112.07	110.76	111.8	111.49	110.88	112.08	108.94	112.14	111.51	111.85	111.08	111.96	110.53	110.28	111.44	111.44	111.28	110.16	109.84	110.71	110.61	108.65	110.43	110.06	110.82	110.97	110.15	111.66
109.64	109.26	111.06	107.97	111.69	109.4	110.29	110.26	111.09	108.27	108.56	109.44	109.6	110.48	110.47	109.76	111.39	109.56	110.95	109.42	109.49	108.12	109.08	109.52	110.27	109.5	107.71	109.92	108.93	107.93	109.37	111.28	108.83	110.31	108.42	107.82	109.64	110.38	110.86	110.22	111.07	109.9	109.16	109.01	108.66	110.06	110.37	111.32	108.97	109.11
99.624	99.938	99.728	99.139	98.538	99.073	101.05	97.616	98.495	99.918	100.14	97.836	99.992	100.59	97.86	101.5	102.29	98.526	99.188	98.172	99.715	100.04	99.589	99.371	99.509	99.014	100.4	101.1	99.756	99.826	98.998	99.165	101.54	100.63	99.136	100.44	99.587	100.18	100.56	99.324	99.103	99.673	101.43	99.992	99.901	98.438	100.5	99.246	99.872	100.95
111.69	110.79	110.35	112.17	112.59	111.04	110.5	111.57	113.62	111.02	111.52	112.81	110.55	111.16	110.45	110.12	109.78	110.08	112.01	110.27	111.25	109.76	111.65	110.63	109.77	111.94	110.77	110.32	110.5	110.05	111.78	112.01	113	113.57	113.12	110.86	112.21	110.57	110.46	110.88	110.46	111.93	110.14	111.34	111.86	112.87	111.86	111.53	110.69	110.05
110.1	111.36	111.51	110.99	112.14	110.42	111.56	110.04	110.48	110.83	111.53	109.42	111.48	110.91	109.9	112.25	110.43	111.11	111.34	110.84	109.95	109.79	112.55	111.86	112.36	111.75	110.63	110.46	110.29	112.54	111.29	109.84	112.38	111.25	110.58	109.76	112.45	111.35	111.22	111.51	110.24	113.28	111.16	111.29	112.17	110.56	110.62	111.91	109.79	111.29
105.49	104.65	107.2	104.36	107.02	106.05	105.24	105.82	107.35	105.01	105.43	106.02	106.74	106.09	105.08	106.2	106.05	105.59	104.68	105.69	105.22	106.93	106.75	105.42	105.53	106.55	105.68	105.35	105.19	106.71	105.44	106.19	105.3	103.48	104.53	106.5	105.31	105.15	104.98	105.16	106.56	106.3	105.59	107.17	106.7	104.03	108.07	104.5	105.29	104.73
117.58	118.47	117.13	117.8	117.56	118.87	118.54	117.47	117.64	116.5	116.47	116.92	116.82	118.39	117.58	116.84	117.72	117.78	118.99	118.3	117.76	118.8	116.8	117.39	117.87	119	116.5	117.54	118.04	116.94	118.37	116.64	118.97	117.06	119.06	116.57	115.74	116.55	117.8	116.82	115.88	116.61	117.77	119.4	118.14	118.35	117.52	118.94	118.63	118.53
111.09	111.49	110.03	112.39	110.78	110.09	109.9	110.12	110.15	110.7	110.33	110.19	108.02	109.55	108.73	110.46	109.09	110.11	111.22	110.31	109.24	108.61	110.84	109.57	110.88	110.61	111.46	109.91	110.97	109.32	109.68	113.12	108.57	109.26	110.95	109.68	111.96	111.07	110.07	109.63	109.05	110	110.43	110.38	110.27	109.35	110.15	112.48	110.85	110.44
105.57	105.49	104.77	104.96	104.88	106.31	105.8	104.84	105.03	104.72	106.01	103.71	104.86	105.52	105.29	104.71	104.73	105.01	105.2	103.34	105.51	106.05	104.11	104.69	105.56	103.96	106.48	106.33	105.42	106.23	105.56	106.56	106.36	105.86	106.68	105.46	106.46	103.65	105.36	105.38	106.39	105.23	105.6	106.35	105.32	105.69	104.63	106.34	105.25	105.18
106.37	104.44	106.25	107.4	107.74	105.48	106.59	107.02	107.61	105.69	105.42	108.05	106.96	107.16	106.54	105.99	106.86	107.33	106.9	106.61	105.93	105.77	106.53	107.96	105.46	105	106.51	107.13	105.99	106.8	106.84	106.38	105.34	107.14	106.37	106.68	105.9	106.24	105.69	105.22	106.03	106.43	105.96	106.63	106.95	106.4	105.29	106.3	106.18	106.35
104.54	103.47	106.29	106.27	106.06	106.59	103.28	106.04	105.87	104.55	105.52	106.05	104.9	105.54	103.55	106.3	104.58	105.81	104.88	105.61	105.75	105.84	105.15	104.63	105.84	103.8	105.22	106.34	105.83	105.96	102.83	107.15	106.04	105.75	104.99	105.45	105.01	105.12	105.42	103.92	107.08	106.05	105.98	105.99	105.31	106.33	107.18	105.61	103.43	107.62
106.52	105.02	105.41	105.54	106.45	105.13	105.85	105.36	104.97	106	106.56	105.57	106.39	108.51	107.61	106.34	106.26	106.95	106.48	105.8	105.84	106.64	107.38	106.09	104.06	105.97	105.2	107.16	105.64	107.75	107.41	106.81	106.05	107.16	106.58	106.45	105.52	104.43	104.84	106.3	105.21	107.45	104.72	106.35	106.03	105.96	106.63	105.83	104.3	105.06
107.11	107.54	107.26	107.25	107.07	106.63	106.58	105.71	106.63	107.83	107.54	108.29	107.99	106.59	107.05	106.76	107.91	107.34	106.96	106.69	107.22	106.73	106.41	107.48	107.38	106.44	106.29	106.78	106.43	108.59	105.63	107.08	106.59	107.15	106.48	105.4	107.21	107.85	107.79	106.5	106.37	107.53	106.34	107.19	106.47	107.45	107.53	105.33	107.85	107.48
106.31	106.22	105.02	105.87	104.51	105.6	104.59	105.41	108.13	105.15	105.34	107.09	106.81	105.13	106.64	106.15	106.5	106.03	104.87	107.42	105.81	106.04	108.2	106.55	106.5	104.92	106.08	106.62	107.26	105.4	105.98	104.82	105.36	105.77	105.6	106.44	105.28	106.1	105.96	104.61	105.93	106.08	105.61	105.99	107.31	106.23	103.69	105.78	105.04	104.72
117.84	117.21	118.17	117.92	118.37	119.22	118.03	118.79	116.67	118.26	120.38	116.67	116.37	117.98	118.23	117.89	117.79	118.19	117.92	119.58	117.11	117.4	118.33	117.76	117.36	117.38	117.53	118.61	118.62	116.12	118.31	116.78	117.38	117.13	118.1	118.44	118.38	119.36	116.6	117.41	117.53	116.47	116.63	119.42	119.36	117.46	116.07	118.62	116.99	117.94
105.37	106.12	105.42	106.11	105.02	105.9	104.82	105.03	105.6	106.54	104.48	105.76	105.27	105.33	106.13	105.4	105.72	106.2	105.74	107.95	104.25	104.08	104.21	105.22	105.55	106.57	106.32	105.25	106.53	106.17	104.23	106.14	104.17	105.15	105.55	104.4	105.99	105.55	104.07	104.39	105.84	105.44	105.2	106.68	105.18	105.83	104.7	105.93	105.06	105.19
103.43	104.7	105.32	105.01	105.35	106.26	105.08	106.11	104.44	104.25	103.71	105.21	106.6	106.22	104.98	105.43	106.25	105.07	105.59	104.17	106.88	105.66	106.2	105.66	103.73	105.55	105.54	106.8	104.88	104.8	104.72	106.21	106.94	105.5	103.54	105.32	106.31	106.46	105.45	105.09	105.28	105.69	105.26	105.51	105.53	106.48	104.62	105.05	105.33	105.55
104.64	105.81	105.27	105.05	104.98	104.86	105.04	106.38	105.21	106.99	104.55	104.78	105.33	104.38	106.37	105.37	104.9	104.56	107.51	105.51	104.5	106.16	106.46	103.45	106.42	105.35	107.06	104.94	104.6	106.1	106.11	104.18	104.56	105.82	105.91	105.66	105.54	107.32	105.72	105.1	106.35	105.45	103.59	105.14	104.38	105.39	105.93	104.19	107.28	106.77
104.16	105.46	104.3	104.65	104.78	105.61	106.34	104.26	104.99	106.25	103.29	105.41	105.79	105.5	105.32	105.87	105.52	106.35	105.5	103.97	106.07	103.88	106.02	104.31	104.77	104.94	105.13	104.7	105.01	104.64	106.01	104.79	104.66	104.15	103.2	104.58	105.38	105.76	105.28	104.25	105.01	103.67	104.68	105.01	105.72	105.13	105.74	103.95	103.69	103.12
106.98	104.63	105.66	104.65	106.02	105.15	104.21	107.22	105.85	106.03	105.36	104.84	106.18	104.77	106.11	105.75	106.53	105.55	107.13	106.13	105.83	107	106.43	106.5	106.17	104.79	105.99	106.51	105.87	105.15	105.6	105.72	106.71	106	106.53	105.39	105.52	105.75	105.28	105.24	104.93	106.61	105.62	105	104.87	105.49	106.3	104.93	105.53	105.36
112.31	112.4	113.1	111.88	111.53	112.76	112.38	113.74	111.99	113.91	113.11	113.28	112.17	111.15	113.42	113.61	113.09	114.56	112.18	113.67	111.54	113.62	111.94	113.03	113.21	112.7	113.1	113.14	113.5	113.43	113.03	112.99	112	112.53	112.08	111.82	112.77	112.6	112.62	112.73	112.33	112.55	112.9	111.83	112.44	112.51	113.4	110.97	112.59	114.7
106.55	106.82	105.98	104.33	106.66	107.27	106.28	104.73	105.75	105.24	106.48	106.69	105.11	106.42	106.2	105.77	105.84	105.91	106.93	106.37	103.89	105.61	106.45	106.67	106.32	105.89	107.2	106.24	105.16	105.81	104.37	106.33	106.43	106.87	105.78	104.78	106.2	105.73	107.53	105.63	105.07	105.85	105.83	104.45	105.75	104.85	106.78	107.4	107	106.74
112.15	110.54	112.09	112.01	111.81	111.56	111.71	112.5	110.31	110.33	111.48	110.87	113.19	110.98	111.71	111.01	111.11	113.86	109.97	112.61	110.83	110.6	110.92	111.57	112.06	111.55	111.52	111.24	111.73	112.12	111.67	111.48	113	110.67	111.5	112.06	110.86	113.85	110.52	110.76	110.69	111.7	111.9	111.36	110.68	112.03	112.24	110.65	111.25	111.46
105.08	102.02	103.31	105.66	103.88	103.91	104.76	103.82	104.57	105.28	103.98	102.94	103.89	102.57	104.23	104.38	104.31	103.81	104.55	102.46	106.15	103.48	104	104.02	103.6	104.54	104.54	104.51	104.16	104.21	104.75	103.43	104.44	103.98	104.97	104.21	104.62	102.97	103.67	104.32	104.62	104.3	104.51	102.63	102.88	103.54	104.35	105	104.97	102.73
98.136	102.45	101.18	100.71	102.92	101	100.15	100.66	100.16	99.781	101.08	100.05	101.58	100.27	100.83	103.35	100.36	100.91	99.978	101.86	102.42	100.97	98.857	101.14	101.72	99.816	101.3	101.69	100.35	100.8	100.72	101.47	100.8	101.09	101.36	101.69	99.554	99.873	101.93	99.76	100.2	101.18	99.53	101.13	100.47	101.28	99.617	101.07	100.85	99.351
113.16	113.5	112.47	112.48	114.32	113.36	113.7	112.49	112.92	112.89	112.9	111.72	112.29	112.97	112.48	112.02	112.87	112.27	110.46	113.87	114.62	112.77	113.06	113.14	111.71	112.75	114	113.75	112.67	115.49	113.34	113.23	113.04	113.85	112.25	113.51	111.98	114.07	112.33	113.88	112.56	112.83	112.24	113.17	111.01	111.91	113	114.19	113.58	112.6
113.4	113.2	112.69	112.61	113.12	111.86	111.78	111.6	109.68	112.85	112.15	115.13	112.67	111.95	111.35	111.67	113.17	114.09	114.36	112.22	112.42	112.26	112.61	111.9	112.7	110.7	112.82	112.95	113.29	112.59	112.51	113.21	112.35	113.56	112.62	112.72	112.71	112.51	112.49	113.32	114.42	113.58	110.94	114.41	113.68	113.45	112.65	113.26	112.94	113.24
110.52	111.5	111.19	112.42	111.7	112.78	111.01	111.81	113.96	112.32	112.7	111.75	111.57	111.21	112.39	111.77	110.94	111.86	112.76	111.81	111.75	111.23	112.63	112.15	112.72	112.43	112.07	112.66	112	114.16	111.77	111.86	111.09	112.51	112.32	112.79	112.81	111.7	112.16	111.84	112.57	112.82	111.7	112.28	112.54	111.32	111.65	111.65	110.92	112.63
104.93	104.01	104.27	105.23	104.71	104.98	103.59	105.1	104.02	104.35	104.49	103.31	104.92	103.83	103.77	104.65	104.24	103.25	102.82	103.97	104.28	103.99	102.82	103.94	103.78	103.49	104.63	103.88	102.16	103.25	103.69	103.63	105.23	103.96	104.79	104.49	104.51	102.85	104.86	103.05	104.98	102.62	105.8	104.78	104.99	104.95	104.89	104.19	104.37	104.23
113.34	111.13	112.25	109.7	111.57	111.84	110.91	112.73	111.88	113.32	111.22	110.82	111.44	110.81	110.97	111.66	111.13	111.73	111.83	110.49	110.8	113.26	111.8	112.07	112.8	111.66	111.47	113.96	112.47	111.78	110.09	112.35	111.54	111.6	111.42	111.11	112.13	112.56	110.22	112.21	111.73	112.01	110.47	110.38	111.4	112.96	112.79	111.95	112.67	111.13
107.21	104.56	105.61	106.38	106.2	105.35	104.89	105.9	104.25	105.28	106.44	106.87	104.72	106.04	104.81	105.59	105.72	106.12	106.55	107.14	106.16	105.74	107.22	108.06	105.92	106.64	104.19	105.33	105.94	105.33	105.43	104.69	105.11	103.59	106.42	104.17	105.15	105.67	105.43	105.69	105.31	105.61	107.9	107.2	104.04	104.53	106.65	106.33	105.5	103.87
105.97	108.51	106.92	105.65	106.31	106.95	106.5	106.54	105.95	106.49	106.26	105.56	105.45	106.56	106.51	105.74	105.84	107.27	106.32	105.29	104.47	105.5	107.46	107.23	105.98	106.31	106.6	107.04	106.29	107.76	105.59	104.81	105.81	106.63	104.4	105.86	107.27	105.35	104.87	105.15	107.92	105.87	106.24	106.69	106.11	107.2	105.51	105.81	105.94	105.87
108.6	107.19	107.69	106.66	106.05	106.92	106.99	107.43	108.31	106.65	107.49	108.37	105.29	107.13	107.38	107.16	108.02	106.46	107.22	106.92	106.86	106.46	106.03	107.25	108.76	106.88	106.45	106.49	107.48	105.8	108.26	106.42	107.99	107.67	106.39	106.62	106.69	107.13	107.43	106.79	108.31	106.2	105.88	107.06	106.95	108.25	107.19	107.69	106.76	105.9
107.72	107.5	108.46	107.63	106.86	107.92	105.86	105.67	106.34	106.61	106.68	107.54	106.68	106.81	106.11	107.05	107.28	106.78	106.66	107.83	106.63	108.2	108.48	106.26	106.05	106.77	106.59	108.67	106.62	107	106.24	106.37	107.29	107.9	107.7	108.84	107.85	106.9	107.43	106.91	105.04	106.85	107.21	106.18	106.34	107.01	107.75	106.57	106.24	106.99
112.13	111.31	112.89	112.44	112.64	111.92	111.56	113.11	112.34	112.49	112.45	110.93	112.33	113.38	112.74	112.11	113.21	111.64	111.54	111.27	110.82	110.45	112.97	113.53	111.76	112.72	111.87	111.3	111.05	112.78	110.56	111.52	112.43	113.26	112.69	111.24	111.94	111.18	112.1	113.03	112.56	111.74	111.13	110.97	112.5	112.18	112.36	112.59	111.06	113.2
108.83	110.8	107.94	110.48	109.51	109.49	109.65	109.6	109.78	111	109.73	109.7	110.64	110.11	110.55	110.6	109.01	110.82	109.8	111.19	109.93	110.77	109.14	111.5	109.23	110.27	110.37	111.78	110.55	109.76	109.89	109.23	110.17	110.4	109.93	109.74	108.04	109.15	111.11	111.11	108.43	109.78	110.39	108.49	109.82	109.21	110.07	107.35	109.82	110.5
110	110.04	112.25	112.45	112.07	110.22	112.19	111.78	111.44	111.79	111.3	113.2	110.21	111.54	111.32	111.37	112.72	111.21	111.71	111.01	111.09	109.7	111.65	112.59	112.01	110.08	110.09	110.86	112.45	112.66	110.78	109.95	111.06	110.98	111.91	112.07	111.78	110.82	111.3	111.61	112.4	111.77	112.79	110.18	110.65	110.59	110.79	110.47	111.65	111.11
105.07	105.97	105.35	104.59	105.36	105.51	105.55	104.53	106.17	106.73	105.92	105.3	106.9	104.74	105.74	104.54	105.69	105.01	105.97	106.4	106.44	105.66	107.18	105.81	105.24	105.83	105.91	105.77	106.43	104.22	107.48	106.52	107.36	105.3	104.31	107.44	104.99	103.97	104.72	104.32	104.71	105.07	105.12	106.27	105.63	106.41	107.36	105.66	105.54	105.53
99.125	100.76	99.974	100.25	99.97	101.32	100.54	98.363	99.469	99.016	99.843	98.803	101.39	99.573	99.886	99.36	101.09	100.85	99.842	98.758	100.72	99.2	100.35	100.28	100.94	99.822	99.566	99.566	99.348	99.815	99.288	97.392	100.1	98.32	101.1	98.254	99.048	100.58	99.391	100.26	99.664	98.945	100.96	100.46	98.099	101.55	100.46	100.33	99.659	100.75
99.056	98.797	100.51	99.551	100	98.667	99.636	99.106	99.562	99.063	98.538	100.27	99.59	99.776	99.498	100.32	99.08	98.757	100.5	102.32	99.809	101.19	100.35	99.529	101.97	100.18	100.24	99.254	100.21	101.03	99.093	100.99	100.61	99.639	100.16	98.297	99.2	99.9	99.665	97.706	100.56	100.1	101.17	100.98	100.1	100.39	99.227	100.54	100.43	98.718
106.18	105.01	106.07	105.89	105.24	106.52	104.93	105.52	105.06	105.21	106.17	106.49	106.3	107.27	105.59	105.57	105.74	104.47	105.41	106.01	106.32	106.51	106.22	105.17	106.57	106.58	106.01	106.1	106.51	105.64	105.57	105.82	106.3	105.78	107.28	107.9	104.88	105.68	106.14	105.68	106.32	105.99	105.1	105.96	104.7	105.7	106.93	106.05	107.62	105.98
98.478	99.078	99.541	101.16	98.74	100.22	99.276	98.632	99.558	98.958	100.4	97.956	101.38	100.07	100.27	99.887	100.07	99.487	100.08	100.05	100.97	99.368	99.981	101.23	100.51	100.73	99.674	100.5	100.35	101.09	99.452	99.43	99.844	100.58	99.116	98.383	100.27	100.12	99.451	99.597	100.54	97.17	99.722	99.324	99.391	98.491	99.291	100.13	99.409	98.953
99.196	99.097	99.615	99.538	100.09	100.57	99.071	98.213	100.18	99.803	100.51	97.233	100	99.702	99.662	101.13	100.37	98.735	100.78	98.918	100.16	99.66	99.629	100.16	99.625	100.75	98.42	100.29	100.33	98.598	100.3	100.13	97.99	100.66	99.623	100.14	99.515	99.11	100.49	100.17	98.901	100.32	100.83	100.1	99.846	99.719	98.887	99.131	99.347	98.52
99.275	99.381	99.441	98.925	99.212	99.177	98.885	98.717	99.759	100.98	100.72	100.79	100.83	99.519	98.508	100.94	100.09	99.351	100.88	99.823	99.792	99.388	99.293	100.73	100.6	97.197	99.573	100.49	99.113	99.956	101.45	98.947	99.985	99.244	99.351	98.55	99.69	101.21	99.277	99.466	98.512	101.59	98.986	98.99	98.54	99.498	99.148	99.455	99.985	99.058
109.95	110.89	111.29	111.53	110.61	110.27	111.68	112.24	112.18	110.52	111.61	110.59	110.12	110.35	111.47	111.03	112.62	111.28	110.88	110.93	111.47	110.38	111.25	111.25	111.05	112.05	112.55	111.27	110.26	111.09	110.2	110.66	112.07	109.87	112.44	111.66	112.1	111.12	110.91	110.23	112.28	110.69	111.96	112.9	110.44	110.8	110.05	113.28	110.67	112.48
105.77	106.4	106.44	104.09	104.66	105.54	104.88	104.15	104.79	104.92	104.95	105.01	104.84	104.5	104.6	104.89	105.06	106.14	105.97	104.53	105.6	104.34	105.15	105.81	106.05	106.09	103.47	105.72	106.65	104.66	104.94	105.59	103.63	107.09	105.16	104.77	106.02	104.76	104.04	105.5	104	104.71	106.79	105.94	105.65	104.88	105.65	103.92	104.11	104.06
111.65	112.92	111.23	111.83	111.33	110.17	111.96	112.3	112.96	111.16	113.33	110.37	112.6	111.1	113.81	110.9	112.37	113.36	112.78	114.14	109.92	112.45	111.63	111.07	113.65	110.02	111.68	111.3	111.21	111.45	111.09	110.92	111.6	111.77	111.48	111.01	111.89	111.36	112.64	113.03	113.15	110.72	111.26	110.95	112.71	113.01	111.9	112.31	110.93	111.39
114.83	116.21	115.61	116.76	117.47	116.8	115.96	115.35	116.18	115.04	117.35	115.34	115.61	116.42	116.09	117.13	117.12	115.76	116.82	115.93	116.48	114.75	115.82	114.6	116.87	117.39	116.1	116.87	115.43	115.95	117.45	114.84	115.49	117.17	115.94	117.28	115.73	117.08	117.57	116.09	116.12	117.39	116.57	115.83	116.04	116.72	116.36	116.4	115.61	116.93
106.78	105.92	107.23	107.2	104.87	105.99	106.05	107.75	105.94	105.86	104.14	106.55	106.76	106.85	106.47	107.45	106.21	106.79	106.47	107.89	107.67	108.52	104.81	106.13	105.38	106.49	105.88	106.64	106.98	109.11	104.73	105.96	106.73	106.11	108.49	104.67	106.78	105.75	104.94	106.28	107.19	104.92	106.49	106.55	107.07	105.82	106.1	106.84	107.4	106.83
105.13	107.46	106.8	105.77	106.41	106.78	106.36	105.82	107.74	105.4	107.21	105.96	106.38	106.39	107.39	106.87	106.96	106.01	107.86	105.25	106.34	108.31	106.44	104.4	106.12	107.38	106.21	106.9	105.36	107.19	108.4	105.83	105.88	108.25	105.47	105.59	105.88	107.98	106.91	106.83	106.33	106.28	106.1	105.59	107.23	106.48	105.98	106.22	106.82	106.78
104.47	106.35	104.64	105.89	106.72	104.55	104.42	103.66	105.74	104.37	104.89	105.97	107	106.01	104.16	104.59	105.01	105.27	105	104.95	105.45	105.35	105.36	104.95	104.38	105.54	104.69	104.32	105.48	105.68	106.97	104.77	105.48	105.76	107.07	103.44	106.24	105.79	105.23	105.02	104.82	104.87	105.28	105.77	106.37	106.48	105.6	105.76	106.12	105.79
110.59	110.28	111.02	110.1	112.03	113.47	110.54	111.6	111.71	112.36	111.44	111.03	111.56	110.59	111.91	113.24	111.71	111.03	110.78	112.22	110.96	111.38	112.2	109.94	111.64	110.47	111.37	111.24	111.07	112.64	110.93	111.37	109.9	111.11	112.07	109.95	112.43	111.26	112.24	111.72	112.11	112.03	111.44	112.76	110.6	110.03	112.58	111.63	112.07	110.77
105.7	105.3	103.11	104.69	104.83	106.14	103.75	104.7	104.29	103.8	104.11	105.02	102.94	103.96	104	102.74	104.65	103.83	104.02	106.44	103.74	104.6	103.45	104.02	104.26	103.23	105.22	104.74	105.39	103.58	105.74	103.87	106.32	105.38	105.36	105.34	104.52	104.23	103.75	104.38	105.74	106.99	103.58	105.41	104.35	104.69	103.85	104.38	105.26	105.37
106.46	107.26	107.57	104.74	105.49	105.27	105.92	105.56	105.78	106.28	106.45	105.61	105.18	104.65	105.2	105.56	105.36	106.69	106.01	106.73	105.67	105.3	104.78	106.22	105.46	106.4	107.29	105.29	105.94	104.48	106.54	105.55	105.64	106.35	105.53	106.76	105.69	105.03	105.5	106.07	106.24	107.13	106.48	105.96	106.33	105.99	105.01	105.02	106.07	105.96
106.05	105.85	105.56	104.61	106.62	105.23	104.16	105.16	105.55	106.18	106.6	107.82	105.98	105.56	106.99	106.52	106.6	108.53	105.28	106.15	106.76	106.57	105.91	105.51	107.65	105.04	104.96	106.43	106.15	105.57	104.52	106.82	107.88	105.05	106.27	107.09	107.93	105.68	107.19	105.45	105.18	106.41	104.73	105.68	106.11	104.63	104.26	106.62	105.42	106.97
107.12	105.49	105.95	104.9	105.83	104.61	105.47	105.52	104.26	107.32	105.32	105.16	104.34	104.97	106.14	105.07	106.22	104.55	105.91	106.55	104.57	106.08	107.86	105.49	104.02	105.75	104.65	104.56	106.68	107.06	106.3	107.36	106.18	106.44	105.57	104.87	107.28	106.8	106.82	106.47	105.42	103.72	104.82	105.19	106.05	105.61	105.29	105.2	106.14	105.12
106.79	105.3	106.17	105.7	104.65	106.91	107.98	104.41	106.32	104.31	105.73	105.67	106.08	105.12	104.03	105.63	105.96	105.77	105.87	105.43	106.66	106.92	106.1	107.19	105.82	105.92	105.21	105.12	105.23	103.82	105.36	105.75	104.62	106.09	105.3	104.85	106.67	106.15	105.47	104.17	106.04	105.09	104.78	104.02	106.26	105.39	104.21	106.46	105.26	105.46
103.78	103.48	102.08	102.41	103.69	103.62	104.56	105.1	104.2	105.04	103.06	103.63	105.39	104.6	103.47	104.69	104.64	104.65	104.73	103.4	104.98	105.19	103.66	103.76	104.22	104.54	103.7	103.46	103.72	102.92	105.34	104.36	103.76	104.82	103.74	104.31	103.51	104.4	104.5	103.98	104.85	104.83	104.13	104.71	103.28	105.39	104.03	103.99	102.75	104.6
111.54	111.81	110.36	112.43	110.67	111.84	112.74	110.1	112.08	112.72	111.14	111.1	111.09	110.59	110.65	111.92	112.5	111.07	110.44	110.38	112.11	112.09	110.79	112.84	110.48	110.58	110.82	111.47	110.21	110.46	111.88	110.12	111.05	111.65	111.05	111.01	111.15	110.32	112.17	111.54	109.82	111.71	110.97	110.84	111.3	111.25	110.51	110.93	111.13	111.4
107.26	106.35	107.15	105.55	105.71	107.66	106.61	103.68	105.26	105.89	107.24	106.39	106.18	104.94	107.15	105.77	106.29	105.55	107.93	107.41	104.76	107.77	108.01	107.07	105.76	105.08	106.54	105.37	106.26	105.93	105.79	107.71	105.99	105.96	106.75	106.7	106.55	105.69	105.44	104.16	105.8	107.89	107	107.68	105.39	106.17	105.88	106.44	105.56	106.15
105.42	106.34	105.42	105.92	105.48	105.68	106.19	105.33	106.58	105.04	106.26	104.79	106.15	105.64	106.05	106.02	106.9	106.17	106.5	105.25	105.61	103.83	105.35	105.27	105.53	104.84	106.26	104.9	104.56	104.57	106.24	105.66	104.9	104.23	105.68	105.82	105.75	103.6	105	106.2	105	106.48	107.33	104.42	104.52	105.7	104.43	104.24	106.1	105.86
117.34	117.58	117.17	116.93	117.34	117.85	117.29	117.32	118.1	116.87	118.48	118.64	117.64	116.01	117.32	118.56	116.36	117.69	117.93	119.01	116.96	117.41	118.73	117.72	118.3	117.22	117.85	117.71	118.88	116.29	118.88	118.14	117.89	117.31	118.24	117.39	117.58	118.98	116.87	116.96	118.12	117.63	117.13	117.57	117.93	116.76	118.95	115.84	118.41	119.02
106.07	105.46	104.38	106.61	104.01	105.86	106.42	107.25	104.63	104.92	105.24	104.43	106.28	105.6	105.5	105.48	105.13	106.52	105.68	105.47	106.08	107.05	105.94	104.89	104.82	106.19	106.17	105.08	106.47	106.39	104.21	106.38	104.52	106.38	105.8	104.66	105.15	107.22	105.41	106.21	103.71	106.42	103.71	107.11	105.13	106.26	105.11	104.71	107	104.55
106.27	107.04	106.71	107.79	106.58	106.96	106.65	106.51	106.95	107.32	105.3	106.66	107	105.26	106.28	108.14	105.63	105.92	106.89	106.56	104.13	106.45	107.64	106.59	107.29	106.01	107.18	105.97	104.12	107.53	105.52	106.15	105.88	106.94	105.97	106.93	105.46	108.9	105.71	107.35	105.67	106.47	106.13	106.71	104.91	106.61	106.12	107.98	105.54	105.88
116.52	116.15	117.85	116.5	117.98	117.12	118.61	116.6	118.44	117.31	116.84	117.7	115.51	116.84	117.11	118.51	118.07	116.71	120.24	117.6	117.69	118.86	118.06	117.52	117.15	118.39	118.81	116.83	117.12	117.82	117.47	116.36	118.53	117.55	116.56	116.45	117.99	117.19	118.11	117.9	117.9	119.83	117.16	118.14	116.55	117.58	117.05	118.54	118.52	116.45
99.569	101.22	100.33	100.31	100.01	100.83	100.43	99.316	101.1	99.156	99.82	102.18	100.82	101.17	100.4	101.46	101.48	99.666	100.96	99.057	101.16	100.61	100.26	99.874	101.3	101.46	102.32	100.63	100.35	99.533	99.922	101.42	101.41	100.06	101.51	100.82	101.87	101.2	98.803	101.18	99.556	102.13	99.885	99.958	98.608	100.06	101.11	99.977	100.72	100.73
111.83	113.01	113.47	113.33	114.08	111.64	112.81	113.03	112.29	113.49	110.75	115.33	112.23	112.73	111.63	114.6	112.97	112.33	113.07	112.57	112.67	113.54	113.23	113.1	111.87	114.03	111.16	113.35	114.65	112.13	112.61	112.88	112.07	111.79	112.11	113.32	113.22	113.19	111.81	113.06	113.74	112.57	113.36	113.75	112.19	112.76	113.02	112.69	112.97	113.13
106.92	104.87	106.77	105.8	105.67	107.22	105.32	107.43	105.81	106.19	103.72	106.4	105.25	106.35	106.45	107.57	105.68	106.35	106.63	106.58	104.32	104.94	106	106.7	106.53	105.56	106.03	106.64	107.45	105.75	105.54	106.04	106.56	104.29	106.36	105.66	105.65	106.22	107.82	105.64	105.26	106.28	106.17	105.83	106.53	107.19	107.17	107.79	105.97	106.28
99.302	101.81	100.23	99.941	100.3	100.5	101	101.33	99.047	101.45	100.24	101.15	100.06	100.21	99.235	101.48	98.606	101.14	100.2	100.14	99.227	99.811	99.71	100.43	100.95	99.955	100.08	101.36	101.38	99.434	99.485	100.17	99.811	102.06	100.97	100.01	99.68	100.83	101.23	100.23	99.642	100.66	100.94	101.71	99.102	100.14	99.971	100.64	99.968	100.95
106.93	105.07	105.97	105.66	108.03	104.25	105.74	104.54	103.14	105.71	106.74	105.61	105.83	106.65	106.12	105.59	103.88	105.24	106.62	105.15	105.72	106.75	105.1	104.84	105.58	104.76	106.77	105.41	104.8	106.35	106.34	104.62	106.54	105.57	105.11	105.21	106.29	105.29	104.98	104.83	106.81	106.62	104.87	104.36	106.6	105.5	104.87	105.78	106.34	105.68
99.217	99.257	98.813	100.74	99.47	100.25	100.36	100.35	99.297	99.964	100.19	99.771	99.685	100.24	100.44	99.474	100.19	99.461	100.2	98.573	99.431	101.6	100.12	99.625	99.538	99.409	98.666	100.11	99.351	100.55	99.371	99.275	100.03	99.946	98.211	101.34	100.85	101.1	100.62	99.616	100.38	99.307	100.39	98.039	98.474	100.81	98.47	100.63	99.283	97.816
107.79	105.2	105.37	105.76	104.95	106.31	105.89	106.16	105.54	106.07	106.1	104.46	105.43	105.75	105.73	106.02	106.13	106.14	105.21	106.53	105.1	105.03	106.66	105.81	105.73	107.16	105.19	106.33	105.39	106.57	106.57	106.36	107.29	107.2	105.31	106.65	106.93	105.4	107.2	104.71	104.44	106.45	105.76	105.43	107.06	104.53	105.7	106.49	104.34	105.59
111.67	112.36	111.97	112.83	112.24	113.6	110.24	113.3	113.46	110.75	111.78	113.02	112.95	111.12	112.54	112.57	112.74	113.58	113.11	111.56	111.43	112.12	111.41	110.66	111.88	111.52	111.85	111.99	113.19	111.68	111.19	112.52	112.2	111.04	111.99	111.27	110.39	112.8	111.06	112.14	112.84	111.98	111.83	111.19	110.31	110.41	111.64	112.48	112.66	113.2
110.66	112.43	111.65	110.06	109.76	112.31	110.36	110.57	109.88	109.41	110.25	110.5	110.92	110.33	112.36	109.68	110.54	109.5	110.48	110.51	111.09	109.87	111.01	110.17	111.44	110.24	110.8	111.85	109.68	111.6	111.12	111.18	111.47	109.45	110.14	109.66	110.61	109.63	110.84	111.06	111.13	110.32	110.24	110.08	110.35	111.12	109.55	111.28	110.53	109.16
100.18	100.28	101.71	100.23	101.82	101.11	100.03	101.47	100.8	100	101.02	101	102.11	100.84	101.23	100.62	101.7	100.64	100.05	102.03	99.474	99.585	101.24	99.641	99.545	100.59	100.92	99.747	100.84	100.07	100.9	101.65	100.15	101.37	100.18	99.685	100.85	99.966	100.68	101.09	101.17	99.522	99.599	98.635	100.61	100.69	98.784	100.85	102.03	101.99
104.18	104.96	104.73	104.77	105.12	105.1	104.15	105.51	103.88	104.33	103.87	104.31	104.04	103.75	104.91	105.23	106.15	103.19	105.03	104.77	104.52	103.85	105.03	104.21	104.01	105.19	105.03	105.34	105.45	104.84	106.01	104.84	105.71	104.72	104.67	102.92	106.27	105.29	105.35	102.56	106.25	104.66	105.48	104.49	106.59	104.9	106.2	104.71	105.39	104.92
106.33	104.98	105.57	104.74	104.47	106.43	106.21	105.16	105.82	105.22	105.84	106.18	107.26	105.28	106.79	105.59	105.91	105.14	105.8	105.29	105.64	105.54	104.97	104.23	105.91	105.76	104.95	103.77	105.3	105.83	106.17	105.68	107	105.74	105.38	106	105.55	106.11	105.9	105.93	105.91	106.16	107.04	106.48	106.06	106.62	106.79	105.15	104.91	105.89
112.56	110.7	110.72	112.13	110.55	111.31	111.98	111.43	111.51	112.44	112.03	111.62	112.03	112.68	111.55	110.72	110.77	111.57	110.61	109.42	110.93	112.54	112.18	111.08	110.97	111.89	111.36	112.53	111.04	111.58	111.62	111.72	111.31	111.4	110.8	111.21	111.02	111.68	111.59	110.71	112.05	112.45	111.79	111.41	112.55	111.38	111.15	112.53	113.04	110.77
103.47	104.11	104.14	106.31	104.31	103.7	104.78	104.33	104.12	104.86	103.7	104.04	105.5	102.72	105.69	105.75	105.14	105.64	102.18	104.27	104.7	103.02	104.12	104.28	104.17	105.36	104.11	104.23	102.82	104.61	104.96	104.13	103.21	106.17	106.19	103.97	104.21	104.35	104.67	105.21	103.75	104.44	103.69	104.87	104.71	103.37	104.83	105	103.79	104.46
103.93	104.2	104.37	104.58	104.36	103.46	103.39	104.35	102.96	105.37	103.56	104.42	104.71	103.38	104.25	103.96	105.35	104.92	104.92	104.63	103.59	103.13	103.73	103.96	103.54	103.74	104.06	104.29	104.43	103.04	103.99	104.62	105.27	103.29	103.74	106.24	104.98	105.07	105.2	105.45	104.19	105.08	102.89	105.21	105.04	103.1	104.69	105.46	104.2	104.03
113.33	111.04	112.54	111.97	113.67	113.37	112.8	111.02	111.41	113.43	111.56	111.5	111.68	112.74	113.75	111.63	111.06	112.52	113.05	112.51	113.35	111.76	113.41	111.93	112.49	113.19	112.67	111.41	111.11	112.59	110.76	111.79	111.09	111.63	113.7	113.09	111.48	111.13	111.13	112.38	112.15	112.56	112.68	111.83	111.3	111.83	111.44	112.8	110.11	112.45
105.52	107.64	106.75	106.96	106.54	105.34	107.06	104.71	106.25	106.34	107.24	105.59	106.18	106.5	106.03	107.25	106.59	105.54	105.98	107.15	106.73	107.24	105.47	104.99	106.44	105.92	104.73	105.94	105.43	105.65	107.04	106.58	106.64	105.98	105.78	107.24	104.83	107.87	106.62	106.89	105.6	105.65	104.43	105.67	106.42	106.69	105.06	104.11	104.4	106.96
110.73	111.19	110.38	109.66	110.48	109.65	112.1	111.06	111.63	111.99	111.7	112.16	110.56	111.57	110.58	109.31	112.16	112.07	111.57	110.59	111.37	111.33	110.27	110.59	111.91	112.79	110.72	112.14	112.02	111.38	110.26	112.16	110.84	112.07	112.1	112.12	110.62	110.48	109.83	110.49	110.8	111.33	111.82	111.34	109.75	111.15	111.78	111.92	111.22	111.95
111.08	112.5	111.32	111.37	109.82	111.41	110.44	111.02	110.89	111.42	110.51	112.82	111.86	111.53	110.94	111.4	111.2	109.89	110.03	110.78	111.35	109.65	111.69	111.42	111.88	109.98	111.61	110.72	112.01	110.38	111.09	111.28	111.99	111.58	111.19	111.17	111.63	111.8	109.56	109.9	111.66	111.78	109.73	112.27	111.51	111.54	110.86	112.23	110.58	111.19
112.04	111.9	112.11	113.12	111.53	111.44	111.61	111.51	110.55	112.24	111.1	112.82	110.69	112.71	111.11	112.94	112.1	111.92	112.25	111.3	113.14	114.03	111.33	112.58	111.02	110.91	111.4	111.62	110.3	111.06	111.13	112.41	110.74	111.58	111.79	111.39	110.83	113.76	112.46	110.75	113.2	112.37	113.45	111.91	114.04	112.92	111.49	112.77	110.97	112.88
105.52	107.27	107.09	107.12	106.4	107.02	105.8	107.27	107.43	106.65	107.65	107.07	105.03	107.3	106.46	104.86	106.35	106.22	106.78	106.61	106.04	107.86	106.68	105.56	105.97	105.5	107.11	107.75	106.51	107.63	106.48	104.7	106.47	105.7	106.88	107.52	106.73	105.49	107.41	106.99	106.9	106.3	107.26	106.71	105.86	107.06	106.88	107.25	105.82	107.57
108.79	111.36	111.39	109.93	111.04	111.45	111.59	110.56	109.35	110.59	110.56	111.12	110.95	110.46	109.97	110.03	111.64	112.38	110.94	111.79	109.17	109.69	109.8	109.01	110.4	109.83	109.3	112.46	111.5	111.06	109.88	110.68	110.67	111.8	111.33	111.85	109.04	111.46	109.69	110.06	111.19	111.57	111.63	111.08	111.07	110.39	110.18	111.34	111.01	110.09
106.68	106.66	105.42	106.15	106.34	105.17	105.89	103.84	105.8	105.57	105.25	106.11	105.79	106.36	105.88	106.85	107.67	105.01	106.92	105.15	105.75	105.05	104.76	106.43	104.5	105.99	106.77	106.66	106.53	106.2	105.42	105.25	107.01	105.54	105.98	104.2	105.61	106.58	104.7	107.38	107.28	105.98	107.01	106.93	105.09	105.84	105.31	107.36	105.7	106.21
100.91	98.788	100.87	101.34	100.25	99.929	101.05	99.938	98.151	100.49	100.51	99.697	101.38	98.293	100.79	99.307	98.719	99.503	101.28	100.23	100.19	100.08	98.79	99.8	99.358	99.675	101.52	98.103	99.847	99.114	100.11	100.01	101.83	100.08	99.409	99.258	99.327	100.87	99.997	98.497	99.334	98.748	99.288	99.044	99.491	99.701	99.118	97.657	101.59	99.613
112.48	111.84	112.82	112.82	110.89	113.01	113.48	111.66	111.89	112.75	112.99	114.28	112.28	111.58	113.71	113.41	112.8	113.08	112.85	113.41	112.09	111.91	113.84	113.14	114.14	112.5	113.29	110.95	114.49	110.63	114.17	112.88	113.57	111.81	113.25	111.33	112.32	114.34	113.79	113.53	114.03	113	112.62	113.63	112.07	113.19	113.15	112.96	110.78	112.31
99.902	98.977	99.207	100.55	99.968	100.33	98.652	99.852	98.92	100.65	100.82	98.823	98.231	98.693	98.644	100.01	100.14	98.91	99.796	102.49	100.24	99.504	99.983	98.24	99.977	100.61	101.1	99.209	99.859	99.484	100.79	98.635	100.08	98.582	99.045	99.224	101.37	100.62	100.66	100.14	99.873	100.88	99.511	100.13	98.475	99.886	100.25	99.375	99.139	99.979
111.13	112.17	111.65	111.55	112.61	112.04	111.46	112.5	112.55	113.12	111.73	112.38	111.71	110.72	112.3	111.03	112.44	111.51	111.67	111.24	112.23	111.63	113.07	112.35	111.7	110.27	110.41	112.5	112.15	111.38	111.27	110.79	110.44	111.13	112.84	110.81	111.11	110.26	112.42	110.89	112.64	111.29	109.05	111.16	111.35	113.48	112.25	111.88	112.25	111.75
100.2	100.84	100.86	101.37	99.797	101.01	101.34	99.967	99.635	101.95	101.27	100.53	101.86	101.1	101.68	100.26	101.7	102.25	98.593	101.11	101.92	101.53	100.41	101.23	99.909	102.36	99.43	101.68	101.86	100.35	100.74	101.56	101.4	101.04	102.33	99.114	99.864	100.87	101.53	101.01	101.73	101.27	101.53	101.26	101.18	101.14	100.08	101.29	101.57	100.81
107.38	105.23	106.49	107.79	105.69	105.63	105.49	106.08	106.91	104.84	106.39	106.06	106	105.67	105.46	105.65	106.77	103.28	108.23	107.13	106.48	106.99	106.79	106.18	107.34	106.66	105.08	107.13	105.97	105.28	106.01	106.91	107.22	105.16	106.09	105.75	105.33	105.28	105.9	105.57	107.09	106.21	105.58	107.21	106.21	106.64	106.19	106.65	106.97	105.92
98.572	101.53	99.817	99.959	101.51	99.546	101.33	100.52	101.28	100.59	99.769	100.16	102.2	99.607	100.35	99.901	100.05	99.517	99.508	100.42	100.51	100.97	100.6	99.727	99.641	100.91	100.99	102.87	101.74	99.551	100	101.15	100.91	100.43	101.24	101.12	100.8	100.18	101.03	101.73	99.383	100.55	100.3	99.038	98.595	101.09	102.22	100.3	99.419	99.962
104.63	105.23	105.25	104.74	106.01	105.99	104.96	103.77	103.62	107.04	106.91	105.37	104.04	104.92	106.46	105.09	104.15	105.49	102.82	105.38	105.11	104.97	106.5	105.71	104.92	103.51	105.65	104.82	104.94	105.15	106.16	104.03	104.88	104.8	104.75	103.97	104.87	104.11	104.34	105.27	104.91	106.41	104.33	103.71	103.85	105.6	104.55	104.22	103.52	104.64
111.05	110.83	111.89	113.09	110.85	112.17	113.07	110.65	110.45	110.67	110.37	112.89	111.74	111.16	111.86	112.63	111.3	110.54	111.85	112.36	110.59	111.64	112.46	112.63	110.85	111.17	112.43	110.02	112.95	109.91	112.07	111.52	111.67	111.76	111.47	112.87	112.36	111.44	113.27	111.75	110.46	111.88	111.51	111.52	111.51	112.06	111.71	112.76	111.52	111.17
104	104.08	104.43	105.18	104.34	103	105.19	105.95	106.53	104.32	104.04	104.47	103.46	105.14	103.66	104.88	104.43	104	103.55	104.1	104.31	104.04	105.06	103.56	105.65	102.8	105.03	105.08	103.19	103.19	104.56	103.28	104.05	103.17	101.55	104.56	102.18	104	106.38	104.33	104.59	105.92	104.11	102.65	102.63	104.08	105.88	104.07	104.46	103.57
108.02	106.18	105.67	106.47	108.21	106.23	107.03	106.03	106.6	105.98	106.73	106.3	104.47	105.8	106.92	106.78	105.72	107.07	106.85	106.25	107.64	105.77	107.21	106.6	105.71	108.02	108.15	107.83	105.47	106.65	105.35	106.3	106.81	106.18	106.88	106.8	105.1	105.59	107.46	106.8	104.47	105.63	107.21	106.34	106.42	107.1	107.07	106.98	105.88	105.82
110.69	111.54	112.49	112.52	110.95	110.98	112.04	111.57	110.27	112	110.2	112.15	112.38	111.96	112.6	111.97	111.85	111.76	111.52	111.84	113.6	109.06	112.16	111.1	110.94	111.8	111.38	110.3	111.23	112.19	112.94	111.44	111.88	111.33	112.2	110.79	111.73	112.24	112.3	111.6	111.13	111.1	112.41	111.57	111.11	111.24	110.04	112.31	109.76	112.09
104.46	104.77	106.24	103.34	105.34	104.18	105.99	103.93	106.17	105.52	103.54	103.46	103.1	105.26	106.36	105.05	105.65	105.28	104.37	104.06	104.01	104.61	105.38	105.33	103.26	104.14	105.06	106.19	104.18	105.22	105.33	104.1	102.85	103.6	104.21	104.89	104.89	104.17	104.62	104.82	103.67	103.56	104.74	103.94	103.85	104.97	105.75	104.17	105.9	105.17
114.28	113.22	114.4	112.26	113.87	113.49	113.7	112.18	112.43	114.12	111.66	113.63	113.34	111.9	113	111.33	112.02	112.46	112.44	114.65	112.19	113.13	112.74	111.3	114.48	114.9	113.48	113.15	112.53	112.86	112.81	113.4	112.69	113.78	112.59	111.77	111.84	113.88	111.8	112.52	111.43	116.19	112.92	111.94	113.13	112.21	111.76	112.51	114.11	112.89
117.81	119.64	117.61	117.69	117.78	117.25	117.62	117.77	116.54	116.03	116.53	116.18	117.22	115.79	117.47	117.1	119.32	117.32	117.71	117.89	116.63	117.76	117.95	115.65	115.85	118.02	118.38	118.24	117.6	119.51	118.86	118.9	116.43	119.13	119.37	117.23	117.08	116.36	119.77	117.77	116.17	117.26	117.75	117.62	116.09	117.91	117.05	117.76	118.24	116.03
107.1	106.59	106.5	108.07	106.28	105.94	106.41	105.88	106.61	105.28	105.94	106.55	106.42	107.02	107.51	106.67	106.45	105.94	105.21	105.18	108.3	106.09	106.56	106.54	106.62	106.73	104.01	106.71	106.86	106.66	105.66	106.59	106.14	106.88	108	104.78	106.05	107.21	106.31	106.2	106.68	107.16	106.78	108.14	106.87	105.82	106.69	106	106.62	107.45
115.87	117.39	117.3	119.05	117.54	116.46	117.96	117.27	119.48	117.68	119.11	117.28	118.23	118.51	117.2	117.12	117.77	116.99	115	117.41	116.65	117.6	117.64	115.58	118.29	118.85	118.41	117.66	116.13	116.97	117.65	118.94	117.47	117.88	117.4	117.81	117.41	116.74	118.17	118.45	117.38	118.84	116.87	118.21	116.89	116.64	116.73	118.2	116.76	118.77
104.72	106.53	106.59	104.86	105.51	104.21	105.75	106.05	105.62	105.06	106.51	106.22	104.25	105.04	104.92	104.37	106	106.33	106.49	104.5	105.26	104.6	105.67	106.85	105.55	103.99	104.97	105.7	105.63	106.12	104.69	106.03	106.06	104.72	107.12	105.46	105.58	106.59	106.58	105.54	106.07	104.64	106.07	105.2	105.53	105.61	105.61	106.7	106.38	105.47
113.4	109.94	110.36	110.66	109.63	111.49	112.12	111.01	112.41	110.1	110.91	110.4	109.97	109.81	110.2	110.14	110.56	112.01	111.11	110.89	109.93	111.95	111.65	111	111.63	110.58	110.14	111.74	111.96	110.49	111.36	110.23	111.68	110.48	110.85	108.79	112.09	110.1	111.66	110.28	110.88	110.4	110.31	111.59	111.4	110.13	110.48	112.63	111.94	111.86
104.68	103.65	103.21	103.77	104.76	105.59	103.89	105.48	103.15	103.96	105.66	104.6	104.37	104.47	104.86	104.88	105.7	103.4	104.66	104.45	104.42	103.78	102.22	103.86	104.17	104.59	105.34	103.21	104.33	103.95	104.04	103.46	105.31	103.95	104.13	102.98	103.59	103.5	105.03	106.63	104.16	104.25	103.83	104.35	102.96	104.3	104.2	104.1	104.63	101.93
104.99	105.31	104.99	104.76	105.65	104.18	106.55	105.17	106.35	105.2	105.51	105.99	105.29	103.52	104.99	105.08	104.52	106.66	104.77	106.27	104.73	106.79	106.41	104.63	104.92	107	103.68	105.06	103.94	105.52	103.52	104.44	106.42	107.1	105.12	104.11	103.76	104.69	107.28	104.49	105.55	105.11	105.46	104.7	106.24	106.5	106.5	104.63	104.34	106.22
119.14	117.32	117.44	116.94	120	118.68	117.23	118.6	116.99	118.88	117.43	118.07	119.42	119.16	118.59	116.67	118.72	118.18	116.62	117.64	119.54	117.24	117.79	115.97	118.42	119.42	118.92	118.05	118.65	117.42	116.79	119.67	117.08	118.42	116.84	118.79	117.32	116.06	116.98	117.46	118.32	117.3	118.8	115.78	117.17	116.6	118.2	116.9	117.86	115.87
101.68	102.19	101.13	101.91	99.581	101.82	102.24	100.72	103.26	97.974	101.21	100.65	101.37	102.57	100.01	101.6	100.47	100.44	100.86	100.59	102.23	100.28	101.27	99.93	101.84	101.08	101.44	102.37	101.73	101.97	101.96	101.67	99.903	101.45	99.956	100.39	101.53	100.51	101.73	101.62	101.4	100.47	100.31	100.99	102.14	99.839	100.76	100.49	100.39	101.72
105.76	105.48	104.5	105.7	105.59	106.12	106.66	105.97	106.01	107.65	106.62	105.21	106.28	106.51	105.19	105.76	106.09	107.19	107.25	105.52	106.17	106.93	105.75	105.1	104.17	107.92	107.56	107.56	106.68	106.11	108.07	109.57	107.03	105.98	107.09	106.91	105.13	106.27	103.45	107.77	105.28	106.97	106.97	104.68	106.15	104.57	107.29	104.97	105.59	106.74
111.97	111.71	112.94	114.09	113.12	112.01	112.34	112.26	113.14	114.02	113.18	112.75	113.52	113.39	113.12	113.22	112.54	112.88	113.11	113.28	113.28	113.17	111.59	112.28	112.68	112.8	113.95	111.79	111.69	111.95	113.02	113.33	113.31	113.49	112.52	113.7	113.24	112.16	112.63	112.55	112.55	113.1	113.69	113.43	114.01	114.56	111.11	113.9	112.5	111.87
112.02	112.98	112.43	113.06	111.41	113.38	114.06	112.42	111.83	111.68	114.35	113.59	113.18	113.11	112.8	112.11	111.84	112.32	112.14	112.92	113.03	112.45	111.43	113.07	112.5	113.81	112.48	112.16	112.11	112.99	113.28	113.68	112.92	113.02	111.39	111.63	112.49	112.57	112.88	113.19	113.17	112.06	112.82	112.57	113.72	113.39	114.58	112.6	113.12	114.05
105.36	106.68	103.96	104.88	104.51	103.12	103.75	103.5	104.34	105.17	104.3	104.66	105.42	103.74	104.79	105.52	105.29	106.34	105.7	105.01	103.37	105.94	104.67	104.91	104.77	104.8	105.26	106.08	105.67	106.07	105.63	103.47	103.24	105.24	104.46	105.59	104.4	106.01	104.1	104.41	104.46	104	103.43	105.93	105.97	105.88	105.09	106.95	103.69	105.89
106.31	103.75	106.16	104.81	104.96	105.58	106.63	105.78	104.52	106.29	105.32	106.77	107.23	105.94	105.54	106.28	105.37	104.15	105.1	104.97	105.28	106.03	104.32	105.99	107.37	104.7	106.8	105.17	104.86	105.19	104.27	103.25	105	106.06	105.29	105.8	104.91	103.52	105.77	105.31	105.03	103.65	105.23	106.54	105.96	104.48	106.88	104.62	105.36	106.05
117.53	117.47	118.55	117.71	117.31	117.84	117.87	116.1	117.2	116.48	116.12	118.39	117.77	117.26	118.04	116.46	117.9	117.37	118.16	116.77	117.86	118.3	116.15	117.5	118.93	117.6	116.82	118.56	118.42	117.78	117.96	118.13	116.64	119.01	116.61	117.24	117.75	117.15	119.8	116.99	119.1	117.39	118.43	117.64	118.65	118.75	118.27	116.48	117.13	117.24
109.74	108.74	109.88	111.72	109.62	109.73	110.77	110.87	111.13	111.66	109.81	109.66	110.23	109.99	110.75	108.87	109.71	111.6	111.02	109.77	111.15	109.96	110.07	110.27	110.84	109.38	110.62	110.64	110.55	111.01	110.34	110.38	111.28	109.39	111.19	111.9	110.4	110.39	110.73	111.44	110.77	112.07	111.21	109.96	109.88	109.98	110.32	111.27	110.82	111.5
106.4	106.55	106.55	103.34	105.58	106.02	104.94	105.35	103.26	105.02	104.44	103.74	103.76	106.31	104.66	106.67	106.67	104.59	106.14	106.52	104.22	105.04	105.46	106.76	105.17	103.98	106.24	106.97	107.03	105.79	104.9	105.16	104.5	106.41	105.89	104.42	106.91	105.91	106.33	102.87	105.73	105.72	104.39	106.15	105.15	104.72	107.89	106.29	104.1	106.96
105.12	105.84	107.29	104.3	105.32	106.07	106.1	105.78	105.45	105.58	105.89	107.14	105.42	104.98	105.81	106.08	107.42	106.19	107.57	104.96	103.6	106.07	106.71	105.81	107.02	104.63	106.39	106.14	107.58	106.18	106.2	105.16	105.8	106.44	106.21	106.27	105.62	105.85	107.41	105.18	107.91	106.45	106.4	106.16	105.81	106.73	104.9	106.97	106.82	106.01
105.9	106.39	105.27	105.59	105.21	106.12	105.62	104.73	106.31	105.19	106.63	105.71	104.52	105.69	106.27	105.88	106.52	105.02	106.2	105.34	104.75	104.69	104.49	104.4	105.76	105.5	105.79	105.29	105.8	106.21	105.66	106.17	105.4	106.01	105.43	104.62	104.45	105.24	104.26	106.95	105.53	106.34	105.78	105.2	103.85	104.86	106.89	105.7	105.28	105.03
110.06	111.13	111.23	111.34	111.03	110.6	110.23	111.03	111.29	111.05	110.7	112.28	111.4	110.76	113.07	111.07	111.3	110.81	112.16	110.99	112.11	112.13	110.21	111.82	108.77	111.11	111.34	111.14	110.37	110.28	109.62	109.42	111.14	112.07	112.01	112.44	111.15	111.48	110.67	112.12	110.53	112.91	110.78	110.98	111.3	110.74	109.98	113.08	111.39	112.25
112.6	111.6	112.88	112.58	112.66	111.62	112.7	112.48	110.48	112.06	112.19	111.24	110.65	113.14	112.43	113.16	110.83	111.97	111.02	110.42	112.19	111.47	111.54	112.64	112.06	112.48	110.94	111.16	110.4	111.01	111.78	111.63	113.69	112.43	111.92	112.39	111.43	111.91	111.05	111.89	110.91	111.69	113.08	113.75	111.81	112.07	111.83	111.9	111.6	110.96
105.57	105.11	106.2	104.45	104.42	104.53	104.66	105.74	104.5	106.61	105.28	105.56	104.85	105.06	103.52	106.14	105.59	105.66	107.59	106.54	104.65	105.47	105.43	105.33	104.5	105.03	105.32	105.34	106.18	104.61	105.04	105.63	106.25	105.86	106.97	105.79	105.37	105.03	105.59	105.08	104.48	106.67	103.85	104.54	105.07	106.33	104.69	103.3	107.31	107.38
111.39	111.76	110.99	109.35	110.11	111.29	112.61	112.65	113.18	110.96	109.97	111.58	111.91	112.03	112.26	109.72	110.47	112.45	112.47	110.79	109.46	111.48	111.82	111.32	112.29	109.66	111.66	110.44	110.55	111.54	109.9	112.77	113.33	110.19	113.71	112.13	110.01	112.02	110.2	111.11	111.55	110.73	111.38	111.32	109.31	111.22	110.47	112.86	111.46	109.78
111.22	109.99	111.79	110.17	108.69	109.97	109.7	112.22	110.83	109.53	109.54	109.06	108.29	109.52	110.4	111.06	111.44	109.5	108.81	110.94	110.22	111.41	110.31	110.08	109.03	109.5	110.13	110.55	110.95	109.43	109.88	110.07	108.75	109.79	109.81	109.82	109.6	110.64	109.15	111.17	110.69	110.37	108.99	110.42	111.19	108.62	109.96	110.34	110.89	110.17
102.73	103.3	104.91	103.42	103.11	104.25	103.44	103.43	105.75	105.49	104.47	105.59	104.37	103.14	104.13	106.31	106.04	103.81	103.98	102.07	105.22	104.67	103.29	103.98	105.04	104.52	105.41	103.49	105.69	103.48	103.9	104.94	103.49	105.06	102.75	104.31	104.21	104.29	104.03	102.76	104.19	103.44	104.57	104.34	103.24	104.73	102.81	104.96	103.79	104.57
104.71	106.06	106.67	103.33	106.48	105.78	105.66	106.46	104.36	104.76	106.55	104.32	106.15	104.88	106.02	106.48	105.55	105.81	105.49	105.84	105.71	106.49	105.35	106.28	106.97	104.77	105.68	105.85	105.92	105.92	105.63	106.72	104.67	105.96	104.98	105.77	105.15	103.62	106.91	105.18	105.49	106.62	105.88	105.49	105.66	106.86	105.25	105.52	105.85	104.36
106.96	106.64	108.15	106.62	105.81	106.3	106.81	105.6	107.41	107.23	107.81	107.49	106.54	106.21	107.97	107.09	106.78	106.63	108	107.56	106.91	106.39	108.38	106.48	107.1	106.43	106.59	107.06	106.76	106.24	105.88	108.31	106.02	108.01	106.21	107.64	107.02	106.01	106.73	107.03	107.33	107.33	107.59	106.41	106.44	107.19	107.68	105.68	105.43	106.61
105.46	106.29	106.33	105.42	104.35	106.79	105.96	104.81	104.76	105.09	105.02	106.68	104.85	104.93	105.2	105.23	105.37	104.15	104.15	107.46	106.3	106.28	105.7	104.47	105.26	106.72	104.49	105.81	103.93	105.19	105.18	104.12	105.29	106.12	104.88	103.71	105.92	105.44	104.72	105.27	104.8	105.86	106.73	107.15	104.59	105.03	105.43	105.75	106.27	106.67
98.982	98.315	100.35	100.38	98.844	100.45	100.83	99.331	100.38	99.843	100.51	101.06	99.798	99.945	101.18	99.704	99.641	98.6	99.477	100.52	99.849	99.302	98.352	98.052	98.718	98.961	100.29	99.84	99.476	99.574	100.81	98.795	99.561	101.14	99.263	99.061	99.636	99.116	100.66	100.33	99.936	99.815	101.19	99.863	98.963	98.201	101.44	100.85	100.99	100.82
117.95	119.19	117.86	119.03	116.31	118.08	117.5	116.9	117.7	116.4	117.31	119.37	116.93	116.74	117.27	116.45	116.44	118.47	116.11	117.54	118.58	116.86	118.54	117.75	119.21	118.82	117.28	118.26	116.02	117.98	118.16	116.6	116.47	118.01	116.71	117.52	119.28	117.58	117.19	114.9	116.56	116.94	117.72	117.77	117.52	116.61	117.53	116.93	117	117.7
104.64	105.02	106.45	105.49	105.23	105.24	105.24	105.49	104.22	108.06	105.7	106.66	107.36	104.3	106.49	105.75	106.29	103.88	105.71	105.61	104.72	106.19	105.98	106.33	106.08	105.72	105.83	106.19	105.83	106.44	107.07	106.45	106.62	106.38	106.41	106.13	105.18	106.61	105.4	105.39	105.18	104.18	105.92	103.38	106.5	106.2	106.22	105.2	106.36	105.33
111.57	112.26	110.75	110.11	111.53	113.84	111.87	112.17	110.9	110.75	111.72	111.4	112.14	112.69	110.79	111.76	111.33	112	111.47	110.23	111.67	112.74	112.21	112.34	110.77	110.91	111.61	110.53	113.01	111.44	110.84	111.72	112.31	112.38	110.85	111.07	111.27	111.34	111.18	111.28	110.57	111.19	111.7	111.98	111.84	111.49	112.09	112.39	112.04	111.83
111.76	111.37	111.82	111.02	112.27	112.24	110.9	111.79	112.2	112.89	111.82	113.53	111.99	113.45	111.85	111.17	112.12	111.28	112.27	111.77	112.24	112.67	112.55	113.42	112.67	110.83	112.54	111.34	111.22	112.92	112.26	109.62	111.23	111.99	111.74	111.35	110.92	111.72	113.32	111.89	112.85	112.12	112.4	111.37	111.48	112.06	111.95	111.12	112.67	111.66
112.08	111.74	111.17	111.71	109.67	112.15	111.43	112.34	110.54	109.75	111.13	109.74	110.88	110.55	111.33	112	112.27	111.59	109.85	111.66	111.38	110.48	111.03	110.27	111.06	110.88	110.86	112.7	112.01	111.19	111.87	110.56	111	110.8	112.4	109.98	111.44	109.41	110.47	110.61	111.91	110.41	111.92	112.7	110.65	110.72	110.88	112.38	111	111.1
106.59	105.61	105.89	105.74	104.9	104.93	105.7	105.39	106.06	105	104.97	105.72	104.58	106.14	103.02	104.61	105.82	105.44	105.17	102.69	105.9	105.99	106.38	105.83	105.96	103.94	105.7	104.22	105.17	104.15	105.91	104.7	104.63	105.66	104.99	104.05	105.42	105.55	105.97	105.74	105.79	104.42	107.17	104.53	104.3	104.36	105.64	104.45	105.59	106.02
111.65	110.77	111.71	111.74	111.55	112.51	112.37	113.52	110.56	110.97	111.36	111.92	112.12	112.97	111.38	111.5	112.04	111.72	111.71	112.93	112.31	113.09	111.96	113.04	111.61	112.47	111.05	113.33	111.35	112.9	111.68	111.44	113.13	111.9	111.75	111.85	111.21	111.94	112.12	110.71	112.38	111.63	111.11	112.11	111.31	112.17	114.07	112.06	111.67	111.04
112.54	110.52	112.13	110.99	110.74	113.63	110.98	108.78	111.76	110.8	110.96	112.89	111.24	111.96	111.26	112	112.27	112.04	111.54	110.65	110.46	111.4	110.69	112.36	112.11	112.27	112.3	111.43	111.47	110.99	111.11	110.3	112.12	112.13	111.05	112.38	110.61	111.79	110.89	111.2	112.06	109.84	111.66	111.71	113.76	111.39	112.11	111.59	111.7	113.07
107.43	106.82	106.17	107.36	106.72	107.95	108.28	106.99	105.88	107.11	106.05	107.24	106.88	108.47	107.09	108.62	106.8	107.04	105.87	107.4	106.29	105.76	106.83	106.2	105.75	106.38	106.46	108.27	106.93	107.04	108.07	106.8	106.7	108.39	106.7	107.17	107	106.09	107.41	107.29	107.13	107.37	106.84	107.3	106.79	106.34	107.71	105.74	106.91	106.01
106.15	104.15	106.11	106.35	106	106.42	105.95	103.58	104.49	104.4	106.38	106.25	105.53	107.08	105.29	105.23	105.64	103.89	103.64	105.73	104.7	106.85	105.38	104.74	106.25	103.63	105.72	106.77	104.73	105.69	104.73	105.71	105.63	104.46	105.57	105.56	106.2	105.76	106.37	105.89	104.08	104.99	104.32	105.37	104.21	105.72	105.79	104.91	106.2	106.39
99.168	99.724	99.423	100.05	100.72	100.66	99.442	99.128	100.77	98.381	100.32	99.435	100.13	100.52	98.902	100.66	99.326	98.684	99.474	99.72	98.695	99.46	98.663	101.39	100.94	100.55	100.92	99.802	97.926	98.905	100.01	100.99	100.45	98.153	98.482	99.226	99.528	100.16	98.853	98.272	98.528	100.25	100.36	99.641	99.955	100.04	100.14	99.339	100.12	100.31
110.02	109.97	109.93	112.07	110.45	110.8	109.33	111	110.84	109.44	110.3	109.98	109.85	108.93	110.78	110.3	108.96	110.79	111.16	110.57	112.32	111	111.35	110.3	109.3	110.85	110.04	111.17	108.59	111.78	111.45	110.06	110.66	111.09	109.86	110.44	109.9	111.2	111.48	110.15	110.76	109.04	110.16	110.62	109.37	110.81	110.53	109.74	109.95	110.28
101.26	100.19	99.229	100.28	100.73	99.537	99.589	99.527	100.22	99.941	101.29	98.482	98.069	99.483	98.881	101.56	97.646	99.607	100.07	98.778	100.19	100.94	98.593	99.494	100.48	99.891	98.814	100.29	98.118	100	99.998	100.34	99.398	99.681	99.948	100.31	100.82	99.745	98.86	100.8	100.2	100.11	101.36	99.424	99.919	100.61	100.54	99.146	99.375	99.726
102.28	99.782	99.522	100.11	98.883	99.893	100.35	100.41	97.687	99.392	100.81	99.162	100.79	100.27	100	98.288	99.346	100.32	99.571	98.8	99.205	99.377	98.451	98.859	100.08	98.189	99.502	101.44	100.34	100.71	98.917	99.704	101.53	101.54	99.233	100.49	100.84	98.995	99.302	99.244	99.875	100.2	99.238	100.43	100.59	99.827	100.88	99.811	99.688	98.636
105.65	106.46	104.48	106.11	105.85	105.21	105.44	106.19	104.75	106.64	105.02	106.82	104.41	106.26	106.89	105.75	105.56	106.72	106.56	107.23	105.77	107.41	107.19	105.43	107.42	106.36	105.35	104.55	105.59	106	106.35	104.79	106.74	106.84	105.22	105.93	104.68	106.35	104.52	105.71	105.25	104.7	105.4	105.7	104.13	105.49	107.78	107.51	104.64	105.18
104.33	105.76	105.17	105.62	106.18	106.96	105.16	106.25	105.44	105.1	104.29	106.42	105.4	106.16	104.22	106.8	106.82	106.46	104.04	105.33	106.05	105.77	106.29	105.12	106.51	103.17	106.68	106.2	105.9	105.69	104.54	103.9	104.69	105.41	105.63	105.89	104.46	104.71	105.55	104.94	105.71	106.96	105.31	105.36	105.25	104.45	106.85	104.54	106.34	105.52
112.33	111.09	110.13	110.8	111.05	111.53	112.42	111.7	110.29	110.6	112.31	110.91	111.44	111.67	111.79	111.81	110.96	110.23	111.1	111.2	110.31	110.93	111.25	112.06	110.2	113.36	112.15	111.49	110.94	111.26	112.08	111.86	111.93	111.17	112.29	109.85	109.85	112.18	111.32	112.15	111.05	111.97	112.15	110.66	112.43	111.05	110.64	111.68	110.43	111.43
103.92	104.23	105.55	104.83	106.35	103.89	105.14	104.32	104.23	106.13	103.85	103.72	104.65	104.39	104.33	103	103.36	103.29	102.83	104.77	103.28	103.6	102.82	104.72	105.07	104.85	105.41	103.5	104.29	105.18	104.09	104.13	103.38	104.29	104.43	102.63	104.64	102.38	104.24	103.63	104.59	107.32	103.89	103.57	103.69	102.96	103.52	104.05	104.55	102.83
98.012	100.62	99.869	98.894	98.886	100.14	100.09	99.711	100.64	99.253	98.704	99.862	99.066	100.74	100.77	100.33	99.176	99.847	100.89	100.83	100.22	101.02	100.5	100.54	99.772	99.637	100.22	100.01	98.4	97.744	99.508	99.342	99.188	99.651	99.595	101.24	99.578	99.424	100.33	100.4	101.98	100.59	99.578	100.01	100.27	100.41	99.381	100.23	99.515	99.133
103.9	105	103.44	103.11	105.18	104.84	104.38	106.54	105.59	104.47	105.54	104.35	104.86	104.5	104.32	102.92	105.28	104.68	104.02	104.66	105.62	105.04	105.26	104.7	103.93	105.38	103.22	103.28	104.73	105.07	106.24	104.11	103.96	103.67	103.47	103.76	105.45	104.41	103.83	104.62	104.11	105.11	104.4	103.61	104.65	103.75	104.13	105.39	103.84	102.1
106.81	105.56	105.85	105.8	106.45	105.27	105.8	106.2	105.11	105.65	105.79	105.88	107.55	103.9	104.6	105.51	105.62	105.39	105.62	106.3	106.25	105.98	107.4	108.09	105.2	105.21	107.25	106.75	105.77	107.05	105.26	106.44	106.02	104.21	106.33	106.05	107.01	105.27	105.57	104.72	106.88	104.84	106.58	106.35	104.97	106.35	106.2	104.94	105.87	105.72
103.63	103.85	104.2	103.42	104.08	104.35	104.01	103.34	104.67	103.67	104.24	103.01	104.13	102.67	102.23	103	103.43	105.13	102.7	103.9	104.61	104.51	105.23	102.81	104.25	104.49	104.37	103.52	102.77	102.48	102.83	104.54	105.65	103.22	105.96	104.69	105.65	105.39	103.9	103.3	104.26	104.1	103.27	104.26	104.63	102.84	103.37	104.01	104.3	104.66
99.102	99.4	101.48	100.55	99.564	98.987	100.03	100.72	99.839	100.95	99.772	98.887	98.677	99.016	100.02	101.53	99.728	99.759	101.07	101	99.878	98.65	100.63	100.59	98.956	99.344	99.89	100.52	100.31	100.52	101.29	100.7	100.98	99.098	100.94	100.29	98.862	98.667	98.938	100.12	98.913	100.94	99.936	101.66	99.723	99.574	100.54	99.729	101.07	99.244
104.92	107.12	105.6	106.94	105.5	106.91	106.19	107.24	106.85	107.41	106.38	107.11	106.34	107.21	106.6	105.26	105.33	106.58	107.14	105.38	107.27	107.27	104.52	105.52	105.21	106.66	105.15	107.01	105.93	105.78	107.48	105.44	105.68	106.13	105.85	107.26	106.15	106.12	105.22	105.41	106.87	106.77	105.71	105.72	106.37	106.78	105.46	106.03	104.29	106.16
113.24	112.54	111.78	111.03	114.33	110.87	112.93	111.86	110.72	112.1	111.46	111.45	109.91	109.62	112.68	109.08	111.28	112.91	112.82	112.45	111.93	112.83	111.25	112.96	111.17	112.08	110.72	111.01	111.28	112.62	112.29	112.28	111.08	111.79	111.14	110.95	112.86	111.97	111.11	111.9	111.2	112.19	112.15	111.65	112.14	111.08	111.58	112.74	111.98	110.55
103.31	104.14	104.3	102.16	102.75	104.33	104.07	103.06	103.66	104.04	105.02	104.03	106.3	103.01	105.06	103.46	104.14	103.15	104.33	105.16	104.55	102.91	104.83	103.61	104.42	104.73	103.86	104.25	104.91	105.18	104.12	103.25	104.55	105.47	106.26	102.9	105.75	103.41	105.26	103.8	104.76	104.37	104.37	103.8	105.96	104.79	103.93	103.58	102.97	104.47
111.82	111.79	112.85	114.11	111.28	114.23	113.45	112.54	113.26	113.45	113.8	113.37	113.97	114	113.5	111.9	112.07	112.23	113.23	114.33	112.36	113.2	112.92	112.81	113.22	113.66	110.47	113.45	110.68	112.18	113.84	111.53	111.82	114.55	111.8	113.82	112.11	114.72	112.87	114.34	112.79	114.39	111.71	112.57	111.83	112.09	112.43	113.83	113.25	114.64
106	104.18	107.1	106.5	102.7	104.79	104.87	106.22	104.18	105.62	104.23	105.57	104.92	103.94	105.16	105.29	105.18	105.07	103.87	103.79	105.64	104.56	104.86	107.63	104.67	103.45	104.16	104.77	105.59	105.34	105.21	104.67	104.34	104.63	104.04	105.98	104.67	104.83	104.82	106.77	103.07	104.54	104.19	106.08	104.92	104.43	105.61	104.31	106.45	104.85
100.34	99.269	99.057	99.409	99.993	100.09	100.29	99.023	101.04	100.35	99.22	99.066	99.05	99.822	99.992	101.48	100.27	99.977	100.72	100.96	100.93	100	99.582	100.49	99.498	101.28	99.787	102.09	99.742	100.84	100.24	102.09	99.946	99.982	100.67	100.02	99.637	99.75	99.171	100.83	101.51	100.33	100.16	101.76	99.612	100.24	101.46	99.832	98.204	99.815
100.97	100.87	100.15	98.913	101.05	99.193	100.97	98.568	101.65	101.25	100.43	100.36	101.88	102.22	102.53	101.06	100.12	101.59	101.78	100.21	100.23	100.74	100.21	100.25	100.43	99.452	101.44	101.1	100.93	101.47	99.363	99.365	101.38	100.87	99.778	100.35	100.47	100.43	100.95	99.279	101.07	102.18	100.89	100.28	101.4	100.97	100.84	100.23	99.691	100.18
105.14	104.36	106.46	105.48	105.05	105.72	105.38	106.49	105.89	107.37	107.25	106.47	104.58	105.29	106.51	106.33	104.88	103.86	104.45	105.5	105.94	104.24	105.24	108.63	103.71	106.75	106.81	106.18	104.83	105.68	104.99	105.54	105.31	105.3	107.54	105.54	105.88	105.76	103.18	106.1	106.38	105.1	105.26	105.2	106.59	105.02	104.78	105.41	105.26	106.28
103.51	102.53	103.61	105.63	103.79	103.6	103.97	104.02	104.64	102.7	105.6	104.59	103.81	104.14	103.51	102.93	102.68	102.89	103.85	105.48	104.33	103.45	105.14	104.45	104.66	103.31	104.12	103.28	103.57	105.2	103.97	104.37	103.38	104.27	103.63	103.94	102.76	104.78	103.94	104.51	105.2	102.78	104.07	104.3	102.67	104.59	102.36	104.54	103.82	104.02
98.151	100.61	101.78	100.44	100.5	98.738	99.223	100.16	100.74	99.968	98.926	100.48	99.64	99.868	100.68	98.959	101.05	100.71	99.518	100.6	99.533	100.45	101.75	100.55	101.33	98.999	98.645	99.455	100.03	99.189	98.842	99.49	101.57	100.16	98.267	99.35	101.61	99.255	101.97	99.607	100.25	101.42	101.1	100.27	101.39	101.66	98.46	100.17	100.15	101.18
105.35	105.41	105.02	103.8	105.73	103.8	105.41	104.95	104.85	104.57	106.17	106.24	107.4	105.14	105.18	106.18	104.44	103.13	105.89	105.09	105.95	103.23	106.82	105.72	104.41	106.98	105.23	104.89	106.48	105.42	105.43	105.72	106.1	106.33	106.65	104.9	105.71	105.24	105.43	105.23	105.5	105.71	105.3	105.87	105.5	104.86	103.63	104.52	104.92	105.37
106.12	105.98	105.52	105.95	107.69	104.74	107.09	105.03	105.2	106.06	106.13	105.03	102.69	105.69	105.23	105.09	105.92	106.02	105.34	104.6	104.71	106.59	106.08	102.83	105.1	106.4	104.67	105.14	104.83	106.61	105.12	104.41	107.12	106.01	105.36	104.86	106.06	104.51	105.7	105.14	107.8	107.04	105.97	105.56	105.48	103.92	105.38	105.62	104.2	104.65
110.89	109.72	110.39	108.58	108.81	111.78	110.05	110.12	108.03	109.07	108.89	108.86	111.55	107.4	109.02	110.05	109.36	108.85	109.2	109.07	110.03	108.24	109.79	110.24	108.92	110.04	108.7	108.12	109.01	108.9	109.66	110.57	109.95	109.94	109.97	110.06	110.23	110.15	108.91	110.46	109.11	109.51	110.01	109.87	109	108.81	110.05	110.53	109.23	109.8
117.62	115.92	117.61	118.07	117.46	118.22	117.34	119.45	117.84	115.28	119.06	117.04	117.85	117.4	117.29	115.01	118.36	115.37	118.59	116.68	117.57	118.78	118.48	118.03	117.76	118.17	115.83	116.79	118.33	117.77	117.13	118.27	116.43	116.07	118.25	117.86	117.54	119.21	116.35	119.6	118	116.63	117.13	117.56	116.78	118.51	118.87	118.02	117.03	117.92
105	103.76	104.46	104.95	103.91	104.23	103.64	106.42	103.52	104.02	104.42	106.57	104.03	106.02	104.12	103.47	104.25	105.16	104.91	104.69	103.85	103.53	104.42	104.82	105.06	103.05	104.99	104.19	104.65	103.78	104.21	105.99	104.26	103.21	103.41	104.61	104.57	103.76	104.13	105	105.55	105.49	104.31	103.9	103.9	103.23	104.67	104.26	102.77	105.21
110.05	110.31	108.9	111.17	110.64	110.26	110.36	110.84	110.22	110.3	109.27	110.27	109.51	111.06	109.83	110.97	111.76	110.62	111.01	109.88	110.25	110.53	111.21	110.61	109.39	111.64	109.62	111.73	108.85	112.19	112	111.53	110.4	110.47	110.05	112.24	107.34	109.7	109.97	111.98	110.45	111.09	110.22	109.85	109.68	109.47	110.91	110.89	111.22	109.11
104.49	103.76	104.63	103.95	103.65	104.16	103.07	104.84	103.54	103.8	105.37	103.8	104.12	104.71	104.46	104.63	102.93	103.09	106.28	103.76	104.26	104.63	104.38	104.84	103.09	103.33	103.87	105.56	104.36	103.75	102.59	102.82	104.16	104.18	105.4	102.33	103.05	103.84	105.09	103.93	104.95	104.82	104.69	103.02	104.28	105.01	103.55	104.19	104.53	105.02
100.72	100.35	99.557	100.13	99.991	101.06	100.82	100.21	103.17	102.04	100.35	100.34	101.04	100.94	99.336	99.723	100.46	100.8	99.523	99.518	100.04	100.17	100.24	101.31	99.698	99.57	100.76	100.67	101.46	100.77	99.894	101.39	100.79	100.95	101.7	101.06	100.99	101.27	100.77	99.422	99.327	99.66	100.72	100.1	100.47	100.26	101.16	101.67	98.409	101.17
111.45	109.93	110.35	111.3	111.21	109.75	109.75	110.31	109.95	109.84	111.47	109.79	110.92	108.46	110.05	110.7	109.49	110.68	109.68	109.1	109.47	111.36	111.67	110.82	109.41	110.33	110.69	109.91	109.49	108.94	111.24	111.9	110.27	109.24	109.38	111.08	111.99	111.12	108.07	110.03	110.14	110.62	110.06	110.43	110.46	110.38	110.03	108.8	111.23	109.7
105.38	104.82	105.44	106.59	104.26	105.31	105.06	104.1	104.2	104.71	105.59	105.88	104.73	104.79	105.13	104.81	103.48	105.31	104.97	105.73	105.74	104.84	106.03	104.71	105.33	107.57	104.47	105.88	105.44	105.02	104.7	105.35	106.17	104.17	103.23	105.23	105.67	103.82	105.95	106.36	106.77	105.56	106.43	104.02	103.97	102.75	105.72	105.93	104.14	106.28
112.21	113	113.18	113.31	111.87	113.07	113.53	111.85	113.03	113.49	112.6	114.17	111.73	112.12	112.29	111.86	112.27	112.37	114.99	112.14	112.3	112.35	112.38	112.25	114.26	113.98	112.47	112.98	113.02	113.61	113.49	113.27	113	113.69	112.71	113.34	113.05	113.34	113.87	113.47	113.58	112.34	113.18	112.61	111.55	112.81	111.89	111.39	113.74	112.54
113.05	110.82	112.96	112.11	112.59	111.26	112.7	113.72	112.12	112.2	112.48	112.95	114.22	113.16	113.32	112.76	114.51	112.98	113.78	111.14	113.36	113.67	113.6	114.52	113.96	114.18	112.39	112.63	113.14	111.7	112.97	112.75	113.81	111.21	111.81	112.64	112.05	114.19	114.49	112.46	113.37	113.54	112.59	111.91	111.88	111.97	113.9	112.88	113.97	113.84
101.18	101.52	101.76	100.64	100.23	100.57	101.19	100.85	101.46	101.95	101.71	101.71	101.48	100.29	102.4	101.14	101.34	100.98	99.551	100.66	102.55	100.62	101.22	101.46	100.27	100.96	99.456	100.59	102.25	101.05	100.32	100.43	100.61	101.3	101.52	101.21	101.53	103.15	101.03	101.6	100.26	101.98	100.55	101.26	102.3	101.42	100.66	101.01	101.17	100.17
112.11	112.56	111.47	110.56	112.9	113.27	111.54	111.73	113.38	113.12	110.66	112.5	112.36	111.47	110.7	111.57	111.07	111.77	112.72	111.85	111.6	112.21	113.07	111.69	109.73	110.44	113.54	111.39	112.37	113.47	111.47	111.77	113.43	112.86	112.38	113.36	112.51	112.5	110.47	110.83	112.64	111.85	111.91	111.64	111.22	110.71	112.97	113.44	113.01	112.04
104.68	103.9	105.99	104.33	104.94	105.05	105.46	105.26	105.56	105.81	106.6	104.9	105.49	105.75	104.36	104.61	106.37	105.79	105.75	105.57	104.62	104.66	104.65	105.9	104.86	104.14	106.85	104.95	103.97	106.12	105.83	105.96	105.63	104.63	104.84	105.96	107.28	105.75	105.06	106.35	104.13	104.87	105.36	105.51	105.81	104.44	106.14	105.87	105.75	105.42
110.19	110.18	110.35	109.05	111.78	109.9	109.28	111.55	109.42	109.59	109.38	109.41	111.21	108.91	110.13	109.22	110.47	109.88	110.82	110.18	110.26	110.39	108.95	109.95	111.16	109.8	110.53	110.42	110.46	111.18	109.02	110.34	107.76	109.74	109.59	109.98	109.13	110.07	109.1	110.56	109.3	109.35	109.35	110.55	110.19	107.93	110.18	109.28	108.19	110.65
106.41	106.26	105.43	105.72	105.77	103.91	106.15	105.12	105.46	105.47	106.09	105.05	104.78	105.35	105.39	105.03	105.85	106.28	105.3	105.99	105.07	105.73	106.6	105.48	105.45	107.91	104.21	105.03	106.23	106.78	104.06	105.72	105.47	107.08	107.09	106.02	107.48	103.87	106.4	104.63	104.77	105.94	107.21	107.46	105.81	106.36	106.36	104.97	104.19	105.79
105.53	105.33	101.87	103.43	103.82	103.45	106.01	104.06	102.66	104.05	103.59	105.51	102.3	103.77	104.38	103.9	105.32	104.83	103.92	103.34	103.9	105.45	105.31	102.87	104.65	103.33	104.17	103.71	104.56	105.64	104.36	104.04	103.93	104.79	103.98	105.03	103.39	103.15	104.05	102.14	104.86	103.81	103.32	103.53	103.05	104.99	103.78	103.69	104.39	103.41
104.06	105.01	105.4	103.97	106.26	105.93	105.53	104.56	105.04	107.35	107.28	106.21	106.04	105.26	104.64	106.38	105.78	104.65	104.2	105.59	106.69	106.06	105.93	106.25	106.21	106.51	106.09	106.39	105.56	105.09	105.3	104.05	104.75	106.13	105.94	106.25	104.86	107.54	104.93	106.37	105.25	104.02	104.07	105.81	105.77	105.63	105.88	104.36	106.28	106.09
104.02	105.13	106.76	105.17	104.25	104.88	107.31	105.45	106.66	103.61	106.7	105.5	103.71	105.41	104.72	106.29	105.72	105.75	104.83	104.93	106.06	106.38	105.31	106.04	106.52	105.67	105.9	105.37	105.64	105.34	106.22	103.7	106.62	106.26	106.37	104.31	104.94	105.47	103.94	107.32	106.63	107.12	105.46	105.8	103.89	105.66	106.83	105.36	104.17	105.89
104.18	104.64	103.83	104.43	103.89	104.78	105.38	102.55	104.79	103.04	103.31	103.78	103.79	104.77	104.77	104.65	104.43	104.68	104.59	104.99	102.87	104.09	105.63	105.43	104.13	102.43	102.91	103.15	103.66	103.24	105.01	104.74	104.27	103.79	105.94	103.55	105.43	104.08	103.64	104.04	105.36	105.32	103.42	105.89	103.23	104.11	104.36	103.29	104.28	103.37
97.273	99.695	101.79	99.515	100.48	101.09	100.97	99.931	100.16	100.11	99.211	99.49	98.848	99.859	99.915	100.9	99.109	100.33	99.672	99.35	100.01	100.04	100.31	101.52	100.25	101.48	98.884	98.81	100.26	98.303	100.48	98.703	100.07	100.47	100.1	98.761	99.08	98.659	99.78	101.22	100.3	99.621	100.03	99.244	99.611	99.674	101.12	100.35	100.76	99.631
106.76	106.55	106.11	105.7	108	105.39	104.9	107.29	107.33	105.14	107.67	106.2	106.31	105.7	106.36	107.18	106.68	103.2	105.92	107.45	107.59	105.58	106.66	107	104.4	104.91	104.76	106.27	106.84	104.67	107.31	103.87	105.42	106.68	107.61	106.55	106.47	106.4	105.04	106.58	107.17	105.88	106.35	105.75	106.35	107.18	106.15	107.25	104.8	105.92
107.06	106.63	107.4	105.07	107.26	105.32	107.26	105.26	105.5	105.89	105.47	105.7	106.15	106.26	107.68	107.13	105.63	104.48	104.45	104.88	105.42	105.39	105.88	105.17	104.59	106	106.36	105.58	105.94	106.4	105.2	104.58	104.57	105.84	106.58	106.52	105.77	104.64	105.91	106	106.04	107.22	105.77	106.73	106	105.51	105.57	105.63	105.25	106.72
111.85	112.26	112.42	114.01	112.02	111.83	112.62	111.67	112.91	113.59	113.44	111.68	111.54	111.26	111	112.99	111.95	111.98	111.42	113.05	110.94	110.23	112.34	113.56	112.49	112.81	110.31	113.36	113.02	112.21	112.56	112.62	113.12	112.23	112.25	110.42	112.84	113.13	111.41	113.53	110.79	112.11	112.23	112.98	110.79	111.05	111.93	112.73	113.43	110.97
118.26	118.13	119.49	117.66	118.1	117.77	117.44	118.14	117.82	117.93	116.89	117.36	117.14	119.6	118.15	117.37	116.43	117.92	117.3	118.2	117.42	117.39	116.54	119.21	117.34	117.25	118.74	118.04	116.57	117.77	119.03	118.45	117.78	118.41	118.08	119.24	115.87	117.64	118.74	116.73	117.79	117.16	117.35	116.68	119.53	118.49	117.49	117.59	118.66	117.14
104.66	103.64	105.24	104.56	103.44	104.19	104.51	103.53	105.1	104.49	103.25	104	102.94	104.51	105.72	103.33	104.5	104.55	102.96	103.9	103.65	103.97	105	103.67	102.48	104.45	104.3	103.29	103.33	104.27	105.59	104.01	104.76	103.48	101.95	102.55	103.62	105.27	103.9	104.46	104.89	103.85	103.27	103.63	103.46	105.3	104.06	103.95	102.84	103.67
117.34	116.84	118.59	117.38	116.38	117.79	117.52	116.33	116.98	116.05	116.46	117.83	117.79	118.84	117.33	116.32	116.77	117.12	117.72	117.95	117.47	118.91	117.15	116.18	118.08	117.23	117.53	118.03	117.26	117.81	116.86	117.1	118.05	116.58	116.98	117.59	117.32	117.54	119.57	117.16	117.86	117.91	118.21	117.4	116.77	117.65	117.57	116.58	116.27	116.71
106	104.95	106.83	104.81	104.78	105.14	104.28	105.31	104.21	105.23	105.91	104.84	106.01	105.94	105.44	104.99	104.58	105.74	104.74	106.27	106.37	106.47	106.26	106.89	105.34	105.82	106.73	103.09	107.15	106.38	105.79	104.25	106.73	105.66	104.95	103.86	105.05	106.26	106.71	105.55	105.66	105.59	104.9	103.72	104.14	106.07	106.26	105.7	105.19	105.6
111.37	113.04	112.99	112.72	112.04	112.08	111.54	111.08	111.94	112.45	111.78	112.04	111.38	111.39	112.15	111.49	111.17	111.4	111.56	113	111.27	112.56	111.3	112.14	110.51	112.63	111.66	112.2	112.48	112.65	111.65	112.85	112.38	112.1	111.35	111.84	112.49	111.9	112.02	111.36	112.01	111.47	110.41	110.01	110.75	112.95	110.42	112.6	110.69	112.41
111.57	110.16	110.43	110.29	111.22	111.88	110.25	110.4	111.39	111.85	110.78	111.8	110.52	110.98	112.1	112.15	110.89	110.28	110.72	111.26	111.49	111.57	113.35	110.35	111.49	111.55	111.27	112.09	110.86	111.23	111.14	111.05	111.37	110.98	112.09	111.76	110.72	111.52	112.88	112.08	111.55	110.74	113.8	109.82	111.55	111.33	111.92	112.93	109.9	109.8
111.22	111.57	112.43	111.66	111.21	111.54	111.37	110.98	111.2	110.96	111.29	111.96	112.23	109.96	110.35	110.14	112.03	111.45	112.26	112.94	112.39	111.28	111.34	111.51	112.4	112.19	110.94	111.98	110.9	111.33	111.75	110.17	112.71	112.19	110.49	111.37	111.55	111.79	110.4	112.26	111.36	110.99	112.66	111.69	112.94	111.94	111.88	110.94	110.6	111.25
106.99	105.05	105.33	106.73	106.14	104.68	104.83	103.79	104.48	106.41	104.38	106.41	106.45	104.34	105.93	104.77	104.37	104.43	107.07	106.21	106.48	103.49	106.62	104.96	105.32	105.09	105.92	104.86	105.74	103.97	104.75	104.47	104.27	104.28	105.45	105.4	104.25	105.59	104.94	106.6	105.04	104.97	106.52	104.49	106	104.27	105.78	105.06	104.71	104.44
103.37	103.65	105.78	103.39	103.23	103.66	104.58	102.82	104.06	103.62	104.26	103.37	104.3	105.37	103.65	103.86	104.27	104.17	104.73	105.47	104.1	104.84	104.73	103.04	103.67	102.85	103.53	102.25	103.11	104.81	104.73	103.6	103.05	104.25	104.59	102.92	103.67	103.49	103.17	104.73	105.5	103.3	103.62	104.07	103.68	105.06	104.61	104.56	104.29	104.01
112.06	112.15	112.78	112.29	113.11	112.78	112.88	113.51	112.52	111.91	111.28	113.34	113.61	113.36	112.73	112.63	113.23	113.31	113.75	111.61	112.71	112.24	115.19	114.09	112.37	112.01	112.85	112.46	111.83	112	114.97	113.31	112.61	113.21	111.28	113.2	111.7	113.26	111.63	113.08	112.65	112.33	112.26	112.42	113.83	111.8	113.04	112.93	113.69	113.67
106.65	106.91	108.3	105.68	106.37	106.95	105.87	106.94	106.68	107.46	105.27	107.1	105.79	107.56	107.86	105.61	105.57	106.84	105.78	105.09	106.15	106.58	105.58	106.18	106.39	106.1	106.71	106.36	107.23	107	107.63	106.04	106.07	107.46	107.01	106.99	106.71	105.82	106.81	106.02	105.84	107.27	107.93	105.39	106.06	106.39	106.44	107.97	105.84	107.01
111.99	112.5	112.75	111.69	111.95	113.45	112.37	111.16	111.17	111.42	111.65	111.68	112.62	113.92	112.79	112.24	111.59	111.39	110.88	111.09	111.45	111.72	111.69	112.29	111.42	111.79	111.35	111.84	110.95	113.03	111.45	111.15	110.86	112.42	111.46	111.65	110.76	111.55	111.78	111.47	112.64	112.38	112.35	112.84	112.26	111.44	111.81	110.77	112.83	111.28
115.71	117.92	117.7	117.34	118.75	117.27	118.11	118.27	118.24	117.79	116.36	116.78	118.16	117	117.52	116.18	117.75	117.19	116.5	117.15	116.62	117.99	117.91	117.78	118.18	117.23	116.98	116.6	120.41	117.27	117.11	119.03	117.82	117.61	118.3	117.48	117.4	118.41	117.91	117.04	117.69	117.34	118.07	118.24	116.23	116.38	119.13	115.9	117.19	118.18
105.64	107.01	107.17	104.76	105.41	106.03	105.94	105.92	105.25	105.61	106.78	105.97	107.04	107.28	105.22	106.67	106.99	105.44	105.56	106.19	106.31	107.86	105.11	107.99	104.38	105.5	106.36	106.43	106.9	107.04	105.98	107.35	105.86	106.04	105.09	106.54	105.85	107	106.79	106.41	104.95	106.56	107.06	105.38	105.41	104.99	105.2	108.27	106.16	106.55
105.17	104.37	104	106.75	105.13	104.25	105.6	104.66	104.08	106.23	104.88	105.66	104.87	105.93	105.15	104.3	104.87	104.26	105.33	103.39	106.83	104.79	105.07	105.63	104.88	106.52	104.28	104.71	106.43	103.86	104.5	104.68	105.93	104.91	103.77	104.95	105.04	103.09	104.9	108.21	104.22	105.46	105.68	106.29	103.41	104.98	105.46	105	105.93	104.3
107.38	107.79	104.86	106.02	105.87	104.78	105.93	105.5	106.86	106.04	104.75	105.36	104.83	107.52	105.94	107.03	105.65	105.04	104.34	105.7	106.75	107.11	107.19	106.03	107.13	105.08	105.83	107.51	106.75	106.58	105.96	108.03	105.48	109.78	105.94	106.08	105.66	105.99	104.28	106.22	105.68	104.26	106.33	106.06	107.31	105.16	106.35	104.95	105.03	106.02
106.52	104.53	106.24	105.21	105.14	106.61	106.92	105.32	104.82	104.64	104.71	104.82	106.47	106.1	106.07	105.96	105.49	104.07	105.67	105.82	105.21	105.33	105.12	104.76	104.64	106.48	102.91	106.24	105.23	105.29	105.65	107.16	105.26	105.43	105.47	104.72	104.82	104.77	104.88	105.26	104.17	105.86	104.68	105.06	104.93	106.11	105.53	107.52	103.95	106.82
105.46	105.32	105.05	106.39	106.52	106.95	105.2	105.88	105.42	104.28	105.27	104.21	104.9	106.27	104.5	105.65	103.43	106.09	104.83	104.94	105.11	104.14	105.96	105.77	105.52	105.59	106.58	103.74	103.9	104.11	105.98	105.43	106.8	105.89	105.65	105.39	103.41	105.13	106.25	104.94	103.9	104.71	105.75	105.85	105.03	106.91	106.02	105.56	105.14	104.36
107.81	107.1	106.5	105.44	106.69	104.94	106.75	107.12	105.26	106.17	106.54	106.84	106.97	107.16	105.01	106.28	105.49	105.21	106.2	107.69	104	105.4	105.66	107.4	107.35	107.71	106.35	107.18	105.02	105.73	106.05	107.91	105.89	107.09	107.26	105.63	106.85	106.54	107	106.61	105.52	106.45	107.58	103.85	106.21	107.01	106.08	107.74	105.82	106.39
106.78	105.29	107.29	105.94	106.1	103.44	105.1	106.37	104.93	107.74	105.39	105.32	104.77	106.67	104.45	105.95	105.28	106.69	106.87	104.95	104.92	104.79	104.76	105.23	106.14	106.44	106.01	104.83	105.88	105.3	105.4	104.15	106.56	105.33	106.35	106.88	105.38	104.47	104.21	105.12	106.65	105.6	105.71	106.81	105.69	106.46	105.88	107.08	105.75	104.96
118.18	118.79	118.08	117.34	117.96	116.99	118.69	118.14	117.35	119.52	118.91	117.04	118.78	119.5	117.91	117.06	116.53	117.44	118.01	118.08	116.16	116.89	117.27	119.77	118.06	118.01	117.34	116.71	118.2	117.12	119.54	116.46	117.12	117.35	117.47	117.88	118.3	117.81	117.24	116.96	115.65	117.3	117.64	119.37	118.12	118.31	118.24	116.73	116.73	117.37
105.67	105.79	105.09	105.54	103.89	104.11	103.95	105.19	105.37	104.69	103.9	105.94	105.69	104.65	105.47	104.14	104.09	105.61	104.5	104.2	103.44	104.13	106.38	105.41	104.17	104.29	105.75	104.92	103.09	105.49	104.86	105.26	104.78	104.19	105.91	103.82	104.47	103.9	105.68	105.14	106.06	103.59	105.99	106.62	107.25	105.2	103.87	104.84	105.19	104.05
110.55	110.41	110.75	111.11	110.76	111	113	110.76	110.59	111.71	111.41	110.67	111.3	112.37	110.9	112.55	111.43	109.31	111.88	110.98	111.29	111.22	111.71	111.7	111.23	111.3	112.02	111.94	110.36	111.56	111.67	110.64	112.13	110.53	111.13	111.44	111.66	110.74	109.32	110.63	109.67	110.82	111.62	110.45	111.32	112.48	111.74	111.99	111.17	110.45
106.9	108.04	105.74	104.81	105.86	105.7	107.66	105.92	106.35	107.17	106.4	106.28	107.19	106.22	105.41	106.38	106.81	105.78	108.52	104.75	106.06	106.54	107.14	105.71	105.87	107.51	106.24	107.44	106.68	106.36	105.55	106.11	106.82	105.1	105.38	106.12	106.97	106.06	105.25	106.43	106.47	106.04	106.09	105.97	106.52	106.11	106.79	105.65	105.85	105.48
104.91	107.22	107.53	107.24	108.81	108.52	106.95	107.54	107.48	106.12	107.19	107.13	105.31	109.39	106.5	106.82	106.11	106.83	105.54	107.54	109.19	106.42	105.94	107.52	105.66	107.62	108.53	107.46	106.24	107.85	105.06	108.39	108.04	107.1	106.7	107.29	106.14	107.38	107.53	107.01	105.89	106.74	107.44	106.32	108.05	107.04	105.28	106.47	106.82	105.97
105.21	104.91	105.93	105.69	104.93	103.9	105.07	106.41	105.56	105.82	104.86	106.7	106.04	107.39	104.94	106.41	105.37	105.43	106.6	105.28	106.13	105.81	103.95	104.46	104.15	108.21	106.26	105.01	104.67	104.67	106.82	105.06	104.65	104.67	105.38	106.12	105.51	105.68	105.9	104.92	103.27	105.42	104.92	104.1	105.61	107.46	106.93	105.17	105.88	105.49
104.8	105.03	106.18	105.01	104.69	105.89	106.1	104.58	106.96	104.13	104.66	106.14	105.47	105.51	104.61	105.34	106.79	106.7	106.11	105.04	106.04	105.48	103.3	105.12	104.56	106.18	106.05	105.33	106.12	106.53	104.27	105.56	106.09	106.14	104.83	105.94	106.45	105.45	105.35	105.5	104.38	106.47	107.14	106.33	105.25	103.38	106.43	104.94	104.68	105.65
104.11	102	103.54	103.25	104.61	104.39	104.55	102.59	103.14	104.67	105.09	104.03	104.23	103.68	103.29	103.48	104.47	104.32	104.17	104.53	103.13	104.14	105.73	103.78	103.4	102.59	104.92	105.71	103.1	104.7	103.94	104.93	104.84	104.56	105.58	105.68	104.2	103.58	104.07	104.74	104.54	105.4	104.96	103.32	102.14	105.02	105.29	104.36	104.69	103.04
107.83	107.11	107.48	105.37	106.06	105.8	106.12	103.65	106.62	106.75	104.78	105.94	107.13	105.53	104.7	106.79	104.73	107.16	105.6	105.29	105.68	107.67	106.98	107.98	106.53	106.14	105.87	105.92	105.91	106.04	107	105.63	105.87	106.58	104.77	105.58	106.08	105.42	105.14	105.78	106.48	106.33	106.18	105.14	106.34	105.88	104.87	105.36	104.58	104.85
104.9	103.93	105.28	106.8	106.33	105.9	105.39	105.99	104.72	106.86	105.67	106.11	105.93	106.17	106.89	105.3	107.21	106	104.98	105.78	106.7	105.52	107.51	105.33	106.53	106.06	103.59	105.79	105.71	106.23	106.45	103.85	105.5	105.27	104.95	105.07	105.73	106.7	104.5	105.81	106.01	104.72	105.7	106.27	104.62	106.05	105.63	104.43	106.55	106
107.05	106.85	104.85	104.66	107.07	105.41	105.46	107.34	107.94	106.36	107.3	105.59	108.06	107.79	105.73	106.42	106.66	107.12	106	106.14	107.84	107.8	106.69	107.17	106.14	107.41	105.96	105.67	106.56	107.14	106.64	105.44	107	107.75	105.64	105.54	105.68	106.92	107	106.65	106.33	105.84	105.96	106.32	104.38	107.83	108.17	106.99	107.53	107.79
103.7	106.01	106.9	106.37	106.39	106.62	106.13	105.51	104.15	105.62	103.6	104.76	105.54	104.79	105.51	106.74	106.06	105.56	105.71	107.36	104.87	105.38	105.68	107.74	105.36	108.87	104.94	105.4	105.45	105.47	106.52	104.68	105.84	106.71	105.43	105.59	105.93	106.14	107.12	104.59	105.47	105.05	105.1	105.59	105.97	105.54	103.76	105.76	105.06	107.33
105.37	106.11	105.75	104.74	106.02	105.38	104.66	105.18	106.05	105.77	105.44	106.11	106.73	105.8	105.83	105.01	105.49	104.02	105.62	106.38	105.58	105.84	106.46	103.92	106.5	105.12	105.31	105.06	106.1	104.78	105.06	104.37	102.99	105.03	103.42	103.46	105.58	104.66	104.88	103.9	106.03	104.14	104.82	105.53	104.16	105.26	106.83	105.03	106.01	105.11
112.77	113.09	112.53	112.95	115.11	113.45	113.7	110.79	111.8	112.8	113.84	112.59	111.83	113.08	112.34	112.59	112.87	113.51	113.97	112.78	113.72	112.3	113.28	112.38	112.77	113.14	113.24	112.16	112.3	112.25	113.75	112.34	113.62	112.26	111.5	113.71	111.78	110.82	112.34	113.26	113.36	112.52	111.12	112.54	113.84	113.06	113.84	112.08	112.54	111.63
100.08	98.234	100.71	101.37	100.16	101.19	99.663	97.722	98.725	99.967	100.27	99.727	100.7	99.896	100.99	100.88	99.174	100.64	99.733	99.425	100.44	99.007	100.37	100.21	98.278	99.923	101.37	99.803	98.498	101.37	98.156	100.37	100.39	99.318	99.859	100.17	99.932	99.165	98.712	100.24	99.687	100.87	100.07	99.775	100.14	101.69	100.71	102.14	100.97	101.26
105.44	105.39	106.83	105.33	103.92	106.2	105.3	106.26	104.65	104.7	105.39	104.49	104.57	105.22	105.7	105.93	106.88	106.01	105.21	105.12	104.74	105.98	105.61	104.89	105.36	104.11	105.81	105.47	106.16	108.19	106.02	105.63	105.46	106.28	105.33	108.09	106.06	104.59	106.4	105.28	105.79	107.28	105.52	104.58	105.68	106.34	105.3	105.25	106.03	104.7
112.38	111.58	111.3	111.37	111.37	111.14	110.42	111.15	111.49	112.43	110.76	113.45	112.17	111.33	110.1	110.94	110.03	112.08	110.28	113.22	110.41	112.23	112.55	112.61	112.09	112.32	113.02	110.4	111.79	111.53	111.27	112.01	110.6	112.75	109.6	111.75	111.89	111.63	109.58	111.76	112.91	110.84	111.26	111.66	113.23	112.17	111.7	110.8	111.84	111.79
105.61	106.1	104.53	106.07	106.18	105.79	106.09	105.41	106.39	104.98	105.88	105.25	104.23	106.08	105.9	106.56	105.26	106.06	103.25	105.86	104.79	105.85	105.46	108.22	105.5	105.78	106.64	105.68	106	106.22	104.47	105.28	105.82	105.3	105.05	105.17	105.32	104.94	106.66	106.33	104.55	106.55	106.09	105.63	105.57	107.77	106.97	107.95	106.51	106.38
106.56	107.02	106.3	105.35	107.11	104.6	105.87	106.56	104.6	104.74	105.84	105.5	104.03	103.56	105.16	106.1	106.57	105.79	107.45	104.93	108.25	105.27	106.32	106.11	105.42	107.85	106.46	105.14	106.22	105.95	105	105.59	106.02	105.7	107.34	105.03	105.72	106.55	105.46	106.57	105.11	105.72	106.77	104.56	104.49	106.69	105.68	104.3	106.11	104.91
103.65	102.22	103.91	103.29	103.83	104.77	103.45	104.84	104.93	103.65	104.92	105.27	105.47	104.68	103.13	102.38	104	102.38	103.35	103.71	105.14	105.42	102.11	103.17	104.12	103.6	103.39	103.84	104.32	104.22	104.49	104.71	104.25	103.28	104.72	104.97	104.69	103.35	104.24	103.66	104.85	103.44	103.98	105.46	102.75	103.54	104.71	105.12	104.92	103.3
112.37	113.06	111.22	111.69	111.27	111.35	112.19	111.61	111.96	113.21	110.56	110.26	112.37	111.91	110.37	112.71	110.91	112.69	111.79	111.95	110.76	112.68	111.39	111.44	112.58	113.72	112.69	112.37	113.35	111.84	113.51	111.25	111.7	111.43	112.3	111.14	111.92	111.01	111.19	112.91	110.41	111.19	111.35	112.84	111.64	110.42	111.21	111.47	112.51	113.94
104.7	103.73	103.44	105.48	105.08	104.55	104.24	103.63	104.14	104.39	104.65	104	103.4	103.42	105.76	105.16	104.39	104.98	104.52	104.21	105.54	103.07	105.09	104.9	105.2	104.58	105.02	104.36	103.56	105.31	104.67	105.09	105.07	103.79	104.64	103.63	104.15	102.55	104.77	106.07	103.83	103.14	103.32	103.91	103.39	104.29	104.63	104.43	104.2	103.33
107	104.91	105.95	105.61	107.1	108.64	106.66	105.55	106.79	107.32	105.39	105.32	107.07	107.41	105.35	105.69	106.85	104.63	106.35	105.82	105.31	104.1	106.85	105.81	107.87	105.63	105.96	107.6	104.92	106.41	106.1	106.13	106.28	105.81	105.23	107.06	105.66	106.35	106.91	107.18	106.33	104.88	106.88	107.33	104.49	105.57	105.6	107.28	105.3	106.79
106.77	105.09	104.75	105.22	104.49	103.2	104.87	104.91	104.34	104.33	105.79	104.31	105.33	104.57	105.39	105.48	106.59	104.46	104.62	105.17	105.23	106.57	103.39	105.45	105.26	103.86	104.52	106.14	105.01	105.55	104.14	104.59	107.18	105.57	104.74	105.09	105.84	105.01	105.11	104.74	105.3	104.34	105.24	106.14	103.89	105.58	104.67	105.19	103.93	106
105.03	105.99	104.82	105.79	106.35	105.37	104.31	103.78	107.23	106.14	105.88	106.83	105.15	106.25	106.15	106.62	105.65	107.26	104.44	104.72	105.18	105.67	106.11	104.94	106.27	105.34	106.45	103.3	103.64	106.12	104.68	104.83	106.85	106.26	104.39	104.27	104.03	103.96	105.03	105.77	106.51	106.63	105.2	105.26	106.33	105.79	105.49	106.26	104.37	107.23
112.93	113.69	112.86	113.2	112.01	112.27	112.44	111.08	112.95	113.1	112.13	112.12	112.22	112.64	112.55	111.23	110.88	112.41	112.24	112.63	112.33	112.57	112.62	111.82	111.52	110.74	111.95	111.89	112.56	111.79	111.53	113.1	112.4	112.72	111.56	112.07	112.08	114.15	111.12	111.93	112.1	112.25	113.69	112.39	112.26	110.94	111.42	112.99	113.22	110.83
107.09	106.25	105.94	105.01	105.38	107.17	106.95	104.91	104.66	106.16	107.4	105.78	104.62	106.58	105.97	106.59	107.57	105.41	107.58	106.15	106.48	104.93	104.64	106.32	103.8	106.5	106.51	105.6	107.07	105.38	103.73	105.22	104.7	105.74	105.43	106.6	104.86	105.85	106.35	106.94	105.63	106.36	106.65	105.26	106.28	105.58	105.15	105.07	106.24	105.86
116.92	118.14	118.16	118.18	118.28	118.5	117.47	118.21	118.75	117.39	115.2	119.57	118.8	118.4	116.03	119.53	116.65	118.7	118.25	117.28	117.6	118.08	117.62	118.79	116.06	117.15	117.54	117.94	117.69	115.94	117.29	117.7	116.69	117.81	117.29	117.17	118.98	117.62	118.15	118.69	118.77	118.12	118.41	116.77	117.85	116.9	117.52	115.99	118.78	118.6
104.47	106.35	105.71	105.34	104.16	105.86	106.42	105.14	106.01	104.57	106.18	106.5	105.84	104.55	104.81	105.19	105.68	104.19	106.38	106.21	105.76	104.61	106.02	104.64	106.25	106.66	105.38	105.96	105.44	107.14	105.97	105.86	104.33	106.03	105.19	105.31	106.46	106.16	105.27	104.91	104.98	104.83	105.43	106.07	104.76	105.31	105.7	104.93	107.39	106.06
103.09	106.13	104.72	104.1	106.34	106.34	103.49	105.62	105.13	106.52	106.23	105.15	105.88	105.58	106.06	104.39	105.15	104.55	105.29	107.13	105.48	106.75	105.31	105.52	105.86	105.12	105.9	105.6	105.75	104.89	103.84	105.54	105.86	107.03	106.66	105.79	105.25	105.54	106.89	105.6	105.41	106.58	104.36	104.34	104.48	105.83	105.31	104.82	104.45	105.43
106.86	105.9	106.74	107.23	106.96	106.69	106.48	107.77	108.18	105.76	106.95	108.3	106.87	105.94	108.03	107.92	107.21	107.7	105.98	105.85	107.61	105.57	106.79	106.99	107.35	106.52	106.54	106.52	107.57	105.29	107.97	106.45	106.13	107.77	106.07	107.34	107.19	104.93	106.4	107.74	106.57	107.15	108.69	108.23	106.64	107.3	106.14	106.49	106.69	107.03
104.94	105.63	106	106.08	105.75	105.52	106.83	104.93	105.28	106.72	105.59	105.39	107.56	105.64	107.29	107.74	106.78	104.5	105.73	105.83	105.31	105.01	105.9	107.17	106.8	107.63	106.63	106.89	105.16	106.13	107.07	105.54	104.73	105.48	106.31	105.82	106.9	106.35	106.68	104.79	107.6	105.41	105.78	107.06	105.61	106.13	106.4	106.12	107.38	105.03
112.12	112	112.15	113.48	112.34	112.78	111.74	112.5	112.5	111.95	110.55	114.34	110.99	111.38	111.63	111.24	113.19	113.61	112.48	112.18	112.77	111.01	112.81	111.47	111.5	112.4	111.62	111.73	113.09	111.52	112.93	111.65	111.77	112.61	112.64	110.18	111.82	112.53	112.23	112.05	112.7	113.65	111.56	112.59	111.87	110.89	112.08	112.11	110.58	113.3
99.421	99.646	99.455	100.59	99.883	99.495	98.338	98.381	99.828	99.303	99.17	100.06	99.784	100.39	99.91	99.762	99.86	99.304	99.601	99.394	100.82	101.6	98.867	100.39	98.622	99.525	100.62	99.898	99.3	99.475	98.769	99.198	100.09	99.458	101.64	100.45	101.71	99.102	100.12	98.752	98.454	99.362	99.298	99.06	100.58	99.308	99.951	99.474	101.2	99.421
112	111.21	113.39	111.58	112.62	114.23	112.2	111.53	110.7	110.94	113.76	113.67	112.81	110.36	112.45	110.81	111.5	111.11	112.46	112.58	112.78	112.23	111.26	112.18	111.4	113.69	111.27	112.73	112.72	114.55	110.99	111.97	112.76	112.8	112.05	113.04	110.84	113.78	111.37	112.62	111.19	110.95	110.96	113.12	110.92	114.04	111.71	113.22	113	112.18
104.24	103.7	104.48	105.56	102.62	105.18	105.43	103.28	104.69	105.59	103.85	104.93	105.69	102.7	104.53	105.17	104.89	103.86	103.25	103.18	104.49	104.12	105.18	104.82	104.03	102.43	105.49	104.08	103.25	103.71	105.15	105.03	103.68	104.28	104.68	103.01	104.62	105.86	101.86	103.88	103.84	103.88	104.4	104.29	105.12	103.93	105.12	104.46	104.8	106.52
104.64	106.13	106.93	105.23	106.14	106.37	104.94	106.09	104.95	105.67	105.35	105.75	104.08	106.64	106.51	106.4	105.43	105.54	106.64	106.26	106.81	105.47	107.28	105.84	106.03	104.28	106.75	105.29	105.14	104.67	105.14	104.81	107.94	105.12	105.17	104.79	105.93	105.59	104.39	105.96	106.58	104.78	105.57	105.71	105.74	106.12	104.89	106.25	106.69	104.7
101.14	99.934	101.05	100.24	101.77	100.77	101.45	102.71	100	100.37	100.08	99.063	98.729	99.571	100.25	100.43	100.21	99.878	101.17	99.902	100.34	101.1	99.452	100.6	102.77	100.84	101.49	99.632	100.67	100.54	101.16	101.05	101.78	99.867	101.97	100.54	99.649	101.13	100.17	100.03	100.07	101.23	100.88	100.63	102.39	100.8	101.16	100.73	100.77	99.842
117.61	118.39	116.65	117.93	118.54	117.49	118.49	118.17	117.13	117.47	117.53	117.25	118.67	116.95	118.94	116.65	117.82	117.39	118.2	116.63	119.14	115.54	117.51	116.2	118.75	117.78	116	118.01	116.59	117.34	115.39	117.07	118.38	117.45	118.39	117.11	116.35	117.44	115.53	117.79	118.38	117.56	116.81	117.48	118.2	117.87	118.24	117.78	117.07	117.16
107.42	107.82	106.42	106.45	106.39	104.97	106.67	106.4	105.81	106.52	106.11	105.18	106.36	105.22	106.44	106.53	105.86	108.32	105.23	105.15	105.1	105.56	103.68	106.73	104.98	105.13	106.79	106.82	105.17	107.28	106.31	107.45	106.16	106.06	104.52	105.43	106.72	104.39	105.54	106.23	107.26	107.02	106.38	105.27	106.34	105.03	105.88	107.71	106.29	104.24
104.67	106.82	105.26	104.19	105.67	104.06	104.56	105.69	104.47	104.5	104.12	104.21	104.88	106.37	105.05	104.62	106.63	103.38	105.96	104.55	103.01	104.95	105.08	104.51	104.42	103.73	104.49	106.99	105.17	103.94	104.91	104.94	105.02	103.43	103.43	105.84	106.87	104.18	104.94	103.37	105.72	106.62	104.13	102.36	104.61	104.34	105.42	105.55	106.26	105.69
104.93	105.54	104.95	107.27	104.95	106.26	106.6	105.26	105.09	106.33	103.64	105.49	105.01	107.18	104.61	105.96	103.78	107.11	105.7	105.28	105.27	105.53	104.89	105.01	105.32	105.52	104.25	104.41	104.72	105.26	106.01	103.78	105.02	106.23	106.78	105.01	105.51	106.66	105.39	105.21	106.71	106.85	106.08	104.72	105.76	104.83	104.67	107.11	106.37	107.09
106.27	106.62	107.23	105.18	106.44	105.51	105.39	105.87	106.51	105.17	107.14	105.69	105.96	106.2	105.6	107.63	106.63	105.69	105.42	106.85	104.14	105.62	105.73	105.65	104.55	106.9	103.98	105.2	105.34	105	105.41	103.55	106.29	104.31	105.1	105.98	105.33	105.05	108.75	105.28	105.34	106.68	105.8	106.38	105.1	106.39	105.18	107.46	106.35	104.94
103.66	104.36	104.67	106.31	105.18	104.26	104.05	105.62	105.14	104.95	106.18	106.34	105.31	105.16	104.67	106.02	105.66	104.72	105.66	104.54	105	104.63	105.85	105.48	106.99	104.76	104.96	105.22	106.12	104.89	104.26	105.99	105.95	106.49	104.83	106.49	104.37	104.66	104.54	106.17	103.29	105.2	106.33	106.31	104.71	107	106.34	105.85	105.73	105.78
105.64	104.87	106.25	105.79	105.27	106.01	104.54	105.5	103.79	103.93	104.45	105.14	105.72	105.89	106.22	105.11	104.68	104.82	107.18	104.87	105.05	105.71	105.78	106.17	104.4	103.96	105.97	105.11	107.39	106.17	105.44	104.87	104.21	105.61	104.36	104.13	104.44	106.06	102.53	104.91	106.71	104.98	106.01	105.22	106.67	105.18	106.22	106.56	106.14	107.43
105.68	104.9	105.92	107.39	106.55	106.71	107.16	107.11	107.04	105.87	107.09	106.37	106.2	107.47	105.46	107.07	107.26	105.99	106.48	107.07	105.77	106.58	107.62	105.79	106.07	106.61	105.63	105.11	106.13	105.5	106.23	106.77	105.25	107.17	105.96	106.54	106.96	105.49	107.36	106.87	107.3	105.87	105.51	106.23	106.89	104.86	105.33	106.13	106.98	105.77
99.805	100.97	100.21	97.518	99.108	100.18	101.45	99.911	100.96	101.01	100.92	100.04	99.299	100.87	99.536	100.91	100.11	101.18	99.47	98.693	99.156	100.53	99.154	99.972	100.36	97.787	99.27	99.339	99.207	100.9	100.02	99.439	98.407	97.645	100.02	100.29	100.68	99.827	99.6	100.08	100.02	100.4	99.82	99.976	100.08	101.08	99.966	100.05	100.01	99.711
110.87	111.87	110.49	111.93	110.48	110.58	112.52	110.95	112.53	112.64	111.6	111.92	110.36	109.93	112.33	111.76	111.02	110.97	111.57	112.78	110.39	109.86	112.86	110.47	112.43	112.29	111.13	110.7	111.39	112.03	110.86	110.74	111.4	111.77	108.01	111.1	109.65	111.95	112.55	111.16	111.43	109.78	111.45	111.13	112.11	110.88	110.58	111.75	112.07	110.49
104.86	103.91	105.2	106.17	105.83	104.14	105.55	105.02	104.7	105.79	104.79	105.05	105.81	105.67	103.42	104.8	104.57	103.38	105.45	105.37	105.12	105.29	103.52	105.59	105.37	105.98	104.54	103.79	105.04	105.95	106.5	104.3	105.23	105	104.65	105.86	104.83	106.37	105.62	104.99	105.58	106.87	105.62	105.48	104.75	105.44	105.77	105.47	103.67	104.76
107.21	106.73	108.25	105.32	108.01	107.33	106.4	104.88	106.69	107.52	106.27	107.65	106.39	106.71	106.37	105.26	106.27	107.45	106.52	106.65	108.11	106.87	108.35	107.04	106.27	107.08	105.33	106.55	107.21	106.36	106.08	108.92	106.66	106.46	107.42	106.23	107.45	107.8	107.64	107.37	105.79	106.74	106.88	107.57	106.86	107.76	107.87	108.12	107.73	106.94
105.41	106.57	108.34	106.8	107.01	107.16	107.64	105.68	104.97	105.98	106.45	106.63	106.18	105.7	107.12	106.19	106.48	105.28	106.18	105.74	105.18	107.58	105.7	106.33	106.41	106	106.13	107.07	106.65	106.54	105.44	107.03	106.79	105.43	104.92	106.75	105.26	104.73	107.18	105.43	104.99	106.57	107.53	105.58	106.71	106.89	106.41	106.79	105.63	107.32
106.67	107	105.77	106.03	106.98	106.38	107.15	107.69	105.85	105.94	105.78	105.89	105.74	105.73	106.84	107.02	107.69	105.98	106.66	106.73	105.65	106.88	105.6	105.8	105.91	103.83	108.18	106.41	104.93	107.68	104.96	107.52	107.77	105.51	106.05	106.91	106.53	105.24	106.11	107.64	106.58	106.3	105.87	106.75	108.71	109.26	106.04	108.02	106.97	105.98
99.966	99.68	100.27	99.584	99.951	101.13	100.84	100.13	99.532	99.386	99.261	100.42	100.61	98.779	100.84	99.49	100.66	102.01	98.182	100.19	99.389	100.4	100.8	98.551	100.04	102.75	99.872	100.61	99.957	101.74	99.295	100.45	99.534	101.06	100.17	100.82	100.24	100.78	99.916	101.23	99.237	101.35	101.24	99.729	100.38	101.85	99.916	100.21	100.19	101.31
104.98	105.65	107.1	105.86	107.44	106.58	106.36	105.25	106.93	105.23	107.33	105.7	106.18	106.63	107.2	105.71	108.3	106.46	106.43	107.63	106.09	106.65	107.1	107	106.19	107.42	106.06	107.53	106.34	105.01	105.63	106.1	106.81	106.98	106.76	107.21	106.41	105.56	106.58	107.65	106.24	105.24	105.61	105.55	106.84	105.99	106.61	105.35	107.54	107.09
105.02	105.61	104.98	106.21	106.21	106.15	104.84	106.59	106.4	106.07	107.15	106.83	105.29	105.95	106.81	104.8	105.04	106.19	106.74	106.24	106.47	106.06	105.35	106.85	105.61	105.36	105.36	106.67	104.51	106.15	105.39	106.99	106.49	106.42	104.82	104.44	106.65	104.86	104.64	106.34	105.15	105.79	105.05	103.32	107.26	104.98	103.39	105.1	106.7	107.01
106.89	106.53	107.22	105.41	106.27	107.13	105.59	104.61	105.76	105.95	104.74	104.95	106.47	106.67	105.9	104.44	103.8	106.4	106.72	106.21	105.6	105.66	105.91	105.3	104.54	107.13	105.01	105.7	105.71	106.07	106.76	106.26	105.59	105.6	106.49	106.41	105.36	105.23	105.64	103.71	104.36	106.45	105.09	104.56	106.61	105.36	106.02	102.39	105.23	105.42
111.31	112.45	112.12	112.39	111.71	112.33	112.42	113.04	111.43	112.17	110.66	113.02	112.15	113.18	112.05	110.68	109.32	111.27	113.22	111.28	112.46	111.99	110.98	110.05	112.06	111.57	110.94	112.11	111.71	111.16	110.32	113.56	112.74	109.78	112.46	111.29	111.67	111.42	110.49	110.29	111.28	110.77	112.49	110.61	111.3	112.94	111.4	111.58	110.66	112.2
105.78	106.64	105.02	105.97	105.1	106.93	105.28	106.92	105.17	106.92	105.88	105.68	104.68	106.7	105.03	104.51	104.96	104.44	106.03	105.03	104.34	106.91	104.77	105.22	105.38	106.87	105.24	105.75	105.93	105.91	104.85	105.22	105.97	107.11	104.91	106.1	106.14	107.15	104.48	106.01	104.73	106.03	105.47	105.32	106.4	105.18	105.56	106.57	105.11	105.01
100.86	101.93	103	101.54	100.5	101.28	101.67	100.15	101.67	101.18	99.436	102.19	99.88	100.05	102.54	101.67	99.934	101.61	101.35	100.5	101.03	100.49	101.09	100.49	99.918	100.08	99.955	101.59	102.53	99.595	101.9	101.68	101.93	102.54	101.81	101.95	101.15	101.45	102	100.62	100.43	100.74	100.31	100.95	100.67	101.37	100.6	101.65	101.13	100.01
112.22	111.82	110.9	112.32	111.93	110.66	110.84	111.89	111.14	112.51	112.14	112.35	112.71	112.89	112.18	111.32	110.11	112.67	110.92	110.88	112.75	111.8	112.79	111.81	112.9	111.83	112.57	112.3	112.41	111.01	111.57	112.8	111	112.25	111.12	113.01	112.73	112.09	110.54	111.04	113.22	111.35	111.72	111.4	111.87	112.27	111.98	113.74	111.64	111
105.22	105.05	104.22	103.73	105.62	106.9	104.18	103.75	104.79	104.76	105.65	105.55	105.29	106.88	105.08	104.76	105.67	103.37	102.74	106.24	104.71	103.21	106.48	103.36	104.39	103.73	104.61	105.37	104.64	104.49	106.08	104.34	104.26	103.56	104.56	104.07	105.39	103.62	104.22	104.71	105.31	105.68	105.68	105.77	103.7	103.08	105.69	103.32	104.01	104.52
98.762	100.2	101.02	98.281	99.877	100.48	101.58	101.34	100.32	98.59	98.935	100.61	98.736	100.06	98.698	101.69	98.292	99.624	99.468	101.07	101.43	98.603	99.225	98.657	99.299	100.53	100.04	100.05	100.5	98.741	98.184	99.403	99.846	100.39	99.806	99.787	100.91	99.087	99.29	100.25	99.136	100.87	100.29	99.621	100.7	98.01	99.199	100.14	98.458	100.65
99.979	99.319	101.57	101.74	101.19	99.941	100.47	101.54	100.86	99.6	100.67	100.84	102.63	101.4	102.18	100.09	99.582	100.44	99.719	99.685	101.37	101.06	100.58	99.642	100.04	101.21	100.18	100.64	101.59	101.56	101.14	101.25	102.61	100.73	101.57	101.51	99.926	101.98	101.46	100.18	100.29	99.9	99.766	100.71	100.64	100.4	99.386	101.34	101.69	99.54
106.76	104.59	105.69	106.08	104.28	104.77	106.11	106.28	106.42	106.94	105.9	106.77	104.24	107.07	106.51	105.2	106.8	105.49	107.61	104.28	105.94	105.98	106.3	106.69	106.46	105.54	104.32	107.5	105.56	104.7	105.94	105.67	106.56	105.99	106.84	104.67	106.4	104.82	105.59	103.99	105.19	103.17	105.6	105.34	104.71	105.91	105.93	104.73	106.76	104.57
117.55	117.53	117.19	118.17	118.32	118.16	117.33	118.3	117.65	117.21	116.92	117.05	118.49	118.65	117.66	117.25	116.55	118.37	117.99	118.39	117.48	118.53	118.79	118.47	115.91	117.17	117.73	116.69	117.12	117.45	116.94	118.17	116.51	116.45	118.8	118.19	116.69	117.65	119.27	117.81	117.66	117.5	118.29	118.08	115.5	118.02	117.74	118.47	117.37	117.92
109.68	111.38	110.49	111.21	111.53	112.01	110.95	110.75	110.12	110.61	110.39	111.56	109.87	110.14	110.52	112.2	111.51	112.76	111.94	111.58	110.69	111.55	111.38	111.15	112.28	111.06	110.28	112.23	109.95	109.99	110.46	111.19	110.3	110.47	111.11	112.2	112.01	112.68	111.01	111.43	111.63	111.26	111.31	109.89	111.43	111.4	111.7	112.46	111.58	110.74
104.77	104.49	107.41	105.52	106.54	106.2	105.25	105.36	105.07	106.37	104.18	106.08	105.17	104.63	103.83	107.01	104.96	105.3	102.65	105.88	105.67	107.08	107.7	105.2	106.87	108.1	105.76	105.81	106.56	105.28	106.29	107.46	104.64	105.2	106.84	106.99	105.68	105.65	105.24	105.93	105.66	104.59	105.07	105.55	104.31	104.87	105.65	106.26	103.45	105.42
105.45	106.14	106.58	106.4	107.1	104.63	104.72	104.27	107.03	106.6	106.69	105.48	105.48	108.43	104.45	104.32	105.2	106.45	106.45	105.62	106.01	105.76	106.14	107.23	104.73	106.28	105	104.91	104.22	104.34	105.12	105.61	106.4	105.12	106.49	106.35	106.63	105.07	107.02	104.3	106.61	103.58	105.97	105.74	105.71	103.94	106.15	105.01	106.09	105.32
112.59	111.54	110.89	111.15	112.08	111.68	112.07	112.15	111.63	111.68	111.38	109.76	111.88	112.02	112.61	113.77	112.94	111.9	110.4	111.98	111.51	111.02	112	111.63	111.48	111.37	111.04	112.42	112.54	113.64	110.9	111.14	113.36	110.15	112.39	112.72	111.98	110.66	111.8	110.81	111.14	111.39	111.42	112.3	110.79	112.68	111.73	113.21	110.78	111.94
107.08	106.03	106.1	106.18	105.29	105.7	105.62	106.18	106.21	106.23	103.93	105.59	104.69	106.73	106.38	105.83	106.36	105.76	105.09	106.42	105.46	106.48	106.97	105.37	105.2	105.68	106.68	106.45	106.42	106.22	104.9	105.97	107.41	105.23	105.36	106.28	105.29	104.94	107.34	106.44	105.54	105.75	105.19	106.14	105.23	106.32	107.87	105.54	106.21	105.4
112.5	110.52	113.15	112.25	112.87	111.01	110.6	110.44	113.14	111.8	111.77	112.07	111.19	109.92	111.68	112.44	111.11	111.14	110.75	110.69	110.46	112.98	112.06	111.06	113.43	111.14	111.62	110.02	110.81	110.93	111.66	110.99	111.93	112.41	110.59	111.32	111.19	110.58	109.6	111.58	112.87	110.42	111.48	110.85	110.95	110.05	110.32	110.12	112.17	110.86
99.617	101.28	98.516	101.51	99.991	99.426	100.43	101.91	99.468	100.06	99.46	100.07	100.08	98.331	100.47	100.19	98.347	101.97	100.69	99.835	100.25	101.2	100.81	101.86	99.094	100.24	98.911	98.036	100.1	101.17	101.38	98.697	100.25	102.4	100.81	100.15	100.5	99.031	99.069	100.58	100.9	99.121	101.01	98.478	99.109	100.71	100.99	99.673	100.03	99.492
112.97	113.05	111.69	111.9	112.76	113.68	111.92	115.6	111.89	112.38	112.19	112.83	112.87	110.75	113.62	113.1	112.15	113.87	111.67	112.44	112.81	111.22	112.78	113	114.03	113.47	113.99	112.56	112.83	113.17	112.42	114.04	114	111.71	113.01	112.48	112.3	112.66	112.86	113.45	113.39	112.52	115.19	113.31	113.58	114.31	113.64	112.45	113.32	112.26
99.861	101.11	98.945	100.25	99.988	99.621	101.08	100.41	100.09	98.645	100.03	100.67	99.695	99.903	99.456	100.17	98.994	99.054	99.73	101.36	99.681	99.644	97.932	99.841	100.14	99.652	99.521	100.94	99.902	98.786	99.9	100.14	101.64	100.71	98.806	98.824	100.12	98.859	98.638	100.3	99.898	100.7	100.87	100.73	100.8	100.11	99.58	100.17	100.69	99.363
105.01	105.36	105.7	105.52	105.42	104.69	104.39	104.71	105.98	104.86	106.09	105.69	107.55	106.5	106.71	106.11	106.93	105.38	105.91	105.42	106.4	105.99	105.65	107.15	105.95	104.99	105.92	104.73	105.77	105.56	105.62	105.52	106.75	105.93	106.2	104.15	106.59	105.44	104.83	105.63	104.69	105.72	105.68	105.53	105.49	105.6	104.98	104.91	104.51	105.79
101.78	99.38	100.05	100.74	100.18	99.396	99.412	99.639	100.26	99.188	99.925	100.83	100.1	100.8	100.92	101.12	99.899	99.967	99.775	98.119	99.81	99.777	100.56	100.94	99.414	99.161	100.76	99.724	99.517	99.614	99.612	98.869	98.685	97.476	100.47	98.836	99.238	101.44	99.018	100.09	101.25	100.84	98.833	98.183	101.17	97.596	101.31	99.909	100.67	99.664
100.57	100.66	100.85	100.33	102.44	100.16	100.44	101.15	100.09	100.14	100.71	101.54	102.12	102.22	99.492	100.37	101.55	100.38	100.76	100.82	100.92	99.223	99.922	100.83	101.63	101.04	101.12	101.14	100.56	100.17	100.49	100.4	101.16	100.46	99.689	99.991	101.1	100.04	100.45	100.16	99.506	98.225	101.9	98.583	99.782	101.08	99.962	101.37	99.963	100.21
107.85	105.58	104.6	106.48	104.59	105.11	106.22	106.53	105.45	106.47	104.93	105.59	106.84	105.7	106.24	103.03	106.15	105.51	105.7	106.99	104.46	106.08	106.35	105.63	105.41	106.94	107.12	106.1	106.14	104.65	105.2	105.32	105.24	103.98	106.92	105.05	106.75	105.19	106.29	106.96	105.31	104.02	105.77	105.63	105.55	105.54	107.35	104.77	105.28	105.19
111.63	112.39	110.75	111.23	111.56	111.17	111.36	109.44	110.86	111.53	112.49	108.44	110.44	111.09	110.84	110.75	111.8	111.12	112.99	111.03	110.91	109.39	111.64	111.5	110.02	111.95	110.54	111.31	111.65	110.52	109.75	110.32	113.02	110.42	110.71	111.52	112.41	111.05	110.05	112.83	109.57	110.67	111.54	111.29	110.25	110.7	111.03	111.35	111	111.27
111.63	111.94	111.66	113.15	111.59	110	111.96	110.88	111.43	112.75	112.41	112.01	110.92	112.79	110.33	112.07	111.17	112.26	113.04	112.54	111.44	114.09	111.65	111.93	111.63	112.68	109.77	112.99	110.35	111.2	112.96	111.7	112.63	111.44	112.05	112.65	111.44	112.08	112.86	111.49	111.23	113.6	112.44	111.66	111.82	112.54	113.69	111.67	112.26	113.85
105.4	106.62	107.85	107.55	106.05	106.8	106.73	106.01	106.89	105.67	104.25	105.05	108.23	107.08	106.9	107.11	106.79	106.58	106.14	106.32	107.56	106.3	106.38	106.31	107.79	108	104.27	105.83	105.96	106.3	106.34	105.31	106.58	105.2	106.52	106.84	107.11	105.89	108	107.54	106.17	107.38	108.05	107.4	107.53	106.17	106.54	108.27	105.17	106.15
102.94	103.75	103.78	103.96	104.88	104.14	105.24	103.26	104.73	105.91	104.32	104.1	104.87	105.24	102.34	105.94	104.26	105.54	103.51	104.39	105.53	104.59	105.12	102.22	104.54	104.01	105.72	104.47	104.82	105.33	104.19	103.3	104.12	105.51	106.19	103.99	102.59	105.42	105.14	104.18	104.57	103.62	103.84	106.27	105.17	104.84	103.94	104.52	104.76	105.17
106.56	105.88	104.72	104.22	104.84	103.89	106.35	104.78	106.05	105.89	105.28	105.81	104.4	105.04	107.41	106.38	107.85	104.62	105.16	107.16	105.73	104.82	106.03	105.69	106.26	105.96	105.93	104.79	106.6	105.35	105.65	104.06	107.19	104.92	104.41	106.26	105.05	106.25	106.03	105.59	105.93	105.9	105.46	103.77	104.84	106.54	105.74	105.58	103.67	105.53
112.58	111.48	110.52	111.96	111.89	110.93	112.01	112.07	110.59	112.64	112.1	110.17	110.93	111.32	111.09	111.22	111.41	111.76	111.4	111.12	110.61	112.34	109.98	111.75	112.68	112.06	111.31	111.89	110.51	111.84	109.88	110.92	113.72	112.8	111.29	110.29	113.41	110.6	111.88	112.01	111.98	111.35	111.13	113.29	113.01	112.54	111.2	112.59	110.81	112.44
107.92	105.64	105.41	109.31	107.26	107.32	106.95	107.53	106.2	105.71	107.73	106.71	108.73	107.45	106.39	106.97	107.35	107.83	106.97	106.26	106.86	106.84	107.21	107.05	109.43	105.95	107.31	106.07	105.76	105.53	106.96	106.58	106.31	107.08	106.7	106.98	106.82	107.65	108.01	106.27	107.86	107.31	105.78	107.4	105.44	107.58	107.49	106.58	107.28	106.32
99.814	100.58	99.52	100.25	101.1	100.85	101.43	100.23	102.26	101.61	100.02	99.301	100.21	98.904	99.998	97.82	100.27	102.17	100.5	99.237	98.849	99.52	100.55	102.91	101.16	101.74	100.24	100.24	99.965	100.95	101.18	100.95	99.51	99.844	99.67	101.57	100.74	100.81	101.49	101.16	100.35	100.47	101.29	101.62	100.14	99.386	99.787	99.966	99.043	101.45
110.97	111.99	110.46	110.86	111.64	111.03	111.6	110.07	109.53	110.75	110.1	111.44	110.6	111.61	109.87	111.06	109.64	111.06	110.21	111.58	110.71	109.82	111.35	111.85	110.35	110.22	110.36	108.83	109.91	110.26	110.74	111.72	112.06	109.46	110.67	110.02	109.95	112.08	110.46	111	110.38	109.87	110.79	110.11	111.66	111.78	110.78	110.45	109.78	109.72
106.46	106.22	106.21	106.85	104.3	107.83	106.94	105.75	105.04	107.13	106.77	105.97	106.68	104.69	107.26	107.3	106.7	106.86	105.67	106.1	105.61	105.83	106.53	106.06	106.7	106.09	107.95	107.13	104.24	106.14	106.38	106.29	106.95	105.02	105.89	105.33	106.46	107.62	106.53	107.39	106.34	107.66	106.7	107.22	104.95	106.78	106.43	106.21	104.96	107.42
102.91	105.42	103.46	103.05	105.14	104.3	103.57	104.94	104.94	103.73	105.03	105.43	104.48	104.12	104.84	104.73	103.04	104.99	104.08	105.23	103.57	105.38	105.86	104.09	105.02	104.4	105.08	105.18	106.61	104.91	103.3	104.3	103.57	103.61	104.05	104.44	103.35	105.9	106.46	104.28	104.8	104.28	104.53	104.83	105.64	103.11	104.5	103.29	104.24	104.1
106.58	106.32	106.37	107.91	106.49	106.48	108.71	104.6	105.53	106.55	107.57	106.95	105.97	106.16	106.79	105.9	106.83	105.76	106.56	105.38	106.95	104.7	105.9	105.73	106.92	106.79	106.77	106.19	106.49	105.81	105.85	104.27	104.72	105.4	105.46	104.69	105.63	105.73	106.79	105.25	104.88	105.58	105.77	106.93	105.59	107.95	106.34	106.64	106.65	106.82
107.58	105.89	107.49	106.5	105.2	108.23	108.37	105.39	107.47	106.23	104.95	105.77	107.23	107.5	106.76	105.31	105.55	105.33	105.61	105.26	105.85	105.6	105.94	106.43	105.65	107.48	105.73	106.52	104.7	105.39	105.3	106.57	105.53	105.63	106.96	106.9	106.95	106.6	105.54	106.44	105.2	104.44	106.24	106.02	106.82	104.58	105.62	105.09	107.32	105.89
109.76	110.93	109.96	111.86	110.03	110.23	108.43	109.67	109.61	110.74	109.52	109.66	110.89	109.56	108.03	110.21	109.75	110.18	110.55	108.44	109.35	111.22	109.11	111.64	108.4	109.05	110.52	109.63	107.29	110.89	111.56	110.76	109.4	108.76	111.32	110.05	108.62	110.75	109.57	111.19	109.58	108.78	111.16	109.79	110.03	109.64	109.52	109.61	109.98	109.85
104.47	103.06	104.6	105.13	102.69	104.46	104.66	104.49	105.01	104.68	106.68	103.93	104.5	104.93	103.92	105.15	106.22	104.39	104.33	107.41	105.26	104.17	106.11	106.29	106.03	105.75	104.62	103.62	103.8	104.72	106.15	105.89	103.74	104.98	104.37	105.15	105.22	104.09	105.41	103.73	106.12	105.32	103.71	104.14	104.11	104.17	106.45	103.92	104	104.53
113.99	111.95	112.59	112.59	111.68	112.74	112.94	112.17	112.13	113.3	113.14	113.69	113.23	112.26	111.55	113.06	113.65	113.67	110.59	111.74	112.58	111.79	112.86	113.54	114.11	111.99	112.13	111.54	111.62	114.12	112.73	114.59	112.06	113.02	113.02	114.05	112.4	113.69	113.58	111.21	112.52	112.26	112.55	111.17	110.45	110.95	112.66	112.48	113.67	114.05
101.67	100.27	100.06	100.84	100	100.15	100.64	99.393	100.21	99.437	99.855	100.14	100.04	99.37	101.52	100.04	99.886	100.21	101.85	99.532	100.18	100.46	100.19	99.119	99.935	98.485	102.02	99.317	100.34	100.27	99.293	99.285	100.22	99.996	100.37	99.51	100.05	100.33	103.03	98.755	100.06	98.664	99.515	101.17	100.1	100.79	99.928	100.13	100.39	99.875
105.04	106.22	106.2	106.43	105.34	104.86	103.84	105.37	104.84	104.04	106.06	105.19	106.24	104.27	105.48	105.86	105.37	105.34	105.8	104.56	104.6	104.04	106.28	103.78	104.07	103.62	104.54	105.18	105.1	105.76	104.82	104.67	104.44	104.06	104.11	105.06	104.43	105.02	103.8	103.87	104.95	104.89	104.45	105.21	104.9	104.13	105.02	104.95	104.56	104.42
110.11	111.22	110.17	111.62	111.43	110.78	111.51	112.05	111.33	110.59	110.5	112.64	111.37	110.77	112.83	112.35	111.94	111.41	112.97	109.86	112.96	110.33	111.27	111.78	110.18	110.08	112.1	110.89	111.74	112.47	109.64	111.91	110.29	110.07	110.41	111.86	111.2	112.05	112.69	112.01	110.79	112.92	112.45	113.42	111.04	112.26	110.91	111.9	112.52	111.87
106.01	105.23	105.39	103.46	105.15	103.95	104.18	104.73	104.21	105.61	106.39	106.22	103.84	104.16	106.93	105.68	103.66	104.7	105.49	106.6	105.37	104.32	106.6	104.97	105.62	107.53	104.56	105.26	106.13	105.66	106.05	106.29	105.2	105.29	105.68	104.84	104.73	106.26	105.57	104.7	106.15	105.29	106.15	105.86	104.33	104.75	103.74	106.7	104.9	104.37
112.7	112.7	112.25	112.37	110.91	112.63	112.18	111.98	112.15	112.07	112.79	112.57	110.06	111.78	113.63	112.63	110.39	111.41	111.77	111.03	111.12	113.23	112.47	111.82	113	111.23	111.31	111.68	112.12	110.5	113.08	112.02	111.4	112.12	112.07	110.75	111.54	110.62	111.13	110.49	112.29	110.64	110.99	111.28	112.64	110.73	112.38	113.91	111.88	112.05
105.19	104.94	105.53	105.38	106.49	106.43	105.33	105.86	104.81	105.75	105.8	106.04	106.25	105.94	105.68	104.29	105.91	105.03	104.52	106.52	106.12	105.37	105.21	105.41	105.55	105.41	107.17	105.8	106.22	105.82	105.72	106.7	106.47	106.84	105.17	105.04	106.23	105.31	106.07	104.19	107.38	105.9	106.27	105.31	106.49	104.25	107.9	105.05	105.14	105.7
100.09	100.69	100.37	99.708	99.221	100.57	99.479	99.579	101.09	98.688	99.279	99.664	101.2	100.25	100.93	98.802	100.24	101.57	99.706	99.782	98.967	99.055	100.77	99.271	100.41	99.651	99.478	99.914	98.887	100.01	99.504	100.77	99.28	100.88	99.518	99.257	100.25	100.27	100.64	98.935	99.193	98.961	98.478	99.525	100.38	99.327	99.688	98.509	100.4	98.526
101.69	101.82	99.78	101.16	100.23	101.07	98.382	99.95	100.27	101.24	100.37	100.89	100.94	101.37	99.89	100.14	99.997	100.09	99.474	101	99.813	101.25	100.33	100.52	100.92	99.655	100.37	101.38	102.22	99.163	100.8	101.81	102.55	100.41	101.71	101.16	100.38	100.21	100.9	98.948	98.986	101.31	102.36	99.646	100.36	99.778	99.838	102.78	100.64	101.63
99.858	100.75	99.853	100.28	100.47	98.741	97.931	100.25	99.64	98.769	99.034	100.5	101.38	100.33	98.319	98.072	99.382	101.64	100.58	99.573	98.795	99.869	100.23	98.767	99.812	98.839	100.7	100.22	99.677	98.969	98.085	100.31	100.52	99.089	100.2	101.36	100.27	99.671	99.71	99.864	100.1	98.85	100.35	99.492	99.666	99.873	98.796	98.514	99.859	99.51
109.45	109.75	108.81	111.39	109.95	108.82	109.48	110.79	109.95	110.55	109.87	110.72	110	110.23	110.12	110.57	110.37	109.64	110.28	108.73	109.33	109.01	110.9	110.06	111.74	108.95	111.15	107.7	110.89	109.24	108.71	109.53	111.59	110.57	109.87	109.6	110.94	109.34	111.27	110.78	108.7	110.72	110.95	108.17	108.62	111.4	110.16	110.97	110.33	109.81
110.77	111.81	110.18	111.01	110.84	111.17	110.19	111.95	110.24	109.8	110.28	111.36	110.42	110.44	111.09	110.68	110.86	108.91	110.01	110.18	110.52	110.72	110.95	111.46	110.31	111.09	110.18	112.05	111.05	109.15	110.4	109.92	112.92	110.49	111.2	110.31	109.44	110.34	109.48	111.72	109.95	109.94	110.46	109.61	109.67	111.36	111.05	110.16	110.23	111.65
100.64	100.27	100.86	99.924	101	100.16	101.25	98.843	100.71	100.01	98.243	99.29	102.15	98.669	101.26	99.346	98.861	99.866	100.84	99.85	99.791	99.893	101.46	99.058	99.257	100.21	99.471	100.05	101.3	100.92	99.747	100.47	101.06	99.246	99.494	101.07	97.543	100.16	101.22	101.25	100.49	97.857	99.419	100.17	100.36	98.999	98.594	98.627	99.216	100.28
111.75	110.44	111.66	110.89	112.92	110.75	111.32	109.74	109.23	113	110.61	111.57	112.07	111.47	110.39	110.52	111.64	112.74	111.33	110.69	112.21	111.3	112.67	109.29	110.88	110.23	109.94	112.2	111.98	110.51	110.75	110.93	110.2	111.53	110.42	111.2	110.4	112.1	111.09	110.86	109.98	110.49	110.47	111.59	111.93	109.87	111.34	111.82	110.87	111.63
106.4	106.23	106.74	107.43	107.42	106.77	106.65	106.63	105.33	105.65	106.26	107.81	105.98	106.43	105.21	105.68	108.2	107.41	106.92	105.93	105.81	107.6	107.13	107.22	106.56	107.68	105.12	105.66	107.35	105.46	107.11	107.16	107.79	106.24	107.04	106.16	106.29	106.85	107.36	106.45	108.56	105.18	107.27	108.43	108.79	105.54	106.45	106.66	107.5	106.59
105.27	105.38	105.45	104.94	102.91	105.18	105.56	105.45	105.13	104.46	104.62	104.93	106.22	105.16	106.1	105.65	105.74	105.6	105.95	106.33	104.39	105.36	104.24	104.87	104.45	105.31	105.28	105.23	107.51	105.97	104.36	106.71	104.96	105.39	104.03	107.29	107.46	105.57	106.03	105.82	107.23	106.74	107.5	106.83	105	105.37	106.67	106.16	104.61	104.24
107.7	106.1	106.47	107.54	106.87	106.7	108.93	107.05	106.55	107.84	107.26	107.86	106.69	105.94	108.03	107.68	107.62	105.81	105.73	106.56	106.53	105.74	107.88	107.64	107.61	108.22	107.6	108.39	108.09	106.88	107.66	105.08	107.08	108.07	106.22	106.6	107.74	107.14	106.67	107.55	105.73	107.19	108.37	107.62	108.17	108.02	106.87	108.67	107.26	109.57
100.15	99.782	99.445	100.64	100.24	99.324	99.957	99.22	99.36	100.05	99.85	99.944	99.026	98.44	100.35	99.196	98.625	100.39	99.281	100.14	99.674	98.79	100.68	99.54	99.951	98.883	100.29	98.107	100.6	101.88	101.67	99.806	99.762	100.19	99.76	99.079	101.18	100.24	100.05	100.3	100.65	100.52	99.055	100.31	100.16	101.16	99.636	100.37	99.559	99.499
104.27	104.6	104.7	104.37	104.33	104.62	103.21	104.05	103.2	104.71	103.86	104.43	102.89	105.74	104.31	103.02	103.49	104.29	103.39	102.78	104.83	103.24	104.58	104.53	103.79	104.36	103.57	103.83	103.95	103.9	104.17	105.3	103.81	104.3	103.93	105.44	103.78	102.58	104.28	104.13	102.88	105.16	104.68	103.45	103.6	104.47	104.71	104.66	103.96	103.29
111.28	109.86	110.27	109.96	109.72	110.82	110.31	110.23	110.12	107.59	109.92	110.27	108.17	108.96	108.86	108.68	112.12	108.25	109.74	109.91	109.37	111.1	110.66	110.92	109.68	110.28	110.23	110.03	110.41	110.44	109	108.88	109.74	110.26	110.27	110.04	110.58	109.42	109.7	110.06	108.93	111.12	110.01	109.42	109.57	109.15	110.7	110.14	111.18	109.55
105.46	105.91	106.22	107.49	104.94	105.49	105.55	104.88	105.73	104.8	105.92	106.43	104.1	103.61	106.07	105.76	105.57	106.01	105.82	105.68	104.39	105	105.2	105.4	103.11	104.99	104.27	105.76	105.46	106.63	105.14	104.14	104.4	104.15	105.09	105.23	105.53	105.87	105.77	104.67	103.61	104.97	106.24	106.98	104.57	103.64	105.91	105.85	107.48	104.48
104.86	105.48	106.85	105.6	106.1	105.25	104.27	105.91	104.96	104.62	106.51	105.9	105.32	102.35	106.22	104.8	105.05	105.49	107.51	105.39	106.1	105.13	106.33	107.03	106.03	106.04	105.98	107.22	106.64	105.24	105.55	105.86	105.42	105.09	106.48	105.9	104.99	104.58	106.1	104.23	106.93	106.66	105.28	106.49	104.77	106.16	104.95	106.51	106.75	105.37
106.59	105.74	106.38	106.1	105.9	104.68	104.66	105.49	103.67	106.96	106.79	106.78	105.22	107.87	106.11	107.11	106.3	105.27	104.33	106.21	105.04	105.82	103.93	105.37	106.03	106.88	106.06	105.27	105.51	104.78	105.44	105.15	106.77	106.64	105.75	106.21	106.17	104.54	105.33	105.58	107.22	106.16	106.35	105.88	105.04	106.82	105.37	106.57	105.66	104.12
108.15	106.7	107.98	106.44	106.12	105.51	106.42	107.34	106.77	107.69	105.76	107.21	105.44	106.45	106.66	107.24	107.8	106.02	106.92	108.01	107.47	105.83	107.36	105.81	107.49	108.24	108.25	106.41	106.97	107.21	107.99	107.79	106.27	108.72	105.96	106.72	108.02	106.7	105.03	106.25	106.57	106.1	107.31	106.59	107.46	107.54	107.24	105.43	107.55	107.04
102.62	100.96	100.92	100.32	99.549	101.23	101	100.46	100.9	100.7	100.67	98.869	99.115	99.664	99.443	100.82	100.99	100.68	101.14	101.39	102.03	102.38	101.89	100.6	100.53	101.3	101.02	100.41	100.71	100.91	101.46	100.15	99.197	100.57	101.74	99.908	101.54	101.57	101.17	100.43	101.2	100.3	101.09	101.03	101.16	100.93	100.59	101.54	100.42	100.73
103.23	104.7	104.04	103.4	104.28	103.55	103.19	103.63	107.22	104.99	104.03	103.72	103.55	103.95	104.68	101.65	104.52	103.87	104.01	103.71	103.59	103.58	102.68	105.42	104.73	104	104.53	105.25	105.63	103.7	103.93	104.78	103.86	104.73	103.21	103.28	104.65	104.89	102.59	105.29	105.43	105.88	105.37	102.26	103.26	104.44	105.46	105.89	105.24	103.6
110.81	112.99	113.02	112.39	112.34	110.59	111.73	111.48	112.92	111.86	111.13	112.86	112.66	113.61	112.14	110.67	112.68	111.96	111.17	112.6	112.02	112.25	111.45	111.51	113.34	112.65	112.76	113.29	112.1	110.9	113.05	112.26	111.35	113.38	114.31	111.51	111.81	112.34	112.39	111.93	113.04	111.05	111.72	112.15	111.64	111.33	113.35	112.51	110.86	112.55
101.09	99.36	100.41	99.43	101.35	99.077	99.395	100.83	99.849	99.487	99.264	100.17	98.978	100.21	99.355	100.7	99.643	101.17	100.47	99.77	99.455	101.04	100.8	98.406	100.02	100.62	100.9	100.61	100.1	97.988	100.25	99.811	100.24	100.27	99.513	99.096	97.325	98.548	99.103	99.204	101.78	101.63	99.134	100.39	102.07	100.19	100.13	99.807	98.043	101.37
107.1	105.66	105.96	106.05	106.91	106.23	106.95	105.49	105.75	107.41	105.93	106.52	105.87	105.33	106	106.14	105.53	104.69	106.61	106.28	105.92	105.15	106.29	105.48	105.43	105.09	105.87	105.75	106.46	104.45	106.29	105.16	105.65	105.11	106.31	104.96	106.36	105.17	106.48	106.12	105.24	106.8	103.78	105.49	106.48	107.21	104.74	105.53	106.11	105.28
109.93	110.82	110.33	109.26	109	110.11	110.64	107.63	110.25	111.62	111.36	110.26	110.17	110.53	111.45	110.49	110.04	111.07	109.03	109.4	110.68	110.44	109.78	110.19	109.96	110.97	109.17	108.54	111.29	109.78	110.01	110.18	111.7	110.24	109.68	111.24	109.42	109.4	110.28	110.14	109.63	110.07	108.94	110.92	110.21	110.6	109.29	110.6	110.39	108.55
98.823	99.676	100.16	99.883	102.51	99.551	100.57	98.923	99.453	100.87	99.663	100.62	100.51	101.29	100.86	99.444	98.86	100.29	100.31	100.24	101.84	99.483	99.672	100.73	99.571	100.48	101.19	99.828	102.75	99.187	101.09	98.993	98.856	99.954	102.02	99.422	100	101.82	101.51	102.81	100.25	99.981	100.88	99.775	99.349	100.46	99.219	100.17	100.55	101.17
102.29	101.69	100.11	101.08	100.66	100.55	100.2	99.555	99.784	100.83	100.86	101.66	100.67	101.27	100.87	101.27	99.8	100.26	101.23	98.896	99.831	100.01	101.32	100.15	100.87	100.49	102.33	101.97	100.08	99.995	101.23	101.02	101.14	100.16	99.5	100.72	100.49	100.3	101.45	100.42	100.33	101.63	101.02	101.83	101.11	101.1	102.83	101.05	100.52	100.9
107.45	106.83	105.47	106.42	106.93	108.18	106.25	106.51	104.63	105.34	106.18	107.73	105.98	106.38	106.65	105.8	106.38	105.64	106.6	105.92	106.62	106.28	108.05	106.37	107.7	106.29	105.5	107.06	105.26	106.51	107.02	106.65	107.09	107.05	106.57	104.49	105.89	106.28	107.34	105.99	106.5	106.5	106.17	105.65	106.36	106.2	106.52	106.84	105.48	106.99
106.25	105.32	104.54	105.79	106.75	107.55	107.1	106.37	108.32	106.47	106.03	106	106.77	106.57	104.79	106.37	105.74	106.09	106.15	107.28	106.91	105.99	107.81	106.34	108.53	106.22	105.35	106.91	105.39	106.91	105.22	105.36	107.02	108.16	105.88	107.46	106.51	105.82	106.71	106.69	106.89	105.91	107.3	107.03	105.35	105.7	106.44	108.62	107.32	106.77
113.14	109.96	112.15	112.48	112.74	110.68	112.56	112.1	111.63	112.81	112.29	112.43	111.06	112.17	113.38	111.74	111.33	112.75	111.39	113.22	112.11	112.36	109.81	112.92	111.22	112.3	111.68	111.87	111.63	111.08	112.66	111.99	112.23	110.38	112.26	112.45	114.01	111.81	111.79	112.44	112.57	110.88	111.68	112.5	111.39	111.39	109.52	113.29	112.6	110.59
106.23	105.37	107.11	105.03	106.81	105.57	106.06	106.67	106.09	104.46	105.64	104.79	104.86	103.33	105.43	106.93	106.05	104.9	105.05	105.16	105.88	105.14	106.62	106.46	106.12	104.46	105.17	103.94	104.46	105.19	106.15	104.11	104.66	105.89	106.6	105	105.61	106.02	105.41	105.92	104.75	106.37	106.36	105.84	104.73	105.38	104.67	106.71	104.76	106.83
110.09	112.14	111.14	113.75	111.95	111.14	111.11	111.94	110.68	112.51	111.94	110.88	111	113.14	111.8	111.6	111.68	111.43	112.65	111.43	111.83	111	111.88	110.53	112.44	110.97	110.79	114.04	111.85	110.78	112.54	111.41	112.54	111.79	111.63	112.34	112.35	113.04	111.55	111.78	114.09	112.69	112.67	110.96	111.5	109.9	113.12	111.24	109.11	111.36
105.38	105.09	105.12	107.38	105.74	105.63	105.11	105.47	105.48	105.57	105.19	107.04	107.4	105.85	106.35	105.46	105.65	104.56	106.34	106.56	107.3	105.4	104.42	106.61	105.49	106.42	106.07	106.51	107.33	107.26	105.49	105.97	107.07	105.72	106.39	105.43	105.22	105.61	107.46	106.35	108.46	107.8	106.72	106.9	105.42	107.01	106.09	107.08	106.63	105.18
107.23	104.48	104.57	103.93	105.88	103.94	105.99	104.35	104.77	106.01	104.71	104.81	105.03	104.09	105.66	106.25	103.62	105.55	106.07	106.84	102.12	105.87	106.65	105.74	105.21	104.21	105.18	105.02	106.14	105.52	105.7	106.15	105.65	105.02	104.38	104.95	106.07	107.1	105.55	105.3	107.23	105.75	105.14	105.28	106.32	105.51	105.04	105.69	105.75	105.18
116.53	117.37	117.91	116.88	117.64	116.49	117.82	118.51	118.55	116.7	116.42	118.27	117.88	117.97	117.1	117.39	118.12	118.6	117.83	117.64	114.4	118.34	118.88	118.36	119.37	118.33	116.41	117.68	117.21	117.14	119.16	114.69	117.37	118.5	117.82	118.11	117.64	116.87	118.43	117.12	118.31	117.75	118.64	117.45	118.87	118.37	116.71	117.44	117.78	116.97
102.97	105.72	104.38	105.15	104	103.61	103.41	103.38	103.48	103.45	103.53	105.15	104.93	104.51	103.17	103.48	103.22	106.3	102.8	103.62	104.93	106.66	102.38	105.26	104.19	103.47	104.88	102.81	104.55	103.12	103.79	106.05	103.44	103.26	104.93	102.15	102.77	103.01	103.32	104.41	104.66	104.48	105.26	105.82	103.45	104.7	104.13	104.6	104.57	105.55
105.45	106.58	105.87	105.87	105.43	104.87	105.47	104.84	105.72	105.62	104.73	106.56	106.8	106.22	105.45	105.7	108.67	106.1	104.65	106.8	105.46	106.79	104.27	106.38	105.78	105.94	106.78	106.33	105.68	106.96	106.79	105.68	105.92	105.6	105.63	104.45	103.67	104.66	106.34	107.05	105.2	106.15	106.26	106.03	105.7	105.08	106.15	106.24	105.84	104.49
112.4	112.61	110.65	110.54	112.85	113.18	112.93	111.25	113.63	111.21	112.39	111.73	110.28	113.09	112.66	112.94	111.85	112.1	112.63	110.98	111.66	112.86	113.7	112.12	111.88	111.53	111.12	110.38	110.94	110.47	111.8	111.15	111.96	112.48	110.99	111.91	111.09	111.09	111.77	111.25	111.2	111.09	113.09	110.49	112.18	110.76	111.29	112.15	113.39	112.36
106.03	104.59	105.14	105.09	105.91	105.89	105.84	104.8	105.31	104.64	104.6	106.13	105.83	105.33	103.96	105.87	104.84	104.77	104.53	105.39	106.31	106.29	107.04	105.87	106.04	105.9	101.9	105.82	104.52	105.3	104.96	105.89	105.01	105.1	106.14	104.3	105.28	105.82	104.7	106.15	104.27	105.45	105.86	104.42	106.02	105.46	104.51	105.75	106.26	104.32
112.53	111.31	110.86	110.64	110.5	110.48	113.36	110.91	112.1	110.86	111.14	111.88	111.06	111.65	112.4	111.95	110.67	111.15	111.92	109.76	111.64	110.54	110.85	111.99	111.51	110.64	112.76	111.34	111.23	111.01	111.09	110.35	111.84	111.53	111.04	111.32	110.07	113.56	111.73	111.65	111.15	111.31	111.82	111.71	112.08	112.15	112.06	108.66	111.29	111
113.69	112.54	113.11	113.85	112.41	112.73	111.63	112.71	112.33	112.51	111.44	112.77	113.61	111.58	112.65	111.19	113.91	113.21	112.96	114.06	112.82	112.57	112.65	113.11	110.87	113.4	112.75	112.95	112.23	112.84	113.59	113.72	112.06	113.43	112.33	112.55	112.41	113.61	113.98	112.19	112.38	112.38	111.57	112.87	112.44	112.44	113.25	112.81	112.47	112.66
111.07	111.85	110.76	110.06	108.79	110.63	109.91	110.93	110.99	111.25	110.58	112.26	110.2	111.91	111.61	111.74	110.98	109.96	112.22	111.75	111	113.12	110.21	111.25	111.46	110.96	110.14	111.1	110.77	110.95	107.27	109.97	110.83	111.16	111.79	110.01	110.95	110.97	110.68	110.61	110.03	111.74	110.75	111.45	112.36	108.56	111.63	112.13	109.29	111.43
106.3	105	106.91	106.82	106.75	105.61	106.08	103.89	104.57	105.14	105.72	104.05	105.1	105.45	104.68	105.14	103.16	104.97	105.36	104.88	106.38	106.3	108.07	103.69	106.04	107.05	105.78	105.75	105.03	104.53	106.15	106.2	104.87	105.46	106.18	106.54	106.34	106.77	104.24	106.31	104.84	106.43	106.03	106.76	104.12	104.63	105.21	105.66	105.54	105.33
108.41	108.17	106.69	108.06	106.97	107.91	104.99	106.3	107.22	107.01	107.14	107.12	108.01	108.19	105.88	106.45	107.65	107.25	107.91	106.05	106.73	108.15	105.93	108.55	106.44	106.36	106.4	107.96	106.68	105.42	106.91	107.21	106.8	106.76	107.66	105.57	107.39	107.93	106.07	107.95	105.6	108.22	106.27	107.15	107.88	107.19	106.75	107.73	108.01	106.49
106.15	104.88	105.1	106.6	106.19	107	106.15	105.43	105.07	103.95	105.72	104.98	105.27	104.63	105.86	105.11	105.29	104.92	105.85	105.66	105.5	106.23	104.32	106.9	106.27	104.53	105.83	106.65	103.4	104.35	104.7	105.37	104.69	107.64	105.97	106	106.18	106.43	105.34	107.16	105.94	106.24	104.45	103.8	106.21	105.5	105.2	105.1	105.18	104.25
112.35	112.74	112.54	113.64	112.59	111.55	113.05	113.19	111.96	113.54	112.54	112.49	112.69	114.17	113.85	112.91	111.09	113.15	113.31	112.54	110.86	113.15	113.29	112.92	112.86	113.04	112.54	111.53	113.31	113.61	112.18	112.31	112.39	111.01	112.88	113.65	112.17	112.21	114.93	113.89	112.55	112.13	112.31	112.08	113.54	112.4	112.23	112.42	112.96	113.5
104.29	103.22	104.16	104.4	103.65	104.35	103.48	104.81	104.95	105.41	104.36	104.98	104.07	104.58	102.59	104.3	104.62	102.38	103.84	104.22	105.04	103.3	104.66	103.41	104.21	104.03	103.82	102.9	104.63	103.66	103	104.01	104.39	104.12	103.97	104.11	104.73	102.59	104.49	104.1	104.71	103.88	106.37	104.18	104.39	106	103.96	103.95	102.8	103.91
101.17	101.83	100.91	101.3	99.96	101.01	100.83	100.56	99.715	100.16	99.99	99.833	100.15	99.987	101.85	101.67	100.68	101.05	100.82	99.992	100.81	100.63	99.912	101.58	101.58	100.35	100.56	101.06	99.134	101.19	101	101.71	101.93	101.04	99.458	100.5	99.887	100.11	102.79	100.55	99.872	101.11	101.06	101.68	101.27	99.676	100.35	100.66	101.33	100.18
104.02	104.76	106.69	106.87	104.18	106.03	105.96	105.59	105.69	104.89	106.84	106.53	104.43	104.87	103.59	105.93	106.35	105.11	107.15	107.22	104.51	106.3	106.2	106.06	106.01	106.71	107.96	105.64	107.32	105.5	105.22	105.02	107.36	105.2	105.11	105.98	104.83	104.06	107.94	105.28	105.91	105.94	105.45	104.63	107	106.13	104.08	105.13	104.98	105.06
105.96	104.78	107.35	105.42	106.73	105.71	104.52	106.53	106.69	105.88	105.82	105.55	105.63	106.03	106.51	107.08	105.07	104.98	106.24	104.37	105.5	105	105.36	105.52	105.78	106.24	106.75	105.17	105.01	105.68	105.61	105.81	105.18	105.89	105.4	106.01	105.11	105.42	106.7	105.24	106.64	105.73	105.57	105.03	105.43	105.83	105.92	105.17	106.22	106.95
105.01	104.22	103.5	104.61	103.93	103.13	104.06	103	104.14	105.15	105.27	103.35	104.01	104.56	102.55	104.13	105.38	102.9	104.77	104.45	104.08	103.77	102.96	105.02	103.68	103.68	104.37	103.32	104.93	104.46	105.87	104.5	106.08	106.76	103.44	105.02	103.32	103.5	104.58	104.42	103.44	104.69	105.43	104.09	103.64	103.81	103.6	104.61	104.19	104.34
106.92	107.23	106.92	107.86	106.26	106.03	104.5	105.77	105.99	105.59	106.17	107.65	104.39	105.96	106.56	106.48	105.01	106.58	106.06	106.46	106.4	104.96	104.88	106.36	104.99	105.71	106.09	107.07	106.42	105.54	107.02	106.58	105.6	106.99	108.03	105.23	105.82	105.36	106.23	106.39	106.2	105.87	106.96	106.9	106.87	106.04	106.09	106.69	107.45	105.84
107.02	104.91	105.78	106.36	104.72	105.41	104.84	104.92	105.2	104.82	104.86	105.92	105.56	105.14	105.73	106.45	105.62	104.36	105.3	106.94	103.92	104.98	105.56	104.64	105.13	105.33	107.49	106.11	104.61	106.61	105.65	104.4	104.42	105.34	105.18	106.53	105.79	106.73	107.24	107.45	105.67	106.35	106.35	105.58	105.22	105.34	104.69	106.05	105.16	106.5
105.43	104.26	107.81	108.99	106.46	108.59	106.89	106.58	104.36	105.33	105.24	106.14	106.14	105.89	106.6	106.27	106.62	106.35	106.36	104.58	105.96	104.33	105.96	105.67	105.51	106.09	106.78	107.26	107.45	105.48	106.49	106.79	105.59	107.09	106.53	105.42	107.84	105.31	107.63	105.38	105.73	106.55	105.63	107.2	105.82	106.13	108.12	106.17	106.64	106.54
111.33	108.86	111.38	112.29	111.74	112.12	110.97	112.32	112.06	113.22	111.63	112.51	109.99	110.77	111.15	112.81	110.5	111.75	110.21	112.2	113.41	111.47	112.9	110.72	110.72	112.86	112.43	109.95	112.26	110.76	110.77	111.56	110.92	110.41	111.64	111.51	112.67	110.49	110.3	111.65	111.57	112.57	114.44	111.1	111.82	110.98	111.05	112.4	112.35	112.22
99.564	100.06	101.51	100.08	101.61	101.08	99.026	101.26	97.588	98.703	98.416	100.44	98.164	99.269	99.091	98.95	101.22	99.84	98.811	101.06	101.62	101.79	100.41	99.645	99.385	99.672	98.754	99.119	99.913	100.69	99.88	98.106	98.566	99.251	99.908	100.09	98.742	99.261	101.22	99.744	100.41	99.569	99.698	99.282	99.265	100.38	100.33	99.904	99.134	99.834
105.58	106.25	106.33	105.43	105.3	105.57	104.02	104.94	107.05	106.64	105	105.81	105.53	105.41	105.3	105.91	105	106.54	106.06	106.84	106.32	105.22	105.64	106.36	107.6	106.13	104.72	106.17	106.95	106.14	106.95	106.53	104.87	106	106.88	105.08	105.64	106.39	106.09	106	106.36	105.5	105.25	105.07	104.66	105.77	105.72	106.26	106	105.93
98.961	99.211	100.85	98.905	99.162	100.28	99.449	99.961	100.28	99.586	99.852	99.013	100.65	100.43	99.961	97.944	99.594	98.961	99.901	100.31	98.941	100.57	100.11	100.05	100.44	99.558	99.273	101.97	100.55	99.927	100.15	98.796	98.883	98.561	100.44	101.49	100.63	100.85	98.879	101	98.489	99.278	99.328	99.752	100.05	99.739	99.981	99.499	99.966	99.778
110.11	110.3	111.1	112.66	110.62	111.77	111.79	111.18	110.57	110.83	110.79	111.27	110.01	110.41	108.83	109.69	110.83	111.72	111.46	111.31	110.57	110.26	111.26	110.56	110.65	112.53	111.28	110.18	109.81	112.69	112.39	111.92	110.93	110.77	109.26	111	110.98	111.49	111.22	111.17	109.97	110.61	111.44	110.89	110.48	111.25	112.97	111.8	110.44	109.28
99.972	101.01	101.77	100.84	100.89	100.09	100.1	100.72	100.85	100.23	98.957	100.95	100.82	103.07	101.23	100.68	100.74	101.23	100.97	99.258	100.76	101.08	101.29	101.41	100.85	102.26	101.7	99.973	100.67	103.06	99.581	100.7	101.4	100.67	101.89	101.82	101.86	99.755	100.87	99.266	100.86	100.02	101.29	100.39	101.52	99.942	101.1	101.41	102.09	102.13
111.33	111.71	111.56	112.08	112.1	111.41	112.11	111.64	110.7	110.98	111.22	112.01	111.37	112.33	112.08	110.4	113.11	112.42	110.98	112.59	110.34	112.89	111.84	111.17	111.77	111.9	112.49	112.48	109.88	113.17	112.46	111.88	112.21	110	111.99	112.14	110.79	112.05	111.11	111.83	111.73	111.45	111.13	111.84	112.23	111.66	110.99	110.99	112.6	111.72
100.09	98.828	99.3	100.58	100.52	99.143	99.174	99.283	100.51	99.611	99.702	99.442	99.259	99.397	100.28	100.41	98.999	101.22	99.633	99.657	100.03	100.36	100.06	99.352	99.61	100.34	99.344	100.19	99.748	99.427	98.883	100.84	99.728	100.4	100.87	100.63	98.885	98.415	99.878	98.896	99.327	99.049	99.37	100.39	99.156	99.948	98.428	98.846	100.77	102.37
117.81	117.78	117.59	116.5	117.22	117.88	117.84	117.02	118.13	116.72	117.49	117.17	116.25	118.11	116.57	116.51	120.21	118.36	116.27	117.76	118.29	116.98	116.98	116.61	117.07	118.15	117.15	118.2	116.84	118.52	116.94	116.46	116.8	116.03	118.57	118.1	117.11	118.03	117.93	117.18	118.68	116.89	117.76	118.59	118.11	117.44	118.56	117.88	116.57	118.27
107.01	105.56	105.82	106.84	105.26	105.27	105.44	105.55	105.33	106.79	106.18	104.98	105.32	105.73	103.62	107.11	105.24	106.39	105.19	105.14	105.86	104.89	106.67	107.3	104.61	107.51	107.59	105.5	106.15	104.91	105.68	105.27	105.63	103.44	106.21	106.15	103.12	105.51	106.03	105.84	106.52	105.92	104.59	105.97	104.18	107.35	105.59	105.37	105.31	105.85
107.59	106.56	104.61	104.5	104.17	105.19	105.79	104.47	104.16	104.82	106.37	104.85	103.19	104.63	105.29	104.22	105.16	105.76	105.9	103.86	104.02	103.29	105.62	105.71	105.35	105.11	104.98	104.02	106	105.54	105.02	105.09	106.36	105.84	104.42	105.1	106.37	105.89	106.04	105.63	106.73	104.62	105.87	106	107.21	104.73	103.82	105.82	104.12	104.97
110.8	112.19	111.4	110.69	111.39	111.21	112.76	111.78	109.48	109.75	111.27	110.58	111.4	111.86	111.1	109.83	110.56	111.19	112.14	111.53	110.72	110.68	111.55	111.94	110.55	111.8	110.93	112.02	110.64	110.97	111.04	110.5	109.68	110.49	111.13	110.94	111.39	113.3	110.57	110.27	111.74	109.57	109.69	112.76	111.61	112.37	112.58	111.39	111.13	111.69
106.91	108.27	107.21	106.5	108.48	106.15	106.71	107.12	107.13	107.63	108.12	106.32	106.3	105.61	106.87	107.56	106.11	107.05	105.78	107.09	107.37	106.36	108.39	108.02	107.9	108.63	108.21	105.44	106.61	106.67	105.7	106.21	105.81	106.55	108.41	107.01	105.63	107.52	106.39	106.24	104.37	105.58	106.11	107.15	106.26	105.8	106.14	106.65	105.94	106.22
105.81	104.58	103.14	103.56	104	104.85	104.19	104.13	105.51	104.64	103.08	104.32	106.61	102.33	105.43	106.63	103.55	102.62	104.45	105.79	106.04	103.32	105.03	105.72	105.34	103.13	104.92	103.95	103.98	104.46	105.91	105.53	103.8	105.16	105.52	104.93	105.68	105.84	104.03	104.93	103.49	103.63	103.66	103.67	104	106.99	104.47	104.81	103.05	102.87
105.11	105.08	103.28	104.45	105.15	103.33	104.13	104.44	105.14	105.04	104.69	106.71	105.07	103.86	104.48	103.58	103.94	104.4	104.44	105.53	105.76	105.38	105.42	103.76	105.05	104.17	104.43	105.54	104.12	104.36	103.22	103.53	103.13	105.61	103.86	103.91	104.87	103.96	105.43	104.78	104.55	104.5	105.34	103.94	103.86	103.75	104.9	105.14	105.82	104.22
109.32	109.82	110.18	109.42	111.15	109.87	110.89	109.28	110.37	109.32	108.33	109.83	110.46	109.99	109.47	108.62	110.04	107.62	109.13	110.13	109.04	108.31	109.3	110.47	109.56	109.91	109.96	109.48	109.71	109.64	110.19	111.74	109.81	109.24	110.81	109.97	109.37	107.82	109.13	109.98	109.45	110.75	109	111.74	109.32	109.83	109.98	110.34	109.12	110.37
110.71	111.3	111.92	112.42	111.53	110.41	111.5	111.69	112.29	111.23	111.11	112.89	111.64	111.68	111.63	111.55	111.92	110.86	111.81	110.83	111.51	111.87	112.23	112.65	111.5	111.36	113.56	111.68	111.13	112.21	112.07	110.76	112.1	111.81	110.91	111.42	111.62	111.69	111.7	112.04	112.33	112.67	111.88	111.56	111.48	111.31	112.98	110.97	110.34	112.25
106.17	104.89	106.2	106.63	104.69	105.7	105.31	105.75	105.76	104.53	105.91	105.68	106.22	106.11	107.43	105.75	105	105.66	106.55	105.29	106.21	105.65	106.59	105.93	105.91	105.13	104.16	106.32	105.02	105.66	105.69	105.63	104.93	106.47	105.75	106.14	105.29	105.49	105.84	105.54	104.4	105.42	105.95	106.91	105.12	104.47	104.52	104.22	105.59	105.98
104.33	105.54	104.8	105.86	105.57	105.78	105.82	105.41	106.18	104.97	105.11	105.94	105.7	104.9	104.3	104.84	103.83	105.65	106.93	105.74	105.03	105.79	107.62	105.4	105.05	107.8	106.23	104.64	105.29	105.83	107.24	106.32	105.1	105.26	104.65	105.12	104.6	106.03	105.58	104.24	105.55	105.45	105.98	105.95	106.18	105.41	105.09	104.84	106.01	105.07
119	117.84	117.26	117.36	114.95	116.73	119.37	118.37	118.34	116.59	117.68	118.58	117.17	118.08	117.56	118.72	118.45	116.82	118.55	117.69	116.87	117.35	117.18	115.27	118.07	116.05	120.12	117.56	118.7	117.53	118.56	117.29	118.65	118.13	117.09	118.09	116.18	117.55	118.47	115.66	118.02	117.66	118.67	117.44	117.29	116.79	117.71	115.4	117.92	116.88
105.87	104.99	104.92	105.13	105.83	104.66	105.92	104.62	106.11	105.03	106.99	106.55	105.34	104.51	106.42	105.68	105.46	105.38	106.17	105.43	104.91	105.83	104.39	106.16	105.87	105.51	105.64	102.39	105.54	104.6	105.43	105.52	105.46	105.68	105.31	105.57	107.22	104.86	104.67	105.67	106.18	105.21	105.03	107.16	106.12	105.74	105.85	104.34	104.19	104.8
111.6	111.57	111.09	112.34	111.82	111.63	110.23	110.36	110.12	112.6	111.16	110.55	112.14	111.01	111.63	111.03	111.42	111.06	111.61	111.49	111.52	110.75	110.04	111.59	110.93	110.68	112.65	113.02	110.97	110.81	110.52	110.26	111.46	110.97	111.76	109.65	109.83	111.05	113.32	111.12	111.5	111.59	111.99	109.96	113.32	110.95	111.87	112.16	111.28	111.64
104.4	105.45	103.83	105.59	103.12	106.58	104.77	104.77	104.51	105.26	105.98	106.83	106.17	105.06	104.94	104.6	104.09	103.83	103.95	105.41	104.87	105.49	104.6	104.59	106.3	105.09	106.5	105.48	105.63	106.59	106.53	105.04	105.68	104.63	105.43	105.62	104.07	104.5	106.08	106.57	106.08	104.82	106.65	105.11	105.79	105.26	105.12	103.87	106	104.75
98.662	100.23	100.19	100.32	100.07	100.43	99.849	99.987	100.03	100.09	100.17	98.924	97.872	100.7	100.87	99.912	100.18	100.78	99.842	101.82	100.62	100.64	99.562	101.81	99.98	100.16	101.54	100.49	99.604	100.11	100.69	100.92	99.503	100.94	100.26	100.33	101.22	99.315	100.1	100.14	100.12	101.83	100.94	99.077	100.24	100.12	99.582	100.69	99.796	99.754
111.73	113.3	113.97	112.33	113.44	113.87	111.88	112.64	113.65	113.34	113.95	112.66	113.5	112.97	113.06	113.2	112.66	113.86	112.57	112.87	113.33	112.52	113.24	112.6	113.16	112.12	111.42	112.29	112.95	112.8	114.43	112.48	111.13	113.01	111.85	112.01	114.29	113.85	112.5	113.2	112.57	112.71	111.68	111.27	112.99	113.39	114.77	111.42	111.78	114.07
98.66	99.59	98.845	98.882	98.877	99.816	99.128	99.567	98.679	100.49	100.59	99.954	100.09	100.45	100.24	99.165	99.89	100.2	97.551	100.3	101.13	98.87	98.69	100.76	99.541	98.95	99.325	99.998	99.313	100.84	99.905	98.757	99.675	100.03	98.977	100.2	99.176	99.959	100.61	99.287	100.16	101.15	99.228	98.955	100.74	100.45	100.78	99.167	99.72	101.1
111.84	111.46	111.08	110.58	111.08	109.79	111.74	111.9	111.6	110.12	111.62	111.92	111.33	111.19	110.35	110.8	110.36	111.86	112.04	110.65	110.92	111.29	110.35	111.08	109.91	112.58	111.94	111.14	110.77	110.39	111.64	108.82	111.75	112.86	111.77	110.72	111.33	112.95	110.8	110.37	111.98	110.7	110.95	111.8	111.4	109.99	111.41	111.04	110.99	109.7
106.76	106.34	105.4	106.62	107.08	105.83	106.53	106.95	104.51	105.81	105.32	106.31	106.93	107.73	106.2	105.31	104.7	107.53	105.21	104.81	106.6	106.5	107.75	105.24	107.5	106.74	106.19	107.92	106.57	106.24	107.72	106.64	106.4	106.46	106.52	107.11	106.66	104.98	107.14	107.55	107.83	105.61	106.21	107.13	106.11	106.6	107.79	105.72	107.38	105.92
107.91	106.89	105.95	106.93	107	106.5	105.73	106.61	106.19	104.53	105.97	106.69	105.66	104.74	106.4	108.42	105.98	106.57	105.21	107.22	105.52	106.63	107.33	105.69	107.93	106.82	108.23	106.56	105.51	106.87	105.62	106.07	107.88	107.69	107.35	105.01	106.5	106.35	107.23	105.24	105.79	107.37	105.64	107.09	105.46	106.55	107.82	106.7	106.29	105.33
106.3	104.54	104.35	104.64	104.07	105.73	105.33	104.58	103.37	103.81	104.47	103.6	105.45	105.42	104.27	105.79	103.12	104.4	104.07	103.58	104.54	103.77	104.5	105.34	104.62	106.08	103.77	104.47	105.71	105.47	102.47	106.11	102.9	103.88	105.03	105.48	104.67	104.45	105.57	105.08	104.01	103.66	105.49	103.2	105.04	105.66	104.16	103.51	103.82	104.2
104.15	103.54	104.39	105.48	103.82	104.45	104.32	103.08	104.39	102.64	102.8	101.98	103.81	105.59	105	103.95	103.37	104.62	103.25	104.63	103.98	103.09	105.29	104.12	103.72	105.45	104.61	106.01	103.12	102.94	104.99	105.48	103.2	102.4	104.46	104.63	104.31	103.15	104.21	104.71	105.06	102.61	104.33	104.29	103.86	103.26	104.93	104.43	104.5	102.43
99.228	100.87	102.13	100.67	100.65	101.88	102.11	99.713	99.686	101.12	101.25	98.296	100.27	102.87	100.67	99.986	100.79	100.94	100.73	100.67	99.264	99.288	101.72	100.69	100.65	100.55	100.84	101.33	100.18	101.13	99.555	100.72	99.893	101.8	100.66	102.36	100.88	99.597	100.04	100.94	100.79	99.385	99.459	101.03	100.15	100.6	100.58	99.172	101.69	99.804
107.2	107.67	108.28	107.6	107.85	107.83	106.95	107.31	107.53	105.86	107.5	108.04	107.26	107.62	106.49	107.8	107.52	106.5	105.81	105.39	107.38	105.73	107.26	107.45	107.77	106.77	106.88	106.37	107.22	107.33	108.18	107.7	107.95	106.74	107.19	107.35	106.95	107.9	106.65	108.25	106.75	107.17	107	107.54	107.88	106.83	106.85	106.81	107.19	106.65
105.25	106.15	106.38	105.02	106.93	105.86	108.03	106.67	105.76	105.17	106.31	106.68	107	106.7	107.1	106.8	106.04	104.8	106.3	105.89	104.79	107.69	106.35	103.96	106.16	106.56	105.8	105.17	104.65	106.25	106.67	107.68	105.98	105.66	105.82	106.29	105.07	106.38	106.37	106.05	104.61	108.34	106.58	105.46	106.75	105.47	106.07	105.84	106.02	106.37
107.05	105.74	107.01	106.65	105.85	107.35	106.31	106.61	106.1	106.36	106.7	105.02	107.02	106.87	106.36	104.16	106.28	105.18	107.05	106.5	103.25	107.71	105.55	104.51	105.48	108.14	107.19	106.25	106.58	106.85	105.41	104.92	107.21	105.45	105.62	106.17	106.56	106.84	107.85	105.46	104.61	106.12	105.36	105.78	106.78	106.21	106.95	105.28	107.59	104.24
118	117.41	117.15	117.43	118.16	117.89	117.13	119.24	118.41	117.19	117.53	116.26	117.83	118.55	117.16	117.99	116.33	117.67	116.9	118.2	116.55	118.05	118.64	116.88	118.7	118.3	119.31	119.16	119.44	118.28	117.6	118.17	118.04	116.7	116.06	116.54	117.36	117.85	118.32	118.27	116.98	118.26	117.03	118.45	117.41	116.19	117.47	117.56	116.84	118.67
111.4	111.21	111.05	111.54	110.66	111.54	110.9	111.53	111.24	111.97	111.45	111.73	112.39	112.15	110.68	110.35	111.13	110.86	111.86	112.75	110.44	112.05	112.13	112.49	110.52	111.96	110.46	110.31	111.45	111.33	112.21	110.5	111.5	111.26	112.25	110.65	112.19	111.67	111.63	110.52	109.83	109.31	110.48	110.24	110.82	112.5	110.37	110.78	111.6	110.82
111.61	109.16	112.47	110.54	112.66	111.31	110.96	110.83	111.94	112.12	113.29	112.35	110.61	112.16	110.76	110	111.35	111.01	110.51	111.79	111.2	111.46	111.54	110.92	111.06	111.22	110.92	111.38	111.26	111.71	112.08	112.33	112.62	111.13	111.55	110.6	113.21	112.78	111.61	110.95	111.92	109.92	112.02	112.56	109.6	113.09	110.37	111.27	110.34	111.63
103.54	104.08	104.5	104.79	106.45	103.9	104.08	104.78	105.05	105.29	106.13	103.32	103.57	106.87	105.23	104.57	103.6	102.66	106.27	104.71	105.46	105.15	104.09	105.11	103.59	105.37	104.24	104.96	104.18	105.42	103.05	105.51	103.17	105.75	104.68	102.23	104.39	104.8	105.58	103.2	104.9	105.28	104.92	104.82	105.31	105.05	103.29	104.89	106.07	106.34
104.61	105.29	105.43	104.72	105.53	106.01	105.35	103.91	103.87	104.43	103.7	105.56	105.05	104.84	104.86	106.64	104.79	104.21	104.94	104.14	104.51	105.16	105.75	104.13	105.13	105.82	103.98	105.59	105.44	105.55	104.55	105.01	106.16	106.39	105.2	106.78	105.45	104.92	104.94	104.05	104.48	106.28	105.88	104.76	105.99	105.61	104.55	105.5	105.72	104.95
106.51	106.88	105.07	106.1	104.94	107.29	105.21	107.09	106	106.01	106.08	105.85	105.85	107.34	106.62	105.06	106.58	105.9	104.86	105.41	107.37	106.63	106.61	104.66	106.5	107.21	105.86	107.85	105.91	107.03	107.14	106.25	106.65	104.97	105.91	104.17	106.53	105.1	106.05	107.09	106.55	104.23	106.33	106.03	105.8	106.88	106.03	104.91	107.88	104.82
105.6	105.78	106.61	106.62	106.69	107.1	105.46	106.71	105.16	106.65	105.87	106.9	106.69	107.13	105.95	107.17	107.05	106.86	106.91	105.39	107.04	106.83	107.53	106.96	106.18	107.73	106.23	106.85	105.72	106.65	105.24	105.49	104.98	104.08	105.14	105.7	105.54	104.74	105.36	104.92	104.7	108.17	105.11	106.76	105.62	107.58	105.7	107.16	106.01	105.02
99.97	101.79	99.095	100.18	99.3	99.257	101.4	98.879	99.3	100.66	102.02	99.476	100.24	99.148	101.3	100.45	99.679	98.798	100.17	100.16	98.876	99.367	99.195	99.79	99.378	98.641	99.772	98.812	100.54	100.4	99.67	99.491	99.054	99.524	98.958	100.25	99.832	98.913	98.654	99.309	99.711	100.01	99.163	100.06	99.423	98.084	100.64	100.14	101.18	99.589
112.09	112.04	113.85	115.37	112.51	113.44	110.91	112.71	113.14	111.54	111.9	113.79	114.77	111.52	113.22	113.49	112.09	111.18	112.07	112.97	115.09	113.73	113.03	111.6	113.91	113.61	111.6	113.15	113.83	113.08	111.69	112.43	111.6	113.86	113.42	113.39	112.45	112.2	112.66	111.57	112.02	112.74	112.35	114.47	113.49	111.9	112.52	113.59	113.65	111.28
100.91	102.55	100.31	100.94	100.87	100.69	99.612	99.711	98.673	99.439	100.42	100.29	100.11	101.73	99.529	98.728	100.56	99.883	99.739	99.69	101.02	101.06	102.32	100.66	100.54	99.107	100.38	100.52	99.869	100.07	98.9	99.885	100.16	99.965	100.37	100.22	99.622	99.735	99.859	101.2	100.49	100.68	100.56	101.32	98.365	98.534	98.268	99.98	100.32	99.699
110.93	110.97	112.86	110.62	112.67	111.96	112.41	110.15	111.21	111.07	110.43	110.29	112.43	111.61	113.13	112.07	110.98	110.79	110.93	110.31	111.93	111.83	113.33	113.95	112.5	112.07	111.28	111.55	113.18	111.29	111.86	110.7	110.8	112.98	111.63	111.44	111.34	111.25	112.38	112.36	110.59	113.02	111.47	110.54	112.3	111.27	112.14	111.68	111.64	113.2
100.52	98.893	99.293	98.695	99.404	99.851	99.112	99.943	100.02	98.016	98.444	99.784	99.414	100.79	99.904	98.905	100.52	99.379	99.282	98.83	100.86	100.47	101.21	99.67	99.05	98.438	99.008	98.516	97.817	100.05	100.6	100.03	99.475	99.684	99.452	99.062	99.742	99.017	99.643	100.82	100.62	98.736	99.765	98.635	100.37	99.618	100.22	100.49	100.22	99.962
104.96	105.3	106.14	104.73	104.51	105.75	107.35	105.07	105.18	105.41	105.96	104.64	106.07	106.08	107.14	105.2	104.62	106	104.94	105.95	106.35	106.38	106.98	106.36	103.65	105.25	103.75	106.35	104.42	105.06	103.83	104.8	104.09	105.28	103.89	106.34	105.09	105.63	105.16	106.07	105.82	106.1	105.43	106.13	104.3	105.3	104.96	106.98	105.7	105.72
107.62	106.13	103.9	106.21	105.54	107.21	105.17	105.78	106.4	105.36	107.34	107.31	105.06	106.1	106.85	105.47	107.14	106.97	105.71	105.31	106.18	104.84	105.64	106.13	104.75	105.64	107.12	106.2	106.32	105.56	106.53	106.91	106	106.09	106.53	106.35	105.04	107.2	105.44	105.32	106.38	106.23	107.08	106.82	106.49	106.43	105.01	106.18	105.95	107.46
105.42	106.1	105.02	106.19	106.49	104.95	104.68	107.32	104.66	105.21	105.88	105.88	105.45	105.19	104.77	105.56	106.82	106.85	104.83	107.16	106.22	104.31	105.32	104.87	105.09	106.91	106.88	105.87	103.82	104.88	104.09	104.86	104.6	104.42	104.59	105.68	106.88	105.86	106.31	106.76	106.67	106.15	104.94	103.18	105.64	105.49	104.23	106.02	106.65	107.24
104.43	104.39	104.04	106.26	104.92	106.79	104.1	106.91	106.96	106.51	106.95	104.21	105.59	104.43	105.71	105.45	105.02	106.42	106.82	107.02	104.65	104.34	105.39	105.18	105.29	106.68	106.25	106.65	106.12	105.07	107.38	104.98	105.52	106.5	104.84	107.26	104.22	105.85	104.34	106.28	105.33	105.9	104.48	105	105.88	106.28	105.57	105.08	105.27	105.75
112.51	111.47	112.36	111.4	112.52	113.1	111.9	111.57	113.12	109.94	111.22	111.52	110.9	111.2	112.13	112.22	111.82	112.21	111.52	112.41	114.08	112.12	112.26	111.77	112.58	111.76	110.92	112.33	111.1	111.79	112.32	111.89	111.42	112.02	113.07	112.03	111.15	111.98	111.68	110.06	113.66	111.56	112.26	112.01	112.23	112.81	112.21	113.03	112.72	111.87
106.46	106.81	107.13	106.47	105.79	105.58	105.39	105.96	106.81	105.23	106.37	104.83	106.88	107.04	104.38	106.12	107.13	105.75	105.96	105.35	105.35	106.4	106.83	107.07	107.73	105.5	106.45	106.11	104.32	106.25	108.29	105.41	104.16	106.55	105.41	105.25	106.03	104.8	105.24	107.09	104.97	105.49	104.76	104.54	105.02	105.62	104.97	103.51	105.81	105.93
105.47	107.73	107.03	107.16	107.55	106.57	107.76	107.75	106.97	108.15	107.55	106.53	107.76	107.48	107.16	107.48	107.62	107.22	108.4	106.84	105.21	105.73	107.91	108.13	107.42	105.61	106.62	107.39	107.11	105.92	105.27	108.6	105.51	107.69	107.96	108.66	108.01	106.83	107.3	107.35	107.4	106.79	105.13	105.98	106.58	106.76	107.81	107.35	106.36	108.09
115.77	118.2	116.3	118.31	116.36	116.3	117.01	116.98	118.29	118.79	118.07	117.23	117.29	117.53	117.63	117.38	116.4	118.6	117.55	118.95	117.63	117.66	118.13	118.46	116.59	117.6	117.07	116.54	117.43	118.5	118.93	120.2	117.81	118.04	116.37	118.26	119.12	118.97	117.59	117.06	117.73	116.93	117.72	117.18	118.11	118.88	116.64	117.64	117.33	117.35
104.94	105.63	103.13	103.93	104.44	104.76	104.86	103.75	104.3	104.12	105.87	103.71	104.96	103.92	106.04	106.02	102.81	105.21	103.71	105.59	104.28	104.43	104.18	104.22	104.95	104.77	104.45	103.49	104.99	103.09	105.15	103.73	105.05	105.38	105.06	105.63	103.24	105.97	104.56	104.48	104.22	105.23	105.09	106.35	104.56	103.62	103.78	104.69	104.03	105.96
111.05	111.35	111.86	110.21	110.74	110.69	111.28	111.24	110.79	108.67	111.94	111.54	111.51	112.01	111.35	111.37	111.16	111.41	111.84	112.59	110.38	111.48	110.69	110.81	110.58	110.74	111.6	111.5	110.52	111.32	110.9	111.1	110.98	111.05	111.99	112.65	110.44	111.47	112.11	110.29	112.59	110.15	113.66	112.14	112.02	110	111.78	110.32	111.95	110.56
110.8	110.95	111.56	112.53	111.23	111.61	110.96	111.22	111.99	112.07	111.33	112.7	111.24	110.42	112.18	110.25	113.84	112.17	113.18	112.19	111.52	111.29	111.95	111.4	111.58	112.07	113.21	110.53	111.98	112.91	112.23	111.46	113.24	110.6	112.32	111.81	112.22	112.81	111.76	111.66	109.5	112.03	113.25	112.19	111.46	112.3	110.96	111.14	111.17	111.07
112.26	112.36	112.88	111.25	111.57	113.56	112.9	111.9	112.97	112.62	111.65	111.3	111.72	112.13	112.34	113.33	114.38	111.5	111.39	112.03	112.12	112.35	112.63	112.01	111.94	113.08	112.59	111.66	111.75	111.52	111.67	111.56	112.18	112.74	112.01	112.35	112.6	111.15	113	111.88	111.52	113.52	111.75	111.68	112.87	112.29	111.16	112.05	113.29	113.19
101.68	99.57	101.2	102.72	99.65	100.45	100.81	101.9	100.32	101.14	100.77	101.63	100.13	101.14	102.13	102.12	100.62	99.694	100.48	100.26	100.6	100.7	101.61	101.8	100.82	101.79	102.63	99.987	98.656	100.54	101.07	101.32	99.74	101.03	101.06	101.27	100.77	102.67	100.41	99.401	100.57	100.46	99.274	100.95	100.87	99.94	101.64	102.21	100.31	101.65
105.96	106.75	107.01	109.01	106.31	107.35	106.44	106.11	108.45	107.07	106.88	106.35	106.94	107.62	106.88	106.66	106.72	106.38	108.51	108.14	106.02	107.57	106.81	107.56	106.49	106.1	106.6	106.96	107.1	106.62	106.05	107.78	105.68	105.15	106.97	106.89	107.83	107.1	106.4	107.81	107.27	107.44	106.71	106.51	106.96	106.79	107.73	106.95	106.67	104.78
110.65	111.9	114.39	111.12	111.42	111.57	112.11	111.9	112.17	113.55	111.21	110.99	113.25	111.46	113.74	110.79	113.41	111.68	111.83	112.07	113.19	114.04	111.66	111.01	112.35	113.33	111.61	110.71	113.26	110.5	112.33	114.13	110.14	112.03	110.22	111.8	111.77	111.4	112.63	112.04	112.52	112.11	111.72	113.02	112.05	111.66	112.46	112.27	112.18	112.1
103.49	104.77	106.68	104.21	105.09	105.16	106.4	107.05	104.2	104.64	105.81	105.79	104.53	104.28	105.99	104.22	105.67	105.16	104.37	105.88	105.66	106.34	105.16	107.39	107.26	105.67	106.4	105.37	105.29	104.1	104.93	105.13	107.24	104.71	105.29	105.34	106.51	104.69	105.59	104.42	106.48	106.98	104.36	105.99	106.17	105.24	104.58	107.3	106.07	106.16
107.1	106.51	105.72	105.15	105.19	106.68	106.48	106.62	106.84	104.65	106.66	106.15	106.52	105.1	105.79	105.72	107.26	105.8	105.92	106.53	105.93	106.69	106.21	105.91	105.66	107.17	105.63	105.86	105.19	106.57	106.03	106.71	106.5	107.12	107.62	106.89	103.66	107.69	103.7	106.07	106.34	106.9	106.33	104.38	108.36	107.14	106.54	104.62	106	105.74
109.92	109.93	112.85	111.26	110.11	111.61	110.77	111.12	110.79	111.51	110.94	109.55	112.45	110.96	111.63	109.53	110.53	109.19	111.9	110.34	111.14	110.41	112.01	111.07	109.65	110.87	109.92	112.14	110.43	110.22	111.45	109.72	109.78	111.18	110.96	111.03	110.12	110.55	110.46	111.72	111.52	110.01	111.51	111.51	111.45	110.32	109.73	110.92	108.47	110.85
105.2	105.68	104.94	105.38	106.04	106.44	106.02	106.09	106.39	106.62	106.82	106.86	106.08	106.62	104.41	106.92	107.18	106.36	105.47	107.07	105.07	106.71	106.02	104.57	106.59	104.25	104.6	105.23	104.95	105.34	105.11	105.39	104.21	105.64	105.59	106.57	105.92	105.61	105.06	106.15	104.71	104.95	105.67	105.72	105.63	105.73	106.22	105.4	104.45	106.37
109.1	109.28	112.27	110.94	109.69	110.61	109.28	108.36	109.57	111.67	109.63	108.5	109.28	109.21	109.54	109.34	110.14	110.42	110.13	111.48	110.36	110.07	108.72	109.19	109.74	108.59	108.73	110.08	109.74	110.14	110.31	108.3	109.42	109.91	109.03	109.18	109.01	110.85	111.25	109.45	110.23	110.1	108.86	109.71	109.25	110.69	111.36	109.15	110.9	111.48
102.38	103.65	105.13	105.44	105.05	104.9	105.43	104.07	106.17	105.87	105.1	105	105.97	105.4	104.44	104.55	105.55	103.51	105.93	106.51	105.07	105.03	105.75	104.63	104.82	104.63	105.43	105.97	103.96	105.76	104.59	106.05	103.84	106.13	104.42	104.52	105.89	105.1	105.46	104.5	105.64	104.2	104.57	105.25	105.96	102.88	104.7	105.77	105.25	103.01
118.06	117.64	118.54	117.78	117.25	117.27	118.59	117.82	117.83	117.14	115.9	117.14	116.81	118.16	119.52	118.11	116.36	116.07	118.54	116.56	117.43	116.58	118.57	117.85	118.01	116.22	116.03	116.85	118.03	117.37	118.16	117.96	117.5	117.85	118.85	118.15	115.5	118	118.11	116	116.3	115.71	118.06	117.1	119.24	116.97	117.51	117.91	117.68	119.36
109.89	111.09	110.85	111.2	110.89	111.73	111.29	110.49	110.54	110.85	109.4	111.2	109.11	109.93	110.3	109.12	111.51	109.22	110.29	109.68	111.67	111.58	109.13	108.83	111.27	111.84	110.25	109.29	110.13	111.6	110.96	110.56	111.58	111.83	110	111.41	109.67	111.21	110.64	110.56	109.37	112.48	109.25	111.04	110.39	112.26	110.66	110.28	109.71	112.05
104.63	105.12	103.96	104.64	103.94	104.45	103.26	103.32	102.42	103.4	103.53	103.1	103.84	103.73	103.76	104.54	104.43	104.34	103.55	104.26	102.64	103.17	104.1	103.16	103.67	103.95	105.57	103.53	102.87	104.46	105.09	104.14	104.05	104.72	104.49	105.2	103.57	102.48	106.31	102.03	103.52	103.55	103.8	104.74	105.14	102.92	105.92	104.04	104.63	105.85
105.35	106.23	105.59	104.37	105.78	103.64	104.73	105.33	105.24	106.94	104.99	106.23	105.77	104.12	107.5	104.72	106.53	104.9	105.1	105.27	104.23	104.25	107.98	106.35	104.42	103.91	106.54	105.56	104.88	106.08	106.64	105.09	104.88	105.14	104.44	105.68	107.68	105.24	106.16	104.62	104.83	105.72	104.63	106.1	104.79	105.98	104.7	105.37	106.15	105.87
104.39	105.49	103.59	106.53	105.18	103.53	105.7	103.85	105.52	104.26	106.01	102.75	103.79	104.91	104.05	103.77	102.72	106.24	105.1	104.57	103.78	104.49	103.83	106.24	105.44	104.89	105.65	104.41	104.26	105.31	105.79	103.85	104.36	105.18	104.05	105.25	105.69	104.8	104.11	105.29	104.88	103.15	103.99	105.35	104.2	103.39	105.29	104.34	104.19	104.5
101.3	100.27	101.31	100.43	102.45	99.456	100.73	100.39	102.6	100.43	101.59	99.817	100.83	100.48	99.689	101.54	99.285	101.83	101.46	101.67	101.34	101.64	101.31	101.26	102.54	101.17	100.97	101.79	100.39	101.65	99.758	100.79	100.68	101.97	100.12	101.06	101.34	99.904	102.1	100.72	101.04	100.5	100.88	100.61	100.92	100.04	102.38	101.02	100.08	100.88
104.9	106.47	106.1	104.68	106.21	107.44	106.41	106.26	105.91	105.48	106.33	106.05	106.92	104.39	106.53	106.37	105.75	105.06	106.34	104.75	107.59	105.71	106.5	106.65	106.1	106.6	104.04	105.86	104.63	106.16	107.51	106.6	104.93	106.07	105.3	105.26	107.34	106.13	108.35	105.88	106.13	107.4	104.86	106.43	106.17	105.12	105.62	104.85	107.3	106.17
112.32	110.97	110.71	111.55	111.95	111.61	111.74	111.9	111.49	112.71	111.79	113.19	111.8	111.61	112.19	112.26	111.81	112.15	111.9	110.97	112.66	111.2	111.78	111.32	112.14	111.34	110.84	113.09	112.06	110.49	113.58	111.1	111.35	112.76	112.45	111.46	112.26	112.01	110.6	111.79	112.17	111.59	112.2	113.14	112.36	111.42	110.28	111.44	112.63	113.3
100.74	101.27	101.67	101.2	99.668	100.29	101.7	101.06	100.75	102.21	100.26	100.04	101.78	101.92	101.18	99.648	98.662	99.695	102.84	99.95	101.05	100.49	100.72	100.17	100.55	99.808	102.47	99.905	100.08	101.2	99.182	99.263	101.46	100.74	100.62	100.79	100.13	102.48	101.85	100.29	101.18	99.701	101.85	99.931	100.6	100.82	102.05	100.39	100.38	99.826
111.31	111.97	110	112.12	111.27	112.76	112.04	113.32	111.25	111.3	112.07	111.47	112.36	110.91	110.49	110.25	112.18	109.98	109.72	111.19	111.67	110.39	111.72	110.95	110.55	109.02	111.61	110.45	109.56	111.42	110.62	111.23	111.95	111.3	111.53	111.45	109.95	111.1	112.46	112.29	110.73	111.16	112.17	109.21	110.65	111.73	110.06	110.41	112.45	110.6
114.17	112.33	112.59	111.87	112.02	112.69	112.76	112.88	111.69	112.18	112.49	111.84	112.7	113.96	111.5	111.27	110.98	112.09	111.33	111.42	112.43	110.88	113.05	110.73	112.76	112.99	111.88	112.52	112.82	113.06	110.84	113.77	111.46	111.83	111.87	111.62	111.62	111.87	110.61	112.83	113.26	111.52	111.13	112.21	111.57	112.41	110.66	110.68	113.18	111.17
106.08	103.27	105.08	104.98	106.99	105.62	105.83	104.56	106.3	106.21	106.1	105.4	104.38	105.38	106.74	105.38	104.59	105.38	105.57	106.91	105.08	104.19	105.28	105.57	106.85	105.06	105.83	106.17	104.17	105.57	106.07	106.29	106.21	106.13	105.57	104.2	104.46	105.38	105.24	105.81	105.31	104.68	106.79	105.14	105.29	106.51	107.04	104.85	106.69	104.52
103.95	105.37	105.97	106.11	105.1	105.49	103.94	106.14	104.04	104.37	103.23	105.52	105.72	106.07	105.74	106.67	105.01	104.6	105.38	105.42	105.8	106.28	105.84	104.23	106.82	105.93	106.99	105.61	106.82	105.7	104.17	106.2	105.44	106.48	105.33	106.28	105.96	105.48	106.85	105.44	103.7	103.5	106.6	105.94	104.89	104.66	105.14	105.78	104.76	105.35
110.75	110.67	110.12	109.87	110.23	110.09	110.19	111.18	110.46	110.76	110.25	109.98	111.1	109.89	111.06	109.83	109.79	111.14	110.93	112.3	112.14	109.98	109.05	110.4	110.13	111.88	111.34	108.9	112.75	110.7	110.38	110.46	109.99	109.26	111.67	111.13	109.81	110.57	111.69	110.47	110.17	110.21	111.75	110.06	110.03	111.31	111.23	109.46	110.73	111.12
103.67	105.62	105.35	104.58	104.35	103.53	104.67	103.97	105.77	103.98	105.2	102.77	105.17	104.65	104.87	104.45	104.82	104.17	105.42	103.7	104.83	104.74	104.65	105.19	105.7	104.32	105.24	104.97	105.33	105.41	102.8	103.87	105.21	104.34	105.55	104.58	104.72	104.49	105.32	105.58	105.23	105.66	104.35	104.97	104.51	106.01	104.09	104.44	103.5	104.18
107.19	106.12	104.1	105.21	105.97	105.7	106.03	106.63	105.79	106.32	107.24	106.82	105.57	106.18	104.96	105.54	106.81	105.41	105.93	105.55	106.75	106.32	105.54	106.05	107.06	105.72	106.77	106.36	107.35	106.32	105.32	107.99	106.02	106.52	105.37	104.6	107.47	104.88	106.63	106.76	106.88	105.49	107.19	106.59	107.58	106.94	104.82	104.88	105.51	107.04
99.93	100.04	100.67	99.626	99.785	100.67	99.322	100.18	100.9	100.03	101.08	100.52	99.787	98.973	99.475	99.136	100.56	100.23	99.825	99.166	100.34	101.44	100.32	100.45	99.471	100.89	98.632	99.821	100.99	100.23	100.98	99.23	101.49	100.66	101.05	99.095	99.182	100.35	99.121	100.26	100.56	100.48	100.51	99.175	101.89	99.431	100.95	100.47	99.432	99.623
111.68	109.75	111.77	111.14	112.02	109.1	110.88	110.27	110.9	110.45	112.2	109.5	110.46	109.38	111.8	109.63	111.61	110.95	111.18	110.61	111.7	110.2	110.72	110.19	111.76	111.65	109.45	110.38	110.15	111.32	111.04	111.14	112.54	110.38	110.78	109.02	110.52	111.08	109.75	111.59	110.05	112.16	110.14	111.91	110.82	109.53	111.1	110.69	110.02	111.26
112.61	112.41	112.81	110.25	110.94	111.77	111.45	112.29	113.04	110.62	112.62	112.17	112.65	112.12	111.39	111.24	110.83	114.45	108.75	110.53	111.79	111.83	111.21	111.42	110.11	111.67	113.1	111.55	112.03	111.16	112.3	110.52	113.12	113.15	111.67	110.5	109.76	110.93	111.76	110.84	111.33	111.93	111.51	110.64	111.82	110.5	110.31	111.39	112.99	111.41
110.9	110.65	110.02	110.7	110.73	110.17	112.25	109.77	110.62	112.54	110.6	110.07	110.16	110.08	111	110.48	111.03	109.72	112.59	111.49	110.78	108.8	110.32	109.31	110.91	110.39	110.05	110.82	110.21	110.36	109.28	111.8	109.61	109.89	109.97	109.06	110.54	109.92	110.03	111.69	110.17	110.56	109.92	109	110.88	110.77	110.63	111.67	110.32	110.98
104.14	105.11	103.63	105.5	104.44	105.06	104.02	104.3	104.34	103.44	104.39	105.06	104.07	103.65	104.19	104.23	102.89	105.19	104.2	105.01	103.07	104.35	103.97	103.2	105.22	104.47	103.16	103.29	104.06	104.28	103.53	104.81	105.64	103.25	104	104.83	104.85	104.22	104.41	103.26	102.86	106.12	104.08	104.3	104.47	104.2	102.58	103.49	103.42	103.94
112.91	112.88	109.63	112	112.2	111.48	112.56	112.15	111.37	111.59	112.49	112.09	111.07	110.68	111	112.38	111.5	111.05	113.02	112.39	112.53	112.95	115.47	111.13	112.72	111.98	111.02	112.89	111.05	110.09	110.53	112.16	110.92	111.57	112.03	112.07	113.2	112.95	111.62	111.05	110.84	113.17	111.76	111.29	110.7	111.49	110.47	110.83	111.47	111.32
105.92	106.56	106.65	106.41	106.85	106.89	108.05	106.53	107.17	105.77	106.87	106.89	106.59	107	104.58	104.87	105.3	106.76	106.8	107.63	106.97	105.42	106.76	106.91	106.4	106.17	107.52	105.78	105.59	105.76	106.16	104.22	105.99	106.32	107.59	105.6	105.71	105.12	105.68	105.74	107.24	105.38	106.62	106.94	106.72	106.35	106.16	106.62	106.54	108.16
99.745	100.48	99.498	99.388	100.22	99.668	99.249	100.23	100.71	99.206	99.269	100.01	99.084	99.076	98.5	100.01	100.33	99.867	100.11	100.61	99.051	99.659	100.99	99.427	99.213	99.873	100.16	100.29	100.19	100.58	100.88	101.57	100.51	99.056	99.872	99.247	101.61	98.663	100.79	99.826	101.12	100.54	100.06	99.111	100.73	100.89	99.108	99.653	99.194	98.629
103.7	104.68	104.06	106.58	106.13	104.39	107.82	104.64	107	103.92	105.65	105.15	106.47	105.16	104.13	104.39	105.03	104.42	104.84	103.87	105.38	106.28	103.46	105.42	106.89	106.39	107.13	106.86	105.73	105.89	104.39	105.79	104.51	105.99	105	105.38	106.42	105.56	106.52	105.43	106.81	105.29	104.81	106.07	104.65	106.95	103.87	105.08	103.89	104.94
99.801	100.58	99.1	99.474	101.78	99.686	100.7	100.48	100.41	98.916	100.6	99.219	99.471	99.066	98.342	99.887	100.15	101.7	100.71	100.97	99.21	100.67	99.332	100.16	98.365	99.34	99.759	99.183	99.719	99.756	101.01	100.86	98.989	100.17	99.777	100.41	100.02	99.746	99.892	100.66	99.079	98.525	101.02	98.226	98.4	99.309	98.686	99.064	98.912	99.658
110.56	109.57	109.28	110.2	109.26	110.43	110.48	111.48	110.26	110.91	110.84	110.04	111.41	110.32	110.45	111.88	111.97	110.45	110.21	111.16	111.13	110.52	110.87	108.7	111.57	109.81	112.69	111.23	110.38	109.59	110.9	110.15	110.27	111.65	111.51	110.14	108.32	110.7	109.42	110.94	110.91	111.06	110.39	109.08	108.61	110.5	111.3	110.68	111.45	109.77
103.92	103.61	104.22	102.7	105.23	104.49	104.05	104.66	104.06	104.22	103.81	104.71	103.96	104.94	104.52	104.55	103.75	104.69	103.64	105.57	103.69	103.76	104.17	103.47	103.44	105.66	104.01	105.75	104.66	104.53	103.58	104.61	104.68	105.44	103.75	103.55	104.46	102.86	104.9	104.98	104.84	103	103.74	104.46	104.23	105.75	103.8	102.46	106.59	105.98
106.48	105.55	104.65	105.25	104.82	104.26	105.77	103.33	105.52	103.84	105.72	106.07	105.7	104.98	105.34	105.7	104.44	104.53	106.23	104.13	105.66	106.82	103.94	105.33	104.51	104.82	104.67	105.29	105.02	106.28	105.14	105.67	105.46	105	106.37	104.55	105.27	106.68	104.7	105.61	105.34	105.59	105.15	105.84	105.01	105.68	105.61	106.69	102.93	106.34
103.79	104.52	105.26	107.68	105.66	106.91	105.21	105.22	107.9	106.38	106.6	107.43	106.57	105.95	105.73	106.36	104.8	106.39	105.72	105.1	106.15	105.85	105.75	106.91	104.52	106.38	106.24	107.02	105.04	105.74	105.67	107.92	105.62	106.32	105.39	105.31	106.38	106.26	105.81	105.85	106.53	105.33	105.62	106.1	106.16	107.15	104.09	105.66	105.75	105.38
100.78	99.103	100.05	100.93	100.52	101.08	100.06	101.01	100.01	100.16	99.945	101.34	99.533	98.782	101.46	98.285	100.36	100.56	101.51	101	99.601	98.641	100.61	100.13	99.385	99.332	100.6	98.163	99.841	99.148	98.988	100.26	100.66	100.82	101.86	99.737	99.956	98.194	101.33	99.654	98.941	100.78	100.94	100.35	100.24	102.06	100.45	100.54	99.746	100.57
111.82	113.37	112.94	111.79	111.48	113.87	112.96	113.14	112.04	113.24	113	111.87	111.38	112.27	112.11	111.17	113.81	112.12	112.14	113.66	113.52	112.43	113.37	112.24	113.23	111.62	112.12	113.45	110.83	112.75	111.37	111.35	112.95	113.14	112.34	114.42	112.13	111.85	113.64	113.41	113.46	114.07	111.98	113.04	112.12	112.5	111.72	113.61	112.4	113.39
107.68	106.63	107.55	105.08	107.5	107.14	105.65	106.09	105.86	107.02	105.99	104.04	106.76	107.04	107.47	108.5	106.52	105.16	105.28	106.84	105.37	105.57	108.1	107.03	106.18	105.58	106.81	106	106.81	105.91	106.4	104.97	105.79	105.36	105.45	107.03	106.57	106.06	106.98	106.64	106.46	107.8	105.22	106.73	107.4	107.64	105.32	105.44	106.52	106.52
112.68	110.9	112.17	112.03	111.23	112.66	111.43	112.52	112.78	112.62	111.93	112.69	111.54	113.18	113.86	111.89	111.53	113.13	111.58	112.14	110.38	112	111.38	111.1	109.54	112.4	112.51	111.67	111.71	112.75	112.21	113.42	111.65	112.18	111.35	111.13	111.72	110.82	111.29	113.9	111.54	114.34	112.09	114.18	110.73	111.71	113.05	111.25	109.76	110.71
99.195	100.8	101.21	101.22	100.82	100.4	100.47	101.12	101.87	100.28	101.72	101.07	99.95	100.86	101.24	100.15	100.83	99.312	100.57	101.37	99.882	100.86	99.189	100.27	98.788	99.105	99.218	101.35	101.02	101.33	101.36	101.63	101.07	99.834	98.909	101.59	102.33	99.834	99.444	101.05	100.46	99.123	100.55	100.71	99.866	99.565	100.79	100.8	100.34	101.52
105.6	105.27	105.7	105.87	105.55	104.81	104.41	106.74	105.44	105.31	106.44	105.02	106.83	105.91	107.47	107.42	104.78	107.46	105.03	106.45	105.63	104.98	106.09	103.65	105.28	105.62	106.39	103.57	105.16	106.23	106.01	105.97	105.54	105.31	105.47	104.03	105	105.36	105.62	106.33	105.66	103.73	105.63	105.55	106.21	106.41	104.9	105.53	104.82	105.88
104.08	106.08	105.42	105.09	106.33	107.06	104.45	106.43	104.7	105.35	105.27	104.7	107	105.98	107.19	106.47	104.91	105.41	103.86	106.41	104.62	106.47	106.77	105.95	104.49	105.99	105.37	105.55	104.68	104.73	104.78	107.2	105.03	106.89	105.87	106.06	105.64	105.46	106.48	105.68	106.54	105.34	105.93	104.96	106.71	104.59	105.7	106.68	105.78	105.05
99.141	101.27	101.17	100.05	101.47	101.37	101.29	100.36	101.13	102.52	100.83	100.59	100.27	102.39	101.18	100.49	100.28	101.56	100.83	102.19	101.15	101.88	101.8	101.71	100.56	101.15	100.98	101.47	101.85	100.02	101.74	100.52	100.97	100.69	101.83	100.35	100.76	100.74	101.05	100.75	100.54	99.732	100.67	101.33	99.754	101.86	99.98	100.34	101.5	101.9
100.34	100.2	100.35	101.06	100.49	99.385	101.87	101.38	99.985	100.33	100.37	101	102.35	100.04	99.972	99.506	100.37	102.9	99.618	100.31	101.79	101.32	100.05	99.814	100.43	101.2	99.156	100.22	100.89	101.01	101.84	101.26	99.699	100.4	100.39	100.28	100.47	100.65	98.711	101.04	100.32	100.47	100.85	101.33	101.72	97.637	100.33	100.83	101.86	101.67
106.23	104.79	104.57	105.48	105.1	106.97	104.34	105.14	105.84	105.69	105.73	105.89	105.15	106.79	105.47	105.4	105.14	106.63	106.79	106.96	105.03	106.67	104.13	106.66	105.34	105.63	105.21	106.79	106.64	105.54	106.43	104.28	105.13	107.02	105.3	105.24	105.95	104.25	106.4	105.39	104.39	103.87	104.72	106.06	106.07	105.72	104.92	106.4	106.66	107.48
100.58	98.858	98.609	100.81	98.82	101.36	98.659	99.514	101.33	100.3	99.554	99.412	100.61	97.674	100.32	99.348	99.786	99.667	99.874	98.271	99.242	101.91	101.95	99.012	99.176	99.505	99.738	100.51	99.173	99.331	101.25	99.83	99.764	100.38	100.11	99.735	100.04	98.144	100.06	100.18	100.45	98.346	99.934	100.34	99.45	100.32	99.08	100.32	97.51	98.299
112.19	111.6	112.4	111.41	111.4	111.75	111.96	112.05	110.51	111.28	111.19	111.6	113.03	112	112.77	114.14	111.5	111.99	112.5	111.92	111.83	111.29	110.93	111.33	112.37	113.11	112.71	112.56	112.59	113.19	112.72	113.38	112.57	112.56	112.49	112.78	111.93	114.12	112.39	111.4	111.36	112.15	112.38	110.29	112.48	111.08	111.96	108.96	111.91	110.85
106.85	108.84	106.03	106.72	107.96	106.66	105.17	107.04	106.08	106.97	108.46	107.74	106.68	108.09	105.77	106.52	106.32	105.18	105.81	106.4	105.14	107.08	105.6	105.24	106.98	109.34	107.01	105.63	104.78	105.08	106.39	106.17	107.1	104.82	107.38	105.68	105.7	106.09	107.15	105.69	105.94	104.99	107.31	106.21	106.52	107.14	105.88	107.05	106.29	106.63
103.47	104.2	105.94	106.07	103.71	103.62	105.49	105.42	106.71	104.72	105.72	104.58	104.71	104.6	106.95	105.59	105.56	106.14	104.64	104.45	105.24	106.26	106.44	106.33	104.29	104.06	104.7	106.27	105.12	103.82	107.02	104.7	105.38	105.84	105.67	104.22	105.89	104.3	105.11	105.48	106.01	107.03	103.78	105.6	106.13	104.48	105.38	103.81	105.39	107.16
105.03	106.51	108.42	107.33	107.49	104.69	105.85	105.66	106.36	105.93	106.79	106.98	106.03	107.26	106.32	107.63	107.35	105.15	106.77	106.79	107.06	106.39	104.66	106.2	106.4	105.98	107.18	106.9	105.95	106.04	106.84	106.37	105.19	107.61	104.55	106.42	106.07	106.83	107.12	105.81	107.77	106.14	106.04	107.21	106.25	105.27	104.75	105.65	106.59	106.57
109.6	110.8	112.41	112.58	111.24	109.85	111.52	110.53	111.18	109.54	109.81	110.68	111.08	112.07	111.02	109.39	110.8	111.05	109.29	110.3	109.63	110.31	111.2	111.5	112.13	111.14	110.68	110.46	110.58	109.87	111.16	111.78	110.03	111.39	111.44	111.15	111.72	109.01	110.52	111.74	112	111.25	111.86	111.23	110.15	111.39	111.25	111.33	111.1	111.55
111.74	109.79	110.04	112.33	110.53	110.26	112.06	110.83	110.1	109.78	111.18	111.91	112.76	112.42	110.47	110.84	112.04	111.1	110.22	112.65	110.83	111.24	109.64	112.11	110.21	110.71	112.27	110.8	112.99	109.22	110.78	110.89	109.91	111.1	112.78	111.41	110.78	113.24	111.67	110.15	111.65	111.59	110.87	110.6	111.48	110.53	111.29	111.11	112.49	110.94
113.43	112.83	112.3	114.59	113.42	111.78	113.52	112.79	113.02	111.83	114.33	112.29	112.54	112.49	112.65	112.52	112.5	112.66	109.89	112.72	113.75	113.09	113.13	113.21	111.71	111.39	114	112.7	113.51	114.49	112.22	111.4	112.49	113.54	112.03	112.51	112.65	112.99	113.46	113.48	111.42	112.72	112.63	112.37	112.75	112.05	113	112.69	112.51	112.73
103.69	105.11	105.34	104.36	105.65	104.58	102.94	104.8	104.26	103.74	103.79	104.14	104.17	105.16	103.92	104.98	104.55	103.14	103.15	104.61	105.35	104.78	103.73	105.49	105.12	102.55	104.08	104.49	103.24	104.64	103.91	104.2	103.41	104.07	104.84	104.69	104.37	104.95	104.09	104.2	103.68	104.13	104.2	104.13	105.11	104.86	105.45	103.66	104.53	104.26
110.06	111.71	110.75	111.19	111.23	111.11	112.69	110.62	109.84	111.99	111.36	110.55	111.59	111.17	111.34	112.17	110.79	110.94	111.75	111.63	111.58	110.61	111.8	111.8	111.16	112.68	112.36	112	111.26	111.43	109.59	112.63	111.59	110.57	111.37	110.54	110.84	109.87	110.61	111.35	111.74	111.32	112.09	110.86	111.28	112.13	111.6	111.14	110.97	111.09
113.25	112.29	111.69	111.96	113.34	112.68	111.98	111.62	111.66	111.72	110.21	111.2	111.78	113.88	112.1	111.03	111.54	113.46	111.16	110.69	110.17	110.94	110.91	111.01	111.52	110.06	112.86	112.25	111.4	111.77	112.54	111.85	111.81	112.05	109.68	110.1	111.16	111.51	110.84	110.26	111.51	112.49	111.47	112.51	110.71	111.07	111.17	112.16	111.1	112.01
112.03	111.67	111.9	111.65	112.35	111.52	110.12	111.61	112.01	112.03	111.69	111.36	110.75	111.25	111.03	108.97	111.24	110.79	111.44	111.21	112.04	111.6	112.7	113.73	111.61	111.88	110.43	110.86	109.3	112.24	111.38	111.22	110.72	110.53	109.94	111.53	113.28	111.84	112.28	111.82	111.12	112.06	111.22	111.61	110.63	111.75	111.79	111.13	110.35	111.17
100.37	98.168	101.79	100.27	100.35	100.46	101.51	101.36	99.318	100.62	100.81	100.45	101.15	100.17	99.757	99.066	99.928	100.84	100.2	100.73	100.47	100.3	99.389	99.884	101.43	98.801	100.85	100.95	101.07	99.846	99.328	100.27	100.42	99.499	101.16	99.516	100.86	101.08	99.234	100.57	100.43	100.9	101.12	99.552	100.74	100.38	99.164	99.189	99.857	99.779
104.86	105.52	106.01	106.37	105.43	104.67	105.66	105.2	107.31	107.11	105.1	104.97	106.37	106.61	104.5	106.99	106.07	105.84	105	103.25	105.48	105.08	104.32	104.96	105.08	104.8	106.46	106.97	105.66	106.67	106.55	104.57	105.31	104.35	107.02	104.41	104.45	105.52	106.56	105.41	105.44	107.55	107.16	105.63	106.38	104.45	105.88	105.18	106.59	105.31
105.89	104.79	106.6	105.22	105.68	106.04	105.97	106.09	105.54	104.29	105.44	104.09	105.08	106.63	104.05	105.2	104.91	106.12	106.69	104.59	107.94	105.74	106.91	104.81	104.43	107.19	105.17	106.54	105.82	105.5	105.97	105.54	104.36	106.79	105.49	106.21	105.97	105.48	106.51	105.3	104.4	106.72	106.03	105.85	104.58	105.29	106.07	106.17	105.38	106.9
105.51	105.81	105.43	104.5	104.74	105.4	105.51	105.32	106.81	104.49	105.42	105.09	104.65	107.33	106.3	104.18	104.07	105.66	105.4	106.3	105.63	105.09	105.96	106.84	105.34	106.2	106.29	104.33	105.1	104.81	105.89	106.31	106.26	106.08	105.64	105.01	105.4	105.51	104.38	104.67	103.96	105.35	105.26	106.52	105.47	106.64	105.36	106	104.1	106.92
111.67	112.46	110.49	110.84	110.72	112.08	111.15	110.14	112.18	113.6	112.32	112.43	110.65	111.67	113.3	112.84	112.28	112.69	112.23	112.44	110.39	112.07	110.87	112.01	111.51	111.74	111.01	111.77	111.21	111.91	111.58	110.35	111	110.62	110.67	111.04	110.88	111.28	111.78	111.14	111.46	111.09	113.43	111.73	111.53	110.01	111.98	110.59	111.36	111.95
103.72	105.95	106.24	106.43	105.89	106.13	105.58	106.85	106.01	104.69	105.57	105.75	106.27	104.85	106.01	104.9	105.07	106.75	104.95	106.59	105.79	107.04	106.42	106.55	106.36	105.22	103.58	104.47	105.37	104.7	105.83	104.61	104.64	103.39	106.05	105.42	103.66	104.31	105.61	105.16	105.42	104.45	104.08	106.01	103.08	105.73	106.35	105.16	103.78	105.15
99.379	99.681	98.548	101.07	100.79	100.34	97.993	100.67	100.42	100.56	100.33	100.11	100.56	100.01	99.058	100.79	99.83	99.736	100.7	99.011	100.14	99.113	100.17	99.412	99.474	100.08	98.919	102.1	99.025	99.515	98.798	100.5	98.358	101	99.614	99.316	100.26	100.65	100.54	99.569	98.927	100.6	98.848	98.496	99.917	100.68	99.034	100.31	99.047	98.305
104.08	103.26	104.01	104.09	104.35	103.89	104.5	104.49	102.9	104.56	104.18	104.93	103.79	104.83	104.12	104.35	105.89	104.83	104.06	104.02	104.46	103.04	103.72	102.65	102.36	103.12	103.76	104.67	104.55	102.65	103.03	104.58	106	104.23	104.85	102.02	104.15	105.2	103.31	104.48	103.74	104.38	104.56	104.92	103.66	104.52	103.08	104.76	105.47	103.64
106.05	106.21	105.74	104.55	105.11	104.92	106.26	104.08	104.73	104.65	105.47	106.34	104.67	105.23	104.89	105.37	105.52	104.75	104.69	106.08	105.88	106.6	105.89	103.48	105.01	105.81	104.45	104.42	106.42	106.19	106.97	104.51	105.64	105.52	105.41	106	107.74	105.84	105.1	103.27	105.67	104.62	105.55	106.1	103.74	104.75	105.12	104.71	107.18	104.99
107.27	107.65	106.35	105.09	106.79	106.49	104.84	105.36	105.54	105.25	104.78	107.26	105.23	104.99	105.12	105.63	106.58	106.07	106.91	105.49	104.91	107.92	104.96	105.45	106.47	104.77	106.43	106.49	106.44	106.77	105.84	105.9	106.1	104.19	104.12	105.42	105.5	105.82	106.56	105.2	105.65	103.81	104.34	104.9	104.37	106.91	104.73	106.89	105.33	106.97
106.01	105.67	105.44	105.96	106.4	107.29	106.52	104.25	106.13	106.79	105.76	104.77	107.25	105.75	106.73	106.12	106.89	104.75	107.01	106.12	105.78	105.75	106.03	105.19	104.98	106.27	106.34	106.69	105.53	106.14	105.72	107.26	106.4	105.23	104.68	105.6	105.9	105.55	105.71	106.53	104.4	107.11	105.1	105.25	106.35	106.1	105.65	106.91	104.96	106.01
105.62	106.24	104.89	105.27	104.77	105.55	107.18	104.41	104.38	106.11	105.22	106.63	106.22	105.68	105.76	105.07	105.9	105.31	106.68	105.45	104.95	105.39	106.77	105.39	105.12	105.67	104.87	104.08	104.65	105.28	103.97	106.15	105.41	106.15	106.17	105.78	105.95	104.09	105.28	104.73	105.77	105.7	106.93	105.06	106.26	105.34	106.89	105.31	105.59	106.77
113.28	112	113.75	111.77	111.08	113.16	113.08	111.78	111.64	112.84	112.32	112.9	112.15	111.99	111.14	112.37	110.97	113.99	111.64	110.26	112.71	113.01	112.12	113.98	111.49	112.9	113.78	110.86	112.11	112.6	112.76	111.89	111.05	111.99	112.6	111.38	110.5	111.98	111.95	112.31	111.59	111.37	111.4	111.33	110.92	113.82	111.47	111.06	112.81	111.37
103.93	104.89	104.48	105.56	104.47	103.94	104	103.68	104.4	104.86	102.66	105.02	103.75	104.05	103.73	105.48	104.09	105.19	104.18	103.76	104.63	104.14	104.29	104.14	104.11	104.13	104.48	102.59	103.75	103.84	103.21	103.37	104.78	103.98	105.61	103.68	103.68	104.12	103.48	104.06	102.48	103.15	104.82	105.02	102.98	105.88	104.83	104.38	104.13	104.44
100.52	99.336	100.35	100.87	100.11	100.53	99.897	98.296	100.95	99.306	98.841	98.697	99.662	99.752	98.972	99.029	100.28	99.433	99.683	101.12	100.38	99.529	99.295	99.369	100.46	100.56	99.984	99.183	98.333	100.3	100.74	100.15	100.73	100.94	99.028	99.087	100.21	98.193	98.197	100.1	98.404	98.839	100.64	100.53	100.16	99.2	101.15	99.527	99.62	100.33
98.499	99.761	100.13	101.84	99.023	101.28	99.729	99.765	99.395	100.77	99.312	98.46	99.909	100.64	99.704	100.5	97.548	100.18	99.844	100.25	98.958	98.863	100.46	100.52	99.749	99.364	100.4	100.32	99.329	100.76	100.97	100.39	100.56	99.405	101.45	100.38	99.816	101.01	100.99	99.187	99.77	99.298	100.38	99.378	100.72	100.04	99.231	99.157	99.991	101.31
117.38	117.48	116.3	117.03	117.73	117.59	116.63	118.29	117.06	116.43	119.29	116.5	118.88	117.84	116.95	117.2	118.76	118.83	119.49	118.07	116.16	117.2	117.15	117.35	118.08	117.16	118.07	117.55	117.31	116.55	118.33	116.72	117.51	118.03	118.56	118.07	119	118.28	117.21	118.76	116	117.41	117.08	117.2	118.45	118.72	117.53	117.17	117.19	118.18
104.02	102.94	104.78	103.66	104.2	105.17	104.06	105.09	105.54	105.3	105.28	104.66	105.41	104.95	104.64	102.91	104.4	104.09	104.33	105.31	104.36	104.29	103.93	103.69	106.04	104.66	104.2	103.78	104.98	104.67	105.92	104.79	104.46	105.17	104.77	105.44	104.58	104.08	103.44	103.29	103.53	106.35	103.86	103.02	103.42	103.55	103.41	104.24	104.44	105.14
107.28	106.64	106.41	107.24	105.32	107.35	107.99	106.96	106.76	107.95	107.32	107.23	106.67	106.23	105.97	108.26	106.13	105.53	106.35	107.43	106.69	107.05	107.34	103.45	107.41	107.13	106.44	105.87	106.38	106.08	106.48	106.67	106.63	108.31	106.2	106.21	107.26	106.48	106.95	106.3	106.6	105.9	107.42	107.4	105.96	107.13	106.22	107.65	107.2	107.45
105.54	105.09	105.18	104.97	104.52	104.07	104.43	104.05	104.99	104.15	104.65	106.14	104.52	104.45	104.73	105.36	104.12	104.32	106.21	106.22	104.23	103.79	104.4	105.62	105.42	103.91	105.59	103.63	105.31	106.17	106.29	105.07	105.64	105.05	104.33	104.39	103.89	105.63	106.19	105.2	105.11	104.95	104.98	105.36	107.66	105.54	103.56	104.72	106.18	103.73
105.07	105.81	108.15	106.15	107.76	105.64	107.78	107.05	105.64	106.58	105.67	106.8	106.11	107.17	105.94	106.44	106.54	107.45	107.07	108.02	106.38	105.89	107.34	106.39	106.03	108.41	107.52	106.16	105.85	106.49	106.29	105.72	106.16	107.92	105.52	107.05	106.5	107.04	107.85	107.22	105.82	107.2	105.84	106.42	105.29	106.9	107.19	105.06	105.5	108.7
104.73	103.84	104.52	104.05	104.25	103.54	104.98	105.51	103.97	105.23	105.69	104.8	103.63	105.2	105.11	104.67	104.45	104.96	103.59	106.11	104.36	104.13	103.86	104.66	104.39	105.97	102.84	104.64	104.95	103.44	104.73	104.12	103.75	105.03	103.48	105.46	104.71	102.83	106.36	104.47	104.89	104.21	102.66	106.84	105.05	105.2	105.54	106.09	103.69	104.79
113.65	113.72	112.51	112.44	114.37	113.98	112.87	112.07	113.57	114.32	113	112.45	112.34	111.74	113.31	112.03	113.31	113.29	113.56	114.07	112.2	111.58	111.7	112.69	113.5	113	113.21	112.49	110.57	111.57	113.12	111.76	113.41	114.6	113.07	113.54	113.64	113.32	111.84	114.17	112.11	112.02	113.29	111.33	112.38	111.49	112.21	112.93	113.47	112.56
100.24	100.36	100.9	99.911	101.16	99.578	100.13	99.787	100.34	100.94	99.498	98.605	101.6	99.558	102.1	101.58	98.098	100.38	100.69	101.23	100.51	100.58	100.09	100.61	99.893	99.026	100.17	100.93	99.214	99.942	99.309	99.617	100.02	100.75	99.45	100.93	101.97	99.045	100.07	98.635	99.813	99.656	101.69	99.496	100.55	99.305	99.862	100.49	99.114	99.525
103.43	104.87	103.11	103.2	104.08	105.96	104.01	104.61	103.2	102.62	104.03	103.65	105.05	104.13	103.29	103.95	103.44	104.58	103.76	104.68	105.16	105.89	104.18	104.77	103.68	105.36	103.94	105.05	105.15	103.68	102.94	102.9	104.31	104.56	103.71	105.51	104.95	104.3	104.05	103.62	104.72	104.61	104.26	104.78	104.86	104.38	104.1	103.68	103.05	103.07
111.98	111.47	112.49	110.77	109.89	113.25	112.96	110.67	111.44	111.81	112.98	111.66	111.03	112.17	111.69	109.45	110.67	112.27	111.96	111.75	111.62	111.75	112.61	112.27	112.37	110.47	111.41	110.76	111.47	112.4	112.06	111.73	111.87	111.61	110.33	110.71	110.91	110.43	110.89	110.28	111.6	113.28	111.29	111.85	110.79	111.01	111.05	111.25	111.47	111.44
105.85	106.31	104.77	106.97	103.86	105.66	106.43	105.76	105.43	104.51	106.22	107.24	106.1	106.73	105.73	106	106.56	106.32	105.7	107.39	105.66	105.46	105.68	106.25	106	106.74	107.28	105.39	105.49	106.7	106.06	105.51	104.96	106.12	107.27	108.11	106.25	105.19	106.24	104.89	105.33	104.7	106.68	105.18	106.69	107.71	105.94	104.95	108	105.64
107.24	107.2	106.21	107.53	106.38	107.66	107.56	107.53	105.94	107.55	105.67	105.93	107.32	106.89	107.65	105.27	107.52	107.71	107.78	107.27	106.93	107.49	106.17	106.73	108.6	106.54	108.64	106.81	106.9	107.52	106.84	107.58	108.48	106.56	106.76	107.22	105.88	105.55	107.92	106.36	108.05	107.91	106.38	106.98	106.43	107.27	107.5	108.14	107.26	104.65
116.41	117.14	114.16	114.82	115.5	117.1	115.83	116.59	116.17	116.77	118.07	116.4	114.95	117.5	117.56	116.47	116.15	117.93	117.06	116.41	114.93	116.65	117.24	116.8	115.98	116.07	116.93	117.08	116.98	115.22	116.96	116.15	115.35	116.24	115.26	115.29	116.09	115.83	116.86	115.91	116.69	114.66	117.64	115.99	115.88	117.92	115.74	116.77	116.48	117.1
99.392	99.016	100.2	99.863	100.57	100.21	99.858	101.3	99.775	101.5	99.731	99.901	100.59	100.4	101.18	99.942	98.487	99.947	100.35	97.991	98.964	100.26	99.282	100.83	99.407	100.14	99.616	100.17	98.148	100.26	100.1	99.766	101.23	99.096	99.534	98.974	99.262	99.529	100.02	101.02	99.838	100	98.346	99.065	100.38	100.35	100.22	98.886	100.52	99.886
104.97	105.69	107.92	107.04	107.85	106.34	107	107.81	105.82	107.04	106.87	108.09	105.2	105.83	107.15	106.22	105.95	105.64	107.76	106.23	105.65	106.91	105.54	105.05	105.82	105.29	107.38	107.25	105.58	106.93	106.59	106.25	105.92	106.52	106.57	106.39	107.73	107.12	106.42	106.62	105.44	105.71	107.07	105.18	106.75	107.68	106.77	105.44	105.7	106.27
103.54	104.54	104.97	104.87	105.2	105.2	105.25	105.15	106.48	105.77	107.48	105.49	106.38	104.71	106.07	106.69	104.16	107.48	105.18	103.85	105.51	104.97	105.54	105.74	104.1	104.51	105.24	106.62	105.1	104.54	104.76	106.54	105.51	104.48	105.64	104.91	104.64	106.21	104.65	105.44	108.15	106.52	105.75	104.09	106.93	104.66	104.59	106.74	105.45	105.28
106.04	106.44	105.49	106.91	106.69	105.74	105	107.87	105.45	106.85	108.3	105.82	106.9	105.41	105.07	107.23	108.14	105.9	104.77	106.54	105.4	107.69	107.41	106.46	106.87	105.79	106.12	106.46	106.36	106.58	106.74	106.77	106	106.31	107.78	106.06	105.71	105.08	106.25	105.19	105.57	106.98	107.45	107.39	106.11	106.64	105.08	105.52	106.4	105.74
104.57	103.76	105.42	104.35	106.07	105.93	106.46	105.88	104.53	104.09	103.18	104.69	103.77	104.32	103.68	106.1	106.94	105.13	105.61	104.68	103.22	105.19	104.1	104.2	104.83	104.08	103.74	105.17	105.92	104.04	105.02	105.12	104.21	106.01	105.2	104.89	106.03	105.52	105.42	105.62	104.25	106.79	105.81	106.56	104.38	104.54	105.32	103.34	104.21	104.13
105.38	105.55	104.47	105.32	104.26	104.75	105.91	105.06	104.15	105.99	104.85	105.54	106.39	106.52	105.68	106.47	105.33	105.33	105.8	106.38	105.86	105.56	106.98	105.12	104.53	104.62	105.88	106.41	105.19	105.37	105.78	105.28	106.27	105.46	107.15	104.08	105.61	106.32	105.46	103.5	105.58	106.02	104.47	105.53	105.08	104.89	105.8	103.89	102.93	105.16
113.12	113.25	112.44	111.13	110.89	112.23	110.6	112.89	113.91	111.84	113.04	112.97	112.3	112.41	110.54	111.77	111.55	111.96	112.28	112.38	113.41	112.26	113.53	111.29	113.52	111.94	111.68	112.1	112.15	111.9	113.1	113.98	110.94	109.91	111.24	110.59	109.43	112.45	111.44	112.75	110.82	112.81	110.44	110.67	111.63	111.13	114.36	111.42	111.35	112.22
105.5	105.02	104.55	105.25	105.46	106.49	104.88	103.76	105.05	105.49	105.53	104.73	103.89	104.89	104.8	104.82	105.22	104.43	104.63	103.79	104.89	106.01	105.03	104.73	104.52	105.79	103.88	103.72	105.66	104.43	105.61	104.95	103.98	104.63	105.51	104.21	104.71	102.42	102.83	105.61	106.53	104.64	104.38	103.48	106.12	104.66	107.45	104.88	102.95	103.61
101.07	99.404	100.16	99.7	100.3	100.06	100.16	101.17	98.683	99.086	99.273	99.616	98.94	100.75	100.61	100.31	100.39	100.14	99.279	99.996	99.78	99.968	99.971	100.33	98.201	101.33	100.42	101.12	100.38	100.51	97.507	99.165	100.73	100.36	99.759	99.56	101.35	99.788	100.75	99.898	100.68	100.55	100.16	99.622	99.251	99.619	101.36	98.762	99.926	101.81
102.09	100	100.19	100.93	99.935	102.54	100.41	99.445	100.61	99.935	102.08	99.841	100.94	100.12	101.21	100.7	102.73	100.38	100.29	99.743	102.19	101.15	100.78	98.83	100.57	101.34	101.11	101.22	100.9	101.01	101.26	101.65	101.35	99.583	101.3	99.766	100.54	101.77	102.16	101.06	99.316	102.67	100.22	101.38	101.64	101.17	101.58	101.43	100.74	101.43
100.82	99.408	100.84	100.76	101.1	99.594	101.31	100.64	100.61	100.42	100.89	102.39	100.53	99.663	101.98	99.676	98.47	101.08	99.706	101.82	99.894	101.15	100.36	99.579	100.54	100.8	99.052	99.629	100.31	100.2	101.14	98.509	99.557	100.27	101.35	99.225	101.25	98.964	100.16	101.34	101.29	100.18	100.48	98.627	100.05	97.803	99.187	99.231	99.863	100.16
116.6	116.78	115.77	116.02	116.65	116.43	116.66	116.81	116.98	116.52	116.34	113.98	114.76	116.32	114.63	116.49	117.28	116.26	116.02	116.34	116.41	117.47	115.88	117.18	117.71	117.8	114.85	116.29	115.46	117.47	115.58	116.82	116.37	117.14	116.17	117.93	116.16	116.28	115.79	116.52	117.62	116.63	116.67	117.11	116.76	116.57	117.86	117.13	114.38	115.83
108.31	108.47	106.22	106.36	106.73	108.04	106.52	107.99	106.03	105.59	107.5	107.5	108.12	106.77	107.62	106.54	107.03	107.38	105.93	105.81	107.03	106.6	106.41	106.41	106.82	106.87	108.29	106.52	106.91	105.96	105.39	107.16	106.74	106.19	108.01	108.29	107.19	107.43	105.55	106.16	106.24	107.58	105.51	107.04	106.2	106.01	105.19	105.79	106.42	106.84
104.34	103.56	103.17	105.16	104.59	104.1	103.86	103.34	103.91	104.63	103.83	103.46	103.79	104.35	104.9	103.14	102.8	104.95	104.59	104.14	104.75	104.41	105.32	106.14	104.21	104.64	105.62	104.18	103.67	106.54	104.42	104.58	105.26	104.52	102.99	103.76	104.3	103.77	103.93	105.54	105.9	102.36	104.11	104.74	104.99	105.63	105.09	104.42	103.99	104.85
110.17	111.48	110.22	112.82	112.71	111.24	110.7	110.71	111.21	109.37	111.33	112.12	111.24	111.27	111.36	111.81	110.33	110.57	111.37	110.06	112.57	111.13	112.43	110.02	111.54	111.31	111.8	110.59	111.71	111.1	110.68	113.16	111.92	111.21	112.33	111.33	113.08	110.71	110.89	111.3	112.22	112.62	110.65	109.72	111.61	110.25	111.91	111.3	110.99	111.36
106.31	104.79	105.85	106.43	106.27	106.71	106.61	105.97	106.73	105.64	106.12	105.52	105.53	106.52	104.23	105.19	105.33	105.34	106.47	104.83	105.17	104.84	106.16	103.48	104.39	105.33	104.76	105.78	105.85	105.76	106.08	105.31	104.87	106.02	104.12	107.19	106.47	107.33	104.57	106.5	105.16	105.34	106.36	106.76	106.12	105.16	105.22	106.5	104.32	105.03
106.11	106.91	107.56	105.94	107.5	106.41	105.38	107.2	105.76	105.78	105.3	105.74	104.96	105.8	105.93	105.96	105.77	105.99	105.15	106.44	105.9	107.87	106.54	106.37	105.85	104.1	105.19	106.17	104.64	106.21	106.15	105.66	106.08	104.69	105.72	107.26	106.54	105.88	105.41	107.57	106.41	105.9	105.74	106.78	105.18	105.11	106.13	106.74	105.45	105.15
103.66	104.68	104.18	104.73	106.45	104.32	106.61	105.77	105.73	105.68	104.4	106.7	102.82	105.91	105.11	106.82	104.77	104.77	106.56	105.54	104.17	106.05	105.68	104.79	105.51	104.66	104.89	103.13	105.94	104.66	105.52	106.65	104.6	106.35	105.13	105.52	104.82	106.41	103.87	103.41	104.84	104.56	105.22	106.45	105.06	105.39	105.91	106.6	105.4	106.49
105.19	104.99	105.23	106.16	107.14	108.45	105.28	105.52	106.13	106.17	106.39	106.98	104.76	105.9	106.91	106.76	104.17	106.33	106.09	105.17	105.43	104.89	105.03	104.56	106.27	106.02	104.68	105.75	104.78	105.98	106.22	106.05	105.87	105.99	106.42	104.46	106.71	104.74	105.29	104.47	104.53	105.98	106.03	105.73	106.15	105.08	104.96	104.11	106.42	105.94
106.71	106.37	107.93	106.87	108.14	108.17	107.33	106.89	107.52	105.69	107.03	106.68	106.96	107.08	106.85	106.01	106.28	106.99	106.81	107.45	108.56	107.24	106.54	106.69	106.58	107.07	106.7	107.42	106.35	107.59	107.81	107.12	107.1	107.52	106.28	105.73	108.34	106.89	106.68	105.47	108.08	106.45	107.16	105.85	107.77	106.91	107	106.78	106.25	105.22
105.71	106.1	106.55	103.44	106.84	104.45	104.91	105.25	105.15	104.44	104.18	105.18	105.27	103.54	105.2	104.29	104.65	103.59	106.19	103.79	103.93	104.19	104.96	104.7	104.02	104.39	106.24	104.14	104.95	104.96	104.84	105.57	103.98	106.06	104.05	106.08	105.13	105.54	105.49	103.46	104	106.07	104.34	103.77	104.99	105.78	104.38	105.1	105.37	106.56
113.81	113.46	111.58	111.75	110.33	111.83	114.13	110.12	112.33	112.92	112.23	112.85	112.23	111.72	113.27	113.42	111.98	112.09	111.2	112.34	112.7	112.63	112.33	110.26	113.13	111.45	112.6	112.53	113.23	113.8	111.58	111.93	110.51	111.22	113.8	111.05	112.95	112.76	113.72	110.08	112.1	112.48	111.7	113.13	113.44	113.47	111.01	112.46	112.66	112.16
104.81	107.36	106	104.58	105.38	106.11	104.53	107.06	106.43	105.97	105.12	106.16	106.84	107.24	105.82	105.99	105.71	106.58	105.37	106.09	105.07	105.03	106.47	106.61	104.75	104.47	103.89	106.9	105.99	105.8	106.36	104.7	105.9	107.17	107.19	106.9	105.93	105.87	104.97	106.17	106.04	105.3	107.28	106.68	107.39	107.82	106.21	105.04	105.24	105.74
107.58	106.64	104	104.26	106.57	106.04	105.92	105.74	106.88	106.57	106.44	106.41	105.52	106.91	105.12	106.44	106.07	105.5	106.62	105.74	105.71	105.71	106.87	107.06	105.8	106.45	106.5	105.49	103.66	105.73	105.64	107.42	105.62	104.45	106.25	106.7	106.42	106.49	108.1	106.73	106.57	105.93	105.65	104.52	105.92	106	107.09	106.09	104.5	107
105.32	106.17	104.55	105.47	104.01	105.57	104.47	105.42	105.94	108.24	104.7	105.71	104.93	105.12	106.26	104.09	104.6	106.64	105.32	105.29	104.88	105.11	104.36	105.26	106.92	104	106.02	106.43	106.58	105.3	107.32	104.74	105.81	104.59	105.53	105.23	105.11	105.7	104.77	104.67	105.18	106.95	105.38	105.75	106.54	105.18	105.09	106.44	105.11	107.27
106.46	106.03	107.6	106.29	103.53	104.93	105.34	105.66	105.46	106.29	105.7	104.47	105.33	106.8	105.57	105.6	105.13	106.21	105.56	107.01	104.2	104.94	106.82	104.6	106.01	104.26	105.24	107.37	105.54	104.76	106.53	104.25	104.21	104.81	104.98	106.35	107.26	106.41	107.06	106.01	107.75	106.63	105.79	105.74	104.2	105.51	104.9	106.23	104.78	105.96
99.089	100.89	99.034	100.21	98.962	101.71	99.148	99.465	99.855	98.807	100.08	100.77	100.5	100.38	101.2	99.209	98.738	101.42	100.53	99.543	101.16	100.21	99.421	100.22	98.576	99.829	100.06	99.997	99.311	99.809	99.956	99.744	98.837	99.562	99.51	99.813	100.78	99.898	98.915	99.69	100.4	101.01	101.28	100.47	99.333	98.52	101.51	99.711	98.89	99.369
111.47	112.79	110.81	110.32	112.55	111.07	110.49	110.76	111.98	111.76	111.58	109.74	111.45	111.72	111.04	109.08	109.75	111.61	109.41	110.53	109.51	110.57	109.31	111.84	110.11	111.32	111.06	111.07	111.21	112.24	110.72	111.15	110.66	112.54	110.34	112.72	110.92	111.45	110.9	111.32	110.16	110.41	111.36	112.75	112.4	110.51	111.38	111.38	111.6	111.58
111.59	113.04	111.52	112.32	111.14	111.8	110.94	111.86	111.87	112.42	112.91	112.45	111.4	111.58	110.76	109.34	111.4	110.64	112.42	113.3	112.21	112.75	110.36	112.4	113.76	112.05	112.87	111.46	110.63	111.99	111.64	111.01	112.43	112.02	112.57	111.76	110.99	111.36	112.82	111.16	110.67	110.86	110.87	111.21	112.44	111.56	111.45	112.46	109.52	111.01
105.14	105.63	105.99	104.8	105.55	106.3	105.56	104.3	105.9	105.15	106.4	105.14	107.66	105.27	105.61	106.75	105.67	105.14	106.78	105.32	105.7	105.38	105.2	104.02	105.83	104.42	105.19	105.03	104.94	104.81	105.66	106.03	105.58	105.23	104.51	105.45	103.19	105.55	105.75	107.14	105.64	104.35	103.79	104.97	105.68	104.96	105.06	105.91	104.58	104.81
99.645	100.71	98.32	101.92	101.45	98.317	101.31	100.66	98.956	100.37	99.544	98.805	99.329	100.73	101.16	100.66	98.739	101.13	98.91	101.53	99.928	99.84	97.692	100.28	99.525	101.83	99.046	98.732	99.606	100.97	99.093	100.86	99.99	100.32	99.684	100.19	98.741	99.329	101.12	100.09	98.775	100.18	98.472	100.05	101.09	100.55	99.968	98.385	100.36	99.847
110.68	110.86	111.87	111.62	110.67	110.52	110.13	111.65	110.03	114.02	111.56	113.88	112.46	110.65	109.82	111.82	111.68	110.71	109.78	109.81	111.31	111.69	109.01	108.1	112.37	110.98	111.71	111.93	110.76	111.72	111.24	111.13	111.69	110.52	110.74	110.65	111.36	112.46	112.4	112.1	112.1	110.45	111.83	108.88	110.77	110.95	111.6	110.51	112.49	112.36
108.53	110.11	110.82	109.5	110.35	108.99	110.84	109.43	109.83	110.45	108.72	111.25	109.71	108.94	110.86	109.44	109.73	109.36	110.24	109.89	111.18	110.59	109.09	110.11	110.5	108.97	108.93	110.16	110.68	110.54	110.99	108.77	110.96	110.03	110	109.26	109.69	110.37	111.37	111.48	109.59	110.05	108.78	109.59	108.66	109.86	110.54	109.74	110.56	108.74
107.11	108.06	106.74	107.49	106.47	105.66	107.52	104.97	107.48	105.34	106.63	106.5	106.78	106.71	106.01	105.74	105.01	105.98	106.46	106.34	106.97	107.88	105.72	107.12	107	106.17	106.38	106.65	106.7	106.02	106.15	106.04	105.33	106.45	106.15	107.66	106.73	106.44	106.36	105.36	105.99	106.52	107.08	107.93	104.86	106	106.01	106.73	105.7	105.48
106.7	107.59	104	104.42	106.08	105.12	105.67	106.19	104.03	104.99	106.06	106.7	105.95	105.19	106.99	105.35	104.89	105.9	105.63	105.7	105.87	105.58	106.26	106.83	106.56	104.46	105.5	106.4	106.37	105.13	106.11	106.59	108.36	104.61	103.76	106.21	105.91	105.89	106.78	104.69	106.37	104.73	106.52	104.5	105.64	106.73	105.48	105.34	106.59	106.15
104.73	102.68	103.13	104.94	104.96	103.1	103.88	103.77	104.07	105.9	104	103.56	103.27	104.59	104.56	103.1	105.34	104.98	105.39	104.58	105.67	103.37	105.19	104.93	105.49	104.08	105.08	102.83	104.74	103.31	103.39	104.84	104.02	103.74	104.56	103.65	104.42	104.9	104.86	104.79	105.54	104.42	102.4	104.57	104.54	104.47	102.9	105.23	104.52	103.8
118.02	117.79	117.17	116.49	118.17	117.67	118.52	117.62	117.89	117.72	117.77	116.81	116.83	118.79	116.9	117.53	116.47	117.33	118.18	116.08	116.63	117.35	116.88	115.77	117.87	118.56	117.07	117.17	116.55	118.66	117.42	116.81	117.65	119.13	116.57	119.45	116.23	118.64	117.25	118.15	117.28	116.36	118.47	115.58	118.49	118.1	116.3	117.77	116.61	117.23
112.83	112.57	112.86	112.56	111.7	111.53	113.27	114.3	113.46	111.51	113.51	113.65	112.66	113.73	113.92	112.08	110.88	111.55	112.97	112.7	112.51	110.38	112.58	112.94	113.46	111.25	112.91	112.42	112.3	112.54	113.26	114.02	112.39	113.41	113	113.11	113.08	113	115.14	112.7	111.78	113.74	113.16	112.41	114.7	113.28	112.6	113.28	114.18	112.25
109.46	110.86	108.99	109.14	111.24	108.81	109.52	109.12	110.86	109.86	108.1	107.34	108.82	109.72	109.32	110.45	110.45	108.93	108.37	110.41	110.59	110.87	110.41	109.47	108.69	110.79	111.33	109.68	109.16	110.32	109.12	110.16	110.17	109.91	109.9	110.2	110.9	110.89	108.68	110.52	109.56	110.23	109.52	110.11	109.15	110.06	109.71	109.55	109.38	109.69
101.12	100.76	100.11	101.09	101.44	100.46	101.08	99.625	100.73	98.617	100.8	100.23	98.647	101.51	100.79	100.54	102.22	100.04	100.33	101.29	101.16	98.799	100.7	100.21	98.873	99.829	100.31	98.792	100.14	100.85	98.74	101.2	100.63	101.69	100.56	100.15	100.57	100.36	101.05	100.65	98.391	100.66	100.03	99.778	100.05	100.78	100.22	100.54	98.911	99.871
102.94	103.31	104.28	105.52	103.98	103.27	105.28	103.99	105.16	104.68	103.92	103.3	103.82	103.11	102.96	103.94	104.02	104.31	103.6	103.63	104.38	104.64	103.18	102.45	104.49	103.89	104.51	105.89	103.9	104.58	104.13	105.11	104.95	104.69	102.53	103.37	104.09	104.71	103.76	103.55	105.15	103.21	102.98	105.15	104.57	103.72	102.7	104.53	104.91	103.48
100.75	100.38	100.5	101.5	100.22	100.98	99.523	101.06	101.49	100.57	99.869	102.05	101.32	100.37	100.34	101.66	99.931	101.51	100.39	101.45	101.65	100.31	100.63	101.06	100.57	99.849	100.87	101.4	99.595	100.92	102.08	99.938	101.32	100.49	100.48	97.879	101.2	101.34	99.226	100.32	100.1	99.959	101.62	100.96	100.31	102.2	102.46	100.43	100.73	100.44
109.75	111.86	110.33	107.4	111.41	110.03	112.11	110.85	110.31	110.2	111.1	112.73	109.93	110.62	111.45	110.73	112.39	111.12	111.56	109.83	110.71	109.51	110.24	111.06	110.89	110.14	111.39	110.39	111.36	111.64	111.66	109.68	109.81	111.39	109.24	110.24	111.57	110.04	111.33	110.39	110.77	111.89	111.79	108.47	111.05	109.98	109.88	111.14	110.03	110.12
106.4	105.02	107.32	106.09	104.02	105.66	105.88	106.16	106.03	105.41	104.31	104.07	106.26	105.46	107.56	106.44	105.67	104.59	105.02	104.77	104.71	106.38	106.57	105.72	105.51	105.51	104.48	106	106.7	107.41	107.43	105.32	107.42	105.64	105.75	106.09	103.89	105.06	105.96	105.99	105.49	106.04	105.13	106.3	106.33	104.75	105.2	107.27	105.76	105.85
104.62	103.48	105.35	103.68	104.97	104.25	104.09	103.43	104.03	104.23	103.75	102.69	104.6	105.51	104.04	104.22	102.52	104.76	104.28	104.28	104.85	104.16	104.68	105.93	103.72	105.28	104.38	103.31	105.38	105.17	105.03	105.37	104.81	104.97	102.98	104.21	104.08	105.72	103.16	103.27	104.78	103.5	104.13	105.53	105.56	105.29	102.8	103.39	104.73	104
107.07	105.08	106.15	105.38	103.49	105.57	105.69	105.31	105.56	104.6	106.17	106.36	105.89	106.87	104.99	105.11	106.49	106.13	106.67	104.47	105.95	106.22	107	105.31	105.57	106.16	106.12	104.75	104.33	104.42	105.48	103.98	105.25	105.8	104.87	104.25	105.64	106.07	105.75	106.95	104.24	105.6	105.08	105.36	104.69	104.12	104.85	105.87	105.83	104.8
111.4	112.85	111.83	111.5	111.9	111.51	111.54	111.69	111.1	112.84	111.66	111.42	112.83	111.63	112.46	110.86	113.01	111.09	113.44	111.78	112.25	110.57	111.46	111.96	112.02	111.28	112.36	113.14	112.03	113.33	111.46	112.26	113.3	112.38	112.81	111.69	112.14	110.4	112.46	111.45	111.57	111.74	113.77	112.18	112.77	111.43	112.22	111.98	112.59	111.02
111.39	110.24	110.69	111.1	110.04	108.72	111.07	109.63	111.29	111.54	109.32	109.11	110.2	109.69	108.91	110.74	110.83	109.26	110.96	110.42	109.93	109.8	109.98	110.07	109.99	109.33	111.2	112.12	110.17	110.75	110.41	110.31	111.89	110.03	110.38	111.51	111.41	110.87	110.24	109.43	110.25	110.44	110.59	111.4	110.73	110.08	109.38	110.65	109	109.4
99.232	101.57	99.879	97.963	99.481	99.267	101.24	99.786	98.74	100.47	99.434	100.68	100.35	100.55	101.35	99.11	100.57	99.459	99.895	98.943	101.42	99.896	99.363	99.53	100.31	101.55	99.765	98.958	100.13	99.679	98.407	98.426	99.483	100.76	98.89	102.07	101.81	100.26	98.828	100.75	100.39	101.24	100.61	99.324	99.95	99.367	99.233	98.756	99.435	99.013
110.65	112.05	112.46	112.95	111.68	111.39	112.91	112.63	112.01	112.32	112.3	111.38	111.84	111.79	113.6	113.41	110.35	110.89	111.78	111.47	112.24	110.62	113.1	112	110.35	113.47	113.46	111.52	111.51	111.48	110.8	112.08	110.23	111.9	110.65	112.6	112.77	113.02	111.11	112.65	111.84	110.85	110.05	111.4	112.29	111.52	113.11	111.1	111.41	110.48
108.02	110.15	111.68	111.39	109.74	111.33	111.01	111.73	110.99	112.4	109.57	113.67	111.06	111.94	110.31	108.49	111.32	110.05	111.7	109.66	110.43	111.59	112.09	111.04	111.09	110.3	110.59	111.18	111.93	109.57	109.41	110.98	110.53	112.18	111.59	111.89	111.89	111.36	111.01	112.54	111	111.58	112.73	112.18	112.57	109.85	111.49	111.09	111.22	111.29
111.68	110.31	110.62	111.11	112.18	111.94	111.89	110.48	110.5	111.66	110.18	109.51	110.5	112.14	111.85	110.19	111.53	110.8	110.46	111.76	112.65	111.57	111.18	111	110.59	111.37	111.63	111.68	111.91	111.76	111.84	110.27	112.1	112.21	109.21	111.03	111.01	111.07	110.86	111.51	111.47	111.74	112.33	110.54	112.34	109.73	110.93	111.94	111.84	110.63
110.02	112.41	110.56	111.04	112.33	110.6	110.8	111.3	111.1	111.17	111.33	110.28	110.19	110.74	111.73	109.76	110.63	111.83	111.08	111.08	111.48	111.24	111.25	112.58	110.52	111.33	109.09	111.28	111.13	111.95	110.91	112	111.03	110.93	110.85	110.07	111.87	109.04	111.85	111.96	111.15	110.38	108.31	111.2	111.42	110.81	111.56	110.47	111.9	110.85
117.38	117.97	114.96	114.65	115.89	115.5	115.54	117.7	115.73	115.75	116	116.89	116.16	117.55	115.21	117.17	116.23	116.07	115.59	117.05	117.26	115.55	115.23	113.86	115.73	118.21	116.88	115.54	118.57	116.84	117.72	114.95	116.42	115.93	115.67	117.29	115.32	114.96	117.08	115.05	117.28	116.65	116.16	116.9	116.9	116.49	116.19	116.14	116.88	115.69
102.43	99.745	99.807	100.89	100.25	101.05	99.059	100.9	98.742	99.593	100.75	99.46	102.88	101.28	101.97	99.755	99.568	100.2	102.95	101.04	101.99	100.46	101.35	100.91	101.01	100.75	100.88	101.51	101.39	100.68	99.532	101.11	100.66	101.65	100.58	100.99	101.32	100.92	100.6	99.743	100.46	100.35	100.66	100.56	99.996	101.05	101.57	102.43	100.33	100.27
104.69	108.64	107.46	104.82	106.94	107	107.61	106.63	106.65	105.43	106.97	104.96	106.92	104.94	105.28	104.67	106.67	106.65	105.29	106.86	106.57	107.2	107.05	105.93	106.53	106.03	106.27	105.31	106.88	105.54	108.15	107.54	105.53	105.8	105.51	106.56	104.78	106.51	106.3	107.43	105.29	106.22	106.88	106.03	106.01	104.39	108.72	107.52	107.52	107.34
109.94	111.32	111.17	111.75	111.99	112.13	110.55	112.47	111.25	111.74	112.15	111.34	110.98	111.96	110.56	109.25	110.84	111.83	112.55	110.35	112.65	111.68	112.29	111.17	111.28	109.65	111.99	111.75	111.76	111.09	111.01	111.17	111.47	111.1	111.05	111.89	112.18	110.49	109.35	109.29	110.67	110.55	109.31	111.85	112.23	110.53	112.9	109.56	111.31	110.9
111.77	113.52	111.45	110.33	113.55	112.32	111.1	112.66	111.77	111.26	112.66	111.43	112.06	112.9	110.54	111.03	111.06	111.92	110.79	112.3	112.33	110.51	112.52	110.84	111.75	111.51	111.48	111.56	111.49	111.76	112.58	110.89	113.93	112.23	111.29	111.61	109.68	112.07	111.77	111.12	111.23	111.56	112.82	111.66	110.78	112.34	112.38	112.21	112.77	112.96
100.05	100.66	101.16	100.05	102.08	101.51	101.4	100.17	100.14	100.99	100.52	100.39	101.06	101.27	100.38	102.84	101.05	100.96	101.91	101.67	101.35	101.69	101.11	102.73	102.63	102.39	101.67	99.913	103.31	100.28	102.08	100.97	102.1	101.22	100.85	100.52	101.69	101.9	102.13	100.15	100.13	100.51	100.47	103.11	102.06	101.7	100.4	101.57	100.72	100.83
103.29	102.12	102.78	103.46	105.3	104.87	103.68	104.62	103.63	101.57	105.29	104.39	104.68	104.06	105.03	102.11	104.9	104.85	103.78	104.87	104.13	105.17	101.97	104.11	103.68	105.77	104.69	103.61	102.33	105.21	103.72	104.46	105.01	103.42	103.84	103.47	104.79	104.41	104.32	102.81	104.09	105.19	104.56	104.71	104.48	103.91	105.24	104.93	104.13	103.48
105.31	105.61	105.96	104.46	103.93	105.63	103.36	104.32	104.66	104.01	104.44	104.48	105.75	104.37	105.13	105.56	103.72	105.85	104.61	104.08	104.36	104.47	104.48	103.96	104.83	103.51	104.71	104.44	104.23	104.58	103.93	104.38	104.95	104.02	102.64	105.16	105.02	104.8	104.72	104.48	106.82	105.54	104.17	105.58	105.37	104.67	105.41	105.03	106.52	105.35
109.92	110.35	110.57	111.72	108.87	110.56	110.32	110.77	109.62	111.79	110.36	110.42	110.38	110.33	109.41	112.32	112.63	110.21	109.08	109.37	110	109.86	111.22	110.51	109.96	109.72	110.03	111.8	111.23	111.15	109.21	110.22	109.97	109.66	110.23	110.76	111	111.54	108.59	110.05	110.69	110.83	110.22	112.18	109.89	110.66	109.08	110.77	109.66	111.02
104.53	105.83	107.05	107.02	105.47	107.5	105.74	106.68	106.43	108.06	106.16	106.1	106.75	105.2	105.25	105.42	105.5	106.13	106.4	105.89	106.28	105.94	106.54	106.54	106.4	106.48	105.28	104.24	105.8	105.9	106.15	108.05	105.62	105.47	105.35	105.6	104.65	107.37	106.79	106.46	106.19	107.15	105.14	107.54	106.1	106.88	106.21	106.47	105.83	105.05
115.94	115.31	115.48	118.3	116.97	115.72	115.76	116.25	116.23	116.81	116.24	115.44	117.36	115.27	116.91	117.42	117.29	116.37	115.29	115.88	116.5	117.99	115.53	115.73	114.83	116.42	116.16	116.01	115.51	117.93	116.27	117.67	115.86	116.4	114.69	115.33	116.24	116.15	115	116.38	117.1	116.3	116.68	116.25	115.06	116.21	116.32	117	116.04	117.18
110.45	110.89	109.53	110.63	112.76	112.59	111.97	111.37	111.65	111.12	112.6	111.46	110.59	110.35	111.79	110.64	111.44	113.88	111.36	112.68	111	110.06	111.13	110.45	111.69	111.55	110.83	111.08	110.93	110.17	111.01	111.69	111.72	110.32	111.61	111.07	111.86	110.83	111.06	112.42	110.41	110.8	109.92	111.48	111.01	110.92	110.27	110.58	109.8	111.4
110.57	112.2	111.35	111.53	112.03	111.07	109.17	112.36	111.68	110.46	110.77	111.77	111.6	111.49	112.27	110.39	112.88	111.29	111.06	111.76	111.76	112.32	111.38	109.61	112.59	110.93	111.84	111.32	111.11	111.34	111.23	111.33	110.51	111.18	112.28	112.77	109.7	111.42	111.65	111.57	111.9	111.98	111.52	109.64	112.13	110.86	112.13	111.29	111.46	111.42
102.6	102.27	103.09	103.36	105.02	103.62	104.85	103.8	105.2	103.21	104.44	105.02	105.06	105.45	105.01	103.95	104.1	103.33	104.23	103.87	104.22	104.28	103.48	104.42	103.49	104.41	103.21	104.39	103.21	104.98	104.19	105.21	104.58	104.23	103.71	102.95	105.99	105.75	103.48	104.64	103.36	104.58	104.18	104.73	103.41	104.27	106.39	103.16	104.15	104.5
112.82	110.86	112.55	112.59	111.13	111.25	111.94	112	110.71	111.03	112.05	113.26	110.7	111.43	111.18	113.41	111.77	111.63	112.29	112.94	112.08	112.16	111.43	111.77	110.61	110.85	112.07	111.66	111.72	112.99	111.78	112.5	114.27	111.64	112.96	111.71	112.97	112.42	111.5	111.45	110.84	112.58	111.72	111.84	112.13	111.88	112.56	112.73	111.2	113.88
114.07	113.35	110.98	113.46	112.67	111.64	113.76	112	114.36	112.45	113.62	114.5	112.34	112.36	114.62	112.05	113.8	112.74	112.76	112.81	113.17	113.17	111.68	113.56	113.31	113.71	113.48	114.11	111.46	113	112.88	114.97	113.93	112.52	112.33	111.76	112.27	111.57	111.85	112.13	112.64	112.22	113.23	111.3	113.49	111.73	113.98	113.12	113.64	113.07
104.51	104.92	103.96	104.35	101.91	105.78	105.06	104.88	102.77	104.1	104.83	105.48	104.57	105.53	102.8	104.07	103.73	106.03	105.43	103.6	103.78	104.15	104.77	105.08	104.01	104.91	103.4	105.63	104.79	104.23	104.22	103.69	105.08	104.65	105.11	104.23	103.92	104.68	103.36	103.98	103.86	104.54	106.01	103.54	105	104.09	106.38	104.52	104.54	103.69
100.49	101.73	100.77	99.912	100.07	101.35	100.21	100.18	100.62	98.393	100.42	100.84	100.36	100.79	100.85	101.62	100.35	100.82	99.54	99.473	101.14	101.22	100.18	101.53	99.197	101.23	99.877	100.81	100.11	100.95	100.09	101.08	100.31	101.78	101.56	100.86	102.16	100.95	100.19	101.35	100.34	101.1	98.625	101.57	100.64	99.917	102.2	100.6	99.542	101.34
106.28	107.03	105.68	104.4	104.67	105.97	104.92	104.69	106.61	106.64	106.59	104.83	104.59	104.38	105.51	104.76	105.15	104.55	106.23	104.79	106.53	105.19	105.45	106.15	106.28	107	104.73	104.49	104.99	105.77	107.72	107.33	105.88	105.68	105.67	106.23	105.57	106.76	104.69	107	106.17	105.43	104.9	106.29	105.19	105.44	106.09	104.51	105.64	105.04
102.17	100.62	100.56	98.695	99.558	98.683	99.473	99.514	99.272	101.5	100.54	100.04	98.899	100.4	100.06	101.13	99.602	99.298	99.382	99.744	99.409	100.75	100.53	100.17	99.25	99.446	100.03	101.24	100.41	99.615	98.823	99.3	99.485	100.84	100.18	100.37	99.325	100.69	100.32	97.704	99.948	100.35	99.692	101.88	99.107	100.06	100.32	99.904	98.08	99.069
106.11	105.15	104.86	106.81	107.06	106.51	105.42	106.06	106.14	106.51	106.49	104.78	106.01	105.71	107.34	106.28	106.3	106.56	106.71	105.88	105.04	105.51	106.31	107.81	106.67	106.66	107.01	107.28	105.81	106.23	106.02	107.36	105.51	105.56	106.8	105.55	106.96	106.68	105.94	105.1	105.14	105.22	106.8	106.42	105.91	105.91	105.86	105.98	105.59	105.77
100.85	101.41	102.43	102.82	100.48	100.41	101.08	100.79	101.02	101.23	102.98	100.77	102.42	100.21	100.81	103.01	101.95	101.87	100.64	101.4	101.36	99.012	100.79	101.57	101.51	101.48	101.22	100.04	101.21	101.29	100.96	101.03	101.5	100.67	100.88	100.66	100.02	100.97	102.54	100.03	99.871	101.88	102.11	100.86	100.71	100.54	100.4	102.3	100.74	100.38
112.82	111.93	111.24	113.02	111.82	111.09	111.92	111.32	109.94	111.58	113.6	111.86	112.91	112.5	111.65	113.04	111.17	112.48	111.7	110.62	112.27	111.8	111.15	110.68	111.4	113.92	110.97	111.78	111.94	112.27	112.84	112.3	112.34	112.42	110.28	113.05	111.71	110.8	111.39	111.55	112.24	112.59	111.81	111.36	112.69	111.57	113.45	110	111.57	111.36
106.15	105.8	106.17	105.63	106.03	105.54	105.11	107.02	107.75	106.12	107	107.26	106.2	107.69	105.71	105.14	105.86	105.12	107.01	106.22	106.21	105.65	107.61	106.37	106.86	106.2	105.16	106.26	105.99	105.65	108.39	106.02	105.05	107.94	104.75	107.16	107.58	106.22	105.99	108.62	105.82	107.09	106.69	107.95	105.92	105.9	106.74	106.48	106.33	108.33
105.61	104.36	106.94	105.67	103.68	104.81	106.43	105.5	104.68	106.09	105.41	105.13	106.03	105.49	106.06	104.57	106.37	105.1	104.78	105.32	105.22	105.64	105.92	105.58	107.59	105.54	104.18	104.69	104.98	106.43	106.37	105.53	106.9	104.8	104.7	105.63	103.2	106.32	103.94	105.86	106.37	105.51	106.91	105.03	105.63	105.88	105.5	105.32	105.58	105.47
115.39	116.79	117.14	116.84	116.56	115.7	117.14	115.96	116.85	115.61	114.83	118.55	115.26	117.92	117.22	115.74	116.11	115.05	116.26	115.71	114.11	116.17	116.04	116.57	116.86	116.37	116.31	116.49	118.37	116.38	116.35	116.81	115.51	116.69	118.45	116.21	116.01	116.74	116.46	116.12	116.58	116.13	116.65	115.81	116.54	117.06	115.7	115.31	116.07	115.16
109.79	110.75	111.21	109.75	111.02	111.02	111.59	112.07	111.16	111.13	111.33	110.35	111.82	110.8	111.09	110.57	108.72	109.7	110.62	109.06	112.32	108.52	110.46	110.41	111.47	110.64	110.2	109.8	110.68	110.02	110.17	111.4	111.4	109.71	110.33	110.93	110.94	110.94	110.47	111.62	110.31	111.05	109.9	111.25	109.99	110.81	110.55	109.96	109.6	109.19
112.14	113.55	110.78	112.08	111.57	111.96	111.07	111.77	111.7	111.86	112.6	111.86	111.94	111.41	111.39	110.15	112.63	112.82	111.17	111.43	110.47	111.18	112.94	112.09	110.54	111.4	111.74	111.64	112.29	111.14	109.99	111.49	110.19	110.33	111.02	111.54	110.74	111.15	111.48	111.57	111.91	110.65	111.25	111.89	111.6	112.06	112.51	112	110.03	111.11
110.82	110.65	112.36	109.14	110.08	112.14	110.94	110.24	110.21	111.79	111.22	111.4	111.39	110.47	109.73	112.51	110.24	110.25	109.8	110.5	112.45	112.47	111.04	111.44	111.95	111.22	110.95	111.06	111.33	109.83	111.26	111.22	109.53	110.87	110.27	111.4	111.14	111.6	109.77	109.9	110.19	110.18	110.12	109.78	109.92	110.53	111.47	110.72	111.56	108.9
105.35	107.05	104.32	104.7	106.38	106.71	107.05	105.65	105.12	105.59	107.78	106.91	107.02	105.14	105.04	106.26	106.8	105.59	105.82	106.15	105.04	106.75	105.71	105.43	106.29	105.81	104.66	103.42	106.24	106.3	107.24	105.87	106.19	104.92	106.01	104.99	106.39	105.26	104.39	108.17	104.98	107.4	106.07	105.34	107.5	103.74	106.18	106.36	106.88	106.08
103.62	105.34	106.74	104.78	105.27	104.85	104.59	103.54	105.77	106.03	103.9	106.27	106.78	107.59	104.27	106.35	106.39	104.91	105.48	106.16	107.38	105.04	105.02	104.03	104.17	104.92	105.74	105.67	106.34	106.42	106.5	106.16	105.8	106.12	104.8	105.88	106.27	105.2	105.55	106.41	106.25	105.57	105.95	103.39	105.38	105.27	104.79	107.31	104.28	105.76
99.088	100.12	99.611	101.1	101.67	100.43	100.88	99.485	101.08	99.751	101.51	99.987	102.52	100.98	100.02	99.712	100.06	102.01	100.2	100.82	100.58	102.41	101.06	99.485	101.3	102.03	100.88	100.97	100.05	101.2	101.78	99.624	102.04	102.54	101.39	101.49	101.41	99.802	100.88	101.65	100.06	102.52	100.71	98.727	100.66	101.11	101.52	100.43	100.95	99.322
99.819	100.01	101.52	100.1	99.831	97.343	99.375	97.736	100.55	100.7	98.987	100.69	100.87	100.01	99.365	99.499	99.75	98.777	101.35	99.959	100.87	100.77	99.459	98.885	99.684	99.171	100.63	99.954	99.934	100.14	99.196	100.37	101.43	101.46	99.633	100.55	100.08	98.992	98.629	100.44	98.681	99.647	100.11	99.676	100.77	99.276	99.96	99.987	100.82	100.04
101.83	100.21	99.701	100.39	102.98	102.45	100.59	100.68	102.19	102.55	101.56	102.18	100.78	101.45	102.92	100.57	100.99	100.91	103.31	102.03	101.45	100.23	100.85	99.733	100.48	100.53	100.57	100.49	102.04	102.61	99.775	101.99	100.71	99.892	101.46	99.266	100.77	101.7	100.34	101.19	100.92	100.41	100.53	100.77	103.05	99.601	102.94	99.26	101.01	100.58
110.43	112.43	112.13	112.58	111.23	112.06	110.21	110.75	112.52	112.52	111.58	112.03	112.78	113.48	112.26	112.95	111.48	112.46	111.13	112.24	112.59	112.27	113.61	112.3	111.81	111.59	112.47	110.82	111.45	111.14	113.5	111.89	113.55	111.89	112.21	111.36	112.4	112.07	111.11	112.47	112.32	112.6	112.48	111.67	111.38	112.28	112.96	111.69	111.52	111.84
111.65	113.64	112.93	112.95	112.93	111.81	113.16	111.1	110.97	111.89	112.01	110.71	113.89	112.32	112.5	112.48	112.23	111.89	112.17	111.12	112.11	112.51	111.42	111.69	111.69	111.4	112.84	113.86	111.87	111.59	111.2	112.4	112.59	111.69	111.82	112.46	113.06	111.82	111.19	111	111.04	111.4	111.89	112.54	112.04	113.59	111.4	112.53	111.54	111.13
101.34	100.17	100.09	100.15	100.73	99.814	99.392	100.51	100.04	99.774	99.436	99.863	99.88	101	100.21	100.57	100.75	101.21	102.11	98.179	100.54	99.938	100.13	100.26	98.833	100.37	100.96	99.363	100.4	101.02	100.4	99.447	100.22	99.756	99.824	100.99	99.253	100.45	100.29	100.58	99.663	98.559	100.16	100.98	101.58	100.59	101.08	101.05	100.97	101.15
98.153	99.447	99.55	99.736	101.34	100.35	98.607	98.779	99.238	101.83	98.069	99.127	101.55	100.23	100.31	100.35	99.178	100.17	100.03	98.954	99.047	100.88	100.01	100.27	98.905	99.667	101.27	97.812	99.817	100.14	98.295	101.38	99.884	101.29	99.708	98.991	99.773	100.24	99.317	100.2	99.198	98	101.24	100.46	99.427	98.941	99.563	99.031	99.401	99.499
100.39	99.267	98.857	100.17	99.758	99.477	101.49	100.44	100.35	98.974	100.78	100.74	100.26	99.838	100.68	99.302	98.521	100.43	99.564	99.763	99.65	99.164	100.56	101.32	98.559	99.168	100.12	100.96	98.919	97.689	99.618	100.36	98.425	101.13	99.766	100.38	99.613	99.094	100.06	99.685	99.502	98.76	99.499	98.729	99.054	100.1	98.201	100.42	100.28	100.51
111.33	111.44	111.63	111.93	110.27	111.36	111.21	111.72	110.95	113.64	112.78	111.61	113.4	109.75	112.18	111.33	110.51	110.29	110.26	111.61	113.4	114.01	112.17	112.11	110.26	112.02	111.44	111.49	113	111.11	111.65	111.64	112.44	110.06	113.69	111.67	111.78	112.85	111.72	113.02	113.55	112.32	109.95	111.55	111.73	112	112.28	110.47	112.58	111.66
104.96	105.81	104.53	105.42	105.76	104.42	106.68	106.28	106.46	104.64	105.76	105.37	106.46	106.73	106.78	106.04	104.73	105.79	104.91	107.48	104.07	105.37	103.56	106.43	106.29	104.87	106.58	106.31	106.17	105.15	105.34	105.97	106.82	104.62	105.52	104.78	103.3	106.04	105.08	104.95	104.65	106.18	106.14	104.1	105.13	105.4	105.33	105.28	106.2	106.65
100.85	100.29	99.538	99.943	99.974	99.102	100.99	99.922	99.342	98.299	100.92	100.59	99.535	100.63	100.56	98.862	101	99.215	99.69	98.66	99.764	99.394	100.48	97.941	99.871	99.336	99.588	101.09	97.243	100.09	98.38	99.866	99.108	100.31	101.87	98.445	100.9	98.752	99.873	100.29	99.854	98.87	101.56	100.22	101.99	100.01	98.686	99.819	99.383	98.288
105.5	107.01	104.81	106.64	105.46	104.4	104.57	105.85	105.65	106.02	106.35	106.56	105.8	105.99	105.78	106.93	104.19	104.83	106.02	103.54	103.89	106.88	104.74	102.77	105.35	105.73	107	105.62	106.08	107.02	105.14	105.44	103.91	105.84	104.77	105.25	105.32	104.9	103.54	105.26	106.04	106.66	104.57	103.78	105.36	104.55	105.31	105.57	104.99	104.97
105.27	106.3	103.28	105.37	104.79	104.41	105.11	105.86	105.91	106.4	104.64	105.63	105.07	104.93	106.14	105.51	105.31	104.28	106.86	105.56	104.77	102.95	103.68	104.43	106.56	103.93	105.61	105.27	105.07	105.65	104.64	105.1	104.17	106.41	105.48	105.47	102.92	104.9	103.11	105.19	105.22	105.9	105.23	104.67	103.47	105.82	107.26	105.27	104.34	105.75
108.57	106	107.87	105.54	105.84	106.95	106.51	107.24	108.14	108.62	107.44	106.93	106.94	108.09	106.78	106.98	105.4	106.39	107.1	106.39	106.9	108.3	107.01	107.93	107.12	105.5	106.24	106.31	105.39	107.25	106.7	106.9	107.47	106.88	107.92	106.96	107.96	106.21	107.45	106.5	106.58	106.33	105.56	107.38	107.48	109.04	105.38	105.94	107.14	107.61
109.08	111.59	108.68	110.68	109.44	108.24	108.84	111.06	111.63	110.01	109.89	109.95	110.7	111.22	109.71	110.31	108.84	109.36	109.33	111.27	109.05	110.29	111.57	110.3	107.84	110.34	111.07	109.26	110.33	110.45	108.49	110.69	110.59	110.3	110.61	111.7	109.89	111.09	109.74	108.85	108.05	109.09	109.86	109.38	110.12	109.69	109.67	109.87	110.89	110.22
105.45	105.77	105.16	105.17	106.56	107.63	103.43	107.05	106.35	106.32	104.32	105.93	106.35	105.41	105.62	105.85	105.08	105.64	103.77	103.33	105.38	105.2	106.57	104.45	105.89	105.94	106.85	105.72	106.18	105.33	103.77	104.43	105.81	107.86	106.6	104.24	104.76	105.48	106.11	103.7	105.05	105.89	105.66	105.1	105.34	105.44	104.55	106.75	105.32	106.14
104.65	104.09	106.16	105.3	105.79	104.27	104.66	104.59	105.5	106.03	106.47	105.25	105.72	105.97	106.01	105.54	105.1	106.34	105.85	104.81	105.01	105.68	105.78	105.89	104.86	105.61	106.49	105.42	106.22	104.39	104.73	106.78	105.44	106.27	105.51	105.23	105.55	105.14	105.56	103.42	104.98	106.49	104.7	105.11	105.86	105.53	105	105.03	104.97	106
106.7	104.71	107.73	106.1	105.36	107.55	106.14	106.16	106.69	105.78	107.49	106.71	106.27	105.04	105.03	105.94	105.14	105.93	104.78	106.84	106.29	105.55	105.71	106.17	105.94	105.55	107.32	106.52	106.03	106.56	107.26	105.52	105.78	106.24	105.41	107.05	105.01	106.31	105.9	107.57	106.87	104.73	105.92	106.59	104.9	106.93	105.15	107.3	105.44	105.54
108.78	107.24	106.84	105.74	104.63	106.91	106.07	106.25	107.81	105.56	106.6	105.69	106.54	106.39	106.73	105.75	106.23	108.14	107.08	106.25	106.34	107.7	105.64	107.21	107.21	106.34	106.6	106.55	106.87	107.82	106.83	107.53	104.77	108.4	106.86	105.44	106.75	106.25	106.81	106.84	106.7	107.36	106.35	105.48	106.64	105.92	107.56	105.95	106.56	106.97
106.21	104.77	104.97	105.26	105.44	105.28	105.82	107.65	103.74	105.65	104.79	106.82	106.09	104	103.39	105.39	107.17	105.92	106.14	107.7	104.66	106.95	105.16	104.23	105.59	105.02	105.51	105.7	105.89	102.86	106.92	106.01	104.55	106.08	106.32	105.73	104.52	106.53	105.97	104.67	105.52	107.38	104.35	105.51	106.51	106.42	105.84	106.36	104.56	104.87
105.61	106.06	105.53	104.3	104.23	103.72	105.55	104.33	104.38	105.76	104.58	104.04	104.26	106.11	102.12	105.06	104.02	102.96	105.51	104.95	103.82	104.45	103.68	105.98	104.36	105.86	104.37	104.32	102.94	104.67	104.94	104.68	104.37	103.53	105.17	104.81	104.69	103	106.2	104.69	104.6	104.58	104.4	102.32	104.28	103.81	103.11	103.96	103.69	105.16
105.76	107.73	106.56	105.55	105.77	107.13	106.93	106.11	106.27	105.18	105.8	105.86	106.91	108.13	104.67	106.1	106.37	106.02	106.7	107.2	106.65	106.67	104.82	105.46	106.6	106.66	107.27	107.7	106.42	107.07	107.13	106.19	106.94	105.55	105.75	107.03	103.88	105.84	106.38	104.73	106.07	105.32	105.53	106.26	106.06	105.45	106.53	107.74	104.77	106.29
104.69	106.32	104.68	105.55	103.14	105.11	104.77	105.37	105.35	104.79	104.41	104.25	104.28	104.9	104.92	105.58	103.8	103.73	104.04	103.95	104.33	104.89	104.28	104.26	104.66	105.41	104.53	105.71	103.3	105.98	104.76	104.2	103.12	103.6	104.57	104.08	105.22	104.57	104.79	104.86	104.8	105.05	104.5	103.16	102.98	105.04	103.8	104.26	105.61	105.14
111.34	111.77	111.58	111.84	111.46	111.07	111.85	110.32	110.5	111.5	112.17	111.18	109.41	111.99	110.18	111.62	112.43	111.1	110.18	110.87	110.47	110.91	110.3	110.36	113.43	111.17	112.68	111.29	109.76	112.05	111.48	111.88	112.04	111.84	110.68	112.04	110.22	112.37	111.98	109.98	112.81	112.84	112.03	110.26	111.74	110.47	111.71	111.14	110.28	111.68
109.63	111.38	111.67	111.6	109.84	111.67	112.13	109.75	110.22	110.51	113.47	111.18	110.6	110.56	111.26	111.4	111.29	110.72	112.06	110.34	111.11	110.66	111.6	109.7	110.33	109.73	111.9	111.45	110.05	112.07	110.13	109.96	111.45	111	109.84	111.98	110.42	111.65	110.57	109.52	110.86	109.18	112.88	110.18	109.74	110.61	111.49	112.06	109.9	111.15
107.14	107.38	106.67	107.89	106.63	105.52	107.21	104.24	106.72	106.59	108.43	106.66	107.51	105.56	105.45	106.68	106.19	106.67	105.93	105.12	107.08	105.73	106.16	106.09	106.29	107.94	105.35	106.25	104.56	107.2	106.07	105.47	106.2	105.75	106.43	106.85	106.65	107.18	106.3	105.44	107.51	107.21	106.51	107.95	107.02	107.69	105.16	105.08	106.2	107.95
104.21	104.04	104.6	105.04	104.48	105.29	104.55	103.67	103.11	104.59	103.38	104.21	104.27	104.32	103.71	103.4	103.18	104.46	102.72	104.45	104.33	103.66	102.92	105.12	105.18	104.77	103.85	105.08	102.61	104.78	105.18	105.94	104.45	103.07	105.19	104.99	103.94	104.44	104.18	104.91	104.17	104.47	104.26	104.03	102.89	103.93	104.62	102.8	104.29	104.53
106.25	105.23	108.41	106.4	105.24	106.73	105.91	106.76	104.48	104.77	105.76	105.21	106.57	105.47	105.9	105.59	106.46	107.09	105.8	106.96	105.99	106.58	106.58	105.6	106.59	105.61	105.76	105.99	106.3	106.15	106.58	107.3	107.18	106.83	106.03	106.5	106.97	106.05	105.3	107.18	107.06	106.16	106.74	104.91	106.89	105.85	106.72	105.9	106.13	107.21
105.73	107.49	105.84	105.56	106.94	106.59	106.37	106.33	106.29	106	104.86	104.54	105.42	106.28	105.11	105.14	104.56	104.71	104.91	105.09	105.13	105.56	106.12	106.16	105.82	107.95	103.68	106.1	106.7	106.71	106.5	106.98	105.44	105.7	103.16	104.32	105.53	107.44	106.07	105.64	106.41	105.28	104.89	105.07	104.63	104.13	105.91	106.78	104.56	106.29
100	100.5	99.767	100.63	100.21	100.86	99.338	100.41	99.39	99.26	101.27	100.88	100.29	99.955	100.4	101.59	100.92	101.71	101.27	102.1	101.65	98.107	99.568	101.04	99.03	101.1	101.57	101.2	101.56	100.96	99.15	100.84	101.85	99.909	100.27	98.94	101.88	99.381	99.375	100.6	100.29	101.26	99.238	100.11	100.9	101.51	101.63	100.44	100.49	100.08
110.44	111.03	110.71	111.37	109.62	110.22	111.16	110.11	110.88	110.23	110.42	110.31	109.83	108.99	113.17	109.72	111.5	110.68	111.14	110.71	110.78	110.1	111.61	110.5	109.47	109.75	109.09	110.13	109.18	111.83	111.54	110.45	110.21	110.08	110.93	109.84	111.7	111.07	111.97	110	110.21	110.09	112.03	111.59	109.21	112.2	110.01	110.21	109.02	110.3
112.25	112.07	111.59	111.44	111.57	111.49	111.98	112.21	111.16	112.72	111.96	110.43	112.07	111.27	112.02	111.89	109.52	111.87	112.19	110.64	111.62	109.87	112.68	112.75	112.27	111.06	111.36	112.75	112.09	112.13	110.92	111.35	111.26	111.2	112	111.84	111.18	111.11	110.18	111.86	109.91	111.17	109.88	110.67	111.43	111.9	112.72	112.7	111.65	110.97
104.08	104.79	106.57	106.19	105.23	104.56	105.03	104.65	106.16	106.72	105.63	104.9	105.99	106.17	105.45	106.94	105.59	106.53	106.19	105.75	106.88	104.87	105.87	106.27	106.27	105.81	105.69	106.98	105.88	105.83	105.08	104.81	105.6	106.37	105.43	104.47	105.79	106.58	106.56	106	107.71	105.13	106.87	106.5	106.63	106.16	104.38	104.79	105.46	106.98
118.29	119.13	117.57	117.67	117.45	116.5	116.95	118.06	119.2	116.78	118.47	117.51	118.6	118.15	117.99	117.33	117.16	116.79	116.55	117.79	118.63	117.53	118.01	117.82	117.38	116.83	117.01	117.99	116.78	118.23	118.48	116.72	118.14	117.72	119.55	116.56	117.63	118.01	118.1	115.6	118.29	118.43	116.07	119.49	116.25	116.82	116.68	117.96	116.64	117.47
116.98	117.57	116.53	117.62	117.33	115.95	117.43	116.66	117.48	117.93	117.66	118.38	119.12	117.68	117.58	116.66	116.95	117.47	117.4	118.96	117.59	116.9	118.1	117.69	117.89	116.04	117.6	118.49	118.19	117.13	117.56	116.5	119.01	118.32	116.44	117.35	117.94	118.09	116.74	119.11	117.5	118.86	116.76	119.27	118.64	117.29	119.64	117.64	116.87	116.01
110.67	110.61	111.53	111.75	111.25	112.41	111.72	111.76	113.08	111.13	111.84	111.49	111.61	111.31	111.67	112.19	110.9	112.7	111.04	111.92	111.05	111.99	110.47	110.58	112.06	111.41	112.75	111.47	112.47	111.12	110.66	111.84	111.38	111.15	110.6	111.11	110.85	109.43	110.83	112.43	112.4	111.35	111.53	112.51	113.96	112.02	111.85	112.58	110.31	113.03
111.03	110.59	109.9	111.63	111.92	110.62	111.58	111.63	111.84	111.28	111.08	110.66	110.68	111.52	109.99	110.29	111.65	111.27	109.63	112.15	110.64	112.37	109.66	111.31	110.71	113.73	111.43	112.2	110.72	111.13	111	110.99	110.52	111.79	111.49	110.89	109.53	111.52	111.52	112.75	110.44	111.61	111.52	111.96	110.52	111.01	113.29	110.06	110.21	112.62
118.15	116.06	115.3	116.35	114.06	116.05	116.1	115.46	114.52	115.52	115.49	113.28	116.41	116.51	116.49	116.51	116.97	115.88	115.1	117.5	113.17	114.78	115.48	115.55	114.77	116.17	116.14	114.59	115.85	115.03	116.66	117.61	116.33	116.97	116.41	116.06	116.13	113.37	115.71	117.4	117.64	116.54	114.75	116.02	117.83	115.2	115.85	117.48	116.1	117.25
107.35	104.74	105.56	105.68	105.87	106.33	106.71	105.81	106.06	105.64	104.34	106	105.84	104.12	106.68	106.62	105.52	105.41	107.6	106.5	108.12	105.77	106.66	106.07	107.08	108.12	105.55	106.91	105.88	105.1	105.12	105.92	107.23	106.67	106.99	106.56	106.66	105.92	108.32	105.65	104.92	106.91	106.53	105.33	106.06	105.68	105.12	105.97	105.52	107.75
106.05	106.72	105.99	106.49	106.36	108.44	107.04	108.33	105.75	106.09	105.88	106.63	105.86	107	106.26	108.08	107.57	106.24	106.18	107.57	106.58	104.31	107.66	107.6	106.7	107.15	105.83	105.14	108.24	106.93	105.21	106.95	106.29	107.61	106.2	106.59	106.11	107.01	106.53	105.77	106.79	105.92	107.73	107.68	107.18	106.98	106.72	105.5	105.34	106.53
103.47	104.55	107.35	104.87	105.09	106.07	105.21	105.19	105.74	106.29	105.01	104.65	105.53	104.48	103.83	105.41	105.17	105.46	104.57	105.26	104.97	103.05	105.66	105.53	106.28	105.04	104.23	106.82	105.65	104.07	106.75	104.27	106.62	106.34	106.05	106.48	106.21	106.5	105.12	106.63	104.34	105.69	104.92	105.6	103.9	104.47	106.54	106.33	104.1	104.98
112.3	112.12	111.47	111.59	110.85	113.02	111.76	113.33	112.23	113.14	112.42	110.88	111.82	110.53	112.19	111.42	112.58	110.81	110.95	111.95	110.31	110.42	111.66	110.8	112.64	112.13	111.63	111.31	112.36	113.18	112.4	113.14	111.75	111.34	112.22	113.44	110.3	109.92	113.54	111.62	111.43	111.82	110.62	111.19	110.28	110.65	110.07	110.7	112.62	110.14
113.1	110.99	112.18	111.98	112.99	112.13	112.38	111.93	111.2	112.98	112.6	113.21	110.68	110.84	111.85	113.84	111.33	110.91	113.37	111.87	111.69	112.04	112.63	110.81	111.11	112.3	110.76	112.37	112.47	112.13	112.05	111.79	112.95	112.12	111.84	111.55	111.87	112.34	112.52	110.31	110.52	111.55	111.12	112.16	112.26	111.21	110.52	111.49	112.13	110.57
[truncated: 500 more rows]
[truncated: 150 more columns]
