# Supplementary material for: Genetic dissection of main and epistatic effects of QTL based on augmented triple test cross design
Source: PLoS One. 2017 Dec 14;12(12):e0189054. doi: 10.1371/journal.pone.0189054 (PMC5730204; doi:10.1371/journal.pone.0189054)
Supplement: S8 Supporting Information — (ZIP) [file pone.0189054.s008.zip › z4_1650_0.8_5.csv]

105.77	105.53	106.11	107.49	104.65	109.33	105.76	105.71	104.97	106.29	106.54	103.95	103.93	105.14	106.21	104.7	106.17	107.27	104.52	105.34	103.37	104.4	105.91	103.87	104.55	106.15	104.59	105.81	104.29	102.43	104.72	107.18	103.76	103.9	104.8	105.75	105.36	103.77	105.51	104.6	104.86	105.14	105.46	105.74	105.14	106.86	105.93	106.96	105.43	105.6
113.53	110.15	112.81	112.28	115.04	111.86	115.5	114.63	111.19	109.62	111.88	112.52	113.96	114.71	112.65	111.73	112.52	112.09	112.46	113.99	112.79	113.16	111.29	110.68	113.14	113.37	114.46	111.94	113.28	111.5	111.51	112.41	114.29	114.58	113.49	113.05	112.01	113.85	112.98	113.82	112.42	112.6	113.94	112.64	114.16	112.72	114.81	113.13	111.86	113.37
106.64	104.65	105.56	105.79	108	106.78	107.15	104.23	105.38	105.36	104.39	104.51	105.57	104.78	104.29	105.32	106.45	104.47	103.23	106.16	106.36	106.48	105.76	104.57	105.09	105.21	106.5	105.63	104.37	105.67	103.36	105.09	108.32	104.68	107.33	105.15	104.6	103.94	105.23	106.87	108.4	104.94	103.15	105.21	105.62	105.36	107.72	106.66	104.63	104.99
111.48	110.07	111.88	113.58	110.66	113.63	111.57	110.68	111.02	111.6	111.08	109.72	112.54	111.57	110.7	112.98	108.48	112.24	110.77	111.96	112.31	110.07	111.21	109.34	111.38	112.37	110.67	110.46	112.75	112.61	111.41	109.65	111.62	110.81	111.76	108.33	111.69	111.17	112.54	111.96	111.24	109.25	111.37	112.64	112.69	111.19	112.93	110.12	113.08	110.17
111.46	109.76	113.86	111.65	110.34	111.82	112.13	112.52	110.54	111.69	112.01	112.11	112.7	110.87	110.71	109.82	110.53	112.94	109.88	113.71	111.42	111.1	111.08	110.76	109.92	110.84	109.76	110.16	109.66	111.87	110.26	111.12	111.77	110.13	111.09	110.67	111.92	111.76	112.34	111.41	110.97	114.53	112.42	112.16	111.24	110.67	110.73	111.78	112.16	111.21
107.55	107.74	106.54	106.15	105.99	104.08	105.58	107.43	106.43	104.85	103.72	109.35	105.91	108.44	106.69	106.03	106.05	106.45	106.64	106.34	106.7	105.44	107.52	104.99	106.85	105.91	106.84	105.81	106.03	106.59	106.89	107.55	106.3	105.05	108.21	108.22	106.64	103.42	106	109.2	106.29	108.81	108.5	106.81	105.96	107.26	104.95	106.04	105.65	106.31
101.42	99.686	102.45	102.4	101.94	101.03	99.804	100.47	101.38	99.869	98.92	102.81	102.21	99.88	101.26	102.66	99.4	102.28	101.53	101.08	100.34	100.98	99.298	100.19	100.67	102.23	100.94	103.61	101.78	102.34	101.16	102.11	101.17	100.95	101.02	100.72	101.49	100.24	100.96	102.05	99.714	101.62	101.05	100.83	100.72	98.743	100.08	98.767	101.86	101.91
105.61	105.52	104.52	104.52	105.36	106.09	106.17	107	107.27	103.4	104.03	104.26	106.3	105.63	106.4	105.3	105.11	107.53	106.62	104.1	105.48	104.77	106.36	104.69	104.09	105.06	105.01	104.11	104.48	106.46	107.28	103.97	106.07	105.41	105.76	105.78	105.36	104.88	104.59	106.37	106.43	105.75	104.68	105.91	105.14	105.01	105.93	105.9	104.48	105.48
107.4	105.6	105.71	106.43	107.18	105.98	105.36	105.57	107.74	106.2	105.34	106.03	106.07	107.86	106.55	105.03	106.97	106.7	106.31	109.95	105.72	105.89	105.06	104.48	106.63	106.48	103.33	105.44	104.77	107.37	105.25	105.2	104.73	108.03	103.72	106.66	106.36	107.67	106.57	109.61	107.68	104.27	105.87	108.06	107.69	107.25	105.55	106.97	105.35	107.21
107.33	105.97	107.34	109	108.62	106.28	108.46	106.08	106.19	108.69	108.52	106.11	106.66	107	108.08	106.3	107.91	107.07	106.78	106.72	105.96	105.25	105.85	107.36	109.05	106.79	107.47	106.77	110.62	103.98	107.73	106.81	106.9	106.32	107.91	106.24	108.85	107.89	109.09	106.64	107	105.54	105.32	104.64	109.84	106.31	107.69	107.58	106.53	106.62
105.62	106.85	105.57	106.89	107.46	107.47	106.44	106.85	109.79	107.31	107.53	102.71	106.15	106.17	107	106.74	107.36	107.54	104.55	107.33	108.6	107.27	103.82	108.87	107.6	104.99	106.3	108.16	104.63	106.42	105.45	106.31	106.67	105.66	107.57	106.15	107.35	104.61	106.9	106.34	107.02	105.55	108.13	106.87	106.89	107.1	105.22	106.18	105.06	106.71
112.03	112.1	112.55	112.89	112.17	113.71	113.52	110.16	112.01	111.95	112.08	114.32	109.38	112.42	112.74	110.93	113.37	112.92	112.45	110.35	112.05	110.99	112	110.58	113.51	110.72	111.77	113.32	113.4	112.12	112.42	111.49	111.96	112.98	113.54	113.03	112.26	113.45	111.56	111.13	112.98	111.95	112.85	111.57	110.63	113.88	110.25	112.43	115.59	109.95
112.43	111.26	110.3	108.03	111.45	111.89	111.17	112.66	112.59	110.72	113.26	113.77	109.42	111.59	110.87	110.83	112.67	109.51	112.63	112.53	113.18	110.75	110.46	111.04	110.4	111.85	111.15	109.88	111.19	109.46	110.78	112.05	113.37	110.03	110.55	112.23	111.89	110.17	112	111.3	110.9	112.62	111.34	111.68	111.35	109.96	109.94	113.14	113.96	111.15
104.98	104.4	104.52	106.08	105.27	103.83	105.69	107.83	106.1	103.48	106.61	106.13	106.91	105.06	105.32	104.72	104.28	106.82	105.34	106.64	106.66	104.52	105.28	104.77	107.24	104.96	106.48	107.33	104.48	104.88	106.63	103.43	106.72	105.05	104.39	105.71	103.97	104.26	107.3	105.11	106.07	105.58	102.46	105.42	107.33	105.77	103.92	104.35	106	106.01
107.24	104.35	105.88	106.58	105.55	104.22	104.32	106.76	106.75	107.06	105.69	106.58	105.35	106.15	105.27	105.75	103.19	105.89	103.08	105.64	107.44	106.45	105.65	104.97	105.06	102.95	105.46	104.55	104.82	105.78	106.73	105.09	106.43	106.76	108.3	106.37	107.43	105.66	106.93	106.84	107.44	105.59	104.42	105.21	105.25	104.8	106.89	106.66	106.31	106.54
106.27	106.72	106.31	108.12	108.74	106.18	107.01	107.96	107.32	107.99	107.75	106.11	107.9	106.69	108.21	104.6	105.92	106.32	107.22	108.56	106.47	106.13	107.85	108.83	107.12	106.37	106.71	110.46	107.13	106.75	107.16	106.72	107.23	105.65	107.63	107.88	107.96	107.32	105.31	106.36	108.1	106.64	105.37	108	108.71	108.51	107.65	107.31	107.3	108.15
118.25	117.33	117.01	117.73	119.54	118.55	116.56	118.95	118.39	117.27	117.36	115.92	117.94	117.54	118.14	118.32	114.59	117.27	116.76	117.69	117.71	116.53	119.08	117.71	118.93	117.31	120.02	116.55	118.62	117.56	116.67	117.82	118.61	117.43	116.72	116.59	116.41	117.66	119.98	117.98	117.25	117.89	118.55	116.53	116.97	120.07	118.33	118.17	117.7	116.34
109.84	111.23	109.32	111.35	111.22	112.72	112.7	109.93	111.91	111.18	111.19	109.91	108.9	112.17	110.38	112.83	112.98	111.66	111.94	112.59	112.25	111.11	111.47	110.53	112.8	109.12	111.4	111.54	109.8	110.83	111.5	110.23	110.59	111.56	111	113.64	110.28	107.97	108.97	111.67	112.22	109.74	110.31	111.77	111.9	112.37	111.04	111.76	110.58	112.27
114.3	112.62	112.65	112.32	113.54	115.25	113.77	113.31	112.61	112.87	112.53	112.72	112.57	112.95	112.5	112.24	110.36	112.51	113.07	114.18	113.42	114.26	111.64	111.25	114.66	112.22	113.66	112.74	112.67	113.2	112.26	113.57	111.62	111.75	112.01	114.27	110.37	112.3	113.76	112.97	112.21	112.48	113.78	111.87	111.57	112.9	111.66	113.5	112.18	113.93
106.06	104.96	104.07	103.68	105.04	105.46	106.44	106.29	106.17	107.67	105.67	105.43	106.01	106.24	103.41	104.2	106.01	104.44	105.3	105.08	106.01	104.2	104.71	106.28	103.81	106.17	103.99	104.28	104.3	104.13	105.06	105.67	105.01	105.46	104.87	105.87	106.6	106.32	105.68	103.27	104.91	104.95	107.08	106.2	104.96	105.97	106.55	108.84	106.29	106.51
107.08	106.64	106.31	106.62	105.42	105.43	106.04	106.91	107.26	108.34	105.82	105.69	109.14	104.75	105.17	106.56	106.18	104.87	105.43	109.47	105.65	107.47	107.81	105.67	106.09	104.93	107.05	104.1	106.6	105.55	106.09	104.98	105.3	105.37	105.81	106.23	107.94	104.83	104.72	106.23	104.93	107.81	105.49	105.48	107.24	108.35	104.52	107.16	106.32	106.91
103.79	104.8	106.42	104.34	106.67	106.87	104.78	103.57	104.7	104.06	107.5	104.17	103.83	104.1	104.32	104.47	104.86	105.75	104.7	107.03	102.89	107.68	106.58	105.1	105.03	104.06	105.92	105.98	104.24	102.32	106.17	105.23	107.61	104.03	106.28	102.87	104.92	105.96	105.47	105.71	105.08	105.44	102.5	105.27	105	107.07	104.86	106.56	104.59	106.54
102.23	106.46	104.81	104.94	105.63	105.96	105.35	105.66	105.6	104.4	105.93	105.23	105.43	104.27	102.59	106.87	103.89	104.41	104.51	107.76	107.13	106	104.23	102.42	102.64	105.18	104.48	102.84	104.09	105.65	105.81	105.68	104.47	104.77	105.81	105.28	105.79	104.47	105.04	104.33	106.81	103.83	104.99	104.75	105.14	103.78	105.53	105.15	103.95	103.84
109.84	111.17	112.55	110.97	112.22	113.27	111.7	109.99	114.11	112.42	112.98	110.15	112.32	112.36	112.4	109.57	114.5	109.63	114.16	112.61	112.87	111.42	110.71	111.88	111.96	110.42	112.99	111.17	112.58	112.02	113.09	112.65	110.79	110.76	111.45	111.64	110.85	110.79	111.58	111.23	113.13	111.07	108.42	111.66	113.23	113.05	113.47	112.18	111.33	112.98
104.94	108.44	104.13	106.11	107.41	106.85	107.22	105.67	105.79	107.47	105.5	107.78	107.12	105.02	106.51	106.88	107.73	105.64	107.6	105.82	105.7	106.27	105.68	106.98	106.26	105.88	106.47	105.4	106.58	104.18	104.92	106.04	104.91	105.86	106.15	105.71	106.24	103.81	105.83	104.73	106.07	104.37	105.24	108.62	105.33	105.34	106.79	105.61	104	105.81
106.72	107.09	105.58	105.67	107.21	106.28	104.5	105.48	106.09	103.87	106.2	103.3	104.63	104.25	105.66	107.15	106.46	106.55	105.76	106.47	105.41	104.69	107.27	106.33	108.23	103.2	106.64	104.78	106.16	103.41	106.73	107.18	105.39	105.34	105.13	106.23	105.5	106.93	104.82	106.95	103.99	104.51	103.16	103.55	106.21	105.54	103.23	104.62	104.95	104.86
108.17	108.99	108.32	109.01	109.52	108.54	111.35	108.25	111.67	110.5	110.68	110.61	112.2	110.11	110.47	111.29	108.71	108.51	110.75	112.38	109.68	109.02	110.01	111.15	111.3	108.96	108.81	110.54	110.85	108.03	111.14	110.94	109.16	110.42	108.88	111.88	110.45	109.46	110.47	110.16	109.4	109.08	110.82	109.59	110.55	110.39	107.75	108.58	107.06	110.57
109.43	108.6	110.8	108.15	110.46	110.27	107.49	110.06	112.06	108.99	109.68	106.96	112.56	110.64	109.37	109.29	108.74	110.09	109.19	109.8	109.61	109.53	110.02	107.08	111.1	109.46	111.28	108.64	111.07	110.43	109.57	110.57	107.5	109.1	110.74	109.51	109.19	111.23	109.81	108.04	109.61	110.18	110.49	110.47	108.11	110.45	109.28	108.53	110.3	108.63
117.55	116.29	117.58	119.24	118.55	117.59	114.16	118.75	118.19	118.18	116.41	118.86	116.16	118.63	119.73	115.91	117.9	115.01	118.78	116.1	115.83	115.82	119.66	116.11	120.77	119.27	117.48	117.57	118.93	117.53	116.65	117.55	116.83	117.44	118.1	119.06	116.94	117.54	115.84	116.48	118.27	117.74	116.68	118.76	118.14	118.44	117.56	116.39	117.78	118.49
105.97	106.47	105.11	105.76	105.73	105.59	106.64	104.69	105.7	105.48	106.02	107.55	106.26	105.39	106.61	106.7	106.08	106.19	107.05	105.76	106.21	106.68	105.46	104.21	107.34	108.26	106.94	105.92	104.89	105.45	104.7	104.92	107.44	105.01	104.73	105.54	105.77	104.67	105.78	106.41	106.96	104.89	102.88	106.5	106.98	107.2	105.89	106.45	105.83	108.1
106.06	106.4	105.21	107.64	106.75	105.37	103.07	102.55	104.74	107.88	104.56	105.63	105.12	106.48	103.9	106.88	104.36	104.57	106.66	104.65	103.52	105.61	104.92	104.33	107.79	106.19	103.51	106.71	106.24	104.39	105.51	107.86	106.03	104	105.12	105.14	103.99	104.14	101.02	105.66	103.98	105.8	105.24	106.12	107.89	104.8	104.04	104.69	105.57	106.66
104.11	105.44	105.62	106.24	105.84	104.15	104.06	105.38	105.53	106.1	104.55	106.42	106.35	105.61	105.67	103.82	104.91	106.66	107.06	105.84	105.15	105.77	105.52	105.38	107.2	103.05	107.04	106.21	107.28	105.14	103.92	103.98	102.18	105.09	105	106.58	104.19	106.27	105.39	105.31	108.34	104.36	105.04	105.51	105.28	105.65	104.35	108.17	102.61	106.1
104.53	106.6	105.82	106.31	106.25	104.14	104.85	106.76	105.48	104.75	107.07	108.4	105.23	104.42	107.48	105.98	103.93	106.66	105.39	105.79	103.39	105.46	107.42	104.77	104.39	105.82	106.25	105.2	107.07	103.14	105.04	105.43	105.2	104.13	105.19	105.59	104.16	104.65	105.06	106.81	106.64	105.98	105.58	105.4	107.66	109.12	104.67	105.01	105.48	106.77
109.82	112.5	112.12	111.54	111.76	110.72	110.81	111.11	111.49	110.58	109.54	111.63	111.57	112.3	110.41	110.62	111.5	108.15	113.31	112.98	110.76	110.03	112.33	110.03	109.49	111.7	111.94	109.73	112.11	110.2	109.68	109.42	110.7	109.71	109.59	111.16	110.75	110.18	111.1	112.75	109.52	109.85	111.16	110.96	111.11	112.01	108.21	110.58	108.48	112.34
100.38	99.055	101.37	100.58	100.69	100.89	99.809	102.37	101.43	99.986	102.93	100.69	100.95	101.37	101.38	99.244	100.68	100.11	100.83	100.07	98.443	98.977	99.74	98.739	98.864	101.43	101.17	102.32	99.321	99.562	99.897	102.46	100.58	99.204	99.587	99.668	101.66	100.57	100.03	101.41	99.733	101.27	102.65	97.525	99.341	102.68	100.22	103.05	101.38	100.35
104.38	104.25	107.98	105.26	106.27	106.35	102.55	103.91	106.04	103.77	104.71	103.19	103.93	105.38	103.79	105.63	105.28	107.05	102.92	107.18	104.84	106.16	104.19	105.26	105.82	104.91	103.29	106.46	106.86	106.5	106.24	106.05	106.16	105.51	106.25	105.47	107.51	104.58	106.72	106.45	105.19	104.14	105.47	104.97	103.06	106.34	106.73	104.48	106.47	106.24
105.38	107.52	105.68	106.62	106.83	107.28	107.7	104.99	106.83	105.51	104.51	106.6	106.06	106.38	106.95	107.3	104.89	106.83	107.41	106.63	104.69	106.41	105.51	107.14	105.56	104.46	107.07	105.97	104.34	105.47	109.16	107.29	106.73	104.74	105.54	106.66	106.95	105.91	104.96	105.84	101.75	105.75	105.55	105.44	102.28	107.61	106.09	107.3	107.67	107.56
99.074	98.061	99.526	99.329	99.474	99.812	101.15	101.11	101.59	101.55	100.28	100.18	99.564	101.88	97.641	100.52	99.297	98.694	99.935	97.687	99.354	97.799	101.12	98.276	98.764	100.55	100.06	99.877	99.903	98.301	99.747	97.601	99.253	101.28	100.81	100.62	98.684	101.84	100.69	101.3	100.57	100.5	99.615	100.02	99.326	99.245	100.09	100.14	98.207	100.15
103.79	104.06	105.68	106.15	105.69	107.03	102.33	106.42	103.58	105.78	109.7	106.22	106.08	105.99	104.56	106.01	105.94	107.29	106.41	106.91	104.01	106.01	105.09	106.9	106.93	105.16	104.99	106.04	106.64	107.8	107.16	104.65	108.2	104.09	104.49	104.11	107.2	106.53	106.67	106.79	106.64	104.99	105.44	106.08	106.5	104.88	104.71	104.67	104.64	103.41
102.14	104.55	101.86	103.46	103.76	104.06	105.13	103.41	103.76	101.58	106.65	106.53	105.46	104.58	104.7	106.22	104.08	105.72	104.02	103.51	104.67	105.01	104.75	106.95	104.88	103.59	104.61	104.89	103.85	103.1	106.67	105.88	105.95	107.8	103.59	103.83	104.83	106.5	106.3	103.65	103.4	104.41	104.15	103.46	104.16	103.59	103.33	104.72	104.41	106.15
109.46	111.06	111.66	113.1	110.47	110.47	112.26	109.1	111.52	108.71	110.29	110.17	111.13	109.03	109.83	111.92	110.8	110.96	111.25	111.02	111.51	112.42	111.24	111.55	109.93	110.97	111.2	110.73	110.87	111.62	109.58	111.25	109.21	113.25	111.04	110.17	111.82	111.7	111.18	112.35	112.4	111.15	111.98	109.38	109.94	112.87	107.53	110.32	110.32	110.85
105.92	107.91	105.13	106.88	107.83	108.56	107.42	107.36	104.59	106.91	107.05	105.66	108.14	107.55	105.96	104.84	106.96	108.74	107.15	106.42	107.75	106.17	107.18	105.62	105.55	106.16	106.79	105.06	107.27	104.73	108.08	105.57	103.17	108.34	106.94	104.72	105.72	105	105.31	105.7	105.29	104.69	108.74	106.97	104.27	107.82	107.66	105.01	104.43	107.24
108.68	104.58	107.3	105.78	105.05	107.91	106.06	105.78	105.16	107	105.74	107.79	107.75	106.48	108.45	109.12	106.24	108.15	107.29	106.45	105.79	105.29	106.75	106.1	105.27	106.89	106.51	106.03	106.98	107.14	107.86	106.87	106.59	106	108.96	108.28	106.91	108.16	107.45	107.34	108.41	102.9	105.35	108.74	106.98	108.46	105.91	106	104.61	105.42
107.66	104.61	105.09	102.76	104.79	106.26	106.42	106.46	107.54	103.6	106.32	105.65	108.6	106.77	106.23	106.86	106.66	104.75	106.09	106.59	106.96	104.02	106.64	105.98	108.08	105.41	107.17	106.34	106.53	107.23	106.94	106.05	105.55	103.81	106.42	107.34	107.63	106.97	105.81	106.11	104.96	104.49	104.99	103.59	106.44	104.4	105.91	106.63	106.73	105.58
104.83	104.31	105.09	104.97	104.77	107.05	104.97	105.41	104.08	108.54	107.08	105.54	106.85	105.8	106.67	104.86	106.53	104.41	104.61	105.19	105.55	105.7	106.33	106.08	105.01	106.62	106.37	105.83	107.65	105.88	107.41	105.42	107.32	105.02	108.05	104.18	105.29	106.26	106.54	106.23	107.47	106	104.88	103.89	105.31	106.45	106.94	106.28	107.11	105.08
100.44	99.697	99.149	101.04	99.318	99.688	100.34	99.696	100.34	99.842	101.38	98.371	100.86	98.087	99.928	98.948	100.96	101.88	100.42	97.809	100.76	102.17	100.2	99.094	98.417	98.34	100.16	97.66	101.59	99.291	100.35	99.695	99.851	98.081	98.545	100.2	100.9	98.871	100.18	102.4	100.33	98.523	98.49	99.459	99.463	100.59	101.16	98.924	99.527	98.267
99.577	99.209	99.297	100.46	99.258	101.41	102.42	98.013	97.99	99.383	98.33	99.55	99.266	99.89	100.19	101.32	97.762	100.34	98.012	98.345	97.974	101.41	97.833	101.41	100.47	100.51	98.471	97.235	101.67	98.81	102.47	101.23	99.268	100.34	99.446	100.7	99.805	98.063	100.27	101.66	101.12	100.89	99.595	98.355	96.799	99.853	101.61	96.331	100.53	97.599
104.57	105.67	104.83	104.7	103.72	106.78	105.29	104.79	105.62	105.01	103.37	105.05	103.42	105.62	102.87	105.82	105.61	105.5	104.87	107.23	106.68	103.49	103.61	104.82	104.19	105.52	106.43	103.67	104.15	105.45	106.53	104.46	104.33	104.63	105.94	103.31	105.83	105.25	103.74	102.77	106.1	104.61	104.52	105.56	103.9	104.52	104.81	103.54	104.7	105.11
102.95	104	104.86	103.6	102.62	105.04	104.32	103.85	105.03	104.37	105.88	104.72	106.45	104.18	105.17	104.38	102.98	102.77	103.72	102.34	104.99	106.07	102.94	105.35	103.6	103.31	104.65	104.58	105.1	106.56	106.41	103.94	104.72	107.25	105.76	101.86	105.57	105.65	105.66	105.32	106.57	105.55	107.46	106.22	104.01	104.07	107.52	105.3	105.11	106.63
102.26	105.67	106.39	104.81	103.74	104.58	104.42	105.27	102.37	105.65	104.46	106.44	105.07	103	105.05	104.42	105.86	103.89	103.63	103.67	104.48	103.97	107.04	102.85	102.76	103.5	104.86	105.74	105.92	105.11	103.09	105.74	105.82	104.57	103.57	103.31	103.6	103.46	105.57	104.54	101.06	105.34	107.13	105.54	103.78	104.34	104.08	105.81	104.75	102.5
107.15	104.89	105.49	104.49	105.1	106.96	102.04	106.07	105.83	104.33	104.93	104.03	105.26	104.58	106.64	104.12	104.69	104.67	104.03	103.21	106.23	106.7	106.24	107.18	106.75	105.74	106.36	105.7	105.29	103.8	106.05	105.19	106.33	106.43	102.92	103.87	104.57	104.7	107.67	105.25	104.44	106.6	105.63	107.03	107.15	103.1	105.75	104.69	105.89	104.95
104.21	106.93	105.89	105.25	105.74	103.53	104.28	103.4	105.8	104.85	100.53	102.94	102.06	105.43	104	105.4	106.59	103.19	105.11	103.64	104.96	105.53	103.04	104.93	103.04	104.47	103.47	105.79	103.82	104.83	102.91	103.05	102.97	103.81	103.75	104.12	104.37	103.83	106.36	104.88	103.84	104.49	103.79	104.57	106.11	105.02	104.57	104.95	102.92	102.24
110.53	110.83	109.07	111.34	109.43	108.98	109.4	109.49	109.02	112.59	109.46	111.18	108.5	110.07	111.83	110.48	112.34	108.65	110.37	111.86	109.91	111.19	112	108.83	111.56	111.62	110.77	109.88	109.7	109.82	110.78	111.28	111.08	113.95	110.01	109.89	109.95	109.64	107.31	108.82	109.37	110.15	111.22	109.49	111.34	109.54	110.94	109.29	110.17	111.75
103.91	104.51	104.29	102.42	104.93	105.3	103.88	106.77	103.42	103.98	105.98	105.06	105.62	102.98	103.8	105.51	103.55	104.03	101.49	104.05	105.27	105.85	104.36	105.57	104.55	105.2	106.36	105.91	103.73	104.9	104.73	103.84	103.98	106.19	104.12	103.2	106.14	103.6	103.22	106.23	105.12	102.43	103.65	105.39	102.09	104.19	103.54	103.46	104.65	104.42
111.25	109.57	110.24	110.73	113.9	112.57	110.28	110.68	113.27	111.58	113.28	112.21	110.85	110.83	110.83	111.59	111.72	112.05	110.68	111.7	110.95	109.26	110.38	113.12	110.68	110.77	109.1	110.9	112.8	109.25	109.2	111.68	111.3	111.3	111.12	112.74	111.97	110.13	109.56	111.12	111.29	112.24	109.74	111.88	112.26	110.18	113.91	112.41	112.4	110.24
108.88	105.67	106.08	107.02	107.39	107.59	104.35	106.39	106.08	107.62	104.91	107.72	107.36	108.43	106.16	106.42	106.54	104.93	106.65	105.25	103.6	106.71	106.18	105.1	105.62	107.04	106.28	106.4	106.78	106.06	106	105.75	107.55	108.19	106.21	107.26	108.39	109.61	106.71	109.77	106.38	105.76	106.9	107.13	106.16	107.08	108.24	104.29	106.09	104.96
117.68	116.8	117.43	117.3	118.25	118.64	117.99	116.99	118.92	116.09	117.19	116.05	117.7	116	120.53	117.64	117.06	118.68	118.42	117.13	115.48	117.07	117.24	119.83	117.06	117.12	117.7	117.35	117.04	119.03	117.55	116.62	118.69	117.02	118.88	120.17	116.08	117.84	118.09	117.31	118.92	119.37	117.57	116.27	116.85	116.42	117.83	116.87	118.22	118.56
106.7	105.31	106.9	108.5	106.32	106.66	107.88	108.19	104.7	107.11	107.91	109.25	105.89	108.68	109.09	107.63	105.16	106.53	107.08	109.35	105.8	106.58	108.61	107.57	107.69	104.23	106.95	106.86	109.16	107.24	107.11	106.29	107.88	109.4	108	108.99	107.86	104.58	104.51	110.52	105.12	107.25	107.75	107.34	107.34	105.9	107.54	107.54	106.08	106.28
107.1	107.25	105.41	105.21	104.77	106.51	105.49	105.19	103.28	106.36	106.48	106.46	105.53	105.5	107.61	106.8	103.06	108.18	106.11	106.94	104.84	105.93	106.43	103.33	104.8	106.63	106.66	105.68	104.51	106.07	105.17	106.48	103.89	103.68	107.75	104.7	104.88	104.48	104.08	105.45	104.47	106.4	106.21	107.46	104.84	105.6	103.88	104.61	104.69	106.54
115.14	111.91	113.9	110.52	111.67	110.71	110.59	112	112.47	111.73	110.26	111.75	114.27	111.43	111.5	112.97	108.19	113.24	110.21	114.04	115.76	112.31	112.06	112.6	112.53	110.4	111.79	111.28	112.95	113.41	112.04	112.92	109.79	113.16	111.76	109.71	111.18	108.85	112.09	112.9	110	109.61	112.59	112.39	110.26	113.52	110.3	111.52	111.14	109.28
104.52	105.32	104.11	107.24	107.48	105.77	107.66	103.66	103.78	105.89	109.94	106.45	104.77	106.4	104.47	104.43	106.93	106.15	107.8	105.45	106.67	107.76	104.58	106.72	106.05	106.68	105.42	107.9	108.13	105.4	105.02	104.22	105.4	103.49	105.51	108.18	105.57	107.71	104.3	107.88	106.89	104.22	104.45	105.5	107.02	105.59	103.99	107.01	108.2	107.92
108.29	105.02	107.61	104.92	106.09	107.3	106.76	105.3	104.92	104.29	105.96	107.97	108.06	106.86	106.28	106.17	106.68	107.55	106.33	106.52	107.25	107.01	106.38	105.27	104.64	105.65	106.31	105.05	106.92	107.78	104.9	107.36	108.91	104.49	106.33	106.29	106	107.72	105.6	105.53	106.4	106.89	105.68	106.98	105.69	106.59	105.53	104.57	106.88	104.95
106.83	104.83	105.43	106.67	105.43	103.52	105.8	108.5	106.45	107.68	106.78	108.9	106.51	104.41	107.05	105.31	103.93	106.1	107.25	104.91	106.53	106.14	105.61	105.72	106.82	107.63	106.02	107.08	106.75	106.49	107.41	108	105.32	106.67	109.96	105.7	106.49	104.16	106.8	106.37	105.11	107.04	105.93	107.54	106.04	106.46	107.86	106.83	105.08	104.82
105.49	103.33	104.53	103.95	102.33	102.08	104.08	103.72	104.85	104.87	104.49	102.27	105.09	101.65	101.61	102.4	102.79	104.72	105.26	104.05	104.09	104.76	104.34	104.44	105.97	105.79	104.51	106.53	103.48	103.99	103.09	102.48	104.88	103.94	106.08	103.16	104.68	104.1	105.17	105.42	103.59	106.35	103.99	104.33	106.27	103.58	104.21	103.79	105.01	103.44
112.42	112.27	109.97	112.96	112.74	111.86	110.89	112.58	111.63	111.98	111.57	110.18	113.14	111.88	112.45	110.8	112	110.65	110.88	112.88	110.58	112.17	113.97	113.41	111.67	110.48	110.8	110.75	111.17	112.4	112.09	111.36	113.09	111.37	113.88	110.94	112.17	110.52	111.41	112.47	111.23	111.74	113.82	111.85	112.98	111.24	111.59	111.41	112.38	110.39
99.594	99.424	101.46	102.16	100.32	98.934	101.4	100.11	99.949	101.88	100.14	98.799	99.433	98.631	100.04	100.78	98.192	99.068	99.95	100.96	99.11	98.878	100.53	102.86	97.922	101.16	101.32	100.13	98.52	99.027	98.538	99.949	100.95	99.434	101.54	101.07	96.486	98.549	100.13	100.02	102.17	101.59	98.543	99.157	102.09	101.63	98.725	99.675	99.025	101.75
105.78	108.93	107	106.13	106.01	107.41	106.21	108.21	108.27	107.26	108.25	106.49	109.47	109.16	106.32	107.53	107.08	106.96	107.87	105.13	107.83	106.7	108.49	106.93	108.31	105.11	107.49	106.86	107.42	104.45	107.9	107.7	108.59	106.73	107.77	107.07	103.65	107.41	106.74	107.04	105.97	108.82	106.28	106.67	106.38	106.09	105.36	107.33	109.02	107.56
109.33	110.22	112.63	112.14	108.13	111.67	111.83	109.09	112.2	111.06	110.3	110.85	110.41	111.73	111.38	112.89	111.01	108.81	114.47	112.36	110.93	111.49	110.67	113.38	110.48	111.34	112.78	112.24	112.26	108.96	110.66	112.28	110.04	108.91	111.05	113.2	110.63	111.6	113.23	109.77	110.85	111.15	109.83	111.28	111.94	112.75	111.58	112.88	112.53	111.48
108.2	107.46	106.71	106.14	105.15	104.6	107.04	105.41	104.99	103.36	104.3	106.6	105.96	105.59	106.69	107.34	106.54	106.23	104.88	106.32	103.34	107.1	104.64	106.61	103.58	107.26	103.75	106.11	105.78	103.73	107.49	105.35	108.1	107.06	105.57	106.25	105.65	105.1	106.18	105.94	106.05	103.29	105.18	106.65	107.06	108.06	108.43	105.07	105	107.89
106.98	104.59	105.13	104.65	106.15	106.01	105.16	108.4	104.92	104.18	107.32	105	105.32	107.17	105.6	106.16	106.17	104.57	106.08	107.97	105.11	105.95	105.14	106.96	105.1	105.81	106.27	106.6	108.36	106.26	105.48	107.11	106.76	106.2	105.76	105.57	106.62	104.04	105.39	104.17	106.98	106.35	107.07	106.7	106	107.31	107.25	106.55	105.55	103.59
110.13	114.07	111.66	111.83	111.35	112.84	113.48	110.46	112.61	112.45	110.05	113.41	111.37	112.02	110.07	110.64	112.34	112.54	113.06	112.91	114.08	113.55	111.97	110.43	112.25	112.76	112.67	110.85	112.71	110.82	113.01	113.11	110.21	112.5	112.36	113.99	112.43	110.41	112.05	108.78	113.57	112.53	109.97	110.12	111.7	110.74	112.49	110.09	110.06	113.14
100.84	100.15	102.65	99.117	103.31	100.47	101	100.63	98.62	101.97	98.142	100.32	101.13	102.22	101.35	99.04	98.102	100.19	99.875	100.37	102.11	103.12	99.243	99.042	101.67	101.65	99.955	102.34	100.39	100.45	101.65	99.317	99.969	103.13	101.61	102.29	98.948	102.68	99.75	99.945	97.662	100.29	100.76	99.568	99.878	100.16	100.04	101.36	102.09	100.68
107.4	106.79	104.71	107.93	107.64	105.87	105.3	107.16	106.4	107.15	108.02	105.09	106.04	105.92	104.21	106.22	106.54	105.19	104.85	104.78	105.76	105.97	108.01	104.78	105.91	104.67	106.78	107.87	106.09	108.17	107.22	107.37	105.98	108.84	106.96	106.76	107.46	104.4	105.28	106.94	105.4	105.9	108.77	107.42	103.98	105.23	105.8	104.2	108.32	105.97
107.64	104.88	107.38	106.71	104.97	105.48	103.99	106.63	104.59	102.73	104.44	105.1	103.91	104.28	103.83	105.9	105.97	103.72	104.28	105.31	105.29	105.14	107.07	103.5	103.74	107.38	106.68	105.22	105.46	105.15	106.6	107.68	105.21	105.67	104.51	105.11	105.24	106.43	106.62	103.35	104.34	104.41	106.68	105.25	105.86	104.76	106.15	105.47	107.23	104.96
105.81	105.88	106.57	104.21	105.27	104.02	103.19	107.75	106.75	106.23	107.69	105.01	105.72	104.36	107.14	107.14	105.77	104.67	105.75	105.13	104.66	105.31	104.85	106.07	104.98	105.51	107.06	104.51	108.17	105.85	105.25	103.94	105.83	106.23	105.76	105.96	109.11	106.36	105.24	107.72	103.15	104.98	105.18	105.69	106.24	105.7	105.39	104.43	104.82	105.17
103.72	102.14	101.39	100.88	103.22	100.98	101.64	102.23	100.39	101.68	101.27	99.533	101.11	102.1	102.05	101.96	101.86	100.93	99.72	100.26	101.62	101.88	101.36	99.319	100.82	99.563	98.814	100.82	101.38	102.36	100.17	100.13	100.35	102.18	102.61	98.564	100.3	101.16	102.53	101.62	102.09	102.75	101.37	101.58	100.1	101.41	101.57	103.37	101.13	101.11
111.96	112.33	111.76	112.09	113.5	112.61	113.44	111.21	111.03	112.09	111.48	111.82	111.75	114.61	112	111.31	112.88	109.63	113.36	113.44	112.81	113.2	111.86	113.59	112.3	112.75	109.92	112.09	113.74	113.98	113.87	109.88	113.59	114.11	110.98	112.22	113.03	110.84	109.17	112.67	112.39	111.87	112.79	109.88	112.79	111.42	111.63	110.49	112.11	112.57
103.77	103.1	103.24	102.72	103.72	102.9	106.2	104.66	103.21	105.12	104.83	104.2	103.9	105.47	101.23	104.96	104.96	105.16	106.16	101.84	102.6	107.38	102.38	103.89	102.96	106.12	104.03	102.63	106.67	106.41	105.01	103.4	101.5	104.71	102.82	103.62	104.11	103.71	104.61	103.38	102.84	104.27	107.28	106.18	102.58	103.38	103.37	102.6	104.77	102.14
103.32	102.86	104.76	105.07	105.81	104.23	103.2	104.46	104.39	102.88	105.52	101.89	101.99	105.69	104.5	103.91	103.29	104.85	104.89	105.57	103.37	105.44	104.59	104.01	103.72	103.39	108.18	103.14	101.76	106.08	105.34	104.55	101.59	104.57	104.96	105.15	104.44	103.81	104.85	104.6	102.89	103.21	106.48	104.18	104.89	104.43	103.25	105.06	102.66	105.7
106.26	103.31	104.18	106.58	107.41	106.88	106.48	105.03	107.72	109.25	105.56	105.63	106.03	105.23	105.17	106.27	107.34	105.27	106.09	107.7	106.23	106.72	107.56	108.24	107.09	106.94	105.43	105.21	106.48	104.7	104.75	107.09	105.41	105.42	106.76	105.36	106.1	106.61	107.76	108.63	107.13	106.24	107.56	106.98	105.77	105.45	105.78	105.02	106.26	106.05
109.33	110.01	110.02	112.05	111.36	113.43	111.22	111.35	111.93	111.36	108.96	112.37	110.57	112.05	111.92	110.74	111.84	113.8	108.86	109.33	111	108.46	112.38	110.27	110.16	109.57	112.65	110.82	110.88	114.17	110	109.54	109.24	110.65	111.89	109.24	110.27	110.03	107.68	110.08	110.67	108.53	110.15	109.04	107.84	109.9	112.8	109.38	111.92	111.21
104.93	105.94	105.96	105.67	105.25	105.8	104.2	104.86	106.55	105.14	106.83	106.93	105.58	105.55	105.62	105.03	106.37	107.24	105.79	105.35	108.24	108.25	106.54	105.27	105.72	105.79	105.55	104.58	105.7	106.97	103.82	107.41	104.04	107.81	104.52	106.5	106.59	105.84	104.14	106.22	105.41	102.94	107.49	103.82	105.61	105.67	103.49	105.89	106.08	106.01
104.95	104.04	103.83	102.12	107.27	104.48	106.92	104.7	105.09	104.33	103.39	104.8	102.28	104.32	104.69	101.03	102.6	104.53	104.78	104.56	104.14	103.78	104.58	102.53	103.56	104.77	102.78	101.27	103.99	105.81	102.3	104.09	105.36	104.28	102.59	104.25	102.14	104.13	103.65	102.6	103.68	103.45	103.84	102.52	101.95	103.91	106.04	104.35	105.08	104.53
105.64	105.17	105.92	105	104.86	105.42	105.93	106.49	104.24	106.89	106.72	105.7	105.63	104.96	106.56	107.43	105.15	108.14	105.71	104.92	106.59	106.34	105.52	106.46	105.6	105.86	107.89	105.34	105.23	104.13	107.35	103.45	105.17	103.98	107.21	106.34	104.83	106.41	105.22	105.46	105.3	107.08	104.92	104.08	103.38	106.89	107.02	103.59	105.72	108.02
110.49	112.8	109.95	109.95	110.72	108.52	109.28	109.51	109	109.22	109.77	108.92	109.47	112.71	108.25	107.51	108.66	109.92	109.67	108.88	111.05	107.96	111.44	109.75	110.17	110.59	111.84	110.17	109.31	111.13	108.79	109.61	108.77	108.83	109.78	108.76	107.96	109.9	110.87	112.51	110.5	108.86	110.22	110.65	112.21	108.93	110.05	110.79	108.81	109.41
103.68	103.84	104.28	103.23	104.99	104.13	104.97	103.16	105.4	102.69	105.51	107.15	103.86	103.71	104.93	102.99	103.6	105.63	103.87	107.41	103.02	103.62	102.95	103.69	105.46	105.41	102.24	104.41	104.99	105.14	104.36	102.87	103.21	105.28	102.98	104.2	103.46	103.42	104.91	103.57	104.42	103.16	105.41	102.98	104.03	104.24	102.48	103.89	103.91	102.55
107.32	106.8	108.14	104.8	106.44	107.75	105.96	106.05	106.87	106.55	104.83	105.97	106.65	105.76	104.5	106.1	106.16	105.81	104.65	105.45	104.34	105.87	105.37	102.15	106.33	104.96	107.1	104.96	105.8	107	106.49	105.35	105.86	105.93	105.01	106.67	105.14	104.53	105.16	107.47	108.51	107.77	106.73	105.59	107.4	107.88	107.58	107.12	108.73	108.75
104.59	104.55	105.47	106.06	104.98	105.53	105.38	104.07	107.32	107.49	104.83	105.46	105.45	107.75	106.6	106.05	104.72	105.48	106.56	105.95	105.64	104.23	105.68	105.91	106.53	104.72	105.27	107.17	104.25	105.82	104.84	106.78	103.9	105.58	102.95	105.88	105.3	107.95	107.08	102.96	103.89	105.24	106.36	106.14	106.06	105.61	105.32	106.75	104.52	105.97
112.59	112.79	111.98	111.28	112.47	113.34	111.27	111.65	114.25	110.95	114.85	112.15	112.01	114.39	112.42	111.52	110.71	113.12	110.5	111.39	111.46	114.83	114.53	112.24	113.81	112.81	111.36	112.95	115.21	112.94	113.17	112.47	111.18	112.63	112.35	114.92	114.18	111.76	112.45	112.44	111.66	113.27	112.34	111.43	110.7	112.26	113.52	111.22	112.04	114.16
101.04	99.609	101	99.684	99.795	102.28	100.45	100.32	98.357	98.278	100.42	99.24	99.063	100.21	98.363	98.245	99.837	99.165	99.104	101.78	99.071	101.6	98.66	99.79	100.14	100.55	98.075	98.313	97.803	99.443	98.967	98.224	99.009	101.88	99.406	99.506	100.18	99.416	99.536	99.36	99.221	101.11	95.782	98.323	99.754	99.59	98.859	99.032	100.81	101.18
103.88	104.29	103.3	107.08	105.56	105.53	104.21	102.46	104.86	104.96	107.4	103.58	105.26	104.36	103.63	106.48	104.27	104.45	104.8	103.92	106.7	107.81	105.63	107.01	104.81	105.73	106.21	105.19	104.57	105.84	106.88	105.6	104.82	104.49	103.82	105.55	104.39	102.49	104.4	104.89	105.6	106.47	105.55	104.04	103.37	105.64	108.37	104.19	104.99	103.45
105.32	106.68	105.51	105.6	105.3	103.59	106.07	106.56	105.87	106.27	104.66	105.95	105.82	103.47	105.45	106.14	105.54	105.36	104.56	103.49	106.77	103.58	108.25	108.32	105.75	105.54	105.89	103.25	108.18	106.51	103.78	104.39	105.76	106.21	105.64	104.09	105.59	104.92	106.32	103.35	104.95	104.65	107.14	106.76	105.49	105.63	107.53	104.77	104.38	107.06
109.14	111.82	113.88	108.01	110.03	110.06	110.01	109.99	110.01	109.73	109.11	111.97	111.95	111.04	112.63	113.87	111.08	111.8	113.79	109.71	113.06	111.67	111.42	110.65	110.28	109.58	111.43	112.55	109.54	111.16	112.57	112.57	110.46	111.94	112.58	110.87	109.81	112.16	111.4	110.83	111.81	109.87	109.64	111.8	109.36	110.21	112.29	111.45	110.78	111.13
106.9	104.85	103.12	106.86	105.71	102.66	106.42	108.25	106.59	107.04	105.36	105.11	105.58	105.26	105.62	104.6	107.01	105.87	106.61	107.77	105.47	105.57	106.72	106.71	106.84	104.13	104.98	105.07	106.02	105.4	104.71	105.66	105.83	105.37	103.65	106.63	103.02	106.48	107.42	105.91	105.65	105.91	103.63	104.95	103.45	106.94	107.02	105.38	103.79	105.52
100.08	101.12	100.13	100.81	99.388	99.145	101.85	100.36	99.066	100.38	100.28	100.22	100.85	98.91	98.529	99.129	100.38	100.8	98.939	100.98	100.8	100.1	100.42	102.24	101.37	101.39	101.77	101.9	99.489	100.58	99.74	98.173	100.54	100.88	98.645	100.15	100.06	98.225	101.2	100.28	100.35	100.17	101.06	99.93	99.982	98.469	98.195	99.311	100.68	97.875
99.623	100.42	102.77	99.482	100.36	101.35	101.42	99.272	99.989	101.94	101.13	100.84	102.44	100.09	101.22	102.13	101.88	102.11	102.08	99.661	100.45	100.25	101.99	99.872	100.26	100.14	100.85	99.969	101.22	100.6	100.31	99.012	99.512	100.82	100.65	101.35	100.07	101.25	102.56	102.03	102.77	100.3	103.08	103.96	101.02	101.58	102.32	98.277	101.74	98.583
105.67	105.29	104.52	104.3	104.68	102.84	104.44	103.98	107.12	106.91	106.68	107.12	105.92	106.54	105.21	104.76	106.41	109.23	104.52	104.92	104.17	106.14	105.71	104.98	105.76	105.7	107.19	103.22	103.23	104.95	105.53	104.83	106.02	105.87	106.37	105.64	105.15	105.11	106.02	107.93	106.32	105.49	104.65	104.41	105.8	107.14	105.81	105.66	106.44	105.03
113.98	112.34	110.23	113.19	111.72	111.99	112.81	113.15	114.09	112.32	112.33	114.23	112.96	111.69	113.23	113.17	112.07	113.06	113.52	111.38	112.66	113.15	113.76	112.4	114.63	112.18	113.9	110.79	113.98	113.21	112.66	112.98	112.19	110.16	114.55	113.07	112.37	113.28	111.99	114.01	115.18	113.29	111.95	112.73	111.35	112.2	114.79	112.76	111.91	112.11
102.93	100.39	99.807	102.25	100	97.732	101.16	100.36	101.73	101.59	101.97	101.8	101.11	101.7	100.36	100.12	102.12	100.01	102.06	101.31	100.52	99.588	100.2	100.01	102.07	100.4	101.03	101.88	101.98	100.63	101.38	101.1	102.55	100.48	101.7	101.85	101.36	99.411	100.42	100.75	101.6	100.85	100.87	101.71	100.7	99.76	100.5	101.92	101.27	101.56
105.79	105.08	104.46	102.97	103.92	108.3	104.42	103.16	104.14	103.52	105.06	104.67	102.93	104.05	106.67	106.13	104.89	102.26	103.49	105.56	105.64	103.4	104.62	103.44	104.08	104.1	105.73	100.61	102.61	105.91	102.98	105.05	104.74	105.06	104.48	104.96	105.04	103.2	104.98	103.43	105.36	103.34	105.53	104.18	105.21	104.58	103.91	106.06	104.96	104.75
110.53	112.48	111.66	110.95	110.73	112.23	111.91	114.47	112.02	113.29	110.66	109.51	111.08	109.31	111.26	110.96	108.54	112.54	111.1	108.76	112.13	112.43	111.51	112.49	110.47	109.4	111.32	110.44	114.18	110.36	111.44	111.9	110.88	113.02	112.06	108.57	110.82	111.36	111.39	111.91	110.35	113.24	110.65	113.26	109.83	112.1	109.44	110.33	111.16	109.57
105.89	105.26	103.76	106.82	105.72	107.96	108.75	106	107.29	106.37	104.37	105.52	104.84	106.6	106.37	105.33	108.35	104.26	104.87	104.2	105.55	106.16	106.4	107.33	105.82	105.25	107.45	106.86	107.14	109	104.89	103.54	105.86	106.84	107.72	108.26	106.88	105.29	107.83	106.6	104.5	103.34	104.92	105.26	106.06	104.47	108.69	106.73	106.14	104.62
105.92	105.01	105.86	105.8	107.64	106.58	107.53	105.72	103.01	105.22	107.63	106.22	104.56	106.26	104.38	105.18	107.13	105.11	106.32	104.09	106.57	104.52	105.79	106.01	104.06	105.09	103.97	108.52	106.77	107.51	107.57	105.21	105.75	103.18	105.25	104.03	106.29	104.27	104.62	107.18	107.43	105.12	107.72	105.89	104.16	105.87	103.66	106.5	105.44	105.99
104.3	104.12	108.71	107.5	104.13	105.82	103.1	106.78	107.73	105.26	105.11	103.67	106.23	105.53	103.47	106.01	105.55	104.51	105.79	106.53	105.67	104.91	107.49	105.39	106.04	104.75	105.79	105.63	104.56	105.61	104.79	106.44	105	107.97	104.99	106.78	105.85	104.24	108.19	107.34	106.27	106.1	105.3	106.28	108.42	106.64	106.25	107.42	107.44	105.54
106.72	104.38	106.16	103.2	103.83	104.38	104.7	105.76	109.65	106.77	106.71	104.82	107.4	106.95	106.1	104.75	106.44	105.2	102.76	107.57	106.23	107.8	106.01	107.71	104.49	107.08	105.93	107.44	105.49	104.15	104.22	105.43	105.06	107.07	104.64	106.82	105.18	107.39	105.9	105.76	104.78	105.71	106.92	106.38	108.05	105.74	106.56	106.94	104.49	105.43
113.79	118.24	117.4	116.7	116.81	117.34	116.77	117.02	117.51	118.02	117.73	117.75	115.37	117.1	117.56	116.96	117.13	119.1	118.29	117.33	117.99	117.78	119.6	117.62	118.09	118.45	116.27	118.35	120.01	114.99	116.85	116.37	118.44	117.94	116.24	115.13	117.44	117.23	117.66	120.76	115.36	118.43	117.11	117.14	117.66	119.11	119.27	118.45	116.8	118.2
101.15	100.59	98.648	100.39	101.02	101.36	100.07	100.66	100.28	100.07	101.73	100.23	101.44	101.2	102.53	100.91	100.62	100.42	101.7	99.994	98.993	101.87	99.306	100.36	103.06	100.6	98.024	100.51	99.687	101.81	100.13	100.1	101.58	100.01	99.62	101.84	100.89	99.85	101.25	100.15	101.72	101.04	98.775	101.32	99.414	96.828	100.88	102.34	102.08	99.343
99.59	101.83	100.56	99.614	98.856	100.75	99.031	99.56	100.53	100.68	98.747	100.27	98.981	99.151	98.961	98.203	99.884	100.09	99.177	99.754	96.847	99.793	99.642	101.25	98.185	99.816	98.896	101.38	101.43	98.542	101.5	100.55	99.861	100.78	99.64	99.337	100.33	98.416	99.673	102	98.92	98.306	99.488	98.844	99.53	100.01	99.221	99.292	101.14	99.676
107.12	105.81	107.06	107.62	105.9	106.77	107.14	105.04	105.72	106.76	104.8	107.64	105.16	105.92	105.86	105.32	107.4	106.06	104.09	107.24	106.03	107.29	106.2	106.58	106.95	108.06	105.13	106.03	106.55	107.67	107.07	104.28	104.62	105.59	108.37	106.73	106.76	107.23	107.75	105.69	104.85	106.63	104.98	106.71	105.68	107.35	104.58	107.77	105.76	108.53
106.05	106.92	107.19	104.82	104.94	107.02	103.87	104.85	106.32	104.69	107.17	106.82	105.79	106.03	104.72	106	106.26	107.71	107.34	105.35	105.42	108.76	107.41	106.8	105.83	107.81	104.44	108.19	105.95	106.69	106.09	104.8	107.05	103.75	105.93	106.78	107.5	107.27	106.13	105.38	106.26	105.74	107.31	107.12	105.01	105.92	105.79	109.37	106.92	106.09
119.07	116.04	116.6	119.28	116.01	118.19	116.34	118.12	115.93	118.27	116.53	118.01	116.81	117.46	119.35	118.35	116.34	119.32	118.21	116.53	116.45	117.27	116.35	118.47	116.43	117.89	117.11	118.56	118.06	116.96	116.51	117.88	117.79	116.97	117.25	118.94	118.13	117.95	118.73	118.49	117.61	116.02	117.67	114.54	116.89	117.43	117.98	117.61	118.12	120.65
106.7	106.57	104.61	105.77	108.02	104.4	104.15	104.19	106.2	106.3	104.48	103.65	105.29	104.96	106.06	105.2	107.05	105.32	106.22	106.2	105.89	105.74	106.98	106.62	105.1	107.31	105.01	106.74	106.63	106.3	105.58	109.08	106.96	107.21	106.41	106	103.59	103.83	107.15	104.16	104.54	106.54	105.51	104.25	106.41	106.41	104.63	106.59	107.4	104.41
110.55	112.49	111.56	110.69	111.41	111.75	110.57	110.79	110.09	110.91	112.96	112.39	112.62	113.16	110.77	113.38	113.24	112.71	111.99	109.2	112.05	112.83	111.99	112.92	110.42	114.83	111.25	110.37	112.81	110.3	111.45	115.26	109.92	110.05	108.93	107.85	112.42	114.92	112.34	113.24	111.31	112.24	111.25	111.96	110.46	111.47	111.24	111.05	112.19	109.29
104.21	103.77	104.56	105.54	104.9	103.01	102.82	104.32	104.09	103.65	105.37	103.7	102.58	104.91	102.56	103.03	102.56	103.15	102.35	103.56	105.63	103.77	103.94	106.16	100.66	105.21	104.5	105.56	104.72	103.54	105.38	103.51	103.92	103.97	104.61	100.7	104.59	104.65	103.74	103.82	104.74	105.19	103.51	102.04	103.39	103.28	104.24	105.47	104.47	103.43
107.27	105.81	104.95	106.22	104.14	106.29	104.57	104.76	106.54	105.37	104.61	106.37	105.93	106.86	104.57	105.35	104.81	106.26	105.61	107.91	104.26	106.19	103.8	107.02	106.9	105.75	105.04	107.18	106.74	102.86	102.48	105.02	104.62	106.84	104.4	103.68	105.07	103.93	105.61	106.81	105.44	105.12	104.25	105.18	107.66	105.9	107.04	103.87	106.22	106.09
108.64	106.32	105.31	108.13	107.35	107.06	106.97	107.14	108.22	105.75	107.38	105.6	109.03	108.94	105.41	103.89	107.12	106.33	105.02	104.97	106.98	106.63	106.42	106.96	105.71	107.76	107.81	107.37	104.68	107.81	106.45	106.34	109.22	106.01	106.3	108.39	105.69	106.74	109.13	107.5	107.71	107.38	106.85	105.27	108.27	107.08	108.63	104.46	105.4	106.78
101.7	100.67	100.25	99.061	100.6	99.049	98.909	97.968	102.45	98.808	100.28	100.46	97.304	98.752	99.709	100.76	98.319	99.399	98.51	100.03	100.29	101.52	100.25	98.294	99.852	100.4	101.1	99.661	99.36	99.42	99.371	102.11	99.352	101.38	99.667	99.83	100.12	98.863	96.843	99.283	101.8	100.98	100.17	98.778	100.37	98.458	99.139	99.697	100.47	101.49
112.19	110.36	111.35	111.2	112.79	111.09	112.03	113.35	111.29	114.59	113.2	111.53	110.76	114.89	112.23	110.91	114.74	112.27	109.31	111.57	111.29	113.73	114.03	111.7	112.53	112.08	110.54	111.83	110.49	113.55	113.05	113.89	113.1	110.32	111.87	111.29	112.82	112.27	112.4	112.66	113.08	112.78	112.19	111.46	111.98	112.57	112.06	113.03	112.19	110.95
105.52	106.02	104.49	104.6	105.82	104.46	106.56	104.57	105.15	105.25	106.02	104.28	108.23	105.77	106.68	104.04	103.59	107.45	105.02	106.74	106.64	104.62	107.45	105.84	105.42	106.63	106.73	106.82	104.51	105.12	104.66	105.33	105.9	102.89	106.28	105.88	106.35	105.69	104.17	107.74	106.73	105.08	103.79	105.77	103.76	105.71	105.31	106.99	105.53	106.05
105.19	104.4	106.96	102.79	105.05	103.96	104.54	104.33	102.94	104.36	103.56	107.22	105.46	103.29	105.2	104.66	103.68	105.45	104.25	105.32	104.83	105.1	105.54	105.96	106.82	104.14	104.71	104.78	105.58	106.1	103.34	103.87	106.84	103.7	107.84	103.55	106.75	105.3	106.41	107.05	105.97	106.28	104.1	104.58	103.84	103.46	103.81	105.16	103.62	102.93
106.74	105.62	108.48	109.5	105.02	105.47	106.93	106.18	107.04	107.47	106.58	106.53	108.52	109.06	107.07	106.15	103.53	106.25	108.05	106.63	106.45	105.5	106.11	105.22	106.16	105.76	107.82	105.3	106.93	107.99	107.12	107.53	107.7	108.35	107.86	108.03	106.12	108.87	105.95	108.82	108.45	106.48	106.12	107.57	106.34	106.91	106.45	106.27	105.15	107.25
104.91	106.55	106.62	104.48	107.78	105.87	103.91	106.15	105.5	106.42	106.24	102.83	104.54	105.64	103.75	106.78	104.6	104.13	105.8	102.99	104.48	104.85	107.22	106.07	102.27	104.33	106.42	105.58	103.07	104.9	103.65	102.74	108.25	106.13	104.7	106.95	104.04	105.38	104.69	105.93	105.67	105.76	104.5	105.91	104.38	102.84	105.11	106.44	103.77	102.65
106.02	104.49	106.28	106.6	103.93	106.33	105.9	104.27	105.55	105.4	106.11	105.74	105.08	104.52	105.53	105.81	106.37	106.75	105.55	106.26	106.8	106.12	106.12	104.74	104.15	107	105.82	106.63	104.91	105.56	104.28	104.07	106.51	104.74	107.14	104.9	105.98	104.94	108.1	105.77	106.73	106.31	107.05	105.19	105.39	105.35	105.74	106.85	106.56	105.56
98.571	100.25	99.699	99.216	100.22	100.68	100.06	98.822	100.06	100.52	99.505	100.1	98.457	97.586	100.81	98.077	98.515	98.774	100.45	98.43	101.6	97.6	98.31	101.3	98.894	99.387	99.773	100.22	99.414	101.6	101.19	98.829	101.37	99.839	97.729	101.51	99.249	100.1	99.615	100.81	100.94	100.88	101.14	98.412	100.98	101.35	100.15	102.14	100.2	100.77
105.71	103.91	104.33	102.13	106.64	105.34	104.24	104.84	103.99	105.49	104.71	105.96	106.51	105.35	104.38	104.15	108	105.26	103.81	106.26	105.46	105.49	104.78	107.04	105.5	105.6	105.77	105.45	105.38	103.66	106.36	106.13	106.76	104.71	106.36	105.59	105.6	104.5	105.99	106.51	105.67	104.91	104.81	105.66	105.86	107.07	106.22	106.4	105.95	106.1
102.11	99.743	99.01	99.953	99.288	100.62	98.984	102.28	100.25	100.37	99.947	100.12	99.348	100.82	100.94	101.32	100.61	100.84	101.44	98.284	97.94	99.694	101.4	99.182	102.24	101.21	100.46	100.08	99.66	99.975	99.815	101.87	101.17	99.964	99.303	100.98	100.51	100.99	100.39	99.079	102.54	103.26	99.634	102.15	99.094	98.791	101.2	100.57	102.8	98.63
104.79	104.37	106.58	105.32	105.87	105.52	104.4	106.58	106.04	105.59	107.46	106.14	105.37	106.8	106.89	105.53	107.05	107.2	105.8	106.4	106.42	107.01	106.73	106.99	105.44	106.45	106.56	107.26	106.14	107.05	105.39	104.27	106.85	106.3	105.02	107.92	107.19	106.72	106.26	105.95	105.85	108.7	106.95	107.12	107.12	106.09	106.02	103.78	106.66	106.83
112.27	112.4	111.92	112.96	110.81	114.5	111.5	113.23	113.32	112.54	111.71	111.34	111.99	112.21	111.73	113.37	112.98	110.89	111.86	111.62	112.89	112.54	111.01	112.58	111.51	111.93	113.75	112.56	112.88	113.77	112.21	110.99	112.02	113.51	113.47	110.83	111.66	113.36	112.17	110.32	110.18	112.5	111.35	109.68	112.82	113.48	111.86	115.67	112.21	116.85
105.26	105.77	105.44	107.84	107.39	107.35	105.63	108.33	106.03	103.68	106.6	106.21	106.13	102.3	106.68	106.86	107.39	106.22	106.2	107.2	104.87	105.72	105.52	106.64	106.61	106.43	108.07	104.15	106.6	106.42	104.77	105.61	106.66	105.22	106.84	106.18	106.52	105.61	105.2	106	104.17	105.61	105.78	104.96	105.96	104.14	105.83	107.1	107.1	105.88
111.56	111.77	109.77	110.46	111.35	111.25	110.82	108.92	109.77	110.96	110.82	110.46	110.77	111.33	112.41	112	110.47	110.49	111.53	112.04	111.46	112.28	108.37	110.92	112.75	112.85	108.94	112.27	111.44	110.19	111.71	110.79	110.87	109.14	109.74	109.59	110.52	110.09	110.64	111.44	111.67	110.68	108.85	111.43	111.38	112	108.32	110.87	109.89	109.48
104.15	105.81	104.49	106	104.61	105.39	103.69	103.95	104.73	105.76	104.46	104.09	103.33	106.4	103.9	104.77	103.54	104.82	102.96	104.78	105	103.19	104.32	104.4	105.11	105.45	103.78	105.7	102.91	102.94	103.48	104.54	106.01	104.84	105.37	105.96	103.73	106.23	103.06	103.01	102.82	104.55	103.81	103.81	104.6	104.25	104.57	104.79	104.97	104.5
105.39	104.17	106.52	105.82	104.38	106.01	105.09	104.71	105.33	104.11	103.45	104.85	104.49	105.85	106.16	106.44	104.96	104.48	103.44	105.5	106.55	106.86	105.07	106.5	105.42	107.07	106.13	104.68	105.5	105.26	106.31	104.97	107.94	105.91	106.58	107.81	106.32	106.75	107.11	103.66	105.17	106.64	105.28	107.2	105.59	106.88	105.37	105.02	105.5	106.69
112.11	111.44	113.7	112.48	114.63	112.85	112.8	112.24	111.3	114.4	112.71	112.4	113.32	115.37	115.95	116.26	114.76	111.8	112.92	112.79	114.76	114.15	113.64	112.71	113.73	115.03	113.53	112.18	112.64	111.66	112.05	113.44	114.4	113.39	113.01	113.47	113.63	111.15	111.25	111.22	111.9	112.81	111.71	114.51	115	113.16	113.14	115.07	112.8	108.89
100.41	98.568	100.92	98.733	100.61	99.898	98.107	99.678	99.598	99.368	100.91	100.06	101.29	100.17	99.967	98.349	102.29	98.701	100.92	99.602	98.957	101.15	99.441	98.008	99.046	100.21	99.563	99.354	98.102	98.803	99.967	98.393	102.38	100.11	101.4	99.338	99.999	99.436	100.12	101.9	102.36	99.647	103.71	100.12	101.15	100.25	97.445	99.76	99.035	98.66
105.3	106.8	105.16	104.66	104.72	104.97	106.54	104.36	105.9	102.67	105.44	105.67	103.13	105.09	104.39	104.25	103.62	106.44	104.54	106.78	103.23	105.15	105.19	105.19	103.89	101.44	104.03	103.69	105.59	105.98	105.23	106.1	107.07	101.68	105.67	105	104.29	103.36	104.39	102.8	105.36	102.95	103.47	104.2	104.41	104.86	105.49	105.62	105.29	104.96
110.65	112.89	111.33	111.63	111.57	109.7	111.75	111.05	112.27	110.38	113.05	109.02	110.42	110.41	110.75	109.93	110.92	110.62	110.46	110.62	109.96	113.29	112.3	112.01	112.67	111.88	112.84	110.46	110.06	109.19	109.66	111.74	111.22	110.59	110.72	112.36	111.85	111.66	111.09	113.07	113	112.2	112.68	111.55	110.92	113.09	112.97	111.23	113.88	112.62
108.55	105.43	107.34	105.81	105.96	107.97	108.89	108.78	107.64	106.69	106.13	104.97	107.49	104.98	107.67	107.21	105.12	105.98	106.63	107.85	104.63	107.6	106.68	107.61	105.97	107.16	105.88	108.34	105.71	106.05	108.22	107.56	107.64	106.77	106.02	106.7	109.36	104.99	109.21	106.39	106.55	108.28	107.35	106.33	107.65	107.46	106.6	106.63	106.43	106.98
106.27	103.04	105.95	103.74	106.16	104.2	105.16	103.77	105.09	107.24	103.96	102.04	103.18	105.94	105.28	105.77	105.64	104.84	104.99	104.56	104.15	104.66	103.59	105.94	105.53	105.44	105.74	104.92	104.88	104.55	106.33	105.58	104.31	106.26	105.14	106.18	105.66	105.19	103.68	106.9	104.5	105.09	105.42	104.49	106.18	104.12	107.02	102.17	106.21	105.02
102.54	104.49	105.23	104.05	105.02	104.37	103.9	103.67	104.85	102.93	102.4	103.53	104.67	104.8	104.66	104.66	102.32	101.64	105.51	103.17	103.74	104.87	102.2	107.32	104.34	104	103.28	104.68	104.78	105.04	104.68	105.89	104.87	105.72	103.48	101.45	103.46	103.13	103.8	104.34	104.76	104.33	104.76	103.98	105.12	105.93	104.01	104.88	104.66	104.84
106.03	106.77	107.12	105.12	106.74	104.53	105.38	108.09	105.21	107.13	104.99	106.51	106.75	106.7	104.33	105.98	104.68	106.06	106.24	105.38	104.5	104.82	107.73	106.16	105.43	105.4	106.3	103.92	105.77	106.49	103.89	105.46	106.35	106.68	105.01	104.83	106.56	102.61	105.06	108.07	107.24	105.69	105.08	106.94	107.67	105.14	105.88	108.64	106.9	105.85
112.78	114.46	114.54	113.18	112.89	111.6	113.84	114.79	111.07	114.15	114.48	112.27	113.43	112.61	114.27	113.61	112.08	112.97	115.44	113.15	113.6	111.2	114.19	113.13	112.97	114.25	112.84	114.58	113.85	111.64	111.8	114.34	115.14	111.56	113.29	113.63	113.21	113.67	112.49	115.03	113.33	112.54	112.61	111.68	113.79	112	113.61	112.9	112.56	111.76
100.13	99.73	101.22	100.69	99.201	99.96	101.2	100.5	99.481	100.25	100.68	99.398	98.875	102.19	100.78	98.899	100.38	99.077	99.9	100.39	101.49	98.064	103.82	101.49	99.409	100.58	100.87	102.09	101.22	99.336	104.62	100.53	101.02	100.67	98.611	101.89	98.161	99.095	100.02	100.31	99.317	100.2	99.115	100.36	100.42	101.98	101.32	101.2	100.77	102.19
110.92	108.61	111.55	107.43	110.14	107.27	109.88	108.31	111.69	108.44	108.09	109.34	107.73	109.37	110.57	109.06	110.35	109.5	109.11	109.21	110.27	109.27	112.58	108.8	111.4	112.55	110.51	110.62	112.15	112.69	107.65	108.36	109.88	109.71	109.2	110.51	109.75	109.95	107.75	110.36	109.9	110.59	109.16	110.08	108.87	109.42	106.58	110	111.11	111.37
105.92	104.28	105.58	106	104.42	106.63	105.12	105.33	105.8	105.21	105.23	104.82	105.88	107.23	105.84	103.56	104.46	106.44	102.97	105.81	105.91	104.15	104.86	102.81	108.3	105.67	104.56	104.44	105.08	105.9	104.35	104.09	105.24	106.09	102.8	105.1	104.52	104.96	106.65	106.6	105.15	103.22	104.6	105.62	104.17	105.94	102.83	105.49	103.3	104.98
101.07	100.85	101.63	101.08	101.83	99.056	100.68	99.843	100.43	101.62	101.53	99.799	101.7	100.06	101.05	99.196	100.17	100.35	99.771	99.752	101.33	99.086	101.07	100.13	100.58	100.19	98.645	98.414	100.81	100.94	100.94	99.017	98.782	100.2	100.19	102.24	97.775	99.709	102.21	99.941	99.333	98.73	97.731	100.01	100.57	100.62	98.473	100.96	98.835	102.26
99.098	99.674	98.837	100.75	100.71	102.95	99.719	102.04	99.918	100.45	101.52	100.06	100.55	100.3	100.67	96.376	98.502	101.11	100.85	101.16	101.1	99.072	97.486	97.055	98.792	101.63	99.686	99.042	100.23	100.23	99.68	98.631	95.8	100.65	98.853	100.27	102.48	97.393	99.97	98.631	100.74	98.679	100.15	100.91	100.55	99.901	99.789	100.03	100.13	97.993
106.08	105.08	105.28	106.9	106.61	106.32	106.47	107.49	106.52	106	108.25	106.49	108.13	105.82	107	104.2	106.74	107.46	108.9	108.53	104.85	105.75	107.97	107.72	106.76	107.49	106.08	104.7	105	107.55	106.66	105.57	106.55	106.01	107.43	107.17	103.78	106.95	108.22	107.34	105.21	107.07	107.22	105.52	105.7	106	107.55	105.37	104.56	106.23
109.13	110.69	111.12	110.23	111.04	111.3	111.38	109.33	110.74	112.08	111.81	109.02	111.92	110.94	110	111.02	110.65	110.55	113.55	110.18	111.31	110.58	110.51	110.51	111.07	109.38	112.17	110.46	110.81	110.72	109.91	111.41	110.82	109.86	109.85	110.2	110.7	109.72	109.94	112.23	109.83	111.35	111	109.96	111.27	111.43	108.25	109.92	110.14	111.64
103.71	106.76	104.87	105.26	106.62	102.77	105.9	105.3	108.24	107.42	106.26	104.3	104.17	106.17	102.77	105.91	105.34	106.08	104.48	106.23	104.42	107.22	106.54	107.07	105.89	105.17	106.55	104.92	104.58	107.1	103.96	105.18	104.03	106.3	104.88	107.27	105.93	104.82	107.71	103.67	104.01	105.8	103.45	106.69	105.67	106.3	106.14	105.97	105.69	106.12
112.17	110.67	112.42	110.36	111.18	112.53	109.05	109.79	111.67	112.92	110.75	109.32	111.91	111.45	109.94	111.28	111.88	113.54	111.57	110.66	111.33	109.93	112.68	111.38	112.42	111.79	111.24	111.41	111.07	109.69	113.04	110.69	111.86	113.91	113.29	111.48	111.52	112.83	113.02	112.54	113.98	112.13	111.03	111.19	111.29	110.04	113	111.04	111.33	113.29
112.22	110.28	113.15	111.95	111.09	112.75	110.2	111.99	111.18	113.24	112.77	111.59	111.46	112.35	112.17	110.69	113.45	112.62	113.41	112.77	113.36	111.97	109.21	113.81	109.77	112.43	111.56	111.06	111.83	112.92	112.16	112.5	114.48	113.04	112.77	113.69	113.1	112.47	113.8	111.94	112.37	110.85	113.79	111.61	111.67	110.82	112.53	113.14	113.6	111.59
112.75	111.38	111.4	113.2	111.23	111.2	112.17	108.81	109.7	110.03	112.09	112	110.06	111.94	110.82	111.91	110.12	112.86	113.84	110.87	107.93	112.72	111.57	110.05	110.48	110.5	110.83	109.34	109.84	113.54	111.1	112.83	111.51	110.88	111.66	110.11	112.37	110.39	112.48	109.8	112.72	109.75	111.7	111.17	112.24	110.34	111.78	112.83	111.3	112.19
103.65	106.41	105.21	106.67	105.49	106	106.42	107.81	106.9	107.39	108.15	106.7	105.52	106.88	108.58	106.9	108.06	106.71	106.48	107.78	106.77	107.66	106.72	106.21	107.64	108.07	106.31	107.76	108.89	107.46	106.73	106.99	105.87	105.01	107.19	105.25	105.8	107.37	107.99	106.46	106.5	109.52	108.17	108.41	106.49	108.34	105.9	108.37	107.36	107.01
113.02	114.19	112.39	113.2	112.64	114.11	114.45	112.84	114.36	114.24	114.27	112.48	111.86	114.4	112.49	112.93	111.15	111.11	113.08	110.89	111.12	114.19	112.76	111.35	112.65	111.29	114.06	112.94	114.83	113.12	112.09	112.39	112.44	114.07	111.78	113.24	112.08	112.52	114.05	113.48	113.18	111.65	114.52	111.58	113.55	113.59	112.86	113.82	111.48	114.21
98.71	100.28	99.268	96.388	99.746	99.89	100.08	98.625	100.13	102.05	101.52	98.923	100.55	104.1	100.96	100.15	98.906	99.374	98.915	98.651	100.86	102.85	98.755	103.03	100.06	101	99.585	98.519	98.903	100.68	99.812	97.271	100.36	99.504	100	98.867	101.14	96.712	101.97	98.404	99.508	100.76	101.08	100.38	97.954	101.6	99.056	100.77	98.937	98.628
111.49	110.86	112.09	110.4	111.87	111.17	112.93	111.28	110.75	110.6	113.48	109.49	111.92	110.33	112.87	112.77	113.13	111.86	111.7	110.6	112.12	114.61	112.67	111.58	111.41	113.14	112.57	112.14	111.38	112.22	111.55	113.53	111.25	112.82	111.5	111.56	113.81	113.26	111.87	112.68	112.01	111.22	110.74	110.74	114.46	113.75	114.59	111.07	112.68	111.38
101.19	100.03	100.71	100.34	99.883	98.516	101.8	100.89	99.762	100.34	100.51	99.688	100.33	102.2	98.283	99.454	101.9	99.967	97.335	100.53	100.96	98.653	98.33	98.561	100.39	100.38	100.8	99.572	97.778	99.195	98.213	99.834	98.595	101.95	96.629	101.15	100.31	99.638	100.35	97.813	101.01	99.277	99.125	97.826	99.974	99.206	99.927	100.25	102.43	99.786
105.79	104.64	106.89	105.54	106.66	107.17	105.02	108.62	102.79	106.2	104.31	106.59	104.7	103.61	106.49	107.85	104.97	105.64	103.62	106.73	106.59	103.83	106.89	106.65	105.93	103.52	106.28	108.08	105.25	102.82	107.74	106.4	108.32	103.52	106.25	106.93	105.22	107.45	108.53	105.74	103.81	107.79	105.31	103.53	104.4	105.43	104.6	104.01	103.26	105.99
106.78	104.18	106.78	107.1	106.93	104.57	107.11	105.6	105.36	107.87	107.34	107.94	103.19	108.01	103.59	106.1	104.72	105.94	105.69	105.64	107.98	105.69	108.48	106.85	108.1	104.29	104.75	108.05	106.67	107.45	105.76	105.77	104.47	106.26	106.65	107.85	105.26	108.23	104.9	107.61	106.72	106.18	106.53	106.99	105.24	106.88	106.56	108.78	104.48	106.61
112.01	110.84	111.75	113.06	113.26	110.86	113.26	110.61	113.17	111.57	112.67	113.45	112.6	111.72	111.61	110.04	109.4	112.02	111.02	110.57	111.83	112.46	113.16	110.89	109.65	112.02	110.88	110.74	110.29	109.98	111.37	113.05	113.4	111.53	112.64	110.99	111.49	115.4	111.46	111.36	113.09	112.83	114.06	112.58	110.45	113.28	112.55	110.15	113.58	110.66
111.42	114.6	112.87	109.75	112.4	113.44	113.23	111.57	113.44	112.88	113.62	111.46	113.06	111.92	110.59	109.83	112.18	111.07	111.88	112.1	110.58	114.38	110.48	111.74	111.12	110.33	110.19	111.08	112.57	110.65	113.03	114.09	111.89	111.44	110.68	110.19	114.65	112.37	112.75	110.36	110.86	112.01	111	109.86	110.89	110.23	114.41	113.09	111.89	111.38
110.39	111.2	110.96	112.37	109.85	111.48	110.7	111.11	112.81	111.74	110.8	112.21	112.06	112.52	111.05	113.72	111.14	112.31	110.8	110.55	111.58	109.99	109.2	110.29	109.16	109.1	111.88	109.97	111.27	110.4	110.7	109.65	110.75	108.97	109.73	111.33	110.97	109	112.16	110.63	110.85	111.99	113.85	111.64	107.73	108.51	109.49	110.73	110.79	111.26
113.84	110.55	110.91	111.58	113.05	112.72	112.27	112.47	112.26	112.54	110.91	111	110.33	110.85	111.91	112.57	109.92	110.53	111.68	112.08	111.18	109.24	109.67	111.52	110.43	112.75	112.15	113.26	111.18	113.49	114	114.09	111.6	112.97	112.69	112.17	110.31	114.09	113.14	109.94	112.24	109.58	112.37	111.8	113.24	112.87	111.05	113.4	114.26	111.74
108.9	114.13	112.75	111.71	113.85	111.05	113.51	113.84	112.18	114.31	111.62	111.38	109.12	112.91	113.5	111.51	111.96	111.55	112.09	110.39	114.58	111.71	111.43	110.94	110.01	111.9	112.4	111.33	113.07	113.95	113.61	113.31	110.62	111.82	112.87	111.57	114.39	111.72	111.76	111.4	112.36	112.55	110.72	110	110.79	112.73	109.75	110.12	112.19	109.96
105.69	108.19	104.21	105.88	105.19	106.93	104.9	104.63	106.4	106.29	104.82	108.75	105.13	104.67	104.89	105.32	107.93	107.25	108.31	106.41	105.44	105.96	108.11	105.98	107.41	105.58	105.41	107.4	105.47	104.96	107.36	105.81	104.14	106.45	106.92	107.6	108.05	105.89	104.22	106.6	107.41	107.17	107.81	107.7	106	104.2	105.03	105.75	104.2	107.05
117.23	118.47	117.94	118.08	120.25	115.77	116.68	116.88	118.15	116.71	118.83	117.93	119.5	118.04	118.7	118.39	121.24	116.02	116.87	116.78	117.17	118.33	119.82	117.34	116.47	116.12	118.4	119.45	117.3	116.76	117.32	118.6	116.95	116.79	116.66	118.54	117.38	119.27	118.51	118.16	116.5	116.35	117.34	116.64	117.96	118.72	118.42	116.61	117.56	118.04
109.34	109.81	110.47	110.32	110.03	110.66	109.17	108.39	111.42	111.25	109.39	108.85	111.39	110.12	112.56	110.31	108.82	109.71	109.61	110.78	109.75	107.53	110.2	111.66	109.28	112.69	108.37	110.47	111.52	110.44	108.39	108.02	111.38	109.55	108.05	108.54	111.42	108.64	112.56	109.17	110.41	109.53	105.62	110.02	109.55	108.31	111.24	111.64	109.04	108.51
109.95	112.41	111.76	111.1	111.44	113.56	111.7	110.48	113.36	110.96	111.22	111.11	111.41	110.85	112.23	110.22	112.55	110.43	114.55	112.39	111.4	111.45	109.82	110.73	112.76	111.39	112.14	113.83	111.8	110.84	111.33	109.96	109.37	112.39	111.17	112.12	109.24	112.7	113.19	110.67	110.99	112.8	111.1	112	111.85	111.5	113.5	109.73	111.27	112.4
112.07	111.03	110.36	111.26	113.14	112.21	110.78	111.26	111.78	111.41	110.12	112.23	110.05	110.42	110.92	113.32	112.93	112.74	113.99	112.33	112.47	110.86	112.77	112.35	112.24	113.95	113.97	110.78	108.83	111.02	111.66	113.6	112.28	110.99	109.29	112.55	111.82	113.21	111.91	110.82	111.21	112.81	113.05	113.87	112.12	113.2	112.25	113.14	112.87	114.01
104.32	105.85	105.55	104.94	105.39	104.35	106.82	104.09	106.65	105.78	104.63	106.64	105.36	106.86	104.18	106.32	105.83	104.87	107.79	104.24	105.75	107.07	106.03	103.58	104.29	105.65	104.6	105.96	104.43	106.37	104.62	106.08	103.53	105	106.76	105.91	103.48	105.17	106.59	105.24	106.66	105.75	104.09	107.63	106.51	108.04	106.96	104.23	103.45	106.49
105.58	106.39	106.3	104.14	105.74	105.59	105.41	105.8	103.06	105.2	107.13	104.11	106.56	104.55	105.31	104.8	103.83	104.79	106.6	106.93	106.95	107.07	105.5	105.34	106.18	105.94	103.42	104.83	104.99	105.1	105.98	105.53	106.11	104.22	105.01	107.09	103.92	106.74	105	104.68	107.24	106.26	106.22	106.93	106.66	103.29	105.24	105	106.88	105.49
106.56	104.59	107.7	105.28	107.45	107.82	105.39	107.51	104.19	104.14	105.73	104.34	106.92	107.63	106.31	107	106.92	104.9	105.49	105.5	105.84	106.67	102.11	106.45	105.49	104.63	105.39	106.27	107.32	105.44	105.48	103.2	104.08	104.84	105.35	105.31	105.73	106.87	103.3	105.52	105.14	105.55	105.85	105.73	109.33	104.6	105.62	107.08	105.84	106.38
100.43	100.61	101.26	100.4	100.61	101.46	97.849	100.41	100.55	100.69	97.109	100.8	100.17	100.03	98.92	98.065	99.514	100.14	97.952	99.35	97.995	99.859	100.16	97.959	100.05	97.806	100	99.226	98.164	100.14	99.323	100.59	96.629	100.64	98.657	99.976	100.41	100.27	98.729	98.621	99.866	101.3	98.623	101.32	98.741	97.414	100.05	98.259	100.58	99.125
107.58	104.67	108.42	105.27	107.34	106.3	106.5	106.93	103.87	104.91	107.19	104.17	107.91	107.97	106.67	106.45	108.11	106.39	104.96	108.44	106.56	105.82	106.36	107.02	108.41	106.15	107.38	106.83	107.51	106.68	106.57	107.84	109.21	106.46	106.87	107.12	107.52	104.83	107.79	106.66	106.96	108.35	105.19	104.18	108.18	108.82	107.44	107.83	107	108.12
111.18	111.6	113.49	112.05	110.12	110.13	108.62	110.14	114.48	112.96	110.63	111.68	109.62	110.94	111.27	111.84	112.13	112.66	109.43	109.86	110.38	109.25	111.99	109.15	108.91	111.68	112.59	110.88	112.07	110.38	112.15	110.94	110.45	108.52	112.22	111.8	110.81	112.77	110.99	111.5	110.86	110.32	112.08	109.64	113.55	112.56	113.63	108.79	110.78	110.8
104.44	104.97	104.59	106.72	105.8	107.19	106.4	104.89	105.84	107.69	105.56	106.71	106.38	104.43	106.26	107.17	107.37	105.32	105.75	105.54	104.9	104.84	106.95	107.07	105.04	106.05	105.81	103.58	106.48	106.01	107.83	105.51	104.77	106.72	105.97	106.89	106.12	105.47	104.22	106.41	106.41	107.39	105.52	105.41	106.27	105	104.29	106.31	104.37	104.71
110.05	110.66	111.6	110.52	108.07	111.6	110.51	111.51	111.36	111.2	110.07	108.48	111.19	111.01	111.12	109.99	109.9	109.6	109.71	112.87	109.95	110.21	111.63	109.6	110.63	110.72	110.68	109.57	108.37	110.32	110.21	111.41	109.83	111.43	111.97	110.15	110.53	110.83	110.28	111.93	110.58	108.43	107.06	110.17	109.86	111.61	110.64	109.84	109.9	111.15
112.06	110.75	111.59	109.78	112.92	112.23	110.87	114.28	111.33	109.65	112.38	112.39	113.26	111.78	109.77	110.79	113.17	111.07	110.92	110.23	111.23	110.94	110.61	110.07	111.05	110.17	112.11	110.74	110.18	110.97	111.38	111.47	111.89	110.87	109.64	110.38	109.43	113.26	111.67	113.44	112.33	109.22	110.62	112.55	110.6	111.07	110.42	110.77	111.89	111.54
113.09	113.11	110.86	112.21	110.8	111.05	111.6	111.47	110.63	110.9	111.52	112.41	109.31	111.81	112.23	111.54	111.22	110.96	113.6	110.92	111.31	109.02	109.84	112.84	109.2	110.28	111.82	109.78	108.89	109.99	110.02	109.93	110.24	111.65	110.51	110.06	112.34	111.16	110.92	112.5	111.91	110.33	111.18	112.43	113.93	112.19	111.16	112.95	111.62	111.83
105.04	103.69	107.49	104.33	105.49	106.55	105.82	104.88	107.82	107.89	105.98	106.62	106.39	104.2	102.48	105.9	106.01	104.49	106.96	107.1	106.99	106.84	106.01	105.47	106.91	105.01	107.53	104.84	106.64	106.15	107.05	105.13	104.19	105.9	106.43	103.1	104.97	106.45	105.43	106.26	105.63	105.37	104.68	106.4	104.79	103.75	105.56	107.38	105.71	104.57
101.31	99.374	99.839	101.56	99.488	100.46	101.18	102.22	101.18	99.899	100.87	102.5	99.628	99.594	101.39	100.03	100.51	100.78	101.25	103.25	100.21	100.14	96.692	100.42	101.14	101.13	100.22	100.22	100.27	101.02	100.27	101.91	101.99	102.62	100.6	99.348	99.104	99.03	101.95	101.6	103.02	101.29	101.05	99.899	102.27	100.16	98.82	100.36	97.998	98.609
109.31	113.58	110.14	109.01	108.89	113.1	109.67	109.35	109.86	110.24	108.04	111.02	111.05	109.35	111.74	109.25	110.26	109.39	112.57	111.16	110.27	111.64	109.8	110.46	113.89	112.79	110.2	109.58	112.16	110	112.99	111.72	109.96	109.6	109.34	110.47	109.47	113.43	110.83	109.72	111.47	111.09	109.45	108.86	112.61	112.23	110.6	111.27	111.42	110.12
105.07	104.25	107.22	106.93	105.2	107.5	106.09	106.54	106.99	104.79	106.54	105.43	105.37	106.37	105.82	105.08	103.78	105.63	106.81	105.18	106.02	108.12	105.71	105.07	104.15	108.22	105.83	105.54	105.82	108.68	106.13	106.28	105.95	106.68	107.09	104.03	106.06	105.25	106.53	103	106.76	105.36	106.47	106.81	106.89	105.51	106.3	107.11	104.77	107.99
109.63	110.57	110.14	110.03	111.03	109.78	111.21	111.53	110.79	110.26	112.11	112.17	112.64	111.21	112.66	114.05	111.2	111.85	110.55	110.87	111.7	111.6	110.74	110.36	110.94	110.03	112.92	113.98	109.05	112.8	110.06	112.95	111.07	112.46	108.99	110.39	110.19	111.19	111.88	112.51	109.98	111.27	112.45	112.41	112.53	111.14	110.56	110	113.02	111.61
106.82	104.92	103.79	106.21	104.01	104.55	105.9	105.51	106	105.93	105.82	103.16	105.59	105.72	106.87	104.57	106.69	104.18	106.84	103.78	104.4	103.81	106.07	105.91	105.93	103.15	102.43	104.82	103.87	105.57	104.15	104.7	106.75	105.56	104.56	104.04	105.82	104.25	105.14	104.85	104.17	104.43	104.34	104.72	104.73	102.97	105.15	104.51	104.05	104
105.02	104.91	108.03	106.59	107.01	105.71	106.18	104.78	104.74	106.56	106.47	104.27	105.53	104.12	106.11	104.05	107.72	106.24	103.51	107.09	105.99	105.92	107.29	103.84	106.02	104.5	106.34	103.88	106.06	106.27	105.14	105.28	104.87	106.54	105.8	105.47	105.68	104.64	105.74	104.47	105.51	103.19	103.65	105.68	104.07	105.18	104.72	105.75	106.9	106.39
96.846	100.12	99.549	100.08	99.607	97.923	97.387	100.27	101.38	101.14	99.54	101.84	101.95	99.496	97.636	98.865	99.266	100.57	100.36	97.947	102.73	100.3	101.52	98.887	100.48	100.95	98.457	100.67	98.309	100.25	99.68	99.158	100.74	101.17	98.434	98.133	99.448	101.2	100.23	101.7	100.41	99.497	100.6	99.901	97.605	99.128	100.13	101.17	99.48	101.09
99.189	101.94	102.19	99.518	99.585	102.34	101.36	102.08	99.815	101.43	99.444	100.17	102.94	97.466	99.015	97.642	99.483	100.9	97.441	101.51	99.519	99.445	102.6	100.21	99.399	99.312	100.73	98.964	99.59	102.43	98.946	98.694	99.417	96.954	101.77	101.84	98.842	99.362	98.91	99.688	101.67	98.934	100.08	99.918	100.84	100.53	100.27	99.456	99.772	99.08
114.31	112.58	112.87	111.97	114.64	112.41	113.42	111	110.95	112.4	110.28	111.84	111.02	112.77	111.8	109.03	110.81	112.66	112.69	113.2	113.18	112.56	111.86	112.61	112.83	112.29	112.51	112.99	112.32	111.67	113.6	112.4	112.41	113.7	111.73	112.03	112.39	111.81	112.67	111.33	113.14	112.99	112.09	111.78	110.89	112.82	113.4	111.35	112.3	111.6
99.073	99.743	97.635	100.4	101.74	99.187	97.91	99.857	97.281	101.38	100.84	97.085	99.41	100.6	101.51	100.21	98.37	98.493	99.695	99.3	99.879	101.32	99.201	97.808	101.78	98.788	99.811	100.05	99.976	100.65	97.275	102.76	99.702	99.557	102.22	101.38	99.758	98.673	98.751	98.39	100.99	99.887	99.59	97.871	99.708	99.185	101.96	99.526	98.897	99.873
100.37	100.82	99.277	100.39	100.94	102.49	99.491	99.618	100.07	98.758	100.7	99.502	99.642	98.854	99.586	99.34	102.52	101.21	99.228	100.59	99.659	99.753	99.905	99.243	100.18	100.62	99.086	98.541	98.592	100.89	99.941	100.38	98.357	101.55	100.71	99.921	99.062	101.58	101.2	98.736	100.03	100.26	102.99	97.445	99.724	99.531	99.037	101.11	99.972	101.92
114.52	115.85	114.59	116.58	116.41	118.21	117.22	116.72	115.07	116.14	114.48	116.18	116.38	116.23	116.48	116.82	115.52	115.79	115.93	115.05	116.31	117.27	112.98	115.2	114.29	116.68	117.23	114.56	116.78	116.46	114.96	116.87	116.58	118.53	114.18	116.13	118.75	117.92	115.7	115.96	113.14	114.87	116.52	116.93	113.17	117.61	119.02	114.55	116.45	116.25
112	111.59	112.21	111.43	110.58	112.02	110.7	112.14	109.03	112.29	109.19	110.69	113.82	111.8	112.43	110.79	111.09	111.94	113.55	113.34	112.58	113.23	111.05	112.91	111.2	112.86	112.48	111.17	109.52	111.96	111.85	108.36	110.36	110.15	113.88	111.67	112.61	109.93	110.79	111.09	111.33	113.37	111.09	109.23	111.14	113.39	112.19	111.33	109.39	109.22
103.99	107.29	103.78	105	105.32	107.64	105.18	105.65	105.51	106.81	106.05	106.4	105.78	104.23	106.11	103.55	104.78	107.64	106.63	105.29	106.74	103.48	106.36	104.38	105.54	107.17	104.41	106.55	104.3	104.57	103.13	104.35	106.05	105.98	106.49	105.74	105.9	102.91	106.27	107.53	107.12	105.73	106.71	105.54	103.9	107.23	105.63	107.72	106.85	106.16
107.91	111.49	111.1	110.81	108.7	111.93	110.05	112.83	108.03	107.44	111.76	110.08	110.3	107.82	112.78	111.76	110.36	111.2	111.65	111.13	111.74	108.87	110.22	110.63	109.72	110.85	111.12	112.26	113.12	110.9	110.24	108.83	111.04	107.93	111.63	111.01	109.09	111.44	108.85	109.83	110.5	112.24	112.05	110.21	110.08	110.56	109.67	109.72	112.74	109.01
106.27	106.78	105.51	106.45	105.97	108.27	106.69	105.72	106.04	108.74	107.46	105.8	105.93	106.66	106.56	104.52	107.45	107.11	105.16	107.4	107	108.07	107.29	106.87	106.15	107.28	108.19	107.71	110.03	106.86	106.67	106.34	107.32	105.97	106.37	107.19	104.27	108.36	106.78	106.09	106.3	108.91	106.66	109.22	104.74	106.16	106.28	107.92	105.76	106.3
99.38	99.732	102.61	101.56	100.96	99.899	102.29	99.601	99.431	98.323	102.04	99.271	100.44	100.3	100.96	100.52	98.383	104.64	98.976	102.89	98.681	99.39	99.209	99.013	102.56	101.37	99.862	100.7	100.67	101.67	100.25	99.077	101.11	98.882	103.01	99.954	97.584	102.1	100.29	100.19	99.373	100.96	99.36	99.729	101.51	101.94	100.23	100.48	101.4	97.651
105.18	106.66	104.57	105.43	105.36	106.07	106.85	104.72	106.33	108.39	105.25	106.3	105.77	106.19	103.72	104.81	106.07	105.38	105.21	105.75	105.56	105.42	105.6	107.34	106.87	105.71	104.36	104.92	104.08	105.11	103.78	107.32	105.02	105.61	103.27	105.1	105.12	104.46	105.88	106.46	106.66	105.68	104.3	104.76	106.33	107.02	104.87	104.02	104.56	104.83
106.36	108.1	106.73	105.28	105.61	106.02	106.32	105.51	106.83	107.43	106.27	108.12	107.07	104.3	106.44	106.6	106.95	107.01	105.47	105.07	106.41	109.08	108.36	104.64	105.52	105.93	106.38	109.02	106.2	104.63	108.04	107.38	105.25	107.18	107.03	107.11	106.74	108.9	107.59	107.36	108.58	105.72	108.41	106.12	106.77	106.5	105.17	106.54	107.54	105.84
106.33	107.84	105.48	104.56	107.09	106.32	106.04	107.48	106.76	106.61	106.08	105.24	105.84	105.66	104.07	104.7	106.73	106.32	107.26	104.9	104.31	105.24	106.82	107.66	104.26	105.89	106.87	106.35	103.38	106.89	107.92	107.68	105.27	105.42	104.33	105.05	105.36	107.17	105.19	107.23	105.38	106.83	106.05	106.08	106.45	105.69	104.92	105.84	108.4	106.16
103.46	105.53	106.97	106.14	105.65	105.9	107.27	105.09	103.71	106.04	110.05	105.63	105.8	105.58	105.24	107.24	107.01	108.08	105.38	107.71	107.49	105.86	105.51	104.01	106.15	104.7	105.78	106.29	108.26	105.36	103.29	104.34	105.83	105.72	106.63	107.67	107.89	105.75	105.22	106.66	105.96	106.51	104.12	103.9	105.25	105.05	105.62	106.92	105.52	107.63
109.49	109.77	108.62	112.41	108.94	112.74	109	111.61	109.75	108.76	110.59	108.41	109.7	111.68	109.37	109.14	108.35	111.27	108.99	109.88	108.91	109.02	111.13	108.9	109.43	108.76	110.18	108.25	110.56	110.28	111.18	109.54	111.23	109.58	109.82	111.49	110.02	110.16	109.87	110.66	109.77	111.29	110.77	110.98	109.33	110.49	109.63	109.96	110.5	109.11
116.91	118.29	118.15	116.1	117.64	117.08	118.01	118.64	117.22	116.74	116.7	116.78	118.38	117.4	117.11	117.48	117.7	117.2	119.33	116.39	119.24	116.23	118.34	116.53	117.81	116.69	118.66	116.57	117.73	120.88	118.02	117.85	116.81	116.59	118.06	117.01	117.23	118.27	118.49	115.52	119.65	118.1	115.24	117.39	116.73	117.99	117.68	116.96	117.72	118.06
116.48	116.03	116.52	119.08	116.02	117.69	117.65	118.81	116.53	116.61	118.27	116.71	119.13	115.71	117.52	120.06	116.33	116.4	116.51	115.95	118.36	118.11	116.5	118.18	117.77	118.77	116.31	117.85	116.16	116.49	117.96	117.57	116.33	117.46	118.03	118.95	116.71	118.2	117.88	115.97	116.92	119.75	121.3	115.8	115.26	119.7	117.5	118.65	118.41	119.05
106.14	108.56	109.23	106.56	108.74	106.91	107.03	108.44	108.99	107.84	105.99	105.84	106.62	106.14	108.8	108.77	106.38	106.23	106.48	107.38	105.45	105.57	107.83	106.14	106.88	107.21	109.24	104.85	108.1	106.48	108.02	104.68	104.76	107.07	105.16	108.78	107.28	106.96	105.1	104.8	106.6	108.43	107.49	107.45	105.81	106	108.26	105.86	106.26	110.79
117.48	117.87	117.85	120.23	116.61	116.38	117.25	117.89	118.03	116.35	118.04	114.97	119.72	116.76	116.56	115.14	117.81	117.97	117.32	117.3	119.13	118.6	117.7	116.77	118.24	117.8	119.55	117.56	116.35	118.91	117.33	118.17	114.03	118.23	117.06	117.54	117.03	118.14	117.88	119.36	116.95	117.17	118.67	117.7	114.21	116.09	117.95	117.97	118.22	117.69
110.98	112.45	112.46	110.6	113.79	111.21	113.58	111.44	110.9	110.07	112.01	112.17	110.47	112	111.93	112.42	111.97	113.77	113.03	112.28	113.71	112.71	111.11	109.97	110.17	110.51	111.63	111.3	112.46	112.17	110.62	109.47	113.2	112.28	111.29	114.14	111.87	113.12	113.56	111.45	111.81	109.76	111.68	111.29	111.95	113.02	111.69	109.73	111.28	110.19
111.3	112.46	112.1	112.62	111.21	113.2	113.55	112.99	109.58	112.48	110.93	111.98	114.83	110.96	112.75	113.26	111.97	110.54	113.38	114.59	112.56	110.96	115.88	111.62	111.62	113.21	113.61	110.01	113.1	113.93	113	111.79	112.51	112.9	113.45	115.06	114.66	113.86	114.08	112.64	111.49	113.73	114.81	112.78	114.34	111.42	113.26	112.22	112.65	112.63
109.63	108.77	111.01	112.39	109.25	112.06	112.16	110.35	109.09	111.64	111.1	108.91	109.01	111.75	109.85	111.71	110.72	111.05	110.03	111.03	111.23	112.99	111.93	109.57	111.23	111.8	109.87	110.1	110.4	109.72	110.57	108.98	110.47	110.81	111.18	110.67	109.99	108.84	112.11	109.52	112.09	112.34	109.43	110.2	110.78	110.67	112.79	109.15	110.01	110.4
98.885	99.992	99.361	100.52	99.826	101.19	98.827	102.02	101.26	100.48	101.52	98.477	99.96	98.187	98.996	100.66	99.086	100.89	101.16	101.86	101.13	98.752	100.76	99.901	100.82	100.23	100.82	101.31	100.19	98.688	98.206	101.27	99.542	100.44	99.716	99.261	102.31	98.421	100.93	98.276	98.321	99.458	99.461	101.21	97.868	98.707	101.82	100.19	98.128	99.561
106.64	106.19	106.31	105.84	107.03	107.11	106.02	106.97	105.61	105.55	106	105.41	106.07	104.92	104.83	106.93	104.62	105.45	106.64	107.26	109.69	105.57	107.73	105.57	105.34	105.87	107.19	105.61	104.87	104.48	106.45	107.44	107.22	107.49	105.74	107.89	107.09	107.98	107.37	106.4	107.76	105.81	106.65	106.25	109.6	105.96	106.7	105.13	105.99	104.56
106.85	105.24	106.31	105.66	108.13	104.66	105.72	109.08	106.24	106.22	106.09	106.42	105.37	105.93	104.67	106.11	106.99	105.32	107.38	106.29	104	108.6	105.06	107.18	105.87	106.46	109.88	105.69	106.17	106.33	104.52	108.51	105.41	107.43	104.64	106.71	105.55	102.9	107.67	105.07	104.86	106.2	106	106.7	104.08	106.14	106.25	108.52	107.33	106.46
108.76	105.65	107.42	105.73	106.03	105.36	105.67	105.53	106.97	106.96	106.13	103.81	108.48	107.28	104.7	103.61	107.39	103.93	105.79	106.39	104.27	106.35	107.04	105.36	107.69	107.67	106.68	106.23	105.9	104.97	105.61	107.14	104.37	104.82	104.29	104.54	107.71	105.73	104.56	106.82	106.2	106.78	102.77	103.99	105.79	105.52	106.41	105.68	104.45	104.43
106.53	106.39	106.63	106.89	103.97	106.11	104.52	106.16	107.1	108.28	106.86	105.93	105.79	106.15	105.22	106.74	108.04	105.41	105.62	105.99	105.96	105.28	106.5	104.6	106.28	106.54	105.81	105.93	106.99	106.44	105.51	105.65	106.63	107.63	106.01	105.99	106.77	106.57	105.93	106.38	104.97	104.21	104.15	107.43	106.38	106.71	106.65	107.19	108	104.85
101.07	101.1	99.127	99.448	101.26	101.34	102.05	99.011	100.73	99.941	103.06	102.38	102.06	103.22	100.91	101.66	100.01	103.53	101.04	101.53	100.84	100.02	100.26	99.914	98.468	103.41	100.38	99.876	100.94	101	100.9	103.58	99.43	102.08	99.279	102.82	101.16	102.66	100.5	98.451	102.09	101.77	100.19	101.38	101.82	100.15	102.85	99.677	101.57	100.58
112.88	114.63	111.41	110.01	109.09	112.63	111.18	111.09	112.76	111.84	113.24	108.11	110.32	109.62	111.02	110.64	110.7	111.88	111.18	110.54	112.93	111.82	112.3	109.85	111.46	111.59	112.58	111.6	112.25	111.75	111.24	111.02	111.88	111.53	109.5	114.08	110.18	110.31	111.66	113.93	111.89	111.78	111.84	111.33	111.85	112.55	110.3	111.17	112.76	108.63
105.43	107.38	104.64	105.6	104.24	103.1	104.93	107.02	105.51	106.33	105.76	105.82	108.23	105.01	105.49	104.6	106.48	105.63	104.31	109.74	107.98	106.25	104.04	105.76	107.67	105.79	104.63	105.62	106.05	105.71	104.31	101.82	104.4	106.28	105.58	104.8	106.52	103.57	104.74	104.69	106.43	104.63	105.67	104.06	105.52	104.34	105.31	104.33	104.87	104.74
111.76	110.53	113.06	111.01	113.74	111.42	114.31	109.08	109.42	112.4	110.58	110.07	110.52	114.2	110.18	111.4	113.37	112.23	110.36	111.55	111.5	109.76	108.52	109.27	111.5	109.91	111.06	110.62	109.88	109.56	110.34	110.73	112.5	110.36	112.93	111.8	110.72	110.53	111.02	111.32	110.18	110.97	110.95	112.27	110.7	109.84	111.95	110.83	110.08	110.88
105.19	105.1	105.62	104.92	104.22	103.57	106.63	103.32	105.67	106.53	105.53	106.22	104.15	105.26	106.39	104.11	106.65	106.44	104.95	104.86	104.56	103.64	105	103.71	105.41	103.07	106.2	103.95	107.37	104.02	106.15	106.37	107.21	104.55	102.86	105.57	103.57	104.26	105.54	104.26	108.79	103.56	105.53	104	105.1	105.77	105.24	107.03	104.84	105.17
105.35	105.99	107.17	104.07	105.85	106.78	105.14	107.29	104.89	106.83	104.6	106.18	105.14	105.55	104.23	106.03	106.32	106.28	106.98	105.67	104.81	107.18	105.88	106.81	107.81	107.35	102.74	105.4	106.76	106.45	105.54	104.79	104.73	103.56	104.93	104.02	106.2	104.79	105.59	105.63	105.1	102.74	103.21	106.71	104.97	106.31	106.95	106.64	107.92	104.37
104.52	103.41	104.13	104.67	105.22	107.01	104.43	109.26	103.97	108.21	106.42	104.78	104.05	107.18	107.26	105.71	105.86	105.04	105.2	106.59	104.22	106.34	105.68	107.11	106	105.89	105.07	106.4	104.49	104.4	106.68	107.09	105.89	106.18	105.63	105.87	104.87	104.38	105.43	106.43	105.94	106.78	107.38	106.12	105.45	103.54	104.96	105.74	106.61	104.21
105.58	107.08	105.36	105.2	106.23	104.05	104.9	105.56	105.89	106.7	105.19	103.52	104.58	105.97	104.8	105.07	107.15	105.28	104.71	107.76	105	105.66	103.97	106.01	106.13	105.91	105.33	107.15	105.19	107.48	106.56	107.38	105.59	105	107.82	104.22	104.07	106.27	105.13	106.75	105.89	106.74	106.56	107.34	105.42	104.05	103.51	106.07	106.57	104.51
112.11	111.16	110.88	109.52	110.05	112.03	109.68	111.14	112.84	111.85	110.87	110.84	110.66	114.78	112.21	112.33	109.77	109.74	111.99	111.06	110.16	112.86	111.34	110.52	109.87	111.49	111.49	111.61	111.74	112.67	113.62	109.66	112.37	113.91	111.67	111.43	110.26	111.75	112.26	110.49	113.21	109.95	109.66	113.19	110.49	108.25	112.92	111.14	112.02	110.52
106.13	107.45	104.22	107.06	107.13	107.03	106.3	106.47	106.48	105.31	106.17	106.21	105.41	105.78	105.67	107.28	108.28	107.09	107.38	107	105.46	106.55	105.9	104.96	108.33	105.81	106.54	108.72	106.13	107.02	107.21	108.44	109.03	105.87	106.65	107.02	105.3	104.17	106.27	105.58	107.44	107.11	107.44	106.78	108.03	109.17	106.63	105.83	106.61	106.11
104.56	104.67	104.53	104.35	104.9	103.23	104.68	103.93	103.27	104.89	105.39	104.46	104.13	104.52	104.24	104.58	104.07	105.29	103.97	104.07	104.33	105.43	106.85	105.57	104.98	105.18	102.39	104.41	107.54	105.07	104.96	102.45	105.03	104.83	103.8	104.45	101.99	104.24	105.08	103.07	105.27	103.5	105.02	103.73	103.46	104.32	103.11	105.05	105.78	103.31
105.97	104.97	106.32	106.66	105.25	105.29	104.16	107.08	106.45	109.13	105.81	104.85	105.72	106.89	106.37	104.45	104.7	107.76	105.91	105.88	105.17	106.71	106.02	105.26	104.85	107.35	106.06	105.73	106.9	107.36	104.29	105.38	104.14	105.98	106.3	106.4	107.89	106.74	105.66	106.16	104.59	104.29	106.76	106.65	105.66	104.31	105.66	102.12	105.94	105.27
118.52	118.07	117.49	118.26	117.99	119.73	117.19	117.78	117.6	118.2	117.88	118.06	118.07	118.03	120.26	119.31	119.38	117.91	116.64	117	116.74	115.29	117.32	116.4	118.27	117.74	119.04	117.43	115.98	116.78	118.98	118.21	116.18	117.74	117.59	116.75	116.91	115.88	116.27	115.55	120.32	117.7	119.08	116.4	116.14	117.82	117.24	120	116.86	118.97
109.68	108.3	110.9	109.72	110.14	109.77	110.49	110.09	108.92	109.84	111.87	110.87	110.52	110.9	109.92	109.65	108.74	110.37	109.41	111.43	109.32	111.46	111.46	109.52	111.32	110.95	109.34	110.12	109.87	112.03	110.75	110.17	111.7	111.81	110.9	110.75	112.15	110	109.58	111.26	107.81	109.95	110.57	111.27	111.6	107.6	110.3	111.18	110.97	112.34
108.59	104.12	104.47	104.78	105.89	105.13	106.2	105.9	106.87	105.63	108.24	107.49	108.32	105.37	106.01	107.32	106.68	108.14	106.91	108.29	107.06	105.34	107.19	104.14	104.75	104.53	104.17	107.1	106.1	105.08	105.79	105.62	109.84	108.07	105.33	103.37	105.21	105.81	108.25	106.8	106.98	107.14	107.12	108.47	108.92	106.03	105.81	105.99	106.32	106.71
108.18	107.26	106.6	107.71	105.33	104.67	108.19	108.16	109.17	106.12	106.14	106.86	108.41	106.87	108.14	108.78	107.79	108.34	107.72	106.94	108.59	107.42	108.24	106.92	106	104.16	106.46	106.16	107.75	106.75	109.31	106.92	106.71	104.53	105.37	106.3	107.34	108.22	107.8	107.79	105.49	106.19	107.49	106.13	108.86	109.86	105.88	106.43	107.36	106.64
107.55	106.37	105.49	106.44	106	107.46	110.01	107.35	108.84	108.6	105.56	106.04	104.61	106.65	106.93	108.79	106.95	105.06	106.11	104.73	106.64	107.86	106.48	106.73	108.05	106.11	105.77	108.86	104.56	108.01	106.73	106.32	105.78	107.79	106.32	107.37	106.73	106.14	106.98	105.83	105.98	105.78	107.98	106	107.44	106.93	104.96	104.66	106.82	106.53
110.09	110.27	111.4	110.08	111.04	112.41	112.47	109.84	111.22	111.3	110.56	109.32	110.7	111.2	109.18	112.11	111.22	110.82	109.93	109.87	108.59	112.59	108.35	109.6	111.8	111.16	112.18	109.92	112.35	106.62	111.51	110.37	110.63	109.69	110.3	110.38	109.54	111.08	111.18	109.79	109.15	110.17	109.72	111.95	111.74	109.92	111.61	109.97	109.51	110.81
100.3	99.905	99.308	98.181	99.688	100.99	101.49	99.047	97.233	103.07	100.88	100.02	100.34	97.805	99.851	99.221	99.421	99.372	100.54	97.476	100.52	97.846	97.805	99.411	102.02	100.91	99.603	98.613	100.04	99.278	101.13	100.93	100.73	99.874	100.49	99.131	99.543	98.447	101.58	97.748	99.014	98.84	101.26	100.44	98.636	99.177	99.273	99.429	100.79	99.738
112.3	112.88	111.17	109.67	111.06	112.69	111.42	110.63	110.1	111.47	113.21	112.33	111.33	109.49	112.54	110.75	112.57	112.21	113.55	109.64	112.97	111.82	112.78	113.3	112.5	110.3	114.09	111.89	111.13	112.55	109.25	115.19	111.41	112.47	112.09	111.91	113.4	112.51	113.64	113.08	109.02	113.84	111.55	112.04	110.97	111.05	112.46	113.46	112.73	111.17
112.1	112.52	112.35	111.46	111.89	110.92	110.14	112.33	109.36	113.76	109.52	112.08	111.89	109.92	113.44	112.14	111.67	111.96	111.77	111.05	113.17	111.33	111	112.15	110.84	112.55	111.46	113.44	110.7	113.37	113.5	114.1	111.36	112.99	109.26	109.47	111.9	110.7	111.94	110.89	110.88	110.65	112.2	112.75	109.78	111.78	111.27	109.78	112.49	112.78
106.9	105.31	105.87	106.23	105.55	104.79	105.76	106.76	105.78	105.4	107.68	107.23	106.04	105	106.43	105.81	105.45	104.32	107.79	105.51	107.41	106.66	107.03	105.99	104.72	105.52	105.02	106.31	106.59	106.29	106.19	103.38	105.84	108.18	106.3	107.51	106.27	105.21	105.87	105.28	105.88	106.87	106.02	103.94	105.45	104.19	105.98	104.82	106.98	106.62
105.64	106.79	106.78	107.15	107.55	105.7	104.21	107.03	106.7	107.72	106.99	106.82	107.03	107.12	106.57	106.52	105.48	105.44	106.49	106.85	106.81	104.86	105.26	106.93	104.97	105.72	105.88	105.88	105.13	106.69	105.5	108.58	107.09	106.1	105.02	106.09	106.04	106.55	104.52	106.13	106	107.97	105.44	106.99	105.61	106.01	107.65	106.68	103.47	106.21
106.89	105.14	104.57	107.51	108.38	106.07	106.05	105.51	105.07	107	103.77	105.73	106.15	104	106.03	106.11	104.46	104.31	105.48	106.62	104.39	104.53	105.82	106.99	105.67	106.91	105.91	106.04	106.36	107.04	105.14	104.5	104.84	105.41	104.96	104.94	104.86	104.24	106.33	108.62	105.69	106.55	105.6	105.1	105.97	105.82	106.37	103.62	107.48	104.98
110.52	112.51	111.21	111.36	111.66	112.24	110.44	110.84	110.92	111.82	113.48	112.99	112.58	111.71	110.62	110.27	112.74	112.71	114.13	110.14	113.26	110.56	112.42	111.65	110.96	112.8	112.19	112.88	114.08	114.18	111.26	111.95	112.31	113.27	113.81	110.56	109.39	110.4	112.74	113.23	110.61	111.03	112.46	112.31	112.36	112.52	111	111.22	111.23	112.41
102.61	101.26	100.24	101.71	102.88	101.49	101.57	101.44	97.992	101.5	102.15	101.61	100.77	99.249	98.627	99.998	99.883	100.26	101.22	99.732	98.968	101.1	100.69	103.42	99.98	101.23	100.29	100.84	101.46	100.6	100.74	100.56	97.001	98.561	101.19	100.57	99.302	100.25	98.865	101	100.62	102.09	98.326	99.989	100.95	103.4	100.12	100.45	100.77	98.509
105.11	106.32	104.81	106.47	104.56	106.92	105.54	106.77	106.59	105.9	103.78	106.17	106.84	106.41	104.58	102.96	105.5	105.75	105.87	107.37	105.12	106.15	106.3	105.95	107.71	103.96	104.69	107.88	104.95	106.01	108.02	106.38	107.26	107.92	105.17	105.72	105.3	104.87	105.91	103.9	105.56	105.93	106.72	104.03	106.97	104.11	104.92	106.01	104.9	104.43
111.69	111.44	109.79	110.71	111.8	109.18	108.99	111.71	111.38	112.18	111.99	109.97	110.37	110.8	111.05	112.7	110.2	111.91	111.86	110.33	111.36	111.22	111.49	110.42	110.95	112.8	109.84	112.44	112.12	110.83	111.24	112.64	110.15	112.19	114.18	110.69	110.88	112.01	113.12	110.9	110.26	110.73	111.44	109.37	109.48	110.21	110.79	110.92	111.81	113.54
101.06	100.2	102.17	100.93	99.468	100.49	100.1	99.83	99.925	100.01	99.824	100.44	101.14	99.106	99.378	99.965	97.971	97.942	99.075	101.32	98.937	98.697	100.41	101.72	98.81	100.25	100.39	100.22	98.658	99.119	101.53	103.39	99.779	98.13	101.85	98.252	100.33	99.281	102.65	100.45	97.628	100.28	100.05	97.095	99.153	99.042	100.27	99.905	99.699	99.293
113.72	111.16	113.13	112.26	110.81	112.61	111.96	111.83	110.45	110.78	112.22	113.05	112.52	112.38	111.98	110.17	112.54	113.03	111.89	111.64	110.89	113.47	113.7	111.11	114.86	112.92	112.38	113.78	112.06	112.34	112.69	111.42	110.77	109.26	112.22	112.4	114.68	112.85	112.03	112.9	111.75	111.2	112.36	110.82	112.47	112.32	111.08	112.2	112.55	112.59
108	105.25	106.87	104.23	106.35	106.04	105.92	105.02	104.93	105.98	105.95	105.85	106.23	105.41	106.14	106.16	104.95	108.41	107.07	104.05	107.86	106.19	106.18	105.34	104.84	106.63	105	105.61	106.41	106.8	104.2	103.9	106.21	104.3	105.65	106.34	104.96	105.99	105.28	107.26	105.56	106.81	105.33	107.73	105.26	104.41	107.82	105.76	105.81	105.77
106.41	106.75	104.78	104.69	104.29	105.46	106.96	105.91	106.69	103.8	107.21	107.45	104.96	107.43	104.58	105.88	105.36	105.25	105.17	104.29	107.79	103.41	104.38	104.77	108.84	107.42	103.55	104.42	105.94	105.35	103.14	104.06	106.76	104.37	106.91	103.76	106.4	106.4	104.71	107.66	105.13	103.9	102.15	109.64	107.56	104.88	103.71	105.69	105.18	106.79
111.9	107.93	110.32	112.01	109.01	109.99	107.89	110.55	108.35	108.9	109.09	111.74	110.61	112.3	111.73	108.53	109.36	110.04	109.98	110.3	110.99	110.4	109.34	111.57	107.47	109.1	109.83	109.55	108.97	110.12	108.6	111.35	109.27	108.32	109.98	110.09	109.28	112.32	109.5	109.1	111.12	108.76	109.42	109.7	110.5	108.59	110.28	109.15	111.45	110.67
111.79	110.43	110.87	112.98	111.32	110.51	109.37	109.69	112.45	109.88	111.45	111.81	111.01	112.55	112.19	109.5	111.06	108.01	112.65	111.21	110.28	107.91	110.23	110.6	113.65	110.36	110.57	111.51	110.37	111.84	109.85	111.86	110.61	111.31	111.99	111.96	111.58	111.06	110.87	112.05	112.06	112.97	109.97	110.07	108.86	108.92	113.42	111.34	109.7	112.22
106.79	106.31	106.72	106.32	107.7	106.05	105.45	105.3	107.5	108.33	106.9	107.08	104.57	105.41	107.99	107.58	107.5	105.03	108.66	106.2	106.99	107.44	107.2	108.78	106.8	108.08	105.55	108.03	107.37	107.03	106.11	106.97	106.92	108.05	106.73	107.85	106.25	107.17	109.35	104.87	107.19	107.04	108.27	103.61	107.75	107.01	106.96	106.34	105.6	108.3
105.66	105.91	105.23	104.24	104.92	106.71	106.89	106.38	104.6	105.15	105.13	103.85	104.28	104.86	104.77	105.26	108	106.48	104.88	105.46	102.14	106.94	103.93	105.17	104.54	106.71	103.86	104.23	106.07	106.83	105.75	105.47	105.5	105.98	103.61	104.88	105.22	104.15	107.72	105.6	106.07	103.81	104.08	106.95	104.23	105.75	104.84	103.59	105.76	104.95
103.61	103.81	106.23	103.45	104.79	105.31	105.4	107.19	105.28	105.8	105.32	105.08	105.56	104.13	104.97	105.22	103.33	105.35	105.17	105.21	106.03	104.94	104.02	104.51	105.03	105.22	105.74	103.15	103.77	106.12	104.77	105.64	104.44	105.32	106.52	104.95	106.43	107.7	107.89	106.57	106.33	105.22	106	106.48	105.9	106.85	105.88	107.09	105.74	105.09
117.97	117.4	116.33	118.35	117.65	116.61	116.47	119.12	118.33	117.43	116.03	117.04	118.32	115.96	117.24	117.19	117.9	117.42	116.72	116.04	117.07	117.66	115.08	116.34	116.5	117.11	117.49	116.2	117.34	115.96	115.53	117.7	117.92	116.33	116.81	116.98	118.62	117.32	118.17	116.92	116.22	118.07	118.82	117.91	115.66	117.5	116.17	119.97	117.32	115.35
99.867	98.341	99.897	100.03	100.87	101.12	101.01	99.875	99	100.68	98.816	100.14	101.47	100.12	99.677	99.78	98.403	97.101	100.31	99.212	100.67	101.44	98.721	99.326	101.02	98.507	100.1	100.11	99.729	98.254	100.47	98.05	99.995	99.494	100.93	97.929	97.813	99.361	99.708	97.92	99.26	101.96	98.646	101.15	99.479	101.61	100.04	99.993	101.64	98.5
111.48	111.72	111.08	114.15	111.99	112.58	112.91	112.69	111.28	110.53	112.81	110.1	115.56	112.48	113.02	113.71	112.92	112.72	113.86	112.77	113.25	113.14	113.14	112.68	113.98	112.31	111.14	112.12	113	112.88	112.99	115.82	110.49	111.69	113.96	114.01	112.43	112.95	112.94	111.54	111.59	114.48	112.45	114.28	112.77	111.83	113.08	112.06	110.96	113.04
106.2	107.25	106.54	109.48	108.8	107.19	107.03	104.42	107.57	106.13	105.02	106.21	107.33	106.08	106.59	107.23	108.6	104.68	106.8	105.54	108.04	106.58	107.85	106.56	106.7	105.68	107.78	107.36	108.19	105.06	107.88	106.48	105.85	106.71	105.72	106.71	105.59	107.11	106.1	106.55	107.94	108.14	107.14	108.5	107.01	107.33	107.81	104.51	108.45	106.85
97.402	97.718	98.023	99.691	99.923	98.908	101.52	100.19	99.087	100.76	97.769	97.94	101.71	99.663	98.197	99.114	99.444	98.824	99.299	102.18	98.133	99.3	99.278	99.337	100.64	102.49	101.58	98.729	98.904	100.27	100.22	98.672	99.27	102.68	99.012	101.16	99.066	98.701	100.59	98.916	99.657	99.16	100.32	102.5	99.913	102.24	98.909	100.44	99.48	97.844
102.26	105.18	105.56	102.78	105.86	102.92	105.68	103.47	102.56	105.19	103.17	101.24	103.6	103.63	102.97	104.34	104.18	104.45	103.69	103.07	105.34	104.55	103.59	103.4	102.85	106.21	105.13	101.96	105.02	106.85	105.84	104	103.4	105.28	103.03	102.31	104.06	105.29	105.4	103.62	103.88	102.13	104.71	105.98	102.79	104.44	106.86	104.48	105.24	104.01
110.2	111.75	113.06	113.76	112.47	111.86	111.74	111.21	112.5	112.1	111.25	111.05	111.78	112.49	112.16	109.96	109.47	113.34	112.85	111.41	112.2	112.04	112.83	112.4	115.01	113.98	111.37	110.91	110.84	111.43	110.7	110.96	108.83	110.32	113.4	111.2	110.43	113.59	109.89	112.45	111.42	113.7	112.23	111.36	112.64	110.94	111.74	114.03	110.21	113.39
106.22	106.88	105.81	105.15	105.05	105.53	106.01	103.51	104.14	107.17	104.71	107.55	106.03	105.31	105.73	107.22	102.49	105.47	105.25	105.45	106.33	107.21	107.5	104.99	103.94	107.5	105.92	104.48	105.01	106.56	103.57	105.59	105.58	105.03	105.73	103.93	105.14	106.63	103.18	105.39	105.17	107.18	107.43	103.28	105.68	104.84	105.13	106.03	104.1	106.24
109.34	109.81	109.8	109.7	109.26	108.42	109.32	109.67	112.79	111.58	112.07	108.89	110.91	109.79	110.27	110.63	108.8	108.13	110.08	109.32	109.6	110.22	108.98	110.39	110.32	110.52	108.29	109.79	112.44	109.3	108.86	110.09	110.09	109.62	109.02	109.01	109.33	109.69	109.43	108.81	110.01	108.25	110.31	110.41	109.86	106.72	109.99	109.16	110.01	111.42
107.48	104.68	108.51	108.87	107.74	107.26	106.72	107.46	106.27	105.27	106.31	104.59	103.19	104.37	105.3	105.14	105.34	106.43	106.57	106.04	108.42	106.24	104.8	104.28	106.89	106.83	108.13	105.06	105	104.3	105.13	106.66	106.8	104.1	104.61	105.46	104.49	106.41	106.32	108.74	105.07	106.4	107.84	105.52	105.08	106.11	106.93	104.86	105.96	105.21
115.96	116.17	117.68	118.07	114.17	119.28	117.03	117.77	116.82	119.41	117.03	117.02	115.47	117.05	117.66	117.96	117.93	115.76	119.14	117.6	116.02	115.72	118	116.39	117.98	118.36	117.61	118.43	117.73	116.96	119.05	118.77	118.02	117.41	118.15	118.49	117.45	117.5	116.41	117.53	118.28	116.45	117.03	116.6	118.78	117.39	115.89	118.77	118.75	117.21
109.6	110.38	109.4	110.04	111.48	111.31	110.82	110.78	111.31	110.49	112.84	113.15	110.38	107.37	112.38	111.34	110.12	109.61	111.69	110.11	112.6	110.25	110.13	112.33	110.01	111.98	110.47	113.9	112.35	111.83	111.75	109.31	111.8	112.89	112.86	109.14	110.95	111.81	112.77	114.37	110.49	110.23	109.11	110.4	110.8	110.95	113.85	111.34	112.08	109.89
111.39	112.78	113	109.8	110.12	111.8	112.47	112.1	110.92	111.33	111.13	110.54	112.47	110.14	110.01	112.97	111.3	110.08	112.45	112.84	111.25	110	110.94	110.83	113.13	110.48	111.25	112.02	110.01	111.37	111.25	111.12	113.04	110.57	110.78	111.59	111.3	112.8	111.37	110.57	110.81	112.89	111.41	111.63	112.25	111.37	111.35	112.4	112.05	108.56
106.65	108.99	109.06	105.67	106.38	108.76	105.8	108.35	105.81	105.03	108.57	108.41	106.61	106.57	107.93	107.74	104.3	105.31	106.97	106.52	107.59	107.1	106.18	107.76	106.86	109.31	106.25	106.07	106.06	106.93	106.21	106.53	107.01	104.62	107.32	108.33	106.3	108.62	107.39	106.2	105.66	107.14	106.65	109.72	104.91	109.84	106.45	108	107.64	107.65
102.92	104.68	106.14	103.99	103.28	104	107.44	103.59	104.05	104.17	104.93	103.04	103.05	105.58	104.53	104.77	99.926	102.52	105.42	105.68	105.66	104.07	105.46	102.79	107.01	105.63	104.54	105.33	105.39	103.84	104.47	105.6	102.75	104.98	102.83	104.22	104.55	104.03	102.54	103.62	104.83	103.61	105.5	105.04	103.12	105.35	103.13	105.44	102.78	106.12
99.533	101.72	98.96	100.76	101.32	98.279	99.793	100.96	100.97	99.207	102.45	103.89	100.36	100.45	102.74	99.353	99.867	101.06	100.95	100.89	101.57	100.94	99.322	100.65	101.08	100.09	99.516	100	101.53	99.454	101.21	101.26	100.85	101.78	99.645	99.417	101.35	99.971	100.26	101.15	100.35	101.53	99.524	98.574	100.67	99.817	101.06	98.075	100.29	100.64
112.47	112.71	114.29	111.61	112.76	112.62	111.1	112.83	112.25	112.61	111.55	113.38	113.04	110.66	113.07	112.96	109.53	113.1	111.72	111.84	111	112.14	111.89	111.2	112.24	112.56	113.19	109.8	110.99	110.84	114.32	110.67	115.25	112.34	111.54	112.41	112.4	111.71	113.03	111.7	113.01	113.78	112.17	109.27	112.35	112.18	112.14	110.46	109.81	111.72
107.23	106.1	105.42	107.85	105.02	104.32	103.77	104	104.84	106.16	105.65	104.65	105.33	106.48	106.63	107.21	102.05	107.18	104.43	106.62	104.8	105.38	105.67	104.78	105.56	106.45	105.59	106.07	105.63	105.04	106.46	105.48	104.94	105.19	104.03	105.88	103	105.51	106.26	105.32	102.76	104.68	107.18	106.05	103.76	107.16	104.53	103.81	104.47	105.89
111.86	113.33	112.99	112.95	109.81	111.69	113.47	111.23	108.89	111.51	111.8	112.1	109.44	111.69	109.75	111.74	110.63	112.59	110.43	111.85	112.21	112.9	110.35	110.3	109.92	109.27	115.14	112.53	112.84	110.99	111.36	111.62	112.05	111.26	110.87	111.03	110.17	109.32	110.93	110.54	114.37	110.85	111.88	112.74	110.53	111.82	109.32	111.64	111.28	111.15
99.814	101.09	100.32	97.997	99.428	99.71	100.1	99.309	99.255	99.602	98.592	100.65	99.576	99.177	99.85	98.706	99.305	98.5	100.21	102.31	98.624	100.61	99.183	99.789	100.51	99.325	99.163	101.57	98.911	98.916	99.853	99.59	96.256	100.32	99.068	99.427	99.912	98.894	98.131	98.814	101.35	101.52	101.55	98.36	99.147	101.07	99.128	100.09	99.253	101.16
105.61	107.91	107.77	105.99	104.84	106.44	104.82	105.85	107.25	104.41	107.55	107.04	107.83	104.96	105.75	104.07	106.06	105.53	106.55	109.14	105.52	108.18	103.91	106.67	108.46	107.09	106.83	105.69	105.94	107.45	107.16	108.24	106.08	104.07	108.43	105.76	106.08	105.43	107.96	108.61	105.32	105.39	106.41	104.78	105.51	107.81	105.46	105.65	105.96	106.32
105.85	106.51	104.55	106.38	106.61	107.43	107.41	108.86	108.8	108.56	107.27	106.88	107.82	107.21	107.81	108.6	107.26	108.79	106.97	107.02	106.55	107.74	106.35	105.78	108.24	104.31	104.48	107.89	106.65	105.99	107.24	107.95	105.84	108.24	107.63	108.15	109.33	106.59	105.86	107.51	106.21	107.32	107.79	105.95	105.69	105.52	104.98	107.26	108.32	107.43
113.04	112.91	111.38	113.93	111.52	113.79	111.21	110.85	111.79	113.23	112.49	111.1	113.69	110.99	110.81	111.79	113.15	114.03	113.46	113.01	112.87	112.6	111.68	113.81	111.98	111.15	110.56	111.1	111.88	114.18	112.57	111.73	112.05	111.11	114.45	115.1	110.45	111.19	110.14	111.41	113.12	113.43	112.71	113.38	113.56	111.8	115.23	110.87	111.55	110.17
113.36	112.54	111.52	108.98	110.07	110.25	111.86	111.59	111.72	111.52	109.01	110.09	111.05	111.6	111.1	110.2	108.9	109.33	109.75	110.23	108.36	111.72	108.66	110.11	109.67	112.01	109.9	114.25	110.34	108.59	109.68	110.64	109.99	112.55	110.65	112.29	110.87	111.84	110.29	114.07	112.08	110.98	110.75	111.48	111.7	109.25	111.09	109.27	111.65	111.95
107.07	103.69	104.92	106.26	105.39	105.06	105.59	106.68	106.47	106.03	107.08	103.61	105.87	105.85	107.11	105.6	105.19	104.28	107.3	103.99	103.82	105.14	106.63	106.54	107.31	105.92	104.82	105.85	105.89	105.42	103.04	104.29	104.73	105.16	105.4	106.2	106.89	104.99	106.46	106.05	106.86	104.27	104.98	103.37	104.44	106.47	107.1	102.37	103.55	103.44
106.25	105.02	103.4	106.65	107.26	106.14	105.65	105.3	106.65	105.3	105.62	106.37	106.14	106.4	103.9	106.01	104.42	105.56	105.27	104.35	105.2	104.28	105.73	103.58	105.63	106.2	105.58	105.71	104.99	105.3	105.59	104.81	104.92	107.1	106.62	106.53	108.64	105.46	105.9	105.9	105.39	103.55	106.55	105.67	106.18	103.07	105.75	104.67	104.45	105.12
107.77	104.67	105.42	106.79	106.65	106.07	107.82	106.8	106.78	107.38	105.35	107.52	107.67	105.02	108.32	107.24	104.96	107.05	107.53	107.33	107.65	107.22	107.74	108.19	109.05	108.08	104.5	107.15	107.96	107.26	107.49	107.21	109.49	105.19	108.08	107.46	107.83	108.51	106.93	108.94	107.84	108.05	104.1	108.14	109.72	107.44	106.18	107.2	107.5	106.06
105.82	107.33	104.11	105.05	104.61	102.97	106.9	104.5	104.14	104.81	107.94	104	106.15	104.89	106.16	104.96	102.83	104.39	106.06	104.95	106.09	106.87	106.08	104.7	104.58	104.64	104.06	105.14	105.32	103.4	104.86	106.22	105.71	105.48	105.8	105.47	103.84	103.11	105.29	106.83	104.79	105.16	105.69	105.74	105.95	105.07	104.71	106.06	103.08	106.26
102.13	100.92	100.64	99.942	101.43	100.81	99.716	98.884	101.21	99.237	101.51	101.45	100.46	98.26	100.08	100.94	99.173	102.3	102.62	100.45	101.82	99.835	102.62	100.02	99.735	99.859	98.742	100.2	99.416	100.11	99.948	98.742	99.796	100.57	100.06	98.133	96.705	100.24	100.32	101.81	99.055	101.47	99.682	98.332	100.35	100.74	104.82	99.332	99.074	100.46
107.95	105.44	103.77	106.88	105.36	106.76	106.42	104.68	105.3	105.64	103.16	106	104.22	103.66	105.08	106.47	105.9	104.77	107.65	103.88	106.02	104.3	105.48	106.39	105.07	104.76	105.75	106.07	104.58	102.98	104.93	107.16	103.36	105.83	105.79	105.9	105.67	105.91	104.73	105.17	107.6	104.34	105.46	107.11	107.31	107.18	106.51	108.05	107.91	105.86
102.79	103.27	104.27	103.08	106.45	104.51	103.67	104.24	103.72	103.07	104.5	104.7	101.47	105.78	103.48	104.2	102.82	102.33	104.17	103.48	103.7	103.5	104.24	103.74	104.29	104.76	102.83	102.75	104.93	103.48	101.82	103.53	103.52	103.61	103.45	105.1	105.51	103.17	103.05	103.85	106.08	103.13	104.52	104.46	104.66	103.65	104.95	104.81	104.51	106.3
105.12	105.29	104.12	108.09	107.35	105.5	108.1	103.7	104.87	107.24	106.1	104.4	104.5	105.11	106.36	104.74	105.92	105.9	105.13	105.84	105.34	106.69	108.39	105.48	103.98	105.73	106.91	107.71	104.59	104.23	107.41	103.89	104.02	103.99	104.55	105	103.7	105.49	107.36	106.23	105.53	103.97	105.65	106.23	106.95	104.15	106.06	102.93	106.48	106.13
106.94	103.9	107.9	107.5	104	105.04	107.63	107.65	104.48	108.61	104.44	107.55	107.76	106.28	108.7	107.95	106.82	105.03	107.82	106.41	105.82	105.75	108.07	107.27	108.47	105.22	106.62	108.38	107.45	106.88	106.62	105.82	105.56	105.04	107.61	105.26	106.2	104.43	104.28	106.5	104.01	105.39	106.15	106.89	105.76	104.86	107.62	105.46	107.32	106.25
112.11	112.35	114.35	110.43	112.49	111.04	112.38	113.59	109.93	111.18	111.42	111.76	112.91	111.86	112.09	111.53	111.86	111.71	111.57	111.7	113.15	110.94	110.78	110.43	111.34	109.78	110.46	111.06	111.66	111.42	112.11	111.66	113.82	112.19	110.36	110.06	112.73	113.47	111.24	111.68	111.57	111.32	111.82	112.81	112.36	111.46	113.01	113.19	111.77	110.38
105.61	106.19	106.71	104.87	107.58	106.5	106.12	106.3	105.7	107.43	104.91	104.32	105.98	106.51	106.05	106.47	104.23	106.82	108.96	105.51	105.21	104.3	102.8	105.57	107.15	106.53	106.19	105.16	105.79	103.96	106.6	103.78	106.04	104.63	108.67	105.51	104.53	106.94	105.22	105.74	106.36	104.63	107.7	105.98	103.55	104.23	106.2	104.44	104.99	105.41
103.99	104.79	104.12	105.36	106.16	105.17	105.12	103.69	107.27	102.83	104.66	104.25	103.36	104.94	104.39	105.47	104.03	104.31	104.35	106.15	105.2	104.1	105.65	105.3	106.11	104.49	107.07	103.68	105.29	104	103.1	107.77	103.19	104.07	106.4	104.28	105.43	104.92	105.11	105.9	103.76	105.34	105.62	106.85	104.92	104.57	104.27	102.76	105.15	105.08
107.43	107.81	108.48	105.28	107.1	108.29	106.49	104.05	108.06	106.17	106.43	106.63	105.93	107.66	106.1	107.31	105.13	107.97	106.37	108.25	107.37	104.91	107.17	107.98	109.59	107.6	107.81	107.35	106.14	106.07	107.13	105.36	106.61	105.59	106.03	103.48	105.16	105.01	107	105.49	106.91	106.67	105.82	106.42	106.72	106.71	105.04	106.64	105	105.25
105.64	102.05	104.07	107.96	103.95	104.21	107.22	103.45	104.66	103.38	106.6	104.49	105	104.82	102.3	104.82	105.56	104.29	103.78	104.02	104.99	102.87	104.98	104.3	105.14	104.55	105.76	104.58	104.11	103.45	104.5	105.16	104.81	104.53	102.69	103.32	104.71	103.15	105.2	103.97	105.45	104.04	104.07	106.43	103.5	104.85	103.07	106.94	101.76	101.42
106.02	108.63	104.91	105.71	107.75	106.58	107.07	105.3	106.25	105.66	106	103.77	104.37	107.86	104.72	105.57	106.72	107.26	108.09	106.05	105.4	105.25	106.78	105.5	104.77	106.75	107.06	107.09	104.7	106.16	106.5	105.33	104.42	106.98	107.32	106.19	105.7	105.85	103.73	107.37	105.76	105.76	105.45	107.03	106.92	106.13	104.64	105.18	105	103.37
115.97	117.91	116.69	116.61	116.78	116.34	114.57	115.21	115.87	117.73	117.25	116.66	114.68	116.57	114.98	116.5	117.99	114.05	116.75	116.32	116.42	116.43	116.58	118.05	112.75	118.13	113.88	117.67	116.96	116.06	118.68	115.86	117.03	118.2	116.91	116.62	114.5	115.51	113.2	115.7	116.25	115.8	115.39	115.05	116.01	114.38	116.06	114.45	116.15	115.82
106.53	107.99	106.16	106.57	106.42	106.11	106.75	109.22	106.14	105.47	109.24	107.66	106.12	104.94	104.65	104.06	108.59	106.84	106.59	104.99	107.51	105.93	105.37	106.55	107.73	108.22	104.67	106.19	106.2	105.7	106.74	104.93	105.97	105.98	105.75	105.15	105.39	108.31	106.36	106.98	108.46	107.59	107.22	107.63	104.66	104.76	107.51	105.35	107.75	104.49
116.1	115.93	114.32	113.46	117.1	117.46	116.75	115.99	116.61	117.62	117.35	117.88	116.09	115.28	115.83	114.64	115.38	116.13	116.18	117.75	116.13	115.55	118.42	116.7	115.11	116.64	114.55	117.08	116.05	116.56	116.94	114.92	116.23	117.87	115.62	117.68	113.71	114.94	115.89	116.98	116.58	115.69	116.38	118.35	117.23	116.7	117.36	117.56	117.58	115.86
106.11	105.45	105.92	105.21	104.43	104.37	105.15	106.08	106.84	106.97	105.22	105.59	107.05	106.85	104.49	103.08	105.83	106.29	106.51	103.79	105	105.64	105.4	105.76	105.17	105.48	104.61	105.12	105.82	104.1	105.61	103.08	105.46	104.72	104.4	106.76	102.6	104.92	106.82	105.08	106.17	105.63	106.83	104.92	104.69	106.08	107.78	105.34	106.83	105.6
103.6	106.45	107	106.34	107.55	107.63	106.5	106.91	105.86	104.99	105.5	104.31	106.88	106.63	103.91	105.43	104.96	104.66	105.65	105.1	105.47	104.66	105.61	106.03	104.59	106.1	106.48	106.21	106.83	105.74	107.38	105.28	106.16	106.88	106.24	105.95	104.98	104.84	105.79	105.47	107.33	106.81	105.11	104.02	107.88	104.3	105.31	106.4	105.61	108.75
108.83	107.66	108.91	110.29	109.73	109.19	113.31	109.98	110.01	111.83	105.85	110.78	108.98	108.57	108.84	110.8	109.75	111.53	108.87	109.71	110.36	109.4	109.49	109.53	109.72	108.69	113.12	108.26	109.05	111.13	109.8	108.36	107.72	108.89	110.07	110.17	109.66	109.81	109.24	110.37	109.54	110.99	109.16	110.3	110.99	108.29	108.77	108.93	108.87	109.75
104.53	104.75	103.76	105.37	103.73	104.92	104.17	105.36	104.57	103.09	105.46	105.46	104.05	105.72	104.41	103.77	102.83	104.41	105.68	102.73	104.54	105.94	104.21	105.37	104.85	104.9	105.95	102.72	104.33	105.51	104.32	106.13	106.53	104.99	103.9	104.49	103.02	103.89	104.96	104.4	102.22	103.53	105.42	104.98	103.9	103.9	105.84	104.2	104.85	103.51
106.19	105.22	106.49	105.91	105.6	103.19	102.74	104.24	105.74	103.85	105.71	108.08	104.31	102.13	105.76	102.99	105.91	105.81	105.7	104.69	107.28	104.81	105.7	104.04	102.71	105.41	104	103.76	104.52	103.56	104.96	102.78	104.93	103.83	103.2	103.58	106.57	104.17	103.22	105.29	106.42	104.52	106.14	104.62	102.91	103.23	104.81	105.25	103.59	102.99
99.805	100.77	99.07	99.519	99.017	98.679	100.91	99.603	99.453	99.804	100.82	101.16	98.823	96.879	99.543	98.11	100.04	101.25	98.861	99.31	98.075	100.74	99.938	97.482	99.491	101.08	98.74	100.56	101.17	101.51	97.954	100.96	103.05	98.606	99.988	98.642	100.06	101.16	99.221	100.54	100.99	99.237	96.866	98.412	100.25	99.322	100.31	98.116	99.718	98.134
110.35	112.7	111.61	111.8	111.97	112.02	110.79	109.51	112.76	111.09	114.02	111.09	112.99	111.31	111.09	112.29	111.83	111.33	112.61	114.36	112.4	111.56	110.09	109.93	110.91	111.12	112.99	110.83	111.91	112.52	113.34	112.77	109.83	114.03	111.81	110.09	111.8	114.34	112.23	111.51	111.76	112.89	112.19	111.65	114.05	112.01	111.68	113.44	112.41	111.67
102.33	107.31	108	107.91	106.59	105.96	105.41	105.49	106.07	107.11	107.54	104.71	105.41	105.73	108.94	105.32	105.65	106.04	106.05	105.23	104.44	105.99	105.32	105.62	106.13	105.47	106.51	106.34	107.25	106.39	106.01	106.91	107.16	104.62	104.76	107.79	106.13	106.43	106.74	106.78	105.93	107.06	110.03	104.06	104.98	105.28	106.34	106.29	106.21	106.29
105.38	106.36	105.19	105.72	106.84	105.56	104.86	103.99	105.81	106.83	103.72	106.68	104.4	104.16	103.31	106.34	105.38	105.34	107.5	105.6	106.39	104.89	103.96	105.15	103.76	106.64	103.47	105.88	106.31	104.46	106.25	105.48	105.44	105.85	105.13	103.32	106.01	104.77	104.91	103.83	106.83	104.91	107.69	106.21	105.49	104.75	102.45	106.46	105.85	108.51
106.84	106.03	105.1	105.98	108.32	108.49	107.61	105.95	106.5	104.24	106.57	106.18	106.93	106.44	106.68	107.25	106.69	107.33	106.12	105.5	107.5	106.78	103.07	107.78	107.44	106.02	107.13	107.05	104.49	106.39	107.54	105.76	107.81	107.45	107.61	106.78	106.58	107.86	106.28	107.69	107.26	107.14	106.02	106.99	106.11	107.78	106.4	108.07	106.58	105.84
100.42	98.191	99.844	101.59	98.252	101.98	100.91	101.69	98.451	101.08	102.64	100.54	98.842	100.9	101.76	101.93	100.81	99.632	100.65	99.333	99.946	101.76	102.86	102.23	101.51	99.597	99.974	100.52	101.24	98.876	101.63	99.548	101.04	100.71	99.259	100.18	99.282	100.5	100.96	100.36	99.934	103.5	100.29	99.556	100.05	101.1	101.18	102.86	101.17	100.69
100.89	101.72	99.212	101.44	101.17	101	99.148	99.361	101.77	101.66	100.81	101.79	101.26	102.17	98.592	101.37	100.71	100.97	102.49	99.866	99.03	101.35	101.07	98.882	100.95	101.76	100.4	101.67	101.87	100.31	98.854	101.65	99.093	97.961	98.522	101.5	99.023	100	99.295	100.38	99.436	99.649	98.486	101.27	98.02	101.46	99.666	102.35	102.3	101.74
98.733	101.51	98.893	97.428	99.303	99.725	99.387	102.41	102.6	98.768	99.28	101.17	98.55	99.302	98.845	99.522	99.801	97.523	99.87	100.92	100.95	99.274	98.236	98.638	97.883	99.127	97.397	99.202	100.19	99.622	99.01	98.036	98.653	98.75	100.21	101.89	100.58	99.638	100.84	98.916	100.79	99.77	100.51	98.994	99.544	98.469	99.617	100.07	99.031	99.593
105.46	107.38	106.72	107.11	108.67	104.36	106.64	106.4	106.93	105.84	105.77	107.54	105.22	105.9	107.36	106.5	106.03	105.28	105.8	105.68	107.37	105.75	106.04	106.09	106.35	106.32	106.87	103.93	106.28	106.99	107.46	105	105.89	104.74	105.52	105.61	105.5	108.31	106.88	106.71	106.55	107.09	105.9	105.59	105.38	104.84	107.19	108.2	107.39	107.75
116.09	115.17	115.62	116.13	113.75	115.96	116.08	117.09	116.77	114.61	116.34	116.69	117.1	116.06	114.97	116.23	116.84	114.69	114.38	118.43	116.1	113.72	116.61	114.87	113.52	118.04	115	115.71	116.12	113.99	117.18	116.59	116.01	115.79	118.13	114.63	113.85	113.83	116.03	117.61	116.74	118.33	118.05	118.39	119.19	114.68	117.14	118.07	114.72	116.96
112.38	110.78	111.27	112.45	110.89	109.9	114.66	111.14	111.71	109.95	112.49	109.02	112.95	110.73	109.02	110.53	110.57	111.46	113.79	112.51	111.25	113.25	112.31	111.48	112.58	109.93	111.46	110.95	112.69	111.97	112.75	112.63	113.46	112.42	111.81	110.79	112.05	109.95	110.93	111.74	111.15	112.44	111.89	112.81	110.98	108.68	110.11	113.76	111.38	112.18
117.8	116.87	116.04	117.35	115.64	117.68	117.28	114.72	117.2	115.68	116.99	116.39	116.07	114.55	117.78	118.16	116.06	118.57	118.21	116.32	114.36	115.24	115.45	117.37	115.49	117.57	119.93	115.97	115.57	117.79	114.83	115.32	115.52	117.06	116.79	117.64	115.88	113.23	114.6	114.78	116.34	114.48	115.56	117.13	116.36	116.46	116.08	116.07	115.75	116.68
109.77	110.63	109.81	110.48	110.88	111.88	111.68	109.67	112.83	109.89	111.09	113.99	110.79	112.07	111.6	108.52	111.23	110.47	111.16	113.38	112.54	111.27	110.39	109.41	111.29	112.14	111.48	108.96	111.44	108.88	111.51	108.63	112.05	110.96	111.66	110.13	113.02	109.73	109.6	112.48	111.64	110.44	112.12	111.39	110.53	112.5	110.99	108.94	109.86	110.34
112.19	109.67	111.75	110.82	112.72	110.16	111.36	114.47	113.11	110.42	113.4	114.12	109.89	111.24	112.42	112.71	111.93	112.84	111.51	112.2	110.84	111.31	112.44	114.31	114.48	113.64	112.31	111.05	111.39	111.15	113.08	110.88	111.75	112.09	112.46	113.16	112.68	112.09	113.84	111.89	109.36	113.53	112.74	113.05	111.76	112.21	108.55	113.39	112.29	111.41
112.91	113.44	112.72	111.87	110.73	109.27	113.85	112.57	111.24	113.63	112.44	112.95	115.69	112.76	113.94	111.43	113.02	112.99	112.7	111.96	111.01	113.92	113.16	114.48	111.75	112.02	112.35	113.84	110.38	110.62	112.73	113.07	115.23	113.87	111.61	113.99	110.93	112.71	111.94	112.17	113.58	113.55	112.71	114.52	109.26	112.59	112.42	113.39	114.52	113.07
107.61	107.13	107.89	107.32	107.32	106.91	107.64	106.49	106.51	106.74	105.94	106.26	107.01	106.64	105.04	105.34	106.59	108.95	104.24	107.02	106.65	107.4	107.11	107.15	106.96	109.3	106.57	105.45	107.51	107.37	105.9	105.78	105.83	109.47	105.74	106.17	107.18	108.49	108.74	108.35	106.97	107.78	105.86	107.31	107.73	105.82	104.83	107.84	107.11	106.06
98.952	101.17	99.752	100.91	97.585	98.444	99.242	101.12	100.21	98.959	100.03	99.114	100.2	100.11	98.81	99.619	99.955	99.942	101	101.77	97.934	101.91	101.6	100.91	100.96	101.48	102.38	100.63	98.292	99.983	100.64	99.792	99.128	100.3	100.62	100.76	98.835	102.93	101.19	101.76	99.704	102.53	101.35	101.74	100.32	97.679	101.01	101.84	101.76	99.481
117.69	118.68	116.61	118.04	115.88	117.01	118.41	119.22	118.13	117.06	118.55	115.11	116.63	116.31	116.9	117.2	116.44	117.48	116.24	115.69	117.03	115.12	118.13	117.78	117.33	115.49	117.52	116.59	116.88	117.55	117.15	118.42	116.58	117.24	116.24	118.32	120.2	116.71	116.4	117.97	119.26	118.95	119.05	116.29	118.54	118.32	117.94	117.06	121.33	116
112.39	110.05	112.42	110.98	111.91	111.31	111.31	111.19	112.77	112.34	110.92	110.62	112.04	112.69	113.77	113.14	113.98	113.04	110.34	112.25	111.55	112.05	112.72	112.65	111.41	112.7	112.75	113.05	114.33	112.08	111.74	112.22	114.4	112.41	111.28	111.84	114.58	108.28	114.53	111.7	112.46	112.33	112.86	111.5	111.2	113.03	112.36	110.83	111.78	111.74
105.47	104.12	104.8	104.61	104.21	104.4	103.34	103.77	105.15	106.2	105.05	104.08	104.77	105.39	104.92	104.65	104.87	105.47	105.7	105.22	103.8	105.28	104.69	106.4	104.75	104.2	107.86	105.22	103.54	104.85	103.59	105.39	104.2	105.05	103.55	104.99	106.46	101.07	104.54	103.78	103.78	104.77	106.16	104.29	105.2	104.27	105.68	104.73	105	105.54
101.56	104.4	103.17	104.79	107.21	107.26	106.83	104.45	103.56	105.46	103.59	104.46	101.73	104.69	102.23	105.18	103.94	104.78	105	103.61	104.83	103.64	105.93	104.02	106.04	103.05	102	104.46	104.24	103.35	103.36	103.85	106.82	103.38	104.48	104.36	105.23	103.38	103.38	103.14	105.24	103.15	103.75	105.66	102.39	105.18	102.86	103.98	102.99	102.47
104.18	106.46	104.43	104.31	104.58	106.18	104.24	106.34	105	105.72	105.36	106.23	102.97	103.63	105.01	104.14	104.4	107.67	104.77	104.85	104.52	104.7	106.43	104.32	108.14	104.26	106.56	106.26	105.42	104.74	105.49	103.85	104.07	104.84	106.57	104.08	104.98	104.61	103.83	104.87	103.94	107.44	105.1	106.28	104.6	107.84	104.93	104.86	103.64	105.66
104.85	107.46	104.7	103.7	105.86	105.81	106.12	104.45	103.5	105.65	104.97	105.39	103.57	105.6	104.98	102.62	104.16	106.81	106.5	103.72	103.61	106.24	105.19	105.02	103.32	105.71	105.71	106.75	106.03	105.81	103.08	102.97	103.74	104.77	103.65	105.21	103.76	101.61	106.32	104.1	105.21	105.16	105.5	106.55	103.11	105.1	103.28	106.83	104.56	104.61
99.295	99.436	98.835	97.87	101.43	99.658	99.085	103.49	101.03	101.2	100.49	100.26	98.532	100.81	101.03	100.82	99.856	99.542	101.23	100.75	99.503	98.562	97.425	101.8	100.38	99.57	99.766	100	99.172	99.667	98.394	99.14	100.98	99.997	102.3	97.982	99.332	101.69	101.57	100.98	99.699	102.46	98.164	100.16	99.866	100.48	100.64	99.635	99.546	99.694
101.19	100.9	101.63	100.43	98.032	100.2	103.12	100.15	101.7	99.358	101.88	100.99	101.22	100.1	99.143	101.62	100.81	101	101.13	99.769	98.516	100.05	101.28	99.636	101.54	100.38	100.63	98.651	101.82	101.52	102.6	101.34	100.87	100.9	100.02	101.79	99.952	99.042	100.85	99.497	102.81	102.1	102.27	100.26	99.547	102.23	100.97	98.84	100.3	99.294
106.44	105.64	107.05	106.41	106.22	106.1	105.72	104.69	104.09	107.74	105.16	104.25	106.1	105.17	105.03	104.86	104.76	106.22	104.09	104.93	107.15	107.19	105.55	106.91	107.56	106.58	106.51	107.01	106.88	104.92	107.11	104.75	107.6	107.42	107.89	107.35	102.73	106.2	105.43	103.33	105.4	105.54	107.49	105.88	104.98	106.93	105.9	107.86	106.86	106.66
106.16	105.61	105.02	105.08	105.8	105.94	103.98	106.62	105.54	106.11	106.24	106.1	106.5	104.19	106.61	109.27	106.89	107.56	104.42	104.82	106.75	102.67	105.73	106.11	104.66	103.63	106.76	105.56	104.55	104.89	105.86	107.99	104.05	107.19	102.93	104.6	104.5	105.22	105.31	105.18	104.35	104.37	105.02	105.17	103.51	104.2	104.98	105.65	105.53	106.83
106.33	103.89	108.34	105.38	105.96	107.15	104.5	107.21	105.8	103.82	106.02	107.18	107.05	107.6	105	106.3	105.47	103.93	107.14	107.27	107.03	106.76	105.59	104.81	104.9	106.53	105.22	104.84	106.17	104.93	104.49	106.76	106.25	104.89	105.8	105.44	105.9	105.43	104.81	106.93	105.13	107.5	105.59	109.01	109.3	107.54	106.85	105.04	105.18	105.89
109.81	112.13	110.18	110.26	112.78	109.74	112.27	111.96	112.21	111.12	112.18	109.31	110.51	111.32	111.63	108.66	110.39	110.05	111.66	111.44	111.66	111.11	111.53	111.58	110.89	111.59	112.99	112.81	112.7	111.39	111.62	113.61	112.55	112.34	110.76	111.49	109.94	111.5	113.28	111.15	111.13	111.79	109.63	110.41	111.65	111.54	113.91	110.18	112.96	113.39
97.165	101.08	99.223	101.22	100.79	101.52	101.2	100.57	101.18	99.905	100.95	101.38	100.11	98.554	100.48	103.63	101.04	99.297	101.68	99.385	99.315	98.847	102.12	100.86	99.631	101.74	100.54	99.921	101.19	100.12	100.35	99.402	103.5	102.84	101.29	98.731	101.37	99.52	100.55	102.25	102.81	100.1	99.305	101.96	99.334	101.34	100.35	98.511	100.96	101.79
111.29	109.97	112.24	109.61	112.18	112.21	111.41	111.93	112.58	112.35	110.08	112.22	110.42	110.72	110.47	110.23	109.28	109.89	110.2	109.89	112.22	113.98	110.8	111.55	109.26	112.26	112.14	110.79	110.41	111.55	109.86	111.63	110.85	110.78	112.23	110.36	111.18	111.74	109.74	110.54	110.94	110.28	111.13	109.71	112.12	110.46	110.59	109.48	112.68	111.85
113.2	110.52	110	109.08	110.61	111.11	109.66	112.16	111.73	112.18	111.4	113.24	110.02	110.39	111.96	112.16	110.31	110.2	109.67	114.15	110.63	111.54	114.22	110.95	111.06	110.12	111.78	111.15	109.68	109.9	111.77	108.45	111.12	111.59	109.62	109.18	111.32	111.36	109.44	111.44	110.87	114.23	112.17	111.67	112.17	112.13	110.76	112.12	110.24	111.62
117.21	118.47	119.08	115.67	117.82	117.72	118.29	117.21	116.64	117.62	113.44	118.84	117.5	117.46	115.82	117.16	116.77	118.01	118.08	119.04	116.66	115.81	120.21	119.01	115.79	118.06	117.64	118.2	119.09	116.54	118.9	120.27	118.62	116.93	118.15	115.94	118.1	115.86	117.19	118.05	119.85	115.18	117.74	117.73	117.5	118.09	117.73	119.32	115.16	119.29
104.55	105.96	105.82	102.88	106.31	105.16	104.07	104.76	105.25	105.92	103.42	106.15	106.08	102.88	108.65	107.34	107.26	105.34	106.47	104.82	104.75	106.11	104.68	104.66	107.72	105.59	107.09	108.21	105.6	106.07	104.76	108.29	104.77	104.52	105.88	107.77	106.45	102.35	105.22	104.95	103.59	104.45	105.39	104.74	106.08	106.04	106.18	105.45	105.8	104.67
106.51	105.95	105.98	104.87	108.05	105.19	107.12	108.5	107.05	106.13	107.62	106.24	107.35	110.02	106.4	105.92	107.18	106.84	106.21	108.56	106.48	107.43	106.7	106.11	105.64	105.1	107.03	108.31	106.77	109.38	105.91	104.62	106.63	105.16	106.29	106.92	105.68	107.25	105.64	106.15	104.74	105.32	107.41	106.25	106.19	105.57	105.2	106.15	105.99	106.29
110.75	111.55	112.05	111.36	112.6	113.72	111.52	113.38	111.98	112.42	110.42	109.76	112.22	112.29	112.29	109.18	112.02	112.74	113.73	111.61	111.21	112	112.36	112.23	110.08	113.89	112.92	110.78	112.37	111.93	113.79	113.67	112.24	113.88	110.37	115.66	109.69	111.83	112.57	113.58	113.48	113.28	112.98	111.96	113.05	111.28	112.81	112.38	111.65	111.45
104.01	105.05	104.7	104.83	104	103.78	106.16	104.85	106.71	105.67	106.1	103.82	105.44	104.09	104.23	104.56	105.23	103.77	103.04	106.24	104.66	105.19	104.77	105.47	104.49	106.51	104.89	105.86	103.63	105.78	104.9	103.17	107.48	105.79	106.46	104.49	104.13	106.23	106.19	106.46	104.32	104.15	103.84	105.58	104.94	104.73	105.09	105.14	106.34	104.07
116.28	116.06	116.25	115.57	116.6	115.25	116.3	117.65	116.25	115.41	117.96	115.38	115.55	115.94	116.56	118	114.76	115.24	116.41	117.33	117.38	116.02	116.16	117.69	115.9	115.88	117.17	116.85	116.84	116.45	115.81	114.22	114.69	116.51	118.68	116.52	116.56	115.69	116.3	116.18	117.7	114.82	116	115.3	114.9	117.56	113.24	114.65	118.33	116.5
110.85	111.52	111.14	111.72	113.27	110.92	111.56	110	111.18	111.18	111.61	111.05	112.38	112.08	110.93	113.33	112.68	112.19	110.86	111.37	111.61	109.92	114.31	110.88	112.19	113.28	109.26	113.75	111.13	113.89	112.19	112.6	111.66	109.57	113.29	110.48	111.48	112.41	111.98	109.96	109.82	111.59	113.2	113.85	110.97	111.33	112.21	111.64	112.33	112.25
107.16	104.66	105.03	103.45	103.58	108.45	103.3	106.15	105.3	104.98	106.33	103.62	106.66	106.14	103.98	103.89	104.44	104.2	106.35	108.71	105.18	107.87	104.86	106.57	105.56	105.39	107.19	103.8	106.45	104.87	102.83	105.52	105.81	105.47	106.42	106.07	109.21	107.69	106.83	105.72	107.91	106.29	104.56	102.24	104.41	103.72	105.32	106.32	105.76	105.76
104.99	105.57	107.91	106.08	105.01	104.49	104.12	107.22	106.57	101.72	104.1	104.15	105.02	105.96	104.3	105.89	104.66	106.29	104.31	107.98	104.66	106.7	103.72	103.76	104.67	104.6	105.78	104.98	106.06	103.86	106.09	106.9	105.86	107.7	104.93	106.08	104.89	104.82	107.24	107.3	106.48	106.48	104.72	106.76	105.88	107.49	104.7	106.11	104.71	103.77
104.46	106.72	107.35	104.71	105.49	105.02	106.63	106	104.37	103.16	106.53	107.51	106.04	105.07	104.12	105.26	105.01	105.04	106.51	102.68	105.1	105.8	107.22	105.72	104.31	107.22	104.49	106.31	109.04	106.34	106.66	105.13	106.24	103.53	107.27	107.74	108.62	104.67	107.24	104.67	108.65	102.68	104.39	105.89	104.35	105.12	107.61	105.06	105.24	108.45
107.93	105.8	107.31	105.98	105.46	104.16	106.32	106.4	104.38	102.19	104.18	106.66	105.61	105.29	106.65	106.39	106.22	104.62	104.82	106.21	102.91	103.63	105.66	106.91	106.98	105.63	105.64	107.19	106.34	106.32	107.72	105.85	103.54	104.35	107.76	107.01	104.74	104.75	107.65	105.35	107.11	107.86	105.9	105.72	104.54	105.91	103.94	106.98	104.75	102.82
101.18	99.325	98.746	99.897	99.392	100.51	102.06	101.08	100.27	99.115	100.43	101.94	101.43	101.16	101.02	98.856	101.39	101.93	100.78	102.41	99.69	101.25	100.63	101.55	102.31	98.927	99.641	101.37	99.201	103.67	101.02	101.31	101.42	101.37	100.69	102.34	101.99	99.28	99.926	99.546	99.039	100.99	102.89	100.78	100.26	99.785	98.88	100.78	101.44	101.98
105.71	103.21	107.64	104.31	104.5	106.6	104.39	104.27	107.04	104.36	106.69	108.01	105.58	106.81	104.74	106.56	106.53	104.07	104.17	109.49	104.96	105.95	104.02	106.85	107.34	106.11	105.38	105.16	106.69	105.65	104.03	103.7	103.46	104.33	107.3	104.33	104.05	107.9	104.62	106.84	103.87	105.63	104.58	103.43	105.63	106.6	105.49	105.34	103.2	105.69
100.28	100.74	100.88	102.83	101.1	98.735	102.54	102.24	102.48	101.32	101.41	101.42	101.45	103.32	99.955	101.53	99.833	100.69	101.72	99.137	100.52	99.711	100.28	101.13	100.17	100.54	99.903	99.963	101.41	99.422	98.913	101.52	101.08	99.929	99.703	99.817	100.07	101.59	101.93	100.17	102.68	102.07	102.35	99.772	100.82	100.01	101.62	101.89	99.819	102.28
106.54	107.53	107.15	106.77	107.4	107.54	108.94	108.47	108.25	104.62	106.81	107.58	105.01	106.31	107.59	105.24	106.77	107.39	106.41	105.26	107.24	106.35	108.43	107.46	106.29	107.48	107.99	106.5	107.53	107.11	107.48	107.12	104.93	105.76	107.56	107.37	107.32	105.28	108.81	106.11	109.31	107.95	107.19	108.56	106.55	109.61	104.73	108.78	106.24	107.55
108.15	103.97	104.53	103.84	106.91	106.04	106.31	104.97	107.53	104.89	104.76	104.13	105.55	106.12	105.13	106.62	104.83	105.65	106.75	108.63	104.3	104.52	104.99	105.8	105.79	106	104.89	105.66	104.83	105.45	106.09	104.31	104.68	103.16	104.65	105.74	103.25	106.71	105.93	106.5	102.84	108.18	107.2	103.46	103.7	104.78	106.85	104.41	105.31	106.03
112.62	110.84	108.61	110.97	111.4	111.05	112.02	112.2	109.28	109.93	111.84	110.45	114.67	110.41	111.11	110.16	110.87	109.47	108.57	107.98	111.41	110.65	111.09	109.18	110.44	111.68	111.76	110.28	109.95	111.09	111.73	108.26	110.88	110.64	111.39	108.73	110.88	109.77	111	110.06	108.78	108.48	111.03	110.67	109.8	109.17	110.11	108.92	110	110.32
106.01	105.66	104.34	104.51	104.16	106.5	103.99	105.29	104.18	103.93	105.25	103.97	105.18	104.84	106.07	106.2	104.05	105.52	104.6	107.52	106.88	104.51	106.24	104.48	105.78	103.36	104.67	105.03	106.17	105.79	106.51	105.51	108.94	105.86	105.22	104.37	105.57	103.81	103.24	105.13	106.97	104.91	103.86	106.61	103.65	104.97	102.98	103.58	105.08	105.15
119.93	117.18	118.43	117.64	119.11	117.78	117.02	117.95	116.53	119.48	119.79	119.43	118.23	118.15	117.75	115.05	118.61	116.84	116.23	118.31	116.01	116.21	117.94	117.71	120.37	118.76	117.29	113.72	116.06	117.12	117.53	117.38	120.03	117.82	116.94	118.5	118.67	117.49	118.37	119.41	116.32	117.36	117.18	117.51	116.32	117.29	119.59	117.75	119.4	117.18
111.76	111.89	112.97	113.28	113.91	112.68	110.44	110.69	113.22	110.61	110.36	110.62	112.97	111.08	110.96	112.13	109.89	111.88	112.19	111.68	109.98	110.43	112.18	111.72	110.19	110.26	111.89	111.26	112.06	111.18	110.4	112.71	109.75	112.5	114.03	112.69	110.94	112.45	110.54	110.62	114.04	110.4	111.41	111.88	111.89	111.01	112.08	111.53	111.51	112.35
105.26	106.78	104.17	104.43	104.54	105.84	104.3	106.56	105.99	106.63	104.8	105.25	103.17	107.22	103.56	105.14	103.66	104.75	105.05	105.44	106.29	105.39	106.23	106.34	105.41	104.54	103.62	105.78	104.71	104.65	105.34	105.61	106.05	106	104.32	105.49	105.84	104.53	106.16	105.59	105.09	105.13	105.08	106.45	103.78	104.42	105.3	105.23	107	106.45
107.69	110.01	111.89	111.51	111.73	109.36	109.34	108.88	107.67	110.72	108.52	109.27	110.1	109.22	110.08	109.28	110.04	109.02	109.02	110.96	107.64	110	109.91	109.49	110.08	109.24	110.11	111.81	110.72	109.39	109.61	108.12	109.86	109.4	110.15	109.81	110.9	109.07	109.27	108.28	110.17	109.9	111.42	111.25	110.03	109.68	110.38	109.15	107.82	109.67
107.34	106.61	106.61	105.5	104.92	105.4	107.66	107.5	106.98	107.84	107.01	106.22	106.93	106.43	105.36	105.82	106.25	104.32	106.54	107.25	106.87	108.56	107.37	107.85	106.19	106.26	107.25	104.29	106.69	110.32	105.21	106.74	107.58	106.44	104.08	104.28	105.94	107.32	106.43	107.58	106.18	105.88	105.62	104.84	108.19	106.33	105.41	109.52	105.26	108.24
111.77	112.06	112.54	109.47	111.6	110.61	108.78	108.65	111.53	111.23	111.21	111.22	109.45	112.06	108.97	112.55	109.14	111.11	111.51	111.9	109.93	111.67	110.56	109.59	111.15	110.22	110.46	109.74	111.9	112.17	109.12	112.35	111.24	110.43	110.78	112.98	113.13	112.33	111.47	111.34	109.93	109.96	112.76	110.68	110.91	112.46	112.2	110.42	111.23	111.9
98.194	99.219	100.66	99.615	101.42	98.007	100.39	99.982	99.752	99.412	98.519	99.184	99.476	100.25	95.73	99.067	99.938	100.22	98.583	101.62	100.1	102.15	98.435	101.65	98.848	100.04	101.17	98.092	99.483	98.685	101.59	100.4	99.538	99.292	101.12	101.19	99.893	97.842	101.46	99.552	99.185	97.659	101.82	99.673	100.47	100.48	99.851	100.46	98.223	99.578
111.44	109.73	111.13	109.87	110.54	109.69	111.31	110.67	109.47	111.54	111.68	111.37	111.81	111.19	109.78	109.54	109.73	111.86	111.1	111.96	109.87	108.81	110.47	109.93	109.57	112.27	111.74	107.19	113.69	109.61	110.82	111.25	109.09	109.77	112.4	109.71	111.9	110.97	110.75	109.77	110.41	110.91	112.98	110.43	111.03	109.69	111.41	110.98	111.16	110.27
104.69	103.99	103.84	102.52	106.34	104.66	105.19	106.62	103.02	104.65	103.96	101.45	104.19	103.62	102.36	105.96	103.22	102.73	106.28	102.3	104.17	103.52	105.34	106.22	104.3	103.12	103.46	102.58	103.99	102.17	104.04	104.07	103.89	102.74	105.49	104.36	104.88	103.59	103.27	104.65	102.91	102.64	103.29	103.35	104.04	104.26	102.87	102.81	103.12	104.82
104.61	106.58	106.66	105.49	104.6	106.12	105.41	106.31	106.65	106.49	103.99	104.51	105.6	105.22	104.64	105.97	105.12	105.02	102.96	106.36	104.3	106.38	105.73	105.05	105.13	105.88	104.87	104.98	104.19	104.58	105.48	104.58	104.72	104.2	104.79	104.3	106.65	106.65	104.36	108.52	103.68	103.47	103.45	105.8	103.33	105.97	104.43	104.66	107.7	106.29
118.74	117.62	118.31	117.51	120.05	117.75	115.4	119.01	117.82	119.73	117.53	118	117.15	117.1	118.11	116.64	117.55	117.65	120.28	117.25	117.72	117.68	116.49	116.73	117.89	118.02	119.51	117.09	117.39	116.69	117.25	117.36	117.51	117.2	118.55	116.56	116.01	118.07	118.41	119.48	119.53	117.91	117.93	116.03	117.65	117.02	117.63	117.66	118.63	117.92
113.33	112.5	108.91	114.22	113.39	114.14	112.54	112.91	115.82	114.23	113.43	111.02	114.07	110.08	112.78	110.99	111.8	113.22	112.37	112.4	111.38	112.68	113.9	112.76	111.01	110.68	112.19	111.49	109.52	111.19	113.24	112.56	110.95	109.84	112.87	114.56	112.68	111.33	111.72	111.98	113.2	112.57	111.67	111.27	112.82	112.67	111.62	112.18	112.16	111.49
106.22	105.54	106.33	106.65	105.21	104.34	107.18	104.32	105.27	106.53	108.26	104.07	106.08	105.2	106.55	105.02	105.61	104.1	106.62	106.05	107.63	104.28	105.57	105.81	105.65	108	103.94	104.61	105.14	104.52	107.29	105.22	104.63	108.16	106.95	106.1	103.12	106.85	102.82	104.11	105.26	105.53	106	105.65	107.18	106.31	104.75	105.01	105.44	103.52
106.28	107.97	105.08	106.64	105.42	105.15	103.28	106.19	104.65	104.51	104.2	104.39	107.44	107.47	107.38	109.06	104.99	105.33	105.39	106.55	104.43	108.41	105.19	104.2	106.91	106.4	104.64	105.08	104.88	105.13	103.28	105.61	106.15	106.8	107.52	107.42	105.49	105.85	103.78	106.41	105.33	104.98	106.8	104.28	105.09	104.58	106.25	103.89	103.1	104.87
105.15	106.85	106.22	105.34	106.06	105.17	107.8	108.08	105.88	107.19	106.56	108.92	109.58	109.08	105.8	106.98	107.54	106.65	104.35	105.45	105.13	110.82	107.15	105.92	107.83	105.64	107.47	106.15	109.01	108.07	106.87	106.17	107.11	107.07	105.73	106.92	104.65	109.18	105.6	108.77	105.96	107.95	107.12	105.48	107.21	105.01	106.16	105.24	108.02	105.44
107.64	106.61	105.67	106.7	105.93	108.06	109.39	106.06	107.1	107.25	106.44	108.42	106.2	106.93	109.82	105.16	106.03	105.98	108.53	106.92	103.46	105.86	108.81	108.27	103.15	106.93	107.58	107.2	106.19	104.8	105.98	104.62	107.24	106.73	107.63	107.01	109.21	109.02	106.46	106.35	105.5	106.45	107.59	106.01	106.01	106.8	105.9	108.23	107.39	106.62
105.31	106.96	105.7	107.64	105.51	105.82	105.78	106.12	105.84	107.58	106.92	104.41	105.03	102.29	104.8	105.83	105.92	105.58	104.85	106.58	104.29	104.91	107.4	106.25	105.21	105.06	105.88	106.01	105.37	105.46	108.42	105.63	104.15	105.58	103.43	107.39	108.04	105.4	106.49	105.82	106.52	103.89	106.81	104.24	104.91	107.09	107.15	105.34	105.46	106.1
112.24	111.28	110.53	110.11	112.76	112.61	114.01	112.22	112.19	111.71	110.37	107.95	108.86	111.44	112.82	111.93	110.31	109.73	114.34	110.97	109.95	112.25	109.57	113.17	113.4	112.74	111.82	113.37	110.49	109.18	112.08	112.51	111.93	113.49	110.78	109.76	111.46	111.75	111.26	111.23	110.79	111.61	110.63	114.12	111.12	110.95	112.53	109.82	110.3	111.53
113.13	111.16	112.36	113.99	116.22	112.48	112.66	113.27	111.19	115.36	112.35	116.09	114.67	112.95	111.38	111.04	112.01	112.58	112.5	111.54	113.23	114.16	115.57	112.39	113.12	113.74	110.56	111.88	113.21	113.72	112.61	111.29	111.8	113.35	113.55	112.57	113.68	112.29	111.48	113.46	110.22	112.26	113.82	114.55	113.29	112.83	112.73	115.08	114.29	113.52
107.03	106.44	106.81	107.24	105.87	105.86	107.81	104.53	107.02	106.42	106.95	106.28	105.71	106.24	107.19	108.22	104.36	105.76	106.07	109.48	106.13	103.94	105.78	106.13	106.6	105.33	105.52	107.42	109.4	107.39	108.7	106.76	104.86	103.91	104.49	107.67	106.8	108.02	104.76	106.37	106.72	104.03	104.59	104.72	106.45	106.34	104.93	104.36	104.61	106.76
113.01	110.89	113.13	112.81	113.55	111.16	110.25	111.2	111.9	113.15	113.26	116.28	112.99	112.83	112.88	112.3	113.13	113.27	114.12	113.68	111.05	115.19	113.87	113.61	114.3	111.81	113.12	111.33	114.05	111.74	112.73	114.04	112.29	112.37	111.75	113.98	113.16	111.6	112.76	114.96	113.11	109.75	114.61	115.38	111.19	112.42	113.12	112.89	112.23	113.4
110.76	109.33	110.24	109.81	111	109.23	109.3	109.89	107.77	108.91	108.52	108.52	111.11	109.08	112.04	109.26	108.7	111.41	110.34	109.72	108.51	110	108.75	109.63	108.59	110.42	111.25	110.6	109.85	110.1	111.43	109.43	110.91	108.21	110.15	109.37	109.56	110.44	109.19	109.81	109.11	110.31	109.76	111.99	109.19	110.98	109.81	108.76	113.12	110.25
113.67	112.87	113.64	112.48	112.11	113.47	115.46	112.87	112.68	112.39	111.08	114.54	111.05	112.22	113.07	111.88	112.26	112.14	112.65	113.43	114.31	111.08	114.62	113.5	113.91	112.7	112.24	111.44	113.2	112.29	111.62	110.95	111.99	113.79	111.85	113.83	113.16	112.88	113.12	112.23	111.91	111.68	111.99	110.94	112.54	112.45	110.34	113.45	111.6	113.32
107.3	107.55	102.38	107.01	106.28	107.06	106.81	105.27	106.87	107.84	105.68	104.5	105.64	105.78	108.07	107.39	106.18	104.85	104.66	104.96	103.62	106.71	104.2	105.13	106.04	105.61	107.06	105.42	106.1	104.95	103.02	106.09	107.95	106	107.11	105.43	107.6	106.84	105.62	106.27	105.22	106.86	104.02	105.09	107.01	104.53	105.04	106.61	103.81	104.75
105.52	103.98	104.11	105.13	104.49	107.21	104.73	107.55	102.77	107.12	106.07	106.26	104.46	102.39	104.43	104.01	104.42	107.17	105.44	102.93	105.6	105.09	106.95	106.14	105.53	105	105.52	105.1	107.55	104.75	105.29	104.16	105.99	104.54	106.61	104.14	106.68	107.04	104.88	106.29	105.24	105.7	106.57	105.56	104.58	105.39	106.47	107.04	106.76	106.17
104.58	104.66	103.76	106.12	104.43	105.49	108.25	104.62	105.56	108.33	105.43	107.99	108.44	103.68	105.37	103.96	105.78	106.3	106.32	106.88	105.05	105.69	105.11	103.52	106.33	108.78	106.2	105.17	105.85	106.35	107.19	107.1	107.55	105.86	105.22	105.89	104.7	104.66	106.99	106.03	107.56	105.82	105.87	105.71	104.9	105.39	106.82	107.94	107.29	103.64
105.39	107.86	106.13	106.94	106.29	104.43	100.81	106.31	106.86	104.57	106.44	107.09	104.49	105.02	106.15	105.94	109.5	107.36	106.1	107.45	105.44	105.63	105.73	107.49	104.8	107.84	106.69	104.86	106.57	103.74	105.47	106.09	106.69	106.02	106.4	107.83	104.73	107.17	105.47	106.69	106.15	106.26	104.52	109.28	103.81	106.06	107.51	106.16	105.35	108.5
100.66	100.93	100.07	100.28	101.27	99.768	100.76	101.03	100.88	102.56	99.416	100.82	100.82	98.957	101.22	100.99	98.379	101.28	102.12	101.82	99.894	100.44	101.26	99.607	100.01	101.66	99.534	98.483	101.57	100.01	100.41	98.094	100.13	98.721	99.583	98.658	99.787	98.27	101.19	101.85	100.57	101.22	99.342	99.764	100.83	98.296	99.869	99.906	100.77	99.485
103.22	105.83	104.1	103.85	102.51	104.42	105.29	105.9	103.24	103.56	103.38	103.25	105.26	103.66	103.4	103.02	103.62	104.2	103.07	103.99	103.99	104.71	105.3	103.32	103.62	104.08	103.91	101.59	104.58	102.22	102.61	103.61	104.57	104.09	103.17	102.67	105.47	105.64	102.66	104.63	105.63	105.23	104.48	105.82	106.55	105.7	104.9	106.41	103.18	103.57
105.93	105.14	105.15	104.55	101.81	104.19	101.47	107.19	108.54	106.03	104.77	104.59	104.67	103.06	103.93	105.4	106.09	105.28	105.04	106.46	104.6	107.15	105.59	107.02	107.24	105.99	106.22	106.35	103.17	105.96	104.26	103.33	103.95	103.24	106.37	106.04	104.78	105.66	105.05	104.28	102.56	106.36	109.14	105.61	106.1	108.23	105.23	107.62	105.33	104.86
105.08	103.31	103.51	106.76	104.56	104.76	105.01	104.62	103.47	105.72	103.31	105.33	104.67	103.66	105.1	104.53	103.84	105.34	102.96	103.94	104.07	104.36	104.5	105.01	101.63	105.55	102.33	105.24	103.5	104.11	102.58	103.37	102.68	104.19	104.87	103.2	104.32	106.09	103.06	104.38	103.34	104.53	105.01	104.27	103.95	105.48	106.5	103.96	104.06	104.88
105.83	106.38	106.72	103.83	104.3	104.76	103.42	107.92	104.42	105.59	104.89	104.08	106.28	105.58	103.54	105.67	106.43	105.16	106.85	106.45	107.8	105.53	105.94	107.13	106.57	105.9	106.12	105.66	105.39	107.16	105.32	105.02	106.05	107.01	107.94	105.15	104.97	103.53	104.96	105.66	106.23	108.46	105.86	105.38	105.84	104.41	105.63	105.17	106.14	105.51
112.08	112.97	112.02	111.96	109.93	111.5	111.11	110.69	112.14	110.98	110.57	110.38	111.23	113.08	113.55	111.2	112.33	110.69	110.42	111.44	112.07	110.31	111.3	111.45	112.4	113.58	110.58	110.79	110.04	113.75	110.73	111.62	109.21	112.49	112.6	110.45	113.53	109.67	110.22	110.52	111.74	111.42	112.04	108.92	111.16	111.23	111.66	110.19	110.4	111.51
110.28	109.11	110.7	110.84	110.9	108.1	109.74	109.64	110.14	110.51	111.38	110.28	108.89	110.26	109.5	108.77	109.65	111.9	110.72	108.99	109.76	113.07	109.18	110.28	110.04	109.15	110.13	109.93	108.93	108.03	110.83	110.04	109.93	110.45	107.51	108.02	106.73	112.15	108.43	109.09	110.33	110.04	109.25	111.32	108.5	110.57	110.75	109.87	107.52	110.57
106.95	104.06	106.55	105.12	106.57	105.86	106.94	106.19	105.17	108.03	105.98	104.45	105.87	106.12	107.4	105.54	106.87	106.78	106.43	107.57	106.07	106.13	104.64	108.29	108.23	105.07	109.12	107.4	107.88	105.19	107.28	106.15	108.18	105.42	103.57	106.2	107.51	104.52	106.63	108.9	106.88	107.63	106.73	107.82	104.09	106.78	103.9	105.4	105.78	105.32
108.96	109.72	111.1	110.42	111.46	109.3	110.99	110.66	109.85	108.78	108.82	110.27	110.2	109.31	107.43	109.05	109.83	110.22	108.89	109.77	110.75	110.61	110.82	110.54	109.83	110.47	106.34	109.36	111.21	109.1	107.57	109.67	110.66	110.16	109.08	110.32	109.11	110.8	109.29	110.6	110.21	110.86	110.48	109.4	112.21	108.73	110.05	110.86	111.73	112.26
110.51	113.23	112.53	113.72	110.05	110.63	110.74	113.68	111.25	111.25	109.18	114.76	112.14	111.89	111.79	110.65	110.12	109.25	111.33	111.44	111.83	110.24	113.35	110.38	113.46	113.98	110.5	113.02	112	111.69	111.47	112.8	110.21	112.22	112.29	110.93	111.92	109.75	109.88	109.33	109.97	112.15	109.92	113.46	113.65	112.81	112.81	110.3	110.61	111.84
103.54	106.13	107.07	106.13	106.03	105.02	106.66	105.08	105.03	102.63	105.71	104.51	106.54	105.31	107.66	105.06	105.17	105.59	106.73	105.34	106.81	105.85	105.57	107.65	108.21	104.66	105.32	107.52	106.72	106.21	105.77	105.91	106.49	104.94	107.04	104.39	104.58	104.12	104.16	104.97	104.53	105.25	102.98	107.24	106.76	104.46	104.95	104.84	104.13	103.78
107.85	107.38	106.4	105.98	106.88	105.51	105.28	109.53	106.47	106.47	108.31	103.97	107.62	106.46	106.44	105.55	105.34	106.6	106.88	104.79	106.93	106.49	105.95	106.57	105.96	109.76	108.12	104.94	108.59	105.91	106.3	107.58	105.78	106.66	109.86	106.79	110.09	107.14	106.39	107.83	106.31	107.75	107.47	106.98	103.92	104.73	108.58	107.51	106.87	107.28
105.78	108.32	107.67	107.88	106.39	107.52	103.09	108.77	106.36	107.34	105.96	106.62	105.85	105.94	104.61	105.09	106.9	106.69	105.65	108.38	107.12	106.19	106.88	106.26	105.86	106.3	106.67	105.91	106.78	106.96	106.13	106.98	107.19	106.03	107.43	107.38	105.18	106.99	105.82	107.15	106.13	105.35	107.07	106.62	103.86	106.39	106.84	105.82	104.64	107.13
106.6	107.24	105.21	105.92	105.98	107.3	106.22	107.9	108.08	107.92	107.04	107.68	107.77	106.83	106.81	105.97	105.02	105.48	106.55	105.36	105.48	105.73	106.25	106.72	105.67	106.85	107.32	105.01	106.63	105.38	106.48	107.57	107.34	107.34	109.67	107.67	107.24	105.81	105.9	105.93	106.6	105.75	106.02	106.4	107.27	105.21	106.27	107.09	107.19	107.87
102.06	104.6	104.02	104.45	102.89	103.06	105.68	103.23	104.56	103.76	104.51	104.44	105.67	104.37	103.85	105.4	102.17	106.12	105.19	105.78	107.54	103.51	103.6	102.81	105.95	106.77	102.65	102.82	104.3	104.98	105.37	104.6	104.67	104.23	104.76	104.41	106.1	105.99	104.62	104.9	105.68	105.04	103.77	105.16	105.44	103.58	103.28	101.87	107.11	103.55
104.98	106.99	104.93	103.84	106.08	105.96	104.76	106.33	105.22	103.41	103.84	104.51	104.84	103.78	104.31	104.22	104.71	100.96	104.26	106.75	103.45	106.91	104.46	103.11	104.58	103.42	102.56	104.53	101.89	104.22	101.95	104.88	103.13	103.91	103.95	103.4	103.88	105.63	104.7	105.61	105.6	105.61	105.37	103.4	103.94	103.92	103.94	102.79	104.91	104.32
111.63	113	112.32	111.26	108.84	111.96	111.22	112.14	109.48	109.61	111.92	111.27	109.34	110.05	114.22	111.25	109.22	110.45	110.7	110.09	112.34	110.52	110.7	111.77	109.91	114.49	109.61	111.62	112.4	110.45	109.03	112.45	109.46	111.9	111.55	112.8	111.4	110.04	110.99	112.1	111.12	110.7	112.38	112.57	106.69	111.23	111.43	110.74	109.28	109.95
105.76	104.8	104.47	104.39	105.39	104.09	104.73	105.46	107.4	102.62	105.87	105.88	105.5	107.83	107.38	106.65	104.64	104.77	105.16	104.36	105.56	102.93	103.64	104.53	101.95	103.73	105.03	104.56	105.37	104.13	103.59	103.77	103.92	105.94	104.81	107.29	105.39	104.37	103.43	106.76	105.35	105.64	105	105.18	106.73	105.45	107.27	105.62	106.9	105.77
112.39	111.42	110.8	109.4	112.68	112.65	113.41	110.09	112.92	111.06	110.64	112.18	112.15	109.98	112.46	113.42	109.79	112.64	113.04	108.41	111.57	110.95	111.81	110.87	110.43	112.27	113.17	111.38	109.07	112.24	111.86	114.35	112.28	113.06	111.72	115.24	111.68	109.24	112.87	110.05	110.7	109.57	112.87	113.94	112.26	112.89	111.12	111.43	109.73	111.36
106.73	104.78	105.46	106.37	105.8	106.3	108.74	106.43	105.62	105.03	106.78	107.75	103.34	103.71	105.08	102.33	106.7	106.79	107.93	106.47	104.81	105.7	106.88	105.48	105.89	105.79	104.09	103.22	106.36	107.38	103.66	104.53	106.15	102.99	107.2	106.7	105.61	104.42	105.76	103.34	104.11	107.55	105.69	105.75	105.25	104.58	104.08	106.47	103.09	104.88
104.87	106.03	105.69	105.75	104.34	108.95	105.83	106.37	105.34	105.83	104.19	105.54	107.13	106.79	106.26	104.11	105.78	107.28	105.48	106.35	106.92	103.07	106.14	107.21	106.43	106.12	104.25	104.58	104.81	106.51	105.99	105.73	107.75	107.11	107.22	104.47	106.06	105.93	107.93	104.23	104.51	105.1	105.13	106.54	106.77	105.84	107.05	107.97	104.63	105.28
111.59	110.08	109.39	112.82	112.95	110.46	111.07	113.48	111.46	110.25	109.38	109.35	110.47	112.21	110.36	112.17	111.91	111.09	109.35	112.87	111.6	111.37	110.34	109.62	110.94	112.65	110.96	112.83	112.52	111.29	110.44	110.52	109.51	110.16	113.52	110.39	112.25	110.35	111.03	111.8	110.91	111.54	109.97	111.48	110.61	107.42	110.21	112.68	110.65	110.61
108.95	105.89	106.7	108.09	105.4	105.88	105.6	105.52	103.19	105.6	104.57	103.59	105.78	107.04	102.75	105.13	104.97	105.16	104.64	105.93	106.56	105.45	107.53	105.23	104.86	106.1	106.23	106	104.13	106.63	106.52	107.43	106.61	106.5	107.09	106.35	106.46	107.12	106.01	106.12	104.84	104.86	105.86	105.99	104.58	104.18	103.31	105.08	105.4	106.38
110.93	112.26	109.78	112.77	110.81	110.88	112.3	109.55	111.84	113.38	111.34	112.48	110.4	110.66	109.29	110.68	111.59	108.42	111.11	111.21	110.52	110.75	112.55	112.23	110.22	112.25	112.06	111.43	111.84	108.85	111.15	113.81	111.15	111.19	112.24	112.83	111.81	109.37	111.8	111.92	111.99	110.09	112.21	112.52	112.17	111.02	111.78	112.63	110.47	113.48
110.01	111.9	112.66	110.29	111.78	108.69	110.92	109.55	110.7	111.56	112.42	110	110.1	108.06	111.21	109.11	111.53	110.67	110.67	109.39	112.56	109.81	107.57	108.87	110.77	109.15	110.02	109.05	109.36	110.52	109.7	108.91	110.22	108.76	111.03	110.08	111.28	110.95	109.55	108.99	109.03	107.5	108.94	107.94	110.89	110.07	109.74	109.35	106.49	109.32
105.46	104.06	102.5	104.91	102.81	104.5	105.67	104.99	105.49	103.38	103.52	104.92	104.56	105.87	106.96	107.86	104.55	104.56	104.77	105.04	106.79	103.85	104.73	104.11	103.36	104.68	104.88	105.63	103.68	101.85	102.11	106.18	106.73	104.91	103.4	103.88	103.65	106.38	106.17	104.69	103.34	102.57	105.64	105.54	105.95	102.4	103.56	102.67	104.02	103.17
98.019	99.23	102.03	102.15	99.065	102.3	99.876	98.659	98.232	100.89	98.901	97.474	101.3	99.055	97.887	99.011	98.992	97.483	102.19	98.565	99.799	99.141	100.22	99.235	99.619	100.4	101.35	96.635	102.18	101.12	97.898	98.614	101.74	98.899	100.54	97.633	98.85	99.138	101.04	99.337	99.778	98.646	100.6	99.827	99.448	97.364	100.55	98.915	99.469	100.86
109.79	110.75	112.59	110.05	113.84	110.62	109.37	112.01	112.44	111.64	108.38	109.87	112.33	110.11	114.2	111.34	109.34	110.84	112.14	108.51	112.78	112.86	110.86	112.47	111.17	110.91	110.61	112.09	111.88	111.77	109.3	111	112.33	109.35	112.57	108.67	110.16	109.95	112.5	111.87	109.25	113.87	112.48	108.32	112.3	109.31	110.41	111.62	109.21	110.33
112.31	111.57	113.19	111.37	113.69	112.85	112.99	111.33	111.72	110.62	108.92	111.32	113.4	112.71	112.41	111.55	111.72	110.85	111.02	113.76	113.71	111.96	111.36	111.32	113.45	112.25	111.58	108.73	110.58	111.59	110.94	115.29	111.2	112.04	110.52	112.33	112.99	110.64	112.5	113.32	110.9	112	112.16	113.3	112.11	113.32	110.37	112.2	111.89	112.24
105.88	105.82	105.66	105.98	109.43	104.65	106.77	106.52	107.49	105.57	106.17	105.56	104.26	106.71	105.16	108.26	106.15	107.27	107.31	108.11	106.35	105.5	104.96	105.73	104.59	107.23	106.83	106.85	106.13	106.45	106.69	105.71	108.17	106.06	104.9	104.16	106.86	106.33	106.26	106.92	103.4	104.36	105.58	105.08	106.42	104.47	104.87	107.69	107.28	105.83
113.69	111.38	111	111.72	112.58	111.61	112.07	112.86	115.58	111.62	110.91	114.1	111.69	112.86	111.23	109.97	109.67	111.99	111.3	110.26	110.03	108.56	111.7	112.21	112.55	110.95	112.43	111.86	110.69	110.42	109.71	111.55	113.54	110.43	112.08	111.84	114.56	109.9	111.5	111.33	110.74	111.13	112.29	111.2	111.5	111.41	111.24	110.44	112.88	110.92
118.65	118.16	115.76	120.14	118.43	117.04	117.44	114.61	115.57	116.22	116.87	119.19	117.05	117.34	117.04	115.64	115.98	120.59	119.2	117.99	116.14	118.5	115.13	115.77	117.14	117.55	117.24	116.18	120.13	116.79	119.26	119.79	116.81	117.22	117.7	117.8	116.65	117.83	114.58	116.06	116.03	118.21	117.12	120.61	115.94	114.57	117.75	116.84	116.88	118.68
118.49	114.51	117.51	115.79	117.94	117.46	115.59	115.82	116.13	117.09	119.17	117.15	119.49	116.46	119.13	117	117.83	118.01	116.01	117.74	117.12	115.77	120.84	115.64	118.95	115.87	119.79	116.09	116.66	119.24	117.66	116.14	119.26	118.73	118.19	120.57	118.46	117.32	114.47	119.44	117.55	118.55	117.91	117.01	119.38	120.14	118.66	119.34	118.52	117
112.28	111.51	110.12	113.65	111.4	111.88	111.52	112.24	110.98	112.8	112.54	109.97	110.4	111.19	110.77	112.45	110.2	110.4	110.25	111.37	111.53	109.2	111.56	111.82	110.69	110.62	111.42	110.2	111.2	111.53	110.04	112.09	111.34	113.79	113.84	109.72	113.23	113.27	110.54	112.61	110.27	111.56	110.29	110.77	110.29	111.55	111.37	112.57	110.92	112.23
106.44	107.48	103.37	107.12	104.27	105.41	107.26	105.54	104.7	106.06	104.46	106.55	104.52	104.59	103.68	103.63	105.71	106.32	106.7	104.52	103.26	105.52	105.16	104.89	106.4	105.96	105.06	105.09	106.53	107.32	105.64	104.43	104.92	104.14	105.4	104.02	105.59	105.7	105.89	105.78	106.3	104.96	105.84	103.71	109.58	105.09	105.43	104.59	106.64	104.11
109.33	110.56	111.67	112.84	110.89	113.35	110.82	110.36	111.94	111.27	112.36	111.68	109.78	111.3	112.62	112.69	109.49	111.7	110.51	112.5	112.31	111.79	114.35	111.49	111.82	111.02	108.78	111.51	110.54	112.47	113.83	110.51	111.4	111.45	111.42	111.5	110.89	110.4	111.53	113.7	107.75	110.61	112.58	112.34	110.98	110.53	113.78	111.46	109.85	110.89
104.91	106.92	104.09	105.09	104.22	104.67	104.89	107.11	104.86	107.97	104.3	105.99	105.51	104.48	105.01	105.06	105.38	105.21	105.72	105.8	101.67	107.65	105.47	106.67	104.1	106.51	103.76	106.16	105.75	105.39	104.52	104.17	104.31	104.29	103.71	105.84	106.28	104.36	105.74	104.11	103.9	106.36	105.21	107.31	104.62	105.7	105.36	105.55	106.79	104.72
111.45	111.34	112.41	113.08	112.42	112.18	111.85	113.7	110.58	112.33	114.12	110.53	109.93	111.99	108.58	111.01	110.7	113.68	111.51	111.52	110.2	110.83	111.93	111.83	112.29	112.76	115.2	111.28	111.02	112.84	111.13	110.14	111.72	110.95	109.68	110.89	111.69	114.31	111.14	113.2	111.44	112.33	109.14	111.48	114.01	110.81	113.13	114.48	111.93	112.41
102.89	104.74	105.65	106.65	105.47	105.82	104.38	106.36	105.7	103.17	105.56	106.44	105.32	104.67	105.33	105.42	107.06	103.95	104.88	104.6	105.19	103.54	105.84	107.72	105.66	105.02	107.68	104.01	103.39	104.62	105.57	102.68	106.02	106.37	107.19	106.38	106.38	105.96	106.33	105.92	106.69	106.39	107.28	105.21	105.95	105.18	105.04	106.77	106.25	106.8
101.1	99.111	98.674	97.418	100.03	99.606	101.7	100.87	98.545	99.617	99.571	97.955	98.213	100.9	99.155	98.31	100.02	100.21	99.206	100.89	99.811	100.48	100.05	103.09	98.407	99.32	98.584	99.177	97.781	100.09	97.185	100.69	97.65	101.06	98.455	100.32	100.25	100.83	100	99.868	99.939	98	97.937	98.629	97.317	99.289	100.01	99.797	99.552	99.897
111.99	110.92	112.49	110.5	110.61	111.26	110.65	112.48	111.3	112.49	113.03	112.36	111.77	111.3	111.63	112.2	112.59	110.58	110.98	111.77	111.9	116.66	112.69	111.67	112.24	112.38	112.54	112.4	110.86	109.42	112.84	111.88	113.57	110.85	113.13	112.95	113.75	111.57	113.5	111.33	113.43	111.13	112.74	112.83	112.74	111.89	110.7	111.7	113.62	110.72
99.254	101.8	99.836	100.94	101.9	102.41	101.84	102.17	101.83	101.32	100.07	101.96	100.89	97.689	99.973	100.41	98.479	99.467	98.822	100.9	100.59	102.93	100.12	101.3	102.77	98.255	98.79	101.19	99.161	101.61	100.54	98.428	100.42	101.86	100.63	101.55	99.306	102.6	99.431	102.16	101.08	100.72	101.82	100.63	102.53	101.13	102.8	99.775	102.51	98.084
104.77	106.86	105.02	105.39	105.43	104.42	104.24	103.89	104.84	104.45	105.26	104.35	103.48	105.17	104.96	104.54	105.15	105.94	106.56	106.06	107.1	104.76	105.01	104.83	106.02	104.74	105.34	106.5	104.86	107.29	106.53	106.99	104.81	105.56	104.78	105.02	105.44	106.43	106.38	105.08	105.91	105.76	104.14	104.32	104.57	104.01	105.98	107.6	105.89	104.62
111.72	111.6	110.18	111.08	110.26	108.43	111.11	108.35	112.27	111.35	112.25	110.69	112.56	109.12	111.6	112.08	110.73	110.26	109.56	112.67	112.48	113.76	110.5	113.14	113.06	111.24	113.11	112.37	109.39	111.35	109.8	111.48	112.93	110.13	110.81	112.42	113.75	109.94	110.89	111.85	110.59	109.99	113.28	108.12	112.64	108.49	110.99	109.73	111.78	110.51
111.64	110.27	112.21	110.42	110.82	108.05	112.26	112.39	110.48	111.81	110.64	112.17	111.63	110.76	111.9	111.62	108.01	111.81	110.67	111.32	110.11	109.68	110.49	111.16	111.51	109.35	111.44	111.23	110.25	109.76	110.39	111.4	111.25	109.73	107.75	110.56	112.01	112.29	111.71	109.85	112.54	110.06	111.9	111.56	111.3	111.76	111.28	107.16	110.03	110.55
103.85	103.3	105.41	104.9	103.47	105.01	102.79	105.55	104.81	103.09	105.01	103.99	106.57	103.69	102.92	107.7	105.12	104.23	104.94	103.35	106.53	102.46	104.07	103.19	104.67	104.83	104.07	103.87	105.25	101.91	100.39	105.03	106.03	105.34	106.1	103.41	103.56	105.97	101.89	105.65	101.95	106.93	104.4	104.11	102.26	103.88	107.22	104.01	105.02	103.17
111.79	112.43	112.79	108.02	111.89	111.54	111.62	115.14	111.16	109.19	111.19	112.43	111.5	111.58	111.52	112.9	110.78	109.4	111.94	109.26	112.24	111.44	110.9	111.39	113.64	111.66	112.19	111.31	112.07	114.35	110.27	111.43	111.32	110.66	109.99	112.24	109.89	113.25	111.81	109.78	111.78	111.18	113.98	111.98	111.71	111.55	112.09	110.13	112.42	113.33
106.15	104.82	103.82	106.59	104.61	106.12	103.97	106.6	105.86	104.74	106.51	104.74	106.1	104.81	103.87	106.15	104.97	105.57	106.53	102.84	105.44	106.81	108.83	105.68	104.87	105.9	106.7	106.2	103.29	104.98	104.22	106.35	106.36	103.57	105.81	105.08	106.21	105.67	107.34	106.91	105.67	105.62	106.04	104.9	105.21	105.08	104.33	107.18	105.16	106.3
108.97	112.29	111.84	111.7	111.7	109	110.92	111.08	109.96	111.39	112.91	111.87	111.17	110.48	112.4	111.12	110.9	112.12	111.97	111.52	109.69	112.49	110.31	111.7	109.4	107.6	113.37	112.81	111.48	108.82	111.18	110.09	110.07	110.01	110.27	109.38	112.78	111.14	112.1	112.26	111.3	111.25	114.58	111.9	111.44	110.92	112.47	111.55	110.5	112.74
116.65	118.24	117.22	117.83	117.33	119.02	117.28	118.03	116.55	116.65	117.76	116.11	116.84	117.76	117.87	116.9	118.68	117.77	117.98	115.71	117.15	118.59	117.7	118.67	116.29	115.91	116.37	116.88	117.96	116.92	117.6	117.26	116.97	115.78	118.65	118.05	116.85	119.51	118.26	116.65	114.09	117	117.19	115.09	117.41	118.52	119.09	117.34	117.52	116.44
111.68	109.73	108.66	111.02	112.42	110.84	109.51	110.34	111.44	108.43	109.82	112.04	109.4	110.64	112.2	111.06	111.2	110.21	109.6	111.61	110.7	109.66	110.93	111.03	112.33	109.65	111.7	110.03	109.58	108.48	108.45	110.67	110.37	111.39	108.86	109.86	108.56	110.12	111.04	111.13	111.95	109.72	110.79	109.92	110.08	110.28	111.23	109.82	112.01	110.84
106.09	105.98	106.75	105.55	106.75	102.42	104.17	105.87	105.61	104.73	104.41	106.29	106.31	105.88	105.72	105.63	107.13	104.38	107.41	106.38	106.47	104.91	102.95	105.4	106.22	105.13	105.63	104.29	105.47	107.73	106.54	104.56	107.87	106.61	104.54	106.87	104.06	104.66	106.72	104.11	107.02	104.96	103.82	106.14	106.57	104.05	106.38	103.96	106.58	106.91
105.55	106.38	107.15	105.78	104.38	105.76	106.09	106.58	106.32	106.61	105.43	106.17	108.48	105.48	104.87	107.55	106.16	104.35	105.81	105.86	107.84	103.96	109.57	105.73	105.46	107.65	107.75	105.93	104.86	107.7	106.67	107.13	105.85	105.55	106.33	105.32	104.67	105.57	107.73	106.07	106.16	105.72	106.95	103.93	106.33	107.46	104.91	106.03	104.71	107.8
100.34	99.659	101.44	100.35	99.735	99.323	102.22	98.744	98.952	103.17	98.947	100.01	99.378	98.818	100.94	100.86	96.811	101.73	99.452	99.122	98.693	98.397	98.259	99.526	99.785	100.14	97.267	99.086	98.336	101.27	99.311	100.14	98.888	99.417	99.142	99.713	100.15	99.223	98.889	101.19	100.77	101.7	99.747	101.35	98.576	97.364	100.05	98.695	101.39	97.747
104.35	104.46	103.75	105.88	102.96	103.14	105.32	104.8	104.17	102.31	103.47	105.16	103.52	103.24	105.77	102.98	105.17	101.25	104.16	102.35	106.15	104.89	102.79	104.04	104.98	103.96	102.65	105.64	102.05	103.48	104.81	104.75	102.85	105.17	106.37	103.5	102	106.56	101.33	104.1	103.36	104.16	103.75	102.1	104.69	105.39	104.04	104.68	106.22	103.17
111.7	111.41	111.47	109.97	111.91	112.02	108.69	110.76	111.68	111.66	109.92	111.66	110.02	111.86	113.22	111.27	111.96	110.6	111.11	111.17	111.28	109.53	109.7	113.25	110.02	112.29	112.19	113.34	114.78	113.52	111.76	112.34	112.74	110.6	110.66	111.55	108.72	112.29	111.04	110.2	111.24	113.68	111.56	110.41	111.55	110.59	108.91	109.2	112.46	110.84
107.3	105.31	105.91	104.68	105.7	106.95	105.32	105.25	103.13	106.34	106.79	103.15	105.82	106.88	104.32	107.09	104.1	106.16	105.26	107.52	104.16	104.38	104.35	104.47	109.08	106.26	105.65	106.94	106.1	106.14	108.44	102.67	106.65	106.86	106.09	105.35	105.12	106.31	107.17	107.56	104.7	104.62	105.72	105.35	105.96	105.76	105.25	106.79	106.27	105.78
112.38	108.27	111.08	109.64	109.4	110.51	108.48	111.16	110.04	108.57	111.64	108.33	111.94	109.06	110.04	111.34	108.54	110.84	112.34	110.28	107.92	110.81	109.57	110.37	110.61	110.6	109.61	108.77	110.59	109.46	110.45	110.01	106.78	112.09	110.55	108.96	110.24	109.64	108.41	111.15	110.3	108.08	109.49	110.19	109.4	109.99	110.27	110.19	111.5	107.54
106.88	107.09	104.35	104.7	106.99	106.4	105.69	108.63	105.94	106.53	105.31	107.95	103.61	107.01	104.43	105.25	107.81	107.27	107.02	106.16	106.36	106.79	105.16	106.06	104.09	107.1	106.19	107.29	106.5	107.59	105.73	104.72	106.32	105.17	104.76	107.18	103.17	104.41	104.23	106.3	102.77	105.78	107.03	106.62	107.6	105.9	106.47	105.61	106.36	105.44
106.02	105.52	105.96	106.31	104.03	103.94	106.51	107.32	107.65	103.05	105.64	106.12	106.94	101.45	103.53	106.19	106.12	104.64	105.29	106.97	106.44	104.39	103.77	103.82	103.62	104.36	105.33	106.51	105.06	106.22	105.45	105.45	103.46	106.84	105.04	105.5	107.32	105.61	107.82	102.67	105.99	104.96	105.12	105.31	105.46	105.12	107.46	105.43	105.7	105.49
112.23	112.02	110.97	112.37	111.66	110.43	110.08	113.19	112.17	111.27	111.06	109.71	111.07	107.96	112.48	111.64	111.72	111.99	111.99	110.66	110.99	113.6	110.97	111.74	112.57	112.7	112.13	109.63	112.21	111.32	111.58	110.55	111.12	111.64	109.78	111.55	112.11	112.74	112.08	111.34	113.15	112.1	110.12	109.91	110.68	114.3	112.39	112.68	113.37	111.54
107.26	106.42	107.7	107.37	107.37	105.68	106.64	105.9	106.2	106.15	107.21	104.3	105.85	106.84	104.76	104.6	106.89	107.52	108.06	108.51	105.33	108.06	105.05	107.01	107.23	106.01	106	107.47	106.27	108.43	106.62	105.43	106.43	104.79	105.09	105.72	106.65	106.92	105.38	106.84	106.4	107.43	106.57	108.5	107.45	105.26	108.13	106.72	106.14	107.42
111.96	110.79	112.21	109.68	111.48	111.14	109.37	112.05	112.7	111.11	113.04	110.09	110.51	111	110.27	108.22	110.88	109.11	112.09	109.88	111.77	112.2	112.73	110.57	110.21	112.62	110.41	111.11	111.83	110.4	112.19	111.29	111.09	109.37	108.68	110.37	111.26	111.42	112.14	114.69	112.61	109.82	111.63	112.91	109.37	111.13	108.23	110.89	110.09	111.25
114.04	113.01	111.57	111.88	109.39	112.78	113.29	111.64	112.11	110.67	113.78	112.48	110.8	110.56	110.98	111.89	110.59	111.17	111.16	113.4	111.64	111.34	111.87	114.23	111.06	111.11	111.33	110.78	114.19	110.01	111.03	113.01	110.73	113.16	111.06	113.18	109.6	113.6	111.33	112.83	112.47	112.33	111.55	110.17	111.05	111.76	113.08	110.75	112.01	111.29
112.1	111.74	109.43	109.86	111.23	111.54	111.19	111.18	111.68	111.82	112.28	111.47	114.29	111.25	111.71	110.88	108.46	110.24	111.28	109.4	113.61	111.22	111.4	109.3	114.08	111.43	110.88	109.17	111	109.45	109.57	111.43	110.55	109.56	112.38	113.72	110.32	108.74	110.69	110.77	110.3	112.83	110.35	112.09	111.19	113.02	110.67	110.48	112.26	111.01
115.66	114.32	117.27	118.72	115.93	118.61	117.52	117.35	118.12	119.82	117.53	119.94	117.6	117.4	116.65	117.12	122.02	116.66	119.49	118.09	118.81	117.19	116.22	118.39	117.32	115.96	118.26	117.54	116.68	117.46	118.61	116.21	117.69	118.02	118.07	117.54	116.07	120.08	117.85	117.1	120.7	120.34	118.64	120.01	116.11	117.36	116.06	115.92	117.42	119.01
112.66	111.02	109.16	109.16	110.98	113.2	114	110.39	112.11	111.65	111.73	110.68	109.63	112.12	111.94	111.44	112.22	110.64	111.69	110.78	112.94	111.5	108.63	109.07	111.8	110.91	109.15	110.77	110.5	111.78	110.06	111.38	111.67	110.97	111.89	110.76	112.03	109.27	111.57	111.78	108.75	111.49	112.2	109.76	112.22	112.5	110.23	111	111.35	111.57
107.56	108.47	105.16	107.03	105.86	104.86	106.59	105.22	107.22	106.84	105.43	107.09	104.58	106.21	105.11	105.26	106.86	105.04	107.02	106.22	106.88	103.35	104.75	105.85	104.44	107.35	104.78	107.2	107.68	105.19	107.64	105.78	107.6	108.62	106.05	105.52	106.88	107.94	105.87	106.69	108.01	106.54	107.47	107.05	106.69	107.98	107.99	103.75	105.91	104.5
111.38	113.7	112.56	112.45	113.93	110.81	111.89	110.53	111	110.29	112.97	111.9	109.89	111.32	108.93	113.09	114.48	110.03	111.61	111.8	111.82	114.51	112.24	110.13	111.85	111.52	111.9	111.35	111.79	111.41	111.09	109.5	114.09	112.13	111.53	110.79	112.94	112.63	110.75	111.39	113.5	111.76	110.78	111.76	111.3	112.29	112.61	110.57	111.69	113.43
107.46	105.11	105.1	104.98	105.39	104.42	106.99	107.05	105.47	106.27	106.38	106.08	106.31	105.22	107.63	107.03	105.54	108.13	106.25	104.45	105.01	106.33	105.71	104.16	106.49	103.97	107.3	105.34	106.02	105.56	105.48	106.52	106.66	105.83	103.24	102.81	107.13	105.49	105.35	106.92	105.36	105.66	106.33	107.76	106.26	107.25	106.81	104.4	105.34	104.59
106	109.35	104.24	106.56	105.79	106.28	106.65	105.99	106.48	106.53	105.8	106.18	103.81	107.96	105.38	107.24	104.67	105.97	105.5	104.49	107.74	103.5	105.57	105.66	105.61	104.01	106.09	103.77	105.72	105.21	105.12	105.61	106.45	104.83	106.16	106	104.41	105.71	104.72	103.31	104.89	104.66	104.59	106.91	107.18	102.2	105	105.47	105.16	106.09
99.813	98.526	101.72	96.049	100.74	99.24	101.53	100.05	100.68	99.153	100.35	99.656	100.1	100.16	98.88	100.05	99.498	98.265	99.347	100.24	98.638	99.805	100.01	99.386	98.066	98.663	100.52	100.33	101.9	98.172	99.692	100.19	99.092	101.51	99.274	99.125	98.91	98.961	99.008	97.062	98.892	99.612	98.78	100.83	99.812	99.536	99.095	100.27	100.89	97.194
108.21	108.98	111	107.05	109.03	109.7	110.05	108.45	109.06	109.98	109.24	110.36	109.86	109.87	109.51	111.36	106.73	109.14	110.37	110.48	108.24	109.36	110.67	111.91	108.1	111.67	108.92	109.64	107.92	107.58	108.3	110.81	110.36	111.24	110.04	110.88	109.33	109.88	110.95	110.04	109.36	109.89	107.68	110.88	109.1	110.83	110.36	109.3	108.39	109.31
100.41	101.34	102.57	101.06	100.56	103.06	100.23	99.724	100.85	100.1	98.918	100.75	102.44	100.76	102.42	101.41	102.31	101.34	101.02	102.36	102.37	100.75	101.29	101.04	99.917	104.49	101.61	100.65	100.05	101.19	98.659	98.439	102.34	102.94	98.65	103.59	101.84	100.1	100.51	101.46	101.29	102.5	102	99.954	101.43	100.21	98.033	100.99	101.37	102.14
110.99	109.38	109.98	109.14	110.94	110.05	108.89	108.94	110.23	112.4	110.11	109.18	109.49	110.3	109.01	110.81	109.98	110.4	110.17	109.47	108.53	107.16	109.05	109.8	109.88	111.19	110.52	110.43	106.72	108.74	107.59	110.61	109.2	111.49	109.72	109.24	109.95	108.68	107.94	110.34	109.91	109.44	109	109.91	108.88	109.34	108.05	111.83	110.67	111.32
102.32	100.46	98.277	101.6	96.776	100.03	100.96	100.85	99.806	100.08	101.4	99.641	100.7	100.19	98.338	100.08	98.9	97.927	99.457	101.59	99.346	100.64	100.35	101.13	98.743	99.977	99.707	100.78	98.861	100.22	98.171	100.22	99.282	97.84	99.901	99.966	100.79	99.925	100.17	99.822	99.964	100.04	101.64	101.49	100.42	100.39	99.59	98.02	99.295	99.402
105.66	104.63	105.79	104.81	107.64	106.33	106.69	106.12	105.55	106.8	105.89	106.39	104.8	105.42	104.84	109.12	107.67	107.03	106.55	106.43	107.31	105.18	106	106.84	104.57	107.9	104.74	105.78	104.14	107.89	105.77	104.33	106.41	105.06	106.54	105.05	105.19	107.18	107.35	105.53	105.05	106.24	106.23	105.58	106.09	107.29	105.25	106.78	106.47	104.08
109.04	107.93	105.8	107.58	106.86	107.43	106.07	105.17	106.09	106.9	109.04	106.02	108.09	105.85	106.98	106.57	107.08	104.43	104.05	105.75	108.51	108.68	106.6	106.7	104.5	105.46	107.25	105.37	107.57	104.75	108.01	105.01	106.29	105.75	106.95	107.2	106.06	107.53	107.63	107.1	107.32	106.47	109.28	106.01	107.32	105.84	105.66	107.17	105.95	109.26
108.33	111.84	111.92	112.76	111.57	112.21	111.09	110.48	111.37	111.79	110.41	110.36	111.76	110.63	110.35	111.42	110.26	111	110.9	110.91	109.79	110.88	111.25	109.39	112.61	112.34	110.59	109.46	112.13	111.89	109.3	111.86	111.31	110.46	109.6	110.59	111.89	110.65	110.12	110.83	114.34	111	110.13	109.83	111.26	112.39	113.69	114.06	109.25	110.58
106.09	105.21	107.45	106.75	106.35	106.19	104.67	104.28	105.2	107.12	106.74	105.58	109.18	107.65	107.37	107.22	105.4	108.19	105.94	106.31	106.64	108.16	106.7	104.75	107.11	105.61	106.59	104.17	107.72	105.83	107.24	107.07	106.87	106.26	106.06	106.5	106.37	108.1	105.31	105.99	108.14	108.01	105.99	107.28	105.72	105.78	105.75	107.04	105.6	105.82
102.04	102.72	100.64	100.95	102.28	101.46	102.2	99.029	100.58	102.45	98.908	101.68	101.21	99.98	100.46	100.27	101.99	100.12	101.11	102.35	99.482	99.141	101.46	100.32	99.9	98.293	100.21	99.049	99.178	101	99.337	101.17	101.06	101.15	102.23	98.392	100.49	100.36	96.588	101.95	100.99	98.135	100	100.62	100.87	100.44	101.69	100.55	99.079	101.34
113.29	112.61	112.8	111.95	113.54	112.11	114.18	112.3	113.46	111.34	111.71	112.88	109.79	115.63	112.97	113.3	111.11	110.76	112.51	111.07	111.88	112.43	112.79	112.99	112.81	114.04	114.36	113.87	112.54	112.88	109.89	113.46	113.93	110.59	112.6	112.17	113.83	115.21	112.46	112.11	111.61	113.03	111.58	112.36	112.05	113.2	112.21	112.87	112.86	115.1
99.83	100.84	99.142	101.21	100.66	101.3	99.148	101.82	98.067	99.807	99.408	98.494	100.66	99.814	99.26	99.947	99.14	100.34	99.532	99.57	101.83	100.12	101.57	100.43	100.73	100.31	100.57	98.142	99.049	100.56	101.03	101.07	100.7	99.018	100.76	100.37	101.09	102.25	101.46	98.915	99.788	100.21	100.04	100.06	103.54	98.249	99.115	99.535	99.345	101.37
99.896	101.56	99.637	100.03	102.22	101.5	100.89	103.42	103.18	101.2	101.19	100.37	103.08	101.59	101.58	102.36	102.01	100.32	101.16	100.16	103.42	100.59	101.83	102.44	102.82	101.01	100.97	99.705	99.799	100.33	100.85	103.33	102.8	103.53	101.13	100.99	101.16	101.24	101.8	98.991	101.41	101.58	99.232	100.77	97.784	102.44	102.11	101.39	101	101.06
108.57	109.04	109.3	110.54	109.44	112.33	109.99	110.12	108.02	110.37	110.02	109.44	109.6	110.3	109.42	111.43	110.14	110.98	108.15	110.02	108.65	109.36	109.46	110.35	111.5	108.11	109.69	110.35	110.17	108.71	108.46	110.78	108.59	109.15	109.55	109.3	109.43	109.98	110.48	108.6	109.56	110.65	109.73	109.89	110.06	107.04	115.04	111.56	111.29	111.33
98.583	102.01	101.52	97.125	98.805	98.04	101	98.896	100.55	99.311	99.268	100.53	100.14	100.87	100.1	99.334	98.615	101.68	101.12	100.24	100.37	99.954	96.804	100.36	100.3	99.281	97.772	100.55	98.787	99.537	100.97	98.271	99.109	96.992	98.485	99.422	100.43	97.701	99.921	97.865	100.83	99.757	98.296	99.808	101.16	100.72	99.94	100.32	99.4	100.27
115	118.48	115.87	116.52	116.2	116.32	115.72	116.59	116.28	115.57	115.06	116.08	112.26	115.23	117.81	117.11	117.55	115.95	115	116.51	117.35	114.29	117.41	114.43	117.13	117.5	117.95	115.87	117.72	116.62	117.63	118.05	116.42	116.87	117.26	115.58	116.88	116.27	115.75	116.12	116.05	117.78	114.9	116.44	116.66	113.36	115.94	114.14	116.91	117.75
107.8	106.95	104.68	104.44	105.81	105.38	106.44	106.73	106.37	104.83	104.25	106.67	106.23	106.19	106.98	107.32	105.8	107.7	106.47	107.18	108.78	105.6	105.24	105.68	107.64	104.83	106.88	107.81	106.56	105.7	105.48	106.77	106.74	105.15	105.67	104.69	106.22	107.18	105.5	106.32	104.55	107.19	108.54	107.48	107.56	106.26	106.66	106.77	108.15	106.27
107.11	103.2	104.92	105.34	102.35	104.71	104.2	105.29	104.02	105.3	102.12	102.96	103.12	105.36	104.84	104.1	103.23	105.33	106.08	105.16	104.22	103.52	105.53	104.81	104.54	105.26	101.99	103.41	104.86	107.75	104.86	105.6	104.82	104.34	104.86	104.44	104.84	105.84	103.86	105.91	104.92	104.67	105.44	104.14	102.73	104.74	104.68	106.81	104.63	103.91
110.18	110.29	110.53	112.76	111.44	112.6	109.83	109.65	111.64	113.76	112.54	110.61	112.28	111.96	110.5	110.34	112.25	110.67	112.68	109.73	111.23	112.14	111.42	113.01	112.41	111.49	112.78	110.09	109.81	111.13	112.29	109.96	111.98	110.48	115	111.33	110.03	111.26	111.27	110.84	110.75	111.17	109.39	112.83	110.69	112.25	110.91	110.8	110.61	110.65
96.992	99.361	99.119	99.159	100.98	100.15	99.954	98.532	97.823	98.315	100.96	102.26	99.436	100.54	101.71	100.67	98.965	102.15	101.57	102.27	99.821	100.53	98.693	99.433	100.69	101.97	100.72	99.788	101.18	100.57	99.87	101.67	97.146	99.33	98.927	101.84	98.806	99.027	100.74	100.78	99.23	101.28	99.344	97.626	99.683	100.76	100.38	98.97	97.443	97.831
107.42	105.72	106.57	106.67	105.8	104.23	106.64	105.87	106.57	106.18	106.01	104.94	105.62	105.96	105.9	104.87	105.63	105.94	104	108.23	107.21	107.19	106.64	104.53	105.64	105.13	107.36	106.2	106.03	107.83	104.35	108.2	106.45	105.77	105.03	106.59	106.57	105.7	104.81	107.95	107.21	105.77	105.66	107.51	106.2	106.19	106.36	107.33	107.98	106.64
102.8	107.01	107.51	105.97	106.39	104.68	103.86	103.7	104.2	105.49	105.04	106.7	107.21	104.87	105.28	107.27	102.94	105.22	107.51	108	105.49	105.33	106.55	105.07	104.93	104.06	106.4	105.16	105.69	104.79	103.4	106.06	104.6	106.8	104.03	107.55	107.15	106.65	105.96	106.21	106.51	106.06	105.71	106.49	107.63	106.9	106.45	105.15	103.95	104.29
105.74	103.23	106.42	105.73	105.1	104.66	106.25	105.41	105.79	103.5	105.2	105.07	106.96	106.49	105.44	104.5	104.59	105.03	104.4	105.93	105.51	103.68	104.57	104.43	104.02	104.28	106.2	104.52	107.15	105.88	103.11	102.99	103.74	105.76	106.03	108.44	103.92	105.21	106.77	106.42	107.27	104.77	106.02	103.41	107.79	105.64	106.25	107.66	105.37	106.31
107.64	106.43	105.92	105.01	107.86	107.08	106.54	106.63	109.13	107.32	109.12	108.46	106.54	106.61	105.41	105.92	107.12	107.59	106.23	108.76	107.86	105.54	107.38	106.8	108.45	108.33	107.02	106.82	108.04	103.23	106.14	107.15	108.46	107.27	107.31	105.57	107.88	106.18	106.96	106.88	105.78	105.8	106.46	108.04	108.08	106.36	107.48	108.09	104.82	105.42
105.25	106.52	105.55	104.86	103.43	107.24	104.78	106.81	106.2	106.09	107.39	105.69	107.68	106.22	105.82	106.55	105.85	107.23	104.9	103.96	108.31	106.73	106.41	105.51	106.78	106.13	106.69	105.98	106.27	108.66	105.7	104.63	106.32	106.11	106.56	106.4	106.11	105.7	104.99	107.41	104.76	105.68	107.05	106.09	108.14	106.92	106.84	107.64	106.47	108.44
105.83	104.99	104.35	105.78	106.53	105.49	105.82	103.94	105.67	106.28	106.85	105.7	107.35	105.55	104.64	104.91	105.47	104.37	105.47	105.08	104.51	102.07	105.6	104.06	105.07	105.73	104.85	106.38	104.73	104.99	105.56	104.96	104.6	108.2	105.77	103.75	104.98	105.72	105.16	102.79	104.08	107.39	105.32	104.07	105.96	105.5	106.26	104.56	105.95	107.42
117.9	119.15	117.04	118.72	117.05	117.62	115.98	117.53	117.84	117.87	118.12	118.7	118.39	118.27	116.28	118.33	117.84	118.26	119.55	117.87	116.12	119.86	119.47	116.82	115.91	119.91	119.38	117.79	117.14	117.67	116.88	118.25	117.15	117.12	117.04	118.23	119.73	119.26	115.69	116.47	119.32	115.56	117	118.23	115.25	119.44	117.26	115.32	117.69	117.6
113	114.47	112.13	113.36	111.98	111.59	112.52	111.01	113.2	110.99	111.04	113.31	109.07	111.98	111.43	114.07	112	111.15	111.92	112.22	112.43	111.33	111.05	110.83	113.31	110.69	112.65	112.9	109.92	112.45	110.65	112.4	111.43	111.84	112.25	111.71	111.89	109.42	110.12	110.24	112.46	111.84	112.31	112.19	112.86	109.46	110.85	110.12	111.74	111.88
111.2	110.83	111.8	111.84	110.6	112.32	111.66	110.31	109.28	111.42	110.25	110.47	110.68	110.75	111.94	111.68	111.86	109.6	109.43	113.39	110.8	112.5	111.87	113.44	111.69	112.61	111.89	112.65	112.54	112.53	111.07	112.43	110.84	110.44	110.34	111.61	111.14	112.28	112.04	112.69	111.02	113.37	110.74	111.52	112.54	112.63	110.48	111.09	112.47	112.78
104.5	106.53	104.81	105.01	106.66	106.03	106.29	104.93	106.04	106.32	107.06	104.38	106.67	104.39	103.54	105.45	105.93	104.76	103.9	104.94	104.39	105.7	106	106.47	104.31	106.87	105.19	105.03	106.79	106.58	106.54	106.58	105.91	105.61	102.92	106.49	104.35	105.97	104.64	106.2	107.79	106.54	106.49	104.87	106.3	106.24	104.03	107.58	106.74	105.92
99.671	99.866	101.44	98.898	100.37	99.197	98.434	102.18	101.71	102.01	101.16	98.948	99.798	99.381	101.21	101.76	99.989	101.17	99.884	101.33	99.919	100.77	102.25	100.24	99.689	99.525	101.6	100.65	100.21	99.631	101.45	100.51	101.1	99.274	98.46	99.204	100	98.622	101.48	99.968	97.563	99.808	101.6	99.839	100.59	99.919	102.33	101.2	100.31	101.47
112.56	112.08	110.08	112.02	109.84	113.49	113.25	112.65	112.28	111.53	110.88	114.61	112.03	111.87	113.64	110.8	112.9	112.61	114.89	111.75	110.42	113.63	111.58	111.69	110.36	111.44	110.32	112.92	111.19	111	112.15	111.34	111.95	112.69	114.09	111.18	112.82	113.24	112.03	111.58	110.25	112.99	112.38	114.87	110.87	115.12	113.43	114.2	111.17	113.9
106.9	106.83	106.03	106.68	107.88	108.11	106.59	107.12	105.59	105.32	107.23	106.32	105.86	105.14	109.22	105.92	106.92	104.86	106.05	106.83	107.88	106.4	106.88	107.42	105.36	107.53	105.82	106.98	105.78	106.7	105.13	106.2	107.75	105.57	104.6	106.5	106.35	108.8	106.09	106.25	106.54	108.64	103.18	106.46	107.15	106.8	105.47	106.58	108.02	106.24
106.02	106.99	106.94	105.28	108.87	104.11	109.55	107.1	102.12	104.22	104.6	107.29	107.1	104.39	103.72	105.68	103.94	105.12	106.41	106.28	107.03	105.8	106.68	107.85	104.92	104.85	104.84	106.08	105.74	106.14	104.92	105.51	106.76	106.59	103.35	105.9	105.83	107.62	107.97	106.77	107.37	105.73	107.2	103.6	106.06	104.71	105.39	106.48	106.35	106.47
105.55	103.55	104.01	105.62	105.28	104.32	107.31	104.56	103.91	102.68	103.89	104.94	102.36	103.76	104.36	104.42	103.73	105.08	103.97	103.24	103.99	101.82	106.12	102.92	104.61	104.38	106.19	104.22	106.41	106.63	104.32	104.96	105.89	103.17	103.12	105.24	104.91	107.11	103.76	104.21	105.12	105.84	104.76	105.66	104.8	106.75	103.47	104.87	105.7	103.66
112.6	112.1	109.93	112.55	111.38	109.62	112.88	110.79	109.72	109.95	112.8	110.5	110.63	112.24	112.27	110.11	112.2	109.74	111.45	111.38	112.9	112.16	113.3	110.25	109.89	111.63	109.36	111.84	109.82	110.79	113.13	110.15	108.73	110.61	111.08	112.36	111.75	110.55	112.05	110.86	111.65	111.26	111.63	111.11	109.01	110.24	109.94	111.86	111.25	111.33
105.93	108.15	104.27	104.96	105.21	105.17	104.77	106.32	103.56	104.92	105.94	104.26	106.14	104.88	102.49	106.43	106.77	105.9	106.56	105.13	106.17	105.42	104.97	106.2	102.55	104.16	105.26	106.04	103.43	106.77	105.59	105.56	106.28	105.12	104.51	104.81	106.07	103.06	106.82	104.2	107.91	104.61	104.71	105.63	103.56	105.66	104.89	107.1	106.23	106.15
99.849	100.54	99.858	101.66	100.23	96.221	99.473	99.53	101.14	100.09	100.48	99.882	99.858	100.46	98.931	98.002	99.337	100.66	99.814	99.549	97.211	101.53	103.12	99.197	99.702	99.438	100.37	100.95	101	99.939	102.9	99.64	102.31	100.96	100.04	97.561	99.094	98.166	98.792	99.873	100.98	100.24	98.518	99.466	101.54	96.983	101.49	101.39	101.77	99.554
110.24	109.2	110.48	110.42	109.86	108.96	112.27	109.72	109.21	110.27	111.22	110.5	113.09	111.22	107.21	110.29	112.16	111.66	108.6	109.13	113.29	111.06	111.59	112.78	112.98	111.16	112.29	111.53	110.8	110.36	109.74	112.78	111.64	110.33	111.48	110.27	110.61	109.71	113.25	109.88	107.85	111.1	109.7	111.46	110.57	110.4	110.43	110.62	108.7	110.99
104.17	103.4	103.29	105.41	103.66	105.56	102.71	103.92	104.27	103.76	103.52	103.55	104.46	106.18	103.58	103.8	104.63	104.56	102.89	103.9	103.79	103.53	104.51	105.26	105	102.26	102.42	104.11	105.9	104.77	104.22	104.5	104.08	102.58	105	103.84	103.14	105.93	103.22	104.83	103.94	103.5	104.19	105.33	106.1	103.64	102.72	105.02	102.66	103.69
100.17	100.28	102.12	99.667	97.346	101.31	100.12	101.27	100.13	100.6	101.37	97.543	101.46	99.263	100.11	98.261	100.05	97.265	99.434	96.927	98.197	101.02	97.638	97.403	98.659	99.306	100.11	98.208	99.451	99.603	98.845	98.047	100.14	99.547	99.84	98.123	96.256	96.657	101.75	99.057	100.47	101.13	99.677	98.959	100.13	101.41	99.562	101.13	98.202	98.635
107.54	106.38	108.95	107.09	109.28	107.29	105.95	105.66	105.75	106.72	108.82	105.18	108.79	106.09	106.67	104.71	103.8	106.3	106.05	105	105.04	104.45	104.48	106	105.55	108.7	107.64	105.55	105.37	106.74	106.53	107.3	105.8	106.9	105.01	108.34	107.07	107.12	106.61	105.21	107.4	107.6	107.37	107.46	108.18	103.75	106.47	106.13	108.11	105.76
111.28	110.45	111.53	113.59	110.13	112.55	108.19	113.19	112.22	111.78	112.7	109.03	112.36	112.18	111.36	110.08	110.31	109.97	111.71	111.59	111.53	109.67	112.29	109.69	111.89	110.01	108.71	112.17	112	113.19	113.56	113.68	113.44	112.39	112.05	109.95	108.53	112.67	112.39	111.93	111.91	113.02	111.32	111.48	112.89	110.4	108	111.46	111.74	113.51
102.28	101.72	99.266	103.37	102.55	102.04	101.3	99.997	101.09	100.13	101.58	99.651	100.58	102.11	100.52	100.44	100.93	98.732	101.85	102.28	101.2	99.968	98.799	99.775	99.51	102.04	101.57	98.564	100.95	101.07	99.245	103.06	101.24	99.99	100.49	98.071	101.09	100.64	99.025	98.402	100.39	99.967	101.34	100.92	100.45	99.875	99.784	100.82	99.219	98.957
111.98	111.55	111.68	111.71	112.83	111.18	112.87	112.11	111.99	111.09	113.42	112.05	112.11	113.5	113.73	111.07	112.35	112	111.96	112.11	110.96	111.23	111.71	110.92	110.65	109.72	111.32	111.05	112.85	114.24	112.48	112.48	113.04	112.2	112.74	113.78	112.52	111.66	111.13	112.11	113.86	109.81	110.79	111.77	110.97	112.94	112.32	111.93	112.9	112.33
110.57	109.74	112.12	112.31	111.49	112.4	111.5	112.34	108.71	114.24	111.17	108.59	110.97	114.03	114.33	112.59	112.05	113.01	113.25	113.87	112.84	112.09	111.81	111.72	111.38	109.39	111.77	112.36	111.31	110.8	112.37	112.5	110.37	113.19	112.44	110.98	114.4	109.87	111.94	111.56	111.95	111.58	111.8	112.24	110.95	113.23	112.26	110.92	111.44	111.04
112.01	110.18	114.16	110.79	111.82	109.81	110.75	111.92	109.3	109.51	110.8	112.69	110.44	111.56	112.68	110.21	113.68	112.33	109.99	113.17	112.4	111.6	112.66	111.69	112.73	110.81	112.64	113.08	113.09	112.26	111.8	111.1	111.74	112.06	113.31	108.66	110.69	109.76	110.76	112.82	110.02	110.79	114.73	112.11	113.63	108.57	112.83	111.81	109.78	109.4
103.12	103.22	104.06	102.95	105.25	105.15	105.29	104.17	104.43	103.67	103.45	105.47	105.18	105.26	103.69	104.28	104.76	105.23	104.61	103.45	102.53	105.13	104.9	104.68	106.49	101.25	105.36	102.74	105.43	102.88	104.05	103.82	101.27	106.48	104.36	104.1	104.56	103.2	104.43	104.14	104.17	104.09	101.73	102.85	106.13	103.51	104.36	106.23	105.18	105
102.83	106.42	103.82	105.1	105.03	104.29	106.05	106.65	106.44	107.68	104.5	105.46	105.65	104.66	104.84	107.59	104.45	103.98	107.84	106.21	105.74	105.59	106.86	105.23	106.04	103.86	106.23	105.85	104.53	108.38	107.61	105.26	105.36	104.52	105.26	105.19	108.43	106.57	105.97	105.18	103.82	106.21	105.14	106.71	104.91	103.87	107.36	106.17	105.59	106.55
99.791	99.681	99.052	99.37	101.02	101.63	101.35	99.986	99.63	99.644	100.16	99.196	100.64	102.03	97.778	99.332	101.25	99.734	99.764	99.859	99.205	100.29	98.666	100.24	100.64	101.29	99.349	100.46	101.39	98.273	100.92	101.04	103.42	99.461	100.69	100.27	97.967	100.48	99.227	98.418	100.08	100.19	97.845	100.65	99.446	99.319	100.02	102.34	97.817	99.58
104.72	106.67	105.38	107.52	104.1	105.88	106.27	106.65	107.06	106.85	108.1	106.19	106.33	106.12	106.63	106.88	105.81	102.96	105.8	108.21	104.74	104.87	105.88	107.08	106.53	106.57	106.2	108	105.79	105.66	106.63	105.02	105.78	108.48	104.12	106.86	106.54	106.13	104.87	106.92	106.05	104.7	105.24	106.76	105.89	105.01	104.62	103.95	106.15	104.29
108.02	107.53	105.54	107.31	105.87	107.82	107.94	106.26	106.5	108.38	104.04	107.33	106.83	108.25	106.64	108.26	106.61	108.01	106.07	106.19	107.63	105.14	107.53	105.92	105.05	107.77	107.03	106.56	106.75	106.02	104.78	107.93	105.64	105.54	106.81	107.03	107.16	104.13	107.2	104.67	107.1	106.49	105.91	107.97	106.38	106.03	108.38	106.82	107.66	103.46
103.77	103.75	104.93	101.5	102.86	104.25	103.79	104.68	105.09	106.61	104.49	103.54	103.1	103.69	105.17	104.86	104.57	104.01	104.78	106.05	104.88	104.38	100.96	105.23	103.56	104.87	101.62	103.77	105.02	103.44	103.02	105.93	105.13	103.36	103.78	101.62	105.79	104.85	103.68	103.86	104.01	104.26	102.11	103.59	103.5	106.39	104.06	104.77	103.35	107.14
110.4	111.81	110.07	111.09	111.02	112.8	113.22	109.25	111.58	111.07	111.5	112.59	108.59	114.45	111.16	111.05	109.91	111.69	113.27	109.22	108.76	113.14	110.98	109.97	110.86	110.15	109.56	112.49	110.93	111.05	110.44	111.46	113.96	110.26	112.31	111.57	111.59	111.88	109.7	111.94	111.36	114.05	109.65	112.39	112.46	110.55	112.19	112.5	110.38	109.93
104.72	107.06	106.87	104.26	106.28	106.7	106.64	106.9	104.73	105.62	108.33	106.72	105.1	105.94	105.29	106.97	103.11	105.21	106.07	106.08	106.62	106.54	107.74	107.81	104.99	107.14	105.83	105.76	105.29	108.08	104.8	108.31	106.03	106.65	105.13	105.09	105.92	104.89	106.47	105.32	106.08	107.02	106.29	106.99	106.72	105.53	104.64	106.26	106.62	106.77
104.96	108.35	108.45	107.45	106.74	105.78	106.99	103.37	105.58	107.02	105.88	107.42	106.24	107.08	105.35	107.45	107.23	104.39	105.16	104.68	106.34	108.24	105.02	103.56	104.06	104.96	107.87	105.12	105.58	105.23	105.77	106.64	107.74	106.16	106.95	106.56	106.82	106.62	105.45	105.91	105.34	104.34	105.49	105.93	105.15	105.17	106.12	106.85	106.8	104.41
108.69	110.35	109.31	109.44	112.38	111.42	112.34	110.62	111.82	109.38	109.49	111.95	109.69	110.69	107.95	110.22	110.09	109.36	109.99	110.18	112.1	108.05	112.32	109.89	107.84	109.84	107.75	109.64	110.44	109.27	109.81	108.97	110.75	110.53	112.17	110.88	111.26	109.7	110.91	110.55	109.45	111.31	108.81	111.21	110.42	106.75	109.65	108.05	111.33	108.54
104.82	107.05	105.21	104.45	106.88	106.31	106.07	106.57	106.84	107.91	104.49	104.92	106.78	106.12	106.57	107.31	104.27	106.32	105.77	105.68	110.43	105.11	106.65	103.82	106.55	105.03	106.42	105.92	108.26	106.26	103.73	107.19	106.2	109.21	106.83	106.78	108.19	105.05	105.74	107.56	107.54	106.4	107.67	106.87	105.57	107.4	106.67	106.6	107.58	106.33
111.47	113.89	110.98	111.08	109.82	110.72	113.83	113	111.38	111.3	110.22	110.94	110.52	112.53	109.07	110.06	112.27	111.6	110.45	112.34	113.96	109.13	112.12	108.72	109.64	110.99	109.42	111.91	110.51	111.02	113.37	110.76	110.95	112.52	111.17	110.28	110.11	111.58	112.52	113.01	110.37	109.51	111	110.29	107.75	112.11	112.74	110.42	109.47	110.32
106.39	106.97	106.13	107.72	107.84	107.07	105.95	105.67	104.38	105.51	109.07	104.41	106.16	107.68	104.21	105.51	106.49	105.66	106.36	106.94	105.49	107.86	106.96	106.64	107.83	105.6	104.78	106.03	105.6	108.8	108.58	107.4	104.71	106.52	105.22	107.19	105.29	105.73	107.94	103.55	106.58	104.89	106.42	107.3	106.8	107.73	106.33	108.07	105.54	108.86
117.9	116.8	117.68	116.06	118.6	114.67	117.49	117.52	117	117.96	115.96	117.35	115.68	118.87	117.22	117.53	117.48	118.93	118.86	116.62	118.88	114.73	116.44	115.37	120.28	116.86	118.66	114.61	118.92	119.28	117.91	118.12	117.42	116.88	115.8	116.02	116.59	119.54	117.44	116.53	116.95	116.15	114.85	117.83	117.4	115.07	117.71	116.98	116.86	118.46
102.05	100.25	97.681	98.043	102.15	100.87	100.58	99.056	100.37	100.33	100.34	100.27	100.76	99.779	100.18	100.02	98.079	99.713	100.18	99.178	100.34	98.335	98.634	99.559	98.793	100.08	100.71	101.7	99.706	100.99	101.43	99.156	98.284	100.7	101.21	100.89	98.871	97.537	99.64	100.06	98.212	99.217	101.08	101.06	102.72	99.221	98.947	99.441	99.243	100.99
109.47	109.17	109.12	112.29	109.67	110.44	109.79	107.58	110.94	110.03	111.27	107.81	111.67	107.84	108.6	109.24	111.75	110.09	109.44	107.86	108.36	111.24	106.33	109.92	110.29	111.15	110.24	108.89	110.75	110.61	110.56	108.62	109.85	109.58	110.52	112.12	111.18	108.83	108.47	110.64	109.83	111.23	110.07	109.72	107.5	108.69	109.76	110.93	108.56	111.99
110.33	110.74	110.77	109.8	111.41	111.25	110.52	111.12	110.66	109.09	112.36	109.5	112.29	110.82	110.92	114.58	110.82	109.92	110.1	111.88	109.55	108.44	111.08	109.81	110.69	111.59	110.76	110.79	111.52	112.69	110.1	110.28	110.8	110.66	111.25	112.53	112.27	108.06	109.58	112.17	112.9	110.17	111.58	112.39	110.27	111.82	114.45	110.57	113.64	110.89
111.44	108.72	111.22	110.31	109.78	108.39	111.23	109.29	110.82	110.84	108.42	109.21	111.77	108.94	111.56	110.87	110.1	110.19	109.49	109.47	110.91	110.38	108.91	109.11	108.57	108.32	109.35	110.38	112.17	108.96	110.33	109.55	109.63	107.65	108.12	109.56	110.01	109.31	108.31	109.53	112.13	109.59	109.69	111.91	109.8	109.77	110.62	110.85	109.94	109.37
108.76	104.53	108.21	106.11	106.84	105.36	108.93	105.54	106.82	106.63	106.3	106.42	106.03	105.8	105.71	107.55	106.92	108.94	105.45	106.1	106.37	106.09	106.1	105.35	102.57	107.02	107.88	107.25	106.61	105.78	106.89	107.66	106.35	105.9	105.37	105.81	105.75	103.16	105.36	105.48	106.96	107.81	107.79	106.64	107.62	106.99	109.18	107.12	105.69	105.77
103.64	106.06	103.93	104.67	102.8	103.88	105.21	104.91	104.25	106.27	106.9	104.06	105.82	104.26	104.42	103.39	103.34	103.92	106.92	105.1	103.92	102.7	105.49	105.03	102.52	104.66	104.75	104.43	104.31	105.12	106.08	106.91	105.55	103.15	104.8	104.56	102.99	103.92	104.1	100.97	105.74	104.3	103.54	105.94	104.63	105.9	104.17	105.48	106.03	105.42
110.27	110.1	113.32	111.95	112.48	112.54	111.07	110.18	112.38	112.77	114.91	113.25	110.57	110.18	111.39	112.15	109.29	110.53	111.95	112.88	112.21	112.18	111.01	110.32	109.45	111.92	113.61	111.72	111.73	114.94	111.37	112.61	111.57	111.98	112.85	109.71	110.57	110.29	111.63	113.76	112.37	111.03	111.58	111.68	111.1	113.22	111.47	111.92	111.73	111.39
109.07	112.32	109.81	111.25	111.49	110.87	112	111.93	112.44	109.53	113.01	110.74	111.65	111.97	112.34	110.52	112.21	111.14	111.99	112.23	109.36	112.47	110.3	110.25	111.97	112.26	109.75	111.27	112.69	108.76	110.04	111.48	113.17	111.77	111.19	112.76	114.12	109.39	110.13	111.61	111.37	112.38	110.32	112.18	110.99	110.95	110.97	109.07	111.09	112.48
99.414	100.14	97.689	100.53	98.741	98.744	101.06	99.255	98.288	98.819	100.73	99.645	101.96	99.419	100.84	99.902	99.51	102.07	98.818	99.749	98.416	100.21	100.09	99.077	98.705	98.592	100.61	99.713	101.18	98.101	99.643	99.801	98.297	100.38	99.753	98.229	97.846	100.93	100.47	99.928	100.37	100.71	101.59	98.099	101.25	100.09	101.15	100.93	99.317	97.566
106.92	108.17	106.13	106.5	107.79	106.2	108	106.83	106.98	106.03	106.05	106.11	107.54	107.63	105.8	106.44	106.93	109.19	107.11	107.39	105.3	107.66	105.91	106.21	107.55	104.31	108.25	105.19	107.27	107.35	106.11	108.23	105.22	108.36	106.08	105.89	108	108.3	103.95	107.08	107.19	105.38	106.12	108.02	106.5	107.44	105.41	106.76	107.16	107.4
98.579	98.386	99.317	99.794	99.494	98.157	98.707	101.22	101.6	99.272	98.939	100.47	99.503	101.33	99.681	100.01	99.986	99.685	100.7	100.92	102.21	99.36	100.02	100.03	100.61	100.86	100.56	100.1	99.221	100.48	101.62	99.985	102.49	99.781	99.231	99.038	99.493	102.17	98.747	100.25	99.382	99.764	101.43	98.783	100.21	97.173	100.26	100.07	101.92	100.39
105.22	106.58	106.47	106.04	106.37	104.85	106.19	106.76	106.79	108.24	104.15	106.19	104.4	105.09	105.01	107.22	106.47	107.43	106.44	103.83	106.54	105.61	105.66	106.21	104.81	108.69	105.6	105.8	109.22	105.39	106.3	105.93	106.24	103.34	106.48	105.11	106.34	105.42	108.7	104.69	107.35	105.22	101.65	104.24	106.11	106	107.37	107.46	106.3	108.06
113.16	113.81	113.52	111.56	111.9	111.47	110.37	111.88	111.96	110.28	115.56	110.27	109.07	110.88	110.94	112.33	111.82	113.42	111.76	111.53	110.09	113.65	109.65	111.06	112.02	112.82	113.69	113.62	113.3	111.06	113.38	111.59	115.21	111.19	112.76	110.34	115.81	110.47	111.75	112.76	109.39	114.29	112.59	109.95	113.28	111.57	110	111.56	111.59	112.45
98.256	99.247	98.816	98.657	100.25	99.725	100.94	102.17	101.31	100.14	100.17	98.709	103.22	99.126	101.91	101.27	101.57	101.32	98.847	101.07	99.749	99.763	98.822	99.895	101.72	101.07	101.53	98.998	101.27	101.65	101	99.553	101.96	102.27	100.25	102.18	100.87	101.15	99.6	102.9	100.16	101.24	102.27	99.902	100.16	100.01	99.651	99.246	100.39	100.67
97.134	102.34	100.1	98.162	101.5	97.803	98.974	98.541	100.97	99.948	98.782	100.57	100.93	99.935	100.08	103.28	101.07	101.35	99.303	99.636	99.898	98.276	99.107	98.852	100.34	100.01	98.834	99.443	100.04	99.124	98.01	97.44	101.75	99.332	100.13	98.152	99.862	100.29	98.521	99.712	100.85	99.326	100.6	100.8	99.522	99.53	100.53	100.15	100.53	101.21
99.613	97.63	102.85	100.39	98.688	100.1	100.13	99.272	100.03	101.24	101.03	99.025	99.55	100.04	98.033	98.956	100.46	100.52	99.914	100.6	98.305	98.942	99.981	99.008	98.931	100.06	98.334	99.224	97.96	100.15	101	99.187	101.44	99.538	99.749	99.779	99.137	100.51	100.8	99.328	100.17	99.277	99.983	97.606	99.021	100.67	100.76	98.488	101.83	99.744
107.57	105.97	105.92	106.08	105.74	107.73	108.31	106.04	106.05	105.79	104.15	104.98	106.7	107.04	105.04	104.12	108.32	108.75	103.32	106.61	104.95	105.77	106.21	104.73	105.82	105.97	105.98	106.31	105.38	105.57	107.27	108.08	106.89	105.73	107.01	106.9	107.57	106.42	107.75	107.51	105.45	105.41	105.6	106.31	107.16	105.36	106.19	107.16	106.28	106.48
102.44	104.94	102.88	104.49	104.75	103.81	105.29	103.91	105.2	104.36	102.34	105.96	102.06	105.31	105.67	103.39	106.35	106.07	106.45	105.86	104.26	104.8	105.9	103.42	105.02	102.58	105.3	104.33	104.66	102.64	104.82	103.33	104.13	104.36	106.2	102.8	105.45	102.78	105.67	104.24	106.01	105.38	104.71	104.8	103.66	106.68	105.39	105.52	107.31	104.78
111.05	112.72	113.38	114.42	111.6	113.42	111.19	111.87	111.52	114.45	111.28	111.21	112.06	112.3	110.89	115.79	109.78	110.84	110	111.78	112.2	112.2	109.56	113.31	109.73	111.56	112.75	112.87	110.17	113.24	112.03	110.68	111.26	113.19	112.16	109.49	111.62	114.06	112.72	112.86	112.53	112.98	109.97	111.01	111.71	110.73	114.39	112.54	112.36	110.08
107	105.18	105.39	108.86	107.08	105.56	105.86	104.08	105.9	107.73	106.98	105.75	105.44	106.04	104.97	106.22	107.34	107.49	107.17	107.73	104.58	108	108.64	105.81	107.22	105.35	103.75	107.91	107.11	108.5	107.72	106.87	107.64	107.87	106.69	106.79	108.85	107.61	106.84	109.79	107.31	107.21	108.44	105.45	105.53	106.48	105.97	108.23	107.38	106.12
107.88	107.43	104.95	105.92	107.49	107.08	106.81	106.72	107.63	106.88	104.72	105.81	103.97	105.64	105.03	107.05	104.77	105.79	104.57	107.06	105.86	104.79	107.61	104.76	107.21	107.78	108.22	107.59	107.53	105.19	106.39	105.18	105.51	105.07	105.62	107.57	106.51	106.26	106.97	106.87	107.02	106.82	107.65	104.88	107.61	105.51	107.38	105.01	106.05	105.05
105.65	102.69	104.68	106.97	103.09	103.48	104.97	104.74	102.2	102.53	103.86	104.89	104.7	105.56	105.2	105.1	104.55	102.89	104.7	106.19	103.4	104.33	103.92	104.97	106.16	101.55	102.44	103.63	105.62	105.1	103.47	103.15	102.52	103.2	104.13	102.54	103.42	104.32	104.92	102.51	104.5	104.05	106.86	104.4	104.83	104.58	104.97	106.06	104.63	101.35
107.7	106.06	106.03	108.75	106.29	108.32	109.02	106.68	110.16	106.44	108.43	106.96	106.75	105.93	107.89	106.9	106.86	106.85	107.01	109.02	105.91	109.27	108.34	107.61	106.78	104.98	108.04	107.26	106.26	106.81	107.29	106.08	107.26	109.97	106.19	107.36	108.12	108.67	108.11	106.64	105.93	107.02	105.49	106.34	105.04	106.55	106.56	106.87	108.1	105.51
107.76	105.45	104.72	104.1	106.48	106.11	105.49	105.22	107.45	106.26	106.91	106.38	104.76	107.09	106.13	107.17	105.1	105.06	106.23	105.26	107.31	106.93	105.53	106.91	105.95	106.44	105.77	106.66	106.71	106.19	106.2	106.3	104.63	107.49	105.51	107.24	104.09	105.25	105.14	108.64	105.96	105.61	107.67	106.32	106.71	105.71	105.75	105.47	104.88	106.16
113.41	111.47	111.24	111.85	111.8	114.93	112.03	113.39	111.62	113.26	111.92	112.67	111.44	110.04	111.94	110.77	113.14	112.18	113.64	111.75	110.51	110.45	109.79	112.64	111.86	112.42	113.48	112.87	111.67	112.7	112.86	112.85	112.85	112.33	113.13	110.98	115.03	113.29	110.21	112.56	111.96	113.92	111.5	110.62	110.86	112.15	112.37	111.99	109.59	111.04
105.88	107.48	108.79	105.09	107.09	106.33	106.54	105.72	104.94	105.15	104.29	104.09	107.33	105.28	106.59	108.31	103.93	107.24	106.85	106.1	106.33	104.7	106.19	106.27	106.9	106.78	103.34	106.56	103.88	106.77	107.44	106.51	107.55	105.63	106.99	106.63	106.82	107.79	104.43	104.77	106.89	109.03	106.37	108.05	105.85	104.84	106.36	106.86	106.33	106.57
106.31	106.73	106.86	108.61	105.96	105.49	105.08	108.4	105.85	104.04	104.3	104.83	104.91	107.29	104.91	106.03	107.26	105.04	107.7	106.87	107.65	105.9	108.48	107.66	106.08	104.08	105.24	106.21	106.37	104.72	106.44	105.72	104.36	106.12	108.37	106.03	106.79	105.65	108.65	104.88	108.52	106.23	105.08	104.23	106.95	106.33	106.75	106.35	104.27	104.69
111.81	112.04	110.79	111.24	112.51	112.59	112.29	111.5	111.25	109.91	108.65	110.33	111.48	110.49	111.91	111.65	112.14	110.8	112.58	113.43	113.52	111.29	111.54	110.58	112.12	111.1	110.15	111.75	111.8	110.81	112.78	111.85	112.45	114.34	111.17	111.03	109.58	111.43	110.47	113.97	111.79	109.89	112.47	109.34	111.55	110.74	109.53	111.91	111.95	111.36
102.83	103.73	102.9	105.67	103.52	106.77	103.64	102.06	105.81	106.11	106.59	103.64	103.98	106.61	103.97	105.3	105.4	103.63	103.07	103.69	105.36	103.84	106.24	103.65	103.64	105.66	102.87	103.09	105.26	104.67	104.38	105.02	102.95	103.78	103.91	106.54	105.89	104.43	105.3	106.44	104.17	104.53	104.52	104.2	105.43	104.3	104.54	105.09	105.75	103.6
105.88	104.13	106.36	106.14	106.05	106.47	107.91	105.36	105.05	108.21	105.23	106.1	105.93	107.86	105.28	103.94	105.66	107.22	108.35	104.92	107.21	106.47	106.13	104.99	105.38	107.45	105.65	105.4	106.85	104.75	108.1	108.51	108.07	106.07	106.51	105.8	109.03	106.43	105.42	105.85	103.84	106.88	106.95	107.06	105.98	104.19	106.6	107.89	106.24	107.79
112.08	110.85	109.09	109.85	109.23	110.98	111.19	111.43	109.43	110.99	115.17	110.73	109.44	108.96	112.3	110.19	110.48	110.64	108.98	110.07	109.94	109.63	110.87	111.47	109.58	110.72	112.92	111.65	111.71	111.32	111.27	111.35	112.34	110.46	108.79	111.31	110.09	108.1	113.69	111.54	111.39	108.49	112.03	111.34	107.28	109.78	110.92	110.55	109.73	112.39
107.12	107	105.48	108.17	107.7	108.71	107.87	105.24	105.93	108.69	104.6	106.29	103.71	105.85	108.33	106.18	105.77	107.06	106.27	104.03	105.75	107.03	107.88	105.23	105.15	106.43	105.12	107.73	105.49	104.31	105.61	104.18	105.2	106.88	105.58	107.62	106.32	106.22	107.69	106.71	105	105.44	104.62	109.21	106	106.1	104.45	106.72	104.67	107.2
105.94	103.7	105.06	106.99	105.81	106.95	102.96	105.9	105.62	106.36	107.76	106.44	104.45	105.23	106.43	104.44	106.94	104.53	105.73	103.98	106.41	105.79	102	106.16	104.95	106.84	106.79	104.52	104.79	104.47	106.76	105.6	106.18	106.39	104.54	105.12	106.42	105.2	104.96	104.12	104.72	105.46	103.99	104.59	104	107.94	105.29	104.63	105.31	104.28
110.74	111.54	113.23	111.46	110.81	111.2	110.08	111.98	111.86	109.24	111.96	111.37	111.39	113.51	113.33	111.71	112.37	109.24	111.96	112.17	109.34	110.85	113.02	112.02	110.5	109.84	110.02	110.48	110.75	109.71	111.46	112.29	111.45	111.52	111.67	111.2	110.19	111	112.39	110.15	110.72	110.13	113.26	111.11	107.75	110.73	110.05	108.89	112.65	113.66
107.72	107.01	108.8	104.52	106.65	105.47	106.49	107.65	107.76	107.36	107.83	106.38	106.33	105.58	107.02	107.7	105.83	106.71	108.67	106.19	108.27	106.67	106.24	106.35	107.13	107.8	105.5	106.62	107.89	106.1	109.36	105.63	105.32	107.41	106.84	107.07	106.26	106.32	105.74	108.46	107.51	107.4	107.65	108.94	106.77	107.32	106.21	110.31	106.07	108.81
104.23	104.44	105.87	104.91	106.9	104.18	104.28	104.32	104.75	108.29	106.58	106.48	106.13	104.39	106.79	104.62	104.16	105.44	104.64	104.15	106.85	104.83	107.06	105.4	107.16	108.35	104	105.9	105.43	108.15	104.13	105.09	104.53	106.53	105	107.2	104.02	105.17	105.63	104.52	106.5	103.69	105.05	106.25	105.63	104.86	105.45	105.27	108.04	104.87
104.69	105.4	103.86	106.59	105.53	104.32	105.81	104.48	104.49	104.67	107.99	105.23	105.31	104.86	105.55	106.61	105.35	105.33	104.61	104.13	105.63	103.66	103.06	104.58	104.32	105.62	105.37	106.14	103.35	103.6	104.02	105.02	104.36	104.05	104.76	105.15	104.14	102.61	105.12	104.01	104.94	103.55	105.45	104.06	106.47	103.89	105.61	105.73	106.29	106.61
104.78	103.89	102.19	103.99	105.04	104.03	105.05	102.29	105.88	105.22	105.07	104.54	101.84	105.07	105.47	104.3	104.06	104.72	105.78	106.83	103.55	102.73	105.64	102.05	103.59	103.49	105.2	102.09	106.53	106.79	105.67	102.44	104.46	104.62	104.68	103.98	103.74	104.18	103.65	102.75	104.44	104.72	104.47	105.19	105.51	103.83	102.19	104.22	101.66	105.87
97.909	97.326	99.776	102.1	97.845	98.062	98.899	101.02	101.6	100.26	99.996	101.03	100.19	101.4	102	98.864	101.37	95.804	101.19	101.57	100.5	98.088	99.503	99.476	98.874	98.368	100.45	102.09	101.06	101.08	101.65	101.33	99.953	101.17	102.16	100.92	101.2	98.996	99.456	98.204	99.921	98.196	100.87	100	101.14	98.012	98.975	100.51	99.753	100.41
105.61	106.62	105.83	105.77	103.08	105.68	105.72	106.17	103.79	106.39	105.38	107.23	106.62	105.98	106.23	104.59	108.23	103.37	107.12	106.11	105.44	106.88	107.68	105.99	105.53	106.44	104.31	107.25	103.9	105.4	104.26	106.91	104.43	107.69	105.77	105.79	105.02	106.48	105.22	106.23	104.72	105.12	104.6	104.97	106.77	105.43	104.53	104.03	102.74	106.47
105.4	104.44	105.13	107.08	105.1	104.61	105.82	105.35	107.14	108.05	104.91	104.47	107.14	107.49	108.86	106.51	105.38	106.61	106.79	107.67	108.98	104.26	107.17	105.87	103.98	105.7	105.75	107.43	104.42	104.95	108.85	107.27	104.02	106.19	106.71	105.06	104.94	105.98	106.98	105.99	105.24	104.38	106.46	106.81	105.26	105.35	105.52	106.3	105.5	107.77
104.95	105.3	107.43	107	107.06	106.09	106.71	107.12	105.11	108.3	104.94	106.7	106.93	105.42	106.94	106.43	107.34	105.42	103.47	104.26	104.57	105.89	107.99	106.45	105.2	105.95	110.02	105.12	104.76	104.78	104.57	108.53	107.06	106.21	108.31	105.41	108.15	104.99	105.97	105.65	105.32	106.28	105.8	105.79	107.84	106.95	105.61	105.67	107.12	105.97
105.19	106.55	103.82	105.43	107.14	106.72	106.85	104.36	106.03	105.14	103.56	104.85	106.99	107.24	106.43	106.7	104.41	105.26	105.53	106.98	105.83	105.01	106.25	104.61	106.04	106.86	107.09	105.29	107.1	105.23	106.53	105.32	106.62	105.66	107.42	105.31	104.89	105.76	105.4	107.48	107.81	105.84	106.55	105.07	106.92	106.58	104.78	105.16	103.64	107.6
106.07	107.14	105.47	104.13	105.92	106.14	107.88	104.94	106.66	106.3	105.21	105.87	104.7	105.07	105.62	106.14	106.47	105.45	103.89	106.4	106.13	107.21	105.54	107.16	104.47	107.55	106.17	107.61	106.78	107.75	106.14	104.91	105.7	104.38	105.77	104.58	104.64	106.31	106.66	106.27	107.7	106.36	105.57	107.21	106.08	104.25	105.87	107.08	106.53	106.27
111.11	110.71	112.32	112.03	111.03	110.93	110.95	111.47	111.02	111.71	113.1	113.62	111.19	111.78	111.81	111.56	109.77	113.2	114	111.64	109.78	111.45	110.36	111.6	112.27	113.32	109.92	113.43	109.15	110.58	112.26	111.43	113.96	112.68	110.98	113.34	109.97	108.8	111.46	113.76	111.02	108.51	112.96	113.7	110.49	111.37	112.95	112.54	110.34	110.98
111.65	113.18	111.48	110.85	115.41	113.74	111.36	111.67	112.51	112.77	112.23	113.35	110.62	113.56	114.01	112.67	112.99	111.27	112.03	112.97	113.69	111.4	113.76	110.6	110.67	113	111.46	112.72	110.73	111.5	111.96	112.48	111.35	112.49	112.24	113.15	112.41	113.22	112.57	112.29	111.01	110.56	112.96	112.58	112.46	111.12	111.01	111.02	109.66	112.33
106.87	106.8	107.77	103.25	107.15	104.3	107.6	106.34	105.37	106.17	107.36	106.15	105.82	105.78	108.82	107.68	106.18	106.77	105.93	105.7	105.3	108.21	106.49	106.75	105.59	106.47	106.39	106.83	105.99	105.48	107.22	105.78	106.42	106.44	107.11	106.92	107.61	104.97	104.95	105.67	106.37	106.21	106.24	106	106.72	107.23	106.78	108.17	106.97	105.37
106.29	105.33	105.38	105	105.64	106.54	105.75	106.08	106.72	106.87	105.9	106.63	105.74	107.96	105.94	105.93	105.33	106.52	106.58	106.03	105.93	103.93	105.28	105.91	105.27	103.83	104.32	105.33	107.49	107.56	106.15	107.32	106.1	106.11	105.54	105.55	104.94	105.44	105.71	103.65	106.37	106.8	104.41	105.04	105.91	105.52	106.51	106.13	104.87	105.62
106.81	104.04	107.64	106.72	108.13	105.75	105.68	106.89	104.51	105.34	103.33	104.85	106.03	106.43	105.73	106.45	105.59	106.83	105.43	105.21	106.9	104.95	105.87	104.43	105.78	104.24	108.05	104.01	107.93	104.51	106.71	106.2	103.83	103.53	102.7	106.36	105.84	104.74	104.79	104.75	106.08	108.16	104.99	105.34	105.7	104.79	105.81	106.15	108.17	104.08
103.25	103.84	105.63	103.73	103.62	104.22	103.86	104.41	105.06	105.02	104.17	103.41	104.87	103.25	103.79	103.63	104.28	104.62	104.69	102.61	102.7	104.82	104.48	104.26	107.69	103.65	104.5	104.63	104.03	105.1	105.04	106.14	105.21	105.44	106.42	105.11	103.35	104.87	104.71	105.86	102.95	102.97	103.49	102.55	104.84	104.85	104.26	103.99	105.47	105.65
106.48	104.77	105.98	106.86	107.45	106.3	105.09	107.63	104.66	106.03	107.52	106.13	105.02	106.17	107.43	107.92	106.28	107.36	104.46	106.46	105.3	105.99	104.74	106.45	102.8	107.09	106.26	105.36	105.76	106.66	106.04	104.63	106.21	105.72	103.62	104.95	106.43	103.43	106.4	105.56	105.29	106.51	105.31	106.71	105.14	104.29	104.58	104.47	104.97	105.29
104.09	105.97	106.03	104.04	104.27	103.7	105.57	105.12	106.04	106.1	105.67	105.54	106.54	107.19	105.88	106.03	107.4	103.08	105.84	105.05	107.7	106.11	106.14	107.4	103.46	106.82	105.86	106.54	105.9	105.72	106.19	106.31	105.82	105.1	105.57	105.35	107.14	105.97	106.45	106.38	106.02	106.1	102.49	106.53	105.23	106.92	106.14	108	106.55	106.17
106.6	109.27	106.82	106.11	108.42	107.42	107.92	106.47	107.96	105.88	105.31	107.33	107.86	108.01	105.97	106.48	105.47	106.89	107.35	107.46	106.02	105.68	106.72	106.89	107.49	107.98	106.21	106.83	107.18	105.83	106.84	109.63	104.74	103.96	108.93	106.27	108.69	107.03	104.53	107.03	106.77	105.89	106.19	105.7	106.4	105.3	105.04	106.49	106.93	107.47
105.01	105.33	105.65	101.91	104.8	105.51	105	104.12	103.9	106.77	105.78	105.56	105.61	106.23	102.86	103.51	105.14	105.64	103.25	104.6	104.31	103.19	107.34	104.56	104.2	103.23	103.85	104.1	103.9	103.93	104.2	105.11	102.65	105.54	102.38	105.95	104	106.72	104.1	105.47	102.99	106.2	106.59	106.34	102.45	105.08	104.56	104.87	104.53	103.61
108.01	106.5	107.04	109.4	107.43	109.41	104.1	107.29	107.85	107.61	106.87	104.69	104.46	105.97	107.17	105.46	107.11	107.36	106.58	105.03	107.57	105.71	109.22	107.56	106.9	106.81	106.37	106.58	106.64	104.81	108.32	105.19	107.11	106.12	104.58	106.73	106.98	107.07	107.72	105.97	105.9	105.88	106.61	106.58	105.59	106.12	106.69	107.85	106.31	107.18
105.16	106.23	104.99	105.34	105.56	109.11	102.99	104.64	102.84	105.3	105.48	104.27	106.44	105.23	106.34	105.95	104.34	106.64	106.33	106.58	106.5	107.27	106.15	104.43	104.02	104.44	106.01	109.09	104.29	104.94	102.83	103.83	106.19	106.34	105.76	105.32	106.46	105.6	107.64	107.08	105.4	105.68	105.64	105	105.87	104.98	105.9	102.65	104.9	108.52
101.93	101.16	101	100.49	101.85	99.983	99.665	102.58	102.09	102.93	102.72	100.47	100.46	102.51	102.25	100.95	100.21	98.968	100.76	101.6	102.35	100.8	102.81	103.25	100.85	100.59	103.84	100.6	100.08	101.73	99.775	101.51	100.79	100.32	101.82	102.56	101.38	103.12	101.36	100.87	100.76	102.08	102.39	102.67	101.87	101.77	102.47	100.09	102.16	101.53
108.93	110.49	112.33	112.07	111.63	110.67	109.5	110.1	107.22	109.44	113.54	111.1	111.08	111.37	109.9	110.87	111.22	108.82	111.55	107.98	112.04	107.99	110.27	110.59	110	112.56	110.5	110.68	110.36	109.64	110.28	111.46	112.01	110.16	109.88	111.63	110.98	109.27	111.15	110.97	108.78	110.33	112.21	113.28	109.6	110.28	112.15	112.06	111.63	111.06
111.41	110.12	110.51	110.26	112.08	109.32	108.72	108.22	112.38	110.31	108.93	110.27	108.92	111.32	110.42	108.95	108.96	110.34	109.25	108.28	107.62	110.72	112.38	108.97	111.16	110.73	109.07	111.04	108.46	109.71	110.05	109.81	110.61	106.58	110.73	111.66	112.58	109.5	109.67	111.56	110.7	107.93	108.55	109.01	109.31	108.85	110.86	110.41	110.07	106.57
106.88	107.68	105.84	105.36	104.64	106.38	104.77	104.94	105.42	105.96	106.16	105.71	105.45	107.95	105.13	105.3	104.06	105.17	106.49	106.23	105.56	104.35	104.62	105.5	107.38	106.69	104.8	107.65	106.15	106.92	107.5	105.56	104.79	105.07	105.87	104.89	105.56	104.47	104.59	106.2	104.24	104.92	104.33	106.75	106.92	106.87	107.32	108.49	106.14	104.02
103.84	104.18	105.49	104.6	103.76	103.97	103.96	106.41	109.16	104.91	103.57	105.4	106.42	104.77	106.11	105.45	105.18	103.88	105.59	106.06	103.3	106.92	104.1	105.28	104.75	105.49	105.86	105.89	104.89	106.91	102.16	106.83	105.06	103.47	104.82	105.08	104.63	105.07	105.3	103.79	102.04	105.21	107.42	106.23	106.9	105.21	106.09	105.21	104.16	105.75
111.74	111.18	111.68	112.69	113.29	107.59	110.58	111.21	110.38	110.32	112.5	110.35	112.97	111.73	112.32	110.71	108.69	113.08	112.07	110.75	110.84	111.98	109.44	109.66	114.25	112.11	110.21	110.43	112.21	112.52	112.2	112.27	110.24	110.07	111.54	111.4	111.14	111.81	112.34	109.78	111.87	112.44	109.8	109.4	112.37	110	110.93	113.04	110.75	111.33
101.15	101.12	98.861	96.29	99.724	96.841	99.701	100.27	99.892	100.4	100.83	99.946	99.337	101.97	103.22	97.83	99.352	97.685	100.69	99.531	102.65	100.5	98.165	99.981	99.494	100.89	98.544	98.88	99.486	100.16	98.679	100.89	102.17	99.087	99.824	99.185	99.313	99.732	98.51	99.991	101.81	100.33	100.51	101.11	100.92	100.66	102.67	101	98.561	100.01
113.09	113.4	110.97	111.29	112.88	111.2	111.18	110.5	110.7	111.8	110.95	112.79	113.06	110.25	114.64	110.07	110.6	111.71	110.99	112.05	113.93	110.01	113.13	111.75	111.92	112.97	110.82	110.78	109.98	110.57	113.53	113.11	113.48	111.35	110.52	115.09	111.45	112.08	111.14	114.78	112.27	109.99	109.96	111.01	110.53	111.39	112.32	111.68	112.6	114.41
107.19	107.87	105.01	107.15	107.74	104.66	106.7	105.94	107.47	106.51	105.79	105.66	107.17	106.69	106.83	107.42	107.02	107.31	104.53	107.1	105.4	105.77	106.55	106	107.85	106.4	107.15	103.3	105.26	104.03	105.72	105.58	105.82	106.93	106.99	108.17	107.36	107.24	104.1	105.92	106.42	105.2	106.65	104.96	105.77	104.2	107.57	106.51	106.78	105.78
111.02	112.82	110.19	111.39	110.5	113.06	111.69	113.14	110.89	111.93	112.5	111.57	110.84	112.95	112.11	111.97	113.09	113.07	111.54	112.22	112.67	110.97	112.87	111.25	113.59	113.05	112.15	110.87	112.58	111.8	112.71	112.76	111	114.32	112.74	109.89	112.01	113.06	112.83	113.12	113.3	111.23	114.98	110.34	111.04	108.6	112.52	109.96	110.61	113.07
101.1	98.038	100.05	100.9	101.15	101.12	102.04	101.33	99.589	100.31	101.32	100.18	99.062	99.016	102.98	100.3	98.902	101.62	100.96	100.16	102.44	100.86	99.251	100.28	98.21	102.03	100.26	102.84	102.97	100.58	98.204	100.67	103.08	100.2	103.68	99.428	102.2	100.47	100.7	99.959	100.92	104.61	101.44	101.43	102.22	99.782	100.65	101.34	102.95	101.89
105.74	109.01	105.9	105.38	106.43	106.64	105.98	105.52	107.61	105.91	108.09	106.73	106.99	104.86	104.26	107.81	106.39	105.52	104.06	107.36	107.44	108.12	105.73	107.86	106.49	105.49	107.61	108.2	106.85	105.43	107.77	106.59	107.65	103.48	106.74	106.54	104.03	107.99	106.16	104.75	106.73	105.21	105.14	106.98	106.06	105.35	106.79	106.48	108.81	107.23
109.18	111.16	108.69	111.96	110.01	111.5	112.28	109.47	109.14	110.37	110.64	109.82	109.2	110.87	109.65	111.75	111.27	109.68	113.75	110.75	109.69	109.06	111.77	111.33	107.49	107.58	112.66	111.52	110.33	109.42	110.6	110.57	110.26	109.9	110.07	109.37	110.98	108.84	114.12	109.51	111.95	109.91	111.04	109.02	109.44	109.88	110.52	112.23	113.95	114.58
98.972	98.39	96.518	99.983	100.19	100.47	103.85	101.27	100.56	101.17	99.929	100.56	100.29	98.452	102.06	99.412	100.37	100.21	97.809	98.331	98.17	100.76	98.275	99.396	101.96	99.898	98.647	98.366	97.958	98.917	102.31	100.08	100.02	99.038	103.1	103.11	97.495	100.99	99.308	99.162	98.551	101.62	97.525	99.385	99.915	99.227	100.96	101.95	99.331	103.31
104.74	106.11	104.33	105.74	104.14	107.15	104.49	104.75	108.22	107.01	105.7	105.38	105.46	105.02	105.61	104.64	106.33	106.63	105.27	104.99	105.93	106.3	108.93	105.56	106.52	106.38	104.76	104.37	106.58	105.78	106.75	105.95	106.2	103.31	103.67	106.55	102.84	106.78	104.98	106.62	106	106.16	104.99	103.26	106.59	103.68	104.44	103.7	106.34	106.05
108.29	107.43	105.7	107.02	108.27	106.8	106.89	106.31	107.2	107.09	104.58	108.24	107.69	108.36	107.07	104.43	106.58	106.06	103.81	106.75	107.63	106.86	107.65	107.96	105.3	105.84	106.6	106.15	106.63	107.21	106.32	105.49	107.38	105.69	106.9	107.59	107.01	107.39	108.69	107.46	108.88	106.28	107.22	106.04	106.54	106.24	104.16	105.32	107.48	106.81
111.19	108.93	112.86	112.15	110.7	110.77	112.97	110.71	113.06	109.65	111.08	110.95	108.93	110.83	109.59	113.02	110.62	111.56	110.85	109.93	112.27	111.2	111.39	111.46	109.35	111.81	111.55	109.81	112.01	112.01	111.82	110.67	110.53	110.34	111.77	110.78	111.88	111.51	112.87	111.57	111.3	110.67	110.07	112.03	109.72	111.92	112.12	112.61	112.06	111.19
108.15	104.65	107.24	107.29	105.68	107.96	109.1	106.2	108.46	106.02	105.07	108.32	104.07	107.25	107.28	106.1	106.59	108.82	106.41	106.52	107.37	106.37	108.41	108.9	106.16	108.74	107.45	109	105.88	107.87	106.22	106.44	104.61	105.07	105.57	106.06	108.87	108.33	108.42	107.59	109.19	105.86	106.01	104.89	107.69	106.88	106.28	106.4	107.91	107.18
99.086	98.231	99.836	99.408	99.938	100.6	99.311	99.695	99.132	99.767	101.06	98.847	98.254	102.08	97.957	99.632	98.251	99.043	97.822	100.26	100.2	101.03	99.947	99.252	98.598	101.99	99.684	99.84	98.099	100.23	99.192	98.466	101.4	101.79	99.655	100.32	101.37	101.24	98.307	100.31	97.374	99.766	100.69	100.23	101.15	100.02	102.29	99.373	100.6	102.75
106.51	103.81	105.37	107.78	105.12	104.2	105.17	102.34	103.62	105.1	104.64	104.78	105.17	105.52	104.63	104.13	106.74	106.7	105.86	103.75	105.61	105.03	104.5	103.86	106.27	105.17	106.37	105.66	104.85	104.13	106.36	106.03	103.26	105.07	104.44	105.8	103.63	107.42	104.19	106.83	105.77	106.34	105.81	106.48	103.58	103.57	104.89	103.58	105.97	103.32
111.19	110.23	108.99	110.88	111.5	110.48	110.76	110.25	112.8	111.37	113.16	113.83	110.86	109.37	111.58	111.06	109.45	114.22	114.41	110.24	110.97	112.06	111.1	111.22	110.1	111.51	112.26	111.58	110.9	110.86	111.49	111.24	112.22	111.4	108.27	111.64	110.87	111.69	111.69	111.21	110.06	109.94	110.85	112.34	110.02	109.81	112.07	111.89	109.84	110.93
101.49	104.5	102.72	103.6	102.31	104.73	106.07	103.49	102.27	107.33	103.79	103.75	103.05	103.86	104.29	104.89	104.82	105.54	103.38	104.3	105.03	105.56	104.18	104.97	104.88	104.08	101.81	102.91	103.46	104.35	105.31	104.34	103.52	105.45	104.04	102.71	102.63	102.89	103.53	104.99	103.95	104.34	104.48	104.01	103.39	104.19	104.63	102.21	103.74	104.72
116.9	118.1	117.2	115.33	114.47	118.03	114.52	118.69	116.39	115.32	116.93	115.92	119.52	115.44	116.83	115.07	114.63	116.5	116.69	116.6	115.07	117.55	115.29	116.84	116.84	117.47	115.83	116.74	115.8	115.42	115.57	117.97	117.17	114.54	116.41	116.54	116.27	117.45	117.25	115.82	117.26	114.61	115.11	116.98	114.72	116.28	117.26	116.14	115.67	115.24
103.68	107.48	104.91	105.78	104.67	104.18	106.6	106.39	103.52	105.89	108.05	106.81	105.22	104.72	105.47	104.61	104.82	105.65	107.5	106.4	103.26	104.43	105.12	106.23	105.32	104.98	105.36	105.04	106.51	106.87	104.08	106.15	108.03	104.59	102.96	106.64	106.07	103.55	106.46	103.79	103.38	106.06	104.06	106.96	104.27	107.27	105.02	107.29	104.12	106.1
106	106.63	106.78	104.71	104.58	105.23	106.28	105.34	107.8	106.38	107.46	105.54	106.55	104.57	104.73	107.25	105.41	106.45	106.49	105.53	105.81	103.92	103.9	105.89	103.97	104.43	102.45	104.9	106.25	105.79	104.96	106.94	105.47	105.21	105.31	106.93	105.43	104.63	104.44	102.73	104.21	104.69	105.84	106.48	106.67	105.11	105.13	105.09	103.48	104.7
103.38	105.63	105.82	108.06	106.56	105.34	105.93	105.93	106.63	105.83	104.77	105.31	107.08	105.16	106.39	106.67	108.08	105.21	105.92	104.44	104.39	104.99	105.98	105.71	105.87	104.09	103.79	106.53	105.82	105.32	106.52	105.71	105.62	104.45	104.06	104.81	105.8	108.75	106.06	104.58	103.63	104.49	106.33	105.39	104.13	105.13	105.51	103.94	105.07	106.9
104.82	106.11	106.62	106.19	107.25	106.04	106.27	105.47	105.04	105.37	107.73	106.8	103.75	106.8	104.09	104.87	105.82	105.75	106.06	106.36	106.16	106.44	106.99	104.78	104.26	105.07	105.88	104.1	106.15	103.47	104.77	105.77	106.69	103.69	102.52	104.02	104.28	106.12	103.75	104.2	105.78	107.21	107.88	105.29	107.24	104.44	103.71	106.55	106.92	106.79
105.87	106.39	107.46	107.67	105.88	106.16	108.26	105.21	106.72	106.03	104.75	106.65	107.63	105.06	104.1	105.07	102.87	104.69	108.99	105.51	104.42	106.69	107.84	105.78	102.94	107.36	105.78	107.21	107.31	106.22	106.16	106.58	103.81	106.19	105.65	107.58	105.83	106.1	106.25	106.85	104.58	105.76	106.45	105.38	105.55	105.22	106.88	107.7	106.96	105.7
98.489	99.28	98.802	100.33	98.524	98.111	100.63	98.807	98.573	101.01	98.311	99.926	99.211	100.01	98.644	97.921	99.592	99.47	99.902	99.754	100.93	98.331	97.381	99.728	100.01	100.42	101.48	99.644	101.26	99.214	102.32	100.09	98.366	99.065	102.52	102.03	97.286	99.228	97.235	97.546	99.795	99.714	100.53	98.459	99.458	99.37	99.988	100.13	101.01	100.87
114.73	112.34	110.25	111.24	114.02	113.45	110.79	113.59	113.26	110.24	112.49	112.95	110.56	111.06	111.76	112.12	111.09	112.09	113.61	110.67	111.92	112.32	111.77	111.8	111.51	114.41	112.9	111.04	111.55	111.78	111.25	112.99	114.7	113.68	111.23	112.05	111.11	112.27	113.41	111.15	111.82	111.82	113.51	109.78	112.98	112.27	111.9	110.23	113.12	111.03
115.6	118.92	117.63	117.44	117.25	117.72	117.81	116.95	116.71	119.4	118.88	115.55	119.42	119.08	117.36	116.94	118.26	119.15	118.15	118.55	116.43	119.74	118.78	117.2	114.54	116.46	118.97	117.05	119.01	117.76	117.3	115.59	117.04	117.45	114.33	116.54	114.34	115.78	117.52	119.34	118.13	118.1	119.29	119.38	119.52	116.16	117.61	117.72	118.05	117.73
103.49	104.22	104.15	103.67	105.46	106.31	103.4	105.39	102.3	105.24	104.53	102.11	103.7	104.72	103.74	104.29	105.51	103.86	105.45	105.34	102.25	105.18	103.89	103.29	104.17	104.95	104.8	104.5	104.79	104.46	104.86	104.01	102.67	104.57	100.78	105.29	105.56	104.59	104.09	104.79	103.85	104.87	105.04	104.77	105.91	104.51	104.54	103.3	105.44	104.36
104.6	105.52	104.96	106.55	104.93	104.79	105.58	106.19	106.06	103.25	105.13	108.01	102.09	105.03	105.19	104.99	104.09	104.61	106.29	104.71	105.78	106	103.01	102.96	105.8	106.4	103.3	105.13	105.35	104.83	105.75	104.7	105.22	106.05	106.26	106.27	105.36	107.1	104.14	104.83	106.25	106.57	104.81	105.4	105.48	103.94	103.87	106.47	106.21	103.52
106.98	106.16	107.54	107.06	107.42	106.84	102.81	104.14	108.65	104.46	106.84	106.73	106.97	105.43	106.2	104.88	107.4	106.23	107.34	103.66	105.33	104.89	107.26	105.2	109.33	105.37	106.05	104.15	105.62	106.83	106.3	106.86	107.01	107.62	106.25	104.8	104.4	103.91	105.41	104.01	106	105.46	105.25	107.25	105.53	105.62	108.19	108.88	106.18	106.23
105.47	104.46	105.55	105.36	104.75	107.12	103.4	105.68	103.6	105.75	102.59	103.86	103.07	102.61	102.7	102.96	107.01	103.41	104.1	104.67	102.78	105.37	103.12	105.76	103.91	105.59	104.84	105.45	103.43	103.91	105.46	104.4	104.15	103.83	105.17	103.97	104.4	104.04	103.41	104.36	103.77	105.21	103.65	104.56	103.98	105.85	105.38	104.04	106.34	106.43
100.43	104.33	98.783	99.219	99.919	98.941	98.702	97.592	98.566	99.903	100.72	98.723	98.088	100.35	98.378	99.915	100.91	99.75	99.204	101.52	100.2	99.07	98.381	102.22	96.197	101.35	99.99	99.315	99.528	98.78	99.685	98.876	99.762	100.56	100.82	99.224	101.63	100.53	98.677	100.24	100.14	100.69	101.86	100.1	99.176	98.498	101.46	99.876	101.61	97.797
107.45	103.92	106.42	105.01	105.15	104.42	105.27	105.47	107.53	106.01	106.03	105.56	103.96	105.74	104.53	106.19	105.54	105.69	105.82	106.64	105.69	104.78	104.24	105.62	104.36	107.26	105.85	106.12	103.45	104.34	105.94	106.05	108.78	106.56	105.64	106.63	104.79	104.52	104.61	106.14	103.94	107.07	107.72	105.01	108.04	106.59	108.09	103.65	103.98	107.15
110.26	111.12	110.49	110.71	109.57	110.68	109.11	108.26	110.96	110.76	108.32	109.56	110.89	108.38	111.44	108.86	110.72	110.14	110.59	110.14	109.08	109.94	109.19	107.65	109.69	108.35	109.9	111.06	107.54	110.39	109.67	109.57	105.75	112	109.53	109.73	109.07	107.97	111.14	108.38	110.15	109.4	112.36	110.57	109.88	109.78	107.94	107.91	109.49	111.42
103.15	109.56	104.05	105.29	103.84	104.6	103.87	103.74	104.16	103.23	103.72	104.94	101.61	105.34	105.1	104.22	103.95	105.75	104.54	104.87	105.56	102.46	104.8	104.82	103.98	105.71	104.7	103.85	103.78	103.28	103.59	105.89	104.96	103.95	106.47	103.99	107.07	103.6	105.08	105.61	104.45	103.78	103.79	105.39	104.48	104.06	104.69	105.87	106.18	104.02
114.29	109.62	110.88	112.52	111.61	112.57	111.47	109.96	110.6	113.78	113.41	112.22	109.59	112.59	112.63	113.08	110.71	113.17	113.53	110.52	111.38	111.63	112.01	111.91	110.27	113.69	111.68	112.52	110.89	112.15	113.44	113.27	113.28	112.43	109.97	111.32	112.26	111.89	111.71	112.22	111.43	111.44	114.22	110.58	111.83	110.38	111.84	110.93	113.69	111.43
106.92	106.54	108.15	109.05	106.48	105.79	107.07	106.62	103.45	108.77	106.56	106.65	106.33	107.23	105.9	106.49	108.61	105.6	106.34	105.48	106.63	106.79	107.57	107.26	105.77	105.01	107.64	108.26	107.44	105.75	107.98	107.11	107.11	104.13	108.09	106.48	108.49	108.72	107.33	106.63	107.39	107.26	108.57	106.09	108.08	109	106.99	104.57	105.74	105.12
104.76	106.97	105.72	105.09	106.51	105.59	107.42	107.2	104.9	104.1	107.07	104.18	106.43	108.35	104.39	107.18	105.24	107.63	104.96	107.1	103.91	103.37	104.61	105.38	104.95	106.7	105.78	103.77	106.38	106.89	102.43	105.42	102.6	104.74	105.3	106.29	106.23	101.81	105.69	105.25	105.86	106.04	105.6	106.73	104.11	105.49	104.29	103.47	105.11	105.53
115.37	112.57	112.05	112.7	114.64	112.51	111.17	108.95	112.03	113.04	111.29	114	112.58	113.37	111.99	113.04	112.71	113.22	114.35	110.74	113.01	110.29	112.28	111.53	111.74	112.17	112.22	112.31	112.92	113.63	115.3	113.38	110.91	111.34	111.92	112.48	110.26	111.4	115.52	112.43	112.29	113.63	114.03	113.44	112.41	113.84	112.62	111.72	114.18	113.47
104.17	103.09	104.14	104.24	101.86	105.76	105.75	105.01	104.48	103.67	102.66	102.65	106.24	105.78	104.95	102.89	105.21	106.05	103.74	106.18	104.02	103.51	102.04	104.69	105.05	103.31	106.3	103.92	102.79	102.38	106.05	103.91	105.67	105.73	104.21	105.43	105.57	103.88	104.9	103.69	104.3	102.68	101.14	102.31	105.33	105.37	102.85	103.94	103.02	105.11
115.09	115.43	116.14	115.7	116.9	116.23	116.47	117.34	116.53	115.21	117.38	118.17	116.43	114.66	114.18	117.08	115.67	117.05	116.11	116.24	116.19	115.15	115.67	116.87	117.73	118.06	117.48	116.37	115.27	117.42	116.1	115.87	116.47	114.55	115.12	114.03	114.96	114.82	116.75	116.95	117.33	116.48	118.6	117.51	116.68	116.83	115.67	114.88	119.58	117.22
111.38	109.46	113.19	108.96	110.76	110.95	111.95	110.67	111.87	109.95	114.45	110.47	111.29	111.77	112.13	113	108.7	110.49	112.59	112.4	111.09	112.07	111.47	109.75	113.52	111.86	110.91	109.68	113.13	110.6	109.2	110.35	111.49	109.95	112.4	112.76	111.68	113.51	111.12	110.7	112.45	111.25	113.76	109.81	110.43	111.53	109.69	110.8	109.59	110.97
106.77	105.68	103.6	105.04	107.61	102.72	104.97	103.81	104.36	104.13	105.73	106.05	104.6	106.2	107.12	103.61	101.75	101.92	104.61	103.53	105.65	105.08	102.77	104.75	105.32	103.14	103.5	103.86	101.94	103.55	104.35	104.49	106.5	103.73	104.6	106.15	104.76	105.45	103.76	102.99	103.81	103.6	102.7	102.67	105.01	102.45	104.42	103.34	104.98	103.43
111.45	111.98	112.02	111.03	107.7	110.6	111.41	112.7	111.39	110.57	110.61	110.06	110.55	111.64	111.31	109.68	111.03	111.58	108.42	109.1	108.64	114.09	112.73	111.84	110.44	110.16	110.41	109.97	110.3	111.45	112.24	110.22	109.89	112.9	113.32	112.72	110.15	110.26	110.26	112.67	110.08	112.17	109.02	110.23	111.54	112.6	113.93	111.56	111.03	112.01
114.27	113.4	111.22	112.36	110.65	111.71	111.61	112.78	111.08	112.39	112.59	110.37	110.42	112.14	112.62	110.99	110.39	115.17	112.92	111.15	113.21	110.77	112.6	112.84	112.62	110.78	111.43	114.05	111.31	111.09	111.96	112.68	110.11	113.08	113.05	110.66	113.01	110.97	111.35	112.03	112.27	108.99	111.31	112.78	111.03	112.13	110.94	111.67	112.49	112.82
104.11	102.84	102.62	102.87	104.93	102.87	102.96	103.23	104.54	103.33	102.39	106.09	103.77	101.74	102.93	104.06	104.76	104.65	106.27	104.95	103.74	103.29	103.32	102.98	105.65	103.48	104.27	104.62	106.66	105.39	104.85	103.37	104.12	105.28	102.92	106.09	105.18	102.52	102.79	104.31	103.53	103.88	103.19	105.56	106.06	104.25	104.84	105.47	104.87	106.25
105.59	104.96	103.16	103.74	103.85	105.81	104	104.69	105.79	103.38	103.69	102.8	104.28	104.94	101.88	103.4	104.51	105.64	106.17	104.3	103.42	103.14	104.93	104.17	103.5	104.29	102.6	102.17	102.45	102.59	104.43	105.82	105.84	106.06	103.51	105.75	103.71	102.56	103.95	104.54	104.1	103.02	105.68	104.24	105.36	104.89	105.92	105.51	104.97	104.41
110.96	110.55	110.29	111.33	109.04	111.88	112.76	109.46	112.08	112.3	112.86	110.77	111.3	111.91	110.2	111.7	109.8	111.17	110.13	111.54	110.72	111.49	108.71	110.05	114.21	111.5	112.39	109.5	111.97	112.05	110.6	107.74	110.54	111.6	108.13	113.49	113.25	114.31	112.24	112.72	111.52	110.91	112.25	112.25	111.44	110.68	110.98	111.84	111.19	108.12
106.35	105.18	105.62	107.9	107.16	107.77	109.06	106.14	107.7	109.13	106.98	105.92	107.02	106.56	103.38	105.44	106.72	109.09	107.27	108.72	106.68	107.49	104.91	109.59	105.92	107.25	108.15	107.27	107.02	105.9	105.72	108.78	105.26	106.4	107.12	105.91	108.08	107.04	107.43	107.9	107.31	108.82	107.26	106.81	105.2	108.04	105.28	107.33	106.08	106.81
106.2	105.95	104.69	105.94	105.29	105.81	105.91	105.7	105.64	108.14	105.06	105.7	106.35	104.52	104.8	106.12	106.37	108.83	104.94	104.5	107.17	105.51	105.13	104.56	105.44	104.89	106.89	105.24	105.63	106.59	103.65	105	107.3	105.18	106.3	107.91	106.58	107.41	104.62	107	105.56	105.65	105.78	104.98	106.2	107.71	105	105.22	103.88	107.29
98.762	98.547	100.58	98.13	101.94	99.076	100.25	97.025	98.817	101.09	101.84	100.3	100.16	97.774	99.753	98.653	98.777	97.554	100.12	99.67	100.06	99.909	99.847	98.68	101.02	99.346	101.37	99.899	99.177	100.1	99.723	101.03	99.389	98.91	98.955	100.35	97.592	100.44	99.877	100.04	99.099	100.55	100.05	100.1	98.999	100.74	98.527	102.38	100.85	98.626
103.87	104.05	102.83	103.29	105.38	106.78	103.84	106.26	106.46	104.98	104.07	104.67	106.08	103.68	104.18	104.42	105.06	106.11	104.8	106.18	103.76	105.05	104.17	105.17	105.79	106.1	106.95	106.08	106.43	103.59	104.41	104.51	105.07	103.74	105.75	104.09	105.02	106.6	106.19	106.46	107.12	104.98	107	102.51	105.71	103.39	104.89	106.21	105.33	106.98
106.05	103.45	106.03	106.59	107.45	107.58	107.31	107.33	106.75	106.23	107.42	104.62	105.38	105.87	104.78	105.54	106.35	106.5	107.38	106.23	107.06	106.43	105.61	103.83	106.33	106.33	104.95	106.64	104.71	106.02	104.64	104.87	106.15	106.88	105.3	104.82	106.24	106.54	104.37	107.23	104.76	105.84	104.35	104.92	105.06	106.2	105.57	105.37	105.95	106.57
105.13	105.19	107.77	107.38	102.89	108.79	106.01	106.3	106.86	105.51	108.47	105.75	107.62	108.57	106.23	106.16	106.58	107.54	107	105.95	106.04	105.94	106.79	106.65	105.8	107.53	107.05	108.64	104	107.93	106.23	104.16	106.77	107.72	105.85	105.99	106.27	106.71	106.26	106.63	106.13	105.5	108.21	106.94	106.37	104.52	105.62	105.1	105.66	107.65
105.49	106.16	103.89	108.43	105.15	107.72	103.47	104.13	105.99	106.88	106.57	105.11	103.51	104.16	104.87	106.27	103.37	105.47	107.69	105.41	104.02	103.88	104.55	104.34	106.26	105.55	106.68	105.33	107.01	102.98	107.43	106.19	106.08	104.94	106.23	106.68	106.78	107.8	105.23	106.11	104.24	105.56	105.19	105.59	103.83	104.28	104.81	106.01	104.3	106.12
107.29	106.77	106.56	106.7	107.06	107.85	108.83	107.07	107.29	104.52	108.33	108.14	104.87	105.92	105.17	105.98	105.64	104.89	105.03	108.07	104.77	105.44	105.73	106.87	107.5	106.78	105.14	107	107.27	107.1	105.26	108.98	107.91	105.57	104.05	105.56	107.62	105.12	106.56	109.25	106.72	106.1	104.61	105.44	106.8	107.34	105.47	105.33	102.97	108.43
117.32	117.52	116.61	119.4	117.18	117.99	117.96	117.3	116.25	115.48	117.72	118.37	117.68	116.06	116.99	118.11	118.02	118.47	116.04	119.06	118.91	117.43	118.65	116.14	117.94	118.66	118.8	116.67	117.85	116.97	117.55	118.48	118.67	117.86	117.48	118.18	116.55	115.84	117.41	115.6	118.95	117.98	116.04	115.88	117.41	117.34	115.65	118.47	116.83	115.81
116.86	117.04	115.51	115.65	117.16	115.53	115.58	114.77	116.41	117.82	114.89	116.93	115.67	114.53	115.41	116.96	115.06	116.4	114.97	117.61	114.01	115.94	115.39	116.06	116.92	117.42	115.37	112.85	115.76	115.41	116.05	115.18	117.4	118.71	114.62	115.83	116.63	114.2	117.04	116.6	116.35	114.43	116.32	116.36	115.12	116.95	117.63	114.65	118.6	115.9
104.89	106.24	104.64	103.61	106.24	103.73	106.67	108.25	106.43	103.6	106.31	105.32	107.85	106.74	103.51	106.46	105.48	105.34	104.3	104.17	105.44	105.2	105.14	106.06	105	107.41	105.37	106.25	105.29	106.18	105.72	102.98	106.63	105.35	105.81	104.4	105.63	106.37	105.27	105.87	105.61	104.05	107.64	104.45	106.05	102.87	103.47	106.98	104.89	105
105.73	104.67	103.43	103.65	103.47	103.98	104.26	104.58	104.55	104.24	104.66	103.29	107.28	105.41	105.37	103.49	104.63	106.23	105.88	105.26	102.28	99.857	104.33	105.46	104.41	104.92	103.58	104.8	104.67	103.11	106.85	102.18	106.64	103.4	103.62	103.21	103.38	104.3	102.68	105.16	102.94	102.74	102.99	106.04	104.92	103.56	104.34	105.14	104.76	104.57
106.13	105.59	109.24	106.43	105.26	106.51	106.55	106.75	108.26	105.32	108.8	106.18	106.77	106.59	105.64	104.69	105.14	105.33	105.54	105.8	106.09	108.18	105.32	107.51	103.58	106.09	107.56	106.49	105.11	103.37	108.67	106.26	105.29	104.37	106.18	104.58	105.19	107.13	104.64	107.35	106.69	105.63	106.38	105.63	108.15	106.14	107.33	106.26	104.99	108.02
105.73	107.66	105.01	104.54	107.51	105.85	105.76	106.29	106.31	107.15	106.88	105.78	107.36	106.06	105.48	103.52	107.33	104.75	104.66	106.39	106.44	103.17	104.93	105.35	104.61	103.39	104.71	107.97	107.65	105.62	104.79	105.82	104.66	104.87	105.68	106.84	104.7	105.72	106.27	104.15	106.11	104.09	106.08	104.63	103.94	105.55	107.11	105.49	106.21	106.66
118.5	118.13	116.69	114.89	117.66	118.73	116.86	120.11	117.86	116.83	116.79	117.75	116.62	119.05	117.53	116.87	116.57	118.57	117.38	116.54	117.72	116.08	118	116.6	118	117.84	116.88	117.45	117.09	117.64	115.54	116.13	116.79	117.39	116.08	116.39	116.48	116.75	117.05	118.39	117.94	117.89	118.01	115.96	119.05	117.31	119.06	115.54	118.36	117.21
104.47	105.4	102.47	105.68	106.42	105.01	103.49	103.5	102.82	105.52	105.72	107.39	104.46	102.88	102.89	105.74	105.68	106.92	105.33	101.89	105.22	106.77	104.97	105.96	104.39	105.08	106.5	104.24	104.37	104.93	105.49	104.66	104.72	104.1	102.17	105.49	106.6	104.91	104.69	104.49	104.95	105.75	104.16	104.21	106.07	104.4	103.89	104.8	105.46	108.05
111.18	111.62	109.99	112.25	112.23	113.49	111.34	110.43	111.21	112.46	112.35	111.79	111.9	112.49	112.04	112.41	111.43	112.09	113.52	114.01	111.99	113.72	112.35	109.27	110.83	110.47	109.45	112.9	112.13	112.57	113.65	112.01	112.38	112.54	111.72	111.16	113.12	112.34	113.21	111.66	109.65	112.09	112.76	111.79	111.4	112.91	113.39	112.43	110.16	111.5
116.23	118.25	116.47	121	117.84	116.92	118.22	117.39	118.74	117.16	117	117.71	116.17	117.64	118.3	117.33	119.87	116.63	117.5	115.96	120.9	114.3	117.74	118.28	117.71	118.76	117.82	118.74	120.22	116.61	116.8	120.31	118.11	117.1	117.03	118.9	117.93	117.2	115.43	119.11	117.97	117.87	120.2	117.89	116.95	115.25	118.87	118.45	118.54	118.47
115.5	119.22	118.13	116.25	116.92	117.3	118.66	115.63	115.41	116.38	116.8	114.25	116.47	117.57	117.95	117.44	117.35	117.4	118.04	118.92	120.45	116.22	118.71	119.55	117.19	116.28	116.9	116.06	118.05	117.88	117.54	119.03	115.32	116.77	114.47	117.62	118.92	117.71	116.09	114.93	116.74	118.87	118.24	118.99	116.5	117.97	118.83	116.8	119.45	118.19
106.57	104.49	107.14	105.87	104.85	105.13	106.99	106.26	107.01	108.38	103.57	105.61	105.19	106.17	108.37	105.55	106.27	106.71	105.3	103.53	104.35	104.43	106.3	104.9	107.51	105.77	107.05	105.48	106.34	107.23	106.49	104.83	103.74	105.44	107.62	106.2	106.92	104.57	106.11	106.11	104.58	106.18	106.43	105.11	104.97	106.69	106.33	106.39	105.8	104.71
106.28	107.48	105.71	106.44	106.41	106.38	105.75	104.71	107.36	105.5	105.16	107.33	106.34	105.45	103.46	104.96	107.1	105.63	104.73	103.49	106.02	104.02	106.32	104.37	107.29	106.47	104.31	104.17	104	105.66	104.55	106.26	106.1	103.36	107.53	105.12	104.49	105.38	105.69	106.04	106.33	106.7	108.01	106.06	106.42	104.52	106.62	105.58	106.39	108.32
103.46	106.68	106.61	107.58	106.64	104.96	105.51	107.16	108.15	104.33	108.28	105.85	109.07	103.39	108.82	107.76	105.36	105.52	107.97	106.86	107.07	105.65	108.07	106.15	107.02	107.55	107.82	105.06	108.2	103.76	106.53	107.1	105.46	105.14	107.61	107.65	105.92	104.94	107.7	104.77	106.73	104.84	102.73	105.19	106.47	106.57	106.6	104.47	106.73	107.6
99.658	99.506	100.57	96.718	100.21	100.19	100.08	99.149	97.584	99.859	100.82	101.12	100.08	98.381	98.83	98.176	100.1	102.42	100.87	98.59	101.04	98.551	101.78	99.82	99.338	98.358	100.63	99.878	99.737	99.904	100.59	101.61	101.53	101.28	97.694	100.13	100.79	100.97	100.82	99.213	99.463	98.383	100.45	99.783	98.369	100.62	98.844	98.283	101.69	100.11
110.39	110.2	110.21	109.6	112.77	112.55	111.51	111.89	108.47	111.1	112.23	110.58	112.05	112.49	111.79	111.99	108.86	109.58	108.93	109	111.08	108.84	113.62	109.95	109.99	110.6	111.99	111.11	110.04	109.63	111.35	108.78	112.12	110.23	109.63	112.06	110.11	112.46	110.11	112.31	109.18	110.55	110.51	110.12	109.97	107.58	112.48	111.63	111.37	112.06
107.28	109.17	105	106.62	105.48	105.24	106.48	104.8	106.5	106.45	107.68	104.86	105.41	104.7	106.02	105.98	106.9	105.04	106.96	104.69	106.06	107.07	107.51	107.06	106.34	106.04	105.33	106.09	105.93	103.79	106.91	104.78	107.09	107.64	104.52	107.09	107.24	108.65	105.36	106.65	106.18	105.98	104.4	107.13	106.46	105.11	107.47	105.22	106.63	106.59
110.09	109.93	111.05	111.34	109.84	110.09	110.25	108.45	110.43	110.93	111.66	110	111.04	111.72	111.2	112.91	110.1	110.73	109.77	111.67	112.99	112.91	110.19	111.53	108.4	108.72	112.28	109.6	111.4	110.81	109.34	108.76	109.56	109.27	111.94	109.3	108.6	109.88	110.8	109.94	110.89	109.32	109.9	111.15	110.48	111.51	109.32	108.72	111.46	109.01
110.09	112.56	105.11	110.16	109.5	109.74	111.28	111.59	110.5	108.98	110.33	110.68	108.08	113.35	110.65	109.45	108.85	109.36	111.22	109.68	112.05	109.99	109.47	111.81	108.5	109.87	111.49	110.07	110.11	110.69	110.43	109.88	111.05	108.51	109.87	109.1	111.01	109.6	109.87	110.96	109.07	108.38	111.26	108.18	107.83	110.29	109.25	110.54	110.87	110.51
107.55	105.7	106.16	106.96	107.03	109.28	106.29	106.34	107.35	106.96	105.64	108.79	105.72	105.53	106.04	105.47	107.72	105.47	107.18	108.28	108.16	106.61	105.28	107.51	108.6	107.09	103.97	107.66	106.66	106.27	106	106.71	105.17	105.38	106.63	106.91	106.53	107.28	109.05	105.93	107.75	106.56	107.26	106.71	107.54	107.89	106.67	105.92	105.13	107.74
105.17	105.17	104.32	106.58	106.63	103.3	103.63	104.86	106.96	103.29	104.37	106.06	105.73	104.68	106.48	106.73	104.4	106.89	102.06	104.47	105.6	105.57	105.87	103.92	102.93	104.95	103.71	104.5	105.47	104.59	106.88	103.9	104.05	106.85	106.51	105.07	106.11	107.05	104.26	103.56	106.49	105.13	104.33	104.83	103.96	105.23	103.67	104.33	104.19	105.59
104.97	104.68	104.21	104.59	105.46	106.42	105.93	105.69	107.15	107.99	107.07	104.95	104.44	104.81	107.12	104.64	106.01	104.05	107.46	105.78	104.73	105.24	105.97	105.92	104.46	105.73	105.87	104.82	106.16	105.34	103.37	106.43	105.31	105.72	107.64	106.39	106.5	105.47	105.06	105.19	106.65	104.7	105.94	105.4	105.41	104.68	105.94	105.53	105.9	104.68
109.7	110.18	110.56	109.94	109.54	112.04	111.33	111.27	109.53	109.67	109.38	107.8	109.12	111.08	106.82	110.04	109	110.74	109.46	109.82	110.74	110	112.67	110.54	110.46	111.74	110.34	112.15	109.11	110.29	110.03	111.18	109.95	112.57	108.99	111.3	112.29	109.33	110.69	109.24	108.55	110.83	109.55	109.46	110.13	111.26	109.42	111.54	108.65	108.68
98.852	100.21	101.92	99.086	101.09	99.328	99.892	99.148	100.92	98.789	101.14	98.434	101.15	101.91	100.81	101.25	99.075	99.863	101.41	99.04	101.34	99.837	100.68	97.885	100.1	101.12	98.302	101.35	103.13	100.52	102.5	99.259	97.751	99.291	98.917	97.885	100.37	99.351	97.606	101.13	98.924	100.46	102.07	98.761	103.24	103.93	101.13	102.12	99.999	97.809
103.49	106.86	107.77	105.42	105.36	105.73	106.67	106.85	106.81	106.44	105.45	105.73	105.04	105.87	106.87	105.3	107.13	106	106.11	104.57	107.04	105.43	108.33	107.25	107.67	106.91	104.18	106.72	106.24	107.28	105.44	105.93	108.17	107.8	106.66	106.42	105.81	105.93	108.55	108.3	107.86	104.69	106.69	107.3	107.51	105.12	106.63	106	107.71	108.12
106.98	106.79	106.31	102.88	105.66	105.35	107.58	105.06	104.92	104.23	106.09	105.46	105.78	106.46	105.89	104.1	103.58	104.55	105.69	104.24	104.36	105.18	107.31	107.01	105.04	106.72	105.16	105.66	103.96	106.79	105.55	106.38	103.93	107.38	106.9	104.98	106.1	106.11	105.65	105.03	106.33	107.29	105.55	104.96	106.66	102.96	105.34	106.61	108	104.74
103.54	106.92	103.49	105.59	103.5	103.63	105.52	104.89	107.73	103.56	106.12	105.01	103.81	103.45	103.55	104.31	105.94	104.5	105.25	106.96	104.05	105.07	105.28	103.46	106.06	103.57	105.43	105.58	104.41	105.05	102.86	104.43	103.47	103.86	104.6	103.54	104.72	105.28	105.68	105.35	102.77	104.75	104.53	102.7	105	105.27	105.12	102.72	104.3	105.69
102.03	101.01	99.778	103.65	99.833	99.368	98.434	100.26	100.88	99.107	100.52	103.44	100.54	99.858	101.14	99.948	99.647	100.05	99.324	98.65	99.587	99.998	99.184	101.47	99.92	99.606	101.07	102.21	100.52	102.26	99.517	101.49	101.43	99.341	100.1	101.52	99.623	101.76	99.622	99.783	101.36	99.934	98.164	101.46	98.434	103.31	99.192	99.523	100.54	99.57
106.89	105.6	106.6	107.14	107.82	105.4	106.28	106.06	107.55	106.43	106.47	107.95	107.27	108.67	105.53	106.45	106.39	105.65	107.1	105.97	107.82	104.77	107.38	105.53	105.69	106.77	107.88	105.1	107.08	104.67	104.92	106.42	106.24	106.49	106.07	106.46	105.79	108.58	106.13	107.31	107.15	107.86	108.86	106.22	104.73	108.4	106.28	107.79	105.41	106.02
112.6	112.54	112.66	111.57	112.38	110.48	111.3	111.54	110.35	111.47	113.24	111.89	107.69	111.95	109.88	110.83	113.4	111.81	110.72	110.79	113.4	112.66	111.65	110.56	111.59	113.25	110.04	114.13	111.41	112	110.73	111.59	112.1	110.52	113.51	111.79	110.39	110.34	111.76	111.5	109.69	109.78	110.22	110.05	109.92	106.59	111.99	110.63	110.9	109.34
106.98	107.37	104.57	104.07	105.78	105.63	104.18	103.72	105.25	106.85	103.11	107.91	104.67	106.58	104.61	107.56	106.52	106.78	106.53	105.61	104.9	103.38	105.34	106.77	105.65	105.43	106.25	105.11	106.05	104.28	106.87	104.56	106.83	104.68	107.6	107.2	104.4	104.4	105.1	106.85	103.6	104.98	106.01	104.23	106.56	105.56	107.62	105.6	104.83	106.2
104.16	105.21	104.78	105.85	102.78	104.85	105.15	106.31	106.78	102.67	106.39	106.05	106.67	107.15	109.28	104.6	105.69	104.45	105.09	106.09	106.86	107.13	105.31	105.55	102.91	106.16	105.72	104.47	104.85	104.48	107.1	105.2	104.75	105.08	107	104.15	106.07	107.16	106.57	105.37	105.53	105.06	106.43	105.27	106.9	105.32	105.19	104.21	104.75	106.43
107.82	108.67	107.37	106.28	107.18	107.38	106.13	106.68	105.7	106.76	105.96	107.38	108.42	107.05	108.05	106.62	106.08	103.51	106.5	105.88	105.35	107.35	105.65	106.32	106.97	107.18	105.43	105.55	109.86	107.05	105.33	104.86	105.18	107.43	107.21	105.61	107.28	106.13	106.63	106.6	106.11	108.15	105.18	106	105.91	106.14	105.75	104.52	106.22	106.08
104.34	103.4	107.82	104.39	105.87	105.83	105.11	106.22	105.33	106.62	106.62	106.08	104.67	105.98	106.75	106.35	104.41	108.3	106.42	104.74	105.76	106.48	106.5	105.59	106.46	104.39	106.99	106.43	105.38	108.22	105.91	104.34	106.58	105.79	106.88	107.21	105.39	108.28	106.44	106.52	106.3	104.9	104.9	103.03	107.8	105.01	105.8	106.05	105.39	107.86
105.35	104.05	105.84	105.43	105.07	103.61	105.42	103.23	106	103.73	105.9	104.94	103.65	106.06	103.48	105.69	104.07	102.98	104.89	102.4	105.32	105.78	103.98	104.53	102.94	107.17	105.46	106.32	105.89	106.16	103.81	105.44	106.66	104.98	106.21	103.04	105.06	104.55	104.56	106.96	102.98	104.89	103.89	104.92	104.21	102.56	107.02	106.26	105.17	106.58
111.27	111.22	112.33	113.79	111.98	111.19	113.97	106.96	112.27	110.85	113.85	110.87	111.11	110.83	111.67	109.82	111.52	110.12	108.97	112.9	109.67	110.69	111.69	111.5	111.58	111.49	112.24	112.48	113.04	112.41	111.51	110.7	110.63	109.65	111.65	111.87	109.45	109.69	112.76	111.58	111.55	112.21	111.9	110.65	111.13	113.3	111.39	112.46	111.9	108.68
110.09	111.62	111.41	110.77	110.73	110.93	113.63	112.57	113.13	110.4	113.09	111.15	111.45	113.16	110.94	110.51	112.38	111.73	112.93	111.95	110.57	111.94	110.63	113.27	110.92	111.5	112.03	112.13	112.31	111.22	112.81	110.04	113.31	110.52	108.57	109.73	111.07	111.47	110.21	110.43	110.69	111.39	112.07	111.96	110.06	109.53	112.82	110.72	111.49	109.17
115.48	115.23	116.56	117.92	117.19	118.99	117.13	116.06	115.21	119.12	116.96	119.03	118.39	118.39	117.67	118.46	117.47	117.53	117.95	117.18	117.32	117.2	120.02	117.88	117.01	119.8	114.98	118.46	115.65	116.99	119.29	117.27	116.54	117.57	118.87	117.18	120.1	118.72	117.41	116.13	117.46	117.21	118.43	115.95	119.36	117.07	118.7	117.12	118.38	118.42
115.74	116.79	116.24	116.72	118	115.77	118.05	116.06	118.41	118.56	118.17	117.98	117.3	116.01	119.24	116.13	117.04	119.39	114.76	118.72	118.52	115.75	117.32	119.52	118.06	117.33	117.03	119.42	115.81	120.19	116.62	117.12	116.6	117.38	116.05	116.18	119.17	119.07	117.73	118.68	119.96	116.54	117.72	119.12	117.82	117.97	118.39	117.1	118.07	115.59
106.95	106.46	107.31	107.25	103.87	104.77	102.19	104.33	106.19	106.81	105.4	106	104.59	106.58	105.09	105.1	106.75	105.12	104.57	103.65	104.08	104.18	106.21	104.85	104.8	104.41	106.48	104.2	106.96	104.45	105	104.53	104.06	104.25	103.73	105.29	104.29	103.61	104.8	105.11	106.15	105.59	104.73	103.68	104.19	106.78	104.67	105.07	104.21	106.45
104.86	105.63	106.4	107.95	106.82	103.45	106.79	103.14	106.02	106.31	105.33	105.37	105.45	103.67	105.64	105.55	103.72	105.9	103.8	104.43	106.6	105.02	104.32	105.11	106.08	105.9	104.8	104.81	104.68	105.24	103.39	104.61	104.07	104	105.81	105.76	105.58	107.08	105.38	103.71	106.28	106.89	104.89	106.45	105.4	105.91	103.63	106.68	105.65	105.64
114.54	112.76	110.24	111.89	111.24	113.14	112.97	113.48	113.09	112.16	111.43	112.86	112.48	111.34	113	110.8	111.13	110.5	113.3	112.11	111.18	114.04	111.62	111.49	112.75	111.27	114.91	112.01	113.66	111.67	112.46	110.48	110.93	113.92	111.3	114.27	113.45	111.78	112.62	113.1	113.09	113.2	113.54	112.28	113.85	111.41	113.43	111.63	114.35	110.41
99.814	102.01	100.81	102.03	98.11	100.7	102.68	101.6	100.14	99.106	100.19	101.5	101.88	99.847	101.85	100.13	100.66	101.22	100.32	99.665	101.59	100.48	99.246	101.46	100.6	100.98	101.11	98.62	99.16	101.48	100.1	102.42	100.27	99.989	99.867	99.17	98.575	100.95	100.13	101.34	101.91	99.099	104.33	99.446	101.02	99.617	102.74	98.254	101.48	99.021
106.61	107.69	107.27	107.04	108.01	107.24	105.99	107.35	107.59	104.44	108.34	106.5	107.85	104.93	106.87	106.24	108.25	107.29	105.03	107.46	106.25	105.3	103.19	105.46	105.97	107.42	103.88	106.09	108.56	106.66	104.91	107.52	106.19	107.76	107.17	105.28	105.34	107.77	106.35	106.58	105.88	106.16	107.62	106.26	106.56	106.89	106.01	105.51	106.98	104.87
103.43	104.05	107.26	105.58	104.28	105.33	104.22	105.58	105.18	105.71	105.56	106.92	104.71	105.73	104.35	105.84	106.59	108.56	106.01	104.35	105.9	104.96	105.7	105.58	104.85	106	103.1	104.15	104.89	107.34	105.41	103.72	105.43	105.64	107.56	104.04	105.6	106.75	105.53	107.09	107.49	105.39	106.31	103.3	105.62	106.67	104.66	104.62	105.57	106.4
106.83	105.67	105.88	107.77	105.66	106.73	106.55	108.19	106.75	104.88	104.89	106.98	108.19	105.42	106.31	105.42	105.36	107.49	106.92	107.17	107.61	106.62	107.55	106.75	106.46	107.09	106.15	105.32	107.58	107.69	109.39	107.27	105.74	107.93	106.91	110.99	106.17	108.24	107.07	106.77	106.68	107.5	106.91	108.17	107.86	105.44	107.12	107.62	108.45	105.8
107.76	105.62	105.54	103.38	104.41	106.47	105.31	106.75	106.33	105.18	105.62	102.45	107.61	106.45	106.46	106.01	105.25	107.66	106.6	104.74	104.82	106.68	104.3	106.67	106.04	108.41	105.75	105.58	106.69	104.76	106.94	105.93	103.08	105.77	106.86	106.28	104.78	107.46	104.59	106.26	107.97	103.27	105.62	105.66	103.49	102.52	103.76	104.92	107.75	107.51
106.88	103	106.91	107.71	106.47	107.66	106.32	106.45	105.77	104.54	104.71	105.76	105.57	105.38	103.1	107.64	104.02	105.54	106.32	105.3	105.99	106.08	105.34	106.36	105.43	107.12	104.57	104.43	106.69	106.35	104.6	105.66	103.47	107.22	105.36	105.49	103.68	106.6	108.57	107.46	106.86	106.53	107.61	108.23	106.73	104.11	106.6	105.23	105.63	105.76
104.88	104.19	105.51	106.96	103.53	108.3	107.21	105.92	105.86	105.46	108.18	105.73	105.54	108.01	106.71	105.93	104.33	107.84	105.92	107.14	105.05	106.4	104.98	105.45	106.3	108.68	104.57	107.92	107.84	104.98	104.04	106.39	108.72	104.87	106.75	106.26	107.96	106.4	106.28	105.46	106.73	106.04	105.32	104.25	105.06	107.02	107.49	106.37	106.07	104.84
109.15	112.16	111.5	107.89	109.16	111.91	111.17	111.17	109.51	107.97	110.62	109.61	111.48	110.98	111.01	110.79	108.55	108.31	109.68	112.64	109.47	110.87	110.28	110.27	109.4	110.78	110.13	110.34	110.25	109.27	109.29	111.03	111.83	109.33	110.14	111.77	111.73	108.67	110.24	108.47	110.54	109.44	109.69	110.08	109.39	110.16	109.93	111.48	110.29	108.47
106.09	101.96	103.74	102.48	104.53	105.28	105.37	104.25	105.38	103.58	106.47	102.19	104.97	103.81	104.19	104.71	104.24	104.32	103.05	105.63	102.96	104.79	103.55	104.6	104.47	106.09	103.83	102.88	102.12	104.71	105.24	104.06	104.13	105.19	104.01	105.17	104.94	104.08	102.82	106.22	104.02	105.09	106.63	105.01	107.01	103.8	104.61	103.5	105.54	104.67
111.34	110.5	111.68	110.11	109.81	113.41	110.74	111.29	111.5	109.03	110.31	111.85	110.14	111.02	109.86	111.44	111.23	110.21	109.63	110.82	112.46	110.95	111.14	111.22	111.39	110.1	110.32	111.5	112.89	113.28	110.74	110.69	113.05	108.9	110.44	113.93	110.77	110.43	111.11	110.92	112.52	109.81	111.85	111.69	112.03	112.3	112.57	112.08	110.55	110.22
106.41	105.44	106.65	108.14	105.07	108.99	106.79	108.24	107.33	104.41	105.58	106.36	106.5	107.47	105.52	107.3	106.59	105.8	107.07	106.67	105.78	107.7	105.56	107.66	104.65	105.63	106.25	107.42	106.08	107.59	107.2	108.48	105.5	108.33	103.55	108.24	105.85	107.03	106.85	106.83	105.74	105.63	106.3	106.34	106.15	107.49	106.35	107.7	107.56	106.56
107.31	104.84	106.77	106.02	103.96	105.98	106.73	108.6	106.52	103.65	105.63	105.91	106.01	105.89	105.52	105.73	103.82	103.94	104.94	105.94	107.55	104.6	109.24	106.02	108.14	105.28	105.06	104.88	105.72	107.8	105.19	106.62	107.09	107.12	106.49	106.7	105.22	106.89	107.47	105.68	105.38	104.74	105.35	108.81	105.68	104.95	106.69	104.59	106.5	106.18
118.92	113.89	117.03	117.7	117.75	115.88	114.12	116.17	115.4	116.16	115.4	117.83	115.66	114.45	117.28	117.87	117.74	117.28	117.71	115.72	116.55	116.49	115.32	116.48	116.84	116.42	119.73	116.11	115.73	116.64	115.85	115.94	114.5	118.36	112.08	117.2	115.74	117.43	114.74	115.46	116.42	116.21	116.55	115.67	114.59	114.85	115.54	116.8	116.89	117.1
107.4	105.1	104.81	107.82	106.05	103.13	107.2	107.87	107.34	105.1	106.15	106.9	107.06	106.71	104.01	106.16	106.82	106.07	108.04	105.57	106.8	104.22	107.37	106.25	107.92	105.47	107.05	105.75	106.28	107.15	105.87	107.09	106.28	107.49	104.01	105.05	104.88	106.55	107.49	104.99	104.73	106.63	105.36	108.94	105.88	105.15	107.67	105.65	106.85	105.49
105.31	104.54	105.62	105.06	104.02	104.08	106.3	106.07	104.59	105.82	103	106.25	107.51	105.09	105.16	104.6	107.5	107.5	105.24	106.7	105.39	107.23	106.1	104.79	107.49	107.31	106.42	106.06	105.59	105	105.27	106.73	103.25	105.71	105.67	106.06	105.18	105.96	103.89	106.63	105.67	104.62	104.68	105.76	104.38	104.62	104.42	104.58	105.64	104.68
106.97	104.66	107.57	106.18	104.65	106.09	106.53	105.6	105.29	107.57	104.97	106.51	104.66	107.09	105.92	104.94	106.15	104.75	103.84	105.48	105.25	107.03	105.26	105.76	105.83	105.06	103.33	106.75	105.63	105.7	107.16	104.84	106.65	104.85	105.19	105.52	105.86	105.7	104.88	106.36	105.37	104.93	105.44	104.93	103.51	103.62	104.2	105.73	104.16	104.14
114.11	112.3	111.99	112.54	112.13	112.22	112.34	112.79	112.7	114.74	111.97	111.85	112.68	111.62	112.28	111.52	112.93	111.54	111.86	113.12	114.73	113.18	112.31	112.95	113.86	113.14	112.75	112.36	111.87	114	115.14	110.99	110.37	115.09	110.89	110.37	112.5	112.68	114.66	113.08	112.63	112.34	114.22	112.08	114.13	114.06	112.6	110.66	112.01	113.75
107.44	107.08	107.73	106.32	106.86	106.1	106.48	105.58	106.92	107.86	108.31	105.97	106.46	104.11	105.66	106.57	106.85	107.24	107.13	106.83	105.01	106.19	108.47	105.27	105.87	106.89	107.12	106.93	106.77	106.29	104.85	106.19	105.96	104.32	107.07	105.23	106.45	105.13	104.96	105.85	106.76	107.49	107.2	104.73	107.85	106.7	106.02	106.58	107.11	107
101.9	102.69	106.33	102.19	107.66	105.99	104.62	104.16	104.71	103.71	105.53	102.57	104.34	106.66	103.51	104.43	102.59	104.21	104.04	106.78	105.09	104.22	103.42	104.76	104.65	104.53	104.22	104.33	104.47	105.82	105.38	101.82	105.4	104.8	105.51	102.94	102.8	106.64	104.11	104.58	102.41	105.62	104.88	104.55	104.7	107.94	105.13	106	103.51	104.75
107.66	106.52	106.65	105.58	106.07	104.91	105.77	105.45	106.61	105.16	105.34	106.62	105.71	105.39	104.64	106.18	106.32	106.17	105.7	107.2	105.42	105.41	106.68	104.7	103.15	104.39	107.15	105.44	107.57	105.18	105.82	107.18	105.17	103.98	106.62	105.04	105.02	108.09	107.52	106.13	103.3	107.36	105.26	106.54	106.48	104.13	107.34	105.51	104.32	105.69
99.986	99.504	99.472	99.546	98.201	100.64	99.78	100.89	103.44	97.481	100.32	100.46	99.993	101.23	99.868	101.2	99.396	99.446	98.878	100.2	104.21	99.616	99.151	99.157	100.46	98.56	100.36	99.11	98.206	101.56	101.05	98.468	101.53	101.45	98.533	100.4	101.68	99.347	99.468	98.983	100.23	98.978	98.622	98.851	101.49	100.4	102.21	99.79	98.822	99.558
108.12	104.88	104.87	104.11	104.82	104.88	106.72	105.61	105.52	105.73	106.69	103.49	106.57	104.94	106.98	104.84	106.84	105.65	105.56	105.91	103.8	104.32	107.46	103.64	106.55	106.3	107.59	104.93	105.06	106.17	105	105.12	103.53	107.45	104.5	108.09	106.86	104.76	104.13	105.41	107.44	106.71	105.89	103.18	104.68	106.17	105.55	106.07	105.88	105.51
106.75	105.17	105.24	107.94	105.64	108.28	105.89	105.72	105.7	105.4	104.74	104.38	105.9	104.73	105.27	107.54	106.29	105.12	103.69	104.63	105.08	107.02	107.92	103.8	102.68	105.49	106.52	108.12	107.07	105.51	104.33	105.72	104.87	105.47	106.51	104.44	105.97	105.19	106.48	105.14	105.42	104.14	108.61	105.75	105.41	102.84	107.61	105.12	107.1	105.26
112.81	112.91	109.82	111.27	110.39	111.88	108.48	112.5	112.51	109.7	112.66	111.16	110.92	110.22	111.44	109.32	111.96	110.96	110.26	109.15	110.98	108.6	108.92	111.02	110.69	113.25	108.59	112.22	110.4	111.2	110.83	111.56	111.79	111.23	110.03	112.41	111.02	113.45	109.46	110.18	110.31	110.56	109.5	110.22	112.56	112.63	112.64	113.13	111.02	110.47
111.15	111.79	112.06	112.37	112.1	112.19	110.55	113.64	114.4	113.29	112.51	114.26	112.15	110.65	111.79	109.76	112.84	113.95	113.92	111.14	113.02	111.57	110.07	110.97	114.33	112.56	114.05	113.12	112.29	111.78	112.96	112.48	108.91	111.77	111.22	111.49	111.1	109.69	112.26	110.69	113.91	111.98	110.56	113.09	113.69	111.46	111.93	113.2	114.05	111.08
112.1	111.63	112.54	109.67	112.49	113.94	111.52	110.54	111.17	113.11	112.64	112.41	111.06	112.54	111.85	111.83	112.22	112.65	111.73	114.68	111.29	113.37	110.25	110.75	110.62	112.09	112.08	113.25	110	111.83	111.31	111.51	110.78	111.55	112.69	111.47	110.23	111.51	111.94	110.85	112.51	109.86	112.39	109.91	112.17	114	113.18	112.66	114.63	112.28
106.67	104.43	105.27	105.71	105.92	106.54	106.61	103.83	106.12	105.52	105.68	105.54	103.2	102.54	106.14	105.21	107.29	103.83	107.79	103.11	105.55	102.9	104.55	104.71	103.87	103.56	102.98	104.8	105.27	105.65	104.31	102.62	104.34	106.36	104.37	105.36	104.42	104.26	105.75	104.53	106.83	106.02	105.55	105.66	106.3	105.58	103.61	105.58	108.14	104.74
106.22	105.58	104.27	106.63	106.64	105.66	108.55	105.24	105.02	104.85	106.74	104.72	105.79	107	105.78	106.78	103.31	105.37	104.35	105.49	104.89	106.03	105	107.59	105.9	106.76	105.93	105.25	102.5	106.41	105.39	106.55	107.34	105.33	105.42	106.31	107.63	105.26	105.72	106.57	107.28	105.54	106.3	107.04	104.1	104.69	106.37	105.87	104.35	106.1
103.36	105.05	104.58	104.37	105.24	104.06	106.75	103.65	105.33	102.54	103.89	103.05	106.46	102.52	107.46	104.3	106.07	104.03	105.01	104.91	104.26	105.53	105.62	103	105.6	105.33	103.53	104.31	103.38	104.43	102.85	104.39	105.65	103.7	105.42	103.06	104.71	107.83	104.55	107.23	103.37	105.1	106.15	103.62	104.56	104.64	103.49	105.55	105.4	106.68
110.47	111.19	111.44	112.32	113.3	111.21	112.88	112.53	112.57	110.38	111.64	112.83	111.77	114.22	110.32	109.5	112.23	111.17	112.6	112.31	111.91	109.96	113.66	112.9	111.47	112.69	109.51	112.81	113.65	112.09	110.66	111.03	112.74	110.16	110.33	111.97	111.83	111.71	110.25	109.69	112.52	113.35	111.62	111.17	112.07	112.5	109.72	112.61	111.2	111.15
118.12	117.41	114.42	116.61	118.3	116.95	118.94	119.42	118.14	116.69	119.33	116.86	116.53	116.98	120.15	116.55	117.91	116.67	115.7	116.19	119.76	116.92	117.55	118.57	117.01	115.74	116.22	117.21	120.57	118.51	118.18	117.92	117.34	116.98	115.81	118.36	116.1	118.11	118.09	118.23	117.5	116.7	115.84	118.21	116.7	117.08	116.47	118.43	117.75	117.97
111.36	111.85	108.88	109.94	111.4	109.88	110.02	112.51	110.85	114.44	111.9	112.65	112.18	110.9	111.59	111.47	111.21	112.39	111.5	112.65	110.19	109.9	112.4	111.96	112.15	110.59	109.09	109.36	111.63	111.26	110.37	113.48	111.68	113.03	112.36	111.39	112.88	110.12	109.81	109.88	111.1	110.54	114.33	113.11	111.88	110.96	110.95	110.92	112.41	110.7
100.5	100.75	99.418	100.67	100.45	100.39	100.15	98.409	98.171	98.475	99.092	100.28	100.07	97.237	100.62	100.61	98.472	98.51	98.089	100.98	100.23	101.13	98.356	98.758	100.28	99.106	102.47	99.585	99.644	97.73	99.386	99.129	99.197	100.49	99.73	101.51	99.048	98.052	99.206	100.82	99.357	99.388	101.2	98.011	99.162	99.755	99.943	99.493	101.46	97.115
103.05	105.77	104.41	105.77	105.03	106.8	107.04	103.64	105.5	104	104.5	105.1	106.49	106.45	107.14	105.94	105.63	108.96	106.51	104.84	104.57	103.88	105.28	104.6	105.42	105.87	104.49	105.67	105.99	106.17	105.09	109.12	103.17	104.19	104.92	105.89	105.35	104.74	106.31	104.59	106.62	104.06	106.43	106.44	106.2	106.44	107.68	104.27	104.76	106.87
101.4	101.04	100.82	99.447	100.66	100.93	100.65	99.51	101.31	98.549	103.78	100.05	102.67	100.46	101.86	101.45	100.56	101.42	101.08	101.72	98.984	101.52	103.93	101.16	101.27	102.63	99.195	101.14	102.71	101.88	99.53	101.47	101.98	101	102.53	100.75	100.77	100.84	99.839	100.54	99.87	100.06	99.511	101.45	102.21	101.37	102.82	100.52	102.3	100.04
106.57	108.21	106.63	104.28	104.48	103.33	107.88	104.65	106.04	106.24	105.62	105.2	103.88	105.62	105.98	109.43	106.48	106.02	106.46	107.4	106.33	106.22	106.33	103.1	107.42	104.45	103.11	107.28	106.7	106.8	104.88	104.44	105.62	106.31	103.85	104.11	106.41	106.12	105.56	106.62	107.66	105.41	105.71	103.89	105.49	105.75	104.33	106.79	106.91	103.57
101.26	100.42	99.444	101.22	101.26	101.23	100.47	99.482	98.162	100.05	100.02	99.73	100.63	99.713	101.32	99.631	102.2	99.628	100.65	98.211	100.75	101.03	100.8	99.749	101.93	98.713	99.814	100.13	100.71	99.736	98.883	99.922	99.03	100.56	101.43	98.635	97.298	97.119	99.868	100.48	98.716	99.292	100.68	100.49	99.518	101.73	99.737	99.279	97.45	100.37
101.31	103.5	103.42	106.52	103.91	103.75	105.1	104.73	103.88	101.29	103.57	104.89	103.75	102.81	104.3	103.81	102.23	104.51	105.97	105.25	104.54	103.57	105.53	103.18	103.67	102.44	105.1	106.61	103.19	105.12	104.19	104.46	104.69	102.97	105.27	104.31	102.95	105.01	106.76	102.66	103.28	103.58	106.06	105.67	105.67	102.39	104.45	102.91	101.78	103.79
107.83	110.6	113.06	109.63	111.82	109.82	112.93	112.66	112.11	109.4	110.19	110.82	110.72	111.14	110.76	109.44	110.63	109.07	111.49	112.14	111.76	110.43	111.09	112.03	112.42	110.15	110.7	111	110.14	111.01	111.68	111.44	111.42	111.27	111.7	110.52	109.09	108.8	110.69	111.3	111.88	110.25	110.24	111.17	109.95	108.99	109.26	110.58	111.52	110.58
98.505	99.728	101.46	99.261	102.67	100.78	99.48	100.54	100.38	102.1	99.65	102.21	99.418	100.97	97.712	99.96	101.03	100.7	98.767	100.96	100.13	100.61	98.246	101.27	100.36	101.09	98.028	99.322	99.672	99.383	99.673	100.41	99.453	99.107	97.506	101.84	102.22	101.64	98.13	97.816	101.14	97.87	101.46	100.77	99.281	101.61	100.27	99.204	97.324	99.885
108.92	112.08	108.29	112.57	111.81	111.47	110.81	110.14	111.88	111.81	112.13	112	111.27	112.5	112.12	110.55	111.02	110.73	111.27	109.47	110.74	113.17	111.17	110.21	111.81	112.57	112.11	113.15	109.82	109.21	110.54	110.15	110.15	110.01	112.85	109.3	111.4	112.52	110.2	110.27	112.49	111.85	110.53	111.81	112.15	113.37	114.19	110.99	110.62	113.08
114.05	111.34	112.09	110.5	113.62	110.69	110.93	111.99	110.57	111.99	112.49	112.96	110.89	111.85	113.22	112.03	113.02	113.44	112.65	111.56	112.12	110.16	112.15	112.73	111.5	112.91	112.31	112.64	111.13	111.61	110.55	111.45	111.01	113.15	113	113.08	111.42	110.98	111.89	110.74	112.52	108.06	113.32	113.97	112.65	114.47	111.42	113.18	110.81	110.82
105.15	105.29	105.44	103.57	105.84	104.82	106.09	106.68	107.21	105.63	105.28	105.72	104.49	103.72	106.09	107.44	106.34	106.15	105.44	104.29	105.69	102.73	105.7	102.31	104.47	104.74	106.99	105.78	105.88	103.48	104.21	105.3	106.26	105.03	102.94	104.75	106.03	106.79	106.13	104.84	105.7	104.79	102.85	105.97	107.45	105.5	104.65	106.56	106.63	107.72
107.27	106.16	107.09	106.1	107.98	105.01	105.74	105.37	105.68	105.59	106.24	104.79	107.89	107.64	105.31	108.08	105.75	107.65	105.71	104.76	104.36	106.49	107.12	104.63	109.43	106.73	106.82	107.17	106.35	104.46	105.98	104.95	106.62	104.6	106.47	107.26	103.95	106.33	106.17	106.43	105.08	108.22	105.81	107.22	105.58	107.11	107.44	103.75	106.43	107.3
103.78	103.41	106.39	106.7	106	105.85	106.69	106.42	105.61	107.21	104.37	105.58	105.56	106.99	106.52	106.07	105.25	104.41	105.5	107.35	103.69	106.34	106.47	103.25	104.65	106.15	106.47	105.11	106.93	106.91	105.65	104.24	107.84	103.92	104.22	105.46	103.82	104.83	105.1	107.27	105.41	106.34	106.05	105.01	103.62	104.03	103.51	104.42	104.85	106.54
104.23	105.22	105.01	106.88	107.38	109.78	108.25	106.71	107.48	106.85	105.37	103.98	106.39	106.82	107.28	105.33	107.01	108.01	104.39	105.57	107.4	105.83	105.29	105.96	106.4	103.04	105.5	105.46	106.49	105.75	106.57	104.95	103.53	105.93	104.21	107.7	105.66	106.92	106.16	106.89	106.96	107.05	108.03	105.98	105.56	107.47	107.25	106.91	106.37	107.28
103.93	105.45	103.48	105.42	103.1	107.78	108.17	105.06	108.81	106.62	104.98	105.2	106.94	106.14	106.73	106.33	104.15	106.76	104.75	106.89	106.96	103.63	103.13	105.09	104.33	105.8	106.35	106.23	105.05	106.06	105.37	105.81	105.68	104.91	104.47	106.04	105.83	103.23	108.23	106.8	106.89	103.71	104.55	105.7	106.28	106.79	106.74	106.73	105.28	105.76
106.99	106.57	106.27	105.13	105.41	104.27	105.15	104.15	105.47	103.81	105.19	103.48	104.75	104.08	102.02	104.95	104.69	105.92	105.67	104.9	105.02	103.52	105.94	105.98	105.43	104.84	103.98	105.39	102.91	105.82	103.99	105.83	104.78	104.6	104.45	104.73	102.86	104.03	107.24	103.01	104.21	104.25	103.89	103.85	103.58	107.29	106.05	105.17	102.51	106.72
110.44	109.66	111.15	108	110.5	109.85	112.48	110.7	110.69	109.66	112.62	109.62	111.8	109.47	109.42	110.91	108.62	107.85	110.76	110.86	110.53	108.83	109.82	107	109.42	108.73	107.16	106.83	108.2	109.59	109.75	110.07	110.4	108.87	110.5	111.33	111.88	109.63	109.18	110.36	107.41	109.19	112.06	109.16	111.44	109.17	109.7	109.15	107.8	109.42
111.35	112.5	112.12	111.91	111.24	111.48	111.18	110.3	110.37	110.35	112.81	112.19	110.16	111.56	111.6	112.21	110.45	111.65	111.29	109.29	110.78	114.65	111.33	110.7	114.55	111.53	113.65	112.12	115.23	110.94	112	112.21	113.92	110.9	113.88	110.07	112.04	110.17	112.91	111.24	111.6	112.74	111.87	113.06	111.25	111.74	111.23	112.1	111.2	111.55
112.07	111.47	113.31	112	112.23	112.02	112.61	114.06	110.02	109.31	110.94	109.66	113.29	110.27	112.42	111.29	112.64	109.62	113.69	112.89	113.89	111.45	111.08	110.98	111.45	112.92	112.93	111.94	112.72	112.09	112.85	110.95	112.58	111.87	114.12	111.49	111.75	113.99	113.11	113.38	112.2	112.03	110.38	114.54	113.55	112.27	112.46	111.36	111.92	111.69
109.24	108.37	109.1	111	109.98	110.86	106.71	109.75	112.3	109.18	110.15	108.69	108.81	108.82	111.13	109.2	109.84	108.96	110.14	110	110.16	108.72	109.17	112.3	109.75	110.62	110.8	110.34	110.27	110.53	109.93	107.78	111.25	109.76	108.8	110.96	109.72	109.88	109.91	109.77	110.03	110.48	109.2	109.57	111.31	109.01	110.47	112.27	110.33	109.1
112.7	110.65	110.99	109.52	108.5	108.36	111.62	111.54	109.42	109.04	109.84	110.51	109.68	109.91	107.9	108.52	109.44	111.33	110.61	109.21	108.61	109.74	111.89	107.7	107.82	108.9	108.82	112.5	108.81	108.45	108.55	109.88	109.65	109.97	108.17	108.59	109.24	110.65	110.55	111.46	110.07	109.57	109.63	110.31	109.44	110	110.27	109.78	108.9	107.41
106.5	104.28	107.12	103.97	106.58	103.78	104.23	107.21	104.67	107.64	106.02	106.09	106.27	104.48	105.79	106.38	106.79	105.24	107.33	104.44	105.85	105.84	106.12	105.13	105.5	103.77	104.85	107.46	106.81	105.79	105.02	102.63	104.94	106.08	104.61	104.69	104.37	104.37	105.02	105.52	107.11	106.65	108.19	104.81	105.39	105.81	103.6	105.31	104.29	103.78
97.794	101.56	101.64	99.913	102.07	99.757	99.311	99.617	102.39	101.84	99.303	101.41	99.882	100.24	102.48	100.46	100.72	101.87	100.67	102.07	101.59	100.03	99.107	99.84	103.18	100.81	99.722	101.49	98.622	98.5	99.383	99.363	102.26	101.72	102.67	99.841	100.59	99.071	100.13	99.673	98.419	99.088	100.52	100.03	101.37	100.28	99.733	102	100.54	100.49
112.37	111.95	111.19	113.91	112.98	109.27	111.46	111.15	112.59	112.05	110.91	112.73	111.37	110.83	112.24	113.28	110.87	111.47	112.38	112.72	110.16	111.28	110.81	111.42	114.01	112.42	112.28	111.95	111.17	112.41	111.91	109.82	111.45	109.9	112.82	111.04	110.33	112.49	111.46	111.23	110.86	110.71	111.59	113.25	111.15	110.89	112.77	109.5	113.67	108.65
105.9	103.55	107.12	108.22	105.53	105.21	106.44	107.01	107.35	107.77	108.82	106.94	106.92	106.81	104.69	108.42	107.1	107.56	106.04	106.14	106.57	107.65	106.98	109.23	106.08	103.56	106.77	107.8	105	106.39	107.14	107.6	108.29	108.54	107.44	107.27	105.93	107.79	106.94	108.01	105.7	108.02	106.8	106.58	106.96	107.05	105.52	106.03	105.56	107.41
109.71	110.83	109.5	111.19	107.28	111.83	108	108.72	109.97	109.34	109.82	109.97	110.02	108.37	110.29	109	111.48	112.34	109.23	110.96	109.22	109.68	109.6	109.36	110.39	112.39	109.87	109.16	110.57	109.93	108.02	108.85	108.51	108.56	107.04	111.52	109.34	109.43	109.81	109.78	108.4	110.22	110.83	109.8	109.06	110.29	108.8	111.55	110.43	109.68
106.46	105.15	105.48	105.75	108	105.25	107.18	105.15	106	106.64	107.15	103.28	106.59	104.87	105.63	107.12	107.77	104.53	104.53	107.35	102.8	105.4	105.19	104.82	105.13	105.51	107.2	109.19	107.29	106.53	105.35	105.38	105.63	104.15	105.02	107.7	103.77	106.12	106.28	105.9	105.3	106.1	107.07	105.33	105.54	105.99	105.93	106.43	105.28	107.32
116.22	115.92	115.17	119.16	116.48	118.48	117.66	117.79	117.35	117.39	118.33	118.96	117.46	117.94	117.99	119.11	116.4	117.6	116.65	117.26	115.51	120.4	115.79	119.46	117.01	116.09	116.45	118.67	115.69	116.55	118.64	117.3	118.94	115.86	118.13	117.81	117.71	119.51	119.12	116	119.46	118.09	117.1	118.75	118.73	117.22	118.7	115.88	116.25	117.28
102.79	103.56	103.67	106.02	105.77	105.12	105.23	105.59	105.72	106.73	105.74	106.23	104.9	104.85	102.98	107.03	106.65	104.5	105.88	106.62	104.87	104.58	107.06	106.11	105.36	106.18	105.98	106.81	105.9	106.83	107.78	103.86	102.86	104.87	108.28	105.58	107.32	105.88	103.87	104.23	104.43	106.19	106.15	106.61	106.37	105.17	104.67	104.64	107.76	104.78
104.47	105.37	107.56	107.05	106.13	106.09	107.24	106.65	105.08	105.06	105.36	105	106.24	107.44	105.9	107.08	108.17	105.5	105.4	105.87	106.18	107.52	105.35	106.13	104.76	107.73	106.92	105.35	103.88	105.34	103.3	105.62	105.04	105.83	106.98	105.31	105.8	105.84	105.79	104.47	106.52	105.55	108.26	106.53	105.81	105.25	106.23	105.31	105.13	106.03
110.82	111.48	111.78	112.04	112.59	112.54	113.3	112.25	112.86	112.37	110	111.47	113.15	110.88	111.78	109.76	112.61	111.38	114.21	112.25	111.6	112.1	111.43	113.84	112.56	113.04	111.61	112.54	113.11	112.46	111.56	111.31	112.37	114.51	110.71	112.95	110.81	113.87	111.07	112.44	111.83	111.93	113.07	112.78	111.8	110.11	113.05	112.28	112.85	114.5
112.66	110.13	110.66	112.77	111.27	112.14	112.47	111.28	110.97	109.09	110.42	111.47	112.23	109.97	110.58	110.79	112.36	111.74	112.58	111.66	109.53	109.63	110.66	111.21	112.51	109.54	110.56	109.01	111.96	114.04	110.56	112.26	110.56	110.21	111.66	108.45	110.8	112.69	109.34	112.29	111.68	112.37	111.28	110.69	108.88	112.43	109.95	110.23	112.76	111.28
103.81	104.57	102.77	104.05	104.43	106.87	102.65	104.9	103.46	104.52	105.14	105.97	104.81	102.98	103.08	104.89	104.38	103.14	103.71	103.64	102.99	103.89	105.64	105.91	104.04	103.77	105.54	104.08	103.66	104.34	103.88	102.42	105.75	100.94	104.61	104.28	103.8	104.08	104.17	102.5	104.7	104.17	104.32	105.27	105.34	101.41	103.66	102.34	103.23	106.43
100.3	99.911	100.17	99.509	100.48	98.555	101.4	99.5	99.625	97.966	99.345	100.95	98.184	99.278	100.46	100.11	101.58	100.38	98.246	100.11	98.249	101.15	99.79	99.442	98.727	99.252	100.85	100.9	99.145	99.181	101.89	100.29	98.877	100.09	98.294	100.49	99.987	100.58	102.96	101.17	100.81	99.448	102.65	99.889	98.449	99.389	100.69	102.26	100.96	97.715
112.3	114.19	111.36	114.35	113.28	110.37	113.45	113.81	114.36	113.31	113.06	113.5	111.55	114.42	112.66	114.11	113.14	114.3	108.82	111.25	110.19	114.79	112.3	112.34	113.3	112.96	114.18	112.1	114.24	112.76	114.13	113.74	113.78	113.86	114.69	112.63	113.39	113.25	113.99	115.14	113.14	112.75	113.15	111.57	114.2	111.37	112.32	112.2	113.72	109.64
108.13	106.7	105.17	105.94	104.28	105.52	103.83	104.8	105.81	102.37	105.47	104.38	106.12	106.93	104.76	104.92	104.22	104.91	105.18	104.87	106.1	104.9	104.1	105.1	105.07	106.59	104.74	106.34	106.36	105.34	105.32	104.93	105.37	105.87	106.17	107.02	106.63	105.06	106.64	103.31	105.56	108.04	106.86	104.33	105.16	105.51	105.49	105.99	107.1	105.13
109.4	112.56	109.28	111.09	109.79	111.35	112.48	109.79	110.81	109.24	111.83	108.6	109.85	111.79	110.17	111.53	111.8	110.26	109.08	110.85	107.28	110.42	112.43	111.49	112.04	110.67	112.14	110.46	109.1	112.29	109.35	113.48	111.98	112.86	111.15	110.73	109.62	110.53	110.41	108.52	113.67	110.98	110.96	111.71	110.97	110.54	110.8	109.95	109.64	110.41
104.55	104.64	106.42	108.69	106.85	108.12	103.6	105.05	107.78	105.79	106.77	107.43	107.08	104.75	106.36	105.85	106.91	105.17	105.99	105.77	103.65	103.68	108.39	107.53	106.56	105.69	105.87	106.63	106.53	105.13	104.4	105.02	105.59	104.68	105.2	105.82	106.97	107.6	106.39	107.13	105.29	105.04	104.73	107.41	106.23	105.26	105.39	105.95	107.73	106.03
106.69	106.5	104.97	105.38	105.39	106.51	104.2	105.96	107.48	104.5	103.25	105.6	104.55	105	104.51	105.31	104.83	105	104.14	106.01	105.72	105.35	107.33	104.39	106.6	105.99	106.43	105.53	105.73	104.18	104.13	106.67	103.87	106.09	103.43	103.66	105.54	104.68	105.72	104.89	105.07	108.12	106.52	107.36	107.72	105.89	106.02	104.4	106.97	107.22
105.47	107.25	104.34	105.56	103.44	107.94	103.91	104.61	104.09	105.33	104.19	102.38	103.85	104.95	103.38	104.05	104.15	102.79	102.42	102.88	105.37	101.88	104.26	104.51	105.15	103.14	103.54	104.4	105	105.87	103.43	104.61	105.38	103.82	103.26	105.42	103.53	102.36	104.57	102.33	104.76	104.68	105.49	105.59	103.99	103.68	107.14	102.23	104.01	105.22
104.57	105.88	105.76	104.69	105.31	106.19	106.99	108.14	107.22	105.83	105.24	106.19	104.31	106.49	105.12	106.42	102.77	107.73	105.39	106.35	104.23	107.93	105.37	104.43	103.67	107.31	104.69	104.15	104.24	105.83	106.43	104.36	105.51	104.61	106.37	105.51	105.39	105.51	107.45	102.92	103.78	106.32	104.22	104.55	104.85	104.37	104.57	105.62	103.54	104.92
99.944	99.299	100.23	102.45	98.357	101.27	100.92	96.486	99.633	101.85	98.342	101.13	98.772	98.279	100.24	102.39	100.9	99.848	100.63	98.72	98.972	101.44	98.651	98.321	99.872	98.713	100.12	100.74	98.499	100.78	102.11	99.045	99.697	99.218	101.65	101.76	98.061	101.96	98.329	101.8	100.57	100.99	101.12	102.22	99.996	99.889	99.903	98.958	100.01	99.854
105.61	106.39	106.55	106.06	107.86	106.41	104.92	104.06	106.58	104.57	104.54	105.65	104.96	105.3	107.77	107.68	107.94	106.15	104.49	104.43	106.76	103.12	105.72	103.27	105.66	103.47	106.8	102.7	102.89	106.08	106.17	107.19	106.58	106.56	105.97	105.17	106.06	106.28	105.59	104.13	109.15	105.27	103.77	104.79	103.59	104.02	106.88	107.52	104.69	106.88
104.41	106.05	106.35	105.6	104.42	106.23	106.95	105.95	105.47	104.66	107.64	104.54	106.07	105.97	104.76	105.44	104.03	105.04	105.85	105.85	106.38	103.87	103.87	107.06	105.84	104.91	104.27	106.84	105.53	104.27	104.91	106.18	109.57	105.08	105.68	103.32	104.65	105.73	106.53	106.99	107.39	104.56	106.33	105.68	108.63	106.51	106.53	105.3	103.62	109.36
98.964	98.91	101.19	102.04	102.74	99.621	99.5	100.4	101.89	99.963	99.752	99.895	102.28	101.66	100.97	102.38	102.04	102.34	103.12	101.24	100.98	100.4	99.899	100.95	101.66	102.67	100.34	102.35	98.854	102.9	100.79	102.51	100.19	101.6	99.712	99.659	99.249	99.696	101.71	102.09	105.3	103	103.22	102.01	100.25	101.76	100.43	101.46	102.54	101.02
100.45	99.919	101.35	100.01	101.48	101	99.626	102.19	101.32	99.95	99.932	99.603	100.3	102.49	101.29	99.835	99.851	100.31	101.25	101.19	102.19	100.73	102.84	102.43	100.29	99.694	100.44	99.818	99.94	103.22	100.1	100.83	101.21	99.705	102.3	98.951	103.02	101.52	97.705	101.44	100.64	98.425	99.524	100.92	100.66	99.95	100.71	99.791	100.71	98.05
103.53	106.88	106.21	105.08	108.64	107.55	106.04	105.87	109.36	107.95	108.7	106.25	105.02	106.27	104.51	106.47	108.08	104.18	107.66	105.53	106.9	106.75	107.22	107.69	105.73	104.94	105.38	107.22	104.89	109.29	105.33	107.32	106.14	107.45	103.86	105.9	106.81	105.67	106.54	106.3	109.97	107.97	106.81	105.44	105.64	107.41	105.34	105.6	106.98	106.42
109.15	109.46	110.99	108.38	109.16	108.87	108.39	109.87	109.29	110.73	108.69	108.67	108.23	108.87	110.05	109.06	111.61	109.86	108.54	111.19	109.21	109.87	109.33	110.32	108.35	110.96	109.38	111.96	109.83	109.27	109.52	110.92	110.49	107.55	109.5	111.98	110.14	109.12	108.89	109.37	112.02	108.99	109.54	109.13	108.19	110.98	109.26	110.39	108.83	111.46
106.16	104.31	105.35	108.51	105.45	103.08	107.27	106.38	104.64	108.05	105.17	105.2	107.79	103.5	106.17	105.7	106.2	105.78	105.38	106.28	104.3	105.8	106.44	105.11	107.69	107.78	105.38	106.43	105.36	105.06	106.46	105.65	105.73	106.89	105.79	105.04	105.97	104.89	105.8	103.81	105.8	103.57	105.56	107.77	105.23	106.49	107.41	105.02	105.62	104.13
111.41	112.42	113.12	113.46	111.36	112.31	111.15	112.82	109.8	112.44	111.95	112.19	110.4	110.9	111.7	109.54	109.65	111.77	112.53	109.99	110.66	112.53	111.35	111.86	111.69	111.09	112.33	109.66	111.6	112.59	109.71	110.11	109.89	111.24	113.57	113.19	111.52	111.09	109.13	110.29	109.57	110.85	111.48	114.75	112.22	112.34	112.15	113.12	112.19	111.37
104.41	105.19	105	108.27	106.14	107.4	107.49	105.57	104.98	106.54	104.98	107.26	107.63	103.74	103.96	105.99	105.75	105.07	103.39	105.18	105.11	106.98	104.71	105.01	106.34	104.38	106.93	108.29	105.59	108.49	106.74	106.76	106.51	105.29	106.43	108.21	105.64	107.26	107.74	107.19	108.32	104.88	103.95	106.4	105.78	105.26	104.74	106.2	108.03	106.33
112.89	113.11	108.11	112.89	112.63	111.92	111.44	112.58	111.55	113.92	112.58	112.52	111.99	111.34	113.31	110.7	111.49	112.41	113.96	111.9	112.06	109.84	110.94	110.07	113.27	110.02	110.64	110.96	111.46	110.27	111.21	111.55	114.12	112.24	110.91	111.07	112.38	114.23	111.16	111.59	111.9	111.37	110.74	111.63	111.03	111.3	110.94	112.64	110.55	111.43
103.75	106.33	102.59	102.07	104.64	102.78	106.11	105.91	104.42	105.1	103.73	104.63	105.42	104.12	105.12	103.99	106.89	104.35	105.26	105.76	107.05	105.33	102.54	103.71	102.93	106.06	104.66	103.78	104.39	103.47	103.1	103.42	103.46	104.98	103.29	104.25	103.69	105.7	105.62	105.59	103.37	104.35	105.4	106.07	106.21	102.47	105.81	101.84	103.19	102.5
105.92	105.94	104.71	108.74	105.78	105.57	107.6	106.38	106.55	108.02	104.99	105.97	108.04	106.78	105.98	107.14	105.26	106.52	109.26	107.44	105.86	107.83	105.72	103.96	105.29	107.68	104.97	106.65	106.81	106.19	107.61	107.47	104.11	107.53	106.11	107.6	107.21	107.97	106.56	105.96	106.12	107.51	106.12	106.37	107.87	107.6	104.6	108.58	105.51	104.34
109.47	104.86	106.75	107.45	107.52	105.88	108.15	104.88	107.7	107.77	106.75	106.23	105.49	108.75	106.29	107.89	107.58	107.3	102.18	105.08	105.2	106	107.89	105.93	106.03	107.49	105.42	104.01	106.63	103.9	107.43	104.44	107.88	108.83	107.62	104.3	105.52	107.56	105.49	105.42	106.42	108.47	103.58	105.3	104.82	107.32	105.46	104.98	106.79	104.97
109.63	113.24	111.91	112.64	114.02	111.02	111.67	112.68	111.3	110.3	109.44	113.21	110.54	113.01	111.54	112.49	111.68	110.56	113.94	111.58	112.11	113.03	110.58	114.03	109.79	110.29	113.36	109.69	109.61	113.85	112.23	109.72	110.62	111.95	111.75	111.49	113.49	111.16	109.33	113.2	113.51	111.8	111.36	110.01	111.43	112.76	111.03	111.34	111.52	110.09
101.71	105.9	104.95	105.03	104.81	103.26	105.5	102.82	103.93	104.43	105.84	104.39	106	103.46	104.75	102.73	102.82	105.76	103.43	102.07	104.54	104.7	104.72	103.14	103.76	106.34	103.91	105.31	104.28	104.28	103.97	103.59	105.04	104.11	106.76	104.21	104.89	102.43	101.82	103.71	104.19	105.63	105.52	105.6	102.97	103.57	104.2	105.17	102.85	104.5
100.67	99.467	100.69	100.25	101.62	101.17	99.116	100.83	102.25	98.946	102.05	98.191	99.382	100.41	100.89	102.36	99.383	101.96	100.2	99.026	101.09	100.96	100.61	99.98	99.3	101.63	99.246	102.23	100.09	100.77	100.78	100.81	100.43	100.68	100.43	98.502	101.28	98.522	100.53	100.99	100.43	99.954	101.04	100.96	102.28	100.89	99.73	100.62	101.25	100.46
115.68	115.42	115.91	115.2	118.81	116.14	115.13	115.51	117.25	116.79	117.77	116.69	116.79	118.06	116.46	115.62	115.51	116.65	117.65	116.2	114.75	115.27	117.43	117.33	114.53	116.37	116.58	117.85	115.12	116.08	113.82	117.8	115.82	117.77	116.44	114.99	116.16	113.94	117.82	116.44	116.52	116.96	114.24	115.45	117.25	117.08	117.04	118.14	114.3	115.6
107	106.25	104.76	107.08	108.16	106.71	107.85	106.56	107.52	105.09	106.94	106.71	107.92	106.2	107.13	105.32	107.75	107.03	106.36	110.32	107.23	105.45	106.77	106.26	109.66	106.44	105.15	107.71	106.89	106.72	106.05	106.8	105.38	105.42	104.55	104.75	105.11	105.89	108.22	106.74	108.91	106.3	105.83	106.87	107.09	106.29	107.79	107.14	105.75	106.18
111.82	109.94	110.51	111.99	112.65	115.59	112.16	112.9	113.42	111.86	112.94	112.48	114.31	110.83	110.78	112.68	113.22	112.09	113.48	112.59	111.84	115.3	113.41	111.48	112.52	112.76	114.02	111.03	110.07	108.4	111.05	114.67	112.15	109.2	114.93	115.1	113.38	112.09	113.38	113.62	113.66	115.6	112.55	113.79	109.84	112.63	113.67	111.12	113.41	111.7
101.46	104.11	103.05	105.17	104.37	102.48	103.26	105.03	103.36	104.73	104.11	102.39	104.84	103.52	105.05	106.85	104.85	104.79	102.81	106.21	107.41	103.38	102.81	103.15	107.29	103.65	105.7	105.49	105.1	104.88	104.09	104.52	103.7	105.55	102.9	106.93	103.99	104.74	104.49	104.58	102.65	104.92	104.7	106.97	102.04	105.63	106.65	105.04	105.5	105.2
113.67	113.83	112.63	111.6	112.25	111.35	114.45	112.11	110.44	112.87	111.69	111.07	110.25	113.28	111.55	113.65	110.91	113.52	112.69	112.79	113.04	112.48	112.36	111.66	112.51	114	114.14	113.52	113.04	110.62	113.81	113.2	111.37	114.68	112.78	113.07	113.03	113.61	111.69	112.67	113.3	113.71	113.29	112.26	116.13	110.96	110.23	112.41	112.28	112.49
110.5	113.35	111.34	111.94	113.29	112.78	112.58	110.97	109.39	111.1	111.37	110.98	110.6	113.58	111.75	111.09	109.16	114.92	110.48	111.71	113.68	110.94	110.64	111.79	112.54	112.17	110.5	110.15	110.15	112.97	108.92	109.62	111.05	111.25	113.03	107.97	111.99	109.74	108.96	110.25	111.7	108.9	109.75	111.6	111.2	112.58	111.15	110.36	111.03	111.32
107.46	105.84	105.59	105.08	107.19	107.01	107.74	107.24	105.21	107.03	108.21	106.19	106.13	109.19	107.04	107.33	106.53	109.42	105.15	105.67	106.99	108.17	105.32	105.55	105.29	106.33	106.17	105.23	105.88	107.96	105.68	107.5	106.07	106.57	107.04	101.97	105.89	109.09	108.72	106.53	107.46	106.24	105.59	109.93	108.89	104.77	108.21	106.96	108.32	106.46
103.97	106.75	104	105.27	105.13	104.35	103.96	106.31	107.28	103.8	103.44	104.98	104.78	102.85	104.17	104.23	104.61	105.91	103.84	105.42	104.4	105.22	104.55	105.56	105.6	103.63	103.98	104.48	103.99	104.76	104.03	103.89	104.98	105.03	103.81	107.49	104	102.99	104.12	104.79	105.4	104.83	102.62	105.54	105.83	104.72	105.3	105.03	105.21	105.55
110.33	111.6	110.96	109.7	111.1	110.62	112.11	110.15	110.81	110.33	110.2	108.61	110.23	109.34	109.05	110.88	107.71	111.15	109.55	109.63	109.92	112.11	110.19	109.65	110.56	110.32	110.6	109.57	111.46	109.46	112.1	110.21	109.41	110.6	110.45	111.06	109.97	110.16	111.77	112.03	109.34	110.47	111.29	109.77	111.81	111.8	110.51	111.18	110.54	109.69
112.32	110.98	112.69	112.25	114.61	112.44	111.91	112.88	112.12	113.46	112.36	112.78	112.84	115.13	111.7	112.48	112.75	114.83	112.24	111.99	114.22	114.15	114.63	111.75	112.59	110.9	111.48	114.25	112.72	112.64	115.09	113.45	111.61	110.88	114	112.11	112.73	114.82	112.51	108.89	112.35	113.21	111.48	111.51	111.78	113.96	113.42	113.66	113.12	112.91
105.54	107.07	103.77	106.2	102.99	105.38	105.66	106.3	106.46	105.45	106.93	104.69	105.94	107.03	105.35	103.65	105.49	105.03	106.3	106.11	104.9	106.13	105.74	107.14	104.66	105.78	105.8	103.43	107.29	102	105.89	105.24	106.24	107.06	104.56	104.22	105.66	105.41	102.08	103.98	102.41	107.38	106.73	104.86	102.95	104.5	105.01	105.46	103.86	107.52
110.34	111.84	109.58	111.74	111.28	110.42	110.28	112.07	111.37	110.56	112.21	109.61	110.97	111.62	111.14	111.58	110.35	109.49	110.3	108.44	109.77	111.93	110.45	111.59	110.08	112.36	112.41	112.78	113.53	111.81	110.34	113.16	108.56	111.13	110.56	113.45	110.75	111.26	110.16	111.33	110.26	112.15	110.84	111.89	111.77	110.58	112.89	109.69	110.37	113.02
111.44	109.32	111.55	109.99	110.02	109.16	111.22	109.36	110.91	111.52	109.69	108.89	110.06	110.42	112.76	109.08	109.53	109.95	108.04	112.56	110.79	111.2	109.66	111.51	110.35	109.98	110.04	108.48	110.42	110.15	112.62	108.59	109.29	110.84	110.49	110.06	109.23	110	111.13	110.41	110.33	111.05	110.88	112.38	108.2	109.88	110.28	110.25	113.59	110.38
110.88	108.46	112.35	111.59	110.96	112.29	108.98	111.04	111.83	111.15	111.89	109.53	111.42	108.68	109.43	110.72	108.96	111.58	112.22	108.83	108.69	111.44	110.22	110.49	112.95	109.95	110.27	111.79	111.17	110.7	109.66	111.47	110.89	109	112.45	112.32	111.16	109.84	110.79	109.16	109.65	109.06	109.58	111.14	110.12	110.12	108.27	108.84	109.69	109.68
116.77	117.06	116.67	114.11	114.93	116	116.03	116.69	115.95	115.9	116.23	115.23	116.26	117.35	115.48	117.82	114.87	116.96	114.45	115.79	116.55	115.8	115.82	115.65	113.77	113.83	116.65	115.78	115.06	116.49	117.11	117.36	116.77	114.86	118.38	115.52	117.88	117.34	116.37	117.72	117.31	116.88	117.35	117.97	116.19	113.64	115.01	118.33	114.23	114.91
110.72	109.32	109.89	110.9	110.8	111.1	107.88	110.84	108.91	109.59	108.99	106.84	107.88	109.92	108.82	111.22	109.4	110.64	109.85	109.6	109.08	109.99	110.58	108.58	109.49	111.58	107.94	108.55	109.58	108.32	109.36	109.35	109.7	109.98	107.5	109.98	110.61	108.27	107.97	110	110.45	108.92	109.03	109.34	108.63	110.7	110.17	111.39	110.11	108.83
110.98	107.43	110.59	111.96	111.03	111.11	110.38	108.35	109.36	111.07	108.64	108.14	108.26	111.45	108.85	110.76	110.31	110.42	110.94	109.34	110.08	108.51	107.58	109.6	109.76	109.01	109.53	110.54	110.56	108.76	111.24	109.9	108.9	110.25	108.98	107.04	109.12	110.16	110.35	109.02	109.72	109.83	108.6	109.82	109.44	109.85	110.93	109.2	109.43	108.66
106.81	103.3	106.68	105.43	105.95	105.68	104.83	106.03	106.1	105.19	108.16	107.95	104.43	106.75	104.68	105.76	108.13	108.87	105.88	103.14	106.3	104.78	105.33	105.97	104.61	103.53	104.28	105.39	106.83	105.16	105.44	105.62	105.73	106.08	102.99	104.97	106.94	106.13	106.3	106.86	102.78	105	105.78	104.59	107.83	104	103.92	107.26	104.64	108.16
104.01	106.21	104.47	105.63	107.04	107.5	107.34	105.32	106.1	106.04	107.76	107.14	106.4	106.13	106.81	105.42	106.52	107.23	106.54	106.22	107.21	106.46	106.84	105.88	106.37	105	105.63	105.88	106.59	105.39	105.79	107.22	108.32	106.69	104.84	104.61	106.12	109.34	106.87	106.43	104.99	107.81	107.21	105.05	106.83	106.5	105.5	101.85	107.21	107.01
100.46	99.316	100.25	101.8	98.082	101.54	100.35	98.206	99.891	101.69	100.94	100.33	97.842	100.46	99.501	101.77	100.64	99.26	99.218	99.447	98.239	97.472	98.801	100.95	99.373	100.24	99.231	100.85	99.316	100.07	100.41	101.45	98.085	99.993	99.47	100.84	99.644	101.52	99.707	101.22	100.36	100.35	99.168	97.816	99.589	99.827	100.67	98.688	98.807	99.239
99.429	99.401	100.75	99.196	100.6	100.77	101.36	101.51	99.475	102.16	100.21	100.58	100.49	103.22	99.77	101.11	101.46	99.409	102.92	101.69	102.07	100.94	100.04	102.13	101.71	99.262	98.577	100.88	101.48	100.92	100.37	101.74	101.05	101.86	101.56	100.81	100.82	100.98	98.977	99.714	99.293	99.762	100.59	101.26	100.68	101.37	102.2	101.99	99.855	99.119
101.92	106.34	107.45	106.44	107.9	108.27	107.52	106.2	108.93	109.81	105.98	107.76	105.03	105.38	107.92	105.88	103.57	107.43	104.11	107.27	106.9	103.52	107	107.64	105.97	104.83	106.16	106.33	107.11	106.63	107.42	108.41	103.92	106.81	104.7	105.53	107.37	107.09	106.42	106.97	106.9	105.92	106.3	103.24	106.5	109.38	105.94	106.76	106.67	105.93
107.95	106.57	107.21	105.32	107.73	108.18	107.26	107.46	106.1	105.29	105.47	106.99	105.18	105.95	104.36	106.48	106.81	108	106.42	107.96	106.93	107.76	107.19	106.6	105.23	106.73	103.62	107.23	107.09	106.83	106.16	102.66	104.01	105.6	104.58	104.47	104.3	108.98	106.57	106.15	106.24	104.22	107.18	105.09	107.97	104.49	105.95	106.79	106.45	105.68
105.36	107.01	104.6	106.14	105.69	106.55	105.59	106.65	106.64	105.64	104.7	105.18	105	103.71	105.93	106	103.98	106.42	106.11	105.98	105.06	103.68	106.3	105.92	106.3	105.53	107.55	104.28	105.8	106.93	104.58	105.18	105.93	105.59	104.79	105.27	104.71	106.26	105.97	106.96	105.29	105.9	105.36	104.94	104.36	106.13	106.32	107	106.91	106.77
105.83	106.77	107.03	108	107.32	105.27	108.91	108.02	105.83	106.74	109.84	109.06	106.16	107.69	105.73	106.4	108.46	105.85	108.39	106.04	107.38	108.6	107.94	108.37	106.94	108.03	106.63	106.32	106.39	106.6	107.07	107.58	109.52	106.72	107.2	106.88	107.13	104.8	107.11	105.23	108.49	105.86	107.35	105.83	107.58	106.62	105.86	108.44	109.16	106.78
118.05	119.7	119.03	118.16	118.94	116.11	118.03	117.33	117.41	117.8	119.34	120.05	117.44	117.5	116.87	117.65	116.66	116.67	116.63	117.74	118.52	119.38	116.8	119.62	118.43	116.83	116.58	119.37	119.43	114.45	116.85	117.84	117.69	118.43	117.87	120.14	117.4	119.37	118.88	118.58	116.66	116.97	117.66	118.03	117.86	115.35	119.41	117.33	116.51	117.96
102.87	105.77	105.56	104.8	108.28	106.13	105.56	108.18	104.89	105.22	104.72	105.37	103.85	104.6	107.02	106.58	105.44	106.8	105.59	105.74	104.08	104.65	105.1	105	105.85	107.8	104.11	103.6	107.17	104.8	104.87	104.38	105.28	104.72	102.39	107.32	104.5	106.95	103.64	106.96	104.61	106.5	107.49	106.21	108.29	103.77	106.47	105.91	103.87	106.78
105.67	105.21	105.32	107.45	105.64	106.84	105.13	104.42	106.03	106.42	104.27	104.01	106.1	103.48	104.69	104.82	106.89	105.29	105.81	105.87	103.76	105.16	106.1	105.23	104.76	106.74	103.95	104.07	106.49	106.12	107.6	107.38	106.92	102.49	103.7	105.67	104.42	106.33	107.22	104.17	103.76	107.14	106.51	105.58	105.64	106.18	104.73	105.47	107.63	104.48
102.1	101.4	101.03	101.64	101.03	100.53	101.16	100.37	99.921	101.73	99.388	99.363	100.63	103.42	100.74	100.52	101.03	100.02	101.47	103.62	99.695	102.97	103.22	100.89	102.61	100.44	102.24	100.65	101.58	100.56	99.589	102.22	102.77	98.837	101.04	102.52	101.74	101.97	102.01	99.842	102.69	101.52	100.97	99.188	100.24	99.953	100.49	99.089	101.88	103.32
112.67	111.02	112.51	111.22	111.32	110.22	112.17	113.26	112.1	111.15	111.75	112.34	111.28	112.99	111.55	113.69	113.68	112.98	111.91	112.58	110.51	112.52	112.29	112.94	111.39	111.61	112.29	112.43	112.32	110.05	112.09	110.68	112.19	113.02	109.59	113.11	113.69	114.12	109.69	113.84	112.6	110.87	110.49	112.49	112.84	111.02	112.69	111.6	110.85	110.94
103.91	102.43	105.21	105.26	105.17	102.48	105.24	104.19	105.22	104.03	104.43	104.74	104.77	103.52	104.46	104.29	103.86	103.25	103.96	104.33	106.61	103.57	104.09	101.82	104.94	103.11	104.56	104.12	106.39	102.63	104.68	105.8	105.89	104.58	104.67	103.94	104.53	105.02	104.83	105.38	106.98	106.34	105.6	104.09	104.6	103.07	105.02	102.04	105.89	102.49
102.63	99.36	101.37	99.76	101.63	100.64	100.66	100.42	101.25	99.657	100.03	102.42	98.349	99.597	100.15	102.14	98.978	102.23	101.26	100.84	98.174	104.1	100.75	100.31	102.96	101.32	101.47	101.48	101.9	100.67	100.76	100.52	98.183	100.32	100.4	100.67	101.17	101.3	100.48	100.72	102.47	99.304	100.33	100.49	100.84	102.82	100.73	103.19	104.1	100.15
111	113.77	112.15	108.52	112.18	110.76	110.74	110.01	114.35	110.87	112.43	111.15	113.39	112.9	111.72	109.92	110.25	111.15	109.99	111.44	109.75	111.42	110.43	111.91	107.01	114.28	111.38	109.84	112.11	112.6	112.29	111.39	112.26	108.42	110.52	111.76	110.33	114.15	111.75	110.4	111.57	111.24	110.12	111.69	112.95	109	111.16	110.8	112.13	113.51
104.98	108.61	107.06	107.32	105.22	104.74	105.43	107.12	107.78	106.94	106.69	108.04	105.92	106.51	106.42	105.12	106.69	107.4	108.73	105.89	107.13	107.87	108.25	107.64	104.94	105.41	108.49	107.84	106.66	105.57	107.51	103.88	106.77	106.04	104.05	107.71	107.59	106.43	109.38	108.17	104.12	104.43	107.32	104.52	105.53	106.87	109.3	105.96	106.49	106.94
106.12	107.01	108.12	105.87	105.03	103.9	107.11	107.47	105.06	105.9	104.75	107.14	105.78	107.21	105.42	105.45	107.22	107.46	106.48	105.63	106.1	106.7	107.29	106.12	105.11	106.4	106.76	108.06	105.35	106.58	106.14	107.65	104.28	105.13	107.57	104.99	105.89	106.6	104.87	107.17	104.32	106.62	108.92	106.34	105.9	106.63	104.01	104.78	106.2	105.75
109.85	112.32	111.58	110.48	112.6	110.4	109.25	110.63	110.38	111.01	111.7	111.67	110.46	111.3	112.4	113.31	112.96	110.39	109.07	110.99	110.8	109.79	111.78	108.79	112.14	111.1	110.23	111.36	109.02	110.6	110.83	111.14	109.73	112.98	111.08	111.57	110.21	109.82	111.84	110.69	110.55	108.36	111.58	110.44	111.16	112.34	111.81	109.85	113.24	111.54
105.66	106.85	106.48	105.45	105.18	107	107.54	105.19	104.39	104.75	107.41	105.6	104.79	104.3	104.91	106.12	103.93	107.02	105.25	105.93	106.28	107.03	104.55	103.1	105.44	106.66	104.44	104.38	106.66	105.33	108.23	105.45	107.04	106.04	105.35	104.59	104.86	107.34	106.39	106.24	106.2	103.05	105.61	106.22	106.73	105.53	105.57	103.72	108.04	105.65
104.65	105.3	105.1	105.47	107.74	104.32	107.9	105.05	105.75	106.27	106.25	104.59	106.6	105.79	108.12	106.94	107.15	105.72	105.79	106.59	106.52	105.7	105.91	105.77	104.9	105.97	105.31	103.35	102.83	107.52	106.25	105.97	106.64	104.27	105.79	103.5	106.63	104.17	106.59	103.89	104.87	106.83	107.53	105.8	105.94	106.7	103.55	105.43	103.04	106.5
107.81	106.88	105.67	104.55	106.42	106.55	106.51	104.2	104.42	106.17	106.98	105.21	105.86	105.72	105.03	105.14	103.83	104.75	105.23	106.98	107.26	105.31	105.79	105.07	104.11	107.55	108.45	108.32	105.07	104.78	106.86	105.18	106.38	104.68	106.17	103.84	104.48	104.78	104.78	104.12	104.8	104.15	105.8	106.44	105.85	104.83	105.06	105.43	105	104.74
105.02	104.2	103.93	103.81	107.28	101.95	104.62	106.08	104.34	104.52	102.41	102.6	103.66	103.63	104.76	107.3	105.21	104.69	105.55	100.98	104.7	103.25	105.31	106.09	105.37	104.34	107	106.41	106.53	104.73	102.39	104.59	105.73	103.2	103.38	103.82	106.73	102.61	104.7	106.14	105.71	104.79	104.16	104.34	102.53	105.76	104.13	103.68	104.29	104.22
112.19	112.43	111.71	110.58	112.88	110.84	110.88	110.82	111.02	111.99	111.26	112.91	111.83	110.87	110.9	109.6	111.93	112.04	111.23	111.26	110.87	111.14	111.11	110.94	112.14	113.88	110.72	109.71	109.24	109.62	111.7	112.82	113.39	112.05	109.47	111.32	111.79	109.76	109.81	110.53	114.05	111.47	110.13	113.48	111.32	111.43	111.52	110.94	111.54	110.46
109.56	109.68	109.87	111.86	112.04	112.73	111.93	109.59	110.66	110.74	111.22	113.02	109.57	108.35	109.39	111.29	110.29	108.85	111.4	109.5	112.07	109.34	109.25	111.66	111.76	110.78	109.49	109.96	109.46	110.32	111.6	110.42	110.24	112.39	112.21	109.41	109.3	111.46	110.24	112.38	111.3	110.5	111.47	110.05	110.81	111.29	108.97	110.18	108.47	110.44
109.12	110.24	108.39	110.96	109.87	108.41	110.64	110.14	107.97	110.63	110.68	109.35	111.13	107.17	108.99	110.39	111.88	111.03	109.42	110.45	109.41	110.45	109.9	109.53	111.69	108.95	110.54	110.18	109.73	111.5	110.22	110.65	110.8	110.84	107.45	110.63	110.93	109.8	111.5	110.67	111.27	110.26	108.95	110.89	109.73	110.91	109.52	109.21	111.06	111.12
107.34	105.6	104.53	106.07	106.35	105.79	104.84	105.92	106.48	106.62	104.71	106.19	104.75	106.28	103.59	106.56	106.42	107.73	105.02	106.51	103.71	105.87	106.17	108.21	104.39	105.79	104.88	106.81	106.17	104.74	107.94	108.3	105.39	104.48	103.31	106.16	105.95	105.56	106.85	108.09	108.11	107.75	104.98	105.18	106.86	106.26	108.1	107.44	104.96	106.21
107.29	106.84	106.99	106.87	105.58	108.28	107.25	107.58	106.58	105.4	105.78	105.41	107.57	107.47	108.52	106.23	106.29	107.23	106.52	108.84	104.6	107.47	106.66	107.06	107.2	106.63	106.89	105.05	106.54	107.77	106.8	105.45	106.07	106.58	106.42	105.87	107.62	105.59	107.3	106.29	106.26	109.02	105.29	106	105.8	107.35	107.72	107.56	107.25	108.73
104.21	106.85	106.57	107.47	104.35	106.64	105.43	103.95	105.42	105.99	106.73	104.21	103.91	105.37	103.96	104.39	107.71	107.89	106.58	104.85	105.94	106.22	104.52	106.6	105.56	104.4	102.56	104.17	107.93	106.25	106.12	103.75	106.77	104.04	104.3	105.01	107.26	104.18	104.64	105.22	106.37	105.75	104.63	106.54	104	107.46	104.29	104.93	107.15	105.76
105.28	105.74	106.82	106.86	106.47	105.58	104.95	105.4	105.44	102.87	106.48	104.28	104.18	105.63	105.88	106.65	104.68	105.79	107.65	106.07	106.71	105.62	103.91	108.48	104.31	107.3	105.1	106.75	105.13	106.88	105.26	105.87	104.88	104.59	104.98	102.65	106.53	106.45	105.31	105.37	105.68	105.98	108.54	105.35	108.65	104.38	103.77	105.5	102.7	104.13
105.31	105.03	106.04	106.31	105.78	107.21	104.59	103.96	105.94	105.66	104.95	105.78	105.23	105.03	105.5	103.99	106.11	104.66	105.09	102.94	107.14	104.34	105.86	105.15	106.22	105.92	105.59	105.29	106.63	106.31	105.82	107.72	105.38	104.68	104.95	104.61	106.76	109.2	106.05	105.49	107.7	104.9	104.62	107.11	104.2	104.35	105.87	104.6	106.35	105.63
107.41	107.55	107.64	108.16	107.37	106.53	107.76	107.31	105.03	108.61	105.99	105.52	106.32	108.8	107.37	106.02	107.86	107.91	106.15	107.32	107.05	106.38	105.6	107.27	106.45	106.88	107.52	109.86	105.83	106.59	107.16	106.19	107.29	107.45	108.26	106.1	107.3	106.95	106.22	105.69	106.87	108.78	106.77	107.86	107.19	106.47	108.12	108.4	108.34	104.91
107.67	106.31	107.46	105.45	104.96	108.62	104.81	104.35	103.59	104.24	107.07	105.07	104.56	106.78	104.79	107.31	104.06	105.01	106.46	106.25	104.92	106.05	107.11	106.61	106.16	107.69	106.85	106.29	104.26	106.49	103.39	103.85	104.88	106.42	102.68	105.52	105.91	105.12	104.61	106.11	105.66	106.22	105.5	104.33	105.8	104.97	103.27	104.99	105.37	107.11
105.26	104.86	107.07	104.1	107.98	104.72	106.67	106.5	104.66	106.21	106.5	105.74	106.8	108.68	102.99	105.32	105.88	106.01	106.28	106.8	104.21	106.57	103.97	107.1	105.32	105.56	105.23	106.73	106.81	106.69	106.67	105.3	105.45	106.2	105.94	106.17	105.25	104.72	106.64	105.65	103.91	105.37	106.27	106.46	103.02	103.49	104.96	104.51	104.34	105.61
105.15	105.04	104.92	108.94	106.04	105.42	102.16	104.28	105.54	104.46	107.3	106.12	105.26	105.95	107.39	106.43	103.71	104.7	104.98	103.9	106.81	105.15	106.6	104.69	103.82	103.58	105.27	102.06	105.8	106.66	103.85	106.1	106.79	107.43	107.05	106.79	106.98	104.49	103.16	107.43	107.06	106.43	106.94	104.39	104.2	105.98	106.49	105.75	106.8	105.55
106.47	105.35	106.15	105.41	106.09	106.85	106	104.73	105.26	106.24	105.67	105.57	107.32	105.88	105.06	104.67	107.38	106.98	105.97	104.93	106.52	106.07	104.51	106.8	105.94	106.65	104.95	107.39	105.04	104.49	107.83	107.42	105.77	105.17	105.44	105.54	106.22	105.28	108.76	106.33	108.12	106.57	106.86	106.14	107.9	102.34	106.84	106.5	106.94	106.57
105.17	105.39	105.91	102.5	105.81	106.08	104.44	103.48	105.88	107.16	106.51	107.37	106.95	106.62	104.59	105.37	103.29	104.3	107.38	105.44	107	104.3	105.33	105.44	106.06	105.72	103.27	107.06	104.28	104.7	103.37	105.22	106.39	105.41	105.28	104.33	106.16	105.25	104.53	108.01	106.18	103.74	105.01	105.29	105.42	104.97	105.19	103.47	106.47	107.31
107.2	106.58	108.64	104.96	106.35	105.9	107.17	106.42	107.08	107.26	106.68	106.7	106.04	107.96	105.67	108.11	108.94	108.15	105.45	106.02	105.87	105.8	106.81	106.36	104.92	104.06	105.4	107.19	106.58	105.57	106.25	108.06	106.32	107.17	105.33	106.62	108.04	107.29	108.53	109.02	108.18	106.5	109.27	106.04	106.66	106.77	108.06	106.5	106.47	107.39
103.39	103.98	105.26	104.94	104.11	102.27	100.03	105.68	104.22	104.67	104.09	104.58	104.64	103.31	102.95	103.32	102.59	104.77	103.04	104.32	102.19	106.41	105.85	106.48	105.14	105.73	102.89	106.29	104.78	104.44	102.47	104.01	103.39	104.6	104.55	103.19	101.52	104.71	101.79	105.98	103.35	102.71	104.76	105.93	105.15	105.25	103.74	103.8	102.81	105.44
112.79	113.49	114	111.51	108.89	110.66	111.96	110.96	111.76	110.15	114.2	109.99	111.68	110.48	109.54	111.69	109.61	113.11	111.51	113.12	110.95	109.55	112.45	109.55	112.02	111.46	110.1	109.12	110.23	111.79	110.84	114.13	111.43	111.91	112.55	110.97	110.34	110.75	114.25	111.17	110.07	111.12	111.55	114.87	110.65	111.66	112.09	111.62	110.98	110.87
112.37	114.21	114.22	112.7	112.68	112.72	112.25	112.72	113.53	110.68	113.6	112.04	111.99	112.85	110.65	112.89	113.52	112.9	113.13	112.83	114.06	113.92	112.4	113.15	113.54	115.02	114.07	111.29	113.41	110.63	112.89	111.65	112.68	114.28	112.26	113.31	115.2	111.89	112.45	111.94	110.11	113.24	111.34	110.69	110.68	112.13	114.09	113.35	110.52	112.04
102.41	98.763	100.53	101.33	100.6	100.62	99.797	100.32	100.16	99.596	100.87	103	101.51	98.5	100.88	98.86	100.69	98.014	99.908	100.84	98.207	99.735	99.692	99.208	101.36	100.23	98.511	99.644	98.588	97.732	101.14	98.826	102.59	100.31	99.616	98.975	99.107	98.642	97.672	100.38	100.82	100.55	98.61	98.516	99.867	101.29	97.855	101.06	98.22	102.26
110.95	106.44	106.78	108.29	107.24	105.4	108.68	107.11	106.26	106.21	106.74	105.22	108.1	109.31	106.35	107.4	107.7	107.5	107.13	106.98	108.3	105.23	104.17	106.09	106.79	107.11	107.6	107.15	107.59	106.15	106.78	105.14	107.13	107.65	106.17	105.42	107.21	106.95	103.79	105.85	104.57	108.07	108.49	106.1	107.91	105.7	108.04	108.28	105.15	105.76
100.12	100.21	100.68	98.801	103	98.525	99.791	97.097	100.45	99.856	99.804	99.094	100.98	100.35	101.12	99.995	97.466	97.886	100.31	98.578	100.42	98.94	99.414	98.861	100.07	98.979	97.377	98.756	99.065	99.529	99.348	98.599	100.98	103.09	98.691	99.905	100.85	99.387	97.195	100.43	99.201	99.51	97.679	99.175	100.53	99.264	97.618	98.015	99.49	98.979
104.64	104.88	105.54	103.8	107.21	106.3	105.34	107.52	105.81	104.49	104.11	106.39	105.04	106.72	103.81	105.08	105.24	105.81	106.73	104.17	106.41	107.11	106.23	104.85	106.09	105.33	105.04	107.05	106.79	106.43	105.53	105.65	104.79	103.75	109.38	106.39	105.75	105	104.75	104.44	103.61	106.46	106.83	105.89	106.82	104.72	106.67	105.61	105.21	105.35
103.51	103.91	106.75	106.73	105.54	102.64	106.81	105.02	107.92	105.61	105.67	104.81	105.56	104.49	106.83	106.19	104.3	105.39	104.83	105.23	105.91	105.25	105.14	105.58	105.18	105.13	103.34	106.41	103.65	105.89	105.15	105.08	104.89	105.81	106.42	107.12	105.86	105.39	106.31	103.93	103.49	106.5	106.6	106.93	105.3	103.91	106.24	105.68	105.35	108.16
104.73	107.61	106.07	105.94	106.35	107.99	105.6	107.35	105.99	109.5	105.61	107.9	105.99	107.8	108.37	106.71	107.05	104.38	107.01	109.08	108.48	108.87	107.06	106.72	104.93	108.11	108.6	106.76	107.68	108.54	107.38	106.96	105.27	108.53	109.02	105.23	109.17	107.87	106.67	106.98	105.03	107.96	108.91	106.92	108.8	106.56	106.07	105.94	109.47	106.64
105.96	103.99	105.13	107.59	104.63	104.51	106.36	104.24	106.6	104.83	106.01	106.14	105.21	104.73	105.85	104.5	105.59	104.79	105.49	105.28	104.4	104.95	104.23	105.14	104.51	106.6	106.42	106.74	106.35	104.41	102.93	104.44	106.36	105.13	103.73	106.49	105.77	105.5	104.79	103.76	105.45	104.33	106.53	107.79	104.94	105.28	102.15	106.1	106.87	105.09
105.04	104.67	107.53	103.94	107.06	105.87	105.66	106.03	106.86	105.79	105.48	105.29	106.54	109.38	106.18	106.16	107.15	104.22	104.18	104.83	108.15	104.19	108.51	106.4	105.29	103.31	105.71	105.78	103.53	103.31	105.48	104.46	104.69	106.51	106.19	108.31	108.08	106.17	106.66	105.46	106.16	105.89	104.09	106.95	106.49	105.59	105.35	106.36	104.14	106.01
105.27	105.39	105.36	107.11	102.47	105.28	105.67	105.42	104.6	103.26	105.21	105.67	105.97	105.71	105.06	104.91	106.26	106.35	107.35	106.6	105.27	105.96	106.81	105.54	104.19	104.59	106.11	105.69	105.61	105.38	107.17	106.07	105.1	103.77	104.89	103.17	106.4	106.84	106.7	107.48	107.15	105.57	106.97	105.58	105.8	104.69	104.71	104.04	104.93	105.36
103.6	106.45	104.65	106.48	104.89	105.57	103.66	104.22	107.34	103.58	106.59	103.27	105.03	101.32	102.87	107.21	105.39	104.63	104.53	105.98	105.78	103.86	105.82	103.86	103.62	104.58	104.97	106.29	104.18	103.55	104.74	103.07	104.76	105.89	107.24	104.79	105.13	105.79	103.32	105.93	107.65	105.86	103.91	106.54	108.16	103.78	102.86	107.35	104.96	102.89
100.65	100.53	102.75	99.528	102.21	100.46	98.551	100.14	100.94	101.07	98.721	102.84	100.28	101.03	102.1	101.67	99.97	101.67	102.72	99.822	100.34	100.55	99.187	98.634	98.673	100.14	100.73	101.16	99.677	98.572	100.49	98.35	101.11	101.21	100.99	99.651	99.958	99.214	100.65	98.352	99.724	100.74	99.201	98.342	101.18	99.429	100.69	100.14	103.57	99.58
108.45	110.41	111.06	112.01	110.36	109.7	111.75	109.63	107.68	107.33	107.8	109.42	110.88	108.67	110.79	111.05	109.6	109.77	111.8	106.34	108.25	110.05	110.6	109.12	112.12	108.62	108.03	108.58	109.48	111.75	109.55	109.46	108.84	109.1	108.11	110.15	110.16	108.45	108.85	110.47	108.67	108.9	110.28	110.7	108.81	111.09	109.19	111.25	109.64	111.15
103.08	99.973	102.39	99.058	100.46	101.44	101.42	102.73	100.96	101.58	101.09	98.999	101.34	100.77	99.719	99.699	101.72	101.51	100.4	100.34	100.39	98.467	102.13	100.24	99.699	99.082	101.17	100.93	99.75	101.62	100.86	99.937	100	101.39	100.21	99.287	99.414	100.18	102.57	102.04	99.571	100.13	102.93	101.59	101.86	101.72	100.46	99.745	102.12	102.68
99.897	99.485	99.608	99.395	100.36	99.489	99.053	100.4	97.796	102.02	98.254	100.59	98.821	98.9	98.811	100.87	98.702	98.28	100.34	101.05	102.6	98.741	99.012	103	100.88	100.49	99.326	101.2	100.53	100.06	100.24	100.56	98.519	101	99.204	99.787	98.517	100.91	99.39	99.091	102	100.02	99.214	97.389	100.05	99.033	100.22	98.61	99.469	98.495
107.27	104.57	106.31	104.81	107.08	106.83	105.78	105.27	105.9	103.2	104.4	105.06	104.13	106.45	107.14	106.04	103.76	107.87	105.75	104.82	104.56	106.42	106.45	107.61	104.62	105.75	107.09	107.23	104.53	103.76	104.93	103.64	107.45	106.19	107.05	106.25	105.14	106.05	105.96	106.06	103.3	106.62	105.58	105.9	105.33	104.55	105.24	106.95	106.19	105.47
101.37	98.608	102.14	99.412	100.23	101.28	99.967	102.1	98.761	100.92	100.6	100.42	100.67	100.1	100.82	100.52	100.69	100.68	98.437	101.44	99.968	99.493	101	102.24	99.519	101.44	99.799	100.14	100.35	99.799	100.29	102.02	101.11	99.712	98.874	101.06	98.243	99.123	99.638	102.4	100.39	99.886	100.89	97.583	100.02	98.479	98.164	101.01	100.64	98.293
105.43	106.36	106.84	106.35	105.85	105.71	106.22	105.35	105.48	104.94	107.11	103.47	109.15	105.41	103.19	105.98	108.71	104.69	108.31	105.14	108.94	106.29	104.67	105.45	107.36	106.15	105.26	107.08	107.75	106.2	102.89	106.67	107.74	108.56	106.45	105.49	104.22	107.45	106.67	105.72	106.79	105.8	107.18	106.52	104.59	105.09	107.88	105.32	105.77	106.55
110.55	111.4	110.13	110.28	111.04	111.42	112.09	109.31	110.91	110.51	107.36	111.12	108.41	111.6	110.32	109.58	111.11	109.49	110.15	109.75	110.09	110.57	109.87	112.29	109.74	110.08	109.18	109.62	109.4	110.91	111.22	109.99	111.49	108.93	111.89	111.32	109.85	112.03	110.5	110.52	108.17	110.56	108.93	109.85	109.66	111.99	110.33	108.56	110.74	111.58
107.22	104.31	105.83	103.62	105.07	103.26	107.03	104.59	106.42	104.56	104.8	107.25	105.61	104.69	106.75	104.88	105.1	103.08	105.46	106.25	105.58	106.64	105.68	104.27	105.81	108.01	105.23	104.82	105.81	105.03	105.49	104.57	103.78	106.63	106.49	102.17	104.42	106.21	106.81	106.53	104.84	104.26	108.02	106.85	106.02	104.06	105.89	108.23	104.88	104.62
115.73	118.38	115.17	117.59	116.19	118.04	114.67	118.52	117.08	118.64	119.31	116.22	114.54	117.33	117.23	113.92	116.71	116.47	115.27	114.08	115.11	117.71	114.23	113.55	114.1	116.75	116.24	116.57	114.63	117.29	116.22	115.17	117.61	117.08	116.75	116.89	118.08	115.05	116.99	116.47	115.25	115.19	115.18	115.43	116.43	118.49	116.77	115.51	116.97	116.41
111.72	112.13	111.68	110.99	111.95	111.77	112.75	110.57	110.52	112.27	109.75	113.8	111.08	112.06	111.63	113.95	109.03	111.69	111.62	113.05	110.61	112.22	109.23	112.59	112.27	111.28	107.42	113.46	112.34	112.76	113.41	114.1	115.01	113.39	112.42	111.5	111.58	114.1	113.47	109.79	109.81	111.07	113.01	110.63	111.62	109.76	115.25	109.57	113.31	110.15
103.75	105.86	105.57	105.29	105.19	105.43	104.96	106.28	102.94	108.02	105.05	104.83	106.46	106.01	106.25	107.56	104.9	106.29	106.46	106.1	106.52	105.39	104.82	106.38	105.77	106.25	104.37	105.27	106.11	104.9	104.06	106.3	106.19	104.71	106.37	106.07	106.21	107.38	105.89	106.88	105.76	107.13	105.18	104.51	108	105.9	106.09	105.29	105.59	104.61
104.23	106.45	106.39	106.07	105.21	107.22	104.77	103.27	104.2	103.62	104.22	103	105.39	104.84	105.36	104.18	103.46	106.79	106.02	104.83	105.82	105.91	105.42	105.28	106.2	105.54	108.41	105.54	108.48	106.29	105.98	105.16	103.44	105.89	106.12	106.51	104.76	106.02	103.95	105.47	106.28	105.02	105.38	107.86	104.67	106.25	107.67	104.98	102.86	105.93
107.62	108.02	105.7	105.46	105.55	106.04	106.46	105.68	105.26	106.7	105.63	103.48	105.42	105.22	106.06	105.22	105.32	104.87	106.93	104.59	105.21	103.24	105.87	106.96	106.67	106.32	107.65	106.79	104.93	105.29	108.11	104.81	107.01	104.88	107.69	106.26	103.72	104.32	106.92	104.99	105.34	104.15	103.94	104.39	107.52	103.36	104.49	107.15	104.32	104.19
116.24	115.78	116.17	119.27	116.19	116.24	116.6	118.43	117.08	116.51	116.72	117.39	117.96	115.87	116.11	116.71	117.03	113.64	117.1	116	115.87	115.2	117.86	117.29	118.4	117.53	114.54	115.06	114.53	117.06	115.6	116.58	116.14	116.1	117.69	115.47	115.84	118.68	113.73	116.06	116.2	118.21	116.48	115.45	115.97	113.86	114.99	115.44	116.31	116.38
110.79	110.88	109.61	109.07	109.51	109.62	108.58	112.37	111.18	110.93	109.61	109.47	110.96	108.27	109.15	110.96	111.73	109.63	108.16	109.85	109.25	110.19	110.04	108.35	109.84	110.11	110.82	109.37	110.81	108.4	106.95	110.9	110.6	109.48	110.76	109.46	108.27	108.87	108.98	108.54	109.35	109.46	111.25	107.39	108.63	110.68	110.21	109.7	111	109.05
111.77	111.2	111.92	111.6	110.68	109.44	110.89	109.48	111.94	110.57	112.93	111.11	109.11	110.46	110.86	110.5	111.33	112.05	112.55	112.64	112.25	109.22	110.98	112.01	109.92	114.03	112.69	108.76	111.62	113.21	108.87	111.38	112.24	110.89	112.38	111.28	108.43	111.73	111.38	110.08	111.29	110.44	108.8	111.34	111.85	110.66	108.47	113.97	112.21	110.88
105.35	105.37	107.36	109.06	104.5	107.92	107.43	107.95	105.41	105.15	106.04	107.81	107.48	103.7	108.95	108.58	107.13	106.89	106.98	106.89	106.54	104.25	104.36	104.49	105.61	104.25	106.39	107.5	107.22	105.5	105.1	107.15	106.74	106.55	107.66	107.14	106.88	108.5	105.73	106.72	107.36	104.75	106.35	108.64	105.1	108.01	105.5	106.78	106.88	105.43
104.36	103.93	104.95	104.19	104	104.13	104.71	107.5	104.29	104.06	103.3	102.7	103.65	104.36	105.37	102.81	103.47	104.06	104.35	104.02	106.85	105.07	105.16	105.98	101.99	103.64	103.4	105.23	103.56	103.99	101.69	104.57	103.34	104	103.14	105.34	102.39	103.7	105.75	103.61	106.31	102.1	104.19	103.82	103.29	104.02	105.47	103.85	104.5	104.09
106.05	106.67	105.14	105.27	106.78	102.94	108.35	107.61	106.32	108.75	105.42	106.76	106.91	106.29	105.39	103.51	107.36	106.73	106.77	106.12	106.6	107.26	103.9	107.71	104.35	105.91	106.15	106.38	106.16	106.24	106.47	106.99	104.58	104.44	105.19	105.6	107.72	106.02	108.85	107.2	104.04	107.01	105.82	104.48	107.36	105.13	107.37	104.04	107.65	108.75
110.8	110.15	111.21	109.77	111.56	113.2	110.35	110.77	110.42	112.56	110.36	111.12	110.68	112.04	111.3	112.33	110.36	112.34	110.84	110.07	113.72	110.37	110.8	110.71	109.29	107.7	110.62	111.66	111	110.86	111.98	113.11	110.7	113.06	109.59	110.63	110.97	113.06	111.43	111.65	112.44	111.76	111.63	109.71	109.46	109.44	111.01	111.39	112.53	112.7
112.73	111.86	112.98	112.38	111.24	111.46	110.72	112.42	112.56	112.42	111.53	108.45	109.36	112.36	113.19	110.69	111.29	112.46	110.47	108.06	111.31	112.6	112.97	109.69	110.98	112.2	112.28	111.76	110.51	111.76	111.87	111.68	111.29	110.66	112.61	111.76	112.22	109.25	111.85	111.58	111.88	108.97	108.86	111.46	113.49	111.98	111.05	112.03	111.51	110.51
107.13	107.33	105.33	106.27	105.1	106.93	104.91	108.06	107.39	107.11	107.43	106.4	106.52	108.07	105.92	108.3	106.11	109	107.85	105.75	104.13	107.18	106.66	108.21	107.33	108.14	108.17	104.62	105.23	107.81	105.41	106.87	107.2	107.81	109.08	107.3	107.82	106.95	109.59	105.17	109.18	107.63	107.87	106.34	108.06	103.3	107.88	106.62	104.8	105.16
100.6	101.99	98.904	99.488	98.294	97.425	100.88	98.965	100.02	98.084	100.27	100.15	98.567	102.41	100.32	99.698	100.5	99.906	102.67	100.7	100.26	100.57	101.02	101.02	99.474	99.622	98.269	101.81	98.516	98.966	101.18	98.9	100.01	99.413	100.63	98.78	97.926	99.877	97.08	97.906	99.45	99.461	100.95	100.76	99.042	101.28	98.031	102.58	98.546	101.37
98.723	99.723	100.26	102.44	99.303	98.808	99.11	100.68	99.635	99.779	100.89	98.43	101.04	100.25	99.989	100.56	99.604	100.94	101.33	100.75	99.703	100.31	102.41	98.929	98.785	102.89	100.19	98.413	98.823	100.99	101.61	100.07	98.545	97.685	99.899	99.35	97.437	99.16	100.76	101.2	102.25	98.896	99.808	100.53	100.33	99.963	98.086	99.016	100.88	99.938
117.17	120.29	117.48	116.01	116.94	116.45	117.68	115.78	116.24	114.74	116.09	119.79	116.97	116.72	117.41	118.23	118.05	116.72	118.58	118.2	118.05	119.11	116.17	118.52	118.4	118.06	117.03	116.04	117.67	116.03	116.76	116.98	117.31	119.73	117.25	117.62	116.35	119.62	116.85	116.23	117.13	115.62	116.34	119.08	117.5	116.6	116.85	117.21	115.07	118.47
106.36	104.37	104.88	106.21	107.78	108.44	104.33	106.68	104.94	105.62	104.97	106.85	106.45	105.21	104.14	105.45	106.9	105.32	105.89	104.44	105.23	106.44	105.38	104.93	104.44	106.77	106.29	104.18	105.76	106.26	104.26	106.02	103.7	105.19	105.22	106.15	106.37	104.1	105	106.96	104.82	104.61	107.22	106.21	104.39	107.33	104.79	106.16	105.72	107.34
104.78	106.1	104.68	105.1	105.43	106.96	105.16	105.33	105.74	105.66	105.54	106.43	104.05	104	104.16	107.73	107.06	105.85	106.94	105.46	104.08	106.02	104.36	105.38	104.57	108	105.71	106.32	108.07	106.26	104.98	104.27	104.84	104.75	107.49	104.11	104.62	103.8	105.59	105.34	107.34	104.87	105.02	105.7	105.7	104.59	103.6	106.08	107.6	106.07
99.474	100.51	99.979	101.71	98.615	99.696	99.818	100.68	101.03	99.284	99.905	100.91	100.34	100.12	100.28	101.44	98.166	99.369	98.496	101.92	101.19	99.199	100.77	98.756	99.863	99.034	100.1	102.77	101.37	101.82	99.441	100.02	100.73	101.33	101.11	98.528	100.39	101.33	101.27	99.065	98.178	101.42	99.575	100.12	100.11	100.88	98.723	99.885	100.09	101.21
104.71	106.57	104.18	105.81	106.04	106.41	103.91	106.02	105.5	104.98	104.22	104.32	105.01	104.89	105.53	104.93	107.41	104.56	104.27	105.08	104.89	105.83	106.87	105.5	105.05	105.22	105.93	109.01	106.85	103.75	103.67	105.06	106.25	105.85	105.89	106.82	104.81	107.37	105.54	105.42	105.2	106.66	106.5	107.4	105.22	104.33	102.81	104.8	104.95	103.9
104.49	106.16	103.5	106.05	104.13	103.83	104.43	105.41	103.38	104.28	104.22	104.76	103.3	104.59	104.66	103.51	106.14	105.66	104.96	104.34	104.31	104.18	103.79	104.47	105.29	103.28	106.22	103.64	103.98	106.17	101.89	104.38	102.85	104.53	103.71	101.95	104.71	105.79	105.5	103.94	102.9	104.75	105	106.35	103.87	104.5	104.53	103.1	104.67	104.93
111.14	113.71	111.61	109.55	112.1	112.35	109.21	111.09	109.9	109.69	113.52	110.73	110.88	111.62	111.4	110.05	113.64	109.69	112.53	114.99	112.08	110.04	112.2	111.79	112.59	111.3	112.09	112.61	111.95	112.58	112.73	111.14	111.69	112.18	111.54	111.42	110.49	109.97	111.6	110.28	109.09	112.84	112.48	108.64	109.46	108.35	110.45	111.28	113.1	109.69
109.89	108.2	111.19	112.03	110.11	114.26	111.23	109.26	111.99	111.92	113.7	110.83	112.47	111.96	112.85	111.6	108.91	109.68	111.15	111.06	110.67	112.52	112.42	112.67	112.43	112.46	111.35	111.24	111.79	111.8	113.65	111.09	113.32	110.73	110.18	111.87	113.07	113.27	110.92	112.2	113.33	112.39	112.18	109.09	109.93	112.63	110.75	112.45	113	111.37
108.58	111.27	110.68	110.69	111.66	111.68	112.15	110.54	111.15	112.9	110.1	106.7	107.99	111.43	109.83	108.77	109.77	107.77	112.78	111.02	110.41	110.81	109.44	111.97	111.49	109.57	109.31	111.42	109.62	109.39	109.31	110.84	109.84	111.61	109.96	112.57	110.56	112.39	109.54	111.04	109.36	108.83	112.3	109.51	110.22	110.36	109.73	112.41	111.34	110.26
115.39	118.52	117.12	116.08	115.36	117.05	116.91	113.6	117.68	115.62	116.87	116.24	116.13	119.55	116.21	114.43	113.02	116.96	115.05	115.04	114.62	115.89	116.35	119.52	114.52	116.93	114.92	115.13	117.09	115.08	115.25	117.03	117.39	117.13	117.01	115.06	118.46	116.44	116.72	116.31	117.32	117.65	115.99	115.55	115.4	115.9	116.47	117.17	117.91	115.01
105.86	104.8	105.24	108.22	106.43	108.16	106.45	102.7	107.73	104.86	106.68	104.37	106.48	106.5	104.83	106.56	104.79	105.64	106.64	105.57	104.23	106.73	106.54	104.6	106.71	106.08	107.07	105.69	107.04	106.97	104.95	106.72	107.01	104.94	106.06	102.47	105.04	105.87	103.95	106.13	106.5	106.88	105.75	104.74	105.86	106.57	107.18	106.13	105.31	104.85
107.51	106.86	107.92	105.23	106.95	107.61	105.07	106.96	107.8	105.83	106.44	105.39	106.91	107.27	105.96	109.36	106.19	105.72	109.24	105.82	105.42	105	105.68	105.3	105.65	107.46	107.37	107.02	107.91	105.96	106.64	108.01	106.96	104.87	107.28	106.41	107.97	106.64	107.31	107.03	108.36	108.07	104.9	106.65	105.75	107.83	104.04	109.14	106.86	106.38
99.594	102.23	99.71	101.45	103.2	99.123	100.03	101.44	101.22	98.932	101.73	102.32	100.46	100.04	101.88	98.926	101.15	103.4	101.82	102.76	101.69	103.3	100.32	99.728	99.74	100.73	100.71	102.1	102.59	102.48	100.34	101.03	101.32	101.16	101.4	99.589	98.915	101.75	100.54	100.19	99.823	100.53	103.21	100.3	99.801	100.91	100.07	101.58	101.76	100.13
103.33	105.48	104.54	108.03	105.47	105.99	106.64	104.18	106.48	105.22	105.71	106.14	105.34	104.97	104.66	105.85	103.91	102.37	104.99	104.77	108.41	107.48	106.2	105.12	104.23	104.74	105.99	107.89	104.86	106.24	106.51	106.14	103.71	106.84	105.68	106.3	106.41	106.61	105.89	105.06	106.59	106.49	105.24	108.02	104.82	106.55	105.99	108.07	106.3	105.8
106.29	104.76	103.18	102.76	102.82	105.71	104.07	103.45	104.46	106.05	104.02	105.23	103.6	103.93	104.08	106.28	103.89	104.62	102.94	105.77	105.28	104.11	104.16	103.38	102.71	104.78	103.63	104.62	102.83	105.12	103.88	104.19	103.09	103.77	104.52	101.89	103.68	105.27	103.13	103.2	104.34	104.44	104.47	103.7	103.52	104.65	104.66	103.44	105.4	102.82
107.9	107.15	105.43	105.74	105.75	106.45	104.99	105.66	107.02	105.43	108.22	107.3	105.03	105.91	106.6	107.41	106.53	106.17	104.52	104.24	106.09	106.15	108.27	105.23	108.23	107.02	106.86	105.01	103.32	107.47	104.53	106.66	105.52	105.28	106.62	104.22	104.08	105.97	106.38	106.4	108.11	105.25	105.76	104.81	106.48	107.21	105.1	107.12	107.14	106.89
110.98	111.32	111.14	110.79	110.95	112.28	109.6	109.68	110.38	111.97	110.81	111.3	109.37	110.63	109.26	111.16	111.88	112.17	110.68	111.6	110.53	108.88	111.54	112.42	109.24	109.75	111.83	109.8	111.28	110.04	111.2	110.38	109.22	110.34	111.77	110.21	110.37	109.11	111.79	110.78	109.28	110.23	110.54	110.48	110.47	108.32	111.6	109.62	111.14	110.96
105.87	106.94	102.91	104.12	106.28	105.46	103.21	105.82	105.22	103.82	105.77	104.82	106.27	106.14	106.25	104.15	105.92	105.27	106.81	106.85	104.79	103.82	104.33	104.15	104.97	105.86	103.68	106.65	107.06	107.58	104.31	104.76	104.08	107	105.3	106.03	107.13	106.45	104.96	104.97	104.96	105.74	108.3	106.16	105.04	103.9	104.54	105.86	106.52	104.5
104.96	104.17	103.18	102.64	104.92	107.25	103.86	104.44	105.76	103.54	101.76	105.02	105.22	103.8	105.93	104.71	103.51	104.51	103.16	104.21	104.17	104.09	103.75	105.04	104.33	105.73	104.89	103.76	103.04	104.45	103.45	104.52	104.19	103.49	101.7	104.74	104.79	103.57	105.08	104.25	104.52	103.99	104.14	103.15	104.18	106.02	103.32	104.7	102.8	103.95
106.69	104.81	108.86	105.12	106.82	107.44	107.34	109.19	107.13	107.31	107.41	106.67	106.64	107.7	107.67	107.01	108.42	108.17	107.29	106.46	108.73	106.29	107.31	105.51	106.8	105.84	106.7	108.83	106.29	106.13	106.78	105.38	107.28	106.93	106.69	105.92	106.88	108.33	104.78	107.13	106.12	107.45	106.07	106.63	105.72	107.11	110.48	105.77	107.07	108.67
107.24	106.8	107.32	106.41	106.54	107.25	106.39	105.97	108.24	108.09	106.25	107.95	106.68	106.7	107.35	108.1	105.94	107.63	104.38	107.54	109.65	106.96	106.87	105.45	106.18	104.44	107.22	107.39	105.66	105.09	107.93	108.52	106.66	106.12	107.39	107.57	107.65	108.22	107.55	105.99	105.63	107.3	106.42	108.21	105.48	106.55	107.78	106.39	104.7	106.47
109.72	106.45	105.35	106.17	106.22	106.46	106.92	105.38	103.7	107.42	106.66	105.54	104.39	104.66	106.35	107	106.8	107.2	106.04	106.34	104.58	107.84	105.25	105	106.32	106.26	108.22	105.27	106.42	105.63	103.45	106.02	107.26	105.82	104.85	104.53	108.55	105.76	106.2	106.37	104.42	105.85	106.49	106.27	103.82	106.82	108.06	103.16	106.5	109.84
106.89	106.76	109.19	108	106	106.12	105.4	103.61	106.88	106.81	105.96	107.83	107.09	106.14	103.43	106.83	105.8	106.9	109.07	107.89	106.52	106.69	106.48	106.49	104.11	106.61	107.9	106.99	108.15	109.26	106.06	106.65	107.9	107.77	106.38	105.55	106.09	106.62	107.04	107.67	105.49	107.56	106.01	105.95	104.4	106.4	105.52	107.37	105.04	107.39
99.078	99.834	100.15	99.622	101.05	96.768	100.45	101.18	100.59	97.917	98.712	100.55	100.5	100.29	101.04	102.03	99.679	100.46	101.17	100.15	100.12	99.514	99.578	98.943	101.35	99.448	99.024	102.35	99.861	97.844	102.4	100.35	102.15	101.88	101.48	99.621	99.584	99.536	97.374	100.22	102.38	98.695	100.52	102.25	98.103	101.49	97.902	98.734	99.736	101.13
104.17	98.926	102.56	101.77	100.39	99.247	100.18	102.28	101.87	101.08	99.477	100.14	102.55	100.46	101.27	100.3	99.771	101.96	102.73	103.01	101.46	100.04	99.886	100.47	101.17	102.54	99.309	101.25	101.63	102	98.712	101.71	101.4	101.88	101.27	102.5	102.22	99.943	100.72	101.15	100.95	103.11	100.68	99.387	99.495	101.13	100.66	102.1	102.42	101.7
110.88	108.87	109.33	108.28	112.36	110.43	108.62	111.9	109.8	111.46	109.16	109.04	108.44	107.77	108.88	109.61	108.08	110.61	109.65	109.98	110.87	107.66	107.2	107.45	108.07	107.31	111.89	110.32	110.13	109.31	109.1	112.12	110.66	111.85	111.44	110.72	110.1	110.38	109.69	111.85	109.37	112.97	109.84	110.2	110.02	111.52	109.22	109.77	110.23	106.92
116.85	116.14	117.17	118.23	120.27	120.54	115.69	118.03	118.26	117.55	119.05	116.93	117.96	115.84	117.76	119.9	116.7	119.27	115.09	118.84	119.06	118.88	119.37	118.65	117	118.04	118.04	117.86	116.29	118.06	118.19	115.73	117.61	118.09	117.77	117.7	119.27	118.48	117.72	116.58	118.61	116.7	118.83	115.19	116.08	118.16	116.82	118.62	120	118.28
110.04	112.79	110.42	112.07	111.28	111.45	113.12	112.26	111.35	110.72	114.35	111.94	111.26	112.76	111.42	113.6	110.21	110.6	110.7	112.5	111.16	111.61	113.42	111.79	109.18	113.22	111.11	107.62	112.46	108.88	109.95	112	110.66	112.15	113.47	112.74	110.75	110.32	112.21	111.95	112.47	110.32	110.72	110.11	109.74	111.22	110.68	109.49	111.39	110.62
111.63	113.53	111.11	113.38	112	113.63	112.66	113.44	112.35	112.66	113.38	112.44	112.54	112.31	111.81	115.06	112.07	110.47	111.19	112.68	112.13	111.38	113.25	112.69	114.15	112.42	112.41	111.99	111.77	113.68	112.01	112.19	111.74	112.71	113.5	110.57	114.71	112.23	112.13	114.92	112.62	112	113.57	111.52	114.14	111.17	112.78	113.81	113.44	112.68
108.8	104.18	105.66	106.99	106.38	105.96	106.01	108.11	105.02	108.95	105.88	106.47	106.11	106.29	105.86	106.66	107.57	105.15	106.63	107.84	106.69	105.83	105.5	106.04	108.8	107.62	106.12	107.2	105.8	106.57	107.4	104.94	106.55	105.15	104.81	106.95	107.17	107.08	108.25	104.16	106.52	106.34	105.22	106.06	108.1	104.65	106.55	106.97	105.94	106.81
109.88	112.6	111	111.44	110.86	109.95	111.61	111.54	111.53	111.65	112.8	110.46	111.49	111.19	112.94	112.62	109.5	109.28	108.38	111.62	111.65	112.21	112.37	109.37	109.86	108.75	112.54	111.61	109.55	109.99	110.93	110.07	108.64	112.98	111	111.47	109.19	109.5	110.96	109.58	108.66	109.5	112.11	112.98	112.33	111.58	110.22	110.36	110.17	108.79
106.37	105.47	105.18	105.75	106.29	104.44	108.48	107.66	105.88	108.72	103.71	105.17	105.37	106.46	108.49	103.75	105.35	106.92	105.95	107.03	106.31	102.2	105.08	106.11	106.64	107.37	103.36	105.51	107.38	106.64	106.78	104.49	105.11	105.42	105.55	105.41	107.96	106.01	105.64	106.9	104.38	104.72	105.84	106.68	106.79	107.59	104.13	106.15	105.34	105.59
104.16	102.99	104.25	104.44	103.62	104.11	103.53	103.24	103.24	103.46	105.64	104.55	105.33	104.3	102.58	104.38	105.49	103.3	103.3	105.92	104.33	103.52	104.43	104.55	104.27	105.64	103.17	106.12	105.65	105.32	104.89	99.158	105.59	105.31	105.01	103.9	105.72	104.67	104.47	106.72	103.17	102.22	105.15	104.48	103.91	105.21	102.86	104.94	104.01	102.84
104.42	106.37	106.69	108.21	107.05	104.44	107.76	104.43	105.21	106.06	106.95	105.07	103.69	105.15	105.22	104.53	106.83	104.32	106.96	105.77	108.22	107.39	105.81	105.27	104.85	106.57	105.72	106.49	105.51	105.08	107.01	106	105.68	106.83	107.58	106.73	106.34	105.98	104.78	105.44	107.32	105.11	105.97	103.27	108.1	107.29	104.92	105.13	106.22	104.21
107.41	104.27	104.42	107.76	105.52	106.28	105.94	107	106.38	108.97	104.14	108.94	107.52	106.58	107.45	105.42	107.95	106.1	105.09	107.24	105.25	107.99	104.41	108.02	104.87	105.72	105.49	104.27	105.18	106.83	105.53	107.76	105.62	105.12	106.96	104.42	105.55	105.34	107.37	107.62	104.72	105.24	106.47	106.08	104.03	104.36	104.67	105.64	105.59	106.64
105.6	103.55	104.09	104.05	106.17	106.89	106.88	105.97	105.06	106.31	106.78	104.61	105.2	105.79	104.55	103.96	105.1	107.41	105.56	104.54	106.2	106.22	105.36	105.42	107.97	104.84	107.54	105.74	106.18	106.57	107.01	105.09	105.15	106.19	104.51	104.8	103.55	103.6	104.77	105.64	104.37	106.38	104.94	104.72	104.18	105.68	105.04	103.99	107.82	106.15
118.36	114.12	117.52	117.34	117.89	118.16	117.19	120.17	118.77	118.83	118.77	117.61	120.28	117.6	117.07	116.13	119.13	116.83	116.66	119.19	115.48	119.33	118.19	117.37	118.05	116.95	117.66	117.51	117.34	117.55	118.4	117.96	117.21	117.31	116.92	116.4	116.19	117.35	118.56	115.21	116.63	116.74	116.7	116.85	116.96	116.86	117.15	119.12	118.02	118.6
106.52	105.16	106.81	105.02	106.81	107.31	104.82	105.9	108.55	106.18	106.11	105.22	104.59	107.86	107.5	106.38	106.26	104.5	104.85	103.9	107.01	108.4	104.67	105.09	106.51	102.91	105.27	106.46	108.05	105.9	106.97	104.27	107.04	107.54	107.38	106.25	105.39	104.28	105.06	106	106.18	102.72	105.43	105.77	104.14	106.6	106.51	105.33	106.87	105.48
114.33	116.21	117.98	113.94	117.46	117.52	116	117.46	111.52	115.97	116.92	116.23	115.83	116.17	114.49	116.28	115.99	115.41	115.22	113.96	114.46	116.31	116.37	117.41	119.57	116.92	116.36	119.33	113.8	115.5	117.38	117.51	117.62	116.08	117.84	116.48	115.96	116.93	116.7	118.94	117.13	115.09	116.97	117.41	117.24	116.98	116.59	116.88	116.72	116.53
110.26	113.4	110.95	112.01	112.41	111.95	112.48	110.22	112.48	110.09	112	111.52	110.44	111.09	111.16	112.86	111.8	110.98	111.38	112.15	112.04	111.27	112.67	111.17	110.69	111.74	109.53	115.03	112.38	111.69	110.86	113.25	111.02	112.9	112.54	112.83	109.79	112.91	110.58	110.95	112.02	111.53	112.85	111.75	112.89	111.22	112.88	112.29	111.6	112.01
104.63	104.85	105.09	104.14	104.75	103.49	104.68	104.12	103.15	105.06	106.55	103.77	101.86	103.22	104.81	103.48	105.11	103.67	104.51	104.04	103.23	104.78	100.93	103.67	103.07	101.44	102.68	107.12	104.34	103.54	104.84	103.46	104.37	104.47	103.88	105.39	104.12	105.25	105.23	104.06	104.95	105.55	106.51	103.16	104.2	102.75	103.83	102.59	103.75	103.55
102.98	103.54	106.4	104.87	103.24	105.05	104.44	105.38	104.02	103.64	105.76	105.59	106	105.81	103.83	105.08	106.72	105.07	105.34	104.99	105.09	106.27	103.26	106.17	105.61	106.52	105.57	106.2	102.05	103.71	104.45	104.89	103.57	104.21	106.44	104.29	106.07	104.68	105.16	103.54	107	103.71	104.88	104	102.34	104.48	104.39	105.38	105.18	106.2
100.05	99.512	100.88	99.019	101.46	99.66	97.52	101.93	100.49	103.49	101.64	102.36	100.32	99.736	100.57	102.57	101.22	99.003	100.82	100.52	100.42	101.43	101.06	101.81	99.81	100.88	100.1	100.98	100.18	101.08	101.6	99.965	101.44	99.897	102.04	100.89	99.814	100.72	99.118	101.98	99.834	100.68	100.2	99.664	101.8	99.522	99.586	101.49	101.56	98.335
105.77	107.83	107.04	106.08	108.27	105.96	107.87	105.15	106.52	103.61	106.58	106.88	103.08	106.39	107.14	108.61	106.25	108.42	106.75	106.04	107.07	106.5	105.7	106.64	107.35	106.62	105.6	106.72	107.35	105.75	104.71	106.06	106.75	107.16	105.98	107.31	105.71	106.89	104.31	105.96	107.1	105.36	107.17	103.59	106.79	105.16	107.92	108.58	105.55	107.54
106.74	107.45	106.06	107.67	105.65	105.81	104.9	106.04	103.03	106.58	109.18	105.68	107.03	105.75	106.84	104.59	105.65	106.71	107.86	105.81	107.06	105.97	105.16	105.58	106.86	106.61	106.02	105	106.21	106.06	106.54	106.77	105.67	104.99	106.66	106.98	106.03	103.77	106.56	106.56	107.24	107.68	105.7	107.42	108.14	106.91	106.46	104.3	106.41	107.61
111.46	111.4	112.83	112.36	111.3	113.75	113.3	113.47	111.14	112.66	112.97	112.77	111.84	111.37	110.98	112.28	111.2	113.21	110.35	111.54	109.55	111.52	113.23	111.74	112.16	109.61	110.11	112.09	113.4	112.54	111.36	110.95	111.1	110.27	111.32	110.41	112.35	112.8	113.18	112.84	111.11	111.85	111.7	111.81	110.94	110.55	112.03	111.46	109.56	110.49
105.59	105.95	104.99	104.03	104.27	102.85	104.14	103.68	105.79	103.27	106.16	104.2	103.24	102.43	105.43	103.78	102.46	105.36	104.98	105.07	105	103.66	103.93	104.93	105.45	105.12	108.56	104.89	105.1	103.94	104.72	103.96	104.86	102.85	102.69	103.84	104.39	103.34	103.84	104.42	104.88	104.28	102.99	102.57	101.9	101.89	105.38	104.51	103.83	105.26
105.09	104.47	102.6	103.24	104.74	104.69	104.24	105.19	104.32	104.5	105.88	102.55	106.44	105.19	103.63	103.61	104.8	103.79	105.49	103.89	106.09	104.3	105.7	105.87	103.31	103.4	105.28	105.48	106.12	105.38	106.37	105.83	105.28	103.57	104.32	106.48	103.56	104.25	103.52	105.37	105.74	104.65	103.3	106.14	105.7	106.35	103.54	104.43	104.25	103.48
118.54	117.98	119.07	117.69	115.72	118.89	118.16	115.97	119.2	116.54	117.96	116.93	117.73	116.74	116.28	119.08	116.03	119.02	116.13	116.57	119.49	116.94	117.39	115.99	118.39	116.93	119.94	118.48	116.59	115.05	116.37	117.96	115.96	117.29	118.19	118.46	116.37	116.41	119.88	117.09	117.91	117.31	119	116.45	118.27	117.07	117.85	116.2	117.47	118.14
98.097	99.744	103.04	101.87	100.46	100.13	101.24	101.02	101.27	100.69	98.969	100.77	97.777	100.28	101.64	99.835	97.679	98.833	100.66	101.19	99.458	100.11	100.05	103.19	100.22	101.23	100.35	98.73	101.65	97.585	102.77	98.576	100.15	100.27	100.07	101.05	99.318	99.917	97.346	101.3	98.405	96.03	100.82	101.48	98.523	98.973	98.515	102.03	100.91	100.93
105.38	107.03	104.95	104	107.83	105.19	107.16	105.92	105.05	105.3	107.18	106.36	107.31	105.21	105.64	105.6	106.03	104.2	106.44	106.54	107.52	104.33	105.5	105.03	106.71	105.05	105.14	105.81	104.02	106	104.82	104.42	106.94	104.99	106.03	106.15	106.23	105.48	105.75	105.78	105.53	105.55	107	105.97	106.07	104.5	105.55	104.3	104.42	107.18
100.76	98.556	99.168	99.338	99.837	99.393	99.678	100.6	99.388	98.814	99.331	100.94	98.991	98.472	98.214	100.42	98.61	97.877	99.059	101.68	99.65	101.45	100.29	100.13	102.13	99.229	99.161	100.1	99.578	98.964	99.838	99.458	97.454	100.77	100.03	99.696	99.441	98.991	101.43	102.82	99.938	98.639	100.08	99.539	99.786	99.25	98.46	98.559	100.36	100.42
111.8	111.93	108.95	111.47	111.18	109.4	112.01	110.28	111.03	110.47	111.83	112.56	112.27	112.45	110.81	112.07	111.64	110.84	109.21	111.6	112.35	109.84	109.34	110.4	108.88	110.25	110.77	110.34	111.82	112.02	111.38	109.99	110.81	109.36	112.6	111.31	109.21	109.04	111.29	108.56	113.15	109.84	107.72	109.59	112.77	112.2	109.59	111.3	112.33	110.98
107.28	106.86	106.43	106.05	105.67	107.79	104.89	104.01	108.66	106.84	106.84	106.3	104.04	106.4	106	107.31	106.84	105.01	105.27	105.52	107.75	107.1	108.11	106.71	106.35	106.03	105.61	106.96	107.37	106.07	105.91	106.01	105.89	106.69	105.4	106.54	105.98	105.46	104.89	106.92	105.24	106.62	107.26	104.76	106.86	107.06	106.74	105.62	105.58	107.86
110.06	110.67	113.35	113.18	111.12	109.36	110.8	113.55	110.99	114.33	110.46	111.63	109.53	110.83	111.25	110.77	111.55	111.71	110.92	110.52	109.4	111.89	112.21	109.52	111.01	110.18	110.07	111.47	110.64	110.84	110.64	113.08	108.92	110.88	112.26	111.75	110.26	112.82	110.54	110.66	110.32	111.69	109.7	111.19	112.08	107.79	109.12	112.33	111.72	110.58
100	102.27	101.09	100.82	101.09	101.06	101.12	99.667	99.587	101.87	102.44	100.22	101.07	102.07	101.36	101.58	101.86	101.74	100.64	100.63	99.126	99.88	101.89	101.37	103.88	100.96	99.432	99.268	98.903	100.71	102.28	100.72	99.958	101.95	102.59	101.94	102.69	101.16	100.2	101.69	103.09	100.34	100.95	100.25	101.18	101.24	99.965	102.09	100.28	102.9
107.54	106.46	104.63	107.44	108.67	107.47	105.17	107.69	108.97	106.25	105.78	106.87	105.93	107.36	104.6	104.62	106.32	105.02	106.37	106.81	107.8	109.62	108.59	105.98	106.44	110.78	105.96	105.49	106.08	109.32	107.87	108.11	107.12	107	106.31	106.36	106.88	106.63	105.59	105.92	106.96	108.59	106.69	107.56	108.76	106.83	107.43	107.59	108.74	107.85
104.05	103.72	103.37	103.07	104.19	106.84	102.31	105.81	104.49	105.63	106.46	103.93	105.78	103.62	104.95	104.65	108.25	103.93	105.85	104.98	105.61	102.9	105.37	105.02	106.14	103.51	103.19	104.65	105.66	103.7	105.46	104.87	103.16	105.62	105.33	105.26	103.6	107.93	102.71	103.5	104.93	105.8	104.52	106.61	107.15	103.97	104.48	101.54	102.69	106.68
99.081	100.65	98.502	99.139	99.645	99.471	101.58	101.2	100.15	99.155	102.12	100.96	101.14	99.086	101.1	99.192	99.521	101.53	98.557	100.84	101.18	99.24	99.692	101.75	102.47	101.32	98.719	98.822	99.978	96.976	99.997	99.143	101.17	100.56	100.56	98.249	101.75	98.504	100.72	100.08	100.05	102.54	101.07	98.535	101.44	100.15	100.38	100.7	100.33	101.01
113.77	112.45	111.34	112.01	111.44	111.04	110.79	111.75	112.22	111	112.09	112.04	111.63	110.66	111.82	113.52	113.16	110.81	111.56	113.48	113.19	112.34	110.31	112.16	111.74	113.42	111.1	112.05	108.69	112.36	110.56	111.23	111.72	114.45	111.36	113.34	113.12	110.39	112.63	110.78	114.76	113.17	110.36	111.58	112.94	112.75	112.98	112.61	113.32	112.52
115.14	116.53	115.02	115.53	117.64	115.26	116.56	118.66	118.32	118.47	114.44	115.55	116.95	115.56	115.09	115.33	116.04	115.89	116.36	116.33	114.01	117.74	115.32	114.83	115.95	115.7	117.16	114.06	115.01	116.39	114.19	114.53	116.42	116.19	117.16	115.87	116.52	115.01	115.91	115.91	115.97	116.71	115.05	116.01	116.92	117.31	115.87	116.3	117.22	115.65
105.2	106.95	107.3	102.35	106.28	103.81	106.82	105.72	104.71	103.9	108.63	105.65	106.69	107.44	106.11	105.32	105.51	105.9	104.2	103.8	104.96	106.46	108.22	104.97	105.13	104.12	105.02	107.22	103.84	105.26	104.05	103.93	105	105.86	104.91	104.96	104.76	104.5	104.43	106.28	106.39	104.96	104.51	105.74	104.7	107.63	105.71	105.21	105.59	105.2
107.05	105.78	105.56	105.4	104.17	105.04	105.71	105.81	104.48	105.69	106.4	101.67	104.87	105.78	107.09	105.88	106.42	105.15	104.67	105.42	106.38	108.12	106.07	105.64	102.85	106.57	106.55	104.14	105.71	105.98	105.91	106.25	107.07	106.79	104.65	105.14	105.55	107.39	106.25	105.23	107.01	107.59	107.42	106.4	106.29	107.86	105.8	107.77	104.66	104.87
106.6	108.2	106.82	106.71	107.95	107.44	106.3	105.35	107.37	105.96	105.83	104.48	106.76	106.05	104.12	104.79	107.89	107.23	106.12	106.68	106.76	106.37	107.45	106.25	105.75	105.26	107.42	106.25	106.81	106.51	107.13	106.8	106.31	105.58	106.05	106.45	107.08	105.29	105.57	106.1	105.01	105.97	103.93	106.92	107.33	106.64	106.14	105.97	106.8	105.77
105.26	107.18	106.18	105.6	107.95	106.54	110.27	106.98	105.19	106.23	108.58	107.55	105.26	108.17	105.67	107	108.28	105.51	106.75	106.75	106.8	107.71	104.82	106.07	107.72	105.45	105.07	105.63	106.33	105.86	107.57	105.89	106.47	109.32	106.64	104.87	107.16	107.91	108.11	105.08	105.32	107.82	108.04	106.25	105.99	107.77	104.37	105.52	104.19	106.94
107.65	104.87	105.98	105.51	107.84	107.62	107.25	105.28	105.88	103.99	103.96	103.21	105.12	103.37	102.35	102.53	105.61	104.24	104.96	104.69	105.69	104.59	105.75	104.13	106.41	105.28	104.58	107.16	105.08	104.89	106.33	105.62	103.36	106.53	105.67	102.41	105.41	105.17	104.68	106.54	105.92	107.57	106.32	107.76	107.09	105.28	106.03	103.83	105.99	104.29
105.52	107.86	107.03	106.33	106.25	107.09	107.92	106.69	106.62	106.01	106.43	106.06	105.73	104.45	104.5	107.02	106.71	106.14	104.61	107.62	107.67	106.73	107.25	108.81	106.17	108.49	107.41	106.14	106.24	104.18	103.25	107.76	107.8	107.26	105.35	106.9	106.72	107.44	105.33	106.36	107.69	106.08	105.78	103.26	106.79	107.4	104.12	105.75	107.07	106.3
111.31	113.57	111.44	108.85	110.64	113.52	112.88	109.12	112.64	110.54	111.45	111.88	113.3	112.75	113.34	111.11	111.4	111.32	112.73	111.22	113.5	110.4	110.46	113.11	111.48	111.5	110.34	111.66	112.14	112.44	111.81	112.23	110.43	112.9	111.3	112.61	111.33	113.9	111.19	112.98	113.85	110.48	114.32	113.49	111.41	109.84	111.22	112.51	110.08	111.95
118.28	118.05	117.6	117.1	118.24	115.68	117.92	114.65	118.09	117.93	115.7	118.4	117.37	118.78	116.3	117.99	117.32	117.09	116.3	117.69	116.7	117.89	118.94	116.42	118.45	118.93	116.11	119.56	118.22	116.92	115.34	114.1	119.06	117.39	117.48	115.3	119.18	116.55	119.58	117.49	113.77	118.47	117.18	116.15	116.66	116.98	118.18	118.56	117.77	116.68
100.15	98.387	99.536	100.11	99.047	100.21	99.199	102.36	98.199	99.339	98.676	98.549	101.27	101.27	98.517	99.703	103.37	100.05	99.929	100.53	99.389	99.483	98.366	98.63	100.41	101.3	101.46	99.106	100.27	101.24	100.77	100.44	98.787	102.48	101.47	100.38	99.378	101.49	102.11	98.884	99.874	101.36	100.3	98.449	100.23	100.24	100.74	100.3	102.31	99.378
112.62	112.92	109.98	111.55	109.86	110.23	113.59	113.29	111.66	112.78	113.95	109.65	111.77	109.76	110.86	110.99	111.4	111.95	111.89	114.91	111.61	111.24	110.13	113.57	112.79	111.33	112.2	114.39	109.63	113.16	111.54	113.01	113.55	111.43	113.1	113.24	112.15	111.31	110.39	111.71	113.25	110.75	114.38	108.59	111.78	111.15	109.52	110.74	112.52	112.22
104.3	103.4	104.47	105.98	106.53	106.21	104.37	105.46	106.03	105.01	104.73	106.23	103.89	103.76	104.77	105.42	104.62	106.68	105.91	104.05	106.76	102.89	105.27	104.36	105.81	103.62	102.48	104.7	104.52	106.32	104.88	104.66	104.97	105.37	105.91	104.54	104.22	103.62	104.62	105.17	105.94	107.38	104.82	103.55	106.05	104.01	106.04	105.64	106.55	103.92
112.14	111.06	114.88	112.19	112.07	114.38	111.17	110.89	113.81	114.3	113.19	111.08	113.98	112.15	112.2	113.03	112.32	112.42	112.39	111.98	114.36	115	112.41	113.76	113.76	110.27	113.79	114.47	113.1	116.12	111.07	113.42	114.84	112.16	114.65	110.76	110.51	115.99	111.39	110.65	112.89	114.86	113.02	111.63	114.33	112.55	113.41	110.92	110.09	115.01
100.26	99.517	100.48	99.473	98.157	100.12	99.248	99.591	99.105	102.19	99.21	98.852	100.58	99.646	98.968	99.676	98.438	96.07	100.81	99.732	99.528	99.324	100.63	97.234	99.85	97.927	97.37	98.783	98.846	99.154	98.348	99.943	99.341	99.78	100.36	100.84	98.545	101.69	99.025	96.44	99.958	99.62	101.19	99.219	100.13	98.897	99.088	102.27	99.225	98.72
111.65	112.83	112.54	112.36	112.97	113.88	113.66	113.68	112.78	115.35	113.15	115.09	112.18	113.59	112.22	113.64	113.91	112.07	112.54	113.09	113.37	112.37	112.76	112.17	110.21	113.29	112.15	113.1	111.09	112.05	113.06	112.22	112.88	112.8	113.34	114.24	113.94	110.57	111.89	115.13	112.87	113.8	111.42	113.37	112.73	113.26	111.23	112.53	114.26	114.08
112.29	114.08	112.83	111.8	111.47	112.59	111.82	107.77	110.6	112.41	109.16	113.42	112.97	110.93	112.3	110.91	112.89	112.76	111.38	109.84	113.18	115.03	113.17	111.17	111.7	111.35	111.48	109.86	110.81	111.43	110	111.31	111.18	111.03	111.77	109.8	112.14	110.29	112.21	111.44	111.95	113.78	113.18	112.68	110.22	110.68	112.72	113.69	112.88	111.07
107.66	106.91	103.95	105.45	105.21	107.45	106.14	106.75	106.78	105.64	105.55	105.51	105.86	105.33	106.08	105.51	107.45	106.14	105.72	104	104.39	105.11	105.81	107.09	106.87	107.74	104.6	106.72	107.17	104.49	105.19	105.97	105.55	105.76	105.62	104.8	105.31	107.72	106.84	103.92	104.46	102.77	106.38	106	107.09	106.44	105.04	106.28	105.49	107.47
105.19	103.9	104.78	106.56	103.97	106.71	106.58	105.08	106.4	105.43	106.7	106.21	105.19	103.79	105.86	107.33	105.23	104.54	106.91	106.11	105.56	105	104.58	106.16	104.36	103.9	107.08	106.47	105.68	104.65	106	105.71	105.42	105.75	107.28	103.31	106.1	107.5	105.68	106.84	104.13	106.65	105.85	105.3	105.44	106.04	103.44	105.85	106.21	103.32
113.98	111.38	111.05	110.37	112.56	111.92	111.48	111.67	110.34	110.77	112.29	111.66	112.89	109.26	110.56	112.75	111.74	109.57	109.39	110.98	112.99	110.61	112.17	113.84	107.89	109.83	113.04	112.5	112.27	110.02	111.87	111.86	111.45	111.51	110.68	113.47	110.82	110.57	113.78	111.43	111.74	110.11	111.54	110.11	111.83	112.04	109.26	111.59	110.41	111.14
110.61	112	110.39	110.58	111.93	110.54	113.4	109.98	111.12	111.59	110.35	112.86	111.9	114.15	111.28	110.81	111.12	112.04	110.65	110.93	112.03	110.05	112.5	107.97	112.8	114.07	109.3	113.61	112.15	112.08	110.46	113.16	111.11	108.91	110.01	113	113.55	111.37	110.99	112.26	111.86	110.94	110.7	111.38	111.38	111.06	109.44	112.83	111.78	112.22
104.87	106.08	105.1	104.19	106.46	106.11	105.37	106.72	105.82	105.98	104.98	108.21	105.8	105.92	104.94	105.74	106.46	105.27	104.89	105.93	107.32	104.1	105.97	104.17	106.36	104.4	106.28	104.17	105.75	104.52	106.09	103.76	104.97	104.18	104.85	104.28	106.47	106.08	107.05	102.91	106.98	105.1	105.28	104.77	105.85	107.79	105.57	106.03	106.13	105.67
106.71	105.83	104.42	104.81	106.06	107.44	105.3	105.97	106.2	106.02	102.58	105.67	107.69	107.74	106.1	106.15	106.96	106.39	104.37	105.25	105.87	105.8	105.37	106.55	108.43	106.04	105.06	104.4	103.61	103.53	105.2	105.02	106.4	105.11	104.93	104.15	107.56	104.77	104.74	106.35	104.3	106.29	107.76	104.28	104.99	106.9	107.19	103.75	106.84	106.5
100.78	99.518	101.41	100.75	100.68	102.47	102.56	101.89	101.34	98.597	103.09	101.68	99.564	100.89	101.19	99.986	100.83	99.575	101.04	98.24	100.54	99.468	99.071	101.18	98.544	99.041	100.97	102.15	100.85	99.455	99.734	99.284	100.53	99.04	98.666	101.45	100.15	100.56	98.881	101.65	101.2	99.716	101.63	99.427	98.779	99.197	102.58	100.62	98.98	101.32
106.54	106.41	108.1	103.86	106.11	106.67	106.21	105.2	105.41	105.42	106.03	105.6	106.49	107.59	105.76	103.75	106.75	106.41	104.21	107.77	106.68	106.62	106.68	105.17	107.96	108.63	104.55	105.73	105.99	106.25	105.46	104.43	106.83	107.24	106.25	103.54	104.3	105.56	105.5	105.49	108.05	103.92	104.35	106.86	106.95	103.72	105.66	104.48	105.17	103.3
111.44	112.95	114.5	112.55	112.33	111.61	111.58	111.57	110.99	111.26	110.03	112.84	113.26	112.53	112.12	110.77	113.24	113.16	113.08	113	111.62	109.67	111.16	111.79	114.35	113.08	111.56	110.25	113.4	113.28	112.29	111.29	111.92	109.99	113.88	113.03	111.93	110.21	111.12	112.87	110.71	111.97	111.59	111.8	112.59	112.78	113.83	111.44	112.34	112.67
109.77	110.09	108.83	110.5	110.14	107.49	110.99	108.85	112.79	107.72	110.2	109.76	111.81	108.5	108.35	109.48	111.03	109.47	109.77	111.53	110.27	109.72	111.16	110.15	109.85	110.84	109.76	112.27	111.96	108.93	111.79	111.44	109.13	108.86	113.56	109.53	111.15	109.25	109.54	110.36	110.16	108.43	108.82	109.62	110.82	112.07	111.12	110.16	112.4	110.04
104.58	107.23	104.12	105.81	106.46	105.87	106.56	105.82	107.39	105.9	105.85	106.67	104.84	108.29	105.57	107.9	107.56	105.71	108.77	105.72	107.37	106.28	106.47	107.03	108.03	105.63	106.16	107.8	104.94	105.5	107.73	104.49	108.54	103.72	109.04	106.7	104.93	107.1	107.24	106.49	106.24	104.14	105.49	105.83	106.65	107.39	108.55	106.59	107.85	106.58
110.32	111.61	109.9	110.19	111.14	110.24	109.68	109.18	108.85	112.35	111.76	107.14	112.06	108.83	108.39	110.31	108.68	107.93	109.26	108.78	111.56	107.89	110.68	109.2	112.23	109.89	110.56	110.38	108.61	107.25	108.78	110.69	109.03	110.16	109.19	110.79	108.83	111.52	112.77	110.49	110.93	108.36	111.11	112.35	107.9	109.53	109.76	108.68	109.94	111.19
107.04	107.27	104.86	104.78	105.16	105.33	106	104.9	105.79	104.64	106.89	108.21	106	104.48	108.25	105.52	106.56	105.97	106.18	105.53	102.91	105.42	105.11	105.13	106.13	103.29	106.69	103.86	104.7	107.12	106.17	105.65	105.78	105.12	107.23	106.47	106.26	105.19	105.53	104.79	105.32	105.08	105.59	106.36	103.27	105.84	106.62	104.16	106.76	104.24
105.12	106.79	103.87	106.71	103.61	107.18	105.87	102.36	107.82	106.38	104.93	106.15	106.61	106.53	106.62	106.9	106.05	106.68	106.7	106.08	106.26	106.54	103.79	107.61	106.75	106.28	104.91	107.42	104.42	105.91	105.78	106.68	104.13	106.43	104.89	106.54	106.48	106.77	106.34	106.43	106.12	107.03	105.71	106.2	106.57	107.27	104.84	106.02	105.54	106.62
111.04	111.95	111.7	113.47	111.37	111.55	110.47	113.5	110.48	112.43	111.85	112.78	112.16	112.75	110.89	113.22	114.68	111.78	112.99	112.94	109.07	111.6	110.07	111.86	112.22	114.24	109.96	110.58	113.64	113.54	112.72	109.31	113.09	112.11	111.28	112.75	109.61	110.68	114.29	110.73	111.22	110.58	109.91	111.04	111.44	112.31	111.73	109.43	113.03	112.12
105.71	105.61	105.46	105.52	105.64	106.27	105.56	104.02	105.02	103.83	106.63	104.98	106.22	105.07	106.37	106.03	107.21	104.7	104.33	106.65	105.51	105.92	106.09	107.15	105.33	104.61	105.23	104.36	103.19	105.77	106.91	106.01	105.54	105.7	104.11	107.82	104.16	106.2	103.42	105.29	104.88	102.12	107.72	106.28	106.36	107.09	105.96	105.22	104.72	105.09
108.84	109.89	109.69	110.07	110.82	111.02	110.49	109.4	113	113.11	111.95	111.09	110.26	111.95	110.45	110.59	111.81	111.22	111.94	113.56	109.57	111.75	110.27	110.42	110.12	108.51	109.27	110.18	110.22	107.72	109.9	111.99	108.93	111.34	111.12	111.11	109.87	108.94	110.95	112.4	111.01	110.99	110.11	109.59	112.54	111.1	110.23	110.59	110.52	111.38
105.42	104.83	104.17	108.27	106.67	106.3	103.76	105.35	106.09	103.77	105.65	105.32	106.58	105.73	104.98	104.25	105.35	105.26	108.35	105.19	107.37	104.89	105.05	104.51	106.65	103.68	106.54	106.73	104.92	107.56	106.99	108.81	104.29	105.72	104.92	105.55	106.57	106.61	104.23	107.88	106	108	105.08	103.66	105.96	105.18	106.15	103.15	104.46	105.67
101.16	102.07	101.46	100.93	99.793	98.988	100.39	99.961	100.48	100.52	99.356	102.87	100.55	101.7	101.32	101.19	99.254	98.163	99.231	100.36	101	101.01	100.86	99.536	103.68	97.842	98.747	98.308	101.01	100.02	101.99	99.763	98.866	101.76	100.78	100.46	100.2	100.56	100.39	101.15	98.095	100.15	99.057	100.84	100.94	98.621	98.761	98.53	101.4	99.147
112.88	110.38	110.15	109.3	109.61	111.16	110.48	113.01	111.26	110.1	113.13	112.73	113.8	113.32	111.29	111.39	110.32	111.05	111.46	111.43	112.64	110.41	110.79	113.65	112.05	113.37	113.37	109.73	112.29	111.43	111.97	111.36	109.64	111.39	111.66	110.15	109.92	112.85	110.96	111.69	111.58	112.23	111.64	110.55	113.03	111.17	112.52	114.63	110.44	110.13
105.8	105.03	107.06	105.96	105.68	107.51	103.75	106.69	107.44	106.26	104.77	105.91	107.29	104.8	105.42	105.77	106.3	104.77	106.19	106.35	105.92	107.6	104.39	105.56	104.66	106.24	106.07	106.98	107.53	108.88	104.4	106.43	106.08	107.16	103.45	108.64	105.95	106.22	104.53	106.44	107.38	106.27	106.45	106.46	106.88	104.8	106.87	104.55	104.16	105.81
110.31	110.79	109.71	110.95	110.56	111.58	110.66	109.76	112.88	110.55	109.45	108.81	110.94	111.96	109.89	110.82	111.11	111.49	109.98	110.04	111.78	111.44	111.93	112.3	109.46	112.43	113.04	112.52	111.26	112.51	112.17	111.07	109.6	112.14	112.35	109.44	110.24	112.69	111.74	110.85	110.98	112.63	111.36	110.19	110.29	110.51	111.31	110.61	111.39	110.87
101.21	100.5	101.16	99.737	103.34	99.9	99.109	100.41	101.62	101	102.58	102.16	100.48	98.606	101.44	100.53	99.987	102.16	98.652	101.61	103.69	99.678	101.63	104.63	100.54	101.16	101.91	100.16	100.9	101.78	102.45	101.55	102.31	101.36	101.53	101.78	102.3	101.31	101.07	100.86	99.019	98.964	101.8	101.57	99.405	101.53	102.33	99.737	101.81	100.28
116.56	115.5	114.83	115.64	116.63	116.82	116.82	114.08	119.06	116.82	117	115.41	113.42	117.52	116.01	117.17	114.94	115.36	117.27	117.95	116.6	116.26	116.16	115.27	116.86	115.84	116.47	116.91	114.79	115.28	116.65	115.23	115.27	116.88	115.78	116.5	117.29	115.63	115.53	117.42	115.32	114.64	117.48	116.5	115.97	116.95	117.71	115.36	118.66	114.75
105.19	102.16	104.86	103.08	104.11	105.53	104.43	106.63	104.4	103.58	106.23	103.47	104.66	105.69	105.37	104.18	102.35	104.03	102.53	104.7	103.95	104.08	104.24	103.56	105.97	103.81	107.31	105.77	104.17	103.99	103.24	105.49	106.01	102.75	103.43	106.02	103.36	104.03	103	103.8	104.67	104.18	106.87	102.65	104.86	103.6	103.56	102.17	105.79	103.86
112.46	110.23	110.02	113.5	112.64	111.96	110.17	111.83	110.64	110.32	112.21	112.82	110.57	111.85	112.52	112.44	110.77	111.53	113.47	111.4	112.28	113.91	111.12	112.23	111.87	111.17	109.39	111.19	111.97	113.39	112.38	111.81	111.39	112.24	110.01	111.13	114.57	114.75	112.33	111.95	112.44	112.59	112.74	111.91	111.85	110.45	110.94	110.91	110.35	113.13
103.17	105.91	106.5	105.95	106.44	103.62	103.3	104.85	102.66	104.69	106.4	103.94	102.72	103.4	105.81	104.84	105.2	107.3	105.82	103.16	104.63	105.76	105.43	104.82	106.7	106.72	104.91	103.02	103.9	102.97	102.89	106.33	105.02	106.08	105.49	103.97	107.25	103.66	103.73	105.59	104.28	106.54	102.26	105.08	103.32	103.98	102.83	106.13	106.1	107.19
110.9	112.64	111.48	112.1	110.73	111.55	110.05	111.33	112	111.03	109.59	112.16	108.86	111.08	111.39	110.54	110.92	112.5	110.16	111.33	112.8	113.16	112.31	109.65	111.28	110.48	112.72	113.82	109.8	109.41	109.75	110.43	113.26	111.64	113.03	113.59	111.51	114.92	111.39	110.64	111.07	111.62	110.65	111.93	111.08	110.31	111.45	111.39	112.45	110.92
103.42	104.34	105.44	107.04	104.41	104.45	107.8	105.34	107.15	106.7	103.53	105.84	105.14	104.7	106.84	106.16	104.62	106.67	106.04	104.96	105.64	105.57	106.44	105.94	103.63	104.51	104.34	104.44	103.9	106.08	105.31	104.77	104.72	106.38	103.32	105.1	104.77	107.34	103.01	105.77	105.93	107.68	104.12	106.58	103.95	105.41	104.98	105.24	105.95	106.23
109.7	111.29	112.31	111.6	109.54	109.85	110.81	112.07	108.41	108.17	108.79	112.35	109.2	108.98	109.68	111.78	111.85	110.24	110.52	112.47	110.71	109.49	109.61	110.25	113.15	111.11	111.62	111.16	109.82	109.2	108.85	113.1	108.79	110.41	110.74	110.26	108.55	110.33	110.17	111.45	113.24	111.28	111.65	109.79	112.77	112.9	111.36	108.44	111.55	109.58
111.91	110.02	112.48	108.36	110.75	112.24	111.34	110.61	109.03	112.39	109.38	110.83	111.49	110.93	109.94	111.13	110.19	111.06	112.33	110.65	112.29	109.59	110.71	112.32	110.5	111.75	109.25	108.65	111.69	110.39	110.64	110.38	112.64	113.24	112.18	111.92	110.39	109.29	108.3	110	111.97	112.45	112.33	108.17	111.82	110.81	111.7	111.69	110.33	110.6
107.21	105.38	105.44	104.17	105.01	103.58	103.87	105.42	107.98	107.1	107.45	107.89	106.26	104.98	105.98	105.73	107.11	107.09	105.79	106.65	106.48	106.42	106.6	105.28	105.06	105.54	107.54	105.54	103.83	106.54	105.46	104.99	105.22	104.38	104.33	105.62	107.46	107.11	103.41	102.18	106.87	105.27	104.89	105.39	104.77	106.6	106.11	104.94	105.83	106.58
99.682	101.77	101.33	98.67	99.684	99.818	100.27	98.543	98.644	101.98	99.832	99.187	101.41	100.1	98.766	98.408	99.43	99.473	100.93	100.33	99.634	99.084	99.913	100.37	100.24	100.85	100.1	98.312	99.044	98.391	99.979	98.704	97.652	101.15	102.38	98.061	99.662	101.8	100.43	99.75	97.798	97.716	100.31	99.058	98.602	99.684	99.438	100.33	98.644	98.431
99.99	101.39	98.965	103	100.83	101.41	100.04	99.83	101.65	98.776	100.16	100.85	99.667	101.71	100.07	102.87	97.578	102.11	99.515	100.63	100.52	100.85	100.25	100.66	100.74	102.63	103.62	99.698	101.25	99.438	100.6	98.602	100.06	101.13	99.396	99.033	101.1	100.42	101.89	100.62	102.79	101.01	99.314	99.831	101.27	99.752	100.98	100.91	98.804	98.386
106.77	106.55	105.92	108.37	105.38	107.47	104.3	105.38	106.19	106.42	104.29	106.12	104.41	103.67	104.68	104.97	105.38	105.82	106.28	106.21	105.82	107.21	104.27	104.74	108.13	105.08	106.75	105.8	106.48	105.48	104.45	105.21	106.48	105.61	106.86	104.97	105.75	106.75	106.76	105.93	104.25	104.88	107.32	105.84	106.4	105.2	104.78	105.73	107.17	106.76
108.58	110.19	110.83	108.28	111.81	110.29	109.89	109.41	111.98	109.43	109.22	112.48	109.36	111.17	111.15	110.81	109.55	111.64	111.22	110.02	107.7	109.78	110.77	111.59	109.57	109.65	112.17	110.47	110.32	109.52	112.81	112.37	112.41	110.44	108.44	111.29	110.65	109.7	109.67	111.31	111.27	112.17	110.08	110.5	110.18	113.28	110.07	111.83	112.74	109.21
103.53	106.11	105.72	106.48	105.77	105.08	104.99	106.77	105.94	105.13	104.16	103.7	103.05	104.84	103.38	108.15	104.18	106.62	104.4	104.12	107.14	106.2	105.8	104.94	103.35	106.06	104.45	103.66	104.58	106	105.68	106.39	104.88	104.72	105.38	104.73	105.6	105.08	107.13	107.22	106.34	105.28	104.73	105.03	103.96	104.9	105.45	105.01	105.51	104.93
102.38	101.08	100.5	98.997	101.74	102.8	102.49	101.2	102.07	101.49	101.68	103.06	101.15	98.24	100.92	100.58	100.21	102.93	100.43	99.676	100.81	101.89	103.06	100.11	101.34	101.8	101.26	102.33	100.29	98.821	101.8	98.822	102.38	101.15	98.627	99.462	102.47	101.16	99.472	101.84	98.619	99.582	99.293	100	98.878	99.939	101.89	99.512	99.782	98.908
107.22	105.36	105.29	106.96	103.42	104.34	106.59	106.24	107.42	104.61	107.58	107.8	106.01	106.29	104.89	106.34	105.73	106.29	106.37	105.91	107.68	103.98	103.89	108.22	106.18	104.29	103.36	105.6	105.2	105.97	105.81	103.51	104.64	104.99	104.64	106.4	105.66	106.1	105.56	105.75	104.63	105.29	107.94	107.31	105.84	106.48	103.72	107.46	107.27	108.45
104.67	103.74	102.93	103.14	104.86	103.41	104.96	104.94	105.69	103.86	103.97	105.09	104.21	103.08	103.36	104.69	105.77	103.29	105.46	103.46	104.74	106.13	103.4	106.65	105.21	104.51	105.15	105.4	103.07	104.03	104.46	104.13	103.61	104.79	104.67	104.73	102.56	104.96	101.97	104.4	103.87	104.8	102.86	105.79	103.02	103.95	105.36	103.89	102.73	106.66
110.97	111.22	111.29	111.22	111.55	110.34	112.86	112.66	109.9	115.03	112.68	111.9	112.17	110.45	113.17	112.9	112.89	112.39	110.61	111.46	111.73	110.33	113.11	112.02	111.96	111.56	111.42	113.07	111	112.47	114.19	112.62	110.92	112.9	113	112.78	109.96	110.93	109.98	111.57	111.93	111.91	111.68	111.25	112.67	112.63	112.13	111.09	112.01	111.87
104.93	106.97	104.72	107.07	107.74	108.51	108.11	106.75	106.92	105.76	106.48	106.18	107.43	105.17	107.23	106	107.24	106.96	106.92	105.35	106.56	107.06	106.04	103.27	105.86	106.22	105.87	106	107.69	106	107.05	107.17	105.66	104.96	106.47	107.99	106.3	106.61	107.52	106.46	107.74	103.43	107	108.45	104.66	108.99	106.48	106.84	107.8	106.43
105.23	105.68	106.44	106.1	104.31	104.92	104.33	105.88	107.48	107.22	105.5	103.5	104.75	106.24	106.91	106.97	108.61	104.7	105.66	106.05	103.97	105.04	104.09	105.99	104.29	105.65	104.98	106.02	104.45	104.52	104.69	107.54	105.52	105.99	103.37	104.14	106.18	104.49	104.15	106.13	105.37	106.43	105.95	105.8	105.69	104.73	105.94	106.21	105.7	104.94
104.76	104.81	107.97	105.67	103.19	102.48	104.98	107.17	103.13	104.39	105.93	106.5	105.85	102.84	103.35	104.76	103.56	106.16	105.95	104.84	103.58	105.73	105.37	106.41	107.31	103.98	104.43	99.239	104.85	104.96	106.36	106.06	103.78	105.73	104.03	101.5	102.18	106.67	107.1	105.06	105.31	106.8	106.11	102.22	104.62	103.35	103.99	103.41	105.06	103.44
105.84	105.39	104.2	103.71	105.67	106.43	105.45	105.84	104.91	104.43	106.45	106.13	103.9	102.79	107.53	103.27	105.58	106.44	108.01	104.15	104.19	103.58	106.1	104.73	104.93	104.34	105.65	103.25	106.18	103.64	102.48	106.3	104.71	104.62	103.81	102.49	105.98	102.47	105.67	106	105.68	105.01	108.49	105.86	103.98	104.03	105.68	104.41	105.52	105.64
104.67	104.67	103.34	102.77	104.87	104.16	103.15	102.76	104.66	101.93	104.87	105.02	104.87	103.89	105.78	101.29	103.43	105.25	105.1	104	105.26	106.01	104.81	104.06	103.55	103.21	105.35	101.51	104.49	103.38	103.04	105.24	105.08	102.83	106.41	106.78	103.93	106.14	105.63	103.43	105.23	103.9	103.33	102.95	104.92	102.74	104.97	104.61	105.79	103.62
107.57	105.61	106.47	107.88	107.17	107.22	108.14	106.98	108.28	108.29	106.27	107.36	107.68	105.69	106.69	108.37	105.83	108.89	107.07	105.06	104.72	106.28	104.97	105.61	108.12	106.84	107.9	106.29	106.42	107.58	106.19	109.07	106.94	105.64	107.89	106.52	107.89	108.3	107.59	107.57	106.85	106.72	106.49	105.1	107.05	107.5	108.55	107.66	107.91	107.46
110.61	111.57	111.21	108.93	109.43	109	109.46	110.77	111.04	110.29	108.5	108.63	110.63	111.24	110.97	112.07	109.59	109.65	108.15	109.57	111.32	109.04	109.53	110.04	109.9	113.64	110.82	110	108.16	112.67	108.77	111.52	110.34	111.38	111.19	108.89	111.88	111.4	110.12	110.46	110.33	110.65	110.24	110.52	108.63	110.21	109.74	111.84	110.18	109.42
106.33	106.8	107.15	107	107.72	105.5	107.94	104.73	105.96	104.65	106.16	107.17	106.58	107.04	107.5	106.04	106.99	107.72	104.02	108.02	106.51	104.64	104.64	107.42	106.66	106.54	107.34	106.97	107.03	107.24	106.38	106.07	106.12	106.66	106.34	105.71	105.22	103.38	105.65	107.63	104.97	106.15	108.16	105.05	105.12	104.9	108.3	106.8	105.88	105.05
105.33	105.02	104.85	105.22	103.92	107.07	105.91	106.7	107.26	105.4	106.32	105.49	103.71	107.69	105.33	104.64	107.85	105.24	106.48	104.89	106.28	102.92	105.56	106.49	104.79	106.51	105.89	105.2	106.96	104.74	103.53	104.43	103.8	106.82	105.85	106.38	105.17	105.18	104.05	106.04	103.24	106.17	106.96	105.29	104.54	102.96	103.41	107.97	104.13	105.99
106.88	103.27	104.65	105.68	104.28	104.92	104.94	104.96	106.05	107.79	105.97	105.43	106.45	105.51	105.15	105.82	102.66	105.89	104.78	107.39	106.11	104.52	105.49	107.55	106.2	106.79	104.02	106.9	106.81	104.85	105.33	105.89	104.88	105.33	106.11	105.38	106.39	104.83	106.67	105.15	105.92	105.06	105.63	104.17	106.33	105.15	104.92	105.86	104.23	104.63
105.82	105.52	107.34	105.22	107.44	105.83	104.42	106.11	107.14	106.88	105.5	106.24	104.7	106.94	104.66	104.34	104.45	107.37	106.81	106.43	104.83	104.47	106.45	106.43	105.99	106.53	107.31	105.76	104.65	106.77	106.41	106.75	102.02	107.74	107.18	109.7	103.99	105.04	104.96	105.59	103.94	104.13	106.22	107.91	103.39	106.98	105.61	103.92	105.81	105.21
116.75	118.59	119.1	119.64	116.5	120.16	117.78	118.49	116.88	116.4	118.16	120.16	118.21	117.15	116.51	117.06	118.66	115.54	117.59	116.38	115.7	117.64	117.73	117.67	117.47	119.54	114.87	115.91	117.31	116.46	120.13	119	114.7	119.44	116.02	116.77	119.31	118.11	118.04	116.61	115.97	119.34	117.57	117.74	114.85	115.28	115.62	119.72	116.35	117.57
107.95	105.24	106.53	106.32	104.43	104.72	106.23	106.74	106.93	103.8	107.1	104.88	106.53	105.65	106.53	108.07	106.41	104.42	105.02	106.3	106.06	104.92	108.05	105.95	106.81	105.3	107.25	106.76	105.91	104.21	108.51	107.7	107.3	106.55	106.67	105.68	106.84	104.1	105.8	103.77	105.39	107.96	106.47	104.51	105.85	105.78	106.41	107.8	105.06	105.59
104.55	102.74	104.07	102.29	103.19	104.47	103.26	103.61	104.46	105.65	103.66	104.66	103.15	104.81	102.37	104.76	104	103.21	104.67	102.46	104.44	103.23	104.33	104.99	102.73	103.12	104.71	103.34	103.6	104.79	103.04	102.65	104.15	102.69	105.05	105.97	107.05	105.4	104.6	105.42	104.91	104.45	104.7	103.74	105.65	103.08	104.6	104.28	104.57	104.54
110.5	111.75	109.27	110.82	108.26	109.47	110.16	111.28	111.75	110.08	108.82	110.56	111.45	111.87	111.35	110.57	109.32	111.29	112.04	110.36	110.5	109.8	108.21	111.08	110.37	110.31	111.11	110.5	111.99	110.08	108.49	108.21	109.8	111.01	110.59	113.63	111.61	110.1	112.62	111.82	109.28	108.57	110.68	111.07	111.32	111.61	111.13	107.6	110.04	110.34
107.71	106.17	104.84	107.44	105.56	107.56	109.33	107.59	106.44	107.04	105.55	105.88	107.17	108.03	110.06	107.11	108.46	107.21	106.48	104.02	106.38	108.41	107.98	106.2	107.39	105.27	107.44	109.79	107.75	107.37	106.96	107.85	106.94	105.21	106.94	106.37	108.64	107.59	106.09	110.02	107.89	106.6	108.72	106.53	106.75	105.17	108.16	107.87	105.9	107.54
114.66	112.56	112.36	111.64	114.22	113.26	112.05	114.19	113.1	113.19	114.13	112.93	112.69	113.15	112.27	115.82	112.22	111.51	112.78	112.99	113.68	113.01	114.59	115.66	113.67	113.03	112.28	111.06	112	110.89	111.42	111.88	114.39	113.64	112.65	112.15	114.03	112.65	111.26	112.42	111.04	109.98	112.34	109.91	114.27	114.68	112.49	114.37	111.72	113.9
110.08	112.84	110.8	114.34	112.05	114.33	110.79	112.97	110.95	112.65	111.58	113.26	113.77	110.66	112.96	114.67	113.31	113.93	113.52	112.44	113.43	113.74	114.68	113.79	112.73	113.39	112.52	113.02	111.31	115.97	111.32	112.85	114.53	112.04	113.4	111.62	111.95	114.07	114.39	112.1	113.99	111.97	112.58	111.78	112.79	112.42	112.2	113.5	111.15	112.57
105.04	104.88	105.97	106.22	104.73	105.16	105.6	104.94	103.95	105.3	104.25	103.99	106.22	106.86	105.87	105.22	106.18	104.14	106.33	105.62	105.47	105.54	104.72	104.35	104.56	106.28	104.35	105.74	105.89	106.14	103.58	106.01	105.52	105.34	103.8	105.43	105.08	106.78	105.95	105.97	106.09	104.75	106.15	105.24	106.62	104.83	106.84	104.33	106.58	105.82
105.19	106.03	104.58	105.99	105.29	105.44	105.7	107.4	105.46	104.13	103.47	106.81	103.56	106	105.27	103.19	107.42	106.03	106.41	105.83	106.74	103.75	106.38	107.58	104.04	103.83	105.64	104.28	105.03	105.14	104.93	104.7	104.63	106.54	105.05	104.87	104.84	105.64	105.29	102.84	105.65	106.84	105.13	105.03	106.07	106.62	107.67	106.42	105.79	103.97
109.82	109.97	111.98	107.92	108.38	108.77	109.52	108.47	109.97	107.81	110.8	111.79	109.34	109.97	110.02	111.08	110.09	109.49	109.4	110.03	110.08	109.48	109.66	112.32	110.68	110.62	110.57	108.49	110.17	110.47	108.84	110.02	108.43	110.51	110.02	107.79	109.87	110.47	110.79	109.57	109.32	109.42	110.01	111.03	110.09	106.22	111.64	108.31	109.99	108.32
100.32	100.13	99.927	103.38	99.263	100.62	99.842	99.456	100.1	100.8	99.881	99.462	100.67	100.75	103.01	99.42	99.076	97.823	100.36	101.3	100.77	101.59	101.32	99.975	99.223	99.4	100.83	99.637	98.135	102.13	98.35	98.923	99.826	98.098	100.27	100.25	100.74	99.94	99.012	100.48	96.326	98.147	100.55	101.13	101.09	97.694	100.44	97.918	101.14	98.636
107.96	103.84	105.94	104.72	104.12	105.8	104.56	102.92	103.89	104.2	102.67	103.45	102.04	104.7	105.38	103.98	104.41	103.58	104.44	103.97	105.15	106.01	106.47	105.82	104.85	104.34	104.69	105.51	104.15	103.86	105.41	104.65	106.84	103.7	105.23	105.26	105.2	104.33	105.83	103.46	103.55	105.15	107.68	104.04	104.35	103.35	106.56	105.43	104.22	103.67
112.13	111.22	111.56	111.47	111.01	114.11	113.37	110.56	111	110.53	111.76	111.34	114.26	109.44	112.16	110.32	109.7	111.37	112.07	111.05	111.8	112.31	109.85	109.65	112.17	110.72	109.69	111.35	112.53	110.69	111.69	111.13	110.09	112.87	109.55	111.65	109.6	111.34	111.08	111.15	113.19	110.01	110.81	110.33	110.32	111.04	111.07	111.75	110.79	109.77
106.07	104.86	105.45	105.07	106.28	102.69	104.63	105.16	106.11	106.57	105.61	107.21	102.79	105.81	105.05	105.89	105.84	107.45	106.41	106.06	105.27	106.32	106.51	105.56	108.29	107.07	107.33	106.15	105.34	105.36	104.69	104.93	105.49	107.83	107.68	107.57	106.13	104.47	106.19	104.71	106.42	105.27	105.08	109.52	104.16	105.8	108.07	106.06	106.43	103.12
105.05	105.89	103.1	101.44	102.31	104.04	104.5	102.07	104.41	103.79	103.81	104.07	103.49	105.09	103.11	103.56	103.01	105.24	102.35	106.89	103.13	104.7	106.32	105.39	105.06	102.57	102.29	105.75	105.54	101.88	102.78	103.7	102.77	104.33	105.47	102.21	105.03	104.93	103.11	104.42	103.51	101.08	104.8	102.95	106.12	104.48	103.15	104.04	104.26	105.78
107.56	109.32	106.8	106.74	108.41	106.65	106.92	105.07	106.84	109.35	106.71	107.09	106.11	105.38	106.37	109.1	108.82	108.54	107.51	106.1	108.3	106.05	106.12	107.29	106.04	105.86	105.6	106.87	107.43	107.54	108.08	108.24	106.12	107.01	105.78	107.06	106.79	107.04	107.61	106.1	106.89	109	109.98	107.71	108.62	105.69	107.39	108.44	107.17	108.19
104.84	107.02	102.31	105.6	104.86	104.53	102.31	107.93	104.38	105.57	105.24	106.37	103.64	103.82	106.29	105.3	106.27	106.17	105.2	106.95	104.32	104.26	107.68	102.64	106.15	107.34	107.18	106.65	104.7	105.01	106.42	106.84	106.39	106.57	104.53	104.5	104.74	104.68	103.85	106.74	104.72	104.41	105.15	106.47	104.32	106.54	104.02	106.8	103.31	105.23
115.44	115.36	117.3	114.58	115.24	117.99	115.65	114.28	116.41	117.64	118.7	117.26	117.49	114.4	115.25	118.42	114.44	116.36	113.91	114.71	116.33	115.08	117.04	115.65	115.46	118.7	116.54	116.25	117.54	116.19	117.49	116.18	114.9	116.17	115.61	116.35	117.15	115.24	119.15	115.4	116.47	116.36	116.13	118.29	115.62	116.49	117.7	115.46	116.89	118.25
111.87	113.45	113.35	114.73	111.95	114.86	111.57	111.66	113.15	111.71	113.66	114.64	112.97	112.75	111.83	114.49	112.09	114.02	111.15	112.55	113.49	115.83	112.58	111.39	110.81	112.23	113.15	113.69	112.62	112.27	111.52	111.67	112.61	116.39	113.51	113.14	113.22	112.71	111.08	111.83	112.59	111.93	112.33	114.29	111.45	115.33	113.15	112.44	114.48	110.12
110.71	112.51	109.51	112.85	106.93	113.33	111.07	110.91	111.56	111.42	109.37	111.59	112.24	109.19	110.65	108.02	109.87	109.25	112.65	112.04	111.07	110.33	110.57	110.46	111.18	110.53	110.72	110.16	111.53	111.95	112.13	110.46	109.57	112.5	111.68	109.23	110.17	111.98	110.38	111.4	111.08	112.54	112.24	110.93	110.74	111.63	109.79	110.29	111.99	112.5
106.67	106.73	108.52	104.67	109.05	107.42	108.04	110.87	106.63	106.13	106.85	108.35	108.21	107.04	105.07	104.66	106.99	107.58	108.46	106.53	106.71	106.63	107.29	106.76	106.81	106.3	105.64	108.31	106.1	106.81	105.7	106.19	105.96	105.81	105.92	105.35	105.63	107.46	108.31	104.43	108.27	105.02	107.72	107.53	106.3	107.54	108.31	105.58	106.05	107.24
111.29	110.99	111.12	110.07	110.66	111.94	110.59	110.48	110.27	111.96	110.82	111.66	110.11	110.61	111.35	111.13	112.3	111.51	112.56	112.42	113.63	111.66	112.54	109.58	111.16	111.17	111.7	113.06	111.48	110.3	112.47	111.23	112.11	110.63	112.07	111.55	110.67	112.45	112.08	113.18	111.21	111.17	111.81	110.94	111.37	112.42	111.9	110.52	113.36	112.53
107.81	111.58	110.16	112.41	110.72	111.39	112.96	108.27	111.37	110.93	111.77	111.41	111.74	112.11	111.71	111.66	113.12	112.24	111.83	113.59	110.28	111.72	112.04	111.54	113.01	112.03	112.01	110.77	113.93	110.36	111.63	112.47	112.88	110.83	111.89	112	111.15	110.65	110.02	107.72	112.76	109.72	112.3	110.37	109.96	113.64	109.77	110.61	112.67	112.85
103.15	106.06	105.49	104.17	103.2	102.9	105.31	104.16	104.69	107.37	104.26	102.98	104.28	104.87	104.43	102.31	104.47	102.85	105.92	104.54	104.28	103.28	102.97	102.86	103.25	104.65	102.17	105.5	106.13	104.76	105.12	104.94	102.53	105.1	103.83	104.42	101.25	104.86	104.32	102.09	104.63	103.35	105.36	103.64	102.19	102.76	103.57	106.07	106.04	104.04
99.434	101.62	102.31	100.66	102.06	100.07	101.96	100.81	99.748	101.02	102.3	101.41	97.776	101.13	99.838	100.94	101.96	99.072	98.14	100.5	102.01	98.833	98.733	100.03	103.16	100.11	99.576	100.82	100.85	97.135	103.03	100.51	100.36	101.25	102.74	99.231	98.808	100.33	99.108	101.61	100.84	101.63	100.26	102.13	100.14	100.69	101.81	101.68	101.64	99.599
119.36	119.26	118.43	116.77	118.35	119.12	116.1	117.67	118.98	119.24	117.25	119.08	116.9	115.38	119.35	117.5	118.84	118.04	117.39	117.39	116.34	118.99	117.04	118.4	118.25	117.95	114.87	115.29	119.87	117.09	116.04	117.7	117.14	117.79	121.38	114.93	114.74	116.57	116.79	117.81	117.44	116.19	118.84	117.26	118.48	118.47	117.22	114.83	116.19	117.25
100.19	100.26	100.85	98.741	99.808	96.746	99.342	99.772	98.863	100.56	98.253	98.933	99.752	101.74	97.449	101.9	99.534	99.767	100.76	97.573	99.793	98.414	98.92	100.87	99.254	97.03	101.81	100.88	102.09	98.18	97.665	99.492	101.49	100.39	100.96	99.072	100.58	100.25	100.1	99.888	100.69	99.362	99.301	101.46	99.378	99.946	98.685	98.957	102.52	100.21
105.83	103.44	105.55	105.92	105.57	105.95	104.94	104.67	104.73	104	104.91	105.41	104.08	105.44	104.85	103.76	105.96	104.85	106.87	105.64	103.84	104.66	103.69	105.21	106.23	102.41	102.61	104.29	103.03	105.11	104.28	104.36	105.24	104.91	103.28	105.71	105.91	103.21	105.33	105.81	104.02	104.36	105.07	102.46	103.81	107.53	101.81	104.27	105.2	104.57
108.14	110.57	110.33	113.28	110.49	111.73	109.08	112.28	112.05	111.26	112.09	111.73	110.21	111.94	112.08	108.95	111.27	112.38	109.73	110.47	108.53	110.99	111.87	110.96	111.5	110.6	111.53	111.92	113.48	110.82	113.77	109.81	113.86	112.35	112.56	111.64	111.67	112.26	110.73	112.05	110.14	111.06	111.85	112.43	111.22	110.73	111.71	112.25	109.93	111.02
101.16	98.767	97.689	99.532	99.796	99.238	99.189	99.02	99.51	100.71	99.964	100.23	99.724	100.62	100.9	101.03	99.079	101.94	99.016	99.008	100.95	100.85	101.06	99.012	100.24	99.852	100.24	100.26	97.831	99.652	100.32	99.622	101.9	102.57	100.22	98.096	101.16	101.39	100.14	99.218	99.782	100.33	100.61	100.46	99.931	101.15	100.23	101.45	99.382	97.918
106.87	101.73	106.49	103.22	106.51	106.83	105.62	104.87	102.78	106.75	104.77	106.15	107.28	104.81	108.03	106.4	106.08	107.48	104.55	104.17	106.57	103.75	104.67	103.35	104.86	107.23	103.79	104.45	107.13	108.48	105.47	104.37	106.25	105.29	105.79	104.2	104.91	103.44	106.58	107.37	105.48	106.39	107.58	104.9	107.65	104.77	105.72	106.14	106.19	106.71
104.28	104.88	105.42	104.68	105.05	106.92	106.58	102.8	104.8	105.71	104.79	104.66	107.78	106.03	105.38	106.09	104.72	104.63	105.99	104.7	105.04	105.69	105.69	106.91	104.91	107.39	105.13	104.53	105.63	104.03	104.56	104.2	105.82	105.04	108.04	105.44	104.73	105.05	104.82	106.75	104.44	103.35	105.59	106.27	104.71	104.43	104.53	106.02	107.86	105.37
106.05	104.54	103.67	104.83	104.73	105.92	105.23	103.99	107.92	104.47	105.9	104.64	105.68	106.31	103.37	105.78	104.34	104.11	106.55	105.02	105.81	106.61	104.75	106.34	105.7	105.86	107.56	105.7	104.04	105.02	104.97	106.71	103.25	105.25	105.87	105.74	107.4	105.37	104.9	103.5	102.72	107.05	106.78	107.02	105.25	103.75	107.16	105.57	104.39	104.4
104.07	104.01	103.03	102.2	103.24	103.5	101.75	103.17	106.04	101.87	103.79	101.91	104.17	105.91	103.64	103.68	103.62	102.85	103.46	105.32	104.86	106.91	105.97	102.93	103.7	102.56	104.65	102.35	107.79	103.93	102.88	102.79	104.49	103.61	104.89	105.52	103.64	104.54	104.71	104.25	105.63	103.71	102.82	104.5	103.88	104.52	105.64	103.56	103.09	102.36
107.48	106.9	110.03	105.87	105.65	106.86	107.96	106.25	105.51	106.89	107.21	104.77	108.5	106.75	105.62	107.3	107.77	107.18	108.14	106.14	107.19	108.18	105.09	106.01	106.46	106.47	107.01	106.75	106.52	106.39	106.51	107.49	107.82	109.08	105.8	107.52	105.93	108.13	104.87	106.38	106.29	107.16	106.65	107.24	106.61	106.65	104.75	105.33	106.06	108.06
106.09	107.25	103.53	102.71	104.71	105.25	105.98	104.92	107.33	105.66	105.79	105	106.43	105.56	104.99	106.8	105.68	104.63	107.95	104.74	105.98	106.01	102.81	103.87	102.15	105.32	105.27	106.54	106.16	105.65	107.35	104.56	105.81	107.59	105.1	105.8	106.58	102.89	106.69	104.9	104.59	106.69	104.95	104.73	106.07	104.97	106.78	103.03	104.41	105.43
106.89	107.49	106.81	107.32	105.72	104.84	106.27	105.05	106.09	105.5	105.91	107.99	108.26	108.71	106.77	106.94	104.45	105.45	105.2	105.46	107.25	105.05	107.28	106.62	105.78	105.75	103.8	104.83	104.57	106.17	104.73	106.12	104.31	105.19	105.45	106.97	104.76	104.48	104.99	105.66	105.57	107.87	106.95	106.45	107.53	103.39	105.83	107.47	104.48	105.49
115.43	116.02	114.53	117.91	116.1	115.91	115.96	115.64	115.81	115.93	117.21	117.41	114.72	117.66	118.04	115.83	118.12	116.46	116	115.97	114.74	114.86	116.24	116.6	114.94	116.96	117.86	117.03	116.19	116.12	116.3	117.26	116.75	115.61	115.54	117.27	116.18	114.72	115.18	115.91	114.92	114.55	115.95	114.76	114.76	116.35	116.37	115.99	117.21	114.64
101.26	100.46	99.876	98.928	99.137	99.531	100.02	100.37	98.342	100.85	98.68	97.71	97.607	99.178	99.98	100.94	98.851	97.685	100.75	99.176	100.33	100	101.61	100.92	99.95	100.2	101.09	99.297	96.769	101.29	99.015	98.888	100.24	98.474	100.44	99.608	100.62	100.2	99.575	96.837	99.469	99.543	100.45	101.55	99.484	99.835	98.669	101.07	99.642	101.68
112.74	113.18	114.31	112.28	113.25	113.4	112.04	112.72	110.86	113.64	114.6	111.87	111.27	113.72	110.45	115.04	112.65	113.97	114.06	112.64	112.74	113.6	113.67	113.64	114.55	110.85	112.55	111.13	113.99	113.35	112.53	112.85	111.27	114.88	113.92	111.03	113.07	112.45	113.79	113.27	112.16	109.91	113.07	113.26	114.62	112.96	111.69	113.79	110.64	112.42
107.32	107.67	109.78	105.58	105.81	106.63	106.99	105.39	106.85	108.42	105.52	105.86	107.86	106.86	107.75	105.81	108.07	105.97	106.16	105.31	106.19	108.01	106.06	105.78	105.89	106.55	109.73	106.13	107.21	107.27	106.89	105.9	106.01	105.39	108.14	106.62	106.58	106.96	106.94	108.46	106.84	105.69	106.74	107.69	107.16	105.43	104.21	107.16	109.4	108.67
105.66	107.15	105.75	106.91	105.41	103.93	106.14	104.17	108.06	106.33	107.3	106.16	106.93	108.98	105.17	106.22	105.94	105.55	106.11	108.63	107.3	106.15	105.57	107.2	108.58	106.71	104.99	105.54	104.82	104.96	107.46	105.27	106.77	106.12	106.51	105.94	108.17	106.38	106.54	104.63	104.03	106.53	105.34	108.3	104.51	106.88	107.17	106.45	105.37	106.8
115.39	116.39	117.64	118.46	117.56	118.86	116.69	117.85	118.56	115.26	117.85	116.39	117.43	118.14	116.19	118.33	117.81	116.69	116.27	116	118.1	117.93	116.26	114.39	118.03	120.96	117.66	116.75	119.12	116.71	117.1	118.7	119.48	117.06	118.18	115.46	119.39	118.69	117.39	117.34	119.04	117.24	118.66	117.88	117.65	117.61	119.17	116.87	117.44	120.14
106.07	105.09	105.37	104.74	108.05	105.32	105.74	107.51	104.94	103.82	105.97	105.84	105.35	105.41	104.66	107.11	104.31	105.49	104.14	105.92	103.31	108.19	104.08	104.06	106.76	106.98	108.94	106.63	106.18	102.87	105.91	105.92	105.03	107.33	105.93	103.52	105.12	105.96	105.46	104.37	104.36	106.04	104.62	104.12	104.19	106.39	107.36	107.39	105.81	103.68
111.69	110.87	111.93	111.12	110.93	110.13	110.67	110.39	111.45	110.99	108.84	110.95	110.49	108.94	110.15	112.45	111.24	110.52	111.13	111.28	112.49	109.55	114.03	111.29	113.11	113.25	111.45	113.17	111.37	110.2	110.6	112.39	111.32	113.91	110.75	112.57	109.4	110.45	111.58	111.42	110.25	108.88	109.74	111.47	113.03	111.16	113.37	111.25	111.52	109.98
98.872	99.341	99.575	101.29	99.188	101.18	100.25	100.48	98.24	98.074	99.592	99.478	99.279	101.72	101.43	102.29	98.05	100.72	101.11	100.15	99.595	101.74	100.02	99.263	101.73	100.39	99.904	97.886	99.184	98.549	99.623	100.69	100.74	99.553	102.23	99.258	100.48	99.989	99.038	97.878	98.92	100.24	97.775	96.481	102.65	99.982	98.539	99.092	98.637	98.654
105.23	106.9	106.97	107.51	106.87	106.45	108.1	107.33	105.88	105.81	106.28	102.88	105.49	105.02	107.62	105.28	106.16	105.72	105.86	106.01	107.62	107.81	107.31	106.22	103.87	105.28	107.63	106.75	103.96	105.81	104.58	105.95	106.16	106.37	104.43	108.15	104.92	106.58	104.89	106.65	108.08	106.81	105.31	107.34	105.52	105.36	107.32	106.39	105.86	105.27
99.844	101.42	99.909	99.405	98.84	97.812	99.69	99.666	99.285	99.414	98.895	99.703	97.289	98.192	99.57	99.805	100.39	99.142	99.494	100.08	100.91	96.722	100.41	101.04	100.27	98.679	98.154	100.56	97.673	100.87	99.173	99.6	97.928	100.47	102.05	100.41	100.15	98.486	100.24	97.791	98.013	98.98	100.49	99.347	100.57	98.253	100.4	99.02	101.15	97.991
98.23	101.88	100.43	102.8	98.958	102.25	100.18	101.25	100.43	99.68	100.98	99.903	100.8	100.47	102.27	102.58	101.44	99.085	100.23	99.849	101.83	103.07	100.09	102.17	101.07	100.96	101.68	98.725	101.35	98.609	102.65	101.03	100.75	103.33	100.93	102.22	101.9	97.16	100.84	99.076	100.72	102.24	100.44	100.82	100.32	102.31	99.532	102.72	99.861	99.795
111.26	111.85	111.23	113.32	109.81	110.55	109.26	109.7	114.7	112.27	111.45	110.36	112.42	111.24	112.3	113.36	110.95	109.07	110.5	109.48	111.06	112.17	111.65	110.19	111.59	111.53	110.74	112.47	109.56	108.7	109.49	113.15	110.54	112.68	110.7	112.6	113.58	110.66	110.12	109.12	111.17	111.12	113	111.44	109.75	111.84	114.34	110.62	112.84	111.35
103.79	104.54	106.24	104.17	105.74	106.38	106.54	105.9	107.39	108.93	103.64	103.54	107.23	106.2	105.12	106.7	106.51	106.44	105.04	105.43	107	106.11	105.81	105.58	106.93	106.05	105.43	105.48	105.26	105.12	106.5	106.9	105.67	106.31	106.5	106.8	106.71	107.2	106.23	107.91	105.54	107.17	105.94	105.32	107.69	108.23	105.23	105.54	104.67	106.18
105.34	106.1	107.35	104.92	103.94	105.8	107.03	104.07	106.51	106.65	106.18	106.01	104.35	107.8	105.36	105.58	106.48	105.99	106.75	105.93	106.03	106.74	107.77	104.86	108.08	106.36	106.44	104.25	105.04	104.47	106.02	105.3	105.27	105.43	106.27	103.13	105.03	104.51	104.96	106.25	104.83	103.04	106.36	105.74	103.69	106.62	105.13	101.82	106.96	107.67
100.55	99.519	100.34	99.521	99.562	99.692	100.53	99.443	99.046	100.5	100.34	99.204	97.516	97.744	99.579	101.32	98.49	100.08	98.545	102.6	99.705	100.24	100.35	100.05	100.97	100.34	98.503	101.5	99.36	99.957	101.27	99.11	100.86	100.98	101.88	97.134	98.898	100.99	100.73	100.18	100.52	99.294	99.517	99.381	101.34	99.439	99.797	101.39	99.663	98.456
116.87	115.59	118.33	118.2	118.13	119.12	115.89	117.28	117.47	117.02	116.45	119.3	117.14	117.53	118.38	118.17	115.08	118.67	117.84	117.45	118.55	118.59	115.77	117.15	115.77	116.32	118.49	116.29	117.88	116.45	116.45	115.67	116.81	118.18	116.89	119	116.57	117.44	117.56	117.65	118.04	118.38	118.54	118.71	116.84	119.05	118.72	119.37	118.45	116.85
104.61	104.51	105.59	103.78	104.35	105.74	105.27	104.26	108.04	104.55	105.13	104.98	107.74	105.01	106.17	103.16	103.65	103.27	102.49	103.94	107.09	104.02	106.27	104.23	105.97	106.87	106.68	105.49	103.24	104.5	103.96	100.48	102.21	105.84	106.8	103.36	102.24	106.68	104.9	106.66	103.62	103.63	105.05	106.14	104.88	104.21	104.66	104.06	105.94	105.4
100.13	99.963	101.53	102.75	100.75	101.12	100.8	98.98	101.8	100.52	99.435	100.31	98.162	101.02	100.63	100.27	100.66	100.12	101.54	100.33	102.99	98.031	102.23	98.423	100.12	99.722	100.42	99.555	101.55	100.81	101.61	99.263	100.89	100.58	97.642	101.96	101.42	100.47	100.69	100.41	101.36	99.375	97.696	99.787	100.31	99.348	99.359	100.31	98.896	98.03
109.87	109.99	114.02	109.11	112.91	112.5	112.17	112.08	114.76	111.74	113.73	114.04	111.23	113.66	111.7	113.43	112.12	113.32	112.22	112.33	114.34	112.54	113.91	113.11	110.42	111.97	111.53	113.15	110.42	113.53	113.42	111.79	111.37	112.28	113.01	112.08	110.52	112.87	110.65	112.65	113.43	113.93	113.68	113.09	111.27	115.63	114.02	112.87	112.63	112
97.883	99.744	98.946	101.07	98.59	99.414	99.313	99.429	100.04	98.353	100.11	98.776	100.66	98.344	99.348	98.525	99.69	101.39	97.734	99.471	99.675	99.278	101.16	102.51	100.27	98.977	99.805	99.279	99.18	98.595	97.915	100.02	98.724	99.402	101.58	99.696	99.395	98.365	99.302	98.187	99.305	98.254	98.525	100.31	99.04	100.08	97.687	99.895	101.63	101.25
97.811	98.681	99.822	100.98	98.132	99.948	99.276	97.726	98.941	100.15	101.14	99.149	97.168	99.956	100.41	97.82	101.77	101.3	99.349	96.61	99.655	99.244	98.636	100.28	95.929	99.971	99.839	99.852	100.33	100.53	100.76	101.07	99.766	99.543	98.781	100.68	100.11	99.291	100.28	98.099	100.5	100.51	99.518	101.37	99.949	98.322	101.73	99.507	97.566	100.14
104.27	105.52	105.37	104.21	107.81	107.14	107.41	104.13	105.89	108.75	105.22	105.63	104.98	106.74	107.3	106.1	104.14	103.81	106.72	104.66	103.88	107.98	106.59	108.08	104.82	106.16	106.42	105.35	104.74	104.82	105.99	105.67	105.08	104.76	107.02	105.06	104.49	106.12	105.16	105.05	107.25	109.47	104.66	106.46	106.25	106.92	105.72	105.51	107.57	107.56
108.07	102.45	106.72	104.58	105.18	105.05	105.66	107.57	104.89	106.9	105.55	106.37	105.38	105.53	105.32	106.22	105.07	107.18	104.39	107.26	105.27	106.24	107.57	105.13	103.61	104.84	106.7	105.14	107.92	106.77	106.74	105.48	104.31	106.88	106.61	108.27	105.82	107.73	106.06	106.19	106.49	106.19	104.72	107.55	106.32	105.05	104	105.1	104.36	106.48
112.05	109.26	111.09	111.77	113.39	112.07	111.02	110.25	111.41	110.71	109.64	111.24	110.78	111.47	111.73	109.34	111.22	111.46	111.78	111.02	109.9	110.52	110.91	111.6	110.09	110.95	111.6	111.27	110.87	112.34	111.34	107.4	109.45	112.32	112.2	111.01	111.01	110.58	111.71	110.88	110.19	110.46	112.04	111.22	110.9	112	112.82	110.39	110.39	113.14
106.95	104.24	104.45	104.31	103.73	103.09	102.73	106.05	103.73	106.99	105.74	104.21	105.21	103.57	103.71	105.79	102.45	104.23	102.45	103.06	102.7	105.65	105.17	102.28	103.53	104.66	104.97	102.74	104.32	103.97	103.23	104.39	104.68	103.19	104.54	102.72	103.18	105.25	103.22	103.66	104.78	103.59	104.76	104	102.39	104.73	103.97	105.95	103.6	105.27
105.25	105.36	103.48	103.81	107.03	105.37	106.08	105.16	104.77	104.62	108.17	103.99	103.73	104.87	104.14	105.8	106.25	104.83	104.18	105.58	104.76	106.04	105.65	105.38	104.76	106.03	105.97	106.12	107.12	106.39	104.84	105.09	104.03	106.43	105.48	105.95	105.2	103.77	106.32	104.75	106.01	104.58	106.03	106.17	107.23	107.4	105.4	105.5	103.59	104.99
110.68	111.82	111.69	111.09	113.16	113.83	111.03	109.71	109.36	110.81	111.41	109.63	111.08	108.83	109.8	110.23	110.37	109.57	112.83	113.01	109.31	111.05	110.81	110.25	111.15	110.28	109.12	109.34	109.49	111.3	109.74	113.03	110.2	110.28	110.97	111.83	113.02	111.49	110.96	108.39	112.52	113	108.55	111.13	108.41	110.69	110.9	109.78	111.42	108.67
107.3	105.51	106.84	106.71	104.81	106.25	107.84	105.47	106.33	105.9	105.05	104.81	104.64	105.81	104.54	105.35	106.58	106.65	107.04	105.07	106.77	105.61	106.68	105.04	106.72	106.47	106.55	107.26	106.42	106.66	105.71	104.62	106.87	105.35	104.08	106.54	106.16	106.91	104.53	105.44	106.69	105.94	107.73	107.78	107.68	106.1	106.66	106.43	106.99	107.28
107.59	108.06	107.68	104.45	104.94	106.82	106.02	105.54	107	106.13	107.32	105.48	103.26	105.39	105.72	105.31	103.76	105.46	105.07	107.12	106.73	105.9	107.49	105.66	105.48	108.47	104.22	105.95	105.25	106.21	106.52	107.93	107.03	105.55	106.35	103.99	106.82	107.14	106.53	105.44	104.7	105.98	104.69	103.93	105.12	105.47	105.06	106.09	105.43	105.81
106.16	106.08	106.45	104.64	106.5	107.08	107.45	107.04	105.92	106.68	108.71	107.98	108.48	104.35	106.07	105.27	105.92	104.66	107.43	106.41	108.84	106.86	108.02	106.74	105.63	108.46	107.79	105.54	105.83	107.51	105.02	106.32	107.79	107.57	108.13	107.67	108.84	106.09	105.73	107.03	105.53	106.05	106.67	107.24	104.94	105.77	106.8	106.48	104.98	106.04
107.05	104.71	105.02	107.11	105.53	108.51	104.52	105.41	106.48	105.48	106.79	104.24	104.28	106.63	105.33	106.63	103.76	106.48	106.25	104.34	107.57	106.35	106	107.4	106.07	105.08	107	105.23	107.32	107.33	105.93	106.33	106.85	107.83	104.82	106.98	105.75	108.64	107.87	106.38	108.14	107.23	107.63	107.01	107.2	106.9	108.42	105.61	105.14	105.21
112.04	112.89	111.26	110.95	111.91	110.3	112.25	110.16	110.62	111.9	111.48	112.12	111.54	111.57	111.96	111.06	112.89	112.44	111.97	109.41	113.36	113.18	109.85	112.68	112.12	112.86	109.26	111.8	111.11	112.7	112.4	111.64	110.22	108.95	111.15	112.43	111.61	111.45	110.15	109.88	113.77	109.89	112.15	110.62	114.24	112.82	109.82	110.57	111.89	110.49
110.48	107.72	110.56	110.16	110.14	108.01	113.84	109.93	110.78	110.62	110.15	112.16	112.49	110.35	107.87	109.18	108.99	108.9	108.16	108.82	110	113.1	110.69	111.28	109.82	110.78	110.1	110.38	110.71	108.51	108.19	112.19	109.08	109.82	108.98	111.38	109.59	109.32	110.09	110.22	111.51	109.92	108.11	110.81	111.97	110.63	111.29	110.92	109.67	110.19
119.79	118.56	116.67	118.35	115.75	119.46	116.06	117.7	115.79	117.17	117.35	113.91	116.97	116.5	116.91	117.9	117.85	117.1	117.71	116.74	118.71	117.95	117.3	116.97	116.6	115.81	117.98	118.64	117.43	118	118.57	116.62	116.85	119.42	116.92	116.42	116.92	116.75	117.94	116.26	118.11	117.08	118.75	119.2	118.01	117.27	114.65	117.64	116.48	118.23
112.78	111.26	114.33	112.74	109.97	112.34	109.1	111.37	110.16	112.35	110.96	112.01	112.33	110.33	113.46	114.15	111.02	111.76	113.2	111.93	111.82	110.97	111.87	113.27	113.35	111.73	113.87	112.4	111.96	110.49	112.27	112.1	112.49	112.56	112.34	109.77	112.09	110.1	115.25	113.47	114.86	110.74	110.34	112.08	111.7	111.15	112.54	113.45	111.81	112.26
108.83	107.07	106.37	104.6	103.07	104.28	108.47	106.78	107.78	107.43	105	106.7	107.38	107.68	107.03	106.66	108.49	107.75	106.65	106.1	107.73	106.71	106.65	108.18	106.49	107.75	107.15	106.7	107.7	108.44	105.49	107.65	107.5	105.31	104.15	108.22	108.31	107.44	107.62	106.96	104.02	106.41	107.44	105.5	105.84	104.35	105.39	105.19	108.4	107.33
111.2	111.82	113.69	110.98	113.39	110.97	109.99	112.78	112.52	112.05	111.49	111.83	114.55	111.6	109.99	112.99	112.12	111.02	110.05	111.05	114.31	111.57	110.96	112.46	109.58	112.81	111.31	112.53	112.41	110.99	111.28	110.84	113.54	113.45	110.14	112.84	110.85	111.51	112.02	111.41	112.78	113.71	111.22	110.02	112.13	110.83	110.51	113.76	113.27	111.06
111.18	109.69	111.15	108.53	109.96	111.45	111.54	111.78	108.92	111.92	111.39	109.37	110.59	111.82	111.97	109.73	110.95	109.78	111.35	111.71	109.84	111.72	112.35	111.19	110.61	111.24	110.33	111.6	113.4	111.2	110.57	110.82	110.39	111.68	113.1	113.17	113.05	110.43	111.95	110.44	109.59	112.31	110.33	112.53	112.44	112.27	113.6	111.55	111.76	115.28
107.03	104.54	105.63	105	104.37	104.85	108.04	104.48	104.53	107.33	104.43	105.74	106.54	104.53	106.11	106.01	106.02	108.03	107.3	106.12	107.07	102.68	107.98	105.88	105.46	103.96	105.09	103.63	105.6	105.62	106.26	109.22	105.24	107.16	107.06	109.54	106.3	106.42	104.91	104.55	104.18	104.85	102.88	106.52	105.73	106.84	107.79	106	106.87	106.6
105.87	105.12	103.21	103.47	104.61	104.62	105.02	105.81	103.9	104.79	104.62	104.43	106.29	106.46	105.83	105.13	106.03	105.32	106.07	104.53	104.11	108.04	104.65	104.71	106.41	104.73	105.37	103.62	107.12	106.09	105.3	103.51	106.5	104.55	107.93	105.17	105.92	103.26	104.25	105.26	106.35	105.85	105.31	103.35	104.47	103.52	103.64	104.7	105.67	105.29
104.97	106.06	105.65	104.94	105.12	105.2	104.5	104.75	106.62	103.46	105.89	105.27	106.81	106.33	105.02	105.45	107.11	105.04	104.86	105.44	104.19	103.43	105.34	105.04	104.92	104.97	104.43	105.72	104.07	105.22	105.89	105.9	105.49	105.79	105.94	103.47	104.03	102.84	102.79	106.26	105.12	106.17	102.95	106.26	105.57	104.36	105.16	104.35	104.69	105.88
105.4	104.22	106.48	106.57	104.82	108.22	106.37	108.28	106.86	107.66	106.81	107.51	107.35	107.78	108.83	105.57	107.96	105.05	105.67	107.26	105.78	108.42	106.76	105.59	107.31	103.76	105.88	106.27	105.28	106.78	105.3	106.25	105.17	105.7	105.51	107.07	107.36	105.82	107.66	105.17	106.88	106.53	107.24	107.68	104.42	105.79	106.56	108.36	108.05	108.04
104.49	104.74	105.63	106.17	106.37	101.73	104.72	103.75	103.69	106.32	104.81	106.12	103.34	103.85	105.72	105.76	104.11	105.46	104.32	106.87	107.35	104.38	107.92	106.41	106.12	105.25	105.27	103.78	106.25	107.25	105.86	104.74	104.77	103.81	105.8	104.83	105.19	104.61	104.67	104.94	105.58	104.33	106.31	105.85	104.83	105.38	107.07	106.25	105.79	105.11
105.28	106.11	104.25	105.84	102.67	103.77	106.93	104.96	104.02	104.67	105.81	105.51	106.12	104.96	105.74	104.12	107.07	107.15	104.93	104.39	105.98	105.54	106.5	105.91	105.26	105.8	103.56	105.1	102.03	107.99	103.6	105.91	105.21	103.98	106.32	103.83	104.51	106.19	106.99	103.08	106.12	106.28	104.12	104.86	104.11	106.43	106.46	102.23	106.72	104.29
105.57	104.43	103.1	105.19	104.41	102.94	104.79	104.4	103.12	103.21	105.92	106.7	103.61	104.87	103.5	104.68	105.81	102.99	102.73	107.5	104.89	106.06	106.07	104.6	107.46	103.12	105.16	105.92	105.79	105.95	107.2	107.71	104.83	104.7	104.64	104.15	105.86	104.92	106.34	103.29	105.42	104.84	104.43	106.62	106.25	107.01	105.29	104.51	104.27	105.65
102.76	102.8	103.51	102.4	106.44	103.03	103.63	104.2	103.32	103.78	106.61	103.49	103.16	102.9	104.08	101.28	104.2	102.29	104.56	105.78	101.65	103.7	104.91	104.21	104.94	102.54	106.01	104.12	106.41	103.06	102.29	102.2	103.96	104.06	105.79	104.59	105.27	103.61	104.14	102.53	104.09	104.63	104.46	103.04	103.25	104.11	104.54	104.91	101.22	103.72
102.68	104.74	103.75	104.44	102.97	105.33	103.34	103.82	105.04	106.17	104.38	104.71	105.07	106.38	103.51	105.03	105.53	106.97	107.25	105.25	104.78	107.09	104.65	105.34	103.99	104.62	104.6	105.76	102.35	102.1	105.14	107.1	104.63	105.19	104.16	105.27	105.09	106.11	105.09	106.39	104.21	103.63	102.56	104.34	105.93	104.69	104.8	103.85	105.3	104.84
104.82	106.44	102.95	104.53	106.24	103.52	104.11	106.23	105.65	107.41	107.96	104.97	106.88	102.88	104.98	105.29	106.28	105.97	105.07	105.17	105.59	105.47	103.93	103.73	103.95	107.13	103.59	102.83	104.85	103.33	104.03	105.19	104.3	104.19	106.11	105.04	105.35	104.89	105.12	103.34	108.09	103.87	104.41	104.13	104.52	106.01	106.17	105.22	104.77	103.33
105.62	104.32	107.63	106.97	106.9	106.15	106.8	103.95	104.95	104.21	105.34	104.72	108.38	103.4	104.95	106.63	105.68	106.55	105.7	102.91	104.67	105.29	108.59	105.44	105.48	106.54	105.21	106.95	105.27	104.64	105.82	105.5	105.07	105.19	107.17	105.75	105.89	105.56	104.6	104.87	104.86	107.26	105.58	105.04	105.05	103.94	107.48	106.45	104.94	107.32
103.79	108.83	105.89	106.4	107.65	106.62	104.27	106.8	106.03	107.6	107.11	106.22	103.63	107.58	106.32	104.29	107.53	105.94	103.13	105.85	105.83	104.86	106.59	106.13	106.63	107.86	107.28	104.72	107.48	104.42	103.22	105.53	106.11	106.71	106.69	105.52	107.22	105.21	106.42	107.87	107.13	105.25	107.43	105.51	106.42	105.68	106.52	105.17	107.34	106.59
110.34	111.14	110.67	113.68	108.34	111.89	109.85	111.43	111.3	109.51	109.71	112.16	110.06	113.15	111.13	112.03	112.48	112.12	110.72	109.82	113.13	111.07	110.78	110.96	111.11	109.65	112.48	112.32	109.52	109.47	111.95	110.43	112.87	111.96	111.55	113.95	111.34	110.19	111.83	110.19	111.5	110.38	109.65	111.39	111.17	109.23	111.57	111.34	109.45	111.65
110.62	111.41	108.46	112.78	112.63	111.13	111.27	110.45	108.96	109.22	112.07	111.34	109.17	111.09	110.81	110.61	109.05	109.17	113.8	113.68	109.45	111.31	113.26	110.87	111.74	110.81	108.88	111.81	111.42	108.8	108.99	110.71	109.49	112.3	110.88	108.15	111.04	112.86	112.3	110.67	110.63	111.05	111.28	112.19	112.44	110.81	113.1	109.26	113.07	110.25
111.76	113.47	110.66	111.68	111.8	113.37	110.34	112.25	110.71	112.23	112.65	112.07	110.52	108.76	111.68	111.28	109.99	109.81	111.69	111.17	112	108.93	110.38	113.73	111.98	111.05	108.13	110.85	111.4	111.87	113.97	110.69	108.51	110.3	111.72	111.93	112.4	108.44	110.71	110.41	109.66	111.91	112.86	110	111.39	112	112.3	113.41	113.54	110.57
101.3	99.169	102.92	99.779	101.78	100.25	99.722	99.766	100.05	101.73	100.19	101.01	100.43	101.23	98.778	98.317	102.34	100.31	98.927	100.02	103.77	100.44	100.01	104.42	101.07	101.11	100.57	99.432	101.43	103.04	101.04	102.34	99.958	100.23	101.71	101.46	101.08	100.57	99.484	101.08	99.958	102.39	100.85	100.18	100.59	100.38	101.47	101.26	102.08	103.1
106.5	104.38	106.21	105.99	108.19	108.4	105.19	106.27	105.33	106.4	103.96	107.14	106.24	105.05	103.71	106.41	105.8	106.74	105.7	107.4	104.61	104.79	105.52	105.18	105.81	105.33	105.3	107.53	105.48	106.78	104.58	105.39	107.33	106.2	106.48	104.2	108.65	105.41	106.36	105.33	105.09	105.04	103.75	106.34	104.91	104.98	104.8	107.02	105.19	104.67
105.54	104.92	105.77	107.02	105.41	107.41	105.92	106.1	104.33	106.08	105.1	105.18	106.68	105.45	104.84	102.92	106.42	105.51	104.42	106.97	106.13	105.82	106.28	105.92	103.14	106.17	106.15	105.95	104.38	105.56	106.93	105.38	104.42	107.06	105.03	105.78	108.38	105.69	105.63	106.9	106.16	106.02	105.06	104.38	104.3	106.6	103.41	103.64	105.64	105.57
110.99	110.46	111.27	108.99	109.89	110.04	112.51	108.54	108.02	110.75	109.2	108.69	110.52	111.26	109.47	109.11	110.02	111.01	108.98	108.94	109.31	109.8	111.29	111.25	108.4	112.58	111.77	110.73	110.9	110.07	109.6	109.35	110.33	111.85	110.29	110.48	109.76	109.29	109.53	110.84	112.35	108.02	109.65	111.37	112	108.86	108.54	112.88	110.32	109.44
114.5	112.85	112.82	112.42	113.88	113.62	111.62	112.68	111.55	113.93	110.83	114.94	112.71	113.05	109.66	112	112.76	111.22	111.69	112.35	113.55	112.3	113.14	112.2	113.55	110.61	113.07	111.98	113.38	116.41	113.38	111.83	112.84	112.92	109.96	113.46	110.26	112.12	111.5	111.15	112.64	111.2	112.29	113.1	112.23	111.68	110.9	113.71	113.01	112.87
104.99	107.23	105.51	106.14	105.45	104.01	105.56	106.43	109.26	103.51	106.1	104.51	106.09	104.96	103.16	105.42	103.6	107.11	104	105.55	107.43	106.33	107.84	106.36	107.08	105.71	107.94	106.32	105.97	106.53	103.84	107.23	107.04	107.08	106.56	107.93	105.61	104.24	106.61	106.75	106.02	106.56	106.35	107.89	106.66	105.48	107.18	106.32	106	107.38
103.3	104.51	103.64	102.02	105.31	103.31	103.16	104.76	104.79	106.22	103.31	105.26	103.11	103.04	104.96	104.23	104.41	103.3	103.33	104.76	103.8	105.81	105.29	103.28	102.95	103.43	102.23	104.14	101.46	104.05	102.07	103.79	104.88	104.97	103.39	104.03	102.09	104.59	103.7	105.65	102.67	103.79	105.71	104.91	103.41	101.93	102.33	102.97	102.34	104.58
105.55	105.21	107.05	108.04	107.48	106.9	105.03	105.94	106.53	105.77	104.4	106.07	105.67	106.64	107.3	107.93	105.25	107.12	105.43	109.09	107.86	109.41	106.89	107.4	107.49	106.82	104.03	107.25	106.66	106.41	106.89	106.19	107.81	105.07	106.79	105.07	107.32	105.66	105.94	104.67	107.22	106.59	106.12	106.07	106.06	107.63	107.33	107.77	106.23	106.54
108.28	109.85	110.21	110.22	107.58	110.6	110.29	108.77	109.65	109.36	110.45	110.36	109.31	110.39	110.02	109.19	111.21	108.29	108.8	109.41	110.25	109.35	108.97	108.49	109.63	111.01	111.05	108.17	109.84	108.6	109.82	111.73	110.29	109.62	109.3	110.18	106.55	110	110.25	109.75	109.57	109.13	107.35	108.19	110.28	109.73	109.46	109.21	111.03	110.56
106.9	104.23	108.46	105.33	106.79	106	105.59	107.36	107.49	106.92	105.11	107.01	102.94	107.21	102.81	105.11	104.62	105.67	105.52	106.58	106.25	105.81	106.35	105.08	106.88	105.24	104.65	104.03	106.12	103.73	107.88	105.54	106.23	104.9	104.49	106.87	106.62	106.14	105.45	106.31	107.55	105.57	103.58	104.37	103.27	106.52	104.6	104.75	106.89	106.58
112.32	113.08	110.89	111.49	109.61	112.03	110.76	112.61	108.7	111.14	110.5	111.99	111.28	111.08	109.31	111.88	114.02	109.94	111.67	112.34	111.31	111.07	110.73	110.09	111.64	111.62	112.88	112.42	112.34	112.33	113.48	111.11	115.35	111.19	109.76	112.11	111.61	112.26	110.76	108.68	110.13	112.24	111.64	111.18	110.48	109.98	112.43	114.26	111.6	113.53
106.86	108.51	107.82	106.4	107.04	108.09	106.33	105.51	107.25	105.68	107.05	107.94	107.37	108.57	107.44	106.18	105.82	108.64	107.93	105.5	105.33	106.73	106.46	107.99	106.12	106.23	105.78	107.6	106.36	107.18	109.08	107.45	107.53	107.23	107.24	106.24	107.49	107.86	107.35	108.04	108.74	107.22	107.69	105.45	107.02	106.54	106.69	106.87	107.77	105.74
110.77	112.03	112.05	113.92	110.83	110.42	113.22	111.38	113.83	110.8	112.51	111.72	110.18	111.08	112.25	112.08	110.17	112.39	110.51	112.7	111.61	112.2	111.34	111.82	111.3	111.73	114.47	110.65	111.56	112.09	110.5	111.64	113.68	109.69	112.35	110.16	113.88	112.28	109.63	112.59	110.09	112.8	111.66	111.35	110.58	108.92	111	112.04	114.54	110.89
109.76	112.14	110.45	110.28	109.28	107.5	112.67	112.05	110.31	113.11	111.53	110.52	108.94	111.54	110.4	111.15	109.34	109.76	110.79	111.48	108.97	111.19	112.24	111.56	111.09	112.01	110.63	112.57	113.36	106.53	110.23	111.1	111.65	113.09	110.55	112.41	109.7	109.94	111.31	111.2	110.96	111.41	112.21	113.63	111	110.51	112.14	110.95	111.35	112.09
101.41	104.44	106.05	103.12	104.82	105.01	104.65	101.98	103.34	103.3	105.98	107.33	104.81	102.51	105.76	104.21	104.7	101.93	103.66	103.35	103.16	103.23	102.79	104.45	106.43	105.15	103.76	103.49	104.57	105.21	103.91	104	106.66	107.3	105.07	105.17	103.98	104.05	106.12	105.69	105.74	103.85	104.49	106.5	104.22	102.96	103.51	106.26	104.84	107.21
117.99	115.71	113.74	117.34	117.9	117.66	114.67	116.25	114.77	117.07	117.12	116.22	118.21	114.56	115.85	115.69	114.07	114.74	118.01	117.29	115.84	115.95	118.29	115.03	115.99	116.28	114.72	114.63	115.42	115.42	116.05	115.55	114.81	114.36	116.18	115.85	117.23	114.74	118.29	118.4	117.18	114.74	116.01	118.71	115.01	115.17	115.65	117.68	116.4	118.52
97.792	98.75	97.2	99.036	97.338	100.05	98.66	99.605	101.2	100.14	97.343	101.38	98.668	100.26	98.98	100.35	100.68	99.565	102.52	99.368	99.195	98.668	97.993	98.234	99.464	98.828	99.499	101.37	100.86	99.08	101.98	99.546	99.361	100.84	99.126	100.02	98.094	100.22	99.958	98.936	98.089	98.568	99.278	101.21	101.88	101.11	100.25	97.744	100.45	100.46
101.62	99.142	100.15	103.27	97.113	98.844	100.19	100.58	99.339	98.236	101.21	99.986	99.869	100.76	100.07	101.26	101.27	98.831	100.64	98.439	97.819	100.71	99.315	99.049	100.83	101.17	101.2	98.5	100.34	99.272	98.812	100.05	99.028	98.789	100.81	99.792	99.018	98.047	99.675	99.887	99.118	99.572	99.105	97.756	99.11	101.38	99.527	101.18	101.46	99.921
106.26	107.5	107.27	107.45	107.41	106.98	107.98	106.27	106.81	107.21	108.72	106.58	106.94	106.39	105.91	105.86	105.65	104.05	107.52	107.32	106.29	107.2	104.68	104.51	105.53	107.9	108.27	105.26	106.38	104.91	107.53	107.03	106.24	106.96	107.86	106.65	106.14	106.63	107.03	107.05	105.79	106.85	106.23	106.47	105.24	106.5	106.27	106.13	109.31	110.03
103.19	105.16	104.58	101.29	105.28	103.4	104.52	103.48	105.53	102.71	106.51	103.06	104.92	104	104.8	105.19	103.33	103.83	105.18	106.74	103.85	105.57	104.23	103.46	102.92	105.26	107.41	104.06	103.68	105.99	104.62	103.93	103.74	104.81	105.74	102.67	103.85	105.1	103.71	104.42	104.87	105.13	105.12	102.7	104.21	103.74	103.32	103.86	104.18	104.05
105.91	106.4	105.42	105.81	105.69	104.8	104.79	105.94	106.44	106.54	107.41	105.85	107.24	105.4	106.43	107.23	107.92	107.87	106.08	103.18	106.44	106.08	108.04	104.4	106.74	106.22	108.34	108.13	108.32	105.8	107.74	104.18	106.9	106.9	104.39	105.09	106.65	105.29	106.2	107.72	107.47	107.62	106.96	103.7	104.01	104.86	104.52	105.64	108.04	103.33
102.1	104.28	103.92	102.88	104.19	102.66	103.12	103.33	104.29	106.56	106.84	101.23	105.16	104.7	103.12	103.71	104.63	103.47	101.93	104.27	105.24	104.55	104.81	104.96	105.45	105.13	106.17	101.38	101.7	104.74	105.4	102.4	104.43	103.38	105.32	105.07	107.31	104.34	105.77	103.46	105.8	104.96	103.52	105.46	104.98	104.87	104.72	105.89	103.65	106.02
106.09	108.8	107.55	106.43	106.67	103.72	105.44	105.04	107.25	105.72	108.38	105.86	106.42	107.24	106.84	106.24	108	106.13	107.94	104.18	108.84	108.5	106.47	108.13	109.12	105.46	105.69	106.23	105.76	106.3	107.04	106.19	105.67	104.8	109.16	107.48	106.03	105.89	107.13	105.08	108.48	106.43	106.22	104.46	107.93	105.8	105.11	108.69	106.97	104.13
107.2	104.65	106.37	106.22	105.94	106.02	105.72	107.35	106.87	104.2	106.65	104.87	107.14	107.23	105.1	109.79	107.77	105.76	103.36	106.51	107.55	106.44	105.43	108.58	104.01	107.47	105.63	106.15	106.83	104.08	107.58	106.31	105.13	106.1	106	107.16	105.68	106.03	105.7	106.8	107.74	104.64	108.25	106.34	105.78	107.8	108.23	105.87	107.72	107.69
104.68	104.74	108.73	105.76	106.03	106.64	106.08	104.96	107.24	107.08	108.36	107.42	105.19	108.02	106.19	106.29	105.88	107.78	106.12	106.13	105.64	108.94	107.09	106.71	108.82	105.05	106.09	105.52	105.94	107.36	106.59	106.51	107.06	106.02	106.7	104.9	104.87	105.54	109.5	107.25	105.22	106.07	108.04	106.66	106.39	106.04	105.37	104.32	106.29	107.56
105.05	106.64	105.5	105.29	106.45	107.18	105.31	106.22	107	107.01	106.44	105.7	105.2	106.32	105.84	105.3	107.45	106.48	108.21	104.8	106.44	108.9	107.26	106.62	105.96	105.73	106.31	105.65	105.9	105.64	105.24	108.6	105.66	105.56	107.37	106.81	107.08	105.95	106.74	107.96	108.13	106.58	107.51	107.36	105.54	106.92	106.12	106.3	104.45	106.13
109.58	113.12	111.9	112.75	111.09	111.28	114.45	112.09	110.09	109.37	111.01	112.34	110.68	113.71	113.53	110.14	111.24	113.16	112.88	113.92	111.54	113.09	112.29	110.38	111.27	109.87	112.89	109.87	111.68	111.36	111.31	111.92	113.35	111.18	110.96	109.75	111.35	113.2	112.42	112.91	111.63	112.38	110.16	112.01	112.65	110.99	111.25	110.54	110.7	111.03
106.58	105.92	106.63	105.76	105.07	104.49	104.38	107.61	106.15	105.63	106.47	105.93	107.79	106.35	105.68	106.13	107.62	105.05	105.47	106.45	103.83	105.48	105.64	105.94	106.36	104.55	106.68	105.82	104.74	105.28	106.37	106.57	104.59	106.34	106.21	106.15	106.06	104.59	106.37	108.83	103.82	105.79	105.65	106.01	106.3	106.14	106.43	106.39	103.54	104.34
111.51	112.31	112.26	112.45	109.81	111.05	110.97	109.61	111.59	110.35	112.82	111.33	114.08	112.91	113.12	111.2	113.8	111.83	110.95	112.77	113.62	112.28	111.76	112.62	112.73	110.02	112.18	112.88	111.93	110.05	109.85	112.75	112.1	109.7	111.88	112.22	110.81	111.4	111.36	111.37	111.78	114.24	112.93	112.55	110.82	112.86	112.42	113.41	110.45	110.8
105.01	106.31	106.19	107.94	104.84	105.19	105.41	104.65	107.17	104.1	106.18	107.33	105.33	105.09	105.78	104.47	105.19	104.88	105.08	103.83	106.52	106.03	104.69	107.62	106.82	105.99	105.56	104.74	103.89	106.39	105.4	105.74	105.07	105.09	105.61	107.2	106.56	106.57	102.97	105.12	106.9	106.67	108.08	107.09	106.37	106.09	105.77	104.71	105.44	105.56
105.17	107.1	104.87	102.62	105.83	105.16	106.53	106.37	105.85	106.01	105.78	104.66	104.05	106.47	105.51	105.45	105.6	106.8	106.62	106.17	105.88	108.63	105.21	104.73	105.13	106.52	106.66	107.09	106.05	106.74	105.34	107.31	104.25	104.51	106.37	104.95	104.65	108.23	106.06	106.15	103.74	104.97	106.49	106.49	105.59	106.19	105.32	105.38	106	107.12
103.62	105.2	106.68	105.53	105.24	104.99	107.09	107.22	105.39	104.75	103.87	107.06	107.33	107.16	105.14	104.94	107.37	104.01	106.72	106.26	104.74	105.88	105.29	108.19	103.6	104.99	105.37	106.06	105.3	104.41	105.7	104.5	104.99	104.53	105.9	107.84	103.97	105.37	107.92	105.47	104.81	104.71	108.42	103.79	104.34	106.7	106.29	105.58	105.78	104.94
105.07	106.09	106.56	105.95	104.84	105.24	107.12	105.87	106.34	104.18	105.33	104.38	106.24	104.05	102.63	103.7	106.14	106	104.3	104.56	104.07	104.82	106.35	105.11	106.59	105.79	107.6	108	105.45	103.87	105.09	107.18	106.56	105.79	106.82	106.26	105.08	104.73	103.57	106.42	105.43	105.2	104.69	103.75	105.2	105.87	103.23	105.54	106.57	104.59
98.874	99.533	101	102.93	101.93	102.29	99.984	101.33	103.26	99.866	101.89	100.37	101.84	101.24	97.522	102.49	101.65	101.11	100.62	101.85	98.764	100.78	101.28	102.74	102.52	100.67	100.37	100.02	99.675	101.57	100.09	98.258	97.914	99.127	100.25	101.67	100.16	102.56	101.97	100.66	98.963	100.91	103.98	102.32	102.32	101.46	100.54	99.806	101.24	101.81
112.84	110.78	112.25	111.81	110.09	114.19	111.39	111.88	110.63	110.62	110.6	110.06	111.35	109.78	112.07	110.52	110.18	109.91	113.89	111.78	112.28	111.54	110.53	113.76	110	109.73	113.38	110.97	110.89	114.09	110.9	112.09	112.74	113.19	112.37	110.91	112.48	112.42	110.1	112.27	111.62	111.37	111.58	112.19	111.83	112.17	112.7	112.58	113.58	111.38
108.69	103.03	103.7	105.25	102.8	103.94	104.54	104.27	105.11	101.73	103.89	104.03	104.15	102.61	103.74	105.33	104.12	103.89	102.85	106.17	104.75	104.38	104.39	102.38	104.4	104.68	104.8	103.55	104.36	104.96	102.12	102.58	103.86	104.13	103.1	101.02	104.65	101.89	104.98	104.01	105.06	106.97	105.48	103.84	104.37	100.76	103.93	103.98	102.57	105.65
105.71	105.84	104.21	106.34	103.49	106.19	104.23	106.07	106.74	104.8	105.99	103.51	103.56	104.9	104.45	104.17	106.02	106.29	105.13	105.38	105.7	105.91	105.57	106.66	107.47	105.87	107.39	105.92	105.83	104.77	103.93	104.34	107.27	107.37	104.64	106.46	106.95	105.06	103.49	104.14	104.42	105.98	104.62	106.5	105.74	104.19	103.47	107.94	105.49	105.71
111.24	112.35	113.15	110.66	113.82	113.18	111.95	114.79	110.86	112.81	113.34	112.84	114.86	112.63	112.87	112.6	113.81	113.14	109.96	113.23	111.05	112.1	113.9	111.77	114.12	113.2	111.66	114.16	113.69	113.62	113.55	112.26	113.5	112.95	113.63	112.72	114.38	112.62	113.53	112.5	112.87	112.47	113.08	112.36	111.48	111.41	113.84	109.71	112.5	111.73
105.78	108.24	104.82	104.69	106.02	106.53	105.07	106.24	107.27	105.88	105.81	106.89	108.54	105.32	106.5	106.91	105.14	105.4	104.93	106.05	105.86	106.01	103.49	106.02	106.06	106.95	107.03	108.51	104.98	105.55	105.79	103.59	103.16	105.9	104.61	103.88	107.16	105.06	107.12	103.67	105.79	106.87	106.76	105.17	105.05	106.64	105.92	106.61	102.25	105.22
113.38	110.46	113.48	113.54	111.98	112.46	111.01	114.53	112.77	111.94	112.93	114.38	113.42	111.22	113.71	113.66	113.48	112.89	113.2	114.24	110.82	113.51	116.25	114.63	112	110.97	112.21	112.56	113.46	112.42	113.9	110.47	112.88	114.58	111.77	111.73	114.1	113.72	113.77	111.63	112.7	113.19	112.48	112.42	111.96	108.88	115.06	111.99	112.82	113.04
111.72	111.55	111.61	112.15	111.06	113.79	112.27	111.97	110.58	110.96	111.99	111.53	111.64	112.85	109.44	112.07	112.16	111.2	110.84	113.32	111.24	112.35	110.11	112.32	110.81	112.87	111.78	111.3	110.13	111.87	110.26	112.37	110.58	111.12	109.69	112.73	111.3	113.72	112.48	112.68	111.35	110.38	111.6	110.22	110.92	112.31	112.94	110.47	111.25	110.48
108.87	105.63	106.17	108.73	107.63	104.74	105.55	106.44	105.08	104.85	104.5	106.89	104.58	108.93	105.17	105.52	109.22	107.66	104.36	104.51	108.48	104.18	105.61	105.96	105.83	106.49	105.87	106.21	106.69	106.09	106.08	105.44	106.3	107.31	106.64	106.75	105.04	106.69	107.19	103.88	108.76	104.97	107.09	105.98	109.89	105.56	106.86	105.6	107.1	106.26
109.18	110.35	110.33	110.69	110.64	110.8	110.52	110.39	108.5	109.13	109.81	109.52	109.88	110.91	109.32	111.23	110.3	110.89	111.09	109.07	110.74	112.33	111.06	109.37	110.33	109.25	110.63	111.67	109.73	112.38	113.23	110.62	111.45	109.45	110.04	110.17	110	110.82	110	111.18	110.79	111.46	108.31	111.19	109.01	110.93	109.73	108.34	108.56	108.42
109.8	110.5	109.85	108.65	109.8	109.05	110.14	109.02	110.24	107.71	108.06	113.08	110.36	106.77	108.98	111.71	111.43	108.36	110.15	109.07	108.59	109.74	110.38	110.68	110.58	110.33	111.93	110.19	111.17	110.53	110.35	113.37	109.17	108.62	108.91	109.79	108.13	109.92	110.91	109.76	112.02	109.31	108.07	110.74	108.91	112.4	110.04	110.19	111.87	108.93
106.34	106.23	105.23	106.94	107.95	106.12	109.37	108.66	106.33	105.95	109.28	105.43	107.53	106.32	107.09	106.81	108.09	106.92	105.64	107.51	104.78	105.75	105.5	107.4	105.55	106.52	106.05	108.27	105.81	106.71	106.44	106.27	106.84	107.39	107.21	106.83	109.33	106.49	106.86	106.33	107.81	107.27	108.36	108.56	105.71	107.37	105.67	105.8	109.72	107.04
100.21	102.78	100.62	100.9	100.66	100.63	100.16	102.68	100.11	100.85	99.507	100.45	102.01	99.785	99.487	99.765	100.91	100.21	101.19	99.776	101.66	99.03	100.63	99.153	101.92	98.108	100.09	100.95	99.316	101.42	98.333	100.38	100.78	101.34	102.3	100.81	100.51	99.674	100.82	96.829	101.88	99.658	100.44	100.82	100.72	100.89	100.45	99.433	99.807	99.01
106.06	103.98	103.78	104.79	105.05	103.96	105.44	102.41	103.01	103.65	103.48	106.4	103.5	105.53	103.4	104.07	105.6	103.6	104.81	102.38	104.83	104.02	103.91	103.31	105.17	105.28	103.4	102.64	105.32	103.3	105.12	103.19	103.01	104.51	104.72	103.47	105	105.23	106.24	102.61	105.2	106.27	102.54	101.95	103.34	103.6	105.89	103.1	103.9	104.09
112.48	112.76	113	113.62	112.55	111.47	111.3	110.65	111.73	112.3	111.61	110.75	114.88	109.83	111.59	112.92	110.96	111.07	110.23	114.24	112.5	112.34	112.28	110.96	111.7	111.46	112.56	110.59	110.1	111.49	110.66	112.18	110.86	112.3	112.27	112.3	113.85	112.68	113.06	110.6	113.36	112.37	113.75	112.48	114.84	112.59	112.75	112.06	112.23	112.09
105.06	104.82	107.35	105.2	105.3	104.78	106.65	104.39	105.92	106.45	105.94	106.65	106.03	104.3	105.27	104.68	104.64	104.49	104.61	104.67	103.89	106.17	106.33	107.11	103.86	105.6	108.06	104.68	107.53	105.62	104.44	105.06	104.21	105.61	106.22	106.32	106.66	104.02	106.49	104.95	104.43	105.41	106.79	104.29	105.83	104.36	107.47	106.06	104.15	105.19
99.391	99.005	99.695	100.57	97.752	101.16	99.817	98.87	99.852	98.968	101.74	100	101.22	101.87	100.02	98.339	99.569	100.77	98.7	99.373	98.88	101.43	100.92	98.415	98.219	100.21	99.107	99.175	99.145	101.78	101.07	99.751	100.42	97.71	100.03	97.418	99.446	99.647	99.985	100.01	101.37	102.62	103.27	100.45	99.065	99.474	97.262	98.946	99.803	98.945
105.5	106.13	106.11	107.93	103.25	105.42	106.37	105.59	106.51	102.98	107.38	107.18	107.66	106.46	106.44	104.18	106.57	105.23	106.49	107.57	105.65	105.06	106.89	106.8	104.78	105.34	107.24	105.54	104.68	104.63	105.39	103.45	105.6	105.88	106.08	105.64	103.48	105.71	107.3	103.63	105.95	106.48	107.12	105.99	104.79	106.15	105.93	106.04	107.58	106.37
110.8	111.42	111.13	110.83	113.94	111.53	110.41	110.49	110.66	112.43	111.93	112.15	110.33	113.07	112.05	112.82	110.72	111.34	112.25	110.46	110.63	110.4	110.87	111.52	109.99	110.4	109.7	112.26	112.81	109.48	111.2	109.28	111.04	110.35	111.26	109.92	108.62	110.48	110.86	110.31	110.48	111.21	109.28	110.8	110.84	112.28	109.14	112.14	113.36	110.24
109.98	110.85	110.8	111.17	113.44	110.64	113.29	113.41	111.4	112.84	111.32	112.67	110.37	110.24	113.62	110.92	111.49	112.51	111.01	113.11	114.02	113.43	112.02	111.22	111.94	111.9	113	109.02	110.84	114.37	112.48	111.68	112.98	111.22	112.96	112.24	110.74	113.97	111.82	113.53	111.55	111.93	113.68	110.31	109.28	111.41	112.16	113.18	113.02	112.99
105.9	105.94	106.98	105.57	105.47	106.71	109.02	105.87	106.59	104.72	105.88	105.44	105.89	107.86	106.37	107.73	105.8	107.55	105.86	104.84	107.85	106.81	107.22	107.36	107.48	107.1	105.45	106.43	108.51	105.38	106.73	106.67	107.41	105.68	106.34	105.02	105.72	106.16	106.5	105.76	104.74	105.68	107.6	108.15	108.04	106.97	107.81	103.23	107.25	109.05
106.95	106.31	107.1	107.62	105.91	107.35	108.62	106.87	107.47	107.05	107.01	106.99	106.89	109.03	106.95	105.04	108.27	106.88	105.68	106.07	108.1	107.72	108.45	108.12	107.27	108.17	106.81	106.37	107.93	107	103.87	106.68	107.4	107.19	106.5	107.82	106.43	106.74	106.85	106.4	106.6	106.27	105.85	106.53	109.07	107.53	106.6	104.2	106.58	106.57
112.34	112.39	113.68	107.73	109.34	111.14	111.74	109.56	111.94	109.74	112.16	112.16	112.52	109.91	113.8	111.89	112.79	112.21	110.22	110.6	111.64	112.14	111.17	110.79	109.24	111.21	111.05	110.57	111.16	111.21	109.57	110.36	111.28	111.03	110.05	111.71	110.8	110.26	111.16	113.44	111.77	108.67	109.28	112.44	113.11	112.51	109.23	109.27	110.76	111
107.83	108.17	105.94	107.74	107.12	108.76	106.97	107.02	108.39	106.97	107.42	107.33	105.8	109.22	104.79	106.1	107.84	108.55	105.04	106.81	107.5	106.96	108.11	104.82	107.3	105.68	106.72	108.53	105.4	102.73	105.69	107.68	106.87	107.59	105.56	107.59	105.85	106.4	105.59	108.05	104.58	108.42	105.18	107.58	109.47	107.79	107.49	105.66	106.77	105.45
113.55	115.13	113.59	111.68	115.23	112.31	108.73	114.4	114.53	112.25	110.84	112.75	113.7	113.48	113.01	113.01	114.39	111.24	111.64	111.35	111.71	112.75	112.92	114.22	111.49	112.1	113.12	112.11	112.27	112.28	114.08	112.29	112.74	111.45	112.77	111.29	113.02	112.34	112.31	113.85	112.34	110.97	116.17	112.29	113.44	111.45	111.89	113.53	114.28	113.1
107.04	104.27	106.96	107.3	105.81	105.68	105.9	109.56	106.8	106.47	106.7	104.16	105.73	105.4	105.95	105.79	105.83	106.38	108.19	105.75	107.74	104.28	105.52	105.16	108.09	105.37	108.29	106.9	104.86	104.91	105.86	106.3	106.53	106.41	104.81	110.3	106.24	108.21	106.5	105.66	107.48	107.47	107.14	106.22	106.9	107.53	107.66	106.59	105.95	106.56
111	110.71	111.11	112.21	112.26	109.98	111.35	111.21	111.97	113.24	111.27	112.2	110.45	110.47	111.97	114.52	109.33	110.52	110.37	111.18	113.12	112.31	111.78	112.16	112.31	112.68	112.33	109.58	109.32	111.24	110.37	113.61	113.18	110.38	113.15	111.9	110.82	112.13	110.57	113.19	110.26	110.08	109.88	110.63	112.39	112.52	110.66	111.16	111.04	110.77
102.6	105.1	101.91	103.52	103.27	104.55	103.63	103.23	103.55	102.98	103.5	103.24	102.52	103.18	104.35	103.61	102.12	104.34	104.29	102.66	104.58	104.71	105.64	103.74	103.58	104.87	103.93	103.6	105	102.88	105.23	105.23	103.11	104.33	103.22	104.36	104.62	102.93	104.11	104.87	103.39	104.67	104.48	105.43	104.53	105.6	105.19	103.6	105.79	104.49
110.09	109.75	110.25	108.34	111.86	110.2	110.4	111.7	110.82	109.64	112.91	111.51	109.83	111.69	110.38	108.67	109.61	110.48	111.3	109.76	108.02	109.79	110.25	110.06	109.14	108.88	108.19	109.51	111.36	108.26	109.57	113.17	110.63	109.99	111.08	110.1	110.42	113.1	110.82	109.31	110.95	111.94	110.7	110.13	110.59	111.02	109.8	111.77	112.07	110.96
105.42	109.51	105.73	105.86	105.82	104.99	104.76	106.68	106.6	106.19	105.03	106.18	104.15	105.26	109.5	105.81	105.45	104.03	106.67	104.19	107.01	105.03	106.96	107.44	106.84	102.38	105.62	106.25	104.52	105.06	104.96	107.62	105	104.79	107.25	103.17	105.96	104.68	105.8	104.63	106.99	106.28	104.8	106.27	107.65	106.28	104.53	105.47	103.5	105.5
112	111.62	112.27	110.28	108.15	112.03	112.74	110.11	110.13	110.44	112.9	108.79	110.85	111.28	110.28	109.96	108.89	112.98	108.84	111.17	110.31	111.45	110.55	109.79	110.23	109.37	108.84	110.59	108.77	110.53	110.63	108.94	111.49	111.53	110.81	109.7	111.49	111.05	109.96	111.19	111.9	112.62	108.88	112.38	111.36	110.92	110.78	109.41	111.08	109.69
107.78	106.56	106.26	106.79	108.14	104.28	105.84	108.11	103.63	106.83	105.9	108.3	106.71	106.12	104.97	106.97	105.05	104.17	105.83	106.59	106.17	106.02	104.87	106.1	105.36	105.5	107.04	106.32	105.08	106.64	104.8	106.49	103.45	103.74	103.16	107.15	107.19	105.99	105.07	109.17	103.92	105.83	105.96	107.7	105.17	107.6	106.38	106.62	106.08	108.48
106.34	103.36	105.3	104.86	103.51	107.28	103.7	104.65	104.43	104.16	105.7	102.65	103.42	105.44	104.87	101.57	103.39	104.43	102.35	104.17	103.45	104.88	103.74	104.17	105.48	104.3	104.81	103.09	103.92	103.74	105.36	105.01	104.2	103.91	105.25	105.43	105.04	105.31	102.7	104.3	105.16	105.57	106.01	103.25	104.9	105.17	104.64	107.36	104.25	105.64
104.45	104.87	106.25	106.99	106.11	107.66	107.75	105.91	106.77	106.56	105.23	108.09	107.59	106.18	106.45	108.02	108.24	104.58	109.68	107.1	108.5	105.79	105.71	106.66	105.36	104.42	105.81	106.94	106.05	105.84	107.81	104.79	106.48	105.74	103.39	107.79	105.46	103.76	106.28	107.26	104.8	104.91	105.81	106.84	107.64	106.24	103.39	106.55	104.19	105.11
107.49	106.31	105.54	106.34	106.58	106.9	105	104.52	102.64	106.93	108.88	106	105.15	106.19	106.5	108.38	107.52	106.25	105.43	105.45	105	107.86	105.86	108.01	107.37	104.21	105.22	106.68	106.5	106.11	107.43	104.35	107.58	104.67	108.05	104.59	106	107.18	104.56	105.35	106.23	106.43	103.91	106.31	104.13	103.28	106.69	106.81	104.95	105.74
111.31	110.98	108.69	109.29	109.01	109.74	112.02	108.3	108.69	109.6	111.13	106.76	111.62	110.28	109.66	110.31	111.38	110.93	110.19	109.54	110.54	109.73	110.74	109.97	111.53	108.66	110.77	110.84	110.69	109.4	110.92	109.68	110.4	109.86	109.31	110.45	109.07	109.56	109.77	109.48	107.53	111.5	110.03	110.36	112.57	109.65	110.43	110.85	110.44	109.29
109.65	112.15	107.13	110.32	108.85	109.01	110.77	109.62	109.55	108.42	108.67	110.3	110.69	113.27	108.89	109.22	109.65	109.21	110.01	109.4	107.12	107.82	107.93	109.48	110.29	110.91	108.13	110.03	111.99	111.83	108.64	110.66	108.63	111.38	108.64	110.14	110.85	107.88	111.69	111.68	110.34	109.54	107.01	110.2	108.59	107.33	110.31	109.41	108.46	109.55
105.63	103.47	106.16	104.99	104.27	103.46	102.93	104.56	103.52	104.08	104.65	105.78	104.83	103.24	104.86	103.68	103.37	105.16	101.45	103.19	102.9	105.67	104.38	102.89	104.97	104.65	105.72	104.8	105.63	105.1	104.16	103.89	102.8	103.25	104.05	103.98	103.7	106.29	102.38	103.92	104.05	104.11	103.85	104.99	104.87	104.41	105.54	104.86	104.3	103.18
105.55	103.31	106.78	103.33	104.37	102.36	103.82	103.49	104.26	104.1	104.98	103.83	102.57	103.01	103.21	102.83	104.58	101.9	103.12	105.36	105.73	102.24	103.93	103.54	103.44	103.07	105.06	104.97	105.18	104.26	103.38	104.76	104.51	103.84	105.22	104.27	104.21	105.02	103.94	102.53	103.65	104.44	104.54	105.44	103.79	105.63	104.68	105.47	101.1	104.89
111.79	110.02	111	112.64	111.68	113.34	112.27	112.1	111.93	111.87	111	112.38	112.92	112.67	110.35	112.29	112.58	110.23	111.39	110.44	112.16	111.49	112.37	113.11	112.01	110.36	112.12	112.5	112.43	112.01	113.56	110.42	112.75	113.83	111.34	110.96	112.62	112.74	110.6	110.79	111.54	113.02	110.31	111.42	113.7	111.41	111.67	112	110.83	113.36
106.27	103.44	104.84	103.71	105.02	106	104.69	104.09	102.35	103.49	106.14	105.62	103.73	104.58	105.35	107.02	102.72	103.68	103.35	105.34	104.87	104.86	101.55	103.33	103.71	103.17	105.72	104.34	105.1	102.33	103.53	103.62	105.03	104.6	104.62	105.89	105.81	101.91	107.29	106.21	103.84	103.43	102.05	104.11	103.52	102.7	102.79	104.68	102.13	103.77
103.65	102.63	106.04	104.21	103.68	104.85	104.81	103.44	103.86	104.28	102.97	105.1	103.22	101.64	105.02	105.84	103.87	105.45	105.52	105.46	103.34	104.58	105.3	103.99	105.59	103.91	102.63	102.97	103.29	103.52	103.16	103.34	103.24	106.32	105.05	103.83	103.79	106.44	103.72	105.83	104.96	106.46	105.89	104.89	103.7	102.74	104.2	103.85	104.46	103.8
106.31	107.47	106.29	104.71	104.23	104.95	106.51	101.68	104.8	106.62	106.56	106.84	104.91	105.58	103.96	105.2	105.99	105.87	104.74	104.97	105.59	106.21	104.68	106.9	104.79	104.7	105.26	104.37	105.51	106.05	106.41	103.35	106.49	106.9	107.64	105.63	106.55	104.63	103.54	104.82	106.09	106.75	103.25	105.53	105.04	107.86	104.66	106.4	105.72	105.71
111.2	112.76	109.52	112.53	112.48	113.55	113.18	112.65	110.51	111.16	112.38	112.15	109.06	110.58	113.17	111.22	110.18	110.74	111.1	111.52	110.29	110.44	110.49	110.89	110.31	111.9	111	111.63	110.12	111.86	110.95	110.89	111.45	110.43	112.81	110.67	110.38	110.7	111.28	110.75	112.11	111.5	111.15	110.22	111.22	112.47	112.48	112.91	109.22	111.35
103.38	104.55	105.85	105.92	105.65	106.14	105.65	107.05	104.55	105.22	103.04	104.39	104.75	105.09	106.61	104.91	107.84	104.27	105.69	103.83	104.97	104.03	105.33	104.06	104.43	108	103.8	106.51	105.49	105.35	106.15	105.29	108.17	105.31	106.21	105.39	105.87	104.37	107.66	108.83	104.49	106.61	104.66	104.43	101.94	106.62	106.43	106.07	105.85	107.56
109.43	107.25	105.32	105.99	106.09	106.87	108.67	107.7	104.56	106.15	106.4	104.92	107.5	106.68	108.26	107.73	105.36	107	105.82	106.91	104.78	106.9	106.05	105.11	105.43	108.38	107.56	105.74	107.65	107.36	106	105.85	107.57	106.41	107.63	106.24	105.36	106.28	109.02	108.58	108.21	105.88	105.3	106.74	105.85	107.82	105.56	106.45	108.8	108.11
105.22	105.34	106.81	106.26	105.62	105.71	106.13	105.58	107.65	105.35	106.62	105.91	105.02	103.8	106.25	106.57	107.15	105.76	104.04	104.37	104	105.13	104.98	105.48	104.37	104.87	104.71	105.34	105.69	106.01	104.82	105.41	106.35	105.11	105.34	105.01	106.26	105.54	105.86	105.84	106.15	106.21	104.64	105.69	105.44	107.16	105.12	106.07	105.92	106.58
110.34	112.01	110.98	111.19	112.24	112.99	112.9	111.77	111.91	111.36	114.64	112.23	109.62	111.9	110.28	113.14	110.01	112.19	111.17	111.87	111.18	113.44	110.83	113.42	112.06	111.89	110.78	112.67	109.82	112.24	110.08	112.06	110.1	109.21	112.69	109.33	113	112.83	112.07	111.52	111.26	112.09	109.94	112.14	112.39	111.39	113.54	112.79	112.16	111.09
109.09	110.74	112.15	110.75	111.11	112.16	110.96	108.94	111.04	110.54	109.69	111.62	108.76	111.69	113.45	108.72	110.47	111.78	111.47	111.74	108.97	110	111.83	107.37	111.25	110.34	109.26	110.78	109.04	109.68	110.17	108.72	111	110.39	110.57	108.94	109.74	110.59	109.9	110.99	111.69	110.98	108.79	109.98	111.91	112.41	108.42	109.92	111.44	111.22
111.76	110.52	112.53	112.78	111.65	112.24	112.38	110.37	111.72	111.11	112.51	113.14	112.26	112.09	111.45	112.6	111.89	113.19	111.66	110.57	111.47	112.6	110.08	112.77	111.88	112.14	111.97	112.06	114.71	111.64	113.04	112.07	111.7	113.98	112.71	110.91	111.59	112.77	111.19	115.14	110.89	111.83	112.7	110.01	111.47	113.26	111.27	112.44	112.35	111.86
[truncated: 500 more rows]
[truncated: 150 more columns]
