# Supplementary material for: Genetic dissection of main and epistatic effects of QTL based on augmented triple test cross design
Source: PLoS One. 2017 Dec 14;12(12):e0189054. doi: 10.1371/journal.pone.0189054 (PMC5730204; doi:10.1371/journal.pone.0189054)
Supplement: S8 Supporting Information — (ZIP) [file pone.0189054.s008.zip › z4_1700_0.2_10.csv]

114.56	118.63	112.99	120.52	119.62	117.79	121.64	117.44	114.34	110.84	107.1	121.41	115.76	112.99	108.73	123.02	118.68	110.39	121.31	121.06	110.66	112.95	114.96	123.52	115.76	111.05	121.92	113.3	114.51	119.36	115.51	116.37	118.31	116.28	115.54	121.12	119.74	120.2	115.26	116.12	116.4	117.1	119.99	115.57	113.47	112.6	117.56	110.5	114.54	114.73
106.14	101.72	108.22	101.69	104.92	104.48	106.13	101.64	109.15	101.4	104.56	103.24	103.59	97.949	104.02	97.697	106.74	104.29	107.85	104.85	106.82	102.69	107.81	105.19	104.64	106.38	109.7	107.03	101.79	106.04	112.54	108.12	101.09	114.19	105.4	104.94	102.65	108.52	101.46	105.37	100.63	108.27	101.16	105.75	107.31	107.21	110.21	99.676	108.04	102.1
98.591	91.889	97.857	96.215	101.62	101.07	103.01	101.11	96.805	97.46	101.93	101.28	101.59	103.87	97.816	103.26	100.48	104.16	96.16	96.108	95.99	100.64	97.979	101.29	99.226	97.215	100.45	95.353	99.088	98.481	101.66	99.692	97.028	95.342	96.573	101.99	97.75	96.927	102.39	96.804	97.61	97.786	96.559	102.07	96.682	100.87	100.01	91.941	98.765	101.9
118.56	113.76	115.14	119.41	116.59	115.11	112.46	120.3	112.13	117.78	115.51	109.21	115.77	113.41	121.89	115.35	116.54	111.95	114.65	116.04	114.64	116.36	117.72	112.89	120.63	113.31	120.3	119.1	117.78	116.23	116.2	110.42	118.99	113.36	117.95	119.54	115.71	120.21	111.01	115.3	122.15	115.59	116.13	116.15	116.97	125.89	114.42	115.99	116.05	116.29
108.23	111.61	115.82	113.53	112.51	114.26	115.28	108.93	110.12	110.86	110.73	112	108	109.64	112.05	109.64	115.25	106.35	109.09	108.5	109.42	110.34	116.5	110.61	107.29	111.41	112.25	115.63	116.81	114.22	114.21	112.02	115.75	112.68	107.47	118.51	106.05	112.93	111.04	110.87	109.79	109.86	112.17	110.65	110.93	112.83	113.7	113.07	115.46	110.81
105.51	108.84	107.45	106.82	101.95	105.51	106.12	105.44	103.57	106.63	108.72	110.58	110.92	101.96	108.56	104.28	102.86	108.09	106.69	104.04	104.95	106.78	107.3	98.452	103.81	104.08	105.61	104.73	103.37	107.31	107.14	101.04	103.28	106.47	101.28	106.96	105.35	97.798	103.34	104.75	109.27	106.79	103.26	107.15	103.09	99.041	106.65	104.63	104.76	108.41
102.43	112.14	107.23	105.33	111.54	110.08	104.71	102.39	105.91	106.04	102.46	104.59	108.82	110.35	102.6	111.49	102.68	106.56	101.44	103.37	107.52	104.12	104.28	102.55	107.7	109.16	100.08	102.97	111.1	105.67	98.525	107.43	102.37	100.4	108.13	104.52	105.85	104.33	100.76	105.5	103.42	107.86	108.82	114.52	108.26	108.46	109.96	105.94	110.16	108.95
109.69	104.21	103.91	106.11	105.45	107.03	101.78	102.24	111.81	107.65	108.34	112.56	104.72	104.93	109.92	102.25	107.7	101.53	107.97	108.86	108.62	114.04	105.24	105.83	105.95	109.98	109.3	105.42	108.43	110.57	101.96	108.59	104.47	107.09	110.3	106.65	107.53	108.47	100.45	109.25	103.87	108.56	105.41	99.804	111.19	109.31	105.12	105.07	111.87	107.99
98.024	99.754	104.81	98.727	96.776	95.781	105.45	99.313	103.51	98.052	106.52	97.245	100.11	100.93	102.07	106.7	103.61	90.921	98.212	100.87	94.843	99.61	97.888	101.15	103.81	101.22	101.96	101.37	102.05	95.784	102.32	98.074	92.888	105.85	99.196	99.342	101.2	101.04	102.98	105.85	93.081	99.15	105.22	98.599	96.982	101.19	101.11	101.35	97.39	96.199
99.815	100.29	104.59	109.34	96.872	113.26	99.656	103.87	99.276	105	107.54	101.53	107.84	104.72	99.702	102.28	102.47	105.38	102.79	98.504	105.92	105.55	106.98	105.86	102.6	103.97	106.91	110.27	107.26	105.83	100.57	104.86	100.15	103.17	109.05	103.19	105.7	105.65	102.49	105.94	101.58	104.43	103.06	100.53	104.19	109.21	95.367	103.76	102.1	105.15
100.02	99.296	98.25	101.94	105.21	99.355	99.447	99.44	95.608	99.571	98.328	103.73	100.18	99.087	101.4	102.48	92.992	98.177	103.6	95.002	99.629	95.842	99.214	101.59	91.911	92.417	97.346	101.26	101.68	102.25	97.814	98.267	100.63	97.699	105.82	100.3	99.396	102.44	96.466	95.56	99.611	87.848	93.18	104.17	97.944	95.459	97.601	96.361	95.13	101.94
103.31	102.87	108.61	100.1	100.5	102.63	100.68	105.38	103.56	98.47	106.35	105.48	98.522	110.32	108.09	106.31	103.4	102.67	101.41	101.56	107.71	100.24	101.28	104.19	105.8	100.34	103.09	104.08	106.64	110.23	102.94	110.14	104.3	104.63	104	106.41	104.4	108.58	101.92	99.533	96.234	102.63	106.94	108.37	104.04	101.55	102.92	104.48	105.43	106.15
104.58	105.05	102.91	105.78	102.38	105.72	105.84	109.67	107.97	106.46	103.25	103.85	105.99	103.09	107.1	104.18	109.44	108.23	107.59	108.42	106.39	103.17	105.6	107.6	104.65	107.35	112.17	111.76	99.498	102.79	109.73	106.35	104.46	100.43	109.77	103.13	105.98	106.85	108.44	102.33	109.42	105.11	108.38	103.16	103.04	112.35	105.91	109.8	109.6	108.3
102.02	102.79	101.79	102.89	104.24	103.77	103.85	103.87	112.81	100.45	109.6	103.66	108.13	103.09	104.17	108.58	103.81	103.78	101.27	108.08	102.26	105.83	104.66	109.91	111.84	105.87	102.96	103.55	101.29	101.85	108.25	108.63	105.54	103.24	101.73	105.58	103.59	101.99	105.29	99.117	107.81	102.03	99.152	103.68	95.553	107.57	105.21	105.62	100.57	101.24
111.76	104.28	112	105.76	117.21	110.1	104.09	114.2	108.53	106.41	109.29	107.22	117.47	113.4	110.87	106.18	112.99	109.46	109.39	107.25	108.16	109.74	109.86	108.97	110.47	108.04	106.53	113.53	108.66	110.02	107.59	108.32	105.09	111.69	104.74	109.5	108.69	115.86	113.14	103.42	106.05	110.19	108.15	113.66	115.42	107.23	112.61	109.71	106.4	106.78
114.56	115.6	109.69	111.83	116.68	113.11	115.08	108.22	106.96	111.91	111.85	120.05	108.36	120.74	110.7	112.21	108.08	114.55	114.65	109.82	113.73	114.33	107.94	116.1	109.08	115.32	120.2	114.85	116.99	115.26	114.26	112.7	112.06	111.94	115.13	115.39	116.9	110.87	107.99	114.5	112.44	105.64	108.13	113.64	116.73	113.96	113.62	112.72	106.89	108.74
110.51	105.8	103.12	108.11	104.35	109.45	106.47	109.57	105.21	109.24	99.536	101.64	106.56	98.764	99.946	105.12	109.32	109.55	102.93	106.06	103.91	103.79	104.6	102.59	103.89	101.38	104.63	107.58	105.46	110.01	103.25	109	103.83	106.5	105.12	107.15	99.828	113.86	107.75	106.33	102.83	109.67	102.75	101.95	103.36	102.26	100.28	107.13	105.68	110.18
104.6	102.24	101.92	103.59	101.75	99.841	99.758	102.92	97.16	95.949	103.26	98.792	99.958	99.337	98.734	97.9	100.28	100.71	97.96	99.1	101.51	95.677	103.18	105.84	96.324	102.85	97.941	93.632	101.19	94.863	104.84	107.2	98.289	98.301	103.93	92.122	101.28	98.75	99.711	97.878	102.23	98.439	99.945	101.65	91.849	102.57	98.757	102.04	97.398	101.92
105.63	107.17	107.45	112.98	105.03	114.14	103.02	114.39	100.37	103.72	102.38	109.36	104.05	106.34	99.766	112.23	95.213	111.17	102.78	104.18	108.87	104.14	105.57	109.09	111.44	98.387	101.23	105.86	100.96	107.78	107.43	109.32	103.95	106.94	107.94	100.62	104.19	107.62	106.6	105.12	111.78	102.17	108.43	96.43	101.54	106.31	109.7	96.689	103.23	108.91
104.46	100.76	104.71	105.81	104.28	104.56	107.2	104.59	100.03	110.61	100.84	113.39	102.64	110.98	106.46	107.92	109.61	110.89	106.48	107.65	105.48	106.15	105.07	103.56	105.2	109.83	106.9	109.77	101.35	108.5	107.11	105.98	107.9	103.75	104.6	100.1	100.24	107.32	108.14	103.59	106.98	99.925	105.03	101.08	104.79	106.75	101.31	105.76	111.4	103.8
105.13	103.44	101.59	114.93	102.47	108.59	107.29	106.51	106.36	104.62	103.11	104.1	108.12	101.29	99.24	102.9	99.236	110.19	106.6	107.54	105.07	105.22	107.79	101.36	108.47	106.01	110.99	102.36	106.07	105.07	106.58	105.59	110.74	109.07	109.42	105.5	113.02	110.38	106.1	108.17	101.44	108.74	97.715	98.003	105.55	103.78	108.15	101.8	105.27	106.91
108.79	113.07	113.71	107.55	114.3	107.54	105.85	104.46	111.39	108.77	110.33	111.59	111.35	110.48	108.53	113.17	102.94	109.41	115.9	103.58	108.71	109.77	105.73	114	106.93	113.31	109.35	112.08	106.48	107.47	107.36	109.78	110.58	106.85	116.94	112.77	109.53	110.81	107.78	108.11	107.27	110.03	110.12	105.87	114.49	117.25	114.14	105.11	113.01	113.67
113.6	111.02	110.33	109.58	112.16	106.86	112.8	115	108.8	114.39	108.44	107.84	112.62	109.27	110	112.37	112.12	110.66	104.99	110.39	114.76	114.49	116.94	109.21	115.11	111.46	112.1	114.71	107.99	113.1	111.9	111.29	114.03	112.43	110.87	111.7	113.19	113.35	109.34	112.71	114.85	108.05	109.61	108.95	117.3	118.32	111.03	116.33	113.96	104.12
105.75	111.59	102	106	110.59	102.89	103.49	109.95	108.03	108.1	111.55	103.42	101.49	108.34	106.84	100.74	112.61	104.07	102.52	106.46	107.3	101.25	103.54	107.67	111.03	104.82	106.48	103.17	100.42	104.86	99.692	101.08	101.97	106.57	101.59	107.76	109.5	110.71	112.54	104.84	99.947	108.49	104.5	110.75	102.19	101.97	108.44	102.78	106.79	104.27
110.59	109.08	104.13	102.31	105.75	104.02	107.8	105.25	102.92	109.57	104.84	106.37	107.74	102.55	108.22	111.04	104.64	98.886	99.136	107.47	105.1	100.46	106.84	104.42	100.61	108.92	113.5	109.63	111.79	106.24	104.35	103.76	101.81	107.28	100.14	104.55	104.28	103.29	108.99	110.48	109.92	105.09	113.31	104.72	101.23	103.65	106.13	98.504	106.02	106.52
108.42	106.54	107.57	115.52	112.5	113.19	111.52	107.49	113.28	112.61	113.2	114.46	114.35	104.12	119.05	109.29	115.09	110.76	110.73	104.11	109.88	112.35	116.02	114.8	112.4	107.57	113.36	105.28	116.84	110.14	108.39	108.62	116.01	105.26	108.13	115.24	119.58	108.49	112.09	104.23	111.77	111.44	114.89	107.78	108.38	108.2	105.84	111.84	107.14	107.97
104.48	110.79	100.57	104.43	109.34	106.37	110.46	105.78	108	104.62	106.71	108.8	111.15	104.81	104.18	102.34	106.02	101.83	104.48	105.22	105.68	108.05	105.58	106.39	109.73	105.26	106.9	105.67	108.73	100.41	107.1	102.87	110.09	108.14	100.11	110.24	109.64	105.62	110.77	102.88	103.49	104.3	107.56	105.57	104.2	108.65	110.56	102.65	109.99	100.59
114.97	118.65	119.37	121.35	117.3	117.15	121.86	112.39	118.48	121.08	110.3	118.51	117.89	116.81	119.64	124.6	121.62	113.84	120.15	117.68	115.39	119.64	116.58	119.51	109.34	115.92	114.08	117.62	116	122.15	123.72	121.5	118.34	119.64	117.77	115.67	123.54	108.9	122.76	114.69	116.75	113.05	120.37	120.89	123.14	117.34	116.17	116.99	118.43	114.96
107.58	110.83	105.3	112.55	111.94	107.11	109.09	110.43	114.2	109.7	110.55	114.4	107.1	113.05	113.93	107.52	105.73	111.53	112.38	109.63	114.26	105.95	108.47	112.19	105.69	117.99	110.6	110.83	109.41	105.75	110.74	109.59	111.77	112.99	108.16	109.28	114.26	110.59	113.1	115.16	109.84	107.95	110.79	114.41	111.95	104.48	109.46	103.03	109.15	104.93
110.81	107.63	115.02	114.37	114.3	112.45	112.35	113.17	111.2	117.98	112.62	107.49	119.32	109.42	119.05	111.44	107.35	106.59	109.55	112.18	111.78	115.87	107.42	110.57	107.49	111.97	112.05	113.69	106.29	112.25	113.44	117.13	116.88	111.65	116.93	114.41	115.28	115.59	113.37	110.79	112.53	114.3	109.4	107.58	103.23	120.83	118.98	119.69	117.16	104.7
101.89	102	112.95	110.03	105.34	105.48	107.31	107.52	104.38	109.23	103.35	110.91	100.15	102.82	106.61	98.344	101.18	107.3	102.42	97.35	100.73	103.69	102.22	108.11	110.44	103.22	106.32	106.04	107.03	104.61	100.8	106.18	102.61	106.01	109.42	104.29	103.35	99.186	109.93	111.74	100.34	101.04	112.11	108.74	101.61	104.73	113.65	103.72	106.81	114.32
121.28	114.93	113.85	115.33	120.68	112.21	114.72	118	118.4	114.6	119.84	118.81	116.99	119.91	120.4	118.81	117.26	116.17	115.9	110.78	120.36	117.65	121.73	121.17	119.73	113.44	118.48	121.12	117.57	114.67	118.83	108.65	120.26	113.44	118.67	109.75	118.24	116.37	119.34	115.72	115.07	120.57	118.64	116.15	117.38	123.09	123.03	121.49	121.12	117.46
107.22	104.25	104.19	106.34	112.6	107.44	104.47	111.3	110.28	102.34	106.81	100.39	101.03	109.11	102.37	111.6	108.47	106.06	104.82	108.64	103.54	98.686	106.72	107.38	102.32	105.24	106.6	101.21	107.82	104.32	105.36	109.02	104.94	114.35	103.12	105.6	102.51	107.52	99.015	103.24	104.32	102.04	106.07	106.48	103.07	101.5	109.65	110.38	100.86	106.21
114.87	105.64	107.93	110.42	107.51	109.35	106.87	106.15	101.87	104.06	108.33	107.51	109.39	105.76	115.79	111.12	108.58	104.76	105.86	104.18	105.4	110.33	111.11	108.65	107.21	102.67	110.17	105.41	114.74	100.75	104.78	109.63	98.774	109.65	105.54	108.06	104.28	104	103.8	104.91	104.07	109.23	101.74	112.03	108	109.32	107.2	107.67	111.71	108.2
100.31	101.58	115.68	105.26	105.35	104.17	104.6	101.97	107.84	106.47	103.02	104.89	108.77	102.59	104.07	107.87	104.41	106.75	103.76	105.65	104.19	109.46	104.96	110.78	106.18	106.18	104.32	109.71	105.79	100.49	111.3	108.81	104.12	109.42	108.28	110.49	103.07	103.94	106.65	103.06	106.97	107.49	104.84	102.25	100.77	97.338	108.65	104.88	104.21	97.998
98.59	102.11	99.815	112.59	112.15	102.52	113.64	107.99	112.01	104.05	106.32	105.18	108.67	104.58	107.27	105.11	105.38	108.61	106.44	105.62	107.86	102.84	109.99	109.88	104.77	106.95	104.91	103.3	100.38	105.64	103.82	108.29	105.56	109.31	104.45	111.5	106.8	107.46	106.94	104.45	106.97	105.88	117.41	107.54	107.28	112.5	103.98	109.76	109.58	101.91
100.24	98.672	96.511	101.72	102.1	103.14	100	102.09	101.78	103	102.13	102.95	101.61	103.47	104.3	95.189	93.33	103.23	97.222	103.91	100.41	100.35	107.11	104.62	100.27	104.27	103.31	101.83	97.644	102.43	99.897	96.495	98.085	102.33	97.78	102.78	97.1	99.88	99.911	98.697	102.96	90.71	100.72	101.58	99.07	98.685	103.28	104.62	98.092	102.65
107.75	113.72	111.87	110.86	115.89	112.23	112.68	112.48	112.01	113.11	105.55	110.74	109.12	113.01	113.61	117.07	113.92	115.61	106.38	108.69	107.9	110.01	114.18	112.57	112.59	110.67	113.31	118.46	116.01	117.35	114.63	112.4	111.41	115.54	115.02	110.83	107.8	101.63	107.94	109.9	105.04	113.69	106.58	111.87	108.52	112.87	109.18	108.12	115.36	115.11
108.49	100.04	110.54	112.7	107.51	104.61	107.82	104.56	101.94	104.07	109.73	103.78	99.303	106.23	103.38	107.2	109.2	107.49	107.33	103.63	110.74	102.72	103.39	108.62	108.3	101.29	100.27	111.46	108.84	105.32	105.32	104.8	108.64	95.486	100.65	103.59	102.76	108.12	101.4	98.443	104.85	108.26	103.96	103.31	110.09	104.48	99.777	104.46	102.2	103.51
117.13	112.55	111.07	110.05	107.95	105.9	104.69	103.84	105.82	104.13	113.81	104.74	113.99	116.13	107.86	111.86	117.03	112.77	113.27	108.39	112.9	115.51	113.48	109.51	108.37	114.63	111	114.55	113.12	108.27	113.52	112.03	111.12	116.2	112.62	104.81	102.88	113.57	110.11	104.72	110.2	107.82	114.35	110.12	111.84	115.1	108.52	110.72	111.7	112.72
107.05	112.17	113.43	112.95	110.78	115.22	112.22	112.53	114.87	108.96	112.27	111.46	110.35	112.78	118.48	104.24	116.09	118.97	107.46	113.03	111.97	106.64	113.93	111.13	106.84	101.14	111.33	115.93	111.19	109.39	103.22	113.55	108.99	110.32	110.83	113.97	110.99	104.76	108.34	110.55	110.5	110.69	105.53	110.19	118.31	114.65	109.41	110.22	118.4	109.98
118.52	115.62	119.28	124.26	121.43	121.45	115.44	115.56	120.47	111.81	122.51	119.25	118.5	118.05	111.84	118.2	116.36	118.95	112.82	115.93	114.44	119.1	114.61	116.56	118.58	114.7	119.29	119.62	120.19	112.55	120.31	119.5	123.93	119.45	117.7	117.17	121.43	117.2	119.55	117.01	119.78	121.03	125.23	116.56	112.23	117.48	111.68	116.07	124.8	121.47
114.01	115.74	119.12	116.3	111.64	114.38	118.39	119	113.98	115.11	120.39	121.71	113.89	116.05	119.86	119.87	119.53	120.01	116.22	120.06	123.85	114.54	116.19	112.44	113.36	114.79	110.27	116.76	117.78	121.41	117.6	113.97	119.8	123.44	117.84	118.23	119.13	117.98	114.18	119.14	118.39	118.32	120.15	117.64	118.57	120.71	119.1	117.37	111.34	116.07
95.268	102.8	104.77	99.74	97.612	103.3	97.289	101.57	100.85	103.5	101.01	101.28	103.45	100.45	100.86	103.72	96.861	105.49	103.58	96.49	104.24	101.85	101.38	96.479	102.25	106.9	101.72	101.6	98.177	100.53	104.95	100.4	100.07	97.735	104.52	103.97	103.33	99.816	96.856	97.075	98.114	94.877	100.44	99.262	98.026	95.32	104.5	97.52	102.71	98.073
109.91	110.78	108.67	114.65	111.35	106.93	111.25	111.84	113.39	109.79	111.94	108.99	111.17	111.67	112.06	109.49	115.67	106.46	110.4	113.97	115.16	107.86	117.1	111.27	114.36	113.05	107.95	105.82	111.02	105.57	112.11	108.33	108.88	101.56	112.1	111.5	109.02	110.58	116.89	115.7	113.34	113.83	109.08	103.1	104.32	111.8	114.61	108.65	111.27	112.31
113.7	117.56	115.1	107.6	113.85	115.67	119.45	112.12	122.46	113.61	113.57	122.03	117.98	114.11	120.47	115.03	115.56	105.39	116.7	116.3	112.1	120.87	111.29	118.36	110.43	120.42	107.61	111.68	117.21	115.66	113.46	110.24	117.52	115.61	113.72	116.04	118.81	110.98	119.88	117.43	120.93	109.54	113.85	115.79	115.61	122.95	114.96	114.48	108.77	111.95
103.72	104.22	106.1	104.95	104.32	109.97	100.51	102.04	102.39	104.65	102.54	104.83	107.07	107.53	105.31	111.88	104.21	107.47	107.75	105.92	106.72	105.14	105.21	106.93	108.81	104.13	101.88	103.72	101.33	108.55	106.94	107.61	105.66	107.85	107.69	106.56	105.58	103.36	105.1	111.31	101.8	105.5	103.04	112.8	99.047	107.76	109.06	109.46	106.35	106.46
99.209	98.028	105.83	102.76	104.01	94.863	101.89	101.33	96.382	94.089	94.779	100.36	94.257	99.882	106.32	100.03	105.48	102.87	98.124	99.854	99.032	96.548	102.14	104.19	101.41	98.852	101.99	105.72	106.32	97.232	98.772	105.32	99.675	98.491	95.818	100.72	98.688	95.987	96.347	101.4	95.896	100.1	98.724	94.62	96.578	93.31	104.17	103.2	99.836	103.42
119.32	120.26	124.62	116.49	114.09	109.79	112.03	117.33	109.96	122.25	121.56	127.1	119.51	116.8	118.56	113	117.53	122.38	120.18	116.44	123.73	113.01	115.73	117.61	118.8	116.01	123.93	119.39	118.21	115	119.06	119.66	116.67	119.27	116.19	117.01	121.89	126.91	116.8	119.99	118.64	113.83	112.68	118.22	120.54	121.85	114.17	121.84	117.9	113.93
112.96	108.76	118.26	113.33	118.63	115.9	111.73	118.36	115.96	112.98	113.57	112.47	113.73	111.3	107.17	116.22	113.79	107.84	111.9	118.23	113.27	115.24	105.88	113.79	111.27	109.4	116.42	113.15	126.2	117.69	111.24	105.93	115.73	112.52	116.3	114.61	106.72	115.31	113.26	116.64	110.38	107.16	114.14	113.68	111.82	113.16	110.07	113.85	116.39	108.89
97.954	107.02	107.41	101.64	105.84	107.82	112.88	108.59	101.99	104.26	108.56	101.75	102.65	103.05	98.863	97.58	103.42	104.2	104.09	103.41	107.48	103.18	103.61	108.12	106.49	101.56	104.58	102.17	103.92	104.7	105.76	96.775	110.13	99.692	96.189	107.86	99.733	101.38	112.1	101.27	100.5	108.91	112.37	111.07	108.9	106.41	107.72	102.25	97.86	102.46
114.09	106.62	109.18	104.47	111.17	112.39	109.12	105.16	109.35	115.45	113.31	115.85	117.53	111.43	113.24	118.62	111.76	107.67	110.84	113.51	116.4	109.09	108.06	110.35	106.9	109.04	107.91	111.57	107.54	119.67	104.7	116.29	114.27	112.27	115.76	115.81	110.14	110.4	112.62	112.28	108.46	115.87	113.94	115.53	115.47	108.67	113.09	112.71	110.35	112.93
104.63	113.09	107.29	109.07	104.46	106.71	97.889	106.68	105.97	105.58	113.09	107.25	107.74	107.85	103.93	110.14	102.33	110.46	105.07	107.02	110.44	105.13	103.37	106.63	113.77	104.08	109.09	107.89	102.69	105.88	105.15	108.3	110.1	109.27	103.17	103.63	102.69	112.1	104.94	102.96	105.32	105.37	103.96	103.03	107.51	108.95	101.45	104.96	102.54	111.09
100.18	100.63	100.12	98.818	102.96	94.965	98.097	103.08	96.719	104.7	101.01	95.928	107.53	98.233	98.637	103.42	98.679	93.366	97.715	99.974	94.852	96.293	104.29	96.919	96.839	101.53	95.809	99.571	102.67	102.02	94.968	101.37	99.725	100.81	102.34	104.41	96.371	96.852	104.68	104.87	93.495	98.731	99.759	101.47	107.46	103.27	97.471	108.17	99.769	99.734
108.99	111.67	106.64	98.942	109.43	109.68	105.24	100.12	97.576	107.42	104.47	106.24	105.49	106.08	100.78	102	111.84	104.62	107.27	105.23	107.09	112.87	106.4	112.5	110.69	109.82	101.09	102.28	108.93	100.67	107.63	108.48	106.93	102.07	104.01	99.959	107.31	104.03	109.43	110.72	108.91	110.32	103.28	103.94	100.36	105	106.76	110.29	106.25	116.13
106.21	105.1	105.95	102.24	101.61	101	105.4	102.35	101.98	106.33	105.39	105.93	102.31	96.739	106.41	107.67	102.14	100.7	104.44	95.361	107.55	102.64	107.54	107.46	102.96	101.92	103.25	97.381	108.21	112.11	104.6	111.75	103.32	105.58	98.426	104.37	99.508	102.99	108.88	108.81	110.48	105.69	100.92	103.69	103.14	101.98	105.69	100.26	97.803	100.63
100.96	100.23	99.556	102.12	95.048	101.06	101.62	94.221	95.872	96.113	100.54	104.88	93.602	106.25	98.733	98.746	105.15	99.758	102.02	94.729	104.58	101.77	100.82	103.3	100.88	102.15	97.42	96.78	96.739	101.07	100.77	93.013	96.306	101.43	97.068	93.526	101.72	107.01	93.836	97.651	103.95	99.284	105.93	96.981	98.872	108.04	99.863	97.197	98.179	99.279
107.96	104.72	107.65	111.84	103.07	111.44	104.85	106.84	108.22	98.397	110.61	105.97	109.78	109.09	110.97	103.33	111.87	105.93	102	103.86	108.57	101.91	106.15	100.64	109.89	103.48	106.53	105.16	101.19	104.16	102.07	106.9	104.24	105.03	104.61	103.7	103.49	108.45	104.81	109.22	100.17	104.56	108.61	111.65	109.41	100.96	105.39	113.32	103.58	102.52
107.87	103.06	107.63	111.42	110.18	109.28	103.36	103.63	103.5	104.45	96.34	112.37	108.44	96.311	106.91	102.89	108.34	104.59	107.15	100.39	105.99	108.46	107.69	107.02	105.39	106.21	110.03	104.93	104.83	109.95	99.282	104.99	104.43	106.91	105.97	108.34	111.94	107.13	110.62	102.3	102.91	107.52	110.11	102.58	106.41	104.02	104.38	100.71	107.02	108.08
113.19	105.92	109.79	101.26	101.53	109.09	104.95	107.84	103.32	107.01	107.02	107.11	108.34	108.52	99.011	104.04	110.77	102.25	100.77	109.48	109.28	107.6	107.24	105.3	103.47	105.12	104.7	101.57	109.14	110.25	103.41	106.06	104.39	110.11	105.44	116.52	113.94	106.56	104.82	104.15	109.18	115.91	106.16	106.18	106.64	106.27	96.071	110.16	104.97	102.17
107.16	99.6	106	102.66	107.71	103.51	110.75	107.34	103.51	107.23	111.38	113.47	108.55	101.29	99.633	106.73	109.63	104.39	105.6	103.69	105.19	105.62	99.688	106.52	107.49	102.62	98.545	100.22	102.46	108.75	96.838	101.13	110.11	106.11	104.47	104.44	101.25	105.73	101.27	109.23	101.88	116.46	102.43	105.74	100.75	104.8	101.73	105.68	107.97	100.63
102.23	101.5	100.03	95.4	104.72	99.432	100.14	93.474	108.02	99.841	103.82	98.172	97.991	98.548	99.442	92.407	95.184	101.54	101.1	95.832	98.669	96.704	93.828	97.691	101.28	92.793	93.504	95.363	99.837	103.2	105.4	101.18	104.73	100.34	100.96	102.76	105.89	97.907	102.26	94.648	98.199	103.5	97.701	94.577	99.302	98.141	102.42	104.17	98.487	99.965
106.89	115.61	107.51	109.41	106.79	107.61	112.73	112.25	111.61	107.91	108.38	112.76	111.87	111.54	114.68	110.71	104.26	115.45	108.87	105.23	115.45	110.21	106.76	108.88	111.11	115.47	110.39	114.01	112.52	110.71	110.89	105.92	108.08	113.32	113.1	112.42	108.62	109.75	110.77	107.53	106.54	113.47	100.52	108.27	108.64	114.69	106.33	112.37	105.7	109.8
107.68	109.38	106.91	111.71	112.12	113.49	118.86	108.05	107.51	108.97	114.65	110.14	108.4	107.59	114.88	102.11	114.99	107.5	115.49	108.4	112.12	111.19	109.56	109.9	110.04	115.2	108.56	108.87	119.43	110.66	110.68	116.6	112.59	112.89	108.54	110.63	111.05	110.36	117.57	111.9	108.77	114.55	106.03	115.01	106.13	106	116.43	113.3	113.54	104.32
102.64	103	102.08	102.37	102.22	97.35	99.689	104.33	93.645	99.993	102.28	98.52	103.6	96.565	100.49	104.45	108.91	100.5	98.048	98.029	106.66	98.631	94.857	97.129	97.851	94.89	96.098	106.23	94.973	108.44	95.851	98.232	102.77	98.332	98.394	95.652	97.073	103.4	97.057	105.22	97.584	105.68	100.33	97.379	100.04	104.46	101.78	97.679	100.77	95.755
103.41	113.16	103.75	106.58	109.97	101.13	113.34	108.05	103.27	104	108.72	100.91	107.38	106.75	103.56	104.99	109.3	108.57	109.56	111.78	108.49	108.05	110.64	100.87	106.23	112.55	110.45	106.45	106.18	110.73	107.8	103.69	110.98	111.53	108.23	105.76	111.53	112.91	112.36	102.03	104.21	104.64	102.81	113.3	101.73	109.58	103.55	106.08	105.82	105.42
99.482	96.648	97.558	100.23	100.6	100.84	97.394	99.597	99.79	106.94	105.98	96.446	97.183	98.334	103.47	94.48	102.89	111.81	103.97	99.092	102.07	99.269	100.11	101.56	104.81	100.98	101.47	103.89	104.51	96.104	102.08	101.13	98.371	95.673	103.96	103.34	95.631	98.498	96.377	100.17	102.04	99.449	100.82	99.404	98.094	96.794	101.11	94.227	99.732	102.16
98.658	97.947	104.36	104.77	102.78	106.04	105.36	107.34	107.83	100.71	106.66	105.23	105.07	102.46	102.02	103.37	104	100.55	101.86	104.97	104.87	103.95	106.88	106.73	110.72	103.57	99.443	103.82	105.88	105.05	101.27	111.97	108.85	112.53	101.11	105.87	102.47	106.39	107.37	105.36	104.95	106.94	104.35	100.71	103.13	104.92	105.18	107.37	101.68	104.49
103.64	102.57	112.38	112.2	103.59	98.812	103.67	100.07	106.41	100.72	105.01	105.7	110.2	95.464	101.18	107.76	110.59	101.63	109.57	102.95	107.98	100.4	105.8	97.605	99.495	96.872	103.81	102.51	107.16	101.55	104.69	100.79	104.34	100.96	107.22	97.079	104.12	100.45	108.88	109.25	104.8	102.46	104.42	105.93	105.15	107.95	111.43	104.93	100.09	105.05
109.8	109.9	110.42	114.79	111.41	113.7	114.16	118.9	110.01	118.67	116.06	111.17	108.98	116.22	115.86	110.98	111.52	108.75	121.25	112.48	112.95	109.79	111.71	110.07	111.76	116.81	106.59	110.64	109.45	106.48	115.9	113.7	113.83	105.2	111.15	117.45	109.24	113.39	116.05	119.49	113.53	117.62	115.4	119.19	109.94	111.04	110.21	115.31	110.9	114.71
120.92	108.42	111.1	113.63	109.23	112.48	110.82	109.55	114.83	110.37	110.12	110.5	107.06	116.35	114.3	105.55	113.15	108.69	111.63	111.62	115.47	110.61	116.23	107.9	106.68	109.59	113.68	108.76	109.14	113	113.1	107.76	110.1	110.49	114.98	106.5	106.28	111.72	110.87	112.69	110.51	110.05	111.15	114.71	115.82	113.9	104.02	109.1	105.36	107.22
105.07	116.81	114.48	106.13	107.94	114.42	109.03	111.38	112.68	113.96	111.95	109.57	115.06	115.06	112.84	112.15	111.9	108.93	114.22	111.73	108.91	104.55	111.11	113.51	113.31	110.38	104.11	115.47	105.92	106.29	110.79	108.96	119.22	111.68	105.32	113.3	108.3	110.51	107.62	106.8	107.18	117.64	108.7	119.34	106.26	115.04	103.91	113.27	111.49	111.38
102.26	105.34	103.99	100.51	100.3	103.24	96.737	108.01	100.44	100.36	105.86	100.88	97.939	101.75	102.96	103.72	103.14	105.91	98.573	103.94	104.11	109.95	108.41	110.87	107.34	108.97	107.71	103.08	99.739	103.5	103.42	107.11	104.3	98.524	111.31	99.118	105.41	106.42	105.41	107.3	101.79	97.067	104.82	103.7	97.69	108.24	106.31	103.2	104.55	111.27
104.73	105.69	111.35	109.26	107.7	109.18	114.97	107.98	113.64	111.66	117.28	111.78	115.18	104.84	113.09	112.21	111.31	113	115.42	115.26	118.67	110.39	115.78	110.37	115.51	111.15	110.55	112.26	110.55	116.92	106.2	108.85	116.55	119.45	109.52	111.88	115.18	115.93	116.81	111.51	113.58	111.22	108.08	111.8	116.84	117.62	105.09	109.61	122.55	108.42
104.14	110.98	103.05	100.65	102.35	101.91	104.97	104.78	108.07	102.51	103.98	104.1	100.61	102.56	103.28	109.54	106.15	104.52	108.86	108.73	108.14	101.97	104.84	106.77	106.45	102.01	102.26	108.77	107.08	107.74	107.56	104.88	105.72	103.62	101.94	105.68	103.46	105.31	109.44	110.03	101.81	109.7	102.04	102.27	97.815	103.79	108.17	106.7	107.16	107.82
114.5	112.54	115.85	110.31	115.33	119.39	108.45	108.32	112.14	109.47	112.71	110.3	111.32	115.89	115.75	111.44	106.83	108.09	110.26	106.56	111.23	108	110.09	119.4	113.27	110.79	110.6	113.61	106.55	112.93	117.4	112.48	116.04	107.34	113.43	110.96	111.21	115.44	110.17	110.66	114.47	110.78	114.18	106.69	116.82	111.41	116.3	114.25	115.58	112.66
106.39	113.43	100.81	107.82	107.51	104.39	110.2	109.45	107.1	109.06	100.65	109.26	101.07	105.7	101.99	106.06	103.36	108.3	116.5	106.02	110.05	108.14	108.67	106.13	109.26	99.962	108.98	102.43	106.21	100.85	102.59	105.45	106.14	100.39	112.99	108.48	102.87	109	99.848	104.96	103.32	112.21	105.22	104.44	103.21	103.64	102.51	104.51	111.2	103.47
108.51	106.64	102.92	103.33	106.49	103.64	105.17	101.75	107.01	113.27	107.16	109.17	100.41	105.48	105.04	112.81	107.83	104.57	104.33	99.025	102.98	103.56	102.6	108.32	116.37	109.11	102.93	108.1	104.56	110.94	100.87	108	104.93	102.63	101.68	106.05	112.68	105.05	111.06	106.41	103.65	104.89	108.53	96.671	108.4	112.82	104.35	109.05	98.912	105.39
102.4	105.37	106.93	105.51	104.06	108.09	102.62	105.23	104.15	105.97	103.96	108.13	103.63	107.21	111.11	99.332	102.99	107.96	104.82	107.96	109.77	106.05	101.02	107.49	103.33	105.08	102.37	107.21	102.38	104	109.96	96.54	102.56	107.09	103.95	106.71	107.27	104.07	105.6	107.92	105.58	106.13	104.71	108.58	105.12	101.97	104.06	106.87	107.72	106.11
111.99	109.54	105.08	97.825	106.82	96.301	110.15	103.47	99.181	105.77	106.92	107.4	104.46	96.877	102.98	107.77	104.49	110.18	107.65	105.93	104.87	101.59	108.28	108.32	101.27	104.78	104.33	108.23	102.62	104.08	106.34	107.36	106.14	109.11	107.14	106.77	110.16	111.1	102.71	107.46	102.15	106.07	103.69	105.58	108.38	104.49	101.01	99.214	103.27	103.12
100.41	103.87	105.33	106.96	108.09	108.94	104.9	100.12	102.63	111.6	105.47	104.4	104.73	111.14	108.45	110.8	109.18	102.89	107.18	103.67	106.18	109.05	102.43	107.1	107.69	105.21	106.95	110.24	101.13	103.68	101.16	109.43	112.93	106.03	96.408	103.76	110.04	108.26	102.34	103.19	105.94	105.66	97.768	105.58	103.45	104.82	105.85	107.17	101.29	105.77
110.96	108.31	107.94	102.3	101.78	104.61	106	103.73	103.81	107.32	107.35	105.04	103.88	105.54	109.66	105.82	104.97	108.88	106.13	97.613	107.2	111.45	110	110.76	104.31	108.72	108.08	103.38	105.42	103.25	103.37	110.74	105.51	114.26	111.87	108.32	110.4	106.46	105.32	106.53	105.28	106.13	109.2	105.05	106.36	104.85	106.26	106.93	105.9	100.66
110.88	112.45	115.66	105.83	106.6	110.57	108.75	114.06	108.95	108.8	112.56	112.22	116.61	118.33	111.96	106.98	113.76	114.43	112.02	115.07	102.88	107.64	108.97	113.73	111.14	108.75	113.04	110.32	105.31	105.81	115.52	112.02	112.57	111.26	114.5	114.12	110.95	112.06	111.41	112.2	107.2	109.53	111.86	111.56	115.26	110.74	117.82	109.71	112.92	112.71
102.27	106.76	106.92	112.15	103.86	101.79	106.8	107.05	107.67	106.65	107.78	105.54	109.07	105.28	102.95	109	107.82	98.525	106.35	102.3	99.115	105.56	105.16	101.94	107.5	102.81	106.67	105.03	105.99	108.12	105.91	106.91	113.21	103.57	105.18	102.41	111.73	107.74	103.35	104.24	99.081	106.57	103.25	106.46	99.876	103.86	108.1	106.76	100.87	108.78
107.37	101.36	112.78	104.53	104.81	103.55	104.18	101.24	104.11	106.65	108	109.26	114.27	107.13	104.48	107.67	106.4	108.47	101.38	109.86	103.45	106.59	109.8	102.58	114.31	107.02	107.22	104.66	103.16	105.17	103.98	103.78	104.5	102	107.83	104.11	106.26	116.49	110.32	105.51	109.95	109.75	104.08	107.73	110.64	99.772	104.42	112.13	107.21	109.06
112.22	110.08	110.19	106.37	104.05	112.47	101.99	107.78	109.5	107.85	110.3	103.04	109.36	99.737	105.73	110.99	105.26	104.35	101.63	101.98	107.9	102.39	108.78	112.25	106.05	106.24	112	109.65	106.74	111.61	106.2	117.06	105.91	112.51	108.66	102.03	103.5	105.25	114.14	102.35	105.31	108.32	104.38	101.69	101.48	104.55	106.08	107.86	111.68	103.85
109.58	118.74	107.11	107.79	110.8	113.61	111.75	109.04	110.07	107.61	111.29	109.83	109.07	114.57	110.51	111.29	112.3	107.24	119.09	111.48	110.15	112.15	105.05	109.44	107.54	114.38	117.57	112.9	110.15	110.7	113	115.92	110.01	109.44	107.92	104.47	113.59	104.8	115.09	109.19	108.42	114.18	110.99	112.85	111.35	112.55	113.27	109.8	112.1	113.75
108.66	108.96	107.99	106.26	104.69	106.57	109.23	98.757	106.18	105.91	101.73	107.82	106.78	106.98	106.85	105.39	109.43	107.3	103.21	108.22	104.91	105.4	106.49	103.13	102.45	108.41	108.3	103.93	105.35	103.51	101.04	103.95	104.38	104.66	106	106.22	108.61	101.85	100.74	109.33	105.91	106.35	105.87	106.33	106.12	105.51	108.01	107.86	103.99	103.77
107.99	106.29	106.53	105.79	107.2	106.53	106.07	107.39	101.93	103.69	107.51	103.58	106.37	107.43	102.57	99.607	105.63	103.79	106.87	104.91	112.61	110.55	107.43	104.22	106.5	103.59	101.19	106.87	102.76	102.01	108.1	105.53	100.51	111.81	106.3	104.76	106.67	105.66	110.92	108.37	102.39	108.32	102.27	97.774	109.04	105.2	113.5	102.61	108.22	104.98
103.82	102.49	106.42	105.67	102.61	103.85	107.94	111.76	104	101.89	102.98	108.21	102.45	105.66	105	102.3	106.57	105.98	101.76	107.98	106.6	106.17	104.22	108.62	100.24	102.27	104.97	105.39	107.74	107.03	102.8	111.74	102.83	100.58	105.95	104.81	106.29	99.612	104.46	106.62	105.64	101.74	105.2	105.26	107.71	111.25	103.9	104.36	106.89	110.45
106.14	107.38	111.28	103.83	106.72	110.26	107.63	107.27	108.74	103.11	109.81	111.43	102.94	104.78	105.45	113.6	107.2	110.61	106.17	110.52	111.51	107.48	113.02	101.38	108.74	103.28	107.01	100.16	109.55	106.28	112.09	107.07	111.55	107.44	102.55	109.56	103.84	107.18	115.04	98.034	108.81	111.75	110.9	115.93	107.34	110.52	101.53	111.22	102.35	102.23
113.4	109.4	112.09	112.69	110.8	111.59	115.01	111.27	111.8	112.92	111.62	110.13	106.59	116.96	109.08	111.44	111.93	109.94	115.64	106.42	106.77	109.39	114	114.1	114.34	109.75	107.19	108.92	108.28	114.16	108.28	109.78	108.21	113.37	108.11	112.4	114.25	115.39	113.45	108.97	115.06	114.39	109.35	110.15	109.47	108.16	110.85	112.01	109.87	118.38
102.57	111.61	108.61	100.95	107.12	108.71	102.89	106.53	106.54	107.25	102.59	104.18	109.05	105.78	107.29	109.07	108.19	107.74	109.72	107.74	101.13	109.24	114.84	110.86	106.86	104.92	107.41	106.97	109.92	101.61	109.25	101.52	103.75	102.06	110.15	104.82	101.47	103.62	102.35	101.63	102.55	106.15	107.92	110.2	106.18	105.93	108.9	105.42	108.29	109.77
116.81	119.73	124.11	114.47	116.37	119.87	122.09	114.39	121.07	116.69	115.51	116.06	115.65	120.31	121.11	114.41	117.52	120.73	120.69	117.07	120.12	121.57	112.99	121.6	118.9	120.95	115.72	112.4	120.84	112.46	119.4	115.93	115.76	117.78	130.05	119.65	120.6	121.21	124.75	119.07	115.37	116.87	111.76	117.48	120.84	122.22	119	119.48	118.86	114.68
101.82	99.026	107.25	96.255	96.639	102.66	100.6	97.881	103.37	101.76	95.516	100.16	102.63	100.38	99.82	99.323	98.133	104.43	99.285	99.93	98.392	99.233	103	101.22	104.58	101.92	97.686	100.67	99.195	101.57	97.453	97.131	99.731	94.555	96.03	101.46	96.907	94.806	95.838	96.495	101.58	102.43	99.838	99.751	99.728	106.19	96.675	101.56	102.34	101.52
118.11	118.56	115.13	122.46	109.74	120.49	118.58	117.64	117.15	113.86	117.43	115.87	116.5	113.99	115.51	114.93	117.73	120.62	117.22	120.89	111.65	111.62	110.12	115.44	118.11	113.53	119.31	116.4	118.52	125.53	118.32	118.98	118.78	116.06	112.46	111.33	111.94	116.83	113.06	112.47	117.81	114.28	114.91	118.29	108.24	119.74	113.1	120	119.45	107.94
116.49	111.17	114.22	106.16	113.93	113.23	108.42	108.93	108.31	108.8	102.69	108.65	107.65	119.6	108.4	113.35	113.72	110.67	108.3	108.22	110.21	112.76	107.96	113.17	109.74	110.87	107.52	116.1	110.59	107.62	105.91	110.18	116.39	114.92	107.84	104.11	107.59	105.37	109.67	105.66	111.16	110.4	111.04	108.24	108.7	115.12	110.19	116.16	115.66	110.39
106.8	103.96	114.18	105.46	100.43	105.5	111.77	104.36	102.06	102.51	109.71	103.77	111.66	103.42	106.73	106.87	106.5	111.79	100.65	109.4	107.13	108.16	101.87	108.53	108.13	104.56	109.47	103.35	112.96	107.82	105.92	107.66	104.45	106.58	100.04	106.01	106.85	106.24	107.9	106	106.87	103.99	103.57	108.41	107.69	107.4	101.23	105.57	109.05	107.72
104.4	105.13	104.08	106.01	101.87	107.77	106.23	104.88	110.9	106.75	104.2	105.99	101.14	104.15	100.58	108.06	107.15	98.245	99.027	108.81	102.72	104.15	109.82	108.72	104.95	104.76	104.56	102.01	103.28	106.04	109.01	103.49	105.37	95.387	102.76	100.12	107.29	101.24	108.14	105.27	98.615	105.73	111.18	105.41	100.28	103.34	102.51	106.56	105.35	109.68
105.63	112.21	108.83	106.45	106.13	109.2	101.11	109.23	103.51	106.75	103.39	106.31	108.8	101.6	103.17	105.48	109.54	103.59	105.69	104.86	105.56	106.17	100.35	104.34	107.79	105.08	108.59	103.72	104	113	99.631	103.94	103.26	102	101.08	98.673	103.33	105.78	101.42	108.4	110.96	105.89	104.83	101.45	104.66	99.841	108.67	104.12	103.17	105.76
103.28	106.46	107.8	104.01	107.61	106.47	102.37	104.26	111.53	112.5	106.15	110.29	103.01	100.08	110.4	111.72	102.56	102.05	109.31	104.81	103.14	102.39	107.55	111.14	105.09	103.44	105.66	97.941	100.53	109.13	108.26	105.65	103.78	103.01	98.129	106.59	104.23	110.84	106.26	103.3	95.448	101.68	110.06	108.35	114.23	105.65	105.66	115.34	104.25	107.62
103.39	106.77	109.71	101.21	107.71	114.12	105.86	103.75	103.18	106.73	115.95	105.49	106.2	101.33	106.07	112.45	110.48	105.42	111.02	99.342	108.43	105.77	104.89	105.36	108.91	104.99	103.64	103.25	104.7	106.02	108.3	106.51	108.53	111.4	103.43	106.95	110.62	104.87	108.06	112.49	112.45	104.1	106.87	103	106.36	105.75	102.84	104.68	109.4	106.25
108.77	113.12	111.3	108.13	104.73	105.29	105.39	111.28	106.75	107.88	109.54	104.58	105.18	104.76	104.72	103.86	109.13	107.78	105.44	101.9	106.47	110.18	100.96	103.93	107.01	114.23	102.21	111.73	104.01	108.81	106.16	97.542	108.19	105.43	103.93	99.718	110.33	104.38	106.33	109.82	102.73	105.01	104.96	108.31	104.58	107.93	107.09	105.81	106.18	107.54
98.735	104.63	103.69	106.59	109.29	102.01	102.81	103.28	100.01	107.12	102.95	103.53	104.13	106.84	103.57	103.07	104.79	99.242	103.98	102.94	98.467	101.58	103.25	102.99	104.95	100.44	104.46	98.996	105.58	103.2	104.27	105.62	105.67	98.117	102.12	97.89	104.85	111.32	103.27	104.43	107.95	104.98	107.31	97.456	100.62	107.15	100.43	101.84	104.9	102.69
112.16	105.28	117.8	106.82	117.41	114.44	110.13	114.57	107.05	112.76	117.55	116.05	115.48	114.31	112.62	116.77	113.14	115.15	112.41	113.33	110.68	112.97	117.38	113.15	114.84	110.44	111.48	109.19	110.83	114.67	112.12	112.03	118.35	110.26	115.69	105.01	111.22	108.16	108.6	109.62	113.26	105.96	113.96	106.63	116.93	110.74	103.89	108.13	116.87	109
106.28	104.13	103.54	104.65	98.955	97.022	95.253	97.809	101.79	99.289	98.659	100.43	98.636	107.57	102.02	100.22	101.67	96.061	95.586	104.52	100.7	103.1	99.767	99.629	103.95	102.69	101.21	101.14	102.32	107.32	101.49	103.11	99.206	100.27	104.03	96.991	96.579	96.95	102.77	99.61	96.996	105.89	99.579	100.78	94.708	99.113	96.225	99.223	103.49	100.34
98.86	98.451	109.86	107.05	108.62	97.705	103.4	103.85	100.63	107.02	106.01	106.36	105.85	102.59	105.24	107.39	105.31	106.63	103.61	104.49	107.5	105.92	105.79	105.39	103.91	102.95	103.79	109.18	106.42	103.03	108.14	102.44	100.3	105.89	107.86	108	107.01	105.82	105.04	115.38	105.82	106.6	104.3	101.48	109.73	111.15	104.13	105.64	106.19	107.29
109.95	109.23	106.76	104.55	108.24	98.765	98.686	102.94	109.5	102.04	101.95	108.68	106.16	101.39	102.07	107.48	105.71	106.95	107.95	100.55	107.74	109.31	107.15	110.08	106.48	107.9	111.44	104.71	103.23	102.77	102.18	103.72	118.38	113.26	109.39	105.94	105.54	102.99	109.06	107.53	102.7	104.29	103.82	105.08	109.26	103.66	103.88	99.146	105.12	107.35
119.8	115.38	119.52	116.8	115.85	109.21	118.3	122.33	119.64	115.76	112.44	115.17	119.46	114.01	118.08	115.84	119.82	122.14	114.83	119.57	111.63	112.52	113.66	118.63	110.52	117.67	115.79	120.33	116.95	115.06	117.62	119.65	119.56	119.61	117.53	115.39	115.17	113.46	119.9	119.65	115.66	116.75	116.75	114.06	116.04	115.28	115.12	110.34	114.08	116.77
102.6	100.74	100.89	104.87	104.58	106.48	104.33	108.33	104.5	106.89	106.24	109.88	101.45	107.73	101.76	102.76	109.17	108.76	111.71	111.81	108.75	108.18	104.95	109.74	110.25	107.37	101.48	107.45	111.78	103.2	107.34	105.46	111.44	102.58	106.79	100.59	112.11	108.1	103.11	106.77	108.93	105.31	102.61	104.14	104.48	104.34	107.5	107.2	109.44	107.51
110.7	103.78	108.17	104.14	106.61	102.15	101.71	108.79	107.38	108.45	107.11	100.39	103.11	102.18	101.28	100.29	105.53	106.08	106.52	103.92	99.742	104.09	98.274	111.87	100.22	103.4	100.57	106.41	114.88	103.03	104.46	104.56	103.7	105.04	102.74	103.96	108.32	106.28	105.95	108.36	103.66	110.38	104.84	114.7	106.43	108.78	103.47	106.04	101.28	110.38
103.2	93.74	102.42	96.712	101.06	95.941	100.29	103.02	100.8	97.65	103.07	105.52	100.56	96.945	94.198	107.54	103.2	97.359	99.186	107.47	104.27	99.383	101.86	98.168	104.64	108.81	94.092	105.09	94.562	98.272	100.91	106.41	105.87	99.589	99.188	109.48	94.484	100.62	101.68	98.805	97.304	100.31	105.58	94.389	104.4	98.397	104.87	104.23	100.1	93.891
103.37	108.33	111.2	103.77	100.99	106.41	102.33	101.05	106.71	98.573	103.96	102.13	108.06	101.86	103.6	101.42	105.32	101.3	110.08	110.61	105.95	103.57	107.01	105.6	108.85	101.15	106.98	106.78	105.9	106.96	103.41	101.67	109.1	106.51	99.352	105.56	108.01	104.56	107.51	107.31	105.34	110.02	101.13	100.89	106.06	104.36	101.66	106.78	103.17	109.17
108.38	101.03	107.46	107.65	103.69	106.12	104.81	104.93	109.76	108.84	99.957	111.83	103.49	107.65	110.85	115.31	108.96	108.83	100.92	106.42	102.93	105.39	108.68	108.12	108.84	98.385	103.06	105.89	105.86	103.72	101.18	101.5	104.08	98.777	97.759	116.01	100.04	101.46	109.54	100.61	104.33	111.79	109.79	104.2	102.26	109.7	110.07	102.25	109.87	108.96
112.57	112.87	117.77	113.38	122.41	117.63	107.26	111.12	109.99	110.84	110.96	102.28	113.28	105.75	116.51	109	107.66	109.95	104.52	104.68	115.29	106.75	115.75	111.61	113.22	101.2	112.82	113.22	110.11	109.88	117.07	114.75	112.92	105.74	107.82	113.15	114.57	109.02	115.09	117.17	110.48	120.05	110.47	115.54	111.02	112.37	108.9	109.74	111.05	112.12
109.52	105.97	112.35	110.43	107.73	108.76	111.04	115.6	112.26	112.54	116.33	111.38	106.5	117.65	109.61	107.88	111.73	109.23	107.53	112.16	113.96	108.27	109.63	107.18	110.03	107.84	114.63	116.29	116.25	114.02	104.15	109.84	113.16	113.62	113.51	108.17	113.87	104.08	109.71	108.34	114.78	112.91	113.85	109.36	111.11	103.49	114.47	117.44	103.83	110.44
102.81	104.53	106.17	104.21	106.33	108.39	105.5	106.64	106.07	105.95	106.67	103.22	101.35	105.17	105.69	105.77	107.43	105.11	101.78	108.97	109.74	111.64	111.96	111.2	105.86	109.42	105.48	105.48	103.69	106.09	101.91	107.5	110.19	107.82	108	114.33	106.6	102.5	109.95	104.54	111.37	104.19	100.75	106.32	101.13	108.9	101.83	108.28	102.48	101.9
110.19	115.33	112.27	114.47	106.41	107.51	109.58	112.25	112.37	116.58	111.2	107.39	117.74	111.76	110.25	115.38	114.63	115.58	108.89	111.67	114.55	110.89	103.11	114.56	109.96	103.89	107.52	111.89	113.21	106.86	104.59	110.27	110.91	110.96	114.08	110.73	114.98	113.27	106.8	115.79	113.66	112.66	106.29	112.66	107.87	115.01	107.35	108.62	118.02	110.32
116.78	118.1	115.44	116.64	116.75	117.68	126.91	115.91	115.71	117.94	117.76	116.45	114.02	114.91	112.31	118.36	122.04	117.43	120.34	120.82	115.67	116.62	116.79	123.53	117.49	120.6	115.54	123.77	120.99	116.74	120.86	116.82	124.78	119.06	119.33	114.28	113.99	114.44	116.63	123.09	120.69	111.76	117.28	115.5	113.67	119.75	121.4	113.61	123.97	115.61
104.61	110.05	109.87	111.08	108.24	103.34	107.83	111.72	102.29	106.03	106.69	104.44	103.15	104.75	102.55	101.19	104.11	104.29	109.05	106.06	109.43	107.98	103.55	107.06	104.19	106.55	103.48	108.92	106.17	107.94	110.52	105.14	103.85	104.78	107.16	109.38	105.83	110.72	104.44	98.646	105.94	103.1	107.62	109.11	113	106.66	109.53	113.12	112.03	106.33
106.38	110.22	114.74	115.44	109.76	116.99	109.88	110.29	111.64	110.6	114.9	114.98	109.48	108.91	105.84	115.7	113.46	114.7	110.6	111.05	115.59	115.87	111.08	110.25	104.4	113.05	111.14	114.82	116.25	106.11	112.58	112.61	109.93	108.34	115.54	107.84	110.75	108.59	111.43	115.8	108.86	107.49	108.36	116.04	105.77	113.94	114.82	113.28	110.23	111
105.52	105.77	105.87	103.4	103.62	106.75	105.08	103.1	104.66	103.84	105.51	103.97	108.5	107.77	104.35	110.35	105.41	106.68	107.22	105.21	102.57	105.58	108.68	99.103	106.34	109.35	106.87	101.16	109.72	110.4	106.33	108.86	104.74	102.82	103.9	103.32	99.461	110.01	111.12	103.02	107.13	101.77	99.543	102.89	100.38	101.64	101.68	107.09	103.47	105.14
93.291	95.516	99.689	104.82	103.38	104.53	102.48	100.19	102.87	101.25	100.87	107.14	109.09	104.36	98.327	106.2	101.5	101.7	101.97	110.35	95.303	105.52	102.52	100.69	102.02	101.26	92.322	104.14	103.45	104.87	101.51	100.01	101.36	104.39	103.76	106.6	97.788	101.51	97.2	105.74	94.488	98.676	106.84	98.818	98.809	99.905	92.545	104.16	104.39	97.696
105.45	102.25	108.87	112.03	98.627	106.38	107.51	109.03	108.99	106.09	101.91	100.4	107.31	106.52	100.71	108.06	96.803	102.82	108.92	104.76	106.19	107.77	108.92	105.76	107.83	108.08	105.21	105.8	109.57	109.59	105.98	109.68	104.55	100.43	106.93	111.06	106.34	108.04	103.71	108.77	108.08	102.73	103.46	108.7	104.26	112.64	103.84	111.63	116.6	107.81
97.017	102.46	104.1	100.13	102.01	100.24	99.201	95.616	92.419	106.45	103.28	96.581	99.579	96.827	98.816	101.03	97.88	102.02	98.888	100.2	97.06	100.37	92.67	96.661	97.209	101.2	101.02	94.601	102.59	93.72	98.683	101.98	97.595	100.56	104.34	100.21	101.77	94.562	105.4	99.182	100.77	103.66	102.19	96.33	99.545	98.896	100.87	100.57	105.18	100.39
108.23	110.86	115.05	109.46	116.78	115.05	109.21	113.95	112.81	112.79	115.1	115.71	110.57	105.88	114.67	114.69	103.76	109.96	111.46	106.49	112.22	107.96	109.87	108.26	109.81	110.33	108.4	111.15	103.63	112.09	102.6	110.17	111.18	111.58	111.88	104.01	115.02	110.94	113.11	118.23	107.58	109.65	112.66	111.88	113.44	104.96	109.98	114.24	112.63	112.18
107.49	97.988	97.788	111.07	107.45	101.61	102.05	107.41	110.85	109.31	105.53	105.35	104.21	109.77	105.16	105.17	110.98	106.11	100.13	100.73	107.27	105.57	105.37	102.62	104.56	108.28	99.253	94.644	108.98	105.02	102.81	106	107.98	115.06	110.89	112.92	107.16	107.46	102.05	107.49	102.39	102.59	107.26	113.55	98.925	109.08	100.74	105.31	102.47	103.21
107.86	107.96	95.735	107.74	101.17	108.67	110.78	104.57	101.49	100.13	109.48	102.88	102.1	101.66	103.8	108.17	102.54	100.64	100.17	109	107.79	97.649	108.85	106.79	106.65	108.75	109.21	109.55	108.82	101.84	107.16	110.89	107.72	107.9	105.6	108.55	105.04	112.74	102.92	105.3	110.06	110.48	109.77	105.37	103.29	114.09	106.06	105.48	110.57	101.98
106.61	110.34	110.81	106.69	105.6	106.61	108.24	104.03	109.3	104.44	111.36	104.03	106.25	102.31	108.18	107.35	98.238	106.47	107.89	110.85	108.77	105.61	105.47	105.43	104.99	107.69	106.08	113.01	104.83	103.73	102.62	106.14	104.97	109.73	112.31	102.46	108.71	105.26	97.26	109.01	115.27	115.65	106.59	109.59	104.19	107.12	105.57	110.37	102.7	103.06
107.39	106.6	112.62	104.43	103.16	104.06	106.53	112.67	99.362	110.53	99.045	101.11	103.73	112.45	104.07	107.58	101.2	100.93	104.78	110.15	108.11	111.33	104.89	106.33	110.85	102.05	100.15	107.74	100.78	108.76	101.68	108.66	106.12	103.93	100.14	108.55	107.17	106.15	105.21	104.97	103.93	105.24	110.91	105.5	103.23	105.93	115.28	103.37	106.65	105.82
101.91	95.082	98.744	94.223	105.51	100.14	101.69	97.433	103.23	103.79	99.157	103.53	104.68	98.062	100.41	99.583	105.66	97.326	95.707	102.97	96.693	98.783	100.02	98.543	102.76	103.54	109.21	93.863	101.8	100.94	101.48	99.244	100.85	103.36	97.037	98.709	103.45	101.46	97.914	103.5	99.214	104.23	103.17	95.995	98.572	101.7	103.18	105.05	97.674	105.01
106.28	110.9	107.58	104.13	105.3	106.03	106.66	103.97	102.39	106.92	94.126	105.6	104.4	110.26	106.15	103.47	111.12	110.45	107.05	112.69	109.64	113.18	108.63	104.58	104.5	102.01	104.39	104.8	104.35	102.02	106.71	101.85	100.98	115.23	110.93	111.19	99.323	100.46	104.59	107.72	100.83	96.783	103.61	106.68	105.17	108.11	111.53	105.49	103.64	108.95
106.58	108.71	108.91	106.76	101.94	109.43	112.69	107.79	111.54	105.1	105.85	113.93	112.62	109.12	103.74	100.16	110.2	112.2	99.499	107.7	107.29	102.81	100.74	112.1	108.65	104.47	101.84	111.43	109.29	109.64	106.8	112.52	106.51	109.35	106.88	105.62	109.67	109.16	106.67	108.08	110.18	110.64	112.89	104.34	103.65	103.27	106.75	110.16	104.39	104.22
99.04	101.7	103.7	102.7	105.32	104.37	105.16	105.43	98.775	106.65	105.38	104.64	103.29	98.664	101.25	103.54	105.99	107.03	108.02	97.839	104.64	102.12	102.23	106.5	99.59	102.83	105.23	103.91	106.14	101.52	101.41	107.47	104.65	102.58	105.45	105.07	103.81	99.236	112.96	105.37	104.25	112.4	96.911	102.55	103.9	110.07	112.23	102.17	101.71	106.85
99.371	108.69	101.72	99.19	108.16	107.37	104.2	109	110.15	102.02	107.17	107.18	107.47	108.52	101.97	105.15	105.42	106.07	105.66	103.45	109.96	105.66	108.98	99.859	100.23	109.61	105	106.44	102.6	104.54	111.42	106.88	109.69	101.49	109.51	103.16	112	106.97	105.94	104.7	106.78	103.56	105.56	105.42	106.05	106.8	103.69	108.29	102.4	111.29
106.47	108.02	102.97	106.77	101.14	109.37	101.8	103.73	103.9	105.95	105.25	103.61	100.45	106.57	99.029	109.11	101.94	106.04	97.019	104.77	94.525	106.53	106.38	105.22	100.53	102.41	99.922	105.42	100.46	108.56	103.71	108.83	112.78	101.33	102.88	99.344	105.11	105.97	98.305	104.75	105.82	105.21	104.17	107.11	103.75	104.03	103.45	99.751	106.66	110.01
105.93	114.94	107.85	110.39	108.76	111.32	106.36	106.95	111.54	122.05	107.99	113.17	108.87	109.76	106.98	107.76	110.57	108.04	113.02	112.95	118.53	110.5	109.83	113.17	118.92	121.03	105.21	114.99	108.78	112.15	118.07	110.13	113.88	115.89	108.47	111.63	112.55	118.68	111.3	114.89	116.11	111.75	118.4	111.52	113.18	105.01	117.32	105.45	109.34	110.88
100.56	99.467	95.607	96.219	100.87	95.713	101.03	98.169	104.03	100.01	100.52	100.9	106.3	100.71	94.935	97.047	102.6	97.29	97.052	98.532	103.12	100.4	99.675	102.45	96.954	106.45	101.97	100.73	103.44	93.533	106.14	100.71	95.428	95.96	97.049	105.18	97.854	96.415	100.63	99.548	95.119	93.85	97.748	101.01	98.984	100.61	101.99	100.65	103.68	95.018
100.27	106.6	106.75	111.26	102.37	111.89	103.56	105.14	106.92	102.83	114.35	103.56	112.19	103.46	102.08	100.64	107.23	102.09	108.23	108.01	99.747	105.14	106.9	104.43	101.95	110.77	100.23	102.64	104.08	106.98	101.11	109.49	108.1	103.3	103.11	106.8	103.52	106.14	104.7	104.99	108.47	103.66	111.73	107.34	109.54	107.38	103.37	110.84	100.78	108.25
109.15	116.64	109.47	109.1	112.92	108.2	109.72	113.73	111.5	104.7	111.79	113.4	98.449	114.65	111.96	104.1	112.56	112.36	108.88	110.02	111.22	111.32	110.15	102.91	113.34	113.6	112.1	113.28	117.04	110.08	111.76	104.97	110.23	110.68	108.16	109.45	102	114.45	108.93	108.9	108.32	103.43	103.2	110	105.4	112.3	109.79	103.98	111.95	110.73
99.039	98.928	100.28	99.643	94.316	92.799	99.009	96.51	94.865	99.195	105.48	105.59	94.165	99.76	100.23	98.345	101.42	101.97	103.4	98.78	98.481	97.386	100.41	100.32	101.18	95.365	98.177	100.77	102.33	102.39	103.23	103.55	95.344	102.28	94.288	97.958	98.072	101.55	102.77	95.321	101.92	95.829	97.021	98.836	98.349	105.28	97.993	103.69	101.77	97.611
110.73	107.1	107.22	109.52	110.99	112.84	115	106.81	107.99	104.25	112.2	105.17	109.3	104.63	104.58	106.52	103.14	95.522	106	103.86	106.43	109.97	107.07	108.18	101.5	107.94	102.77	108.92	104.51	109.24	112.24	111.13	104.67	104.91	102.49	108.46	100.32	104.16	104.16	109.53	110.22	102.21	104.27	101.64	112.22	108.08	109.61	105.06	106	107.2
109.14	108.72	110.51	111.3	110.81	107.65	110.5	108.3	101.41	109.02	111.38	116.46	111.8	108.41	113.51	114.59	108.14	113.02	107.31	108.32	109.56	111.08	109.67	111.85	105.51	109.42	106.42	109.86	108.84	105.04	114.86	104.95	115.2	109.11	115.04	111.09	103.19	110.46	106.58	107.75	109.62	110.12	106.37	107.32	113.17	108.36	108.36	113.02	106.84	104.62
105.97	103.46	101.81	106.54	101.93	103.08	107.59	98.572	101.22	110.66	102.6	107.05	102.32	109.12	103.04	102.19	107.74	107.09	105.69	100.52	103.64	110.67	106.31	106.93	107.38	100.1	102.76	107.28	109.62	106.61	103.84	107.66	107.43	103.81	103.21	104.97	109.57	104.07	113.96	99.544	105.91	102.02	105.88	103.11	103.82	100.44	104.79	104.15	105.13	106.62
104	105.13	105.06	111.15	98.136	106.83	104.33	101.8	108.3	106.9	101.53	98.237	106.02	103.8	100.38	105.35	105.93	103.11	103.95	102.2	106.05	106.5	103.03	108.71	101.38	108.83	104.28	103.25	100.51	100.24	98.472	114.95	104.61	104.27	105.25	98.961	103.78	106.75	102.71	100.51	107.38	105.49	101.7	107.3	106.46	103.95	104.36	95.702	99.756	100.07
105.01	115.39	116.93	108.7	109.32	104.24	110.48	109.96	113.2	111.31	110.95	108.44	109.73	110.54	107.27	112	110.46	112.47	111.72	113.02	108.41	110.18	109.85	111.67	104.39	111.96	114.99	110.57	111.75	115.1	115.91	112.46	110.73	110.29	116.02	108.37	107.75	114.24	108.82	111.12	113.5	110.21	110.79	109.88	109.26	115.71	116.88	104.98	112.05	114.7
112.17	107.82	104.19	102.75	107.7	102.8	105.86	106.64	106.42	105.66	104.55	106.16	102.82	105.05	111.53	102.73	105.31	101.93	100.09	104.75	102.82	106.27	107.38	102.34	107.67	104.61	101.6	100.31	98.946	109.79	101.35	106.48	108.33	103.69	111.95	106.95	103.93	106.5	107.6	102.62	107.82	104.35	98.406	113.49	104.79	102.57	97.461	101.01	107.5	106.13
111.33	105.15	106.2	106.58	111.38	104.4	107	109.04	104.35	103.37	102.35	101.73	111.76	105.43	106.41	104.35	105.7	104.92	108.81	102.05	105.62	114.75	107.3	106.89	106.34	105.17	101.97	101.1	105.05	103.76	99.713	100.18	104.59	103.47	110.36	109.28	101.36	107.66	106.22	106.43	105.79	100.36	102.28	104.72	110.09	99.248	103.62	102.93	103.01	104.57
107.88	114.03	103.45	108.02	100.98	106.65	109.98	102.89	105.77	106.88	106.58	105.19	111.18	107.87	103.89	109.28	108.33	101.03	101.4	99.77	111.41	108.06	105.58	102.47	99.038	103.92	102.29	107.18	107	104.15	104.68	101.78	110.22	107.32	104.24	105.78	101.62	110.46	108	100.5	103.71	106.69	107.81	99.092	105.52	105.64	105.22	108.04	106.1	105.31
106.92	104.36	108.81	101.76	100.84	104.9	111.65	109.5	109.87	112.86	106.87	115.17	113.98	103.78	103.44	102.34	108.4	111.56	110.24	106.83	103.96	103.64	92.033	106.68	102.34	107.11	106.78	107.18	100.04	99.376	109.03	110	104.35	105.48	105.15	107.98	97.5	105.51	111.05	106.84	101.16	106.11	106.9	106.09	101.19	100.53	107.89	105.67	107.64	107.01
117.89	113.97	106.59	110.73	116.59	114.83	112.75	114.38	112.26	110.52	109.24	114.79	115.32	106.55	110.92	110.67	115.68	119.13	117.84	114.24	108.99	114.4	111.14	113.18	112.77	110.52	121.65	104.09	117.73	109.22	114.4	109.52	105.18	103.29	107.9	110.01	109.19	112.94	106.83	114.12	114.37	115.67	113.15	114.02	114.74	112.85	114.73	113.02	116.24	116.67
106.17	104.08	109.09	107.97	103.74	110.16	109.39	102.27	107.67	100.73	101.73	108.1	112.33	104.3	97.116	104.33	113.98	105.23	106.77	101.47	111.46	106.07	112.14	103.25	101.17	109.69	106.05	106.37	102.28	104.66	107.58	111.28	104.94	103.16	109.36	107.7	106.5	108.8	104.96	109.08	111.12	104.31	107.56	106.34	103.96	104.54	109.27	108.8	109.54	105.01
107.51	114.05	105.13	110.94	111.88	116.7	113.76	111.35	112.07	112.04	114.87	108.34	112.52	108.42	113.3	111.93	103.3	111.72	114.52	111.41	111.78	108.49	107.6	118.96	106.84	110.35	112.22	109.8	108.25	109.82	109.58	112.12	110.73	115.97	111.68	108.45	106.76	109.67	115.1	110.82	113.26	114.11	110.2	119.56	106	109.76	113.22	111.17	118.7	112.64
95.289	106.93	103.52	96.356	105.25	105.42	105.46	101.76	111.99	103.66	100.27	109.38	111.05	107.28	101.83	103.95	98.729	102.8	102.67	104.44	104.41	104.49	101.99	104.04	101.71	104.29	106.66	104.65	106.65	109.68	106.06	101.64	109.63	103.3	105.45	100.46	109.69	104.69	101.69	107.65	106.12	100.99	103.67	104.41	102.99	110.28	112.5	103	106.76	107.43
102.65	104.64	94.881	96.953	94.81	93.323	101.85	104.82	100.15	98.225	98.474	98.099	95.997	99.871	104.27	99.856	99.671	103.8	98.654	99.587	99.394	106.54	107.36	102.89	99.817	96.096	103.94	101.17	97.007	105.04	100.72	102.26	96.788	99.358	97.91	98.038	108.72	99.769	99.102	105.85	98.072	101.46	98.292	102.63	101.08	100.27	99.4	99.337	98.468	103.46
107.43	114.57	104.86	116.01	117.32	110.67	108.09	107.87	113.97	108.43	108.32	109.09	108.77	111.6	108.71	110.61	107.93	106.9	113.41	112.23	117.74	114.03	105.18	109.77	111.81	114.16	107.49	111.65	113.54	110.57	119.78	113.78	111.32	114.59	108.15	107.83	112.09	108.61	110.71	108.82	109.8	115.9	103.52	110.66	104.09	115.16	114.95	111.58	104.99	113.9
106.1	103.27	111.65	106.39	105.84	109.91	109.4	104.05	96.854	105.89	106.41	102.78	110.27	101.63	102.28	110.06	107.53	98.515	105.98	104.3	104.64	108.77	102.22	103.88	101.59	100.58	105.25	103.32	107.06	103.68	101.74	102.34	104.85	107.57	100.73	106.68	99.483	108.82	107.02	99.19	102.91	99.116	102.23	104.44	108.94	107.18	100.3	105.29	97.211	105.52
118.58	109.5	118.47	112.63	112.98	111.46	121.81	108.85	120.24	108.65	108.9	113.3	115.39	116.49	106.21	114.81	116.19	113.84	119.27	108.55	109.72	107.67	110.3	108.65	114.17	105.01	109.28	111.61	109.83	107.16	110.21	111.16	117.06	117.48	117.88	110.79	108.27	116.77	111.4	113.76	113.16	119.76	111.36	111.69	115.17	117.52	112.51	115.94	115.94	113.96
103.73	109.16	110.46	98.947	101.81	109.03	108.61	106.69	110.41	105.09	109.95	105.75	102.8	113.4	106.95	104.46	103.03	105.3	110.03	106.32	100.8	105.53	110.54	105.87	104.87	100.34	107.39	100.86	103.42	113.63	111.68	106.34	112.89	114.74	103.75	106.04	105.95	99.197	108.8	102.73	110.95	106.6	107.97	103.06	105.5	106.91	110.73	111.45	109.84	103.79
114.4	107.47	104.69	111.52	108.03	112.22	110.95	113.69	108.24	114.94	105.94	110.66	111.33	111.79	110.55	114.54	105.48	110.36	105.77	103.31	106.16	110	107.76	113.41	108.49	109.72	105.32	115.64	113.82	116.92	112.63	108.12	103.02	106.81	109.61	116.84	107.62	112.54	109.9	109.8	111.87	112.49	109.68	111.17	103.45	112.91	108.04	104.94	112.76	109.15
112.05	111.11	118.34	112.17	115.36	112.16	112.79	111.01	115.01	111.71	115.19	113.54	110.89	109.04	112.5	111.69	110.24	114.63	114.93	116.5	111.98	107.34	113.79	111.74	112	113.77	112.41	113.95	111.52	115.43	111.85	113.08	110.76	117.41	111.81	117.37	115.42	114.27	107.9	119.23	116.29	113.38	110.93	114.77	120.6	113.19	110.67	113.16	110.97	103.9
111.1	112.78	115.14	109.07	107.66	110.91	107.52	106.79	109.8	103.4	115.61	109.45	109.08	112.77	115.9	110.22	110.5	107.04	109.88	114.44	109.82	113.95	113.63	113.54	109.29	114.22	109.92	108.42	108.21	114.7	105.88	114.62	112.47	110.47	111.77	112.98	115.93	114.49	114.78	111.95	111.3	114.81	106.91	107.82	109.66	109.1	106.46	113.48	118.87	115.32
107.57	108.49	105.55	104.87	107.23	107.33	99.288	107.62	104.34	106.17	108.93	111.32	105.42	112	102.89	108.12	103.65	104.16	111.52	106.5	105.98	109.47	106.51	109.84	108.16	107.06	104.74	109.75	106.68	105.57	102.69	106.47	106.45	111.4	110.74	104.97	101.08	107.69	103.27	101.62	110.95	111.28	99.928	105.61	112.05	108.42	107.68	112.46	109.54	107.96
102.97	107.26	104.62	109.16	101.66	111.77	107.93	104.7	101.91	105.83	105.64	102.53	99.788	103.22	109.83	103.27	111.92	102.79	103.86	102.7	101.46	108.01	109.24	107.56	107.21	110.78	105.24	107.02	103.36	107.72	105.18	102.8	106.71	108.03	107.77	110.47	110.04	109.64	105.14	101.58	108.64	103.57	101.79	104.08	98.111	105.2	108.03	101.03	102.3	107.92
108.04	104.91	107.4	114.68	110.35	103.9	103.99	107.07	99.351	106.5	105.47	105.92	104.16	103.2	105.2	101.08	103.17	106.41	101.5	104.17	102.52	104.96	111.13	109.6	109.15	105.14	100.65	108.1	106.5	105.34	99.649	107.96	107.85	100.08	110.26	102.14	106.93	104.52	99.284	108.86	110.41	102.85	103.52	108.55	102.45	112.71	106.81	110	97.759	101.41
98.76	96.626	94.947	99.043	101.03	95.213	102.01	106.44	101.12	101.51	93.84	104.26	95.071	102.94	94.778	106.31	98.659	100.23	100.94	97.286	96.529	99.668	102.15	96.966	96.86	95.177	99.065	100.35	96.861	98.421	99.549	98.846	97.475	97.975	101.3	95.242	99.117	100.99	98.899	101.85	98.817	101.52	98.706	100.5	95.695	100.73	102.1	102.77	97.105	95.48
104.7	99.588	108.02	100.49	106.43	106.84	106.01	101.4	108.2	105.88	106.56	105.87	107.24	106.84	107.24	106.72	112.59	103.47	102.2	109.73	105.02	107.13	99.357	102.7	106.02	101.22	107.73	107.27	107.84	97.409	111.66	103.58	103.26	103.17	108.51	109.14	107.07	112.08	108.32	103.25	107.04	112.74	109.3	105.35	105.53	108.88	97.322	109.31	104.99	94.905
106.64	114.23	110.43	113.91	112.09	116.78	107.46	109.72	109.97	118.48	116.05	112.49	117.28	106.55	111.3	106.85	112.19	113.93	115.68	108.51	103.88	111.58	106.81	109.65	112.7	113.43	110.34	114.66	110.02	116.87	114.26	113.06	105.9	109.6	118.86	107.99	113.4	113.37	106.38	116.91	109.64	106.99	116.96	109.72	117.32	116.88	112.2	106.11	109.37	106.31
105.62	106.44	101.7	101.91	109.07	108.17	107.84	106	103.46	98.267	104.55	99.979	98.277	107.2	108.21	101.71	104.31	103.7	109.06	102.84	105.87	111.79	105.82	104.81	103.68	110.06	105.97	107.89	112.28	97.492	96.791	105.51	104.86	105.41	104.3	106.54	110.48	103.09	104.83	101.31	103.96	108.42	104.31	108.82	104.43	102.75	112.15	105.9	100.23	99.912
110.96	117.03	116.61	121.49	112.13	114.19	121.71	123.66	117.69	112.68	117.96	114.21	114.81	118.77	117.89	115.01	123.9	117.62	118.51	119.57	124.48	112.26	115.03	123.7	114.62	118.08	113.37	121.8	117.51	121.38	119.54	121.28	119.25	118.73	120.59	124.06	115.8	110.96	118.4	119.61	115.17	116.04	118.93	123.43	117.87	115.64	121.59	119.47	118.32	123.12
102.12	106.51	98.309	102.72	107.84	105.78	102.07	104.3	104.47	101.93	102.29	104.39	106.19	106.02	109.36	110.87	105.78	104.8	109.14	113.59	104.23	110.04	104.71	108.49	106.75	105.67	104.12	103.96	112.17	99.802	98.43	106.05	108.28	107.95	106.37	111.65	103.73	112.36	110.25	114.69	108.12	110.76	104.88	109.33	109.52	107.29	103.26	105.56	104.69	105.53
99.765	96.958	102.93	98.423	104.01	96.035	97.211	100.17	98.243	97.245	99.46	107.08	98.468	102.28	104.1	95.7	102.73	99.642	103.82	109.58	100.53	99.004	97.223	99.014	104.99	99.767	102.87	105.64	102.05	104.64	102.73	103.78	98.425	96.934	99.364	103.57	104.04	96.136	107.02	104.66	99.685	100.49	94.478	101.56	99.682	97.851	102.64	100.19	101.44	95.707
109.37	110.88	117.77	113.88	114.4	111.69	115.16	119.55	107.91	108.76	115.06	110.34	109.16	117.93	115.58	115.89	112.45	114.56	106.9	110.63	116.36	112.55	112.28	111.37	111.22	114.4	110.07	113.97	113.98	113.71	111.8	108.4	112.89	109.54	117.42	109.35	117.62	107.89	111.1	113.93	115.89	113.29	113.78	107.71	116.29	108.41	114.46	108.22	113.1	111.31
104.98	106.98	99.281	108.06	106.83	105.65	107.79	106.65	106.89	110.33	101.81	103.71	107.16	98.74	107.78	105.84	106.31	105.02	104.61	109.1	109.56	102.78	105.73	107.81	105.11	103.23	107.6	108.86	103.86	105.25	109.18	108.62	104.75	100.26	100.64	105.72	105.03	106.15	107.02	109.7	109.35	104.13	99.723	106.19	102.57	102.75	108.99	117.26	110.01	106.47
108.22	109.74	104.69	100.48	108.88	107.89	106.83	100.98	99.579	103.55	103.45	105	109.35	99.902	99.983	103.78	103.95	108.9	106.38	110.32	105.08	107.15	110.13	108.21	104.9	102.16	100.47	104	111.44	108.94	100.48	106.97	106.63	103.13	106.62	105.4	103.16	104.11	103.65	102.08	101.21	105.38	102.31	104.57	106.39	103.88	99.451	109.09	99.557	105.49
97.893	104.65	103.22	97.571	101.72	93.553	97.144	97.526	103.04	93.325	101.2	103.22	101.77	97.483	102.02	102.43	102.84	106.09	103.35	93.717	92.562	102.97	102.32	94.179	95.245	99.144	98.512	99.856	98.062	106.28	102.09	100.8	99.688	98.377	96.987	104.01	98.163	100.16	104.25	105.04	95.347	100.45	93.825	101.55	104.15	93.859	101.38	104.36	101.17	102.44
107.77	102.86	106.79	106.95	108.05	104.93	102.6	111.21	107.64	101.6	105.77	103.73	114.15	112.24	101.62	109.16	107.52	105.73	115.06	106.63	103.97	101.64	110.04	106.66	106.59	106.59	108.19	108.59	104.46	111.27	104.31	107.5	104.69	106.75	98.76	105.68	104.05	102.12	106.67	103.01	110.02	106.51	99.214	104.23	111.44	105.13	106.35	109.06	106.04	101.84
104.47	93.212	103.75	102.09	102.2	99.525	104.29	113.17	103.89	109.02	103.35	103.59	101.76	105.57	104.93	109.57	107.93	104.4	109.3	99.764	106.83	104.12	107.61	104.57	106.81	110.62	107.01	110.51	105.93	102.57	98.142	95.708	106.08	105.97	100.98	105.78	103.06	97.87	98.866	103.03	107.9	106.51	103.08	102.4	105.11	95.445	112.61	106.29	103.07	103.82
106.42	109.88	104.96	106.68	96.882	107.77	108.53	104.74	105.94	99.836	107.4	105.24	109.02	102.01	114.55	112.84	106.84	108.48	110.65	110.22	107.52	103.37	108.74	103.54	104.64	109.35	101.56	109	110.27	110.15	106.5	109.48	111.02	107.18	105.48	103.25	110.07	111.15	96.333	101.74	115.48	106.1	107.52	106.28	108.31	99.032	105.59	109.55	105.26	104.4
99.906	102.3	104.38	103.01	104.95	91.025	99.617	101.32	105.21	96.424	99.398	96.496	102.97	92.622	96.514	101.72	102.97	94.667	101.57	100.07	101	102.31	96.865	100.48	97.243	104.68	95.503	96.053	99.092	104.45	104.2	103.25	96.1	106.01	105.28	98.585	97.575	102.77	100.52	100.21	100.9	99.887	106.41	101.64	98.5	100.92	101.06	105.69	97.428	97.629
101.22	97.156	104.51	104.63	96.429	99.173	99.49	99.953	98.147	100.94	101.81	96.839	97.198	97.12	99.562	99.351	102.8	103.03	104.82	100.38	103.15	99.037	98.042	99.813	96.833	94.603	95.543	98.529	96.42	100.64	100.06	98.881	95.593	100.11	102.61	98.77	98.966	104.72	107.01	95.307	98.275	98.901	94.366	92.37	105.17	108.25	100.46	97.632	100.35	100.15
103.2	106.13	110.07	108.33	100.05	102.6	104.67	108.16	101.44	106.35	109.19	99.136	106.14	113.41	108.05	104.01	103.33	104.71	103.09	106.98	107.71	108.79	110.36	104.81	102.67	111.73	108.11	103.23	105.5	104.29	105.52	107.39	105.44	104.89	103.61	106.41	110.18	107.03	105.68	113.31	103.97	108.33	107.65	104.15	109	107.1	100.05	112.16	109.4	106.38
105.98	104.14	104.05	103.68	101.1	111.92	109.64	105.2	105.29	112.3	106.63	102.77	111.64	102.52	104.4	110.85	105.08	101.36	108.26	106.32	101.99	102.19	107.91	101.27	105.69	108.46	104.14	101.8	103.84	105.36	104.5	106.22	99.804	112.88	109.38	111.36	106.11	108.02	107.17	106.53	108.27	104.87	107.03	106.53	103.55	107.24	103.83	106.56	109.09	99.005
103.31	108.79	106.24	109.04	102.8	105.24	109.01	108.25	102.74	105.1	110.55	111.37	108.22	109.85	106.2	109.7	104.59	107.84	111.42	100.5	108.7	105.42	110.77	109.82	101.88	111.21	100.41	102.17	107.87	109.48	100.37	109.91	111.2	105.44	114.6	107.81	112.54	106.47	102.14	102.21	101.29	111.15	107.46	106.21	104.44	111.72	98.189	109.58	99.532	105.75
102.06	96.129	103.01	99.151	102.27	101.09	96.149	98.834	99.76	96.758	100.58	94.313	94.112	100.47	98.592	98.45	103.48	103.67	99.097	92.865	97.415	100.55	100.61	99.813	98.643	99.835	99.919	95.168	107.47	101.36	109.07	98.414	100.41	98.665	97.291	99	103.21	99.122	99.394	95.761	104.33	99.742	101.23	94.646	100.41	100.52	100.94	101.28	97.722	98.25
111.54	108.48	108.29	108.89	112.66	112.86	105.87	103.66	109.2	113.51	106.76	110.61	116.45	109.55	106.57	107.43	102.89	106.86	108.17	109.26	108.61	106.52	108.14	107.32	107.02	105.4	119.86	105.8	112.98	108.61	111.74	108.94	113.95	109.6	108.78	101.41	105.35	111.08	108.46	111.16	109.78	113.04	109.58	113.58	108.77	109.81	108.35	108.24	111.34	109.17
101.4	103.85	102.65	100.71	109.4	107.79	106.8	98.624	100.28	102.35	107.63	108.42	108.64	106.7	101.18	100.27	95.989	96.933	100.94	101.74	109.59	101.16	102.97	101.94	100.67	110.45	110.1	105.17	99.844	102.39	101.29	106.31	102.8	101.34	103.26	101.81	100.4	102.31	102.06	109.66	110	103.67	101.54	105.43	100.32	107.41	106.51	100.74	100.91	104.25
111.05	105.52	107.38	105.43	105.26	107.13	103.7	106.56	109.38	105.5	98.235	108.01	105.67	106.76	108.05	105.61	107.27	103.46	100.34	103.03	104.11	103.24	101.21	104.46	103.92	111.07	108.78	101.33	107.85	105.72	104.12	105.19	107.57	110.4	111.6	102.39	102.32	108.21	105.35	106.3	102.36	106.53	109.69	105.43	113.17	105.57	104.8	104.7	108.06	109.48
106.34	107.92	101.91	97.866	105.37	107.99	105.07	104.36	103.49	104.53	100.79	106.42	108.8	91.327	102.35	101.5	98.796	103.67	103.94	97.484	106.92	104.67	103.07	105.2	107.18	109.69	102.06	102.59	105.62	105.77	101.8	104.25	109.03	110.05	95.034	100.16	102.53	106.94	103.09	100.66	101.26	101.54	109.68	103.25	105.5	104.97	108.17	107.01	105.44	108.92
109.3	116.47	118.46	121.63	109.78	110.68	118.11	117.01	112.62	113.02	109.7	121.75	112.98	116.41	113.43	110.91	114.76	115.13	113.25	120.78	114.56	107.42	109.72	107	117.86	113.98	117.23	114.53	111.21	113.1	112.36	114.24	107.88	114.84	110.58	115.78	112.77	109.86	101.03	112.03	106.81	107.99	114.27	112.4	108.33	113.77	113.54	107.71	112.61	106.07
107.63	108.38	108.34	102.43	101.42	103.41	107.74	106.31	106.55	104.09	110.05	102.53	105.26	106.68	104.98	101.93	102.11	103.07	102.73	105.52	106.69	102.99	110.81	105.99	106.41	105.8	101.5	110.52	107.43	110.14	106.5	102.28	106.37	103.36	103.39	102.01	101.27	104.42	98.572	107.83	102.44	109.04	106.13	110.92	98.923	107.83	101.39	102.44	104.64	106.16
108.79	101.57	106.98	102.96	110.09	105.84	107.14	109.9	102.48	107.5	109.76	109.53	107.56	112.15	107.62	101.03	105.78	106.75	109.94	107.44	108	100.68	107.77	107.18	105.03	103.22	101.11	102.7	101.3	109.25	111.92	103.84	108.2	99.205	104.87	116.17	101.44	103.16	106.56	105.13	102.05	109.24	103.24	101.81	104.83	105.39	102.06	107.21	106.38	105.04
103.43	107.42	110.15	97.143	113.69	104.34	109.5	106.7	114.63	103.45	104.1	111.61	104.57	112.07	101.95	107.35	105.64	106.58	105.05	109.93	108.92	99.958	107.6	107.09	99.52	110.36	106.18	106.71	102.81	110.66	108.27	112.34	109.6	104.29	101.17	104.01	106.77	105.18	98.489	98.169	102.52	105.39	103.59	100.21	103.65	104.33	101.22	103.1	105.49	110.61
104.69	93.466	109.11	104.08	103.87	109.26	100.75	104.9	105.96	106.09	98.641	101.37	100.27	113.18	105.65	110.51	106.49	107.12	107.01	106.97	106.83	103.17	106.7	103.27	101.39	107.49	107.55	105.75	102.34	104.41	106.14	101.48	107.64	105.21	107.14	102.02	99.392	108.19	107.47	101.85	99.88	104.6	102.16	98.822	102.33	106.16	100.04	103.25	105.48	105.32
108.28	99.895	104.74	102.68	107.06	106.92	103.24	102.97	106.26	103.26	105.53	104.95	111.26	110.72	103.86	105.08	109.29	105.95	107.8	106.25	100.74	109.97	108.47	108.23	108.15	108.56	111.86	107.43	106.61	108.49	103.28	106.06	110.77	102.53	108.8	107.01	106.18	109.07	109.33	101.83	109.68	104.83	105.72	108.65	106.25	100.24	107.28	106.03	102.42	109.43
110.79	106.75	110.13	109.49	109.11	112.62	115.5	109	118.17	111.14	106.83	111.71	111.91	114.79	108.26	106.49	113.31	106.9	112.23	112.92	109.62	107.89	111.17	112.36	106.96	109.98	109.61	114.38	111.09	110.61	114.1	107.05	119.55	110.32	110.35	110.39	115.15	115.16	114.33	106.57	108.89	112.71	110.11	105.36	109.22	113.64	113.03	107.49	105.83	112.16
105.12	119.23	108.71	108.4	102.65	103.44	107.85	106.3	102.89	103.18	99.206	106.9	105.69	111.88	107.46	113	107.05	110.62	104.09	110.23	101.48	104.12	105.5	110.1	106.49	110.91	106.21	103.27	112.42	104.66	109.75	104.76	102.56	114	105.59	110.76	101.28	106.38	104.73	104.86	102.6	111.14	105.44	101.18	116.51	105.04	105.95	109.1	106.55	106.2
100.01	100.24	99.692	98.763	94.748	98.374	103.82	107.95	93.886	103.06	101.2	105.79	104.53	107	95.384	103.02	107.58	100.29	97.727	105.44	96.81	100.82	105.99	97.717	104.88	104.03	100.31	104.78	101.87	102.81	99.645	103.34	98.269	102.85	102.19	98.089	104.44	102.8	101.93	105.4	104.76	98.448	100.16	103.61	99.452	105.78	98.165	98.111	103.21	105.46
106.3	111.36	109.96	109.85	114.47	115.8	113.91	104.03	110.52	113.23	105.48	110.99	111.07	105.6	110.02	110.75	111.78	112.44	117.19	111.31	117.85	107.08	110.5	113.65	114.84	109.83	117.83	102.72	107.81	107.8	112.77	112.83	106.49	112.38	109.06	109.48	108.42	108.42	107.54	108.6	105.19	107.58	105.41	112.67	109.34	106.17	113.06	110.68	112.7	108.38
105.55	106.34	104.3	106.91	112.31	110.55	106.59	116.9	110.36	115.99	112.76	107.8	107.49	116.08	110.34	108.92	106.95	109.75	106.28	107.59	114.25	106.5	111.85	107.8	109.64	112.82	110.57	107.97	109.87	111.55	115.23	108.68	112.15	120.81	117.64	109.11	110.33	111.86	109.55	115.16	114.11	109.67	104.67	110.53	114.64	111.41	111.66	110.77	118.53	108.03
109.97	115.13	113.34	113.83	114.39	108.04	119.05	111.4	112.84	115.07	115.09	111.96	113.7	114.05	112.27	107.13	108.79	113.69	115.7	111.39	114.55	114.04	111.74	114.2	106.55	115.31	112.09	113.37	111.99	111.2	113.44	109.88	107.7	115.82	115.23	109.14	110.1	117.34	111.57	115.71	110.91	109.07	108.64	105.67	112.57	119.2	108	104.91	112.92	107.88
94.776	97.211	101.5	100.23	97.154	101.52	91.618	101.81	105.29	102.81	92.987	100.22	89.143	102.26	102.06	100.26	97.408	103.26	101.23	105.98	92.988	103.78	98.432	106.91	100.02	98.797	101.91	103.24	97.011	99.972	98.117	101.49	95.121	98.362	100.66	96.331	90.999	98.192	97.171	105.5	105.36	100.5	103.88	102.15	104.24	107.44	104.96	100.02	98.565	99.678
113.06	116.55	102.69	110.54	112.94	118.2	114.66	117.86	114.74	113.14	118.49	111.06	111.71	115.92	109.78	117.15	109.91	109.15	111.58	114.9	114.92	109.57	108.82	112.28	113.32	111.12	106.8	115.49	111.83	117.08	112.87	116.44	113.15	113.12	107.57	111.67	109.79	108.01	108.23	114.38	111.52	105.76	121.6	106.58	109.88	115.99	109.94	110.28	113.39	112.42
109.75	102.73	106.74	103.45	111.09	103.66	109.62	100.56	101.6	101.61	104.18	105.45	107.51	102.14	102.41	111.18	101.01	100.03	103.61	105.4	106.56	106.3	103.72	103.03	102.72	106.26	99.396	108.09	107.96	99.442	110.6	103.08	104.06	101.61	107.18	109.17	108.92	111.32	107.68	105.44	113.3	107	108.24	107.93	109.06	104.58	106.06	102.39	108.29	108.55
107.9	106.5	99.903	109.32	100.28	103.93	107.07	107.62	106.61	104.08	103.23	106.97	108.37	107.79	103	104.1	100.38	104.26	106.15	104.21	98.81	103.43	102.25	107.54	105.34	101.51	102.54	97.489	103.12	99.659	97.886	102.94	100.89	105.9	106.48	107.39	105.01	103.18	100.74	106.22	97.866	107.18	105.84	101.74	107.06	109.16	107.52	104.98	106.22	97.008
97.273	100.27	105.84	108.82	109.76	109.43	101.02	102.15	112.07	109.23	106.05	109.84	107.63	113.26	102.85	109.57	110.35	110.42	110.09	107.63	107.97	109.51	101.3	104.97	107.41	110.78	107.23	111.16	105.97	106.65	106.05	108.85	112.23	107.35	109.74	110.45	106.63	107	106.34	109.07	106.59	109.56	112.06	106.3	103.18	103.35	105.25	106.75	103.93	110.04
107.96	105.75	105.98	107.72	111.99	106.06	104.16	102.23	103.49	106.39	103.32	108.22	108.58	102.05	102.15	106.42	101.21	100.74	108.96	109.51	105.1	105.74	106.02	111.9	106.45	101.55	106.83	113.55	106.4	101.14	104.02	106.88	107.86	99.096	103.43	110.79	106.43	98.185	103.78	103.03	105.94	102.11	101.75	111.04	106.29	105.32	101.13	105.25	100.63	105.95
104.15	105.3	104.19	102.21	104.61	109.47	102.07	108.03	103.43	102.93	107.51	114.32	105	106.13	107.05	103.39	110.48	104.55	98.238	103.88	109.18	99.236	99.278	108.4	107.07	101.76	113.07	104.35	105.06	99.217	103.75	103.73	101.54	103.54	110.21	104.79	99.882	113.37	105.49	105.14	105.21	106.58	101.61	108.36	112.05	107.8	99.128	108.45	99.643	107.67
113.31	116.07	109.86	113.65	111.73	105.49	112.84	114.51	112.72	115.77	105.91	107.95	106.19	115.84	115.22	117.66	116.49	112.5	108.83	109.02	119.57	117.94	107.44	111.66	109.8	111.64	111.25	115.33	116.01	113.31	117.13	103.6	109.37	107.92	113.81	115.73	112.34	115.73	109.74	111.78	110.41	112.93	116.08	109.5	106.1	112.91	114.87	113.87	110.93	110.72
112.78	118.64	105.73	109.14	115.19	115.64	114.74	110.49	110.36	112.1	107.99	113.07	110.67	115.71	109.9	111.77	109.96	115.06	110.15	114.59	105.46	108.67	110.74	115.01	113.03	108.25	118.72	113.67	115.14	110.7	111.57	111.9	108.17	106.85	114.22	111.79	110.79	107.03	110.21	110.45	110.8	114.58	108.28	111.32	113.1	111.89	110.3	111.75	110.72	112.1
112.88	112.78	106.72	105.93	115.09	105.97	110.42	116.13	108.44	107.96	113.31	107.67	111.35	104.13	102.17	111.87	112.57	106.66	110.77	111.15	113.61	110.91	113.13	113.89	120.1	105.12	109.04	110.13	112.93	110.98	112.09	115.66	113.28	106.17	114.34	118.87	115.27	113.18	108.96	115.96	115.1	110.69	110.41	114.01	109.79	103.8	110.94	110.83	108.31	113.68
113.24	113.51	110.98	116.23	107.95	114.05	106.57	107.78	109.99	114.59	112.39	108.21	107.86	111.03	109.08	112.6	109.71	111.46	112.29	107.56	109.64	115.59	115.25	109.35	116.23	111.65	115.53	109.24	112.23	117.18	112.45	112.37	110.22	110.28	111.45	106.95	109.33	106.06	107.54	116.14	109.4	116.17	110.72	107.28	111.24	103.41	108.52	112.18	114.19	115.48
106.34	107.12	99.398	105.48	100.21	102.51	105.82	107.77	104.63	105.56	107.21	106.62	102.06	106.02	106.88	103.23	108.17	107.29	103.71	108.29	104.73	100.27	105.61	113.05	102.73	103.22	103.23	109.08	108.8	105.12	102.14	105.56	104.59	108.42	106.92	111.07	105.91	99.704	112.79	104.51	106.69	105.51	105.97	110.59	107.47	102.86	108.54	105.23	108.18	111
112.3	111.65	108.86	116.01	117.35	105.02	113.01	107.61	114.06	115.06	107.76	108.26	113.2	113.41	112.38	118.75	111.38	108.33	115.74	114.57	109.94	112.98	109.38	106.24	112.03	107.48	113.06	115.23	112.63	112.07	114.81	101.76	108.98	106.63	104.63	117.04	108.11	109.18	118.35	113.63	107.56	111.81	117.53	113.19	109.46	106.91	114.65	108.16	112.35	108.31
109.74	112.31	114.37	113.41	114.03	110.32	112.7	103.09	106.18	108.2	113.3	113.44	114.01	116.3	117.59	115.36	106.06	110.54	107.93	111.61	117.32	109.78	117.03	112.32	105.38	112.05	107.26	108.24	118.4	112.57	109.66	117.6	113.03	104.97	111.17	107.77	114.34	113.81	107.35	112.31	109.32	112.33	113.84	115.77	112.97	106.75	110.63	108.35	105.77	106.08
102.63	110.52	106.97	102.47	111.51	104.35	100.48	110.36	102.52	109.45	110.9	107.38	109.98	106.79	107.08	110.62	106.75	103.01	110.77	113.72	109.5	104.52	104.69	109.15	108.26	105.29	111.21	105.87	108.25	104.1	108.88	106.07	104.58	104.53	110.72	104.87	100.54	107.52	104.51	105.36	109.99	104	106.48	110.35	110.14	110.62	103.34	103.49	105.17	110.42
97.476	111.56	98.995	98.564	105.3	98.143	102.92	94.453	97.373	101.85	91.71	97.919	98.056	107.53	104.16	104.24	102.32	100.19	102.76	96.988	91.871	104.77	100.83	95.245	95.482	99.293	93.802	101.35	101.71	105.26	97.428	103.49	97.599	95.455	100.62	102.34	96.556	92.135	99.688	95.236	107.73	101.05	97.64	103.87	104.35	97.524	93.811	94.672	107.28	92.873
115.32	113.17	109.71	114.33	115.41	114.65	106.36	105.59	113.24	109.58	108.65	108.24	114.41	110.26	117.89	118.42	106.52	105.5	110.5	117.18	109.78	115.25	111.49	113.1	115.64	119.69	111.32	115.3	111.98	101.1	115.45	113.51	115.06	110.64	108.27	107.39	106.74	113.29	118.23	109.97	116.51	112.28	114.59	109.3	111.15	113.33	115.1	115.46	115.28	118.56
111.65	109.02	110.41	107.29	112.02	114.16	115.06	105.55	106.95	107.08	102.86	110.16	113.74	108.29	114.51	106.6	110.77	111.76	104.62	115.35	113.46	112.08	108.71	111.16	112.52	110.66	115.66	113.72	114.22	116.18	109.02	112.72	110.54	104.44	118.25	109.61	109.74	112.06	108.02	104.96	113.14	117.17	113.97	114.5	114.28	112.35	111.36	109.91	115.28	112.04
99.902	104.47	98.9	109.17	104.57	105.79	102.47	107.94	97.932	108.36	105.6	101.65	103.5	105.12	102.47	102.04	108.3	109.38	100.04	106.74	100.83	98.466	105.33	104.85	100.08	102.4	109.47	104.75	105.37	106.98	99.17	109.08	102.6	105.99	101.68	106.07	109.57	104.63	109.27	100.18	99.047	97.233	109.7	108.18	107.02	106.61	99.561	99.072	102.06	105.65
109.83	112.18	107.89	118.45	111.76	118.2	105.59	114.61	110.34	107.72	108.43	108.75	112.35	113.9	117.11	111.08	115.14	120.7	112.26	112.58	110.98	101.02	107.66	116.68	105.85	113.05	115.69	110.77	115.92	113.35	114.91	112.87	108.45	110.62	110.99	107.31	114.42	107.37	115.54	111.12	110	113.26	110.37	114.85	114.43	110.3	106.5	120.78	107.76	112.95
104.81	107.02	99.381	104.65	110.66	103.88	103.75	106.1	107.48	101.63	102.87	103.09	104.18	109.84	108.55	104	104.62	102.28	101.68	102.79	106.52	105.34	98.108	104.45	102.35	105.83	99.495	106.54	92.88	109.08	104.83	107.63	105.27	103.53	104.97	108	99.087	105.93	108.59	109.7	99.279	101.73	106.26	99.002	104.21	109.15	109.07	104.36	104	107.27
110.13	109.55	106.15	108.66	109	114.84	110.57	108.72	108.79	115.22	112.4	117.41	108.52	107.64	111.88	108.03	109.86	112.88	108.67	105.6	115.58	110.61	116.69	111.44	105.35	108.84	109.97	114.33	107.63	110.13	111.76	109.31	111.39	111.86	113.11	112.25	114.85	115.69	109.86	112.19	110.59	110.04	111.11	106.7	112.4	105.03	115.62	116.55	114.63	115.37
104.72	99.493	98.252	95.381	98.859	110.26	102.67	99.322	99.653	92.877	99.903	98.848	98.386	99.463	101.66	97.366	96.563	96.639	102.69	94.636	102.5	100.81	107.08	99.586	98.721	101.37	101.72	97.97	101.53	103.42	100.56	98.884	100.74	97.409	97.374	98.136	98.291	99.347	96.652	99.143	100.3	104.21	100.13	98.802	99.555	99.284	106.86	102.64	100.02	104.69
104.47	104.15	100.2	110.14	106.03	108.31	102.34	105.69	104.13	104	102.14	101.1	104.25	108.11	103.94	110.89	106.31	101.32	104.48	99.07	109.5	109.94	103.95	99.229	109.67	102.47	98.001	105.83	106.17	106.2	102.56	101.31	106.22	100.88	100.57	102.98	104.42	101.61	102.11	99.921	105.03	105.13	111.4	107.01	104.87	105.98	103.49	100.97	107.97	110.75
102.72	107.72	111.8	110.38	108.23	110.3	107.94	103.9	109.17	103.52	112.15	103.73	105.06	109.39	117.61	108.91	109.52	105.44	102.94	111.3	112.7	111.47	106.25	106.04	110.54	109	104.05	100.33	107.59	104.9	105	109.99	107.51	104.02	99.711	104.15	105.91	105.61	106.46	105.4	107.67	115.48	106.01	105.84	104.49	105.68	113.28	109.89	100.86	108.45
103.01	106.98	106.11	102.96	97.542	109.52	112.58	106.11	108.79	103.37	106.09	106.47	110.15	108.39	102.26	101.36	103.33	104.26	109.88	101.87	111.06	112.55	99.516	107.75	107.47	101.29	106.26	106.36	107.68	103.35	100.11	108.54	109.9	105	102.5	105.52	106.04	101.85	102.49	104.78	108.22	110.97	102.23	106.27	104.41	95.505	109.19	104.95	107.45	99.022
116.83	110.5	114.56	114.99	110.49	116.82	108.18	116.37	110.37	112.42	109.27	109.57	111.7	110.76	102.48	108.82	114.66	116.35	112.04	114.21	106.92	107.23	110.05	121.73	109.53	112.16	116.87	112.86	109.94	110.13	108.56	109.95	111.32	116.11	114.09	117.77	110.17	113.46	114.7	116.51	110.19	107.96	108.54	104.44	116.14	105.02	114.96	106.87	112.77	109.03
114.29	106.78	109.5	108.97	116.6	111.93	112.62	118.87	113.46	108.13	111.42	116.09	110.75	108.61	111.81	107.49	110.89	115.2	108.7	111.16	110.54	112.91	113.65	107.07	110.83	110.87	116.53	110.94	103.42	115.08	108.94	114.25	107.96	118.37	114.69	118.08	114.1	107.46	102.72	110.16	105.91	110.31	109.57	110.19	108.43	106.75	113.93	107.16	111.71	111.38
111.81	110.77	105.66	110.74	113.98	111.41	115.46	109.29	113.74	112.65	108.56	115.36	114.7	117.32	112.63	117.1	111.3	115.92	113.11	109.71	107.23	107.13	113.19	112.55	107.53	113.19	112.44	117.81	113.66	112.34	111.55	110.63	112.77	115.03	106.58	109.23	111.8	106.1	112.93	109.46	116.74	108.91	105.18	108.95	112.76	111.4	105.24	111.89	112.56	113.95
119.47	113.12	114.68	113.97	107.89	117.31	120.11	119.46	111.01	110.92	116.67	114.88	113.52	116.54	109.83	118.6	120.73	119.69	117.59	118.39	123.32	116.29	121.19	122.14	118.74	120.76	115.22	119.35	116.61	116.95	122.13	116.32	117.93	118.37	117.4	117.05	115.6	112.29	119.23	120.86	114.22	116.34	117.18	126.87	115.35	119.59	118.15	118.83	112.81	115.83
100.45	98.739	108.19	103.29	107.96	101.94	101.74	104.91	104.76	108.71	101.61	106.05	105.74	100.19	105.25	109.85	104.76	102.75	98.265	106.51	104.18	106.92	103.41	104.82	97.189	108.45	102.36	100.05	101.23	103.61	107.54	107.45	107.81	104.89	104.2	104.24	104.24	103.4	105.25	103.24	104.13	104.2	98.869	102.01	106.66	106.66	106.8	108.76	103.81	104.97
107.06	95.389	104.84	96.582	98.134	103.45	98.723	94.724	102.32	99.931	98.62	96.672	101.68	104.3	99.926	97.508	92.751	104.95	98.056	96.8	105.23	101.52	102.87	101.44	102.16	95.823	104	104.8	100.98	100.58	105.24	107.01	98.649	100.81	102.89	107.32	111.01	101.55	99.101	93.581	101.58	97.456	98.459	99.573	96.691	97.848	101.32	100.46	101.35	101.17
102.23	100.36	99.963	102.62	103.32	106.02	104.56	108.83	106.72	104.48	99.095	101.46	102.39	103.97	99.889	100.06	103.58	107.35	105.63	96.549	103.77	102.88	103.74	100.81	106.12	108.09	103.52	93.773	104.07	99.084	104.8	107.26	111.97	101.55	106.2	108.54	106.21	101.34	101.7	105.66	98.555	100.73	104.1	100.6	98.184	105.85	94.851	96.207	103.35	107.73
96.38	98.992	102.09	103.13	98.187	95.569	100.47	108.32	96.403	99.354	100.56	94.476	102.98	94.511	100.05	99.194	100.28	102.46	107.5	102.78	98.153	94.078	98.436	100.65	100.5	95.884	94.475	100.47	100.3	103.43	99.414	95.32	101.58	103.06	100.19	100.38	100.61	102.93	103.41	98.811	106.3	106.59	99.961	101.07	98.539	95.005	101.18	96.839	97.227	101.63
111.32	113.71	104.96	117.84	114.9	112.61	111.03	117.38	113.25	110.5	114.91	102.81	116.59	112.25	107.12	106.21	115.03	118.97	111.23	108.78	114.91	116.07	110.13	113.89	117.03	111.65	112.26	110.89	115.07	110.55	111.69	113.64	113.83	108.97	113.59	114.92	113.34	111.06	114.26	113.11	111.62	106.73	113.35	121.09	114.21	110.92	111.48	113.96	110.34	105.72
119.04	113.97	116.61	111	115.99	119.18	114.53	114.92	122.11	122.23	115.65	111.85	114.2	113.04	114.53	121.95	119.79	113.44	115.8	120.05	113.74	114.6	112.77	115.89	111.3	118.41	114.01	113.83	112.1	117.26	114.55	112.85	119.55	119.33	114.84	120.62	117.81	123.49	113.72	121.75	122.63	121.21	116.02	113.17	110.09	114.5	120.1	112.81	123.87	114.56
102.17	105.95	101.33	106.62	103.95	98.042	105.47	101.42	101.8	104.72	102.1	107.03	104.56	105.34	102.42	103.81	108.33	104.37	108.29	103.43	106.95	103.83	100.32	100.39	103.78	108.66	107.18	104.39	102.19	106.04	108.9	107.44	103.11	107.1	108.35	108.52	101.79	105.97	105.61	108.17	106.21	105.64	101.2	110.67	100.29	103.53	107.79	102.45	98.651	103.71
108.17	105.28	103.72	109.58	109.37	101.15	108.94	105.08	108.68	102.86	103.19	113.94	103.96	104.64	100.93	104.81	103.15	109.05	107.74	103.33	106.86	108.28	102.89	104.16	107.56	103.34	106.47	102.73	108.7	105.26	103.61	107.12	113.51	104.52	105.45	104.05	108.29	101.1	106.55	104.8	106.92	110.49	99.668	114	110.4	108.79	106.83	113.67	108.81	104.24
114.82	116.33	114.68	108.53	113.75	115.16	108.14	106.32	116.86	111.87	114.96	109.49	113.65	107.42	115.79	107.34	103.01	105.73	113.81	117.73	116.78	110.24	106.19	111.2	118.79	113.32	104.39	115.05	113.77	113.1	118.01	123.08	115.72	111.15	113.67	112.98	111.62	111.7	110.42	110.25	111.36	106.56	104.56	114.54	113.08	113	109.91	113.71	114.9	116.68
107.49	104.1	112.81	102.99	102.86	102.6	103.87	105.69	104.01	112.54	105.33	102.74	106.41	101.36	106.48	101.18	100.63	106.36	110.18	102.45	105.08	100.52	104.5	110.51	106.73	113.03	103.64	105.9	106.71	106.42	107.44	108.12	112.55	108.73	105.06	103.34	103.86	112.93	106.31	103.92	114.98	106.55	108.91	103.59	106.56	105.55	101.04	105.7	101.68	108.9
117.7	125.4	119.2	108.39	117.35	113.9	116.73	109.94	115.91	112.88	123.2	118.03	114.66	115.65	120.2	118.29	109.53	113.13	118.32	116.21	113.15	118.38	117.23	119.06	113.58	115.83	120.1	113.44	115.3	117.05	115.32	114.17	116.11	114.68	117.18	110.8	118.45	119.73	113.03	117.9	116.54	127.06	121.26	116.54	117.66	121.7	119.14	111.98	113.5	113.31
97.489	101.35	106.81	99.019	104.04	98.421	95.363	96.525	99.267	97.682	107.4	93.448	97.304	99.755	94.802	103.45	94.723	100.46	100.94	101.15	99.165	99.61	98.069	102.25	96.222	101.67	100.59	98.333	96.748	96.743	101.62	105.15	107.86	101.33	104.73	99.836	98.877	103.84	97.334	104.86	99.016	97.793	97.165	99.526	100.66	105.02	107.2	92.425	102.78	105.98
105.76	99.423	108.61	106.21	106.44	111.45	110.73	107.79	109.95	105.31	102.3	110.24	104.31	103.82	102.69	101.25	105.7	103.4	104.62	100.03	95.319	106.9	110.22	102.09	108.3	112.02	102.93	106.74	106.95	100.8	105.33	102.07	107.57	98.805	104.73	102.6	103.67	113.41	107.42	105.89	103.13	103.27	106.79	102.61	108.71	106.47	103.13	104.22	106.94	106.07
97.911	94.868	93.493	98.266	102.37	100.08	104.89	101.65	96.502	99.429	105.73	101.19	99.358	103.4	95.388	98.741	97.276	101.03	102.38	104.89	102.59	101.05	98.342	107.13	99.825	102.44	98.471	104.42	103.25	101.86	100.24	100.12	100.66	96.088	102.1	95.134	102.91	101.79	95.781	93.63	101.16	99.664	94.666	101.54	104.02	102.85	100.98	103.04	98.378	96.616
98.198	97.514	100.77	108.53	106.39	109.92	108.77	106.28	106.83	102.72	105.44	107.31	109.68	113.68	104.33	108.92	108.43	104.21	100.4	103.91	107.81	105.02	108.34	101.61	110.12	98.624	100.42	106.71	98.806	103.42	99.443	103.79	103.29	100.62	110.92	103.65	106.48	108.33	101.6	110.71	107.49	105.86	112.04	101.09	104.64	105.89	106.28	106.1	103.28	109.96
107.4	108.66	103.63	105.87	103.18	107.74	99.922	110.96	103.19	98.119	111.14	108.49	98.046	103.14	113.91	107.69	105.08	108.2	107.92	108.91	101.82	106.79	108.14	110.26	104.57	106.4	105.47	109.65	100.81	113.15	101.95	109.94	104.06	108.51	100.25	105.83	109.47	108.97	109.4	104.24	101.48	110.52	102.11	106.47	104.83	109.08	105.31	106.64	105.1	108.33
109.71	112.02	113.36	110.29	112.1	113.48	111.35	110.74	114.16	110.82	113.73	110.04	108.2	110.09	114.3	112.91	108.87	107.05	109.2	108.19	112.22	104.43	110	104.55	115.05	111.56	109.82	110.59	114.02	108.72	110.48	109.79	111.34	110.41	114.63	114.56	105.47	112.14	109.83	118.04	111.19	113.26	114.56	108.48	112.42	118.56	109.02	117.24	107.37	120.21
115.11	115.08	109.88	118.55	110.39	108.79	115.29	113.92	104.45	104.17	116.77	113.38	111.49	110.8	112.76	108.44	116.19	114.67	114.19	114.72	112.22	107.94	112.67	113.68	112.89	111.23	114.59	116.66	115.31	112.92	112.59	106.8	108.53	110.39	108.82	107.96	110.61	111.8	110.7	111.13	112.42	112.16	108.36	110.87	116.18	109.66	114.2	110.91	110.92	109.31
109.61	117.77	109.09	110.4	107.28	113.56	113.59	108.18	111.48	107.71	110.26	107.1	113.65	114.01	115.98	114.52	112.18	105.09	114.43	107.02	111.9	111.35	112.83	108.57	114.85	115.7	113.65	104.66	108.46	112.84	110.75	115.21	107.88	107.66	108.77	117.26	114.61	113.2	115.39	112.48	106.49	116.96	110.34	112.76	109.66	113.95	112.76	109.28	108.36	112.82
115.72	112.45	108.2	105.17	114.56	106.73	112.96	117.18	106.88	108.88	110.05	107.97	109.95	109.78	114.07	108.83	107.72	115.59	109.5	112.54	109.92	113.24	111.36	110.3	109.46	113.38	110.39	110.6	111.04	104.98	106.47	109.91	118.68	112.23	109.91	112.05	108.96	116.2	106.62	116.89	112.35	111.85	114.37	112.74	114.1	111.43	113.36	109.98	109.5	113.54
115.93	109.55	108.26	119.64	109.99	111.39	109.76	112.74	113.39	110.88	110.99	116.34	103.48	108.78	106.12	111.08	111.23	107.96	106.17	110.83	117.66	111.88	111.95	113.75	110.21	105.16	110.13	111.59	114.43	108.56	115.3	110.99	106.72	113.58	112.42	113.38	113.2	114.45	119.75	109.43	112.73	105.95	108.03	114.9	110.23	108.15	110.3	109.85	107.78	110.46
105.44	95.42	100.55	98.486	102.79	101.92	97.636	101.11	102.83	103.35	101.3	104.82	100.38	108.13	97.712	108.84	99.628	102.9	105.16	97.674	97.522	105.66	104.35	97.873	102.03	99.277	102.71	94.624	99.985	99.575	93.977	97.096	104.1	102.43	98.5	99.679	97.967	93.789	110.63	104.22	104.59	103.8	102.52	95.72	102.81	99.961	104.87	103.51	99.213	103.17
105.3	115.22	114.16	110.86	114.95	110.69	107.07	111.02	103.84	111.9	113.12	103.65	106.86	103.04	111.32	109.26	102.74	114.5	107.83	107.39	111.95	114.53	111.2	117.46	109.96	112.28	111.91	108.29	112.99	109.82	114.8	100.95	109.29	106.42	112.91	104.99	109.08	112.42	114.5	115.03	110.72	113.78	110.36	109.22	113.68	109.29	113.62	107.59	114.76	109.15
102.86	103.06	100.34	99.138	102.29	102.3	97.898	95.392	98.887	101.24	101.7	104.88	99.864	99.157	97.249	95.991	103.04	98.864	102.68	104.04	100.95	103.88	93.844	93.467	97.326	105.05	102.99	99.783	93.971	98.42	97.175	102.84	101.65	94.336	94.828	97.205	102.95	104.78	103.59	100.75	99.474	106.79	102.15	99.315	94.916	101.29	100.64	94.435	97.739	101.37
99.444	98.108	98.731	103.59	96.401	103.19	91.099	96.957	102.78	105.8	98.947	97.723	96.941	97.3	105.17	97.766	95.065	101.91	94.937	102.27	101.88	97.793	98.223	103.86	102.17	100.8	102.97	91.035	92.897	99.297	101.22	105.32	99.958	102.77	100.28	100.57	101.33	106	98.989	100.7	104.37	99.48	101.31	96.715	91.354	105.86	98.177	97.714	108.11	98.535
114.63	108.71	116.84	110.16	111.12	103.18	108.84	117.83	114.39	111.8	110.69	115.58	113.02	111.05	109.51	114.35	110.16	111.47	113.16	108.29	109.76	110.18	113.63	111.05	114.51	103.94	108.28	106.31	113.33	108.85	108.69	112.74	106.63	113.8	105.39	108.98	111.7	115.52	111.74	111.71	107.82	104.73	109.35	107.68	115.15	105.41	116.88	106.05	114.09	108.89
101.86	98.671	92.609	93.954	97.811	105.46	94.703	106.04	98.901	97.827	101.25	95.735	96.882	98.173	105.17	94.659	104.33	102.28	98.557	100.92	104.27	98.041	102.91	105.9	102.04	106.08	104.07	96.955	105.15	101.07	99.723	103.26	102.94	98.573	95.103	102.79	104.02	106.65	102.24	101.39	99.957	97.267	101.15	94.806	96.804	101.74	99.803	102.57	103.2	104.96
106.99	106.81	114.97	104.1	101.7	104.68	107	108.87	106	109.25	102.6	106.42	105.14	107.71	105.42	103.37	106.31	106.41	109.74	104.72	104.25	103.78	101.49	109.14	106.05	105.05	111.17	108.09	110.14	101.15	105.42	103.52	111.45	105.57	101.92	102.58	101.89	105.23	106.45	98.884	102.16	107.04	106.41	105.81	102.99	102.95	105.4	105.49	106.11	102.35
110.3	103.56	109.35	105.09	108.62	109.23	106.86	102.43	104.14	106.03	108.93	101.37	104.26	98.065	104.88	103.41	106.37	106.57	110.06	108.19	110.91	109.37	108.31	103.65	110.7	107.38	105.75	105.05	111.54	112.45	107.94	100.98	106.55	120.24	106.03	106.23	107.21	103.93	106.35	110.18	105.82	103.15	104.58	110.77	104.74	105.85	104.75	106.02	113.08	111.66
102.65	102.56	99.86	98.104	102.65	106.41	106.52	102.43	104.98	105.08	98.906	105.93	109.95	102.94	102.56	105.71	106.4	98.157	101.9	104.46	107.76	100.79	103.08	105.07	99.255	108.53	101.66	103.77	106.33	105.85	104.06	104.98	101.9	106.84	108.24	103.57	107.68	104.52	104.63	109.02	103.29	104.18	107.7	106.18	98.49	108.97	102.24	104.82	101.35	101.67
103.25	107.89	107.96	102.65	102.44	102.61	101.13	106.05	103.86	104.51	105.73	106.96	107.16	103.14	97.671	108.64	106.24	105.75	100.63	100.56	106.47	95.877	100.72	104.05	103.69	110.29	107.89	105.5	99.138	106.88	102.78	101.9	100.77	106.66	103.8	108.28	105.97	104.78	105.78	105.94	94.646	102.42	109.59	102.69	104.63	96.673	103.81	107.58	103.94	103.04
105.15	99.65	105.31	100.35	105.34	106.19	107.76	109.61	100.25	108.03	102.65	102.36	111.85	105.11	107.53	103.37	106.15	108.03	103.18	107.5	109.22	103.03	106.82	102.39	104.27	104.91	104.65	106.86	104.48	107.31	97.024	104.31	113.59	103.25	109.51	99.236	106.22	101.32	110.35	110.21	106.59	104.08	99.59	107.53	101.08	107.66	108.7	103.34	108.68	103.77
107.42	107.15	105.52	102.53	106.1	103.13	108.54	96.314	111.86	104.01	106.16	105.03	107.5	106.47	109.9	111.5	103.89	111.42	107.6	107.73	107	100.85	102.51	106.47	100.93	106.35	103.65	102.22	106.64	100.66	99.295	109.85	101.32	100.1	105.32	98.257	106.55	106.33	98.277	103.37	107	104.39	100.77	110.38	105.3	102.51	99.416	109.95	101.6	106.22
115.31	110.46	108.78	113.59	109.65	111.25	106.8	111.77	109.36	113.65	108.99	112.6	112.6	114.6	112.32	112.38	108.46	109.52	112.32	109.54	111.62	108.09	112.76	106.09	117.63	118.8	116.02	112.23	106.92	109.55	113.15	107.14	111.73	109.88	109.41	113.98	111.11	117.23	106.69	113.3	109.75	114.36	113.11	117.41	111.24	112.19	105.8	118	107.99	108.86
105.66	106.51	105.14	105.54	112.09	110.92	104.66	104.5	108.81	105.54	103.4	102.55	106.1	103.52	97.009	110.83	101.01	107.57	108.64	102.82	104.57	103.45	101.38	111.74	103.77	104.8	101.31	99.33	107.76	111.37	113.79	102.9	100.63	102.22	107.93	102.25	108.81	110.92	109.26	106.03	107.09	99.73	102.33	103.92	107.48	105.85	107.47	104.33	109.4	110.62
112.19	117.28	117.72	116.3	108.1	116.81	115.06	116.21	110.45	106.88	108.29	114.52	111.66	119.08	112.54	117.46	115.16	112.63	112.84	112.53	111.49	113.62	117.47	111.4	116.16	109.52	117.23	111.67	111.07	108.23	116.13	116.6	112.28	109.26	110.61	115.29	113.06	110.69	112.39	107.46	114.9	104.47	108.32	105.49	112.67	111.86	112.86	105.16	117.5	117.96
111.19	116.02	105.17	103.97	105.98	112.55	107.59	111.52	111.08	105.47	110.76	110.9	111.59	114.69	110.13	111.62	114.47	119.73	109.81	111.86	106.72	114.77	109.99	107.19	112.13	117.63	111.98	111.27	108.22	109.56	104.99	111	113.8	111.83	115.54	115.21	106.81	117.59	110.82	114.89	115.17	118.62	113.04	108.88	115.8	109.15	103.61	112.82	112.83	109.95
102.32	105.06	105.32	106.38	107.55	108.65	107.51	103.34	106.44	102.03	109.6	106.22	98.537	107.02	109.46	112.26	103.39	116.07	105.13	101.1	109.38	104.42	99.196	108.03	104.14	110.15	105.13	103.03	110.04	99.38	106.54	100.73	103.96	108.89	106.49	104.87	113.34	103.66	107.02	103.03	107.44	104.44	101.23	102.96	108.9	103.73	104.51	104.27	102.16	112.44
110.05	109.55	112.91	114.14	112.94	111.08	113.11	109.59	108.18	115.3	114.57	110.85	109.88	112.52	113.64	105.57	115.5	111.09	114.34	110.61	107.24	107.07	120.86	106.89	113.85	112.97	111.59	117.52	113.98	107.37	111.76	114.23	107.29	108.72	114.2	109.73	114.15	108.49	115.25	110.87	103.87	107.95	107.11	109.65	112.42	114.04	111.38	107.14	112.97	112.82
112.97	106.59	112.7	115.7	106.51	109.97	114.25	106.27	110.22	111.71	113.36	105.56	109.48	110.15	112.38	111.03	107.22	109.17	112.83	117	108.27	112.92	106.03	116.11	112.24	113.71	109.8	115.66	107.4	109.89	115.6	113.26	110.77	115.22	108.58	114.66	113.5	119	116.71	116.51	106.14	114.72	118.45	112.8	113.65	113.41	109.82	113.99	109.41	107
101.88	94.76	99.5	94.993	100.85	99.942	100.71	99.863	102.78	96.642	101.7	100.08	99.08	100.08	97.762	103.79	98.982	107.16	94.759	101.37	103.22	100.56	102.56	96.071	103.82	90.477	99.339	93.418	100.32	98.922	97.647	96.725	95.505	95.289	96.794	99.043	97.767	95.771	94.817	104.41	104.25	101.08	100.96	97.06	99.598	91.321	95.101	105.9	91.616	94.637
108.13	103.3	106.05	109.04	104.91	100.51	101.05	106.23	108.33	105.57	113.28	110.58	98.618	106.68	108.66	110.68	101.28	104.52	106.6	105.89	105.53	103.47	108.21	105.32	110.01	99.516	105.63	115.38	107.37	106.13	110.3	105.3	105.64	108.27	105.47	106.29	108.24	109.72	94.751	102.37	107.57	116.66	106.55	110.82	107.72	103.7	109.72	106.29	105.69	102.36
107.54	111.95	106.88	111.04	107.3	109.88	112.35	117.25	107.67	116.66	112.56	110.42	110.07	112.82	110.84	118.5	107.74	112.28	109.44	109.2	110.93	102.38	115.51	111.8	109.96	117.57	108.1	111.3	113.05	118.51	113.46	111.05	107.39	108.54	106.48	110.76	109.06	115.88	110.69	116.66	104.83	105.59	108.61	116.99	108.15	110.65	113.24	112.86	115.38	111.92
115.28	115.04	116.73	111.88	112.11	113.79	113.59	109.15	108.62	110.12	109.22	109.6	109.12	115.73	109.26	113.5	113.27	116.4	105.68	111.75	112.05	102.26	113.11	112.07	113.39	120.36	108.28	111.56	119.48	117.74	113.5	121.12	106.6	113.82	113.64	110.04	113.91	110.5	104.19	116.74	112.01	118.49	110.25	114.13	112.44	106.02	106.02	111.28	110.83	114.86
101.68	98.415	99.987	105.04	98.445	98.429	107.39	106.81	99.702	102.59	106.33	103.4	106.22	101.77	103.86	100.41	98.348	106.89	106.4	105.8	109.18	101.79	109.04	107.74	105.3	102.88	101.74	107.4	100.82	103.87	103.36	107.64	107.94	102.23	102.83	106.27	102.14	109.13	100.47	103.23	104.82	101.19	102.42	110.08	103.16	97.106	105.1	101.37	106.18	102.7
110.01	111.84	109.22	115.23	113.83	108.92	113.38	110	110.71	105.6	112.14	110.81	109.76	109.99	114.58	112.13	111.31	113.99	107.32	112.32	113.17	108.27	110.78	113.65	107.7	109.94	115.39	110.05	109.79	112.37	110.79	121.5	120.67	113.98	108.59	112.85	110.33	106.89	107.68	109.89	105.5	119.78	108.88	108.88	116.35	111.5	110.21	108.09	110.5	107.75
108.67	112.67	112.12	111.15	111.53	108.58	113.78	105.78	111.97	104.65	107.21	112.19	109.46	109.33	110.6	113.29	110.79	111.31	109.51	114.3	111.28	109.99	108.36	108.58	114.01	115.72	106.26	109.76	111.17	115.66	113.58	102.59	111.28	112.24	108.98	116.09	112.25	118.76	113.69	110.2	111.93	111.38	111.91	109.94	109.36	110.42	113.45	105.6	105.65	111.24
104.52	107.1	112.44	102.74	110.41	111.04	100.52	101.77	105.32	110.06	101.97	111.26	110.04	107.9	112.84	98.689	107.38	101.33	106.19	102.08	102.8	105.9	113.08	105.73	105.68	108.12	109.12	108.93	108.43	103.98	110.16	97.177	106.73	106.67	110.13	105.53	105.67	108.25	104.82	109.99	104.12	104.7	107.19	114.17	108.96	102.64	112.73	104.59	109.67	106.27
112.6	105.34	110.49	111.26	109.54	101.18	109.05	102.81	112.53	101.99	106.91	106.65	114.23	104.57	107.76	106.73	110.8	104.82	105.43	102.71	110.33	107.93	108.26	100.71	111	102.81	106.69	108.24	101.38	104.98	105.02	106.43	111.41	104.68	110.25	108.2	106.65	105.84	102.78	106.63	101.07	105.6	103.61	105.82	106.01	104.87	104.76	108.02	109.92	102.9
112.57	118.15	114.67	107.24	116.46	111.43	116.34	110.59	114.43	111.33	109.93	111.22	109.24	105.72	112.96	115.2	110.01	117.64	111.04	111.1	114.15	118.81	108.55	113.33	112.94	109.49	114	110.3	122.56	113.31	110.73	113.28	110.5	118.78	112.08	113.63	108.97	114.5	111.63	113.84	107.36	110.01	114.35	114.69	110.15	115	112.79	109.69	109.17	112.12
111.24	107.63	112.9	106.51	105.33	111.34	109.08	105.08	109.97	104.4	114.5	110.09	115.74	110.6	108.18	116.63	120.35	109.23	110.51	106.05	110.74	111.34	108.52	116.2	108.86	120.66	106.76	115.08	106.95	115.11	106.66	108.45	111.28	104.96	112.25	107.24	115.39	108.77	107.19	102.53	109.64	108.76	111.24	113.15	101.42	105.06	114.49	110.91	107.48	114.01
119.18	121.07	113.9	117.08	123.1	122.69	112.66	123.1	120.07	113.8	116.93	113.48	117.02	123.96	118.89	119	117.43	123.63	117.09	120.75	120.66	124.44	114.25	119.86	119.5	110.48	118.53	122.15	117.27	115.94	115.1	115.9	112.63	119.04	113.98	117.76	116.49	117.12	120.98	117.7	116.67	117.94	118.86	117.58	118.91	121.83	108.47	110.26	116.09	111.56
107.26	113.49	104.33	112.94	107.33	111.28	104.73	106.94	104.08	105.37	102.84	110.86	107.14	111.79	105.74	106.75	102.47	104.91	102.04	104.99	112.26	106.97	107.87	106.55	110.91	106.96	104.31	109.93	101.54	106.24	108.92	108.68	110.72	99.398	109.33	102.47	112.82	102.01	106.91	111.27	101.6	113.35	101.67	104.31	110.15	100.15	110.5	109.41	99.716	106.47
113.54	107.2	116.43	112.9	108.43	105.85	108.26	111.73	106.51	113.05	111.59	105.67	113.53	111.46	111.41	112.52	105.49	112.88	112.14	107.98	109.36	102.47	113.9	115.64	113.23	114.85	110.71	111.45	109.29	108.58	110.58	116.26	112.08	112.81	108.26	111.44	110.9	110.14	115.91	109.99	105.76	107.61	112.92	113.09	115.65	106.13	109.66	118.11	110.37	103.99
111.9	107.76	108.83	111.4	110.3	109.32	106.57	111.16	110.43	109.45	110.57	106.43	110.51	110.1	109.46	108.15	108.59	108.97	98.673	111.63	110.29	111.15	104.88	113.94	107.41	106.72	112.93	114.98	110.77	108.41	107.27	109.16	108.16	101.71	110.41	114.55	113.03	104.83	110.51	113.39	108.01	106.61	109.38	113.66	110.43	109.23	117.54	112.46	113.29	116.38
112.71	115.91	112.33	118	112.96	109.52	112.3	110.67	113.48	118.01	118.7	108.24	113.11	113.41	113.1	116.01	113	113.67	109.51	111.3	107.45	113.46	114.16	112.06	110.54	108.57	107.76	112.9	107.77	110.49	111.47	112.5	112.77	108.33	109.52	115.66	112.86	112.17	112.71	115.16	108.07	106.15	115.36	108.78	111.11	112.29	114.31	110.71	114.9	113.63
99.372	106.66	100.65	109.73	108.21	108.47	102.51	108.42	112.52	106.92	102.25	104.45	97.253	102.09	98.354	97.429	105.78	103.22	103.28	102.86	104.12	100.67	102.24	96.492	97.652	105.22	104.15	108.61	99.391	107.64	107.16	100.02	102.24	100.75	108.8	111.33	100.37	104.85	107.79	98.189	101.26	101.73	103.11	104.74	110.51	98.161	101.3	106.55	106.22	109.46
116.96	106.29	113.92	114.38	112.2	105.74	108.32	110.93	113.11	111.85	112.82	110.66	118.83	113.45	112.29	108.47	104.22	105.33	112.34	108.6	107.01	117.1	115.2	114.38	113.07	114.69	107.57	110.68	114.58	110.82	110.49	117.71	106.67	112.55	113.93	111.07	109.83	111.71	108.63	114.2	108.6	117.27	104.77	115.23	114.39	114.52	108.56	111.27	114.06	111.57
108.33	107.06	109.57	109.18	105.82	110.65	105.04	107.29	103.42	111.13	108	111.69	105.17	105.97	104.17	105.6	103.47	102.32	105.29	106.22	103.69	102.66	107.72	99.765	109.54	109.86	103.03	105.46	103.93	103.28	107.49	105.57	108.92	108.68	97.397	100.26	106.37	106.88	109.13	105.01	105.51	106.93	104.82	105.81	106.01	113.08	104.02	98.232	98.383	98.434
110.39	111.59	108.59	115.51	108.06	112.11	105.27	109.08	119.28	117.75	103.34	106.74	112.88	112.06	112.79	114	113.98	114.05	110.68	112	117.9	112.44	110.18	106.28	107.33	110.11	106.39	113.25	110.78	114.52	108.47	113.63	110.02	116.97	109.59	107.23	113.2	112.1	110.24	113.37	107.2	104.35	113.68	111.44	113.18	110.05	108.57	109.11	110.35	119.01
99.35	107.72	111.87	110.8	107.47	110.82	109.98	105.64	109.79	110.64	102.75	104.78	108.98	106.27	108.06	103.39	112.56	105.05	105.75	107.9	105.27	110.83	108.99	108.44	100.73	110.61	111.24	104.37	108.63	106.67	108.88	102.35	106.87	107.27	110.13	113.68	108.56	102.86	105.71	103.43	112.02	113.85	108.48	112.5	106.87	107.51	103.95	106.63	106.17	105.11
108.46	100.97	108.58	103.43	104.68	104.84	110.23	105.67	110.77	108.5	110.87	108	110.88	105	101.75	106.96	106.27	100.28	105.34	100.21	109.43	107.17	99.641	101.85	105.32	99.656	104.55	105.48	107.84	107.61	100.86	104.97	101.35	107.16	107.47	102.22	109.77	104.47	105.41	116.38	108.35	99.377	108.31	101.17	105.78	100.78	107.81	107.32	104.44	106.66
107.52	111.57	112.05	114.37	113.59	112.8	114.81	111.14	105.45	115.75	114.64	117.57	114.58	117.69	111.11	117.65	115.79	111	116.12	116.16	107.23	113.1	111.71	114.39	113.85	115.1	112.01	110.65	113.24	111.22	109.74	110.25	114.04	109.96	107.37	112.82	112.15	105.7	113.41	110.7	112.97	111.78	105.6	112.12	107.99	106.91	114.07	110.64	108.34	115.94
103.72	107.45	106.6	100.72	105.32	104.99	98.944	101.47	103.63	101.26	100.99	107.74	98.17	103.65	101.13	106.92	106.17	103.17	97.975	105.86	102.32	110.31	107.07	106.22	106.57	106.96	96.868	100.43	99.946	104.49	102.72	103.05	101.22	101.4	104.12	106.31	108.24	106.69	103.71	101.55	103.87	101.03	106.92	105.66	105.34	107.94	105.66	108.62	112.39	111.26
98.266	99.953	102.92	101.25	99.47	99.572	103.54	99.378	102.91	102.37	100.17	106.54	100.55	101.24	100.75	100.14	103.87	104.13	104.76	97.712	105.52	101.14	100.63	107.54	103.84	101.13	104.07	102.22	105.05	95.255	104.42	100.94	110.41	105.34	102.8	104.96	97.394	95.861	103.85	96.934	99.579	105.38	96.048	98.295	107.48	101.02	103.87	106.69	102.65	101.43
104.77	101.86	102.46	109.22	106.5	101.82	102.06	104.48	107.34	109.87	106.76	110.89	109.05	106.47	103.34	99.112	102.39	105.68	110.68	106.19	102.37	106.2	103.54	103.66	109.39	110	108.37	107.52	107.45	109.46	112.82	102.53	107.07	108.72	110.5	112.1	105.49	108.95	103.61	106.22	98.658	108.2	103.17	105.19	109.78	106.43	105.56	105.93	102.06	107.66
115.96	109.44	112.33	113.19	114.8	113.79	110.71	114.05	116.34	113.35	113.16	116.4	114.49	111.16	113.42	118.26	110.47	112.26	105.69	107.09	109.59	109.31	112.21	107.19	109.04	108.28	109.81	114.73	106.16	111.09	117.98	109.29	111.48	107.53	107.98	111.71	107.97	114.01	104.68	110.08	112.47	112.22	111.42	103.73	114.55	109.2	114.46	117.44	113.34	113.78
105.63	107.03	100.89	111.42	104.46	104.51	104.52	100.92	100.67	109.09	105.72	96.879	94.719	101.76	99.518	106	98.646	106.63	104.31	108.43	104.66	101.55	106.08	107.72	106.43	102.9	106.42	96.977	108.5	111.21	107.95	108.06	103.99	102.04	108.27	103.74	106.12	104.68	102.24	105.7	104.3	104.18	109.01	106.55	102.58	111.22	102.14	102.27	100.71	109.09
100.13	100.6	104.58	110.72	107.89	107.03	104.48	106.45	100.55	103.75	108.8	106.49	108.78	106.86	107.17	98.493	106.23	102.35	104.54	98.311	103.59	103.32	108.85	106.3	107.02	104.51	104.71	104.76	106.79	104.11	107.15	103.93	102.78	104.23	103.36	101.59	103.84	108.77	102.91	110.49	109.04	107.08	104.52	108.47	106.8	107.45	105.45	103.54	98.355	102.71
101.89	110.4	101.75	105.44	102.17	100.98	104.32	106.88	107.83	108.37	109.04	109.72	108.84	105.22	107.33	104.27	105.37	98.006	104.95	110.71	99.49	104.49	108.51	101.09	108.23	105.32	103.81	107.93	108.18	102.6	101.67	99.953	103.89	100.11	102.93	106.95	106.41	106.26	104.14	103.38	107.84	109.4	104.01	101.95	110.73	109.22	108.62	108.51	107.75	100.52
113.84	115.16	111.67	107.76	105.03	114.26	109.44	106.29	112.76	110.55	116.55	107.31	110.11	105.11	112.58	108.78	107.99	116.59	114.21	110.07	116.16	108.58	116.36	108.27	112.06	111.55	108	107.72	115.1	107.1	107.86	113.9	113.37	107.96	117.22	110.59	115.58	114.33	116.65	116.51	112.66	113.05	114.83	114.12	101.86	113.05	108.92	106.86	112.04	111.08
104.76	107.35	108.3	107.41	101.04	106.66	107.79	102.61	103.06	106.98	96.791	101.83	107.69	101.24	103.37	108.11	104.9	102.63	104.68	107.06	99.299	105.2	91.343	100.85	107.26	105.08	105.56	105.79	107.55	104.93	102.03	105.89	108.68	102.92	102.93	100.33	100.13	100.57	99.33	101.84	111.43	103.3	105.88	105.64	103.91	101.89	98.887	109	106.65	108.22
105.29	108.24	102.1	101.31	104.92	108.46	97.02	103.65	105.1	105.73	103.38	105.52	103.85	105.73	99.559	103.74	102.84	99.081	102.52	102.71	103.87	103.13	105.62	99.186	105.24	99.83	98.028	110.29	102.52	102.42	99.314	103.71	102.32	100.22	101.34	98.927	99.927	103.75	106.28	102.3	101.85	103	108.69	103.72	103.08	103.44	106.72	103.1	102.35	101.11
100.61	110.16	109.82	100.65	110.19	103.78	106.53	104.72	109.78	109.84	108.71	110.52	102.69	106.46	106.05	108.13	111.62	105.73	105.57	109.46	111.51	105.4	110.63	108.75	111.1	101.2	100.4	105.88	106.89	109.02	103.05	104.98	106.56	105.06	99.279	105.91	104.43	114.09	107.52	105.84	103.34	106.24	105.03	107.06	105.41	108.69	110.22	106.41	111.65	107.44
101.84	112.17	111.57	110.1	101.8	103.82	108.64	103.25	108.13	104.82	107.4	105.6	107.14	103.92	108.98	106.17	113.32	106.23	110.63	105.81	110.6	104.84	102.54	110.24	107.45	107.35	107.64	105.84	109.21	108.14	106.82	105.62	109.79	111.47	107.28	106.74	109.34	108.06	104.28	98.763	106.04	99.65	106.62	102.54	109.86	105.11	105.79	106.64	110.65	98.555
102.13	100.73	103.58	103.45	106.19	102.12	106.53	111.24	105.25	106	99.339	104.18	109.69	106.46	100.91	105.46	98.911	108.65	107.39	104.82	109.77	101.35	102.14	107.51	106.95	107.79	106.71	103.86	105.72	103.09	104.15	97.873	106.72	106.2	104.28	101.99	108.61	100.77	106.19	102.47	102.94	105.1	106.24	104.93	101.03	98.764	106.38	106.75	97.709	101.05
105.28	116.4	110.02	115.02	111.41	112.01	116.64	107.62	107.63	116.57	112.94	114.5	109.6	113.31	112.89	118.49	108.16	111.76	111.28	113.47	107.07	115.43	114.89	116.72	111.02	111.87	112.26	116.87	113.13	117.18	110.06	107.88	113.18	111.23	115.88	116.15	112.71	105.91	113.97	108.22	113.23	116.64	112.46	108.06	119.52	112.74	109.62	115.1	109.68	112.17
106.24	110.85	106.05	102.36	104.73	104.17	100.44	106.27	108.55	106.25	108.8	110.17	103.41	108.84	107.95	111.3	108.92	107.54	109.16	108.91	108.62	108.81	108.57	111.11	108.34	104.6	110.82	101.88	107.92	108.93	108.97	110.12	103.95	103.46	107.09	107.24	104.6	103.15	107.89	107.89	112.46	113.45	102.85	115.6	106.91	102.09	104.48	113.42	112.38	106.01
107.43	105.95	107.6	107.38	101.9	104.28	106.86	107.31	105.41	112.44	112.97	110.71	103.23	107.67	105.84	104.7	103.05	106.56	105.82	103.57	108.91	99.653	96.565	108.31	98.472	104.36	103.51	104.83	106.96	103.81	106.67	104.8	107.85	104.42	102.47	100.3	103.4	105.02	105.8	102.38	103.4	105.47	104.65	108.04	101.27	105.29	109.59	114.31	105.07	103.9
103.3	106.38	109.75	106.5	104.09	109.82	110.8	110.23	107.68	105.57	106.97	110.63	108.47	102.64	102.83	104.05	106.74	106.24	108.13	103.86	113.5	103.84	110.09	109.35	106.05	111.56	112.73	112.77	105.09	108	108.71	103.63	109.45	105.97	107.42	114.85	102.63	106.61	113.04	105.96	105.87	108.48	107.75	111.92	105.07	111.97	101.22	105.37	99.267	109.07
108.52	107.74	112.53	109.7	109.8	107.22	112.39	117.78	102.1	107.61	114.24	118.57	110.59	110.68	106.82	108.95	114.03	120.97	114.53	113	113.23	115.8	115.15	112.41	112.32	114.07	108.74	114.01	108.54	109.13	115.95	110.25	105.92	112.61	113.94	118.04	114.24	111.01	109.51	114.54	117.74	111.48	111.86	106.65	108.76	115.49	115.67	109.68	106.6	109.22
102.41	111.06	105.82	107.75	115.08	103.14	105.05	104.84	109.07	105.03	106.07	105.83	108.68	104.34	109.17	106.41	101.48	105.03	110.19	108.14	107.44	100.2	110.38	107.75	107.25	106.58	108.13	109.06	103.45	102.39	106.14	104.87	101.89	100.91	107.7	100.64	108.56	99.983	105.26	107.16	105.28	107.85	107.69	106.93	105.02	107.72	104.29	108.4	110.53	99.821
122.18	116.67	118.25	113.26	118.71	117.7	119.58	116.1	119.56	119.39	117.12	123.16	112.17	116.46	113.48	115.7	114.28	113.04	119.16	118.44	117.88	115.96	120.06	112.55	114.79	114.43	118.17	121.37	113.16	112.82	111.86	114.39	110.96	124.45	107.18	118.48	117.96	128.54	116.5	114.54	115.74	124.18	116.47	116.78	119.48	118.43	114.91	120.46	117.46	117.3
109.19	107.37	106.13	103.21	104.24	102.94	106.29	100.07	107.57	106.94	105.05	107.81	111.58	108.84	106.79	109.49	108.24	105.56	109.42	103.22	110.12	107.59	102.63	101.37	109.07	106.15	100.6	108.82	107.45	106.53	105.4	104.11	109.93	107.55	109.83	104.36	104.32	111.39	106.24	109.62	106.22	105.39	102.91	103.49	103.62	109.01	104.92	105.49	105.78	105.31
105.16	109.93	111.06	108.28	107.73	108.57	103.67	110.42	102.07	107.72	101.6	106.52	101.79	101.34	108.96	103.88	105.6	106.51	109.48	106.78	103.85	103.26	104.96	108.12	100.06	105.16	105.87	105.53	103.7	102.55	111.51	106.83	108.57	103.8	105.05	107.55	105.26	106.19	103.04	105.24	105.5	106.38	106.72	109.1	103.8	111.66	105.44	110.5	99.96	107.33
111.24	104.99	107.4	106.37	100.64	103.33	105.68	98.586	106.51	111.92	110.84	103.21	109.36	106.41	107.62	105.43	107.18	107.77	112.81	113.59	112.12	101.96	106.04	107.48	103.06	104.21	108.25	104.77	101.69	101.85	107.18	105.51	108.66	107.42	103.63	104.86	100.78	107.99	108.63	108.9	108.05	104.16	101.24	109.71	107.18	105.72	108.75	107.4	107.69	103.94
112.46	106.8	109.31	102.18	110.17	105.67	108.18	107.75	100.5	106.8	102.17	98.507	107.54	109.35	102.51	106.78	103.86	100.01	111.12	112.39	105.31	109.61	105.47	97.431	102.35	101.58	104.14	99.903	105.43	106.33	101.86	108.05	108.25	106.68	110.14	103.09	105.28	101.71	103.67	112.66	111.27	104.99	100.77	108.65	110.96	103.87	105.83	110.04	106.59	99.33
111.61	104.66	110.35	106.39	102.27	109.92	104.66	111.4	106.62	111.58	108.58	101.98	109.46	106.63	102.27	98.537	107.05	105.65	106.93	102.91	104.44	110.6	109.5	107.21	104.14	107.64	109.2	107.3	111.4	107.52	98.561	110.36	112.16	104.87	103.25	100.42	108.5	111.58	102.8	104.35	113.05	105.83	112.29	105.89	104.73	101.37	103.66	105.74	102.45	106.24
103.24	103.49	108.14	104.68	104.93	96.982	106.74	106.6	108.94	103.49	108.4	100.17	107.12	104.33	105.38	108.91	101.39	107.43	103.15	108.98	105.46	101.91	107.59	112.33	103.97	102.82	111.08	108.8	105.28	109.21	102.6	108.69	106.34	107.24	102.9	108.53	98.417	101.15	105.41	108.07	102.72	105.97	104.1	107.96	108.89	105.33	111.48	106.73	103.6	106.2
105.23	101.26	104.18	105.05	107.65	107.17	112.94	101.05	110.46	107.26	110.47	102.45	108.22	114.41	101.91	110.94	104.97	112.23	104.42	104.62	103.51	103.11	110.87	111.08	103.58	107.47	102.31	103.52	112.94	102.89	109.67	109.71	99.811	103.7	106.09	104.42	109.4	106.68	111.35	105.86	105.36	103.43	102.51	103.16	104.63	106.42	110.08	102.77	101.69	109.41
115.58	112.94	113.26	118.82	111.29	116.11	114.01	106.54	116.79	112.74	106.61	118.22	109.27	113.4	107.6	116.95	110.14	110.65	110.98	111.96	106.89	109.53	112.74	107.7	110.79	113.86	111.91	115.26	118.03	116.48	115.82	119.68	114.83	110.99	110.03	112.02	114.9	113.88	116.28	115.02	106.86	113.18	112.93	110.38	111.26	116.41	112.4	117.34	104.91	111.79
100.62	97.064	97.828	95.231	95.072	98.901	101.82	96.092	96.049	104.69	99.854	96.896	94.595	100.91	99.15	104.94	95.01	96.36	102.66	95.643	101.68	102.99	97.881	102.73	100.93	95.588	94.422	100.41	100.96	97.349	95.404	98.486	108.8	105.33	108.47	105.52	97.481	103.18	100.77	104.47	98.364	97.697	104.82	91.491	99.818	99.298	94.882	102.19	99.487	108.16
106.14	107.71	99.436	103.44	101.04	98.606	94.332	104.5	100.42	95.159	99.207	99.75	100.64	101.29	104.52	102.78	98.558	99.933	101.55	101.33	100.51	99.599	95.433	102.28	101.34	98.037	106.83	103.65	106.23	103.03	96.406	102.97	94.728	92.827	100.27	106.27	97.591	106.9	100.24	98.524	95.706	95.27	98.403	102.79	98.583	95.2	101.75	92.23	93.234	92.373
105.65	102.13	106.17	95.569	103.32	101.07	98.362	99.739	104.33	99.068	92.091	106.84	102.61	91.893	99.071	104.15	101.3	95.632	98.529	103.34	100.4	103.85	104.12	101.93	95.671	95.921	101.45	100.73	105.68	102.61	96.252	102.66	102.42	100.62	102.68	105.06	104.42	99.229	99.055	98.435	95.799	97.381	104.42	98.685	94.328	100.98	106.26	99.72	105.04	104.67
103.79	104	112	102.18	109.76	103.92	108.14	98.48	107.37	100.71	102.54	96.454	110.83	107.65	106.61	109.5	101.05	103.33	105.1	103.58	103.9	104.51	108.62	100.13	104.71	105.84	103.92	108.07	109.91	104.43	108.46	102.92	111.26	109.78	109.57	108.22	101.87	100.52	108.35	104.17	104.84	98.794	112.52	108.42	103.67	106.76	99.801	100.91	111.32	109.05
101.7	109.93	102.53	108.35	106.16	103.65	104.39	109.02	103.7	109.72	110.68	103.58	100.72	103.73	105.31	107.3	104.84	105.23	107.33	113.67	106.33	104.97	111.72	111.24	102.25	108.33	103.53	103.47	109.46	109.06	103.96	107.49	104.92	108.38	102.26	108.5	109.08	101.08	107.83	105.23	101.58	112.62	112.05	102.02	106.37	104.91	109.15	105.24	104.39	105.15
102.16	108.55	106.83	104.05	104.5	110.34	102.23	109.31	105.63	103.86	105.26	109.1	104.51	106.89	108.28	101.03	101.68	106.53	105.38	103.16	105.36	108.06	103	110.55	111.59	104.61	99.864	110.19	112.84	105.18	105.59	105.99	106.08	107.5	108.11	105.8	112.12	105.3	106.88	104.37	108.28	104.92	109.7	102.49	105.75	103.75	108.94	100.75	109.86	107.19
107.51	100.86	103.07	106.21	95.965	110.05	107.55	105.85	107.09	105.62	101.16	96.501	100.06	103.58	100.98	105.59	104.19	101.89	101.44	111.92	102.76	103.25	106.96	101.59	94.693	106.83	100.76	104.22	102.85	107.66	103.36	104.63	100.95	107.08	103.5	108.4	101.25	110.9	104.11	107.74	112.16	102.91	100.76	109.94	100.63	105.25	107.35	104.31	112.23	103.9
99.662	97.787	96.817	102.03	95.715	104.11	100.67	96.018	103.12	103.05	100.44	101.38	101.56	99.828	97.272	98.429	95.476	101.31	98.083	92.593	101.59	95.358	105.15	99.995	96.392	100.65	102.78	97.143	98.474	102.25	105.04	94.111	96.746	102.76	101.49	95.824	104.19	102.26	98.147	93.735	100.02	93.963	100.29	101.84	103.98	100.02	97.827	100.28	105.32	106.51
105.8	101.51	104.74	102.78	106.57	101.45	107	106.99	104.51	108.6	100.99	102.62	110.83	106.31	106.06	101.17	103.22	105.97	113.14	101.82	109.79	106.38	108.51	106.5	107.08	105.57	109.09	109.43	111.73	105.99	112.79	103.05	104.38	102.13	108	104.52	103.77	105.69	100.59	102.67	108.06	110.74	103.26	99.172	99.229	114.96	104.31	106.58	102.34	103.29
112.92	99.714	111.89	105.75	103.68	102.18	98.196	106.75	109.81	106.87	108.04	104.6	101.3	108.63	107.85	108.18	108.89	98.949	103.25	109.83	105.25	106.5	110.61	108.03	107.17	111.41	103.66	108.42	101.85	100.13	107.93	106.37	111.72	102.77	105.38	102.01	104.77	110.43	107.12	111.35	104.03	108.04	105.83	99.842	107.41	104.4	107.6	104.97	104.1	102.19
105.09	106.8	105.94	105.63	103.67	106.38	107.07	105.81	105.01	105.66	102.55	112.9	103.4	104.98	104.28	106.54	103.61	103.85	105.69	106.69	107.3	105.42	106.49	107.79	106.87	103.52	102.21	104.43	100.7	106.59	106.55	113.62	106.16	105.61	107.26	102.02	109.56	108.73	109.24	106.84	105.15	109.98	103.05	97.082	103.56	104.49	110.79	107.18	105.58	102.82
106.03	115.23	108.91	120.51	111.21	108.05	109.28	118.5	111.19	115.38	116.95	115.67	105.28	112.66	114.04	110.1	109.13	104.58	110.08	109.54	108.94	110.37	115.31	117.2	113.23	107.43	107.71	112.23	109.05	113.61	111.35	117.86	105.51	113.16	114.2	111.19	108.22	109.39	111.25	106.5	115.83	107.64	109.59	114.93	104.98	116.8	111.3	109.76	114.64	111.31
103.27	100.62	103.51	101.49	98.087	106.61	107.26	105.86	103.6	105.19	102.72	99.775	103.11	102.56	102.4	101.82	106.17	104.34	101.59	103.28	103.44	108.64	103.79	101.19	105.59	103.82	107.8	98.253	104.4	103.7	106.61	113.32	103.42	108.64	100.78	106.5	102.86	104.14	102.01	105.8	109.28	103.67	103	102.35	105.57	105.56	107.26	103.97	106.18	107.4
98.633	101.26	102.86	95.653	94.346	105.12	100.83	101.58	98.863	94.884	100.65	104.48	99.274	100.74	98.156	99.37	98.122	103.74	100	100.53	98.679	99.542	97.858	99.425	96.597	97.835	99.852	96.974	100.78	105.68	99.397	105.98	101.11	99.659	101.81	99.623	103.71	93.326	103.31	98.506	106.16	100.92	105.34	98.756	96.535	96.001	96.06	99.742	99.984	99.988
98.525	112.04	107.21	100.98	109.51	106.45	108.02	103.03	102.01	106.41	103.99	103.03	105.68	103.72	110.22	106.91	104.42	108.33	110.36	104.82	106.56	104.56	107.72	109.88	106.92	104.89	109.52	109.73	109.71	103.27	104.16	101.11	107.24	106.17	101.36	101.63	111	103.26	108.8	108.52	104.48	102.56	104.65	105.24	105.18	103.47	107.83	105.24	112.74	106.31
107.77	105.37	109.67	100.9	109.89	99.931	107.79	108.86	111.54	102.66	102.01	101.01	100.85	107.79	100.96	106.45	101.11	104.8	106.01	108.58	108.29	112.96	110.19	111.01	105.79	109.29	106.41	109	107.27	108.67	101.16	105.23	110.59	106.37	109.56	105.51	101.1	107.22	108.47	104.31	107.22	113.16	104.56	107.92	102.83	101.8	105.84	106.2	103.8	103.06
115.77	113.62	110.49	107.25	109.58	103.95	108.92	109.5	113.28	115.68	118.07	112.39	110.66	108.09	114.23	113.95	111.28	112.17	112.7	107.87	114.86	115.18	108.73	108.47	109.9	114.46	111.73	111.97	112.71	109.14	112.79	111.64	108.4	110.43	109.51	109.38	111.59	106.17	109.8	112.16	109.5	109.49	108.44	113.71	119.72	114.53	107.21	109.46	109.95	114.43
111.3	120.55	116.32	118.51	113.86	122.37	120.19	119.52	124.2	116.16	115.3	119.46	117.38	115.66	120.61	107.2	115.03	120.85	121.8	119.63	120.25	111.55	117.02	122.63	119.46	118.09	116.32	114.52	121.27	118.57	116.76	121.41	115.87	110.88	114.02	115.9	115.14	114.73	116.61	121	117.23	116.47	119.71	115.49	113.95	116.68	114.79	117.12	116.19	119.65
105.31	108.8	108.48	107.4	104.81	100.93	103.6	106.23	103.8	104.36	107.3	103.35	110.08	105.1	107.88	104.25	107.03	108.13	107.67	102.79	103.28	105.57	98.759	108.5	102.34	104.41	103.62	105.88	103.86	100.99	104.04	106.65	103.85	104.6	101.92	104.75	100.74	101.51	105.79	108.89	107.4	96.058	113.31	115.98	103.35	103.6	105.91	111.05	110.49	103.15
112.51	115.72	112.32	115.93	114.76	112.79	112.07	111.97	111.94	107.44	106.61	114.33	109.92	112.22	110.85	110.47	111.82	107.7	109.28	108.73	108.97	108.55	117.65	111.2	107.9	112.24	113.11	111.22	110.39	108.08	108.8	111.56	108.54	110.14	117.66	112.34	115.76	102.41	114.49	105.9	112.21	109.5	103.75	113.63	110.89	104.84	114.67	122.08	110.12	110.27
103.42	105.64	103.64	103.69	103.15	97.449	105.25	107.08	102.55	106.18	104.84	102.01	108.14	105.03	113.09	103.56	107.13	106.59	103.32	98.524	111.5	103.72	103.39	109.08	101.79	102.93	96.945	100.7	109.45	103.8	103.31	106.51	106.65	108.27	101.22	103.28	100.78	105.07	111.95	107	110.45	112.56	102.36	114.79	104.73	106.14	108.08	105.32	102.72	108.93
101.59	110.14	104.21	99.742	96.386	103.14	98.202	99.822	100.13	101.39	100.05	101.65	100.97	99.49	96.776	105.8	99.205	99.385	97.477	104.45	96.19	99.168	99.654	103.91	98.251	95.585	103.98	104.77	92.936	107.23	101.81	98.431	101.29	99.423	102.93	98.307	101.17	96.062	107.28	99.043	102.57	102.9	99.347	105.78	106.08	97.273	98.15	103.08	99.013	102.08
109.13	104.81	106.51	100.76	108.44	110.53	105.03	105.23	105	107.78	106.05	105.66	106.14	105.31	109.27	103.68	103.81	105.64	105.38	108.13	109.09	109.33	101.87	111.87	98.175	105.81	108.16	106.21	109.56	108.52	109.62	110.9	103.33	106.09	113.5	108.33	105.22	112.92	109.98	103.66	111.12	109.47	108.29	99.323	110.12	101.76	103.26	107.5	108.1	105.86
108.39	103.56	115.22	107.36	110.51	102.59	109.06	101.67	103.92	109.69	104.62	108.39	103.34	113.13	105.45	109.57	113.86	111.51	101	109.83	106.89	105.57	112.96	105.43	105.1	99.313	111.23	107.57	107.01	98.87	102.73	102.17	106.22	102.16	103.41	104.62	109.76	101.64	102.71	108.34	109.72	109.76	109.03	109.91	108.73	108.87	111.7	101.54	112.02	106.04
99.729	102.19	105.17	99.236	105.63	101.94	97.223	98.715	96.831	101.66	101.46	100.2	102.56	97.33	99.009	96.99	106.04	101.52	94.387	104.24	92.234	102.31	110.43	104.15	99.85	99.059	102.55	103.33	96.81	99.882	105.43	99.007	98.446	103.97	103.74	102.38	92.91	95.426	100.27	101.18	99.941	102.75	93.629	96.154	91.549	101.05	100.29	99.666	100.41	101.31
114.76	111.31	109.46	109.19	108.41	103.5	107.44	114.08	105.39	113.64	113.68	104.85	114.61	112.5	109.91	110.45	115.63	120.03	112.33	110.51	115.32	106	109.16	116.23	108.44	114.09	111.91	113.53	102.21	112.12	110.87	114.32	114.87	113.41	110.74	111.03	115.77	105.58	107.79	110.3	109.97	105.81	112.1	115.11	113.5	114.05	112.47	113.06	114.47	108.96
101.29	98.402	96.594	101.63	98.053	106.06	101.46	98.705	101.35	97.382	99.325	104.37	99.916	104.32	101.35	90.416	100.07	95.39	101.11	95.643	100.61	93.059	103.81	114.37	106.75	100.18	106.09	102.2	101.11	101.04	100.68	99.861	96.034	92.853	104.14	99.928	93.758	97.261	100.99	99.676	98.09	97.382	97.881	104.51	101.19	102.55	102.2	104.8	109.61	106.05
111.41	107.23	102.51	104.13	100.5	108.51	104.63	106.48	104.1	108.91	110.32	111.88	105.46	101	102.85	103.46	107.59	110.66	102.12	108.2	104.82	105.52	111.98	98.93	100.26	109.65	108.14	106.38	107.23	101.5	105.02	106.53	109.55	102.84	100.53	107.69	106.62	98.729	112.72	109.1	103.67	104.1	103.99	102.87	106.12	103.11	111.49	114.41	105.95	107.68
105.82	102.27	106.86	107.43	104.94	108.64	103.29	108.73	110.42	103.31	100.28	104.09	103.93	109.76	104.49	105.19	106.02	101.42	106.23	104.18	108.94	108.02	113.23	117	105.07	104.7	101.75	112.38	106.49	109.38	112.44	105.94	109.14	107.31	103.1	103.29	109.02	104.4	109.35	100.74	95.865	107.75	103.02	105.29	108.18	108.28	104.39	107.68	109.56	105.14
101.26	105.32	104.72	104.77	109.77	105.2	103.54	109.02	100.46	109.73	111.87	105.6	104.62	105.95	106.48	108.3	109.25	105.19	107.89	108.6	113.69	103.01	102.75	103.7	108.02	103.41	104.35	103.56	102.21	107.67	105.59	102.91	100.75	109.16	109.34	97.216	104.64	100.86	101.75	101.25	105.58	106.82	105.91	110.76	105.76	110.12	105.36	107.99	107.66	103.94
105.31	105.21	109.99	106.4	105.01	107.59	108.37	109.99	105.82	105.07	110.87	108.05	103.87	105.94	111.74	106.37	111.28	103.96	109.48	108.02	108.77	111.42	107.81	100.16	102.51	105.09	103.36	109.13	104.03	110.73	103.19	104.35	111.09	108.4	103.28	114.73	104.15	104.28	101.32	116.53	104.33	108.48	108.34	109.4	102.14	108.08	104.56	112.58	106	99.433
110.32	113.12	109.68	116.49	110.18	107.32	105.21	113.22	103.07	105.78	111.18	115.29	114.59	107.57	116.98	110.11	114.04	109.77	116.51	107.82	105.36	113.17	108.19	114.82	106.47	111.12	112.98	112.44	110.48	113.37	119.18	110.12	109.17	109.27	107.26	113.13	114.9	104.73	115.8	108.48	112.28	108.11	113.26	109.24	113.38	109.01	116.23	111.78	114.99	108.75
103.5	106.14	109.14	102.14	103.71	111.73	109.3	101.7	107.83	101.05	115.82	100.58	109.59	112.39	108.08	107.11	104.19	105.37	106.72	109.98	107.82	109.74	108.72	108.08	107.54	110.76	102.03	104.91	106.79	105.96	111.23	103.58	113.24	111.04	108.24	105.46	104.71	99.18	105.91	104.41	105.79	103.2	100.53	108.49	110.56	110.29	105.1	103.21	111.2	107.89
100.74	101.85	100.68	103.23	102.39	98.3	99.986	98.633	99.74	101.29	100.68	105.89	99.688	98.192	107.56	96.312	98.715	99.408	100.37	105.09	98.336	94.028	96.346	107.92	100.07	99.854	99.479	97.415	102.64	96.76	101.93	107.45	101.73	94.993	93.484	96.685	92.361	102.15	106.39	97.732	99.651	100.93	103.11	96.862	100.16	94.77	99.859	100.56	105.74	102.48
101.94	102.21	98.311	109.28	106.17	103.48	104.19	105.78	100.7	103.88	110.63	110.73	104.14	99.145	100	101.96	97.584	100.52	101.34	104	97.827	105.41	101.95	99.667	107.51	105.08	103.1	105.88	104.75	106.25	102.08	98.943	102.33	105.42	107.81	105.59	100.08	109.22	108.97	96.846	101.63	96.396	106.95	102.89	108.49	104.03	104.16	107.03	101.61	101.64
109.91	110.12	107.41	102.92	109.36	109.37	109.96	113.8	109.48	113.52	110.89	113.63	114.71	111.03	112.68	107.36	114.22	106.35	102.11	108.39	106.6	104.65	118.22	116.84	108.56	112.42	107.69	113.54	115.95	110.73	110.11	102.89	112.56	107.28	107.22	115.65	113.63	106.23	108.97	105.04	116.47	102.54	118.07	103.5	113.58	106.84	108.47	111.44	107.79	103.6
116.12	110.86	110.54	115.62	107.46	119.91	105.45	105.16	107.46	112.56	105.48	110.84	108.67	114.02	111.9	114.24	107.66	113.63	110.84	114.78	120.65	110.47	105.87	107.89	108.81	114.55	113.39	105.41	105.8	114.58	107.7	117.39	117.37	112.64	105.09	113.84	113.51	111.45	119.94	108.4	111.84	117.84	110.9	110.94	118.64	115.77	115.76	112.83	107.98	116.92
115.99	108.87	112.04	111.19	106.68	110.38	111.33	115.64	113.54	113.31	109.1	111.58	116.15	108.92	115.71	110.23	111.43	113.18	108.6	109.07	115.29	115.16	115.33	108.41	106.28	114.82	110.71	113.87	113.1	112.71	105.63	111.42	108.86	111.78	109.49	108.73	103.3	108.14	112.51	115.53	112.25	109.55	112.08	112.32	109.11	108.16	110.13	105.54	106.32	104.92
106.64	103.54	110.36	102.47	100.12	107.33	106.91	103.01	103.81	109.1	93.386	104.98	111.32	106.71	101.86	106.66	98.291	104.88	105.15	107.64	104.47	102.58	107.42	102.63	108.32	106.08	101.92	98.176	101.33	105.7	106.44	105.14	111.76	106.42	104.34	103.93	109.63	101.97	104.49	101.06	104.89	100.84	106.41	108.49	110.49	101.61	101.97	106.65	101.17	100.8
109.01	106.92	106.05	105.12	102.62	104.35	106.77	102.55	105.01	108.07	107.75	104.38	101.42	101.89	106.17	103.32	99.131	102.71	104.08	100.53	102.2	109.11	104.63	100.99	98.291	98.756	105.81	108.73	111.37	101.96	107.65	108.42	109.95	99.506	106.97	98.924	101.91	107.57	110.07	104.61	107.8	103.68	97.917	110.38	107.5	107.04	104.29	101.04	106.39	106.57
106.28	102.72	102.78	102.07	101.94	108.03	102.19	97.089	104.35	111.23	100.57	103.88	104.17	94.54	96.962	112.18	103.31	108.14	105.83	100.47	107.17	100.36	105.61	111.28	102.95	104.26	98.314	98.999	102.3	109.94	107.55	101.49	103.17	106.61	98.511	109.35	112.56	105.73	103.57	105.57	101.46	105.5	108.87	104.97	103.81	103.43	104.81	104.91	103.14	104.48
108.64	107.11	106.55	108.73	103.56	100.51	106.23	106.35	100.15	104.98	105.68	105.23	107.26	104.22	103.99	105.23	96.599	103.41	100.74	100.77	97.359	101.34	105.95	98.711	102.53	110.16	104.81	100.29	109.51	110.4	103.4	103.67	111.44	115.59	101.86	106.06	100.27	101.96	100.62	101.69	104.95	109.92	103.84	106.72	103.57	103.17	104.58	109.43	101.96	100.06
112.58	112.21	108.61	107.79	119.28	115.3	110.26	108.42	110.04	105.08	114.39	105.56	106.69	109.07	107.61	108.94	109.32	113.34	104.82	107.16	110.57	107.43	109.95	111.31	112.41	117.17	109.6	109.1	115.07	107.5	113.93	113.9	111.85	111.08	111.19	115.38	110.98	107.11	109.43	121.55	108.36	110.17	105.7	115.25	102.04	113.21	115.9	114.97	114.17	109.4
112.88	118.97	113.91	118.1	112.3	114.32	115.89	111.48	107.13	108.44	112.82	115.35	114.33	116.17	112.15	110.65	118.87	109.45	111.05	113.54	108.51	116.99	114.73	117.12	111.14	109.18	112.15	119.23	111.97	116.46	115.19	110.79	113.26	116.22	112.78	117.24	112.18	118.07	112.4	110.51	108.66	112.04	114.66	110.64	101.06	114.47	114.26	112.7	110.47	114.47
109.32	103.87	114.2	105.54	105.22	105.03	105.37	101.73	107.51	99.829	105.42	105.83	101.47	102.12	104.88	108.69	108.13	106.1	105.51	105.61	107.29	104.15	109.21	110.17	103.19	107.06	104.41	104.71	106.32	105.18	110.62	106.61	109.29	108.78	100.04	108.35	95.85	100.92	102.1	115.26	103.08	104.67	100.31	106.36	106.45	104.48	103.89	116.11	100.87	106.07
104.61	97.795	112.22	108.61	108.07	113.84	104.32	111.09	106.82	105.91	106.67	107.66	105.01	108.46	109.44	109.71	105.61	106.14	108.11	107.86	105.53	111.15	111.19	103.96	113.21	107.13	98.998	104.02	107.38	113.14	111.4	111.99	107.18	108.84	108.71	103.74	107.55	104	110.09	102.44	103.64	103.57	101.7	105.17	101.98	104.45	105.4	104.76	108.55	104.57
106.8	106.26	107.35	103.25	102.56	106.23	112.21	103.83	101.75	108.34	101.18	106.74	107.28	104.79	105.25	107.4	109.08	109.73	109.47	102.79	106.24	100.74	109.23	103.47	108.11	101.44	101.36	103.06	109.36	109.21	108.84	103.03	109.12	101.5	108.15	104.8	101.32	112.45	106.74	101.49	107.52	104.78	112.32	102.21	104.92	108.98	106.47	112.29	110.23	105.99
113.11	107.59	102.04	111.74	102.36	103.81	108.87	109.86	96.77	101.87	101.18	111.02	106.75	106.68	104.84	103.05	102.71	100.46	101.95	109.22	107.68	108.93	106.28	109.06	104.56	106.68	113.67	105.39	110.91	107.71	102.37	108.12	104.09	106.74	106.89	100.02	106.65	108.43	101.43	106.96	108.95	99.75	106.96	103.85	106.51	102	103.25	105.19	106.24	98.557
116.64	112.11	110.89	114.62	115.94	110.09	114.07	111.35	107.69	105.82	112.42	110.63	113.42	116.55	107.76	109	111.81	106.95	111.57	108.23	111.75	109.02	115.07	108.12	106.66	106.9	113.14	110.19	108.62	111.98	109.15	109.77	112.26	113.46	116.73	119.39	113.49	114.58	110.99	112.92	109.93	110.92	115.18	114.08	113.17	110.46	107.76	114	115.41	112.33
121.93	116.63	118.14	115.79	119.71	120.06	117.54	112.73	118.56	114.09	117.97	112.27	113.16	119.74	118.44	119.5	122.02	114.87	121.69	119.44	115.65	116.44	111.84	112.1	121.24	117.94	118.69	118.6	107.55	112.48	118.27	118.63	119.54	123.12	116.52	118.48	114.65	118.39	110.97	113.62	119.94	123.7	121.77	118.46	116.43	117.36	116.31	116.65	117.65	119.95
109.42	111.69	107.72	111.55	110.19	110.51	116.3	115.59	119.72	114.35	105.5	111.43	110.11	105.14	113.61	113.85	114.25	112.46	115.15	112.66	113.28	109.65	106.8	111.61	105.73	110.94	108.62	106.62	113.69	112.02	106.82	108.64	111.49	117.79	106.69	106.77	110.9	109.08	107.53	110.95	108.56	112.21	116.58	110.02	106.01	113.65	111.11	116.02	111.65	110.95
118.96	119.69	110.87	109.2	120.02	113.31	114.31	116.88	116.5	115.83	124	115.52	114.25	119.22	115.9	113.67	115.07	111.95	118.16	121.25	114.88	124.03	106.26	107	119.72	114.36	121.76	117.67	109.99	113.87	118.4	117.27	114.78	118.86	116.48	113.15	117.47	114.13	116.69	117.66	114.66	119.03	119.11	116.74	115.05	109.57	111.03	111.39	115.48	109.22
106.26	99.714	103.8	101.23	100.91	103.42	101.16	107.75	97.486	98.949	93.634	102.36	100.7	102.07	95.281	111.3	99.795	99.156	99.454	102.24	97.011	108.86	99.32	101.02	99.876	97.922	98.539	97.855	102.07	97.689	101.81	99.495	107.59	96.307	104.7	100.27	97.813	97.628	102.27	97.324	99.634	105.42	102.6	96.719	106.34	105.55	106.33	97.899	108.09	99.698
120.79	118.33	115.69	118.49	113.49	113.95	114.37	113.82	114.6	118.93	113.3	116.06	114.8	111.51	118.89	114.28	111.07	118.09	117.46	112.71	118.19	122.29	119.54	114.36	115.62	118.33	112.34	111.66	107.45	116.86	117.9	110.89	117.23	111.14	113.95	113.63	116.17	117.6	111.2	121.47	116.27	117.57	120.67	116.84	122.84	117.64	118.83	112.96	116.31	118.9
104.48	104.34	103.39	96.464	97.955	100.5	96.189	101.02	100.85	100.38	103.93	102.91	102.31	97.374	97.185	104.13	93.937	101.15	99.025	98.134	93.661	101.09	96.233	95.493	98.618	104.14	97.682	101.15	96.708	99.225	100.78	97.682	95.766	97.129	102.31	106.18	104.93	104.12	99.895	102.79	95.392	100.65	102.13	99.926	101.25	104.42	101.72	101.5	97.715	100.15
101.85	106.88	109.91	102.15	105.21	107.97	104.8	111.01	106.6	102.93	105.03	106.79	102.57	100.88	97.737	109.44	105.58	104.83	108.96	102.12	105.34	105.72	110.46	103.61	107.71	102.81	112.92	103.54	110.65	104.97	110.64	103.8	107.14	104.52	105.5	101.41	102.43	103.78	100.37	105.79	106.45	102.34	103.25	105.12	110.5	101.36	108.16	108.81	106.36	103.67
103.14	104.76	106.67	102.18	107.01	106.48	106.01	100.49	99.956	105.14	102.9	105.58	101.53	109.5	106.62	105.74	105.89	101.67	107.92	105.23	115.81	104.3	96.878	106.53	101.57	106.45	107.5	104.33	105.68	110.02	108.89	103.19	101.31	103.37	109.64	109.38	108.18	111.27	101.66	104.34	105.28	103.72	94.405	109.79	101.95	103.72	107.48	104.83	103.76	99.346
101.9	96.176	93.171	100.04	101.7	107.44	103.32	96.012	97.316	97.617	104.87	92.607	97.65	104.45	102.68	102.71	92.715	99.616	99.764	99.803	100.05	101.35	93.209	99.159	102.65	101.64	98.997	98.226	98.79	99.697	104.81	96.198	99.6	101.88	101.32	102.54	99.28	100.48	93.412	103.38	102.71	97.674	102.82	96.379	98.167	100.56	101.99	106.32	100.18	100.33
107.67	113.62	122.22	108.97	115.15	111.34	113.6	111.33	115.94	109.33	106.77	109.63	107.3	112.8	112.81	113.33	106.18	108.33	119.59	110.35	110.7	105.62	111.4	113.16	111.44	116.16	108.17	115.69	116.21	103.59	105.92	119.33	107.56	114.85	109.12	116.72	111.79	112.94	113.96	111.57	114.97	110.5	108.4	113.96	114.26	109.73	108.44	110.01	111.37	115.62
96.849	96.782	99.235	96.098	101.14	97.443	101.63	106.62	99.803	103.45	102.26	102.44	104.61	102.41	103.31	106.8	102.12	105.61	101.17	104.81	103.21	98.458	104.18	99.08	96.85	101.6	96.7	100.81	101.28	101.53	103.29	100.4	104.58	102.11	103.18	108.19	103.99	102.6	105.06	103.17	100.57	105.21	92.641	96.223	102.86	102.3	102.37	99.694	102.7	91.821
115.98	113.24	119.42	113.95	119.6	115.81	118.46	121.4	119.96	120.78	120.78	118.23	111.07	110.87	114.69	117.47	118.42	115.87	111.84	113.56	109.46	115.44	115.51	110.21	113.79	116.5	112.12	116.88	113.32	117.24	113.85	111.4	117.83	121.08	117.59	119.9	113.13	116.98	115.68	116.72	117.23	119.63	111.53	124.82	116.23	113.97	116.04	119.04	120.63	116.82
113.14	118.22	103.69	109.3	115.71	110.42	114.25	108.34	110.81	114.97	117.56	110.97	110.41	108.93	111.71	115.99	111.1	113.08	111.75	112.33	105.62	104.79	112.42	108.54	114.42	109.12	108.02	108.68	112.08	115.44	112.61	113.18	109.77	115.74	114.34	104.85	113.21	114.76	109.91	106.99	107.5	113.69	107.86	112.5	114.39	114.67	111.33	111.18	114.54	105.6
111.89	116.33	115.28	110.15	109.81	112.62	115.5	112.32	116.21	113.78	114.57	117.77	117.48	112.35	112.51	119.85	113.2	119.46	115.09	119.45	114.14	116.55	108.82	114.25	117.05	111.46	114.86	120.26	121.69	115.17	116.94	123.13	124.79	115.82	118.04	115.64	116.82	119.64	112.74	117.56	112.76	113.27	112.63	110.86	114.32	112.34	112.72	108.85	118.92	124.18
96.936	100.55	99.936	98.426	104.07	105.36	99.744	98.597	97.996	96.491	103.14	98.335	100.05	104.79	105.24	103.41	100.08	106.39	101.52	98.863	102.57	98.683	97.375	102.55	99.279	95.564	104.04	100.61	99.371	97.641	96.981	99.051	102.65	103.73	100.74	104.26	99.558	103.42	97.271	107.62	102.74	102.39	96.715	102.44	98.666	101.15	101.2	102	102.76	103.99
103.22	105.2	101.65	101.84	106.14	103.68	105.95	113.99	105.5	101.79	106.41	107.25	104.64	109.34	106.54	109.13	102.53	106.79	105.53	104.51	103.25	110.48	107.59	105.44	104.69	105.8	105.11	109.17	101.87	104.37	106.15	107.72	104.86	107.18	105.73	104.37	106.92	103.48	104.64	107.35	104.81	108.83	111.03	108.17	102.13	109.91	102.36	112.67	103.43	105.41
99.982	95.308	100.75	98.393	101.1	94.94	95.592	102.2	97.487	100.19	100.23	98.047	95.675	100.03	99.92	101.88	95.503	96.063	106.25	102.21	92.219	104.51	101.34	92.072	103.36	99.137	102.68	106	95.422	98.924	102.88	100.07	99.251	95.252	101.31	93.397	99.26	98.439	102.28	101.88	102.29	99.484	99.655	104.39	99.48	99.73	99.401	96.645	100.46	103.51
110.76	111.6	105.87	106.25	109.88	106.18	107.88	106.55	102.15	109.97	106.03	110.76	111.38	102	106.44	106.05	111.76	110.59	110.61	113.73	108.01	109.5	110.49	107.55	111.31	113.86	110.97	106.34	115.19	113.39	113.61	112.86	109.55	111.11	112.32	104.74	106.03	113.98	112.28	109.28	110.87	111.26	107.9	112.43	113.37	110.19	109.65	110.96	106.48	110.73
105.67	108.49	101.96	104.73	108.88	102.8	103.73	105.72	102.78	106.14	106.48	105.43	105.57	100.32	103.26	105.61	104.07	103.57	106.25	105.21	103.38	110.81	107.24	109.05	104.99	107.41	100.7	106.76	107.36	101.08	107.29	106.04	106.79	99.583	106.8	105.62	109.53	103.13	104.86	105.71	104.72	103.39	106.4	107.64	110.15	108.5	104.23	108.42	108.56	106.24
107.7	108.83	111.16	105.75	111.42	110.81	108.83	112.41	113.54	106.97	115.79	109.84	108.61	117.18	114.61	106.98	112.15	110.75	112.36	107.86	112.11	106.99	108.56	108.93	107.5	105.47	106.32	116.68	106.48	105.03	107.46	111.77	111.5	104.56	111.14	106.65	109.26	116.06	108.04	113.13	103.8	113.06	110.63	106.51	116.14	109.4	108.33	111.02	113.89	110.13
103.09	104.64	99.195	106.21	103.31	102.41	101.76	101.98	105.1	104.27	104.33	105.84	107.28	112.03	100.3	111.34	101.51	99.828	103.47	106.07	107.92	104.26	100.33	107.08	110.89	102.79	99.537	106.34	104.97	103.97	102.59	97.433	108.16	100.94	104.23	106.73	100.3	100.67	111.8	105.84	96.321	109.81	105.21	100.06	104.12	109.83	100.24	105	103.47	101.79
97.013	107.62	102.83	105.22	102.35	101.73	104.93	105.18	101.2	108.79	106.9	111.12	103.54	102.43	107.79	98.809	101.49	110.3	101.26	101.64	105.49	102.1	108.51	102.33	107.12	103.34	93.784	107.47	101.83	110.47	106.4	104.77	107.19	104.29	101.06	107.83	106.4	104.23	105.48	105.59	99.508	104.52	108.43	112.54	102.98	97.038	100.74	101.3	97.347	101.65
108.27	104.3	105.65	104.74	103.34	107.56	101.04	100.98	98.947	104.71	105.22	106.19	102.6	105.28	103.29	109.3	110.89	110.89	110.2	105.56	105.18	102.59	109.37	112.24	105.19	101.04	104.09	106.87	103.42	102.55	107.26	104.52	105.11	110.81	103.48	107.87	105.1	113.79	102.73	109.08	108.82	105.18	110.45	100.16	105.8	103.9	99.179	101.55	107.72	106.26
109.34	102.89	98.703	104.44	104.55	106.5	110.49	104.86	104.88	110.22	104.16	107.02	104.58	108.56	108.93	111.24	109.79	111.65	106.43	107.4	103.38	108.31	106.21	105.5	103.46	105.02	104.58	108.33	101.34	105.41	108.24	105.87	101.74	107.06	105.98	105.77	107.51	110.24	102.89	96.974	107.38	102.77	102.2	105.23	105.8	105.76	105.73	107.99	106.97	111.64
103.7	101.67	92.195	102.04	107.55	103.33	98.15	98.68	101.69	100.45	102.12	95.726	103.16	101.82	93.028	105.19	97.776	99.745	106.19	102.33	106.62	100.27	104.96	100.28	95.97	103.28	93.032	97.136	95.439	99.689	103.39	92.952	95.083	102.93	104.75	104.08	96.211	99.439	102.63	100.5	94.828	93.137	101.41	99.775	97.663	102.56	105.26	102.91	97.334	99.973
101.2	111.41	103.15	108.4	102.21	110.28	99.819	101.38	106.61	103.76	109.28	103.85	105.66	105.49	104.51	104.96	111.26	106.82	97.736	103.2	109.41	104.78	107.13	102.05	103.7	99.064	104.29	101.3	107.56	106.55	107.14	105.02	108.4	107.54	105.84	105.89	108.59	106.87	106.68	105.3	106.58	106.48	104.9	102.87	106.68	106.88	109.56	110.39	106.08	107.3
118.42	114.98	109.75	111.52	104.82	109.44	110.76	113.27	107.79	110.75	110.14	115.08	107.13	110.63	115.76	109.55	113.78	110.86	105.78	115.77	112.12	110.98	109.89	111.96	111.01	108.6	107.43	108.19	107.46	116.4	114.29	119.02	114.73	109.84	106.47	110.8	108.68	106.95	111.1	107.23	112.82	116.16	107.08	113.01	110.7	112.12	113.13	109	113.81	115.6
114.55	116.78	115.12	109.39	110.09	109.58	111.66	105.65	112.24	111	107.41	109.63	115.84	106.54	113.64	109.62	109.62	112.35	109.33	111.2	108.6	110.68	109.39	109.74	109.24	105.13	117.3	109.25	117.44	109.69	116.46	115.35	114.35	108.23	107.54	112.45	106.19	114.73	110.83	115.83	112.27	112.28	110.1	110.97	104.96	112.5	111.85	111.71	111.61	103.87
103.03	105.92	106.82	103.31	110.33	104.52	108.05	96.882	102.2	104.01	101.02	107.35	107.18	102.75	103.57	102.34	103.92	111.95	108.39	107.75	105.23	109.32	107.79	106.88	104.39	107.27	99.269	103.92	106.7	101.61	95.318	108.13	108.46	104.82	112.6	112.81	110.27	99.909	103.97	110.64	100.28	100.14	109.3	107.45	105.04	100.15	108.16	108.23	111.24	108.94
110.04	114.78	116.17	111.6	116.79	116.32	116.98	112.47	107.21	117.27	119.86	116.5	109.25	108.15	109.17	111.34	116.95	109.42	115.76	112.12	115.13	106.82	120.44	110.93	109.87	109.74	110.4	110.64	107.91	112.44	117.71	112.61	112.78	121.93	114.97	116.6	114.11	113.8	117.8	112.39	118.84	110.58	111.53	111.75	113.8	118.57	115.58	111.2	109.26	115.6
104.38	108.46	108.25	102.99	105.7	105.82	110.6	110.56	105.46	110.7	96.338	102.89	110.96	104.04	105.11	103.82	106.45	105.27	98.914	110.14	105.87	114.84	109.05	106.01	109.4	103.26	107.23	104.68	101.25	110.72	109.53	108.62	106.77	99.739	105.03	100.79	110.63	105.88	99.443	110.76	108.17	100.32	104.54	111.67	102.28	105.3	114.45	99.571	109.88	104.15
117.49	114.54	112.84	115.58	106.89	113.01	111.75	113.85	107.86	112.24	114.18	111.17	113.19	108.62	115.05	109.04	113.94	111.66	116.76	120.63	110.1	112.84	113.13	102.05	102.99	113.56	110.93	110.12	103.07	112.5	105.2	115.34	115.52	109.58	111.22	108.22	108.53	105.42	112.29	113.62	116.03	111.84	113.61	109.22	111.48	106.04	115.83	107.52	113.41	117.42
101.28	115.12	110.22	107.1	106.25	102.9	108.5	107.69	106.31	103.61	106.63	107.78	108.29	113.35	106.87	106.97	103.5	96.671	108.3	104.79	107.42	101.77	106.33	109.42	101.04	107.63	101.52	101.46	107.3	106.32	108.38	106.74	106.33	106.97	106.06	106.44	110.62	102.23	106.48	103.16	105.73	106.31	106.56	104.03	103.92	104.57	104.65	109.29	104.05	106.24
96.101	95.644	93.22	97.524	100.55	98.553	106.3	96.725	100.77	103.54	93.812	101.5	101.86	100.44	97.525	98.723	98.548	98.178	98.102	103.42	104.87	101.68	99.325	105.21	102.87	103.97	105.92	99.554	103.37	103.64	99.125	95.62	99.953	102.94	104.1	109.52	103.07	98.788	101.68	103.2	98.248	99.53	95.647	99.146	102.47	103.35	99.761	95.095	104.39	99.549
99.881	97.891	98.345	103.5	100.37	100.54	100.05	102.53	99.026	99.3	102.7	97.71	93.752	99.175	97.71	99.571	94.857	101.11	95.491	99.348	104.62	105.62	95.453	108.34	110.82	109.58	96.869	101.55	99.449	105.96	102.92	99.432	105.98	102.4	106.94	102.56	96.356	103.37	100.6	103.9	106.16	97.819	100.67	96.43	97.395	104.65	101.25	97.227	101.02	99.769
108.59	113.59	110.16	108.75	113.82	104.05	108	108.05	109.6	116.45	113.95	113.02	117.09	106.82	113.9	111.5	107.83	106.67	106.7	105.41	109.15	103.15	111.97	110.17	109.65	112.57	119.01	116.06	111.2	103.07	114.26	112.95	115.8	105.68	116.43	105.38	112.72	109.49	117.12	110.65	106.42	111.66	109.7	107.21	113.01	114.72	113.71	109.82	117.9	113.85
112.14	105.79	112.14	104.87	110.82	116.89	107.96	114.12	108.36	116.28	114.9	108.81	108.56	105.17	110.1	109.93	107.79	112.88	112.72	111.77	109.04	110.9	115.6	112.82	110.23	106.13	112.72	109.2	109.47	111.53	110.97	104.73	102.39	109	114.94	111.44	109.43	111.34	111.24	111.38	113.28	119.23	115.46	113.77	115.59	115.75	118.3	108.72	111.35	110.42
99.692	105	100.81	109.05	101.91	109.28	103.58	103.38	102.73	102.93	106.95	104.89	107.17	98.694	104.88	108.65	104.19	101.41	106.71	107.97	111.57	108.47	106.52	101.46	101.05	107.92	114.65	104.57	109.75	103.86	106.99	106.26	110.97	108.3	108	105.1	103.68	102.85	106.39	105.69	111.07	109.32	106.01	105.7	100.73	99.276	107.84	106.88	104.96	101.42
100.15	98	99.079	100.19	95.81	96.178	98.922	101.07	98.214	97.87	101.37	104.98	98.497	102.69	98.378	94.023	97.333	103.21	95.832	100.1	98.474	100.21	96.129	102	96.474	100.47	102.95	99.077	100.61	96.708	100.99	102.36	104.49	99.378	101.36	97.297	102.5	104.05	95.69	105.5	96.34	104.86	105.91	102.07	100.27	96.441	99.515	95.266	96.09	105.89
112.23	109.29	111.65	110.58	107.11	112.76	114.16	109.84	110.13	110.96	115.14	111.71	112.33	114.11	112.45	109.21	115.6	107.95	113.47	115.29	112.74	106.03	114.63	111.05	115.19	109.82	112.5	112.88	116.25	113.89	111.34	111.61	111.04	114.93	109.7	111.34	107.64	112.82	111.1	111.76	116.06	115.52	110.08	111.37	116.68	101.66	110.18	116.91	115.38	106.59
103.9	101.77	102.79	103.86	101.96	96.946	108.11	109.76	106.43	101.49	103.88	101.6	101.86	101.63	105.41	100.44	105.26	103.74	107.37	104.5	109.18	104.78	107.34	108.18	104.22	101.83	105.46	107.04	110.38	105.18	106.1	104.13	114.11	105.43	100.88	103.82	104.1	106.94	105.63	108.84	103.3	105.9	99.755	109.59	101.69	101.83	111.43	103.42	99.379	106.1
110.17	107.39	110.88	114.66	108.99	117.06	103.36	108.39	110.12	104.45	117.35	116.69	108.47	115.59	115.74	116.72	114.35	111.03	110.09	110.39	110.36	107.85	111.6	116.59	109.68	106.8	109.92	112.85	109.67	110.09	113.09	104.88	114.25	113.77	114.14	108.42	110.42	108.79	110.65	107.13	112.88	109.51	110.72	110.78	109.47	109.35	107.1	107.07	113.44	115.26
107.63	100.37	103.94	104.08	101.36	105.84	100.3	104.69	101.2	103.52	111.42	107.92	104	107.46	103.16	106.2	105.4	105.95	108.76	107.78	103.5	100.71	105.34	105.9	99.73	108.02	105.69	106.06	109.7	108.35	103.86	102.69	106.31	103.11	104.76	103.64	109.36	109.15	108.25	105.07	108.99	104.77	100.51	99.649	104.28	114.22	106.85	103.94	113.16	106.83
105.69	108.46	103.54	104.81	107.39	100.5	103.6	108.57	103.27	105.9	104.59	105.43	104.96	106.53	106.32	104.63	108.62	100.62	101.47	105.72	103.1	107.52	108.61	104.22	101.05	104.17	104.45	98.743	99.967	103.18	99.351	112.84	107.38	109.35	101.4	106.56	108.1	107.37	106.98	104.2	99.322	102.21	105.26	102.07	107.81	102.2	103.16	103.58	109.62	103.44
116.82	115.41	113.79	118.66	112.86	109.24	115.46	118.85	114.18	118.52	113.19	113.05	114.37	114.65	113.22	112.74	113.78	113.91	114.22	117.05	114.1	110.32	116.27	113.92	115.65	112.34	111.92	116.1	115.54	109.71	109.43	112.4	111.01	116.36	112.41	108.73	112.24	108.24	111.75	107.43	110.32	113.57	115.26	111.66	111.47	112.79	117.7	111.27	102.75	114.77
111.11	112.73	110.05	112.28	107.07	109.9	106.53	107.43	113.85	115.07	112.95	120.1	112.61	115.2	112.46	111.47	112.03	118.16	111.35	115.12	108.8	108.87	109.88	115.34	105.96	117.67	113.99	114.5	113.27	111.24	113.18	113.42	113.43	112.8	106.42	112.69	111.68	109.2	111.89	111.33	107.14	116.78	108.62	109.51	110.95	107.66	115.26	110.26	112.01	112.16
100.1	99.368	103.5	108.02	102.56	106.94	113.8	100.18	107.64	97.107	106.45	103.29	99.789	106.14	110.69	103.48	101.75	107.77	103.28	102.89	101.91	108.93	102.45	101.35	106.45	106.38	107.64	99.114	109.09	100.64	102.28	106.57	100.71	106.08	106.92	106.08	107.51	105.32	104.34	104.78	107.15	104.48	106.3	102.68	107.41	105.24	105.26	110.4	99.005	105.28
111.42	102.06	111.89	101.62	106.51	109.14	107.69	107.39	109.08	108.75	106.66	108.4	103.22	104.54	108.27	104.68	107.37	101.29	105.61	104.4	97.775	104.47	110.94	106.3	106.03	105.73	105.44	107.35	104.12	105.18	102	105.5	108.42	98.931	105.47	104.89	99.281	103.53	110.11	107.45	105.93	100.48	101.6	108.8	107.88	111.5	109.4	101.75	109.43	98.541
109.15	108.76	107.02	109	112	117.52	112.89	113.18	109.56	109.89	111.08	116.63	114.21	114.87	111.58	115.35	111.02	115.66	110.32	106.33	109.61	109.85	113.81	121.13	114.7	112.14	110.6	109.23	111.63	102.32	110.07	109.79	110.51	105.06	112.1	111.77	110.43	107.81	109.87	111.82	116.77	106.84	109.29	113.82	108.13	109.75	109.53	112.26	109.34	111.21
109.66	109.1	111.88	109.7	102.62	105.03	117.35	112.99	107.59	108.33	106.12	104.9	104.42	112.02	100.77	99.547	98.29	104.49	102.82	107.26	105.51	105.7	97.525	101	105.39	106.92	106.24	103.57	98.748	108.83	105.07	107.95	109.52	105.79	98.838	103.17	105.28	107.54	114.35	103.87	107.5	99.071	111.81	104.49	102.17	111.04	111.74	107.84	109.72	107.23
102.82	97.658	101.1	96.466	102.18	100.21	98.801	100.32	100.78	98.635	102.82	96.602	96.857	98.791	106.83	97.84	95.491	101.77	100.58	100.2	101.31	96.061	95.635	99.008	98.515	100.65	98.151	102.81	111.06	103.03	95.691	99.76	104.56	103.24	96.872	105.33	98.15	105.23	94.47	99.019	93.331	109.15	96.721	99.815	106.63	99.058	101.95	98.296	100	95.028
117.51	109.12	111.63	100.74	111.17	114.58	111.15	105.93	110.97	110.13	111.22	111.11	116.97	113.93	109.71	120.13	114.38	116.23	111.79	110.34	112.97	111.28	114.74	117.36	114.03	111.15	118.74	111.61	106.19	114.85	119.01	116.69	113.72	110.58	116.44	107.21	107.36	111.04	112.09	114.53	111.23	104.99	115.84	113	117.61	112.21	111.8	114.35	113.61	116.35
122.21	119.82	118.7	116.95	119.49	116.38	115.69	122.85	118	118.41	117.91	113.82	120.08	121.43	114.28	117.2	110.18	122.71	117.12	116.89	122.01	117.26	110.59	115.76	116.37	118.27	122	114.2	115.75	112.15	122.22	115.32	115.94	114.58	123.05	119.68	121.44	117	120.08	118.39	114.96	116.43	114.27	115.61	116.57	118.71	119.4	118.44	115.23	117.81
106.5	106.67	104.77	104.04	107.79	107.78	108.43	101.34	104.55	106.23	105.07	99.252	102.3	104.26	114.17	108.1	101.78	110.52	109.04	106.51	105.17	107.33	101.23	104.16	101.87	106.85	104.08	103.35	104.13	104.91	100.43	101.77	110.92	104.45	96.015	97.86	100.68	102.94	108.99	109.77	104.48	95.953	102.95	95.825	102.93	105.93	107.39	97.793	104.73	105.23
106.2	107.38	106.43	104.06	109.17	111.21	111.73	103.36	105.49	109.09	106.49	101.87	111.88	102.62	107.26	106.48	105.82	105.81	106.26	112.66	106.74	105.29	104.43	102.68	104.12	104.36	103.31	110.33	107.27	107.42	102.1	109.52	102.35	107.41	110.24	103.77	103.91	101.82	105.93	103.7	106.72	104.54	101.25	109.09	110.45	105.65	107.17	95.799	106.37	112.13
102.02	102.12	104.98	98.527	110.63	108.07	106.16	101.99	103.61	104.95	112.17	101.98	106.27	111.61	106.03	107.87	103.97	109.86	106.56	105.94	104.55	105.35	106.05	104.55	106.89	104.78	106.36	101.53	101.41	94.032	106.79	104.64	100.75	106.63	106.96	99.096	104.8	107.66	100.33	105.26	102.35	107.87	112.62	102.87	101.52	101.96	103.53	104.11	98.763	105.23
112.44	107.38	97.14	102.02	109.22	102.93	104.27	102.69	105.91	103	95.452	107.35	105.34	107.94	105.04	104.63	107.19	104.5	104.74	107.42	104.51	110.29	114.93	103.61	102.63	111.59	110.87	99.31	102.27	111.78	103.91	106.78	111.43	109.15	108.84	101.23	106.8	108.66	109.47	110.31	106.95	103.66	103.52	104.37	110.53	107.49	101.53	104.23	109.68	106.89
101.73	97.674	95.608	95.022	107.05	101.02	97.819	108.5	98.262	98.037	100.14	102.11	100.53	101.92	95.381	99.8	98.66	102.96	100.14	95.629	102.86	100.83	106.62	96.834	98.495	101.32	94.44	104.09	97.528	101.04	101.04	99.781	96.577	99.897	97.125	97.087	107.02	100.04	98.513	95.716	105.18	99.12	97.119	104.04	104.26	99.061	102.49	105.35	100.47	99.189
105.74	99.117	97.157	97.917	98.599	92.2	103.25	101.84	103.07	98.378	96.753	97.859	102.28	101.31	103.51	102.6	96.576	98.111	104.96	96.094	101.99	100.65	104.85	98.8	100.69	92.624	107.96	106.5	95.351	93.235	100.11	101.52	98.878	99.977	104.15	98.754	101.39	101.84	100.93	95.254	103.43	102.47	100.3	98.547	103.58	106.48	102.09	95.568	103.85	101.58
109.71	112.02	107.4	109.87	98.631	104.67	110.94	107.21	108.49	105.66	113.76	107.8	102.79	109.41	107.08	106.81	109.64	110.57	104.04	111.18	109.67	109.65	103.38	103.36	107.42	112.27	105.7	104.38	110.26	104.94	104.63	101.6	109.7	107.53	101.38	107.34	113.71	105.31	106.44	103.59	103.67	108.25	106.04	112.18	106.46	110.03	105.36	98.757	104.47	112.36
108.19	105.63	110.97	110.76	107.29	104.77	109.15	109.27	109.71	108.1	106.76	103.82	107.79	107.94	105.25	107.76	102.42	104.09	106.86	109.57	108.86	109.78	108.27	99.354	108.72	105.06	108.04	110.52	107.97	104.86	109.14	105.52	100.63	102.59	111.25	103.81	107.49	103.81	107.92	108.69	106.11	106.27	109.64	106.97	103.95	107.11	105.96	107.17	106.16	100.47
99.101	104.59	101.31	102.43	97.156	98.945	102.74	97.272	96.026	99.141	100.87	101.39	95.204	100.59	98.616	98.188	100.62	99.664	99.443	93.079	102.1	93.281	95.024	97.944	99.472	100.86	99.465	95.464	102.02	97.885	98.52	96.923	98.202	97.104	97.724	101.78	100	90.793	98.056	99.182	97.918	100.19	98.35	101.21	95.805	107.5	108.09	97.287	98.537	98.775
104.26	101.71	105.7	111.72	105.85	105.46	107.2	100.53	107.82	107.47	108.2	98.004	108.26	105.8	105.65	105.75	105.18	108.39	112.12	102.32	100.3	105.48	103.65	109.26	105.05	106.04	103.1	101.98	108.02	107.88	106.93	101.64	108.97	104.58	108.2	96.496	107.59	100.69	107.87	107.8	105.47	103.75	107.91	105.5	111.37	103.19	106.37	106.05	110.36	103.86
100.64	107.06	109.5	108.06	106.87	99.12	105.98	101.46	104.77	105.37	103.62	111.32	103.36	104.93	103.73	101.75	99.811	103.97	103.25	111	101.74	105.97	102.2	105.02	103.78	102	103.79	110.05	103.33	112.12	97.043	104.66	106.85	110.03	103.5	101.24	102.04	107.23	101.97	105.64	104.54	105.22	99.914	104.46	109.13	105.88	105.37	106.89	111.41	110.79
109.82	105.78	106.58	106.07	106	105.53	106.2	110.8	108.45	105.45	108.14	101.3	108.17	107.91	107.25	104.11	112.35	112.81	105.93	107.73	105.31	105.16	107.84	109.3	106.9	104.48	104.65	103.22	105.95	110.26	105.79	104.62	107.53	105.23	104.23	101.32	110.99	107.47	106.19	103.49	99.701	108.13	111.02	109.63	105.26	104.54	107.96	106.47	110.15	103.24
113.6	117.85	111.72	119.28	118.23	116.06	119.43	113.86	116.13	115.17	118.79	111.13	119.75	120.37	120.56	111.59	120.26	112.15	113.65	120.43	119.94	116.37	116.49	122.14	115.98	116.17	118.68	121.53	112.5	114.41	116.17	113.9	112.85	118.5	113.55	120.08	118.41	121.63	115.3	115.14	118.9	120.27	116.34	119.73	111.24	114.12	124.68	120.02	119.86	118.37
111.53	116.16	108.38	112.43	111.49	118.71	113.61	110.17	113.9	112.74	109.71	110.63	110.65	111.41	116.07	113.5	116.68	114.13	108.32	110.94	112.28	114.76	118.29	111.22	106.12	110.06	112.01	111.4	113.77	111.66	103.11	111.76	109.55	118.21	113.06	113.64	110.94	115.7	111.49	115.95	114.65	112.81	115.23	107.43	109.12	114.13	112.01	111.13	111.08	102.74
107.35	101.33	107.44	106.44	107.86	108.25	111.21	103.93	108.34	116.09	105.05	110.27	103.86	101.38	105.06	108.38	100.81	100.4	101.15	106.74	105.38	104.64	102.04	111.99	107.64	103.23	106.19	112.25	111.09	98.985	98.949	104.03	109.87	106.88	100.77	111.23	104.93	104.9	107.52	105.75	104.26	99.887	101.64	105.18	104.14	100.36	113.04	107.65	111.56	105.16
101.7	98.58	100.17	103.09	111.95	101.06	107.21	105.01	104.99	107.1	107.68	105.38	105.26	102.03	99.102	112.64	105.46	103.98	109.01	105.55	98.57	108.96	108.48	104.33	104.87	104.99	106.29	109.67	101.15	113.15	99.203	99.366	111.88	102.83	102.79	103.7	103.73	110.35	107.23	101.1	103.5	105.01	103.81	103.91	100.9	104.09	108.67	105.34	106.99	106.13
109.73	109.96	104.18	106.11	110.79	107.38	105.93	106.77	109.62	117.08	108.13	110.87	107.8	104.73	101.4	106.17	112.13	112.52	109.37	104.2	106.68	103.63	104.83	101.81	107.43	105.16	113.86	108.5	108.78	116.9	114.43	116.27	113.15	109.54	108.18	112.11	106.46	109.79	110.25	106.18	113.91	115.93	115.23	111.63	105.11	105.71	111.03	108.54	106.43	110.11
100.84	100.36	100.78	96.439	95.008	100.56	97.728	98.559	97.686	103.54	104.8	98.052	101.46	98.377	98.653	105.65	100.74	98.624	99.743	102.17	100.55	98.248	94.94	99.469	99.729	102.53	97.533	100.03	97.59	103.04	105.35	101.76	100.54	106.21	97.81	97.458	93.156	97.169	104.36	107.22	101.25	101.16	96.552	101.8	98.45	100.27	104.11	100.8	96.189	94.238
103.87	102.18	101.79	99.876	100.76	106.28	102.24	102.13	108.55	103.81	103.45	104.75	106.77	103.66	105.39	105.07	104.65	102.09	103.64	104.86	110.03	105.12	106.77	100.93	104.86	104.5	98.481	107.39	105.85	106.12	105.99	104.73	108.15	101.51	114.09	104.23	106.7	102.76	94.918	105.28	111.27	104.75	98.55	106.85	108.63	109.49	105.77	109.2	104.13	99.564
107.58	109.32	105.14	103.75	106.24	105.47	101.26	107.04	104.41	101.51	101.25	103.95	106.11	105.07	105.36	106.04	104.36	107.15	101.51	106.95	108.11	97.259	103.77	103.41	108.59	116.66	109.34	108.93	107.32	101.7	99.995	110.94	101.9	103.05	106.04	104.91	102.98	107.43	116.16	113.21	106.55	107.18	105.88	105.45	110.81	108.99	102.34	109.19	101.18	106.1
114.54	110.98	105.01	108.04	112.15	112.22	113.06	108.05	113.13	116.48	115.96	117.46	103.83	107.44	112.21	116.57	110.44	107.71	113.9	109.97	108.52	110.45	112.39	111.5	117.25	110.34	106.92	108.11	110.05	104.02	111.46	112.2	108.11	108.48	109.97	112.93	111.02	105.94	108.07	110.3	112.1	114.65	113.11	105.78	103.33	103.97	107.76	108.66	101.75	103.23
114.62	117.55	114.32	117.98	109.41	118.3	111.35	115.43	115.96	108.02	111.31	112.96	117.64	112.68	115.81	111.93	107.44	112.09	110.1	109.83	117.07	111.92	113.97	112.41	115.75	109.34	112.56	114.42	110.2	114.14	110.29	111.18	116.2	112.32	115.38	109.74	111	114.79	108.84	114.34	111.28	114.91	107.92	106.19	107.84	117.11	109.57	111.33	114.61	112.62
108	104.44	115.66	116.38	104.7	113.56	112.87	109.12	109.28	108.64	105.98	111.14	112.04	107.5	111.52	106.1	116.19	108.82	111.97	117.97	112.77	112.8	106.91	105.39	108.12	109.4	114.4	116.69	113.58	109.97	116.67	113.69	118.39	110.71	118.97	109.76	112.16	116.63	113.41	105.46	112.67	111.67	108.56	111.92	107.88	107.54	110.92	105.99	105.96	113.93
113.63	112.88	114.11	108.52	104.81	112.6	117.52	110.91	112.78	111.27	105.48	107.94	109.24	116.25	111.86	107.79	113.47	114.06	112.27	109.25	112.22	106.14	111.71	112.64	108.64	107.78	104.89	108.15	109.06	111.59	108.47	114.81	109.89	110.9	113.57	114.57	113.47	107.81	117.83	110.22	111.94	110.19	114.78	109.67	110.53	110.6	106.07	109.76	107.54	112.71
107.69	101.64	104.34	110.93	104.15	108.89	101.93	107.44	104.44	110.58	102.5	101.55	103.82	103.35	107.73	107.99	105.68	108.81	109.94	101.36	99.708	104.66	111.53	104.96	108.02	113.94	102.09	99.101	108.05	108.16	98.854	101.67	104.09	96.21	102.88	108.17	108.36	106.94	106.83	108.03	111.07	110.31	109.3	102	108.98	98.174	105.62	102.87	103.21	102.44
98.148	108.57	105.26	104.01	105.76	108.22	106.95	106.2	105.28	103.76	106.34	100.14	102.15	109.73	99.837	100.44	101.84	107.86	100.47	106.44	103.49	110.55	110.57	102.38	106.01	108.78	106.62	103.77	99.438	104.18	103.91	106.73	103.84	106.7	108.66	104.03	106.06	109.05	107.41	104.11	100.92	101.37	106.9	105.51	98.784	101.55	101.98	103	102.8	101.2
102.8	103.69	104.81	108.23	110.05	107.07	103.99	111.17	108.39	110.19	104.86	117.1	105.2	108.08	106.67	107.07	108.72	104.7	105.16	107.59	114.07	105.85	101.48	96.943	99.833	106.66	106.38	106.36	114.28	107.12	108.42	109.98	102.13	97.55	108.04	107.57	104.95	108.74	113.5	108.3	104.05	110.06	106	101.1	104.37	109.63	101.67	108.13	102.76	106.91
116.45	111.7	115.67	107.19	123.63	113.66	114.95	118.91	113.65	119.54	114.1	118.49	112.59	118.1	119.9	122.45	122.55	118.56	116.11	120.13	122.75	115.7	115.42	118.22	116.4	119.44	118.71	122.25	119.67	118.45	112.9	117.32	121.9	114.92	112.9	118.95	114.33	115.66	117.54	116.79	117.93	122.01	119.25	128.29	122.08	113.77	118.55	114.68	119.85	116.08
101.15	105.24	98.092	98.119	98.278	101.39	96.109	102.85	103.18	100.65	102.64	99.084	100.56	100.09	97.017	97.447	93.904	98.427	90.744	95.598	104.15	104.33	93.479	102.32	103.74	95.629	98.315	104.19	99.398	104.14	103.91	98.987	98.464	100.6	98.996	97.774	97.317	106.69	104.43	101.7	103.75	99.628	97.76	106.87	105.69	98.657	103.03	94.482	103.62	96.687
108.28	110.18	110.87	106.02	103.5	109.56	105.05	100.49	113.57	99.674	103.87	106.87	103.16	110.47	100.91	105.35	107.09	107.22	108.98	95.125	109.45	109.5	106.28	104.35	110.38	95.922	108.71	104.5	100.1	107.13	104.89	106.87	102.2	108.19	102.47	102.29	102.94	104.05	103.86	101.35	108.25	112.74	108.08	105.44	109.09	112.1	103.99	99.769	101.59	100.18
104.97	107.63	111.44	116.47	112.73	115.42	114.18	113.14	114.1	117.35	107.8	113.47	112.2	107.84	112.13	115.18	115.93	110.23	101.16	113.83	112.92	105.47	116.66	107.94	111.03	112.16	112.74	115.4	113.32	117.21	115.36	111	105.36	110.93	111.96	108.89	108.08	104.26	111.57	110.24	109.42	109.24	112.76	112.11	114.24	113.67	106.85	110.54	109.94	112.55
106.86	112.49	105.02	106.06	107.03	107.13	108.37	105.75	111.12	103.22	105.96	102.07	107.17	98.429	105.84	104.99	115.9	105.21	110.55	104.51	107.42	109.92	111.97	112.06	107.13	101.24	108.03	106.11	106.52	103.92	105.43	100.67	114.16	110.51	104.08	101.17	108.6	109.76	106.91	113.89	107.9	106.5	109.52	106.58	108.56	113.44	103.72	99.97	111.3	107.85
109.63	107.3	101.4	108.73	95.287	105.28	103.67	107.54	106.5	100.53	105.87	104.19	107.94	111.33	105.59	103.66	111.04	106.25	106.03	103.87	104.2	103.88	102.61	109.31	103.46	107.96	102.26	105.81	107.29	104.73	101.22	100.84	105.16	101.61	100.97	100.3	100.43	102.44	97.706	112.81	104.88	101.99	101.03	108.97	106.01	99.455	101.42	113.54	108.76	107.97
108.64	115.54	108.99	100.28	104.37	104.84	106.82	106.82	103.96	107.36	98.397	108.38	99.239	106.03	105.6	110.39	105.98	106.45	109.73	110.38	108.41	109.56	104.01	106.44	105.45	110.79	106.64	108.13	104.85	109.31	100.82	106.69	106.41	106.18	107.55	105.86	107.32	114.06	99.986	104.85	107.85	102.89	107.53	106.79	108.19	99.843	108.4	107.31	107.34	112.92
111.42	110.64	105.1	97.152	102.32	101.13	103.49	105.88	101.32	102.72	104.01	102.06	109.48	97.692	98.629	110.17	100.76	101.71	107.02	104.12	102.25	103.31	110.62	103.72	112.36	100.97	105.3	101.79	103.54	101.27	110.8	100.88	99.252	98.51	109.27	107.87	102.93	104.46	98.174	107.99	106.26	109.03	100.79	102.36	108.28	107.78	103.82	109.87	108.17	112.2
120.68	119.93	115.9	120.27	113.89	118.74	116.69	120.64	118.11	116.85	118.3	120.13	122.02	121.23	119.37	115.97	123.32	118.11	122.24	115.36	117.26	115	114.64	113.34	114.27	118.06	116.13	114.51	116.91	111.6	116.53	113.38	123.45	113.78	115.35	116.91	119.31	118.38	121.57	116.42	118.95	120.01	119.05	116.36	117.49	113.24	113.04	114.19	116.49	115.52
107.11	103.59	105.72	112.24	105.42	104.95	110.39	107.48	113.52	111.72	110.83	108.5	106.15	113.63	115.35	114.59	107.15	108.58	115.98	113.96	110.54	102.71	108.51	108.17	113.44	111.09	111.93	113.44	112.74	104.13	109.17	103.18	108.99	114.94	109.79	111.41	114.6	114.52	111.69	110.11	109.47	109.87	110.69	115.96	108.97	116.55	115.63	114.65	107.53	106.98
112.59	108.69	110.18	113.57	110.23	109.76	108.43	112.91	114.3	117.94	107.17	101.89	105.81	103.96	112.52	115.42	110.43	113.54	106.08	110.52	113.63	108.84	114.74	113.46	113.85	108.53	115.2	110.59	110.35	104.13	111.15	108.99	108.01	108.46	108.99	105.16	116.02	107.67	108.23	115.6	110.79	109.02	109.4	114.7	108.18	109.5	109.06	107.77	111.61	112.26
103.46	111.01	111.67	100.22	100.76	109.5	106.8	100.45	112.76	104.45	105.69	107.06	109.19	110.79	100.02	103.97	108.49	107.39	108.69	111.95	104.58	105.54	114.44	113.39	109.28	110.29	108.05	104.3	111.32	109.43	104.67	100.16	104.42	101.61	105.77	101.93	103.69	109.35	104.05	98.09	107.28	106.42	105.89	106.25	103.42	102.36	105.7	103.15	102.03	109.61
104.4	100.18	104.9	107.59	104.19	93.167	104.8	105.16	99.964	101.63	106.17	100.77	107.53	105.27	106.06	108.08	106.17	104.11	97.072	103.87	105.49	101.22	101.78	105.47	105.72	98.319	102.25	104.81	106.73	103.47	99.091	104.68	99.505	105.74	113.63	97.852	98.582	107.33	108.48	101.8	103.26	101.48	105.95	111.91	105.25	103.17	106.03	105.28	97.737	105.04
102.19	109.38	109.8	100.47	101.31	105.3	105.84	104.81	105.1	104.99	105.4	108.95	99.024	100.66	103.64	105.43	101.27	98.322	98.061	105.4	102.37	108.34	100.06	101.74	98.953	104.08	101.46	106.97	106.5	97.658	100.46	100.93	101.27	103.78	104.27	104.01	96.467	104.87	105.85	104.05	102.18	102.47	99.615	103.81	102.87	104.02	102.65	103.12	108.11	106.21
112.13	109.97	109.19	111.33	103.78	109.9	111.15	113.26	105.82	106.83	109.63	113.66	110.1	114.13	112.13	113.69	109.03	114.66	112.14	113.71	107.18	115	118.06	109.67	119.42	114.51	109.66	113.61	112.67	113.57	109.62	120.5	105.5	106.58	108.39	114.85	116.35	107.77	112.57	111.75	113.04	115.79	111.41	110.66	112.98	107.67	117.52	114.52	110.91	113.16
110.32	105.29	113.91	109.73	110.07	110.6	113.86	112.51	108.72	112.25	107.41	111.14	114.29	115.85	109.99	112.16	110.39	109.11	108.53	110.42	110.14	116.04	107.39	108.77	107.99	108.84	109.15	109.7	110.25	109.88	110.86	114.15	116.8	109.65	109.62	110.72	107.11	109.86	113.96	111.1	107.48	109.38	110.1	111.29	115.48	112.75	113.49	113.2	108.93	104.26
111.61	106.26	103.93	103.25	106.43	100.91	107.35	106.52	101.34	105.6	107.1	109.01	106.91	106.25	106.03	105.16	103.23	105.51	99.587	110	107.79	104.07	106.26	102.15	111.22	106.45	108	103.22	100.21	104.42	97.609	101.28	104.13	111.58	103.82	106.5	107.4	107.91	109.19	106.21	108.68	111.81	106.38	106.29	105.67	108.99	106.11	102.51	106.97	106.73
107.63	111.88	107.64	105.48	105.41	105.94	104.81	110.48	106.94	103.05	103.29	102.73	101.97	104.84	102.33	104.14	114.72	103.32	104.36	106.51	106.26	107.2	105.28	103.48	103.95	109.11	112.44	98.998	109.25	106.51	106.59	113.03	102.39	103.27	111.83	105.17	112.42	107.85	102.84	102.96	110.87	107.64	103.08	104.28	109.63	108.01	103.14	100.36	107.29	108.84
105.39	114.14	105.49	107.8	108.9	107.52	111.45	110.94	109.95	114.48	111.58	111.63	109.63	115.44	109.79	117.36	118.51	113.8	104.85	116.08	111.98	109.01	111.53	116.49	107.15	114.09	108.34	111.06	106.26	115.88	111.62	112.04	118.06	113.71	111.89	111.05	113.33	110.93	113.28	108.93	109.84	107.32	108.32	112.29	110.49	113.75	114.94	112.71	113.75	112.08
98.781	103.83	98.383	98.821	103.25	102.64	102.26	107.63	96.167	104.99	100.24	96.737	97.466	101.08	96.3	107.15	97.679	107.49	99.019	100.03	103.41	100.35	104.43	98.318	101.94	97.874	104.54	94.424	97.007	98.024	101.79	102.3	103.24	96.75	103.06	97.829	102.38	97.523	98.019	100.65	99.704	103.21	104.79	99.688	98.665	103.24	93.76	102.97	100.99	103.02
103.59	111.96	115.55	101.34	115.29	119.5	104.72	112.39	112.5	106.82	109.88	116.08	110.12	106.82	114.5	112.02	111.75	110.39	104.93	118.69	112.22	116.63	108.19	113.47	114.11	114.78	111.11	113.65	106.61	114.54	110.35	112.63	110.76	113.62	115.59	115	114.28	104.23	116.33	115.39	114.9	117.64	109.96	108.63	109.39	112.53	111.42	113.04	102.9	114.39
108.47	102.62	108.97	109.27	104.93	104.78	106.25	104.58	106.97	101.15	102.74	110.27	101.79	102.78	107.81	106.15	104.04	106.8	104.52	106.2	101.73	98.055	107.73	103.32	97.731	102.74	101.64	107.91	109.37	99.863	103.62	102.37	105.6	101.82	104.29	111.93	104.39	107.81	109.58	101.37	107.53	103.73	100.61	107.2	101.6	103.64	102.7	106.39	105.16	102.87
109.35	115.95	111.71	115.7	115.17	109.58	120.53	115.07	124.71	112.2	114.09	109.61	120.54	119.94	117.33	116.25	123.24	115.96	111.85	117.28	111.12	122.06	116.75	122.13	116.07	120.92	112.14	117.31	117.72	112.6	118.29	117.07	117.45	120.87	113.44	116.66	113.18	113.88	119.19	123.37	112.19	110.7	117.83	117.3	113.33	117.78	121.62	122.16	110.99	120
112.27	112.95	116.96	108.16	117.39	116.58	111.5	115.78	110.26	113.45	111.86	113.97	109.72	115.45	114.03	102.72	116.12	110.64	112.25	112.07	112.92	109.21	111.56	115.93	113.41	107.64	107.13	112.11	113.24	110.26	114.19	113.11	113.11	112.25	108.57	115.3	111.05	110.86	106.74	115.43	107.46	109.38	108.81	118.39	111.31	118.05	114.71	110.81	102.39	108.76
96.534	98.027	96.946	99.751	97.528	89.836	103.2	104.31	102.3	105.45	97.106	95.513	95.386	97.918	99.342	96.519	103.03	102.11	102.29	102.56	106.04	103.32	97.947	103.98	93.383	99.116	100.94	101.95	93.036	100.76	105.72	99.106	99.794	105.64	99.049	105.81	97.178	100.73	95.258	100.81	102.9	101.92	91.663	95.333	103.64	103.25	102.31	95.561	96.814	106.86
112.39	112.98	110.85	108.13	104.92	111.76	113.39	116.91	111.99	112.49	113.4	107.56	110.09	113.28	111.75	112.34	107.9	116.08	108.74	116.95	119.45	118.17	117.85	108.88	116.26	110.39	107.97	107.01	123.32	106.96	112.21	113.36	110.8	117.32	116.82	116.07	106.56	114.5	111.88	114.28	116.4	102.71	111.45	114.67	110.54	112.15	117.06	115.73	112.51	110.78
102.58	93.441	97.522	98.194	105.58	109.61	105.17	97.966	101.23	94.964	101.85	96.982	102.26	103.56	98.683	99.184	99.656	97.92	100.79	96.752	100.62	102.72	103.22	101.94	98.797	107.29	94.462	99.08	99.588	104.29	96.58	94.92	99.838	100.45	108.66	97.089	99.977	95.276	102.25	96.698	93.279	103.03	101.33	94.626	106.21	101.75	102.12	96.624	102.87	102.93
107.48	99.765	103.06	90.75	96.005	102.54	102.08	101.51	100.74	96.542	102.2	96.845	108.09	95.333	93.817	103.33	97.658	106.28	103.77	103.98	99.409	103.9	98.085	101.95	93.382	98.931	96.353	98.066	109.27	102.56	101.78	98.974	101.93	99.848	107	101.23	99.722	100.28	93.039	102.63	102.31	104.6	100.31	106.09	102.33	100.64	98.844	101.4	105.88	92.362
105.63	107.06	105.45	107.57	100.81	107.15	109.66	108.23	107.23	107.18	107.75	99.673	104.52	104.68	106.42	106.39	109.57	103.11	108.29	109.02	102.95	112.6	106.05	107.59	104.03	101.77	103.8	110.19	102.93	108.9	107.28	103.3	106.76	108.35	113.52	101.83	105.34	106.07	105.11	109.76	111.21	106.44	102.55	103.36	109.12	105.46	105.82	102.97	117.28	105.11
100.79	105.81	105.93	108.3	113.81	102.93	111.25	103.36	99.483	106.61	102.44	103.57	109.98	106.61	103.74	112.89	109.83	112.17	108.78	111.32	106.21	113.71	105.18	102.86	109.59	102.05	108.42	109.61	107.97	108.57	110.11	113.73	103.29	106.35	104.95	106.01	106.79	111.39	101.55	106.84	104.88	102.99	100.23	105.08	106.3	105.55	104.79	104.84	110.62	104.29
110.1	103.37	105.81	106.46	102.1	98.905	110.9	106.6	114.56	104.89	114.54	100.82	107.79	101.21	105.4	109.41	104.58	103.43	107.14	101.39	105.11	106.38	108.06	105.74	110.44	106.83	105.04	104.23	101.86	106.01	107.63	105.2	109.39	105.27	100.53	109.32	106.62	102.38	106.29	106.98	102.73	109.49	110.95	104.69	101.97	105.33	109.77	110.74	103.11	104.92
100.97	104.95	107.6	102.56	109.52	108.43	109.48	107.53	106.14	106.74	111.31	109	111.05	107.2	104.85	103.43	106.36	103.75	105.47	106.61	104.27	115.02	108.92	107.34	105.8	103.36	104.72	108.68	103.09	110.31	103.51	106.44	105.66	103.54	106.58	104.61	102.92	97.313	107.76	107.54	104.5	105.45	109.94	107.86	102.71	110.44	106.83	107.08	106.29	111.41
107.09	109.99	105.03	116.52	104.83	113.34	114.06	108.26	107.77	108.43	113.47	110.84	107.8	115.97	110.34	115.21	109.48	109.59	114.91	109.96	105.93	111.22	115.73	109.3	110.61	112.49	111.69	110	109.16	107.35	113.51	110.64	107.9	109.01	107.54	106.46	107.64	110.71	106.49	109.86	113.08	113.29	111.08	106.38	110.93	111.6	107.71	107.83	115.23	103.3
113.43	110.37	102.99	101.22	112.77	113.21	107.78	110.66	104.77	105.5	113.53	108.17	110.18	107.58	110.17	109.36	108.96	104.14	107.47	109.79	110.78	112.79	113.31	103.7	107.15	119.19	112.85	109.53	115.26	108.03	110.55	118	113.65	114.11	114.05	114.53	109.31	108.78	108.48	109.46	107.7	105.32	110.65	107.85	115.66	110.75	105.63	115.71	104.95	108.03
106.06	104.19	111.64	113.43	103.29	105.69	102.36	100.77	104.67	105.69	108.21	106.17	104.72	106.8	101.01	99.411	98.856	107.87	104.13	106.34	102.87	108.2	111.3	97.892	106.72	98.714	104.71	103.92	106.39	104.81	106.71	109.08	102.9	101.51	108.26	101.75	104.32	108.61	108.04	110.51	107.37	105.62	99.483	109.48	105.4	110.87	106.78	101.39	104.89	106.45
116.22	114.47	113.8	111.67	113.6	108.94	108.13	112.02	117.13	110.06	111.63	113.91	114.05	112.94	109.85	112.82	106.7	107.26	111.57	114.28	110.21	113.49	111.19	112.07	113.6	116.19	101.95	108.26	109.58	112.67	115.22	111.3	109.11	113.39	113.77	112.81	111.08	106.91	111.34	111.53	107.44	107.77	111.29	117.64	113.66	109.78	110.07	115.84	102	114.31
106.33	110.93	103.82	100.98	109.31	105.34	107.54	105.8	109.25	105.49	108.82	103.75	105.51	103.65	103.53	100.29	99.947	100.87	107.16	104.2	101.05	107.25	102.95	104.3	103.75	103.74	102.4	105.62	107.38	108.95	102.14	102.35	104.34	108.17	102.38	100.89	110.31	104.47	104.13	105.53	103.55	100.36	107.93	105.09	108.98	108.64	102.61	107.06	106.24	109.71
112.24	117.7	110.42	110.13	117.99	109.3	112.66	109.57	116.56	118.12	107.59	113.83	111.71	105.38	113.41	110.76	111.34	112.19	114.65	111.22	120.49	115.74	116.39	110.37	120.3	107.97	108.72	114.76	113.75	110.81	109.5	113.02	111.8	113.53	111.08	110.78	111.75	114.74	116.63	117.33	113.71	117.03	109.1	109.69	112.51	106.6	115.1	112.72	111.91	111.94
102.4	107.8	105.43	102.32	106.26	114.33	100.15	104.24	100.96	101.17	103.82	110.49	104.17	103.64	103.14	101.6	106.33	104.62	103.68	106.42	109.85	106.52	106.28	101.5	106.96	107.72	102.79	109.4	100.26	106.99	104.57	105.45	109.53	105.32	97.647	104.91	110.11	105.25	109.66	105.48	106.15	109.72	105.92	106.3	107.34	108.91	101.94	109.05	105.63	113.07
105.66	102.17	105.69	105.27	107.56	109.04	106.18	107.9	104.07	106.81	102.79	100.4	100.51	104.12	112.79	106.53	103.37	102.06	105.85	100.77	113.43	104.16	105.47	108.56	106.12	106.68	98.426	100.75	106.02	98.172	98.556	103.34	107.55	104.89	100.51	102.51	104.3	98.47	103.16	105.16	109.74	101.62	102.83	100.92	100.57	100.55	106.78	103.81	109.67	106.61
96.677	101.15	99.852	105.76	103.73	101.76	104.97	100.32	103.34	105.35	101.87	106.12	108.42	102.79	98.003	103.39	108.5	104.44	105.48	106.05	106.01	104.2	105.91	100.98	105.36	100.82	105.28	99.237	103.16	108.76	107.99	104.99	104.06	100.1	104.84	97.702	100.61	108.98	106.62	98.342	105.96	111.42	96.028	103.05	109.95	108.86	101.84	105.24	102.53	98.373
106.4	103.47	110.02	104.09	106.39	98.764	100.37	105.33	106.26	102.9	107.44	108.37	105.06	105.04	107.04	104.3	105.64	106.31	109.83	104.42	111.89	107.08	107.99	106.5	106.59	102.33	107.32	105.61	105.53	99.697	104.21	110.58	103.95	106.18	108.55	107.45	111.15	102.82	101.92	98.036	101.43	98.917	105.81	104.46	99.298	106.69	98.783	105.12	104.32	101.59
103.49	105.43	102.76	104.68	105.96	103.24	103.96	103.79	111.25	104.51	108	106.96	102.06	108.55	107.79	102.64	105.09	108.24	114.34	105.08	110.32	108.26	107.8	105.25	103.83	109.97	101.2	103.73	102.75	108.62	103.97	110.86	108.27	106.94	101.4	104.19	103.13	105.06	99.48	111.75	102.3	106.47	110.04	106.53	99.412	110.62	112.41	106.91	109.01	108.52
108.18	119.56	109.96	114.24	104.85	105.04	113.18	115.89	111.75	112.19	111.1	118.04	111.9	117.93	108.29	111.76	111.64	113.66	110.34	107.58	111.73	106.56	110.12	113.4	112.32	109.47	110.1	112.79	112.79	111.47	107.16	116.66	117.41	108.99	113.56	114.7	115.59	113.45	103.73	111.49	116.28	111.93	118.17	108.84	116.25	112.53	106.3	111.38	114.8	104.15
111.6	103.89	108.52	115.21	111.33	115.33	110.12	113.73	114.69	109.83	115.75	109.43	112.85	110.71	108.79	107.66	109.49	113.11	112.56	109.89	110.82	107.84	105.53	110.76	115.68	109.37	114.6	114.63	111.71	117.95	113.59	107.82	109.61	108.98	110.9	108.99	113.19	109.44	108.69	115.7	115.54	114.14	112.08	118.74	107.98	109.01	116.04	110.43	107.21	113.72
109.46	105.06	109.58	104.12	110.66	99.207	107.22	105.98	106.31	108.03	106.95	106.58	105.07	107.93	105.79	103.57	114.02	110.26	102.21	104.89	109.17	100.63	103.56	107.27	114.28	106.54	98.021	106.05	103.47	109.81	102.75	106.86	106.96	92.435	108.19	105.84	104.36	95.58	104.87	103.47	103.35	104.66	104.24	107.43	111.79	102.08	106.99	103.54	107.18	103.43
105.07	98.616	108.58	107.59	103.75	106.93	98.605	107.48	105.23	109.43	102.22	107.94	104.2	105.42	103.18	101.29	103.5	108.22	109.95	106.54	106.26	104.15	98.573	106.04	107.92	101.9	106.92	110.53	110.29	107.13	104.9	107.55	101.67	106.39	109.93	108.56	108.5	101.8	106.55	107.58	105.59	110.6	110.44	106.69	108.75	103.25	104.94	108.38	116.61	106.16
111.38	105.77	108.32	107.56	108.18	105.3	107.04	103.81	100.79	112.49	110.54	104.25	107.9	114.35	108.27	105.43	108.22	101.71	105.07	107.96	106.03	104.4	107.58	107.25	99.475	108.7	110.86	107.83	102.76	99.84	101.07	108.18	106.42	107.23	101.19	105.22	107.47	104.81	103.05	103.03	99.822	107.88	98.684	108.65	100.1	106.07	108.09	103.67	115.69	108.15
106.33	102.45	95.035	97.735	103.45	100.8	103.61	98.221	105.93	97.171	94.779	96.641	101.99	97.35	97.38	98.658	99.835	97.63	97.076	103.9	98.207	104.45	105.71	100.24	98.133	102.95	95.239	103.96	105.05	100.36	105.58	90.693	100.41	97.661	98.744	102.93	107.09	105.52	102.03	103.91	100.46	111.46	104.75	96.727	99.103	101.13	101.38	100.64	96.156	101.45
110.25	109.06	108.51	108.31	107.3	106.14	112.4	111.3	111.76	112.68	103.4	108.73	108.41	109.96	106.92	111.65	115.39	112.03	111.33	114.59	109.13	106.03	117.94	111.73	111.19	105.59	111.68	110.6	109.98	100.92	107.37	106.33	107.2	107.27	111.47	115.15	116.81	110.3	109.31	109.32	115.26	110.41	118.92	112.98	109.4	111.03	107.53	117.06	107.14	109.87
102.7	104.01	101.8	104.31	101.89	98.901	100.7	102.6	105.34	96.206	102.46	100.57	100.67	97.018	97.962	94.105	95.126	98.855	93.471	97.783	104.98	96.787	95.391	101.36	102.08	96.558	95.993	98.958	95.175	98.571	101.28	95.837	103.27	100.18	94.939	103.69	105.52	100.82	98.623	98.06	103.71	102.04	96.899	102.96	97.179	95.694	100.38	104.74	96.936	103.08
116.31	116.64	121.55	118.39	119.44	116	114.67	117.73	121.29	115.48	115.35	112.62	119.36	116.32	115.82	114.46	116.43	113.63	117.19	112.55	116.94	117.85	117.75	108.81	119.85	116.22	114.64	117.31	111.49	109.52	114.51	117.97	118.98	113.49	116.08	118.68	113.57	119.14	109.47	111.01	118.55	114.5	118.35	118.31	116.26	121.26	117.11	113.31	113.89	116.4
109.91	101.89	102.85	107.39	102.18	105.65	105.61	106.3	105.38	103.02	106.94	104.53	108.96	109.09	105.5	105.58	102.21	103.04	109.05	107.1	107.46	115.49	106.02	107.65	107.24	111.05	105.08	109.31	108.36	103.3	101.74	108.06	108.11	105.18	108.07	106.24	106.18	103.23	111.76	105.16	101.61	112.12	106.39	106.97	100.13	108.21	108.94	105.7	108.27	107.79
119	115.44	117.99	115.23	113.86	116.38	113.08	113.08	115.26	108.71	118.16	116.36	114.75	120.83	115.55	117.54	112.62	125.54	122.18	120.54	118.13	118.93	108.87	120.13	115.01	120.77	108.62	117.98	113.21	114.72	117.6	116.03	113.62	108.34	108.37	115.28	114.25	118.47	112.53	117	116.51	119.99	119.49	114.93	123.54	115.31	112.74	116.8	122.88	117.29
119.7	110.76	110.26	122.46	120.99	127.13	116.74	115.11	115.59	117.78	110.36	111.45	117.74	116.19	123.51	115.67	117.11	110.28	124.55	111.36	116.59	121.33	120.42	110.88	119.08	119.55	111.9	117.98	123.73	121.36	114.42	123.73	114.57	113.91	117.82	116.45	113.63	119.5	115.79	114.08	116.99	117.83	116.25	111.28	117.24	111.83	118.2	114.29	111.66	111.48
114.4	113.85	105.29	108.93	102.84	112.59	116.17	116.36	117.34	112.37	112.02	111.59	111.66	113.5	107.77	113.52	110.04	116.55	110.5	108.94	110.04	112.07	116.59	111.48	109.74	107.37	112.71	108.07	107.63	114.15	106.57	113.79	123.68	113.34	109.35	114.26	106.32	113.54	112.81	113.42	110.14	107.6	117.11	109.23	110.09	112.26	104.47	111.72	114.25	104.19
100.83	99.127	103.49	105.96	105.32	100.13	101.51	109.93	111.25	103.68	105.19	104.13	112.37	109.62	105.2	112.58	106.09	109.11	103.63	101.6	105.09	101.98	106.43	103.74	102.02	101.93	101.12	101.47	96.115	102.27	109.95	99.885	110.3	107.47	105.34	103.01	104.64	104.79	109.35	102.93	112.33	104.17	102.74	104.5	107.07	103.12	107.32	102.61	109.96	100.1
111.55	110.18	114.45	113.54	109.97	111.26	114.17	114.96	115.64	115.48	110.9	113.29	112.69	108.39	111.84	106.28	119.24	117.91	117.49	117.35	108.27	110.7	110.55	117.56	117.36	116.96	112.08	111.14	112.42	113.07	108.82	112.72	113.79	109.98	116.19	110.63	107.92	115.24	111.04	114.36	110.2	111.2	111.37	113.03	114.2	109.46	115.14	114.31	114.83	105.99
101.44	97.431	98.301	93.055	99.103	106.74	97.147	101.9	99.136	102.17	96.782	98.629	102.64	99.354	106.18	100.33	102.77	104.2	98.199	100.29	102.74	99.91	102.7	102.31	99.257	94.876	96.5	99.847	103.44	100.9	104.37	99.781	96.994	98.668	103.01	103.17	96.698	98.014	104.96	103.81	98.36	105.35	94.934	100.07	99.073	106.44	103.14	101.55	99.059	94.267
106.77	101.98	108.18	110.26	106.39	106.59	110.51	106.87	95.465	106.05	107.12	108.75	102.1	108.76	99.568	96.814	104.76	97.607	107.6	113.37	108.96	116.38	109.61	111	110	108.95	107.38	103.17	104.68	101.13	102.41	104.68	109.51	111.18	108.52	109.78	99.731	103.98	104.87	105.17	106.84	112.08	108.54	108.55	100.86	106.21	104.12	106.76	106.27	108.33
104.11	110.98	100.5	108.33	104.43	109.61	106.66	111.03	101.02	100.68	105.56	110.26	107.85	104.87	102.7	105.26	101.51	107.45	98.817	107.18	101.79	108.4	111.92	112.92	104.93	109.82	107.08	110.69	103.79	105.71	109.92	107.95	102.17	102.63	109.86	112.74	111.09	111.58	107.29	102.39	109.57	111.3	103.96	97.559	106.92	107.67	106.87	107.7	112.51	108.27
108.03	98.41	102.15	106.02	110.22	106.59	103.63	104.65	103.59	110.16	102.28	107.86	104.59	110.79	99.592	105.14	104.46	99.89	101.88	109.54	108.18	109.23	110.12	106.29	102.11	105.58	108.82	114.77	108.82	109.11	107.23	103.29	104.69	109.32	106.48	103.19	103.52	94.613	106.5	97.122	106.02	104.45	108.88	106.04	115.26	106.24	103.78	104.89	108.89	106.51
107.11	100.67	102.32	103.28	106.2	105.32	104.34	108.39	108.47	104.64	100.67	108.54	108.43	105.02	105.31	106.12	104.37	105.63	111.69	105.65	105.22	104.45	107.12	111.85	106.57	108.94	106.95	104	105.22	107.51	100.71	105.17	109.32	100.28	101.12	95.566	101.99	106.77	114.62	107.18	109.39	104.96	106.08	104.24	113.24	98.326	104.26	107.35	106.34	104.04
104.23	105.83	110.36	104.21	102.1	107.31	105.61	107.16	103.58	102.94	111.91	112.2	103.22	115.43	109.69	108.55	104.57	98.584	104.63	102.99	113.74	111.82	108.85	107.27	105.33	108.61	104.87	106.12	103.35	113.9	103.97	107.99	105.12	102.61	108.47	110.41	103.15	102.65	116.08	108.04	105.5	106.85	110.46	105.7	96.436	103.29	102.51	111.15	105.12	100.75
107.64	112.27	106.9	109.58	121.28	109.15	113.6	109.47	107.86	110.6	107.68	108.31	113.36	107.97	112.06	110.62	110.48	114.65	116.02	114.66	108.76	104.46	113.74	111.71	110.87	115.86	108.31	110.53	112.28	113.12	109.32	118.04	111.28	109.24	107.66	108.9	106.38	108.73	115.96	117.61	107.69	108.31	106.76	115.72	114.55	106.9	107.08	108.4	112.6	107.67
112.16	103.76	103.55	107.92	103.63	117.09	112.19	109.8	101.3	102.35	111.39	109.63	108.45	102.65	107.18	104.48	103.48	111.41	103.03	108.01	105.89	107.59	107.27	106.6	103.19	106.82	105.79	105.45	105.02	106.89	103.47	109.33	109.16	103.19	108.18	110.13	105.76	110.91	108.69	107.85	98.195	102.53	104.49	103.8	108.54	104.21	109.11	101.39	110.75	103.25
104.83	100.1	105.97	107.59	109.18	106.54	106.27	108.53	106.31	109.88	102.14	109.47	105.5	102.83	105.35	105.01	106.05	109.56	110.2	103.33	108.06	109.8	105.69	102.76	102.5	109.89	105	109.88	108.94	100.09	106.7	108.3	105.61	106.27	105.16	106.23	105.56	102.79	108.48	103.14	103.74	112.26	107.47	102.34	105.65	111.4	109.37	108.04	103.83	111.78
115.5	114.89	104.56	108.96	113.83	105.3	103.82	110.98	106.05	110.92	110.31	105.93	110.12	109.58	114.51	106.62	105.38	119.16	111.26	119.54	106.93	116.76	108.14	109.38	114.95	110.53	114.66	118.73	113.95	111.42	108.32	108.78	108.23	113.21	109.71	110.84	113.81	111.47	108.8	112.4	105.11	113.69	108.92	111.49	111.36	110.16	110.85	112.97	114.35	114.07
123.21	116.28	119.67	112.47	112.27	113.66	120.6	119.38	119.3	112.61	119.39	114.18	119.61	115.68	116.94	116.69	109.1	115.05	117.94	112.05	113.29	113.09	113.84	119.47	114.13	121.16	113.72	115.53	111.41	115.24	115.53	121.99	113.25	112.05	116.82	117.19	118.68	113.31	115.26	117.25	113.75	117.16	118.02	112.67	117.86	120.55	118.25	107.85	117.75	116.5
118.5	120.87	107.67	116.43	105.84	115.92	117.76	117.3	115.35	117.14	116.43	112.03	113.43	108.59	113.01	109.14	111.7	119.67	118.24	115.98	112.63	113.49	112.89	108.5	113.02	110.33	115.09	112.43	114.78	114.42	118.69	112.58	108.72	112.5	113.27	112.68	112.82	112.85	115.71	108.18	117.29	116.05	112.89	113.07	109.98	110.1	115.01	115.62	110.01	111.12
100.57	100.88	106.61	105.93	111.07	107.16	107.79	112.36	105.72	106.93	103.89	103.81	101.69	104.5	104.63	105.1	109.41	103.47	106.84	112.48	108.97	109	109.02	112.51	105.09	106.35	109.18	105.46	108.19	107.9	107.69	112.19	111.8	107.27	109.39	102.84	111.34	114.99	107.27	109.58	107.25	102.51	109.53	107.89	99.448	108.08	105.84	103.96	104.58	105.56
99.718	109.53	104.75	105.28	104.58	105.83	104.34	104.93	106.62	104.47	105.84	108.47	104.59	103.48	105.33	105.58	105.8	100.26	108.67	108.79	106.6	110.59	109.48	103.86	110.85	111.41	103.28	104.49	104.83	105.6	106.07	109.72	106.59	101.33	106.18	104.41	112.36	108.22	105.89	102.91	103.32	106.82	111.93	108.57	104.28	98.053	99.257	112.29	105.26	107.46
125.63	120.89	115.15	116.95	116.89	117.17	122.87	123.06	121.27	120.75	115.88	119	117.75	119.1	119.95	115.54	119.32	117.55	116.81	123.71	126.31	120.78	115.51	116.94	115.24	116.91	122.48	121.53	124	114.18	118.32	121.93	116.94	117.67	121.36	114.37	114.35	127.02	114.36	119.84	122.46	123.18	113.58	111.23	116.45	113.92	117.7	123.56	120.79	113.39
104.92	104.71	105.16	96.459	104.51	103.32	97.073	100.31	103.08	100.66	104.22	103.49	101.55	102.37	102.03	106.97	102.4	98.793	109.67	102.39	100.15	100.74	107.04	100.01	104.19	101.66	99.348	109.15	106.05	103.47	95.718	104.63	105.28	100.65	101.87	99.71	105.59	109.36	105.43	98.183	102.98	104.07	103.01	105.25	97.927	108.72	101.71	102.88	107.38	101.15
111.36	114.77	111.97	112.69	104.73	112.78	108.9	112.34	118.04	116.93	111.81	113.72	109.53	111.93	112.16	113.09	118.04	108.8	108.68	110.56	113.16	113.69	111.8	118.95	114.25	109.23	112.95	116.86	108.83	117.64	114.77	114.73	112.79	102.94	114.23	114.1	116.77	111.81	114.38	116.48	107.96	114.39	116.36	117.01	119.56	117.24	114.96	110.48	113.75	120.72
110.58	111.38	105.09	102.72	106.84	110.41	104.29	108.52	104.32	101.03	107.74	109.13	110.13	102.8	111.58	109.71	104.31	102.15	105.03	104.51	109.29	110.7	98.65	107.22	102.34	110.34	113.46	107.66	108.94	100.25	109.77	110.94	103.05	106.29	106.24	110.39	103.33	109.1	106.85	108.52	104.99	104.52	107.82	107.25	106.52	104.01	104.03	110.77	105.24	106.37
100.89	99.019	104.76	106	103.13	102.93	105.28	100.26	105.21	107.89	102.72	100.4	106.45	106.84	103.19	104.97	103.25	100.33	105.35	108.6	103.17	105.99	99.279	109.05	103.11	100.49	106.55	106.1	101.52	101.82	98.47	105.32	106.81	109.49	104.63	110.22	108.43	107.23	108.06	104.16	104.82	110.67	100.47	107.53	110.27	101.69	103.88	105.14	101.18	105.11
102.98	109.09	103.15	107.52	108.3	108.14	105.16	105.43	106.14	101.06	103.83	107.03	105.86	113.27	105.36	105.06	106.34	105.76	103.78	106.51	108.13	102	105.75	99.557	114.03	106.87	108.19	107.3	109.04	106.41	104.41	106.85	102.44	106.4	115.07	102.79	107.7	114.42	108.31	101.76	101.95	101.23	107.36	103.98	111.58	107.17	110.53	99.664	103.82	105.21
100.26	108.61	103.94	100.55	105.49	106.61	103.93	104.42	103.25	105.12	107.18	108.73	102.4	101.22	108.3	108.22	106.3	101.58	108.26	113.3	112.3	111.35	105.83	108.16	105.26	105.58	108.25	106.57	102.14	112.07	98.879	107.07	108.06	107.3	104.75	110.53	105.04	105.64	105.78	103.51	111.71	112.98	108.16	106.95	103.38	111.44	98.545	108.51	102.33	107.49
104.87	106.18	101.48	108.37	101.48	107.38	103.73	109.72	106.16	104.56	107.53	104.92	110.32	107.64	104.78	110.39	109.94	108.07	97.916	106.3	102.79	105.22	109.67	106.64	104.54	102.47	96.367	109	102.47	103.96	109.53	112.22	107.34	108.04	103.92	101.94	101.39	108.66	99.842	110.06	102.76	107.83	105.84	109.55	107.05	105.29	99.99	105.41	100.81	103.74
107.44	105.57	94.779	90.516	99.827	92.717	96.279	104.6	107.67	103.13	95.928	95.756	101.29	104.34	104.21	99.007	96.113	96.403	104.57	102.13	103.55	98.558	106.02	99.462	102.33	103.94	101.37	102.35	100.22	104.35	102.77	96.607	101.03	99.073	104.16	100.83	101.48	99.56	107.01	101.58	98.337	98.844	98.783	99.74	98.903	91.407	106.18	105.52	100.77	102.13
109.83	106.66	111.54	107.11	114.09	120.98	111.24	115.42	119.41	119.62	115.81	110.84	111.24	110.74	115.92	113.49	112.84	119.97	114.26	109.32	115.11	110.95	109.52	108.29	106.61	116.3	116.14	108.01	117.47	115.51	114.13	110.88	116.6	118.07	105.03	114.9	110.39	113.48	115.28	119.15	112.09	117.89	108.51	114.41	113.53	111.56	116.83	113.67	115.68	112.28
106.09	111.77	106.63	103.56	103.23	115.11	107.71	109.75	103.44	100.05	105.17	108.84	110.16	105.7	104.93	102.39	105.07	101.87	102.2	104.55	103.58	103.76	106.63	108.84	102.07	106.52	104.27	112.46	105.83	111.96	112.34	103.51	104.66	104.46	100.37	109.72	99.333	107.48	105.95	101.35	106.23	105.78	104.6	108.23	101.64	109.21	107.15	104.31	107.06	108.25
110.05	114.78	106.77	110.32	112.54	116.63	108.76	111.96	111.15	106.03	116.54	111.37	109.74	108.89	110.69	110.12	114.16	111.34	109.27	109.54	109.15	106.24	125	108.77	114.8	115.07	113.64	110.51	113.38	112.44	116.99	112.52	113.07	106.26	114.54	112.5	114.37	109.23	115.01	112.83	110.74	117.7	113.22	113.19	115.03	107.35	117.35	111.51	114.02	109.98
96.085	94.645	105.31	101.27	99.065	98.405	100.68	102.57	104.36	93.802	106.49	94.28	100.29	100.81	102.48	96.958	100.84	104.76	97.551	99.466	103.57	95.795	106.45	101.84	102.08	97.577	103.21	94.353	101.82	102.44	103.26	106.43	102.94	107.17	100.46	102.57	106.32	101.98	94.933	103.84	96.218	99.032	104.18	99.059	95.076	99.198	107.28	98.054	94.276	105.74
110.1	112.48	105.85	108.25	111.37	110.41	106.6	103.73	105.36	106.34	111.69	104.34	105.65	106.66	107.08	106.32	106.97	109.79	104.47	102.85	109.97	99.723	100.49	109.89	111.95	102.77	103.51	108.21	109.67	109.36	105.45	110.53	101.41	104.27	96.944	98.805	101.72	101.35	103.2	103.55	109.43	110	109.51	102.62	103.73	109.45	104.88	106.8	109.12	101.72
114.87	113.6	118.11	113.89	121.56	111.16	113.21	113.08	110.77	113.35	111.62	110.07	114.3	113.23	114.49	115.25	109.16	106.61	109.51	117.48	106.95	114.16	104.02	115.6	112.06	111.52	114.82	114.01	116.3	113.95	114.16	109.15	114.95	108.12	107.84	119.53	113.76	113.41	118.29	109.73	118.22	112.63	110.11	111.1	109.08	110.64	112.79	112.12	109.74	109.75
101.34	104.23	107.41	103.45	106.88	103.82	106.94	99.974	116.02	106.45	100.06	106.2	106.39	96.258	103.75	108.23	107.65	105.19	104.8	113.11	104.23	108.23	101.4	103.02	103.25	107.95	109.81	106.76	102.11	103.75	113.1	94.603	99.937	99.48	100.8	110.28	106.56	108.57	103.26	111.65	102.38	106.88	101.98	108.32	105.89	109.3	109.59	103.43	100.41	107.47
107.88	109.86	107.76	110.68	108.89	109.49	102.77	113.91	113.63	109.58	115.43	115.81	106.33	105.14	115.62	111.47	106.57	110.59	108.68	109.31	119.38	107.42	108.03	111.95	108.29	117.1	109.42	109.46	110.49	108.91	105.62	112.07	111.14	118.27	114.78	112.91	107.76	112.69	104.57	113.32	112.57	110.91	111.65	113.15	108.39	105.57	103.87	112.31	105.8	112.15
102.38	106.65	102.63	104.53	96.729	103.04	99.332	101.91	96.615	102.57	100.52	101	100.71	97.318	102.39	100.14	97.519	96.63	100.73	102.4	104.28	98.829	103.92	93.651	98.584	98.016	98.826	107.26	105.83	97.914	105.47	94.215	99.653	93.704	100.42	102.89	98.888	97.423	102.28	104.17	98.081	105.88	104.11	102.99	99.844	95.076	100.84	108.47	98.17	107.63
101.85	110.88	103.58	105.4	101.2	105.54	103.4	102.74	108.05	105.08	102.82	104.17	102.7	108.3	106.91	104.77	102.75	107.22	102.9	108.63	101.38	106.03	106.71	105.4	99.271	106.58	104.46	105.42	110.26	105.54	102.32	103.25	106.03	106.6	109.58	106.57	106.74	101.98	105.61	105.22	107.57	100.01	96.772	99.466	104.8	102.19	102.61	102.06	103.12	103.96
108.3	107.07	102.09	103.85	100.24	108.05	105.92	103.2	105.89	111.6	108.02	102.91	110.61	101.66	105.27	103.85	105.26	108.37	111.48	108.19	101.72	102.35	100.28	100.32	107.63	99.692	102.43	105.3	108.27	105.02	104.17	107.05	103.66	112.05	104.43	98.512	107.7	107.4	103.74	110.49	109.31	107.71	102.22	104.26	105.83	104.69	100.04	108.36	103.06	107.06
100.34	108.83	101.62	105.36	98.982	101.45	103.2	101.36	103.13	102.12	104.44	106.29	101.13	96.335	105.66	96.741	109.85	105.16	101.4	100.82	106.64	107.08	102.04	106.55	103.11	104.06	98.543	96.126	103.75	108.94	107.24	98.939	106.34	109.48	109.09	100.4	103.74	107.5	104.05	103.34	103.58	102.46	97.093	102.45	106.67	100.85	113.22	111.05	106.17	101.34
94.209	102.26	101.9	106.8	99.391	105.32	97.946	97.794	100.97	100.83	99.024	98.184	100.37	99.143	99.731	101.68	97.573	96.437	101.89	103.25	100.06	94.304	98.675	92.116	104.42	106.06	96.497	94.968	98.802	104.26	98.394	101.52	99.06	106.02	92.702	103.2	101.43	99.489	98.617	98.972	98.63	96.73	100.58	101.49	98.706	103.79	97.337	101.11	101.78	99.934
108.5	102.86	103.73	107.03	101.43	106.29	100.16	101.99	109.57	107.25	107.91	108.28	101.71	102.75	103.64	101.83	106.6	103.64	111.03	105.36	106.11	110.11	106.18	101.7	104.2	101.97	105.9	104.66	99.853	103.74	108.79	107.6	112.31	110.24	110.15	106.82	107.91	105.31	107.17	107.77	106.29	109.62	100.09	104.25	111.58	106.06	106.82	98.057	116.65	103.22
107.45	99.233	107.56	104.34	101.34	108.58	95.277	103.84	107.75	107.74	105.93	107.5	99.42	101.07	103.9	105.21	104.7	107.64	103.17	103.95	105.2	109.69	106.16	102.86	101.62	104.34	107.1	108.29	103.64	104.55	105.02	106.3	106.74	106.4	107.13	113.39	101.72	99.594	101.89	99.91	106.84	99.224	104.15	102.51	103.94	102.2	105.92	102.04	108.24	109.94
107.81	104.71	105.71	110.99	103.2	108.7	110.58	115.07	104.46	111.16	108.38	106.57	108.96	111.45	107.68	99.836	103.98	105.19	108.14	105.3	99.076	106.15	108.9	104.01	109.83	109.98	100.08	107.16	105.99	107.66	105.93	106.08	110.04	104.76	108.47	100.67	106.82	112.07	104.95	106.21	110.04	104.13	108.61	107.37	108.15	108.41	104.24	107.99	107.7	108.3
114.51	103.57	111.77	113.69	111.62	110.18	109.55	111.58	112.31	118.02	108.49	116.49	112.57	115.74	111.85	112.68	114.15	108.34	111.56	108.48	113.88	114.84	117.06	109.72	112.68	111.34	109.99	115.87	115.02	112.38	115.6	113.41	106.46	115.94	106.69	109.33	117.34	109.9	113.81	108.24	114.38	104.29	109.16	109.1	106.33	116.91	104.65	113.23	120.12	109.89
112.11	99.99	104.43	107.31	104.64	111.17	109.76	105.49	106	95.644	108.32	110.06	102.97	104.18	104.02	106.26	107.24	111.66	99.143	110.2	104.5	103.5	99.718	102.01	107.09	113.46	108.23	110.57	99.411	105.86	110.09	104.26	102.93	108.55	105.51	106.68	106.63	108.81	104.79	104.26	110.64	109.8	103.6	103.56	106.07	102.79	104.35	108.95	104.66	103.85
112.59	115.72	116.81	110.81	110.35	112.38	114.2	119.26	110.93	116.86	115.77	116.8	114.65	117.24	106.23	110.8	110.41	110.94	110.69	111.15	120.09	113.56	120.05	112.59	112.62	110.67	107.97	109.83	109.85	114.56	110.09	110.39	114.41	112.1	107.63	116.49	115.61	111.58	111.07	113.65	110.56	112.41	114.68	111.64	112	110.93	112.17	116.4	107.91	117.91
106.3	107.71	108.43	101.69	104.1	104.32	105.12	115.27	108.54	109.35	108.67	105.23	109.5	100.93	103.05	104.64	104.11	98.941	108.36	102.8	106.71	98.123	101.32	104.78	102.67	106.03	104.73	103.07	101.6	104.78	99.603	111.35	106.39	102.73	98.732	100.76	102.58	109.11	101.76	104.09	104.05	106.8	107.55	104.56	104.86	107.87	103.56	99.69	101.59	102.34
100.32	103.11	100.97	105.34	101.56	103.52	104.31	109.01	99.36	101.62	100.81	104.06	100.32	97.411	94.367	101.33	98.492	99.377	103.16	92.566	98.683	98.764	101.37	101.92	106.37	104.26	110.75	103.91	100.2	104.4	101.86	100	101.69	100.65	98.953	99.741	98.53	103.79	105.26	94.582	99.613	99.588	103.73	101.27	90.733	101.5	102.32	101.61	99.227	90.102
109.38	109.91	107.36	113.24	110.72	105.53	114.44	109.26	109.11	110.75	116.12	105.63	115.27	110.54	116.9	111.64	110.73	109.69	113.36	110.82	111.56	109.28	110.73	109.91	113.78	113.21	114.84	109.34	113.79	109.93	116.16	112.23	108.63	114.68	109.98	116.13	114.66	110.95	103.16	114.01	112.25	111.13	111.5	108.43	114.47	118.22	112.73	113.11	111.99	108.85
104.53	100.06	109.95	104.17	113.77	107.82	106.61	110.03	101.66	105.96	109.33	108.08	110.33	110.14	112.17	104.21	113.21	112.66	106.03	104.52	110.81	107.13	104.02	104.61	107.77	103.46	103.2	105.61	108.75	106.72	118.17	110.56	104.76	108.75	106.74	104.3	108.05	107.34	108.36	108.8	100.87	113.37	99.34	111.51	103.46	110.12	105.56	103.87	113.27	105.03
110.12	103.51	110.85	110.86	103.35	110.07	102.07	106.14	105.33	101.99	113.2	107.05	103.94	105.33	103.36	108.17	102.03	101.87	111.91	103.28	107.21	108.34	105.74	97.54	105.38	106.6	104.33	109.58	105.53	106.15	107.63	103.35	112.46	106.99	103.79	107.43	109.3	111.68	108.73	109.65	106.52	107.09	108.44	104.12	105.16	101.02	100.79	109.7	103.75	94.787
100.82	105.5	110.71	103.13	104.53	109.84	102.92	106.08	105.24	110.11	106.12	113.57	106.81	107.25	102.83	102.49	101.88	109.46	105.98	107.44	105.48	110.34	104.28	107.53	100.96	107.46	100.54	113.86	109.05	105.86	111.38	110.31	114.07	102.33	107.52	100.57	111.9	105.5	110.85	110.25	104.56	110.86	100.84	108.54	106.86	104.87	107.35	105.48	104.18	107.77
106.83	105.06	98.751	106.97	105.54	103.67	109.03	100.76	109.71	103.69	103.03	108.02	99.476	105.83	106.74	108.5	101.42	107.52	108.6	101.21	102.73	107.84	103.51	103.58	105.5	101.11	112.2	108.92	108.57	114.58	107.3	110.25	105.4	105.21	100.93	98.872	108.64	104.05	109.37	104.01	104.48	99.661	102.46	103.45	101.01	110.62	108.45	101.7	107.18	101.76
120.32	122.18	115.13	122.03	115.88	120.44	116.41	122.14	112.14	118.7	118.66	117.62	107.79	120.06	114.29	124.54	121.28	117.61	114.77	116.81	111.76	114.24	115.25	119.39	120.77	115.92	115.19	119.48	118.65	115.52	120.41	117.12	119.44	112.94	115.58	122.54	120.67	116.83	111.83	123.06	119.93	117.3	119.27	119.27	116.95	122	120.67	122.46	114.52	119.3
108.91	113.57	106.63	108.65	108.77	107.92	109.65	107.13	102.41	109.54	113	109.31	105.8	109.9	109.5	106.4	111.97	106.63	106.03	113.23	111.34	111.86	107.58	116.69	110.85	108.97	109.62	106.51	108.31	111.46	113.26	107.79	110.11	105.4	112.18	114.33	109.03	109.43	111.23	107.23	116.85	111.98	110.79	113.92	110.71	110.91	109.27	111.7	109	110.49
103.12	105.78	109.25	112.5	107.12	106.96	106.92	105.26	103.27	102.64	99.471	110.82	113.81	103.1	108.05	98.335	104.97	103.23	104.72	104.66	106.34	108.49	106.17	105.72	106.27	110.54	100.6	105.72	104.53	104.7	105.75	109.7	102.69	100.61	108.29	106.93	103.71	108.82	105.05	105	104.71	109.66	107.9	105.83	110.08	103.88	108.31	113.09	112.46	105.81
105.36	105.42	104.86	106.65	103.04	96.498	107.06	103.96	110.95	104.03	103.73	103.71	109.44	104.84	112.13	105.55	109.66	103.73	103.07	104.27	105.11	104.25	105.1	104.64	99.895	112.56	108.08	105.19	99.436	105.34	107.26	110.22	102.47	106.25	108.03	112.62	100.88	105.87	107.22	104.51	102.79	107.94	104.21	110.86	106.35	104.36	108.16	105.57	101.84	101.99
109.1	105.36	112.98	111.06	110.87	108.64	111.85	105.11	108.7	110.36	111.94	107.24	113.58	109.13	109.39	110.07	109.47	112.6	108.41	109.66	114.29	110.7	109.93	112.44	104.92	112.66	109.48	103.28	113.97	111.87	113.61	112.07	110.51	106.16	111.3	111.94	111.77	108.72	110.97	108.49	108.82	108.81	113.81	108.8	113.14	111.65	111.74	112.67	108.24	104.5
110.76	103.17	104.66	101.71	99.524	99.076	96.839	103.87	103.86	104.58	104.55	98.604	104.62	109.9	103.68	110.41	102.51	104.52	109.49	98.529	100.57	106.68	103.52	98.139	108.16	103.68	100.26	103.29	104.33	108.63	102.75	104.47	102.51	108.11	105.98	101.41	104.79	108.44	109.04	104.42	104.44	102.19	100.04	108.24	106.51	99.992	103.17	100.61	104.28	108.82
105.72	99.389	101.32	102.78	102.66	102.18	107.26	101.28	102.63	102.24	101.88	97.981	99.748	100.09	96.952	105.29	104.91	108.06	99.89	104.19	96.521	101.47	101.44	106.32	95.146	102.98	95.786	98.306	98.98	94.64	100.17	102.92	106.24	100.59	98.568	100.97	99.423	98.703	104.9	96.337	101.04	102.9	105.26	108.1	95.245	99.295	94.705	97.141	99.633	103.23
110.33	104.73	101.76	105.39	107	103.13	106.14	99.391	98.798	102.16	101.17	113.58	103.4	106.16	99.275	112.47	108.78	103.94	108.1	112.21	100.5	104.25	110.83	98.996	103.48	104.17	106.43	107.88	99.186	104.41	105.81	102.36	98.993	102.6	104.19	102.26	106.93	109.74	101.79	107.66	101.24	107.27	98.256	99.08	102.43	109.55	109.3	111.27	104.29	103.45
112.38	105.44	108.48	111.45	110.07	108.58	107.36	107.3	113.06	112.06	114.09	108.14	106.47	111.11	109.27	111.74	108.16	109.89	118.01	110.91	109.65	113.72	115.75	116.99	110.85	111.66	109.69	105.73	111.88	113.63	107.6	115.77	112.56	113.4	111.18	111.47	109.36	112.66	110.53	110.78	107.26	111	111.3	110.76	109	108.7	108.94	116.59	105.04	118.67
100.95	103.19	104.46	100.81	94.337	101.42	103.66	106.37	101.79	98.985	103.94	105.64	100.11	102.09	103.59	93.569	102.82	102.82	99.789	101.89	100.95	95.473	98.83	101.18	98.035	99.501	104.92	102.26	94.702	95.512	106.26	106.95	106.05	101.52	97.685	102.98	93.015	105.27	96.025	101.53	97.864	95.769	99.021	102.75	104.08	100.42	101.48	93.548	102.1	102.31
107.12	110.9	102.2	105.01	106.09	106.52	108.9	99.008	103.79	112.02	105.6	103.19	103.26	106.79	101.08	110.91	99.292	106.19	100.86	112.38	103.93	101.25	102.9	114.87	108.85	107.24	108.21	106.91	101.6	104.62	102.81	98.763	110.3	106.78	102.44	97.972	110.95	104.27	107.91	105.45	104.62	108.78	105.32	105.93	99.896	104.72	104.01	105.4	105.96	109.79
104.22	107.7	105.08	108.25	99.661	102.26	110.51	105.56	104.28	103.7	103.52	103.38	110.59	111.26	107.37	112.94	99.398	109.72	105.88	110.67	105.19	101.63	110.88	104.06	108.59	108.58	106.49	107.31	102.46	103.54	110.06	103.79	110.85	107.78	106.21	107.31	112.89	107.63	104.96	104.12	102.08	111.9	105.62	112.36	107.49	106.03	104.58	109.22	104.52	105.12
105.25	109.24	104.68	114.64	108.2	107.08	100.68	108.11	107.09	100.45	103.83	109.67	103.32	103.6	107.19	103.62	104.43	106.77	104.76	109.62	110.83	105.42	107.93	110.78	110.12	103.78	101.6	106.92	109.62	102.99	107.58	108.25	102.23	104.46	110.97	106.22	105.11	109.83	106.58	110.54	107.67	106.56	98.41	107.41	109.69	102.44	103.12	105.06	104.67	105.24
111	114.2	115.74	107.34	116.01	115.85	113.38	107.08	112.36	112.78	118.14	119.07	113.79	112.72	111.99	108.03	108.95	109	109.77	107.14	108.7	110.38	113.32	114.02	113.67	111.26	109.39	114.11	110.33	114.18	114.62	109.3	112.49	110.59	113.85	106.58	113.63	108.95	107.8	111.06	115.41	111.26	114.04	105.97	112.35	113.55	116.54	114.22	108.84	108.71
113.19	100.63	108.58	103.85	105.76	103.81	101.77	102.61	113.39	110.5	107.09	105.49	105.09	107.2	106.12	108.96	95.364	108.07	109.32	102.31	104.05	109.73	105.48	113.43	110.61	107.06	108.95	104.35	108.31	111.82	101.94	99.331	106.4	104.23	105.1	101.59	106.78	103.63	104.02	108.77	104.39	106.01	109.61	102.34	107.47	102.8	108.23	102.21	105.69	106.19
105.61	101.95	109.45	108.29	107.22	108.28	110.1	107.82	107.63	106.49	107.4	109.8	105.66	106.66	104.36	104.4	107.17	105.94	103.88	108.8	97.478	105.6	109.58	104.99	108.31	105.93	110.05	101.81	100.94	107.96	107.48	108.18	107.1	110.25	110.24	114.6	108.11	107.16	106.6	102.38	108.66	106.21	107.7	98.662	106.38	110.76	109.78	104.82	107.15	97.684
102.99	103.53	102.4	105.85	109.63	100.92	103.47	102.68	103.1	110.15	101.4	105.53	105.11	101.44	101.94	99.497	102.52	106.52	104.21	107.24	104.14	105.44	98.791	99.755	109.47	104.01	106.33	106.71	101.82	109.59	106.12	95.703	99.555	104.8	98.852	107.04	101.06	102.88	101.25	103.19	100.98	108.78	100.58	110.57	110.89	104.64	105.53	99.849	106.66	101.81
103.93	113.27	108.11	107.55	109.9	103.7	107.73	110.59	104.36	104.61	105.08	106.41	103.71	112.49	103.81	106.22	103.43	104.78	103.81	106.77	107.73	103.91	107.4	108.26	101.3	107.79	103.03	105.12	112.45	102.5	107.07	104.98	111.49	103.26	105.83	112.34	101.79	102.69	105.16	106.71	107.65	102.55	109.23	110.77	105.92	108.65	100.65	101.25	102.6	107
94.895	98.998	98.824	99.108	99.017	102.49	102.63	100.29	98.04	93.708	95.073	101.83	96.312	101	101.82	98.902	97.117	99.609	105.16	100.38	99.216	96.846	94.417	100.34	101.55	101.88	100.34	102.05	94.28	99.308	103.54	101.06	95.232	98.689	107.55	100.07	98.995	102.89	99.233	93.883	108.26	96.823	103.35	97.985	100.29	103.59	99.837	94.847	99.566	98.973
117.78	109.53	113.9	115.89	122.2	120.05	119.11	115.82	117.92	121.84	120.06	113.75	113.98	120.65	115.16	121.03	119.11	116.29	119.81	118.03	120.8	123.4	121.93	114.13	109.75	124.06	116.95	119.82	117.44	120.28	109.91	118.19	119.81	117.1	120.77	119.84	123.06	117.6	115.63	116.77	116.77	116.91	116	113.45	114.62	119.34	116.99	112.61	116.91	116.09
106.95	109.39	106.68	105.25	104.54	108.49	104.01	112.7	98.827	111.97	105.41	107.07	103.67	105.83	103.17	104.5	99.823	109.09	107.17	104.92	107.03	109.85	105.64	107.81	101.73	108.29	104.86	112.06	106.93	103.29	111.5	105.93	102.89	106.23	106.15	113.69	111.82	104.84	111.16	103.86	107.59	105.59	104.79	111.75	109	104.98	106.53	109.06	102.58	109.71
101.89	99.34	103.49	104.14	105.11	96.992	101.94	99.365	104.71	108.08	103.57	106.64	103.13	106.72	108.14	106.44	113.49	103.45	104.15	107.52	105.82	104.9	108.73	106.46	108.4	109.06	109.85	100.45	110.37	105.56	105.56	107.82	111.15	102.14	108.12	104.84	106.5	102.61	104.58	110.02	106.05	108.19	112.85	107.48	104.09	104.97	103.29	104.73	102.79	107.37
103.15	101.21	101.69	101.17	101.95	99.256	93.05	100.01	102.81	97.024	102.16	100.84	100.3	103.09	103.73	94.434	104.9	94.917	100.82	96.779	99.767	94.11	99.104	102.43	97.767	101.35	99.117	100.02	94.298	99.087	103.5	99.076	98.729	100.12	96.94	101.33	99.72	104.6	100.01	100.18	103.07	100.75	100.88	98.714	101.76	102.25	94.864	100.36	98.937	93.434
112.68	115.15	111.57	109.07	113.92	107.47	108.97	108.11	108.3	109.12	110.9	107.3	111.87	108.8	104.12	118.85	110.75	108.34	111.41	112.95	109.91	106.08	114.44	108.07	112.91	109.5	106.74	111.79	112.58	106.68	115.18	116.75	108.02	114.34	102.3	111.75	109.05	106.34	107.59	117.58	111.23	105.85	105.26	112.25	108.51	112.67	108.86	114.82	113.67	108.62
107.59	112.67	110.19	111.46	107.26	106.6	115.76	110.37	113.08	112.61	109.79	105.45	108.12	116.22	112.9	108.7	108.17	106.94	113.46	113.89	105.88	106.66	113.45	111.25	111.71	102.75	115.65	112.52	113.52	111.59	111.21	107.91	112.62	112.14	112.9	108.17	115.89	110.42	106.68	106.7	113.7	114	110.58	107.36	112.18	110.2	112.9	110.49	106.5	111.81
107.41	109.91	108.74	107.87	110.97	119.28	113.71	109.64	107.87	113.23	113.77	114.69	113.28	111.58	107.92	112.57	113.62	109.3	113.69	115.29	111.67	108.78	116.7	108.55	114.4	113.69	112.47	111.15	114.8	109.61	112.71	111.95	115.67	108.87	113.72	110.59	111.1	110.43	115.2	113.02	115.92	115.93	110.88	111.79	111.43	111.42	111.8	108.67	110.25	107.99
111.11	108.72	115.41	110.07	115.3	107.5	108.54	110.62	114.03	108.52	106.24	115.58	107.91	107.46	109.2	111.33	108.83	107.71	112.53	107.32	113.13	113.42	105.34	110.3	111.12	107.07	108.32	113.58	108.67	119.77	106.16	113.38	109.69	113.6	115.17	111.83	105.46	107.61	109.29	109.46	112.82	108.9	107.97	114.17	110.85	114.24	109.26	110.23	115.32	112.71
100.25	100.41	102.39	101.44	108.16	105.1	104.71	102.85	107.83	109.01	103.44	109.68	111.25	99.68	107.67	107.6	99.385	102.07	108.25	98.755	104.09	109.33	102.61	109.02	108.84	102.9	102.89	110.65	102.92	106.66	100.93	108.44	101.49	104.24	108.08	110.03	105.47	101.91	109.38	110.59	110.4	108.21	106.45	108.33	103.56	104.54	103.03	106.6	102.63	105.62
103.31	104.4	107.11	107.1	107.26	108.89	101.32	108.14	109.23	102.3	103.39	105.59	107.16	96.389	103.99	102.28	102.78	103.89	97.907	103.87	101.15	104.28	103	103.69	105.84	107.99	108.24	109.7	107.68	108.4	98.487	113.1	110.38	103.38	105.33	103.39	100.94	105.77	108.39	104.24	105.84	103.87	107.71	109.33	99.972	105.72	102.59	111.05	110.18	101.06
121.78	112.24	114.86	114.4	108.06	111	116.1	119.12	105.31	109.59	118.14	115.16	115.08	104.23	113.14	109.23	110.15	107.64	111.96	105.99	113.16	106.94	106.04	110.43	113.19	114.33	113.13	108.34	114.95	109.82	113.71	113.89	106.65	114.95	117.86	111.84	112.87	112.31	112.98	114.7	108.1	110.7	116.12	109.48	106.89	107.77	114.27	112.33	109.83	105.34
102.7	104.49	101.34	101.17	93.237	94.726	104.19	98.702	103.1	98.197	104.57	99.276	109.95	101.36	97.981	101.85	100.58	102.53	92.815	100.82	105.04	107.56	101.04	99.096	106.64	96.495	101.75	106.52	102.15	99.336	93.331	101.13	99.675	100.98	102.17	101.48	103.6	96.457	102.09	100.73	100.85	92.574	105.15	96.661	103.71	103.97	98.548	97.095	100.45	99.427
108.27	103.69	113.74	108.09	110.72	106.79	108.84	102.01	108.33	101.43	103.99	104.64	107.65	107.34	104.64	104.07	103.57	103.48	108.68	99.75	104.18	105.22	107.71	101.58	98.866	107.75	100.67	108.9	105.45	101.09	103.15	101.05	105.2	109.07	111.3	98.654	108.63	107.03	105.43	107.46	105.27	105.32	106.47	100.79	109.67	103.42	106.07	106.2	106.77	102.13
119.49	109.69	109.32	109.83	111.83	104.36	110.29	107.7	118.22	111.14	109.71	106.77	114.09	115.47	105.32	109.99	110.89	114.87	112.19	110.73	114.33	107.92	110.2	113.01	107.54	105.47	109.36	112.51	112.4	108.25	106.74	114.84	112.41	116.54	105.77	115.47	116.52	108.81	115.84	118.97	110.95	111.16	109.92	106.05	110.09	113.84	114.48	115.75	107.75	112.65
106.45	99.936	100.62	97.934	99.936	103.76	98.329	98.778	102.94	107.35	102.96	95.683	99.216	95.679	98.418	97.189	97.327	93.992	106.46	103.32	104.89	98.652	103.14	103.82	103.98	101.52	101.56	100.48	98.326	98.324	98.844	101.38	102.94	96.28	100.95	100.43	99.302	99.659	98.535	102.32	95.343	93.622	107.51	102.07	102.59	95.952	103.64	108.57	98.186	102.87
109.11	103.44	100.15	105.9	108.93	106.25	107.26	106.29	103.31	101.81	104.71	107.51	102.25	109.72	105.39	106.68	108.68	104.28	106	104.33	102.51	104.51	102.67	100.92	111.16	107.35	109.46	102.77	111.08	106.66	104.3	98.219	108.33	101.38	107.78	105.3	104.46	105.21	107.42	111.09	104.71	109.31	106.98	107.47	104.62	104.15	104.74	109.46	103.84	101.1
115.99	106.54	115.86	115.31	107.87	111.04	114.5	110.76	117.44	109.71	106.61	111.5	114.77	113.99	106.79	110.14	108.34	110.47	110.46	114.2	114.73	109.98	112.31	114.92	105.67	113.02	117.24	111.13	116.85	104.27	114.2	110.58	115.77	114.18	117.56	111.09	110.48	115.14	112.8	114.56	110.56	113.83	111.31	110.42	114.79	110.87	112.38	110.28	111.23	114.97
110.76	116.99	112.68	109.78	111.84	103.49	112.37	110.93	109.21	111.07	116.39	123.98	113.07	117.11	113.1	111.94	112.7	109.45	111.74	113.03	116.73	101.74	109.68	111.88	113.93	113.73	115.34	110.19	113.81	113.31	111.83	115.29	113.91	112.66	114.02	106.95	111.42	113.5	106.68	110.46	110.56	114.36	109.21	111.43	117.71	113.47	117.73	109.25	110.77	115.48
106.84	101.95	105.83	103.76	106.09	108.26	106.75	105.07	98.197	106.33	104.28	106.36	98.842	101.27	107.87	102.96	107.73	96.09	104.4	109.34	105.7	104.53	107.27	105.25	101.64	109.01	102.68	102.36	107.5	97.3	107.22	106.73	104.85	95.633	100.23	106.14	105.9	98.098	104.01	108.37	100.69	97.985	98.928	99.864	100.01	106.64	103.56	104.98	103.55	107.35
106.06	102.51	102.65	96.16	99.633	97.483	102.74	96.917	99.393	99.527	98.227	99.55	100.44	101.78	104.34	102.23	94.26	96.693	104.54	106.3	101.42	100.8	104.84	101.2	103.29	96.197	102.33	98.282	90.159	101.42	96.411	103.11	100.88	101.28	99.063	91.74	101.59	102.1	97.399	96.589	98.972	94.963	96.956	101.97	98.419	96.301	103.64	102.58	98.704	103
108.29	103.43	98.777	105.77	109.5	103.55	106.04	104.36	109.9	102.44	103.1	108.13	100.98	103.95	102.92	107.05	106.56	104.53	102.73	105.49	101.04	99.473	101.51	107.32	113.86	107.63	100.55	104.01	105.82	110.63	109.12	110.12	108.58	105.28	106.78	107.53	109.6	105.84	111.56	102.86	111.44	109	103.1	106.18	110.59	103.69	103.78	107.84	108.45	105.97
105.58	105.98	105.23	108.89	104.53	101.28	94.255	111.27	103.24	105.19	105.86	109.15	106.45	104.66	104.09	102.35	106.17	109.06	107.69	103.47	108.47	102.54	99.787	98.286	106.2	106.34	103.98	97.18	110.29	102.8	103.45	97.371	104.9	100.87	105.93	105.03	106.27	106.76	104.13	100.79	107.07	107.35	102.86	108.18	103.75	105.51	111.92	100.76	105.63	106.66
112.45	102.84	112.9	111.51	112.2	116.09	110.2	106.41	114.43	109.42	109.96	117.62	108.41	109.85	114.29	118.25	114.94	112.9	115.26	111.07	105.82	111.51	109.84	108.97	107.49	111.33	116.49	106.39	110.37	110.43	115.67	109.9	113.21	115.37	116.5	111.51	104.58	106.96	113.44	109.3	107.04	110.44	106.66	115.06	103.7	114.38	113.54	106.81	115.91	109.79
115.22	118.21	112.08	110.87	116.39	110.07	105.14	107.11	106.15	109.3	110.48	113.52	113.78	106.63	114.52	113.67	113.08	114.19	112.27	113.57	113.66	113.02	107.37	108.06	113.21	113.61	111.78	112.93	106.55	117.89	108.53	115.37	113.74	106.63	119.59	113.27	113	110.05	110.24	116.78	109.96	110.9	109.59	114.45	109.18	112.19	109.11	113.63	107.12	106.73
104.94	106.92	104.62	106.79	104.11	104.98	100.46	107.02	110.07	105.68	98.716	112.95	104.19	107.15	101.6	105.38	104.85	101.13	110.03	100.61	104.45	105.31	102.86	97.008	107.96	103.33	106.48	102.17	111.37	112.13	100.45	106.69	103.55	109.39	113.03	96.062	104.26	96.521	102.82	106.58	111.36	106.96	101.66	101.78	105.69	99.825	104	113.57	106.43	108.12
109.84	103.39	100.4	111.35	112.3	104.62	104.04	107.49	101.33	107.41	101.85	105.46	104.88	109.63	108.2	106.98	104.26	108.82	106.21	108.15	112.62	103.44	107.83	110.59	104.14	99.787	103.93	97.971	105.01	109.97	110.01	105.59	105.69	98.303	106.12	103.7	103.54	105.58	99.379	108.37	103.06	104.29	106.03	107.92	108.32	102.94	111.43	105.64	103.79	103.05
103.21	102.95	104.61	106.39	98.071	102.25	106.97	106.51	101.87	108.56	104.68	100.95	106.68	103.56	102.17	104.95	104.77	100.75	103.4	102.61	109.71	103.87	104.14	105.64	101.97	104.27	107.21	104.06	105.11	99.068	105	102.06	113.36	98.332	106.06	104.13	95.596	108.86	108.55	104.28	107.36	105.96	101.39	105.66	100.54	107.75	105.45	109.17	110.18	106.24
105.77	107.54	100.27	103.5	102.04	103.88	101.84	103.36	103.05	101.78	107.46	104.16	103.19	99.545	101.83	106.72	96.165	105.82	103.77	99.079	105.99	100.24	109.75	106.71	107.4	105.88	99.118	108.2	102.47	106.3	105.43	101.06	104.33	107.92	105.19	106	101.01	106.08	103.18	95.555	96.679	104	106.01	99.149	102.34	102.23	100.42	105.4	96.841	102.39
118.91	115.56	103.54	109.72	110.59	107.15	118	108.71	112.1	120.46	111.51	112.07	115.27	110.2	112.01	112.54	109.92	110.1	108.31	115.22	111.92	113.01	115.61	115.24	113.46	110.32	110.81	119.44	108.91	107.77	110.42	112.33	114.2	109.48	111.35	112.33	115.4	113.57	113.31	110.48	111.32	116.48	109.88	113.35	114.52	107.36	112.37	109.73	116.01	108.46
105.13	107.3	103.52	108.03	99.114	103.49	102.96	106.1	108.68	108.6	101.86	110	105.5	103.56	106.37	109.94	105.26	99.874	105.51	111.22	109.63	103.7	111.98	110.2	107.18	106.7	107.37	106.24	109.97	108.89	97.907	102.2	101.09	107.45	104.2	107.5	114.35	99.517	108.21	103.25	103.48	107.26	108.23	110.93	109.04	97.603	105.87	105.29	108.27	105.7
110.14	107.01	105.22	102.96	99.475	103.47	110.68	106.21	109.26	102.07	107.69	107.6	98.635	106.74	97.473	112.73	105.64	101.55	99.372	102.15	96.695	107.27	105.29	104.57	98.474	110.62	107.26	104.99	106.55	103.09	110.2	100.1	105.72	101.29	103.44	104.67	104.44	107.71	111.98	109.42	100.55	103.97	104.3	105.62	103.47	99.304	108.11	101.83	105.13	101.77
115.78	115.28	116.54	120.21	117.72	119.12	115.81	117.59	117.31	118.25	118.62	115.55	116.77	112.48	122.04	119.65	117.43	119.67	121.82	118.8	115.99	124.95	120.04	117.08	117.77	119.96	114.84	118.08	116.39	122.37	118.02	121.46	113.47	119.87	117.06	119.85	115.73	118.23	112.54	116.12	115.41	114.19	121.54	121.44	114.57	120.02	114.96	124.71	116.22	111.4
109.05	115.12	117.78	108.46	109.23	117.15	106.98	123.11	111.72	121.48	113.8	110.61	114.04	110.14	111.77	111.15	111.81	119.58	111.33	111.91	111.74	109.17	107.48	109.95	112.68	111.15	109.16	116.14	107.55	109.3	113.35	102.85	109.6	102.93	111.3	110.31	114.11	110.06	113.24	116.45	107.25	111.31	108.6	112.43	109.7	112.35	110.65	108.87	114.07	110.83
107.67	107.14	107.85	105.39	108.53	107.78	109.83	96.396	113.25	107.31	108.95	106.2	109.59	106.67	108.09	113	102.97	106.87	104.86	100.48	111.4	97.807	105.33	106.41	107.4	104.84	108.2	105.87	106	104.55	105.67	107.01	111.86	102.11	113.59	107.75	107.71	104.11	106.15	108.51	108.63	111.4	106.62	102.58	107.35	105.56	107.59	103.72	103.93	97.372
106.82	107.48	111.71	109.74	108.14	101.47	106.72	104.79	111.81	102.25	103.51	110.13	105.46	106.34	113.82	113.59	114.84	110.3	114.39	114.36	110.74	105.28	111.41	109.2	108.47	112.89	107.04	107.28	107.54	108.5	107.75	105.44	110.06	106.43	110.41	110.02	112.55	108.19	111.69	109.99	108.8	102.87	109.83	110.91	105.12	101.67	105.93	110.36	108.41	108.54
105.95	108.24	108.06	107.32	108.36	104.9	109.31	104.75	105.02	109.7	105.5	108.5	107.66	99.415	107.7	105.73	102.96	106.46	103.18	104.05	103.09	104.79	111.31	98.457	106.69	108	101.95	108.99	104.09	103.66	102.61	102.12	110.83	100.42	110.68	107.97	108.17	106.79	105.69	105.46	102.97	108.4	102.39	104.07	105.87	111.67	107.28	105.49	100.61	111.38
102.68	105.77	102.09	106.34	107.33	106.09	106.91	107.73	106.89	106.19	103.84	112.7	105.62	106.74	109.03	109.02	109.1	106.21	107.24	112.7	101.02	108.28	105.42	98.204	110.77	114.67	102.5	112.65	112.48	107.84	105.31	107.64	107.5	108.46	104.29	112.5	105.61	106.5	105.82	107.98	104.18	107.66	106.1	114.27	101.13	110.25	107.92	99.782	107.38	105.23
101.1	106.49	104.37	107.16	103.94	101.28	104.49	108.49	105.63	101.21	103.16	106.4	104.21	106.96	103.81	103.95	105.65	103.14	108.98	102.57	99.591	109.47	105.66	110.35	106.62	100.77	106.38	102.09	105.44	107.31	109.14	109.41	103.39	101.81	97.041	104.18	114.24	106.81	108.41	103.74	104.55	102.44	112.2	112.81	109.49	101.27	106.79	100.53	105.06	106.46
108.46	109.98	112.84	114.37	111.6	108.11	108.72	119.61	115.09	114.61	116.93	107.17	112.15	111.54	112.71	112.52	101.78	109.91	112.67	105.97	105.15	109.69	108.78	113.81	111.48	113.95	107.77	106.79	112.91	112.98	114.37	110.71	108.4	116.38	112.01	110.43	109.37	109.01	112.81	105.87	113.37	108.94	110.68	109.26	113.38	109.79	108.87	111.68	109.08	107.94
112.34	108.48	108.4	111.88	106.76	108.89	107.97	111.34	116.32	109.54	114.81	106.51	112.4	107.67	110.75	108.79	111	112.25	112.28	119.03	111.82	113.45	110.72	114.27	107.2	108.33	110.56	105.39	113.75	110.24	107.9	110.75	113.45	111.1	113.28	106.45	110.35	111.12	107.17	118.97	113.64	109.08	104.5	108.44	108.91	112.35	115.57	107.52	110.03	106.06
104.65	104	105.88	102.51	112.75	107.32	103.59	101.43	102.09	103.82	104.78	103.49	105.08	106.12	107.23	107.83	111.09	106.17	103.42	107.24	111.97	111.78	103.44	103.85	112.72	114.54	104.07	104.59	110.39	105.2	100.94	106.65	106.73	102.86	109.77	102.29	106.05	105.38	105.74	105.05	105.14	108.11	110.79	112.34	110.01	105.29	104.06	104.02	107.85	112.14
109.24	104.79	108.03	109.88	102.65	111.19	105.58	103.97	112.29	111.01	98.988	108.78	104.41	100.09	105.28	102.48	107.44	101.3	103.86	106.75	108.88	108.65	112.06	108.24	110.94	102.55	104.78	103.42	108.66	107.45	109.85	105.32	101.38	107.23	105.86	105.38	105.59	101.39	105.89	106.37	109.16	102.87	106.26	112.4	103.37	105.84	107.17	110.88	106.06	107.58
108.18	110.47	113.24	107.69	107.71	107.27	113.24	120.84	113.85	114.26	114.25	108.25	110.35	109.95	118.16	107.79	108.24	111.96	109.6	109.47	110.49	109.09	107.5	111.1	112.87	110.94	111.9	110.41	109.34	115.78	111.16	111.81	113.68	110.36	113.61	113.08	112.2	111.58	108.56	104.24	103.67	107.84	106.61	108.64	108.27	111.9	104.28	111.94	106.88	103.21
109.95	109.65	110.58	114.91	118.01	112.1	116.33	110.77	105.78	107.06	114.46	112.61	109.35	114.49	105.25	102.81	111.34	109.61	111	108.89	107.02	112.15	110.83	114.59	116.52	113.22	110.16	111.23	108.85	113.06	112.7	111.33	108.1	112.04	117.29	108.93	114.55	104.95	106.92	110.22	104.09	116.97	113.22	112.16	106.3	111.82	111.59	114.68	108.05	111.58
108.02	112.87	103.16	110.14	100.63	113.1	104.71	112.38	108.62	110.87	107.29	102.8	105.26	109.85	109.28	108.56	99.162	104.54	99.335	107.23	106.91	110.93	101.34	102.71	109.02	109.82	104.53	106.5	108.32	109.36	103.87	101.6	104.82	110.42	102.1	104.28	108.9	105.92	103.12	107.52	106.03	104.83	106.07	108.82	103.33	100.99	109.08	105.92	107.45	106.37
101.96	106.19	103.86	115.04	107.08	111.07	107.06	104.32	102.91	107.13	107.72	99.654	103.75	108.06	103.87	110.68	102.67	100.66	109.06	107.54	106.99	105.61	104.33	107.87	108.49	107.09	106.32	100.17	109.32	105.58	109.15	110.61	111.15	104.99	105.56	110.87	99.648	106.06	105.06	106.04	104.04	115.18	106.1	108.41	111.15	107.84	107.57	100.48	100.75	104.25
111.39	105.41	97.402	105.65	104.49	103.4	102.54	107.19	97.528	106.01	107.53	103.16	106.63	106.07	99.523	106.44	106.19	105.81	103.88	103.83	103.01	102.94	99.693	98.962	106.83	109.91	108.87	104.91	104.62	102.17	102.26	108.13	104.15	104.88	107.12	105.53	110.09	108.51	102.95	107.38	105.67	110.66	101.7	105.54	101.42	99.956	106.66	108.37	104.65	103.33
102.14	102.09	104.51	102.08	100.75	107.49	109.5	105.82	100.57	103.23	105.66	113.18	107.29	108.31	108.9	103.19	106.72	103.32	99.875	106.84	107.67	98.626	112.36	104.14	107.89	105.85	107.74	105.65	100.64	101.53	111.41	104.28	103.46	107.31	102.98	106.5	106.83	105.08	112.04	104.33	100.73	99.272	104.72	111.85	103.53	103.91	101.44	112.34	105.37	106.16
111.03	99.291	105.66	104.3	104.95	108.02	103.64	105.34	109.54	100.66	106.53	106.01	110.8	107.22	108.96	101.55	106.02	109.34	101.74	101.52	104.2	106.87	102.74	105.25	96.074	112.72	102.35	102.83	112.51	112.26	107.61	103.85	103.15	104.51	105.36	112.36	105.07	111.52	103.91	109.4	106.48	109.51	103.96	107.44	103.27	105.99	111.74	104.36	101.56	105.41
102.36	102.55	105.83	104.69	107.86	103.68	104.38	105.9	107.55	105.47	106.26	105.36	105.65	99.281	100.59	100.99	109.39	107.64	101.21	103.96	104.1	106.3	106.69	104.92	107.04	107.23	105.68	105.04	108.16	112.68	102.89	109.66	110.37	106.2	116.74	106.82	103.84	110.98	110.28	104.5	103.9	111.39	107.85	102.34	106.14	105.61	106.72	102.9	106.41	104.76
108.8	99.15	99.464	106.84	105.01	105.37	101.26	103.01	107.39	107.23	107.4	101.48	102.8	102.83	98.984	101.31	98.907	102.87	101.84	98.39	105.31	107.25	102.71	104.72	101.14	102.82	107.34	104.94	109.53	100.45	104.59	111.3	105.38	99.158	105.83	108.28	101.15	101.11	103.19	105.79	99.982	102.56	107.94	103.74	104.38	106.58	103.77	107.59	107.11	104.92
102.32	108.51	111.19	108.85	102.29	100.52	106.43	108.25	105.59	108.05	104.65	103.29	104.5	107.54	106.09	102.77	112.08	108.36	99.923	109.69	106.36	103.1	104.94	106.68	106.62	106.17	102.19	107.98	103.46	104.06	103.02	104.1	99.932	108.53	105.01	109.76	102.07	110.98	102.21	100.57	106.61	107.12	105.38	101	103.13	107.71	104.58	104.05	108.22	107.05
108.59	99.942	112.38	106.93	104.73	104.69	107.29	99.956	102.54	97.375	101.43	106.44	109.73	107.6	104.55	98.495	107.51	108.76	107.11	103.31	106.74	107.17	98.905	105.6	107.91	108.97	99.834	99.574	103.38	104.43	105.85	106.45	110.24	102.09	105.22	108.08	101.08	105.53	108.06	102.46	111.73	106.2	106.87	106.64	101.22	100.62	103.12	102.49	100.89	101.77
105.67	98.692	106.41	102.99	104.49	102.65	106.56	97.669	108.16	107.09	102.39	109.94	104.33	100.67	110.15	106.38	108.49	99.338	105.96	102.87	104.47	108.49	103.58	108.21	106.67	104.21	107.65	108.38	109.68	109.1	105.37	96.505	105.65	105.8	113.22	105.24	101.68	110.23	108.43	106.65	106.02	98.703	103.13	101.98	101.69	105.25	109.85	109.78	103.75	109.09
92.32	93.012	103.76	99.495	97.087	101.02	95.331	105.75	92.712	100.01	102.79	96.683	96.916	103.17	104.21	96.955	97.863	99.843	104.75	100.7	98.766	101.31	103.55	99.451	101.28	97.782	97.834	100.53	101.59	99.524	95.987	106.99	101.42	93.618	94.975	101.52	101.22	97.237	112.32	99.803	100.09	105.5	102.76	97.327	99.253	96.722	103.1	93.462	95.836	99.981
114.1	115.64	116.35	110.37	112.02	110.09	112.4	109.18	109.34	108.98	116.41	110.33	113.45	107.2	110.44	110.74	116.83	117.75	107.29	112.25	114.51	108.83	111.59	108.59	114.61	113.15	114	116.6	111.89	113.15	112.07	110.95	109.72	112.83	109.9	112.73	111.06	107.42	108	109.88	108.93	111.03	116.28	110.4	110.8	112.13	109.48	106.72	111.4	112.78
109.09	110.59	107.27	105.35	110.81	99.419	103.92	111.67	102.78	97.338	107.97	96.473	107.31	104.48	108.36	101.28	103.35	109.85	98.731	109.16	108.47	104.46	110.14	108.64	99.9	106.85	100.5	108.97	101.42	104.24	111.28	99.887	102.52	101.78	105.26	107.91	106.18	106.22	104.18	104.14	102.02	101.21	101.38	102.8	109.65	105.14	102.25	105.55	106.91	100.51
103.96	107.38	108.82	109.84	102.64	103.88	105.73	101.29	103.79	102.41	106.91	107.47	105.9	106.14	106.51	110.74	100.31	110.65	104.38	110.88	109.15	109.86	102.61	106.9	103.67	104.31	107.53	105.81	101.47	107.41	106.76	108.04	105.54	111.09	101.28	103.07	110.33	108.19	107.15	106.61	96.151	101.5	105.48	107.19	104.93	109.01	113.65	106.61	110.37	115.6
117.77	108.84	111.56	109.7	111.18	114.72	106.05	111.58	109.99	112.81	106.28	108.82	107.31	112.88	115.75	109.09	111.18	103.07	103.39	116.73	108.48	103	112.71	114.23	109.94	111.81	109.39	112.28	115.24	110.71	114.03	108.31	116.13	118.17	109.39	108.11	111.31	115.1	106.29	113.67	115.09	112.86	110.7	111.4	110.93	116.82	111.78	112.2	115.58	113.74
117.54	116.43	118.01	115.49	115.85	114.87	110.48	118.34	115.09	111.24	118.69	119.48	116.84	114.81	114.02	111.4	116.71	117.63	116.42	114.77	118.25	118.54	114.61	115.08	116.12	120.47	109.79	117.85	123.19	116.88	120.94	116.03	113.22	117.77	121.51	114.49	120.41	118.83	115.26	112.82	114.64	111.56	123.13	115.71	119.03	120.46	118.36	116.45	118.13	117.43
105.89	107.96	109.71	111.9	108.92	106.48	114.1	102.2	106.18	104.73	106.11	102.13	111.24	104.36	114.12	110.16	115.12	103.82	104.91	108.72	112.37	107.8	107.5	114.34	112.22	110.77	103.44	107.93	110.82	107.85	114.58	101.98	111.28	110.33	101.97	112.03	110.61	109.76	113.11	111.11	103.37	105.36	108.11	108.71	112.76	113.36	108.49	103.63	109.27	111.98
106.96	101.9	104.12	102.9	108.35	104.28	108.17	108.22	103.01	105.45	106.39	99.851	109.61	102.25	104.99	106.03	102.49	106.4	105.21	109.46	106.16	106.41	105.13	103.3	103.16	105.05	102.54	107.46	109.72	109.07	104.46	103.52	106.1	105.68	97.865	111.79	104.09	105.7	105.36	106.46	110.32	109.03	111.44	104.24	102.3	107.12	101.21	98.975	103.91	99.467
106.98	109.8	104.63	104.42	102.15	106.92	107.3	105.96	108.32	107.76	102.44	106.99	103.48	101.47	93.405	101.64	105.67	108.87	105.44	112.67	108.1	108.43	106.58	102.95	113.79	106.34	102.03	101.21	109.8	107.68	109.62	106.68	108.77	107.75	113.5	106.96	107.84	110.64	102.64	103.09	106.13	110.35	106.38	107.52	110.89	106.01	112.74	106.16	108.88	106.14
103.82	101.35	99.843	98.104	102.57	99.423	100.11	103.59	103.61	93.643	103.01	106.77	97.134	103.54	107.68	102.52	101.76	92.966	94.945	96.306	97.894	99.925	97.403	105.89	93.902	102.14	97.551	95.485	98.892	100.06	98.067	97.935	101.82	102.14	100.48	99.286	102.62	98.853	101.9	102.04	100.88	94.543	100.37	101.31	97.073	90.64	103.43	97.711	102.37	99.84
104.31	106.04	104.31	107.82	106	106.56	108.97	109.42	102.2	100.92	112.98	101.56	108.84	106.37	101.09	103.1	99.611	109.38	106.95	104.7	105.17	104.74	108.06	102.74	106.3	106.83	105.1	105.44	109.73	104.04	103.53	102.01	109.39	100.92	107.09	102.11	104.26	110.07	106.13	99.939	109.33	103.59	102.55	111.15	109.73	106.6	104.11	104.51	108.91	103.47
109.65	105.19	111.73	106.48	112.18	105.95	105.26	107.66	115.33	115.7	114.81	111.5	109	113.34	112.01	120.66	108.32	108.58	112.18	113.01	102.58	111.75	110.69	101.72	110.19	115.06	107.01	111.39	114.22	111.65	108.49	106.9	109.87	112.72	110.32	107.09	106.38	111.42	115.89	110.54	108.64	112.74	112.95	101.38	115.17	108.5	107.85	105.38	108.13	102.66
110.33	103.24	106.12	116.47	115.36	107.73	108.84	111.79	111.38	111.61	108.2	114.88	110.36	111.18	112.26	112.32	109.19	110.8	110.64	109.09	114.52	111.6	112.38	107.52	113.75	113.81	107.69	105.51	111.25	116.09	108.59	112.3	108.73	109.32	108.95	107.39	107.02	103.94	113.9	110.95	111.51	111.78	113.41	109.42	110.68	111.27	110.79	109.42	110.68	114.3
99.517	100.71	95.999	104.66	104.17	105.39	98.709	103.57	101.59	106.75	108.38	103.7	102.89	108.25	99.421	104.21	105.29	105.87	101.01	99.612	99.36	100.43	103.94	106.86	105.23	101.96	109.43	105.07	109.03	108.71	99.951	105.27	109.48	101.08	99.809	103.28	103.75	102.57	103.62	103.6	104.63	103.91	105.59	105.91	103.63	104.64	96.909	102.31	101.95	95.521
116.19	114.47	118.18	123.88	115.87	123.78	117.53	123.8	114.07	120.7	118.58	120.86	115.46	113.32	118.04	117.89	119.78	122.73	116.48	123.12	115.86	110.8	118.91	118.47	114.26	111.74	113.66	117.99	115.92	121.25	114.77	118.14	118.72	115.46	116.86	117.6	119.73	115.18	120.36	117.75	119.84	117.01	115.87	120.31	119.67	123.67	117.11	118.43	119.2	116.1
116.93	125.18	117.64	117.38	119.23	120.36	112.44	111.84	119.58	117.47	120.93	124.3	114.61	115.56	119.64	117.35	117.76	120.99	112.97	119.76	115.99	121.77	120.75	114.85	120.08	113.66	119.74	116.29	116.15	121.72	118.99	120.5	117.31	123.46	114.64	117.07	117.24	119.84	121.08	116.44	112.07	118.87	116.78	110.59	120.78	119.85	113.16	113.48	119.12	111.1
103.37	101.89	105.98	109.98	108.73	107.13	111.77	108.45	113.12	113.13	107.97	117.68	102.66	108.56	112.03	108.7	104.84	106.38	107.71	102.91	107.02	107.08	104.43	109.09	107.64	109.58	114.02	101.63	109.57	102.18	102.1	109.75	113.95	110.12	107.11	109.58	108.18	110.94	102.58	104.91	107.67	108.06	106.27	107.9	98.674	106.89	108.36	106.05	107.6	101.54
115.34	110.23	114.59	114.12	111.13	113.64	109.29	112.04	113.19	114.78	114.4	110.42	114.83	112.07	112.12	110.2	114.59	110.74	118.58	117.94	110.39	113.92	116.96	111.44	110.13	110.71	117.15	116.33	106.24	119.39	115.07	112.85	112.72	114.25	113.71	112.17	108.72	107.96	110	108.53	110.56	116.15	115.81	109.36	108.29	105.85	107.23	114.73	109.2	112.45
107.44	109.75	117.38	109.91	112.33	112.22	114.69	106.61	110.59	112.9	111.52	118.54	110.63	108.57	111.02	111.73	112.57	114.47	110.28	106.07	108.32	111.24	113.67	112.13	112.46	116.92	113.55	112.06	113.18	113.23	116.66	109.95	117.74	114.45	113.38	112.19	112.4	114.87	113.18	115.33	111.7	111.4	111.86	113.18	117.18	112.91	112.92	106.73	117.44	119.1
105.7	106.02	108.51	111.17	105.24	102.98	107.59	101.82	109.87	108.91	104.08	101.06	108.08	103.06	103.32	109.94	107.52	102.44	104.59	111.12	107.43	97.989	111.02	104.6	108.48	115.7	103.72	109.35	106.24	108.59	106.04	104.05	113	107.69	114.32	104.56	101.49	106.97	101.09	108.38	109.9	107.85	109.42	104.86	101.71	97.758	106.5	106.9	108.9	110.13
110.48	108.74	106.26	103.29	107.54	100.5	108.68	107.02	105.86	109.72	104.51	105.75	109.68	111.99	115.51	109.91	107.65	105.85	102.9	98.122	105.12	105.53	104.69	104.83	102.87	107.92	103.92	103.69	104.32	100.94	105.77	107.6	108.14	101.88	103.18	108.96	103.17	105.72	106.52	101.9	104.3	109.88	106.84	111.79	104.33	107.62	100.02	114.27	111.25	109.91
102.81	103.72	108.96	111.59	104.08	108.54	111.67	102.22	108.22	112.79	108.47	110.47	99.355	105.35	110.31	110.53	105.05	109.62	99.526	114.99	104.51	116.31	107.66	108.63	110.45	102.76	109.76	108.6	110.07	104.98	110.14	109.82	104.45	106.21	110.57	104.78	112.33	109.66	99.874	115.06	97.569	112.07	106.54	109.03	106.74	110.16	98.981	104.07	109.02	104.33
106.73	105.11	112.61	109.39	111.89	114.06	111.31	111.27	108.78	109.99	115.11	108.27	109.27	116.08	111.54	109.63	118.91	113.92	110.96	106.08	111.06	116.46	113.74	106.42	111.43	108.91	110.1	110.83	113.42	113.97	106.73	103.76	115.94	114.78	107.2	118.25	104.6	115.21	115.57	112.98	109.28	104.5	116.41	108.59	112.37	109.39	102.57	109.32	111.19	114.33
103.75	101.72	99.104	104.74	98.031	105.69	106.82	113.5	107.67	107.48	97.199	104.15	98.801	107.63	102.61	108.22	102.33	97.176	104	106.78	101.19	101.73	104.68	96.099	100.27	103.15	105.64	97.139	106.13	105.74	105.43	104.55	102.96	106.61	108.47	103.74	106.1	101.73	105.92	104.75	104.27	103.16	102.28	106.17	97.159	100.62	93.915	106.91	104.7	104.97
108.75	105.46	113.18	112.01	112.83	109.84	111.74	109.9	108.27	107.25	110.45	111.87	114.42	112.09	117.2	112.89	106.09	107.12	113.12	111.6	110.2	113.23	113.18	111.51	110.7	105.71	112.26	108.39	108.1	116.04	114.74	111.26	107.87	111.68	109.62	113.87	111.82	108.74	111.19	110.52	114.95	115.27	112.56	107.05	116.54	107.3	112.29	113.1	109.54	115.26
107.15	116.21	108.2	108.91	107.84	108.76	113.07	115.36	107.44	107.76	115.72	109.46	116.69	111.86	111.36	107.1	106.3	113.73	109.31	108.09	107.99	115.82	106.92	109.84	114.04	101.28	114.29	106.73	114.73	118.64	111.21	108.82	111.9	107.09	109.96	111.42	111.45	118.26	102.52	108.7	111.29	109.89	116.45	115.46	110.53	111.56	109.73	115.73	109.97	115.05
113.02	108.54	106	110.97	108.9	110.77	106.37	108.37	106.81	114.63	109.89	107.61	112.08	113.84	110.73	106.92	119.51	101.37	101.56	110.44	110.55	108.89	110.63	110.93	111.18	104.03	112.31	109.68	110.39	112.96	113.42	111.3	105.17	110.68	113.01	109.06	108.89	115.54	109.53	106.59	108.47	115.04	115.22	114.35	116.8	102.25	113.59	103.7	111.46	109.2
105.32	106.24	101.65	107.7	107.41	107.28	106.19	106.91	103.07	109.03	108.41	102.14	109.87	106.38	105.47	106.37	109.18	108.12	103.12	106.73	101.26	104.17	104.84	104.56	104.04	105.51	103.1	107.61	107.99	100.75	101.01	105.33	105.46	106.9	99.724	97.185	109.23	100.6	102.04	108.67	102.9	103.79	104.18	110.96	105.88	106.39	110.6	105.81	104.4	106.17
111.52	111.98	106.03	110.62	112.08	107.82	109.2	113.64	110.78	113.89	110.25	110.86	113.03	110.93	118.36	100.89	108.69	108.43	110.08	109.82	108.38	110.32	108.22	115.22	111.89	114.15	114.3	107.69	112.18	110	113.75	105.24	101.42	107.17	113.38	111.43	116.75	116.24	111.53	110.8	108.7	113.25	105.26	110.86	113.9	111.16	116.22	103.08	110.32	113.05
102.64	111.35	103.35	112.84	106.22	99.084	99.175	100.41	110.81	102.44	102.33	114.86	102.26	104.21	105.46	108.6	108.72	108.26	111.09	109.4	105.51	101.82	102.99	108.93	107.8	114.34	99.884	102.91	109.91	106.08	106.37	103.86	105.24	111.75	103.13	103.58	103.08	109.73	106.5	107.36	108.69	103.79	109.51	106.14	106.52	105.6	101.7	99.45	100.98	104.56
109.85	111.29	111.93	110.96	107.24	110.06	106.92	105.52	119.38	108.77	111.32	106.47	113.43	109.89	106.55	115.74	115.18	113.52	104.64	113.55	107.57	106.93	108.54	111.81	108.69	111	106.98	111.09	108.72	114.49	115.36	108.16	112.18	110.05	113.12	106.93	109.31	111.78	112.25	116.5	110.4	112.28	116.8	107.75	110.34	112.07	107.97	111.48	116.54	105.32
109.44	110.35	112.49	117.87	110.45	109.97	103.18	112.69	105.94	114.32	110.61	109.2	110.15	111.01	106.67	110.71	108.27	117.24	108.6	110.31	111.15	113.86	113.47	106.01	113.41	110.03	112.74	115.69	106.99	108.97	108.15	111.78	113.76	113.06	110.38	111.9	113.37	110.32	107.98	105.79	108.8	104.93	115.87	111.43	110.65	113.41	111.27	97.589	120.83	110.82
110.53	115.11	113.3	109.57	118.6	109.64	116.55	112.2	107.32	109.02	109.88	110.37	112.46	119.35	111.88	111.47	110.93	114.04	119.25	112.35	112.74	110.69	113.4	112.57	115.03	109.39	107.99	113.42	113.56	113.97	114.39	117.64	112.94	114.16	113.16	107.63	110.95	118.8	113.88	113.28	119.58	115.24	120.41	116.06	112.66	113.96	115.43	112.02	120.58	105.9
108.85	106.56	103.58	108.62	106.57	105.17	108.86	108.07	102.41	105.04	112.14	108.9	106.26	103.75	107.79	103.76	103.88	110.13	110.92	107.23	112.82	98.903	107.94	107.52	102.4	108.65	109.89	106.8	105.37	109.28	107.63	106.85	109.91	105.76	108.87	106.52	109.11	111.95	106.24	107.76	106.76	103.68	102.72	106.61	107.05	110.47	107.95	107.16	110.7	104.1
107.71	108.85	104.43	104.88	107.17	105.89	101.15	108.12	106.78	105.18	104.72	117.18	114.94	109.64	103.97	106.83	102.23	114.77	105.08	104.02	111.71	110.57	111.68	102.81	105.92	103.56	106.43	107.53	107.45	111.88	110.74	108.74	111.24	106.01	108.79	113.63	108.36	111.02	105.48	111.45	111.47	101.97	107.81	111.32	109.97	105.09	104.51	105.7	103.77	104.2
105.14	102.2	110.66	103.8	109.05	100.93	109.38	106.74	105.04	109.94	108.06	109.57	112.12	110.15	107.19	111.17	106.21	102.52	107.67	105.86	103.8	114.73	101.01	110.06	103.55	105.24	102.21	102.81	108.83	106.54	103.47	102.47	104.24	111.85	102.24	110.2	108.3	107.3	97.893	105.91	105.97	104.02	106.86	103.86	107.64	106.24	108.87	108.8	100.83	101.13
102.56	101.64	98.718	99.219	100.81	105.36	102.13	101.98	111.16	101.57	101.42	110.43	103.05	100.62	108.16	105.86	109.11	105.51	108.16	106.73	112.82	106.55	109.12	110.59	101.54	112.1	108.39	106.63	106.19	106.27	104.7	103.51	104.02	111.4	101.96	113.63	107.35	102.78	103.5	102.85	111.61	104.89	105.99	108.46	108.33	116.51	103.96	103.8	106.67	102.57
105.24	103.78	99.701	101.91	105.06	115.47	103.74	105.04	108.35	110.68	100.01	103.55	99.332	108.69	103.29	99.099	101.33	101.89	106.36	95.253	101.23	100.68	108.7	105.24	104.15	101.1	110.06	98.154	104.47	108.27	102.93	100.08	98.444	101.41	109.13	106.51	102.72	105.23	106.37	103.19	101.75	107.37	106.85	100.59	104.7	101.91	107.25	105.58	110.76	105.7
103.34	112.32	103.16	98.016	102.08	105.07	104.92	101.18	106.91	102.62	108.34	103.86	104.76	104.25	97.284	96.555	99.047	109.56	105.07	103.55	102.14	111.31	107.84	105.28	96.15	100.88	102.88	100.59	108.27	103.89	104.07	105.59	105	104.9	103.21	100.46	101.36	108.69	103.27	107.9	103.76	109.14	98.391	102.71	98.539	101.37	111.03	104.92	101.56	107.94
99.42	108.77	109.47	101.07	111.11	101.63	99.554	105.39	101.86	110.25	104.72	107.84	107.83	106	104.93	106.92	107.92	114.92	106.79	100.34	108.74	107.77	110.99	101.11	113.68	103.65	109.44	103.04	108.17	101.99	102.58	101.21	105.51	104.3	108.78	111.85	107.4	109.72	106.91	113.81	109.43	106.88	105.35	108.03	106.05	104.25	106.36	106.45	110.68	106.27
108	109.53	112.49	111.16	103.24	106.36	108.13	113.38	114.96	110.18	109.84	113.87	108.84	115.89	112.41	113.27	111.8	114.29	117.06	111.14	109.56	110.71	112.34	116.49	109.97	112.35	116.5	114.62	104.25	108.5	111.32	108.94	110.39	112.21	110.82	107.26	114.11	114.11	112.63	111.64	105.6	108.16	111.43	112.27	110.26	113.64	116.84	112.66	109.66	108.93
115.69	108.18	114.42	113.64	115.96	108.72	113.73	109.53	119.87	113.9	116.14	108.42	111.69	114.73	112.9	115.91	111.21	113.21	107.55	107.87	105.78	110.31	109.11	104.94	106.37	109.62	117.94	115.46	108.1	108.7	112.46	111.28	103.3	112.65	113.6	107.39	111.09	110.93	114.85	107.18	112.83	105.32	108.19	113.9	108.3	106.79	112.53	108.4	111.61	112.02
100.93	104.77	106.04	106.91	102.19	107.33	104.89	108	103.99	111.05	106.54	103.92	102.27	103.84	105.26	108.63	106.74	100.16	107.5	108.9	106	104.71	104.99	105.02	108.25	101.29	106.27	98.848	110.8	104	102.77	103.65	108.85	100.96	110.93	105.97	105.69	108.18	101.29	100.38	103.93	105.75	103.21	105.15	109.94	106.28	101.37	103.75	107.91	107.55
104.12	109.35	108.22	100.94	106.18	106.42	101.34	109.57	109.41	103.98	108.64	103.38	107.57	108.64	102.96	104.66	97.687	103.64	109.78	103.33	102.33	104.38	110.49	107.04	109.24	107.92	106.96	112.67	102.9	101.15	109.84	104.64	99.479	101.08	102.79	106.64	104.31	105.57	103.49	100.5	105.65	109.19	106.52	106.12	108.81	108.72	96.493	108.82	106.18	108.49
104.36	109.12	101.9	93.563	100.24	97.73	96.925	104.52	103.88	101.69	107.87	100.78	99.217	97.829	99.886	99.498	104.46	101.6	100.17	97.661	100.79	97.297	103.47	98.822	102.85	99.155	102.71	96.967	102.26	100.94	99.389	98.506	103.8	108.05	98.238	95.152	103.82	104.45	97.986	97.265	102.24	106.64	103.04	104.78	103.22	101.95	100.97	102.96	98.57	97.869
116.32	112.46	112.15	116.41	112.74	120.6	121.02	115.72	117.91	118.01	120.04	117.11	123.03	116.17	119.49	117.12	118.41	114.53	117.27	123.84	112.34	119.35	111.97	111.9	121.15	116	115.56	114.25	117.59	112.31	117.3	118.52	116.42	116.87	109.16	115.51	116.97	114.65	114.6	115.32	109.65	116.31	110.27	118.78	110.8	117.58	122.38	119.21	121.9	119.74
106.95	108.73	105.88	111.06	110.28	112.33	111.49	106.3	109.61	112.07	115.71	113.31	110.49	110.83	116.61	113.35	114	109.64	116.81	112.78	118.49	112.27	102.97	107.66	110.02	111.61	113.5	113.35	110.44	111.01	113.59	108.05	116.76	110.36	112.3	113.05	111.28	114.56	107.24	120.7	112.14	116.67	107.48	111.46	107.18	107.82	111.39	106.78	112.8	115.67
105.15	104.07	100.31	103.81	92.796	103.56	96.907	101.17	102.16	105.07	93.592	104.64	103.75	105.7	99.32	101.76	99.67	103.3	102.98	100.19	97.33	105.7	102	101.06	104.64	99.918	98.547	101.16	99.944	101.48	97.145	98.418	107.25	103.37	102.49	110.69	99.536	103.59	98.866	101.32	101.91	100.42	97.771	99.012	97.917	103.45	96.489	107.02	99.844	98.131
93.829	98.993	106.26	95.425	104.54	100.42	101.31	108.26	102.84	102.46	99.751	102.05	97.206	105.78	102.7	108.19	101.94	100.88	102.19	97.801	98.67	102.65	101.93	105.87	106.72	100.7	109.29	105.56	104.71	99.474	95.311	98.084	104.13	101.7	100.33	99.222	97.386	99.951	106.1	97.373	96.4	107.13	103.7	102.48	100.89	103.35	102.65	101.22	103.51	94.212
104.82	108.09	108.22	101.73	103.18	104.42	97.338	108.28	97.888	101.47	106.01	109.6	97.865	107.55	107.92	103.38	105.93	107.8	97.807	103.89	106	109.56	100.79	97.695	101.36	104.38	98.774	109.65	107.31	98.332	107.33	105.83	109.25	101.7	108.96	101.25	109.3	100.37	109.44	101.96	101.11	100.53	100.95	102.16	106.48	107	108.8	105.3	96.043	98.853
100.52	92.45	95.594	97.843	100.22	100.52	106	101.75	98.493	96.823	100.07	100.8	101.74	103.21	98.924	106.94	102.19	106.96	94.337	97.933	96.153	96.128	103.23	100.16	100.36	98.666	100.53	103.7	93.715	103.32	101.3	99.893	102.46	98.559	103.02	96.392	104.75	100.49	94.338	99.726	98.829	104.01	99.756	97.568	102.22	94.817	93.174	98.935	98.214	97.428
99.613	101.01	96.179	97.923	100.61	98.774	102.84	99.301	91.695	100.61	97.617	101.16	102.03	102.88	99.354	99.066	103.09	98.219	102.22	103.02	101.51	97.193	95.563	103.53	104.1	98.083	105.02	98.002	97.649	98.534	95.562	98.704	100.98	108.51	103.64	97.673	103.99	99.982	94.114	98.38	102.56	103.23	101.29	100.74	101.56	99.786	101.6	97.428	97.764	97.821
111.55	116.08	102.61	109.73	109.18	110.52	111.71	115.66	115.68	103.36	111.81	104.69	109.67	108.84	107.33	107.66	108.42	105.61	113.62	108.58	106.36	112.17	109.7	109.64	112.98	111.2	110.95	109.6	114.26	111.25	105.4	108.09	105.55	110.99	112.04	112.45	106.98	111.77	109.56	107.34	111.76	112.33	113.05	105.97	110.68	111.4	115.07	114.84	103.21	108.9
107.63	115.91	110.34	110.08	115.53	110.47	114.71	111.15	109.56	111.79	109.53	109.55	112.11	114.5	115.22	114.63	116.42	111.73	112.08	116.57	109.3	111.18	111.09	101.75	114.73	111.74	107.95	106.1	110.37	116.05	110.47	110.44	113.23	113.84	109.27	111.03	111.06	111.43	116.08	107.5	115.42	110.04	104.57	109.5	108.2	119.47	114.62	111.93	110.26	114.51
106.76	103.92	99.698	106.48	106.71	104.63	105.85	100.15	107.61	106.06	97.572	102.68	109.68	108.22	111.68	105.45	109.95	107.88	100.44	106.14	110.32	106.96	107.28	108.43	111.62	107.71	106.49	106.57	102.99	104.15	113.05	106.3	107.09	104.26	107.9	103.6	105.16	106.52	101.85	103.64	106.82	102.57	111.74	107.89	107.64	105.24	102.71	107.01	106.41	114.65
97.557	90.08	104.66	90.904	103.26	104.76	100.72	99.531	106.6	100.78	93.729	99.073	99.735	100.62	103.86	102.63	95.196	104.48	97.102	96.235	99.508	100.44	97.117	105.33	96.885	100.98	91.695	101.55	97.559	99.649	101.72	100.99	97.852	100.99	102.21	102.89	100.45	101.26	99.476	105.17	94.287	98.124	103.73	98.757	96.646	97.042	97.03	98.528	101.6	99.704
106.43	108.02	108.01	103.61	107.01	108.78	101.46	109.17	102.38	109.45	103.7	106.29	106.67	107.5	102.18	106	105.9	100.05	112.44	104.74	104.22	107.9	109.27	105.51	104.92	108.27	106.26	109.39	103.94	107.78	105.41	104.47	105.45	107.85	109.6	108.11	106	109.02	111.88	109.9	108.76	104.65	107.8	106.23	106.43	104.05	106.07	108.03	104.62	102.29
107.03	110.04	103.52	111.19	105.86	99.469	101.67	110.91	102.13	109.55	119.37	108.53	106.25	104.47	104.36	110.24	103.24	101.83	101.92	104.43	107.13	102.26	110.53	98.615	107.67	107.55	106	99.963	108.73	111.01	106.63	104.6	113.64	100.82	102.56	107.1	103.64	107.14	106.96	107.01	108.23	105.2	113.19	103.26	108.81	105.21	101.42	101.13	107.5	105.74
106.16	107.11	109.75	98.629	109.57	99.832	109.05	105.11	102.23	108.78	107.45	107.12	103.11	102.65	107.96	103.43	104.97	110.66	107.09	102.37	101.48	108.96	105.64	103.35	100.38	100.99	109.57	102.44	109.29	99.003	110.81	100.75	97.335	95.854	102.98	103.89	103.88	106.27	110.84	102.48	104.5	104.95	113.94	103.57	101.16	102.37	109.35	101.56	109.76	103.38
105.03	98.614	102.9	101.4	94.236	101.54	101.55	89.621	99.368	99.927	104.67	95.62	103.06	102	101.69	97.605	102.67	98.97	99.025	99.463	96.914	94.267	96.833	89.33	99.34	99.682	102.68	103.46	94.55	105.94	99.254	101.32	94.24	100.09	99.712	98.785	98.822	100.14	100.44	99.979	104.1	99.017	100.24	99.659	94.078	100.34	97.952	98.562	98.393	105.96
110.74	115.86	119.49	117.89	111.38	115.95	115.04	118.65	116.25	113.86	113.32	120.84	121	119.2	115.53	119.99	115.52	117.45	116.89	121.95	118.41	118.69	120.53	125.66	113.47	119.37	125.96	115.54	117.56	116.25	113.06	114.23	109.47	120.28	116.92	115.05	115.22	120.3	115.3	118.59	118.17	114.07	115.22	118.12	120.51	120.13	118.8	115.63	114.98	116.65
111.29	105.63	101.73	110.43	105.88	111.57	110.38	103.86	102.43	99.987	104.16	102.52	108.31	104.66	107.05	108.52	110.53	103.32	103.83	104.29	103.36	106.67	93.533	107	108.03	106.14	105.05	108.03	104.8	110.21	112.46	107.72	99.466	107.77	100.25	103.83	102.25	107.69	103.24	110.41	111.97	111.9	102.78	104.08	104.49	100.81	101.03	106.33	111.69	104.22
105.52	102.18	103.84	105.1	106.6	109.74	102.98	106.44	110.47	104.59	104.89	109.89	102.54	108.68	97.727	103.43	105.51	102.17	105.36	108.69	104	109.3	105.06	107.23	112.1	102.26	104.76	103.99	107.4	106.6	115.37	103.07	109.27	102.06	100.76	105.72	103.56	109.44	102.79	99.159	106.84	108.08	107.46	106.16	105.6	104.89	100.05	101.92	112.34	102.52
112.34	114.2	118.22	115.57	114.98	113.54	115.12	112.96	113.27	109.83	116.98	119.05	110.61	107.4	121.49	114.67	115.64	118.63	107.61	108.58	105.92	111.72	116.86	105.8	114.61	110.28	113.54	108.54	111.06	112.91	114.79	117.45	106.29	107.31	111.41	112.48	109.95	116.7	111.73	109.01	101.54	106.7	110.21	113.03	111.39	109.76	110.07	108.31	116.09	117.97
109.73	100.54	103.9	105.78	105.67	101.66	109.53	105.63	105.65	100.72	108.82	106.1	104.36	111.69	108.18	102.47	104.66	104.5	108.56	113.99	102.9	105.07	110.79	106.98	103.68	108.28	96.847	108.85	103.61	104.54	108.88	108.57	111.39	106.28	107.22	100.19	109.12	102.87	112.81	109.95	103.66	97.686	106	105.76	103.16	103.09	111.86	106.8	102.62	107.62
101.88	102.03	98.203	105.77	99.28	105.91	96.36	94.883	100.88	98.206	104.93	101.39	100.3	96.592	105.97	93.164	99.233	96.945	102.06	100.57	95.685	108.13	96.216	99.483	92.888	102.32	95.51	103.72	104.79	102.62	99.362	99.72	101.57	96.002	102.9	96.785	104.21	100.31	97.21	102.09	99.052	101.38	101.29	96.915	97.043	101.15	105.71	100.84	95.114	99.132
99.659	110.73	103.04	99.751	102.53	104.41	104.15	104.82	99.125	101.22	100.07	106.45	100.26	108.39	102.19	113.55	99.959	100.51	101.34	107.05	107.82	107.65	105.15	111.86	110.57	103.97	106.03	109.4	100.36	101.69	106.49	101.03	113.21	106.84	105.36	104.82	97.204	108.45	109.72	106.41	107.18	98.822	97.146	109.42	106.82	108.09	98.85	110.18	104.78	101.48
103.21	103.39	106.34	107.41	103.04	108.02	105.87	105.15	105.9	108.41	100.43	107.03	102.89	106.44	104.8	99.515	104.97	104.31	109.97	105.56	108.52	110.68	107.07	106.13	101.37	103.34	106.59	110.19	109.75	107.67	104.2	107.15	106.34	109.59	107.33	106.27	104.85	105.91	107.26	103.25	111.1	102.59	102.36	97.809	106.27	108.26	108.42	102.85	101.21	106.24
102.64	103.46	103.87	105.05	106.77	106.45	102.17	103.34	104.51	105.8	99.083	107.06	106.5	104.16	105.79	104.56	102.8	111.03	101.53	101.71	109.24	110.46	110.86	106.24	111.44	107.8	102.16	107.24	104.07	104.73	105.38	103.71	112.33	101.56	110.42	109.02	107.21	104.38	108.33	105.75	106.45	105.03	106.11	105.55	99.146	108.41	99.494	100.75	104.09	95.881
105.54	104.07	109.86	110.58	107.16	107.2	105.89	109.22	105.61	106.51	109.91	108.77	106.57	113.45	102.49	107.48	106.88	101.46	106.03	101.85	109.24	110.57	105.85	106.73	106.04	108.23	106	107.99	108.01	109.86	102.79	103.73	101.11	104.22	104.21	109	98.646	103.38	106.18	107.42	99.075	104.99	102.76	103.92	108.67	110.78	106.41	108.89	110.78	105.46
107.21	101.95	110.3	106.22	106.91	101.93	107.26	102.17	101.34	106.39	102.58	108.68	103.3	99.857	102.93	103.93	105.13	105.65	103.95	105.44	107.3	102.87	99.008	104.85	114.52	107.62	109.34	101.65	103.73	106.97	111.85	104	99.413	106.51	99.574	103.73	104.16	104.22	105.08	108.92	112.31	100.5	100.68	100.87	104.63	100.9	104.36	106.55	100.62	107.06
116.65	116.23	111.56	119.33	113.85	112.12	112.98	110.53	113.28	117.48	110.86	112.04	112.63	108.72	106.55	107.89	105.32	108.84	108.55	112.34	113.59	117.39	115.15	112.51	115.49	118.6	114.44	113.71	109.75	114.65	107.8	115.41	109.66	109.04	113.13	114.8	121.23	115.4	110.93	112.04	113.53	114.08	113.38	110.47	118.74	112.53	114.35	119.7	114.48	112.69
107.79	116.26	113.38	110.36	112.23	104.05	115.6	107.75	113.05	114.48	108.02	111.74	117.04	108.49	112.31	110.01	111.22	110.57	117.42	108.76	104.7	111.76	114.31	104.45	109.54	110.64	107.64	103.74	110.35	110.86	113.58	111.84	104.94	112.65	108.02	111.29	110.48	107.27	110.39	112.51	101.89	111.64	111.29	109.48	107.72	114.01	114.63	114.43	108.28	109.67
110.39	110.11	112.55	109.92	110.35	109.34	106.59	110.36	109.41	112.44	104	111.68	110.49	110.46	110.68	110.18	113.42	111.94	111.75	109.25	108.05	107.76	110.53	118.39	112.65	111.36	103.35	113.02	109.8	110.71	109.99	113.78	111.9	110.79	108.53	108.7	112.07	108	111.34	113.9	113.9	103.32	114.72	106.74	110.68	108.02	113.67	116.1	108.6	111.06
106.6	110.53	104.6	106.2	101.33	109.06	106.3	105.78	107.22	113.25	109.14	104.24	107.6	106.93	109.08	100.62	101.42	101.51	106.63	106.25	103.31	105.92	110.25	98.325	104.68	102.54	109.52	108.85	108.13	101.04	106.67	109.6	108.35	108.42	108.12	107.57	106.31	104.07	107.33	104.23	104.6	101.85	104.96	108.52	105.16	106.76	110.82	104.1	100.57	105.37
101.71	97.018	97.641	102.63	100.34	101.87	99.236	94.127	107.38	102.63	95.229	94.252	99.06	104.26	98.393	108.69	92.836	94.869	98.224	97.323	101.52	102.89	99.284	97.453	103.69	106.43	94.611	97.151	96.168	95.804	98.157	100.14	104.48	103.8	96.724	101.22	106.4	98.973	98.787	97.319	94.088	99.707	98.317	95.621	95.734	103.07	100.34	93.94	94.703	96.703
110.09	109.75	109.61	114.35	115.45	112.87	112.68	112.58	105.19	115.99	111.6	116.54	114.58	109.91	119.13	109.68	112.92	109.97	109.96	112.39	112.39	109.98	119.66	111.07	117.89	108.74	111.45	109.89	109.98	111.14	111.86	111.8	114.61	112.83	110.01	110.39	112.28	104.07	110.33	114.82	115.11	114.08	114.55	113.09	102.96	113.63	116.57	104.74	111.14	112.58
108.11	114.75	110.18	108.04	107.82	109.85	111.47	109.76	107.1	107.93	116.08	108.95	112.29	104.33	109.35	105.83	108.29	108.63	109.1	109.39	110.01	110.54	118.2	114.81	110.54	103.78	108.53	111.15	111.64	107.39	106.44	108.83	112.43	109.78	111.7	110.6	113.72	108.29	113.83	106.77	104.88	109.25	108.68	109.75	111.86	110.53	115.08	101.86	113.01	115.14
106.56	104	107.1	105.37	108.68	106.71	98.451	110.78	112.07	99.359	101.83	101.22	107.68	107.99	103.99	107.89	105.42	109.21	106.47	112.31	109.81	108.46	103.41	105.75	110.8	102.26	108.83	102.99	109.31	102.46	110.67	110.8	106.9	102.7	107.24	107.56	106.11	106.33	109.01	102.79	103.5	111.13	110.88	109.46	111.11	107.01	114.69	100.5	104.64	100.33
104.51	106.55	97.135	101.23	100.58	96.756	100.57	102.57	99.021	105.97	102.34	94.285	101.37	102.53	98.201	105.81	100.59	100.74	101.45	98.351	100.1	92.068	101.54	93.673	92.778	108.38	104.22	102.5	96.261	102.86	97.141	94.584	97.923	101.64	98.332	98.855	98.863	100.3	103.62	104.48	101.72	101.16	95.133	94.795	104.08	97.571	104.94	104.4	103.39	104.49
97.296	98.143	103.84	98.841	100.44	93.495	93.574	101.02	105.21	99.472	97.129	107.09	100.67	103.17	102.11	95.426	97.19	103.96	100.63	101.54	102.96	105.32	98.381	100.54	100.13	102.33	102.54	102.41	91.751	99.365	100.83	101.36	98.986	100.06	108.11	104.03	100.07	101.46	98.961	98.948	99.432	100.14	105.1	103.82	95.796	97.784	102.15	98.512	103.4	103.44
107.19	104.35	110.46	110.53	110.6	104.84	106.39	110.56	108.85	107.02	105.4	109.13	110.06	111.89	108.24	111.89	110.59	115.01	104.15	111.11	103.99	111.64	100.86	106.3	103.48	109.22	109.82	105.21	107.14	109.04	103.13	109.44	103.55	109.57	100.32	107.62	105.49	107.44	104.15	107.24	109.12	111.21	110.62	108.76	108.91	108.09	108.2	109.3	105.06	114.39
107.84	97.604	101.45	100.59	97.482	103.96	101.55	98.887	109.95	98.346	100.54	102.15	102.19	103.96	105.88	97.298	99.135	94.824	97.163	102.85	98.222	96.166	96.851	101.01	93.488	102.61	99.554	96.702	100.38	104.61	101.6	100.55	100.54	105.42	101.77	101.91	100.15	98.158	99.833	101.39	98.169	101.23	104.56	98.262	102.1	105.13	98.013	96.242	99.71	105.92
112.06	110.15	110.2	113.3	116.24	115.12	112.49	117.77	112.94	116.97	111.51	116.39	112.36	110.19	113.13	110.84	113.71	114.76	117.56	111.39	115.04	111.19	113.79	113.39	113.15	114.58	110.66	111.07	114.98	111.36	117.09	112.35	115.81	108.1	120.7	111.2	107.57	116.31	115.79	112.69	111.92	106.78	115.33	112.57	117.6	113.66	119.67	108.67	117.87	111.15
112.4	122.5	118.53	115.81	115.84	121.21	116.24	122.95	118.22	112.62	117.69	114.53	117.59	116.46	115.06	117.45	117.35	116.56	116.06	109.87	122.93	111.91	111.76	122.57	119.08	116.25	116.15	109.96	113.68	117.17	119.1	122.67	111.27	112.17	116.14	110.76	121.07	122.42	117.98	115.76	116.81	120.44	125.01	112.37	118.8	122.14	114.37	117.03	115.63	123.04
101.51	107.19	103.09	97.259	105.27	101.32	101.25	101.74	111.02	111.33	104.94	102.92	108.13	103.74	102.77	103.19	104.93	101.83	109.08	110.4	109.78	100.06	109.3	108.04	108.59	102.46	105.78	102.43	107.68	108.15	101.71	108.91	107.19	104.5	100.93	105.41	108.73	101.44	105.09	104.38	100.27	112.02	108.33	104.05	110.35	112.21	111.5	102.01	108.74	111.26
104.29	106.07	105.86	106.4	111.4	103.39	110.97	105.59	108.34	107.32	103.95	105.53	103.46	105.92	104.39	101.72	104.23	106.07	109.45	105.11	106.15	106.37	102.87	112.89	107.1	101.11	100.66	108.57	103.67	110.73	106.72	106.92	107.07	104.71	99.188	101.04	106.16	103.47	107.37	106.88	106.59	111.35	106.44	112.02	108.57	109.49	106.49	105.12	106.08	109.37
115.96	118.56	115.48	111.76	115.01	112.98	113.82	118.42	115.86	125.03	117.97	117.34	117.2	114.27	113.85	118.93	118.33	120.7	120.15	116.53	113.37	122.11	116.96	114.8	119.85	116.4	111	120.15	117.35	116.32	117.39	123.21	113.08	121.1	114.42	119.6	119.14	116.62	116.79	119.07	115.02	116.46	111.3	123.17	118.83	115.82	113.4	114.66	116.03	115.1
105.81	109.84	100.39	102.96	107.61	101.07	103.39	106.5	105.74	112.14	107.6	109.78	103.29	105.98	107	103.13	104.52	110.71	105.89	102.56	105.01	104.48	100.95	103.21	105.58	105.04	100.39	109.42	100.96	104.8	100.91	112.73	111.22	105.08	108.2	102.54	105.28	108.13	104.09	106.8	109.89	103.22	101.82	101.35	107.07	102.91	110.5	104.96	107.96	105.86
103.97	103.3	105.71	107.85	100.32	100.13	104.14	106.27	97.194	107.69	105.86	109.7	107.62	101.24	107.48	111.36	107.06	104.78	111.88	107.84	106.49	108.41	103.18	98.864	97.592	108.23	100.01	101.31	100.53	103.02	110.25	101.43	105.31	99.093	101.22	100.93	103.25	99.633	104.84	104.62	109	104.38	99.782	96.836	102.99	101.62	103.88	106.65	101	101.38
96.807	91.419	94.811	102.16	98.42	102.6	99.149	97.364	100.27	100.84	96.566	102.23	103.43	102.18	101.39	98.958	100.48	102.95	100.09	101.63	101.37	105.68	94.428	91.475	107.16	98.517	94.131	98.716	95.398	100.89	100.52	98.398	102.73	100.32	102.1	97.494	99.291	103.54	100.18	95.587	104.65	97.644	102.07	102.18	100.38	100.47	101.41	100.27	94.669	97.738
106.45	107.33	106.33	106.76	106.38	98.732	105.71	103.83	98.734	105.62	107.29	103.31	104.79	108.33	105.97	108.51	99.32	110.69	100.6	108.21	103.2	107.15	102.01	107.37	101.18	106.74	105.83	110.87	106.09	99.836	104.69	108.06	107.19	113.11	104.34	109.19	104.8	106.01	112.92	98.332	107.01	107.03	105.75	107.7	103.28	107.55	100.44	106.48	103.96	108.13
104.86	105.44	104.96	109.66	108.69	101.52	101.41	105.84	109.69	109.2	106.14	105.03	103.62	100.31	97.103	106.93	101.41	102.58	109.92	103.46	106.9	105.34	99.347	104.34	106.78	100.49	100.91	101.32	110.54	105.17	100.26	100.02	110.02	103.64	106.89	102.26	102.35	100.26	108.36	104.29	101.91	105.2	102.21	106.25	107.89	105.3	114.77	105.06	112.63	98.665
106.43	107.8	107.69	104.76	109.4	109.58	115.57	111.6	101.55	100.16	108.79	112.24	110.55	112.37	102.37	109.66	107.31	102.15	106.32	104.21	106.47	106.84	110.78	100.15	102.2	99.163	108.75	104.33	109.94	108.64	105.91	106.06	104.14	101.58	111.54	105.31	104.41	112.52	110.02	108.56	107.77	103.96	99.238	105.05	106.64	115.14	109.08	103.6	105.33	102.44
111.95	105.77	109.92	109.5	115.02	114.32	105.59	102.81	108.12	109.66	113	113.68	122.61	115.36	115.18	113.63	111.68	111.44	109.02	112.42	108.77	102.79	109.58	116.13	103.89	112.76	104.98	114.91	112.62	107.31	102.7	105.69	113.45	110.17	117.5	102.14	112.1	108.88	109.94	108.82	113.27	111.32	111.02	108.88	118.38	111.12	114.47	103.92	108.36	107.15
108.72	110.18	116.12	121.64	114.31	113.24	108.17	114.83	113.65	113.23	106.66	115.06	114.1	114.42	114.17	111.74	108.3	124.38	109.24	111.11	109.67	110.74	103.21	109.5	117.36	115.78	107.57	115.81	104.87	110.01	118.23	113.25	111.98	113.76	106.24	109.59	115.03	111.92	114.18	108.22	108.51	112.26	114.13	113.73	112.29	115.44	106.86	109.35	112.9	115.22
101.59	103.1	100.03	104.5	102.15	98.344	97.127	103.77	101.18	96.892	95.876	104.09	100.85	102.46	100.97	104.47	103.09	105.29	104.48	103.59	102.81	103.93	101.19	94.417	110.09	93.238	101.84	102.49	95.775	94.67	96.544	102.86	103.51	107.63	103.25	100.95	100.19	103.48	98.295	103.07	99.272	104.71	98.204	95.627	100.51	105.22	97.1	99.361	107.65	106.71
102.86	105.38	100.68	109.23	110.92	98.072	98.014	106.61	102.48	101.55	105.85	103.83	108.83	112.15	102.68	103.81	107.31	102.96	105.6	101.53	106.45	105.63	103.65	102.47	108.3	99.831	104.33	106.16	104	105.66	95.454	97.606	98.821	108.5	108.92	107.4	99.927	105.13	101.14	103.41	102.24	104.15	108.08	100.27	101.17	103.32	104.18	102.62	100.89	101.4
105.38	106.85	113.7	112.02	110.37	110.9	116.45	114.28	113.09	107.62	109.96	113.42	108.64	106.8	114.64	113.26	111.66	116.6	116.46	105.52	114.2	110.69	115.28	109.57	110.09	112.6	108.36	105.11	111.55	107.79	110.52	116.31	111.45	109.04	112.31	118.5	108.37	104.7	111.44	115.27	108.45	110.3	107.81	120.95	111.01	106.09	104.87	112.67	109.06	112.7
102.89	105.38	105.73	101.19	102.17	103.02	111.29	104.86	108.84	102.2	106.81	106.38	107.39	104.27	111.59	102.71	102.47	103.45	107.63	103.07	109.25	105.15	102.28	104.81	107.57	101.4	109.93	94.9	106.66	110.83	98.649	105.97	100.91	100.82	101.98	102.9	103.06	107.62	107.19	106.58	107.29	103.95	101.17	98.766	109.34	104.74	107.05	106.36	105.41	102.49
101.12	108.28	104.23	106.5	106.7	103.5	101.57	97.981	106.92	102.45	106.29	102.04	105.36	110.09	103.6	107.88	98.572	107.78	103.29	106.42	108.34	102.71	103.07	106.15	104.96	116.71	105.32	111.21	109.04	100.64	106.06	107.01	107.24	106.21	106.3	102.4	104.48	103.36	103.77	104.92	104.71	105.83	105.08	105	110.2	103.13	107.77	107.05	103.9	104.77
108.31	111.27	100.35	102.81	111.68	107.42	103.81	100.36	99.821	100.93	105.42	103.23	110.23	108.53	115.16	105.59	108.77	103.14	109.69	103.6	106.49	109.61	112.07	106.76	105.27	103.39	107.25	106.03	107.97	104.53	106.96	104.88	100.11	105.66	103.32	101.97	99.693	104.44	104.86	107.18	103.03	103.46	110.22	111.08	106.99	108.58	113.37	111.07	107.88	105.65
103.98	105.19	107.24	101.17	101.89	109.34	100.26	101.91	102.71	97.318	106.62	102.16	106.47	102.23	104.9	100.84	102.87	104.88	100.59	109.58	104.19	101.55	104.39	102.16	105.96	102.02	101.16	97.243	102.61	107.52	105.66	103.2	106.04	104.89	105.81	100.17	105.37	108.71	98.87	99.112	97.406	94.195	103.66	108.82	103.34	102.54	99.334	104.26	100.09	107.93
106.85	104.24	109.08	112.74	109.34	101.52	111.21	104.17	107.23	102.94	105.45	109.9	104.08	106.88	102.91	108.6	104.51	112.6	103.73	109.76	107.84	116.85	108.72	109.39	108.24	100.54	107.29	103.28	103.49	108.77	106.95	103.4	110.95	105.2	109.72	106.25	109.06	112.61	114.59	105.89	105.96	108.05	110.13	110.76	107.44	107.89	107.2	99.13	101.89	104.05
105.46	106.63	110.94	112.36	111.39	109.53	106.48	110.81	108.91	109.81	109.71	106.14	110.46	113.58	108.04	111.47	114.18	110.01	108.1	110.58	107.96	114.17	107.34	115.92	109.94	109.6	107.99	109.42	113.68	111.48	110.51	106.02	114.15	107.77	114.25	108.67	111.05	102.94	112.95	109.89	108.02	109.43	109.76	109.6	111.58	109.08	110.61	110.21	109.31	111.22
107.27	112.54	108.01	110.29	104.99	111.68	113.72	111.92	109.68	102.53	105.38	101.45	108.99	107.51	114.29	109.58	112.06	109.53	103.94	111.77	110.49	102.88	109.61	112.25	108.42	114.14	114.36	113.15	105.58	114.97	105.68	111.13	108.44	108.26	109.03	107.29	113.37	111.03	110.72	105.93	114.84	111.32	111.46	112.63	109	109.45	111.24	109.79	106.82	110.78
111.77	105.41	106.67	100.04	111.32	107.82	97.708	105.69	106.02	108.2	109.92	106.37	111.43	104.14	102.79	106.33	107.57	102.47	100.95	104.83	104.15	102.24	103.28	106.79	104.62	109.36	103.4	105.39	104.64	100.48	102.66	104.4	113.45	101.48	100.52	95.974	103.1	100.81	101.19	103.27	103	109	103.56	106.13	106.74	109.38	107.13	101.92	100.93	107.54
101.93	93.557	103.65	98.053	99.995	102.69	99.297	102.76	102.79	102.48	107.23	106.97	102.28	102.51	94.737	95.125	106.3	101.02	100.73	101.86	101.17	98.148	102.5	94.394	102.8	95.137	104.24	99.152	97.224	103.08	101.39	102.22	100.72	97.064	100.72	97.905	104.31	102.59	97.251	102.66	99.387	102.67	99.681	100.52	104.17	103.38	104.99	102.96	92.567	95.989
98.211	104.54	101.5	110.94	105.26	104.76	100.49	105.93	102.95	103.36	102.61	108.8	107.9	96.614	104.79	110.14	105.53	100.81	103.65	103.43	99.545	103.78	108.48	105.97	101.65	101.05	95.322	108.9	103.12	107.34	106.71	106.51	105.22	101.78	106.53	104.27	105.03	106.35	100.53	104.65	102.22	101.32	98.207	106.42	100.36	105.73	109.08	104.92	110	101.63
111.16	112.75	109.86	110.75	116.7	109.68	112.34	115.06	116.37	110.74	122.58	114.34	109.71	114.34	110.31	112.21	112.66	113.47	110.66	110.12	118.02	117.91	110.97	112	111.04	113.01	111.75	107.28	106.47	105.73	113.94	118.09	119.55	116.73	117.29	118.21	113.01	111.7	118.69	111.47	113.12	114.11	113.2	122.34	114.5	113.71	112.83	111.58	114.68	115.94
109.97	109.66	111.48	110.11	110.43	110.7	112.77	114.3	112.74	114.67	115.12	111.79	114.24	112.08	110.82	109.02	112.61	113.74	109.2	111.71	108.43	109.16	106.95	109.31	111.26	112.89	101.08	110.8	111.73	114.82	108.37	111.2	113.5	107.56	112.82	109.82	113.54	108.47	113.84	113.33	111.01	111.7	108.29	110.64	107.51	110.06	114.43	113.16	105.94	113.18
107.11	108.29	115.12	110.52	119.34	108.94	105.79	112.62	111.35	116.69	103.8	110.21	116.99	116	105.82	113.01	111.96	110.83	112.16	112.17	109.63	116.13	108.53	110.22	110.38	108.55	107.98	108.52	104.82	113.5	117.24	113.12	108.48	113.16	105.71	108.69	113.05	103.8	113.46	110.42	113.17	112.81	113.37	103.06	111.89	115.77	114.69	109.48	111.48	108.11
104.14	106.59	100.8	102.25	106.46	108.22	107.25	104.31	104.73	103.41	104.65	109.53	101.42	109.96	108.39	102.37	109.88	99.995	102.61	103.78	104.42	101.16	103.13	106.04	107.35	109.34	97.083	108.52	110.61	104.11	102.73	104.04	105.8	97.098	98.72	105.35	110.05	109.51	109.9	106.02	106.56	103.83	99.875	105.57	105.63	98.335	103.58	112.34	102.83	96.821
90.435	98.779	99.559	93.95	106.78	103.66	99.475	99.387	97.015	95.237	100.34	101.43	101.97	99.742	95.829	104.99	99.433	99.928	93.319	105.02	98.528	101.11	100.54	104.31	99.135	99.312	100.16	107.41	101.8	104.11	100.16	107.66	98.348	97.46	93.601	101.87	100.71	104.5	95.538	97.959	98.003	98.186	95.59	100.31	99.532	102.09	104.92	100.62	102.19	102.89
104.8	105.74	102.35	105.59	105.67	101.84	101.09	102.8	106.5	104.17	111.49	106.69	110.21	100.24	106.67	111.05	104.55	101.5	105.34	101.79	103.25	110.24	105.86	109.12	106.26	109.17	102.4	105.75	110.59	105.13	105.56	106.23	108.32	101.51	106.42	100.38	104.44	103.73	100.03	101.04	111.41	104.84	100.8	104.92	106	104.42	108.44	106.47	110.07	104.27
104.01	110.89	109.01	107.9	105.97	105.42	105.71	104.65	106.71	98.442	109.48	105.84	106.23	104.03	108.22	110.27	112.26	99.928	110.18	107.21	102.52	104.53	104.79	104.01	102.83	100.03	102.87	109.73	103.08	104.52	102.37	105.49	101.71	103.01	101.4	108.24	112.51	109.26	104.01	107.99	106.75	107.51	108.71	107.38	104.34	101.43	106.39	106.98	108.82	110.68
114.86	105.74	114.33	116.88	112.02	114.25	117.59	108.46	115.28	116.9	119.36	112.85	112.19	109.44	112.54	112.84	108.17	104.41	112.9	110.36	109.9	116.79	113.04	117.77	111.99	106.14	114.55	110.66	111.35	107.74	105.81	115.09	108.43	101.67	104.83	111.06	112.39	110.89	114.99	110.58	109.57	108.4	114.07	110.73	111.32	117.34	111.29	108.55	114.46	108.35
109.39	107.41	106.35	99.975	108.32	104.65	105.82	109.69	101.82	104.28	106.43	103.05	109.95	108.77	107.12	106.13	112.81	98.684	107.89	108.74	102.56	103.95	102.3	104.35	103.18	105.74	102.83	103.84	101.86	101.7	105.61	111.07	114.05	114.23	109.06	108.31	104.35	105.46	101.29	107.32	106.74	109.29	104.36	104.91	102.9	108.49	110.31	110.1	101.29	109.58
98.788	91.72	101.55	102.29	103.11	98.894	102.02	106.66	100.79	102.7	97.684	95.66	104.77	101.94	94.532	99.645	99.981	102.95	105.81	101.75	98.439	100.22	97.849	103.8	108.17	100.87	97.904	100.07	97.971	105.81	98.743	98.919	100.75	104.68	91.283	99.817	100.64	100.27	102.56	103.91	96.613	101.28	100.48	99.567	95.706	105.47	97.708	101.26	101.15	96.856
101.3	106.16	104.35	110.47	107.43	102.85	100.56	104.6	107.79	105.78	108.9	106.71	101.85	101.94	100.73	99.917	111.45	104.15	102.43	111.69	108.06	103.65	106.27	101.4	105.21	112.93	102.52	107.43	104.33	103.4	96.751	107.81	110.55	111.93	109.54	105.78	103.54	102.95	106.4	104.05	104.98	101.41	102.47	100.7	106.29	104.36	106.6	105.58	108.43	106.47
109.2	111.57	103.54	103.41	106.72	104.68	112.57	105.16	110.21	104.25	106.75	105.53	112.57	112.85	103.82	103.6	105.21	108.8	111.02	107	110.46	108.22	112.01	111.42	107.51	112.17	111.83	113.6	115.18	111.06	116.28	112.41	108.83	111.32	107.51	102.28	107.17	110.93	106.35	111.55	106.41	112.58	110.74	107.93	109.09	113.82	109.67	114.9	112.07	108.74
109.23	107.26	105.07	109.45	105.08	99.621	100.23	106.91	104.22	106.11	102.46	108.77	103.41	106.61	105.84	104.39	107.85	111.1	103.97	107.86	108.7	102.36	108.81	104.13	104.47	100.85	111.81	101.27	108.79	102.2	107.61	107.83	101.91	106.9	107.02	99.174	104.93	98.288	106.03	102.62	104.22	106.32	103.1	107.05	110.2	105.45	108.97	107.08	108.68	112.57
100.78	103.49	108.37	99.685	105.31	99.598	99.553	102.25	99.847	95.006	105.07	98.557	101.05	112.01	107.69	103.5	100.41	99.72	109.51	102.87	102.83	101.28	104.44	104.34	107.75	107.1	109.48	105.23	105.29	109.22	98.627	110.54	99.604	97.608	108.16	109.23	104.68	109.17	101.27	102.51	104.89	105.05	101.55	104.4	105.19	105.57	104.99	105.26	108.69	108.24
111.92	108.73	108.79	112.17	103.35	111.28	111.26	110.4	108.77	110.24	111.85	111.55	112.55	105.75	106.23	110.48	112.59	116.67	110.05	114.88	118.12	110.33	115.71	105.74	111.68	109.21	112.01	112.57	103.18	109.52	102.8	110.75	113.33	110.79	115.11	114.52	109.4	107.51	105.12	118.79	112.96	108.17	109.64	114.43	110.72	112.23	108.43	114.41	111.88	117.35
95.68	101.16	100.74	105.52	98.531	106.54	102.7	102.28	98.825	95.092	98.458	94.696	101.35	100.63	99.028	101.5	101.52	99.072	96.198	102.51	94.637	103.93	97.475	98.663	93.55	101.61	95.85	98.912	105.46	102.08	97.618	98.273	99.582	97.407	98.499	100.21	100.22	99.139	105.92	99.128	102.42	97.52	96.423	94.231	103.25	102.05	95.58	93.449	102.05	104.36
94.724	104.53	96.784	100.95	96.6	106.78	105.52	98.93	103.71	97.021	104.14	104.11	99.68	106.48	103.05	106.17	104.11	94.948	99.456	104.35	105.37	98.977	96.108	98.799	107.59	95.3	90.745	101.71	97.283	95.422	103.57	99.617	98.219	99.134	103.06	102.22	107.31	104.59	104.54	94.501	95.278	95.561	98.332	92.652	103.96	101.22	100.29	99.15	98.967	102.88
97.105	101.25	98.027	99.393	99.122	103.11	101.49	104.81	97.576	93.489	104.31	100.37	100.7	104.68	100.31	102.13	103.69	98.48	100.31	104.6	99.034	101.76	100.49	99.138	102.77	100.22	103.99	92.404	103.23	94.421	95.614	101.05	102.15	102.32	92.654	101.7	104.54	101.95	99.425	99.293	97.063	103.46	99.668	104.42	101.74	94.805	101.58	101.78	100.78	100.54
104.57	101.13	108.47	112.18	103.57	113.15	105.51	103.56	97.244	105.48	107.6	108.01	111.49	100.13	104.91	104.23	101.76	109.47	100.55	100.98	110.01	109.72	106.38	104.3	104.02	103.48	100.27	112.2	102.24	102.61	110.88	105.17	106.75	110.13	102.44	106.62	102.71	101.44	101.69	106.03	102.2	109.48	104.75	103.28	106.43	104.87	107.61	99.338	106.45	104.93
113.12	112.74	107.01	109.45	106.75	111.03	115.78	117.35	109.71	113.48	108.63	108.4	106.84	110.28	110.89	110.19	109.34	107.49	108.75	107.36	110.96	111.75	116.56	106.53	110.83	107.03	110.15	111.09	109.77	112.23	109.85	112.4	108.37	109.38	103.52	112.16	109.67	110.53	105.53	109.74	110.85	114.52	107.9	103.99	108.69	105.88	109.67	114.08	115.95	111.95
106.06	109.04	110.4	104.83	100.18	105.23	108.36	107.45	103.59	105.25	105.73	102.88	105.79	110.99	106.33	104.79	103.9	102.33	106.87	107.72	108.95	107.19	106.75	103.03	103	105.62	104.84	102.41	105.22	102.41	107.64	104.19	107.82	103.67	100.72	108.03	106.7	106.78	102.39	110.62	106.04	102.96	105.35	100.19	110.07	103.68	114.39	107.04	101.54	104.32
109.79	104.33	104.2	107.74	105.41	95.996	101.15	110.78	101.04	101.73	107.87	104.54	110.6	101.65	102.98	103.45	106.37	106.32	104.11	106.67	107.06	104.59	101.78	97.152	105.79	104.02	106.98	106.03	112.33	105.82	102.74	104.96	106.56	106.55	104.22	103.91	104.02	107.68	112.93	101.08	105.77	104	105.1	108.08	103.46	102.04	101.35	112.08	104.5	107.08
109.78	102.26	110.8	99.538	98.812	105.12	106.08	104.05	105.47	104.01	102.43	103.29	100.38	104.05	105.97	106.15	110.67	101.65	107.23	100.79	106.12	104.47	101.27	107.54	106.02	103.28	103.03	106.75	101.89	105.67	100.13	103.61	104.45	100.75	102.39	106.11	101.06	104.22	109.48	100.91	101.82	106.43	104.91	105.21	100.58	105.33	107.47	101.74	106.03	97.553
96.624	102.47	103.43	99.93	103.47	99.287	98.059	101.04	97.016	99.726	101.63	98.478	92.24	102.9	98.776	105.61	100.7	99.977	102.13	100.88	97.745	95.624	97.017	99.784	102.37	97.776	105.21	95.677	103.92	102.83	97.851	99.854	96.685	98.372	93.74	102.98	102.25	98.6	98.16	97.363	103.46	101.73	97.182	95.91	102.72	97.831	100.4	103.41	101.81	97.319
108.76	112.27	107.97	103.64	114.8	108.09	101.78	109.98	105.34	101.18	105.18	103.37	107.26	105.89	109.11	108.81	107.36	110.93	105.13	105.82	109.7	104.97	115.71	107.4	108.46	109.8	110.18	108.01	102.65	101.14	97.386	104.63	106.68	104.65	109.24	109.71	108.92	104.66	105.44	112.98	108.98	104.11	107.79	104.66	107.65	105.66	113.09	108.21	103.61	105.02
106.73	106.03	106.64	111.53	108.84	105	105.86	107.52	103.9	101.22	102.06	95.956	108.97	110.19	109.01	103.25	107.5	104.99	104.75	102.15	106.99	107.38	111.11	105.01	110.72	107.11	100.79	101.26	106.41	106.79	108.59	108.22	107.17	106.82	109.42	103.37	106.2	104.99	104.19	102.88	104.11	107.5	104.01	107.04	111.75	110.79	105.46	109.12	101.51	104.36
118.01	107.75	117.85	109.25	106.82	110.12	111.92	113.09	110.53	114.99	118.89	112.48	117.3	112.93	112.12	110.07	113.04	118.04	110.35	115.01	113.2	117.64	106.57	112.04	117.18	111.06	109.57	118.03	117.24	120.67	108.84	119.44	115.96	112.86	116.14	117.36	113.21	110.96	112.63	116.55	108.85	114.69	116.11	110.29	115.36	113.55	118.65	109.82	118.46	108.29
104.2	104.99	103.75	100.78	108.24	104.59	100.4	106.76	105.34	109.62	107.67	104.78	104.48	99.273	102.55	105.81	99.134	102.58	105.09	106.46	101.19	100.85	100.31	109.97	108.57	97.79	104.4	102.32	101.7	101.27	107.74	101.19	103.69	105.29	106.18	102.83	106.21	107.04	102.8	104.43	100.25	100.87	102.22	105.63	104.4	112.45	103.57	103.7	109.37	103.52
106.64	107.18	101.88	103.08	108.18	109.64	105.2	103.52	100.74	106.72	106.65	105.22	102.44	101.08	108.46	105.84	107.13	104.7	107.99	99.149	105.42	100.21	109.76	108.15	110.74	105.46	101.12	106.36	100.46	101.57	103.51	105.48	105.93	101.28	103.32	105.3	103.06	108.32	106.57	108.26	104.65	106.45	101.86	111.08	110.4	112.58	107.38	111.24	106.61	105.64
108.83	107.9	114.99	109.04	115.41	106.58	113.87	112.87	113.89	113.02	113.62	114.75	113.4	112.45	111.5	112.18	104.42	117.53	112.12	109.47	112.85	108.39	109.92	109.59	115.34	105.56	106.3	108.77	110.89	115.58	107.6	110.48	118.38	113.9	112.39	113.73	116.62	115.43	112.81	105.27	110.4	119.65	108.24	101.15	107.28	111.31	115.87	108.09	110.92	112.09
108.62	108.02	106.32	103.54	107.17	113.59	102.87	103.24	109.99	104.83	107.8	98.594	108.53	108.34	95.569	103.45	107.53	103.09	105.7	105.03	109.11	104.7	103.45	103.69	105.18	105.76	108.45	106.48	96.714	107.7	104.7	100.88	104.88	107.05	105.05	98.927	102.9	107.1	104.15	101.67	111.08	107.32	103.45	104.01	103.42	102.33	101.27	101.93	107.57	109.39
104.67	105.12	104.97	99.458	104.96	106.25	100.85	101.4	101.85	99.504	106.86	99.143	102.85	112.98	104.83	105.32	104.06	104.27	103.79	101.57	101.86	103.74	107.96	108.22	102.45	101.26	100.19	107.64	105.92	101.09	103.27	89.555	110.93	107.81	96.884	106.74	108.95	105.67	104.81	105.64	107.03	105.19	102.53	98.349	101.87	112.94	96.136	105.74	106.52	103.61
108.9	106.94	111.77	108.52	105.79	107.31	104.92	106.41	113.87	98.755	105.55	106.95	109.85	101.78	110.53	107.94	103.03	108.17	110.49	103.32	105.86	110.01	100.82	109.71	110	108.76	105.3	107.11	105.87	110.21	108.02	106.69	99.009	108.56	103	111.71	109.06	104.43	106.06	106.1	104.32	107.1	110.07	111.16	104.87	107.12	115.09	111.38	108.83	104.19
109.72	102.16	103.36	106.33	106.82	109.36	106.3	107.96	103.12	103.75	107.52	101.63	108.53	109.89	104.85	108.89	102.55	112.9	107.92	110.45	102.13	106.81	104.84	111.23	112.16	106.63	114.25	101.18	96.722	98.954	103.77	104.62	106.12	112.26	105.49	108.42	108.32	106.01	105.71	110.95	105.92	103.47	107	99.517	109.53	107.13	103.24	113.08	106.87	101.67
102.3	108.13	108.84	96.517	104.74	106.89	107.93	100.71	103.23	110.03	106.67	110.94	109.54	109.22	102.17	112.39	105.47	99.774	100.64	100.44	102.08	112.15	103.93	104.39	109.64	110.76	101.15	109.11	101.61	112.39	102.72	105.32	105.85	105.61	107.63	112.43	96.936	108.78	107.85	105.06	109.91	104.24	112.17	100.97	107.38	110.13	103.12	98.201	102.18	104.65
105.67	107.35	107.6	108.88	100.87	107.34	104.35	102.29	103.47	102.69	105.48	107.7	108.09	102.36	101.17	111.78	103.57	101.04	110.25	105.71	103.69	104.78	102.99	101.5	106.38	109.28	108.99	102.89	103.9	105.62	109.54	109.38	101.65	102.24	107.15	100.81	104.47	109.41	102.46	103.6	105.44	113	107.49	102.91	106.35	112.1	104.16	107.18	100.21	103.31
100.09	97.162	98.683	103.07	98.43	98.375	99.126	109.33	97.473	100.83	98.749	95.992	104.13	102.29	97.581	98.584	101.04	100.86	102.44	98.869	98.743	95.722	97.287	101.23	100.21	96.946	107.54	100.41	96.07	101.2	105.94	101.81	103.18	98.584	101.26	99.779	100.52	103.39	94.18	101.98	98.53	104.97	102.55	96.166	103.48	100.1	100.74	103.94	95.757	96.86
101.55	106.78	109.99	110.48	104.52	104.89	105.18	108.03	103.9	101.34	104.65	104.49	109.75	103.78	104	102.72	108.14	108.04	106.56	112.31	109.35	110.08	110.54	103.31	106.05	106.67	106.28	101.91	107.2	112.63	106.36	101.81	109.24	112.72	111.32	97.013	111.52	109.18	105.51	104.68	107.47	102.47	102.35	111.37	111.35	108.27	102.72	109.07	100.43	103.29
107.02	109.43	119.22	112.67	117.06	108.75	107.53	112.58	105.95	110.77	109.63	110.42	114.29	114.67	104.63	111.68	107.62	112.64	109.21	109.94	111.11	110.91	104.3	110.11	110.96	109.47	116.59	102.64	109.84	111.3	107.24	109.36	110.15	106.61	108.42	106.04	103.75	107.56	111.03	109.81	114.3	113.42	112.58	122.46	108.45	113.94	117.55	111.63	111.13	107.57
97.082	102.54	105.9	100.31	100.12	96.969	104.31	96.4	98.995	99.149	98.844	103.07	104.04	98.819	95.998	93.426	97.062	100.36	99.774	97.24	97.532	103.59	103.48	97.762	96.449	106.19	98.066	99.632	94.29	100.72	103.6	101.51	99.336	102.98	99.114	95.122	95.092	92.981	99.56	102.14	96.084	98.291	98.73	104.38	91.369	102.17	99.607	97.025	104.57	92.968
104.46	106.93	101.07	108.3	103.55	106.76	101.23	105.75	105.32	103.47	102.96	113.73	107.11	99.52	103.28	104.62	111.05	105.32	105.88	109.13	101.55	104.77	108.26	103.21	103.69	112.78	102	108.31	110.59	105.21	112.78	99.86	102.06	99.131	105.18	105.02	107.19	105.93	105.49	104.32	103.01	103.41	102.91	109.31	111.72	109.72	93.633	103.33	105.28	100.28
100.74	100.76	104.29	108.29	92.641	97.294	96.472	102.28	102.64	96.462	96.792	100.76	98.135	101.03	98.071	103.32	100.36	101.5	101.17	103.32	102.95	98.156	103.38	103.15	102.45	105.37	96.186	100.67	102.28	100.08	102.56	100.66	97.205	103.79	102.78	102.7	102.79	98.325	98.237	99.931	102.61	99.294	98.566	104.65	103.24	104.78	101.68	94.395	103.75	97.013
111.96	114.98	112.36	106.47	114.63	111.77	103.28	114.34	110.53	108.73	105.85	108.6	111.57	111.39	106.99	113.69	113.83	111.03	116.55	110.17	104.5	109.77	114.28	113.37	117.42	110.44	120.67	109.22	112	108.24	113.52	111.67	106.84	114.06	106.23	113.62	112.51	113.05	111.8	107.92	111.23	111.18	111.17	108.35	114.21	114.77	108.23	109.29	108.47	111.74
107.86	101.93	104.99	102.7	107.02	109.57	108.25	104.49	104.97	103.67	107.47	98.478	104.22	106.07	106.81	106.88	113.04	99.173	110.56	100.48	104.19	107.09	104.32	109.63	103.09	100.42	108.99	101.49	99.264	111.11	106.86	107.91	98.852	101.43	98.468	104.98	99.143	103.96	104.12	105.65	99.19	103.46	103.56	99.684	99.787	112.48	100.45	110.39	99.998	100.08
106.68	112.48	114.49	115.96	105.35	108.03	113.09	110.08	109.59	111.34	112.21	114.52	113.67	116.08	105.85	111.47	116.15	107.14	113.51	110.84	115.33	113.53	111.27	110.12	118.5	108.46	105.78	107.24	106.63	112.12	109.48	112.96	113.98	108.01	108.5	119.26	108.55	111.18	110.02	113.45	113.97	109.33	105.25	112.48	113.73	109.3	110.34	107.3	114.27	108.6
103.68	109.1	105.41	104.85	105.63	96.224	102.78	113.16	101.89	100.08	105.16	104.22	107.2	106.44	102.55	103.98	111.17	112.05	107.03	100.7	105.34	104.74	106.9	98.636	107.17	105.55	105.31	104.91	105.99	107.52	110.5	103.61	103.56	104.08	104.77	109.6	104.11	109.27	103.92	100.69	106.72	103.74	113.17	108.37	103.15	105.62	109.74	112.21	102.17	105.32
118.01	107.97	107.66	111.45	113.77	104.52	116.71	110.04	108.51	109.47	111.79	109.92	112.68	108.87	120.41	109.16	109.96	112.48	116.48	109.25	112.64	114.13	119.58	108.1	112.59	109.44	112.96	106.3	111.82	109.74	115.15	113.73	112.72	109.46	120.16	109.61	109.34	112.14	114.27	108.49	100.9	116.14	113.58	109.22	110.26	114.65	107.05	109.16	105.27	108.58
108.25	99.94	110.01	102.7	104.32	102.13	103.24	104.68	107.53	104.04	100.17	104.37	100.63	106.83	99.388	107	104.99	101.36	105.76	104.33	101.05	105.32	111.6	107.48	104.55	98.764	103.74	102.95	98.167	106.49	107.71	103.25	105.34	102.63	104.71	103.71	99.425	110.09	105.81	105.81	103.37	92.613	109.02	100.72	101.79	110.1	100.54	112.73	95.555	100.9
113.36	112.89	112.99	116.14	112.93	112.24	113.2	115.25	116.48	107.56	112.67	111	110.41	109.26	112.23	112.98	108.06	107.22	105.92	107.6	110.31	108.04	113.52	108.71	117.57	109.36	112.19	112.81	120.18	115.64	105.12	114.7	117.7	109.43	106.07	111.37	115.99	109.23	108.89	116.26	110.58	112.15	105.11	113.26	107.25	110.69	109.62	114.47	115.59	113.02
109.37	105.97	100.16	101.74	108.19	105.48	104.24	103.44	109.13	104.61	110.54	110.23	108.05	102.78	98.178	104.66	109.79	111.02	103.72	103.3	106.29	107.19	106.66	109.21	101.42	103.06	109.65	109.38	102.67	100.59	108.5	107.95	105.34	99.599	104.08	110.34	106.37	103.09	110.47	109.81	103.01	108.49	106.59	106.11	107.33	100.44	106.28	111.8	108.27	102.37
118.03	106.99	111.71	108.01	111.25	107.61	110.26	112.17	107.06	112.51	112.69	116.53	116.06	113.89	114.13	110.33	112.18	108.77	115.58	104.57	115.36	111.09	119.98	108.74	110.15	107.11	111.5	105.53	108.91	111.3	117.3	120.09	112.6	109.32	116.85	107.86	110.58	110.46	115.89	107.44	113.74	109.1	111.1	113.41	111.12	104.62	115.23	108.63	105.36	111.34
109.68	106.42	104.21	104.54	103.55	104.89	105.04	110.77	103.03	104.25	109.93	107.82	109.94	107.32	109.74	101.42	109.78	106.13	103.63	106.4	103.82	105.32	112.21	110.81	108.03	107.6	102.92	101.91	103.96	104.66	106.94	104.33	111.12	101.23	111.25	108.17	105.92	102.58	106.19	105.46	100.76	111.39	113.67	107.05	105.28	104.07	112.28	109.76	107.08	107.28
97.61	98.752	94.301	94.977	99.722	101.91	98.846	96.414	95.68	101.92	106.55	96.815	102.47	97.114	103.71	98.497	106.34	99.741	97.58	100.31	108.75	100.2	101.87	92.977	103.88	99.538	103.63	102.85	100.24	106.64	98.241	104.88	98.442	106.86	96.896	92.359	106.29	101.75	104.28	101.21	105.4	97.775	107.9	96.318	100.46	104.97	101.77	100.38	94.497	95.099
106.98	102.69	114.37	103.81	107.91	103.84	105.22	99.094	108.48	107.23	97.935	111.17	99.049	103.13	102.21	105.71	107.82	101.98	98.341	105.53	108.18	104.89	102.76	105.04	102.51	102.25	96.906	106.77	106.11	110.32	103.55	103.93	113.91	102.87	100.85	102.24	107.88	103.4	108.28	110.51	106.22	105.27	105.66	108.25	102.71	109.94	101.82	104.32	105.19	108.84
120.34	113.94	127.36	120.12	113.93	120.75	120.02	123.55	117.82	114.43	111.09	116.53	114.58	118	117.43	110.17	118.35	111.49	112.06	115.85	117.09	115.79	118.77	122.88	113.09	111.7	116.61	117.21	116.42	117.47	118.17	121.36	118.85	117.97	116.95	119.65	119.56	122.49	116.86	120.85	116.43	117.88	113.84	123.83	113.04	112.98	119.81	115.18	117.2	111.15
101.84	98.192	98.454	103.03	108.29	106.13	108.31	102.9	107.76	109.82	108.95	100.77	107.19	106.18	104.17	107.44	105.04	100.49	102.34	102.68	101.61	104.42	104	104	100.99	105.5	105.26	104.49	107.17	103.82	101.35	98.044	105.05	103.21	109.1	102.81	104.85	110.62	108.5	105.45	108.25	106.35	102.43	111.49	109.18	109.75	107.71	100.06	99.634	108.43
105.81	106.22	110.96	106.21	98.461	101.58	97.595	103.61	100.35	107.19	107.78	102.46	102.5	107.53	112.53	107.1	104.87	108.69	100.65	103.84	104.93	109.47	104.41	107.11	111.56	104.19	101.96	107.08	106.76	106.41	106.64	108.73	100.28	107.36	103.99	102.81	102.7	109.54	106.96	104.43	97.247	111.89	106.32	109.62	103.68	101.19	103.79	107.52	102.48	106.52
97.952	108.46	104.6	106.35	111.57	113.37	112.5	104.3	110.47	105.6	108.44	109.46	100.08	104.55	108.72	109.84	104.86	106.92	103.99	110.12	109.41	107.29	113.11	113.46	101.72	106.72	103.27	104.81	102.72	105.15	105.51	106.29	110.54	110.82	104.56	104.78	109.44	109.36	96.026	105.84	100.94	109.08	110.61	105.88	103.88	106.36	103.84	107.47	107.71	108.39
107.29	112.09	110.76	114.07	109.77	111.07	115.97	112.28	107.38	108.94	103.26	109.77	115.09	105.6	117.75	115.44	107.79	114.75	110.06	113.95	110.01	109.44	112.21	108.57	112.08	117.43	117.86	114.11	114.59	106.08	115.29	121.54	108.79	113.61	111.46	109.23	110.32	113.48	112.61	114.62	110.1	105.7	108.55	102.98	105.67	105.84	117.18	107.52	107.18	103.68
103.58	108.94	107.57	106.24	107.49	102.26	98.875	103.87	103.6	108.89	103.82	110.83	116.52	106.08	106.09	101.97	97.023	103.9	109.91	103.67	111.54	105.84	104.49	100.96	101.36	111.08	106.58	103.82	106.94	102.21	102.75	104.11	106.87	104.6	107.11	102.61	104.27	106.72	100.16	108.54	104.1	104.39	102.84	105.14	109.12	104.24	105.81	98.44	104.56	105.98
122.36	112.37	111.37	114.96	112.18	115.26	114.32	111.36	110.4	106	105.93	117.69	106.58	111.72	107.07	112.57	111.61	104.68	116.73	105.05	111.62	107.21	105.47	104.39	113.3	111.38	106.23	114.49	116.48	107.66	110.76	107.29	104.74	112.68	114.5	111.26	109.3	108.24	112.25	112.09	113.89	112.8	109.88	115.16	104.57	114.99	115.43	110.77	106.65	110.01
106.58	108.13	107.54	94.927	107.05	107.92	106.05	100.82	104.01	105.33	99.995	106.45	107.49	100.63	104.82	111.55	110.09	105.5	106.13	106.5	105.77	105.52	104.82	101.43	109.7	99.125	107.58	110.17	104.95	107.17	109.74	107.98	99.317	107.16	103.06	100.35	108.48	104.19	105.86	109.03	104.36	111.07	101.95	101.09	103.34	109.55	109.09	108.59	114.34	111.42
97.796	108.49	96.495	103.67	102.78	94.542	103.16	100.81	98.739	101.14	105.61	97.896	101.38	102.01	101.51	102.24	99.217	98.58	95.116	99.469	98.772	99.008	100.06	98.127	97.428	101.7	100.63	96.967	102.87	98.903	102.56	99.385	103.59	101.11	102.95	101.64	102.5	100.68	100.38	97.529	104.67	104.26	101.34	100.63	96.85	101.75	99.652	99.572	100.25	97.275
106.14	105.24	103.01	100.48	100.76	101.53	101.75	98.823	106.9	101.57	103.77	102.46	102.3	108.97	105.01	101.6	101.74	105.83	102.31	107.1	102.65	107.94	99.284	100.18	100.13	100.11	105.58	106.23	105.09	107.55	100.27	103.29	106.95	108.21	106.59	104.52	105.26	105.33	105.81	104.25	100.58	105.78	100.78	104.3	102.6	108.91	102.84	101.32	107.24	105.32
104.25	100.41	110.31	112.63	117.58	110.73	106.49	105.16	113.18	116.28	111.81	109.57	116.04	107.17	105.52	110.12	111.86	117	114.39	114.54	113.8	109.29	112.73	105.63	109.92	110.35	115.02	111.57	106.8	108.02	113.92	109.62	109.05	113.25	119.4	103.16	112.22	107.76	101.87	110.22	116.39	112.17	111.32	106.1	104.58	119.3	116.68	104.37	115.84	104.25
112.13	109.97	115.4	112.19	107.49	108.31	114.63	109.63	114.27	111.97	107.44	112.63	116.94	108.72	106.28	103.1	105.49	110.77	108.31	115.64	113.99	112.43	112.38	103.59	110.09	108.17	107.58	113.34	109.94	110.61	117.19	106.93	112.51	110.3	111.56	106.84	111.68	115.08	116.49	110.39	109.16	106.33	108.89	107.73	111.36	107.81	114.39	114.95	104.22	105.35
101.19	99.128	94.343	100.01	99.415	96.47	105.62	99.546	102.88	99.106	102.8	102.27	101.66	100.59	99.027	96.492	99.697	101.17	96.216	94.896	100.62	107.65	100.99	95.285	96.422	96.194	98.752	104.37	102.91	102.21	101.03	94.973	101.37	101.61	100.27	102.82	96.051	100.78	101.19	96.153	94.652	100.63	95.14	99.355	99.585	97.472	97.531	95.236	99.788	103.29
106.29	114.47	112.63	105.32	115.85	117.8	113.68	114.94	111.81	110.85	110.79	112.05	113.2	118.96	111.87	112.98	113.52	113.86	111.44	115.21	106.84	114.1	107.18	110.8	109.98	103.27	111.36	110.66	109.99	113.42	110.44	110.72	111.84	116.61	117.97	111.11	112.97	110.2	116.55	110.03	113.58	109.72	121.49	107.66	106.52	115.1	106.24	112.24	109.95	106.5
102.44	108.51	105.39	112.91	105.5	103.7	105.67	103.55	112.75	103.4	105.77	104.57	109.05	97.073	103.36	107.77	103.66	106.82	110.83	110.57	109.07	106.95	108.02	106.65	111.36	108.27	109.87	105.37	108.18	109.19	111.56	107.37	102.56	100.01	105.61	107.49	105.17	105.16	102.31	100.11	111.01	101.98	107.4	97.233	115.72	104.65	100.82	104.09	99.797	108.79
109.64	105.6	106.69	101.45	97.336	103.69	108.28	105.13	107.28	104.05	104.59	107.79	105.28	104.78	103.82	99.346	103.35	104.03	101.81	97.293	98.463	103.78	105.09	107.59	107.13	107.64	109.48	101.64	106.27	109.08	108.93	100.16	102.05	101.27	103.21	98.165	105.26	101.03	107.49	107.61	101.88	101.47	105.6	103.57	104.56	101.17	107.18	103.71	106.12	101.51
110.54	108.65	100.45	103.87	105.49	105.08	105.85	102.33	103.56	102.71	108.87	106.49	109.71	109.03	106.73	101.58	107.97	105.84	104.71	104.42	103.97	105.15	104.94	106.01	102.18	100.3	105.92	99.896	107.69	107.61	101.21	107.27	104.47	105.1	103.63	103.75	108.93	111.21	109.96	99.811	98.867	104.25	102.13	110.82	104.55	109.32	109.41	97.313	105.36	106.69
108.87	111.58	114.05	106.85	112.87	106.11	107.4	111.18	115.12	106.52	111.48	107.38	111.9	115.3	109.31	111.16	117.01	111.66	106.15	114.36	118.61	110.12	109.6	118.19	115.54	114.18	108.81	109.56	111.42	106.91	109.51	108.74	113.07	110.79	108.43	107.79	119.54	106.61	117.27	113.09	109.85	109.22	113.84	109.34	111.56	111.96	115.41	114.07	110.7	108.77
94.46	103.82	93.456	101.79	98.616	104.66	102.4	99.166	107.16	105.45	96.82	98.782	95.857	89.946	97.03	95.754	99.777	102.57	100.75	100.16	100.27	96.172	101.48	99.224	103.2	100.04	103.64	96.865	102.7	95.906	99.891	98.1	97.023	90.5	99.933	96.301	97.859	104.08	102.41	110.45	101.72	102.02	103.61	98.708	97.151	96.243	98.372	101.71	101.37	98.415
107.3	103.08	103.69	105.58	104.12	105.44	100.83	103.61	110.11	104.6	104.83	106.58	110.83	109.44	108.15	105.92	114.24	107.54	108.5	108.79	107.39	105.55	111.92	103.88	106.28	111.14	113.47	105.29	106.63	110.71	109.18	109.93	104.39	112.18	106.37	106.59	113.46	101.89	105.01	109.01	111.35	108.68	106.03	106.92	101.81	106.08	108.93	106.81	109.79	109.36
98.688	103.95	107	106.72	102.13	100.09	104.05	108.82	101.9	106.39	104.67	103.6	105.56	107.92	102.62	103.03	106.18	108.59	104.97	99.434	106.07	104.75	105.79	100.96	107.81	97.666	102.66	100.5	102.4	102.69	101.09	105.85	104.81	100.74	106.56	102.65	102.25	102.68	102.85	108.93	104.82	103.16	111.91	101.51	99.708	102.86	103.84	106.39	106.29	108.21
109.45	107.25	114.93	105.27	112.05	112.61	109.42	109.18	113.74	106.33	107.3	119.04	118.26	105.64	115.55	113.95	109.24	117.69	109.66	113.81	115.8	113.66	106.98	106.13	112.57	111.88	113.32	111.48	112.5	114.89	108.62	109.3	108.28	109.36	117.07	102.63	114.61	110.01	118.52	103.26	114.69	116.29	106.05	114.45	110.73	114.4	108.38	112.54	115.06	112.86
99.804	106.29	111.15	105.9	110.17	111.84	109.06	106.3	105.24	104.28	106.21	105.53	111.03	104.17	103.46	103.14	114.17	103.35	107.04	115.21	107.85	106.43	103	102.88	110.94	105.38	109.94	98.003	106.56	111.84	102.69	104.23	103.99	102.4	103.48	104.71	103.38	109.11	103.71	106.05	107.15	106.85	106.21	105.1	100.38	112.33	111.42	104.95	102.63	101.15
108.92	110.24	109.41	114.96	106.22	112.46	104.87	107.1	107.31	109.49	114.52	109.62	110.38	115.08	110.01	116.43	118.5	115.87	114.38	103.61	116.56	105.9	116.04	109.95	105.23	114.79	112.54	115.84	109.17	111.38	108.9	114.59	115.19	108.73	113.41	116.58	109.63	112.1	111.08	112.53	115.89	115.1	111.79	109.38	110.1	111.03	112.15	110.02	112.78	118.3
105.37	111.05	104	110.41	105.48	110.4	107.96	109.23	109.06	109.45	109.74	99.232	104.49	112.95	108.6	103.19	105.81	103.48	109.29	109.19	101.13	102.27	105.62	115.28	107.01	107.72	111.21	104.91	108.65	101.18	106.84	109.52	110.08	105.2	106.68	103.89	108.33	108.22	102.68	107.99	108.94	105.7	107.24	105.66	100.34	111.37	103.13	105.45	111.29	111.99
113.34	115.31	111	110.69	111.52	111.37	111.64	116.95	107.75	112.97	114.88	110.35	111.58	115.59	114.45	107.03	110.71	111.36	108.82	113.01	111.96	113.94	113.4	106.04	109.19	108.69	115.31	113.41	112.05	113.7	107.52	107.94	105.41	119.45	108.4	111.84	112.48	113.92	115.16	110.64	111.88	112.16	109.72	116.99	117.15	118.15	113.14	111.03	117.54	107.97
112.34	108.65	112.5	112.62	111.99	108.57	119.47	110.24	113.39	119.16	115.26	111.85	115.3	112.16	113.35	107.35	112.4	115.79	116.84	113.73	111.66	116.57	109.85	108.74	115.32	114.53	109.47	102.37	110.55	107.84	104.75	108.43	117.46	120.14	107.18	108.78	110.94	114.08	114.47	106.96	116.15	113.43	106.84	116.06	110.9	113.66	109.68	108.38	110.83	120.44
110.75	109.7	105.67	104.96	99.588	106.58	104.54	97.103	108.36	107.54	99.175	102.19	105.12	107.5	112.69	108	107.64	114.78	100.29	106.24	101.82	102.04	102.64	107.82	107.06	101.99	111.98	103.82	108.37	109.42	105.53	109.17	104.06	109.31	102.23	105.17	109.08	106.3	105.76	102.16	107.7	109.49	106.44	105.88	103.11	101.48	102.59	111.25	106.81	105.96
107.04	110.53	107.23	103.64	107	102.41	107.78	103.81	102.3	108.16	107.66	100.55	105.03	101.89	98.329	101.51	107.4	106.5	102.07	107.6	102.2	106.09	101.37	96.17	105.59	105.3	97.451	101.91	104.22	106.02	104.27	104.34	96.773	100.98	103.74	95.25	102.26	100.66	106.89	103.57	102.78	107.93	106.54	105.7	97.367	105.27	105.4	108.08	104.87	102.48
106.17	104.9	112.24	115.31	112.63	113.43	113.57	113.48	107.32	112.25	115.91	110.47	110.44	111.89	105.29	110.69	115.82	115.12	108.3	108.71	106.87	107.86	112.43	117	109.01	110.8	117.05	118.13	110.34	111.18	113.49	102.55	116.04	114.85	113.93	114.29	111	111.86	108.48	116.82	115.76	103.34	112.26	111.73	106.76	115.85	108.31	114.55	110.22	115.18
96.563	104.57	101.38	102.96	99.931	102.36	100.68	107.47	97.643	99.618	97.889	101.74	106.7	97.807	104.94	104.55	100.55	98.379	101.44	100.13	93.567	100.2	96.697	101.42	105.1	93.338	91.875	102.41	97.154	99.185	101.53	105.65	99.79	98.38	101.22	101.91	100.82	108.41	101.37	106.22	99.102	101.83	108.47	98.186	101.04	101.5	102.76	96.151	106.13	104.81
104.03	104.18	101.56	104.67	105.12	108.19	100.75	99.319	109.55	104.33	100.66	108	111.59	101.77	107.65	107.74	105.57	102.71	106.32	104.91	106.27	107.06	109.31	107.99	103.76	106.45	103.8	107.18	109.11	104.59	107.42	105.16	105.88	108.75	102.87	106.38	103.47	105.73	106.23	94.208	101.44	113.61	101.15	107.11	106.59	102.61	98.429	103.29	112.27	104.34
104.62	104.12	103.51	111.36	107.55	99.34	102.74	106.72	109.57	105.52	109.83	98.801	108.07	107.61	98.229	104.86	98.561	103.94	98.085	105.06	107.28	98.337	104.59	102.8	110.45	101.5	108.83	105.5	103.5	111.93	99.512	104.51	105.47	104.06	103.56	106.47	105.17	106.59	107.64	96.911	100.56	104.92	105.65	103.8	99.028	104.41	106.28	103.53	100.76	104.49
111.29	109.5	115.53	111.06	116.87	119.74	113.5	113.46	115.75	114.01	105.51	113.71	112.4	105.49	113.41	112.41	117.84	114.58	108.42	113.19	119.48	113.39	112.93	109.42	108.44	109.32	112.43	114.96	118.41	113.76	107.78	115.31	109.65	112.72	108.88	110.18	105.79	112.87	112.39	109.97	106.95	113.69	112.59	117.01	116.18	113.37	108.12	112.57	111.11	115.31
103.83	100.39	97.22	94.948	101.76	103.49	97.707	105.8	96.122	93.264	100.45	96.823	106.28	105.27	96.761	101.86	88.728	92.24	97.776	102.02	101.72	108.14	95.543	105.6	98.045	106.84	98.499	102.92	102.6	99.374	102.04	99.224	99.667	97.783	100.19	91.914	103.15	101	102.05	100.51	98.171	99.4	100.32	95.887	100.92	100.45	101.84	98.66	96.6	96.756
106.32	103.41	106.63	110.9	110.1	106.86	100.16	97.017	107.48	101.68	106.33	100.18	107.55	105.55	101.42	101.24	107.51	101.29	106.78	104.35	104.59	98.856	103.27	101.72	105.23	112.99	106.45	103.89	99.128	98.884	102.82	106.23	102.09	107.8	101.03	103.94	99.661	103.77	101.43	109.1	98.203	96.958	106.5	105.1	104.96	103.54	107.52	104.37	106.94	104.24
104.52	110.84	111.22	107.76	114.19	114.14	112.21	109.16	107.21	108.44	108.54	103.88	114.1	118.49	111.03	114.1	98.41	108.31	113.1	110.62	123.71	110.73	113.02	107.45	107.29	107.3	108.24	113.96	109.75	105.12	112.81	110.18	109.22	106.09	111.75	109.8	110.45	106.77	104.57	111.24	109.4	112.61	110.45	111.93	109.99	114.35	112.14	109.38	106.35	105.93
108.63	109.77	106.15	100.14	98.7	101.85	103.57	105.43	110.33	103.6	108.04	107.43	102.61	108.94	104.71	105.77	106.06	110.43	104.56	106.21	106.52	105.61	104.69	104.54	107.94	100.8	102.4	99.058	101.49	105.46	107.55	103.28	106.47	108.45	108.13	101.04	102.36	110.92	105.99	107.14	102.82	105.83	101.98	108.4	102.52	99.656	102.75	100.16	103.48	105.44
105.95	104.24	110.53	106.65	102.53	111.58	106.05	103.88	110.02	103.99	103.85	107.56	106.72	103.03	109.63	107.43	112.03	100.02	108.98	106.68	108.33	111.04	105.07	110.1	113.29	105.43	101.6	105.69	102.41	105.74	109.44	105.04	106.47	102.28	107.18	106.36	103.78	103.5	99.728	105.83	102.98	115.69	104.32	107.59	102.11	104.93	103.72	109.62	104.42	103.15
104.04	103.02	99.649	106.46	107.02	115.19	108.19	109.73	105.18	103.92	103.59	109.61	105.94	105.36	96.733	103.88	105.79	103.03	97.757	107.11	101.22	104.55	108.23	100.84	104.52	107.09	104.33	99.909	109.3	105.67	110.59	104.68	104.11	109.38	102.11	105.41	103.12	105.77	102.22	99.958	105.63	101.67	108.63	102.75	100.44	103.43	102.14	102.18	102.33	105.57
101.05	97.714	101.82	99.358	98.93	96.957	112.14	100.84	94.963	102.39	96.815	110.13	96.077	103.89	105.96	100.96	98.175	105.31	101.63	108.49	97.206	96.921	101.71	99.025	96.008	102.85	101.07	98.543	101.59	99.407	102.01	97.729	99.384	99.125	101.92	95.099	102.69	98.299	103.08	100.82	98.338	105.04	106.82	103.26	98.237	99.034	98.029	99.42	106.33	106.61
108.15	105.52	109.67	114.28	100.53	111.6	112.06	103.92	107.38	103.39	109.88	108.1	109.27	102.7	109.11	103.21	104.6	105.48	105.42	101.66	103.41	104.33	102.78	111.34	104.04	105.64	105.21	106.86	109.25	103.48	110.75	109.54	110.75	105.4	113.71	104.34	102.46	109.7	112.23	110.38	105.54	108.11	108.49	104.92	107.84	105.05	106.1	107.05	104.02	110.98
103.82	95.98	102.9	103.18	101.22	98.437	98.083	99.304	103.15	105.11	100.86	97.243	97.131	99.251	103.52	97.198	100.14	97.501	100.62	92.283	101.43	94.867	94.506	101.32	100.09	101.98	103.83	96.023	95.54	97.333	101.51	97.153	106.95	97.294	96.993	97.664	101.85	96.848	99.516	98.639	98.68	93.334	99.071	100.33	102.98	103.95	98.505	96.134	98.092	105.94
105.79	111.88	106.8	106.69	98.618	109.08	108.22	106.17	104.33	111.37	110.86	97.469	106.27	105.92	103.56	98.583	110.1	96.468	112.13	102.46	105.18	103	102.76	105.47	109.25	106.89	107.72	100.55	107.17	107.17	103.46	104.18	105.43	106.98	107.19	104.98	103.89	104.36	106.99	108.66	101.26	107.04	111.6	107.42	99.317	101.85	103.08	109.56	101.48	108.81
107.46	111.34	116.43	113	119.82	115.01	115.6	114.33	109.68	111.22	115.35	114.8	108.09	115.92	116.85	115.77	115.63	105.18	116.7	117.25	112.63	109.89	109.24	114.77	115.97	110.49	109.99	105.86	115.95	118.37	111.57	114.52	106.29	109.22	111.82	112.15	112.44	111.62	111.29	104.31	118.39	115.15	116.97	108.75	118.17	115.14	113.68	114.73	109.99	114.93
109.55	106.07	107.64	106.41	111.8	105.6	105.23	111.4	108.66	111.59	109	109.87	104.99	109.88	112	101.99	101.73	112.88	113.9	111.38	111.01	109.18	102.04	103.47	101.42	107.44	106.34	105.86	101.65	107.38	99.595	100.59	102.66	109.79	106.74	102.43	109.79	105.97	103.07	106.53	102.05	111.94	105.53	102.87	105.02	112.71	107.54	102.67	109.93	108.28
109.86	107.77	110.39	114.55	110.93	109.65	110.98	110.34	113.69	114.13	105.23	113.63	115.21	108.46	108.71	112.09	113.84	115.01	116.76	110.69	111.84	116.47	113.21	104.32	109.1	117.57	115.33	113.23	106.39	112.14	110.8	116.7	111.57	110.93	108.33	116.65	114.32	105.66	109.98	109.83	109.82	117.06	119.76	111.53	110.07	110.53	111.74	112.86	116.6	110.95
105.58	99.508	108.35	106.15	107.18	102.56	105.77	101.28	99.146	105.15	104.42	115.85	106.01	105.75	107.87	111.03	101.73	106.99	105.13	102.91	102.19	103.94	100.63	102.46	102.87	102.03	104	103.28	102.21	105.03	105.42	110.45	105.89	108.66	109.38	106.35	105.62	101.29	104.3	103.58	100.22	109.32	102.46	104.76	101.71	104.38	104.61	107.36	100.62	104.01
113.8	108.4	114.05	115.81	116.83	117.64	119.09	113.15	120.47	112.4	114.76	120.63	118.28	115.37	113.71	112.97	114.07	121.97	112.56	111.07	115.49	114.88	114.8	116.77	109.81	118.44	117.2	117.28	121.79	116.26	113.34	109.94	116.43	117.27	116.21	122.77	116.16	116.77	118.67	120.03	115.01	121.49	113.51	111.49	113.28	116.53	120.27	118.71	115.91	114.83
104.92	104.23	101.74	95.371	97.155	97.502	96.148	101.07	99.426	97.875	101.93	102.74	101.25	101.3	97.469	101.5	100.21	98.461	101.8	103.25	105.84	101.57	96.344	95.618	106.59	96.614	101.19	99.319	95.232	98.878	102.43	100.07	102.34	100.06	98.88	97.107	102.25	103.98	103.67	98.961	98.498	99.917	100.53	100.79	98.694	104.82	100.08	102.42	105.7	101.06
108.25	106.32	112.37	104.18	113.52	108.16	120.19	110.1	111.52	110.11	109.3	106.7	114.33	112.18	116.85	110.74	107.61	116.56	111.83	105.45	118.63	105.62	106.94	110.55	108.61	112.65	109.38	106.13	113.46	115.02	102.77	106.73	111.9	113.79	109.77	110.1	113.03	111.62	108.63	113.67	116.47	111.21	113.29	103.38	109.07	118.56	109.95	112.21	115.97	111.23
100.64	110.29	111.34	112.57	100.3	108.26	105.65	106.53	104.28	107.08	105.14	111.11	111.01	108.82	105.04	103.64	105.76	107.87	106.73	106.59	107.41	107.88	98.783	109.58	104.25	102.79	107.79	105	110.53	103.83	104.61	102.74	106.67	99.966	105.17	99.874	106.28	110.07	111.62	106.58	107.39	109.18	103.7	103.89	106.11	103.28	111.01	105.53	111.41	110.92
114.25	111.84	113.49	111.36	108.61	114.2	109.32	113.34	112.69	110.63	110.46	107.83	116.01	105.92	112.97	115.08	112.47	113.05	111.69	112.38	110.55	111.93	107.11	113.15	108.38	111.64	105.29	113.92	107.71	110.6	120.52	117.42	110.96	110.93	111.95	109.58	107.95	115.91	107.99	109.56	119.75	116.31	114.26	114.27	115.92	103.94	111.34	108.39	112.03	108.63
94.382	98.564	103.42	101.16	102.01	103	100.46	103.12	104.22	101.82	91.631	101.1	101.22	99.333	97.22	92.539	99.988	98.518	95.428	100.19	105.26	103.99	106.02	99.746	100.74	101.26	104.52	98.169	103.08	102.58	100.7	93.716	102.61	101.88	93.382	93.58	97.819	104.01	101.11	99.598	100.47	102.7	103.05	99.778	104.51	100.42	101.29	99.922	97.843	102.41
106.24	106.72	103.16	103.66	100.14	106.43	105.56	109.99	99.519	101.95	100.68	110.37	111.79	106.26	110.16	102.17	105.21	110.27	96.197	104.07	99.597	111.93	107.9	103.05	107.67	106.19	102.63	99.185	99.154	107.22	102.93	106.23	101.78	103.79	103.88	109.85	101.42	107.38	108.74	108.25	105.61	104.09	103.31	109.22	106.59	106.63	102.49	105.93	102.62	109.84
109.66	107.47	107.9	107.46	100.74	104.99	107.54	106.09	100.21	102.89	106.93	103.25	97.766	102.98	104.23	103.52	103.44	110.66	104.39	100.38	105.93	105.51	102.8	103.05	107.58	102.88	104.09	104.35	104.83	103.41	104.71	102.78	99.618	106.01	101.46	99.749	98.838	108.61	99.176	105.82	100.28	103.26	105.21	103.91	105.41	99.149	101.9	107.14	94.726	105.57
115.75	111.6	112.64	115.04	109.29	105	109.78	110.13	111.99	110.51	107.57	108.9	107.8	109.91	111.76	108.53	109.53	108.45	110.78	109.15	111.12	110.18	105.75	113.49	108.44	114.58	118.45	108.66	109.76	111.05	114.17	118.06	108.89	115.83	105.49	111.05	110.08	112.85	116.63	111.13	115.86	107.59	105.76	117.27	111.12	117.95	111.29	108.45	112.86	103.28
112.6	109.32	116.21	113.71	115.71	115.16	112.59	109.32	115.55	115.22	112.53	116.17	113.98	108.61	112.68	116.1	108.48	109.82	113.18	113.72	113.69	107.74	107.73	103.91	111.58	111.31	112.93	115.02	107.08	111.27	107.74	110.74	107.77	114.35	116.96	112.92	117.52	114.61	112.32	109.18	114.88	108.82	110.81	108.32	115.58	106.51	110.41	118.3	108.08	113.04
113.67	103.62	107.93	107.95	107.38	105.09	107.42	111.4	103.6	109.13	109.08	106.82	103.03	98.354	108.46	100.94	106.6	108.1	102.3	103.62	107.69	110.64	104.57	110.3	104.25	102.6	101.85	105.54	111.21	105.04	112.45	109.31	105.27	102.31	109.54	108.33	109.71	111.54	103.38	107.09	110.69	110.33	102.44	108.79	107.28	104.71	104.46	108.01	109.75	102.97
110.32	115.78	119.73	105.03	110.16	117.25	114.12	121.96	119.05	114.4	113.68	116.11	108.52	114.72	112.45	109.38	114.65	115.61	111.77	110.96	107.8	110.7	115.43	111.53	112.51	108.14	109.07	117.89	109.7	111.63	112.2	112.87	114.9	107.42	118.2	115.57	104.71	116.47	114.51	116.36	109.26	115.3	114.55	113.54	115.49	117.43	118.07	109	112.16	112.43
108.28	103.49	99.854	107.13	93.419	102.66	106.63	95.404	95.747	106.49	97.247	96.094	99.105	96.266	103.5	98.616	98.654	102.53	103.37	101.33	98.259	95.99	106.76	96.253	99.777	95.825	93.748	99.739	96.757	98.355	102.52	99.752	102.95	100.6	104.64	100.59	95.957	105.59	102.75	102.75	102.1	86.296	89.544	97.376	98.725	97.584	97.885	93.404	101.24	97.473
118.57	116.39	124.47	113.83	116.93	115.18	110.8	116.54	115.39	114.45	112.46	119.19	118.98	114.79	120.83	109.8	114.1	115.26	122.34	116.7	121.51	115.9	113.93	118.21	110.42	113.1	122.84	117.83	113.65	119.6	113.1	118.76	112.08	117.5	110.83	113.08	116.72	110.79	122.49	114.3	114.82	116.04	116.03	112.77	109.81	123.19	110.78	120.24	115.81	116.14
99.442	105.89	108.94	103.89	104.09	107.31	106.13	105.06	111.07	108.34	109.05	101.18	100.71	106.44	108.21	100.67	104.77	106.95	110.36	105.06	113.79	108.71	101.71	100.96	103.78	103.21	104.62	114.24	109.71	101.59	103.1	100.63	108.24	107.12	103.7	111.65	100.07	102.36	104.59	101.24	107.84	109.85	113.01	106.95	110.71	106.09	104.11	109.94	110.87	105.01
103.61	98.65	109.95	100.15	103.34	103.52	110.37	105.3	103.51	103.34	108.22	106.58	101.13	97.118	108.49	107.61	103.12	96.909	102.17	106.18	103.44	106.9	104.2	101.84	101.87	100.34	100.22	102.25	107.37	107.44	105.26	98.841	108.5	103.01	105.18	105.86	102.8	107.89	102.91	96.918	106.55	101.93	99.925	107.77	99.424	102.89	100.53	107.33	107.26	105.56
100.14	103.43	102.19	102.14	106.43	105.73	105.49	102.88	103.71	99.734	109.7	109.4	99.983	111.89	107.92	107.01	105.54	100.05	105.24	109.34	113.16	97.973	95.209	102.42	101.75	103.31	109.15	107.28	110.64	104.91	107.99	100.79	105.11	106.59	106.72	103.28	104.5	107.97	95.706	105.24	106.34	103.89	103.58	104.95	100.13	112.58	113.02	105.99	104.05	106.78
116.54	114.05	119.84	118.84	119	116.53	120.33	114.35	113.46	115.91	114.68	119.97	115.35	117.25	117.96	124.01	114.48	119.36	117.56	121.25	118.64	116.14	117.79	114.36	117.45	119.64	116.74	123.32	121.67	115.5	121.03	116.57	117.37	121.85	114.01	118.15	119.94	118.09	117.84	120.04	118.27	117.8	116.36	115.06	120.24	113.83	117.05	114.7	120.66	121.78
113.39	113.78	106.61	112.32	116.96	109.36	109.81	108.31	123.18	112.47	109.18	112.7	112.16	108.14	118.84	111.27	115.34	116.61	108.53	113	117.94	105.6	108.02	115.62	108.98	114.57	113.52	112.56	102.81	108.81	114.48	112.51	110.98	114.18	116.51	110.02	116.87	112.56	114.73	115.65	109.14	111.13	112.05	112.56	111.77	109.17	113.75	110.44	110.81	119.21
105.85	108.35	109.09	104.59	99.369	105.9	106.1	106.34	104.41	104.37	110.46	104.01	108.3	109.8	110.63	104.34	107.82	105.44	102.21	109.33	111.03	111.11	98.838	110.17	101.58	109.4	108.14	105.96	104.83	106.58	100.22	107.47	107.42	103.61	103.85	105.84	106.3	104.45	111.29	104.92	112.99	104.93	107.88	106.7	108.21	107.58	108.72	102.37	109.88	109.18
107.29	115.29	106.82	104.38	103.09	100.22	109.93	108.62	103.68	108.91	111.06	109	104.32	110.25	103.74	107.38	106.57	100.03	111.67	106.64	106.95	102.37	111.35	106.78	102.62	108.95	106.8	102.17	112.19	109.53	108.19	111.86	104.71	107.35	101.8	106.45	108.33	105.97	110.73	101.71	102.62	109.61	99.934	108.62	107.28	104.63	108.91	103.73	106.96	104.11
111.54	110.27	108.69	107.97	104.99	109.16	101.72	103.22	107.7	109.14	104.3	104.42	106.48	100.28	107.09	107.61	107.98	107.34	97.981	103.46	103.75	107.73	100.1	107.22	106.56	104.98	103.54	109.25	110.71	109.18	111.07	108.1	107.03	110.61	105.44	108.65	101.28	110.87	104.04	110.98	102.52	108.27	106.16	106.5	108.34	106.5	100.72	104.01	108.33	114.82
99.409	109.68	109.57	107.88	102.85	108.88	114.01	103.47	105.04	105.01	102.41	110.2	110.47	106.78	108.19	106.07	102.19	109.36	105.51	110.09	109.24	104.14	105.91	110.2	109.48	108.64	104.01	100.05	99.706	104.3	110.49	99.898	107.2	103.02	109	100.82	103.47	104.21	100.17	106.12	100.97	109.76	110.9	108.27	112.94	112.67	108.05	101.67	106.11	111.56
113.7	114.67	113.08	116.19	109.87	105.91	108.6	109.82	107.39	108.27	118.51	112.91	118.02	106.65	108.67	112.53	109.77	108.97	110.8	109.24	111.9	118.46	115.72	108.37	105.82	111.09	107.66	115.41	113.34	108.57	116.48	110.77	106.55	108.16	112.93	110.46	111.28	110.89	107.44	110.07	111.67	104.9	109.95	107.96	111.83	109.19	118.93	113.43	116.05	109.37
115.07	118.37	111.86	119.12	118.27	117.72	113.18	116.22	111.62	116.17	114.08	118.1	114.39	119.3	118.27	112.94	122.93	118.88	116.42	118.93	120.74	122.03	124.21	120.21	124.1	122.92	117.97	117.6	115.96	118.56	120.17	112.14	119.66	115.72	113.56	117.06	116.63	124.46	117.62	119.47	122.36	116.37	117.86	120.43	115.84	122.88	114.91	119.55	119.3	119.28
104.2	117.41	104.87	111.26	107.84	111.7	104.64	114.91	102.46	105.95	107.03	105.78	111.85	108.1	108.44	108.34	104.67	102.21	108.23	108.22	110.6	106.03	105.98	110.18	108.56	106.04	111.41	109.34	101.56	105.09	104.45	106.5	103.78	104.29	104.48	101.35	106.1	105.74	101.97	105.66	104.17	105.22	103.85	104.4	108.49	105.16	112.76	103.37	103.21	105.28
102.89	108.22	105.46	104.27	103.67	111.17	105.05	106.56	108.89	107.8	104.24	105.02	108.04	104.02	107.87	108.02	102.55	112.11	106.8	106.76	106.18	104.94	101.56	105.66	106.8	107.77	108	100.61	105.79	111.21	102.43	108.65	104.38	96.637	104.9	101.79	98.688	106.33	101.39	109.11	101.76	107.81	110.06	101.05	105.03	103.64	101.05	100.16	104.31	104.39
99.291	103.04	97.658	102.67	104.26	103.72	105.27	95.443	100.16	98.025	100.86	104.98	99.681	96.582	99.563	101.65	105.49	100.5	101.04	97.715	98.137	104.91	107.05	102.61	97.705	103.48	102.12	98.106	97.359	101.69	97.22	101.6	103.95	98.184	100.34	105.41	96.343	97.147	99.538	101.98	100.15	97.536	106.98	99.893	96.452	100.36	104.64	97.733	98.593	100.16
108.87	109.13	103.88	106.68	121.95	109.56	110.41	105.41	109.34	107.13	107.09	107.83	108.19	105.29	106.15	104.67	113.63	110.2	107.48	115.71	110.26	108.78	107.3	108.18	106.18	105.56	103.95	111.02	112.77	111.16	110.67	104.35	110.66	112.89	105.98	109.72	111.13	110.74	111.38	106.6	113.7	105.99	111.68	110.52	107.12	109.75	112.63	114.46	112.12	114.17
98.486	97.281	103.43	106.76	106.72	108.5	104.15	104.34	102.85	107.68	104.46	106.42	100.75	114.4	116.34	101.74	106.96	101.02	106.81	108.71	105.51	110.33	104.55	103.23	103.14	108.28	99.652	102.16	116.38	99.206	107.57	101.19	104.34	109.07	101.8	108.34	107.4	106.25	104.23	101.65	105.62	102.8	107.68	95.92	107.41	105.05	107.64	108.26	105.03	111.06
96.628	97.598	103.08	102.46	103.43	102.17	98.801	101.44	99.7	103.39	106.61	99.009	96.928	98.178	100.39	98.265	102.17	100.5	102.42	98.661	104.37	99.604	99.36	96.035	94.412	101.79	98.215	103.33	98.448	101.62	95.344	99.582	97.197	101.93	104.51	103.08	104.14	101.35	106.78	100.71	98.506	102.05	98.792	99.265	96.271	101.26	99.732	101.23	102.04	99.185
110.22	110.25	112.92	109.66	109.29	116.75	117.33	113.25	106.33	114.81	112.11	110.53	104.72	112.99	110.21	110.85	118.99	114.78	111.19	113.1	106.2	108.31	113.07	114.76	113.86	109.9	110.05	105.99	113.89	110.5	108.01	119.33	110.65	114.38	107.48	113.73	107.95	105.57	111.85	114.15	111.58	110.93	105.95	110.92	109.3	109.91	117.27	115.42	105.11	111
114.18	115.49	112.36	112.5	111.21	113.16	109.84	114.57	113.5	108.63	108.84	114.04	111.66	111.76	114.36	115.58	114.37	111.73	112.9	111.17	108.48	108.17	120.48	112.15	113.37	112.13	111.21	116.82	110.26	113.31	114.96	108.57	115.18	114.08	111.84	106.94	112.56	111.92	115.92	111.72	111	108.58	112.82	107.06	108.71	104.7	109.21	110.54	111.84	113.44
114.94	105.09	113.19	120.23	109.03	112.96	115.73	106.47	118.55	110.07	116.77	110.65	114.73	106.49	117.58	116.78	106.92	113.51	108.99	108.7	114.65	112.13	110.32	111.96	110.67	113.53	108.76	109.45	109.91	111.89	109.05	109.68	116.79	106.87	112.85	113.69	103.96	112.09	110.7	113.05	105.78	105.15	104.17	114.23	110.39	108.86	116.21	114.11	108.9	111.45
106.07	111	110.92	100.35	108.45	108.26	106.6	105.4	104.95	110.47	103.9	107.19	110.35	104.42	109.43	109.59	106.24	109.55	108.81	108.58	108.74	105.94	106.17	106.66	110.17	104.48	105.99	104.45	108.85	111.26	104.24	104.73	108.25	103.92	106.05	105.88	109.27	109.03	107.13	108.53	106.11	101.45	106.24	100.59	101.91	107.54	100.76	104.19	109.85	103.69
106.92	109.51	104.82	100.12	103.13	100.81	111.8	94.541	105.05	110.28	111.4	96.527	102.96	107.63	101.04	105.68	100.69	109.7	109.88	114.32	105.98	111.64	100.78	102.58	108.74	105.43	101.98	109.36	100.36	102.09	101.14	112.51	108.55	102.99	109.81	108.85	104.72	107.34	100.08	105.02	106.08	101.99	105.41	106.08	111.12	99.712	96.453	111.66	110.35	107.84
104.99	101.42	96.176	96.42	97.527	94.72	99.168	102.32	99.232	98.743	92.773	93.121	101.65	102.59	105.4	102.95	93.989	95.515	98.987	102.64	93.732	96.204	92.15	107.68	99.904	102.81	100.63	95.713	99.644	101.9	98.134	104.71	103.26	108.01	99.406	101.84	99.645	97.949	99.59	102.67	99.697	95.125	99.837	104.44	102.27	96.102	96.887	97.258	94.729	98.728
99.409	109.44	107.66	109.64	106.93	100.88	99.89	107.12	105.37	108.31	108.16	104.7	104.58	108.98	108.66	101.57	106.4	100.87	109.39	102.92	108.91	101.48	99.668	103.98	108.05	106.03	105.59	102.88	108.31	110.22	110.48	105.42	106.51	107.54	101.08	106.77	111.94	97.075	106.91	110.08	111.35	104.97	104.98	103.23	105.88	104.48	104.42	103.9	113.53	102.59
118.24	107.56	113.92	116.93	108.27	106.08	115.53	109.72	117.26	107.1	117.29	103.92	119.3	113.92	106.67	111.12	112.66	113.17	112.68	114.78	116.46	109.71	110.94	117.23	118.46	106.8	114.09	107.83	113.46	110.47	111.72	113.29	112.85	107.03	106.85	106.6	107.8	104.29	112.35	117.1	115.56	109.81	113.51	114.74	113.96	112.54	110.33	104.37	109.27	110.45
111.53	102.21	101.7	108.06	105.76	105.5	106.86	98.699	104.23	107.54	104.85	115.07	109.03	110.57	109.93	107.29	103.31	104.01	100.76	104.33	109.03	111	106.61	110.91	106.09	100.42	106.58	105.6	102.36	107.65	107.87	104.44	106.99	100.35	104.87	105.63	102.75	110.74	103.85	108.03	107.53	108.55	101.78	102.79	107.16	103.11	110.79	104.7	105.24	119.17
104.13	106.85	98.41	96.335	110.19	95.336	103.51	101.13	98.168	101.23	101.33	107.95	105.4	100.75	108.72	105.41	105.75	105.77	107.74	101.96	106.65	105.12	102.71	101.88	100.58	106.75	103.77	106.38	104.23	102.43	103.65	103.46	102.45	100.46	103.32	102.76	103.56	110.15	105.68	106.69	105.04	106.3	102.36	109.27	106.6	97.48	101.32	113.57	108.22	104.8
112.26	111.06	110.6	111.64	105.89	114.59	109.39	108.39	113.07	109	112.97	112.01	111.22	112.18	107.07	107.94	112.94	115.63	111.79	113.23	105.21	112.18	114.08	110.1	102.8	108.91	108.11	102.03	110.93	115.31	114.05	106.88	106.38	108.92	114.07	109.92	101.03	109.53	110.23	112.18	113.27	108.05	110.87	110.1	120.63	108.86	109.69	104.85	107.28	108.79
115.6	113.59	115.12	110.26	116.69	111.75	105.41	113.11	105.82	109.18	108.92	113.15	111.24	104.68	106.47	106.2	109.96	111.83	114.25	110.74	109.92	105.97	107.07	107.57	111.41	108.39	104.63	113.7	107.83	120.66	109.72	110.03	122.09	106.95	108.81	111.5	110.49	111.58	108.91	112.4	116.87	116.86	110.25	113.27	108.67	111.53	114.59	109.18	112.94	111.53
103.58	109.51	104.01	107.91	106.08	105.13	103.4	106.87	107.92	102.06	106.34	106.56	107.06	105.46	106.96	107.03	100.35	112.5	107.11	100.94	109.16	107.51	109.27	103.7	108.22	107.34	99.734	108.25	107.11	104.81	106.02	107.09	102.69	104.49	106.89	100.59	99.309	105.82	103.56	106.54	105.17	103	101.26	105.8	106.16	108.56	104.02	104.71	108.52	106.4
108.48	106.41	105.2	105.25	96.739	106.81	103.79	104.3	103.68	95.575	100.48	114.22	106.63	104.87	106.95	103.21	106.73	107.47	100.97	107.78	103.23	106.51	112.16	101.82	105.11	104.52	102.82	102.43	105.57	107.26	101.27	102.66	101.82	101.53	103.52	109.35	102.91	103.68	102.65	104.11	103.51	111.09	101.98	105.78	101.28	110.05	109.06	98.97	97.931	109.85
111.06	104.73	103.42	101.88	110.91	108.7	106.97	105.2	100.2	102.91	105.93	106.06	99.492	107.5	102.35	107.97	104.33	106.29	101.46	103.44	103.37	108.54	102.59	105.24	104.21	102.29	108.66	107.42	105.77	101.56	101.27	105.5	108.73	110.85	100.79	100.82	101.51	106.37	103.96	101.64	111.91	98.345	104.37	102.79	106.31	107.49	101.95	101.86	102.05	103.28
104.76	103.18	101.89	101.92	97.37	100.78	94.952	99.43	106.03	93.927	102.21	100.34	99.479	95.791	94.415	103.57	97.926	108.12	98.708	102.88	102.38	102.08	96.164	93.632	92.281	99.725	101.47	94.861	103.8	101.84	95.381	100.89	101.97	102.85	100.66	100.74	99.063	103.35	102.18	100.83	102.57	97.394	95.739	99.646	91.95	104.86	94.666	98.981	101.42	97.347
99.672	107.72	102.12	100.38	107.92	103.28	105.75	108.4	103.1	108.16	104.5	102.42	105.81	104.86	108.5	105.16	102.26	101.81	98.952	109.73	103.41	105.55	99.982	104.99	104.49	97.951	103.89	106.8	103.35	100.51	102.35	104.68	108.73	109.08	103.11	104.21	107.32	97.319	108.67	105.24	108.13	105.66	103	102.57	106.21	105.14	105.62	106.41	104.66	103.52
113.61	116.56	112.69	114.13	112.8	113.5	115.15	113.93	108.24	112.13	105.81	111.65	111.01	114.54	118.69	111.83	107.49	113.37	118.32	115.3	110.76	110.62	108.16	109.33	118.51	111.48	107.37	108.71	107.22	110.29	114.28	108.49	113.94	115.24	110.27	107.36	111.52	106.01	110.66	111.84	108.13	111.18	116.56	104.4	114.04	115.04	114.86	112.95	114.04	109.78
98.28	97.653	105.65	99.281	96.177	108.65	105.19	95.678	103.05	89.938	102.18	90.37	100.67	97.593	97.822	98.164	98.444	110.88	96.587	102.39	99.271	105.66	106.34	100.9	98.53	104.61	104.91	103.36	99.549	101.49	96.295	96.767	97.663	104.04	91.809	94.829	101.56	96.135	99.981	101.21	100.7	99.428	97.265	101.41	105.88	100.33	102.84	105.71	102.59	106.57
115.12	115.18	123.78	115.01	113.86	121.94	113.59	115.9	114.66	114.46	120.23	114.97	122.56	125.83	117.57	111.4	124.43	125.11	119.85	118.93	119.75	118.61	110.42	121.17	113.27	111.71	120.32	107.43	117.43	113.94	121.53	114.22	115.59	119.4	123.16	119.82	123.58	117.52	121.21	115.95	117.54	110.49	117.85	119.9	117.05	120.9	122.52	124.76	115.95	120.08
103.93	103.8	102.05	105.73	113.23	100.6	101.76	102.16	107.56	105.44	101.56	103.13	101.77	107.69	106.84	109.36	107.42	105.59	107.08	108.81	108.48	109.39	113.69	103.43	102.46	105.11	105.86	103.93	105.67	109.75	105.27	105.95	99.386	96.508	109.09	109.51	103.08	107.4	107.12	105.19	110.02	108.78	105.65	104.46	105.56	109.16	106.26	102.59	100.04	111.33
102.2	100.96	100.71	108.51	98.469	104.09	98.375	105.46	99.36	103.99	104.42	99.827	100.38	99.97	95.217	106.23	99.576	103.79	102.89	105.27	97.938	98.341	93.354	102.18	99.331	104.75	103.33	104.2	103.17	99.077	97.794	99.699	98.72	102.78	105.04	101.68	102.9	97.397	101.37	101.58	103.57	102.45	100.49	99.409	105.81	101.74	100.08	101.91	101.4	105.6
111.2	108.16	118.09	110.22	117.91	104.36	106.46	108.48	105.6	108.56	111.57	107.97	110.5	117.05	115.53	110.49	119.91	115.28	115.2	109.84	113.13	109.98	109.43	110.8	113.19	113.15	107.39	111.4	107.66	106.13	115.56	112.38	116.26	113.04	117.5	119.98	115.15	113.39	109.99	108	118.62	111.84	114.37	113.39	109.14	112.64	116.03	111.43	110.32	109.88
97.559	101.43	100.19	105.37	101.62	101.92	98.145	106.78	99.644	100.79	99.877	95.854	104.44	98.124	100.73	101.22	103.12	102.14	104.57	99.266	103.19	102.89	106.64	94.868	96.807	102.2	98.659	103.98	102	104.2	96.936	101.45	99.64	102.22	99.527	106.19	101.09	106.56	101.19	103.27	105.09	98.605	105.62	97.712	106.19	99.286	104.9	97.38	104.54	96.289
111.04	101.07	110.2	111.89	96.793	107.07	105.73	106.07	106.28	100.26	102.73	105.6	105.19	105.8	101.14	104.44	107.62	101.59	102.24	106.48	101.3	104.5	103.67	103.27	102.88	103.09	106.68	99.102	103.92	108.79	103.22	109.48	103.64	105.55	104.66	103.6	99.774	107	103.73	105.45	106.48	105.41	108.29	103.47	108.37	104.21	97.807	106.87	97.986	90.214
98.569	95.58	104.98	103.35	97.859	96.582	101.12	97.942	105.16	101.56	100.09	96.834	106.07	103.23	98.85	105.91	93.983	101.35	104.76	98.978	96.283	93.55	91.959	101.66	100.22	96.898	94.964	97.069	96.864	102.48	103.1	99.195	98.818	103.95	100.66	105.88	101.52	98.595	94.515	102.59	100.09	102.1	98.623	97.838	100.79	105.32	99.908	100.92	91.71	102.98
97.321	101.73	100.19	103.33	100.62	104.4	107.36	98.716	97.477	99.47	96.729	101.07	97.791	100.22	105.68	97.92	104.48	101.11	101.31	95.996	100.49	98.564	98.57	103.08	97.857	99.443	96.969	99.243	94.177	102.86	97.093	99.578	95.421	96.079	101.5	99.107	99.628	100.92	97.567	97.113	99.984	99.23	100.26	98.175	95.317	97.897	102.1	100.19	105.39	95.977
108.87	103.38	110.67	107.43	107.07	109.19	103.81	106.21	106.94	104.87	107.79	105.6	104.23	102.49	108.48	104.41	107.92	108.38	103.41	106.71	104.85	112.03	109.06	102.83	107.84	107.69	108.84	104.88	107.15	105.4	104.79	102.3	105.03	108.62	105.69	104.61	104.44	103.25	108.7	102.39	105.27	97.976	101.06	99.504	104.25	105.06	99.978	100.16	109.65	111.92
108.87	113.18	110.83	113.56	113.12	108.02	115.81	110.78	108.53	118.84	113.61	113.9	119.03	116.78	109.85	114.25	115.93	114.57	113.03	110.18	115.59	114.7	111.6	119.75	108.03	110.11	113.25	110.41	115.71	109.22	111.81	107.74	108.83	110.28	110.76	115.49	103.64	113.18	111.27	113.65	113.22	117.52	125.28	118.68	114.44	112.91	118.13	109.73	113.27	111.6
101.66	102.62	111.93	104.27	100.9	108.22	106.74	102.95	104.71	103	105.05	101.95	101.78	102.63	102.06	106.5	109.73	107.57	101.55	103.44	110.52	104	105.68	109.11	102.55	104.77	108.36	104.32	103.03	102.87	106.4	113.88	109.41	104.55	104.25	103.26	109.52	108.6	100.95	108.81	107.04	102.57	102.48	100.32	101.65	113.07	109.39	102.66	103.36	105.97
106.3	102.93	101.39	101.44	108.01	98.62	107.08	104.08	104.42	101.51	110.46	103.96	106.12	101.31	111.01	101.58	107.93	106.39	108.25	106.03	103.76	108.22	102.74	105.75	106.5	102.45	105.1	104.05	109.74	103.1	104.38	100.89	100.04	102.53	99.584	107.93	100.86	101.08	107.76	104.11	103.39	101.48	109.52	105.59	104.51	101.87	103.46	103.47	102.28	104.28
98.11	100.75	101.56	98.277	103.7	105.61	96.9	98.127	99.593	96.907	96.439	94.719	103.91	99.434	97.91	102.67	95.861	103.41	103.41	96.579	104.08	101.55	98.248	104.44	102.1	102.89	97.952	101.75	105.37	99.5	100.05	95.368	100.03	101.55	101.21	103.53	97.526	95.482	95.291	98.323	100.83	100.4	100.79	100.45	100.91	96.801	100.64	99.901	96.809	102.64
119.13	110.81	112.03	109.21	106.33	112.48	114.53	115.56	115.32	113.49	107.32	111.65	109.86	107.47	115.95	110.94	109.89	113.78	113.11	113.75	111.26	116.81	112.72	108.42	109.41	113.03	109.79	115.67	106.68	108.2	109.86	112.71	111.81	111.76	108.35	113.87	109.23	112.04	113.17	120.5	113.99	112.86	110.09	110.05	120.99	113.92	108.42	111.52	109.52	114.13
105.46	109.07	103.78	108.92	105.6	100.26	105.95	102.58	107.32	106.61	106.61	106.11	104.37	105.58	96.377	101.01	103.95	107.35	105.55	98.359	104.24	103.78	101.04	103.87	104.79	106.28	109.19	104.49	104.64	107.94	105.15	108.84	103.16	104.43	104.54	105.68	105.97	109.11	104.06	108.42	101.42	112.64	101.68	108.09	103.23	110.74	101.16	108.48	108.61	106.29
106.58	108.36	112.37	106.59	111.14	107.42	104.91	101.62	99.369	105.3	104.12	104.57	104.49	107.66	103.93	104.55	104.09	108.14	108.53	110.3	104.86	99.56	109.05	109.6	104.8	104.7	103.34	107.38	108.1	101.77	108.89	111.61	101	105.26	98.742	105	100.97	105.59	104.61	108.93	105.57	99.675	107.21	103.42	108.67	110.93	110.48	108.32	101.34	108.71
112.95	117.04	110.68	112.14	112.44	109.4	104.79	116.72	110.76	114.21	106.75	118.19	116.18	116.43	114.36	111.7	105	107.59	110.49	106.65	107.01	106.28	109.39	117.23	106.53	111.83	105.57	107.01	111.21	109.74	109.77	104.13	112.11	111.16	109.98	102.14	109.46	110.09	111.79	115.76	111.36	114.4	108.25	106.73	111.41	105.54	110.62	115.9	109.01	113.55
103.74	106.01	108.36	108.53	104.08	105.59	109.08	105.88	108.32	105.6	102.49	109	114.82	107.6	107.81	108.3	105.25	98.818	110.58	110.08	107.16	110.73	103.03	107.75	105.66	104.55	111.85	96.826	109.24	104.25	105.31	106.62	106.09	105.41	105.74	106.69	112.82	108.26	105.06	102.74	105.74	101.61	110.77	106.95	104.27	107.52	107.39	104.09	97.547	104.45
103.32	97.605	99.166	100.62	100.95	101.53	100.56	97.616	104.19	101.4	106.24	98.347	104.14	102.49	100.88	100.12	100.4	103.38	97.377	102.63	99.518	98.916	102.1	107.66	98.451	104.64	100.23	96.364	96.916	98.472	107.33	101.97	100.21	99.246	96.822	101.18	98.001	99.947	94.36	100.39	98.171	98.25	99.396	104.41	99.097	96.109	100.61	95.989	98.702	100.54
115.56	119.08	117.91	114.72	122.54	118.65	115.92	113.69	118.44	116.9	122	112.85	118.89	122.59	115.77	116.72	122.2	114.71	109.87	117.24	115.21	116.1	118.07	119.25	120.13	117.87	120.11	115.45	115.6	121.97	119.11	119.77	119.66	117.8	115.35	122.22	119.78	113.67	110.4	117.01	118.68	116.65	111.26	114.05	118.59	115.56	119.77	111.29	121.27	123.3
107.83	100.74	100.93	109.87	105.9	108.06	108.78	110.88	108.58	107.47	107	103.17	106.44	108.07	111.95	108.68	107.51	105.09	104.93	108.98	104.62	104.76	108.79	114.05	111.15	110.2	106.31	107.75	108.6	106.35	103.98	105.06	111.63	106.8	104.34	110.1	104.6	109.38	107.53	108.24	105.48	110.52	106.34	106.24	104.85	107.73	109.56	107.22	103.7	106.99
106.93	102.7	97.6	106.58	104.89	103.85	103.22	105.22	107.49	103.11	108.82	100.72	102.2	109.53	102.82	105.29	98.161	101.91	107.77	106.27	110.81	104.78	105.82	106.74	109.6	106.84	102.35	100.4	109.64	102.5	104	101.2	101.14	103.36	102.51	109.58	106.16	105.28	103.04	98.698	99.153	105.12	99.913	108.61	103.22	112.01	105.87	102.07	105.01	107.44
102.29	98.53	99.813	99.583	106.83	101.23	100.36	102.15	103.02	102.45	102.32	103.41	91.761	98.579	104.74	96.244	105.26	101.53	99.239	101.24	95.381	98.263	98.97	96.602	101.84	101.33	99	102.39	96.247	104	99.592	100.24	105.31	98.902	103.9	101.45	106.21	104.6	101.44	97.757	98.628	105.69	101.66	97.13	97.662	104.07	105.54	99.419	104.39	99.934
123.56	111.05	118.07	115.39	112.45	112.71	114.36	111.82	119.81	118.87	114.8	116.45	117.92	113.32	116.28	114.14	117.47	120.23	117.32	117.32	112.89	118.41	111.77	118.31	114.23	117.29	118.64	115.41	122.19	124.24	115.16	117.71	109.32	120.32	114.07	114.38	114.41	122.67	116.9	119.76	113.94	117.23	111.58	120.66	118.71	118.15	123.14	115.59	118.49	115.88
105.37	99.996	96.896	98.821	101.42	100.06	102.97	102.73	101.48	102.11	98.854	97.539	101.65	110.2	96.784	95.414	100.87	98.319	97.131	106.22	97.327	99.466	101.41	104.9	98.09	99.316	100.5	97.359	100.95	100.42	109.16	103.72	97.285	94.326	97.266	94.155	98.865	100.65	106.89	101.8	98.27	95.748	103.85	99.521	104.21	98.518	100.58	108.24	101	98.164
103.15	103.92	103.94	105.42	105.6	110.36	108.59	104.42	111.44	106.81	107.19	101.86	101.09	105.8	110.34	108.37	105.08	107.07	100.27	106.67	102.44	101.34	107.14	104.31	102.52	110.8	110.57	110.84	102.16	112.42	103.56	106.08	105.61	103.85	106.12	101.9	108.17	110.33	105.72	107.09	107.89	109.72	103.52	109.49	102.88	110.96	112.91	104.33	110.52	105.93
102.51	101.82	98.908	104.01	104.26	100.39	101.31	100.93	103.78	104.3	96.531	95.192	99.208	102.94	94.459	100.22	107.33	96.017	98.347	98.262	97.373	98.131	94.882	105.95	100.12	98.57	98.698	98.208	95.462	93.117	102.89	103.37	99.196	97.629	98.35	99.285	101.23	97.884	97.863	95.081	100.44	102.2	100.29	103.65	107.27	101.81	99.234	93.812	97.161	105.27
107.32	114.86	116.45	111.57	111.24	107.23	113.11	110.74	114.32	109.82	114.13	110.47	116.13	113.35	112.81	115.77	113.27	112.22	113.04	112.01	112.9	117.5	116.09	110.82	116.66	114.08	112.64	103.5	112.55	118.2	113	113.05	115.31	114.47	111.64	113.82	114.91	114.09	113.25	114.3	114.57	109.48	110.51	127.91	110.2	118.14	115.92	110.36	112.15	110.05
101.24	103.11	103.1	105.26	104.23	100.27	98.405	103.13	102.04	104.76	103.05	110.96	104.46	103.98	105.55	103.3	111.2	103.03	102.66	96.587	104.38	103.76	104.61	99.967	104.92	103.92	106.27	107.99	107.19	101.75	98.583	103.4	103.73	104.88	107.45	101.9	108.61	107.65	104.9	108.72	109.43	109.64	104.74	106.71	106.13	101.87	105.82	104.59	104.58	106.64
105.73	112.47	110.94	102.63	106.28	109.67	103.52	106.87	105.29	107.81	111.33	110.9	98.74	111.79	107.06	107.2	101.47	103.5	103.53	108.94	104.75	107.51	104.33	102.36	105.95	103.12	109.76	104.33	102.21	110.54	106.28	100.88	106.86	107.22	106.6	107.18	102.7	104.74	103.17	106.92	103.74	104.98	108.86	103.13	104.65	102.67	105.94	101.44	107.87	105.12
106.38	110.27	110.24	108.73	103.86	112.82	112.81	108.49	113.17	112.64	102.65	113.24	108.54	112.82	107.98	109.19	113.12	103.34	113.56	107.69	111.32	112.52	110.02	108.52	111.45	118.09	113.58	107.91	109.22	106.9	105.46	113.95	104.31	103.58	110.38	113.36	111.3	108.02	99.487	99.764	109.37	105.01	112.08	108.36	105.9	111.74	110.81	107.62	107.33	104.09
103.34	110.59	102.77	106.89	101.92	117.74	105.71	101.92	100.5	109.98	98.068	110.01	104.53	112.59	105.28	105.73	104.9	104.19	106.24	106.75	104.07	106.12	109.98	109.44	109.84	109.79	105.86	107.43	107.16	112.59	105.55	103.27	107.2	101.76	116.11	104.38	106.65	100.66	101.95	112.16	105.72	109.26	107.67	111.7	104.91	106.47	106.41	104.9	107.56	104.52
111.84	109.49	110.73	107.36	107.5	110.74	106.52	112.82	109.31	112.72	112.09	108.87	111.93	107.14	116.57	107.6	109.54	103.74	108.52	112.84	110.08	107.98	111.73	112.22	108.28	111.17	106.68	109.72	105.25	112.93	108.64	107.74	115.39	108.65	111.58	108.58	110.38	106.59	107.92	106.6	111.4	115.92	106.78	110.2	115.6	108.32	112.63	106.82	100.57	110.44
114.2	108.06	112.2	116.35	119.05	109.77	116.56	116.12	107.41	116.76	114.73	113.08	111.12	114.09	111.12	118.18	104.89	119.56	113.65	106.57	117.72	109.81	109.18	113.77	113.05	110.23	110.95	111.71	109.52	114.12	113.51	113.51	114.59	107.74	105.84	115.83	114.36	112.09	114.73	109.69	115.88	111.9	119.39	115.98	111.2	115.06	119.65	112.27	110.92	119.67
112.89	113.55	108.46	110.14	115.82	110.09	111.25	114.08	107.72	115.32	111.7	116.23	114.6	108.73	114.8	105.98	110.6	111.59	102.49	117.58	115.88	105.31	105.97	105.72	110.18	110.37	108.2	111.5	106.39	110.68	116.06	110.49	102.24	106.57	106.85	112.42	114.87	109.04	105.07	115.21	115.72	113.09	110.19	109.01	111.34	115.51	111.02	116.52	108.34	112.99
104.24	106.87	111.91	107.56	106.05	102.08	102.9	112.99	108.66	104.19	104.6	106.52	109.06	107.63	106.18	108.13	108.37	108.83	103.26	103.33	105.21	105.94	104.37	103.83	104.89	101.99	104.84	103.77	108.47	104.1	100.2	107.49	99.982	104.25	102.62	106.08	105.81	107.26	106.19	104.16	111.83	102.74	108.35	107.14	102.21	111.5	113.85	104.81	111.87	100.77
110.62	107.08	106.29	116.49	108.95	101.02	109.34	107.33	110.75	109.06	106.68	110.3	107.37	107.84	113.05	113.5	110.91	114.89	107.11	108.92	109.66	110.44	110.2	108.71	108.4	106.16	110.97	113.3	115.65	113.21	107.71	113.26	112.71	105.56	115.6	111.13	113.17	108.95	115.06	107.91	105.67	111.16	111.8	111.67	107.39	111.18	116.41	112.84	110.5	108.48
101.56	101.35	106.06	105.9	113.18	102.66	106.34	104	108.64	110.61	107.86	106.77	106.34	104.86	106.23	108.92	102.7	105.66	105.61	103.47	96.239	99.911	111.34	105.05	107.69	96.309	108.4	102.75	102.06	109.64	108.11	107.6	103.32	105.95	108.19	105.02	102.74	115.02	104.64	107.17	109.36	102.53	107.27	111.58	112.47	99.954	111.76	99.936	112.26	107.68
108.41	104.4	104.73	103.32	103.05	100.11	101	106.31	108.62	95.44	100.73	98.534	98.653	101.41	98.361	102.85	103.02	102.46	103.39	99.523	101.9	107.72	103.78	95.723	96.057	99.441	102.73	99.423	101.11	107.97	102.5	106.38	101.38	103.54	99.091	99.285	99.183	95.296	102.02	107.15	99.26	105.18	99.542	104.24	104.43	104.4	104.85	100.75	109.04	103.35
118.37	111.41	115.21	115.24	111.48	114.49	109.5	114.01	108.92	111.61	115.94	109.6	115.86	108.84	110.05	112.41	115.59	114.11	109.35	104.43	111.14	104.32	107.06	109.77	104.89	107.72	108.19	118.3	112.95	112.27	112.15	116.4	116.9	109.17	116.29	116.92	110.49	116.01	113.95	110.44	111.38	117.25	108.33	113.17	109.93	115.88	109.82	114.43	110.19	109.96
107.03	116.93	114.69	109.3	114.87	103.25	114.73	108.49	111.51	106.42	110.14	110.64	109.98	111.63	109.25	107.58	108.41	104.33	116.12	115.21	113.54	116.97	113.6	115.61	112.96	111.12	104.98	107.5	108.47	110.71	114.61	109.52	110.32	111.35	109.31	111.62	111.03	111.14	112.41	106.49	112.55	114.41	108.87	114.44	115.08	115.21	108.55	113.19	113.82	111.13
95.877	98.375	105.97	98.387	92.746	104.24	96.622	99.539	103.33	97.217	93.258	102.12	97.273	96.024	98.726	95.442	100.49	97.05	100.06	96.443	95.767	103.16	100.7	99.261	97.924	103.61	101.53	99.874	102.1	100.48	105.59	100.96	96.744	99.587	98.744	95.473	95.798	99.503	97.016	107.85	110.15	103.79	101.92	99.223	100.04	93.167	97.942	98.259	100.39	100.39
101.33	105.01	107.96	102.35	106.88	111.89	105.94	110.42	108.67	100.44	105.89	108.62	113.43	105.33	105.3	102.34	102.93	106.7	104.09	99.139	104.23	104.41	107.03	102.34	114.18	100.75	112.1	107.04	107.73	103.07	104.85	106.43	101.55	111.71	111.54	104.06	109.38	106.93	104.82	112.6	101.28	104.37	102.31	102.73	112.09	106.93	112.94	109.57	110.47	107.56
109.32	101.72	103.38	108.01	108.52	100.53	108.19	108.05	106.16	108.26	103.2	102.03	105.19	104.34	109.87	105.6	106.6	104.9	103.09	110.99	108.44	102.73	108.43	107.44	106.26	109.53	104.6	108.82	105.3	105.18	105.99	107.01	105.36	108.87	107.2	107.17	106.32	106.52	108.4	105.74	105.23	106.11	108.02	105.67	102.39	102.19	108.29	109.79	111.49	108.11
111.51	103.25	111.89	116.56	110.74	109.4	109.37	106.22	112.33	106.47	109.06	113.15	113.82	111.77	107.79	110.91	113.86	112.49	113.6	110.4	113.2	113.93	112.01	116.08	113.73	111.36	109.13	110.01	110.14	111.47	104.21	112.89	106.89	110.55	109.19	100.38	109.13	108.24	114.53	108.51	107.59	106.63	114.72	109.01	109.09	107.51	107.18	112.4	107.25	109.66
108.05	110.22	104.65	105.78	106.34	105.89	108.54	107.42	103.7	106.56	103.67	109.26	104.48	107.42	106.37	105.54	106.57	100.55	111.27	103.93	105.16	109.41	106.12	111.84	107.08	107.17	110.8	103.45	97.477	107.74	111.66	109.31	106.65	103.91	113.4	109.24	108.32	101.99	103.98	103.86	105.77	112.98	104.51	102.19	106.88	101.39	102.57	106.89	103.06	105.45
107.76	104.71	102.28	104.47	106.05	104.13	106.66	106.91	107.25	96.113	101.9	100.32	103.6	97.636	108.99	107.73	103.75	101.57	102.83	98.538	112.54	107.67	101.61	98.758	100.31	96.853	103.86	104.3	110.31	97.389	103.08	99.292	99.947	101.62	111.32	103.94	102.9	106.29	97.558	99.573	106.05	110.28	105.98	100.2	108.87	106.87	111.69	104.19	107.17	103.06
105.85	105.5	100.89	107.04	108.16	104.33	108.2	102.86	108.53	102.63	103.37	106.39	108.34	105.86	106.34	108.23	104.44	103.16	108.48	111.22	111.39	105.27	103.13	103.17	103.85	108.85	109.41	105	104.07	107.43	110.56	105.71	110.83	106.05	111.59	107.61	105.88	106.52	103.52	105.35	107.11	106.71	106.1	101.8	105.89	104.62	106.9	100.08	107.21	107.64
106.74	112.93	115.99	111.58	113.81	116.92	112.34	106.98	109.97	111.1	113.48	108.92	113.16	109.87	100.2	112.64	105.05	107.3	112.09	118.18	114.39	115.35	109.05	114.9	103.31	107.54	109.48	107.51	110.64	115.34	113.51	110.34	110.87	110.52	109.7	113.15	107.08	114.3	112.84	110.2	111.73	112.17	114.19	106.47	110.22	110.29	110.42	110.97	113.12	110.94
107.66	100.27	102.23	104.83	103.68	102.03	101.48	104.67	103	102.97	106.7	109.27	106.42	103.94	107.21	109.9	100.11	108.37	103.25	107.1	110.8	107.4	110.03	101	110.82	104.58	109.45	102.26	111.51	104.67	101.48	103.05	104.47	102.79	103.18	108.27	101.63	103.62	103.38	102.52	104.31	101.51	111.69	105.5	106.98	106.27	104.73	102.83	103.93	110.04
102.49	101.65	106.15	107.5	100.44	105.71	106.31	102.16	103.18	102.02	107.01	105.61	103.9	106.38	106.29	102.53	107.46	102.11	107.41	105.83	102.13	105.74	107.05	107.6	110.85	100.01	100.35	108.2	104.76	110.01	104.87	103.09	107.85	100.44	108.07	107.85	108.12	101.02	105.72	102.35	106.38	103.59	105.54	107.21	92.8	103.32	101.05	107.11	102.54	106.64
106.14	108.09	106.14	106.62	109.14	110.94	106.54	108.74	115.22	97.76	108.84	101.73	103.26	108.74	104.82	102.71	104.42	105.53	106.85	109.34	98.357	104.22	104.3	106.78	110.28	103.26	108.61	102.89	101.92	102.05	103.46	102.26	105.3	104.82	104.94	107.49	105.77	109.74	105.62	105.55	108.87	112.7	109.89	109.27	108.67	102.82	109.73	105.31	110.88	108.72
104.63	108.61	110.69	108.48	107.42	101.21	106.29	101.5	104.48	104.74	117.46	105.03	102.35	108.75	106.41	104.93	106.75	108.81	107.21	104.83	108.29	105.09	114.38	99.948	107.4	106.15	110.13	100.71	107.8	103.5	108.66	102.23	102.57	111.18	103.87	111.83	112.53	107.14	107.17	101.21	106.72	104.35	104.38	106.27	101.62	105.59	104.32	107.01	111.14	105.29
111.78	117.91	113.04	117.17	115.35	111.16	114.9	112.35	113.24	109.57	112.96	112.11	113.12	105.66	107.98	106.48	111.66	110.44	107.19	115.26	111.44	115.09	110.49	114.02	105.75	107.54	111.22	111.28	101.36	109.96	103.47	112.57	108.17	110.13	117.01	109.9	111.65	114.12	115.3	109.76	111	111.46	115.13	110.56	108.54	112.15	108.85	118.47	112.99	111.87
100.67	99.171	102.51	102.21	104.66	104.08	98.183	99.175	98.417	100.4	99.411	97.193	98.863	96.43	105.38	97.361	101.78	90.279	104.25	98.077	103.32	102.51	96.069	98.123	94.943	96.803	97.235	95.957	95.771	98.118	107.32	102.06	99.867	103.08	99.48	102.6	102.58	95.676	98.756	95.142	95.993	99.262	99.574	102.02	97.876	102.43	94.218	104.38	99.645	97.722
116.71	122.7	115.05	115.88	111.54	112.48	118.67	116.62	114.48	120.45	107.99	117.12	119.38	117.44	110.32	118.81	114.05	122.3	122.06	119.7	114.85	113.37	113.1	118.79	110.88	110.82	118.94	117.2	111.32	116.9	117.61	116.86	116.55	118.58	118.52	119.95	118.33	113.99	106.54	121.64	117.08	115.93	111.64	122.35	114.7	122.32	112.11	117.51	111.4	117.41
105.57	107.32	105.69	104.67	102.75	109.51	104.52	107.35	103.84	104.29	103.15	106.46	105.02	110.64	94.364	106.23	104.07	107.9	108.51	105.43	106.09	109.85	105.53	101.08	97.382	108.15	107.26	102.44	98.425	105.93	103.2	102.1	105.53	109.4	112.03	104.19	101.26	106.76	105	108.16	107.6	106.28	99.378	102.1	106.45	104.1	105.58	104.66	105.63	100.76
101.61	101.83	111.41	103.83	109.27	101.69	101.04	108.78	109.23	100.87	112.24	104.87	112.12	108.77	102.27	109.69	111.27	103.93	111.15	105.69	105.52	103.78	106.9	104.87	105.37	100.07	108.6	108.09	103.11	109.96	101.79	105.92	105.35	108.93	104.07	106.59	101.53	107.79	110.51	99.936	105.88	104.63	104.99	108.09	108.12	102.06	107.72	105.39	107.45	107.66
103.85	98.936	96.908	96.635	102.82	104.47	97.561	101.28	100.43	96.668	101.16	103.29	98.315	102.22	102.04	101.57	107.24	102.44	100.12	97.495	101.28	104.06	98.489	99.601	96.228	102.4	100.9	98.212	96.912	97.375	98.508	108.49	103.42	101.43	98.481	98.141	102.04	98.304	100.55	107.03	101.23	103.37	100.28	107.25	104.38	103.63	100.12	104.65	100.19	97.754
103.69	99.296	94.99	103.2	94.872	101.87	102.88	106.88	101.27	97.716	99.95	99.928	99.09	101.75	95.531	99.997	93.015	101.73	97.606	105.57	98.408	95.135	104	99.383	99.822	100.75	99.435	100.38	104.52	99.617	97.336	101.87	110.2	100.11	100.94	98.5	100.68	97.653	96.375	97.996	107.22	100.49	105.08	96.908	104.69	104.94	105.92	99.54	102.91	93.819
107.1	103.96	97.115	99.636	102.83	101.59	103.38	103.67	103.57	110.42	107.66	108.09	104.69	101.57	111.64	109.59	102.8	109.51	102	94.888	106.88	104.93	109.55	103.94	97.445	105.14	103.59	101.56	101.08	105.96	106.69	103.77	108.11	109.12	100.64	107.78	96.631	108.15	98.184	103.69	116.51	101.95	103.03	105.25	103.75	93.966	103	108.45	104.3	104.96
106.8	98.352	107.78	100.52	105.8	107.66	107.28	111.09	102.56	107.58	110.46	108.55	104.71	104.48	105.07	105	107.28	107.16	108.38	108.47	109.58	102.75	102.57	98.288	102.94	111.39	101.58	103.15	105.31	106.55	106.39	109.33	109.23	108.18	100.28	104.56	103.01	102.94	108.36	108.77	113.48	100.21	105.05	107.15	107.71	110.67	100.02	99.973	108.41	110.11
96.473	110.91	101.38	102.97	105.35	101.43	105.9	101.79	107.44	101.16	103.73	107.19	106.87	103.84	106.87	109.58	101.69	108.48	105.02	107.29	108.2	112.39	100.52	107.98	104.48	105.21	104.17	100.82	98.024	106.41	105.82	105.09	107.57	108.32	109.25	109.13	104.07	99.34	103.88	103.85	103.82	104.42	116.59	105.11	102.02	107.65	102.33	106.77	103.38	104.97
97.782	111.06	110.19	100.32	104.2	107.49	101.72	106.37	104.8	107.17	102.67	111.31	104.55	107.28	104.8	106.03	107.6	109.39	102.99	101.47	107.35	103.58	101.07	111.15	103.06	106.29	103.52	109.59	104.1	112.51	106.87	104.78	106.5	104.23	112.02	105.45	100.81	106.89	97.6	107.29	106.98	116.25	104.62	110.08	103.38	108.62	99.831	103.47	108.42	108.23
111.47	107.11	110.81	108.5	110.41	109.47	101.69	107.33	104.39	110.01	104.65	106.6	110.8	114.11	106.09	110.89	103.12	101.78	102.64	111.47	102.56	105.44	103.95	99.241	109.86	115.09	112.85	97.099	112.75	105.04	111.55	105.25	107.43	109.95	113.68	108.54	108.42	113.78	108.29	105.86	106.21	109.66	106.65	106.13	108.37	105.79	106.04	102.94	104.43	106.64
100.91	105.57	102.15	103.75	107.16	101.26	108.83	102.84	106.26	106.73	105.73	107.14	108.57	108.83	105.78	101.48	106.01	105.26	112.87	101.94	107.18	108.29	106.62	108.49	105.63	112.91	112.71	106.68	106.98	106.51	102.37	100.64	106.17	100.03	102.65	99.599	101.3	101.79	106.52	107.54	105.87	103.14	101.19	100.9	106.17	105.83	107.17	105.04	103.52	113.92
102.56	102.48	107.7	99.421	104.21	106.97	107.11	105.34	101.76	106.57	97.342	103.06	101.59	104.64	100.73	105.66	102.17	101.64	101.45	102.59	106.86	103.23	102.09	105.28	103.02	106.95	106.55	108.52	103.89	108.93	100.61	105.79	110.34	99.044	102.06	98.179	101.59	103.04	107.93	108	103.63	108.26	105.6	92.176	104.97	105.85	106.52	101.58	104.89	105.46
107.32	107.21	113.04	113.07	110.47	112.41	112.74	116.27	107.66	112.94	111.95	112.02	113.76	112.49	111.84	110.82	104.79	113.41	109.45	107.5	112.35	110.1	115.83	107.47	114.94	118.78	111.51	109.85	111.11	110.33	111.23	108.06	109.77	112.05	112.26	110.2	116.28	109.1	112.9	110.77	112.71	114.96	114.77	110.18	116.8	103.83	109.74	112.19	109.68	117.8
117.4	104.52	112.9	111.12	112.95	114.63	115.03	110.32	112.92	109.67	115.17	116.65	114.15	109.33	108.08	112.3	113.21	106.93	115.49	108.8	110.53	116.08	102.76	110.05	114.67	114.77	109.64	112.09	106.52	108.95	112.44	109.03	109.17	108.68	115.42	113.91	114.11	108.7	109.95	108.65	109.32	115.45	113.49	105.14	118.66	115.94	105.97	111.89	112.05	115.7
111.59	111.59	107.89	112.26	110.08	108.18	107.9	117.77	108.94	110.56	111.1	116.24	108.54	114.25	117.44	114.12	118.78	114.33	106.84	113.99	112.1	106.07	116.21	111.74	113	111.61	107.55	108.28	115.98	107.89	111.53	112.3	107.2	105.08	114.41	110.89	108.4	111.71	109.81	118.46	110.01	114.83	106.54	108.64	104.44	109.16	112.07	105.88	110.18	112.16
118.71	107.27	113.49	110.42	113.13	101.87	106.62	104.91	111.32	110.14	110.75	106.26	111.01	108.49	112.84	109.53	103.53	103.63	109.93	110.91	109.53	108.91	108.41	107.22	109.86	106.91	116.21	109.58	112.48	107.37	107	116.67	117.3	101.24	111.01	108.38	114.87	114.87	109.64	110.39	111.56	104.73	109.05	107.25	109.22	107.04	109.62	111.31	112.08	116.76
99.919	100.19	102.71	93.605	104.14	101.81	97.825	93.464	98.463	101.3	100.05	102.53	102.3	96.658	90.485	98.262	99.065	106.51	97.127	97.673	102.56	98.727	105.21	100.98	101.48	98.6	98.853	95.682	105.32	99.424	98.094	99.289	104.11	102.51	99.295	100.28	93.637	96.351	98.071	96.534	100.11	99.813	96.93	99.911	99.972	102.8	102.18	101.91	105.02	101.57
108.29	117.01	108.09	110.54	116.75	107.22	118.75	112.18	109.33	111.42	110.73	116.1	113.49	109.75	116.55	110.5	113.03	109.07	109.09	111.99	105.91	113.04	107.64	108.41	105.7	113.06	111.01	108.47	110	112.66	110.61	112.39	115	112.72	119.06	113.04	111.34	112.03	109.05	107.83	110.09	114.21	102.66	115	112.52	107.17	110.7	110.81	115.53	115.28
104.75	106.06	112.86	108.09	107.95	101.93	101.41	102.69	109.6	108.07	107.18	109.27	102.9	100.5	106.31	105.38	103.41	110.95	101.13	109.02	105.31	110.17	98.757	109.39	107.18	118.34	107.92	105.42	106.34	104.64	109.73	105.68	100.88	104.34	107.47	109.29	101.89	107.39	105.44	110.75	104	107.99	105.98	107.42	108.27	103.82	107.52	110.37	111.98	108.11
119.53	116.14	117.53	123.42	116.23	115.12	113.45	123.72	111.27	115.73	116.05	115.23	118.48	121.15	119.17	117.58	116.67	115.8	121.86	115.42	116.17	115.34	124.18	116	117.81	118.94	113.09	114.44	114.51	115.9	120.06	111.43	111.34	124.98	114.5	121.28	119.45	121	109.86	116.15	114.27	117.55	115.82	115.76	115.36	117.95	113.88	117.05	115.81	118.33
114.73	116.8	114.87	116.62	111.56	121.67	114.85	109.06	119.42	119.99	114.42	120.77	116.94	116.06	123.83	116.92	115.28	115.84	111.91	120.23	120.01	117.38	110.53	121.55	113.42	119.03	116.6	123.52	116.99	116.31	109.49	119.13	119.38	124.63	110.87	110.8	120.06	114.22	116.15	117.78	120.6	126.89	114.47	121.96	116.95	123	120.08	123.13	115.89	119.97
99.425	103.96	113.5	110.19	106.83	102.97	114.89	110.39	106.6	104.95	104.34	109.1	104.04	105.99	113.1	105.93	110.27	105.58	106.79	112.35	107.25	103.14	107.49	105.41	108.06	104.55	107.84	105.62	104.01	108.33	105.01	109.8	104.74	106.15	99.279	102.24	113.31	111.39	111.54	106.26	106.07	107.56	104.77	102.97	103.71	101.77	104.81	112.02	107.3	102.88
120.98	111.37	115.05	107.66	114.29	107.44	108.06	110.56	114.2	103.89	112.31	115.34	103.38	113.49	119.49	114.11	118.81	111.74	112.17	111.43	112.76	112.12	114.05	111.38	111.41	116.69	103.36	116.29	104.9	109.74	111.49	109.11	111.05	114.39	111.59	108.56	115.83	110.96	110.46	109.31	105.56	107.63	111.7	112.78	114.63	113.79	102.3	109.44	115.23	106.71
112.2	112.1	109.04	110.8	111.55	107.43	114.57	117.55	110.96	112.25	110.4	109.06	114.26	111.49	106.77	103.39	112.96	112.41	114.07	107.64	106.38	111.89	111.8	111.25	102.63	110.36	116.72	117.5	110.53	111.16	108.61	110.19	109.85	112.45	108.98	110.13	115.16	109.44	109.37	111.93	110.24	113.4	108.9	106.67	104.51	111.9	114.29	110.25	115.81	117.67
89.399	96.091	100.11	100.69	95.514	100.45	102.22	103.57	101.21	103.18	98.692	97.666	104.9	98.643	105.88	100.97	97.804	102.53	101.94	102.3	103.2	105.34	100.41	98.384	103.36	99.768	104.57	95.769	96.635	101.38	96.255	100.47	97.162	99.157	95.535	104.59	94.636	106.69	102.68	105.86	99.744	92.802	96.038	101.31	101.78	99.784	99.655	107.52	93.706	102.22
110.25	107.06	101.18	104.59	101.21	101.4	110.49	108.36	100.75	111.31	100.41	103.07	99.068	105.55	106.79	107.56	105.33	101.11	101.9	100.95	105.9	99.241	106.62	106.53	103.22	110.32	105.98	100.66	105.5	104.83	107.13	104.17	102.72	110.01	102.45	112.51	110.89	107.23	104.17	107.5	98.508	103.67	104.66	105.3	104.66	102.37	101.6	106.09	97.996	106.65
105.06	106.56	106.95	110.95	99.942	102.03	103.34	109.5	107.38	107.09	110.74	105.34	103.98	103.16	105.25	101.92	103.01	108.52	108.57	102.53	103.73	101.77	104.76	103.6	102.22	98.853	106.18	104.51	101.26	104.93	105.34	107.99	100.67	102.23	105.24	104.26	104.86	109.81	111.75	104.57	110.18	100.65	111.78	110.97	111.22	104.6	103.09	102.11	107.35	105.28
106.65	104.8	107.66	103.22	108.63	107.14	109.36	107.35	112.11	109.56	100.81	109.11	103.28	107.65	113.1	101.57	111.28	104.08	99.647	110.1	102.07	110.8	104.79	102.31	105.17	106.72	106.96	105.35	108.77	104.69	106.06	104.85	105.78	106.42	104.46	108.66	111.34	104.35	109.41	110.28	109.98	102.09	105.61	106	107.84	105.94	111.59	99.002	103.8	114.14
102.96	110.33	109.22	99.771	104.32	104.77	98.526	105.81	108.45	104.92	106.76	106.55	102.82	109.4	111.07	105.61	104.66	108.56	103.65	101.38	107.21	103.53	99.67	100.31	100.83	103.08	102.37	102.64	105.23	109.66	106.59	96.638	109.24	108.13	108.92	104.7	105.74	103.78	109.52	105.15	104.82	108.15	104.08	106.33	99.873	104.72	101.7	104.32	107.68	104.47
102.41	104.3	104.26	100.41	106.44	110.74	101.45	100.43	107.45	105.84	104.38	107.06	107.2	104.18	104.32	110.56	97.208	103.39	108.69	103.65	103.29	106.97	102.02	107.59	104.36	105.89	101.92	101.98	106.05	103.01	109.04	108.05	110.31	98.473	102.56	110.2	104.17	98.894	105.89	104.6	110.09	103.52	105.77	102.2	109.67	98.447	105.89	111.71	101.68	102.08
113.97	113.3	109.3	117.69	117.6	114.5	118.6	118.17	121.6	123.16	120.66	116.42	119.27	120.97	115.91	117.49	117.91	115.87	116.23	121.65	114.2	113.09	118.39	123.55	115.34	121.21	116.86	115.95	113.95	115.52	117.04	120.93	119.72	116.17	119.95	119.84	117.27	126.9	112.62	121.13	118.35	122.65	116.92	114.36	114.14	118.17	112.17	121.61	114.55	118.05
100.51	98.747	101.88	99.982	101.23	104.73	100.09	98.917	95.731	105.81	102.21	101.67	95.397	99.392	97.783	99.284	99.263	97.072	98.988	103.66	99.382	98.592	101.92	101.06	99.889	101.39	104.67	106.03	99.832	106.99	104.67	103.93	102.23	107.38	96.601	101.55	99.079	103.46	100.14	103.21	104.59	99.99	99.967	105.15	102.91	102	98.465	98.504	103.64	103.08
106.39	96.64	107.35	110.87	112.99	103.07	107.62	107.47	97.484	112.83	102.15	109.55	101.45	101.94	109.18	105.9	101.42	102.62	108.05	105.9	103.19	102.24	106.37	104.7	106.89	98.776	104.36	106.36	103.07	102.83	103.82	100.83	100.08	107.28	113.81	109.71	97.424	101.29	104.77	97.719	110.39	100.88	107.01	102.75	98.577	105.73	100.35	101.41	106.38	101.2
117.32	112.29	123.68	114.25	116.21	120.39	106.85	124.21	119.97	112.77	119.27	116.28	119.49	118.84	117.03	117.4	119.39	117.95	115.04	119.47	123.31	126.37	115.01	124.24	116.68	116.55	114.3	119.26	121.88	123.12	113.46	115.7	123.77	110.55	114.5	114.56	122.77	116.1	120.14	115.18	118.42	117.5	120.97	118.56	121.54	116.19	116.26	115.07	119.05	122.12
101.63	102.58	110.92	103.75	100.12	103.84	105.02	100.68	102.32	99.79	106.27	109.13	103.37	106.92	109.61	109.05	97.518	103.98	104.17	103.27	97.93	103.27	104.54	102.74	105.86	103.95	107.92	108.39	108.24	113.34	105.1	111.63	110.03	107.01	109.61	104.57	105.17	102.71	104.13	106.3	108.63	106.82	111.83	99.626	109.58	103.95	102.54	109.62	102.73	110.99
108.98	111.1	114.28	105.77	110.39	105.07	95.706	105.5	111.87	107.89	101.44	102.63	110	102.27	103.78	113.39	104.68	97.996	105.71	107.55	111.81	107.39	105.15	112.62	101.98	106.67	101.8	108.95	104.64	102.79	111.28	108.15	102.36	105.88	105.58	107.42	107.11	105.7	109.31	105.91	110.27	99.971	102.16	112.74	111.07	107.6	107.88	110.05	107.38	102.45
118.32	110.08	115.09	110.89	110.8	113.26	112.51	122.76	112.95	109.12	110.9	113.67	112.02	111.98	116.28	111.51	110.64	111.21	111.35	110.72	109.52	115.2	112.9	111.48	110.41	112.75	111.07	116.45	108.94	117.75	111.81	116.56	113.73	115.17	110.18	116.15	113.41	113.27	116.44	119.65	114.06	107.08	110.91	108.31	112.76	112.42	112.68	107.73	115.8	107.36
111.71	111.18	113.34	109.35	114.09	102.06	108.26	109.86	116.91	115.5	108.63	109.32	108.79	115	106.92	109.89	108.96	107.5	108.45	107.64	111.04	103.17	109.61	112.19	107.28	110.56	114.17	103.31	113.9	110.47	112.57	107.49	119.89	116.31	107.81	112.6	108.47	110.65	106.54	107.51	117.78	113.04	113.34	113.85	117.5	109.57	103.15	111.73	111.97	114.17
110.28	109.67	112.74	111.55	111.56	105.47	108.17	117.15	119.1	115.91	110.55	113.5	106.07	109.75	111.11	113.9	108.6	104.75	115.46	107.51	109.95	107.75	112.52	119.07	112.02	117.35	114.55	110.69	109.23	108.54	104.9	107.18	115.77	114.76	111.61	121.36	115.04	114.2	113.34	113.59	116.34	115.86	110.81	106.61	110.31	111.66	116.08	111.03	121.97	110.27
99.59	96.213	101.56	102.23	100.22	93.118	100.27	109.1	100.94	101.9	97.89	101.42	96.508	93.911	99.264	101.66	100.72	104.69	94.219	99.298	97.958	99.909	99.711	94.477	99.029	92.723	96.385	98.295	91.528	102.03	99.61	102.01	101.28	100.27	100.9	97.849	103.48	97.463	103.69	99.572	105.56	101.61	95.407	104.18	100.29	101.3	100.91	96.344	108.29	99.328
105.91	98.774	111.36	105.76	107.84	105.66	106.74	108.32	104.1	111.11	112.3	99.755	103.09	98.82	101.2	111.01	105.97	106.51	109.95	101.61	104.63	103.85	103.86	102.69	105.57	108.11	102.39	105.03	97.514	107.38	109.24	103.54	105.88	107.4	105.59	106.75	107.17	105.71	110.65	97.973	107.15	111.98	111.66	107.54	105.16	109.72	103.13	108.32	102.93	108.12
111.18	116.44	108.05	111.55	111.88	117.19	112.05	111.26	109.13	107.61	109.85	111.09	111.41	109.84	108.99	115.78	110.5	109.7	114.23	110.36	114.42	107.55	116.55	109.22	111.47	108.99	109.02	110.88	109.49	104.11	109.62	110.09	110.94	115.12	111.02	112.79	107.92	104.64	109.42	112.88	115.41	109.29	106.53	111.11	110.23	109.02	107.47	110.73	106.19	111.82
107.63	108.91	108.72	103.62	102.18	113.11	108.03	106.88	103.36	111.91	104.18	103.98	99.83	107.87	108.46	101.49	106.67	103.04	109.18	105.97	107.54	104.41	104.55	104.88	104.78	108.65	108.52	107.03	114.39	107.4	102.03	105.67	105.42	107.5	101.97	104.1	106.44	108.14	101.99	101.97	104.05	106.75	108.22	106.64	105.74	101.83	109.48	98.233	109.61	106.88
97.902	104.81	104.2	103	109.71	105.19	107.44	100.06	102.34	105.3	111.9	107.47	105.15	103.2	105.42	107.14	107.49	103.58	104.91	101.92	104.32	105.29	108.44	109.68	106.5	104.65	101.41	104.35	108.09	106.94	110.75	104.87	104.98	104.78	104.12	108.63	107.11	99.994	102.52	107.35	104.76	113.02	109.13	105.81	109.44	102.52	103.93	103.41	105.42	105.34
110.13	101.68	104.12	104.07	106.9	103.13	105.9	102.81	106.34	108.55	106.27	103.98	108.46	108.03	107.9	103.39	105.61	106.03	108.79	103.4	103.41	100.98	96.43	107.58	104.25	105.25	101.13	108.84	104.58	109.5	105.08	110.38	105.12	108.76	104.42	101.96	111.12	103.43	108.36	104.98	97.667	101.05	102.75	111.21	107.81	105.26	108.82	99.517	102.89	105.47
106.04	100.69	108.36	101.73	112.52	106.32	106.9	106.14	111.29	110.02	100.38	106.13	106.07	105.35	107.7	107.85	105.68	105.78	109.48	111.31	103.06	107.25	107.61	104.14	107.19	103.08	103.99	106.31	107.59	113.26	103.1	108.72	106.58	101.79	103.35	99.732	104.69	105.94	103.17	109.1	102.28	103.34	114.34	113.8	110.23	108.36	107.08	105.83	101.82	98.709
110.3	100.17	110.63	105.6	105.43	101.33	107.38	103.77	109.32	101.72	105.1	101.86	100.73	105.7	106.84	103.91	98.917	106.32	104.22	101.94	104.97	102.05	107.16	103.7	107.17	103.67	102.51	104.74	103.3	104.38	105.2	96.899	106.66	107.05	105.14	107.39	107.01	101.73	106.44	107.69	104.33	105.16	98.86	107.32	108.82	99.374	101.99	102.65	104.05	108.15
100.15	100.24	102.2	93.92	90.001	95.589	102.15	95.409	94.132	99.394	99.88	96.507	103.45	104.87	96.1	105.88	102.87	96.906	101.91	101.39	105.95	101.95	93.046	97.679	99.173	102.44	100.03	97.928	97.408	96.501	91.087	99.495	101.99	101.43	102.18	102.49	102.83	103.5	100.65	91.326	108.17	97.93	93.591	97.567	99.79	102.87	98.39	102.53	99.21	93.21
105.06	106.72	101.03	105.16	105.82	102.86	108.47	104	107.03	109.28	108.45	109.24	103.79	112.13	101.04	103.54	104.4	108.29	107.19	107.23	103.89	108.02	106.26	105.84	112.02	106.14	110.72	107.55	102.8	109.3	103.43	103.03	104.84	105.35	106	109.06	101.14	108.4	106.69	111.12	102.9	99.578	104.09	107.43	109.13	104.34	101.8	105.67	107.34	103.08
100.18	97.486	105.55	104.58	100.4	100.42	102.61	99.5	108.88	101.54	104.68	110.49	106.21	100.99	104.05	104.98	101.63	109.63	106.38	100.84	98.266	108.85	97.905	108.84	107.57	101.04	98.041	106.27	99.923	102.55	107.49	103.49	109.01	103.12	101.77	104.17	99.762	109	98.965	100.09	102.88	102.62	105.49	101.63	103.59	107.31	100.78	101	108.13	104.25
113.34	113.86	111.69	108.37	108.41	113.67	107.99	104.47	108.55	106.44	114.71	111.75	114.24	105.8	110.6	117.42	106.49	108.76	105.71	110.78	107.45	109.4	113.99	107.76	105.13	113.97	105.93	107.05	113.78	111.31	111.37	112.4	107.97	115.65	107.72	116.46	115.43	103.89	105.29	109.11	113.23	117.72	112.1	109.59	113.09	111.56	109.69	108.21	109.39	108.22
106.49	103.11	109.52	112.51	105.22	101.32	106.31	105.05	105.05	104.57	105.89	110.62	103.51	102.07	110.8	112.09	101.65	104.48	111.81	110.76	108.13	100.28	104.1	105.53	104.4	106.75	106.23	106.36	110.66	103.25	101.86	108.46	106.59	103.68	107.27	106.91	102.15	107.2	106.01	101.43	110.13	108.97	109.36	107.54	100.94	102.36	105.82	100.7	106.56	106.71
98.216	97.197	100.95	97.122	97.891	96.539	104.49	100.4	107.23	98.195	95.667	99.421	98.559	104.25	97.514	101.69	103.3	100.91	93.66	107.59	101.81	103.11	100.57	101.6	102.55	95.666	95.329	101.73	100.24	94.63	102.69	104.12	102.22	99.253	97.504	104.46	95.8	99.552	96.255	93.486	107.14	101.56	96.213	101.7	103.37	101.67	105.53	101.24	97.765	100.4
112.82	111.22	104.92	116.26	105.63	114.67	108.86	110.65	119.74	110.44	110.96	109.31	113.72	113.83	114.14	113.88	109.75	119.17	116.14	112.17	110.17	112.84	114.51	114.01	108.75	112.53	108.02	116.79	108.99	111.33	109.88	109.39	111.93	107.84	109.85	112.13	112.12	110.73	113.49	110.92	110.88	115.11	106.72	111.41	109.57	112.22	119.87	117.36	114.31	110.65
107.48	108.74	103.25	104.04	106.3	105.98	108.75	107.66	110.48	103.33	108.12	108.89	105.09	103.56	107.86	111.31	103.53	102.78	110.81	98.725	100.9	106.53	101.4	102.18	101.24	110.38	97.011	107.58	103.91	101.83	103.7	109.27	107.09	101.45	103.06	111.6	101.6	102.87	102.51	106.74	99.845	101.4	101.12	106.41	103.92	110.3	105.08	103.17	109.14	105.76
110.27	109.3	105.04	105.23	110.11	94.114	110.26	106.77	111.61	107.73	106.31	109.36	111.37	112.66	100	100.53	113.84	104.71	105.45	107.4	102.87	109	103.96	106.25	105.92	99.283	104.65	108.84	111.67	107.29	111.16	105.19	109.17	104.56	110.1	109.58	111.46	109.91	105.25	103.8	100.5	105.81	104.72	103.54	103.29	105.66	106.85	102.35	107.4	106.15
119.28	113.14	116.64	116.28	117.38	115.51	117.02	117.48	110.85	108.02	112.99	112.93	122.72	116.19	114.9	118.31	114.91	119.43	120.72	121.32	120.65	121.31	117.69	114.94	115.98	118.27	120.58	110.38	113.32	117.55	121.91	120.07	114.09	122	111.25	119.66	110.6	117.05	114.98	117.41	117.91	127.75	119.12	117.19	114.73	118.97	117.43	119.43	118.42	119.06
114.25	112.04	109.18	113.81	111.37	116.75	111.08	114.88	116.65	106.25	118.15	110.31	121.08	114.92	111.92	111.49	115.8	109.21	110.3	115.6	112.3	114.88	110.53	113.31	112.5	106.84	113.72	112.42	111.58	112.52	108.92	115.01	115.66	109.55	115.18	111.36	109.76	109.45	108.6	109.89	113.03	112.85	116.11	115.76	110.31	114	115.7	110.76	115.47	110.67
109.54	111.53	111.2	113.16	111.59	118.4	113.47	101.56	116.11	114.79	118.28	105.38	111.56	115.9	112.98	117.83	118.56	116.22	113.22	113.03	115.8	113.61	102.66	114.32	111.82	115.79	109.47	109.86	110.76	114.42	106.16	109.83	104.59	115.43	113.51	111.32	107.91	104.47	113.85	108.67	108.92	105.51	114.31	113.12	110.7	111.64	115.85	109.9	110.51	111.84
110.32	109.19	107.53	106.68	117.9	110.68	115.56	103.46	105.83	114.31	109.1	111.66	114.32	114.88	119.36	111.35	109.52	112.5	110.87	111.72	113.7	113.48	117.33	110.73	112.03	109.04	111.86	117.24	112.24	109.64	107.02	102.65	112.31	105.89	114.17	110.66	104.91	114.83	111.23	111.87	110.97	114.24	113.52	118.32	106.64	114.03	113.35	106.33	111.66	112.28
107.36	106.7	104.58	101.36	99.544	106.31	106.09	112.31	98.672	105.49	108.37	108.09	96.742	110.08	105.49	109.66	103.85	108.24	104.02	106.93	103.52	105.33	109.38	110.38	108.27	105.11	109.69	103.35	105.04	102.4	110.17	106.44	105.32	108.85	111.4	102.34	103.04	103.41	107.18	108.49	108.31	108.53	103.2	107.79	105.61	112.75	106.26	103.13	106.63	102.41
103.62	103.06	110.21	100.63	105.44	105.08	101.55	103.66	111.08	102.95	103.85	105.59	100.33	106.06	113.57	102.23	108.04	105.78	107.79	107.13	105.92	103.43	112.68	103.7	108.76	108.84	100.7	101.61	108.49	109.45	101.12	100.99	107.87	113.05	104.7	105.67	108.23	113.38	106.96	110.73	104.15	109.89	104.91	107.73	103.81	110.15	108.89	102.23	107.97	102.77
104.14	113.73	104.52	107.78	110.07	107.28	104.9	104.52	109.76	111.1	112.19	102.38	112.25	109.11	108.34	100.09	107.82	107.34	106.96	109.32	107.63	102.18	108.5	105.39	104.98	108.6	107.3	104.46	108.59	107.16	109.12	107.75	107.12	107	104.55	107.07	101.3	110.12	107.25	105.36	107.74	111.54	108.26	101.74	110.5	104.38	111.2	106.18	98.017	105.85
109.44	109.82	110.41	100.5	103.99	101.13	103.56	105.22	104.72	111.01	107.67	105.74	104.23	105.48	108.68	106.62	110.88	110.52	100.87	98.954	105.81	106.17	100.19	106.35	101.14	108.98	107.79	103.96	108.62	107.73	108.33	107.62	108.54	103.2	104.75	104.99	103.5	104.36	106.86	108.22	107.69	110.69	108.1	107.98	107.71	103.55	109.38	101.42	105.06	107.76
103.31	100.64	110.14	109.4	103.66	102.1	101.57	105.12	106.82	107	100.53	104.95	102.87	103.87	109.71	107.55	106.04	106.99	106.77	105.97	101.2	100.81	105.28	108.9	101.45	107.41	102.33	102.59	105.38	107.67	111.99	106.76	101.35	110.38	108.18	103.41	101.65	110.88	108.26	105.74	104.46	111.14	101.73	104.4	106.29	109.06	104.97	105.13	107.2	114.43
97.627	100.61	101.38	100.18	101.46	97.073	100.87	101.93	101.31	97.241	95.666	97.846	105.98	94.047	99.845	104.58	103.86	100.05	89.515	102.44	98.522	105.93	96.915	99.908	105.46	105.37	104.95	98.632	98.154	97.659	105.43	101.38	97.805	104.14	100.86	102.86	101.9	99.732	94.615	101.62	98.304	104.48	101.71	107.85	100.61	103.73	99.444	97.978	100.33	101.64
116.31	113.86	122.55	123.26	115.12	118.52	117.96	114.4	114.64	117.39	115.6	116.28	121.52	116.53	120.98	118.46	122.36	119.47	126.42	120.94	121.29	114.55	112.78	120.58	119.88	116.31	121.32	117.14	124.81	114.26	118.6	117.16	116.73	108.7	117.53	121.69	115.55	123.07	112.89	116.16	117.33	117.17	115.66	115.79	112.97	119.72	107.61	118.86	116.9	120.87
106.86	100.01	107.65	98.94	99.604	104.96	104.56	106.27	106.48	107.29	105.53	105.37	105.66	104.29	103.54	105.51	106	110.05	103.06	105.97	111.38	105.43	112.58	104.13	103.53	103.78	106.36	106.88	110.89	103.4	108.97	106.78	102.4	109.58	103.17	104.5	102.17	105.05	107.9	106.18	107.27	102.62	104.08	99.781	99.54	106.65	106.38	101.9	103.76	108.59
111.83	108.43	112.4	114.79	115.78	109.94	107.22	109.8	115.73	116.9	110.08	112.32	110.82	113.46	113.57	109.94	116.57	113.15	115.87	112.91	108.91	104.91	113.15	107.7	106.52	111.22	106.67	106.83	111.48	109.88	113.35	111.01	110.24	110.08	108.63	108.41	108.81	115.41	110.86	104.1	114.56	113.74	108.79	112.17	112.16	111.07	110.45	116.74	111.89	110.89
112.42	99.593	102.7	105.68	105.07	103.89	107.41	106.71	106.53	106.23	106.24	105.97	108.78	106.69	111.68	105.37	105.66	109.91	105.27	110.45	104.19	100.25	105.64	104.08	110.74	102.42	105.1	110.42	103.25	100.52	103.7	108.23	107.56	109.41	111.61	104.9	102.4	98.049	106.45	106.04	103.05	108.59	104.61	106.7	107.45	105.2	103.8	105.76	105.76	107.62
109.95	112.31	109.61	116.49	106.55	111.46	112.23	116.7	112.06	114.24	112.33	111.87	106.56	113.87	105.67	111.2	112.07	110.6	114.43	107.06	110.1	100.97	111.11	108.78	105.63	105.46	109.89	109.99	113.7	109.57	112.87	110.36	106.29	104.32	105.93	109.48	106.47	104.15	107.44	107.8	108.62	110.33	112	105.1	108.72	109.72	112.93	108.22	106.84	103.13
99.121	96.781	93.543	98.861	95.906	103.45	96.607	99.142	103.28	104.34	99.151	106.03	102.28	104.57	96.686	99.214	104.94	95.363	100.68	102.24	100.23	99.06	97.736	94.579	97.368	98.888	99.19	100.02	100.93	96.738	100.23	111.6	99.701	98.157	102.9	100.66	102.29	95.556	99.236	97.225	92.562	94.335	96.851	101.14	101.01	98.985	105.9	102.72	99.657	98.474
107.9	111.18	103.92	107.01	110.27	102.32	105.48	103.07	103.08	104.17	98.733	104.32	110.7	111.07	108.16	107.13	101.53	104.77	111.95	106.03	105.96	104.65	104.99	106.13	103.12	109.71	105.46	107.48	107.71	107.87	104.97	111.26	111.32	102.21	103.95	106.31	105.79	104.85	107.36	112.37	104.48	111.58	101.73	109.9	107.9	108.75	107.07	106.19	109.57	105.72
107.44	98.06	92.43	103.56	102.22	100.07	98.265	93.938	99.732	105.38	98.009	107.42	92.362	98.763	103.51	102.75	103.19	104.56	99.39	111.01	98.185	96.693	105.05	105.57	96.462	103.42	97.537	97.148	95.851	100.18	96.374	98.142	102.48	96.264	102.27	103.45	104.59	94.06	97.723	104.74	102.03	99.87	97.45	99.428	93.828	100.42	101.08	104.83	97.744	95.293
103.45	108.41	105.08	103.71	100.06	104.71	107.07	107.71	110.7	108.46	107.91	114.2	99.435	107.59	105.85	98.89	104.59	109.21	105.71	108.98	108.09	112.15	106.93	104.99	110.89	102.96	100.28	106.9	106.59	111.61	107.42	97.905	106.76	108.39	104.74	106.14	109.34	103.76	104.29	105.09	112.44	101.86	104.34	106.32	103.8	110.85	103.99	109.89	103.91	109.43
112.23	106.23	99.931	100.63	107.1	102.24	107.18	104.88	103.05	101.35	107.95	104.73	97.503	107.28	109.27	107.73	107.18	109.39	105.69	107.88	107.56	103.91	104.13	108.41	106.33	106.9	108.68	102.81	106.81	102.39	106.07	100.11	100.6	107.67	102.38	114.58	104.35	106.1	109.12	104.03	109.58	108.4	110.02	105.31	111.46	107.24	101.71	106.15	105.7	104.1
114.55	108.21	98.651	104.94	106.16	101.81	108.77	102.62	109.05	101.19	102.15	104.62	104.53	105.66	106.24	102.47	101.33	108.7	106.77	108.89	105.12	106.38	107.57	107.31	107.01	104.55	95.969	104.46	108.69	101.75	100.09	107.49	102.84	104.86	106.15	107.91	108.39	111.55	104.08	105.71	103.67	105.21	108.99	97.669	102	104.59	105.22	106.15	108.44	108.67
109.65	111.81	110.65	115.53	104.49	110.95	116.93	114.61	110.5	116.16	113.63	110.48	108.55	109.31	116.14	115.52	116.53	110.75	110.07	111.18	119.19	112.79	112.83	113.87	109.75	117.24	114.77	112.55	111.7	115.3	114.09	113.52	109.42	106.96	106.61	117.73	110.83	106.14	116.1	116.37	115.44	113.18	110.34	105.1	114.6	106.41	113.03	112.77	113.8	109.1
101.42	103.44	112.94	103.18	111.24	101.38	108.77	108.42	104.98	103.36	105.46	105.16	106.26	104.73	105.61	111.93	106.46	112.99	103.69	103.71	113.44	105.83	105.44	107.73	110.26	106.37	104.49	109.59	105.14	107.24	112.62	109.07	103.85	108.35	103.4	107.04	106.22	109.34	101.26	105.36	111.8	106.17	107.58	106.98	101.14	103.58	102.79	108.99	100.12	111.28
113.27	103.01	110.88	104.11	100.35	105.77	109.97	110.46	107.25	107.53	108.66	104.4	108.44	107.38	104.95	102.43	101.6	105.99	113.43	109.01	112.26	108.64	106.43	108.93	105.8	109.53	104.8	102.79	107.7	101.3	107.67	115.21	106.64	109.18	100.17	102.1	112.87	110.63	109.13	107.14	100.85	111.54	106.07	103.06	113.28	107.42	106.7	109.23	105.28	103.73
95.637	100.6	98.238	105.01	103.48	98.233	103.94	100	94.577	102.07	94.569	103	102.57	104.38	100.69	98.798	108.79	96.331	96.766	105.11	100.08	105.5	102.73	102.8	100.09	98.005	96.454	96.021	98.467	97.732	94.737	99.82	99.927	95.046	103.9	98.905	101.66	95.037	97.56	101.73	105.89	101.72	101.34	99.097	102.05	98.839	100.6	104.91	98.799	103.14
110.73	108.42	110.98	114.11	105.27	113.39	108.35	107.35	108.87	113.53	116.4	118.01	105.81	106.18	108.34	114.63	118.03	108.92	113.11	108.66	107.68	115.53	112.97	111.61	114.2	111.92	113.19	113.8	109.25	113.94	106.58	114.78	111.63	115.55	108.75	112.85	116.34	111.59	103.52	111.03	110.37	111.14	109.91	110.06	112.92	109.83	114.01	115.04	113.19	104.98
116.55	111.35	112.6	109.49	112.35	109.97	114.17	111.3	118.7	116.47	112.8	113.44	114.99	110.78	114.28	117.91	109.59	109.67	110.47	119.24	104.69	108.35	114.83	110.86	120.16	111.12	111.23	114.07	114.52	111.93	105.97	114.65	114.43	112.6	116.98	119.35	113.36	106.56	120.37	108.08	111.77	108.93	110.16	112.67	116.26	117.28	109.34	104.9	113.73	115.48
118.53	111.63	115.53	116.08	114.87	116.42	118.89	117.82	113.86	122.67	112.74	122.46	118.43	118.17	116.38	118.35	109.89	124.42	119.17	121.54	128.41	115.94	119.03	115.82	118.52	118.35	116.02	118.3	115.54	115.84	108.01	120.47	110.69	115.38	116.62	117.13	118.23	118.67	115.21	119.61	116.27	118.02	116.82	111.59	118.64	116.02	116.69	115.78	117.75	122.69
100.7	105.64	105.61	108.35	107.63	106.49	107.16	107.02	111.5	107.54	104.22	106.07	105.89	113.21	107.92	106.1	102.11	99.949	104.44	102.29	103.69	100.43	109.56	101.39	102.69	106.02	99.764	114.51	113.24	102.32	109.64	103.95	106.41	105.08	104.49	102.8	101.79	108.94	110.72	107.43	108.68	106.61	107.72	114.03	108.4	106.79	104.05	105.41	108.39	108.55
108.71	111.12	108.09	112.73	114.35	107.35	115.13	107	102.82	111.78	113.43	105.5	114.49	110.2	106.84	112.17	108.83	106.97	115.86	105.19	111.43	115.2	112.82	108.66	111.43	111.17	111.99	119.41	121.07	113.67	108.05	111.16	102.12	105.89	110.81	110.32	112.04	106.5	117.34	113.17	111.77	115.7	109.59	116.3	108.43	107.91	111.28	114.79	108.44	111.41
122.76	117.19	111.23	118.27	119.15	116	119.29	116.99	125.76	116.35	124.09	121.31	117.93	113.22	124.24	115.68	119.63	116.94	117.97	121.72	119.09	107.52	114.74	119.82	114.89	117.29	119.31	109.04	112.09	112.65	115.41	122.02	122.9	125.38	115.65	119.91	119.71	117.36	121.49	111.12	125.55	119.1	111.1	121.02	119.53	117	118.14	115.47	121.98	118.79
109.01	107.96	107.36	105.01	108.74	107.25	106.59	106.71	107.89	101.37	102.09	106.11	109.73	108.65	108.43	108.56	107.64	106.39	104.6	102.19	106.16	114.12	103.93	102.44	109.44	102.16	102.74	107.92	110.41	105.58	102.06	103.59	112.34	106.74	103.2	103.05	109.6	111.41	101	103.43	105.88	99.217	106.71	105.44	104.91	111.79	99.059	100.28	104.99	103.28
114.65	110.72	112.31	108.78	111.61	107.43	113.64	109.87	108.84	111.49	111.45	111.28	103.82	109.5	113.69	107.42	109.03	108.5	107.9	107.85	113.26	114	111.29	110.5	111.27	110.56	110.81	102.71	110.14	111.04	112.24	116.16	114.44	115.99	109.55	115.49	115.02	111.19	109.54	115.75	110.05	112.64	110.74	116.01	110.1	111.63	114.09	111.24	111.64	113.63
112.9	111.38	112.69	106.14	109.33	111.09	111.86	111.2	116.36	111.62	107.87	111.19	109.3	112.99	111.18	111.7	116.1	109.41	107.29	101.88	109.19	109.4	116.48	120.66	113	104.53	116.3	114.07	106.46	110.64	106.71	112.16	107.27	110.71	109.9	120.8	115.03	105.38	110.02	107.15	113.08	109.52	110.11	112.48	108.78	115.41	101.76	110.93	113.58	108.45
108.31	118.78	109.64	113.59	112.13	110.05	114.9	107.72	111.71	108.65	108.72	115.13	114.43	108.51	110.64	109.36	108.97	111.77	112.89	107.79	113.47	107.39	113.38	111.96	107.78	110.41	110.03	112.22	110.85	107.08	113.64	108.97	113.8	118.08	114.17	112.8	110.51	111.53	108.04	106.97	114.92	109.62	115.05	111.1	110.74	111.78	113.53	113.38	114.45	112.66
109.08	109.78	102.48	109.26	106.64	107.9	108.75	109.44	110.06	104.37	105.26	105.66	108.57	101.91	106.34	113.12	109.05	108.05	99.702	110.98	106.04	109.4	111.96	99.344	108.74	106.7	105.41	105.7	110.87	104.03	110.25	108.78	105.16	111.87	107.42	107.33	106.42	109.43	111.42	106.21	104.61	105.88	108.06	105.66	103.21	102.25	108.23	110.56	106.49	106.01
105.19	113.21	102.88	114.65	108.88	106.58	101.97	104.56	103.86	106.6	103.3	107.8	100.73	103.1	102.88	106.02	106.39	107.19	105.12	105.26	101.54	108.75	100.65	104.85	108.05	107.67	96.146	101	107.4	103.94	107.89	108.3	104.73	110.24	106.59	104.01	107.06	98.676	99.888	103.09	104.76	103.52	108.76	102.85	96.774	100.72	96.528	106.44	101.27	102.53
104.27	106.54	99.758	106.82	117.9	105.71	99.775	103.27	108.06	107.41	113.15	104.95	99.737	106.57	107.37	108.15	109.2	110.93	107.09	102.26	102.31	103.75	103.46	103.02	103.45	106.66	107.09	106.48	111.14	99.678	106.26	103.35	104.3	102.19	106.4	109.63	104.21	104.14	106.49	100.57	103.38	109.53	106.75	109.76	105.56	105.97	103.39	104.87	105.51	112.71
101.85	103.52	106.36	110.29	104.57	100.9	108.65	105.21	102.71	103.59	103.43	97.336	104.3	112.85	99.525	104.24	106.84	108.4	105.52	104.87	108.77	98.852	102.5	108.36	108.55	105.66	105.62	105.56	107.67	104.12	99.192	106.27	101	101.64	103.95	103.06	103.89	100.28	107.02	96.821	105.62	104.95	101.94	112.07	106.52	102.75	102.31	104.4	98.381	108.63
97.794	104.61	101.63	95.733	98.883	98.985	103.3	98.661	97.12	101.59	104.88	103.43	100.34	103.08	92.539	96.228	97.886	101.4	97.552	97.248	93.161	102.88	101.74	91.651	97.095	94.086	99.266	102.96	102.29	95.872	102.79	95.665	99.523	90.07	96.762	103.17	93.596	98.961	94.256	100.32	101.26	103.67	98.632	99.77	102.28	101.14	104.6	98.43	95.339	92.744
100.24	103.14	102.48	102.66	105.81	104.54	100.94	99.767	111.22	102.46	106.41	107.73	103.66	104.88	109.02	102.04	110.71	108.86	102.89	102.85	114.28	105.08	98.444	106.69	106.2	101.99	100.57	102.92	105.41	102.62	100.48	100.57	99.963	101.86	102.81	100.51	104.57	103.52	106.2	102.5	103.56	97.329	101.05	104.24	107.12	112.69	104.24	105.66	104.5	107.52
99.418	103.99	109.57	100.34	103.25	100.02	100.42	103.9	102.02	105.75	98.353	100.02	103.91	103.75	109.37	106.96	104.86	105.26	102.46	107.06	105.86	109.51	106.87	108.46	94.742	109.81	101.87	101.68	102.8	105.63	102.84	101.08	100.17	105.15	105.83	113.64	104.71	97.943	108.45	104.77	103.55	105.03	104.01	99.006	103.19	100.59	109.99	103.67	103.33	104.93
105.16	108.94	106.14	106.53	107.08	106.53	106.26	107.65	105.7	107.99	106.22	105.3	103.23	106.83	107.39	103.2	107.14	100.19	101.31	107.54	105.13	109.26	107.07	102.71	104.54	110	104.56	106.43	101.5	105.53	100.77	104.71	100.92	105.98	109.52	102.82	106.59	105.73	109.91	104.59	107.48	106.98	103.64	105.98	104.74	107.31	100.64	109.65	99.407	106
110.02	112.56	109.62	114.7	103.42	113.88	111.66	114.19	115.01	105.94	112.34	113.77	115.17	110.21	105.6	111.65	107	112.1	112.63	112.08	110.82	106.22	107.23	102.71	109.6	111.03	110.66	109.64	107.74	108.43	109.09	107.84	103.93	108.69	112.66	103.97	110.95	108.83	109.37	108.12	112.35	117.58	111.19	103.87	111.84	110.96	108.01	106.7	115.91	107.23
111.58	106.85	119.31	109.28	114.22	114.35	110.45	110.57	109.09	114.02	114.84	114.21	114.02	112.87	108.87	108.29	109.76	111.2	116.01	113	113.39	112.47	113.8	117.55	112.62	116.46	116.68	113.1	111.94	112.84	113.69	105.3	113.05	116.75	111.9	113.18	107.48	114.48	108.61	114.64	108.73	115.15	117.18	115.16	116.42	109.16	116.95	112.02	106.11	111.86
109.31	105.57	109.8	106.77	109.82	111.83	111.26	111.7	115.57	110.97	104.96	119.28	109.77	111.39	107	111.47	115.88	105.71	111.68	110.6	112.34	102.22	111.67	115.04	109.75	113.27	110.51	107.08	113.79	113.66	107.57	108.88	110.92	107.41	108.58	118.7	117.35	109.06	106.55	117.7	105.96	107.2	109.49	109.57	107.93	111.41	102	114.51	106.62	109.59
103.61	93.382	93.453	103.61	100.33	104.29	104.74	104.97	102.28	97.006	97.911	104.84	108.13	101.62	100.25	105.3	96.745	93.056	100.59	97.559	101.31	103.5	98.952	99.595	103.24	100.14	94.93	101.83	103.87	100.35	94.255	97.155	95.843	100.98	99.798	99.341	104.06	100.5	99.917	97.39	97.95	102.83	100.63	99.991	106.87	102.28	97.903	98.501	98.104	103.2
110.15	111.71	103.55	109.04	110.86	99.198	101.46	112.14	99.519	100.5	103.45	106.05	107.44	107.73	110.83	100.28	109.87	110.38	96.309	105.43	99.911	103.7	111.59	109.12	104.8	108.55	104.94	106.55	104.84	102.31	104.15	98.367	105.27	101.5	108.04	111.4	101.12	104.33	108.51	106.99	110.09	104.21	105.86	106.7	100.45	106.86	104.1	105.32	112.43	99.18
107.69	106.26	103.91	99.006	104.13	101.16	104.45	103.15	105.88	107.65	104.78	107.21	107.05	106.05	103.24	107.55	105.37	107.78	103.33	111.4	102.78	105.26	102.62	105.53	110.21	111.22	104.42	109.48	105.43	108.84	109.1	108.37	100.84	105.36	99.663	108.08	100.72	101.6	104.59	112.44	102.5	113.29	108.25	104.12	108.72	103.22	106.13	109.08	107.42	107.96
104.35	100.57	102.71	101.28	103.5	104.1	108.99	101.54	108.1	105.83	113.01	103.38	101.58	106.13	106.77	101.94	104.24	109.56	105.45	107.11	104.25	102.35	109.08	105.97	104.81	102.08	104	109.42	106.03	104.55	104.88	91.65	95.25	107.43	105.13	105.34	102.37	103.57	105.3	107.35	105.77	107.9	104.26	104.43	104.68	104.45	108.51	105.09	107.34	103.97
105.69	107.98	109.14	100.66	113.45	109.57	97.239	107.37	112.49	108.35	102.67	107.55	106.23	107	99.559	105.32	99.942	103.1	106.54	98.722	106.95	102.85	107.54	105.07	105.1	102.39	102.95	103.47	103.95	101.75	102.21	108.27	104.4	96.727	106.13	97.311	103.3	109.9	101.65	101.41	103.94	99.659	100.84	101.34	109.51	102.04	101.91	101.89	109.2	100.26
100.57	102.72	97.773	98.727	98.481	97.912	95.666	102.24	98.47	101.14	87.829	102.43	99.817	99.195	104.82	106.17	99.502	102.4	103.92	103.88	98.413	100.96	101.32	96.711	102.19	101.57	98.892	101.19	102.46	103.37	105.22	96.678	101.21	96.346	101.52	97.626	99.139	101.13	99.613	99.054	98.169	101.5	105.56	109.54	98.293	98.223	99.115	102.49	100.97	96.238
109.34	105.85	101.18	102.69	107.52	109.58	106.04	105.95	105.86	107.25	109.58	106.78	107.4	98.829	101.26	104.23	102.34	103.27	105.1	103.01	105.69	106.7	103.84	104.61	105.67	106.13	101.77	105.37	110.75	105.39	102.96	107.37	106.17	103.2	105.63	105.36	99.756	104.12	101.01	103.8	101.91	99.108	105.07	107.67	111.27	108.19	106.39	99.287	99.731	102.72
103.55	109.14	105.19	106.87	102.27	105.32	113.1	106.67	108.44	106.04	106.56	103.46	100.51	106.97	105.29	101.73	103.47	111.45	101.7	106.13	104.29	107.04	108.47	106.2	103.71	107.69	107.52	103.36	108.45	107.37	109.7	107.06	98.977	109.17	105.29	107.25	100.78	105.12	109.38	103.44	107.93	110.17	107.14	102.99	109.98	107.93	110.87	112.22	109.78	101.19
115.6	107.66	109	108.44	113.13	114.16	115.37	114.35	114.54	107.96	111.98	108	105.76	116.51	109.52	108.36	112.61	111.98	111.86	112.66	115.21	108.18	113	111.65	113.19	111.02	110.96	106.95	103.34	112.61	113.46	115.7	113.68	107.21	119.64	117.78	110.63	111.76	112.21	111.76	113.09	109.35	120.99	112.79	108.16	115.62	114.25	110.26	116.78	111.36
107.19	103.59	103.27	106.46	108.31	103.35	107.06	99.022	108.89	110.89	101.31	100.59	99.71	109.34	102.56	107.21	106.51	97.229	105.15	104.58	101.89	107.2	103.75	112.12	102.05	104.81	105.61	105.12	107.39	105.08	96.442	103.24	104.02	103.15	98.268	110.84	108.46	106.85	103.6	111.06	106.35	101.92	110.75	104.31	104.58	103.45	102.41	103.91	104.55	103.76
103.29	110.22	114.47	105.06	110.37	108.25	105.86	103.13	105.15	109.03	107.05	108.23	114.67	104.37	108.3	107.07	108.64	106.51	107.97	106.75	114.58	106.27	103.48	108.76	113.03	104.4	107.97	104.9	104.19	103.11	102.35	104.47	101.67	103.56	108.41	111.1	99.871	104.09	104.35	108.11	106.64	104.99	110.54	109.26	111.04	112.87	111.43	106.88	108.03	107.74
109.52	108.54	107.49	109.53	103.84	102.98	109.38	104.22	103.14	107.89	112.82	106.55	107.17	110.53	108.26	110.62	108.35	105.53	109.97	106.18	103.3	109.49	110.26	100.77	106.64	106.68	111.44	107.02	109.5	103.49	107.32	110.48	105.86	109.78	102.44	108.62	111.68	102.4	103.04	113.14	107.64	109.65	107.92	101.94	105	108.59	104.41	104.98	107.27	107.66
100.07	102.76	94.598	106.65	97.311	98.247	99.369	99.91	93.544	96.571	100.44	106.15	100.23	99.609	98.401	101.16	103.53	101.22	103.9	104.19	100.37	93.482	95.919	100.7	95.466	94.944	97.487	103.03	104.25	103.17	98.262	97.392	99.852	100.17	98.579	101.79	100.97	98.291	96.382	97.212	96.05	95.78	93.968	100.54	105.06	97.528	95.229	103.28	103.9	107.85
108.31	110.63	112.71	108.82	110.35	102.06	107.21	108.14	115.57	116.05	108.81	108.14	101.07	110.67	116.42	110.27	115.95	112.27	111.59	116.06	112.02	106.76	110.55	111.42	110.75	108.99	113.24	117.28	117.41	107.86	108.04	111.24	112.58	107.77	104.98	106.43	113.64	117.7	106.17	114.06	112.33	114.77	110.59	112.76	111.79	103.61	107.86	105.87	112.35	112.5
103	102.65	106.37	106.98	99.156	106.84	107.68	102.33	110.27	110.87	108.22	103.13	107.11	104.34	104.33	106.44	107.38	115.27	101.38	107.11	105.27	107.13	110.46	107.53	107.08	102.87	107.44	110.21	106.15	112.36	102.48	109.66	100.44	103.25	101.57	106.47	104.22	102.17	108.08	106	109.34	103.99	104.82	103.84	108.49	106.42	109.45	103.19	107.57	106.47
106.36	103.47	105.97	104.58	112.78	100.94	103.65	106.17	107.2	105.76	108.41	111.72	105.04	106.87	105.99	102.83	111.1	105.37	108.89	105.1	101.97	107.19	107.95	110.81	110.49	110.04	107.01	101	116.12	111.09	104.9	115.75	103.73	105.76	99.592	102.55	104.28	108.81	103.73	110.37	104.12	108.85	105.8	108.08	116.3	103.72	106.38	99.03	103.57	108.67
96.449	102.89	101.42	101.15	104.74	103.26	93.692	103.52	98.072	103.06	104.09	100.11	96.002	103.48	102.46	99.536	104.79	99.943	102.84	99.931	101.6	100.68	99.242	105.71	103.48	98.928	102.36	97.711	100.1	98.5	98.551	101.33	96.902	105.5	103.73	99.536	93.893	98.371	98.189	107.15	98.17	106.62	96.552	99.159	102.12	100.74	106.2	103.63	99.292	97.854
114.97	112.16	115.12	115.32	117.45	112.02	115.65	112.45	111.82	113.21	112.82	116.56	108.38	110.1	109.14	116.23	102.95	111.83	112.08	111.96	113.95	113.61	116.68	113.36	119.19	110.71	114.5	114.86	114.45	116.96	108.89	117.53	113.56	109.58	111.79	117.51	111.02	111.6	105.27	116.2	113.1	110.37	111.83	112.87	113.33	108.21	105.95	111	106.04	111
106.09	103.72	104.39	104.98	107.15	107.45	111.92	106.9	106.39	106.86	109.74	103.45	103.11	103.99	102.44	105.15	111.59	108.51	111.29	105.56	105.35	108.33	101.34	111.21	105.1	104.36	109.45	104.6	108.83	103.2	106.35	110.3	107.78	103.6	107.95	97.267	106.81	103.55	103.15	100.43	105.79	107.45	104.21	107.9	110.28	107.89	105.51	103.97	103.55	106.16
104.19	104.94	99.343	110.14	104.86	101.22	104.7	102.33	111.39	93.527	110.98	105.19	112.39	105.31	106.53	105.82	109.16	101.67	104.15	105.72	108.98	101.01	104.02	103.88	107.26	103.51	106.78	106.18	101.73	108.82	101.44	107.57	110.22	105.58	103.17	106.27	102.76	105.95	104.77	102.62	102.86	105.26	108.56	105.63	106.14	105.24	103.7	104.35	101.47	108
108.16	101.82	105.28	101.74	100.15	106.39	107.37	109.31	102.11	108.87	110.59	99.975	101.73	100.42	106.37	102.57	101.1	109.57	110.66	106.24	107.52	109.82	108.42	103.18	101.07	111.83	102.16	103.18	108.66	104.95	110.98	105.66	106.97	102.78	110.77	103.77	112.6	106.38	106.15	102.38	106.22	106.74	107.43	109.78	102.91	110.55	103.06	106.12	104.88	112.47
99.473	101.16	99.772	101.78	99.45	94	105.42	94.278	103.83	102.85	101.78	100.32	102.33	98.537	97.847	100.67	95.735	101.79	102.15	95.436	103.71	98.455	99.745	99.681	100.47	101.1	99.105	103.69	99.095	105.11	90.691	100.63	96.293	100.1	98.95	102.41	97.993	98.55	102.08	96.035	102.16	107.76	103.41	94.714	95.776	102.66	102.73	99.682	106.18	98.346
98.097	108.3	102.14	109.47	107.36	102.44	106.27	104.41	103.69	111.67	106.38	101.95	104.58	101.13	105.46	106.8	97.886	105.04	100.86	102.18	102.87	99.992	104.07	107.09	101.26	102.89	106.9	103.24	101.51	104.44	104.01	99.304	101.39	96.905	106.36	110.47	109.86	99.697	106.68	103.42	103.96	104.87	107.39	107.92	101.5	105.77	104.32	100.62	105.11	103.29
101.78	102.45	101.26	105.93	109.48	103.3	99.972	103.38	106.01	113.27	107.81	103.21	104.77	101.11	100.15	105.07	108.04	104.4	103.8	102.48	102.2	106.54	102.41	101.85	101.05	106.16	108.18	107.81	110.23	99.521	107.8	104.53	101.06	108.04	101.7	99.622	108.96	103.26	107.31	106.91	105.02	105.28	104.24	109.81	102.7	109.42	101.43	104.46	97.941	102.36
113.91	111.78	110.16	107.43	111.35	112.15	113.82	116.59	115.76	115.39	112.45	112.55	113.75	114.74	115.89	111.77	109.69	112.63	109.09	108.07	112.52	108.06	113.32	114.9	119.55	109.85	111.55	114.08	110.25	109.6	107.48	113.51	110.05	111.43	108.13	111.07	110.74	111.79	111.73	109.92	112.75	113.46	111.79	110.02	103.07	114.49	110.35	115.77	112.9	111.98
106.19	106.69	96.153	103.06	108.27	103.65	111.55	99.286	98.924	101.62	114.94	106.91	105.45	105.86	107.13	98.644	104.64	98.254	105.92	112.75	105.27	108.08	110.94	105.24	96.236	106.36	101.09	101.39	107.22	107.96	99.699	107.49	104.27	105.22	104.52	109.91	101.73	103.88	107.23	109.97	101.09	106.81	97.948	100.32	102.81	102.12	103.54	104.32	102.91	104.5
111.3	107.8	104.24	111.3	110.63	113.82	109.64	112.46	116.91	108.63	113.06	111.22	103.36	111.38	108.44	109.81	110.51	115.34	109.07	110.44	111.47	105.85	119.18	112.04	114.43	112.77	114.25	113.64	112.49	111.85	115.3	111.23	106.95	107.62	115.14	112.82	112.25	113.12	105.9	111.66	106.84	112.6	117.1	105.99	106.78	112.57	119.51	108.99	111.4	111.3
107.41	110.18	106.46	113.62	114.75	114.07	117.66	110.83	108.46	108.69	111.4	107.53	118.98	104.78	107.98	108.41	104.78	114.5	114.87	112.2	101.98	113.82	112.19	104.99	109.01	107.77	108.4	114.44	112.11	108.13	107.55	114.22	110.47	111.21	109.75	111.11	114.66	108.44	115.26	104.68	109.63	108.2	111.22	109.04	112.23	106.72	112.71	107.59	115.06	112.16
111.42	107.58	111.94	102.54	103.44	105.64	98.244	107.89	106.8	103.41	103.75	104.78	102.62	108.48	102.93	104.52	104.61	105.77	113.11	101.07	107.77	108.83	101.64	102.44	104.7	115.49	109.12	112.66	107.97	108.22	104.58	110.08	105.14	107.94	101.75	108.34	114.2	103.87	113.04	113.48	100.3	104.11	99.631	104.09	105.54	102.93	106.86	108.77	106.93	103.99
102.33	99.255	105.76	102.13	100.08	107.4	105.09	96.406	105.63	104.55	96.471	96.205	99.677	104.67	88.72	101.77	98.934	94.302	94.288	100.64	99.387	103.79	98.531	93.398	98.959	94.821	101.75	100.58	103.33	94.67	100.31	106.69	96.513	101.65	101.35	101.48	102.06	97.481	93.506	99.469	102.48	96.339	106.62	98.29	98.918	100.36	100.25	100.82	100.76	94.599
118.72	110.93	111.7	106.94	105.64	112.07	105.18	112.82	109.99	103.83	109.78	115.41	107.47	112.79	104.85	109.26	108.32	115.65	116.11	109.63	107	110.78	104.89	109.08	111.35	111.53	108.28	107.41	103.34	107.14	110.63	109.37	106.7	112.86	109.25	108.18	109.67	112.86	109.65	109.56	104.64	113.42	110.09	107.76	121	107.88	110.39	110.54	111.41	104.58
104.97	100.73	106.39	106.43	105.38	111.51	106.28	102.71	109.28	107.55	98.499	102.41	108.14	101.63	109.42	105.8	103.01	102.58	100.06	100.78	106.45	103.09	101.78	105.43	98.525	109.36	105.69	107.82	97.294	98.945	104.51	107.57	103.76	104.3	106.54	105.33	101.03	112.75	108.59	105.35	103.58	106.94	106.05	109.44	105.72	102.73	113.51	111.45	107.56	108.27
108.51	113.49	112.5	112.09	115.51	109.74	106.5	115.26	116.9	106.92	109.16	113.02	111.29	113.26	115.94	109.02	113.65	115.55	107.45	109.09	107.35	113.46	111.22	112.99	109.77	114.77	111.62	111.4	106.23	105.73	112.5	114.65	120.93	104.4	110.68	116.01	115.53	112.58	108.23	118.76	116.35	108.72	110.76	106.28	111.54	107.18	108.88	118.41	114.36	110.54
115.58	122.06	118.85	112.79	120.72	117.86	117.35	127.06	115.83	110.4	113.74	116.99	120.19	117.61	112.19	115.48	124.6	116.34	120.97	118.61	118.4	115.23	119.94	124.14	117.75	113.37	116.11	112.73	115.39	117.31	119.97	107.71	115.86	123.81	121.24	115.93	117.24	106.24	115.81	120.09	123.1	118.37	119.18	116.59	114.51	121.97	120.35	121.52	117.66	116.41
108.55	110.38	114.01	106.82	105.27	110.91	106.84	109.51	106.43	108	111.93	105.03	106.34	107.03	110.63	105.4	108.17	112.38	103.89	107.45	103.52	106.11	108.19	101.04	110.82	110.72	107	106.27	105.93	104.44	109.93	106	112.94	108.84	100.89	105.18	105.08	104.35	106.88	97.174	107.24	107.15	100.82	109.02	113.85	102.65	109.52	103.53	102.74	110.99
112.02	106.59	116.02	112.1	117.64	113.67	114.56	110.87	109.38	114.2	121.21	113.51	112.15	113.84	109.67	113.4	116.85	117.52	110.42	111.7	115.62	110.33	112.2	111.4	110.48	107.24	116.3	102.14	108.07	112.99	112.73	110.62	120.63	114.97	111.18	110.76	113.85	112.87	113.66	110.37	116.24	108.8	116.41	112.48	116.65	108.84	112.63	112.64	115.66	112.73
117.17	109.94	109.15	113.12	115.32	113.45	110.66	109.29	109.65	112.18	109.83	104.07	110.86	109.73	121.66	113.03	117.63	113.34	108.3	109.47	108.59	115.89	116.33	115.81	113.38	111.14	121.7	111.84	112.63	104.78	115.97	112.77	110.96	113.06	114.07	107.86	118.16	109.28	111.5	114.08	105.24	114.02	113.73	108.88	116.91	111.49	111.68	117.37	113.1	116.6
112.36	111.03	105.42	120.09	110.89	114.74	108.33	117.57	109.92	116.76	110.79	115.02	112.85	113.25	114	114.88	108.6	114.3	109.57	116.97	109.77	115.17	110.82	112.62	105.79	115.07	110.47	116.3	114.82	109.36	109.11	115.99	111.81	118.43	108.41	115.06	105.12	117	112.75	111.4	110.34	108.05	112.9	111.96	103.8	118.3	115.95	116.99	106.4	109.29
107.34	116.61	109.4	107.5	112.78	106.76	115.01	108.99	114.46	116.75	111.19	109.79	113.15	109.17	113.82	116.03	115.35	110.12	110.32	107.43	113.75	119.37	111.35	109.07	108.55	107.7	111.15	111.62	108.58	109.68	112.39	112.04	112.22	107.18	105.81	111.64	116.72	113.48	118.74	108.6	109.07	112.27	109.68	105.9	105.03	115.13	108.57	116.05	106.48	108.41
107.72	107.47	110.98	100.72	105.6	101.61	100.45	109.68	110.96	105.59	113.6	108.84	102.1	112.26	104.67	98.657	105.3	110.73	105.7	109.71	108.76	107.67	112.07	109.71	102.44	109.23	106.95	105.99	103.05	111.58	106.42	107.59	105.56	106.51	111.16	105.27	104.02	99.902	114.96	108.68	106.97	106.57	104.45	114.2	104.76	107.14	107.16	105.59	102.48	107.74
105.22	104.78	106.92	104.44	107.51	117.48	106.13	111.99	105.75	106.62	109.2	108.96	109.85	107.76	104.46	100.58	106.46	100.77	107.08	102.3	102.62	107.39	103.43	113.29	104.22	101.19	101.79	103.75	115.63	105.67	111.85	110.26	105.41	107.31	106.58	108.75	108.75	103.86	110.88	101.77	112.62	107.47	101.25	103.3	105.88	96.649	103.97	101.49	99.653	107.92
100.43	102.7	108.94	99.27	93.536	100.34	96.411	95.38	95.04	98.439	104.61	102.43	96.315	105.57	96.654	94.224	103.42	92.714	101.01	108.71	104.28	100.78	105.82	100.88	95.441	98.137	105.41	103.55	97.905	101.74	103.78	95.319	102.63	98.61	104.96	93.364	97.924	100.2	103.24	100.86	101.86	101	99.761	94.167	97.542	101.06	92.746	102.32	97.528	97.746
111.02	105.39	106	111.82	111.12	112.78	111.02	107.76	106.12	109.68	107.73	111.56	107.24	113.11	109.27	108.44	109	107.66	114.77	113.44	111.87	105.91	110.97	110.99	109.54	110.93	114.55	108.31	109.81	113.31	115.65	110.49	111.18	111.36	105.99	110.93	100.66	116.58	112.87	107.04	102.08	107.92	108.91	115.82	105.67	108.9	105.68	105.76	102.79	106.02
105.73	107.31	106.11	106.84	106.38	106.02	111.73	103.6	98.114	107.96	99.692	104.02	102.48	101.59	102.99	100.33	106.26	107.88	102.66	102.37	103.11	103.13	105.38	101.52	99.519	102.17	108.68	101.66	99.904	107.81	102.98	103.51	102.5	101.08	108.48	104.74	104.51	106.16	107.57	109.34	105.08	104.16	103.88	106.21	99.496	100.79	104.26	98.337	108.92	104.76
93.204	98.053	102.5	99.701	93.657	95.969	100.43	100.3	106.24	97.739	98.329	103.74	93.326	99.308	94.09	97.539	95.361	103.63	101.93	100.91	97.641	97.848	90.741	100.07	100.58	96.403	97.23	95.205	108.56	97.803	98.636	98.543	95.689	101.82	96.205	101.6	98.052	99.939	99.4	101.33	100.86	104.1	103.86	98.899	90.856	98.609	99.31	95.432	93.976	96.819
106.22	108.19	111.05	112.2	113.16	112.21	107.81	110.05	111.42	108.26	115.95	112.83	111.62	108.84	109	112.95	106.78	111.95	111.73	119.18	106.88	107.63	105.03	111.28	109.53	118.66	112.17	108.04	115.67	114.18	114.1	116.2	111.89	114.05	112.87	112.3	108.72	118.43	111.34	109.36	107.93	111.66	112.23	102.47	107.51	112.54	108.11	108.84	110.23	114.39
108.06	113.64	116.3	111.91	108.07	117.53	113.19	112.5	105.6	109.45	112.69	112.99	114.91	111.29	111.15	114.5	114.48	117.05	113.97	114.59	108.86	110.64	106.34	118.2	109.5	118.41	115.59	108.23	115.16	115.57	107.56	115.19	113.11	120.5	109.96	111.08	107.89	112.5	106.79	112.76	114.42	106.55	115.15	106.57	107.92	110.68	118.59	112.79	111.24	113.6
112.11	105.46	105.36	110.75	106.49	106.82	104.74	101.64	103.14	110.57	108.42	104.97	105.76	102.7	101.2	104.83	104.18	101.94	109.86	108.74	99.18	104.23	106.62	107.34	105.41	95.269	108.79	106.06	106.47	106.96	112.09	105.55	107.3	104.38	103.07	106.59	101.83	98.214	105.54	107.7	104.6	103.73	101.87	107.73	101.78	102.46	106.3	101.38	100.54	105.69
90.506	98.875	105.1	98.902	102.05	99.802	100.54	105.18	97.11	98.439	97.883	97.568	103.21	94.275	100.39	101.4	100.67	98.34	103.48	104.73	101.26	99.959	104.07	101.89	95.762	106.82	99.954	103.37	95.765	89.83	98.657	99.908	94.787	92.828	100.38	96.205	103.08	100.67	98.531	100.21	99.528	100.68	98.319	102.85	97.537	96.247	104.23	94.202	98.909	91.041
109.23	108.86	107.53	105.39	107.76	113.11	102.96	99.477	110.07	107.26	107.09	102.84	101.82	114.54	115.92	97.53	113.08	110.55	107.52	103.31	105.34	106.43	107.36	103.2	109.99	101.56	110.63	108.77	110.49	105.89	104.88	107.41	108.23	105.48	102.14	103.93	109.71	113.06	101.69	102.78	102.32	102.92	108.53	111.64	104.24	108.39	108.15	107.02	108.79	106.65
102.94	102.21	107.78	110.72	112.2	104.13	105.64	108.17	102.42	109.55	106.2	111.34	108.68	108.01	103.49	101.94	106.38	109.55	108.23	102.63	105.73	108.97	105.77	110.29	111.7	104.49	108.75	99.778	109.48	103.98	104	101.24	104.78	103.91	103.97	102.08	100.7	103.75	106.79	106.54	109.11	107.24	107.73	100.91	107.17	111.21	112.34	105.24	99.742	104.46
103.72	109.97	104.2	106.44	101.29	105.03	98.59	106.27	110.58	100.95	106.22	99.65	108.11	105.7	107.5	107.84	104.24	104.91	102.42	110.36	107.53	106.46	96.635	105.27	114.33	109.54	106.95	102.74	103.15	101.18	104.26	108.53	98.923	103.93	106.99	106.85	100.84	109.33	109.11	100.87	104.27	108.97	101.81	103.21	102.84	104.13	103.02	107.28	104.08	107.47
101.59	102.49	105.15	101.4	99.893	104.57	97.308	100.43	99.483	102.59	101.89	102.45	100.38	107.08	99.252	101.76	105.9	105.4	97.925	96.39	102.57	101.48	105.13	107.3	105.48	104.26	104.78	95.468	99.974	105.29	94.297	103.35	98.004	99.888	97.073	101.78	102.42	102.21	107.24	101.76	100.4	105.72	100.14	103.61	102.22	95.708	104.73	104.78	96.437	105.82
111.26	110.91	107.35	115.31	115.51	115.57	110.51	113.98	110.73	109.52	106.41	115.18	108.74	108.28	111.48	115.24	108.53	109.87	112.96	111.21	109.4	110.69	107.91	112.07	108.91	104.95	108.23	112.75	106.41	117.17	110.41	107.09	109.24	116.29	112.15	103.33	116.18	109.78	110.88	114.97	113.54	110.15	113.42	111.55	103.93	111.22	108.29	105.59	111.8	112.83
102.54	106.53	105.33	105.38	115.8	111	111.15	115.31	115.79	112.28	110.32	111.72	112.87	117.12	110.33	114.17	103.85	112.27	110.11	112.65	115.22	112.76	115.04	111.36	111.8	109.19	115.88	111.32	111.21	114.91	110.34	112.27	107.53	115.32	105.3	111.52	113.18	112.31	107.89	106.6	106.09	109.78	109.49	109.2	114.55	110.39	110.24	112.25	113.52	115.33
106.07	112.54	102.25	109.03	109.01	106.53	106.86	104.97	107.31	118.59	105.08	105.7	103.45	102.79	109.77	105.97	108.34	101.57	96.181	106.68	103.54	110.22	106.55	108.07	113.26	109.83	109.22	106.2	105.54	104.6	104.76	103.29	111.35	106.75	105.26	110.84	109.2	105.23	107.73	104.29	104.6	106.78	103.87	115.15	106.38	109.56	101.69	103.75	102.71	96.747
105.36	103.8	110.12	112.55	106.76	107.22	109.89	111.16	121.92	116.63	110.58	115.49	110.37	111.34	106.62	112.85	111.3	110.48	104.36	112.78	109.11	117.49	104.63	111.7	115.41	109.51	108.86	106.08	108.04	110.78	116.81	114.91	109.15	114.06	119	111.16	110.12	110.81	106.72	116.55	119.33	114.76	108.03	114.28	110.96	113.21	113.26	112.8	109.07	106.06
103.57	102.1	106.62	111.95	107.62	101.99	105.71	106.86	107.75	102.55	105.63	110.21	104.27	103.23	104.93	104.87	103.07	102.31	107.57	110.96	103.34	106.17	102.13	108.31	107.95	103.22	104.1	105.53	101.64	112.87	105.27	106.27	107.1	102.46	95.78	105.03	106.1	106.34	104.76	111.39	102.59	100.37	102	102.62	107.58	107.2	99.534	102.43	103.66	98.31
105.22	105.16	106.28	109.14	105.13	105.94	105.93	101.65	105.42	102.01	103.27	105.41	105.28	103.68	103.64	105.2	102.13	108.32	106.26	107.52	98.741	110.08	98.982	104.69	99.315	106.21	109.76	104.54	101.31	103.88	107.51	101.38	104.81	109.16	98.106	108.93	108.53	107.47	105.44	109.15	106.09	109.35	105.6	105.45	101.44	105.44	106.6	99.081	108.3	104.59
104.61	113.91	100.36	102.42	106.14	106.63	108.79	105.76	107.02	107.78	107.48	105.58	104.29	101.47	100.43	104.29	102.7	106.07	102.97	101.17	107.83	102.79	100.74	103.13	104.43	104.34	108.74	103.94	102.09	106.95	109.01	106.59	96.036	106.76	111.42	104.02	97.055	110.33	106.29	102.11	107.09	108.44	107.63	103.13	105.41	108.48	106.76	104.02	107.03	105.82
115.81	112.64	118.3	121.17	113.57	117.84	122.72	116.35	116.55	121.06	117.85	115.6	115.1	121.48	116.37	119.83	118.56	117.32	113.98	116.76	118.79	116.05	124.43	115.79	117	117.56	117.72	115.32	114.21	123.72	120	113.84	114.94	118.99	120.37	121.11	119.98	119.91	114.22	123.48	109.04	123.45	119.38	121.39	116.53	118.39	112.71	115.83	112.5	113.66
93.804	101.62	98.743	102.98	97.99	101.07	97.378	103.04	94.882	93.258	102.5	98.953	98.619	101.84	101.39	103.74	100.45	99.413	96.843	106.56	96.935	102.64	99.057	99.803	102.48	96.746	99.1	107.42	103.87	98.57	99.362	99.785	99.821	99.672	97.4	99.909	102.98	97.752	102.42	93.125	98.406	102.06	103.19	98.817	105.13	102.27	104.95	100.82	98.634	102.04
107.24	106.74	106.05	109.25	110.63	109.15	109.79	103.18	114	101.92	106.48	97.463	109.84	102.05	103.58	109.34	104.59	106.4	104.97	100.45	105.3	107.88	102.41	106.49	106.47	110.71	108.45	103.69	103.55	107.8	109	107.18	107.32	103.81	103.45	108.46	104.06	103.42	98.98	106.12	103.07	107.28	108.48	100.51	104.24	107.84	106.46	103.82	103.29	101.83
115.75	119.37	110.36	117.01	116.8	116.41	114.7	114.23	116.88	113.41	118.02	112.63	119.38	119.67	115.98	114.66	119.59	119.54	109.47	116.58	119.58	116.72	115.46	118.51	118.47	115.72	114.3	107.3	116.24	108.5	113.15	112.66	113.02	116.18	114.74	117.75	110.83	122.62	119.06	120.31	121.81	114.11	114.65	116.29	117.98	112.51	112.95	121.52	117.65	117.38
111.79	106.77	108.05	108.03	108.56	107.02	100.09	113.63	109.36	105.93	107.82	106.31	105.62	108.84	106.94	102.2	111.34	105.48	105.16	103.36	101.88	105.08	109.35	103.08	107.64	106.69	106.48	105.72	107.66	101.59	106.1	103.27	110.7	110.01	106.63	109.95	103	105.35	106.21	107.21	102.01	105.22	102.71	104.37	111.11	116.01	113.12	112.66	104.37	102.25
99.229	104.9	106.99	105.19	104.5	99.376	108.11	100.4	104.68	105.85	109.25	101.45	101.1	104.41	103.88	107.85	107	100.79	106.99	104.59	102.8	107.92	103.47	107.79	103.98	109.59	104.82	110.31	101.02	104.42	109.95	107.4	100.64	96.34	104.01	104.62	101.29	110.88	100.86	106.56	103.63	106	104.77	105.96	104.88	103.66	104.22	104.85	111.36	100.68
107.54	111.1	108.68	113.79	110.78	107.64	109.59	107.92	107.38	108.29	114.97	105.43	115.12	113.12	114.59	110.8	112	107.55	108.12	112.18	110.38	112.92	109.85	110.46	109.15	113.73	107	111.59	113.92	112.48	108.73	117.74	105.57	110.11	111.45	102.69	115.04	110.43	113.97	108.78	116.91	108.46	111.59	114.15	107.83	114.2	107.8	110.52	109.84	115.59
111.23	108.36	107.08	111.45	115.22	109.81	120.98	109.91	114.35	112.73	117.29	111.88	110.29	113.57	108.78	110.82	111.72	113.52	108.42	115.39	112.68	112.17	112.66	110.53	110.97	110.56	110.98	112.82	106.81	110.98	109.12	116.2	114.47	117.09	115.71	109.44	110.92	112.39	112.21	109.53	113.19	110.12	110.52	110.71	113.85	109.7	116.6	109.49	111.57	111.37
103.92	111.48	105.88	109.74	102.14	105.61	104.96	104.1	106.74	103.91	104.82	105.02	99.84	107.52	106.49	103.66	108.96	103.75	106.9	105.5	103.55	101.87	100.19	100.4	103.62	105.5	111.5	100.5	97.628	104.49	104.63	108.71	103.29	99.115	101.75	104.47	110.28	109.61	99.643	96.72	104.63	104.96	101.77	103.39	101.43	106.94	104.72	109.07	96.075	105.71
106.14	113.13	114.76	108.52	114.87	114.56	107.42	114.55	110.65	110.07	109.78	115.47	117.18	117.99	108.41	106.88	109.98	110.21	112.54	111.12	110.22	115.92	115.09	114.46	107.3	116.02	110.28	107.85	112.51	111.23	116	112.78	107.81	110.75	111.47	111.55	116.09	110.56	116.73	112.14	114.4	111.5	114.59	106.19	112.07	112.7	106.68	111.66	109.64	108.67
106.39	109.54	114.38	107.37	114.18	106.83	116.17	111.17	110.94	108.06	116.39	108	107.27	119.06	117.89	98.966	117.49	111.07	112.91	113.36	113.06	111.27	107.6	108.59	109.1	112.16	112.14	112.27	110.78	112.1	110.61	114.1	110.22	117	112.73	113.65	118.36	110.25	111.78	117.43	114.23	109.59	108.04	117.37	108.73	116.01	111.35	112.19	112.36	111.1
113.23	116.48	114.77	110.06	106.69	111.13	108.68	110.56	115.67	108.76	111.04	112.95	110.6	108.27	122.23	116.25	111.59	112.81	107.88	106.89	111.99	113.52	111.14	108.52	110.11	108.85	112.72	115.27	115.14	109.27	107.13	113.4	111.45	110.92	113.07	113.16	118.08	111.79	112.04	113.21	112.82	110.48	105.76	112.95	112.02	113.24	113.36	115.87	111.68	111.12
105.58	108.17	102.26	109.82	105.04	103.71	112.63	104.5	108.42	105.31	107.79	107.2	108.01	106.25	108.41	104.25	109.05	109.23	107.8	102.94	108.26	104.29	108.32	105.46	105.07	112.71	105.61	102.96	104.99	104.35	107.29	103.53	93.83	105.24	102.13	106.08	105.15	109.46	103.15	103.84	105.39	111.7	107.27	109.05	104.58	107.11	109.52	99.049	103.46	107.98
105.36	107.16	107.64	104.9	105.14	103.89	105.05	101.41	107.06	101.63	111.58	105.11	102.05	110.53	95.799	105.25	109.3	102.76	102.44	102.1	107.89	108.34	105.38	111.8	107.36	101.58	104.17	105.72	106.59	102.79	110.11	104.31	101.98	103.08	107.81	102.59	104.22	106.52	99.831	102.91	106.84	107.03	111.83	103.66	108.86	111.59	101.68	103.26	106.16	106.78
100.58	106.79	106.93	107.97	108.41	108.69	104.85	107.48	110.38	108.44	108.43	107.81	103.23	103.72	108.24	110.43	102.44	102.81	111.2	99.759	108.04	101.42	108.08	112.03	105.57	101.18	104.32	106.4	108.22	105.52	101.96	107.44	106.61	109.06	106.19	111.5	105.74	108.65	106.61	105.05	109.34	104.85	107.1	108.6	105.89	105.69	106.88	100.94	111.76	113.31
109.58	109.57	110.57	113.08	122.4	112.65	112.66	116.41	115.65	114.43	112.65	114.09	117.57	124.69	111.47	106.98	111.93	115.92	117.47	110.8	114.53	109.51	115.67	117.41	111.67	112.58	109.52	113.37	115.35	120.38	113.69	110.52	115.87	114.15	115.83	110.38	118.77	114.72	114.48	105.91	109	115.41	111.36	114.11	117.87	117.88	104.37	115.23	116.39	121.86
107.28	103.57	104.07	105.17	112.79	106.34	101.9	101.13	108.68	103.45	104.44	99.251	110.21	108.05	100.12	102.51	101.15	106.33	114.75	103.07	97.736	106.01	106.51	99.822	103.83	107.02	105.93	104.49	104.32	109.4	106.6	101.32	107.16	100	103.92	105.11	109.74	100.92	106.77	100.44	103.69	105.35	105.57	102.7	105.16	107.72	113.1	105.1	109.11	101.5
106.86	106.84	106.62	111.23	109.88	106	105.52	104.95	101.8	102.96	103.63	104.72	107.43	107.92	105.78	104.25	106.5	105.22	109.56	103.09	106.83	106.8	109.21	103.7	106.14	104.13	107.15	100.09	109.13	102.66	99.819	111.58	100.68	104.03	109.44	108.5	109.65	100.09	105.77	96.195	104.02	102.04	113.18	106.26	107.59	105.82	103.33	106.92	109.11	105.34
109.36	112.78	106.23	113.4	107.42	115.7	120.29	116.13	117.04	119.49	111.46	107.47	115.3	107.16	111.41	113.86	113.93	108.13	113.82	109.68	106.67	110.05	114.31	117.9	114.83	106.49	119.56	113.3	100.76	111.87	112.42	113.57	113.26	112.85	102.09	102.5	107.29	110.83	102.4	108.47	111.68	109.73	111.65	109.51	115.21	113.07	116.33	115.21	107.04	114.24
108.65	103.51	108.59	104.19	100.27	104.12	99.824	105.68	103	102.86	99.702	102.22	101.93	101.83	104.35	107.59	101.28	99.888	99.06	100.94	96.97	96.742	98.423	101.26	103.73	102.42	109.18	109.76	108.01	104.17	106.23	98.838	101.43	108.03	105.44	105.9	105.67	104.21	100.7	111.8	106.71	102	102.19	107.56	101.85	103.82	98.401	107.93	109.33	99.377
114.12	113.01	117.62	112.94	110.99	109.64	110.7	110.97	114.94	111.74	112.8	110.94	114.54	111.04	108.28	108.28	109.95	112.3	116.1	109.91	110.33	106.14	113.48	112.56	110.66	109.47	111.26	111.79	108.95	111.34	118.09	111.83	118.85	112.95	110.79	111.2	115.01	107.58	107.91	113.67	114.19	103.95	108.18	111.06	114.03	109.38	112.49	112.55	112.01	117.84
105.02	101.41	107.08	108.85	103.05	109.04	95.46	110.59	112.61	107.48	103.41	104.68	103.23	110.8	111.89	102.87	107.8	102.48	107.45	101.9	105.52	107.09	102.61	105.85	109.42	111.14	103.96	102.41	104.25	102.38	104.14	106.07	107.24	105.27	106.16	115.12	108.79	107.76	102.02	108.77	104.11	107.76	104.28	108.1	106.22	98.965	102.68	104.16	109.53	102.47
111.77	116.63	109.84	111.33	117.33	113.56	111.45	111.61	118.83	110.59	107.32	113.95	107.05	113.35	112.79	112.72	114.3	106.56	110.92	115.97	113.73	107.3	105.83	113.99	115.69	111.87	110.91	113.11	118.79	108.69	110.64	115.24	110.09	111.6	113.62	109.6	104.85	115.48	109.34	117.38	111.14	107.64	114.13	116.82	112.18	111.19	114.55	110.04	115.6	110.8
95.433	106.05	105.64	102.36	97.974	102.4	101.79	101.64	105.77	97.161	101.61	102.17	104.45	103.53	99.002	100.15	104.33	90.2	99.379	100.55	103.68	96.887	106.05	99.653	100.41	105.12	95.377	107.4	97.278	106.61	97.322	101.97	99.227	101.81	107.82	101.81	100.03	105.63	103.5	104.06	96.74	103.15	102.87	100.81	99.081	99.834	100.12	103.63	98.221	104.76
103.96	101.37	108.34	106.52	106.75	105.66	109.54	109	114.22	106.66	108.91	109.11	103.51	104.89	109.85	101.24	99.318	109.53	104.56	106.06	111.39	107.95	103.16	105.04	103.61	101.26	103.58	105.49	111.05	108.74	106.95	109.35	108.34	97.414	106.96	104.18	105.74	107.41	100.87	105.33	104.74	103.36	104.24	107.95	103	103.9	112.23	112.49	108.63	108.4
105.26	110.13	103.81	106.8	104.41	108.38	102.88	107.33	104.68	104.55	99.742	111.05	101.53	106.9	113.55	110.36	108.37	101.56	103.56	110.73	98.615	101.38	100.37	107.33	105.39	102.2	106.01	110.51	104.97	108.3	106.59	107.81	109.79	103.14	106.53	106.64	109.05	103.12	104.82	107.22	106.99	104.73	99.494	102.3	98.538	104.48	109.83	108.87	103	104.41
121.99	113.1	111.94	116.15	109.98	115.84	112.97	111.86	111.39	105.33	111.86	111.1	109.11	111.43	112.36	114.51	110.01	113.76	112.6	114.35	111.28	115.61	106.23	114.24	113.69	114.64	117.42	112.86	104.89	109.33	111.32	114.3	113.33	109.48	107.46	108.85	109.47	115.91	113.89	111.72	111.7	113.84	109.56	111.84	114.17	104.2	106.46	116.96	109.93	107.83
108.21	101.33	101.48	104.63	103.46	99.037	107.69	104.64	104.72	102.64	107.29	103.9	100.44	100.41	104.31	102.11	103.7	104.22	102.45	105.61	107.28	108.92	101.13	103.05	100.18	106.98	105.18	100.5	97.349	105.79	111.02	105.13	105.27	100.06	99.635	108.7	107.65	107.09	108.14	101.41	104.41	103.46	99.211	107.35	107.12	100.11	107.58	101.29	100.44	105
111.91	103.77	104.29	101.21	107.92	105.13	107.73	104.67	107.06	111.27	105.38	109.92	107.19	108.89	104.99	104.63	110.74	104.51	103.69	103.69	107.29	106.08	104.09	101.13	108.35	106.61	108.9	102.5	105.73	106.63	102.4	100.56	115.93	105.2	106.33	110.58	104.82	102.92	105.17	107.01	109.72	105.41	98.054	110.96	99.3	106.67	103.91	108.02	99.021	105.29
114.22	117.04	114.14	113.67	110.24	108.48	108.53	114.77	110.42	108.5	111.25	114.72	111.97	111.64	114.94	112.78	117.35	111.43	108.44	106.72	115.15	110.42	120.81	111.73	106.85	110.19	118.81	113.76	108.92	112.25	109.48	113.44	118.7	107.54	112.08	112.09	116.64	113.91	109.64	105.56	110.91	114.16	107.14	107.13	116.49	113.01	106.98	115.19	113.97	111.69
110.65	103.98	114.16	116.43	119.8	107.69	110.82	113.72	118.07	112.05	109.73	110.7	116.96	110.91	108.18	108.14	110.81	115.77	109.83	104.37	113.66	117.67	112.85	112.62	109.24	114.08	107.26	107.24	115.56	108.72	108.15	114.65	109.76	113.64	112.23	108.53	107.89	105.42	116.52	112.72	113.94	111.78	114.16	107.99	115.11	112.94	113.3	110.47	109.5	110.77
104.12	105.06	106.98	106.15	109.81	102.4	98.996	109.31	109.5	110.55	108.89	107.73	109.01	105.87	103.45	108.68	108.2	108.5	109.69	102.48	105.08	110.23	97.509	111.5	104.39	106.35	98.89	101.38	104.96	101.25	108.18	100.44	106.89	106.41	110.57	105.36	102.38	105.1	105.55	108.75	107.24	104.46	106.9	103.9	101.43	105.52	116.59	105.84	104.48	108.71
101.46	107.99	113.74	108.59	103.93	99.929	107.14	105.42	103.76	100.4	106.27	110.52	103.39	104.65	109.83	110.28	103.91	108.86	107.16	108.54	105.98	110.41	104.61	102.28	108.17	106.24	105.89	107.6	102.38	111.58	100.97	109.18	105.54	106.33	107.37	106.09	101.23	110.37	114.35	102.73	108.71	106.09	103.73	101.77	104.85	107.46	113.07	109.79	105.74	105.06
104.18	106.83	104.48	101.78	105.74	109.17	103.15	102.34	101.84	102.2	100.82	104.59	102.19	112.78	108.99	101.31	106.41	103.55	110.53	104.8	107.12	108.92	108.58	98.587	106.59	105.48	111.79	107.66	102.6	107.18	110.52	102.94	108.86	103.92	104.11	109.12	102.23	106.83	103.76	100.03	102.67	106.97	107.96	110.33	106.27	109.62	105.32	107.59	101.97	104.72
98.586	87.107	101.26	99.993	97.486	98.366	104.71	100.74	105.4	98.964	100.27	103.87	104.54	97.716	102.77	100.67	100.6	94.534	95.949	99.522	96.85	101.54	97.799	96.765	98.919	92.448	100.24	99.118	90.173	101.61	105.78	98.318	103.74	93.566	96.913	107.58	99.784	99.848	94.909	96.717	97.343	96.93	98.615	97.1	97.469	102.92	99.362	101	102.22	99.523
115.85	111.07	113.32	111.7	108.25	109.98	110.1	120.29	109.97	113.92	117.43	106.06	106.47	114.9	102.07	113.78	113.22	110.69	111.77	114.81	114.63	106.76	109.49	109.45	114.7	109.64	111.69	111.14	118.29	107.19	115.07	109.73	112.23	105.45	116.47	109.44	109.69	115.65	110.14	111.81	111.39	114.49	108.17	107.83	123.92	113.1	113.95	113.89	114.71	112.33
99.2	107.6	106.91	97.946	104.69	108.15	106.11	107.06	108.15	105.81	103.88	105.61	107.71	104.74	106.08	105.23	103.11	108.79	106.14	106.27	102.89	110.1	102.8	105.54	113.32	105.86	109.73	106.28	111.19	108.92	106.69	110.04	102.74	107.39	103.32	110.38	103.89	106.66	102.7	113.84	104.62	106.29	108.64	104.84	110.21	103.83	105.66	107.66	108.41	97.942
108.4	114.13	106.06	106.07	101.39	103.84	103.45	106.91	106.87	103.35	101.13	104.46	106.7	103.33	107.62	105.66	106.85	106.82	101.73	107.8	101.47	103.53	109.38	103.68	102.91	109.44	108.64	105.65	104.76	108.4	105.65	98.417	110.07	103.97	104.58	108.46	108.21	106.81	109.33	112.91	106.31	99.466	109.06	110.23	108.43	105.84	103.23	96.665	101.46	108.61
107.97	102.3	108.15	105.79	108.41	108	98.781	104.81	99.1	105.73	110.03	105	102.79	105.33	102.78	98.734	106.75	103.66	99.807	99.402	104.11	100.13	108.75	102.6	114.25	110.22	104.91	103.54	104.97	100.7	105.49	96.873	98.809	107.38	103.72	108.39	111.37	105.46	108.99	103.94	102.05	107.55	102.07	110.12	104.3	106.42	100.49	106.57	108.72	111.58
110.42	116.19	112.96	111.61	114.13	110.8	114.24	108.43	113.08	112.03	110.48	110.87	113.13	112.41	113.69	116.68	109.62	111.47	113.76	112.89	114.33	120.13	119.52	111.87	106.23	110.76	113.56	115.78	119.84	109.36	117.43	113.32	104.74	114.18	115.69	107.23	112.6	115.04	110.99	117.46	114.59	115.58	107.31	112.41	107.11	112.06	113.02	113.32	111.9	106.08
102.07	103.57	106.85	105.7	104.17	107.35	104.86	102.36	106.86	104.83	106.58	102.69	104.32	111.69	106.93	102.42	107.09	98.579	105.05	102.49	93.618	102.38	102.52	107.49	105.81	105.35	104.37	102.09	105.11	106.17	106.96	103.69	113.92	105.62	110.74	106.54	101.75	107.9	108.66	107.76	104.54	102.36	108.37	104.96	103.61	113.81	109.58	107.69	110.44	106.21
[truncated: 550 more rows]
[truncated: 150 more columns]
