# Supplementary material for: Genetic dissection of main and epistatic effects of QTL based on augmented triple test cross design
Source: PLoS One. 2017 Dec 14;12(12):e0189054. doi: 10.1371/journal.pone.0189054 (PMC5730204; doi:10.1371/journal.pone.0189054)
Supplement: S8 Supporting Information — (ZIP) [file pone.0189054.s008.zip › z4_1700_0.2_5.csv]

110.26	102.31	101.19	104.34	101.13	105.88	114.29	116.49	97.756	102.02	101.56	101.23	113.32	105.89	100.36	104.46	113.93	104.66	105.09	108.31	99.631	100.48	106.7	112.7	107.51	102.82	96.454	108.74	112.35	98.657	111.3	104.7	98.391	113.05	102.66	96.884	104.62	107.68	116.88	106.9	107.64	99.524	120.53	104.74	101.36	102.79	112.89	108.06	111.43	96.729
110.67	103.64	103.42	107.43	104.4	98.436	109.62	102.98	111.75	110.35	110.39	111.05	108.03	105.94	104.53	104.67	100.89	102.46	118.89	97.075	105.52	106.06	111.5	106.75	112.1	109.75	102.91	109.53	107.41	101.86	101.94	107	102.07	108.63	103.81	106.22	104.61	104.26	110.27	96.135	103.33	108.47	102.06	102.04	103.07	105.02	106.75	112.36	116.58	110.19
97.899	99.246	98.653	99.967	101.38	96.317	105.93	94.704	97.238	103.43	106.44	106.67	95.609	99.9	95.819	108.46	99.34	104.81	101.06	102.22	92.94	99.33	104.23	106.04	112.36	100.04	102.7	99.626	100.58	95.552	98.552	95.272	111.17	105.93	92.443	103.45	104.19	106.25	104.63	97.766	98.236	97.285	93.749	94.643	93.61	110.15	96.003	102.43	93.971	107.12
99.162	104.56	105.66	99.367	107.12	104.5	98.589	103.2	101.94	110.61	95.342	108.09	102.92	105.21	107.34	110.9	104.81	112.62	105.22	95.521	100.98	105.52	101.19	104.94	102.97	104.36	113.16	111.76	112.74	111.07	108.86	98.17	110.51	111.5	101.92	99.791	113.98	95.848	101.81	108.14	106.43	107.17	103.24	111.35	99.357	106.52	103.11	112.97	101.08	111.28
113.64	112.86	117.33	109.86	118.35	113.46	123.14	110.01	113.21	112.33	113.57	116.18	113.03	113.15	117.14	112.25	112.51	111.16	108.07	116.8	125.86	114.52	121.78	118.31	117.39	119.61	115.74	112.31	124.39	112.12	110.99	119.58	120.23	118.25	120.19	111.49	116	120.75	116.18	120.48	116.38	113.81	124.87	112.59	127	122.25	113	118.09	110.84	110.82
103.25	95.872	112.14	116.47	107.5	103.83	111.41	112.35	106.35	117.79	110.19	117.92	111.62	109.81	100.11	112.76	106.34	102.81	116.14	106.38	103.19	107.53	110.13	102.6	113.35	103	98.533	103.14	108.34	94.736	105.76	113.62	109.22	104.22	107.19	101.74	107.78	109.33	111.1	107.68	108.05	104.7	108.67	99.12	103.37	108.83	105.15	105.91	109.2	114.13
94.465	94.831	99.111	94.687	104.17	104.71	98.069	103.87	105.53	96.889	100.8	104.38	103.43	95.627	97.412	104.25	95.264	103.3	103.65	95.503	102.51	95.456	113.17	94.467	102.03	88.232	105.94	99.952	107.68	98.033	96.094	99.575	101.9	97.966	106.46	97.786	102.02	101.05	100.81	98.801	95.146	99.13	99.777	101.12	100.15	97.184	101.21	104.58	101.46	94.442
113.56	110.7	100.91	107.09	112.87	113.74	109.71	108.22	104.16	105.63	106.07	106.9	100.05	107.2	112.66	115.17	107.36	111.94	127.07	104.48	111.67	104.31	114.96	109.4	105.23	116.72	108.87	107.86	108.62	109.2	116.06	102.94	113.07	113.33	110.87	117.23	117.64	108.05	113.02	111.39	98.759	114.02	105.02	118.53	99.469	115.51	104.48	119.74	115.32	104.39
111.89	105.53	108.88	100.96	96.964	97.512	116	101.53	107.96	108.77	107.85	104.57	107.82	107.51	102.64	103.67	104.82	107.11	106.98	98.899	98.757	98.944	102.88	114.63	104.25	105.69	102.06	105.89	113.27	107.3	106.99	102.87	103.65	109.65	107.25	115.33	108.81	114.77	111.82	105.54	114.79	100.7	106.54	106.03	107.28	108.24	111.31	101.63	106.87	106.67
108.77	121.68	110.29	111.24	106.35	119.37	114.1	103.91	107.26	97.684	101.26	116.42	120.26	118.83	105.76	109.52	106.66	110.42	105.7	109.62	119.35	110.74	107.74	102.53	123.01	113.69	110.62	117.82	116.18	114.86	107.37	100.69	107.53	116.64	97.526	107.86	102.29	112.52	109.53	105.86	104.66	113.68	104.97	101.46	111.91	107.67	114.99	102.91	108.91	109.03
111.38	118.1	109.61	110.2	113.79	109.97	112.56	110.29	102.08	111.06	123.54	113.6	105.28	112.84	110.44	110.87	107.71	109.41	113.33	114.82	117.52	113.04	110.46	114.17	107.39	110.03	102.5	115.79	116.57	120.77	113.81	107.07	117.61	109.27	115.95	109.23	117.12	113.92	118.78	117.87	117.34	106.13	109.03	115.34	117.8	102.59	109.4	119.89	116.15	106.68
109.87	93.19	105.62	99.5	104.01	102.33	102	104.96	103.33	101.27	107.7	104.31	103.51	100.21	101.7	109.32	99.083	108.54	107.28	111.24	97.604	107.76	103.02	104.95	112.31	105.71	102.24	112.08	95.344	106.15	108	102.04	108.32	100.85	101.95	102.16	106.72	107.53	95.505	108.54	97.874	110.6	107.6	113.19	113.55	107.29	113.61	106.65	98.959	100.73
101.32	106.26	91.747	106.98	99.69	102.38	100.68	103.24	94.507	104.3	97.991	111.7	99.264	102.19	101.08	94.036	104.23	107.22	92.022	97.98	109.21	106.69	100.69	95.461	98.549	100.76	98.583	94.583	98.365	97.631	107.87	103.32	98.694	99.103	97.775	104.76	107.68	103.97	99.1	102.04	107.5	96.991	101.93	103.95	101.82	104.21	97.768	100.2	97.13	94.175
106.27	98.926	102.72	108.21	104.6	106.54	107.95	100.91	105.94	114.61	97.99	101.16	98.388	111.33	101.88	105.32	108.85	108.34	108.39	97.688	108.36	104.97	101.66	100.59	105.55	105.33	115.66	105.57	102.91	94.913	99.077	98.81	113.74	104.78	99.357	92.91	104.21	102.4	109.3	104.06	102.25	111.04	109.03	105.75	103.06	103.77	109.3	106.34	95.049	106.87
114.65	126.92	123.78	119.68	117.44	119.95	121.06	118.74	120.25	107.92	116.73	115.75	113.01	121.4	116.86	124.06	109.8	130.49	124.57	106.5	119.48	112.25	118.61	126.22	123.12	106.29	118.44	119.35	122.7	108.26	114.39	123.97	115.73	118.65	121.72	122.21	110.72	109.38	117.52	117.74	111.33	118.46	114.75	113.23	111.79	113.17	113.18	118.05	122.11	123.97
94.907	92.836	102.83	103.12	91.801	90.06	96.655	95.98	99.997	98.359	103.37	99.431	111.75	102.81	93.735	96.473	100.56	108.95	110.21	93.749	105.67	94.401	104.04	98.082	97.598	103.75	98.708	104.3	105.5	96.539	105.29	101.61	103.84	95.127	101.31	87.625	98.192	102.98	93.393	113.69	104.95	102.08	93.887	91.382	104.03	91.135	103.15	101.79	104.32	104.39
114.47	107.26	121.69	105.11	110.96	112.23	116.74	116.06	105.97	108.64	110.59	107.86	104.51	114.48	105.11	115	117.56	109.38	116.36	112.9	118.38	108	113.1	111.23	106.05	112.73	112.68	114.65	115.15	111.24	114.44	114.03	112.1	116.64	114.54	112.09	111.88	108.91	113.52	111.16	114.37	105.11	108.01	114.23	107.94	100.07	105.9	113.34	115.84	108.02
121.72	114.04	115.87	112.48	115.91	104.6	116.27	113.51	109.87	110.11	112.08	108.71	120.69	117.76	106.91	111.66	116.22	102.76	116.92	107.07	121.5	116.01	101.26	117.39	112.74	106.23	114.38	117.91	119.77	110.76	114.42	119.34	115.45	110.37	106.59	99.84	104.48	114.93	103.42	111.24	113.63	111.72	110.55	111.77	114.7	108.48	108.96	114.9	117.27	106.99
101.1	111.99	106.05	97.238	108.08	110.39	102.61	106	107.37	112.34	113.09	115.21	97.683	114.05	105.6	102.1	105.04	110.68	104.69	100.74	104.2	108.46	109.7	110.35	107.51	103.1	107.7	109.28	101.37	107.84	102.22	103.02	102.65	102.99	114.39	106.6	105.52	109.89	103.36	104.11	112.52	111.17	102.8	111.84	111.69	102.15	108.88	112.17	113.67	109.38
101.36	102.36	108.77	100.6	105.56	102.54	95.664	98.69	100.1	99.898	105.4	101.39	106.78	98.353	105.89	108.61	112.08	98.622	107.4	98.218	101.41	95.42	98.234	101.46	101.98	103.97	97.797	99.899	100.95	98.993	101.94	101.25	89.589	102.93	98.189	96.894	100.74	102.4	104.63	105.9	95.577	96.11	103.05	99.131	106.6	109.17	107.71	101.22	99.191	108.08
113.75	113.38	113.59	119.84	112.39	118.83	111.94	108.96	107.66	114.77	111.7	109.28	116.15	109.52	114.62	111.7	115.07	112.95	122.12	107.41	103.66	110.25	116.78	108.44	118.95	120.13	116.24	102.29	102.05	107.28	111.9	118.24	114.89	105.07	113.86	110.26	100.08	110.86	109.74	114.24	112.82	116.52	112.6	114.23	110.98	111.75	115.12	126.98	113.28	108.43
102.85	98.756	106.98	100.73	102.44	102.13	96.328	104.98	98.327	95.874	103.87	92.133	96.196	102.82	98.463	108.2	99.658	100.82	97.231	108.72	101.57	103.91	104.12	100.7	99.979	102.62	93.308	99.278	103.06	96.701	98.548	100.77	102.82	97.906	99.722	94.018	93.083	95.948	99.365	106.89	96.494	105.03	96.549	103.45	112.65	107.35	105.61	95.212	98.986	100.98
102.69	102.4	104.76	104.28	102.92	102.17	106.6	101.38	104.82	118.02	101	106.63	105.92	103.93	100.22	103.93	111.41	104.45	109.23	111.42	108	101.41	100.91	107.1	107.91	109.53	110.6	98.384	107.39	110.77	107.33	100.51	105.61	101.68	104.14	103.83	97.659	105.71	103.28	105.23	105.34	113.73	107.84	98.949	113.92	98.633	106.44	101.46	106.88	97.883
97.526	102.82	113.01	113.85	109.45	101.86	99.66	106.46	103.19	109.23	104.37	110.65	111.76	101.15	113.55	105.11	108.92	105.55	106.64	104.5	104.47	110.74	113.83	96.49	102	104.22	105.98	97.409	105.11	104.55	100	116.66	96.651	102.87	104.83	106.73	102.09	107.52	99.017	109.3	111.83	109.98	98.746	102.14	98.958	106.11	103.11	101.43	106.12	108.3
108.09	105.78	112.02	99.335	109.6	105.11	119.71	106.75	104.98	96.658	101.86	113.4	106.25	102.62	100.5	109.29	99.796	95.938	107.68	109.13	106.95	102.15	104.27	112.84	116.13	103.11	101.47	102	101.46	96.865	97.939	112.06	113.8	114.83	108.66	108.97	105.72	109.55	111.32	105.89	92.684	112.08	105.31	103.04	106.28	104.79	99.366	107.73	111.75	104.27
105.49	109.08	104.77	105.43	100.98	113.93	106.37	102.45	119.12	110.51	113.99	102.76	105.38	97.816	101.87	103.69	102.21	98.431	103.96	105.62	106.97	102.01	108.81	108.62	102.12	111.92	104.77	112.22	99.782	106.93	103.39	105.17	100.75	105.66	111.56	98.331	107.97	102.6	103.8	93.178	113.76	94.241	102.46	107.96	114.45	102.34	98.728	106.29	103.5	106.47
103.94	106.43	116.12	100.04	111.38	101.01	112.24	111.96	110.79	108.9	110.34	101.97	107.53	110.67	116.95	116.33	120.5	110.79	109.6	112.98	107.65	115.98	109.68	109.93	120.92	107.37	105.59	108.07	112.86	107.74	115.13	107.02	114.01	103.09	107.01	108.87	113.04	116.15	113.66	108.1	110.32	115.87	107.98	109.61	106.65	112.51	108.83	107.2	110.39	108.08
98.439	106.13	102.15	100.95	117.42	105.66	111.27	117.83	108.43	105.34	109.17	101.15	100.21	99.428	99.553	102.38	111.22	104.7	106.83	104.62	104.81	106.21	107.93	106.33	103.13	106.64	104.11	94.658	114.55	106.86	109.55	111.29	107.38	93.905	113.99	111.5	99.437	98.273	101.13	109.56	102.15	107.54	113.99	102.44	103.22	94.456	103.78	117.19	110.96	102.6
100.93	103.8	103.46	98.924	104.25	99.084	100.35	105.03	98.712	96.854	95.047	91.765	103.42	89.036	95.455	114.81	94.493	90.621	101.07	108.38	110.63	95.133	91.499	95.421	95.852	97.251	110.31	100.61	112	98.359	97.615	98.061	99.88	105.32	98.268	99.59	99.058	95.519	103.74	102.34	98.413	96.698	106.91	91.962	106.86	99.878	88.463	103.38	103.85	96.888
111.48	108.1	102.91	119.3	93.653	105.56	104.02	101.01	110.5	117.25	104.86	103.45	99.6	104.64	108.07	112.01	110.63	108.21	100.12	106.73	102.83	104.46	109.75	108.69	110.63	109.92	110.14	111.68	111.58	105.02	100.22	103.52	105.33	109.6	104.17	110.23	109.94	100.57	110.79	111.72	110.77	109.06	101.81	118.46	105.39	98.783	101.64	111.56	106.95	108.39
111.51	101.33	105.02	106.58	101.48	103.18	111.99	99.914	115.97	101.66	104.72	108.76	99.856	95.055	98.563	111.84	101.35	94.635	106.68	108.69	103.54	103.48	108.89	108.51	100.37	103.89	102.63	106.05	94.532	103.8	108.04	109.33	109.56	105.8	112.91	108.06	106.68	104.36	101.32	95.831	99.243	110.05	109.66	105.86	103.28	106.77	102.11	101.2	108.24	103.16
95.62	101.75	103.85	112.42	101.76	98.825	104.33	106.42	113.42	110.82	99.489	97.208	97.339	94.155	93.652	104.8	106.49	102.05	115.02	93.968	103.93	93.822	100.65	105.99	103.91	96.188	96.285	104.34	92.783	100.47	100.86	96.143	100.08	101.67	105.49	101.92	96.258	96.942	96.317	105.78	102.01	102.94	98.155	103.79	99.997	102.88	95.428	96.946	94.701	104.67
106.41	103.99	107.91	112.8	113.87	120.67	106.49	110.85	111.92	117.03	104.78	105.42	111.64	103.7	113.21	109.19	105.55	111.03	113.25	115.26	118.93	107.45	111.57	101.56	112.38	105.28	115.03	111.5	108.46	113.48	110	109.4	112.37	103.31	112.06	116.45	106.35	107.27	108.59	112.21	111.57	107.93	111.92	117.4	106.98	107.93	121	119.98	116.61	117.68
105.5	104.45	97.388	110.08	98.235	102.15	100.71	101.89	104	102.98	106.64	102.37	107.24	102.83	103.8	101.88	110.88	113.95	101.99	105.58	109.15	109.16	102.44	98.349	96.116	102.8	99.526	104.64	102.74	96.689	110.15	104.82	104.52	113.09	102.77	103.7	104.66	106.58	110.11	102.12	115.41	99.505	110.52	100.43	104.34	107.09	106.38	106.47	110.16	106.31
97.499	109.18	105.36	99.104	98.245	96.602	102.84	101.03	108.73	119.11	95.314	101.69	112.63	103.42	108.76	105.53	108.17	98.569	116.37	110.02	106.34	118.39	106.65	103.68	107.4	115	105.68	101.83	106.24	104.88	108.15	105.74	97.956	98.099	104.41	109.23	106.17	101.5	107.56	106.91	105.24	107.97	91.536	107.64	106.86	98.243	114.5	99.667	109.03	103.74
105.23	113.76	101.22	113.2	105.15	107.87	107.26	95.279	96.015	102.53	110.36	101.62	112.93	113.59	106.54	101.94	105.15	98.554	106.29	114.76	113.1	99.718	108.05	99.21	103.97	107.8	104.4	113.73	114.64	104.28	108.29	109.14	101.74	104.2	100.25	107.44	110.01	103.74	105.19	104.41	100.38	111.56	106.83	107.52	104.26	106.71	112.42	105.9	103.08	107.69
108.44	104.11	107.35	110.27	106.61	107.9	104.88	104.45	107.53	106.67	104.07	102.56	107.99	101.79	107.72	107.24	100.45	107.4	109.17	118.7	110.44	102.61	109.07	103.68	107.43	106.14	106.64	97.552	107.32	106.1	101.52	100.88	104.81	99.904	106.11	111.23	106.07	104.68	108.69	107.4	106.15	110.31	108.24	108.02	107.21	111.02	115.18	104.16	101.21	102.6
103.35	110.07	103.37	101.33	99.791	112.16	92.719	97.027	104.83	106.52	101.01	101.74	110.82	104.48	104.61	105.14	106.63	104.96	108.43	112.53	108.68	105.76	99.517	104.44	103.43	106.21	103.69	102.37	105.92	100.97	102.68	113.64	113.13	109.88	101.01	109.51	111.65	115.36	107.73	104.35	106.12	97.507	102.72	110.21	97.162	102.6	104.63	105.28	106.02	110.95
101.03	108.34	111.42	96.855	98.398	107.95	108.21	101.78	107.44	105.35	116.74	106.84	106.49	106.07	98.522	100.43	107.57	100.36	102.56	111.88	97.358	102.87	104.19	103.4	110.74	111.77	104.97	105.75	102.93	108.45	101.74	107.05	103.97	112.95	112.18	109.25	108.25	97.883	112.97	111.63	111.77	104.96	106.27	109.22	105.34	103.08	110.6	113.61	105.02	105.2
108.11	99.818	117.48	102.79	115.75	104.1	105.72	110.34	106.78	104.92	109.01	110.01	108.95	108.27	102.05	111.07	109.73	114.45	108.85	117.76	116.73	106.74	109.12	111.56	111.79	107.5	106.13	107.86	107.41	109.26	109.32	109.97	114.62	105.54	116.86	113.67	116.81	112.78	114.73	111.1	111.75	111.95	103.48	109.63	102.35	104.8	111.68	118.23	113.35	108.06
110.28	104.26	97.455	101.87	99.201	102.44	94.996	93.385	94.38	101.04	95.804	94.223	102.38	106.36	102.19	97.727	101.22	100.53	105.28	104.61	108.4	87.191	101.21	89.755	96.253	104.89	93.779	100.63	89.525	94.732	97.819	95.021	96.792	100.65	106.83	112.45	99.684	89.796	97.169	102.19	102.56	107.6	103.94	95.913	97.631	98.027	100.45	100.88	99.836	93.385
89.787	102.86	108.99	108.97	110.38	113.22	105.77	99.939	103.66	108.76	114.3	105.7	96.88	105.86	97.375	107.31	114.43	107.83	105.14	102.76	100.68	105.93	110.45	103.08	110.81	111.76	102.32	107.43	117.35	107.79	109.08	113.36	109.51	112.35	96.126	109.73	118.26	102.88	105.16	112.27	97.223	111.36	104.42	110.74	102.35	112.62	106.62	105.88	108.9	98.56
113.41	111.93	105.88	115.69	100.71	106.7	120.43	116.08	110.27	106.03	113.8	108.38	108.26	107.4	117.18	119.89	105.76	109.42	116.38	113.94	109.41	114.64	106.85	115.17	116.67	104.89	116.15	119.47	105.81	110.83	111.33	114.74	106.55	111.68	116.28	112.87	113.55	106.94	118.1	110.33	108.68	116.09	111.85	112.23	111.95	117.24	112.15	118.92	113.48	112.66
114.67	108.41	117.63	120.2	109.57	109.73	113.99	107.14	113.94	112.35	112.8	116.94	101.73	111.49	122.66	114.92	114.2	117.74	114.06	120.8	118.77	111.92	117.26	113.82	111.79	111.86	108.79	103.7	114.68	108.98	116.38	115.9	111.63	103.73	109.09	105.26	113.82	101.61	121.02	115.58	123.47	109.1	112.04	111.68	113.03	110.87	116.14	104.81	107.81	113.67
101.41	102.07	111.77	104.67	103.51	104.4	103.25	109.86	110.25	105.19	105.41	112.58	110.77	103.32	106.95	104.17	108.59	107.63	101.7	103.58	104.58	102.88	113.73	112.46	104.09	100.1	110.02	110.67	109.28	105.62	106.71	106.71	109	106.2	111.21	98.557	104.89	110.85	98.222	116.62	106.58	113.78	107.23	99.245	109.4	95.787	109.86	104.55	105.58	111.67
114.25	120.72	115.15	115.12	108.32	115.97	114.1	107.77	113.01	111.8	97.696	111.25	107.11	107.68	104.41	102.83	111.19	114.61	112.99	116.72	109.34	114.62	112.42	101.53	108.49	111.44	111.8	111.8	118.95	114.92	114.62	116.73	116.03	121.13	104.22	104.12	117.85	104.68	107.96	110.9	112.94	117.57	109.75	108.48	105.83	115.86	109.82	114.28	111.05	103.42
111.41	108.68	99.789	106.7	99.509	100.31	107.09	105.43	103.5	102.25	101.04	103.17	108.07	108.68	107.23	99.336	108.75	107.67	106.59	104.99	106.35	98.497	99.4	106.5	110.56	104.57	109.58	100.13	105.4	109.8	113.15	106.01	103.16	104.74	111.5	99.12	102.1	102.18	95.527	97.911	105.58	100.31	106.18	110.46	97.316	107.5	103.14	107.74	103.92	100.87
99.819	100.35	109.12	104.08	95.396	112.08	103.95	110.02	112.04	111.93	100.64	116.82	111.26	117.01	111.15	105.24	102.43	109.73	103.42	100.83	104.66	107.31	100.48	95.098	108.22	109.37	112.66	100.91	109.17	105.15	108.55	113.84	109.14	113.83	100.44	104.86	109.57	112.58	101.74	112.42	100.29	108.54	102.9	111.32	108.57	102.93	102.22	106.84	103.71	108.77
96.419	103.7	102.08	112.26	108.5	103.24	104.73	108.63	99.14	105.83	100.59	104.03	107.73	109.29	108.14	97.996	101.38	98.919	110.47	102.71	95.894	102.34	110.83	100.31	112.09	100.82	105.56	116.15	103.86	109.6	105.56	106.08	96.281	109.77	106.7	109.15	109.24	101.5	108.23	101.58	108.55	96.432	96.058	98.398	103.83	105.79	111.99	110.31	110.53	99.052
106.15	111.25	108.84	99.738	105.61	112.66	111.61	99.536	107.26	116.23	103.95	109.82	111.43	105.48	99.635	107.65	103.48	101.81	101.46	110.81	110.33	101.54	106.91	99.504	105.75	99.463	106.82	116.27	96.691	105.74	104.53	109.34	101.59	104.48	102.37	95.132	105.09	108.04	112.64	103.66	103.88	108.88	108.55	107.73	102.79	107.94	107.7	104.36	107.9	102.93
98.921	96.123	107.11	100.37	110.54	99.503	111.04	106.24	101.07	107.46	102.21	108.87	104.2	106.26	104.68	102.58	103.27	98.427	106.51	95.257	92.365	106.54	110.58	102.5	91.427	112.71	98.347	99.035	98.088	105.35	97.768	98.966	99.733	98.011	98.373	107.19	108.75	101.56	113.1	110.34	105.51	104.84	106.72	106.02	101.7	108.99	98.928	107.45	100.63	96.43
103.62	116.73	110.24	108.91	112.92	108.19	114.3	114.81	112.53	106.29	108.17	113.37	102.58	109.66	113.58	112.32	105.92	120.83	119.38	106.89	111.43	103.81	109.03	105.48	114.19	107.93	109.21	107.39	116.6	111.44	102.9	104.29	108.54	123.98	105.68	118.46	116.03	108.42	116.23	110.79	114.65	109.93	112.83	112.06	111.27	103.07	110.79	114.99	110.81	110.15
101.26	108.65	101.97	102.95	98.48	95.199	104.4	91.084	105.89	95.902	101.31	93.277	106.63	109.25	96.327	114.25	103.55	107.23	103.74	110.31	108.88	104.14	102.44	104.3	101.1	103.63	106.06	99.225	111.05	97.607	107.38	104.22	104.05	106.31	101.22	111.81	101.38	101.83	112.88	100.42	108.88	111.04	100.98	100.17	99.046	104.6	96.094	100.04	112.05	119.44
116.88	110.57	114.72	113.42	108.89	105.21	121.78	104.84	112.74	109.77	112.43	116.52	111.68	108.65	115.34	118.46	119.67	110.25	120.23	110.77	121.45	108.97	111.04	115.44	105.34	115.47	115.28	106.2	117.49	120.07	105.86	111.1	116.06	117.44	112.95	99.615	112.03	111.24	118.48	113.89	104.92	102.91	112.46	116.27	117.1	113.38	106.38	117.06	106.85	119.14
110.88	114.63	115.07	118.35	114.61	116.07	112.23	113.6	112.18	112.66	112.02	109.38	118.3	114.97	107.14	109.58	111.07	112.4	105.45	110.12	117.64	113.52	111.39	108.2	102.83	109.73	109.92	117.95	107.1	113.55	112.3	116.64	114.16	116	115.63	106.22	120.27	119.47	114.25	106.71	111.97	112.27	115.44	105.38	113.35	114.49	108.2	99.353	104.58	106.11
108.4	104.9	114.4	106.17	105.39	107.91	103.76	104.82	109.9	116.5	107.23	120.32	110.64	107.87	104.45	103.01	113.87	106.92	107.7	111.44	107.04	96.052	100.21	112.66	110.86	112.23	112.58	106.53	96.537	112.1	112.91	110.85	111.61	115.1	106.64	120.88	110.86	108.44	108.8	104.65	100.37	117.49	112.05	114.66	103.92	104.09	114.52	110.54	115.19	103.3
122.09	122.93	123.45	117.74	119.88	115.12	122.11	120.5	111.47	119.9	117.5	119.17	121.02	120.8	115.87	126.31	120.03	120.07	114.31	122.69	115.24	118.85	121.33	114.32	121.87	111.23	123.35	117.38	114.48	119.45	119.94	127.67	108.42	116.24	116.39	113.1	110.66	124.4	119.36	117.07	124.5	118.25	118.99	121.34	113.45	120.56	124.78	107.89	108.75	121.83
103.9	110.17	123.87	113.38	115.56	115.45	112.65	108.92	105.4	119.04	112	108.04	111.68	116.06	119.9	115.28	111.56	111.17	115.74	116.56	113.55	110.37	111.15	113.38	115.02	108.62	105.71	109.94	113.96	110.95	103.95	110.67	114.17	111.3	112.48	103.5	111.57	117.86	112.34	110	115.06	123.48	111.02	111.81	109.91	110.51	114.54	111.14	112.78	105.77
107.85	108.17	108.34	100.96	110.47	108.28	107.52	98.395	99.313	101.28	106.97	110.71	107.2	102.24	109.25	105.69	106.23	107.89	106.98	104.28	108.92	105.08	111.1	102.11	105.41	104.72	113.54	112.04	111.68	106.24	105.65	105.57	102.68	104.73	111.36	109.67	102.77	98.736	114.5	104.67	101.89	112.93	102.14	113.69	105.75	96.887	111.39	114.91	104.35	98.41
120.63	102.42	109.85	111.82	102.44	104.16	94.368	107.04	102.64	103.7	110.7	103.92	110.32	105.5	101.19	104.48	107.89	98.913	102.12	96.664	109.04	112.3	108.19	107.08	115.75	105.5	106.26	110.53	109.59	111.3	106.98	104.48	107.74	102.3	111.33	109.51	103.51	100.67	106.36	107.38	107.37	99.739	104.44	104.62	110.91	104.69	101.17	101.11	102.57	103.55
104.45	107.02	101.05	102.68	109.43	95.394	104.3	107.09	102.64	105.46	106.63	117.77	95.594	115.45	107.65	111.39	96.44	105.34	102.83	116.61	106.36	103.13	103.36	106.39	106.57	107.25	97.634	98.127	107.34	105.46	105.95	105.74	108.96	97.345	110.03	111.56	103.73	106.76	102.39	114.34	110.21	109.41	108.84	101.98	104.14	110.49	108.24	105.71	117.2	114.77
105.9	109.87	118.23	104.62	108.24	99.979	98.473	105.4	102.39	103.37	99.948	109.5	107.71	94.587	107.34	107.28	104.22	108.41	110.96	93.379	100.36	102	105.78	104.06	102.87	109.06	101.77	102.51	108.92	103.44	105.4	106.02	109.89	104.09	104.05	104.3	92.5	101.11	98.195	113.65	106.18	100.2	107.01	108.25	101.19	100.77	97.59	104.98	105.51	99.667
95.431	98.225	93.37	102	107.85	107.88	101.26	106.5	112.1	90.928	100.2	96.875	99.722	97.276	96.608	96.394	100.15	90.744	103.76	100.28	97.622	98.9	97.215	98.875	96.211	95.941	93.362	93.858	106.63	100.19	106.18	94.518	95.381	100.51	88.019	98.616	108.35	87.085	104.5	97.785	103.22	105.1	102.14	102.47	100.29	102.2	91.695	105.35	99.025	87.156
100.25	99.333	103.63	108.92	106	92.825	97.55	101.73	100.29	101.06	105.87	99.875	97.502	100.93	105.24	98.088	108.6	105.58	102.47	100.54	107.39	93.176	98.409	97.31	106.26	98.288	101.59	93.287	100.9	92.35	102.37	100.37	104.1	107.65	103.61	92.308	102.47	102.48	107.24	103.64	100.93	102.61	100.08	92.065	101.39	108.25	108.22	100.78	102.97	103.93
112.03	104.96	122.56	107.05	115.27	113.9	112.99	110.66	105.03	115.43	115.04	112.91	107.62	124.22	114.5	102.87	109.42	111.72	107.11	113.76	110.2	117.79	112.09	105.85	106.71	113.22	109.6	115.85	116.89	111.76	108.97	117.17	119.16	111.79	113.76	110.55	121.18	106.11	116.96	107.74	110.82	107.48	112.66	118.97	113.27	107.77	110.25	114.45	121.95	110.61
105.43	101.72	96.996	101.07	103.84	109.02	110.16	109.15	113.79	109.01	102.68	106.69	106.28	100.02	102.66	104.47	100.72	108.26	106.22	92.703	108.79	111.41	104.15	109.68	111.41	107.86	108.12	107.62	112.28	107.81	106.12	101.15	114.76	101.6	110.5	98.511	104.81	107.61	104.06	101.06	112.39	107.88	107.35	103.27	105.53	107.69	102.52	100.89	106.24	101.32
129.47	106.52	109.59	121	125.29	109.27	114.6	119.92	112.65	123.99	120.52	122.92	125.16	120.69	113.86	119.14	117.59	110.81	115.29	122.15	111.78	113.58	112.17	117.67	120.95	112.46	124.91	125.78	115.42	121.97	114.37	118.38	110.7	128.93	122.87	115.38	119.28	119.9	117.21	109.52	120.88	116.76	117.95	120.52	109.65	114.97	114.32	114.67	116.75	109.78
124.74	114.25	119.33	122.4	119.79	123.81	113.57	111.75	115.99	118.8	119.31	115.34	113.8	114.6	126.99	124.19	117.2	123.98	117.15	120.43	123.2	114.1	117.16	124.21	121.21	120.56	115.42	114.22	110.47	122.99	114.2	116.65	113.21	112.81	114.99	114.56	115.91	113.56	120.94	118.97	110.88	124.59	112.4	114.2	111.12	113.87	108.33	124.28	116.74	114.3
105.5	101.03	118.78	108.68	96.806	108.45	102.33	106.74	104.16	109.6	106.62	104.01	101.46	106.43	106.8	102.72	97.047	108.27	101.33	102.08	111.89	106.84	104.03	107.31	109	105.26	103.61	101.8	100.19	106.01	105.34	104.04	101.98	110.34	106.49	106.72	99.499	112.66	109.6	108.64	115.21	98.686	100.25	104.53	96.584	106.5	103.32	108.26	100.63	105.43
108.15	100.11	97.423	102.87	106.95	107.82	104.14	104.67	110.52	104.57	93.077	106.02	109.81	110.77	102.22	103.92	103.99	108.02	108.02	106.01	105.69	98.807	101.99	105.03	107.65	112.39	108.04	97.792	103.64	106.86	106.61	108.12	106.21	115.18	105.57	104.76	101.66	107.49	111.11	100.27	104.31	105.84	113.79	100.71	111.35	104.17	105.12	95.949	103.47	102.6
108.4	109.26	116.05	105.42	113.2	102.88	110.5	111.72	110.15	118.22	109.7	104.2	109.21	107.25	106.12	110.96	108.44	112.43	109.07	109.92	110.81	112.22	105.34	103.14	122.58	105.95	101.76	114.75	105.71	105.62	109.39	114.68	110.92	120.93	113.75	108.82	111.03	106.08	103.3	113.95	111.01	109.58	101.47	112.67	108.46	111.96	118.22	107.99	120.29	107.89
107.08	109.03	107.84	103.18	107.47	104.79	106.3	107.52	104.73	111.57	103.9	108.7	109.76	98.466	110.26	103.81	110.29	105.92	111.52	112.09	104.03	101.85	105.9	94.169	108.49	102.01	106.33	105.35	114.28	106.3	108.74	103.69	109.75	111.89	99.347	102.81	106.04	100.65	110.29	114.74	107.96	103.2	103.65	105.13	108.1	101.18	106.74	112.73	107.57	103.98
107.58	104.51	103.75	102.24	111.56	99.876	107.42	109.39	108.78	108.76	100.69	110.7	107.07	105.03	108.84	106.9	111.58	105.19	114.47	107.1	107.68	112.49	108.56	104.96	108.63	103.42	110.29	110.63	104.66	107.96	109.16	112.58	115.32	107.05	99.905	106.87	102.44	117.68	110.83	103.18	102.22	111.9	106.43	118.63	104.76	113.45	107.19	111.82	112.29	106.57
117.39	106.63	102.43	106.2	110.92	107.67	102.51	103.16	105.91	110.25	101.59	112.02	108.76	111.7	111.37	107.25	104.65	107.59	105.46	112.06	114.49	105.65	104.76	110.32	105.37	99.6	95.397	95.012	105.69	108.98	113.16	110.09	117.58	108.79	106.66	107	106.19	105.61	115.43	101.5	100.72	115.59	109.24	103.52	109	108.76	105.53	112.94	111.48	108.16
109.12	111.63	109.33	109.4	106.02	110.6	102.01	109.02	110.34	105.18	119.26	109.96	110.33	114.91	96.685	100.1	102	112.42	111.02	99.757	104.3	99.766	98.362	104.1	106.85	109.71	109.69	105.47	108.65	107.06	112.51	101.09	104.09	109.69	102.92	104.26	114.98	108.16	103.77	103.31	107.63	115.23	109.81	106.82	107.41	104.09	110.89	103.46	105.95	102.97
110.74	112.9	102.87	103.43	101.05	109.88	98.569	104.65	102.09	109.17	110.96	111.03	102.11	109.24	99.164	106.99	103.53	100.88	111.48	110.39	114.69	107.14	104.61	95.781	111.85	110.95	100.79	106.93	101.9	104.72	110.68	101.36	107.13	111.75	103.19	92.206	102.01	118.54	100.59	110.32	103.35	109.45	99.099	108.14	118.77	114.84	106.66	108.63	112.48	107.2
105.08	111	101.4	103.79	107.97	105.68	107.27	109.79	100.73	101.7	106.34	103.05	109.46	105.23	109.67	99.928	109.58	110.61	96.607	105.67	104.27	95.811	104.61	108.25	99.728	103.16	108.75	114.21	104.58	103.65	109.9	112.04	106.12	105.79	107.86	111.77	115.09	107.32	115.1	112.65	107.96	110.76	112.09	114.15	110.54	112.59	104.88	99.735	114.55	105.12
110.52	105.15	100.4	108.51	108.18	102.32	113.14	107.8	107.37	116.22	110	109.24	110.22	107.79	96.585	112.64	103.23	106.46	112.71	112.49	100.72	102.18	107.55	96.315	114.26	106.19	100.57	107.84	103.14	99.895	110.96	107.65	108.55	112.81	107.39	113.44	107.22	101.79	102.07	108.89	106.26	115.79	106.38	109.72	108.47	115.56	103.07	110.42	107.88	94.572
111.27	114.78	115.41	114.35	106.1	112.27	108.97	112.14	118.24	104.15	110.19	116.05	106.13	109.28	105.4	113.23	113.3	106.88	115.28	115.82	123.39	103.58	118.36	109.07	113.81	110.88	108.63	101.44	108.15	117.03	104.8	114	113.69	115.85	116.29	111.75	115.3	112.71	115.86	111.51	108.8	115.23	106.22	112.73	112.09	120.23	106.51	108.78	107.36	110.31
100.27	99.386	106.7	103.4	107.68	107.27	111.72	104.47	105.51	102.39	102.48	103.59	103.83	95.967	108.08	109.33	100.1	112.4	102.29	98.908	108.85	101.76	103.39	112.08	97.654	105.36	100.69	94.475	109.93	113.55	101.78	100.2	105.42	112.19	97.401	100.61	99.572	97.838	105.01	102.8	107.73	95.836	108.69	104.3	111.92	98.944	95.552	100.68	110.62	103.85
102.02	109.92	106.97	98.932	113.74	103.23	107.71	113.06	99.149	116.99	100.24	105.17	109.15	98.728	103.27	101.48	103.52	102.82	110.7	104.74	107.47	101.65	115.88	105.77	107.07	103.05	104.19	102.93	99.903	105.83	111.81	110.24	109.16	101.92	109.49	108.94	109.73	107.06	109.4	97.876	107.91	104.87	118	111.28	99.142	98.103	101.01	102.7	101.01	106.76
113.2	106.75	109.41	118.23	119.92	106.53	108.39	116.52	104.43	112.13	101.03	108.01	114.56	118.3	111.53	102.43	108.34	118.2	113.69	115.86	108.72	112.42	121.55	115.31	116.39	112.25	123.22	114.53	115.14	109.44	104.35	104.86	107.86	115.44	112.48	103.77	107.05	114.18	118.77	108.32	103.45	111.43	121.62	114.15	111.97	112.71	113.34	112.04	100.49	110.91
102.03	105.76	103.4	102.86	111.11	99.125	109.93	105.26	103.64	104.96	107.66	107.38	101.82	97.624	102.31	113.36	106.63	101.77	103.11	115.17	106.49	111.49	108.63	103.15	104.71	106.95	102.48	104.44	97.169	107.95	100	110.34	104.12	102.83	110.99	105.68	103.74	108.49	97.81	104.14	103.6	105.85	107.1	114.55	110.82	108.64	105.78	103.65	113.56	110.07
106.52	114.44	107.7	99.686	107.65	105.59	102.03	107.34	103.02	101.42	110.83	105.61	104.81	109.59	105.25	103.67	103.46	110.49	108.89	103.89	104.58	103.8	101.2	106.6	107.06	115.87	104.08	113.8	104.07	100.73	109.7	103.4	93.356	98.173	107.21	117.15	97.408	105.21	103.29	104.72	102.8	102.47	106.58	106.23	103.74	110.61	108.3	105.49	91.104	100.18
105.13	105.95	101.52	111.34	97.97	107.08	108.14	104.18	108.89	107.64	114.95	99.866	114.17	105.47	100.26	115.2	102.28	101.09	108.48	103.06	98.872	98.714	100.32	104.3	105.15	108.17	102.72	104.46	108.04	111.47	106.16	106.45	108.63	112.17	100.8	107.43	109.78	101.72	113	106.67	105.42	105.38	111.75	103.38	109.13	105.56	105.89	102.09	110.9	108.35
98.557	114.18	107.05	115.65	110.14	108.4	106.83	108.01	113.35	107.49	105.18	111.01	106.96	114.32	101.29	111.33	107.39	106.84	101.05	110.55	108.16	110.24	100.91	105.12	108.48	105.92	103.28	112.22	110.1	111	108.39	105.67	110.27	113.15	103.46	95.31	100.48	103.05	102.62	105.2	108.67	108.31	103.98	107.22	105.26	108.03	109	100.6	101.47	98.615
105.77	99.529	111.72	104.96	111.37	105.79	98.966	109.26	113.51	115.77	117.33	104.02	104.35	109.59	105.07	106.71	109.94	110.85	105.04	96.879	105.73	106.15	103.32	103.63	108.8	103.13	108.26	99.863	106.68	105	106	100.41	102.27	98.841	101.9	106.28	99.831	113.75	105.79	105.6	99.771	107.44	104.43	109.91	109.66	100.67	107.42	100.23	117.36	104.91
108.57	105.39	110.64	99.752	108.33	114.13	110.88	119.08	111.73	103.28	104.09	105.73	101.31	101.39	105.55	100.51	118.18	98.302	113.97	115.91	110.36	105.69	109.95	105.53	98.679	97.657	97.837	98.919	102.43	106.71	100.79	108.29	100.78	108.91	96.739	112.7	107.8	99.566	105.76	108.52	106.86	95.585	103.12	100.84	107.08	112.76	109.34	112	110.36	109.54
110.68	105.83	103.22	101.63	112.77	97.172	105.87	109.49	103.01	105.86	101.01	106.11	109.47	101.24	97.864	107.03	96.615	105.66	103.29	104.88	110.68	109.38	104.12	108.64	101.78	103.6	106.91	106.53	99.287	102.7	90.418	104.43	95.523	104.44	104.7	101.08	105.3	104.66	106.62	112.14	113.31	106.52	110.12	106.68	111.14	103.85	95.177	108.97	103.21	107.19
116.42	114.34	111.93	115.29	120.46	126.44	112.43	119.17	107.22	116.05	117.34	116.57	118.1	105.67	119.9	113.86	114.67	118.14	122.58	121.02	118.74	114.97	111.8	120.95	113.04	115.77	118.55	122.76	120.25	118.03	118.61	108.13	111.57	115.36	119.55	115.84	117.5	121.84	115.61	111.64	122.52	110.67	115.46	123.91	118.92	104.56	122.51	122.55	105.64	110.04
115.78	110.28	119.5	118.7	110.42	111.6	113.87	105.1	103.05	107.53	117.97	116.26	115.15	112.28	113.97	115.1	109.95	104.46	110.95	107.87	108.4	106.81	114.23	103.84	102.26	104.48	106.11	106.56	109.16	117.29	107.83	109.58	114.04	114.26	107.6	100.31	104.49	115.44	122.18	112.68	113.83	111.34	113.77	111.28	110.53	118.6	107.99	112.07	109.74	106.18
113.72	105.72	103.25	104.58	108.66	108	115.67	110.56	97.316	114.43	104.04	106.16	112.75	105.95	105.47	104.94	105.26	109.57	106.83	105.84	115.52	117.57	101.48	106.1	110.08	110.01	107.06	102.32	103.59	99.59	108.15	106.01	110.36	108.91	108.12	105.88	104.42	107.32	104.19	109.96	101.79	106.82	107.25	106.7	105.44	108.4	107.94	109.82	108.39	104.85
111.13	110.03	116.9	123.75	122.92	113.55	107.56	109.54	107.3	110.8	114.79	101.3	108.03	111.89	111.79	109.71	120.5	113.84	109.95	113.55	117.44	112.37	108.36	121.22	106.55	116.71	106.85	109.56	110.23	111.58	118.43	119.35	109.99	106.63	120.69	114.6	118.03	126.21	113.66	121.09	116.77	107.11	116.91	114.5	111.25	111.24	113.57	112.75	108.81	111.05
100.55	95.536	111.04	99.079	100.16	90.373	99.888	95.149	105.52	95.2	93.696	96.421	104.08	94.082	98.738	96.848	99.94	100.13	97.042	102.9	104.75	91.9	103.68	98.082	98.42	103.06	97.527	100.06	104.39	102.66	97.265	97.299	105.17	108.93	94.941	91.844	92.623	110.42	95.187	96.566	100.15	101.76	98.621	97.562	96.082	91.371	87.567	97.873	98.34	105.14
120.49	102.85	112.87	108.53	101.59	116.93	114.97	110.37	103.66	108.59	102.05	106.65	101.77	111.16	105.46	109.92	108.21	106.15	109.93	102.93	101.96	104.14	97.335	106.1	111.23	104.59	102.18	111.5	110.73	109.23	102.18	103.7	103.88	105.85	108.16	101.95	103.44	106.69	109.24	96.076	108.09	104.94	104.6	108.72	101.95	109.32	111.91	111.85	118.38	102.59
110	93.353	97.239	96.372	103.85	101.56	96.72	105.64	102.2	91.313	96.637	104.76	100.74	107.45	100.64	108.32	91.012	96.966	96.783	109.05	98.947	101.4	114.37	98.879	100.73	101.14	102.48	100.93	104.46	98.854	95.257	92.97	91.282	100.33	106.53	99.428	92.185	103.04	99.254	100.78	100.92	99.012	92.488	97.258	100.51	97.707	102.55	101.76	98.109	91.131
114.23	107.55	107.23	111.6	113.07	108.04	118.67	112.89	109.53	105.85	110.94	114.22	114.02	116.78	105.43	102.8	106.65	104.59	116.74	105.52	114.75	107.1	102.14	114.43	113.25	107.47	106.92	110.59	111.35	108.76	106.75	113.54	102.41	102.53	105.93	105.03	112.72	107.78	103.38	115.46	107.07	109.67	114.67	111.67	107.79	111.27	109.84	110.78	112.96	106.97
105.23	106.83	95.91	106.83	104.06	93.132	111.63	109.97	91.685	103.38	103.27	114.49	109.63	112.31	102.65	100.61	98.944	101.69	101.26	105.34	111.25	113.33	106.59	108.32	104.16	109.87	110.74	100.73	99.48	100.93	104.82	91.924	105.78	105.12	112.38	103.91	108.69	102.13	98.044	99.931	108.33	112.01	110.28	99.513	95.512	99.07	106.29	104.49	109.67	106.8
107.98	114.87	106.15	111.79	106.05	110.77	113.25	109.94	111.58	106	122.44	113.65	116.57	110.16	108.63	103.55	114.56	106.72	108.18	111.49	113.26	103.65	111.92	108.38	111.43	108.77	114.04	104.07	103.58	113.16	116.03	112	108.3	112.22	112.43	113.54	111.81	109.96	102.16	106.23	112.96	119.02	106.31	105.86	114.62	107.3	111.05	112.11	115.59	108.45
110.42	108.87	111.73	102.16	107.35	112.23	103.56	100.58	101.12	107.74	105.64	108.88	101.67	108.01	108.02	100.31	110.65	103.74	103.96	101.8	105.56	114.39	101.33	101.47	113.14	106.81	110.02	105.68	103.71	105.2	106.79	106.81	104.54	103.84	107.47	109.11	103.48	116.09	103.84	104.32	104.24	108.88	107.31	114	115.76	96.213	103.55	108.61	111.31	107.24
113.33	101.93	105.21	117.35	109.48	107.73	97.488	99.583	106.99	102.45	106.84	108.09	104.88	110.36	112.02	102.16	99.449	110.65	103.88	107.33	100.72	105.97	103.93	104.9	101.59	114.96	108.88	102.54	112.34	105.51	108.59	96.864	104.63	95.875	101.58	112.94	102.33	102.51	97.968	107.52	100.98	106.71	102.32	110.18	115.27	102.43	99.853	99.985	106.13	109.86
107	100.68	109.07	110.68	105.15	98.347	102.14	109.24	96.259	100.8	119.37	107.11	111.4	110.13	105.53	112.72	100.95	108.85	98.16	114.18	119.22	112.24	112.56	104.37	104.57	101.02	105.77	111.2	103.41	107.51	107.42	113.93	110	101.6	107.2	103.61	95.232	110.82	101.96	109.85	102.37	110.61	102.32	111.95	105.73	106.51	97.891	111.94	115.21	96.983
105	109.28	98.439	99.402	103.77	107.34	96.681	91.062	104.24	102.92	123.56	107.88	109.68	110.75	110.22	109.77	109.11	116.99	104.71	120.6	112.66	109.55	93.171	118.33	107.85	107.26	115.06	112.7	103.99	107.31	103.35	110.84	106.09	104.46	107.69	102.61	106.72	99.6	112.01	103.75	102.75	105.39	114.1	118.82	102.81	109.05	112.9	105.77	102.72	120
123.39	114.83	119.89	109.61	122.87	127.05	117.32	120.38	116.48	114.35	123.89	116.18	119.25	120.36	117.11	112.73	121.88	117.55	113.71	123.7	117.96	119.03	115.23	109.88	109.02	108.51	111.52	123.95	118.08	115.63	113.71	113.16	122.1	111.93	115.57	116.51	117.28	128.26	121.72	119.9	122.78	130.11	112.74	115.35	124.66	119.61	117.05	121.55	110.48	117.95
100.87	107.83	118.04	112.12	111.5	111.53	109.62	108.28	112.01	106.19	103.49	101.42	111.32	106.43	107.54	99.921	101.53	114.04	100.78	99.413	111.14	105.74	107.19	112.62	112.29	112.18	100.25	107.44	107.59	100.72	108.26	105.54	98.321	102.54	104.39	110.5	112.37	110.8	109.03	104.16	104.02	115.04	122.82	109.4	99.719	103.06	110.77	108.78	106.73	100.14
95.886	111.27	99.919	107.78	98.647	101.35	105.9	108.14	109.55	97.667	102.84	105.8	98.166	109.61	93.462	106.12	104.43	112.33	101.56	96.434	102.43	109.22	102.24	108.04	97.727	107.97	99.741	95.604	102.3	107.01	107.02	107.86	103.12	100.02	97.136	104	100.19	98.747	107.8	105.93	105.82	104.98	99.802	98.167	102.58	107.25	94.496	104.23	103.92	113.98
100.86	113.41	111.04	103.84	100.67	104.08	103.3	110.67	101.9	106.13	108.29	107.9	98.416	104.4	98.452	118.22	103.94	102.19	105.09	109.22	94.28	104.87	109.42	103.65	102.58	102.74	103.76	106.14	106.5	107.34	101.56	106	102.4	102.93	99.514	106.61	100.48	103.64	108.11	100.91	99.657	108.54	105.82	101.02	105.83	110.3	106.49	108.93	109.51	112.77
102.7	108.62	107.3	89.983	99.644	98.348	96.22	95.813	103.46	108.97	95.579	100.24	108.98	103.54	105	109.75	92.537	100.55	99.902	103.35	105.24	99.167	98.503	101.41	105.55	100.72	97.622	91.196	99.123	94.566	110.62	102.37	95.888	97.319	103.5	108.6	106.16	111.94	99.095	96.38	98.553	94.75	101.04	96.094	90.947	97.133	109.41	99.71	105.35	94.279
104.88	107.45	114.05	122.14	106.55	109.56	112	113.46	116.9	115.96	113.34	117.02	108.45	111.22	118.72	108.99	113.3	112.07	109.84	113.26	113.33	111.29	113.63	110.83	110.62	123.65	113.05	117.5	104.26	111.15	118.24	114.83	108.57	120.59	122.92	108.42	116.74	110.67	111.41	112.38	112.96	107.33	110.88	114.6	108.15	118.88	114.39	116.43	107.57	121.74
125.06	117.28	117.2	118.7	121.17	118.99	125.01	119.85	114.61	120.63	121.58	116.57	120.88	121.55	109.05	110.97	120.95	117.99	117.1	119.78	118.91	114.19	123.21	120.5	114.74	126.72	120.23	113.29	121.03	114.63	126.68	102.74	117.24	117.59	117.96	120.02	118.22	118.87	117.02	117.66	124.19	118.01	116.8	112.44	116.15	114.83	122.57	120.53	122.87	116.34
96.583	104.71	104.37	110.01	105.71	93.528	99.402	105.03	103.75	90.579	102.02	96.711	102.25	91.424	108.5	103.09	95.66	98.481	95.734	98.779	97.776	96.358	98.213	96.247	101.18	97.947	98.588	98.507	102.71	106.14	90.52	95.557	104.38	107.42	97.066	96.571	101.02	105.26	109.16	99.451	110.67	104.29	97.006	100.33	103.79	101.92	88.952	107.37	98.27	105.47
101.49	102.58	102.21	92.959	102.14	112.75	97.629	115.89	104.68	104.52	114.9	107.25	99.258	107.83	98.364	106.9	95.952	104.58	103.46	98.485	106.42	111.6	99.355	101.14	101.78	102.98	101.91	106.03	106.44	98.135	100.53	104.76	98.268	107.81	109.1	110.52	105.6	106.25	108.42	104.38	103.48	100.78	110.31	104.78	109.77	102.52	103.17	102.31	112.7	101.2
105.51	96.208	113.76	105.03	96.32	100.35	97.65	102.45	99.245	106.04	94.956	101.48	101.98	101.72	95.766	100.48	106.33	101.54	106.1	103.38	96.177	100.07	94.812	102.21	105.96	107.54	99.945	98.798	101.44	96.352	100.47	101.87	97.535	103.13	96.459	96.104	94.024	95.681	93.764	93.371	99.894	103.44	100.58	98.458	90.833	102.78	90.1	97.964	100.59	107.28
105.79	102.63	99.794	100.29	99.526	100.44	105.85	106.22	108.24	103.18	106.63	100.68	101.05	104.01	102.91	95.931	107.7	115.59	105.72	108.74	112.54	95.094	106.33	103.05	101.81	100.17	102.43	100.18	116.26	98.263	104.97	105.4	109.12	101.17	103.12	104.94	102.86	107.09	109.97	96.079	101.34	107.83	110.48	106.9	111.3	105.31	104.26	100.79	119.09	93.702
116.75	113.87	106.79	119.14	106.33	115.35	115.51	109.8	115.67	112.73	112.02	113.14	120.02	112.27	116.39	105.25	120.9	116.46	105.59	118.83	107.41	118.79	111.8	116.92	111.11	105.28	110.58	119.75	115.58	117.82	112.36	114.77	117.52	116.46	116.51	118.24	113.53	107.48	105.36	119.57	116.15	110.85	125.66	113.76	118.14	120.09	109.69	113.76	116.6	112.96
109.49	107.24	100.57	104.44	104.11	107.67	104.65	102.54	103.24	104.97	111.93	104.69	107.56	106.45	101.65	103.16	100.96	107.73	111.2	99.023	102.95	99.722	107.85	110.39	115.02	111.48	111.2	112.73	101.4	103.57	112.02	100.59	107.82	96.567	120.23	102.41	108.42	101.83	107.1	111.23	110.71	108.21	89.307	111.83	111.85	100.27	111.29	109.2	108.55	104.54
100.55	105.22	101.79	105.38	102.14	99.822	96.748	96.371	103.36	101.07	90.928	102.49	93.275	98.166	92.597	95.047	108.4	102.47	103.9	102.88	102.64	101.02	91.401	102.97	108.13	96.361	103.69	103.58	104.53	91.765	103.6	97.916	91.383	104.49	94.342	104.7	105.16	99.009	106.3	100.66	99.801	105.81	99.099	101.55	101.76	100.71	98.915	98.541	99.482	93.76
99.604	100.3	101.25	110.48	105.46	99.912	105.95	105.99	111.81	104.51	103.17	100.42	96.169	102.71	106.85	111.18	105.83	106.92	111.73	94.26	109.76	98.488	102.57	108.05	104.44	107.1	105.29	110.97	106.17	110.58	102.11	104	110.91	104.6	109.8	105.02	102.1	104.38	105.09	119.26	104.41	99.118	105.03	99.42	98.356	107.59	102.43	101.35	103.19	106.86
114.76	110.2	110.03	116.33	112.57	113.41	111.58	106.95	110.01	105.45	106.28	113.55	103.73	103.88	107.42	116.87	103.39	106.23	102.9	106.48	106.81	107.68	109.9	97.526	102.15	109.65	112.3	113.79	102.25	108.73	108.05	105.6	106.28	102.5	114.26	118.55	119.82	109.65	124.7	108.24	116.35	109.66	112.72	111.76	116.4	111.64	112.21	108.66	114	107.86
106.01	93.828	107.84	98.683	99.624	97.214	107.49	109.58	103.55	103.92	104.55	104.01	98.817	101.9	103.31	94.002	104.84	101.03	107.17	95.204	103.7	93.539	104.81	109.9	102.92	109.12	103.99	104.3	105.73	114.39	101.01	99.888	104.68	105.31	103.76	103.24	102	99.878	101.16	102.74	104.18	108.27	105.9	104.46	101.8	106.86	112.13	104.22	108.66	102.16
112.21	97.281	95.679	97.802	97.788	101.25	96.134	104.17	101.73	102.57	100.57	110.37	99.999	105.78	95.355	107.78	103.25	98.672	111.69	92.895	100.88	97.691	112.16	102.64	100.26	104.33	110.83	106.61	104.49	100.2	99.037	106.36	104.1	99.683	113.01	103.56	100.24	107.61	93.03	100.64	99.638	96.727	91.409	110.96	103.21	104.47	100.53	108.04	99.042	101.76
108.24	101.44	108.49	105.94	99.374	104.92	105.69	99.183	110.31	98.667	114.52	103.88	114.55	104.38	114.26	104.89	110.62	104.23	107.03	115.25	111.4	106.62	108.75	109.61	107.21	98.859	96.439	110.64	100.98	108.67	101.7	110.59	107.27	101.82	106.25	105.7	104.96	103.47	112.63	111.06	115.11	97.275	107.76	113.02	95.735	105.13	107.47	116.28	107.38	109.13
124.07	113.59	113.95	108.79	116.34	109.67	109.6	108.56	114.4	108.62	115.75	104.68	112.13	122.59	111.83	115.17	104.13	115.45	112.5	110.89	109.7	110.06	114.98	108.91	107.29	112.46	107.8	115.4	116.46	118.36	116.06	106.99	120.39	117.97	110.27	112.28	105.37	108.97	113.75	111.33	119.78	117.68	113.55	109.76	111.94	113.74	116.38	109.03	110.41	107.32
100.74	105.82	96.363	107.42	104.65	102.21	105.16	102.69	102.21	103.78	102.42	104.79	106.13	102.73	104.91	103.38	107.43	103.8	98.148	92.084	100.72	100.89	104.19	101.87	110.53	102.49	105.31	112.14	104.73	105.53	112.46	98.744	102.09	107.4	106.58	106.76	93.802	112.04	115.88	105.64	100.26	95.917	107.39	112.57	109.57	104.89	103.71	107.02	107.88	107.23
108.75	113.27	116.2	112.63	103.44	111.27	112.18	110.32	118.67	114.91	116.17	111.06	115.72	113.65	111.02	113.11	111.28	109.94	110.24	116.91	109.7	111.77	110.16	113.4	109.07	121.48	116.14	113.72	118.48	103.08	123.52	111.29	111.01	103.83	109.43	116.87	107.83	108.52	128.09	105.29	111.42	103.16	116.65	114.5	114.86	114.47	109.07	111.94	102.02	108.14
109.85	107.19	119.07	106.63	111.76	111.8	107.77	116.34	111.07	112.68	101.71	113.08	110.32	104.78	109.04	113.58	117.6	109.08	113.89	119.83	107.55	102.94	113.05	116.49	115.36	101.11	115.4	109.2	108.73	105.3	119.98	107.12	101.74	104.71	118.5	115.07	106.13	115.41	110.12	113.01	113.06	112.86	111.99	101.51	111.35	110.77	109.9	107.98	106.02	113.01
107.54	104.57	107.35	97.93	106.52	103.49	108.86	101.63	114.81	104.87	101.7	107.66	100.99	106.47	105.43	106.27	104.06	104.7	100.09	110.84	111.67	109.05	97.18	102.12	98.291	106.01	94.768	109.65	114.63	103.46	111.65	101.72	106.03	104.62	110.23	100.74	103.61	100.25	108.62	108.16	114.48	107	95.481	102.41	104.05	113.52	108.52	110.37	105.88	105.32
93.032	107.92	103.31	110.24	111.99	96.354	99.542	101.76	110.08	100.22	105.18	104.38	104.56	95.705	103.46	97.214	105.87	99.265	102.78	96.668	93.774	108.51	106.12	99.379	106.08	104.23	93.283	101.13	100.4	95.401	101.66	93.675	112.82	103.32	93.561	98.38	107.27	102.94	102.1	104.01	103.92	102.37	104.83	99.494	97.476	104.45	103.49	98.895	92.068	114.12
105.61	107.09	107.05	108.11	103.61	103.23	99.311	103.46	94.714	110	96.426	107.52	103.4	107.32	99.864	108.45	100.72	101.43	107.73	109.99	104.67	98.253	109.71	106.74	102.57	107.18	95.556	102.37	104.84	102.26	102.65	109.13	104.78	117.74	98.323	102.64	106.81	98.285	108.14	96.82	95.31	108.87	103	111.6	103.04	96.26	99.459	96.346	111.43	103.44
109.51	112.26	108.3	113	107.17	105.66	115.53	116.18	109.97	110.39	110.97	110.96	116.98	113.79	110.63	114.23	110.05	119.29	117.9	120.6	111.37	107.57	110.64	112.71	111.58	110.05	112.36	111.04	115.66	116.7	106.51	105.67	116.87	115.21	108.55	105.38	112.79	107.08	111.73	114.22	103.71	118.07	112.59	112.93	106.66	117.11	103.2	128.44	103.79	110.57
111.32	114.41	109.62	112.72	113.83	114.31	109.27	107.62	113.21	112.41	101.71	108.45	114.29	113.69	98.836	108.86	100.55	114.03	116.64	103.73	104.09	104.63	99.411	110.55	114.21	109.92	115.14	110.31	97.039	105.18	110.91	112.73	107.81	111.83	108.5	100.4	106.79	107.77	108.3	115.71	107.35	111.86	111.03	103.53	101.22	109.18	111.57	104.55	112.65	105.75
111.89	112.11	105.54	110.48	113.54	103.59	109.06	99.483	109.76	112.79	118.42	108.35	106.05	115.37	117.03	112.5	111.37	117.83	112.06	111.57	117.1	109.75	110.31	113.2	123	117.59	104.15	115.8	105.1	112.66	106.17	117.22	111.88	99.686	111.06	116.18	100.46	109.75	112.9	109.04	107.31	109.23	108.52	110.85	107.37	107.54	112.81	109.18	116.94	107.72
95.266	99.264	98.022	99.909	103.18	96.039	102.49	98.809	107.14	90.749	110.71	97.088	104.84	104.38	100.9	93.235	102.1	100.25	99.852	97.971	98.954	96.442	94.609	98.799	90.737	99.616	102.61	101.09	98.152	107.63	105	102.28	107.14	97.962	103.52	102.82	88.332	107.73	100.72	93.11	101.68	106.89	101.38	104.79	99.623	99.594	99.583	98.867	94.156	97.098
103.28	102.52	102.06	99.489	106.81	100.69	104.89	104.23	105.91	99.668	101.39	114.48	109.23	98.072	107.65	104.09	105.63	103.95	104.03	105.84	104.63	103.19	111.15	106.74	102.67	109.87	107.05	114	100.62	99.935	96.314	110.43	104.02	98.008	97.908	100.69	106.87	102.43	101.04	113.28	103.78	104.08	104.06	105.21	119.92	98.804	108.78	107.63	106.81	106.85
105.55	100.54	102.9	95.987	107.17	108.1	111.88	110.1	96.52	105.48	107.5	109.73	97.838	105.14	102.24	100.82	90.357	108.94	101.72	102.55	108.76	107.12	107.66	102.61	100.49	112.15	97.697	115.23	110.07	107.45	118.64	109.25	105.66	112.81	112.72	112.56	97.194	106.21	104.28	108.04	102.36	109.62	106.97	107.51	101.22	103.24	107.79	105.26	99.112	97.31
106.53	109.9	120.26	115.94	103.46	111.04	105.26	105.65	105.16	112.17	109.62	113.65	110.81	114.36	107	110.72	110.76	113.17	112.51	122.08	104.66	110	103.42	113.28	115.09	106.34	104.27	124.58	97.792	97.194	105.52	114.38	108.38	113.28	111.54	114.37	115.49	116.01	112.39	110.98	109.8	109.66	107.81	108.05	109.44	113.09	105.54	110.83	116.49	116.74
100.91	97.981	108.8	106.29	102.29	105.55	109.34	112.97	110.22	97.378	109.65	106.9	106.57	103.22	104.42	110.42	97.951	99.828	97.487	106.05	102.85	104.41	102.02	105.74	107.35	102.82	105.39	100.94	95.441	107.76	104.55	107.81	95.19	100.62	107.3	109.63	102.48	102.81	99.527	108.33	101.63	102.72	100.28	103.3	101.91	112.94	106.52	103.31	102.73	105.18
102.13	98.756	109.06	104.58	113.36	109.05	109.07	111.59	108.64	110.43	118.84	112.1	108.23	99.892	108.41	100.76	108.25	105.62	110.75	116.47	107.66	101.08	111.98	98.793	105.51	104.15	101.01	97.75	110.32	106.09	107.82	109.57	108.49	118.4	98.488	99.686	101.54	112.76	109.77	110.95	103.66	108.11	101.87	109.93	117.25	103.4	107.94	101.45	107.14	103.17
101.93	107.48	95.067	103.69	106.15	100.92	106.28	101.78	106.62	101.08	107.7	98.374	101.57	100.29	103.69	100.07	96.205	103.42	98.094	96.314	104.23	88.658	90.611	101.91	98.231	97.072	109.97	96.879	96.484	94.65	104.91	96.714	97.28	100.5	102.07	99.484	97.266	94.118	97.665	97.911	98.629	100.42	104.04	109.64	108.37	101.76	101.03	100.85	95.444	92.287
111.34	111.1	99.742	103.99	107.47	101.2	107.14	95.202	105.11	102	105.31	103.97	116.12	101.63	112.53	101.56	105.86	114.39	103.48	104.31	107.57	99.467	104.85	104.35	104.66	108.61	110.49	103.68	112.02	101.31	115.02	109.4	97.357	111.52	105.5	113.47	111.29	101.85	106.96	109.18	95.481	117.14	107.44	104.04	108.8	106.12	107.55	121.31	102.66	107.92
97.335	103.91	104.52	103.61	105.62	116.27	108.73	99.883	104.69	101.58	110.01	108.04	112.77	108.83	111.75	102.66	101.36	115.46	101.76	108.97	106.83	97.528	109.63	113.17	108.59	102.5	103.46	111.19	107.96	104.59	105.73	110.75	108.29	113.68	100.12	108.69	106.33	116.53	101.06	99.876	104.39	108.39	108.7	109.59	110.22	107.71	108.79	108.57	108.68	107.42
111.16	111.98	102.28	97.354	104.21	103.63	95.391	93.03	105.88	100.9	96.512	93.089	102.58	107.24	106.84	93.511	91.228	92.812	105.65	105.99	103.41	99.986	95.97	101.38	100.45	91.415	91.948	101.02	98.583	90.56	99.02	102.73	90.373	100.97	112.94	88.505	98.734	93.965	97.604	100.34	104.77	104.92	95.823	105.63	90.632	107.89	104.75	103.05	102.76	106.47
115.64	105.83	99.86	105.58	106.28	109.61	104.17	106.55	106.64	101.57	108.99	105.74	98.465	102.57	97.09	103.03	99.477	112.83	111.81	106.01	100.39	101.77	99.066	105.43	111.16	114.82	99.117	105.78	104.22	109.35	98.468	98.408	107.64	106.69	98.545	107.46	110.53	106.3	104.69	112.74	116.69	102.82	103.56	102.73	112.2	101.41	106.91	106.03	98.265	99.307
116.12	110.26	116.96	111.44	117.44	114.9	113.77	117.03	108.77	119.46	112.91	128.61	119.62	120.01	114.14	115.7	120.28	113.19	117.05	110.87	114.49	120.02	121.69	125.67	114.2	121.41	112.21	130.89	115.64	114.84	113.84	119.71	110.24	120.6	114.57	118.42	124.16	114.19	129.21	123.14	119.32	121.65	118.51	111.84	122.44	110.91	118.71	116.87	115.96	122.25
111.91	99.038	110.4	104.28	108.49	96.009	107.05	102.19	104.36	109.11	107.29	104.15	109.13	109.52	108.83	100.88	98.408	108.3	98.717	107.95	105.42	100.5	101.08	102.95	112.28	106.11	107.99	111.27	101.26	110.85	113.4	107.6	103.67	102.47	110.41	105.93	98.983	108.71	105.71	106.55	103.75	99.003	109.57	99.874	107.38	97.586	102.71	104.65	99.363	99.84
101.85	94.165	100.88	109.85	101.99	100.03	94.657	110.39	100.07	95.826	98.269	99.949	98.935	102.3	97.418	104.17	98.453	99.941	102.52	101.53	106.12	96.191	105.08	100.12	97.224	103.07	94.842	101.52	90.48	93.495	95.924	100.84	98.778	102.17	104.92	96.093	101.08	108.69	101.59	99.832	102.67	96.654	100.09	96.505	94.757	102.82	98.926	100.96	101.89	100.78
103.72	100.2	100.59	108.08	102.29	98.304	101.46	97.664	110.26	103.77	97.456	101.37	103.16	95.211	107.63	101.77	88.457	97.66	105.36	90.979	98.216	100.62	92.716	101.1	100.24	98.878	93.278	105.15	105.09	102.95	99.33	101.98	99.501	102.33	102.48	94.815	102.67	104.41	97.907	89.843	102.95	92.929	100.85	103.08	90.256	103.76	104.41	104.13	107.37	97.309
99.94	114.21	110.35	92.55	107.25	107.19	112.26	109.47	102.52	106.27	105.43	115.74	106.15	106.87	97.264	106.78	105.85	109.12	109.9	104.73	107.62	99.387	117.84	108.87	111.41	103.56	97.895	106.51	100.87	105.05	107.15	107.66	107.83	98.708	109.72	107.78	106.01	101.69	105.01	94.083	108	109.7	102.71	109.07	105.43	104.18	110.66	100.03	104.8	115.54
101.81	103.4	101.89	100.3	103.93	98.85	110.39	94.235	106.31	94.392	115.14	109.3	98.746	98.924	106.25	96.416	97.569	95.521	107.24	113.29	98.355	102.24	91.387	103.54	109.83	102.92	109.84	106.85	109.9	110.21	101.46	107.77	102.85	101.85	98.818	106.33	98.361	103.21	109.26	108.11	103.06	103.95	107.58	108.07	112.63	103.58	107.69	95.428	111.99	103.68
103.58	95.964	101.96	97.353	102.64	103.62	95.69	93.359	108.68	94.654	91.413	101.31	99.857	96.516	98.815	103.37	99.092	108.66	104.21	101.4	101.15	104.05	98.99	100.41	103.15	98.418	108.55	99.09	107.44	90.862	92.522	100.79	95.286	106.36	108.15	94.44	97.432	98.471	103.69	90.812	96.049	105.95	98.283	102.93	96.225	95.529	108.03	96.443	97.181	103.77
106.43	111.51	110.62	106.74	113.3	109.48	120.1	105.26	114.2	108	112.67	106.27	106.72	107.95	105.19	116.4	112.81	112.13	113.09	112.7	107.84	114.96	104.08	117.5	113.04	127.17	110.84	106.72	107	110.79	111.37	123.45	104.46	107.43	113.37	110.97	99.769	108.87	109.66	110.75	116.12	108.57	107.56	112.57	117.18	120.88	113.96	116.25	112.3	110.15
94.931	104.04	102.5	104.36	113.58	102.2	111.05	110.24	99.23	107.99	104.07	103.92	105.17	106.52	105.66	110.68	119.92	102.51	102.47	114.48	105.93	102.67	102.55	103.91	107.12	107.27	106.3	105.3	103.61	104.44	102.92	110.62	110	104.98	108.39	104.11	103.85	101.29	104.03	102.89	107.25	101.65	102.47	97.41	94.15	101.28	105.37	99.806	103.76	106.38
112.65	106.64	107.81	98.561	104.85	106.01	107.11	109.25	113	107.75	103.32	102.64	110.88	103.03	106.52	99.903	112.92	109.65	104.71	106.53	105.22	104.74	112.69	108.12	109.93	102.04	110	104.23	107.29	110.03	103.61	108.49	106.28	100.97	111.32	103.87	108.72	110.28	109.12	108.89	103.59	102.9	105.27	102.81	115.38	105.07	102.12	107.63	107.93	107.25
98.723	104.94	103.26	103.56	100.18	94.116	102.59	106.9	90.454	97.031	98.675	98.618	101.79	96.928	100.16	94.438	102.4	103.39	103.3	92.756	95.14	106.16	101.12	93.614	117.67	100.98	96.185	105.4	99.822	90.095	97.5	103.35	95.226	98.73	98.706	88.767	103.78	101.4	92.294	94.176	92.071	90.635	102.22	100.49	93.23	96.481	98.811	98.607	97.22	109.02
101.01	99.673	109.65	102.77	100.37	105.92	103.58	114.33	108	106.83	108.72	106.6	96.757	99.095	101.71	97.392	106.79	108.81	107.72	101.39	113.58	112.22	102.75	106.09	105.22	106.42	112.15	109.25	108.97	101.94	107.25	110.11	112.62	105.8	117.62	101.72	106.34	111.39	110.76	102.55	97.611	102.75	115.23	111.1	107.17	103.48	106.56	106.86	103.15	111.07
103.81	105.51	112.07	105.79	105.22	114.88	114.67	103.81	105.42	109.13	109.84	114.39	108.46	107.81	114.67	109.37	105.67	113.89	111.32	111.91	103.39	102.82	109.38	114.45	103.8	110.55	113.27	117.16	104.29	105.35	105.79	110.14	109.9	114.69	111.45	116.59	114.3	115.78	123.44	107.9	109.08	107.05	110.22	102.18	106.95	104.01	111.31	112.89	112.8	121.32
109.33	101.21	107.82	107.15	104.91	96.747	98.795	103.62	99.765	98.68	102.11	104.47	106.85	99.704	102.72	111.91	107.57	104.78	97.698	96.85	110.19	107.56	106.16	109.78	100.68	111.79	111.97	108.73	103.92	106.79	103.43	104.42	100.94	104.63	108.81	105.32	108.87	106.18	98.768	110.62	111.45	108.67	100.82	107.66	107.41	100.97	109.44	105.69	111.19	103.86
108.71	96.913	105.08	105.87	106.23	104.47	95.48	101.1	102.01	105.64	109.02	109.4	99.166	101.47	107.77	104.87	106.35	106.55	96.233	110.54	106.19	98.846	107.79	97.672	94.1	113.46	99.297	111.18	104.59	104.6	107.44	105.32	98.531	108.51	105.73	101.34	94.238	99.426	105.14	103.54	110.68	99.339	109.03	100.37	103.83	108.31	100.09	102.73	110.2	110.67
104.24	95.964	98.642	110.35	109.21	100.82	103.48	108.99	105.14	107.85	107.81	105.27	106.45	98.974	111.03	97.957	103.23	114.11	103.36	109.61	101.43	102.69	105.04	105.92	110.42	100.52	110.64	110.48	103.95	103.48	119.39	108.05	107.45	101.46	103.12	114.35	95.991	106.61	109.37	102.43	114	106.62	97.811	110.97	98.366	107.24	107.38	105.32	103.15	106.97
110.89	104.37	102.31	108.51	102.21	110.76	108	112.14	105.12	105.75	103.75	113.26	110.65	105.72	102.84	107.92	107.73	103.09	105.76	102.97	103.19	104.08	96.897	108.08	101.14	114.66	98.145	103.44	111.25	108.67	95.972	101.74	101.81	98.251	104.66	115.35	108.72	111.8	109.15	107.46	98.629	105.19	104.07	108.5	108	105.59	100.96	103.6	104.16	107.64
118.87	112.51	116.83	106.31	111.38	112.29	105.99	114.19	113.52	108.49	112.51	111.29	105.22	112.98	102.06	112.22	114.08	114.15	111.69	118.09	106.42	110.82	114.64	110.7	112.99	107.35	105.73	119.4	117.55	111.71	109.94	111.61	109.61	103.23	113.73	104.74	105.36	102.13	116.63	106.48	122.49	107.73	108.59	107.25	104.91	114.48	122.49	97.456	109.99	106.53
110.69	104.71	110.38	110.63	108.27	109.15	101.92	116.04	109.05	111.23	112.7	106.34	104.21	113.58	108.92	116.57	114.86	111.89	110.49	104.2	107.3	112.03	114.05	117.67	116.16	108.67	115.07	113.57	114.85	108.46	104.04	107.28	108.19	100.16	119.12	107.91	106.22	115.75	113.9	111.63	113.14	108.83	115.67	106.73	112.93	113.55	115.57	116.51	118.98	107.13
103.02	100.16	102.71	104.71	102.81	94.792	106.59	94.705	92.434	93.154	91.331	101.58	96.311	98.855	101.74	92.907	101.75	96.989	98.436	92.056	92.129	97.131	96.058	105.33	103.69	97.318	98.571	97.757	94.372	96.65	95.732	107.57	95.987	93.294	92.129	108.6	99.214	100.02	103.78	98.158	101	98.136	99.256	100.32	105.62	100.29	101.19	98.801	100.78	95.283
107.37	98.533	94.37	103.52	108.1	108.29	112.19	100.13	102.45	109.16	101.56	99.909	95.828	107.55	103.86	108.06	90.207	98.913	101.09	106.59	108.61	104.47	110.52	102	108.51	112.57	103.12	104.21	104.21	99.897	101.57	114	105.27	101.45	110.69	101.21	113.64	100.89	106.79	101.76	101.67	112.43	106.48	102.51	106.83	100.95	105.89	106.54	104.88	101.28
108.82	98.012	97.789	110.6	102.56	117.45	108.92	99.717	111.9	112.49	97.848	108.83	108.57	107.98	108.36	105.23	102.64	94.438	108.69	106.09	105.75	109.28	102.52	105.74	95.69	117.5	104.03	103.82	108.59	104.14	111.66	116.48	106.19	107.78	110.45	96.691	109.52	118.62	120.89	105.46	98.237	101.2	105.43	107.81	111.46	102.35	104.87	105.31	105.31	109.19
101.15	97.236	106.2	112.44	108.95	103.74	106.85	107.36	102.54	101.4	103.15	99.917	112.96	98.315	107.03	98.039	110.85	110.71	103.36	96.862	103.36	98.411	104.76	108.22	109.22	102.18	104.61	109.92	103.56	109.18	108.41	101.47	96.568	111.89	105.78	99.908	101.97	105.09	107.57	105.26	109.94	102.45	107.84	106.98	102	107.66	109.24	110.29	111.33	107.09
117.72	125.56	112.05	112.91	121.07	123.5	116.46	115.86	123.57	113.38	119.79	120.37	119.05	123.86	127.61	110.3	115.92	115.3	118.49	119.33	114.12	105.53	120.77	121.31	119.69	113.62	113.92	117.14	117.67	109.67	111.87	111.29	116.85	117.36	120.06	124.05	122.41	109.85	111.2	117.99	118.07	121.19	120.01	116.65	120.06	126.94	120.09	118.16	104.99	126.05
105.89	103.52	98.931	103.15	99.409	106.94	111.34	110.23	97.591	100.37	107.04	102.53	99.205	106.82	99.901	101.68	107.05	99.63	103.99	103.67	110.05	104.41	101.75	100.43	102.9	108.77	111.74	104.6	106.54	109.62	108.73	115.43	109.47	97.746	106.69	105.22	107.55	102.3	102.74	100.11	96.918	105.46	103.72	105.1	110.95	109.95	101.4	105.55	106.92	103.49
104.11	100.4	101.75	97.92	101.32	108.78	103.99	108.92	98.496	100.05	105.94	114.17	100.54	103.12	109.25	109.74	102.44	105.93	101.58	110.23	100.21	103.33	105.27	111.21	105.68	101.89	112.17	102.09	102.49	103.94	101.04	107.57	101.47	108.91	112.66	109.59	111.97	97.313	97.464	108.76	103.28	103.92	96.325	102.42	106.42	110.46	101.3	102.93	103.27	109.5
107.57	118.2	107.67	119.75	113.18	115.17	118.31	117.45	113.18	105.64	112.27	108.68	107.27	104.64	104.32	114.46	107.61	116.53	108.73	108.02	107.19	113.38	107.1	118.98	104.21	116.22	115.91	106.78	115.81	106.99	108.75	106.79	119.46	100.57	115.31	112.43	123.95	110.29	117.69	109.16	112.08	118	111.91	109.78	109.09	115.03	117.49	114.91	110	107.06
109.59	101.48	102.5	110.33	108.27	96.274	106.8	113.13	104.91	105.47	109.7	102.44	105.56	110.98	106.03	99.112	108.48	104.49	109.6	93.653	104.13	100.39	102.98	104.03	109.89	110.05	106.74	103.94	101.65	104.44	103.01	101.89	98.633	108.94	107.4	103.32	102.06	105.8	107.87	115.31	106.24	103.42	104.45	104.21	104.74	103.71	102.87	111.91	111.45	104.54
103.62	114.26	107.48	100.71	105.24	112.54	109.78	110.72	109.88	112.09	116.35	118.2	122.08	106.15	116.67	109.39	118.46	114.22	111.57	107.81	111.29	113.79	104.86	108.65	108.7	106.53	109.91	106.53	121.85	115.48	109.2	114.69	114.04	120.43	105.29	110.16	110.67	104.07	116.08	113.65	102.61	109.67	104.87	115.96	110.26	112.5	113.61	112.73	112.77	108.97
122.21	109.36	113.79	114.78	116.18	114.37	112.16	112.62	120.51	118.11	116.53	116.74	121.27	116.43	121.8	117.05	114.56	127.31	114.25	108.89	115.37	112.81	113.96	115.61	115.84	115.18	116.56	115.4	114.71	120.6	110.48	114.62	112.23	111.81	122.28	118.26	109.81	123.31	105.81	107.51	121.51	113.29	120.59	114.76	121.66	120.2	122.19	108.9	115.72	125.73
103.85	96.962	106.19	97.917	107	92.909	106.01	97.181	109.99	105.2	100.55	108.14	101.23	101.13	102.39	106.23	104.78	99.433	98.726	102.88	97.456	100.19	93.915	111.74	97.074	100.1	90.283	92.548	92.698	103.59	97.265	92.015	102.79	102.53	96.583	97.034	104.46	103.68	104.29	103.28	96.01	100.78	95.024	102.53	95.906	104.24	107.96	103.45	105.38	97.991
107.19	98.536	104.58	97.915	104.25	101.99	109.49	111.19	112.49	91.01	107.83	102.85	108.67	101.3	106.54	100.08	102.58	109.51	112.16	113.69	101.2	104.5	106.76	107.43	114.34	113.34	102.37	102.22	102.28	110.77	111.1	108.67	116.81	102.22	103.67	103.01	110.16	107.82	104.35	105.59	111.01	103.35	97.031	102.89	99.123	99.144	106.59	108.5	111.71	107.22
118.89	113.6	112.16	130.43	117.04	113.9	118.25	116.36	114.88	121.06	126.44	122.27	118.66	120.57	121.68	113.02	112.13	120.17	111.84	108.94	117.77	114.69	118.44	115.84	115.82	106.69	125.16	113.61	113.99	124.82	113.46	114.32	116.79	108.03	121.77	114.62	119.87	112.36	117.51	117.2	116.37	118.17	121.53	113.36	119.57	105.6	122.6	122.94	113.58	119.2
111.44	101.72	112.56	100.8	107.09	107.29	107.83	103.92	108.31	109.77	117.46	116.42	108.5	106.05	99.771	113.95	111.24	112.6	110.7	110.62	119.54	113.57	121.43	111.21	115.95	107.55	112.49	116.63	117.15	118.61	106.97	102.61	108.35	121.63	109.72	115.67	105.23	104.41	112.36	107.62	99.554	117.01	107.28	115.38	109.12	109.19	107.91	114.46	120.06	107.19
108.7	108.5	113.62	107.79	118.17	115.14	111.53	112.29	108.22	109.14	105.06	107.59	116.26	100.99	105.19	115.08	100.36	109.03	105.07	107.82	104.24	105.87	94.483	107.59	104.19	112.32	109.73	103.27	107.1	110.72	98.73	103.47	109.77	107.1	111.16	103.57	101.64	103.76	106.25	109.82	105.01	105.73	109.85	108.83	106.02	110.73	119.09	106.72	96.631	106.07
109.56	105.12	102.81	110.7	109.72	101.17	130.23	110.58	110	109.55	113.65	110.14	114.51	111.76	103.29	104.76	119.95	113.33	105.12	103.58	116.32	115.94	114.94	106.59	118.43	111.11	117.72	108.7	115.74	117.51	108.38	115.98	112.75	114.46	110.67	110.85	114.5	100.71	109.74	119.68	108.81	114.78	116.36	114.9	106.79	118.03	108.15	112.5	110.45	118.88
104.94	107.51	107.22	104.43	99.82	107.84	102.31	110.36	111.04	107.77	118.21	118.65	106.5	101.75	102.41	110.61	112.23	112.96	107.81	114.33	110.33	109.62	110.37	107.82	110.12	108.66	103.13	108.61	109.28	102.37	111.86	101.22	107.65	107.62	102.35	99.621	106.71	103.42	107.03	103.64	98.201	100.08	105.21	107.27	115.58	109.93	110.23	103.51	109.55	105.09
104.42	107.43	105.2	106.59	111.83	104.85	107.97	99.482	109.94	107.11	101.75	106.67	101.79	95.333	100.88	105.56	107.54	98.426	104.5	102.83	103.44	108.96	110.4	105.21	107.08	96.479	119.07	102.2	110.72	101.84	98.91	95.974	105.72	110.06	105.34	111.37	114.86	110.82	103.91	107.42	107.3	110.36	115.57	102.42	99.245	103.93	107.08	101.27	105.79	102.61
99.336	95.69	104.73	102.43	102.8	100.42	107.45	96.463	101.29	111.5	98.054	94.726	99.99	88.736	104.75	114.56	98.376	103.56	97.04	101.31	94.988	105.83	97.886	105.08	92.202	113.68	104.81	105.91	99.771	92.848	102.58	102.02	102.25	108.92	105.5	93.19	107.91	104.69	95.056	97.904	102.92	108.26	104.91	95.189	92.877	100.23	103.28	103.23	97.182	105.56
95.629	101.44	104.72	110.4	105.02	105.23	104.7	98.069	103.75	104.13	99.101	104.55	105.58	110.57	100.56	101.12	98.873	105.97	100.1	107.34	105.17	103.21	96.243	97.73	100.72	104.2	99.603	104.82	102.76	100.67	103.2	105.87	103.08	102.64	97.041	109.34	105.17	102.37	107.76	113.76	104.17	106.21	100.34	100.13	107.96	97.557	104.19	102.96	104.55	109.56
110.44	107.73	103.93	104.53	102.37	105.24	105.28	102.64	94.511	105.87	108.07	103.98	108.33	105.39	98.868	105.01	105.56	101.37	107.78	112.06	112.8	101.8	101.59	111.22	102.92	107.78	107.54	95.192	102.18	95.548	106.03	101.25	98.752	107.46	103.55	106.08	95.071	106.88	106.26	99.162	104.45	105.84	105.7	96.12	102.97	101.85	101.49	105.51	97.967	105.78
107.74	117.53	115.55	110.38	109.79	119.86	110.06	116.59	107.18	110.94	105.26	107.22	115.14	114.51	107.21	102.39	116.26	105.99	104.08	110.07	115.56	104.44	105.52	106.47	109.05	105.8	111.02	106.86	115.21	107.9	106.64	109.46	110.56	109.99	109.64	123.1	114.39	116.72	108.36	112.66	98.405	106.9	112.18	116.71	108.54	107.11	113.79	100.69	105.3	122.04
104.75	99.684	100.48	105.55	103.38	109.69	108.06	107.44	102.49	103.77	104.59	99.728	109.2	105.88	102.61	103.07	98.521	110.74	109.32	106.84	108.77	100.6	100.25	108.32	96.094	107.43	101.78	109.46	100.55	102.51	96.25	97.882	103.36	105.38	106.1	104.94	114.06	109.49	109.46	103.84	102.22	105.08	108.02	96.635	104.21	111.32	104.7	106.17	110.55	107.09
107.72	99.392	112.85	109.74	118.93	107.9	107.66	111.76	106.96	108.39	105.67	105.75	108.63	97.554	103.11	107.82	110.14	112.95	99.685	106.48	96.201	113.59	101.72	110.78	108.53	109.95	98.754	106.48	93.274	97.81	107	106.5	105.49	108.84	109.76	108.49	106.45	96.308	101.35	93.983	101.11	110.04	107.84	101.51	102.24	106.23	105.64	107.11	96.858	109.34
109.81	107.57	103.49	117.11	115.02	109.45	113.76	103.86	110.16	106.82	100.67	106	110.38	107.76	116.77	106.76	113.86	108.06	102.11	113.16	108.01	112.43	108.29	112.16	112.56	110.96	104.7	107.27	120.6	117.71	116.65	108.33	106.04	107.07	113.48	111.95	106.39	108.68	111.97	108.53	104.61	116.12	110.66	101.8	110.49	110.61	110.78	106.36	110.39	110.4
107.58	120.86	113.82	117.18	103.69	112.48	122.82	107.42	108.59	99.932	109.4	111.82	112.76	112.55	108.16	106.92	106.26	103.09	110.2	114.07	107.66	118.91	106.64	108.6	115.48	117.98	115.15	110.55	113.64	114.71	112.29	112.91	120.85	110.67	111.95	115.67	109.76	113.64	105.57	109.66	108.66	107.66	118.81	106.88	116.57	108.47	111.2	114.38	101.66	114.26
108.66	123.1	113.15	114.83	116.5	107.09	122.84	121.66	123.8	103.27	119.27	116.56	118.81	115.11	108.44	115.65	120.64	124.66	120.01	118.34	112.77	119.81	121.64	122.33	116.58	120.05	109.24	127.23	119.81	114.38	116.44	115.38	110.75	115.36	117.02	114.77	115.93	111.81	121.99	113.67	119.94	115.51	112.03	116.98	107.61	120.7	115.85	117.15	115.31	117.22
94.782	104.69	98.213	99.092	103.59	106.24	107.22	103.21	104.45	103.72	103.87	103.66	105.51	107.69	103.43	102.63	101.23	104.91	116.58	102.42	97.603	100.15	104.86	97.616	108.31	106.15	109.36	93.918	108.74	110.91	93.805	99.975	107.1	108.56	100.78	100.28	105.78	104.2	103.2	109.43	106.17	99.489	100.67	102.61	98.068	103.22	99.199	103.33	108.26	105.43
121.67	119.2	124.44	108.55	113.05	121.6	121.69	114.13	116.25	122.84	124.69	116.19	109.43	110.92	115.78	109.24	119.58	115.84	116.29	121.65	116.02	108.61	116.25	118.07	119.98	112.63	114.85	111.33	122.55	109.24	116.05	121.04	125.44	117.78	114.57	125.64	116.89	118.26	110.68	121.73	116.68	126.73	115.59	126.62	120.65	121.63	118.46	114.9	124.28	113.83
103.54	105.91	109.67	106.53	106.85	109.65	103.07	98.755	103.41	100.8	99.459	94.892	100.84	110.15	99.533	105.41	103.6	108.76	106.86	105.02	107.56	108.83	109.81	102.38	101.44	106.59	104.43	117.21	102.72	107.34	105.88	100.4	102.37	99.329	100.03	107.16	108.45	104.31	104.69	110.02	101.77	97.424	96.567	107.15	101.51	114.23	104.24	96.519	103.45	96.22
101.96	109.14	110.53	106.46	98.973	110.53	107.42	110.55	106.03	100.84	99.119	104.65	106.36	101.31	106.6	108.84	114.2	103.24	108.63	106.37	104.68	106.75	104.23	110.16	103.98	98.051	101.11	101.79	101.14	104.75	113.85	110.8	104.13	107.51	92.617	93.688	99.217	103.38	110.68	103.11	105.17	98.174	106.84	103	101.44	103.94	98.253	110.86	103.92	112.75
105.87	111.52	120.3	117.3	109.11	119	109.85	111.39	115.77	127.24	109.93	117.27	122.89	114.76	112.4	116.71	118.18	108.68	113.52	112.34	110.61	108.07	112.81	99.437	110.15	115.92	113.57	102.82	110.1	113.98	111.08	116.09	104.8	120.16	115.04	109.39	108.07	106.54	115.77	108	107.9	112.48	106.66	111.57	114.47	108.27	105.55	114.47	114.78	112.5
105.63	107.06	106.73	104.87	112.33	112.59	100.54	106.81	109.23	102.37	101.61	102.06	110.9	103.64	104.63	103.43	98.446	97.029	103.12	113.18	111.97	105.4	103.5	100.76	107.39	109.05	115.41	120.54	104.13	99.845	106.7	113.29	104.65	110.98	111.89	108.28	97.71	104.49	103.64	107.74	105.77	112.05	100.66	100.51	115.58	103.72	103.88	106.27	95.665	99.162
107.66	100.87	106.79	107.69	113.17	115.93	102.16	104.64	103.57	104.78	109.27	110.36	110.63	109.28	100.84	105.05	114.18	101.66	101.3	107.82	104.39	102.95	105.76	108.93	104.52	102.69	105.09	110.6	104.96	111.34	109.57	112.06	107.56	109.01	104.31	104.11	97.489	112.35	104.17	105.3	107.52	105.39	96.368	102.23	106.43	106.45	98.371	104.95	103.97	110.61
106.06	105.39	112.15	100.84	103.56	106.18	118.56	99.751	112.69	108.03	102.91	109.95	95.152	109.53	107.44	107.54	112.53	103.93	107.91	109.6	98.506	102.84	115.99	103.69	100.24	109.91	100.73	99.355	102.5	113.53	117.61	116.08	103.56	97.281	113.85	106.97	114.64	99.683	107.35	107.61	101.96	102.68	101.08	97.113	106.73	101.07	96.061	107.89	103.28	100.43
116.21	109.62	103.1	112.36	112.72	106.22	104.63	113.13	109	108.4	103.88	111.03	108.25	111.53	104.48	107.6	106.64	108.01	113.57	102.15	106.57	104.64	109.15	118.05	119.2	110.81	109.78	95.713	101.16	104.13	117.48	100.39	112.12	104.85	99.803	106.27	107.39	109.95	112	113.04	109.84	111.5	102.68	115.18	115.04	116.45	101.83	110.42	117.33	115.61
101.54	107.38	110.54	106	117.33	109.08	106.16	103.8	103.13	111.67	107.6	106.77	106.43	102.61	102.89	110.04	102.88	109.03	117.22	109	107.04	107.07	106.08	108.27	99.072	109.28	100.94	105.12	110.96	99.897	108.89	110.62	105.32	105.29	112.71	118.25	112.73	100.8	100.54	102.71	99.076	108.56	95.396	105.42	98.599	102.63	97.46	106.84	100.74	98.679
112.84	99.27	102.26	107.53	100.77	109.84	102.4	110.2	102.05	101.18	108.41	99.809	100.88	103.07	112.7	106.83	102.56	100.56	95.673	101.7	98.32	102.05	100.74	94.502	110.34	105.25	109.38	108.27	96.174	110.83	105.41	104.9	101.82	103.11	98.743	101	100.02	107.76	106.8	101.59	100.99	97.893	105.26	112.98	98.627	96.443	107.42	113.23	105.11	100.73
101.66	105.98	103.49	114.46	109.03	105.49	107.62	101.96	104.88	110.53	106.75	105.36	97.624	108.34	106.47	114.34	94.405	107.77	115.93	100.32	106.44	107.41	102.49	105.88	102.46	105.99	109.95	104.5	103.31	106.45	108.12	108.72	99.671	106.82	97.864	102.65	105.52	103.75	100.52	104.55	102.51	112.46	106.94	97.189	103.57	103.39	105.12	101.36	105.76	99.038
105.98	109.89	109.29	118.25	112.61	102.61	103.08	112.38	101.82	117.61	103.19	112.03	106.56	112.79	115.48	107.23	107.44	112.94	114.51	104.22	122.38	110.84	117.33	110.65	115.03	109.48	106.85	107.77	116.09	105.09	113.19	117.83	115.45	115.09	115.16	112.16	118.35	110.34	106.72	102.26	116.52	114.84	108.26	112.93	108.31	103.02	107.59	112.15	107.67	104.48
97.765	92.657	99.424	96.659	95.157	101.87	105.44	105.2	101	102	98.211	95.511	99.796	97.62	97.096	96.431	83.801	97.472	103.76	110.99	101.3	99.192	103.45	98.961	109.47	101.24	94.106	97.78	100.87	89.873	92.425	94.46	109.33	95.373	99.842	100.17	97.782	92.946	102.49	103.91	100.31	107.01	100.71	106.01	101.23	102.36	96.06	88.944	99.756	100.65
108.51	103.14	109.84	109.7	109.82	98.969	107.5	103.85	108.08	101.27	102.87	104.42	111.91	106.92	102.42	107.94	111.96	107.08	102.77	108.91	106.67	107.8	110.1	111.47	104	107.93	112.06	106.79	116.75	103.87	109.63	108.04	101.83	102.91	110.77	103.74	103.22	100.02	103.89	109.74	111.68	108.6	105.19	109.02	106.21	108.64	102.05	109.66	112.53	103.34
101.95	98.798	94.002	99.927	99.02	94.373	101.93	109.77	101.07	98.465	100.41	105.82	102.13	105.57	103.16	105.06	100.84	100.52	109.14	101.57	95.26	107.28	109.2	98.328	97.858	105.07	103.06	98.865	109.74	95.361	99.129	103.62	97.987	98.743	111.31	90.267	99.98	98.678	96.759	109.53	96.86	95.821	108.06	103.96	103.37	100.81	104.75	95.881	99.801	94.517
104.17	107.56	106.89	104.78	102.88	103.15	94.984	102.48	99.871	97.274	98.786	103.63	100.98	100.56	108.5	109.9	99.526	97.545	104.82	102.08	100.12	96.762	95.244	102.89	99.476	99.104	110.71	105.46	105.92	103.13	98.163	107.38	97.907	103.25	99.373	102.4	95.366	103.95	93.45	99.964	101.04	103.4	98.157	94.426	96.343	94.593	101.07	102.09	97.493	97.105
115.6	114.94	110.04	111.82	111.54	120.87	115.91	109.92	109.31	123.17	118.12	116.55	110.03	114.01	111.21	115.93	107.64	114.56	120.03	112.71	115.57	109.93	112.81	109.17	108.47	109.92	108.9	111.3	102.61	108.18	113.71	108.27	112.48	104.24	114.21	109.33	110.25	108.82	116.62	110.09	115.79	111.24	107.74	114.18	108.81	124.49	112.8	108	100.86	109.11
96.76	97.56	104.79	107.06	99.46	109.29	101.07	102.65	104.32	98.858	103.7	108.14	94.756	95.416	96.877	105.45	96.7	96.1	97.764	102.92	105.54	104.34	95.91	91.949	100.72	93.978	99.787	103.71	103.15	102.49	95.393	95.026	99.182	101	103.54	99.853	90.677	96.134	101.1	97.016	95.833	105.01	102.87	100.33	98.191	98.15	102.68	108.03	92.044	103.76
114.43	110.84	104.27	102.98	105.28	107.11	103.2	109.87	102.67	112.6	101.5	105.95	106.03	109.17	108.73	109	108.36	104.97	95.534	103.23	104.69	109.45	105.42	101.16	102.95	109.88	98.415	99.902	102.97	103.01	106.41	103.64	103.89	107.43	104.27	106.88	104.78	106.11	106.01	104.7	106.99	90.997	110.83	106.86	111.74	97.876	95.903	105.15	108.16	99.408
110.21	110.65	114.05	101.09	113.89	104.22	107.17	122.63	119.74	114.41	120.54	105.44	106.89	111.33	107.83	114.84	108.52	102.86	113.21	107.45	114.14	105.7	108.58	116.61	114.68	112.98	121.16	104.86	107.99	112.36	112.03	116.96	113.24	115.21	107.42	105.67	114.13	108.47	113.24	112.59	119.96	113.49	114.79	113.03	111.98	115.54	117.76	117.13	110.53	115.12
104.5	110.24	101.88	112.62	112.46	106.35	105.65	105.44	116.08	115.12	109.85	101.27	103.38	100.9	115.22	113.28	111.27	111.5	109.56	108	106.48	115	109.29	108.16	99.31	105.31	95.075	108.7	109.9	113.15	113.32	109.4	108.24	108.6	105.62	116.04	110.38	103.8	110.92	111.62	105.61	114.62	103.59	108.49	113.46	112.55	101.74	109.16	122.52	112.05
112.44	106.35	97.954	104.61	95.251	98.745	103.68	101.84	97.312	103.45	105.5	103.41	98.794	95.016	101.65	99.821	105.58	118.01	97.301	99.155	111.79	102.35	98.677	106.74	109.66	111.69	103.83	103.5	107.56	110.98	111.66	99.757	111.33	103.81	115.13	99.913	90.213	106.91	110.85	102.49	106.58	108.61	107.42	105.17	100.39	106.36	99.497	98.903	94.237	101.39
112.03	98.838	116.55	127.36	114.58	112.26	112.71	106.1	106.55	110.78	109.49	115.07	100.37	100.03	110.44	114.69	110.24	113.83	112.77	118.57	110.33	110.47	109.5	112.26	110.08	111.54	123.23	109.67	101.25	104.97	117.63	118.5	107.08	108.76	124.04	98.836	114.93	116.2	112.97	108.1	112.32	107.18	108.02	106.34	106.17	111.54	116.55	112.84	117.37	110.44
109.95	106.22	111.23	109.51	111.73	116.69	107.48	106.16	111.19	111.62	113.39	111.73	109.64	115.53	111.61	117.69	112.92	113.39	112.38	108.08	115.33	116.67	113.23	111.07	112.83	117.6	111.32	109.79	108.73	103.49	111.75	114.01	109.18	112.21	114.17	114.27	112.85	110.21	113.17	107.19	112.42	109.98	106.79	109.62	113.1	109.66	106.65	108.81	108.84	110.55
98.528	100.15	96.726	105.88	103.29	106.12	100.04	105.06	102.36	113.06	106.77	109.94	116.22	101.95	95.831	104.88	108.34	108.3	102.89	103.27	115.14	99.101	112.91	100.84	108.24	113.15	103.82	104.71	105.6	103.86	99.205	113.06	115.74	109.68	111.37	97.123	102.37	102.33	100.54	98.559	102.99	104.07	105.21	103.26	103.3	106.16	104.39	111.45	108	108.87
104.51	108.54	103.59	110.79	103.19	105.29	105.63	102.46	107.43	107.01	112.36	105.5	102.35	108.54	107.61	104.23	101.78	106.84	110.88	106.85	109.04	112.46	107.74	102.88	111.71	110.28	111.64	98.296	114.05	108.15	103	112.02	99.337	111.28	109.78	108.26	112.51	106.43	103.81	114.24	105.9	103.7	112.65	118.04	112.09	116.52	94.772	104.33	103.83	110.78
109.68	109.39	104.4	106.23	106.72	109.01	107.23	108.71	105.26	107.97	103.97	104.46	96.406	107.93	102.58	101.58	106.79	103.8	112.56	106.45	101.71	105.66	106.75	107.49	106.77	109.75	107.59	104.74	105.45	105.81	106.17	111.14	105.05	104.13	106.97	106.86	107.96	100.97	106.2	102.66	110.85	106.22	104.36	101.74	99.96	110.44	104.93	103.01	105.34	100.96
95.8	112.33	111.07	108.13	103.93	104.72	109.07	110.79	104.68	108.32	102.78	101.45	102.71	98.803	98.455	105.78	104.05	106.63	101.68	110.01	99.235	104.53	96.369	103.21	101.6	102.33	100.23	108.19	104.2	113.59	106.37	104.33	108.41	109.91	104.02	98.15	98.528	97.048	117.84	114.74	103.89	95.961	107.52	108.76	102.57	104.78	101.29	102.25	101.2	97.915
103.16	90.224	112.81	111.47	115.07	106.84	103.98	106.58	98.391	110.16	100.67	102.77	111.73	106.83	106.59	105.3	111.61	108.66	108.87	101.73	113.48	106.8	106.22	111.63	98.932	101.08	92.765	104.33	106.22	110.84	105.25	102.29	105.15	100.13	113.1	106.6	106.42	113.07	107.87	93.843	105.36	108.83	104.08	101.12	101.4	110.22	105.74	107.83	110.78	97.648
107.66	108.82	106.27	102.75	105.09	106.49	108.13	109.97	103.22	107.09	111.1	110.46	105.42	108.89	110.38	109.75	109.19	106.57	104.58	101.75	111.74	110.62	105.34	114.97	109.33	110.39	109.19	105.73	114.59	109.52	104.95	103.49	106.39	108.02	99.83	113.2	109.09	113.28	103.36	111.14	114.56	111.23	108.29	107.56	106.61	106.38	107.73	99.201	101.21	95.331
107.66	98.352	111.24	96.672	107.91	103.59	112.26	107.24	111.03	105.99	112.53	103.07	106.15	113.57	108.06	111.43	104.26	107.4	112.62	95.716	110.01	98.474	105.62	109.38	108.36	109.59	101.94	104.86	96.4	110.58	105.19	104.83	106.59	98.913	105.86	102.17	107.33	105.62	106.45	106.62	103.27	100.15	97.192	101.96	107.67	97.314	106.2	107.53	107.41	111.28
106.3	112.31	118.06	104.1	111.1	116.29	119.8	109.59	107.77	114.92	104.71	110.29	106.63	115.74	116.63	105.57	115.93	109.3	122.52	101.99	114.51	108.51	118.5	114.48	110.61	110.25	115.32	106.9	107.52	110.55	113.24	114.29	117.32	117.25	107.46	114.6	112.31	103.98	106.7	114.43	113.41	117.44	122.2	109.05	108.87	110.18	120.15	105.15	108.99	106.42
102.8	109.83	106.51	106.48	106.35	102.14	108.35	101.19	111.87	101.6	106.14	112.76	102.96	109.11	105.43	102.29	108.3	107.54	102.17	111.5	113.96	103.23	106.73	115.16	100.7	112.92	109.38	119.54	107.26	104.89	107.13	108.97	106.89	117.88	112.56	104.05	107.61	114.07	101.26	111.75	107.51	110.42	95.988	92.059	102.42	101.84	102.51	106.6	107.12	107.56
103.53	100	102.27	104.88	105.05	101.43	109.1	105.9	103.24	103.9	110.42	107.93	117.92	104.51	107.53	107.03	101.36	104.98	110.69	101.61	97.499	103.73	100.09	112.59	103.54	97.399	101.62	106.01	97.792	104.66	102.79	104.84	100.64	113.74	110.73	104.37	110.91	109.07	101.39	107.46	111.28	103.97	107.25	105.49	107.57	106.57	112.87	104.15	95.008	104.34
97.18	99.354	106.83	94.869	94.345	92.277	105.88	98.87	97.974	96.503	104.41	91.167	96.877	107.12	102.78	99.403	92.652	95.992	102.73	94.504	101.49	102.06	101.15	94.085	100.43	101.94	105.59	96.659	100.22	97.849	98.053	108.6	103.4	97.034	99.522	98.747	95.644	96.268	88.718	98.982	96.971	96.97	92.632	100.16	95.754	109.04	93.473	97.271	102.89	107.86
99.584	102.27	102.47	100.8	95.904	99.769	105.22	107.08	103.27	95.982	102.41	100.6	103.64	100.79	98.145	103.99	93.019	96.151	105.05	106.23	98.196	101.07	109.69	94.225	97.365	96.19	98.223	102.41	95.64	98.853	97.181	112.05	100.93	102.54	94.245	100.94	100.06	95.91	97.676	98.388	109.18	95.727	108.43	88.261	105.76	91.783	105.28	97.181	111.52	101.24
107.21	110.15	102.4	110.38	107.2	105.29	104.12	108.96	108.14	111.44	93.186	109.72	105.98	94.123	104.89	103.04	108.93	101.41	104.98	104.34	100.08	110.82	101.74	108.98	109.02	105.14	106.23	104.4	96.058	102.53	108.36	106.62	108.95	104.2	106.19	116.96	107.11	104.31	113.76	105.28	104.14	104.82	107.19	111.51	99.627	109.88	104.67	102.06	107.09	106.33
101.61	107.72	104.74	107.93	106.11	102.86	103.1	109.12	111.69	104.96	108.86	105.04	103.76	105.31	106.59	106.17	111.86	109.43	105.36	117.2	106.03	103.97	94.725	95.888	110.56	101.45	104.2	101.83	113.59	107.56	103.34	112.04	104.54	95.362	103.9	115.46	106.07	106.61	109.24	103.92	105.01	111.64	106.85	106.9	101.46	105.31	112.97	105.76	106.04	100.9
115.46	102.67	105.3	103.2	115.71	102.91	112.59	113.2	108.89	115.12	110.46	106.27	107.5	119.91	111.64	113.2	111.09	106.55	112.1	110.84	121.07	116.55	116.31	113.18	111.08	116.63	100.04	105.5	118.52	109.62	111.31	104.57	116.99	116.82	108.59	111.9	102.87	115.49	110.92	108.48	116.06	114.7	116.33	114.41	99.781	106.32	109.72	109.95	108.65	98.176
116.02	107.68	115.47	108.55	105.54	117.55	107.93	115.56	108.59	107.11	116.68	107.24	114.37	115.79	122.14	114.64	113.71	116.42	109.34	115.28	112.62	120.07	114.46	117.24	110.44	111.79	118.74	118.41	109.4	112.18	107.86	102.2	117.73	99.427	113.55	113.28	105.33	109.79	110.59	101.17	112.92	110.6	112.13	114.49	111.17	109.18	108.08	122.32	108.52	114.57
107.55	107.52	107.39	108.16	99.194	107.95	104.54	102.32	89.215	104.07	111.78	95.618	104.98	107.57	102.42	115.76	110.16	104.14	94.735	116.17	109.44	107.86	103.03	99.029	104.69	101.3	101.28	107.16	113.15	108.73	106.96	110.26	106.4	107.79	107.06	102.13	114.02	106.55	107.26	103.42	109.67	103.72	108.57	113.49	103.62	101.82	106.47	97.375	107.19	100.71
122.94	107.52	110	114.12	119.21	105.34	113.84	117.74	111.56	103.34	104.33	112.34	107.82	107.08	103.88	115.14	99.437	118.48	114.4	112.73	105.96	118.56	104.11	110.74	107.74	119	107.4	108.11	113.87	120.31	105.76	120.84	113.35	111.58	106.43	112.28	113.5	116.78	114.07	116.04	105.76	115.09	105.34	117.84	113.01	119.41	112.17	112.08	112.7	121.03
119.85	102.79	102.16	109.98	120.85	109.99	108.99	111.57	107.02	112.66	108.92	113.29	107.35	112.84	109.73	111.26	112.97	118.96	112.36	109.82	104.07	113.56	103.95	108.17	114.95	114.76	109.23	119.77	112.41	105.87	115.36	116.05	113.15	112.92	113.61	109.87	110.28	111.14	114.36	111.68	106.03	113.11	115.11	112.93	115.07	115.32	105.36	108.52	117.89	110.31
111.19	102.01	107.27	104.82	105.02	106.35	103.95	95.464	109.5	110.73	107.04	109.81	106.15	103.24	115.85	98.547	112.26	112.04	108.5	106.39	100.36	110.3	101.55	105.65	98.66	100.96	105.31	106.19	93.36	105.08	112.53	104.7	104.07	108.32	106.83	113.68	101.93	103.14	97.118	105.96	93.081	101.17	105.69	105.74	102.21	104.35	113.61	108.35	100.38	115.64
97.935	107.76	105.13	98.348	103.16	103.9	111.43	104.46	99.314	100.22	103.16	93.694	96.978	108.12	95.008	103.14	100.6	112.59	105.41	97.052	96.723	109.26	104.92	102.79	99.315	107.57	97.749	100.93	111.97	100.26	108.8	109.52	97.904	104.32	107.1	98.86	103.54	100.78	106.22	103.27	113.69	112.93	101.36	101.42	100.39	103.52	93.405	106.21	111.73	106.84
105.05	105.99	111.19	101.38	110.45	111.76	108.4	102.34	102.61	106.85	102.34	112.1	108.59	112.4	112.23	113.18	111.44	113.38	110.49	108.6	104.18	93.376	110.19	104.39	110.57	105.87	103	111.49	110.14	103.68	107.59	105.18	106.63	107.97	102.89	101.88	107.51	107.34	110	116.04	107.57	106.67	114.21	107.98	109.53	95.663	112.12	110.63	105.01	110.14
107.34	105.27	100.59	106.66	102.4	109.69	110.59	114.83	110.36	107.25	106.11	103.78	105.45	107.63	113.29	96.645	99.655	103.4	108.65	103.11	111.73	107.02	106.51	108.16	104.27	101.46	105.32	103.59	103.93	102.89	109.18	105	107.95	104.42	106.06	113.89	100.75	113.05	111.05	106.45	107.51	104.59	106.22	106.66	101.2	117.87	103.51	105.81	98.89	104.09
107.38	108.75	105.79	100.22	112.06	113.53	105.17	102.19	97.856	112.91	107.73	105.8	103.23	100.11	105.69	104.97	101.36	116.41	107.13	104.08	104.36	107.97	105.69	106.46	111.62	105	101.32	97.518	98.189	102.63	88.662	100.2	99.057	110.18	108.58	114.41	105.58	99.477	100.46	98.454	106.3	103.17	101.71	102.69	100.64	105.94	110.52	105.43	111.1	104.78
110.64	107.83	117.1	105.42	110.43	101.24	104.16	105.41	110.72	115.69	113.96	109.6	121.34	112.33	106.05	107.45	117.92	118.44	106.81	113.78	105.51	110.64	113.73	107.16	109.94	105.39	110.17	112.56	104.9	114.26	113.91	111.48	111.1	116.12	106.52	105	115.15	108.86	114.6	112.18	104.89	107.74	116.74	110.76	110.85	110.14	117.93	106.15	108.89	111.76
106.41	117.85	116.03	108.98	111.06	122.27	107.88	108.98	119.6	103.53	112.34	109.3	103.37	108.45	111.38	112.12	102.4	115.95	116.36	106.15	114.35	120	105.14	116.79	106.94	113.01	111.07	120.07	116.5	115.75	118.37	116.95	117.12	108.9	105.29	117.61	113.27	114	107.8	108.83	109.82	117.08	110.91	100.61	116.45	112.82	112.32	118.36	113.7	115.38
100.84	99.18	114.17	99.834	102.14	108.04	107.57	98.743	104.36	98.098	109.31	100.26	100.14	105.93	107.12	108.8	104.76	107.06	100.2	108.11	103.67	102.84	106.04	102.91	104.21	114.72	108.25	103.48	106.28	103.46	110.25	110.1	114.33	100.57	109.56	109.82	96.485	104.26	105.93	106.55	101.88	96.601	98.568	100.65	114.96	113.18	100.62	122.1	112.69	111.55
102.65	115.17	101.83	103.93	115.74	115.72	114.17	113.11	105.37	109.14	107.3	114.72	109.98	108.75	109.63	104.39	109.49	112.26	111.77	115.77	108	113.48	105.46	113.77	111.93	105.91	110.64	108.99	104.83	102.64	104.75	108.89	117.36	117.94	110.06	113.46	105.97	109.23	115.7	102.32	108.35	114.44	110.86	111.01	113.25	113.68	107.2	110.66	110.44	111.95
106.11	119.57	113.42	114.19	117.34	109.07	108.63	116.96	114.7	119.54	118.94	109.75	104.77	114.78	102.44	115.06	111.08	117.59	114.82	108.84	106.25	109.33	111.46	113.83	110.15	110.37	110.48	116.99	103.15	110.71	110.9	109.35	111.46	109.14	119.03	105.95	115.53	115.61	116.91	108.64	108.86	116.34	111.1	109.8	117.18	104.53	111.23	110.7	127.22	111.4
102.6	113.16	101.67	105.2	111.86	94.689	109.03	100	108.78	105.61	106.74	108.95	100.08	98.625	107.34	103.31	101.06	108.86	94.336	116.44	108.64	105.78	108.39	112.51	101.97	101.27	99.466	96.131	115.84	98.488	105.92	109.37	109.61	114.06	100.82	106.8	106.68	108.41	112.64	98.213	106.18	106.81	106.06	96.993	102.98	97.94	104.96	96.648	104.37	110.4
103.75	96.353	101.11	95.375	94.074	102.5	105.31	108.66	95.395	101.81	103.1	95.003	98.88	99.161	99.229	101.23	98.722	103.21	102.53	99.392	100.09	99.942	96.384	100.34	95.364	94.155	96.901	101.53	108.9	104.67	102.43	104.43	98.887	103.99	94.596	92.941	99.878	101.39	103.48	104.82	95.471	107.55	95.781	100.93	106.25	101.02	99.052	97.441	101.18	98.584
113.88	121.94	114.44	108.07	104.97	108.58	109.94	111.45	114.74	109.2	109.53	121.28	109.87	117.9	107.01	104.07	114.28	113.45	117.19	108.92	114.1	109.85	114.25	106.02	117.19	107.37	111.64	119.2	113.49	108.04	108.06	110.39	108	108.26	118.46	112.71	103.76	115.31	117	110.63	114.46	114.25	109.74	106.15	94.978	113.33	110.89	114.18	106.35	115.11
110.64	96.482	104.93	111.28	110.58	95.352	109.66	97.441	95.102	97.826	104.34	100.54	97.169	96.869	88.91	102.18	97.621	90.274	98.754	91.788	91.742	94.662	103.42	107.02	95.573	91.557	99.618	99.389	101.7	94.915	108.94	104.88	102.72	96.157	98.179	99.914	102.41	107.6	101.56	97.595	96.688	91.303	107.08	94.197	103.19	95.663	100.82	95.119	99.83	94.14
108.17	99.793	108.82	111.1	95.127	103.58	108.19	114.66	99.458	109.39	110.43	113.7	100.99	106.16	108.67	99.042	110.4	104.86	110.34	95.518	99.446	106.02	106.73	97.432	103.78	106.37	100.43	109.84	100.56	107.48	101.13	107.47	110.34	100.77	111.66	107.44	111.34	105.32	99.287	107.06	107.88	116.42	109.98	112.13	109.07	106.21	111.22	103.86	103.95	118.54
110	101.43	101.67	104.17	106.36	101.7	94.941	104.02	99.484	93.976	99.779	107.49	99.197	99.929	95.979	100.58	106.4	91.074	104.07	100.25	113.25	98.683	103.66	94.153	104.8	99.57	95.916	102.28	97.18	101.56	103.88	99.904	103.94	98.085	105.11	103.48	94.66	98.993	97.137	96.922	101.85	99.542	103.19	102.27	106.32	100.66	95.846	104.9	101.98	101.29
110.1	109.87	114.16	108.55	110.43	106.8	109.91	114.55	113.58	120.45	111.11	108.88	117.83	120.07	107.11	118.62	113.43	112.6	108.88	113.85	107.65	111.13	116.42	113.33	105.03	101.81	114.87	106.11	119.65	109.74	108.88	123.48	112.96	107.92	112.08	113.95	106.85	116.67	108.87	120.83	123.37	112.75	109.98	111.76	116.49	110.92	106.83	110.39	110.6	112.09
116.64	110.17	109.7	112.37	109.86	106.29	119.98	109.58	102.47	115.15	106.24	100.69	117.22	114.28	108.63	111.5	116.88	107.07	113.73	114.31	110.64	108.9	112.18	102.84	117.18	109.36	112.44	118.75	116.71	119.18	110.2	118.07	114.21	117.18	97.774	110.38	114.85	112.74	117.69	114.91	114.52	113.14	116.58	107.36	113.78	110.59	112.79	112.52	121.39	112.16
109.22	110.35	113.37	99.6	101.57	94.75	106.84	99.261	100.26	102.5	97.107	116.07	97.871	105.6	105.29	103.41	111.37	97.861	104.02	112	104.63	109.18	104.65	104.69	97.862	107.23	105.97	101.31	98.535	110.46	104.24	105.67	108.24	101	103.09	105.56	96.418	103.32	106.69	101.41	107.46	109.44	109.26	98.452	97.94	100.05	98.884	106.16	99.613	105.05
105.7	96.486	100.58	117.69	102.77	101.78	103.94	112.72	102.5	110.28	100.12	107.69	99.558	100.04	110.9	100.3	99.261	99.682	95.823	100.53	98.541	96.29	102.17	100.77	108.11	108.51	95.868	92.627	107.69	92.572	106.94	105.72	103.9	111.78	109.1	103.24	110.97	108.45	108.1	105.17	106.66	105.89	110.32	99.778	105.17	99.277	110.19	103.34	100.28	109.06
113.96	104.98	111.74	109.29	116.81	103.21	120.58	118.23	108.24	111.09	116.62	104.54	106.3	107.7	115.81	100.73	114.42	107.63	120.17	114.05	114.14	110.71	113.3	113.19	113.33	108.22	112.9	108.17	110.49	116.52	117.06	111.04	106.25	115.1	112.95	109.22	109.45	104.42	120.87	108.34	115.16	115.16	107.06	118.95	119.14	113.07	106.9	110.07	113.65	103.21
100.03	107.78	103.03	108.9	110.48	110.32	111.92	105.18	103.74	97.375	107.4	105.75	109.96	97.162	102.77	100.54	111.17	110.89	97.365	101.86	105.37	104.43	109.47	106.74	97.609	105.27	102.22	106.09	98.868	102.84	98.827	115.93	100.89	102.06	107.55	104.51	100.61	96.839	100.33	111.54	105.02	104.14	94.881	101.91	108.27	94.468	100.74	102.58	116.67	112.35
94.614	109.21	101.9	100.45	111.85	110.48	100.89	105	110.43	108.78	106.34	102.58	110.47	110.5	112.66	112.16	101.24	108.15	100.58	103.14	107.73	104.87	107.18	110.09	106.76	105.06	95.795	116.27	107.33	104.97	108.92	103.28	114.4	106.88	104.88	101.82	108.8	90.631	104.97	108.53	115.88	104.28	91.696	107.87	108.41	118.73	104.36	103.51	107.97	103.96
109.44	109.63	113.24	110.3	108.75	102.54	114.36	110.41	120.03	112.04	94.439	99.717	118.38	112.2	112.29	110.1	114.97	104.36	104.39	106.9	107.75	112.66	113.74	111.82	106.09	120.34	107.19	112.43	109	108.91	105.5	111.75	107.02	113.66	119.46	108.97	110.84	113.01	115.72	112.64	114.5	117.61	109.26	104.27	105.84	113.74	108.36	111.2	112.19	110.56
110.86	119.64	119.79	116.32	116.83	121.39	119.77	120.89	117.93	112.77	111.02	117.99	114.36	124.26	117.29	120.65	114.97	112.63	111.78	121.36	113.59	114.96	122.16	123.48	118.76	113.3	109.91	119.26	116.59	114.63	113.47	122.03	118.07	117.96	110.81	115.03	113.45	114.5	127.53	128.05	110.55	116.66	122.07	123.38	113.73	116.62	115.98	110.8	116.68	106.95
107.3	101.19	115.82	106.58	118.31	113.26	108.58	114.17	114.61	103.92	101.66	111.63	102.11	100.76	103.44	106.47	112.72	107.83	113.28	102.34	102.33	96.341	101.59	111.9	115.62	105.68	105.15	109.72	101.75	119.35	112.59	94.733	100.08	106.9	112.14	109.22	106.22	104.63	111.08	106.41	102.77	96.387	102.25	107.79	102.21	109.54	100.78	97.995	94.423	104.61
95.02	99.999	103.32	99.355	103.66	93.763	98.158	92.581	102.35	96.849	105.43	96.929	100.42	98.351	107.06	96.672	91.201	99.782	101.64	97.44	103.71	105.97	97.726	99.391	112.38	98.031	102.81	108.23	96.543	102.59	104.76	107.06	105.71	103.24	94.707	107.13	105.59	106.88	104.26	92.167	100.18	106.1	93.592	99.194	100.58	99.058	98.369	108.54	97.255	101.53
112.01	119.74	119.83	117.3	114.33	119.93	114.05	119.7	124.19	124.01	110.01	120.11	115.95	96.547	110.12	112.3	109.97	111.41	114.17	117.04	118.82	112.48	116.94	121.88	108.72	116.81	114.75	113.79	111.69	119.5	108.27	120.26	104.36	124.64	115.35	105.94	114.5	129.06	114.44	111.19	115.83	120.76	120.23	111.36	114.93	112.39	112.45	122.84	121.77	123.36
113.89	115.52	108.86	110.65	119.28	111.41	114.75	113.35	107.82	114.34	100.56	122.66	109.43	108.8	110.19	113.05	113.65	120.42	105.79	111.65	109.89	111.4	109.87	110.9	105.55	122.18	116.94	111.4	112.15	118.98	116.09	117.92	115.41	108.83	116.05	109.1	113.77	120.02	113.08	113.91	112.14	108.37	111.83	113.61	110.97	116.27	114.83	111.9	114.48	114.79
92.368	100.43	109.17	103.3	94.211	99.18	100.19	105.71	101.84	109.21	107.38	103.75	95.298	102.54	101.88	98.621	94.111	102.18	103.12	102.95	100.48	103.18	99.305	102.89	104.43	109.18	106.47	101.89	95.535	104.94	86.558	103.18	97.701	100.25	102.31	96.088	98.096	98.92	104.67	93.582	96.878	104.8	99.019	91.298	99.583	102.45	107.68	98.827	95.862	104.81
116.23	115.48	110.88	109.77	112.53	108.52	116.12	114.68	113.17	116.55	108.99	113.27	118.84	111.42	109.82	106.43	105.98	114.37	112.28	115.87	117.26	110.27	117.08	115	110.16	118.04	116.57	113.09	113.1	111.66	109.7	107.6	109.58	120.55	122.14	107.4	116.85	114.61	112.43	110.09	112.94	108.56	115.69	107.16	114.83	116.51	104.63	114.17	115.83	113.05
111.75	107.39	109.19	99.377	107.5	109.39	107.79	106.78	117.86	104.94	99.355	109.37	114.36	103.73	107.5	105.87	114.85	106.68	109.44	96.227	99.375	115.21	110.65	97.335	104.27	104.26	96.09	110.63	110.11	106.32	107.56	105.42	113.65	104.83	106.15	102.87	113.2	106.16	104.34	112.28	104.29	107.37	104.48	107.49	103.79	106.23	109.23	102.9	106.65	105.14
108.65	108.88	103.92	115.5	109.85	100.36	94.679	103.33	113.21	103.86	109.5	105.28	94.349	97.756	105.53	102.57	113.25	107.05	102.87	104.25	101.36	98.16	103.66	106.46	106.03	96.751	97.116	105.08	105.26	107.44	105.12	110.37	106.67	103.43	102.4	106.87	98.194	107.3	105.99	103.2	106.72	94.842	99.859	113.79	107.73	110.64	106.59	103.89	98.375	112.69
116.79	117.81	108.58	107.19	110.37	116.32	114.31	105.54	111.62	108.52	116.75	108.47	118.46	108.96	111.44	112.08	107.01	118.11	105.39	116.13	117.3	114.74	109.77	113.75	115.5	109.58	113.08	104.27	107.47	112.23	104.28	121.91	105.42	116.02	114.77	114.85	114.75	110.44	115.58	115.82	114.48	110.08	108.11	117.42	106.83	114.74	109.48	98.142	118.61	103.34
115.22	129.13	114.13	110.05	112.84	119.64	108.25	117.75	116.29	115.82	113.92	117.55	120.43	117.24	119.97	123.97	116.54	125.84	114.55	116.02	112.53	120.74	120.15	117.23	118.89	121.09	120.72	118.75	116.46	121.62	115.53	119.45	111.29	111.82	118.78	118.08	124.66	113.86	121.45	124.54	119.08	118.89	114.6	107.11	114.41	117.82	116.45	118.1	117.27	125.85
102.01	107.67	110.68	112.42	113.66	108.83	98.433	115.73	101.18	105.09	104.24	109.29	115.37	107.55	113.01	110.2	111.47	103.61	105.34	104.51	114.46	99.417	101.32	108.87	104.33	100.27	114.35	110.91	104.29	111.7	106.2	107.25	110.9	109.64	116.25	107.25	101.72	106.59	106.24	107.93	108.05	103.18	99.284	109.02	107.27	103.12	102.84	104.98	110.84	102.81
115.17	107.57	112.84	110.48	109.76	103.03	113.37	109.86	110.69	113.14	107.24	107.37	107.04	115.09	104.49	109.86	97.967	109.2	107.71	118.68	112.97	113.58	108.6	116.54	113.45	106.17	112.52	114.14	109.34	111.8	107.65	114.97	106.53	115.66	110.95	108.58	110.75	117.3	101.8	110.28	111.9	106.03	112.34	107.74	113.86	109.67	113.73	121.24	108.3	104.83
106.24	112.84	116.1	110.64	108.3	106.46	113.81	115.33	121.79	118.39	114.28	108.19	116.04	110.38	105.2	103.63	113.94	111.33	105.52	111.31	110.95	121.11	116.64	110.45	103.33	100.02	108.24	104.61	106.75	108.31	115.07	114.51	112.11	108.59	105.43	114.58	110.64	119.59	109.2	114.79	116.38	112.33	108.93	114.92	107.12	104.08	114.4	108.52	109.28	108.28
99.441	97.165	100.12	99.069	95.99	100.59	92.883	102.32	97.755	109.55	97.109	98.682	96.884	94.331	101	100.67	102.69	103.55	102.01	102.62	99.827	96.142	102.93	100.56	98.602	100.25	95.597	95.687	102.58	104.97	92.293	111.57	107.97	105.25	99.25	96.083	95.286	101	105.92	96.628	95.83	100.12	102.53	105.8	107.39	97.887	95.314	96.482	98.749	96.839
112.02	105.68	102.74	116.42	106.12	109.7	112.99	121.91	120.21	111.49	117.96	114.41	111.28	105.74	112.07	116.03	106.19	113.34	109.58	113.88	117.26	113.02	105.68	114.31	108.18	106.08	111.88	107.23	109.5	113.92	114.59	112.42	110.24	110.61	112.11	112.52	104.69	115.94	115.31	106.76	110.22	112.91	108.47	116.98	112.69	105.45	106.49	111.16	119.97	116.97
114.08	114.48	108.24	116.1	113.91	122.12	122.42	113.73	112.46	115.58	112.9	114.66	117.17	111.03	120.31	112.93	112.27	116.76	119.52	114.02	116.23	115.63	105.09	117.97	119.27	109.54	105.76	104.36	116.59	115.61	118.49	106.87	111.52	104.13	117.33	112.38	109.98	105.39	106.14	105.22	115.27	112.36	112.48	111.62	112.41	108.56	108.81	120.61	112.88	113.09
115.84	111.56	111.01	117.36	115.3	113.76	110.49	114.49	116.25	116.73	106.91	111.38	116.22	108.25	114.32	103.78	107.4	113.39	104.59	109.45	120.53	110.18	100.33	115.47	112.15	117.55	110.02	105.32	109.28	116.6	112.05	116.02	115.03	109.19	120.29	115.59	111.27	112.06	108.88	114.95	112.3	115.57	111.14	112.25	107.56	116.75	109.65	113.71	116.99	113.95
113.01	112.98	115.28	108.67	116.72	115.1	112.07	112.94	119.07	116.02	111.97	101.7	106.36	110.34	109.88	112.2	101.59	113.22	109.1	101.59	114.23	107.62	118.64	105.84	102.11	114.4	112.44	117.35	106.2	109.23	111.24	109.73	113.16	108.31	112.73	113.74	107.19	109.54	111.9	116.66	107.4	103.73	110.61	117.36	105.56	107.76	106.48	118.59	110	113.6
99.488	99.373	103.72	89.33	109.99	95.885	98.124	100.43	94.455	105.29	108.82	100.37	93.493	94.686	97.036	101.62	92.879	104.12	105.88	105.78	109.98	109.01	101.56	100.31	101.85	110.47	98.773	106.53	102.04	98.237	105.26	107.26	103.97	101.73	107.77	104.09	102.18	103.47	104.03	101.81	93.768	96.425	102.74	97.003	96.135	104.12	99.576	100.4	102.44	97.77
101.91	108.87	103.42	100.58	94.522	100.76	101.67	95.665	98.293	100.28	103.01	101.83	101.32	99.403	92.209	100.35	101.65	99.816	100.86	96.312	99.377	99.41	100.92	100.41	95.001	95.297	95.915	102.45	106.28	95.492	93.978	98.566	103.54	94.268	90.375	104.29	97.367	96.443	91.711	100.17	98.305	104.8	108.69	102.35	100.99	103.76	97.023	98.887	101.73	103.26
106.69	105.48	107.21	106.13	112.13	109.49	104.55	103.6	104.1	95.11	110.74	110.43	102.1	106.69	105.86	102.68	112.4	107.24	113.35	114.97	100.49	106.59	105.59	114.74	106.35	105.14	108.99	105.62	102.61	98.903	112.28	95.289	105.47	104.27	115.64	94.467	104.05	101.36	108.02	106.8	114.24	99.09	92.063	106.33	108.39	114.42	103.56	106.69	107.37	97.466
111.42	122.41	107.34	102.77	113.16	112.14	117	109.22	105.64	109.24	113.28	112.42	112.77	104.24	112.76	116.39	101.84	107.88	109.8	114.65	108.23	110.3	114.83	116.93	117.93	119.43	118.89	116.31	121.76	115.28	126.78	114.13	107.91	103.74	115.75	112.33	117.77	108.62	121.09	96.229	119.26	104.52	118.65	113.99	107.25	110.04	107.01	111.48	117.99	95.97
106.65	109.37	111.71	105.55	100.47	107.12	112.68	110.47	113.2	108.12	115.37	108.99	113.3	112.15	117.57	118.6	114.24	115.62	103.24	106.43	102.88	109.49	116.12	108.43	122.6	107.27	110.68	102.52	114.14	108.4	120.96	108.45	119.72	109.77	102.58	107.11	105.82	115.89	109.5	114.78	112.23	107.14	115.23	116.31	122.6	107.01	110.98	118.35	113.01	114.54
126.76	109.24	116.2	109.97	108.32	114.33	112.88	107.52	121.17	112.46	113.75	121.6	108.8	109.6	107.15	116.94	117.36	114.5	110.87	118.55	113.45	119.61	113.75	120.45	114.9	115.59	115.19	119.4	104.19	103.59	120.64	104.52	108.17	118.55	115.17	93.564	111.46	110.86	111.83	118.54	118.92	109.8	107.8	107.26	116.47	111.78	113.44	109.03	110.68	111.72
105.87	103.63	105.18	109.85	94.769	101.66	112.71	109.76	105.37	102.69	106.32	104.52	104.83	100.35	105.72	102.89	98.444	104.75	104.06	105.22	101.46	102.57	106.03	107.36	105.38	107.26	111.8	97.026	104.54	98.628	105.44	101.62	98.429	110.21	104.26	100.57	97.329	109.39	111.54	99.207	103.47	106.62	110.83	102.27	110.87	105.18	107.02	101.14	102.83	95.024
100.3	91.931	102.97	101.42	103.12	96.574	103.34	91.231	113.61	105.98	102.14	102.03	105.24	95.04	104.94	97.432	99.38	100.53	97.97	100.41	101.59	101.49	108.2	99.075	96.623	99.351	101.66	100.83	93.576	103.74	102.53	102.14	100.2	97.672	99.837	102.85	107.54	98.209	104.28	99.231	102.48	110.17	103.66	92.161	103.57	107.84	106.05	101.84	107.25	102.14
88.44	99.833	98.016	97.961	102	97.857	102.96	104.16	100.16	95.866	97.867	104.08	98.003	92.713	95.808	96.712	101.64	101.81	95.314	98.311	102.96	93.365	107.5	105.79	95.217	107.95	93.589	101.6	103.8	96.635	97.026	96.36	102.68	99.108	101.28	100.17	95.632	104.59	101.49	101.36	101.44	109.06	94.753	92.532	99.94	98.765	104.19	97.192	96.146	95.016
98.594	95.451	93.324	89.523	107.4	96.806	103.4	104.93	104.66	101.98	89.944	95.194	105.14	110.05	100.51	100.08	91.346	96.708	109.29	91.474	97.663	96.867	94.31	98.328	101.87	98.629	95.103	95.261	88.157	104.28	98.232	102.51	103.73	104.08	106.03	101.66	97.32	111.89	95.507	99.701	97.303	113.01	104.29	103.48	97.758	93.787	94.56	96.496	100.87	105.14
99.506	99.92	101.17	100.97	100.32	97.945	103.82	93.349	96.555	100.45	97.44	91.875	92.429	96.969	102.46	97.943	101.13	113.31	98.134	105.16	99.771	95.702	103.15	104.76	101.35	88.855	93.353	105.5	89.697	95.356	97.672	94.539	99.91	104.36	98.8	105.37	94.78	97.572	97.19	106.99	91.115	98.432	100.13	100.57	105.73	95.929	98.855	102.98	94.547	102.59
92.085	100.24	90.802	104.04	99.938	96.995	101.14	101.24	98.059	96.94	102.97	97.617	100.45	106.83	101.5	96.712	106.96	97.826	101.57	101.02	94.723	106.25	106.18	97.615	102.68	101.38	96.661	102.85	102.91	99.954	98.921	102.14	101.84	100.02	100.38	89.98	103.29	103.45	98.204	107.39	99.429	115.95	99.001	91.8	101.2	99.288	100.91	96.334	93.251	97.918
102.04	112.98	104.77	106.56	108.84	106.22	109.24	100.43	112.06	103.53	116.11	107.7	105.74	106.21	105.7	101.24	109.95	116.09	113.18	104.74	113.12	106.34	108.51	108.99	99.695	105.08	108.89	107.32	108.47	97.161	108.92	102.91	104.48	99.393	103.41	98.425	112.86	111.04	107.42	108.09	103.34	108.22	109.91	101.26	104.71	114.05	106.5	113.18	99.667	103.25
101.23	106.13	98.226	95.321	106.54	97.474	92.964	97.48	103.15	102.34	99.744	95.237	108.15	103.94	94.719	102.8	95.68	105.93	94.665	98.757	100.11	102.29	99.453	97.594	117.31	98.59	88.181	88.456	103.23	107.86	100.16	94.34	98.342	98.658	102.12	95.829	97.739	98.437	102.8	104.06	103.37	98.528	97.201	101.57	91.896	99.745	94.164	99.055	104.69	98.357
117.73	112.66	105.33	108.17	108.52	108.09	112.51	108.42	110.78	112.84	112.93	117.39	108.92	109.37	106.72	105.62	104.54	109.77	103.66	110.69	116.82	104.03	107.8	116.99	107.71	103.67	113.78	104.45	109.95	107.45	112.61	112.38	114.32	107.98	101.3	104.74	104.83	105.69	112.65	106.31	108.67	105.16	110.64	112.54	106.95	111.74	110.78	113.35	108.17	115.54
113.41	110.12	113.61	104.9	117.76	109.69	99.777	113.05	104.65	110.72	111.54	113.03	112.43	107.19	110.44	111.64	102.91	104.15	102.55	118.14	112.03	110.89	103.41	112.28	112.55	117.72	114.75	110.08	105.1	117.19	121.52	111.36	108.78	107.68	112.69	115.45	120.8	115.8	108.53	113.56	111.77	112.26	112.85	108.24	111.05	111.38	114.04	109.65	112.11	109.82
98.493	103.1	99.151	109	93.948	96.124	96.809	99.904	110.33	107.68	96.096	98.266	98.683	94.582	109.29	87.425	104.32	92.455	94.342	97.083	98.325	100.25	95.517	91.931	97.607	102.24	104.37	96.18	92.968	96.56	95.225	98.288	88.047	103.33	98.797	104.3	100.04	99.135	106.2	101.42	107.62	95.412	100.76	93.74	101.7	93.331	92.862	95.746	94.281	96.381
116.13	110.93	105.29	108.64	109.68	114.28	113.44	115.01	112.32	116.93	112.53	107.58	111.31	105.27	110.6	107.82	115.07	112.6	103.93	112.74	104.83	101.45	108.23	113.15	117.04	109.59	111.97	120.89	122.43	111.74	112.4	108.55	124.26	109.39	103.77	103.28	116.09	107.95	115.28	110.08	108.38	117.5	121.82	113.61	112.93	105.6	108.15	114.7	110.11	112.43
115.05	106.16	112.39	110.93	107.97	108.61	107.9	109.46	109.3	114.52	116.72	118.07	106.39	110.53	107.63	108.26	114.11	111.08	112.8	111.91	114.28	114.67	117.35	102.74	111.41	112.45	121.69	109.1	105.17	118.03	105.74	103.74	107.5	112.37	115.35	106.58	123.23	109.15	110.05	115.72	109.72	107.71	114.95	117.32	113.13	119.74	108.23	102.75	100.44	106.76
109.05	106.47	102.2	106.54	107.17	94.857	98.438	104.99	100.46	101.2	112.55	109.48	108.83	104.54	101.51	102.81	110.76	103.34	107.73	109.51	107.57	104.41	91.185	105.39	108.8	105.62	110.34	106.43	109	108.62	109.86	104.31	96.33	108.79	116.19	110.94	109.47	107.71	102.06	104.95	95.288	107.11	93.288	106.82	101.82	100.58	108.17	104.18	105.02	106.12
94.855	95.755	95.677	101.03	99.467	102.43	104.66	105.09	99.029	96.09	100.62	102.99	108.55	111.56	108.29	104.09	104.95	96.175	104.01	99.222	100.21	94.364	102.9	99.831	112.66	93.901	102.41	100.87	106.22	97.63	100.92	99.545	110.44	88.244	101.41	104.62	99.04	100.18	97.953	103.71	101.33	99.254	104.44	98.742	100.63	101.04	103.68	105.32	102.27	94.094
100.5	112.53	98.575	97.98	106.41	101.54	105.73	112.8	105.18	112.44	92.8	106.65	108.74	99.126	98.644	106.54	107.72	104.08	107.65	98.023	104.57	110.55	104.96	102.75	107.81	108.1	104.15	105.46	105.66	106.37	101.98	107.71	108.82	113.59	103.75	103.05	106.48	98.616	100.17	115.69	98.377	101.52	108.3	103.08	102.63	94.313	106.19	106.91	105.04	95.937
99.197	90.959	96.875	101.9	100.66	97.601	99.075	105.98	101.94	102.99	102.79	97.41	96.177	102.25	103.86	92.591	106.98	108.12	100.28	95.809	89.158	102.04	96.8	100.5	101.97	107.72	105.37	104.57	98.117	99.515	99.027	96.391	101.55	90.159	101.48	96.74	97.634	99.852	99.989	97.327	97.053	99.487	102.78	99.106	103.22	98.75	98.075	102	105.11	99.785
109.66	109.95	119.67	107.91	117.71	107.34	110.1	114.38	108.17	111.17	118.59	105.12	107.58	112.6	106.89	122.58	108.86	114.96	109.74	112.76	113.78	104	108.7	109.65	114.21	113.32	102.48	117.1	113.83	109.29	109.81	108.8	105.67	103.79	112.01	108.83	111.82	106.69	103.39	114.13	120.88	105.32	111.69	109.05	107.11	106.12	96.444	101.07	108.11	108.38
102.48	99.162	101.5	114.32	104.08	104.6	113.14	104.75	102.99	102.42	104.41	105.41	105.1	103.16	109.83	103.42	106.3	105.2	108.37	100.57	111.93	112.12	108.52	97.829	103.38	107.95	103.13	107.98	110.33	100.19	103.74	109.67	102.48	103.42	107.43	107.13	101.71	98.911	108.61	101.91	101.7	103.48	109.29	105.05	101.58	105.88	103.55	104.25	105.59	103.51
109.9	102.96	98.796	103.3	108.75	100.53	114.55	105.14	104.94	101.11	105.49	101.8	99.315	112.76	108.65	106.24	99.156	105.4	99.661	110.09	108	96.298	98.933	110.41	98.498	100.56	107.6	120.61	105.77	105.97	106.44	104.28	94.556	110.86	105.65	96.735	105.87	105.37	103.06	102.5	104.89	102.03	103.55	103.72	104.45	105.96	101.39	104.27	107.22	106.68
115.36	106.32	109.09	109.16	104.49	104.91	108.19	105.13	112	102.97	107.19	99.142	105.45	106.53	108.49	110.43	100.92	110.12	108.28	107.43	94.845	103.47	105.55	96.698	110.89	115.71	104.79	110.12	103.79	109.01	98.192	106.63	106.15	103.46	109.39	111.92	103.62	111.04	102.54	108.72	104.05	110.76	103.91	101.9	111.01	102.27	108.33	106.65	110.76	102.36
104.77	107.66	105.25	102.33	110.41	110.58	110.11	108.53	103.09	105.72	114.2	111.96	111.33	96.231	105.77	105.3	106.28	109.22	107.64	102.86	108.99	104.64	114.56	101.65	105.24	104.07	104.4	106.11	97.216	112.57	109.65	103.1	101.54	103.38	112.05	111.23	99.425	106.12	112.71	101.3	103.56	112.1	105.99	116.34	106.43	110.06	108.65	112.44	106.24	98.48
107.32	101.06	104.4	110.77	113.91	110.97	108.18	111.91	103.93	114.38	112.67	111.6	110.64	112.12	103.48	112.01	115.1	109.49	109.39	118.63	107.38	109.5	113.33	114.6	107.19	105.61	119.24	112.86	112.66	116.23	112.9	108.73	110.69	117.79	107.16	109.43	114.75	115.6	121.46	117.13	106.76	107.95	117.12	105.12	113.28	107.89	119.14	107.87	112.54	111.41
108.29	105.93	97.409	113.56	108.21	110.88	107.2	100.3	109.76	106.91	98.871	113.85	114.01	112.19	111.57	108.91	99.532	105.45	100.77	113.11	104.18	107.92	104.95	106.85	108.49	99.377	105.44	109.54	105.66	102.13	101.48	101.47	92.093	100.63	106.6	107.21	105	102.63	107.42	101.37	106.72	96.477	108.93	108.64	98.966	102.68	108.73	112.73	97.855	102.84
110.29	100.71	107.27	105.46	103.79	101.88	104.85	105.68	108.92	99.612	110.3	108.17	111.14	98.887	105.28	105.31	115.08	103.9	108.05	110.14	113.27	106.63	107.1	109.33	104.86	99.953	97.696	108.56	114.23	101.75	105.59	103.9	104.52	103.24	101.75	112.41	110.56	107.13	103.63	100.6	96.541	103.14	104.97	106.74	103.71	109.98	111.66	108.46	106.09	104.69
109.17	101.92	103.83	104.88	100.48	108.11	112.82	112.39	107.16	98.404	107.21	98.903	101.37	101.27	110.49	102.71	98.85	106.84	108.87	108.45	99.596	101.06	105.35	110.14	108.29	111.77	95.25	111.58	108.18	108.22	114.25	117.41	103.43	102	109.21	109.52	102.36	99.692	112.89	100.73	109.09	108.15	102.77	110.57	107.48	105.26	99.642	103.77	103.61	116.17
107.81	104.78	108.08	107.93	108.25	104.88	106.7	105.05	110.21	105.33	105.86	100.49	94.23	103.42	107.45	108.14	98.092	105.27	108.98	104.8	104.37	102.37	105.44	99.892	108.42	106.34	99.912	105.74	106.92	112.45	106.84	113.88	106.57	107.84	101.31	109.59	105.65	106.1	97.467	96.705	109.15	99.513	101.93	97.093	108.62	103.98	111.04	109.73	99.926	101.16
107.21	103.68	113.88	108.34	115.86	102.91	103.4	110.77	107.82	115.31	110.03	102.58	108.95	100.95	112.65	110.37	108.32	106.21	110.39	115.79	103.53	112.68	101.93	113.2	102.95	109.44	110.16	108.94	104.96	96.961	107.37	111.95	104.05	113.34	105.64	116.04	109.24	100.13	103.6	105.05	109.66	106.43	102.97	113.88	110.95	102.03	106.14	107.75	109.27	109.99
111.4	109.92	106.51	107.48	111.74	113.29	113.91	104.09	113.31	110.67	106.48	112.14	107.14	105.86	113.56	111.1	107.42	110.28	110.37	111.75	116.39	113.49	108.1	110.52	113.51	121.89	102.23	116.87	109.97	106.23	111.3	105.81	114.21	107.13	113.21	110.27	113.55	111.15	109.74	108.97	106.6	110.41	110.85	106.21	112.13	108.54	115.63	112.01	112.02	109.25
103.25	110.08	116.78	104.65	102.27	102.66	105.46	106.02	108.66	109.26	109.14	102.73	102.37	112.73	97.868	108.41	102.63	103.67	110.72	101.52	96.558	99.73	101.52	103.62	104.67	103.84	91.496	106.37	100.97	100.12	103.29	103.76	102.33	108.67	99.116	108.54	110.63	104.62	102.82	110.34	108.73	104.29	101.11	107.6	106.94	98.227	108.79	97.133	108.42	101.05
101.21	109.91	114.45	115.61	104.96	104.26	100.47	100.22	104.32	107.39	98.42	99.589	102.91	102.64	99.974	105.68	101.92	104.37	105.38	109.71	106.8	109.12	101.13	102.04	101.75	106.33	102.2	101.38	109.23	106.15	105.73	108.8	103.9	109.58	97.661	108.77	103.83	102.67	104.33	96.447	101.81	104.97	106.04	105.62	103.34	106.3	105.79	110.86	104.37	111.46
101.2	92.944	109.95	109.88	98.694	105.73	111.14	99.629	99.541	98.235	114.1	103.68	106.78	104.69	103.42	102.65	111.02	109.83	104.57	111.52	111.55	109.76	115.36	101.77	113.95	105.44	109.13	109.07	114.73	109.24	102.89	104.78	107.12	114.25	108.59	105.32	106.71	93.581	115.8	98.004	114.12	105.44	98.829	106.64	106.01	104.44	105.62	103.74	100.26	105.97
114.99	112.89	111.47	123.73	120.15	113.24	115.76	114.46	110.61	116.84	121.08	113.32	113.79	122.59	121.33	128.78	121.16	115.57	121.4	117.6	108.57	105.79	112.73	117.33	118.81	111.06	109.85	115.72	110.11	126.32	107.88	124.08	113.8	115.31	114.86	119.09	115.85	126.41	114.44	118.37	116.58	113.96	115.48	119.73	116.46	116.22	118.52	125.83	121.16	111.7
104.62	110.14	108.15	107.76	111.8	111.14	109.47	109.65	107.37	102.16	120.03	110.65	108.11	111.42	100.98	104.34	111.7	99.464	112.36	107.11	108.27	107.88	108.57	103.04	103.06	107.82	112.79	108.1	113.03	106.7	108.15	112.2	105.85	107.86	101.55	108.41	108.25	115.83	118.26	106.04	113.54	110.67	117.19	107.05	108.61	115.18	115.45	120.56	120.54	105.33
109.48	102.95	109.35	102.09	103.64	103	104.42	108.26	107.21	109.69	103.88	113.64	105.04	103.9	99.018	99.124	105.86	103.82	101.4	106.03	107.58	104.96	107.18	111.56	100.76	107.71	109.83	108.52	104.71	113.47	104.6	108.1	117.6	109.11	98.189	96.764	105.99	100.42	115.79	101.53	107.77	112.48	111.02	108.17	105.35	105.78	101.31	98.072	102.25	107.42
109.08	108.87	108.74	112.53	108.69	102.96	106.54	114.33	107.53	111.88	99.339	111.97	109.57	110.21	108.42	119.92	106.15	116.11	103.65	102.9	108.11	109.03	107.54	113.77	115.78	113.17	105.45	114.6	116.77	113.5	107.26	103.07	107.61	108.39	100.39	117.88	113.07	116.71	106.48	108.27	110.2	107.88	116.03	113.57	109.14	107.39	104.91	111.42	116.22	117.86
109.25	108.73	117.98	108.13	116.94	116.03	111.86	113.46	111.54	115.23	110.8	114.41	117.53	113.18	111.15	113.13	114.89	116.13	114.33	113.42	119.64	108.96	117.38	102.69	118.31	120.92	114.71	111.32	111.31	110.91	116.41	112.12	103.73	112.82	106.98	112.41	111.03	114.23	113.01	104.84	119.05	112.92	109.24	112.94	116.75	118.02	103.54	106.28	107.65	108.2
114.56	110.57	109.85	103.86	101.86	100.9	106.78	99.667	118.44	104.7	107.63	113.3	115.74	101.12	107.69	110.92	105.33	96.263	113.12	102.46	98.368	110.73	106.64	108.46	112.74	103.31	104.54	96.752	111.82	105.35	93.596	114.41	111.73	108.55	98.487	104.56	94.349	103.08	94.434	108.17	113.24	111	110.85	102.32	105.7	101.34	97.958	110.62	107.46	113.18
117.51	115.73	118.28	114.53	115.14	124.45	118.46	117.08	121.34	117.24	123.29	117.52	112.22	112.77	125.2	114.79	113.8	115.78	110.22	115.69	116.49	120.21	117.3	113.7	108.35	114.69	127.27	120.23	110.88	106.34	120.44	112.52	106.06	122.48	122.45	120.27	117.85	110.91	115.3	114.96	117.36	111.63	110.43	113.29	117.31	107.25	120.42	114.94	112.51	120.75
99.642	96.64	106.45	106.49	102.64	105.39	97.955	99.352	107.89	103.32	105.09	106.14	101.23	111.6	95.316	110.05	112.18	108.06	104.98	101.45	98.729	112.83	93.742	102.37	109.06	110.31	111.87	97.94	104.67	107.61	107.75	109.11	109.3	94.972	107.87	102.36	99.309	110.25	105.29	97.202	106.2	94.98	103.04	106.05	93.916	102.85	104.97	104.15	111.17	102.12
105.66	114.48	110.89	111.04	111.21	99.738	99.616	112.41	102.82	100.13	108.56	103.22	104.52	111.66	108.79	107.7	104.9	99.569	106.04	101.07	103.8	102.61	107.18	106.91	109.84	103.24	104.46	105.45	111.65	108.6	105.38	107.6	108.38	101.97	97.162	103.07	98.888	105.8	103.4	107.09	105.2	105.99	106.48	114.8	105.03	97.136	107.05	102.88	107.63	101.47
110.97	108.2	111.66	118.89	109.38	117.85	112.22	103.57	110.34	119.63	114	118.21	112.71	106.69	109.66	113.74	104.39	115.84	106.06	108.9	121.06	112.29	114.09	107.88	112.67	113.95	107.17	111.06	111.45	114.63	104.13	111.31	116.27	110.25	107.23	107.34	119.35	101.55	113.43	116.82	110.52	106.72	113.31	106.33	110	105.45	107.56	108.12	116.08	97.53
112.23	110.65	106.23	107.02	106.15	117.25	109.64	108.44	109.15	105.18	120.86	106.73	113.16	110.95	108.65	119.52	112.48	106.9	115.07	118.5	124.51	112.58	116.18	114.73	112.74	110.2	111.54	115.7	113.84	106.64	109.47	103.07	108.99	112.09	109.3	105.03	107.11	106.79	105.84	110.75	113.4	115.69	109.24	119.33	106.33	102.9	107.57	98.069	116.77	117.92
120.28	114.47	105.12	109.19	116.15	113.07	109.52	110.53	111.61	110.33	114.3	105.11	107.83	108.7	102.5	106.86	113.63	112.72	108.87	109.15	114.29	113.43	115.07	111.58	113.61	99.654	116.93	109.77	108.07	116.85	112.71	118.56	108.14	117.63	105.07	110.79	124.7	110.38	118.36	107.54	103.55	118.26	112.93	118.37	115.13	112.24	110.94	107.46	110.64	113.45
98.574	108.73	96.9	96.047	91.953	93.771	102.59	107.22	101.84	95.64	105.99	98.14	100.58	101.85	99.004	102.88	102.74	96.53	105.5	87.016	99.563	103.9	102.53	100.76	102.7	107.92	111.58	104.33	102.15	95.773	94.242	92.03	98.344	96.371	99.239	105.15	107.37	97.982	95.069	91.882	101.2	98.141	105.27	100.26	90.201	101	100.92	99.45	93.678	101.29
117.57	119.82	119.77	116.38	120.17	120.9	112.2	111.37	115.41	116.43	117.59	121.7	120.93	128.88	113.99	123.87	117.28	116.77	113.63	118.11	116.68	111.66	112.2	108.35	113.8	123.83	121.54	119.87	110.8	125.56	120.17	114.25	117.15	120.33	115.84	121.49	116.63	116.46	117.83	115.85	112.75	119.51	118.71	116.95	118.34	116.94	117.83	113.95	112.6	114.64
114.7	115.2	106.77	111.17	109.65	104.42	112.7	107.52	123.73	111.5	116.2	112.34	123.17	111.33	113.71	110.98	115.69	107.55	123.92	106.28	114.24	120.33	105.22	112.82	106.45	107.96	112.07	105.18	105.74	108.12	105.14	107.84	110.92	112.94	118.7	103.48	105.9	118.35	104.94	109.88	113.3	110.68	120.37	115.69	116.72	112.06	118.56	117.83	106.94	105.65
101.67	105.52	113.15	112.38	113.54	108.39	98.536	103.21	109.54	108.79	102	104.09	111.68	104.49	104.64	99.439	107.35	104.71	105.38	103.01	100.76	119.55	108.89	106.47	97.978	109.23	98.216	104.98	103.4	108.76	98.278	105.57	109	112.51	105.31	104.98	104.58	106.79	105.55	106.91	99.09	101.55	108.13	104.62	108.44	108.78	102.49	114.85	105.55	110.56
106.13	102.13	103.09	107.76	110.86	105.12	101.81	119.39	111.76	101.74	109.74	112.69	120.86	102.85	100.19	109.24	103.07	100.5	98.638	102.41	111.59	101.22	107.97	108.02	99.742	112.53	103.05	112.44	99.824	109.62	111.18	97.733	107.21	112.17	103.71	106.82	121.17	99.206	110.49	105.06	109.77	100.61	106.35	107.4	98.809	107.74	106.26	105.38	115.07	107.04
102.71	101.19	107.77	111.29	101.37	107.83	101.64	113.7	105.51	110.35	91.001	100.2	96.769	108.88	111.63	108.8	97.145	108.44	103.41	103.15	106.8	116.18	98.132	107.62	107.82	109.25	107.77	109.02	112.15	109.13	103.35	101.25	98.031	103.4	108.23	114.62	98.615	100.06	94.971	105.78	111.71	104.96	108.05	111.25	103.5	109.96	103.46	100.67	94.251	104.09
102.94	104.91	98.835	111.52	112.44	108.75	112.09	106.35	104.1	100	103.81	112.08	105.03	105.16	108.15	104.58	108.6	121.28	104.81	108.1	106.31	100.85	101.03	110.31	103.46	95.576	113.09	105.99	96.087	102.69	107.21	114.56	106.35	98.878	111.27	104.07	107.71	106.86	115.17	107.22	92.602	109.09	106.78	99.185	108.25	98.918	104.75	110.53	109.2	99.154
111.78	117.31	96.564	117.42	109.82	114.06	111.71	109.1	116.74	107.42	101.85	120.42	110.37	111.71	111.15	111.95	115.87	114.47	114.94	100.51	107.09	107.19	112.92	104.23	112.91	117.15	114.74	111.52	113.09	120.43	104.2	111.78	112.49	112.41	108.17	118.5	107.69	114.19	111.19	114.36	115.82	107.61	105.14	119.91	121.76	111.52	112.58	115.53	111.86	115.68
107.84	111.18	111.29	105.72	103.65	96.188	99.635	105.39	102.34	107.27	104.42	107.12	104.39	107.82	99.424	104.98	99.058	109.95	106.93	106.99	110.13	103.72	105.55	107.04	92.291	106.99	103.07	99.58	107.77	111.43	104.06	112.18	114.1	107.41	105.57	107.64	109.84	101.23	100.54	111.59	99.258	100.47	103.71	104.84	109.85	107.51	109.79	107.13	106.55	100.07
116.01	105.64	104.29	107.07	109.74	111.31	101.87	95.823	102.24	99.408	100.41	113.19	103.7	106.71	104.69	111.71	99.757	106.09	104.3	96.815	101.01	104.16	107.64	101.01	109.4	108.02	105.1	98.962	109.24	101.91	108.61	111.5	103.06	108.04	106.14	102.11	109.65	116.95	117.53	106.16	105.4	100.06	112.77	104.52	105.26	106.86	111.62	108	102.55	108.55
119.3	123.06	129.6	117.86	119.72	112.21	123.15	120.69	119.03	121.94	115.5	120.12	119.92	114.45	114.96	116.19	113.73	121.33	124.62	121.77	126.98	123.07	121.9	116.77	115.5	124.92	109.53	119.98	116.28	123.61	109.55	115.25	112.41	118.55	120.56	119.15	113.03	115.95	120.02	121.43	115.41	131.12	114.34	115.87	120.86	116.32	119.03	115.09	121.9	116.29
96.15	104.44	106.33	101.65	104.68	100.31	110.68	102.25	107.52	118.31	106.88	103.97	104.97	109.66	113.67	105.1	105.36	101.37	100.75	113.11	103.2	92.69	105.04	98.81	109.03	92.41	104.92	106.61	104.85	100.18	104.21	103.73	112.15	107.11	112.82	100.31	96.488	105.2	96.298	116	109.7	103.11	103.64	104.09	100.29	112.31	107.27	105.33	96.467	97.331
109.13	111.02	105.9	109.18	109.77	106.29	103.11	102.28	106.87	111.38	114.16	112.31	101.9	107.4	106.39	107.88	108.61	102.53	101.77	95.913	112.18	106.39	103.77	115.9	110.54	102.92	102.19	108.47	102.54	101.61	103.51	102.38	115.4	108.36	109.32	103.38	110.44	107.94	108.33	99.606	108.35	100.92	107.24	105.23	108.02	108.28	104.07	113.78	106.21	102.23
109.59	106.72	110.96	110.82	113.59	113.77	110.45	111.87	117.66	109.33	112.99	114.08	111.8	109.57	114.15	108.29	112.08	108.16	116.36	114.43	106.99	103.61	107.55	103.88	112.02	112.88	113.24	113.59	112.26	107.73	113.72	113.58	112.08	110.89	111.14	102.24	104.48	110.34	100.47	108.2	111.23	112.87	108.01	108.62	107.98	121.94	112.69	115.57	116.7	113.34
111.4	106.87	104.12	105.51	106.99	106.94	102.59	94.418	106.38	98.561	105.11	105.09	109.04	101.45	106.37	102.01	113.01	108.76	108.42	109.11	107.78	101.69	111.44	99.276	106.44	104.83	108.49	98.662	101.13	110.03	101.19	97.381	102.28	107.32	102.35	109.72	102.39	101.32	107.25	101.53	119.56	103.77	108.77	110.26	101.98	108.35	93.778	102.28	108.4	104.67
118.57	112.41	112.51	114.64	116.46	104.29	108.49	112.19	127.97	101.38	119.55	106.81	111.23	118.66	106.48	104.52	107.61	112.51	109.61	116.37	115.2	103.88	109.93	121.59	111.17	105.22	101.19	100.55	113.76	110.03	107.08	111.31	109.83	114.39	104.66	111.48	122.82	116.26	112.81	109.79	107.35	113.79	115.94	105.14	112.02	117.54	113.89	107.82	110.97	109.98
109.27	117.59	114.39	109.3	113.51	113.4	104.16	109.38	122.32	114.47	116.33	111.28	110.7	115.83	108.16	106.58	112.08	111.65	107.7	112.17	122.55	114.39	108.82	110.94	106.46	109.66	110.08	114.74	108.92	121.86	113	110.71	112.43	113.45	114.23	112.79	111.29	109.24	112.51	118.13	113.24	111.8	110.65	114.91	107.68	112.21	109.11	109.61	115.92	122.29
110.72	110.9	115.3	115.07	112.72	108.04	110.25	119.9	122.49	118.4	104.46	111.96	116.47	114.66	106.28	108.21	114.84	101.86	109.19	113.61	104.6	108.49	112.34	112.87	116.97	107.04	118.91	102.03	115.07	117.93	119.87	114.59	114.4	112.45	118.27	116.69	118.46	112.84	110.95	118.13	113.35	113.12	116.45	113.16	112.11	104.59	107.26	116.88	105.58	112.9
121.97	114.98	128.8	112.64	121.47	116.75	116.17	116.41	113.14	112.38	113.83	123.85	116.35	124.65	121.11	122.17	114.62	111.96	112.89	122.86	115.24	120.46	118.57	123.11	114.27	124.1	113.63	119.3	118.99	115.56	119.81	126.22	115.42	117.4	116.58	111.09	115.93	122.95	120.75	114.51	120.52	114.67	111.92	125.18	106.88	120.46	119.93	113.63	112.77	112.76
112.97	113.82	110.57	111.91	117.36	104.14	106.41	116.55	108.69	111.46	111.86	109.71	116.31	113.52	109.74	113.5	117.7	106.33	113.09	112.34	112.83	111.44	121.92	109.54	114.43	110.45	114.52	108.69	108.11	111.96	110	117.58	109.57	118.32	109.06	116.41	110.3	115.9	111.8	112.44	112.47	113.76	110.21	106.26	109.67	103.84	120.57	113.41	102.71	117.48
106.74	112.32	104.7	106.95	107.56	99.753	111.89	119.49	106.74	111.96	102.41	108.51	118.17	105.91	98.256	117.18	113.16	104.58	118.87	109.08	106.34	109.86	102.19	106.27	111.1	105.29	111.43	101.3	112.66	109.49	115.2	113.17	109.47	122.06	105.98	97.829	107.1	112.16	108.55	117.37	108.99	102.05	112.52	102.87	106.42	108.71	113.92	108.13	119.13	115.25
102.45	110.15	114.64	106.82	109.56	99.711	109.54	104.98	103.99	104.18	106.91	106.84	97.741	98.884	96.955	109.28	109.48	109.49	105.81	105.48	107.59	102.35	105.32	102.1	102.04	106.05	108.36	104.73	102.02	108.02	109.13	108.77	116.09	105.53	107.49	105.24	109.46	103.59	105.21	109.53	102.62	103.8	112.27	113.46	106.07	98.275	96.674	113.74	104.31	114.62
108.37	98.574	102.26	113.88	104.48	107.56	104.93	114.97	93.845	103.9	104.71	104.47	111.31	101.48	110.53	103.1	105.22	97.803	100.98	114.02	112.15	102.08	111.43	110.24	99.482	93.319	100.08	106.34	99.654	101.85	109.67	108.09	104.4	112.26	104.45	109.81	101.5	101.11	104.1	94.664	117.66	112.57	108.89	103.58	114.05	102.25	102.08	109.63	111.87	99.548
115.45	105.24	117.96	109.69	116.9	109.16	107.68	109.12	112.1	111.75	109.53	114.35	111.11	112.43	115.01	115.64	107.98	105.81	112.14	103.88	111.64	115.22	113.31	109.02	113.74	118.79	116.59	112.21	104.91	115.52	119.05	109.04	121.38	114.13	110.79	109.22	113	110.3	118.13	116.22	108.23	108.67	110.08	118.77	110.51	118.22	109.46	111.99	111.2	111.56
109.84	98.961	105.71	106.18	106.56	114.66	100.91	113.18	110.16	104.74	111.87	112.96	97.258	106.93	103.32	111.67	115.93	107.16	109.51	106.04	106.78	108.51	110.25	108.86	100.7	107.73	98.261	100.37	98.562	104.24	102.05	116.29	109.12	102.02	117.06	110.04	102.25	109.55	97.784	100.82	111.65	90.279	109.33	107.23	102.27	99.614	98.699	99.533	101.72	110.93
106.38	110.7	100.19	102.98	111.13	106.15	100.23	98.755	108.61	102.33	107	112.64	104.83	111.64	112.53	108.62	108.89	110.18	108.26	112.8	107.79	92.019	105.44	113.49	103.87	100.35	99.796	102.93	94.404	101.29	99.883	100.85	115.08	107.45	108.1	97.05	104.78	109.68	106.74	97.03	103.99	102.54	108.59	107.9	108.23	101.17	110.03	112.41	104.43	100.08
101.98	103.11	105.72	111.04	103.13	99.978	101.38	110.43	110.22	103.4	101.76	108.37	95.969	103.85	100.66	100.58	96.347	97.767	102.61	97.616	108.27	94.479	114.46	103.96	106.89	113.45	111.31	101.01	106.74	105.08	104.58	101.68	105.2	109.24	101.92	101.36	100.31	114.64	105.38	105.27	104.18	91.939	103.3	104.98	107.09	97.398	105.64	101.24	110	104.43
109.02	116.62	113.61	114.76	110.17	101.25	118.52	112.64	111.02	108.27	117.19	111.15	104.43	111.77	105.61	113.35	112.4	116.1	108.88	118	109.09	103.35	113.36	111.8	111.99	112.33	105.55	116.09	113.04	108.57	110.89	110.88	119.25	109.08	118.47	104.74	106.77	116.73	106.34	117.37	115.27	105.4	113.32	111.45	112.08	104.92	114.05	100.02	112.58	107.73
101.32	96.613	102.49	98.757	91.95	107.94	104.13	110.14	101.96	101.1	104.74	103.23	101.41	100.68	107.24	104.53	104.46	104.36	102.27	102.26	100.36	101.68	102.4	107.28	88.89	93.929	102.28	99.808	99.032	92.804	100.01	99.259	103.71	90.992	99.558	95.567	102.21	108.25	96.208	107.27	101.32	108.22	97.852	104.27	99.647	96.387	106.63	101.16	96.46	104.97
109.26	105.88	101.37	99.938	102.32	107.63	113.36	111.75	106.97	102.36	108.14	107.66	111.67	106.7	101.76	108.46	101.1	106.95	100.76	114.01	101.18	105.6	106.42	101.29	109.58	108.46	111.56	103.42	100.9	100.3	114.24	105.75	105.96	109.17	105.85	112.45	107.63	102.26	100.98	100.56	105.16	94.531	113.79	109.34	113.59	102.74	99.601	103.54	110.69	104.55
105.54	107.07	104.1	101.78	105.55	109.68	110.97	105.32	113.58	95.029	96.396	102.53	105.01	104.54	112.46	100.93	104.06	96.372	112.55	100.29	96.216	108.36	109.67	115.85	99.871	101.88	98.906	103.95	107.87	102.35	111.25	103.56	105.7	99.655	103.6	105.48	107.35	99.514	105.32	107.42	109.85	109.34	99.978	107.77	105.99	104.46	95.921	105.32	107.61	106.68
100.38	108.55	102.58	106.96	107.67	104.98	91.664	99.197	96.932	108.9	102.35	99.707	110.31	109.49	106.75	105.27	103.91	109.38	103.73	105.79	102.15	100.45	107.15	105.29	101.9	105.7	102.24	104.58	98.37	110.99	105.73	108.45	107.41	101.28	109.34	102.46	108.77	101.64	109.96	106.64	98.641	107.79	112.7	105.44	105.26	101.43	108.45	111.94	102.85	103.98
121.85	102.9	104.52	99.691	111.06	107.9	100.29	105.71	104.01	100.42	111.18	109.34	111.18	111.96	90.279	108.51	106.92	111.9	111.26	113.5	108.59	115.88	103.67	106.93	104.7	111.66	103.48	108.31	102.98	98.474	109.08	100.12	108.88	106.32	100.94	103.09	102.93	102.45	100.75	103.8	100.3	97.366	111.64	108.22	103.38	109.68	103.38	104.43	102.77	102.07
116.21	118.58	113.08	114.53	112.38	111.58	125.58	112.57	121.14	121.35	118.5	118.69	120.04	121.47	123.99	118.1	119.23	117.3	123.06	120.52	109.05	120.17	116.79	114.72	117.07	115.47	120.81	118.78	111.2	125.49	112.6	109.22	117.69	122.84	113.78	114.61	107.73	125.12	105.75	107.34	106.97	112.48	129.23	119.57	122.18	113.49	121.08	121.3	113.57	121.91
102.44	98.397	99.271	106.33	99.963	91.794	99.46	95.658	98.024	111.94	102.1	104.54	99.619	98.151	93.618	94.325	94.432	106.03	98.538	102.99	102.4	103.31	101.22	105.33	113.03	101.55	104.73	93.45	95.08	95.332	102.71	106.86	99.746	104.47	99.938	104.97	95.51	99.342	101.28	101.95	95.01	97.497	107.78	98.017	99.315	91.133	101.96	99.027	94.743	103.94
102.17	115.92	101.63	113.55	103.64	102.34	99.231	112.87	109.42	106.91	106.65	105.11	99.465	105.63	106.16	106.32	102.99	107.86	113.95	110.84	112.8	105.37	105.86	99.433	112.25	102.9	101.68	105.43	99.235	104.97	103.62	110.22	105.65	103.87	104.85	104.38	96.551	100.42	100.29	100.63	107.47	100.89	97.354	108.98	111.35	103.92	101.63	98.253	106.2	104.85
119.49	107.66	101.95	108.11	118.11	114.71	108.83	116.84	112.75	105.42	107.79	109.81	103.19	107.81	102.22	108.19	106.44	108.87	116.95	103.88	108.33	103.81	106.59	105.96	100.66	108.87	104.44	103.34	113.08	108.51	105.97	107.86	106.73	114.31	105.11	105.64	106.65	99.854	111.02	91.74	105.4	112.65	102.81	105.09	117.39	104.88	109.49	95.454	100.89	106.71
105.99	115.39	108.53	104.95	101.96	115.89	111.93	116.5	121.87	110.02	112.22	104.73	120.23	111.4	112.15	122.49	120.73	115.42	107.52	109.96	109.01	115.55	103.84	110.34	111.57	112.93	123.95	115.69	116.78	102.73	111.54	106.19	111.46	112.73	115.13	103.2	104.21	117.2	107.36	124.33	99.747	114.46	106.52	113.21	109.35	117.57	117.75	106.13	113.14	106.08
101.08	106.19	107.62	101.57	103.5	100.29	92.592	107.14	108.44	110.39	106.85	100.28	103.24	108.88	102.99	112.2	112.52	92.132	106.4	98.416	106.2	101	102.38	106.27	109.26	98.763	106.41	106.49	106.84	103.47	106.42	106.47	102.01	110.8	107.02	106.93	102.17	103.96	96.821	97.863	92.55	107.91	99.914	110.53	110.86	114.16	106.73	108.8	111.54	94.135
105.25	105.44	96.91	101.35	106.45	108.98	107.99	103.03	110.31	110.73	98.283	102.55	110.7	110.51	100.46	99.759	103.37	101.71	105.01	113.86	104.85	96.327	110.78	104.67	103.01	102.44	108.99	102.05	104.25	102.92	98.404	90.658	105.16	111.3	100.47	102.44	101.11	100.53	105.54	99.153	106.11	98.289	101.14	93.548	103.56	106.62	104	105.01	104.54	103.98
95.915	97.598	100.56	93.406	96.111	94.073	101.3	105.13	100.3	105.66	96.014	102.74	90.183	102.79	93.243	92.162	93.225	101.78	104.9	103.29	96.304	98.027	98.84	101.3	104.67	101.5	93.966	97.222	101.4	96.327	94.637	95.804	98.05	103.11	101.95	98.275	98.617	98.448	107.91	98.113	97.034	101.16	104.94	104.51	104.1	106.46	98.659	100.44	105.62	92.03
110.9	113.32	121.54	111.77	113.98	107.84	102.03	107.42	103.46	98.689	103.3	102.21	106.49	109.68	107.04	106.43	107.54	100.67	106.31	99.644	114.47	105.11	101.78	109.36	103.54	109.54	101.14	109.82	100.54	105.09	100.48	112.74	95.764	103.09	100.97	112.08	103.99	107.06	110.02	96.522	112.93	108.24	102.41	107.44	101.56	101.66	107.48	101.52	104.03	111.16
113.34	114.67	108.34	108.51	105.9	104.69	106.86	103.05	100.52	100.63	101.07	111.71	104.29	106.12	104.8	101.29	98.355	107.56	104.41	108.19	99.559	110.47	111.86	109.92	104.41	98.507	109.49	101.15	112.12	111.51	106.34	102.4	104.39	99.706	106.3	117.12	107.1	115.16	100.47	108.68	106.84	103.78	103.51	107.22	99.577	106.79	107.32	111.79	104.28	111.56
114.63	114.7	123.54	114.94	114.25	127.53	111.14	113.15	125.37	120.56	114.89	119.41	118.24	114.87	120.55	113.18	113.56	110.4	126.89	122.43	118.4	104.05	108.76	128.74	114.01	117.19	115.78	120.5	119.92	116.57	115.17	116.53	116.85	122.24	120.39	111.25	124.89	114.34	115.17	118.23	121.51	113.12	105.68	115.8	118.68	120.27	121.95	116.31	116.12	111.31
103.07	107.11	103.27	104.26	98.089	92.661	99.256	104.16	100.61	99.827	109.36	99.832	99.794	96.29	102.43	98.25	94.194	106.41	97.61	103.88	99.949	101.92	95.513	101.11	100.2	92.177	94.551	96.547	104.32	106.64	91.863	107.44	98.326	96.699	98.096	99.023	98.74	98.216	83.897	102.17	102.95	104.37	99.853	101.08	97.645	109.95	95.568	101.07	102.83	103.68
107.46	109.88	107.39	98.01	99.96	102.57	103.65	106.26	115.81	108.4	103.93	110.01	106.46	106.5	110.13	109.14	102.9	94.972	104.31	102.79	99.49	111.55	103.87	110.52	99.578	99.34	109.09	104.43	97.923	100.43	98.924	102.09	101.87	102.2	109.97	98.73	102.03	107.09	109.59	101.1	112.38	98.635	105.29	101.98	106.85	110.91	106.77	105.82	102.82	107.27
106.17	106.59	113.97	110.16	115.96	115.59	103.15	115.04	114.9	108.16	110.73	113.24	116.5	110.38	116.17	104.94	108.77	119.2	109.16	109.17	117.3	119.64	107.52	109.8	113.19	108.84	118.92	109.14	119.24	115.49	116.97	102.24	106.55	120.82	110.98	113.31	113.44	109.33	111.46	107.61	109.16	114.1	113.45	113.29	115.02	115.37	114.29	112.52	113.48	112.61
115.07	120.96	120.12	117.5	122.6	115.12	114.44	121.6	116.43	119.21	114.86	121.84	113.91	121.9	114.13	120.63	116.04	115.75	117.15	107.26	106.71	116.89	123.72	116.85	113.23	114.61	118.07	122.57	118.68	123.59	110.12	114.87	108.35	118.8	118.71	118.1	117.42	116.69	119	119.49	114.57	114.68	123.25	118.21	118.59	117.24	119.61	123.29	113.73	121.59
106.76	110.01	105.42	104.18	107.7	102.29	98.319	103.22	103.38	103.49	99.053	106.86	103.69	110.02	116.39	100.67	101.81	100.66	108.99	104.9	109.33	103.6	100.07	109.44	108.14	101.52	110.34	106.49	102.93	104.97	102.45	111.68	113.27	113.38	102.49	111.97	106.88	106.33	115.23	106.64	107.7	104.76	101.46	109.34	106.95	105	108.68	113.62	107.82	100.2
115.61	109.41	106.69	113.32	113.52	114.23	111.32	109.84	111.77	115.28	118.01	106.21	113.51	115.69	97.995	114.36	113.28	107.82	96.55	109.25	121.37	103.99	112.15	117.98	109.47	109.19	115.1	105.42	109.49	109.75	104.62	109.8	106.59	118.35	105.18	114.78	105.95	108.51	110.55	111.24	109.54	103.42	112.37	111.15	121.03	109.12	111.1	118.07	117.57	107.56
107.59	103.65	115.64	114.33	108.77	101.79	106.7	110.72	105.49	101.61	101.69	107.71	96.396	107.31	109.02	104.49	98.552	102.81	102.69	106.4	112.87	120.73	111.2	108.89	112.48	105.81	107.68	97.791	104.03	106.31	105.1	101.4	93.713	98.854	97.078	104.32	104.51	110.28	100.84	104.74	96.088	109.93	106.56	105.69	110.88	107.34	104.82	111.92	96.042	106.5
106.13	102.84	100.92	111.32	106.91	94.086	114.01	101.12	102.78	109.19	104.2	108.05	102.26	106.6	104.63	116.51	99.441	109.14	106.91	98.005	96.709	109.66	112.57	105.92	108.99	105.55	116.97	105.86	98.583	108.8	105.47	104.97	107.99	104.62	105.7	98.386	101.83	106.87	107.37	107.91	111.95	102.38	96.467	102.53	109.41	105.3	107.68	100.78	114.71	108.56
106.86	97.204	100.96	104.28	98.308	96.074	106.06	101.51	94.684	90.055	98.692	108.09	101.63	100.94	100.39	101.44	98.939	100.25	101.06	102.91	104.42	96.861	105.98	107.73	96.283	105.7	100.72	99.017	106.53	104.21	104.38	103.68	100.08	96.796	110.46	92.504	102.14	102.6	105.64	101.03	94.104	108.86	102.47	101.72	97.5	94.339	103.35	112.5	97.426	97.076
103.9	109.88	105.37	103.54	97.744	107.25	104.01	109.18	108.35	93.337	116.89	100.55	101.06	103.67	101.41	107.23	106.76	111.54	106.36	99.285	104.92	94.777	105.35	115.92	105.21	109.85	97.736	106.68	108.18	110.26	100.29	110.86	105.51	104.77	101.07	113.65	108.6	97.069	108.66	107.49	103.63	101.04	105.46	107.2	108.4	103.55	102.21	101.16	102.1	106.8
95.959	100.9	110.52	99.166	105.98	99.248	95.663	97.566	95.54	100.97	102.23	100.63	92.524	98.876	102.51	102.96	95.134	111.72	103.86	106.02	97.699	95.152	103.98	95.795	110.21	96.878	84.706	92.132	100.96	95.526	101.88	100.36	98.931	95.188	96.693	105.44	98.313	93.604	99.479	110.14	98.532	96.944	98.274	100.27	96.845	103.27	93.567	106.55	97.193	99.459
107.08	112.56	111.2	106.29	109.43	94.122	108.01	97.02	109.84	104.25	98.546	114.64	110.31	100.69	109.06	102.7	104.57	101.17	108.31	106.93	103.38	104.66	114.62	98.445	106.43	105.79	110.76	99.459	105.76	97.119	101.96	109.36	103.44	107.5	102.84	118.3	101.64	109.78	112.81	110.28	111.16	109.05	101.04	107.17	117.88	101.87	93.034	116.29	106.56	108.57
108.72	101.96	98.639	99.918	97.134	109.32	102.72	96.233	98.526	99.472	101.66	105.26	100.15	96.398	97.783	106.56	102.67	105.33	100.75	102.93	101.82	106.73	107.86	94.801	99.143	104.02	105.59	92.426	102.4	97.736	89.993	101.83	105.82	99.655	102.56	93.125	97.635	104.72	96.165	100.06	100.03	96.047	95.486	106.56	101.66	113.53	105.88	102.32	103.05	97.906
117.95	116.13	112.64	106.95	107.72	114.29	112.9	111.07	113.51	111.06	115.72	112.93	111.76	118.78	115.78	111.71	119.68	108.51	111.08	118.54	117.23	118.29	106.23	109.9	112.63	106.53	113.65	112.33	108.11	109.26	116.5	106.49	116.54	105.34	104.64	119.88	114.08	112.69	100.89	108.71	107.73	110.08	111.36	106.24	102.43	117.96	101.21	108.61	108.38	112.65
102.71	105.32	108.44	108.27	105.59	105.29	98.565	103.2	103.77	109.04	114.9	109.96	111.52	107.13	99.54	109.13	104.75	101.64	106.87	100.42	109.01	105.33	106.2	101.48	105.25	108.23	109.92	103.27	106.07	110.57	100.26	107.62	104.74	110.09	104.83	113.45	101.5	104.82	108.94	100.27	109.97	113.46	106.19	109.31	109.6	108.37	106.82	98.494	116.97	110.61
111.51	112.19	107.97	107.57	103.23	111.99	109.06	109.97	106.85	107.59	105.18	103.55	116.73	107.99	115.69	101.27	113.26	108.84	101.28	106.41	110.54	100.83	96.913	103.62	105.5	98.159	108.07	101.97	113.22	103.12	103.32	107.77	112.69	119.59	107.54	119.47	105.24	103.25	111.43	110.72	104.31	109.36	110.32	114.86	99.467	108.65	105.51	107.88	109.67	96.597
112.19	100.84	105.38	106.24	105.84	109.5	100.28	100.06	103.84	101.66	115.29	107.17	113.56	113.77	103.47	108.47	107.17	105.79	105.63	101.28	106.92	104.08	103.43	100.65	97.699	106.78	109.6	99.267	100.43	99.783	113.98	97.905	108.74	100.14	108.89	95.513	111.21	104.32	97.107	101.65	99.716	107.37	112.94	98.598	107.49	100.29	104.58	103.47	113.17	112.95
113.6	101.9	105.16	97.219	100.62	106.2	103.18	101.93	93.721	91.297	104.02	95.411	96.93	99.601	103.45	107.56	99.082	107.5	96.113	99.163	101.81	98.936	103.26	101.92	104.11	104.17	100.51	106.24	108.38	95.546	104.37	93.21	96.588	105.61	102.64	106.1	105.37	102.48	95.644	90.533	103.47	96.88	90.614	101.47	105.96	101.85	108.15	99.899	100.88	103.8
109.89	112.16	104.62	107.85	101.73	115.95	117.84	105.79	118.37	111.9	107.68	101.62	114.89	113.5	109.34	111.16	109.97	118.24	117.54	118.72	124.39	109.52	109.41	112.88	112.14	109.21	112.31	107.25	104.31	111.67	107.16	113.08	109.19	119.28	114.69	115.07	110.67	113.86	119.84	122.38	112.53	109.49	112.18	114.47	102.33	107.3	112.81	119.3	108.24	112.49
104.77	104.33	108.72	112.6	106.48	106.66	111.63	107.23	108.12	93.909	103.03	101.83	107.91	113.97	99.272	111.3	111.19	105.6	107.99	107.07	97.972	100.69	114.41	110.01	109.79	111.05	107.7	99.634	101.28	100.86	106.96	105.91	105.51	99.741	108.56	100.18	98.201	104.42	110.63	102.41	113.05	114.88	99.415	99.123	106.3	103.79	105.17	108.47	105.71	108.27
102.45	110.65	102.89	105.23	108.85	104.84	99.042	106.62	100.7	100.76	104.66	109.75	111.44	101.47	108.24	108.35	105.91	106.92	108.11	99.916	112.87	113.13	103.02	108.39	107.09	99.087	114.3	117.28	113.99	108.33	107.15	99.927	105.76	106.78	111.41	103.5	103.09	102.83	100.06	110.33	108.6	104.63	97.005	105.42	103.56	103.72	105.86	89.274	104.6	104.41
96.377	102.07	98.218	99.287	107.29	102.26	103.23	105.43	114.28	102.53	106.19	108.75	119.96	112.76	109.69	102.39	102.2	113.87	102.89	100.14	103.92	107.55	110.18	110.89	99.119	109.23	108.35	105.71	110.5	109.02	102.78	106.42	116.46	103.07	98.936	104.66	105.78	107.71	102.36	108.67	111.11	102.52	101.11	106.33	105.37	106.18	101.94	104.09	95.392	99.499
108.03	96.508	109.54	103.96	108.26	103.53	95.824	107.31	103.24	99.27	114.37	105.47	107.5	111.58	106.23	102.28	106.62	109.13	112.23	103.61	106.13	103.84	96.753	102.83	95.883	101.34	98.381	100.17	104.93	101.34	101.88	99.683	103.71	107.49	96.092	106.53	104.71	99.767	106.47	101	107.2	97.42	100.27	104.87	102.17	106.61	110.51	106.51	102.03	108.22
102.26	109.22	101.14	110.44	108.88	99.437	104	101.2	114.01	99.298	106.4	108.8	105.28	104.62	102.83	108.6	101.37	108.95	114.43	96.755	96.77	108.09	104.36	100.74	99.265	104.56	108.25	103.96	105.18	101.26	110.1	105.36	107.7	97.739	108.04	98.395	104.62	110.74	97.242	102.34	97.073	104.51	101.78	106.3	106.22	97.277	104.1	97.279	106.43	100.93
110.69	103.61	106.63	105.01	98.795	100.04	110.86	97.863	110.87	104.55	99.911	103.02	96.514	96.281	108.73	112.8	104.65	102.44	106.58	109.77	101.83	116.76	106.95	103.16	110.06	103.02	98.243	97.592	107.36	103.26	102.47	102.92	107.3	111.27	104.49	102.75	100	109.04	108.55	114.01	95.268	102.58	107.57	98.665	106.03	110.92	104.38	109.9	96.127	114.39
110.54	107.73	105.66	108.9	113.78	110.1	109.39	121.1	111.95	109.5	120.66	116.49	107.26	105.86	121.44	118.41	112.05	110.22	109.42	117	113.91	114.43	117.56	106.19	110.54	112.71	118.94	114.77	120.82	103.28	108.57	107.72	115.74	112.47	109.36	113.68	113.13	115.5	101.82	112.5	104.07	119.42	109.44	110.81	109.51	117.28	111.57	112.24	110.21	108.63
105.54	110.1	92.33	99.311	102.3	104.41	107.32	97.524	109.27	101.82	102.42	99.579	111.82	105.82	105.42	104.53	94.907	106.01	104.52	98.803	108.53	106.39	105.35	101.73	100.18	101.29	106.91	103.23	100.18	104.04	97.958	113.85	102.51	109.81	103.13	108.02	99.581	107.44	105.03	106.32	96.862	103.13	98.505	107.3	99.815	104.13	113.88	104.24	104.68	105.82
99.362	103	101.28	104.16	100.65	110.39	104.91	101.92	104.27	98.639	106.95	107.19	92.576	103.73	104.69	105.93	114.72	106.78	105.03	104.52	99.713	109.94	108.92	100.3	111.64	96.422	107.77	107.04	106.11	106.05	99.218	108.41	97.66	94.372	107.99	102.09	101.41	98.228	113.43	110.55	103.44	97.623	106.34	106.81	102.33	109.69	102.88	108.95	106.44	101.17
105.91	101.94	111.79	107.54	107.08	103.57	101.4	102.91	105.28	109.48	109.07	108.24	97.175	106.86	105.95	108.01	107.03	115.47	101.65	111.24	110.18	97.709	99.824	108.88	96.581	109.71	101.59	115.17	109.56	99.424	108.32	114.32	104.81	108.01	113.57	104.74	102.95	106.84	98.067	101.08	103.15	110.76	108.1	108.32	104.77	102.55	103.98	109.88	100.29	103.57
105.7	95.664	104.7	111.44	103.19	102.04	109.98	105.19	100.9	113.26	106.14	115.22	98.169	102.72	97.848	105.59	113.44	106.82	95.925	105.49	107.59	95.484	105.67	99.769	111.25	107.84	109.47	96.166	102.05	101.35	100.14	111.84	104.02	108.13	97.384	106.6	107.74	103.63	97.835	105.31	112.17	108.92	119.53	107.64	111.61	105.67	101.64	104.7	102.04	107.24
113.3	103.43	105.96	102.42	104.4	102.08	109.37	95.921	106.1	101.52	108.31	109.4	109.9	103.39	95.544	98.167	100.55	102.11	99.64	104.88	106.78	105.64	104.83	100.53	106.45	103.04	107.14	105.6	103.45	103.4	112.79	108.29	103.11	107.72	101.13	104.58	98.23	104.32	107.64	99.387	110.48	105.49	107.52	110.17	107.41	108.03	110	110.33	105.19	103.77
109.32	106.26	102.8	111.59	111.81	113	106.08	103.9	104.24	118.8	113.38	110.64	112.36	110.21	110.66	102.32	102.94	105.2	103.43	104.89	112.57	111.08	112.21	105.03	100.65	105.02	105.72	103.57	110.05	109.58	102.95	106.65	107.79	103.96	105.15	106.41	109.63	95.478	102.25	96.99	109.36	105.61	102.66	105.46	107.2	102.6	98.58	102.74	102.89	97.745
111.69	116.43	117.26	121.35	109.54	112.13	114.2	108.95	115.94	115.13	118.62	108.58	100.34	117.89	114.85	112.4	107.09	111.75	115.11	109.92	101.17	104.71	120	116.64	108	117.98	111.51	120.77	110.67	114.04	109.18	104.94	108.62	112.46	110.64	111.28	113.79	115.56	108.21	112.86	121.71	109.77	111.84	114.47	108.48	111.92	113.42	108.69	124.85	104.24
104.72	109.73	107	111.95	111.96	100.61	111.59	97.54	105.23	106.97	107.67	107.31	115.41	110.56	100.19	107.2	96.766	104.96	108.7	106.63	108.46	109.51	101.03	108.57	107.02	112.27	118.85	105.58	102.73	105.15	112.57	106.87	96.88	105.9	111.16	103.26	103.28	101.85	99.625	115	100.7	109.35	105.33	108.04	107.45	109.5	106.29	104.31	110.82	115.87
119	113.92	112.73	119.52	119.72	114.88	111.58	118.48	111.38	116.15	122.05	119.7	119.45	115.54	112.73	118.38	125.58	116.99	108.13	114.7	127.82	121.26	122.03	110.62	119.89	115.42	111.47	113.95	111.25	120.16	102.72	109.9	111.03	118.83	115.05	106	115.88	116.32	126.52	116.98	107.29	107.33	112.51	114.29	116	124.86	116.68	119.51	116.99	117.27
103.67	108.22	107.91	111.78	115.5	111.69	113.88	108.2	119.2	112.56	109.9	113.49	107.48	108.45	102.19	113.77	103.67	104.41	105.82	107.59	113.32	108.54	106.48	117.54	114.51	105.75	109.98	110.82	112.13	113.75	106.16	122.22	108.75	107.62	110.26	111.68	108.01	114.24	113.71	107.55	109.86	113.65	111.41	104.55	106.4	114.07	110.77	113.29	108.82	111.66
109.49	110.66	117.66	111.2	115.94	122.95	117.04	103.6	114.17	110.63	110.99	111.73	120.87	115.61	110.93	117.71	117.3	107.46	112.58	101.21	105.53	109.54	118.55	113.48	108.78	113.07	111.07	113.87	110.83	106.12	104.09	119.12	113.16	115.86	115.37	109.59	108.55	113.49	119.02	107.8	119.23	118.71	109.31	115.66	107.41	106.89	98.314	106.39	113.82	123.22
103.21	113.37	103.17	102.8	102.3	105.12	100.24	105.28	102.08	108.47	103.69	105.36	103.73	106.46	100.67	109.01	107.42	109.28	98.101	108.99	104.74	101.07	112.29	103.36	96.33	108.43	98.103	103.89	101.16	99.525	97.634	102.27	108.78	103.26	105.61	111.58	107.18	98.836	102.02	105.66	110.49	107.2	107.71	99.969	103.54	109.63	90.704	107.09	106.19	104.54
106.2	114.77	106.23	104.39	103.33	99.841	104.12	104.75	106.79	104.63	103.35	101.66	101.63	104.43	109.6	106.66	106.54	106.41	110.9	102.6	101.14	108.51	107.04	98.522	103.71	104.8	97.086	105.55	108.34	98.917	110.22	106.19	113.73	107.85	104.48	102.16	110.67	106.54	105.35	102.29	106.38	102.37	105.41	106.8	99.93	105.07	108.25	106.87	108.16	114.94
109.57	100.91	114.44	113.15	111.26	96.861	100.13	107.9	100.2	119.51	112.11	99.43	101.42	106.3	99.313	103.55	115.06	100.18	102.01	102.79	101.64	107.16	100.68	99.119	105.48	108.49	106.35	121.13	95.414	115.32	113.45	106.99	110.22	104.06	110.52	104.92	102.95	108.44	107.55	108.73	104.04	124.86	106.19	113.84	103.63	108.57	108.55	101.86	109.66	101.97
101.09	112.2	116.37	100.61	111.39	105.25	109.99	105.09	107.32	104.09	105.85	106.79	105.8	101.87	106.2	104.33	109.56	107.53	111.77	105.65	108.15	103.74	106.01	103.24	100.46	105.51	106.31	96.084	110.88	100.58	98.645	110.83	110.72	106.52	100.58	104.56	108.85	102.23	105.6	101.8	107.05	101.11	108.57	104.51	105.21	110.12	107.48	111.03	110.33	101.3
97.069	106.47	105.06	107.38	112.29	116.78	108.3	110.59	106.85	105.43	106	104.82	106.42	113.94	107.32	108.08	106.64	103.04	112.42	115.25	103.99	108.86	97.342	108.78	103.59	105.79	108.16	106.86	106.39	107.17	100.99	107.03	109.07	120.8	104.66	113.15	110.58	100.32	99.906	104.28	107.22	106.34	104.37	99.468	105.3	104.4	99.594	113.98	114.01	110.71
123.38	110.97	124.57	117.58	111.61	130.07	121.37	122.95	124.83	117.02	117.4	116.01	117.09	125.57	128.42	123.3	112.07	122.08	115.19	113.99	124.57	120.99	113.37	112.77	119.7	111.54	126.74	118.02	115.86	124.32	113.83	110.44	114.85	121.39	126.37	118.69	121.06	126.89	111.79	123.98	121.43	124.93	123.04	121.24	119.67	116.76	120.55	113.9	112.47	127.02
99.269	100.89	96.81	102.11	106.1	98.968	101.64	98.759	98.62	97.151	97.531	96.785	100.57	92.636	101.03	100.77	92.363	101.28	93.357	112.2	91.172	99.75	105.66	102.36	101.86	104.95	93.657	104.96	99.7	104.22	98.325	98.101	114.04	94.552	92.528	102.6	102.28	98.608	100.93	104.66	94.709	97.623	102.57	101.55	95.192	103.65	107.63	97.716	104.3	101.5
100.35	108.49	101.13	96.04	97.406	97.344	95.232	101.47	98.531	98.115	97.512	107.29	91.893	95.944	100.85	94.915	94.953	95.723	96.113	97.965	88.345	97.97	101.33	97.882	104.17	109.16	91.103	97.856	103.14	102.39	100.43	96.68	101.8	103.25	96.603	98.639	106.41	96.432	95.024	94.155	94.453	94.37	94.977	94.203	97.849	103.1	94.311	108.8	97.668	95.563
109.71	97.713	106.13	103.11	96.575	99.907	97.058	106.73	109.93	102.7	97.402	92.925	112	101.03	106.9	100.1	101.1	102.79	101.57	110.26	100.82	103.43	101.56	110.64	100.31	104.38	108.32	102.01	105.68	104.04	106.52	103.83	105.99	112.41	95.297	105.76	97.821	102.53	100.68	108.41	95.715	100	94.612	106.85	98.407	100.32	104.1	100.09	108.73	109.01
113.5	108.81	100.65	102.56	103.05	99.598	109.03	98.814	102.38	102.04	105.78	108.61	99.952	106.51	102.32	107.42	95.409	104.79	114.31	95.639	102.95	109.43	105.95	108.39	104.7	102.14	113.05	103.92	107.32	106.66	111.9	109.2	97.821	101.24	112.04	105.78	101.39	109.16	101.61	104.23	106.15	114.63	98.706	112.18	98.52	109.24	101.62	102.39	104.04	99.895
114.66	110.14	109.99	110	116.57	113.82	109.98	107.92	106.26	110.33	117	115.11	117.71	115.84	108.76	114.6	108.49	110.19	109.74	113.29	114.86	106.69	107.98	105.44	107.24	123.55	110.62	124.79	107.42	112.85	113.58	112.96	111.95	110.8	107.46	111.6	115.5	109.72	114.37	110.67	116.22	100.92	109.05	110.53	118.07	99.586	111.13	119.48	116.79	106.59
104.79	107.22	106.27	109.39	105.15	102.49	105.33	102.71	104.45	100.45	110.44	107.77	106.56	110.3	98.462	111.23	98.459	104.57	108.12	104.06	106.68	105.73	101.94	103.09	104.96	103.64	112.26	102.65	107.73	101.12	113.51	108.3	113.88	104.63	110.16	104.12	105.79	113.34	105.56	110.15	101.94	108.17	113.35	103.3	99.891	113.9	105.13	107.48	99.575	98.075
89.176	107.67	93.005	102.29	99.044	100.68	97.694	96.935	108.48	98.827	101.51	102.81	99.539	102.28	101.24	101.83	94.664	95.526	96.497	102.4	100.99	102.37	100.42	100.17	91.497	94.44	97.596	95.371	99.805	100.43	101.88	111.29	95.243	101	110.67	100.4	97.484	91.33	101.75	100.8	90.389	113.73	104.45	103.35	100.68	102.25	101.81	103.43	99.037	105.47
110.26	108.66	109.49	107.57	108.07	101.93	104.77	109.65	99.762	106.12	103.47	102.1	100.22	112.72	107.56	102.6	98.427	103.09	103.6	108.02	105.03	102.58	110.71	105.81	106.74	105.79	103.56	101.06	98.831	112.05	110.46	103.48	98.365	107.05	100.23	101.71	105.22	99.892	107.11	101.92	107.09	112.62	96.955	101.44	107.85	106.27	102.7	111.73	103.14	101.15
116.28	98.331	106	108.31	111.38	99.407	98.091	105.17	107	104.24	105.73	102.44	109.17	101.05	105.7	100.18	104.06	108.26	100.78	99.457	107.22	101.02	96.631	97.984	97.041	108.92	105.53	94.554	97.554	103.74	98.846	108.5	105.47	107.39	100.13	109.9	106.02	108.37	114.69	103.05	104.53	105.84	99.623	103.44	99.397	93.263	101.67	111.46	109.5	111.82
97.621	110.11	104.31	104.14	104.2	105.22	102.3	109.58	94.9	107.89	105.98	103.28	105.92	102.85	114.26	96.674	108.33	105.9	100.7	113.7	109.89	95.647	107.99	117.69	105.75	99.336	107.82	107.98	102.32	104.23	109.56	105.32	107.85	101.63	106.81	96.454	103.11	99.319	92.767	104.83	108.14	104.3	109.09	104.94	103.58	107.45	99.66	95.928	105.87	104.35
99.337	99.565	98.806	106.62	106.88	101.17	110.46	98.626	97.072	106.02	91.311	95.911	99.177	103.49	98.003	103.66	108.03	98.84	91.877	102.08	108.53	98.26	105.13	103.55	111.19	106.34	99.665	99.445	96.104	101.81	104.57	90.627	101.78	102.74	98.765	109.46	98.875	95.15	104.42	102.39	102.42	102.06	105.39	91.391	100.97	105.17	100.86	102.99	104.66	104.07
98.163	101.5	102.53	104.59	100.27	99.05	108.48	104.09	103.06	103.18	111.71	107.08	116.19	100.48	111.01	106.04	101.46	98.546	107.05	97.95	99.895	103.85	105.62	99.55	107.92	99.343	100.19	103.99	108.17	105.53	102.82	101.69	107.15	100.65	107.64	101.77	104.45	105.91	98.67	100.38	98.29	109.52	111.91	106.62	102.89	99.189	105.37	101.4	110.76	110.82
102.76	99.926	98.887	105.46	110.38	97.413	106.57	94.612	106.13	97.456	103.22	100.82	97.789	106.16	97.82	97.174	107.6	95.544	106.55	99.168	110.78	94.238	100.09	99.048	106.64	111.37	107.13	103.35	103.62	99.789	90.76	105.12	107.07	106.63	95.396	106.68	102.2	98.858	105.31	102.97	99.587	96.453	95.138	98.858	100.19	98.457	95.653	98.586	96.826	100.38
114.23	124.76	123.81	114.27	108.26	122.53	118.67	126.13	111.12	119.96	111.01	128.2	119.12	122.37	116.68	118.82	117.13	123.05	117.26	119.16	123.91	131.13	124.47	116.92	123.93	116.3	116.56	115.99	111.52	116.42	110.69	127.82	116.7	117.02	120.52	120.2	119.94	118.02	118.72	118.2	117.12	117.82	122.96	116.5	122.51	123.91	107.96	116.84	112.06	118.04
110.95	108.01	106.66	105.26	103.8	111.25	99.483	108.04	109.5	95.256	109.41	96.955	107.48	101.22	113.64	106.45	101.18	100.94	101.02	104.59	107.33	106.91	101.82	111.63	100.7	111.1	105.3	111.3	106.95	106.05	106.49	106.09	106.86	107.17	111.36	102.96	106.47	107.47	107.7	99.545	108.98	105.28	104.86	119.75	105.41	107.42	100.54	112.7	102.83	106.98
109.6	105.01	113.24	110.67	105.64	117.76	107.48	106.98	105.44	113.53	112.6	104.14	108.38	115.27	105.83	107.8	106.52	108.22	114.39	114.1	111.32	106.98	107.83	113.39	115.68	118.71	108.99	109.57	111.74	111.2	113.87	115.59	105.59	110.46	112	113.66	117.04	110.03	107.83	108.48	112.78	115.34	112.73	107.51	109.92	111.71	113.31	113.1	110.32	115.35
103.54	110.97	104.35	105.13	104.89	109.12	105.73	110.31	108.85	103	111.12	112.24	113.42	113.68	104.7	103.6	108.02	99.582	98.123	98.61	112.99	104.49	109.15	102.68	113.87	102.14	104.17	104.2	115.45	118.51	104.39	110.64	99.865	104.77	108.63	111.42	105.67	101.88	104.87	110.25	101.91	106.63	106.65	104.15	108.18	100.22	107.16	106.28	107.2	118.29
113.1	95.18	113.1	100.76	105.9	103.04	105.61	102.13	100.97	110.95	96.331	102.26	103.21	101.9	107.59	100.06	108.14	105.49	116.31	104.59	103.14	106.97	106.48	100.93	114.59	94.268	111	108.19	112.42	110.75	105.77	102	101.4	99.704	100.14	108.9	98.035	103.94	100.37	89.843	109.07	98.034	103.41	105.29	105.6	98.174	111.35	104.59	106.33	113.46
102.24	98.32	105.41	97.67	103.12	94.803	103.13	106.17	112.86	97.72	101.73	103.65	105.59	104.91	83.296	108.67	97.361	103.74	101.5	97.486	105.43	105.78	103.79	103.24	108.84	110.16	114.59	105.29	102.77	109.26	102.27	102.06	106.34	101.13	108.07	102.77	92.65	105.06	113	103.43	109.2	106.2	104.34	109.18	104.18	103.68	100.87	108.08	108.39	107.96
103.44	104.43	104.34	97.794	104.04	99.851	97.977	97.158	104.73	102.08	97.305	101.15	87.359	90.842	102.27	93.393	106.07	106.54	101.61	95.739	95.559	92.773	101.17	103.96	100.1	111.75	95.076	97.983	98.363	95.244	102.97	104.09	100.55	98.948	104.26	101.49	109.69	102.25	96.406	105.67	98.232	101.75	101.73	108.63	102.9	110.64	98.034	95.005	98.446	93.454
118.76	122.68	104.44	108.1	110.11	117.67	108.29	115.62	117.27	107.2	111.51	112.46	110.38	111.83	111.37	110.43	121.7	106.77	109.73	118.38	109.52	114.35	114.17	113.65	114.94	109.2	109.55	111.74	104.92	106.96	110.3	103.11	112.62	109.08	108.32	109.76	117.52	113.77	114.29	110.75	105.52	113.54	120.32	109.48	113.7	111.2	115.85	114.93	111.54	120.92
111.48	99.772	108.65	108.58	111.62	113.07	109.42	103.76	104.83	112.35	101.34	109.98	97.689	105.39	105.95	106.89	109.3	107.93	95.254	97.779	109.75	101.03	104.08	104.48	110.66	95.52	106.52	107.44	103.23	102.86	102.54	105.04	106.88	94.495	109.11	109.56	115.01	101.25	111.35	101.7	104.15	118.68	108.39	104.65	106.37	104.15	98.18	94.75	109.62	109.72
107.65	103.56	103.39	109.06	107.2	108.19	101.74	107.72	105.09	111.65	102.26	98.409	105.99	107.43	111.68	112.39	101.9	104.42	107.66	103.05	110.28	101.68	105.84	99.135	103.1	110.67	112.19	107.25	103.43	109.53	100.41	103.22	104.4	107.15	106.58	103.06	102.15	111.7	99.728	103.06	100.47	106.3	101.09	104.19	109.2	95.839	110.29	112.19	99.587	105.85
101.27	93.12	95.263	97.465	100.5	106.06	101.03	102.18	94.525	88.334	100.42	91.733	109.41	99.239	106.15	98.636	98.727	100.16	100.13	109.16	91.661	100.57	90.768	84.399	104.04	98.38	100.07	97.374	95.4	95.848	108.24	93.872	97.937	103.05	97.735	103.52	109.15	95.751	105.74	99.448	103.43	101.67	102.77	99.51	101.03	103.6	99.752	99.003	98.003	101.88
105.54	101.77	105.09	112.57	108.44	108.38	104.74	114.94	102.82	101.11	101.06	104.72	105.43	96.325	105.21	120.06	109.11	109.22	105.74	95.683	108.95	103.8	94.668	108.14	99.486	109.61	104.48	102.22	104.89	107.59	96.068	96.992	104.83	101.46	110.29	105.04	106.78	99.108	107.96	104.2	96.14	99.549	106.2	109.62	109.04	107.91	110.04	112.39	103	98.287
100.11	99.069	105.36	89.349	98.883	97.271	94.482	108.35	113.52	89.932	98.376	102.91	97.279	95.491	100.66	103.68	99.493	93.341	106.96	96.572	109.97	100.05	91.312	103.52	101.81	95.639	109.28	103.94	109.66	108.69	93.672	91.652	92.139	98.848	100.17	105.05	98.474	93.482	98.14	100.96	93.255	96.844	104.02	107.71	101.25	98.531	105.35	99.467	95.098	96.04
105.93	110.64	104.4	108.26	107.52	112.02	110.33	113.38	107.45	106.76	104.39	103.53	109.16	97.09	99.911	102.72	104.76	104.29	111.38	103.02	107.63	108.24	103.29	105.38	101.05	105.74	109.38	114.45	101.41	105.64	107.52	104.18	110.09	102.98	104.8	97.208	99.071	107.04	101.99	97.518	104.32	101.09	110.03	106.35	109.78	107.55	94.003	104.74	116.82	104.71
115.36	122.05	115.76	113.92	106.19	111.76	110.82	114.08	118.75	114.14	102.2	115.82	110.26	115.38	107.14	113.82	107.21	108.68	108.84	112.44	114.04	110.78	109.07	105	116.24	111.47	113.85	117.74	116.46	119.3	121.32	103.22	114.53	110.52	118.25	114.34	109.23	110.2	114.93	99.198	107.71	115.8	107.08	112.53	105.07	115.62	116.82	112.6	112.28	110.24
111.29	108.67	113.13	118.05	113.73	105.57	113.38	102.7	115.35	111.97	115.74	111.1	110.36	118	111.85	118.58	116.21	117.07	102.48	106.98	111.08	123.02	111.03	116.48	118.35	112.26	114.5	118.06	112.78	115.28	111.26	110.14	102.18	110.6	114.74	117.64	105.72	101.48	114.53	109.43	117.48	108.5	109.28	115.32	113.68	112.38	115.59	115.54	113.68	99.437
98.252	103.18	95.86	98.512	100.2	109.98	108.62	93.926	108.1	91.358	112.24	98.288	97.993	103.13	95.834	102.01	100.53	98.804	99.062	102.96	95.994	94.965	100.34	92.895	93.216	99.112	101.39	108.85	100.06	105.7	106.59	100.22	104.07	93.768	95.294	100.33	101.1	107.93	99.069	100.56	98.052	102.97	103.19	105.7	104.96	111.42	87.399	101.3	102.49	95.999
102.3	99.965	109.1	94.196	97.426	99.948	102.12	102.48	103.76	96.91	99.835	97.135	99.389	98.277	107.87	103.38	101.24	98.561	94.976	100.77	88.011	95.818	103.44	101.04	104.79	101.11	98.444	96.236	89.459	98.653	101.71	103.23	108.85	92.752	104.91	103.52	101.7	97.376	99.762	99.834	97.062	102.01	109.22	102.84	95.155	98.04	102.22	109.55	106.29	103.45
91.854	104.22	104.55	105.93	101.96	107.1	102.15	99.432	100.13	92.163	109.5	103.19	92.704	98.818	102.87	97.632	93.898	104.55	102.54	95.982	108.01	99.138	91.878	95.374	105.9	94.861	99.542	96.739	108.59	102.4	106.61	100.38	105.51	108.12	105.7	95.455	100.42	102.94	99.101	101.29	92.038	103.53	97.899	99.079	102.61	104.66	103.84	99.928	100.18	103.36
93.683	108.68	102.35	102.8	104.89	111.51	100.1	111.75	106.33	99.423	110.14	104.73	109.65	108.71	95.761	103.91	98.665	110.07	104.39	102.34	103.5	108.45	112.67	97.992	100.22	109	98.211	109.03	106.43	117.94	104.46	102.6	104.46	96.859	103.16	103.99	96.126	110.21	101.28	102.94	103.14	105.48	108.48	96.666	95.617	103.87	101	104.68	111.41	106.09
107.14	98.15	103.51	105.98	98.422	106.93	97.6	106.17	103.73	106.8	103.03	104.2	112.3	105.34	108.29	110.97	95.572	96.34	111.24	104.99	97.768	98.545	105.3	103.56	108.53	102.94	99.467	107.62	103.29	100.94	113.72	109.75	107.02	107.95	100.58	103.65	101.22	100.76	98.604	100.9	107.88	102.51	109.92	101.3	101.38	95.494	102.01	104.45	107.74	105.81
130.15	116.46	115.13	117.07	108.46	113.37	113.33	111.61	112.74	111.1	115.08	114.49	112.75	116.43	118.39	120.12	115.61	117.58	115.6	119.1	108.73	107.84	106.81	101.97	115.87	115.63	110.44	112.41	107.77	116.3	104.04	114.07	105.4	107.53	101.85	110.32	116.1	108.33	120.78	110.8	108.74	115.54	111.85	107.17	106.4	111.22	111.07	117.03	108.04	112.56
112.6	108.75	112.65	107.16	114.49	116.95	113.7	112.63	115.74	104.79	111.25	111.07	103.49	109.81	116.98	118.38	110.12	116.32	107.88	106.71	108.71	106.27	111.01	109.38	121.96	111.03	116.34	115.46	108.05	108.88	106.22	110.93	111.68	111.92	110.32	107.72	104.75	107.5	112.28	116.94	124.72	119.06	107.56	103.96	116.24	107.65	113.49	112.76	109.12	111.36
98.687	114.4	108.85	94.913	112.92	102.5	103.62	92.719	106.74	102.63	114.93	98.477	116.63	107.54	102.6	100.56	115.71	104.49	105.61	109.6	111.34	96.106	113.41	109.88	103.17	102.93	103.91	105.39	100.55	100.95	104.88	106.12	104.85	103.07	101.26	103.64	107.57	108.58	97.287	112.03	102.04	95.278	105.31	94.548	111.06	100.9	103.04	98.421	106.7	106.05
100.48	95.61	102.33	95.875	104.43	110.09	101.78	100.63	107.81	110.71	114.47	103.56	103.92	104.95	109.77	107.57	108.78	106.77	118.48	108.43	107.57	106.18	94.333	102.19	108.01	113.32	105.31	107.03	104.91	106.96	98.356	102.5	98.798	114.39	98.302	107.15	103.06	103.83	101.89	106.8	101.13	106.06	110.15	105.45	96.381	94.733	108.29	104.14	112.24	100.77
99.463	104.43	100.84	87.985	97.311	93.907	103.04	100.28	97.602	97.845	100.58	98.071	100.86	99.994	100.53	104.9	105.36	100.72	105.19	104.04	99.51	101.08	95.414	104.28	104.89	96.322	100.64	100.92	97.185	87.922	97.784	98.623	108.82	98.434	98.315	102.32	99.675	102.35	102.56	105.83	102.27	103.66	99.398	100.58	100.64	100.07	94.588	92.512	100.62	99.03
105.46	107.24	108.42	102.47	108.03	98.373	107.22	108.34	101.57	112.56	108.6	108.2	108.86	114.3	109.86	106.18	101.03	112.03	109.63	99.15	104.42	103.86	110.74	112.6	107.11	95.193	99.016	95.93	105.15	103.63	115.51	103.3	101.93	115.04	106.47	110.88	102.1	100.04	108.54	108.54	107.16	114.18	103.97	101.45	104.63	103.01	106.9	113.34	100.35	96.227
104.96	114.96	104.83	101.03	120.16	114.44	108.32	104.3	99.84	108.57	110.12	103.63	101.85	103.16	98.834	114.14	109.84	101.93	95.657	101.56	109.01	112.43	103.92	108.37	96.159	109.33	116.81	108.78	103.97	104.73	102.65	100.39	107.34	102.08	98.082	101.19	113.37	100.49	106.68	112.03	95.271	106.5	100.51	106.79	105.14	97.566	101.84	104.78	104.55	98.798
93.263	102.83	104.29	113.37	101.16	109.53	94.14	105.49	110.11	108.49	103.64	103.22	107.94	103.25	103.07	105.11	99.037	102.98	102.23	95.449	99.559	111.27	103.28	102.91	98.877	105.12	113	112.34	103.22	94.479	96.586	103.51	105.41	106.95	102.57	100.79	102.07	104.5	104.09	104.09	107.59	105.76	106.94	105.55	107.65	102.39	94.356	100.67	100.86	101.39
112.39	113.38	120.08	120.68	112.22	109.62	114.08	111.35	98.125	109.09	116.48	109.48	106.29	118.38	112.14	113.05	112.65	113.75	116.1	104.95	117.72	114.07	118.5	108.85	111.04	114.61	109.1	113.84	107.3	122.33	112.6	104.87	111.57	115.7	119.83	108.54	107.22	121.69	109.84	112.52	114.51	103.28	116.2	108.42	113.55	104.48	110.5	105.3	112.84	111.67
109.67	115.22	123.06	112.33	122.85	107.92	120.86	114.62	125.62	112	111.94	117.43	117.68	115	124.75	113.83	119.27	110.78	121.21	120.84	118.82	118.15	114.26	105.39	115.08	113.76	114.22	114.31	114.3	116.22	123.93	112.95	112.7	111.7	120.68	116.36	125.92	118.73	113.09	113.33	120.94	115.11	114.63	109.79	104.84	120.52	113.4	112.88	114.58	120.43
99.135	109.02	95.83	107.1	102.03	102.38	99.544	94.428	99.871	99.866	95.724	93.56	98.286	98.775	96.317	108.19	104.21	98.937	92.59	101.4	96.388	94.953	92.516	100.94	99.337	101.29	98.074	101.82	106.97	108.41	99.311	102.81	102.71	99.728	100.07	103.54	93.919	96.572	92.936	111.79	94.319	104.36	101.44	98.623	109.34	101.62	91.777	108.76	106.14	101.39
114.82	109.24	106.73	105.41	112.15	114.33	110.81	105.37	109.17	116.52	119.55	108.4	111.51	102.37	103.69	106.13	118.06	112.02	115.46	108.64	109.77	114.93	116.09	110.09	119.54	106.65	106.56	108.06	109.65	106.35	112.46	109.49	114.39	114.9	115.37	117.72	116.69	108.63	110.91	124.5	112.78	111.48	102.51	109.64	112.14	115.93	110.16	107.54	110.59	110
92.084	101.69	96.798	94.193	103.76	103.16	98.06	105.34	95.587	97.216	95.083	99.928	98.308	96.106	100.47	100.77	97.202	110.41	100.97	87.902	96.959	97.432	103.52	97.802	112.28	102.4	101.65	101.96	89.924	96.643	103.24	95.619	103.3	98.725	99.175	109.62	97.184	101.23	106.75	95.961	98.437	100.84	104.34	102.34	100.99	97.706	92.147	95.67	108.1	91.42
107.69	102.34	105.2	104.21	98.911	104.79	98.954	102.7	108.63	104.57	107.04	105.24	100.55	116.23	120.39	103.92	106.73	103.06	104.02	104.83	110.61	108.18	105.84	109.83	110.75	108.09	101.58	104.79	100.94	109.01	103.25	99.647	108.92	102.07	103.53	104.24	103.24	107.34	100.35	107.4	94.074	103.93	108.66	106.39	100.93	112.46	102.09	100.35	101.49	107.85
94.163	105.06	92.853	101.71	98.518	102.26	104.28	101.64	105.85	104.08	101.63	96.157	105.52	100.67	95.673	100.19	100.23	96.45	102.11	100.07	95.792	93.848	104.42	99.921	97.642	101.95	99.273	102.63	112.21	92.421	92.545	99.408	102.24	102.29	100.72	96.312	97.402	110.54	104.41	87.057	87.97	102.23	98.87	99.084	102.31	99.54	92.346	99.177	95.577	100.73
112.87	110.19	108.28	114.81	107.22	110.89	108.13	103.24	103.14	107.06	109.76	103.69	103.73	104.87	102.59	102.03	103.73	104.18	106.53	105.18	107.26	115.03	106.75	105.53	100.76	101.04	110.52	101.79	105.38	102.87	113.67	107.38	100.48	103.42	105.63	98.876	110.16	107.55	99.445	108.63	112.82	97.134	103.13	110.65	106.44	107.27	102.62	105.95	99.106	110.91
110.08	108.63	110.8	103.65	123.15	102.01	118.15	115.44	110.75	107.45	112.26	111.19	117.84	110.75	111.17	119.32	108.29	110.05	113.88	113.8	105.04	110.82	107.35	109.67	118.15	111.34	102.55	110.1	112.02	105.91	109.95	114.22	103.2	110.8	104.74	108.53	114.28	105.9	107	111.49	108.38	108.7	115.21	115.69	108.61	106.39	107.4	110.6	109.15	107.81
99.464	96.727	94.479	94.727	103.2	90.094	98.357	103.54	94.992	95.54	95.495	101.7	83.792	107.53	102.34	102.14	100.51	94.548	97.595	94.39	104.61	90.056	97.398	91.447	92.129	97.124	106	93.027	104.63	98.781	98.467	102.23	102.48	102.58	105.7	103.39	101.14	102.18	102.79	103.61	97.355	110.1	103.97	93.981	98.522	98.252	98.787	98.064	101.43	104.27
99.869	103.09	94.264	87.344	90.534	103.34	95.86	99.495	104.33	102.61	95.508	98.412	103.58	94.614	94.171	99.816	95.187	93.918	105.33	102.95	98.891	105.19	100.72	95.415	97.047	103.99	99.653	98.883	93.992	105.63	96.583	95.137	106.44	99.595	96.594	102.1	96.027	99.687	108.89	106.39	103.1	106.26	92.92	110.53	95.997	107.77	105.46	101.44	100.7	94.612
109.18	110.25	116.11	101.53	107.65	112.45	106.3	103.05	109.07	108.98	109.79	110.74	110.54	114.09	116.74	111.1	107.77	108.31	102.76	113.97	111.01	107.14	113.64	109.36	104.03	111.46	106.75	102.93	105.56	106.6	109.66	109.65	97.917	109.63	110.19	112.2	112.09	110.17	105.31	104.17	107.82	106.89	106.17	110.23	94.657	108.38	109.21	111.41	101.92	102.71
101.63	100.14	104.31	100.22	95.616	93.078	105.25	95.434	101.35	99.069	102.58	102.01	106.56	106.39	96.86	100.18	101.2	104.73	108.48	99.874	107.05	100.51	101.45	99.385	102.31	89.771	105.29	93.797	100.81	95.252	95.547	104.33	99.751	92.201	108.25	94.651	99.623	100.58	94.577	104.62	97.329	98.449	96.918	108.52	94.689	98.456	87.348	103.35	99.156	93.068
116.27	118.23	110.47	112.96	114.77	117.73	121.63	116.99	117.4	115.48	115.52	110.18	115.17	116.19	107.12	113.27	103.84	107.83	108.69	112.72	112.01	121.2	107.86	112.98	121.85	108.29	109.43	114.81	115.53	107.82	114.88	110.97	112.67	111.99	110.62	112.39	114.11	113.63	111.21	116.13	113.69	109.19	113.91	109.81	107.58	117.99	115.37	112.87	115.13	109.3
101.79	104.35	104.89	103.53	119.51	106.05	101.41	110.77	109.37	111.33	105.81	106.37	105.84	100.81	105.73	108.94	104.88	106.82	104.53	103.5	111.14	103.91	112.46	106.35	109.62	93.705	106.65	117.47	113.62	109.9	107.96	106.82	122.17	113.19	107.41	101.76	103.99	108.64	110.5	106.08	103.13	106.65	108.19	106.44	100.57	104.23	106.06	100.37	107.45	103.89
106.35	104.98	98.378	106.51	117.64	111.17	112.28	110.54	110.97	115.58	115.25	108.96	119.11	115.49	104.8	111.23	109.37	116	107.52	119.6	110.63	102.79	110.69	101.26	102.71	107.83	111.35	112.24	107.84	112.52	114.68	117.96	99.737	113.05	113.02	115.37	103.92	112.03	104.16	114.12	119.55	107.59	112.72	112.35	116.38	113.14	117.52	110.58	108.39	114.45
110.69	109.09	111.25	111.99	120.02	105.98	101.6	115.24	124.13	107.42	118.63	113.7	115.09	109.2	100.39	110.85	108.07	117.99	101.9	109.79	114.81	112.5	115.17	115.83	106.66	110.78	115.78	120.58	111.76	113.77	109.06	112.35	113.44	117.43	114.54	113.08	118.17	119.76	105.76	113.45	119.85	108.29	109.74	114.25	115.76	114.63	109.21	114.55	118.87	113.95
111.11	107.37	96.919	108.3	99.293	110.21	108.52	105.42	108.98	104.51	107.71	105.77	108.57	110.72	110.39	105.26	106.8	107.23	102.21	102.82	100.46	104.4	104.7	104.43	100.71	110.97	100.65	93.243	100.7	110.5	99.904	96.156	103.29	106.49	114.79	110.97	105.24	103.8	104.93	112.77	102.23	105.69	105.53	97.473	95.422	101.64	107.12	103.68	106.39	101.1
101.46	106.31	104.27	100.81	105.67	109.24	101.09	106.8	104.24	94.007	98.035	100.3	110.41	103.39	110.32	104.23	107.99	99.566	107.97	99.24	110.58	111.13	102.44	99.422	109.04	106.81	111.11	95.564	111.15	100.76	96.075	102.95	111.52	100.05	99.077	104.35	113.72	102.13	103.64	104.87	99.284	99.85	107.35	107.12	103.02	103.34	108.72	103.57	111.68	104.76
95.544	105.63	99.39	100.77	106.71	102.97	102.11	100.52	94.492	103.74	105.98	101.46	101.43	106.71	101.58	101.55	100.73	91.072	101.59	99.774	105.37	102.96	109.28	102.15	101.51	113.55	106.77	105.33	102.94	99.288	102.88	101.94	109.07	98.426	101.75	105.05	99.911	104.43	92.74	95.447	106.45	108.34	98.702	104.5	107.67	108.61	103.15	98.729	98.029	97.171
109.78	105.37	113.3	110.89	106.59	115.65	105.36	112.11	101.8	112.56	108.73	100.69	100.77	106.04	107.13	111.07	99.018	108.09	110.33	101.51	95.516	104.3	100.38	102.45	113.59	115.5	111.23	107.06	106.72	104.09	110.81	106.93	114.11	101.58	104.48	97.46	98.42	118.88	107.4	107.86	96.513	105.82	110.98	110.17	109.7	102.27	109.58	103.04	115.45	106.11
108.38	119.11	106	107.04	113.92	110.39	112.77	114.15	110.64	118.92	111.4	114.37	104.12	100.97	106.04	111.56	114.56	119.58	115.57	109.74	114.96	118.55	108.04	113.73	109.53	109.26	119.23	104.68	104.45	113.68	107.72	117.57	110.29	108.87	112.55	113.76	111.98	116.6	110.8	113.44	109.03	113.75	108.24	107.28	99.007	118.41	113.49	113.03	118.78	106.76
95.096	110.97	101.18	110.96	111.14	112.24	107.19	111.23	110.75	97.106	100.22	111.71	113.41	107.04	106.98	111	107.38	108.4	97.601	107.73	106.92	103.55	105.4	99.831	104.61	98.725	103.04	101.99	104.42	103.84	106.3	109.2	96.261	113.55	110.22	107.78	102.02	109.4	110.43	107.01	114.93	102.61	112.83	111.22	101.52	109.58	106.04	111.45	112.91	105.06
104.93	99.701	103.94	107.65	111.7	103.34	105.06	108.55	99.12	107.73	102.59	105.38	104.62	100.28	103.29	103.95	105.68	104.19	106.66	113.41	110.69	101.39	101.29	111.1	111.88	109.81	110.11	109.82	101.51	114.47	111.05	91.015	113.83	108.23	104.09	102.75	104.04	107.87	113.87	111.19	103.46	109.9	109.55	100.36	109.1	103.4	103.7	108.17	108.24	111.97
106.88	106.82	108.32	116.51	116.01	117.9	114.94	122.08	116.95	109.2	109.36	109.66	117.72	118.3	123.34	116.64	105.67	106.69	110.64	117.64	105.55	118.58	110.28	111.34	113.76	110.59	107.13	108.56	114.69	112.04	119.18	123.53	106.98	120.89	104.06	102.7	115.6	106.5	106.39	110.61	102.23	101.18	107.43	112.56	106.55	115.77	109.07	111.14	113.86	109.06
114.16	109.44	106.71	105.66	103.57	110.83	108.18	111.52	101.06	114.3	102.97	106.59	96.876	107.05	107.7	100.59	121.74	110.8	101.3	103.38	109.25	105.96	105.94	101.91	99.19	105.14	106.18	112.01	109.7	111.91	105.16	111.26	110.31	102.32	105.37	91.059	115.94	111.66	114.56	100.45	105.84	108.34	103.46	104.66	103.04	103.06	99.924	96.02	104.78	106.36
113.64	98.992	108.04	103.61	94.55	116.01	111.68	101.18	107.39	96.201	99.312	110.3	113.52	114.48	106.57	108.91	98.748	105.11	107.66	99.131	96.647	97.93	106.9	103.01	112.92	110.52	105.88	111.07	110.25	102.2	110.38	103.63	108.74	102.41	104.43	113.06	112.35	101.63	106.74	106.67	110.57	101.73	104.26	109.44	104.43	112.45	110.72	108.51	101.97	102.32
120.21	115.8	116.73	115.35	111.28	117.76	111.5	123.57	112.14	121.88	114.01	118.7	116.56	109.7	117.61	125.5	116.44	119.51	119.22	112.88	117.37	111.03	112.22	112.25	116.27	115.54	117.74	118.44	112.8	115.13	121.09	118.24	119.09	113.21	116.39	111.46	125.55	117.5	117.51	110.72	108.67	108.99	114.9	115.61	116.75	113.58	106.9	120.64	113.77	110.6
102.27	113.39	115.19	113.51	109.35	115.3	105.01	110.14	99.148	108.83	102.47	104.22	118.27	109.12	114.13	111.63	115.94	113.5	113.47	116.94	113.2	111.99	111	113.78	106.46	109.52	103.59	110.16	111.72	110.87	106.89	113.55	113.84	124.27	109.01	112.8	111.33	108.21	106.19	117.16	96.034	107.76	111.32	113.19	110.14	108.6	116.86	113.18	108.31	100.53
104.22	108.53	102.21	113.83	106.52	111.3	106.7	103.94	99.063	103.16	103.19	106.14	110.65	100.93	110.94	110.55	106.43	111.04	107.73	123.18	107.44	105.22	114.33	109.16	102.93	117.11	110.11	107.1	112.14	102.76	106.16	104.75	105.42	106.17	103.17	113.99	112.13	111.99	109.05	107.09	106.5	106.47	104.51	102.61	95.544	109.09	105.83	117.36	106.16	104.87
106.14	109.31	112.56	115.27	114.87	112.08	111.18	101.86	102.95	110.42	103.17	108.3	113.39	104.4	105.34	103.73	111.59	117	111.63	106.21	105.49	110.72	112.4	106.94	105.05	114.41	112.55	115.54	110.86	108.85	115.93	114	110.89	102.59	108.44	103.52	119.9	110.75	110.02	104.2	112.21	122.58	104.3	118.74	118.57	107.66	111.16	114.47	110.77	122.12
103.74	104.71	107.45	104.87	111.95	101.58	103.53	107.09	109.42	109.15	100.84	103.25	110.92	109.92	110.83	110.85	110.1	109.08	100.54	110.52	104.22	104.09	100.59	104.88	106.89	115.8	99.022	103.74	117.57	112.94	100.82	98.876	108.57	114.6	107.48	112.35	104.44	107.41	108.93	105.19	107.33	111.02	108.76	108.87	114.02	106.02	108.62	104.74	107.65	114.7
112.83	114.01	105.32	103.26	111.06	106.43	114.89	108.17	117.07	113.19	110.49	117.33	104.41	109.51	115.12	109.99	107.46	119.4	114.33	113.88	119.76	108.31	111.85	107.52	116.19	113.22	113.98	111.85	119.45	107.81	106.18	113.42	111.52	103.08	102.26	110.92	111.92	110.59	108.42	106.65	105.91	118.77	104.96	115.35	111.2	118.22	114.48	124.4	110.58	109.8
113.89	104.39	103.43	105.89	103.19	109.32	111.29	105.99	102.47	103.96	101.74	108.72	107.68	105.73	111.36	108.28	108.51	103.1	104.45	112.14	96.044	111.72	116.42	109.71	104.79	109.61	113.23	103.12	100.47	103.94	104.28	100.56	113.73	109.3	95.667	106.07	110.52	110.06	109.36	106.07	108.06	110.68	110.77	103.24	104.55	103.04	112.68	105.63	114.93	105.45
107.96	116.85	105.17	124.68	116.63	122.18	118.79	110.55	111.77	115.27	117.51	122.97	113	121.64	123.34	113.26	118.77	114.89	118.5	114.02	115.34	118.64	116.04	115.55	115.2	117.33	113.53	118.79	119.11	117.11	117.74	120.96	116.54	112.76	115.4	119.29	116.84	121.79	116.26	109.16	118.02	107.34	120.83	112.5	120.96	113.45	115.53	115.67	118.4	118.02
110.87	106.24	117.19	115.25	115.34	113	107.68	109.92	110.4	110.27	113.28	111.1	115.82	110.03	111.43	111.2	115.22	116.51	114.32	113.03	116.08	111.6	121.57	121.02	113.63	105.02	122.11	117.03	116.82	115.02	103.74	122.84	103.87	104.33	114.6	112.71	113.26	110.74	116.9	110.6	108.17	111.82	115.94	110.26	107.91	112.01	115.35	105.97	106.37	103.87
111.7	116.59	109.98	118.84	115.59	110.5	116.36	109.62	108.66	117.63	113.21	109.42	119.94	113.89	113.37	117.38	104.74	110.37	117.53	114.5	122.05	105.82	109.51	109.81	105.38	111.44	106.68	115.55	107.88	123.75	120.71	114.11	116.84	114.43	111.71	123.49	119.46	113.02	119.92	109.26	109.68	106.67	110.08	108.9	106.79	108.76	118.35	117.6	117.52	109.86
99.511	113.07	107.05	119.68	103.88	120.06	107.1	106.89	115.09	114.64	117.81	104.47	114.34	113.84	120.71	114.27	111.12	109.49	116.93	107.59	109.08	104.7	109.53	116.15	111.2	111.12	123.37	100.39	111.54	113.36	112.68	111.22	112.83	112.44	114.57	116.61	110.32	107.72	126.08	113.16	112.29	106.08	106.34	105.34	106.22	119.53	112.36	108.52	118.97	101.64
101.31	109.64	103.51	109.22	97.659	106.97	113.44	105.6	106.15	105.59	108.53	112.11	106.55	103.14	107.72	104.65	111.2	107.66	111.2	103.71	99.453	104.77	104.42	104.08	106.52	107.98	105.12	101.65	105.52	109.58	104.06	108.82	104.36	106.78	104.03	109.4	110.52	108.5	106.62	107.9	110.57	98.324	101.64	102.4	99.869	105.62	105.08	107.92	105.41	104.32
107.36	99.192	105.99	115.7	110.14	108.56	102.29	108.63	111.39	108.23	110.42	101.65	109.13	110.61	106.93	102.45	108.53	98.088	102.16	104.5	105.04	106.22	105.45	110.22	94.613	111.81	112.19	99.844	102.51	99.239	97.961	105.6	106.96	104.89	112.71	100.59	110.65	120.15	105.8	110.99	107.34	102.29	107.61	103.76	107.35	105	111.61	106.38	102.25	104.12
97.665	97.576	97.6	97.308	102.03	99.171	94.772	100.49	101.95	104.13	98.214	101.87	107.22	105.87	101.06	96.983	97.709	102.3	96.525	103.76	93.353	99.86	98.516	89.574	101.38	99.047	94.203	99.608	104.04	97.363	105.29	93.985	99.079	92.858	98.748	97.548	100.97	105.6	98.179	103.6	97.075	97.605	104.73	96.018	107.54	94.193	97.617	94.222	103.56	99.747
106.88	104.25	113.09	107.59	97.687	104.11	104.79	94.35	100.36	99.675	112.16	98.546	103.35	109.76	113.87	107.21	108.08	104.72	107.77	112.66	105.49	114.1	109.07	121.3	110.73	114.25	103.49	116.85	107.43	110.52	102.82	113.32	99.05	109.73	112.75	103.57	108.97	94.569	99.986	108.28	101.4	108.66	112.92	98.983	107.28	101.22	109.72	110.58	103.41	96.04
103.38	102.35	112.17	112.67	101.86	106.35	108.89	97.762	113.57	113.03	97.176	99.129	97.813	106.91	97.245	107.26	101.21	102.29	108.52	104.89	117.69	116.75	109.09	104.72	107.37	106.97	113.81	102.23	99.896	104.49	104.38	104.27	96.55	105.32	109.68	100.71	102.58	110.05	103.5	109.21	108.81	104.92	100.23	109.17	111.35	108.02	110.48	111.42	105.64	114.99
107.13	118.68	107.28	106.69	107.26	100.61	99.329	115.06	102.81	107.72	101.29	107.32	111.33	110.61	107.54	95.263	109.39	103.16	102.86	110.4	111.53	102.46	108.16	110.35	105.21	112	110.88	104.87	112.82	106.7	108.62	102.36	114.94	104.38	104.34	105.09	100.51	116.65	107.39	110.15	110.26	96.334	112.17	102.63	107.31	108.71	99.283	109.94	105.07	107.34
109.06	110.12	108.88	104.96	105.42	104.33	91.067	108.5	98.358	104.1	100.66	110.02	97.612	110.58	109.29	108.69	111.56	103.48	103.99	104.46	107.64	105.67	110.48	101.78	110.29	97.932	101.93	106.38	103.02	103.87	103.19	105.61	104.51	108.32	114.68	116.5	107.05	95.429	100.91	96.45	107.63	106.05	114.87	104.26	103.09	90.652	108.89	101.18	99.465	98.832
117.3	110.16	114.28	110.18	106.44	117.74	108.86	110.89	108.99	116.61	115.77	107.7	103.97	109.61	110.74	115.7	108.27	111.73	109.42	114.18	104.22	114.45	104.46	115.59	108.87	109.26	110.19	113.13	116.7	109.49	102.27	114.91	117.1	110.15	107.88	115.76	116.16	109.94	107.2	98.843	108.71	119.07	112.79	117.52	98.417	109.65	102.8	105.11	108.37	119.78
104.89	95.407	101.93	95.664	101.01	91.409	113.25	102.76	100.81	92.344	102.27	102.87	97.527	95.399	97.27	101.34	100.86	101.25	98.819	98.539	93.156	104.74	96.87	104.86	105.08	99.474	100.64	91.668	106.75	97.61	96.002	96.601	102.79	102.02	105.26	105.61	109.06	98.586	101.94	100.14	98.414	99.78	98.73	108.23	98.138	98.636	100.26	93.406	94.254	105.76
114.23	113.36	108.78	114.15	118.39	113.47	109.03	109.77	104.57	116.66	111.36	108.54	112.08	116.52	111.46	111.77	112.61	100.21	111.37	105.65	114.74	123.39	109.51	111.08	113.1	112.02	104.2	119.27	118.98	108.01	110.16	107.36	104.88	110.51	112.27	118.48	113.79	112.97	120.33	108.24	105.52	115.33	106.24	115.8	99.203	113.69	114.61	101.26	113.27	114.36
110.66	118.98	123.16	113.9	112.13	111.26	113.19	105.36	117.34	117.34	112.13	115.13	107.47	111.03	106.16	112.19	115.88	112.45	109.59	113.46	120.15	119.07	117.13	112.65	107.94	110.67	117.49	108.86	107.8	115.73	108.03	112.71	114.95	118.78	109.22	120.11	110.47	113.83	103.59	110.63	119.77	110.55	105.75	115.52	114.75	105.1	108.29	110.68	111.8	120.33
95.194	103.78	90.438	105.74	110.65	95.258	106.71	98.946	91.016	102.53	90.653	105.68	99.115	107.16	104.29	103.28	95.95	93.989	94.938	99.76	99.059	99.253	105.07	88.114	92.756	105.87	101.33	101.59	100.48	97.395	98.377	94.205	97.077	103.7	107.98	88.145	103.42	96.567	99.007	98.403	109.37	93.779	96.686	93.427	105.27	93.96	100.83	103.41	90.555	107.1
107.03	107.68	114.3	108.78	112.77	107.2	108.38	115.6	107.68	111.74	114.57	114.61	121.19	119.04	112.75	117.88	109.81	104.11	119.22	104.75	104.35	109.54	107.76	112.89	112.74	112	108.76	100.33	111.51	110.27	113.56	114	113.86	116.81	116.15	114.69	109.79	112.64	108.3	112.55	110.05	113.1	108.73	110.4	115.29	113.95	106.44	111.72	114.48	114.02
95.301	100.47	103.67	95.314	106.2	106.93	106.03	98.186	106.06	102.37	107.43	100.4	110.29	107.98	106.13	109.41	102.97	99.227	110.02	97.63	107.23	112.04	100.44	104.96	99.957	104.04	101.58	112.95	109.12	110.94	99.118	96.527	106.76	107.72	109.99	104.87	100.97	112.09	104.4	100.64	111.06	96.615	107.77	105.11	104.53	107.41	108.53	107.9	103.51	112.25
102.99	117.44	117.77	104.56	109.33	113.79	111.08	119.62	112.26	109.83	106.3	106.5	112.37	117.66	116.09	108	104.6	103.5	105.46	114.96	112.74	108.61	107.19	111.24	103.54	112.93	119.03	107.85	115.83	100.09	105.21	108.97	111.13	110.8	116.25	99.07	114.27	112.89	107.42	114.38	114.2	113.12	108.34	101.4	120.24	116.48	113.53	109.2	110.59	111.37
108.37	97.437	108.52	102.66	98.39	110.05	106.26	116.79	103.85	108.14	113.41	111.67	111.52	109.83	108.43	109.96	114.26	102.64	95.084	104.12	109.16	105.4	101.3	117.28	108.66	109.94	102.65	106.7	112.02	103.44	102.05	103.03	111.2	107.97	112.94	107.42	103.38	112.88	108.3	107.02	116.25	101.69	104.13	110.15	105.75	99.796	105.45	108.54	101.48	102
101.29	114.49	111.34	109.76	110.85	115.54	110.52	111.73	111.25	114.06	118.36	103.1	116.93	115.85	114.03	121.28	113.49	107.26	111.1	111.5	105.35	106.9	123.15	111.97	112.22	116.65	104.95	105.26	103.1	114.62	112.04	111.7	111.16	114.81	113.52	128.27	109.88	112.18	114.55	106.46	112.08	110.68	107.53	107.14	116.57	110.69	110.23	109.58	109.75	100.48
98.668	102.86	99.943	103.95	111.23	91.211	100.76	100.92	100.09	104.43	104.28	97.912	108.22	96.865	106.57	103.73	102.83	99.069	103.72	94.766	98.649	101.07	103.86	96.215	112.66	95.657	95.293	102.64	107.31	103.93	99.014	103.62	105.58	108.5	96.599	94.497	106.48	109.09	99.023	101.97	97.682	103.21	99.918	106.5	92.872	101.63	102.63	104.04	97.495	104.13
100.09	102.51	108.47	96.725	97.244	106.88	96.259	88.556	105.53	101.55	108.13	101.7	97.16	91.713	109.72	103.72	92.471	98.638	102.75	104.25	101	102.84	89.197	102.01	97.213	101.86	97.864	95.257	95.736	101.55	97.119	95.939	93.681	100.6	100.01	103.95	93.938	108.06	104.64	99.532	97.461	98.492	100.86	95.435	102.63	108.61	98.37	102.43	100.94	108.23
107.54	97.705	92.907	115.5	97.448	102.63	100.84	108.26	107.75	111.53	100.24	102.24	90.036	101.77	100.15	105.04	105.05	104.99	106.72	98.477	105.92	101.95	113.46	107.13	87.972	102.71	101.42	101.94	98.399	100.76	109.86	95.257	112.24	107.01	99.929	101.74	98.525	97.691	105.63	94.707	114.95	94.052	104.73	104.95	106.07	107.99	101.74	87.679	102.26	107.66
89.64	94.672	99.73	99.345	106.72	106.17	99.09	99.022	99.199	102.91	104.86	104.69	92.34	99.102	101.8	105.09	110.02	101.97	103.37	100.66	107.53	98.289	96.198	89.365	94.845	107.46	102.67	95.731	97.728	103.8	99.982	101.5	101.01	99.681	97.352	90.075	95.689	101.54	89.793	97.726	98.372	104.54	102.18	100.04	104.77	102.95	96.211	90.469	97.842	99.683
103.91	101.86	103.14	111.05	107.25	103.63	95.64	108.83	112.95	105.99	108.46	96.175	106.98	102.1	102.74	104.74	103.83	104.93	106.76	113.95	107.93	103.64	105.7	115.25	99.428	109.28	102.91	100.37	108.9	107.74	96.659	102.85	111.61	104.57	113.42	107.3	107.97	114.44	99.986	103.85	98.727	110.31	99.535	102.21	106.95	108.07	109.15	108.25	106.44	116.52
111.01	94.737	101.79	104.1	100.02	106.56	104.72	108.84	95.767	99.753	108.26	117.05	104.28	102.74	101.61	107.83	105.72	107.04	100.28	103.64	102.8	103.63	93.139	101.71	112.96	111.35	101.54	104.94	101.9	96.973	116.83	107.37	110.16	109.94	111.57	95.479	106.56	108.38	103.56	110.23	101.31	110.74	103.1	102.41	99.008	106.41	101.97	108.73	101.24	101.58
108.97	105.48	108.86	114.79	109.13	106.72	94.618	114	102.91	113.03	104.82	120.03	115.1	109.85	110.94	117.62	101.11	108.68	117.63	118.18	116.43	117.31	115.85	116.91	115.01	106.7	123.06	112.69	104.73	110.93	117.88	111.83	106.03	111.73	116.83	103.11	102.6	115.04	112.36	113.02	111.48	106.99	110.1	110.7	110.56	106.89	112.19	112.03	113.9	112.53
116.67	120.86	106.49	111.61	122.56	117.79	113.36	128.01	116.6	116.45	111.95	110.75	122.77	117.33	121.67	119.69	118.63	117.27	120.28	118.32	112.23	118.06	119.86	114.32	119.63	131.64	123.26	108.8	114.1	112.97	110.37	116.85	117.51	105.37	109.37	123.6	118.68	119.74	118.57	117.93	116.14	119.7	118.63	122.69	114.49	118.43	117.2	114.31	118.49	117.3
116.25	115.69	114.36	115.92	115.48	118.41	115.77	111.41	113.19	108.56	106.88	113.82	115.57	103.91	109.75	110.64	110.45	102.19	110.85	112.02	106.85	100.85	109.18	108.62	110.48	111.5	105.38	118.81	108.06	111.07	123.02	107.95	112.46	109.76	109.05	113.3	111.9	109.43	115.52	117.64	102.62	108.18	104.29	105.18	110.03	111.64	102.53	107.28	114.16	104.73
96.209	106.16	103.18	106.4	107.97	107.99	101.35	103.12	109.73	107.23	95.406	115.25	102.74	110.68	112.5	107.83	100.01	107.43	110.78	114.69	104.97	107.79	106.3	106.24	109.74	98.77	94.308	100.74	94.611	100.21	110.65	108.23	99.62	109.89	106.78	107.24	110.28	110.49	113.94	99.75	103.93	103.46	102.92	99.046	110.11	101.61	102	102.78	108.72	101.18
105.05	106.64	107.92	109.72	101.24	116.46	113.18	105.3	117.11	121.53	102.77	105.48	115.41	108.88	112.35	112.67	111.22	112.53	112.47	122.4	112.56	123.06	112.3	109	110.65	108.14	106.87	117.69	113.66	113.09	114.45	104.3	114.16	108.21	108.57	111.62	107.02	118.72	112.43	118.53	112.3	104.64	113.01	108.87	115.74	104.74	106.51	111.18	107.03	110.79
105.86	109.47	108.04	112.47	106.18	110.38	106.84	114.36	105.44	107.62	111.49	106.01	105.97	109.88	112.6	121.87	97.821	110.19	105.11	114.78	110.24	100.3	96.392	106.17	110.34	108.64	114.78	102.01	111.78	105.7	108.11	109.16	107.21	101.3	95.137	106.09	109.28	101.67	98.069	100.42	102.99	101.95	110.76	106.36	110.81	97.689	108.71	113.69	109.62	99.257
107.94	106.53	108.52	100.76	105.39	104.57	108.65	105.87	105.56	115.01	102.29	109.91	113.5	104.68	110.27	103.53	108.97	107.77	111.54	110.05	104.92	104.07	97.609	116.49	105.59	94.024	110.83	102.47	102.81	98.119	114.84	102.05	110.3	115.68	102	102.86	106.01	101.62	104.15	106.17	119.81	106.14	109.58	106.4	108.46	109.69	100.58	111.38	107.52	114.16
104.91	117.09	117.74	108.58	108.58	114.03	109.13	109.52	118.16	111.44	110.56	113.21	107.32	111.75	109.04	111.44	115.19	111.7	107.34	109.69	108.84	110.36	120.4	109.16	112.84	114.93	113.62	115.65	114.94	109.35	106.69	116.36	120.93	110.5	114.88	109.62	110.38	119.02	111.08	111.27	105.05	106.45	106.78	110.44	109.31	104.29	120.95	109.4	106.49	111.21
122.37	102.69	117.87	112.63	110.3	115.85	101.38	110.35	115.48	122.05	118.68	115.52	126.64	111.21	107.03	114.73	112.54	107.72	109.37	114.58	106.45	120.59	111.02	112.37	110.17	108.56	107.81	117.02	113.43	114.18	110.47	112.77	115.81	116.32	126.98	121.64	108.39	111.83	115.57	109.06	116.04	116.5	115.71	121.44	102.41	106.4	114.48	111.49	105.45	119.72
108.59	105.3	103.27	91.921	102.41	108.8	96.502	100.96	99.654	94.599	110.75	96.45	104.77	96.592	107.51	97.428	112.75	103.97	101.77	108.63	93.273	104.72	109.32	110.51	113.11	103.13	94.224	103.51	111.06	108.97	113.14	108.43	106.43	105.13	104.86	105.25	103.97	102.38	110.38	107.69	110.17	110.08	112.33	108.01	110.02	106.9	107.7	102.82	93.873	107.88
113.17	108.29	99.519	96.467	109.16	100.62	98.768	101.39	110.94	104.32	99.917	109.17	101.39	102.22	107.7	109.02	110.19	100.47	107.87	102.05	101.62	102.33	101.81	102.77	99.796	100.42	116	106.44	100.87	94.768	105.97	92.012	101.15	99.204	100.38	98.146	104.59	104.61	98.963	104.67	105.58	110.46	110.46	107.54	102.31	108.73	99.962	104.86	111.86	99.012
108.89	106.93	118.07	112.42	107.65	103.04	109.06	107.54	109.41	110.24	117.27	114.5	116.89	115.81	113.13	104.78	109.66	118.36	110.14	106.6	111.31	109.92	112.61	121.85	116.02	114.77	109.46	108.59	108.76	118.96	107.92	112.49	116.93	115.65	106.09	108.43	105.07	115.46	116.26	119.77	112.08	112.79	117.14	113.5	109.65	108.42	107.7	109.36	105.09	111.3
98.827	107.2	112.97	111.96	97.586	114.19	111.53	104.88	106.96	103.12	103.12	107.16	101.01	99.487	103.16	109.23	98.211	106.68	106.33	100.66	102.88	105.49	103.11	105.59	107.06	107.01	100.23	104.96	110.23	107.9	101.75	99.159	107.06	109.2	100.76	96.167	98.725	106.11	100.52	107.08	96.56	109.84	105.59	104.1	103.58	109.67	101.66	104.76	102.12	108.32
116.39	107.24	106.54	110.34	114.4	110.31	112.23	109.92	115.28	112.48	114.23	112.35	116.7	113.15	112	106.39	118.73	111.01	116.06	109.79	110.86	110.46	106.75	108.58	122.92	112.76	111.13	114.01	114.28	110.6	108.63	114.41	106.95	114.63	106.4	109.67	118.62	115.82	107	113.09	114.7	110.08	102.36	107.63	112.96	100.44	108.55	112.76	110.87	112.36
98.858	95.27	94.532	104.16	99.262	90.554	98.318	100.45	96.584	101.75	102.18	101.83	108.59	104.27	104.46	98.609	108.72	101.85	99.592	104.11	99.865	104.73	91.935	103.72	99.175	100.38	100.9	98.004	102.01	93.42	100.01	96.045	99.943	99.482	94.398	100.77	101.45	97.176	97.233	97.138	100.17	98.729	99.009	101.57	93.043	106.23	112.55	105.01	101.15	102.28
102.94	95.051	106.28	107.56	100.8	109.04	105.35	96.252	89.565	103.93	92.307	94.195	93.881	101.29	98.421	97.215	94.516	102.8	107.08	102.87	102.62	100.44	102.7	93.907	102.45	103.71	101.77	104.21	100.6	105.33	117.69	95.73	100.81	99.135	102.31	107.3	99.791	96.104	102	101.88	104.14	94.703	108.27	97.412	102.2	101.09	103.34	94.692	109.29	99.645
116.01	109.09	112.26	114.56	108.79	113.63	109.04	111.55	112.18	112.21	115	109.84	109.95	110.29	118.25	113.08	112.26	117.52	114.01	111.95	106.43	109.34	113.81	113.98	104.25	121.81	106.48	115.94	107.11	111.53	107.44	114.34	109.53	112.25	107.81	113.89	110.07	113.24	114.94	114.25	105.42	116.71	107.35	108.37	112.08	117.03	115.74	109.74	109.2	115.57
108.93	116.75	114.66	113.04	115.75	111	117.57	114.15	110.22	109.39	98.863	103.46	113.15	98.779	115.34	110.97	109.12	115.41	107.45	106.48	118.09	119	105.06	124.02	111.85	113.46	112.34	117.62	103.88	120.5	112.55	112.64	110.58	111.55	113.47	109.56	105.89	112.75	114.09	111.66	105	105.18	109.92	117.65	117.35	110.54	103.66	117.01	113.22	113.77
109.95	108.27	101.34	102.36	107.55	104.52	120.62	108.24	112.75	98.913	107.93	111.1	107.47	106.24	107.73	95.325	110.19	110.19	103.16	116.52	104.66	99.031	112.69	100.64	107.55	106.05	109.31	107.23	107.55	107.71	113.71	101.9	103.33	102.97	105.15	108.76	108.92	102.67	111.09	103.7	108.39	111.09	103.39	113.31	97.495	107.43	112.19	108.53	102.08	111.96
112.22	98.172	104.3	114.32	101.09	104.52	99.311	106.25	108.63	100.1	110.1	110.23	105.9	107.69	112.44	112.59	107.87	113.34	107.77	110.05	110.92	100.88	108.51	110.86	101.66	105.73	106.22	101.39	106.33	103.47	108.15	105.47	115.56	102.36	108.24	113.39	103.2	107.14	107.17	106.75	103.99	104.01	108.96	110.79	107.16	108.9	95.663	106.56	102.31	107.52
93.595	93.884	96.039	92.426	105.37	100.49	103.15	96.204	96.319	102.62	103.53	97.15	100.91	100.74	96.532	98.92	88.737	96.073	93.328	91.777	103.49	91.55	102.02	100.17	101.77	107.17	106.53	98.48	91.941	94.946	92.521	88.387	93.844	96.07	104.81	96.446	97.968	92.194	93.472	102.9	107.45	102.1	102.74	99.098	97.21	99.768	94.897	100.27	87.047	99.834
117.22	123.68	117.84	119.52	116.49	117.36	118.79	110.15	122.44	115.91	119.27	116.97	125.11	105.47	111.83	116.26	118.41	116.98	119.34	117.83	115.33	127.44	123.57	114.51	120.41	116.51	112.56	115.29	115.07	117.45	115.04	122.52	116.39	113.21	123.12	104.39	118.03	110.88	110.9	114.45	124.59	106.71	114.6	111.58	114.35	112.09	123.36	110.34	125.05	120.26
102.51	107.25	108.15	111.48	103.94	108.91	110.52	115.79	102.6	97.605	104.94	100.37	102.16	102.62	111.49	104.76	104.94	106.86	106.84	108.43	110.83	107.28	105.06	107.14	107.73	106.69	107.79	106.73	106.19	108.46	105.48	109.33	111.95	103.45	101.47	110.07	109.3	102.25	110.88	112.55	110.78	107.9	112.99	101.96	99.051	116.03	108.74	112.76	109.73	95.99
95.054	105.01	99.23	105.16	101.72	88.891	95.056	106.92	95.75	98.54	99.058	93.971	98.097	99.876	98.871	100.21	95.026	99.278	99.187	91.209	102.18	91.736	104.39	95.706	105.57	99.79	106.3	98.029	102.09	107.67	96.925	111.24	102.23	100.2	102.91	96.514	103.13	100.08	101.33	99.953	95.54	109.72	100.19	104.96	106.2	103.35	104.19	96.758	96.838	100.15
108.31	104.75	110.46	107.16	104.12	105.96	110.28	102.08	104.31	117.76	112.88	105.65	104.01	96.299	105.74	96.326	110.07	103.37	99.866	107.32	106.8	110.58	99.177	100.28	109.36	108	106.46	102.19	100.85	113.11	112.01	103.71	105.85	110.15	99.402	106.86	112.02	101.25	110.69	97.428	106.33	97.759	111.35	105.2	114.85	111.67	103.38	104.77	108.54	95.674
110.39	109.62	113.95	110.03	100.76	111.65	117.76	113.78	119.34	115.76	114.63	114.84	112.93	105.97	106.08	118.13	106.64	112.34	119.67	115.83	104.25	118.35	110.15	109.29	109.38	119.16	104.25	107.88	114.81	115.75	109.23	104.73	109.89	110.02	111.63	108.16	113.64	107.5	113.39	105.98	109.32	106.67	110.04	116.18	120.4	108.58	112.39	115.54	109.82	101.09
102.26	96.224	103.62	99.586	98.417	111.41	105.61	117.27	106.96	102.4	92.016	104.99	102.81	102.72	113.42	102.34	99.798	105.18	97.245	107.85	102.65	94.147	104.99	106.41	116.36	103.72	104.57	100.7	106.44	109.48	101.48	112.92	104.81	102.52	100.94	98.79	104.39	102.53	110.83	106.13	104.9	109.2	104.42	100.09	108.49	107.19	109.32	100.44	107.35	101.42
113.44	112.3	116.73	115.32	110.46	111.71	114.55	108.7	108.65	102.63	104.41	119.01	114.07	112.82	106.88	109.08	111.47	105.32	107.49	113.14	112.16	122.96	113.46	106.51	107.98	116.81	113.28	109.41	114.3	105.43	115.23	111.93	114.4	106.68	116.64	110.03	114.2	106.35	112.81	118.73	111.01	111.01	95.966	117.92	107.99	102.19	102.16	111.49	109.12	107.91
111.4	106.46	113.32	116.98	108.89	116.78	105.4	111.91	120.9	115.46	117.78	115.34	104.61	112.97	111.2	107.78	110.64	113.75	114.19	109.36	110.49	111.24	116.39	116.3	112.41	114.58	120.61	115.14	113.6	110.33	105.76	111.63	110.77	112.34	117.29	109.41	112.89	116.55	107.29	113.8	109.88	120.6	113.31	116.02	107.96	115.73	110.58	111.83	103.5	108.94
104.23	113.09	112.71	113.08	114.37	113.44	126.53	99.407	109.67	109.55	108.46	103.94	119.05	108.73	117.14	105.77	112.82	107.27	112.61	111.81	109.02	118.05	110.09	109.86	108.18	109.08	108.22	115.61	110.24	103.39	107.75	108.54	110.64	114.33	112.45	110.67	110.37	109.42	110.57	108.97	102.43	117.15	110.77	106.65	106.11	113.15	99.663	103.13	114.15	113.41
105.77	114.55	107.96	110.2	108.95	107.33	112.66	114.5	105.98	111.26	114.36	107.82	102.57	113.74	104.25	116.24	110.19	115.68	110.25	109.9	105.6	106.47	110.57	117.4	107.99	115.32	106.59	107.47	113.47	114.47	109.33	110.52	115.58	113.54	115.88	116.15	113.91	117.85	116.1	108.77	107.79	104.66	111.17	106.93	107.52	119.8	112.27	110.02	101.51	98.107
121.92	108.87	107.91	105.06	108.27	99.415	107.72	107.35	111.71	112.32	102.36	105.56	111.16	107.24	105.13	104.54	107.29	102.07	102.66	110.02	112.44	108.6	110.64	104.4	99.024	101.52	112.15	109.85	109.56	109.75	95.399	101.53	99.923	109.55	119.08	98.371	101.77	102.8	110.08	108.73	116.01	106.52	109.63	110.25	103.83	111.45	106.24	108.47	115.82	108.61
103.75	114.96	107.63	107.85	109.56	105.92	99.464	100.18	106.6	104	99.943	104.9	104.09	108.82	106.07	105.35	103.6	108.04	112.04	108	106.99	103.48	108.93	96.253	108.45	92.186	104.06	109.16	103.02	110.68	113.25	110.59	104.31	110.82	103.09	107.79	99.407	110.17	102.44	109.57	106.14	111.02	107.86	107.92	101.66	106.43	104.5	104	108.2	102.48
103.03	110.08	104.81	114.77	108.91	111.49	103.81	112.49	105.66	109.71	103.24	106.62	105.71	103.38	111.76	107.7	102.27	96.551	104.33	102.49	101.77	106.25	100.27	100.97	99.058	104.94	101.33	109.46	100.4	106.07	92.923	101.28	100.91	106.44	102.75	102.36	104.27	112.22	102.07	114.71	100.05	104.81	103.29	109.7	109.18	108.09	108.8	108.01	102.49	103.68
115.61	112.97	107.75	112.92	107.93	104.04	98.1	111.46	100.09	103.94	106.84	101.97	113.74	100.15	101.66	108.35	89.946	100.52	108.29	109.73	109.8	99.892	107.02	102.19	109.08	100.79	106.09	106.12	104.15	109.17	109.62	103.66	100.16	106.17	105.3	109.31	110.09	100.94	105.5	109.19	105.8	105.56	108.24	117.97	120.79	100.46	110.02	102.59	104.02	110.61
115.56	113.49	108.94	122.04	106.85	107.33	109.83	116.14	110.47	105.81	111.37	108.39	105.3	110.67	119.87	115.98	103.48	115.07	109.76	117.04	112.72	110.76	117.43	107.41	105.07	116.66	113.53	114.74	111.73	111.1	110.07	112.82	112.72	113.35	102.49	108.61	117.12	108.05	114.65	113.8	109.05	118.43	118.04	110.61	106.78	114.49	104.43	112.18	116.17	106.04
95.279	102.58	94.073	101.76	101.79	101.08	96.101	92.871	99.51	101.99	95.051	106.02	102.25	97.321	103.6	97.252	98.054	93.327	101.84	101.88	102.85	107.16	99.658	99.046	107.48	104.67	92.446	100.93	101.03	104.16	100.35	94.573	89.506	99.976	96.842	104.85	97.694	111.69	104.79	99.017	99.461	90.275	103.31	96.233	103.66	105.16	100.72	102.94	98.044	108.48
92.133	101.71	97.214	93.031	99.096	90.569	85.827	103.5	102.41	92.054	101.37	102.98	99.461	101.58	104.79	104.21	99.153	94.219	87.201	104.66	98.661	90.589	101.22	98.045	104.8	101.6	103.09	98.595	98.442	110.48	94.377	104.26	99.863	97.499	108.33	99.78	102.18	110.42	103.56	95.555	105.32	106.3	102.8	108.59	92.907	103.92	92.81	104.13	90.374	105.46
103.75	106.44	99.565	100.8	104.63	101.9	113.49	102.37	103.85	104.91	105.43	108.62	101.52	102.38	102.95	103.53	104.72	115.25	109.63	107.02	108.31	103.15	106.65	105.97	106.26	111.56	100.78	109.87	106.94	110.18	96.609	105.65	107.34	107.84	103.26	113.86	111.39	103.51	108.92	106.16	106.14	108.52	110.3	100.3	105.7	107.71	110.6	104.77	111.65	110.07
121.67	113.42	117.24	116.34	106.66	108.73	108.98	114.59	105.17	116.49	107.99	105.22	115.23	114.69	114.6	110.3	111.41	114.25	112.75	114.06	113.95	112.54	107.88	105.98	118.87	117.92	111.5	108.99	113.02	120.28	119.59	114.76	116.04	118.28	107.42	107.04	105.13	110.92	109.06	114.33	105.46	111.43	113.3	106.97	113.17	116.19	118.13	114.12	107.16	107.67
110.9	113.52	100.06	114.34	107.5	114.78	105.79	114.4	112.21	114.6	105.87	104.4	107.32	113.27	107.4	108.44	116.16	109.02	106.13	115.65	106.12	108.28	104.97	114.03	110.44	116.41	104.87	110.79	109.03	109.26	112.45	110.51	100.34	108.01	110.45	102.72	120.49	102.85	110.29	110.14	110.04	117.3	108.59	103.97	113.79	107.92	111.1	112.07	110.99	109.57
110.06	104.85	100.22	108.72	100.05	99.276	104.89	105.03	100.59	110.19	110.16	105.74	102.5	106.93	102.14	113.2	112.85	105.2	106.49	107.77	111.91	101.43	103.53	103.79	105.53	119.02	115.61	91.899	103.23	106.17	112.81	107.55	99.424	100.49	101.64	110.66	103.88	110.3	104.63	102.13	103.22	109.78	108.65	98.771	109.09	101.75	99.836	106.58	102.68	109.86
106.83	97.775	99.17	102.66	106.14	106.77	100.77	100.58	102.73	97.768	108.64	105.93	110.96	108.23	104	107.13	119.07	112.77	102.29	107.75	110.78	118.22	111.22	101.1	109.23	113.61	106.09	108.9	98.503	102.28	110.03	117.97	113.08	93.812	103.75	102.16	107.02	107.13	106.64	112.77	107.6	103.19	115.66	102.72	108.04	101.4	111.93	104.41	99.762	108.36
100.75	100.77	109.11	113.5	110.73	105.59	105.8	110.89	104.76	105.57	108.88	108	110.73	109.45	108.27	105.29	105.94	101.82	107.17	108.69	104.12	99.658	97.124	105.11	101.3	102.43	106.83	110.27	99.099	111.11	100.24	116.25	102.19	98.51	103.37	106.95	103.68	104.03	100.78	104	100.98	104.51	104.84	101.87	103.45	112.38	107.01	106.69	100.87	114.64
105.14	106.47	109.86	102.82	104	106.27	97.441	104	110.5	104.69	101.57	100.05	112.9	105.56	101.87	119.36	106.19	97.473	90.528	102.51	106.6	112.23	96.683	112.96	103.43	113.04	106.16	107.7	106.93	102.44	109.99	105.3	104.37	111.19	109.18	98.293	109.24	102.46	117.14	111.69	111.02	103.77	100.81	102.68	104.33	105.8	105.36	112.55	110.23	98.464
107.6	108.88	105.94	109.16	107.56	110.84	110.97	112.19	112.78	109.35	114.68	106.59	106.63	112.23	111.5	109.63	113.84	93.245	110.61	96.74	106	102.66	100.91	109.82	106.54	105.84	105.82	111.89	100.82	100.34	110.08	107.65	104.34	104.93	104.54	104.63	111.35	102.71	105.2	101.19	114.21	105.47	105.15	109.93	103.67	109.37	110.1	97.093	109.54	108.82
91.974	113.59	87.7	93.364	96.481	101.82	100.79	105.39	110.83	112.95	91.767	98.021	95.492	99.973	103.95	99.667	96.099	106.74	110.58	97.939	101.02	85.531	97.5	96.095	101.65	105.52	106.61	100.94	96.971	100.88	104.78	100.55	95.167	98.201	97.176	100.37	101.46	102.6	100.6	111.65	97.877	104.11	93.741	101.06	97.182	98.011	101.17	97.381	103.28	104.29
110.34	106.16	103.92	99.869	108.69	107.89	109.68	96.337	109.44	108.57	107	106.32	105.08	108.59	100.49	106.62	109.84	111.54	112.07	107.55	114.87	108.61	103.29	113.09	108.15	114.3	110.8	110.28	95.409	104.03	108.4	114.42	99.465	99.148	106.99	108.3	109.44	99.232	112.29	106.23	100.15	105.81	111.44	105.79	112.47	100.19	108.99	106.91	106.39	105.21
112.01	95.533	102.69	97.336	97.139	113.85	100.57	115.94	103.42	107.87	112.66	94.83	104.42	102.8	100.86	95.507	92.577	100.29	104.15	94.13	104.47	110.93	103.3	102.99	100.77	103.36	108.22	99.453	101.16	103.32	102.79	105.03	95.562	106.94	106.26	100.34	101.18	112.27	112.08	96.035	108.45	106.75	109.04	107.28	107.86	103.91	113.16	101.04	105.82	100.43
109.43	115.39	113.35	105.68	114.19	108.88	104.16	112.99	120.63	116.34	111.42	108.08	113.43	113.17	116.84	103.73	108.68	119.71	113.09	110.71	109.03	112.43	117.28	106.28	114.9	116.59	109.48	110.3	108.66	100.45	117.89	106.6	110.4	109.89	110.08	114.92	109.87	119.12	108.53	108.9	117.32	118.22	103.75	119.39	108.18	114.08	108.85	113.48	116.47	115.07
110.02	109.96	107.48	95.146	101.53	113.16	108.11	104.54	105.71	108.77	107.58	104.09	111.02	102.43	109.11	102.52	99.199	100.41	104.83	110.93	104.86	104.51	107	109.08	107.81	111.04	97.567	110.51	110.87	103.39	102.26	111.1	106.86	106.22	110.77	110.86	112.17	110.05	107.54	103.31	106.16	102.83	107.26	113.84	112.56	94.433	105.71	108.18	119.28	107.27
110.87	101.14	103.53	107.86	107.46	117.15	108	106.17	116	108.52	103.39	108.57	108.32	107.72	106.85	98.025	106.15	89.447	110.49	108.88	104.32	104.48	105.28	106.32	103.03	112.19	99.446	107.26	97.664	102.73	104.56	107.59	98.901	102.99	101.47	110.65	112.1	102.77	107.51	115.73	114.77	108.53	110.83	105.87	109.11	109.1	100.77	106.58	105.38	111.24
98.171	98.195	104.2	97.713	111.97	106.51	110.87	100.88	111.28	102.94	107.39	107.53	103.94	105.55	108.59	111	97.259	102.66	110.89	111.03	109.61	116.6	110.27	108.74	100.35	99.796	108.94	103.01	101.07	110.44	101.64	104.96	108.59	96.289	110.76	103.65	95.31	109.27	98.223	95.112	96.035	94.66	101.38	101.52	109.77	95.476	104.86	101.74	108.55	97.919
106.7	109.47	108.75	111.87	105.07	111.87	105.3	107.68	99.856	111.56	100.83	105.11	100.18	107.41	98.129	100	99.688	106.51	104.32	108.04	112.75	96.436	110.49	102.69	100.33	108.2	106.27	104.12	117.19	111.8	97.759	113.46	101.73	116.18	104.95	102.02	103.84	106.54	97.433	110.92	108.34	113.71	109.68	108.53	101.99	103.41	98.614	98.547	103.21	104.05
110.13	92.538	97.695	102.15	97.108	99.438	97.877	100.48	112.02	98.608	100.4	103.87	103.91	97.986	107.39	89.06	101.82	114.35	102.06	113.62	114.33	102.25	111.08	101.44	100.2	96.923	102.39	109.34	106.43	111.79	96.419	96.056	111	101.4	110.26	110.82	106.48	111.56	106.89	100.51	97.038	110.33	97.52	100.86	109.76	99.851	110.62	102.69	107.34	96.326
113.11	116.87	115.79	115.51	123.15	118.89	114.38	117.2	116.98	120.75	125.32	116.08	121.48	108.67	124.45	125.74	119.04	119.03	118.66	109.68	117.42	127.01	115.64	117.59	112.27	114.77	112.39	113.39	120.76	116.74	120.41	107.46	111.3	120.41	121.04	114.44	118.67	123.15	122.66	115.23	111.7	117.28	116.99	117.14	119.04	112.25	119.45	124.46	118.07	120.64
105.53	99.642	93.349	106.63	106.87	100.66	105.85	106.67	108.77	99.023	110.8	102.53	106.5	108.66	108.95	102.5	115.8	113.85	104.22	105.08	107.72	98.045	102.61	95.287	107.98	103.48	107.86	98.428	106.58	109.99	102.57	108.75	109.9	104.94	103.48	111.89	104.71	111.96	105.75	105.16	102.5	103	97.344	106.83	105.5	109.85	108.58	99.988	103.4	104.13
93.302	111.76	106.39	109.09	103.11	98.919	112.94	109.13	105.77	103.71	101.09	109.62	107.72	101.46	108.51	91.537	111.05	110.19	102.84	106.57	98.996	105.76	105.93	98.491	109.83	101.12	104.04	115.01	115.71	111.4	95.296	101.43	95.227	107.51	104.69	102.37	107.63	105.06	106.75	106.11	107.26	100.76	108.46	103.99	98.316	107.77	103.83	107.86	96.506	97.658
95.104	98.884	98.552	99.048	104.34	101.98	98.622	104.23	97.613	107.46	103.09	114.5	90.995	117.35	104.76	98.899	102.06	102.52	105.84	102.48	98.768	93.612	105.44	106.49	103.82	92.288	102.13	102.08	101.27	109.47	97.934	108.45	102.45	99.277	98.913	105.16	97.386	94.231	96.578	98.983	98.664	107.32	98.088	97.683	106.2	101.7	99.045	92.505	94.482	102.5
98.397	107.78	100.72	106.35	111.42	108.25	109.96	105.44	113.74	116.51	101.71	106	103.65	106.71	110.53	105.3	108.38	106.63	98.397	102.76	108.53	103.96	111.88	98.215	112.09	104.71	108.44	108.39	114.02	103.27	109.06	102.66	100.78	106.29	98.425	112.1	110.45	99.902	105.84	108.25	99.969	111.85	103.31	107.51	110.73	110.57	111.67	105.85	111.09	108.85
100.33	121.27	113.5	112.58	105.48	115.27	109.4	114.26	110.19	113.24	107.9	115.62	117	121.36	106.76	113.25	115.79	110.75	108.05	113.49	115.09	113.91	113.15	111.16	115.91	105.6	112.57	114.3	112.35	100.25	111.53	113.16	108.04	107.71	118.1	112.9	113.53	108.25	109.12	114.82	109.97	108.77	115.64	107.26	115.35	110.2	105.3	110.86	107.06	114.79
109.04	113.25	105.98	109.73	101.68	106.65	105.56	108.74	106.73	99.158	97.091	103.89	103.1	98.709	102.52	100.93	106.79	103.11	94.813	105.68	102.98	101.45	107.91	92.106	99.611	104.09	98.493	112.02	102.78	96.529	110.95	105.79	103.31	97.335	103.86	106.17	106.82	107.78	114.64	112.05	104.47	102.91	106.11	95.973	106.34	101.18	107.18	96.832	107.96	108.57
109.76	107.27	116.9	116.43	109.21	114.51	113.79	116.05	116.88	113.35	115.26	113.7	117.6	109.26	126.36	114.07	110.45	106.99	107.94	112.4	113.87	113.71	113.16	111.57	117.12	107.73	110.82	109.12	109.77	116.57	108.41	112.27	104.52	110.43	111.27	105.37	107.49	116.86	117.94	112.6	121.88	115.19	108.88	112.65	109	114.07	108.49	107.52	117.42	120.38
102.82	116.37	122.65	105.49	114.15	108.8	108.48	112.92	117.93	112.98	110.42	112.83	106.73	112.99	112.91	107.03	109.95	109.09	105.96	109.96	115.97	116.84	124.32	115.66	112.63	107.91	112.83	113.49	111.81	110.95	113.48	117.46	113.39	111.55	117.62	105.68	109.11	113.15	102.16	108.06	114.98	107.15	119.61	108.44	112.44	114.65	120.13	106.85	117.02	108.75
111.52	102.18	107.59	110.86	103.08	104.94	103.47	105.67	105.41	105	100.68	104.42	100.82	101.45	102.53	112.94	111.92	100.25	102.85	97.281	107.13	113.21	110.93	96.462	101.51	114.53	104.23	108.41	110.96	95.421	110.86	93.799	107.81	96.293	104.66	111.48	108.72	105.12	100.5	104.27	109.35	105.86	106.73	107.05	107.03	100.38	104.27	102.02	102.57	100.78
100.41	100.99	104.81	101.79	98.531	102.59	108.98	99.756	109.12	106.54	102.73	98.706	103.66	102.42	105.54	103.71	105.45	105.58	99.1	101.35	97.429	105.53	109.44	108.36	104.84	97.443	100.84	114.29	108.97	95.943	114.41	101.67	99.261	106.11	97.557	103.76	106.73	105.66	105.69	108.04	104.3	110.62	109.32	112.43	101.56	100.64	105.62	100.04	107.34	109
108.53	98.949	98.669	111.92	97.5	101.87	108.77	96.814	115.04	107.38	97.046	100.8	115.2	104.51	109.85	99.256	113	97.705	110.84	93.854	111.47	97.281	110.3	108.65	97.856	98.912	114.55	102.76	109.96	108.49	103.3	109.28	97.431	108.24	106.07	105.45	103.62	104.79	101.86	103.33	103.48	96.62	98.067	111.52	103.07	105.59	100.16	101.77	105.29	111.4
103.53	106.56	111.55	116.43	109.79	110.92	107.86	109.26	109.26	110.78	113.92	114.99	115.53	113.81	94.385	111.07	109.5	114	111.66	117.59	100.1	106.93	114.31	121.64	117.74	105.39	118.54	112.19	101.18	119.96	113.13	113.8	112.87	109.1	107.73	122.1	111.24	107	109.79	113.39	116.28	111.09	114.35	109.82	111.29	116.41	105.84	111.25	107.97	105.86
99.97	97.258	95.375	112.9	102.35	106.69	106.2	109.41	103.89	112.2	105.58	106.35	119.32	105.54	103.74	105.54	100.81	107.67	108.19	107.03	110.81	108.53	104.76	107.05	106.7	100.09	104.05	98.834	111.42	100.73	105.15	110.39	105.53	104.88	102.51	100.68	102.3	111.84	111.25	99.707	105.92	98.938	112.97	107.57	112.7	109.32	103.79	107.45	102.39	105.74
97.443	106.67	99.537	107.61	96.741	102.38	105.17	107.61	104.26	101.47	108.19	107.51	107.04	102.66	109.18	101.13	111.83	111.39	100.11	101.88	107	107.71	109.37	101.44	103.74	99.86	98.422	102.77	109.58	97.755	112.97	103.23	102.35	104.3	97.194	96.589	106.78	97.694	93.463	96.668	104.52	97.857	103.42	101.47	110.97	101.29	99.009	100.07	99.777	102.26
107.99	105.61	101.66	105.59	95.089	105.41	106.86	105.35	102.52	101.93	105.91	98.661	113.05	111.24	111.82	109.36	103.4	114.27	101.66	113.4	111.21	111.77	105.03	115.95	103.61	102.13	102.57	102.76	108.32	103.53	112.52	111.63	106.59	106.69	105.11	105.53	105.7	99.672	100.4	104.91	103.14	107.09	107.44	102.96	105.21	103.65	104.85	88.239	105.85	102.12
108.59	109.4	105.42	111.08	105.2	105.83	111.24	103.87	108	96.467	119.18	93.687	106.85	111.29	121.59	100.94	108.79	97.899	114.13	104.49	105.46	113.25	106.64	111	103.25	107.28	105.07	118.21	102.27	98.153	102.63	98.437	96.799	105.51	111.68	104.83	111.29	109.22	108.12	108.29	109.2	112.9	105.34	113.72	106.44	102.76	107.29	104.34	104.19	104.98
107.95	117.86	109.9	111.05	118.38	112.24	105.29	121.9	120.19	112.63	111.09	123.82	112.65	109.78	110.95	100.41	110.58	123.36	112.15	105.18	104.87	110.99	112.57	110.26	119.07	113.29	105.94	115.52	110.66	111.23	99.731	108.48	115.8	109.13	107.79	106.56	111.13	114.81	115.74	117.23	112.72	117.15	117.03	112	109.15	109.75	123.26	119.95	109.42	109.84
106.78	103.15	117.11	108.4	108.61	113.95	118.18	108.82	112.93	106.65	107.1	112.51	111.4	109.49	113.35	117.49	105.74	107.02	114.39	113.91	108.99	118.56	110.48	100.56	104.93	113.65	113.14	116.56	112.15	112.47	121.13	116.12	111.75	104.77	105.59	117.09	103.91	108.67	106.64	108.91	108.74	113.25	115.34	104.87	115.62	116.26	116.55	110.15	108.24	112.2
110.97	102.64	103.51	119.63	108.42	109.87	102.14	113.27	106.52	112.5	112.9	115.25	114.48	111.33	107.5	110.86	110.01	114.16	113.57	117.78	113.84	116.82	112.09	105.52	109.21	109.79	114.6	115.75	115.28	110.13	112.54	110.22	102.72	111	121.21	126.15	120.1	111.82	109.44	111.48	101.85	118.92	110.95	109.21	111.34	110.83	118.41	103.26	108.67	106.68
110.26	117.48	115.19	113.97	113.41	113.15	115.71	114.48	110.87	115.41	113.81	110.1	115.77	118.24	109.59	103.62	107.08	112.44	119.18	106.3	113.29	116.91	125.61	116.25	108.43	106.12	111.19	112.49	110.85	110.57	112.4	113.65	120.49	97.318	118.1	111.69	105.12	111.88	116	111.45	116.13	111	112.7	111.72	115.47	109.65	114.42	113.31	111.27	109.96
108.77	106.81	103.58	112.26	106.88	114.54	107.72	107.49	101.32	110.36	102.74	100.92	107.46	100.55	105.67	110.88	114.04	102.78	109.52	99.903	103.03	108.87	109.75	107.98	99.706	95.692	105.73	103.96	103.9	110.65	104.95	110.23	120.72	108.35	101.13	102.2	103.62	111.51	110.12	108.96	104.53	97.45	103.65	104.78	111.81	106.81	111.16	108.04	99.912	107.84
114.08	103.06	112.15	105.1	113.63	112.83	109.6	113.71	112.54	116.82	110.67	121.92	115.89	108.91	112.93	104	111.1	107.99	108.82	109	115.03	107.74	114.69	114.71	106.23	110.62	118.93	112.32	110.39	105.76	117.61	115.17	109.52	113.22	109.3	105.73	113.25	109.02	100.34	111.6	106.21	110.02	112.69	110.36	114.6	105.8	111.32	120.54	109.24	108.93
111.24	114.03	113.72	108.56	109.29	116.5	103.57	109.26	114.61	108.5	120.44	115.33	112.94	114.28	116.86	109.29	117.68	111.78	106.21	114.76	104.67	114.04	112.94	117.85	106.91	115.53	106.99	110.67	113.49	113.41	109.78	113.61	115.48	113.3	106.44	103.55	117.34	116.47	120.36	97.039	117.1	114.87	106.65	110.63	107.15	108.9	112.2	107.53	119.14	106.68
104.41	106.53	109.21	104.75	111.31	111.87	116.19	115.58	110.62	101.25	103.82	119.68	113.45	115.65	109.42	110.45	109.62	116.97	114.3	118.69	112.14	114.16	107.13	111.52	113.45	115.31	115.71	107.64	111.41	120.08	114.98	123.56	110.78	121.57	112.09	123.04	118.99	111.55	112.63	103.62	109.93	114.96	106.57	120.82	108.99	114.18	120.35	112.63	112.53	110.97
115.88	121.84	117.13	117.41	118.46	121.49	114.16	112.12	114.99	110.36	118.27	116.8	111.07	122.01	114.64	113.88	119.22	112.4	109.18	114.95	110.68	113.81	121.17	122.22	116.55	108.95	110.75	119.24	117.01	120.3	108.95	115.27	120.25	112.66	104.44	116.81	111.09	114.15	115.3	112.57	106.56	117.3	113.51	113.06	124.62	118.08	121.46	109.99	123.31	114.22
93.709	103.62	109.19	107.99	84.403	104.3	104.63	98.326	103.08	92.138	94.133	89.789	109.62	98.077	107.77	95.767	106.3	93.322	105.61	111.57	98.447	96.555	103.34	102.01	99.156	102.55	103.09	108.17	109.99	101.3	102	100.43	94.296	102.76	112.49	101.54	91.969	93.064	103.32	100.99	101.73	102.17	104.84	90.978	90.361	99.38	94.451	100.54	100.04	97.452
107.2	107.47	105.69	112	107.25	105.16	100.62	98.3	104.42	104.64	103.53	95.601	107.93	110.1	99.985	105.07	104.32	112.68	105.9	109.73	101.43	107.02	104.71	109.38	99.52	111.6	103.37	99.69	108.96	103.63	109.03	107.39	94.513	95.828	115.76	104.76	110.48	98.904	100.41	109.96	99.107	104.74	111.01	109.05	104.74	105.48	101.21	112.16	104.85	102.19
100.7	100.78	108.16	107.69	106.86	106.18	110.27	114.64	103.4	109.04	99.145	105.28	110.91	110.82	105.84	103.05	103.22	109.45	100.31	90.175	107.32	102.1	111.2	97.464	103.71	104.35	110.78	98.532	105.76	103.93	105.45	103.05	113.34	110.68	107.87	118.25	100.94	114.38	108.17	103.64	107.77	100.71	107.61	98.936	109.58	111.26	102.47	89.261	104.93	99.429
112.59	102.52	104.01	96.631	98.384	99.089	106.91	100.39	96.89	102.16	104.71	101.84	97.514	106.49	106.51	95.642	103.13	108.61	109.46	111.09	106.65	109.44	97.97	107.49	105.16	103.62	97.621	104.49	99.121	93.645	105.14	104.93	98.211	106.09	108.57	102.57	111.53	95.238	107.3	106.04	107.59	104.02	112.66	110.48	102.14	103.36	108.53	107.2	112.87	112.38
103.96	103.44	105.44	101.01	103.08	107.57	100.41	104.88	95.43	105.58	106.18	105.37	97.81	103.55	96.139	96.463	100.89	99.313	100.41	92.225	100.2	105.12	106.44	103.96	96.009	96.369	97.719	109.1	106.89	104.26	107.03	103.13	101.51	97.815	99.923	101.2	97.944	99.807	99	94.166	102.9	98.797	103.43	99.497	95.488	100.76	95.062	93.025	100.29	96.593
126.02	120.4	113.09	119.38	121.12	118.51	118.42	114.7	106.12	113.39	113.63	108.23	117.55	116.19	116.46	128.21	119.65	124.12	118.81	117.44	116.57	122.17	112.15	124.3	117.2	113.81	124.55	112.31	122.09	124.1	117.18	106.78	111.47	113.98	113.78	119.15	116	125.95	115.06	115.55	114	118.55	113.84	119.41	116.89	126.75	114.24	116.19	118.51	124.86
100.02	101.27	110.19	114.08	101.3	101.28	100.18	94.63	95.897	99.913	106.12	110.54	98.86	115.92	111.24	101.87	106.86	107.25	115.55	97.669	101.97	120.54	99.959	108.12	99.62	103.15	113.36	101.56	121.02	107.41	98.452	103.35	104.23	103.5	102.99	103.92	104.72	106.9	101.67	111.35	106.4	97.819	110.19	107.44	110.45	106.96	106.82	107.24	103.36	104.51
118.57	113.75	123.81	119.25	121.16	114.28	118.46	109.8	111.02	120.46	111.19	111.37	110.69	112.79	121.83	114.28	128.8	115.85	115.47	117.46	114.24	111.45	125.48	120.7	121.01	110.51	111.66	111.41	109.01	118.15	111.04	116.28	123.9	109.25	109.27	108.67	115.81	119.12	120.51	109.9	122.67	121.22	120.7	119.36	119.42	117.79	110.3	110.74	113.83	115.41
116.63	112.75	103.73	104.22	107.92	110.64	110.88	108.53	110.69	105.18	104.25	96.449	111.79	115.24	110.19	118.08	108.99	110.5	108.34	114.32	114.07	115.46	110.18	107.44	109.83	113.96	110.21	111.12	106.75	108.88	108.45	109.7	107.3	107.99	108.12	115.42	116.19	104.8	103.74	113.58	119.85	108.84	120.22	102.64	108.6	110.5	113.66	107.5	107.11	112.29
114.07	110.02	104.5	111.7	109.75	111.48	113.21	106.26	110.45	111.01	101.93	116.42	110.44	113.4	116.54	120.17	114.39	107.48	120.12	107.09	120.87	108.46	111.79	112.76	100.04	104.6	106.51	112.82	106.45	112.14	118.65	109.63	115.51	114.87	105.68	111.38	114.73	110.27	115.5	108.2	117.6	106.76	111.32	114.39	114.6	116.84	112.43	107.04	114.61	103.99
97.569	95.705	102.24	110.68	99.651	104.65	102.03	102.77	98.077	109.92	111.11	112.53	113.64	98.395	111.17	96.056	108.47	102.84	94.794	107.37	99.794	101.36	99.021	105.16	109.6	105.29	107.91	106.13	98.69	118.37	94.19	106.42	99.629	112.4	104.5	102.81	102.68	112.1	106.19	95.276	103.68	97.158	105.76	106.99	104.52	101.14	106.64	108.95	108.63	96.669
109.21	112.66	109.78	115.15	110.98	117.58	111.03	114.53	113.78	104.67	115.69	112.14	109.67	111.14	113.65	115.75	108.05	109.98	101.72	108.68	111.43	113.57	110.86	109.58	115.68	112.23	104.27	111.16	103.29	110.26	113.3	116.28	103.81	104.58	109.1	108.32	116.94	110.61	111.33	110.33	111.31	107.95	114.9	113.57	117.16	111.61	110.98	113.09	105.38	112.33
108.61	103.7	106.09	110.75	110.28	108.84	111.38	112.01	111.28	105.24	104.16	94.373	107.71	104.61	113.86	103.83	109.13	106.48	107.29	101.65	103.18	105.45	103.4	106.22	108.66	106.48	113.23	101.49	107.84	114.6	101.02	106.29	105.33	111.05	90.87	104.32	116.45	111.54	100.89	111.79	105.06	100.35	109.3	110.86	99.29	113.54	100.14	114.97	111.06	109.18
96.61	96.576	103.16	106.49	89.133	104.21	102.04	102.51	96.002	105.04	101.11	102.62	98.218	91.699	98.274	100.9	90.339	104.33	98.365	95.677	97.892	102.83	101.75	100.23	97.708	108.14	98.497	96.795	97.898	102.32	103.56	94.416	98.625	109.89	89.687	105.62	100.61	102.03	102.13	102.16	98.09	98.913	104.2	101.67	101.57	99.903	106.74	99.734	104.16	111.77
106.02	114.54	110.56	109.6	102.12	116.14	117.21	109.65	105.74	106.31	110.51	117.77	109.13	114.3	114.16	104.9	121.16	108.05	115.13	118.97	114.27	116.48	110.24	109.17	112.98	111.82	113.82	118.63	122.94	115.75	108.68	106.36	112.12	112.37	112.26	109.67	122.23	114.49	115.93	105.18	117.08	112.61	121.43	112.87	111.14	109.04	111.98	114.91	112.27	112.13
99.497	107.92	106.91	104.93	108.02	101.3	107.96	110.36	98.714	112.01	110.18	102.37	107.18	98.873	106.17	99.938	101.81	109.53	103.87	105.62	105.13	98.637	98.726	101.62	109.96	106.83	106.86	105.2	103.37	111.42	114.09	98.643	98.444	103.45	110.32	107.08	98.897	105.64	99.177	114.68	105.6	110.03	96.323	104.07	98.386	111.37	99.459	100.49	99.941	102.55
111.91	111.82	106.97	115.89	116.37	116.06	105.04	112.28	113.03	107.41	104.29	105	108.82	117.29	102.31	106.6	99.374	116.38	109.3	111.21	114.05	110.61	116.38	110.35	108.08	106.92	115.63	104.68	105.85	115.76	109.99	108.87	110.98	120.16	115.41	115.55	112.19	106.08	108.15	108.3	110.83	113.23	112.23	99.912	108.65	122.34	104.3	102.18	107.92	112.03
116.14	108.49	119.3	116.13	104.46	105.61	110.14	105.44	106.71	105.3	108.46	113.65	106.36	110.3	122.05	111.48	113.49	111.17	107.92	114.28	110.11	113.25	114.73	126.74	109.97	105.74	120.82	111.95	119.28	113.74	113.24	110.78	110.4	117.68	111.26	115.32	108.18	108.25	112.31	112	105.88	114.37	107.3	114.04	114.96	119.22	107.59	118.49	100.35	112.63
117.95	113.07	114.9	98.97	116.08	111.82	111.59	119.17	110.97	106.93	116.59	108.15	116.49	115.43	113.79	117.99	122.75	109.16	114.35	113.07	112.37	114.09	112.82	115.71	113.45	114.68	118.63	109.86	119.29	118.51	106.55	111.37	109.05	108.77	104.93	113.8	113.81	106.49	111.07	111.44	105.27	114.71	106.11	117.71	111.78	105.78	108.89	115.23	103.96	106.46
102.5	114.2	118.25	104.78	106.5	112.2	110.98	113.41	108.11	112.85	121.28	121.6	117.44	112.36	109.32	111.74	107.36	113.81	122.91	107.11	112.07	119.29	108.23	116.1	114.89	110.58	115.76	106.99	111.96	114.77	107.21	105.42	106.23	98.62	106.64	111.81	104.52	115.29	110.17	113.17	114.52	108.19	110.71	108.66	107.57	114.63	111.07	107.77	116.73	110.84
115.76	104.57	105.1	120.68	114.57	106.16	112.03	110.4	113.09	108.79	118.13	114.05	111.43	112.64	110.62	116.91	111.53	110.27	117.68	119.64	110.93	107.9	99.213	116.27	117.37	117.79	113.04	98.781	110.83	108.39	114.12	120.97	107.11	104.54	111.05	109.11	106.07	115.5	118.63	107.23	116.1	115.29	109.37	112.05	107.58	110.86	107.73	113.57	109.13	113.05
110.87	106.6	110.56	109.61	103.1	103.27	111.68	104.76	100.88	111.14	99.78	101.62	103.96	108.29	101.59	112.48	106.57	110.91	114.86	100.17	101.85	115.4	99.223	105.55	114.02	112.3	105.01	106.62	102.23	108.4	108.84	109.09	98.028	107.6	112.37	119.13	104.21	113.42	114.51	101.52	106.8	110.68	95.569	115.89	110.55	103.54	114.83	112.21	111	112.66
107.99	102.45	110.64	108.81	98.804	113.86	105.07	106.26	103.2	109.53	108.41	114.29	108.13	109.02	101.97	104.2	99.137	106.63	115.18	107.28	104.25	114.18	102.06	103.4	112.86	103.53	96.298	98.285	109.89	106.7	102.07	107.3	108.18	103.38	94.481	103.81	102.66	105.48	110.1	98.752	102.78	99.521	109.53	109.31	105.85	107.25	104.51	109.03	118.49	105.57
106.48	101.81	110.24	103.97	109.73	98.783	96.647	105.84	104.7	106.37	104.61	104.19	97.976	100.78	109.21	110.05	110.8	104.95	101.87	105.28	107.44	102.26	108.9	104.71	99.085	103.95	104.18	95.682	100.49	108.71	107.49	111.52	107.41	106.57	108.55	101.83	112.23	105.73	109.26	105.76	109.66	108.69	117.43	110.67	110.1	108.27	107.37	109.77	106.71	105.7
116.1	113.85	107.79	105.57	105.53	110.1	111.4	108.78	99.945	98.466	113.07	106.87	111.06	109.84	103.35	111.63	108.1	109.67	107.84	101.11	106.95	106.33	100.6	110.99	112.92	111.99	110.22	102.54	96.019	96.504	111.41	113.05	113.97	103.16	107.11	108.76	108.54	112.84	106.69	107.7	99.835	119.55	106.37	112.76	110.15	117.58	106.33	102.32	100.66	110.11
108.88	113.05	106.4	115.35	111.69	114.22	117.07	115.25	110.23	107.59	106.84	118.39	113.24	108.04	114.06	110.69	112.18	111.29	112	110.86	116.29	105.53	112.97	107.97	111.7	112.23	113.08	106.63	103.9	112.23	102.21	103.8	115.2	114.91	120.94	115.68	107.64	112.78	103.84	110.82	118.09	109.94	102.29	100.56	105.12	107.71	117.86	111.64	110.99	114.89
119.9	118.21	107.65	114.31	115.19	107.91	101.39	109.53	116.3	114.2	101.6	113.16	114.98	109.27	112.49	114.21	106.92	113.34	106.55	115.82	110.43	118.49	106.16	109.4	122.63	110.4	109.63	110.93	115.5	107.04	117.08	111.17	114.64	109.87	118.04	109.79	107.31	113.93	106.54	112.9	117.23	107.36	113.08	115.9	112.08	112.27	105.45	109.97	114.28	115.95
111.96	102.76	113.75	104.38	110.78	101.38	112.36	118.38	102.46	109.21	103.82	107.78	114.01	110.05	104.95	105.86	104.92	107.9	101.71	103.91	103.87	104.97	109.27	97.363	103.16	110.03	100.73	106.66	110.84	104.63	102.29	102.65	107.55	110.74	101.45	107.46	101.02	110.19	99.145	109.95	109.78	106.17	102.68	108.2	115.18	107.64	113.49	102	111.85	108.4
101.19	98.086	96.647	110.61	98.22	96.496	103.69	98.917	91.357	101.62	98.668	95.187	94.783	101.15	91.867	96.569	93.483	90.853	97.821	99.465	101.81	106.05	101.79	95.808	95.368	98.86	101.23	107.06	109.22	106.87	100.7	94.088	103.93	97.715	99.024	95.51	98.503	99.186	100.94	84.994	105.3	92.598	95.716	106.82	104.14	100.23	99.694	104.12	99.112	95.639
109.3	103.63	110.86	116.65	96.409	101.65	99.204	97.352	109.42	106.99	106.04	111.58	99.26	109.48	100.71	101.79	100.63	102.16	100.91	97.453	101.96	106.45	96.573	108.42	99.247	100.46	112.56	101.74	107.75	97.373	91.518	106.89	107.56	102.25	108.65	95.724	108.83	104.96	90.683	101.14	100.05	107.74	108.5	107.39	99.992	96.328	99.406	109.73	97.709	102.54
115.22	108.97	116.98	114.56	108.53	106.38	104.59	111.36	97.306	106.61	111.94	117.97	113.81	106.63	110.62	111.5	119.51	110.39	104.03	109.8	113.8	111.47	116.3	101.55	111.58	95.193	108.38	107.31	109.14	114.41	113.26	111.11	109.11	108.64	111.63	107	108.22	107.49	111.89	112.59	111.59	114.82	110.94	107.5	103.67	109.09	110.9	106.7	101.93	107.78
111.83	105.23	101.34	100.55	102.41	102.15	103.81	105.89	105.44	112.99	117.39	110.91	103.57	98.784	111.7	119.22	111.28	97.049	101.17	113.18	108.49	110.46	105.79	100.48	107.69	112.98	109.64	103.36	110.35	112.29	114.92	108.01	103.84	108.4	103.24	119.26	97.051	105.14	110.59	110.68	116.16	98.691	103.18	97.618	99.633	101.86	113.73	103.29	106.87	98.348
116.35	118.62	116.71	109.13	109.25	112.74	115.78	110.5	109.4	110.67	113.84	109.67	111.99	118.93	115.77	112.2	107.27	104.86	119.56	104.79	112.42	116.13	112.38	112.65	115.27	109.76	106.12	123.11	112.59	115.3	114.09	109.75	113.32	119.68	108.32	111.18	109.32	110.41	110.87	110.14	113.47	123.74	108.36	109.81	112.3	110.51	107.23	112.46	104.71	117.63
100.32	100.33	97.727	98.832	108.63	106.63	99.033	101.88	97.861	101.09	103.93	100.48	101.4	95.319	102.14	100.97	105.57	97.313	106.88	97.896	101.82	97.705	100.38	102.35	93.86	99.901	91.907	100.63	98.504	103.22	112.7	103.83	90.93	103.72	92.413	100.5	95.578	98.341	91.056	101.72	103.53	98.736	95.377	96.618	103.51	99.66	101.05	105.23	96.982	100.71
111.4	114.75	111.34	107.79	115.92	120.21	118.45	113.44	120.59	114.49	114.91	108.78	122.54	119.25	111.03	109.66	116.46	118	113.12	118.21	116.78	112.31	106.03	122.01	125.5	119.41	115.33	114.12	119.25	120.06	120.33	117.44	117.36	113.1	105.37	113.28	114.22	115.07	117.68	114.9	111.15	119.53	115.71	115.86	114.07	116.71	105.73	118.16	116.24	112.28
104.24	114.38	106.23	104.62	115.56	108.95	103.03	107.18	103.49	106.34	108.78	107.52	107.76	99.722	112.33	92.573	112.75	105.58	104.77	111.16	114.7	104.41	107.75	101.74	113.55	100.77	99.998	103.85	103.68	108.92	108.7	100.62	106.49	105.42	97.497	106.1	106.35	108.04	93.61	100.93	99.961	110.19	106.1	98.156	104.25	101.78	97.406	115.91	102.96	102.49
107.99	108.84	100.14	104.76	102.91	106.69	112.56	117.75	106.97	112.07	113.81	104.07	99.565	117.6	108	100.5	109.62	106.89	103.68	104.71	97.935	104.16	105.19	107.96	105.4	97.278	107.69	106.06	98.882	104.89	109.66	105.39	110.67	104.91	110.93	113.02	103.82	111.07	102.49	105.64	97.214	102.63	108.64	112.35	109.15	104.8	105.59	102.3	105.92	105.1
100.76	106.38	105.65	105.16	101.52	108.93	102.54	98.758	101.52	97.893	102.84	111.77	113.74	97.346	102.86	102.6	103.87	110.06	99.241	96.424	104.6	102.25	106.83	101.06	111.09	105.85	107.38	102.29	104.26	104.13	101.58	105.57	96.369	113.72	101.41	102.07	107.33	101.66	109.47	109.49	104.05	100.68	106.88	108.1	106.05	105.05	110.39	109.42	104.26	93.786
102.24	111.91	104.81	108.85	98.566	98.699	104.15	105.83	105.29	103.77	101.93	113.37	108.69	95.18	105.72	104.52	102.01	110.75	99.361	111.61	105.63	106.23	106.73	103.65	101.8	110.3	108.32	105.4	106.68	105.49	100.85	105.59	98.696	109.62	99.119	103.06	114.12	100.86	101.91	92.695	103.2	111.38	99.584	101.31	110.59	107.53	103.59	108.23	103.26	104.77
108.14	105.98	113.03	110.14	106.32	105.34	111.42	92.148	104.74	111.04	105.4	106.56	113.06	104.1	103.99	108.67	102.26	107.45	102.8	105.58	102.27	103.22	107.46	111	109.06	106.88	107.06	98.24	105.43	105.87	100.7	114.84	114.26	111.39	106.94	98.758	105.36	105.96	106.16	97.759	96.426	110.48	97.93	101.15	110.05	104.83	92.555	108.32	108.31	95.452
106.11	104.04	111.06	104.98	100.42	100.22	95.02	101.91	116.76	99.943	108.82	108.27	106.74	106.4	102.07	108.13	104.25	109.73	109.8	106.88	109.8	96.99	110.09	110.63	96.825	109.87	108.41	95.339	103.84	109.98	98.193	108.67	107.93	105.08	99.183	101.3	99.192	105.79	98.35	111.27	109.15	101.7	100.74	102.31	97.522	105.5	108.39	105.55	104.59	102.43
101.84	98.779	108.88	105.76	114.46	101.66	108.83	106.13	102.98	97.926	103.64	104.21	104.74	106.29	97.848	98.467	105.13	106.4	106.2	100.43	105.79	106.04	106.94	105.14	98.291	113.39	104.57	100.59	105.96	110.32	114.12	106.65	96.269	106.43	100.83	105.62	118.1	120.49	100.55	105.47	100.52	106.51	101.44	106.59	109.98	100.14	102	111.9	109.62	108.88
116.46	115.44	107.55	104.65	100.52	96.543	102.99	97.232	108.37	111.99	99.301	103.91	105.99	101.63	107.85	99.975	114.02	107.77	104.98	98.892	104.59	107.64	99.576	110.45	102.4	109.84	107.9	105.61	109.7	104.49	102.54	102.01	105.08	106.18	97.753	105.47	100.06	107.01	96.834	110.2	107.58	101.67	109.33	109.81	110.74	101.97	98.913	105.76	99.706	103.72
108.94	99.836	110.72	113.7	112.93	105.85	102.92	109.68	115.5	114.99	107.36	112.78	108.28	106.59	102.56	108.53	103.41	104.17	102.58	105	104.63	115.82	105.6	101.64	111.2	119.48	113.75	110.46	113.04	109.04	109.87	110.7	116.94	109.79	114.41	111.72	104.04	106.58	110.96	105.19	108.11	117.26	113.79	104.17	108.37	108.97	110.96	110.42	95.087	111.53
99.235	109.93	100.87	104.84	109.79	107.2	103.91	102.62	104.06	102.92	106.48	106.8	105.71	105.72	110.39	105.62	104.38	113.55	113.65	118.27	105.52	108.47	109.14	107.88	102.38	97.956	98.917	110.61	100.64	108.76	98.052	111.25	110.19	112.32	108.8	104.55	104.54	102.49	102.23	104.36	109.89	109.87	105.52	106.09	104.39	99.871	110.65	115.67	105.37	101.68
105.51	106.01	110.13	102.81	102.58	108.26	103.35	99.297	105.15	108.09	106.81	105.81	100.63	99.938	111.41	107.5	111.98	108.58	101.76	100.01	102.62	105.23	107.52	101.89	109.3	106.16	105.89	100.12	107.82	99.744	113.35	108.74	103.3	101.63	105.79	100.73	100.65	110.87	103.94	102.07	107.26	99.713	95.333	112.01	105.73	106.32	103.31	118.59	109.69	110.83
108.9	115.56	116.79	108.01	108.21	119.73	113.02	113.87	117.07	118.59	107.62	113.44	103.72	109.23	109.8	109.06	118.27	102.54	111.26	113.54	119.19	115.23	124.57	110.93	108.1	104.28	104.89	119.55	116.53	118.57	119.75	118.82	116.54	114.08	110.66	116.36	109.75	114.63	105.05	118.87	111.55	115.33	106.24	115.56	113.29	111.16	110.72	118.78	117.63	111.78
113.11	114.45	117.22	115.45	112.18	114.12	116.93	102.85	113.98	110.84	108.63	111.99	107.94	104.33	111.85	107.09	112.61	116.23	113.26	114.68	103.63	117.13	117.96	111.1	116.49	116.85	116.07	114.09	110.88	115.1	111.23	111.22	115.2	113.17	115.63	104.87	111.61	115.96	113.54	109.2	107.16	107.43	106.5	104.56	103.88	110.3	105.16	109.3	117.07	110.18
101.13	111.63	95.216	110.98	105.1	113.02	98.982	105.92	109.73	106.67	93.982	97.631	98.755	101.12	103.92	96.172	106.43	103.64	107.95	105.69	107.13	114.84	96.37	93.204	105.78	111.67	99.789	108.71	106.25	104.29	105.85	108.02	107.8	105.95	101.81	105.1	117.88	102.7	101.54	101.82	99.594	95.749	107.22	95.239	108.72	107.09	108.11	106.71	111.09	103.68
112.23	105.22	109.66	106.03	107.72	108.29	96.276	96.278	104.13	115.94	102.74	110.51	99.742	102.87	107.13	110.2	103.3	104.1	101.13	98.843	115.12	102.9	106.1	106.96	105.67	105.62	107.27	109.95	108.01	108.73	113.58	110.65	108.05	108.97	105.58	103.8	100.89	113.76	106.77	106.44	106.03	110.41	110.56	102.58	105.27	108.66	97.569	105.85	107.32	107.94
106.13	111.27	122.01	103.91	104.63	105.1	109.43	106.65	117.93	114.69	113.06	107.42	111.78	107.44	111.9	110.89	115.39	119.36	104.82	112.26	109.05	116.16	107.7	106.81	108.83	108.45	112.58	113.06	121.36	96.471	116.37	110.19	115.17	108.63	115.2	110.91	117.96	114.86	97.169	120.19	106.74	110.07	103.84	113.88	111.49	109.2	108.56	116.37	121.06	111.8
110.65	99.707	103.42	101.27	102.07	97.936	109.57	105.97	105.22	103.76	110.17	99.581	104.04	112.93	96.203	114.66	105.36	105.87	104.89	113.64	112.75	102.71	114.69	105.58	103.92	115.82	103.43	102.22	102.85	108.36	107.11	101.93	106.13	104.22	98.341	110.98	112	98.611	113.37	107.76	107.59	107.52	111.23	116.11	111.13	108.63	99.368	108.97	99.595	120.65
106.02	100.43	103.84	112.69	103.72	108.05	111.72	108.89	103.44	104.03	103.43	101.95	103.93	102.41	108.24	105.08	94.269	100.58	111.49	104.26	100.67	102.54	101.85	97.947	105.15	110.93	99.779	99.949	108	103.66	106.78	115.12	110.95	107.8	108.84	107.2	98.204	112.33	101.48	100.17	105.38	109.46	107.81	107.59	98.494	105.07	99.864	104.48	109.51	99.494
113.45	111.9	116.17	113.34	110.01	114.48	112.24	102.6	110.4	112.85	112.52	110.24	109.81	104.01	109.64	109.88	111.07	109.47	114.53	116.34	112.69	111.98	119.56	100.1	108.08	113.26	114.16	98.553	106.19	111.42	114.75	107.2	116.96	115.98	115.08	113.64	116.35	116.88	112.73	109.12	112.29	119.95	99.61	101.64	118.3	109.92	112.58	109.41	104.69	101
109.52	109.45	113.97	113.5	116.43	101.69	118.56	110.85	113.63	114.05	119.34	114.66	109.64	108.19	102.26	104.79	113.51	117.91	111.63	105.67	112.56	109.1	114.09	107.7	113.95	115.84	106.11	117.46	106.34	126.84	125.15	112.47	100.11	112.56	116	100.1	105.14	103.27	116.51	108.8	115.08	107.66	122.56	111.39	104.31	111.56	107.67	113.89	118.93	113.52
96.999	93.554	105.32	91.773	100.62	96.917	96.791	96.753	104.8	103.64	104.01	96.894	103.72	105.54	98.747	100.99	102.62	94.844	104.13	101.42	96.404	96.49	97.173	100.73	97.8	98.016	91.971	97.376	104.7	94.735	94.855	92.417	100.39	98.757	103.05	107.71	89.336	92.862	96.195	100.33	103.25	95.967	116.7	101.41	95.366	108.75	100.41	95.322	102.58	98.842
107.07	107.89	109.26	99.184	103.52	104.42	102.51	114.78	107.62	102.98	116.95	109.76	109.63	101.01	104.3	98.816	101.8	111.53	107.33	106.78	112.19	115.86	103.51	98.001	115.18	114.99	101.41	114.55	117.78	108.41	99.368	115.3	106.64	103.99	102.48	104.93	103.32	112.18	115.88	107.35	102.52	118.26	107.17	105.01	106.34	108.62	99.124	106.59	108.29	104.52
109.68	117.35	110.7	117.77	112.46	111.98	104.54	115.2	110.4	118.16	101.36	105.82	108.74	104.76	118.17	115.51	110.72	111.81	114.35	114.64	117.09	106.51	117.36	114.75	120.99	108.74	105.84	114.22	113.36	111.4	115.53	113.26	108.02	110.44	112.78	105.27	112.87	110.76	107.9	111.44	113.43	106.95	118.93	117.62	105.45	105.54	109.16	110.49	113.86	122.64
102.33	105.85	106.55	102.3	100.42	99.512	97.894	105.6	102.89	110.17	106.43	115.37	108.73	101.39	100.9	107.11	104.27	99.02	100.7	98.972	106.95	105.61	96.169	106.77	110.4	110.37	108.84	116.73	102.99	115.3	107.9	104.88	114.13	99.924	109.32	114.85	101.89	103.36	97.293	104.02	99.561	117.32	100.07	99.842	100.2	107.72	104.5	98.715	100.72	113.68
110.01	119.86	119.45	106.15	105.37	114.96	110.28	107.74	115.16	107.59	113.78	116.93	111.8	112.74	108.04	111.83	102.93	124.16	110.74	104.93	110.95	112.57	111.74	110.2	106.49	110.16	101.97	105.97	109.92	115.84	109.85	104.75	113.99	111.83	112.77	108.78	110.45	117.42	114.25	113.15	112.05	109.85	113.79	115.7	115.69	115.77	111.32	106.73	106.92	118.64
106.96	111.48	99.776	103.24	106.73	110.26	112.27	107.27	111.72	108.09	105.59	115.23	104.02	113.42	122.54	107.09	111.03	111.03	112.49	115.74	108.91	108.96	110.77	103.54	111.1	106.96	107.06	110.83	113.25	110.2	108.73	118.31	111.22	106.18	104.8	115.72	109.43	111.67	101.1	108.53	117.25	107.73	108.97	106.44	105.32	112.67	108.27	102.27	112.93	113.19
112.48	105.95	104.82	104.32	105.53	106.47	106.42	104.14	104.18	103.62	107.36	103	100.02	110.06	106.4	109.24	115.73	100.41	103.25	112.59	112.25	109.17	104.95	111.08	106.7	102.43	115.45	110	107.01	104.65	111.38	98.659	102.86	110.44	103.87	110.04	104.79	105.44	104.35	102.96	111.98	108.11	106.15	110.98	103.87	102.1	104.28	108.52	112.72	111.1
101.47	105.87	101.88	102.73	99.127	112.97	99.053	104.49	106.61	109.16	104.25	100.61	100.26	103.41	116.01	114.96	100.06	105.28	112.68	108.11	109.65	107.24	105.76	109.18	109.01	103.62	105.71	97.493	105.99	106.02	107.5	104.34	99.038	107.95	117.06	109.49	110.01	103.88	107.84	109.64	104.91	99.261	97.111	100.92	100.4	103.55	111.63	106.45	102.19	103.9
111.16	109	99.295	114.51	101.72	105.53	104.39	112.99	101.71	99.909	107.02	106.79	108.17	102.81	101	113.29	87.404	100.12	104.46	98.059	108.7	112.51	105.81	110.11	109.89	97.037	108.85	105.12	109.72	106.25	115.26	114.62	105.17	109.62	105.97	100.48	108.2	109.46	113.13	105.49	101.33	103.56	110.41	113.83	100.92	108.15	107.92	109.82	108.11	109.85
103.45	111.05	113.94	112.63	110.13	111.27	109.73	119.38	119.23	107.38	111.98	117.87	111.43	109.28	107.24	108.22	103.38	116.66	114.43	115.17	113.68	111.04	109.94	114.02	109.05	115.62	114.92	124.88	112.28	108.77	115.24	111.61	110.74	114.68	116.33	116.07	114.12	112.51	112.16	113.5	106.78	113.82	119.67	107.25	115.85	115.43	103.15	120.57	117.86	114.94
95.345	104.69	98.829	94.767	92.938	103.96	97.637	102.34	93.395	98.927	111.04	106.38	104.9	101.93	102.07	100.51	101.53	95.119	98.781	101.42	94.135	102.52	105.43	98.114	100.33	100.22	108.98	93.654	104.14	105.27	105.43	101.46	93.426	105.14	100.9	93.61	102.32	94.248	100.93	100.51	90.215	108.54	94.003	93.891	100.08	97.23	90.275	99.977	99.053	94.951
107.21	112.8	117.04	112.83	114.77	101.93	108.99	102.52	105.63	108.23	106.67	107.68	108.83	115.14	111.68	114.52	124.5	111.16	103.96	116.92	113.39	112.21	115.13	116.33	103.94	105.43	115.37	111.39	119.8	112.42	116.69	112.74	108.08	112.89	116.53	105.52	111.96	118.08	116.22	113.66	105.77	113.58	114.74	113.6	107.99	115.95	115.44	109.69	112.04	119.85
114.86	104.34	106.38	107.59	99.026	110.59	105.46	110.79	104.02	102.19	116.54	108.67	100.23	102.25	109.82	110.86	98.988	101.34	108.47	109.09	100.22	106.41	112.09	109.59	108.2	104.71	102.39	107.97	108.25	101.55	105.6	100.64	100.62	105.94	96.559	113.3	108	104.45	104.63	111.11	111.6	97.684	110.43	106.71	101.87	98.768	111.92	100.21	110.67	109.97
101.04	104.53	118.72	119.37	107.81	103.76	115.02	111.08	109.66	116.5	103.7	107.87	107.77	108.26	105.45	107.9	102.51	108.66	100.04	106.78	103.28	114.72	100.17	103.28	109.94	107.99	106.95	96.284	106.87	104.19	112.07	104.18	106.4	101.79	109.34	96.286	98.898	103.1	104.53	106.44	105.25	114.75	106.78	106.05	103.18	112.77	103.11	105.08	102.51	105.57
103.86	94.728	96.31	106.88	109.92	104.74	102.91	120.24	108.91	109.49	108.6	101.13	103.08	108.5	104.77	98.739	105.22	103.08	103.85	107.13	102.84	104.55	117.13	108.06	101.88	110.8	98.122	98.546	108.43	102.59	108.2	114.84	100.62	102.02	100.8	102.22	99.203	103.67	106.95	114.33	107.33	111.94	109.42	100.32	102.32	107.11	111.24	101.13	100.13	107.76
105.48	105.06	102.85	104.87	105.98	105.35	107.28	105.92	107.02	108.28	109.31	104.31	106.2	105.06	102.34	104.5	105.18	114.29	107.22	115.56	99.99	113.56	106.01	113.95	105.78	107.82	98.728	110.47	109.16	118.96	107.86	104.66	100.23	104.27	102.05	107.31	103.09	104.2	115.31	112.68	116.64	110.48	114.52	102.05	103.8	105.37	109.15	114.53	102.31	116.63
99.101	101.58	93.202	101.78	97.592	103.27	111.1	103.36	105.36	99.313	110.84	109.08	111.17	107.76	111.29	105.68	103.17	114.73	103.78	106.94	110.11	106.6	101.77	97.714	105.24	116.74	102.06	108.83	108.82	105.29	98.033	114.68	108.82	102.8	101.85	102.38	102.57	106.92	114.22	107.02	103.4	98.525	105.28	104.4	101.19	101.49	102.49	109.66	107.44	108.22
99.338	109.24	100.65	106.27	101.55	98.423	103.98	109.32	118.08	98.901	113.79	102.17	107.09	109.26	101.06	112.4	109.42	100.55	101.27	110.42	98.572	100.68	108.17	107.32	97.711	107.48	106.81	101.16	103.68	97.158	103.92	107.48	102.94	99.594	103.86	108.81	103.62	106.42	98.534	100.77	105.81	110.39	112.02	104.22	98.062	104.88	110.59	96.637	114.63	101.12
98.934	97.085	100.18	99.623	105.54	88.367	103.39	104.67	91.204	105.25	101.2	108.02	99.131	101.34	101.06	104.86	94.077	99.985	95.709	101.34	93.859	97.607	108.37	95.312	105.96	104.71	104.11	99.335	102.22	108.08	94.377	102.14	95.43	100.03	100.73	105.5	99.101	102.89	94.964	94.704	99.128	102.1	93.801	101.73	99.987	106.08	101.19	98.737	98.736	94.273
107.97	103.3	104.26	107.74	108.68	105.9	104.71	115.13	106.44	106.62	109.41	103.3	105.16	105.75	102.61	109.21	101.03	106.17	103.21	107.69	111.08	111.66	104.14	106.34	113.48	103.72	107.73	108.89	109.2	97.834	104.18	113.96	104.16	94.891	113.26	108.34	107.95	116.78	107.46	108.89	104.93	102.03	103.02	116.44	103.11	106.21	103.84	101.73	110.73	109.46
108.66	107.95	96.564	110.1	97.233	103.79	102.82	98.665	95.428	104.71	98.593	106.81	111.56	107.79	115.34	100.33	107.87	104.48	98.311	115.32	99.696	110.53	108.9	103.66	106.42	113.6	107.73	106.81	99.266	101.69	103.24	109.61	106.56	105.37	100.46	104.76	104.59	114.57	102.89	107.96	115.06	104.63	109.25	110.17	114.72	94.374	99.362	105.91	106.46	105.97
96.604	92.682	102.5	108.48	105.45	95.803	103.69	98.001	107.92	98.174	98.837	103.91	95.269	105.86	107.36	108.56	96.43	108.38	106.3	92.923	93.317	94.81	104.95	102.26	95.624	101.9	101.89	91.425	102.72	95.788	101.37	105.77	100.65	98.474	105.11	109.43	97.257	103.67	100.96	101.52	101.39	91.173	93.406	105.38	101.28	102.2	92.985	101.64	95.451	105.14
91.734	96.006	102.81	106.35	90.664	109.09	111.18	106.95	103.25	105.65	100.79	99.414	108.38	98.719	106.63	102.79	110.3	109.91	106.84	104.76	100.47	99.639	96.511	105.67	107.57	104.65	106.15	109.74	103.38	105.95	110.85	111.41	111.13	107.54	110.05	105.26	107.29	103.23	110.99	103.72	107.51	110.94	103.89	109.59	96.225	105.08	104.67	114.05	103.96	107.51
116.85	110.11	107.04	106.06	118.86	108.66	111.21	102.88	117.82	118.5	119.93	113.63	114.77	116.32	112.58	114.96	105.48	110.44	104.15	114.7	107.43	117.85	107	100.24	113.13	106.13	116.95	114.75	113.19	111.41	116.09	109.08	108.75	110.21	112.37	104.61	112.7	117.53	113.29	117.91	108.69	112.16	115.56	107.74	111.46	104.66	115.34	115.8	110.8	101.86
99.824	99.978	93.416	103.8	98.288	99.264	100.16	107.4	100.58	103.42	91.933	95.855	105.14	98.215	105.31	104.61	107.14	99.765	93.189	103.61	96.517	90.715	104.3	95.541	102.47	111.65	108.26	98.589	109.3	102.28	97.175	95.924	106.47	96.41	93.619	98.571	93.532	91.258	91.004	95.962	95.934	102.06	100.02	97.578	108.09	105.09	93.428	94.259	112.41	97.406
86.148	106.91	94.793	95.28	106.23	101.66	97.43	90.959	101.87	101.46	99.079	106.17	105.65	92.727	100.72	108.87	101.98	100.78	95.925	100.05	98.433	98.632	105.06	100.37	108.02	94.613	87.231	96.734	107.48	103.24	108.76	107.26	102.67	102.33	98.247	96.775	103.04	98.216	104.59	103.6	101.14	98.88	98.02	101.23	98.833	89.684	97.813	102.04	100.41	98.118
112.21	112.27	99.672	102.45	111.51	122.82	118.68	109.25	103.3	109.41	104.46	119.12	116.98	104.91	112.84	111.86	101.9	107.56	106.92	113.69	116.83	111.96	111.77	118.03	110.22	104.23	114.17	112.33	112.05	113.56	112.88	125.02	120.16	101.2	102.22	114.93	109.72	108.49	117.05	122.48	119.12	105.34	117.64	109.72	113.43	108.44	110.21	106.39	119.31	104.22
109.47	116.16	110.21	113.31	116.27	110.82	127.08	115.63	115.25	117.16	112.27	107.82	111.3	109.37	111.63	102.45	110.81	107.07	99.504	107.38	113.87	119.64	115.8	114.41	108.52	112.85	120.9	113.21	109.55	117.47	111.75	112.9	108.91	105.14	109.49	109.49	105.73	114.8	115.76	113.44	115.35	121.81	114.52	111.08	104.79	112.01	120.41	114.23	101.89	109.25
102.27	95.289	98.954	104.74	103.99	118.52	103.53	96.363	102.49	106.26	104.43	106.39	115.11	100.91	106.41	99.318	112.64	104.32	101.69	110.85	109.13	102.56	108.2	105.89	107.8	105.78	99.443	106.14	99.204	107.16	102.68	104.4	98.88	107.46	107.34	107.08	108	101.56	112.39	110.09	111.02	108.22	97.577	106.78	105.16	98.788	104.06	103.21	117.43	104.6
100.74	103.47	106.61	113.57	102.74	112.52	103.84	97.254	113	100.51	104.22	113.31	114.04	106.33	106.96	111.48	106.71	109.53	111.93	109.39	106.04	104.6	100.63	106.79	108.67	113.99	101.9	105.45	110.6	96.197	106.3	102.51	105.45	105.37	103.12	106.48	102.35	104.4	109.73	113.2	107.15	96.311	120.74	100.05	111.78	100.35	111.14	97.984	105.64	101.66
105.43	100.59	102.18	102.69	95.75	98.784	95.64	96.708	96.455	97.941	98.028	98.322	92.892	92.569	100.33	103.61	88.365	105.75	98.323	95.892	105.43	105.15	104.41	106.96	103.59	103.57	100.17	91.604	94.767	96.878	96.304	96.988	105.58	96.057	92.709	90.517	103.91	101.29	107.77	98.833	95.505	104.22	102.95	115.42	96.452	98.841	104.76	96.939	111.51	105.71
101.36	106.29	104.54	102.57	106.22	109.28	108.92	109.31	99.624	108	108.75	107.18	103.6	105.53	97.351	106	97.126	110.23	108.29	95.871	110.29	96.402	99.2	98.81	106.93	108.35	107.22	107.32	104.26	103.33	109.33	95.662	93.375	96.056	104.47	98.371	107.45	102.17	99.14	110.71	100.18	112.82	106.04	109	102.33	106.01	98.215	108.05	107.55	100.04
110.69	107.93	112.61	103.72	112.82	102.37	104.33	111.96	97.774	106.73	99.563	104.49	106.89	99.436	97.781	92.564	109.07	112	97.935	98.351	110.55	110.2	106.37	106.87	99.357	112.75	107.65	108.92	100.96	109.39	105.22	89.787	103.22	106.77	97.553	110.8	99.038	102.07	100.74	97.326	106.25	109.77	94.759	107.94	107.49	94.154	100.05	113.92	106.08	102.7
107.7	101.53	103.59	106.51	115.65	106.53	110.92	113.9	104.58	102.54	107.75	105.32	110.24	104.22	105.33	105.08	111.78	106.96	112.72	105.74	102.15	109.46	104.68	106.07	106.87	103.94	103.06	105.13	101.2	94.351	99.334	97.33	107.23	101.07	108.49	103.94	104.88	106.86	107.22	96.461	97.417	103.4	110.9	106.12	107.35	106.88	113.85	102.11	113.78	107.13
111.15	111.14	109.71	117.48	115.39	105.31	112.06	103.03	108.58	108.54	119.11	113.44	106.55	109.56	110.79	119.3	110.66	114.72	112	108.17	107.2	118.16	115.13	120.01	117.29	110.98	114.89	110.22	111.9	106.71	105.34	106.25	117.17	105.58	117.14	108.28	105.57	120.52	104.31	107.34	115.75	106.13	115.57	113.19	106.58	109.81	109.47	107.68	107.7	113.52
101.69	116.22	102.01	105.51	107.72	96.759	102.79	102.15	111.09	100.72	107.73	102.81	113.53	107.65	122.88	106.01	101.37	107.89	105.13	103.2	105.42	110.14	114.87	109.95	107.3	106.04	107.07	105.35	101.06	116.23	113.3	102.28	100.19	109.3	98.914	111.51	104.56	102.6	100.59	94.001	109.46	98.978	105.52	115.26	110.75	103.52	112.36	100.42	99.237	111.43
107.83	111.67	107.9	114.5	105.04	107.95	115.32	104.73	110.14	106.21	104.99	104.31	116.88	108.67	118.72	115.67	110.53	116.86	112.47	120.58	107.18	113.33	113.25	106.58	115.67	112.19	116.81	119.39	111.41	110.58	114.28	107.88	111.62	106.25	109.48	112.86	109.54	111.05	107.15	99.273	110.77	106.96	97.823	113.57	115.66	103.07	115.02	108.69	106.25	107.21
99.874	102.76	110.15	104.77	107.01	106.39	97.291	105.42	100.41	98.055	107.7	110.12	103.29	106.16	111.76	103.13	103.32	102.16	101.29	112.65	104.12	99.581	105.68	103.99	98.35	102.87	105.31	112.5	114.1	108.61	108.24	107.15	101.08	112.17	102.79	99.839	105.61	100.29	96.323	102.17	109.5	101.96	100.09	115.5	105.34	105.86	100.57	109.56	100.26	106.43
105.28	116.22	113.06	121.5	111.91	110.11	106.95	108.49	108.59	109.71	110.85	106.42	107.47	108.41	109.65	103.84	107.6	111.82	112.32	119.2	108.23	114.74	113.9	119.1	101.51	107.69	116.71	116.24	118.32	107.7	112.25	107.32	110	108.76	108.42	110.42	112.52	119.63	108.07	112.77	115.73	109.21	112.01	110.65	116.06	116.17	107.69	112.01	113.9	109.12
113.88	118.48	118.86	125.41	113.83	115.11	113.07	114.95	115.99	107.77	105.09	114.12	112.99	109.91	111.23	105.85	119.95	113.19	112.58	110.04	103.05	113.52	112.64	103.02	100.98	110.56	113.36	112.97	111.49	106.71	117.65	118.87	104.06	111.91	116.19	114.8	114.67	118.69	112.63	112.75	118.67	110.72	107.7	113.7	114.64	113.43	101.84	115.3	111.04	116.28
101.64	107.31	100.47	109.97	111.6	104.1	113.92	105.75	105.81	102.82	102.84	107.67	106.94	96.674	107.3	104.72	103.3	103.3	107.09	108.45	109.38	99.292	108.6	109.59	102.38	105.88	105.68	102.04	99.473	109	104.49	112.85	109.97	112.03	105.39	115.64	110.83	102.45	101.09	110.65	113.86	106.05	105.93	105.01	108.18	102.57	112.96	104.65	103.64	108.58
97.411	109.39	91.023	101.66	101.84	104.11	98.797	101.68	98.638	93.691	105.77	94.41	102.88	93.98	95.524	102.02	101.71	105.47	96.2	99.955	110	100.05	101.37	98.497	106.58	102.95	94.085	101.25	106.7	105.95	104.51	88.302	92.593	99.889	87.345	90.978	92.946	97.999	101.04	102.67	102.08	99.305	101.6	100.31	102.84	100.46	91.374	104.46	91.994	100.79
107.89	109.77	101.57	103.28	106.88	100.87	108.04	110.75	102.47	95.08	104	102.17	102.43	103.16	116.07	107.07	100.83	108.26	106.27	105.09	114.28	99.871	106.53	104.4	106.79	104.67	106.79	97.873	106.58	111.15	111.82	106.15	109.1	101.8	109.73	109.99	114.32	106.01	104.47	98.442	108.16	106.99	102.06	107.97	109.72	109.42	108.03	99.557	95.603	115.26
97.594	103.42	100.63	101.56	101.21	118.97	99.454	95.427	114.62	103.17	103.9	107.48	114.53	98.708	101.28	98.075	106.94	101.27	102.18	103.35	102.78	108.45	93.529	99.168	107.08	107.37	108.01	105.84	105.31	98.371	100.33	101.29	100.07	98.499	92.125	103.25	95.838	97.867	107.01	111.66	103.65	104.2	102.28	98.724	105.1	109.41	105.38	112.7	108.33	99.476
104.37	102.67	99.693	109.45	116.68	111.81	110.72	99.971	105.73	119.77	103.37	117.74	107.66	103.76	112.7	108.9	112.05	99.31	107.81	108.53	107.09	103.33	101.35	101.02	109.59	100.85	114.1	104.4	110.34	108.93	112.75	110.51	104.75	97.9	106.52	106.86	107.78	104.5	108.01	104.93	95.226	109.85	103.67	104.04	105.23	109.04	105.25	111.67	100.1	100.7
109.2	103.19	103.15	96.561	95.637	109.19	104.89	105.6	109.54	107.19	103.13	112.48	112.05	108.61	110.52	106.91	110.17	107.89	97.691	102.72	105.38	104.59	104.1	106.8	109.9	101.8	111.73	102.33	104.95	101.77	103.17	104.92	114.63	102.35	107.31	102.22	101	110.61	105.29	106.26	102.32	100.2	108.71	112.97	108.96	107.99	97.859	103.36	103.71	112.12
110.65	104.34	110.6	111.56	107.24	103.23	113.57	116.17	103.96	100.53	106.04	108.9	108.07	109.24	101.5	112.96	108.64	108.27	106.41	113.88	112.59	105.62	112.61	106.08	108.17	103.93	105.44	105.2	104.08	117.71	110.24	116.82	107.73	115.57	118.37	105.2	110.18	108.86	117.92	108	114.74	114.38	112.62	106.36	107.49	108.73	96.868	110.28	109.43	112.25
103.07	101.98	106.49	101.15	94.126	104.61	100.71	98.101	99.685	86.293	101.19	106.64	108.37	102	106.79	96.215	98.661	106.05	98.481	98.568	99.031	91.439	101.57	108.2	95.383	95.756	102.57	104.54	102.26	103.95	105.82	102.12	97.252	96.17	102.35	94.583	92.983	101.74	104.45	110.52	102.12	100.87	105.16	96.541	102.58	96.368	99.248	104.49	104.67	89.704
104.34	105.43	108.52	104.42	106.77	109.42	105.42	114.05	100.21	105.02	98.804	105.57	102.82	107.98	109.72	105.23	115.19	111.02	106.05	104.91	99.595	109.96	106.21	116.76	108.12	104.81	109.36	102.74	112.78	108.37	107.76	106.25	104.66	102.61	105.88	106.15	113.68	102.45	106.18	102.93	105.6	105.9	108.57	103.63	105.49	103.39	106.35	103.55	102.34	105.16
108.74	97.15	108	105.25	97.971	110.44	98.385	105.66	107.24	105.59	115.53	103.33	109.46	105.16	95.986	108	110.76	109.65	104.58	103.17	96.305	106.4	106.67	105.15	107.24	100.69	116.12	102.28	100.73	111.97	96.878	99.43	103.84	105.38	105.57	106.88	97.291	102.55	105.14	108.47	109.92	107.95	104.9	105.44	105.22	114.87	98.909	113.24	107.8	114.88
111.15	112.23	105.6	106.76	100.28	108.03	98.674	107.93	107.26	106.83	101.47	120.72	105.23	109.69	100.42	102.56	104.94	117.01	111.06	103.32	112.5	105.74	101.53	101.08	100.15	111.65	107.17	102.9	98.938	107.57	105.72	98.349	101.19	102.2	109.13	112.76	98.617	107.94	94.077	108.4	101.71	104.85	99.328	112.38	105.09	102.64	100	104.78	104.07	95.767
103.22	97.785	105.87	111.09	123.19	99.414	105.64	105.39	109.54	101.04	107.33	98.21	104.1	95.546	105.3	103.39	105.57	104.69	112.92	98.436	104.14	107.7	103.65	110.32	110.37	102.13	110.84	103.12	103.54	101.77	99.752	111.57	99.149	113.48	103.48	103.96	112.7	100.3	105.61	111.72	106.11	112.95	100.65	102.31	101.71	100	104.79	106.16	106.77	103.38
106.56	95.867	102.64	105.01	98.639	101.57	103.08	104.41	109.75	98.994	105.16	105.75	108.71	98.913	104.22	107.68	102.46	105.15	104.08	110.37	108.64	109.71	101.54	112.52	105.97	112.53	100.69	103.36	110.27	107.33	107.93	97.675	97.068	114.48	104.23	108.02	108.56	108.51	108.16	99.393	105.69	107.13	108.27	105.3	101.53	107.29	113.58	104.33	110.69	109.4
107.33	114	106.6	112.09	113.57	115.6	111.26	109.93	120.6	118.5	119.74	121.97	110.25	112.36	111.39	109.94	115.37	128.41	109.97	112.52	113.2	115.57	118.2	108.29	109.03	118.05	119.25	120.45	116.46	114.54	113.73	112.83	110.13	107.05	109.68	100.67	110.54	110.19	117.52	107.48	111.64	109.03	106.56	105.49	107.55	117.4	113.19	111.01	112.87	112.96
107.21	102.05	107.38	114.53	115.03	105.21	115.02	106.73	110.86	97.904	101.27	112.33	105.83	108.08	117	102.73	104.21	111.49	112.4	111.33	106.55	110.26	112.22	105.79	118.78	104.65	104.57	114	108.73	123.83	109.81	114.31	111.78	102.99	105.39	110.33	115.54	105.91	110.52	112.52	108.18	117.55	122.54	109.24	112.96	107.45	107.55	112.49	117.4	112.4
98.034	96.89	100.77	97.333	99.511	108.51	95.126	100.99	100.96	102.29	99.137	102.89	99.756	103.12	103.97	100.35	98.756	106.25	97.668	97.331	87.675	96.783	102.5	93.829	95.32	97.99	99.506	104.35	100.78	98.544	99.549	100.74	105.13	103.23	96.628	93.917	102.09	96.906	92.497	98.897	95.256	94.541	101.87	90.343	103.91	95.834	102.91	102.06	101.1	98.741
107.04	109.43	102.27	112.9	108.25	109.19	104.59	100.05	109.77	102.75	107.45	107.95	104.03	119.87	113.57	106.59	110.85	101.33	105.77	108.41	100.79	91.831	107.65	102.22	106.87	92.792	102.27	109.01	108.45	94.049	107.29	103.22	103.27	117.53	105.96	100.35	109.49	108.3	101.01	105.89	105.48	105.94	112.9	108.1	109.27	110.08	94.677	101.63	114.72	99.236
107.91	111.64	100.98	121.27	104.48	109.64	114.54	120.5	113.15	104.46	114.56	103.47	108.8	122.07	112.08	109.42	113.4	113.86	116.1	118.66	106.66	107.21	110.67	107.49	109.7	121.12	111.95	110.31	107.72	118.14	107.2	106.73	108.82	106.94	109.98	111.33	103.25	114.71	103.63	107.26	111.08	103.7	112.74	112.79	111.43	114.52	121.12	120.75	105.32	108.51
110.42	113.08	114.17	111.07	113.93	115.06	112.9	119.31	105.68	120.05	104.29	107.3	109.29	111.17	115	119.08	111.63	109.78	119.49	105.25	114.74	107.89	113.82	112.58	109.56	117.44	110.24	113.04	107.58	111.52	110.63	105.95	118.91	110.61	109.68	115.22	116.35	114.57	116.06	112.23	113.43	121.68	115.73	107.34	117.89	116.57	104.52	105.88	117.39	114.79
104.63	104.67	116.97	109.76	103.99	102.52	99.608	107.86	109.5	106.16	106.82	105.67	105.06	107.17	103.33	103.55	108.56	104.35	105.2	103.18	110.92	109.09	103.98	108.12	107.53	106.31	99.377	102.74	100.68	112.78	109.91	108.18	110	105.94	107.02	106.98	101.28	109.92	102.24	104.88	103.93	102.89	107.73	100.92	102.09	102.24	113.06	110.4	102.72	106.99
111.83	100.33	112.3	111.71	114.41	109.94	110.86	119.77	107.69	114.65	109.7	120.99	116.77	112.09	111.06	112.02	105.79	114.85	109.92	111.31	111.16	106.15	113.14	103.77	110.12	114.22	109.94	108.7	115.69	112.59	109.08	112.49	102.75	108.87	113.92	117.51	108.4	108.56	114.01	114.85	108.6	105.25	121.54	117.08	114	114.16	104.85	109.66	106.01	119.99
98.452	98.433	91.037	108.75	98.659	97.603	101.14	103.34	102.69	100.36	103.62	96.795	101.98	102.85	102.3	95.149	96.961	102.1	100.74	98.077	107.81	97.865	105.81	100.09	95.614	112.06	104.85	98.122	110.06	111.95	101.66	95.12	100.11	98.767	97.921	104.01	100.93	107.03	95.243	103.12	98.002	96.742	99.384	97.599	95.115	110.18	89.569	104.24	99.676	101.39
118.09	109.25	107.58	105.16	103.23	100.96	111.28	104.56	108.59	109.03	115.37	101.12	100.13	112.92	110.2	104.08	108.13	108.87	111.87	108.76	110.27	110.45	106.93	102.37	105.48	104.62	107.84	106.42	114.55	107.72	118.83	107.55	106.98	115.58	107.04	108.6	108.09	100.73	113.04	116.44	109.73	107.05	107.23	105.12	107.92	106.6	99.171	108.81	111.71	97.503
114.68	112.37	112.51	104.57	117.79	121.63	97.793	117.49	118.04	116.41	105.45	108.07	111.43	110.94	112.52	115.05	102.49	110.51	114.03	104.32	101.82	104.9	101.07	117.01	112.41	110.83	116.56	111.35	101.33	112.31	104.64	112.21	106.33	108.67	118.45	104.99	104.29	110.57	119.17	114.65	107.38	118.26	111.9	113.25	114.72	114.84	114.1	107.75	112.67	107.24
101.45	99.312	103.74	104.54	109.83	109.75	109.84	107.99	108.61	107.21	100.76	98.43	98.311	113.7	106.4	110.74	106.69	116.73	109.46	110.08	107.4	107.78	114.23	106.58	114.57	100.6	103.97	108.74	111.5	109.47	102.3	105.62	101.29	109.22	106.63	102.21	103.76	108.58	104.85	101.83	113	106.37	112.4	109.82	114.95	108.7	108.28	105.89	99.111	113.82
108.44	115.19	116.56	111.23	107.02	105.73	109.6	117.03	121.82	108.13	105.03	109.31	116.62	110.19	123.81	113.32	117.39	117.45	113.51	117.37	108.14	106.46	113.43	119.9	108.15	113.72	110.05	108.6	118.17	111.73	107.21	116.34	111.6	102.98	112.59	108.21	118.43	112.86	107.5	113.5	114	115.13	117.7	115.1	116.36	109.49	106.76	112.03	115.13	111.63
102.71	110.3	101.04	107.58	110.4	107.59	105.39	113.07	102.88	103.7	111.19	106.82	112.56	101.79	111.87	103.32	107.13	110.21	107.28	105.41	104.2	102.35	104.9	109.5	107.3	98.839	104.43	103.27	103.17	110.73	99.745	103.75	101.65	102.16	112.9	107.12	102.69	103.31	101.05	103.8	105.47	109.33	105.59	103.83	104.94	104.68	108.84	107.22	104.99	110.65
105.04	109.17	115.61	115.31	106.34	101.77	111.29	114.13	114.88	113.7	108.31	107.94	114.73	112.39	111.57	110.37	101.29	110.96	112.9	110.91	112.65	115.98	109.49	103.78	115.7	108.68	112.26	109.29	117.76	103.79	97.621	114.66	117.82	119.29	107.51	115.57	112.02	116.56	115.43	110.65	112.76	113	112.5	105.33	111.42	123.17	104.32	115.49	116.36	119.96
100.45	105.12	104.53	112.91	101.35	110.32	104.69	106.85	99.863	103.95	96.851	99.858	107.04	110.87	105.9	115.07	96.038	107.55	100.62	114.01	109.2	109.08	109.2	115.19	108.65	114.46	112.23	99.831	116.65	109.78	99.879	109.67	104.34	106.46	120.18	95.834	107.17	108.43	111.48	110.21	116.04	101.28	110.82	105.93	110.57	102	106.11	97.695	102.65	112.99
118.14	110.99	119.97	120.17	114.89	130.6	126.48	108.21	114.15	124.64	119.64	120.13	112.45	113.91	119.42	118.15	122.39	115.34	112.62	122.28	113.8	113.12	118.23	118.87	118.82	128.94	115.28	113.85	120.4	116.98	106.79	118.19	126.18	121.46	115.63	119.95	124.36	116.8	114.44	113.29	123.97	105.46	112.6	120.83	116.09	119.74	119.2	113.62	120.4	116.26
102.24	102.16	94.54	99.497	106.93	98.369	101	94.587	98.301	88.816	93.501	91.524	107.39	102.92	103.61	101.56	98.502	100.83	106.44	99.311	101.37	97.374	103.15	96.265	102.74	96.436	100.66	92.545	98.46	107.46	100.34	99.696	90.296	97.943	94.765	106.7	96.777	102.47	100.42	104.26	98.984	101.22	103.38	105.39	106.02	103.27	106.04	107.44	99.995	94.219
112.01	117.22	106.75	102.12	116.18	116.82	105.69	105.37	112.02	107.31	110.16	112.76	111.67	120.6	109.47	114.37	117.98	103.63	115.94	117.04	120.6	111.75	112.91	107.64	121.57	116.07	106.26	106.86	111.81	108.02	116.69	110.93	103.21	118.29	113.66	108.74	111.94	117.17	106.89	107.62	111.04	111.02	115.17	103.21	106.37	114.82	110.36	117.74	111.26	113.08
104.09	95.847	106.34	91.366	105.06	114.03	103.4	100.85	100.79	98.127	98.292	95.143	100.41	94.424	104.42	109.37	107.29	98.309	100.03	105.38	97.469	110.1	96.343	98.325	112.7	102	103.2	96.261	95.021	96.328	98.75	106.31	102.57	104.45	101.84	101.28	100.98	102.41	97.734	107.21	98.562	96.148	98.787	107.68	98.609	95.388	96.995	99.002	99.888	104.46
101.91	107.66	117.62	99.296	104.87	104.17	111.31	118.6	116.27	116.04	112.52	113.75	108.03	117.05	105.82	115.59	111.7	105.01	118.7	115.09	114.98	104.48	108.97	121.15	108.36	111.32	104.65	110.84	103.76	106.27	115.47	111.52	118.03	108.67	111.04	121.98	109.18	111.94	108.4	117.6	116.2	116.39	98.239	115.07	112.03	118.4	106.25	116.17	113.32	100.85
93.393	95.452	102.64	97.226	99.965	96.748	101.56	110.34	109.53	99.716	98.942	95.68	100.29	96.804	107.37	103.77	103.72	91.387	89.077	106.18	101.14	88.375	102.15	94.532	102.77	103.25	100.12	100.38	103.61	105.01	90.428	99.083	95.905	101.95	101.29	96.037	106.81	93.138	97.204	96.865	103.26	105.31	95.126	94.475	89.309	99.488	114.51	94.817	95.672	94.009
107.4	101.5	106.59	110.34	107.55	116.98	108.05	104.97	109.34	103.86	103.42	111.44	112.93	98.57	109.47	116.08	107.26	118.86	97.275	98.952	101.69	105.27	100.21	106.6	107.6	105.33	109.77	99.833	101.68	107.19	111.46	111.63	107.03	122.81	103.14	100.21	103.5	108.93	100.06	102.95	111.84	110.01	111.26	104.48	114.24	108.22	103.29	113.75	104.69	103.6
113.84	96.986	105.48	105.96	105	105.01	105.85	104.38	114.44	105.54	119.5	99.693	99.892	103.51	101.87	110.22	107.88	106.19	105.26	108.03	115.38	114.98	110.13	109.75	108.72	106.86	106.5	112.28	110.57	107.05	113.06	112.21	103.83	113.28	104.38	113.56	108.57	117.06	110.2	106.93	114.79	104.34	110.27	118.27	109.31	111.24	114.64	116.85	116.26	117.08
112.88	99.837	106.59	103.57	97.71	100.41	102.44	109.18	100.42	103.16	107.16	112.17	94.106	108.38	105.56	99.257	109.74	95.855	107.24	97.401	99.24	116.08	106.39	106.16	101.9	102.88	99.227	100.94	104.81	100.07	102.8	109.35	112.23	103.68	106.06	102.33	101.52	94.537	106.5	99.299	105.23	104.29	108.2	110.99	109.04	108.08	108.02	102.86	107.8	101.8
113.3	103.72	98.454	89.398	96.557	88.258	99	105.79	100.05	98.46	100.13	94.829	103.25	98.716	101.76	95.341	93.93	102.42	95.493	101.41	97.961	96.635	101.46	103.09	101.7	100.06	93.884	101.78	101.48	98.335	93.399	107.43	97.861	94.087	106.04	96.608	95.499	95.572	97.034	98.156	102.06	103.26	91.467	99.146	100.77	99.66	106.09	94.048	96.122	104.24
112.19	107.85	101.84	99.687	104.06	120.21	106.47	103.43	103.69	101.51	105.57	105.49	103.73	112.43	101.21	101.87	101.06	105.67	105.05	102.51	107.72	103.35	105.34	111.03	101.37	119.87	108.43	101.52	100.05	110.7	110.15	112.47	97.418	102.32	108.06	102.36	112.64	105.07	107.71	105.15	118.72	105.66	101.93	99.277	107.66	109.01	102.18	104.65	102.56	98.48
104.41	103.68	95.828	108.52	104.33	106.98	100.35	92.526	101.42	104.45	90.456	101.5	91.104	100.47	106.3	98.089	96.84	96.8	98.751	106.1	108.07	98.717	104.09	98.049	109.22	97.281	89.566	105.4	102.99	106.99	94.47	109.4	98.592	98.382	97.171	88.962	105.09	102.2	98.719	105.46	100.34	102.51	95.315	104.84	100.56	104.07	105.56	112	99.539	100.76
122.72	119.41	121.25	120.87	118.64	114.18	121.99	121.78	116.46	117.99	118.15	112.67	117.81	118.45	114.9	120.37	118.83	112.29	119.22	119.19	113.61	111.62	115.43	120.43	114	122.39	114.6	113.27	125.24	112.8	108.85	119.32	119.11	112.86	112.86	112.87	112.59	114.66	118.96	114.76	130.41	114.4	119.63	122.07	116.12	123.71	114.8	120.95	116.24	113.12
101.27	101.65	98.71	98.537	105.86	100.77	103.57	106.13	107.54	117.64	105.57	105.96	104.94	97.29	90.532	115.47	104.89	96.971	103.06	108.28	105.54	109.58	109.67	102.91	105.63	102.3	99.983	100.94	106.59	105.63	112.29	108.79	111.05	109.07	103.92	108.43	96.944	97.772	103.86	105.92	101.12	115.79	101.86	107.72	99.898	101.53	113.33	102.96	103.62	100.56
116.41	115.64	120.14	127.29	112.65	118.53	111.03	112.35	123.94	118.38	116.87	118.76	113.46	111.44	120.8	118.32	122.12	112.74	117.35	114.89	118.63	116.78	116.05	117.29	119.74	112.48	115.28	115.04	116.47	118.43	122.28	126.25	116.51	117.97	116.94	121.24	121	118.92	120.29	121.41	114.38	124.58	122.24	115.94	113	121.59	118.72	114.31	111.3	114.52
110.75	109.58	108.14	105.04	104.47	111.11	102.72	96.263	98.352	110.54	101.69	101.74	105.42	107.95	115.61	112.55	113.66	111.89	103.71	98.444	103.34	105.6	99.367	105.25	112.17	101.91	107.27	99.149	102.62	108.14	108.19	93.015	102.74	109.33	108.34	108.71	106.82	105.62	108.96	105.51	98.761	96.853	107.84	106.72	94.534	102.31	100.42	108.33	111.63	107.49
96.329	105.5	99.529	99.278	105.6	102.31	111.04	101.59	96.379	103.63	111.23	95.973	104.61	106.05	95.806	104.96	100.32	101.62	101.28	96.18	109.82	99.699	100.19	99.587	111.34	107.12	94.695	98.256	91.857	97.338	99.403	98.449	93.744	96.745	99.014	106.42	99.785	100.74	106.52	106.62	111.78	101.55	92.295	103.18	95.932	94.394	92.503	90.995	97.314	95.649
115.81	117.27	109.23	114.23	118	118.58	118.34	111.92	112.41	109.77	115.16	115.17	112.1	122.88	118.31	109.72	108.62	108.86	111.43	112.49	97.378	107.31	113.69	105.36	116.59	104.44	110.65	104.14	112.45	102.03	107.44	108.98	109.4	109.15	110.93	115.7	108.64	108.47	115.96	111.86	112.15	113.15	118.56	117.21	112.94	115.32	102.87	103.59	115.75	115.35
108.33	98.559	111.06	106.32	108.43	112.55	107.12	98.685	108.72	107.35	103.64	106.64	105.9	105.93	104.47	100.16	107.49	105.5	107.45	102.99	95.993	103.91	111.76	97.188	111.5	108.71	97.417	114.24	98.886	111.29	100.01	103.23	101.42	106.04	100.97	106.53	112.82	110.48	99.948	106.47	114.87	107.28	107.15	111.05	98.55	109.87	113.15	110.3	100.29	113.38
102.86	106.05	100.74	100.92	108.73	108.08	111.75	97.166	106.72	108.34	114.44	104.26	109.33	100.82	115.31	103.02	114.79	107.65	110.69	106.21	105.95	107.04	96.913	109.67	109.8	116.11	105.92	104.58	103.6	105.43	105.36	108.91	106.91	108.18	100.42	99.492	103.31	112.04	104.24	111.98	104.85	102.76	104.03	101.06	106.69	99.073	104.75	103.86	101.3	106.19
105.48	102.42	107.44	105.86	95.013	103.31	107.94	111.96	105.48	110.78	114.35	117.44	112.75	111	91.669	105.28	111.27	105.49	112.43	102.53	101.58	109.03	108.3	112.72	120.79	115.05	108.84	99.228	108.28	106.98	97.78	110.14	103.86	99.363	110.29	110.27	101.33	110.95	101.07	105.97	103.59	106.43	110.54	107.13	106.35	101.25	104.14	102.44	111.95	103.45
110.16	102.41	114.69	105.15	108.4	108.31	110.06	99.034	115.49	110.71	104.98	101.82	112.51	110.27	106.94	103.49	104.28	103.48	102.76	112.12	97.295	107.36	109.79	93.81	109.58	107.7	102.92	103.59	106.57	100.91	105.9	99.106	95.826	113.83	108.61	108.26	98.948	106.9	104.44	107.61	110.53	112.61	100.8	107.14	110.07	96.26	112.19	108.43	106.79	105.77
101.45	101.7	99.567	105.19	106.77	112.04	102.96	107.7	110.22	106.51	105.81	105.03	96.236	105.15	111.4	106.75	108.79	110.21	105.31	113.97	101.98	105.81	105.04	107.14	97.105	104.96	95.393	109.49	107.95	111.17	99.88	108.66	98.267	103.59	104.09	106.7	104.89	106.18	101.42	101.4	101.65	102.65	109.21	107.69	103.82	114.61	100.61	109.26	102.81	100.15
111.79	101.88	111.18	103.37	109.36	107.46	108.22	105.57	102.16	103.2	109.22	102.93	117.52	103.34	114.96	104.79	106.93	112.83	103.31	99.206	104.39	104.15	101.4	105.01	99.249	101.28	95.862	111.9	98.17	107.25	101.41	113.59	106.34	107.1	102.79	101.2	113.13	104.01	110.76	104.46	108.63	107.39	95.841	96.522	105.69	104.09	106.49	98.461	103.49	118.53
113.51	116.66	108.84	108.81	112.39	100.54	105.45	115.81	113.6	117.17	113.91	117.34	110.65	112.6	104.3	114.85	108.4	113.8	112.93	110.57	112.78	114.24	109.06	116.77	110.56	105.11	117.16	106.26	116.26	106.89	124.67	115.4	112.4	116.49	114.51	105.34	108.98	105.95	116.44	106.82	115.25	107.46	114.4	106.66	109.89	107.88	112.68	108.65	105.99	109.67
92.273	97.705	108.88	90.022	100.64	108.43	105.68	96.792	103.08	108.16	96.269	101.61	100.55	101.67	101.01	103.22	97.39	101.07	100.19	98.259	93.779	101.34	91.998	107.84	93.652	103.78	107.6	99.67	100.08	99.309	104.41	95.459	108.21	99.318	99.432	97.137	98.149	105.83	90.899	101.2	93.461	105.31	104.74	102.86	94.896	106.07	103.18	98.254	102.33	95.989
97.487	113.4	108.68	108.09	98.012	101.1	109.93	115.18	112.76	108.21	97.957	115.8	101.63	104.74	114.43	104.41	108.05	109.87	104.7	103.41	107.6	104.75	109.42	109.44	106.5	102.94	103.48	102.47	99.655	100.74	100.97	104.37	107.88	102.38	98.07	105.65	98.136	97.456	110.61	110.88	111.95	102.64	112.17	95.203	103.85	107.15	107.22	106.38	97.032	100.34
121.1	116.38	109.17	122.56	122.3	107.76	122.3	105.07	115.02	106.67	101.98	113.49	112.53	110.81	110.29	113.71	113.97	110.43	110.92	100.49	109.65	114.36	109.27	105.73	108.68	107.73	112.99	115.97	102.6	112.44	111.2	114.9	111.12	110.32	106.97	111.4	105.43	102.68	104.97	111.32	98.611	105.92	120.65	106.16	106.7	116.03	116.24	117.09	115.55	110.05
106.33	109.22	113.64	112.11	113.9	113.06	111.92	117.54	103.75	115.56	106.54	115.51	117.51	108.3	109.98	110.98	113.56	111.58	112.11	114.77	109.06	111.11	111.49	109.88	112.81	108.55	112.06	109.44	106.47	115.44	109.81	117.01	115.01	109.22	119.65	115.44	113.5	109.74	108.24	105.08	105.21	108.19	117.46	120.91	112.54	111.61	114.68	121.68	106.13	107.68
100.4	97.627	99.421	94.518	90.265	92.829	98.344	101.49	95.454	107.23	108.9	100.83	97.12	100.91	104.14	95.434	103.04	93.266	103.6	97.215	105.24	96.876	98.415	103.59	101.63	89.527	107.02	100.46	109.33	98.952	98.244	104.5	105.49	87.313	92.112	93.927	96.816	108.07	99.303	90.834	104.81	101.53	107.65	97.708	96.154	97.387	102.19	97.482	98.552	101.97
112.97	108.6	109.84	103.53	110.53	113.39	108.38	110.69	101.55	114.73	107.18	118.73	105.68	113	117.86	111.9	109.75	102.64	103.48	104.36	106.78	110.7	113.15	110.56	113.28	104.23	111.71	111.79	101.48	103.55	117.52	103.2	112.25	109	106.71	109.02	110.44	114.45	113.55	112.02	105.84	103.91	104.23	109.36	105.11	107.89	109.63	107.32	110.34	109.62
110.25	103.93	107.59	107.55	108.2	102.68	97.436	98.92	94.647	108.85	101.71	100.63	104.06	102.03	111.24	116.68	101.44	109.89	104.57	104.02	108.66	99.184	111.53	108.71	104.42	104.89	98.403	112.65	100.09	96.848	113.37	107.76	111.1	108.11	105.59	107.91	99.773	93.665	108.57	104.78	107.02	115.82	105.95	109.2	110.42	108.29	104.72	107.08	117.28	105.08
107.55	103.83	100.51	109.77	96.274	110.3	105.39	107.69	112.18	110.98	111.01	99.905	106.93	106.55	105.46	113.14	107.11	108.35	106.47	103.74	100.35	102.73	101.81	108.69	108.12	98.277	104.94	109.8	100.02	116.45	108.06	102.95	107.08	112.94	111.4	103.65	105.8	105.37	101.29	113.27	97.807	105.48	99.042	103.11	111.09	104.65	109.12	112.34	106.15	99.412
111.49	119.45	117.22	113.17	109.32	123.23	121.73	115.19	114.92	111.45	110.61	107.43	113.35	121.02	115.91	111.96	117.62	102.28	107.83	114.55	117.4	112.66	123.39	107.53	121.4	116.55	118.37	113.27	113.9	116.4	113.78	115.89	111.72	114.1	114.77	114.11	113.36	113.26	107.25	118.56	118.83	113.93	111.13	117.84	106.34	104.83	115.09	111.17	107.91	116.43
102.52	103.18	104.99	107.01	105.89	96.805	104.46	98.974	107.68	101.62	108.96	112.01	107.3	106.49	100.39	105.26	110.55	109.38	98.076	116.08	105.52	105.67	96.18	112.08	107.85	109.95	113.1	98.495	104.27	106.81	103.48	103.12	106.58	96.308	111.36	107.89	97.369	112.86	103.27	106.2	101.25	108.87	102	100.66	107.3	106.48	106.01	104.47	108.73	99.06
108.61	108.41	111	107.86	111.09	105.55	94.908	108.65	108.54	125.12	104.2	116.65	113.25	99.654	103.7	107.78	117.25	108.24	104.83	95.972	113.06	110.96	113.91	104.37	124.52	109.63	114.76	112.65	108.17	109.84	109.55	107.83	107.79	113.43	111.91	112.48	110.71	97.901	101.37	110.76	113.07	104.3	107.83	110.47	112.83	116.02	108.75	111.23	116.22	110.13
108.89	104.67	121.84	111.63	119.02	111.16	103.48	113.25	109.38	114.28	107.9	112.44	111.73	115.03	106.99	106.88	116.95	105.32	119.04	109.04	100.59	116.4	115.01	110.2	107.27	112.62	111.61	109.14	111.28	111.74	110.67	114.9	108.31	101.5	109.39	112.64	114.84	103.38	107.65	103.52	108.07	120.5	110.36	108.56	110.51	117.28	107.53	106.32	108.56	118.07
107.85	108.54	103.98	106.87	104.61	106.71	111.79	100.63	110.99	105.9	100.24	112.78	103.57	102.02	104.36	110.05	108.76	105.47	107.08	101.56	105.51	101.25	104.51	115.53	113.72	98.161	95.091	106.11	100.93	110.22	101.61	107.62	111.02	109.29	113.37	103.44	113.42	91.108	99.944	102.73	109.19	106.18	100	113.02	105.78	113.32	109.88	108.78	101.75	98.254
107.67	101.14	102.6	108.85	108.94	93.901	110.35	106.16	103.06	112.73	103.09	94.113	99.256	105.08	100.42	109.43	107.45	108.65	109.69	93.593	105.69	101.26	99.755	109.38	110.03	109.22	98.638	102.79	105.89	102.31	105.59	104.11	108.11	105.96	99.668	100.47	110.51	106.33	107.58	109.29	111.16	109.13	108.18	107.23	101.27	109.28	103.66	103.7	105.15	107.2
107.44	116.59	115.25	122.61	109.02	112.24	106.32	107.28	113.03	105.56	111.49	115.88	120.59	120.95	120.52	111.64	115.22	116.85	121.64	116.42	114.17	109.39	119.43	107.67	112.9	102.04	111.6	112.81	111.06	106.85	111.55	116.22	112.2	110.31	107.65	117.32	103.15	113.61	112.65	110.84	116.22	108.85	118.91	105.46	114.47	116.24	116.36	114.58	113.01	126.88
106.58	114	107.43	107.82	98.68	96.156	110.45	113.2	108.03	107.49	107.41	103.77	100.64	95.917	110.45	105.77	109.77	106.58	107.62	106.86	103.83	111.35	109.98	105.56	115.47	114.75	109.38	100.12	100.13	106.84	106.89	103.82	103.45	94.08	104.39	105.88	99.027	107	115.55	105.86	101.44	100.67	104.48	108.49	110.34	103.65	108.6	109.19	107.22	107.09
105.77	108.77	103.49	104.13	103.04	114.09	106.49	106.99	103.1	109.82	110.29	104.01	106.79	109.69	102.84	105.72	103.63	101.71	110.47	111.4	99.964	104.76	111.44	106.57	95.887	109.97	96.135	110.7	96.604	102.94	96.74	107.94	102.32	97.857	101.35	104.96	102.48	105.3	101.32	111.82	102.86	106.19	103.62	104	109.77	111.54	104.53	103.62	97.891	107.3
106.94	99.992	98.211	101.05	100.47	97.449	92.049	100.76	107.99	98.384	94.479	95.856	97.058	108	102.01	100.27	96.741	99.732	97.581	94.191	99.614	104.16	98.357	94.755	95.907	94.378	92.998	95.97	101.4	98.679	95.935	103.13	93.449	97.307	98.441	105.68	114.28	106.85	90.205	98.352	106.46	99.675	98.011	94.295	89.482	94.362	103.9	95.368	106.55	102.69
101.35	106.45	97.201	99.462	97.626	102.13	99.02	97.223	99.273	101.54	99.096	107.22	95.21	101.12	104.35	98.374	108.62	93.838	94.67	100.91	101.57	102.69	98.34	93.445	100.79	104.76	101.4	103.39	100.96	107.33	101.9	102.91	117.17	101.79	103.44	94.9	97.02	96.259	101.3	107.23	99.453	104.44	93.654	106.61	99.304	97.818	104.72	92.096	94.554	94.173
105.19	112.9	117.98	116.24	112.51	110.67	108.23	113.15	102.64	115.66	113.08	118.72	110.18	104.79	109.15	109.95	114.34	120.87	109.13	113.63	106.95	126.11	106.16	108.02	123.09	110.92	109.65	118.28	113.31	106.04	117.42	110.79	109.33	117.04	105.52	113.52	109.49	111.88	107.66	103.48	109.97	112.74	107.42	108.89	104.94	120.38	118.55	114.19	106.66	108.7
108.08	103.32	96.19	98.301	105.57	105.29	107.94	100.86	110.52	105.3	99.095	103.34	101.14	106.61	106.87	104.08	106.5	99.901	114.26	107.07	94.079	100.67	116.22	108.52	100.21	101.96	113.35	100.89	103.24	109.96	113.17	101.2	104.65	108.89	106.85	106.87	114.26	100.29	111.73	105.94	113.63	105.59	107.41	109.88	102.54	105.57	101.75	106.42	107.37	104.25
111.65	108.65	102.4	111.15	101.42	110.84	110.48	103.94	105.89	107.85	103.63	94.818	111.35	102.8	113.07	112.83	109.38	104.35	104.95	100.58	108.83	106.7	108.46	106.63	107.28	102.64	97.729	103.08	107.59	107.55	108.49	102.94	106.88	108.87	98.178	104.51	110.87	101.79	107.62	111.01	112.28	116.66	109.54	107.6	107.63	109.35	109.25	104.16	111.92	102.86
99.421	100.51	93.435	96.947	97.206	101.1	90.8	94.437	100.6	103.52	101.33	95.55	100.14	100.36	102.98	100.18	102.23	111.46	99.773	105.06	115.38	107.16	107.84	98.612	101.01	102.16	101.66	93.877	96.006	102.79	97.543	103.71	96.04	108.92	101.02	107.29	108.53	103.93	101.76	110.98	97.894	94.584	103.08	104.68	101.53	103.08	102.36	102.33	101.46	101.38
100	111.71	110.57	108.56	104.98	99.168	105.23	99.769	103.23	102.39	103.98	106.07	101.85	97.656	107.02	111.24	106.84	112.05	107.92	106.2	96.661	102.82	106.77	102.37	105.22	106.58	102.58	99.281	107.3	106.17	107.6	112.08	110.18	106.83	106.58	109.69	109.52	105.14	103.24	98.303	96.777	103.39	105.29	109.44	109.97	103.7	110.01	98.56	96.311	113.29
106.29	105.97	97.977	112.79	104.78	103.45	105.8	100.31	101.6	104.71	107.46	102.21	113.46	119.11	110.3	102.96	103.7	109.13	108.64	110.47	113.57	105.81	99.624	104.71	109.51	110.49	100.9	107.05	107.48	105.24	105.66	105.66	101.74	108.17	100.04	107.93	103.02	106.06	110.22	112.39	108.04	113.67	110.52	116.28	100.72	106.98	100.11	104.52	111.1	103.89
119.46	101.65	114.74	109.76	112.61	108.14	104.42	109.87	104.51	114.29	110.04	111.74	105.77	108.25	117.77	110.44	114.1	108.92	108.6	115.26	112.49	104.41	111.67	108.01	118.48	115	112.48	113.82	109.25	118.12	113.8	114.49	117.12	108.61	114.6	118.48	118.42	102.55	117.39	112.9	109.33	105.48	109.34	104.58	111.26	102.69	116.42	113.75	113.94	113.34
115.85	110.93	120.66	113.52	109.14	115.44	114.97	117.86	112.27	120.14	115.63	118.38	108.81	119.35	115.64	105.42	114.58	119.8	114.38	105.24	110.04	105.23	113.56	121.57	123.06	126.24	113.06	113.99	114.33	117.92	127.06	115.75	116.07	109.48	120.06	115.82	114.63	118.73	121.89	115.77	110.3	109.6	116.77	104.8	107.93	119.95	121.16	122.06	112.48	106.77
116.05	110.04	120.35	118.81	118.09	121.01	113.92	115.47	108.24	108.89	114.59	124.39	118.38	117.2	117.08	109.92	108.27	108.93	118.19	114.91	121.68	115.57	122.4	125.2	117.27	118.5	111.11	114.25	121.58	114.17	114.61	118.12	111.98	120.61	109.15	110.8	113.34	112.98	121.81	122.4	121.89	108.38	110.74	105.44	106.08	116.11	114.84	109.65	122.16	113.15
120.16	113.57	119.79	120.95	104.55	119.02	105.53	115.81	111.1	113.5	115.59	107.97	110.65	113.99	113.32	108.79	114.08	116.5	117.37	106.59	116.04	107.83	102.11	108.33	105.31	109.64	111.81	107.94	114.74	113.32	113.55	119.66	103.2	115.53	106.34	113.56	109.58	112.45	113.1	112.64	108.42	111.31	113.13	116.25	119.97	117.61	114.57	105.54	111.15	105.44
105.61	102.51	113.65	107.92	109.16	107.55	112.46	108.83	118.36	110.48	108.67	115.26	112.09	118.3	116.93	105.77	108.22	103.29	104.8	107.28	109.5	123.33	103.94	111.77	115.46	118.86	119.35	106.02	111.01	109.31	123.84	104.38	113.15	112.84	115.95	120.25	108.48	113.28	106.78	110.84	109.02	114.71	113.46	109.33	107.5	108.36	118.87	119.76	107.85	104.93
101.31	110.6	97.38	108.13	102.64	104	100.18	112.42	104	109.99	107.95	109.11	103.6	111.37	106.36	115.55	99.496	109.24	109.84	111.88	110.44	111.82	109.36	109.03	104.16	107.44	100.08	113.23	112.69	107.94	118.54	110.69	111	108.06	111.01	108.9	102.92	111.69	105.36	97.773	113.28	109.27	109.49	102.67	108.62	107.46	99.367	108.97	106.2	109.3
107.43	108.43	101.91	103.05	100.66	106.26	110.94	98.289	107.92	103.65	110.55	95.378	110.32	100.75	100.2	105.78	103.66	110.58	102.87	97.876	98.536	105.25	102.76	91.308	102.27	103.97	105.38	106.49	104.75	96.19	101.49	107.1	99.642	109.21	108.23	115.69	98.274	109.07	101.12	108.22	103.71	106.36	103.42	105.6	95.97	96.393	104.75	99.729	112.03	101.34
101.85	108.29	99.946	107.49	103.16	103.79	108.35	114.14	109.76	108.48	104.53	113.37	107.92	100.29	109.23	107.96	101.59	104.21	109.92	101.58	103.73	105.34	102.32	111.03	101.89	89.033	103.94	101.3	113.88	112.3	100.45	107.57	110.51	106.26	100.26	117.69	97.605	110.34	106.2	99.901	106.14	102.65	98.147	109.31	110.35	116.05	114.06	109.32	104.79	105.64
95.198	106.92	96.239	98.363	106.31	97.006	92.21	102.16	101.5	97.209	95.94	101.96	94.816	99.071	100.58	102.6	103.01	95.353	99.586	97.056	96.019	92.841	107.51	103.35	103.5	101.84	104.95	104.95	104.04	107.89	98.538	105.03	105.69	105.22	100.2	102.56	91.091	103.32	99.825	101.97	106.2	107.01	97.06	96.712	113.19	99.987	101.42	100.68	101.67	91.899
116.95	97.091	114.98	108.12	105.24	103.27	115.56	104.22	102.34	114.45	113.5	109.37	106.72	106.6	104.37	99.604	108.33	110.73	104.82	106.96	106.84	108.02	107.7	108.9	109.63	107.06	107.12	110.17	110.8	111.64	106.72	98.535	103.31	95.665	97.576	104.33	99.297	108.65	104	112.55	100.71	112.54	102.11	98.982	101.43	105.58	107.05	106.5	102.56	103.39
114.16	114.03	103.69	110.43	115.2	109.66	108.39	118.12	111.81	113.67	118.06	110.34	116.15	110.7	116.49	121.48	110.5	115.23	109.33	102.48	109.23	107.67	112.19	106.62	107.95	117.69	108.01	114.08	112.25	103.79	102.41	107.62	115.04	111.23	106.74	108.81	112.83	108.93	115.5	116.08	111.03	123.61	111.63	116.2	112.44	104.02	118.58	119.07	113.43	119.4
107.92	103.1	102.18	103.42	106.51	111	111.53	110.85	104.67	105.24	113.02	108.47	112.37	109.54	104.04	105.6	99.2	101.8	103.14	106.57	104.2	111.68	114.05	105.4	100.62	104.77	108.36	105.23	104.53	111.02	107	104.8	99.068	102.44	93.396	105.79	110.02	106.25	107.24	112.39	108.71	109.9	103.08	111.68	111.11	102.24	112.28	109.96	102.48	105.32
113.85	117.03	110.82	108.52	116.05	106.54	113.23	102.42	98.651	107.39	107.99	112.22	102.87	115.87	110.23	118.55	116.47	107.73	108.58	106.63	117.74	107.18	119.78	114.85	115.83	116.25	117.78	111.65	109.63	114.93	117.76	100.4	121.12	107.78	120.21	111.79	108.65	110.34	105.71	112.22	103.49	115.72	111.89	107.84	115.08	113.09	107.55	116.27	110.08	111.93
100.12	106.02	97.586	93.614	94.443	100.03	107.73	108	94.516	112.95	105.16	101.07	95.692	104.69	100.68	102.08	98.541	90.325	94.377	95.955	94.838	93.413	89.228	101.66	105.42	102.19	92.56	102.34	96.575	100.24	90.334	108.31	110.57	102.94	103.18	98.435	98.367	103.75	101.11	101.4	99.66	99.184	90.56	95.912	103.28	97.503	89.879	108.67	95.605	90.761
108.48	116.67	111.05	113.9	109.3	114.7	114.04	114.88	114.45	116.98	101.24	108.41	120.98	110.86	112.19	110.02	113.13	111.79	115.17	108.75	104.68	106.65	107.65	119.86	112.2	111.91	105.71	117.94	126.83	115.81	117.48	116.55	117.31	119.84	112.19	113.69	107.52	113.67	107.64	111.66	102.61	116.62	111.42	112.65	106.09	106.66	119.14	116.2	114.62	116.46
105.72	113.61	109	107.62	105.23	103.96	104.47	106.86	103.13	106.07	108	107.67	106.16	110.3	105.23	104.02	107.62	116.57	106.58	97.301	114.64	118.41	93.597	110.38	105.04	100.88	102.91	101.19	110.26	110.02	102.84	115.14	109.38	102.72	109.41	111.17	113.4	92.231	102.29	115.3	107.29	103.39	103.97	102.8	92.421	107.72	107.32	100.93	113.37	104.95
105.54	103.1	106.71	108.5	103.79	102.92	108.02	103.51	96.898	108.51	104.39	109.57	101.78	92.503	108.45	104.4	102.42	107.15	109.66	105.36	103.38	113.8	110.15	105.46	100.87	98.487	110.53	95.213	114.72	97.297	108.95	99.286	108.75	99.925	112.15	108.82	110.24	113.51	110.95	111.91	100.35	108.12	108.31	104.49	103.69	111.56	103.21	104.6	108.35	102.77
109.58	108.78	113.36	114.46	109.68	111.55	116.89	115.77	111.17	113.46	111.5	123.34	116.61	116.88	111.2	116.44	117.29	116.46	110.38	114.02	118	114.56	110.13	112.98	106.3	107.32	119.56	113.05	110.54	120.64	111.95	108.55	113.1	111.39	118.65	108.34	111.23	111.44	112.6	108.61	103.35	109.39	105.13	120.36	106.35	112.64	117.35	110.42	112.96	104.37
107.53	110.61	109.38	114.26	114.86	109.91	111.24	116.2	106.85	119.35	109.16	105.35	108.98	106.6	114.4	108.09	103.77	110.05	107.04	113.72	101.64	106.6	102.02	112.71	115.76	111.77	109.25	119.29	107.89	107.91	116.35	109.43	102.12	105.75	118.24	108.38	103.58	111.33	112.02	109.56	112.29	110.86	118.8	114.64	110.33	108.57	101.9	117.67	106.42	109.27
106.99	122.47	108.92	115.73	118.14	106.33	104.9	113.46	116.83	115.37	112.58	112.26	115.7	120	122.38	119.76	115.37	104.45	109.85	112.2	106.39	120.97	111.31	112.1	111.47	104.41	120.91	111.34	101.33	121.81	111.6	110.78	112.44	115.89	112.03	114.97	105.97	106.17	117.55	118.38	114.87	104.66	101.6	111.65	118.5	115.93	105.54	112.94	116.9	113.41
108.74	108.79	103.65	104.51	104.13	101.01	111.08	105.72	100.89	104.69	92.366	101.98	106.5	99.566	105.43	103.94	113.53	99.175	104.13	104.41	105.32	102.68	91.822	103.45	113.09	107.74	104.37	100.76	112.4	105.25	106.29	109.04	101.6	104.94	102.34	113.58	98.138	108.44	109.59	95.97	96.513	96.984	101.2	106.76	99.208	105.78	101.25	98.375	98.539	102.92
118.15	118.91	116.17	115.49	120.82	119.52	115.27	116.46	123.89	126.09	113.44	120.74	120.44	115.92	119.5	117.27	125.1	114.85	113.64	115.28	114.07	114.37	120.21	116.96	119.31	115.01	110.26	129.69	113.04	113.75	112.26	115.47	120.12	115.4	127.75	125.2	119.38	113.54	112.07	119.78	117.32	122.93	118.82	121.56	111.66	114.02	123.04	118.84	117.7	124.7
96.562	100.92	95.512	92.019	100.23	91.414	103.35	108	101.16	95.183	105.3	100.83	96.716	89.366	103.47	101.24	105.03	103.57	98.802	98.879	104.87	101.88	93.04	101.58	92.777	102.07	95.743	104.09	102.25	93.274	94.642	96.464	100	96.36	98.807	100.24	104.22	103.78	104.35	109.05	98.379	100.3	99.113	100.25	91.985	97.444	100.55	104.58	104.73	98.506
115.72	119.61	110.65	113.36	122.09	112.73	117.08	116.5	118.29	119.05	117	119.76	123.19	125.42	117.43	116.17	118.62	118.17	115.73	116.52	112.52	118.61	117.78	109.99	117.82	118.07	123.62	120.21	118.35	119.94	116.6	126.3	112.2	115.72	121.73	110.38	120.52	113.3	105.41	110.55	116.76	122.14	111.59	111.99	121.49	111.14	111.75	118.8	115.8	115.21
100.95	107.35	104.15	102.87	116.53	102.68	95.915	103.29	100.65	115.08	98.597	103.69	111.26	101.24	105.22	106.03	112.88	107.02	97.926	106.99	101.1	103.01	100.72	96.049	109.66	114.6	102.74	112.9	114.22	108.76	101.36	104.24	102.7	105.49	109.18	102.71	105.73	105.05	104.85	110.05	95.676	114.84	106.57	102.25	106.03	111.16	108.03	106.85	103.89	108.01
109.04	104	106.45	114.96	107.05	101.87	110.06	107.16	108.51	105.66	110.01	107.83	112.17	105.55	107.23	105.24	110.39	106.5	108.97	98.721	106.98	108.12	102.33	100.54	107.8	98.669	105.15	105.12	115.46	104.77	111.84	105.22	104.22	115.25	102.41	105.32	107.69	99.146	113.84	109.76	110.47	96.301	102.79	104.88	107.8	105.23	108.69	97.004	113	109.68
98.31	100.28	108.84	109.34	104.84	100.91	102.87	105.27	101.25	102.87	106.78	102.9	105.92	97.859	104.65	111.72	107.25	105.75	108.39	99.291	110.36	106.94	101.64	104.52	103.81	105.44	103.59	104.71	109.7	110.34	108.34	108.01	105.75	110.78	109.82	106.54	101.75	109.69	107.31	111.46	103.01	99.752	110.92	101.07	109.09	93.396	109.76	110.76	103.73	111.5
112.82	111.39	110.88	110.25	108.34	117.39	116.14	114.42	111.91	112.2	107.56	110.52	111.05	100.66	105.2	108.9	106.39	113.08	123.65	117.42	127.48	109.62	114.77	110.43	121.91	105.41	109.5	115.34	110.52	112.06	113.22	116.6	119.26	114.95	115.08	103.53	114.05	116.81	112.01	116.46	116.5	121.13	111.71	115.29	110.17	113.9	109.33	102.12	111.09	115.38
110.81	103.78	104.45	104.46	97.192	104.81	104.13	107.93	111.16	108.53	101.25	98.921	108.61	104.67	113.93	105.25	105.76	105.42	105.2	100	95.316	111.34	111.8	97.36	103.42	112.42	108.81	110.07	108.79	105.03	100.36	114.19	108.62	105.03	100.23	103.79	110.73	107.5	101.59	103.95	109.75	109.86	105.46	102.71	104.68	106.27	105.74	111.51	109.65	102.36
107	112.34	114.01	119.11	117.25	111.14	114.34	116.3	114.56	110.27	105.42	113.74	110.68	113.65	106.87	119.71	120.45	109.04	115.37	105.83	104.48	104.33	119.1	104.76	113.68	116.84	110.33	112.79	107.58	108.05	107.15	113.61	112.33	117.23	110.22	110.76	113.64	118.66	112.09	112.7	126.17	111.05	119.03	114.33	111.4	110.53	119.4	110.54	112.98	115.49
98.356	100.64	104.35	108.42	109.05	98.064	97.298	108.27	101.34	105.94	105.56	105.65	104.63	114.89	114.73	108.36	103.88	110.84	106.06	109.9	99.641	108.29	104.51	112.12	104.9	110.84	108.93	123.61	108.17	107.4	103.95	106.23	106.9	104.38	110.06	103.33	101.47	113.12	103.14	111.12	110.11	108.15	97.916	116.5	104.99	109.73	111.61	110.47	101.68	111.47
100.61	110.42	110.78	110.84	111.52	103.47	100.62	102.28	106.47	102.96	107.76	108.47	104.3	109.13	103.31	101.72	95.174	98.46	106.23	107.61	106.27	103.91	102.79	103.05	101.39	108.93	101.64	104.7	98.627	110.36	100.03	117.98	109.8	101.5	106.89	108.69	103.96	103.31	102.57	109.21	106.47	107.22	102.57	107.46	110.4	109.08	114.28	108.23	95.547	105.47
104.96	104.51	98.305	106.06	114.85	105.36	107.55	114.46	104.83	115.58	114.53	118.76	107.38	121.05	107.72	120.86	105	104.79	109.09	106.96	111.65	105.63	105.29	105.92	105.09	115.2	104.99	107.29	92.964	113.59	110.57	109.02	104.54	109.78	112.46	114.18	105.71	107.51	117.85	101.91	118.16	117.74	104.78	110.14	99.63	113.53	108.85	115.5	117.58	104.01
107.4	111.75	105.71	111.79	112.37	117.64	104.36	92.69	99.333	111.68	110.26	107.71	94.28	111.49	111.51	108.51	112.06	108.23	113.32	96.585	106.81	113.16	108.37	97.719	115.61	99.926	105.48	105.87	103.25	101.08	114.03	103.52	112.95	97.516	109.1	110.47	105.44	109.25	105.99	108.7	102.99	103.07	106.92	98.475	106.9	95.745	102.47	103.94	102.76	111.89
111.11	105.46	99.816	94.158	104.09	107.16	105.65	105.67	99.859	105.14	116.94	104.49	107.29	110.25	106.11	101.95	107.97	107.01	99.517	105.65	104.08	101.03	116.16	111.41	108.08	106.03	106.23	107.63	99.654	99.769	107.09	106.14	99.339	104.04	110.29	100.31	97.842	115.47	102.28	110.37	109.06	107.14	108.17	102.39	100.76	106.36	103.78	106.24	97.688	105.59
111.73	100.82	111.62	111.04	102.56	100.54	100.89	115.94	107.58	107.89	104.02	101.49	105.09	100.49	101.49	106.55	103.22	98.171	105.59	99.551	109.65	107.52	97.073	114.95	106.67	105.6	107.19	102.86	105.06	108.71	111.59	106.73	108.54	95.746	100.63	107.56	105.31	104.47	106.18	106.78	100.56	105.21	99.494	100.62	105.31	98.077	101.84	106.22	100.27	112.54
109.19	113.27	109.35	111.49	108.71	120.04	107.88	112.38	112.92	112.28	114.79	110.86	121.34	107.94	111.78	109.01	114.08	107.92	109.93	114.91	106.15	114.13	111.73	108.41	104.03	108.21	122.18	122.4	102.74	111.02	122.38	110.73	103.95	106.81	108.62	105.6	116.78	110.09	112.15	110.04	111.08	110.73	114.12	114.07	111.19	111.42	109.14	116.59	115.99	114.69
112.23	97.692	104.98	102.55	106.06	108.63	104.9	105.6	102.03	105.63	95.976	106.9	106.23	111.79	100.62	96.933	110.51	99.636	106.35	102.77	102.3	108.15	104.1	102.6	107.76	110.83	112.91	101.6	100.57	97.045	109.01	113.91	95.722	101.39	96.657	107.34	95.066	106.37	98.551	111.05	101.11	98.217	107.1	99.613	112.68	93.099	100	113.67	107.19	97.517
115.47	100.7	122.65	103.33	106.45	105.31	110.12	106.38	101.7	99.622	103.02	106.46	104.03	105.37	107.1	112.68	101.76	110.97	108.26	100.22	103.4	105.14	105.16	111.69	106.66	106.3	114.23	108.06	110.75	102.61	106.54	111.02	104.95	102.81	97.502	112.57	104.48	108.3	108.02	97.888	109.99	105.25	106.81	101.13	102.14	102.15	108.32	108.34	111.28	109.28
111.97	117.41	109.25	104.85	108.25	113.31	115.42	116.27	106.36	115.54	108.52	112.52	108.68	112.63	118.01	115.06	107.14	110.74	115.81	104.77	107.42	104.51	115.93	116.63	109.54	111.2	104.13	111.37	111.67	121.28	113.78	113.99	104.9	106.04	115.61	110.46	119.21	111.99	116.66	123.45	110.88	115.88	108.52	113.99	112.76	116.58	116.43	116.39	112.16	107.61
112.15	112.23	117.49	108.36	113.69	109.55	114.37	114.97	104.9	112.32	107.57	106.11	107.33	108.2	105.38	104.71	105.68	115.55	110.09	106.63	103.82	105.12	116.87	107.76	104.94	111.59	100.19	99.488	117.96	110.32	109.78	114.48	104.39	105.32	113.03	111.58	106.53	111.79	104.76	116.55	107.13	110.1	113.67	114.26	111.6	106.4	107.96	106.82	111.64	111.12
116.32	117.37	116.35	104.05	112.6	107.73	109.29	109.91	107.49	103.62	111.68	109.18	110.54	110.61	107.32	116.44	112.39	118.01	114.9	112.21	116.78	112.71	108.49	110.67	101.5	111.52	115.07	105.69	110.04	112.49	115.7	115.27	117.72	117.77	111.07	110.98	123.72	106.67	109.23	115.36	114.75	111.91	117.34	114.88	116.67	108.39	114.21	115.84	119.82	108.17
123.78	105.11	103.97	111.42	108.02	101.4	105.2	102.72	102.95	106.05	107.54	100	109.15	115.97	109.88	104.59	105.32	111.32	105.34	110.14	110.7	110.62	117.25	112.72	111.21	117.54	108.65	108.43	110.55	111.03	104.02	112.69	114.42	112.43	112.25	100.18	111.87	109.04	107.51	101.01	101.78	105.93	104.7	102.7	105.91	107.83	116.26	110.38	119.34	102.78
119.23	124.72	112.56	119.43	121.54	115.66	113.92	118.18	120.17	117.71	125.9	124.33	114.63	119.87	116.91	119.34	109.98	123.44	120.53	107.99	112.26	114.52	108.25	111.4	119.9	127.11	121.81	119.63	122.05	107.24	120.64	122.71	122.8	121.98	116.88	110.62	116.59	117.57	123.39	116.2	117.91	111.82	122.29	117.62	112.49	121.25	111.84	114.91	113.51	112.24
104.57	114.47	107.68	112.8	111.68	119.67	106.56	111.81	114.67	112.83	112.7	108.04	109.78	110.88	110.34	110.73	120.74	115.55	117.15	108.89	108.81	109.29	99.321	112.08	104.57	112	104.92	108.32	99.786	118.63	112.85	116.4	109.08	103.55	108.21	103.87	118.5	115.92	107.71	107.89	111.36	110.48	104.57	106.59	105.61	113.09	115.8	114.34	110.53	109.67
109.41	103.41	101.27	117.16	103.57	101.21	106.25	105.42	112.29	108.85	103.41	104.14	114.68	103.79	112.67	108.51	96.474	99.453	100.12	105.1	103.52	110.46	101.43	102.78	108.66	103.5	98.652	106.56	98.342	111.6	100.93	107.6	110.27	109.72	103.67	103.04	102.33	105.21	104.96	108.31	98.84	103.77	106.61	102.2	111.11	107.36	107.55	100.62	107.6	109.07
108.62	104.96	109.5	103.95	95.406	98.143	96.908	102.64	114.41	107.56	112.17	108.69	110.47	101.48	111.88	120.64	104.66	100.67	98.998	109.04	114.19	106.21	102.53	108.03	113.68	114.74	104.91	99.647	107.84	101.2	101.28	101.43	108.95	102.08	101.15	113.67	105	114.52	113.57	114.34	112.39	102.22	106.18	108.54	97.586	104.43	97.576	103.43	112.33	109.37
107.53	99.545	106.79	107.77	108.61	111.05	106.45	103.77	98.016	105.68	106.14	111.57	106.17	104.1	105.99	112.35	116.14	105.36	106.49	104.15	90.775	97.615	101.38	99.826	105.49	100.66	105.41	110.97	100.9	99.609	104.48	103.12	98.131	104.2	100.57	107.9	99.982	108.04	108.08	102.48	104.82	107.91	101.48	104.68	105.6	108.46	106.76	108.1	106.17	102.46
106.48	99.81	107.43	104.82	109.68	105.05	116.66	110.84	107.6	100.3	106.5	110.82	104.84	107.89	108.26	99.614	105.59	107.86	103.86	111.9	103.62	100.83	100.62	117.98	108.35	101.13	100.37	104.79	105.44	106.14	99.761	109.46	113.07	105.02	100.83	102.29	108.9	101.56	114.65	106.33	109.25	106.3	109.46	118.33	112.4	102.55	110.42	106.55	109.22	106.99
106.63	103.46	99.692	108.72	106.01	107.4	112.41	96.976	95.653	104.28	103.49	111.07	115	105.6	110.88	105.85	102.68	110.06	109.67	103.77	113.17	106.26	95.951	96.077	110.81	110.71	102.29	106.72	109.25	103.69	103.55	112.69	108.29	99.383	114.16	110.52	105.98	100.77	104.59	107.94	112.27	108.5	116.4	111.01	109.91	112.42	112.68	97.18	103.77	105.76
105.25	101.63	102.13	96.853	92.687	112.53	101.96	107.74	100.85	102.85	100.36	102.8	96.107	102.75	107.94	105.15	112.25	108.85	94.515	94.818	106.9	103.38	104.61	107.72	111.14	114.73	100.08	103.95	101.87	98.225	109.78	104.75	114.06	102.43	102.64	108.76	114.48	109.36	98.506	117.42	111.34	99.124	96.551	109.09	109.13	102.67	106.6	103.26	107.74	103.43
104.45	98.657	101.02	100.03	89.323	108.97	99.09	114.05	99.143	106.49	103.24	104.15	103.23	103.47	105.97	111.17	107.72	100.49	105.96	105.66	103.5	105.74	113.87	102.23	105.16	111.87	105.58	93.383	97.148	97.61	101.84	111.12	104.92	102.33	103.84	109.97	101.39	108.21	106.38	103.74	98.842	103.66	111.16	101.81	97.262	107.57	105.16	111.63	98.841	100.62
110.57	101.59	113.63	108.56	116.9	104.91	103.26	110.32	108.81	106.99	116.71	108.74	115.03	103.19	111.55	104.57	105.68	98.819	103.96	104.39	111.45	104.98	107.11	107.04	113.8	120.97	112.59	102.68	99.073	109.75	101.22	102.02	104.97	112.72	98.624	105.18	101.26	99.839	108.99	106.76	110.7	107.01	114.52	92.289	101.39	98.383	100.56	104.79	111.45	109.27
118.05	103.1	107.74	111.33	95.239	97.597	110.9	108.4	105.1	104.2	111.05	105.16	105.88	112.48	107.93	106.75	101.49	96.772	105.08	104.54	108.09	103.59	109.94	93.831	107.34	97.92	98.619	108.4	110.31	106.27	107.96	107.37	104.14	107.88	105.57	111.81	109.25	112.86	106.16	101.5	112.65	99.618	108.85	104.03	109.31	112.26	102.81	105.35	114.53	101.69
105.08	102.49	114.15	114.78	103.95	103.71	101.32	104.28	110.12	98.984	96.046	98.054	103.78	111.87	101.58	101.53	99.072	107.69	99.9	107.4	108.39	95.258	101.13	113.23	110.83	104.39	103.42	105.1	106.33	99.527	106.69	108.89	105.38	118.61	104.75	104.85	103.98	111.33	90.722	103.66	100.46	105.4	107.23	105.05	111.47	99.518	113.16	112.81	100.85	112.84
111.58	108.01	113.9	112.62	104.89	114	108.36	112.56	101.67	105.69	101.44	104.34	110.05	107.86	115.01	102.57	109.2	108.14	106.08	102.61	101.18	112.19	96.279	102.57	102.44	103.23	112.55	110.01	107.55	107.81	115.13	104.06	106.94	96.274	109.97	104.75	107.87	112.93	114.65	107.91	104.84	116.36	115	98.135	104.8	104.21	107.42	115.62	111.59	118.05
110.98	114.51	108.2	113.34	110.84	112.66	109.31	106.1	113.72	101.97	113.31	119.35	111.03	117.52	111.9	113.24	108.24	119.07	111.14	108.83	103.13	111.31	113.36	115.29	114.68	114.52	108.44	111.78	105.09	119.61	105.35	113.46	112.9	106.87	106.61	109.94	113.27	114.67	102.03	116.84	113.03	103.29	112.33	120.46	108.42	115.82	105.9	120.08	114.92	109.58
103.32	111.46	107.05	107.18	99.421	110.66	103.74	106.26	112	103.98	104.62	111.36	109.41	102.88	106.94	107.5	91.584	107.6	110.98	111.19	111.41	106.32	103.57	104.26	110.21	108.54	97.567	92.168	104.01	104.95	97.3	103.87	96.366	106.82	109.39	103.74	106.9	107.72	99.053	109.24	104	114.82	105.21	101.7	99.466	107.47	113.11	113.66	110.37	110.03
115.37	101.95	111.44	99.357	105.56	103.92	114.24	105.02	111.12	96.162	107.31	119	104.13	100.15	109.95	108.49	111.94	103.48	107.85	103.46	110.56	107.19	105.36	100.67	106.23	107.55	105.62	101.06	105.51	109.64	101.61	110.33	104.9	108.04	104.04	113.99	108.65	109.39	113.77	105.37	104.08	103.42	101.5	106.41	107.26	105.16	98.574	111.02	108.03	109.59
108.98	96.413	99.365	106.62	99.397	103.04	96.702	94.47	97.955	105.16	98.331	103.89	108.21	103.3	94.592	105.41	99.012	111.42	103.29	98.099	97.682	100.22	104.38	91.367	97.923	105.69	94.71	102.72	117.07	111.34	103.29	103.22	107.14	90.108	95.912	87.997	90.102	98.96	101.84	109.4	108.22	95.778	106.99	102.7	110.55	96.769	94.16	101.87	100.93	111.52
106.02	118.26	101.81	103.17	97.982	104.07	111.61	100.56	114.4	105.09	102.72	104.66	105.87	103.94	106.98	104.79	112.32	106.63	116.22	105.77	115.15	106.8	107.55	110.06	105.29	111.6	106.64	97.292	111.07	103.64	105.34	96.029	103.67	110.48	99.404	100.92	113.03	102.87	104.32	101.84	112.4	100.29	110.03	105.58	116.59	103.42	102.48	98.714	104.53	101.56
102.07	109	112.05	112.44	115.06	112.7	106.09	113.26	126.86	103.83	114.24	111.53	118.49	115.64	112.91	120.45	98.094	126.86	107.88	120.54	104.61	118.52	112.76	118.44	108.67	118.19	115.4	114.68	110.1	107.45	113.56	112.96	120.77	106.93	103.28	112.75	116.67	104.91	116.76	121.01	119.42	112.91	111.9	121.21	114.27	111.56	108.32	109.98	99.362	112.72
117.44	107.72	112.7	110.63	127.13	121.56	114.03	113.75	114.96	108.07	111.17	113.61	113.69	108.42	109.97	117.74	115.5	112.5	113.81	115.71	119.25	109.82	114	113.48	116.64	111.9	111.5	110.63	119.61	106.38	114.21	115	114.51	114.07	115.48	117.49	109.96	113.91	112.65	107.43	108.99	115.75	99.64	108.74	114.77	120.85	108	100.82	111.51	109.37
104.45	107.39	117.96	109.49	114.02	106.23	107.73	105.62	102.83	101.34	109.33	119.86	99.19	113.51	111.05	110.62	103.49	102.84	112.13	108.26	105.88	112.81	107.77	105.42	107.45	107.91	102.76	96.352	108.14	105.09	109.29	104.6	108.38	100.78	102.66	108.72	100.11	100.98	102.27	108.41	114.72	113.67	112.02	99.863	105.63	103.13	108.23	103.61	105.52	103.14
103.47	108.11	111.03	108.4	114.21	111.8	108.6	107.84	109.96	118.66	112.22	116.24	110.3	106.99	111.57	107.82	116.76	115.19	105.52	109.09	101.01	107.2	105.82	107.26	119.22	115.02	109.66	115.64	99.637	108.28	108.97	113.56	105.28	108.1	115.85	105.64	113.92	113.03	100.79	109.82	114.33	109.63	110.62	102.09	114.35	119.03	104.48	111.2	104.49	101.67
111.53	115.77	105.94	108.09	114.09	108.63	111.51	106.91	111.33	112	102.62	105.89	102.12	103.16	112.29	112.67	95.529	106.46	106.62	107.09	107.11	115.07	124.66	118.6	108.53	113.21	108.45	106.83	113.1	101.78	100.53	102.96	103.64	114.25	104.92	99.115	112.36	114.17	106.63	112.96	117.47	110.45	112.38	100.07	107.35	109.06	117.92	104.05	117.34	107.49
103.07	97.764	107.55	102.82	109.37	100.97	96.198	115.39	99.75	118.81	105.12	105.16	112.11	102.48	104.17	99.458	101.26	110.09	108.59	106.76	104.55	113.19	111.12	108.76	106.26	110.91	110.99	105.01	106.47	114.15	95.385	116.42	102.63	111.13	107.81	109.22	104.15	104.76	95.134	107.07	116.58	113.13	108.65	111.71	105.48	108.66	105.52	97.639	104.05	107.31
107.22	113.25	113.53	108.97	110.76	100.75	103.68	105.8	97.566	113.23	108.58	105.05	108.73	104.82	111.79	108.82	101.22	110.6	104.1	112.66	104.55	104.99	113.15	113.81	103.92	107.38	104.29	101.52	107.15	98.509	106.5	106.22	107.46	110.8	100.73	97.613	105.92	107.22	113.58	115.16	111.78	102.18	107.09	99.211	110.75	101.84	110.13	104.84	106.33	109.7
105.89	99.44	112.51	98.561	107.41	104.56	102.09	111.29	100.97	108.6	108.83	105.46	103.12	107.63	111.83	99.796	109.58	104.54	112.65	104.12	105	107.03	104.95	103.95	115.31	105.49	109.72	112.03	110.06	104.09	108.63	113.69	104.84	104.87	111.44	103.86	109.77	110	103.41	106.52	104.79	104.23	99.425	108.58	110.22	108.5	106.02	102.14	103.16	106.62
111.81	116.99	116.25	117.17	112.84	115.45	112.76	109.06	108.9	109.12	107.5	110.64	117.74	119.15	102.66	108.03	114.28	114.04	114.6	113.84	120.53	114.94	110.23	112.79	113.5	112.06	109.79	111.9	105.08	112.34	116.6	117.02	111.91	109.86	115.76	112.73	115.17	112.52	125.55	111.75	116.24	120.1	121.63	117.98	105.85	111.88	114.61	109.43	109.98	112.25
108.51	115.93	108.5	106.55	117.8	108.77	104.75	109.93	110.64	112.83	114.24	110.47	110.9	117.97	100.9	115.79	106.95	107.26	112.11	108.34	107.48	111.02	109.35	109.34	113.64	106.16	117.26	111.06	115.04	119.36	113.17	109.11	113.51	109.48	109.04	118.4	112.12	107.64	115.53	110.63	112.75	112.52	105.77	105.81	109.44	105.54	113.19	109.54	109.99	110
109.25	106.96	109.59	106.5	116.66	115.67	110	113.17	114.05	118.29	110.73	112.79	110.49	110.53	115.73	115.45	112.82	105.31	107.9	111.39	102.43	116.68	118.97	108.42	112.48	107.47	116.93	125.78	112.63	115.17	108.03	115.26	117.47	116.79	112.06	113.36	114.75	117.94	110.67	121.45	118.2	107.24	109.89	112.99	118.61	106.4	107.13	118.63	109.51	108.77
107.23	118.52	110.98	100.16	101.15	112.53	102.7	100.61	107.79	109.14	97.24	103.41	112.47	110.4	111.23	102.57	101.99	106.23	106.69	104.35	96.417	109.14	102.6	105.83	105.96	94.629	102.77	104.91	108.09	100.9	99.621	108.46	98.172	113.17	110.6	104.49	109.56	110.02	107.9	119.32	112.47	102.66	107.58	109.23	110.25	111.59	101.39	108.52	102.38	112.88
104.19	106.87	103.35	100.09	102.38	109.69	99.102	108.97	105.47	101.49	106.62	94.647	96.892	116.79	112.34	99.73	101.19	109.09	100.93	102.94	110.97	98.635	102.42	106.36	113.24	109.88	106.85	108.26	106.6	100.51	101.46	101.6	109.92	100.03	103.65	114.46	107.68	108.48	106.55	100.75	102.78	100.82	109.96	101.65	104.5	105.2	102.34	98.986	103.41	106.68
98.524	105.66	100.12	108.6	88.586	109.68	99.449	104.66	100.66	98.45	102.93	100.69	103.74	107.3	112.78	103.01	113.82	102.47	111.36	102.49	109.41	107.52	101.73	103.26	107.04	105.22	110.93	113.8	110.37	102.67	98.894	105.24	114.15	99.954	108.18	96.168	108.62	101.82	104.02	111.33	112.53	105.61	107.49	104.31	107.94	105.21	98.575	105.24	106.47	103.9
108.68	105.43	101.51	106.27	113.65	108.33	111.41	105.69	100.88	102.09	103.48	109.66	100.88	99.201	105.24	101.66	107.13	109.18	106.66	105.63	96.92	106.99	111.98	106.35	107.7	101.52	108.48	108.77	102.24	100.11	102.3	106.74	103.59	101.1	109.72	113.94	98.888	98.235	106.09	115.62	106.31	110.7	111.86	103.32	97.718	104.42	107.8	102.16	101.36	112.23
99.158	104.47	113.69	104	115.63	103.05	113.02	103.98	117.45	106.11	108.7	97.213	106.16	92.794	108.45	105.01	104.62	102.83	107.09	93.462	104.21	111.48	111.95	103.21	103.61	101.58	104.71	101.06	99.96	99.39	103.49	105.04	112.29	105.51	108.78	95.67	107.17	106.86	117.21	98.15	105.86	109.48	97.703	108.36	99.028	103.59	99.041	94.58	105.54	106.39
113.55	105.11	115.4	107.9	103.85	109.57	102.04	110.86	105.89	99.992	112.86	96.544	110.94	101.87	106.18	105.7	106.88	102.06	101.15	106.21	109.36	105.47	105.23	101.59	99.777	107.26	106.85	104.13	109.47	99.318	106.53	103.3	102.33	106.59	107.15	107.05	102.03	94.296	106.13	101.44	94.777	97.401	107.5	104.1	97.237	106.91	99.743	104.91	100.65	105.96
97.426	101.75	106.97	95.369	106.84	111.38	102.77	107.28	105.19	102.84	105.69	102.46	99.37	114.57	110.9	113.71	114.56	98.933	112.98	106.81	113.74	103.03	100.76	115.09	100.74	97.625	99.11	101.31	108.03	107.68	102.88	107.42	108.46	103.57	101.8	109.37	104.63	107.64	107.43	106.39	109.13	105.69	107.98	108.7	104.48	97.902	107.14	96.75	107.73	106.81
106.74	110.56	112.43	104.51	105.62	109.12	95.18	102.5	104.49	99.781	107.62	104.19	108.46	107.77	108.68	100.54	107.33	102.67	102.14	103.2	98.693	112.74	106.71	107.74	109.63	102.23	99.162	111.71	107.48	108.14	105.61	107.03	101.71	109.65	96.985	106.25	104.32	107.21	105.51	101.88	111.96	105.23	104.03	100.11	97.165	96.415	100.47	107.14	104.99	99.157
105.95	109.82	99.142	102.78	103.24	112.41	109.79	108.09	111.7	108.05	103.48	105.29	97.716	109.95	105.16	108.31	101.32	106.43	105.03	109.85	111.12	98.349	106.39	97.803	100.52	103.3	108.38	113.1	111	104.72	104.16	105.91	112.29	109.12	102.27	104.12	103.14	108.6	105.62	105.89	99.169	104.52	100.57	105.58	105.45	112.95	101.22	112.47	110.44	102.69
124.8	104.16	109.4	109.65	112.33	113.48	112.32	105.48	113.37	113.31	113.26	109.39	114.79	103.19	113.8	109.04	114.71	108.67	105.46	110.44	108.31	116.08	112.3	123.09	118.26	109.84	104.67	110.34	104.7	107.81	116.74	117.59	109.98	107.13	115.68	110.45	110.43	108.22	110	110.48	113.89	113.99	117.73	112.87	102.73	113.21	106.75	119.45	123.29	115.45
118.74	119.88	109.54	101.62	117.55	112.99	119.78	111.83	112.63	111.55	119.28	115.78	107.16	111.19	112.12	115.87	119.26	117.18	103.64	108.41	115.89	115.02	110.33	113.29	110.78	114.16	107.03	118.3	107.59	109.58	117.21	111.85	113.74	110.59	115.17	109.27	117.73	115.1	114.49	116.98	115.25	115.31	112.97	110.87	107.75	104.54	117.2	109.6	121.16	113.87
109.51	104.95	112.29	107.62	108.62	114.89	116.89	118.41	112.82	108.63	106.45	112.17	101.37	104.73	110.48	111.24	113.95	104.99	110.4	108.52	118.7	107.74	110.79	104.21	110.89	115.35	108.09	103.83	109.48	109.58	109.31	107.96	109.61	105.79	109.36	115.65	112.91	108.94	114.52	114.81	120	109.37	110.07	106.74	112.44	106	113.38	109.61	114.87	107.12
107.04	119.36	114.31	117.81	114.86	108.14	112	114.89	111.13	105.21	107.93	119.63	112.77	110.99	102.02	108.34	106.88	101.3	113.11	113.78	108.15	114.13	102.84	110.33	108.51	114.3	106.5	116.96	107.79	111.2	115.97	105.53	106.7	111.17	112.12	117.11	106.85	109.6	115.01	107.2	109.59	107.85	108.8	119.21	122.01	115.59	111.42	107.56	112.58	121.18
108.2	103.21	111.37	105.26	110.18	97.188	99.04	104.06	106.37	102.22	112.99	107.21	97.132	106.08	119.96	101.36	110.63	100.94	103.49	106.94	116.28	108.02	102.1	108.83	106.94	101.76	99.516	113.64	101.98	112.69	101.21	108.22	107.26	111.25	113.91	104.78	108.52	103.29	108.8	110.26	108	104.44	105.98	113.52	113.82	93.168	106.94	109.01	109.33	110.16
116.47	118.94	111.92	109.46	118.6	113.78	110.96	109.3	107.89	110.98	111.78	108.34	104.11	116.72	117.33	110.67	116.12	113.67	116.25	110.45	114.71	108.24	110.87	107.21	109.18	108.63	111.52	111.65	113.9	113.21	110.42	111.52	115.17	112.07	103.33	104.03	117.58	105.43	113.51	117.68	110.14	117.39	109.59	111.02	114.79	108.39	110.76	120.65	117.85	115.47
114.96	117.39	108.71	110.38	114.15	110.91	114.77	112.68	106.23	105.91	109.83	103.51	114.43	114.98	104.14	101.41	114.31	113.54	111.71	100.93	106.78	112.74	104.01	114.12	115.05	110.92	112.81	111.99	113.6	111.49	118.76	109.73	114.88	116.7	114	118.27	112.84	115.35	111.38	108.72	120.65	109.9	105.34	113.96	113.02	121.96	108.89	115.5	114.01	107.25
113.51	111.87	100.89	123.9	104.98	115.38	108.14	108.15	100.91	103.95	104.13	113.07	104.5	112.19	108.72	110.25	111.55	102.55	109.93	114.96	108.84	103.21	111.51	104.23	108.15	108.47	106.33	108.47	110.86	108.33	111.23	110.37	107.91	110.9	115.27	107.51	103.33	106.41	109.94	117.15	117.6	119.48	106.09	109.32	109.21	107.95	118.21	117.84	117.71	106.69
107.11	117.09	102.93	99.663	102.45	96.282	103.51	100.06	94.535	106.14	109.14	103.28	106.76	101.09	106.44	94.779	105.01	100.26	104	103.6	91.437	98.722	103.76	98.418	102.76	98.871	99.263	99.555	108.04	103.86	90.277	97.978	100.52	105.86	93.574	101.49	104.4	102.9	93.494	97.911	105.97	95.744	104.48	101.46	103.41	100.21	96.085	100.26	104.84	95.764
116.52	113.37	104.14	110.26	101.73	119.65	110.34	111.64	117.28	116.44	110.95	106.39	106.27	107.7	109.39	108.48	110.54	117.73	107.55	115.36	111.3	111.95	112.21	114.13	110.3	112.48	107.47	109.84	113.28	109.95	115.95	114.53	121.76	116.67	113.84	109.81	110.61	112.49	114.97	114.75	112.78	116.61	112.46	112.32	109.68	119.33	111.02	106.53	117.36	108.26
101.7	104.08	111.15	103.59	105.63	105.34	102.4	103.73	103.91	102.57	107.48	106.31	111.31	103.21	109.86	104.68	97.043	108.73	108.25	104.88	104.29	102.01	106.09	99.658	98.539	107.62	108.13	104.3	106.04	104	99.24	105.13	107.95	107.43	103.06	104.34	109.56	98.129	103.21	107.9	107.74	105.6	105.33	101.14	105.27	111.92	107.62	96.305	105.56	102.22
115.51	104.12	118.57	108.28	113.67	112.46	117.21	110.42	111.12	118.26	115.57	108.18	109.14	110.09	112.41	115.31	111.87	108.86	115.5	114.08	126.24	115.43	111.63	119.56	112.78	110.25	105.7	115.62	114.13	120.53	108.08	102.47	117.16	114.81	114.67	112.74	114.94	108.36	116.12	114.54	112.97	114.88	107.53	114.35	111.45	100.94	115.29	111.77	119.39	106.86
104.01	104.05	112.31	119.66	101.14	107.71	109.12	111.47	116.85	102.75	103.74	104.92	108.68	105.14	104.21	112.09	107.43	104.96	109.43	106.88	112.6	114.94	115.53	108.78	101.4	109.09	107.24	111.83	108.29	106.88	103.36	105.87	109.56	107.94	100.29	104.29	106.06	104.92	110.5	99.587	95.106	110.46	99.761	112.03	100.87	105.81	103.97	102.63	103.82	103.68
110.48	116.37	105.23	122.51	110.81	109.78	113.55	107.63	118.13	120.07	103	112.6	110.18	113.86	113.97	105.17	112.18	109.99	112.33	114.03	109.57	112.71	107.59	102.42	102.08	105.09	112.1	109.26	126.29	109.09	103.42	114.21	104.93	108.63	113.89	104.13	102.61	118.39	110.41	118.69	119.42	95.126	103.06	114.25	107.62	110.86	109.92	122.96	114.2	108.96
118.31	109.29	106.76	108.53	117.31	110.35	117.96	113.79	106.41	104.03	111	99.204	106.21	104.84	112.6	113.41	113.08	104.89	106.71	114.89	113.59	109.24	113.8	111.52	98.522	105.03	118.08	107.89	107.73	111.43	106.85	104.12	110.29	112.9	105.74	109.98	109.91	115.47	112.18	112.37	114.43	104.55	103.73	108.61	109.82	121	110.81	105.65	106.41	109.31
111.94	113.93	123.66	107.19	113.05	106.01	105.11	106.2	100.84	101.23	108.89	104.34	114.27	106.81	123.01	108.25	115.59	107.23	108.95	110.03	111.67	106.59	121.26	108.76	107.3	106.34	102	108.27	115.31	108.93	112.29	109.18	109.28	119.95	104.49	115.79	112.81	112.4	112.98	114.9	111.72	121.54	114.31	101.15	113.56	113.21	111.8	113.1	113.63	119.05
109.91	113.25	117.1	111.74	113.08	105.38	109.66	104.32	102.2	104.59	110.71	114.11	107.6	108.28	112.67	104.67	109.89	101.62	109.05	107.64	103.85	117	103.18	107.13	100.47	110.16	107	105.13	106.7	109.27	107.6	102.15	108.13	116.5	110.96	111.77	107.79	114.7	106.92	103.11	116.11	104.8	111.6	107.15	102.61	104.04	112.06	113.33	106.26	104.01
113.91	114.13	118.68	114.23	117.38	111.38	127.68	123.87	123.66	111.9	117.86	106.83	114.25	113.87	115.94	116.71	117.9	116.66	120.24	108.08	120.87	117.67	116.41	118.42	125.74	122.57	113.87	116.74	120.97	118.66	108.45	108.76	122.27	107.85	116.97	123.3	116.29	128.82	118.95	118.95	115.21	111.43	116.06	121.41	116.74	107.18	123.02	121.96	110.83	132.58
106.1	104.35	99.788	97.051	100.62	111.6	109.19	100.85	100.01	107.77	102.08	102.78	103.08	98.66	103.08	105.07	107.52	102.78	103.8	97.504	100.14	99.721	107.48	103.7	109.21	103.54	103.15	98.543	105.58	106.4	103.06	109.64	105.81	105.67	106.45	104.22	106.72	101.4	101.29	102.37	93.569	105.27	104.19	99.688	114.84	106.09	98.955	109.52	105.38	101.37
118.21	111.67	110.95	99.737	113.18	109.48	104.31	116.64	104.25	114.69	118.54	110.45	112.87	111.03	108.46	106.97	114.29	118.36	114.57	112.04	102.77	113.04	113.3	102.67	115.75	112.17	109.77	126.87	105.41	112.51	106.92	106.01	110.67	117.13	115.07	110.65	119.99	109.99	107.23	99.199	105.84	115.07	117.17	120.41	117.75	111.19	107.62	116.72	108.18	116.55
99.838	114.19	111.28	100.15	118.2	107.98	110.38	112.61	117.94	111.6	107.49	104.86	106.12	114.65	116.47	99.027	106.84	110.02	114.76	112.85	119.73	115.26	105.3	110.48	113.46	109.07	118.73	121.07	116.68	121.31	118.31	117.88	106.24	110.86	112.81	114.58	119.47	106.91	113.78	113.74	110.54	120.43	112.84	108.59	105.22	110.63	106.45	116.57	106.5	118.46
107.75	104.41	110.3	113.76	118.65	101.33	107.31	100.7	110.2	114.21	107.98	103.54	104.72	98.486	113.2	104.37	108.57	103.36	103.63	110.98	110.62	104.18	108.39	107.81	106.65	98.22	106.68	101.89	113.32	109.65	104.51	104.39	111.39	97.036	102.7	101.07	100.71	101.54	97.046	109.04	106.11	109.48	106.63	104.01	106.19	112.11	103.4	96.556	106.62	101.56
110.93	107.38	101.96	112.2	115.56	108.26	105.24	108.19	116.91	114.65	104.12	107.91	102.35	108.04	110.35	110.46	112.65	105.58	118.78	114.24	99.996	109.58	115.96	101.84	102.05	108.14	104.23	116.12	107.22	118.98	108.13	110.97	114.95	102.58	107.57	114.9	110.45	112.7	122.28	104.28	107.45	118.09	107.14	106.5	106.8	105.96	115.07	112.28	115.4	108.29
109.23	111.71	109.55	113.05	113.44	110.87	113.93	112.46	109.21	109.25	119.2	101.12	115.69	109.81	109.94	104.6	111.88	110.45	112.72	116.97	111.73	120.25	110.65	99.75	115.17	111.09	116.7	117.81	105.41	108.79	112.19	112.08	102.4	112.09	110.55	114.44	111.2	117.31	116.83	113.14	107.59	106.09	108	114.21	124.87	106.97	111.32	111.65	117.96	108.94
98.776	108.63	113.42	96.369	104.25	104.07	101.95	116.99	102.77	102	107.11	106.8	93.163	107.72	100.35	107.28	103.41	96.976	103.3	108.43	104.98	96.444	113.76	115.38	114.04	100.94	105.21	104.71	111.38	110.4	106.38	109.1	106.43	109.42	102.55	108.22	107.09	104.55	106.22	111.12	104.76	114.85	108.12	104.84	107.24	98.275	107.71	100.24	101.98	104.47
121.7	117.74	108.23	113.98	106.4	100.81	111.73	114.79	109.31	108.38	115.91	107.48	103.25	107.27	111.21	115.55	120.44	114.05	116.39	98.746	117.07	121.93	109.99	100.79	113.28	118.86	112.31	114.4	109.43	121.48	106.83	108.45	123.2	107.3	109.64	113.55	113.11	111.3	107.85	118.79	117.6	112.62	118.5	106.68	112.17	116.77	119.07	113.54	117.1	111.36
104.74	112.41	105.66	105.39	106.85	107.43	103.99	103.43	106.48	102.28	104.23	99.073	97.205	108.63	98.533	107.27	109.67	104.3	107.06	106.35	108.1	122.07	105.03	112.66	107.11	114.84	104.13	104.23	110.2	106.13	108.58	108.53	106.82	111.91	118.02	102.84	100.2	113.77	107.17	107.02	111.35	108.49	110.54	97.626	102.5	105.22	109	109.19	104.28	100.83
100.61	97.646	98.861	104.13	95.731	96.831	92.99	98.485	104.66	109.65	102.5	100.48	100.63	85.591	100.16	102.22	102.14	104.16	103.6	103.98	106.09	106.49	103.23	97.141	102.57	103.29	93.361	96.233	104.48	107.83	82.84	92.807	107.99	101.22	93.198	97.628	97.43	101.24	93.29	94.904	103.95	103.15	112.61	103.51	96.829	101.93	90.335	101.14	106.52	95.951
106.04	106.15	111.04	99.606	111.46	101.21	101.44	106.67	105.34	107.71	105.66	101.48	106.37	99.01	96.45	98.491	112.85	102.75	105.46	111.01	104.11	109.23	103.75	105.27	104.2	107.18	99.546	109.08	112.29	105.6	109.62	106.24	99.16	108.65	107.79	98.795	115.82	90.996	107.97	98.666	107.43	106.32	91.777	102.81	109.9	100.3	100.89	103.66	99.225	114.19
112.81	113.32	110.94	100.48	114.5	109.35	104.49	109.51	104.61	110.14	105	98.71	105.06	109.96	102.5	109.09	115.3	114.34	97.581	101.86	107.29	105.98	102.22	114.31	110.68	104.48	101.82	115.33	109.22	114.95	106.74	107.37	102.7	103.37	104.08	108.07	109.48	104.94	105.21	108.55	103.08	97.856	111.75	104.19	99.725	104.54	108.16	107.16	107.28	110.33
107.64	103.73	105.85	100.19	99.226	104.02	107.2	100.41	107.69	97.479	100.69	98.378	111.61	111.44	105.49	108.17	113.99	98.343	104.98	101.8	105.49	103.47	107.06	104.46	104.09	103.59	111.64	99.389	110.82	103.26	110.06	103.69	103.98	99.243	100.26	93.36	106.99	98.278	110.93	103.52	107.2	105.62	114.12	101.03	106.06	106.64	104.09	107.92	103.63	114.35
115.38	112.54	108.35	115.3	107.77	115.53	111.73	108.21	110.79	112.33	102.1	112.3	105.92	106.95	106.56	112.65	112.87	106.95	115.24	111.87	122.32	103.75	100.22	114.29	114.45	109.54	112.28	124.56	105.17	115.07	105.19	120.39	110.56	109.76	106.6	100.49	115.06	119.84	121.29	108.87	119.63	118.02	112.1	109.05	115.08	107.8	105.69	106.33	105.84	99.218
108.42	100.18	106.63	98.753	113.54	98.721	111.06	103.78	106.73	95.717	102.32	108.52	110.86	103.81	107.2	110.37	105.77	99.718	113.86	111.58	109.2	101.35	102.15	107.75	102.87	107.8	110.93	104.79	107.33	115.71	104.92	104.6	108.94	108.01	109.83	109.55	105.71	107.05	111.04	111.07	105.47	103	111.4	100.13	100.54	106.47	100.34	113.25	109.17	99.543
115.33	96.653	113.01	111.09	107.79	111.25	108.99	109.07	103.16	116.14	114.78	104.89	113.5	113.81	109.15	111.21	114.84	95.866	118.94	116.53	112.53	113.31	115.76	108.53	114.58	98.553	108.76	110.03	115.62	103.67	110.65	115.51	115.1	107.14	107.17	107.82	110.43	109.32	119.77	115.58	104.88	110.95	106.02	107.3	112.72	104.44	116.33	119.06	111.77	108.62
107.04	117.97	104.83	105.59	104.87	100.45	108.3	116.27	118.92	97.766	107.6	104.19	111.54	115.58	102.43	107.38	109.08	111.28	106.88	107	105.28	106.39	102.18	110.53	110.79	105.01	109.87	97.035	105.99	107.96	108.06	109.65	100.77	103.99	108.62	107.26	110.61	104.36	100.89	100.02	110.19	110.69	110.53	101.02	111.58	104.11	116.75	105.56	109.31	103.1
117.28	108.3	97.778	123.77	115.79	108.24	109.59	112.68	107.87	118.07	111.81	110.95	106.67	119.48	113.02	108.78	115.19	105.01	113.54	110.8	100.92	109.84	116.74	112.98	114.11	111.76	114.54	117.91	111.2	108.68	113.49	121.22	111.6	111.05	111.57	109.39	121.36	108.91	114.55	108.33	116.42	115.69	120.97	115.66	115.37	114.65	119.25	115.3	114.1	112.82
113.5	112.73	107.49	111.84	115.87	106.18	110.66	115.74	109.77	118.39	111.79	112.64	112.63	111.6	108.39	110.58	109.6	121.09	115.07	110.3	112.27	110.98	108.73	106.5	116.95	113.03	119.27	108.67	111.37	108.3	114.31	108.98	109.49	100.82	112.14	107.6	118.4	109.53	116.68	109.17	110.21	109.23	118.84	111.76	114.64	109.35	110.88	116.95	121.64	104.2
104.99	104.63	101.94	107.81	105.45	111.94	103.14	98.771	110.21	98.528	110.71	114.3	102.83	110	111.75	112.65	104.36	102.46	101.68	109.94	108.15	110.87	110.61	104.58	104.41	94.872	101.33	104.16	105.03	106.27	114.2	107.52	110.52	109.48	100.06	104.03	118.66	106.95	111.54	108.34	106.1	103.26	110.38	108.01	106.57	113.76	109.04	108.77	98.399	106.12
105.08	110.4	110.67	96.994	109.8	106.65	108.74	103.63	103.05	99.466	103.93	106.22	99.337	105.09	101.76	102.72	109.45	104.9	101.67	101.98	113.13	111.16	108.98	100.94	102.37	102.61	103.49	106.73	105.93	109.27	109	108.62	113.4	101.07	106.42	105.87	100.23	101.61	106.9	101.34	104.29	109.02	102.46	115.68	104.78	107.45	100.09	106.94	106.17	106.06
114.73	111.2	125.79	112.1	107.28	115.84	112.45	107.9	120.14	109.78	107.78	114.47	118.79	107.69	112.6	105.15	109.98	99.891	116.4	111.8	107.18	114.4	114.62	103.06	121.57	108.6	113.32	107.38	109.08	107.68	108.57	111.15	111.13	110.61	109.6	113.5	97.86	112.38	111.63	109.74	111.02	108.47	106.03	118.8	105.75	110.68	117.77	109.81	104.82	104.34
113.37	119.3	105.55	110.29	115.89	108.07	109.96	116.95	107.11	112.32	110.59	110.36	110.55	115.29	118.15	113.89	118.93	107.91	115.4	112.45	110.88	107.65	115.81	114.49	106.55	110.57	110.34	112.57	114.32	114.26	108.86	119.33	105.34	103.03	114.34	114.5	118.5	105.62	120.24	108.97	111.8	112.82	112.61	109.54	118.3	107.1	112.59	110.74	109.26	110.63
114.26	92.816	104.44	111.95	99.51	98.917	107.44	103.52	109.01	108.66	121.01	108.18	105.02	107.29	103.06	107.48	103.74	107.28	108.76	104.75	99.711	104.64	98.341	98.358	106.94	107.51	103.04	105.92	106.22	103.68	109.87	104.57	104.78	100.27	105.11	104.15	101.92	103.93	119.04	108.34	102.58	108.59	104.79	101.79	111.21	105.42	104.98	104.08	97.209	103.95
106.59	100.45	106.4	108.82	97.962	104.03	105.15	108.92	107.18	105.64	101.97	101.88	102.35	101.27	108.72	105.03	107.6	97.031	112.43	117.35	102.45	102.92	109.7	104.31	97.173	115.93	108.73	108.78	97.012	98.311	108.28	106.13	109.23	106.68	101.6	104.77	113.57	104.54	113	108.54	105	110.19	102.52	108.96	111.72	112.24	106.17	98.927	105.3	116.87
104.67	102.85	111.58	108.25	106.26	105.61	103.98	107	102.63	102.95	99.433	103.56	101.21	99.423	105.66	116.3	106.67	102.21	110.87	104.98	110.27	96.289	103.3	98.666	100.87	106.73	95.801	102.13	104.98	105.46	114.87	104.56	105.48	104.74	109.21	103.26	108.84	112.55	113.98	106.18	101.23	101.45	108.55	103.34	111.69	109.41	108.86	94.438	112.51	104.4
104.08	111.06	100.73	110.73	103.73	97.206	107.27	105.77	99.089	97.788	112.42	105.46	107.74	102.26	98.031	108.78	108.37	110.03	106.66	113.15	110.62	101.94	106.92	111.4	108.47	108.97	109.83	96.473	108.51	109.22	114.2	110.18	102.71	109.96	105.98	98.673	109.57	114.34	101.9	99.896	106.31	100.22	101.97	106.31	111.53	111.51	100.15	114.64	103.16	95.973
103.7	105.11	104.67	104.16	109.19	100.46	100.97	99.937	105.01	104.48	107.92	104.46	112.07	107.47	107.3	98.334	107.89	104.95	109.77	97.695	105.96	102.57	114.41	107.79	102.88	101.1	117.29	101.58	106.84	107.5	95.465	107.49	108.8	100.07	106.8	103.39	107.64	104.2	99.025	105.1	111.84	101.09	112.23	117.44	112.68	100.26	113.85	102.64	113.59	109.82
98.911	95.718	101.07	93.626	95.969	91.78	103.83	90.398	94.005	100.99	105.15	93.582	103.91	112.45	97.898	89.722	97.374	99.621	103.63	104.41	99.851	103.03	99.837	95.837	100.48	107.3	98.047	96.139	94.718	91.56	96.074	95.998	104.49	98.757	91.686	93.955	99.732	98.695	95.806	95.792	105.03	99.298	101.25	92.091	114.06	105.1	96.132	98.145	96.42	109.88
113.29	115.94	113.86	111.76	109.96	106.94	118.03	110.14	112.84	111.23	117.85	116.93	119.88	120.61	112.03	112.29	107.58	109.85	111.65	112.55	103.57	114.85	114.28	111.03	113.23	113.47	120.88	108.23	111.17	112.44	115.9	105.17	112.52	100.35	113.78	111.66	115.25	106.15	110.72	118.89	108.96	113.63	108.04	115.37	109.04	115.2	106.5	109.9	98.636	118.51
103.18	106.29	99.116	106.08	111.15	101.42	106.61	95.914	106.04	108.47	97.774	108.42	112.89	103.37	106.06	109.56	109.03	104.36	106.22	102.17	109.35	113.6	99.934	99.661	105.26	107.74	112.13	108.64	100.86	105.64	111.29	109.99	107.11	101.86	98.223	114.09	112.72	113.53	102.51	103.24	104.25	107.03	106.2	109.34	105.76	106.81	101.73	101.84	97.109	106.76
102.15	97.601	105.45	103.9	110.7	100.37	107.44	107.6	105.3	108.33	106.3	101.89	106.53	98.183	99.907	108.74	101.39	110.22	103.03	98.689	106.34	98.763	105.43	103.93	105.98	102.79	113.65	108.24	106.49	105.69	98.056	113.14	98.887	112.33	102.17	113.94	100.97	104.04	111.37	111.84	97.288	104.72	112.4	108.36	105.36	107.54	102.06	98.378	100.38	109.75
105.64	105.14	102.5	100.44	100.8	101.86	104.72	109.05	108.61	110.81	112.75	99.319	107.74	104.87	108.08	106.25	114.25	106.4	104.82	104.26	107.71	104.72	105.75	107.8	101.36	104.03	101.59	112.83	94.295	103.15	111.76	111.18	106.78	104.69	108.02	115.1	106.72	102.78	97.663	100.66	107.16	97.89	110.87	96.279	108.36	105.44	112.51	108.27	123.16	106.27
111.59	110.32	114.67	108.92	114.27	113.3	110.09	122.37	106.25	106.93	120.96	115.32	111.06	110.83	112.73	114.82	112.3	115.28	115.46	107.94	113.65	109.16	120.38	115.71	120.22	114.36	109.3	112.96	110.36	116.19	105.97	115.18	113.48	108.82	113.32	112.21	110.78	111.04	106.34	110.91	105.73	117.5	108.85	105.36	121.42	111.95	110.82	111.73	118.09	114.18
107.71	104.45	107.39	118.98	101.95	109.11	121.6	104.71	111.19	106.8	108.34	117.96	120.27	109.37	112.2	108.57	119.46	111.38	114.39	113.08	116.14	111.76	107.28	101.18	109.25	111.3	109.74	114.05	120.55	110.6	119.73	119.15	117.96	110.82	101.44	111.03	101.02	116.12	111.44	114.48	108.35	110.84	111.06	117.41	114.65	109.15	118.18	113.54	114.45	101.89
110.55	104.39	107.27	89.794	104.44	114.37	114.07	96.288	109.2	111.26	117.51	115.07	104.41	100.92	99.74	110.2	104.34	108.23	105.8	105.17	111.76	100.34	106.14	107.12	105.43	102.41	102.4	109.31	102.92	105.12	103.21	101.14	110.69	109	106.23	102.56	117.62	117.54	104.29	108.82	102.61	102.39	92.648	105.17	103.88	104.95	110.74	110.34	103.12	104.01
96.052	95.5	100.2	90.592	93.634	102.68	96.453	97.356	98.109	96.067	105.15	95.742	110.46	94.209	100.88	100.52	100.18	103.62	101.8	97.892	100.76	97.373	99.478	101.78	99.234	94.011	101	98.466	103.67	101.29	102.91	102.67	98.042	92.884	107.49	97.179	96.754	96.934	94.219	103.3	93.711	95.655	104.16	102.72	98.496	100.04	100.48	92.726	96.423	96.647
99.842	98.026	108.22	98.015	101.53	104.11	104.09	111.03	106.04	102.64	109.21	110.68	106.03	105.92	112.06	102.19	106.37	108.27	107.97	106.4	105.86	100.16	104.53	96.244	101.47	107.23	100.17	110.49	103.02	109.65	104.73	109.02	108.93	103.2	107.29	104.11	106.94	109.63	105.81	99.565	107.61	100.69	99.976	107.27	95.526	103.66	104.41	98.938	104.25	100.69
101.88	102.06	98.019	104.42	102.05	101.63	103.09	101.28	102.48	101.67	102.66	111.04	109.39	103.16	112.1	101.95	108.85	109.28	97.559	104.3	110.92	97.895	112.04	110.39	105.19	102.59	111.03	101.81	105.53	107.28	108.34	108.18	103.34	99.18	101.94	111.22	93.357	108.71	104.63	107.39	102.99	118.51	106.29	104.97	98.906	106.01	107.5	105.59	95.135	101.85
102.99	101.07	108.69	97.545	108.51	99.599	98.68	101.66	102.6	97.9	97.826	94.692	99.009	109.09	106.1	97.769	102.1	103.38	94.281	104.41	94.74	99.85	99.497	102.64	101.5	95.004	95.688	95.211	103.96	96.602	113.73	104.91	103.47	105.3	109.21	92.395	106.83	106.38	109.17	102.54	97.915	97.022	102.47	107.8	96.221	108.87	95.458	103.16	99.208	100.68
110.32	106.46	120.44	114.04	111.36	102.19	101.79	112.21	109.97	98.972	101.2	114.35	112.44	101.34	114.78	108.71	112.22	115.49	107.62	107.12	112.52	115.91	109.48	108.66	113.56	109.1	109.56	113.8	110.17	111.34	113.1	110.72	119.49	117.88	122.03	105.49	119.79	114.58	112.15	109.31	103.25	111.42	103.72	109.69	109.17	117.22	116.24	115.46	105.92	112.18
109.63	109.76	116.2	120.04	116.15	116.47	110.78	105.37	110.34	109.11	109.79	109.68	105.13	103.99	107.34	121.41	113.41	110.59	115.74	113.77	109.23	122.86	107.72	110.97	106.56	107.52	108.35	113.21	108.58	106.72	107.9	115.58	108.3	104.93	118.24	113.56	120.7	110.8	106.82	118.68	115.94	109.05	110.37	127.01	114.44	105.22	109.35	116.27	112.88	117.28
107.66	104.57	100.35	111.15	98.677	98.747	107.85	98.836	104.81	103.93	104.8	108.18	108.31	106.5	100.39	97.858	107.9	105.5	108.38	107.37	105.44	103.2	108.68	99.97	107.13	109.73	106.76	95.975	112.22	107.51	109.48	95.018	98.724	106.55	111.8	99.689	103.46	106.77	107.83	102.49	101.36	98.913	110.21	108.42	105.77	98.529	111.99	115.13	113.16	114.39
109.47	98.54	101.84	100.26	103.35	99.077	104.03	101.94	99.941	107.01	103.37	100.53	109.15	94.788	101.99	97.707	100.99	96.124	103.58	100.97	98.411	96.515	101.73	101.42	102.65	94.829	104.72	95.227	99.458	95.356	92.01	100.27	102.07	100.68	102.37	96.274	95.116	95.636	96.462	95.495	98.963	100.31	99.122	106.23	99.61	108.41	98.175	106.07	107.81	102.59
111.3	109.96	121.37	118.6	107.36	105.33	97.72	117.14	101.12	110.77	110.81	101.42	106.06	104.21	106.14	95.996	111.67	111.55	104.02	112.4	115.1	109.49	115.05	106.12	116.73	114.29	122.09	100.41	102.99	107.34	110.37	115.05	107.68	109.23	105.88	105.32	103.36	107.87	109.46	105.48	110.93	111.29	114.23	103.45	112.56	107.67	107.63	113.75	112.94	105.09
112.47	104.62	103.95	106.64	108.27	103.28	106.97	111.39	111.17	109.61	107.79	98.912	106.43	106.59	99.506	101.61	111.54	109.33	115.24	108.71	102.61	113.08	99.448	101.6	109.17	111.44	104.6	117.43	110.12	109.38	102.13	109.43	105.84	111.21	101.89	107.63	109.07	103.3	100.39	110.24	105.74	104.42	105.98	100.15	96.646	103.93	109.75	96.944	102.73	108.41
107.31	116.19	98.724	104.16	108.37	116.12	112.69	113.72	104.98	105.1	115.36	111.77	117.61	109.09	111.66	111.47	108.14	101.82	118.36	114.66	103.57	110.45	109.76	104.67	112.4	102.48	105.65	101.44	110.19	103.11	99.74	109.66	109.66	113.75	107	113.01	97.098	104.34	113.98	109.65	104.55	101.39	116.98	112.45	103.73	99.017	117.33	103.14	103.5	108.43
107.83	103.86	107.07	106.62	108.34	104.86	108.17	104.05	108.45	107.46	106.18	114.4	116.73	99.832	106.57	108.49	100.96	106.44	98.664	104.81	105.91	104.1	107.66	103.54	110.2	104.39	109.19	106.05	106.17	110.42	104.89	114.57	115.22	110.38	101.58	112.31	100.51	119.48	110.88	102.13	107.89	99.007	103.82	110.38	109.67	101.22	115.16	113.81	96.851	104.19
106.23	113.14	101.07	105.31	112.22	101	104.22	94.24	115.37	105.07	102.43	104.25	103.59	111.36	105.74	105.83	109.42	102.66	109.56	101.57	96.875	107.7	106.62	109.68	102.41	99.709	110.17	107.91	108.94	104.19	104.81	111.33	104.3	97.995	107.76	103.27	99.112	111.5	101.33	102.97	105.04	107.24	112.34	104.25	97.747	106.42	105.96	101.58	107.69	102.32
116.69	116.32	106.82	113.42	112.71	109.81	111.97	118.43	97.879	106.18	107.84	113.39	122.8	109.07	109.93	107.18	114.97	105.23	114.7	110.32	112.57	114.84	112.75	114.96	108.82	113.92	117.38	103.97	111.54	112.38	109.01	106.49	112.26	113.97	107.26	107.23	103.89	113.16	111.74	113.45	116.53	114.52	108.79	115.98	111.96	113.06	106.89	115.68	111.75	104.91
113.19	110.09	111.63	106.03	107.78	119.94	116.26	108.04	114.86	118.35	114.13	113.78	112.92	110.99	117.13	114.31	111.16	114.71	108.36	122.6	111.41	109.81	121.09	118.35	116.97	118.27	114.12	114.52	107.23	108.53	109.37	103.67	116.47	106.5	108.22	115.6	101.3	109.47	110.31	107.91	116.66	126.47	115.88	106.26	107.3	107.56	113.5	113.29	121.25	115.87
101.88	102.6	105.19	93.174	96.432	96.241	108.6	99.103	106.12	101.08	107.19	98.498	97.889	97.215	98.292	88.718	96.689	99.372	98.482	94.073	102.32	98.086	105	97.763	100.57	95.671	97.629	101.84	103.11	106.64	97.415	92.907	100.24	105.12	103.17	98.558	95.122	111.67	96.182	99.411	103.07	104.73	90.358	98.856	87.565	96.859	103.93	103.35	102.03	92.077
109.34	114.22	111.46	113.86	118.68	111.5	113.94	102.88	110.33	108.7	112.08	112	112.51	117.31	96.178	114.88	115.19	112.29	118.86	105.51	99.052	112.12	98.616	110.72	116.3	111.32	106.34	108.39	107.32	108.28	109.03	111.31	115.66	103.69	104.73	107.55	110.1	108.39	116.17	111.36	104.47	110.63	109.34	119.11	101.12	120.85	110.41	109.63	112.21	121.88
109.06	114.02	109.58	114.62	113.84	118.32	103.25	111.13	104.44	112.15	113.82	119.11	120.57	114.53	113.69	109.69	110.81	113.98	110.8	105.15	111.4	99.724	122.79	115.63	102.46	104.54	127.66	109.81	112.23	117.93	104.87	115.7	117.34	115.15	108.93	115.69	114.63	117.24	114.64	112.44	117.51	107.3	109.78	112.49	115.2	113	116.79	106.24	111.12	111.94
104.31	107.04	114.55	108.99	107.28	99.407	103.99	109.36	112.15	114.73	111.34	112.15	107.86	107.53	100.95	103.13	113.13	115.23	109.71	115.15	115.63	107.63	106.08	115.27	102.57	116.09	107.54	114.44	108.96	107.83	104.77	109.56	107.18	113.69	116.15	105.71	103.52	111	106.04	106.31	112.56	119.46	106.3	108.03	104.37	103.54	114.25	121.53	110.46	107.92
105.95	104.51	107.56	104.11	111.68	115.58	106.63	104.88	108.8	110.38	106.32	98.223	109.1	104.49	105.45	105.34	105.76	102.61	108.3	99.446	118.52	112.73	108.95	111.14	108.23	100.73	107.99	106.68	118.03	110.72	109.82	98.628	94.678	106.17	114.1	104.26	111.05	112.11	103.3	106.47	105.39	104.34	108.95	99.768	105.74	103.97	107.67	102.1	110.12	110.8
115.1	112.39	112.87	109.66	118.1	111.8	113.14	120.9	115.37	108.12	115.12	112.09	121.81	114.39	105.68	106.88	112.31	120.5	109.23	120.7	116.45	113.54	108.51	115.04	110.35	113.83	115.15	108.39	107	115.97	115.18	112.73	107.12	115.86	108.13	106.61	104.73	115.01	119.78	117.03	116.56	109.95	114.01	105.71	105.87	119.9	122.99	113.18	101.05	113.3
112.49	99.506	103.44	103.24	107.57	112.49	112.19	107.12	103.91	103.6	103.68	108.96	108.32	113.26	111.56	102.4	100.46	108.17	105.74	105.39	106.53	99.402	100.26	109.23	110.6	105.81	98.095	107.77	108.51	119.97	100.89	108.92	97.528	100.5	111.76	102.99	99.459	101.01	105.5	100.17	112.99	107.75	98.318	106.01	107.65	103.03	104.9	103.75	100.83	102.63
99.665	101.7	106.2	95.811	100.72	100.46	101.74	105.25	99.47	96.21	106.28	101.76	100.48	101.12	91.671	102.65	106.95	99.117	104.08	104.31	103.5	104.07	95.832	106.64	103.92	90.844	106.64	97.345	102.22	97.999	98.995	101.35	103.05	102.77	101.03	93.646	108.77	95.805	97.479	103.3	94.607	98.076	105.89	95.736	105.2	91.382	108.16	92.962	103.19	102.05
110.76	106.48	106.13	101.18	98.936	96.689	109.1	98.944	108.19	109.8	104.29	99.265	102.29	94.923	102.47	105.57	100.33	104.11	106	96.321	108.28	111.72	113.23	109.89	108.14	108.32	107.46	105.9	102.15	104.14	110.89	110.3	106.15	108.43	104.1	103.63	107.09	110.06	108.63	105.45	106.43	104.88	113.6	102.67	102.84	104.92	107.28	97.491	109.12	103.25
106.08	109.71	97.292	99.577	106.4	101.98	107.84	98.114	87.235	99.665	96.605	105.81	96.168	100.28	100.79	104.45	98.013	98.999	94.898	94.975	104.99	99.09	99.105	104.32	112.86	100.6	100.05	97.333	94.925	105.74	97.972	98.786	105.32	101.55	99.94	98.784	96.467	99.434	109.98	108.32	99.118	102.8	105.68	99.557	101.36	105.64	94.183	92.546	99.831	101.03
109.92	107.06	112.66	105.54	108.41	106.86	102.08	116.28	109.23	111.87	101.56	111.51	114.65	102.3	106.54	113.31	117.1	110.35	110.51	120.06	106.03	107.77	113.51	109.87	105.17	103.8	119.74	114.22	113.43	109.63	109.81	108.81	109.58	109.21	108.76	107.59	111.38	110.15	117.67	106.78	108.66	100.29	102.08	105.81	112.71	107.64	107.61	114.09	118.06	115.86
120.57	119.33	110.69	111.89	108.23	115.96	114.46	114.24	113.65	110.58	107.52	115.74	110.88	112.09	112.09	110.07	113.46	104.92	109.81	113.33	104.68	103.9	110.02	106.08	119.13	115.47	111.32	108.74	116.59	116.85	116.32	105.37	109.26	107.01	113.62	108.89	108.06	107.73	111.08	116.14	101.04	109.7	104.33	113.46	111.4	108.9	110.63	112.49	112.29	102.66
114.1	117.11	107.87	104.06	111.97	108.65	121.56	111.73	108.61	111.66	120.31	111.63	114.02	110.92	124.07	108.95	118.17	114.74	111.47	110.47	114.51	112.16	121.8	111.19	112.83	114.79	109.11	106.31	114.17	107.97	113.79	113.6	116.91	112.85	112.64	111.25	111.49	120.27	111.28	106.47	112.03	113.91	118.21	112.76	118.74	108.34	110.44	110.68	122.54	109.59
112.64	101.52	106.74	111.31	101.52	100.05	105.22	103.17	107.9	112.37	102.29	106.27	102.5	107.18	105.21	109.75	101.62	105.42	103.24	107.49	100.33	97.107	103.78	103.57	107.44	105.18	103.15	108.55	107.42	104.72	94.98	99.851	109.39	102.36	102.89	106.67	111.47	107.31	99.346	103.78	104.89	102.96	103.43	101.83	111.63	93.035	100	101.1	102.46	98.742
110.47	108.86	110.93	116.08	109.08	110.57	102.16	111.77	117.61	110.57	115.02	110.85	109.77	114.47	118.86	117.83	108.82	118.88	117.58	108.06	118.02	114.49	117.99	112.91	115.7	108.09	114.29	110.14	113.61	112.59	111.74	111.11	121.31	107.71	120.18	111.34	117.71	114.77	115.22	104.27	113.44	107.06	114.5	110.29	113.74	108.38	124.34	110.32	111.98	115.56
114.94	113.91	115.03	117.25	112.93	121.3	112.86	124.18	107.38	95.687	106.1	113.97	125.16	117.58	106.56	100.81	106.62	115.72	109.81	107.98	105.19	110.55	111.46	109.16	110.69	113.74	113.26	116.28	105.1	110.03	106.1	118.9	112.33	115.43	106.17	105.27	110.43	117.02	105.15	108.75	107.29	119.55	107.62	113.02	112.38	104.4	108.56	113.86	111.19	112.79
103.97	102.48	104.5	99.172	112.24	107.9	112.69	108.45	106.73	107.17	105.82	104.37	106.18	106.34	105.53	103.66	102.63	118.08	102.35	101.27	100.58	107.2	104.16	105.38	100.65	114.47	105.59	107.35	103.94	111.83	106.15	105.39	110.05	103.97	108.1	108.73	113.06	110.3	113.22	105.51	98.657	102.3	108.43	96.946	110.26	102.3	102.37	105.79	97.372	111.94
103.43	103.72	102.19	99.212	101.79	104.88	108.69	105.07	110.15	106.96	100.87	104.52	105.12	104.63	106.78	102.71	99.435	104.19	104.64	104.47	107.08	99.43	114.31	102.89	101.54	104.5	110.73	101.28	116.08	95.907	102.49	100.27	108.72	96.583	105.32	102.89	100.58	98.684	109.98	103.61	106.31	109.73	113.78	110.9	101.46	119.68	113.88	107.75	99.599	111.73
95.771	98.812	99.693	96.893	96.9	94.944	100.51	98.556	88.179	95.822	103.5	100.49	102.94	101.81	93.874	104.64	99.184	107.9	100.18	106.43	94.257	93.978	96.768	95.419	108.08	100.2	97.384	100.54	97.235	94.724	103.49	103.15	98.045	100.16	102.69	97.739	99.199	102.67	103.69	97.126	96.266	100.91	94.888	96.331	97.274	100.03	99.137	103.2	99.208	102.11
108.42	103.04	110.33	109.7	109.67	110.94	106.1	108.34	102.4	114.68	120.17	107.73	110.07	105.52	111.46	112.97	109.32	103.69	106.63	107.58	117.66	105.02	105.99	105.26	103.26	107.9	106.92	102.66	106.09	110.55	104.08	104.45	100.09	109.02	109.29	104.82	109.88	103.38	104.56	105.89	104.1	108.58	120.55	97.148	102.93	104.27	110.92	94.536	104.94	106.21
102.74	116.09	114.92	116.17	106.23	109.86	103.06	117	113.69	112.85	111.09	114.05	114.33	105.64	107.74	117.38	116.57	106.84	116.28	108.33	118.81	112.14	111.46	112.59	110.14	110.81	108.45	102.76	103.88	119.89	116.39	116.99	105.62	112.73	109.53	119.31	110.15	108.18	111.54	111.15	121.87	109.8	111.86	113.2	117.6	101.7	119.49	106.69	118.43	116.77
97.94	114.05	104.65	114.81	101.52	111.04	111.14	103.82	110.88	116.9	113.61	106.44	104.94	99.762	109.92	115.49	107.18	112.36	103.66	104.66	101.48	103.72	103.55	104.81	105.02	102.32	116.01	118.37	102.79	101.85	107.65	113.73	117.18	101.98	113.83	120.08	103.49	107.76	106.3	114.63	99.601	110.16	103.17	99.789	108.19	109.05	115.3	102.12	106.56	107.4
99.079	101.04	95.975	100.73	102.89	101.18	110.48	108.27	104.34	101.3	96.261	99.069	104.02	110.02	105.51	106	102.07	118.99	102.95	107.72	110.36	96.58	104.93	98.968	99.869	101.56	115.37	102.92	114.25	104.33	107.15	105.4	100.95	101.39	103.51	105.15	108.59	105.69	96.089	107.19	106.92	101.2	100.47	109.69	111.69	98.125	110.06	104.53	100.25	103.81
109.44	94.575	103.14	100.78	107.8	106.56	99.522	93.879	99.303	107	102.42	98.502	94.718	107.36	97.738	98.554	102.35	103.39	97.621	105.99	103.34	100.36	93.77	94.695	101.33	101.66	98.414	100.71	102.18	100.04	100.99	97.53	94.62	91.546	102.86	98.916	100	101.07	105.75	100.49	104.41	97.278	96.226	96.737	103.27	96.37	108.09	102.86	104.99	97.706
91.356	108.68	100.66	102.52	102.76	111.54	101.26	109.73	92.708	93.72	102.58	106.57	104	98.736	106.22	99.078	101.7	100.59	104.6	104.35	93.664	101.49	104.53	98.486	95.091	98.323	95.181	102.75	91.948	95.183	101.66	90.381	98.819	101.31	100.08	102.4	99.958	111.93	95.896	99.041	101.22	101.54	95.322	96.332	102.92	102.76	102.93	102.43	90.385	97.523
98.294	98.301	109.11	106.53	104.43	100.2	112.86	105.56	100.54	98.557	115.69	113.1	108.88	101.85	102.76	106.97	101.23	110.37	111.7	108.82	109.64	114.84	101.26	108.86	109.99	112.49	105.13	105.79	106.21	106.06	103.39	103.49	100.27	111.14	113.67	103.82	103.57	105.9	101.03	98.238	92.762	99.995	111.02	101.54	103.63	110.1	108.34	101.54	111.24	102.29
120.69	114.14	106.18	103.35	102.67	101.47	113.58	97.083	93.74	113.02	114.92	111.52	103.06	111.06	114.42	111.03	96.515	108.03	106.23	108.42	107.36	111.77	108	103.35	101.66	110.7	115.34	99.967	99.975	106.4	100.57	111	107.93	112.73	107.11	111.1	105.39	118.12	118.24	106.85	111.43	101.47	107.89	98.502	111.91	106.55	106.79	103.67	101.64	99.457
110.17	101.59	99.176	102.64	105.69	105.2	105.01	110	107.39	107.71	101.99	97.703	105.58	100.41	103.68	110.66	99.618	102.85	102.87	116.91	100.68	107.21	98.343	110.94	109.68	100.74	104.22	96.636	99.918	103.38	108.71	104.49	103.77	105.11	106.38	108.18	110.55	112.52	102.05	110.7	97.236	110.59	98.985	102.93	105.43	101.21	108.5	112.18	104.27	106.66
108.29	111.87	107.82	113.02	111.97	106.26	111.52	99.781	113.62	106.15	107.04	110.96	113.15	107.63	104.21	106.65	105.19	115.79	105.06	114.39	120.73	105.66	112.91	114.32	118.18	117.67	108.46	106.78	105.32	122.65	109.54	112.79	113.58	108.1	107.47	119.13	111.26	109.27	107.95	109.78	111.32	105.19	108.06	109.97	106.82	109.61	114.32	110.09	105.57	111.38
115.08	107.66	99.407	106.96	111.49	112.54	107.26	119.9	109.45	116.06	119.63	113.52	111.8	113.19	108.66	115.29	121.25	114	108.84	107.52	106.3	116.76	117.27	108.74	114.92	112.93	110.5	117.33	120.76	114.21	114.06	111.49	105.36	114.51	108.44	115.15	118.63	113.55	98.03	107.11	110.18	108.83	122.11	109.64	115.16	109.38	118.82	112.5	117.13	115.84
97.535	97.989	102.12	102.27	92.092	97.191	93.943	102.88	104.73	101.64	102.95	94.581	97.732	94.742	99.779	108.72	107.41	98.636	106.94	108.29	106.65	97.149	98.677	98.128	100.86	105.76	98.032	96.48	101.8	99.654	99.315	98.607	101.48	102.52	93.786	101.57	88.118	100.36	104.09	98.653	100.69	97.529	104.13	98.412	102.94	97.386	92.039	102.6	104.86	101.39
106.2	113.36	103.1	110.35	104.96	110.71	106.64	111.65	108.66	104.63	114.71	104.32	104.59	101.61	103.23	101.16	97.407	103.37	107.59	96.838	109.52	111.18	105.8	107.85	109.36	101.07	109.5	100.52	106.52	108.52	100.87	105.71	108.11	104.58	104.98	101.97	109.7	107.8	101.61	107.09	98.49	111.11	98.721	110.3	100.78	98.307	103.28	103.13	100.33	113.66
102.2	103.65	106.38	106.7	109.45	99.469	115.72	113.09	105.32	106.17	101.73	105.68	100.09	99.222	104.15	96.34	106.06	111.09	102.25	106.5	104.26	109.09	103.97	116.36	105.59	102.7	101.03	101.34	106.53	111.91	106.55	109.74	103.74	101.43	100.17	106.45	103.1	100.65	99.188	109.38	100.52	102.4	108.76	111.2	109.55	97.284	104.23	106.49	111.75	99
114.05	109.58	100.76	113.89	109.87	107.86	109.62	109.9	102.77	102.54	108.32	103.93	107.69	103.85	102.12	108.67	108.73	104.75	108.55	110.73	109.71	105.06	107.25	100.33	102.89	112.43	110.04	107.22	99.993	97.489	107.26	104.86	106.38	101.34	109.49	103.61	103.56	109.55	100.57	111.32	101.98	107.72	99.245	99.944	109.45	102.6	100.52	102.57	98.687	102.76
94.227	105.61	110.19	105.41	110.98	99.505	97.321	110.61	102.06	101.23	107.11	108.65	101.31	110.26	121.04	105.26	96.335	109.37	103.36	100.85	110.61	104.05	110.78	105.98	108.61	95.363	107.86	111.17	106.98	103.48	115.11	105.11	113.4	98.04	114	110.35	113.5	108.11	110.47	107.68	100.42	110.94	107.72	101.24	102.26	109.48	105.92	105.12	102.15	105.95
97.883	105.43	109.68	103.91	103.54	110	105.08	108.8	106.04	103.59	110.13	112.48	108.56	97.501	95.378	106.95	97.189	108.68	99.625	106.54	105.91	106.09	103.95	97.812	115.87	105.33	102.42	101.38	107.23	97.173	103.53	98.52	100.09	98.239	105.56	104.47	88.617	111.73	113.9	103.85	104.35	97.405	97.732	103.9	113.15	99.934	103.53	105.65	99	102.62
111.09	117.16	117.79	107.58	120.38	113.31	110.52	114.5	115.28	115.35	110.39	102.34	112.37	110.12	108.7	119.88	114.29	117.73	111.13	101.75	106.47	117.19	108.75	119.69	113.72	110.83	111.72	116.13	112.63	113.46	110.14	111.17	117.95	109.87	120.93	113.32	114.96	117.83	114.36	103.18	113.49	102.52	107.87	112.35	116.75	113.92	109.48	106.66	107.63	108.72
110.77	104.9	104.26	104.54	98.37	108.38	104.44	106.87	100.18	105.96	112.4	96.75	104.26	104.16	97.403	99.657	106.48	98.769	100.24	110.84	95.492	98.6	112.88	105.93	104.69	106.84	112.29	105.15	109.93	109.43	110.09	110.41	106.11	102.61	106.05	105.83	104.55	107.46	110.84	110.15	104.49	99.301	105.83	104.99	98.264	110.46	104.62	95.505	105.5	110.47
106.03	93.718	101.52	102.46	103.7	97.806	91.759	96.056	102.06	101.48	97.595	104.24	100.33	106.52	103.91	96.033	94.207	93.75	101.55	110.91	100.12	96.719	103.65	92.314	96.242	100.51	89.765	93.543	100.83	102.37	102.76	103.35	101.88	100.95	96.706	95.723	106.98	99.663	100.8	98.613	107.36	93.449	95.491	100.45	95.607	101.83	104.47	96.802	92.689	101.12
101.41	96.86	103.12	101.29	102.57	102.26	99.182	110.08	106.54	99.603	101.49	100.99	96.748	104.33	100.87	106.13	97.537	101.06	100.42	101.17	103.4	98.896	100.08	97.555	102.67	98.01	106.28	103.28	95.643	102.39	99.58	105.85	97.975	98.173	102.61	110.12	100.66	103.41	96.686	104.04	99.407	101.58	104.45	103.58	92.052	101.66	98.87	99.481	103.52	100.97
107.87	110.41	102.99	107.16	114.33	121.28	113.35	113.24	110.45	105.16	117.41	116.58	112.73	116.15	107.99	99.692	111.52	102.84	105.63	118.57	113.02	111.37	108.06	113.28	114.47	111.28	111.97	107.89	111.61	99.01	110.3	118.45	112.35	115.08	109.08	116.81	114.33	110.56	110.27	108.22	113.88	106.05	112.62	113.74	111.38	110.05	108.18	119.01	111.26	119.24
112.74	109.62	119.53	116.89	114.3	116.9	110.86	108.02	121	124.82	110.19	115.15	114.89	110.78	110.04	103.03	109.3	113.51	115.88	103.31	109.99	117.16	113.54	119.71	113.71	101.37	104.77	111.06	109.29	103.23	117.72	114.02	111.21	108.94	113.7	111.1	104.54	107.49	110.13	103.94	102.6	118.29	114.12	110.55	103.3	111.73	106.16	117.88	102.61	110.3
117.75	116.51	117.13	109.54	120.48	111.12	117.51	113.28	113.87	117.79	115.12	111.93	116.58	129.39	114.72	109.72	108.12	116.07	113.57	116.23	112.5	119.59	112.02	112.71	118.92	115.45	117.52	119.29	120.51	116.52	112.89	107.41	112.15	112.98	113.22	119.74	114.22	116.89	115.31	110.84	122.44	114.43	112.16	116.59	120.06	118.19	110.14	114.78	119.49	109.05
102.44	104.2	105.4	96.21	104.36	98.754	92.214	99.885	94.092	94.854	105.77	103.85	98.843	96.993	95.015	94.617	95.608	94.711	99.339	98.672	101.04	91.991	106.99	97.869	97.848	93.166	96.131	97.173	98.859	95.639	98.738	100.45	107.96	94.444	104	110.75	99.016	103.37	90.527	99.878	92.599	99.333	106.48	103.78	106.26	106.55	103.64	97.633	95.538	98.193
108.74	107.65	121.79	114.27	118.62	105.61	114.21	111.62	116.61	101.87	110.84	113.23	119.49	110.84	106.54	107.97	98.5	104.67	113.27	106.29	110.22	114.96	112.22	109.79	102.25	99.691	109.69	106.31	110.64	107.03	103.13	118.51	109.92	106.25	108.54	104.75	105.75	102	114.31	105.33	104.63	110.88	109.64	112.79	100.23	111.74	105.69	111.58	107.35	107.82
96.75	100.26	111.07	98.846	94.972	99.15	94.969	103.1	103.78	100.71	98.824	104.34	95.446	99.824	102	103.62	102.24	100.7	98.242	103.43	102.48	97.593	97.3	100.24	102.18	103.61	94.781	105.62	109.91	102.99	98.89	95.613	96.82	97.326	102.6	99.079	95.017	91.838	95.149	104.31	105.05	96.07	98.869	103.31	100.35	97.799	107.99	104.02	100.54	105.36
117.1	105.2	112.75	112.28	109.82	118.07	110.16	105.23	118.1	109.11	115.61	110.74	104.69	107.39	100.39	106.06	109.16	111.26	117.17	106.23	108.85	110.91	117.79	115.54	117.13	117.34	115.68	112.39	110.33	106.24	121.21	101.08	115.21	102.87	115.22	107.95	121.81	113.29	117.54	106.63	120.27	113.27	105.3	103.87	118.03	108.42	117.74	114.07	109.68	114.36
104.55	108.09	107.96	108.24	96.468	104.55	105.35	109.98	98.352	102.56	102.85	105.46	110.12	104.66	104.85	116.55	101.65	110.61	102.68	112.1	110.33	103.71	98.369	114.12	105.81	105.2	101.72	100.09	102.55	108.24	107.57	111.8	102.54	103.09	99.795	111.38	102.43	107.06	106.62	108.17	105.18	102.97	108.14	111.38	98.764	110.23	107.98	108.79	107.76	96.09
113.15	111.24	106.88	107.22	107.03	105.56	105.28	112.02	117.25	104.74	98.582	101.62	106.18	102.71	104.14	113.45	106.41	113.49	100.38	103.77	103.29	104.81	106.86	107.99	103.11	106.75	113.98	104.92	101.57	114.53	108.42	107.1	107.38	106.35	114.33	100.8	108.09	110.8	115.57	108.43	107.61	112.49	108.74	100.1	109.36	104.92	103.55	96.106	103.86	116.13
108.95	102.48	103.42	106.44	106.62	110.61	103.87	111.09	106.72	102.76	102.98	112.32	110.75	104.56	107.35	99.526	110.07	103.19	114.65	109.42	113.33	108.67	103.06	102.89	103.28	102.52	105.4	113.38	104.15	113.04	107.63	103.14	103.19	105.74	108.89	109.5	101.95	106.64	102.5	104.39	109.7	111.11	109.41	107.91	116.13	108.41	108.02	107.84	104.34	104.08
108.96	98.001	108.05	112.52	102.45	108.21	107.67	104.5	105.1	100.81	115.13	107.38	107.88	104.6	108.74	104.15	99.169	101.02	106.42	107.16	98.024	101.18	118.06	104.25	104.95	104.25	104.41	112.57	101.52	102.44	110.16	100.37	96.197	99.176	107.99	101.73	96.044	102.57	103.95	108.36	94.579	103.69	105.63	100.45	110.67	101.62	103.43	95.923	96.752	107.09
107.96	97.465	104	101.67	100.12	108.24	103.84	95.431	104.21	108.03	99.195	107.82	100.52	104.38	109.97	106.98	102.43	102.87	97.777	103.59	100.69	105.5	100.08	108.53	105.51	109.61	105.02	111.45	89.258	108.87	107.1	105.11	110.26	100.16	104.14	106.28	103.21	106.13	105.58	102.06	99.411	100.41	103.88	112.14	109.12	96.574	103.95	108.1	97.868	102.04
108.45	106.08	105.45	112.68	108.71	98.066	103.91	103.02	111.41	98.737	108.92	104.83	112.04	101.64	111.18	103.75	99.653	95.93	101.47	105.56	104.78	99.851	103.82	108.76	106.35	102.84	104.7	106.74	94.736	108.22	103.79	115.49	105.03	102.98	97.118	108.59	113.28	104.74	109.15	111.9	108.74	104.35	104.71	106.64	109.92	108.13	107.34	106.83	107.84	103.46
111.02	107.36	98.164	109.95	102.28	109.41	113.94	112.44	101	99.458	104.88	102.81	107.64	109.39	108.65	103.64	108.87	103.66	105.76	104.03	104.11	102.96	97.596	107.88	106.51	98.861	103.68	108.06	99.677	113.44	102.73	105.77	104.31	99.011	109.79	117.94	102.6	100.07	109.77	112.22	106.88	102.4	103.37	106.98	109.4	105.63	104.68	107.01	110.32	107.07
110.73	103.81	107.13	108.2	110.3	107.4	121.01	113.52	111.75	117.03	100.47	112.36	112.18	106.82	109.98	111.44	104.93	117.89	116.67	103.85	119.28	121.8	115.68	115.67	108.43	114.12	105.73	107.78	106.9	125.29	112.42	103.25	113.02	101.13	119.08	110.21	117.16	109.94	114.07	114.69	106.84	112.43	114.46	111.67	107.26	110.76	106.8	120.29	110.38	124.1
105.33	111.36	101.75	105.69	106.37	100.66	112.99	95.85	114.29	104.4	103.69	108.55	113.91	107.69	110.25	100.73	102.21	106.5	101.32	104.73	111.14	108.03	104.89	106.77	105.78	103.33	103.43	103.38	110.96	102.25	108.11	110.59	107.8	114.33	108.55	101.93	103.42	110.19	111.9	99.884	113.31	107.04	102.31	104.78	104.4	101.49	114.46	112.02	107.3	113.67
102.1	102.79	107.54	108.79	107.64	103.67	101.3	103.75	112.37	101.99	105.48	110.92	106.23	100.94	105.46	97.954	109.26	103.59	111.65	110.37	103.61	112.59	101.91	103.03	105.88	101.88	102.49	104.16	101.22	110.54	102.17	108.93	110.41	103.73	110.16	104.59	99.399	107.06	102.67	109.47	100.1	107.42	104.52	106.28	101.94	98.285	101.28	112.74	111.46	95.982
104.54	116.34	109.65	99.425	114.87	102.5	103.28	102.19	112.46	103.23	110.03	105.74	99.251	108.64	97.416	102.48	108.17	112.06	104.92	107.03	98.263	111.35	111.33	102.07	97.839	105.23	110.14	112.43	98.781	102.69	108.99	106.88	101.41	110.26	105.31	108.32	106.2	96.748	104.48	112.52	112.43	110.68	107.07	112.33	101.13	98.789	107.52	107.63	105.49	105.12
106.87	111.36	99.773	109.33	112.15	109.92	106.68	106.15	94.654	106.62	111.65	109.12	109.02	107.6	110.8	100.18	105.39	107.6	107.28	106.46	102.11	113.06	103.03	112.07	109.08	111.58	100.47	104.05	99.903	105.46	112.2	98.078	109.84	107.01	105.02	106.06	107.76	107.03	104.33	112.66	112.52	100.34	101.21	105.61	108.61	97.223	97.961	106.23	110.38	112.83
101.4	105.11	104.76	96.843	107.44	108.18	101.09	109.11	96.333	109.86	107.87	104.02	117.85	110.84	107.82	96.811	107.02	108.67	103.81	99.846	105.2	91.512	106	110.49	108.9	94.668	108.53	103.25	110	106.83	111.01	104.67	108.17	106.36	99.345	105.91	103.13	103.91	105.62	112.05	106.5	100.92	116.01	108.5	101.97	98.726	95.999	113.03	111.67	104.98
110.11	111.37	109.53	118.54	111.39	98.242	113.02	108.12	115.86	116.33	105.69	112.66	107.15	107.72	108.91	111.25	105.04	119.02	111	110.22	113.22	114.89	110.25	122.65	115.06	105.12	123.24	113.03	115.04	114.9	112.57	103.91	118.63	118.36	110.19	111.72	101.63	115.8	113.44	116.87	111.27	115	101.89	107.65	112.01	110.61	108.66	112.76	105.62	104.99
114.57	103.82	108.75	95.713	101.35	103.17	112	100.92	105.69	106.11	107.36	111.02	93.391	103.68	102.51	110.48	103.1	107.95	108.49	104.12	106.09	104.64	106.66	108.21	102.27	109.22	112.72	110.19	102.62	109.81	105.62	100.53	111.15	108.86	119.23	109.19	106.2	109.26	105.23	104.9	106.02	108.16	107.82	108.35	105.47	96.496	109.05	106.67	106.61	96.32
109.77	103.92	107.73	109.06	107.95	99.539	105.61	105.64	116.94	112.02	110.21	103.81	108.69	99.788	98.841	103.8	104.97	102.81	102.85	110.74	113.29	122.04	110.25	105.16	101.97	109.8	100.18	110.55	101.77	101.84	103.92	111.26	112.84	102.82	115.53	105.91	106.71	92.394	100.44	110.05	102.39	102.03	111.61	109.77	110.93	105.27	105.42	106.83	109.92	108.49
109.58	108.17	104.22	106.52	101.88	109.4	105.37	100.86	103.72	107.57	93.946	112.91	98.457	103.21	97.939	110.19	101.9	99.603	107.97	112.3	106.62	106.28	104.21	106.75	111.41	110.15	113.26	105.72	106.21	108.94	102.56	103.42	101.85	106.97	98.911	101.1	108.1	105.8	93.805	98.886	105.32	102.01	105.23	107.2	98.686	112.21	96.088	106.87	103.62	105.62
110.92	96.963	108.05	109.36	107.9	106.07	103.71	108.97	116.47	115.01	114.58	107.2	115.08	108.13	108.55	104.42	109.89	93.361	106.42	110.51	109.47	107.79	111.65	107.94	105.68	118.37	115.58	107.12	100.83	103.33	102.97	112.84	105.98	113.04	110.04	111.44	117.83	109.3	112.29	118.38	119.53	116.21	112.42	106.31	111.74	106.01	120.18	112.73	112.91	107.16
108.19	110.7	105.04	106.29	105.35	111.45	106.38	103.18	107.62	104.72	103.84	115.23	101.3	94.504	97.019	103.5	96.044	112.94	110.73	109.4	110.94	107.2	99.74	100.77	103.17	110.21	102.56	111.57	106.33	106.96	103.33	114.75	99.671	107.46	108.98	107.4	98.123	112.31	99.51	95.603	101.61	107.89	102.52	107.89	103.15	107.66	103.65	107.11	106.68	106.92
101.88	104.57	101	104.04	102.32	111.3	109.79	103.36	102.87	96.042	101.08	91.653	107.02	108.58	99.325	107.11	96.963	107.75	105.27	103.07	110.99	103.58	100.33	106.31	97.871	98.288	103.23	100.96	106.62	100.47	105.67	100.66	108.71	97.565	106.19	107.3	110.12	96.86	107.13	100.13	104.16	94.823	98.361	103.41	104.26	101.23	110.43	106.25	106.2	102.09
108.83	108.5	108.66	111	103.62	112.4	96.144	104.01	91.721	97.676	98.631	113.23	104.97	109.27	115.86	111.07	104.58	104.41	104.74	103.16	107.65	105.09	106.21	116.37	107.2	102.5	109.83	104.32	104.55	111.8	100.16	111.69	103.94	112.55	104.71	112.58	108.45	108.78	108.8	106.67	106.18	104.19	106.93	96.798	112.24	104.21	111.46	105.49	97.635	103.55
103.16	109.24	110.49	111.82	104.48	107.73	106.81	115.54	104.93	110.12	103.93	105.5	107.09	98.81	99.437	105.49	105.98	99.741	110.82	106.71	102.91	96.638	100.75	110.99	101.34	101.14	111.14	105.85	100.9	104.59	107.72	104.26	109.62	108.23	98.703	113.51	103.27	104.37	105.35	107.07	111.44	102.82	109.8	94.187	110.64	100.07	106.28	108.34	112.14	111.4
115.46	115.63	112.59	113.87	102.16	112.75	117.05	113.72	111.54	105.77	111.18	118.18	112.75	108.85	109.1	112.81	107.16	106.21	111.14	114.87	110.6	120.12	107.45	112.04	114.63	107.9	109.37	114.98	108.34	116.02	115.67	108.89	109.75	105.01	112.98	108.63	108.01	111.83	116.35	113.35	117.5	105.35	111.45	111.49	111.16	119.49	111.46	114.94	125	111.88
102.22	111.63	100.49	102.95	107.36	104.82	113.44	107.04	105.82	109.72	106.83	111.08	108.43	107.51	111.66	106.47	104.38	107.3	106.03	103.55	102.82	113.23	114.31	107.41	111.78	113.86	105.85	101.97	113.11	111.78	105.27	107.7	106.81	113.42	106.96	123.54	103.65	102.77	110.62	103.92	106.21	107.53	99.931	110.19	111.13	106.91	111.95	102.88	103.38	102.12
112.96	117.08	112.26	113.59	104.41	118.13	105.85	119.3	111.04	108.58	110.81	116.54	110.37	111.96	110.87	118.83	109.44	116.86	116.79	114.91	108.49	113.01	110.28	106.79	114.47	115.23	115.57	111.97	103.53	108.75	121.33	111.53	103.53	110	111.69	115.75	114.6	109.41	119.41	110.52	108.16	111.55	106.76	109.54	107.87	109.21	117.24	114.76	114.73	111.65
111.56	113.36	105.99	110.6	106.88	106.81	114.71	117.75	109.83	105.38	109.7	121.71	105.21	109.51	99.959	107.45	120.23	110.87	120.14	107.92	108.9	105.18	107.71	110.05	118.18	109.93	104.42	109.33	113.58	118.69	110.59	99.619	107.68	117.24	114.12	103.77	114.73	120.32	107.09	108.49	107.09	119.71	110.65	114.81	117.54	111.23	107.01	111.44	110.41	98.487
104.56	108.22	106.55	105.71	113.03	105.93	104.99	96.107	111.21	103.41	103.73	109.28	103.92	105.42	104.14	96.506	101.91	100.81	106.25	111.79	102.64	110.52	108.02	99.649	102.65	106.12	104.42	106.47	113.94	110.31	100.88	110.01	105.75	104.18	105.91	100.17	110.06	99.334	102.64	100.92	119.49	100.47	111.84	109.2	106.81	107.38	110.41	112.1	110.55	106.18
103.85	99.57	107.27	101.94	99.955	112	108.74	106.18	105.9	105.18	108.59	110.72	106.81	106.61	103.89	110.11	104.46	106.57	104.34	108.33	107.47	105.37	104.11	104.29	94.248	100.81	100.8	91.64	100.75	96.909	101.78	107.02	105.95	106.81	105.28	103.59	94.337	106.78	107.91	97.737	104.45	102.15	104.83	112.06	104.52	105.4	106.28	97.844	98.665	98.913
103.93	111.75	101.71	108.54	101.97	98.557	103.76	108.01	111.97	102.82	113.12	109.26	106.49	111.46	107.19	100.76	106.22	105.89	107.4	111.99	111.95	100.99	109.21	110.75	111.67	107.36	112.05	107.69	110.62	99.995	108.59	109.46	107.41	117.45	106.94	100.76	98.839	106.48	103.64	103.04	107.59	106.49	108.62	107.85	109.12	108.27	115.69	99.281	104.13	104.27
98.712	98.313	104.76	106.47	104.65	103.79	96.791	105.67	102	114.08	98.07	103.2	99.351	108.99	107.49	107.67	107.66	105.53	112.42	97.832	104.79	104.86	110.58	99.339	102.42	95.708	113.73	108.12	98.091	97.656	98.66	101.48	108.49	111.54	97.708	107.1	116.64	102.39	103.96	108.03	107.03	112.43	104.72	108.59	94.129	109.76	99.25	107.79	96.457	94.369
98.927	97.348	109.82	98.292	96.691	96.698	102.81	103.47	105.73	96.367	102.35	101.4	105.21	92.188	101.73	108.49	101.36	103.67	96.385	103.29	96.341	102.29	94.617	104.94	103.56	94.744	95.436	101.83	98.64	94.395	100	107.59	107.26	99.682	103.79	96.977	103.69	102.3	88.302	97.412	99.88	104.5	99.81	101.26	99.531	95.558	103.75	102.65	109.11	105.44
108.59	102.98	106.93	108.85	106.77	100.86	112.62	99.797	101.96	116.4	108.66	114.44	106.91	102.85	104.02	105.42	111.04	110.67	101.22	104.11	107	105.33	101.9	106.57	101.23	110.42	107.65	117.57	110.09	107.18	109.32	102.9	106.85	106.63	103.68	110.66	109.59	101.57	110.44	110.95	104.31	108.93	94.26	109.73	107.53	110.99	110.15	110.96	105.01	107.85
99.122	99.133	108.47	97.815	110.19	98.39	108.07	107.61	108.1	109.72	111.09	109.98	109.82	108.95	103.53	104.76	100.73	103.38	117.72	100.11	100.21	101.57	117.9	110.53	96.019	104.79	114.16	112.27	97.37	110.83	109.48	102.15	108.71	97.729	108.97	95.066	105.49	107.43	110.68	104.39	101.35	107.85	94.196	103.88	110.32	113.57	101.98	109.61	100.01	105.14
84.897	108.2	94.184	100.53	96.135	98.935	101.06	98.401	96.714	101.5	98.183	98.416	97.196	100.5	108.16	101.67	110.13	96.051	97.546	95.607	105.75	103.12	82.661	102.72	103.18	95.873	98.375	95.461	105.14	99.439	97.742	96.13	94.469	102.38	99.024	98.902	99.252	105.95	96.198	97.08	103.2	101.36	98.985	105.88	102.99	102.47	101.49	102.98	97.912	100.9
102.78	111.47	109.44	104.43	103.11	107.18	106.48	107.19	102.3	106.78	108.68	98.646	103.75	113.07	96.712	109.02	108.52	111.64	105.51	100.79	97.565	105.12	108.7	108.84	103.4	107.74	108.82	110.61	98.679	107.48	103.94	99.831	105.15	98.928	113.77	100.52	98.535	110.26	104.41	103.4	106.32	107.05	108.99	122.02	104.82	111.81	111.04	101.83	103.75	106.33
111.51	118.31	111.99	112.3	119.89	107.85	115.31	121.92	103.07	107.8	109.99	116	107.78	110.05	114.62	109.68	108.08	113.88	107.28	101.94	112.6	103.74	110.84	114.28	106.06	118.56	118.18	110.02	111.99	110.67	103.8	110.21	110.84	112.01	113.67	115.77	112.47	114.47	111.4	117.44	106.76	117.01	115.26	113.26	104.61	105.72	111.91	111.89	111.01	114.54
96.256	99.759	101.11	106.15	99.547	101.6	95.121	101.7	106.95	104.29	103.43	100.97	96.289	97.221	98.177	96.422	99.87	100.53	98.293	95.009	101.71	108.52	108.78	101.98	99.153	108.44	109.12	105.27	103.16	107.1	100.26	96.24	100.89	96.847	98.606	103.69	100.29	100.57	96	106.51	100.04	105.12	95.615	106.08	92.934	107.82	103.69	98.918	89.908	104.42
103.93	106.33	98.769	103.44	113.99	98.327	115.06	100.2	100.99	108.25	105.99	105.05	104.61	105	103.66	108.11	100.06	116.09	104.75	104.05	103.08	107.16	117.85	106.32	101.03	109.49	100.54	114.91	110.08	104.41	104.55	113.53	105.69	99.385	103.28	108.82	106.93	110.13	95.254	100.56	104.59	107.95	105.89	106.21	105.86	110.48	105.3	101.09	101.53	108.83
114.6	112.29	111.1	111.41	106.48	114.69	112.22	111.38	103.89	107.59	101.77	108.41	111.33	112.46	107.6	112.31	116.3	108.39	117.93	108.08	116.12	107.89	109.6	113.65	122.36	111.92	110.97	111.71	107.55	102.82	118.53	110.22	108.59	114.67	107.76	106.45	110.52	101.9	106.85	113.51	114.39	110.41	110.36	117.06	106.53	105.74	116.56	110.83	115.45	113.39
102.55	106.83	107.98	108.6	106.28	96.809	108.44	110.19	111.43	103.58	106.35	107.52	104.55	103.42	104.85	96.525	112.44	108.63	100.54	104.42	103.34	105.7	101.57	103.82	102.46	98.208	106.69	100.34	103.6	109.36	100.96	100.02	103.25	106.09	106.02	111.32	105.49	103.58	107.76	104.43	102	110.11	111.3	97.414	102.94	108.8	107.88	100.67	109.7	103.69
99.447	105	99.765	94.989	100.4	106.64	104.79	103.98	104.71	106.27	97.209	100.68	104.78	99.808	105.33	103.03	100.75	98.587	103.74	108.28	107.26	111.59	100.27	102.29	104.27	110.95	101.69	103.88	101.5	107.65	104.9	113.11	103.67	106.5	98.116	110.68	107.1	109.11	101.19	106.27	107.78	100.87	97.647	104.33	109.9	102.13	110.07	105.85	107.92	110.19
107.99	116.92	107.65	105.82	112.31	107.25	100.38	118.88	113.74	106.78	110.97	110.13	117.69	108.31	110.57	111.4	114.08	112.63	112.72	108.06	111.19	113.04	116.94	115.45	102.69	99.171	103.49	114.54	112.54	99.978	113.4	105.14	111.11	110.41	105.8	128.19	115.69	110.25	105.66	98.146	112.03	111.04	113.1	108.83	108.58	101	118.43	110.26	108.66	115.75
108.64	103.58	102.4	101.59	107.43	104.25	103.29	106.53	103.06	105.19	106.43	96.176	104.52	103.52	112.76	112.58	108.56	106.01	98.91	106.08	101.64	110.01	106.43	116.42	103.42	107.22	110.46	101.74	107.83	104.28	105.43	113.52	103.54	98.131	102.57	96.789	106.57	103.05	96.729	109.74	104.88	108.7	106.49	103.3	101.42	109.93	105.22	105.68	95.689	110.59
106.42	103.66	100.85	102.68	104.75	104.88	97.223	98.67	96.444	91.48	100.2	95.461	103.13	104.36	101.8	108	101.77	98.81	102.59	97.857	100.16	96.858	95.635	94.688	103.15	107.13	103.34	103.9	93.094	96.944	102.48	103.59	98.533	89.163	105.57	102.35	95.705	104.39	105.9	98.333	97.388	97.233	92.801	97.46	107.76	97.415	102.56	100.81	92.383	108.42
112.27	108.11	107.59	108.94	112.06	118.17	104.57	109.1	110.91	110.97	106.81	113.6	111.83	113.36	99.124	117.22	105.03	111.05	109.75	109.36	110.64	110.9	109.18	111.34	108.47	112.26	115.82	108.77	106.13	107.23	114.58	108.8	109.8	110.65	114.88	109.05	109.88	113.58	119.04	111.23	113.97	111.53	107.39	111.35	116.54	97.567	110.95	121.22	108.43	116.93
102.22	104.72	113.4	107.91	114.13	101.98	106.45	100.3	104.6	109.01	108.82	102.4	102.86	97.902	100.67	108.73	108.92	104.66	110.83	103.84	102.53	109.93	113.53	103.62	104.15	101.84	109.24	103.74	106.08	107.31	110.05	110.61	104.68	108.05	106.95	98.204	119.89	107.49	106.61	100.02	103.83	109.47	112.69	109.78	96.996	102.77	118.11	111.99	107	103.48
114.48	100.49	106.54	113.06	109.06	117.18	112.04	112.89	103.65	115.16	102.91	114.44	110.53	116.42	114.92	109.95	116.64	103.37	104.12	111.8	104.1	103.35	110.38	114.47	110.99	114.01	106.39	115.89	109.98	108.03	107.24	102.99	109.64	117.16	109.45	110.64	101.52	112.79	110.29	113.68	116.77	112.28	105.95	112.74	102.99	107.66	112.97	115.23	109.58	115.97
97.773	102.78	99.114	95.352	100.19	99.043	106.08	101.92	98.912	100.84	106.15	104.34	100.42	99.412	108.93	97.67	98.572	93.266	105.59	105.47	99.647	100.01	109.44	98.181	90.269	98.648	95.357	89.26	101.9	101.29	102.26	95.244	102.08	104.21	103.51	87.443	112.37	93.981	91.339	92.961	98.022	98.23	92.505	108.76	102.89	101.02	97.691	93.123	102.42	104.73
101.26	100.9	110.23	106.2	108.15	106.59	113.19	109.5	104.75	99.734	103.04	113.42	96.931	97.756	112.24	104.47	115.78	103.62	105.55	110.05	103.85	107.28	112.54	107.76	110.85	103.84	105.05	99.443	111.37	109.3	106.84	104.46	99.988	97.293	104.84	111.65	106.99	109.5	94.584	102.02	113.46	113.54	109.71	98.383	104.62	108.7	110.09	106.6	106.72	106.16
101.06	113.65	100.54	99.721	93.329	108.09	110.23	103.06	104.39	101.73	98.371	108.29	104.83	107.07	106	102.65	103.98	99.341	105.11	113.5	116.57	106.76	97.211	100.79	110.42	109.34	108.1	104.42	105.1	106.01	105.88	110.24	114.62	112.13	107.29	114.01	114.63	103.83	100.15	113.28	102.15	107.09	108.45	107.04	95.283	113.06	105.96	107.79	111.73	102.43
109.33	108.3	108.34	106.44	103.39	112.91	102.13	98.314	107.62	102.63	116.41	112.78	103.72	105.74	105.45	106.09	101.01	106.77	110.81	105.33	103.22	110.18	112.52	102.88	100.25	98.69	106.95	106.53	100.03	96.163	107.68	107.82	101.22	107.41	101.61	114.25	101.72	101.82	100.7	107.85	103.6	103.23	99.885	99.59	98.722	102.45	92.475	104.55	105.03	106.29
108.29	117.58	111.52	105.62	117.75	111.34	105.19	118.12	109.96	112.49	111.56	110.51	110.6	117.39	103.41	118.11	115.63	109.5	109.83	105.94	118.37	111.28	104.09	99.924	106.37	104.94	117.15	106.54	120.74	106.63	112.27	115.71	121.95	114.36	104.5	109	110.88	109.16	108.78	108.41	110.02	112.8	104.84	106.48	109.48	110.45	111.59	116.67	117.69	103.74
101.57	105.72	99.421	98.408	99.563	93.841	97.357	95.879	101.39	108.2	96.985	96.559	92.612	98.658	104.5	103.44	97.009	102.73	98.682	104.37	100.56	92.753	95.366	95.11	98.248	103.4	95.238	106.77	95.161	91.188	103.88	106.84	99.713	103.04	101.11	89.139	101.93	100.58	110.97	102.39	105.22	97.53	101.17	83.995	96.955	100.24	99.861	101.58	101.08	99.49
107.74	104.39	107.05	101.27	107.55	97.898	111.98	104.93	105.52	104.57	102.14	107.48	99.13	106.58	96.109	109.4	112.39	114.01	110.59	103.96	92.383	101.25	107.27	94.774	101.62	107.59	104.81	101.08	107.7	97.895	103.55	112.26	104.68	104.77	105.39	104.91	107.6	95.84	94.984	93.597	101.76	101.3	107.28	108.61	94.698	105.09	103.98	107.89	101.54	106.07
115.73	112.11	108.34	114.9	104.79	112.81	116.71	101.6	112.66	104.29	111.76	111.78	119.85	112.38	119.59	119.9	116.05	111.6	109.99	107.73	106.84	109.91	105.35	123.55	112.61	110.52	107.69	106.83	114.23	122.32	113.55	127.31	114.59	122.26	105.31	127.18	113.7	107.64	106.98	116.63	116.08	107.17	115.36	110.43	104.54	118.12	116.55	104.02	108.82	105.21
95.801	99.518	102.66	103.55	105.47	103.02	98.9	106.18	110.68	107.89	100.09	104.28	105.28	94.323	94.496	98.234	113.05	93.812	99.152	109.71	111.57	99.081	101.21	108.59	98.581	104.62	109.01	114.22	101.65	102.92	106.9	110.45	101.97	110.31	89.735	101.97	95.188	107.5	105.61	100.16	97.559	107.45	106.28	103.71	103.3	98.876	104.67	109.75	107.1	103.06
108.02	111.94	112.16	109.34	106.35	108.99	112.7	120.15	114.84	114.37	120.4	110.88	105.67	115.46	100.87	103.3	113.54	116.56	110.56	114.77	109.36	122.4	110.38	107.51	109.45	106.99	118.46	110.51	112.11	109.53	112.46	110.55	112.55	118.11	115.92	110.97	109.48	114.47	108.46	107.47	111.12	112.46	112.18	102.1	122.11	112.05	113.95	112.45	110.53	114.24
114.66	104.64	107.25	114.79	116.8	111.05	112.75	98.923	108.97	109.09	110.52	112.43	117.44	109.65	111.46	117.72	109.58	113.22	108.17	115.42	106.17	114.11	113.37	104.99	109.15	107.3	106.38	110.16	108.28	106.71	113.77	106.16	117.5	110.48	101.47	114.38	108.44	111.02	110.1	106.75	112.06	114.14	102.35	109.16	109.57	110.3	101.7	117.14	109.97	109.78
111.49	107.22	98.39	115.4	103.41	107.03	106.19	105.09	103.13	112.52	107.31	92.148	105.26	101.5	96.53	108.09	99.259	110.66	106.9	106.76	103.29	116.4	110.25	100.41	110.29	108.48	106.99	106.45	111	102.62	103.58	109.44	110.45	102.99	105.74	107.97	111.45	114.16	103.09	100.58	119.79	99.902	96.257	104.47	108.55	99.534	105.23	116.08	111.24	105.56
105.94	115.86	103.51	105.91	108.4	109.11	115.24	102.93	102.35	104.73	112.98	104.31	103.66	107.7	104.78	102.97	107.23	100.26	105.41	104.54	109.06	109.64	112.54	106.59	111.27	111.95	92.89	105.8	108.89	112.08	107.77	98.574	99.566	112.88	109.69	106.02	100.85	104.03	113.37	101.42	106.6	100.78	109.86	107.03	119.58	100.21	108.93	101.13	114.55	104.88
108.7	113.69	110.54	119.86	114.49	109.63	112.95	108.74	114.87	112.37	107.86	116.82	102.96	112.57	111.5	117.74	113.24	108.05	112.65	110.48	116.41	107.81	111.89	110.38	113.55	109.33	119.67	117.91	111.32	111.02	111.48	108.49	107.14	110.8	111.09	114.37	124.23	104.85	99.693	105.53	108.95	116.21	102.67	115.04	113.71	123.06	111.2	110.47	112.05	114.92
113.37	97.203	107.16	97.344	102.61	101.58	97.879	98.261	95.004	98.92	103.43	98.271	99.332	109.2	103.31	97.025	101.49	99.515	94.597	97.548	103.31	105.93	98.084	88.233	98.857	103.64	105.7	103.36	106.43	99.234	98.628	103.27	101.98	101.51	105.54	88.979	99.585	98.184	94.869	97.561	100.06	98.884	97.355	101.73	91.313	96.143	99.679	98.03	108.73	105.98
120.45	113.77	115.55	108.97	106.23	106.93	104.68	114.65	110.24	107.94	112.09	118.81	113.34	113.1	116.16	106.19	110.48	107.47	101.79	110.28	114.24	111.93	112.56	114.36	117.28	112.3	111.54	114.14	106.55	116.2	114.96	109.48	114.17	116.81	114.46	108.24	110.31	102.87	115.44	113.54	108.98	105.67	109.75	120.23	110.18	109.24	105.67	113.06	106.82	108.87
113.5	117.1	107.42	112.74	111.4	109.4	114.1	116.93	114.4	106.98	111.88	109.14	115.17	112.69	109.68	113.79	113.38	107.17	99.394	106.84	114.05	112.19	112.48	115.77	106.81	106.99	103.06	104.37	112.8	98.789	112.98	113.2	103.62	113.61	114.38	105.94	110.58	113.31	110.69	103.58	118.8	116.24	116.03	118.38	110.52	112.74	106.05	117.58	108.8	112.43
122.82	113.14	116.98	111.65	112.97	118.33	119.56	117.14	121.6	111.63	123.69	116.8	108.92	119.2	116.17	112.05	114.2	113.65	113.94	116.09	107.49	117.62	119.94	111.91	122.71	118.77	115.79	114.15	118.8	113.12	110.43	115.03	115.05	116.53	122.14	112.75	103.08	116.55	116.63	117.21	119.29	114.77	114.1	116.96	121.25	118.68	122.47	121.83	115.88	123.25
105.18	108.43	111.81	97.921	112.19	113.23	107.6	107.98	101.71	110.42	103.49	101.68	104.95	99.239	111.26	106.75	102.6	107.26	106.57	109.58	106.44	108.37	102.65	107.02	114.4	108.84	115.94	117.49	111.4	113.03	113.38	105.24	105.61	107.07	107.38	111.35	103.46	112.45	112.42	102.13	100.07	108.69	96.114	111.84	108.34	103.08	105.51	110.82	108.34	114.08
102.62	116.69	109.68	103.93	112.03	98.962	96.368	107.56	119.21	108.03	102.09	107.19	97.986	108.58	98.58	105.07	102.99	104.09	113.56	99.706	107.55	98.625	107.43	115.69	101.71	117.6	112.06	103.65	105.59	116.44	99.058	106.83	102.56	102.36	110.06	98.932	102.54	104.32	105.87	99.424	111.42	112.57	112.19	112.59	95.021	104.85	106.64	106.33	107.07	104.12
109.56	102.25	109.7	109.75	103.64	104.29	109.69	106.54	103.69	106.89	109.77	109.55	106.51	109.34	111.13	104.57	108.43	107.09	97.135	116.49	105.43	104.3	104.49	110.89	116.72	102.43	96.762	104.35	110.44	106.5	103.9	107.61	103.64	105.64	99.495	99.224	102.36	107.6	100.24	104.34	107.43	96.591	105.26	98.121	107.02	104.83	102.28	104.64	110.74	104.9
99.928	98.502	112.69	106.67	104.63	100.35	105.12	106.7	109.15	106.03	104.58	111.06	104.8	103.57	100.4	100.08	105.11	106.73	103.64	108.17	108.86	113.2	104.09	105.58	104.71	101.58	105.53	97.788	107.05	102.16	116.7	112.69	105.81	103.02	106.72	105.38	105.19	99.683	102.29	105.98	113.39	107.47	107.15	101.09	106.07	110.27	109.89	112.71	101.23	108.14
105.86	104.71	101.86	110.4	106.2	109.07	108.03	105.52	95.936	111.76	111.08	103.98	107.47	106.2	104.16	109.36	104.48	107.36	103.19	105.05	98.616	105.27	110.49	104.12	113.13	116.7	111.59	107.59	109.85	106.86	108.33	102.37	109.17	102.08	106.71	96.77	101.03	110.63	105.62	103.31	100.53	106.87	101.71	105.14	107.49	99.171	100.04	112.15	106.36	109.22
98.363	106.86	101.75	113.62	107.48	105.17	106.98	106.89	108.54	106.51	105.69	113.26	104.35	108.33	101.81	104.45	101.99	111.45	104.82	104.79	109.57	109.76	109.05	107.01	109.51	102.63	110.25	110.1	104.58	96.44	106.99	107.41	104.55	95.067	110.43	104.03	109.79	100.59	106.58	102.89	111.56	103.92	92.686	106.81	105.09	103.39	104.64	97.384	106.03	110.79
105.61	104.39	101.16	102.14	108.33	96.332	100.49	97.89	96.885	94.421	100.16	99.39	107.54	96.956	90.762	100.5	104.18	100.96	95.486	108.41	96.817	96.289	105.51	100.67	97.905	90.986	88.128	97.457	88.5	104.75	105.93	106.43	108.04	99.938	103.39	105.04	96.413	101.63	110.62	96.768	101.28	97.283	96.778	101.96	105.62	98.35	96.554	91.919	98.255	102.15
97.927	103.8	104.36	118.3	102.79	100.33	104.69	107.97	101.53	106.71	102.29	103.88	101.67	103.54	103.98	109.2	102.28	108.98	102.2	93.958	106.69	108.47	107.44	111.03	101.96	107.67	99.669	102.79	96.007	113.08	113.92	110.49	114.62	104.36	114.74	109.18	109.84	106.2	112.9	108.84	99.871	109.58	104.81	110.2	103.06	103.64	108.19	103.78	103.88	105.74
110.59	114.21	96.008	106.18	104.69	102.86	102.77	102.2	98.235	97.651	101.12	112.45	101.93	114.42	103.79	103.05	101.42	105	102.18	110.29	99.987	107.89	100.04	106.18	102.91	105.68	104.42	107.51	107.12	105.79	103.99	104.23	106.65	111.07	109.53	105.96	99.976	95.162	103.39	110.29	105.09	100.37	94.127	97.823	106.17	108.44	104.94	99.382	104.8	107.41
100.49	104.14	101.04	102.39	97.494	107.97	105.43	104.32	105.21	107.99	104.38	104.62	108.13	107.46	97.115	108.27	101.45	102.64	99.363	98.967	100.16	108.56	98.513	105.13	103.13	94.403	108.28	110.29	110.15	104.09	104.16	100.32	105.96	102.72	100.76	107.02	111.95	113.07	101.58	101.2	98.933	96.474	106.95	98.422	94.737	112.51	108.25	99.64	101.41	109.69
102.41	99.584	104.83	105.28	106.72	106.63	105.55	105.2	96.821	103.28	98.204	113.77	113.32	107.71	107.99	108.06	112.76	110.51	100.84	104.37	102.29	105.42	103.62	108.52	106.48	109.73	103.29	112.25	103.87	106.33	110.12	102.74	107.87	102.68	108.35	106.17	109.91	114.05	114.56	97.398	111.37	116.82	109.58	105.72	108.14	106.34	109.92	100.8	109.61	105.95
110.52	106.16	108.81	103.03	103	105.79	110.29	102.86	112.56	97.977	103.05	108.54	104.82	111.25	103.24	104.88	103.54	113.21	108.3	111.86	103.96	102.57	107.38	101.38	105.23	111.13	111.64	100.79	106.13	103.8	107.97	105.33	109.99	107.89	111.6	108.68	121.41	105.58	110.09	103.01	111.27	107.76	101.25	111.18	115.6	110.47	111.19	100.78	107.79	111.15
117.86	105.13	110.02	117.63	114	110.64	110.9	116.42	117.79	115.11	113.1	119.3	114.44	108.75	114.73	113.77	104.07	114.76	115.54	111.6	112.21	114.89	117.48	109.54	116.02	117.89	107.19	107.1	109.68	124.24	110.83	116.43	119.35	119.61	111.62	109.77	120.17	106.57	124.44	111.21	109.43	103.84	108	113.81	112.38	108.5	116.89	103.11	103.45	109.31
102.46	102.42	99.572	109.4	104.72	111.93	110.7	105.26	103.55	104.01	100.89	107.99	101.59	97.559	91.778	115.08	105.64	111.02	113.51	116.16	103.84	99.641	108.36	101.52	106.28	106.32	117.61	106.53	113.43	112.38	104.23	104.02	109.37	101.93	104.63	107.13	107.94	108.28	105.15	104.47	109.59	107.67	112.61	102.23	108.46	97.26	112.58	103.2	102.77	106.91
104.34	105.31	106.01	106.5	104.4	112.13	106.58	107.68	106.49	115.06	106.1	97.987	106.49	106.44	111.02	107.73	110.34	111.06	106.21	99.811	102.41	100.65	104.12	109.31	106.96	97.123	99.654	115.02	99.146	105.15	109.85	103.87	114.47	102.71	104.43	101.66	108.2	100.31	105.42	109.93	99.714	107.48	103.34	111.9	101.56	112.71	114	109.76	110.53	108.41
115.41	109.51	109.82	114.35	106.32	117.7	117.91	109.92	108.17	115.53	121.05	111.51	115	106.16	119.17	110.78	115.77	116.97	112.25	112.85	106.6	107.63	110.94	105.56	124.84	110.59	109.39	115.13	105.53	114.58	117.23	115.71	109.64	118.33	105.91	115.72	111.4	126.61	115.5	114.67	107.8	115.4	118.15	116.58	115.35	114.83	115.66	116.49	105.84	108.18
89.783	101.41	106.86	94.659	100.18	95.605	94.776	101.9	101.8	96.836	101.81	102.15	107.53	92.505	97.339	100.66	97.383	101.08	93.823	95.148	90.992	94.51	105.88	98.976	104.71	96.976	96.65	106.84	107.1	91.688	93.249	100.16	101.61	106.17	100.12	99.488	97.918	100.94	98.076	97.745	101.89	102.06	100.31	100.03	98.843	97.596	106.61	100.6	98.666	98.522
105.97	115.6	115.23	102.11	111.17	114.46	111.3	111.88	106.68	112.91	113.19	112.58	109.51	112.06	114.98	113.04	113.95	116.43	113.91	114.43	114.55	120.26	107.7	110.36	113.45	111.97	107.29	104.27	104.66	112.19	108.65	112.52	110.09	117.58	108.4	112.38	115.06	120.92	115.52	112.67	115.74	108.55	108.03	114.39	117.32	119.53	103.39	114.55	113.93	110.82
113.96	111.86	114	108.66	119.44	113.55	107.64	112.54	115.97	118.8	111.65	116.88	107.09	115.03	117.11	119.46	109.81	115.06	113.39	105.27	111.97	99.832	114.8	109.67	116.07	118.73	115.72	117.78	116.96	116.71	116.38	116.26	118.1	124.92	109.15	108	107.49	116.59	109.38	109.55	112.46	105.5	101.83	105.47	106.98	108.73	109.63	116.83	112.99	115.76
110.09	125.02	107.62	110.29	107.78	111.25	107.4	119.26	108.06	115.83	112.27	114.7	112.13	118.38	113.56	114.51	110.38	103.45	103.73	109.14	111.29	108.18	111.78	116	115.25	106.03	106.36	114.1	113.74	111.67	106.66	112.41	109.1	109.49	111	114.32	111.36	111.41	113.65	112.96	113.15	109	108.24	109.58	118.92	115.94	112.72	107.3	114.11	111.47
108.85	112.78	106.49	111.01	101.41	104.07	112.33	108.58	111.03	115.3	118.1	107.05	110.35	109.25	107.83	106.96	116.57	115.06	118.39	106.34	106.05	110.48	113.66	112.07	107.72	113.17	116.66	115.98	106.09	120.03	108.15	102.35	101.46	103.77	117.12	116.08	114.99	100.96	114.6	110.59	100.87	108.79	103.19	102.57	104.64	124.21	119.48	115.21	107.17	114.74
108.6	97.252	110.81	103.8	106.83	112.4	102.88	110.59	114.12	109	105.91	92.738	107.93	106.61	105.89	102.82	105	104.46	107.75	98.927	113.1	111.06	99.857	109.84	105.09	105.99	106.62	102.99	103.3	109.21	105.7	113.55	101.49	103.48	103	105.34	95.577	106.54	104.61	106.65	115.32	107.41	109.16	105.73	100.27	103.58	107.36	109.61	117.69	103.37
98.979	102.07	98.829	99.74	93.562	93.751	98.787	99.848	102.36	106.89	93.054	96.648	98.549	97.985	109.79	97.997	103.59	94.935	100.42	95.024	104.83	97.269	104.67	103.01	98.74	96.661	96.19	97.215	97.965	105.12	112.06	107.15	98.613	102.72	107.36	92.912	103.7	105.33	102.07	99.749	94.101	101.95	99.985	96.196	98.238	102.2	101.28	97.385	96.484	96.502
93.418	104.6	106.34	101.61	107.44	97.068	103.44	108.67	99.592	108.1	99.303	105.26	106.58	106.26	101.12	104.06	107.13	103.18	109.66	106.41	116.12	112.63	109.44	97.05	108.69	110.8	106.71	100.83	101.87	102.68	106.12	102.94	98.223	104.23	105.72	95.593	106.55	97.99	96.32	97.528	97.687	100.54	107.17	95.193	110.49	101.48	100.87	102.42	107.27	94.349
104.76	107.45	112.78	108.77	105.66	110.06	103.27	110.11	105.87	104.41	103.68	111	108.28	105.22	102.45	101.04	102.16	108.21	96.985	99.095	120.26	101.26	113.78	100.5	100.56	109.32	104.31	111.94	105.12	100.48	105.29	105.59	107.19	101.18	104.52	103.16	118.84	104.02	115.45	104.88	113.99	109.05	104.18	109.34	112.03	106.73	108	106.71	110.63	109.15
92.482	105.98	97.597	88.513	101.91	103.69	103.81	111.42	111.07	99.776	92.75	101.18	97.941	105.64	101.31	106.14	112.75	99.196	104.59	100.94	98.973	97.086	98.679	104.58	104.69	99.953	109.94	93.982	106.51	103.41	109.01	107.83	107.12	101.5	102.67	105.7	105.71	102.86	105.48	105.02	100.74	100.22	92.308	102.25	100.1	106.23	101.65	104.14	102.3	103.54
108.73	102.05	112.85	108.92	101.83	108.07	115.24	109.17	111.44	114.6	106.68	117.14	120.82	111.39	112.44	99.749	113.94	115.51	113.54	117.06	102.98	112.07	110.34	113.73	107.08	114.61	108.95	107.62	112.97	112	114.28	112.59	112.35	111.62	110.73	121.86	116.33	111.63	116.66	109.43	112.78	110.06	104.46	112.43	111.51	103.05	112.03	105.72	109.2	108.95
103.33	116.55	115.33	112.74	117.61	113.76	114.37	109.5	107.18	104.05	118.85	108.2	111.57	109.73	116.81	113.32	111.89	110.94	107.41	112.32	121.62	108.82	100.84	106.71	100.31	115	110.1	109.47	122.27	115.57	99.613	106.58	109.4	122.55	105.13	107.4	105.39	112.5	115.4	120.78	114.4	107.07	119.58	114.02	110.63	110.45	106.19	113	114.15	103.31
102.74	119.32	109.09	111.91	108.09	110.71	116.5	106.82	113	113.52	112.94	109.32	107.24	108.84	104.72	101.64	106.9	117.92	107.35	112.63	109.93	112.13	107.03	105.02	108.9	112.35	112.67	113.92	103.62	120.5	113.48	112.64	106.77	112.83	112.15	113.34	109.72	107.18	106.71	114.69	109.99	104.91	115.09	104.89	110.44	106.04	105.15	110.89	105.6	118.26
100.47	106.64	103.92	101.87	98.38	101.14	94.13	107.75	98.018	91.739	99.154	106.49	105.38	101.18	109.65	101.97	110.82	102.33	98.929	111.32	98.923	96.847	105.71	105.49	104.07	103.73	99.924	93.709	99.641	106.08	100.34	108.19	107.44	104.27	91.291	97.451	104.07	96.486	112.45	99.535	98.813	100.18	90.485	102.02	101.1	107.65	101.86	99.182	98.351	98.377
100.96	102.61	100.1	100.93	94.759	97.11	98.544	100.16	105.56	101.76	97.56	109.79	102.81	94.448	98.65	107.1	107.24	94.785	105.23	109.99	104.37	98.143	96.892	95.799	95.44	105.31	93.083	94.061	101.55	96.23	95.621	96.791	92.731	105.14	95.267	102.36	107.93	102.15	102.77	101.22	103.17	107.34	98.175	100.18	100.1	101.79	91.578	104.31	97.71	98.411
102.47	106.5	104.81	101.14	103.83	103.64	117.36	98.467	112.53	98.406	105.28	105.4	107.51	100.57	108.23	113.54	106.3	101.89	111.19	103.12	99.292	105.54	101.77	112.24	105.46	114.49	105.07	108.77	99.89	113.44	104.32	106.53	108.04	106.31	107.63	108.74	108.61	104.78	111.94	110.12	113.37	106.13	113.44	101.77	109.37	105.38	108.09	98.532	106.01	106.41
107.76	108.24	107.85	102.04	105.55	106.81	105.57	106.26	104.84	113.29	110.67	100.18	107.41	116.11	107.41	100.09	102.71	101.04	115.21	103.09	96.064	106.69	103.89	110.86	111.4	110.17	114.32	107.08	111.73	110.53	110.4	106.05	111.92	99.622	105.32	120.36	104.8	107.88	106.82	104.07	103.81	120.81	110.36	106.5	111.66	109.74	98.966	109.11	104.99	109.74
103.63	101.84	105.68	97.794	118.79	105.27	109.57	112.33	110.57	104.05	104.79	98.521	110.61	105.44	102.7	105.36	98.248	101.74	116.49	101.16	103.84	99.001	105.19	102.83	92.021	105.34	108.08	101.52	114.9	111.18	115.09	101.34	100.66	98.161	102.4	108.73	102.73	105.1	102.45	101.14	101	106.86	101.39	105.88	96.779	101.57	112.51	108.89	110.56	94.473
109.37	113.5	106.18	109.95	112.57	102.37	104.05	107.7	105.78	111.13	106.95	106.94	112.39	115.96	117.35	108.25	109.9	111.46	103.26	112.61	114.92	108.25	113.78	113.32	108.88	111.98	106.73	107.17	117.91	108.63	117.16	108.86	112.65	106.72	103.83	106.54	116.41	114.36	107.42	118.07	114.08	115.92	109.32	118.59	114.87	102.99	110.43	108.93	108.61	102.87
112.94	108.94	98.236	102.5	93.721	95.748	94.371	100.52	97.508	107.5	103.54	111.2	112.98	113.39	102.64	100.35	105.62	107.12	106	98.293	108.23	109.48	103.6	99.309	94.91	100.97	109.18	113.02	111.25	107.75	92.749	102.13	106.66	99.547	105.83	103.06	108.14	107.76	108.24	104.51	108.43	104.28	99.072	106.94	97.987	106.29	110.7	102.26	100.18	99.846
97.546	105.08	96.3	102.94	99.722	94.483	94.788	103.35	98.831	114.96	104.28	98.968	92.03	105.22	92.238	105.63	94.744	95.698	101.68	95.903	106.25	92.556	105.65	101.25	104.44	94.841	102.25	106.93	108.29	90.117	101.02	96.911	97.937	103.58	97.537	95.7	96.32	100.14	96.715	106.92	104.25	99.293	101.56	95.007	91.907	91.14	103.87	99.208	98.684	106.31
99.899	109.88	102.4	108.48	99.259	96.961	103.03	111.65	96.252	100.46	102.74	103.02	101.94	106.35	99.593	103.84	119.21	113.07	109.03	107.66	107.5	102.69	112.24	99.712	91.125	99.897	101.76	108.8	97.135	102.89	107.23	101.65	115.73	102.93	106.96	101.06	99.692	107.86	104.8	97.292	102.72	96.487	106.4	99.371	108.73	101.87	104.37	105.9	109.06	105
96.263	94.749	91.812	99.903	93.42	100.25	107.46	100.53	102.52	96.164	98.935	100.86	98.074	105.6	106.03	105.29	92.126	98.543	109.04	92.205	97.796	93.993	100.62	101.75	97.795	99.448	98.497	97.922	95.628	106.52	99.222	93.06	100.54	93.976	98.134	102.62	98.823	96.291	103.87	97.683	87.555	93.709	95.406	92.665	96.505	99.846	99.901	99.487	103.21	106.26
101.82	98.071	108.54	111.32	112.94	111.74	107.38	99.9	107.34	101.26	102.37	102.13	105.13	101.5	106.41	107.57	105.93	106.19	98.146	100.65	104.17	111.94	98.915	99.708	105.34	103.18	112.99	110.34	109.16	109	112.46	105.21	108.73	112.56	111.14	106.48	94.702	99.6	110.53	109.36	109.15	101.26	104.5	104.3	101.61	111.28	105.7	106.06	95.916	99.251
105.64	105.95	104.57	105.83	102.61	97.182	110.6	101.37	116.19	111.5	107.17	107.28	111.7	105.02	110.67	105.31	110.27	106.85	109.56	106.08	107.24	105.29	102.1	112.15	115.45	107.67	100.74	104.99	108.88	111.99	108.56	110.02	112.22	117.26	100.41	102.38	111.3	105.11	110	103.61	111.22	105.53	105.64	109.42	99.881	110.53	103.21	117.79	106.68	112.46
111.74	115.57	104.38	108.12	113.59	99.328	110.79	106.65	108.73	110.95	112.48	98.647	108.76	107.15	106.62	107.63	105.25	110.07	104.12	109.81	106.55	107.36	95.878	105.49	104.92	100.81	96.629	105.11	103.66	102.25	98.828	108.56	108.87	112.18	111.12	105.09	100.93	104.75	108.96	96.039	98.547	111.69	104.42	100.22	103.64	109.7	102.51	101.1	108.74	101.8
110.25	102.21	103.1	92.455	95.09	91.181	99.766	96.681	105.4	101.66	94.305	98.407	90.762	99.825	96.087	105.4	94.625	90.51	100.88	92.903	104.17	108.17	96.921	104.77	93.784	99.006	94.736	102.3	102.08	100.1	101.74	102.33	92.148	102.45	108.41	100.02	100.73	106.98	106.44	100.91	92.738	95.868	105.19	104.14	103.01	98.214	103.59	92.216	98.445	90.052
105.58	105.93	111.9	105.61	120.15	107.79	110.52	113.56	108.81	107.8	110.62	117.91	109.81	104.12	112.14	110.13	104.35	104.13	98.992	120.91	109.73	105.15	108.57	112.51	108.71	97.71	108.07	106.58	108.31	100.87	112.28	112.64	114.01	107.9	114.62	114.2	106.27	106.69	113.06	103.91	107.58	107.3	119.33	109.2	107.19	111.59	102.69	101.9	112.36	115.78
108.7	100.94	106.41	107.06	99.841	110.03	102.49	100	117.75	110.22	106.1	102.08	105.88	98.978	100.79	101.62	108.67	98.357	103.12	103	104.7	101.57	101.85	107.74	105.22	106.81	109.84	97.557	108.41	105.67	104.41	98.206	111.89	112.36	99.853	107.15	114.63	106.07	114.52	95.031	110.36	119.4	106.81	106.7	102.26	102.92	96.892	109.98	104.82	109.88
95.692	99.792	110.1	103.88	101.56	97.438	105.59	102.07	98.458	101.22	97.011	98.425	106.15	94.214	101.57	102.49	101.17	102.07	85.078	99.294	96.922	101.66	104.87	102.86	94.274	100.46	99.044	97.89	100.14	103.79	111.2	89.786	94.378	97.997	92.248	103.7	106.46	99.724	99.818	105.5	98.525	102.08	100.54	94.492	96.519	101.51	102.16	98.932	95.268	110.49
88.626	113.27	99.609	109.88	104.81	98.641	108	103.97	110.35	103.93	107.58	109.46	104.28	107.09	107.45	107.3	110.5	100.15	102.16	98.805	107.69	102.36	113.93	103.94	105.81	111.27	105	100.55	107.73	104.52	103.32	104.74	105	106.05	109.81	112.75	110.78	104.66	108.66	104.95	101.36	108.37	109.5	105.16	108.73	95.096	110.42	105.75	106.41	100.52
96.466	97.439	102.94	100.36	100.71	101.62	103.87	98.008	98.152	88.17	101.83	96.18	99.121	102.65	100.86	98.367	98.104	98.802	111.12	94.795	105.88	102.38	99.575	102.08	98.361	96.503	91.135	86.934	99.007	97.397	95.171	97.65	97.405	101.33	95.88	103.29	95.246	101.33	95.271	100.64	105.94	92.64	103.47	97.211	101.64	93.472	96.036	103.83	91.339	101.36
105.09	107.5	108.87	100.65	103.8	110.9	110.24	105.37	106.87	109.89	111.87	109.99	94.991	103.75	111.18	105.07	103.78	103.48	108.37	107.58	106.87	103.43	102.04	105.49	99.351	105.78	108.26	107.36	105.51	108.04	106.58	110.04	107.07	107.84	110.28	101.15	110.56	112.86	100.92	104.62	105.62	98.958	96.7	107.44	113.87	110.11	104.12	109.52	101.4	105.53
118.01	101.32	114.24	112.6	121.1	115.16	108.47	113.82	108.18	110.68	112.47	110.72	101.58	112	112.6	117.5	117.17	119.09	110.21	117.05	115.5	112.55	109.24	114.76	114.14	113.66	114.23	119.41	115.65	116.36	121.83	113.03	117.3	114.2	103.85	113.38	109.58	107.89	102.39	113.41	103.63	113.21	111.55	113.61	109.71	111.01	114.99	119.23	109.74	106.99
102.41	109.01	100.39	111.54	111.78	113.87	101.01	99.68	100.59	106.9	98.518	113.5	112.21	106.47	107.28	101.05	107.28	103.42	108.93	112.12	110.47	105.79	107.82	108.67	102.73	101.53	106.91	110.57	112.14	116.62	113.84	103.99	99.607	107.16	104.15	106.55	96.415	110.87	112.76	105.09	105.7	103.43	114.97	107.78	106.7	101.16	117.23	103.33	101.72	97.981
108.29	108.24	113.12	107.76	99.439	101.65	101.52	100.7	98.545	113.45	105.9	104.25	110.71	109.26	107.09	98.666	108.38	105.64	100.67	113.09	102.34	107.11	99.196	105.88	101.35	93.551	101.79	107.23	103.52	104.06	99.606	105.42	109.91	100.63	104.33	108.7	110.26	100.79	110.76	106.34	107.07	101.44	110.4	107.57	110.25	100.52	103.86	101.94	108.2	104.13
105.4	107.38	102.8	99.199	98.089	108.2	94.428	91.296	103.47	103.5	99.32	94.32	102.27	98.082	100.52	90.308	91.033	100.58	109	102.76	106.62	101.73	99.105	98.089	104.84	96.417	108.64	103.65	103.56	97.783	100.39	101.73	103.79	109.9	102.71	94.115	94.421	93.434	96.909	109.83	93.9	97.238	100.11	107.75	99.136	93.111	95.203	104.69	103.79	104.9
100.47	104.28	109.99	110.83	104.65	100.27	98.161	111.89	103.95	116	105.08	94.671	98.062	105.67	101.66	103.36	103.85	107.34	107.13	109.58	106.87	108.54	106.81	105.07	112.84	111.87	107.02	111.33	107.96	102.8	105.46	106.38	107.8	110.41	106.64	100.61	108.49	110.56	106.29	103.12	101.71	108.38	112.03	98.668	104.4	109.98	104.47	108.75	108.95	105.89
119.18	112.26	117.24	113.92	114.54	110.76	130.48	120.29	110.4	119.79	123.11	113.82	128.28	123.25	118.77	125.43	119.29	113.55	122.14	121.54	108.95	109.05	113.64	117.19	117.79	120.59	129.83	115.1	110.17	117.67	117	114.34	123.57	123.78	114.23	121.69	125.41	128.05	109.24	120.02	112.42	114.76	107.03	127.07	118	120.17	117.98	107.73	124.01	116.14
111.6	117.64	113.09	112.64	103.05	111.01	110.47	119.34	114.33	109.61	103.63	106.46	107.93	112	121.01	107.04	112.61	104.24	111.89	119.76	113.2	111.15	123.02	117.75	112.26	115.74	112.38	110.53	106.04	117.42	105.2	114.26	109.9	117.69	112.53	111.29	108.78	116.14	112.48	109.87	106.04	115.31	114.23	108.66	112.14	111.44	109.25	108.62	109.71	103.22
99.982	113.3	110.82	116.4	111.59	113.92	108.18	116.32	114	105.84	116.47	110.51	116.6	108.17	106.38	121.88	119.9	112.57	119.58	119.74	114.49	108.32	116.19	121.17	109.01	110.64	119.43	115.95	105.99	110.4	104.91	119.32	116.89	118.51	110.45	111.31	115.13	106.94	118.69	115.55	108.2	106.58	109.91	114.53	108.95	114.2	118.09	109.24	112.42	104.77
105.9	103.21	104.3	105.27	105.31	105.93	103.54	106.71	101.77	102.27	105.12	103.8	100.62	96.818	111.4	102.04	103.06	109.97	111.03	105.86	111.2	105.93	98.296	109.98	107.56	108.87	112.88	108.45	103.38	96.234	104.82	106.62	101.7	109.82	112.64	102.18	103.47	107.59	114.23	108.7	106.92	109.29	100.23	103.74	116.33	113.02	111.43	112.87	108.08	103.49
106.5	109.66	116.85	104.31	107.9	121.98	122.1	116.51	112.68	107.28	108.93	108.73	112.95	106.73	112.31	110.14	116.35	112.82	117.8	106.26	112	112.02	116.55	104.74	102.79	111.26	106.88	111.06	99.175	111.91	110.03	107.05	111.94	120.13	109.71	109.96	113.75	104.77	115.56	115.83	109.69	111.01	110.04	110.63	105.68	117.63	104.59	99.06	113.4	110.39
95.158	103.96	106.44	106.31	100.79	106.08	106.52	105.27	114.54	104.7	108.69	101.69	108.89	98.726	105.33	107.51	108.95	118.75	111.96	103.75	106.53	105.22	111	106.4	105.27	109.99	102.36	101.1	107.62	108.4	115.43	106.47	110.02	105.32	105.06	99.936	109.51	110.06	112.71	101.69	110.45	106.81	107.51	104.2	104.97	106.74	106.39	102.8	104.31	98.978
101.73	104.81	99.222	115.76	102.66	102.27	107.34	105.92	115.09	93.587	95.526	109.33	110.29	98.597	99.916	106.27	103.45	101.19	110.1	105.77	101.91	111.65	109.39	100.53	99.157	106.56	98.434	108.54	114.34	103.06	102.38	109.63	98.79	103.32	111.34	98.375	117.05	111.44	105.27	101.97	106.3	108.25	107.22	107.43	104.45	110.67	106.28	104.71	100.43	107.3
109	108	106.59	113.43	113.18	105.26	102.75	114.62	113.57	118.35	113.15	112.18	110.9	117.39	107.77	107.82	110.58	107.17	115.09	107.82	107.83	108.62	103.49	111.16	111.91	106.13	105.04	111.63	112.18	99.313	106.41	115.21	107.02	105.19	108.96	114.02	113.87	103.46	110.08	109.83	115.71	119.09	109.25	110.39	110.53	110.2	115.69	116.63	106.45	98.841
109.71	109.61	115.07	119.35	98.894	111.68	112.87	114.84	116.92	107.63	116.1	109.13	105.42	117.17	111.26	108.93	116.51	113.63	112.22	102.16	111.81	106.34	107.06	103.66	116.51	110.86	103.71	114.58	104.19	117.64	124.84	113.99	110.59	110.17	98.913	108.36	118.3	107.5	115.56	106.35	114.64	107.17	103.95	102.02	109.08	113.13	106.93	110.42	107.72	114.83
98.34	97.722	113.24	98.874	101.46	101.45	99.332	102.85	111.09	104.71	102.63	106.56	97.252	104.9	94.327	103.04	110.13	109.51	111.09	99.901	104.22	103.27	106.22	102.89	106.9	98.86	104.88	109.36	117.1	106.81	110.76	98.11	114.79	107.65	105.4	105.6	107.83	105.83	111.39	102.38	100.06	114.77	114.3	101.32	106.56	108.2	103.22	104.14	104.94	107.82
109.83	102.97	104.77	99.114	108.08	102.71	105.78	102.57	111.12	102.46	106.82	112.66	102.01	120.8	99.477	116.2	113.1	101.59	111.2	106.2	103.49	105.88	106.2	102.98	99.155	110.05	106.7	98.705	112.89	106.32	102.45	97.577	98.19	106.68	109.25	103.04	112.37	97.902	106.82	103.27	104.87	112.81	105.74	107.67	100.7	108.48	102.36	105.83	98.094	105.29
109.79	104.94	104.19	104.34	101.84	112.65	104.68	110.6	103.67	106.42	106.61	100.97	100.45	111.14	102.8	109.33	104.38	101.85	100.59	96.585	105.01	103.21	104.02	113.7	102.54	98.754	109.54	105.49	104.44	112.15	110.84	97.108	105.24	107.11	106.99	102.6	103.32	107.8	106.15	111.44	109.66	111.21	108.37	109.63	103.11	109.17	102.81	106.63	98.686	107.55
109.16	102.04	107.82	102.13	108.16	105.95	105.61	102.52	98.492	100.97	113.9	105.83	101.56	108.75	110.85	121.3	106.91	99.295	107.81	110.02	111.29	102.19	105.95	105.99	105.73	107.25	112.42	105.1	101.57	99.178	111.5	105.26	98.711	102.36	93.439	96.005	104.35	103.45	118.47	100.64	111.76	111.47	107.6	98.73	105.2	100.38	108.29	110.05	116.76	104.11
108.2	104.38	98.404	103.89	114.94	107.52	110.25	114.34	105.49	107.71	107.01	113.98	106.59	111.83	110.19	105.32	111.5	110.74	100.15	108.5	101.32	100.99	102.61	98.593	108.41	103.34	115.95	115.35	117.42	113.42	119.17	108.76	100.13	107.98	104.16	108.88	113.56	107.01	105.81	111.25	107.29	103.75	102.38	107.26	105.85	110.37	111.31	97.147	101.25	113.32
114.73	110.67	118.11	118.7	116.88	115.59	111.66	127.53	113.02	113.43	111.55	114.62	107.79	109.98	116.69	102.87	109.1	116.56	109.65	113.08	111.06	125.79	111.14	102.77	107.63	114.34	107.28	111.55	113.06	114.81	111.84	103.75	108.81	111.15	110.52	113.02	115.46	113.96	120.74	100.72	117.85	118.23	106.2	109.62	108.52	103.96	107.41	115.33	113.29	109.75
97.476	101.52	118.06	103.39	111.73	110.85	103.08	110.15	107.4	106.01	117.89	109.62	119.03	115.15	102.95	111.3	104.94	109.62	112.81	113.53	114.17	108.87	116.06	119.48	103.32	111.98	111.7	117.7	107.79	118.27	117.04	104.2	111.51	109.96	113.84	114.57	107.75	110.11	114.12	105.17	115.22	102.23	109.47	117.13	110.46	108.27	112.56	105.06	103.46	107.26
104.56	107.93	103.22	100.36	100.72	110.28	106.37	101.97	100.05	108.19	96.164	101.13	106.42	97.161	102.41	100.19	104.24	103.24	99.401	107.37	102.22	105.79	106.89	106.37	102.64	101.23	109.49	115.51	99.999	109.27	105.4	106.13	100.69	99.966	104.88	104.81	108.06	112.91	101.26	107.39	98.054	109.44	111.34	102.79	105.79	105.91	104.73	106.84	106.42	106.46
111.82	117.04	117.08	113.55	102.83	117.96	118.98	115.05	110.15	114.85	108.75	115	109.37	117.29	112.9	109.21	107.42	117.71	119.94	112.25	110.34	105.86	109.41	115.63	119.62	112.02	111.02	106.55	110.27	110.75	117.3	121.74	116.29	107.27	100.81	113.89	118.35	116.65	118.27	114.64	117.75	112.82	114.21	119.85	123.14	118.98	112.6	121.71	109.43	113.53
118.39	115.72	107.48	103.06	108.54	110.57	110.27	113.42	114.24	113.5	108.97	106.33	118.48	108.54	110.06	112.96	104.52	106.88	113.98	106.34	109.72	114.78	120.94	102.56	119.1	108.5	115.29	112.27	119.28	118.19	114.26	111.55	111.95	109.46	109.73	100.06	111.06	105.63	107.16	113.47	101.79	114.76	110.73	108.04	105.96	115.56	106.29	116.61	105.69	111.04
106.8	108.46	111.4	110.99	116.52	106.06	111.39	110.23	106.83	109.21	120.45	114.84	108.88	114.05	107.94	108.12	103.36	110.9	104.5	107.96	103.99	111.1	100.56	113.12	119.99	106.64	110.81	104.76	117.2	109.71	111.94	105.26	111.6	106.05	111.63	113.04	110.27	106.5	106.03	105.27	108.86	110.92	111.15	106.83	111.01	109.34	110.19	112.72	108.73	113.97
96.716	91.893	105.49	101.11	101.7	98.573	101.49	102.45	106.29	98.583	91.194	107.66	101.53	98.682	98.404	99.681	93.118	102.05	105.7	100.87	101.88	105.64	101.8	98.079	101.61	98.189	98.659	99.145	88.046	97.877	104.85	108.71	101.06	105.62	98.583	105.8	105.58	99.281	100.04	106.64	103.55	98.689	101.11	98.106	106.1	93.702	100.16	102.05	92.094	104.3
102.38	96.179	104.73	102.83	90.74	96.482	107.85	101.38	99.742	93.344	96.677	104.94	99.829	93.02	100.39	92.815	100.52	102.39	109.82	96.402	98.832	100.16	105.21	104.22	104.96	96.391	105.62	94.28	99.769	108	103.99	105.68	95.735	105.76	105.82	114.7	102.87	98.246	109.3	102.71	95.631	98.714	104.3	100.24	108.25	100.02	104.64	111.51	95.326	95.719
108.78	110.99	105.18	104.8	105.94	107.41	106.64	105.51	102.24	103.49	109.71	107.8	108.23	112.49	107.16	104.2	103.29	107.26	109.55	105.38	106.98	104.69	103.82	105.83	111.94	99.627	110.3	100.12	104.68	109.55	104.32	106.64	100.19	112.33	112.83	105.54	107.01	112.95	101.97	113.74	112.76	103.47	104.36	110.1	105.42	111.51	106.66	111.44	109.07	112.71
113.85	114.78	107.46	106.94	117.85	106.47	107.19	106.94	112.87	103.96	99.221	111.28	110.87	113.05	113.71	108.41	115.56	116.06	124.05	113.02	115.75	118.96	108.91	110.33	105.8	113.88	110.88	114.88	114.9	118.37	115.09	124.21	108.07	113.03	115.2	109.84	110.12	114.81	114.31	113.3	101.69	107.97	109.61	112.23	111.72	109.38	121.49	107.91	107.27	113
112	108.54	98.84	105.51	104.46	108.49	105.44	105.15	106.75	106.94	105.53	101.48	114.33	93.321	100	104.5	114.34	103.29	105.59	104.16	95.173	115.96	107.01	97.539	94.976	110.61	110.1	106.08	104.19	103.56	109.77	98.077	112.82	106.17	109.72	105.74	100.77	105.31	101.46	102.98	105.74	110.51	97.28	100.43	103.65	104.24	105.45	103.27	110.37	105.08
122.39	118.33	111.5	108.6	103.28	113.98	111.8	108.34	108.6	104.66	118.31	122.94	100.8	117.6	101.95	107.69	106.91	108.83	112.76	110.29	109.12	113.12	102.71	113.41	119.48	118.03	117.33	114.19	103.7	116.64	98.836	105.35	106.7	122.07	113.35	108.02	108.46	112.46	110.96	109.97	111.41	116.62	107.77	101.06	109.42	110.35	111.26	114.71	107.54	114.55
100.15	108.05	110.99	106.32	106.47	106.32	111.07	100.97	104.9	99.836	113.27	103.86	104.13	105.73	115.73	111.77	112.36	100.86	110.81	109.96	103.97	110.52	101.91	105.02	111.57	107.9	101.73	106.35	111.65	99.051	98.472	104.25	103.74	105.32	96.146	111.05	97.441	107.97	107.76	95.983	106.39	106	100.35	106.34	94.34	107.71	114.24	100.2	101.12	101.05
99.055	94.35	108.26	95.222	104.07	96.374	107.02	105.3	102.11	100.91	96.584	107.03	106.25	99.779	100.38	100.9	94.603	103.24	93.396	106.33	99.172	96.863	103.68	97.554	99.835	91.443	106.2	97.969	93.913	99.262	92.576	99.782	95.647	100.01	97.488	104.15	97.574	104.92	104	105.45	100.28	95.075	108.42	98.839	96.021	102.27	103.18	101.14	98.565	99.486
108.91	114.11	105.23	101.08	110.24	108.05	113.55	102.63	107.37	115.88	115.37	109.85	111.01	112.71	110.45	111.03	103.31	101.68	104.64	125.6	105.39	113.61	104.08	109.21	112.35	108.6	101.23	106.47	119.22	114.73	118.49	117.84	113.12	120.34	111.25	115.59	109.39	116.07	112.09	116.91	109.3	114.52	113.25	120.17	112.31	108.69	101.04	110.06	105.92	114.14
108.39	106.96	98.75	102.47	109.35	112.87	96.319	103.51	101.08	104.68	101.6	106.46	112.06	103.6	102.47	97.737	97.098	100.9	109.98	101.45	96.768	109.94	107.44	106.1	105.88	103.57	106.4	110.29	108.32	103.96	98.506	111.53	112.97	106.97	99.232	101.04	111.07	106.94	108.13	99.346	101.87	109.67	111.18	97.31	94.012	96.998	108.47	104.55	112.06	107.89
108.8	104.42	111.32	113.57	101.61	110.82	107.36	98.965	114.39	109.88	112	101.01	109.23	111.58	100.62	109.04	107.52	103.65	102.2	114.27	105.57	101.8	113.72	105.83	107.46	110.01	97.844	93.883	102.48	105.87	105.56	102.02	110.08	109.3	120.71	105.43	97.833	109.55	107.6	113.53	108.03	105	110.08	109.49	99.108	105.95	105.05	102.82	107.18	104.1
120.86	107.42	108.49	117.32	115.48	109.9	121.95	114.8	115.66	105.32	108.53	106.08	110.23	108.6	102.99	115.52	118.68	112.91	106.67	111.54	111.16	110.29	104.2	112.15	112.19	103.65	106.29	115.83	108.96	100.72	102.63	107.11	120.4	107.68	113.71	107.81	115.96	120.36	109	112.82	112.73	104.95	106.65	99.56	109.28	102.13	118.32	122	104.95	114.69
104.46	109.51	100.24	101.09	105.08	105.99	100.88	102.54	102.07	111.96	99.084	110.7	100.67	105.59	102.2	102.1	98.499	104.42	111.41	105.46	115.65	104.74	107.5	112.53	103.31	103.27	106.51	106.56	101.18	102.61	110.38	107.44	104.04	94.425	108.67	107.56	104.45	98.357	102.99	103.67	105.43	107.73	113.62	115.11	109.14	97.562	93.695	108.33	98.889	96.55
113.47	109.61	107.28	111.77	113.82	114.87	113.19	102.9	105.57	100.14	108.41	112.45	106.45	110.11	108.89	112.86	105.97	107.52	95.806	114.06	108.17	111.81	110.06	111.72	106.8	106.8	105.12	112.48	107.08	111.11	116.05	114.3	110.86	110.17	108.3	105.26	110.23	113.94	104.09	113.47	114.52	104.73	111.05	108.6	107.4	107.83	116.34	111.89	117.55	105.41
115.37	115.3	119.33	110.95	104.72	114.12	110.74	112.26	109.39	112.19	109.38	122.13	106.95	121.12	111.08	109.27	112.42	108.57	121.03	110.49	118.15	117.41	116.92	109.28	102.71	112.18	112.72	110.32	112.24	111.83	115.42	119.09	110.01	120.36	114.68	117.12	110.94	108.38	115.41	115.66	120.89	110.87	118.25	120.93	113.21	116.05	107.8	109.11	115.09	108.41
99.106	114.47	100.48	111.54	107.74	108.12	115.41	110.97	110.24	115.35	112.87	119.46	107.97	110.69	115.02	117.41	109.77	120.68	108.41	113.02	102.18	108.64	108.97	108.78	108.27	110.11	112.63	117.98	120.49	108.02	121.47	117.29	106.18	110.65	115.11	107.93	126.77	118.67	111.74	111.65	117.45	107.41	112.92	112.34	107.99	113.3	100.91	112.47	115.59	100.49
102.06	102.91	97.385	106.81	105.84	101.93	108.05	111.14	110.92	105.98	105.32	108.63	108.91	105.18	100.59	111.9	96.495	106.82	98.06	108.42	105.56	111.58	104.99	105.23	104.18	108.76	100.8	103.85	98.615	107.35	98.443	106.28	103.41	106.11	108.61	98.857	107.01	102.21	100.18	107.31	96.179	110.1	109.43	108.22	106.19	112.19	106.81	110.78	100.66	99.045
111.45	112.76	106.77	97.624	107.62	105.83	111.03	98.765	107.49	114.65	105.41	108.33	106.87	111.37	115.44	102.7	100.9	105.64	105.14	107.58	109.63	108.98	101.65	114.62	113.65	106.08	113.18	108.05	104.91	107.95	112.94	100.86	102.27	104.84	107.9	100.16	104.01	103.81	105.88	110.41	104.99	99.278	100.06	100.38	119.53	107.63	108.69	102.6	102.89	111.43
109.81	107.93	103.69	97.449	102.95	103.81	110	96.517	99.824	109.11	96.623	106.21	103.85	98.61	100.18	99.858	111.24	101.91	105.32	114.16	106.48	108.1	105.32	109.34	88.459	100.14	102.15	102.95	96.332	99.429	98.296	105.26	100.26	98.24	105.84	111.38	95.675	101.95	101.12	106.41	104.77	111.94	102.4	100.33	104.53	111.93	107.6	106.67	97.625	102.86
110.63	114.17	115.67	120.48	116.1	107.68	111.09	114.01	117.79	116.88	116.02	115.74	109.91	114.69	124.02	119.58	119.26	114.28	115.4	115.73	106.08	110.95	120.25	118.15	109.23	111.7	110.7	110.45	121.71	119.69	109.49	105.81	106.64	109.42	105.63	112.41	109.29	108.61	107.53	108.54	115.91	107.62	110.52	107.6	118.31	114.21	109.54	111.03	109.49	115.28
114.38	96.22	113.86	108.25	115.05	103.5	109.02	105.14	106.1	110.76	116.9	109.51	102.03	114.04	105.1	119.01	115.54	118.58	103.92	104.63	117.55	114.1	108.14	113.58	114.19	107.6	120.82	117.19	117.47	103.26	117.28	120.71	108.45	109.32	114.07	107.74	108.83	106.92	116.79	113.38	113.99	115.16	111.97	111.19	108.09	112.24	117.42	120.13	110.65	115.17
109.6	101.96	107.76	106.4	101.04	110.25	107.78	97.571	102.74	108.92	106.77	110.4	106.34	104.54	105.75	124.97	105.51	99.835	103.93	106.4	113.38	103.51	102.89	105.62	110.39	105.14	112.02	99.757	109.32	92.372	108.76	102.05	110.54	108.43	96.809	104.17	112.34	101.34	101.52	114.52	104.89	114.18	106.06	107.27	104.43	112.55	108.72	104.47	105.44	99.582
100.6	92.265	103.71	104.32	102.29	93.327	100.73	104.88	94.189	110.57	103.05	100.04	95.965	98.704	104.97	105.78	90.942	100.5	91.925	106.14	91.293	97.519	100.69	105.15	96.612	110.66	99.014	92.101	105.81	97.644	96.143	107.81	94.393	106.65	99.213	100.68	106.46	94.806	99.317	104.4	105.18	97.658	95.473	98.273	96.381	99.117	93.886	111.39	98.189	89.076
111.63	116.96	121.05	118.86	116.91	123.16	112.82	120.03	121	123.1	116.85	113.81	114.43	114.87	123.29	113.79	113.52	117.19	121.79	119.59	127.01	119.87	111.55	118.06	123.53	122.9	119.96	120.26	122.11	117.99	123.75	118.46	112.91	117.1	115.04	119.62	117.87	119.21	120.93	118.41	118.75	111.77	115.43	113.54	119.97	121.48	121.25	114.38	116.53	114.07
105.84	105.66	102.67	103.31	104.63	102.49	112.68	104.53	110.21	106.19	112.7	103.27	102.83	108.71	101.49	100.79	104.66	114.43	109.19	111.82	100.71	100.29	103.06	107.73	98.998	108.31	113.39	100.74	108.65	108.28	104.07	96.171	105.39	110.1	94.375	101.27	110.92	103.46	106.94	99.545	99.112	118.59	113.36	90.068	102.86	100.13	106.79	111.26	112.3	111
98.367	105.57	104.8	106	104.5	115.54	116.92	97.17	114.08	107.64	100.34	112.53	98.921	112.04	105.08	103.26	99.797	101.36	112.94	101.94	102.8	105.37	98.764	107.74	107.88	104.75	100.03	107.87	110.76	100.57	99.796	109.41	102.58	98.687	102.9	100.11	104.46	102.38	105.24	109.74	107.82	99.526	102.17	103.18	106.4	109.24	108.77	107.68	100.87	107.84
102.59	95.886	105.96	101.49	101.13	104.04	103.17	99.346	94.175	97.574	94.544	98.016	95.354	98.652	97.487	102.39	98.337	97.434	102.66	105.63	99.278	102.97	103.22	101.45	93.322	92.967	101.69	100.61	102.57	97.654	100.1	102.87	106.36	95.669	89.898	99.531	104.44	103.7	103.63	103.88	97.687	102.71	88.173	102.06	99.06	97.186	106.5	99.836	97.048	97.982
93.529	110.52	107.23	99.754	103.54	113.58	97.538	102.99	109.04	101.88	99.237	110.48	106.39	98.868	107.06	103.29	106.05	106.03	103.07	120.38	118.58	109.46	110.63	98.185	112.55	105.53	100.41	113.58	109.17	114.26	108.38	108.89	101.42	110.16	109.65	107.82	101.9	100.64	99.543	109.23	109.07	102.44	115	102.72	111.07	106.73	105.78	101.52	115.91	110.71
118.45	111.67	119.7	120.09	114.66	121.47	114.74	127.28	120.33	111.3	115.89	114.4	116.85	123.34	123.07	111.71	116.51	101.52	121.86	122.24	119.31	127.64	122.07	116.2	113.21	115.99	111.97	115.19	126.55	115.32	126.48	111.1	118.32	116.75	112.95	111.55	121.49	114.18	113.15	119.2	118.29	114.54	111.34	118.63	114.22	121.52	128.13	120.8	118.75	105.24
102.35	116.71	108.25	99.977	100.75	103.54	105.69	102.4	109.63	110.56	108.42	110.12	105.29	109.33	105.01	107.86	105.16	104.84	97.414	108.08	100	109.02	110.59	105.09	104.95	106.64	112.28	105.19	101.49	106.4	103.34	117.2	98.646	109.74	103.3	107.69	105.61	100.37	102.04	109.28	99.564	102.83	107.03	105.7	99.685	105	100.14	109.96	97.907	101.17
111.47	102.82	112.01	111.03	107.69	110.94	117.22	112.26	107.65	105.15	107.19	108.01	106.96	106.17	116.17	106.05	118.16	112.79	117.42	103.09	108.73	111.95	114.4	104.97	112.92	115.82	111.92	119.97	105.9	115.35	109.59	106.85	112.65	111.7	114.46	102.63	104.85	123.62	108.78	104.99	116.26	111.08	111.8	109.32	119.12	120.35	113.35	112.84	104.04	115.55
100.64	106.57	110.64	103.32	104.29	105.82	111.49	92.62	101.45	107.17	105.16	102.39	101.27	114.39	105.36	104.99	104.51	92.606	101.67	101.47	97.701	100.76	106.09	102.1	96.534	100.86	119.28	104.16	95.059	106.39	110.24	108.03	107.63	102.74	98.376	100.01	100.75	93.75	100.92	105.04	99.913	106.1	108.01	106.38	113.58	103.78	107.32	99.484	102.8	111.53
109.43	110.36	106.93	112.34	109.17	115.34	112.62	105.24	107.84	116.86	113.26	107.75	110.59	123.65	112.05	121.7	117.91	106.75	119.4	119.72	116.92	121.11	113.52	110.13	105.29	114.39	110.03	100.63	114.53	117.47	104.63	111.63	122.12	112.52	117.39	116.79	122.19	109.36	119.4	104.47	115.98	121.54	108.5	106.38	104.05	119.8	106.34	106.46	108.42	113.65
114.49	104.09	104.07	111.41	101.31	115.42	114.59	114.26	108.88	117.29	114.73	106.73	113.61	122.15	112.45	113.79	101.2	103.7	111.76	117.82	108.37	108.62	104.3	110.72	113.23	110.56	114.34	112.99	117.84	119.07	111.96	107.73	111.84	112.19	117.62	110.58	104.77	106.14	110.19	113.56	98.044	110.51	113.05	117.09	110.76	115.65	106.06	116.84	120.62	107.75
105.82	98.366	105.4	106.08	99.176	103.59	100.07	102.51	110.22	103	116.56	103.88	104.27	113.09	100.1	103.83	103.77	107.75	102.38	102.68	103.15	105.41	115.03	104.83	107.93	102.66	108.57	101.38	107.57	112.54	103.79	99.021	96.457	112.05	103.32	106.26	108.04	105.55	104.18	109.54	105.14	101.09	99.323	97.861	104.17	104.97	110.46	102.15	108.78	101.68
114.37	118.53	120.77	112.81	111.63	108.15	109.35	112.45	110.51	106.41	113.66	114.56	113.58	110.74	111.88	109.21	110.84	115.02	121.44	108.54	110.82	102.11	112.95	107	107.66	117.83	113.14	107.07	122.15	109.48	113.44	114.53	105.95	115.9	121.06	109.66	109.08	115.68	104.09	112.99	115.01	115.48	117.38	110.37	110.25	120.88	110.57	111.06	108.62	106.52
107.34	108.03	109.67	103.29	101.23	97.116	106.99	108.43	111.24	111.86	103.82	103.62	107.37	102.42	108.91	107.46	101.53	96.348	104.86	115.99	100.12	105.56	100.86	109.8	112.99	97.439	117.66	96.393	100.57	113.01	101.61	106.8	100.19	110.06	104.74	104.65	108.82	110.49	99.076	106.37	112.1	106.31	115.6	102.04	107.76	115	112.08	95.003	99.129	105.92
103.45	111.76	108.91	103.25	106.35	98.445	103.37	100.34	102.44	104.11	99.638	104.34	106.42	104.02	95.597	111.89	100.38	98.858	94.913	96.61	102.85	106.3	92.633	100.94	99.403	103.7	111.15	105.37	96.288	101.35	103.08	101.53	115.69	110.19	109.86	100.39	105.24	93.724	99.653	102.94	100.63	106.78	102.52	104.46	102.17	104.69	107.29	114.59	100.69	97.841
118.06	109.46	106.13	112.39	105.98	111.91	115.13	112.85	107.04	119.93	111.16	106.98	107.71	110.42	105.86	118.39	108.56	114.88	111.63	107.35	117.17	107.37	112.09	111.61	108.79	112.41	104.73	105.39	105.71	111.06	100.22	110.19	120.56	115.47	109.37	115.34	116.02	112.5	103.89	103.1	106.35	103.28	112.57	123.56	110.15	111.65	110.89	114.79	116.34	120.77
114.92	104.65	109.79	97.973	116.03	101.65	103.53	104.38	98.613	103.24	106.74	109.88	101.94	105.25	104.61	115.25	104.1	98.761	115.27	102.38	109.02	106.41	111.03	110.71	114.61	105.94	105.94	92.159	104.76	107.38	102.97	115.84	100.03	117.85	99.621	100.8	106.57	99.087	102.82	102.68	115.39	105.5	103.89	118.82	99.583	106.66	108.06	102.04	105.54	102.4
101.48	100.08	112.44	103.98	106.52	110.06	108.56	104.88	98.804	104.87	106.2	106.86	116.43	97.691	102.52	96.774	101.93	96.416	104.74	113.62	106.37	99.165	105.89	104.9	103.87	100.93	101.12	105.03	101.1	107.84	114.62	109.85	109.37	102.8	106.51	108.41	105.83	99.76	109.72	102.9	96.676	108.59	115.52	106.18	99.565	106.29	105.57	104.82	106.56	111.28
111.1	98.701	102.09	106.05	109.24	101.23	107.07	109.06	100.14	95.092	110.98	106.28	110.65	106.92	107.82	105.18	103.53	107.98	110.3	110.71	101.79	103.41	101.98	102.12	106.8	101.92	98.772	104.36	110.85	108.17	107.03	101.14	108.62	109.6	113.39	108.66	98.695	101.07	104.51	106.37	107.5	103.42	114.56	105.95	106.5	108.02	112.22	112.49	102.75	105.99
[truncated: 550 more rows]
[truncated: 150 more columns]
