# Supplementary material for: Genetic dissection of main and epistatic effects of QTL based on augmented triple test cross design
Source: PLoS One. 2017 Dec 14;12(12):e0189054. doi: 10.1371/journal.pone.0189054 (PMC5730204; doi:10.1371/journal.pone.0189054)
Supplement: S8 Supporting Information — (ZIP) [file pone.0189054.s008.zip › z4_1700_0.5_10.csv]

103.58	106.68	103.29	107.21	104.33	106.05	104.84	102.67	103.88	105.8	105.25	104.7	106.27	106.49	104.68	104.85	102.51	104.53	103.15	104.88	104.87	100.28	104.63	104.59	105.26	107.26	104.31	101.05	105.34	105.21	104.86	100.69	103.26	104.63	106.43	106.99	106.51	104.29	107.55	102.69	106.15	105.44	107.09	103.7	104.29	104.41	104.02	107.26	105.99	102.93
105.97	106.15	107.08	106.18	105.65	108.06	104.04	104.29	104	107.83	104.27	107.82	105.44	105.05	107.19	107.65	105.47	106.6	107.45	106.32	103.88	105.61	105.46	105.85	108.32	105.61	108.35	104.16	107.69	107.42	104.42	106.35	106.92	105.81	105.23	106.46	107.37	104.82	105.54	104.08	106.74	108.09	105.95	106.7	106.75	105.4	107.17	106.88	105.95	105.58
110.46	108.14	108.43	109	108.84	113.18	111.12	107.39	111.14	113.57	109.34	108.2	109.16	111.16	109.42	108.87	106.81	110.69	108.09	108.11	111.68	111.76	114.32	109.12	106.78	111.32	110.99	110.86	113.98	110.08	109.31	113.14	109.24	110.63	110.84	111.78	108.07	112.6	109.86	111.1	109.59	108.92	107.92	106.78	109.13	110.58	112.42	111.01	109.58	110.96
106.8	104.69	100.84	107.17	104.4	108.54	107.34	107.31	101.98	104.83	104.22	105.72	104.94	109.12	105.13	104.96	106.66	106.81	106.94	105.58	104.45	104.89	104.73	105.63	105.21	105.32	106.19	107.43	108.27	109.5	106.5	105.89	104.81	108.57	105.59	106.65	104.05	107.26	106.6	104.79	107.31	107.55	103.2	105.54	105.09	108.18	99.071	106.56	106.64	106.24
103.42	103.97	109.61	105.06	104.59	106.38	107.76	104.74	106.37	106.71	108.64	102.3	105.91	108.84	104.77	105.89	107.23	107.06	105.07	108.36	108.25	108.27	105.39	104.88	107.48	106	105.38	105.07	105.41	106.83	107.52	104.84	105.8	105.77	106.05	106.16	105.5	106.3	106.8	108.17	103.22	105	105.34	109.79	106.94	105.25	107.44	105.15	106.77	105.28
102.74	104.86	105.71	108.85	107.16	106.6	103.11	103.68	105.17	101.83	103.03	106.38	106.2	101.72	107.26	103.64	104.62	104.51	108.63	105.45	103.32	106.8	106.24	106.78	107.05	108.09	106.89	107.26	109.54	104.37	104.45	103.23	107.64	107.19	104.8	103.64	104.87	106.27	104.49	104.78	106.15	104.01	104.42	104.37	105.35	104.85	106.4	102.32	105.63	107.5
105.33	104.18	105.64	105.51	103.34	109.01	106.22	105.05	105.88	105.81	104.7	106.52	104.94	105.53	103.16	106.61	107.66	105.38	108.27	107.21	104.61	105.99	104.83	101.88	104.65	105.37	106.73	107.07	104.3	102.9	104.5	105.16	107.01	105.19	106.77	104.7	104.63	107.83	107.57	105.64	106.06	103.58	105.87	105.47	109.15	105.31	105.65	105.08	106.62	100.31
106.15	108.77	105.33	108.21	105.98	104.88	107.37	106.28	102.03	101.99	106.15	107.82	106.47	105.38	106.41	106.24	105.76	107.24	107.71	108.94	99.679	103.55	104.29	108.04	104.97	106.37	105.33	101.92	103.38	108.28	103.38	103.09	104.12	102.85	105.18	105.37	102.82	106.5	104.15	103.89	107.04	110.19	105.38	105.68	103.51	108.42	104.32	106.33	104.77	105.29
114.48	110.72	110.76	111.45	111.48	113.78	114.89	108.68	109.39	111.61	110.34	110.25	111.17	110.91	113.2	111.52	114.55	111.28	113.49	112.12	109.72	111.44	109.08	107.88	111.07	111.38	112.77	110.87	115.13	111.52	113.48	112.69	114.21	110.6	110.25	115.82	108.82	112.01	111.2	109.93	112.53	114.09	110.95	111.85	114.93	110.14	113.03	112.16	110.07	112.53
107.22	106.46	105.31	106.08	105.58	105.51	106.53	108.61	105.59	106.84	106.2	102.9	101.77	104.67	105.7	105.65	107.44	106.46	103.95	106.1	107.27	107.83	106.81	106.01	104.37	106.94	107.41	104.62	105.96	104.34	107.41	105.36	102.65	106.72	107.92	105.58	108.4	108.67	106.49	106.24	101.61	105.36	105.82	103.94	106.55	104.5	105.67	103.55	104.41	107.36
113	111.17	112.8	111.85	108.45	111.35	111.32	108.01	108.87	109.74	112.11	112.32	110.94	109.95	111.78	112.19	111.32	112.46	112.45	112.59	111.26	109.57	108.67	109.98	109.19	112.19	111.35	109.67	111.05	113.15	109.42	110.96	112.85	109.5	112.38	111.68	111.9	106.65	111.66	110.66	111.8	112.6	109.76	114.6	110.18	111.38	110.43	112.31	112.65	113.63
113.09	111.47	111.85	110.36	113.62	109.82	111.2	114.88	110.24	112.26	110.9	110.1	112.17	110.3	111.14	112.81	108.69	113.21	112.28	110.61	114.76	114.44	107.48	112.61	112.16	109.41	112.75	112.95	113.79	111.3	113.81	114.04	111.54	110.61	110.79	112.43	113.43	108.93	112.06	111.79	112.34	110.44	115.53	112.79	112.95	112.96	113.76	110.71	111.66	110.41
102.34	99.163	107.71	105.96	103	107.55	108.13	105.45	105.17	104.46	104.36	102.27	103.33	104.83	105.41	102.53	107.99	107.62	108.67	102.45	102.48	105.86	106.82	101.58	103.61	105.76	103.24	104.12	102.43	103	102.8	106.52	105.43	103.11	104.85	105.89	105.24	103.57	102.34	103.33	102.52	106.56	107.25	100.59	104.4	103.11	103.51	104.74	105.5	105.92
106.87	109.99	112.3	114.15	111.78	108.3	111.03	112.46	109.97	111.98	111.61	112.09	112.98	112.18	108.72	108.53	113.3	109.02	110.13	109.94	111.34	112.01	111.29	110.46	112.4	113.41	111.38	109.12	112.92	111.42	112.44	110.57	110.49	112.69	109.39	108.57	109.81	110.58	111.06	113.38	112.63	107.97	113.04	111.2	107.75	110.94	110.39	111.44	112.75	109.14
103.98	106.34	105.29	105.66	106.3	106.58	102.39	105.57	104.42	101.12	106.05	105.72	105.26	104.27	106.42	103.53	110.48	103.14	105.43	102.86	101.74	103.43	106.05	105.11	102.84	103.03	106.8	104.94	107.5	103.68	105.13	103.14	105.01	107.85	105.66	102.5	107.14	109.72	107.04	107.69	107.17	103.11	100.62	106.03	104.99	106.51	105.41	103.7	109.13	104.59
100.15	98.734	97.394	98.865	96.288	100.78	97.191	103.54	99.78	99.267	100.06	98.048	102.88	102.19	100.15	101.35	97.564	101.36	99.897	98.431	99.678	97.228	102.11	99.189	101.29	102.05	99.558	104.86	101.23	98.539	99.777	98.964	101.77	100.22	100.12	103.37	98.134	98.826	99.409	99.685	102.59	98.854	100.24	99.724	99.732	101.2	102.23	100.41	100.42	98.718
105.78	107.6	102.97	107.96	107.23	106.19	104.99	103.17	105.84	104.76	105.92	105.91	106.16	104.67	106.84	103.39	106.28	102.79	106.09	109.43	106.94	103.31	105.88	108.74	103.05	106.76	104.23	104.99	104.47	106.65	105.24	106.18	106.79	106.3	104.05	104.9	107.85	105.27	106.54	106.75	106.08	103.33	106.77	104.35	104.5	104.63	106.61	106.9	105.2	106.74
98.902	101.61	98.356	99.505	98.956	98.498	102	100.19	99.558	100.31	105.08	100.38	101.33	99.495	100.76	100.71	100.63	98.489	99.095	100.39	99.318	103.53	98.065	100.59	100.25	99.281	100.41	100.4	98.768	101.26	101.75	101.09	98.57	103.5	98.579	102.09	99.85	98.538	100.5	102.39	98.441	102.17	101.06	101.49	95.635	101.76	99.92	100.55	100.49	102.01
112.47	112.03	111.78	111.38	112.09	111.34	113.58	112.7	112.71	111.33	113.44	111.7	113.82	111.41	113.17	113.14	114.04	113.3	109.61	111.36	113.9	109.88	112.08	111.62	112.29	113.39	110.74	110.78	112.82	112.92	112.12	110.25	109.96	112.96	111.15	112.84	113.34	111.75	112.39	111.56	112.03	115.22	109.91	113.41	111.93	112.23	114.12	112.73	112.45	112.16
96.189	102.2	102.51	101.62	101.04	101.52	102.25	103.55	100.18	98.501	101.72	102.3	100.8	101.92	101.09	102.17	98.32	98.92	97.86	99.797	98.423	102.35	102.93	100.98	101.24	98.206	99.54	104.67	100.73	101.11	101.14	99.376	101.35	99.751	100.87	96.406	100.26	101.21	99.671	100.76	104.16	101.44	100.43	101.54	102.71	101.24	99.007	98.692	102.65	101.99
109.08	110.6	110.87	109.04	112.21	111.52	111.65	111.65	111.89	111.58	111.53	111.79	112.83	109.78	111.44	111.62	112.88	110.69	105.97	111.29	110.96	111.95	112.74	109.69	111.11	113.44	111.2	109.29	114.05	113.34	111.76	112.2	109.75	114.11	114.14	111.29	112.73	111.77	112.16	112.19	110.9	112.38	113.72	113.92	112.25	113.88	109.79	111.24	109.96	109.68
100.86	101.12	100.93	101.42	100.74	101.17	100.87	101.46	99.012	102.83	98.705	98.599	97.137	100.44	101.06	100.02	98.247	98.944	100.57	99.63	104.01	100.26	100.95	105.2	102.2	100.79	101.6	102.5	100.38	97.118	100.53	104.45	101.55	101.54	102.31	102.53	101.06	101.3	103.15	100	99.546	99.913	97.76	102.24	101.03	100.61	101.41	100.87	100.83	106.25
111.51	112.04	107.77	113.32	113.29	108.81	108.56	110.58	111.3	110.82	114.86	112.53	111.97	108.45	111.42	114.9	110.6	112.39	115.43	113.4	112.11	112.17	111.57	114.01	109.71	111.63	112.62	111.48	111.46	109.73	112.76	110.57	110.72	110.52	110.25	107.91	110.44	109.93	108.98	111.87	112.97	110.61	113.53	112.61	112.39	111.18	110.33	111.37	110.18	108.37
114.19	112.38	107.54	110.1	109.13	111.17	109.38	114.52	109.28	111.3	111.46	109.76	106.99	108.39	110.46	111.25	113.11	111.55	112.33	110.7	112.59	109.86	113.71	110.82	110.59	114.45	114.5	111.88	110.58	110.85	112.05	113.79	111.01	108.75	112.38	110.14	112.37	112.6	109.23	108.26	110.85	114.18	112.73	113.42	111.27	110.02	111.93	114.35	111.09	111.21
102.55	103.36	103.8	107.66	107.11	104.36	104.88	105.69	103.97	104.46	103.34	101.89	104.35	104.21	102.04	103.5	104.45	106.05	103.93	108.19	103.68	103.31	102.83	104.46	101.53	101.57	104.55	107.79	105.16	104.06	104.43	102.55	105.14	105.62	103.75	104.77	102.37	102.85	105.06	106.65	104.17	105.15	106.73	103.15	103.37	104.16	104.76	104.92	104.84	100.08
108.37	107.53	107.82	109.27	106.75	110.63	106.45	106.98	107.53	107.63	107.43	108.94	106.49	104.15	107.9	103.56	106.12	104.95	106.84	104.05	109.47	105.91	107.24	109.94	107.93	102.5	108.62	107.34	105.56	104.68	105.62	106.49	110.4	108.06	106.92	104.8	105.18	106.76	104.4	107.02	108.74	106.34	105.42	106.08	107.48	105.71	106.02	106.36	108.91	107.01
107.03	106.5	107.62	107.44	103.84	105.87	107.2	106.47	106.6	107.11	110.09	109.96	106.15	107.39	108.37	107.07	106.18	107.61	103.77	107.86	106.28	105.2	106.45	109.13	107.44	109.14	107.26	107.05	103.06	107.14	104.02	109.87	103.74	107.85	106.31	105.34	110.1	107.14	106.15	107.03	109.77	108.32	109.12	108.27	105.34	106.98	106.93	107.9	108.82	106.74
109.05	109.29	112.19	110.29	113.13	111.12	110.93	112.32	114.25	111.97	111.47	111.85	110.21	110.19	108.95	110.43	109.19	111.12	109.72	113.12	108.48	108.41	112.71	113.98	111.48	114.3	109.75	109.42	114.07	115.23	111.96	112.73	113.65	109.32	112.83	110.58	110.4	107.21	113.13	109.22	113.56	110.4	113.16	112.36	110.2	110.17	113.83	111.84	111.13	111.3
106.64	105.73	106.51	108.08	106.59	103.2	108.96	107.11	103.2	103.68	104.98	102.62	106.53	106.58	104.68	107.45	107.72	105.83	107.6	107.73	110.42	106.58	106.58	103.55	104.3	105.4	102.24	105.64	104.61	107.84	105.71	105.89	104.61	104.48	103.02	110.6	105.37	106.6	103.62	107.25	106.58	104.64	104.05	105.71	103.2	104.57	107.29	106.66	104.9	102.97
97.473	100.58	100.69	98.56	97.754	97.184	100.54	100.83	100.23	97.485	99.045	101.2	99.301	97.669	101.33	98.523	99.409	101.23	101.38	97.72	99.948	101.58	97.615	103.24	99.9	98.231	99.219	101.17	100.44	98.714	98.427	103.26	99.992	102.2	98.782	100.34	96.988	103.87	99.859	102.9	103.25	97.702	99.052	99.927	97.904	101.03	103.18	101.24	99.242	100.09
107.35	103.75	104.31	106.01	105.58	106.93	104.34	106.52	106.23	105.31	107.96	102.15	106.23	108.15	105.93	102.26	107.78	105.23	105	106.41	103.71	106.93	105.92	106.17	105.9	105.69	106.07	103.99	107.32	104.63	106.27	102.65	103.51	105.09	106.31	104.41	107.67	106.54	107.25	100.96	107.15	106.97	107.37	109.75	106.56	103.61	102.08	107.62	102.71	105.23
102.8	102.51	106.15	100.22	106.27	104.43	102.58	102.86	102.24	103.17	106.52	104.68	103.7	104.56	101.8	104.88	101.51	105.22	101.82	100.46	103.78	104.23	106.08	101.4	105.11	103.23	104.77	104.54	106.21	107.13	103.54	101.28	104.7	104.67	103.6	105.09	104.6	103.41	105.08	106.34	103.94	103.18	101.25	101.02	106.22	102.95	102.93	104	104.54	107.62
106.14	103.7	103.62	103.31	106.53	103.72	103.33	106.77	106.12	106.64	106.15	105.65	107.93	104.61	105.81	109.69	104.24	103	108.12	105.41	105.28	103.57	106.64	107.94	104.77	102.48	104.59	103.62	101.57	106.22	105.86	103.36	106.27	107.1	106.53	102.29	103.62	105.81	99.914	106.83	106.14	104.44	100.97	105.79	106.28	103.56	105.07	109.16	105.4	107.58
108.58	108.26	107.46	106.89	105.94	109.9	105.93	105.42	107.48	105.84	106.57	105.92	108.72	104.3	107.52	110.58	107.45	111.66	108.31	111.41	108.72	107.72	103.1	105.54	102.82	110.58	109.05	105.86	108	103.22	107.28	104.65	108.49	107.61	106.89	108.03	111.28	108.67	104.76	112.09	107.91	107.45	109	108.57	105.53	107.48	106.8	107.02	107.77	106.28
111.85	111.11	110.73	110.57	111.7	112.32	110.26	110.32	111.9	113.06	110.76	109.71	108.87	109.69	111.13	110.76	112.44	113.42	111.82	109.47	111.67	109.96	108.85	110.44	111.47	110.91	111.87	112.64	109.93	109.31	106.89	109.22	108.35	110.01	110.41	109.04	109.16	110.86	113.12	110.71	110.83	111.28	110.29	110.32	109	112.44	107.63	109.04	110.96	111.09
101.27	98.595	101.33	100.15	103.16	102.56	102.16	102.36	101.66	99.557	100.93	101.67	99.063	100.77	99.898	99.408	102.98	99.718	98.571	98.509	100.66	102.04	100.72	98.964	101.76	105.34	97.637	97.969	100.21	98.076	96.956	100.96	101.74	98.366	98.385	99.111	103.02	101.24	102.75	101.29	97.92	99.15	104.11	101.59	101.42	103.09	98.467	99.18	101.62	100.1
112.63	109.65	108.98	109.89	111.25	110.14	111.32	113.71	108.18	110.3	108.84	111.49	111.96	114.76	110.49	109.2	111.98	112.63	109.23	111.98	113.48	112.79	108.91	108.68	110.2	110.16	105.89	113.1	111.71	111.67	111.03	115.5	106.37	113.51	108.67	111.04	107.05	111.03	112.34	110.78	110.14	112.69	110.71	109.48	109.22	110.13	111.67	113.17	111.78	110.05
105.52	103.6	105.5	106.1	103.61	104.3	105.79	106.33	104.66	105.44	105.81	108.14	103.17	105.86	102.66	106.86	106.2	101.94	105.36	106.25	106.9	103.44	107.32	105.04	105.81	104.58	106.85	106.28	106.14	104.37	108.96	107.6	108.46	106.54	104.52	106.16	106.86	102.09	104.69	105.08	105.35	105.41	105.53	105.58	103.28	103.38	107.05	105.33	106.94	102.64
108.94	109.77	108.88	112.71	108.81	111.7	108.23	114.34	112.86	113.95	111.96	112.26	112.49	110.34	114.03	115.15	115.97	112.29	113.43	112.35	116.53	108.8	114.55	114.6	114.08	111.46	111.33	111.29	110.23	111.02	110.83	112.27	112.94	112.23	111.26	110.93	115.67	112.1	108.43	111.15	113.44	111.67	111.6	113.86	112.56	111.27	111.11	113.93	112.21	114.22
104.66	107.76	105.39	107.15	105.54	110.87	105.02	103.59	106.91	105.89	106.6	106.39	105	106.56	106.45	106.28	103.11	105.12	104.66	103.79	105.68	106.7	105.05	103.27	106.7	107.57	103.99	104.26	105.98	109.14	107.54	106.8	106.71	109.85	106.93	110.58	105.07	102.89	107.06	105.05	107.14	104.68	106.45	107.65	106.37	101.16	105.73	107.82	105.85	105.09
113.05	107.87	115.29	112.54	109.56	108.58	110.77	111.69	113.51	114.07	114.19	112.05	112.84	110.17	112.44	112.29	110.28	111.53	109.11	110.33	111.97	110.32	110.23	110.25	109.56	111.12	110.84	108.21	110.9	108.04	112.39	113.03	111.36	111.25	111.42	111.96	112.15	111.66	114.43	112.01	110.09	113.17	112.4	111.13	111.07	110.8	110.02	110.03	111.78	113.15
106.15	107.94	106.79	105.99	107.42	108.01	106.92	105.91	107.01	107.32	104.08	106.4	107.47	103.74	105.26	103.03	102.51	104.7	103.69	106.7	103.95	103.19	106.59	104.38	106.85	103.57	106.27	106.89	103.85	102.83	103.84	105.26	106.51	108.98	106.06	104.42	105.29	104.27	103.54	105.31	107.13	104.56	106.02	101.44	104.95	106.93	104.28	106.98	104.87	104.46
107.18	105.1	105.65	104.13	106.58	105.28	104.66	103.89	107.17	106.6	106.05	104.71	108.53	100.51	103.05	106.82	104.7	106.14	104.31	104.14	107.64	103.72	108.36	103.59	105.41	105.53	106.14	106.92	104.91	108.2	108	105	104.11	108.2	104.57	106.48	104	106.15	104.88	105.04	103.72	104.35	106.16	105.48	103.68	102.75	104.5	104.71	107.38	103.51
112.4	113.93	109.09	109.35	110.54	111.76	113.21	112.12	115.05	112.29	107.61	107.95	109.91	112.59	112.59	110.96	111.55	110	110	111.65	111.1	115.53	112.73	112.96	114.15	112.79	110.11	111.22	110.48	111.08	113.26	109.19	113.54	114.27	108.49	110.39	113.71	111.16	112.82	110.09	113.55	114.31	110.52	115.21	109.97	113	111.06	116.87	112.79	111.81
106.37	103.68	103.9	105.02	103.28	106.94	106.32	104.53	104.09	106.95	108.11	107.98	106.65	104.66	104.6	104	108.74	103.73	106.21	107.72	105.53	106.79	105.54	106.99	100.56	106.99	104.54	107.63	106.23	109.86	104.97	104.89	104.5	104.61	106.96	105.38	105.97	103.04	102.95	104.56	103.81	105.25	106.06	105.28	104.57	107.97	105.27	105.02	104.87	105.94
100.23	99.717	104.65	99.778	97.442	102.16	99.869	98.456	98.825	101.2	97.301	100.53	100.09	100.07	99.795	101.08	99.768	101.68	100.86	100.58	102.21	98.799	98.342	98.115	100.28	99.183	97.024	100.89	96.806	101.41	99.166	101.35	100.84	100.8	99.286	98.672	101.2	96.336	100.23	101.48	101.38	100.75	97.995	101.03	99.526	101.89	101.6	98.014	104.09	100.47
107.38	104.06	104.96	106.77	104.78	106.95	109.92	105.14	105.94	105.33	104.48	104.33	109.6	103.02	104.24	102.76	106.42	105.93	102.71	102.64	102.46	104.17	106.22	106.23	102.86	105.82	106.1	103.05	105.3	106.37	105.86	107.47	106.27	105.85	104.41	107.25	107.6	105.34	105.25	103.11	104.22	105.25	105.04	104.58	101.27	104.71	106.4	105.82	103.56	104.82
103.25	106.14	105.37	104.58	103.29	103.99	105.25	105.33	106.3	107.68	105.39	107.03	105.07	106.71	106.1	106	108.77	102.37	103.69	105.82	107.82	105.19	102.73	104.52	102.16	105.64	106.27	102.35	105.39	103.39	105.71	106.31	107.43	105.96	108.12	104.18	105.21	102.7	106.38	103.54	102.83	104.38	106.11	107.76	103.92	105.17	106.1	105.89	103.77	105.76
113.07	114.44	113.58	114.04	110.92	109.13	113.39	114.77	112.25	110.01	115.52	112.24	112.32	110.58	110.21	109.23	111.67	109.96	111.78	114.57	112.48	112.37	110.21	111.99	109.35	112.72	108.85	113.04	111.55	110.45	110.8	112.67	110.41	109.98	110.74	112.44	108.94	113.84	110.95	107.37	112.78	111.66	116.48	114.28	110.16	109.02	113.72	112.24	111.2	110.25
112.05	115.84	112.3	114.93	111.03	109.76	111.66	111.17	110.12	112.07	112.44	109.59	111.76	112.51	109.49	111.84	110.88	111.65	111.08	110.87	111.41	111.37	111.78	113.69	111.04	107.34	107.95	113.97	109.86	109.82	108.49	113.04	111.78	112.41	111.55	114.46	111.46	112.59	106.39	110.4	113.73	107.18	110.08	111.22	114.19	107.92	109.73	110.21	114.88	111.87
103.95	105.95	106.33	104.37	105.52	106.1	102.04	106.77	102.95	105.68	104.65	101.43	102.02	106.89	104.71	102.4	104.04	106.28	104.96	108.48	105.96	107.68	104.52	102.15	103.58	103.74	105.04	106.34	102.69	103.58	105.07	102.61	107.75	101.9	107.27	102.98	103.78	104.12	104.61	104.35	103.99	102.87	102.69	105.88	104.74	100.25	103.66	104.2	104.49	103.23
108.14	108.58	106.86	107.29	107.35	110.37	105.82	108.38	105.15	107.67	105.19	103.25	107.39	106.39	107.33	104.91	109.04	104.09	104.15	106.52	108.26	107.42	106.83	102.89	105.82	105.19	103.77	105.36	106	108.88	105.07	108.32	107.2	105.38	106.69	109.68	104.53	102.06	109.66	105.25	108.97	107.99	106.16	103.55	106.22	104.38	105.98	108.94	108.51	108.2
116.33	116.19	119.16	115.86	114.98	119.06	118.44	119.49	113.28	117.15	117.22	117.93	118.89	118.85	118.82	116.35	117.21	115.07	117.08	120.52	120.86	116.69	113.21	119.26	114.43	116.37	119.45	117.69	118.22	119.57	120.56	117.34	120.18	118.63	118.23	120.42	117.82	120.27	117.6	116.1	117.46	118.32	116.73	116.92	120.59	115.46	118.26	113.91	118.2	118.09
99.68	101.15	100.27	101.97	100.24	102.06	99.567	103.85	100.2	102.2	98.817	103.27	96.9	98.192	98.583	97.204	100.83	99.807	95.208	100.49	98.04	100.31	98.569	100.12	100.74	99.504	99.63	100.91	99.455	101.54	97.036	100.16	100.05	98.616	100.63	100.59	98.306	104	103.27	100.69	99.98	101.78	99.618	99.44	100.83	101.85	97.776	101.6	97.984	97.825
101.15	97.824	100.66	99.295	102.57	99.764	101.36	103.42	98.861	100.18	99.337	97.891	102.39	100.88	99.575	101.91	101.18	100.82	100.55	101.02	99.642	100.46	103.48	99.963	100.53	100.59	101	96.037	100.49	101.35	98.652	97.985	102.12	100.78	97.833	99.022	100.05	100.76	98.277	100.53	99.601	99.112	103.83	104.03	100.13	99.575	100.73	103.94	98.299	103.87
106.7	109.24	107.54	105.51	107.82	106.48	108.77	106.63	108.88	106.08	105.66	103.85	109.14	108.36	104.49	104.18	107.66	105.48	105.04	105.7	106.06	105.99	104.73	106.79	106.96	104.37	105.47	103.23	102.41	106.47	108.98	106.18	107.44	104.49	108.51	105.31	105.54	110.1	106.2	105.54	109.83	104.14	105.93	109.45	105.28	106.97	108.54	105.41	108.23	106.62
107.31	103.94	107.69	105.96	104.45	104.14	104.65	102.83	107.58	102.85	103.91	104.47	109.28	107.02	108.81	102.82	108.09	105.4	103.59	104.46	104.69	106.86	103.84	104.15	104.25	104.98	109.02	103.4	104.88	104.83	107.06	108.44	104.15	108.41	103.82	107.02	107.37	105.94	103.24	103.03	107.07	105.12	108.34	106.47	108.36	107.39	105.6	106.9	105.48	107.49
109.95	114.84	112.73	111.72	112.13	114.41	112.26	110.83	109.43	111.82	112.45	112.94	112.04	113.24	109.61	111.32	112.72	110.22	111.55	107.85	112.03	113.17	112.91	113.64	111.95	109.77	108.23	112.45	113.02	110.5	114.32	111.48	108.55	113.41	113.76	111.71	112.96	110.4	112.88	112.56	112.24	109.95	112.67	111.3	111.66	112.83	111.98	109.03	113.9	110.79
116.34	113.28	113.19	115.76	117.76	118.85	121.31	119.56	117.03	119.05	117.06	114.6	118.38	115.13	117.76	117.38	115.67	115.57	115.42	116.15	114.9	117.76	119.57	117.43	116.45	117.51	121.42	119.15	118.48	120.09	118.2	117.02	117.35	114.43	117.95	121.16	115.86	118.18	117.69	115.83	118.46	119.84	117.8	116.53	114.53	119.25	117.49	114.81	119.59	121.27
100.84	99.218	101.54	98.956	101.15	98.156	102.83	98.793	101.15	98.002	99.618	99.935	98.808	99.415	97.566	100.23	99.228	104.18	102.33	99.095	100.06	100.66	98.123	98.673	98.7	99.686	99.03	101.36	101.3	100.77	97.536	98.975	102.42	99.509	97.969	97.73	101.87	100.75	100.33	98.001	98.937	97.586	99.794	99.314	100.27	100.29	97.108	100.04	98.102	101.94
112.07	109.76	111.03	111.29	112.1	112.03	111.74	111.61	109.8	112.47	114.58	113.86	109.49	107.34	113.09	112.68	110.19	111.62	113.71	109.91	113.95	112.2	115.63	113.66	115.69	112.65	112.47	113.42	110.05	109.6	112.83	109.52	114.93	112.92	113.02	115.07	108.86	113.3	113.1	111.52	110.28	112.25	108.84	112.45	111.66	112.63	111.75	111.57	112.91	112.71
106.97	109.22	110.49	110.25	107.24	112.12	110.17	110.25	111.35	110.32	110.94	109.36	110.95	106.4	110.29	108.43	108.44	110.9	109.58	108.5	108.57	109.88	107.16	110.7	111.43	109.64	111.92	111.58	109.08	107.72	106.93	109.97	108.18	111.5	108.55	109.83	114.22	106.28	109.81	110.29	109.56	108.59	107.43	109.98	111.24	114.7	110.22	110.8	110.15	109.89
109.69	110.38	112.37	109.27	111.86	109.69	111.24	111.53	112.13	112.95	110.69	109.98	109.56	110.21	113.16	111.12	110.39	112.78	108.74	111.68	109.49	108.77	111.74	112.83	112.22	110.52	110.83	110.48	113.75	111.37	112.02	113.47	114.65	110.07	112.42	111.95	110	112.97	113.25	109.89	112.13	107.72	111.84	115.35	115.28	111.43	107.51	108.5	112.57	109.94
106.54	106.21	105.46	104.18	105.64	101.76	106.11	105.34	104.05	104.86	104.67	109.15	105	102.3	104.62	103.9	104.36	104.31	105.45	104.57	103.8	101.48	102.64	103.83	104.96	104.69	105.24	103.69	104.88	102.95	103.8	102.44	103.12	106.87	105.03	105.57	104.44	105.03	108.39	99.178	104.84	106.94	103.47	104.54	106.52	102.77	103.89	105.86	103.05	102.12
100.54	101.22	99.771	99.809	100.4	101.13	99.911	101.34	98.011	101.57	101.18	96.842	98.709	97.92	103.17	99.984	99.696	99.838	100.98	99.71	99.916	95.933	100.96	97.079	99.929	102.34	97.611	99.882	98.944	101.4	99.673	99.302	99.449	98.773	100.6	98.433	96.377	98.007	97.713	99.794	101.42	97.558	101.21	100.09	100.74	99.459	100.52	100.77	101.81	100.98
104.49	103.1	106.23	105.74	108.09	104.71	102.83	103.59	106.78	106.36	104.31	105	103.24	106.17	104.17	106.6	107.2	105.99	104.87	106.44	103.79	106.78	104.6	104.19	103.94	102	103.36	103.82	104.04	102.06	104.09	102.79	104.02	105.29	104.81	103.29	105.96	105.32	102.54	103.49	104.85	102.7	106.97	105.03	101.87	103.9	102.1	106.07	102.75	103.87
105.87	104.35	104.82	106.4	103.69	103.17	105.08	105.43	103.93	104.26	102.8	108.13	104.86	105.37	102.98	104.77	101.3	107.06	107.77	104.14	105.4	106.22	103.64	103.13	104.63	105.99	102.02	104.24	105.19	107.23	102.86	104.58	105.82	105.55	105.34	105.73	104.29	104.68	104.47	105.39	100.98	104.94	105.18	102.13	102.77	105.2	103.01	107.83	104.61	102.94
107.29	105.58	109.26	107.89	104.64	106.57	108.34	105.96	108.17	105.15	107.3	109.24	109.18	106.14	107.2	104.29	108.28	105.6	108.6	106.15	106.49	102.74	108.04	107.6	106.28	111.37	110.07	106.71	106.75	106.36	106.72	104.99	105.04	104.92	106.64	107.37	106.45	109.32	107.01	105.53	106.76	105.05	107.13	105.28	105.05	104.52	109.2	104.62	105.19	105.14
114.08	109.46	115.13	109.4	112.62	112.95	113.35	107.68	112.4	111.58	109.68	112.99	109.95	110.67	111.1	110.19	110.81	109.66	110.77	111.22	111.05	111.56	115.06	112.83	113.94	110.66	113.85	114.29	111.71	111.77	111.16	112.46	111.93	111.96	109.64	111.05	113.24	113.02	112.72	111.96	107.14	111.48	112.72	111.71	112.27	110.78	112.84	110.54	106.39	112.6
106.33	105.43	105.4	104.57	105.91	105.16	104.47	105.81	106.47	104.99	103.89	102.25	105.82	103.64	108.93	105.52	106.08	104.72	103.7	106.29	105.2	106.52	106.1	104.02	105.14	106.91	105.21	103.03	105.78	105.17	108.08	102.4	108.33	107.3	103.8	107.17	102.24	106.31	107.14	105.69	104.69	106.9	106.46	104.1	106.94	102.51	105.79	103.94	106.4	105.31
104.96	105.86	103.58	105.56	103.76	106.6	105.43	108	106.64	103.1	105.22	104.14	106.8	105.7	105.14	104.46	106.96	107.99	106.1	106.88	106.26	105.41	105.45	107.1	106.56	103.91	105.14	104.71	107.83	106.25	103.97	109.93	106.25	104.81	107.68	105.72	105.31	105.83	106.06	104	107.99	103.8	106.17	106.51	105.97	105.78	105.36	105.18	105.16	105.2
103.66	102.42	100.87	104.07	103.85	105.57	103.03	101.05	102.03	105.22	105.74	103.81	105.75	108.26	104.09	103.8	100.38	104.58	104.95	106.28	105.41	103.59	105.84	104.69	103.71	104.84	106.04	105.49	103.4	103.3	103.8	105.16	102.46	101.08	103.86	101.56	104.91	101.2	100.85	105.5	102.9	101.1	101.52	107	104.67	103.72	105.09	104.59	103.94	103.91
105.33	105.35	103.5	101.09	101.9	105.68	105.9	100.09	104.07	104.08	103.43	104.49	103.74	105.57	102.96	105.07	104.79	106.27	109.04	106.62	104.12	103.13	102	106.56	103.21	105.06	104.2	106.25	103.41	105.07	104.94	104.19	102.95	103.87	106.06	106.18	104.27	103.5	104.75	105.03	102.61	108.43	101.11	103.09	105.72	105.08	103.94	103.22	104.37	104.14
97.313	100.5	103.14	102.5	99.757	100.7	100.12	103.25	101.6	98.099	101.01	98.624	100.22	101.91	100.92	99.915	100.13	99.184	102.52	96.287	102.65	100.07	103.61	100.91	99.598	102.1	103.3	100.54	100.26	101.85	96.584	97.44	97.359	101.23	101.46	98.498	99.565	96.913	96.978	101.71	100.26	101.79	103.56	98.541	99.506	100.03	101.32	100.88	100.95	97.96
106.78	105.43	105.74	108.23	105.58	106.72	109.58	108.66	104.97	106.6	105.02	104.9	107.6	104.56	103.09	108.66	104.78	108.35	105.29	103.76	104.45	107.94	106.46	108.1	106.29	105.72	110.44	103.94	107.82	108.01	107.82	105.11	108.52	104.67	109.89	103.15	106.33	101.14	106.22	105.17	108.68	109.29	102.46	106.53	108.24	105.74	104.14	104	107.3	105.45
105.09	102.64	103.98	104.16	102.42	105.39	107.35	102.33	102.35	104.72	104.15	104.79	102.95	107.63	101.49	105.73	105.41	104.86	106.82	101.15	103.04	106.79	102.83	104.18	102.13	106.87	107.86	105.11	106.66	104.64	107.62	107.03	103.4	102.76	102.91	102.54	107.45	105.27	103.55	101.52	104.45	106.28	106.3	105.89	105.96	105.03	104.28	104.15	105.67	97.986
108.27	107.52	104.55	106.05	104.06	106.55	109.51	106.42	109.21	104.12	104.55	110.09	106.28	105.16	104.55	107.61	105.11	105.79	105.45	105.9	108.85	107.51	106.73	107.96	106.42	105.71	105.93	107.24	108.4	107.47	102.66	106.67	106.42	107.35	109.14	107.57	106.73	105.02	104.75	105.15	105.04	104.49	106.52	105.69	106.61	110.08	106.61	105.15	107.18	108.37
114.06	110.05	113.83	110.54	109.77	109.01	110.31	113.16	112.53	106.51	110.13	111.81	108.96	112.52	112.09	112.21	113.08	114.15	108.63	114.29	114.04	112.33	110.6	111.72	113.9	111.48	109.74	110.64	105.96	109.45	112.46	110.55	110.6	106.83	107.65	109.48	111.51	111.5	109.76	113.54	111.5	113.15	112.18	111.11	111.01	110.93	108.98	109.47	110.37	107.64
103.7	108.05	106.26	101.66	104.2	106.59	106.03	104.71	103.47	105.26	105.93	104.84	104.56	104.77	103.01	105.45	106.89	104.83	107.9	104.78	107.63	106.65	108.34	106.63	104.77	105.88	105.42	103.95	107.41	103.84	100.71	104.05	103.65	103.98	104.23	105.38	104.71	105.22	103.56	105.18	105.57	103.98	103.11	103.91	104.95	103.61	104.05	105	103.1	105.27
105.76	104.14	109.3	109.44	106.34	105.06	109.16	103.09	106.33	105.68	102.66	103.34	106.33	103.92	106.9	106.63	106.82	105.24	104.92	104.07	105.55	104.4	103.24	106.02	107.98	106.27	102.78	105	105.36	104.58	103.92	106.28	104.08	105.74	104.15	108.01	103.15	105.14	106.42	100.39	108.12	107.71	108.26	104.27	104.58	106.97	104.14	104.41	105.57	102.8
104.36	104.35	108.1	106.82	106.36	104.8	103.94	104.87	107.95	106.4	105.23	109.08	105.66	106.02	105.66	105.72	105.1	106.48	102.06	103.96	103.18	108.1	104.56	104.05	104.67	107.08	105.25	104.7	106.7	104.47	103.01	106.46	107.62	105.13	104.04	104.42	104.66	102.48	105.15	110.63	104.67	104.98	103.68	107.43	102.88	104.09	102.67	105.56	106.25	105.13
105.15	108.75	108.67	105.16	106.28	105.95	104.32	108.19	104.57	104.88	107.16	109.31	109.03	105.25	106.63	100.9	110.1	109.9	105.7	105.78	104.92	106.78	106.66	105.05	107.08	107.78	107.25	108.23	106.37	107.33	107.56	107	104.28	107.03	106.21	109.2	105.54	106.78	103.61	107.59	105.1	103.77	106.4	107.13	108	106.79	106.07	106.69	102.28	104.39
104.43	105.01	106.46	107.1	106.36	105.58	107.82	105.58	105.11	102.53	105.15	104.78	107.76	105.1	107.13	108.44	106.88	106.99	105.95	103.51	106.59	108.21	107.42	105.25	106.5	104.98	106.81	106.68	103.87	105.26	105.16	104.52	109.22	107.81	105.84	105.01	107.51	107.14	104.21	104.75	105.85	105.69	104.21	108.11	107.31	110.57	105.34	104.25	106.96	105.36
105.74	102.78	104.96	106.03	105.46	106.23	101.42	105.04	104.76	107.86	105.01	102.26	103.74	109.88	108.48	108.58	102.36	106.2	105.27	106.13	101.72	104.92	106.26	108.72	104.42	101.97	103.6	102.65	104.04	105.63	105.51	104.62	106.94	104.3	106.29	105.93	107.2	105.42	106.83	104.4	104.26	105.48	104.41	104.3	106.81	105.85	103.15	106.41	105.65	104.18
105.82	105.63	106.3	104.93	106.82	107.99	105.23	104.81	104.88	107.94	107.91	106.51	104.41	105.02	107.08	108.7	107.24	106.63	105.53	106.17	106.59	106.93	106.49	105.33	103.89	106.8	104.6	104.23	106.64	104.09	105.94	107.28	105.65	106.19	105.72	106.09	107.43	109.61	105.7	109.25	107.9	104.09	106.84	106.09	106.89	108.84	106.35	109.41	108.46	105.76
117.37	116.04	114.83	113.87	118.04	119.33	118.47	118.25	119.48	117.68	115.62	117.52	118.65	119.65	121.74	116.28	122.95	116.46	118.01	115.92	117.19	117.98	118.03	116.19	119.14	118.26	115.75	114.69	118.77	113.77	116.24	118.05	122.61	115.69	117.08	118.05	113.41	116.76	116.36	116.67	116.87	118.07	117.09	115.32	116.68	115.38	121.51	117.82	119.85	116.43
111.61	106.27	108.59	108.75	106.33	106.35	104.32	106.85	108.02	105.18	108.22	104.15	109.69	108.17	108.41	109.99	104.08	107.56	107.88	107.46	103.5	105.56	107.06	106.08	107.85	108.1	109.43	105.33	107.87	107.84	109.21	104.72	107.49	107.64	110.41	105.93	105.39	108.52	105.61	109.12	107.3	107.05	109.45	106.4	105.25	105.9	106.13	105.09	108.7	103.78
107.76	107.21	106.92	106.78	103.57	107.67	103.36	107.45	103.3	107.42	107.82	106.08	107.16	108.97	103.64	106.04	104.55	105.8	105.4	106.82	105.77	108.29	107.06	106.96	105.48	108.12	107.43	106.8	108.34	107.47	104.99	103.06	108.24	110.16	109.27	106.12	105.81	105.4	105.81	106.63	107.03	104.87	104.81	105.39	107.2	108.61	104.38	104.61	105.81	106.59
108.39	108.19	105.09	107.67	105.45	106.31	104.71	106.44	105.62	110.59	104.87	102.44	106.08	105	105.55	107.81	99.27	107.05	106.09	106.06	104.46	105.7	108.18	108.55	105.5	108.72	104.1	107.74	108.59	106.32	104.36	108.1	105.99	106.52	106.75	105.36	106.09	108.64	105.54	107.51	107.94	105.48	108.04	106.12	105.07	108.74	106.32	106.64	106.38	107.49
109.2	112.77	111.86	112.4	112.34	112.08	113.19	113.5	111.73	109.05	114.84	110.26	111.08	110.43	111.23	111.33	109.75	107.44	110.83	107.55	113.15	107.54	106.36	109.84	109.09	112.54	107.01	107.51	112.53	113.11	112.55	112.16	114.13	108.63	108.25	113.35	111.75	109.59	111.16	108.53	110.05	108.92	112.33	115.41	110.31	107.77	113.14	110.39	112.19	107.33
102.12	106.5	104.32	103.75	104.33	105.35	108.66	102.62	104.96	107.43	103.1	103.93	104	101.91	105.03	105.1	105.12	103.23	105.85	107.48	104.35	101.53	103.68	100.19	106.55	106.07	106.19	105.31	106.28	106.54	105.09	105.83	106.43	105.41	106.36	103.88	102.01	105.69	107.75	105.14	107.58	106.51	106.05	106.45	106.57	109.02	103.57	106.18	104.83	106.2
105.35	104.55	104.67	102.16	107.86	107.33	105.08	107.22	107.26	106.15	103.09	105.44	104.24	102.89	103.9	107.55	106.76	107.06	105.33	103.11	104.36	104.39	108.49	108.17	107.25	103.57	108.31	105.72	106.81	104.33	105.15	104.68	102.55	105.15	107.33	104.37	106.57	105.66	106.86	108.05	105.86	100.52	107.51	101.39	105.58	102.83	104.05	104.45	107.4	105.72
104.75	107.3	108.32	105.47	105.27	105.77	103.17	107.17	102.97	105.14	106.18	105.36	104.31	104.44	105.65	105.01	107.2	104.3	107.07	105.04	106.68	105.49	104.7	107.23	105.37	104.73	104.95	108.07	105.28	106.86	103.9	107.91	103.97	104.77	104.89	103.61	105.09	103.72	108.87	104.43	105.01	105.01	103.52	102.35	104.64	104.72	106.74	107.52	107.28	107.14
106.37	106.62	105.48	105.64	105.75	107.68	104.05	108.19	109.05	110.3	105.26	105.33	111.19	106.17	104.16	106.98	106.94	106.12	105.11	104.77	104.72	105.9	106.49	104.08	105.83	106.56	103.44	107.67	106.86	103.7	107.29	104.57	104.24	102.69	103.85	102.8	105.47	103.81	104.52	105.49	102.14	107.87	107.04	102.93	102.7	103.74	105.17	104.57	107.26	107.05
106.09	105.39	105.5	104.29	104.57	104.36	101.37	106.1	103.93	105.45	107.34	106.21	106.08	100.89	106.2	103.57	106.29	110.83	103.56	101.82	102.69	109.67	105.79	103.87	105.13	106.29	104.35	105.67	102.74	104.59	105.61	103.73	107.01	105.71	107.06	107.83	105.14	106.6	108.61	105.63	102.94	106.58	107.77	104.3	104.64	100.61	103.06	107.39	106.26	106.64
100.13	100.21	100.39	101.04	104.3	100.95	100.19	98.148	101.61	101.98	101.94	100.32	101.21	98.599	101.52	100.73	99.732	99.539	101.13	102.66	102.28	101.86	103.13	98.582	100.14	101.74	98.641	97.947	101.84	102.13	100.65	97.754	98.877	100.71	99.879	102.8	101.95	99.761	100.6	101.6	100.77	101.21	101.7	101.59	104.43	103.54	101.38	98.923	102.45	100.31
103.15	100.12	102.32	102.18	106.18	103.62	103.21	101.15	102.76	103.81	106.53	103.93	103.39	103.67	104.49	102.35	104.73	104.81	105.41	105.66	103.72	106.33	104.85	105.98	104.16	104.05	103.46	104.5	104.16	102.71	104.6	105.03	103.93	108.89	106.76	104.79	102.97	104.64	104.21	105.24	102.67	104.7	106.87	103.77	103.85	102.29	102.04	105.05	103.03	104.02
107.62	109.68	106.64	108.74	106.18	105.77	106.18	105.15	109.28	105.79	105.59	105.8	108.28	106.1	106.3	103.4	104.86	106.52	107.06	106.43	108.93	106.85	105.3	104.94	106.91	107.52	103.92	105.92	107.26	106.56	104.43	111.37	103.84	106.51	106.07	108.84	105.98	104.22	104.95	106.3	109.21	105.95	104.86	105.86	106.29	104.31	108.97	104.9	107.46	107.16
111.95	112.53	112.65	113.34	114.65	114.04	113.25	113.73	114.12	113.66	111.46	108.88	112.2	114.7	111.84	113.52	111.69	114.93	113.27	113.99	113.9	111.91	113.45	114.93	110.83	111.72	114.06	114.3	113.57	116	112.65	113.59	114.66	115.33	113.55	112.61	111.03	112.58	112.71	113.03	112.92	114.59	112.03	111.79	113.17	114.28	114.6	114.13	113.58	113.54
112.26	111.09	109.33	113.06	112.41	110.45	108	109.86	108.7	108.74	108.59	110.34	107.91	112.91	113.32	109.23	109.88	108.38	106.9	108.31	112.94	107.64	109.62	110.56	110.06	108.86	108.87	109.78	109.15	114.3	109.47	106.24	109.64	108.88	110.8	108.78	110.62	109.13	107.89	111.67	109.41	108.81	113.11	113.89	107.58	110.56	110.79	109.13	112.65	107.17
103.97	109.81	108.43	109.21	109.77	107.94	105.69	104.07	109.1	103.45	106.14	106.29	105.72	109.01	110.86	106.69	106.73	105.74	106.29	109.08	105.97	106.97	106.05	106.97	107.38	106.05	108.2	106.52	106.45	108.41	106.08	109.76	108.41	109.17	109.4	104.97	104.49	108.1	102.46	106.63	108.7	107.97	107.75	106.86	110.54	101.67	106.45	109.13	110.11	107.32
98.686	101.93	101.02	99.606	99.902	95.557	100.5	97.968	99.788	99.804	101.23	97.715	97.753	99.461	99.472	100.71	99.049	98.568	100.69	101.3	96.814	100.6	100.97	98.322	100.22	99.885	99.298	96.483	102.06	96.07	99.585	98.297	101.94	102.22	99.439	98.354	102.05	98.883	97.366	97.642	100.14	99.014	102.27	98.024	98.731	100.79	100.92	95.576	102.76	95.835
99.172	97.65	101.19	100.24	96.632	99.3	98.557	99.719	102.22	102.99	100.85	98.992	101.33	100.16	99.718	101.23	101.83	99.658	97.657	98.788	102.51	96.831	97.544	100.56	100.32	100.13	98.72	101.77	97.284	102.36	98.069	98.801	99.003	101.63	101.22	100.65	97.092	99.149	98.352	99.867	101.36	103.48	97.683	97.708	99.789	101.48	100.18	100.53	96.013	102.3
109.81	110.63	112.21	113.16	112.75	111.35	112.58	112.01	109.5	111.97	109.93	113.36	113.25	112.48	113.97	111.26	110.89	111.44	111.8	111.82	110.91	111.22	112.33	114.65	113.18	108.88	110.15	113.16	112.12	113.18	113.03	114.18	112.88	111.97	110	112.36	112.25	111.88	113.99	109.79	112.45	107.16	109.44	113.16	111.06	111.27	113.45	113.38	111.19	112.27
106.79	105.58	107.19	107.09	108.01	105.35	104.89	104.75	104.56	107.99	106.93	105.65	104.48	110.12	106.16	106.17	105.75	103.62	106.13	104.4	107.2	100.93	105.45	108.88	104.27	108.2	103.93	103.31	107.56	105.57	104.95	104.34	104.12	102.04	102.72	104.48	107.4	104.44	105.84	104.86	104.71	106.68	105.1	106.99	103.6	107.15	104.44	104.05	105.34	104.31
113.55	113.49	112.41	113.94	111.02	112.72	111.32	112.78	111.78	110.84	113.27	113.29	111.63	113.33	112.99	110.32	112.04	112.15	111.33	113.36	111.06	109.87	116.5	110.76	112.25	109.9	109.46	113.59	114.31	112.12	114.43	112.36	110.4	109.63	111.77	112.3	112.11	113.62	114.33	112.53	112.05	112.01	113.52	112.72	112.05	110.73	109.2	111.21	112.61	113.28
113.12	112.06	116.8	112.46	111.19	113	114.2	113.36	115.33	111.66	110.55	111.56	113.93	111.48	112.53	112.35	115.97	112.83	114.33	112.83	110.48	113.85	114.95	115.09	115.53	113.5	111.88	112.55	112.45	111.84	112.23	113.19	112.73	112.24	112.23	117.32	112.71	113.36	111.8	116.01	113.49	112.09	110.14	112.15	111.9	112.52	114.2	111.94	112.71	110.95
105.13	108.19	104.18	105.19	104.93	107.04	108.81	104.73	109.4	108.92	105.05	104.51	106.72	104.77	109.82	106.15	107.06	106.86	104.16	106.27	105.21	111.23	106.36	103.61	105.32	105.99	105.68	106.85	102.94	105.87	107.88	103.92	107.8	106.5	106.47	108.55	105.4	102.88	105.25	106.2	108.41	105.31	106.85	104.99	106.31	104.75	105.43	107.19	107.17	108.23
110.18	109.65	110.11	111.97	109.49	114.92	112.98	112.37	111.18	113.41	108.65	109.51	111.27	110.52	113.37	113.13	111.13	112.91	109.57	112.28	112.3	111	112.1	110.87	114.41	107.43	112.2	107.84	112.24	108.89	114.44	110.86	111.94	111.25	111.37	113.4	109.35	110.27	113.81	113.77	109.13	112.01	111.07	111.24	110.36	112.45	111.67	113.55	113.17	112.51
106.74	104.39	103.82	106.13	107.57	106.47	105.55	106.06	105.72	106.46	107.59	103.03	108.71	103.8	105.97	105.98	103.69	105.75	105.24	104.32	105.24	104.02	106.85	102.71	101.32	103.29	104.39	106.41	105.89	105.97	102.75	102.6	104.05	101.74	108.07	106.72	104.74	104.83	103.85	105.74	108.15	106.18	106.11	105.14	107.87	104.48	103.81	102.03	107.94	104.45
106.83	106.1	106.17	103.75	102.42	105.81	104.69	104.94	105.01	106.08	106.27	106.75	106.89	105.21	108.08	104.86	106.46	106.17	106.38	106.52	104.95	104.94	104.7	105	103.52	103.96	102.18	105.91	106.59	103.83	103.34	103.56	105.97	104.63	106.88	106.26	103.66	106.24	102.11	106.05	106.53	106.46	104.5	104.68	106.24	104.87	103.96	107.18	105.85	104.04
102.6	109.04	106.72	108.26	104.77	103.11	107.71	103.71	102.67	108.28	108.38	108.12	108	104.95	105.65	107.08	107.84	107.62	105.4	106.7	105.64	107.11	107.28	103.2	108.79	105.81	104.68	104.63	110.62	109.27	107.88	107.21	104.66	107.37	105.14	103.31	108.98	106.94	108.85	102.15	106.25	104.88	106.16	106.95	107.47	107.55	109.69	106.52	101.95	108.05
107.41	107.48	106.92	108.45	108.02	106.72	105.7	107.51	108.18	107.55	104.78	106.93	103.39	105.34	103.15	110.12	104.33	105.78	109	107.77	105.37	108.66	104.52	103.9	106.15	109.64	106.26	106.84	105.97	107.33	106.54	109.86	104.34	106.23	108.48	107.26	106.59	108.78	109.22	105.31	105.52	107.77	105.63	104.64	103.37	107.98	107.28	103.06	105.32	105.47
105.68	102.75	103.81	105.94	108.14	106.27	104.83	110.27	105.16	105.55	102.68	108.49	107	108.97	103.21	105.36	105.59	104.26	108.16	105.44	103.17	108.02	105.04	105.03	104.24	106.51	105.66	103.41	106.63	106.77	101.16	104.74	104.39	104.92	105.14	105.28	104.75	102.85	107.31	104.5	103.73	108.21	108.16	105.47	105.99	103.9	106.18	108.67	105.93	107.61
112.59	112.43	114.21	110.55	111.64	112.84	113.71	111.18	111	110.67	111.47	112.55	109.86	111.56	113.57	109.24	113.04	112.77	110.25	112.59	113.3	112.72	113	110.1	113.58	113.32	110.66	113.44	112.02	110.69	114.29	111.6	112.85	112.57	111.33	110.3	111.21	112.35	111.03	111.68	111.94	111.91	114.14	113.45	111.64	110.24	113.08	113.64	112.52	113.73
110.28	105	105.15	106.79	105.89	105.89	103.82	104.1	107.7	107.06	104.78	110.88	104.74	105.31	103.03	109.69	106.12	105.87	109.81	106.56	107.3	105.77	105.09	108.55	107.84	103.32	103.68	105.98	104.39	105.14	102.97	107.94	107.98	105.05	107.62	104.1	107.26	106.92	104.78	107.5	107.55	104.67	104.63	108.24	102.19	105.97	109.42	104.24	109.47	107.37
103.04	106.87	107.39	108.51	102.5	106.22	106.06	107.66	108.25	105.88	105.59	102.48	103.63	107.35	103.42	103.66	103.22	105.82	103.67	107.23	105.12	105.14	103.19	105.4	105.17	109.28	105.65	105.23	105.08	103.51	106.08	101.98	108.06	105.67	105.42	105.22	106.11	105.69	102.79	103.62	107.74	104.74	106.26	102.31	105.89	105.68	104.42	108.02	103.52	105.69
111.43	110.21	112.47	110.33	109.74	108.65	109.08	107.27	112.69	108.79	110.17	108.19	116.4	111.67	111.58	111.83	108.05	110.67	108.25	110.05	111.78	109.51	110.9	114.98	112.91	111.81	110.97	109.22	110.75	109.34	111.87	112.89	109.53	111.02	109.15	111.59	109.4	109.02	108.97	110.55	109.6	109.6	113.11	110.69	109.76	110.67	108.32	107.72	109.89	111.25
107.59	104.12	104.21	108.35	107.32	104.66	107.95	105.33	106.4	103.87	104.95	106.7	104.74	105.79	108.27	105.02	104.87	107.3	105.9	107.08	104.27	104.64	105.2	106.76	108.61	103.31	104.48	102.69	107.22	107.34	103.49	104.72	103.71	105.64	101.95	106.03	108.28	107.55	108.01	107.42	107.27	105.58	106.12	107.09	105.84	105.67	105.7	107.76	103.77	104.54
103.29	104.88	105.28	106.4	107.04	105.1	105.02	103.75	108.05	106.45	105.32	105.93	109.49	102.78	102.4	104.9	103.13	106.72	106.2	106.74	103.63	104.54	105.41	103.07	104.67	104.07	108.41	107	104.31	106.13	105.51	104.98	105.62	106.78	108.07	109.01	105.52	104.85	104.01	109.09	103.27	103.94	105.49	107.15	105.34	103.85	105.73	102.74	106.04	105.82
109.85	110.26	113.76	109.03	111.05	112.44	109.33	114.44	108.38	110.51	107.31	111.72	113.11	112.13	109.93	110.85	111.49	108.84	110.26	109.31	111.92	110.14	110.22	112.63	112.52	108.52	109.16	110.16	109.49	114.45	111.48	110.98	110.9	113.7	112.5	109.3	108.67	110.08	110.01	111.95	109.52	110.16	111.4	110.72	111.69	108.07	110.72	105.57	110.99	110.02
112.48	113.1	111.52	112.18	111.81	112.75	113.35	109.05	111.19	110.09	110.68	110.2	111.89	112.84	113.59	113.89	111.18	111.58	109.34	111.95	112.64	114.11	108.86	110.68	111.13	111.29	112.56	113.64	110.62	112.06	112.52	110.58	112.33	110.22	109.03	109.71	113.34	112.81	112.11	111.77	110.8	115.33	112.36	109.89	107.55	114.54	112.46	111.01	113.62	112.36
101.58	107.65	103.01	104.83	107.92	106.41	108.05	107.89	104.35	103.12	107.64	106.82	104.8	105.74	106.84	103.21	106.43	106.96	105.23	102.31	108.58	107.1	106.21	105.01	104.29	107.55	107.38	108.76	105.13	105.21	103.81	105.48	108.11	104.36	106.3	104.29	109.55	105.44	109.58	104.88	106.87	105.83	106.71	106.18	101.96	104.55	111.91	107.17	105.5	106.33
102.73	106.33	105.12	103.57	105.25	103.5	103.16	102.84	105.76	102.31	107.22	102.89	103.56	103.16	103.12	103.16	103.86	103.37	103.37	103.6	104.3	108.85	108.14	104.36	102.03	103.7	103.07	106.45	105.15	103.5	103.67	105.17	102.47	104.78	105.39	104.47	106.36	101.56	106.56	103.85	106.26	99.677	103.23	107.21	104.99	103.51	104.02	105.08	102.42	101.98
105.06	107.13	105.95	106.27	104.47	104.12	104.55	107.79	105.68	103.65	103.24	106.48	108.17	107.9	106.84	105.43	106.27	105.07	108.41	103.93	108.39	104.42	106.68	108.28	106.27	106.61	104.35	105.7	105.29	107.22	101.71	105.41	104.25	104.96	107.34	107.74	106.57	107.35	107.28	105.37	104.41	105.83	106.76	105.94	107.16	107.11	104.08	106.4	103.91	107.61
115.04	118.33	117.17	116.61	117.73	119.14	120.87	117.74	116.43	117.29	116.62	115.33	117.71	118.78	119	120.24	116.8	119.67	116.36	117.11	116.14	119.69	114.91	116.9	119.92	115.53	115.58	119.6	118.69	116.63	121.29	116.18	117.29	115.96	117.12	115.88	118.54	116.42	118.5	119.08	115.43	120.49	116.34	118.31	119.46	114.83	116.19	117.52	118.89	119.16
105.49	105.89	106.03	108.42	104.42	106.27	103.7	105.83	106.8	106.64	103.14	107.27	104.58	105.41	106.05	102.96	107.27	107.94	101.26	104.88	104.31	105.35	104.73	103.9	107.78	104.45	104.23	107.01	108	106.22	104.78	104.11	106.5	106.57	103.57	105.61	105.96	107.27	101.53	107.58	104.08	105.93	105.91	107.01	107.63	108.66	107.79	103.03	104.32	104.63
114.69	118.8	117.13	113.69	116.38	116.96	115.56	114.61	115.14	114.41	113.86	118.07	115.38	115.82	116.01	118.79	115.34	115.01	117.85	117.87	119.83	116.78	114.87	111.39	116.24	116.89	111.78	112.15	117.73	118.77	115.85	117.5	116.96	117.4	115.34	116.48	114.52	114.89	115.29	114.82	113.98	118.2	112.67	115.58	117.38	114.95	114.68	113.55	117.04	120.29
103.37	99.74	100.44	101.17	100.32	101.21	98.897	101.33	100.95	99.161	99.962	100.96	97.991	101.57	100.97	101.78	102.25	99.609	99.795	101.46	96.722	98.847	100.04	101.5	99.927	101.3	101.39	101.92	100.19	99.969	101.59	100.56	102.06	101.59	101.24	99.953	99.671	99.451	103.98	103.17	102.01	99.288	99.013	102.28	99.922	99.599	100.54	101.57	101.58	99.885
105.26	104.96	108.19	103.99	108.08	108.69	105.77	104.46	106.95	105.28	107.67	106.5	105.57	104.23	106.67	106.92	107.07	107.28	105.67	106.12	104.12	108.52	106.3	107.17	104.02	108.49	107.34	107.24	104.27	104.83	104.84	103.99	107.7	108.14	106.9	104.01	104.63	105.4	109.01	105.93	106.4	107.34	107.61	107.16	104.05	103.6	104.87	104.93	106.14	107.34
112.62	111.25	112.91	109.52	113.68	109.41	108.83	112.96	114.09	109.42	112.79	112.5	112.57	110.76	107.57	108.98	114.86	108.33	111.89	112.21	114.98	107.19	113.73	111.99	109.07	109.8	111.86	112.09	111.26	111.48	109.41	113.34	111.13	111.44	112.19	110.85	110.15	109.07	113.61	111.23	115.93	109.71	112.56	107.11	109.91	113.75	112.97	109.81	112.58	112.12
104.14	103.65	104.26	104.42	105.44	108.06	104.43	105.67	106.55	107.35	105.23	106.11	104.85	107.2	103.13	104.62	109.9	105.49	102.63	104.09	104.26	105.39	104.61	103.51	104.42	107.46	103.79	103.35	102.63	108.12	107.06	103.38	101.63	107.87	107.43	106.46	104.26	104.4	106.11	108.07	109.81	102.77	105.2	107.97	104.95	105.51	105.78	102.18	103.15	102.28
110.85	111.26	114.52	111.28	112.52	110.74	113.16	112.02	115.6	111.11	112.72	111.92	111.73	112.17	116.22	111.2	110.72	110.38	111.03	112.99	114.1	110.79	112.2	110.46	110.2	112.44	109.41	111.04	112.7	107.94	112.68	113.35	111.95	114.26	114.02	114.3	112.73	111.52	113.23	112.19	113.96	112.01	111.13	112.92	111.22	107.11	113.87	112.61	114.22	110.8
115.45	117.57	115.03	118.27	119.98	115.78	115.61	115.33	120.22	117.52	118.91	117.55	115.67	119.91	119.33	117.11	116.56	115.81	117.74	119.49	119.14	117.93	117.75	118.94	119.81	120.33	119.44	117.84	116.89	116.24	118.69	117.44	118.34	115.88	116.04	118.88	116.82	117.4	118.35	119.17	116.32	118.18	118	117.27	118.7	120.89	118.28	118.7	116.88	118.19
106.26	106.07	104.19	102.31	104.03	104.94	103.77	103.65	101.69	105.88	99.842	105.71	107.24	104.82	105.75	100.19	103.08	105.25	104.32	104.1	103.05	107.19	103.76	101.73	104.23	104.24	104.94	104.2	105.88	102.06	104.03	104.67	106.41	104.17	103.15	105.15	105.19	105.05	107.04	103.46	103.76	106.02	103.2	104.89	101.69	103.71	106.42	106.23	102.37	105.35
113.54	109.93	110.8	111.21	111	111.2	114.14	109.04	105.65	112.63	112.77	109.54	112.9	109.11	110.86	114.05	112.68	108.58	109.77	112.07	111.41	113.05	111.37	108.64	111.31	109.06	112.22	110.7	113.17	110.41	113.07	111.4	114.09	111.32	110.67	115.17	109.9	110.16	110.15	111.55	109.36	110.82	114.15	113.19	113.81	112.34	107.39	110.18	112.12	114.71
100.47	100.34	96.984	101.85	99.352	97.076	102.09	99.752	98.812	102.78	100.02	95.814	99.643	99.266	100.57	99.987	101.66	97.61	98.61	102.1	99.251	100.62	102.87	99.768	103.16	100.71	99.707	100.09	98.6	98.902	101.5	103.44	97.863	100.73	100.99	102.07	97.77	97.386	102.44	101.53	102.39	99.67	97.699	100.12	99.92	101.13	97.762	100.28	100.06	100.94
107.08	108.38	109.35	111.6	111.18	112.9	109.47	110.52	109.5	110.32	108.23	110.19	110.08	110.01	111.33	110.22	108.14	110.5	108.65	107.32	110.18	111.86	108.59	112.56	106.05	111.59	111.09	106.53	112.97	112.72	112.54	110.86	107.21	108.9	109.76	108.29	112.4	113.32	110.3	111.23	109.5	112.03	109.98	107.5	111.34	109.85	110.08	113.99	107.97	110.38
101.71	105.6	101.42	104.55	103.72	101.06	105.3	104.84	104.86	103.91	104.26	102.17	104.13	106.45	103.39	101.39	106.04	104.19	103.69	104.76	105.88	100.01	104.61	103.31	103.62	105.19	104.41	103.55	106.08	104.3	105.19	102.36	106.78	103.08	105.52	102.13	102.67	104.37	104.03	104.6	103.13	103.3	103.09	103.74	101.4	101.47	102.99	107.04	102.8	103.07
104.8	103.52	105.42	106.04	102.32	106.14	106.72	104.14	105.4	104.7	106.35	107.52	103.58	106.95	102.18	106.38	109.21	109.25	107.11	101.41	105.39	108.52	105.74	104.19	104.26	106.04	103.74	101.9	108.15	105.97	104.42	106.49	103.62	104.18	107.71	105.82	106.04	103.87	107.51	105.7	105.38	107.99	108.64	104.99	104.67	105.2	106.51	103.33	102.43	107.68
106.02	106.19	105.59	105.02	105.39	104.66	104.56	105.84	103.62	106.13	103.91	105.93	108.03	103.65	106.43	105.92	105.88	109.04	106.8	107.37	105.71	102.27	103.81	104.25	107	105.33	106.01	106.41	107.41	104.51	105.47	103.9	103.58	107.81	103.82	104.82	103.97	104.37	105.58	105.92	105.81	105.93	109.3	107.65	106.12	104.33	104	105.76	104.95	105.98
113.41	109.98	112.32	112.45	114.44	110.13	110.47	111	115.08	111.26	112.46	112.38	112.6	113.44	112.96	111.68	113.78	108.31	112.6	114.59	113.13	112.31	112.01	111.38	110.4	112.67	115.56	113.57	112.52	110.04	114.75	114.87	113.79	113.56	108.25	112.11	115.97	111.93	113.44	108.49	112.38	110.92	107.47	113.07	111.34	111.91	112.59	113.56	111.21	114.2
103.86	100.03	99.898	98.935	102.22	100.79	103.63	101.88	102.1	101.83	99.404	96.72	101.36	99.713	100.62	102.03	100.96	103.2	98.592	101.48	98.237	101.16	100.77	100.44	96.316	100.96	101.33	100.23	100.05	100.93	101.66	100.39	98.474	100.01	102.49	98.143	99.738	101.19	98.601	99.392	100.36	102.3	104.08	100.87	99.937	102.79	100.59	99.693	98.376	98.411
111.9	108.62	108.28	111.17	108.58	112.51	112.47	111.74	117.26	110.98	112.01	114.81	112.32	109.02	116.06	111.48	111.58	115.19	109.51	110.08	111.08	110.83	112.33	112.63	112.32	110.23	111.2	107.95	112.6	108.59	113	115.52	111.31	112.92	111.58	112.08	112.11	116.54	112.23	112.82	113.71	110.38	110.62	111.58	107.35	109.76	108.56	110.03	109.79	110.14
107.41	106.39	103.68	106.65	103.41	104.36	104.21	106.02	104.82	103.95	102.9	106.44	105.04	103.47	108.46	106.74	105.14	106.47	105.24	107.24	104.35	105.29	106.88	103.44	104.44	104.24	104.49	103.61	103.38	105.2	105.49	106.15	108.23	105.75	104.46	105.26	103	105.94	105.74	105.5	103.14	106.3	107.74	101.95	102.77	104.84	108.07	105.1	103.55	104.32
105.06	107.58	102.83	103.68	106.4	104.67	103.8	106.06	106.18	104.74	104.3	104.63	103.56	106.6	103.88	104.62	106.3	103.72	104.57	101.75	103.99	100.69	107.23	106.75	103.52	105.46	106.81	106.31	105.99	105.88	105.17	106.06	104.92	108.33	105.99	106.54	106.48	107.75	105.82	105.08	106.48	107.01	105.75	107.54	104.78	107.6	103.54	101.34	107.28	106.52
107.35	104.31	105.24	106.55	106.41	106.47	108.6	103.45	101.38	106.57	103.63	106.5	105.48	106.09	102.04	105.94	104.3	102.3	106.07	108.23	106.06	104.04	104.31	104.91	105.59	105.38	105.7	105.11	108.41	104.03	105.5	107.01	102.7	103.78	106.05	107.93	105.28	105.39	105.21	105.76	103.21	105.05	103.2	108.12	105.72	106.38	107.51	102.88	104.72	103.47
105.32	105.79	102.96	104.01	108.02	104.55	104.91	104.62	107.62	103.61	105.41	103.53	105.21	100.97	103.63	104.82	106.49	101.87	105.11	105.1	104.17	104.28	103.44	103.99	98.548	104.85	100.45	103.98	102.17	102.23	106.16	109.15	104.69	101.49	104.39	102.92	106.88	107.04	104.44	106.1	100.78	100.11	103.75	107.82	104.84	103.1	102.89	105.27	102.61	103.51
105.91	106.17	106.09	107.84	107.6	105.02	103.23	106.23	107.8	106.55	107.9	106.03	104.24	107.34	106.52	106.68	103.12	103.09	105.89	103.93	107.52	104.65	106.2	107.3	107.37	104.9	106.13	106.02	101.2	104.52	105.84	105.47	102.63	103.22	105.5	108.42	108.6	107.16	105.22	107.53	104.26	105.55	105.67	105.22	104.88	104.66	106.42	108.25	103.29	106.3
103.09	102.43	106.98	108.8	102.06	105.53	103.48	107.41	103.34	106.94	105.46	105.69	106.99	102.88	107.02	105.71	105.6	108.24	104.68	108.46	103.64	105.41	103.17	104.93	104.92	106	104.09	105.67	105.47	105.71	107.49	109.08	104.1	103.08	106.35	104.95	108.21	104.93	103.76	102.49	108.05	105.68	105.76	108.03	102.53	105.17	104.22	105.44	105.75	104.07
108.01	113.77	110.56	112.77	110.31	111.27	110.25	110.78	110.42	108.41	110.66	112.85	110.22	111.15	111.63	110.56	110.59	109.5	110.13	109.44	109.01	110.69	108.3	111.89	112.42	107.81	109.86	112.61	108.56	112.09	112.03	110.6	110.83	113.21	115.18	113.38	113.29	112.4	110.52	110.62	109.68	109.77	110.25	114.2	110.33	113.99	111.72	113.77	110.97	110.63
103.44	104.89	104.82	103.83	106.95	103.04	105.77	104.77	101.95	105.09	104.85	106.84	105.32	105.4	106.17	106.28	104.93	103.33	105.73	104.73	103.48	104.18	102.71	108.96	105.22	106.71	102.72	106.99	107.02	106.12	106.26	105.76	107.73	107.41	106.23	103.29	105.14	104.34	107.1	107.92	104.83	103.62	105.69	106.39	105.93	105.58	104.51	104.29	105.55	108.02
107.42	108.74	110.19	107.94	110.3	113.14	114.45	115.91	108.49	108.85	113.2	111.28	113.59	109.74	111.01	109.76	109.2	110.48	109.48	109.4	108.71	113.14	109.66	110.42	112.14	108.4	111.86	113.95	110.61	113.25	110.33	107.57	111.73	114.61	111.03	112.66	111.87	110.13	111.23	110.37	112.71	112.06	110	113.1	107.84	112.02	113.71	110.51	112.35	107.95
104.7	102.06	104.18	106.26	101.49	104.2	105.51	104.5	106.3	105.11	102.46	103.79	104.55	102.91	102.8	103.71	103.77	101.4	101.57	105.24	105.22	103.8	104.7	105.89	105.61	101.4	102.28	108.14	104.28	107.69	103.31	103.5	104.61	106.67	105.01	106.95	105.14	106.74	108.59	105.57	109.95	103.79	106.12	105.13	106.96	108.34	105.47	104.89	105.4	104.1
99.919	103.99	100.39	102.17	99.492	100.18	101.45	103.83	99.171	102.39	100.94	99.942	101.68	102.21	99.459	102.62	101.93	99.63	100.8	101.03	101.5	98.375	99.518	99.614	98.22	102.24	105.15	101.39	101.43	100.8	102.97	98.966	98.783	101.78	102	101.79	99.45	101.57	99.838	101.72	99.805	99.149	101.66	100.44	101.69	97.396	100.56	100.48	100.68	102.63
104.6	107.05	103.78	104.01	103.9	106.29	104.38	108.67	105.63	104.62	106.19	107.23	105.3	107.9	104.02	107.54	105.8	103.53	104.94	100.38	101.07	104.13	104.22	102.1	105.5	107.93	108.23	106.25	104.13	106.95	108.48	104.37	106.32	105.44	104.8	106.64	105.99	104.09	109.9	104.71	103.1	105.52	106.73	105.58	106.07	106.55	106.31	108.12	105.4	104.3
115.63	111.99	113.83	112.85	114.81	115.13	112.21	116.56	111.1	107.66	110.23	113.3	116.89	114.34	112.58	113.59	112.13	112.37	114.13	113.42	110.66	115.09	115.09	112.5	113.48	112.24	113.25	110.08	114.55	112.56	111.46	117.59	113.84	112.92	115.47	114.06	115.57	112.55	111.25	114.56	111.93	114.74	112.61	110.14	112.76	113.25	113.93	112.65	111.84	112.95
111.66	108.8	111.71	109.4	111.83	110.03	109.65	114.15	113.82	109.51	109.12	109.33	111.63	108.76	111.23	111.87	111.21	114.17	112.18	108.53	114.02	110.11	110.68	110.72	109.72	111.5	108.01	110.24	110.12	112.99	112.36	113.38	111.01	110.87	109.92	111.66	112.93	111.71	112	109.37	111.01	112.28	114.45	109.2	108.67	111.11	114.93	111.25	112.31	111.21
96.667	98.73	98.46	98.783	100.44	103.44	100.79	97.822	101.9	98.2	103.57	97.09	98.378	102.75	101.33	100.9	97.668	99.298	104.99	100.88	100.79	100.89	96.501	102.33	99.488	99.338	98.8	102.66	102.06	100.74	98.935	100.69	96.157	98.77	97.973	97.002	102.6	100.38	102.58	99.987	101.81	99.346	101.28	102.26	102.59	97.2	98.752	102.61	98.601	100.11
99.334	102.75	101.56	101.51	101.5	99.181	100.43	101.7	102.51	100.55	101.91	102.07	99.104	97.963	100.38	102.28	100.16	103.18	100.91	97.855	103.03	102.65	101.15	99.827	97.876	101.99	98.218	100.81	98.463	102.3	101.41	98.911	100.8	103.15	99.905	99.936	100.4	101.73	100.35	97.865	102.01	99.936	99.866	102.33	99.866	102.35	101.57	104.17	102.01	105.09
115.68	119.82	116.57	118.81	115.78	115.46	120.14	115	114.2	116.28	112.75	117.72	117.71	115.08	112.96	114.06	113.37	116.07	116.14	118.18	117.29	117.6	115.94	119.83	115.33	115.98	116.36	115.73	118.23	111.41	117.22	116.1	116.87	113.03	114.84	117.29	115	116.7	112.23	118.88	117.3	115.46	115.37	117.56	116.42	115.37	117.64	117.26	114.57	116.96
105.41	106.07	105.27	104.39	107.11	105.73	104.5	105.33	107.56	102.97	106.79	107.8	106.25	106.19	108.86	105.88	110.37	105.41	106.9	107.33	104.95	104.69	104.54	107.87	104.93	106.55	106.52	102.19	107.09	107.48	104.43	105.88	104.36	105.38	106.17	104.95	103.96	105.55	106.63	109.47	103.92	107.32	106.18	105.52	105.05	108.04	108.77	106.51	109.37	105.82
105.38	106.12	105.51	102.38	108.25	102.62	101.19	105.8	102.99	106.63	105.77	108.08	104.77	104.46	103.93	105.02	104.42	108.03	104.63	104.87	106.85	105.31	106.59	106.34	103.5	107.26	106.75	108.81	106.66	103.5	106.93	106.21	108.04	104.12	106.55	106.28	107.41	105.3	104.33	107.46	109.57	104.62	105.96	105.74	105.94	107.52	106.27	103.58	107.74	104.4
106.8	107.8	104.51	103.81	106.38	102.93	104.86	108.62	104.49	105.16	108.77	106.36	105.12	102.27	102.77	109	106.72	106.68	105.79	101.14	104.33	106.27	108.9	105.05	105.26	103.74	105.28	103.35	107.81	104.23	106.49	103.62	106.97	103.34	105.85	103.8	102.12	107.96	105.74	103.06	105.07	105.95	102.64	104.82	103.56	105.24	104.46	106.66	105.13	105.25
101.92	106.16	105.43	99.424	104.1	105.38	104.45	105.45	103.8	108.19	102.22	102.98	106.4	107.2	107.94	102.42	104.54	105.77	105.76	102.43	102.04	102.12	101.09	103.28	105.3	104.7	102.92	105.42	106.47	101.42	100.55	104.89	101.61	103.24	100.38	105.62	106.57	102.49	107.95	102.37	104.4	105.19	102.73	107.46	105.37	102.84	107.66	110.14	108.93	102.83
111.14	109.17	113.34	112.1	113.81	111.36	111.9	110.31	112.86	107.94	109.08	111.93	112.39	108.48	114.54	109.84	114.41	109.43	111.63	111.17	114.45	108.33	110.44	108.89	111.38	113.06	111.65	111.58	109.75	112.3	111.42	110.28	109.56	113.57	114.85	110.93	111.57	109.62	109.97	111.68	114.2	108.99	111.81	110.42	114.25	112.84	111.22	111.52	109.85	109.29
106.19	106.88	108.9	108.23	105.03	105.87	107.86	110.46	105.9	108.1	105.58	104.59	106.39	104.1	105.94	107.73	106.7	109	105.7	102.35	107.05	107	107.35	103.59	107.07	105.55	106.15	108.52	105.21	106.69	108.25	105.27	106.33	105.14	106.31	107.49	107.74	108.53	106.76	108.63	103.95	104.56	104.06	107.74	102.99	107.37	109.18	107.09	107.5	109.27
105.29	102.63	105.82	108.23	104.15	105.94	109.69	108.17	102.52	105.1	107.41	104.94	101.3	108.53	104.55	103.86	107.16	106.98	107.33	105.66	102.77	103.62	104.27	105.02	104.3	104.52	105.15	107.26	105.62	107.44	105.39	106.59	107.45	107.07	105.5	108.98	103.34	105.8	106.22	108.91	107.6	106.09	103.6	102.91	104.59	106.94	107.59	106.46	104.78	107.84
112.13	111.18	108.85	109.68	106.24	110.17	112.92	113.84	108.05	111.67	111.09	109.84	111.01	108.07	109.3	108.89	109.07	107.2	107.88	109.14	110.86	111.6	108.61	106.64	111.18	110.25	109.69	107.99	106.56	108.75	111.68	110.6	113.35	108.4	110.94	113.01	109.86	110.79	111.04	109.49	110.6	109.16	112.78	106.89	109.53	111.1	110.52	109.27	107.72	111.95
104.56	106.96	104.98	107.57	105.45	106.55	106.15	105.65	106.57	106.49	108.48	103.27	107.49	107.96	107.61	106.81	105.06	107	103.79	108.98	105.28	105.88	104.77	107.69	105.83	107.47	106.18	108.25	104.03	108.56	109.16	104.06	105.91	105.54	108.1	107.32	104.18	105.54	107.02	108.67	105.67	107.35	109.06	99.012	106.38	108.15	107.31	106.57	105.38	106.01
106.35	110.61	105.86	105.23	105.8	106.91	105.45	106.65	108.59	109.22	108.88	106.65	105.28	107.44	108.55	107.84	107.76	108.67	109.14	107.68	106.52	104.63	109.86	108.9	106.65	107.02	105.83	105.48	106.53	108.99	106.64	103.18	106.12	106.05	107.88	107.11	108.75	105.68	108.98	105.89	106.07	106.92	106.57	107.37	107.93	109.16	108.42	108.84	107.08	109.24
100.58	101.62	99.426	99.154	101.72	98.064	100.14	101.32	99.107	102.92	100.85	101.44	100.5	102.09	101.59	100.37	100.18	97.87	100.17	102.17	102.57	99.124	98.354	101.61	101.55	100.26	100.23	99.846	101.14	103.47	100.55	98.052	100.81	100.84	97.3	99.443	97.058	98.33	100.14	102.5	100.99	98.469	100.05	97.996	99.46	99.103	101.7	102.29	100.66	100.23
106.25	103.55	107.9	103.56	104.8	107.17	108.11	106.85	105.49	107.93	106.02	104.59	103.11	106.57	107.02	105.4	109.62	105.69	102.36	103.04	104.76	106.12	104.38	102.57	103.46	107.06	107.98	107.02	107.79	107.87	103.38	106.62	106.04	105.41	103.35	108.48	103.64	104.05	104.15	105.5	108.03	105.79	108.4	105.78	103.82	107.5	106.84	104.65	105.08	108.64
106.26	109.37	107.94	104.75	104.44	101.22	105.36	104.88	103.92	104.84	104.45	103.91	104.86	104.69	102.41	104.24	102.88	103.4	102	106.08	103.27	104.45	103.55	103.18	103.13	104.99	105.76	103.93	103.9	101.57	103.39	106.04	104.93	103.36	105.88	103.2	103.85	105.05	106.42	102.18	106.23	102.05	106.14	104.32	106.41	104.59	104.47	104.39	105.56	105.27
102.93	104.98	104.41	104.46	102.98	103.6	102.57	103.58	103.69	101.71	105.24	101.63	106.8	105.36	104.97	106.81	105.85	103.16	102.51	105.57	103.3	106.25	107.41	105.57	104.92	103.43	101.14	107.4	102.84	103.94	101.68	102.33	102.66	106.59	104.3	104.46	104.29	107.16	103.35	103.91	102.01	102.7	101.78	103.02	99.875	104.06	105.18	105.91	102.13	103.22
119.33	117.35	116.8	116.19	117.19	117.67	119.56	118.49	119.18	116.62	119.03	116.3	115.73	117.47	118.36	116.48	113.69	118.25	115.76	119.4	114.82	119.34	115.78	117.2	118.97	118.41	115.78	116.97	116.92	118.97	114.14	114.21	117.07	116.91	116.51	116	119.51	117.17	117.18	115.21	120.2	120.49	120.64	117.17	116.71	118.93	118.96	118.92	117.45	120.28
116.72	119.01	116.34	113.84	118.68	114.11	117.24	116.42	119.36	116.89	116.79	113.99	114.34	120.19	114.65	116.12	116	115.7	113.72	114.36	116.38	114.94	117.1	113.89	118.71	117.26	114.03	116.26	115	117.71	116.59	118.47	117.67	114.54	117.49	115.93	115.35	116.75	117.57	117.04	115.16	114.81	115.07	115.07	116.16	116.43	116.57	116.62	117.82	115.92
101.71	100.14	99.005	100.07	100.15	97.517	101.72	97.175	100.8	98.954	99.05	98.594	100.63	101.23	100.63	100.05	99.606	100.38	101.86	98.471	102.37	99.612	98.755	104.38	98.333	100.49	99.23	100.87	102.1	99.351	97.546	98.853	99.64	101.25	101.12	100.89	99.204	103.59	98.314	99.999	102.03	101.35	97.626	99.243	96.652	100.1	97.802	99.496	99.088	100.05
115.79	115.65	116.59	115.71	116.67	117.31	115.41	117.05	113.51	116.33	117.35	115.39	115.95	116.79	118.7	115.54	114.02	115.24	117.4	115.05	115.44	116.52	116.9	116.85	116.44	115.16	114.21	114.48	114.97	115.78	114.74	115.36	119.92	114.89	113.28	115.93	115.07	113.02	116.45	115.59	116.2	114.45	115.93	116.9	116.43	114.8	115.77	114.69	115.11	115.05
104.78	105.8	103.13	105.42	101.8	104.5	107	101.77	109.04	107.6	104.48	105.98	103.37	105.72	105.15	102.36	104	106	105.35	105.24	105.21	104.2	104.37	106.15	108.28	109.09	106.62	103.82	107.89	106.03	105.76	105.79	105.72	107.19	102.29	108.2	105.88	107.39	107.19	105.66	106.1	106.14	104.54	103.95	104.99	104.29	104.75	106.85	108.52	105.84
112.94	111.49	110.02	110.93	111.16	116.41	111.42	114.06	114	114.15	114.61	113.33	111.25	114.19	110.8	114.48	114.33	109.81	114.68	112.52	114.84	118.15	113.84	112.97	110.1	112.91	115.03	112.6	114.03	113.49	112.21	112.94	112.32	111.59	114.43	110.97	111.61	111.34	116.99	116.7	110.13	113.11	111.93	112.66	110.8	112.87	111.58	110.12	112.1	115.3
108.66	106.8	107.87	105.66	104.46	105.53	106.54	105.28	105.88	104.53	104.07	108.84	105.48	105.8	105.11	109.36	104.5	110.25	110.75	105.13	110.51	107.53	104.24	110.46	107.25	107.43	106.3	108.34	105.9	107.35	105.75	108.1	105.01	103.68	104.83	104.47	102.55	103.94	105.43	105.37	106.82	101.73	106.02	106.13	104.37	106.25	106.14	107.44	109.89	104.98
100.8	100.5	100.52	98.872	98.821	98.038	102.04	103.74	99.09	98.957	104.22	98.795	98.578	99.052	102.63	99.608	99.216	97.911	100.08	100.45	98.37	97.567	99.599	101.21	100.71	97.658	99.655	102.13	103.61	97.851	100.96	101.63	99.736	102.23	100.59	96.984	101.8	100.03	104.33	97.649	102.93	100.78	104.11	101.05	98.798	99.211	101.46	100.86	101.99	99.542
102.32	102.9	103.1	102.63	103.9	106.9	108.06	105.06	106.42	105.15	104.71	104.94	103.22	106.92	103.54	101.37	103.12	106.54	104.37	103.3	102.56	100.53	104.58	105.51	102.43	104.87	106.09	109.05	105.85	105.81	105.79	102.4	104.14	103.84	100.87	108	104.79	103.17	104.65	102.06	103.01	104.03	101	102.59	104.95	106.41	100.68	102.66	104.7	104.75
113.03	112.53	111.54	112.69	113.69	111.6	111.04	112.99	110.09	109.31	112.66	112.49	110.66	112.26	113.78	106.96	110.38	115.95	109.48	108.89	110.34	106.56	112.03	111.75	111.14	111.77	110.2	112.88	111.16	112.1	112.65	113.01	109.84	110.4	110.76	112.41	111.61	107.05	110.38	110.82	115.04	110.9	112.47	110.19	112.64	113.91	113.59	111.53	112.23	110.99
102.54	103.87	103.9	103.28	105.15	107.47	102.55	106.57	102.14	102.67	103.21	105.52	103.58	103.29	104.63	105.25	106.47	104.43	104.78	106.68	104.86	106.05	103.95	103.71	107.25	105.67	103.61	107.23	106.29	104.48	103.75	102.14	104.37	103.48	108.63	106.74	105.68	106.97	104.85	107.85	103.3	105.92	107.07	103.48	103.26	103.62	104.72	101.45	109.75	104.21
108.39	112.4	109.91	109.75	110.51	111.04	112.19	110.91	111.59	108.5	115.54	111.13	112.52	111.46	110.4	110.32	109.15	113.85	110.15	113.07	108.88	112.07	113.57	112.93	108.95	112.68	111.21	111.31	113.46	110.39	112.52	113.19	112.43	109.5	107.79	112.5	115.33	111.11	113.17	112.5	111.38	108.54	109.95	111.76	109.51	114.7	109.48	110.65	112.56	112.71
106.49	106.67	104.72	109.63	105.42	106.52	106.33	106.2	104.59	102.33	104.6	103.54	103.05	105.17	104.2	107	108.01	103.19	103.21	103.8	105.88	104.84	101.07	105.2	108.02	102.68	104.99	106.1	105.06	108.71	105.59	106.66	102.36	103.41	107.2	105.34	103.79	107.18	107.53	105.59	106.53	105.83	105.21	104.37	106.54	106.53	102.37	107.6	108.12	105.38
102.27	101.75	98.925	100.52	100.96	99.19	101.21	101.79	101.77	103.43	103.26	100.56	98.588	104.69	97.8	96.594	100.88	97.761	101.17	99.887	99.115	102.64	96.424	101.47	103.4	100.8	100.96	103.69	99.829	100.2	98.684	100.24	100	102.72	104	100.54	100.36	102.91	100.14	101.22	99.583	98.677	100.52	98.934	102.83	98.773	100.79	101.46	100.43	101.8
105.31	104.94	108.33	105.77	104.15	102.27	105.99	106.73	107.27	101.11	102.4	105.32	107.81	106.13	103.36	106.44	105.5	104.11	105.29	105.23	106.27	108.39	105.39	104.47	101.74	101.06	106.21	109.23	109.16	104.82	106.9	108.99	105.17	104.47	104.43	104.97	106.34	108.09	104.41	104.33	104.4	106.94	100.82	103.98	107.31	104.73	104.54	108.21	108.94	104.5
103.88	104.24	106.87	102.64	105.8	107.08	105.65	106.1	103.12	104.77	108.6	107.5	106.03	104.27	106.02	104.89	104.62	106.54	102.41	103.67	108.05	103.97	104.03	105.91	106.13	108.68	101.77	108.06	106.71	103.31	106.46	103.5	103.24	104.27	104.79	105.06	105.48	109.11	104.06	106.27	107.63	106.04	107.62	105.48	103.47	106.3	106.28	108.51	107.75	104.44
99.582	100.99	99.16	100.88	100.03	101.48	99.155	102.24	99.958	99.463	100.73	100.76	97.844	98.931	100.27	98.039	100.69	102.12	105.51	99.512	99.546	97.898	99.93	104.31	98.301	103.89	100.66	101.29	101.74	98.96	101.66	101.3	106.03	95.221	100.84	101.39	99.907	98.399	101.05	98.65	101.59	101.01	101.49	98.575	103.44	100.72	100.35	100.83	99.214	99.961
107.29	104.05	108.22	106.66	104.45	102.44	104.14	105.82	105.06	109.13	105.65	108.01	103.4	105.35	105.77	100.41	105.51	104.07	106.34	106.42	107.13	104.25	104.48	104.51	102.54	108.21	107.02	106.68	102.04	106.5	103.41	106.15	105.82	105.65	104.8	106.05	106.37	105.43	105.37	107.29	105.74	103.22	103.65	105.24	104.45	106.98	104.36	102.09	103.76	106.3
103.58	103.45	108.67	108.57	110.79	105.7	106.95	104.19	103.48	104.92	105.69	103.75	103.78	103.57	101.54	107.36	107.63	105.44	104.47	105.76	105.98	106.99	106.87	110.07	108.1	106.04	107.26	109.16	104.4	106.36	103.66	106.66	104.89	106.89	107.11	107.52	103.06	106.01	105.88	104.59	106.17	106.54	104.25	107.18	106.68	102.99	101.82	104.78	105.61	102.41
104.37	107.13	104.92	109.16	103.15	105.75	103.36	103.74	105.59	103.99	102.09	106.13	105.31	105.9	107.81	106.39	102.43	107.91	107.5	102.4	105.35	106.31	104.5	108.37	103.25	107.2	107.19	104.21	104.87	106.8	106.79	101.71	104.9	107.35	103.39	105	105.03	105.33	105.56	107.24	106.28	106.31	105.78	105.94	106.22	108.21	104.45	107.03	102.34	105.04
106.33	103.68	103.39	105.35	107.22	105.48	105.73	104.26	105.97	106.3	109.14	104.28	107.7	103.8	104.92	108.22	104.49	106.83	108.73	105.61	106.05	106.28	107.73	107.19	108.51	105.54	104.09	109.44	104.61	106.47	104.35	105.68	106.85	103.92	103.79	105.71	106.57	107.59	104.61	104.95	107.2	108.74	105.69	105.55	106.2	108.09	108.82	109.06	103.4	107.99
101.5	100.8	99.435	100.31	100.19	100.29	101.32	102.8	102.48	100.45	103.69	99.183	101.52	102.74	100.37	102.98	101.63	100.49	102.4	101.14	98.442	102.82	103.18	98.462	96.63	98.078	100.22	100.09	101.1	103.62	101.96	101.93	101.01	99.516	99.965	98.876	98.569	98.906	100.14	101.81	100.66	100.11	103.29	99.272	103.01	99.848	101.63	96.548	100.67	102.04
101.26	96.967	100.3	99.774	100.24	100.46	101.78	102.18	99.593	101.31	99.601	98.519	101.17	98.636	101.15	98.104	100.01	101.8	98.233	100.17	101.98	99.639	99.241	99.83	100.04	98.452	95.46	97.171	98.691	101.43	99.536	98.826	102.5	104.08	99.401	101.47	101.98	99.732	101.41	98.246	102.95	100.88	99.647	102.98	98.358	99.812	98.777	94.606	102.53	100.18
104.23	104.44	103.49	103.71	104.27	105.59	103.82	103.61	103.02	106.61	103.25	102.44	105.97	105.31	106.43	108.53	105.27	102.31	104.17	105.93	102.16	103.73	108.15	107.07	105.71	101.85	106.75	104.88	105.45	103.46	105.73	100.16	104.56	103.16	106.52	105.57	105.41	100.94	105.2	101.5	107.76	108.75	105.49	103.83	102.67	106.01	102.86	105.74	105.92	105.92
105.14	103.97	107.2	108.44	106.24	102.38	107.49	103.58	106.25	106.41	102.64	106.02	104.51	104.87	105.57	102.89	105.17	107.75	103.88	105.53	103.98	106.3	103.65	106.83	104.48	105.3	103.41	103.99	100.77	104.91	107.49	106.84	103.22	102.1	105.04	104.93	104.3	106.57	104.63	104.59	106.38	101.43	105.02	104.33	106.06	103.5	105.51	105.25	107.22	105.23
105.68	103.91	105.82	107.98	108.08	108.18	104.82	107.2	103.45	107.8	110.34	108.02	108.53	109.16	103.06	106.42	110.48	106.61	106.77	108.59	107.28	109.82	105.15	106.95	101.24	107.21	108.05	106.64	103.42	109.55	103.28	105.36	107.24	107.33	104.75	105.91	108.1	105.83	108.05	105.27	107.47	105	107.26	108.18	109.35	107.64	107.19	105.37	106.58	105
105.3	104.21	104.81	104.9	106.81	103.05	103.02	106.8	105.62	108.5	109.58	105.36	109.61	104.22	104.46	105.99	106.74	107.8	107.38	105.57	109.32	107.54	106.95	108.88	105.96	107.12	107.39	105.64	104.41	105.21	105.51	102.92	104.7	104.67	102.41	103.84	107.8	105.41	107.25	103.7	106.06	106.05	103.69	105.35	107.8	105.17	104.57	105.18	103.66	106.83
116.98	117.97	115.36	119.41	118.88	116.63	119.65	117.68	117.35	119.28	119.67	119.5	119.62	118.28	114.13	118.81	117.14	119.99	116.83	118.33	113.79	116.87	116.86	110.44	114.15	119.32	114.99	115.22	114.92	116.59	117.13	115.69	118.35	121.22	118.16	116.99	114.4	112.68	115.65	121	120.04	119.18	118.82	117.75	114.03	116.46	116.41	118.86	116.7	121.24
111.44	113.31	111.59	114.36	113.49	109.22	113.62	110.22	110.9	113.38	111.56	113.52	113.08	113.59	112.73	113.44	111.7	110.95	112.2	109.28	113.3	113.2	111.95	110.96	113.85	113.11	114.07	111.65	111.43	114.17	113.74	112.71	115.68	111.59	109.62	113.55	107.67	113.15	112.61	114.05	113.36	110.23	115.72	111.16	112.09	113.46	114.52	110.56	113	113.43
111.16	110.73	112.02	111.04	113.12	112.55	115.73	110.93	113.27	112.21	115.73	110.23	111.16	112.37	112.02	112.03	111.75	112.15	108.6	111.02	112.66	115.13	111.28	109.76	107.63	110.3	113.96	112.64	113.75	109.55	110.48	105.29	113.96	113.35	110.49	112.91	112.56	111.26	114.18	113.62	111.57	109.93	109.9	111.92	110.79	111.53	109.66	110.55	110.05	110.2
109.1	113.82	115.41	111.67	111.68	114.78	112.24	113.69	112.05	108.17	112.4	112.68	114.06	113.75	110.25	110.65	111.65	108.92	110.71	111.09	112.2	112.73	111.71	113.76	110.68	109.79	112.88	111.1	113.54	108.1	108.46	109.69	112.63	109.07	118.62	111.9	111.26	112.01	113.61	110.44	113.64	112.4	109.01	115.07	111.47	111.58	111.42	108.01	111	112.61
115.4	111.31	112.99	110.55	114.06	111.76	113.08	111.38	110.39	113.04	110.82	115.2	116.64	112.29	111.85	113.56	110.44	112.4	113.57	111.43	110.99	114.21	114.17	111.63	107.15	110.01	112.67	111.38	113.8	111.25	114.9	113.18	112.96	111.66	113.34	112.14	113.94	110.35	110.65	111.27	115.55	114.54	113.47	110.36	116.02	113.75	111.68	112.4	115.53	111.33
111.56	113.66	114.57	114.06	110.2	111.88	112.36	110.43	112.32	108.9	111	113	111.2	109.49	113.87	113.23	112.85	115.65	111.71	111.29	115.06	110.32	110.75	114.02	114.49	111.54	111.96	111.09	109.81	115.59	112.7	108.85	114.39	109.27	110.86	113.43	114.7	113.16	113.17	114.5	112.9	110.49	109.63	109.53	110.12	114.09	111.4	112.02	115.96	112.37
117.96	118.67	117.96	116.06	116.87	116.53	115.76	116.07	118.66	118.61	120.54	119.95	118.16	118.69	115.62	119.55	117.4	119.2	119.43	116.67	116.85	118.95	115.46	118.16	118.08	121.42	116.64	115.29	116.52	118.52	118.05	116.61	119.04	117.11	118.65	115.69	118.08	117.76	116.61	117.96	117.3	117.09	119.65	117.72	122.93	117.31	118.52	114.65	117.18	118.14
100.42	104.26	103.42	107.01	106.92	103.59	108.91	106.6	105.83	105.81	104.07	100.55	103.44	105.08	104.61	106.46	102.4	103.05	106.01	105.78	104.7	104.54	103.94	103.22	106.5	106.15	104.46	104.09	105.69	104.45	101.17	106.62	100.71	105.8	103.31	103.87	106.45	104.73	103.94	103.71	103.42	106.18	104.44	101.11	106.91	106.2	103.87	103.69	105.83	104.25
104.78	106.14	104.76	105.49	102.6	101.54	101.42	104.71	104.93	104.94	106.58	105.44	101.27	105.28	105.53	107.05	104.2	107.96	103.39	103.24	105.78	105.61	106.74	107.39	105.11	108.2	103.86	107.7	105.2	107.35	106.58	101.48	107.33	105.64	100.5	104.5	109.49	104.5	107.51	103.17	103.36	105.16	100.75	106.75	103.83	106.35	106.45	107.17	107.51	109.23
110.47	108.68	109.19	111.77	109.06	110.98	110.76	107.53	111.29	111.46	108.7	111.05	111	111	108.72	110.59	112.09	113.03	110.06	105.99	108.56	111.2	106.56	113.42	111.08	112.24	112.97	110.6	110.39	108.36	112.21	112.5	113.2	112.2	111.86	113.07	112.08	109.7	111.24	109.4	109.89	114.35	108.91	108.54	110.26	111.81	107.79	110.16	110.86	113.14
106.12	105.53	104.85	102.92	104.8	105.97	106.95	107.15	102.56	106.11	103.88	105.97	104.38	102.22	103.51	107.55	105.21	103.03	103.59	104.33	102.59	103.86	105.22	103.03	102.27	104.41	104.21	101.73	107.56	105.75	106.66	106.65	107.32	105.79	102.48	100.22	99.812	105.89	102.94	104.68	104.48	102.72	106.4	103.59	102.47	100.51	101.41	106.55	102.64	105.71
104.94	105.99	103.88	103.84	102.43	104.61	106.44	103.74	103.27	106.96	107.16	104.52	103.77	103.76	104.39	107.82	103.85	106.39	104.74	104.17	106.6	104.84	105.28	104.3	103.62	105.77	103.48	105.69	104.33	105.45	104.87	105.69	110.16	108.43	104.71	103.9	103.41	102.27	106.46	105.18	103.45	104.31	103.75	107.89	104.02	104.48	104.97	106.29	103.28	104.73
105.66	102.7	104.69	108.12	106.35	104.06	103.47	107.18	104.43	102.57	106.63	107.52	106.99	106.63	104.32	104.07	106.25	108.67	105.01	108.58	103.96	109.19	108.71	106.67	107.89	104.53	103.88	106.87	105.86	106.89	106.9	103.22	105.75	106.01	107.31	104.44	108.5	104.03	103.34	103.29	106.59	103.36	104.51	106.84	109.72	105.71	104.64	109.44	105.54	104.02
104.18	106.82	107.08	107.07	106.75	102.72	108.11	102.38	105.87	105.72	106.52	108.86	107.24	108.73	108.83	106.27	103.91	105.74	105.31	104.9	105.75	105.67	105.48	108.49	103.2	105.08	109.11	105.6	106.57	103.49	107.61	107.16	105.76	102.95	104.96	106.38	104.01	104.9	107.85	104.34	105.69	107.94	102.65	107.38	107.36	107.18	103.86	102.89	105.91	105.48
101.42	101.36	97.278	98.986	98.202	97.699	97.506	98.114	102.2	103.2	101.24	99.206	99.533	100.5	103.07	100.39	101.1	97.578	99.436	100.04	103.1	101.73	103.01	102.35	99.79	98.109	101.17	101.93	99.193	100.19	98.809	102.2	98.794	97.184	102.2	100.53	99.132	103.75	102.59	95.675	101.85	101.16	99.898	102.8	99.008	99.575	100.53	97.323	102.22	104.51
108.57	112.91	111.49	111.43	112.89	109.27	110.95	110.39	110.27	110	112.04	109.35	111.79	110.48	115.52	110.12	113.65	110.55	110.17	108.34	107.35	111.35	109.18	111.91	108.64	109.09	111.86	108.9	112.36	110.16	108.76	112.42	108.82	112.34	109.32	110.66	112.15	111.31	107.49	108.97	109.73	110.97	113.1	109.69	112.8	111.17	107.76	111.94	112.15	110.91
103.38	105.3	105.33	104.7	105.46	103	106.54	109.56	105.65	105.49	107.34	106.88	106.33	106.29	105.92	100.37	106.23	107.37	105.48	106.12	106.99	103.97	106.52	104.06	104.82	102.66	106.83	105.04	106.79	107.42	108.95	106.48	107.4	102.68	105.55	106.74	108.34	100.97	107.09	105.6	105.22	104.76	104.12	105.27	104.18	105.58	104.95	104.99	105.75	103.41
107.12	112.1	109.38	109.34	112.61	109.42	109.95	108.34	110.5	112.07	108.39	108.58	111.13	108.26	110.41	111.53	111.38	109.34	112.5	114.2	112.01	110.97	113.09	111.76	109.83	111.95	112.37	109.86	111.69	111.3	112.98	108.71	111.48	108.53	109.3	110.65	110.22	110.48	111.79	112.82	108.61	113.75	105.78	114.31	109.22	109.14	110.18	112.11	109.69	109.71
107.18	110.33	111	108.84	109.16	109.06	108.24	109.01	108.16	110.19	108.62	107.1	110.48	110.14	114.96	109.85	111.82	106.9	109.92	109.7	109.05	110.43	111.1	112.6	110.97	108.85	108.95	108.06	108.63	109.4	109.48	109.12	106.3	110.77	109.7	109.08	108.88	108.49	112.42	108.05	108.36	108.25	110.49	109.4	107.98	107.25	108.27	112.21	109.33	110.07
109.76	113.63	108.28	111.62	109.74	108.99	114.55	110.95	108.25	111.35	113.2	110.23	112.73	112.04	109.3	112.54	109.63	113.12	114.55	109.96	111.61	112.14	114.67	108.82	113.47	111.19	112.78	110.31	113.77	111.76	112.03	113.64	116.86	112.26	110.02	112.61	114.26	112.57	112.6	108.33	110.82	112.75	109.56	113.16	112.48	109.69	110.62	112.15	111.31	111.44
100.83	101.04	101.03	104.12	97.651	99.984	101.09	96.942	102.9	98.273	98.925	101.77	99.066	101.79	101.84	99.363	98.648	102.22	103.96	100.13	99.486	98.329	103.19	99.87	98.976	102.84	99.453	100.19	100.91	98.421	103.4	100.42	100.59	101.75	100.11	98.94	98.707	98.901	100.36	101.06	96.976	99.48	98.562	98.595	99.157	97.258	98.232	100.09	100.03	101.64
111.18	108.89	109.71	108.36	110.76	110.59	109.62	109.63	108.95	108.07	114.5	108.58	111.33	105.33	110.18	111.96	106.89	107.79	112.5	111.31	110.48	107.23	111.87	108.97	111.68	108.53	110.44	109.38	108.71	110.89	111.43	109.05	110.87	108.51	112.46	110.89	108.57	110.3	109.45	110.78	111.29	110.91	111.34	110.26	112.82	109.45	111.7	108.24	111.74	108.45
103.38	106.43	103.31	105.02	106.67	105.68	103.6	102.23	105.07	102.43	100.71	104.83	104.48	105.14	107.97	101.54	106.7	103.52	102.97	106.85	103.51	101.25	103.13	101.57	104.5	104.55	101.85	101.65	106.92	104.67	104.79	104.93	102.67	102.79	102.59	103.13	105.33	105.53	101.38	104.23	102.97	103.05	106.54	104.94	103.9	101.88	102.59	104.84	102.89	103.97
107.18	105.88	108.48	109.77	106.69	104	106.73	103.45	105.8	103.66	108.76	106.51	106.35	108.77	104.94	104.81	102.73	103.14	108.42	107.54	107.31	105.59	105.18	104.16	106.59	104.78	107.46	108.15	106.64	105.96	104.51	102.46	105.51	109.75	105.6	107	108.86	108.74	107.04	104.73	105.98	105.28	109.71	103.65	104.16	107.25	108.36	105.98	105.99	105.37
103.29	105.42	103.55	107.33	106.3	105.04	106.31	104.2	104.32	103.79	107.88	103.54	107.34	105.55	107.33	106.34	105.37	104.25	107.48	106.55	104	107.21	104.04	108.22	106.96	104.68	109.16	104.94	105.89	102.17	106.96	103.11	104.84	105.72	105.36	104.57	106.57	107.13	110.14	106.66	107.34	105.46	106.34	106.43	103.89	103.14	103.02	105.82	105.02	106.6
104.37	106.9	106.57	104.1	107.15	105.81	106.63	105.87	109.52	103.45	103.8	108.82	106.28	107.23	106.19	104.96	108.39	108.59	106.27	109.1	108.76	106.07	104.59	106.45	104.92	110.32	106.78	105.4	106.28	107.14	108.67	104.29	103.51	104.57	108.74	107.62	103.85	105.95	108.34	105.68	109.49	110.5	108	105.64	106.42	106.85	111.67	109.22	110.46	104.89
100.25	100.13	101.83	100.42	102.4	96.802	100.94	100.66	101.24	100.48	95.707	102	100.67	99.975	103.3	98.78	99.783	101.09	99.662	99.943	102.55	99.562	99.623	98.743	100.09	102.04	98.105	102.75	102.96	98.104	101.11	99.451	101.7	100.04	100.76	98.398	99.72	97.33	101.29	98.208	101.22	103.05	102.74	100.07	104.07	101.22	96.876	101.05	100.57	98.373
97.453	101.39	96.743	100.98	103.71	99.154	99.108	95.332	101.32	101.79	101.05	99.658	100.93	100.85	99.741	101.87	94.701	99.431	99.685	98.853	103.94	101.24	101.21	99.778	98.116	98.865	95.239	98.489	101.39	97.347	102.98	99.013	98.972	100.67	102.31	98.904	99.259	98.761	96.728	101.37	96.852	96.554	97.522	98.728	102.34	97.867	97.723	98.834	98.12	101.61
104.27	110.34	107.06	108.64	104.98	105.31	105.4	110.72	110.02	107.64	102.79	102.16	104.98	103.07	108.55	109.91	106.33	109.55	106.37	105.29	108.57	106.42	106.26	107	104.68	109.44	105.3	106.48	106.03	106.49	107.98	107.67	105.65	105.64	108.28	105.4	106.86	105.27	107.14	107.7	105.82	106.62	107.63	104.88	108.18	106.39	107.45	106.87	106.01	107.24
107.91	108.54	110.37	107.32	108.29	107.27	108.26	107.4	104.39	101.79	105.07	102.84	105.98	106.71	107.64	106.66	105.16	106.94	107.12	106.19	108.02	106.3	106.6	103.83	105.95	106.7	105.48	106.23	107.1	108.3	112.09	103.8	109.01	102.61	105.97	107.73	106.16	107.22	108.28	106.68	105.76	106.73	106.85	104.76	105.57	105.55	106.83	105.85	105.56	107.58
105.78	104.69	106.38	105.3	103.54	104.16	103.29	106.4	104.25	104.14	106.57	103.17	104.47	99.197	103.95	107.15	106.1	104.95	103.64	103.87	104.96	105.04	104.87	105.74	106.5	104.39	100.48	105.55	101.65	106.23	107.74	104.98	104.19	106.81	105.62	104.21	104.58	103.08	106.11	106.04	102.4	103.87	103.97	103.75	102.02	105.96	106.8	104.97	103.19	106.24
105.27	107.34	105.08	104.5	103.35	108.24	104.62	106.64	108.65	106.03	106.05	104.08	100.62	104.18	109.26	107.31	104.68	106.78	108.68	105.02	104.84	105.71	102.59	105	104.98	105.57	102.11	108.48	106.72	104.64	104.99	107.93	105.47	107.95	104.39	104.03	103.88	104.07	104.92	105.93	107.61	105.26	105.66	102.4	109.46	107.24	105.6	103.3	101.8	102.58
108.65	107.86	105.81	107.55	107.13	108.6	103.96	106.82	105.54	109.8	107.29	108.52	102.56	106.28	106.97	108.69	106.72	107.35	108.03	106.22	106.87	108.36	109.68	105.99	108.63	105.86	106.37	105.87	104.44	107.71	109.22	102.15	110.11	109.34	105.86	106.76	107.73	104.95	108.16	108.21	107.49	105.99	104.15	107.23	103.57	107.87	106.75	102.85	107.16	105.79
102.59	100.76	104.32	106.19	106.88	106.43	106.69	104.98	104.11	104.69	103.08	104.93	108.76	101.45	105.59	101.39	105.43	105.28	107.47	105.74	102.7	103	106.46	105.77	108.17	104.49	104.35	104.03	105.54	103.72	105.54	102.56	104.64	104.3	103.11	104.29	103.6	105.25	103.23	103.55	105.92	101.6	104.78	105.29	99.103	104.23	103.83	103.92	107.25	106.27
104.08	105.85	104.18	104.44	104.68	100.91	105.01	106.02	105.9	107.27	105.94	103.18	103.68	102.17	105.62	105.64	105.79	107.81	106.89	102.85	104.03	106.55	101.96	104.73	103.35	107.32	107.57	105.69	104.04	103.04	105.72	105.55	106.21	105.29	101.93	101.8	103.61	106.4	106.5	105.41	105.65	104.31	106.27	104.61	106.99	103.75	105.03	105.81	106.39	104.65
102.27	105.15	105.47	105.27	105.4	104.37	104	108.12	105.55	102.27	104.77	107.46	104.2	104.35	106.71	103.94	103.56	107.15	103.96	105.21	105.41	103.39	105.49	105.26	107.19	108.97	104.86	110.85	105.61	102.55	103.76	105.61	104.6	106.85	107.34	104.86	105.89	107.53	107.02	104.45	106.25	105.11	106.41	108.33	103.41	108.55	103.9	106.84	107.8	106.08
106.16	105.21	108.96	110.33	104.64	104.89	107.89	108.34	106.55	104.73	106.82	108.52	106.35	105.99	111.34	105.42	105.95	108.18	109.27	104.82	105.7	104.26	105.79	104.68	105.61	105.06	106.7	108.02	104.55	106.38	108.28	106.65	104.65	104.88	107.61	108.96	106.61	104.57	105.78	104.3	105.44	107.32	107.17	107.75	105.89	107.4	104.84	105.23	104.58	108.8
103.6	105.5	102.14	106.43	103.92	103.27	103.93	101.93	102.15	103.57	106.07	107.35	101.23	103.7	106.37	102.6	109.06	105.59	103.76	105.5	102.58	104.75	103.66	104.36	106.68	106.27	104.2	103.91	105.35	103.84	101.61	107.35	102.46	105.09	102.5	106.26	101.37	105.72	105.12	101.83	103.98	102.01	101.18	104.1	104.21	104.44	103.45	102.97	104.6	104.6
108.38	113.81	113.21	110.77	112.09	113.06	113.67	114.95	110.49	109.62	112.05	111.74	108.57	114.02	112.57	114.03	109.93	111.55	111.6	109.21	110.52	110.23	111.79	106.95	110.27	111.17	108.43	112.65	106.41	111.25	109.61	111.74	110.78	112.64	114.26	111.82	110.01	114.63	109.34	111.36	112.49	110.47	113.3	110.82	110.99	112.09	108.09	114.6	113.31	108.36
107.28	105.67	104.6	104.16	101.66	104.35	106.74	103.38	105.29	107.33	106.54	105.3	105.04	109.12	105.94	103.13	105.64	102.37	106.08	105.22	103.95	104.98	103.65	105.45	107.09	105.81	107.04	104.15	106.46	102.43	106.82	105.91	108.36	101.87	105.93	104.82	103.77	107.27	105.94	106.28	104.92	104.67	105.15	105.09	106.88	108.81	106.14	101	106.29	106.32
108.26	104.63	106.23	103.15	106.38	101.74	103.25	102.27	104.55	107.87	106.12	107.16	102.47	102.68	103.62	105.79	101.16	104.53	104.79	102.46	101.82	103.75	102.89	103.61	104.17	103.44	104.87	102.91	101.5	104.01	106.12	102.24	106.81	105	103.76	102.08	106.75	104.85	102.95	105.01	103.71	105.86	103.5	103.78	101.07	101.9	102.92	105.17	104.93	104.22
108.83	113.19	108.4	108.5	111.54	107.28	111.43	108.47	113.28	110.49	111.96	112.16	110.65	111.22	109.25	111.77	111.99	108.15	113.72	112.45	111.02	109.82	108.77	110.55	111.35	109.54	110.94	111.93	112.73	110.22	111.47	108.78	111.27	112.3	110.52	107.37	109.29	108.96	109.57	109.17	110.74	110.65	111.48	113.04	111.93	109.94	109.4	108.76	108.43	108.24
107.4	106.43	109	104.95	107.2	110.84	106.99	106.85	110.92	106.33	105.28	107.72	107.96	108.31	105.46	103.43	108.14	105.71	108.81	103.39	109.6	108.42	107.11	109.33	106.04	105.39	105.47	107.65	107.42	105.96	106.52	107.18	103.53	108.11	110.55	105.56	108.47	104.35	106.5	106.93	109.88	108.36	106.5	103.22	107.07	108	107.44	109.23	106.73	107.85
110.81	111.94	109.99	109.71	110.83	113.01	114.37	113.49	109.97	111.93	111.21	113.36	108.3	115.52	110.73	109.93	108.93	111.04	111.28	111.82	107.98	110.78	108.86	114.8	110.01	109.89	110.69	112.1	111.7	110.24	109.01	109.68	111.75	110.01	113.93	114.49	110.99	113.91	112.31	112.6	111.23	113.56	108.73	110.29	111.55	113.45	109.89	110.02	109.54	112.6
113.32	112.02	113.57	107.85	110.06	111.47	111.71	112.25	112.81	112.99	112.14	113.02	111.43	111.11	114.39	110.69	111.88	110.91	109.51	112.08	110.72	111.43	108.96	108.36	111.53	110.96	111.06	109.94	110.59	111.13	112.21	110.95	110.13	113.16	113.67	110.72	113.64	110.71	111.08	113.18	113.9	113.65	112.15	111.32	111.02	111.32	109.87	112.8	110.39	112.15
107.49	103.69	105.96	104.65	105.21	104.66	106.19	106.65	105.57	104.17	103.49	103.15	106.08	104.14	102.08	101.72	102.24	103.64	108.3	104.93	104.6	104.27	104.81	103.46	105.24	103.13	104.41	104.09	103.7	104.92	102.49	103.3	101.61	103.76	106.8	105.97	106.83	103.24	105.78	103.6	102.61	103	103.3	104.52	104.86	103.88	106.21	107.98	103.1	104.93
109.13	114.79	110.11	108.92	110.86	112.11	108.56	111.22	111.46	111.06	111.12	110.54	111.04	110.6	114.14	109.31	111.93	108.22	111.92	113.88	112.24	108.64	111.19	108.41	109.67	111.47	112.76	111.82	112.68	114.89	110.02	109.46	107.71	111.62	113.38	111.47	113.39	112.43	114.75	111.35	113.13	109.72	113.21	113.42	110.38	112.18	111.8	114.59	113.08	110.37
111.7	107.08	110.35	113.21	113.69	113.13	112.19	112.84	108.77	109.81	110.09	113.27	110.89	110.47	115.68	112.52	111.48	115.58	111.52	111.23	110.91	108.43	110.55	112.33	111.07	109.56	112.94	113.75	113.16	111.37	111.35	114.42	110.41	111.56	113.29	111.18	113.49	111.3	113.92	113.27	110.59	114.56	108.97	108.8	112.44	109.51	112.27	115.85	111.81	114.42
104.72	108.81	104.97	104.48	104.68	108.33	106.31	109.16	106.44	102.24	103.81	103.95	105.57	103.07	105.98	103.72	107.82	108.47	108.81	105.98	109.1	108.28	107.15	104.3	105.96	105.73	105.69	103.53	110.34	105.88	105.9	103.78	105.88	106.62	105.57	105.9	107.31	105.73	107.43	106.94	108.49	102.93	105.57	107.13	106.07	106.48	106.2	103.98	105.58	108.05
105.08	107.61	107.2	103.02	106.12	105.62	106.36	103.72	105.26	102.27	104.18	105.14	103.51	103.22	104.04	106.56	106.1	106.52	106.29	106.16	104.16	107.21	104.63	106.05	107.67	105.15	105.65	108.87	106.74	103.64	105.17	102.49	104.3	106.05	104.3	103.74	104.03	105.63	104.59	105.62	105.65	105.53	103.75	107.27	102.64	104.54	104.82	104.83	105.84	103.46
103.97	106.02	104.58	106.35	106.13	102.04	103.24	106.21	103.98	106.57	103.42	104.13	103.44	102.91	104.37	104.58	106.52	106.22	103.79	106.19	104.29	105.7	107.44	103.33	107.65	104.9	105.43	103.77	105.83	103.42	104.82	106	106.07	104.04	107.43	103.87	104.25	104.56	107.49	103.67	106.38	103.2	103.6	106.94	103.66	103.46	107.27	106.36	107.2	106.19
104.84	107.23	106.26	103.86	103.02	104.66	105.63	105.1	103.01	108.16	105.7	106.9	105.19	104.49	104.09	105.45	101.51	106.25	106.27	103.2	106.81	104.09	104.35	104.37	108.62	104.2	105.57	104.81	105.42	104.8	102.97	103.88	103.75	102.95	106.28	104.16	104.95	105.59	105.72	102.61	103.7	105.67	105.5	104.76	104.76	105.28	107.67	103.59	107.3	105.4
109.93	107.37	111.09	110.17	111.92	111.2	112.16	112.48	113.05	111.06	111.53	110.71	110.59	113.43	111.94	112.65	115.2	109.64	110.79	109.87	110.65	111.61	110.68	111.31	113.27	114.54	112.07	113.54	114.58	110.76	111.95	115.14	111.82	111.71	111.16	113.01	110.25	110.88	108.57	111.97	110.63	113.57	112.35	110.41	113.27	113.34	112.92	113.33	112.41	110.71
106.43	108.06	107.86	106.58	99.604	106.77	105.89	106.38	103.85	104.11	103.41	109.59	105.62	107.24	105.51	105.24	107.19	107.25	105.86	106.75	104.16	102.72	105.58	106.65	103.58	102.96	106.18	104.92	104.39	104.62	104.68	105.77	106.12	106.87	103.22	107.95	107.6	107.32	106.67	103.9	104.99	104.56	108.82	102.81	104.88	106.05	104.18	107.49	106.17	104.59
113.03	114.76	111.09	113.04	111.41	110.31	111.58	115.63	113.4	111.82	114.42	112.5	111.86	113.59	113.23	114.03	108.76	113.09	111.55	112.62	114.72	113.41	112	111.13	111.37	114.97	115.19	111.29	113.14	112.09	113.96	112.5	113.85	113.29	114.62	117.01	111.45	111.24	110.58	108.23	113.74	111.87	114.2	110.22	115.11	110.45	113.05	113.8	112.16	114.64
106.41	108.78	104.12	107.97	107.13	110.35	107.45	102.28	105.49	107.75	108.1	110.01	107.87	104.57	106.69	106.79	106.27	105.69	107.37	104.49	105.28	106.3	104.4	106.44	107.9	108.39	105.47	105.24	105.12	109.27	105.79	104.99	104.32	110.08	105.93	104.85	106.25	105.9	105.33	102.94	109.68	105.72	104.84	107.16	103.34	107.09	107.75	103.25	104.57	106.73
109.74	111.93	112.71	111.63	110.78	111.28	112.12	111.77	112.43	108.15	108.22	112.78	109.08	110.54	110.23	108.77	112.41	110.56	113.26	111.81	112	112.31	113.34	109.26	112.03	112.31	109	111.6	114.48	112.24	110.04	108.58	113.5	111.61	111.56	109.23	111.71	108.65	111.39	114.09	108	110.71	110.94	111.83	113.71	115.54	109.86	111.57	113.73	113.93
101.65	99.193	100.69	102.87	99.64	101.29	106.35	99.971	102.36	100.18	101.51	101.63	102.99	101.26	101.38	100.17	103.12	103.85	102.82	99.117	101.7	100.84	102.96	97.114	101.58	101.47	100.93	101.7	99.381	101.94	98.378	100.9	101.29	103.14	102.74	101.71	99.02	99.816	100.63	98.508	99.476	101.51	101.93	102.1	96.979	98.275	99.068	100.14	100.98	98.622
105.39	105.99	105.88	105.85	105.03	106.51	101.2	106.02	103.61	103.79	101.69	101.76	104.56	103.31	107.82	105.1	104.23	106.38	104.98	103.89	100.82	102.02	102.22	106.06	105.68	104.88	104.69	103.07	106.12	105.28	104.14	102.4	103.99	102.58	107.19	103.32	102.54	103.21	105.27	105.21	102.84	108.93	104.82	104.73	105.23	104.74	104.13	106.22	103.68	106.35
104.12	101.07	106.6	102.26	100.74	103.84	101.96	101.73	104.02	105.54	102.63	102.94	105.66	107.55	103.99	103.76	104.31	107.42	104.49	104.9	106.06	104.22	105.45	103.21	102.97	105.37	103.89	102.65	102.94	106.52	101.46	103.32	104.68	102	102.37	104.68	105.35	103.55	105	107.21	104.4	103.93	101.8	104.39	105.26	102.81	105	103.99	102.79	106.32
104.59	105.45	109.18	110.01	107.6	106.9	108.52	107.73	106.42	104.18	105.73	105.76	106.83	106.98	102.57	107.52	103.6	104.59	108.48	105.81	105.03	107.06	109.55	107.48	108.18	106.31	107.61	104.92	109.18	107.37	107.36	105.2	104.52	108.09	104.39	107.02	102.84	104.46	109.1	110.46	105.34	107.31	103.97	103.47	103.77	104.49	103.59	103.53	106.93	108.13
113.22	109.26	110.29	113.07	109.13	109.2	111.67	114.65	111.13	109.04	107.11	112.75	108.79	108.34	111.78	105.38	109.46	110.48	110.02	109.33	111.78	114.06	111.78	109.7	113.6	109.23	113.35	113.08	108.97	114.31	112.89	110.53	108.69	111.01	108.54	111.84	111.43	110.68	109.27	110.63	110.8	112.72	108.87	110.18	110.67	106.29	110.91	110.64	109.48	111.06
114.04	118.65	118.47	115.87	115.49	115.69	119.09	116.18	114.41	115.01	115.4	116.12	116.14	116.61	115.65	114.65	116.92	113.28	117.53	118.56	115.91	118.16	115.37	117.83	115.11	116.72	113.5	117.16	117.4	114.47	117.66	113.38	118.18	117.47	116.1	115.79	117.24	118.56	112.09	114.7	117.24	117.3	119.02	114.57	116.77	117.14	117.11	117.11	113.88	113.84
112.63	113.03	114.22	112.13	107.91	112.46	113.39	114.07	110.96	110.37	109.28	109.24	107.56	111.99	112.59	114.3	110.81	109.54	109.06	110.59	110.88	111.98	110.11	107.29	110.05	112.59	109.43	110.9	110.51	112.38	111.48	112.76	111.76	110.11	111.7	112.32	109.11	109.39	112.84	111.89	112.51	111.65	113.74	108.95	114	115.55	110.15	108.97	108.88	111.77
100.73	100.48	102.57	97.297	99.636	97.788	95.968	97.919	99.343	99.798	98.053	102.43	104.76	101.47	97.823	101.37	104.14	98.782	98.987	100.4	99.395	98.942	97.598	98.676	99.058	96.889	102.99	100.62	96.633	100.75	100.9	99.184	99.039	95.69	98.892	100.26	101.99	102.64	97.94	98.802	100.82	98.107	98.595	99.001	100.89	100.83	99.253	99.695	98.297	99.337
108.3	111.19	107.72	106.47	102.85	107.51	108.38	106.16	106.68	106.26	105.16	108.74	108.36	105.74	108.86	108.84	104.66	106.44	106.49	104.31	109.32	105.59	107.38	105.88	109.33	105.42	108.16	104.3	108.65	107.38	111.5	108.33	106.71	104.95	106.27	104.45	106.29	111.85	107	106.99	106.29	105.3	106.5	109.19	108.25	107	107.07	105.32	108.61	109.91
108.04	102.37	105.55	106.05	106.99	107.12	106.07	105.42	104.91	107.37	105.86	103.99	105.89	104.86	107.39	107.56	108.69	107.26	107.2	105.39	103.54	107.82	104.23	105.87	102.72	104.01	106.3	103.59	109.06	105.99	107.44	103.62	105.19	104.82	103.08	105.89	101.84	102.5	107.25	102.09	106.85	107.15	105.26	106.21	106.22	106.92	108.36	108.47	108.16	103.82
105.98	105.09	107.03	103.83	106.74	102.77	105.91	104.41	108.85	107.89	107.25	107.41	104.54	107.08	105.77	103.87	108.57	104.78	106.69	106.71	107.65	106	105.22	107.45	107.34	108.28	101.34	107.44	106.66	106.78	107.23	110.53	103.57	105.95	104.36	106.52	102.58	104.49	104.99	107.91	104.72	108.42	106.6	106.03	104.96	102.89	109.04	108.15	106.03	104.6
104.42	103.98	103.85	105.08	105.55	106.29	106.39	102.95	108.22	103.03	104.7	103.94	105.56	105.17	106.63	105.74	103.97	103.14	106.76	102.62	105.97	104.81	104.77	105.94	105.64	104.33	106.06	106.56	107.38	107.18	107.21	106.13	103.47	106.89	104.2	104.1	105.86	109.6	106.52	105.78	105.52	106.92	104.95	105.98	105.7	103.62	106.24	110.19	105.71	103.29
109.61	112.09	106.68	109.87	113.37	110.83	112	106.38	110.4	107.53	115.16	111.02	111.72	106.89	109.81	110.52	110.28	107.73	109.96	111.17	110.53	107.77	106.93	108.93	112.29	110.04	111.13	109.89	109.8	111.19	111.62	113.04	108.07	111.65	108.58	111.46	108.44	110.48	112.34	105.83	108.99	108.62	114.02	106.99	109.11	107.43	108.68	111.14	110.58	109.42
109.07	113.48	107.06	111.41	113.66	111.58	107.92	108.86	108.48	110.17	110.74	107.51	106.49	110.77	107.23	109.61	111.5	104.97	107.49	110.04	109.9	105.82	108.26	110.12	110.81	110.94	110.92	108.97	106.41	108.19	111.83	112.08	106.94	109.09	109.32	108.43	108.98	111.93	109.84	108.94	109.29	109.55	108.3	109.17	105.52	108.46	113.12	113.36	110.82	109.34
111.2	108.79	107.83	108.98	113.11	112.03	108.45	113.9	111.97	113.37	113.39	110.86	114.01	115.03	114.46	111.07	112.4	111.99	112.71	111.4	112.79	111.59	113.12	113.13	108.89	112.24	111.64	113.01	110.45	114.18	110.66	111.77	107.59	109.64	109.65	110.28	112.45	112.35	112	110.29	114.91	111.2	106.54	111.1	113.43	110.16	110.88	110.77	108.82	111.66
108.1	103.82	106.52	107.21	105.03	110.75	108.62	106.81	104.73	106.41	103.71	104.52	106.86	106.74	104.73	105.79	109.89	107.41	108.87	109.07	108.5	105.39	107.74	108.74	106.14	108.1	105.78	105.33	109.57	108.29	106.32	105.36	105.6	107.19	106.21	105.13	106.2	103.94	109.31	104.03	107.06	105.33	103.7	107.7	107.96	108.81	107.47	105.42	105.04	106.22
105.23	106.63	106.35	105.02	106.13	103.83	106.84	107.38	106.08	103.41	108.69	103.62	106.07	106.74	105.48	106.87	108	105.76	107.84	103.36	108.37	102.99	103.31	105.48	110.24	104.44	105.8	105.01	106.48	105.1	107.11	103.3	107.85	105.86	104.42	107.52	107.2	103.82	106.61	104.14	107.97	110.08	105.74	103.49	106.24	104.88	104.56	107	107.55	104.57
106.2	105.2	102.98	105.33	106.92	106.69	107.01	103.23	109.51	105.77	104.38	105.07	105.38	105.72	105.27	107.33	104.61	108.57	107.22	104.5	108.05	104.94	103.68	102.42	103.72	109.85	106.61	105.84	103	107.53	105.66	104.24	108.76	109.34	103	106.35	106.75	105.05	105.81	106.47	106.01	107.61	105.33	105.83	105.31	109.7	103.68	106.36	107.24	105.04
111.99	111.12	112.2	111.11	112.52	112.13	113.23	114.38	113.43	111.3	112.98	112.18	110.51	113.13	112.98	112.62	112.34	113.17	112.13	113.99	112.78	110.93	113.9	114.25	111.15	111.59	113.16	110.42	115.55	112.81	114.1	113.89	111.79	112.87	115.86	113.87	110.83	111.59	113.04	111.56	112.85	109.78	112.49	114.08	113.95	115.22	114.41	110.2	111.92	112.02
117.69	115.67	119.71	116.93	114.52	119.7	116.41	119.4	118.8	118.82	117.77	119.96	118.85	121.29	115.76	116.69	119	117.15	120.44	115.19	116.09	118.73	120.69	116.48	114.59	119.16	119.68	118.33	115.74	119.69	117.02	116.7	117.38	118.41	115.45	118.19	113.73	118.38	120.48	117.91	113.17	118.82	119.17	116.73	117.93	115.9	117.5	116.34	119.51	116.87
99.694	99.725	99.908	96.897	98.265	99.763	100.92	100.23	99.726	98.868	99.073	95.725	98.602	98.708	95.685	101.53	102.11	98.84	99.336	98.66	97.203	98.833	96.191	98.066	99.268	99.588	100.2	99.315	101.87	99.24	101.18	98.344	97.973	99.74	97.014	98.89	102.53	98.232	97.561	99.438	97.125	98.854	99.906	102.39	104.62	99.554	102.12	98.522	97.394	100.02
104.67	105.18	104.61	103.84	105.2	107.6	106.04	105.34	107.37	107.5	107.99	104.69	102.73	106.54	106.61	104.5	108.96	106.85	105.42	104.74	105.5	106.42	106.09	106.23	108.33	105.98	101.89	107.46	107.65	105.64	102.91	98.151	104.92	106.51	106.98	109.01	103.2	105.01	105.45	105.18	107.13	107.77	105.52	105.78	107.44	106.58	105.25	106.83	104.82	103.92
104.69	108.97	107.07	107.34	103.67	106.35	106.36	108.02	108.4	105.09	108.51	107.97	108.36	107.61	107.37	109.77	106.07	104.35	107.6	104.41	107.98	106.2	104.91	108.49	109.64	108.5	104.1	102.88	104.67	107.42	106.08	108.76	106.11	106.34	105.15	108.1	105.61	108.9	107.36	105.29	104.88	107.45	106.68	107.19	106.66	105.1	111.66	107.37	108.58	107.3
101.01	99.835	104.12	101.44	100.14	101.84	101.95	99.448	102.66	98.833	102.99	100.79	98.323	101.41	98.745	103.25	102.7	100.9	100.57	102.53	102.91	99.733	102.28	98.738	100.37	100.43	98.438	102.49	99.88	102.58	98.775	100.45	99.983	101.87	99.302	102.05	102.34	100.51	102.81	101.47	104.43	104.13	102.74	98.63	103.06	103.01	98.7	101.73	102.57	100.8
115.08	115.75	117.63	114.4	114.4	117.28	115.35	115.75	116.35	118.49	115.89	117.62	116.39	112.82	116.74	115.8	113.89	113.31	116.4	117.98	117.07	118.37	113.9	111.09	116.37	115.8	115.85	115.61	117.38	114.55	117.01	112.89	117.91	114.75	115.47	113.82	117	116.34	114.76	116.46	113.95	117.31	115.45	117.61	117.84	116.94	110	116.04	115.77	115.65
116.91	115.49	115.37	114.01	118.21	115.07	114.34	114.91	114.55	115.79	118.16	115.58	115.02	117.59	116.73	116.89	119.12	116.38	116.37	117.29	117.77	113.65	116.74	118.52	112.35	116.06	118.19	114.11	115.92	113.3	116.16	118.15	115.12	113.61	117.43	121.63	116.15	118.05	114.97	118.67	117.11	119.99	116.11	116.02	114.23	115.74	114.07	114.9	116.86	116.37
98.782	102.22	99.191	99.715	99.73	97.853	100.74	98.981	96.296	99.886	98.276	100.57	99.005	100.02	99.537	102.05	99.087	99.574	98.93	100.94	98.251	98.201	101.37	102.04	97.597	100.14	100.47	102.11	97.71	98.611	98.964	99.894	97.265	101.6	98.961	100.34	97.92	102.58	100.38	98.172	100.28	99.743	101.84	102.65	101.69	98.563	99.079	99.441	100.69	102.19
96.962	95.551	101.91	99.863	99.214	99.498	101.99	101.09	99.075	98.862	101.1	99.706	99.804	99.294	100.77	100.69	100.88	102.46	97.854	99.518	99.259	98.768	101.39	97.611	99.509	98.219	99.344	98.388	99.63	99.739	97.512	102.27	101.03	101.82	100.78	99.397	99.431	100.38	97.552	98.14	98.755	98.795	102.62	97.969	99.94	102.55	100.79	99.876	98.717	100.88
106.52	103.99	105.28	105.99	103.82	104.87	106.52	104.63	103.2	103.09	105.08	107.16	104.87	104.89	103.8	106.22	106.86	107.07	106.24	104.65	103.05	104.6	106.18	103.72	103.36	104.25	104.71	104.58	106.33	104.24	103.17	105.48	105.85	103.89	105.44	106.77	104.39	105.45	104.49	103.74	103.85	103.54	102.16	104.49	107.3	107.78	105.43	106.78	104.57	105.82
111.04	110.55	111.27	109.25	111.28	111.25	112.16	111.9	109.91	113.49	112.56	111.2	113.79	110.15	109.87	109.52	111.9	110.54	111.91	112.01	110.93	111.55	113.06	107.78	114.06	112.89	111.6	111.48	109.15	111.8	112.64	110.4	111.22	109.74	114.34	112.12	112.21	109.44	111.92	113.34	110.18	117.14	114.03	108.2	109.65	108.8	111.8	111.26	107.43	112.47
105.37	108.59	107.43	104.02	104.81	105.86	102.68	105.24	105.34	105.32	106.03	102.67	106.96	104.91	106.15	108.9	107.97	105.51	107.8	105.42	106.04	104.6	105.16	108.18	107.29	105.15	104.78	105.88	104.83	106.8	107.5	109.31	104.88	104.35	109.39	104.04	103.28	104.27	104.81	106.43	105.62	107.31	105.37	103.87	107.3	104.63	101.2	107.17	104.69	105.85
97.225	102.49	99.187	98.314	98.628	98.331	100.67	100.24	96.916	96.742	101.14	100.22	101.07	99.455	98.15	101.89	99.765	100.21	97.936	99.212	100.86	101.88	99.035	99.967	99.578	100.16	99.441	100.04	100.21	102.37	99.559	99.62	98.099	100.25	99.368	96.352	101.45	102.69	101.91	99.123	101.11	98.933	97.44	99.023	97.522	98.378	98.234	100.76	100.51	99.361
106.1	106.76	104.47	106.71	108.73	108.45	104.56	106.2	106.18	106.22	102.61	105.04	105.4	105.47	103.69	105.77	106.31	105.37	105.08	102.16	105.74	102.98	107.98	104.56	106.56	105.29	108.91	105.85	104.2	105.38	105.39	104.33	105.95	103.07	105.79	103.88	104.86	101.49	104.26	104.87	105.51	103.51	104.21	104.15	102.82	105.14	103.77	104.62	106.51	102.45
104.12	107.28	106.77	104.29	101.89	108.79	109.03	105.54	106.95	105.73	102.18	105.06	106.37	108.74	106.57	103.29	103.11	106.79	105.85	106.25	106.78	103.49	104.37	105.33	104.98	105.6	105.93	102.85	106.61	103.25	107.11	105.79	104.59	104.76	105.38	108.83	106.76	108.14	108.18	107.56	103.93	108.14	109.9	104.86	105.06	105.63	105.68	104.07	104.95	105.13
112.5	111.35	113.6	107.22	108.44	110.71	111.22	108.8	108.84	111.14	110.3	110.45	111.49	108.99	110.8	110.22	111.73	112.72	109.87	113.16	112.02	109.81	110.36	112.58	111.35	112.96	110.55	112.8	112.49	112.55	109.44	114.13	112.59	110.58	112.13	108.25	110.82	109.47	109.06	114.27	112.36	113.93	109.53	110.26	111.25	110.28	109.17	114.1	112.34	110.15
113.56	110.85	111.47	109.2	111.8	113.15	111.37	113.59	111.7	108.18	111.3	113.33	112.09	110.97	110.94	112.45	114.34	109.74	113.41	111.84	112.27	112.82	114.16	112.01	110.5	109.74	110.22	110.97	112.45	108.38	112.15	108.79	113.85	110.81	110.12	110.41	111.49	112.98	115.14	112.7	106.24	108.45	110.02	109.92	113.18	112.81	113.49	111.7	109.51	111.9
107.75	107.59	105.51	107.26	106.15	106.99	105.42	105.25	101.71	104.74	106.83	101.94	106.11	105.7	107.17	105.14	102.43	103.35	107.36	105.51	107.08	105.02	104.57	103.33	106.15	105.17	108.49	105.38	104.6	104.05	103.83	103.01	103.57	103.31	106.99	104.04	104.87	106.45	107	104.25	104.81	103.32	107.01	105.23	107.34	104.34	103.48	102.77	104.73	106
112.33	110.5	111.19	109.39	110.86	111.77	108.96	111.38	111.56	112.03	112.19	111.73	113.4	113.84	110.27	108.4	110.2	110.57	113.54	110.65	111.16	110.88	110.39	112.21	112.35	109.09	110.55	110.99	113.51	112.01	110.82	115.2	110.91	107.34	114.88	115.14	112.72	114.36	114.12	113.96	110.46	111.37	114.65	109	112.16	109.03	109.14	112.42	112.19	113.24
111.3	106.18	111.06	111.72	110.13	110.7	112.47	112.69	113.56	111.96	110.89	108.85	112.18	111.69	109.95	112.47	110.02	112.03	107.58	109.32	110.34	109.18	109.66	111.62	110.12	108.94	113.3	111.34	108.76	111.22	109.76	112.24	110.69	106.33	115.22	110.25	113.02	106.79	112.43	112.04	111.18	111.87	111.6	110.78	111.54	110.54	111.46	109.99	107.68	109.41
104.31	102.84	106.05	110.43	105.18	104.66	103.54	104.61	106.76	104.6	105.92	107.78	105.99	101.31	103.25	102.04	103.15	104.95	105.46	106.12	105.9	106.02	106.76	104.74	106.42	105.06	102.14	106.95	105.54	104.33	101.35	104.61	103.79	108.58	107.66	104.97	103.54	104.5	106.63	106.93	106.35	105.14	105.68	106.49	104.68	103.95	101.69	107.27	107.17	106.93
103.7	101.84	103.59	105.28	105.12	106	107.53	106.36	107.85	103.02	105.38	103.14	106.41	106.32	104.54	107.43	105.25	106.25	105.99	104.99	104.09	105.46	109.91	106.12	106.54	106	105.04	106.32	106.18	103.99	106.67	105.53	103.72	106.05	105.56	103.18	106.32	106.1	101.16	103.84	106.24	106.16	104.42	105.73	106.3	107.81	107.52	108.72	104.46	104.64
107.91	103.65	106.71	107.03	106.72	108.46	103.17	107.9	103.96	106.38	107.94	106.3	108.77	109.18	105.94	107.34	105.95	106.17	108.34	106.29	105.19	108.81	103.34	105.98	109.29	106.24	106.55	105.82	104.51	106.81	104.45	108.52	105.17	106.1	103.46	105.98	108.48	105.73	105.41	104.26	105.65	112.39	107.32	106.31	107.19	105.29	108.71	105.95	104.77	105.95
104.01	102.48	106.17	103.78	103.8	104.39	105.79	103.35	106.84	107.33	103.97	105.04	104.02	103.29	108.68	104.62	107.87	104.45	106.13	103.13	107.35	107.32	106.11	103.4	106.38	104.3	106.41	107.74	102.3	108.59	106.05	104.39	105.82	108.32	106.85	105.77	106.91	105.08	107.22	105.86	106.45	102.19	107.35	110.35	102.5	104.38	106.79	106.47	107.09	106.78
103.44	106.31	107.46	102.25	105.17	104.89	105.67	104.79	107.31	103.05	104.32	102.85	106.86	107.1	106.24	106.12	105.32	105.52	107.76	104.7	102.87	106.43	103.26	105.13	106.49	105.97	104.82	105.71	107.42	105.18	103.84	108	106.48	103.68	104.13	105.69	105.95	106.53	108.58	106.52	102.26	106.87	107.19	105.56	106.8	107.54	105.69	105.89	103.96	104.25
106.83	100.86	106.55	106.79	103.91	108.91	104.69	106.26	104.37	103.33	103.18	108.98	103	103.63	102.9	109.05	106.35	109.26	106.91	105.27	108.01	104.99	104.54	104.36	108.16	103.59	105.61	103.76	105.92	108.21	101.4	102.63	103.09	101.8	106.92	105.95	102.85	105.8	105.63	105.32	102.85	105.87	105.62	101.17	101.88	105.15	103.76	104.87	104.05	105.7
108.97	113.27	107.25	110.33	109.51	110.68	109.7	110.97	111.02	111.79	111.15	110.34	115.2	112.27	110.11	111.46	111.62	111.7	111.79	110.73	114.05	110.71	112.13	110.02	112.7	112.06	112.49	110.76	113.3	112.19	115.37	110.21	110.97	111.99	110.82	113.31	111.64	111.67	117.34	109.94	108.55	111.78	113.32	113.13	111.98	110.56	109.94	112.45	115.33	112.73
110.82	110.48	107.69	111.18	108.88	113.3	112.36	110.04	111.46	112.58	111.39	113.29	114.09	113.63	112.32	111.51	109.79	112.66	112.76	111.45	113.28	111.2	111.62	111.25	110.64	112.61	107.63	110.67	109.62	110.72	112.88	109.47	111.92	110.31	111.09	109.11	111.64	110.57	110.89	108.89	110.41	110.08	111.4	112.05	111.69	110.81	108.94	109.57	110.11	114
97.856	97.605	100.61	99.883	100.38	102.31	98.326	101.82	97.299	100.47	99.486	98.587	99.591	101.15	99.352	101.13	98.468	103.05	102.16	100.13	103.99	101.52	101.63	101.13	98.75	100.81	99.134	97.042	100.33	100.23	101.32	99.973	99.758	101.76	103.5	99.478	101.51	100.63	100.25	99.533	102.85	102.22	99.437	100.35	100.93	101.63	99.825	102.61	102.37	99.266
106.12	106.17	106.89	108.14	104.88	102.31	106.52	104.15	106.81	105.83	107.17	105.65	103.11	105.48	104.39	102.28	103.91	108.39	104.06	104.52	106.42	104.21	105.47	105.31	106.49	103.85	105.75	106.79	106.08	104.37	105.95	106.14	104.47	108.49	104.11	108.19	106.28	106.91	105.34	102.63	105.63	106.4	104.5	107.29	105.51	103.68	106.55	103	106.49	106.61
106.15	104.3	102.89	104.48	103.25	105.19	102.04	104.05	101.85	107.19	105	105.74	105.26	106.1	104.34	107.32	102.6	105.97	105.28	103.25	106.7	103.1	104.39	103.19	102.63	101.34	104.24	105.12	108.15	106.68	102.65	104.26	104.93	106.38	105.86	105.84	107.06	102.43	101.03	104.77	105.54	104.17	104.21	101.77	105.62	105.15	105.08	107.07	103.75	103.4
115.68	114.57	119.68	114.26	115.79	115.08	117.3	118.28	112.72	116.94	114.19	116.48	113.46	118.49	116.7	114.46	116.94	115.29	116.86	116.14	113.74	115.33	115.4	115.66	115.65	117.78	118.48	116.15	116.83	116.07	118.1	116.31	112.78	114.86	114.78	117.43	117.65	119.77	117.67	115.12	119.72	117.35	115.59	116.68	120.74	117.34	117.45	115.25	118.52	116.52
101.46	96.744	98.16	99.48	100.12	102.33	96.862	99.431	99.616	97.619	101.06	102.06	96.895	97.647	98.085	97.769	98.894	99.546	101.3	100.85	100.21	100.74	97.875	101.48	99.385	99.57	101.16	100.21	99.818	99.5	99.604	99.754	99.304	97.644	101.2	98.607	99.347	101.22	98.893	96.679	98.674	97.815	98.727	99.577	99.573	97.296	98.199	102.42	98.667	101.59
110.09	112.6	110.64	109.06	111.54	110.55	111.52	112.83	109.89	111.26	113.53	106.59	110.49	112.74	113.49	112.82	108.68	111.19	106.35	111.38	111.26	109.1	111.56	112.53	107.73	110.15	111.22	109.54	112.3	111.15	111.41	112.11	113.02	109.44	109.8	110.88	108.31	113.7	111.22	112.22	108.87	113.93	111.06	110.92	112.03	114.71	111.75	111.08	110.04	113.37
106.64	108.25	106.15	103.88	104.84	106.9	104.62	106.07	107.34	105.53	106.57	106.66	108.15	105.32	106.82	103.43	105.31	102.47	106.85	105.58	108.71	104.37	105.33	108.51	106.8	108.88	108.3	106.25	104.42	106.47	107.46	107.35	103.98	103.19	108.05	104.24	110.05	104.85	104.91	104.41	108.45	105.49	101.69	105.57	109.42	107.38	107.22	105.36	106.49	105.63
107.12	104.5	107.03	106.46	107.81	105.09	101.54	106.95	106.75	104.58	105.32	103.92	107.12	105.64	109.24	106.05	106.68	107.82	104.13	107.32	104.59	106.61	104.33	106.35	104.94	105.84	105.8	104.03	104.44	108.4	102.6	105.91	104.17	107.74	104.9	105.82	104.67	108.18	106.85	107.08	106.7	106.4	106.04	107.6	107.42	103.23	107.47	104.98	108.74	107.73
105.43	108.19	107.34	105.13	105.29	103.44	108.04	106.35	106.37	106.71	105.68	104.68	106.69	103.3	103.91	102.4	105.82	102.65	104.49	104.16	104.23	108.66	104.22	100.66	108.46	104.62	107.68	104.33	107.75	106.67	103	105.66	103.48	108.11	104.82	104.7	104.73	105.07	106.69	105.79	108.78	105.16	107.2	104.31	106.6	106.79	106.97	108.24	106.93	104.63
104.92	104.46	103.69	104.15	107.07	102.6	103.28	104.72	107.14	104.39	104.15	102.37	105.24	102.99	103.75	99.997	105.54	104	103.64	104.39	102.4	105.8	103.36	102.62	103.69	104.45	103.95	100.74	99.89	103.41	105.2	103.2	105.81	102.94	103.57	107.85	104.06	102.15	105.07	105.87	103.98	102.09	106.61	101.11	105.7	104.53	102.58	104.99	102.47	103.02
115.22	116.96	114.57	113.48	111.61	111.85	114.9	112.97	111.43	114.33	110.05	112.13	114.66	110.63	112.47	113.11	112.44	115.7	110.46	111.95	112.59	112.74	116.99	114.54	113.39	116.3	112.38	110.66	111.75	115.65	117.02	110.4	112.11	114.76	112.86	110.99	114.35	113.73	113.89	114.59	111.86	112.02	109.72	110.88	114.01	115.77	113.08	112.57	113.46	112.91
112.37	111.76	110.97	111.15	110	112.7	113.44	111.07	109.57	112.46	114.59	110.28	112.08	112.74	113.24	111.44	112.78	111.77	111.98	113.54	111.81	113.05	111.43	112.59	115.31	111.49	109.73	112.78	113.82	113.56	111.42	113.44	112.39	111.09	115.93	111.19	113.02	112.05	112.68	112.8	110.6	112.79	111.84	114.21	110.27	111.93	112.53	109.56	111.38	115.4
105.61	106.86	105.19	104.93	103.14	104.5	107.5	105.86	110.43	103.51	106.06	105.7	108.17	104.13	105.68	105.1	107.81	111.37	106.54	105.73	105.75	106.46	105.89	104.43	109.41	106.13	107.35	105.84	105.28	106.25	105.3	107.55	107.57	104.41	106.96	109.44	107.15	105.23	108.43	103.48	106.89	107.53	105.63	104.14	107.47	103.18	107.12	108.76	102.8	107.09
111.14	110.23	112.11	113.57	109.89	112.24	112.05	112.54	112.29	110.45	111.67	112.33	108.43	110.52	110.39	111.16	113.53	111.29	112.41	114.11	109.3	113.37	112.36	111.37	109.63	113.21	111.86	109.84	112.81	109.86	113.59	113.75	114.88	111.35	111.09	108.2	114.07	110.36	111.19	107.78	116.43	110.54	111.19	113.46	113.08	114.15	113.5	112.31	113.81	111.68
105	104.74	105.09	104.04	108.48	108.32	105.19	105.67	103.68	106.79	108.68	106.6	104.66	101.64	102.96	107.34	105.34	106.37	105.39	105.26	104.15	104.1	109.18	103.42	102.23	103.15	102.46	105.38	107.24	107.57	108.85	102.83	111.02	107.04	108.61	105.76	108.95	106.1	107.94	107.86	108.62	105.63	105.58	104.77	105.01	108.3	109.03	108.26	108.93	105.96
96.763	99.446	101.61	101.99	102.58	99.371	100.32	98.673	98.748	102.05	102.08	100.07	102.11	99.151	99.854	102.14	101.91	98.116	97.601	98.196	104.79	99.909	99.462	102.01	99.464	100.06	100.7	95.883	104.09	101.08	99.828	96.89	101.22	96.928	99.528	101.03	102.82	102.55	101.34	99.24	98.405	102.35	101.07	100.13	102.77	99.474	99.364	101.32	101.58	97.7
105.2	107.52	104.79	104.91	107.93	104.35	104.42	104.3	105.56	106.22	107.33	106.16	104.04	108.84	105.17	103.33	108.31	104.98	101.4	106.72	103	104.3	109.19	106.38	106.84	106.49	106.24	104.83	104.59	105.56	103.69	104.76	106.59	105.28	105.22	106.41	103.41	106.9	106.06	104.6	106.21	105.24	104.6	105.33	105.75	104.73	104.43	102.41	107.97	104.65
102.89	97.046	101.82	98.367	99.9	100.05	99.897	101.1	96.25	101.84	102.17	99.186	102.45	98.108	103.29	98.608	97.12	103.43	97.643	101.95	101.87	101.47	98.652	102.34	100.15	103.02	100.77	100.46	103.17	101.02	99.581	100.42	99.817	101.09	101.15	98.135	99.864	100.76	100.54	99.88	97.434	100.34	103.48	101.54	99.738	101.62	100.7	99.586	102.48	104.13
100.49	101.38	100.73	97.681	103.95	98.11	102.25	100.35	100.93	100.72	98.311	98.492	99.364	99.528	98.686	98.69	102.12	97.579	100.99	98.054	99.078	97.046	100.71	98.872	101.15	102.43	101.77	100.5	101.24	99.513	101.27	99.794	98.389	99.106	99.598	98.847	99.174	99.855	101.82	98.146	98.577	98.838	102.65	99.654	100.53	100.59	99.775	101.31	97.891	102.14
117.44	114.94	117.55	113.64	114.96	116.89	117.18	116.55	117.48	115.28	116.81	118.16	117.08	116.16	117.97	114.45	114.13	115.91	115.27	116.26	116.45	115.01	114.89	114.46	117	116.24	116.8	117.28	114.62	115.51	114.59	117.96	118.1	114.83	120	113.05	114.59	112.9	118.06	115.65	114.75	116.1	118.57	114.11	115.27	118.4	114.66	116.95	115.8	116.27
109.84	105.83	104.47	109.01	109.6	107.2	105.66	104.89	103.92	107.81	108.6	106.27	105.86	111.1	106.13	106.98	106.29	103.88	104.73	103.68	107.95	107.4	105.73	106.21	108.51	106.46	104.93	107.72	105.57	105.09	104.73	107.29	107.35	108.63	108.39	108.42	107.93	107.71	108.64	105.84	108.35	111.09	106.85	105.73	107.33	107.73	105.3	109.57	109.23	107.15
109.69	112.78	112.2	112.65	108.3	114.02	113.03	109.88	113.01	110.44	112.79	114.25	113.44	113.33	109.25	111.37	112.67	111.36	111.23	111.5	109.72	112.05	112.05	110.4	112.93	113.5	112.36	113.67	111.56	111.68	107.84	109.18	110.29	110.68	111.69	110.52	110.83	113.93	110.32	111.66	113.54	113.27	111.45	108.47	113.34	109.76	110.06	111.1	114.64	112.64
99.406	103.27	100.49	99.901	99.945	99.194	101.09	100.22	100.73	102.07	99.337	96.756	99.706	100.76	101.11	102.24	100.54	99.445	98.531	102.36	101.62	101.19	101.06	100.61	100.23	98.417	101.17	101.03	99.506	101.35	101.94	99.676	100.23	104.76	100.62	99.839	102.19	98.629	102.18	101.14	98.821	102.9	98.691	101.37	99.559	99.55	98.568	99.79	100.25	101.25
111.79	113.31	111.12	111.35	111.83	111.06	111.71	111.27	110	115.37	108.78	112.23	109.98	111.46	109.54	110.02	112.48	109.65	110.61	108.85	115.88	110.91	110.65	110.18	109.02	111.67	113.03	113.1	113.46	110.86	113.17	114.16	113.18	113.89	110.81	112.79	110.84	111.59	112.46	111.52	110.34	106.62	110.8	114.14	114.17	112.12	110.72	112.92	111.2	111.15
113.75	112	107.23	114.43	110.31	110.33	113.86	114.03	110.09	112.79	111.12	114.02	114.56	110.94	112.78	112.27	109.69	111.23	115.31	114.43	112.66	110.32	113.23	113.15	109.18	110.29	114.39	112.14	111.86	112.17	110.63	110.42	112.93	111.91	111.9	110.55	112.02	111.64	111.69	108.52	113.1	112.8	113.62	107.78	109.52	111.61	110.93	110.44	117	113.07
109.8	112.32	112.95	115.17	112.6	111.64	110.1	111.17	113.15	111.09	112.4	113.35	110.01	109.64	113.44	112.05	109.56	109.78	111.55	110.13	111.84	113.8	113.37	114.74	110.44	111	111.94	110.86	110.73	114.27	112.61	112.84	113.87	113.32	109.81	115.29	113.12	113.11	108.64	113.73	112.22	116.01	111.76	111.44	110.75	109.23	111.17	107.76	109.49	111.73
107.21	107.32	108.72	105.83	102.37	105.83	105.93	105.39	103.59	105.31	105.73	110.37	111.3	109.22	106.51	104.81	105.94	104.37	104.17	104.23	105.4	108.58	102.06	107.91	104.7	109.08	106.64	106.21	105.87	109	104.6	102.15	103.96	103.16	106.3	106.03	106.51	104.32	104.58	104.96	104.04	106.24	104.53	104.28	106.76	105.82	107.69	106.98	103.18	107.46
100.8	99.972	96.536	100.17	98.456	100.32	98.762	98.002	95.369	96.884	98.802	99.041	94.864	100.01	98.178	100.06	98.369	99.293	97.714	102.81	101.05	97.778	96.932	101.33	99.732	98.074	98.251	99.089	97.926	103.97	99.447	95.894	101.57	98.043	98.602	100.62	100.66	101.32	98.936	101.35	96.856	101.5	101.89	98.834	98.155	100.33	98.46	96.515	101.35	97.776
101.67	101.29	101.64	102.09	103.58	101.35	103.88	105.7	105.59	104.53	107.54	103.54	103.72	103.74	103.49	105.79	103.07	102.69	102.85	101.83	104.42	103.44	103.15	103.78	104.18	103.31	102.59	103.22	105.37	104.31	105.55	105.74	104.18	102.32	105.85	103.29	105.64	104.19	100.97	103.38	105.29	102.35	100.14	103.7	106.17	101.91	101.49	105.62	107.7	104.99
110.09	105.32	103.25	102.9	106.59	103.78	107.05	107.96	102.66	102.84	103.39	104.38	105.94	104.86	103.02	103.13	104.46	106.93	104.79	105.91	106.17	103.66	101.98	103.6	107.22	105.41	104.85	104.3	104.85	105.09	108.31	105.72	103.88	103.15	108.11	103.36	105.29	101.54	103.73	104.22	107.1	105.54	103.94	106.1	102.86	104.54	106.14	102.97	104.42	102.91
104.6	102.86	107.73	106.25	110.26	105	104.86	102.42	106.73	105.55	101.6	104.89	104.31	101.67	108.74	105.73	107.64	107.16	105.37	106.67	108.58	105.38	109.1	102.27	107.42	106.68	105.85	105.86	106.01	103.5	108.3	104.16	105.46	102.4	104.36	106.37	104.34	102.74	104.71	107.25	106.15	108.77	106.04	103.64	103.65	105.46	106.7	105.1	109.94	104.77
108.7	107.78	103.34	105.46	107.21	105.98	107.1	101.88	102.29	105.98	108.09	107.5	105.19	102.23	102.68	104.56	108.72	103.51	108.38	104.64	104.84	103.54	103.88	107.07	104.36	105.43	103.57	104.87	103.98	99.857	102.75	105.96	105.16	105.5	104.03	104.93	105.96	106.72	105.3	106.56	104.2	106.27	106.36	107.13	106.39	102.51	106.33	107.89	106.03	106.9
100.75	100.3	102.99	99.611	102.18	102.78	100.34	99.973	100.21	99.272	98.85	103.86	98.763	99.555	98.217	102.03	98.318	99.71	99.54	98.309	98.696	98.657	101.42	106.83	99.106	102.53	102.04	100.06	102.75	99.498	99.882	103.34	100.42	101.75	101.77	99.364	101.78	100.52	103.33	102.17	101.57	101.84	100.46	98.407	101.8	100.49	100.16	99.537	100.67	98.116
106.66	105.56	107.42	109.52	107.2	104.66	106.94	106.14	108.41	104.95	108.75	109.08	106.09	104.49	101.94	101.1	107.23	106.25	103.99	103.81	106	106.34	107.14	104.43	107.57	110.52	105.08	105.15	108.73	106.8	108.26	106	104.99	109.48	107.25	106.31	107.8	106.57	104.83	106.68	103.31	107.05	107.06	105.78	103.53	108.95	106.07	104.93	106.86	108.32
105.34	106.98	108.2	106.76	104.8	108.97	105.68	106.1	106.42	104.44	107.63	104.49	105.35	109.02	108.59	104.87	103.31	106.01	105.3	109.3	104.19	107.41	106.92	106.7	104.83	104.43	108.74	103.53	105.81	107.49	107.45	108.19	107.23	105.13	104.16	104.31	107.19	107.21	106.79	106.53	106.74	103.14	105.47	104.16	106.94	103.73	107.43	107.11	108.87	107.47
105.27	106.61	108.33	101.85	107.48	103.36	106.4	103.86	102.35	104.86	103.73	103.66	109.17	105.51	107.06	104.73	109.73	109.52	106.28	106.66	104.59	105.3	105.92	105.22	103.52	106.36	105.4	102.74	103.5	105.98	105.93	106.36	107.22	104.33	105.28	105.36	105.43	107.66	109.04	105.74	106.91	104.12	103.98	105.75	103.43	103.95	106.75	105	105.14	101.66
99.764	100.11	98.307	98.823	102.12	98.568	96.134	99.761	99.666	100.78	102.53	98.324	102.59	100.4	101.08	102.55	103.7	101.76	104.54	99.707	102.44	102.43	104.08	101.3	102.51	101.12	102.63	103.5	98.779	100.58	104.94	102.25	103.13	102.66	98.643	101.03	100.3	102.26	97.992	100.96	99.248	103.1	99.913	101.19	103.4	103.53	104.09	99.189	100.44	98.621
104.64	104.26	107.72	102.6	104.92	107.88	107.28	107.14	104.36	107.67	105.98	105.28	104.72	106.61	106.06	106.95	105.38	105.41	106.51	103.32	105.42	106.51	107.74	107.31	108.42	109.08	105.53	105.76	108.35	106.62	104.94	109.64	104.98	102.94	109.1	107.81	106.15	106.05	107.64	103.81	110.49	105.32	104.51	108.21	104.24	106.12	110.31	106.67	103.89	103.39
108.17	106.53	104.62	107.13	105.38	109.44	106.02	107.08	105.25	107.96	102.93	104.1	104.43	105.73	105.06	106.22	105.37	105.89	105.75	102.42	106.59	105.08	107.94	106.64	106.86	106.52	105.59	107.69	105.82	105.47	104.31	104.85	106.13	106.87	107.68	104.67	105.84	106.65	103.45	104.88	107.74	103.63	105.97	106.29	105.42	107.55	107.25	106.44	102.34	106.69
105.63	104.38	104.01	105.23	104.41	104.68	103.18	105.33	106.33	103.24	105.85	101.14	102.32	106.53	105.2	108.37	101.33	103.66	105.14	104.7	104.55	101.65	108.81	105.43	101.59	101.86	106.19	104.57	104.8	101.76	105.98	102.95	103.7	106.51	106.99	102.5	107.76	102	102.71	103.77	104.06	106.45	105.84	105.65	101.21	102.07	105.81	103.47	104.91	104.59
101.28	99.544	99.134	99.683	101.64	103.41	102.95	100.61	100.17	102.01	99.489	100.57	96.994	97.107	99.177	99.195	100.02	101.52	101.49	100.19	100.6	100.02	97.701	98.383	99.625	98.155	98.4	103.08	100.21	99.203	100.99	97.105	103.55	98.587	100.18	100.67	98.076	100.14	100.24	100.12	101.75	100.37	101.74	100.87	97.74	100.78	99.139	95.697	101.44	98.91
110.53	111.06	113.68	112.76	111.73	114.45	110.86	109.41	114.19	108.22	113.66	112.05	108.67	112.34	112.85	112.42	111.1	110.21	112.09	111.08	113.63	113.19	109.59	109.41	112.02	111.91	110.68	111.33	109.71	111.93	113.83	109.5	112.52	114.03	112.57	110.93	110.46	114.89	115.26	113.34	111.09	111.19	112.47	112.86	112.95	111.59	110.54	110.65	110.84	113.24
106.04	108.79	107.96	107.21	105.42	106.12	104.06	106.7	105.99	108.03	104.36	104.14	104.62	108.63	104.44	108.7	108.33	106.36	109.24	107.17	106.88	104.77	105.11	107.36	106.71	105.78	106.82	106.1	107.05	106.01	108.8	108.08	108.58	107.69	108.23	106.58	107.52	107.71	109.12	108.31	106.92	108.32	106.52	105.43	105.49	104.78	106.04	107.59	106.27	107.91
102.21	102.36	106.23	105.12	107.73	101.61	105	104.28	105.68	104.22	101	103.36	102.73	109.56	103.16	101.95	106.98	103.09	105.04	105.66	103.68	104.67	103.92	106.2	105.43	106.72	103.87	104.99	103.73	103.75	102.83	105.33	104.77	106.06	106.04	106.55	105.65	106.44	104.43	101.17	102.29	105.16	105.75	103.39	103.43	104.83	102.02	102.65	105.3	106.01
103.85	105.46	103.91	105.41	104.8	102.21	104.15	104.55	100.85	104.54	105.54	103.61	104.79	103.64	105.52	105.06	104.71	105.09	102.25	107.83	107.56	105.57	106.05	102.79	107.28	103.16	105.67	104.64	102.51	102.45	104.97	107.06	104.93	102.89	104.53	102.41	106.13	104.67	104.83	101.46	105.16	104.7	106.18	104.01	105.62	104.55	106.36	105.76	102.25	105.01
108.5	103.54	107.4	105.19	108.37	108.64	104.5	105.87	101.09	104.98	107.72	107.11	105.73	105.27	105.4	105.75	107.89	105.7	105.71	107.79	109.33	108.84	108.84	106.08	109.16	108.36	106.94	104.81	108.27	106.58	106.2	103.98	104.25	108.83	106.52	103.84	105.73	105.45	105.56	109.4	107.5	104.31	105.59	104.61	105.87	107.27	105.96	104.48	108.05	104.27
110.77	112.31	113.14	110.9	111.96	108.35	113.68	111.42	112.44	112.33	111.79	109.9	109.55	113.74	114.76	110.36	110.12	110.02	111.25	109.57	110.93	112.57	113.51	111.6	110.77	113.43	109.57	114.85	107.2	110.11	111.27	113.59	113.39	111.25	113.01	111.53	113.31	112.27	113.01	113.31	112.47	113.68	106.95	110.59	112.64	111.37	110.33	113.63	113.29	112.39
109.62	113.87	111.18	108.96	110.44	114.42	112.57	110.47	110.57	113.57	111.53	107.17	115.63	109.73	109.74	113.23	115.31	108.82	111.37	112.17	113.94	109.47	109.04	113.39	109.75	108.96	116.61	109.98	110.06	112.52	110.58	108.17	111.99	110.34	111.09	109.87	109.96	109.34	113.28	112.22	109.96	111.97	109.79	110.29	114.95	112.36	114.1	110.27	110.13	112.51
111.23	116.4	114.46	110.85	112.2	108.61	110.12	111.25	111.84	111.87	111.23	109.87	110.82	110.56	110.01	113.01	114.16	110.08	111.52	113.46	113.57	113.74	111.87	110.05	109.37	109.59	109.37	113.24	114.08	110.2	112.31	113.28	113.13	112.63	113.91	113.07	108.8	110.58	110.11	113.8	108.53	111.39	109.83	111.75	114.01	108.88	112.57	112.09	111.63	111.08
113.56	114.06	111.46	112.76	113.35	111.48	109.25	113.76	115.67	113.31	113.22	113.42	115.17	111.98	113.4	112.02	113.8	111.56	113.35	115.82	114.37	111.37	109.79	112.28	108.08	113.6	112.56	110.59	114.12	113.2	112.34	115.98	114.61	114.46	112.83	114.32	112.09	110.28	114.75	112.64	111.41	111.15	113.56	112.39	111.69	111.69	114.44	110.49	114.07	114.55
108.2	109.26	107.27	103.14	105.02	103.64	104.92	104.2	105.57	108.47	104.57	104.03	105.15	105.82	107.61	105.41	105.22	103	101.92	106.48	105.85	104.46	108.73	105.74	109.53	107.39	107.46	106.2	109.18	105.27	107.01	104.24	102.66	102.11	106.51	105.94	103.82	106.6	103.89	108.91	104.93	106.18	105.24	106.51	108.47	106	104.81	106.15	106.14	106.43
106.09	105.97	102.36	103.84	105.23	106.43	105.17	107.04	107.33	101.08	104.87	105.03	105.12	105.87	107.88	104.91	105.35	104.71	107.74	106.54	103.11	103.61	107.09	107.28	107.62	106.64	108.5	105.43	102.9	102.31	105.46	105.63	107.75	104.33	104.12	102.65	103.46	100.86	104.99	108.02	107.7	104.93	103.19	104.02	108.5	107.13	107.63	105.3	106.45	106.43
100.96	104.25	101.97	105.91	101.08	104.36	101.88	104.91	105.4	103.42	105.28	100.99	106.89	104.09	104.97	100.72	104.15	103.74	106.71	106.68	104.02	104.06	102.51	106.48	104.17	104.95	107.51	106.77	105.48	106.1	103.97	104.27	104.56	104.86	103.8	103.64	104.41	101.34	105.72	105.37	105.06	103.55	105.36	107.16	102.77	104.86	105.78	102.79	103.42	102.7
114.81	111.83	113.06	108.73	110.33	109.67	112.96	115.83	106.95	109.07	112.85	111.37	113.5	111.41	112.6	109.75	111.46	110.08	110.96	112.93	114.2	109.18	107.07	113.45	111.62	111.4	112.33	111.53	113.33	110.94	108.75	109.47	111.71	113.18	111.44	110.39	111.56	112.11	111.27	107.63	110.52	110.86	107.22	113.49	111.77	110.66	109.83	115.48	112.27	114.61
108.61	105.34	108.09	108.4	107.05	106.63	105.52	107.94	103.52	106.8	106.43	107.23	104.45	107.61	103.52	104.12	107.85	107.29	105.77	107.63	104.65	105.47	109.45	106.86	107.76	108.1	105.09	106.03	106.23	108.71	108.89	104.54	106.36	105.75	105.17	106.74	103.9	105.91	105.35	106.72	108.47	103.45	105.28	107.23	107.25	105.97	109.44	105.49	106.93	105.18
100.44	101.45	98.906	102.61	97.357	102.1	103.64	98.963	101.83	101.95	100.15	98.723	101.68	100.58	98.358	100.67	99.206	100.07	99.397	101.77	102.8	102.2	98.903	99.045	102.69	101.14	99.978	101.35	98.43	102.9	100.84	100.22	98.789	102.12	100.87	101.67	101.11	100.03	99.983	98.287	100.01	98.602	101.27	99.937	100.46	101.06	99.415	104.26	98.121	99.241
123	114.73	119.79	115.69	117.37	121.21	116.34	115.84	120.28	119.11	118.59	119	119.41	116.5	117.21	118.55	115.3	117.07	120	118.11	117.36	121.1	118.3	118.09	116.38	116.38	120.59	115.66	114.48	115.1	118.47	119.51	117.35	117.51	116.31	119.88	119.1	116.76	117.82	118.88	117.16	118.36	117.42	116.95	115.62	118.82	115.77	119.49	121.61	116.33
97.113	102.05	101.72	103.79	102.38	99.351	98.741	98.937	98.994	101.33	102.83	102.02	98.831	99.407	102.96	100.57	99.134	104.41	100.04	100.61	100.12	98.862	98.406	100.79	99.946	96.408	102.36	98.762	102.64	101.8	101.37	97.034	99.756	97.388	101.61	100.46	96.677	101.04	99.142	100.79	97.804	99.377	98.331	99.716	101.21	99.378	98.667	96.335	100.81	97.826
113.77	118.82	112.12	116.11	116.86	115.44	114.31	115.95	115.72	115.45	118.63	115.76	116.06	115.88	115.88	113.46	116.6	117.73	117.86	115.71	116.3	118.45	116.01	114.72	118.71	116.75	116.18	116.7	116.95	116.53	116.04	115.38	117.82	116.93	115.22	112.12	117.11	114.32	117.7	114.19	116.01	117.71	115.66	117.57	118.48	116.13	116.93	117.77	117.64	118.42
99.947	103.28	101.63	100.6	97.885	102.25	101.05	100.49	100.57	100.74	100.13	104.8	100.82	100.9	97.919	99.082	100.92	102.89	98.437	101.22	99.948	103.5	98.938	98.895	100.05	96.388	101.33	102.57	103.22	99.821	101.78	99.043	100.13	99.849	97.762	99.244	102.3	100.23	101.9	99.771	101.2	98.501	99.055	100.45	103.08	101.2	100.9	99.461	100.48	99.971
101.03	100.51	105.71	101.13	97.714	99.73	102.36	101.36	102.91	96.029	99.102	96.913	101.85	98.142	104.15	95.924	98.28	99.372	102.33	101.07	102.13	101.45	100.04	98.629	99.379	102.09	102.37	97.498	101.82	98.072	100.21	100.32	101.29	99.184	104.44	99.219	100.51	100.38	99.909	99.915	99.095	97.598	101.22	96.346	101.09	96.1	96.625	96.365	99.713	103.34
112.66	112.23	113.27	111.97	111.19	112.26	109.3	110.95	109.73	112.41	113.36	111.88	110.36	113.91	109.98	113.83	112.25	113.37	112.57	107.87	112.96	110.88	110.94	113.44	109.96	115.86	111.02	112.52	111.07	109.84	113.1	111.5	113.57	110.62	112.37	111.38	114.92	112.57	112.48	111.66	112.47	113.03	109.71	110.87	113.91	112.98	110.79	113.03	111.56	111.85
107.9	106.51	107.63	105.25	105	105.08	104.68	105.19	107.57	105.6	105.06	104.7	107.9	107.31	103.67	106.85	103.82	108.55	105.01	108.35	106.17	106.28	105.36	100.5	111.71	106.77	104.72	106.03	107.61	106.02	105.31	108.75	102.55	107.02	104.75	107.23	109.38	106.17	106.81	104.94	107.87	106.08	106.51	108.01	105.87	107.98	102.86	105.15	106.26	106.72
105.43	105.12	106.59	107.22	104.27	106.25	106.33	105.94	104.78	105.29	108.24	104.28	105.04	103.3	102.59	105.71	101.78	105.59	105.64	103.48	107.13	104.71	104.92	106.76	105.11	109.74	103.43	106.5	104.46	103.77	107.19	106.9	107.35	105.32	107	109.54	108.5	103.15	106.9	103.73	104.7	107.75	106.42	104.69	105.57	107.17	103.9	106.63	106.06	107.53
104.19	107.06	103.4	102.93	108.18	103.05	105.23	106.62	108.17	106.47	108.15	104.91	105.1	106.71	103.04	106.59	105.8	106.47	106.11	105.98	105.89	105.99	103	103.08	105.34	103.49	103.41	107.65	107.95	106.47	103.58	104.17	105.09	106.58	105.71	107.27	104.12	105.5	105.92	104.08	108.8	110.38	107.99	107.14	103.82	103.8	104.8	103.63	107.23	104.97
103.42	104.76	103.63	104.08	104.97	103.84	103.82	103.34	103.6	106.18	104.65	106.7	108.16	105.31	103.89	103.24	108.62	103.9	106.67	103.09	103.32	103.35	105.23	106.45	102.91	106.16	105.18	105.64	103.24	104.88	105.11	103.16	105	104.94	107.16	105.26	99.283	101.88	103.98	105.72	102.57	104.23	106.5	105.07	102.13	104.66	104.21	103.25	104.93	106.58
106.63	102.77	110.51	106	106.95	103.65	105.32	107.57	105.82	105.79	107.97	106.01	105.16	106.22	107.3	107.18	107.3	106.92	105.27	105.02	106.23	107.79	105.51	104.61	107.31	104.99	105.59	103.61	107.52	104.77	106.13	104.16	103.29	103.63	105.17	106.17	108.3	102.99	107.5	104.87	106.79	107.04	106.54	104.45	105.51	105.45	108.27	103.26	103.56	107.3
104.2	111.06	103.67	104.85	103.53	106.87	105.34	107.76	109.35	107.3	103.78	104.14	106.54	105.16	103.05	105.18	104.5	104.03	107.53	105.32	105.03	108.14	106.2	105.81	101.56	104.82	106.02	105.52	105.52	105.5	104.14	102.67	107.56	103.58	106.15	104.74	105.61	109.52	105.94	107.78	104.15	107.76	104.68	106.53	104.21	105.45	100.9	102.98	104.36	103.4
116.59	116.48	119.42	116.56	117.99	119.96	116.23	116.52	115.56	121.04	117.37	118.75	119.36	118.59	117.57	119.47	118.65	121.02	115.92	115.92	115.98	114.93	117.31	118.14	119.24	116.05	117.23	116.91	115.69	118.25	117.33	115.33	116.55	120.44	114.95	115.07	116.21	119.4	116.93	117.31	114.49	117.91	119.13	119.61	120.01	119.23	115.39	114.43	117.13	117.13
111.28	111.35	112.68	113.4	113.6	111.32	111.23	110.71	112.69	113.19	112.02	110.19	112.14	110.58	111.17	110.51	111.07	112.18	110.68	114.39	111.38	115.58	114.73	112.84	112.15	112.1	112.32	112.4	109.88	112.18	114.08	111.06	113.07	110.37	114	108.41	113.81	111.02	113.36	111.52	111.84	109.18	112.4	110.31	113.12	110.58	112.67	115.64	109.54	110.64
107.68	104.61	106.3	108.02	107.33	106.19	103.23	107.07	103.42	104.06	106.68	108.09	109.17	107.03	110.22	107.58	110.11	106.36	108.37	106.73	105.35	105.8	105.76	100.66	104.25	104.24	105.55	105.67	104.14	110.88	107.79	106.66	104.17	107.4	108.74	104.98	109.7	109.6	106.72	105.61	106.83	107.35	105.1	104.96	106.28	106.47	106.95	106.77	107.54	109.42
108.84	111.29	112.31	111.47	111.76	109.37	106.28	112.67	111.42	112.01	111.89	113.19	110.15	111.68	110.36	111.81	114.35	111.75	109.45	108.92	111.71	110.71	112.19	112.49	111.07	109.94	112.95	110.03	110.01	108.54	105.87	112.78	111.41	112.02	111.89	110.79	111.13	108.83	110.47	111.17	105.59	110.85	111.23	110.77	109.5	110.26	111.24	109.83	110.43	108.95
117.89	117.01	118.52	115.78	115.05	114.85	115.84	118.14	114.82	115.14	118.08	116.41	115.04	118.27	115.19	118.97	117.64	119.11	116.21	116.5	117.62	114.63	117.46	115.95	115.99	116.13	115.27	115.5	118.27	116.2	117.76	114.91	117.57	116.48	115.35	114.67	115.6	117.29	115.71	113.48	118.37	119.64	115.3	115.68	115.52	117.25	114.15	117.17	117.19	117.26
107.37	111.86	111.88	109.83	111.12	112.04	108.68	106.68	109.95	108.27	109.54	108.98	109.68	108.8	110.12	108.84	111.57	108.13	110.58	113.03	109.57	108.62	111.28	108.38	110.16	110.21	114.35	107.09	112.42	108.89	109.36	112.16	111.81	109.89	112.97	111.42	111.82	109.82	110.25	111.6	112.12	110.36	107.83	110.38	110.07	109.49	110.51	107.94	112.62	112.18
103.16	107.12	106.19	102.41	102.65	103.06	107	105.87	104.01	105.16	107.31	105.38	106.54	105.91	107.01	108.03	103.03	107.41	105.79	105.6	104.91	106.34	105.21	106.12	104.38	106.03	105.25	104.24	104.03	105.48	108.45	105.19	107.54	104.84	106.28	107.33	105.52	105.71	103.6	104.73	105.33	104.85	106.64	103.26	106.76	107.32	104.8	103.76	106.44	106.29
101.87	101.75	100.65	101.1	101.34	101.57	99.771	99.735	97.811	98.964	95.74	98.496	100.88	104.51	98.009	98.66	97.017	99.347	99.076	101.99	99.354	100.07	95.466	99.225	101.46	98.201	101.6	98.834	100.34	99.255	101.2	102.51	100.48	97.921	99.876	98.912	97.766	100.06	99.57	97.059	98.979	99.825	101.27	100.02	102.8	100.47	96.069	101.57	99.427	100.72
105.65	103.51	104.05	104.46	104.59	103.77	108.32	105.15	105.95	107.34	104.08	107.36	102.06	104.76	109.51	106.93	105.48	107.55	104.51	105.16	102.12	107.54	102.95	106.41	101.09	103.95	107.03	108.41	103.18	106.71	106.26	105.64	104.11	103.7	104.1	105.27	108.2	103.95	108.03	103.22	104.93	106.3	108.35	106.97	103.97	106.78	107.28	106.48	101.5	106.4
104.47	106.98	108.82	106.56	106.29	108.4	107.45	107.57	106.72	109.39	108.25	109.39	109.1	103.73	107.02	108.95	107.57	105.79	108.28	109.07	110.62	108.69	106.89	105.44	107.67	104.58	110.68	105.5	107.88	106.34	105.93	106.14	107.45	106.83	108.58	108.2	108.16	105.94	104.88	105.08	107.91	103.37	105.85	106.57	107.36	106.56	106.42	108.41	105.29	103.64
99.655	100.27	99.591	100.82	101.75	102.41	102.51	100.98	101.1	104.03	100.53	99.32	98.808	100.17	100.61	99.598	103.95	102.78	99.527	101.25	98.826	99.537	99.968	101.25	98.064	98.217	100.29	99.8	101.67	99.601	102.72	101.52	102.39	98.473	103.27	96.896	103.27	101.54	101.22	100.12	98.28	99.613	100.12	98.922	98.127	99.851	102.46	101	100.39	102.39
105.72	106.29	105.33	107.81	108.31	106.93	108.19	105.71	101.31	107.73	104.13	107.36	109.77	105.23	102.55	106.46	107.96	105.78	108.39	104.42	108.6	104.76	106.38	109.64	106.31	108.55	104.86	105.72	107.48	103.64	105.08	106.21	104.87	106.31	104.91	103.83	106.49	105.64	106.62	104.52	105.27	108.68	106.38	103.9	108.12	105.61	106.51	101.68	105.97	103.98
114.53	111.71	112.56	110.05	110.36	108.47	112.17	110.87	111.32	112.43	112.82	109.95	111.13	110.84	109.06	111.1	110.93	111.81	107.36	110.42	113.48	112.92	110.5	107.94	110.57	112.95	110.31	111.68	111.5	110.81	111.26	110.45	110.32	110.33	109.68	111.95	113.19	114.98	108.19	112	110.8	108.46	111.22	109.92	112.01	116.52	112.18	111.69	110.85	111.92
112.61	114.38	111.61	113.43	111.98	111.92	113.97	113.86	111.77	115.68	114.54	115.28	111.7	111.97	115.26	112.41	113.16	111.77	112.83	110.83	110.35	116.83	115.13	111.78	109.67	113.16	111.2	113.1	111.55	112.47	112.91	108.98	112.7	112.55	111.66	112.55	113.99	113.07	113.36	113.99	113.12	112.23	113.56	111.51	111.81	112.15	115.89	112.88	115.01	116.27
113.73	113.66	115.76	113.5	111.29	115.43	109.53	112.98	113.48	113.1	109.94	111.34	112.77	113.96	110.11	115.41	112.43	112.65	110.96	111.46	113.47	112.05	111.23	113.08	113.83	114.22	117.28	112.26	113.33	114.12	114.21	112.88	113.17	110.15	112.29	115.14	110.81	113.74	114.04	114.58	113.25	115.76	115.57	113.02	113.43	113.94	113.88	113.85	111.26	112.61
119.17	115.47	117.6	116.82	119.04	117.9	119.41	117.12	116.29	118.48	118.89	116.16	115.61	117.55	116.81	120.36	118.47	118.24	114.69	117.44	121.02	117.6	116.93	117.9	115.67	113.46	118.8	115.59	119.25	115.31	117.39	118.51	118.46	116.07	120.24	117.83	118	116.91	119.33	114.83	120.61	115.89	118.74	116.27	116.88	119.65	116.59	115.89	116.85	117.47
105.16	105.94	107.54	104.91	108.5	104.89	106.29	104.14	106.2	107.13	103.75	106.85	102.29	101.87	105.43	103.86	104.88	105.77	104.31	104.36	105.01	106.23	107.58	102.67	106.7	105.87	107.53	105.32	103.88	103.87	106.09	105.19	105.67	105.35	108.54	104.88	104.21	102.89	107.57	105.18	103.36	102.18	106.92	105.16	109.11	104.95	106.64	103.14	109.12	106.41
102.25	106	106.92	106.61	103.54	104.26	105.26	107.62	104.26	105.38	107.33	108.09	105.37	110.27	107.82	104.93	106.14	106.63	105.53	105.21	104.84	103.78	103.94	101.59	107.46	104.78	104.47	103.79	104.36	104.44	106.64	107.27	107.91	106.41	103.68	106.16	105.09	104.45	103.7	102.89	105.5	108.76	105.3	109.6	107.45	105.95	104.27	107	104.61	107.72
105.44	101.84	105.16	104.91	102.44	102.07	102.77	100.54	101.54	102.64	102.13	102.97	105.19	103.78	103.21	102.93	102.49	104.13	103.51	102.13	104.29	103.46	102.91	102.45	103	105.4	102.21	105.93	105.7	102.05	104.2	104.32	103.59	105.56	108.96	101.67	101.6	103.37	104.26	105.31	106.14	103.8	102.58	103.45	105.7	103.37	106.15	102.84	101.44	102.72
101.92	105.12	107.59	102.28	104.3	104.55	103.81	104.42	104.22	106.32	103.89	105.36	104.37	105.03	104.22	104.42	105.58	107.09	104.52	104.54	104.74	105.84	102.15	102.39	108.49	104.82	104.99	105.42	103.59	106.46	102.41	104.26	106	101.47	102.13	106	106.99	104.71	102.2	102.98	105.47	105.85	106.98	101.6	105.66	106.08	105.53	107.12	107.24	105.07
111.36	110.15	109.68	113.06	110.17	111.05	109.64	108.51	114.4	110.5	111.33	111.23	110.98	110.12	113.38	111.15	114.47	113.68	111.77	110.41	110.41	108.82	113.1	110.32	112.34	110.32	110.45	112.1	109.68	112.4	112.36	110.15	111.4	113.28	112.26	110.99	108.07	110.96	110.34	112	111.47	110.22	110.51	110.94	107.79	113.03	111.54	107.58	109.25	110.36
104.83	103.37	105.73	104.62	104.11	105.21	104.32	104.17	109.97	100.48	100.99	104.7	101.89	106.71	105.05	99.972	103.24	105.54	102.03	103.22	104.39	102.42	102.85	101.82	101.11	101.88	103.03	104.38	105.88	107.9	104.47	103.7	104.95	105.03	103.43	105.95	102.83	106.18	101.75	104.98	106.3	105.33	102.64	101.54	103.61	105.85	104.45	102.62	103.38	102.81
112.4	109.15	110.5	110.41	112.51	108.63	115.06	110.4	113.1	110.69	114.55	110.39	108.89	110.5	108.54	110.68	113.22	110.53	110.95	112.19	111.75	112.54	111.64	112.13	111.99	111.04	108.13	112.19	111.51	110.84	110.89	110.67	112.63	110.67	110.92	110.36	110.26	111.66	110.4	112.21	112.86	111.07	112.8	111.48	109.81	113.62	110.73	113.64	109.72	109.5
103.82	104.32	103	107.5	106.73	107.49	107.54	107.54	105.86	105.49	107.23	106.09	104.9	105.78	105.04	103.01	104.92	107.09	106.39	106.67	106.96	103.72	105.35	105.38	106.88	106.15	109.32	104.02	105.34	107.71	104.2	103.63	104.12	104.48	104.47	106.46	102.68	105.11	102.9	108.51	106.6	105.72	106.68	105.21	108.71	106.41	106.8	103.77	105.77	105.74
102.49	106.79	103.35	102.75	107.99	100.23	102.31	107.39	105.68	102.95	106.94	105	104.67	104.7	105.83	103.46	106.52	104.99	108.04	104.9	108.21	105.77	105.23	106.67	103.81	106.29	105.58	104.84	108.71	105.78	105.87	104.91	103.3	105.64	107.09	105.86	106.09	104.32	104.13	103.21	102.65	100.88	103.89	103.95	105.45	104.42	105.12	105.31	103.95	102
111.35	112.04	111.24	112.36	110.32	111.16	112.41	111.38	112.71	113.09	109.17	108.95	115.17	110.37	111.64	108.95	113.17	113.91	110.1	111.55	109.78	112.67	110.11	113.63	110.26	113.46	113.99	111.75	111.03	111.03	111.32	112.57	109.89	110.3	110.64	114.53	111.53	110.74	109.26	111.64	112.58	109.53	111.19	113.08	111.44	111.69	112.72	110.67	112.68	108.04
108.14	111.18	112.81	110.59	110.14	112.98	111.57	110.83	109.27	110.9	114.82	108.18	111.22	112.32	113.87	111.55	112.18	113	110.48	113.27	111.58	110.06	111.97	114.34	112.48	112.18	110.4	109.64	109.79	108.9	115.14	114.3	112.81	111.78	110.59	111.92	110.74	114.54	109.95	112.66	112.04	111.57	111.82	112.74	114.69	114	112.96	109.29	112.81	113.69
107.32	101.69	102.11	106.43	105.41	101.03	104.47	103.18	104.03	102.21	103.42	105.4	105.56	101.34	102.32	102.04	103.72	104.2	102.66	105.46	103.76	102.8	102.79	101.36	104.69	105.9	102.78	104.02	106.96	103.07	99.528	105.36	105.65	103.37	102.93	105.79	102.74	104.52	101.18	102.37	103.82	100.22	106.38	103.63	104.66	104	103.6	106.62	101.25	104.08
107.15	104.28	104.87	107.57	101.99	109.33	107.58	105.59	101.22	105.78	105.98	109.3	103.91	107.14	102.58	107.74	105.67	106.33	107.12	103.6	106.22	106.58	105.3	107.03	105.82	103.54	103.74	108.05	105.55	105.07	106.5	105.57	104.12	105.41	106.09	106.54	107.24	103.87	107.85	104.62	107.18	101.48	103.17	104.19	107.45	104.11	107.59	109.27	108.14	107.26
106.58	107.58	109.04	109.42	106.85	107.11	106.68	105.58	104.78	103.98	105.97	104.55	105.07	105.21	105.28	106.62	106.41	107.49	108.07	103.56	108.72	105.66	105.51	105.13	108.58	103.29	105.52	107.21	105.4	107.03	108.93	106.27	105.83	106.06	106.84	109.24	109.52	106.28	109.06	104.76	104.33	106.16	105.95	104.52	104.9	105.11	107.02	105.86	103.26	106.86
105.97	105.64	105.02	106.17	107.94	107.24	106.03	108.46	109.63	106.11	101.96	106.61	107.63	104	106.35	105.33	103.15	107.22	105.64	105.15	103.52	106.62	107.29	105.48	105.76	102.15	107.74	107.54	105.64	103.89	106.75	106.07	104.82	103.17	106.99	106.58	104.46	108.01	105.95	105.95	106.87	106.3	106.27	106.38	107.4	102.12	104.19	102.66	107.29	103.64
114.97	112.55	111.99	113.09	113.12	112.21	111.05	110.41	112.97	110.3	109.71	109.64	113.21	109.06	112.67	113.56	112.31	115.77	108.86	112.34	113.25	110.79	109.96	110.94	112.6	110.72	112.77	109.94	108.86	109.83	110.73	115.04	112.56	113.5	112.18	114.42	111.53	110.85	113.14	111.95	114.29	111.95	115.03	112.83	112.73	110.97	111.79	112.79	111.9	112.8
103.48	107.4	104.3	106.51	106.87	101.59	102.23	109.21	105.52	105.26	103.2	107.61	104.05	109.37	106.25	104.5	106.51	102.47	105	105.18	106.49	102.93	105.56	105.91	108.51	104.51	105.08	107.77	106.47	100.71	106.95	100.71	108.11	103.09	104.12	107.13	105.22	105.6	104.76	107.07	104.59	105.05	104.51	103.02	107.87	105.54	104.67	104.34	107.98	105.27
115.11	111.68	109.15	111.7	111.69	110.93	110.02	111.14	111.8	111.71	110.07	110.72	113.95	114.98	111.95	110.59	115.69	111.51	111.46	110.83	112.24	113.05	112.87	111.77	108.79	114.86	112.97	112.07	112.4	110.97	113.77	113.43	112.96	113.31	111.65	114.44	113.63	111.96	113.97	110.99	111.98	107.98	115.05	114.15	114.06	112.06	108.97	110.29	114.07	112.94
106.71	104.89	104.33	106.98	105.47	104.38	103.9	107.33	104.56	105.91	105.35	105.05	104.75	106.51	103.59	105.16	102.25	106.7	103.52	104.2	102.68	104.76	107.48	106.1	105.67	106.36	105.54	107.54	102.81	106.06	106.97	103.98	107.11	103.99	105.4	108.53	106.61	108.02	103.97	107.6	105.11	103.82	103.89	106.1	104.57	105.38	110.15	103.46	105.66	107.6
108.1	103.22	103.54	103.8	109.24	105.02	104.89	104.26	106.4	103.49	105.62	106.52	103.89	107.74	103.43	105.1	103.94	102.7	103.54	104.8	104.18	101.91	108.83	103.15	104.13	103.82	98.366	103.87	102.42	103.46	105.84	106.48	105.16	105.81	102.91	109.27	103.72	104.58	103.41	102.65	103.38	102.37	106.83	104.55	104.17	107	108.38	104.14	104	107.21
112.72	111.14	111.06	108.34	109.56	111.86	109.55	112.32	107.57	110.86	111.82	114.11	111.79	110.84	110.2	110.5	110.01	109.05	111.66	114.26	113.59	111.8	111.35	111.84	111.45	113.46	110.29	111.39	116.46	111.96	109.12	111.88	111.52	109.47	111.06	112.07	111.29	111.32	110	108.22	114.18	110.72	110.19	107.65	106.18	112.61	112.2	109	109.82	111.16
109.78	107.02	110.44	109.25	106.53	110.04	107.83	110.44	110.4	109.81	108.8	110.45	110.03	107.92	107.78	110.71	106.68	110.75	108.96	108.85	110.63	109.04	109.94	110.45	111.54	109.51	110.53	109.34	111.79	107.1	109.15	109.67	108.99	108.11	111.65	109.48	108.97	114.49	109.45	112.93	112.49	112.64	110.51	110.74	109.6	111.41	109.78	109.81	111.25	109.26
112.68	113.03	111.89	112.12	109.99	109.9	111.63	112.46	114.6	110.32	113.23	110.15	114.11	111.54	110.23	111.59	111.13	110.98	114.26	110.43	113.55	110.69	112.94	113.5	110.6	107.74	109.83	109.47	110.66	110.25	110.44	114.14	110.8	109.59	110	113.37	113.88	110.48	111.73	110.18	108.81	110.28	108.95	109.22	109.83	113.85	113.76	111.28	111.52	108.44
103.95	105.5	108.3	105.51	104.79	106.97	106.13	104.51	105.55	107.69	103.04	103.96	107.81	106.43	104.04	103.81	108.27	102.11	104.24	110.9	107.45	106.54	103.69	105.21	107.01	104.33	106.06	105.42	105.76	101.77	106.86	104.9	105.54	105.06	105.24	107.26	104.33	106.99	111.75	103.34	104.7	106.75	105.18	105.36	103.79	106.05	109.56	105.65	104.66	104.89
109.94	110.34	113.36	111.4	110.52	111.08	110.33	113.17	114.51	112.4	110.8	110.78	108.62	109.78	109.26	111.06	109.1	111.87	111.58	107.65	110.04	110.74	110.67	108.68	109.51	109.37	109.98	106.54	109.2	105.63	111.99	108.42	108.36	110.82	111.05	111.96	109.93	110.77	110.29	111.02	110.15	112.19	114.29	110.16	112.22	109.89	109.69	111.14	112.59	109.98
108.86	104.84	107.21	102.1	105.81	103.65	103.48	107.97	108.08	104.11	105.1	106.3	108.79	105.97	107.24	106.71	103.8	105.6	105.88	106.23	107.56	104.38	106.1	105.12	107.85	105.35	106.44	104.72	106.84	104.98	107.05	107.92	104.76	108.81	105.01	105.25	105.49	107.45	102.15	102.17	106.49	107.52	103.84	107.31	106.96	106.35	105.87	103.35	103.73	100.94
105.19	105.03	105.21	104.92	102.59	104.22	104.14	102.13	102.12	103.88	104.4	107.48	100.75	101.6	103.68	101.99	102.58	106.87	103.14	103.57	103.12	105.49	105.73	101.92	105.91	102.53	104.62	102.32	105.05	103.56	105.82	107.14	101.31	107.06	104.27	103.94	105.44	106.88	106.46	103.83	101.73	100.35	107.39	106.56	103.63	103.58	103.86	102.01	104.42	105.62
108.88	103.96	104.26	106.88	108.41	106.64	106.1	106.09	101.88	105.19	105.61	105.11	107.92	106.58	103.72	106.77	109.97	104.76	103.48	105.76	103.38	107.31	105.66	108.22	108.83	106.83	107.39	107.06	108.58	105.69	104.3	102.51	105.64	106.65	108.84	106.03	103.81	104.14	107.09	107.65	105.71	106.52	102.79	107.98	104.19	103.68	109.3	103.17	107.7	105.83
106.99	104.89	108.08	103.81	107.49	106.09	107.27	105.42	101.94	105.6	104.23	108.27	108.92	106.61	107.72	110.16	105.95	106.25	106.89	107.53	102.89	106.59	107.15	106.05	109.57	110.4	103.9	106.64	103.97	107.13	107.3	104.26	109.09	106.37	106.74	104.08	105.71	107.24	106.82	104.9	108.66	108.5	104.55	107.01	107.91	104.29	104.52	105.28	104.52	107.03
102.76	106.96	107.19	108.19	103.35	105.29	104.48	105.55	106.78	107.19	101.61	105.81	108.38	107.48	105.08	107.25	106.69	105.94	106.99	105.79	103.94	109.35	106.34	102.2	108.79	106.12	106.58	103.62	108.58	107.27	107.19	107.41	103.77	105.56	107.04	104.57	105.8	107.59	105.64	106.94	106.4	108.01	104.07	107.09	107.46	106.24	104.92	108.25	103.79	102.51
114.2	113.09	109.88	112.3	110.88	109.41	110.71	109.8	113.15	111.8	118.04	109	107.56	111.08	109.61	109.93	111.08	111.78	113.81	114.65	111.98	110.14	111.09	111.28	111.47	113.36	112.32	115.1	113.68	113.01	114.37	110.44	113.47	109.6	116.72	110.84	110.81	111.14	113.72	112.44	111.46	108.64	115.29	110.68	112.71	111.85	113.22	115.38	112.57	110.9
110.99	110.26	112.29	111.9	111.33	113.46	113.26	115	110.38	113.28	112.78	108.2	110.99	108.67	112.62	115.03	110.18	113.05	113.56	111.15	111.06	115.7	112.86	106.95	112.54	110.99	112.61	113.3	112.66	112.13	111.42	111.98	110.14	111.84	109.18	111.75	111.13	114.99	112.03	112.19	111.02	113.21	111.51	110.69	114.08	109.83	114.44	107.73	112.33	110.07
108.94	102.39	105.51	104.19	103.8	104.43	105.56	106.55	104.39	104.19	106.42	101.7	107.6	104.78	105.67	105	104.62	105.92	105.26	105.69	105.75	105.81	107.22	103.44	104.83	108.29	106.93	106.53	105.62	105.07	101.18	106.49	104.06	103.97	103.49	104.63	104.36	104.6	107.11	105.08	101.87	106.9	108.95	105.02	108.34	106.25	106.01	103.93	105.52	103.17
110	112.94	108.28	112.74	108.14	112.17	112.23	110.73	110.49	110.48	111.89	112.77	113.11	111.43	106.94	112.1	111.99	112.72	110.33	110.45	111.62	113.66	112.48	108.61	113.12	109.5	111.38	111.97	113.83	113.58	111.03	113.06	111.03	110.15	111.04	109.92	113.31	109.42	111.35	109.75	113.93	112.28	112.12	108.55	108.53	110.72	108.68	110.49	110.36	110.74
105.76	101.11	107.16	106.09	104.57	108.17	106.22	101.45	105.37	105.61	102.41	104.13	107.52	105.4	108.88	103.46	102.9	102.64	106.33	106.57	104.36	103.28	102.63	107.91	107.31	104.95	104.41	110.21	102.86	107.44	105.48	105.86	106.89	106.89	104.24	104.95	105.82	107.15	103.87	105.35	105.98	104.43	107.12	106.4	106.34	105.97	101.94	105.9	103.87	105.54
107.26	110.88	111.28	111.26	109.32	109.84	110.76	108.22	112.54	114.32	107.53	107.8	111.38	108.92	109.95	108.62	111.62	108.42	110.07	107.35	110.12	107.17	112.16	109.36	108.85	110.4	108.13	108.97	110.09	110.77	111.83	110.41	109.37	107.74	111.7	110.59	109.92	113.28	109.54	111.9	109.1	110.48	110.26	104.27	108.61	107.59	109.45	111.93	111.86	110.98
108.14	103.81	104.13	104.93	107.06	106.85	101.77	104.95	104.13	105.19	105.69	104.8	105.07	103.04	102.76	106.89	106.17	106.84	108.19	107.25	107.26	103.69	106.27	106.62	108.11	107.8	104.33	105.39	104.61	104.75	102.41	106.93	109.49	105.27	105.37	105.63	105.05	102.61	103.93	106.99	107.02	106.97	105.49	107.79	105.8	105.72	109.27	108.18	106.29	105.64
106.15	105.05	108.07	104.76	104.97	104.6	100.11	105.33	104.55	104.98	106.62	101.36	107.27	108.82	102.01	104.45	104.06	102.95	103.69	105.1	102.67	106.68	103.5	107.18	107.91	106.56	105.91	106.56	102.97	105.92	102.9	104.47	106.13	104.27	102.24	103.15	105.17	105.93	105.44	104.72	105.96	103.28	106.78	106.6	106.4	106.38	104.67	106.51	106.42	102.9
97.697	99.862	100.96	98.562	101.02	99.713	99.849	101.73	102.01	102.75	97.484	99.571	100.27	99.845	102.95	97.502	96.851	103.62	103.31	101.51	99.76	98.106	103.77	102.86	99.828	100.53	100.76	100.93	99.881	101.98	100.74	96.925	101	98.605	99.913	97.614	99.851	101.18	101.77	100.65	101.66	102.53	104.46	101.25	97.725	102.81	101.27	97.237	102.08	101.41
104.08	105.2	105.5	105.3	107.55	107.25	105.82	108.2	106.35	105.77	106.98	104.71	104.13	105.57	108.88	107.45	107.77	108.36	101.75	107.6	104.45	106.4	106.04	106.3	108.17	103.76	103.03	103.36	105.78	106.15	103.42	103.21	104.87	106.04	105.4	105.25	106.54	107.3	106.65	104.11	108.72	105.29	100.55	105.4	105.27	107.02	105.05	104.45	107.35	102.47
101.63	99.288	98.246	102.35	100.44	101.53	99.354	98.633	103.58	100.53	100.6	95.011	98.02	100.1	101.46	98.013	98.451	98.978	99.556	99.127	99.632	100.69	97.509	99.828	101.31	101.12	98.796	97.426	101.39	99.801	103.55	97.272	100.46	100.22	101.95	98.609	97.944	99.099	98.442	101.52	102.21	102.79	101.72	98.181	99.423	97.995	100.73	99.456	95.951	99.765
109.43	108.52	110	114.22	112.41	114.96	112.39	114.2	112.96	112.36	111.96	114.07	111.07	112.38	112.67	110.19	113.94	113.07	114.97	113.83	112.08	109.59	110.25	114.36	111.71	112.53	112.67	113.19	112.54	112.99	111.64	111.12	114.13	109.93	110.26	110.7	108.74	111.86	112.52	112.96	112.07	109.02	114.5	109.82	111.17	112.29	113.96	107.85	110.92	112.44
106.81	107.75	103.9	107.21	106.79	102.96	106.11	104.49	105.91	107.49	105.73	109.6	106.58	104.94	107.75	107.9	105.24	104.66	107.18	102.33	103.37	106.34	104.3	105.69	106.18	104.92	109.53	109.09	109.27	102.57	104.22	108.78	107.85	107.57	106.11	107.64	105.73	107.23	103.12	106.85	106.03	105.35	107.09	106.18	106.51	102.62	106.81	105.74	105.66	108.07
107.51	108.13	101.83	102.51	103.68	103.41	107.94	106.92	107.66	107.78	104.76	105.5	105.19	102.18	105.44	104.96	106.3	107.11	104.86	104.15	106.45	104.27	105.17	104.56	102.86	102.64	102.65	102.72	108.29	105.76	103.09	104.41	105.79	105	103.8	103.35	106.21	101.53	104.43	106.49	104.78	105.75	103.66	104.86	106.3	104.98	105.61	103.7	106.77	102.87
110.14	112.6	107.35	109.39	113.33	112.07	112.26	111.99	112.55	110.19	111.63	112.21	111.23	112.33	108.68	108.03	112.02	108.78	108.75	110.5	111.01	111.47	112.5	114.24	111.25	111.7	112.5	111.34	115.39	110.29	111.48	110.55	114.67	113.84	110.39	111.26	111.62	112.06	110.17	112.11	110.33	112.41	112.2	110.73	110.77	109.96	109.69	111.14	112.78	108.63
117.06	116.3	116.65	118.78	117.47	121.7	115.18	113.88	117.26	115.44	116.18	117.52	115.83	116.04	118.26	116.99	120.2	118.3	118.84	119.89	116.06	119.88	118.15	114.9	113.29	114.84	117.25	116.85	116.47	121.58	120.64	116.54	117.34	118.09	115.35	118.02	116.16	116.25	118	118.79	116.52	116.63	117.8	117.07	116.99	118.6	117.41	117.29	116.41	115.73
101.71	99.655	98.17	100.83	100.48	99.072	97.446	99.546	100.2	99.78	99.308	100.13	99.58	101.93	100.2	97.972	104.39	97.416	101.86	101.16	102.35	102.67	104.14	101.14	100.04	101.74	100.06	102.06	100.76	101.05	101.59	96.711	99.888	101.59	99.218	98.877	95.468	98.256	97.111	99.468	98.675	97.833	100.1	100.84	100.39	98.546	99.132	97.973	102.8	95.893
103.65	108.81	107.95	104.67	105.48	105.83	104.89	107.49	104.78	106.57	106.27	105.53	105.5	106.39	104.49	106.83	108.33	105.02	104.61	105.8	105.11	107.23	108.04	107.16	107.79	105.8	105.93	109.32	106.33	103.52	105.57	107.54	108.69	105.06	106.8	108.17	104.81	105.74	102.82	104.17	106.55	106.58	106.95	103.03	104.99	105.86	108.17	105.7	103.34	106.12
109.71	110.8	116.84	109.44	108.81	114.78	113.18	110.04	109.35	110.87	110.15	111.75	114.28	110.27	111.83	110.34	112.85	109.51	111.06	108.98	113.25	109.77	110.62	111.83	110.63	109.56	110.51	114.5	113.34	112.67	111.69	109.72	114.42	106.82	112.7	110.15	109.69	112.6	111.51	113.07	111.9	111.68	110.86	112.88	111.42	111.01	109.96	110.2	108.55	111.7
108.73	113.32	111.86	109.17	112.44	112.59	115.37	111.47	114.42	113.02	109.47	112.35	111.59	111.57	111.18	111.48	111.19	113.94	113.35	111.04	111.58	112.92	110.39	113.3	112.33	111.91	112.61	111.12	109.36	111.04	110.67	109.53	113.23	113.68	109.33	110.7	110.03	112.88	110.56	113.66	112.88	112.46	112.25	108.96	114.88	112.07	111.41	110.39	111.11	113.64
102.96	99.001	103.91	98.011	100.37	101.19	101.35	100.82	98.999	101.18	96.711	97.818	99.258	99.75	100.13	99.811	102.32	101.84	100.63	101.15	100.52	100.1	98.889	100.82	97.443	104.02	102.23	98.43	100.29	101.02	100	101.1	101.8	102.26	100.61	99.964	100.57	100.45	100.43	102.34	100.95	103.49	100.35	99.298	98.956	99.487	100.93	98.416	98.247	101.2
119.39	121.5	117.27	118.21	117.23	118.04	116.83	119.86	116.64	117.81	118.77	117.54	116.35	118.36	115.34	120.86	118.48	118.86	117.28	118.6	118.03	115.84	118.24	115.8	117.37	119.3	117.31	116.55	118.53	120.57	115.65	118.9	118.98	120.38	121.1	119.5	117.73	117.77	116.88	118.6	119.03	117.43	114.53	117.74	116.96	117.67	118.8	117.92	118.42	117.19
100.02	100.2	98.496	97.68	99.445	98.202	101.62	97.385	100.8	100.81	101.65	98.771	102.27	99.757	99.491	101.38	103.34	100.32	95.952	100.84	98.586	101.08	100.48	100.17	98.842	97.86	100.37	100.2	101.31	102.25	100.4	98.646	99.327	101.95	98.825	101.62	102.98	100.65	96.38	102.31	98.871	99.678	100.1	101.9	100.66	98.713	97.749	99.482	99.947	100.49
110.88	111.65	110.5	112.78	113.62	113.43	113.32	107.02	110.68	108.78	106.02	108.82	109.08	111.79	114.17	109.9	112.81	110.43	111.99	110.71	115.03	108.67	114.11	107.63	108.58	107.28	111.12	112.88	110.8	111.15	108.5	108.77	108.6	111.12	112.2	111.87	113.61	111.5	111.74	113.08	112.47	110.35	109.54	114	112.65	116.55	108.52	110.12	115.08	109.97
113.81	119.32	119.64	119.98	116.82	116.38	119.15	117.92	116.46	116.4	118.07	117.65	117.23	120.17	116.04	117.14	118.87	116.6	114.95	116.12	114.46	117.88	117.21	115.43	120.74	114.73	114.31	116.57	117.6	116.04	119.41	119.78	116.94	120.26	117.58	117.55	115.55	119.11	116.93	115.73	117.79	118.7	118.22	113.47	117.75	117.29	118.17	121.39	115.45	118.17
109.16	109.34	106.07	105.04	104.77	106.2	107.68	104.83	103.43	107.38	106.76	106.73	101.85	107.51	106.29	108.69	105.89	107.03	109.02	106.23	105.84	106.33	108.77	107.27	109.33	106.18	104.17	103.23	106.46	109.94	106.85	109.8	106.5	108.98	105.87	104.31	106.16	105.46	106.26	107.01	105.74	106.9	108	105.83	108.95	106.79	109.02	107.43	107.38	103.85
99.934	100.14	98.656	99.755	100.05	102.85	100.13	99.004	99.029	99.759	100.05	98.571	99.908	101.99	97.939	98.271	97.643	100.78	99.143	99.632	102.37	102.72	98.337	99.455	101.75	99.944	101.27	96.695	97.829	100.12	98.013	102.5	99.686	99.41	101.97	99.277	105.25	100.42	99.458	100.28	98.638	98.087	97.377	100.36	101.05	102.18	97.625	101.88	101.01	103.52
103.29	107.32	105.45	102.8	103.9	105.53	106.38	104.82	102.04	106.68	104.61	106.02	102.7	103.05	105.02	105.88	104.23	106.14	102.52	104.6	105.4	105.51	102.28	104.4	105.71	105.43	103.48	102.88	103.58	105.13	104.35	103.47	106.69	105.39	104.07	104.48	103.97	105.56	106.2	105.15	103.36	103.71	105.09	104.69	100.75	102.89	106.03	107.03	103.62	105.41
105.51	101.37	105.05	104.25	108.03	106.32	104.99	104.35	105.73	106.85	104.3	105.29	106.87	108.47	106.87	105.85	103.8	105.12	105.29	107.26	108.26	105.22	105.05	104.62	108.16	104.23	108.06	104.2	105.46	107.64	106.73	101.74	105.1	106.73	108.88	106.2	106.54	105.89	104.35	106.11	106.05	106.2	104.77	103.83	105.62	103.69	106.86	106.82	105.14	104.52
115.21	117.37	116.52	117.58	116.37	118.14	119.54	118.38	117.27	116.61	116.19	117.08	117.81	117.29	120.72	113.68	115.45	116.71	117.82	119.53	119.27	116.26	117.15	115.56	116.32	116.68	118.85	115.63	120.03	117.69	112.8	118.29	117.16	118.26	115.21	116.86	116.72	118.09	117.91	120.36	116.96	115.04	117.1	116.79	119	117.97	118.28	118.34	116.95	116.79
114.28	113.68	113.11	113.56	113.62	110.22	108.39	115.24	113.65	112.67	111.86	110.64	112.11	112.37	111.38	113.24	113.68	111.77	109.24	109.14	114.1	111.72	115.16	110.34	113.58	109.93	113.13	110.72	111.81	112.08	114.65	111.74	113.59	110.87	112.6	111.98	113.73	112.92	111.25	113.48	111.33	110.52	116.24	112.38	108.5	113.78	111.9	111.59	111.5	116.17
110.56	108.7	109.3	110.44	112.72	107.44	110.89	111.94	109.91	111.78	112.49	108.91	109.92	109.63	108.04	108.06	109.67	112.92	110.68	109.14	108.91	111.71	111.2	110.88	105.76	106.11	112.38	110.33	110.78	110.88	108.3	110.76	111.49	111.93	110.19	110.59	109.03	113.74	110.5	107.41	110.06	109.82	111.55	110.62	109.18	110.87	108.32	113.73	113.05	109.69
106.4	108.35	104.3	108.91	105.57	105.66	104.62	101.76	105.45	106.07	107.43	104.84	108.62	103.07	104.09	101.26	105.46	105.75	108.25	108.35	107.41	107.36	108.23	104.82	107.65	105.82	105.5	106.25	109	109.78	110.2	105.77	107.11	111.3	105.49	106.11	109.11	106.13	107.13	105.26	106.77	108.35	107.75	107.66	109.19	107.29	105.08	102.53	106.17	106.22
105.78	108.58	106.95	107	104.76	105.96	105.43	105.77	107.61	107.57	106.67	106.54	107	106.83	105.62	105.68	108.49	105.6	106.92	106.14	104.79	107.79	103.13	104.69	107.93	108.38	107.81	105.77	107.86	105.57	107.26	105.53	104.29	103.87	103.14	106.77	107.09	108.19	105.8	106.78	107.29	106.79	105.36	108.22	108.55	105.47	106.19	100.73	110.48	104.93
118.94	121.4	114.87	119.53	117.43	118.33	119.25	118.77	116.56	116.7	119.48	116.56	116.95	119.04	118.85	114.57	117.64	119.55	115.89	120.68	115.53	116.9	118	117.99	119.73	115.83	114.73	119.39	119.98	116.24	116.9	113.53	116.96	119.6	120.04	115.97	119.67	119.89	119.05	119.43	116.59	116.63	119.95	117	114.39	117.28	117.83	118.35	117.85	118.76
107.03	101.98	107.09	103.05	105.02	108.07	109.66	102.5	105.95	107.09	106.36	106.58	102.76	103.68	106.23	106.2	107.23	107.62	101.98	105.67	108.06	104.34	107.34	105.28	105.52	102.75	104.22	103.49	106.9	107.9	107.03	103.75	103.84	105.43	106.51	105.77	105.16	101.93	104.77	108.66	105.25	104.2	104.58	101.88	106.78	105.58	104.13	106.32	103.89	107.32
105.21	105.66	106.03	106.35	107.74	106.72	101.35	107.15	104.06	104.37	102.86	103.87	102.27	101.3	103.88	102.68	104.5	102.93	105.82	104.97	105.05	105.05	105.55	105.16	103.51	101.94	105.31	102.25	106.83	102.96	102.9	103.62	98.117	101.11	103.1	99.133	102.36	104.04	104.61	103.45	104.89	107.48	105.06	101.72	105.56	103.97	105.76	105.13	103.18	102.79
112.24	109.23	110.98	114.08	108.76	113.57	110.73	112.62	113.59	113.15	112.94	114.04	114.92	112.04	112.73	109.78	112.86	107.37	111.42	111.8	111.65	114.56	109.8	108.45	111.62	111.57	109.24	110.64	112.47	111.74	109.99	109.93	113.04	114	111.83	113.62	109.13	112.48	110.67	110.83	109.41	113.33	113.79	111.67	110.26	111.76	116.28	114.02	112.28	112.15
104.26	104.07	102.14	105.17	103.75	104.78	105.02	102.02	103.6	105.32	106.99	106.59	106.16	106.2	105.18	105.02	105.05	103.39	107.77	107.08	105.91	104.93	104.95	105.07	103.04	104.68	104.9	103.87	105.49	103.04	102.69	104.29	101.45	106.81	105.14	104.28	105.62	107.36	106.95	106.34	105.2	103.83	107.02	103.19	106.34	104.61	104.95	103.66	105.52	107.23
107.01	106.29	106.26	101.84	105.08	105.8	105.85	102.73	104.19	105.04	106.24	106.5	102.32	107.2	104.17	104.84	103.94	106.26	106.04	105.11	106.39	107.1	106.13	106.54	103.23	105.75	105.8	107.17	105.15	106.03	106.22	102.78	105.7	104.81	106.31	105.81	104.4	102.69	105.03	104.92	102.82	107.21	106.17	104.84	105.64	107.84	105.66	104.05	107.58	101.93
111.79	111.39	108.49	108.78	110.51	112	108.94	111.18	111.44	109.02	108.31	108.69	112.77	112.66	113.91	108.56	111.15	105.33	109.96	111.15	107.55	114.59	111.1	112.58	110.07	107.39	109.72	109.56	111.93	110.91	110.93	111.34	110.86	111.77	112.13	109.41	111.45	109.2	111.01	108.11	108.59	108.53	108.13	109.58	109.98	111.44	109.23	109.85	109.68	110.08
105.61	107.28	105.64	104.38	103.87	107.86	102.22	103.9	105.49	106.46	104.1	105.58	106.72	102.95	101.92	107.09	99.895	105.14	105.54	106.32	107.06	106.44	110.89	106.11	104.01	103.99	106.43	106.82	107.34	104.31	104.72	105.07	105.21	104.4	109.04	106.37	107.01	103.88	107.47	106.05	106.35	104.69	105.23	103.31	105.57	104.18	103.88	105.45	108.2	104.44
100.6	100.78	103.58	99.226	102.12	102.24	98.981	100.3	100.59	96.297	98.995	98.421	103.34	100.68	106.33	99.337	99.507	101.84	101.65	101.32	101.43	99.171	100.39	98.921	94.621	97.677	102.36	102.93	98.423	101.99	100.88	101.73	100.82	100.69	96.821	102.11	101.42	100.16	104.46	102.96	100.14	101.28	99.037	99.05	101.63	100.74	101.6	98.084	100.27	100.7
101.47	102.35	101.78	99.136	103.67	99.701	101.41	99.646	99.435	103.91	99.759	102.05	99.662	100.34	101.13	103.08	96.853	102.46	102.26	100.48	100.6	98.523	101.41	101.16	98.667	98.542	99.276	101.49	100.34	100.34	98.771	101.29	100.01	99.32	100.81	100.74	96.42	98.548	100.09	101.96	101.93	99.52	96.256	99.287	98.517	99.04	95.998	103.72	102.22	99.994
109.21	108.93	105.91	105.75	106.15	106.67	105.15	104.64	107.77	107.1	105.14	105.08	104.02	104.17	107.92	105.52	107.57	105.31	106.62	105.15	105.62	105.47	105.47	103.89	103.3	106.22	105.6	104.83	103.1	107.64	105.96	105.95	105.7	106.13	105.85	105.95	106.02	106.05	104.81	104.73	104.6	105.84	105.39	104.83	108.19	105.52	103.26	105.66	104.93	106.09
104.39	105.8	105.8	105.16	105.87	103.73	106.26	107.16	102.31	108.18	102.65	106.28	104.67	103.95	105.3	105.91	107.62	102.39	103.34	104.76	107.18	105.22	106.75	108.39	103.66	104.5	105.54	105.99	105.22	103.45	104.05	104.82	105.52	109.14	105.71	102.67	103.7	104.67	102.45	103.1	108.21	105.3	105.51	102.99	102.83	107.81	108.07	106.52	103.63	107.33
106.25	106.16	107.81	109.19	105.43	106.31	105.97	106.39	102.55	105.5	107.34	106.95	106.17	104.13	107.2	104.88	107.35	106.24	108.08	103.48	102.67	105.11	105.46	104.06	107.46	104.94	108.46	104.36	106.63	105.42	102.85	107.46	106.29	105.79	106.33	109.03	103.25	105.33	106.96	108.85	106.56	104.84	106.89	105.83	104.59	104.7	105.85	103.65	104.94	108.83
106.39	102.71	104.88	107	104.71	103.53	104.36	106.66	102.93	108.29	107.8	104.15	109.5	103.98	110.3	108.96	104.4	106.82	107.79	106.33	102.35	107.45	107.24	102.62	107.34	107.78	104.1	108.95	107.2	103.93	106.76	105.56	105.75	104.58	106.83	105.27	106.09	107.99	106.14	105.69	106.66	108.54	108.53	109.06	106.58	106.31	105.3	101.6	107.91	104.55
106.11	104.78	105.78	104.74	102.86	104.16	108.86	104.78	105.64	108.34	106.22	104.7	104.04	103.33	104.77	101.91	103.19	103.73	105.9	103.1	103.32	105.23	104.51	104.9	103.94	103.28	108.28	105.53	108.23	108.7	105.77	107.51	104.88	104.99	104.39	107.32	105.1	104.39	107.92	106.59	106.55	105.77	107.53	106.33	104.65	106.39	108.48	105.95	105.96	107.68
104.5	106.64	105.46	103.33	106.26	105.75	103.44	106.52	103.88	104.37	104.38	102.3	105.46	102.56	106.17	105.74	101.76	106.02	105.15	103.16	105.04	106.81	104.93	105.25	107	104.67	106.05	101.31	106.52	103.99	103.79	106.03	104.98	106.27	102.64	101.26	104.94	106.15	104.1	105.85	107.27	108.38	108.11	105.77	103.63	103.37	106.05	106.11	102.63	105.47
112.34	114.94	112.81	113.84	110.13	114.95	112.61	113.67	110.42	113.27	112.41	113.64	112.49	113.46	112	115.83	115.56	111.08	113.4	114.56	111.36	113.81	112.68	108.71	112.38	113.11	110.64	112.19	109.81	113.55	112.14	111.47	116.22	109.9	112.52	115.11	114.01	112.43	117.36	113.36	113.04	111.22	110.42	111.48	113.88	114.17	112.22	113.39	115.24	110.92
110.35	110.38	111.22	108.45	110.8	110.91	109.77	111.93	110.02	111.16	109.86	109.28	110.24	109.2	112.93	110.35	106.97	111.73	110.7	113.14	111.12	107.74	113.67	109.99	110.9	111.34	111.13	111.66	112.09	110.4	112.12	110.72	107.21	112.89	108.95	112.28	111.26	107.33	107.6	109.53	110.25	112.4	112.95	110.99	111.52	109.72	111.19	112.23	111.09	109.5
109.29	105.13	107.16	106.7	105.87	106.37	104.51	104.41	105.67	106.53	105.33	108.47	106.08	109.25	107.47	107.38	106.35	109.64	105.23	110	107.11	103.65	107.04	106.13	106.85	106.98	108.52	105.21	106.03	108.13	106.29	109.26	106.02	103.6	104.65	107.33	106.18	106	103.9	104.9	110.08	107.84	107.96	107.52	105.37	105.47	105.45	106.92	104.02	110.53
109.89	110.87	110.91	113.22	111.71	112.39	114.29	110.12	111.27	112.8	111.25	112.4	115.12	109.24	110.78	111.34	109.5	109.46	112.31	111.78	110.85	110.71	108.26	113.85	114.12	109.39	112.46	110.8	109.82	110.65	111.74	108.6	111.82	110.58	110.6	113.65	112.04	111.98	112.62	115.6	111.07	112.14	109.75	109.95	108.82	109.82	109.6	111.63	111.8	112.75
110.45	107.98	110.2	111.12	108.41	114.61	112.25	111.54	113.31	111.35	111.91	109.76	110.82	112.93	112.66	111.72	114.29	114.21	113.47	110.58	109.38	113.73	107.44	111.88	111.04	113.41	111.25	109.19	114.47	112.49	113.12	112.37	111.49	108.4	110.05	110.96	114.09	115.36	114.79	114.57	112.19	111.26	112.87	108.06	114.51	113.72	112.85	110.3	111.39	111.27
106.46	106.91	104.44	105.74	105.57	105.99	104.77	104.45	103.95	102.87	106.24	107.21	102.41	106.68	105.71	106.49	105.52	105.82	104.32	105.52	106.32	106.79	105.66	106.28	105.07	104.46	108.06	107.89	105.98	103.53	107.17	107.61	109.14	106.03	105.79	106.75	103.37	104.54	105	105.43	103.37	105.79	106.35	110.67	107.98	104.41	103.46	105.48	107.59	103.86
109.36	111.66	110.74	107.22	110.47	112.28	113.35	109.08	113.51	110.61	109.88	110.92	110.56	111.38	111.11	107.79	112.22	112.52	110.57	108.85	111.16	110.69	111.25	112.89	111.23	110.71	109.59	110.78	110.88	108.05	112.68	106.57	106.92	112.99	108.85	111.64	109.81	108.7	112.37	110.66	109.81	114.25	112.94	111.76	110.36	109.12	113.31	111.06	111.12	111.05
100.24	100.46	98.124	99.287	99.512	100.57	97.343	97.728	96.243	98.237	96.456	98.474	100.61	100.61	98.943	99.402	102	100.65	96.652	99.099	102.51	99.596	99.015	98.38	103.29	101.32	99.077	99.774	100.2	99.408	100.76	97.124	101.79	97.345	100.14	99.961	99.114	100.91	99.07	100.94	99.379	96.53	100.36	99.7	101.57	100.63	100.71	98.916	102.69	102.14
110.1	108.88	111.21	110.67	107.87	111.06	107.42	110.91	111.71	110.12	109.92	108.98	110.49	110.57	113.58	109.2	109.93	114.1	113.29	110.9	113.29	108.85	113.27	109.4	109.83	108.89	110.82	110.42	111.88	108.81	108.13	112.2	110.51	112.23	110.11	109.06	110.29	111.9	109.85	108.69	107.6	111.66	113.21	109.69	108.44	109	106.87	111.54	111.77	109.79
112.45	111.85	116.62	114.41	111.65	112.61	111.08	114.63	113.24	110.83	117.06	111.81	113.48	110.11	111.83	112.46	111.71	112.91	114.69	113.82	113.17	111.8	113.1	111.33	113.14	112.62	111.98	112.29	113.76	109.61	115.75	110.99	108.26	110.23	112.35	113.2	109.98	112.16	112.65	114.94	110.27	112.02	114.94	110.79	112.49	112.26	112.48	113.91	111.59	110.36
101.38	108.09	105.04	105.92	105.77	107.67	103.6	105.95	105.75	102.95	102.26	106.96	104.41	103.77	105.54	102.08	105.13	104.77	105.78	111.03	101.34	104.23	102.81	106.52	107.24	103.31	105.61	102.94	105.95	102.16	102.83	102.86	105.58	105.95	103.7	106.82	105.76	102.59	103.8	107.09	102.7	103.37	103.04	104.85	103.24	106.57	105.23	105.11	101.76	102.52
107.64	111.78	110.06	109.96	107.43	110.66	110.42	106.24	108.42	109.31	111.56	108.28	108.92	112.62	109.51	108.46	111.53	108.56	106.33	111.59	107.87	110.1	110.52	110.42	109.61	107.69	107.83	108.46	108.86	110.05	108.5	113.1	108	113.21	109.7	111.53	110.95	108.36	110.88	109.85	112.1	111.37	106.63	110.63	109.26	111.39	109.08	108.49	111.24	113.72
102.59	103.55	105.55	102.77	102.21	106.09	101.58	105.25	105.06	105.34	101	106.02	103.52	107.74	100.96	104.09	103.76	106.88	102.52	106.15	106.59	104.32	104.8	103.02	101.92	106.27	104.12	103.52	106.11	105.16	102.59	100.63	105.5	102.37	103.16	103.62	102.08	105.64	107.76	103.89	103.67	103	106.07	106.25	104.09	105.63	103.95	107.47	104.65	103.35
105.39	107.36	106.39	105.21	108.51	104.71	104.23	110.61	106.77	106.28	105.47	105.83	105.6	108.67	106.43	105.46	105.63	104.56	108.38	105.79	107.75	107.4	104.88	107.47	110.05	107.94	105.69	105.72	109.5	105.41	107.33	107.45	105.17	107.15	106.45	103.91	108.36	107.8	106.54	106.95	108.26	104.84	107.58	107.75	108.56	109	109.97	105.8	108.46	106.43
98.234	97.929	98.981	99.342	102.39	99.248	99.543	98.58	98.875	99.034	97.983	102.71	98.819	100.69	99.637	102.33	102.22	100.5	99.266	100.68	100.36	98.497	97.474	99.949	100.8	102.03	97.702	99.335	101.3	98.634	99.557	99.684	101.1	101.76	98.307	100.41	100.19	100.35	98.997	97.353	98.618	99.318	101.15	100.29	96.622	99.616	102.38	100.09	100.29	96.112
101.44	102.93	104.15	104.65	105.26	104.49	101.45	103.77	103.93	104.86	103.23	102.02	102.39	102.48	102.28	104.63	103.35	107.3	100.84	105.44	103.86	104.86	103.07	99.154	104.72	107.79	101.74	105.12	105.94	103.18	106.94	104.63	104.77	105.52	106.67	102.89	106.72	104.46	103.97	102.4	104.74	107.22	102.59	102.68	103.91	103.15	103.06	101.58	102.96	105.73
103.82	105.5	104.36	104.06	106.27	106.65	106.06	100.17	107.2	104.52	104.06	105.3	106.5	103.24	102.41	108.44	103.55	104.81	103.94	106.44	104.82	102.39	106.6	104.01	105.7	105.74	106.07	104.19	104.53	106.2	104.78	103.93	107.85	102.46	105.26	102.49	102.74	105.3	106.24	105.74	105.8	102.62	103.17	105.31	106.22	105.87	104.74	105.18	104.15	102.81
112.24	112.54	109.28	108.5	109.9	111.06	111.97	112.08	112.27	108.33	111.86	111.07	111.68	112.69	111.45	110.92	111.47	111.89	113.38	112.27	110.28	111.92	113.76	112.08	109.84	113.14	113.06	113	113.12	112.51	110.46	114.56	113.07	112.82	110.94	113.91	107.17	110.19	109.3	112.56	108.44	109.12	107.9	111.13	110.36	112.45	111.1	107.76	114.86	110.01
110.6	105.67	103.95	106.26	106.77	106.65	103.95	103.87	105.47	105.01	107.04	107.48	105.75	106.13	104.61	104.06	100.58	106.42	105.84	107.39	108.6	105.33	105.77	106.85	105.69	106.62	106.39	104.7	108.77	108.04	107.56	105.01	108.15	107.1	104.59	105.67	105.26	108.02	106.58	104.1	105.61	107.73	105.03	99.541	106.4	102.24	106.75	103.74	108.02	107.77
105.34	103.24	108.74	107.27	107.12	105.2	104.24	106.84	107.54	105.13	104.48	105.76	105.78	110.42	106.21	104	107.59	108.55	107.16	105.43	107.25	107.19	106.27	106.85	107.57	103.91	108.4	108.52	110.17	105.95	103.83	104.14	109.41	106.26	106.64	105.61	105.65	103.22	104.93	104.76	105.1	104.73	105.53	106.8	106.41	109.42	106.85	107.69	106.56	106.01
113.07	113.17	108.84	110.29	113.72	111.4	110.36	108.92	111.06	114.49	114.01	113.74	108.14	111.77	112.28	112.5	113.47	112.8	112.13	110.15	112.43	115.42	110.59	110.41	112.7	113.55	108.59	112.22	116.33	111.83	110.48	110.78	107.72	113.28	109.63	112.45	110.74	112.9	110.33	111.11	110.16	113.21	112.92	113.67	111.69	111.11	111.35	112	110.4	113.98
107.11	111.39	109.11	110.37	110.75	110.85	111.1	108.97	113.56	110.03	108.31	111.26	110.59	114.68	112.36	109.05	109.97	109.32	108.42	108.29	109.27	110.87	110.75	109.46	111.67	113.42	108.74	110.87	109.8	111.32	110.12	109.98	108.11	110.57	109.27	111.94	108.06	111.33	112.52	108.86	111.49	112.43	109.46	109.44	109.44	113.15	110.3	111.32	110.59	110.47
110.25	111.81	110.52	110.8	114.01	111.49	112.51	110.94	110.81	112.8	110.04	114.14	109.34	109.85	111.42	109.68	114.16	112.94	110.33	109.87	111.33	112.49	112.03	111.82	110.61	109.42	109.86	111.95	113.3	111.22	112.94	111.05	114.2	110.45	113.46	111.81	113.29	110.36	112.95	112.72	110.69	114.06	111.31	115.54	109.11	112.42	114.19	115.52	110.76	113.34
110.83	112.5	111.01	112.66	112.83	111.42	112.64	111.21	109.59	109.16	109.18	110.97	111.37	111.71	109.85	112.77	112.54	109.62	112.29	112.13	113.82	109.27	110.03	109.84	111.02	112.32	110.38	110.41	112.44	111.31	113.18	115.83	112.73	111.86	109.67	108.68	112.01	112.29	108.01	109.37	114.16	110.44	113.3	109.66	113.01	112.72	111.37	112.28	107.84	112.24
104.46	104.21	105.01	107.44	106.08	104.66	104.23	107.28	107.5	104.82	104.22	105.61	104.99	105.02	109.56	106.69	104.65	108.4	106.07	107.15	109.55	108.87	108.39	108.58	104.29	108.75	107.54	108.15	110.09	110.45	105.19	106.48	103.71	108	109.3	107.39	106.42	108.53	107.71	108.14	106.88	108.69	102.99	107.09	102.91	109.57	106.76	109.25	104.04	107.81
103.21	105.02	106.25	106.44	105.65	109.17	108.04	106.1	107.81	105.24	107.35	107.37	104.85	108.02	106.66	107.06	104.98	106.56	106.28	106.93	107.04	107.24	104.21	104.77	106.69	106.91	105.32	103.75	108.18	101.4	102.37	106.91	108.63	107.29	107.82	106.65	104	110.64	105.87	108.92	105.82	109.62	109.04	106.9	106.14	103.98	103.91	109.99	103.18	109.19
99.477	95.929	102.38	95.048	100.62	102.27	100.15	98.815	98.959	99.072	99.404	101.46	101.19	98.225	98.961	98.56	102.2	100.24	98.87	101.77	100.78	101.21	100.98	100.35	99.833	100.43	98.717	99.119	99.554	99.628	99.395	99.197	101.24	97.054	98.624	99.43	100.02	98.047	100.27	97.088	100.39	100.3	99.43	103.59	91.89	99.638	99.645	99.031	97.485	99.816
106.96	105.31	104.99	107.69	104.83	105.38	106.66	106.37	106.05	104.6	107.76	103.67	105.65	105.09	104.18	103.41	109.19	104.78	105.34	104.4	108.51	104.86	103.46	104.6	105.7	108.23	105.29	110.13	106.55	101.07	105.99	104.26	104.24	103.63	104.5	108.69	103.31	104.9	104.1	106.46	103.32	105.95	102.76	108.85	104.34	106.64	102.91	106.7	107.16	105.86
106.15	106.87	104.85	109.52	104.99	107.75	108.84	104.38	104.75	104.39	108.46	107.72	107.21	104.5	108.94	108.62	105.69	108.39	108.41	104.94	107.43	104.62	107.2	107.7	104.46	106.35	105.42	103.34	108.99	106.94	106.88	106.97	105.96	107.6	105.68	107.1	107.23	109	107.14	108.88	105.39	109.97	109	108.19	107.44	104.27	103.35	107.99	105.96	101.39
103.68	104.8	106.1	102.39	102.32	102.11	105.45	103.76	104.03	103.17	104.82	105.04	105.96	107.07	102.42	105.37	101.52	103.39	103.19	102.7	102.16	106.42	104.47	105.69	104.02	103.71	104.95	103.83	104.86	104.94	103.28	103.19	105.67	103.54	106.66	103.57	104.23	100.79	106.32	99.22	103.37	106.06	103.12	102.43	103.62	103.07	101.81	103.46	99.718	101.68
104.07	104.94	105.11	103.76	103.49	107.6	104.28	102.75	104.82	105.68	106.63	106.62	102.77	103.15	104.27	102.94	104.26	103.2	104.33	105.8	105.59	103.84	103.22	104.68	103.94	104.99	104.54	104.94	103.59	104.52	104.91	100.45	101.82	103.76	107.54	101.28	105.54	106.79	103.32	104.37	100.25	105.96	102.1	104.29	101.44	104.72	103.4	102.63	105.67	109.44
104.07	106.57	103.45	105.83	105.6	104.59	106.65	105.9	106.12	107.42	107.27	103.62	105.5	107.02	104.52	107.05	104.56	104.16	104.36	105.21	106.77	104.51	108.02	106.35	103.9	102.12	105.83	103.66	107.5	103.56	103.21	103.8	105.03	108.23	105.94	100.82	108.05	104.28	102.51	104.38	103.43	108.17	103.77	103.87	102.87	108.37	107.11	105.61	103.04	107.95
107.65	106.6	104.94	106.75	104.87	104.14	103.38	106.26	105.96	103.51	106.29	104.02	106.44	103.75	105.8	105.01	104.54	106.73	105.67	103.83	104.54	106.15	104.73	102	103.6	105.17	105.42	103.65	104.51	104.63	104.36	110.59	105.29	104.1	108.06	105.68	103.45	104.63	110.1	105.76	104.52	104.94	105.98	109.89	104.93	106.16	106.43	105.52	103	105.1
107.02	104.97	104.17	106.96	104.59	105.83	106.11	105.06	107.66	104.78	104.37	104.71	109.12	104.78	106.53	104.11	106.46	104.51	106.37	107.97	106.41	105.89	105.33	102.67	105.45	108.09	105.77	105.94	106.77	104.77	107.96	105.61	105.81	103.95	104.06	104.38	104.98	105.92	105.17	104.5	105.86	106.12	102.73	107.69	105.1	105.29	104.29	103.29	109.7	104.15
94.669	101.51	98.303	97.769	103.02	99.941	98.404	99.119	98.06	96.45	98.052	100.3	96.077	101.47	98.433	101.83	100.64	100.6	99.126	100.53	102.9	99.833	101.96	98.473	99.915	99.96	100.59	98.098	99.519	98.446	101.07	103.18	99.179	101.17	99.769	97.79	100.8	98.721	97.114	97.865	98.856	100.49	99.891	100.69	98.323	98.922	99.746	102.71	100.06	101.14
112.37	109.02	111.5	116.22	111.4	111.76	110.38	112.16	111.21	110.98	112.83	113.56	112.24	111.1	112.54	112.22	114.57	114.94	110.75	114.23	114.28	109.69	113.29	111.92	111.1	114	112.68	112.95	112.13	112.5	110.31	113.38	112.97	112.43	114.45	112.94	110.07	109.27	111.55	112.91	110.55	110.27	112.61	109.35	109.54	107.18	113.12	111.31	112.1	106.86
104.35	105.67	105.38	106.96	104.28	105.38	107.25	104.31	107.44	101.99	105.05	106.68	102.89	108.05	106.8	106.95	104.47	101.14	105.59	105.02	105.87	106.67	105.23	100.07	103.38	103.91	105.81	105.54	104.48	103.8	102.7	105.07	104.39	103.82	99.38	105.43	106.68	102.01	104.33	103.61	101.43	107.3	104.16	105.87	103	105.12	104.72	104.99	104.77	106.51
105.65	106.57	105.23	105.46	101.36	106.87	101.63	105.28	105.78	104.33	106.48	103.12	107.65	104.77	106.53	106	104.65	103.85	106.01	103.53	107.11	105.81	105.57	108.17	105.59	106.37	108.24	104.7	107.53	103.17	106.08	103.81	105.31	106.16	105.32	106.95	105.13	105.89	103.63	105.55	102.46	105.01	108.12	105.32	107.84	104.78	106.03	108.04	106.53	104.35
104.04	102.59	102.3	104.09	107.79	104.18	103.91	106.53	105.83	103.12	106.22	104.35	106.06	104.76	103.62	109.9	106.63	107.94	106.46	103.32	105.79	104.93	104.15	105.82	107.98	104.31	107.4	104.91	106.72	104.84	106.4	108.63	104.42	106.79	106.32	110.93	103.91	104.54	105.33	106.25	104.38	105.54	105.52	106.06	105.73	105.98	106.68	105.73	106.57	106.84
100.72	99.695	97.5	96.991	98.223	100.11	99.76	101.22	98.124	101.04	99.013	99.155	101.41	101.71	98.518	98.219	100.31	103.41	98.134	99.462	101.26	98.346	98.205	101.8	99.327	98.68	101.87	99.846	95.647	100.95	97.968	99.081	100.88	100.85	100.91	98.364	102.57	100.68	98.706	101.73	98.701	100.63	99.748	98.728	99.23	97.018	101.31	97.438	103.76	95.693
100.84	103.57	99.775	100.29	101.63	101.05	100.36	102.14	102.92	102.78	104.55	100.05	99.688	100.97	99.952	103.91	97.684	101.79	96.427	97.024	101.74	100.9	97.539	99.654	100.72	104.08	97.568	101.24	101.75	100.3	100.12	95.807	101.09	103.45	96.601	100.76	102.45	104.15	104.41	103.74	102.8	101.58	99.3	100.1	103.64	101.07	99.286	101.03	104.49	100.47
108.47	103.79	110.18	106.56	105.69	111.05	104.76	109.87	111.21	107.99	106.88	106.05	104.83	105.41	106.68	109.19	104.93	109.63	110.58	105.17	107.38	106.44	108.42	106.32	108.71	108.19	102.86	105.86	108.75	105.85	110.02	105.99	108.4	108.78	104.12	108.76	108.35	109.27	107.03	108.59	107.85	108.75	107.67	106.85	107.62	105.32	107.72	110.4	107.69	109.45
101.77	103.52	99.27	97.24	97.745	96.244	102.97	99.607	100.83	99.622	99.092	98.206	100.15	101.09	100.65	101.52	98.232	99.1	97.091	97.775	99.431	100.88	100.95	100.56	103.88	96.604	101.23	99.3	101.51	101.68	99.066	99.383	99.09	101.02	97.024	102.37	99.536	98.047	100.08	103.16	97.01	101.67	103.46	100.4	98.328	102.45	98.886	98.329	97.346	99.838
102.32	105.19	105.22	109.24	106.34	103.22	102.08	104.5	107.16	102.68	102.98	104.73	104.18	104.33	100.52	101.48	102.35	105.05	103.72	104.75	106.47	102.38	105.18	104.66	104.14	103.85	104.54	107.38	103.88	102.55	104.07	100.24	103.05	102.24	102.58	106.09	102.89	100.65	102.1	103.52	107.09	104.23	105.16	101.54	100.67	105.74	105.98	104.5	105.04	106.52
107.72	111.31	111.96	109.61	111.46	114.53	112.8	114.56	105.61	110.15	111.8	110.7	112.6	112.82	111.96	112.16	112.29	114.18	113.06	112.8	111.63	113.17	109.13	112.8	109.8	112.32	108.46	116.78	114.1	112.83	113.47	111.29	110.56	111.04	112.14	112.33	114.22	109.26	115.69	108.31	113.76	112.54	110.86	113.91	110.96	112.04	113.88	111.84	111	111.93
105.68	103.29	105.1	105.35	102.83	105.99	105.11	108.73	106.71	106.99	102.11	103.15	104.5	104.94	105.68	108.88	108.37	104.8	107.34	106.13	106.2	103.41	104.65	106.38	105.97	104.83	105.24	101.25	105.07	105.86	104.65	105.52	106.3	104.72	105.03	102.72	103.09	104.8	103.5	103.86	104.81	105.76	105.99	104.01	106.56	106.14	108.58	104.84	105.86	103.46
103.25	103.79	105.73	104.38	103.72	104.38	106.26	99.625	104.33	102.84	105.6	103.16	105.47	103.4	102.67	106.19	106.45	107.6	102.74	103.34	104.17	104.54	105.46	105.05	107.69	105.76	107.21	105.9	102.36	105.28	104.83	104.62	105.07	105.68	103.24	102.47	107.22	105.4	102.67	102.47	103.3	102.36	104.74	103.38	102.5	102.65	106.53	104.34	102.11	104.14
105.03	107.74	106.45	103.06	107.09	105.4	105.34	110.49	106.23	105.16	107.24	102.31	109.05	106.48	107.15	105.66	106.44	104.53	106.94	109.1	102.93	105.17	104.55	104.66	104.73	107.27	108.77	105.46	106.67	106.85	107.37	106.58	103.57	105.27	107.85	103.29	103.35	105.63	106.25	104.29	107.91	106.24	101.97	107.37	108.98	102.41	108.24	107.4	109.44	105.88
107.1	104.4	107.99	106.91	104.5	103.35	109.37	105.04	107.94	106.81	106.09	106.37	105.73	105.73	104.02	101.54	106.72	104.88	108.04	107.4	105.3	106.51	105.8	106.42	106.93	108.04	105.77	104.2	109.27	104.5	107.01	108.4	106.11	109.04	103.51	107.39	104.12	103.3	109.36	106	105.9	104.88	105.89	106.37	105.82	107.81	107.87	107.26	103.17	106.16
107.73	107.26	101.96	106.33	107.81	105.8	106.3	103.77	106.73	104.8	105.83	102.17	107.82	104.8	107.17	104.29	108.18	103.09	107.93	104.69	105.16	105.34	107.72	102.98	108.08	105.23	106.7	106.47	104.49	103.63	103.77	103.71	106.65	107.98	105.13	104.44	105.86	107.63	106.76	103.53	103.53	107.58	104.18	109.26	105.55	108.41	104.85	102.89	103.78	104.58
102.82	97.257	101.57	100.29	98.926	102.03	99.604	101.7	100.9	100.39	96.974	99.503	99.45	100.65	100.11	96.446	98.964	99.311	103.16	100.11	97.673	98.115	100.77	99.585	100.58	99.883	100.08	100.66	102.11	99.462	97.57	98.509	98.413	99.327	97.502	100.97	97.361	98.414	99.438	96.836	101.24	101.6	99.167	99.675	100.74	99.117	102.72	99.467	97.998	102.92
106.21	107.27	108.51	108.73	105.95	102.84	102.1	107.77	106.41	105.64	105.53	106.89	110.58	106.58	103.68	107.25	104.26	106.8	108.5	106	105.76	103.64	105.19	104.92	105.87	108.14	106.87	103.86	104.09	106.15	105.23	106.07	108.59	104.37	102.4	107.54	104.35	104.8	103.83	103.59	104.95	106.87	108.78	105.01	104.93	105.94	105	106.72	106.15	105.56
107.91	103.68	106.49	104.1	104.68	106.35	105.64	107.45	104.6	105.09	103.78	106.44	104.64	102.95	106.05	105.16	106.32	103.71	105.4	108.29	108.94	103.72	105.07	104.81	106.06	105.34	104.68	106.74	106.14	102.91	103.69	101.4	104.1	103.79	103.69	102.78	108.11	106.74	106.28	107.02	106.14	106.19	105.16	103.83	106.51	105.8	104.34	103.82	108.56	104.8
106.32	107.91	107.78	106.3	107.8	105.72	105.26	105.81	107.48	104.57	106.92	108.01	104.83	105.24	106.49	107.19	103.45	105.07	102.21	105.01	105.54	107.52	103.44	108.78	106.62	106.17	108.08	104.17	109.05	106.54	106.69	106.62	104.61	106.99	107.1	107.23	105.83	106.23	107.84	103.93	104.24	104.13	104.57	104.29	106.43	103.36	107.45	108.73	106.65	112.26
99.31	103.79	103.48	99.748	99.539	99.637	100.55	96.972	102.17	99.98	99.541	98.506	97.106	99.3	98.115	98.242	99.193	99	99.928	100.59	101.39	101.63	98.282	99.489	97.867	100.52	98.112	101.49	101.43	97.581	98.574	101.24	101.29	99.606	97.426	102.2	100.16	100.38	101.32	100.92	101.29	99.722	97.377	104.48	99.251	100.94	101.65	100.51	101.74	100.38
99.583	103.82	100.83	99.226	99.505	100.21	98.65	101.68	100.8	96.39	101.59	98.691	102.75	101.99	100.99	100.14	100.98	103.75	102.74	100.28	101.37	102.76	100.97	101.53	100.55	102.05	102.04	103.04	101.5	101.9	101.56	103.82	103.11	99.996	101.26	102.11	100.77	101.79	101.5	102.08	99.285	98.783	98.218	101.48	95.423	102.52	101.43	102.4	102.52	98.911
104.31	106.99	106.82	106.93	107.62	102.44	105.99	105.04	108.6	106.6	107.85	106.28	108	104.91	107.9	106.87	106.8	107.93	105.88	110.03	109.35	105.49	106.93	104.28	107.69	105.23	109.99	106.62	107.19	107.17	106.43	105.98	109.33	105.75	109.6	106.33	109.75	111.68	106.81	110.23	106.85	107.75	107.56	105.13	105.49	105.57	108.08	105.36	108.63	111.12
118.43	116.9	117.3	117.81	115.79	119.09	120.85	117.79	116.76	116.61	116.49	113.27	116.59	118.42	114.44	115.84	117.42	120.66	113.81	117.91	117.54	118.19	115.02	116.81	117.68	119.5	116	117.18	118.01	116.23	116.39	116.35	115.67	117.39	115.54	116.92	119.79	116.81	118.25	115.56	115.92	119.32	116.26	117.02	120.61	115.85	118.62	116.7	117.11	117.57
98.399	104.94	99.662	98.57	100.98	100.5	98.975	100.84	98.826	97.759	96.336	94.661	99.829	99.807	98.558	99.093	98.178	99.635	98.821	99.641	99.784	98.854	98.167	98.655	97.081	100.35	101.24	98.26	99.371	99.638	98.292	101.46	96.448	99.426	98.157	97.262	99.535	96.786	98.126	96.524	101.58	96.739	98.919	98.978	99.165	99.136	99.861	98.78	101.25	102.5
104.84	102.89	109.48	109.49	105.85	107.04	107.69	107.54	105.87	105.79	107	107.46	106.37	106.8	105.17	110.58	104.43	103.29	105.98	104.06	105.96	107.49	103.8	107.72	107.78	104.11	105.24	108.55	103.74	110.49	104.53	107.32	107.99	106.37	106.35	107.78	107.08	105	102.8	108.08	106.71	106.83	105.25	109.07	104.54	107.34	105.69	106.04	106.81	107.98
108.86	106.75	108.4	105.38	106.91	105.59	106.76	106.09	105.81	108.55	106.46	107.71	106.67	109.01	104.16	107.51	106.34	105.65	107.85	103	105.82	106.07	107.1	106.59	103.24	104.24	105.89	108.56	104.19	110.5	105.25	109.23	105.65	106.73	110.05	107.31	106.54	106.33	105.38	102	107.15	107.04	107.63	106.37	111.09	107.2	106.05	104.88	105.33	108.58
113.33	111.8	114.37	111.33	111.23	112.57	109.91	108.17	109.24	112.04	115.17	109.54	115	111.97	113.08	112.52	111.53	112.32	113.08	110.39	112.19	116.36	114.96	112.73	111.1	111.35	111.76	111.79	115.79	110.9	112.12	111.61	113	113.18	112.99	113.16	112.63	113.16	108.12	113.94	111.32	110.78	113.31	110.29	108.78	115.27	114.24	115.08	113.57	116.38
101.77	102.43	102.9	101.76	95.626	100.25	99.829	96.01	98.303	100.3	99.323	101.83	98.561	98.81	100.74	100.94	98.669	99.837	100.73	98.343	97.415	101.25	100.81	99.599	99.543	97.178	100.07	98.343	98.417	102.73	98.686	98.287	100.3	98.387	100.46	98.605	102.65	99.619	103.31	99.463	98.509	99.423	99.24	101.02	99.856	99.879	101.23	99.967	98.596	101.02
112.61	111.68	112.54	110.18	113.23	115.07	109.84	108.63	111.29	111.45	109.99	111.82	108.95	108.57	110.81	111.76	112.07	112.27	112.1	112.42	111.3	109.23	113.75	112.67	108.31	110.7	110.38	113.91	113.02	111.1	115.88	113.41	115.61	110.1	113.34	111.52	112.89	110.29	110.62	111.64	110.77	111.88	106.18	111.12	111.29	112.15	111.16	111.44	110.9	108.97
104.45	106.03	108.01	104.98	106.4	107.33	103.34	104.07	106.33	102.37	104.04	102.72	106.49	110.48	108.49	105.28	105.35	106.26	107.84	105.94	105.14	105.21	106.33	105.32	105.39	101.43	109.05	100.95	102.87	105.65	105.33	107.52	105.62	107.03	106.66	107.42	105	103.63	106.38	104.09	102.62	106.65	107.25	105.03	107.72	105.99	107.34	103.68	106.97	103.83
107.15	104.15	104.11	105.45	103.15	101.59	108.28	102.76	105.03	104.37	104.84	102.87	105.28	103.18	104.7	106.13	107.01	108.18	105.25	108.9	104.89	102.05	104.04	107.29	105.36	104.67	103.46	106.21	106.18	103.82	104.71	107.06	106.68	105.47	102.57	104.59	106.53	107.11	109.32	105.54	103.9	104.01	108.22	106.72	102.18	106.8	103.26	105.22	102.66	107.33
103.48	104.87	107.34	106.81	106.13	108.62	105.14	104.6	106.16	103.83	104.58	105.49	105	106.42	105.5	105.49	102.26	108.55	106.64	105.2	103.67	104.93	106.79	105.84	106.66	104.02	106.88	105.95	103.49	102.71	105.27	104.14	102.13	107.16	105.19	104.82	101.8	106.5	107.93	105.22	105.76	105.34	102.08	105.39	104.75	108.06	106.71	107.48	105.97	101.68
103.59	106.21	101.89	100.76	103.65	106.37	103.04	104.86	105.68	104.93	106.92	108.02	104.96	105.34	107.4	104.32	103.93	106.28	103.33	106.04	107.73	103.58	108.19	98.506	102.23	102.02	105.63	103.01	106.12	103.37	106.74	106.46	105.43	104.57	103.1	106.36	105.03	105.18	107.31	104.54	110.27	102.71	107.21	106.52	102.92	102.52	105.97	102.33	106.08	104.71
107.47	105.07	104.16	106.71	107.24	107.16	106.37	108.36	104	104.32	106.92	107.81	106.73	108.37	107.81	106.26	105.46	110.33	103.44	104.75	104.66	106.93	107.51	106.73	105.42	101.7	107.62	106.51	106.81	106.65	106.48	104.99	109.22	109.06	105.13	106.86	106.88	106.7	105.6	106.47	102.64	104.39	107.39	104.59	107.85	105.73	106.73	105.93	110.36	104.15
106.46	104.33	107.77	105.61	109.07	108.25	105.21	103.96	108.74	106.53	106.8	108.84	106.31	105.97	104.6	107.37	104.44	107.56	107.47	108.77	103.94	105.8	106.34	105.81	107.17	106.86	105.8	108.52	107.56	105.05	109.26	110.18	107.23	107.08	107.18	104.54	102.91	106.74	104.09	102.45	106.08	107.32	108.08	107.69	105.67	105.5	108.33	104.78	104.08	104.59
103.97	107	109.05	106.58	103.53	107.82	108.16	106.64	108.41	105.34	105.64	108.17	106.89	104.08	103.18	104.67	103.99	107.6	104.06	109.07	107.04	104.78	106.37	105.92	103.97	105.01	104.17	103.67	105.06	106.07	105.48	106.45	105.78	105.37	105.69	107	106.13	106.43	104.57	104.37	103.95	105.9	109.38	105.27	104.65	104.82	105.82	106.56	104.49	105.12
105.22	102.38	106.32	104.01	105.41	104.67	104.69	104.19	102.58	103.24	105.26	105.82	106.29	107.04	107.5	107.44	102.46	108.08	102.1	106.32	103.51	106.65	105.18	106.27	105.25	104.21	105.28	103.74	102.93	105.1	106.76	108.07	101.79	101.75	103.74	105.85	103.45	106.47	104.37	100.06	106.06	104.57	103.12	105.62	106.34	104.06	105.35	103.28	106.74	102.82
105.36	106.03	104.22	106.51	106.36	106.71	104.67	105.62	102.1	106.24	105.31	106.15	101.72	107.76	104.87	101.86	107.49	104.44	104.19	107.04	104.73	104.22	103.99	106.61	106.55	105.25	105.02	106.84	105.16	102.96	105.13	100.72	105.45	107.98	103.7	105.76	108.55	106.92	103.73	109.13	104.5	102.45	107.82	104.61	104.06	105.17	105.38	104.61	106.16	108.35
103.35	101.84	101.59	103.21	105.16	100.79	103.42	105.32	102.36	107.64	107.71	107.17	104.63	103.61	104.2	103.6	105.11	100.93	104.88	104.17	103.16	102.89	107.07	102.69	105.52	104.24	104.16	102.64	103.64	104.68	108.07	101.22	106.9	106.95	101.94	106.32	101.65	102.7	102.93	105.95	110.03	103.3	102.2	108.68	104.81	104.37	102.03	105.27	103.68	105.73
100.7	100.94	101.24	100.13	98.403	102.48	100.61	101.91	102.28	101.44	104.83	102.41	99.408	100.04	98.651	98.711	97.589	98.618	96.892	100.66	99.392	99.22	101.61	101.63	97.207	97.767	100.35	98.274	98.41	100.64	99.441	100.2	98.478	101.51	100.59	98.781	102.71	100.1	97.179	101.31	99.778	100.28	101.54	98.528	101.48	101.32	97.912	99.15	95.974	100.75
105.51	104.94	109.45	107.96	104.18	105.35	102.12	106.33	104.27	105.63	104.02	104.86	106.65	102.22	105.93	102.18	101.23	107.41	104.84	104.73	104.75	109.08	108.93	104.7	106.23	105.75	106.96	106.06	107.27	105.65	105.56	106.57	103.13	104.65	106.69	107.66	108.14	105.33	105.95	104.02	105.6	104.81	105.46	109.26	106.58	105.24	106.82	103	106.98	102.73
104.39	104.51	105.12	104.82	105.87	106.21	107.07	106.64	104.96	106.22	103.98	106.38	106.93	103.85	104.92	104.75	105.58	106.03	106.46	105.97	104.74	102.22	105.5	108.02	106.67	105.16	107.82	109.13	107.3	104.09	103.74	104.71	103.57	105.57	103.34	106.46	106.29	106.09	106.83	105.23	104.75	105.23	105.75	105.18	107.9	107.03	106.27	107.53	107.64	106.54
110.97	114.09	114.55	112.3	114.3	114.82	112	113.58	111.58	112.75	116.08	114.31	112.91	115.11	112.85	113.43	109.99	111.41	114.25	113.92	112.53	111.95	111.92	112.02	112.73	113.43	115.15	111.35	112.84	109.89	110.71	110.71	111.97	112.23	109.57	114.78	111.84	110.05	111.85	114.81	112.21	112.52	114.79	114.42	109.03	112.09	108.8	112.84	112.71	110.61
111.62	112.32	110.53	112.91	111.31	110.78	111.96	110.52	108.1	112.25	111.85	109.8	113.03	111.76	109.33	110.59	110.1	117.39	111.17	114.13	113.59	112.27	110.05	109.57	114.22	112.73	109.72	112.34	113.18	111.25	110.8	112.43	109.45	111.27	112.89	112.34	109.88	110.21	112.55	109.55	110.19	109.4	113.7	111.8	112.56	113.83	110.73	113.9	111.82	112.52
105.24	105.18	106.34	106.51	106.83	108.15	104.53	105.14	105.67	105.88	107.33	103.72	104.15	103.91	104.67	104.54	105.92	104.87	105.09	104.63	107.39	104.53	105.96	106.68	105.38	105.63	104.55	104.44	107.69	109.03	108.91	103.66	106.04	103.98	105.98	105.8	106.96	103.37	105.37	104.56	107.08	106.42	107.81	103.74	103.68	102.92	102.99	103.78	105.34	107.89
104.5	107.23	110.3	108.46	105.41	104.49	108.43	106.5	108.55	105.01	107.83	105.49	104.67	103.37	106.7	106.71	107.12	104.79	105.08	108.06	104.87	109.58	105.88	106.49	104.72	108.13	105.61	106.43	106.11	104.82	106.72	106.38	106.75	108.73	107.42	105.89	105.93	103.13	109.13	105.28	106.58	103.37	107.15	108.09	106.57	103.73	104.48	106.17	106.58	108.78
106.09	106.85	105.79	106.32	104.33	107.03	105.22	106.42	108.82	102.52	105.72	106.19	106.97	104.88	108.47	106.79	107.74	109.38	103.85	103.73	105.04	105.92	105.33	104.54	105.02	100.62	107.09	106.59	108.21	103.9	106.58	107.08	106.51	105	109.21	103.4	107.26	106.21	109.13	107.3	103.23	107.26	106.14	103.81	106.51	107.76	108.12	106.59	106.71	105.19
108.59	107.59	107.25	110.44	109.93	106.05	109.36	104.95	103.84	107.26	105.6	108.24	106.22	106.25	107.63	105.82	106.11	108.84	110.51	108.51	106.42	104.3	106.9	107.03	106.46	106.89	106.24	107.19	104.43	106.88	108.39	103.98	103.68	109.34	107.16	104.6	107.17	105.68	105.14	109.46	106.84	103.32	107.02	107.77	107.43	109.76	108.57	105.57	105.04	105.55
100.04	103.33	106.07	105.1	105.89	102.94	103.06	105.91	105.84	105.01	108.07	106.47	105.71	105.41	103.77	106.19	102.22	107.69	103.82	106.65	107.29	106.78	107.55	104.99	107.23	104.96	106.05	108.22	104.7	106.7	104.84	106.6	104.15	108.71	108.02	105.15	103.63	104.25	106.95	104.68	107.92	105.81	102.8	106.08	104.71	104.91	102.23	105.99	105.41	105.28
103.36	104.89	107.27	104.66	102.35	103	106.38	101.66	106.06	104.65	109.04	104.49	106.02	104.45	106.49	107.12	104.1	109	105.51	104.03	105.67	108.12	106.37	102.9	107.22	107.76	104.9	108.55	106.84	105.98	107.91	105.31	104.09	105.65	105.92	103.48	105.01	106.03	103.81	105.68	107.74	104.7	103.29	105.35	106.1	102.54	106.42	103.63	108.26	105.72
104.98	106.31	107.25	107.2	105.51	105.07	106.56	104.6	107.51	104.61	103.99	103.64	106.7	103.98	106.41	105.07	103.03	104.71	106.07	106.67	107.74	107.17	106.6	103.66	105.51	105.25	105.46	108.53	104.21	103.04	105.95	108.03	102.25	106.6	103.39	105.24	105.26	105.74	106.09	105.25	109.95	103.66	105.55	103.8	105.3	104.36	106.81	103.88	105.4	104.53
108.06	105.86	106.68	104.93	105.09	105.23	105.14	103.55	104.86	108.32	106.45	104.76	103.29	107.05	105.09	103.42	104.8	109.76	107.15	103.99	106.03	103.99	104.88	104.75	106.32	104.31	105.54	106.59	110.84	106.65	104.65	105.49	103.84	105.61	107.65	106.26	107.85	104.55	105.55	103.25	105.39	104.14	106.09	105.73	105.63	107.6	108.13	101.99	107.66	105.36
104.01	105.52	103.9	105.06	107.72	104.77	106.54	105.45	105.94	105.66	106.77	102.93	100.95	104.43	102.42	104.92	106.93	104.03	107.26	104.22	105.03	107.29	104.76	105.14	103.81	104.36	104.56	102.82	101.42	102.89	104.92	105.78	106.82	104.49	107.35	105.06	104.97	104.86	103.08	107.91	111.45	104.58	104.08	106.72	104.44	104.61	103.12	104.67	102.6	105.33
101.76	101.31	100.15	99.653	99.802	103.95	97.783	97.524	99.66	97.192	99.487	99.412	100.41	99.505	101.03	104.32	98.663	98.398	99.934	101.96	98.015	102.07	101.49	97.844	100.46	96.901	99.45	99.881	97.722	99.596	100.28	101.83	99.722	99.287	102.12	101.68	99.313	98.751	99.018	102.77	98.74	100.29	99.536	99.666	99.133	98.235	98.388	100.25	101.18	101.6
101.34	102.61	103.01	96.225	102.33	99.868	98.802	101.53	100.91	98.983	100.16	104.35	104.98	99.165	100.31	99.286	98.781	97.758	99.534	104.18	99.839	101.37	100.74	100.31	100.96	100.86	104.63	99.997	101.9	102.23	98.533	101.41	98.44	101.39	100.24	102.1	99.348	99.069	100.04	101.53	99.26	102.56	101.09	98.781	96.345	99.557	101.9	97.483	98.593	100.98
106.95	105.4	102.44	101.55	104.43	101.49	103.8	100.77	105.8	103.18	102.14	105.12	106.8	103.29	106.3	105.44	107.78	105.59	106.3	104.32	103.42	103.08	103.85	105.87	104.87	105.9	104.2	104.36	105.77	106.3	102.52	104.93	101.05	101.03	103.82	105.89	102.16	101.77	102.31	106	103.15	104.8	103.9	102.23	102.92	103.25	103.73	104.77	103.16	107.5
104.13	101.04	103.47	103.79	102.56	101.76	104.97	105.15	102.38	104.14	103.06	107.33	103.91	107.19	102.56	104.99	102.08	104.53	105.59	104.07	104.88	107.77	104.46	106	106.81	104.71	105.14	101.51	103.5	101.13	103.22	103.31	103.5	101.78	101.7	104.01	103.99	104.7	103.69	105.73	102.96	105.01	104.82	104.74	103.33	104.77	103.75	104.12	103.53	104.22
110.28	108.49	111.04	110.71	110.46	108.04	109.51	112.16	111.87	112.78	111.3	104.18	112.95	110.97	112.84	110.81	108.75	111.44	111.86	108.94	113.74	113.88	107.23	109.36	112.76	108.88	114.39	109.7	109.83	105.25	111.9	108.14	110.89	108.93	109.36	109.23	110.93	111.28	110.56	113.22	107.54	110.76	111.93	110.05	108.01	110.99	110.05	111.62	111.17	109.12
106.36	109.1	103.9	102.92	103.79	107.57	107.46	109.05	108.7	104.47	106.27	105.21	106.45	105.73	105.4	102.79	106.3	105.06	106.91	106.52	104.94	105.4	106.8	102.21	105.15	107.35	107.63	108.28	104.23	104.95	105.1	104.51	104.17	106.68	108.03	105.08	105.74	107.05	106.25	105.73	104.78	107.23	105.42	104.29	104.02	110.02	108.07	101.78	109.57	103.56
104.4	106.63	104.25	107.02	106.6	105.37	104.2	102.5	103.64	104.28	100.87	101.48	103.9	103.43	105.46	102.51	102.77	102.21	103.44	106.37	101.85	103.3	105.77	104.08	104.48	106.84	103.25	103.96	104.61	107.06	103.12	104.26	102.69	102.61	103.01	102.87	101.85	105.43	103.68	103.48	104.61	102.66	103.74	103.2	105.88	105.04	105.58	106.79	106.29	103.23
107.71	111.21	112.06	114.86	110.62	112.37	114.83	110.45	113.58	113.13	111.33	109.61	113.54	109.86	111.85	111.44	112.13	112.67	112.01	113.76	113.29	110.84	109.17	111.87	112.72	111.86	111.81	110.16	109.95	110.06	110.2	109.07	113.17	114.32	110.4	109.97	108.94	112.72	111.07	106.95	110.92	107.82	113.65	112.5	112.59	114.61	110.34	109.78	111.34	113.33
106.52	104.28	103.15	104.75	110.84	105.34	108.07	107.68	104.53	105.56	109.77	108.76	103.74	104.15	104.47	105.67	107.48	104.78	109.1	104.47	104.46	108.59	105.6	107.09	105.98	104.61	104.31	107.49	107.05	109.07	107.63	107.51	109.15	104.45	108.73	108.46	104.22	104.42	103.87	105.49	104.59	103.96	104.24	104.63	103.96	103.91	105.07	105.5	105.37	105.14
104.55	108.56	106.32	105.37	103.23	105.46	106.41	106.32	106.39	107.97	105.54	104.36	104.13	105.59	106.17	103.43	105.38	107.08	104.48	102.78	104.38	104.9	108.27	104.52	107.21	102.77	105.42	106.12	105.53	104.79	105.32	106.05	104.79	105.58	107.19	106.55	107.74	106.14	107.91	106.51	106.12	107.37	103.62	105.25	106.42	108.93	106.42	104.78	105.25	105.37
111.1	110.4	114.65	112.85	107.25	113.36	112.35	112.03	112.1	109.82	110.82	112.23	111.41	111.96	111.67	112.35	109.53	114.39	118.05	112.72	112.42	109.39	112.63	116.61	112.05	109.94	110.58	111.83	112.48	108.18	113.86	111.64	113.02	114.34	112.1	112.63	112.96	112.77	108.66	111.9	113.94	111.01	111.99	114.86	114.89	116.24	113.85	112.99	110.83	112.54
105.11	107.9	107.65	103.08	104.79	106.89	105.77	103.58	106.49	105.35	107.48	107.87	106.35	104.35	105.15	107.11	105.09	110.41	102.44	107.43	108.93	106.05	109.14	106.53	110.94	104.66	109.24	111.74	106.5	109.27	108.07	109.69	107.34	103.38	105.43	104.58	108.41	106.44	107.43	105.49	103.88	104.86	106.11	107.44	107.06	108.61	107.26	107.89	104.62	106.64
105.24	107.67	105.88	102.88	104.67	107.59	104.55	104.92	106.84	106.64	108.56	105.41	107.8	107.99	106.92	106.57	104.69	108.31	104.82	106.07	106.35	105.62	106.05	108.5	106.86	101.31	106.11	104.86	102.02	104.33	102.41	104.55	105.31	108.21	104.44	104.73	108.54	107.15	105.27	104.92	105.09	104.11	104.18	108.77	107.19	104.04	103.98	106.35	105.92	109.88
97.032	98.13	97.296	101.5	99.206	98.936	96.658	101.47	100.49	100.84	98.53	102.1	101.29	97.932	100.37	103.3	99.035	101.85	100.36	98.257	95.612	100.49	100.63	99.868	98.324	97.253	99.909	102.52	100.6	100.16	101.22	98.865	101.82	99.494	100.91	99.011	99.475	97.621	97.95	102.55	97.153	101.16	97.415	102.36	98.191	100.13	99.302	102.12	99.141	98.503
111.77	110.26	109.36	113.63	113.06	112.2	108.2	111.13	109.25	111.3	114.1	112.27	112.3	111.07	109.48	111.09	110.94	109.32	112.25	111.17	110.49	108.63	112.05	110.03	111.4	108.7	109.42	109.47	111	109.02	107.73	109.1	110.8	107.76	110.88	108.11	109.53	109.9	111	112.81	111.2	109.93	110.63	111.07	111.98	111.72	109.45	111.31	112.96	111.1
102.39	103.03	101.03	98.901	99.581	97.464	100.62	100.01	101.53	98.99	101.64	100.25	96.22	100.75	97.152	99.31	98.439	99.464	99.189	97.525	98.704	101.98	102.07	99.814	99.189	96.599	96.553	97.18	99.858	99.585	100.67	100.97	102.83	99.949	99.224	98.357	99.828	100.74	100.52	96.769	102.27	99.357	99.238	100.41	97.802	99.478	98.512	98.593	96.965	102.66
106.3	106.45	104.5	104.56	108.06	105.34	105.94	109.63	105.27	107.94	108.12	104.44	103.02	108.56	104.52	102.42	105.64	104.27	103.95	104.43	107.36	105.72	106.86	104.48	106.26	101.41	108.04	105.6	110.1	108.14	103.78	105.8	105.19	107.57	104.69	106.14	105.64	108.87	103.24	108.81	106.36	105.85	103.81	107.17	103.63	107.41	105.58	104.95	105.12	107.98
107.1	103.09	104.31	105.49	105.16	105.68	106.34	107.65	105.81	100.67	104.51	104.54	104.04	106.2	108.47	108.31	107.44	108.98	107.3	101.95	105.56	104.86	106.66	105.4	108.3	104.13	106.84	104.52	106.96	106.02	107.47	104.94	104.82	106.87	105.8	106.07	106.85	103.05	106.29	107.02	104.52	107.67	103.2	105.57	103.73	108.35	103.3	104.07	105.21	107.18
111.75	114.25	114.09	113.59	111.72	110.71	114.22	114.04	114.91	115.39	112.33	114.28	112.58	109.9	114.75	114.74	112.09	111.8	112.8	115.77	109.63	116.11	113.92	112.5	114.46	112.11	113.14	110.04	111.5	115.6	111.55	110.72	111.2	109.38	111.72	113.96	113.97	113.04	113.01	112.6	112.94	113	114.9	111.55	115.3	113.56	115.26	112.77	114.98	113.47
104.5	106.26	105.9	106.52	109.03	110.79	104.54	106.21	106.12	104.47	104.29	104.1	107.08	108.77	107.21	106.51	106	105.05	104.88	105.86	105.28	108.42	104.69	107.03	106.69	105.62	107.29	109.74	106.74	107.69	107.16	108.2	106.84	105.35	105.63	105.85	104.42	106.2	105.66	106.39	108.79	107.13	106.38	107.18	104.15	106.52	104.65	110.2	108.8	107.94
106.52	108.16	107.04	107.51	107.57	105.01	104.17	106.3	104.9	105.36	105.49	109.41	107.27	107.42	107.72	106.75	104.61	105.01	104.12	105.75	105.86	106.93	106.89	104.76	105.14	109.06	107.3	105.26	105.16	102.95	105.35	103.96	110.11	106.63	104.98	106.18	104.68	108.93	105.51	107.26	105.52	107.56	105.99	105.33	102.48	106.28	106.62	106.81	105.47	107.63
112.07	108.65	110.65	110.95	106.13	109.9	107.99	108.45	110.55	110.69	113.64	109.24	109	108.59	109.61	107.34	112.78	109.48	111.63	106.9	107.59	108.49	109.23	110.35	112.67	111.72	109.69	112.45	106.82	110.04	108.84	111.26	112.89	115.16	109.09	112.84	109.53	110.29	112.36	107.94	108.83	110.69	108.33	110.27	112.35	109.32	110.14	107.34	111.23	108.2
106.44	109.08	105.59	105.62	108.02	102.41	105.42	103.91	105.24	101.67	106.57	105.82	107.17	109.71	106.88	104.23	109.33	107.28	107.19	108.52	107.03	103.44	105.84	104.86	102.68	104.01	104.3	106.12	105.63	107.42	109.52	106.68	103.34	108.89	106.92	107.59	108.75	106.05	105.4	106.18	104.75	106.85	106.39	107.5	106.2	104.88	106.09	107.12	106.97	105.86
116.59	116.72	116.26	117.88	115.17	117.33	116.02	117.18	117.49	112.26	119	115.32	115.33	110.75	114.2	117.56	115.65	118.41	114.28	119.43	115.66	117.17	115.39	112.48	116.92	116.15	116.89	112.84	116.6	116.8	116.71	115.94	116.1	112.43	115.5	114.51	119.68	115.98	115.88	119.25	118.63	112.86	113.9	118.24	114.24	117.59	119.22	117.34	118.37	116.9
103.58	106.66	105.4	107.27	107.91	105.1	107.26	102.95	110.14	108.24	106.35	104.92	106.95	105.42	103.97	108.94	107.54	106.67	105.48	106.95	107.9	106.36	108.43	107.19	106.57	108.01	107.56	108.35	105.43	104.96	106.87	105.16	106.89	105.37	107.64	105.88	105.18	101.92	106.1	106.73	107.53	103.87	109.03	107.61	107.07	107.4	107.84	104.98	104.07	108.01
111.14	110.93	110.01	112.6	111.68	111.13	109.4	111.77	108.49	108.32	111.59	111.09	112.8	111	113.78	111.29	110.65	109.01	112.5	110.29	112.04	110.68	109.89	113.43	109.6	110.22	109.93	113.37	110.34	108.81	109.54	111.46	110.06	111.54	108.91	111.73	110.97	106.11	111.24	112.01	111.99	109.26	109.53	110.52	108.62	111.36	113.49	107.08	108.66	111.43
113.63	112.53	108.73	110.48	112.2	109.28	110.41	109.88	110.83	111.14	109.84	111.67	111.37	110.06	112.02	106.64	108.35	112.57	107.82	113.61	108.84	109.48	111.23	110.42	106.78	110.28	111.61	110.38	111.97	108.48	110.64	108.53	109.87	110.17	110.44	106.38	110.96	109.33	114.38	110.9	112.56	110.86	108.07	109.32	112.16	109.07	109.74	110.37	109.43	108.91
104.57	104.84	107.35	106.3	105.27	104.9	105.14	104.72	104.69	105.64	107.31	105.77	107.05	107.39	107.03	102.69	106.68	105.57	107.5	104.6	107.34	106.58	108.15	111.17	108.43	108.28	105.46	106.85	108.18	104.56	105.4	108.36	106.25	105.94	107.48	109.28	106.08	104.82	110.02	109.48	108.65	107.68	104.43	105.58	105.86	106.76	108.13	109.38	105.34	106.86
113.16	108.75	111.95	111.41	112.28	113.12	111.37	111.11	112.72	110.7	111.87	112.36	111.22	111.64	107.04	111.37	114.85	110.54	110.44	114.31	111.07	110.73	112.72	108.45	110.1	113.77	108.24	113.13	113.04	109.47	110.22	110.73	113.46	115.27	111.34	111.92	113.41	111.9	112.91	113.71	109.33	111.92	115.63	109.55	110.06	108.51	113.31	111.44	110.36	112.81
100.16	100.31	98.521	98.326	100.82	100.29	102.56	102.33	101.53	102.66	103.52	100.29	100.04	100.08	99.99	98.219	103.31	102.16	102.43	101.09	101.4	99.753	100.81	100.47	99.336	100.46	102.3	103.02	99.655	101.51	99.9	104.24	98.043	98.288	100.14	98.48	99.726	100.19	99.864	101.91	101.18	99.174	100.98	101.91	101.41	99.82	98.887	101.31	101.52	103.51
116.2	117.02	116.12	119.11	114.04	113.86	120.32	115.67	113.93	115.53	114.16	118.36	115.58	117.5	114.8	120.5	113.61	113.39	114.43	116.79	118.1	115.36	113.03	117.46	117.28	117.56	115.14	116.9	116.45	118.37	116.95	115.68	115.14	115.66	115.66	114.64	117.33	116.69	114.74	119.7	116.18	118.04	118.15	116.09	115.63	117.2	118.39	116.09	117.24	113.99
105.15	107.13	109.42	107.97	104.49	106.2	104.43	106.49	106.19	107.83	104.26	109.02	108.17	108.97	111.19	105.09	104.5	108.29	108.82	109.21	107.67	106.63	107.05	107.16	107.57	105.61	105.31	106.46	104.79	109.02	106.92	107.25	104.82	108.58	104.25	106.51	109.04	108.42	104.46	108.84	108.13	109.49	107.44	103.26	104.63	106.75	109.13	105.61	108.02	107.86
105.15	104.46	105.45	107.61	105.16	107.27	108.12	109.67	107.77	104.88	106.8	105.9	107.72	102.8	106.51	104.16	109.28	105.18	103.86	110.02	104.69	105.91	106.64	105.19	107.57	107.73	105.76	106.1	106.46	106.56	107.24	107.91	106.65	106.46	108.5	110.57	107.84	107.02	105.36	108.25	104.63	110.2	108.04	103.13	106.36	105.89	104.37	107.7	104.57	105.33
104.61	103.49	104.85	106.81	103.25	106.1	104.83	108.38	108.01	106.1	104.1	106.11	106.84	102.1	103.24	105.26	106.9	104.92	104.68	105.56	104.32	107.82	103.27	104.96	105.52	102.98	105.9	108.26	106.96	104.98	107.81	103.51	105.88	106.2	103.88	101.42	107.91	105.87	105.47	104.9	109.88	105.16	109.56	102.36	104.17	101.88	105.83	110.11	107.86	105.53
109.45	107.19	106.75	106.64	105.24	105.38	106.42	106.25	104.03	105.87	104.81	103.43	104.47	107.68	106.36	106.96	107.09	105.81	102.43	104.01	107.26	104.51	109.36	106.91	103.73	104.56	107.31	107.5	104.25	106.72	104.13	106.95	107.42	111	102.96	103.82	102.46	105.12	109.72	105.31	106.6	106.76	106.5	102.85	105.85	102.99	105.38	110.29	106.97	107.39
111.91	112.89	111.74	111.23	116	113.99	111.42	110.52	115.62	111.87	111.95	112.46	111.94	112.95	110.6	110.41	114.92	111.83	111.95	113.11	109.21	114.48	112.77	114.77	113.94	114.32	113.4	113.89	115.98	110.2	112.55	109.35	117.13	112.54	116.01	112.25	113.05	114.11	110.78	109.37	110.59	108.49	115.48	113.82	112.6	114.06	112.21	110.06	110.14	113.95
108.61	105.24	108.19	102.53	104.21	103.62	104.2	105.98	104.75	105.57	106.77	105.3	106.51	105.94	104.54	106.23	108.31	109.22	104.51	106.87	106.6	106.5	109.07	106.88	104.16	104.07	100.81	108.27	106.74	107.74	105.26	105.08	107.63	104.65	105.88	105.25	104.36	106.46	104.46	105.39	106.04	105.59	106.79	104.58	110.84	106.05	105.21	102.31	105.32	106.35
104.86	106.15	107.19	105.91	107.88	103.56	104.3	104.47	106.47	104.79	106.69	105.25	105.57	105.02	104.65	106.69	109.58	105.16	108.37	105.18	104.8	105.53	103.79	105.98	108.34	107.21	103.32	106.27	105.51	102.56	107.37	104.74	110.12	104.03	103.48	106.19	103.01	107.59	104.62	106.37	105.58	103.15	102.2	103.34	106.32	107.91	104.8	107.49	104.02	106.86
99.941	101.54	101.53	101.02	98.637	102.4	98.791	102.6	101.06	103.23	99.61	100.09	98.269	100.75	100.79	98.09	98.511	98.57	99.966	97.116	99.178	102.21	99.261	102.52	100.23	100.3	102.09	100.47	100.21	101.87	101.04	101.03	101.29	98.132	99.882	101.2	99.599	99.274	100.75	101.15	100.79	99.236	98.469	98.853	100.62	100.56	100.63	96.758	99.52	100.47
121.03	116.95	115.96	114.77	116.79	118.28	119.65	118.54	115.55	113.5	118.19	115.97	115.47	116.85	119.91	116.37	119.46	116.11	120.05	118.26	116.86	117.87	114.55	114.83	117.98	118.13	118.15	116.79	117.01	114.5	120.72	116.41	121.1	117.53	116.65	120.78	118.82	115.55	118.63	115.4	119.5	118.56	116.09	116.44	114.54	115.96	118.91	119.66	115.35	117.12
101.44	104.07	106.48	106.6	102.88	105.88	108.66	105.91	105.72	103.96	100.31	111	104.88	106.75	104.03	105.01	106.46	105.65	108.57	106.52	105.33	102.37	105.36	108.29	104.52	102.3	107.67	108	106.8	106.36	106.13	105.64	106.98	102.76	103.75	106.25	105.27	103.96	103.38	105.31	102.14	107.46	105.7	103.59	107.57	103.33	105.4	107.52	105.22	105.94
105.48	102.53	104.72	104.51	108.58	106.3	105.78	108.99	106.3	104.47	105.96	108.21	108.53	102.91	107.57	103.5	105.07	106.81	105.39	105.64	104.36	108.2	104.15	103.18	107.17	103.92	103.69	104.06	108.77	105.13	104.95	105.27	102.38	106.72	106.31	106.08	99.591	104.49	102.99	105.55	103.43	105.64	106.39	106.52	106.14	104.2	109.82	105.22	106.87	103.99
102.93	106.54	109.54	107.48	105.13	106.17	105.48	107.89	109.35	106.92	110.2	108.14	103.88	109.85	105.83	105.13	106.92	109.01	104.62	107.86	103.9	108.06	106.15	107.33	105.7	106.24	107.19	105.08	105.35	105.85	105.6	111.87	106.33	105.92	106.89	103.85	105.23	105.77	107.35	106.43	105.46	105.66	106.55	105.43	105.31	107.43	107.89	108.54	103.37	104.98
106.23	109.17	106.88	108.51	107.78	106.54	107.53	108.07	103.56	104.56	106.58	107.1	103.74	105.46	108.13	102.69	105.46	108.05	105.09	106.29	107.37	106.95	103.52	104.43	102.76	108.16	106.38	103.36	104.17	106.27	105.85	106.79	105.97	105.98	107.36	106.35	106.41	107.52	102.94	105.3	104.1	107.01	107.79	104.4	107.94	106.64	105.29	104.91	105.19	105.13
101.05	104.1	104.86	104.72	107.16	106.76	107.4	105.69	104.91	104.6	108.07	108.54	110.55	104.99	107.13	104.17	106.16	105.02	107.27	106.93	105.69	104.19	107.24	103.11	107.52	105.64	105.18	106.2	105.94	106.92	107.95	104.12	106.07	103.57	107.98	108.29	107.95	105.11	105.55	106.06	105.76	105.74	105.92	106.9	104.82	110.61	102.07	106.69	104.17	104.59
107.35	106.2	106.86	107.89	104.79	104.07	107.09	105.66	105.55	103.57	109.58	106.4	106.27	105.86	104.83	105.54	103.81	104.94	108.01	105.22	106.46	105.38	107.72	102.78	105.48	103.72	106.89	104.19	109.09	107.5	106.19	107.91	108.1	109.79	104.42	104.27	105.9	108.76	106.48	103.59	102.64	104.29	104.34	108.95	103.04	105.25	107.08	110.68	110.09	102.32
112.88	112.75	112.56	112.28	113.67	114.91	113.68	112.31	115.54	114.56	114.15	110.86	111.73	115.72	112.07	113.92	110.4	110.21	113.93	115.75	109.17	112.89	110.59	112.55	112.42	111.01	111.69	111.94	114.1	109.58	112.75	112.37	112.18	112.16	113.29	112.97	112.66	112.65	113.41	113.23	113.81	109.42	110.03	113.01	114.1	115.02	114.64	113.11	111.72	111.62
110.01	111.92	111.08	112.12	109.85	111.91	112.37	112.07	112.66	111.59	109.46	113.4	111.07	109.1	109.28	110.45	110.44	115.24	110.21	110.52	115.42	112.76	111.95	113.19	111.93	109.48	112.12	111.82	109.81	111.24	112.6	112.46	112.74	110.69	113.48	112.41	112.94	106.58	112.35	112.33	111.71	108.84	108.86	108.22	109.2	110.4	109.85	111.87	110.09	110.91
105.75	103.5	106.22	105.21	104.09	101.45	102.92	103.81	104.33	106.67	102.11	106.12	108.15	104.72	109.99	103.71	105.29	103.19	105.16	102.81	105.6	104.54	109.7	107.24	104.26	104.41	107.03	107.24	104	102.31	105.19	106.2	104.2	105.82	107.44	104.56	106.96	107.31	102.98	107.16	107.04	105.09	105.11	102.25	106.68	104.15	104.83	106.44	104.95	106.11
100.22	99.309	99.439	97.752	99.855	104.57	99.209	98.378	102.57	100.62	101.04	101.56	99.512	103.12	102.82	101.22	102.21	100.58	98.122	102.47	102.03	99.396	99.234	102.62	104.45	102.05	103.68	100.14	101.39	97.075	98.829	99.34	99	99.627	101.16	103.64	102.72	100.81	102.07	101.71	99.235	102.56	100.32	98.175	100	96.467	102.35	98.314	101.73	100.94
114.31	110.36	109.65	110.95	112.95	111.09	111.93	110.43	110.32	112.33	111.56	112.32	111.5	109.99	111.6	112.64	108.87	110.09	115.76	108.62	105.22	110.78	113.11	108.99	109.96	111.55	113.51	110.09	112.63	108.71	108.99	109.96	110.44	110.27	113.18	112.97	111.34	110.49	111.66	109.61	113.19	111.16	112.16	113.29	109.54	112.11	114.43	111.05	108.79	109.05
107.94	106.31	106.91	103.9	106.84	108.07	107.18	105.64	107.54	110.89	105.6	104.84	103.64	106.29	104.06	106.37	105.86	105.29	108.27	108.78	104.02	107.18	106.79	105.37	107.54	108.67	106.52	105.88	106.4	105.36	105.61	107.6	107.82	105.66	105.17	103.88	106.95	103.66	106.19	106.56	108.92	106.6	105.76	105.35	106.55	102.76	105.81	106	105.81	104.49
108.05	104.16	104.31	103.7	108.5	106.75	107.01	106.01	108.42	106.35	106.51	108.16	109.3	105.78	103.12	108.76	104.68	106.1	105.47	109.04	102.01	102.62	106.71	104.42	103.48	104.85	105.37	105.52	106.18	108.98	107.67	105.87	105.81	105.95	103.65	105.82	106.37	104.73	107.18	103.06	107.02	107.39	107.13	106.83	107.27	106.73	106.45	110.24	105.64	108.17
99.099	99.407	100.69	100.45	96.566	98.797	100.36	101.98	100.31	100.3	98.413	102.33	97.447	99.23	99.166	96.714	99.642	96.898	98.952	99.349	97.96	99.761	101.99	100.04	97.362	98.739	99.994	102.23	98.943	99.512	101.38	100.95	97.05	100.69	100.88	99.203	98.367	101.78	97.589	100.46	102.55	99.88	103.44	100.56	102.2	100.86	99.69	100.66	98.952	101.77
105.86	107.27	105.19	103.31	103.32	110.3	104.75	106.16	101.91	105.58	106.18	105.07	108.68	107.32	102.5	105.05	104.8	104.44	106.42	103.89	104.4	104.15	105.2	106.73	104.81	103.44	104.35	103.76	106.24	106.99	106.22	103.15	106.73	107.79	104.79	108	102.43	105.84	105.18	105.79	104.27	108.31	107.31	108.25	106.24	106.45	108.32	105.41	105.18	108.46
106.62	102.06	106.71	101.99	105.95	104.47	104.47	105.83	108.95	110.41	107.78	102.63	104.91	108.26	106.36	107.03	103.89	101.04	108.41	108.34	104.96	103.71	106.51	105.07	103.27	103.07	105.6	104.64	108.97	103.39	102.64	104.69	106.52	104.03	107.4	105.15	101.89	104.27	105.37	109.29	105.41	104.28	103.91	105.93	104.78	106.43	104.31	106.64	104.21	107.69
103.24	99.137	105.04	103.23	105.49	103.21	103.11	104.72	101.55	104.01	101.72	102.94	103.46	103.1	105.34	106.92	103.61	103.7	102.87	99.964	105.48	106.16	106.57	104.29	106.12	103.91	105.68	98.977	104.39	105.49	103.17	103.76	102.8	102.91	103.83	104.85	100.62	105.09	106.85	103.44	103.53	100.96	105.72	101.91	102.14	104.9	104.52	106.36	103.52	103.57
99.102	101.42	101.04	100.09	100.59	98.981	100.1	98.204	101.54	99.125	97.548	101.93	99.352	101.77	99.831	100.7	98.521	101.68	100.23	97.785	99.343	97.446	100.66	99.708	99.384	98.761	98.628	98.032	99.959	101.36	97.818	101.68	102.22	102.31	101.56	101.41	102.16	99.692	103.31	103.28	100.42	100.57	99.949	102.24	96.879	97.801	101.29	100.23	100.3	98.408
104.08	104.69	102.52	104.94	107.18	105.39	105.1	102.97	103.69	103.97	103.83	101.86	104.36	102.72	106.5	104.23	103.4	103.87	105.97	103.25	102.82	102.99	102.63	102.8	101.11	105.32	107.81	106.28	104.53	104.25	105.23	104.98	104.92	102.17	106.96	105.46	103.14	105.23	105.31	103.61	102.28	104.39	104.4	105.06	109.57	105.16	105.94	106.51	104.67	105.03
113.11	110.84	111.61	109.95	111	111.38	112.38	110.58	113.54	108.79	108.36	112.41	112.73	111.99	111.01	111.29	115.69	110.72	113.29	110.73	112.4	109.95	110.84	110.27	113.82	112.7	114.19	111.34	112.97	111.64	111.96	109.67	112.87	112.17	114.95	111.52	114.17	115.83	109.53	113.56	109.05	114.4	111.85	112.58	110.58	108.88	111.9	113.57	112.82	110.31
103.56	104.16	107.35	105.87	103.65	105.35	106.09	107.63	104.81	105.54	104.84	106.05	106.68	106.52	105.01	104.3	108.92	104.7	104.5	102.39	108.06	104.46	107.01	103.23	105.23	107.87	107	103.53	105.12	108.42	105.56	107.29	104.57	105.56	104.74	102.52	106.19	106.32	107.56	102.84	104.82	103.73	105.24	104.16	107.12	107.66	106.7	103.81	102.78	105.84
113.26	110.85	109.75	111.86	112.2	112.71	110.09	111.03	111.1	108.44	113.62	113.92	110.2	113.26	112.17	113.3	111.51	115.33	107.87	107.6	113.83	108.68	113.31	113.96	110.46	113.59	113.46	115.27	112.75	115.21	111.47	111.17	113.65	111.79	111.28	105.29	113.4	109.99	112.26	110.16	110.25	112.04	112.29	111.83	108.46	110.75	111.42	112.5	114.22	111.58
110.51	112.67	115.77	111.16	108.45	110.66	110.85	114.09	106.91	111.3	109.32	112.28	114.05	111.21	110.24	108.29	111.18	110.25	108.94	113.2	113.24	111.99	110.63	113.43	109.03	109.03	112.78	110.33	107.38	111.28	108.75	108.5	109.97	110.85	110.92	109.7	109.68	107.49	108.59	112.62	109.3	111.18	110.25	106.79	107.64	111.56	111.53	109.91	107.9	110.7
106.87	106.32	104.06	105.99	101.75	103.63	105.73	106.93	105.18	103.31	105.92	105.01	106.19	105.66	103.71	106.56	107.1	105.2	101.85	107.54	106.35	106.46	102.34	103.55	105.07	104.97	102.49	102.68	107.34	108.65	104.84	108.61	107.83	103.94	104.66	100.78	106.35	107.06	104.36	106.94	107.16	106.08	109.17	107.46	102.94	104.83	104.97	107.29	103.73	104.62
108.58	108.62	108.74	109.6	106.75	114.5	110.58	107.44	106.52	109.62	109.77	109.82	108.16	106.71	110.88	109.94	111.69	112.39	111.26	109.25	113.9	107.34	110.03	111.77	109.27	111.39	109.15	112.68	106.09	112.48	107.87	108.25	109.58	107.45	111.27	109.23	109.17	110.74	107.87	111.02	110.5	109.16	108.85	110.6	108.45	108.4	110.43	110.14	113.43	111.18
105.48	105.09	107.26	108.1	106.49	109.17	106.16	106.57	104.4	104.24	104.97	103.48	106.86	109.5	104.99	108	106.74	111.67	104.6	108.08	106.92	105.3	107.81	106.69	107.54	107.08	105.02	103.88	106.43	109.38	107.61	106.75	103.43	105.5	105.94	107.98	105.27	105.4	104.33	104.42	103.56	107.84	104.71	104.06	107.18	104.51	107.85	109.1	105.47	106.36
105.24	107.89	106.46	104.43	105.7	103.02	109.05	106.47	104.61	105.53	107.18	106.37	104.99	104.54	105.09	105.69	105.36	102.08	106.55	106.77	103.96	108.25	105.41	105.3	105.6	107.65	101.54	106.82	108.31	107.41	109.31	107.1	102.25	105.15	105.41	106.96	106.89	102.85	101.49	105.46	109.02	107.84	110.3	101.65	105.34	106.37	108.16	104.46	104.56	109.73
103.69	102.45	101.31	104.18	105.91	103.75	106.35	104.37	102.6	104.25	103.44	104.65	100.79	105.36	105.3	101.85	102.65	103.89	106.8	101.79	104.29	103.68	104.82	102.61	104.71	104.43	105.12	104.95	104.6	102.53	101.63	103.53	105.93	103.66	101.45	103.15	104.18	104.75	103.58	101.63	104.76	105.73	108	104.12	103.03	102.92	101.95	104.31	106.41	107.1
103.83	106.23	105.68	103.63	104.99	104.52	103.69	107.26	105.96	104.54	104.05	108.32	102.25	104.28	105.36	105.31	105.16	106.95	102.34	104.23	105.32	105.58	104.33	105.1	107.75	105.87	105.63	106.06	102.89	104.35	106.59	107.05	106.83	105.35	99.193	107.3	104.73	104.3	109.79	108.74	104.16	102.56	104.82	104.06	107.19	108.65	105.36	104.68	104.33	104
106.86	106.93	107.23	107.19	105.69	103.66	103.86	107.15	106.57	106.14	106.45	103.39	106.77	104.59	109.09	106.29	107.18	103.41	104.85	108.63	104.93	111.06	101.07	105.78	106	106.21	103.27	107.16	107.19	104.3	104.92	108.8	105.25	106.03	105.19	105.92	106.82	106.47	108.43	107.34	106.02	110.6	103.82	106.08	107.8	109.5	107.26	107.15	103.01	105.89
105.72	103.8	103.47	107.87	104.05	105.31	102.23	105.66	107.37	108.44	105.8	111.88	106.79	108.18	104.69	103.52	105.88	106.59	104.22	107.34	104.08	103.45	107.95	107.49	104.82	105.93	106.74	103.73	105.2	105.6	105.67	105.57	105.83	107.04	105.86	104.47	106.29	104.11	106.67	108.97	107.66	107.55	106.94	100.99	104.56	104.51	103.16	104.07	106.82	107.41
110.94	112.78	110.49	111.27	111.54	115.84	111.84	112.28	109.71	112.23	111.75	111.09	107.92	111.09	110.33	109.63	112.93	110.84	112.58	108.24	111.47	108.36	110.44	109.73	109.19	108.46	113.58	109.92	108.6	108.8	114.88	111.5	110.72	110.74	110.27	112.72	112.31	113.09	107.78	110.02	112.84	114.83	110.18	109.54	112.78	110.91	108.53	110.55	108.5	110.25
104.09	104.38	105.92	106.27	104.92	104.35	105.63	106.31	107.19	102.78	105.55	105.21	106.07	107.89	105.13	103.67	105.85	103.99	103.74	105.27	103.29	105.93	103.1	104.8	103.36	108.75	104.23	106.18	108.41	104.67	106.81	104.41	105.89	104.68	104.06	106.31	105.6	109.14	105.23	104.01	104.73	105.91	109.3	105.82	105.53	106.59	106.62	108.21	106.41	103.89
111.76	112.77	111.27	111.09	112.22	111.8	112.78	112.51	109.55	112.19	112.37	111.99	113.53	109.95	110.99	113.54	111	112.85	111.09	112.14	110.19	112	110.42	111.35	109.62	110.33	114.11	112.17	112.81	111.09	114.63	113.09	111.93	111.33	111.36	111.55	113.53	108.79	113.39	112.94	106.9	109.75	113.6	106.79	111.61	110.56	110.27	111.61	109.95	111.76
99.622	99.441	103.42	101.71	99.365	100.42	97.966	100.65	100.67	100.89	99.106	97.211	100.81	100.52	97.59	99.489	102.08	97.363	97.416	102.5	98.954	98.934	98.904	95.82	98.426	100.45	101.77	101.7	102.79	100.42	99.658	100.52	101.87	100.82	99.856	95.816	98.287	100.91	102.51	102.07	101.44	98.697	100.17	98.191	99.942	99.51	101.62	98.923	99.997	97.256
104.83	104.4	107.39	108.33	103.35	104.29	101.8	109.4	101.4	107.44	104.94	104.42	107.4	106.2	103.02	104.06	107.91	106.82	105.07	105.83	106.01	107.67	107.2	106.31	106.86	107.98	106.01	105.51	106.07	108.04	104.92	105.41	107.39	104.37	105.14	102.32	109.37	108.39	103.43	105.78	104.97	106.6	106.04	104.2	106.51	105.57	105.64	107.19	107.08	105.98
99.477	101.56	101.02	103.56	101.79	102.15	100.43	101.79	98.392	101.36	99.741	102.2	101.79	100.7	101.38	101	98.954	98.86	102.51	96.889	101.87	98.139	101.32	99.763	99.262	101.43	101.32	99.947	101.13	102.29	96.258	99.776	98.531	102.57	98.32	98.718	101.64	102.23	101.36	100.99	100.04	100.31	100.61	99.442	102.17	101.27	102.93	99.501	102.31	101.97
109.88	110.28	109.18	111	110.29	108.8	113.11	109.1	109.6	110.14	110.89	110	111.07	112.29	109.97	111.5	107.11	110.31	109.69	111.69	110.74	113.36	110.88	106.2	108.21	110.53	111.17	111.71	106.07	113.04	108.86	112.54	110.58	106.1	109.98	111.74	113.14	109.46	109.48	109.12	110.32	106.99	108.03	108.02	109.79	108.59	109.2	106.84	110.76	112.24
107.66	108.23	103.65	109.02	107.7	106.27	108.27	105.14	106.36	106.99	107.59	106.33	108.56	107.35	106.07	108.93	106.86	103.85	108.49	105.97	107.79	108.14	107.59	107.49	104.58	108.6	109.36	107.93	108.5	104.6	105.52	107.89	108.24	106.35	106.81	104.17	105.43	108.6	106.77	107.52	108.73	105.01	106.02	108.72	106.08	108.27	105.53	107.31	105.22	109.57
110.76	111.09	113.28	109.31	111.92	111.71	110.48	112.21	113.83	111.54	105.92	112.66	112.89	109.44	113.01	111.25	109.67	111.22	110.47	113.13	110.6	112.94	112.99	107.29	109.19	110.06	109.99	113.54	112.36	110.9	108.88	112.56	110.25	113.14	112.22	111.23	111.33	112.71	111.9	110.48	111.92	114.29	108.67	111.63	107.76	109.18	111.45	114.06	112.7	112.5
117.54	117.55	117.22	112.74	117.87	115.3	117.21	115.01	115.74	117.01	116	113.43	118.1	115.97	115.63	119.51	113.53	116.48	115.64	115.25	115.9	116.51	116.71	118.25	114.69	118.63	114.65	117.28	113.33	118.92	117.44	115.89	119.12	113.69	115.66	113.76	116.14	121.57	117.12	116.05	115.66	115.38	114.93	117.58	115.41	117.03	116.23	118.34	116.56	116.13
103.97	104.34	105.22	106.67	104.85	107.97	103.75	106.12	106.08	106.17	107.1	106.77	104.89	105.12	109.17	102.28	105.12	104.17	105.23	106.69	102.87	103.25	107.4	105.86	107.01	101.99	101.9	103.91	106.39	102.89	104.44	106.53	106.61	107.52	101.52	109.27	107.2	104.66	107.23	105.37	104.23	105.52	105.65	105.23	105.77	106.93	107.52	105.2	101.92	108.48
101.86	101.51	102.77	103.82	100.89	98.371	100.7	101.29	101.61	99.99	100.37	100.88	102.41	100.61	102.42	101.15	102.41	103.71	100.61	103.9	103.04	98.638	99.574	101.22	98.923	103.64	102.84	100.12	102.7	103.47	99.576	102.53	102.05	97.103	99.625	100.68	102	101.87	99.262	102.13	99.169	99.034	101.3	102.21	99.574	101.66	101.35	99.383	99.736	98.786
106.07	107.35	104.34	105.08	112.35	104.76	107.15	106.67	108.13	105.7	106.34	104.98	106.66	105.97	108.3	105.65	106.56	105.51	103.54	105.44	103.01	108.26	108.4	105.8	104.63	103.66	105.97	105.53	106.78	106.65	107.93	107.78	105.85	105.99	104.97	109.55	104.33	109.18	109.03	105.94	103.36	107.88	107.03	106.39	107.51	107.77	107.3	108.04	105.37	104.83
107.78	110.64	111.88	108.4	112.31	108.63	109.29	108.29	108	107.48	110.91	111.75	108.92	109.28	108.85	110.33	110.06	109.03	112.49	109.56	111.18	110.35	111.3	111.15	109.31	108.46	108.26	110.15	113.29	111.07	111.02	107.45	106.78	103.81	108.83	110.98	111.38	111.07	109.04	110.46	108.81	108.9	110.57	111.27	108.52	108.05	111.09	112.33	107.66	108.63
104.56	107.77	105.64	104.8	108.42	106.08	108.02	104.79	107.41	107.76	103.97	105.48	107.4	105.6	108.61	105.57	107.34	105.94	106.04	106.83	103.09	106.55	104.11	110.57	103.28	108.01	106.07	103.15	104.48	105.32	107.16	105.59	106.23	107.11	106	107.5	106.65	106.91	108.37	104.73	106.19	105.77	105.56	105.95	107.69	106.74	105.05	106.3	104.63	107.34
105.67	106.67	103.46	106.23	106.69	106.82	104.23	106.22	104.82	107.09	110.42	109.32	105.24	104.79	108.77	108.79	109.46	106.65	107.5	107.81	107.08	106.93	105.71	104.09	108.14	106.39	104.51	104.35	107.17	109.38	106.03	107.06	104.46	107.1	104.88	107.35	109.1	108.53	103.55	105.48	104.48	105.53	106.29	105.01	105.91	106.43	110.08	105.52	106.46	107.6
112.54	107.99	110.42	109.56	111.87	111.51	109.33	110.2	111.83	111.76	112.19	106.44	112.45	111.14	111.64	111.21	111.41	112.24	111.31	111.59	109.75	109.98	109.69	109.97	112.22	112.02	112.19	115.08	110.82	110.52	110.8	109.08	111.95	109.05	115.09	106.77	113.29	111.04	108.85	110.94	109.44	110.37	111.69	111.81	112	110.32	107.09	111.71	109.48	110.89
104.21	106.72	104.58	106.71	102.58	107.85	107.31	108.53	102.33	104.39	104.49	106.46	109.1	105.57	104.97	107.12	107.67	105	108.1	102.71	105.8	102.93	106.65	105.35	104.99	105.42	106.55	106.74	105.76	105.22	105.04	104.23	105.66	105.69	103.36	108.06	105.02	105.25	110.3	106.3	106.97	104.15	104.99	106.68	108.63	104.63	106.98	105.38	108.77	106.35
98.585	100.09	100.65	100.9	101.3	99.037	100.06	99.53	99.991	99.182	102.08	99.253	100.91	104.77	102.35	100.83	100.05	103.16	100.34	101.27	101.96	101.07	98.254	101.48	100.11	103	98.177	100.48	98.103	103.09	99.693	98.811	96.439	103.13	102.22	102.18	99.123	102.18	104.16	101.96	101.77	100.44	102.44	100.52	99.783	102.36	99.724	100.7	98.276	101.76
111.09	108.19	109.12	109.96	110.53	111.91	113.68	113.05	112.72	108.31	110.8	112.69	114.01	111.91	111.22	111.82	110.97	113.07	110.58	113.3	112.03	111.77	109.75	111.09	109.76	109.11	111.2	110.99	109.74	112.71	110.54	110.92	113.67	110.06	116.02	111.91	110.5	112.2	114.3	109.89	113	109	113.83	111.94	112.2	110.74	112.34	114.45	113.5	112.82
107.51	104.29	105.1	107.9	105.91	104.9	104.82	105.18	104.15	107.73	106.13	104.93	103.28	109.19	108.25	104.98	107.12	104.83	107.67	107.2	106.2	107.29	107.89	104.96	105.6	105.1	106.65	104.64	107.15	106.15	105.02	105.49	104.76	106.76	106.13	104.1	105.53	105.26	106.75	109.4	104.38	104.99	105.41	107.2	107.31	107.34	106.91	107.98	105.11	105.57
110.37	112.7	108.95	107.54	113.73	108.1	111.72	109.33	109.22	109.57	109.28	109.75	111.41	114.5	113.84	110.87	109.34	109.34	108.67	108.28	109.99	115.07	110.15	110.75	111.94	109.41	113.91	110.26	111.01	109.08	109.09	112.08	110.37	112.92	109.19	109.55	108.08	111.8	110.56	112.55	109.98	111.33	108.06	110	114.24	111.06	110.05	113.07	111.13	109.52
108.08	105.84	110.51	104	105.32	106.9	105.27	105.79	106.9	107.69	105.16	105.59	106.02	107.59	103.47	104.77	105.83	103.45	105.9	105.99	104.69	105.67	103.82	103.78	103.68	104.55	103.57	103.98	106.78	107.22	105.35	103.71	106.69	100.35	104.14	106.29	105.9	108.22	105.65	107.29	109.86	108.37	104.14	107.86	105.07	103.62	104.9	105.53	105.65	103.17
100.93	104.17	107.78	107.59	108.03	106.26	104.16	105.91	102.46	103.01	105.53	104.24	103.15	106.63	106.82	102.45	106.12	102.44	107.82	110.14	105.62	105.05	104.79	104.84	107.72	106.91	105.87	103.8	106.07	107.38	106.13	104.02	107.44	105.85	107.16	103.31	104.96	105.06	108.67	101.17	102.33	104.07	106.83	104.61	101.03	105.27	105.82	105.04	105.08	104.21
101.13	101.17	99.548	97.896	98.973	99.86	101.01	97.627	97.825	99.358	100.24	96.204	97.464	102.26	97.767	95.797	103.27	99.664	101.57	100.65	101.14	101.78	99.048	100.38	102.91	101.29	103.41	98.251	100.19	101.83	99.301	101.86	97.723	96.9	98.722	99.691	99.345	97.817	102.32	96.927	100.39	102.58	97.445	100.5	96.602	102.41	101.47	100.03	96.631	100.67
112.43	112.79	110.18	113.9	112.86	114.95	117.62	113.48	111.31	108.5	112.78	114.69	112.81	113.36	110.07	114.14	110.42	114.3	113.88	111.01	114.38	110.79	112.42	110.16	110.5	111.73	114.19	110.85	113.69	115.48	113.02	110.52	113.58	109.77	112.46	113.77	114.7	113.03	113.35	114.05	110.89	115.89	111.63	112.01	109.99	111.68	109.85	112.26	113.91	112.65
102.41	99.441	99.453	101.28	97.825	98.967	98.402	102.43	98.649	97.995	99.642	101.16	100.91	96.96	100.35	99.022	97.36	97.266	103.45	99.833	98.482	98.954	99.271	100.53	100.71	99.362	102.35	99.54	99.024	100.7	100.74	97.046	99.252	99.158	98.025	99.231	102.31	100.81	102.93	99.571	100.75	103.39	99.63	99.095	100.73	100.2	100.25	98.275	101.81	97.434
106.72	104.93	104.02	103.81	107.28	106.82	105.39	108.75	106.62	105.89	107.09	105.32	104.76	104.61	105.71	103.53	105.06	105.13	105.48	107.05	102.92	107.01	106.09	106.57	108.08	103.38	107.19	104.72	104.55	104.83	104.21	106.84	104.9	104.72	104.17	106.08	105.64	103.19	105.24	107.21	102.33	103.28	110.84	104.02	106.63	105.59	104.65	107.16	103.33	107.21
105.68	104.89	105.71	107.04	106.7	106.09	104.73	107.22	108.37	107.06	105.87	109.05	105.24	102.57	103.5	107.83	104.04	101.99	103.62	106.39	108.12	108.93	105.96	107.07	107.81	104.26	106.57	104.14	105.87	109.74	107.13	106.54	109.12	105.92	106.66	107.16	104.66	107.07	104.99	105.45	104.18	102.26	103.82	108.12	106.78	106.89	106.6	106.77	109.76	104.99
105.96	105.23	106.64	109.44	111.96	107.65	105.34	105.36	105.13	109.36	104.4	110.69	107.62	106.96	105.64	105.82	110.21	105.1	107.14	104.8	104.43	106.34	107.45	106.67	107.32	105.32	102.32	108.04	104.05	104.72	104.44	105.85	105.88	108.32	109.8	105.67	104.18	109.81	105.35	103.83	106.71	107.22	105.21	107.44	107.48	107.75	106.59	106.28	107.04	104.71
98.161	100.44	97.105	100.67	98.108	99.907	101.53	101.94	100.04	97.632	99.296	100.39	97.3	97.748	98.515	100.32	102.79	100.55	100.13	98.534	98.141	96.94	99.684	97.163	101.65	97.361	98.707	99.293	98.555	100.01	99.341	98.855	100.36	101	100.81	100.11	99.705	100.5	98.881	96.588	102.02	96.327	97.609	99.48	98.233	100.99	100.41	100.24	99.293	96.264
108.27	104.85	104.94	106.3	106.58	105.6	105.81	105.38	105.26	106.9	104.35	105.89	105.39	107.79	106.68	104.41	105.71	111.95	103.27	108.61	107.23	104.99	107.79	106.15	106.15	108.07	102.94	107.77	107.99	108.5	104.6	106.86	105.72	104.93	105.13	106.62	107.07	107.07	103.43	107.13	107.96	106.08	105.34	105.63	102.94	103.83	107.88	105.2	104.48	106.67
110.12	107.15	106.13	103.53	108.5	104.01	107.56	106.45	108.1	109.28	105.87	105.41	106.63	108.57	107.78	105.95	108.85	107.48	107.76	106.86	108.84	106.66	106.08	105.99	109.48	108.34	107.86	108.13	110.71	106.72	107.77	105.61	110.7	108.21	108.27	107.73	106.29	108.12	106	108.53	107.55	104.41	105.77	106.23	109.25	104.31	109.01	108.27	107.81	108.74
104.43	105.86	107.19	103.04	106.7	106.85	103.9	104.58	107.88	105.86	104.39	105.39	107.25	103.54	107.47	107.6	103.85	109.8	107.96	108.84	108.38	104.14	105.17	109.71	108.46	106.38	103.85	104.27	104.48	108.71	105.96	104.71	106.61	104.95	105.43	107.4	104.56	106.08	109.39	104.86	104.43	104.27	109.07	106.06	107.37	106.32	104.49	109.18	107.29	108.92
103.14	96.493	99.05	100.15	96.004	98.543	98.636	99.489	99.453	97.05	100.54	99.427	102.35	101.04	97.864	99.911	97.451	99.15	100.55	98.663	97.658	100.27	100.67	95.833	99.876	102.74	100.46	100.66	98.933	95.442	100.94	97.992	98.621	96.938	100.19	98.587	98.616	100.44	103.26	96.916	96.864	102.1	100.17	101.55	99.787	103.05	99.148	99.08	97.846	99.431
104.93	108.44	105.47	105.54	106.06	102.59	104.14	108.78	105.98	103.16	106.76	104.17	103.61	104.37	105.56	105.24	105.46	104.94	103.24	106.44	103.45	107.34	102.03	105.88	105.72	107.16	108.24	104.47	111.1	105.78	107.75	105.69	106.81	108.02	106.22	103.14	105.42	104.47	101.83	107.67	105.27	107.4	103.43	106.38	105.36	105.61	103.86	106.18	105.99	106.66
107.94	104.38	105.4	102.98	107.3	101.62	107.12	107.31	107.98	104.41	104.81	102.95	103.65	103.14	103.31	106.13	103.15	105.85	108.4	104.67	108.21	103.46	103.34	105.58	106.29	102.36	105.98	104.68	102.46	105.06	105.97	104.52	107.43	106.26	105.27	106.13	106.3	107.49	105.27	110.5	106.9	105.55	101.81	106.38	103.57	104.96	107.15	108.13	107.82	105.25
99.288	99.719	101.37	98.935	100.92	102.01	102.02	98.337	100.77	97.907	102.43	98.016	99.95	98.745	97.994	98.897	97.756	100.07	100.8	103.54	96.231	99.693	99.106	97.379	96.701	102	98.294	99.312	102.12	99.538	103.12	100.76	100.53	100.39	98.824	97.611	97.822	99.395	98.578	96.405	97.74	101.49	103.65	100.1	101.09	99.476	102.5	101.48	99.454	102.43
103.69	105.23	105.57	104.65	105.3	103.75	101.39	103.54	107.41	105.53	106.66	107.21	103.19	106.66	106.59	101.79	103.26	108.62	104.56	108.72	106.54	102.43	104.89	101.9	107.29	104.69	106.77	104.34	104.19	108.35	105.98	107.96	104.49	106.08	103.06	105.77	104.87	105.85	105.8	107.29	106.39	103.49	104.97	108.64	103.37	104.2	105.19	103.97	105.45	108.87
99.094	100.59	100.35	98.089	98.709	97.628	104.51	103.15	104.58	103.46	100.45	98.971	97.112	102.22	98.948	101.61	102.77	99.291	100.49	101.19	99.311	98.743	100.96	100.09	99.832	99.127	99.958	96.464	99.469	98.273	95.609	100.12	99.087	104.81	101.27	96.688	100.81	95.867	101.81	99.801	101.06	98.443	98.69	100.75	101.32	99.307	99.49	100.49	102.14	103.61
108.83	101.91	108.96	107.72	105.25	107.79	104.46	107.57	105.21	105.06	105.12	104.42	103.8	107.73	105.81	106.77	104.5	99.787	109.12	107.6	107.63	105.08	108.91	108.71	106.4	104.85	105.93	106.06	108.09	103	105.08	108.13	109.97	103.19	106.49	106.56	109.98	103.25	103.74	105.19	105.64	106.5	104.22	106.64	108.21	112.23	106.71	107.82	108.56	102.9
108.06	102.22	106.98	106.54	104.11	105.53	105.08	106.19	108.67	105.97	107.45	107.36	104.67	107	107.16	106.19	108.08	103.69	104.81	103.33	103.38	106.72	106.1	106.81	103.44	105.98	106.83	105.05	105.17	110.19	104.12	105	102.43	108.03	103.73	107.64	107.01	107.48	105.04	103.4	106.49	105.68	106.04	103.75	108.76	108.09	106.34	106.94	104.96	105.95
111.73	112.8	110.96	114.08	112.6	109.66	111.86	113.11	106.75	111.12	108.87	110.28	110.01	111.13	109.23	110.8	110.15	112.75	112.3	110.4	114.47	109.99	113.13	110.73	111.69	113.27	112.39	110.9	111.31	111.83	111.18	113.92	110.21	113.22	116.14	110.76	109.76	110.78	112.61	108.47	113.86	112.02	112.06	108.82	112.56	110.03	110.35	107.74	113.55	111.25
109.04	111.24	112.36	111.4	110.05	109.87	108.73	110.17	111.18	113.21	110.63	111.45	112.97	111.39	108.62	110.69	114.5	113.1	110.56	109.22	109.67	111.62	114.25	112.68	111.54	111.55	111.83	112.35	113.11	112.01	109.99	111.62	111.57	112.65	110.71	113.23	111.33	109.86	110.36	111.3	112.19	113.27	111	112.49	110.77	110.55	113.42	110.02	112.88	112.21
103.35	104.85	104.98	104.77	103	104.03	106.02	104.78	106.05	106.15	102.84	104.55	103.85	102.62	105	105.58	104.21	106.59	104.64	102.02	104.17	106.82	106.18	105.41	104.19	104.1	104.41	101.62	103.38	105.35	102.36	100.67	100.58	102.5	104.54	102.95	104.57	106.86	104.2	104.78	104.25	105.28	108.32	103.2	103.97	105.04	105.74	103.14	100.35	102.09
108.12	108.47	103.6	104.45	104.8	104.57	107.67	107.24	102.67	104.82	106.79	108.42	105.89	108.43	105.06	109.26	106.04	107.21	105.87	107.75	108.01	105.12	106.68	108.36	109.7	105.52	105.45	104.43	104.81	109.28	108.45	106.49	106.4	107.18	107.37	107.91	107.14	102.58	107.32	104.13	107.66	105.85	106.41	106.31	107.17	106.97	107.87	106.45	107.14	108.34
106.1	107.32	106.95	104.29	105.31	104.31	102.4	106.85	106.63	104.72	107.01	103.91	104.77	107.56	107.85	104.68	104.63	107.23	106.33	108.71	106.84	108.15	103.44	108.43	105.73	102.27	105.93	108.41	108.9	103.64	108.2	107.38	107.84	106.13	109.52	105.17	104.1	108.91	108.63	107.88	107.32	106.48	105.28	108.07	107.97	106.59	108.5	104.57	106.88	106.47
111.09	111.51	110.75	112.02	106.9	108.7	109.82	111.26	114.31	108.86	107.79	113.43	108.53	112.56	107.91	108.85	109.25	108.25	111.03	110.72	108.44	109.65	111.23	110.89	107.34	108.11	110.53	110.38	106.95	109.1	112.73	110.22	110.99	109.85	111.89	109.42	110.94	111.68	106.8	111.31	106.41	106.98	112.13	110.71	109.17	107.97	110.02	108.16	110.42	107.94
114.05	109.91	111.85	108.71	110.13	112.25	110.56	113.27	112.37	115.28	111.86	111.98	109.96	113.61	113.14	113.18	109.39	112.08	110.83	111.43	114.51	111.83	109.22	112.54	110.69	111.95	112.12	114.61	115.38	112.5	113.75	111.58	110.2	109.06	108.42	110.41	109.44	112.4	112.27	110.58	110.09	109.16	110.52	109.9	110.53	110.91	107.2	112.17	111.24	109.06
103.02	100.59	100.03	101.79	104.2	102.14	102.7	102.42	102.06	99.777	100.24	103.46	102.56	103.62	98.066	103.23	102.24	102.04	101.99	102.54	102.98	100.91	102.57	102.47	101.67	101.49	102.38	102.15	100.72	96.769	100.9	102.03	99.314	101.58	99.648	100.14	100.67	99.041	102.91	101.63	106.51	99.701	101.66	102.44	98.216	103.28	98.077	100.76	100.32	101.32
113.98	110.36	112.44	110.18	109.62	109.83	108.77	112.98	106.98	112.09	112.46	111.27	114.16	110.63	110.64	110.53	112.01	111.84	113.3	112.73	111.37	108.55	110.75	111.83	111.95	114.08	112.15	108.73	114.08	111.71	111.9	115.6	114.29	111.62	112.62	109.22	114.54	110.55	111.65	111.15	111.76	109.11	110.07	112.63	110.12	113	114.01	111.03	112.11	111.39
106.71	106.34	103.9	103.76	103.78	106.93	106.2	104.01	106.72	105.43	108.42	104.04	105.33	106.65	107.23	108.97	108.02	106.45	107.32	102.83	106.31	107.29	107.12	105.01	105.46	105.03	109.77	105.93	108.23	105.57	106.64	106.9	105.16	106.88	105.54	108.55	107.42	104.92	104.52	107.41	107.96	104.27	105	104.67	106.03	108.9	107.56	105.99	108.29	105.33
105.29	106.61	101.42	104.63	104.96	104.65	104.55	105.87	107.23	104.17	104.53	103.39	103.72	104.75	106.27	108.32	107.58	104.54	102.14	102.76	105.13	99.769	106.5	103.34	104.76	105.71	106.23	106.46	105.5	102.47	105.25	106.49	102.42	104.17	103.75	103.6	101.12	104.97	105.52	103.9	100.93	103.17	105.51	102.74	102.38	103.47	106.08	105.34	103.93	105.7
107.97	105.93	107.27	107.88	105.7	105.86	109.29	107.08	108.29	106.84	103.14	105.98	104.06	106.48	103.03	110.22	101.03	107.09	106.31	104.46	105.18	108.04	108.11	106.06	104.64	109.15	105.63	109.49	105.58	104.99	107.87	105.21	103.55	107.47	103.06	106.92	103.65	105.01	105.65	105.96	108.05	103.37	108.62	103.92	106.47	108.4	105.83	102.33	106.84	104.65
113.92	109.53	110.94	109.74	111.52	111.96	112.88	113.15	111.2	113.2	111.6	108.94	112.16	113.65	111.9	110.07	111.58	114.16	109.21	109.31	110.86	112.33	109.66	110.96	111.15	110.49	110.11	108.97	111.62	113.57	111.39	111.45	109.22	110.81	109.82	112.27	109.2	110.83	109.94	111.38	110.69	109.52	112.56	113.15	112.45	111.19	112.79	109.81	112.95	109.81
102.59	102.78	104.94	104	105.18	103.51	104.2	105.09	105.81	104.77	106.09	101.56	103.81	103.27	103.99	101.52	101.63	104.42	103	105.28	104.74	102.72	104.45	104.47	101.69	102.42	103.05	104.58	100.48	106.53	103.82	100.73	106.05	104.12	104.35	104.59	103.6	102.97	106.53	103.16	103.42	103.27	104.53	106.64	104.08	104.05	102.55	99.198	107.81	105.19
112.04	111.48	111.79	113.3	111.86	111.89	115.79	112.32	110.87	110.3	111.47	111.92	110.9	108.94	108.46	110.73	112.5	112.99	109.53	109.21	112.91	110.86	114.58	111.38	113.08	110.79	111.64	110.25	113.87	110.23	112.55	109.93	109.85	112.34	114.78	111.97	109.45	108.09	110.22	110.68	110.48	109.31	111.88	110.15	109.51	114.06	113.4	111.49	109.79	112.68
105.37	106.75	103.66	102.63	106.56	104.89	104.6	104.45	106.79	104.19	104.62	102.87	107.92	105.1	107.65	103.74	103.57	109.35	104.28	106.17	105.91	102.82	104.18	107.45	108.69	107.18	106.11	108.27	102.48	106.27	105.12	104.87	105.25	107.79	103.16	108.61	106.93	106.07	103.13	106.46	105.62	105.85	105.38	102.09	108.37	103.07	103.85	107.24	103.96	108.14
102.66	102.11	106.32	106.97	102.57	105.51	104.37	106.72	104.72	106.24	106.12	106.4	104.17	102.04	105.35	103.04	104.34	101.8	104.91	104.63	100.21	101.66	103.71	104.55	101.17	103.43	104.58	103.38	103.63	102.09	105.1	105.67	106.5	105.81	102.02	104.1	103.84	104.2	103.85	101.53	104	104.4	106.03	107.52	106.81	105.93	103.69	102	104.73	107.5
110.12	109.56	111.59	109.59	111.78	111.56	107.86	113.85	112.39	111.29	111.87	111.82	109.69	110.85	109.99	110.04	109.84	109.7	110.29	109.57	111.4	111.2	111.38	110.16	107.34	110.98	108.13	108.99	108.22	112.46	111.16	111.92	110.56	110.41	109.5	111.1	107.89	113.63	110.56	108.52	113.84	110.86	109.18	111.88	108.89	112.09	109.84	109.61	112.86	111.57
104.74	104.11	102.48	105.76	105.36	107.19	104.4	108.81	104.11	102.05	103.67	106.51	104.14	107.27	104.15	102.32	102.81	104.32	103.45	103.86	109.33	103.58	104.41	106.26	102.44	108.05	105.2	105.98	104.05	107.29	106.14	103.64	104.26	106.09	107.37	107.89	105.47	103.32	107.92	106.03	104.62	104.69	106.23	106.2	105.64	108.26	105.36	103.63	106.01	104.61
115.85	108.58	109.35	111.17	114.86	113.36	112.98	112.11	110.23	112.76	109.03	112.18	110.94	111.92	112.14	112.4	112.48	109.95	110.19	107.71	111.34	113.8	109.6	113.33	112.81	110.52	110.33	112.35	112.68	111.25	110.79	112.39	109.06	112.2	113.45	110.31	110.04	112.56	109.32	112.54	110.28	111.49	112.25	109.79	114.52	109.66	112.53	113.69	111.41	111.08
109.08	111.85	108.69	109.74	110.14	112.67	110.76	112.06	110.3	110.68	110.41	111.14	107.83	109.75	109.94	114.15	114.31	111.31	113.05	111.86	109.91	108.89	112.29	113	110.87	110.48	110.34	106.66	108.95	110.62	109.52	111.57	108.7	113.69	112.81	109.62	110.94	115.09	112.58	106.52	111.69	110.45	107.04	107.29	112.1	111.07	112.41	114.07	110.01	110.36
106.79	105.6	104.63	105.78	107.75	107.19	105.51	106.56	107.24	105.77	102.62	102.68	105.12	104.51	105.28	106.24	106.01	106.45	102.65	101.82	104.31	103.48	108.67	105.49	102.73	104.25	107.1	108.41	105.65	105.1	104.46	104.89	102.53	106.19	103.14	103.68	104.01	105.15	104.29	107.2	104.72	102.9	105.17	106.49	102.1	104.2	108.85	104.66	101.96	103.36
107.84	106.13	111.29	107.48	106.36	105.64	106.46	108.74	108.55	106.9	108.89	108.04	105.7	109.14	105.07	106.69	105.92	104.38	108.3	105.1	106.15	107.15	106.64	108.6	107.08	106.95	107.79	108.35	105.84	105.9	107.03	109.26	106.86	109.73	109.99	110.54	105.78	105.11	108.65	105.57	105.99	107.38	107.76	110.43	105.48	104.24	105.89	109.14	104.96	105.01
117.26	119.16	116.76	118.75	117.12	113.16	116.68	118.69	118.02	119.1	120	117.64	115.99	117.52	120.36	119.19	117.45	115.74	115.36	116.25	120.82	118.28	113.04	116.62	116.84	119.27	118.29	118.01	119.79	118.8	117.14	121.2	115.12	118.65	120.75	115.36	117	115.43	114.51	116.62	117.43	119.86	117.59	118.84	117.93	115.24	117.35	115.31	115.2	118.75
105.16	109.47	106.65	107.72	109.57	103.84	101.07	108.95	106.67	108.39	105.4	107.85	103.18	103.35	108.93	105.63	104.18	104.63	107.78	106.52	106.55	107.12	104.66	106.09	105.24	108.96	104.56	105.65	106.81	108.2	106.89	106.15	106.25	105.4	105.74	105.9	107.77	106.24	107.38	103.65	102.08	105	104.83	106.28	108.52	109.05	101.38	107.31	106.56	106.03
105.12	104.62	107.58	106.53	105.54	103.74	106.56	109.34	100.45	108.19	106.45	105.44	102.43	104.31	103.32	106.84	104.9	100.26	104.28	101.77	107.4	105.8	105.18	105.94	105.87	105.94	102.66	105.6	104.27	104.68	106.39	108.62	108.36	104.39	102.33	104.11	105.58	102.27	101.87	103.81	104.45	105.3	103.68	106.96	107.41	106.67	106.73	105.64	106.64	102.24
107.03	108.27	105.84	104.01	109.53	108.66	107.93	106.61	107.43	106.66	104.87	107.37	109.69	106.72	105.85	108.59	108.08	106.42	106.76	105.79	109.61	107.89	104.01	105.9	109.89	105.7	107.41	106.34	109.38	108.73	105.93	106.8	106.33	107.49	108.86	108.52	106.8	108.6	105.85	105.7	108.17	105.77	106.89	107.97	107.99	104.99	106.71	105.34	106.23	107.84
100.31	100.7	101.83	103.11	101.36	100.6	101.43	101.56	97.008	100.91	101.91	101.09	100.87	101.59	102.06	99.973	100.04	102.64	101.23	105.31	103.35	102.13	101.3	101.43	101.59	99.084	102.11	103.42	100.34	103	102.24	99.112	101.05	99.156	101.58	101.23	100.59	100.91	101.12	100.21	104.95	103.3	98.743	98.764	101.32	97.808	98.741	101.14	100.47	103.49
108.41	109.86	113.07	113.04	109.78	113.19	111.85	109.93	109.01	113.06	112.25	112.87	110.78	111.77	113.62	110.66	109.71	113.64	114.18	111.5	113.56	112.43	112.48	109.84	112.67	110.54	109.65	113.12	109.39	111.35	110.52	108.29	109.03	111	111.64	109.87	111.04	111.69	108.5	110.93	111.39	112.13	113.82	115.46	110.18	116.13	110.64	110.44	115.93	111.62
111.5	110.94	113.83	112.97	112.27	112.64	109.21	109.96	109.5	112.72	113.5	110.65	113.02	112.1	111.54	110.34	108.77	112.63	113.7	111.26	111.13	108.86	112.63	113.58	113.23	111.9	109.54	110.11	114.07	110.16	113.2	108.63	110.5	111.81	112.33	115.78	113.29	112.77	111.75	110.94	110.04	110.82	109.45	109.33	109.85	115.1	111.35	109.47	112.39	112.46
105.67	107.43	104.37	107.63	105.13	107.88	106.34	106.9	107.76	102.01	105.89	107.3	106.9	105.44	109.88	105.03	104.48	106.98	103.07	107.71	106.67	106.78	103.26	104.8	104.11	104.97	106.36	107.75	103.88	108.43	107.21	104.54	105.88	103.78	108.62	107.89	108.35	104.83	107.16	107.89	107.54	107.08	106.89	104.6	106.47	106.95	106.29	107.03	106.51	104.63
106.05	104.19	110	104.55	107.14	101.56	103.36	103.53	103.46	106.74	102.61	107.89	105.76	105.74	103.86	104.2	104.08	105.81	110.2	104.8	104.25	104.61	102.69	105.29	101.78	107.05	105.25	105.67	105.63	105.46	108.35	107.92	108.08	108.54	106.7	103.56	102.96	106.53	106.47	106.43	105.22	105.16	106.22	106.51	105.66	107.74	105.07	104.77	105.61	106.64
111.77	113.62	111.29	111.67	111.43	110.35	114.26	109.12	115.22	111.98	113.75	112.92	109.67	113.39	114.28	111.28	114.14	111.98	112.02	110.86	109.69	116.35	114.71	110.23	113.61	112.54	113.49	113.27	113.55	110.99	113.18	113.44	112.53	111.7	108.55	111.12	113.6	111.51	110.94	111.28	113.09	107.59	112.27	113.64	109.41	114.93	111.53	113	111.73	110.8
108.16	105.89	104.32	105.51	106.74	106.08	104.12	106.22	106.71	106.13	106.57	106.45	104.52	107.49	105.03	107.35	106.8	102.28	107.07	106.2	105.3	103.4	105.6	104.75	105.26	109.74	105.88	105.05	108.88	105.17	104.94	106.33	104	106.83	106.33	104.51	105.49	106.08	105.34	102.05	103.28	109.12	105.82	103.69	103.56	107.5	106.24	105.91	105.14	105.58
104.77	105.73	107.55	106.63	104.15	103.79	105.16	106.07	108.88	105.23	107.1	108.02	107.58	105.73	107.6	107.41	106.86	104.57	106.92	105.3	108.04	105.89	103.97	103.84	105.07	104.35	101.67	106.05	106.56	105.01	109.34	106.9	106.77	108.4	107.35	105.26	104.11	106.57	108.26	103.53	106.08	103.74	105.21	107.38	110.16	106.86	107.67	104.91	105.9	105.89
102.23	99.749	99.274	100.8	101	100.22	101.23	102.23	98.847	101.15	100.08	98.062	97.123	102.34	99.181	102.05	99.58	100.07	100.65	104.1	99.431	102.04	101.2	98.342	103.67	101.53	102.27	99.969	101	99.932	102.41	101.47	99.562	100.45	99.085	101.96	100.17	104.9	105.74	100.92	96.287	99.132	98.676	102.55	101.9	99.231	96.967	101.91	95.795	101.37
116.9	118.28	118.85	119.01	118.3	118.18	117.4	115.76	116.38	118.25	118.16	115.21	120.81	116.1	115.13	117.05	118.16	116.94	117.05	117.95	117.83	117.23	116.36	117.85	116.44	117.83	111.86	115.06	116.8	118.24	116.75	116.99	120.02	116.01	118.97	118.68	117.98	119.55	117.31	119.76	114.36	119.47	115.44	118.84	116.2	117.92	117.36	120.15	119.35	117.35
104.65	103	105.66	104.29	104.88	108.81	104.24	100.32	105.11	106.78	103.76	104.66	111.02	107.26	107.11	105.27	106.56	104.41	104.12	102.11	107.32	106.53	107.01	102.08	104.78	104.81	104.1	104.92	106.04	106.93	103.85	107.57	104.88	106.56	106.66	104.92	109.14	107.23	103.72	104.22	104.41	100.43	107.5	104.19	105.52	102.95	106.62	106.03	104.53	105.78
103.13	103.33	104.41	105.26	104.42	104.58	103.47	102.37	105.56	104.92	104.4	103.01	105.92	102.78	103.49	100.34	104.54	104.7	105.28	104.57	104.07	103.44	105.85	101.16	102.43	102.37	106.4	101.83	103.99	105.59	102.83	101.57	105.78	103.31	105.48	104.6	103.02	103.86	104.39	100.82	106.81	105.33	105.13	105.74	104.71	103.88	102.35	103.24	103.8	100.62
104.95	107.89	107.98	105.78	105.8	105.79	105.15	109.05	106.04	106.42	106.75	107.1	107.94	106.53	105.18	106.67	105.82	106.37	106.6	107.7	105.96	105.02	106.73	107.72	107.7	107.92	105.16	108.74	105.77	107.83	105.16	104.1	108.45	106.28	104.78	104.2	104.67	106.35	107.08	105.7	104.18	110.09	106.67	107.3	105.89	105.14	106.44	102.13	106.4	106.47
114.09	114.07	114.34	115.97	112.36	117.27	117.11	117.27	115.13	118	115.86	114.44	113.37	112.05	114.9	112.66	117.9	119.35	119.13	118.9	116.56	116.27	118.42	113.77	116.51	115.66	117.36	115.87	117.53	115.61	115.65	117.47	117.26	118.65	116.64	115.43	116.12	113.89	115.96	117.07	116.57	116.38	119.16	115.77	114.97	117.18	120.53	111.26	117.19	116.05
101.38	107.39	103.4	102.33	104.99	102.05	100.24	104.89	102.49	104.94	106.77	107.41	103.89	103.9	108.56	103.88	106.72	105.54	105.13	103.75	103.57	102.65	103.75	105.66	105.55	104.67	105.39	100.8	103.49	104.83	104.9	105.81	104.3	104.84	103.51	102.88	107.36	101.77	101.47	102.72	104.97	106.61	101.61	102.92	106.83	104.64	107.15	103.99	102.96	102.49
109.2	109.79	110.08	110.81	109.31	110.1	111.87	107.21	109.83	107.63	110.92	109.14	107.75	109.86	113.2	109.37	110.38	107.78	111.03	107.86	111.31	112.38	109.5	107.43	112.63	112.96	110.25	112.07	113.79	112.8	109.24	111.63	112.72	107.32	108.91	112.1	111.19	111.15	111.53	108.46	109.65	112.25	108.26	111.14	110.2	107.7	111.04	112.06	108.32	112.68
104.83	103.73	107.36	106.35	108.29	101.14	105.67	107.99	105.9	103.44	103.95	105.81	104.37	106.54	106.04	105.32	107.53	105.02	103.19	105.17	104.05	103.11	105.2	106.12	104.93	108.35	103.09	104.98	105.23	105.02	104.94	106.8	106	105.17	108.73	108.02	104.62	105.03	103.29	102.64	105.91	106.29	103.98	104.16	107.17	106.5	107.27	106	107.17	103.86
107.95	103.57	109.53	104.88	102.53	105.46	107.43	105.41	105.5	104.84	107.41	104.73	105.75	106.65	105.64	105.79	105.22	105.21	107.94	107.46	106.57	108.68	106.6	105.82	109.01	104.96	104.57	107.38	106.33	104.38	105.19	106.84	108.34	108.7	106.34	106.4	103.09	107.47	107.14	104.36	107.37	109.28	107.89	107.87	104.85	105.73	105.57	105.99	101.93	107.09
108.89	105.17	104.96	104.87	108.4	107.18	103.11	107.01	107.28	107.39	107.41	104.6	108.19	104.71	104.18	103.68	105.88	110.36	108.81	106.71	105.03	106.81	105.32	105.97	105.64	104.64	106.71	105.3	107.01	106.9	104.39	107.08	106.94	105.64	105.74	107.87	109.07	106.89	106.93	106.45	108.86	106.07	104.86	106.04	105.09	106.09	109.05	108.8	108.11	109.45
103.16	106.84	103.79	102.75	108.73	106.92	105.35	105.32	103.73	103.49	108.81	107.47	106.15	104.02	105.35	103.14	107.33	102.96	103.39	106.05	105.52	104.03	105.42	102.69	105.28	104.69	106.72	103.06	109.18	106.25	106.22	105.66	107.2	103.99	108.1	105.66	105.66	107.41	109.35	105.44	102.72	106.22	104.66	108.91	104.65	105.14	106.81	109.49	105.07	107.2
99.592	98.56	101.65	99.677	99.487	100.49	100.17	97.446	100.59	99.696	100.66	97.995	97.827	98.504	96.781	102.87	99.666	102.44	102.17	101.04	97.726	102.27	100.79	98.239	101.55	98.763	100.25	101.1	95.88	102.19	101.83	101.45	101.45	99.251	97.896	100.62	97.571	100.19	98.251	98.34	98.669	98.079	97.055	98.432	100.56	100.54	97.79	100.81	99.072	96.668
101.37	103.48	108.44	104.5	101.69	106.86	103.64	106.1	106.37	109.18	108.97	103.87	99.666	106.56	109.89	102.4	102.52	104.85	106.28	106.33	105.18	102.69	108.47	108.08	104.63	104.9	107.84	106.87	102.88	107.33	106.72	104.63	104.84	106.28	106.38	105.85	104.52	108.16	105.97	103.69	104.67	107.37	105.41	109.03	104.43	106.1	109.07	104.76	106.63	108.45
102.93	104.85	106.68	107.97	104.46	107.87	109.35	103.24	105.11	106.88	104.08	99.933	104.99	103.92	108.81	105.06	105.37	106.04	105.22	104.22	105.98	103.88	106.44	106.54	103.25	106.96	104.64	105.34	103.74	107.61	100.85	103.78	101.88	103.23	102.36	106.43	106.33	106.12	107.3	101.82	105.44	105.37	106.38	105.41	104.75	105.55	106.75	105.24	104.18	102.83
113.17	111.68	112.03	110.03	113.51	111.26	110.85	111.5	111.73	112.15	116.51	110.8	110.5	110.88	110.95	112.39	114.85	113.29	110.3	111.92	113.16	110.79	112.03	110.68	112.53	111.51	110.87	110.5	107.12	113.95	109.16	113.84	110.88	114.28	108.29	111.17	115.65	112.19	111.07	115.87	109.92	110.83	114.38	110.4	112.9	110.51	108.73	112.45	112.23	111.79
100.6	101.04	101.77	100.6	99.995	99.951	102.82	100.37	100.9	101.26	102.5	99.02	101.61	102.26	102.22	102.05	100.3	101.62	102.53	101.82	99.929	101.21	101.46	97.848	102.61	100.22	98.774	101.17	103.12	104.11	104.11	98.771	99.3	99.617	98.369	99.794	100.68	100.38	101.23	98.601	99.519	98.815	102.58	100.32	99.236	101.49	102.13	101.36	100.91	103.87
107.87	107.59	104.61	107.62	109.25	104.31	104.36	105.94	106.7	104.66	107.52	106.49	107.38	104.58	109.41	107.85	110.51	106.22	106.33	102.6	105.9	108.87	102.97	104.56	104.88	106.36	107.72	106.78	105.43	104.78	102.55	103.47	105.16	104.29	104.83	107.47	107.55	104.79	104.84	106.27	107.63	108.51	103.58	103.21	105.94	106.51	104.23	109.25	106.88	104.87
105.12	104.71	104.5	103.95	106.77	101.83	106.03	106.12	106.22	109.92	108.81	108.23	105.69	108.09	106.23	103.77	106.86	107.59	105.13	104.89	101.91	104.53	105.6	105.28	105.19	108.08	103.24	106.56	102.69	105.31	104.78	103.16	103.55	103.69	107.69	103.56	105.18	106.79	106.12	106.03	106.68	104.75	106.83	107.63	104.58	106.72	103.27	103.73	106.77	102.91
113.21	110.27	115.7	114.38	112.12	112.5	114.3	110.36	112.44	108.05	110.7	112.13	114.43	109.28	116.32	110.69	113.72	114.58	110.39	114.74	112.1	109.69	114.21	110.96	113.88	113.55	113.97	113.19	113.22	113.48	109.65	113.34	110.06	113.34	112.55	110.83	113.03	111.59	110.32	112.79	112.94	114.6	112.11	115.27	110.39	114.61	113.33	113.86	113.3	110.45
105.09	102.01	102.87	107.5	104.96	105.18	106.57	104.05	104.29	104.99	104.04	100.45	107.52	104.56	99.593	102.55	105.99	102.18	103.3	103.39	105.87	107.48	100.82	106.72	104.21	104.84	104.57	103.42	101.04	103.11	107.87	102.39	104.16	102.94	104.86	103.47	102.22	103.56	99.214	103.71	104.31	105.94	104.05	104.04	105.92	104.64	103.81	103.9	104.6	106.45
99.872	99.112	97.742	97.271	98.578	98.966	102.74	101.89	98.178	103.22	101.35	99.54	98.678	97.269	97.659	97.909	102.66	100.85	99.954	99.519	97.918	98.004	100.18	100.47	98.575	96.885	102.71	98.808	100.04	100.14	96.103	98.614	100.65	100.19	101.72	99.798	102	101.19	101.61	101.63	97.765	100.35	100.51	97.264	98.2	102.42	98.586	101.37	101.84	100.78
99.046	98.402	99.413	98.894	97.803	101.71	98.69	98.704	98.528	100.32	100.56	100.46	101.58	101.35	101.14	98.751	97.623	100.92	100.49	98.939	100.52	101.86	102.03	99.781	99.682	98.99	101.32	99.068	98.957	99.077	98.515	97.767	102.82	97.027	98.289	100.94	100.45	99.659	99.206	98.553	99.718	95.113	98.536	97.193	100.63	98.585	100.16	98.993	96.167	101.15
105.6	105.29	106.33	103.77	105.39	108.01	105.63	101.03	107.47	107.62	104.57	103.43	103.57	102.42	103.46	104.82	104.18	105.02	105.66	107.88	105.49	105.29	105.58	103.92	105.37	106.16	104.24	105.8	103.99	105.66	104.81	105.75	105.97	104.54	105.49	107.23	105.58	105.37	102.56	103.32	108.82	106.4	105.4	102.78	102.53	107.98	104	105.19	105.12	105.46
109.04	107.37	106.93	109.75	105.6	103.6	107.46	105.93	106.99	102.89	108.04	106.61	104.91	108.22	107.82	102.26	105.11	107.17	105.43	105.96	104.19	108.03	103.5	107.46	104.67	106.36	104.47	106.49	108.46	103.71	106.32	108.07	109.4	108.37	106.41	106.57	105.46	103.77	104.43	105.99	106.48	108.29	104.91	106.12	104.62	108.54	105.68	108.34	108.16	107.21
112.16	113.72	108.23	110.11	111.83	107.21	113.04	110.89	110.88	112.1	108.36	111.57	113.98	110.97	112.72	110.97	111.67	111.27	110.95	112	113.14	113.5	112.57	112.79	112.27	113.94	112.04	112.59	114.05	112.71	109.14	113.63	111.21	111.87	113.64	111.22	110.09	113.48	111.18	110.79	115.11	112.22	111.72	113.64	114.59	110.86	112.35	111.88	109.86	112.68
103.27	105.25	101.88	108.48	105.51	107.75	105.93	105.51	106.72	105.22	106.61	107.54	105.43	110.27	108.35	105.15	104.9	107.11	109.11	103.05	105.16	104.06	105.71	105.46	109.37	106.31	104.83	101.93	103.59	104.49	105.86	106.69	105.09	108	106.08	108.63	111.01	104.74	106.72	104.62	105.23	109.01	106.24	106.78	106.67	106.51	105.9	106.68	104.6	104.83
103.59	107.12	106.59	108.87	105.89	107.23	105.13	106.36	105.43	109.53	106.29	110.04	106.17	105.15	105.02	108.7	105.53	104.2	108.64	105.75	109.61	107.66	106.34	105.46	104.12	110	105.57	107.63	104.45	106.15	106.03	106.5	107.79	111.33	105.18	105.01	106.56	108.31	108.02	110.09	106.13	105.63	105.14	105.48	110.62	104.74	109.61	107.71	107.07	106.45
105.14	106.61	104.23	110.58	107.75	105.83	108.7	108.2	104.47	110.53	107.1	105.92	104.99	108.67	105.34	108.66	108.37	104.83	106.98	105.22	105.09	104.82	104.85	108.54	106.98	109.54	103.21	107.1	108.04	104.63	105.89	109.95	105.92	103.48	108.77	109.41	104.72	104.74	106.26	105.68	107.67	106.46	105.36	105.89	108.56	106.86	104.42	106.3	107.82	106.81
107.35	105.32	107.05	106.24	107.45	107.62	105.91	105.72	106.75	106.56	104.09	105.92	104.64	105.59	105.67	104.2	104.31	107.7	107.64	105.67	105.91	106.14	104.09	108.26	106.87	103.7	106.37	108.31	109.08	104.43	106.15	108.55	108.22	107.8	103.35	104.68	109.71	105.98	107.56	106.02	109.04	104.44	106.73	106.18	107.13	107.51	107.39	104.01	108.33	107.54
106	106.2	104.35	106.58	104.19	104.9	107.32	106.98	102.81	106.63	103.12	103.88	108.31	104.34	106.01	104.4	105.7	108.5	105.07	106.5	104.65	106.37	106.44	104.34	105.25	104.12	104.61	102.49	104.37	103.12	109.95	103.65	103.86	107.83	106.04	103.83	105.3	106.23	106.31	105.77	108.18	102.94	107.53	105.6	103.84	105.25	107.01	105.5	103.62	105.33
109.3	110.17	112.21	110.04	109.75	110.94	110.59	111.8	110.59	108.92	113.92	111.2	113.35	109.86	109.98	111.29	110.64	110.95	113.2	110.94	110.76	110.25	111.09	112.24	110.52	112.18	112.58	111.5	109.42	111.06	112.03	106.39	109.92	109.39	110.02	111.99	113.69	110.03	109.68	111.91	110.68	109.7	110.87	110.19	112.79	112.56	110.82	112.64	110.37	108.65
103.32	103.33	104.63	107.88	107.97	103.78	107.82	110.82	107.55	111.76	106.59	107.35	104.49	107.13	105	108.38	105.84	106.09	107.27	102.05	105.41	104.4	106.78	104.86	104.2	105.88	106.71	105.68	107.89	104.25	107.58	108.1	108.22	110.36	105.48	103.52	107.32	106.56	104.39	105.8	105.42	106.24	104.03	107.14	103.71	105.41	103.68	106.8	107.35	107.65
112.54	110.19	112.71	113.81	113.06	111.62	111.51	111.83	113.9	112.97	112.26	110.47	111.77	111.46	114.15	112.28	114.42	113.44	110.29	112.26	110.9	112.65	109.02	111.45	112.45	111.99	110.74	112.24	112.88	109.86	113.57	109.25	112.07	109.7	109.3	107.4	113.27	112.51	112.58	111.45	109.73	115.49	113.31	115.51	112.12	115.49	111.27	109.54	111.5	115.34
103.88	103.29	108.02	102.31	105.16	102.1	105.86	106.35	105.78	104.83	101.41	103.26	103.39	103.04	104.8	101.86	104.21	106.22	107.77	106.6	105.92	103.03	101.47	104.61	104.37	104.97	102	101.84	103.63	104.04	102.96	107.46	103.63	104.87	104.89	102.36	104.45	105.03	103.56	104.04	103.69	104.34	104.04	102.35	104.36	102.97	103.66	102.9	103.49	107.29
110.76	109.25	113.18	111.42	116.52	111.55	113.92	112.77	108.91	115.16	109.55	111.97	112.06	112.64	112.08	110.64	113.66	109.5	112.12	114.81	112.12	112.94	110.99	109.64	114.21	111.95	109.46	107.96	109.86	111.66	109.24	110.23	110.41	113.42	110.83	111.86	113.81	110.75	113.03	111.32	109.56	114.24	109.92	112.29	112.71	110.96	115.82	111.85	109.01	113.99
102.73	103.63	104.92	104.4	105.02	103.7	102.84	103.16	105.07	106.29	103.36	103.56	104.96	103.18	101.56	105.08	103.8	103.89	105.34	107.6	104.63	107.04	109.09	106.3	107.88	103.4	100.41	102.21	106.61	104.45	105.99	107.19	103.41	104.01	104.6	105.25	105.32	107.38	107.17	106.34	103.45	104.53	104.63	105.49	107.54	104.45	106.08	106.44	106.94	104.03
110.11	109.46	109.42	108.17	107.38	113.02	108.64	111.85	111.78	113.64	109.11	113.64	110.09	110.52	110.71	107.41	109.94	109.62	111.02	109.52	108.9	109.21	109.92	111.16	110.2	111.11	108.19	108.23	111.06	111.9	107.88	110.19	108.4	109.77	111.62	108.35	109.9	108.81	111.73	110.77	109.95	110.57	111.23	109.36	105.95	105.19	112.42	110.08	110.84	110.31
109.96	110.7	109.87	108.21	108.82	111.47	111.8	109.89	110.32	112.75	111.12	108.12	110.74	112.01	110.05	108.45	111.48	109.46	112.04	110.17	111.65	109.62	112.04	108.47	110.26	108.69	110.69	111.73	112.61	112.98	108.01	110.15	115.34	111.16	110.19	110.88	110.02	108.89	114.84	111.6	109.3	108.43	110.5	113.13	113.06	112.4	111.37	114.7	110.71	109.31
97.527	100.96	103.02	100.81	100.59	102.58	97.637	98.841	101.2	99.549	101.75	103.18	102.45	100.79	100.61	101.18	98.362	103.26	96.931	99.794	99.892	102.17	97.217	97.819	104.04	101.42	99.435	98.397	101.43	102.58	100.77	100.53	100.17	98.712	98.976	99.259	101.33	98.352	103.6	99.918	96.55	102.92	98.57	98.871	98.588	96.454	98.674	101.96	100.9	101.06
97.981	99.618	100.34	100.39	100.31	101.6	99.44	100.97	101.66	100.11	100.1	97.585	98.973	97.823	100.37	97.949	100.81	101.76	98.265	103.19	100.01	102.29	97.832	97.756	102.21	99.063	99.842	101.01	99.587	101.49	96.46	99.548	99.434	100.44	101.13	99.554	99.243	102.36	98.356	100.8	100.62	97.879	102.46	97.777	100.61	99.964	95.036	100.16	99.36	98.5
101.63	99.496	98.577	100.73	102	101.54	100.68	102.71	99.142	100.2	101.24	97.558	101.92	101.34	99.847	99.137	100.17	98.311	99.87	101.46	98.792	101.81	98.204	98.084	97.787	98.545	101.15	98.693	99.886	99.751	98.961	99.097	101.18	99.533	100.57	99.608	100.81	99.345	98.24	98.911	99.052	98.806	98.43	100.18	97.185	100.67	97.096	103.31	98.828	102.66
106.81	104.41	104.34	110.87	105.58	106.4	105.57	106.37	101.82	106.72	105.11	106.81	104.58	103.57	105.56	103.68	106.27	108.94	105.1	105.56	104.83	106.97	106.14	104.76	107.72	105.38	106.32	103.47	101.97	105.75	105.68	108.99	107.75	106.1	105.83	105.13	108.03	107.88	108.09	103.7	103.43	103.34	105.74	102.69	106.5	107.04	104.18	105.92	105.02	108.2
111.55	109.09	112.38	110.53	113.29	110.89	111.39	114.48	112.21	109.64	111.84	112.49	112.73	110.74	114.08	112.37	107.42	109.78	112.69	112.03	110.97	109.96	110.25	112.49	113.07	111.49	111.06	110.38	111.17	110.67	111.29	110.96	110.22	110.86	111.33	109.78	108.8	110.02	115.9	113.83	109.06	110.64	108.87	110.38	110.25	111.57	110.63	108.71	110.73	110.17
110.94	112.92	110.42	110.33	112.99	110.26	109.82	108.42	111.09	113.42	112.19	111.22	112.36	112.6	110.93	108.59	111.21	108.58	110.4	111.56	109.67	111.16	114.27	112.29	112.95	110.77	113.4	109.19	112.62	112.58	111.37	111.92	110.66	113.16	110.08	112.13	111.51	111.62	111.11	105.97	111.54	108.75	110.44	111.17	112.33	113.73	111.93	113.88	111.92	111.26
110.9	110.3	112.59	111.16	111.55	108.62	114.27	114.69	112.66	113.68	116.37	108.97	110.8	114.63	108.92	112.36	110.11	112.59	110.31	112.89	110.09	113.43	111.14	112.23	112.95	109.57	110.85	112.9	115.52	108.96	114.42	113.3	112.28	111.86	110.29	111.78	110.79	113.18	114.54	112.15	112.78	106.93	112.39	110.88	110.21	112.58	110.8	110.71	109.78	111.28
111.86	110.33	111.41	111.73	113.57	110.8	111.57	110.75	113.36	112.91	112.79	111.67	111.95	113.45	110.4	114.31	110.84	111.55	112.88	111.2	113.01	113.3	110.77	116.11	114.11	108.9	112.17	112.09	109.77	110.66	112.14	113.23	109.3	112.34	113.12	113.55	111.15	112.57	109.52	112.01	115.48	112.62	114.33	112.38	114.13	111.05	109.03	112.53	112.18	111.33
99.95	100.61	97.604	97.983	101.73	99.698	97.127	102.29	101.05	98.467	99.852	98.651	102.01	102.59	100.03	100.49	97.708	98.774	96.446	100.73	99.584	96.635	99.413	99.762	97.444	98.529	103.57	101.19	100.97	100.09	99.922	101.17	99.86	100.01	100	96.528	101.1	96.147	97.068	98.292	99.345	100.53	98.648	102.82	102.64	100.6	98.285	98.48	98.146	101.11
100.46	95.978	99.981	100.32	101.12	100.35	99.11	100.43	99.276	100.49	96.306	97.13	97.404	96.419	104.73	98.56	97.586	101.54	102.43	97.797	101.52	100.01	98.009	104.05	99.59	99.243	98.598	99.533	102.78	96.776	97.359	97.926	100.64	99.656	98.824	98.729	100.55	100.34	101.05	100.82	101.41	100.58	102.1	103.02	100.26	99.661	98.983	101.91	100.38	102.23
109.47	107.76	106.55	108.34	105.44	106.09	107.54	107.56	103.14	106.76	105.43	106.7	106.76	104.67	105.55	107.26	107.87	109.12	105.51	106.06	107.55	109.52	101.48	109.96	107.56	107.12	106.72	105.54	107.45	107.75	103.77	107.63	105.95	104.99	108.61	103.29	104.59	107.61	102.4	112.16	104.57	105.37	106.19	107.49	104.77	101.98	106.77	104.65	108.36	104.03
112.79	112.87	112.18	109.52	109.59	112.74	115.17	114.46	109.91	113.78	114.21	112.32	113.55	110.17	111.06	111.83	112.9	113.89	110.39	108.8	114.71	113.7	110.01	111.98	111	110.05	114.02	111.63	110.6	110.55	113.88	110.95	114.12	112.7	117.44	111.8	110.71	108.79	113.81	113.94	113.3	113.89	110.08	111.35	111.92	112.94	110.84	111.5	111.35	112.1
113.76	113.76	112.66	112.32	113.69	114.07	112.42	111.53	108.06	110	114.83	111.27	111.11	112.73	112.74	110.4	112.2	109.91	111.88	113.19	112.39	113.59	109.32	112.1	108.18	109.37	113.3	113.15	110.69	113.33	114.15	108.31	110.09	109.84	111.05	112.9	111.58	113.09	113.16	111.17	114.01	113.57	109.91	109.55	109.95	109.1	110.84	109.6	113.59	112.56
106.29	106.57	108	106.87	109	104.83	106.4	106.08	107.49	108.13	108.52	106.83	105.29	109.99	110.41	106.9	106.8	108.63	106.84	108.81	110.17	106.74	105.32	106.91	109.76	108.75	107.7	106.51	107.65	102.97	104.57	104.86	108.32	106.58	106.45	108.38	108.7	109.47	108.22	107.58	105.02	106.97	105.76	106.47	108.07	105.94	108.12	109.99	109.11	106.12
113.93	109.98	110.34	109.2	113.37	110.89	112.5	111.13	111.15	111.72	112.02	110.32	112.58	110.68	112.44	111.96	113.32	113.31	110.17	112.37	111.69	109.22	109.71	107.65	111.79	112.19	114.15	109.58	112.6	109.72	108.91	113.63	113.1	111.66	110.48	112.89	112.84	111.46	111.74	111.26	108.85	112.89	109.68	113.34	112.09	112.18	113.02	113.95	109.54	116
108.18	106.66	105.32	104.12	102.26	108.09	105.41	106.98	106.68	107.36	106.87	106	103.72	107.82	108.5	109.54	105.23	105.9	104.71	106.66	106.07	108.49	106.64	106.67	106.63	107.51	109.52	112.34	105.57	106.01	103.48	106.15	105.39	104.65	106.93	108.08	107.49	104.82	106.01	107.19	106.16	104.96	106.54	105.3	105.24	107.92	107.44	110.56	110.51	106.06
100.01	99.133	98.063	100.05	98.978	104.47	99.358	100.38	100.83	97.323	98.235	101.43	101.51	98.513	100.12	101.46	101.4	100.11	97.343	103.26	100.9	103.56	98.438	101.37	99.772	101.91	97.146	97.881	103.05	98.586	96.143	100.35	99.033	98.993	100.31	101.66	101.28	101.38	101.88	100.79	100.1	102.82	97.532	100.29	100.91	101.61	99.52	99.436	97.748	96.369
105.79	105.92	105.35	106.8	106.69	106.27	105.67	104.82	108.93	103.64	102.58	104.08	106.63	102.87	103.6	102.08	105.99	108.75	109.21	103.72	104.46	104.17	104.91	105.38	108.31	106.73	106.19	105.05	107.77	103.7	108.08	103.97	102.93	105.51	105.33	105.47	108.26	109.66	105.68	102.79	105.84	105	102.93	105.31	106.72	106.01	104.64	106.59	105.48	105.59
108.02	106.85	107.6	105.47	104.81	105.82	109.96	109	109.16	106.83	109.04	106.64	104.54	107.86	106.36	107.52	103.87	107.24	106.46	106.88	106.37	106.76	106.65	105.02	103.03	107.23	105.32	109.76	108.5	107.79	111.45	109.56	108.06	110.53	107.6	106.1	105.13	107.21	109.62	108.13	102.89	108.26	108.63	105.99	107.63	104.18	107.38	104.39	105.97	108.37
105.47	107.14	110.88	105.59	106.66	104.72	105.58	104.28	104.62	103.7	107.73	106.92	102.83	105.41	105.31	105.39	105.56	105.08	106.67	104.81	108.75	103.62	106.95	106.32	103.53	105.39	105.44	108.74	107.52	107.57	109.59	106.51	101.39	103.49	107.46	106.94	106.08	111.38	103.68	103.98	105.55	104.1	105.96	107.02	105.1	107.19	105.76	107.65	109.27	107.47
113.54	111.96	111.65	110.46	116.04	112.54	113.5	111.76	112.67	114.21	110.23	112.06	111.35	113.3	115.95	112.31	112.62	112.95	111.18	112.07	112.06	112.65	112.37	113.89	110.22	109.78	112.79	109.41	114.17	115.51	109.38	112.12	112.91	114.8	113.71	111.36	111.34	111.41	110.7	111.95	111.61	112.67	110.28	109.71	109.8	113.52	114.16	112.21	111.56	110.37
101.91	108.23	106.45	105.54	105.94	108.29	103.62	103.72	108.2	104.74	104.87	107.88	106.19	108.14	103.2	103.67	105.47	106.18	108.02	106.34	102.19	106.81	105.59	106.4	103.18	105.69	109.05	104.37	106.07	106.45	105.86	104.39	106.99	108.36	108.21	105.3	108.23	105.88	106	104.11	106.81	110.34	103.99	104.55	108.52	108.53	107.17	105.04	107.14	105.96
106.92	104.13	106.46	107.98	104.33	105.96	109.75	104.98	108.34	105	106.83	105.5	105.37	104.06	106.48	105.56	106.13	104.28	107.15	103.75	104.27	103.24	104.59	103.81	106.56	108.15	105.07	110.01	105.97	102.97	106.04	101.98	103.69	106.96	109.48	106.72	106.2	108.55	104.8	106.58	105.54	108.51	106.08	108.16	104.15	104.84	103.72	105.08	102.95	104.69
107.99	105.15	102.52	106.45	106.37	106.9	107.62	105.81	103	109.14	106.12	107.39	104.57	108.31	107.21	105.1	107.38	105.44	104.76	105.8	105.03	105.95	108.55	109.4	106.77	105.75	105.23	105.44	106.88	108.08	106.77	109.7	106.87	104.94	107.74	107.48	106.39	104.98	106.65	102.72	103.84	108.62	108.19	106.27	109.17	107.76	104.32	105.89	104.81	105.65
107.15	109.45	105.9	104.24	106.73	102.87	104.9	111.05	109.9	104.75	106.11	106.03	104.98	104.18	108.71	105.66	107.34	107.07	107.17	106.55	106.41	107.4	107.03	108.07	104.98	107.57	108.91	105.31	106.04	104.7	106.88	106.94	107.54	107.97	104.76	107.14	107.81	108.5	109.7	109.22	106.64	107.74	106.55	104.43	105.19	101.99	105.07	107.25	108.77	107.03
106.97	104.77	108.12	102.46	106.65	104.28	106.31	107.19	106.84	104.82	104.56	105.07	101.92	106	103.93	105.73	109.72	104.83	106.62	104.06	107.28	106.34	108.48	107.92	105.32	105.83	106.31	104.98	107.2	101.21	108.99	107.26	105.74	106.17	104.69	108.21	105.93	106.72	107.22	105.78	105	105.45	106.32	105.38	104.81	106.67	108.04	106.56	111.52	104.51
111.85	111.87	109.68	111.99	113.91	109.61	109.67	108.93	112.91	109.01	115.1	110.2	111.21	107.38	111.59	108.03	110.69	111.38	112.92	108.7	110.64	109.8	110.98	107.93	108.66	109.14	112.28	110.93	111.24	106.46	109.34	113.41	112.4	109.31	111.88	109.6	109.34	111.15	109.52	111.42	111.2	114.11	110.58	113.9	109.03	108.52	109.94	109.16	111.16	112.88
98.973	101.76	101.41	102.18	100.54	97.678	97.328	100.87	100.19	99.124	100.61	102.29	98.457	99.382	100.98	97.424	102.06	97.447	99.48	100.07	101.29	99.173	99.863	102.06	100.82	100.46	100.41	101.01	99.458	101.51	100.16	100.16	98.608	101.8	102.93	99.75	98.07	99.233	101.61	99.524	97.482	100.51	97.539	97.838	101.87	100.14	100.11	99.86	100.36	98.252
120.21	121.81	116.06	118.21	118.69	117.53	119.78	118.02	116	116.76	118.65	119.69	118.07	115.66	119.72	117.78	117.28	117.03	118.07	119.43	120.36	118.83	119.68	117.08	117.91	116.42	116.42	117.07	116.73	118.56	118.46	118.05	122.05	117.19	118.91	119.66	119.04	117.98	116.05	115.45	114.39	120.67	116.91	117.7	115.72	115.18	118.87	116.82	121.93	117.74
101.83	104.18	99.849	105.41	104.37	106.12	105.24	106.37	105.88	105.54	104.63	104.56	105.9	107.15	108.09	103.45	107.84	104.48	104.49	103.77	105.78	105.52	103.92	101.5	105.81	104.93	106.28	104.66	106.33	101.02	104.26	103.69	104.42	104.12	109.57	107.74	105.65	107.12	104.6	102.96	104.96	103.04	106.47	105.42	101.18	103.74	102.97	104.44	103.57	103.55
104.03	103.72	103.79	105.19	103.33	106.6	105.45	102.59	103.22	105.72	104.79	105.92	103.27	107.01	104.38	105.4	104.9	104.27	104.06	103.87	104.63	107.12	105.34	104.1	105.46	101.56	104.46	104.36	101.8	108.27	106.7	104.88	103.9	105.55	109.68	103.61	103.35	104.52	104.01	102.84	103.44	99.412	108.12	104.38	104.47	105.53	103.7	106.15	101.6	105.07
104.84	102.96	102.97	103.74	101.93	105.22	106.91	103.6	103.58	102.59	104.45	104.79	106.52	104.89	103.89	107.21	104.57	104.26	105.36	105.82	105.05	105.6	102.71	107.51	107.59	104.35	104.47	107.44	105.72	104.87	106.36	101.72	107.06	103.07	103.52	103.04	105.37	108.21	105.5	102.82	103.27	106.55	105.21	105.57	108.56	105.21	104.66	103.46	107.91	104.74
102.72	105.35	104.96	104.89	104.11	105.39	104.35	105.17	103.14	104.92	108.33	103.63	104.17	102.22	103.19	104.46	102.9	101.46	103.92	107.05	103.18	102.17	106.26	106.25	103.67	105.05	102.94	103.27	102.34	104.13	103.18	103.53	102.1	105.57	102.37	105.18	101.71	105.66	102.85	103.65	101.83	105.72	105.39	104.68	104.35	103.57	104.79	105.38	105.8	104.02
120.64	117.27	112.45	123.47	116.24	118.27	118.64	116.55	114.56	117.97	117.67	115.61	116.51	116.71	116.45	117.82	113.15	116.51	116.68	117.74	116.68	114.01	115.5	121.94	118.86	118.91	116.35	116.89	118.01	115.61	117.61	115.72	118.63	117.48	115.75	118.08	115.48	117.79	118.01	116.49	116.9	115.13	121.62	117.9	119.07	120.85	118.26	115.96	117.68	117.97
103.73	107.22	106.67	106.18	107.71	103.07	105.86	106.42	104.23	107.16	106.77	106.68	106.66	103.59	105.81	108.12	104.98	105.25	104.32	105.94	106.99	104.12	106.29	106.34	108.1	104.13	108.27	105.6	104.87	104.7	109.76	108.26	105.96	106.82	108.28	108.53	106.93	105.88	105.81	109.89	105.1	107.13	106.25	105.91	105.44	104.98	108.17	106.35	105.51	102.75
99.045	101.29	99.538	98.986	99.429	101.25	100.8	99.416	99.35	98.74	97.875	98.625	101.95	99.509	100.8	101.52	100.17	102.48	100.23	98.8	100.87	99.15	101.11	101.23	101	97.974	100.5	100.29	100.54	98.72	99.589	99.851	100.33	99.714	98.847	99.501	99.332	101.36	100.37	100.18	100.46	103.76	100.65	99.778	98.498	98.536	100.06	99.587	101.07	98.387
104.79	103.5	101.46	104.23	105.3	106.02	107.08	104.85	101.73	103.35	101.14	102.57	104.14	104.56	105.01	103.75	102.43	105.25	103.46	103.66	103.57	103.53	101.28	103.12	104.16	101.76	101.42	104.9	105.52	106.07	103.16	105.84	103.82	100.36	105.98	106.25	106.81	102.25	106.99	106.05	103.32	106.8	102.41	105.84	103.6	105.15	104.87	102.79	103.46	101.89
96.086	99.156	98.541	99.637	100.83	97.403	97.592	101.93	97.838	97.658	102.45	97.327	101.02	97.968	100.18	98.313	98.785	98.263	101.18	98.039	102.78	99.634	98.964	102.65	98.246	100.95	100.89	101.12	100.64	100.2	100.39	100.88	100.97	102.66	98.187	100.64	99.622	98.51	97.886	96.961	98.156	100.27	102.1	98.764	100.84	100.69	96.528	98.604	102.12	101
96.461	101.52	96.702	102.53	97.538	94.926	100.81	96.546	101.48	103.1	99.897	99.814	99.845	99.778	99.319	101.88	97.846	97.932	99.872	103.09	98.423	99.137	97.677	102.49	100.75	97.049	100.66	97.312	98.561	102.08	99.995	98.709	97.595	99.55	99.546	99.639	101.27	97.323	99.872	99.762	99.836	102.29	97.894	101.2	101.15	99.935	101.95	102.07	101.11	102.09
115.86	115.42	116.81	115.7	114.78	114.85	117.61	115.95	115.16	115.77	117.18	117.83	114.67	115.79	112.75	112.93	117.53	116.43	118.49	114.47	111.95	117.73	115.6	116.28	120.76	114.92	117.13	115.17	117.18	111.22	115.44	114.17	114.24	115.69	119.73	116.34	117.28	117.75	113.61	116.45	116.97	115.89	116.29	115.44	115.85	114.89	115.34	115.89	117.69	116.61
102.68	99.691	99.728	98.938	101.55	103.57	99.325	100.67	101.73	101.36	98.571	100.46	100.29	102.06	100.32	97.24	99.493	101.7	102.52	100.75	101.38	100.95	100.8	101.55	101.84	101.38	97.863	96.557	102.27	101.92	98.877	100.18	99.544	101.06	102.24	103.88	101.04	96.014	96.894	99.303	101.81	104.05	100.45	100.74	99.873	102.32	101.17	100.16	98.719	104.45
110.45	108.44	110.14	109.82	111.99	109.87	109.15	109.76	110.6	108.64	108.51	109.29	109.03	108.13	107.07	109.21	110.94	108.13	111.48	111.68	110.01	109.85	108.28	106.5	109.49	107.94	108.5	111.62	109.42	112.92	115.46	108.57	108.15	109.15	110.76	111.82	110.8	109.93	109.05	107.26	112.75	111.5	109.73	109.98	108.51	107.29	108.88	113.42	110.17	112.08
104	104.09	102.57	104.6	105.82	104.11	102.65	104.16	104.75	108.46	104.65	102.98	105.24	105.97	106.81	102.74	104.02	104.84	101.55	103.72	106.38	101.73	106.22	101.03	104.56	106.5	107.69	104.21	105.74	103.77	106.69	104.76	105.63	102.99	101.58	105.44	104.25	108.55	104.32	103.63	100.56	103.03	102.95	104.93	101.37	104.76	99.921	106.4	101.66	105.57
109.64	106.96	106.03	108.73	105.55	106.86	106	106.43	108.28	106.69	104.05	106.54	106.25	107.07	103.02	109.02	107.92	105.05	109.86	109.43	109.73	106.18	109.34	106.43	106.86	106.47	105.98	109.53	106.06	109.45	106.34	105.95	105.3	104.54	107.44	108.38	105.73	108.13	107.1	107	107.33	106.55	107.68	106.62	109.08	106.05	110.33	107.52	107.98	108.32
105.58	108.43	106.3	107.3	106.75	110.27	106.7	106.19	105.05	106.74	107.66	105.54	107.59	105.93	110.6	100.4	108.6	99.83	105.49	107.66	103.93	105.87	106.13	107.51	105.85	106.1	110.52	106.3	106.52	103.88	105.62	106.92	105.72	104.96	103.06	108.51	104.86	108.82	107.98	108.73	108.08	107.58	108.76	104.46	108.13	107.77	107.09	102.96	107.58	107.12
111.23	111.07	112.06	110.31	111.15	109.58	108.33	112.05	112.08	110.15	110.36	110.36	109.41	110.73	112.53	109.69	111.32	111.8	108.65	110.56	109.68	109.55	111.48	108.9	111.99	112.78	108.7	113.22	111.37	112.06	112.67	111.02	111.01	108.83	110.25	110.06	108.42	113.1	106.85	111.82	108.91	114.84	109.85	109.84	112.36	111.07	111.36	110.93	112.4	112.3
107.71	106.13	105.06	108.39	103.67	105.77	106.62	105.63	105.53	105.35	106.19	105	108.97	108.98	105.56	105.9	108.4	102.13	106.17	105.33	106.77	106.11	104.62	104.08	106.24	106.31	103.76	106.92	105.13	103.58	104.74	109.36	105.06	103.62	106.52	106.99	109.04	103.5	105.82	104.03	105.25	106.68	106.12	106.17	103.97	106.83	106.84	108.95	103.7	109.89
105.44	104.48	105.35	105.31	104.21	106.15	106	103.23	102.77	100.94	100.91	103.38	106.01	105.89	103.22	105.85	105.38	105.8	105.29	102.6	104.2	105.14	101.84	104.64	105.05	104.26	106.92	103.66	105.23	105.27	107.74	102.91	102.47	103.06	102.95	101.71	104.76	101.64	105.27	103.68	105.95	102.39	104.45	105.74	102.65	103.65	103.21	102.88	106.63	106.29
110.59	108.77	110.72	111.29	110.02	112.94	110.9	109.59	107.95	110.03	107.53	108.7	110.13	111.46	113.57	108.72	110.68	109.84	105.97	111.98	108.95	111.49	113.52	111.6	110.48	109.9	109.35	108.48	109.17	111.37	110.76	112.46	110.94	112.69	109.84	112.01	110.61	112.98	109.06	106.45	111.57	110.52	109.38	111.86	106.57	111.3	109.05	107.94	111.39	110.2
105.08	103.77	103.62	105.14	106.76	102.32	103.78	102.9	105.52	107.56	104.61	106.49	102.71	106.16	107.83	106.7	104.28	104.02	108.72	101.75	102.65	104.87	104.1	106.1	102.9	107.03	103.86	106.45	102.81	106.56	104.76	103.59	103.45	103.65	103.5	102.01	103.92	105.12	106.53	108.34	104.05	106.08	103.83	105.9	105.34	104.4	106.17	105.19	104.29	103.65
111.7	111.9	114.09	112.99	113.41	109.91	114.1	110.58	111.73	111.53	110.34	112.56	111.56	110.04	113.67	113.45	111.79	109.8	110.38	113.55	109.9	110.27	110.4	111.78	106.05	112.48	110.22	111.94	113.45	111.26	113.58	110.81	111.52	109.7	110.92	110.36	112.39	114.29	113.06	112.5	107.89	111.66	112.29	113.56	108.92	112.17	112.27	114.39	110	111.05
103.54	107.58	108.86	108.26	107.74	104.92	108.05	106.59	106.18	103.79	105.54	108.91	105.49	106.77	109.26	105.26	103.24	104.22	105.1	103.21	108.2	105.32	105.69	104.6	105.11	107.9	105.57	103.42	105.55	105.84	105.37	105.76	105.64	106.03	104.59	106.44	103.07	106.47	106.49	106.74	104.36	108.97	107.79	104.61	107.78	107.22	101.57	102.95	106.73	105.49
113.33	111.95	111.97	113.44	111.88	109.45	112.29	111.34	113.85	113.78	111.26	110.98	113.47	111.3	109.54	108.11	113.89	110	113.74	112.55	113.9	108.63	112.14	112.1	113.72	111.77	108.95	114.52	113.3	112.78	112.26	114.45	110.59	113.22	114.65	108.86	113.05	107.46	116.51	111.59	109.11	111.86	113.81	109.74	113.32	113.76	113.35	111.53	113.16	113.2
104.35	106.57	105.59	104.78	106.98	105.19	108.91	104.67	105.85	103.89	105.33	103.78	104.3	104.26	106.01	105.04	104.23	105.65	106.59	107.37	105.68	106.78	104.32	107.65	105.45	108.7	105.61	105.06	104.77	105.88	107.39	104.39	106.43	104.88	105.99	107.54	107.63	106.16	107.14	102.08	107.57	104.21	105.14	105.34	105.33	103.2	106.6	104.85	104.11	105.49
101.54	97.306	99.845	99.277	100.66	103.07	100.21	98.054	99.101	100.67	104.03	98.954	98.46	97.573	98.806	99.885	97.992	102.31	100.15	98.005	101.16	101.65	97.65	100.5	100.18	100.17	97.653	99.643	100.29	99.637	100.46	99.833	100.79	99.568	99.187	97.238	100.18	98.697	101.17	101.67	98.328	97.744	98.713	102.05	99.26	97.153	100.14	102.55	97.55	100.13
119.53	118.71	116.57	119.6	118.94	118.33	114.28	112.89	119.92	116.28	116.46	114.82	113.75	119.4	118.36	117.27	118.54	116.01	117.24	114.89	119.17	115.74	115.61	117.85	117.88	118.71	117.94	117.2	117.48	118.48	116.13	116.19	116.16	118.92	118.5	118.5	115.6	121.45	116.85	115.34	117.18	117.28	116.54	119.1	118.9	119.14	116.23	119.66	116.84	118.16
102.2	101.97	107.47	100.29	105.81	101.12	106.9	106.49	100.58	102.65	100.58	102.38	103.03	102.55	103.99	103.64	105.58	104.28	106.61	103.83	104.75	104.54	103.53	101.78	105.53	102.24	105.28	104.45	102.52	102.99	100.5	102.9	105.55	101.3	105.62	105.49	105.97	104.86	105.29	104.09	103.28	106.27	101.42	102.61	101.6	103.16	104.64	104.53	104.88	101.1
104.05	103.51	105.99	108.51	102.29	106.81	106.58	105.76	107.89	106.36	105.48	105.62	107.97	105.1	103.77	104.09	105.71	103.78	107.04	106.13	106.35	103.6	105.7	104.33	104.46	104.32	106.07	108.33	106.56	106.16	104.64	103.18	106.82	108.01	104.41	104.73	105.4	103.55	101.97	107.52	103.12	105.48	105.3	106.85	104.9	103.57	107.15	106.14	105.37	104.35
113.68	118.87	118.45	116.82	113.99	119.9	113.81	116.25	119.52	114.97	115.16	114.36	115.23	115.89	116.11	114.56	116.19	115.42	115.86	116.03	117.72	113.88	115.07	118.89	117.41	115.95	118.8	116.47	115.21	116.25	116.93	117.35	115.69	117.22	115.95	113.61	118.79	113.9	116.21	115.1	117.32	115.75	115.12	113.01	116.89	116.81	116.64	115.55	117.27	117.28
114.19	111.03	111.55	112.2	108.95	110.9	112.13	115.48	111.53	110.08	111.78	114.68	111.33	111.57	110.45	110.62	110.59	114.23	111.6	110.75	108.67	111.77	111	110.54	108.6	111.58	110.55	113.2	108.89	110.88	108.02	111.94	109.7	111	110.28	112.08	110.43	111.32	109.36	109.83	112.72	109.93	113.47	109.13	114.68	112.33	110.48	112.95	111.53	111.86
108.07	106.1	102.21	103.9	105.57	106.56	105.96	107.17	105.51	105.3	99.903	107.89	107.63	103.75	104.1	105.94	106.63	107.54	104.63	104.09	104.9	106.16	103.22	104.71	106.89	106.46	105.41	107.93	104.14	107.07	110.07	106.6	105.19	103.84	105.33	107.11	108.36	103.03	106.17	107.19	103.89	105.25	106.83	104.1	105.81	105.69	105.44	106.89	106.99	103.71
102.21	104.23	106.58	105.39	102.1	102.03	104.41	99.671	103.75	104.34	104.32	108.02	101.36	105.36	105.49	102.52	107.19	104.52	104.08	103.41	106.53	106.07	103.29	107.84	102.99	105.43	106.37	109.27	101.84	101.43	104.43	99.679	106.62	105.39	104.97	103.63	105.65	104.16	105.44	104.73	105.13	103.65	103.57	103.76	103.02	102.11	101.26	104.01	103.12	104.04
108.09	106.32	108.86	102.62	108.71	106.95	106.33	109.46	106.01	102.87	106.35	106.98	103.5	105.08	106.14	103.79	107.49	102.42	102.47	108.59	104.61	103.66	107.39	103.64	106.4	105.41	105.67	104.09	103.67	105.36	105.74	104.12	102.84	105.16	106.04	107.39	109.2	105.18	106.64	106.33	103.92	106.83	105.29	106.03	105.54	103.03	102.91	103.75	104.67	104.45
106.59	106.04	105.83	106.12	106.61	103.56	106.47	103.48	104.31	106.59	106.8	105.27	104.49	108.71	107.76	105.67	107.09	108.16	103.64	104.83	105.82	104.96	104.29	106.54	104.4	105.9	105.11	106.74	103.36	103.58	106.61	106.43	104.07	107.91	106.92	107.03	106.44	108	104.9	107.78	106.69	102.84	105.12	105.83	106.62	105.43	106.48	104.25	103.79	105.19
103.28	108.69	106.99	102.61	104.88	106.91	105.9	106.6	104.73	107.55	105.51	104.33	104.68	106.64	105.31	105.18	105.25	104.02	105.64	105.06	105.94	104.43	106.84	104.09	106.4	105.47	108.36	105.26	104.24	104.18	105.05	105.51	103.44	106.43	105.97	106.54	103.46	104.56	103.55	106.61	105.35	105.75	107.34	102.32	102.31	104.04	106.4	104.49	104.15	105.93
105.48	103.76	103.76	105.02	104.11	105.13	104.36	104.28	107.36	106.43	103.17	102.16	103.81	105.45	108.05	102.9	106.71	105.28	101.05	103.71	105.01	103.58	105.09	103.41	106.33	106.57	104.47	106.63	107.07	105.53	104.01	104.66	104.72	105.33	105.85	106.4	106.6	103.08	104.75	102.71	104.36	107.5	104.2	106.94	103.96	104.96	101.26	102.84	103.83	105.43
109.62	109.69	112.38	113.57	110.71	108.38	109.67	113.54	112.04	112.25	112.57	107.92	111.24	109.53	112.34	113.97	111.7	111.8	112.56	108.69	110.43	112.87	111.43	116.01	110.52	112.96	108.27	109.07	110.05	110.68	111.65	110.9	111.57	109.92	107.91	109.67	109.59	112.48	108.47	110.93	108.62	110.28	110.07	110.02	113.61	108.8	111.08	110.87	108.84	112
110.11	113.55	114.28	114.03	113.06	110.99	110.95	109.36	111.61	113.94	112.62	108.47	108.4	117.03	109.49	113.35	112.21	109.72	112.07	113.33	110.73	110.8	111.07	112.01	112.5	115.13	110.57	111.29	110.02	113.54	112.57	112.51	109	109.5	113.34	111.66	111.73	108.77	112.6	109.82	112.76	112.92	107.21	110.39	108.19	110.16	108.01	109.91	112.25	110.74
110.96	113.21	111.72	114.1	114.71	111.7	108.92	110.15	109.84	110.44	112.15	114.37	108.59	112.83	112.45	113.11	115.14	110.87	113.42	113.07	109.75	110.85	110.67	111.96	114.18	106.28	113.7	112.18	111.14	111.4	112.68	108.77	112.29	112.86	112.39	112.37	113.28	115	112.1	114.87	112.23	113.84	112.99	111.04	113.23	111.41	110.5	113.06	111.4	112.59
109.13	110.13	110.08	106.17	111.97	111.43	111.58	112.11	110.76	110.32	109.66	110.54	111.29	108.69	112.64	111.78	111.64	111.16	113.4	113.68	111.27	112.59	112.34	113.1	113.52	113.19	110.42	108.68	110.11	113.14	111.08	111.69	110.79	111.93	111.2	111.84	114.16	112.99	111.55	112.67	110.91	112.35	112.74	114.58	109.22	109.65	114.67	114	110.25	108.42
113.03	111.6	112.54	111.74	113.07	111.85	113.47	112.32	112.17	114.16	112.5	109.92	109.33	111.07	110.97	111.4	112.94	111.06	114.63	113.65	116.49	112.31	111.61	111.96	112.11	109.99	114.21	113.55	111.41	109.84	113.76	111.53	112.35	112.8	109.82	115.21	114.47	111.58	110.17	112.62	113.48	109.99	109.06	111.17	112.85	110.76	112.24	108.84	110.16	112.32
103.94	106.35	104.44	107.39	105.43	106.85	107.32	105.39	104.3	104.73	107.58	106.77	104.43	102.53	105.81	106.91	105.9	108.42	103.79	107.76	109.67	108.45	111.24	106.5	108.84	108.06	103.15	108.12	107.09	103.51	108.56	105.44	106.66	109.41	106.31	106.79	104.74	110.27	106.67	108.93	104.01	104.81	105.19	109.22	107.32	107.94	106.06	105.72	107.85	106.89
103.95	102.23	100.78	106.38	106.72	105.13	106.96	110.54	108.11	103.85	105.11	104.33	106.34	104.87	104.45	104.37	104.58	104.14	103.87	103.95	107.76	105.12	106.29	107.77	105.56	105.7	105.65	109.86	106.32	104.34	104.17	105.92	103.76	109.08	104.1	106.36	104.14	104.09	107.94	108.15	106.55	104.96	105.74	107.97	104.64	105.83	105.72	107.41	106.57	105.75
105.97	105.03	107.47	108.15	101.8	109.16	105.58	105.45	107.43	106.22	107.68	106.11	104.34	105.76	104.4	105.87	109.07	107.76	104.53	106.6	108.27	108.26	108.23	105.62	109.5	108.11	104.16	105.74	104.21	106.37	109.05	105.76	105.46	105.93	106.24	105.53	104.93	106.39	104.14	106	104.26	104.06	105.03	105.23	107.43	104.78	104.38	104.62	106.38	106.53
108.8	111.66	114.2	114.01	110.65	111.75	113.54	110.87	112.09	109.64	110.64	112.77	109.43	111.71	111.79	110.57	110.01	108.02	113.53	113.87	110.94	109.08	110.74	109.45	113.84	112.31	112.67	109.82	111.91	112.53	109.18	108.79	111	112.55	108.74	110.22	111.64	116.08	107.5	110.7	111.85	113.79	108.48	112.78	109.95	112.82	110.45	112.31	111.04	114.68
111.58	111.05	110.69	106.56	110.81	110.38	110.82	113.33	110.91	112.11	110.66	112.38	109.68	111.18	110.78	109.53	108.43	112.02	112.84	111.8	113.85	105.56	111.53	116.52	112.87	109.93	110.49	112.25	108.14	114.57	106.14	107.75	113.62	108.25	112.01	113.04	109.33	111.15	108.94	112.52	110.78	112.49	108.08	110.02	110.35	110.1	112.89	108.4	109.91	110.27
102.5	99.75	100.49	101.97	101.17	100.28	105.8	99.398	101.49	98.344	100.14	102.8	100.68	103.02	102.53	97.935	102.91	101.13	100.25	102.9	101.32	98.364	102.03	104.94	99.116	101.79	103.62	100.89	100.69	99.226	99.374	101.72	100.69	102.57	102.42	103	99.793	102.04	101.14	103.58	99.654	100.63	101.16	99.589	100.63	102.41	100.16	102.29	100.16	98.065
112.73	109.08	113.31	108.85	111.62	112.37	109.92	114.76	108.2	111.43	109.33	109.82	106.85	113.33	111.11	110.21	111.79	112.3	110.59	110.35	110.15	109.49	114.19	111.66	111	111.44	111.24	112.41	112.53	109.14	112.5	111.55	111.64	108.03	111.44	110.03	104.43	114.78	112.2	109.02	110.29	111.68	110.2	110.84	111.23	110.75	113.8	110.48	110.4	110.29
104.95	105.86	105.31	105.29	107.26	104.79	107.05	104.89	108.19	106.8	106.28	107.03	104.44	104.59	103.73	103.93	106.41	104.18	105.99	106.81	102.02	103.8	105.22	106.77	104.28	107.91	106.88	106.81	103.24	107.31	108.33	107.41	106.53	106.95	107.87	106.43	100.98	108.81	105.84	106.15	106.32	107.19	106.09	106.47	106.8	107.14	106.93	108.4	104.25	105.77
106.52	105.38	105.42	106.07	107.8	106.35	106.24	106.07	105.26	109.79	105.07	106.34	104.59	103.9	103.33	104.35	105.75	106	106.97	105	102.4	103.8	104.99	104.72	105.92	104.58	104.6	107.38	107.17	105.05	106.47	108.45	105.92	108.95	103.73	107.51	104.9	105.75	108.05	105.48	103.45	104.91	105.55	103.06	103.28	105.21	104.27	105.93	104.24	105.47
107.01	102.19	103.85	106.03	102.09	103.88	104.94	103.6	103.31	103.64	105.59	103.33	104.92	107.24	105.54	104.91	103.69	105.66	103.85	104.92	102.33	102.14	106.13	105.7	105.17	104.04	105.13	105.4	100.79	102.93	102.41	103.15	102.08	107.7	102.3	101.16	103.19	102.12	103.21	103.81	104.37	103.79	103.86	100.89	103.25	103.94	104.32	102.8	101.99	101.92
107.49	104.27	105.29	102.71	105.36	106.49	108.6	105.12	104.18	106.49	102.86	105.9	107.21	105.42	105.04	103.01	104.46	106.31	106.57	108.04	104.52	105.6	104.76	106.65	107.71	106.03	106.03	108.03	106.34	102.71	106.16	106	106.18	106.96	108.58	103.87	104.97	105.1	106.97	109.13	107.17	104.31	103.33	109.41	104.24	103.93	106.9	105.16	103.86	105.15
111.81	107.19	106.66	109.95	106.27	105.07	106.27	104.68	104.26	108.48	105.5	105.24	107.34	107.98	103.78	105.92	103.76	111.49	108.25	106.77	107.12	104.71	104.61	106.2	109.15	107.05	108.53	107	105.33	108.58	107.07	104.98	105.67	108.33	108.94	105.53	103.25	105.75	105.07	104.46	106.91	108.38	108.8	106.85	108.14	107.28	106.17	110.49	106.41	105.28
111.17	111.68	111.5	113.51	110.64	114.28	114.28	111.35	112.97	109.29	109.1	110.34	112.68	110.03	109.81	112.3	108.61	112.65	110.89	112.63	110.08	112.17	109.37	109.76	111.58	109.82	112.84	110.37	110.15	109.09	109.58	110.14	111.9	113.36	109.44	111.24	112.32	112.32	112.81	111.2	111.16	109.7	113.74	112.1	109.82	113.02	112.21	111.39	111.14	109.68
112.48	111.82	114.33	112.92	114.03	115.34	109.19	114.66	113.25	112.94	110.57	111.79	114.14	113.39	115.64	111.72	111.31	112.33	115.14	113.2	112.98	112.05	111.71	115.17	109.7	113.72	114.05	114.5	114.44	112.1	111.36	112.06	112.84	112.2	109.34	113.17	112.73	114.16	113.5	110.74	112.27	113.99	109.04	112.65	113.89	111.54	112.02	112.44	111.55	114.72
117.34	111.07	117.3	116.29	114.91	118.42	118.93	113.21	115.58	117.63	118.7	118.04	117.5	114.78	116.34	116.78	116.68	111.97	112.84	118.29	117.35	115.37	115.51	117.33	116.2	117.13	113.55	116.92	115.64	115.96	117.59	115.97	116.31	116.54	116.69	116.7	115.2	115.71	116	116.74	113.42	114.03	117.26	118.21	112.28	115.78	116.78	116.26	117.08	114.79
107.38	104.67	105.97	106.08	104.4	102.27	105.73	103.8	106.68	106.86	104.9	108.64	107.03	106.42	102.06	105.95	107.17	105.58	107.71	104.07	109.37	105.95	106.7	106.79	107.43	105.55	106.24	107.08	109.69	104	102.92	104.65	104.08	106.13	105.68	106	105.31	108.02	106.52	105.66	104.13	105.04	106.02	104.67	108.53	107.39	107.26	104.62	101.95	104.95
103.71	102.74	102.14	102.71	101.38	103.68	106.04	105.95	103.52	104.75	104.48	104.67	104.12	103.38	106.54	102.77	101.16	106.12	104.59	102.78	105.77	106.95	105.2	105.08	104.46	104.8	102.86	103.94	102.77	105.15	102.7	104.92	104.22	102.78	105.66	102.46	105.17	105.98	100.97	104.61	105.45	108.01	105.64	103.52	104.6	105.41	103.48	105.68	103.13	104.96
105.67	106.46	105.25	102.51	101.62	106.78	107.76	105.35	107.14	107.88	103.15	103.44	105.73	105.58	103.03	103.68	106.82	105.36	109.23	104.6	103.44	108.14	103.52	107.19	105.23	104.07	104.39	103.63	105.63	105.98	108.75	104.42	107.01	102.99	105.01	105.62	106.11	104.25	103.19	107.08	105.31	104.6	104.62	109.07	103.81	105.38	103.37	101.95	102.47	103.95
112.18	116.11	112.68	111.8	113.09	111.18	113.72	111.73	114.79	113.04	111.76	113.11	113.48	113.36	118.66	112.71	115.26	111.09	114.53	114.59	111.92	112.69	114.97	114.77	114.28	113.61	112.31	116.04	112.36	113.25	113.63	111.23	109.75	113.03	111.66	112.62	113.28	111.9	112.05	114.14	115.73	111.01	114.33	115.35	115.58	115.91	113.79	116.18	112.6	112.08
105.54	106.92	104.06	108	104.86	106.11	106.99	106.15	106.32	105.11	106.28	104.85	105.93	104.39	105.84	105.17	104	103.92	104.27	103.71	103.36	107.64	105.59	105.95	107.27	104.63	105.65	104.69	108.16	107.2	103.75	103.88	104.81	105.83	103.21	105.25	104.84	103.97	103.7	105.15	108.14	106.16	110.48	109.04	104.13	105.72	107.09	105.76	103.98	104.53
104.11	102.56	104.79	105.71	105	107.39	108.6	104.76	103.27	106.36	105.12	102.98	106.26	106.41	103.99	105.64	105.69	106.82	106.94	105.56	103.02	105.42	108.29	110	103.51	103.22	107.35	103.31	103.61	107.66	105.31	105.45	104.13	105.84	106.54	103.95	105.66	105.37	107.13	109.38	104.21	107.47	105.26	107.66	107.39	104.16	105.47	109.06	103.95	104.9
98.901	97.644	101.28	96.556	99.809	97.807	100.84	96.81	96.666	99.476	98.83	102.75	101.17	98.462	101.61	98.552	99.91	93.462	101.97	99.622	98.606	98.708	100.85	101.26	99.712	98.213	99.566	99.301	97.378	99.694	99.461	99.791	94.414	100.88	96.815	97.92	100.81	96.697	98.464	102.07	102.81	96.121	100.31	99.961	101.32	102.22	99.874	101.61	96.652	98.693
108.11	108.14	108.17	106.96	108.75	113.24	108.57	108.33	109.2	108.15	108.28	107.55	110.14	111.5	111.9	108.65	110.75	109.51	106.48	109.95	106.06	108.37	107.41	109.33	107.12	112.88	111.58	111.63	108.5	111.08	113.36	111.1	108.86	110.37	108.83	111.01	114.44	106.87	111.98	109.65	109.38	109.5	111.46	108.05	113.49	110.09	108.53	110.08	110.91	109.2
100.02	101.27	103.1	99.417	101.62	98.823	98.256	100.52	101.12	101.24	99.955	98.157	100.96	104.4	102.34	101.15	101.55	100.8	104.59	101.15	96.623	99.433	99.858	102.81	104.06	99.347	101.81	102.74	98.943	99.794	102.06	102.17	98.859	99.889	100.81	100.76	99.45	98.864	102.84	100.06	97.674	97.178	97.899	100.39	100.45	99.812	103.92	98.877	101.29	100.25
102.8	101.79	100.28	104.98	98.381	102.31	102.5	99.926	101.17	102.24	99.252	99.805	100.63	101.36	99.421	100.57	101.68	97.963	101.61	99.364	99.841	105.77	101.51	99.992	99.972	97.678	98.675	99.711	99.251	99.792	100.66	99.961	101.26	102.73	103.85	103.3	101.58	98.735	98.755	101.74	99.248	101	99.755	98.13	101.63	101.37	104.14	98.361	104.01	101.16
113.47	116.64	118.19	117.44	116.35	116.08	116.12	117.11	117.14	113.3	113.86	118.4	115.94	114.14	119.49	118.87	117.27	116.37	114.02	119.46	115.88	111.82	118.9	116.4	116.74	118.55	118.51	115.21	112.01	116.76	112.17	113.37	117.07	115.39	117.72	116.36	114.24	115.3	117.46	115.16	116.25	112.18	111.51	114.93	113.12	113.65	114.95	116.56	116.35	115.05
106.46	103.95	111.78	106.4	106.08	110.11	104.75	108.78	105.12	106.64	104.77	103.41	104.81	110.22	108.59	109.51	105.61	103.1	106.81	103.91	105.62	108.14	105.11	105.48	104.41	105.48	107.55	103.88	105.29	106.36	109.65	108.67	108.08	106.47	103.94	105.91	106.29	107.34	108.4	105.83	108.23	109.85	105.41	106.56	106.43	102.82	106.86	105.22	106.15	102.3
105.91	105.9	104.38	100.46	104.89	102.42	100.12	101.27	105.44	105.12	103.41	102.79	102.39	103.51	103.33	103.54	108.02	107.29	105.49	104.6	102.45	103.97	104.43	105.2	104.15	101.48	104.8	103.37	102.25	105.54	107.8	104.4	105.05	106.8	102.33	103.82	102.89	106.68	104.01	106.8	105.26	104.41	104.85	105.09	104.5	102.67	104.9	108.33	102.12	106.85
106.2	107.54	104.71	107.5	107.77	110.21	104.37	109.83	106.43	106.96	106.71	106.29	104.45	105.53	104.84	108.49	109.01	108.23	106.23	109.68	106.79	109.14	108.58	105.79	105.48	104.97	103.75	106.43	107.85	105.35	107.91	111.15	106.57	104.59	106.44	108.67	105.23	105.41	106.39	105.08	106.57	106.53	106.49	106.19	105.34	106.21	108.76	107.32	110.77	106.48
104.5	100.87	107.88	108.77	107.5	107.61	104.47	106.86	107.25	107.85	103.99	104.74	105.17	105.77	106.76	106.88	105.76	108.12	109.27	105.23	104.15	104.56	108.27	109.46	108.13	107.7	108.32	106.93	103.68	108.67	106.71	104.48	105.61	106.42	108.27	107.82	104.34	105.57	106.17	105.29	105.7	106.07	105.26	104.51	104.73	100.94	105.56	105.33	107.17	103.52
108.08	106.77	105.56	106.28	105.17	105.13	104.98	103.61	107.6	108.06	109.27	105.51	105.95	107.49	106.81	108.17	106.75	106.17	106.64	105.26	106.9	104.59	105.22	106.86	105.55	108.06	105.22	104.78	103.96	106.85	106.28	110.65	108.07	104.88	109.54	105.28	103.59	107.13	106.69	107.66	105.24	105.07	104.95	106.94	106.53	108.87	108.05	105.63	105.86	106.75
102.79	102.52	108.34	101.92	104.74	106.66	105.57	106.14	104.33	108.09	107.21	107.05	107	107.86	107.34	106.5	102.89	105.63	105.26	108.19	105.85	105.7	107.33	104.87	106.75	103.83	103.92	104.71	105.29	106.14	103.63	105.08	103.89	105.16	105.91	106.82	103.07	106	107.8	106.07	107.47	106.14	106.16	108.73	107.53	106.53	105.08	107.91	111.85	103.94
102.35	101.47	103.19	107.7	106.27	104.64	105.09	105.86	104.88	105.69	105.05	106.39	104.48	101.16	109.41	106.63	104.42	103.01	107.25	106.36	100.88	108.1	104.67	105.67	105.2	107.34	106.85	109.19	103.5	106.24	104.05	104.63	102.4	107.81	103.27	105.83	108.18	103.75	103.11	102.36	106.41	105.68	105.09	105.22	107.18	105.24	102.56	103.86	105.79	107.8
98.681	98.836	104.33	100.36	102.19	101.92	102.65	102.36	99.342	104.72	99.782	105.27	98.066	99.225	99.685	97.854	99.476	102.66	101.56	102.08	101.61	99.805	103.39	97.941	100.17	100.23	96.66	100.86	104.04	102	99.891	102.78	102.51	102.42	101.21	101.01	100.23	102.41	102.26	99.807	102.06	98.971	100.87	103.41	99.311	98.686	102.38	101.34	102.9	98.179
106.35	104.53	102.6	104.92	106.73	104.6	106.36	102.88	101.66	103.91	104.71	107.5	107.34	102.03	104.56	105.83	103.88	106.12	105.04	104.99	104.19	103.78	106.02	103.68	104.85	107.46	108.22	106.55	104.86	109.53	104.81	101.72	103.36	102.45	104.25	106.37	103.56	104.06	104.6	105.21	105.44	102.66	105.13	105.67	104.72	105.46	103.49	104.68	103.46	106.52
109.4	110.17	110.5	109.31	108.18	112.11	108.47	111.98	112.05	109.38	110.94	113.99	109.99	114.02	110.14	110.94	107.12	109.55	110.14	113.36	111.57	113.22	111.27	110.66	111	107.95	112.17	108.91	109.65	111.54	111.44	114.01	109.04	112.44	112.27	109.52	111.07	106.75	106.96	109.51	108.77	109.1	112.91	109.56	110.6	109.46	110.98	114.19	108.63	110.8
105.54	105.43	106.55	104.45	105.07	104.92	104.62	109.22	104.86	108.36	103.78	106.23	104.66	107.33	110.48	106.09	106.71	106.25	103.93	106.76	107.88	104.08	108.8	105.78	106.98	107.17	103.33	110.09	104.72	105.9	106.68	104.42	103.6	107.22	104.26	105.53	107.35	107.45	107.52	106.63	108.34	108.43	105.91	107.99	106.12	108.23	106.12	105.76	104.14	104.72
111.22	109.74	112.16	109.88	108.4	109.13	108.62	110.05	106.57	110.97	115.18	109.01	108.32	109.5	111.74	111.21	111.41	112.26	110.29	111.44	112.89	113.43	111.7	110.89	110.51	110.97	107.34	111.48	108.82	110.16	106.72	108.27	112.68	110.16	111.98	110.34	113.02	109.14	111.65	109.77	112.33	109.19	110.69	108.96	107.51	110.95	109.78	103.91	107.87	108.28
96.599	100.76	97.596	99.944	95.775	100.5	101.08	100.32	99.572	100	102.01	100.51	101.55	99.214	99.422	100.12	98.93	102.52	102.11	96.978	100.62	100.94	99.791	96.626	102.21	99.282	98.758	101.8	98.511	98.592	100.62	99.815	98.722	98.454	99.95	101.6	99.963	100.79	98.838	100.34	101.62	97.487	98.685	102.21	100.98	100.98	101.61	101.29	101.45	99.29
102.5	100.9	100.37	102.24	101.01	103.43	99.653	101.75	101.21	99.502	100.47	101.67	102.68	99.14	102.33	101.2	102.15	98.728	103.22	100.33	99.121	102.41	100.53	100.71	99.189	103.51	103.61	99.848	100.09	101.67	101.81	99.485	99.687	98.381	101.13	100.99	102.72	103.31	99.218	102.69	99.021	98.176	98.263	98.964	101.59	100.47	99.093	102.93	102.35	104.37
99.031	103.08	99.536	101.19	101.23	101.91	98.944	101.16	99.878	100.46	99.814	97.101	99.475	99.535	101.3	99.225	98.318	98.844	96.601	100.87	101.42	100.83	99.09	103.39	100.53	98.131	98.819	100.19	99.555	100.2	99.539	98.165	102.43	99.223	99.944	96.604	99.263	101.38	101.03	98.912	99.816	100.46	99.943	100.23	99.812	98.657	97.845	97.296	99.889	101.22
112.76	110.74	113.18	112.09	111.66	113.14	111.47	109.81	116.02	113.83	115.45	112.33	113.49	115.14	113.12	114.32	110.15	111.58	108.6	115.18	114.86	112.51	110.59	111.52	109.69	111.72	110.8	109.87	115.05	112.35	114.15	110.46	108.49	111.13	110.81	111.47	113.18	109.89	112.7	113.28	113.83	110.45	113.39	110.9	110.79	111.51	110.68	112.67	110.75	113.63
109.65	113.26	109.02	110.99	108.38	111.19	108.98	109.88	113.59	108.4	107.96	110.61	109.09	109.87	106.52	109.67	112.01	111.13	109.99	112.69	109.97	110.6	108.24	107.28	110.36	112.76	113.05	110.68	108.64	111.36	109.71	108.44	107.73	109.62	112.04	109.04	109.72	111.17	108.57	109.05	109.55	110.5	113.28	109.82	110.89	108.07	107.58	111.14	110.39	109.15
112.91	113.41	111.51	113.67	111.35	113.08	110.97	113.55	112.97	111.55	114.93	113.21	111.55	110.98	110.06	111.99	110.99	115.03	112.06	112.5	110.65	112.34	112.74	113.43	112.32	109.78	110.15	108.69	110.99	110.93	113.96	111.38	110.03	111.95	113.93	113.59	111.38	111.96	111.98	106.98	109.86	112.55	113.18	110.04	111.51	112.86	109.64	111.11	113.01	113.26
107.62	103.79	103.05	108.19	105.49	103.34	105.6	107.35	107.12	108.98	109.49	106.21	104.43	107.21	108.44	105.6	105.11	105.1	107.1	106.74	106.49	106.12	107.39	104.38	105.89	102.92	105.82	106.13	107.49	104.44	103.73	101.51	107.67	105.77	106.63	107.2	104.97	107.71	103.28	109.23	106.95	105.43	104.26	106.23	106.79	109.39	106.46	104.56	108.33	106.73
102.09	98.91	99.962	99.198	98.66	100.89	99.068	102.07	103.61	100.68	98.511	103.78	97.955	102.36	99.129	103.56	100.73	98.321	99.647	99.764	103.62	101.57	102.16	100.28	103.43	101.84	100.29	102.92	102.05	100.65	103.25	101.35	99.565	100.41	101.02	103.81	101.12	100.13	100.83	98.482	98.84	100.46	100.64	102.59	99.129	99.305	98.933	104.39	99.219	95.969
105.98	107.53	106.12	105.8	104.53	105.46	105.12	104.47	104.19	108.64	108.01	108.21	107.81	106.53	106.59	105.78	106.12	107.09	105.81	105.23	107.56	107.76	107.48	105.38	105.68	107.41	105.4	104.15	104.41	109.65	107.39	106.69	108.28	107.15	107.84	107.21	106.27	107.2	107.31	105.76	104.44	106.19	107.27	107.89	109.09	106.71	105.02	103.74	105.53	103.89
108.04	101.99	105.3	107.01	105.68	109.26	107.11	107.01	109.15	107.94	108.74	107.8	108.66	108.64	108.13	106.13	106.47	107.95	108.95	108.43	108.96	105.39	106.67	110.21	107.86	105.55	104.15	108.48	105.92	105.4	109.11	108.29	102.78	109.95	107.16	104.73	104.61	107.31	108.7	108.64	109.31	107.65	106.24	106.08	106.99	104.16	104.27	106	110.41	105.14
110.2	109.5	109.44	117.07	111.84	110.44	110.82	112.12	110.07	110.42	109.67	111.87	112.47	115.18	112.42	112.71	110.33	115.18	108.95	112.97	110.28	111	112.19	117.24	108.1	113.72	111.22	112.95	113.14	108.78	115.36	114.19	109.59	111.25	113.51	112.91	111.92	111.42	113.05	109.26	110.64	112.15	110.77	111.14	111.32	112.37	110.78	113.62	112.61	112.59
106.31	103.98	107.72	104.82	105.67	105.88	104.67	103.42	101.32	102.44	105.09	108.43	99.895	101.64	106.76	105.78	102.07	103.36	105.52	102.94	101.84	107.28	103.9	102.37	103.09	101.87	102.58	103.56	103.16	103.75	105.98	105.3	104.76	102.65	102.96	102.6	102.72	105.09	104.58	106.02	107.85	104.9	103.01	105.72	101.61	102.9	102.03	101.66	101.09	99.503
105.26	105.74	106.21	101.93	107.25	105.16	106.16	104.89	111.36	102.69	105.31	103.55	104.52	105.4	105.59	107.16	106.8	103.26	106.59	105.21	106.13	106.67	105.34	106.67	105.62	103.07	106.81	104.75	104.7	107.05	107.25	104.33	102.61	107.75	105.63	106.61	109.14	106.4	106.17	103.09	106.83	106.38	104.92	107.55	103.58	107.8	105.38	104.38	101.44	105.36
98.986	100.91	97.046	96.471	101.64	99.809	100.7	97.098	99.531	100.22	101.86	99.237	98.137	97.997	100.06	98.709	99.102	99.099	99.909	99.507	101.39	99.934	101.15	101.51	101.68	101.14	95.647	101.51	98.631	100.87	99.391	100.74	97.95	98.467	101.29	97.512	97.359	99.77	99.985	102.23	99.411	100.65	101.29	98.325	97.282	102.85	96.676	100.15	98.285	100.09
113.21	111.57	109.94	111.57	111.67	111.23	111.09	113.36	112.07	112.1	111.33	112.61	111.2	106.06	108.62	110.15	112.51	112.56	109.41	110.11	110.42	112.95	113.01	111.36	111.32	109.21	113.97	111.07	112.08	111.9	114.46	112.98	111.01	112.37	110.61	112.4	112.7	112.33	111.2	108.7	113.01	110.29	111.52	109.93	113.64	110.26	115.13	112.76	112.84	111.55
102.82	96.65	98.608	99.807	98.986	101.67	97.364	98.677	97.145	99.588	100.64	101.68	100.78	99.332	99.889	99.236	99.473	102.53	100.76	97.6	100.09	100.09	100.67	99.789	101.33	98.877	97.615	101.7	99.301	100.47	100.68	98.141	100.4	97.658	101.45	96.447	100.23	100.04	101.74	98.584	97.815	100.33	102.03	102.22	100.6	99.747	101.51	100.18	97.945	101.62
103.42	107.5	105.95	108.43	104.79	107.08	107.89	107.11	106.08	105.27	107.69	107.35	104.98	106.57	104.22	106.18	104.18	102.57	105.47	106.83	108.71	106.42	105.16	108.71	103.83	103.16	106.83	104.82	105.91	107.54	105.41	107.79	108.94	105.78	105.8	105.98	105.91	106.9	109.36	106.46	103.53	107.81	105.04	108.63	109.32	107.48	105.35	104.78	105.38	106.05
113.55	114.63	111.85	109.63	113.42	112.04	108.34	114.24	112.96	113.64	108.38	110.19	111.37	109.66	113.6	114.58	112.86	109.67	109.37	111.05	113.24	110.04	111.05	113.24	112.28	111.42	113.92	109.49	112.61	115.1	111.6	110.49	110.99	113.87	110.93	110.21	111.75	112.65	111.31	110.45	108.65	112.48	113.34	111.22	113.16	108.78	110.69	113.65	112.04	111.81
112.71	111.88	111.18	108.61	109.83	111.66	114.31	111.69	111.38	114.47	115.3	112.13	109.68	112.1	111.79	109.14	111.67	108.87	113.78	108.59	107.84	115.09	111.54	111.1	113.35	112.58	112.85	113.4	113.09	111.86	110.84	110.37	111.7	114.4	113.18	114.9	109.25	111.5	111.92	108.92	110.5	110.65	108.05	114.38	108.81	110.75	114.78	112.01	112.1	109.86
112.11	110.19	109.04	111.87	105.87	109.73	109.12	109.91	111.8	105.9	110.65	109.51	110.89	109.56	111.13	110.03	109.08	109.71	112.49	110.16	108.27	110.34	108.61	109.94	109.28	107.53	110.55	109.22	107.5	108.4	108.56	109.75	108.13	111.18	105.64	106.04	110.52	107.16	107.93	111.15	108.93	110.4	109.61	108.1	110.57	105.81	108.96	108.08	107.59	109.04
102.73	103.45	107.52	103.45	104.66	103.69	103.51	105.35	104.33	105.05	105.46	105.12	106.3	100.53	103.33	103.71	104.79	105.68	104.03	105.04	104.38	105.79	104.04	103.46	105.19	105.32	107.18	105.86	102.33	103.58	103.02	105.52	103.84	104.41	102.68	103.35	103.81	108.02	104.75	103.72	106.07	105.95	106.41	102.23	105.4	101.79	104.36	106.7	103.72	104.51
108.24	105.18	101.83	104.48	106.7	108.13	108.06	105.26	107.82	108.76	105.41	107.24	108.69	101.41	105.16	107.35	106.19	105.15	104.09	106.29	105.82	102.3	104.02	105.5	103.98	104.79	107.8	105.04	104.06	104.52	108.64	103.58	102.71	106.35	107.64	108.16	105.33	105.32	102.39	107.24	107.07	104.29	110.41	106.65	107.32	104.89	109.37	106.77	107.37	108.63
117.6	117.72	117.31	116.72	121.11	115.96	116.22	114.4	120.57	118.35	120.28	116.17	115.93	117.72	116.33	119.42	117.3	115.15	116.93	118.53	117.19	119.68	116.3	114.81	119.57	116.69	118.49	118.08	117.83	116.45	115.9	119.49	120.21	122.13	116.35	118.41	119.14	115.4	118.25	117.19	121.48	116.87	117.79	120.76	115.86	118.95	119.06	119.49	113.84	119.64
110.74	111.14	111.15	108.66	109.08	109.37	110.72	110.15	109.1	109.77	106.39	112.12	111.17	110.89	108.1	115.63	109.33	112.05	109.21	111.05	109.32	108.59	110.01	110.56	110.38	111.3	110.38	108.17	110.97	110.72	108.3	109.61	112.71	112.13	110.89	111.79	109.34	112.98	109.64	112.16	113.6	108.1	110.06	109.45	110.73	110.64	114.96	109.72	113.11	109.26
106.98	108.11	104.61	105.1	106.22	106.76	109.04	108.35	105.37	105.63	108.81	105.6	109.65	106.45	106.93	107.24	103.29	105.79	107.65	104.12	108.72	108.6	106.55	103.34	104.92	106.89	102.47	110.46	104.29	107.21	108.42	106.42	106.34	105.51	103.29	108	107.24	109.39	110.91	108.21	107.42	107.39	107.01	104.84	104.57	105.92	104.76	107.66	108.01	105.34
100.05	100.97	102.02	103.05	101.03	102.31	104.21	101.12	101.02	101.69	100.53	98.341	102.21	100.53	99.422	99.661	100.24	99.553	97.759	98.177	101.88	101.19	103.52	102.04	98.989	102.55	98.935	99.759	103.15	101.56	101.4	102.83	98.286	99.647	100	100.74	100.94	99.93	99.453	102.89	102.69	100.58	100.12	102.1	98.097	100.07	100.34	102.44	100.36	103.57
101.34	99.442	97.42	100.56	101.13	98.451	100.23	99.823	99.389	99.244	98.915	98.464	98.117	97.972	101.27	97.615	101.02	99.551	97.333	100.51	95.712	101.65	96.301	98.75	102.34	101.32	99.066	97.468	98.485	98.638	98.38	100.29	99.267	99.916	100.42	99.309	101.35	99.47	98.742	100.22	100.4	101.12	100.36	101.52	101.36	98.578	100.34	101.56	101.87	102.36
105.94	107.93	108.36	102.86	109.2	109.16	107.38	106.02	105.6	105.23	106.36	106.86	107.27	104.38	108.88	107.17	108.38	102.68	105.82	107.47	105.39	107.21	107.26	104.44	107.07	107.86	105.25	102.39	104.89	105.09	105.57	103.88	107.19	106.04	106.58	110.63	104.82	108.21	108.28	107.08	104.05	106.37	106.72	108.7	107.63	106.32	105.29	105.36	106.53	107.93
107.08	107.88	104.98	105.31	109.94	105.71	105.68	105.81	108.32	107.57	105.84	108.51	107.16	108.06	106.65	108.03	104.45	106.43	110.04	105.85	109.16	110.49	109.11	108.37	104.29	105.93	104.59	107.21	108.27	109.58	107.06	103.3	110.17	106.36	105.61	109.48	107.07	107	108.65	109.1	105.45	107.72	109.65	106.21	106.52	105.01	105.98	108.12	106.29	109.38
106.69	105.19	100.78	109.22	103.87	105.78	104.05	104.9	109.6	107.79	106.54	107.17	105.25	105.18	106.32	105.04	108.17	108.73	103.4	107.23	106.33	103.9	103.97	105.63	106.61	105.65	106.78	105.1	105.9	102.18	104.29	105.66	107.33	103.53	105.69	109.65	107.97	105.7	105.44	104.87	102.59	109.33	104.23	107.97	104.99	107.9	106.44	104.61	105.24	106.66
112.12	113.17	108.73	110.31	111.42	115.36	111.18	110.44	111.78	107.81	111.17	110.75	112.22	111.01	112.54	109.14	112.69	113.63	112.56	110.76	110.79	114.78	109.1	108.61	109.66	110.74	111.39	112.56	111.78	113.1	109.56	112.33	111.64	108.93	110.54	114.45	108.1	110.46	109	110.52	113.21	112.85	110.72	110.8	111.48	110.48	110.13	110.15	111.41	111.89
109.19	112.17	115.23	114.6	117.64	113.67	115.51	114.12	109.89	113.22	112.52	116.45	113.52	112.22	110.58	112.14	113.61	113.46	109.44	115.77	112.35	111.68	116.55	114.53	114.12	112.37	115.11	113.47	112.1	113.49	112.04	112.08	117.13	115.66	110.02	110.2	112.29	113.14	112.69	115.46	111.64	114.95	112.92	115.26	111.71	112.43	111.37	113.51	111.73	112.85
101.8	100.04	103.94	98.146	99.993	99.794	100.53	98.781	101.67	98.046	100.33	100.1	103.75	101.02	100.47	97.24	99.591	99.966	97.04	101.42	101.67	100.04	100.24	98.86	99.483	100.84	101.16	100.21	98.844	98.681	99.387	97.948	101.34	102.15	100.66	100.01	100.99	99.37	96.528	105.33	101.78	103.71	100.23	99.412	102.75	102.06	100.25	102.27	101.14	99.565
105.48	104.77	106.89	101.54	106.2	106.06	104.03	105.29	106.91	105.76	106.26	104	104.84	101.19	107.37	103.28	104.92	105.19	106	105.47	103	105.86	106.14	103.17	104.89	106.99	103.59	103.04	106.08	99.333	104.29	105.46	104.95	102.62	100.15	103.82	104.16	103.54	105.37	107.27	109.21	102	104.9	104.69	104.2	102.73	105.86	102.49	101.02	105.91
112.23	112.49	114.03	113.7	108.43	110.08	112.69	111.8	109.66	111.85	115.4	114.01	107.04	113.55	112.79	111.58	112.15	110.06	113.6	108.95	111.9	113.17	114.48	112.13	107.99	114.83	112.18	112.38	112.8	109.32	112.29	114.78	108.02	115.67	113.95	110.87	109.77	114.17	111.13	108.96	113.51	111.9	110.5	110.78	110.9	111.11	112.58	113.08	106.8	110.78
107.63	113.71	110.25	110.42	113.71	110.6	110.62	111	113.08	108.79	114.01	111.76	110.92	110.35	111.34	110.69	114.01	109.74	115.18	111.26	109.83	111.94	112.65	113.99	112.23	111.56	113.13	109.53	109.99	110.86	112.12	114.88	110.19	111.44	110.08	110.46	110.12	114.21	112.15	110.48	108.86	110.02	110.24	113.43	109.74	112.06	110.79	110.04	109.34	113.17
106.27	108.37	105.61	106.73	107.94	106.25	105.39	107.64	107.21	105.81	107.09	105.23	107.71	104.3	106.38	107.39	106.93	106.09	107.71	107.89	105.65	106.33	104.92	105.5	110.36	105.87	106.99	106.71	108.68	106.76	102.35	102.46	104.83	104.01	105.47	108.65	104.74	103.77	104.66	105.32	105.7	101.02	104.58	104.74	106.45	109.92	108.06	106.11	107.48	105.85
109.62	110.8	113.75	109.53	111.82	111.04	111.95	108.93	112.34	109.86	108.18	108.06	109.93	108.7	109.53	107.5	110.78	110.79	110.05	110.33	109.79	107.83	108.98	110.82	109.11	110.15	109.62	109.33	112.43	110.9	111.52	105.86	111.33	107.89	110.47	109.99	110.58	110.61	109.67	113.92	107.65	108.44	107.91	110.45	106.66	109.41	110.65	108.08	109.27	111.67
98.111	99.274	96.216	98.142	100.57	100.03	102.02	101.82	101.72	101.91	102.89	101.88	99.927	100.13	101.31	100.41	100.36	101.79	100.44	103.45	98.897	100.23	100.85	101.94	101.43	98.855	102.36	99.182	102.53	101.88	100.89	98.938	101.77	100.75	102.94	102.61	98.436	99.042	100.51	100.54	102	97.237	97.833	100.44	102.83	98.934	100.58	101.6	101.94	98.446
118.01	117.15	118.12	116.43	122.23	116.79	118.83	117.85	116.59	116.95	118.21	118.71	117.98	115.8	115.99	116.32	118.39	120.11	118.89	116.56	117.98	117.54	118.91	118.43	119.16	119.7	116.06	115.53	117.43	118.8	115.54	120.98	117.27	117.14	117.9	117.82	118.65	116.18	115.04	115.91	114.91	115.87	117.69	117.8	118.16	121.34	116.05	116.39	119.16	120.34
102.15	98.411	100.33	95.602	102.46	98.648	101.29	100.07	99.148	100.5	102.88	98.621	99.913	98.304	102.15	100.8	98.182	98.396	101.9	101.47	98.508	101.34	100.13	99.135	101.17	103.93	97.962	101.54	100.24	98.475	101.15	100.03	100.02	100.32	104.98	98.752	100.05	98.766	102.11	102.51	100.75	100.85	102.45	102.05	103.09	100.12	99.599	100.49	102.47	100.74
106.44	106.23	107.42	103.84	110.32	106.7	105.6	104.06	103.27	106.64	105.42	107.11	106.02	104.49	104.63	107.56	107.67	108.03	109.73	107.39	106.18	108.5	108.67	105.76	110.9	110	105.43	110.5	104.81	110.59	110.41	107.94	107.73	106.64	106.32	107.51	104.6	105.7	106.24	107.76	110.35	106.54	104.48	103.69	105.7	106.15	109.07	108.12	107.35	107.73
108.87	107.58	110.18	110.18	111.79	111.89	110.28	109.31	110.98	110.91	109.12	109.44	110.2	112.55	108.7	110.26	111.04	108.56	110.28	111.91	112.07	110.95	111.26	112.87	110.47	114.57	110.22	111.35	114.03	113.46	112.68	112.06	107.71	113.13	110.19	112.09	114.45	113.89	113.02	112.6	110.23	110.85	110.04	110.71	111.44	106.8	110.33	111.54	109.29	111.81
115.4	110.58	113.54	113.35	113.9	111.59	112.14	113.4	110.33	111.39	110.73	111.31	112.63	109.81	110.31	112.86	110.62	110.82	113.17	110.25	111.57	113.5	109.68	111.06	112.3	114	112.66	111.12	112.4	113.66	111.97	113.26	112.29	112.59	107.59	112.39	111.91	112.62	112.88	114.74	113.68	110.91	109.13	113.74	108.15	107.99	112.57	113.43	109.85	115.93
105.05	103.17	102.89	107.86	103.21	103.46	104.84	102.86	104.9	104.89	103.79	108.04	107.86	108.59	103.34	106.42	105.62	109.39	104.53	105.02	106.07	104.97	104.2	105.95	106.76	106.09	103.06	106.55	105.68	105.32	105.46	104.9	108.4	107.34	107.08	106.9	107.89	104.8	102.49	105.21	105.47	104.28	105.44	104.9	106.51	104.67	103.22	106.12	102.02	104.96
102.64	105.14	104.42	105.99	105.74	106.14	102.55	104.67	104.92	107.29	106.47	105.96	104.22	104.96	107.14	107.08	106.16	106.02	106.75	105.53	107.53	103.37	104.26	107.13	106.37	107.87	100.37	105.99	104.76	105.69	103.99	105.4	106.19	105.31	105.88	102.57	105.04	103.99	105.8	108.48	108.87	109.61	103.71	105.86	103.82	106.47	105.57	103.34	105.5	107.41
111.89	116.05	113.01	111.79	112.49	112.53	112.56	110.43	112.85	112.26	112.66	110.43	112.41	113.75	111.58	113.23	111.75	111.41	111.5	113	109.02	114.83	113.05	110.67	109.67	113.07	112.46	113.71	109.67	110.36	108.63	109.78	113.92	112.39	108.95	113.33	110.87	110.13	111.46	110.39	113.26	111.74	108.93	113.51	109.78	114.32	115.92	112.08	114.01	110.39
109.23	106.24	104.88	106.54	107.06	105.24	105.41	107.79	108.37	104.38	105.98	104.32	106.83	105.2	108.21	105.34	107.96	105.56	108.03	103.96	103.54	107.35	105.34	107.14	107.15	107.1	106.32	108.79	106.46	107.51	105.23	105.64	108.25	106.6	109.12	106.34	108.47	108.35	105.94	104.51	104.15	106.25	104.13	109.07	110.06	105.18	108.57	105.1	108.67	104.52
107.46	109.08	106.64	106.64	106.47	104.43	108.08	107.92	106.1	107.91	106.77	110.39	106.53	109.66	109.96	107.37	107.88	104.36	108.71	109.08	107.6	106.56	103.39	106.72	109.57	105.78	103.63	107.65	107.1	110.82	109.3	108.95	103.93	109.79	105.88	102.33	104.29	105.85	108.21	108.33	111.13	104.76	108.08	105.56	107.44	104.73	105.75	105.22	107.01	107.43
103.72	101.64	106.98	108.87	106.5	106.5	104.57	106.89	105.7	105.34	106.81	106.87	106.04	105.9	105.39	102.55	105.96	104.27	102.67	106.62	104.67	105.91	106.72	103.19	106.41	107.73	103.17	106.15	106.87	108.26	105	104.8	104.77	106.03	105.92	107.21	109.97	106.48	105.45	108.81	106.93	108.27	107.66	103.16	105.32	106.43	106.96	105.42	104.66	105.52
109.45	109.17	109.93	111.9	112.1	112.45	111.84	110.81	111.53	111.41	114.63	110.59	110.19	114.6	110.37	110.47	114.84	111.88	112.19	109.57	111.33	111.41	108.5	112.04	112.2	112.64	108.95	112.3	111.64	112.51	112.89	111.59	109.15	109.09	110.19	112.14	114.8	112.32	115.6	108.43	111.36	110.58	109.41	110.52	111.14	110.11	113.05	109.74	113.58	109.9
99.441	100.48	99.033	101.33	97.633	99.513	101.06	101.09	100.78	98.222	99.011	98.566	101.79	101.21	97.666	100.32	98.107	99.916	98.893	98.033	99.321	97.974	98.682	98.739	101.61	99.693	98.182	97.429	96.179	99.41	97.801	99.377	99.048	98.642	99.38	100.15	101.23	100.92	100.96	99.638	100.09	98.576	99.814	98.608	98.803	99.222	99.442	100.34	98.676	100.67
104.69	103.96	107.51	106.04	105.99	106.06	104.61	106.59	107.92	104.45	107.97	104.54	104.38	108.2	108.87	106.67	106.78	107.05	107.38	103.66	107.82	104.94	102.93	106.6	105.4	106.18	109.54	106.67	105.81	104.79	107.41	104.53	106.12	104.47	104.65	102.55	102.86	106.14	104.36	103.1	104.78	101.97	104.98	104.82	105.15	108.79	106.81	104.62	106.43	109.61
100.38	98.942	99.933	99.216	101.59	100.86	103.36	102.61	99.894	98.139	99.246	98.984	98.986	101.05	101.1	100.26	99.237	101.75	98.474	102.47	102.13	99.446	101.37	100.84	105.68	100.45	102.03	98.635	100.61	101.57	101.24	103.46	99.973	102.32	101.31	103.17	98.457	101.5	100.5	100.62	100.71	97.43	101.1	101.11	105.02	100.33	99.498	97.082	98.499	102.27
111.04	110.21	111.47	113.12	112.63	111.08	114.24	111.89	113.12	110.66	113.05	110.4	114	114.21	112.71	110.16	109.25	110.66	114.4	115.7	110.95	110.84	107.42	113.31	109.91	112.65	110.18	111.35	112.9	108.4	110.26	107.17	111.07	110.11	107.47	112.99	108.96	111.84	111.72	111.81	111.32	111.48	115.28	109.69	110.54	112.56	110.53	113.05	109.27	111.57
100.59	102.43	98.851	97.88	101.41	100.79	102.35	102.51	98.26	101.38	97.941	100.63	101.87	99.129	100.66	103.1	100.72	102.19	100.66	100.68	99.876	98.46	97.726	101.3	98.447	99.724	100.53	101.71	99.943	101.26	98.193	99.287	98.715	100.01	100.04	98.487	98.494	101.48	100.42	100.5	99.244	103.68	100.14	99.991	103.24	97.009	99.193	102.42	100.42	98.555
111.08	109.31	109.39	110.63	110.79	111.94	110.11	111.23	110.17	110.36	105.93	111.35	109.35	109.82	108.36	110.15	112.4	109.48	108.69	112.53	108.94	106.06	111.73	111.36	113.87	110.11	113.2	110.07	106.63	108.61	113.1	113.23	109.9	110.53	111.84	107.87	111.25	112.01	110.54	107.73	112.78	112.31	108.3	110.6	109.38	110.55	107.39	111.63	111.98	110.05
108.74	106.1	102.64	104.18	108.34	106.7	106.55	109.38	105.49	108.26	104.83	105.04	107.15	106.09	104.08	107.38	103.86	105.14	108.12	108.03	107.21	105.39	108.47	106.49	105.59	107.55	106.84	107.57	104.18	104.77	106.13	107.57	105.51	106	108.75	106.64	103.84	106.04	104.47	103.52	106.21	108.67	103.5	106.65	104.55	105.29	106.25	108.71	110.4	105.9
112.9	110.26	110.93	112.39	111.59	113.39	114.79	110.23	110.61	112.29	111.83	111.22	114.58	109.57	112.02	113.24	111.8	110.02	108.84	109.44	109.68	111.36	114.07	109.08	106.72	109.62	112.91	112.8	112.56	109.37	110.14	108.6	111.53	112.71	112.56	111.22	113.58	111.84	111.22	111.45	112.76	112.05	111.25	110.32	110.04	112.21	108.97	114.07	107.8	110.39
104.2	107.72	107.09	107.18	104.63	103.04	108.47	101.88	105.01	106.5	104.75	104.16	106.26	106.3	104.11	104.25	104.2	107.18	104.53	104.56	106.87	103.73	101.76	104.55	106.39	103.5	106.54	104.7	103.34	106.21	102.91	104.34	106.95	106.54	104.21	105.5	105.15	108.04	100.83	105.03	106.09	106.54	105.64	108.33	102.7	106.53	99.964	104.52	103.19	106.26
105.67	105.34	103.64	106.38	104.65	105.07	104.88	102.67	104.38	105.61	105.71	104.97	104.3	104.84	108.8	106.23	103.93	105.57	106.6	106.82	102.61	106.48	107.09	102.2	104.67	108.69	105.17	106.27	103.02	108.49	104.36	104.15	103.74	103.93	104.81	101.85	104.97	101.89	104.46	104.78	109.57	106.11	106.58	106.48	104.78	101.2	104.92	106.38	105.86	104.41
100.59	99.007	100.91	100.9	102.21	100.1	96.06	98.662	102.34	102.88	98.089	97.245	100.29	100.45	99.26	99.662	100.21	100.93	100.02	100.73	97.865	98.988	99.773	99.391	101.83	99.027	102.32	101.39	101.39	99.153	96.975	96.512	99.789	100.69	99.217	97.821	99.446	100.1	100.09	100.4	102.97	102	98.549	100.76	99.366	101.6	98.226	101.32	100.31	100.37
102.67	104.09	102.34	105.38	108.3	107.48	106.53	106.51	105.5	105.77	101.96	106.68	105.58	106.17	103.91	106.21	104.79	107.98	103.35	104.32	106.01	109.11	105.55	106.61	107.08	103.55	105.74	104.01	102.55	105.35	105.7	104.66	104.39	107.99	107.95	106.66	105.11	105.99	106.81	104.92	106.22	104.03	105.54	106.34	103.35	104.96	104.48	106.13	104.58	109.13
109.74	112.42	114.77	110.54	112.91	110.91	109.47	114.61	112.03	111.01	113.02	110.46	112.44	108.44	114.18	113.15	109.75	112.22	109.66	114.67	112.13	111.37	110.89	110.91	113.36	108.46	110.85	113.5	107.76	113.89	112.05	111.32	110.51	108.78	111.13	111.59	111.28	115.89	111.33	113	112.74	112.03	109.46	112.7	113.29	110.73	111.9	108.76	110.7	111.36
111.09	109.87	113.83	109.81	112.54	112.42	111.2	112.47	112	110.67	111.48	112.36	109.79	111.58	109.35	109.03	107.83	112.56	109.95	112.01	111.18	110.12	110.86	110.43	110.74	112.23	108.86	110.62	107.46	109.1	109.03	112.22	107.77	107.47	114.17	111.51	111.22	112.17	112.19	109.31	113.35	111.23	109.59	111.39	109.14	109.78	108.81	111.98	110	112.07
111.28	114.15	113.48	111.71	114.8	113.14	113.14	110.42	111.24	112.38	112.8	112.18	111.08	115.02	108.44	113.16	114.36	114.6	113.57	113.12	110.32	111.51	111.99	115.8	114.64	112.58	110.05	114.25	114.52	111.65	112.23	110.94	113.39	110.72	116.18	115.8	114.96	115.1	112.91	116.43	112.19	115.05	114.1	114.91	114.13	113.2	111.65	113.85	110.49	113.44
103.58	103.35	105.35	108.23	107.23	104.11	105.07	106.04	103.43	105.86	104.21	107.5	104.59	106.93	109.06	104.45	106.68	104.86	103.79	102.84	103.5	104.44	102.59	106.69	106.86	106.04	104.89	104.33	109.44	108.98	105.38	105.4	103.27	106.15	105.34	108.75	106.03	105.25	108.17	106.14	103.25	104.09	105.31	104.39	108.11	105.77	104.82	106.07	104.17	106.79
108.75	107.95	113.83	106.75	112.15	113.46	111.84	109.46	107.77	111.4	112.12	108.85	112.24	111.9	109.17	109.03	111.31	110.33	113.04	110.32	111.16	109.23	112.11	112.83	113.64	114.71	113.61	113.57	112.35	107.96	111.72	108.87	112.13	109.79	109.97	115.12	109.82	112.84	110.43	109.35	109.79	111.37	110.29	111.79	108.23	109.26	109.79	111.75	108.94	110.42
106.85	107.04	106.54	106.69	105.92	108.39	110.06	106.2	108.83	107.27	106.39	105.32	108.31	106.6	107.14	104.27	109.75	102.71	105.06	106.78	108.9	104.08	107.05	107.71	107.68	106.59	106.81	106.18	111.03	109.37	105.71	102.9	109.78	107.08	107.36	104.78	106.99	107.55	106.52	106.61	107.27	105.3	109.29	102.17	105.67	103.8	104.35	106.12	104.73	101.86
104.88	103.21	106.58	105.46	105.59	104.66	105.99	106.72	105.65	106.57	102.57	104.66	104.46	105.86	106.23	104.62	106.76	106.63	103.09	107.39	110.55	107.62	108.01	105.92	105.05	108.62	105.14	110.18	107.4	105.35	104.62	106.51	105.36	108.06	105.97	104.19	105.16	106.69	107.49	104.99	105.49	106.09	103.43	106.04	103.35	105.35	103.8	104.89	108.15	105.13
110.32	115.41	110.9	113.16	109.28	109.49	110.51	114.93	108.48	108.15	112.26	110.35	111.19	112	111.17	110.99	111.02	112.68	111.68	113.62	112.29	113.22	110.35	109.61	111.4	110.37	112.93	113.66	110.02	113.16	112.42	109	116.21	111.72	110.8	109.79	110.73	111.95	112.81	108.2	113.93	112.07	111.96	113.85	110.69	112.62	111.52	110.76	112.35	110.67
112.17	110.05	114.14	113.61	113.07	110.77	112.38	112.15	109.42	112.61	111.16	113.52	108.45	111.17	114.66	110.85	110.65	110.15	112.81	112.72	113.14	110.16	110.48	110.35	111.68	111.3	113.06	114.77	111.85	113.94	112.52	112.51	113.57	108.82	109.41	110.75	114.29	110.03	113.69	113.74	112.48	113.2	113.25	113.2	112.75	112.45	109.88	112.17	113.08	113.77
106.41	107.28	104.42	103.4	106.94	108.27	105.46	103.85	107.86	106.37	104.25	106.8	109.08	106.45	105.7	106.73	107.11	106.75	103.05	107.29	108.19	108.51	103.77	107.58	106.17	105.64	105.12	107.73	106.24	105.58	104.75	107.48	104	105.35	104.22	106.05	106.2	106.8	109	106.08	104.88	103.51	104.97	105.19	103.87	103.83	104.95	102.99	105.36	106.96
99.457	102.16	102.86	98.689	99.174	100.47	99.677	97.308	99.062	99.176	99.053	100.97	98.139	100.79	101.08	98.364	96.428	98.51	101.68	99.694	97.031	97.389	97.737	100.12	100.19	99.024	100.49	102.51	99.057	99.955	99.635	99.648	101.44	101.5	100.27	100.07	100.71	98.899	97.819	98.918	96.961	100.5	102.52	97.605	96.591	101.29	99.563	99.995	98.089	101.4
105.42	108.18	104.84	107.48	107.3	106.87	106.41	105.08	107.04	103.79	104.72	105.65	106.72	105.29	108.19	110.84	106.33	110.14	103.88	108.23	106.66	106.24	104.23	105.14	101.2	105.69	106.07	107.87	108.62	102.61	106.62	106.66	105.26	103.64	105.71	107.54	102.78	104.95	104.33	107.83	105.79	106.93	109.18	104.6	103.18	109.26	108.48	103.43	105.67	101.81
114.81	112.66	114.16	111.71	113.25	112.56	109.04	110.83	110.9	110.34	113.64	109.42	113.94	112.43	111.81	109.97	116.18	113.52	112.89	113.3	110.66	113.36	113.04	112.81	110.31	112.16	114.31	111.63	110.36	112.8	112.43	112.42	109.94	113.3	109.46	109.64	110.21	113.46	111.58	110.33	108.4	111.28	112.83	111.61	112.79	114.99	115.5	112.08	110.61	113.36
104.85	103.99	104.96	107.75	106.29	106.88	107.62	103.68	108.45	109.26	105.36	106.93	102.25	107.95	102.19	106.08	104.05	107.46	106.73	108.72	107.22	107.67	110.56	104.88	106.91	105.56	109.38	104.76	106.91	108.14	108.1	104.3	106.72	103.92	107.1	105.28	105.06	103.15	108.49	102.23	105	106.99	104.59	106.49	109.53	106.07	103.76	104.24	104.29	107.14
107.55	105.16	108.1	109.14	107.61	107.1	105.45	104.79	104.77	104.12	107.27	103.9	105.85	104.74	106.61	104.91	105.57	107.71	105.39	106.65	107.21	106.11	103.83	100.88	105.81	104.12	107.31	105.77	105.91	107.16	105.49	106.03	108.8	104.25	107.34	105.92	104.07	105.85	105.93	105.64	106.27	103.85	106.01	105.7	106.72	105.96	107.11	104.71	107.45	105.82
110.11	108.77	109.68	108.27	114.54	109.82	111.01	111.31	109.32	106.86	108.77	108.49	107.98	110.84	108.77	107.9	114.06	110.48	111.31	112.29	108.72	108.63	109.22	112.52	116.01	112.8	112.87	111.87	109.12	111.42	109.21	110.22	109.89	108.33	110.79	109.97	107.88	112.47	109.41	108.89	112.3	109.83	112.7	112.06	112	110.09	108.06	109.89	107.95	107.56
97.517	99.816	101.26	99.703	101.74	101.29	101.46	99.842	97.611	101.17	102.11	99.422	101.54	100.82	99.084	99.694	98.339	99.904	100.6	98.774	101.28	100.09	99.773	100.67	103.97	97.735	103.42	100.01	101.53	103.68	98.933	101.27	96.786	102.44	98.576	102.76	102.79	101.34	100.52	101.37	99.38	98.921	100.3	101.69	99.078	98.534	100.19	98.405	97.631	99.364
104.25	106.12	107.75	106.63	106.86	105.64	109.57	106.67	106.36	107.91	103.81	104.19	108.49	107.16	106.24	107.48	103.78	106.3	109.2	104.55	102.47	103.67	105.58	106.04	106.54	105.83	106.91	108.01	107.66	105.86	106.13	105	107.12	106.46	107.94	109.74	107.69	106.48	105.33	105.22	103.68	107.95	105.39	102.09	105.26	105.27	105.96	105.6	108.18	106.58
101.61	104.87	107.08	106.57	106.75	106.41	108.28	105.44	105.35	102.96	106.71	105.83	103.27	104.79	102.95	106.17	105.79	104.38	109.34	106.12	106.21	107.43	105.55	104.57	106.24	104.66	103.92	107.54	104.38	106.62	104.93	106.05	104.77	107.86	106.38	106.28	106.6	106.01	107.4	105.56	106.46	106.84	106.44	106.57	107.17	104.95	103.25	108.11	106.43	106.75
112.17	110.09	111.43	110.55	109.45	112.08	112.99	112.4	111.67	110.42	110.47	110.59	113.42	108.91	114.02	110.32	110.94	108.09	112.11	111.62	111.88	111.15	111.79	110.78	109.6	112.3	112.93	110.35	111.63	111.05	111.84	110.87	111.15	111.64	112.83	108.08	109.98	108.74	113.21	108.89	108.98	111.25	112.36	110.42	108.38	112.37	111.61	110.4	111.15	109.56
113.65	109.5	110.31	112.77	110.8	112.19	110.39	109.1	112.28	111.29	113.17	113.37	109.37	109.41	114.62	111.95	112.57	109.6	111.55	110.34	112.63	113.5	109.72	110.43	112.08	111.67	109.69	108.24	110.41	111.32	111.08	113.05	113.04	111.25	111.27	109.14	112.82	111.17	111.66	108.83	114.27	108.17	112.85	110.05	108.92	111.15	111.25	113.93	113.36	113.68
113.28	114.93	110.95	112.39	112.98	115.73	110.41	112.16	111.07	113.42	111.44	113.81	114.2	113.24	109.41	110.19	115.24	114.82	113.48	114.48	110.35	112.98	112.95	112.22	112.75	115.08	112.84	111.65	113.33	113.46	115.45	109.43	113.01	111.01	112.81	114.39	113.95	113.95	114.62	109.85	113.02	112.06	113.83	113.86	113.2	113.11	111.15	114.61	114.64	113.83
109.04	107.57	105.3	103.84	105.16	109.62	104.04	104.13	102.57	107.15	104.8	105.84	106.66	104.47	108.25	107.3	106.17	108.11	106.92	102.98	106.34	105.61	103.87	104.06	101.43	107.56	106.69	105.34	106.75	107.41	104.15	103.47	101.81	101.07	105.54	104.08	106.06	108.23	104.58	103.43	105.72	106.4	103.15	105.16	108.05	103.99	108.22	105.69	100.71	103.56
115.98	119.36	117.92	117.89	114.71	115.24	115.88	113.95	118.17	116.16	116.39	119.86	120.87	119.42	114.21	119.25	120.58	120.6	114.94	118.23	115.75	119.56	118.43	121.62	118.97	119.35	116.73	117.19	118.79	117.84	116.83	118.88	118.3	117.86	115.94	114.39	119.17	119.14	117.15	113.39	117.97	116.39	118.16	119.48	115.1	114.69	121.48	119.12	118.05	119.19
102.04	100.99	101.67	96.728	101.04	96.97	100.35	106	100.24	98.666	96.495	100.29	100.49	100.68	99.987	98.861	101.82	100.02	102.67	100.85	101.69	98.502	97.909	99.426	102.7	100.01	100.45	100.58	99.327	99.363	99.269	97.404	100.37	98.158	101.7	103.38	98.29	100.16	98.754	100.05	100.04	100.32	101.21	100.52	101.23	101.31	98.161	100.46	100.6	96.886
102.02	100.69	103.42	99.24	103.7	101.38	102.51	100.34	101.29	100.6	99.549	99.623	103.23	100.16	101.19	101.01	99.831	101.62	99.731	98.053	98.928	100.47	103.36	102.38	103.7	97.768	98.794	100.55	102.43	100.18	100.67	101.46	101.82	100.86	102.26	99.68	100.46	105.15	99.193	98.86	101.29	102.87	101.47	99.534	97.54	102	101.17	100.03	99.879	101.71
110.23	107.93	109.04	109.94	107.52	113.32	113.11	107.66	109.84	107.95	108.16	110.74	109.87	108.44	109.61	109.17	110.01	111.26	110.94	110.24	112.74	112.08	109.36	107.97	111.53	108.92	109.09	109.57	110.94	109.91	108.02	109.72	109.28	108.73	112.38	109.6	109.81	110.75	112.26	110.43	108.15	108.21	108.8	111.56	109.14	107.95	108.66	108.84	111	112.14
107.18	106.15	104.23	103.87	104.68	105.37	106.42	104.98	103.71	104.13	108.25	102.43	105.9	104.95	103.8	105.37	101.66	107.41	106.88	107.3	104.98	103.6	102.98	103.63	106	103.07	103.29	104.76	107.06	103.74	104.27	103.73	107.23	104.43	104.76	105.23	103.28	103.16	102.79	103.54	107.56	107.16	106.39	103.92	106.64	104.78	108.53	104.46	106.08	108.17
109	104.97	106.41	105.23	104.66	104.6	106.22	106.67	108.48	106.17	110.36	107.73	104.81	108.39	105.18	107.11	108.59	103.28	106.2	104.98	108.76	103.58	106.16	104.48	102.8	105.95	102.13	107.03	106.65	106.99	103	106.4	107.25	106.24	104.56	104.63	106.4	106.25	105.49	104.24	105.08	107.75	107.15	106.51	104.98	106.55	103.16	104.14	106.96	104.89
111.4	107.29	110.13	108.85	111.54	113.8	113.24	113.36	113.25	111.63	111.7	109.3	109.54	109.69	111.36	110.12	110.66	112.03	112.83	111.01	110.93	113.79	110.07	108.35	112.35	112.78	111.41	112.23	111.03	111.08	112.34	109.64	114.34	111.02	112.01	112.01	111.57	107.8	111.4	114.12	112.05	110.81	112.8	109.17	113.82	110.35	111.5	112.04	109.71	107.67
106.22	105.68	103.06	102.9	105.23	105.12	106.51	101.2	107.71	104.35	104.33	105.78	107.14	106.44	104.16	102.65	104.93	104.53	107.76	105.72	105.05	104.7	104.55	106.13	105.84	107.7	104.77	106.6	102.76	104.46	105.73	107.09	103.7	103.6	108.49	108.21	106.56	106.74	107.41	108.49	107.16	104.18	103.97	106.53	105.68	102.45	105.78	105.08	105.72	107.48
104.32	102.77	106.2	106.6	104.87	106.6	107.82	104.92	107.71	107.12	103.47	108.42	104.8	106.02	105.11	106.35	106.53	106.97	106.31	103.36	100.89	101.79	103.16	106.94	105.51	107.88	105.91	104.24	104.74	103.47	104.67	108.52	104.09	107.92	107.75	103.97	104.67	102.49	107.45	103.1	107.25	101.59	104.85	104.76	103.53	103.46	106.48	106.94	105.57	106.6
103.98	108.8	107.16	106.66	106.94	104.23	106.63	106.62	107.28	107.7	105.75	106.88	108.39	110.14	107.43	104.69	105.52	105.31	108.21	108.45	108.15	108.18	103.86	107.75	106.05	108.12	106.33	108.54	106.23	109.18	106.46	104.83	108.04	107.83	107.57	105.51	105.08	107.64	105.76	108.28	102.98	109.17	107.94	105.61	110.2	104.44	106.86	109.29	104.54	107.96
106.62	106.32	104.93	103.28	108.32	106.79	105.75	107.63	104.57	105.57	104.77	105.33	105.58	107.16	105.36	106.71	108.99	105.75	108.82	105.66	106.94	105.87	104.66	107.24	108.1	104.72	107.84	104.43	102.6	105.06	105.51	107.75	107.79	105.34	106.22	105.99	106.95	107.52	109.43	104.68	109.65	106.21	107.26	106.68	106.01	107.15	106.73	107.12	106.62	105.94
110.4	108.14	109.15	112.81	109.14	110.39	112.53	109.82	111.07	111.07	109.61	109.25	108.49	108.23	110.06	110.89	112.99	110.52	112.28	108.34	109.51	110.64	109.35	112.6	109.36	110.37	109.48	114.4	112.04	112.24	109.75	112.3	112.1	112.48	111.17	109.26	113.65	111.48	112.34	112.36	112.74	112.66	109.89	105.2	109.59	110.62	112.6	108.5	113.43	109.53
102.41	99.273	98.925	101.67	102.61	100.59	101.08	98.944	101.63	101.54	98.343	101.65	98.263	101.6	101.71	99.529	98.781	102.9	102.26	99.877	99.278	100.34	99.403	99.918	101.25	103.05	99.828	100.08	97.817	100.78	101.96	103.25	100.44	99.898	97.068	101.42	100.07	97.93	99.83	99.49	100.38	101.35	99.084	101.67	100.23	100.27	99.668	102.33	101.01	102.37
103.36	101.25	101.38	105.5	103.97	103.77	102.37	103.63	104.08	102.42	106.1	105.79	102.6	104.58	105.67	104.18	103.03	106.86	108.63	105.14	108.87	106.01	102.73	104.31	102.94	102.34	103.83	101.73	106.57	104.36	106.03	104.88	102.64	106.15	107.31	103.72	103.19	104.17	105.41	104.88	103.58	105.4	105.02	102.13	103.17	106.89	106.5	105.81	100.8	103.8
107.55	108.39	101.91	103.81	104.55	105.47	107.46	102.37	103.96	107.2	106.24	104.74	105.92	104.4	104.06	108.74	106.07	103.46	105.98	104.33	105.8	106.3	104.49	109.66	103.77	106.74	106.71	105.05	104.71	105.39	106.68	107.62	107.61	108.43	105.38	104.38	110.08	106.55	106.78	103.84	109.96	105.92	107.54	108.82	105.04	109.32	106.56	107.03	105.95	105.85
103.07	105.62	104.48	108.42	105.69	107.29	110.02	107.17	105.96	107.79	107.4	108.64	110.08	105.71	104.69	102.29	104.82	105.81	106.95	106.15	105.51	104.98	106.75	108.11	105.76	107.26	109.16	109.65	108.21	105.58	105.63	105.09	103.8	102.53	111.53	105.66	106.94	107.8	106.42	108.05	105.01	108.41	106.43	107.57	104.44	104.21	106.44	105.37	105.19	104.23
101.66	103.58	104.89	103.01	105.26	104.25	103.7	108.78	103.6	104.46	103.13	104.66	105.65	104.87	102.26	101.15	101.84	103.94	101.57	104.91	104.52	104.3	105.26	102.68	104.02	104.63	105.46	102.99	104.08	103.47	104.32	102.87	103.02	105.66	104.06	103.13	102.65	103.77	104.94	105.92	103.79	102.07	103.44	105.51	103.74	104.39	100.79	103.9	102.2	102.77
104.73	105.65	107.55	105.59	106.41	106.97	105.29	105.42	103.65	106.6	107.25	107.69	105.97	106.38	100.45	105.76	102.65	104.92	106.39	103.85	102.28	104.11	107.5	106.6	106.07	107.68	102.87	103.15	106.77	103.21	104	104.58	108.18	105.51	104.29	103.93	102.7	104.89	107.06	104.7	104.07	105.63	106.5	104.61	102.32	105.65	104.97	107.81	106.63	105.68
109.2	108.72	107.32	108.15	108.26	108.32	108.03	106.49	108.56	106.3	106.26	106.92	112.04	106.13	112.03	108.49	108.44	106.67	108.09	105.46	105.64	102.71	107.8	107.14	108.03	107.21	104.26	106.51	106.47	107.5	106.17	109.16	106.04	106.38	103.92	107.96	105.49	110.9	105.78	106.54	108.51	105.62	103.85	103.69	105.41	108.51	105.06	106.6	108.66	105.37
103.13	100.11	100.04	101.93	99.783	100.88	100.49	101.41	97.746	100.04	98.606	98.934	98.657	100.81	101.25	99.838	99.774	102.99	103.52	101.25	100.96	99.425	101.33	100.32	100.92	102.19	103.09	102.23	97.418	100.86	101.17	97.631	99.739	101.18	102.6	99.015	99.466	102.1	99.866	101.29	99.119	99.86	95.475	100.09	102.46	98.677	100.66	98.006	101.85	96.506
117.59	117.66	117.34	116.35	120.14	117.35	119.75	116.22	114.66	118.47	114.72	119.9	120.41	117.85	116.31	117.7	117.86	115.5	122.26	115.98	118.05	116.46	112.95	119	117.49	117.16	118.15	115.79	114.98	117.43	117.39	118.64	118.21	117.61	117.04	119.95	116.51	117.69	118.37	116.12	116.83	120.64	118.13	117.01	117.96	116.2	118.85	118.42	115.09	117.57
101.89	103.28	100.52	102.46	101.08	98.676	101.97	99.746	99.745	100.25	97.65	100.87	100.2	98.277	98.857	95.964	99.64	101.95	96.666	99.511	98.765	100.68	100.38	98.44	98.053	99.719	99.371	98.666	99.357	99.302	98.205	99.162	102.31	96.973	102.04	100.97	100.97	103.63	98.54	98.904	99.168	99.186	100.27	100.54	101.08	98.484	100.95	97.925	101.06	102.46
104.46	104.75	108.08	105.16	106.65	105.63	103.37	105.53	105.57	106.04	107.11	109.35	105.86	106	105.09	107.57	104.22	106.92	104.21	102.55	106.95	103.61	106.3	106.39	104.41	105.2	102.98	102.46	109.24	106.09	105.19	106.59	110.09	104.36	108.25	108.51	104.95	106.88	107.09	107.3	107.68	107.53	108.74	105.25	106.08	104.36	108.23	107.22	105.89	103.15
105.25	104.81	105.29	106.68	105.48	105.08	100.85	105.92	107.13	109.25	107.62	105.33	108.27	103.43	109.51	104.5	106.37	109.02	101.85	106.75	105.85	105.11	104.61	107.64	105.16	105.83	105.81	107.75	99.551	100.96	106.17	105.81	105.67	107.82	106.79	109.23	106.57	110.37	106.6	108.21	107.48	107.26	107.6	105.46	109.37	105.64	108.14	108.8	106.39	109.64
102.62	106.11	101.61	105.01	106.25	107.52	105.43	105.2	104.71	102.19	106.73	108.2	105.29	105.38	104.66	109.1	104.22	102.65	107.02	104.63	106.7	103.83	105.76	104.59	107.38	109.43	105.46	102.43	105.73	106.37	106.94	109.12	107.35	103.93	105.05	107.11	105.49	106.26	107.74	105.12	103.58	102.42	107.39	105.21	107.07	104.1	106.44	107.51	106.99	103.96
103.25	102.98	106.81	102.61	106.1	103.91	104.75	104.39	106.59	107.83	104.44	100.48	101.5	105.21	106.32	105.43	104.6	104.47	104.27	101.73	105.28	102.24	105.71	102.4	103.86	101.16	103.13	102.38	101.82	102.55	105.51	101.62	104.24	104.67	100.09	109.18	106.07	105.09	104.09	103.87	100.53	101.7	104.52	107.56	105.41	105.63	103.71	101.73	105.34	104.36
107.24	103.29	104.68	105.45	107.14	105.92	105.55	103.1	103.38	106.69	107.52	106.94	105.01	105.81	105.41	105.55	105.51	105.31	106.14	107.5	106.52	106.65	106.2	104.49	104.85	108.28	105.76	105.9	106.08	107.18	105.08	105.58	105.6	104.73	103.84	104.25	107.6	108.15	104.7	106.03	106.99	108.04	107.14	102.55	105.9	106.75	104.68	104.68	101.18	104.28
107.54	101.96	104.06	105.62	103.63	105.71	102.55	103.51	105.07	103.57	105.47	102.65	106.5	105.5	100.91	103.71	104.07	106.42	105.75	104.29	104.17	99.575	106.44	104.01	103.21	105.22	100.77	108.02	105.69	104.58	108.6	104.84	107.56	106.09	103.05	103.28	105.02	103.66	104.69	102.17	104.23	103.42	106.51	105.91	102.72	108.82	106.62	105.23	104.92	106.26
102.65	107.87	106.45	106.63	105.2	106.19	105.9	105.81	108.51	107.5	104.37	104.81	109.28	105.96	104.87	104.32	107.08	103.82	105.8	103.46	104.65	108.09	103.47	107.21	108.86	105.95	104.31	104.67	106.98	106.17	104.28	106.28	105.71	102.85	104.79	103	104.88	107.46	102.85	107.13	110.33	105.48	105.64	105.74	107.84	105.25	107.93	106.65	106.98	102.39
105.72	107.23	102.54	104.14	103.84	105.46	105.01	108.93	103.12	104.25	103.86	105.49	103.65	105.14	106.51	107.4	107.36	106.04	102.93	104.06	104.5	106.8	103.47	106.71	104.24	108.1	105.64	105.3	106.17	103.63	106.34	105.15	105.32	106.71	105.11	104.43	104.09	104.89	102.86	106.13	107.46	105.61	106.12	107.59	105.46	107.55	106.67	104.73	110.56	106.29
104	110.35	105.66	106.36	103.04	109.12	109.21	106.18	108.3	105.16	106.91	105.79	106.5	106.76	107.23	106.59	106	106.27	105.45	104.58	107.25	106.04	109.12	107.29	107.65	108.99	107.2	110.47	109.89	107.1	107.14	103.74	105.84	106.64	108.07	107.53	108.04	107.53	107.18	103.88	109.21	108.64	108.9	106.84	105.69	107.64	107.89	106.1	109.13	107.81
110.46	117.83	113.14	118.2	115.73	114.18	116.55	112.85	114.57	112.2	113.91	113.9	115.78	115.52	116.61	115.23	116.31	116.44	114.58	118.96	117.77	113.47	112.76	117.15	115.72	119.71	114.66	119.75	116.63	112.13	116.57	114.25	114.51	118.89	114.5	117.04	116.25	115.36	112.95	115.89	118.11	118.92	117.29	118.27	117.88	115.76	113.71	117.73	116.63	115.44
111.44	112.6	112.63	113.8	113.25	117.59	111.91	107.51	110.85	111.71	112.99	113.79	109.16	112.21	111.1	114.45	114.25	109.72	114.35	110.02	108.58	111.79	112.77	115.87	113.36	111.04	115.64	112.16	111.27	111.13	112.01	109.16	112.29	113.85	109.52	110.24	112.94	112.17	112.4	113.08	113.97	110.88	115.12	114.78	115.02	114.31	115.43	109.97	111.68	110.57
104.11	105.65	107.71	105.34	108.97	106.99	106.1	103.14	104.44	107.12	105.76	108.5	107.27	102.23	103.01	105.35	107.08	107.1	107.48	105.31	106.24	106.98	105.77	107.37	105.06	101.55	109.73	105.3	107.48	104.36	105.75	105.78	101.3	100.73	101.6	107.59	104.36	106.45	107.1	103.57	105.69	105.69	104.95	105.23	104.26	106.42	105.17	105.64	106.96	106.34
117.5	116.06	115.89	115.23	114.12	116.55	119.61	116.75	113.88	115.75	118.18	116.41	117.35	114.75	118.88	115.86	115.87	119.09	118.04	115.93	113.69	115.92	118.25	115.84	113.23	119.38	117.19	113.1	115.74	119.51	119.05	116.86	117.55	115.63	119.12	114.66	115.16	114.25	111.49	117.33	114.78	119.4	114.33	115.19	114.89	116.27	114.88	118.25	116.29	113.33
105.6	108.01	106.1	107.81	104.94	105.31	100.11	106.17	101.57	104.75	104.48	110.48	109.06	108	104.39	106.86	106.77	106.47	104.3	108.43	99.47	104.21	102.51	105.59	106.03	107.74	105.37	109.01	105.31	106.1	105.92	106.93	106.25	108.41	105.39	106.59	105.66	108.39	110.84	107.17	106.41	104.6	104.58	103.15	106.26	106.9	105.9	106.74	106.69	103.46
105.93	108.84	107.73	106.86	104.36	104.88	106.15	105.52	107.12	106.42	106.54	109.19	105.65	107.15	106.89	108.62	102.48	104.55	106.26	108.97	102.86	107.37	104.95	106.74	104.22	103.64	109.67	102.27	106.14	103.94	105.61	108.12	106.69	107.54	108.07	105.93	107.24	104.44	105.25	110.01	105.13	105.92	105.02	109.36	107.49	103.71	105.33	105.68	106.27	107.98
103.35	104.39	104.62	103.77	107.03	106.05	104.61	104.47	104.67	105.68	104.85	105.4	104.73	107.29	104.96	107.11	106.61	102.7	103.81	106.69	103.29	105.99	103.84	105.03	105.99	105.76	104.17	105.66	105.37	104.2	104.3	105.24	104	103.62	109.14	103.4	104.77	106.79	104.86	106.35	106.82	107.57	106.8	105.91	107.11	106.84	105.7	103.99	106.11	107.07
106.43	106.36	104.09	104.22	101.3	103.95	104.45	105.44	102.59	104.66	104.47	104.93	104.44	105.32	102.91	105.88	105.1	104.83	102.45	106.68	103.85	104.03	103.75	102.9	105.14	105.38	105.15	106.34	104.7	106.16	108.92	108.13	103.74	107.28	106.19	102.09	104.4	106.3	106.35	106.48	102.46	104.68	103.51	103.04	103.15	106.52	107.01	106.2	104.71	105.17
105.15	107.14	106.29	105.92	109.4	103.3	107.63	102.87	104.32	105.67	104.17	106.58	107.29	104.77	106.97	105.82	102.71	109.62	105.68	106.59	102.93	104.41	103.58	105.05	104.37	105.86	104.84	104.42	102.75	105.4	107.19	105.2	106.7	107.32	105.55	105.2	104.41	106.96	107.15	108.33	105.8	104.21	106.43	106.97	103.5	106.48	107.63	103.45	106.84	108.18
111.24	112.37	109.77	110.94	112.2	108.89	111.49	114.67	112.6	110.58	111.05	108.42	111.57	110.96	111.79	112.32	112.81	113.68	111.8	110.9	110.53	112.37	112.41	110.58	111.17	112.28	112.64	110.77	110.34	106.85	110.49	110.16	111.48	112.32	113.53	116.29	110.93	112.96	112.38	112.62	113.03	110.9	108.91	113.69	112.59	115.38	111.73	112.14	111.89	110.23
112.57	110.12	114.34	111.52	112.69	113.47	112.56	109.78	112.3	111.83	112.57	114.02	112.27	112.34	113.15	112.33	111.1	109.97	116.16	111.94	110.69	114.18	110.05	111.25	110.38	110.9	113.72	113.67	114.45	111.97	110.29	113.69	109.39	112.32	112.7	110.69	113.97	109.99	109.5	114.6	112.82	110.8	112.85	111.78	112.26	111.78	115.83	111.31	112.45	111.46
114.98	117.03	115.34	118.24	117.4	116.31	118.06	116.86	118.88	116.47	117.58	118.89	116.58	115.84	117.98	118.23	115.55	117.8	119.21	116.18	115.14	117.43	117.75	118.28	116.64	116.83	118.02	121.12	119.19	119.19	115.72	118.89	117.77	120.72	115.08	118.86	117.23	113.84	118.45	116.6	113.79	118.54	117.84	117.97	120.14	118.39	117.88	115.78	114.94	116.34
106.35	108.8	105.88	106.02	107.78	104.7	109.41	104.64	105.03	106.58	105.58	104.61	105.12	105.59	102.96	105.6	106.26	104.87	104.5	106.21	108.63	103.98	102.93	103.18	104.05	102.21	104.89	104.49	103.28	102.84	103.92	102.23	105.01	105.27	106.87	104.77	105.99	103.83	107.78	107.33	102.42	104.24	104.81	104.93	102.78	104.5	102.63	106.25	106.22	105.49
97.685	102.03	100.8	101.49	101.51	102.86	103.5	96.634	100.6	100.06	103.46	99.569	99.501	102.76	100.63	99.716	100.4	99.674	101.87	101.95	100.12	101.84	101.54	102.68	100.52	100.31	100.16	99.876	101.19	102.84	99.388	99.283	102.3	102.25	101.35	99.904	100.47	98.147	101.18	101.03	100.34	103.49	98.097	99.903	100.12	98.796	102.03	99.851	100.52	101.11
106.75	106.56	109.18	107.35	105.19	107.22	107.41	112.04	106.19	105.68	105.57	108.95	103.93	109.27	106.06	106.24	106.11	107.11	108.02	105	110.22	105.29	106.39	107.62	107.45	105.37	106.57	103.72	106.46	105.97	104.72	106.37	105.14	106.52	108.22	104.89	109.12	106.82	105.91	105.85	106.8	104.01	107.06	103.51	107.49	106.76	107.42	105.88	109.26	105.27
107.82	109.09	107.9	106.84	106.57	105.09	106.3	107.6	107.17	106.88	107.15	105.97	105.73	104.36	107.75	105.52	105.66	105.7	105.77	108.11	105.03	109.94	107.73	110.44	107.54	107.53	103.62	108.06	106.09	106.7	104.31	103.94	108.92	107.74	105.81	107.15	103.65	105.57	107.91	107.68	109.37	103.76	101.74	106.66	103.04	106.21	110.54	107.22	106.84	108.11
105.4	103.41	104.05	104.69	104.29	103.58	104.81	108.4	105.75	106.9	102.74	103.83	106.28	106.55	108.98	104.54	104.58	104.82	107.76	108.21	108.61	110.18	104.35	106.26	104.19	104.26	104.77	105.03	102.08	105.99	106.99	102.63	107.42	106.14	105.91	107.05	107.79	108.8	106.84	105.05	105.43	103.29	105.5	108.27	105.23	106.32	106.34	106.09	102.87	106.27
107.36	106.83	110.29	104.39	107.3	103.8	103.73	102.7	102.64	106.56	107.21	109.18	108.25	103.35	107.97	108.05	110.93	104.22	104.66	107.86	108.42	109.44	106.03	106.55	105.11	104.71	106.01	107.22	105.15	107.08	105.75	103.2	106.78	104.19	102.19	105.9	107.75	104.06	104.14	105.82	102.32	104.66	107.13	103.43	105.72	108.84	106.04	107.05	105.91	104.53
114.98	110.47	112.79	112.35	109.74	109.77	113.06	109.11	111.35	110.06	111.08	110.58	110	110.96	110.66	111.35	111.45	114.78	112.12	110.9	112.1	112.76	111.4	111.35	110.53	112.7	113.36	109.13	111.25	113.44	109.51	109.65	111.32	113.58	109.33	113.25	112.54	111.09	110.9	110.84	110.39	110.88	109.25	112.93	112.92	111.88	111.81	110.88	109.72	111.77
108.51	111.84	107.64	111.35	110.07	113.75	114.09	112.41	111.95	110.94	112.52	112.56	113.63	111.53	116.74	113.77	110.6	111.55	114.15	112.88	112.83	110.91	112.63	111.09	116.14	111.97	111.07	113.61	112.15	111.17	108.57	111.83	110.95	113.82	112.6	112.28	114.02	112.92	112.32	114.54	114.5	117.38	112.45	112.16	111.47	110.69	111.2	111.05	111.5	110.8
113.96	115.01	112.01	110.24	111.87	112	113.34	113.6	113.1	112.37	112.03	112.84	112.49	114.78	115.65	110.4	110.28	111.03	114.1	112.49	112.68	115.53	113.69	115.47	111.48	112.94	109.94	113.53	111.29	110.65	113.64	117.06	111.29	109.98	113.57	110.04	110.19	110.94	114.87	114.6	113.9	110.69	111.57	112.04	112.27	113.16	112.47	112.58	112.49	111.26
120.44	116.87	121.05	119.58	120.33	116.31	118.15	114.3	118.04	119.94	118.9	117.64	118.43	120.52	118.32	119.59	116.27	116.84	115.79	116.48	113.8	120.98	119.25	120.09	118.79	118.98	115.02	116.33	119.65	114.98	115.71	117.32	119.28	118.05	117.29	117.17	114.91	116.02	117.46	116.91	116.12	117.84	120.52	117	116.68	117.68	120.76	117.14	118.27	115.15
108.56	105.97	107.28	103.41	102.7	102.6	105.67	102.31	105.5	104.43	106.15	103.87	105.69	107.95	103.82	107.07	104.91	105.87	103.79	106.82	106.33	103.53	105.03	106.94	104.1	107.99	108.62	105.13	107.81	107.62	107.28	104.73	105.11	102.85	102.88	104.99	106.34	105.77	103.99	105.45	105.24	103.5	106.83	107.52	106.92	108.06	101.25	106.29	105.52	107.11
104.73	107.86	104.52	103.61	106.5	105.98	106.54	107.5	103.57	106.27	104.18	105.73	105.99	105.12	108.85	111.16	107.84	103.98	105.92	105.35	105.49	106.55	104.75	103.71	105.5	105.86	104.09	109.54	104.22	102.57	107.24	106.36	105.86	104.1	102.78	106.1	105.47	108.39	104.89	104.39	105.06	107.44	106.71	105.4	108	102.11	106.65	104.15	105.93	104.43
99.047	106.44	102.86	103.24	106.33	104.01	106.25	102.47	102.18	105.46	104.63	100.24	104.64	102.25	104.77	102.87	101.39	105.69	103.39	103.74	104.74	102.75	103.59	106.06	105.55	103.28	102.79	103.1	104.89	105.08	101.48	107.56	103.49	104	105.82	104.11	104.63	103.71	100.68	103.9	106.55	106.1	106.54	102.07	104.26	104.07	103.87	105	104.11	105.58
109.56	111.8	112.88	109.65	110.4	111.99	105.52	108.91	111.33	110.42	109.75	110.72	108.35	110.47	109.19	106.93	114.32	108.41	110.25	109.5	112.06	106.73	111.72	108.61	110.79	110.36	108	108.54	112.33	110.95	110.99	108.84	109.61	110.67	111.41	109.5	109.28	111.63	108.06	108.8	112.6	107.15	110.33	110.51	112.27	110.39	108.21	107.65	110.24	106.8
104.35	106.12	107.43	105.78	105.49	107.25	106.83	104.9	107.37	103.88	107.67	107.69	104.06	105.19	105.32	107.66	105.68	107.16	104.4	106.73	108.09	107.04	106.07	108.57	105.74	107	105.81	103.03	104.52	104.35	104.03	107.48	103.32	107.29	103.01	102.8	106.82	107.61	105.15	107.1	106.47	108.11	103.98	106.61	106.03	108.68	111.07	107.55	104.19	107.23
98.879	98.272	98.6	102.04	99.548	102.38	94.87	100.24	100.61	100.48	102.12	103.62	98.395	95.556	98.433	103.35	96.647	100.97	98.416	101.99	98.469	102.15	98.912	100.02	97.785	100.37	98.659	101.17	99.938	99.396	96.018	97.454	101.53	99.034	100.45	103.37	99.324	99.623	99.885	100.24	100.87	99.541	99.075	99.324	99.091	96.14	100.69	98.692	97.78	99.151
110.92	110.02	110.35	107.9	110.89	111.57	110.47	108.11	108.57	111.69	109.47	108.1	110.96	110.12	108.43	110.29	108.49	110.88	109.66	111.75	112.86	108.48	111.37	110.53	110.67	110.13	108.82	113.08	110.06	108.18	107.15	108.21	110.56	111.16	109.49	110.9	111.29	106.91	110.19	109.79	108.58	109.04	109.42	109.62	112.03	108.03	108.52	108.13	106.11	109.15
107.5	105.38	108.19	108.04	106.62	106.63	108.1	107.3	107.11	105.8	103.51	108.59	107.44	106.9	108.62	108.24	105.71	105.38	103.83	107.18	108.16	106.93	106.18	105.61	107.33	106.64	109.73	107.19	104.74	106.86	104.63	105.58	106.29	104.19	107.1	106.56	108.64	105.62	108.48	108.32	107.31	106.55	106.43	106.89	104.12	108.93	107.12	106.23	106.41	107.01
110.08	111.17	113.57	113.15	107.62	115.45	110.12	112.43	110.69	112.04	110.91	114.58	112.1	111.09	111.76	110.99	113.06	113.3	110.57	114.94	112.95	113.01	112.26	108.97	111.3	112.26	113.56	109.45	111.85	111.75	112.13	111.58	110.9	114.84	111.27	111.04	113.17	110.62	112.36	112.88	109.99	113.47	109.87	112.84	114.42	114.32	110.92	111.96	112.83	109.69
102.21	99.697	99.754	101.71	101.11	98.385	99.835	96.835	102.61	99.298	102.55	102.36	100.18	102.56	102.18	101.12	98.606	99.209	102.53	98.437	98.02	101.42	99.843	99.061	102.59	98.609	99.814	100.63	100.91	98.348	100.87	99.508	99.42	98.801	97.35	99.445	100.48	99.322	98.15	99.189	99.139	100.01	99.249	100.11	98.137	98.321	99.693	103.49	101.64	100.7
111.49	113.22	115.11	110.16	114.93	111.18	110.23	113.98	112.54	113.09	111.24	112.19	113.67	114.4	110.87	115.1	112.47	113.82	116.22	109.91	114.27	111.47	112.81	113.02	113.12	113.36	113.64	114.16	109.41	111.27	110.77	110.2	113.64	113.51	113.02	113.08	113.26	113.03	114.58	113.53	113.87	113.52	111.31	114.84	115.09	114.84	114.62	114.19	112.62	111.14
106.02	105.96	108.03	106.34	106.64	103.36	106.47	103.89	104.82	101.21	104.51	107.58	105.16	108.21	104.33	104.15	105.64	104.82	105.45	105.43	107.46	106.22	107.61	103.69	105.73	106.02	106.25	105.07	104.97	105.02	103.5	104.32	104.57	105.34	104.59	106.38	105.33	108.39	106.83	107.55	104.01	103.48	105.29	105.3	109.3	107.65	104.15	101.94	108.35	106.85
106.1	104.45	103.5	106.44	106.13	102.52	104	104.24	104.14	105.42	107.52	109.57	104.05	105.41	101.4	104.69	106.46	105.74	102.68	104	105.51	105.09	105.64	103.88	108.41	104.53	105.51	106.45	104.31	103.49	108.55	107.42	104.51	103.42	103.31	107.45	105.59	107.07	106.75	103.07	106.4	104.96	104.95	106.11	105.23	104.75	102.23	107.17	106.57	105.56
107.59	106.91	104.66	102.18	105.82	105.79	104.45	102.42	104.56	104.13	103.92	101.91	105.15	103.35	105.59	107.35	104.21	103.04	107.73	106.6	104.68	103.94	106.19	107.27	106.77	106.61	104.77	103.08	107.13	103	104.35	105.81	106.82	105.26	103.67	104.4	107.04	108.88	105.03	107.33	106.02	106.15	105.39	107.66	105.54	105.71	106.51	104.11	107.24	104.54
111.19	111.49	109.17	110.24	110.58	112.45	114.32	113.42	113.98	115.56	112.15	114.5	111.23	113.66	112.15	109.61	115.77	114.81	113.38	114.14	114.17	113.67	114.69	115.35	113.64	112.47	115.45	115.34	112.6	114.42	114.65	115.76	111.99	112.95	112.6	111.28	110.98	112.84	111.14	113.99	111.56	113.02	111.22	112.69	112.84	110.69	111.35	109.04	113.51	112.13
117.14	114.76	116.38	118.18	116.11	116.5	114.4	114.31	113.78	118.33	116.33	118.9	114.8	113.53	113.65	117.07	114.22	117.18	115.67	115.28	113.18	117.17	117.87	117.23	116.75	117.41	116.43	117.06	110.65	118.28	115.86	115.03	116.72	115.5	116.04	117.71	114.4	116.64	115.91	118.96	114.96	114.16	120.78	116.3	116.54	114.46	117.61	118.71	116.89	117.09
112.07	109.52	105.07	108.42	111.31	110.35	113.47	106.17	111.05	109.75	110.2	109.06	108.48	110.94	109.27	110.86	108.83	113.12	108.31	109.68	111.09	113.1	110.41	110.27	110.11	112.72	110.92	105.6	111.14	109.51	109.61	108.35	112.25	111.4	111.19	108.97	109.63	109.41	113.56	110.45	108.37	109.92	110.55	107.59	111.66	109.28	112.87	111.07	107.26	111.08
107.45	114.77	115.8	111.43	113.64	110.84	109.75	111.76	108.98	112.45	113.16	112.36	111.49	116.07	115.26	115.71	112.98	111.89	113.93	110.56	114.29	112.75	109.27	111.65	110.39	113.52	112.58	108.43	112.07	113.71	112.14	114.91	114.85	110.86	113.26	114.61	113.73	110.67	113.84	114.35	109.86	113.58	112.84	110.27	109.58	112.24	113.27	111.48	111.75	112.55
107.25	104.39	104.6	105.29	104.58	105.23	105.8	106.73	103.65	103.4	102.97	107.65	108.68	104.94	104.07	106.43	102.08	106.76	105.2	109.02	106.55	105.24	105.55	107.29	108.05	107.27	104.26	105.92	106.32	105.62	104.88	104.81	105.56	101.71	102.7	105.81	105.45	105.01	105.58	102.28	108.06	110.08	104.94	106.46	105.97	106.55	105.22	102.48	104.27	107.97
102.05	99.506	98.109	98.621	95.855	97.928	97.719	99.214	100.31	99.379	101.04	99.277	101.91	98.766	100.58	98.161	99.008	101.17	100.8	99.614	98.862	101.44	99.604	99.577	99.418	101.65	95.57	103.85	99.29	99.846	99.27	98.848	99.03	100.01	99.157	97.208	102.22	98.356	98.284	97.281	100.72	98.087	100.97	97.248	102.38	98.778	99.473	101.83	96.534	101.71
111.5	110.28	110.21	112.77	112.27	112.17	113.15	114.29	111.59	113.88	109.27	110.45	112.79	112.75	110.47	111.7	111.94	109.55	109.67	112.17	109.54	109.85	112.57	112.69	114.29	109.31	110.7	113.02	108.05	112.78	109.24	113.12	111.17	112.26	109.06	110.73	107.64	112.46	114.63	111.81	111.44	111.3	110.46	109.23	110.29	112.18	112.41	109.37	112.06	111.3
100.89	101.83	100.32	101.67	100.04	96.743	104.31	98.822	102.07	100.16	99.337	99.919	102.43	96.879	98.325	97.823	101.08	100.14	102.93	97.896	101.89	98.515	99.815	100.44	99.507	98.914	100.35	101.64	101.87	98.073	99.741	102.51	99.893	99.268	100.04	99.302	100.26	97.619	100.79	100.52	98.702	102.78	101.46	100.68	100.22	101.73	96.972	101.04	98.461	104.18
121.47	116.75	121.27	115.73	116.98	119.64	118.02	118.65	117.72	119.74	117.52	120.2	117.65	115.1	118.6	113.85	120.49	115.47	113.25	117.75	116.58	118.65	119.11	118.08	118.28	121.48	119.79	119.01	118.29	117.26	114.15	115.17	122.95	119	117.84	120.16	117.1	116.45	116.95	114.23	114.88	115.12	117.81	117.13	116.24	117	117.1	115.94	114.97	118.07
109.88	106.26	105.61	109.5	108.98	109.1	109.07	109.89	109.79	105.7	110.45	107.94	108.67	109.03	113.48	107.77	108.91	111.56	109.29	110.01	108.95	112.64	109.33	107.67	108.89	108.93	110.12	111.77	112.38	108.55	110.53	109.38	107.98	110.92	108.86	106.01	110.93	109.22	111.08	109.84	107.83	114.27	108.71	108.68	108.69	111.78	105.04	107.21	109.82	108.85
114.39	109.36	114.13	112.02	114.86	114.05	116	113.51	114.2	111.63	115.94	111.62	116.42	111.37	115.32	112.88	111.56	114.56	116.71	114.78	113.24	114.35	110.05	112.44	113.06	115.71	114.71	112.45	115.23	111.11	113	112.07	115.69	112.96	113.42	115.43	112.41	113.94	113.07	112.25	113.02	114.74	108.1	111.72	115.97	113.19	113.15	110.51	112	112.89
118.51	120.87	119.07	116.85	115.72	117.29	117.14	119.74	118.01	119.34	115.26	117.74	118.43	117.34	116.09	119.44	116.09	119.42	116.18	118.21	117.53	119.52	118.57	117.02	115.35	117.72	116.69	117.03	115.62	116.11	115.99	118.19	117.73	120.77	117.62	120.77	113.54	118.86	118.02	117.1	121.67	116.48	115.78	117	115.86	119	116.74	118.16	113.93	115.93
110.98	105.78	109.74	105.85	107.25	108.7	108.34	107.37	106.42	106.63	107.54	107.02	106.93	106.5	108.3	107.68	102.25	109.34	106.23	107.74	106.48	106.67	105.66	107.12	105.67	106	104.5	103.5	105.4	108.51	106.18	108.64	106.73	106.08	109.95	108.29	108.41	108.56	107.9	104.77	109.03	109.9	106.8	108.83	108.05	105.25	104.33	107.01	106.1	105.97
104.92	107.55	103.91	105.73	105.69	106.99	105.6	106.98	108.57	105.76	104.4	106.34	104.38	107.57	103.92	104.28	105.36	102.02	106.78	104.64	106.28	104.09	100.85	105.34	102.94	106.51	104.7	107.64	103.36	102.62	105.21	101.04	107.84	102.58	104.33	104.43	103.73	104.81	106.98	105.52	105.25	107.01	106.76	104.78	104.98	105.64	104.86	105.74	105.04	103.25
109	109.47	109.42	112.23	109.15	111.05	110.36	112.27	108.35	112.99	109.5	111.39	110.08	109.17	109.97	111.76	110.66	108.73	112.99	112.77	108.91	112.97	111.28	106.72	108.45	109.29	112.36	109.4	111.01	108.73	107.17	109.34	109.27	105.7	108.45	108.6	109.2	110.34	111.04	111.34	110.04	104.24	110.31	106.8	109.86	108.92	109.13	107.23	110.74	107.18
113.77	114.54	119.24	118.95	118.35	117.36	116.98	116.8	115.17	115.36	118.68	115.63	115.27	116.02	120.22	118.75	115.67	115.25	115.77	116.73	116.03	115.68	113.68	116.17	119.03	113.68	112.93	113.39	115.99	111.16	118.51	119.91	117.26	114.05	115.28	116.5	111.7	114.45	116.95	119.24	115.55	115.16	114.33	116.71	115.28	117.01	117.11	116.32	114.73	118.04
105.77	105.75	108.31	106.39	102.23	102.2	105.51	103.37	105.51	107.72	104.41	107.29	106.57	106.38	104.72	105.44	105.01	109.45	104.19	104.72	106.23	108.35	102.88	107.65	103.17	104.75	104.49	106.25	107.68	103.54	102.78	106.56	106.42	106.99	105.17	104.64	108.45	106.21	102.65	105.33	103.52	103.23	104.06	106.65	107.87	102.71	104.68	107.29	103.53	106.55
106.03	107.97	105.44	103.72	107.42	103.53	105.78	105.61	105.16	105.64	106.6	104.67	104.99	104.23	105.28	106.53	106.01	106.06	103.54	104.42	107.31	105.57	108.52	106.4	103.45	105.24	105.95	104.82	104.57	107.84	108.2	108.14	107.62	107.74	103.73	106.08	104.31	105.55	104.59	106.67	107.46	106.87	104.28	107.99	108.09	107.84	106.06	104.68	106.44	104.21
110.95	113.53	110.1	112.86	111.02	110.86	111.25	112.01	112.1	111.86	110.46	110.44	109.99	112.05	112.44	113.84	114.2	111.2	112.67	114.82	114.46	110.37	110.61	111.89	111.64	111.86	110.73	115.42	112.1	112.92	113.62	109.35	112.29	112.89	111.95	114.93	113.93	113.79	115.45	113.41	116.66	110.43	114.46	113.08	113.66	112.79	113.19	114.08	113.44	112.55
104.96	101.53	103.53	106.04	104.64	106.12	105.97	103.26	101.53	103.14	103.08	104.93	104.44	106.17	105.21	103.72	106.85	106.72	106.06	106.28	102.58	104.75	102.43	103.56	103.38	102.54	102.26	102.96	107.5	103.97	106.24	106.04	104.72	103.54	105.07	105.62	106.74	104.86	104.61	103.28	106.06	102.46	103.26	107.4	98.952	102.99	106.01	105.04	105.74	106.27
105.93	106.29	107.73	103.05	107.35	106.99	104.98	106.87	104.53	105.64	106.78	106.29	103.64	103.96	106.15	103.72	104.25	105.84	109.23	108.23	103.48	104.38	107.53	104.58	106.13	103.93	105.96	102.6	106.21	106.34	105.51	104.23	106.11	104.84	107.35	104.55	105.79	106.37	108.34	107.94	104.93	109.11	107.32	107.19	107.87	106.7	105.53	107.64	104.16	102.44
115.61	114.21	113.32	117.82	117.64	119.95	118.55	114.07	118.8	117.94	113.5	118.27	119.45	118.34	116.92	119.73	114.81	117.82	116.29	119.64	120.64	114.53	116.86	116.93	117.58	115.61	116.58	119.15	118.03	117.14	117.87	116.62	115.88	119.32	117.72	120.35	116.62	115.69	119.12	114.62	114.06	120.24	116.18	114.69	119.36	119.58	116.2	118.86	114.11	118.41
105.14	108.41	107.38	103.08	107.16	104.23	107.69	108.3	104.97	106.06	107.66	104.1	105.19	109.74	102.11	107.54	106.68	107.92	105.39	106.57	107.14	108.22	111.13	105.92	106.79	105.37	106.15	107.82	107.65	107.08	105.06	107.6	106.09	106.8	104.38	106.87	107.04	109.22	106.13	101.58	108.78	104.23	108.15	104.69	105.67	105.25	103.42	106.3	106.92	108.35
108.14	105.79	108.89	107.25	108.64	104.87	107.61	110.78	108.39	107.85	108.24	105.97	107.07	104.01	105.49	110.65	108.12	104.12	107.71	107.15	107.57	107.27	107.95	105.63	107.44	106.36	105.39	108.23	106.13	104.62	106.05	106.5	106.65	108.32	107.01	104.73	106.86	106.96	107.2	106.76	106.43	108.46	107.77	105.93	107.22	106.87	108.23	106.89	106.41	108.05
101.92	103.93	104.92	101.7	105.99	104.32	107.39	104.06	107.15	103.25	107.02	105.12	102.73	105.95	103.66	100.98	104.98	104.63	104.34	104.21	105.14	103.76	107.49	107.89	106.17	105.67	106.92	107.96	104.32	104.18	102.61	105.44	104.06	105.45	105.87	102.37	103.48	106.5	106.76	104.31	106.54	105.04	102.78	107.54	102.57	104.94	102.97	107.83	105.7	106.29
113.55	112.13	115.34	110.29	112.07	111.26	109.27	108.26	113.05	108.51	109.8	108.72	114.5	111.36	112.14	109.96	115.07	110.04	110.66	108.32	112.73	114.5	112.88	111.5	109.7	113.89	112.23	112.58	112.7	109.25	111.6	111.55	109.61	110.44	111.15	109.86	113.04	110.11	108.58	113.29	114.5	114.68	113.25	114.45	110.2	112.01	112.66	114.19	112.86	114.09
115.82	115.67	120.09	117.05	120.41	117.64	116.58	119.34	117.31	119.88	117.57	114.71	115.75	118.99	118.86	116.12	116.35	122.46	119.06	118.91	114.88	116.05	118.18	116.63	117.42	114.39	116.18	121.87	120.27	117.23	115.9	117.26	119.68	118.06	118.97	118.72	119.16	117.6	115.05	116.31	118.97	115.79	117.63	115.04	117.02	119.94	116.49	115.9	117.75	116.16
105.88	105.05	106.87	105.95	108.01	104.91	106.09	108.36	105.8	106.15	109.27	106.86	106.86	107.43	103.8	107.03	107.19	105.39	109.22	108.03	103.57	108.16	104.37	106.69	105.23	106.49	107.49	105.42	105.79	103.26	106.63	109.64	104.99	104.2	107.19	108.77	106.1	103.7	105.02	102.5	108.69	105.68	107.37	105.74	106.29	108.82	105.5	105.92	105.13	105.59
107.04	106.53	105.34	104.29	104.73	103.14	106.33	105.89	107.61	105.21	105.09	103.94	104.49	105.75	104.31	105.49	105.26	103.81	103.27	103.23	102.86	108.19	102.95	106.48	106.49	105.1	105.44	106.89	108.01	101.71	104.54	105.94	106.02	103.47	109.09	103.57	102.85	101.85	106.12	106.27	102.64	106.19	107.5	107.82	103.15	104.43	104.9	107.85	106.08	106.23
103.74	108.68	109.28	104.24	106.39	107.29	107.5	105.37	107.53	104.68	108.11	106.81	106.1	106.86	106.3	106.7	105.17	103.88	106.25	106.25	105.93	105.41	106.18	107.69	105.39	105.31	106.16	104.55	106.91	103.59	105.61	111.01	105.03	104.2	107.75	106.09	108.31	104.61	102.88	105.65	108.62	109.26	103.65	104.35	108.56	105.12	106.91	104.56	105.33	107.19
111.28	111.02	113.12	111.16	111.08	110.62	112.18	110.96	111.41	110.25	115	112.63	114.16	111.78	113.51	111.73	111.19	111.86	111.24	115.51	109.75	112.7	111.61	111.38	110.84	111.23	111.76	114.35	114.51	113.18	114.38	113.88	113.7	112.32	115.44	116.04	111.56	115.68	114.87	110.62	111.68	115.37	114.39	112.63	112.32	118.22	110.52	117.72	116.09	112.79
96.289	100.1	100.12	100.66	101.14	97.232	101.7	97.563	98.572	103.17	102.78	101.29	103.31	101.45	99.554	99.268	98.88	100.68	99.893	97.24	97.747	98.871	99.235	97.141	101.09	97.811	100.3	104.73	95.95	99.556	102.36	101.09	98.68	98.712	99.891	100.92	100.97	97.938	102.28	101.29	99.266	100.59	101.8	101.13	104.22	102.16	100.99	97.471	96.247	100.47
102.26	98.72	98.375	105.05	102.11	97.438	100.51	102.73	101.88	98.235	100.27	100.2	101.12	99.944	102.34	102.56	102.4	100.41	98.41	102.01	100.86	100.28	101.72	98.455	101.98	99.71	98.353	100.24	103.68	100.13	100.91	101.04	99.099	100.69	100.48	98.638	99.322	102.23	99.362	100.6	99.266	103.01	102.93	100.99	98.779	99.867	102.8	101.63	100.98	102.23
105.1	104.44	106.33	105.39	103.96	102.7	104.12	109.92	103.9	104.75	104.3	105.32	104.63	103.63	103.97	102.92	106.53	102.9	105.62	104.5	103.2	106.64	105.92	101.63	107.07	103.27	104.44	102.2	102.87	103.99	100.66	104.1	104.36	101.41	106.49	104.6	106.14	104.13	105.45	104.51	106.85	106.73	103.34	106.76	103.38	103.55	104.66	101.98	108.14	106.57
110.64	105.83	112.51	110.37	110.05	107.55	109.88	111.85	112.78	110.86	108.67	110.13	111.07	110.07	107.24	112.89	110.28	112.1	111.58	110.37	109.73	111.77	114.9	109.46	111.99	107.67	108.54	107.98	110.26	111.27	113.83	108.98	113.61	113.41	108.87	110.78	114.23	111.47	112.27	105.79	111.2	114.58	110.77	108.34	113.93	108.37	111.12	109.51	110.61	110.88
104.69	105.9	106.52	102.28	103.24	100.96	102.34	103.44	103.52	106.1	105.67	106.37	106.14	105.08	105.25	105.5	104.57	106.83	104.83	104.97	101.73	102.86	104.52	100.78	101.76	106.98	102.36	107.78	103.67	102.77	105.26	103.86	103.47	100.86	104.5	101.49	101.87	102.79	109.11	100.23	103.61	101.67	102.59	104.64	102.63	104.24	105.95	103.46	102.08	102.07
105.89	107.68	104.53	103.12	104.2	106.27	105.23	105.7	105.1	106.41	107.1	104.93	104.66	106.64	105.28	106.41	106.67	104.92	107.53	103.31	104.66	107.69	105.51	105.42	105.04	108.22	104.06	104.83	104.76	103.77	107.62	103.41	103.82	105.33	104.47	104.51	106.1	104.62	107.09	102.47	103.64	105	105.08	105.13	105.59	104.78	106.39	104.28	102.88	104.22
102.83	103.31	105.76	108.32	108.96	107.44	105.35	110.07	107.58	106.3	103.66	104.39	109.2	105.92	109.41	104.23	106.78	105.48	104.76	104.7	103.02	105.85	107.98	106.68	105.6	104.61	107.53	104.21	104.02	105.94	108.87	106.84	105.54	106.83	108.1	108.79	105.69	102.91	106.36	104.66	106.16	106.85	107.67	105.72	107.46	103.98	108.24	105.54	106.1	106.45
114.44	110.87	112.04	113.18	113.31	115.12	110.02	112.32	109.82	109.69	112.98	112.59	110.89	109.99	113.6	116.34	113.8	114.29	112.27	115.89	114.43	112.08	115.23	112.56	114.8	113.88	113.69	113.5	112.68	112.78	114.42	114.19	113.27	114.4	114.64	112.49	115.04	116.29	109.39	109.75	111.64	114.81	114.02	113.05	114.52	113.06	115.78	111.34	110.75	114.24
105.53	106.65	102.24	105.54	106.36	107.98	106.1	107.36	106.91	105.93	107.65	106.6	105.33	107.19	108.48	106.9	106.73	103.18	104.19	105.02	108.74	108.79	108.11	108.06	107.11	103.73	108.84	105.25	106.7	105.71	106.73	105.7	106.82	105.48	105.46	102.7	105.19	104.01	104.66	105.88	107.62	105.47	107.19	107.68	105.61	107.9	105.3	107.41	105.71	110.19
103.64	104.55	102.95	104.7	108.08	105.5	102.58	102.97	107.17	104.9	106	106.64	104.17	106.39	101.99	104.93	109.07	103.71	104.55	107.28	104.53	102.91	103.12	105.31	105.55	107.94	106.78	102.43	103.8	105.16	106.66	105.4	106.54	109.22	104.87	106.45	106.08	102.9	107.1	104.9	105.27	102.73	105.92	108.87	105.47	104.02	104.09	105.99	105.13	105.05
106.98	103.22	105.99	103.63	105.97	105.53	104.03	104.65	104.53	105.67	103.84	103.74	105.02	105.42	105.33	105.96	106.04	104.1	106.16	103.74	106.36	103.75	108.95	104.42	108.91	104.17	104.61	105.95	106.18	105.78	109.38	104.56	107.19	104.69	102.52	106.78	104.78	107.98	105.97	103.17	101.08	106.44	108.42	104.86	108.23	104.15	103.71	107.65	105.25	105.06
105.82	103.76	100.06	105.44	103.67	104.65	103.42	101.82	105.15	104.28	102.07	104.12	105.3	106.06	104.03	101.98	102.44	106.61	102.66	106.88	104.95	105.57	106.08	102.59	103.98	105.3	107.34	103.35	102.76	105.06	106.85	107.68	107.35	105.59	107.55	102.88	107.31	107.78	103.68	104.66	103.93	100.06	101.63	105.31	104.57	104.59	104.17	105.85	105.1	104.75
113.8	112.34	114.02	112.57	113.15	113.2	113.36	112.1	110.52	111.75	116.11	112.84	113.26	114.57	111.47	111.93	111.95	114.57	110.78	114.39	111.94	114.51	110.93	113.9	114.17	113.65	113.4	112.44	109.39	112.05	112.27	114.1	112.46	110.62	111.76	109.52	112.5	111.83	110.57	111.48	111.44	112.55	109.42	112.19	108.55	112.85	113.82	110.82	111.87	111.97
103.27	106.98	106.42	106.97	104.6	105.81	104.38	105.36	109.53	109.11	105.1	103.84	106.09	107.1	108.57	105.39	106.78	105.22	103.48	109.04	108.3	106.34	105.46	108.75	106.79	106.99	105.6	102.79	107.71	112.4	107.21	108.97	105.61	103.37	106.46	105.82	103.32	106.54	106.74	107.05	104.72	110.47	104.95	104.81	108.06	105.86	105.71	104.4	109.56	107.49
105.08	103.78	104.05	104.51	106.71	106.88	103.77	105.83	105.18	103.6	105.49	100.87	104.81	105.39	101.99	104.24	103.88	105.65	101.78	105.05	102.52	103.78	105.77	104.59	104.85	103.72	105.34	105.87	102.93	104.84	103.81	105.68	102.09	105.49	105.82	106.21	103.21	103.78	102.79	105	102.04	106.07	105.96	103.99	103.29	103.96	103.57	102.01	103.58	107.41
111.45	112.38	109.34	113.17	112.22	113.91	111.51	112.84	111.88	112.32	111.81	112.46	114.8	113.92	114.03	109.43	115.35	113.13	110.39	112.45	113.97	115.02	113.27	113.1	113.09	116.14	110.88	112.66	114.92	114.9	112.92	114.43	113.32	111.8	114.1	111.73	114.06	113.99	113.4	113.22	112.73	112.51	111.84	118.67	115.12	115.58	111.92	109.32	110.12	111.74
111.02	113.75	112.2	113.67	112.22	114.18	110.45	108.14	111.54	111.68	111.42	112.4	112.95	111.31	109.03	109.44	112.31	109.78	112.56	110.39	111.28	110.95	114.33	113.83	109.88	111.07	112.24	111.38	113.17	110.44	110.4	112.26	112.64	113.23	114.54	109.29	113.57	111.6	113.29	111.92	109.27	111.12	111.87	111.79	111.89	110.99	109.63	113.53	110.71	112.35
100.15	100.22	99.152	101.48	99.894	100.01	102.67	99.429	99.972	98.609	103.81	99.486	96.306	99.891	100.09	99.083	98.705	102.44	98.404	100.47	99.657	100.83	100.86	98.696	96.858	97.768	99.778	98.749	99.776	96.819	100.85	99.679	98.853	102.3	98.126	99.318	102.35	98.868	98.987	99.736	99.113	101.75	97.641	102.65	100.95	101.47	98.37	100.55	99.844	99.45
108.07	107.31	104.69	106.91	104.75	105.55	105.36	107.05	108.26	108.23	107.05	104.11	107.69	106.29	107.11	104.12	107.49	104.46	108.1	108.58	108.93	105.67	104.23	105.6	103.94	108.64	109.12	105.78	105.88	106.07	105.72	103.28	106.27	106.04	104.85	107.01	104.8	105.82	107.97	108.94	107.01	103.7	103.76	105.24	104.12	101.3	106.4	103.44	107.24	103.8
101.79	100.4	99.355	99.078	100.95	101.34	100.9	102.94	101.15	101.38	100.89	99.415	99.693	100.81	103.1	101.37	101.08	98.258	100.56	100.01	101.75	99.489	100.04	99.389	98.866	99.292	99.634	100.61	100.69	97.747	102.46	99.299	100.6	97.647	99.724	100.49	100.26	99.662	98.097	99.765	96.855	98.717	99.515	97.754	98.483	102.55	100.56	100.23	101.29	102.62
106.57	108.46	110.65	110.62	110.49	110.63	110.78	110.24	109.43	108.97	109.8	109.96	105.81	109.78	109.01	111.69	110.86	109.58	111.35	109.25	109.56	110.71	112.82	112.41	112.39	113.48	108.75	109.57	108.05	108.7	111.03	112.88	111.51	107.85	108.36	109.42	110.83	111.09	105.9	108.19	111.28	109.87	111.81	109.58	108.71	108.82	110.62	112.42	110.54	108.21
110.62	108.11	109	110.14	110.46	109.88	106.25	110.77	110.83	107.04	110.53	109.93	110.07	110.8	109.63	110.15	110.9	112.72	109.67	108.76	110.27	110.56	110.95	110.44	109.39	112.53	109.4	107.79	110.75	109.89	111.89	110.6	109.58	111.77	111.33	110.53	111.56	110.69	106.86	111.51	114.12	108.24	110.45	111.44	109.86	106.01	113.17	109.1	111.65	112.51
114.46	110.55	109.19	112.85	109.76	111.92	112.84	110.66	111.51	108.94	111.77	111.02	111.7	110.08	112.61	109.44	113.8	112.38	110.9	111.2	114.16	110.84	111.78	112.52	112.44	109.36	113.36	114.67	112.85	112.25	110.49	111.13	110.24	111.89	113.1	110.54	112.25	109.63	110.98	109.96	113.7	110.65	109.87	113.51	114.91	110.27	114.97	113.69	110.86	110.73
104.56	104.02	106.42	107.55	105.9	105.1	106.76	103.55	103.12	106.66	108.05	103.97	104.62	105.14	102.92	107.03	106.34	107.17	104.86	107.75	106.17	108.85	106.24	101.89	107.21	105.15	108.97	107.05	103.37	104.06	105.93	105.18	103.88	107.58	103.62	103.74	105.44	105.42	106.05	106.58	107.03	104.95	104.11	104.47	105.53	102.19	105.68	105.41	106.68	105.45
109.97	110.93	113.43	114.09	109.9	111.54	111.15	112.64	111.61	116.42	107.57	110.49	111.27	110.65	111.22	115.04	114.29	113.68	112.87	113.37	115.13	114.19	112.08	114.57	111.7	111.54	113.87	115.74	109.63	113.68	114.29	112.95	109.75	110.25	114.46	111.55	113.86	112.97	113.14	112.41	116.8	111.87	114.84	114.01	114.41	116.27	112.99	112.64	113.55	113.1
105.58	106.62	106.54	104.4	104.93	103.87	103.48	105.88	106.53	106.75	105.43	103.9	105.24	108.32	105.59	105.69	106.2	106.04	106.87	103.04	105.25	104.96	105.76	104.62	105.38	107.97	106.05	104.87	104.41	104.77	107.7	105.87	103.3	104.07	103.36	106.02	101.13	103.86	104.95	104.71	105.13	102.5	106.39	103.97	105.06	107.56	104.66	108.89	103.32	106.69
108.97	107.06	102.26	105.48	109.19	105.03	105.12	107.24	105.14	105.35	106.67	105.54	104	107.3	106.9	103.59	105.82	104.31	105.45	106.31	104.28	104.32	108.51	105.55	105.51	104.92	104.02	107.59	108.13	108.62	104.1	103.09	105.43	105.87	108.08	108.3	103.28	106.97	106.35	104.72	105.47	108.14	105.9	104.08	105.96	106.71	105.54	105.38	105.34	106.34
104.37	104.02	102.36	103.79	106.86	106.81	102.51	105.56	103.27	101.52	104.32	106.41	104.69	103.35	106.67	105.39	105.22	101.99	105.63	105.05	107.82	102.84	101.19	107.16	103.31	105.4	105.68	103.12	103.78	103.67	105.76	106.21	102.77	105.55	107.57	105.2	105.35	101.81	106.54	105.64	105.48	107.21	105.74	104.16	102.22	104.68	105.29	104.39	103.85	106.94
107.12	108.33	106.58	104.57	105.56	107.41	107.21	106.39	108.81	105.32	105.05	108.73	106.44	106.24	106.79	104.45	106.99	106.65	107.75	108.88	104.21	106.62	107.21	106.12	109.03	105.97	107.67	108.48	104.52	109.85	107.52	103.87	104.1	108.3	105.15	107.4	104.41	108.46	110.73	106.75	105.93	107.35	108.73	107.29	107.23	107.09	106.98	105.35	105.03	106.81
105.59	104.04	105.3	109.17	103.45	105.53	105.03	107.32	104.74	104.48	108.62	105.62	104.72	106.32	106.11	106.1	104.96	103.55	105.36	107.72	108.62	107.07	106.41	103.2	104.41	104.16	107.08	102.77	106.47	105.69	106.77	104.31	105.86	104.46	107.76	103.29	104.01	106.47	107.01	105.43	106.37	107.75	103.97	106.4	107.12	109.94	105.11	110.23	104.34	107.27
119.52	119.5	116.18	116.08	117.13	119.59	119.96	118.44	116.82	117.11	117.61	119.3	115.71	119.01	118.45	116.87	119.48	119.27	119.51	117.8	119.67	116.88	118.27	116.83	117.99	119.09	119.58	117.03	113.11	116.17	119.78	116.58	117.75	116.03	119.1	120.43	117.28	115.91	117.76	116.6	116.9	115.82	117.56	119.53	116.2	117.1	118.01	117.14	117.37	114.53
106.45	107.82	103.85	106.03	105.84	107.6	105.85	107.94	104.15	104.95	104.65	104.38	106.92	105.54	106.42	107.58	103.86	105.59	104.42	106.07	106.05	103.93	104.17	107.28	104.01	108.92	106.8	106.13	104.81	106.63	106.79	106.35	105.63	105.14	107.19	105.59	106.46	104.29	103.98	104.94	107.85	104.82	104.95	104.81	106.12	103.34	106.65	106.25	105.29	109.42
107.77	103.68	106.72	103.82	106.58	106.03	106.62	106.26	107.25	106.86	104.92	108.81	107.41	102.77	107.85	109.26	104.88	108.26	107.08	103.85	105.23	107.37	108.03	105.94	108.37	108.66	108.42	108.63	105.42	105.32	109.3	107.97	109.52	106.24	107.74	105.87	109.5	105.75	106.98	106.59	110.47	107.03	108.08	107.26	107.68	105.51	105.99	104.66	105.79	105.28
110.52	110.83	109.24	106.89	111.27	109.24	110.24	109.45	110.72	110.43	111.49	112.52	108.93	110.67	111.01	109.9	107.16	109.65	108.21	111.64	109.85	109.69	113.65	113.6	108.36	113.78	109.56	113.53	110.83	107.62	110.69	111.11	110.35	111.15	112.12	111.6	109.38	113.44	111.51	113.35	110.85	110.14	112.2	108.94	109.46	111.78	109.3	110.52	114.1	111.92
100.94	96.963	100.26	99.482	99.538	102.11	100.3	104.07	98.998	100.3	103.16	98.861	100.49	99.645	101.95	98.983	101.88	100.09	102.52	102.52	103.47	97.919	100.8	101.53	97.174	103.14	98.882	100.17	99.223	101.89	99.899	101.75	97.301	101.05	99.914	102.16	101.15	101.6	98.839	101.51	101.51	102.11	98.814	101.74	98.681	99.457	104.51	101.14	100.33	102.64
104.81	107.93	107.78	107.72	109.39	107.77	106.35	104.49	106.69	105.17	106.18	103.94	107.34	105.23	104.52	103.06	105.09	106.87	104.62	106.3	103.78	107.79	104.09	107.83	104.23	106.18	107.87	106.3	106.53	102.63	107.73	106.9	106.94	105.35	106.05	106.79	105.25	104.53	106.97	104.34	104.33	107.4	105.4	105.11	107.87	106.04	104.04	106.19	109.15	104.71
112.5	107.44	108.96	107.59	103.38	103.77	104.27	109.47	109.63	106.7	105.79	107.6	104.6	101.99	104.28	104.75	107.1	108.1	107.08	107.13	108.7	108.08	103.07	110.69	106.87	106.77	108.36	107.42	105.27	108.41	106.52	106.65	106.55	105.6	107.15	108.15	106.59	105.28	106.05	109.23	103.32	110.7	108.85	108.57	103.2	106.76	107	108.65	109.13	108.75
113.92	114.56	115.29	112.2	112.27	110.31	112.91	111.16	111.94	113.48	114	114.62	110.88	112.62	109.82	112.28	111.93	113.08	116.16	112	113.52	114.29	113.03	115.19	111.94	113.83	113.43	113.21	112	114.97	109.33	112.52	114.62	111.38	114.06	112.29	112.18	111.85	114.14	112.71	112	112.24	112.86	113.16	112.46	113.8	112.1	111.5	111.1	112.85
98.303	99.827	101.78	100.69	102.91	97.926	101.45	99.013	99.264	97.42	99.417	100.62	99.061	98.462	101.07	100.14	103.02	100.17	98.928	99.672	98.489	98.896	97.855	99.912	97.237	99.427	98.458	98.48	100.12	100.4	98.007	99.127	101.83	101.51	100.17	98.743	98.823	97.601	99.957	102.73	97.877	100.69	98.524	97.533	98.271	101.56	97.79	100.9	97.581	98.971
105.05	103.63	103.99	105.05	103.7	106.62	107.48	104.85	102.79	107.97	108.3	105.33	108.62	106.94	107.44	103.73	105.48	103.75	105.22	104.86	105.55	107.26	108.97	104.49	103.48	106.01	105.42	106.96	101.49	105.47	107.34	107.19	105	104.82	109.9	105.27	107.18	106.6	103.16	104.92	106.9	103.45	105.11	104.93	108.16	105.11	103.15	103.37	108.95	106.88
111.34	113.38	114.36	111.48	114.47	112.98	111.73	110.05	110.97	112.32	111.37	109.93	112.02	112.09	110.09	110.16	111.01	111.38	114.16	112.9	112.85	113.14	111.79	107.98	112.54	112.25	108.24	111.96	109.49	113.26	114.65	113.12	111.55	111.77	109.44	113.2	113.16	109.69	113.68	111.22	109.3	109.63	113.01	111.73	114.26	111.69	112.02	116.61	111.25	112.18
111.05	112.33	110.6	112.75	108.18	110.42	110.01	111.99	110.24	110.78	112.91	111.82	111.66	112.9	112.1	113.83	112.29	112.26	112.46	108.77	112.24	113.41	110.22	111.39	107.21	108.73	112.55	109.76	111.19	112.65	108.84	112.43	111.49	108.58	112.02	111.07	114.83	108.64	112.5	111.1	112.24	112.39	114.51	111.39	108.85	111.1	111.29	109.42	113.81	112
113.71	111.8	111.99	111.03	111.38	109.79	113.42	112.88	109.97	113.84	110.66	110.89	113.02	110.29	109.31	115.41	110.8	112.74	114.59	111.74	109.52	111.9	113.2	114.07	110.5	112.77	110.83	112.19	114.41	113.27	111.91	108.56	109.92	113.98	112.12	108.65	112.87	115.68	115.64	113.88	112.43	114.36	114.74	111.59	115.31	113.94	113.72	111.46	111.09	112.59
117.53	116.17	116.07	113.5	118.02	115.05	118.12	118.66	119.97	117.96	115.23	116.93	118.15	117.36	117.2	113.91	117.87	120.7	117.58	116.45	116.03	116.32	120.38	117.87	120.83	119.52	116.79	117.67	119.87	118.37	117.92	119.64	118.9	116.29	115.27	118.37	118.27	121.55	122.22	118.35	116.98	116.17	113.24	116.85	114.81	115.76	117.39	117.41	116.26	117.07
106.34	102.43	103.08	104.45	104.15	104.09	103.54	103.97	102.95	105.72	102.41	100.13	107.81	106.38	106.03	103.52	100.47	100.67	105.89	103.73	105.27	101.48	105.06	104.15	101.27	102.59	102.98	104.21	107.61	101.52	104.24	104.25	104.08	103.33	102.25	107.46	106.08	105.64	100.45	106.88	105.11	107.19	101.32	102.05	103.69	105.3	106.15	105.4	105.14	106.4
108.5	106.52	105.08	106.3	106.54	104.95	104.16	106.83	107.19	105.71	106.04	106.48	105.07	106.27	105.87	104.05	106.1	106.39	104.15	109.23	107.66	102.73	103.18	105.26	108.48	105.26	107.66	104.1	103.46	104.92	106.7	107.03	106.67	109.06	102.93	108.5	109.45	106.16	106.02	107.21	103.49	105.19	105.05	101.83	108.87	103.61	105.4	104.29	107.81	107.33
107.21	103.96	107.5	105.48	105.88	105.54	102.43	108.98	105.83	106.87	104.75	103.37	105.72	107.28	105.41	106.28	105.35	105.54	105.17	110.56	110.5	108.61	104.1	107.65	106.26	106.32	106.83	106.67	106.23	103.19	104.97	106.25	108.18	104.75	108.9	108.92	107.2	102.31	106.33	106.46	105.83	109.74	106.12	106.43	104.65	107.58	105.75	102.19	106.51	104.05
111.25	112.67	111.42	111.38	110.2	108.62	110.16	114.08	113.15	112.62	109.67	111.22	108.7	111.43	113.01	111.19	113.74	111.83	111.06	111.38	113.5	107.93	112.52	111.39	112.45	108.3	111.31	108.58	111.81	110.41	113.84	112.42	108.16	110.66	111.1	112.8	112.29	111.04	111.13	110.65	112.88	111.35	110	108.56	111.97	110.58	108.08	110.98	110.5	111.96
107.55	104.03	108.44	104.7	105.63	105.39	104.47	104.45	105.09	106.24	107.16	104.17	107.38	104.63	108.17	105.06	106.38	106.51	105.31	105.8	108.71	106.67	106.61	105.26	103.7	107.18	104.86	107.87	106.64	106.48	106.82	107.45	106.45	104.71	103.16	107.34	107.88	106.81	105.76	106.27	106.98	104.67	105.8	109.65	102.97	107.43	108.91	102.11	106.89	105.03
103.57	103.72	106.14	107.33	105.16	105.73	106.06	104.42	102.45	103.74	103.04	105.08	102.9	103.64	103.83	106.07	105.88	103.74	106.01	105.36	105.42	103.68	104.52	104.01	103.34	105.33	106.43	107.05	107.31	103.35	105.93	107.69	104.98	105.08	105.84	104.47	104.72	103.94	102.87	104.35	105.18	102.02	105.45	104.35	105.73	102.7	106.59	104.94	103.94	101.72
105.24	108.86	107.17	109.26	107.21	105.48	106.53	107	108.17	106.61	104.39	106.07	108.4	108.81	106.29	107.39	104.34	105.7	106.26	107.07	103.31	111.6	109.01	105.82	108.51	104.75	107.13	104.28	105.67	107.07	104.66	104.7	105.92	105.64	104.89	107.93	107.5	109.3	102.56	105.46	108.68	107.69	107.47	109.49	104.14	105.81	110.13	102.59	106.69	106.02
97.577	99.509	100.1	102.84	101.81	96.846	101.8	100.34	98.1	98.618	100.63	98.058	103.51	102.79	101.17	103.88	102.88	102.43	99.716	99.327	98.75	100.56	101.44	99.404	96.919	101.17	99.893	100.35	98.128	101.68	98.268	101.69	95.494	97.005	103.07	103	102.76	98.885	96.832	101.17	98.318	100.2	98.246	99.054	101.34	104.85	100.87	101.85	99.37	100.02
101.99	106.46	105.06	106.88	108.57	108.85	107.15	106.44	108.82	103.68	106.29	104.4	105.1	103.29	103.42	107.19	106.21	105.51	107.38	106.81	106.81	107.26	106.21	103.73	105.29	104.95	107.23	103.08	104.97	107.75	107.44	106.21	104.07	103.71	107.89	106.24	103.51	107.6	105.42	104.04	106.78	104	109.19	104.76	105.05	107.92	106.05	102.87	103.76	105.55
110.32	109.75	109.13	109.56	111.22	109.95	109	112.67	110.02	113.26	112	108.77	109.12	110.36	105.93	111.69	111.08	113.91	112.7	109.83	114.01	111.91	113.22	111.84	108.99	111.65	109.35	109.37	111.55	110.81	110.81	112.28	111.6	108.19	111.02	109.35	116.24	110.17	112.17	111.41	111.52	109.12	111.31	111.51	110.36	112.86	110.36	112.66	105.49	113.17
109.72	110.95	112.6	113.13	109.76	113.41	109.26	117.07	110.19	111.82	111.78	118.16	112.45	114.17	108.69	109.12	112.29	113.76	113.6	114.59	110.37	110.82	113.71	112.93	115.05	109.64	110.9	110.1	112.81	112.42	111.41	117.96	113.48	112.36	110.81	113.05	109.48	110.36	113.8	110.19	115.37	110.43	110.21	106.41	112.48	112.24	112.69	111.63	107.47	110.16
108.73	106.09	105.94	105.94	108.67	106.81	106.87	105.82	103.38	107.68	105.52	105.58	106.54	105.29	103.7	106.74	103.79	103.57	106.29	105.95	104.33	104.4	106.38	108.79	108.35	102.95	107.15	104.57	105.82	105.93	106.68	107.89	108.23	106.86	105.49	103.59	108.17	106.3	103.9	105.44	107.18	107.6	106.28	105.79	105.1	105.14	106.14	108.36	107.8	105.72
99.757	97.957	101.67	100.77	101.12	103.12	101.75	96.566	101.33	99.847	100.07	96.598	101.04	102.72	100.48	99.255	98.122	99.757	100.11	102.79	99.452	98.62	98.858	102.46	100.45	97.566	99.794	98.139	99.925	99.026	99.272	99.504	100.04	102.33	100.85	101.83	100.69	101.27	100.25	100.98	100.2	99.21	99.145	99.572	99.35	100.46	102.42	100.61	101.02	101.24
100.44	101.37	97.921	98.896	98.958	99.895	98.019	100.72	99.614	98.712	101.95	101.7	95.828	102.69	104.24	102.62	99.138	102.21	95.995	97.379	103.44	96.897	99.648	100.23	97.602	102.43	100.63	100.52	100.72	102.57	100.67	103.39	97.865	101.76	97.97	99.455	100.38	101.82	99.452	99.688	97.259	100.04	99.431	101.7	99.792	100.06	104.51	101.49	99.666	100.4
104.15	106.2	106.5	104.12	104.36	105.17	105.61	104.86	106.43	107.43	106.83	106.35	107.96	107.21	104.67	106.89	103.72	104.59	105.75	102.8	105.73	107.99	105.7	104.05	103.67	106.91	106.26	106.02	107.73	107.71	105.27	104.13	107.42	107.7	105.26	106.6	106.44	102.02	105.58	98.928	105.69	103.87	106.93	106.79	104.93	108.44	106.85	107.17	110.5	105.3
115.2	114.49	113.8	113.38	110.4	111.61	112.13	110.3	112.65	111.85	115.12	109.75	112.98	111.84	113.12	113.46	115.87	112.33	113.4	109.23	111.63	110.42	110.13	114.57	113.88	115.59	112.33	112.78	113.07	109.64	112.93	112.64	109.59	116.13	114.3	112.21	111.99	112.71	113.04	113.24	114.8	110.29	111.41	112.11	113.2	111.71	116.07	114.34	111.95	114.1
98.349	102.26	98.387	99.426	101.49	104.01	99.04	99.996	102.83	99.437	100.23	100.22	98.305	99.482	99.922	98.755	101.51	99.497	99.256	99.462	100.48	101	103.68	104.12	103.06	100.72	96.934	100.91	98.593	100.07	97.175	97.067	101.36	99.753	100.42	103.87	99.976	98.669	99.298	99.509	98.092	100.82	100.83	99.981	97.527	99.148	98.614	98.651	97.567	97.54
102.2	103.11	103.74	102.05	102.89	106.94	102.76	103.87	104.29	101.34	104.97	104.81	105.73	106.29	103.25	104.7	104.06	106.15	102.71	103.15	106.55	103.11	105.84	102.3	106.29	104.67	104.44	102.85	104.61	102.75	104.57	103.13	104.62	103.77	105.74	105.07	103.05	102.04	106.16	104.71	103.9	106.11	106.81	100.68	100.01	105.97	106.86	102.84	104.44	104.04
110.25	112.67	113.01	108.47	110.78	110.08	109.06	109.83	108.54	111.15	111.27	110.51	110.46	112.92	112.39	115.1	113.48	113.2	111.3	113.74	109.44	110.73	109.82	111.47	111.9	113.24	114.37	112.77	113.52	113.96	112.99	113.3	110.23	113.04	110.45	112	110.89	113.09	111.26	110.71	114.03	108.12	111.17	110.92	110.36	108.76	111.84	110.09	111.58	112.65
103.86	105.04	106.77	109.79	107.87	109.87	107.47	106.3	103.99	108.3	107.8	104.85	107.87	104.02	107.44	105.42	105.6	106.55	106.57	106.74	105.94	102.75	107.6	102.64	109.21	106.43	108.87	106.09	108.45	103.8	107.69	109.85	107.88	102.95	107.56	109.22	108.51	106.51	107.92	106.27	105.8	108.21	107.17	109.19	106.98	103.99	110.77	106.5	107.05	105.54
106.35	104.45	105.01	104.95	104.7	106.49	102.69	105.47	106.69	101.59	106.32	103.88	102.63	104.14	106.45	105.06	107.4	106.73	104.99	106.33	105.18	106.92	104.81	105.69	105.73	108.55	108.64	105.83	102.96	106.27	108.6	105.78	106.99	105.85	106.6	107.55	109.91	105.8	103.17	107.18	108.95	105.35	105.91	103.18	105.81	105.1	105.95	105.93	106.74	108.6
100.38	99.463	102.29	99.31	103.12	103.84	98.004	99.434	100.43	100.4	103.8	100.5	100.77	101.01	98.023	101	98.962	99.427	101.24	100.91	99.613	97.692	99.968	101.3	100.23	100.52	101.46	102.1	101.64	99.687	103.53	97.667	103.1	102.55	96.565	102.44	99.444	99.706	99.595	102.47	102.5	100.17	102.19	102.71	100.86	101.04	98.803	103.1	101.46	103.43
111.82	113.92	110.65	113.71	112.62	112.08	115.46	114.27	109.79	110.25	112.44	108.37	112.95	109.2	112.67	111.28	111.22	111.79	109.14	112.49	112.92	111.34	111.82	108.62	112.79	108.29	111.67	111.62	111.44	108.56	113.27	110.71	112.75	111.51	111.11	111.16	111.73	111.06	112.26	113.75	108.66	109.24	112.02	107.29	112.63	108.1	112.94	111.04	111.34	111.2
113.32	111.55	111.74	111.65	111.05	112.57	111.3	112.42	111.15	108.43	113.39	110.56	110.76	113.06	107.75	114.08	111.88	111.1	114.22	110.85	113.29	111.43	110.6	114.68	114.21	113.87	113.7	112.95	111.03	111.86	108.8	113.45	113.63	109.68	112.48	111	112.29	114.73	110.32	109.07	110.95	113.05	113.66	111.02	114.86	113.3	112.09	111.73	112.68	114.97
105.11	105.24	102.69	107.06	103.86	102.61	106.4	107.16	109.64	105.57	107.14	107.48	106.43	105.2	105.86	106.38	105.06	107.08	104.24	102.93	108.53	105.92	104.96	105.91	106.01	105.96	104.84	105.14	105.66	104.35	104.01	104.66	104.48	103.4	107.11	102.2	104.74	106.98	104.93	105.31	101.73	106.85	105.63	105.95	105.87	107.96	108.43	103.88	106.13	107.57
105.48	102.79	101.45	103.95	102.39	103.46	103.05	103.97	103.74	110.83	104.78	104.69	106.58	103.11	104.26	107.05	104.86	104.99	103.96	105.81	105.28	104.41	103.12	104.19	105.59	102.03	106.67	108.31	103.7	103.15	103.18	104.02	106.36	106.15	106.16	106.36	104.77	104.73	104.73	105.1	104.3	105.42	107.34	106.88	103.87	104.82	102.08	100.51	106.14	102.68
106.05	104.08	105.6	101.41	106.15	105.92	106.24	105.93	102.42	100.56	104.78	104.79	108.35	103	104.49	107.37	105.05	104.38	104.32	103.97	103.59	107.68	104	104.12	108.28	104.85	102.65	105.4	105.38	102.91	103.64	105	105.9	103.38	105.44	105.21	104.67	103.72	106.9	106.74	106.52	106.83	103.74	107.08	104.92	105.04	103.22	104.64	104.83	100.42
107.13	110.24	110.34	107.74	113.48	112.24	109.65	111.48	109.7	109.66	107.33	109.5	108.12	109.12	112.16	110.33	109.77	111.44	108.92	109.14	106.53	110.56	110.18	110.89	108.8	109.82	109.05	108.78	108.83	109.3	107.57	108.38	112.91	110.37	106.08	110.29	111.35	109.75	109.88	111.35	109.48	106.65	108.6	107.14	108.79	110.14	110.57	109.26	110.31	108.65
116.4	117.69	119.81	120.24	116.95	118.61	118.48	116.69	116.98	119.84	116.19	116.49	116.31	116.95	117.44	117.14	117.77	118.05	118.13	118.26	118.5	117.52	117.69	120.88	114.22	113.7	117.21	117.08	117.93	118.46	117.37	116.11	121.5	117.44	117.29	120.86	115.61	115.01	115	117.93	116.73	117.54	117.99	119.88	118.15	115.51	119.45	117.24	116.99	118.77
107	105.55	106.12	105.47	106.13	105.4	108.93	107.53	106.02	106.02	107.5	109.83	108.47	108.63	106.94	102.2	104.83	106.64	107	107.4	106.24	104.27	107.86	106.54	107.76	106.16	105.98	108.47	107.52	106.77	106.93	107.68	107.54	106.5	105.73	105.71	107.01	107.86	105.09	107.16	102.35	104.95	104.34	107.25	106.94	107.58	107.39	101.96	105.86	104.11
112.6	110.6	109.16	111.48	110.79	112.14	114.78	112.46	111.28	110.8	112.18	111.27	110.63	111.89	113.34	113.11	112.77	113.32	110.81	115.85	111.64	111.48	113.12	114.03	110.07	109.55	114.01	111.49	112.98	112.46	111.92	112.57	112.23	110.99	111.42	109.97	112.66	112.73	111.58	111.12	111.09	109.92	115.34	111.62	115.97	110.79	112.7	114.99	111.05	113.38
106.9	106.04	105.82	103.89	106.37	106	107.37	101.91	105.82	104.29	105.95	104.72	104.48	103.52	107.31	105.48	106.84	106.05	104.95	106.86	105.24	107.27	104.37	107.22	108.24	107.38	106.51	104.61	105.56	106.11	106.28	104.59	107.66	103.4	108.67	103	105.78	104.14	102.57	104.95	104.98	101.1	108.35	105.14	104.23	106.76	104.8	106.06	105.96	105.55
104.5	104.4	104.16	106.19	106.2	106.44	102.56	107.77	104.07	103.14	108.68	104.98	105.14	103.49	103.18	106.64	106.82	107.52	106.35	104.64	105.8	107.02	106.67	107.25	107.34	104.84	105.82	102.22	104.98	105.33	105.72	106.72	104.62	104.93	106.82	105.64	106.22	107.12	106.59	107.55	106.86	107.35	107.02	102.78	103.19	105.41	103.58	106.8	108.82	101.56
102.77	105.83	105.83	100.33	104.26	103.68	108.36	105.41	104.74	103.69	107.35	106.5	106.1	109.38	101.77	103.5	105.4	107.59	106.25	105.74	104.98	107.07	103.69	101.06	104.26	105.21	106.51	106.19	107.72	105.04	101.77	106.49	103.55	106.74	106.28	102.08	105.1	103.54	104.58	102.67	107.59	101.28	110.92	106.59	103.15	108.15	106.7	104.43	104.56	106.82
104.64	109.14	104.07	106.98	103.34	107.24	105.42	104.29	105.66	103.31	105	103.75	108.46	109.01	104.55	103.6	103.63	104.78	105.14	100.63	106.85	105.73	103.05	103.46	104.45	106.28	107.5	105.4	106.21	107.99	108.89	104.77	106.2	103.39	103.62	105.3	105.32	109.37	106.09	105.13	105.49	107.52	103.4	102.59	108.47	105.94	106.19	105.02	105.5	108.33
104.2	103.09	103.58	102.89	105.76	104.42	104.42	103.23	105.87	102.2	102.97	103.44	105.91	102.83	102.56	104.78	104.49	103.61	105.86	103.27	101.17	104.46	107.38	105.95	105.13	105.21	104.56	104.06	103.67	103.48	102.34	103.3	101.78	105.06	104.44	106.4	103.7	102.99	103.9	104.35	102.91	102.44	102.66	102.35	106.75	101.52	105.19	104.8	107.69	106.37
110.79	108.86	110.11	108.7	109.61	108.41	107.4	109.61	109.65	111.63	108.03	108.13	108.82	110.8	109.41	110.95	109.43	108.31	110.6	108.61	109.23	110.79	109.59	110.15	110.64	113.55	109.07	110.71	109.51	112.44	108.99	108.8	109.45	107.52	110.66	110.49	111.16	113.02	110.33	113.22	109.25	112.29	110.33	110.97	109.66	107.72	111.39	109.59	108.23	113.57
111.53	113.78	106.96	109.66	112.23	112.64	111.58	108.22	112.77	111.47	111.5	110.8	111.54	110.23	111.8	108.2	113.65	112.18	110.64	110.25	111.95	112.76	111.08	111.28	108.2	111.46	110.45	109.34	108.33	112.9	111.86	111.54	109.43	109.19	111.23	108.9	109.96	111.5	111.04	113.94	114.15	112.67	112.89	114.57	115.02	109.27	108.68	110.8	111.9	113.33
104.98	107.89	107.09	104.08	105.05	105.74	105.8	104.43	107.3	105.08	104.24	101.08	104.1	107.14	104.92	105.35	104.29	106.14	105.9	104.97	109.51	106.53	102.57	103.64	106.42	107.83	108.09	104.76	105.86	104.92	105.53	105.47	102.61	105.53	104.93	107.18	102.59	103.07	103.53	107.31	103.17	106.9	106.78	105.83	102.9	107.45	106.97	105.58	107.53	106.06
101.37	102.23	97.669	98.322	101.86	98.58	98.75	102.19	98.161	97.378	101.95	99.22	99.622	99.038	96.895	98.82	97.197	100.53	97.368	98.852	97.746	103.76	101.08	100.53	97.83	98.96	102.39	96.912	100.75	98.973	98.169	101.97	100.27	103.07	98.651	100.52	98.966	100.55	100.06	98.054	99.154	98.158	100.03	98.097	101.52	101.46	98.083	97	99.338	101.31
102.66	103.43	100.43	103.11	102.96	100.42	101	101.58	99.981	100.66	100.4	102.87	100.84	99.88	100.19	102.58	102.04	100.67	96.834	104.27	97.516	100.85	99.335	97.838	102.38	98.843	101.59	101.08	98.384	100.7	98.122	97.891	100.69	98.528	101.7	99.204	98.827	96.509	102.1	103.67	99.709	103.29	101.04	103.86	101.56	100.86	97.751	103.62	101.09	101.45
98.724	98.953	101.57	99.46	98.451	100.68	101.16	100.59	97.913	101.82	100.24	103.21	100.32	97.294	99.893	97.223	101.53	96.013	101.25	101.68	104.78	99.733	98.13	99.609	100.2	101.44	100.2	99.971	103.5	104.35	100.62	101.76	99.197	102.86	99.072	99.19	98.753	102.9	95.801	104.74	97.463	102.67	99.031	99.788	101.26	102.01	98.075	97.917	98.668	100.31
101.23	97.176	97.67	96.509	99.74	98.961	99.363	97.318	98.43	97.432	98.897	101.93	101.04	99.828	97.328	97.037	100.92	98.457	99.719	101.07	101.22	98.855	97.712	100.11	98.801	99.061	101.68	96.67	99.782	102.45	98.216	100.5	102.09	99.275	99.23	98.027	96.366	99.785	101.95	96.24	99.466	97.841	101.57	101.16	100.51	102.09	100.22	99.987	101.24	99.324
107.49	104.6	104.98	102.2	109.23	104.76	107.11	103.19	106.81	108.51	103.74	102.4	104.91	106.86	108.22	109.3	103.82	105.82	104.85	105.74	105.14	104.02	108.17	104.51	107.44	104.26	103.74	107.18	106.53	104.6	107.99	104.55	104.52	108.75	107.09	104.35	104.95	106.08	105.73	105.15	107.53	108.34	106.12	107.67	109.08	105.05	106.83	106.82	105.65	107.45
106.42	105.7	105.31	105.28	109.86	105.96	105.83	105.06	107.95	104.5	104.55	107.34	108.35	106.72	108.32	107.93	107.07	103.67	106.02	104.1	105.64	106.93	106.41	104.54	106.76	106.43	106.71	108.03	106.42	101.57	106.62	105.78	109.23	108.12	105.17	106.67	106.58	108.83	99.944	106.94	106	107.92	108.8	107.49	106.24	108.45	105.71	106.78	106.76	104.84
112.81	111.79	111.66	112.91	112.49	110.9	111.85	108.29	112.63	112.36	111.76	113.09	113.32	114.58	115.05	113.01	111.09	114.22	113.25	112.48	114.62	114.57	110.83	111.9	112.92	113.96	115.1	112.45	111.32	112.82	111.5	112.93	112.37	111.97	112.36	108.75	114.66	112.32	110.5	113.03	115.15	112.03	112.63	114.66	117.01	110.53	112.11	111.22	111.48	111.56
112.04	109.81	110.79	112.47	112.39	109.59	112.45	112.4	114.44	109.58	112.78	112.51	109.94	108.91	114.75	111.1	111.73	109.55	109.1	114.05	109.32	113.4	113.89	112.5	112.1	112.78	112.7	116.15	112.27	113.91	108.86	113.08	111.17	114.15	112.36	111.03	110.46	113.5	113.58	110.85	105.14	108.68	112.65	110.8	112.7	111.1	113.02	111.3	109.78	110.38
111.19	108.95	109.14	115.37	114.55	109.94	112.88	111.82	110.51	112.9	111.25	113.98	111.84	111.6	113.52	112.63	109.06	115	108.63	116.33	112.2	110.98	113.53	110.7	113.72	109.62	112.25	115.2	109.81	108.98	113.73	110.31	113.54	112.59	113.8	111.32	111.71	109.95	112.53	112.23	112	114.21	114.44	112.65	108.95	115.08	112.64	112.36	113.64	113.43
106.75	106.14	104.12	102.48	107.64	104.57	105.64	104.66	104.85	103.04	106.39	106.55	106.57	103.76	101.13	103.56	104.2	102.95	108.55	106.55	104.99	102.04	103	104.32	105.12	101.45	104.22	103.34	103.29	100.89	102.22	107.14	102.16	105.65	108.1	104.4	105.63	106.97	103.63	103.12	103.63	102.63	105.09	104.36	104.5	103.08	105.29	104.9	102.05	100.92
103.1	104.96	104.21	100.97	107.11	106.8	101.61	102.02	105.58	102.39	105.98	107.24	105.6	106.87	105	103.61	107.02	102.93	103.47	105.18	104.12	105.08	105.83	103.58	102.53	105.19	104.13	100.59	106.22	104.25	106.79	102.85	105.09	104.47	104.48	101.38	105.35	104.43	101.13	102.29	104.7	105.26	102.57	105.12	103.68	103.17	102.55	105.65	100.53	104.09
105.46	107.89	104.49	102.32	104.44	102.56	107.05	102.87	103.7	104.36	103.24	101.48	102.69	103.43	104.67	105.86	104.3	103.52	106.36	103.46	102.55	103.86	103.16	102.74	106.16	105.49	105.74	106.6	105.69	105.19	103.4	102.19	103.44	101.15	104.47	103.13	104.72	104.38	106	105.98	109.18	99.567	103.37	106.21	104.81	104.37	105.67	105.07	101.4	102.91
105.99	107.57	106.94	107.98	107.53	103.45	106.72	105.44	107.71	106.01	105.27	105.85	104.87	105.46	104.99	105.33	104.22	106.42	103.87	106.18	101.18	106.71	107.68	105.61	107.71	108.4	106.84	106.01	107.51	106.08	107.61	105.6	108.01	108.41	104.54	108.42	103.82	105.97	105.9	107.88	106.37	105.63	108.51	104.2	105.86	102.04	106.59	102.96	102.07	104.02
105.04	105.41	106.4	103.85	105.36	108.48	106.54	105.61	105.07	109.27	109.81	107.72	104.9	106.2	104.44	107.7	107.22	105.17	106.46	106.66	108.81	108.48	105	107.96	104.7	105.5	105.04	105.61	102.6	109.68	106.73	108.12	102.02	107.02	106.61	105.65	105.8	103.69	104.5	106.27	107.55	108.16	107.09	103.96	107.81	105.9	109.41	107.13	108.77	108.51
110.43	109.27	110.74	110.3	109.77	114.58	108.64	112.54	112.93	108.4	109.52	109.26	106.64	110.58	109.42	108.84	109.48	112.12	109.84	111.23	110.35	109.03	109.65	114.87	109.68	110.96	110.04	110.02	109.61	110.26	110.37	109.77	111.54	108.6	110.46	109.01	108.88	110.93	112.66	108.83	106.66	106.03	109.33	110.84	109.34	110.49	108.27	106.11	110.02	109.21
108.33	104.4	106.02	105.84	104.72	107.4	105.76	105.65	104.34	105.75	105.29	104.81	103.81	105.62	103.91	105.59	107.37	105.03	103.94	105.21	106.48	107.54	106.16	104.8	103.72	103.66	106.3	104.31	109.22	102.87	106	103.31	106.99	105.35	107.5	104.34	106.94	106.01	107.75	108.05	105.38	105.19	109.14	107.8	106.19	103.98	105.65	105.08	108.16	107.85
108.71	105.68	107.24	107.83	105.49	106.12	107.7	109.55	106.37	106.09	107.35	106.49	107.62	104.35	106.24	107.26	107.89	109.52	105.93	107.25	106.67	105.02	108.29	104.3	103.86	106.76	109.02	106.83	108.74	105.78	106.73	106.26	110.38	105.86	108.34	107.02	105.67	109.7	105.67	107.41	106.45	110.44	107.76	105.84	108.17	104.63	108.57	106.85	106	105.73
118.73	114.32	120.67	117.94	121.04	118.17	117.5	117.91	120.53	118.09	118.91	117.48	117.28	117.66	118.63	116.73	117.55	116.1	115.65	117.81	117.98	117.98	113.15	118.35	117.6	117.58	116.25	118.34	120.61	117.48	116.29	117.46	116.27	114.3	116.66	116.37	116.48	118.64	117.6	117.82	117.39	120.87	116.29	114.69	119.17	118.06	119.46	113.74	116.61	120.09
105.85	105.23	103.02	105.05	107.67	104.98	105.37	106.06	105.12	103.16	105.85	104.12	107.98	106.61	106.01	104.44	104.83	105.49	107.36	105.97	102.56	105.64	103.52	108.27	104.16	108.31	105.74	103.71	104.98	108.08	104.67	102.7	103.76	105.21	105.86	105.34	107.06	106.85	103.41	104.52	104.78	105.22	106.86	106.11	108.57	104.78	104.72	105.61	103.22	104.74
109.91	114.05	109.73	109.73	111.91	106.54	110.13	111.79	110.19	109.86	112.66	110.54	111.14	112.39	109.48	109.93	110.94	107.78	109.41	109.29	113.66	110.63	112.23	110.02	112.52	104.89	112.53	113.27	108.53	108.61	110.06	111.15	112.35	111.99	111.96	109.58	110.99	111.25	112.42	113.92	109.19	111.84	109.1	109.95	110.86	113.82	111.09	112.33	111.33	108.99
101.03	100.62	101.45	97.798	98.476	95.988	102.24	101.19	99.483	102.01	101.3	99.758	99.737	98.195	101.16	101.34	104.58	93.61	101.05	98.19	97.048	99.64	99.323	100.92	95.736	102	99.088	100.68	98.166	95.752	99.119	100.36	100.75	102.57	101.07	98.699	98.104	98.075	99.815	100.13	100.51	97.793	98.806	101.06	101.08	97.332	97.986	98.114	101.78	100.77
116.69	111.01	113.11	110.32	113.6	106.6	110.6	108.06	112.1	110.79	111.82	114.15	117.67	112.41	111.34	111.48	109.65	112.08	112.26	111.96	111.64	110.61	111.64	110.79	114.05	114.06	113.03	111.17	109.23	111.55	109.59	112.08	110.91	111.35	115.6	113.03	109.12	111.81	112.72	108.81	113.56	109.98	114.19	109.66	112.84	112.13	109.75	109.98	111.52	109.91
108.95	104.97	104.78	104.51	104.34	104.2	104.41	103.84	105.44	105.27	106.69	103.14	104.35	105.54	103.01	108.24	103.37	106.25	106.01	102.36	106.03	104.41	108.36	107.74	103.12	104.29	104.14	104.13	101.44	103.71	104.19	105.6	102.66	102.41	105.35	103.19	105.47	104.39	106.95	108.43	104.89	100.75	103.86	104.59	105.51	105.1	105.07	108.71	101.97	101.23
105.87	107.65	106.95	105.78	107.74	107.71	104.54	103.45	105.37	104.27	104.51	107.3	106.99	105.64	105.29	107.78	106.18	106.48	103.44	105.81	106.03	101.58	103.81	104.52	104.55	105.93	104.07	106.34	101.72	105.08	103.94	107.6	104.85	105.51	106.39	104.01	108.96	109.97	105.6	102.64	104.36	103.76	106.18	109.13	107.48	105.37	104.62	105.26	104.97	106.1
110.01	111.05	110.68	112.61	108.46	111.24	111.32	111.29	112.69	111.05	111.02	110.52	110.89	110.49	112.65	112.48	110.14	112.35	109.65	109.29	111.05	111.51	109.55	110.49	110.28	110.53	111.75	110.08	112.89	112.03	111.29	112.93	112.27	112.17	111.79	109.82	111.14	109.35	111.66	110.8	109.32	111.64	110.16	113.64	110.11	111.09	110.6	112.32	108.3	111.99
98.146	104.19	102.9	96.201	98.143	98.231	100.64	99.336	98.621	98.549	99.605	98.592	99.512	96.966	100.55	101.23	97.474	101.04	99.121	100.62	100.12	103.85	99.945	100.55	98.354	95.58	101.42	97.96	99.524	99.718	99.825	99.45	98.985	100.2	95.894	100.65	102.61	102.89	101.92	99.992	97.237	97.224	101.38	102.9	97.444	100.14	102.69	101	102.26	97.854
102.04	98.827	98.017	104.34	100.86	98.646	101.81	100.04	97.724	99.866	101.64	102.18	100.76	99.787	99.04	98.835	97.124	97.951	98.295	98.049	95.975	98.564	99.491	100.07	100.41	101.26	97.14	102.6	100.13	100.54	99.767	99.725	98.928	100.91	100.29	99.979	100.38	98.773	101.78	100.86	99.91	96.992	101.09	99.155	99.938	98.441	98.754	99.58	101.97	98.16
106.79	110.18	107.13	107.85	108.88	109.06	114.39	108.06	109	108.97	110.85	108.26	107.98	110.13	108.67	108.03	108.67	110.78	107.53	107.9	107.31	112.74	109.37	110.76	108.26	111.16	111.79	110.93	108.9	107.18	110.66	111.92	108.14	110.97	111.09	112.57	107.67	105.99	111.69	108.44	108.61	111.58	112.12	109.56	111.58	106.76	109.96	109.32	110.64	109.63
110.75	106.04	109.14	103.95	103.42	103.95	104.4	106.05	106.64	104.96	105.49	106.16	105.81	105.56	107.67	106.41	107.68	108.26	106.25	101.41	108.43	104.99	104.74	105.96	104.57	106.66	106.76	108	104.04	105.96	104.63	106.3	104.3	106.74	104.07	106.67	105.12	106.99	106.53	104.49	107.08	101.85	105.08	104.17	104.42	107.83	104.57	104.26	109.11	105.48
[truncated: 550 more rows]
[truncated: 150 more columns]
