# Supplementary material for: Genetic dissection of main and epistatic effects of QTL based on augmented triple test cross design
Source: PLoS One. 2017 Dec 14;12(12):e0189054. doi: 10.1371/journal.pone.0189054 (PMC5730204; doi:10.1371/journal.pone.0189054)
Supplement: S8 Supporting Information — (ZIP) [file pone.0189054.s008.zip › z4_1700_0.5_5.csv]

97.245	102.04	104.48	103.45	105.97	103.56	106.2	101.23	104.91	104.18	106.08	105.11	102.62	104.52	103.98	106.57	107.1	100.91	104.49	106.83	108.79	106.7	107.72	108.08	107.65	104.66	108.28	104.17	103.5	105.2	108.07	102.43	104.56	108.27	108.95	99.291	106.07	106.03	106.11	109.1	107.39	107.82	100.19	102.44	105.01	102.54	99.797	105.89	105.65	102.08
115.11	108.92	110.48	110.49	109.08	111.35	112.26	108.88	110.76	113.96	110.51	111.56	109.84	108.95	114.11	112.34	109.58	111.25	109.11	109.71	109.7	112.66	106.52	112.54	111.19	112.7	113.03	108.52	108.39	112.76	114.1	111.22	111.93	108.38	113.38	112.21	113.61	108.73	110.79	111.28	108.53	111.01	109.21	112.33	107.14	113.43	115.56	115.9	107.62	112.39
103.09	106.67	105.89	105.37	102.37	106.17	109.13	102.28	102.62	109.62	104.53	107.54	103.2	106.93	103.96	110.62	106.29	107.84	104.38	108.73	105.57	107.37	105.24	107.04	103.68	106.08	102.41	107.92	102.98	106.71	104.35	106.5	107.5	102.61	104.26	103.53	106.07	111.16	105.58	104.95	104.21	103.13	108.98	108.09	105.43	107.93	106.52	106.95	108.43	107.93
111.35	114.28	109.34	108.28	111.12	108.21	113.63	112.96	109.3	112.82	113.06	112.53	109.77	109.87	110.73	112.02	113.24	109.54	109.04	111.43	111.72	110.4	107.58	112.02	110.37	111.1	110.13	108.17	112.31	114.7	110.35	108.63	110.38	111.96	114.41	111.67	110.91	114.15	111.59	111.44	109.72	113.07	111.16	108.5	114.96	110.33	110.09	111.99	109.94	115.86
105.71	105.05	105.94	103.62	105.64	102.92	106.05	99.784	102.23	106.75	105.03	105	106.06	102.4	105.94	105.53	105.79	107.47	105.83	102.36	106.88	103.31	105.33	102.2	108.13	103.39	101.91	101.02	99.227	102.33	104.65	106.42	102.29	103.32	103.57	101.75	105.11	103.74	103.84	103.34	106.1	108.99	103.94	104.85	104.76	99.18	104.74	100.53	104.87	108.79
103.55	104.2	102.35	105.27	104.39	105.92	105.19	103.43	104.45	102.62	103.82	107.93	101.42	106.36	104.53	108.88	104.98	107.87	105.29	107.41	102.48	108.25	101.31	103.92	102.21	101.99	103.23	101	104.46	102.64	105.49	106.05	100.4	104.22	106.54	104.45	101.98	107.01	108.16	103.08	102.55	104.54	106.17	100.43	99.535	106.96	101.3	104.91	103.89	106.22
109.78	110.23	112.69	110.72	107.58	113.48	110.19	114.23	114.91	105.34	111.27	112.19	112.72	113.86	109.49	112.18	110.4	115.23	112.48	108.17	111.24	115.74	114.34	111.07	108.57	106.81	113.1	107.4	112.84	110.82	110.6	105.43	109.1	112.06	109.22	112.59	110.02	114.4	113.92	109.89	109.09	112.96	110.29	115.17	112.03	112.69	108.45	112.44	113.02	109.9
98.142	103.3	99.589	106.59	96.732	98.366	103.12	98.329	102.31	100.32	100.07	100.88	96.023	100.16	103.04	106.42	98.782	102.06	101.82	101.19	107.43	101.76	100.03	100.91	101.71	102.04	96.913	97.702	102.02	101.53	99.425	98.439	101.2	101.5	97.446	101.92	102.3	101.54	106.14	107.45	99.996	100.88	100.39	96.659	99.747	101.68	101.01	99.296	100.15	102.72
108.52	106.88	104.67	100.36	108.85	110.01	106.43	109.89	104.1	105.77	101.89	105.32	106.84	104.01	104.89	106.26	105.65	108.26	105.39	104.71	104	108.22	106.66	107.29	100.78	105.53	109.95	103.83	106.37	104.45	106.89	107.53	106.55	108.86	110.88	102.52	109.61	106.71	106.63	107.28	109.06	103.18	111.75	104.45	105.57	103.32	106.14	107.81	105.69	109.55
113.53	113.8	110.86	113.45	108.45	113.14	111.56	108.95	110.94	110.73	113.17	107.33	109.29	110.04	109.95	107.23	110.9	113.48	112.03	111.98	114.51	110.4	114.79	107.55	111.85	113.87	111.53	106.43	107.61	109.82	112.57	109.52	109.84	110.6	109.32	111	110.86	114.86	112.55	115.28	106.82	109.46	108.1	112.75	114.89	109.25	110.2	109.89	107.26	105.57
109.41	109.21	115.8	111.81	110.96	111.45	112.35	111.29	112.58	109.46	111.24	110.6	113.22	107.52	111.63	114.53	111.31	112.39	114.39	107.9	110.85	109.27	111.95	110.85	112.82	111.29	113.16	112.92	111.29	111.25	110.46	109.29	109.87	113.39	113.4	116.39	117.04	106.92	111.28	113.3	109.48	109.88	115.32	108.21	110.44	108.05	116.03	112.71	108.89	107.72
114.61	110.05	107.61	118.84	108.82	111.84	110.49	113.2	113.6	112.51	110.46	111.62	111.67	115.69	112.96	114.55	111.4	111.76	109.7	111.38	113.63	113.46	113.75	104.06	107.66	111.81	116.2	113.01	111.84	110.61	112.15	111.77	116.03	111.37	114.96	112.3	112.45	112.37	111.96	115.53	115.21	111.73	107.48	113.34	109.81	112.95	110.33	113.32	115.4	112.67
104.91	103.2	99.307	104.16	101.16	99.844	102.56	101.91	104.78	109.78	111.34	106.48	100.73	104.32	104.72	104.95	106.92	105.21	101.89	102.78	108.7	103.95	104.97	105.07	104.55	105.04	107.74	99.696	102.62	105.01	102.38	103.91	106.15	106.98	103.32	102.23	103.49	105.64	99.696	102.16	109.23	102.08	103.62	102.51	105.06	106.8	104.98	104.45	102.91	106.03
113.47	108.63	110.93	108.68	109.27	110.67	110.87	113.89	116.84	108.06	110.43	110.03	110.56	109.69	108.56	113.74	109.3	110.06	107.36	111.79	110.08	114.09	111.32	113.07	113.8	116.75	109.42	114.13	115.56	113.11	111.52	111.91	111.69	113.02	112.84	108.96	110.33	113.19	111.75	114.81	110.46	111.97	111.5	109.97	111.93	112.28	110.2	111.36	112.18	110.94
109.97	110.03	107.71	108.28	107.43	111.2	110.15	109.06	111.19	110.95	111.69	112.16	111.56	109	111.31	111.22	109.4	112.18	106.77	109.07	111.42	108.39	107.89	108.15	112.29	110.17	117.67	106.58	110.48	110.42	107.32	110.96	113.79	109.19	109.51	110.55	111.78	109.45	110.95	109.84	109.2	106.67	113.1	109.93	114.99	111.43	110.32	110.04	109.1	107.26
108.17	111.5	110.07	118.82	110.3	110.36	111.48	105.94	106.83	111.01	112.15	109.83	112.22	109.06	108.25	110.87	112.36	108.1	107.03	102.65	113.09	114.02	112.91	107.54	112.41	112.48	107.21	107.02	107.72	106.88	111.08	108.55	108.49	109.74	110.2	105.19	109.91	105.61	104.09	112.96	113.2	110.03	107.46	110.36	109.42	113.84	110.69	113	106.87	106.67
106.56	107.35	111.57	106.46	111.02	110.98	111.06	109.14	114.34	106.88	111.64	109.36	110.33	110.15	113.27	110.07	107.64	115.18	110.08	106.35	111.63	106.94	109.03	116.67	112.99	113.9	112.21	111.56	113.84	114.36	113.73	112.14	113.33	111.6	113.97	111.65	111.48	113.46	109.07	112.87	113.1	114.9	112.83	108.95	115.53	107.12	116.56	110.61	111.57	113.16
117.52	115.65	112.62	113.16	116.85	110.2	115.39	116.74	111.79	111.63	113.88	113.77	114.54	115.66	111.48	114.58	111.12	113.52	110.18	113.32	112.22	117.05	113	113.17	116.18	113.11	116.75	113.46	115.66	114.54	114.69	115.14	113.76	111.87	113.69	118.76	109.69	113.56	109.79	110	113.17	113.69	112.03	110.27	111.52	115.63	110.42	114.54	111.63	112.59
99.133	102.07	99.285	95.332	100.79	100.85	102.02	97.305	102.11	95.295	102.19	102.48	95.661	99.334	98.198	99.163	97.722	100.61	98.683	99.168	101.23	99.748	99.966	98.819	100.19	101.68	99.236	97.494	98.891	102.48	98.053	101.61	97.452	97.127	102.83	97.433	98.996	92.896	99.851	99.721	96.562	100.8	101.16	100.94	99.976	103.57	100.63	101.7	104.65	95.259
104.83	102.83	104.15	103.06	109	104.45	106.88	102.88	105.51	105.92	101.1	107.17	101.23	107.87	103.56	104.44	103.81	103.01	107.48	105.87	101.31	106.32	106.22	108.84	105.37	107.2	107.84	103.68	100.67	108.53	102.06	100.82	107.93	105.86	104.86	106.52	103.89	108.09	104.23	105.78	103.39	107.07	106.88	104.62	107.32	100.36	104.36	101.2	106.4	104.29
107.25	101.15	104.84	102.01	102.66	107.27	103.1	102.76	103.05	104.04	104.24	102.41	104.6	103.07	106.27	103.66	103.95	105.8	110.06	103.31	107.52	110.59	102.24	101.06	102.41	106.16	103.37	101.17	103.24	105.85	105.07	107.92	109.22	105.55	108.24	101.47	103.43	105.34	104.56	103.47	108.17	108.92	105.28	104.83	111.85	105.41	109.45	103.03	106.97	105.78
99.259	96.95	102.67	95.437	98.517	97.963	102.67	101.24	101.72	99.376	103.2	95.42	99.304	101.52	101.28	98.818	96.041	100.76	98.809	100.07	100.52	103.21	99.814	99.724	100.14	102.99	104.69	100.46	100.74	103.5	97.554	96.445	101.47	101.7	98.046	100.45	97.807	97.106	105.01	98.078	101.84	98.281	102.7	100.17	98.531	98.51	97.041	103.75	95.981	98.059
112.02	109.48	109.67	113.71	110.28	107.96	111.82	107.69	111.9	108.74	109.57	113.78	108.86	106.27	111.04	116	111.06	110.07	111.38	110.89	108.97	109.3	112.23	114.21	108.87	107.51	105.55	111.4	110.97	108.54	107.65	109.21	110.82	107.05	112	109.17	113.67	114.25	107.48	109.32	110.76	113.54	111.03	109.17	113.58	113.37	105.15	110.21	111.1	111.85
102.92	105.83	105.99	107.14	106.42	107.05	104.91	108.63	101.36	109.43	103.71	101.95	100.69	103.99	101.98	104.09	100.66	106.15	108.08	108.49	102.3	104.19	107.99	103.41	108.36	101.81	102.72	105.71	102.32	104.66	108.33	104.72	102.22	104.43	105.96	104.38	104.93	104.26	108.07	99.736	103.79	103.99	106.43	103.74	105.01	108.32	106.44	101.54	104.84	103.19
113.45	108.23	111.04	112.35	115.39	114.76	108.77	116.86	109.88	112.36	111.44	114.33	111.21	109.5	107.57	113	108.19	113.97	111.24	111.76	109.43	112.4	110.53	111.26	112.79	115.41	114.59	111.99	115.71	110.71	108.17	113.89	111.53	112.35	114.2	116.16	114.39	113.13	108.33	107.95	116.84	112.5	112.35	111.49	111.07	113.26	112.01	110.55	112.77	111.07
114.37	111.18	109.43	112.54	109.53	111.68	108.9	113.43	109.92	114.07	110.8	114.47	106.33	110.37	114.44	107.46	108.92	107.36	110.63	108.74	115.51	110.62	111.78	107.6	109.79	113.05	112.21	109.03	112.43	110.83	107.25	109.19	112.49	109.22	108.23	114.3	114.24	112.95	113.94	113.13	113.1	107.82	110.3	112.86	116.28	110.67	105.48	111.74	109.48	109.14
105.71	108.66	104.83	107.28	107.68	103.58	107.14	104.37	104.73	107.2	107.1	102.48	101.09	102.9	108.4	103.9	107.22	102.94	104.24	103.41	107.81	105.6	105.24	103.25	104.16	107.69	99.911	101.47	107.1	103.04	103.95	109.78	106.3	110.31	107.42	105.67	104.76	104.96	103.89	108.35	105.1	107.17	106.1	103.86	105	104.53	102.35	106.74	100.22	106.38
107.03	107.36	103.42	106.85	104.87	105.66	105.96	106.94	104.27	106.67	104.84	108.82	106.44	108.99	105.38	104.27	107.22	105.38	109.88	103.42	98.393	108.77	104.4	109.79	105.54	106.63	107.88	108.49	107.59	105.89	106.12	104.19	104.31	106.85	105.43	105.54	107.12	109.47	107.71	110.04	102.38	110.43	104.19	106.15	106.62	105.4	107.81	108.03	107.01	108.03
104.93	107.46	107.5	108.69	105.55	111.6	107.06	107.87	106.22	106.65	104.67	103.94	103.91	106.45	103.49	106.49	104.6	105.71	105.99	108.13	106.02	109.23	109.7	104	104.79	107.16	102.8	106.31	107.73	107.77	110.76	105.81	104.28	105.51	107.5	107.04	101.35	101.71	107.87	103.8	104.63	104.77	109.81	106.93	105.33	101.46	106.44	109.46	103.17	108.44
106.38	106.66	101.36	105.59	107.56	105.06	104.03	105.26	108.21	110.17	103.13	104.91	103.93	108.1	105.66	109.14	105.79	106.8	104.48	101.71	101.28	105.89	98.697	102.45	103.31	108.61	108.28	102.98	103.96	101.87	99.827	110.34	109.91	105.58	105.75	106.59	111.75	107.09	105.04	105.97	104.22	102.85	107.47	106.57	107.53	102.63	108.44	106.56	108.01	102.93
103.55	103.53	104.01	108.29	103.49	106.24	104.14	105.11	107.2	104.09	106.92	107.47	104.61	102.55	106.96	104.65	107	105.35	110.9	108.73	105.21	105.48	105.16	106.98	106.19	107.21	105.94	106.25	105.44	107.92	104.53	102.69	103.77	104.83	106.61	111.4	105.44	106.99	107.11	107.51	106.13	105.65	102.66	103.58	106.32	106.09	105.01	102.04	103.78	100.06
110.35	107.58	111.48	107.27	109.06	107.01	111.92	108.08	109.73	115.93	110.17	111.24	109.7	111.11	112.35	105.09	115.63	107.94	113.84	112.49	111.08	106.4	110.78	109.3	112.8	113.21	107.49	115.43	112.97	113.24	111.13	112.96	111.94	112.43	112.02	111.64	111.71	113.43	111.22	112.53	116	112.39	110.57	112.68	112.32	112.4	109.66	113.61	112.02	113.38
113.13	110.71	113.02	113.89	112.5	109.81	111.51	108.82	111.93	113.13	115.89	110.81	113.68	112.43	110.48	111.33	112.64	107.98	113.76	108.9	108.28	111.34	114.22	114.15	112.65	112.4	115.4	111.08	112.81	107.52	113.27	111.28	110.88	111.94	113	110.51	111.32	110.67	110.5	109.84	112.43	109.85	108.5	108.86	113.24	112.84	111.14	113.83	110.61	109.44
107.08	103.73	102.77	103.75	110.89	100.73	105.44	107.29	102.89	104.48	106.69	102.87	104.2	100.22	109.69	104.49	108.2	104.23	108.69	101.74	106.14	104.53	105.35	108.05	108.4	106.48	105.21	104.55	103.53	105.54	107.74	104	105.72	107.09	99.17	104.34	107.77	105.46	106.99	106.35	104.75	105.46	101.84	104.41	105.28	106.05	109.4	107.22	107.3	108.06
112.03	108.36	113.27	111.48	115.97	109.73	110.98	112.76	109.71	114.79	116.15	116.28	113	113.59	116.18	111.95	110.06	111.56	110.88	112.58	112.25	119.82	112.48	109.65	111.94	112.91	112.09	114.94	111.53	115.54	114.27	113.53	116.55	110.82	113.96	111.47	115.5	114.07	112.77	115.56	113.24	108.97	110.96	109.71	112.36	112.69	113.1	113.64	110.62	110.42
110.51	107.88	106.22	104.62	106.28	103.11	105.64	106.92	106.88	104.7	105.56	108.32	107.24	110.9	105.93	102.98	103.08	111.63	104.58	103.76	108.31	107.78	107.16	104.41	108.83	102.88	107.45	104.97	106.68	107.65	108.85	105.86	108.26	109.16	108.94	105.76	105.67	109.64	101.4	109.65	102.72	102.68	105.84	105.01	105	107.94	104.38	105.76	103.16	105.09
112.65	107.31	115.25	109.49	110.06	107.89	104.55	114.82	116.51	111.36	109.64	110.26	114.33	116.35	109.48	110	109.71	114.02	113.22	111	106.8	113.33	109.9	114.09	118.11	107.35	111.54	109.32	113.82	109.76	111.33	109.81	115.97	111.18	110.8	110.67	109.51	111.44	107.49	110.76	108.66	112.05	111.37	107.32	107.64	109.97	114.42	114.25	112.14	109.97
95.338	100.47	100.94	100.44	100.26	100.56	103.82	103.26	103.16	102.29	99.479	94.397	99.391	97.163	100.11	102.03	107.38	98.593	99.932	98.371	97.71	99.207	98.955	102.15	102.41	98.023	95.889	100.52	100.45	101.17	103.94	95.616	100.11	97.235	98.851	100.25	100.12	100.58	100.92	103.54	100.01	100.8	104.16	95.512	99.754	101.54	96.693	98.058	100.94	100
103.84	109.02	110.84	105.96	103.5	109.04	110.22	108.59	106.03	108.76	106.04	110.78	106.77	105.19	112.37	106.3	108.33	108	109.44	107.67	107.98	108.6	109.48	106.55	107.16	105.95	107.08	106.63	107.62	108	105.02	106.06	109.05	104.39	104.1	105.93	106.17	104.81	109.88	106.92	107.29	107.34	109.45	108.52	108.28	108.94	106.55	104.4	110.51	107.24
110.08	110.6	113.37	107.85	108.83	113.29	111.97	111.67	111.84	116.97	111.71	108.62	108.84	112.46	111.97	108.83	108.53	108.37	113.49	107.87	113.33	113.69	111.18	107.26	112.95	112.6	108.6	108.72	105.14	110.8	109.1	108.25	114.46	107.77	110.74	117.21	110.39	113.93	112.06	111.97	116.39	114.61	110.2	112.59	111.44	112.86	108.25	110.55	112.51	110.64
102.8	102.38	101.52	103.25	100.56	99.34	105.14	99.844	98.171	103.09	101.09	100.15	97.546	104.29	98.525	102.23	99.418	96.398	97.089	98.898	97.951	98.369	100.27	96.96	98.707	100.51	104.88	98.803	101.92	99.737	101.85	100.55	99.58	103.06	100.31	99.32	97.738	102.94	101.44	102.21	102.74	97.323	100.81	101.53	95.618	100.6	102.11	99.328	102.06	100.5
111.45	112.52	108.26	112.76	112.71	111.92	118.54	115.39	108.21	113.65	110.82	113.76	106.71	107.74	106.91	113.7	113.99	116.16	113.65	112.41	111.11	111.02	111.21	107.64	112.1	112.98	115.21	108.29	111.67	111.96	110.3	112.4	112.66	116.63	111.66	110.53	110.26	111.33	115.25	112.62	112.06	106.78	107.93	107.66	112.79	111.95	113.78	109.18	114.26	116.17
94.178	99.719	99.065	102.22	98.483	101.71	101.91	105.03	97.484	101.09	98.117	100.27	94.363	104.64	102.04	100.72	100.21	101.24	99.693	96.796	99.308	97.86	100.85	99.985	100.8	100.09	100.06	100.82	102.48	98.969	98.742	97.946	98.994	96.197	96.398	102.61	98.901	98.823	99.874	101.31	101.18	99.742	104.8	99.685	100.59	100.11	101.41	97.088	104.95	103.48
106.93	110.31	99.992	106.92	106.88	101.55	107.58	105.31	104.02	106.93	105.88	106.81	105.79	105.41	106.83	105.91	106.6	111.26	106.4	108.28	107.54	110.49	109.69	109.19	108.24	104.97	107.05	108.47	109.32	110.35	110.07	109.04	107.12	103.4	106.36	103.81	105.86	108.39	102.82	107.57	109.46	103.6	105.63	106.13	106.69	105.2	107.67	108.95	108.09	107.81
118.63	114.07	121.04	120.31	117.97	116.67	115.08	123	122.73	119.69	114.52	115.37	116.78	117.38	116.4	119.21	113.69	116.68	120.62	119.89	119.17	112.24	115.34	114.8	115.13	117.67	119.46	114.24	114.61	121.84	117.47	121.78	115.95	116.74	116.67	118.89	115.08	114.66	117.51	119.58	120.59	119.99	116.34	117.59	117.55	115.86	116.06	116.76	118.76	119.67
105.39	106.54	101.92	101.15	106.09	109.93	106.82	107.52	105.5	107.49	107.08	106.05	106.07	107.87	103.73	108.55	107.23	109.6	108.33	104.69	108.91	105.51	110.2	104.77	106.23	106.58	102.51	109.99	105.21	106.13	107.44	106.47	103.38	106.64	111.24	107.64	108.42	107.05	106.76	101.19	107.92	107.96	106.15	111.03	107.51	110.55	105.68	106.95	111.61	104.36
112.06	110.03	112.19	112.92	111.74	115.1	112.63	113.66	113.42	112.04	109.58	110.42	115.72	112.6	111.43	114.03	116.61	113.61	112.15	114.4	109.47	109.2	115.56	114.22	114.25	113.46	110.98	115.4	110.49	112.91	110.39	112.21	108.54	110.09	108.08	113.74	112.38	110.89	110.14	112.27	108.38	111.94	111.8	113.71	111.34	115.08	113.22	109.24	111.09	111.97
103.98	106.41	109.55	107.1	101.49	106.23	106.01	102.95	108.59	105.24	109.25	105.27	103.99	102.97	107.8	99.304	105.37	103	104.81	105.01	103.55	107.53	106.22	107.77	102.06	109.13	106.04	106.7	103.77	107.09	103.22	101.49	106.1	104.92	103.24	106.82	105.89	108.26	106.84	107.75	105.03	108.37	108.26	104.28	108.28	105.5	106.03	99.276	105.5	104.29
101.75	103.22	100.82	98.856	100.72	100.7	102.22	98.429	101.46	103.32	104.08	100.65	98.261	99.829	96.035	98.812	99.952	101.65	103.27	99.041	96.246	97.871	101.93	98.573	101.34	99.51	99.616	98.949	102.81	102.52	99.208	96.703	101.28	101.03	102.29	98.085	97.612	100.12	103.01	100.98	97.19	103.56	96.439	96.693	97.837	102.07	97.32	98.849	100.27	96.979
101.9	97.978	99.738	103.03	105.08	99.161	95.58	102.48	101.29	100.59	100.97	103.46	104.29	101.23	97.512	102.14	98.3	99.76	100.45	101.94	101.7	99.59	99.141	103.64	101.5	99.89	98.968	105.94	98.48	98.084	98.364	103.87	101.47	101.45	100.83	101.63	99.592	101.62	101.57	100.59	102.92	100.99	102.97	97.879	99.477	102.49	100.78	101.2	98.319	102.6
106.14	106.48	111.31	104.56	109.23	107.13	108.28	108.85	106.17	102.65	106.26	105.67	105.88	106.5	101.6	107.95	101.56	102.66	102.49	107.9	108.86	107.49	106.07	104.5	106.07	106.53	106.97	107.14	112.03	105.04	108.33	107.06	104.96	107.73	106.82	106.06	107.83	105.87	107.85	106.3	105.5	105.81	109.44	105.23	105.78	102.39	106.25	108.06	107.03	106.24
107.82	101.74	102.47	103.8	104.53	105.22	106.04	103.46	104.47	104.85	106.58	107.96	102.42	108.33	103.01	103.84	107.67	100.97	107.59	104.55	105.28	101.35	101.29	106.09	104.15	103.06	103.97	101.3	106.89	104.73	106.92	105.18	104.32	103.79	105.15	106.04	104.74	101.45	105.04	108.26	102.76	103.29	101.75	100.41	105.28	104.01	110.42	102.56	103.62	104.76
109.72	106.38	109.48	103.86	108.55	101.94	105.12	105.52	108.35	105.74	106.26	102.76	104.9	106.32	103.95	106.37	106.85	106.52	103.12	104.08	103.89	106.12	104.31	103.28	104.96	102.51	104.74	105.36	108.04	104.97	103.98	106.88	107.04	106.74	107.57	105.69	108.55	104.89	107.17	107.24	107.39	107.85	107.62	107.53	108.83	108.93	107.28	106.88	107.48	110.1
104.28	106.79	103.58	105.14	103.91	103.35	106.9	104.15	101.23	98.715	100.12	107.8	100.6	103.73	109.18	106.8	101.98	106.36	108.07	110.28	105.5	105.92	105.04	105.43	107.19	102.08	107.42	105.09	106.8	99.838	105.72	105.5	106.78	103.83	101.35	102.3	102.47	108.89	102.17	106.24	105.73	105.47	107.38	102.94	102.51	98.48	105.88	103.37	107.18	102.3
107.65	105.67	107.05	106.51	108.27	106.58	102.28	103.45	107.23	106.92	109.94	104.19	103.33	111.29	104.8	106.02	104.55	108.59	106.05	104.42	106.11	103	107.24	107.28	108.7	104.39	105.53	105.53	105.11	103.59	109.7	103.71	103.39	104.95	106.19	104.06	105.09	109.82	104.53	108.69	105.07	109.69	106.48	105.88	103.05	106.58	107.63	103.35	103.25	100.84
107.32	107.98	107.27	108.36	107.48	103	105.68	104.42	107.34	107.13	110.45	102.83	108.62	104.65	104.21	101.86	108.52	105.75	109.03	108.97	108.74	109.72	106.85	105.94	106.51	104.44	106.69	109.39	106.26	107.67	108	108.62	104.82	103.71	106.51	105.59	107.25	100.41	109.27	108.8	110.12	103.2	104.82	107.69	108.51	103.38	104.94	109.11	109.4	100.9
102.69	106.22	107.94	103.46	105.38	105.1	107.17	104.31	105.51	105.8	99.345	107.16	104.77	107	101.95	108.53	99.403	104.39	108.32	103.2	104.52	105.14	105.58	105.38	105.54	102.18	104.73	103.9	105.33	106.8	101.05	107.65	106.79	103.54	104.31	104.71	105.03	102.89	104.61	104.64	102.48	105.09	104.09	103.8	103.58	102.26	101.45	105.78	102.78	104.99
103.4	108.78	106.89	108.13	107.34	107.89	105.05	100.69	107.44	104.4	103.52	102.96	108.34	104.78	103.87	106	107.8	103.77	103.28	107.03	103.46	105.04	101.79	106.36	105.6	102.43	107.32	104.18	102.81	104.92	108.55	108.35	106.33	106.84	103.89	108.97	105.52	105.68	105.78	103.97	108.65	106.7	103.47	106.65	101.3	105.24	109	105.27	110.24	105.43
106.75	104.43	105.08	108.37	101.02	108.24	101	104.03	102.94	109.54	102.73	106.81	108.39	105.24	106.56	108	109.58	104.61	106.56	108.95	104.48	103.21	104.94	103.08	106.66	106.6	108.55	109.67	107.08	108.47	106.66	108.18	108.41	106.79	103.14	105.33	105.37	106.77	105.84	107.49	106.84	107.98	109.09	107.82	106.51	106.88	102.14	106.5	102.62	100.18
103.84	102.63	101.12	103.68	104.89	106.43	99.795	102.18	104.38	103.78	103.08	104.38	104.2	108.34	103.22	101.28	105.35	101.82	103.01	101.19	107.49	105.06	107.45	103.24	101.1	103.4	105.96	103.43	106.96	103.16	106.13	104.33	106.45	108.59	100.85	103.34	101.35	101.52	104.46	104.9	105.97	103.81	105.07	102.24	103.88	104.11	103.53	102.97	104.62	102.13
105.47	107.4	109.99	107.97	104.94	104.67	107.51	106.01	105.99	106.19	102.83	105.6	108.15	106.01	111.37	107.37	107.45	106.54	111.6	103.36	108.22	106.42	105.13	102.86	105.16	106.08	106.93	106.17	104.83	104.71	104.92	106.92	106.57	108.1	105.53	106.3	102.83	103.7	107.49	100.53	103.02	109.35	105.44	106.02	108.88	103.55	104.62	105.68	110.61	110.76
106.39	107.18	107.32	107.55	105.39	105.97	102.95	104.28	103.6	108.98	106.83	110.52	105.41	106.32	103.56	109.41	107.21	109.58	106.31	105.06	105.08	108.68	103.03	103.16	107.26	103.02	108.1	103.48	104.81	104.6	104.46	110.19	105.9	106.68	108.79	105.07	108.71	112.14	107.12	110.46	106.6	106.78	111.39	111.07	111.48	109.07	108.08	108.11	105.45	103.74
117.08	116.45	117.85	113.74	116.6	116.1	121.81	114.75	119.07	112.28	119.83	119.21	111.63	120.02	119.17	122.32	114	117.04	114.6	116.73	117.36	116.94	120.94	115.74	115.58	119.83	118.34	117.42	119.62	123.33	116.54	116.47	119.44	116.74	115.89	114.17	110.56	118.76	116.25	110.66	119.59	118.67	118.65	113.56	116.63	118.72	115.75	118.2	119.87	118.36
111.5	102.75	103.84	104.31	105.74	105.4	106.83	107.43	102.51	105.39	106.68	106.29	96.545	108.48	105.64	110.09	102.19	105.5	104.01	103.43	108.09	105.56	107.75	104.31	111.67	109.04	107.12	106.13	106.83	108.3	104.3	108.54	103.72	109.24	108.73	103.65	102.94	100.49	103.36	102.74	101.29	108.7	105.15	104.17	99.668	108.39	104.29	107.48	107.59	102.19
105.5	106.97	106.52	103.59	105.1	108.52	106.95	107.85	105.26	101.8	109.34	103.93	105.37	108.45	109.22	104.45	106.42	103.5	102.14	108.29	109.25	103.38	111.6	105.15	104.78	108.84	105.2	107.74	105.65	103.92	108.7	105.41	106.02	105.81	107	107.88	106.53	104.19	106.24	106.49	107.72	104.15	109.88	106.19	107.68	107.1	105.17	110.07	105.84	101.32
107.66	106.58	105.09	111.25	105.78	106.09	112.54	112.15	103.57	108.88	103.2	102.65	105.85	104.51	106.81	104.91	104.38	109.25	106.27	104.94	104.69	102.88	107.83	108.9	106.46	107.13	106.25	113.91	106.58	110.21	108.24	106.06	113.61	106	103.92	105.69	108.13	107.5	105.09	106.35	108.57	108.21	104.32	109.85	105.84	106.83	108.39	105.41	105.38	107.57
113.93	116.22	112.46	110.03	109.16	113.24	110.73	107.52	114.51	109.96	116.85	107.36	107.22	106.98	109.48	110.7	113.4	114.48	113.5	116.26	114.89	114.54	113.57	112.69	110.25	114.28	113.2	111.87	110.75	113.03	109.62	113.65	104.27	113.33	109.47	109.04	114.46	112.45	110.6	110.42	113.79	111.37	114.66	114.35	109.61	114.53	112.13	110.11	114.11	112.39
105.08	104.39	106.63	107.48	107.4	106.8	108.16	105.97	107.65	108.04	106.63	108.48	106.73	107.13	101.27	104.02	106.37	103.38	105.36	106	105.71	108.8	107.62	107.68	108.03	112.42	106.4	104.55	105.72	105.5	105.56	111.8	105.44	107.7	106.34	107.01	109.09	109.26	103.35	102.13	105	108.67	102.57	105.17	107.4	106.1	106.87	107.19	107.69	110.11
103.13	101.09	98.454	100.61	101.14	103.75	97.928	102.98	100.37	104.03	100.72	98.592	102.59	102.02	100.42	101.95	99.642	101.29	97.233	99.25	100.31	97.822	97.117	99.687	105.43	107.87	98.791	98.318	98.222	101.99	105.45	97.817	100.03	100.1	102.54	102.22	99.958	97.417	98.968	101.94	99.414	102.8	98.624	98.289	100.68	101.14	101.87	99.986	101.93	103.47
110.24	108.97	113.49	110.67	110.41	106.75	109.79	111.3	109.59	109.33	110.07	108.93	110.22	111.41	108.68	109.65	113.99	106.05	111.59	113.03	113.69	109.98	110.04	112.07	106	107.68	106	111.8	108.35	109.14	109.69	107.58	112.23	105.66	112.55	107.04	106.81	108.74	110.6	110.79	110.14	111.24	109.85	107.28	109.71	109.38	109.92	109.75	107.93	108.33
100.43	99.413	105.42	103.06	106.8	103.89	99.704	106.3	101.86	104.66	105	102.02	105.89	110.13	101.61	104.12	107.8	107.14	104.76	104.33	102.26	102.67	103.84	107.1	99.749	105.25	108.86	103.18	99.961	103.45	103.35	102.91	102.32	102.7	109.25	102.93	107.76	100.61	105.39	108.39	106.24	100.38	103.48	105.6	98.588	103.31	102.49	104.56	104.72	107.24
100.96	102.85	98.668	96.91	100.02	97.065	97.178	95.678	93.979	97.574	98.321	97.481	101.77	104.52	100.62	105.09	104.17	96.711	95.682	99.354	98.689	98.116	90.74	100.9	100.87	100.83	97.588	98.069	98.566	104.95	101.1	97.079	101.36	103	102.18	101.2	99.49	101.68	104.04	100.15	99.447	104.47	104.6	98.484	102.77	95.313	100.9	100.07	99.398	100.6
102.61	111.1	101.49	104.56	100.37	103.59	107.66	106.82	103.37	97.602	104.9	102.15	106.37	103.83	102.38	102.94	99.438	106.75	106.57	103.72	103.21	105.28	101.32	107.36	107.11	107.69	103.29	104.29	107.22	103.01	100.34	100.65	107.06	103.25	104.4	106.41	105.07	107	104.99	105.53	105.11	105.38	99.459	105.41	101.76	101.71	104.41	105.98	101.31	102.88
107.27	111.4	104.53	109.41	110.48	105.4	104.48	107.76	105.88	106.87	112.75	107.4	104.76	106.51	105.56	104.61	105.88	104.57	106.19	105.23	110.18	99.614	102.75	104.16	107.54	107.71	105.15	108.25	106.15	110.04	104.27	106.48	112.31	107.36	106.57	106.19	106.22	102.55	103.73	109.12	102.53	108.15	102.96	105.41	104.53	104.34	107.81	108.35	104.24	107.5
103.85	105.8	105.76	102.14	111.74	109.08	109.3	103.41	104.56	103.52	103.57	107.37	107.73	107.85	108.97	103.26	109.17	108.51	104.24	103.93	109.4	108.08	108.98	104.75	101.82	104.25	101.59	105.02	106.23	104.49	106.79	111.71	103.45	105.88	104.01	104.67	104.7	106.38	106.56	105.41	104.34	105.87	109.46	102.56	106.63	107.41	107.57	110.7	105.17	104.59
111.02	116.05	111.85	109.13	109.91	111.19	112.98	111.43	113.11	109.2	107.73	112.22	113.89	115.27	110.21	111.03	114.57	106.13	112.26	109.03	112.23	108.91	116.84	110.02	109.99	113.12	116.13	110.46	113.67	108.7	112.65	111.39	109.77	115.51	111.02	110.83	114.44	114.09	114.37	111.37	112.25	107.44	111.93	114.12	110.94	109.47	114.37	111.91	112	112.53
108.37	111.53	108.47	111.31	113.14	109.96	108.11	112.77	113.14	112.03	111.52	111.29	107.66	112.9	115.66	109.82	118.01	112.45	112.28	114.64	109.15	110.49	110.84	110.28	110.22	107.39	114.79	116.45	110.36	108.7	115.44	112.31	110.47	113.4	108.48	114.63	112.49	112.7	104.75	114.32	109.64	112.62	111.86	112.8	111.1	114.12	111.96	113.84	111.2	108.03
106.12	106.35	106.5	109.48	106.97	104.04	104.02	102.63	108.49	106.61	99.964	104.09	105.02	103.5	107.79	108.83	98.116	109.71	102.5	104	108.36	105.88	107.93	103.14	103.94	109.28	105.71	102	106.37	102.82	107.67	106.94	107.23	106.89	100.94	108.1	104.14	103.21	105.72	104.58	108.36	103.18	107.37	106.66	105.69	104.74	109.06	100.98	103.63	103.73
97.479	99.062	97.573	94.166	100.48	98.219	99.82	100.24	98.122	98.684	99.099	99.953	103.44	100.51	101.61	99.673	98.232	101.7	99.258	101.74	96.662	100.75	99.068	100.16	100.94	98.26	92.466	99.029	101.52	98.206	102.41	102.04	102.09	101.04	103.1	104.65	99.174	98.025	102.95	98.971	96.31	105.31	105.73	104.75	96.392	101.3	100.93	99.686	94.135	104.03
113.17	108.58	108.84	111.44	108.55	110.1	113.23	111.32	111.77	112.83	115.36	113.29	108.17	112.31	114.51	111.45	113.41	114.98	113.62	109.23	110.66	110.35	114.4	108.32	111.5	109.91	112.19	113.94	110.97	114.33	112.35	111.85	112.79	112.31	115.89	112.02	111.05	112.09	108.78	112.9	112.28	113.94	116.93	112.79	113.21	113.51	110.35	111.54	107.51	109.66
101.66	98.008	106.54	97.668	96.951	95.718	99.464	105.07	103.41	98.826	93.276	101.92	100.93	100.78	96.689	98.912	101.61	102.47	98.635	100.44	101.46	97.981	100.09	101.27	99.756	96.155	98.549	103	99.798	101.73	101.58	101.52	102.13	98.323	102.93	96.471	98.69	97.915	101.51	102.91	100.79	98.838	104.46	100.13	102.05	100.82	103.4	103.91	103.86	102.43
111.52	108.1	108.85	110.84	109.58	106.16	110.72	107.14	113.3	109.49	110.94	109.74	109.78	109.87	108.43	106.5	111.76	109.79	116.8	106.26	111.46	105.9	113.96	111.37	112.21	111.11	112.82	115.71	110.52	110.04	114.13	115.1	112.18	108.42	113.36	108.56	109.68	110.16	105.42	111.42	114.65	111.36	111.29	111.71	108.85	107.53	110.19	111.28	110.25	110.69
98.136	95.181	102.33	95.204	100.06	100.16	100.96	103.22	99.278	100.17	100.18	98.387	98.173	102.09	104.4	105.86	99.496	104.45	98.733	100.22	103.13	101.62	96.141	97.097	97.255	102.09	101.64	103.36	101.71	98.981	98.661	105.04	99.715	99.949	102.11	100.11	99.169	98.125	101.83	105.14	97.376	96.209	98.719	100.41	98.144	103.55	98.309	98.311	101.53	98.655
108.03	106.04	106.06	105.37	107.82	104.1	109.53	107.72	106.17	109.78	107.74	108.4	102.7	105.72	109.87	108.53	99.26	107.2	109.17	105.02	110.2	104.27	108.7	107.72	103.82	107.03	102.47	110.57	106.34	107	106.63	103.05	105.04	105.42	104.8	107.21	104.09	103.88	107.2	100.78	102.94	104.98	106.98	103.42	102.98	102.16	110.26	104.33	107.25	103.32
105.65	111.15	115.28	110.93	112.04	112.54	112.42	113.66	111.91	109.92	109.81	117.08	110.46	112.57	114.23	109.16	110.55	108.62	113.16	107.07	110.37	107.92	112.76	107.76	115.61	110.66	110.8	110.82	113.25	109.9	108.82	110.9	110.02	113	116.03	108.64	108.11	111.12	109.38	114.07	109.24	111.49	110.36	109.91	112.91	111.27	116.45	115.74	109.24	112.61
103.03	103.96	99.356	100.34	101.23	99.547	103.33	103.94	99.96	100.19	100.91	101.81	97.828	99.013	102.41	95.177	102.45	100.11	98.21	105.01	98.071	98.054	103.41	100.49	100.47	101.4	100.51	98.077	104.13	100.16	96.591	99.852	101.81	102.76	101.05	99.87	97.414	105.72	101.21	98.008	103.04	97.899	97.192	98.129	101.96	104.32	101.45	104.91	99.904	107.26
106.26	107.4	106.11	105.84	108.03	106.55	104.76	106.33	103.54	102.67	106.32	103.1	107.29	105.79	107.6	106.74	101.88	112.82	102.44	107.99	108.81	99.849	111.41	106.69	108.14	106.18	107.32	105.48	102.38	104.52	104.82	106.5	106.31	111.6	105.24	108.47	106.55	108.99	109.04	99.973	105.96	104.7	107.37	106.23	108.26	107.56	106.05	106.89	101.99	106.79
110.22	104.71	105.53	103.68	105.96	106.49	102.63	103.63	102.41	104.06	103.67	107.98	104.69	107.72	106.63	102.67	102.22	104.54	107.75	103.32	107.62	105.73	108.06	107	106.07	104.44	102.97	105.74	102.35	105.21	103.92	102.34	108.1	103.78	106.23	108.82	107.58	102.71	103.53	110.14	100.11	107.75	107.36	102.72	105.69	103.96	102.75	103.36	105.56	98.528
101.62	105.52	103.68	100.44	107.68	106.59	105.41	103.65	105.07	100.92	106.76	107.8	105.09	104.87	109.14	104.57	102.27	101.98	110.79	107.12	108.22	106.65	105.06	106.3	108.2	106.49	104.49	106.49	108.03	102.24	107.23	108.69	105.69	103.78	107.87	104.53	107.06	106.28	107.04	102.66	106.37	104.86	102.53	106.39	107.3	106.82	99.914	102.71	104.26	102.97
110.62	110.89	112.14	111.95	109.39	109.43	112.71	111.94	111.48	109.36	111.53	112.95	109.94	110.66	111.19	111.06	111.89	108.61	109.5	113.68	112.72	110.36	108.31	112.03	106.43	108.46	111.03	112.59	112.83	111.69	109.48	109.07	107.49	113.06	114.87	111.86	115.85	112	110.5	110.57	109.51	111.23	111.03	110.49	109.32	112.72	112.82	109.31	109.44	109.52
105.75	101.84	101.84	103.97	99.143	105.35	101.68	102.48	106.61	106.07	104.99	104.31	101.85	103.12	107.77	104.54	104.14	105.47	104.64	101.79	104.39	101.8	101.74	102.1	103.6	102.41	102.57	106.66	105.95	101.81	104.82	104.54	104.99	104.04	99.037	103.99	107.3	106.43	103.44	104.29	107.23	101.92	103.15	110.66	101.57	99.661	98.882	103.25	103.76	104.93
107.26	107.58	107.27	107.96	107.76	108.65	108.93	104.56	106.52	109.15	105.65	109	107.9	108.28	101.63	105.94	105.19	106.8	105.87	109.1	105.63	107.63	106.62	107.63	104.06	103.03	103.44	107.73	102.44	107.41	109.35	103.24	104.5	103.65	104.4	104.42	102.87	109.93	107.68	110.28	104.26	105.15	109.41	108.75	105.54	105.06	106.65	105.64	103.05	109.79
101.92	105.56	104.5	105.15	106.09	109.09	108.64	108.7	105.05	110.95	107.29	105.14	105.31	107.1	104.43	105.32	104.94	111.64	105.24	103.72	110.09	108.23	108.75	103.2	109.63	107.48	107.55	106.37	104.91	107.21	101.14	102.13	107.11	112.7	107.07	107.89	104.34	106.32	105.29	106.03	107.32	107.62	104	103.45	101.77	102.8	109.2	99.114	106.8	108.33
110.15	114.2	108.76	107.11	110.83	111.26	110.82	117.59	111.01	111.4	109.08	107.8	108.1	109.51	108.66	108.56	109.78	113.07	108.47	108.29	105.01	108.71	115.02	108.94	107.32	106.5	108.05	111.45	111.91	111.94	109.35	110.97	103.49	114.28	106.85	110.88	112.66	112.24	107.43	113.9	110.9	111.58	112.55	110.71	114.66	107.71	110.51	109.17	113.7	115.78
104.16	105.41	105.99	109.38	103.33	103.98	104.57	106.77	108.27	110.7	103.14	105.56	107.63	107.1	103.51	109.09	106.7	105.45	109.85	107.37	108.55	108.99	103.22	110.25	106.41	109.83	104.72	108.26	106.56	103.88	104.44	106.83	106.44	104.48	104.65	103.3	106.22	107.67	109.18	104.27	106.63	106.88	103.48	106.27	102.82	109.09	103.4	101.33	106.52	103.25
101.4	99.045	98.393	101.1	99.61	99.731	104.49	98.825	100	97.646	97.124	103.33	102.4	98.263	103.98	105.45	99.636	99.226	100.48	101.48	99.116	104.23	100.71	97.929	100.12	98.981	99.849	99.271	103.54	101.02	100.91	99.916	103.65	99.871	100.37	100.87	97.976	100.16	100.54	100.21	99.452	100.08	106.05	98.55	106.04	97.629	98.122	103.38	97.104	102.97
102.31	101.09	96.156	96.552	100.64	99.137	99.173	100.85	97.017	101.35	99.012	102.87	103.91	99.803	102.38	101.74	100.09	107.67	105.03	94.761	98.998	97.887	99.938	102.06	99.66	99.536	101.76	98.476	103.67	103.72	101.67	101.68	99.237	99.707	101.29	103.28	95.554	99.226	101.16	101.24	106.01	99.84	98.581	96.669	100.85	97.692	100.16	102.02	96.746	99.361
109.99	109.15	107.71	106.77	108.11	102.44	104.07	102.27	109.22	102.96	108.5	102.78	104.51	103.86	103.11	101.7	104.15	105.36	100.37	105.56	107.31	104.06	104.94	107.14	105.74	103.83	103.13	104.66	107.19	106.07	104.06	102.97	102.67	103.54	99.974	107.24	106.64	108.06	105.31	106.43	105.5	109.06	106.2	109.58	106.06	109.22	108	106.24	103.46	106.13
108.02	108.56	104.07	100.35	104.96	103.68	107.43	102.19	104.67	109.9	110.68	105.53	106.42	106.09	110.26	106.32	107.92	100.98	104.82	103.07	109.57	105.77	110.08	104.91	109.95	105.6	102.24	109.43	102.32	105.82	104.11	104.13	108.94	110.18	104.47	112	103.73	109.58	106.79	104.61	105.59	107.56	104.8	108.67	102.71	107.58	106.24	106.09	104.56	104.67
120.47	116.17	118.83	117.82	117.4	121.29	116.44	119.03	115.29	119.7	113.73	117.02	119.99	115.67	117.82	123.78	116.82	117.5	114.41	119.1	119.21	117.41	115.29	118.05	114.52	123.67	122.4	111.26	121.51	115.5	116	116.16	118.92	115.18	112.25	121.31	117.67	115.44	117.5	112.78	114.48	118.94	113.15	116.8	116.66	116.48	119.77	114.46	118.46	116.85
104.48	106.49	105.4	107.05	103.98	106.44	105.68	104.76	103.94	104.22	108.42	104.72	111.65	108.16	107.81	104.16	102.28	108.48	103.64	107.56	108.14	109.42	105.21	108.72	106.63	107.36	105.94	106.17	106.06	103.87	104.67	108.69	109.01	106.36	108.09	102.97	106.07	105.96	106.85	105.72	108.71	108.25	105.01	108.05	110.77	105.3	106.62	100.88	107.38	105.96
111.05	112.77	111.18	108.24	112.67	111.46	111.31	111.67	114.47	109.29	113.15	108.39	109.73	109.14	108.8	111.47	111.28	113.18	110.65	114.59	112.64	112.69	110.66	109.42	108.63	110.99	108.04	110.22	109.45	110.82	111.58	112.24	111.53	107.39	113.63	115.61	109.19	114.25	108.92	112.13	109.18	115.03	115.5	109.59	111.5	108.32	114.04	107.77	113.51	114.68
103.02	104.96	99.776	97.549	101.08	104.48	98.581	98.356	103.97	100.81	97.741	102.04	101.79	106.89	97.937	98.522	102.78	101.39	100.48	96.851	97.576	104.86	97.672	98.083	99.776	95.718	102.55	98.027	95.342	100.09	100.14	102.58	101.63	97.102	100.97	100.65	97.446	97.501	101.11	103.41	99.184	99.149	102.04	101.41	97.088	97.743	104.63	97.146	101.42	95.637
104.23	105.47	103.96	107.69	104.63	105.92	110.79	102.55	107.01	106.24	110.11	102.64	107.51	107.1	102.46	106.46	109.94	109.91	107.18	105.74	102.25	103.75	105.1	103.88	108.26	107.81	102.8	110	105.58	106.71	107.36	106.53	107.7	110.03	109.23	103.93	106.69	104.65	108.36	108.64	101.41	102	103.62	104.87	103.83	109.46	105.52	105.15	107.94	107.76
112.4	112.6	111.46	112.33	109.98	116.75	114.17	111.69	115.13	111.5	107.49	106.41	109.69	108.8	112.9	112.97	109.16	113.19	111.71	113.19	114.34	112.81	114.33	109.57	114.38	111.6	114.42	107.36	114.18	112.99	107.49	114.17	113.27	113.86	106.26	115.75	111.4	112.92	115.01	119.7	111.36	109.69	113.81	107.35	107.84	109.31	112.51	110.87	108.18	111.39
112.13	105.85	110.1	115.49	112.68	109.49	115.96	110.92	112.09	110.56	111.08	111.95	110.2	111.85	113.45	106.17	111.48	109.24	110.73	112.62	111.03	110.81	114.46	109.65	108.9	116.65	106.8	113.26	111.01	111.99	112.76	111.01	109.26	111.49	109.19	112.78	111.09	114.15	108.73	110.05	109.61	111.09	110.34	110.11	109.82	113.31	109.86	111.84	112.71	109.13
107.38	107.07	100.22	106.67	106.62	107.57	108.38	104.09	107.23	104.67	106.87	106.94	108.58	110.06	110.72	99.681	103.02	111.82	103.27	108.08	108.21	109.37	106.37	106.82	106.87	100.78	106.24	108.4	110.73	107.49	104.51	107.46	109.93	102.54	108.25	103.49	107.14	103.73	103	109.77	107.71	105.59	110.06	110.25	108.63	103.85	101.84	104.59	108.8	108.99
115.9	111.46	111.5	116.54	106.9	107.52	112.13	111.48	112.6	114.99	110.91	112.48	107.9	113.53	111.11	110.58	109.66	107.81	111.4	110.21	113.31	109.74	112.8	111.4	111.6	111.84	113.9	105.13	106.09	113.58	115.63	112.55	111.14	109.72	113.99	105.03	110.93	107.66	107.19	114.81	113.39	109.27	112.82	110.86	114.47	110.18	112.24	111.8	114.41	113.02
107.41	104.81	109.23	107.43	106.38	108.26	105.63	104.42	107.9	107.51	102.62	108.86	102.57	106.88	110.09	103.75	102.96	106	109.82	103.85	103.38	104.31	106.39	107.4	105.34	106.25	106.48	107.46	106.74	104.28	103.9	108.28	105.69	110.2	108.78	106.8	108.06	105.92	110.89	107.62	100.55	110.37	104.27	105.62	102.75	108.6	106.44	105.59	106.41	108.36
105.65	108.55	107.25	108.32	103.15	106.28	106.95	106.87	105.74	105.24	109.61	107.06	109.23	105.05	107.41	103.93	106	102.64	102.39	107.76	104.12	108.84	105.07	107.43	109.03	108.1	103.04	106.8	102.98	102.89	104.78	108.59	106.16	103.3	109.54	105.84	102.7	105.93	110.07	106.55	103.45	106.8	103.57	104.76	104.15	104.72	105.11	106.67	106.46	105.54
107.76	101.97	105.34	110.43	100.55	112.17	106.29	105.87	104.95	106.83	99.018	106.76	104.76	103.88	105.62	105.01	107.23	106.12	106.88	108.83	106.77	105.89	102.28	102.36	106.03	105.26	102.6	106.69	107.36	104.34	103.43	104.45	107.57	105	108.8	104.5	102.86	108.2	102.8	105.3	107.51	107.93	105.68	109	104.76	104.45	108.3	103.23	108.33	104.71
113.6	115.95	115.25	117.02	114.85	113.38	112.22	112.51	112.85	116.31	113.28	113.37	112.3	116.14	115.52	115.06	113	112.14	112.81	111.07	110.45	113.34	110.85	112.75	114.94	114.08	109.76	112.27	110.13	111.1	115.58	112.42	110.8	115.03	113.72	116.01	112.18	114.58	110.37	110.26	111.78	111.13	115.15	114.34	116.8	112.89	112.04	109.38	118.14	113.44
105.45	108.17	103.25	108.03	105	103.8	109.18	104.03	105.06	104.99	106.69	105.13	104.84	101.63	102.22	104.11	109.04	108.78	108.1	103.5	107.08	106.26	105.27	104.04	102.46	108.09	104.24	109.98	104.68	105.37	107.58	107.59	106.22	106.46	109.47	102.29	107.61	103.27	108.48	107.99	105.51	106.66	107.96	109.61	106.78	105.07	105.33	103.72	106.98	107.18
105.02	103.27	100.74	108.23	105.01	103.1	106.14	104.99	101.92	108.68	105.71	105.66	108.12	103.22	105.22	103.37	106.65	105.29	106.72	104.8	105.3	104.29	106.52	107.47	102.76	103.42	103.74	107.16	104.09	108.25	105.35	106.19	106.82	104.33	103.72	105.78	105.97	106.07	107.26	105.16	106.23	107.36	105.64	104.04	105.49	107.3	109.68	104.83	104.2	106.61
103.73	105.92	103.65	108.36	105.83	110.1	105.54	105.7	107.69	105.82	101.86	105.81	102	107.59	108.08	100.37	104.31	102.15	107.01	104.57	111.63	107.08	107.98	103.32	103.53	103.97	101.63	107.81	104.4	108.67	102.08	103.13	105.72	103.82	103.79	106.58	108.57	101.88	104.14	107.36	102.56	108.23	107.06	102.24	105.29	102.84	103.38	102.54	104.64	103.46
97.827	99.321	100.21	101.03	98.427	99.656	102.14	99.832	104.08	101.29	99.692	105.26	99.674	101.98	100.6	95.766	101.75	98.41	100.54	101.89	99.713	102.25	101.59	102.44	103.22	100.56	98.177	99.61	97.808	99.421	101	99.509	101.21	99.989	103.87	102.21	102.11	99.792	99.55	98.317	100.52	98.274	100.38	103.78	105.14	104.71	100.44	102.19	98.615	102.83
109.97	111.61	107.54	113	109.35	112.3	106.68	112.86	111.88	107.35	111.13	108.37	116.35	109.99	110.81	115.32	111.03	110.73	106.97	106.73	108.52	111.13	107.91	111.6	104.93	116.17	109.26	113.02	110.59	108.27	111.44	109.33	115.47	110	108.78	114.14	107.18	109.58	112.23	111.49	110.25	115.85	113.69	113.45	112.16	107.36	109.82	113.65	112.25	105.08
104.86	102.36	106.93	104.75	102.43	105.73	104.6	109.14	102.46	104.14	103.47	103.45	105.62	101.86	100.62	110.55	103.44	108.22	104.93	105.21	103.6	103.07	104.77	105.5	103.83	101.52	102.78	102.64	100.96	99.363	102.35	106.82	103.72	108	106.96	103.04	101.88	105.2	106.76	101.96	105.49	103.36	106.05	105.83	106.59	106.57	106.76	103.68	105.12	105.63
106.45	106.92	105.55	104.55	105.32	105.41	101.82	101.46	104.19	107.24	99.158	106.89	103.8	107.39	103.91	101.64	103.36	107.38	109.55	104.84	107.09	106.34	106.9	102.88	102.06	105.09	106.18	110.29	106.74	108.77	104.98	105.75	105.19	109.37	103.36	105.92	104.42	104.66	109.7	106.4	106	104.8	104.63	104.53	106.37	105.19	106.88	103.16	106.64	106.69
107.02	98.035	106.68	105.93	102	106.33	106.51	105.07	104.6	103.72	104.97	103.24	105.13	101.81	106.03	103.65	108.3	108.43	107.59	102.73	105.07	103.69	106.03	106.08	111.12	105.34	110.64	105.24	107.4	106.12	106.94	108.79	106.18	102.64	105.05	106.7	104.43	103.77	109.84	106.46	106.63	106.24	107.78	108.74	103.52	104.46	104.52	107.12	107.24	106.63
109.27	105.27	106.75	108.97	110.13	107.61	101.83	110.87	107.01	109.3	110.9	106.03	105.9	109.97	108	106.49	109.05	106.18	107.05	102.36	108.66	104.65	108.78	102.03	105.95	106.28	105.53	107.23	107.66	104.3	107.15	101.81	103.14	109.51	105.11	107.41	107.27	106.19	103.09	109.19	107.38	108.59	108.31	112.29	109.49	107.17	104.56	106.13	110.01	106.95
106.6	104.9	106.07	105.93	109.64	105.56	105.63	106.91	109.66	107.87	103.33	109.33	107.27	108.34	104.25	102.81	109.12	110.35	106.01	104.21	101.64	108.82	109.75	104.12	108.56	105.93	105.93	103.44	104.57	109.11	105.2	100.52	108.05	105.61	111.19	106.45	102.71	104.65	106.37	102.51	109.24	103.9	104.67	104.84	103.97	104.62	105.96	105.7	104.93	106.09
108.08	106.54	107.36	101.13	106.86	108.51	103.37	104.08	109.6	104.27	99.723	104.32	107.5	98.028	101.66	104.85	102.52	103.4	102.8	108.64	103.18	105.87	108.7	103.19	105.57	109.54	104.82	101.98	106.65	99.13	102.38	106	107.06	108.01	106.37	103.98	103.08	104.67	107.8	105.28	106.13	105.21	103.75	105.96	103.4	109.38	108.66	102.93	107.69	112.94
104.05	104.78	102.41	102.85	105.6	105.69	106.31	106.77	105.41	104.48	104.71	106.74	102.77	103.27	104.27	105.18	102.46	103.34	105.17	103.65	106.18	104.1	108.53	110.13	102.56	100.89	105.41	106.52	104.17	105.66	103.7	110.19	100.69	103.06	105.75	103.55	106.04	102.8	104.53	107.5	104.55	101.73	98.791	104.32	104.65	105.81	102.09	108.33	105.5	103.85
103.84	105.97	100.72	103.97	110.79	107.17	104.99	104.59	105.84	108.8	107.1	102.22	105.16	105.97	106.49	108.52	109.96	102.98	109.32	102.89	105.02	106.78	103.64	107.82	109.82	107.99	105.1	102.35	106.49	106.58	106.29	104.57	104.37	102.57	105.88	106.26	105.64	105.44	107.24	111.16	105.12	107.55	108.97	106.86	103.98	106.01	104.17	109.14	105.04	109.86
106.44	110.62	104.33	107.38	104.96	108.62	108.83	107.46	104.59	109.45	104.93	109.8	107.76	108.94	104.94	106.98	105.82	108.44	108.85	110.64	105.68	105.22	107.79	111.5	108.1	104.65	108.96	103.69	107.81	108.33	110.46	105.66	105.42	104.19	109.85	108.81	106.1	109.12	109.77	109.98	107.3	106.52	105.78	106.4	104.86	107.63	105.16	107.43	106.5	107.48
119.06	114.64	116.1	117.01	120	117.64	118.58	116.98	119.12	117.15	114.06	116.56	113.99	118.42	120.25	114.33	115.52	115.71	117.32	115.25	112.9	115.55	113.59	114.94	117.56	118.94	115.67	112.69	119.21	115.52	122.16	114.52	120.85	114.75	123.53	114.51	112.09	119.04	116.41	114.47	113.93	115.44	115.09	117.12	114.51	118.21	115.4	112.72	118.29	119.97
107.76	101.38	104.68	102.25	103.11	101.48	107.8	103	107.68	104.45	110.98	104.17	109.81	101.02	111.45	100.93	105.2	111.52	105.3	104.61	109.9	106.48	107.88	107.61	105.74	104.05	103.41	104.69	106.05	105.59	108.79	107.8	106.64	106.93	107.91	106.27	108.83	107.35	103.77	105.22	105.33	102.38	106.07	102.13	108.4	107.86	103.31	105.2	106.47	103.58
109.96	112.53	107.25	115.71	111.32	108.65	112.6	111.9	112.32	106.47	109.45	107.29	111.29	108.14	107.87	106.65	107.69	110.71	107.98	106.82	112.54	109.21	111.51	111.17	106.54	106.78	109.46	110.16	109.32	108.88	108.45	109.34	112.35	111.24	107.17	109.74	108.49	112.04	107.52	109.27	112.41	109.61	107.4	110.81	114.07	107.65	110.7	112.02	106.21	107.57
113.59	111.95	111.71	116.29	110.34	116.12	113.21	108.41	108.39	116.38	113.09	112	110.98	108.83	111.48	113.51	117.94	113.82	110.95	111.3	110.62	108.88	112.92	111.15	109.63	111.96	114.82	113.91	115.74	108.65	111.54	109.07	113.51	112.67	111.61	114.32	114.82	115.58	108.47	114.09	109.3	117.29	113.62	112.12	111.21	117.82	116.86	115	114.29	114
115.13	120.43	121.15	115.22	121.8	116.86	114.18	115.84	117.51	116.22	114.87	119.12	117.52	120.06	113.69	114.75	117.18	120.79	116.77	116.15	118.59	118.47	115.52	116.12	117.33	113.36	117.81	116.3	117.89	120.74	117.96	114.72	121.34	114.71	118.79	116.05	116.03	120.01	117.02	117.57	117.46	120.54	113.8	120.52	113.6	115.75	116.36	113.4	115.1	111.86
104.51	101.8	104.57	104.81	105.05	102.78	107.28	100.43	101.78	106.2	105.41	102.58	104.94	105.94	102.67	110.11	103.8	102.85	104.29	105.15	110.29	107.65	108.37	103.75	111.17	105.8	104.64	105.14	107.1	103.33	106.01	102.6	103.38	109.86	101.54	107.14	101.1	103.98	105.67	108.52	101.45	103.64	103.18	99.656	106.57	102.7	101.42	103.44	103.08	108.3
101.84	102.59	103.21	107.18	104.16	106.59	105.32	106.85	106.33	106.12	104.94	105.71	108.28	108.75	110.1	104.59	102.53	104.74	103.09	103.66	105.35	102.53	105.64	107.87	105.34	104.98	107.45	107.84	102.5	103.68	105.93	109.48	104.66	110.11	107.19	109.93	106.16	105.92	105.02	108.91	104.97	104.28	110.6	106.76	104.02	102.33	108.85	103.76	105.99	107.26
97.657	102.42	100.4	99.559	100.64	97.771	103.93	102.26	106.01	96.742	96.943	101.12	99.346	98.956	97.91	104.47	103.85	100.02	99.294	100.2	103.75	100.39	98.154	101.3	95.989	103.6	100.97	100.58	101.7	102.58	96.991	100.87	103.41	100.65	98.95	101.09	101.88	98.384	102.89	102.99	96.908	100.2	105.08	101.44	101.33	100.85	100.43	93.396	95.303	101.66
100.83	101.36	104.97	101.19	104.54	100.76	101.87	103.66	98.834	103.62	101.35	101.1	96.885	98.943	101.05	104.68	99.136	101.46	99.418	100.8	98.157	103.21	100.35	99.744	101.74	101.14	100.9	106.92	99.753	101.38	98.154	97.16	96.401	99.093	101.05	101.03	100.59	99.134	104.64	103.27	96.099	99.555	103.56	101.58	98.481	99.888	100.87	104.27	101.01	99.522
114.12	110.21	108.18	116.24	109.73	111.7	114.77	111.53	113.32	111.1	117.01	109.87	112.21	113.33	111.21	112.98	108.67	112.62	110.89	108.8	110.17	113.21	103.79	110.98	112.13	113.41	109.67	116.3	111.63	112.74	111.82	109.33	109.73	109.18	110.32	112.42	113.33	112.43	112.4	107.83	111.47	113.04	114.59	112.66	113.58	111.1	111.12	110.96	109.76	109.56
100.03	104.11	109.23	108.56	101.09	105.74	104.12	107.3	105.73	105.91	103.86	107.61	105.35	107.54	104.75	109.1	106.99	105.31	104.24	105.41	111.54	107.5	102.71	104.52	103.84	102.53	106.79	108.12	102.22	106.78	103.62	108.33	106.1	104	106.73	108.4	106.46	108.85	106.58	104.48	107.08	105.94	107.02	109.92	104.73	106.65	107.11	111.98	103.64	105.99
103.75	102.94	104.23	109.66	105.01	103.04	103.97	110.01	101.79	109.35	103.6	103.11	101.85	105.52	106.62	105.69	98.842	110.33	103.05	99.581	104.81	102.9	102.7	105.06	104.44	106.76	106.46	103.73	106.34	107.01	104.04	103.76	108.44	102.91	102.29	99.85	108.49	100.12	102.02	106.39	106.34	104.02	103.55	101.48	109.25	104.57	103.52	103.69	106.42	107.86
102.18	99.779	99.835	98.749	102.51	102.49	101.58	102.35	101.72	98.619	100.92	97.889	104.27	96.619	104.29	101.47	98.758	100.82	99.857	101.06	91.465	99.859	101.63	101.39	99.839	103.35	96.124	100.6	101.35	99.956	106.05	100.23	96.057	102.09	102.35	101.27	101.66	100.55	100.86	101.33	102.85	99.735	103.65	99.441	102.17	102.38	96.047	101.25	102.75	102.31
108.73	108.29	114.45	111.5	113.44	112.53	110.89	111.24	112.55	111.22	111.16	110.87	109.91	111.8	110.26	112.19	110.01	111.14	113.94	110.02	111.23	113.81	109.91	108.47	112.27	109.36	115.06	108.35	113.04	114.71	112.75	113.07	114.04	112.19	107.92	110.58	110.01	109.02	110.61	112.11	113.02	112.22	116.54	111.76	115.14	113.29	113.41	110.26	110.23	113.83
109.64	113.42	108.54	113.19	110.08	110.39	108.92	107.64	113.79	107.55	115.15	108.38	109.54	113.1	108.48	114.26	111.83	113.86	108.64	111.16	112.38	112.66	116.68	113.55	108.82	110.23	111.61	112.16	112.85	111.76	113.01	112.3	111.71	111.25	112.18	109.19	106.94	112.59	114.67	112.04	112.92	110.77	114.11	114.63	109.67	109.01	105.4	109.28	114.24	102.95
107.05	113.65	113.44	109.53	111.17	111.06	112.15	110.15	108.46	112.51	110.39	113.46	110.53	112.2	111.79	110.61	109.65	110.55	109.94	116.19	111.62	111.65	117.1	109.95	112.33	110.78	105.63	110.31	112.72	105.43	113.56	109.56	109.73	115.31	110.52	112.26	110.66	109.7	113.73	116.23	108	108.49	107.78	109.21	112.63	112.9	111.09	113.77	112.83	110.42
104.93	110.01	101.91	107.31	101.56	103.98	104.13	104.24	103.19	98.439	108.91	105.34	103.55	104.9	107.04	107.93	102.01	103.89	106.18	108.7	107.94	108.34	102.17	105.54	104.58	106.55	102.12	108.26	106.21	107.56	104.97	104.05	103.53	105.85	101.76	105.59	105.72	104.24	105.86	100.22	109.09	103.84	104.65	103.6	107.06	111.44	105.67	101.47	103.8	108.02
102.25	104.65	106.43	103.61	107.98	105.32	108.4	107.92	105.98	107.42	101.28	107.98	106.39	109.25	103.19	109.06	108.61	110.42	103.75	102.93	110.1	103.87	105.09	106.51	111.28	107.15	108.8	110.46	108.74	104.96	107.13	105.92	108.31	104.64	107.32	107.4	106.06	105.68	102.87	111.77	109.77	108.87	106.5	104.3	106.86	105.38	114.11	108.48	105.73	105.49
105.74	107.13	111.43	108.99	103.4	104.33	107.69	104.11	111.07	107.01	102.5	105.71	108.12	107.99	107.17	105.16	105.17	108.69	104.45	105.58	105.12	106.79	105.43	108.77	107.03	105.19	103.18	105.66	108.14	106.68	108.07	105.9	111.14	104.78	109.19	107.01	108.12	111.25	109.25	106.53	104.18	107.82	104.1	110.67	104.38	107.25	108.38	103.32	108.1	104.22
98.861	100.64	99.932	96.313	101.4	102.45	101.16	103.16	96.626	102.84	100.31	101.68	102.06	98.194	99.132	96.914	100.3	102.17	100.28	97.363	106.87	95.979	96.7	97.871	96.172	100.35	97.617	98.779	97.431	106.15	103.55	99.731	96.714	100.49	99.858	99.547	104.69	101.59	99.713	100.74	104.27	100.63	100.78	96.735	102.76	99.096	99.359	100.83	101.8	94.762
103.66	106.15	103.23	103.66	107.31	106.22	110.76	105.2	105.61	103.23	105.73	105.27	104.67	103.64	103.01	102.08	108.34	105.91	105.92	106.27	103.56	107.86	112.38	107.47	104.54	105.76	106.28	105.5	106.69	111.02	103.06	103.26	108.37	105.56	107.49	104.88	105.64	103.84	102.14	105.55	108.76	106.57	103.93	100.52	106.2	107.29	109.05	106.57	105.28	108.16
105.16	107.29	104.79	106.82	106.59	109.2	106.1	102.8	108.53	106.75	100.86	106.82	102.92	104.24	106.1	105	108.78	108.07	105.9	102.54	108.62	100.03	106.15	106.19	105.43	102.08	106.1	100.91	101.44	106.59	103.58	112.07	106.08	103.73	105.46	110.04	107.18	100.97	107.85	105.78	105.84	103.89	107.63	105.08	107.83	102.68	104.93	108.07	109.21	104.31
106.43	107.29	102.49	109.53	105.16	106.86	109.37	102.52	107.04	108.06	110.02	106.4	104.26	100.43	105.95	98.568	108.56	110.15	105.06	103.98	109.16	105.97	107.37	106.87	102.68	107.92	103.52	107.96	105.55	105.61	103.49	105.41	105.46	104.57	103.97	109.27	104.39	104.16	107.86	105.45	109.95	106.87	106.9	104.18	105.42	107.82	103.45	105.43	107.98	102.46
101.46	103.92	100.72	100.47	100.4	100.86	100.07	97.982	94.6	99.881	102.87	100.52	103.41	101.08	99.795	101.03	97.581	100.11	96.83	98.424	99.546	99.558	98.025	104.43	100.49	98.819	102.37	100.95	95.841	103	101.01	101.37	100.83	96.81	98.926	102.95	101.12	97.982	102.27	100.12	96.376	100.21	104.93	98.253	98.211	100.68	102.52	98.306	100.02	104.23
100.21	99.65	103.26	103.92	102.68	97.755	102.01	98.797	97.889	102.14	97.827	103.49	98.81	99.498	100.97	100.29	99.598	105.07	100.97	99.816	99.05	99.115	104.01	98.214	98.05	99.887	98.034	97.551	96.034	101.93	98.311	96.712	97.372	97.091	98.804	97.122	96.037	99.447	93.758	98.144	99.177	102.23	96.397	101.18	98.381	97.798	102.99	99.294	95.184	101.19
110.22	113.12	107.17	108.08	113.86	106.89	112.81	110.19	113.03	111.66	107.73	108.72	116.02	109.92	114.66	111.96	109.02	112.62	111.54	111.26	112.93	109.46	114.86	115.18	109.18	113.51	113.57	106.27	105.9	115.28	112.16	115.94	114.75	109.55	115.56	108.26	111.57	111.78	110.04	114.58	113.56	110.93	112.37	109.06	114.86	110.16	112.98	110.59	114.67	108.56
108.51	104.05	103.38	111.67	107.62	107.2	104.52	105.77	107.95	104.96	108.33	108.85	108.74	106.43	101.55	106	105.24	105.73	109.89	107.32	108.13	106.57	103.43	103.98	107.77	105.94	102.65	105.32	104.03	108.62	106.59	105.56	107.21	108.04	106.64	100.06	105.11	106.46	108.17	104.94	104.21	107.84	104.81	103.91	110.91	110.66	109.58	107.43	105.1	104.81
111.75	106.69	109.62	113.72	112.05	115.84	110.64	112.6	108.48	107.93	110.61	115.48	107.11	109.35	111.77	111.25	111.98	115.87	108.09	111.57	112.18	109.26	105.01	115.07	107.4	110	116.08	115.08	109.55	110.69	114.48	112.08	107.42	113.3	111.06	115.14	112.66	115.01	114.53	111.53	111.38	107.82	113.76	110.94	113.91	115.04	110.95	112.57	110.65	112.92
108.34	106.18	105.11	107.09	106.73	101.07	104.87	106.43	110.68	108.06	102.88	108.81	107.51	111.23	113.53	107.73	104.64	106.22	110.12	107.17	104.77	110.86	107.3	107.36	109.57	103.72	108.22	110.17	101.75	102.1	105.13	111.71	102.29	109.6	105.93	109.19	104.67	105.11	109.2	106.13	107	106.09	103.07	106.83	104.57	107.75	104.14	106.32	105.41	101.66
110.93	108.16	108.58	107.46	110.43	103.54	109.8	111.81	106.93	105.59	110.52	104.5	106.3	106.78	105.93	109.68	104.98	107.36	104.37	106.92	107.42	102.06	113.7	108.6	110.22	108.98	109.62	108.53	103.07	106.58	100.85	105.81	106.13	107.11	106.81	101.99	105.3	111.49	107.35	101.38	105.04	106.2	107.74	104.46	106.56	103.12	109.51	105.27	107.4	107.46
110.2	108.69	115.86	110.28	113.11	111.06	106.83	108.85	111.59	112.7	110.96	112.77	107.09	107.9	110.65	111.08	114.12	110.95	111.73	109.12	113.36	108.39	110.59	105.68	111.51	114.71	114.21	110.88	110.73	115.4	109.19	105.56	109.87	111.62	105.74	110.39	106.37	109.08	111.74	107.14	107.89	108.73	109.24	112.62	115.27	111.66	108.24	112.79	108.93	110.73
100.82	102.87	98.098	94.651	102.06	99.263	105.78	97.953	99.673	98.324	103.18	99.72	100.83	102.52	98.83	95.557	96.543	103.27	102.75	101.14	103.34	98.523	103.25	107.27	98.879	100.6	102.39	106.33	99.247	104.25	97.734	100.04	94.546	99.094	98.577	96.719	103.06	96.695	98.516	100.23	99.081	103	101.82	97.555	99.235	98.496	99.159	100.07	100.56	99.822
112.74	111.15	113.47	115.24	108.88	115.51	115.38	111.82	108.49	108.24	111.58	110.06	110.31	106.3	108.16	116.13	110.98	112.63	104.98	113.34	110.94	103.81	113.49	109.2	110.95	110.45	111.8	112.1	110.35	110.14	112.55	111.48	111.51	108.06	115.63	112.47	113.55	112.71	109.46	113.21	109.96	113.2	108.5	112.29	110.04	111.18	109.63	111.73	106.18	110.72
104.03	105.05	107.02	108.03	107.16	105.53	105.89	105.98	109.78	104.59	104.8	104.83	102.62	102.62	102.7	107.98	110.17	105.11	106.61	101.94	106.14	107.66	104.74	107.65	105.93	105.16	102.87	113.72	105.23	106.48	109.04	103.88	108.16	105.85	109.59	101.94	107.08	105.14	106.29	109.19	105.05	108.76	106.64	104.59	104.41	110.05	113.49	103.53	104.04	107.7
100.82	106.89	101.88	103.79	101.59	105.51	102.78	103.8	100.9	102.86	104.85	105.16	102.62	106.52	106.5	103.75	105.41	106.09	101.79	106.66	108.61	101.96	104.32	101.9	100.05	106.18	106.03	101.09	105.49	100.5	100.38	106.99	100.91	105.67	102.69	100.38	98.973	106.83	105.3	103.2	101.32	104.4	103.23	104.74	103.24	103.09	102.24	105.7	105.92	103.2
107.39	100.63	108.32	105.7	102.58	106.45	108.03	100.47	107.1	108.64	106.36	107.58	107.2	103.8	106.82	106.38	109.39	105.61	103.85	107.07	102.88	104.27	108.04	103.69	107.1	104.82	102.24	109.48	103.74	102.69	102.15	101.74	106.95	103.88	107.21	105.98	105.12	108.62	105.59	105.19	105.59	103.86	106.17	107.01	101.26	106.13	105.98	107.22	105.14	104.28
108.97	111.47	111.42	108.86	108.98	107.67	112.01	105.67	112.01	110.51	115.7	109.44	107.58	108.3	108.8	103.51	111.64	110.6	112.76	111.54	113.68	109.69	110.55	107.24	108.14	112.29	113.24	112.47	107.67	108.73	109.34	111.82	112.27	108.43	110.67	111.74	112.17	112.3	109.06	110.14	111.03	108.26	108.73	110.33	113.63	110.88	108.37	106.92	108.21	110.19
98.132	104.47	104.72	102.84	94.42	101.28	101.54	100.7	98.671	101.15	98.094	104.54	102.09	103.12	101.77	99.028	103.63	105.14	100.3	102.21	103.25	100.32	96.728	103.62	100.2	98.665	99.026	102.56	102.34	100.27	97.573	96.684	104.45	102.46	100.45	99.204	98.721	101.54	102.27	99.941	95.3	100.96	99.653	100.24	98.514	103.57	95.89	102.58	102.81	100.85
112.39	114.64	112.48	112.48	109.52	110.3	112.95	110.34	112.79	112.67	113.43	112.77	112.67	110.93	111.17	114.04	111.33	114.98	114.32	109.8	112.34	113.14	106.12	110.38	113.73	110.71	108.96	109.22	110.01	114.34	115.05	110.02	111.17	110.14	110.86	115.67	111.22	112.2	111.79	110.53	109.76	110.2	114.12	109.33	113.44	111.44	113.15	105.34	115	112.99
106.96	107.18	105.02	104.64	102.58	99.308	106.25	105.31	103.89	103.71	106.97	102.33	102.76	104.37	107.9	104.94	103.37	107.23	104.1	107.04	106.95	105.47	104.26	107.21	108.74	106.43	104.13	104.57	106.13	108.31	108.7	103.77	106.06	106.87	105.68	107.6	106.12	104.83	106.14	107.94	108.34	107.03	104.95	107.01	108.01	106.31	107.4	101.32	106.33	106.66
96.97	99.179	96.158	101.81	96.207	96.247	99.825	95.718	96.289	100.98	101.01	98.328	95.252	98.385	93.119	101.2	95.936	101.33	98.44	102.28	102.45	99.61	100.67	97.313	101.24	100.27	99.063	93.308	93.788	95.141	103.81	107.34	95.798	100.7	103.07	101.42	98.691	102.74	96.306	100.07	97.853	98.846	102.63	97.682	103.09	102.06	101.01	99.461	97.475	102.09
105.71	107.33	105.49	105.06	108.52	108.99	107.2	107.44	107.03	108.07	106.39	107.86	103.26	105.18	102.34	106.65	98.721	104.52	108.82	103.02	105.6	104.11	103.45	108.46	107.52	108.37	107.39	98.524	105.9	108.02	102.24	107.55	105.76	107.53	106.51	105.23	107.45	106.09	104.87	107.33	107.47	104.11	110	110.32	106.63	108.14	107.45	105.45	110.55	108.07
101.47	106.9	110.71	109.29	107.57	107.06	104.99	104.59	103.55	105.94	107.96	104.06	102.89	105.18	110.21	104.28	107.78	105.23	105.47	104.36	106.32	107.93	105.57	104.15	103.23	110.14	104.19	106.07	107.45	102.93	103.09	106.56	104.35	105.93	108.21	110.43	106.17	104.59	103.54	109.56	105.99	106.29	107.01	106.29	103.09	106.33	100.94	110.95	106.54	102.3
101.18	100.35	101.68	95.229	103.02	102.18	95.703	94.542	97.974	101.77	102.49	100.78	95.657	100.03	101.57	100.06	99.119	99.812	101.05	98.351	98.873	100.77	101.86	95.598	99.725	104.2	96.843	97.73	103.96	101.03	98.843	100.93	96.778	102.04	98.422	100.45	97.796	101.49	98.141	96.371	99.198	99.247	99.665	97.516	102.39	103.51	101.55	100.16	100.42	100.99
109.19	107.35	113.21	112.67	106	107.9	108.01	117.1	112.74	106.68	110.5	111.08	109.29	113.45	108.22	110.53	106.8	108.5	110.68	109.02	109.84	115.16	113.79	108.38	110.57	111.29	106.67	109.09	108.71	105.87	109.8	108.93	109.03	105.13	111.65	109.09	109.04	109.93	111.16	108.81	109.56	107.2	105.83	109.19	106.32	111.29	107.11	106.77	107.28	112.42
101.65	102.51	101.01	99.717	98.042	99.183	100.07	103.43	98.176	101.95	99.511	104.85	98.914	99.802	93.895	102.25	97.075	106.58	98.452	99.995	98.508	99.555	107.35	98.794	98.825	102.22	101.74	105.68	103.51	101.66	102.97	98.178	97.139	102.01	96.624	97.652	103.8	97.168	98.807	101.89	101.58	99.083	100.31	97.441	100.86	102.9	95.475	103.57	104.96	105.27
106.45	108.71	102.31	109.47	106.86	105.61	103.87	103.58	111.01	102.22	100.77	104.6	104.46	107.42	105.39	107.98	107.17	106.56	104.38	105.65	106.84	108.05	102.31	106.45	109.77	105.85	107.66	106.61	105.54	105.49	108.97	105.05	107.75	110.88	102.66	106.08	110.21	101.97	106.07	106.69	105.74	109.39	106.59	108.56	107.11	104.45	108.34	106.08	102.39	104.05
111.03	110.23	111.12	111.02	112.35	114.09	111.19	108.5	108.78	109.37	116.04	114.46	107.6	114.39	111.6	107.61	114.67	110.31	110.16	112.87	113.39	112.21	112.02	110.56	108.55	111.6	110.19	111.39	110.43	113.97	112.24	108.34	109.48	111.37	115.33	108.9	112.15	109.74	115.16	115.43	108.78	109.7	118.46	114.14	112.14	108.43	111.33	112.48	113.33	109.23
105.06	114.91	107.85	111.88	108.28	109.71	110.77	111.36	105.67	106.16	108.68	110.65	109.06	108.95	108.7	108.7	105.81	112.6	109.7	107.81	108.76	107.58	107.81	111.97	111.58	113.59	107.73	104.03	110.11	110.63	108.7	110.7	109.89	113.87	117.63	110.06	109.96	107.18	108.77	106.96	106.95	111.13	112.48	110.54	112.31	112.51	106.81	105.72	106.48	110.03
116.03	117.08	116.29	115.99	118.81	117.27	116.54	112.35	117.01	117.63	117.7	120.06	117.31	118.76	116.84	117.71	115.89	117.57	117.84	119.28	116.12	119.63	116.11	114.9	113.24	119.16	119.99	118.21	117.25	119.24	116.97	120.86	116.9	119.65	117.04	116.79	116.39	121.74	118.53	119.3	115.4	120.3	116.54	112.12	116.06	115.89	117.39	119.48	117.97	116.59
113.22	113.35	116.12	110.82	111.87	111.97	111.98	115.75	110.74	109.74	110.85	112.15	112.82	109.73	110.55	109.77	112.91	112.35	110.76	113.39	110.4	117.69	109.55	112.84	111.59	109.68	113.08	112.23	111.8	111	112.6	117.71	112	113.15	109.62	111.94	112.45	115.16	115.76	113.82	111.4	115.38	109.8	114.27	112.72	117.57	115.95	111.5	115.88	117.07
103.2	108.18	106.51	107.54	105.17	103.66	104.63	106.12	105.21	108.29	107.95	111.88	103.07	105.94	102.57	105.84	105.62	108.99	109.18	107	107.12	106.94	105.41	104.16	105.16	107.43	102.52	100.95	104.35	105.08	107.09	102.79	107.15	106.63	105.87	110.44	105.46	109.47	103.49	105.47	108.99	104.18	108.63	107.32	107.45	105.76	105.84	106.63	106.43	102.52
106.13	106.2	105.21	108.76	106.73	105.87	106.49	108.6	107.67	101.1	104.76	106.62	105.61	106.67	109.37	104.41	102.87	106.6	108.13	107.85	102.2	105.81	105.54	109.88	109.8	106.48	103.17	107.58	108.75	104.6	105.83	105.98	106.92	109.18	104.21	103.83	107.22	108.57	107.03	106.84	104.76	104.09	106.72	106.01	108.27	101.82	105.95	109.26	103.24	105.39
108.21	110.92	113.75	112.93	109.23	114.17	109.6	114	113	109.76	107.93	109.28	114.48	110.1	109.14	110.49	111.7	110.84	110.13	110.66	110.51	107.06	112.99	109.03	111.98	112.88	112.62	115.01	113.12	113.17	110.7	111.84	109.84	108.27	112.04	115.12	107.23	106.9	112.04	111.35	111.55	112.68	117.33	110.82	112.35	114.22	112.71	109.24	113.33	111.92
104.74	104.94	106.35	105.49	105.76	103.69	104.72	105.94	104.68	102.58	106.98	107.49	102.22	105.65	102.27	104.3	105.37	108.83	104.13	105.52	102.2	106.66	104.89	105.05	101.12	100.19	107.44	108.83	106.46	102.33	104.41	104.78	104.77	107.93	103.84	105.62	108.85	102.98	104.77	103.78	107.29	104.37	106.35	104.34	103.48	107.78	105.31	109.54	105.4	105.04
102.35	101.91	102.01	100.38	100.4	101.54	99.718	101.5	100.93	102.17	102.72	103.77	100.49	99.136	99.066	100.5	100.19	100.07	101.69	97.19	103.91	99.793	97.666	100.78	103.32	104.56	99.73	104.27	98.187	104.74	99.172	97.425	98.123	99.994	100.37	104.17	102.19	104.73	96.312	100.05	105.95	102.84	101.26	100.62	104.19	99.977	99.161	101.11	99.372	102.29
106.61	109.39	108.64	110.86	108.83	111.12	113.07	106.86	106.09	112.28	107.68	108.81	110.5	110.11	112.22	109.99	109.08	113.49	107.33	108.87	109.75	110.69	109.65	107.3	111.86	108.79	106.15	110.4	108.53	112.16	106.49	111.25	111.07	107.86	106.66	112.37	109.78	111.66	111.05	110.27	113.36	103.35	113.52	107.1	112.65	117	106.15	113.89	107.79	107.96
107.49	105.98	106.94	102.3	105.05	105.57	101.09	107.65	106.12	105.27	107.7	105.48	106.39	103.91	103.04	107.38	106.05	97.944	105.99	102.36	107.52	107.13	105.67	105.21	110.51	106.69	103.11	111.51	107.35	107.32	103.38	104.63	103.6	108.97	106.72	107.31	104.94	104.09	103.4	105.33	103.04	104.48	105.94	103.64	103.34	107.26	102.52	105.55	106.97	104.75
110.41	110.18	108.91	107.04	109.02	108.25	110.09	105.75	108.9	105.93	108.09	110.68	106.76	106.58	107.06	108.18	107.48	110.78	110.6	114.78	105.74	106.07	106.99	108.02	109.37	108.03	114.1	112.7	110.64	109.07	113.7	109.13	114.13	112.12	110.3	109.41	106.17	110.49	115.58	112.07	110.08	109.4	110.49	111.53	106.98	112.25	112.08	114.96	109.69	109.4
109.24	110.59	112.04	117.42	113.11	114.56	113.22	112.17	108.2	113.19	117.81	113.24	110.87	116.26	114.91	115.81	109.12	112.55	115.64	111.19	110.2	110.87	110.1	113.52	115.97	114.22	112.33	113.48	114.5	111.46	111.14	108.15	112.01	111.71	114.38	113.17	117.38	115.03	116.86	105.94	115.64	113.53	108.02	110.36	112.83	115.74	111.8	113.63	109.89	109.3
121.77	117.49	119	116.52	118.45	115.67	118.51	117.28	119.94	120.3	115.59	116.28	119.72	117.19	119.84	121.22	117.05	118.78	120.83	121.16	124.55	118.29	118.88	117.66	116.73	120.58	122.15	117.9	118.11	117.71	114.49	117.22	120.37	121.13	119.92	119.67	116.57	115.43	117.22	121.93	113.18	115.55	119.09	114.34	118.5	114.23	117.22	118.92	118.84	119.58
96.941	99.066	96.479	100.76	98.616	98.347	98.671	95.748	101.32	96.928	106.16	98.628	96.41	101.27	102.28	99.817	100.03	97.921	98.133	98.189	97.966	98.576	100.49	100.83	97.403	103.26	101.12	96.14	101.5	103.61	99.826	97.321	104.67	99.626	100.73	100.3	100.53	98.148	101.01	100.51	98.337	97.392	102.67	100.06	96.181	99.872	97.59	98.928	97.524	98.705
106.64	105.69	110.27	108.3	102.67	112.23	108.19	107.96	107.26	108.18	101.45	104.11	107.83	107.34	105.53	104.81	106.17	108.97	104.94	108.19	107.38	103.09	105.23	103.94	105.29	103.69	102.57	106.63	106.28	108.55	108.92	110.5	101.66	103.64	109.12	105.83	101.69	108.27	103.44	107.75	107.96	104.76	104.45	100.59	105.03	106.06	100.42	106.77	107.67	102.87
112.06	113.34	114.51	108.71	108.44	113.95	107.73	112.08	107.63	111.14	113.81	109.63	111.01	110.5	107.26	111.9	108.7	112.63	110.04	112.96	113.01	107.73	108.65	114.45	106.41	111.08	109.04	112.29	113.83	110.19	109.59	111.18	112.63	110.14	112.91	113.46	110.42	112.58	111.92	110.6	114.96	111.68	111.85	110.3	111.67	108.67	111.91	111.48	107.74	111.53
104.44	104.17	109.43	110.67	108.59	104.37	107.38	108.53	106.76	101.69	106.28	102.06	107.35	110.31	107.58	106.82	106.99	103.05	103.69	111.96	108.32	108.22	101.54	108.35	104.03	110.75	103.95	106.57	108.55	107.25	110.54	106.67	105.24	109.96	107.29	107.03	104.4	104.87	102.84	109.53	107.39	108.16	110.28	105.23	102.39	105.68	106.37	106.4	108.13	109.7
101.93	100.18	104.47	97.763	100.64	101.7	102.05	98.873	101.35	99.817	106.19	97.606	104.09	103.18	99.509	99.275	102.87	96.627	100.92	97.724	95.81	97.367	106.63	102.54	101.63	96.953	99.997	98.503	99.91	98.796	101.93	104.74	96.417	99.713	98.837	97.015	100.5	98.713	99.366	105.04	96.318	98.617	98.49	103.32	105.6	98.793	99.9	106.03	95.768	98.162
104.54	98.596	100.54	98.333	100.71	99.253	101.42	99.613	98.772	98.562	95.047	96.475	100.66	100.53	102.71	103.41	99.403	92.329	100.04	101.43	97.739	103.16	98.053	98.297	101.32	100.44	103.19	100.79	103.38	98.018	100.29	101.06	94.72	98.979	100.42	101.68	107.31	98.708	96.395	102.81	101.15	99.377	96.96	101.22	99.881	97.89	96.64	104.06	100.6	98.59
106.04	106.48	106.91	108.07	102.67	103.39	99.07	104.14	110.56	108.87	106.71	102.71	104.78	104.86	104.52	105.11	106.97	101.53	102.55	107.54	104.13	101.36	103.82	105.95	101.13	103.81	104.11	104.02	106.17	109.1	106.44	105.46	105.92	104.69	106.48	105.35	108.02	105.46	107.13	105.53	105.21	104.87	100.48	105.2	106.45	105	101.16	106.21	100.07	106.95
108.21	108.82	112.71	111.76	116.54	108.86	111.94	112.21	109.07	111.2	107.81	113.16	110.9	112.46	111.51	111.25	109.43	114.85	116.45	113.72	114.04	111.04	108.22	108.63	113.72	110.92	111.67	111.69	113.31	112.29	113.81	111.08	111.28	116.49	112.16	110.28	113.64	115.97	113.39	114.25	112.51	112.7	110.69	114.76	111.61	113.22	114.72	112.95	112.79	116.27
106.15	106.92	107.48	108.86	108.45	107.78	102.25	102.95	103.17	108.85	105.05	103.94	107.3	106.72	105.81	109	106.47	105.51	105.95	104.61	106.68	102.21	105.1	102.65	101.37	103.58	103.98	106.64	100.54	106.11	104.85	103.79	102.75	104.74	106.74	107.7	104.56	103.97	107.4	103.79	108.96	104.73	106.6	105.46	108.21	103.46	105.53	106.6	109.23	108.38
103.41	105.66	104.3	106.99	104.51	106.67	103.25	106.47	107.2	102.85	102.95	103.58	102.83	107.28	106.43	106.23	105.19	106.07	110.32	106.39	109.37	108.77	107.24	107.03	106.48	106.8	102.8	101.07	106.89	107.58	105.27	102.06	108.11	106.75	110.55	105.57	103.42	101.44	103.79	107.19	105.24	105.49	105.88	106.21	97.973	104.8	105.2	102.38	103.35	103.23
101.38	104.56	100.83	98.285	97.471	102	101.7	97.581	99.637	101	94.388	102.85	97.646	99.766	101.27	103.96	99.642	103.26	102.69	93.34	104.63	98.934	100.72	100.84	101.05	101.13	98.235	98.754	101.33	97.565	100.98	100.79	96.774	102.8	101.49	95.72	100.17	98.928	97.604	101.14	96.495	95.657	99.433	100.25	106.03	103.38	98.922	100.14	102.02	98.351
105.7	105.79	105.49	105.69	107.05	107.83	107.8	105.12	108.31	107.64	108.05	103.69	110.56	105.08	107.15	106.27	105.64	106.93	105.62	110.08	102.8	109.7	106.07	106.68	108.53	106.18	106.76	105.81	107.16	103.2	106.4	104.29	106.13	104.07	106.81	104.97	104.77	106.04	102.94	109.7	106.72	104.65	107.37	107.76	106.29	104.04	107.33	105.62	105.9	108.22
107.73	102.98	101.78	109.24	101.4	102.86	104.22	102.31	101.49	97.279	104.05	104.84	102.88	102.76	108.33	106.65	102.49	102.13	105.14	103.93	101.49	105.45	105.34	100.49	101.2	103.87	103.87	108.49	103.45	105.43	106.33	104.88	104.59	107.88	103.38	106.77	103.78	106.45	108.37	107.04	104.67	105.46	106.13	101.87	106.68	100.61	106.42	107.73	108.38	104.23
114.57	110.55	117.53	110.14	114.07	111.4	111.68	111.78	112.2	109.31	111.39	113.19	112.11	116.91	113.94	111.1	113.7	112.03	113.59	105.62	116.74	112.23	112.2	107.97	112.76	111.38	112.81	112.76	108.81	113.21	112.87	112.36	109.49	110.31	113.87	116.5	112.11	112.1	110.75	112.25	110.04	113.99	112.88	111.67	111.66	111.73	117.41	109.1	114.53	110.96
105.17	106.27	102.56	102.81	106.83	107.76	103.09	100.57	111.64	103.03	103.43	104.96	108.39	107.2	107.09	105.83	104.57	105.29	102.72	103.69	104.31	103.73	103.51	100.89	107.3	104.28	102.75	107.73	107.01	102.54	105.81	103.82	106.23	103.76	108.4	103.74	102.21	105.74	105.72	104.97	107.94	105.19	107.66	107.09	105.24	101.22	109.23	103.72	105.82	107.02
105.03	106.43	110.37	102.73	109.15	108.71	103.71	105.52	107.26	108.29	106.02	106.87	105.62	107.43	107.68	110.45	107.26	107.84	105.01	105.77	105.98	105.37	107.93	104.83	106.05	108.81	108.28	104.52	101.24	106.94	105.1	108.01	107.37	105.45	104.78	104.26	104.44	107.89	105.62	110.02	105.01	107.47	106.77	110.15	107.41	109.94	105.65	106.54	107.82	107.15
105.73	108.71	103.07	105.07	107.03	108.48	108.94	104.56	103.39	105.13	106.96	106.93	102.34	102.08	107.07	107.38	105.29	105.49	105.62	103.56	105.25	109.98	101.35	105.69	102.3	103.14	105.73	104.65	106.46	107.4	105.69	105.65	106.73	97.604	101.63	105.37	105.77	109.45	110.88	104.08	109.05	107.84	104.08	106.98	109.07	108.06	103.73	108.08	106.06	106.59
111.74	113.17	113.53	110.54	111.38	111.83	112.92	111.5	109.59	114.56	112.65	111.76	110.68	114.08	110.3	116.2	114.18	114.96	109.81	112.66	109.81	112.09	109.16	109.63	117.16	111.01	115.42	110.58	110.38	112.19	109.19	111.05	116.54	111.98	112.95	111.76	111.19	109.54	106.86	111.96	113.48	112.88	110.53	114.8	112.87	112.61	108.81	111.4	106.78	112.57
108.29	103.96	107.21	101.18	105.35	103.68	107.37	107.87	105.03	103.24	105.76	98.392	108.98	105.01	103.59	107.56	105.99	105.54	109.22	105.91	102.38	109	108.86	107.21	105.14	107.61	106.42	104.01	107.14	107.46	110.45	103.24	107.91	110.85	107.66	104.82	106.29	106.81	109.13	107.46	104.71	103.98	108.64	105.3	107.04	108.09	106.17	104.25	109.48	104.37
105.34	104.8	105.78	102.4	103.62	108.88	103.96	103.94	106.03	106.1	106.15	105.97	102.89	105.61	103.79	104.16	108.24	108.92	106.87	107.66	104.13	105.07	104.56	109.88	103.34	110.86	103.17	107.11	107.39	104.34	104.54	106.38	105.6	106.01	107.93	108.65	104.49	102.98	103.98	103.79	103.56	106.57	105.36	110.29	105.46	110.19	109.83	109.37	105.89	103.08
106.78	109.05	103.02	105.01	106.22	103.3	104.25	103.79	102.76	106.05	104.54	107.81	107.24	102.86	105.95	106.15	104.24	103.95	101.17	110.64	105.68	104.53	103.49	107.11	104.15	110.01	107.71	104.3	107.87	102.33	101.41	105.45	105.24	102.18	106.04	103.73	101.54	102.33	108.7	104.72	102.44	109.28	107.73	105.13	108.12	106.32	105.14	108.03	104.88	106.33
106.12	106.19	105.62	106.8	112.26	106.04	106.56	106.77	98.98	100.58	105.03	109.64	104.48	103.89	104.81	102.67	101.5	105.68	100.95	101.93	105.39	104.33	101.64	105.25	103.83	107.55	109.12	103.73	107.29	106.49	103.79	104.98	106.49	107.01	104.93	101.45	105.73	104.39	102.87	102.75	105.46	100.68	105.51	105.18	104.34	103.75	99.681	103.14	103.83	105.02
104.18	100.56	98.161	103.72	101.41	106.57	102.07	101.27	102.43	98.899	102.94	99.075	98.709	94.316	100.22	98.147	99.814	97.519	96.839	94.753	100.97	103.5	96.867	97.477	99.169	99.086	99.283	98.495	98.403	104.02	102.71	102.86	98.071	99.628	96.951	96.233	98.166	101.74	98.142	97.407	100.59	106.76	97.869	98.999	105.36	100.46	99.586	95.069	100.6	98.472
112.63	109.48	108.23	109.39	110.27	111.28	110.27	111	109.83	111.99	114.56	109.81	112.5	109.23	113.87	112.29	108.75	107.94	111	109.78	113.33	112.73	110.36	116.68	114.35	109.14	117.39	111.33	112.78	111.97	111.74	110.84	110.35	107.7	110.44	110.29	109.11	110.32	115.96	106.34	113.69	111.97	107.54	111.88	108.48	106.78	111.17	110.84	113.77	110.03
110.94	113.12	110.91	107.52	108.65	113.31	108.23	108.06	111.42	108.77	112.77	109.31	111.76	103.21	108.5	112.2	114.22	111.61	109.04	106.72	113.44	109.1	112.8	110.86	109.8	116.05	109.36	114.78	113.42	113.79	109.56	114.1	112.4	107.99	113.66	113.68	109.71	112.26	110.8	115.47	112.75	107.98	109.72	113.1	115.26	111.57	114.36	111.37	107.8	111.59
114.3	114.46	112.37	114.06	109.12	110.86	119.74	111.8	110.1	109.22	114.55	111.39	112.57	114.19	116.36	107.12	110.74	113.91	114.82	112.98	112.67	112.17	109.97	113.78	111.07	109.8	107.65	109.94	114.87	114.96	113.45	115.26	112.76	111.86	111.73	113.72	113.26	114.19	108.22	109.96	114.77	113.08	111.74	112.23	111.92	113.15	115.69	110.19	114.42	113.62
104.76	98.569	100.79	102.12	97.346	99.47	101.26	98.951	105.49	101.57	96.557	100.35	97.822	100.29	97.504	101.45	99.893	99.967	103.56	97.42	98.749	102.8	100.1	101.36	102.83	103.39	99.17	100.64	97.999	99.328	102.75	99.565	99.338	105.04	101.23	99.237	100.26	98.732	99.137	102.32	105.29	102.29	98.52	101.06	95.335	103.03	100.96	98.379	102.29	101.86
109.72	108.93	112.75	109.94	111.13	107.83	111.37	112.26	113.67	113.01	109.71	115.15	114.27	111.12	107.07	114.06	112.12	115.98	109.55	109.31	113.71	112.28	112.77	116.08	115.21	112.88	112.72	107.24	113.09	111.21	109.83	110.93	111.35	112.21	117	113.47	113.2	108.77	113.38	112.35	105.93	110.09	114.28	108.97	113.1	112.73	111.04	120.12	112.89	112.15
104.85	105.18	104.34	108.64	106.3	103.23	105.01	98.695	106.83	103.29	104.28	102.42	109.52	102.94	107.21	104.03	104.88	109.12	103.53	105.28	110.62	104.48	103.74	101.07	103.94	100.71	103.76	103.75	107.36	104.64	104.69	105.6	104.44	103.77	102.55	101.18	104.66	105.65	108.22	105.26	108.82	105.05	102.7	107.08	101.4	103.21	105.8	106.88	110.31	103.13
103.68	104.66	109.75	104.11	105.63	106.44	105.35	108.99	106.23	108.11	109.27	106.57	108.77	110.72	104.53	107.31	106.78	111.44	107.43	105.77	107.68	106.7	105.21	109.23	115.53	109.15	105.05	107.91	106.69	106.55	107.87	101.5	109.75	106.18	105.83	106.78	101.48	109.6	110.07	111.14	101.67	105.99	104.11	106.7	107.21	108.88	105.76	106.36	107.62	106.4
116.35	123.23	114	111.53	111.11	120.6	124.46	114.22	118.79	113.44	114.72	113.69	123.4	116.57	116.95	117.34	114.88	118.56	112.43	114.79	114.2	118.12	115.88	117.15	118.11	112.82	114.94	115.01	116.7	118.06	120.73	117.91	114.57	116.42	115.17	119.97	119	118.23	117.93	109.27	115.72	114.41	116.98	116.2	111.7	116.58	119.03	117.87	114.12	120.51
105.06	102.12	105.08	103.68	103.06	105.74	104.35	104.08	105.19	103.28	105.43	102.46	105.03	107.36	102.09	106.62	103.84	101.88	101.02	103.55	105.52	104	111.43	106.98	106.25	103.77	105.38	107.48	103.96	107.8	101.35	109.67	103.01	106.99	102.46	106.42	104.19	106.04	102.6	105.69	105.84	104.67	108.68	104.81	100.67	101.49	101.35	108.39	104.3	110.64
115.84	116.48	108.81	112.47	113.78	107.48	110.49	109.46	112.98	112.11	111.31	111.48	112.21	111.67	108.7	114.04	113.06	109.69	109.37	112.07	114.61	109.26	110.89	106.18	111.42	109.08	112.73	112.4	108.6	112.13	111.56	111.29	112.61	111.34	112.84	114.95	111.72	114.37	114.58	110.3	114.45	116.15	108.69	113.5	112.35	116.94	116.49	112.3	113.67	112.38
99.978	100.05	100.72	97.522	103.01	98.74	101.58	100.23	100.46	98.55	99.285	104.09	102.76	104.65	100.71	99.751	103.29	99.888	101.73	100.34	100.54	98.423	103.45	103.83	96.03	101.89	101.46	96.722	99.441	99.943	100.84	97.166	98.95	99.907	98.56	98.191	100.56	103.98	104.67	99.145	100.57	101.25	101.33	99.625	97.105	101.38	103.27	100.78	100.93	101.19
105.73	108.27	100.52	105.64	102.53	110.08	104.7	102.38	103.88	106.07	104.66	106.82	104.73	104.85	108.78	109.23	105.05	102.2	104.64	104.16	104.81	99.988	101.47	105.99	99.82	103.57	108.59	103.41	102.82	100.84	106.33	107.73	106.24	106.35	101.3	107.08	106.7	109.64	110.02	104.27	105.2	105.64	105.62	106.98	103.64	105.35	105.3	104.55	107.49	108.64
102.55	102.64	103.81	104.42	105.6	104.26	103.85	104.25	103.91	107.85	98.562	106.49	101.76	102.4	106.73	99.344	101.76	107.31	105.02	107.13	103.5	102.47	103.98	103.68	105.21	105.41	104.56	105.4	104.05	106.21	102.47	101.4	105.51	101.2	101.88	103.14	105.06	106.42	104.45	109.38	105.63	102.29	107.22	103.05	105.57	102.55	106.55	105.21	104.46	103.25
109.27	109.55	107.03	108.22	108.73	105.97	106.05	103.86	104.44	105.44	110.72	102.21	107.53	111.14	101.74	108.86	104.97	107.31	109.66	110.03	108.53	105.83	110.31	109.56	103.62	105.65	103.17	106.42	106.26	107.72	104.11	104.78	107.27	106.57	104.48	106.31	103.42	106.81	105.52	113.51	101.52	101.69	103.92	105.21	105.33	104.47	110.51	102.72	111.32	108.72
102.72	102.46	106.94	101.1	101.76	104.81	109.34	106.38	104.89	104	106.95	109.16	101.76	105.65	106.07	105.99	106.35	108.12	102.92	104.17	106.42	101.99	104.07	105.79	104.37	106	110.09	104.75	105.17	106.79	106.19	101.54	103	108.52	104.16	106.69	111.14	103.63	101.48	108.28	98.312	102.44	99.36	105.8	102.16	101.96	101.24	104.39	100.4	103.74
102.84	106.05	103.36	104.95	103.37	108.55	103.66	101.54	105.78	104.63	108.71	103.29	106.83	110.52	105.67	103.98	108.97	106.28	106.48	107.44	108.38	107.35	106	104.59	106.05	106.42	104.01	108.62	112.18	107.99	105.94	105.05	110.29	107.32	106.1	108.61	105.5	103.15	106.57	104.73	105.16	108.2	106.41	105.06	105.87	103.92	106.2	107.74	107.45	104.26
103.63	103.58	108.97	99.2	104.23	101.33	102.76	108	107.61	100.94	109.42	102.81	102.46	106.73	100.98	109.07	100.09	105.77	102.5	99.338	107.48	103.82	104.57	102.92	102.47	100.78	103.92	104.11	101.92	108.16	103.84	104.11	102.13	102.56	100.97	103.05	101.47	104.39	105.69	100.65	106.33	104.75	104.18	100.39	106.04	102.45	105.84	104.22	104.47	111.62
112.51	114.89	113.93	116.36	111.51	111.39	114.44	116.17	109.85	111.01	112.74	109.64	112.47	116.27	111.45	109.09	105.07	109.08	111.64	117.02	116.33	114.9	110.1	113.59	113.32	108.36	109.57	111.73	113.05	111.88	110.03	112.68	112.38	115.22	108.99	114.93	106.09	111.09	112.85	116.76	110.68	112.53	106.33	108.87	109.93	117.03	110.6	111.2	111.35	111.22
98.872	98.905	96.706	100.17	99.775	97.316	98.262	98.861	100.53	98	99.054	98.713	97.829	100.32	98.25	103.86	100.92	100.91	100.91	101.22	97.254	98.4	99.813	97.727	103.29	94.378	102.43	102.12	98.364	100.48	96.056	99.259	96.763	102.65	99.838	102.67	98.377	98.333	97.434	98.332	102.78	98.502	99.933	100.72	102.53	98.174	96.39	99.597	100.67	94.506
118.04	115.71	117.77	116.73	118.76	116.06	114.08	117.14	117.12	119.69	115.9	121.43	117.9	119.06	117.02	119.46	117.39	117.04	115.85	119.98	115.9	113.31	118.04	118.42	117.32	117.68	118.53	118.18	120.7	116.06	115.99	118.38	112.92	116.73	117.56	116.23	118.21	119.91	112.62	122.62	117.43	114.14	117.46	114.85	114.2	118.28	114.6	116.59	118.68	114.25
111.91	114.81	113.81	114.56	113.72	111.43	112.2	114.58	112.76	112.75	114.72	113.28	113.49	115.92	112.37	113.41	110.01	111.52	110.71	108.35	112.6	112.1	111.63	111.42	110.67	112.23	111.28	114.83	114.29	115.53	107.38	109.76	116.68	113.79	113.05	112.37	116.87	115.93	112.98	113.4	114.03	108.42	111.26	109.52	108.98	114.18	115.82	112.69	113.88	105.66
112.56	113.59	110.99	112.94	109.55	113.94	111.61	118.03	111.99	111.83	113.31	111.05	109.9	111.18	113.44	109.24	114.55	111.42	112.9	105.88	108.84	112.13	107.69	113.27	112.24	114.09	110.44	113.56	114.18	111.47	114.71	113.33	116.71	112.99	112.17	114.59	110.2	112.8	111.51	111.92	116.56	111.57	111.57	111.76	114.24	117.05	109.19	116.94	107.86	111.51
110.8	111.92	111.71	107.29	109.02	111.08	110.74	113.89	107.01	114.53	111.69	113.11	110.3	108.71	110.47	113.76	108.37	114.43	110.74	114.94	114.24	115.27	116.16	110.46	115.89	110.41	110.33	111.67	112.52	112.76	109.82	114.05	113.74	109.93	111.51	113.6	112.3	113.24	110.95	111.13	111.46	110.61	112.37	113.54	110.14	114.45	109.08	115.89	110.04	108.8
104.78	109.08	101.44	102.79	102.86	102.69	110.58	104.13	103.56	107.15	106.29	102.68	100.36	104.88	108.24	104.51	105.76	106.35	106.62	101.29	97.784	99.741	103.91	104.6	105.01	100.65	104.43	102.23	105.94	104.66	106.29	103.54	103.79	100.62	101.7	105.64	100.46	103.59	105.51	104.14	105.68	101.94	107.92	103.94	103.39	105.46	105.39	102.23	101.91	108.01
112.26	109.73	110.99	114.47	115.85	113.57	112.55	112.98	111.42	108.2	109.71	110.62	109.01	111.93	111.93	113.65	113.17	112.27	111.99	109.89	114.39	111.01	114.62	110.19	111.93	111.45	111.03	104.94	112.14	112.68	105.37	114.92	116.73	111.78	110.11	110.38	110.38	114.82	107.98	113.55	110.88	111.74	111.54	112.29	111	108	109.94	113.29	110.43	114.94
111.55	108.83	109.82	107.05	109.65	109.18	106.31	110.37	112.28	113.97	110.44	108.93	114.48	115.33	118.62	110.67	114.27	111	110.18	112.89	111.04	112.04	118.64	113.55	109.64	107.35	109.23	110.5	113.23	116.71	108.76	110.28	111.41	108.16	111.13	108.6	108.21	109.9	113.12	107.4	113.74	108.36	111.7	111.83	107.32	111.5	112.58	116.36	112.54	113.15
107.54	104.7	107.84	106.08	108.63	105.52	106.99	105	105.05	102.03	104.35	104.65	106.07	103.43	106.25	106.85	106.68	101.41	106.06	101.92	107.05	106.02	101.48	107.38	102.38	104.24	103.33	111.29	102.16	101.49	106.11	102.71	107.19	106.88	101.73	106.99	107.47	105.69	110.09	104.84	106.84	114.62	106.06	105.32	104.96	104.89	106.4	103.42	99.455	107.81
113.65	113.42	110.95	112.56	111.61	115	114.47	114.59	111.37	113	113.48	112.6	114.18	109.36	111.11	113.3	109.65	116.28	107.97	106.56	112.97	110.79	110.84	113.32	112.12	115.19	115.29	110.24	112.06	112.47	111.16	111.03	115.4	110.07	112.3	107.09	111.17	111.12	105.76	110.02	113.51	113.57	106.74	114.56	110.59	107.94	110.32	111.39	110.78	115.18
106.62	105.14	103.35	108.29	101.27	102.02	106.69	106.59	106.96	105.88	102.74	107.39	107.59	103.13	103.79	105.64	103.75	106.55	102.66	106.27	111.5	102.96	106.83	105.79	105.93	109.46	102.19	103.33	103.55	103.01	106.22	105.85	103.28	105.59	105.11	105.66	107.56	109.58	107.41	106.3	103.63	107.74	107.09	107.02	104.9	105.12	106.19	105.9	104.24	105.11
102.13	106.7	105.6	104.13	106.74	105.92	105.25	104.55	108.49	101.7	105.81	107.93	100.11	104.13	103.67	106.05	100.74	103.83	104.54	103.3	108.36	106.91	107.26	108.74	110.37	106.55	109.28	109.58	109.56	101.24	108.24	104.18	105.58	106.71	103.39	103.29	109.94	104.93	102.73	110.42	104.49	105.41	106.79	106.31	105.36	107.71	104.84	106.42	98.302	104.84
106.55	105.42	112.92	108.56	111.43	111.41	109.67	110.54	110.35	109.67	113.89	112.25	115.18	106.99	111.43	104.06	110.52	115.88	113.89	114.99	111.96	108.34	111.88	111	106.75	109.98	112.12	109.62	109.42	107.46	108.86	110.9	111.32	111.74	112.19	106.98	107.64	109.44	112.43	108.11	107.22	106.78	115.83	112.4	111.29	112.23	109.02	115.44	113.74	110.21
111.87	114.87	113.53	112.79	110.24	114.39	114.86	112.14	110.87	113	114.89	113.96	108.95	113.25	114.27	110.91	114.95	107.89	112.08	110.73	112.41	111.23	109.32	114.58	114.5	112.45	107.97	107.57	111.66	111.69	112.01	107.79	111.89	112.03	111.26	111.81	113.17	109.93	112.52	112.95	114.64	108.59	111.11	115.09	114.33	115.99	114.73	114.04	112.8	108.73
103.91	98.887	108.08	104.85	104.17	106.85	106.26	104.21	105.59	107.66	108.43	108.06	105.96	108.34	102.34	105.82	103.09	106.99	106.21	103.87	109.43	106.47	109.38	108.79	105.46	107.22	105.23	104.24	110.33	110.26	105.68	107.9	103.56	100.88	104.8	100.42	105.65	109.06	104.3	103.43	107.5	106.85	104.43	105.39	109.72	103.51	105.31	103.24	106.88	110.15
107.43	103.16	97.994	102.99	98.709	100.18	106.32	100.33	103.81	96.098	98.136	100.87	101.97	98.887	100.36	99.531	96.231	98.854	102.38	97.647	102.1	97.232	100.69	99.437	93.794	101	101.31	100.61	103.72	100.11	96.704	99.092	99.971	99.518	100.89	97.375	102.72	99.468	97.462	100.82	101.32	101.91	101.96	104.39	100.97	100.7	97.531	96.514	101.59	100.37
99.991	102.99	102.79	95.287	99.091	100.03	100.7	98.004	100.98	98.189	101.54	97.698	102.68	103.12	101.95	99.043	100.13	100.91	100.7	97.769	101.32	96.956	98.38	100.26	99.23	97.221	106.52	94.748	103.29	101.92	102.34	98.516	98.366	103.86	99.941	98.65	98.809	94.038	98.337	100.8	103.33	96.948	102.09	101.11	103.56	99.29	96.825	99.452	101.66	100.7
103.18	100.84	105.08	107.16	106.47	104.68	100.65	102.72	105.86	107.77	105.1	102.29	104.97	105.9	106.34	106.36	102.58	106.02	105.57	101.45	102.06	110.02	102.15	103.49	107.89	105.39	102.6	101.58	105.38	104.33	105.51	102.99	104.15	102.15	109.46	105.99	104.49	105.99	103.32	105.74	106.12	104.36	108.65	104.24	100.25	104.43	105.07	107.66	104.79	102.78
114.41	113.07	109.21	107.78	111.28	112.32	112.81	117.92	110.99	111.54	113.11	111.83	114.03	112.05	110.14	112.78	116.92	113.62	111.94	114.66	108.89	107.54	108.96	113.69	109.4	112.01	111.91	112.01	110	113.67	110.86	113.9	114.21	110.47	110.59	112.17	107.97	114.97	109.31	112.7	110.3	108.03	110.44	109.9	110.61	114.52	108.05	111.68	112.12	110.55
112.21	111.32	104.96	109.72	113.86	115.72	111.68	113.89	116.03	113.14	112.99	113.56	113.18	111.27	113.07	113.2	116.88	109.31	113.29	111.7	109.22	113.53	111.27	107.26	113.29	113.9	109.67	115.57	115.34	112.08	116.54	112.71	109	110.43	116.18	115.09	112.76	118.62	111.61	113.27	111.27	112.09	108.62	108.61	110.31	114.76	113.32	111.05	109.51	116.06
110.6	105.62	108.44	106.72	104.91	100.87	107.38	107.47	103.53	105.93	104.49	103.84	106.63	108.75	103.49	107.73	109.03	107.59	110.13	101.62	102.99	105.51	109.9	103.04	106.99	105.29	105.55	110.41	109.65	107.04	102.89	106.5	102.61	109.08	104.07	102.74	107.6	106.67	106.58	108.9	104.53	103.52	104.32	102.07	108.99	108.44	102.13	109.13	103.57	107.99
103.81	106.24	106.53	105.47	107.43	105.17	105.93	101.64	105.37	104.77	104.06	104.25	107.07	107.35	101.69	107.01	103.17	105.14	107.45	100	106.53	106.59	107.5	106.87	104.42	105.11	109.93	104.2	105.87	108.02	106.97	103.02	105.86	104.45	104.25	108.4	108.67	103.42	100.99	104.79	104.15	103.4	108.29	108.19	108.07	104.11	109.34	103.63	105.1	105.65
104.49	109.67	105.75	107.21	102.61	103.34	106.09	107.89	103.83	102.63	103.69	102.77	106.17	101.65	103.93	102.66	103.91	105.06	104.95	104.7	102.46	102.59	99.855	107.78	102.81	103.42	100.44	104.57	103.22	102.11	100	103.04	105.42	103.82	102.71	104.4	104.9	104.92	106.3	100.19	101.32	100.7	102.1	104.19	105.7	105.09	103.67	101.98	110.13	100.49
108.8	109.85	109.8	109.8	113.91	115.34	110.52	111.35	110.14	115.85	109.24	115.22	111.03	113.35	109.28	109.76	111.67	111.59	109.88	110.01	112.34	113.45	114.01	111.83	113.48	113.94	111.65	110.89	109.03	116.16	113.47	108.92	112.09	110.98	114.53	115.56	111.38	110.02	112.78	109.35	113.34	113.85	112.96	113.44	111.14	109.95	113.47	109.11	111.93	112.49
113.61	111.86	111.73	114.3	112.93	113.05	113.11	109.53	114.25	108.92	113.59	111.12	111.88	106.44	113.57	116.51	110.86	110.78	109.91	111.48	113.01	114.2	112.46	111.28	116.68	110.69	110.67	111.05	117.81	111.88	112.23	109.47	111.94	116.27	109.69	113.94	107.38	117.35	110.13	111.22	110.77	114.29	115.34	109.23	114.36	108.69	110.92	109.87	116.06	112.11
104.2	101.33	103.21	101.83	100.01	96.977	99.958	95.895	103.31	101.69	92.358	101.07	95.064	100.69	103.72	96.147	99.893	100.39	98.936	105.85	95.813	99.984	98.95	101.42	98.189	99.812	98.697	100.69	97.574	98.416	101.52	96.249	100.45	98.547	103.97	101.57	99.299	106.42	99.087	102.65	101.12	102.18	96.709	94.847	103.45	99.947	99.33	101.39	105.2	99.727
109.88	106.49	101.81	106.13	105.84	105.84	105.83	104.92	105.2	105.75	107.37	107.15	110.48	108.94	103.74	108.27	106.78	103.19	107.38	105.06	106.77	107.29	110.71	107.84	108.3	104.26	101.55	105.59	109.07	102.12	106.64	108.56	104.58	106.69	111.38	101.95	102.53	106.73	105.76	105.37	107.57	101.81	105.02	107.06	100.69	107.65	100.73	104.76	105.78	102.34
104.39	102.26	104.34	108.25	102.16	104.06	103.55	101.49	100.25	108.95	98.043	102.35	104.14	107.42	103.93	104.06	102.44	102.05	105.94	101.8	99.892	105.7	109.31	107.41	108.07	102.53	104.57	102.71	103.63	104.26	105.84	105.07	100.97	100.37	104.59	107.76	102.2	101.85	101.55	104.05	103	101.33	103.32	104.83	102.98	106.51	102.88	105.29	102.54	104.39
103.91	106.7	108.4	107.26	107.18	104.41	105.46	106.98	106.7	102.48	104.67	109.39	110.6	105.73	108.32	108.44	107.29	107.18	106.86	109.54	105.85	102.62	104.7	106.19	104.3	106.13	106.35	109.69	105.59	105.33	104.72	109.34	104.56	107.99	108.07	109.61	107.61	107.13	106.44	109.24	104.26	105.56	107.56	108.21	106.69	101.77	106.55	106.83	108.36	103.67
102.34	105.8	102.77	105.44	110.51	104.36	102.35	106.7	107.67	103.18	99.85	106.35	103.58	106.3	107.36	104.48	109.78	108.09	103.97	106.23	106.28	109.45	106.41	110.19	101.97	104.16	109.32	108.68	108.89	104.89	106.19	109.44	106.02	100.79	109.11	105.71	101.57	106.46	109.01	106.08	105.25	104.46	100.85	106.82	104.33	107.08	107.55	104.11	101.42	107.36
102.8	107.34	110.87	106.39	104.77	104.92	107.78	107.78	103.47	106.74	107.45	104.09	113.82	108.48	107.45	106.5	104.73	106.39	104.84	102.65	107.86	105.48	107.71	105.7	109.58	105.04	102.85	107.68	101.89	106.02	108.09	106.08	106.4	104.33	101.55	110.52	107.23	106.25	108.73	107.68	103.68	105.93	105.62	106.62	111.42	102.04	102.84	105.48	107.28	104.53
106.79	104.26	104.18	106.05	106.48	105.16	105.74	110.98	102.05	108.69	103.37	100.09	106.26	103.64	100.3	106.36	102.35	103.98	106.74	107.29	102.66	110.33	102.84	107.44	103.47	104.26	109.76	107.95	105.27	106.02	107.15	103.68	106	103.54	108.55	111.32	105.41	109.09	109.11	104.8	106.13	109.21	104.08	101.18	103.52	105.72	105.8	105.26	103.2	104.72
110.4	111.59	112.15	112.81	113.36	108.9	109.99	114.98	113.13	109.54	110.67	110.59	116.01	110.51	111.75	109.93	114.98	112.58	109.49	114.6	116.31	111.69	113.41	110.5	110.45	109.68	110.52	107.59	110.01	107.03	110.61	113.05	112.29	107.46	113.51	111.69	113.95	108.37	113.01	111.89	112.81	111.72	109.56	108.78	112.35	110.51	116.71	111.52	110.74	110.86
113.95	112.05	107.83	117.16	116.03	109.08	109.98	114.15	110.53	113.55	110.3	111.48	110.38	113.86	112.1	116.14	110.7	115.95	113.55	116.23	109.88	113.9	112.96	106.76	117.44	110.97	118.06	112.38	113.24	116.71	108.73	110.85	115.19	114.22	114.56	108.78	113.26	113.68	111.44	113.49	114.88	116.36	110.53	113.86	114.03	113.81	112.43	108.34	112.04	112.81
97.67	102.71	100.13	103.1	95.55	100.05	100.58	96.884	99.966	98.158	100.65	102.79	97.389	96.692	101.3	100.74	100.05	100.7	102.81	102.27	101.57	96.815	104.83	105.51	101.82	100.18	103.47	100.33	100.7	99.772	99.158	98.822	101.16	102.1	97.517	99.632	99.671	98.37	102.33	103.05	103.69	99.258	100.17	98.705	94.733	97.905	96.251	98.267	101.87	102.15
115.71	112.79	106.99	112.25	112.07	109.69	112.73	112.63	114.42	110.59	110.33	111.37	117.67	109.43	108.95	115.57	111.57	112.03	115.35	109.64	111.45	113.64	114.61	114.43	115.33	115.75	114.37	111.92	111.17	108.59	113.35	114.07	110.69	114.33	111.13	114.86	114.3	113.14	110.04	118.31	111.83	112.16	111.83	112.55	110.2	114.62	116.72	108.97	113.23	107.46
109.26	109.78	107.16	107.85	110.65	108.78	114.11	114.16	111.99	112.71	111.46	111.05	112.37	110.43	106.45	111.47	112.1	111.44	109.76	113.37	107.59	111.93	108.55	109.38	106.33	108.85	113.58	111.6	112.15	114.55	109.42	111.67	111.44	109.97	114.24	114.82	112.62	112.23	111.35	112.87	108.25	115.71	109.91	109.38	115.8	110.98	108.33	106.53	109.33	110.55
109.4	110.83	106.99	111.32	108.26	106.31	113.57	107.48	110.4	109.31	112.07	108.92	111.84	110.25	108.4	109.53	109.25	111.56	104.58	112.58	112	111.45	109.1	107.17	110.68	103.26	109.49	107.93	110.45	109.2	112.35	107.99	107.38	109.36	110.88	112.72	109.88	109.34	114.05	106.87	106.9	111.26	111.33	113.59	113.36	107.66	112.61	110.55	112.3	109.66
105.94	106.32	106.97	106.93	105.24	110.58	105.4	105.32	106.49	107.94	106.58	106.77	108.72	111.25	109.71	107.47	105	104.69	109.87	108.37	102	107.84	104.1	105.43	103.9	104.57	103.27	105.45	104.8	106.27	112.01	106.04	106.41	105.27	111.77	108.27	105.1	108.9	105.7	105.5	104.72	106.84	101.19	108.99	106.16	106.87	103	107.41	109.19	106.35
106.5	111.64	115.88	111.6	108.87	113.11	109.58	112.56	110.67	112.68	109.67	109.82	112.78	114.7	115.47	111.33	111.55	110.74	115.25	109.56	113.9	110.68	111.53	116.55	115.44	112.08	108.89	109.09	112.41	105.94	110.58	110.18	109.85	109.77	113.38	110.7	112.58	109.7	109.56	109.65	108.25	109.69	107.87	109.34	108.58	111.69	107.64	111.06	110.62	108.01
107.27	108.91	106.8	104.42	109.01	104.54	111.73	108.79	103.2	106.51	103.42	105.57	107.44	103.65	103.82	108.06	109.07	102.74	108.65	106.02	109.39	107.66	104.49	107.9	109.63	109.14	108.89	103.74	104.52	105.15	109.43	104.7	106.34	105.18	107.91	107.26	100.39	106.6	107.69	104.55	108.25	104.26	110.97	107.89	107.45	101.98	105.64	106.39	101.31	108.44
112.67	114.26	113.33	110.12	113.46	114.48	115.01	110.7	112.3	113.13	111.77	113.43	113.1	115.96	113.16	115.46	111.87	112.89	110.15	113.03	110.7	108.62	111.92	107.29	113.06	110.16	111.73	112.82	111.24	111.93	113.9	108.89	108.75	114.65	116.67	108.07	115.4	110.24	112.1	112.14	112.41	112.27	114.02	114.36	112.59	109.09	110.49	110.14	108.7	109.14
109.62	115.37	112.47	114.2	109.2	110.59	113.57	112.43	109.39	111.84	111.84	111.8	109.87	110.35	111.4	112.5	109.38	112.41	112.93	110.22	105.19	107.95	110.23	113.87	112.49	114.54	111.49	112.13	111.12	112.66	112.04	111.72	114.87	111.13	114.14	108.94	111.45	109.41	108.92	113.18	110.51	109.41	119.6	110.74	112.19	109.92	104.18	111.86	110.29	107.25
101.48	104.59	108.63	101.88	104.85	104.7	106.98	105.87	103.85	106.04	104.38	102.07	109.75	107.86	104.03	104.57	100.6	106.25	102.19	101.21	105.8	106.51	107.86	107.42	105.64	103.75	99.02	106.34	108.05	102.1	103.88	108	105.92	109.93	108.07	108.32	104.41	105.9	106.21	105.62	107.96	103.27	105.88	107.36	107.33	107.37	105.21	103.61	101.5	108.96
100.24	100.85	101.42	100.98	104.04	100.96	98.451	97.065	101.57	101.08	100.73	102.85	99.007	102.05	100.02	99.204	100.71	100.87	96.727	99.764	100.58	101.41	103.25	101.04	100.71	107.6	103.79	100.04	102.34	98.694	99.366	104.39	97.832	102.62	96.335	98.198	101.51	100.36	100.77	99.273	103.43	98.621	94.863	100.55	101.25	100.27	95.501	103.91	102.58	99.698
109.13	113.18	109.67	110.59	110.15	113.17	109.59	106.24	105.14	111.22	107.82	107.8	107.74	109.87	116.53	112.41	112.3	107.98	108.79	111.41	108.29	110.98	109.13	105.19	109.92	109.03	111.33	112.05	110.95	113.26	104.93	111.44	105.33	109.62	105.73	112.72	108.61	110.42	104.65	109.23	115.74	107.82	109.62	107.67	106.81	109.06	107.42	105.67	109.85	109.13
108.09	112.88	115.24	113.79	110.18	113.12	113.04	116.28	110.62	112.79	108.37	113.05	108.8	110.3	111.77	111.99	110.67	115.89	113.72	111.64	113.94	105.7	112.96	112.6	113.42	112.58	113.3	110.7	112.64	107.82	113.52	106.09	111.11	112.39	107.53	115.78	116.22	110.4	111.53	110.75	108	113.35	107.54	114.87	110.94	105.91	110.22	110.75	108.22	113.41
108.29	108.03	104.63	105.95	108.51	105.43	107.44	104.38	109.63	106.38	106.32	106.14	105.93	105.46	105.13	107.1	105.63	108.55	105.63	104.68	108.85	107.52	108.47	104.01	105.71	102.89	101.79	106.37	107.23	102.85	103.11	110.64	102.09	105.21	107.77	103.92	106.9	106	108.54	106.56	103.85	105.07	105.09	104.97	108.36	104.38	104.44	106.44	107.14	105.78
108.51	112.23	113.42	108.24	111.35	116.04	110.13	113.75	111.62	108.44	110.62	112.6	112.71	107.13	111.79	108.72	112.54	113.07	112.6	113.85	111.84	112.59	112.67	105.65	109.06	111.21	115.95	116.23	108.86	110.74	115.24	115.88	111.25	109.43	110.34	109.44	107.15	108.29	113.6	114.93	111.45	114.83	112.93	113.68	111.77	106.49	108.17	109.36	109.61	117.44
101.56	105.66	101.6	103.82	104.51	107.9	102.82	106.24	106.54	102.14	105.61	99.417	108.5	104.31	105.26	109.37	104.08	108.56	105.29	108.14	102.16	101.88	102.99	101.44	108.74	102.9	107.95	106.54	105.12	105.11	103.22	101.56	105.12	105.07	104.36	105.67	106.22	103.51	102.44	105.56	110.93	106.34	104.79	105.4	107.48	105.4	103.7	105.64	108.81	104.82
110.36	107.27	106.7	109.88	109.02	109.81	112.53	112.29	106.45	109.14	112.25	107.68	110.41	112.1	111.83	107.26	112.82	107.87	113.18	112.27	109.42	109.68	112.28	114.12	109.13	108.6	116.09	112.28	109.1	114.48	115.84	111.09	110.74	112.39	110.93	111.48	110.61	109.46	110.57	108.5	111.25	113.83	106.16	110.36	111.47	106.9	111.95	111.66	112	111.97
108.87	110.69	105.19	107.25	107.28	107.94	104.2	109.61	106.53	103.69	106.6	104.79	109.63	107.53	104.5	105.43	109.02	109.09	110.62	106.54	109.88	105.76	109.58	106.97	109.47	110.76	104.02	106.58	110.63	108.96	108.43	101.99	101.44	108.14	107.32	108.77	107.17	103.05	104.6	106.78	103.93	108.9	106.58	105.81	102.88	103.67	111.23	111.57	109.76	111.53
110.63	113.29	110.88	112.35	109.79	113.24	117.61	110.78	115.98	112.02	110.4	108.71	110.77	113.62	111.47	113.23	109.47	112.34	111.72	114.48	111.86	109.73	108.78	108.16	107.94	115.26	111.18	109.97	114.14	111.39	111.18	109.24	116.18	112.19	111.81	112.25	113.27	108.37	109.58	109.98	111.32	111.63	107.9	111.86	105.09	109.53	115.64	112.64	113.63	110.65
107.05	105.51	107.87	103.04	100.29	104.88	107.96	106.7	99.332	107.95	105.7	106.09	105.57	108.43	104.31	105.2	108.61	105.96	102.28	104.97	101.82	103.26	103.51	105.58	107.75	100.96	109.04	103.91	104.1	105.86	109.22	105.62	107.59	103.39	100.41	102.69	106.31	106.27	100.8	103.41	103.59	109.19	104.59	104.32	106.08	103.19	102.78	107.7	106.54	106.6
114.16	106.77	111.43	112.38	110.45	110.76	109.88	111.24	109.88	110.55	103.4	114.44	108.23	114.61	109.69	113.1	107.73	106.76	108.31	108.03	108.77	108.62	104.11	109.84	108.6	112.03	111.82	109.98	109.07	113.44	111.75	110.1	109.12	106.16	116.52	110.87	113.62	109.67	110.14	105.83	112.32	110.56	112.5	107.67	107.27	110.83	108.1	109.42	107.75	111.42
106.5	109.82	110.85	110.64	110.13	114.59	114.71	116.93	110.74	109.78	107.75	112.8	110.89	108.77	110.08	109.9	112.07	111.09	110.4	109.23	111.86	109.16	110.02	113.13	112.47	112.11	112.59	114.36	109.44	112.96	111.46	110.04	111.21	105.27	109.98	117.29	114.27	108.84	106.34	112.21	111.24	107.31	113.88	108.74	105.72	112.81	108.94	109.72	116.17	109.56
103.93	109.13	99.803	105.07	99.04	104.9	102.25	101.56	101.66	100.61	102.71	108.53	102.86	102.68	106.73	103.26	104.51	106.09	106.18	109.17	104.52	102.48	107.91	104.4	111.56	109.64	108.23	101.05	99.813	103.02	104.53	103.17	108.7	105.04	104.66	102.61	107.74	100.78	100.83	104.58	101.9	103.25	105.01	101.12	102.39	106.75	105.33	106.52	104.12	102.95
102.86	104.21	103.25	106.99	98.064	105.88	104.48	107.04	98.532	105.14	105	106.85	102.95	103.73	107.63	103.65	107.53	103.2	105.59	106.27	102.49	104.59	104.56	104.04	103.07	108.42	109.06	103.38	102.36	102.5	105.64	100.83	103.08	107.35	105.96	102.92	106.42	101.56	105.13	103.74	107.47	103.8	105.09	108.81	104.15	108.3	105.79	107.13	102.66	106.37
113.52	110.58	114.03	108.88	111.72	108.16	113.39	112.02	112.74	111.67	110.69	108.1	109.68	110.83	113.08	110.78	112.1	117.04	112.4	106.29	110.61	112.11	112.75	114.39	111.98	113.07	108.8	112.98	114.54	115.69	111.67	112.42	109.49	110.28	111.53	115.13	111.54	110.43	117.39	112.4	111.41	107.85	112.04	110.08	110.3	113.13	112.94	111.41	112.85	114.48
103.85	101.54	102.48	106.34	101.09	106.77	102.99	103.22	104.11	104.67	102.77	104.97	103.5	100.72	104.22	101.23	103.84	101.5	102.68	106.14	105.27	103.63	108.9	102.88	106.26	103.33	104.05	102.18	107.08	104.35	103.95	103.61	103.36	105.76	104.1	103.22	106.85	101.42	105.47	104.72	102.58	107.6	103.38	98.96	106.74	102.83	106.69	103.44	100.91	104.38
106.67	106.53	107.26	106.82	106.92	103.35	105.35	106.97	108.14	108.07	104.84	109.02	104.86	107.3	104.41	104.69	103.35	103.96	107.54	108.08	109.07	106.21	105.06	110.33	106.35	103.3	110.33	108.26	104.67	107.55	108.53	107.23	105.85	104.67	109.99	107.69	108.9	101.21	106.81	104.52	110.06	105	105.23	106.4	110.04	105.79	106.95	106.34	105.8	106.51
101.83	103.15	101.19	103.48	106.71	105.58	107.97	101.65	108.18	100.86	106.56	105.42	104.88	106.73	104.93	108.73	107.15	102.9	107.32	101.79	104.97	104.18	106.43	108.07	104.3	105.15	103.37	107.52	104.45	106.54	104.92	101.8	110.05	106.97	104.17	104.63	100.07	104.64	110.35	103.52	111.34	107.38	107.25	103.66	103.14	106.23	104.9	102.36	102.12	103.78
111.09	111.26	112.41	115.1	107.12	112.54	106.15	110.29	111.45	108.43	106.93	108.36	112.17	108.89	112.01	115.25	111.72	110.45	111.31	113.84	109.26	109.46	111.47	110.95	106.03	111.64	109.42	110.91	110.67	113.03	110.55	111.89	108.73	111.58	108.48	111.17	111.58	108.6	110.72	108.92	108.3	108.44	107.29	110.68	112.79	108.58	109.9	114.9	109.44	113.59
111.18	110.4	110.83	111.79	113.17	109.59	113.13	113.1	107.2	112.31	113.11	110.5	109.69	109.45	113.77	116.37	113.22	112.11	108.56	108.8	111.58	110.34	110.4	110.31	108.97	109.4	108.6	113.12	114.97	110.65	110.63	115.02	113.1	107.41	111.29	104.77	111.37	109	109.42	110.63	110.69	111.03	113.8	112.46	112.16	107.37	111.33	108.81	112.56	108.27
107.24	105.09	105.63	108.81	105.69	108.69	102.47	105.69	105.19	104.54	107.53	108.14	105.46	107.57	109.5	113.63	103.94	106.6	105.98	106.42	102.74	104.64	104.84	107.72	103.19	105.33	107.9	102.76	101.47	103.85	102.27	107.3	109.75	107.7	107.85	107.89	112.39	105.28	103.9	109.89	111.61	106.24	107.99	107.01	105	108.96	102.68	105.89	104.4	100.24
111.93	114.5	112.65	112.16	114.53	110.71	108.32	112.18	116.18	110.91	110.99	112.38	111.64	112.94	111.68	108.47	109.4	107.84	111.79	107.66	110.79	109.59	113.98	113.39	110.62	114.95	109.33	108.79	111.03	110.41	111.62	113.31	110.59	113.02	114.79	112.59	112.69	114.36	110.25	114.81	111.35	109.67	111.81	108.09	110.14	113.04	111.13	109.81	110.6	110.35
105.37	105.04	103.38	104.02	110.59	102.93	107.19	105.52	104.74	109.34	102.19	107.54	102.98	105.82	102.76	105.73	107.23	103.92	102.98	104.72	109.98	108.37	104.01	109.32	103.87	105.51	105.4	108.06	104.92	110.78	104.69	103.47	105.06	108.19	107.62	107.54	108.33	105.84	110.1	108.26	103.27	102.34	105.4	109.06	104.94	105.19	109.24	106.16	108.34	109.05
105.95	111.11	105.56	104.83	108.15	106.7	104.07	106.39	101.08	108.58	105.89	105.86	104.49	105.24	105.64	104.79	106.32	103.84	102.87	102.67	110.14	109.05	105.5	108.15	103.28	106.23	104.18	108.19	109.6	106.23	103.84	104.03	108.6	106.1	102.48	101.25	105.52	102.34	104.08	102.59	105.96	101.89	107.54	101.4	107.91	105.07	100.56	99.371	108.65	105.51
110.19	107.79	104.98	109.84	103.22	106.64	107.39	108.69	103.84	108.38	103.57	102.89	103.69	105.4	104.65	103.39	111.06	107.32	105.09	109.01	105.05	106.39	104.58	109.28	106.04	107.3	104.42	102.46	112.15	106.07	110.87	108.29	105.09	112.01	106.52	107.77	104.96	107.98	104.1	109.31	99.375	101.71	107.87	110.53	106.53	109.64	106.58	109.68	113.04	105.56
107.28	109.55	104.56	111.43	108.93	107.61	105.88	107.02	105.44	106.71	107.48	102.67	107.7	107.88	104.5	106.05	115.04	105.65	104.72	108.48	105.99	103.7	103.86	104.1	103.37	102.02	103.13	106.8	104.74	108.11	105.96	104.04	106.25	106.89	102.59	106.85	105.66	103.99	106.5	102.89	102.6	106.51	103.55	105.27	100.47	105.47	103.93	106.03	104.7	102.99
102.62	103.9	103.82	105.95	105.23	106.88	105.82	106.94	102.67	106.35	107.61	109.66	103.99	104.34	104.19	100.8	107.57	107.93	103.46	104.15	105.84	106.44	104.99	106.14	104.99	106.15	101.4	107.18	98.872	106.76	101.32	108.45	107.16	101.28	106.13	107.49	108.47	106.57	107.06	105.33	106.07	105.09	103.78	104.33	100.54	108.49	106.15	107.61	107.57	105.92
94.481	94.665	96.788	101.99	100.25	99.679	101.71	103.57	104.71	98.467	99.313	95.475	104.09	95.28	100.86	96.648	99.994	101.8	103.04	105.13	97.556	97.248	101.02	101.94	101.36	99.964	99.223	104.05	101.32	103.2	95.787	100.42	101.07	98.533	96.973	99.299	101.9	99.914	100.81	98.962	98.637	99.847	97.2	102.16	97.207	102.54	97.658	101.19	103.59	100.81
110.29	110.66	114.02	113.72	115.93	113.32	114	113.81	109.9	113.37	107.56	107.44	112.49	114.94	112.48	114.18	112.48	110.56	109.15	107.68	114.66	112.14	113.69	110.97	111.19	112.26	110.9	110.36	111.93	113.6	114.38	117.45	109.82	112.2	113.91	113.51	112.35	110.44	108.76	112.81	110.95	111.66	112.71	112.74	114.63	109.14	113.91	113.92	108.47	115.68
108.19	106.49	107.49	106.82	107.23	100.88	102.47	99.439	103.39	106.92	104.68	105.95	99.556	100.8	103.61	105.25	103.5	108.03	101.78	110.61	102.78	105.01	104.79	107.46	99.594	102.59	106.01	108.59	102.72	104.6	105.77	102.28	102.96	101.54	100.57	103.2	108.29	103.23	103.54	102.77	106.21	104.95	104.12	103.92	103.95	106.93	105.7	105.7	103.49	103.78
109.34	111.12	103.67	102.66	103.63	103.59	105.82	97.916	103.4	102.11	105.16	105.76	101.7	105.78	100.16	111.36	105.88	104.37	106.49	101.33	107.6	106.63	101.8	99.664	100.39	103.26	103.2	102.52	102.75	105.59	104.12	105.81	103.09	103.02	109.68	104.6	107.69	100.83	106.62	103.65	105.17	106.51	104.63	100.96	105.12	102.46	106.34	102.79	106.5	103.81
104.01	106.91	104.92	102.21	103.99	109.55	105.42	107.59	104.85	104.42	103.32	105.36	103.52	108.27	109.86	104.8	103.1	107.12	107.16	105.63	109.67	105.89	105.53	106.47	103.9	105.78	107.01	105.67	105.62	108.86	105.88	101.24	101.53	106.17	109	104.06	101.44	104.46	103	107.65	107.75	107.79	108.47	105.38	102.15	102.69	105.88	100.86	105.6	102.23
99.189	98.811	97.105	103.19	99.472	101.17	100.01	100.32	99.104	102.09	103.68	101.07	97.98	96.031	102.4	96.417	98.267	101.93	98.99	98.611	98.415	97.951	97.348	99.627	100.86	99.549	104.41	98.044	98.167	101.1	99.765	103	100.28	100.77	97.112	102.75	100.84	105.98	103.22	97.77	98.748	102.49	99.089	106.46	99.519	100.1	101.15	102.51	100.02	99.995
106.4	102.3	103.84	107.6	105.06	101.47	104.25	108.07	105.59	109.69	100.85	104.02	106.4	106.55	103.8	106.44	104.28	104.61	105.71	103.2	104.51	102.68	105.51	105.71	106.81	104.17	108.33	105.34	107.01	104.9	105.37	106.07	100.61	101.89	100.58	98.64	103	104.29	106.8	108.3	100.3	105.33	108.49	104.6	105.13	107.19	107.33	103.49	100.98	105.46
111.48	112.62	111.72	110.23	110.53	111.29	110.45	110.62	105.99	113.58	111.15	112.92	116.68	109.3	112.15	109.28	110.32	114.87	109.84	113.27	113.82	109.1	107.92	110.16	117.2	113	109.07	117	113.35	107.34	111.56	110.61	112.68	109.36	112.9	113.1	108.67	109.04	111.42	117.32	105.92	111.44	109.52	108.44	110.22	114.16	106.26	109.62	111.86	117.51
104.4	110.17	106.69	105.29	106.01	105.84	102.14	107.61	106.72	109.12	104.18	101.58	106.85	106.58	103.91	103.91	111.38	106.22	104.38	106.6	104.54	107.23	104.29	105.34	103.48	107.36	101.17	105.1	106.64	101.81	103.29	106.74	101.98	105.22	104.01	106.9	97.781	104.71	107.27	104.18	107.26	105.39	107.47	105.66	103.04	106.07	103.72	102.58	105.35	109.47
106.59	107.26	103.08	101.48	100.75	103.56	104.94	104.65	105.54	103.88	106.6	101.99	100.57	99.422	104.67	104.41	100.31	102.26	104.79	104.74	105.55	105.68	108.3	104.01	103.59	102.81	105.04	105.56	102.24	105.07	102.75	102.02	99.292	99.544	104.91	103.29	103.02	102.86	105.3	101.34	105.52	103.93	105.11	102.93	105.72	105.26	103.95	103.3	103.96	104.55
98.578	104.03	101.7	103.3	100.25	108.02	103.15	98.808	101.46	98.669	99.262	102.74	97.054	98.064	104.53	98.421	99.792	103.45	96.681	103.57	102.25	101.1	101.82	99.787	105.02	98.214	100.13	100.14	98.213	102.13	99.197	98.939	100.42	101.33	97.322	103.74	100.29	102.4	97.829	97.045	103.01	100.8	102.76	98.666	101.93	100.46	100.2	101.53	96.886	98.554
98.567	101.09	99.764	97.058	99.425	98.039	99.866	99.304	102.34	102.68	99.923	105.15	99.693	102.01	103.88	101.29	105.74	105.43	102.82	101.03	106.05	101.63	101.46	99.456	102.25	99.598	100.85	101.71	101.29	101.11	101.98	98.536	101.51	104.02	102.37	97.899	97.128	99.726	107.81	103.63	105.93	102.39	103.18	105.32	99.17	98.755	97.719	102.33	99.776	97.826
113.85	112.67	108.71	110.79	108.91	111.75	111.78	115.39	110.22	108.5	112.94	114	110.02	110.2	110.13	111.07	112.61	109.59	106.58	114.88	109.88	105.9	110.06	108.96	113.75	112.3	106.63	112.27	116.66	110.46	109.27	109.47	114.8	113.4	112.76	111.65	114.36	114.14	115.37	113.6	111.69	113.75	112.03	112.43	112.83	109.05	112.71	112.78	113.59	110.78
112.46	113.42	111.92	108.91	109.07	107.97	113.04	113.74	111.36	112.24	107.71	110.69	111.25	115.49	112.43	107.18	109.32	113.29	112.88	103.92	112.7	113.02	115.6	110.26	111.54	108.98	110.6	114.78	110.45	111.29	110.45	109.49	114.06	111.27	114.39	112.15	111.66	110.36	114.65	114.09	108.09	107.9	114.25	112.31	111.68	111.49	111.11	109.06	108.55	114.82
102.38	107.45	104.85	104.84	108.43	107.42	108.67	107.45	107.8	101.7	105.71	109.77	107.72	107.94	104.67	110.78	107.71	108.8	109.41	106.29	103.12	98.985	107.01	107.21	111.14	106.11	106.81	107.19	107.2	106.41	105.63	104.85	108.41	104.31	107.89	103.7	110.47	108.86	102.51	110.52	106.72	108.46	105.23	107.39	103.47	109.83	105.65	107.46	111.71	109.83
111.7	114.71	108.2	110.89	111.05	112.76	107.46	114.98	108.79	108.01	109.47	110.85	113.68	110.22	112	111.14	116.2	113.17	111.24	112.48	111.45	103.75	105.28	111.54	113.55	111.42	109.35	117.81	113.65	110.55	111.04	116.3	110.91	113.37	112.59	114.87	108.34	108.26	111.82	110.52	112.14	115.87	111.74	111.65	112.1	112.95	109.84	109.04	112.83	111.44
103.33	107.01	106.51	106.89	103	107.15	107.7	105.83	109.46	105.82	112.2	103.04	106.96	104.64	110.45	107.38	103.29	102.17	105.56	107.83	109.25	103.04	106.58	109.89	102.15	104.92	106.14	108.46	109.06	106.25	104.22	104.96	105.28	102.88	105.12	105.97	109.9	103.74	106.28	111.07	106.82	103.73	105.77	106.28	106.82	104.03	108.48	107.37	104.7	107.55
107.55	106.93	109.13	106.73	109.83	109.21	103.81	102.31	103.85	106.01	106.6	106	106.56	100.3	103.97	105.26	104.81	104.69	105.55	103.2	102.13	102.49	102.88	104.06	105.5	102.95	108.7	110.4	110.01	105.82	108.8	103.97	102.59	103.03	105.62	106.88	110.12	103.24	105.38	108.56	106.33	111.06	107.54	99.954	103.08	110.01	107.96	105.74	104.83	109.3
103.33	104.06	97.305	95.364	99.164	99.403	94.036	104.79	101.47	99.929	102.51	98.596	103.51	97.98	97.384	95.801	99.965	99.033	96.719	102.97	98.789	102.89	100.19	97.369	99.658	99.57	103.42	100.01	101.58	103	98.591	101.03	95.303	95.846	100.8	96.393	100.47	102.93	99.247	99.479	101.82	99.206	98.252	102.4	99.532	97.518	95.087	100.59	101.22	100.57
113.37	110.22	108.5	115.31	106.99	110.77	116	109.72	111.77	113.36	110.36	110.31	111.4	113.06	111.68	109.74	112.63	114.38	106.41	107.97	108.69	109.18	111.47	112.5	115.4	114.21	111.91	112.03	109.21	110.46	109.42	111.93	108.45	115.23	115.64	109.26	110.74	111.84	110.85	108.17	110.36	109.81	116.05	108.43	113.22	110.23	108.58	110.54	107.42	111.56
96.428	96.965	98.245	102.83	100.07	99.207	97.036	100.88	101.16	101.23	101.43	99.787	100.3	102.66	101.49	97.068	102.35	102.83	99.047	106.65	104.06	97.137	99.151	93.358	102.69	102.31	102.79	103.8	96.271	100.09	94.316	96.374	103.4	99.591	98.742	100.35	101.85	101.25	98.378	98.618	101.47	99.533	100.39	100.37	98.308	96.575	100.75	101.63	99.489	99.165
118.62	120.27	117.68	117.5	117.06	111.69	113.2	115.29	115.3	121.57	117.77	115.78	118.88	115.41	117.13	112.63	115.1	112.59	111.65	114.46	112.92	110.24	115.69	114.28	117.54	112.13	120.23	116.72	113.57	111.43	115.26	116.72	115.42	118.21	114.01	119.72	115.87	112.03	114.22	115.14	116.77	117.69	111.94	115.56	115.4	119.75	116.76	113.6	119.32	117.71
106.41	103.62	106.48	104.43	103.34	103.92	104.44	107.43	103.11	108.46	102.3	103.95	108.07	103.31	108.93	104.84	107.5	103.73	103.4	105.74	107.46	100.24	107.19	105.93	101.5	104.7	106.82	107.86	103.47	105.34	105	102.18	100.15	103.22	105.13	103.11	103.43	101.96	108.37	103.39	101.37	104.88	103.49	99.346	100.99	106.44	104.31	101.64	105.28	102.92
113.3	108.98	112.79	112.59	110.11	114.41	114.09	112.39	115.79	110.58	111.98	113.84	107.94	111.38	113.75	108.82	113.04	116.43	109.96	110.68	112.35	112.7	107.69	111.88	111.98	112.11	112.43	114.45	110.1	111.14	111.36	112.56	114.57	112.57	111.12	109.28	111.8	113.42	111.19	111.76	112.09	106.21	114.5	113.34	112.43	111.6	108.86	114.29	110.5	110.27
108.7	110.16	114.64	118.94	114.71	116.14	114.18	112.11	108.5	113.66	113.23	110.95	112.46	107	107.46	112.42	111.68	114.91	116.77	114.17	112.43	115.4	110.49	112.41	116.19	112.38	114.31	112.59	112.03	110.65	109.17	111.38	113.98	114.33	110.65	111.41	110.65	114.17	109.91	110.71	112.05	109.33	110.39	115.17	113.13	112.69	110.04	111.22	114.89	109.7
105.69	110.96	105.87	100.79	101.43	103.86	105.02	111.44	106.39	103.78	100.71	106.79	98.448	109.84	106.21	105.08	106.86	99.05	105.97	100.47	104.97	102.88	105.31	107.7	105.99	107.19	110.18	103.49	108.18	107.28	103.88	113.26	105.53	106.58	106.33	105.66	106.11	103.93	102.6	104.33	104.89	102.77	108.07	106.88	106.08	107.71	105.06	102.38	109.16	104.62
108.39	106.55	105.26	105.93	106.45	106.28	103.37	105.16	104.64	109	105.48	101.71	105.14	104.09	102.9	105.92	102.24	109.02	107.09	106.96	104.86	108.63	106.57	107.41	103.14	105.66	108.49	109.78	102.82	101.5	106.16	111.67	105.81	102.37	104.21	106.05	104.1	104.06	103.12	101.07	104.99	107.75	102.46	109.98	101.4	104.84	104.16	103.64	103.39	102.92
105.53	107.29	105.8	102.85	103.21	106.32	106.31	103.64	101.94	108.47	105.63	109.64	107.7	106.27	106.26	102.52	105.12	103.57	103.73	106.7	101.17	105.32	104.91	102.57	109.22	105.34	103.7	104.7	105.7	106.95	102.04	105.27	105.66	106.82	103.31	105.29	107.18	102.79	105.43	100.57	106.66	108.08	109.09	102.94	103.88	104.02	107.37	105.35	106	105.67
106.53	106.3	108.11	106.53	107.78	105.64	107.12	106.36	103.96	105.99	106.85	106.04	107.31	108.52	101.81	100.27	105.95	101.25	101.06	103.15	106.58	105.67	107.82	103.18	106.31	106.53	108.74	106.02	111.24	103.54	105.59	104.14	102.02	111.85	104.2	105.15	103.69	106.5	101.56	103.22	104.07	106.65	105.14	107.16	105.67	106.69	106.02	107.14	106.02	107.37
105.39	101.61	109	108.32	102.01	101.17	105.94	105.88	102.65	104.75	105.41	106.94	107.47	108.94	108.71	106.35	104.8	106.56	105.22	104.73	106.89	108.01	104.47	103.23	106.68	107.71	103.18	107.82	103.95	108.22	103.3	106.28	103.95	108.42	107.24	105.06	106.51	103.35	105.04	104.25	109.15	104.34	108.07	103.01	106.27	105.91	105.18	106.53	106.26	103.61
100.96	99.849	105.33	101.23	95.671	101.04	100.85	103.03	101.56	101.23	95.034	103.61	100.86	102.53	100.16	103.98	98.996	102.62	96.684	99.56	97.763	100.86	97.84	102.06	99.629	98.131	102.85	100.57	98.043	99.29	99.715	100.88	99.64	106.22	94.183	99.883	101.39	102.18	98.017	101.22	98.846	98.748	100.75	98.83	99.718	102.25	102.25	94.152	102.52	101.26
103.88	111.23	106.42	103.79	106.52	109.67	101.42	108.04	101.07	104.9	109.45	101.9	105.17	101.75	106.95	108.44	105.84	99.304	103.56	105.28	103.06	103.45	104.14	102.92	105.55	104.77	103.14	102.94	105.47	106.48	106	106.96	105.45	109.78	108.35	105.55	106.48	107.17	104.39	107.92	108.52	102.09	103.21	106.91	108.16	106.46	103.54	106.26	104.79	106.27
106.49	105.3	103.02	105.92	102.96	103.05	104.41	107.27	108.35	108.9	105.44	106.82	108.65	105.5	106.21	104.65	106.72	107.29	106.51	105.68	105.8	104.99	107.05	103.02	106.42	105.85	107.71	108.18	109.98	102.8	104.25	106.47	105.11	108.11	106.17	107.23	107.26	101.66	106.77	108.51	107.28	112.21	107.71	108.41	103.6	109.21	102.97	106.71	101.06	109.83
107.86	115.93	111.9	114.95	117.53	113.25	114.91	113.53	114.5	111.63	111.72	112.57	113.68	112.01	114.55	110.01	109.87	112.87	112.22	115.18	114.54	113.4	110.43	114.61	111.51	116.16	114.68	111.84	114.89	116.91	110.92	104.8	110.85	109.99	112.68	115.1	106.06	115.16	106.06	112.53	114.26	114.12	108.8	114.79	115.6	114.44	113.63	110.43	105.99	113.17
107.28	111.76	107.49	110.6	111.6	109.71	110.18	109.87	106.58	112.05	113.11	112.72	113.83	113.25	107.66	108.21	112.03	111.51	112.08	108.55	113.71	112.59	113.12	116.84	112.38	113.12	110.24	110.02	111.56	109.82	112.91	107.89	109.68	111.78	108.8	112.66	111.12	109.92	113.63	111.64	111.76	113.94	110.68	113.14	111.17	113.3	111.74	109.57	115.25	106.56
107.97	109.98	109.04	112.09	112.46	112.21	110.59	109.6	109.64	111.26	113.28	108.49	118.57	109.36	105.26	113.24	109.89	110.76	112.05	112.11	109.7	108.29	106.37	111.56	109.84	109.32	113.27	108.49	109.15	109.65	107.83	110.96	110.71	113.36	111.54	113.58	106.4	113.31	113.04	111.77	108.12	113.87	111.22	116.79	113.08	109.16	112.52	110.3	110.5	110.41
103.35	105.12	108.07	103.29	104.81	105.73	106.47	108.78	102.06	102.41	108.51	107.36	102.79	106.02	106.42	102.46	105.57	106.07	99.647	108.93	108.92	107.72	103.94	109.79	108.9	105.43	106.79	104.4	101.44	100.53	109.54	109.77	103.05	103.93	105.79	108.73	103.19	102.92	103.18	104.41	106.1	104.01	105.47	107.55	105.98	108.2	108.99	107.44	105.31	105.78
115.74	115.59	110.63	111.89	112.03	109.45	113.65	110.97	110.88	114.53	114.4	113.93	112.7	108.59	110.29	111.18	109.33	109.57	110.85	111.14	109.91	114.08	108.6	108.44	108.95	113.26	114.11	114.17	109.96	113.58	110.67	120.56	111.56	108.67	113.4	109.78	112.1	112.31	110.93	107.39	105.79	111.07	115.97	111.35	116.34	118.19	111.05	109.25	107.52	113.55
106.8	105.55	107.73	109.81	105.81	105.49	107.89	106.02	109.48	108.58	108.88	103.65	107.64	106.66	105.26	104.68	105.54	106.15	108.64	109.58	108.38	110.46	104.33	105.84	111.61	107.03	106.17	104.49	107.02	106.7	105.65	109.22	102.56	104.86	103.45	106.61	105.21	106.52	108.41	107.69	109.32	104.14	104.14	106.13	105.12	106.4	110.81	103.41	107.98	104.82
112.81	112.32	113.54	112.04	109.65	111.49	111.29	108.3	113.38	113.82	110.24	110.09	113.41	114.64	112.82	109.72	113.28	113.7	110.96	112.29	111.71	116.56	113.68	111.41	116.06	112.77	113.62	112.16	114.89	111.47	114.44	113.06	106.86	108.55	111.99	106.65	112.83	111.72	117.18	111.78	111.24	113.38	109.81	113.83	108.6	110.49	109.03	109.16	113.59	110
101.3	97.621	98.887	101.43	100.52	98.846	99.578	98.962	95.849	99.054	98.48	100.03	98.871	101.29	98.642	99.146	100.7	100.9	101.44	100.12	101.24	102.32	99.178	94.159	102.76	100.93	101.42	99.649	97.494	101.91	96.798	97.519	100.88	100.62	97.618	95.141	101.36	101.74	95.688	101.98	99.796	94.645	99.824	101.02	98.76	97.985	100.28	97.041	96.861	100.46
112.92	113.98	108.32	113.95	114.99	111.19	108.93	111.62	110.77	109.55	108.81	109.33	107.16	110.5	111.33	110.56	108.74	108.51	110.34	109.22	110.79	110.05	108.65	112.96	109.15	112.66	110.24	113.17	109.68	111.26	111.26	110.9	109.73	111.28	109.23	107.91	107.02	114.07	107.85	109.53	107.98	106.66	113.94	111.91	105.26	110.78	108.27	112.9	111.24	106.78
108.88	101.49	109.88	100.86	108.64	104.79	100.71	102.89	104.83	107.51	105.34	106.69	104.44	104.46	107.32	103.58	105.19	106.32	104.26	103.24	108.84	110.55	102.48	106.55	107.28	104.21	105.12	104.55	107.15	102.69	107.96	104.44	106.99	104.75	109.63	104.2	107.48	110.92	108.27	104.05	105.23	106.31	103.88	108.23	102.67	107.08	106.02	105.18	102.5	108.27
108.71	103.52	107.31	107.63	103.06	107.39	105.1	98.909	107.24	107.33	106.43	103.59	108.79	103.33	104.67	111.9	106.79	105.66	101.64	104.69	100.25	105.74	104.73	109.82	107.59	103.19	107.48	104.77	106	107.16	106.6	107.16	105.1	104.06	105.04	104.82	105.25	103.88	108.15	103.85	100.19	103.17	104.14	106.96	103.58	102.56	108.01	102.64	106.8	103.95
105.59	108.17	106.02	105.51	105.2	108.95	108.47	105.54	104.09	112.19	102.92	106.77	105.57	104.06	105.46	106.49	109.83	102.88	103.43	104.75	109.02	104.33	107.69	105.81	103.52	111.42	107.9	107.03	105.92	107.93	103.03	103.23	105.12	108.94	106.91	106.27	108.21	109.82	108.38	104.47	107.6	111.13	105.94	109.69	112.06	107.41	105.29	104	106.37	106.78
110.07	110.35	115.01	113.27	106.45	112.87	115.07	113.48	112.51	115.37	112.05	112.69	109.81	112.43	112.72	110.14	105.77	116.58	109.72	108.19	113.6	113.34	108.52	115.35	114.22	109.01	108.37	105.84	112.25	112.14	111.45	116.05	117.4	112.24	108.24	112.76	109.83	110.11	115.29	113.58	108.14	108.03	108.05	109.89	112.49	113.33	112.55	112.27	114.85	111.4
111.25	107.14	102.05	105.64	104.99	104.76	106.92	103.48	102.73	104.05	106.01	110.4	111.02	101.26	103.84	107.72	102.96	108.86	104.03	108.65	110.18	106.83	103.45	103.39	104.5	107.93	107.37	108.01	103.79	104.94	105.72	104.79	107.6	105.79	104.74	108.4	102.32	107.65	109.74	104.6	102.58	104.72	105.25	102.45	104.09	103.97	103.62	105.68	111.52	105.75
104.37	109.85	104.72	107.71	104.39	105.08	104.7	100.85	107.19	107.07	105.2	103.91	107.78	106.34	107.49	106.73	109.21	106.91	104.31	101.49	108.89	106.48	107.15	107.98	106.16	103.8	105.87	105.38	105.06	106.84	103.8	102.9	105.99	110.06	107.77	105.2	104.3	104.28	107.1	103.82	104.34	104.1	104.26	106.03	104.74	104.32	101.34	103.58	110.65	105.3
109.39	111.59	112.2	110.35	113.26	112.78	111.23	108.23	113.39	109.92	111.5	111.36	111.63	114.53	114.24	109.7	110.38	111.03	109.11	110.23	111.85	108.17	107.3	111.7	108.13	111.74	110.66	105.39	112.53	108.86	110.67	108.97	112.23	114.75	104.95	105.52	110.1	106.29	107.12	110.95	111.19	108.56	109.4	109.05	114.71	112.12	111.22	112.13	111.65	112.47
110.91	112.58	112.23	112.46	114.4	113.16	111.75	111.35	114.89	114.8	109.5	111.6	116.33	110.53	113	111.38	110.19	109.92	111.58	110.28	108.65	114.4	113.28	112.83	111.72	111.06	108.78	111.1	117.14	111.57	110.89	111.48	114.86	112.31	112.17	114.76	115.37	112.28	113.67	110.75	111.84	110.31	110.55	110.55	110.4	112.62	110.38	109.12	115.59	109.95
119.19	121.6	119.03	117.97	118.7	120.74	117.22	119.24	115.98	118.91	117.5	117.94	120.78	117.41	113.23	113.2	116.29	119.74	113.96	119.94	120.32	120.34	117.87	121.24	114.07	125.53	116.78	121.61	119.17	124.96	116.11	114.75	113.6	114.51	118.18	122.9	117.95	117.47	119.59	120.81	118.87	118.94	117.48	116.77	118.38	116.8	116.24	114.15	115.87	114.74
106.89	101.72	102.76	101.09	108.19	102.57	109.14	104.28	95.32	108.2	102.9	108.27	104.06	106.07	102.85	102.87	106.57	102.9	100.97	103.29	105.04	106.27	108.25	101.98	103.66	104.69	103.53	102.66	108.68	105.74	102.71	104.44	104.48	106.55	100.4	103.81	106.72	98.83	103.56	102.69	105.62	104.72	102.8	104.69	104.84	103.27	103.14	100.5	106.5	107.81
103.24	96.728	99.613	100.97	105.01	100.62	103.56	104.52	101.98	100.29	103.21	103.18	105.31	97.238	97.186	102.28	101.72	101.23	101.25	100.92	102.85	101.31	97.938	98.691	99.522	97.83	99.647	99.028	100.05	101.32	99.516	101.08	101.01	100.63	102.39	100.37	104.59	103.06	101.56	98.919	99.421	97.991	101.1	103.81	96.324	105.61	96.832	97.359	100.78	98.522
101.43	101.58	105.14	100.1	99.261	102.56	98.565	100.06	108.6	99.701	95.533	100.62	100.79	99.293	104.38	97.629	99.917	105.7	97.458	101.87	99.094	97.291	98.285	100.81	101.55	97.744	98.323	98.824	100.52	92.539	99.332	100.61	98.837	100.8	99.068	97.068	100.94	98.013	97.991	97.33	99.62	97.263	100.42	97.928	100.05	94.39	96.72	99.311	94.2	103.5
107.51	104.07	106.73	99.385	109.12	105.14	105.24	104.87	104.08	105.14	107.84	106.94	103.69	101.78	106.91	112.82	104.5	104.49	106.99	108.67	104.99	105.52	105.13	103.78	106.97	104.09	106.18	107.19	105.88	105.64	109.01	105.16	106.49	107.85	110.78	102.98	102.63	103.78	107.53	105.66	103.53	112.66	106.15	108.75	108.28	105.91	110.05	104.23	106.24	106.5
112.15	113.87	110.24	108.99	110.85	112.68	108.58	112.73	111.4	111.29	109.34	112.88	110.12	111.52	113.38	114.17	111.48	112.5	106.48	108.38	113.12	114.53	112.78	111.62	114.02	111.97	114.04	111.57	110.31	112.24	110.81	110.15	110.85	110.72	109.86	109.58	115.9	111.11	111.21	109.95	112.35	108.8	112.89	110.12	113.16	111.63	108.64	111.6	111.97	110.76
106.8	102.62	107.03	106.11	107.63	105.13	105.58	101.9	108.57	110.49	107.17	109.69	102.86	106	96.339	109.15	106.08	104.49	100.46	107.54	102.26	105.35	106.18	104.5	107.56	107.59	102.88	102.7	107.16	106.13	107.26	107.65	104.88	106.45	109.69	108.39	108.83	106.53	102.61	105.84	103.12	105.94	101.28	104.24	103.58	109.44	108.18	108.39	109.84	103.02
105.17	104.19	103.31	105.13	107.42	104.72	107.45	104.09	107.25	103.58	102.75	105.52	106.25	104.28	110.41	105.13	104.78	105.28	109.3	106.22	103.66	109.67	106.84	102.46	102.94	107.55	106.83	108.13	105.75	103.34	105.32	103.22	107.22	105.92	103.58	106.9	105.89	104.57	105.34	105.91	102.27	106.64	103.24	105.17	103.75	103.72	102.78	112.46	103	106.58
103.99	98.656	111.61	103.94	105.29	110.42	106.79	106.09	103.71	107.89	105.34	106.52	103.39	101.82	105.02	111.23	101.76	103.41	104.46	109.54	104.54	102.03	99.218	104.87	109.02	106.15	104.1	103.24	108.01	103.77	109	104.56	107.7	104.8	106	106.9	103.86	104.3	103.36	105.3	107.8	106.67	107.4	106.54	100.62	106.01	102.26	102.58	100.41	101.46
113.77	112.44	113.94	105.86	112.64	113.59	110.25	111.83	109.63	112.67	109.47	115.07	111.85	117.2	111.47	114.26	115.96	108.52	112.49	110.51	117.21	115.09	112.5	111.16	111.18	114.28	107.93	112.67	113.98	111.86	112.36	109.62	109.09	112.74	110.15	109.79	112.22	111.47	111.79	116.36	116.37	109.63	112.72	106.8	112.83	109.48	112.89	112.8	110.23	112.94
104.62	107.31	108.88	104.21	103.95	104.97	102.73	107.43	105.77	104.83	102.02	103.91	107.54	100.74	107.92	105.53	104.25	104.7	100.48	104.4	103.06	104.55	104.24	103.05	106.13	107.57	109.89	104.61	107.11	109.42	101.07	106.54	104.57	107.53	106.22	102.11	108.37	106.34	108.31	107.18	106.29	107.55	110.43	105.21	104.19	102.35	112.36	103.96	108.48	103.17
99.196	99.024	96.079	101.93	94.713	100.55	99.415	100.04	102.27	99.621	99.974	98.785	104.6	103.33	101.63	94.482	95.916	99.893	99.657	100.09	103.9	97.378	98.619	96.385	102.92	103.94	97.45	102	103.35	99.483	102.25	98.79	101.49	101.43	99.63	97.394	104.34	96.08	106.43	97.687	98.287	100.25	100.68	95.831	101.9	102.76	100.5	100.83	98.211	101.02
102.26	105.77	108.66	105.18	103.32	104.54	105.45	106.55	110.26	105.62	105.84	106.13	106.32	109.18	102.53	102.53	107.47	105.37	109.32	103.44	104.34	103.43	106.84	105.38	109.59	107.78	107.31	102.37	107.12	106.7	103.91	101.03	107.08	110.81	107.36	102.35	104.97	110.22	104.32	105.63	103.63	108.53	108.61	110.03	107.1	105.58	106.42	108.71	108	105.74
101.73	101.05	98.761	99.868	100.66	100.08	96.289	98.449	95.341	98.368	98.422	103.53	101.13	104.71	102	97.941	102.09	100.71	99.392	100.72	99.821	104.19	100.94	100.65	99.163	96.314	102.51	96.775	102.29	103.08	100.36	97.514	99.937	97.143	99.104	102.09	97.464	100.26	100.1	103.47	100.79	103.07	99.513	102.32	102.48	98.831	103.03	98.299	97.011	101.14
106.75	108.74	107.54	107.43	101.05	104.39	107.05	107.22	105.58	107.98	102.33	107.71	109.31	100.38	107.64	105.37	104.38	103.41	105.38	107.62	105.99	103.72	101.84	106.03	109.8	104.63	107.86	105.87	109.32	101.74	105.24	104.95	108.6	107.85	105.93	103.43	106.25	104.01	108.08	106.24	103.71	105.66	107.43	104.97	102.36	105.09	107.37	108.5	102.45	109.4
112.87	117.71	117.53	118.66	121.55	114.2	124.82	119.27	109.69	118.84	116.37	115.9	115.9	111.69	120.85	115.78	116.53	119.12	120.22	117.37	121.94	116.49	117.78	116.56	116.28	117.16	115.1	117.36	118.21	120.28	117.8	114.19	115.54	119.01	120.23	118.26	119.07	119.34	119.09	114.81	113.77	119.31	117.76	119.6	117.95	119.05	123.26	117.93	119.51	121.63
106.65	102.19	107.8	104.09	103.25	106.73	106.84	102.4	107.58	102.51	102.74	105.38	106.96	104.61	102.44	106.78	106.6	99.509	100.84	106.02	106.72	106.16	105.07	103.62	101.92	107.42	108.96	101.63	105.28	103.62	101.94	105.62	101.71	105.4	106.75	101.55	101.62	107.71	107.11	104.97	102.8	103.01	102.04	103.09	107.57	99.546	102.98	101.12	103.14	103.85
107.4	113.9	112.95	111.39	109.8	112.75	110.59	112.93	115.38	110.52	117.34	108.9	113.36	111.22	114.54	112.32	109.42	105.83	112.8	111.53	114.62	111.52	111.09	109.97	112.55	114.22	108.83	111.37	117.53	110.6	113.03	112.14	113.42	113.36	110.75	108.88	107.25	110.7	110.3	107.76	113.91	110.8	109.33	112.17	113.84	108.99	110.37	111.69	112.65	108.39
108.39	114.56	112.46	109.54	114.41	118.6	115.75	110.41	112.69	110.3	114.2	115.13	115.2	112.52	108.58	112.19	114.35	111.13	111.93	113.56	112.62	115.69	111.1	115.4	111.8	110.96	113.78	110.81	115.48	112.69	114.52	110.28	110.14	109.83	110.74	112.19	116.55	111.38	111.99	115.46	113.53	111.57	110.72	113.9	117.4	116.19	114.4	109.96	113.84	113.06
104.65	102.88	107.86	107.57	106.73	109.32	103.72	104.34	99.656	104.35	105.31	102.66	104.36	106.8	102.33	103.51	102.4	104.66	106.41	105.37	101.43	112.71	100.29	103.33	102.45	106.59	104.9	108.13	108.55	103.88	98.709	107.91	107.98	104.68	103.88	106.13	99.691	104.61	106.17	101.11	107.26	103.22	100.44	104.64	99.118	103.42	105.3	107.79	104.81	103.26
115.19	112.67	111.65	109.4	112.35	117.47	111.02	113.38	115.3	113.05	109.61	114.35	113.84	112.96	108.85	112.16	111.91	108.49	111.84	110.22	115.51	109.83	110.36	111.38	115.06	108.19	111.29	112.63	115.2	110.47	111.85	109.7	112.5	107.72	112.89	112.43	109.46	108.82	114.78	112.19	106.16	113.15	110.25	115.65	108.54	112.15	113.76	109.55	111.07	110.13
105.18	99.945	105.53	105.84	107.17	108.66	105.57	104.69	105.52	110.14	104.7	99.86	104.81	105.15	103.38	105.5	104.23	105.51	105.11	102.57	105.19	105.8	102.05	109.43	105.81	107.25	104.24	103.37	108.95	103.76	101.92	105.94	103.44	104.72	106.61	104.64	107.2	106.16	101.99	106.06	108.13	105.25	106.38	103.74	106.16	107	103.09	109.63	103.26	103.1
106.27	105.94	104.36	108.08	106.76	104.45	105.51	107.82	103.85	107.39	107.19	106.05	106.79	104.09	106.88	108.59	105.08	106.63	102.44	102.98	103.53	108.6	104.73	101.12	107.91	104.53	105.57	107.08	103.17	106.24	107.01	103.76	107.89	110.73	104.8	108.48	105.18	105.84	105.8	108.63	107.12	111.88	107.64	105.77	104.21	104.2	104.45	101.67	109.71	106.54
107.77	98.528	100.44	102.82	101.93	107.9	104.28	108.58	108.12	103.74	104.43	104.89	105.79	104.26	102.11	102.08	104.16	105.38	103.96	106.8	104.5	104.06	104.37	100.92	103.4	102.09	106.1	100.89	104.82	102.45	102.1	109.01	103.41	105.08	96.939	106.17	106.57	106.6	101.8	106.42	110.52	102.62	103.96	106.26	103.13	104.04	104.17	104.96	101.93	103.8
109.67	112.79	113.38	112.28	114.06	110.08	117.12	115.21	107.88	113.35	112.66	114.07	113.6	108.1	113.02	111.24	111.43	116.97	106.3	110.03	109.29	111.08	112.79	113.16	112.78	108.72	109.12	108.61	112.5	112.59	112.18	109.26	108.41	113.08	111.97	110.49	110.06	111.27	105.56	114.3	110.3	104.89	108.14	110.71	113.1	105.75	111.72	108.33	110.53	111.37
111.89	110.84	110.1	114.69	113.76	118.72	112.62	111.39	111.72	116.82	110.64	115.32	112.17	111.14	112.87	113.49	110.72	110.91	114.24	111.71	113.91	115.75	113.23	113.52	113.21	113.84	107.32	109.37	109.07	113.35	115.04	112.2	115.11	111.39	110.31	111.93	117.92	114.19	113.7	110.98	112.11	112.37	115.24	107.17	117.01	115.84	112.91	112.77	111.67	112.5
110.19	112.89	107.82	112.43	113.84	113.33	112.03	113.41	113.37	114.59	110.8	113.86	109.28	110.12	113.44	109.24	108.47	113.99	110.25	109.95	108.69	113.19	111.88	111.73	111.74	111.4	109.14	110.79	111.62	112.24	111.85	106.64	109.55	107.41	110.99	106.76	108.97	115.31	109.37	112.02	109.44	111.41	106.55	110.31	113.58	110.6	112.6	109.06	117.05	114.37
105.35	106.45	101.6	107.37	102.05	104.72	111.03	106.95	106.05	105.79	106.24	103.47	104.61	108.03	104.03	105.91	105.51	105.47	110.69	101.75	103.95	103.97	100.57	102.36	109.37	106.08	104.44	110.31	106.62	113.7	104.02	109.36	105.63	104.69	103.66	106.99	103.31	109.99	104.87	106.24	103.52	105.79	107.87	108.97	105.22	104.62	108.01	105.41	103.58	102.71
103.11	107.67	107.82	104.14	105.3	107.58	103.96	102.11	108.5	104.82	103.65	104.56	103.44	102	103.92	106.09	105.24	102.26	103.46	106.49	106.8	105.06	109.04	104.84	108.33	107.61	103.53	103.67	106.4	103.52	104.32	103.21	107.16	106.1	104.18	106.66	103.85	105.61	107.43	103.91	108.27	104.69	106.31	111.21	103.12	104.22	108.98	104.63	105.14	107.12
96.681	99.133	104.88	98.456	102.37	100.25	100.24	100.07	98.376	102.24	101.92	100.25	102.34	103.78	101.53	101.13	99.037	102.76	98.338	96.277	102.4	99.687	101.41	99.436	102.89	100.17	104.56	102.41	95.475	99.15	98.935	101.79	101.16	102.77	101.41	100.41	105.17	96.815	102.31	98.304	101.12	98.765	101.98	98.951	98.666	100.62	99.979	102.23	102.75	97.324
115.73	110.08	109.46	109.59	112.96	107.91	113.98	112.81	113.39	109.34	109.48	107.16	107.61	106.16	105.44	106.92	110.53	111.47	106.7	108.21	105.52	111.68	109.81	111.67	108.69	106.13	109.24	107.1	110.44	111.33	107.96	109.34	109.48	111.17	114.19	106.52	109.5	109.57	109.14	111.26	106.52	111.73	108.21	110.29	107.43	106.7	109.65	110.73	110.07	112.47
106.49	113.11	110.67	112.04	112.95	112.23	115.55	108.21	110.6	112.24	111.84	108.98	106.85	108.38	112.39	110.82	108.13	113.73	110.99	110.21	109.62	110.08	113.28	110.84	115.1	117.28	113.06	113	112.45	111.22	114.56	110.01	106.67	110.25	114.51	110.27	109.24	109.67	114.26	111.84	108.47	114.68	115.05	105.85	114.73	110.59	108.39	111.58	109.96	111.69
114.32	111.49	104.81	108.28	110.78	110.38	110.21	113.96	110.67	112.8	108.35	114.8	110.24	110.55	112.56	111.9	109.17	113.04	111.96	112.11	115.69	107.37	108.95	114.82	114.52	112.65	106.26	115.6	113.03	112.26	111.62	112.9	115.12	110.8	109.95	110.59	111.11	111.36	109.3	112.54	108.71	109.36	109.59	108.18	114.41	110.24	112.3	108.04	112.49	113.78
100.18	98.078	101.43	99.199	101.19	99.921	101.06	98.029	100.23	102.21	100.36	99.393	103.21	96.168	99.195	101.19	99.207	100.51	105.45	103.05	104.81	98.471	98.506	101.28	99.375	100.85	101.07	102.08	101.35	99.035	101.24	101.29	99.421	102.21	102.22	101.6	98.175	98.657	101.45	98.126	100.68	101.85	100.27	101.01	100.85	102.46	98.517	102.41	102.52	99.038
101.39	106.57	104.34	103.17	105.07	108.4	103.19	105.24	104.91	105.08	107.22	103.86	102.61	100.72	106.81	102.08	105.47	108.77	105.23	109.07	104.49	105.51	107.77	104.3	104.07	109.99	104.05	105.23	103.16	102.22	102.02	107.88	106.14	105.81	108.71	103.59	109.19	109.39	105.31	109.24	101.31	108.62	106.34	103.42	108.29	107.4	104.64	104.47	108.24	105.33
121.7	116.16	116.22	113.58	115.33	118.89	113.67	119.77	122.03	115.78	120.66	115.17	116.41	118.65	118.29	116.62	119.07	120.18	117.28	114.43	112.94	116.98	112.46	116.89	118.95	116.39	112.47	115.35	113.14	119.73	116.06	118.55	120.88	117.24	119.04	112.29	119.34	118.3	117.9	117.77	120.36	121.75	115.22	115.2	116.73	116.87	118.56	115.77	117.17	120.83
113.4	111.09	110.45	109.57	112.77	110.44	112.61	112.25	113.92	115.88	110.85	114.44	111.64	107.45	111.31	114.81	114.35	109.1	109.08	111.92	107.47	113.19	112.32	112.8	110.9	108.29	112.08	108.75	105.97	110.93	108.11	113.04	115.6	111.5	112.04	109.41	109.46	111.89	106.82	112.63	111.65	113.2	114.31	108.93	112.13	112.52	112.01	110.64	113.23	106.32
102.12	101.86	103.37	102.13	104.26	107.68	104.79	103.32	99.306	103.39	110.25	106.41	104.83	103.11	101.52	106.62	108.01	103.43	107.32	101.96	104.18	104.66	103.32	100.49	103.42	106.16	103.31	108.73	103.84	103.56	104.91	99.533	105.4	108.27	106.64	103.91	102.76	105	103.53	102.54	101.27	100.02	108.33	101.88	97.647	104.66	106.25	105.43	102.16	107.79
108.43	105.71	107.13	104.98	104.99	110.34	104.87	104.84	109.34	106.18	110.58	106.8	106.44	106.84	106.23	106.36	107.62	109.81	105.69	104.64	108.88	103.8	104.26	104.73	106.89	104.71	104.33	109.66	107.44	107.04	103.44	105.98	104.3	111.01	105.73	105.39	107.45	103.86	105.68	103.45	103.24	106.48	99.457	108.17	110.56	107.38	106.12	102.75	107.43	105.96
111.03	111.81	114.63	114.45	118.93	114.4	113.67	117.12	112.97	111.96	111.58	110.07	112.24	111.34	111.75	116.41	115.53	121.64	114.72	117.67	111.84	114.2	114.09	110.17	113.29	113.32	113.47	113.4	118.18	112.68	110.3	112.68	110.78	110.79	111.68	112.86	115.35	117.67	111.64	112.66	111	114.41	112.62	115.01	113.55	114.14	113.43	113.38	114.61	110.83
102.48	106.17	105.22	109.48	98.369	108.8	105.45	105.07	103.02	99.396	108.21	105.32	107.58	102.87	107.8	105.93	104.45	105.13	104.59	107.72	108.16	104.07	108.97	104.02	105.22	108.11	104.78	104.29	106.51	102.24	107.04	108.67	105.98	107	107.72	106.81	104.88	106.14	107.67	105.83	107.35	104.17	107.21	107.17	108.31	111.08	109.37	106.44	106.26	102.14
114.54	115.74	116.36	112.2	111.75	110.19	113.02	108.3	115.9	113.81	109.62	108.08	113.04	110.94	109.58	109.97	109.22	110.37	113.94	109.77	108.55	112.74	115.26	111.64	116.47	110.55	111.41	111.07	110.35	113.73	110.96	109.94	114.09	109.97	114.98	112.87	110.35	115.86	113.48	112.79	106.89	111.46	118.55	111.56	110.12	108.05	110.75	115.61	113.38	113.75
107.4	105.88	105.29	106.6	106.94	105.34	102.43	107.51	109.88	107.14	107.38	106.85	110.7	106.07	106.72	106.47	105.37	102.32	106.3	108.65	105.76	107.39	110.29	103.92	107.69	102.64	103.66	106.03	104.68	106.85	102.63	102.77	105.79	103.99	106.43	101.97	112.02	101.21	104.92	106.48	108.02	107.49	105.97	104.27	108.95	105.81	105.19	104.37	101.55	103.89
107.23	106.44	107.2	103.27	107.64	103.49	106.25	107.94	106.43	106.17	108.47	105.45	102.88	106.59	107.28	103.75	108.01	107.77	109.6	108.6	103.84	102.95	104.73	100.07	101.56	104.55	98.642	104.42	105.84	107.86	102.6	108.2	103.58	103.33	102.59	105.2	105.12	105.47	102.26	105.21	106.66	107.03	106.63	105.47	105.55	107.51	103.27	106.92	102.12	101.53
98.994	100.11	99.268	98.941	98.425	98.456	105.06	102.44	103.92	100.33	100.36	103.02	106.08	102.16	95.345	99.558	104.97	101.49	99.272	101.8	97.952	102.85	100.64	96.416	97.542	99.529	102.35	98.955	101.77	97.664	101.7	99.844	105.92	101.93	96.01	98.094	104.62	98.016	102.61	104.2	107.24	104.24	97.239	103.56	101.11	102.1	98.124	106.59	95.986	95.738
117.32	117.43	118.91	113.08	117.76	119.78	118.36	117.67	116.53	117.73	116.53	114.81	110.45	111.84	117.58	118.88	116.69	111.2	114.07	118.12	110.23	117.86	117.66	121.85	115.09	122.75	113.18	118.66	115.33	116.67	118.18	117.66	116.28	116.75	112.28	113.51	114.09	114.06	116.17	114.55	121.13	113.9	116.48	110.86	111.26	118.67	114.94	114.79	115.79	115.6
99.971	96.905	100.21	99.339	105.53	99.869	100.58	99.59	98.349	99.12	101.31	97.307	101.84	99.025	102.58	96.762	100.34	104.36	100.45	101.03	102.5	100.76	101.26	102.01	96.941	101.61	103.34	101.19	102.6	98.576	98.33	101.12	99.142	102.99	97.866	101.79	99.952	101.16	101.84	98.175	99.158	100.75	103.7	104.87	108.7	98.895	97.516	97.753	101.71	99.262
110.53	103.92	108.44	106.11	108.61	103.76	104.39	106.2	101.09	104.79	109.73	108.83	105.99	105.75	106.92	105.65	106.87	105.98	102.61	105.97	105.07	108.27	100.21	107.82	105.68	101.3	107.73	108.45	105.07	107.54	110.55	107.66	109.53	110.73	105.19	110.57	109.87	101.76	106.1	102.02	100.54	107.22	108.18	105.16	102.93	104.21	106.57	109.88	104.22	106.82
99.995	105.49	98.308	104.88	104.72	104.63	108.84	109.73	103.62	107.31	106.66	104.71	110.58	105.89	109.32	103.74	107.38	99.81	105.09	104.47	104.29	106.06	105.57	104.47	107.39	102.93	107.47	111.25	106.73	105.44	102.97	104.3	106.89	102.69	112.89	102.27	106.2	106.53	103.5	100.36	102	101.6	103.66	103.1	103.56	104.94	103.81	104.42	104.35	107.5
104.71	104.88	104.76	106.46	108.18	102.04	103.35	103.65	106.53	106.84	101.82	101.58	105.77	107.18	103.67	106.79	106.43	106.64	111.12	105.93	107.62	106.87	107.49	103.7	102.91	107.37	107.72	104.74	106.77	107.31	108.71	106.41	103.22	107.02	109.65	102.93	108.23	103.14	103.26	107.32	107.29	105.95	109.39	105.39	102.11	104.62	104.02	104.57	107.61	100.1
105.31	107.41	103.39	99.296	105.31	107.85	105.4	107.32	109.03	106.48	107.4	105.66	106.05	106.6	104.81	100.79	107.09	109.94	105.96	103.03	104.51	107.52	106.74	111.81	106.33	106.8	107.11	107.06	104.53	102.68	107.11	105.47	105.32	104.02	104.95	105.39	108.29	105.59	102.17	109.16	104.78	105.86	104.37	108.21	103.72	107.06	101.2	106.32	105.97	106.47
107.31	112.88	106.85	108.38	106.72	104.64	108.47	107.67	106.3	103.71	106.47	111.63	104.6	108.5	106.2	107.66	104.87	110.56	108.17	106.74	106.83	104.22	102.35	104.8	111.16	105.75	107.54	105.71	100.18	107.86	108.11	107.19	103.01	108.28	103.46	107	106.96	108.19	105.3	106.79	106.49	102.88	109.95	107.7	109.97	104	104.73	107.14	108.61	108.62
107.78	106.87	104.26	100.05	107.11	104.93	108.81	102.92	106.62	105.36	106.71	105.07	107.75	105.15	104.64	106.4	110.36	107.8	105.81	102.74	107.56	107.6	108.73	104.86	105.59	105.62	103.67	103.32	105.2	111.52	104.66	104.97	106.25	109.21	106.36	103.12	103.77	112.02	102.63	110.04	102.16	105.12	110.61	104.82	102.25	104.69	104.93	106.78	110.34	102.72
106.89	106.45	103.53	102.99	104.83	102.43	101.77	100.43	106.68	106.72	105.59	101.33	104.76	105.28	110.42	104.77	105.93	105.64	104.8	105.26	104.61	107.18	105.28	107.13	110.64	103.77	104.7	110.1	102.83	105.58	106.61	101.27	104.51	105.66	106.29	106.83	105.07	104.24	108.64	102.74	109.93	104.37	104.75	104.52	105.16	108.09	106.73	109.34	108.07	105.74
108.47	108.66	104.11	107.56	109.62	102.18	106.53	109.45	104.2	104.27	105.67	106.6	110.66	107.54	106.15	114.81	104.83	106.6	107.79	108.62	109.6	106.44	100.92	110.36	108.86	103.1	105.54	105.85	104.7	109.34	106.43	109.17	105.26	102.69	107.77	100.64	104.18	104.6	105	107.84	102.95	102.16	106.21	108.61	110.36	106.71	107.28	105.5	106.96	106.15
114.27	111.27	111.43	114.17	109.37	109.47	113.14	119.34	110.15	113.58	113.8	116.42	111.06	112.49	116.44	111.34	110.14	112.92	111.93	118.77	110.47	114.16	113.33	112.9	112.97	115.59	113.66	115.09	108.02	111.31	114.48	109.92	112.62	113.15	113.85	112.42	113.7	112.56	115.31	115.41	109.66	111.3	117.09	110.37	113.98	110.28	112.23	108.94	109.78	115.39
106.4	107.48	106.18	104.52	104.9	107.77	108.53	111.44	104.94	107.03	112.91	105.8	105.64	108.46	103.71	109.2	105.81	108.28	110.06	105.58	110.3	107.06	105.79	105.54	109.65	103.97	105.71	106.57	111.24	109.74	109.6	107.2	101.85	103.79	107.98	104.94	108.38	111.27	106.53	107.26	106.42	105.45	112.03	106.63	109.97	104.62	111.72	108.45	107.54	111.18
107.45	104.5	106.58	104.36	104.72	107.06	106.18	105.97	103.25	102.23	102.1	102.03	107.11	112.01	108.06	106.05	104.78	106.66	105.26	106.07	107.26	101.52	107.82	104.24	103.9	102.78	106.42	108.62	110.57	100.82	110.17	107.13	101.38	107.78	101.6	105.59	105.43	105.75	104.78	108.74	105.43	105.09	109.5	102.68	101.78	106.26	103.62	106.08	109.64	102.49
106.29	115.01	115.16	112.66	111.93	109.4	109.89	109.76	112.69	112.7	111.66	107.78	112.14	111.75	108.64	107.89	114.18	114.82	108.91	115.3	114.95	109.58	113.62	111.15	112.85	112.75	112.63	112.97	112.35	110.34	114.9	111.85	110.76	110.14	109.81	112.89	111.5	109.65	107.96	109.56	115.77	115.42	117.91	112.3	114.14	111.84	114.96	111.5	110.29	114.48
103.68	103.26	105.96	104.37	110.39	103.1	112.67	105.71	108.11	109.08	105.74	108.83	110.88	103.43	105.56	111.43	106.66	104.9	104.99	105.54	106.07	102.48	103.8	107.93	104.69	109.03	105.91	105.38	107.56	107.36	107.36	105.3	105.35	107.65	103.55	103.88	103.82	105.22	105.68	107.69	106.88	110.13	107.69	103.65	108.55	102.98	109.2	107.81	106.54	106.5
109.08	109.72	106.18	109.3	113.06	109.68	108.62	110.04	105.73	107.37	116.59	111.56	111.25	109.63	112.74	104.67	113.04	114.7	109.25	112.38	106.6	110.12	107.07	109.36	112.05	110.52	111.37	113.82	112.28	104.74	111.66	108.69	108.38	109.77	110.07	108.14	107.53	108.72	107.81	110.46	106.48	110.2	108.6	108.7	112.39	109.79	108.58	110.2	109.18	109.86
116.36	111.55	113.22	112.91	115.31	114.03	115.58	112.63	110.38	113.94	108.36	112.1	112.12	112.5	107.09	110.57	109.34	114.71	107.95	112.23	113.07	110.12	113.62	111.46	108.04	107.89	110.6	111.44	114.07	112.95	111.48	107.45	110.04	115.31	110.33	109.26	112.73	112.45	112.18	113.81	108.86	107.84	109.69	107.37	109.96	114.58	108.99	114.99	111.07	109.74
107.83	102.96	106.96	100.66	107.42	106.74	104.52	109.45	108.28	107.46	103.82	106.57	106.49	110.13	110.21	104.07	106.02	99.608	100.5	106.16	104.15	104.83	108.67	103.33	106.81	104.74	106.75	108.76	104.11	106.75	103.79	104.72	105.06	105.69	104.62	107.66	107.89	106.97	102.35	108.93	100.05	104.92	110.37	106.64	104.49	108.34	102.23	104.64	103.87	106.11
97.034	98.606	101.63	98.358	96.733	97.004	94.154	99.781	99.705	100.45	99.751	96.723	100.47	100.83	102.54	99.647	101.17	97.186	98.376	100.18	100.27	99.831	96.56	98.743	100.55	99.162	100	93.299	94.899	97.587	98.876	99.065	99.04	98.384	100.24	99.837	100.12	102.1	104.4	103.79	97.201	100.71	98.892	99.651	100.25	100.15	99.396	100.63	103	98.707
112.41	115.95	116.85	113.82	119.54	110.98	116.47	117.99	113.12	117.43	117.12	118.37	117.73	116.01	113.87	109.65	119.64	116.17	115.74	114.09	112.94	116.12	117.3	113.07	115.4	117.06	114.05	116.56	116.4	113.63	114.09	117.3	116.07	115.3	119.5	117.83	118.37	111.99	114.59	120.25	114.26	112.26	114.02	113.97	112.59	119.23	120.71	118.64	115.26	116.34
114.13	111.7	111.68	108.62	114.81	109.31	112.41	107.88	108.08	109.18	115.92	108.71	107.35	109.9	108.67	111.78	111	117.63	110.78	113.65	109	113.36	111.22	109.94	116.7	114.25	115.06	114.66	116.84	111.33	114.63	113.39	112.42	114.84	113.45	111.44	109.69	110.71	113.87	111.74	112.66	113.46	112.03	112.63	109.74	111.43	116.4	114.45	112.74	112.41
106.77	106.23	108.36	105.61	109.12	106.2	108.45	107.91	109.11	108.52	107.44	111.78	101.11	103.35	100.84	103.61	102.59	103.85	105.63	105.07	108.14	106.23	107.87	104.91	106.07	109.39	107.01	107.33	105.23	104.19	107.4	109.66	106.07	106.58	107.34	107.5	106.63	108.75	105.72	103.99	107.8	103.43	105.82	105.01	105.94	106.96	104.94	105.44	108.23	106.2
108.61	101.91	106.12	110.52	106.4	104.58	104.4	109.13	103.7	109.17	106.7	103.33	100.27	104.65	97.775	106.58	101.36	104.42	102.27	108.37	103.16	107.74	107.47	107.89	106.92	107.12	108.89	109.13	105.76	104.06	109.38	104.52	103.5	104.55	107.24	104.47	104.29	107.18	102.38	104.7	107.29	105.93	101	108.55	100.44	102.05	108.72	106.68	108.85	101.85
113.54	110.08	112.62	110.64	110.62	111.34	110.85	112.57	116.41	108.97	108.29	111.49	111.14	112.47	113.23	112.99	111.24	113.92	113.22	111.11	110.81	112.58	109.69	108.49	109.8	109.51	108.88	113.46	111.97	110.47	112.03	115.46	110.94	112.1	107.8	111.85	113.49	111.26	111.2	109.81	111.15	105.45	113.72	111.7	113.41	114.34	109.2	113.08	111.55	106.4
105.58	107.16	105.94	102.87	102.65	108.08	106.6	103.69	108.79	105.17	105.22	104.09	105.95	103.32	106.61	103.18	105.45	105.95	100.15	106.98	105.68	103.26	104.4	108.64	105.13	104.31	107.29	103.26	103.78	107.52	99.53	103.05	103.09	103.42	104.86	107.91	107.1	103.67	104.33	107.83	106.09	102.64	104.64	102.03	105.96	101.03	108.63	108.4	111	112.6
110.66	109.38	110.95	114.64	114.17	113.79	113.43	108.08	110.19	112.88	111.03	111.76	111.15	112.29	107.3	115.33	111.01	109.06	112.52	114.72	111.47	112.27	115.69	111.79	111.36	110.01	110.94	110.69	109	114.81	110.1	112.05	113.55	110.09	112.41	107.52	111.87	112.03	110.71	110.82	109.95	112.38	112.74	109.6	111.27	112.36	112.7	111.05	110.88	107.06
112.02	106.7	105.93	107.05	107.34	104.98	107.36	106.2	110.21	102.2	107.25	105.15	111.18	108.65	109.21	107.22	106.33	106.84	108.65	106.3	112.81	108.93	108.5	108.77	106.06	107.53	107.92	111.44	109.32	108.02	109.76	109.17	108.3	107.55	104.97	111.13	109.87	112.55	106.55	107.32	110.3	109.52	105.19	105.13	107.18	102.46	110.21	107.03	108.6	105.62
105.18	105.68	107.88	103.54	105.94	103.03	103.7	104.81	106.66	107.6	101.03	107.79	104.56	109.32	109.32	101.6	102.98	107.61	110.19	105.19	107.81	108.22	105.51	103.5	105.71	109.17	104.76	106.22	105.65	105.5	104.41	108.88	108.66	109.86	106.79	104.37	99.977	103.44	101.07	106.44	107.19	102.69	101.7	101.34	100.12	109.78	110.4	106.78	101.29	103.49
109.41	107.55	112.89	112.37	110.65	109.11	105.96	111.72	112.31	108.43	110.4	113.02	110.1	111.8	110.33	115.36	111.71	115.11	107.78	115.71	110.73	108.5	110.17	110.98	112.26	115.09	113.38	114.58	113.24	112.29	110.55	113.92	107.03	114.39	112.22	110.19	108.17	112.52	110.38	114.67	107.72	110.23	113.96	114.75	110.7	111.59	106.86	113.16	112.18	113.48
102.44	105.09	107.47	105.24	106.57	106.12	104.03	106.86	100.43	104.82	106.13	105.51	108.86	102	106.12	100.95	104.6	108.55	101.4	104.49	105.26	100.64	108.55	103.49	109	102.05	104.32	108.44	103.45	101.18	101.18	100.67	101.7	106.63	102.12	109.75	97.886	106.76	103.98	100.14	98.956	104.26	103.29	103.59	106.62	104.28	108.77	104.9	105.58	103.67
116.82	116.46	113.56	113.11	117.72	113.62	119.1	119.46	119.45	113.37	119.14	118.08	116.41	118.42	118.11	122	116.39	110.31	116.97	120.4	116.41	114.06	117.64	119.78	122.35	119.92	116.1	122.65	116.8	119.3	112.64	115.16	118.31	112.82	115.44	119.58	120.07	118.96	116.85	115.28	115.52	116.91	119.96	116.26	117.18	117.42	119.86	119.86	117.9	119.17
102.71	106.93	104.13	103.51	105.48	105.03	110.46	111.33	108.21	106.05	102.25	104.58	105.79	107.45	105.81	104.1	103.41	109.71	108.85	102.34	106.03	97.034	110.04	102.92	105.65	104.91	106.24	107.77	103.32	106.8	106.08	107.19	104.58	106.32	109.94	108.37	108.8	106	104.7	103.81	110.01	108.66	103.33	104.59	106.04	104.25	104.73	105.85	104.28	102.62
106.95	106.47	111.41	107.44	104.55	105.53	105.42	106.35	106.17	106.87	104.97	101.17	107.47	104.25	106.54	105.25	104.55	103.36	104.34	107.38	105.17	102.34	101.97	108.74	105.42	104.01	106.61	106	105.6	103.76	104.07	104.92	104.66	105.23	104.8	106.09	102.72	103.73	103.05	108.73	103.11	104.21	105.83	105.45	99.516	104.51	104.11	110.03	99.812	104.8
96.874	100.88	98.309	96.28	96.529	100.19	96.097	104.47	101.9	103.45	101.68	99.202	99.467	102.15	98.975	99.405	99.192	102.54	94.737	101.15	97.536	102.64	99.893	95.884	101.22	102.89	98.773	101.37	98.353	102.07	103.34	102.12	99.448	97.547	101.59	97.79	101.14	97.132	102.51	98.651	102.27	102.78	99.53	97.527	100.56	101.49	95.252	102.21	100.8	101.14
105.66	106.34	101.08	102.25	102.21	98.649	99.06	103.62	106.11	101.81	104.25	105.72	103.88	111.2	108.11	109.08	103.81	108.87	101.13	108.64	105.59	106.29	101.14	103.76	107.69	100.92	103.2	104.98	102.1	106.15	103.19	103.4	106.86	105.78	102.25	102.38	105.74	102.54	106.51	107.45	103.71	105.28	105.77	109.32	101.76	103.83	104.84	101.98	100.39	106.47
101.89	105.76	113.09	104.12	107.51	104.47	105.13	105.98	104.51	102.39	100.03	107.44	108.73	105.04	105.33	104.42	106.44	105.3	105	107.5	105.79	102.82	105.69	106.05	106.59	106.2	99.521	109.24	109.1	103.03	109.81	105.5	101.2	104.84	105.83	106.38	101.08	106.36	109.45	104.54	107.22	107.13	104.73	106.98	103.6	107.17	106.94	103.85	108.03	103.83
104.94	103.56	102.51	104.93	108.24	110.99	101.41	105.31	102.33	104.81	103.8	108.27	101.09	101.67	105.87	110.17	102.1	107.2	103	103.34	103.22	104.55	107.71	98.606	106.28	100.1	103.45	104.57	105.91	105.2	107.34	102.38	109.32	105.49	104	102.43	105.12	106.79	106.82	105.87	106.42	104.24	101.42	104.14	108.36	103.67	103.79	101.61	107.47	108.32
108.45	104.39	105.88	101.29	100.26	106.51	100.39	105.13	106.24	107.1	105.21	102.59	105.3	102.73	101.27	105.83	103.7	102.57	104.95	101.11	101.6	100.31	106.87	106.04	102.09	107.52	103.94	101.97	102.98	105.5	104.12	107.06	105.07	102.88	103.81	107.36	101.2	108.24	103.98	106.62	100.72	105.66	105.83	104.95	104.7	100.91	100.27	104.53	106.81	97.707
118.2	117.32	118.59	119.08	117.16	117.9	117.37	116.99	118.86	120.11	118.29	120.8	114.09	117.63	119.79	112.24	118.14	119.38	118.34	115.75	118.51	117.1	120.5	119.05	119.22	115.54	119.31	111.69	117.06	113.82	117.58	114.31	116.17	123.41	111.92	116.02	118.29	118.42	117.37	117.95	123.18	119.84	119.01	117.89	118.91	120.13	116.35	115.55	118.9	119.87
107.33	107.72	104.71	107.51	105.02	105.93	107.63	106.33	108.9	108.63	108.48	110.18	112.6	112.54	107.6	106.99	105.24	102.17	105.74	108.81	105.23	107.78	104.47	105.41	106.04	107.56	102.94	102.81	103.81	104.76	108.2	110.07	101.85	106.95	108.37	105.29	106.21	108.97	106.89	107.01	108.94	106.23	108.13	107.67	104.7	104.11	107.36	106.56	106.58	108.17
106.94	107.41	107.31	104.45	106.77	110.09	111.91	106.49	112.33	112.51	109.96	113.88	109.66	111.5	110.35	113.25	110.86	109.95	110.72	111.42	109.35	113.4	111.47	108.1	108.78	109.18	109.89	112.3	107.39	111.8	114.46	110.11	111.79	111.96	105.75	110.41	110.19	110.47	110.53	108.35	112.38	112.94	112.04	106.99	110.26	108.25	113.63	111.48	111.48	109.12
109.41	112.59	113.03	108.86	110.31	114.87	115.2	115.2	113.93	110.37	110.43	107.57	113.74	109.57	110.88	110.21	110	112.08	107.85	113.73	113.5	114.64	112.15	110.24	116.55	112.75	107.64	118.14	112.42	113.73	110.7	112.46	110.87	110.54	109.33	112.42	114.38	109.99	113.6	115.81	112.61	110.93	110.34	115.81	110.87	114.17	114.16	110.07	111.14	116.33
104.54	102.89	104.96	105.19	106.61	105.44	111.01	107.01	107.48	111.37	108.59	107.09	105.36	107.7	105.99	111.49	105.89	107.69	106.01	104.06	108.23	111.1	109.44	102.76	105.1	102.58	108.24	110.19	107.85	108.19	103.6	108.6	106.5	105.84	105.46	107.98	111.45	100.24	104.76	107.72	103.26	106.64	102.68	107.86	107.68	106.13	107.66	107.07	105.6	106.95
113.38	110.7	112.65	111.56	112.66	108.1	113.16	112.49	112.09	110.68	110.39	110.41	113.12	110.56	111.83	110.91	111.82	112.11	107.38	109.6	114.78	113.87	108.75	107.9	110.49	108.22	106.65	112.96	109.16	109.21	113.45	109.1	109.52	109.47	114.62	113.76	112.9	110.71	108.47	109.09	109.18	110.19	112.03	109.15	110.58	108.79	114.44	112.63	109.16	108.77
112.03	110.89	114.28	109.43	110.39	111.72	110.94	112.95	113.07	112.21	108.09	112.79	113.42	109.99	113.59	109.53	110.65	110.94	110.53	111.59	110.06	109.93	112.89	112.91	113.34	114.51	111.41	111.92	114.34	113.76	111.6	111.38	112.22	111.2	111.35	114.93	110.92	112.84	109.55	110.16	111.7	112.29	114.21	113.14	112.65	111.15	112.45	111.86	110.8	115.41
108.49	107.82	110.4	108.25	105.19	103.71	104.11	108.06	107.09	103.08	105.16	104.36	105.87	100.25	107.44	109.18	101.35	107.03	105.86	108.25	103.2	107.13	106.9	106.91	104.12	106.53	108.4	104.59	104.16	103.56	105.57	101.92	105.76	103.94	107.28	108.2	111.27	106.45	104.07	110.18	108.2	104.57	104.63	107.34	104.31	104.3	108.5	106.65	106.78	104.36
108.71	102.89	105.63	105.01	107.4	105.78	106.96	106.09	107.72	103.12	105.06	102.81	104.36	104.65	109.69	107.17	104.4	111.54	103.89	105.81	106.15	106.65	107.02	105.43	102.65	105.54	100.38	103.33	104.36	107.94	105.11	108.88	104.79	105.08	100.76	106.6	107.72	106.57	109.81	102	103.06	104.9	105.71	109.7	103.24	109	108.35	105.04	104.6	106.82
111.7	114.91	113.32	105.14	114.39	110.92	112.72	109.33	110.62	107.71	108.66	109.72	110.07	111.1	109.64	108.14	112.58	114.03	111.04	111.44	111.35	110.36	109.4	108.49	112.59	107.9	105.73	114.62	117.56	111.84	110.53	111.83	111.48	112.21	107.45	109.04	109.51	111.39	110.31	110.84	112.54	113.25	114.2	113.63	108.96	108.5	107.96	115.18	110.61	112.61
104.92	104.3	113.45	103.43	107.72	107.58	106.66	108.98	105.82	103.16	108.51	108.92	107.56	108.77	104.58	102.84	106.97	107.69	109.53	106.16	106.66	103.85	106.03	103.82	103.76	105.17	102.81	108	109.22	103.61	103.07	105.52	102.24	109.01	99.896	108.49	107.36	100.47	109.76	110.13	106.18	104.72	108.11	103.67	102.84	105.74	110.71	107.21	103.97	104.72
122.07	117.08	117.72	114.61	120.19	109.15	119.57	115.36	118.65	116.72	114.77	117.16	116.33	115.75	115.09	114.68	118.47	115.25	113.29	114.12	117.52	117	117.46	114.68	112.56	115.1	114.67	116.7	116.69	115.81	118.58	111.92	116.57	117.35	111.44	116.19	116.34	121.52	113.18	115.06	115.42	119.12	117.21	114.3	115.93	114.31	115.99	115.66	116.3	114.64
99.254	101.75	102.78	104.1	98.669	96.165	101.87	101.22	102.71	100.74	99.331	100.36	101.02	103.23	97.839	100.44	104.9	98.106	101.29	98.22	105.37	102.31	104.17	99.468	98.892	102.62	100.86	98.377	99.454	97.944	99.872	100.19	96.098	100.16	101.39	103.52	98.447	100.03	100.6	101.23	100.29	100.84	101.38	99.668	99.433	102.47	99.122	101.31	101.68	97.169
112.1	112.4	107.5	110.43	112.43	115.49	111.86	116.38	110.53	111.14	114.75	111.27	115.74	107.5	111.04	109.39	109.63	113.54	109.66	113.49	113.23	110.45	104.45	109.84	111.78	111.46	109.02	113.26	111	107.76	111.34	110.59	105.98	110.4	111.33	112.89	110.66	115.43	110.93	114.59	115.62	109.33	114.1	111.25	110.45	108.82	110.64	108.78	110.66	109.82
100.16	102.36	100.74	98.107	97.849	101.91	97.569	103.81	101.16	96.786	96.298	100.13	99.837	102.39	99.423	95.86	103.63	97.929	102.44	102.16	105.06	105.07	99.256	99.615	102.01	96.728	101.96	102.26	101.32	99.65	100.67	99.964	99.197	93.87	103.25	94.388	102.11	100.04	102.36	97.791	97.703	100.22	101.69	98.16	102.43	102.96	103.74	96.711	98.164	103.06
109.97	111.29	114.34	105.4	107.29	113.12	112.39	108.47	107.61	110.98	109.68	112.03	113.72	112.39	112.02	112.14	112.4	109.7	108.35	115.92	109.62	113.18	110.05	111.37	110.92	107.68	113.32	110.97	112.34	110.92	110.94	110.45	116.67	111.16	109.94	109.37	111.26	110.34	115.52	108.73	110.62	109.34	112.63	110.64	109.62	110.33	106.73	110.8	109.49	115.38
98.148	98.415	97.066	101.63	101.93	98.118	101.45	99.616	100.41	101.72	101.91	102.33	100.02	100.29	100.21	99.404	100.98	102.11	100.6	104.45	100.76	99.375	98.922	101.82	96.875	102.29	98.677	102.15	101.01	100.22	99.122	99.906	100.1	102.35	101.89	97.033	101.39	102.2	98.689	100.9	101.62	101.31	100.16	94.548	103.11	102.8	102.24	99.51	102.1	100.17
113.48	113.61	108.19	109.89	111.62	114.24	111.43	110.81	111.3	109.56	115.38	113.96	109.39	107.24	107.03	113.35	112.19	109.56	113.78	108.82	112.73	117	112.91	109.27	113.1	109.19	107.26	109.34	112.89	111.19	110.74	112.79	111.77	110.13	110.64	114.24	111.21	109.14	113.32	110.21	112.64	107.33	109.72	111.22	109.73	112.37	112.63	112.43	111.67	108.31
111.02	109.53	112.31	114.29	114.23	113.94	112.73	110.69	107.17	113.1	115.45	115.91	113.56	109.42	107.51	112.99	110.48	112.96	113.07	115.05	116.2	114.34	112.57	111.86	115.68	109.51	109.15	110.34	108.7	112.36	111.25	105.98	111.49	111.75	103.97	112.58	111.77	115.05	111.44	116.32	114.07	112.36	112.04	114.16	112.21	106.09	110.58	112.27	114.34	115.74
102.99	108.66	108	105.62	99.526	107.92	105.04	105.72	105.09	110.42	105.1	102.98	104.51	106.17	107.54	106.99	102.91	108.46	103.93	105.93	106.73	106.65	107.94	108.36	106.21	103.09	106.39	106.6	105.52	106.89	104.77	102.56	110.29	107.02	106.73	103.81	105.15	107.08	107.21	101.99	104.15	107.35	105.96	103.84	106.85	103.87	102.5	103.67	112.27	108.9
110.22	111.51	114.05	114.03	107.67	106.82	110.18	106.82	109.05	113.2	110.61	108.44	109.9	106.47	111.01	110.97	111.34	109.48	112.14	108.67	112.64	110.18	107.13	112.63	108.23	113.58	108.38	110.51	108.72	111.69	108.93	109.59	108.96	111.09	111.33	111.5	108.65	111.6	111.6	109.96	108.06	105.98	108.43	114.95	110.39	109.96	108.44	110.36	110.25	109.74
109.83	111.79	108.83	110.57	108.64	112.43	110.68	106.41	109.38	108.56	109.71	111.53	110.43	110.37	111.71	111.51	113.53	110.97	109.52	112.51	108.57	111.12	108.63	109.97	110.41	110.94	109	111.51	108.19	107.48	113.62	108.87	107.75	108.25	109.78	106.14	110.84	110.97	107.41	113.45	109.73	110.28	111.64	104.79	111.43	110.16	112.31	109.67	113.27	113.87
104	106.08	105.28	106.88	104.31	100.14	104.68	103.04	107.74	107.88	108.04	107.87	110.21	108.03	104.71	109.35	106.24	107.01	106.24	109.09	105.32	101.68	103.13	108.28	110.68	108.01	104.28	104.02	107.77	106.04	104.53	103.84	108.91	105.55	104.96	106.84	108.82	107.33	109.47	108.14	104.78	112.75	107.09	103.86	101.68	108.09	105.59	103.66	107.45	107.64
100.61	100.81	106.27	104.49	106.52	102.37	103.83	99.53	106.7	105.18	106.5	102.51	103.49	104.93	104.97	105.2	103.51	105.35	100.76	104.37	105.31	104.41	102	101.57	103.72	106.34	101.3	107.32	104.37	102.56	108.3	104.1	102.83	105.65	103.88	105.57	103.87	105.66	106.07	102.47	109.7	107.08	106.18	108.62	101.28	102.32	102.5	105.8	100.93	101.67
106.15	104.46	101.38	108.68	104.64	101.54	104.66	103.61	107.87	107.99	98.523	101.27	105.17	105.96	105.51	104.47	103.2	106.52	106.27	105.28	106.29	103.83	102.43	102.46	101.02	107.91	104.5	106.41	105.9	103.99	102.35	105.16	101.02	108.16	100.54	103.07	101.21	101.39	104.1	107.18	105.08	103.19	103.11	105.96	105.65	103.49	107.22	102.73	103.81	105.35
112.57	109.27	109.57	109.34	107.54	111.45	113.05	113.05	112.9	115.59	110.71	108.77	114.43	111.1	109.37	111.65	110.77	108.55	117.45	111.26	113.89	112.39	107.3	114.27	110.15	108.18	110.85	111.77	111.63	111.46	110.64	110.41	111.88	113.86	114.51	105.48	112.2	112.24	110.31	114.79	112.57	113.29	112.28	113.4	112.22	112.5	113.59	107.81	113	107.32
108.57	111.94	111.73	106.06	111.98	111.08	116.62	104.66	111.63	111.35	113.28	112.7	107.98	112.48	105.81	110.71	107.88	113.52	106.23	113.19	109.4	108.85	110.6	113.82	109.06	109.22	109.68	108.64	109.16	109.41	109.22	113.49	109.69	110.52	113.28	110.6	111.26	109.08	110.54	118.53	112.47	112.31	107.86	114.26	112.87	112.27	112.4	110.65	110.63	109.33
108.58	100.6	104.53	103.45	104.48	103.53	106.32	99.564	101.02	106.78	109.19	107.29	109.78	106.94	105.74	105.64	103.98	106.48	104.32	106.52	103.19	107.9	106.52	108.93	106.95	108.11	106.05	102.24	104.81	104.58	110.57	108.35	106.52	102.79	108.54	104.99	108.46	103.42	106.75	108.1	106.48	103.37	105.52	105.89	104.74	110.83	108.03	109.21	103.07	101.37
103.28	106.5	106.23	109	107.84	110.01	107.05	104.47	111.51	108.56	107.77	101.5	104.53	110.01	106.79	108.92	101.86	107.79	109.05	111.22	105.04	108.09	106.7	107.75	105.69	108.72	107.92	103.2	104.69	102.53	110.43	104.85	103.31	109.8	109.1	104.73	105.66	108.89	101.14	107.5	103.75	107.57	105.33	103.18	108.6	103.54	106.85	104.34	109.37	107.83
106.56	110.19	104.56	107.48	105.49	109.69	105.43	109.48	104.37	110.36	104.82	106.77	107.7	101.78	108.97	105.11	107.6	106.02	108.29	104.59	106.86	108.74	106.93	104.84	105.97	107.92	106.71	104.75	104.42	103.92	106.49	104.54	103.72	105.73	106.16	103.27	107.19	104.46	108.4	109.6	110	107.96	105.38	107.09	108.6	106.91	102.88	106.38	103.83	104.41
102.46	105.82	104	106.95	102.77	105.85	107.38	107.69	106.69	104.01	108.42	105.94	105.87	107.99	107.62	110.58	106.86	102.88	105	106.59	107.67	108.56	105.76	108.58	103.89	107.24	106.93	106.34	104.55	109.38	110.31	107.78	105.05	106.77	103.56	104.82	106.11	105.82	106.74	100.8	108.21	104.47	109.55	107.05	108.06	107.36	103.8	107.67	102.18	106.76
107.69	110.18	116.06	109.59	111.18	109.82	107.76	116.35	105.1	111.28	107.89	110.21	110.96	112.68	109.83	110.81	113.68	110.66	111.46	108.05	106.37	107.01	110.2	112.09	110.73	112.3	108.42	111.61	108.8	106.79	110.73	114.48	108.94	107.52	111.65	111.12	111.31	112.08	108.09	108.99	109.79	109.96	106.99	111.93	110.14	114.46	108.32	111.86	114.11	112.89
104.07	104.17	107.87	102.98	99.614	106.17	96.885	104.35	102.13	103.25	105.73	105.18	101.93	99.979	108.36	105.19	103.65	104.56	102.55	105.69	106.4	102.28	103.8	104.29	111.41	102.69	106.06	103.45	105.1	102.95	106.25	107.44	101.94	101.12	103.96	103.28	100.81	107.26	105.79	104.14	102.51	105.28	103.46	106	104.01	100.87	104.63	101.13	99.647	103.14
108.07	115.28	111.66	114.3	113.35	110.47	110.4	111.88	109.77	113.44	110.61	111.73	110.55	108.31	111.79	114.62	107.84	111.88	114.05	110.76	113.15	114.94	111.04	115.95	113.08	109.65	112.42	114.45	109.25	106.8	112.37	110.89	111.46	109.17	111.46	109.54	106.35	109.61	112.1	113.63	112.58	110.84	109.17	112.99	111.28	115.64	110.08	111.33	113.36	110.8
106.21	101.5	107.03	108.19	102.35	107.02	106.31	101.97	108.26	102.27	103.81	105.9	107.14	107.86	104.59	101.62	104.47	108.5	98.979	105.36	105.87	105.25	104.1	103.47	104.63	102.52	98.745	101.85	105.08	106.15	101.85	100.62	101.68	108.7	106.75	102.65	105.67	98.614	107.83	103.01	100.57	102.34	103.75	101.91	99.694	108.15	107.21	102.74	107.62	109.41
106.97	103.2	105.36	107.58	105.69	107.7	106.82	108.73	103.96	109.67	108.52	104.82	106.48	107.07	99.852	104.14	105.46	107.49	109.11	106.61	107.16	106.37	110.15	109.77	106.16	102.68	106.66	108.54	105	106.18	106.01	105.12	104.86	108.56	108.33	105.11	105.36	99.19	105.22	109.54	105.68	108.54	103.7	103.33	104.37	104.13	106.67	103.86	107.59	106.26
114.32	112.59	113.56	112.26	109.91	111.3	106.25	111.99	111.35	112.14	109.94	108.18	109.89	112.58	109.99	115.99	112.72	113.14	113.93	116.49	110.71	109.51	114.56	112.41	109.3	111.59	112.11	112.27	112.33	112.5	113.59	110.6	112.09	112.38	115.34	112.72	107.81	111.7	110.45	109.7	114.06	109.8	115.23	113	112.77	115.11	108.21	108.24	106.54	113.55
118.51	116.23	116.22	114.99	117.86	109.65	115.79	116.35	117.27	116.84	116.77	114.81	110.71	114.67	117.67	113.45	120.1	115.82	113.35	117.94	116	117.59	117.28	117.56	118.84	116.26	113.55	119.41	113.46	115.61	115.75	117.21	118.42	116.16	117.47	112.86	115.13	117.32	111.15	115.25	116.22	115.63	120.08	112.73	112.15	120.14	117.96	116.37	114.93	115.61
105.62	104.21	108.8	107	107.81	105.1	103.62	108.05	103.19	105.64	103.7	104.94	102.19	107.28	105.34	108.59	109.01	109.06	111.1	106.9	109.93	106.85	106.21	106.55	103.3	105.05	110.21	103.96	107.18	109.61	104.64	106.78	109.81	103.71	106.31	109.85	105.63	105	106.7	104.99	100.36	105.37	107.87	107.48	104.91	103.26	110.44	109.13	103.12	105.42
101.9	105.66	101.12	102.75	105.68	103.65	104.38	103.39	103.11	102.06	107.88	107.87	106.31	106.75	105.98	106.43	104.15	104.46	103.63	108	109.69	108.41	108.47	107.19	103.31	105.62	102.7	107.46	108.51	106.71	103.23	105.81	108.44	106.67	111.95	104.13	107.57	110.31	105.93	110.58	107.58	105.88	105.89	105.5	105.3	101.84	105.86	106.84	106.16	113.91
103.14	105.74	111.23	102.33	102.59	100.66	104.89	104.25	108.04	106.33	101.8	108.49	102.27	103.34	104.59	103.52	108.06	106.96	104.64	106.3	104.57	104.65	103.01	103.9	101.3	105.63	106.29	104.35	104.01	105.47	106.14	102.57	103.67	103.64	105.82	106.46	102.84	107.45	106.9	101.62	102.72	103.4	104.07	102.99	104.21	107.82	105.5	103.14	104.26	103.49
112.39	111.69	113.59	109.3	111.49	112.83	114.33	110.02	108.4	111.16	110.38	109.38	114.9	110.53	109.98	114.24	113.64	109.58	115.27	111.88	113.51	115.66	108.25	112.93	110.56	110.81	110.23	110.38	112.2	110.24	110.34	112.61	109.24	110.51	116.08	109.18	112.98	111.58	112.29	111.07	109.83	113.33	110.67	110.49	110.3	111.58	114.22	111.06	113.69	107.92
97.302	102.3	101.38	98.299	102.9	96.18	101.91	103.19	104	102.16	98.194	100.42	99.517	98.825	99.001	103.84	100.58	100.92	103.08	100.16	99.184	97.728	97.026	101.26	93.999	100.66	104.19	101.33	100.53	97.622	100.7	100.1	97.367	102.42	96.492	96.347	103.49	97.577	99.236	96.127	99.621	95.494	99.945	100.61	99.714	99.823	98.985	97.244	98.997	104
105.29	103.99	106.28	106.44	100.53	105.67	107.98	106.99	105.11	107.98	103.84	99.748	106.64	104.62	100.6	108.87	103.88	104.62	105.68	107.42	102.52	106.15	101.86	105.6	101.89	103.97	106.26	110.75	104.77	105.05	106.56	103.04	105.26	108.02	103.51	107.75	101.6	103.87	104.16	106.18	110.02	106.6	101.91	103.14	106.18	104.6	106.17	105.63	107.62	102.89
101.67	101.57	96.524	106.89	99.504	98.262	104.25	103.94	105.28	100.3	101.68	98.653	101.08	98.688	103.04	101.49	98.516	97.334	99.042	105.36	101.98	104.55	99.274	102.05	99.947	100.64	101.51	100.92	98.561	97.696	97.249	97.983	103.79	101.48	105.19	99.783	98.536	103.68	98.134	107.24	100.75	104.52	102.21	102.39	103.43	100.92	100.85	100.56	101.78	106.4
98.576	100.72	101.22	103.12	100.34	95.67	100.09	100.87	98.083	104.4	97.054	99.383	102.45	98.607	103.15	95.771	99.838	101.44	101	100.44	103.63	101.42	103.35	98.747	98.594	100.48	95.707	99.904	97.595	100.01	103.11	101.68	101.43	98.122	103.21	97.621	97.979	102.73	102.78	99.513	102.54	99.498	101.48	99.764	105.32	99.409	106.67	100.83	101.94	103.4
111.28	112.07	110.21	113.89	112.45	108.7	111.6	110	110.88	112.81	111.15	106.83	110.72	111.39	113.51	114.18	114.54	111.63	116.27	108.85	110.68	114.02	113.14	115.01	111.55	114.6	109.93	113.76	111.14	111.08	109.87	109.99	112.53	112.09	111.44	107.65	112.22	110.33	110.87	111.79	113.14	107.16	112.2	111.76	110.67	113.68	116.27	104.13	109.48	113.1
106.38	107.36	101	104.97	102.58	107.38	103.09	102.62	102.18	103.91	106.13	100.81	105.95	103.9	102.89	104.51	104.31	104.79	102.96	102.79	107.47	105.77	105.4	103.81	103.13	101.77	105.07	103.85	104.16	105.43	106.83	105.81	102.15	98.466	105.3	104.56	106.15	104.59	103.19	106.19	102.91	103.64	102.95	105.75	102.89	103.75	104.13	104.22	104.39	104.01
109.84	115.18	110.35	109.95	110.33	114.4	113.99	116.26	113.13	111.26	111.46	111.08	114.19	115.09	114.92	113.02	110.03	113.43	115.25	111.44	110.75	110.31	117.1	114.82	111.5	112.91	113.54	115.15	117.05	114.34	109.59	111.72	112.66	116.07	113.18	111.22	113.53	115.76	113.31	117.25	113.61	111.4	108.75	111.2	111.71	112.21	109.7	111.78	113	113.02
109.26	111.47	111.69	113.63	104.43	111.57	114.36	111.7	111.72	109.41	107.4	114.2	111.77	111.27	113.75	107.81	109.64	111.02	107.4	105.92	111.7	108.26	110.82	109.78	109.39	111.96	110.66	106.5	108.14	110.91	112.37	107.62	109.87	107.56	109.18	113.02	108.05	110.17	103.13	109.77	110.98	110.01	109.88	115.37	108.76	106.69	110.4	111.51	113.89	109.06
108.84	102.84	109.81	102.4	104.75	105.91	109.77	104.65	108.09	103.27	105.66	108.65	103.88	109.51	108.49	107.2	105.03	105.33	107.15	105.02	104.56	107.09	100.59	109.51	107.19	112.22	105.99	101.51	105.68	104.69	107.42	101.21	104.29	103.28	105.2	104.17	105.88	102.95	100.64	103.32	109.3	102.92	106.15	106.56	104.75	100.65	105.43	102.07	108.1	100.48
108.57	113.3	111	110.21	109.67	108.39	115.25	109.33	112.97	110.58	113.76	114.29	111.87	109	112.49	113.2	113.78	108.87	110.16	111.28	116.78	117.32	109.37	112.82	108.08	109.16	113.46	110.88	114.87	105.23	112.84	111.66	109.36	115.97	111.88	110.78	113.7	112.33	113.74	113.9	111.79	105.56	112.96	113.32	110.72	108.56	111.29	109.42	114.91	106.76
108.53	107.68	101.57	108.5	109.32	100.44	107.72	106.34	104.18	107.73	106.05	107.73	108.74	106.46	106.69	105.36	105.42	106.52	107.45	107.66	108.58	107.18	101.37	108.6	104.87	107.19	105.59	107.89	102.71	110.86	102.29	104.21	108.31	105.95	114	103.96	105.44	105.39	103.97	103.87	111.41	106.19	102.6	101.43	109.76	105.2	104.64	102.05	108.51	105.48
113.29	115.28	110.64	109.82	114.95	111.29	109.44	114.03	108.18	109.67	107.89	107.38	107.81	107.27	113.07	114.72	115.5	110.56	114.02	109.89	108.96	108.46	113.34	108.62	107.69	109.49	112.31	109.5	107.36	111.27	107.28	110.61	110.5	110.13	108.73	115.02	109.04	110.19	110.51	113.38	111.26	111.52	115.37	112.59	111.34	110.02	114.47	112.98	112.63	109.63
103.57	107.91	108.49	109.1	106.37	108.64	103.15	105.48	101.41	109.53	105.83	103.87	105.64	104.79	104.81	106.88	105.7	105.96	103.21	106.66	105.34	113.01	105.1	104.63	104.46	107.53	106.79	107.95	107.13	109.9	104.36	103.42	105.31	106.12	108.86	102.62	105.81	106.27	109.35	109.01	105.11	104.38	105.65	104.81	107.51	105.72	104.31	107.79	106.45	103.6
113.87	114.02	110.61	109.69	109.17	113.28	114.31	108.26	106.24	112.69	111.65	107.53	113.45	110.41	106.37	116.42	107.11	110.07	113.73	113.91	111.85	113.28	112.45	114.43	112.83	111.85	109.41	113.12	112.25	109.84	112.19	110.97	113.37	108.48	112.63	115.51	112.56	113.16	114.78	111.88	111.71	109.77	109.68	107.03	108.84	111.85	103.01	115.44	111.85	111.17
112.51	111.85	107.63	115.28	111.14	109.17	112.55	111.43	107.57	114.1	109.8	111.26	110.29	116.79	108.13	111.43	108.05	107.42	111.45	116.41	111.6	110.42	111.31	108.48	109.18	111.64	109.7	110.16	113.7	113.74	110.7	110.57	108.6	112.87	112.32	110.18	112.47	104.86	114.55	109.63	107.17	111.75	112.74	110.65	110.21	107.71	112.3	117.64	110.47	111.54
104.09	106.31	104.89	106.75	104.89	107.99	106.41	112.25	102.88	106.08	106.65	107.98	107.38	106.91	104.84	104.79	105.42	106.84	105.82	104.02	104.67	105.39	105.95	109.73	100.39	106.75	105.69	108.97	109.57	106.79	106.99	105.78	106.79	106.45	104.95	100.92	105.82	104.98	107.29	105.92	103.81	105.67	108.48	104.08	104.21	104.77	105.28	104.63	102.9	103.9
106.32	106.09	112.56	111.35	109.43	108.48	104.95	105.96	110.19	105.39	112.6	108.35	106	106.71	110.48	105.61	117.32	111.51	110.5	109.38	114.08	110.17	106.59	111.33	113.25	111.8	111.78	111.04	108.52	109	111.99	108.11	114.31	109.58	107.97	109.89	101.74	109.98	104.42	106.95	108.71	110.36	105.92	108.78	111.51	110.77	108.21	106.25	108.49	109.86
108.55	101.06	105.34	110.11	106.58	108.68	108.31	106.68	107.3	105.68	108.14	106.99	109.38	108.85	104.4	106.35	104.16	104.68	100.84	112.31	110.58	105.72	104.52	109.28	104.88	105.09	108.5	105.04	111.24	109.43	105.79	106.84	106.74	104.87	107.56	102.31	111.08	104.88	111.34	104.95	104.98	106.57	106.2	107.1	107.9	99.63	103.44	106.02	108.58	107.91
100.63	104.79	102.7	105.97	108.37	103.61	105.53	108.42	105.34	101.06	106.63	110.42	104.49	108.31	104.44	103.63	109.92	105.26	105.13	104.83	105.26	103.95	105.61	104.95	107.62	103.35	103.39	103.26	103.87	101.36	107.49	103.16	103.49	104.53	100.11	107.63	103.66	104.96	101.69	107.82	103.15	104.77	100.25	107.91	104.91	107.34	106.33	104.31	107.98	107.47
112.35	109.82	113.84	107.42	114.27	113.7	113.52	110.23	113.65	119.84	112.12	111.8	110.66	112.46	112.18	110	109.8	116.63	111.22	113.1	111.93	112.12	114.51	113.81	115.36	115.97	112.16	114.69	114.35	111.42	109.46	109.41	108.06	110.16	110.87	114.48	110.99	110.16	116.29	112.35	111.17	110.22	113	113.67	112.58	111.88	109.49	106.26	114.42	110.98
106.66	105.81	101.5	109.74	107.34	112.45	106.34	104.41	99.814	106.35	105.88	107.46	103.35	104.99	113.48	106.07	109.7	111.19	104.44	103.68	103.36	105.95	104.59	103.51	105.11	107.25	105.07	109.12	108.07	107.43	108.35	106.54	108.32	104.98	110.66	104.23	107.11	111.42	106.19	110.96	105.28	104.27	109.32	104.92	107.63	104.17	110.13	105.67	108.42	108.14
111.99	108.77	110.05	113.97	113.67	113.69	111.12	110.06	114.36	114.17	110.91	111	111.56	110.51	108.46	110.22	114.26	112.8	111.22	111.47	111.23	111.9	109.75	110.9	110.36	113.66	109.32	115.58	111.41	112.31	110.92	115.44	109.69	113.97	107.3	110.07	110.84	113.9	108.09	111.88	113.73	117.3	113.59	109.83	110.52	109.63	111.94	109.43	112.97	107.32
107.55	102.78	109.54	102.67	100.96	109.91	105.83	109.52	99.386	108.32	106.59	110.47	104.65	103.36	102.07	109.03	103.36	106.65	106.45	103.33	106.31	106.11	100.18	104.56	107.2	104.02	101.95	102.65	104.04	104.84	104.95	106.04	105.62	106.56	106.73	103.29	108.03	106.2	109.29	106.03	102.44	106.75	105.4	104.33	107.9	107.86	105.51	104.2	108.24	106.5
112.66	108.68	110.71	115.84	119.9	110.28	113.84	110.94	115.09	116.38	111.34	110.77	111.65	115.21	112.77	111.6	115.24	112.78	112.34	114.47	115.01	109.52	111.78	108.54	110.92	115.28	114.28	112.39	118.29	115.41	114.95	114.34	112.08	107.23	111.36	111.56	112.31	115.16	113.44	111.93	110.98	112.89	112.76	108.83	109.3	113.12	112.65	118.57	112.55	113.89
103.98	103.74	103.74	107.11	105.88	108.84	103.99	107.55	111.88	105.28	108.71	106.52	106.63	103.42	105.73	106.51	108.87	105.22	101.12	106.25	105.55	106.71	102.76	104.55	103.36	109.2	105.21	108.5	105.97	104.38	108.19	107.74	109.68	103.63	103.99	109.31	106.61	105.4	107.44	106.97	104.6	109.11	104.05	105.96	105.97	111.16	107.05	105.19	106.1	108.36
102.76	104.32	97.769	96.149	100.04	102.15	101.93	98.619	98.788	100.38	99.036	101.1	100.2	99.774	100.74	102.34	101.07	101.51	100.13	97.174	96.845	96.498	97.209	101.78	97.962	101.53	98.168	100.98	94.159	100.95	101.4	103.28	94.328	99.5	95.48	104.14	100.45	95.388	99.686	102.11	97.38	100.41	100.59	97.178	96.23	104.17	95.277	96.35	97.754	101.63
113.42	113.74	109.81	111.72	116.92	109.42	113.57	111.14	108.74	110.82	114.98	115.27	109.79	112.65	114.36	114.63	110.9	111.2	109.25	114.57	108.87	110.12	115.09	110.88	114.6	111.06	111.66	105.7	118.02	112.15	116.46	113.36	114.13	111.92	110.46	110.9	112.73	109.82	114.43	110.71	109.81	110.62	111.97	107.67	112.17	111.62	109.03	109.27	110.35	110.77
114.02	110.15	106.2	105.46	106.76	101.26	102.33	101.72	105.89	107.68	105.78	106.81	104.6	107.73	107.7	108.38	105.57	108.32	109.74	102.77	110.7	108.98	112.09	107.83	108.17	107.57	109.59	106.26	101.51	106.87	110.21	107.06	105.27	101.87	106.26	103.68	103.91	99.988	105.29	108.09	106.78	105.61	111.03	109.14	109.01	107.07	105.22	106.38	108.52	106.47
113.04	114.08	111.55	111.66	113.95	109.43	106.36	110.65	111.72	112.28	113.35	111.41	107.05	111.52	106.9	107.38	111.54	109.62	111.28	111.05	108.97	108.1	106.92	112.55	113.4	112.42	115.13	110.57	109.37	112.87	109.46	107.83	108.27	112.99	105.92	113.01	112.71	108.44	114.73	110.9	107.1	118.47	108.47	110.24	107.7	112.35	112.77	112.67	110.17	109.26
105.5	103.02	103.69	107.42	106.34	104.19	107.29	106.96	108.96	106.59	106.45	99.571	104.64	103.27	102.01	102.45	110.08	104.77	107.17	101	101.88	105.04	107.96	102.44	102.93	106.61	101.74	108.81	104.96	107.04	103.89	106.72	108.86	96.273	104.06	106.27	107.31	102.13	105.12	106.15	102.16	105.08	105.84	103.55	107	108.45	102.82	105.28	104.34	103.6
110.1	104.07	108.11	102.07	110.05	105.24	107.12	106.34	104.13	102.88	101.46	108.44	105.99	105.72	99.884	104.19	100.97	104.31	106.93	100.25	107.98	104.35	107.16	106.8	106.75	101.73	102.05	107.46	104.67	102.6	107.77	104.87	105.65	108.55	107.44	105.33	103.85	106.07	107.07	103.75	102.74	101.66	105.43	106.55	98.837	105.39	105.04	104.99	108.36	109.51
115.51	114.36	117.75	116.64	116.51	121.04	117.6	113.15	114.34	118.5	115.7	113.09	120.01	112.56	119.03	113.69	113.41	117.15	115.54	116.99	116.56	115.52	114.29	120.48	113.81	116.18	116.39	112.02	118.4	118.59	116.51	114.98	112.85	114.85	115.43	114.11	115.76	116.68	116.43	113.01	113.8	120.8	114.36	115.34	114.14	117.81	117.7	118.28	112.61	116.7
110.79	112.59	111.45	115.43	113.65	114.32	111.02	115.32	116	113.42	117	111.79	115.47	112.56	112.41	115.3	113.57	110.98	109.25	109.83	112.76	115.51	116.82	110.31	110.14	114.12	103.86	109.03	114.75	116.7	110.04	110.94	109.28	112.75	112.7	112.89	112.2	113.92	113.21	113.7	112.84	112.65	108.37	108.89	112.7	110.82	108.24	114.21	113.6	115.88
98.387	100.56	106.4	97.026	101.13	99.557	100.69	104.13	102.09	99.823	102.71	95.835	98.745	98.4	96.117	95.915	95.821	98.566	98.24	100.16	100.8	102.71	104.21	101.4	99.945	102.83	101.12	101.95	101.1	97.755	103.54	97.19	100.36	98.641	105.36	99.503	102.24	104.35	101.64	103.05	101.9	104.01	102.66	100.82	99.365	102.08	97.908	101.96	97.414	101.32
107.48	102.71	106.01	107.11	104.44	106.35	103.12	107.68	103.62	105.01	107.11	103.38	105.63	110.71	102.75	105.03	106.17	102.42	106.71	104.32	106.61	104.04	106.18	104.02	105.35	104.32	103.23	101.03	108.61	103.32	106.01	106.17	107.26	108.63	105.85	108.1	104.18	107.3	102.33	101.74	105.07	107.88	107.16	105.55	103.9	105.53	105.45	110.19	108.23	104.05
111.5	114.34	113.46	113.45	110.04	114.51	113.55	113.22	113.68	113.48	112.96	114.58	111.82	109.96	110.25	111.21	110.32	106.5	113.05	114.96	113.27	113.89	111.54	111.25	113.96	111.39	114.4	110.78	112.72	111.65	113.47	110.21	115.16	106.86	113.26	111.32	112.75	107.5	113.17	111.6	112.46	110.5	113.09	110.69	116.32	113.96	114.88	109.55	114.49	115.53
99.768	102.37	100.84	106.55	101.49	104.56	99.715	102.26	104.62	104.69	108.22	104.27	108.51	106.16	107.37	105.69	102.73	104.26	106.28	106.62	104.78	105.84	111.59	99.02	110.11	102.31	108.71	102.38	105.76	108.42	102.05	105.49	107.68	104.61	104.67	103.98	103.06	105.67	99.003	100.4	102.2	105.66	107.61	104.6	104.24	102.59	102.7	109.62	103.9	104.92
115.39	114.3	110.79	111	112.45	113.25	112.56	112.71	111.62	111.21	110.92	110.85	111.45	113.24	111.59	109.11	112.18	112.18	111.58	112.06	109.17	114.98	110.57	108.76	107	110.47	111.53	110.51	111.23	110.36	115.73	111.62	113.87	107.14	114.75	113.96	111.19	112.13	114.08	112.13	108.75	112.27	108.51	110.89	112.93	110.53	114	112.89	110.87	111.66
100.76	93.502	99.785	104.76	104.54	96.931	101.69	105.99	99.489	98.025	101.55	99.037	96.219	102.48	97.516	103.27	98.407	95.122	102.81	100.08	101.3	99.79	100.98	104.7	103.64	98.386	100.62	102.43	100.8	100.17	99.599	101.73	99.949	101.76	97.998	95.637	103.76	96.837	104.71	101.84	100.77	99.313	101.35	99.791	98.627	102.13	97.401	99.976	97.883	98.572
110.4	103.87	105.84	110.79	110.11	106.55	106.52	106.44	105.37	106.38	111.98	103.34	103.81	109.56	105.84	111.33	106.31	108.09	106.75	107.92	109.29	106.44	107.11	106.32	106.9	102.39	111.3	107.59	105.56	108.93	110.96	107.58	103.52	110.59	105.91	104.47	107.59	104.13	110.16	103.42	103.93	107.66	108	107.56	108.58	106.65	106.07	108.3	105.82	108.3
111	113.29	111.26	113.55	114.26	113.84	111.49	115.44	111.16	113.15	110.03	111.04	108.7	115.48	113.25	114.15	108.57	110.39	114.52	111.45	110.55	114.37	110.04	114.95	110.03	108.23	113.41	112.15	108.99	108.62	111.24	114.98	110.44	106.76	114.39	110.52	109.99	111.69	110.81	112.36	108.98	108.25	108.32	110.87	110.07	109.79	117.42	115	111.73	105.82
100.24	107.82	102.51	103.19	107.04	106.96	102.89	106.05	107.07	102.15	103.01	104.32	106.4	102.68	103.34	107.9	105.43	101.47	106.05	104.4	102.03	102.98	104.82	107.93	104.48	108.32	105.35	107.69	103.81	108.28	103.08	101.51	101.58	106.44	103.68	105.22	105.96	103.05	104.01	104.05	105.58	110.23	98.917	110.74	105.02	104.89	102.73	108.74	98.746	104.21
106.86	105.91	109.34	114.19	111.97	112.83	110.76	113.9	109.69	110.67	109.19	110.49	112.7	113.55	109.64	110.25	111.7	110.75	107.3	112.77	110.7	109.83	112.04	109.09	108.88	110.6	108.06	115.06	111.98	110.55	109.49	110.11	110.44	111.15	110.72	107.69	106.93	109.01	112.33	112.32	114.5	110.58	113.92	113.39	109.59	113.34	108.83	109.67	113.37	107.6
104.14	103.64	109.04	99.787	107.03	104.66	105.36	105.33	103.48	107.92	107.76	104.03	106.87	103.89	113.09	105.48	104.48	105.85	105.26	105.81	100.94	101.27	106.47	103.58	100.28	102.53	104.09	107.49	103.93	107.28	105.63	103.27	107.02	109.64	101.67	104.96	104.91	103.21	103.01	109.64	103.45	105.46	101.19	104.56	106.29	108.31	108.53	107.78	102.23	106.16
102.55	100.67	101.97	98.13	103.75	100.13	101.59	99.923	104.39	100.44	102.06	94.826	98.108	101.08	103.94	97.833	100.29	100.22	98.546	100.33	100.47	100.21	103.22	97.88	99.208	100.56	94.559	97.333	105.23	102.55	99.681	102.29	99.437	99.497	102.47	100.32	100.37	98.08	98.941	100.61	101.35	103.81	102.58	99.494	99.745	98.968	99.06	101.72	98.458	97.918
102.25	105.61	109.97	111.76	101.8	106.14	101.51	103.59	108.67	106.5	107.76	103.12	105.14	110.79	104.1	105.09	101.16	106.19	109.38	104.94	104.33	109.56	105.24	104.12	105.04	106.2	103.78	102.59	104.08	102.75	103.81	105.13	107.99	108.35	105.55	103.56	102.42	108.7	104.78	106.86	107.21	103.54	104.63	105.33	103.92	102.94	104.8	103.22	108.98	104.91
105.6	105.01	104.02	103.85	103.2	109.07	105.64	108.33	105.75	102.92	108.36	102.53	103.97	101.75	109.24	104.33	105.85	103.92	104.42	105.79	108.47	103.83	105.64	105.64	107.52	103.66	104.75	106.45	106.02	102.49	107.47	102.79	102.73	107.08	108.09	107.4	103.67	104.55	107.61	107.22	103.47	106.1	103.08	108.85	109.59	104.46	103.49	105.85	107.98	103.79
111.81	114.74	105.51	108.01	104.24	109.69	102.39	104.53	105.36	106.13	102.36	109.56	108.59	104.94	107.33	106.71	99.609	104.71	104.21	108.81	105.68	105.88	105.8	110.93	106.67	108.94	105.16	105.91	103.85	107.68	104.19	108.09	104.57	106.26	107.66	107.73	108.97	105.06	106.88	102.1	106.3	107.98	107.31	110.87	107.43	105.78	105.64	109.59	107.59	108.01
99.572	106.6	106.71	101.28	106.71	105.31	107.81	104.77	107.07	103.55	104.72	99.773	106.51	107.02	104.97	97.747	107.27	106.5	101.44	104.51	106.52	102.44	102.36	104.85	104.64	105.22	101.38	104.37	107.12	104.01	105.82	101.39	101.63	103.61	107.2	107.58	101.98	107.71	105.33	104.09	105.24	106.57	109.02	100.46	102.62	104.64	109.71	103.82	102.41	103.67
116.54	115.23	114.9	111.34	117.61	113.37	114.75	118.98	114.78	116.51	114.57	113.67	112.24	117.22	118.64	113.87	117.15	117.79	117.2	112.49	114.55	116.78	114.74	119.21	118.99	113.65	116.03	117.37	116.31	119.46	118.87	113.56	117.36	115.75	118.12	116.78	115.22	117.74	115.51	117.79	115.91	119.43	112.29	114.08	113.79	116.9	116.7	114.66	120.79	110.33
110.12	109.85	109.73	109.23	110.31	114.41	108.08	109.51	109.76	109.89	113.34	113.78	110.4	115.63	107.97	111.56	111.22	114.46	112.76	109.81	108.09	111.62	114.6	108.41	114.83	111.39	106.8	108.72	112.19	112.93	111.99	109.18	109	110.78	107.36	110.3	113.13	108.93	112.19	114.9	113.06	114.41	110.82	111.16	113.51	105.48	108.47	109.67	106.13	112.13
104.16	105.61	105.36	101.77	108.67	108.81	106.97	100.32	102.08	102.5	105.59	108.85	107.36	109.05	104.01	99.909	109.57	106.02	103.24	108.85	102.42	106.67	104.68	105	106.83	105.85	102.98	98.234	105.31	104.81	102.43	105.16	106.09	107.03	105.59	105.36	108.52	104.23	106.82	103.73	108.23	105.59	103.34	101.28	101.97	101.2	105.92	108.08	103.79	105.64
99.577	104.25	103.52	101.86	104.42	103.7	103.64	101.66	102.63	101.21	100.35	103.31	106.02	101.39	103.97	103.33	100.88	98.587	104.68	102.52	107.27	103.08	105.49	102.75	102.25	105.63	106.73	102.93	104.31	102.69	105.07	105.41	104.86	106.69	104.93	104.48	103.38	102.47	103.07	101.08	104.97	103.28	102.18	99.601	106.7	100.61	108.79	107.54	101.18	105.22
109.19	104	104.74	103.8	103.74	104.33	102.37	106.46	105.1	107.18	108.8	105.96	100.12	108.2	106.62	106.13	105.35	110.24	109.41	108.22	104.32	107.15	102.81	105.87	111.53	106.12	105.63	101.93	102.37	106.48	101.37	104.58	110.34	101.31	104.26	104.14	106.82	108.61	101.67	104.2	106.25	102.4	105.32	104.05	101.35	108.37	105.25	103.38	101.47	107.4
110.44	109.81	113.61	106.95	110.87	111.81	105.69	109.57	112.08	107.97	109.65	111.09	108.97	112.9	107.13	110.53	106.8	108.78	105.73	108.49	110.61	107.84	110.09	107.21	105.87	109.19	103.98	113.24	108.4	108.44	110.74	107.93	113.05	109.36	110.26	106.14	110.4	104.57	108.22	108.92	117.36	112.79	112.41	111.59	109.48	113.71	109.84	112.16	108.72	109.88
109.27	108.17	112.8	108.76	110.83	111.82	113.23	110.11	112.03	111.6	112.45	110.7	113.47	111.79	109.08	110.71	111.85	114.58	110.92	109.81	108.67	110.05	109.76	108.47	114.45	112.58	111.99	112.81	113.32	112.12	104.29	110.81	112.03	113.45	109.22	108.83	110.51	115.43	107.03	112.1	110.3	110.13	109.56	108.61	112.36	106.8	111.68	110.52	112.21	108.6
114.58	107.81	113	110.87	109.61	110.41	113.44	113.1	108.02	108.32	111.56	109.12	111.04	108.05	110.75	109.68	112.54	115.13	111.94	112.01	109.21	110.21	111.4	115.52	109.73	110.17	111.2	114.13	109.73	112.08	110.63	110.45	109.39	111.19	116.71	111.29	109.93	112.84	109.45	110.86	110.05	108.86	113.05	109.86	111.65	115.05	115.19	112.1	114.04	113.04
112.78	112.37	109.29	109.63	111.29	117.15	110	109.42	111.04	111.33	111.16	107.6	109.85	110.56	106.03	113.29	112.8	112.26	108.01	112.68	107.62	109.28	106.42	111.24	111.95	107.66	111.01	113.58	114.34	109.69	109.7	111.53	114.03	115.07	109.5	110.61	113.75	107.98	110.66	108.79	114.52	110.66	110.75	113.85	113.37	112.74	111.98	110.62	115.55	114.23
107.16	103.35	107.85	107.38	104	108.54	103.39	105.94	108	103.46	103.11	104.79	101.95	104.85	107.58	105.84	108.35	103.35	110.37	107.16	105.24	105.67	104.89	105.09	104.2	107.13	105.89	106.17	106.11	105.67	105.12	104.38	111.28	110.14	109.09	104.57	102.21	101.59	107.1	103.7	103.77	108.15	106.92	107.56	103.62	107.19	104.48	104.23	107.58	110.43
99.974	104.83	103.73	105.15	109.18	106.21	102.78	106.36	102.78	104.76	103.95	105.39	104.08	105.83	104.85	102.25	103.72	105.19	100.13	100.87	101.03	103.35	107.08	103.06	104.29	102.22	102.31	102.49	105.18	108.54	103.7	102.53	105.38	108.9	104.9	102.6	106.36	100.78	105.34	106.98	106.07	103.38	106.46	99.13	104.57	101.43	104.04	105.22	105.63	103.77
102.11	96.92	100.82	93.522	99.003	100.15	100.14	100.59	99.727	101.35	100.6	101.46	104.29	100.83	97.271	100.44	96.209	102.17	104.91	101.04	100.51	100.67	96.836	101.49	94.288	95.765	98.058	103	104.96	101.3	100.3	98.958	98.053	96.363	98.735	99.949	98.45	102.9	98.154	101.1	97.205	103.44	101.39	99.388	94.918	97.444	100.94	98.592	98.752	97.939
105.26	103.84	104.59	103.47	104.88	102.86	101.58	102.79	104.01	105.55	107.6	105.09	103.53	105.57	106.11	104.85	103.7	107.81	105.56	107.02	107.85	107.2	107.16	104.3	104.95	104.42	106.96	106.64	108.58	107.43	104.47	106.5	99.85	105.54	109.46	105.27	102.96	101.94	102.58	104.1	108.86	106.19	105.93	108.39	106.36	109.14	106.24	104.3	108.74	104.52
107.01	103.84	108.86	103.16	106.4	105.94	104.96	109.95	110	108.68	105	104.32	107.37	105.57	108.63	104.15	108.47	103.01	107.44	104.53	104.5	107.46	106.82	108.11	104.29	108.37	102.33	109.19	103.61	106.82	103.58	107.5	108.06	105.61	107.68	105.49	107.13	106.03	107.01	109.48	105.43	107.5	106.86	104.22	110.51	105.33	107.01	108.42	105.79	109.84
107.52	107.21	103.24	103.51	104.48	106.04	107.74	109.87	106.84	103.31	103.89	105.49	104.99	105.62	105.51	103.75	105.68	107.67	105.29	107	107.31	107.33	103.93	105.91	107.87	101.8	105.16	101.08	105.31	106.02	104.98	102.87	107.24	108.57	104.56	106.28	104.69	109.15	106.4	110.02	109.09	109.93	107	111.54	107.08	105.05	102.84	107.26	106.22	107.64
105.87	110.13	110.89	115.88	106.32	112.66	111.7	111.03	108.03	111.86	113.52	112.73	112.56	111.86	108.17	114.7	114.77	113.73	113.01	106.53	114.49	110.73	108.13	112.2	115.65	112.7	112.29	110.52	110.5	111.33	112.23	109.76	107.01	109.64	105.1	111.76	110.34	109.05	115.31	112.11	111.11	108.33	111.92	110.74	112.42	111.33	114.07	112.61	112.97	109.54
105.63	108.44	103.9	105.16	101.81	105.25	106.56	106.18	105.58	109.94	102.95	102.94	106.65	106.57	111	105.52	106.36	110.68	102.03	105.08	106.55	106.24	108.86	104.55	107.59	103.62	104.57	107.28	104.77	106.94	109.65	106.73	112.87	106.2	110.2	108.33	106.53	105.79	103.49	107.12	105.79	106.1	109.17	107.96	107.01	99.942	106.41	106.72	101.58	106.39
100.62	103.04	100.28	106.58	101.09	106.82	105.92	108.28	104.6	106.46	105.89	103.47	106.09	104.76	104.95	103.4	105.08	103.67	105.37	105.9	104.2	106.86	103.91	102.91	107.34	105.69	100.45	103.82	106.93	102.54	106.69	104.64	102.76	101.54	111.61	103.4	101.43	107.19	104.05	107.79	106.31	100.78	99.381	107.44	103.5	101.13	104.46	103.93	101.53	104.47
114.97	113.47	112.52	118.04	119.07	111.68	118.75	115.86	118.62	121.43	113.04	112.86	115.58	117.08	121.7	114.95	117.13	117.28	116.73	115.15	116.52	116.21	113.76	117.07	115.22	118.38	119.99	116.85	113.03	114.76	115.91	119.75	120.76	117.74	118.48	114.29	117.11	112.71	116.85	115.52	118.78	114.05	116.66	118.39	116.89	116.53	114.66	113.85	111.43	114.76
99.767	96.653	99.883	103.71	100.07	99.33	97.598	100.41	97.204	99.775	103.76	102.33	102.3	97.179	100.34	101.82	99.662	100.59	97.93	97.615	96.497	98.611	93.667	97.119	105.15	97.685	105.38	96.691	100.72	101.43	99.074	99.906	96.994	103.12	101.71	100.91	103.27	101.54	103.91	96.878	100.54	99.454	96.305	101.3	102.34	96.114	100.39	103.35	100.32	98.565
110.83	110.1	117.66	114.75	114.94	112.93	110.45	111.72	111.89	114.33	111.51	108.09	108.1	109.97	114.1	110.48	115.56	109.36	107.85	111.65	115.16	108.36	110.73	108.24	112.07	110.99	108.66	110.49	107.8	110.8	111.53	111.82	113.19	113.6	113.22	113.01	112.75	113.12	116.74	114.99	110.31	110.02	113.4	107.43	111.12	111.53	108.38	113.43	109.45	110.94
109.76	110.1	112.27	111.83	111.32	112.86	115.27	113.81	110.74	108.37	107.48	110.56	108.16	107.19	115.88	110.8	111.78	112.93	111.3	110.16	108.8	106.66	109.48	113.43	112.47	113.53	112.04	115.44	113.95	110.92	112.06	107.17	113.19	112.08	111.96	111.58	112.69	110.65	116.32	114.23	111.95	116.14	111.71	113.02	109	109.24	110.39	105.21	111.08	112.88
114.25	114.23	110.19	115.38	112.41	109.83	114.44	113.29	113.15	115.32	112.28	115.13	112.68	112.16	108.18	113.72	112.38	108.26	111.92	116.07	110.14	112.49	112.87	111.66	113.69	110.47	109.84	114.72	115.48	117.47	112.46	112.1	115.78	114.7	115.48	114.5	111.68	114.38	109.19	114.29	111.86	113.7	114.08	113.13	112.09	107.65	113.96	112.07	112.29	115.08
110.07	112.2	114.5	111.25	110.45	111.09	112.38	112.49	109.33	109.79	114.94	114.72	113.4	109.97	107.87	116.72	113.16	114.55	112.69	114.52	109.51	109.06	108.9	112.98	115.98	109.91	113.46	113.13	109.06	110.22	111.51	114.84	109.37	111.96	110.88	112.03	109.53	111.54	114.27	113.45	111.7	109.34	115.19	110.29	113.94	110.68	113.39	111.4	111.77	108.84
108.13	107.69	101.55	105.05	107.08	102.28	106.36	104.42	102.3	111.85	109.28	108.96	109.05	104.78	107.14	107.7	107.87	101.97	104.5	108	105.92	102.85	108.92	105.95	103.17	106.92	108.8	104.63	103.58	106.46	104.56	108.14	106.59	106.02	108.05	109.38	111.13	106.74	108.01	108.67	101.95	103.99	105.97	108.58	107.7	103.89	104.59	111.26	105.12	106.79
102.72	98.252	99.13	99.424	101.34	102.73	100.87	106.75	103.95	102.67	98.747	100.07	105.49	104.55	103.24	103.85	99.688	103.89	100.32	104.15	102.93	103.04	102.37	99.474	100.99	100.81	101.13	103.35	98.971	103.68	101.48	101.5	99.755	103.49	101.26	100.56	102.33	97.078	98.144	98.797	98.946	101.55	100.03	104.65	98.612	99.627	101.35	97.802	100.06	99.883
106.01	106.1	100.65	103.97	102.54	104.02	104.2	104.4	104.33	104.81	99.7	105.86	102.58	103.15	102.5	103.92	104.01	100.41	102.53	103.95	102.37	102.96	104.75	103.95	110.9	106.49	106.09	106.12	107.64	106.14	101.62	104.41	107.09	102.62	107.1	103.33	103.8	102.68	105.82	107.72	103.89	104.77	99.4	102.77	104.82	106.42	101.79	100.29	105.43	104.46
112.93	111.88	113.06	108.34	109.41	106.23	113.31	112.62	112.99	111.19	115.45	109.63	110.14	112.32	110.42	110.83	110.12	110.13	110.92	111.65	113.18	110.74	111.3	113.57	109.63	110.09	112.97	110.33	107.12	109.55	109.67	111.98	115.17	114.75	112.35	107.3	113.61	114.69	112.36	108.47	112.74	112.14	112.63	109.72	109.31	111.01	112.5	112.14	111.25	108.76
110.78	113.15	113.76	110.24	112.49	109.9	110.49	114.37	107.01	111.12	112.42	113.29	109.65	111	115.71	113.09	110.33	110.39	110.71	112.02	111.65	109.56	113.52	107.99	109.05	113.47	107.3	112.33	113.55	117.3	109.11	109.93	110.19	110.12	112.97	110.41	110.97	112.66	113.3	114.05	111.71	112.62	110.92	106.29	112.41	111.52	110.93	113.37	110.76	107.05
106.25	107.21	107.23	104.88	102.45	102.68	104.22	102.66	106.67	103.61	107.73	106.66	106.77	108.98	108.5	107.57	108.39	109.81	110.85	105.64	105.92	105.97	105.8	103.39	109.29	106.35	106.98	106.73	106.72	104.76	103.84	105.77	108.4	105.89	108.93	106.04	102.99	104.2	106.62	104.97	106.32	114.11	105.7	106.74	103.05	106.34	106.22	106.14	106.26	107.13
107.6	108.46	108.04	105.12	107.94	104.2	109.81	102.55	104.96	104.86	106.41	104.44	104.53	102.53	105.59	104.43	105.22	105.72	106.66	107.44	104.14	107.99	101.69	102.77	102.13	104.13	107.97	106.98	100.64	104.59	106.64	105.14	106.5	106.77	107.73	109.72	108.59	103.71	106.9	104.57	107.27	103.74	102.98	100.82	108.54	108.32	104.33	102.54	106.94	105.34
115.4	114.02	111.39	113.12	110.25	112.84	110.66	111.99	112.35	112.48	108.03	111.58	112.34	116.74	109.6	114.55	111.22	112.02	108.58	110.23	113.02	109.29	112.82	107.95	112.97	114.12	110.26	111.51	117.81	111.77	110.53	109.37	115.48	107.98	110.28	107.98	113.45	113.29	108.95	111.56	114.19	105.98	115.31	109.74	119.05	113.68	109.57	107.23	109.32	113.86
108.46	109.49	117.67	114.33	107.45	107.65	103.26	109.37	111.84	110.72	111.07	107.68	111.14	108.31	109.62	106.8	105.85	112.55	110.55	111.49	106.81	114.11	109.43	113.02	108.8	112.86	109.89	114.41	111.91	108.9	103.68	109.19	110.12	110.48	109.2	108.08	116.86	112.74	106.86	111.52	105.05	112.22	109.78	109.43	114.59	109.51	110.5	108	110.11	110.46
102.43	105.92	104.43	108.57	110.73	103.64	97.232	104.61	105.38	105.3	100.31	100.66	99.008	106.16	106.15	104.95	106.97	105.14	107.08	106.12	109.27	106.71	107.34	104.64	110.29	108.02	106.22	105.79	107.46	109.52	105.93	111.44	106.24	110.86	106.28	99.978	104.2	108.79	104.29	102.66	103.14	106.78	107.28	108.3	113.04	105.1	107.46	106.5	107.74	105.23
111.88	113.69	112.54	110.31	113.06	109.72	110.33	112.62	111.92	111.72	113.37	112.59	110.43	113.52	109.13	111.38	109.49	107.46	116.91	115.67	111.12	109.21	110.37	112.69	116.37	113.96	107.09	113.26	111.98	111.59	113.19	115.73	112.5	112.39	110.97	110.15	108.9	108.22	111.69	110.79	109.89	108.26	108.69	113.15	111.29	111.22	112.16	115.4	114.12	116.62
102.83	107.7	106.01	107.53	107.11	106.01	105.39	104.27	110.69	105.87	104.57	109.74	106.45	106.33	113.22	109.26	102.31	107.04	111.39	107.95	107.31	104.93	108.5	108.44	107.38	107.74	106.94	105.08	107.07	108.88	109.2	107.51	106.12	103.51	109.21	106.2	103.29	107.42	109.52	102.52	110.36	105.44	107.09	105.02	106.4	107.43	103.89	102.66	109.44	111.17
103.95	107.34	107.31	99.883	107.23	106.94	103.56	108.91	103.11	105.48	107.5	108.05	106.44	108.65	108.42	106.04	108.72	107.87	108.26	99.307	104.6	109.76	103.43	105.94	107.04	103.3	101.72	109.45	109.17	105.33	106.09	105.48	105.93	104.86	106.18	105.18	101.84	108.7	106.01	110.86	110.4	108.36	106.47	101.31	106.04	107.11	107.87	103.2	106.25	103.91
99.782	97.983	100.63	95.992	92.894	99.728	103.16	95.397	99.506	102	97.396	100.36	96.372	100.89	99.259	96.645	103.2	102.21	97.683	100.6	95.037	102.18	94.566	99.736	100.6	101.64	99.124	100.65	101.09	103.77	97.096	102.3	100.09	100.45	101.03	99.13	95.618	99.537	101.42	102.11	98.788	95.081	98.407	95.482	96.901	98.217	103.49	99.299	100.01	102.19
106.99	105.24	105.23	103.03	102.64	105.38	109.46	110.65	105.79	108.72	108.38	106.61	105.59	106.12	107.71	104.71	105.41	107.57	105.61	105.28	111.2	106.59	100.83	109.84	106.22	106.32	106.85	108.29	101.83	104.71	103.75	102.72	102.66	103.59	109.35	101.72	105.45	104.53	105.7	104.76	104.13	106.54	106.87	107.22	110.24	105.73	106.65	108.09	105.93	106.66
106.02	109.64	111.27	106.82	103.35	108.32	102.59	105.4	109.48	106.88	105.35	105.69	110.97	106.66	105.68	104.54	104.38	104.35	106.68	108.83	103.98	101.55	102.47	103.72	104.04	105.13	106.61	107.93	110.96	107.78	106.51	104.9	104.2	105.7	106.11	111.58	105.67	102.63	107.65	105.25	103	105.82	108.14	106.9	105.9	106.8	107.38	108.25	104.05	106.52
104.27	105.77	105.8	104.19	107.27	103.54	104.19	101.12	102.52	103.79	104.87	102.08	107.72	103.31	103.19	106.4	101.11	105.51	101.99	106.13	107.3	104.83	104.65	104.41	102.89	101.18	102.96	107.08	107.92	105.27	106.06	105.13	103.57	104.71	107.91	100.24	104.85	106.52	102.41	101.91	102.87	101.16	105.73	105.55	100.3	102.56	105.02	106.83	102.62	106.66
116.58	117.11	122.17	119.36	113.9	115.59	117.1	117.68	118.31	117.14	116.07	116.44	121.69	112.92	120.61	116.88	117.77	115.77	112.31	118.93	118.72	118.5	117.8	123.33	116.72	117.77	113.92	116.73	118.36	118.01	116.97	117.05	119.65	118.47	119.18	118.2	116.86	119.8	120.49	120.42	121.31	120.68	118.58	117.12	117.37	119.1	119.36	114.3	120.05	117.31
112.27	113.39	113.07	113.26	113.93	114.73	116.9	112.59	116.23	116.59	110.41	110.71	111.04	109.65	115.68	112.89	112.08	109.93	114.64	113.02	113.31	112.02	109.76	111.54	112.52	114.46	113.77	116.35	112.59	117.07	116.64	112.17	115.58	113.15	111.2	116.01	112.09	115.42	112.05	112.2	113.16	111.53	113.42	108.94	110.63	112.7	112.2	115.86	111.29	114.95
104.25	108.3	109.36	108.09	104.46	106.67	105.03	108.2	104.1	104.88	105.15	104.47	105.59	104.35	102.3	108.12	109.52	107.1	105.87	107.3	105.62	103	107.31	108.37	109.93	104.87	108.31	105.76	106.37	107.28	104.96	105.98	107.79	104.02	105.24	106.4	105.47	102.99	105.51	107.08	106.86	106.17	104.25	105.92	107.81	104.36	104.62	108.64	103.98	102.54
105.16	107.08	104.59	103.9	108.31	104.03	103.09	104.38	101.84	101.79	104.54	105.81	102.99	105.64	102.47	105.1	107.33	110.19	105.68	105.18	102.86	102.9	102.52	104.6	102.87	107.42	101.25	103.12	105.82	103.49	106.19	102.25	104.09	99.904	100.74	107.12	101.31	103.85	103.87	101.72	105.34	104.72	104.21	105.04	104.02	108.16	101.11	107.56	104.25	105.48
105.13	105.64	108.88	108.06	101.96	110	106.87	103.35	101.02	105.43	102.83	103.59	106.44	104.62	104.31	108.98	106.37	105.96	108.74	108.22	105.38	108.04	108.53	105.17	105.24	107.06	102.92	103.64	112.29	108.4	106.21	103.69	107.21	106.38	112.44	98.946	106.2	104.88	103.2	107.97	104.97	107.55	105.76	108.46	107.52	105.58	106.88	108.26	100.57	104.24
108.86	102.59	108.7	104.79	105.97	110.11	103.81	104.56	110.54	111.05	107.84	107.23	107.83	106.58	104.22	104.27	104.01	103.59	108.7	104.91	103.98	108.55	105.36	105.5	105.14	103.03	105.5	103.24	107.03	104.61	104.1	106.21	106.31	105.96	109.09	104.91	105.21	111.09	103.27	110.17	105.97	109.98	99.351	107.27	108.62	104.66	110.38	104.09	108.39	103.15
96.506	97.591	99.749	101.31	98.334	100.75	102.73	100.57	96.936	104.2	97.73	100.52	101.47	93.265	103.33	101.39	104.01	100.17	102.21	102.73	97.938	94.977	97.796	98.917	103.08	93.147	100.01	102.85	97.483	101.05	99.643	100.39	102.31	99.562	103.77	102.42	95.426	101.1	101.36	101.78	103.74	98.963	101.51	101.65	99.371	98.102	100.58	102.25	95.319	99.196
97.256	99.535	97.625	102.95	96.555	97.744	99.606	94.82	102.47	102.61	95.182	100.12	97.65	99.386	98.254	99.691	100.13	97.175	101.56	100.8	104.03	102.95	99.112	101.51	100.36	98.849	96.617	100.8	102.33	102.92	100.26	98.35	102.15	98.844	101	100.37	96.353	99.063	105.11	99.64	96.099	97.607	102.82	97.031	93.302	101.23	98.738	104.28	102.3	102.02
104.91	104.55	106.47	106.17	98.116	104.28	107.44	103.28	105.73	106.24	103.91	101.95	104.58	106.47	106.22	110.9	103.67	107.08	107.16	108.7	105.76	105.63	100.98	106.33	104.13	104.49	103.41	104.1	105.64	105.17	108.02	106.43	108.59	106.07	104.83	104.31	110.54	106.06	107.92	103.84	106.21	103.19	100.83	108.76	104.39	99.517	105.49	109.54	106.49	103.12
101.85	100.09	102.16	110.34	109.13	106.78	105.02	112.64	107.97	105.52	102.27	107.36	102.16	102.48	108.31	102.22	106.19	102.24	103.96	101.02	113.21	102.99	101.86	105.84	107.82	108.59	106.85	105.57	106.62	106.38	103.24	110.13	105.38	104.24	104.26	103.89	104.2	101.9	106.72	108.96	110.02	103.39	104.92	108.22	104.09	106.76	104.49	103.52	105.49	104.47
105.96	108.89	107.21	107.87	109.6	108.78	100.67	106.19	103.8	104.92	103.78	103.99	102.54	104.13	105.6	105.89	107.49	102.28	105.06	104.3	105.83	102.86	105.3	97.083	105.56	105.74	110.13	104.57	106.8	105.35	105.42	107.04	108.37	102.55	106.97	104.73	102.11	105.14	105.91	108.21	102.91	108.95	108.93	104.65	102.92	106.44	106.23	102.69	106.3	104.84
109.66	113.12	112.1	109.92	111.19	113.24	107.31	112	115.12	111.83	112.23	109.75	110.27	111.32	110.26	114.91	110.44	113.97	111.08	115.94	112.97	113.59	106.57	109.56	112.61	111.07	110.87	112.39	104.85	110.61	109.77	111.13	110.27	115.95	111.49	109.46	113.6	115.14	111.93	112.53	112.25	107.82	108.55	110.07	110.64	109.06	106.89	113.79	110.35	112.6
105.24	110.73	103.97	103.84	105.09	105.78	103.53	104.4	103.82	107.87	104.19	107.85	102.05	107.54	104.41	108.09	110.19	107.17	102.8	101.5	105.17	103.02	103.1	101.13	105.17	109.3	101.92	104.16	107.94	105.19	104.38	103.94	108.33	106.38	105.42	105.56	105.28	106.93	104.63	102.72	108.59	106.13	109.22	106.37	107.58	111.37	107.9	107.44	109.31	106.3
103.22	98.611	103.17	101.77	101.75	104.8	100.34	101.04	103.62	107.37	102.61	101.28	100.31	102.07	98.503	103.36	100	101.25	100.6	102.17	105.14	105.11	102.03	103.02	96.889	102.67	92.957	99.113	99.524	103.22	100.09	100.71	98.236	107.2	101.88	102.11	97.89	97.716	103.11	106.23	104.54	100.36	101.33	98.478	101.29	100.47	97.379	98.586	101.34	104.85
109.51	112.17	116.34	108.45	112.27	112.71	116.98	112.26	110.29	113.7	115.12	109.01	111.23	112.1	106.2	106.84	111.37	111.34	112.32	111.17	112.45	106.24	111.57	108.33	108.52	110.68	107.16	111.62	110.92	113.18	113.23	110.6	111.08	108.59	115.3	109.86	111.17	110.32	109.56	114.13	114.85	113.64	112.4	111.75	107.62	109.67	110.89	110.38	113.4	111.23
117.03	114.36	117.63	119.75	114.36	117.41	111.69	118.35	116.45	117.41	112.66	114.41	115.62	115.72	119.03	118.24	116.05	119.47	117.17	110.96	117.31	113.24	115.66	117.54	116.91	115.7	118.96	120.03	116.32	110.21	118.19	115.09	112.75	117.85	118.43	116.46	116.48	118.05	114.54	117.47	118.69	118.47	113.99	113.61	116.69	111.76	120.31	116.48	115.54	114.91
105.79	100.41	109.48	106.78	105.05	106.35	108.59	106.39	105.27	107.45	105.38	109.37	107.14	106.29	101.35	107.2	107.64	102.23	105.47	106.77	109.88	102.52	108.78	105.72	105.47	105.94	105.04	104.22	109.01	107.34	103.65	105.34	109.58	102.5	106.5	107.05	105.92	101.92	106.43	105.39	106.98	106.82	100.35	108.26	108.44	104.74	106.75	106.29	107.8	106.01
112.48	112.81	106.41	110.82	110.56	109.8	112.36	115.86	112.76	108.33	110.83	110.64	110.73	110.93	110.83	112.71	112.68	107.23	108.95	110.7	109.21	112.63	109.6	112.98	108.63	111.86	114.55	114.98	108.55	113.95	110.41	107.65	109.54	110.28	112.02	114.59	107.98	112.49	111.75	109.54	112.56	114.29	109.6	109.4	109.24	109.76	112.77	109.83	111.01	107.46
111.28	111.72	115.62	109.17	110.68	112.53	115.37	111.93	109.23	115.21	115.09	112.89	112.47	110.26	111.09	108.74	113.11	116.14	111.95	109.05	114.36	106.9	112.52	108.13	113.12	109.97	116.68	114.94	108.36	109.01	109.54	109.35	109.21	113.28	111.77	111.06	115.73	115.04	115.26	110	109.23	114	111.81	115.76	114	111.55	110.93	109.84	108.88	112.56
105.33	109.7	110.57	113.89	112.29	107.92	113.2	113.3	109.08	108.5	108.57	110.31	106.3	110.09	108.15	112.47	110.39	108.07	110.49	109.43	111.6	111.92	110.71	105.47	106.74	108.79	110.76	112.76	109.6	104.62	112.67	110.16	107.67	109.07	111.38	110.32	109.4	108.37	110.04	110.33	112.75	111.46	108.85	111.61	108.88	111.26	107.35	107.35	109.73	110.97
104.82	107.35	106.82	107.8	109.08	108.2	109.46	107.88	106.3	104.7	101.83	109.61	110.37	107.48	104.84	106.99	105.37	107.36	107.24	106.17	101.09	110.23	108.76	103.83	107.23	109.76	108.39	108.8	105.63	104.25	104.64	109.92	109.67	103.52	109.5	104.85	105.71	110.93	106.17	106.09	107.34	105.25	108.79	105.41	107.68	103.31	107.87	108.19	107.98	104.98
106.53	105.11	107.09	107.67	106.75	104.76	102.52	102.01	110.47	106.99	101.12	107.54	108.95	104.71	103.52	106.56	105.38	106.38	109.62	101	107.84	103.5	108.4	103.52	108.14	102.47	107.09	103.63	106.26	110	106.97	105.43	105.79	104.82	105.54	109.69	103.48	104.28	104.87	107.86	108.21	104.77	101.54	106.14	104.47	106.63	103.74	103.11	106.43	104.79
112.25	113.01	112.43	111.89	115.05	111.79	111.82	107.63	108.44	108.68	111.22	109.91	115.66	111.22	115.85	116.72	114.44	112.03	112.69	112.11	112.69	112.74	110.88	111.39	114.25	112.71	115.17	114.11	111.61	112.81	116.39	115.11	108.61	112.22	113.27	108.43	111.95	113.98	109.54	114.56	114.14	115.29	113.73	114.26	111.66	112.41	114.59	118.24	114.24	113.02
106.88	104.62	102.46	108.64	107.62	106.03	105.52	108.26	106.22	108.52	102.53	103.2	110.4	103.94	111.16	109.61	105.71	108.19	105.19	105.27	105.59	107.39	107.7	105.27	106.02	106.88	104.44	104.43	103.84	106.1	104.92	104.41	105.74	106.46	105.82	106.3	105.23	110.09	100.36	108.48	106.37	102.95	103.62	105.92	103.62	106.29	104.41	104.72	106.7	105.7
112.6	109.41	111.31	112.8	110.55	107.81	108.62	109.5	108.33	111.92	113.7	110.92	108.6	112.83	111.71	105.79	109.45	107.34	110.95	110.54	110.73	110.12	111.22	109.69	109.98	110.42	109.47	112.85	111.43	107	107.87	112.43	110.96	109.99	108.03	112.8	111.7	112.18	107.19	108.81	113.95	106.32	110.78	112	111.56	112.73	111.16	105.89	113.78	109.18
108.46	106.53	104.92	106.64	101.29	103.5	107.78	103.6	108.76	99.382	109.45	107.02	103.92	104.83	108.51	106.46	110.98	105	103.38	104.92	104.78	107.95	109.74	102.12	108.91	102.17	99.799	106.77	106.52	102.95	106.76	102.71	105.67	106.67	104.49	103.98	103.16	102.17	104.62	110.94	106.85	105.29	107.57	106.4	103.73	106.36	107.01	103.44	102.94	104.7
101.88	103.62	109.27	101.51	107.22	106.06	107	104.63	104.77	104.96	105.34	106.31	100.16	106.23	104.7	104.21	100.99	103.6	104.1	102.16	99.69	107.07	98.759	108.47	103.03	101.34	101.95	102.03	103.6	105.67	103.71	101.47	106.81	106.28	106.49	98.863	103.71	104.52	102.55	103.96	103.76	109.09	106.11	107.09	101.75	101.29	103.45	105.53	99.749	104.62
102.86	106.12	105.04	103.08	107.44	107.34	103.72	102.5	100.21	106.4	100.17	101.37	103.49	103.91	104.82	103.61	104.87	103.39	103.53	105.33	110.5	105.69	106.07	103.42	107.27	110.12	106.37	101.52	108.35	102.1	107.49	103.63	103.69	106.6	107.21	106.55	104.8	108.27	102.66	104.01	104.77	105.79	107.81	106.88	108.44	108.62	107.66	103.07	103.86	104.73
109.84	114.27	109.21	109.68	111.45	109.99	108.15	114.8	110.01	110.63	110.71	113.67	109.53	110.28	108.79	107.82	113.46	110.78	114.28	112.66	110.61	114.59	111.61	107.61	104.96	108.87	108.31	113.38	113.16	106.88	115.63	110.68	108.97	115	109.78	115.26	108.06	115.17	111.16	111.97	113.66	107.63	106.58	110.08	114.23	105.45	112.11	109.33	109.33	105.48
100.07	98.009	102.12	105.5	95.319	99.799	102.34	98.517	100.45	97.837	101.91	100.16	101.69	102.92	101.7	99.354	103.16	98.389	98.66	99.252	100.28	104.31	98.64	100.37	103.23	102.8	102.42	98.542	102.04	98.84	102.69	100.01	95.042	100.96	102.25	96.287	98.788	98.528	98.085	104.1	102.51	100.21	99.233	100.5	104.79	102.46	100.68	102.03	101.1	98.269
108.91	102.87	103.19	107.3	106.92	110.64	103.74	103.41	106.41	107.73	110.76	105.62	104.18	107.77	108.37	113.65	106.52	107.84	110.45	109.71	107.77	109.21	105.6	102.86	104.84	105.16	106.24	104.95	107.51	101.11	102.94	107.24	104.38	105.66	107.78	103.75	109.11	103.65	103.08	103.58	101.14	104.28	99.664	102.25	110.36	102.34	108.63	102.64	106.28	105.7
101.19	100.29	100.05	102.83	100.33	100.12	99.833	98.484	100.06	97.728	99.91	103.55	103.06	99.152	103.59	100.55	97.467	99.619	100.06	98.75	106.14	96.462	96.898	101.62	96.881	99.283	100.11	104.05	100.54	97.048	100.59	102	99.069	95.701	104.16	106.87	96.95	99.998	100.16	101.38	95.23	100.03	107.3	102.01	97.589	98.003	102.9	94.491	100.49	99.069
103.06	104.5	100.88	98.026	105.41	108.99	105.64	106.19	102.4	106.37	103.96	101.77	106.86	105.92	100.84	101.93	104.14	106.24	104.42	102.71	104.33	104.04	107.09	105.66	104.61	102.65	102.18	101.87	105	106.29	104.99	100.74	103.66	110.18	108.22	102.53	105.69	105.94	103.42	104.71	108.25	104.71	104.58	105.22	104.46	103.15	102.46	105.65	110.94	103.7
119.16	122.73	117.66	118.14	118.58	120.42	117.07	119.67	118.72	119.27	119.21	113.24	112.26	115.85	121.65	119.64	120.42	117.85	117.97	118.08	118.74	121.53	118.49	117.94	121.47	121.79	117.03	115.73	111.89	114.34	117.31	115.84	117.75	114.01	120.12	117.56	118.6	118.9	119.36	115.09	114.11	114.33	115.39	115.88	115.68	121.72	116.27	121.13	121.14	117.5
104.14	106.81	105.97	103.53	101.96	101.84	105.48	102.67	103.67	105.3	100.24	104.42	104.93	108.15	102.24	102.38	106.27	104.71	108.4	101.86	107.17	106.34	103.96	102.47	106.89	108.15	104.18	104.01	108.12	101.52	103.66	100.33	102.78	107	103.96	107.04	107.15	103.77	108.58	107.25	106.46	102.46	105.08	102.34	105.49	104.32	103.74	105.03	108.8	103.23
113.99	120.12	124.07	115.4	113.93	117.36	115.28	117.94	118.56	117.87	121.77	114.28	116.01	111.75	115.29	117.27	117.64	116.45	112.26	115.76	120.59	116.67	116.46	117.1	115.33	116.48	116.64	117.52	117.66	115.8	115.18	114.58	112.35	115.02	113.51	116.46	120.8	116.99	121.24	115.88	119.19	121.44	119.66	118.59	116.23	114.06	115.45	116.87	115.75	116.3
111.16	107.73	118.96	112.89	111.81	112.11	114.85	111.54	108.95	114.95	110.06	115.4	114.34	114.56	115.02	111.31	114.93	113.69	115.33	111.21	117.8	115.47	109.6	111.35	112.37	113.94	112.24	112.02	115.39	109.69	111.04	112.53	111.07	115.15	110.86	114.17	111.52	109.28	112.97	114.33	110.23	111.68	115.13	110.48	112.95	111.01	115.46	113.04	111.92	110.65
111.72	100.65	107.26	103.78	107.41	105.77	107.88	104.59	105.55	105.74	102.63	108.23	105.6	105.64	108.75	108.09	98.246	106.15	106.83	106.06	107.6	105.91	107.61	106.72	103.25	104.69	103.94	103.82	105.82	104.37	107.85	108.14	106.54	107.77	111.34	107.04	102.99	106.95	107.73	105.55	107.36	106.53	108.44	107.19	109.74	107.4	110.26	107.96	107.06	109.17
110.75	111.49	111.77	108.68	113.93	108.64	114.68	112.88	109.82	114.12	107.6	112.65	108.76	114.69	114.09	107.98	112.28	115.68	111.8	111.92	111.94	106.28	108.72	110.91	114.04	110.43	110.6	118.9	113.84	108.42	110.67	110.97	114.1	110.05	115.63	112.82	111.88	109.33	117.04	114.44	113.32	115.16	113.86	113.95	111.3	108.61	111.08	111.63	114.76	110.83
107	100.3	101	100.28	101.68	102.35	98.24	103.16	97.054	103.6	105.92	104.22	98.416	102.24	101.71	100.34	100.78	102.93	96.413	101.48	101.49	100.61	102.08	97.953	100.29	101.39	99.851	98.07	102.75	106.63	101.82	101.78	102.11	101.83	100.65	101.3	101.98	100.17	105.82	97.326	100.85	100.83	102.3	103.47	102.27	102.37	98.814	103.27	103.77	102.08
109.2	111.46	104.65	112.95	111.25	116.56	111.79	107.24	109.1	114.27	110.07	111.11	113.14	113.34	110.43	113.05	110.63	111.35	114.17	110.31	115	115.74	116.61	110.32	115.1	111.07	112.82	113.85	112.93	114.78	116.89	115.42	110.53	111.89	112.48	111.63	109.46	112.16	108	114.77	114.42	109.61	111.76	116.01	112.44	113.34	108.5	112.67	115.71	110.34
95.623	100.5	102.15	97.662	96.926	102.42	99.02	102.26	100.8	102.43	100.79	103.47	100.86	99.355	99.476	98.918	95.399	103.4	95.975	98.811	98.614	102.4	100.66	102.22	104.36	102.83	104.87	97.816	98.533	105.21	97.102	102.03	100.59	97.274	103.14	101.83	99.034	97.106	99.588	100.11	103.15	92.645	103.81	95.145	95.986	100.2	96.226	99.716	101.24	101.68
108.13	108.65	115.07	106.08	104.55	113.43	105.32	105.87	108.08	105.87	106.79	105.79	108.66	108.47	108.91	110.74	105.26	109.19	111.88	107.65	102.55	107.88	112.34	110.13	109.55	106.29	109.74	107.02	110.9	108.78	107.93	109.82	105.38	103.7	105.66	103.29	105.43	105.82	108.21	104.13	107.74	108.54	110.43	110.98	107.03	109.74	108.32	103.9	107.21	109.74
101.94	100.59	97.524	101.41	101.19	98.082	103.08	99.013	99.371	93.25	99.878	103.02	100.82	101.67	96.797	98.48	97.87	102	99.351	102.25	98.267	99.476	96.582	101.94	101.71	99.132	98.198	100.69	99.792	100.33	103.09	99.036	97.928	99.067	97.095	100.28	97.212	100.43	95.79	99.461	98.409	97.511	99.52	98.726	100.5	100.9	103.49	102.85	99.209	96.552
108.15	103.9	103.85	103.1	105.1	107.09	99.272	106.88	106.33	106.33	107.85	102.57	107.77	107.43	105.49	109.01	103.4	108.68	104.43	105.3	103.99	107.38	104.7	103.03	107.3	101.57	105.11	104.83	104.81	107.37	107.14	102.99	105.12	105.68	104.89	108.34	104.72	104.98	104.38	108.22	105.77	104.74	108.42	107.59	105.67	105.22	110.79	103.78	107.68	106.39
106.29	104.71	105.95	104.48	110.27	100.18	107.02	103.08	105.79	110.18	105.01	104.17	100.37	103.9	104.63	103.93	105.76	108.94	107.44	104.56	104.45	109.17	106.27	106.17	106.17	107.49	104.85	104.84	103.82	108.99	106.72	108.37	101.33	102.62	105.05	104.74	104.38	105.63	107.14	110.62	101.51	105.12	103.85	101.53	109.49	100.27	104.96	106.04	107.25	105.5
108.08	107.98	108.17	109.35	106.99	110.3	112.28	111.3	110.78	110.74	111.65	106.7	110.61	111.87	108.43	114.53	111.91	115.08	107.07	108.86	111.24	106.4	109.62	111.97	113.83	112.31	109.72	106.44	110.51	108.3	112.89	112.35	112.23	114.23	109.87	111.45	110.5	110.93	105.08	110.25	109.4	113.01	113.14	104.71	112.7	110.7	108.67	113	109.56	109.76
104.08	102.94	98.561	108.26	105.83	103.92	109.48	103.97	102.44	101.02	104.31	102.09	106.47	99.295	101.96	98.971	103.4	101.19	105.87	101.58	104.2	105.62	106.94	105.37	105.47	107.24	100.92	103.75	105.23	102.01	99.537	103.05	103.75	102.98	102.63	106.39	100.69	106.22	105.22	108	104.35	108.2	106.11	103.69	103.57	106.13	103.07	105.63	102.79	103.61
99.696	100.08	106.27	101.42	103.39	103.19	100.65	102.16	101.08	96.247	98.739	97.773	99.553	99.595	104.11	98.38	101.12	100.47	95.666	101.03	96.623	93.47	99.15	95.98	99.074	98.973	101.66	99.606	100.71	101.84	97.575	102.39	105.76	98.696	105.15	100.02	102.53	97.747	100	103.04	99.017	100.01	99.121	98.94	94.863	101.19	100.42	101.6	97.945	106.29
103.03	108.1	104.16	107.28	99.734	110.44	106.82	106.56	107.93	105.37	104.78	104.62	102.15	104.92	105.57	108.25	105.34	107.32	106.11	108.01	105.32	106.58	105.09	103.58	110.96	102.45	102.13	105.93	106.39	103.1	106.6	105.23	106.82	108.14	106.38	109.09	105.74	104.83	105.39	106.31	106.66	105.47	107.81	108.06	107.23	107.14	102.83	106.73	105.6	106.3
102.42	108.79	108.04	101.93	99.42	102.13	106.43	106.05	100.27	104.24	109.56	107.07	105.88	106.04	104.52	106.43	104.6	103.92	102.71	104.03	104.96	100.95	105.35	104.88	107.01	103.74	102.14	100.76	107.14	105.92	103.65	107.03	105	103.47	109.64	102.73	105.32	103.85	105	101.15	108.25	106.36	105.59	104.24	105.83	106.78	103.54	101.35	103.19	105.53
96.393	99.395	96.633	102.18	98.195	99.117	104.69	101.09	101.62	97.501	100.68	96.894	96.753	102.53	100.66	103.8	95.95	100.63	97.682	98.545	101.14	95.732	96.609	101.46	100.04	97.839	97.469	100.34	105.29	100	100	97.462	96.773	100.96	99.383	102.01	100.55	101.94	104.18	106.38	98.821	99.47	105.47	102.8	94.437	99.073	93.657	98.981	95.531	103.05
106.13	100.43	105.35	102.08	104.38	102.51	111.61	102.84	102.62	105.56	99.047	101.84	109.22	103.51	105.88	105.77	103.06	105.78	107.38	106.64	101.33	99.097	105	108.44	101.63	104.43	105.41	108.56	102.26	103.47	105.46	105.54	104.37	99.936	106.13	105.25	106.1	107.45	101.61	100.78	108.73	98.812	105.83	102.59	105.61	103.01	102.88	108.96	107.53	108.27
108.06	104.1	111.79	109.96	108.27	100.99	107.18	108.43	105.21	102.01	107.48	109.32	110.16	106.79	104.72	108	112.12	107.87	104.38	109.61	109.39	106.94	103.08	106.33	110.09	104.76	103.05	105.08	101.96	105.24	105.2	109.79	111.39	104.06	107.4	105.33	105.65	105.45	103.93	108.41	104.88	105.02	104.08	109.6	110.24	108.64	111.35	110.08	106.29	108.47
112.7	117.41	116.18	119.96	117.35	116.09	120.69	114.68	116.29	118.43	116.91	116.48	117.83	118.14	117.03	113.89	117.12	116.31	116.62	116.93	117.18	116.64	117.03	115.76	117.35	120.56	118.65	116.28	114.81	116.73	118.58	120.83	116.92	116.04	118.27	119.37	111.76	115.49	114.45	115.67	116.85	117.21	119.64	122.27	115.13	119.38	115.68	114.07	119.33	117.74
114.64	107.08	114.07	115.66	111.76	114.32	108.63	110.95	112.09	110.53	109.49	111.58	111.24	111.86	113.79	111.14	111.87	115.89	110.14	109.42	112.03	109.08	111.22	109.32	111.83	110	107.37	106.06	111.83	115.32	110.78	108.8	110.55	110.96	116.15	113.66	111.21	113.25	114.65	114.03	113.41	109.13	107.78	111.57	110.65	114.79	109.1	112.46	115.31	111.35
110.09	112.04	107.77	107.3	115.93	107.8	108.21	111.28	109.13	112.07	109.45	112.45	109.48	110.17	109.81	108.72	109.57	111.11	109.03	113.73	109.51	112.13	110.91	107.1	112.72	112.4	109.69	111.72	112.05	112.32	106.19	105.17	112.34	110.93	109.41	110.06	107.15	106.41	108.44	106.99	107.21	109.55	107.16	109.3	111.9	111.3	110.47	107.89	107	114.65
101.73	104.09	109.47	107.15	102.16	103.87	105.88	103.08	101.2	102.47	103.83	104.02	106.19	104.97	104.67	103.71	100.91	104.09	105.07	102.33	101.29	105.15	101.01	99.227	100.84	101.97	106.92	98.718	100.09	106.68	104.07	101.62	102.76	104.66	99.978	105.46	100.81	103.85	100.92	100.26	108.74	101.05	104.05	100.86	105.54	97.555	104.72	106.29	101.9	106.62
110.51	110.06	110.07	108.19	109.6	105.44	113.49	107.42	110.67	110.33	109.56	107.25	109.5	106.5	108.86	111.82	106.85	108.1	112.05	112.62	108.06	108.17	112.82	113.37	112.2	108.3	107.83	110.45	110.82	108.93	109.31	109.39	110.23	109.27	106.54	108.51	108.82	111.47	110.59	111.87	112.14	109.37	111.67	108.05	109.72	111.34	113.24	111.7	113.59	111.86
105.58	107.82	106.81	106.82	108.55	106.88	104.4	111.47	104.96	106.42	109.91	104.46	105.68	106.05	103.43	107.29	108.45	106.08	107.64	104.2	107.31	104.66	103.27	108.75	107.51	107.79	108.72	103.22	111.58	103.22	106.12	102.27	103.46	105.87	109.32	109.84	112.92	106.33	107.82	108.16	108.55	105.25	107.1	110.39	102.96	105.72	105.83	103.93	102.82	106.49
106.91	110.95	112.43	110.18	114.64	109.53	114.29	114.3	109.64	111.2	110.23	115.27	111.72	111.86	111.59	112.72	111.67	110.96	107.32	113.7	108.98	111.79	111.89	111.79	113.68	112.98	114.04	114.7	114.79	111.53	113.58	114.92	110.87	110.68	111.2	113.1	113.83	109.15	116.33	112.94	107.89	115.55	112.83	115.13	112.28	110.79	115.56	110.89	110.72	110.8
96.836	100.34	100.88	98.316	103.12	101.41	98.249	97.691	92.896	102.74	96.388	92.612	99.6	98.348	94.949	98.07	98.605	95.654	99.53	98.898	97.693	103.86	100.71	99.706	101.41	97.433	100.58	100.68	101.13	96.912	97.254	100.18	99.855	101.22	100.99	102.92	101.07	101.77	99.256	101.44	100.51	97.428	103.04	102.92	96.662	102.32	99.793	95.775	96.76	101.24
106.91	100.19	103.32	100.4	109.95	108.9	103.39	101.44	108.78	104.7	109.19	103.87	107.43	106.61	107.5	104.24	105.53	106.19	107.61	110.34	101.56	108.31	103.9	103.11	104.89	104.61	107	108.89	103.13	106.28	104.63	105.7	109.14	103.04	101.86	106.63	105.53	104.58	107.6	110.75	104.95	102.65	105.45	100.96	105.52	101.84	104.66	104.1	106.6	108.19
106.55	114.45	106.79	104.77	107.65	108.54	106.55	107.71	110.22	107.26	108.8	107.8	105.32	105.65	108.84	108.83	106.82	107.05	104.55	109.45	102.74	106.68	107.19	105.9	111.8	100.81	104.69	108.99	105.17	107.18	106.51	105.23	101.64	104.27	109.16	101.9	103.33	110	106.85	106.07	104.65	110.18	103.75	107.35	104.55	101.94	110.18	105.65	108.49	106.41
109.7	105.94	106.6	106.94	106.17	106.08	106.76	102.12	103.51	109.13	107.7	104.27	107.35	105.69	105.04	111.23	109.12	106.9	106.69	107.53	106.77	104.27	107.7	108.71	105.76	105.96	107.77	106.14	107.1	102.23	104.47	103.25	105.11	108.3	107.33	104.74	105.73	106.1	106.89	106.07	109.39	100.38	109.21	106.86	103.34	104.68	102.73	103.18	105.94	108.45
106.2	107.15	108.72	105.42	106.32	101.67	108.91	109.23	101.78	103.32	108.19	105.4	101.71	108.88	109.28	107.14	108.49	108.98	105.82	103.56	99.912	103.21	103.51	110.8	108.79	102.79	107.31	106.5	105.83	106.93	107.84	106.51	105.75	104.37	106.44	101.65	99.337	105.11	104.59	107.51	101.93	108.65	101.5	104.41	107.93	104.89	105.23	109.36	104.19	106.34
108.29	109.16	105.31	103.6	106.79	105.37	105.08	110.39	106.75	106.59	110.55	107.47	106.03	107.44	106.24	104.74	114.09	110.29	105.36	108.97	107.31	101.65	104.55	106.09	106.1	107.92	111.08	102.93	106.17	109.49	100.81	106.36	105.19	105.58	105.77	104.9	105.57	102.33	103.88	107.9	110.49	105.5	110.33	109.24	105.54	105.34	105.45	107.26	107.72	108.44
100.35	105.35	100.56	102.92	106.99	107.69	107.61	106.87	108.76	103.45	105.88	105.56	109.04	104.77	106.46	106.04	106.81	105.88	109.17	109	107.38	106.83	107.62	107.06	108.55	106.71	104.88	104.81	103.83	102.06	102.04	101.89	104.66	107.83	105.58	108.1	106.56	105.69	104.29	105.57	105.95	106.03	106.62	107.83	106.83	109.1	104.58	106.13	106.9	108.15
106.86	107.53	102.12	105.09	105.67	107.94	103.56	104.75	109.61	107.45	103	112.9	106.3	104.28	104.13	105.21	103.37	108.79	110.7	104.35	109.53	107.12	108.23	110.44	103.34	103.94	110.38	107.69	109.15	108.42	109.85	110.23	107.89	105.97	109.86	107.7	105.34	107.72	108.32	103.91	106.54	113.53	103.32	111.51	106.52	106.04	107.7	105.67	106.86	106.91
104.21	105.57	101.66	99.948	101.92	102.81	105.58	104.26	106.63	104.6	108.16	102.55	106.33	104.45	104.84	107.21	109.13	103.3	103.67	105.94	107.26	106.7	107.48	108.99	107.39	101.39	107.83	105.91	107.12	105.63	104.55	108.05	107.52	106.83	103.34	108.1	106.07	101.93	103.77	103.73	109.71	103.2	107.33	102.59	106.75	104.23	105.41	106.72	103.6	102.89
114.23	117.85	113.75	114.35	113.29	117.64	114.53	112.75	113.47	111.9	114.6	115.5	118.09	113.95	116.19	116.71	114.6	112.98	118.58	115.47	117.38	109.15	112.28	112.99	117.87	115.34	114.08	114.12	116.79	117.15	115.21	118.16	115.47	112.74	115.02	116.85	118.71	115.26	116.54	117	116.69	117.69	114.97	112.48	120.1	115.45	123.16	117.33	112.9	115.06
109.21	103.76	107.17	104.27	104.88	106.53	107.54	103.18	105.56	109.3	106.1	108.19	108.17	99.789	108.52	107.9	106.85	107.16	100.41	105.03	105.05	107.17	110.36	103.42	105.84	108.16	107.25	107.01	105.8	106.11	101.33	112.16	108.49	105.44	108.52	105.96	108.02	105.38	105.28	100.45	105.17	110.59	103.66	105.32	107.58	104.22	107.67	105.55	104.73	105.44
108.76	103.13	105.78	107.07	106.38	107.06	105.83	103.93	107.46	104.87	106.91	105.78	103.12	101.93	109.13	107.27	107.62	106.07	113.35	108.41	102.93	107.19	108.69	103.35	102.76	105.5	105.35	102.88	108.97	107.19	102.87	109.29	107.51	107.38	104.87	111.68	104.46	106.75	105.11	105.81	109.36	106.98	104.3	105.17	107.55	106.25	108.28	108.76	102.99	107.38
116.03	113.1	112.04	112.02	112.74	109.61	108.82	114.38	109.54	111.57	113.24	111.67	113.52	106.83	112.89	109.66	110.86	113.64	113.3	106.67	106.33	112.61	112.9	110.09	108.66	112.92	106.74	108.15	113.95	111.05	114.24	109.39	112.19	109.61	110.23	106.5	110.85	110.29	106.67	110.09	115.86	114.1	114.23	110.86	110.68	106.43	109.52	113.61	111.26	111.87
111.33	108.97	115.67	110.82	109.74	112.08	109.15	113.56	114.72	109.64	108.5	112.6	112.17	114.47	113.37	113.15	113.64	116.02	109.51	112.21	110.63	113.13	110.93	112.44	110.5	110.81	113.62	112.4	110.91	111.2	109.02	111.08	112.21	106.99	107.15	109.32	109.44	108.79	113.78	110.11	112.81	108.57	111.65	114.84	106.94	111	110.51	110.1	112.23	111.01
104.03	110.04	110.47	107.03	103.32	102.85	102.44	103.71	101.96	104.06	109.74	107.56	108.99	107.49	106.38	105.83	104.07	103.8	108.54	106.37	106.91	105.59	102.87	107.21	104.55	109.41	102.9	107.63	107.31	107.86	104.48	106.24	107.22	103.8	103.9	104.28	110.81	106.27	106	105.65	103.16	104.43	104.23	110.57	105.35	110.27	102.65	105.45	103.75	108.21
104.38	103.85	103.25	105.27	104.41	105.5	103.51	103.13	100.52	100.31	99.607	102.79	103.16	101.33	104.18	102.73	105.66	104.19	104.53	103.07	101.14	103.72	103.53	104.14	100.23	103.43	105.27	108.92	102.25	102.93	100.74	104.84	105.11	100.96	109.93	104.53	107.88	100.88	105.82	103.22	102.12	103.13	106.44	104.18	106.03	102.55	109.11	102.15	99.976	104.33
108.02	113.12	108.89	108.55	109.42	106.21	109.02	109.43	111.09	108.85	106.3	108.74	107.1	106.3	110.58	109.55	112.89	111.63	112.25	113.19	108.77	113.16	115.06	112.02	109.5	110.85	104.55	105.89	110.17	104.91	108.85	110.01	113.08	105.05	109.62	108.75	108.71	115.1	110.44	109.13	108.6	108.33	111.57	107.96	105.69	111.95	111.38	113.14	108.2	115.75
116.37	117.45	116.14	115.75	119.07	111.81	114.64	116.17	117.19	120.46	119.66	114.37	114.77	121.21	117.31	119.1	121.44	116.13	119.99	116.47	120.15	111.96	115.93	114.78	118.44	115.61	115.49	118.91	116.62	113.64	116.84	113.73	114.24	116.46	116.53	117.12	112.88	115.52	114.83	116.78	113.87	116.92	120.94	113.11	118.09	113.06	120.42	116.16	117.66	115.76
108.63	103.96	106.65	103.8	108.01	105.08	107.66	103.58	102.05	105.9	105.56	104.59	105.23	103.2	104.4	104.09	107.67	106.71	102.71	104.2	108.82	107.07	102.14	104.35	103.56	106.18	105.37	108.33	107.67	104.88	104.94	102.05	107.89	104.15	106.34	106.61	104.42	104.16	105.42	109.19	105.53	110.36	107.53	106.31	108.2	103.97	104.13	104.97	104.4	102.87
105.08	107.83	105.35	103.88	105.58	102.73	111.97	106.49	110.74	104.07	102.07	106.42	106.47	107.07	104.47	102.99	105.96	108.35	100.94	107.64	105.81	105.18	105.4	102.67	107.83	103.98	108.3	109.79	106.43	101.46	104.08	107.09	107.2	108.83	106.4	106.7	104.32	107.36	110.06	109.97	109.34	100.11	102.07	104.47	103.53	104.35	105.4	103.84	106.19	107.42
117.7	115.37	114.87	116.89	115.72	119.1	116.07	114.9	119.18	115.29	114.22	115.35	119.76	115.03	117.66	115.44	114.33	113.72	116.35	117.58	120.51	114.26	121.91	115.26	117.64	113.2	116.59	115.94	116.96	114.55	118.38	115.86	113.09	110.76	117.34	122.53	118.31	117.89	120.25	112.46	114.07	115.39	112.83	111.31	117.26	117.4	115.22	112.92	116.96	118.48
108.08	102.14	107.55	109.09	104.43	105.99	103.96	106.79	105.31	108.38	108.86	107.74	103.16	109.36	108.38	105.84	99.614	104.93	106.88	106.42	104.68	107.26	105.72	105.79	106.64	104.77	108.61	111.53	106.84	106.12	107.06	109.44	103.79	108.9	107.04	108.05	106.52	106.23	106.45	103.3	105.89	106.52	107.42	103.67	107.04	114.84	105.68	107.21	105.51	110.16
113.2	112.88	110.81	116.02	111.51	111.86	110.01	114.38	110.93	107.49	108.1	111.95	114.85	113.62	113.37	108.93	114.8	107.82	113.42	109.61	112.71	111.31	112.7	108.01	110.05	116.19	112.2	111.25	118.71	115.2	107.71	109.33	109.87	110.92	109.94	111.56	113.04	109.25	112.49	109.75	108.29	118.71	114.49	109.29	109.02	108.66	113.11	114.59	111.62	113.48
107.56	107.01	103.4	102.8	105.2	107.57	111.49	104.35	105.64	103.95	99.18	106.92	103.06	110.84	107.68	104.28	104.97	109.87	104.24	105.81	104.81	105.74	105.51	105.79	106.34	106.26	102.93	103.9	106.98	106.19	105.76	105.41	108.36	104.68	104.99	106.82	106.74	109.43	104.91	106.86	106.18	104.56	105.23	104.96	107.66	104.53	104.71	108.67	100.28	102.18
104.79	107.51	114.47	104.61	104.05	106.03	108.01	107.01	103.11	102.17	109.06	104.72	101.83	105.15	110.64	107.74	106.71	105.86	113.34	106.75	106.43	106.51	105.75	107.79	107.06	106.94	106.02	107.19	106.74	105.87	105.34	106.22	103.23	109.13	103.21	105.54	104.79	104.86	104.61	105.32	105.44	106.95	111.48	109.76	106.04	106.36	102.74	104.11	103.3	103.22
101	104.79	100.71	99.733	102.12	94.963	97.952	96.511	105.64	102.58	98.253	100.54	95.735	100.98	97.571	100.32	102.13	99.099	103.98	95.793	104.84	98.547	99.161	99.183	101.32	100.95	100.76	99.094	99.203	97.432	102.65	99.173	99.644	97.052	99.789	100.69	100.37	97.841	101.58	97.652	103.73	99.684	105.6	103.69	99.614	100.67	99.739	98.836	96.904	96.68
99.657	98.689	97.818	99.185	101.47	103.95	100.56	101.07	99.555	99.169	98.167	99.411	101.56	97.662	92.765	103.76	98.147	99.642	100.58	103.76	101.21	98.655	98.508	96.221	98.321	105.67	97.758	99.15	104.6	101.03	104.14	102.2	101.71	95.581	101.47	96.915	104.42	99.251	101.97	101.06	100.42	97.975	104.49	102.4	95.141	99.251	98.271	97.21	99.538	102.35
99.511	100.09	99.627	99.974	97.612	104	100.05	101.18	96.216	101.29	100.37	100.03	103.33	99.581	102.52	100.53	97.696	105.41	97.583	97.478	101.52	96.619	100.64	97.644	101.44	97.714	102.26	101.83	104.2	98.275	97.96	98.006	95.83	99.684	97.051	97.486	97.203	94.308	100.4	100.95	100.52	99.424	101.82	96.917	101.47	98.919	99.046	98.687	98.847	98.385
108.44	113.98	109.61	108.25	112.53	109.17	109.35	112.66	106.49	113.98	112.46	113.17	104.94	110.37	113.65	107.13	114.46	110.12	108.23	108.35	108.52	109.87	106.12	110.28	108.57	112.3	109.01	111.36	107.38	107.83	113.12	108.38	110.13	110.3	111.55	110.05	109.69	107.36	109.12	113.1	109.11	110.03	111.37	111.61	111.73	114.37	106.39	109.08	107.76	111.1
107.8	112.48	110.03	110.64	109.09	110.77	110.97	107.86	111.74	107.88	108.56	110.53	111	113.93	109.64	108.4	109.31	110.4	113.33	111.23	111.77	110.65	114.03	114.99	112.69	114.69	107.09	109.15	112.39	110.03	109.87	107.75	108.42	110.45	112.02	116.31	106.62	113.24	112.92	111.02	109.58	108.73	110.87	112.01	108.84	109.23	112.11	107.24	109.01	106.77
98.147	105.93	105.49	110.79	106.61	109.78	106.93	106.25	109.57	106.77	109.71	104.6	105.46	102.21	107.02	106.97	105.86	102.07	104.89	106.55	101.11	101.75	105.74	107.1	109.42	106.68	106.63	105.38	104.29	104.95	106	109.28	102.09	107.26	106.95	106.92	101.61	102.15	104.98	105.44	98.835	104.87	104.4	107.02	105.29	106.14	108.35	106.3	105.78	105.57
104.08	106.74	107.15	107.48	104.83	104.71	107.82	110.23	106.89	105.54	107.53	103.04	105.86	104.88	104.91	108.9	109.72	106.14	110.23	107.91	110.69	106.35	104.91	110.64	103.92	107.09	106.32	107.94	108.8	103.87	106.09	114.1	105	105.66	103.97	106.41	112.11	103.82	106.19	103.74	104.93	107.61	103.52	103.81	107.22	104.63	110.48	110.09	108.88	105.94
110.61	113.41	111.59	106.81	109.27	113.9	110.35	108.89	109.52	111.75	113.52	114.17	112.28	108.07	110.6	111.72	114.71	112.66	112.72	114.74	109.9	118.16	113.16	108.16	111.72	111.54	109.97	114.65	112.82	112.3	112.27	112.96	112.98	111.17	113.36	110.78	115.16	114.56	117.7	113.62	111.36	109.46	112.99	110.25	112.81	110.58	112.3	112.72	111.46	110.73
110.65	110.11	112.16	113.06	112.25	115.54	109.18	107.6	110.61	117.67	107.75	110.15	115.36	112.52	113.19	114.29	107.78	115.37	113.8	112.46	111.87	111.35	113.74	112.64	114.84	113.24	111.42	111.96	112.31	111.46	112.6	105.62	109.64	108.55	108.57	115.16	111.31	116.68	113.87	109.56	107.23	110.91	114.46	107.88	111.9	111.22	114.95	109.91	114.51	107.75
100.03	98.808	100.78	98.858	100.47	102.95	100.5	100.62	97.423	99.033	96.085	101.32	96.687	100.96	98.29	98.715	99.736	99.609	101.89	96.969	96.944	100.72	99.798	97.935	98.058	100.46	101.14	101.35	99.391	92.601	94.579	102.73	98.894	101.58	100.42	98.344	98.485	98.305	95.32	101.32	99.867	96.208	101.05	100.98	98.786	98.392	100.46	98.683	100.17	102.68
104.04	105.81	108.29	110.19	104.32	110.24	106.2	108.72	104.34	104.88	106.19	104.74	105.01	105.14	102.64	106.21	103.02	108.63	111.79	107.53	107.82	107.22	107.59	105.01	102.99	107.11	103.97	106.73	105.21	105.28	106.84	108.58	106.81	108.94	106.5	107.95	99.686	106.05	106.58	106.18	102.13	106.17	105.58	102.88	104.79	102.14	107.7	105.09	108.75	97.234
109.12	110.28	111.42	111.48	104.2	110.81	105.67	110.68	108.44	110.25	110.56	111.01	107.22	107.78	114.41	112.42	116.21	112.05	112.47	113.74	115	110.03	106.98	109.19	107.52	111.88	111.43	106.02	109.47	111.63	111.76	109.88	110.72	109.41	112.55	107.06	112.03	107.9	113.16	113.4	109.34	108.39	109.92	110.87	109.69	105.48	111.61	108.33	112.32	110.51
104.07	100.99	104.8	108.99	106.69	104.26	104.19	101.4	109.29	105.89	102.71	105.9	107.67	106.25	104.75	108.14	105.82	102.45	105.44	106.43	102.43	105.87	107.06	107.09	102.53	104.77	106.03	105.02	104.33	106.59	106.09	107.23	104.1	106.82	104.06	106.03	105.63	106.7	103.34	107.58	104.85	106.49	110.83	107.41	103.24	106.22	107.53	106.28	103.26	102.73
108.71	107.94	108.58	103.89	109.82	110.66	109.13	104.7	107.64	109.64	105.97	106.81	105.79	109.62	110.15	108.82	106.63	101.94	108.36	108.98	107.18	106.79	100.87	104.79	106.12	109.57	104.23	106.84	104.71	108.33	113.45	105.77	107.52	106.61	102.68	112.96	108.32	105.26	104.6	110.98	109.9	106.71	105.36	110.68	104.37	106.92	110.66	104.44	108.3	111.75
101.82	100.36	102.93	109.02	102.04	102.64	104.76	106.8	106.19	107.42	103.72	107.84	101.98	101.07	102.8	103.57	103.59	107.3	100.31	102.3	103.9	104.4	105.35	106.9	103.93	105.39	104.59	102.34	108.25	101.61	102.05	105.09	99.911	103.63	104.74	104.56	101.33	103.79	103.43	107.6	102.44	106.78	105.14	104.2	102.09	102.41	104.59	106.89	105.28	108.21
99.815	101.12	104.24	99.362	98.626	102.98	100.43	101	100.98	101.14	97.115	101.96	98.381	100.12	103.47	99.271	106.01	100.42	100.74	104.75	99.005	96.093	103.41	101.03	97.236	99.805	100.72	101.86	98.294	104.55	98.12	103.75	99.859	102.92	101.49	97.901	99.991	102.45	100.35	100.85	101.3	98.378	100.9	101.97	100.63	100.59	99.651	103.96	104.47	99.786
110.23	104.17	103.79	106.67	106.31	108.81	110.35	107.34	110.4	100.03	104.62	106.91	102.75	107.04	112.44	108.84	104.69	108.2	110.79	106.22	107.92	107.86	106.89	109.7	107.28	105.36	108.72	106.96	104.97	103.81	107.98	108.32	105.47	106.33	104.31	104.74	107.18	107.29	103.95	102.05	106.59	107.65	107.7	103.34	104.41	100.94	102.65	109.54	107.05	105.19
109.49	117.48	111.6	111.66	113.29	109.58	116.08	111.65	113.07	117.92	113.07	112.14	117.33	113.44	110.83	110.97	113.71	116.83	114.37	117.07	116.13	113.72	110.45	112.14	116.22	109.47	111.62	110.01	112.71	111.88	112.54	111.94	106.99	109.02	115.27	110.87	109.79	108.74	112.03	111.24	109.88	112.44	116.46	112.78	114.73	111.64	111.85	112.79	113.25	116.38
105.96	104.22	106.34	107.31	104.73	102.14	107.04	109.78	103.27	106.89	111.33	111.74	104.36	108.48	102.81	106.73	112.44	111.05	104.88	108.85	107.75	107.01	108.02	109.17	109.09	103.69	110.26	106.28	109.01	105.57	104.66	110.99	106.09	103.99	106.19	104.6	106.72	109.71	108.77	108.63	105.6	106.05	105.82	108.51	107.31	109.59	110.18	104.91	106.57	109.07
107.46	106.14	109.57	102.82	103.85	105.35	107.75	106.04	104.91	104.55	109.74	108.37	106.52	105.66	109.16	101.7	107.47	107.9	105.52	102.79	107.8	101.39	104.99	105.17	105.66	105.62	102.92	107.87	105.98	106.68	103.95	106.63	104.36	104.41	111.34	107.72	112.42	102.29	105.73	107.86	104.73	100.9	104.67	108.62	100.1	102.24	104.18	99.947	103.91	107.33
105.62	106.66	104.62	101.05	105.75	105.41	102.94	102.33	107.43	106.42	103.79	101.03	99.132	106.55	104.44	104.36	104.72	105.57	103.57	105.95	104.07	102.41	110.22	102.18	109.77	103.27	104.92	107.86	97.218	105.45	106.79	106.52	101.96	105.59	104.1	104.29	103.75	101.03	98.291	106.81	104.33	104.85	105.7	103.96	103.04	104.77	106.69	105.84	105.15	105.82
106.28	106.23	107.26	104.43	105.77	104.88	108.93	107.9	105.84	104.74	105.65	104.8	104.78	108.22	109.02	101.61	110.36	106.61	98.898	105.56	105.31	108.33	107.36	107.98	101.8	108.43	105.98	107.43	103.31	101.11	103.18	105.13	102.09	106.47	103.56	112.02	103.66	103.7	106.01	107.81	104.62	110.13	103.31	106.26	105.32	103.92	107.92	101.82	106.64	107.09
104.99	106.85	104.64	107.65	109.22	111.31	110.65	106.57	108.41	107.25	107.33	105.89	107.58	106.4	105.76	105.83	108.4	106.25	107	110.13	110.81	107.08	109.58	111.72	112.01	107.47	111.7	108.64	105.03	104.71	102.03	110.5	109.84	112.21	108.69	107	103.22	104.46	110.53	107.07	108.78	105.72	114.44	105.03	104.19	103.45	107.43	106	108.53	107.23
117.05	117.22	117.12	112.74	114.62	113.58	117.31	117.53	116.93	115.73	115.4	116.63	118.06	114.12	117.22	115.81	113.52	119.06	117.28	119.63	115.22	115.99	118.05	116.86	118.13	115.57	115.48	115.13	117.18	116.07	113.42	119.95	116.91	118.93	115.18	115.89	117.41	114.91	116.15	114.39	112.56	110.1	112.35	115.55	118.01	111.81	116.42	115.51	116.58	112.13
110.79	113.73	106.81	110.57	108.35	109.91	111.56	108.54	106.21	115.34	104.07	107.12	113.86	111.04	108.61	108.93	107.58	110.79	109.06	109.55	108.08	108.85	108.35	108.72	110.49	111.15	109.24	111.65	106.97	110.52	109.32	106.46	110.93	109.82	109.77	111.15	105.24	113.14	108.69	108.64	107.65	110.65	108.84	105.41	110.72	110.32	108.89	108.58	113.67	109.84
113.81	113.32	113.22	116.76	111.45	111.69	112.26	108.44	115.19	109.95	113.8	113.07	113.35	107.59	109.56	110.71	113.35	113.65	109.54	109.18	106	112.95	115.96	111.05	110.7	111.06	114.24	107.46	111.69	109.69	110.07	111.28	107.57	110.51	112.03	112.02	110.81	111.75	109.89	109.38	111.1	113.94	109.69	117.65	109.5	114.16	118.77	108.76	114.6	109.65
102.35	100.17	103.57	101.26	104.39	98.675	102.54	99.608	103.52	106.43	101.85	96.358	100.58	107.73	102.63	101.67	102.5	100.77	99.617	100.1	104.34	97.802	100.18	105.14	100.54	101.47	98.354	102.33	101.22	100.49	101.32	101.41	96.45	102.01	99.463	100.25	100.08	103.54	102.42	98.011	103.4	101.99	96.94	98.379	101.82	101.65	97.463	102.85	96.396	103.15
114.33	118.6	115.29	114.93	119.75	114.3	113.98	119.34	116.49	111.58	112.89	115.9	116.88	116.45	118.77	117.25	113.81	115.93	114.5	112.24	117.09	115.5	114.68	115.79	118.59	115.39	118.52	111.53	116.82	121.78	114.08	116.01	112.47	116.6	115.88	119.56	113.34	117.26	116.95	115.06	118.96	118.54	115.14	114.02	115.93	112.18	118.4	117.63	114.17	114.35
110.12	110.55	113.33	103.61	107.26	106.25	112.59	111.75	105.33	110.4	109.45	105.4	110.58	112.59	114.06	109.46	109.53	110.08	107.97	110.38	110.12	112.88	111.06	113.51	110.41	108.91	108.07	111.77	114.91	111.97	117.09	108.5	115.96	109.77	111.57	111.2	115.12	108.88	108.63	105.45	111.63	108.27	109.97	111.29	112.58	111.15	112.03	108.06	112.72	107.96
109.58	112	114.11	111.42	110.01	108.58	111.16	109.21	109.27	109.51	109.07	112.66	109.49	111.91	107.12	112.31	109.61	113.89	112.67	110.56	111.21	112.5	109.92	109.41	112.46	113.46	107.31	111.8	114.63	107.87	110.15	115.95	112.56	111.12	110.89	111.24	110.98	111.08	111.26	110.62	104.64	111.1	110.2	112.43	111.48	111.45	109.97	110.98	110.27	113.42
107.29	105.1	108.68	101.72	105.11	106.33	107.57	108.4	104.38	103.78	105.99	104.62	104.01	106.77	106.77	104.96	105.39	105.59	105.86	104.1	104.95	108.35	104.4	106.02	105.94	105.04	103.83	112.8	101.94	103.74	103.54	106.16	103.99	103.05	107.38	102.42	110.87	105.14	102.84	107.13	103.86	106.63	102.92	102.84	105.56	107.87	104.29	103.32	107.27	102.92
109.44	109.1	110.94	112.33	107.91	108.21	114.82	108.81	114.19	110.25	105.79	113.33	110.42	112.35	116.01	115.38	108.74	111.9	111.12	108.69	105.8	112	114.58	113.11	109.52	114.61	114.05	110.79	111.31	110.86	109.37	113.93	115.69	115	111.96	107.42	109.78	110.97	110.38	112.94	109.38	106.76	110.21	110.65	113.76	112.54	110.01	113.26	113.21	110.96
97.548	104.18	101.14	99.508	98.666	101.93	98.344	101.54	99.594	99.355	93.311	98.915	95.773	96.952	96.757	98.572	100.94	93.02	99.514	102.49	97.53	97.278	93.858	97.573	99.175	97.776	97.214	99.59	100.68	97.531	101.47	105.27	98.297	99.14	100.61	101.52	97.475	99.134	101.95	101.92	100.17	97.325	103.3	101.81	101.99	101.1	101.98	101.62	100.07	98.305
99.956	100.59	98.775	97.257	98.284	103.64	97.39	100.89	97.159	98.895	101.36	101.24	101.39	104.2	103.1	98.921	96.438	101.09	99.345	93.957	98.887	96.446	101.66	102.46	97.961	99.453	99.133	96.595	98.455	102.29	99.133	100.79	98.161	101.18	101.72	102.42	101.2	95.278	97.931	102.49	99.985	102.13	102.1	99.322	100.63	101.7	97.604	100.1	100.13	99.198
101.08	101.5	100.73	105.22	99.712	104.79	108.83	105.92	104.92	100.78	109.16	106.35	102.22	106.1	108.37	101.76	104.8	104.4	107.59	103.88	102.53	103.01	105.35	103.72	105.94	107.64	103.02	105.28	101.7	105.11	109.29	110.84	105.07	105.59	107.11	107.56	107.32	108.29	105.83	103.41	104.64	103.88	105.44	106.05	108.1	105.16	107.07	108.14	109.75	106.46
107.92	103.94	108.66	105.23	102.6	107.23	109.7	105.25	104.75	106.67	104.47	109.53	104.43	104.72	106.44	106.59	106.81	105.67	103.03	100.57	101.7	106.24	106.45	104.06	101.84	106.06	101.69	111.15	105.31	103.52	107.07	104.13	107.28	104.55	105.57	108.4	106.53	109.01	105.96	105.25	104.56	103.91	105.05	104.42	103.6	108.24	100.71	105.48	104.7	98.463
107.02	104.55	106.18	104.3	105.63	112.52	107.84	108.21	108.54	112.63	107.77	107.4	102.35	108.25	104.34	103.91	106.28	105.71	106.44	105.18	104.23	105.5	108.43	102.18	107.29	107.33	106.7	102.98	105.26	106.93	108.7	104.45	105.9	105.95	107.28	106.29	104.81	105.66	108.65	103.61	111.21	106.75	107.4	103.36	108.57	103.54	108.22	108.61	107.61	104.51
97.57	100.54	101.95	102.82	102.83	100.6	101.72	99.095	99.973	103.2	105.2	102.86	99.7	104.04	101.97	101.31	99.476	104.07	105.19	99.653	99.415	104.32	100.65	103.52	99.328	100.87	100.56	96.19	102.77	104.02	100.03	101.18	102.9	101.1	101.02	104.61	98.468	99.947	102.4	100.2	98.546	101.48	100.05	101.65	99.675	99.369	97.844	103.27	102.95	100.27
101.85	102.45	103.11	107.52	101.63	104.12	104.25	101.09	101.12	103.21	106.48	107.85	109.11	103.22	103.63	105.29	104.74	104.25	102.78	104.7	103.31	106.91	106.89	105.16	104.44	101.52	107.18	106.58	99.569	106.7	102.92	104.36	105.18	104.64	102.7	106.67	102.95	100.48	104.71	108.02	103.98	105.68	104.65	109.57	99.795	104.52	101.96	105.06	98.041	99.9
108.3	106.14	106.37	103.33	105.18	103.5	104.03	106.51	106.32	103.43	98.478	105.48	103.12	106.11	103.7	101.33	103.64	103.47	103.61	101.89	103.11	101.38	104.84	103.44	103.55	103.6	101.73	98.892	104.93	104.14	107.97	102.02	104.46	103.53	104.86	105.87	106.13	108.51	101.36	102.81	104.96	104.58	101.39	100.17	102.07	107.21	104.92	105.79	106.78	108.43
109.81	108.35	111.42	110.9	110.13	111.85	112.96	114.17	116.06	112.62	110.28	114.73	114.37	110.63	106.61	111.4	111.21	109.16	111.21	109.49	111.18	110.05	108.31	110.52	113.4	110.43	110.01	109.11	112.27	112.79	109.4	110.33	111.84	115.02	113.44	110.39	111.94	109.11	109.4	111.49	108.14	115.52	110.12	110.47	114.9	109.88	112.81	115.59	113.74	109.28
102.36	103	102.51	96.856	100.18	102.58	100.93	92.665	101.81	99.028	98.082	95.887	106.36	105.19	100.98	102.25	101.43	100.65	106.58	103.82	95.928	102.8	100.33	100.59	101.15	100.67	100.18	101.14	100.26	99.671	102.29	103.03	100.48	99.654	104.78	100.19	101.6	100.45	102.35	98.335	101.89	101.65	95.483	99.768	100.41	98.152	100.3	98.132	98.65	100.78
107.65	109.45	111.36	115.44	107.51	106.32	110.37	106.52	111.54	109.56	113.81	108.69	109.24	113.82	112.95	111.47	112.75	110.73	110.6	111.43	112.74	113.59	105.23	112.62	110.18	112.19	108.29	112.81	107.1	113.22	105.74	115.97	109.28	109.84	110.99	110.41	111.49	117.63	110.09	106.21	108.11	112.22	110.4	112.97	110.34	112.89	110.43	115.71	111.4	113.47
105.26	109.49	104.8	104.97	105.12	104.59	103.16	106.37	101.54	98.808	110.06	102.83	103.7	99.36	105.57	107.57	107.03	103.4	109.73	104.97	107.97	107.32	107.4	101.49	99.589	103.48	103.39	101.26	104.68	110.94	107.61	110.4	101.55	103.87	106.19	107.05	106.54	103.28	106.61	105.66	107.35	104.8	106.67	106.63	106.19	103.52	104.73	104.52	106.45	105.54
103.26	103.77	109.79	108.51	109.07	101.6	106.09	108.44	106.85	105.31	107.55	104.6	113.46	106.41	104.92	110.74	105.06	102.7	105.76	104.29	109.4	111.43	108.28	107.74	109.69	105.81	110.08	109.94	111.77	106.9	108.31	111.28	108.88	108.02	106.15	108.16	104.79	105.77	106.31	107.05	105.6	103.86	105.41	107.98	107.07	105.35	109.15	102.85	102.53	105.22
102.49	101.22	103.32	96.538	101.17	100.74	98.468	99.596	100.28	103.06	102.37	105.1	96.452	100.19	99.32	104	94.044	102.47	96.655	103.77	101.78	98.043	97.076	101.4	99.77	101.53	100.21	102.57	104.69	101.03	95.211	102.25	99.652	101.69	98.711	102.82	96.633	102.32	100.99	100.29	99.273	97.88	101.66	102.31	100.72	101.12	98.35	102.31	100.62	102.48
113.99	113.73	111.87	113.8	109.26	110.22	110.29	112.26	110.3	112.77	109.45	113.5	111.49	116.65	112.52	111.48	109.31	115.33	108.69	109.14	112.54	107.89	116.87	115.5	109.72	111.8	110.66	110.43	106.55	109.62	108.44	105.85	110.86	115.83	108.49	108.05	111.68	111.35	115.73	110.53	113.16	110.35	112.33	110.71	111.89	111.38	109.49	110.29	115.63	115
105.55	100.58	102.62	100.34	96.101	105.49	100.87	99.059	99.217	100.34	100.3	103.18	102.94	99.877	103	98.658	100.1	102.6	103.18	102.8	100.96	101.87	104.05	96.035	104.72	105.06	100.35	97.705	100.04	103.27	105.15	100.49	102	100.41	103.6	101.93	102.46	103.5	102.55	100.34	98.587	101.11	99.607	95.566	99.594	103.48	100.21	107.22	98.383	104.61
114.02	115.12	112.16	112.62	112.83	111.94	111.98	113.13	114.36	112.91	107.77	108.68	112.03	114.89	111.15	111.12	112.03	110.52	115.56	111.05	113.46	107.73	107.32	108.99	108.99	109.62	108.14	113.5	114.46	112.2	106.99	112.44	110.2	111.76	114	108.78	113.22	115.19	109.06	113.13	107.4	111.22	109.14	110.94	115.88	112.95	114.57	113.14	108.73	113.9
104.8	99.61	102.39	102.37	99.134	97.375	101.6	98.066	100.92	100.29	97.872	104.31	99.733	101.75	100.88	102.6	102.37	100.1	102.55	101.4	101.87	99.169	96.622	94.919	99.289	98.052	100.85	99.741	103.41	100.73	103.75	102.4	102.48	98.544	100.37	104.52	96.552	98.881	100.35	98.913	97.062	101.52	97.336	100.47	103.19	99.995	94.6	99.671	97.754	99.038
105.55	108.9	104.56	106.96	107.28	103.47	108.85	101.97	104.99	108.8	103.72	106.88	107.43	106.61	104.57	102.25	102.64	104.45	105.73	112.05	107.17	105.28	111.88	109.52	102.68	110.47	108.88	101	105.01	106.94	104.64	108.47	110.35	107.48	106.85	106.38	104.32	109.12	106.79	108.05	107.73	107.23	107.35	106.67	104.02	109.37	104.78	104.6	107.02	106.48
98.642	100.4	102.35	103.77	100.92	97.925	98.12	100.55	97.955	96.631	104.72	98.696	101.34	100.28	102.99	99.319	96.075	100.95	97.794	103.8	102.47	100.99	105.11	98.98	101.21	102.53	103.18	100.19	101.62	98.413	96.995	103.87	100.54	104.5	101.41	103.3	99.662	96.846	99.532	101.69	102.21	102.66	102.88	103.55	95.98	99.876	98.098	103.9	97.654	100.94
107.86	104.4	107.05	107.18	107.15	102.67	105.54	106.68	104.96	102.29	104.55	105.4	103.57	107.09	103.53	107.22	107.05	102.96	101.92	105.06	104.28	110.02	105.06	103.39	105.69	109.2	109.44	106.55	102.63	103.41	103.67	103.82	108.69	105.82	110.24	108.67	102.28	102.86	102.36	109.94	104.37	108.04	99.968	104.55	107.51	105.79	103.93	101.92	105.68	102.62
103.66	108.12	104.34	105.32	107.05	98.729	101.99	111.52	102.32	105.62	100.92	107.04	104.88	109.16	104.7	104.33	106.26	106.63	103.33	103.49	102.06	100.75	103.9	105.47	103.86	104.44	104.13	105.45	103.07	103.82	101.02	102.91	102.07	101.09	105.59	103.22	101.44	104.4	107.04	110.87	108.29	101.03	102.99	106.39	105.39	101.87	104.08	101.64	109.82	104.48
105.44	108.43	108.31	105.23	101.18	106.6	108.64	105.8	105.44	103.91	103.35	100.24	106.74	108.91	105.71	106.97	106.84	106.22	106.58	103.24	105.1	106.64	107.17	108.96	103.38	106.34	107.89	104.88	103.52	107.33	105.76	100.57	106.36	104.71	107.89	104.38	104.99	109.62	102.99	104.08	103.62	106.53	107.09	100.11	106.2	105.48	103.52	102.03	107.16	105.76
101.19	108.94	102.21	107.09	105.22	103.8	106.31	104.84	103.89	108.35	107.17	105.67	103.95	107.37	106.46	107.09	103.79	106.1	106.33	104.92	104.71	105.25	110.36	107.07	107.46	106.92	111.43	106.88	102.52	110.8	109.44	110.2	103.18	105.67	108.08	103.36	105.81	108.17	105.8	104.73	109.19	109.96	106.96	108.19	105.22	108.56	104.57	104.75	103.98	105.57
106.82	108.72	104.03	106.1	101.59	103.57	105.16	100.52	108.07	103.52	104.04	104.28	99.294	107.2	104.04	103.71	107.55	107.6	104.93	109.3	103.97	106.1	104.4	107.19	109.35	104.78	104.69	106.94	104.44	105.11	106.26	105.47	105.48	101.7	112.16	104.67	104.1	104.39	98.991	110.54	102.67	103.75	105.86	106.38	105.01	107.84	105.5	107.16	103	108.47
114.49	114.06	113.85	113.53	110.22	111.3	111.45	103.73	111.58	111.94	109.25	110.84	105.49	112.74	114.03	111.79	106.65	110.27	107.38	109.75	113.67	110.23	113.49	111.33	113.46	111.23	114.25	111.38	109.81	115.68	113.61	114.85	112.05	106.74	110.46	113.98	112.34	116.15	111.99	110.04	111.67	108.96	110.54	113.33	114.6	112.93	111.64	112.32	113.85	112.04
106.55	106	113.82	105.91	106.02	101.34	102.78	104.71	104.63	108.1	103.9	103.94	105.7	103.33	101.49	103.62	107.4	105.91	106.81	99.651	105.46	97.888	103.78	107.66	103.6	104.69	104.65	105.4	102.29	105	103.98	100.57	101.82	104.59	104.58	107.28	103.79	103.63	103.02	100.81	108.07	103.31	105.31	105.4	106.54	106.37	106.15	103.47	101.66	103.16
106.62	107.5	106.53	104.07	106	102.38	108.4	107.24	111.21	110.03	109.65	102.81	107.34	103.11	102.17	109.54	104.34	108.33	107.32	108.56	106.69	110.71	106.68	108.11	104.67	109.24	105.32	106.36	107.6	106.74	106.38	99.196	103.21	107.89	110.79	107.93	103.05	103.37	108.64	109.34	104.21	108.18	104.25	104.48	105.35	105.57	109.21	109.04	106.12	106.29
109.37	110.87	112.58	111.08	113.3	111.78	111.05	110.25	111.46	107.18	111.61	109.04	112.7	111.97	107.29	109.7	110.62	108.46	111.94	114.5	116.09	110.66	116.49	110.88	113.41	111.38	113.29	110.67	110.03	109.2	108.9	114.04	108.74	111.43	109.46	113.81	110.48	109.1	112.24	114.33	108.78	112.46	114.39	113.78	105.17	108.11	115.31	115.81	113.89	109.84
108.13	107.14	104.04	106.01	100.7	104.13	102.25	107.73	108.44	103.37	102.98	103.75	106.08	107.27	106.76	107.97	106.71	106.8	103.88	106.87	102.56	103.36	110.17	106.24	103.16	103.26	102.98	106.02	101.26	109.57	100.75	107.23	105.11	105.77	107.12	102.58	106.46	107.01	104.43	102.16	103.63	105.39	102.17	105.62	105.42	103.57	108.19	108.1	110.6	99.713
120.04	113.82	115.11	117.33	116.23	114.43	118.4	121.33	111.18	116.13	118.92	115.66	119.76	118.12	120.01	120.63	118.61	113.62	116.06	119.1	116.57	116.35	117.96	117.65	119.24	121.13	115.07	117.82	113.47	117.03	118.52	117.06	120.06	115.84	116.26	118.56	119.99	116.85	116.59	123.9	118.93	118.21	115.56	120.5	117.53	116.44	115.52	116.71	119.22	115.67
106.09	103.92	107.92	105.83	104.99	107.81	110.95	109.4	106.75	106.09	101.94	104.49	109.63	104.97	104.57	104.8	105.22	108.53	103.79	105.81	104.01	106.75	106.74	108.39	106.25	104.54	106.56	106.1	105.94	104.21	104.44	105.14	105.79	109.02	104.31	107.74	103.14	106.44	105.66	106.01	106.67	108.73	102.98	107.56	106.86	104.09	104.15	103.92	104	105.19
105.53	108.25	103.24	106.47	103.75	106.11	105.74	108.41	105.06	103.69	104.23	104.51	102.18	104.81	105.73	104.96	105.83	105.77	105.03	108.56	106.65	107.93	102.92	104.1	105.08	106.17	106.74	106.48	103.84	108.39	106.65	104.09	102.95	103.9	109.18	107.89	111.76	107.28	104.59	108.68	113.87	103.27	103.76	108.33	102.6	98.963	106.87	104.14	105.54	102.82
111.47	108.26	112.8	115.99	107.69	108.76	112.22	109.07	115.12	112.47	110.15	114.67	113.36	114.62	112.75	112.61	112.88	110.38	116.26	110.86	109.89	114.55	111.75	112.57	112.34	114.09	108.97	110.2	110.17	108.78	109.16	115.56	109.16	110.12	108.49	110.24	111.3	114.14	110.93	112.71	109.16	111.37	115.26	114.92	113.95	116.56	109.39	111.47	111.02	114.63
103.98	107.77	109.53	100.48	105.02	105.2	107.16	107.01	109.02	104.69	105.85	104.26	101.74	106.85	103.45	100.53	106.22	103.24	104.14	106.02	98.522	111.02	109.51	109.37	106.28	105.02	105.58	106.62	106.1	107.35	106.02	102.38	104.81	104.4	108.68	106.65	103.66	103.01	103.91	106.31	104.55	102.3	105.66	105.95	102.95	105.73	106.06	104.79	102.15	104.84
108.65	106.04	108.65	108.63	109.76	109.33	104.28	111.75	109.4	110.62	107.77	108.57	110.82	106.81	108.09	109.29	112.39	110.58	113.78	109.32	112.62	109.46	111.41	110.52	110.65	111.79	112.71	109.92	108.29	111.51	106.91	112.69	110.25	112.57	108.82	105.9	111.78	111.59	107.8	106.82	109.91	103.61	107.43	113.09	113.6	110.18	109.26	109.62	104.71	107.95
96.374	102.01	104.24	104.66	100.57	96.273	103.11	101.67	97.484	102.02	102.06	103.56	103.84	99.144	100.61	101.43	99.351	103.01	104.25	97.474	100.83	102.3	100.68	99.561	102.72	103.12	105.64	99.345	101.61	102.01	102.13	94.985	103.21	101.13	100.21	99.44	102.23	98.247	100.97	97.573	101.11	102.2	98.236	96.054	102.54	99.504	104.74	101.61	97.843	96.729
111.35	113	107.89	110.06	112.95	109.89	112.88	116.12	112.22	109.92	111.59	112.76	115.41	110.24	111.1	118.06	114.65	113.85	115.57	113.36	114.97	109.47	111.67	113.14	114.81	112.06	112.56	112.98	113.75	115.2	110.23	112.92	113.39	112.41	116.72	110.3	115.62	115.39	110.69	113.18	112.52	110.38	113.2	113.14	115.11	110.92	110.75	109.98	112.98	113.42
104.21	109.83	107.34	103.06	101.99	104.41	101.05	103.74	108.42	106.41	107.47	103.4	100.6	110.03	105.06	104.25	105.86	102.54	109.21	105.53	102.59	108.19	102.78	104.75	102.94	104.41	107.03	103.81	105.6	103.16	101.58	103.05	106.82	104.76	108.61	103.61	103.33	105.9	103.04	103.32	104.26	107.78	110.85	103.48	103.95	102.8	105.23	104.29	106.96	111.36
100.83	101.44	100.45	98.371	101.73	97.678	98.438	102.06	101.68	101.55	106.56	103.07	101.8	97.232	100.27	100.12	98.159	97.844	97.753	99.481	103.4	98.072	98.474	99.629	100.18	97.917	98.935	101.08	101.15	98.874	105.25	98.291	101.94	100.35	103.9	98.466	96.023	100.83	100.07	100.46	106.18	99.387	101.56	97.651	98.53	94.633	102.88	101.44	96.793	104.12
111.86	108.65	110.18	110.07	114.09	105.24	110.06	110.16	113.7	113.48	107.43	109.89	109.95	111.05	105.91	113.25	111.53	107.17	110.85	107.46	110.64	110.18	109.01	112.47	106.51	109.32	111.57	112.62	108.14	117.92	108.67	103.73	111.12	106.9	112.94	111.02	116.14	107.43	109.09	109.29	110.25	111.3	110.27	113.89	104.92	115.38	115.28	107.5	107.13	108.1
105.92	103.7	105.34	108.04	104.22	102.61	106.09	105.49	102.73	103.38	101.69	100.88	104.44	107.28	106.04	103.22	106.76	106.56	103.54	100.82	105.17	105.97	103.27	104.01	103.16	101.7	102.1	102.57	104.86	104.79	110.34	104.41	101.01	106.54	107.53	103.99	108.32	103.33	104.95	102.88	104.23	105.34	99.527	101.76	100.73	106.78	103.57	107.33	102.09	105.84
114	111.32	113.58	110.84	111.44	115.8	110.94	109.95	109.32	113.41	108.7	111.82	110.37	112.43	114.54	113.08	113.31	113.13	108.92	113.44	112.6	109.77	114.23	111.19	111.21	110.19	112.2	112.44	112.35	113.64	106.46	110.24	112.43	112.74	110.96	112.74	108.15	108.48	109.52	107.88	113.24	111.16	113.36	115.71	113.91	106.35	110.93	111.07	109.48	112.37
115	110.14	115.75	113.24	112.78	113.06	114.06	111.95	111.88	110.76	112.4	112.4	113.78	118.37	108.88	109.16	112.64	107.49	114.54	114.75	112.2	111.96	113.07	113.28	116.06	114.02	113.51	107.97	114.46	114.68	111.95	112.55	114.85	115.83	114.25	113.03	112.44	113.03	111.3	116.32	111.67	113.25	111.36	113.45	116.45	113.58	117.6	111.84	110.24	112.99
115.45	114.97	122.24	122.93	116.52	116.04	119.19	119.73	118.18	116.17	122.54	119.2	121.26	120.5	116.66	115.81	113.57	118.2	120.76	118.31	113.4	119.54	116.83	119.77	115.59	114.23	116.05	118.21	117.46	118.64	117.79	121.19	113.81	118.7	118.65	118.31	116.13	119.15	122.35	116.58	114.56	119.69	113.78	116.07	114.26	116.56	120.27	118.41	114.75	117.09
108.73	110.05	105.94	108.2	110.13	105.07	109.76	110.94	112.43	104.86	110.28	105.82	106.67	112.18	110.64	106.17	109.79	111.28	110.32	111.03	111.53	112.74	107.08	106.9	109.56	112.87	112.94	109.25	108.77	107.99	110.36	110.98	112.02	108.53	110.71	106.72	110.23	110.37	114.65	108.4	112.34	110.05	107.94	103.22	108.54	106.07	105.73	108.03	112.58	112.9
105.8	104.78	102.32	106.08	103.74	106.59	105.34	105.46	108.24	101.69	107.4	106.31	102.94	107.9	102.33	103.7	106.31	110.14	99.678	106.67	106.35	105.82	105.68	103.61	104.57	106.53	105.44	107.83	102.92	101.33	107.69	104.6	105.65	105.39	109.49	104.62	103.1	105.53	104.7	106.15	106.82	106.72	104.45	104.54	109.59	104.85	106.43	107.3	108.45	106.17
118.46	109.51	109.98	111.64	116.79	109.37	113.03	107.62	111.62	113.58	110.16	108.51	112.55	111.86	107.63	113.43	111.34	111.2	107.95	112.69	111.92	107.4	115.25	108.21	110.78	110.23	105.64	108.54	115.07	108.63	116.55	107.74	112.48	105.91	110.6	111.64	109.15	112.5	112.54	109.99	112.89	112.05	112.05	112.58	114.68	112.91	111.09	109.72	110.5	109.48
112.35	113.77	112.55	111.47	113.09	109.06	110.26	112.99	105.72	110.23	114.12	112.51	113.69	108.38	111.67	110.06	108.99	110.65	111.63	112.1	107.87	109.58	112.03	113.2	114.08	112.84	109.8	107.86	106.67	110.25	111.67	111.4	113.12	109.25	108.36	111.07	110.84	113.91	116.42	111.93	109.79	110.81	108.21	112.06	110.23	106.68	110.37	110.66	109.74	112.54
109.27	106.53	104.17	103.77	105.02	103.77	99.777	104.68	98.388	104.26	104.04	107.36	109.86	107.67	103.52	104.27	108.41	107.62	101.99	102.45	106.09	105.29	105	105.7	108.71	103.76	109.04	103.07	96.622	105.07	103.36	111	108.88	103.39	100.35	102.52	105.56	102.29	104.63	105.43	108.48	104.68	100.19	110.19	105.7	104.24	108.21	104.76	102.94	109.02
104.07	105.28	107.07	104.13	106.7	106.03	108.51	104.91	109.57	106.51	105.28	106.95	105.22	108.15	103.31	109.67	106.12	107.13	105.32	107.43	105.12	109.97	106.18	107.32	106.48	107.82	109.7	103.59	103.78	107.54	102.34	109.3	107.94	106.08	104.71	108.55	103.92	106.22	107.78	104.89	105.59	101.37	105.7	105.07	107.4	104.91	108.18	103.45	101.62	105.41
110.34	108.47	107.35	104.66	108.29	111.8	99.272	101.03	104.18	107.64	106.4	108.47	108.26	108.19	103.34	104.08	105.54	105.56	101.65	107.01	101.71	103.73	104.86	111.31	106.37	105.03	105.22	103.75	109.09	101.08	103.49	106.12	103.35	103.9	105.94	106.48	103.18	102.83	110.39	110.29	105.23	103.47	103.58	104.31	102.53	107.55	105.11	107.87	111.98	108.27
107.64	107.68	108.16	104.52	105.42	107.48	102.15	104.32	105.02	107.94	106.92	102.02	100.27	107.57	102.23	106.93	103.3	106.9	109.72	105.01	106.98	109.22	105.74	105.29	105.77	105.55	102.11	106.05	102.13	102.86	106.15	105.64	108.15	106.41	110.12	105.83	105.6	106.51	103.82	105.92	100.49	107.37	106.17	107.49	102.8	105.39	108.43	108.23	104.84	104.53
109.4	110.13	110.94	107.82	107.83	116.25	109.95	105.66	110.27	111.43	110.49	108.88	105.91	111.93	109.37	110.47	110.45	113.94	113.61	107.99	114.69	107.74	111.92	106.94	111.15	109.17	111.35	113.33	110.58	110.56	106.82	108.02	103.97	109.33	110.45	110.21	107.37	109.56	113.03	109.85	109.14	113.35	109.35	111.41	108.4	106.65	114.68	110.04	106.47	109.85
104.4	100.29	104.86	104.62	106.25	111.56	110.25	105.6	106.09	103.71	108.83	106.84	104.18	103.04	111.67	107.54	99.096	107.54	105.69	101.66	104.11	108.71	103.57	101.91	106.6	107.27	101.74	105.86	104.52	106.73	107.82	105.9	106.97	103.8	105.99	103.22	103.27	106.86	106.2	108.06	110.03	104.01	103.7	102.55	105.38	102.87	106.48	103.86	108.31	104.9
111.02	111.76	109.58	114.76	109.21	110.65	109.83	108.66	110.12	112.13	109.24	112.42	110.65	104.91	113.7	112.41	114.64	105.16	108.8	113.46	111.89	113.13	112.52	107.81	111.81	116.58	107.1	109.55	109.51	112.49	112.95	111.87	106.68	108.19	106.9	108.69	115.26	115.14	108.42	108.51	114.24	112.36	110.7	111.41	108.39	110.92	110.56	114.96	112.75	110.47
109.3	106.47	103.85	106.09	105.38	108.84	105.98	102.83	102.44	108.69	102.62	104.69	106.18	105.06	105.45	105.7	106.12	103.99	108.93	106.89	108.2	103.77	104.26	102.89	104.73	103.43	106.06	103.96	102.89	104.44	106.95	107.73	106	110.42	104.72	110.07	106.97	106.96	106.86	106.06	108.65	105.52	108.69	109.31	107.66	106.27	106.99	105.86	106.56	106.33
95.445	98.447	98.708	99.568	102	93.951	99.026	102.44	99.646	100.15	103.36	97.234	102.79	100.42	95.509	101.38	99.769	105.08	96.554	101.56	102.53	101.36	98.188	99.076	101.85	100.53	99.229	100.65	106.11	101.32	96.108	98.72	98.489	98.349	99.759	98.477	93.223	94.433	96.189	104.93	100.44	97.559	100.46	101.24	99.173	98.252	101.39	99.224	96.431	97.436
100.15	98.942	100.15	103.01	102.66	99.57	99.146	100.1	97.606	101.91	101.64	101.22	99.316	102.13	103.58	100.72	98.142	100.37	99.269	104.64	100.94	99.883	102.7	102.91	98.313	102.9	99.863	100.18	102.29	100.83	100.77	103.42	98.623	106.4	98.691	98.513	101.72	101.49	101.19	99.927	99.977	99.335	94.028	98.137	99.743	97.79	102.4	105.73	103.61	101.66
103.41	108.08	104.16	104.61	101.96	102.55	104.87	100.46	104.76	104.89	105.59	101.96	102.05	105.9	100.37	107.8	100.31	108.72	107.85	104.21	100.95	101.78	106.75	104.72	102.15	101.71	103.19	104.62	106.22	107.32	106.86	100.25	105.92	103.18	106.32	106.4	104.22	101.26	107.57	102.06	105.02	101.81	101.58	104.75	101.7	101.95	106.5	103.12	105.42	104.77
111.38	112.87	112.83	105.81	109.96	113.5	113.86	111.83	112.09	109.95	114.13	112.15	111.91	109.12	113.44	114.29	112.36	110.44	106.47	112.91	113.43	113.53	112.01	109.92	111.66	110.44	112.34	114.32	112.4	113.68	108.6	114.14	113.74	112.91	108.8	110.01	109.47	118.54	112.52	110.64	113.83	109.94	109.19	111.12	111.22	110.75	109.97	113.14	113.33	112.53
104.06	107.38	104.99	103.02	105.85	98.845	107.53	104.85	104.95	108.03	103.38	107.72	103.15	104.31	103.15	102.18	102.29	108.89	105.06	101.71	106.91	101.69	107.58	102.26	105.24	101.84	105.63	106.8	102.01	99.791	103.41	109.7	105.35	106.01	102.59	104.02	103.62	106.89	103.48	105.46	101.8	104.4	100.75	105.87	102.28	105.17	106.94	100.92	106.74	107.79
101.34	99.554	99.235	102.02	100.99	100.53	100.39	102.16	101.07	97.145	103.78	100.81	97.669	100.52	99.004	98.598	101.88	103.18	96.741	97.259	104.43	97.624	100.66	100.49	99.333	99.829	104.63	102.6	95.835	98.645	96.531	96.795	99.682	97.434	98.081	100.74	100.16	99.863	101.72	100.51	96.791	98.697	101.74	97.814	102.43	99.409	100.76	102.83	103.98	101.96
103.77	105.01	104.13	103.27	103.36	106.44	108.25	107.22	105.51	99.572	103.8	105.26	105.73	101.63	107.11	105.42	104.24	101.3	108.78	104.23	108.54	105.42	105.36	103.33	107.15	107.7	105.16	106.73	107.73	102.97	105.38	106.41	104.23	109.99	100.42	109.26	103.27	105.46	103.26	106.08	106.7	104.25	107.31	104.27	103.6	108.11	105.19	106.42	105.74	98.235
111.51	109.44	109.32	114.89	108.29	108.87	111.07	110.18	111.41	112.37	110.52	109.26	113.15	110.69	110.46	114.02	112.94	113.39	111.21	111.67	110.18	109.15	113.28	111.53	111.39	109.89	107.05	109.49	116.35	110.53	109.24	109.69	108.47	108.6	109.71	107.74	109.46	109.53	113.66	114.66	113.35	109.7	112.27	108.53	111.55	107.82	110.09	107.01	107.02	106.96
108.47	106.33	110.13	104.24	105.05	103.16	102.45	106.95	103	105.82	105.64	108.77	103.68	103.97	108.04	108.94	104.27	102.64	103.43	104.67	106.19	107.38	104.35	109.31	107.77	100.53	103.94	107.18	106.45	106.27	104.25	103.75	105.19	106.15	106.59	104.12	107.9	106.53	102.6	109.65	107.54	104.81	102.43	109.61	101.68	104.81	107.71	108.36	107.28	103.06
124.62	114.37	117.75	117.32	114.65	121.01	122.77	118.44	121.07	118.77	113.38	120.64	117.2	116.19	118.21	118.42	118.92	117.03	113.31	116.21	114.6	121.84	115.75	117.39	120.28	115.44	114.94	115.88	114.91	116.6	115.76	119.59	116.96	115.54	121.33	119.77	119.83	114.8	120.81	116.91	114.61	119.09	114.87	119.6	114.62	119.22	119.06	118.63	119.99	114.87
108.83	113.95	107.97	112.25	115.65	111.34	111.66	113.71	105.07	112.33	106.81	111.88	111.21	109.71	108.49	112.36	110.62	112.41	113.6	112.74	109.27	113.35	114.73	111.51	109.02	112.92	110.32	109.43	111.85	115.09	105.96	113.51	114	109.57	110.96	113.75	116.24	111.05	112	108.79	112.58	113.77	113.11	112	115.17	114.09	112.2	109.56	111.34	115.05
104.16	98.14	100.14	99.367	97.125	97.666	100.62	101.32	102.25	97.152	101.57	98.919	103.01	98.106	100.78	96.218	98.499	99.439	101.29	102.13	98.752	98.245	92.635	99.225	100.3	104.75	100.54	99.29	100.12	99.078	103.03	100.41	100.78	98.342	101.63	99.08	93.193	99.564	99.146	101.19	101.28	94.618	98.197	103.32	99.527	99.285	100.69	98.489	99.902	103.11
107.66	111.33	109.93	111.62	114.05	112.54	117.89	108.37	113.16	110.52	112.4	112.08	112.14	109.87	112.57	111.78	110.68	115.25	108.56	111.25	114.4	112	111.9	111.95	109.15	113.86	113.54	111.92	110.13	113.43	115.47	114.17	115.49	112.95	110.29	113.5	109.82	111.1	111.99	112.79	113.46	113.55	109.57	114.85	110.67	110.34	108.77	112.06	105.65	112.1
107.41	110.88	108.69	108.53	109.6	107.51	109.21	109.41	106.91	111.45	109.14	112.48	109.93	108.36	111.93	105.69	110.98	111.92	115.89	111.45	107.64	110.01	109.39	111.05	111.02	113.09	108.09	105.86	111.06	113.38	110.28	106.27	104.76	111.86	106.67	107.86	109.59	105.11	106.34	105.43	109.13	106.85	113.3	106.01	109.93	113.47	109.9	109	106.69	106.04
114.09	118.91	119.76	115.82	113.45	118.97	112.15	112.69	116.36	114.35	116.41	118.04	116.66	113.83	113.27	114.22	116.05	115.62	116.68	116.23	113.71	113.02	114.84	118.48	118.16	115.19	114.15	120.4	112.33	121.08	114.55	113.28	115.24	116.43	115.02	116.77	119.06	118.69	120.4	112.72	114.09	113.48	114.21	117.63	117.73	115.44	117.03	120.18	114.54	115.71
115.6	115.74	116.29	110.09	109.87	115.24	110.99	113.54	113.09	113.06	111.27	111.02	116.39	112.77	115.99	111.25	117.83	110.48	114.99	108.75	114.22	110.4	115.78	119.46	112.43	112.46	113.34	116.86	111.01	113.79	114.51	112.83	111.08	112.34	110.47	114.84	115.47	110.14	114.31	110.26	108.6	116.04	110.16	111.35	119.68	114.68	110.99	117.02	112.44	112.2
101.53	99.925	103.37	103.24	96.871	99.659	103.16	98.344	96.829	101.49	98.745	105.88	103.85	102.58	97.645	101.97	97.749	96.24	102.93	105.23	97.987	95.094	96.584	100.75	100.77	104.97	102.31	104.02	99.422	98.98	104.5	99.301	104.01	101.84	102.6	100.5	102.39	99.435	103.56	99.476	103.09	99.292	103.48	100.1	98.793	100.01	100.98	102.47	103.13	101.42
109.44	108.03	106.03	105.84	102.08	106.4	98.965	107.01	102.89	109.74	106.99	103.88	106.91	106.07	105.94	103.5	106.33	102.44	106.55	108.11	106.26	107.46	105.87	111.27	108.44	106.42	105.57	108.2	110.06	106.26	104.71	107.06	109.79	104.69	111.19	107.93	106.84	103.77	107.58	103.91	110.14	99.715	105.03	109.92	106.01	106.43	102.02	106.47	103.3	108.25
104.31	105.16	102.6	109.09	106.51	107.16	103.24	103.49	106.45	105.5	108.43	104.24	104.58	103.7	105.89	103.15	109.26	110.09	98.805	108.35	103.97	104.49	101.94	105.69	107.97	102.4	104.15	106.19	108.08	104.81	105.38	102.91	100.89	107.03	107.08	102.93	103.75	105.21	103.51	104.96	104.01	105.84	103.45	100.58	106.94	106.71	105.07	104.43	103.96	104.38
111.61	110.03	106.11	111.23	107.82	114.28	108.1	105.65	110.51	106.76	113.94	112.5	107.58	107.8	108.22	112.1	105.61	112.78	112.33	111.35	111.67	110.64	113.06	112.05	107.44	106.89	110.73	109.23	110.01	110.07	109.27	112.6	110.83	111.42	114.13	109.7	108.64	115.67	113.29	108.2	111.39	110.88	109.12	111.39	107.94	110.59	113.2	111.59	114.53	112
102.78	106.2	101.14	98.567	97.577	102.78	101.97	102.97	101.58	100.52	100.83	100.74	100.66	98.91	102.88	101.36	102.5	99.546	100.54	97.305	100.24	98.367	98.282	103.33	99.298	100.1	98.542	102.18	100.4	99.959	101	99.121	99.508	98.391	100.14	100.2	101.99	97.119	95.407	100.9	100.52	100.09	97.423	101.31	100.38	99.577	100.71	91.459	103.31	102.9
107.44	105.05	102.19	104.18	105.95	104.19	105.99	104.09	100.46	104.98	103.91	106.62	106.72	102.89	104.31	108.84	98.921	103.15	103.68	105.47	103.16	102.31	100.27	105.58	102.41	105.74	108.24	104.07	106.69	105.85	104.25	105.36	100.76	102.22	106.08	102.87	104.18	106.03	105.92	108.21	105.03	105.42	108.66	104.71	100.99	100.15	101.91	103.07	104.83	104.8
114.69	111.23	111.71	110.52	107.83	109.28	113.23	111	116.38	113.2	112.59	112.5	110.92	112.79	106.12	111.88	105.47	109.55	114.19	112.8	112.08	114.25	109.35	111.81	114.09	110.06	113.73	111.15	109.86	110.99	112.05	112.2	113.66	111.41	113.08	114.76	108.06	115.24	114.28	111.97	110.98	110.54	112.63	111.44	107.46	113.57	112.56	114.87	110.6	112.15
109.56	110.01	111.36	109.36	111.51	111.36	109.95	111.85	111.56	109.77	111.02	110.16	117.28	112.09	111.89	111.91	110.08	112.52	114.08	106.87	111.03	110.99	107.08	108.83	111.71	115	108.04	111.51	106.88	112.62	113.64	109.71	113.91	114.13	115.33	110.52	110.43	111.99	109.29	109.07	112.11	109.82	113.97	110.91	111.09	107.13	109.66	112.46	113.85	112.6
113.65	111.02	114.45	113.44	112.83	108.49	111.4	114.52	115.24	116.37	112.17	114.85	114.87	110.36	119.91	116.19	109.76	114.38	115.31	115.83	112.31	112.74	114.2	104.61	112.64	112.5	113.82	109.43	110.62	116.27	112.73	112.44	111.69	114.92	112.22	107.85	116.61	107.4	114.73	115.36	113.72	114.87	111.03	116.55	115.16	113.62	114.72	114.1	115.07	112.36
113.47	115.91	115.61	113.26	111.15	111.84	117.1	114.06	113.65	111.55	111.45	109.52	115.62	111.49	114.51	113.09	111.47	113.73	112.78	114.95	117.75	112.86	110.87	112.09	116.54	110.77	114.18	118.05	112.33	112.72	117.37	114.66	114.73	113.39	115.21	114.76	113.41	114.68	113.29	112.1	114.83	117.01	109.03	110.56	112.52	114.28	111.98	111.34	108.39	116.36
103.83	97.598	100.53	97.464	99.543	98.638	95.875	97.6	100.25	98.322	101.39	107.35	98.723	97.427	99.477	99.909	98.01	99.873	102.31	103.88	102.25	101.1	93.392	95.366	99.426	103.25	99.904	98.101	99.407	100.88	101.93	99.289	100.56	99.814	100.95	103.32	99.144	100.32	96.126	100.04	101.09	104.5	98.245	102.96	101.99	99.004	96.841	100.55	103.76	100.83
107.17	107.75	103.95	107.18	103.95	107.28	109.95	108.37	107.11	104.94	108.41	101.09	104.73	107.52	108.26	108.07	111.17	106.69	109.35	106.54	107.44	102.42	105.54	106.95	108.46	106.36	106.03	107.41	107.1	105.54	110.55	110.28	111.78	107.5	110.83	108.06	104.85	105.57	105.29	103.54	105.56	108.42	104.93	103.35	100.91	100.33	107.07	109.1	105.66	106.81
110.33	106.07	102.6	103.76	106.86	109.24	109.36	106.64	106.7	106.8	111.86	103.13	108.3	106.31	106.09	107.16	102.09	107.29	106.85	106.73	111.28	108.42	109.39	107.03	101.73	105.66	106.75	103.87	107.95	104.11	107.72	108.52	106.09	102.54	106.71	113.98	109.47	102.97	107.2	105.66	110.85	105.65	107.71	105.77	109.87	104.84	107.65	107.89	111.87	105.24
101.3	100.38	97.646	104.05	100.94	100.58	101.62	103.65	101.57	99.309	101.85	99.966	104.22	101.08	102.02	104.73	102.22	97.942	100.16	92.997	102.92	104.16	96.27	102.01	99.744	99.256	101.11	98.45	101.18	99.458	99.903	100.62	97.365	99.324	99.222	102.92	99.949	100.24	98.493	103.84	102.61	101.22	103.09	101.12	102.13	100.37	99.302	97.559	99.053	97.76
102.47	105	108.18	106.48	103.98	103.1	101.22	102.67	102.59	107.56	107.43	108.1	104.05	105.11	105.76	107.85	104.95	106.84	108.26	106.06	102.59	105.34	103.34	106.18	102.1	102.28	104.01	107.73	102.84	105.76	104.99	106.56	102.11	105.47	104.73	109.92	105.04	103.69	107.72	104.47	106.66	103.19	102.46	106.64	99.517	102.56	109.38	107.32	98.702	107.25
101.56	106.45	104.97	105.26	105.71	106.72	106.49	106.27	108.18	103.04	105.1	105.33	107.4	101.32	103.03	108.19	102.85	110.78	106.55	106.66	104.32	101.36	103.08	107.91	103.88	105.36	104.49	107.63	106.12	103.79	105.15	109.69	105.14	107.48	104.11	108.24	102.37	106.46	106.58	106.57	105	108.23	106.44	103.61	105.68	101.7	102.15	105.14	103.77	105.22
111.76	111.76	112.19	115.29	112.24	106.73	111.55	107.01	113.5	108.27	110.76	108.19	111.9	109.33	107.49	110.64	113.8	112.32	116.73	110.21	112.01	109.39	111.8	110.4	115.11	112.06	115.26	112.46	110.86	112.61	107.49	112.76	113.38	109.5	109.87	116.1	111.85	113.63	113.8	111.13	108.95	111.27	116.02	112.89	111.37	114.49	112.04	111.19	112.81	112.75
96.398	98.471	103.99	97.298	99.034	103.53	98.649	93.758	105.5	99.908	94.058	97.552	100.47	99.36	99.939	97.716	103.78	96.462	101.45	100.8	103.93	99.181	100.24	97.228	101.84	99.167	100.45	94.286	98.725	99.753	102.19	103.26	101.79	99.598	99.384	102.08	99.664	97.062	93.017	101.51	99.602	97.195	98.556	98.853	103.16	101.95	98.395	101.63	101.49	101.92
103.79	101.07	100.55	99.258	102	98.762	105.36	100.15	97.427	101.29	99.406	102.06	104.48	98.301	101.74	99.167	103.67	101.83	98.033	103.29	102.2	96.262	101.59	99.266	98.605	102.12	99.606	100.19	100.3	102.82	99.911	97.656	101.72	100.07	99.666	100.62	100.22	102.67	99.435	99.201	99.833	100.58	101.71	98.592	98.587	103.23	101.88	100.07	98.136	101.38
112.41	113.43	112.45	111.02	111.19	113.26	110.46	110.98	110.75	110.07	108.78	113.31	112.12	112.3	108.35	112.29	112.8	110.48	109.76	113.48	109.75	112.03	111.11	110.5	110.96	111.71	114.95	111.52	110.33	111.52	112.98	113.12	109.73	111.46	109.69	112.15	111.53	108.58	109.26	113.7	112.43	107.69	115.18	110.5	112.77	112.58	111.44	108.43	106.66	111.35
112.46	114.78	119.19	117.43	118.99	120.93	119.51	125.16	119.35	122.03	114.97	122.56	111.19	119.99	119.31	116.36	119.11	119.15	119.05	112.43	122.07	113.94	118.12	120.09	114.45	122.51	117.87	117.83	118.41	117.01	118.34	117.39	116.68	116.21	119.24	118.4	117.19	119.24	119.86	121.17	114.55	118.88	117	114.48	115.89	119.68	116.77	118.74	117.19	117.3
100.99	101.25	100.61	94.085	99.926	98.746	100.6	99.709	97.804	101.75	98.57	100.9	103.94	95.882	101.96	100.28	100.94	98.66	99.736	100.1	98.291	106.71	102.67	93.794	96.462	100.62	100.78	96.303	97.135	100.59	103.99	101.15	100.67	103.23	99.72	96.312	102.22	101.39	95.75	96.705	102.12	99.207	100.68	98.64	99.074	97.257	98.994	99.372	100.99	99.097
115.91	108.29	116.63	107.37	113.19	111.85	111.45	108.55	109.9	109.23	112.31	110.75	114.51	111.89	117.35	116.23	115.25	111.45	111.86	113.83	113.75	107.68	110.3	110.98	113.86	110.95	112.26	111.78	111.36	118.3	108.76	112.05	113.62	114.35	109.38	114.97	112.93	110.16	113.12	110.15	109.84	110.68	106.51	110.7	110.11	112.35	109.56	116.73	111.29	119.25
104.53	105.32	105.87	106.45	104.54	108	107.19	103.05	107.42	102.65	105.53	110.11	102.26	102.89	108.41	102.04	103.28	106.81	102.4	106.2	107.17	107.99	102.8	105.34	106.31	105.95	105.5	104.18	106.69	104.2	103.81	103.92	107.77	106.09	103.17	102.58	105.69	107.48	104.77	105	101.93	104.62	109.46	100.44	107.99	108.14	108.76	105.17	107.06	105.34
105.31	103.33	102.39	106.68	104.43	103.56	103.44	104.25	109.56	104.42	104.71	108.28	104.85	105.66	105.92	108.76	106.42	105.52	112.2	106.29	103.87	103.52	99.644	101.88	104.95	102.89	109.36	110.56	102.88	107.39	99.16	104.39	105.53	107.18	108.64	104.15	101.94	105.84	105.21	107.06	103.36	106.54	102.77	105.2	104.32	104.27	101.73	114.01	105.85	105.97
112.67	115.26	111.36	108.26	111.57	106.96	109.82	113.23	110.73	111.77	115.44	113.21	113.75	111.44	114.64	114.93	112.18	111.04	114.51	112.65	114.34	112.18	115.22	114.23	115.19	108.47	112.42	114.19	114.52	105.4	113.1	113.4	115.15	109.84	113.03	108.98	116.72	113.37	112.8	113.87	113.18	112.12	112.76	110.21	108.72	109.58	114.02	109.5	111.57	114.52
105.05	105.4	105.47	99.302	106.63	102.37	103.75	103.67	101.36	100.79	102.71	103.62	101.99	103.73	102.56	100.1	104.61	101.87	106.1	98.203	102.61	106.41	102.94	107.25	107.27	97.617	105.07	106.28	100.43	107.34	101.25	101.94	103.94	104.03	107.77	105.45	105.9	97.39	102.43	106.61	102.67	107.35	106.26	97.65	104.92	104.1	104.37	104.17	104.52	106.49
105.14	104.86	105.02	107.01	101.48	104.15	102.06	106.67	100.98	107.89	106.62	104.57	103.18	104.69	104.3	105.25	104.42	104.31	105.52	104.41	102.78	108.08	107.03	101.12	104.63	102.66	100.12	106.56	101.81	105.29	104.09	104.67	107.39	101.85	99.961	106.32	106.45	104.23	103.68	105.27	103.99	105.03	105.9	104.52	104.65	102.71	107.02	103.17	107.84	103.13
114	106.75	111.47	112.94	112.3	100.49	108.85	109.19	108.48	109.35	110.95	108.32	108.84	112.02	108.74	107.99	113.25	108.21	111.07	107	109.65	109.24	109.09	108.86	113.75	108.28	110.72	105.91	109.82	104.17	113.48	116.48	107.36	111.36	110.93	109.22	109.83	113.6	105.77	111.43	103.4	115.04	108.95	112.54	107.63	109.82	106.61	108.67	114.36	107.14
113.03	115.25	115.9	116.17	115.21	111.66	109.87	113.45	113.85	110.4	112.33	114.45	114.17	109.12	112.47	114.17	113.04	119.04	113.84	111.12	110.45	113.46	113.07	113.06	109.54	109.95	113.88	111.42	112.5	110.63	111.5	116	112.13	110.26	112.89	108.19	113.83	113.12	115.74	110.59	108.18	115.58	113.48	119.19	114.54	111.38	112.92	112.93	112.88	110.72
103.91	102.73	99.406	97.922	99.838	95.944	94.748	101.08	101.51	99.591	99.237	98.594	96.533	95.696	99.822	102.06	100.46	102.29	100.04	101.16	96.634	99.615	96.745	100.26	98.044	99.245	93.087	97.231	102.57	97.562	99.159	104.18	103.17	99.62	98.523	97.239	100.55	99.014	102.97	100.04	98.051	98.002	103.57	98.893	98.028	104.5	103.27	100.77	100.09	102.18
102.38	99.234	99.258	98.884	98.348	99.507	102.02	101.34	97.726	98.975	97.044	99.894	102.59	103.79	101.39	99.453	95.424	101.34	102.13	100.69	98.703	101.37	101.12	99.742	105.92	104.13	100.67	101.3	101.19	104.53	102.61	103.18	101.29	102.58	99.99	97.587	105.7	104.16	98.847	101.72	101.63	103.68	99.878	102.72	102.65	97.871	101.74	100.34	99.444	103.59
112.59	114.12	111.19	111.06	109.58	111.05	114	110.28	113.82	107.55	108.84	115.21	111.36	111.99	111.6	106.2	111.46	107.26	112.59	113.09	111.29	111.6	108.59	103.77	110.42	110.99	111.47	111.53	112.85	111.48	114.42	115.02	112.13	110.41	110.23	110.09	111.5	112.56	115.16	114.27	110.43	114.67	114.4	116.57	113.33	112.68	109.63	112.67	115.58	114.64
111.88	113.07	112.53	113.06	110.04	108.73	111.82	112.3	111.12	107.88	109.2	106.23	106.06	112.35	109.46	114.4	108.3	109.69	113.64	109.66	111.93	110.41	109.03	110.97	112.85	111.12	108.3	116.25	112.56	106.93	110.06	107.17	111.52	106.3	108.66	108.52	108.12	107.33	111.82	110.46	108.1	106.77	110.83	109.52	114.19	105.72	108.71	112.09	109.77	106.44
102.47	103.17	101.67	103.53	105.44	104.46	104.52	102.21	101.41	105.99	106.28	104.7	104.53	99.662	105.32	104.91	107.99	102.93	105.15	108.43	103.22	101.04	107.14	103.17	107.35	103.45	107.42	107.04	105.4	103.49	104.49	105.55	104.22	104.4	104.93	101.11	105.52	105.08	103.19	103	105.63	104.39	108.22	103.2	103.88	100.18	102.41	105.12	106.36	104.25
108.23	108.74	108.61	105.62	107.62	106.92	109.93	105.2	105.86	104.36	106.92	104.11	106.6	109.4	109.38	106.49	104.38	105.81	106.97	106.63	108.14	107.89	108.72	107.42	106.01	102.24	103.67	109.6	110.81	104.76	106.43	106.36	107.01	104.62	107.48	105.99	105.36	105.93	107.35	107.69	108.94	109.56	103.46	104.53	108.96	106.09	103.43	103.41	101.99	106.2
109.99	112	112.31	111.49	109.66	112.72	110.45	111.76	111.68	114.03	108.7	104.34	112.8	109.73	108.04	112.28	116.72	110.16	114.87	113.18	112.43	112.73	114.84	106.01	114.37	115.87	114.12	111.87	109.16	110.89	115.42	109.93	111.75	112.53	114.32	113.09	115.1	109.94	109.89	109.94	114.88	109.67	109.41	110.59	112.98	113.78	106.28	113.94	106.44	113.96
97.55	100.44	98.771	100	98.519	98.217	93.858	101.66	102.83	95.668	101.73	99.937	99.511	101.37	102.04	101.12	97.614	100.69	100.05	104.84	99.704	102.03	100.49	98.177	96.671	104.26	100.13	101.85	100.44	100.35	96.281	97.224	104.53	102	98.807	100.9	100.07	99.1	101.35	105.28	100.86	100.1	99.989	94.44	101.71	99.985	97.98	95.963	99.352	99.006
100.21	104.83	99.885	100.42	100.42	102.35	98.074	104.71	103.55	101.95	97.648	104.24	93.462	101.71	102.24	99.804	101.63	100.57	99.591	101.68	102.07	103.05	104.68	98.526	100.18	102.17	97.109	103.76	102.67	98.579	96.414	101.03	100.41	99.017	96.087	99.899	98.636	98.95	100.17	97.578	101.46	99.089	100.26	97.058	101.19	101.38	99.604	97.806	101.46	100.76
105.02	109.73	108.94	117.57	110	109.95	107.44	110.05	110.07	110.66	109.23	108.08	110.25	106.09	110.47	112.8	108.75	116.86	107.24	113.46	112.44	110.39	108.73	112.14	110.26	113.75	107.4	108.31	109.15	110.91	114.4	110.88	111.29	112.29	111.97	112.97	111.07	108.17	111.68	109.52	111.16	112.54	110.91	110.45	108.72	109.65	108.97	105.9	111.51	110.15
102.4	104.26	107.48	109.57	106.48	108.15	101.93	106.17	107.36	106.28	104.55	104.21	108.92	102.52	103.44	106.45	107.1	107.27	102.57	107.52	107.28	106.54	103.72	100.94	104.58	103.49	110.15	101.47	105.09	107.97	105.28	100.08	104.71	105.44	102.2	110.48	104.12	109.81	107.31	100.98	106.04	102.03	107.28	103.17	107.29	103.52	108.21	102.87	102.88	108.12
119.54	119.11	118.48	121.6	116.33	115.12	120.58	116.48	117.9	117.25	118.28	118.98	112.19	117.79	119.61	117.91	117.41	118.22	115.01	118.42	112.6	119.68	113.06	117.14	114.89	119.21	118.32	119.43	114.44	117.47	118.94	117.47	119.1	117.68	118.83	119.04	113.88	122.81	119.95	117.81	120.82	118.64	118.09	114.43	114.82	118.64	118.93	118.42	119.66	118.66
111.28	111.54	112.5	109.41	111.73	108.08	109.53	112.68	111.86	109.93	109.89	108.94	112.71	109.59	111.86	112.33	110.64	111.18	105.74	107.11	113.71	112.46	111.44	111.56	112.3	110.17	108.98	113.93	111.97	110.15	110.51	105.74	110.14	110.09	108.31	107.4	109.66	115.22	111.34	110.55	108.09	113.72	112.7	112.57	109.39	109.35	110.39	113.99	112.87	114.99
102.63	103.58	101.09	99.748	105.3	105.62	105.38	105.06	103.79	102.48	108.13	100.46	106.76	103.25	106.85	105.88	104.27	102.04	105.97	105.17	103.69	105.39	105.28	102.2	108.23	105.99	107.65	106.64	110.13	109.55	108.46	104.22	104.52	107.77	105.86	105.24	110.39	102.81	107.39	109.39	106.43	106.42	109.56	107.04	106.77	104.98	108.93	107.61	108.32	105.13
103.8	100.53	99.589	105.65	101.05	104.29	95.971	104.51	95.637	102.58	99.191	103.92	98.265	102.13	96.947	99.676	106.27	100.01	99.508	101.12	96.767	100.32	98.918	98.378	97.17	102.58	98.119	100.34	100.19	100.18	98.934	101.2	101.36	102.12	100.89	102.55	99.526	96.58	101.97	97.131	101.48	101.59	100.37	97.091	99.885	100.77	101.71	102.14	105.67	97.256
105.26	103.1	108.33	109.27	107.5	109.23	104.76	103.91	104.83	107.89	103.88	107.48	104.96	105.21	107.59	109.56	108.95	107.48	104.72	106.28	103.17	103.87	101.84	103.37	101.13	106.24	105.35	105.16	109	105.83	104.04	107.02	103.69	104.65	105.9	105.8	102.82	103.34	105.96	105.84	105.2	104.75	108.23	104.36	107.13	102.74	109.02	102.84	101.7	104.9
114.63	112.81	110.87	112.14	115.19	113.37	112.49	114.2	115.8	115.01	116.51	108.49	111.95	111.09	115.41	111.85	118.4	108.22	112.98	110.47	110.2	111.57	112.26	115.38	115.91	112.31	116.84	112.28	111.41	111.74	111.8	117.86	116.23	113.44	112.16	109.47	114.65	111.22	114.03	119.37	109.63	119.03	109.91	112.64	112.77	112.97	117.24	111	112.69	115.62
103.35	96.557	103.19	103.1	96.951	100.2	95.528	97.699	98.133	98.622	102.85	97.608	99.213	96.82	99.717	105.41	100.95	101.56	95.982	102.9	98.306	101.34	100.65	96.966	99.181	98.429	102.47	98.782	101.12	102.03	97.425	103.19	100.74	94.697	102.6	97.421	99.828	97.07	96.429	98.607	95.473	103.86	101.09	99.482	102.19	100.03	100.35	102.05	96.745	103.94
114.73	109.89	108.63	109.4	112.69	110.55	110.42	110.9	113.62	113.24	112.4	110.3	111.8	112.45	114.4	119.48	112.38	111.11	116.99	110.37	114.4	114.71	111.38	113.06	113.44	110.93	112.76	111.66	112.43	113.34	111.68	114.8	111.44	115.01	111.14	110.17	113.24	116.63	109.29	112.64	112.37	114.16	112.23	111.28	114.07	112.34	114.48	116.22	113.29	111.28
110.24	112.66	108.93	112.59	108.64	110.05	111.24	114.45	111.14	109	114.63	108.97	106.81	110.23	106.77	114.15	112.27	111.25	107.47	111.78	111.4	111.63	111.26	108.3	109.02	114.89	108.88	117.03	109.53	109.57	108.43	110.56	105.62	110.57	108.98	109.69	108.64	115.07	111.02	109.87	110.6	112.66	112.37	113.36	109.84	109.42	109.5	108.84	113.26	105.12
108.31	105.52	107.74	106.04	106.98	105.1	102.81	106.06	102.74	108.8	108.55	103.6	105.96	102.42	102.15	106.73	106.41	106.56	110.98	109.12	102.8	101.15	105.6	101.82	108.66	107.38	105.34	106.2	109.31	105.63	107.97	107.26	104.26	108.22	105.41	106.68	109.27	104.42	105.6	108.53	105.02	105.13	107.91	106.88	102.49	106.16	109.39	106.21	106.36	105.61
111.9	111.74	111.07	114.84	109.69	109.42	113.8	114.55	112.57	115.32	111.96	109.42	114.97	108.78	106.43	114.33	112.91	112.27	117.22	108.87	113.78	114.29	114.16	110.88	114.59	112.52	110.05	113.08	109.76	114.14	110.68	112.7	113.09	110.53	118.25	114.18	111.39	106.96	112.68	110.29	112.17	111.46	118.03	114.91	110.05	113.88	107.55	111.45	115.97	108.85
95.556	100.93	98.617	94.679	100.18	100.95	102.42	97.863	103.92	101.4	95.724	98.593	97.85	96.44	100.33	100.7	99.791	106.3	102.56	103.81	97.61	97.077	100.92	100.82	102.54	98.669	96.813	96.446	97.754	100.1	98.039	101.74	99.024	105.37	97.141	98.432	94.86	101.87	102.12	97.462	95.456	99.755	100.05	102.3	96.503	99.293	99.061	98.079	100.17	100.21
104.92	104.88	97.085	100.17	100.52	106.01	105.69	105.64	103.96	104.76	106.15	103.38	101.61	109.25	104.15	103.14	103.44	107.11	97.809	104.8	103.12	104.92	105.06	105.8	108.4	101.67	101.42	104	105.03	106.31	101.11	105.53	103.1	100.02	107.68	98.436	100.59	103.7	103.59	102.05	102.63	103.42	105.94	106.56	105.91	105.26	101.75	104.1	104.81	105.67
111.58	109.2	110.17	108.63	112.62	109.23	110.89	108.75	107.56	113.03	109.51	109.94	112.85	113.65	109.29	111.89	106	116.04	109.72	112.64	113.34	111.63	114.92	110.23	111	110.72	111.68	108.31	111.81	113.69	109.6	109.61	111.25	109.38	112.91	111.35	112.41	105.54	109.34	108.07	110.17	114.25	111.17	104.84	108.39	111.54	113.93	108.85	113.36	112.68
96.953	101.88	103.12	103.28	100.43	99.762	103.61	104.95	103.97	102.36	100.05	101.02	103.81	97.341	106.77	101.22	100.27	98.895	97.76	100.7	98.716	99.821	101.04	101.14	100.21	98.52	98.712	99.1	103.7	100.04	102.53	101.58	99.819	97.43	98.729	100.23	102.69	98.801	96.224	98.501	102.07	97.81	102.32	99.946	105.36	100.14	99.316	104.08	99.292	101.98
115.47	117.96	115.62	116.4	115.06	116.18	118.88	116.21	115.37	118.99	115.82	118.23	116.63	121.36	113.03	114.62	116.44	117.64	110.66	111.85	114.28	117.76	112.93	117.38	111.45	118.79	118.99	117.36	114.59	112.57	112.72	116.32	116.4	114.94	112.73	118.38	116.39	118.01	113.81	117.83	110.81	112.84	115.53	115.38	117.53	120.16	114.24	116.36	120.25	114.6
113.96	111.87	113.42	113.83	110.91	114.03	112.53	118.08	114.45	112.6	118.17	110.38	111.73	112.32	114.81	110.53	110.06	112.91	111.08	114.2	115.47	110.08	114.98	111.72	107.85	111.82	113.37	115.27	110.31	110.23	108.11	112	113.27	111.53	106.25	114.44	112.91	111.14	107.52	110.27	113.69	110.77	116.93	114.7	112.25	112.27	111.77	111.72	112.88	109.78
109.04	108.9	107.72	108.71	107.55	105.84	106.1	106.98	109.83	107.79	106.13	106.57	114.12	108.35	106.16	107.8	113.39	109.44	104.99	104.58	106.39	108.6	101.83	107.67	105.46	107.05	102.02	109.36	107.22	108.37	107.11	108.57	108.76	104.72	106.96	104.69	105.67	109.35	103.93	103.44	106.69	107.13	100.73	104.02	103.6	103.66	109.43	103.68	103.84	106.12
105.64	105.42	105.35	105.64	106.48	107.23	108.3	109.89	108.2	102.83	105.17	107.54	111.45	102.06	107.1	104.45	107.32	109.1	104.94	104.18	105.32	100.06	105.59	102.32	106.58	104.22	103.72	103.76	108.95	103.05	106.12	109.99	107.42	104.55	104	102.41	102.42	107.07	108.31	106.5	107.43	104.18	106.06	109.83	107.81	109.39	107.27	104.92	103.14	108.69
112.56	106.79	105.69	106.47	105.64	106.19	106.56	102.57	101.74	102.95	107.96	104.42	104.58	106.22	108.2	107.55	105.18	107.29	102.98	106.45	103.83	107.13	105.23	108.03	108.68	107.3	107.08	101.12	102.72	103.91	100.44	103.47	107.4	106.33	104.31	105.21	105.43	109.8	100.38	106.52	108	106.76	109.8	107.32	106.45	105.83	109.89	109.63	106.04	108.47
108.04	106.9	107.49	108.77	104.8	107.49	106.2	104.78	105.68	103.64	107.07	106.27	104.24	107.21	108.84	105.73	106.94	110.82	110.82	106.88	105.17	103.61	104.46	107.67	107.02	107.8	101.75	107.32	103.93	103.62	109.81	103.52	108.36	108.51	105.08	104.92	108.21	103.77	108.23	109.32	107.39	108.13	106.51	105.31	107.81	107.11	109.37	103.78	109.32	105.08
111.42	109.62	111.28	116.41	111.72	115.97	109.54	111.3	111.89	110.92	111.64	114.6	112.93	109.88	112.84	112.01	111.57	110.09	112.89	114.46	111.56	114.02	112.32	111.75	108.36	108.92	106.76	113.09	114.65	113.22	111.75	111.87	107.2	111.82	115.21	108.45	112.74	109.37	112.04	110.86	105.67	114.99	107.86	111.33	110.76	116.67	112.35	113.83	112.6	114.15
109.13	107.13	110.85	111.18	113.46	109.45	109.96	110.7	113.34	109.85	110.96	108.55	113.59	112	108.23	114.26	111.34	108.79	115.87	109.68	110.83	109.27	111.7	112.26	118.59	116.04	109.11	115.43	114.28	108.69	111.96	112.28	111.99	111.31	110.41	117.32	113.23	110.38	114.01	113.17	113.39	108.94	114.3	103.98	112.97	112.04	106.22	111.15	109.66	111.15
109.07	112.91	114.37	114.94	109.69	108.86	112.13	112.79	111.9	111.7	109.32	117.32	110.61	111.91	112.8	110.06	113.78	109.88	111.37	119.05	106.75	110.11	111.37	109.15	112.79	110.55	110.77	112.52	110.98	112.23	111.51	111.47	108.63	111.19	114.04	111.1	109.69	109.4	108.3	111.81	109.33	113.92	116.13	116.87	111.89	113.33	110.95	110.22	114.13	112.18
103.05	97.958	98.694	97.154	99.817	98.883	98.752	100.98	100.1	101.73	100.25	99.42	100.17	104.22	102.6	100.44	94.504	109.73	100.85	104.07	98.207	100.73	102.54	99.535	98.976	99.438	100.36	101.71	102.63	101.77	103.12	100.24	98.609	100.8	105.44	100.12	97.375	101.5	97.522	95.725	99.044	102.79	98.29	96.358	100.78	98.911	101.11	98.956	97.298	99.865
106.75	108.38	105.97	101.52	105.74	108.95	108.6	104.52	107.27	100.74	105.07	109.74	106.39	104.72	105.42	102.76	103.12	102.41	105.89	105.89	106.83	103.76	107.67	108.07	106.44	104.79	103.97	103.49	105.4	103.36	104.5	106.08	107.34	106.39	106.23	107.05	109.67	107.91	102.76	108.81	101.9	104.7	108.57	105.84	108.81	102.63	103.26	101.67	107.46	104.92
102.71	106.39	106.11	103.12	104.87	106.28	104.24	111.4	104.36	109.32	103.72	104.29	107.07	105.41	104.6	109.39	107.95	105.54	103.17	103.23	105.74	102.21	102.88	104.28	105.02	109.04	106.51	105.3	108.67	98.923	106.72	108.86	104.95	103.83	103.04	106.13	102.54	102.94	102.25	107.55	104.63	104.12	104.36	106.01	105.49	105.65	98.577	106.73	106.83	108.16
105.85	110.51	102.74	106.43	104.79	107.46	103.1	102.94	104.26	103.71	104.79	108.82	109.47	109.83	107.88	107.35	105.93	106.16	107.3	110.43	106.89	104.9	102.41	103.26	106.6	103.98	109.46	105.1	104.05	105.81	108.67	106.71	101.67	109.36	106.37	106.59	109.38	104.82	96.812	106.2	106.36	107.59	107.54	99.657	103.86	105.27	107.61	101.07	103.87	107.53
117.82	111.8	108.7	111.34	110.23	110.49	108.2	109.48	109.7	113.27	111.39	113.63	113.88	110.76	109.49	111.61	108.11	109.64	109.42	106.82	107.28	113.74	115.19	111.74	110.74	106.2	109.98	112	109.67	106.97	106.81	113.3	113.64	111.02	110.58	109.99	110.93	109.16	116.39	110.69	110.04	116.69	109.76	113.72	113.29	112.3	112.53	112.95	110.08	112.48
114.71	111.43	112.74	114.11	113.93	114.54	111.19	112.38	110.98	112.88	113.73	107.89	113.24	111.63	111.85	111.71	110.67	113.66	112.17	113.91	108.54	112.81	111.11	112.66	110.73	112.2	105.05	112.86	113.58	115.09	110.07	113.56	111.15	107.35	111.03	112.27	114.06	112.25	114.46	114.15	112.53	115.83	111.24	112.06	110.88	112.99	113.13	108	112.84	113.93
102.7	105.15	105.32	102.11	106.64	106.78	105	107.62	106.33	108.35	102.68	106.69	106.56	109.23	105.02	102.93	104.02	104.23	108.23	105.91	106.34	103.12	102.4	104.54	105.57	103.73	105.49	102.66	104.82	103.49	105.51	104.95	108.11	105.04	105	103.27	103.41	99.209	105.86	103.44	103.4	103.39	100.84	99.688	106.54	104.21	102.91	105.59	103.54	106.26
109.82	115.61	113.05	112.33	110.16	113.17	115.23	109.46	110.83	111.81	114.67	111.71	110.61	114.68	112.51	106.55	109.78	111.49	111.54	110.49	109.31	112.6	112.58	113.75	109.62	114.09	107.79	114.91	108.63	108.85	108.52	110.65	115.42	115.29	109.34	108.17	108.31	115.88	112.56	112.56	112.81	107.59	110.72	113.5	110.45	113.18	107.72	108.37	108.37	109.33
106.08	105.19	105.39	105.85	106.58	112.1	107.39	103.76	105.52	110.05	105.77	102.66	107.04	106.6	109.29	108.47	104.21	106.27	106.87	108.84	101.41	107.11	109.37	110.4	108.77	103.24	100.91	106.93	106.56	105.91	103.16	109.47	106.51	105.39	105.47	107.16	106.05	105.38	105.59	100.49	106.31	109.5	103.42	106.03	106.96	109.5	105.14	106.95	104.94	109.61
98.547	97.977	102.95	102.01	97.533	102.51	103.04	96.184	97.669	99.665	98.306	99.341	100.65	96.883	100.78	102.63	95.533	99.357	106.27	98.5	99.064	100.09	100.98	100.64	98.4	102.7	98.814	98.803	100.43	102.39	102.11	96.799	103.71	101.95	97.96	100.86	101.8	100.54	100.8	97.785	93.867	102.35	101.25	98.853	103.82	99.079	94.219	96.944	100.62	97.987
117.23	112.03	105.54	108.82	112.29	115.63	109.03	112.69	111.94	110.44	111.51	110.46	116.08	112.96	111.88	112.86	110.22	109.02	112.72	106.39	111.15	107.13	112.96	107.31	110.89	111.22	111.46	114.9	110.57	110.3	111.75	107.39	110.12	110.22	115.28	110.44	116.99	106.49	108.8	111.5	108.05	109.27	109.24	114.28	110.94	115.55	114.4	112.83	112.09	107.46
97.075	100.14	96.043	97.749	101.09	98.131	105.97	100.83	95.285	102.07	100.16	97.614	96.86	99.624	101.98	100.59	98.606	97.364	95.519	99.367	99.436	102.68	100.24	98.855	98.309	97.513	101.63	98.267	102.55	97.277	99.074	99.221	103.48	96.117	102.83	100.62	97.42	96.864	98.081	103.54	100.32	102.5	99.915	95.329	97.854	100.94	94.669	98.208	96.616	99.587
108.11	111.32	111.22	110.62	108.82	112.65	109.18	109.66	110.1	112.39	108.55	112.52	111.51	111.49	116.15	112.95	113.02	111.85	109.23	111.86	111.04	110.99	111.11	113.61	112.61	108.39	110.36	109.32	112.88	113.98	110.89	111.6	109.93	109.35	112.04	112	113.35	114.69	107.56	110.71	111	107.46	109.59	108.84	109.56	112.46	109.34	111.1	110.13	109.77
113.46	112.77	110.34	111.01	110.64	112.21	114.74	113.95	105.42	109.03	111.02	111	113.59	115.1	114.53	105.04	112.86	110.61	113.6	111.07	110.06	110.52	113.43	105.97	114.76	116.55	118.69	111.95	112.76	108.28	115.22	111.11	112.27	107.52	106.62	110.9	112.73	111.87	112.92	112.94	108.58	112.71	111.46	111.14	110.75	107.78	111.51	113.46	113.42	115.88
107.82	102.67	105.39	105.2	111.98	105.19	108.54	112.04	105.32	102.11	110.11	105.67	102.44	109.55	103.93	107.5	107.38	107.28	104.84	101.56	102.23	106.44	102.73	107.35	107.76	106.21	104.87	104.93	109.32	109.77	106.83	103.24	107.57	106.86	107.95	106.3	108.68	107.39	105.05	106.35	103.85	107.43	108.48	105.95	106.13	111.53	107.75	108.28	105.27	102.59
102.47	102.44	103.53	100.54	100.57	105.98	102.2	103.86	102.39	101.28	101.92	100.62	105	103.3	103.07	102.89	104.66	105.61	101.12	102.46	104.72	102.17	103.02	103.75	106.09	104.59	103.5	104.97	105.24	107.79	104.28	103.63	103.63	104.84	109.7	102.78	107.48	105.08	100.15	106.14	109.85	104.78	103.76	106.76	104.63	109.37	105.38	104.73	103.32	104.72
104.88	102.68	104.86	107.18	107.54	105.08	103.89	105.66	105.1	101.71	108.81	107.15	107.08	106.64	107.74	106.15	104.28	107.59	107.54	108.9	104.58	107.08	106.77	103.82	104.66	110.23	106.48	103.71	106.25	100.92	105.67	110.57	106.19	103.1	108.81	108.37	107.65	105.54	108.87	107.31	103.5	107.74	103.53	106.54	104.74	106.69	108.56	103.48	103.29	106.65
104.24	110.79	105.98	110.87	107.19	105.29	106.09	106.14	107.42	106.84	105.19	107.02	107.24	107.08	109.1	103.5	103.49	104.65	107.31	110.88	103.45	104.51	108.37	104.42	106.67	105.2	98.752	105.63	104.96	107.17	98.907	106.18	106.86	106.23	104.57	104.96	108.12	112.15	110.58	108.42	103.01	105.83	108.03	107.54	104.99	106.14	104.85	100.12	106.77	107.08
121.72	118.08	114.44	119.09	121.02	113.26	120.59	117.3	114.05	116.05	116.32	118.81	117.65	113	119.98	110.04	116.34	116.71	117.91	115.48	114.46	115.97	112.09	111	115.65	115.62	117.69	118.17	117.78	118.29	117.15	116.92	116.46	118.38	117.7	114.04	113.27	113.69	116.66	115.11	116.36	114.78	116.72	118.57	119.27	116.9	115.81	120.52	118.37	116.67
105.38	109.97	105.77	104.26	104.19	108.97	105.98	103.79	107.34	100.72	98.843	104.61	105.95	99.366	102.69	101.85	108.36	108.27	108.47	102.18	102.8	106.14	103.06	107.03	107.47	102.08	107.86	107.49	102.31	100.53	105.65	106.47	105.83	105.5	103.69	106.34	102.83	104.91	102.76	103.68	104.51	100.38	99.864	104.29	107.86	107.02	106.14	103.87	106.01	104.07
105.96	109.19	105	110.71	104.17	99.841	102.75	106.21	107.32	108.83	108.44	108.92	102.31	107	107.64	106.31	112.11	106.88	108.36	105.08	109.61	108.29	108.36	104.32	105.62	101.88	101.97	105.19	105.35	105.57	101.72	103.04	105.48	105.98	106.14	106.64	104.21	103.58	103.5	103.32	102.08	105.4	104.9	109.73	104.29	109.7	104.69	107.55	106.34	104.12
101.66	101.2	94.684	102.57	99.104	103.16	97.934	101.11	98.583	99.465	104.74	99.043	97.61	102.18	101.67	103.31	99.731	102.24	98.427	99.682	96.519	99.892	96.786	102.28	99.263	97.657	103.05	99.909	97.796	100.97	102.38	101.42	98.812	97.002	98.161	102.91	100.51	100.48	101.13	100.66	98.694	101.74	99.796	101.6	103.47	100.24	105.66	101.37	98.41	100.21
110.35	109.44	105.09	104.25	106.05	105.29	103.49	103.8	102.07	101.8	107.08	103.11	102.89	109.18	105.17	106.47	104.87	103.42	111.05	105.91	107.09	106.21	106.59	104.38	104.47	103.84	108.5	106.35	103.63	107.15	101.47	106.94	108.04	103.02	109.22	105.92	105.72	104.95	101.47	103.93	104.84	107.25	106.62	110.2	106.8	106.26	105.11	108.97	104.81	103.36
116.57	114.75	106.28	112.13	112.97	112.51	112.21	109.67	113.3	112.89	107.82	110.82	111.4	108.66	111.79	110.84	107.8	112.31	111.51	112.7	108.68	106.91	115.58	112.11	115.92	109.64	111.19	114.15	108.86	112.35	110.8	109.7	111.25	114.48	112.55	108.78	110.46	107.54	110.88	112.79	111.73	110.72	110.18	114.51	114.48	111.33	111.3	110.8	111.09	113.4
109.52	107.08	111.02	112.85	112.35	111.09	116.1	108.12	106.96	115.01	109.32	108.01	111.17	109.61	104.8	110	109.68	116.61	109.37	109.59	116.08	109.74	109.01	104.28	108.26	110.97	103.92	113.29	108.84	111.45	109.01	112.02	109.91	107.47	110.34	109.7	110.11	109.36	112.06	109.24	105.54	109.02	110.11	110.06	115.03	109.43	111.95	112.96	111.18	115.97
108.04	107.39	107.61	105.69	106.17	105.69	102.36	106.76	108.08	102.96	104.88	109.18	105.89	106.11	108.41	106.59	110.1	107.43	111.27	108.32	104.79	105.69	110.87	107.32	101.86	106.42	105.63	105.48	106.02	107.84	106.21	107.69	104.49	109.7	111.24	106.93	113.08	106.08	107.37	104.42	110.77	104.54	107.86	106.34	110.73	108.98	110.01	102.79	109.31	103.24
107.31	105.14	105.64	106.83	107.3	105.25	111.69	107.2	104.37	107.51	110.01	110.77	106.84	110.43	105.18	106.81	103.75	106.62	107.31	106.79	107.49	108.45	107.32	106.26	107.06	103.67	100.08	108.65	106.06	105.73	108.24	104.86	105.45	105.07	105.8	108.56	106.12	108.12	103.4	107	106.11	109.65	106.1	105.59	109.03	107.12	110.2	104.26	104.88	106.5
98.923	106.23	98.76	100.6	101.88	99.293	102.31	95.609	98.734	94.651	100.79	98.733	105.46	98.021	102.62	103.45	100.03	99.467	98.958	102.67	100.22	101.22	100.71	100.5	101.2	100.83	99.529	101.15	101.7	102.76	101.4	105.19	98.691	97.533	96.044	97.943	101.4	99.086	100.31	105	101.66	104.7	102.87	98.945	99.987	100.65	97.902	102.16	98.215	104.61
113.08	110.8	112.54	112.75	112.91	108.72	112.98	111.24	116.28	114.83	109.97	112.35	110.98	108.11	112.73	111.17	108.88	110.33	112.8	109.69	114.45	110.15	111.54	111.07	113.7	111.4	108.46	113.82	111.2	114.51	112.8	112.41	114.99	110.45	115.87	110.05	110.52	107.84	111.77	113.12	115.88	107.65	113.32	107.49	114.04	112.15	114.98	107.21	115.14	114.66
109.34	110.77	113.49	112.9	112.98	108.59	110.95	113.21	115.38	108.5	108.97	116.39	114.94	108.16	112.1	110.6	114.33	109.79	112.92	108.93	111.97	115.04	114.54	110.15	114.12	108.89	114.94	115.05	111.4	110.99	111.97	109.03	110.22	110.21	112.69	109.7	111.59	112.02	115.57	112.83	112.63	113.78	111.9	113.14	111.36	109.48	112.33	114.43	111	116.51
101.21	104.86	99.252	101.51	102.56	97.347	99.842	100.55	102.51	99.41	102.09	99.453	101.36	101.51	101.76	97.574	102.94	102.86	98.175	104.27	99.176	98.486	99.96	97.791	93.861	101.9	98.382	102.85	98.839	99.962	98.04	102.27	95.333	103.23	103.8	101.79	97.843	99.785	98.213	101.85	103.17	96.862	97.8	98.772	98.58	104.55	102.49	95.438	97.145	103.73
107.74	103.78	105.63	111.62	103.13	105.77	105.69	103.38	99.718	103.13	105.78	102.24	107.89	104.89	106.43	109.52	108.67	110.69	100.37	107.73	105.31	106.99	107.62	106.51	105.51	105.65	109.39	106.54	108	105.7	108.31	108.68	104.95	106.71	105.94	105.09	108.38	106.97	109.17	109.2	106.44	105.44	110.65	108.71	105.49	103.69	106.46	105.64	108.76	106.7
105.79	109.37	105.55	106.71	110.21	106.31	105.12	104.5	108.4	107.94	108.9	106.52	103.37	106.41	106.08	108.88	111.9	106.97	106.42	108.3	104.47	107.24	102.44	109.58	106.93	103.73	104.66	109.6	103.23	105.28	105.79	103.02	106.42	107.07	107.92	108.42	104.97	101.28	105.73	103.59	104.28	107.54	104.1	105.94	104.82	110.69	104.6	106.36	106.23	106.79
112.89	113.29	108.19	110.36	112.04	114.41	108.64	116.67	113.81	112.69	116.11	109.59	109.38	115.27	108.85	112.45	110.19	113.61	113.12	112.78	112.24	113.4	110.66	112.64	114.32	112.21	111.66	114.58	110.5	112.38	113.85	112.69	110.76	112.2	110.82	110.36	110.9	112.94	113.86	111.65	113.06	112.08	112.13	112.5	115.83	111.42	107.13	112.35	110.71	115.65
109.81	108.77	104.43	106.4	105.12	109.74	103.7	111.55	105.9	105.97	103.61	107.71	109.15	107.9	105.59	107.7	104.78	104.48	106.98	102.21	108.42	106.51	101.37	108.1	106.67	103.44	103.68	105.82	100.79	108.67	110.14	105.67	103.33	107.32	106.49	106.65	104.52	111.83	106.61	107.43	111.88	103.62	109.55	104.79	103.03	107.01	107.78	103.43	111.26	107.44
94.125	100.91	101.17	100.77	102.99	99.841	101.74	103.02	99.581	104.33	96.776	99.287	99.672	97.99	101.18	100.8	99.416	100.8	97.585	101.65	99.174	99.546	98.936	100.69	94.609	99.165	101.92	101.28	97.796	102.74	102.99	98.651	98.35	95.038	98.031	102.06	99.439	100.06	100.38	96.524	102.48	104.13	97.73	99.903	99.742	101.21	103.41	103	98.323	99.232
112.04	116.81	108.61	112.98	111.84	110.77	110.07	114.16	115.91	112.98	113.98	111.6	112.04	112.59	113.03	109.25	113.76	113.8	116.71	114.14	114.13	111.42	114.29	111.81	113.48	112.61	114.12	113.05	111.45	111.46	107.59	113.47	115.22	110.33	107.92	109.83	112.66	118.48	111.34	110.83	110.39	111.73	107.01	112.34	119.42	117.44	111.65	116.05	111.44	113.36
112.12	109.02	109.52	109.69	109.54	111.99	112.5	117.33	115.22	109.03	113.23	109.25	111.31	114.51	110.06	108.52	114.43	110.17	112.58	113.02	108.41	113.17	109.74	112.33	109.75	108.64	113.61	111.11	106.41	110.27	111.46	112.85	113	113.65	110.33	111.91	115.55	109.47	109.36	108.1	112.81	109.99	110.56	109.19	111.06	111.45	110.48	114.97	110.62	110.85
106.95	107.93	109.77	109.45	111.31	107.31	108.66	110.55	114.08	115.61	107.83	114.26	109.57	107.4	106.5	111.5	113.31	108.11	112.92	108.14	110.73	104.83	114.28	108.89	107.43	108.21	109.99	116.43	107.86	111.42	113.52	116.25	115.35	106.54	111.54	116.05	113.34	110.79	108.55	110.21	110.68	110.25	107.79	107.97	114.17	112.55	110.84	112.58	112.92	109.52
116.75	112.98	111.59	112.25	109.59	110.22	109.16	111	111.59	115.66	112.42	111.34	111.58	115.46	110.33	107.6	108.34	110.51	115.02	106.07	110.22	110.7	110.58	110.31	110.74	113.17	114.45	102.98	109.83	109.25	111.8	111.07	114.05	111.04	109.35	109.74	110.22	116.26	113.44	111.39	111.3	107.04	110.9	112.45	113.14	112.35	112.82	110.95	115.42	112.37
103.76	104.33	106.12	105.52	104.94	103.2	104.62	109.78	106.43	108.07	104.4	107.2	104.56	108.6	109.29	109.1	101.84	101.79	107.73	107.07	105.15	105.31	107.05	108.62	105.62	110.14	104.31	106.08	107.21	106.87	103.78	105.96	109.52	110.25	104.32	107.1	107.3	107.39	103.93	105.83	106.35	102.7	107.33	110.51	102.39	105.69	107.4	109.22	105.46	105.66
103.24	109.6	106.88	106.21	109.14	106.36	104.4	100.16	110.36	103.46	112.8	106.12	106.71	108.51	103.19	110.38	104.89	107.28	103.03	105.01	102.28	103.9	108.53	104.55	102.46	108.18	104.54	102.81	103.21	104.34	113.91	106.25	103.28	108.42	110.18	103.54	108.06	107.47	108.93	110.35	108.69	103.72	106.93	105.1	106.12	108.91	102.88	104.56	102.93	107.6
110.29	112.51	111.12	116.04	110.92	111.27	112.6	113.72	111.38	113.67	111.23	108.64	110.68	111.1	116.49	115.06	112.69	115.91	114.24	111.54	110.54	111.84	110.92	108.92	110.24	110.35	116.32	115.01	109.61	113.3	118.55	113.67	115.89	107.04	111.66	109.48	112.42	113.46	111.13	112.45	111.38	107.27	112.37	112.66	116.95	114.76	115.76	115.65	111.82	111.19
103.37	105.36	103.18	109.07	102.23	103.73	103.86	101.55	107.54	104.15	102.5	106.64	104.91	100.33	106.23	105.99	101.33	103.14	102.4	101.78	101.95	103.87	103.34	104.89	107.58	102.9	103.39	103.96	103.45	107.33	103.03	104.26	102.02	104	104.26	104.36	106.04	105.31	98.258	103.93	102.44	104.54	104.86	106.75	105.29	108.07	104.14	107.8	103.23	103.82
102.46	97.384	98.565	101.85	100.14	97.738	95.516	100.09	96.75	99.571	97.919	97.888	100.22	99.097	104.26	92.531	101.27	98.878	100.83	99.788	98.401	101.62	98.06	101.93	96.967	99.247	100.49	98.306	99.216	102.98	98.212	103.59	100.37	99.614	100.41	102.4	99.305	99.811	105.46	99.528	99.276	98.903	98.508	100.64	101.31	99.361	100.29	99.584	98.024	103.52
100.33	106.47	106.19	104.71	110.65	105.88	102.82	105.18	103.93	102.43	104.55	104.88	105.18	107.14	102.15	105.64	109.1	105.96	106.96	103.29	104.86	106.69	105.68	103.41	106.56	105.46	105.56	101.63	100.5	103.53	103.42	104.72	104.33	103.72	107.3	104.59	104.07	111.56	102.03	105.96	103.83	105.29	103.65	102.4	107.62	105.96	104.81	108.32	103.87	105.49
104.17	104.67	108.35	106.2	104.91	99.845	104.49	107.71	104.1	102.42	108.07	109.38	108.3	101.99	104.85	104.98	108.37	102.88	103.5	107.66	109.11	104.53	106.31	110.27	106.78	111.58	103.92	109.45	106.99	106.74	101.94	104.41	106.22	106.9	103.77	109.28	106.65	107.8	104.95	98.268	106.6	108.6	110.31	107.64	103.86	103.78	102.61	103.31	105.97	108.79
102.26	95.824	103.78	100.73	101.04	101.04	104.8	102.66	99.633	98.888	100.94	99.348	102.04	99.037	97.527	97.015	98.281	101.29	97.046	98.852	97.621	97.44	102.42	104.33	101.69	97.318	105.4	101.1	101.64	100.01	99.942	102.43	100.16	99.391	100.55	102	100.54	101.39	96.637	100.84	97.866	105.13	101.91	100.76	100.31	104.29	103.27	99.527	100.05	100.15
104.44	107.31	108.97	106.96	108.95	110.63	103.81	104.3	105.35	103.57	104.82	101.52	105.97	103.95	103.88	109.04	109.46	104.86	105.34	106.57	102.66	104.81	103.19	108.91	104.02	104.51	106.42	110.48	103.38	103.95	108.95	107.08	101.65	105.65	106.71	99.673	106.77	106.49	104.56	106.95	105.4	103.3	103.85	106.88	106.15	104.63	108.32	106.75	108.91	103.28
102.05	106.85	103.93	107.76	101.77	102.41	108.26	108.17	103.14	103.26	105.13	105.59	103.42	106.08	103.94	105.06	104.85	106.39	100.2	102.65	104.55	104.71	104.55	105.07	102.54	101.15	103.12	104.61	106.39	102.77	104.83	105.21	106.55	103.95	102.86	107.57	101.87	101.8	105.39	107.19	110.36	106.65	104.67	107.47	98.754	102.88	106.15	103.4	105.97	104.25
104.78	99.183	103.32	95.608	101.26	101.15	98.188	96.727	100.63	96.194	100.04	98.726	100.26	100.64	95.595	99.668	98.94	96.708	98.771	96.77	96.72	99.505	102.55	100.43	101.15	97.986	100.79	98.557	93.764	103.94	98.841	99.317	96.5	103.32	97.726	99.189	96.836	98.508	101.59	95.894	96.928	105.31	96.304	96.862	97.572	100.75	100.48	96.291	102.58	96.354
115.6	114.69	117.8	120.29	120.95	117.25	116.9	117.48	119.16	114.44	119.79	115.69	118.28	115.13	113.71	121.32	125.13	118.14	118.72	117.03	120.27	120.2	120.09	120.93	114.75	117.18	118.35	110.6	117.39	119.25	122.53	120.37	114.71	117.09	123.32	116.86	123.57	115.21	117.33	118.36	117.94	117.83	118.03	116.96	113.75	118.06	116.39	115.37	118.38	118.57
110.81	109.36	114.4	111.97	109.54	113.93	111.88	112.54	114.19	112.15	112.84	108.49	111.69	110.84	109.48	114.52	107.45	117.67	109.28	112.16	111.61	115.31	112.58	107.6	111.22	110.49	108.67	110.36	110.86	114.31	106.86	109.74	107.89	110.57	112.98	109.45	111.35	111.79	114.84	110.6	116.61	111.57	111.4	112.47	108.74	115.35	111.07	114.8	108.33	112.57
102.14	101.67	100.64	104.27	105.94	102.8	105.32	103.46	103.19	101.87	97.446	104.4	109.93	101.85	105.66	102.7	99.976	106.17	104.42	108.2	103.63	111.28	100.35	107.01	103.06	106.34	99.84	110.44	103.64	108.47	102.95	102.91	106.52	108.92	102.56	102.4	103.88	101.11	106.94	106.6	107.39	102.4	105.89	103.94	105.57	105.13	107.36	104.6	105.63	103.77
109.62	113.13	113.39	106.05	115.95	112.39	113.31	111.93	114.32	111.46	109.08	109.32	115.04	111.85	110.28	108.27	113.99	109.07	107.91	108.71	108.99	117.8	107.33	114.54	110.36	109.04	111.42	109.08	108.13	110.35	109.91	107.93	110.97	108.23	113.66	107.17	110.96	113.34	111.59	112.9	105.29	109.15	112.79	109.01	114.58	115.04	107.72	108.96	109.32	112.06
103.83	98.783	101.02	100.01	100.62	99.143	103.21	101.14	100.26	98.074	95.991	96.479	98.353	99.67	102.78	97.949	106.16	97.288	103.13	102.62	103.62	98.417	99.51	96.602	100.63	98.381	97.192	103.68	99.738	102.15	97.937	99.988	95.625	102.53	104.72	98.254	99.91	102.02	97.492	98.7	99.449	99.438	98.849	100.09	100.68	98.922	105.13	99.56	96.976	99.699
100.03	101.24	105.8	97.645	99.468	100.55	104	101.34	101.81	101.13	99.298	102.95	99.82	99.511	104.8	101.54	99.582	99.62	99.778	99.122	106.62	102.89	99.327	98.536	101.29	99.75	101.76	100.77	96.796	102.12	103.86	102.61	100.03	105.93	100.35	99.03	104.65	100.44	103.61	98.325	100.57	102.29	101.27	101.19	100.18	99.186	99.648	102.56	99.45	103.09
114.24	107.64	109.01	109.92	104.72	106.3	105.84	105.48	104.42	109.61	106.79	107.97	109.81	104.45	111.15	101.53	105.43	106.16	105.35	107.86	101.83	107.94	106.4	106.01	107.78	105.7	103.21	104.3	106.82	108.76	109.3	107.08	107.78	102.21	108.99	110.47	104.31	109.36	110.08	104.82	102.74	107.25	107.5	103.46	106.5	106.8	108.38	103.77	103.77	105.8
107	104.38	102.4	106.1	103.19	105.03	106.96	105.43	103.71	103.98	103.14	108.09	104.29	108.8	103.16	107.39	107.12	106.36	106.83	109.24	105.96	103.75	102.35	103.88	104.81	101.65	104.64	102.26	105.33	106.49	105.42	100.94	109.68	107.06	104.91	104.39	105.94	103.94	110	106	103.28	102.81	101.97	106.81	102.71	104.5	109.2	108.76	107.36	104.58
109.6	105.28	101.98	104.65	102.64	102.76	110.53	99.861	105.68	106.58	106.98	101.2	104.01	99.374	102.82	106.92	104.24	110.57	101.97	104.17	108.02	106.86	106.3	107.18	103.68	104.86	100.63	99.22	105.62	106.58	106.38	107.84	102.79	106.51	108.77	107.88	107.83	109.41	107.16	105.49	103.96	107.05	105.35	104.31	107.63	100.73	106.19	102.78	104.09	106.85
112.46	111.57	110.84	115.1	111.11	109.21	109.63	113.8	111.44	111.93	111.01	115.89	113.43	115.25	112.63	107.19	110.33	111.2	113.25	108.42	112.5	110.83	112.45	115.15	111.95	108.26	111.02	109.22	113.58	114.53	111.17	114.79	115.86	110.25	107.99	108.27	111.72	109.24	113.24	106.85	111.03	109.17	111.04	112.77	111.93	113.66	112	112.2	112.36	110.96
105.11	103.48	104.7	105.89	105.89	107.7	109.94	103.53	103.09	106.9	106.95	106.39	106.18	102.65	111.03	106.01	108.03	102.38	106.1	109.69	111.14	107.39	101.91	108.61	103.41	106.64	106.91	108.08	106.92	104.12	104	107.8	102.98	101.6	103.81	107.63	104.67	107.39	104.92	106.93	102.33	110.23	103.4	103.9	103.65	104.71	107.22	103.26	103.43	105.45
108.23	103.42	105.9	107.24	109.57	105.46	105.73	106.41	101.45	106.77	109.34	105.89	107.73	108.94	107.33	102.07	107.68	112.37	107.51	105.02	104.6	105.45	105.98	108.39	103.17	105.5	108.97	107.06	106.02	110.01	107.23	110.02	110.66	104.27	107.81	107.19	105.56	108.01	106.01	108.74	103.3	105.49	106.28	107.56	107.66	104.78	105.46	106.48	108.15	106.61
113.49	112.99	113.48	113.88	114.77	116.75	112	112.49	117.07	110.92	118.41	112.17	108.9	109.65	113.56	114.05	113.77	117.14	115.88	109.05	115.14	115.6	110.14	110.05	113.83	110.52	111.38	116.16	116.48	112.46	113.93	110.31	112.54	112.12	107.76	112.8	112.37	110.57	113.3	112.27	115.02	106.47	107.68	113.91	113.86	114.17	113.87	114.61	114.52	115.36
108.87	109.71	107.21	101.79	108.51	103.2	107.08	103.16	104.97	106.58	102.38	110.05	106.96	101.65	100.91	103.39	108.38	109.45	102.21	103.75	108.74	105.93	103.74	101.29	104.91	104.58	103.65	107.08	104.36	108.85	104.53	107.16	108.34	103.81	106.63	105.2	104.36	101.22	104.85	103.35	108.08	104.58	102.02	109.04	106.34	107.74	104.24	107.47	105.03	102.46
98.504	100.24	99.291	103.88	103.86	95.589	99.994	98.058	101.5	102.28	99.166	99.699	100.52	100.04	99.486	99.746	96.519	101.83	98.508	98.382	103.34	100.08	99.079	102.16	96.496	96.451	97.548	100.16	105.37	96.075	100.39	103.37	99.056	99.874	100.16	102.43	102.38	104.24	100.31	102.06	96.222	102.36	102.31	101.43	100.65	99.557	101.49	101.54	97.801	97.173
109.73	111.94	110.51	112.98	114.38	114.73	107.27	111.13	113.65	112.64	111.84	113.83	112.38	109.11	114.54	115.06	113.66	108.99	112.11	115.96	111.66	120.41	111.02	113.99	113.66	113.11	111.55	115.2	111.97	112.51	112.45	112.84	109.84	117.01	114.9	112.66	112.03	115.83	106.85	110.58	110.54	110.25	115.58	110.34	114.52	112.73	110.71	112.76	113.96	109.13
121.76	116.7	117.48	115.08	119.51	117.8	119.15	116.86	119.08	121.62	116.18	119.42	115.74	117.77	118.97	115.79	117.01	118.06	118.12	113.27	119.94	114.16	116.7	111.4	122.03	121.67	118.58	114.03	112.95	112.48	119.16	118.81	118.31	119.18	118.37	118.08	121.52	115.51	114.82	121.75	117.4	116.11	120.71	121.2	115.18	117.04	117.07	119.09	115.9	116.65
107.54	109.32	105.7	105.5	110.66	107.58	106.19	103.45	103.01	103.7	108.96	108.5	108.03	107.56	110.97	108.54	105.82	105.52	103.69	101.07	105.66	103.42	101.75	108.24	105.91	104.35	103.39	104.7	107.71	107.78	110.8	108.17	111.3	106.34	103.65	103.17	107.58	105.18	108.17	109.05	108.36	104.23	105.33	106.67	104.89	109.69	106.1	111.32	108.59	105.43
112.74	120.17	118.07	113.53	117.26	115.91	120.72	116.9	118.39	118.02	116.51	122.06	117.52	118.26	118.65	116.66	119.66	121.69	117.04	118.57	115.95	113.65	120.37	115.59	120.54	120.17	118.7	114.25	118.36	117.63	119.01	114.89	114.57	115.81	113.34	117.78	116.04	118.15	116.5	116.93	117.82	115.44	116.87	117.7	113.32	116.28	118.28	116.16	115.17	117.61
102.63	105.29	104.8	106.44	105.68	106.45	100.71	106.99	107.34	105.37	106.2	101.81	105.04	106.48	107.07	104.99	104.89	101.61	104.73	104.81	106.59	102.44	108.15	98.824	103.49	102.93	103.72	101.7	99.594	110.39	104.48	102.75	102.12	109.45	101.94	103.08	105.93	103.98	106.28	104.59	103.15	104.5	106.03	102.71	107.29	101.61	101.43	103.85	101.25	103.11
108.73	108.26	109.66	109.27	113.72	110.99	109.64	114.34	113.23	116.7	105	112	110.22	111.29	103.43	112.06	105.74	113.72	114.79	110.72	111.11	111.79	111.07	114.25	117.94	111.76	116.64	111.14	110.83	106.45	112.58	110	112.86	113.91	109.93	105.37	108.31	111.26	112.8	113.43	108.95	109.97	107.64	117.13	112.02	116.69	110.23	109.61	108.99	108.18
97.563	108.91	110.06	104.73	103.38	100.41	101.38	107.73	103.75	107.27	103.22	104.13	104.96	106.85	107.34	109.81	104.24	106.09	105.75	108.46	98.777	105.8	111.4	106.51	108.31	104.55	102.21	106.58	105.25	106.97	107.95	106.08	101.5	107.12	112.73	102.45	105.95	105.3	102.79	102.32	102.28	107.02	103.37	103.04	105.09	106.57	109.31	103.29	106.93	107.98
110.65	107.33	107.98	109.69	111.77	108.73	108.74	112.43	112.15	110.57	112.62	107.51	106.74	107.62	109.42	114.4	114.67	110.8	117.15	112.94	113.43	117.41	114.15	109.42	112.52	105.12	114.67	113.79	107.42	111.63	113.07	111.19	111.21	111.36	114.26	113.64	118.1	112.99	108.11	111.56	106.75	111.23	115.62	111.51	110.4	111.77	109.01	111.09	114.08	112.68
103.6	105.05	107.59	107.13	100.93	108.78	110.86	104.63	107.7	105.64	106.44	109.74	105.83	107.57	106.87	100.13	105.47	104.54	106.02	104.62	110.81	103.43	104.87	105.35	102.83	104.76	108.37	99.373	106.7	110.09	101.99	107.53	100.78	105.25	105.9	105.41	107.27	104.04	104.71	102.03	105.18	105.02	105.02	107.55	108.17	104.65	104.18	109.43	103.86	100.95
98.239	107.64	107.98	106.75	102.06	106.74	103.69	103.78	110.14	106.37	103.91	108.27	105.71	106.63	106.16	104.98	99.785	103.45	105.64	108.73	103.31	107.59	106.44	103.81	101.73	106.48	106.73	107.28	107.73	105.52	105	106.38	107.71	108.5	106.43	108.53	107.62	106.81	104.22	103.21	105.6	105.05	106.12	109.31	112.41	106.01	110.27	103.82	103.19	106.29
113.01	110.25	114.18	109.91	105.28	108.6	109.85	109.95	111.77	108.9	107.24	109.22	111.58	111.15	106.61	107.46	106.24	107.71	108.79	116.11	109.14	112.32	110.01	109.69	106.6	109.22	106.42	110.97	111.62	113.47	107.58	109.19	117.53	106.24	111.65	106.98	111.46	113.01	109.25	109.07	110.74	110.57	108.3	109.07	108.46	104.56	109.44	108.04	107.54	107.87
99.271	95.87	98.757	99.064	102.68	96.349	98.639	96.582	102.1	98.236	106.84	98.615	99.145	99.542	100.55	94.504	95.356	96.884	98.937	98.633	94.723	101.18	102.54	96.846	102	99.904	99.653	100.62	100.44	98.667	99.402	99.543	100.74	100.12	101.82	102.95	96.966	100.2	98.307	100.95	99.413	98.94	98.915	100.06	104.9	99.577	102.07	102.98	95.81	103.6
104.06	103.56	104.93	106.09	105.36	106.61	103.24	107.52	106.06	107.93	106.8	102.5	106.58	105.34	106.74	106.51	103.34	107.15	108.43	105.74	107.67	108.37	108.28	108.53	103.62	105.4	103.44	102.83	102.89	111.24	110.1	103.54	105.01	101.63	104.96	103.64	105.49	105.91	106.56	105.37	104.26	106.31	107.2	104.2	104.23	105.3	104.47	106.01	105.71	105.31
111.49	108.84	109.37	108.04	108.23	110.41	106.52	107.86	110.7	113.87	113.4	111.97	110.94	107.29	112.01	110.75	112.99	113.93	109.23	109.43	111.83	109.63	111.63	115.12	107.66	110.56	111.18	113.36	112.69	111.43	112.87	108.67	111.05	110.31	108.26	109.04	113.35	113.63	109.75	108.09	107.37	112.04	110.21	110.65	106.78	110.78	115.7	115.39	111.54	107.7
111.06	113.6	114	109.43	112.96	110.86	109.29	114.08	111.16	111.95	111.12	111.44	110.42	107.95	113.8	110.5	112.42	112.84	115.66	110.93	112	114.96	111.14	115.18	107.56	115.18	115.94	114.09	109.93	109.91	109.82	112.61	111.61	113.21	114.03	107.59	115.66	112.89	110.67	108.73	114.89	113.82	114.55	108.2	111.92	113.42	115.15	109	108.56	109.65
106.36	111.23	110.16	108.59	113.7	106.67	110.67	110.87	114.26	113.43	107.4	107.9	109.21	111.19	111.06	110.34	112.25	110.09	108.41	110.02	112.14	106.77	112.86	110.39	115.71	110	107.92	114.25	115.42	111.68	109.3	111.01	105.3	113.19	110.65	108.49	113.51	109.53	112.74	110.49	109.52	110.55	112.82	114.75	113.27	116.33	114.14	110.16	108.38	113.75
112.39	108.17	112.46	115.27	112.06	108.12	112.89	112.66	114.36	114.86	108.8	107.3	106.29	107.22	109.21	111.06	113.95	111.69	110.21	111.25	111.51	109.35	113.92	113.87	113.75	109.61	113.24	111	114.25	108.66	112.25	110.71	113	111.62	111.13	111.86	115.04	107.5	112.29	114.55	108.23	115.05	111.01	106.81	110.69	109.86	114.38	110.86	111.23	112.11
107.94	101.39	100.3	103.77	104.45	104.25	105.41	101.5	100.1	106.82	100.56	105.39	103.33	105.43	109.14	108.34	103.03	104.16	105.24	105.39	101.59	104.58	103.73	106.68	104.96	101.61	103.61	106.39	106.2	102.01	101.77	101.93	104.7	100.4	105.51	101.18	102.97	101.25	105.26	106.84	102.8	109.05	105.43	101.12	103.85	107.1	102.86	97.537	100.36	103.23
107.09	104.31	104.77	108.91	102.83	107.82	99.588	104.21	108.04	107.81	104.67	104.07	99.572	103.83	104.57	103.78	106.93	102.96	99.66	105.79	103.84	103.84	102.91	106.69	103.59	106.56	101.68	106.26	104.95	105.04	103.13	104.81	107.85	103.95	106.7	106.53	106.62	104.14	107.76	106.31	109.81	107.31	105.65	102.76	104.96	102.65	103.41	107.18	103.21	109.31
105.8	102.11	102.67	102.55	110.18	104.8	99.438	108.96	108.19	104.2	100.9	107.6	106.84	105.14	100.3	106.18	102.87	101.33	108.32	103.23	105.19	108.23	103.11	104.52	99.286	105.56	103.71	104.41	105.09	102.39	104.52	103.18	105.35	109.51	105.13	102.81	102.17	105.15	108.17	106.71	102.04	107.42	103.2	97.425	105.61	104.22	100.13	104.46	105.23	106.47
108.45	108.12	108.69	109.14	106.98	108.37	103.68	107.52	102.41	103.88	106.49	107.14	104.68	104.49	103.43	104.42	104.76	105.55	104.31	102.67	106.45	107.07	106.39	110.06	102.5	109.52	109.51	105.73	104.03	108.39	107.85	107.18	109.86	104.88	104.21	103.99	104.45	107.27	103.19	101.16	106.14	107.9	105.59	104.34	107.59	102.46	101.73	106.52	102.12	104.35
102.83	108.84	107.18	106.31	105.59	104.41	105.54	107.92	101.7	107.39	104.58	101.84	102.67	103.84	106.14	106.77	106.3	102	104.46	104.03	109.65	105.08	103.9	109.78	102.39	105.01	104.42	104.73	107.08	106.69	110.2	104.33	104.17	102.34	101.48	105.78	106.32	108.17	101.89	106.38	104.92	106.01	103.91	106.4	105.43	102.73	105.8	105.99	111.14	100.38
105.91	107.82	105.27	107.21	105.53	106.43	102.02	102.42	106	104	104.22	105.66	103.27	104.28	104.3	105.74	100.75	108.99	107.37	108.26	103.68	104.58	102.97	105.26	105.5	107.01	104.22	103.23	101.06	104.25	106.88	104.22	103.87	104.05	105.39	109.36	103.73	104.08	99.823	103.74	103.8	103.93	105.38	104.02	105.94	106.57	102.55	102.93	103.92	107.6
110.89	104.28	104.12	104.99	105.27	104.24	105.54	105.08	102.88	105.76	106.99	106.64	109.59	102.38	108.56	106.71	111.85	106.6	102.32	106.85	111.21	104.93	106.85	105.95	101.44	101.38	106.54	110.41	110.76	107.9	107.34	107.74	105.02	106.11	105.82	104.03	108.12	105.23	109.47	110.72	108.2	99.871	105.91	105.2	113.01	106.82	103.07	106.45	106.93	109.59
111.78	106.89	106.64	106.18	106.06	107.89	108.68	99.497	105.27	105.51	107.98	108.46	108.82	105.41	108.25	101.59	105.89	102.09	106.92	105.62	107.3	105.04	106.46	104.8	105.56	104.61	108.84	102.45	102.21	104.56	102.56	109.09	105.41	102.25	104.47	101.52	103.59	108.1	108.3	104.25	109.59	104.22	106.11	107.1	108.09	106.73	106.19	102	107.31	104.84
104.75	118.18	109.55	106.07	111.42	107.56	111.99	106.18	108.27	106.33	110.96	107.67	109.21	109.2	111.35	109.76	113.99	113.6	109.52	107.7	107.08	114.23	109	110.52	106.35	109.72	110.57	114.26	109.23	108.39	108.63	111.58	109.28	109.46	110.56	105.93	112.62	108.59	107.95	110.83	110.6	110.71	111.86	110.69	109.45	108.71	112.18	107.41	111.81	110.48
107.49	107.02	103.52	110.07	105.62	110.48	102.84	106.39	104.2	103.61	105.03	103.48	99.045	106.26	104.29	102.24	111.49	106.04	108.09	111.22	103.71	105.62	109.38	108.12	107.49	103.49	105.36	108.18	106.34	105.6	102.38	104.7	104.3	106.04	109.24	108.89	107.96	109.06	105.42	104.81	105.88	107.34	105.91	106.81	102.28	107.97	106.47	103.46	106.73	107.82
112.58	107.66	112.54	110.76	112.33	114.31	106.08	110.4	110.46	109	109.62	108.24	105.67	110.76	108.83	109.16	116.01	109.03	109.95	112.67	115.11	114.29	111.58	114.18	113.45	112.38	116.12	109.44	110.72	113.76	113.05	108.37	108.71	113.26	107.85	109.84	111.48	109.63	110.77	112.06	115.5	113.4	113.25	111.33	111.08	111.51	106.78	112.78	113.32	106.24
102.7	106.93	106.64	108.99	102.26	103.98	109.75	105.51	108.72	106.46	105.49	106.02	109.37	108.22	106.65	100.6	107.63	107.33	103.15	107.58	107.62	101.2	105.32	105.94	110.55	111.05	106.48	105.71	105.13	108.44	110.64	104.68	106.36	101.36	105.8	106.98	100.88	106.93	107.58	103.46	114.2	98.916	107.39	103.78	109.23	107	106.42	106.65	109.52	102.39
104.42	108.06	102.9	110.6	106.45	104.97	100.3	105.42	104.42	102.91	106.26	107.77	109.71	104.23	103.52	107.35	102.5	105.39	108.64	104.93	105.54	103.05	102.19	105.19	108.43	104.54	107.21	102.01	104.59	103.6	108.53	103.8	104.31	105.93	104.95	107.02	104.27	101.56	107.51	105.13	107.67	104	106.07	107.59	111.19	102.99	106.55	111.03	106.55	107.67
103.9	107.15	108.21	105.56	106.86	110.33	105.86	104.26	103.15	106	102.12	103.7	105.28	106.05	105.37	101.87	106.18	102.91	108.48	107.42	106.46	106.2	107.05	105.36	107.26	106.97	107.22	109.71	103.15	106.63	105.41	103.19	110.91	105.5	106.8	103.76	103.63	104.95	103.12	104.84	107.87	105.39	106.34	105.42	103.59	109	109.55	109.36	104.97	108.65
101.25	100.1	100.7	97.591	99.189	100.59	101.7	99.585	97.077	101.44	102.61	95.831	102.64	100.36	99.762	96.775	96.526	100.47	95.763	101.05	102.12	103.07	96.503	101.54	99.638	103.03	101.08	101.01	104.16	100.71	101.84	99.757	99.424	104.12	100.01	98.263	97.573	100.71	96.676	98.735	102.49	97.353	102.22	103.99	99.557	100.42	99.074	95.508	99.811	99.173
106.48	105.63	99.892	108.39	102.15	102.56	104.62	104.44	106.83	103.63	98.993	104.65	101.91	105.25	103.96	103.71	100.98	103.63	104.28	101.86	102.47	103.55	103.95	106.52	107.32	105.16	100.59	103.84	103.58	106.06	103.29	105.11	103.67	105.87	105.19	105.81	104.2	104.58	107.55	106.8	104.88	108.47	107.67	103.28	101.02	105.38	103.86	108.53	105	107.17
108.39	107.78	110.16	101.31	108.92	101.01	108.89	106.53	104.38	105.92	106.73	108.54	105.43	106.16	109.57	108.88	105.07	104.34	98.178	103.95	110.39	107.85	108.12	107.08	108.94	100.86	107.17	106.28	110.42	101.44	107.04	107.55	100.21	107.55	109.29	107.85	104.51	106.32	108.57	106.09	102.05	108.02	103.35	107.35	106.36	108.78	105.22	104.94	106.96	104.08
101.54	95.389	99.253	99.943	99.35	96.577	101.17	102.77	103.37	100.3	101.39	104.08	102.22	99.199	96.174	103.78	102.54	98.544	96.402	102.36	101.04	102.29	102.66	99.633	99.567	101.2	101.14	100	100.78	101.57	98.615	99.223	102.71	97.711	99.725	102.8	99.963	97.16	98.196	100.74	100.36	99.183	102.14	104.23	96.106	99.755	99.221	97.178	102.45	95.38
101.62	99.325	100.33	104.29	102.07	97.144	102.98	101.79	101.49	102.42	105.11	99.935	104.45	96.671	102.09	99.787	96.836	101.24	97.64	98.844	101.91	101.34	100.43	95.454	99.856	99.133	96.847	100.62	99.397	96.113	103.51	98.621	98.236	97.207	103.37	97.824	101.83	97.084	100.16	101.04	99.284	99.715	98.311	100.91	103.61	99.127	101.77	100.53	103.13	98.018
108.5	106.33	107.23	104.62	104.03	110.23	103.92	106.74	107.92	105.67	108.9	104.09	113.08	104.27	107.75	109.66	109.71	107.4	106.06	107.87	106.42	109.93	104.02	107.59	102.41	106.89	105.72	105.14	103.93	108.05	107.68	107.83	110.1	104.37	108.69	101.85	106.81	109.92	108.27	105.9	104.23	113.26	108.56	104.66	105.56	105.01	111.39	103.59	105.69	105.63
106.73	105.62	108.12	102.2	104.87	101.72	102.03	105.88	102.96	108	105.22	110.04	102.04	102.06	107.77	109.27	102.78	102.8	111.05	101.33	105.02	103.58	103.51	108.07	103.43	106.74	104.1	100.96	102.27	101.75	106.95	105.91	100.92	105.33	105.34	100.93	106.84	101.78	106.38	107.66	108.25	105.66	98.97	98.993	104.98	101.73	104.77	99.716	105.42	105.76
106.14	108.62	105.45	108.95	104.21	105.41	103.01	109.94	106.67	104.4	109.41	106.45	105.12	107.36	105.66	103.81	107.44	105.71	101.89	108.61	104.35	108.26	105.84	104.28	110.9	108.85	107.91	103.4	103.62	107.6	110.44	105.57	106.59	102.07	105.63	102.77	110.9	102.56	106.14	100.85	103.16	99.818	104.32	102.31	107.45	103.21	103.76	102.34	104.2	102.44
105.65	106.16	103.9	102.61	106.63	111.01	106.32	102.31	103.5	105.2	101.77	105.67	105.54	105.92	102.23	106.41	105.52	105.59	100.48	101.75	106.56	102.26	101.75	102.86	102.69	105.91	107.93	105.1	105.7	104.4	102.18	109.88	107.33	101.84	103.19	111.31	105.63	107.49	108.78	102.9	106.56	101.93	104.78	112.08	100.36	103.33	99.557	104.6	101.39	106.23
101.82	104.76	108.69	113.08	107.01	103.8	104.79	108.13	104.38	107.46	104.69	107.82	105.22	106.32	110.48	106.64	104.88	104.94	109.95	109.38	107.67	106.91	106.17	106.31	112.1	104.8	106.82	105.76	105.65	102.73	107.02	107.14	103.7	101.71	105.88	106.58	107.66	108.2	106.69	105.49	105.5	107.3	107.32	104.17	105.18	112.06	107.9	103.63	110.87	108.2
106.02	104.26	112.8	104.08	101.22	111.31	105.93	105.22	108.35	105.84	106.89	108.42	105.61	105.73	106.79	103.78	101.82	105.47	109.19	108.57	106.62	106.78	100.36	108.95	112.06	104.46	106.34	105.79	107	105.31	109.62	105.62	110.47	104.71	106.86	103.57	109.33	102.97	107.93	101.43	106.03	104.7	101.48	106	107.93	106.23	111.12	104.6	102.63	110.6
110.76	114.82	109.22	112.74	110.8	112.45	111.26	109.66	112.86	113.17	114.59	110.29	113.42	109.46	110.88	111.48	118.8	111.42	114.2	113.22	112.65	113.07	111.71	114.54	112.8	112.72	111.54	112.52	112.98	111.46	111.28	113.59	111.93	111.41	112.19	111.86	115.54	113.52	107.87	114.21	119.18	112.76	112.66	113.86	110.62	115.7	112.22	112.43	109.97	113.36
115.73	110.79	111.13	109.2	106.15	109.83	111.76	113.8	111.03	107.29	109.95	110.79	108.97	112.37	112.69	111.88	111.7	109.8	110.29	110.2	106.92	116.77	116.24	108.16	111.34	112.91	113.44	112.99	109.67	110.46	112.51	109.04	111.69	112.19	106.58	108.29	113.11	111.38	112.62	111.38	110.21	113.18	111.08	109.33	114.26	112.56	113.6	112.95	112.92	110.74
99.138	101.86	98.758	99.31	102.35	101.3	100.11	100.45	95.775	97.808	94.642	103.54	98.913	104.05	101.48	98.495	101.13	100.04	99.934	101.39	102.74	102.6	101.81	99.256	94.172	99.944	98.912	97.366	98.463	100.53	101.5	100.46	93.854	99.355	98.35	96.222	103.78	100.51	101.96	102.83	98.688	99.352	98.191	98.7	98.716	96.167	99.979	100.11	98.831	100.48
104.1	106.93	103.96	106.76	103.51	103.69	105.06	102.9	106.13	103.64	107.57	107.06	109.21	102.19	108.45	108.65	102.72	105.79	113.06	105.39	105.02	106.38	104.1	105.12	105.07	97.323	107.64	103.85	101.16	103.6	108.4	101.78	106.2	103.71	106	103.41	106.66	107.55	106.84	103.56	106.37	102.69	108.68	105.4	103.89	107	111.1	107.4	104.88	107.8
105.48	101.08	106.58	104.01	109.87	108.3	105.17	101.61	108.17	106.57	105.84	105.39	105.97	104.99	104.09	102.46	106.88	104.81	109.46	110.11	103.08	106.43	103.71	108.53	106.91	108.31	105.75	110.83	103.91	110.51	109.44	111.31	107.27	105.03	104.53	106.87	105.15	108.2	103.13	103.01	102.22	103.44	104.64	105.02	102.63	103.27	108.14	106.93	103.46	105.7
110.66	113.96	109.36	107.99	108.37	111.16	113.41	116.11	115.57	108.63	111.49	108.71	109.2	113.96	110.55	112.02	109.02	110.99	114.39	108.73	111.74	111.62	109.04	112.94	111.16	106.84	113.82	112.22	109.47	114.2	116.06	109.64	115.22	115.07	109.9	112.81	109	111.85	116.18	112.52	111.28	104.96	109.36	112.85	110.88	111.03	108.42	109.78	111.21	110.98
106.53	109.67	105.91	103.6	107.5	106.09	103.93	105.02	104.16	106.19	103.57	108.21	104.65	108.49	106.49	105.33	106.24	107.15	103.4	105.89	106.35	105.19	107.82	109.17	105.36	107.48	104.77	105.31	102.94	108.64	105.44	102.99	107.81	103.2	101.27	106.46	108.07	103.12	104.96	107.8	105.76	106.6	108.17	102.72	112.5	109.98	105.03	107.83	105.06	104.58
106.13	102.17	104.36	103.82	108.59	105.24	102.01	111.29	103.04	103.14	104.35	105.16	103.49	102.02	108.36	102.78	106.12	105.39	105.19	105.09	104.87	107.41	104.77	106.99	104.06	107.33	102.4	107.85	106.02	107.28	108.44	102.01	106.26	103.38	105.92	104.34	105.14	107.76	101.27	105.61	108.87	110.17	105.42	108.39	106.22	107.76	109.93	107.57	102.27	106.69
100.61	102.43	105.54	106.29	105.23	102.27	99.373	108.24	102.16	103.11	108.46	104.31	107.31	107.39	105.07	105.46	111.49	105.6	110.18	107.13	106.01	104.07	101.74	105.32	104.45	102.92	107.25	109.28	107.39	103.44	104.47	100.8	102.2	106.42	100.16	107.54	105.57	104.63	103.97	106.28	108.44	105.82	107.71	101.01	106.22	103.56	105.23	105.32	105.34	109.71
110.24	110.9	108.75	112.12	103.74	110.45	113.1	114.07	109.68	108.57	111.74	111.9	110.86	109.15	112.48	111.45	110.56	109.99	108.47	113.71	113.27	108	110.09	111.41	115.8	111.47	109.66	111.64	107.87	116.68	114.28	110.18	110.43	111.2	110.12	110.1	109.3	110.05	109.18	112.26	111.33	113.16	108.49	106.51	115.78	110.48	109.69	106.73	110.75	107.43
104.59	105.13	104.85	105.2	108.52	102.6	105.38	107.46	104.91	105.84	106.53	103.41	109.36	98.513	107.27	104.97	104.55	105.4	103.97	103.44	107.38	107.6	105.15	102.69	102.31	105.53	102.94	109.31	103.87	106.12	105.43	107.24	105.91	102.16	105.04	105.19	105.2	103.02	109.25	106.31	107.84	104.24	106.08	103.83	104.66	106.98	106.22	105.82	105.37	102.26
108.49	109.83	107.71	102.82	106.48	107.18	106.63	108.15	103.67	102.81	103.28	106.32	105.74	102.14	109.62	106.95	105.05	108.05	103.68	104.78	107.31	107.56	103.2	106.11	110.24	109.09	107.87	105.56	108.76	106.64	102.62	107.07	109.49	100.48	107.71	106.19	107.95	101.81	106.8	105.61	104.05	101.34	107.42	106.5	103.38	106.46	105.23	105.65	104.56	107.82
112.69	115.77	110.88	108	109.72	111.01	113.04	111.88	109.46	111.76	112.66	112.5	112.03	111.04	111.04	113.06	115.92	110.73	110.99	112.58	111.2	114.64	109.31	116.68	112.7	112.32	116.6	112.89	110.97	113.17	113.7	109.56	109.87	112.26	107	115.23	113.05	111.46	107.91	113.67	111.64	112.35	112.2	111.21	106.89	111.34	116.04	110.55	111.94	112.02
104.71	106.32	107.72	105.92	108.07	104.09	106.59	99.483	108.66	103.37	105.46	111.54	103.48	108.49	106.05	106.81	102.24	106.89	106.48	103.66	102.02	105.78	102.41	104.6	108.22	105.08	104.71	103.45	102.97	105.79	104.12	107.65	103.43	108.04	103.76	104.41	107.57	108.4	104.44	105.03	101.48	105.87	105.96	103.85	100.89	105.16	107.04	106.47	108.01	107.3
98.759	103.13	99.36	99.139	95.62	97.453	100.49	103.02	99.326	101.74	97.686	102.13	101.02	103.64	101.93	103.54	96.872	97.01	98.881	98.844	101.92	101.51	101.86	101.96	99.308	102.22	101.99	100.19	100.99	100.03	104.47	97.466	98.281	103.16	101.43	94.568	101.09	101.48	100.24	98.325	98.944	99.709	103.92	102.9	99.521	96.272	103.46	103.48	96.001	101.99
101.39	106.07	105	99.57	105.9	101.35	103.15	106.93	99.309	101.21	102.64	105.29	106.33	103.7	104.91	102.8	102.86	101.97	103.06	104.04	106.92	101.92	103.88	107.07	106.04	107.4	107.11	100.91	104.77	106.18	109.24	103.31	106.5	103.01	106.41	104.49	109.81	102.06	104.51	105.15	101.56	101.07	103.71	103.77	105.56	106.58	108.07	105.45	102.82	109.07
105.41	108.01	108.71	107.76	107.7	106.58	105.17	107.78	103.61	108.08	111.98	103.53	109.57	105.83	105.12	107.04	108.3	107.39	109.6	107.81	111.46	103.14	101.96	108.07	102.45	104.93	105.44	101.44	106.84	104.72	103.88	110.07	106.25	108.71	108	106.57	105.26	110.07	109.54	105.48	106.36	106.23	108.01	104.85	104.85	106.21	104.52	100.73	106.82	103.57
105.07	100.75	101.86	104.08	100.96	96.194	101.17	99.075	98.703	100.44	95.148	100.25	100.16	101.87	103.08	98.792	98.202	101.99	100.5	100.21	96.843	103.08	100.01	101.34	98.56	102.03	101.79	99.324	100.29	97.958	104.03	101.31	105.28	100.6	99.362	104.56	100.58	100.48	99.652	98.673	95.23	102.4	102.82	101.95	102.53	101.07	103.74	99.776	100.8	100.93
107.2	106.87	105.62	106.85	101.94	102.01	107.48	105.56	104.32	102.46	111.43	101.65	103.41	107.56	108.62	104.96	104.35	104.23	107.3	107.21	103.11	106.87	106.25	105.05	101.96	103.67	105.81	104.09	105.76	107.03	106.88	109.38	101.88	106.04	106.58	101.76	101.2	105.01	104.63	107.59	103.28	101.6	104.98	102.28	109.57	107.68	106.75	109.89	104.86	103.83
110.13	109.61	108.82	110.95	110.31	113.98	112.11	113.97	111.92	111.11	108.57	108.7	113.89	104.96	112.42	107.11	108.72	110.03	108.96	110.43	102.37	111.02	109.58	111.67	112.25	113.19	108.81	112.17	110.31	115.85	107.72	109.45	112.09	113.98	109.83	113.18	112.05	110.3	110.2	112.68	109.92	111.57	114.07	111.15	107.12	112.69	113.57	116.22	106.43	110.68
102.1	102.57	106.08	102.46	107.51	107.83	100.43	105.39	107.65	104.48	106.4	102.71	102.83	108.1	105.37	102.63	104.85	101	107.5	102.16	108.23	107.35	107.61	103.56	103.46	103.3	103.39	105.41	105.04	104.91	102.67	99.989	105.17	105.36	109.09	104.96	101.98	104.46	107.85	106.99	108.88	102.09	104.69	100.6	106.14	106.14	104.23	104.14	103.8	109.89
108.7	114.44	110.59	112.25	112.63	111.5	108.82	108.8	111.75	114.32	110.61	110.02	110.67	109.95	111.57	116.58	110.76	110.26	111.9	105.49	109.3	109.19	114.57	115.2	111.67	106.84	105.64	110.22	112.87	113.8	111.12	112.6	110.89	111.43	108.09	112.04	106.97	108.48	110.54	114.78	109.6	115.29	113.99	110.64	108.31	110.44	110.61	108.81	110.1	110.82
99.771	102.44	107.7	104.58	101.8	101.9	102.23	104.33	107.83	104.8	106.29	99.726	103.35	106.42	102.68	102.86	101.27	107.36	101.22	107.61	105.68	107.47	110.14	104.96	100.4	104.68	102.42	105.59	102.64	106.42	104.87	106.23	106.07	104.25	103.91	105.9	103.26	102.95	108.4	104.23	103.54	105.33	102.59	106.09	104.97	102.58	105.26	108.89	101.63	100.65
113.85	111.45	110.79	109.15	113.8	112.73	113.06	110.85	112.65	110.26	111.06	110.06	109.67	113.95	110.44	112.18	106.61	114.04	107.15	114.37	112.21	115.57	110.93	109.69	110.83	108.98	112.14	110.45	110.32	109.27	115.77	110.19	111.1	111.1	107.01	112.81	108.97	112.39	108.68	109.97	109.51	118.21	113.55	109.86	108.92	111.06	108.71	108.64	108.03	112.23
107.73	117.15	109.32	109.15	110.33	112.29	113.84	111.02	115.04	113.16	112.49	113.49	113.29	111.37	110.76	109.91	111.38	114.77	112.04	109.67	111.89	109.85	111.05	111.81	112.31	114.97	111.41	116.07	111.7	111.07	114.64	112.38	108.18	110.58	111.12	113.83	111.16	112.38	112.15	108.51	113.11	111.71	109.15	115.74	108.31	108.09	108.06	114.25	116.27	115.85
100.01	96.321	96.117	99.442	104.82	99.655	98.583	99.825	101.43	99.311	102.76	96.588	100.46	104.3	98.433	95.522	95.98	102.85	100.92	98.329	101.79	99.298	102.08	96.193	99.456	99.217	104.88	98.907	98.211	102.11	102.34	100.38	97.49	99.703	102.94	98.488	103.33	103.52	97.668	102.25	102.45	97.02	104.24	100.49	100.26	103.21	102.12	97.934	102.89	101.04
100.95	101.59	100.03	102.31	99.87	100.72	94.522	99.98	97.518	99.305	95.301	104.78	101.02	96.617	101.75	100.71	101.97	99.391	100.84	93.638	95.78	99.817	99.683	101.03	96.061	99.781	96.398	104.45	101.07	99.792	99.272	91.66	97.231	95.157	98.82	98.384	98.575	96.305	100.59	100.13	93.116	97.988	100.51	103	99.66	102.35	99.589	102.04	98.942	100.75
108.89	105.3	110.14	102.15	108.48	104.75	107.56	104.63	106.21	111.35	108.09	105.86	107.67	107.65	107.33	105.63	102.72	109.43	105.68	109.01	103.48	106.74	107.02	108.02	106.31	105.11	104.5	106.16	104.06	107.33	109.21	107.5	104.84	105.23	110.06	107.15	103.31	100.03	104.45	106.67	109.45	106.15	112	106.89	102.35	101.6	106.59	104.91	104.92	107.02
102.35	100.56	98.226	102.66	103.43	100.66	101.37	95.805	98.696	97.344	93.741	99.39	100.36	100.09	99.019	99.825	94.293	103.35	102.85	100.58	99.005	101.53	100.66	99.443	99.444	100.73	100.48	98.033	101.47	103.17	102.35	98.643	100.32	98.212	95.779	101.06	97.472	100.28	100	99.353	101.19	96.345	102.84	95.888	99.929	97.798	99.325	101.01	100.92	97.343
103.46	105.65	104.59	102.05	102.85	102.98	102.72	104.94	102.17	100.73	102.73	105.82	102.61	107.26	106.17	103.54	102.98	105.33	108.43	104.16	104.73	102.76	101.65	106.97	106.22	109.09	108.33	105.38	103.17	102.65	104.3	107.11	104.85	105.84	106.64	102.54	103.65	105.52	106.76	103.29	104.45	106.93	105.95	101.95	101.26	105.89	108.55	106.92	101.45	104.71
104.82	109.83	105.67	107.11	104.45	107.96	107.22	109.76	102.83	108.78	104.31	104.61	103.9	108.2	107.13	106.31	105.04	105.74	107.36	108.41	110.12	107.23	107.41	105.95	108.21	107.41	108.09	105.79	104.74	101.64	105.34	104.27	106.74	106.99	105.4	102.42	103.31	104.99	105.36	102	108.34	102.69	108.35	105.13	105.99	102.72	103.88	102.81	105.22	106.84
111.89	111.06	111.8	115.39	112.12	110.09	112.73	114.31	110.7	112.9	113.5	112.25	108.28	114.37	109.97	112.49	114.35	113.17	115.35	111.26	111.68	108.88	112.63	111.43	112.87	111.49	116.74	110.71	109.82	113.34	114.01	114.8	115.33	115.52	110.64	113.48	108.23	114.98	114.29	113.24	113.18	114.55	111.54	110.41	111.11	112.53	108.91	117.54	110.15	110.28
113.78	112.11	111.79	112.8	116.95	107.45	112.98	112.23	111.4	112	114.74	115.76	112.62	114.47	115.64	112.34	111.04	116.61	110.13	108.97	106.57	113.5	109.78	111.72	116.57	111.45	110.81	112.73	115.46	114.26	115.37	111.93	111.93	109.81	114.13	112.86	111.77	115.51	113.77	116.92	116.24	113.86	116.55	110.27	112.28	110.59	117.37	108.34	112.92	109.39
105.02	103.92	105.42	103.83	107.62	106.34	107.82	109.37	106.07	104.71	106.01	103.05	107.2	104.96	107.11	104.75	111.52	104.35	104.43	102.53	107.17	107.36	101.19	101.92	106	104.4	104.16	109.05	104.11	106.53	105.95	102.58	105.25	105.58	101.6	107.38	109.63	104.67	104.62	105.06	105.15	107.47	110.47	107.67	105.58	106.46	106.15	108.87	106.44	103.26
107.95	104.17	99.68	112.92	110.04	101.68	106.63	107.45	109.93	108.7	102.78	107.58	103.96	106.87	107.73	109.69	109.84	106.91	106.09	107.89	109.57	106.12	104.68	104.79	109.85	104.16	108.42	102.42	103.92	103.96	102.19	106.36	102.81	102.52	107.33	108.32	103.32	104.86	106.51	108.47	102.64	106.32	102.19	107.05	100.06	103.26	100.88	101.73	104.43	106.68
110.83	111.52	115.88	110.99	112.32	109.48	111.11	114.25	115.57	114.38	107.82	116.09	109.59	110.97	105.04	113.31	111.33	110.24	107.89	110.85	107.67	112.46	112.86	109.87	107.6	113.18	108.19	112.06	118.01	111	110.8	105.41	111.01	108.21	108.07	109.56	108.44	109.9	111.44	111.16	111.1	111.48	107.61	112.92	111.84	104.94	109.5	108.62	107.3	110.6
105.9	110.16	106.88	103.89	102.75	104.03	104.97	107.64	109.16	101.44	107.97	107.48	109.34	102.04	102.4	107.55	106.62	104.39	106.46	105.66	108.42	107.1	107.34	106.15	105.95	108.83	106.82	103	104.72	105.2	109.41	102.52	103.69	104.31	106.97	105.39	104.37	106.83	106.11	105.86	108.02	104.77	104.36	105.54	104.5	104.87	103.35	106.15	106.22	107.72
104.56	101.84	92.545	101.03	104.72	100.09	102.25	97.551	101.03	100.11	98.494	101.71	101.6	100.56	103.16	98.585	99.415	98.237	94.4	105.43	105.85	93.251	98.838	100.41	95.857	104.34	102.08	99.097	101.28	96.619	102.05	100.24	103.54	97.876	102.47	97.156	97.406	99.608	99.71	97.976	105.25	98.053	98.397	99.466	100.16	101.32	104.56	96.981	98.099	98.891
104.99	105.53	108.34	103.98	107.99	105.18	108.27	103.75	110.03	107.79	100.56	108.48	104.4	111.15	103.3	108.58	107.2	106.97	108.39	105.73	107.34	108.48	108.01	108.94	108.6	105.29	103.55	106.13	105.95	103.95	106.75	108.18	110.11	109.48	107.36	110.29	110.87	105.91	109.03	103	109.17	100.24	105.52	108.96	109.76	102.29	105.41	105.67	106	107.71
104.98	106.11	110.12	106.3	106.21	103.82	104.69	107.85	108.69	108.18	104.62	104.99	106.42	105.21	107.25	103.38	107.77	107.97	104.88	108.41	109.95	107.5	105.54	102.92	110.42	103.26	103.21	101.69	107.21	105.25	106.68	104.48	104.06	104.85	99.62	105.7	107.67	104.86	106.74	101.41	103.33	104.8	103.09	107.16	104.99	110.47	102.69	105.97	105.64	101.63
108.31	101.72	101.04	100.37	103.57	107.03	107	106.4	111.02	105.65	102.91	107.24	105.85	107.69	104.68	107.33	103.42	105.46	102.67	108.52	102.27	104.72	105.33	104.9	105.83	107.23	105.88	103.31	105.87	108.69	103.93	107.73	106.04	105.66	108.15	102.82	108.86	106.42	101.07	107.43	106.36	107	106.64	104.79	107.23	105.43	104.74	103.39	103.69	108.05
100.71	94.844	98.864	98.136	101.19	102.79	101.94	97.983	99.362	98.625	101.73	96.339	98.627	100.76	103.14	101.69	94.485	100.47	100.25	100.92	99.475	102.02	99.762	99.844	101.82	99.013	99.863	102.61	100.88	98.138	99.685	104.37	102.06	101.97	100.32	100.92	99.714	103.83	102.39	100.69	98.267	97.837	103.14	98.904	100.05	99.812	99.155	101.2	102.22	100.23
109.9	107.48	108.24	109.24	112.19	103.16	110.91	111.6	107.29	108.14	108.33	108.12	108.14	105.41	106.11	107.6	110.95	110.32	109.39	110.86	110.11	112.58	107.76	115.62	106.98	111.11	106.15	112.14	109.46	109.4	109.77	103.64	107.88	110.32	104.28	111.95	109.11	107.45	102.6	105.35	105.99	110.85	106.04	110.43	112.82	110.52	107.41	113.19	111.65	108.78
104.83	105.22	105.89	102.25	103.15	109.03	106.08	103.82	105.23	102.92	106.1	107.9	105.58	104.43	105.2	108.11	105.38	104.09	107.95	105.82	106.58	100.97	106.98	105.92	106.14	107.85	104.64	105.3	101.75	105.59	103.67	108.33	106.38	107.52	100.99	106.61	109.45	103.99	104.11	104.48	106.85	101.83	105.14	101.08	106.09	101.86	102.61	104.72	105.72	107.48
103.46	103.91	105.54	108.93	104.94	99.613	103.73	104.77	102.76	105.12	104.22	104.51	103.85	107.57	101.71	104.51	109.28	106.29	103.82	103.78	107.53	102.96	107.61	106.93	104.2	106.49	106.55	103.76	105.17	103.96	107.06	107.21	101.1	106.17	105.39	106.82	104.58	106.64	112.21	105.08	100.02	108.52	107.87	108.59	110.77	107.44	103.79	109.89	109.27	105.22
100.2	98.247	99.253	101.09	97.577	100.53	100.3	99.036	99.55	99.476	100.96	97.865	100.11	101.57	96.777	100.56	103.42	91.175	95.565	101.05	103.58	99.857	101.71	104.41	101.22	101.38	98.15	103.73	98.093	98.013	99.281	101.16	100.98	102.08	102.17	103.08	94.894	96.918	96.041	97.327	98.445	102.28	100.3	92.19	101.35	102.4	95.707	98.44	106.39	99.758
108.61	106.08	103.06	105.93	107.68	106.48	108.2	104.63	103.89	102.39	105.66	105.26	105.04	104.77	102.92	106.54	107.04	109.66	106.06	102.6	102.44	103.63	106.8	107.07	106.09	104.63	110.33	105.93	104.01	103.45	106.64	105.54	107.44	106.62	106	108.33	106.74	102.87	105.49	102.11	110.29	108.62	109.31	109.37	105.45	107.14	105.74	107.21	105.44	106.3
107.39	107.13	104.74	104.91	106.51	107.52	106.55	105.29	104.81	104.11	106	104.19	105.81	104.59	105.48	103.53	105.64	103.38	106.93	104.01	111.03	105.38	102.7	106.13	107.94	104.68	102.74	109.35	108.4	107.75	105.67	104.5	105.42	108.43	108.85	103.99	101	111.85	107.45	111.64	101.71	104.18	105.46	109.67	107.34	105.07	108.19	103.54	105.72	107.94
109.37	112.15	111.8	111.32	114.46	109.02	105.89	112.16	107.81	109.95	107.01	108.87	105.99	106.85	107.97	111.15	110.05	108.96	111.06	110.03	110.53	105.59	107.97	110.89	111.26	110.66	105.92	111.46	106.92	104.2	109.06	112.62	106.66	111.17	112.93	103.58	107.75	111.46	109.94	107.11	106.09	105.82	111.03	106.45	109.12	108.4	107.21	109.77	112.98	110.14
106.05	108.02	108.13	103.85	107.05	102.01	106.95	107.37	104.6	104.81	108.37	102.34	110.73	106.51	103.31	104.98	101.94	105.19	107.65	104.98	103.11	105.74	102.69	106.14	107.92	111.34	109.92	107.75	104.86	104.85	107.85	102.15	100.09	103.82	104.44	107.67	103.56	107.51	106.9	104.21	106.21	103.96	110.33	102.99	106.73	108.2	105.66	101.58	106.67	103.93
109.38	114.67	112.36	110.82	111.17	114.85	110.7	110.92	108.23	109.28	113.74	107.18	113.96	116.93	110.94	111.48	114.53	113.04	116.13	109.91	106.79	114.7	113.44	110.47	109.27	114.73	110.22	109.15	111.54	110.6	113.48	109.27	109.84	113.99	111.92	111.74	108.79	110.83	109.82	111.79	108.27	110.5	113.51	114.37	110.29	111.78	111.68	107.72	113.05	109.75
108.21	112.62	113.45	112.93	116.21	116.17	110.25	113.92	115.07	113.9	113	113.65	112.87	115.71	111.16	110.27	113.58	113.01	109.66	109.55	115.11	110.9	112.39	113.74	110.9	111.68	115.47	108.58	118.07	116.51	110.55	114.48	113.98	112.79	108.71	111.9	112.46	113.51	112.91	115.18	114.44	108.08	112.72	110.7	110.35	112.49	116.8	112.87	111.45	116.96
108.7	110.73	106.28	111.79	108.46	113.16	112.64	112.17	105.17	108.45	112.12	112.27	105.63	112.55	107.36	111.68	111.31	108.51	111.74	113.82	109.34	110.33	109.46	111.6	110.77	107.42	112.39	112.41	112.25	111.46	110.75	110.6	111.32	113.38	114.76	107.57	110.01	107.59	109.18	112.43	111.72	113.3	114.02	113.36	109.15	114.07	113.78	114.67	108.48	106.07
116.26	114.41	111.84	110.85	112.62	112.96	115.44	114.6	113.22	111.96	112.07	109.95	113.13	114.3	112.37	109.99	113.06	107.34	116.15	112.74	111.97	110.78	112.36	109.7	114.9	109.21	114.94	115.25	113.03	110.5	111.13	111.36	115.71	111.75	114.73	117.66	115.37	115.32	115.38	116.93	115.26	115.13	110.95	110.71	113.07	111.15	117.86	114.64	110.29	112.11
106.61	101.44	109.32	103.61	104.52	109.81	105.81	107.76	106.35	112.79	104.2	106.57	108.88	104.01	101.34	111.43	101.44	102.69	108.53	104.2	109.07	109.47	104.24	106.13	111.31	97.957	105.27	108.6	105.99	104.82	106.8	100.85	106.7	107.69	107.52	106.64	104.33	108.87	104.5	103.34	107.59	108.09	105.66	103.1	103.92	100.33	109	103.85	104.71	103.94
100.45	98.361	105.32	100.62	100.7	101.25	101.78	99.745	100.84	95.343	102	104.28	103.88	100.23	98.795	100.14	100.78	102.52	99.843	99.671	104.12	101.08	97.2	98.897	100.21	95.423	100.58	100.36	100.82	101.2	102.34	99.301	98.45	99.866	101.23	97.331	105.31	96.649	105.46	99.251	100.46	103.11	99.211	99.361	101.49	102.06	102.97	98.959	101.47	97.782
106.34	108.11	109.4	102.97	106.69	106.6	107.14	107.52	107.14	105.66	110.01	108.9	108.42	103.47	104.59	108.32	112.08	109.01	109.22	111.63	102.77	107.29	104.58	105.42	106.13	101.67	105.63	104.58	107.52	100.1	102.3	101.23	106.24	108.79	108.13	103.25	107.02	103.6	106.95	103.56	107.95	105.67	105.1	105.85	111.83	106.72	107.42	107.74	105.17	105.92
118.44	119.13	117.31	112.69	118.73	122.08	115.19	116.8	116.78	117.09	121.34	120.36	119.15	118.01	117.85	115.25	118.68	122.73	121.02	113.41	116.27	115.21	120.04	117.74	117.13	116.86	115.83	114.42	116.89	116.55	112.27	121.89	117.91	118.16	113.34	115.72	118.43	114.63	114.52	118.55	119.4	116.07	120.68	118.73	117.69	122.32	120.69	114.86	119.61	119.73
105.88	103.92	103.57	101.97	107.54	109.96	103.01	104.16	102.9	106.27	106.26	101.4	103.51	104.76	100.66	102.55	102.73	106.53	102.23	97.712	108.08	103.64	104.35	103.51	104.21	100.35	105.85	103.91	102.61	106.05	105.61	108.11	101.23	103.87	104.86	103.74	103.75	103.76	105.91	106.48	104.8	105.05	109.15	109.7	102.71	107.14	103.24	101.71	105.01	105.32
106.56	98.618	103.62	110.01	105.11	105.51	104.44	110.12	103.14	106.47	104.69	104.94	108.47	109.73	100.23	105.04	109.67	100.09	110.11	105.78	105.45	101.47	103.37	106.3	107.03	103.95	103.39	104.1	108.85	106.38	106.21	106.93	111.7	104.4	109.71	105.14	104.24	106.45	104.32	107.87	107.25	102.75	106.86	102.56	103.19	104.79	108.77	109.25	104	106.94
106.95	114.54	115.3	111.98	114.83	111.24	113.25	111.69	114.41	109.55	114.64	112.11	114.62	113.05	112.74	114.46	109.79	110.82	113.06	112.45	114.58	108.54	112.74	108.27	114.64	110.74	115.62	109.78	113.84	110.37	107.58	113.09	110.79	114.18	112.12	110.54	114.54	115.91	111.04	111.64	107.82	113.06	111.05	115.71	117.91	116.25	111.66	110.41	108.8	111.99
105.61	104.86	104.87	109.69	108.62	104.6	102.88	106.66	103.11	101.67	104.56	104.43	101.06	101.62	100.86	106.77	98.076	101.7	106.49	104.7	105.92	103.56	104.95	100.53	108.21	104.78	106.95	101.73	111.94	105.64	101.02	104.23	105.18	108.07	105.82	104.1	104.23	105.76	103.56	104.85	105.19	102.2	105.45	105.74	101.77	105.98	102.68	101.83	102.73	105.03
107.15	102.82	107.35	107.95	108.78	104.97	106.25	106.84	104	104.25	107.92	106.2	106.34	100.77	105.98	104.61	102.42	107.7	106.84	108.28	101.81	104.1	105.97	103.9	102.8	109.18	103.85	106.8	109.42	106.63	103.26	104.2	105.35	105.55	105.04	105.89	107.15	105.98	105.36	103.66	105.95	104.47	108.04	105.84	102.48	104.35	106.25	109.19	107.01	104.62
107.5	105.08	109.57	111.76	105.73	105.59	109.08	108.27	102.52	109.15	105.71	108.78	107.23	106.44	103.26	107.15	105.14	103.06	108	106.62	104.86	104.81	105.76	106.35	102.9	106.5	103.69	102.98	105.8	107	105.47	107.86	108.36	106.74	102.36	106.42	106.45	105.68	104.16	101.64	106.43	107.65	106.48	103.6	102.98	101.93	103.74	102.72	104.85	105.72
105.47	103.65	106.33	103.55	105.73	107.18	104.45	100.83	102.07	106.67	105.97	102.87	110	100.57	105.78	103.61	103.44	106.19	103.32	105.02	102.6	102.37	100.46	100.28	102.84	101.61	104.58	106.88	109.27	101.38	100.63	105.77	104.12	98.897	102.03	99.196	104.46	100.99	103.42	112.14	106.27	104.61	102.73	102.4	102.41	104.53	99.613	106.39	104.77	103.38
106.59	112.09	116.95	109.96	108.13	110.73	108.76	109.46	114.51	114.89	113.26	107.27	113.9	110.66	114.09	111.17	113.46	112.72	110.05	112.1	113.11	113.27	112.11	110.78	112.61	106.42	113.57	111.64	110.85	109.34	114.54	111.54	107.25	112.13	112.14	111.41	113.7	112.62	113.76	113.08	116.42	110.46	114.47	113.6	112.61	113.73	114.72	111.06	115.97	114.66
114.67	116.76	110.14	111.82	113.31	116.71	107.84	108.35	110.02	112.37	111.91	106.22	110.68	115.48	109.87	111.37	110.72	109.08	112.92	108.98	114.27	116.15	115.61	111.33	110.69	111.17	110.97	111.2	107.4	108.76	107.72	108.51	110.24	109.47	103.99	113.07	112.22	114.35	111.75	114.59	112.95	110.43	110.71	113.35	111.22	112.9	108.03	113.37	109	110.9
112.26	111.57	109.63	111.07	110.33	113.47	115.94	110.85	113.69	113.19	115.66	116.28	107.56	111.84	113.01	115.47	111.21	110.65	115.55	111.76	108.93	109.99	114.87	115.22	113	108.59	113.9	111.31	117.03	111.42	111.99	113.31	109.05	114.1	110.1	112.64	117.66	111.95	112.8	112.78	114.51	112.35	113.57	107.97	115.62	110.6	111.01	110.75	111.23	112.61
107.29	107.02	104.46	106.54	109.84	102.24	106.9	102.77	100.68	107.84	102.55	106.53	107.56	107.83	111.42	109.55	102.5	111.16	103.55	109.62	99.885	106.49	112.04	110.52	101.28	106.79	104.86	108.97	106.49	103.84	107.15	106.14	104.29	105.93	103.26	105.74	102.93	106.23	105.88	106.69	104.15	109.53	108.04	106.94	106.61	106.47	106.18	107.1	100.97	108.26
106.19	109.39	110.78	109.18	102.59	101.07	105.21	106	105.99	105.18	107.89	109.52	103.54	103.66	109.66	106.19	102.94	106.99	104.89	106.29	107.46	103.86	107.74	103.89	106.86	106.05	105.03	103.44	107.44	108.31	108.22	101.34	105.34	105.18	105.38	103.99	101.38	102.36	103.72	105.28	108.56	107.58	103.94	105.34	104.47	106.3	107.46	105.86	103.15	106.54
108.75	108.3	107.46	108.69	106.05	106.73	107	106.48	110.14	101.45	107.71	106.25	109.65	107.07	110.78	107.35	104.43	103.73	105.8	109.4	103.59	110.26	109.72	109.54	101.15	102.99	109.84	104.53	103.6	105.2	106.65	103.97	104.75	108.75	106.37	107.88	105.57	106.45	108.23	107.2	108.5	107.05	108.09	104.88	101.7	106.71	107.76	108.76	106.8	104.93
112.34	114.08	111.76	109.45	108.37	110.99	113.43	109.27	112.41	110.56	109.32	110.42	110.7	107.19	111.21	109.88	114.57	110.04	106.41	112.02	111.67	107.36	106.65	109.98	107.17	107.25	109.34	109.02	107.06	114.28	115.4	112.42	113.71	114.93	105.4	113.88	114.2	111.93	113.38	105.01	110.87	112.78	110.56	113.64	115.12	114.15	110.05	113.39	112.18	113.08
108.72	106.56	107.5	113.03	106.2	107.83	107.95	107.47	109.39	107.58	109.15	107.25	107.04	107.75	112.32	103.56	103.44	110.56	106.41	106.07	112.57	110.13	105.59	104.01	105.28	109.82	105.97	107.72	105.95	113.2	107.33	104.43	106.73	107.65	110.77	106.83	108.72	105.64	109.55	107.91	111.33	107.2	105.2	103.55	105.1	103.42	104.58	113.77	106.2	107.83
113.34	113.85	110.24	112.07	117.86	114.09	113.8	114.48	108.26	111.29	109.64	115.39	106.93	108.7	110.52	113.02	111.24	110.15	109.71	110.26	113.93	109.71	112.53	111.82	112.44	110.7	110.77	111.94	113.69	109.61	109.69	111.53	112.87	112.08	112.93	115.91	110.47	118.7	111.02	117.21	112.89	115.17	112.66	118.23	113.81	105.05	109.82	112.87	111.16	112.16
105.18	111.35	105.25	110.26	106.68	109.31	105.53	102.63	113.86	109.28	102.26	108.86	100.32	103.49	109.64	105.7	108.11	108.24	107.1	107.18	106.21	105	113.09	110.95	106.2	107.52	107.53	113.74	101.09	106.91	107.2	109.27	106.73	105.74	104.68	108.79	106.8	107.13	106.08	109.4	111.19	106.1	105.66	107.28	106.81	103.63	108.47	107.81	104.18	107.25
106.64	103.16	100.59	106.32	107.07	104.11	105.24	105.97	104.45	105.81	100.29	106.44	107.78	107.92	105.04	104.72	102.65	105.44	105.29	104.3	108.57	105.32	102.83	104.11	105.44	105.7	104.5	110.88	106.06	107.21	110.3	104.17	103.09	103.37	105.04	102.24	106.05	109.44	106.61	105.85	107.83	103.09	108.9	101.14	104.12	104.35	104.09	105.74	111.75	103.36
115.74	113.5	116.75	112.37	119.95	121.07	115.11	118.44	119.41	120.62	117.52	118.27	114.02	115.94	118.6	123.04	119.57	120.68	117.74	117.58	116.18	120.53	117.84	113.59	120.8	117.92	115.87	114.55	117.24	120.14	115.18	112.96	119.66	120.05	115.72	118.29	118.39	119.67	117.64	117.87	119.35	119.22	117.8	116.26	118.14	117.96	121.08	117.94	119.83	111.81
96.951	99.417	105.39	98.933	102.05	98.445	98.26	99.681	96.424	97.941	100.82	95.246	103	99.104	106.52	100.86	102.63	102.09	98.858	98.069	98.569	104.4	98.912	98.941	101.12	98.717	100.1	98.535	101.18	100.54	101.15	97.845	99.18	99.429	99.772	104.33	100.19	94.544	103.59	96.129	103.9	103.44	104.03	98.086	98.739	102.25	100.06	101.28	96.957	97.082
106.66	108.36	105.2	108.48	106.22	111.26	110.32	107.38	103.69	108.87	109.55	103.62	109.47	107.57	106.92	109.45	106.96	106.48	106.48	107.26	107.09	108.99	103.56	105.35	104.04	104.94	110	106.31	110.94	108.22	111.79	104.2	102.29	111.2	110.55	105.53	109.49	108.09	111.18	107.1	109.11	109.85	107.18	105.77	105.28	110.2	105.82	105.64	109.36	103.62
108.59	106.26	106.24	108.94	105.63	107.87	106.31	107.19	106.39	105.12	106.69	108.64	113.05	104.46	110.45	107.69	106.51	107.73	106.55	107.83	100.71	112.02	109.26	106.61	110.91	105.05	106.39	106.12	104.29	106.37	107.79	105.11	104.79	107.87	105.75	103.01	106.14	106.72	107.9	106.1	105.66	106.06	101.45	104.03	108.71	108.67	109.18	105.61	110.28	107.76
106.34	107.64	101.22	103.69	106.14	103.18	108.02	105.22	107.77	109.92	105.94	105.78	109.07	105.43	105.75	104.69	103.44	108.49	105.08	106.64	107.71	103.46	108.91	101.57	108.42	110.15	105.02	105.33	108.28	108.95	104.38	102.87	106.46	110.72	108.07	103.87	106.87	109.28	107.3	108.94	107.55	111.58	104.73	104.76	110.45	105.29	107.61	105.44	104.28	107.48
98.449	100.75	99.757	99.453	98.068	103.01	95.489	96.709	98.411	99.249	98.886	107.45	100.04	100.59	99.462	103.06	100.29	99.052	101.84	105.2	101.21	98.269	98.026	99.532	100.22	100.21	97.91	99.77	101.3	98.733	100.22	107.79	95.522	99.373	100.3	103.41	100.18	99.397	98.713	103.58	96.922	102.28	101.68	92.582	101.15	102.68	97.084	99.674	95.839	98.853
108.73	108.61	107.54	105.92	105.6	108.95	101.84	103.46	105.49	108.78	107.06	105.68	108.51	107.83	107.68	106.09	107.44	111.25	106.78	100.72	108.93	110.38	101.28	104.09	107.09	110.06	103.61	107.86	106.29	105.46	107.09	105.77	106.38	104.97	110.66	99.635	107.9	104.31	104.43	106.98	104.27	105.06	111.28	105.47	107.46	104.11	106.43	108.87	109.23	108.22
109.29	107.07	111	105.06	101.77	108.55	110.52	101.95	108.71	107.81	106.77	101.39	108.13	109.49	106.9	110.48	104.46	106.79	105.71	103.82	105.93	103.71	112.13	107.4	106.75	110.03	107.74	110.35	105.44	107.8	106.09	104.47	106.96	109.29	109.38	109.84	106.92	104.09	103.9	108.38	108.97	108.04	103.15	106.4	105.37	108.44	107.85	107.42	101.8	103.98
102.3	103.01	99.01	100.66	106.21	100.26	104.27	99.393	99.893	100.7	96.079	103.73	103.74	103.55	101.65	103.37	97.41	101.75	97.097	100.21	101.58	99.763	99.553	101.43	103.73	103.8	101.68	98.137	99.884	99.115	101.1	102.22	101.9	99.604	100.81	98.408	103.3	102.38	98.786	101.14	98.349	98.375	102.47	98.819	102.64	103.11	100.86	97.635	102.37	99.271
110.79	116.46	111.1	113.82	113.28	107.44	116.59	112.77	114.64	113.51	113.91	113.24	114.8	118.63	113.85	109.46	109.21	110.59	113.44	111.5	115.67	110.51	116.21	115.84	111.71	108.63	111.87	111.38	109.17	113.38	108.93	115.06	114.15	119.93	109.54	106.67	111.15	114.17	109.22	113.46	110.1	110.85	109.39	111.77	113.16	114.68	107.24	114.78	109.62	110.21
104.98	107.85	102.62	106.56	105.28	108.55	112.89	105.83	107.01	107.24	107.06	105.35	102	106.39	107.48	107.87	107.48	109.09	106.8	110.57	102.8	105.78	103.54	104.92	105.97	106.06	108.04	104.6	105.07	105.91	111.76	101.92	99.451	105.54	106.94	106.38	108.63	106.64	107.68	101.97	106.24	106.65	107.16	106.79	106.79	104.08	105.58	111.4	106.99	108.65
103.25	101.29	105.22	103.83	106.22	110.66	106.65	101.04	102.94	104.06	106.43	106.52	104.91	112.91	102.51	105.71	104.54	106.38	108.85	108.38	106.98	103.06	105.94	106.26	103.11	100.15	108.11	100.9	100.37	104.86	107.33	103.45	105.26	103.75	104.11	101.64	107	104.27	106.61	106.91	100.73	98.775	104.51	108.34	99.837	104.94	106.9	104.31	106.89	102
105.56	106.08	112.1	107.67	103.51	104.08	106.39	102.81	108.43	107.63	103.16	103.89	107.88	108.04	101.81	103.33	103.19	105.67	104.95	106.25	109.13	105.19	106.46	106.5	107.87	107.13	104.6	105.44	102.84	103.82	105.49	107.69	110.15	107.81	104.44	106.58	105	104.97	104.74	107.5	105.7	106.1	105.82	105.49	105.4	104.15	105.78	110.98	105.9	105.76
111.17	110.68	109.4	104.96	115.91	111.21	113.15	111.68	109.37	112.49	111.65	107.5	107.23	107.2	109.88	109.11	105.55	106.07	107.93	108.19	109.53	106.62	107.94	107.95	107.64	113.78	109.82	107.05	106.26	111.05	105.13	111.21	109.65	110.69	109.61	111.17	113.31	107.8	114.04	106.73	107.73	111.68	110.7	107.68	111.24	110.83	110.68	108.21	109.67	109.4
114.32	112.08	110.25	113.51	109.25	114.27	109.07	114.83	108.37	114.92	108.6	107.05	112.97	109.93	110.18	113.28	113.45	112.25	112.77	110.53	115.1	110.9	112.22	115.91	112.4	114.21	112.48	109.52	111.22	111.28	113.26	110.62	113.24	115.62	108.86	117.38	112.9	111.75	112.22	117.03	110.4	108.95	114.27	104.78	109.63	111.71	113.86	112.85	114.97	114.33
102.39	107.82	107.26	105.68	106.37	109.98	105.34	108.2	105.01	108.43	104.74	101.26	105.57	104.69	102.85	111.73	108.61	100.51	109.26	106.04	104.14	102.43	111.16	105.73	107.57	104.35	104.55	107.34	106.32	106.53	108.94	102.49	111.04	108.77	101.27	107.54	102.64	101.33	108.19	102.76	108.09	106.17	108.94	108.6	110.37	105.95	107.25	109.4	103	110.81
114.63	109.52	106.08	114.28	110.21	112.64	113.13	109.98	112.78	116.18	113.03	114.24	113.56	112.25	114.34	113.57	110.35	112.56	114.86	113.89	109.91	107.47	113.98	117.78	109.97	112.32	111.53	112.2	111.91	110.76	112.83	111.75	111.22	109.2	112.41	112.52	113.98	111.21	111.21	109.76	112.98	110.94	117.28	110.79	113.79	115.15	110.27	112.94	107.51	112.9
108.49	108.02	107.87	109.87	111.78	109.68	109.09	111.89	108.26	103.92	111.34	111.13	110.74	107.9	114.15	110.94	104.11	113.85	109.94	105.61	111.17	110.07	111.91	111.77	110.73	109.37	108.98	110.35	109.76	110.57	113.43	108.79	110.86	112.75	111.63	114.87	112.8	113.23	114.96	112.54	107.51	110.31	108.13	112.01	111.17	111.23	107.67	109.82	108.88	109.02
105.17	105.24	107.49	106.95	100.72	105.68	108.15	107.13	105.67	102.03	104.02	108.8	102.45	105.55	103.76	100.95	104.9	104.37	103.08	103.62	102.72	103.29	100.31	104.91	107.62	99.993	104.09	106.14	105.82	108.21	100.57	106.91	102.9	98.387	102.27	103.97	99.561	104.38	99.863	104.8	103.54	103.11	110.63	105.17	105	101.34	102.29	100.03	103.98	103.55
105.4	108.1	105.89	108.33	107	106.88	105.42	109.79	110.71	112.87	107.81	103.14	107.19	104.92	108.15	107.63	109.95	106.11	106.44	111.59	103.39	104.86	103.11	103.83	108.61	105.07	104.89	108.45	108.44	106.74	106.19	105.94	106.95	106.26	108.76	103.64	109.68	109.71	106.33	102.64	104.53	105.54	104.33	109.28	105.23	104.3	109.09	106.89	103.76	105.23
100.47	103.2	99.067	96.306	97.185	104.34	105.69	97.612	99.966	100.38	97.498	102.47	98.419	101.43	100.36	97.022	98.972	97.869	98.313	98.365	98.478	99.49	102.55	102.45	103.55	101.48	100.34	96.744	101.89	101.2	99.073	102.1	101.45	103.78	99.986	99.246	101.41	103.19	100.09	98.81	100.15	99.772	96.394	104.21	97.792	96.486	97.495	96.057	104.92	100.1
102.23	101.05	106.01	110.56	107.39	111.21	107.2	109.46	103.34	103.91	105.06	103.68	108.9	109.63	107.83	108.18	106.7	106.01	107.41	104.14	106.98	102.06	109.79	105.67	102.53	103.96	102.9	106.18	107.37	102.91	104.25	104.18	105.34	108.94	106.42	105.47	109.65	104.77	104.63	105.96	109.4	104.56	103.04	107.23	106.78	106.55	105.27	105.7	104.65	107.89
113.95	110.09	114.15	112.93	112.61	115.18	110.52	110.25	111.36	112.15	112.17	106.98	107.82	107.31	108.76	111.57	111.21	111.19	111.02	107.08	110.37	112.46	111.65	106.41	108.86	112.76	110.37	111.42	111.42	111.15	113.42	107.33	111.02	114.85	110.05	111.9	112.44	110.27	106.78	109.35	111.08	113.34	113.91	110.72	104.91	109.67	111.59	109.17	110.39	110.53
104.95	108.57	108.53	106.78	103.66	103.3	106.76	109.63	101.94	103.09	105	108.03	107.57	103.23	104.5	106.61	107.51	103.16	102.03	103.58	106.25	112.4	110.91	111.57	108.26	111.64	108.54	109.88	106.52	106.46	107.2	105.74	103.59	109.57	110.77	105.35	103.65	109.15	107.26	108.73	104.27	106.07	106.02	111.67	105	106.64	109.97	106.61	106.75	104.89
107.95	106.95	112.49	109.54	107.36	111.11	103.22	115.61	113.22	111.12	110.39	110.73	106.19	109.07	111	114.63	112.68	110.63	111.84	105.69	111.42	110.28	113.64	110.2	107.28	107.22	113.92	109.74	113.01	106.99	108.79	110.28	109.37	111.89	112.75	109.68	106.51	111.61	110.84	110.64	112.08	111.32	108.66	106.69	112.34	109.09	110.23	111.55	112.54	114.62
114.35	112.29	112.38	109.84	112.84	113.01	111.1	110.72	113.66	111.38	111.53	115.61	108.47	109.07	116.11	110.99	115.51	109.91	113.81	110.32	113.07	113.18	112.78	112.11	108.45	107	109.44	113.52	110.17	112.67	107.05	110.53	115.96	111.2	112.38	111.31	113.23	111.16	119.6	112.19	112.82	112.33	113.01	113.12	112.91	110.92	108.51	110.35	111.89	112.05
113.43	109.03	103.27	103.43	108.31	107.05	108.05	105.94	108.97	102.98	105.12	103.43	104.84	106.07	105.61	102.2	99.233	107.85	106.03	108.11	103.52	105.11	106.79	112.1	105.4	105.04	107.42	107.54	111.61	107.88	105.26	106.26	111.29	104.76	105.89	107.05	106.89	104.31	106.36	105.08	103.76	104.93	108.04	108.88	107.59	107.5	106.13	101.83	105.02	107.53
110.91	113.19	113.8	110.09	108.52	113.05	112.77	107.44	111.07	109.43	110.34	103.6	107.9	110.34	107.01	104.31	112.3	112.52	109.9	114.45	111.78	111.39	113.06	116.34	109.53	115.35	111.29	104.3	110.76	112.47	112.76	109.78	114.75	107.62	110.47	104.63	109.5	107.37	113.17	109.68	112.26	106.82	107.44	106.29	109.29	110.38	112.25	108.66	108.5	109.57
107.41	110.03	101.92	108.54	102.23	107.97	102.75	99.451	109.13	106.92	104.8	104.75	106.38	104.63	105.6	105.59	103.36	104.53	109.37	104.99	105.92	103.89	106.38	106.5	105.21	105.88	107.72	107.38	104.89	109.03	110.15	108.18	103.83	107.23	103.58	110.65	104.91	106.01	107.67	105.95	111.25	107.75	106.12	107.72	106.31	108.41	105.23	109.01	107.93	103.41
113.08	116.52	114.52	113.03	113.05	113.15	118.06	114.41	113.94	108.8	112.28	109.49	113.81	107.47	110.89	113.98	113.78	115.17	115.53	112.26	115.32	111.12	112.56	116.79	109.82	110.7	107.32	110.82	110.82	106.81	112.43	111.85	109.8	114.43	115.61	115.38	109.48	114.45	113.38	113.62	114.79	113.89	113.9	118.76	115.47	111.75	111.62	117.06	115.95	105.13
101.59	105.38	107.27	103.44	106.15	103.04	106.27	103.76	100.73	106.46	106.94	104.79	100.7	101.35	99.67	108.79	101.35	104.5	102.94	103.93	102.03	110.92	107.61	100.72	104.14	106.03	105.52	102.59	101.25	102.58	102.75	106.65	105.77	102.71	106.19	106.14	103.78	104.13	99.29	100.82	104.97	106.54	101.39	108.66	103.56	102.72	100.98	101.73	106.38	103.71
97.508	99.084	102.46	99.718	98.442	103.47	98.668	102.89	100.73	99.464	102.67	101.78	101.63	98.447	100.97	93.924	96.109	96.462	97.678	102.94	103.32	96.697	98.078	102.82	103.28	101.73	100.17	100.98	100.82	97.187	96.125	95.437	101.52	98.98	99.872	97.77	98.785	99.227	103.73	97.953	101.96	101.38	97.915	97.204	98.813	102.36	93.079	97.68	100.44	100.48
108.34	113.09	110.36	110.52	112.15	113.92	107.66	115.13	111.54	110.19	115.58	105.86	109.68	114.9	112.43	110.6	112.2	111.56	112.75	111.99	115.3	110.03	110.23	114.39	113.96	109.62	113.77	111.04	111.12	114.93	106.68	109.97	115.04	110.35	111.36	110.8	110.56	105.03	113.35	113.08	111.55	111.82	113.81	111.51	110.07	115.06	109.08	114.65	114.64	111.22
97.535	96.334	97.923	97.038	98.921	95.28	99.378	100.89	99.771	100.07	99.324	103.02	96.828	105.81	101.14	98.4	97.161	101.42	95.739	96.715	99.013	99.902	100.43	102.18	96.224	101.54	101.81	103.04	102.3	101.1	101.28	101.75	100.3	100.68	99.251	103.31	98.287	100.88	96.67	105.31	95.922	98.586	98.274	98.647	103.46	98.302	104.98	98.412	98.787	99.736
98.625	102.17	98.65	100.38	102.72	103.75	102.66	97.383	99.752	104.03	102.05	100.58	100.78	97.299	100.52	101.08	102.46	101.31	102.68	102.36	104.44	101.53	102.59	98.33	102.86	101.9	99.506	97.023	98.041	101.92	105.14	99.863	102.19	102.17	93.117	100.26	98.669	99.003	102.69	102.16	99.679	99.13	98.241	100.15	96.621	97.799	102.22	99.273	98.64	95.863
101.81	108.82	104.58	104.95	99.291	103.32	99.157	101.05	104.26	100.87	103.63	104	102.95	103.81	105.28	105.54	107.04	103.23	104.29	105.04	103.46	105.21	103.57	104.88	104.42	107.23	102.15	110.15	100.13	100.46	104.67	104.1	105.03	101.02	102.3	105.17	102.82	101.97	104.41	106.68	100.63	103.05	106.44	103.93	103.1	105.07	102.84	107.75	102.75	101.78
108.25	104.66	108.01	105.98	107.51	106	106.64	106.07	107.25	107.32	104.58	110.13	101.48	106.78	105.68	108.58	108.3	107.32	106.49	104.06	106.3	105.43	105.05	109.72	108.08	101.64	111.45	105.87	101.96	107.9	104.76	108.51	102.35	108	103.46	102.33	108.04	110.02	105.78	106.07	104.22	104.24	105.84	105.87	104.81	106.46	102.86	107.76	104.21	108.74
104.33	108.82	106.07	107.94	105.31	105.32	102.73	104.02	103.48	103.33	100.79	102.89	105.06	107.61	103.63	106.27	102.91	103.13	101.93	105.81	107.05	107.19	102.65	95.454	105.2	101.1	100.04	101.24	101.46	100.1	102.98	105.35	96.008	105.52	103.36	109.55	107.37	102.62	107.43	101.66	105.71	99.266	105.47	103.76	103.75	100.77	103.19	105.17	106	105.1
99.37	100.03	98.435	100.46	95.667	104.5	97.835	101.5	103.91	101.14	100.88	99.997	99.097	104.27	104.34	97.237	98.293	103.72	99.818	102.61	98.569	102.82	97.78	102.09	100.85	99.029	97.53	93.796	98.076	102.46	105.72	100.05	101.83	98.087	96.631	100.8	100.88	102.37	99.433	99.656	100.06	101.42	98.984	104.23	101.67	105.87	100.96	105.89	105.89	98.122
101.18	106.27	103.19	106.69	106.1	109.73	105.5	107.66	110.92	103.65	112.25	107.09	107.43	110.83	104.84	105.38	109.01	106.38	106.47	104.74	103.18	108.45	106.3	101.72	106.97	111.78	101.3	107.89	107.87	105.22	102.13	106.05	107.05	104.73	103.93	106.61	104.21	107	105.11	107.66	108.69	106.31	105.23	98.359	107.21	106.07	105.65	102.17	104.8	105.55
115.04	109.75	110.08	111.66	114.11	115.16	114.59	108.66	113.97	115.06	114.76	110.56	113.16	116.02	115.03	110.92	114.8	114.43	114.01	114.77	111.03	111.21	111.61	115.66	112.92	116.09	110.25	112.73	112.82	111.09	113.28	114.39	114.93	110.13	113.77	114.31	116.22	115.66	115.42	108.47	110.13	107.7	117.89	115.42	110.92	111.01	113.8	111.97	109.22	115.09
110.34	108.14	111.45	110.39	114.29	114.66	116.25	112.49	109.77	110.79	111.09	112.26	110.45	116.25	113.82	108.03	107.92	112.63	110.83	121.17	109.6	110.37	114.11	113.51	114.54	110.73	112.26	112.64	112.86	110.31	113.86	114.05	113.83	107.33	112.69	112.32	110.74	115.84	111.31	112.26	114.03	111.5	111.19	111.51	106.41	116.35	112.85	110.44	114.11	115.49
104.88	108.47	102.88	107.2	100.69	103.23	104.13	101.55	107.71	105.96	103.69	107.37	107.5	111.17	105.82	103.72	109.2	108.08	109.09	109.23	104.58	103.86	107.15	102.59	110.32	108.09	104.39	105.61	103.29	107.21	106.19	107.94	105.53	106.19	105.83	107.59	101.61	109.26	107.07	101.31	101.61	99.614	108.65	101.78	103.86	102.62	107.39	105.32	103.01	110.23
106.19	106.2	104.79	105.12	102.55	108.49	108.89	104.05	105.46	105.93	107.57	106.51	108.85	101.77	101.68	106.61	112.03	104.96	104.6	109.8	105.88	109.54	107.57	106.76	106.08	105.77	109.87	107.35	105.68	100.63	100.79	102.6	107.98	103.37	110.44	105.11	104.24	106.67	106.9	103.68	104.51	103.14	106.16	108.21	107.05	114.55	109.12	103.27	100.4	104.47
111.26	111.15	111.56	112.2	107.16	111	109.7	109.49	114.58	110.13	111.48	109.06	111.69	110.48	112.47	105.35	111.51	113.59	113.09	109.28	112.11	109.86	112.08	110.78	113.07	111.14	106.27	110.42	112.66	109.62	113.67	112.41	115.2	111.86	108.45	112.82	111.85	115.68	111.06	113.05	112.32	114.76	108.1	113.75	109.72	112.71	108.82	108.69	110.24	113.49
105.91	107.31	109.08	106.22	103.37	101.91	106.21	105.82	107.22	102.81	106.33	107.51	105.85	105.49	107.32	109.09	103.67	106.78	110.9	110.42	106.19	104.68	107.29	108.79	101.71	103.76	105.44	101.37	101.52	105.18	105.38	103.52	111.37	107.26	109.72	108.35	107.74	103.64	106.06	107.03	106.64	98.269	106.77	105.72	109.18	108.61	110.84	103.07	108.91	106.3
103.73	104.9	105.27	107.93	101.72	103.96	106.24	108.44	112.42	105.64	106.46	105.75	98.569	106.03	105.13	107.81	100.71	104.53	107.44	107.23	104.66	107.11	105.97	106.59	105.07	109.69	108.61	104.9	108.04	102.59	105.12	106.48	105.7	101.19	103.99	108.12	107.97	103.47	110.21	103.57	109.34	113.18	104.76	106.71	103.51	107.35	105.66	107.31	106.5	108.47
110.49	108.32	112.77	108.91	111.94	114.67	108.78	108.46	109.34	113.65	108.54	116.16	109.98	109.71	112.93	111.96	110.48	109.56	112.31	112.53	113.87	112.15	111.73	113.36	114.2	112.64	109.24	108.71	113.22	115.75	110.86	113.38	109.55	108.16	115.12	110.29	111.37	116.05	108.15	109.79	111.95	108.27	108.52	108.08	109.93	112.94	105.97	112.24	109.76	108.94
103.09	99.9	97.001	101.88	99.162	101.24	102.54	97.413	99.539	100.25	101.3	101.99	98.357	99.708	99.706	97.8	99.682	104.63	101.06	99.344	99.934	99.78	100.63	102.1	97.297	101.73	100.66	96.409	103.92	98.06	98.318	101.84	102.66	99.347	104.58	103.31	100.13	100.47	102.48	100.35	101.53	100.21	96.159	101.1	100.43	95.664	104.92	99.724	102.66	100.99
109.03	114.58	116.56	114.54	117.14	110.02	111.1	114.48	111.83	108.46	114.3	116.07	112.93	110.24	103.18	109.66	111.68	111.69	108.97	110.98	110.08	115.65	113.11	111.66	110.77	110.7	111.88	109.8	115.06	113.31	112.27	107.32	111.31	112.05	107.87	107.55	117.73	112.02	106.72	111.48	111.19	112.84	114.98	111.76	112.31	110.84	107.88	111.3	110.76	111.17
113.32	115.25	111.38	113.12	109.4	109.96	108.67	113.16	112.34	110.14	110.81	114.23	112.05	114.54	111.25	108.56	110.74	113.11	115.55	108.1	109.73	115.73	111.01	108.23	110.39	110.62	111.64	111.01	116.99	111.14	112.25	113.76	115.56	108.74	115.82	114.13	112.52	110.44	111.37	112.11	115.42	111.23	115.41	113.98	109.74	113.3	113.42	109.81	112.35	114.18
107.61	105.69	106.12	107.59	102.72	104.29	104.75	105.01	107.22	105.02	103.98	103.83	109.15	109.7	108.38	105.5	109.61	110.06	104.1	106.23	109.04	100.96	102.56	100.47	104.72	106.65	107.05	103.85	104.15	103.67	105.8	103.79	106.93	107.27	103.62	104.33	104.58	108.83	109.99	109.13	105.5	107.54	108.05	105.16	108.82	108.95	104.44	102.39	107.13	103.03
105.71	105.51	106.78	105.21	106.45	104.55	106.11	107.17	109.51	105.76	105.8	108.95	107.83	103.42	106.14	106.88	105.15	106.42	102.14	103.29	109.5	100.17	109.46	105.49	109.31	106.62	107.13	102.97	104.03	100.78	101.63	104.72	110.7	99.775	108.03	106.89	102.98	103.47	104.89	106.4	104.54	110.14	105.95	104.33	101.63	108.79	110.5	110.64	103.49	107.71
107.28	105.96	103.12	107.38	107.94	108.72	107.84	108.73	109.58	106.36	102.75	105.85	106.44	103.29	104.7	106.88	106.91	103.83	103.25	108.01	102.28	107.48	108.49	103.51	106.42	107.54	106.39	107.6	107.59	105.68	107.06	105.74	109.49	101.22	107.56	100.81	109.16	108.39	106.94	105.98	109.18	107.04	105.41	102.48	106.45	106.21	104.65	106.45	108.63	106.76
99.709	108.32	104.21	105.25	109.12	99.53	104.9	105.31	102.85	104.39	104.96	102.02	102.6	103.73	102.33	101.38	105.46	108.57	105.11	104.61	101.93	102.67	107.46	109.13	99.503	98.572	102.84	99.352	105.32	105.06	104.39	102.05	102.73	104.91	102.33	101.15	107.2	106.41	105.38	101.99	104.62	102.04	99.246	102.04	104.32	105.19	96.242	108.06	106.09	101.46
102.22	102.86	106.31	101.19	102.28	99.416	106.53	103.73	106.94	106.53	101.93	106.14	108.09	105.83	99.519	107.08	103.9	102.94	102.37	107.7	107.66	103.16	99.032	105.58	102.25	102.12	108.46	102.29	101.63	102.93	98.824	103.05	101.69	103.56	104.3	102.08	106.68	104.01	104.69	105.52	102.64	102.21	104.37	102.97	100.82	107.01	102.71	103.22	105.58	109.25
109.93	104.37	105.72	107.77	107.22	104.15	108.97	104.9	103.94	110.26	106.67	107.52	107.34	108.79	106.15	104.69	107.02	102.53	105.35	105.15	104.47	107.87	104.21	107.62	104.47	108.15	102.77	104.47	111.36	105.98	102.91	110.64	108.71	106.79	106.78	107.02	107.73	106.25	106.17	103.87	105.58	108.45	109.91	102.46	104.7	107.51	102.76	104.48	108.41	102.35
104.75	104.58	105.73	104.25	111.33	108.77	104.7	109.38	106.46	102.32	104.61	101.14	107.19	108.65	104.57	107.65	106.68	112.23	105.73	104.52	103.72	104.82	108.31	103.6	101.64	105.75	106.39	105.74	108.61	106.63	107.36	106.59	105	105.06	107.62	106.69	105.36	106.26	102.21	104.54	104.29	104.62	105.82	106.94	105.63	105.65	109.9	106.07	112.07	106.49
113.46	106.24	109.01	109.75	110.2	106.29	115.55	109.46	112.09	115.85	109.06	110.27	110.61	112.36	109.5	115.36	105.51	111.38	113.14	114.59	107.73	109.98	116.93	112.61	114.54	109.34	113.8	107.84	111.48	111.44	112.04	114.21	111.89	108.4	108.86	110.1	113.81	113.97	114.01	115.04	115.17	111.29	113.64	111.5	109.34	115.12	110.15	107.66	110.4	113.83
105.8	103.82	109.11	107.57	106.31	104.03	105.41	107.21	104.35	106.91	106.74	104.17	105.6	103.09	107.95	106.03	105.8	100.8	101.37	100.33	100.93	106.35	106.75	105.01	99.851	101.11	105.01	107.24	104.74	106.54	105.33	105.6	104.51	105.28	106.88	105.93	105.16	106.15	104.72	107.53	104.53	105.29	101.4	104.61	105.93	105.28	109.28	109.59	101.41	106.16
103.41	107.86	110.92	105.77	102.98	107.06	107.63	104.56	112.24	107.14	105.45	103.56	109.85	102.6	108.39	108.85	108.94	104.29	107.11	106.23	108.85	105.38	104.12	103.47	104.78	105.36	105.19	110.16	109.04	108.6	108.01	109.2	102.6	109.69	107.92	106.55	107.74	103.6	101.62	108.81	106.81	109.35	102.83	101.84	103.84	105.58	105.14	105.59	105.38	110.03
105.37	100.3	104.32	99.45	101.28	102.23	99.956	101.05	101	100.53	98.229	99.544	98.984	100.15	97.639	98.491	98.369	101.6	102.54	97.415	104.09	98.39	101.36	98.605	102.12	102.75	103.63	106.19	98.702	97.011	103.59	101.32	99.221	102.19	101.49	97.88	96.289	96.77	100.09	100.68	98.659	99.942	98.595	98.722	105.58	102.85	103.24	99.397	105	97.319
106.06	103.12	102.45	108.68	105.08	106.04	105.78	104.58	103.03	109.15	105.03	109.92	108.75	105.61	104	102.16	105.8	105.22	110.99	104.09	110.97	107.91	105.84	106.12	106.03	105	111.06	106.5	102.35	106.55	102.57	107.24	106.33	104.99	106.55	102.82	106.66	104.29	107.41	106.2	105.55	105.34	107.64	108	106.94	107.5	100.28	108.75	106.11	101.18
111.99	113.97	105.87	110.29	109.38	111.71	109.42	114.17	112.66	106.57	109.8	109.32	110.63	110.89	110.17	109.58	111.68	107.45	111.06	109.45	106.99	109.03	110.88	110.79	111.03	113.15	113.23	111.76	112.54	112.29	112.22	112.74	110.58	110.47	111.14	113.39	105.76	111.96	110.98	111.35	109.73	109.35	111.24	113.78	110.28	112.5	115.03	108.76	113.13	105.53
105.1	108.29	108.77	109.45	105.72	103.76	106.76	102.16	109.28	110.6	112.86	105.71	106.27	108.92	106.14	108.2	106.72	109.24	99.596	105.52	103.16	105.15	106.18	108.75	108.94	107.85	106.72	106.28	102.93	109.36	104.54	102.67	106.51	108.63	104.53	108.3	102.59	104.54	104.13	105.99	109.06	107.87	106	107.64	104.97	110.63	109.46	104.25	109.37	107.05
107.01	101.63	100.74	100.57	107.09	106.48	108.91	105.17	108.63	99.048	100.89	102.87	104.85	107.08	105.12	101.43	105.45	105.41	106.48	107.48	103.93	104.6	104.15	103.18	109.28	100.79	106.76	103.54	105.59	104.72	103.61	101.16	101.54	107.82	105.57	107.24	102.16	98.631	107.97	109.65	102.64	106.44	103.91	108.46	101.11	103.66	107.31	105.92	104.25	106.44
107.92	114.51	106.42	106.3	108.35	114.42	109.62	111.48	114.45	109.31	112.97	115.2	108.24	112.68	111.98	115.76	111.46	111.6	110.03	112.64	108.96	103.23	110.09	107.85	109.24	101.89	111.36	112.17	107.73	112.16	111.05	112.47	112.02	112.71	112.96	111.69	114.9	110.84	112.65	113.26	111.22	115.87	115.9	108.26	113.31	112.03	110.98	110.13	115.63	108.88
102.77	107.08	99.825	100.98	103.87	99.598	101.17	103.93	102.36	95.014	97.854	99.266	99.735	101.81	95.445	101.28	98.902	99.4	103.36	99.238	99.253	98.172	101.75	102.12	98.886	99.743	99.713	98.48	97.659	96.102	99.122	106.69	96.256	103.34	95.586	102.02	98.728	96.859	97.266	98.546	94.067	98.973	100.18	100.85	100.15	100.01	98.932	96.215	99.308	99.288
101.09	105.43	99.903	103.94	97.611	98.901	96.198	95.507	101.23	93.194	100.89	101.85	101.24	98.294	103.27	100.36	103.82	99.927	96.799	98.139	98.546	99.249	97.69	98.631	102.81	100.17	98.097	102.99	102.28	100.72	101.43	99.226	101.29	99.344	100.85	106.06	101.14	97.053	103.3	103.38	100.42	101.08	98.79	105.2	101.97	101.12	99.095	101.76	97.198	97.884
108.74	115.67	112.92	110.41	112.05	111.99	109.51	112.89	109.15	105.95	111.51	111.39	115.65	111.59	112.22	113.56	111.38	109.91	112	111.23	113.92	108.65	115.26	114.14	111.14	112.76	108.79	114.07	114.66	111.15	115.65	110.56	113.03	111.73	116.12	112.51	111.82	110.61	110.9	110.82	108.2	113.86	108.06	111.14	107.86	113.02	110.34	113.48	108.86	107.78
116.24	111.83	113.49	110.09	115.24	113.71	112.39	112.66	115.26	111.27	114.06	107.21	113.96	113.33	115.06	114.86	112.39	113.06	111.56	110.32	111.12	116.06	113.42	117.33	112.83	116.05	111.71	114.7	113.6	108.54	111.56	117.82	113.61	107.97	108.8	111.21	111.87	117.69	111.5	112.66	111.23	110.64	114.91	109.39	115.3	114.95	117.6	107.49	110.65	115.46
111.2	111.7	109.89	112.3	112.67	106.71	107.32	110.58	107.49	109.35	108.63	110.85	111.77	109.12	107.67	109.81	112.37	106.62	115.68	111.5	108.68	113.39	109.84	111.05	107.85	110.91	107.71	107.91	111.25	110.42	107.49	110.39	107.07	114.51	108.07	111.23	107.55	109.47	111.26	107.24	110.71	110.12	110.13	112.92	109.57	109.84	108.64	109.51	108.19	107.58
103.7	108.68	103.64	106.42	109.08	101.49	110.13	101.07	108.59	108.79	103	104.11	105.56	113.08	102.74	108.15	106.28	106.41	105.81	108.13	109.72	104.93	107.37	104.47	105.23	107.95	104.24	104	107.17	107.57	105.49	104.11	106.46	107.66	101.26	105.16	105.98	105.24	109.22	109.16	104.15	106.82	103.4	105.6	103.15	103.78	105.44	105.13	107.95	107.74
103.34	106.36	108.08	104.25	104.49	107.73	106.18	106.64	108.2	110.02	104.34	104.42	105.89	105.15	105.67	103.6	104.09	108.9	104.52	105.96	104.91	105.53	102.13	104.93	106.7	105.19	103.93	105.61	106.76	105.48	104.62	108.42	104.76	106.91	109.94	103.09	103.41	102.41	107.12	102.31	107.96	100.77	106.71	107.98	105.38	107.11	104.69	103.15	105.12	107.88
104.39	105.28	107.07	105.99	108.09	101.56	103.19	102.98	106.63	102.39	107.11	104.44	107.12	104.84	101.28	106.69	104.12	99.211	109.53	104.35	105.77	104.94	106.39	110.35	106.35	103.37	107.7	104.14	103.84	106.44	104.37	105.37	106.24	104.97	106.5	106.72	106.23	100.89	109.54	110.12	110.05	105.59	102.73	106.52	110.74	107.88	106.35	108.47	106.91	105.53
113.07	111.18	110.34	108.9	108.85	107.84	106.01	109.5	111.98	107.46	114.67	112.02	107.18	109.82	108.99	110.21	109.32	111.61	104.87	109.44	107.91	105.85	107.81	110.81	110.93	111.19	112.06	107.25	109.42	111.79	107.17	110.3	109.95	110.95	107.47	111.14	106.67	108.32	108.48	106.67	106.78	106.57	108.78	109.15	110.33	110.4	106.91	108.93	112.29	109.08
99.128	102.83	96.378	99.157	101.7	100.69	97.658	100.22	102.59	101.15	101.72	98.411	99.478	100.98	102.28	100.43	99.225	94.942	99.059	102.47	98.081	98.962	96.697	98.695	96.742	99.887	101.02	98.99	97.506	101.44	101.06	101.29	100.78	100.25	97.981	97.565	101.12	102.07	97.741	99.368	97.131	101.18	99.6	98.292	102.36	98.76	97.231	98.644	104.2	102.54
103.27	102.17	98.169	107.87	104.85	95.227	98.032	100.2	100.67	100.39	99.317	99.352	102.92	101.24	96.588	99.298	99.203	100.38	99.41	102.93	97.212	105.18	102.48	98.288	99.658	102.41	99.43	103.38	99.163	100.27	101.78	104.88	101.46	105.38	100.53	103.02	104	100.05	101.23	103.5	101.7	101.15	97.018	97.469	95.837	97.504	100.14	100.4	103.89	98.428
106.69	111.65	114.76	112.9	110.22	108.74	110.72	108.52	111.05	110.7	114.2	109.61	108.19	109.57	112.02	110.91	109.43	115.48	112.73	114.51	112.22	111.13	111.63	111.63	109.91	112.74	109.66	110.08	118.39	111.28	115.42	109.88	110.84	110.11	113.16	115.1	110.62	113.11	111.83	111.31	113.12	116.08	113.05	111.25	111.41	111.89	113.56	118.83	107.66	112.41
119.68	120.17	114.47	115.83	115.47	115.39	116.88	115.53	115.1	114.32	115.93	114.67	112.52	114.46	117.59	111.83	117.59	116.41	114.97	116.27	116.71	120.27	115.44	114.7	112.35	114.4	118.25	113.82	118.07	122.31	117.78	115.5	117.6	114.85	117.11	117.7	117.09	116.94	116.7	113.87	118.23	113.25	118.34	116.38	116.15	115.46	115.07	118.33	114.88	116.97
121.14	115.42	117.15	116.88	118.51	116.93	119.35	116.77	119.88	117.65	114.84	116.94	116.55	118.52	113.69	119.5	115.32	120.63	117.31	120.45	117.65	113.21	115.72	120	116.08	117.81	117.58	121.6	115.7	117.74	117.98	118.89	117.36	117.51	117.56	117.93	115.22	117.41	117.04	117.61	114.57	119.32	122.78	116.24	120.64	120.54	119.51	117.7	115.61	116.1
107.28	104.6	105.24	105.09	106.64	101.17	108.62	106.44	108.66	103.62	106.89	110.09	103.16	109.16	103.73	105.71	105.28	103.45	105.62	106.35	106.45	105.2	103.02	104.18	105.13	104.57	102.37	106.11	103.12	106.76	108.18	102.73	104.4	107.81	104.3	103.24	107.32	107.52	107.74	104.96	104.95	104.67	106.76	107.52	104.67	106.09	108.22	104.81	107.14	106.2
111.3	108.31	109.73	108.45	106.44	114.38	114.76	111.33	111.27	115.27	112.43	111.79	116.15	113.91	108.58	110.92	107.63	111.18	114.91	112.34	111.73	110.94	110.48	110.26	110.74	114.29	107.52	107.57	111.64	108.06	111.03	111.74	109.48	112.53	109.57	113.73	112.09	116.07	109.02	109.87	115.07	115.14	109.48	114.66	115.54	105.94	108.47	106.15	114.27	115.52
103.84	108.65	102.24	107.14	108.1	111.57	110.16	109.71	107.03	106.52	109.02	105.51	104.52	105.1	109.58	106.64	104.88	110.03	111.4	106.53	109.01	109.9	105.65	106.65	106.52	104.76	106.56	106.83	102.87	106.9	105.51	108.43	109.68	109.11	103.31	104.97	107.64	110.15	105.24	104.05	108.95	105.15	104.63	102.42	105.5	110.52	109	106.29	111.77	105.76
105.06	107.66	107.1	108.67	108.78	108.94	109.02	107.36	105.09	106.69	105.91	107.2	104.8	107.94	106.98	107.91	103.36	105.86	105.34	109.85	105.08	104.15	104.59	104.26	109.45	104.45	107.99	104.98	104.7	106.88	109.59	102.95	105.48	102.39	104.24	104.27	106.69	106.41	105.75	110.24	106.22	108.37	107.77	105.97	105.06	107.03	107.84	111.89	104.14	107.95
108.75	100.72	107.99	108.8	103.1	106.43	98.361	107.27	105.6	105.12	104.2	109.55	102.32	103.5	110.21	106.2	110.08	104.43	103.6	105.72	106.85	105.08	105.3	107.66	103.8	107.02	103.96	105.28	105.53	100.03	109.63	103.33	109.04	104.75	109.02	108.78	105.52	109.74	106.4	107.79	107.13	105.01	107.18	107.23	100.14	105.54	107.09	109.09	104.78	108.47
108.29	102.82	97.743	104.02	106.17	101.59	101.86	103.38	100.88	104.7	102.78	105.08	105.14	108.42	109.92	102.6	99.427	103.32	103.76	104.22	105.95	106.56	104.33	106.68	101.41	104.83	104.43	103.57	106.38	102.65	108.34	103.3	104.46	105.51	100.91	107.95	105.39	106.45	102.35	102.61	102.94	100.01	103.46	102.13	105.33	101.36	104.34	106.99	106.34	104.67
98.042	98.801	101.57	96.305	97.981	97.387	98.104	102.69	101.07	101	101.29	100.85	99.726	99.477	95.85	96.01	97.316	98.924	95.262	98.315	98.948	97.908	96.431	99.612	98.494	99.842	99.809	97.392	98.879	102.36	102.47	98.498	98.165	102.73	95.702	99.17	100.72	98.386	99.371	100.43	100.53	94.808	100.05	101.45	103.31	99.427	102.71	104.17	99.007	96.844
103.71	99.881	101.05	100.31	102.76	103.78	104.22	102.03	105.31	100.39	105.3	104.18	105.71	103.93	102.36	103.11	101.37	104.43	107.32	107.21	100.35	102.79	105.38	108.69	105.07	102.41	104.44	103.11	106.46	106.46	101.3	106.9	101.87	107.33	106.89	109.07	105.57	102.83	100.87	103.75	105.83	107.44	106.81	104.46	101.99	102.33	106.54	106.21	102.65	106.87
108.8	106.46	106.08	109.38	105.25	103.92	106.14	108.05	109.8	106.34	102.95	103.02	106.95	105.98	107.18	107.58	114.9	107.29	108.15	108.41	108.58	102.7	108.97	110.67	99.66	106.14	106.42	106.68	107.14	108.71	106.37	103.46	108.29	103.4	104.35	104.9	110.18	105.52	107.23	107.3	109.02	109.99	110.29	105.76	107.55	107.05	105.33	107.05	107.97	107.41
107.97	104.16	105.79	111.12	106.42	108.56	105.65	104.58	103.18	106.08	107.35	103.95	102.91	106.34	102.69	105.78	108.34	104.38	108.65	101.87	108.65	107.55	105.63	107.83	102.79	104.95	105.6	103.76	105.59	103.87	107.43	105.7	103.35	104.86	110.81	104.44	102.69	104.96	107.93	105.06	104.44	105.02	105.28	105.91	104.27	109.09	103.86	104.72	104.51	109.39
112.05	115.3	106.95	108.79	106.97	112.17	109.8	106.7	113.95	109.89	108.97	109.88	111.37	108.4	109.15	114.53	107.45	107.79	115.02	108.59	111.18	109.42	110.12	107.07	111.45	110.04	111.66	109.97	112.7	110.97	110.75	111.27	110.11	107.13	110.53	110.7	115.06	111.47	108.13	110.13	111.93	112.98	106.4	109.84	110.27	109.47	112.74	111.55	108.17	109.72
103.5	104.19	104.4	105.04	103.08	101.01	102.83	104.77	104.37	105.16	102.61	104.41	105.02	106.24	105.54	105.82	103.42	103.37	108.75	101.53	106.52	104.52	101.48	104.07	109.48	104.95	108.04	102.88	105.17	105.88	108.39	105.21	103.6	105.98	103.05	105.07	105.06	103.93	100.86	105.31	102.7	105.78	103.69	108.3	105.89	107.81	107.19	104.42	107.55	105.03
115.61	109.44	110.42	113.83	108.81	112.07	109.2	108.33	112.69	114.06	115.97	111.26	110.42	115.69	110.58	109.79	113.59	112.36	114.43	112.15	114.92	107.5	112.53	117.4	111.52	111.02	114.32	113.95	110.37	116.76	110.01	110.23	110.21	113.23	113.19	113.85	113.56	112.53	107.29	111.25	116.03	114.99	112.37	118.16	112.83	109.81	111.8	111.22	111.67	111.6
116.27	120.26	117.12	116.93	119.5	119.01	118.12	113.69	114.98	112.93	114.53	117.03	113.83	115.88	114.52	116.44	115.78	121.98	115.46	115.06	118.39	117.37	115.61	119.74	115.72	113.44	115.76	119.84	115.23	115.67	116.88	115.84	110.56	111.96	115.15	115.53	112.64	115.06	113.79	113.35	112.04	113.17	119.26	115.28	115.29	114.61	117.14	116.39	116.82	119.09
110.1	112.96	114.65	110.42	112.98	114.4	108.17	109.34	114.37	110.04	111.85	111.51	110.74	109.75	113.31	111.28	113.2	116.17	113.01	116.67	112.67	112.1	111.56	112.65	111.87	105.41	108.78	112.44	114.23	108.19	110.07	110.33	115.92	109.19	116.88	111.59	114.19	115.85	113.27	113.41	115.22	108.65	108.08	111.01	112.39	112.92	112.77	108.58	113.01	111.46
103.65	107.99	109.99	107.02	105.57	100.39	101.82	107.46	109.88	105.28	108.36	104.38	107.76	105.95	106.37	109.36	103.86	108.29	109.1	106.47	106.47	106.11	108.79	103.12	105.24	105.3	101.73	109.84	105.17	108.04	101.62	104.12	108.29	104.54	108.54	107.27	109.1	107.9	106.08	105.37	106.45	104.11	109.5	104.22	108.55	105.52	107.12	107.23	104.22	108.46
107.26	114.38	106.28	109.74	108.66	110.7	114.51	113.07	110.09	109.66	110.45	112.89	112.43	111.24	112.99	109.31	109.31	107.83	106.61	108.59	110.54	114.63	111.77	110.75	113.29	106.57	110.56	113.37	110.29	114.15	114.39	114	110.34	108.2	109.7	111.54	113.93	111.68	110.7	111.72	110.53	113.27	113.81	112.56	113.55	110.82	112.12	114.65	111.78	109.42
106.28	108.97	105.37	107.94	109.73	109.76	106.12	109.21	106.07	100.16	101.72	107.08	105.97	107.44	106.33	106.01	101.06	107.36	107.93	105.09	109.57	108.84	108.21	107.9	105.66	105.03	106.29	104.42	112.03	109.16	104.28	109.28	107.74	105.9	107.52	106.14	112.22	105.21	103.56	109.7	108.93	108.15	108.72	106.65	104.3	111.12	102.31	108.89	105.94	102.96
111.11	106.35	106.08	106.6	110.92	108.15	107.4	107.27	110.52	102.42	106.76	108.82	104.42	104.74	106.43	102.27	105.76	106.52	102.31	105.81	110.7	106.19	105.84	106.31	104.35	107.05	108.52	107.52	103.78	108.19	105.25	107.1	107.98	108.32	105.81	106.13	108.31	103.9	108.69	103.08	108.75	102.32	104.35	106.92	106.01	110.41	104.18	103.46	107.69	106.37
106.48	106.52	105.32	106.3	107.01	105.35	104.52	105.64	108.48	109.99	103.01	109.66	107.53	105.98	105.06	107.17	103.97	103.87	107.13	99.762	105.39	105.57	103.77	105.42	108.35	108.25	106.14	104.12	107.59	106.85	104.11	104.95	111.66	106.59	108.12	107.57	106.82	103.83	110.72	108.85	108.76	106.39	109.66	105.69	104.22	103.33	106.22	113.68	108.46	107.42
101.82	104.34	104.65	106.66	107.77	104.38	107.78	104.39	111.26	108.26	105.68	103.94	108.52	104.53	102.34	107.61	104.15	105.14	108.87	107.86	103.09	104.96	106.61	107.26	105.21	105.38	104.31	106.33	105.05	104.63	101.97	105.4	106.03	103.67	101.71	108.42	104.95	106.55	104.46	102.2	106.23	100.06	106.99	105.42	108.99	104.64	104.99	105.94	106.77	101.27
107.39	108.81	103.83	107.69	112.85	105.48	104.04	107.25	109.83	103.07	107.54	103.53	106.22	106.58	106.28	108.14	103.08	104.32	104.27	106.3	105.78	106.9	105.93	103.2	106.57	103.02	105.21	109.38	103.07	107.14	109.11	106.2	109.08	104.29	101.57	105.15	108.28	107.69	107.63	110.43	108.75	106.49	107.14	103.83	104.61	106.13	107.75	106.75	110.99	103.28
96.398	99.463	105.41	97.665	104.38	98.841	94.405	100.32	94.475	95.532	103.43	99.581	100.29	101.43	104.37	100.75	101.15	101.98	95.705	100.18	96.944	96.283	99.942	95.798	103.19	95.598	104.23	99.945	98.207	99.657	100.44	99.229	101.55	101.3	95.369	98.497	101.99	96.963	101.16	104.45	96.286	96.776	98.313	99.817	99.032	100.71	99.103	101.56	102.95	100.88
114	116.17	121.12	117.16	119.87	116.36	119.75	113.41	119.81	119.42	115.77	113.78	117.86	121.62	120.17	119.16	114.25	118.65	116.35	114.29	120.49	120.48	119.8	118.71	117.75	113.3	125.97	120.46	120.93	118.31	114.71	118.7	116.36	121.68	118.57	116.66	116.71	114.55	112.21	115.74	116.87	116.54	114.95	119.51	115.93	116.74	118.13	116.7	115.71	120.05
104.64	105.35	107.66	104.14	106.67	103.51	107.32	106.18	107.98	109.21	106.05	104.42	108.01	110.52	109.34	107.82	104.84	109.52	110.44	112.88	108.35	107.98	101.97	104.36	106.96	104.55	105.29	108.25	106.31	104.62	110.03	106.58	111.48	108.41	107.27	108.29	109.99	102.37	104.32	109.19	106.08	107.37	109.88	100.84	104.27	110.31	107.5	112.52	106.58	110.55
100.73	102.47	97.617	100.17	102.56	98.899	99.01	101.3	101.84	104.11	98.121	102.17	102.22	98.272	101.97	103.5	104.81	101.22	101.78	96.493	102.65	105.48	94.601	102.71	101.71	100.37	100.04	102.45	102.64	102.9	101.73	102.49	96.235	102.68	100.61	94.942	98.97	98.284	105.94	98.788	98.592	101.18	102.71	101.3	99.679	100.63	98.579	102.41	103.22	100.64
115.98	114.86	118.09	115.75	124.16	119.66	117.96	120.89	119.96	116.4	120.25	120.03	113.68	118.96	124.94	115.68	117.03	115.11	114.87	111.15	116.3	117.1	118.34	117.16	116.11	118.18	115.51	114.96	116.56	119.37	115.05	113.67	116.36	116.78	115.78	115.47	121.12	119.75	118.83	118.73	118.49	117.36	117.19	118.79	115.6	115.63	116	116.1	114.37	117.13
114.47	110.56	107.8	107.48	111.49	112.59	111.22	109.1	111.58	111.12	114.2	110.93	110.32	110.73	106.82	112.42	110.88	109.29	107.91	109.54	112.25	112.4	110.02	112.04	110.89	107.77	112.1	107.22	110.47	108.13	103.6	111.17	109.34	111.52	113.17	110.29	112.98	110.84	108.89	111.07	107.3	111.01	112.5	109.56	110.34	108.37	108.8	111.25	109.28	109.66
107.39	110.17	107.95	105.38	105.95	110.77	103.67	104.24	103.67	103.3	109.86	103.87	108.13	106.38	102.05	105.9	109.4	108.65	108	103.38	101.16	106.98	103.53	103.37	108.32	107.41	103.75	105.14	108.75	107.48	104.12	101.13	106.33	108.93	106.6	107.23	106.91	107.05	105.56	105.42	102.35	109.9	102.54	105.07	104.82	107.26	107.32	110.05	104.45	105.71
112.72	111.17	107.78	107.78	106.32	113.85	107.76	115.51	109.08	108.29	105.48	108.97	107.55	111.96	108.5	107.34	111.54	110.08	110.47	109.91	113.26	111.47	110.32	103.11	108.94	109.21	110.75	110.65	109.14	111.98	108.01	110.91	104.6	109.35	107.29	105.11	109.37	111.33	109.36	107.97	108.17	111.41	111.05	110.08	112.13	109.4	111.61	111.17	110.67	111.7
102.84	98.505	98.034	101.44	95.883	102.81	102.35	100.12	104.26	98.702	101.48	101.58	98.944	99.254	97.865	101.62	103.31	99.895	97.242	97.502	99.973	100.6	103.79	101.62	100.2	100.3	99.2	105.12	102.04	103.52	100.83	104.63	101.97	103.92	101.73	101.95	97.784	98.23	102.05	98.688	101.03	101.18	96.352	99.01	99.333	101.86	99.755	99.904	102.92	97.251
105.7	104.82	106.17	103.53	102.64	111.64	104.05	105.11	100.61	108.19	104.72	101.26	109.02	107.29	104.41	107.37	104.11	103.26	107.17	103.35	109.47	103.25	105.22	103.85	106.93	101.65	108.94	103.59	107.56	104.72	103.59	105.88	103.24	102.11	100.3	105.25	104.59	106.97	103.51	105.93	103.46	107.41	105.6	105.18	105.3	107.59	108.68	107.73	106.77	105.4
112.39	113.26	108.08	111.15	105.47	112.79	109.38	113.56	117.46	112.41	108.63	109.62	107.81	114	114.63	111.77	110.95	110.75	108.35	111.7	113.85	118.38	112.37	109.54	109.26	112.97	111.56	105.91	112.62	109.12	108.98	109.99	111.58	114.08	108.46	113.07	114.42	113.3	108.46	114.6	110.53	110.75	112.76	111.34	113.24	113.27	110.37	108.5	110.25	110.8
110.42	111.91	105.23	111.4	109.58	109.82	111.52	108.7	109.82	114.66	112.07	108.25	112.01	111.77	109.91	112.09	113.41	110.53	112.35	110.41	109.31	111.67	109.16	109.71	109.34	113.94	113.46	113.14	113.09	112.98	110.78	114.28	110.01	108.77	113.89	110.12	112.41	112.68	113.44	112.1	110.36	109.02	110.45	112.62	111.11	111.49	103.85	111.78	117.5	110.78
107.01	108.55	108.83	106.92	105.39	108.27	106.22	108.41	102.13	109.82	108.13	105.36	106.01	107.89	109.42	107.52	107.35	104.56	109.77	111.32	110.09	107.46	110.11	108.73	107.17	107	108.27	107.47	110.93	108.56	109.24	112.02	107.39	110.06	107.96	104.92	106.88	108.81	108.08	106.57	105.7	106.03	102.93	108.48	105.87	107.35	108.59	109.12	103.62	106.57
108.48	112.2	110.37	112.23	114.67	115.12	107.38	109.23	115.18	111.15	115.75	109.27	112.24	113.01	111.47	109.58	112.07	109.85	111.06	111.08	116.36	113.37	111.42	106.9	113.01	115.15	110.23	114.49	112.14	109.28	110.05	109.47	110.56	111.62	113.48	107.9	111.8	112.46	108.77	110.43	109.71	110.34	110.8	114.17	112.71	110.3	113.69	112.65	107.88	110.54
110.5	112.88	111	113.19	115.35	112.2	112.78	113.21	113.28	112.6	110.13	112.4	110.96	112.48	108.18	114.41	110.57	110.96	112.55	109.38	109.26	112.78	114.91	112.05	109.43	113.93	114.83	116.29	112.25	113.81	108.68	110.37	114.9	114.14	111.08	114.89	116.97	110.49	113.02	105.5	107.79	111.44	112.3	112.99	110.1	112.32	108.94	113.24	112.75	110.04
116.62	116.5	115.95	114.5	113.49	119.35	114.01	119.92	113.32	112.44	116.95	116.98	118.75	113.94	117.46	118.43	116.72	117.92	116.04	116.62	118.64	115.91	115.34	118.62	115.16	116.03	118.31	117.2	115.72	112.48	118.34	118.07	122.12	115.78	116.75	113.08	116.39	117.57	117.1	119.17	114.07	118.83	114.89	118.71	114.02	113.98	115.13	117.99	119.25	121.75
107.45	111.07	105.63	107.24	104.26	106.35	110.63	106.08	102.02	109.42	104.09	105.88	110.84	103.82	106.81	105.15	107.26	108.06	103.59	107.69	104.29	106.16	102.34	107.67	104.47	103.69	107.02	105.44	106.93	104.9	106.01	109.05	108.09	108.88	103.51	106.51	105.69	101.7	106.24	102.3	105.99	109.91	106.22	106.06	105.33	104.2	110.59	106.44	103.47	102.72
105.5	105.61	105.63	107.99	107.07	103.4	107.91	105	104.81	105.51	103.27	109.32	106.7	104.67	108.94	104.09	110.76	108.07	103.77	104.65	107.19	103.6	107.94	106.49	107.99	108.13	104.2	109.87	106.81	107.12	102.18	107.83	109.98	106.14	102.05	103.92	110.9	109.19	105.06	107.19	108.19	103.47	109.46	107.84	103.56	107.16	106.16	109.39	106.98	110.79
98.435	99.671	97.815	100.76	101.22	96.537	98.737	103.72	97.511	100.72	104.48	100.86	102.22	102.22	99.115	101.18	102.65	101.02	101.04	104.83	98.797	93.947	103.92	96.544	97.759	102.8	103.74	101.32	99.812	97.998	99.196	98.949	101.88	96.363	100.87	100.05	101.83	100.44	100.99	99.97	99.911	103.29	101.7	100.17	102.56	102.77	102.53	99.33	101.06	96.376
100.5	100.63	100.59	104.73	96.581	101.22	97.717	96.366	103.12	98.717	103.47	96.041	100.56	98.563	100.65	101.13	101.46	100.05	101.34	102.55	98.575	102.88	102.21	97.343	98.395	98.574	98.696	101.49	101.11	101.5	100.48	102.2	99.618	100.72	99.591	96.691	99.617	101.89	98.127	98.505	97.443	103.81	98.728	98.701	97.939	100.57	99.98	99.328	104.71	100.01
111.22	104.42	106.38	113.03	110.37	108.36	115.19	104.82	114.6	106.96	109.33	110.04	110.1	109.75	107.67	107.84	109.73	109.45	109.2	113.15	108.89	112.06	111.54	106.17	108.55	110.92	112.18	105.94	110.09	113.54	108.98	108	110	108.78	109.75	111.43	109.37	107.55	109.96	111.68	113.22	110.43	105.61	112.06	107.56	111.39	112.23	107.38	110.8	109.53
102.11	104.15	106.32	108.63	109.84	108.05	107.23	107.52	107.5	103.53	108.16	108.34	105.46	105.25	109.49	105.45	108.7	108.02	108.66	103.08	107.1	102.91	104.65	108.8	107.35	108.69	109.78	103.68	110.4	108.38	104.88	110.64	105	110.45	103.91	106.32	100.66	106.61	103.52	108.27	110.44	104	106.43	106.98	100.28	107.28	111.15	106.28	106.65	104.56
104.52	99.275	108.02	103.71	105.54	105.63	101.4	106.75	107.39	101.07	101.65	102.74	104.81	103.62	102.65	106.79	104.05	104.01	105.94	103.19	97.78	104.22	101.71	105.58	100.71	108.7	101.94	102.49	105.1	100.72	109.29	106.59	102.92	105.25	101.87	104.15	104.92	98.088	107.52	108.27	100.2	107.4	105.61	104.45	104.57	99.852	106.45	98.796	101.84	106.56
108.05	105.99	105.53	103.26	104.08	104.79	106.07	105.32	106.49	105.35	108.32	108.99	107.06	104.83	108.66	109.05	105.07	103.64	106.75	106.55	106.73	101.96	103.18	105.91	104.61	106.95	104.47	105.15	106.46	107.47	100.91	104.95	110.2	111.31	108.45	104.25	108.74	105.42	102.83	105.33	107.26	108.53	105.6	107.74	106.14	102.46	105.77	108.65	103.64	104.8
103.52	110.32	107.43	103.31	109.6	106.49	106.79	107.95	102.85	106.81	103.1	104.03	105.14	110.1	102.78	109.24	109.11	108.05	108.44	108.01	108.09	107.2	106.26	104.17	106.91	105.48	105.73	104.82	106.4	105.64	108.81	114.18	103.6	108.55	103.94	108.12	105.16	108.86	104.97	109.69	106.69	106.95	102.86	109.06	104.86	104.71	108.51	108.09	111.85	104.26
115.62	113.28	110.42	112.61	107.84	112.39	109.08	111.97	113.42	111.94	113.05	113.84	109.81	113.8	111.7	113.1	109.21	107.55	112.16	114.2	109.99	113.4	110.67	112.3	109.5	113.84	114.55	111.29	109.92	112.18	113.89	110.24	110.37	111.85	110.57	108.55	113.65	113.91	114.57	110.2	110.88	111.05	107.78	110.68	112.2	108.48	115.83	111.64	113.39	116.35
108.17	105.56	105.94	104.56	102.21	103.19	107.57	102.93	105.23	108.45	104.94	106.41	106.15	107.56	108.14	106.68	110.72	104.37	107.37	103.02	104.35	110.97	104.91	105.34	104.2	102.64	106.22	108.54	105.26	104.98	106.22	106.52	113.26	106.67	105.83	106.99	108.95	109.36	108.42	105.77	107.18	102.7	105.9	106.44	107.03	110.13	105.51	105.86	103.54	103.75
107.58	106.56	109.56	106.6	105.52	108.22	104.9	105.4	104.66	103.08	104.92	98.033	110.09	106.48	108.12	107.14	102.88	104.57	106.83	103.75	103.51	105.41	109.18	107.43	106.55	107.64	107.58	103.58	103.25	107.01	105.53	104.84	107.55	106.33	107.3	105.83	105.28	106.4	105.03	107.67	107.12	104.26	109.06	104.65	105.13	108.61	106.96	104.24	108.03	107.45
106.11	102.47	107.61	105.83	105.48	104.91	109.24	105.97	107.74	105.17	107.43	107.74	107.12	106.03	103.42	109.64	106.77	106	101.99	103.66	107.85	106.05	107.86	103.65	105.9	103.27	106.23	107.9	105.75	106.59	104.61	105.58	105.11	105.62	103.93	110.5	106.1	105.38	110.18	106.48	102.9	107.26	104.63	112.55	105.81	107.99	103.59	106.51	109.99	105.77
111.37	107.27	111.15	114.13	112.4	111.81	112.16	108.67	109.63	108.63	113.61	116.12	111.09	113.71	107.43	111.15	106.73	113.8	116.42	110.81	109.39	111.28	109.5	113.71	114.99	110.95	112.38	111.72	112.8	112.51	108.44	110.39	116.42	110.24	110.62	111.12	110.71	113.59	113.22	110.36	114.31	111.51	114.41	113.74	114.21	113.75	110.49	110.23	112.11	111.74
99.998	98.364	97.365	93.876	102.66	102.51	99.277	98.912	98.407	101.09	99.089	102.83	100.6	97.589	96.869	100.68	97.362	96.561	99.785	102.55	101.2	102.07	98.854	100.49	105.59	101	101.34	98.662	95.995	102.18	98.19	100.71	99.853	100.22	100.28	101.4	101.9	99.329	100.43	99.533	102.14	98.249	103.08	97.341	99.878	98.708	99.035	101.57	101.99	101.49
112.02	115.91	107.32	110.2	108.36	109.36	112.48	112.41	116.57	109.31	113.02	111.97	110.87	110.73	110.82	115.14	113.16	105.72	111.36	109.39	111.79	106.11	108.66	108.22	113.43	107.88	110.52	109	112.88	109.24	110.34	110.6	114.4	111.6	112.02	109.46	112.21	105.86	108.8	115.56	113.56	110.61	109.47	114.75	110.33	108.06	110.23	117.93	115.05	115.23
110.19	107.79	108.56	104.05	104.31	104.56	106.95	106.69	106.26	104.72	101.58	104.32	107.77	107.14	103.97	102.66	104.34	109.32	106.82	105.15	108.35	108.96	103.5	111.04	100.72	108.48	101.14	106.9	104.46	106.32	106.04	105.51	103.18	107.59	104.62	103.89	106.25	112.56	106.05	103.81	105.9	111.27	103.9	106.55	111.23	106.34	108.68	103.68	105.68	107.02
105.24	103.61	101.92	100.14	109.17	102.48	103.43	103.72	105.67	103.71	111.36	104.57	101.7	106.83	106.84	107.06	105.09	107.98	100.07	102.59	107.07	109.15	103.81	103.38	106.86	105.01	103.47	102.33	104.3	108.04	109.46	104.95	100.64	104.11	103.06	105.84	108.29	106.9	108.4	106.55	106.83	108.72	108.1	110.12	99.474	105.62	109.09	103.89	104.22	102.83
106.95	104.35	103.81	112.96	105.07	106.96	108.09	105.3	101.91	108.41	107.02	106.71	109.42	106.74	105.61	102.13	108.15	104.76	105.01	102.63	107.15	102.1	107.24	101.94	104.82	107.16	99.729	103.96	106.8	105.49	108.87	112.19	104.64	102.98	107.84	104.81	103.78	106.15	109.18	105.27	104.1	105.25	105.25	104.88	103.95	108.71	102.39	104.76	107.02	105.14
112.05	109.89	111.67	113.17	113.51	115.5	116.9	114.31	113.46	111.17	113.82	113.34	110.48	112.61	114.48	110.24	111.24	111.15	115.25	114.21	111	108.63	115.59	111.29	110.69	112.95	110.75	109.72	112.15	113.53	108.04	107.61	117.2	110.71	112.72	108.88	108.66	109.06	111.07	112.96	107.6	112.59	110.72	108.21	110.97	111.34	111.2	107.32	110.53	111.46
104.58	109.34	108.38	109.38	107.23	109.18	107.46	99.733	108.38	103.83	108.91	106.93	105.88	103.59	104.47	104.94	108.49	104.55	102.08	103.39	104.23	106.22	100.26	108.59	101.45	113.14	106.98	101.11	107.66	105.91	102.84	106.45	106.31	107.83	108.06	107.78	106.19	106.54	110.04	105.35	108.55	107.88	108.23	102.66	108.29	102.5	104.24	105.12	106.64	104.74
112.05	107.7	106.1	110.18	109.97	112.01	111.35	113.52	113.09	110.55	110.52	112.83	116.6	114.63	108.97	113.86	110.88	108.93	113.61	111.38	109.1	109.87	111.14	110.77	113.72	113.15	109.01	109.39	110.35	113.15	113.21	109.13	111.19	109.21	111.89	111.48	111.1	113.75	112.19	109.1	117.7	113.57	109.16	110.93	110.22	111.01	112.87	111.47	108.26	109.54
107.72	110.68	106.3	103.22	105.67	104.3	104.22	106.04	108.96	103.94	108.64	106.07	102.25	105.92	105.86	108.14	112.61	112.63	105.34	102.44	105.77	108.98	103.02	111.86	107.3	105.78	107.23	110.1	101.8	106.66	107.62	109.24	102.62	109.32	107.14	108.47	104.97	107.41	106.81	103.72	110.31	106.77	105.81	104.19	108.46	107.45	105.61	110.66	107.03	107.71
108.17	107.97	102.3	105.32	103.7	102.99	104.6	105.75	100.64	103.88	101.96	107.44	102.91	106.85	105.94	104.44	101.62	100.69	107.67	103.95	104.47	104.36	104.69	102.31	106	104.32	103.86	103.83	108.01	101.86	104.95	104.76	108.89	99.916	108.6	106.19	102.73	104.62	103.02	103.22	108.38	99.365	103.41	103.16	106.39	101.53	106.89	102.92	102	104.67
111.53	109.8	109.26	110.47	112.03	115.62	110.77	108.83	111.49	110.09	114.2	108.01	109.41	104.73	112.45	112.77	112.99	117.44	110.48	107.17	111.63	111.83	111.62	113.54	114.24	105.99	113.27	114.74	110.7	111.78	111.84	112.79	109.17	108.36	116.96	112.21	112.51	112.6	113.15	111.48	114.19	112.62	109.54	111.62	111.88	111.42	110.77	113.66	113.26	111.21
105.21	103.86	105.95	98.369	103.29	104.69	105.05	103.9	100.69	101.81	106.59	106.3	102.91	103.46	100.93	103.04	99.234	102.9	104.85	105.27	105.05	102.34	102.82	109.59	104.78	102.99	104.16	102	105.23	102.42	102.18	103.7	102.78	107.1	102.02	105.66	106.44	103.22	104.91	100.84	99.001	102.52	101.8	100.73	103.36	106.97	107.26	102.33	105.91	105.2
98.641	103.87	105.35	102.53	100.27	103.5	103.49	97.015	103.69	96.201	102.43	92.897	102.4	102.01	103.79	96.478	103.38	107.16	102.68	101.81	97.061	104.06	94.879	98.269	101.06	100.08	101.74	96.786	101.27	97.796	105.25	101.18	100.6	105.68	104	100.92	99.635	104.25	103.19	98.016	102.58	100.9	100.35	95.371	101.28	100.63	101.72	93.948	99.848	100.9
[truncated: 550 more rows]
[truncated: 150 more columns]
