# Supplementary material for: Genetic dissection of main and epistatic effects of QTL based on augmented triple test cross design
Source: PLoS One. 2017 Dec 14;12(12):e0189054. doi: 10.1371/journal.pone.0189054 (PMC5730204; doi:10.1371/journal.pone.0189054)
Supplement: S8 Supporting Information — (ZIP) [file pone.0189054.s008.zip › z4_1700_0.8_10.csv]

103.65	104.08	105.29	105.73	104.85	104.13	105.52	103.85	103.96	104.62	103.49	104.3	104.04	102.97	103.87	105.83	104.43	103.53	103.83	103.77	104.5	104.33	103.28	104.32	104.44	105.52	102.75	103.75	104.51	102.28	104.64	104	103.41	102.55	105.31	105.07	105.85	104.25	104.19	104.09	102.6	104.11	104.84	105.97	105.63	105.48	103.03	104.65	104.61	104
106.98	108.54	106.41	105.41	108.49	106.53	107.25	106.25	105.45	107.44	107.15	105.98	105.7	105.84	107.41	107.38	106.74	106.66	106.81	106.36	107.73	106.89	106.44	105.2	107.15	107.97	107.89	106.64	107.12	106.08	107.09	106.31	105.49	107.27	106.5	106.02	107.13	106.12	106.83	106.64	108.12	106.19	106.5	106.64	108.53	106.33	106.28	108.04	105.7	107.27
117.52	120.39	116.52	118.21	116.86	119.22	117.93	118.5	116.66	118.05	117.45	117.49	117.95	118.65	118.59	118.15	118.34	117.29	119.57	118.38	117.47	116.83	117.24	116.85	118.51	117.08	119.21	117.62	117.2	115.56	118.25	117.86	117.54	117.62	119.06	118.14	115.67	117.18	116.92	117.25	118.12	118.26	116.27	116.17	117.2	117.19	117.78	117.98	118.9	118.03
99.971	102	102.03	99.997	101.73	100.89	102.58	101.5	99.667	98.635	99.028	100.76	100.26	101.84	101.75	101.27	100.33	100.41	99.266	100.88	100.81	100.59	100.63	99.681	100.2	101.39	102.22	101.01	101.42	100.43	100.8	100.35	100.48	100.84	100.36	100.67	101.31	99.756	99.209	100.34	100.53	102.11	100.01	101.6	101.32	98.802	100.6	101.87	101.16	100.88
107.32	105.3	104.74	104.95	105.27	104.84	105	104.91	106.39	105.98	107.28	104.59	105.1	105.26	106.61	106.11	104.28	105.6	103.05	104.53	105.39	103.99	106.62	104.45	105	105.57	105.55	104.29	106.31	105.42	104.94	104.53	106	105.54	105.15	105.11	105.94	105.09	106.58	104.66	105.38	104.88	105.75	106.01	106.27	104.7	105.8	104.51	107.53	103.46
105.24	105.65	105.4	106.18	104.22	106.09	107.2	106.5	105.24	106.14	105.77	105.65	105.88	104.02	104.94	107.54	106.61	105.15	105.32	106.58	105.01	107.66	106.7	105.17	105.96	106.22	105.75	103.96	104.11	106.25	103.51	106.23	104.09	104.37	105.47	104.19	105.23	104.76	104.73	106.07	104.88	105.69	106.23	104.89	106.72	104.49	105.31	103.22	104.75	105.05
105.81	106.52	105.48	105.63	107.43	106.28	105.91	106.73	106.24	106.99	107.57	107.27	105.13	105.31	106.77	104.82	104.66	107.26	105.06	105	105.88	104.96	106.04	106.76	107.01	105.98	105.58	105.19	106.31	107.08	107.81	105.75	105.96	106.4	105.65	106.28	106.07	105.9	106.45	105.7	105.35	106.12	105.72	106.75	106	105.15	105.72	106.59	107.79	106.39
110.4	110.72	110.85	113.42	110.76	110.69	110.76	111.35	110.48	110.42	110.71	110.76	110.77	109.85	111.25	111.69	112.08	110.19	112.86	110.56	111.79	111.55	111.52	111.19	111.2	111.51	109.43	111.03	112.62	111.18	111.77	111.34	110.84	112.54	109.89	110.96	111.75	109.08	111.48	111.81	112.34	110.79	111.21	111.81	111.44	110.95	111.79	110.4	112.24	111.48
104.64	104.44	103.65	104.98	104.84	105.04	106.09	106.24	106.08	104.8	104.76	104.62	104.82	106.2	104.72	105	105.58	104.53	106.23	105.1	103.44	104.97	105.34	104.72	102.76	105.16	104.69	104.42	103.08	105.09	104.41	104.46	105.06	104.69	104.92	105.47	105.64	105.07	105.4	105.42	105.31	105.09	104.72	103.45	105.52	104.88	103.85	104.17	104.24	105.57
106.4	106.29	107.63	107.99	107.53	105.51	106.18	105.02	107.04	105.84	106.12	105.9	108.23	107.31	106.44	107.21	105.77	106.72	106.88	109.01	106.93	107.37	106.61	106.13	107.48	107.64	107.26	107.97	107.27	104.91	107.3	106.74	107.67	105.35	105.54	107.51	104.92	107.68	105.96	107.18	106.52	105.89	106.69	105.16	106.14	106.72	107.49	106.8	108.23	108.41
106.78	106.28	106.64	104.69	105.6	106.67	106.3	106.58	105.74	105.57	105.72	105.88	104.43	106.29	107.12	106.4	104.19	106.66	107.08	105.34	105.72	105.84	104.82	105.7	104.22	107.26	105.21	105.01	107.52	106.65	104.98	106.6	104.99	105.95	106.59	105.03	106.1	105.52	107.5	105.8	105.27	106.69	105.9	105.93	106.36	106.71	105.93	106.07	105.22	104.47
105.79	105.09	106.25	103.26	106.54	106.67	105.69	105.42	104.86	104.95	104.15	105	104.68	104.04	105.71	104.21	104.8	104.33	105.43	104.92	104.6	105.06	104.15	106.91	104.54	106.24	105.99	105.36	104.2	105.53	105.13	104.31	105.05	105.28	103.82	104.4	106.18	104.29	106.49	105.51	105.16	103.33	106.26	104.88	105.96	105.46	104.54	106.55	104.77	106.06
103.77	104.87	103.01	102.69	105.58	104.23	104.28	102.94	104.32	104.85	103.26	103.94	104.17	103.44	103.4	104.26	104.77	104.4	103.9	104.81	102.99	104.97	105.56	104.78	103.95	103.86	103.61	104.44	103.93	103.7	103.89	104.02	103.47	105.37	104.67	103.71	103.59	104.96	103.47	105.4	104.45	104.89	102.64	105.62	104.85	103.24	104.71	104.87	104.85	103.61
105.75	106.05	105.2	105.75	106.08	106.56	104.84	106.52	105.54	105.92	104.55	105.2	106.55	106.43	106.35	104.64	105.49	105.65	104.09	104.95	106.8	105.46	104	106.2	104.69	105.68	106.42	107.62	106.14	104.78	104.95	106.09	106.19	105.9	103.86	104.85	106.07	106.93	105.55	106.36	106.39	105.97	105.93	106.34	106.39	105.52	107.13	104.95	105.35	105.51
104.86	106.27	105.66	105.67	105.82	104.63	105.42	105.6	106.38	104	105.12	105.02	105.93	105.74	105.72	106.19	105.69	106.62	106.7	104.92	105.79	105.37	105.81	104.68	106.05	106.93	105.29	105.71	105.58	106.72	104.9	104.48	106.51	105.01	107.27	105.43	106.69	105.98	105.7	108.01	104.97	105.11	105.19	105.44	106.8	105.45	105.51	106.42	105.52	106.35
104.13	104.98	104.37	104.84	105.22	103.43	104.66	104.18	105.33	104.09	106.12	104.13	103.55	104.82	105.27	103.42	103.43	105.04	106.67	103.69	104.41	103.68	104.26	105.55	105.39	105	105.12	103.42	104.48	104.61	103.77	105.41	103.81	103.16	104.53	104.62	105.57	105.15	105.22	104.8	104.98	104.55	105.29	104.67	105.28	104.81	105.06	104.12	104.69	104.94
110.18	109.43	109.57	111.56	110.77	108.81	110.62	110.45	110.19	110.24	110.66	110.51	112.64	109.43	110.33	110.96	108.09	111.41	108.9	109.29	110.74	110.24	110.77	109.43	111.42	110.47	111.17	109.7	109.83	109.34	108.77	110.88	107.79	109.9	109.55	110.11	108.94	108.93	109.08	109.93	108.32	111.31	110.01	109.63	111.58	111.22	110.81	110.76	110.68	110.72
100.35	100.57	99.783	101.1	101.28	100.62	101.1	101.15	100.82	100.98	100.83	99.593	99.67	101.22	99.617	101.1	101.27	100.78	100.24	100.66	101.92	100.92	100.02	100.51	99.98	101.24	100.84	100.72	99.975	101.11	100.69	100.41	99.006	100.06	99.576	99.294	100.02	100.17	101.62	99.542	99.761	99.335	100.74	100.01	100.61	99.452	100.38	101.03	101.63	100.32
106.27	106.9	108.36	105.93	107.52	107.24	107.59	106.89	105.86	106.62	106.57	107.39	106.8	107.85	107.72	107.68	108.25	107.32	106.51	106.58	107.85	107.75	106.79	107.24	107.73	106.35	107.86	106.33	105.21	107.05	105.64	106.31	107.64	105.99	106.08	106.83	106.08	106.42	107.25	107.05	105.96	107.82	107.31	107.03	105.89	105.46	108.49	107.16	106.78	106.57
110.2	110.73	111.66	110.64	111.09	110.91	112.68	111.65	111.66	111.54	111.25	110.57	111.1	110.72	113.35	111.93	112.58	110.29	111.54	110.58	111.37	111.55	110.86	111.1	111.86	111.02	110.97	110.73	111.22	112.13	111.39	111.52	110.27	111.92	110.73	111.12	110.25	111.3	110.95	110.41	112.14	111.18	111.1	110.85	110.24	111.62	111.5	112.41	110.25	112.62
106.23	105.2	104.49	105.2	105.84	105.3	105.74	107.25	105.03	105.14	106.32	106.86	104.87	106.51	106.21	105.07	107.46	105.82	105.05	105.59	104.85	104.59	105.54	104.64	106.62	105.35	105.34	106.18	106.59	105.74	103.51	105.71	106.03	104.96	106.32	104.83	105.51	106.92	106.94	104.63	105.96	106.69	103.94	105.55	105.31	106.15	105.22	105.34	105.95	105.97
105.39	107.33	105.86	106.42	107.04	104.98	104.77	105.14	105.18	104.24	106.24	105.58	104.92	105.06	103.68	105.89	105.2	105.09	105.96	105.23	104.54	104.88	103.98	104.59	105.94	107.1	104.74	105.08	105.39	106.7	104.23	106.46	104.95	106.11	106.43	106.14	105.23	106.39	106.9	105.97	106.78	105.02	105.44	104.88	104.87	104.7	106.59	106.47	105.74	106.22
104.6	102.81	105.51	103.25	105.48	103.84	103.53	103.93	104.78	103.94	103.24	103.25	104.28	104.9	103.87	103.65	104.98	104.82	105.73	104.36	104.35	104.49	103.62	103.31	104.34	104.32	104.02	103.62	105.15	102.83	103.56	103.45	103.03	105.12	105.12	103.31	104.51	104.55	104.31	105.12	105.17	104.51	104.8	103.7	104.61	104.52	103.94	103.48	104.21	103.16
111.19	109.9	110.33	109.27	110.49	109.06	107.45	111.1	110.46	109.91	109.57	110.23	110.14	108.48	112.13	109.32	110.32	108.52	110.59	110.28	109.82	111.17	110.28	109.61	110.45	110.35	111.48	110	111.69	111.34	110.72	109.54	110.59	110.01	109	110.57	108.5	109.99	110.39	110.38	108.54	109.91	111.16	110.19	111.44	110.6	109.77	111.36	110.18	109.69
107.02	105.65	106.11	107.26	105.85	106.42	105.27	105.84	105.14	105.41	107.78	106.96	106.14	104.5	105.77	106.74	105.59	106.77	104.81	105.57	105.13	105.66	106.38	105.16	105.96	105.98	106.07	105.15	105.37	107.11	106.8	105.55	105.49	105.11	105.82	105.27	104.2	105.38	105.89	106.16	106.78	106.75	105.32	105.98	106.48	107.27	106.43	106.06	107.35	105.57
111.73	113.73	111.82	111.28	113.44	112.48	110.28	112.6	111.84	110.53	111.75	112.04	110.95	112.02	112.04	110.9	112.55	111.35	111.35	111.68	111.78	113.17	110.4	112.31	112	111.78	113.28	110.85	110.93	111.24	110.21	111.44	112.15	111.8	111.51	112.98	112.52	110.84	111.5	110.69	111.16	110.08	111.69	111.12	110.2	110.22	111	112.01	112.15	111.38
116.61	117.23	118.76	116.53	116.49	117.32	117.35	116.68	117.4	117.72	117.34	118.36	117.27	118.33	116.91	117.79	118.72	116.5	118.28	118.7	117.6	119.22	115.97	117.61	116.53	117.25	116.94	117.55	116.86	118.02	116.58	116.61	116.72	117.41	117.47	118.1	118.22	117.8	116.85	118.19	117.91	118.34	118.57	118.06	118.35	116.21	115.18	117.32	118.02	118.3
110.09	111.11	110.78	110.88	109.62	111.79	112.1	112.95	109.91	110.21	111.08	111.38	112.56	110.37	111.54	111.74	110.63	110.91	110.9	111.72	111.98	110.54	111.04	110.32	110.95	110.75	110.78	112.55	110.95	112.15	110.82	110.6	111.22	110.4	110.75	110.84	112.55	111.76	113.93	112.22	111.51	111.12	111.6	109.59	110.3	111.48	110.99	111.09	110.47	109.42
106.26	104.73	105.46	104.55	105.08	105.95	105.44	106.3	105.45	105.48	105.17	105.75	104.11	106.13	104.2	106.72	105.6	104.48	106.29	106.74	105.63	106.29	106.37	107.01	106.45	105.99	107.1	106.73	105.23	104.29	105.07	105.43	106.32	105.35	104.75	104.96	106.43	106.38	103.9	105.1	105.96	105.15	105.15	106.65	105.27	104.97	105.42	105.98	104.95	106.41
106.35	106.77	106.2	107.42	106.42	106.11	106.57	104.32	106.34	107.38	107.89	108.08	107.92	107.56	106.63	106.36	106.9	106.08	107.02	106.12	106.52	107.57	107.75	107.2	106.61	104.53	105.14	106.93	106.99	106.79	108.12	106.46	107.29	105.47	105.48	107.19	105.15	106.4	107.35	107.36	108.05	106.79	105.41	107.27	106.22	107.8	107.79	105.74	107.16	104.89
101.25	101.03	100.24	100.89	101.62	100.86	101.85	102.48	100.31	101.55	101.34	101.23	99.025	101.21	100.34	101.35	99.793	101.18	101.06	100.56	99.943	101	102.91	102.03	100.65	101.54	102.06	99.817	99.844	99.695	100.02	100.9	99.842	99.584	99.661	101.7	100.4	101.68	99.293	99.897	100.94	99.166	100.91	98.803	100.27	100.39	99.982	101.81	100.78	100.73
100.82	100.38	100.69	98.44	99.856	100.07	99.495	97.64	99.413	99.851	100.74	98.833	99.868	99.658	99.752	98.664	101.06	100.84	100.32	99.552	100.83	100.33	100.38	100.81	97.95	98.618	99.168	100.06	99.542	100.57	101.08	99.424	97.659	101.53	100.4	100.21	100.91	99.001	99.164	99.132	100.03	100.29	100.67	100.26	100.75	98.868	99.641	99.311	100.54	99.987
106.24	105.39	105.78	105.12	105.18	106.3	105.27	106.03	106.47	104.98	105.75	106.62	104.83	105.16	106.4	104.51	106.21	104.57	107.39	104.5	105.35	106.9	105.53	107.36	105.39	106.75	105.94	107.28	104.66	105.07	105.6	104.45	105.62	105.2	105.73	105.83	106.75	105.4	106.17	106.29	106.74	105.21	105.27	105.89	104.58	106.67	106.54	106.81	104.49	106.11
112.36	112.32	111.72	111.88	112.74	110.73	111.17	111.79	111.71	112.87	111.79	110.97	110.96	111.1	110.67	111.84	110.27	109.71	110.98	111.73	111.22	112.59	110.87	110.09	109.95	113.31	110.31	111.9	111.87	111.02	110.65	110.89	109.69	113.33	111.93	112.37	111.66	111.01	111.63	111.59	110.81	112.17	111.18	110.55	111.62	110.84	112.23	111.7	111.53	112.13
106.82	105.71	105.48	105.83	106.54	105.51	106.62	106.6	108.66	106.12	106.49	107.8	106.7	106.74	105.11	107.24	106.73	107.3	106.04	105.84	105.81	107.23	105.51	107.12	106.82	107.09	106	106.3	105.36	107.19	104.57	105.12	106.81	106.24	106.75	105.83	106.69	106.84	105.5	106.57	106.81	105.78	106.41	104.13	106.05	105.67	107.77	105.21	107.77	104.88
99.931	99.119	99.64	100.23	98.757	98.77	100.67	98.963	101.72	97.926	100.99	100.25	103.02	99.749	99.955	99.914	99.962	98.673	99.947	99.738	98.781	102.12	100.19	100.84	100.3	100.34	99.232	101.18	99.923	101.85	99.95	99.194	99.73	99.432	100.23	99.31	101.04	100.26	99.688	100.09	101.54	101.17	98.405	100.24	100.31	100.88	101.12	99.379	100.56	100.21
106.76	105.05	105.43	104.64	104.77	103.59	106.6	105.54	105.99	106.6	105.87	106.35	106.74	105.62	107.1	107.18	106.16	105.64	106.68	105.8	104.5	105.09	106.45	105.37	105.32	107.36	106.98	106.42	107.02	105.59	105.86	105.94	105.41	106.97	105.96	106.18	105.73	104.43	106.71	104.63	108.15	105.92	107.22	106.51	104.32	106.12	106.61	105.54	105.65	106.23
107.1	106.35	105.38	104.26	105.99	105.52	105.44	105.66	106.4	107.9	105.09	106.05	105.85	106.24	105.8	105.64	106.41	104.26	105.01	104.93	106.06	105.99	104.65	106.29	105.11	104.24	105.5	105.37	105.56	105.55	106.1	106.18	105.48	106.57	103.26	103.81	105.14	105.65	104.6	105.01	105.02	105.67	104.58	105.4	104.67	106.5	105.22	104.58	105.63	106.2
104.52	104.62	105.55	104.75	102.83	103.93	104.12	105.19	104.53	105.58	105.09	106.33	106.53	103.95	104.71	104.31	104.17	103.83	104.22	105.13	105.06	104.67	104.41	104.51	104.45	104.43	104.71	105	104.43	103.24	104.26	103.93	105.44	103.7	104.81	104.65	107.38	105.31	104.97	104.33	104.74	103.88	105.52	104.38	106.7	103.96	104.84	105.26	104.9	105.78
119.35	117.97	116.66	117.75	118.7	117.05	116.99	118.32	118.9	118.73	115.84	117.89	116.37	117.11	117.32	118.07	117.11	118.27	118.18	116.67	117.02	117.11	118.75	118.49	118.52	117.6	118.32	117.61	118.12	117.92	118.4	117.72	116.83	118.39	118.39	117.01	117.41	116.7	117.49	117.7	118.47	117.6	117.5	118.49	118.64	117.19	117.79	117.82	116.77	119.34
104.6	105.1	105.34	105.8	105.51	106.29	105.91	105.17	103.84	105.39	108.21	106.54	105.75	105.51	106.01	104.96	105.53	105.18	106.33	104.44	104.51	106.26	104.8	106.16	105.14	105.98	105.24	106.02	106.07	104.95	106.14	104.89	105.7	103.86	106.84	103.28	107.11	105.98	105.32	105.66	105.27	106.21	105.6	106.38	105.54	106.49	104.94	105.74	105.46	106.18
105.61	105.53	106.47	104.72	104.48	105.42	105.13	104.65	104.92	104.18	104.51	104.41	105.08	104.24	105.5	104.44	106.04	105.4	105.09	106.4	103.78	105.35	104.86	106.23	104.64	104.88	106	104.35	105.09	106.52	105.61	103.08	104.36	106.46	104.21	104.58	104.62	105.68	106.14	104.58	105.78	103.86	105.41	104.71	106.44	105.1	104.62	104.67	105.62	106.04
104.32	105.38	105.67	105.14	105.36	105.86	104.54	105.48	104.59	107.13	103.45	105.34	104.98	104.69	106.45	104.87	104.07	103.41	105.59	105.2	106.26	105.68	105.48	105.31	104.49	104.43	104.84	105.06	105.85	104.76	105.28	104.97	105.75	107.01	103.26	104.82	106.45	106.7	104.73	105.89	105.68	104.79	105.95	107.58	105.97	106.6	105.2	104.54	104.89	105.17
100.13	99.625	97.93	99.981	99.155	99.051	101	99.563	99.964	99.15	101.43	99.007	99.309	100.34	98.419	100.45	99.976	99.664	98.354	100.41	99.263	99.336	99.74	99.677	99.789	98.976	101.02	101.03	100.24	99.999	100.28	98.392	98.058	99.157	98.806	99.994	99.659	99.873	99.98	99.433	100.56	100.53	99.821	99.632	100.26	99.386	99.284	99.496	99.381	99.456
101.71	99.947	101.85	101.73	101.3	102.25	100.1	99.947	100.53	101.58	100.73	99.98	100.31	100.82	100.34	98.736	100.64	100.79	101.86	101.34	98.889	101.44	100.72	99.999	100.21	100.49	101.72	101.39	100.62	99.265	100.91	99.545	99.843	99.95	98.312	101.9	100.75	100.39	100.6	100.81	98.686	101.62	100.36	102.2	99.048	100.61	101.74	101.96	101.16	100.11
101.84	99.874	101.28	100.1	100.01	99.635	101.78	100.22	100.87	99.703	101.41	101.41	99.981	100.35	100.03	99.6	100.84	99.049	101.29	100.39	100.38	101.67	100.89	99.404	101.08	100.44	100.95	101.49	101.26	100.97	99.217	100.08	100.77	101.81	100.36	99.389	101	102.11	99.956	100.66	101.4	100.48	98.521	99.367	101.31	100.87	99.977	100.87	101.74	101.43
110.88	111.34	110.94	111.21	112.47	110.23	109.76	111.21	110.74	111	111.4	112.49	110.99	111.72	111.37	111.59	110.97	111.45	112.38	113.79	110.78	110.64	111.04	110.26	111.57	112.36	111.16	110.53	111.26	111.91	112.13	109.83	112.13	111.28	111.11	109.68	111.12	111.91	111.23	111.39	112.04	111.06	110.98	112.46	111.4	111.88	111.91	111.69	111.66	111.52
103.8	106.1	106.86	107.51	106.4	105.92	105.73	104.12	106.04	105.44	106.24	105.94	104.95	106.59	105.69	104.71	104.93	106.95	106.24	104.48	105.76	105.01	106.23	106.65	106.44	107.58	106.2	106.62	106.32	105.85	107.43	107.47	106.81	105.37	107.15	105.27	106.36	105.79	106.31	106.52	106.36	104.49	108.12	106.45	106.59	105.58	105.39	104.89	105.77	106.72
106.99	104.86	104.24	105.82	105.7	105.84	106.05	106.28	107.39	106.27	105.72	106.98	107.17	104.56	105.75	106.93	104.8	106	105.09	105.14	106.2	104.51	106.22	105.32	104.65	106.15	104.64	104.59	108	106.27	104.43	104.82	105.85	105.9	106.2	105.44	105.4	107.72	105.18	104.78	105.68	105.47	105.96	105.45	105.84	104.6	106.72	105.36	106.36	105.18
103.55	103.78	103.59	103.85	103.6	105.95	104.14	105.35	103.63	103.67	104.94	104.4	104.12	103.96	105.21	105.07	104.5	105.94	103.52	104.63	104.04	103.74	103.21	105.27	105.1	105.65	103.22	104.99	105.73	104.06	103.9	103.8	103.91	104.33	103.92	104.64	103.66	105.5	105.71	103.88	104.96	105.67	103.99	102.8	104.22	104.1	103.64	103.44	102.72	104.85
108.1	104.59	107.34	106.88	107.21	106.08	108.21	105.95	106.53	106.82	107.22	106.96	104.66	106.27	105.44	106.37	106.35	107.31	105.91	105.98	105.99	106.25	105.21	106.94	105.86	105.82	106.63	105.04	106.09	106.09	105.6	106.9	105.81	107.07	106.33	106.77	106.91	107.14	105.58	106.2	106.29	106.24	105.98	107.62	105.6	106.6	106.89	105.39	106.08	106.07
104.51	104.95	104.77	107.26	105.28	106.94	106.14	105.74	104.89	104.94	106.18	106.35	105.55	105.96	106.64	104.48	105.46	106.41	105.81	105.54	106.4	105.37	106.97	106.42	103.73	105.18	105.51	104.21	106.1	104.48	106.11	104.75	105.68	106.81	106.7	106.27	105.71	105.59	106.33	106.53	104.69	107.71	106.09	105.86	106.09	106.26	104.69	107.35	105.67	104.26
111.51	113.99	113.19	111.84	114.11	112.55	112.92	111.9	111.64	111.8	112.61	113.65	113.38	113.13	113.16	112.68	112.89	111.46	111.55	113.71	112.65	112.14	112.64	111.57	112.92	114.04	113.24	111.83	112.1	113.49	112.28	112.74	113.3	113.36	113.47	112.04	113.65	113.04	112.46	112.57	111.94	113.27	113.28	111.59	113.96	114.03	111.89	112.74	113.03	113.87
106.99	107.54	107.34	106.78	105.72	107.86	107.71	108.23	107.57	107.08	106.3	107.58	107.86	107.89	108.1	106.59	107.14	106.73	105.29	106.12	108.74	106.96	107.16	107.22	107.3	107.61	107.2	107.48	107.53	106.75	107.29	107.4	106.54	106.91	105.72	106.98	106.05	106.87	107.31	108.04	107.9	107.57	106.87	107.44	106.76	106.76	105.46	107.34	108.29	105.59
110.44	112.17	110.35	112.28	110.14	112.59	112.19	112.31	110.88	110.84	112.72	111.15	111.16	111.82	110.38	111.7	110.97	111.88	111.26	112.53	111.38	111.15	110.54	112.17	110.93	109.51	112.69	112.66	112	112.2	112	111.21	112.05	112.19	112.64	111.01	111.93	111.61	111.49	111.53	110.71	111.6	110.5	112.23	111.97	110.87	112.86	112.57	111.31	112.89
111.7	112.08	111.97	112.92	111.69	111.43	112.87	111.95	110.84	110.53	110.04	111.1	112.11	110.87	110.23	111.18	110.67	111.31	110.81	111.91	111.85	111.71	113.09	110.29	109.12	111.39	111.32	111.47	111.26	112.46	110.41	110.86	110.78	111.46	112.54	111.22	109.73	111.5	111.89	110.94	110.97	113.52	111.37	110.55	111.47	110.97	111.7	111.74	111.22	111.44
111.58	111.47	110.51	111.13	110.16	110.21	112.93	110.6	111.03	111.68	110.8	111.21	110.91	110.56	110.06	110.61	110.64	110.12	110.2	109.97	109.12	111.62	111.41	110.52	109.82	111.88	109.18	110.93	108.91	110.53	110.33	109.84	110.49	111.33	109.88	109.97	110.99	110.81	110.85	111.35	110.97	110.23	109.65	110.21	110.94	109.92	108.76	111.72	109.31	111.39
106.83	106.15	106.75	104.84	106.47	107.51	105.16	109.21	105.29	107.89	106.84	106.33	106.56	106.19	106.26	104.81	105.88	106.47	106.32	106.67	107.36	107.82	106.36	105.88	106.14	106.45	106.89	105.71	106.19	106.47	107.08	106.55	105.62	107.53	105.6	107.72	106.51	106.32	106.73	107.45	107.37	106.55	106.41	106.89	107.22	105.47	107.42	108.71	106.81	106.37
104.66	105.13	107.41	105.65	104.63	105.02	105.4	106.37	105.7	105.55	105.28	107.45	106.09	105.09	105.4	105.89	106.09	104.89	105.26	105.53	104.75	105.48	105.52	105.61	105.24	105.88	106.32	106.16	105.95	106.51	104.96	105.66	105.97	105.71	106.81	106.02	105.85	105.67	106.44	105.53	106.59	104.58	105.6	105.66	104.47	105.64	103.26	105.99	105.81	105.86
112.57	112	112.21	112.97	112.43	113.51	112.59	111.07	112.78	113.01	113.06	112.41	112.21	114.32	112.1	111.81	113.54	113.17	113.88	113.08	112.4	112.28	113.12	112.6	112.11	112.71	114.81	112.5	112.02	112.92	111.81	110.48	111.42	113.06	114.79	113.62	112.92	112.26	113.12	113.2	111.6	112.56	112.71	111.9	112.29	111.44	112.89	113.23	112.57	112.91
111.97	111.74	112.55	114.36	112.83	112.56	112.31	113.57	112.31	112.96	111.95	112.84	112.18	114.9	114.02	113.67	111.74	111.87	112.24	112.33	112.2	112.82	113.47	111.82	113.54	111.78	112.37	113.74	111.67	112.88	113.1	112.69	112.31	112.6	113.61	112.35	113.44	112.82	112.37	113.61	112.65	112.37	113.39	112.17	112.34	113.69	112.51	114.29	113.49	111.1
106.03	105.1	105.19	104.91	107.44	105.03	107.21	107.34	105.73	105.57	105.27	104.6	105.45	107.61	106.05	105.32	105.77	106.77	106.99	104.17	106.6	105.07	105.76	106.67	106.69	105.48	106.62	106.88	106.53	106.31	106.39	106.06	104.65	105.07	104.35	103.6	106.13	106.37	106.08	105.32	105.63	106.77	106.77	106.11	105.62	106.07	105.45	104.52	105.49	104.75
100.48	100.69	99.307	99.31	100.27	98.85	99.663	98.9	100.44	99.188	100.61	99.13	98.037	99.367	100.51	100.32	101.1	97.947	98.556	98.707	99.724	99.447	101.32	99.788	101.14	99.862	98.973	101.21	98.333	100.3	100.97	99.391	100.41	100.9	101.23	102.02	100.13	100.84	99.689	99.118	99.495	100.4	99.97	100.44	100.91	99.677	100.39	100.16	99.276	99.551
105.56	104.46	105.66	104.98	103.13	104.52	104.64	104.16	106.19	105.24	104.62	104.13	104.61	105.66	104.31	104.51	104.59	105.37	103.8	104.28	105.03	102.95	104.69	104.02	106.09	103.39	104.2	102.57	105.56	104.86	105.42	105.08	103.91	105.2	105.23	105.87	105.21	103.72	105.31	103.51	104.87	104.29	105.93	104.18	104.84	104.01	103.63	104.81	106.28	104.85
111.87	112.44	112.4	111.18	110.74	111.97	111.2	111.91	111.68	110.43	111.64	112.68	112.83	111.28	113.11	111.67	111.83	111.19	112.25	110.86	112.33	111.15	113.13	112.19	111.9	112.81	109.54	111.96	111.41	111.34	113.46	112.17	112.09	112.23	110.34	110.47	111.04	111.54	111.75	111.58	112.3	111.1	111.73	111.26	110.7	111.36	111.82	111.49	111.92	110.92
106.11	105.2	106.01	106.85	104.24	105.05	106.76	105.68	106.89	105.49	105.99	106.09	104.78	106.84	105.32	106.73	104.62	104.11	106.28	105.59	106.2	107.44	105.95	105.74	107.18	105.66	106.28	105.47	105.05	106.4	106.26	106.3	104.21	105.02	104.91	106.03	104.48	106.33	104.75	104.3	105.07	104.27	105.93	105.26	105.11	104.41	105.68	106.02	106.48	105.6
112.3	113.37	113.4	112.12	112.96	112.99	112.93	111.47	112.57	112.17	111.95	114.02	112.83	113.69	112.07	111.99	112.08	114.02	111.61	113.63	113.14	113.29	113.39	113.51	113.16	113.05	111.06	114.61	112.87	114.58	113.21	112.57	111.44	112.52	113.69	112.67	111.72	112.75	112.29	113.83	113.38	113.73	114.27	113.57	112.45	112.61	112.7	113.35	112.11	112.18
105.27	104.95	105.41	103.42	105.18	106.69	103.09	105.23	105.8	104.98	106.56	105.26	104.2	104.25	102.81	104.87	106.47	105.72	104.72	104.82	105.29	104.36	104.49	106.57	105.87	104.84	104.91	106.95	105.28	105.77	103.84	105.87	104.04	105.93	104.75	105.55	105.81	102.91	104.98	104.61	104.5	106.16	105.81	104.62	106.31	104.75	104.22	105.94	103.18	105.09
111.91	111.05	111.18	113.59	110.8	112.52	111.22	111.92	112.29	111.49	111.56	111.52	111.38	110.28	112.62	112.2	110.42	111.05	111.53	111.67	112.32	112.77	110.27	111.21	111.17	111.03	111.64	110.46	112.23	112.3	113.19	112.25	111.78	110.58	111.94	112.59	111.36	111.77	109.48	111.26	111.72	111.03	113.32	113.21	112.05	109.71	110.81	112.2	113.06	111.71
112.05	110.49	112.34	110.98	111.55	110.07	112.97	111.67	110.53	112.06	110.78	110.92	110.82	111.18	110.18	110.19	110.77	110.8	110.2	110.23	111.29	111.73	111.59	110.17	112.63	111.14	112.35	110.2	110.29	110.82	112.05	110.92	110.87	111.63	108.56	111.93	111.79	111.49	111.85	110.3	111.2	111.89	113.28	111.85	111.39	110.53	111.7	111.27	111.44	110.52
109.74	111.26	112.17	109.91	110.56	111.72	111.44	111.06	110.64	111	110.9	110.9	112.07	109.12	111.05	110.75	112.6	111.3	110.38	111.13	110.03	112	111.85	111.38	109.34	112.53	110.92	110.65	110.97	110.87	111.2	111.23	110.65	109.98	111.6	110.84	111.74	111.49	111.6	111.68	112.84	110.89	111.2	113.46	110.46	110.24	111.73	110.82	111.62	111.43
109.63	111.29	110.52	110.84	109.61	112.05	112.22	112.16	111.39	111.59	110.92	111.88	110.18	110.47	112.35	110.99	111.22	111.44	111.53	110.53	111.38	111.58	110.64	110.96	110.95	110.95	111.21	111.33	112.11	112.19	112.06	111.69	110.07	111.03	111.4	112.16	113.26	112.07	110.38	111.22	112.02	108.93	111.19	111.25	112.41	111.9	111.59	111.4	111.06	110.79
112.6	111.83	112	110.84	111.34	111.07	110.73	112.17	113.04	111.98	113.42	111.46	111.61	112.27	110.8	109.99	111.48	112.16	111.58	111.98	110.17	111.78	112.65	113.72	111.09	111.31	112.25	110.97	111.65	111.39	112.81	111.87	111.67	111.04	110.67	113.39	112.22	112.16	112.01	110.45	110.92	111.18	112.88	111.03	112.76	110.32	111.88	109.84	111.04	111.81
106.98	106.72	108.27	107.11	107.07	107.72	106.08	107.55	107.53	106.88	105.72	106.67	105.99	107.94	106.08	106.29	106.57	107.57	107.02	108.5	106.66	106.75	106.47	107.7	105.64	107.14	107.94	104.21	106.43	104.5	107.52	105.4	107.3	106.74	107.17	105.02	107.92	105.09	106.47	107.22	108.17	105.72	107.2	108.43	107.49	105.98	107.04	106.91	108.13	104.96
105.29	106.31	105.27	104.95	104.94	105.01	106.15	103.39	105.19	106.22	106.62	104.7	105.76	106.05	105.9	104.99	105.31	105.06	104.36	105.09	104.53	106.36	105.34	105.8	106.99	104.46	106.45	105.64	106.07	105.54	104.95	105.66	107.45	104.79	105.07	106.58	105.95	106.46	103.35	105.33	105.72	105.77	106.12	105.63	105.12	106.66	106.53	105.44	105.29	105.41
110.39	113.25	111.44	112.49	111.51	113.43	112.03	113.08	113.47	112.14	113.28	112.31	113.39	111.52	113.44	111.62	111.95	113.77	112.28	113.09	113.92	112.06	112.02	111	112.56	113.41	112.74	112.95	113.87	113.11	115.52	113.83	113.17	111.39	113.05	112.74	113.25	112.83	112.69	111.88	112.19	113.53	113.09	111.84	113.12	110.93	112.24	111.66	112.85	113.18
106.76	106.41	106.1	106.15	106.62	105.02	106.56	106	105.55	106.88	106.26	106.17	105.09	106.99	106.33	105.88	105.94	106.52	106.37	105.36	106.82	107.75	104.69	106.33	105.37	105.03	105.43	106.41	106.16	107.46	107.35	106.92	106.59	106.67	105.67	108.62	105.63	107.04	107.7	106.99	105.08	105.72	107.07	105.55	105.89	107.55	106.89	107.44	106.7	105.4
111.03	110.02	111.27	110.62	111.61	110.31	112.64	112.6	111.42	112.26	112.78	112.63	112.24	112.79	112.62	112.04	112.53	111.93	111.77	111.18	110.9	111.95	111.62	113.07	110.91	109.9	112.09	113.19	112.34	110.7	112.67	112.39	112.48	112.12	110.3	110.85	112	111.93	111.2	113.13	111.84	111.25	113.37	111.53	111.32	112.05	111.74	110.02	111.78	112.5
110.87	112.64	111.75	110.28	111.62	111.94	110.31	111.65	110	111.96	112.42	112.03	110.96	110.56	112.74	110.81	109.51	112	111.68	110.97	112.98	112.32	111.57	112.14	111.31	110.93	112.79	110.57	110.47	112.09	110.84	109.06	110.69	111.06	111.12	112.97	113.71	110.39	111.99	112.38	111.03	110.23	111.07	111.71	110.1	109.85	111.39	110.58	111.94	111.61
112.06	111.8	112.53	112.1	111.76	112.48	110.31	112.83	110.82	112.03	113.4	111.76	110.75	113.68	110.99	111.44	112.01	112.18	111.11	110.77	113.62	112.51	112.05	110.04	111.05	111.16	112.18	112	113.98	111.86	111.56	111.29	111.55	113.29	112.06	112.7	112	111	112.82	112.83	112.24	111.33	110.75	111.36	111.98	113.76	111.86	113.12	111.49	111.4
105.89	106.4	105.18	106.01	105.69	103.82	106.01	106.65	105.87	105.55	105.09	104.98	104.71	105.5	104.7	105.72	106.07	104.68	105.19	106.23	105.86	106.86	105.21	105.62	105.11	106.43	104.01	106.36	104.52	105.6	105.08	106.13	106.48	106.45	106.1	106.1	105.63	104.91	106.62	105.18	105.43	105.79	105.19	105.02	104.69	106.62	105.03	105.35	105.71	106.33
105.53	105.4	105.09	107.11	104.96	106.14	105.02	106.63	106.24	105.34	104.35	105.41	105.31	106.68	105.21	107.19	105.02	105.28	105.71	105.19	105.67	107.42	104.61	105.87	105.36	105.28	105.54	105.26	106.52	106.17	105.4	105.21	105.49	105.91	106.39	107.54	105.88	105.15	106.15	106.16	106.15	106.01	106.47	106.08	106.37	106.33	106.08	105.6	105.37	106.08
110.44	110.09	109.65	109.55	110.54	109.08	109.57	109.2	110.47	110.19	109.36	110.29	110.81	108.81	109.83	107.83	109.92	109.43	110	109.78	110.04	111.02	109.48	109.34	110.47	107.61	109.22	111.46	110.57	109.79	110.38	110.74	110.55	108.97	110.23	109.73	109.69	109.61	110.2	110.25	110.47	108.21	108.28	110.2	109.03	109.99	109.68	110.32	110.42	109.02
106.68	106.43	105.27	105.01	106.57	106.92	107.31	106.4	106.23	105.73	106	107.08	106.56	107.35	103.47	105.21	107.91	106.59	104.59	105.59	106.51	107.91	105.79	106.97	106.16	106.18	106.48	106.54	105.91	105.28	105.32	105.91	106.38	106.37	106.49	105.56	106.57	106.75	107.68	106.31	106.89	105.56	104.77	107.13	106.24	105.9	106.53	107.32	106.93	105.23
109.68	111.04	111.82	110.53	112.51	110.51	110.32	110.68	112.6	111.03	111.47	111.67	113.1	111.86	110.9	111.26	110.06	111.86	111.07	110.92	112.94	110.66	112.25	110.05	111.34	113.13	111	111.13	111.22	111.99	111.37	111.18	110.14	110.05	111.46	109.64	110.79	112.69	112.42	111.41	110.85	111.12	112.69	109.99	110.56	110.73	111.39	110.16	112.6	110.26
102.05	99.7	99.921	100.76	100.13	101.75	101.95	101.46	101.7	100.08	101.08	102.3	101.47	100.11	101.72	101.17	101.82	100.52	101.5	101.9	101.22	101.31	101.41	101.56	101.7	102.07	101.57	101.19	99.727	100.82	100.08	101	101.5	99.982	101.73	102.74	101.96	101.56	101.44	100.6	99.767	102.18	101.59	99.451	101.01	101.94	101.91	101.9	101.42	100.43
110.54	111.21	112.73	111.2	112.22	110.53	111.08	110.88	110.8	111.36	109.9	111.84	112.59	111.38	110.67	111.01	110.35	110.99	111.16	111.94	111.41	111.41	110.99	111.32	111.47	111.64	113.79	111.05	110.86	110.57	112.18	112.58	111.45	110.21	111.34	110.72	110.34	110.76	111.12	111.9	112.95	111.62	111.32	111.52	111.44	112.23	111.83	110.8	109.83	112.53
111.55	111.57	112.63	113.04	111.42	112.34	112.94	112.68	111.63	111.7	112.66	113.67	112.14	115.05	112.24	112.11	110.99	112.54	112.89	112.32	112.07	112.02	109.93	111.97	112.73	112.65	112.2	111.6	111.47	112.76	111.71	111.32	112.99	113.1	111.18	111.36	112.04	111.16	112.85	111.61	111.81	113.01	112.33	113.29	112.19	113.78	112.25	111.7	111.48	111.41
100.85	99.346	99.502	99.754	101.02	99.237	101.11	99.1	100.59	100.83	99.291	99.146	98.595	98.268	99.876	99.375	100.31	100.33	100.43	100.91	100.22	98.817	98.993	100.03	99.826	99.437	98.405	102.52	98.259	99.333	99.337	100.61	97.514	100.82	98.561	99.668	99.23	99.581	100.47	99.898	100.21	99.987	100.36	99.263	101.65	100.61	99.988	99.552	100.61	99.248
100.71	101.25	101.88	102.01	101.4	101.81	99.941	101.42	100.88	100.68	100.06	100.63	101.31	99.807	101.69	100.96	100.51	101.76	100.04	101.29	101.46	102.42	100.1	100.53	100.05	101.71	100.92	101.12	99.891	103	101.19	99.31	100.97	100.97	99.248	100.53	100.96	101.58	100.89	101.68	101.79	102.13	101.5	102.11	102.29	101.58	102.19	100.94	102.45	100.42
98.97	99.277	100.44	98.035	100.2	98.325	99.183	101.12	98.871	98.439	100.57	98.63	100.24	99.952	100.09	100.36	99.408	99.984	99.419	100.52	99.842	100.06	99.471	98.584	99.917	99.254	98.074	99.869	100.09	101.12	99.693	99.857	99.559	98.85	102.21	100.46	100.96	99.666	99.613	100.91	101.06	100.26	101.73	100	101.59	98.758	99.833	98.986	99.379	100.54
106.65	106.66	106.53	105.56	106.2	105.42	108.13	108.04	106.67	105.8	106.64	106.38	106.99	105.47	105.41	107.06	106.32	106.09	106.32	106.65	106.19	106.64	107.91	106.6	106.85	106.21	104.82	106.81	105.29	106.51	106.45	106.37	106.29	105.35	106.21	107.31	106.55	107.2	106.37	106.05	105.81	106.64	106.99	108.18	108.28	107.77	105.33	106.33	107.5	105.32
112.23	111.47	111.8	112.23	113.22	112.75	112.52	111.5	111.86	112.04	110.48	110.52	112.77	111.29	112.52	113.49	111.48	112.08	112.75	112.05	110.85	110.94	112.67	111.83	112.04	110.51	111.69	111.39	110.65	111.36	111.82	113.17	111.53	111.97	111.95	111.65	111.08	111.22	112.25	111.02	111.99	112.18	111.65	112.86	111.89	111.23	111.77	112.46	112.75	111.71
117.48	117.91	117.83	116.65	117.31	119.34	117.47	116.89	117.58	117.16	116.79	116.54	115.61	116.58	118.45	118.43	117.66	117.79	115.8	116.82	117.79	119.22	116.46	117.1	117.87	117.79	117.32	115.95	118.63	117.19	116.98	118.4	117.52	118.54	118.81	118.11	118.31	119.02	117.75	116.17	118.26	117.97	117.08	117.87	116.41	118.12	117.58	116.9	118.7	117.73
102.81	107.29	105.7	104.79	106	105.63	103.85	105.56	104.33	104.33	105.95	104.4	105.32	105.37	105.19	105.27	103.73	103.66	105.11	104.12	104.6	106.64	105.01	104.3	106.49	104.86	104.86	105.09	105.01	104.29	104.2	105.49	104.9	105.17	106.01	106.17	105.26	103.71	104.36	104.31	103.63	105.42	105.67	105.94	105.84	103.81	104.5	104.63	105.18	104.64
116.47	116.16	116.18	118.57	116.48	116.73	116.92	115.68	115.28	115.67	117.8	115.63	116.38	116.93	116.7	115.73	115.99	115.3	114.94	116.74	115.31	116.86	115.27	116.6	116.92	116.9	117.87	117.18	117.81	115.03	114.19	115.72	116.44	117.01	117.17	117.02	116.77	116.14	115.4	115.76	116.69	116.85	117.59	116.03	115.15	114.92	115.44	115.4	116.93	115.18
112.16	111.88	111.5	112.15	111.53	110.41	111.54	110.41	112.94	112.24	111.81	110.97	112.88	111.59	111.94	110.78	111.4	112.23	111.54	111.34	111.43	112.7	112.78	111.23	112.18	109.89	110.98	111.99	109.77	111.96	112.34	112.09	111.18	111.01	111.73	113.15	110.87	112.18	111.22	112.25	112.62	111.36	113.4	109.98	112.26	111.29	111.93	112.17	111.87	111.09
108.34	110.16	110.9	110.77	109.57	110.61	111.68	111.07	110.24	108.97	109.51	110.25	109.94	109.32	110.88	108.75	110.84	111.5	109.47	110.19	110.08	110.84	108.47	110.44	110.14	109.39	111.03	109.89	110.29	109.91	110.81	109.17	110.27	109.46	110.8	107.69	110.57	107.89	110.23	109.18	109.22	109.43	109.02	110.2	110.49	109.55	109.82	111.54	109.26	111.24
114.2	111.53	112.89	112.34	110.17	112.65	112.55	111.35	111.64	111.16	111.58	112.02	111.6	112.48	110.22	111.47	112.22	112.4	111.78	110.74	112.24	111.46	113.57	110.77	110.81	111.02	111.97	110.54	112.14	111.2	112.33	111.84	110.5	110.56	112.16	110.75	112.01	111.93	112.11	112.48	112.52	111.64	112.45	110.79	110.94	111.64	111.73	111.29	112.94	110.82
101.25	99.741	99.865	99.165	100.62	99.482	100.45	98.79	99.816	100.37	100.54	99.33	101.05	100.11	99.183	99.064	99.724	99.539	100.05	101.1	100.09	97.525	97.369	100.37	101.11	98.766	100.59	99.172	98.311	99.978	99.51	101.83	100.47	100.78	100.4	100.96	98.607	100.16	98.825	98.801	98.764	98.644	100.84	99.668	101.05	101.19	99.762	98.392	100.4	101.1
109.69	111.28	109.9	109.75	108.86	109.25	110.3	110.21	110.82	110.53	107.93	109.8	109.41	108.82	109.7	110.97	109.49	110.07	111.11	109.63	109.47	109.47	111.78	109.67	110.46	110.31	110.07	110.52	108.78	110.35	108.97	110.2	111.03	109.7	109.36	109.18	110.6	109.09	109.98	109.93	109.05	109.88	108.84	110.63	110.13	108.68	110.21	109.44	110.21	109.26
103.56	105.89	106.69	105.18	106.79	105.48	106.26	105.15	104.8	105.92	105.24	105.94	105.01	105.61	105.96	103.71	106.96	105.58	103.64	106.45	104.25	106.55	106.81	102.27	105.83	105.96	106.56	106.29	106	104.69	106.18	105.1	107.2	105.92	106.09	104.82	106.4	106.33	106.13	105.6	105.03	105.28	105.86	104.83	105.96	105.62	107.92	104.94	106.84	103.69
99.545	100.1	101.99	99.511	100.27	100.19	99.925	100.11	101.13	101.28	99.932	100.29	100.3	99.759	100.33	101.73	99.553	99.102	101.08	100.8	100.39	102.07	100.61	100.12	100.55	100.31	100.04	99.118	98.748	99.906	100.23	100.2	99.28	98.704	100.47	99.045	100.05	99.715	100.42	101.17	99.525	98.246	99.495	100.7	100.45	99.579	101	100.4	100.23	98.826
111.83	111.26	110.91	110.04	111.61	111.43	109.37	110.68	111.44	111.62	111.69	110.53	111.54	109.53	112	111.46	110.58	111.91	111.88	111.25	111.26	109.37	111.03	112.87	110.93	111.19	111.68	111.34	110.63	111.58	111.79	110.71	109.16	110.66	109.24	111.25	111.31	110.72	111.01	110.22	111.94	111.62	111.97	111.66	112.65	111.69	112.34	112.22	111.95	112.51
99.709	100.62	99.453	98.071	99.397	97.514	100.06	97.914	100.51	99.883	98.657	98.855	99.878	98.96	98.649	99.989	99.297	98.907	99.34	99.098	99.77	99.831	99.973	99.667	100.61	100.84	100.8	100.11	99.077	98.918	101.16	99.431	98.338	100.83	98.786	100.13	100.34	99.235	99.823	99.221	101.07	99.004	99.753	100.61	98.641	99.596	99.188	100.15	100.6	98.374
105.02	105.65	105.61	106.15	105.69	105.17	104.95	105.22	103.61	106.97	105.63	104.93	104.8	106.13	104.48	105.6	106.68	103.96	105.99	104.82	106.98	105.1	105.48	105.01	106.34	105.6	105.02	103.55	102.89	105.07	105.71	104.36	104.69	105.84	104.27	105.84	105.03	104.99	104.47	105.03	105.16	105.09	104.69	105.74	104.62	104.62	104.78	104.68	104.6	103.73
111.8	109.84	111.81	111.34	112.87	110.71	111.71	111.28	113.09	111.17	110.96	111.1	111.68	111.41	110.97	111.66	109.82	111.77	112.08	111.51	110.99	111.04	111.94	111.43	111.77	111.97	111.46	111.19	112.28	112.59	111.91	113.17	111.33	112.45	110.8	111.44	112.86	110.86	112.11	112.4	111.75	110.68	112.13	110.67	112.34	111.88	111.02	112.08	111.83	110.76
105.92	104.8	106.22	103.75	103.84	103.1	105.9	106.92	104.36	105.75	105.43	103.39	104.46	105.29	105.49	103	104.53	106.03	105.13	105.48	104.79	104.2	104.75	103.74	104.87	104.38	105.59	104.33	103.38	104.73	104.51	104.48	103.79	105.41	104.99	104.8	103.72	104.91	104.64	103.42	104.96	104.23	106.94	105.11	104.09	104.09	102.98	105.27	105	105.85
99.631	101.76	101.06	101.43	101.23	102.32	102.64	101.38	102.99	100.89	102.86	101.02	99.336	102.05	102.39	101.77	100.65	100.57	101.06	101.63	100.69	101.17	101.65	100.91	100.08	102.18	101.16	102.85	100.22	99.408	100.33	103.26	101.38	100.83	102.34	101.92	101.56	101.35	101.63	99.49	102.21	102.37	100.78	101.8	101.3	101.16	99.598	101.32	99.298	101.07
110.49	109.78	110.74	109.84	111.62	111.48	110.03	110.79	110.09	111.36	111.27	110.03	109.47	110.92	111.04	110.89	111.73	111.54	111.39	108.69	111.01	111.7	111.34	111.03	110.94	110.72	111.17	110.92	111.35	108.95	110.78	111.75	111.08	111.47	111.65	112.23	110.42	110.03	110.15	112.16	111.34	111.28	109.43	109.87	110.16	109.96	110.78	111.84	111.42	110.3
109.95	109.67	110.46	111.28	110.03	111.68	109.55	110.28	108.36	112.39	111.48	111.8	110.84	110.26	111.72	110.12	111.99	110.83	108.44	110.18	110.1	111.04	110.1	111.63	108.62	110.42	111.59	110.56	110.63	110.92	111.37	111.58	112.42	111.89	110.73	111.12	111.46	111.74	111.18	111.44	110.09	110.83	111.53	111.48	110.59	111.58	108.98	113.1	111.71	110.09
106.64	106.59	104.87	106.81	106.61	107.79	106.36	105.93	106.45	105.67	107.09	105.57	108.27	104.97	106.09	106.83	106.45	105.89	106.09	106.08	106.49	106.84	106.87	106.51	108.1	104.98	106.56	107.8	105.55	106.08	106.96	106.35	106.67	107.37	105.97	106.78	106.22	105.24	106.98	106.63	106.87	106.09	106.24	106.61	108.14	106.41	107.11	106.93	106.64	106.38
105.75	106.41	105.32	106.67	106.32	105.61	106.07	106.15	106.45	105.8	104.93	106.46	106.77	105.78	104.79	105.6	105.5	106.75	105.91	106.14	104.72	106.6	105.21	106.33	103.76	107.93	106.33	105.69	105.2	106.58	105.88	105.89	106.44	104.07	105.78	107.02	107.09	105.26	106.75	105.3	104.74	107.42	106.33	106.34	107.1	106.37	105.09	104.47	107.15	104.4
105.17	105.04	106.72	106.06	107.82	105.43	105.09	106.81	107.79	104.96	105.67	107.27	103.47	105.96	105.23	105.35	106.35	105.59	105.93	105.23	106.41	105.25	105.63	106.24	106.66	106.85	103.26	105.5	103.57	105.39	104.55	105.27	104.62	104.78	105.17	103.88	105.01	104.53	106.14	105.16	105.34	106.53	105.86	105.81	104.41	105.77	105.3	105.96	106.98	105.47
109.92	111.01	110.97	111.33	110.36	110.06	111.45	109.26	110.78	110.88	111.61	110.11	110.65	108.93	111.18	112.41	110.34	112.68	111.4	112.8	111.37	111.61	110.57	110.97	113.15	112.37	110.81	110.99	111.17	111.94	111.51	109.35	110.74	110.21	110.62	111.87	111.58	110.64	111.16	112.32	112.23	111.1	110.75	111.61	111.03	111.29	111.28	110.88	110.88	111.7
112.34	110.3	111.6	111.37	111.16	111.71	110.83	110.09	111.26	112.38	110.26	109.79	112.58	111.37	111.62	110.33	111.62	111.63	110.57	111.89	111.57	112.8	110.99	111.96	111.41	110.89	109.33	111.08	111.75	110.91	111.23	111.84	110.9	111.37	110.62	111.28	111.07	112.1	111.95	110.87	111.29	109.98	110.31	111.81	110.54	109.94	111.95	112.25	110.59	111.36
104.78	103.9	104.83	104.02	103.61	105.6	103.61	105.89	105.44	103.69	104.06	104.23	106.64	104.73	103.77	104.12	104.36	104.93	104.03	103.65	107.48	104.68	102.87	104.62	107.33	102.87	105.01	104.74	104.63	104.34	104.78	103.5	105.07	104.5	105.22	104.11	106.03	105.16	105.74	105.46	104.64	103.69	104.9	104.38	106.1	105.4	103.46	104.42	103.6	104.25
106.11	103.91	103.23	102.92	104.24	104.66	103.21	104.22	103.89	103.35	103.13	105.58	104.61	105.26	103.93	104.75	103.73	104.41	104.97	103.64	104.52	104.41	103.83	106.89	104.89	103.31	104.25	103.97	104.68	104.55	103.62	104.62	104.37	102.87	103.2	103.88	103.92	103.2	104.18	107.46	104.31	104.22	103.47	103.26	105.25	104.2	104.99	106.2	106.63	102.34
104.56	104.43	105.01	105.19	104.2	105.31	104.51	103.42	103.67	105.65	105.38	104.86	104.5	103.53	104.42	105.25	103.45	104.71	105.25	103.76	103.55	104.24	105.7	104.53	104.74	102.68	105.39	103.49	104.63	103.24	104.15	103.91	105.52	104.74	104.76	104.33	103.96	102.43	104.15	105.79	103.98	103.48	104.72	104.86	104.52	104.05	104.16	104.34	104.47	104.48
104.76	105.09	105.94	105.42	105.33	105.19	103.58	105.65	105.16	105.28	105.46	103.61	106.48	106.6	106.83	105.41	105.06	105.98	104.9	104.73	104	106.5	103.88	106.19	107.59	104.73	105.59	107.22	106.55	106.96	105.12	105.25	105.97	105.82	105.94	105.1	105.04	105.4	105.5	106.17	104.99	105.81	104.56	106.7	105.03	104.24	105.89	105.13	102.93	103.81
106.08	105.84	105.74	105.05	105.87	104.01	106.86	106.09	105.96	105.77	104.92	105.44	104.59	105.57	105.94	106.3	104.49	105.63	105.38	105.7	106.74	105.39	106.59	104.71	104.38	105.26	103.7	107.56	105.84	104.14	104.02	104.73	104.92	106.06	105.58	104.76	105.65	105.3	105.71	107.58	104.22	105.63	105.11	106.27	106.36	103.37	106.32	106.31	104.83	107.54
111.02	110.82	111.15	110.94	111.74	110.88	110.94	111.43	111.59	111.36	112.05	111.14	110.99	111.19	112.79	110.58	110.59	110.93	110.76	111.53	111.54	110.46	109.96	111.58	112.34	110.07	111.86	111.91	109.84	110.71	111.72	112.03	109.95	110.67	112.47	111.14	111.73	110.91	110.74	112.24	110.65	109.56	113.39	111.51	110.77	110.51	112.55	109.22	110.04	109.65
106.89	107.79	105.92	107.19	107.55	106.14	107.03	107.32	106.36	106.14	107.01	106.04	106.2	107.37	107.42	106.55	105.54	105.84	106.71	106.63	106.34	106.88	104.71	105.9	106.02	107.39	105.28	104.07	105.5	106.27	106.49	106.79	104.91	106.39	105.61	106.1	108.46	104.66	106.14	107.08	106.47	105.2	106.26	106.28	106.33	105.11	106.18	108.26	108.05	105.72
105.38	105.04	105.98	104.64	105.8	104.81	105.52	105.12	105.96	105.4	105.82	107.09	106.06	107.43	105.18	105.98	105.92	105.33	106.56	106.07	106.07	105.72	105.85	104.69	106.34	105.15	104.76	105.91	104.81	105.39	106.56	105.47	104.82	102.84	106.63	106.42	105.07	106.03	106.02	105.28	106.59	106.58	106.51	105.47	105.43	105.59	106.19	106.54	104.74	105.28
106.05	106.41	104.79	104.03	104.44	103.95	104.96	103.88	104.74	104.52	103.94	106.61	104.82	104.97	104.74	104.78	105.6	105.66	105.18	105.76	105.33	104.25	108.25	105.15	105.02	106.59	104.55	106.57	103.94	105.63	103.91	104.29	105.07	106.49	105.38	103.58	104.82	105.47	105.47	103.9	104.68	106.55	104.62	105.36	107.1	104.88	104.01	103.67	104.69	104.64
105.77	105.98	104.75	104.17	106.27	105.25	106.68	106.99	106.3	105.95	105.46	106.91	105.61	105.19	106.15	104.76	106.72	105.42	106	106.2	106.43	105.8	106.14	105.64	105.42	105.74	106.23	105.26	105.59	105.95	106.4	104.94	106.53	104.83	105.8	104.94	106.7	104.45	106.99	104.71	107.09	104.68	105.48	106.62	107.34	106.51	105.41	105.73	103.61	106.33
112.53	111.18	114.07	112.39	113.21	112.95	111.06	111.81	111.8	110.99	112.1	110.84	111.92	110.7	113.78	112.07	113.32	112.17	111.75	112.29	111.84	112.05	112.81	112.9	113.16	112.09	111.22	110.65	112.11	111.93	112.88	112.8	112.15	112.16	112.74	112.17	112.39	112.43	112.62	112.51	112.15	110.96	112.77	112.52	109.15	111.35	112.51	112.54	111.6	112.09
99.365	100.1	99.453	99.438	100.27	99.824	101.02	100.97	99.206	100.17	98.755	100.01	100.23	99.192	101.77	99.444	99.798	100.19	99.743	100.5	99.736	99.937	99.81	99.271	101.06	100.5	100.05	98.118	99.117	101.62	101.01	100.97	100.18	100.33	101.2	100.08	100.46	99.851	100.37	100.38	101.02	99.754	102.36	100.07	101.08	99.069	100.4	101.32	99.825	98.907
105.48	106.06	103.52	105.29	105.33	105.19	105.93	105.67	105.03	105.35	105.63	104.61	104.3	105.07	105.09	104.09	105.87	104.73	105.65	105.78	105.34	104.72	104.17	104.42	105.02	105.38	105.4	104.25	103.81	105	105.66	105.59	105.5	106.16	106.29	105.51	105.18	104.03	105.59	104.19	106.02	104.58	106.34	103.75	105.69	105.13	106.28	105	105.22	104.52
111.66	110.98	111.5	112.12	110.78	111.75	110.65	111.37	110.82	110.53	110.81	110.58	110.6	110.55	112.62	109.2	111.28	112.43	111.3	111.74	111.85	112.02	110.84	111.18	111.05	110.93	110.57	109.5	112.88	111.6	110.95	112.04	110.15	110.81	113.01	110.44	110.58	109.68	113.39	109.7	111.7	112.34	112.27	110.79	110.81	111.95	111.14	111.31	111.47	110.41
105.29	104.4	105.63	104.5	104.86	105.15	105.8	105.55	107.8	104.61	105.74	103.36	104.16	106.28	104.18	105.07	105.65	107.24	104.56	106.42	104.67	105.15	103.7	105.98	105.94	106.34	104.95	103.69	106.67	105.35	104.84	105.48	104.85	104.99	105.48	105.5	107.33	106.1	103.95	105.62	104.54	103.89	104.69	105.17	105.1	105.03	104.75	105.11	105.69	105.51
109.15	110.76	110.41	109.86	110.21	111.86	110.9	109.37	109.06	109.7	109.87	110.64	110.03	110.94	111.16	111.55	109.75	110.61	109.64	111.23	110.73	108.78	111.09	112.03	109.51	110.47	110.51	110.66	110.38	108.49	111.23	111.02	111.08	110.01	110.63	109.02	111.36	109.75	110.45	111.05	111.13	109.49	109.08	111.95	111.36	109.55	110.6	108.86	109.59	111.38
102.55	105.21	104.89	104.88	104.88	104.98	103.7	103.34	105.62	105.42	104.68	105.1	103.93	104.5	104.25	105.27	104.78	104.95	106.06	104.51	104.27	103.96	105.67	105.71	106.1	104.56	105.4	104.78	103.99	105.56	105.07	104.84	105.42	105.37	104.31	103.25	104.85	104.29	105.1	104.86	103.82	104.81	104.19	105.33	104.65	105.32	105.51	103.91	105	104.31
112.54	111.73	112.72	112.6	112.26	112.14	112.57	112.29	112.5	112.61	112.45	111.77	111.43	112.1	112.1	110.88	111.36	113.19	110.25	110.54	113.31	112.44	111.44	110.67	112.6	112.82	112.61	111.67	110.96	111.79	111.86	112.8	112.21	112.29	112.44	112.06	112.36	111.75	112.27	110.24	111.98	112.93	112.11	111.89	113.2	111.57	110.81	110.42	113.25	111.71
104.6	106.59	105.59	105.32	103.9	107.13	104.22	105.67	105.96	104.7	104.29	105.72	105.9	104.92	105	105.83	106.29	104.85	106.58	106.12	106.05	105.49	105.51	107.64	105.07	104.19	106.19	106.84	104.74	105.04	104.64	105.66	105.38	106.19	103.8	105.33	104.64	106.31	106	106.25	104.92	104.73	105.99	105.36	105.95	108.34	104.97	104.31	106.24	103.88
111.89	110.21	111.61	110.61	110.77	108.6	110.34	111.25	113.45	111.92	111.08	110.88	111.97	110.69	110.62	113.16	110	110.27	110.7	110.66	109.03	111.57	110.94	110.91	109.92	109.28	109.82	111.4	111.24	109.83	110.85	109.86	110.39	111.07	110.15	110.38	110.29	110.47	111.12	110.75	111.09	109.69	109.85	111.75	110.45	111.8	110.44	109.95	110.97	110.33
106.39	105.53	105.31	105.73	105.63	105.92	104.84	104.68	106.18	104.25	104.81	107.57	104.89	106.02	106.34	106.58	106.75	106.45	104.47	106.43	105.47	105.12	105.21	105.97	106.05	106.11	105.75	104.44	104.65	105.56	107.26	106.21	104.64	106.4	104.93	105.26	105.84	104.47	106.12	106.94	104.1	106.42	104.67	105.81	104.35	105.59	104.65	105.03	106.1	105.52
110.06	109.8	109.38	109.9	107.12	110.53	109.58	110.4	110.16	110.98	107.85	109.36	109.51	109.79	109.43	108.79	109.91	109.85	108.19	109.51	109.6	111.67	110.71	108.74	110.33	110.28	111.64	110.11	109.93	110.34	110.66	110.5	108.95	107.81	109.54	108.48	110.04	109.28	108.2	109.65	109.97	110.06	109.07	109.46	111.94	112.5	110.05	110.04	109.29	108.45
111.09	109.87	111.3	112.43	110.5	110.52	111.49	111.38	111.09	110.49	110.34	111.44	110.99	111.02	111.43	111.38	110.15	112.35	110.3	110.93	112.59	111.97	111.99	111.94	111.47	111.91	111.81	111.17	110.5	111.24	110.74	111.25	111.31	110.88	112.78	111.85	110.55	111	111.5	110.44	111.51	112.27	111.17	111.74	112.36	110.63	112.42	112.48	110.49	111.99
100.97	101.77	98.069	101.62	101.63	99.818	99.244	99.588	100.78	99.9	100.7	99.869	101.64	99.656	100.08	100.09	101.33	99.854	101.17	100.46	101.87	99.053	98.892	100.96	100.94	99.351	100.57	100.84	99.93	101.97	101.32	99.667	99.377	101.45	98.939	99.332	99.099	100.18	99.691	98.83	100.98	100.9	99.899	100.42	100.45	101.91	100.09	100.96	101.35	99.579
104.61	104.31	104.15	105.09	106.18	103.58	105.09	104.07	104.28	103.95	106.03	103.94	106.82	105.39	105.04	105.91	103.95	104.63	103.9	105.51	104.21	104.23	104.01	104.73	104.83	104.41	105.53	104.87	105.72	105.45	104.16	104.69	104.7	102.77	104.5	105.88	104.3	104.17	105.44	104.39	104.85	103.93	104.66	104.34	104.19	105.38	105	105.34	104.45	104.7
106.99	105.8	104.95	107.18	107.13	105.48	108.5	105.85	106.58	105.76	106.94	106.19	105.18	107.71	105.84	105.51	106.04	106.7	105.54	105.07	106.86	106.58	106.4	105.34	106.35	105.7	106.96	105.77	105.5	106.48	105.8	106.83	107.38	106.31	105.58	107.05	106.5	106.09	105.27	107.03	106.03	105.08	105.43	105.84	106	106.76	105.52	105.32	105.76	106.02
115.38	116.12	115.83	115.14	115.63	116.51	117.05	115.27	116.29	116.85	117.03	115.92	116.83	116.72	116.36	116.23	117.33	115.45	115.89	117.25	116.62	115.52	115.39	116.24	114.98	116.52	116.06	115.32	116.35	115.13	116.55	114.94	114.94	117.62	117.04	116.54	116.64	116.18	116.69	116.31	114.43	115.75	115.68	116.06	115.14	116.5	117.29	116.53	116.73	117.66
107.17	107.4	105.4	104.82	107.07	106.12	107.41	106.47	105.79	107.24	105.71	106.62	107.74	107.35	107.24	107.72	106.86	107.14	106.12	106.18	105.14	106.67	104.85	106.97	107.95	106.39	106.62	106.54	105.42	105.89	108.21	107.26	107.83	106.23	107.45	106.67	106.11	106.19	106.79	105.78	107	108.08	106	107.17	106.9	106.54	107.5	105.9	107.82	105.69
117.52	117.08	118.71	117.42	118.31	117.78	116.58	117.44	117.13	117.07	117.93	117.87	117.14	116.37	117.94	117.05	116.91	117.82	116.1	117.51	116.85	117.52	117.62	118.42	117.85	118.84	116.88	117.77	119.77	115.99	118.09	117.46	118.22	117.39	119.25	118.33	119.57	117.75	117	117.93	117.84	119.25	117.67	117.5	118.45	117.63	117.83	116.91	117.01	115.62
112.72	111.74	112.67	112.6	111.71	112.36	113.11	112.71	112.83	112.83	112.85	113.05	112.76	112.09	113.89	115.33	114.23	111.12	110.97	113.53	112.68	112.52	113.11	113.49	112.61	113.43	112.93	111.97	111.86	112.79	111.89	111.96	113.49	111.44	111.75	113.36	111.67	112.94	112.81	111.9	112.8	114.91	112.96	112.49	111.33	113.95	112.64	111.93	114	111.72
110.49	111.43	111.83	109.04	112.48	111.74	112.52	113.61	113.28	111.76	111.86	112.93	112.13	112.48	112.48	112.43	112.52	112.07	111.1	112.3	111.77	111.11	111.88	111.67	111.33	112.24	111.4	112.6	112.61	111.3	111.19	111.8	113.21	112.23	112.25	112.14	112.34	113.11	112.92	112.82	112.14	112.38	111.71	110.87	111.77	112.42	112.08	111.31	111.69	111.73
105.38	104.32	107.3	105.57	104.88	106.22	106.98	106.53	106.72	107.57	104.86	105.97	106.11	105.58	107.3	106.61	107.65	106.4	106.75	107.13	104.83	105.4	105.25	107.36	106.29	106.73	105.79	106.26	107.69	107.03	105.46	107.03	106.71	106	105.49	107.01	106.67	106.49	107.26	105.4	105.98	105.14	104.06	107	106.69	106.51	105.94	106.54	106.27	106.07
112.21	111.43	111.44	110.5	111.78	113.93	112	111.75	112.9	112	112.51	111.55	113.31	112.22	112.45	111.35	112.25	112.22	111.93	111.8	111.46	113	113.34	110.51	111.57	111.68	112.49	111.72	113.69	110.18	110.04	110.1	113.28	111.73	112.6	111.77	112.83	112.29	113.19	112.38	113.85	111.76	111.08	112.75	111.18	113.01	109.98	111.4	110.65	111.67
107.43	106.6	106.5	107.58	106.47	106.12	108.31	106.09	106.89	107.43	107.99	106.71	106.46	106.42	106.94	106.24	106.86	106.81	107.46	106.26	107.49	106.81	107.68	107.21	107.53	107.18	105.24	106.55	105.92	106.62	105.96	106.48	108.1	106.89	106.02	106.09	108.25	106.21	107.01	108.51	107.11	106.55	104.85	105.55	106.78	106.61	106.55	107.16	107.24	107.81
106.37	105.67	106.36	106.34	105.63	106.32	106.89	105.92	106.14	104.69	106.61	105.78	105.61	106.99	105.86	105.61	105.43	107.73	106.16	106.57	105.48	105.26	106.51	107.05	104.83	105.01	106.55	105.53	105.96	105.7	106.18	105.25	107.72	105.91	108.47	105.9	107.32	107.33	105.91	107.07	107.03	106.52	104.27	106.16	107.27	107.87	105.69	106.13	105.04	106.24
108.99	109.81	109.46	110.72	110.2	109.62	110.11	110.33	109.42	110.21	110.87	111.14	110.58	110.39	110.32	110.95	111.52	110.25	110.94	110.57	111.57	110.38	110.27	111.18	109.98	111.44	110.85	109.74	110.79	110.38	108.85	110.81	111.2	109.77	110.15	111.05	111.34	110.6	110.92	110.42	111.17	110.81	110.77	111.62	110.83	111.25	111.07	111.53	112.36	110.1
104.61	104.89	103.62	104.54	105.13	104.56	105.51	104.28	104.19	102.7	104.92	103.74	104.61	105.05	104.39	106.15	103.63	105.63	103.19	104.55	103.56	106.28	104.47	105.52	104.59	102.79	104.13	105.43	104.99	104.27	104.83	104.15	104.51	105.31	102.43	105.63	102.83	105.03	102.85	105.5	106.08	105.57	104.18	103.81	104.9	104.56	104.61	103.71	105.65	104.82
109.61	109.42	109.55	109.18	110.91	109.23	109.49	110.34	109.51	109.33	109.71	110.06	109.87	110.76	110.25	109.63	109.77	110.94	109.57	109.67	108.49	107.9	109.01	111.36	111.11	108.76	108.87	110.01	108.72	111.05	111.16	108.11	110.38	109.22	108.89	111.51	109.36	109	109.51	110.57	108.63	108.35	109.51	109.55	109.95	109.9	109.29	110.39	109.48	109.26
111.11	110.21	110.36	110.85	112.39	110.28	112.22	111.93	110.89	112.08	111.3	110.78	110.4	111.01	112.14	109.49	110.74	112.46	111.59	111.96	110.47	110.26	111.74	110.68	110.46	110.69	111.29	111.54	111.36	110.84	111.79	110.15	110.23	111.48	112.31	112.26	110.73	110.78	110.87	110.73	110.53	110.48	111.25	111.4	110.34	112.04	111.5	112.29	111.48	110.57
106.65	107.12	105.7	106.34	106.02	107.33	106.61	106.25	106.65	106.34	106.45	106.84	106.06	106.38	107.31	107.97	105.89	107.12	106.85	106.01	104.94	107.32	107.34	106.82	106.46	106.8	106.13	105.52	106.01	106.48	105.56	107.13	106.28	104.52	107.44	106.84	107.8	107	106.73	106.74	105.7	106.77	106.56	105.69	106.12	106.36	105.9	106.13	105.81	107.08
105.6	106	108.2	105.71	108.32	105.31	104.02	104.11	105.68	105.31	104.66	105.55	105.63	106.31	106.3	107.37	106.98	105.13	104.7	105.43	103.18	105.16	106.14	105.58	105.83	104.36	106.85	107.18	107.4	106.55	105.75	105.42	105.88	105.66	105.11	107.02	104.51	105.32	106.41	105.28	103.63	105.18	104.83	106.1	107.77	106.4	106.5	105.67	106.78	104.2
105.23	106	104.59	104.47	104.05	106.18	105.67	106.47	105.77	105.1	106.13	104.38	104.99	107.25	105.67	105.67	105.85	105.94	104.43	104.61	105.65	104.66	106.12	105.46	105.35	104.78	105.57	105.88	104.43	105.76	107.23	104.27	106.93	105.12	106.86	105.38	104.99	104.1	105.51	106.34	104.56	105.7	104.52	103.96	106.84	106.57	105.87	104.63	104.36	105.13
99.425	98.618	99.362	99.167	99.722	99.677	98.7	99.209	99.474	100.44	100.17	99.715	99.773	99.197	99.599	100.09	100.28	99.777	99.598	100.08	98.554	99.174	99.35	101.94	99.56	100.38	98.784	99.81	100.24	100.02	100.08	99.668	99.935	100.98	100.75	101.26	100.2	99.527	100.7	99.846	98.53	100.45	98.657	98.756	98.972	101.46	100.72	101.39	99.474	99.049
110.19	111.25	109.78	109.76	110.31	110.27	110.52	109.08	110.24	110.13	110.01	109.67	110.93	112.04	110.83	111.59	109.46	110.39	109.96	110.83	109.9	111.92	111.29	111.84	110.18	109.75	111.77	108.58	109.79	111.82	111.85	110.3	110.55	109.54	110.98	111.2	111.77	111.27	112.11	111.59	108.74	112.94	111.73	109.24	111.4	109.52	111.27	110.93	111.64	109.68
111.15	111.23	111.89	111.12	110.5	110.46	111.32	110.56	111.79	111.67	111.3	111.7	111.21	111.43	111.13	111.65	110.39	110.73	111.88	110.8	110.51	110.87	112.99	111.21	111.55	110.49	112.34	112.48	110.51	110.79	111.25	112.93	110.92	109.78	110.37	110.37	110.61	110.94	111.98	111.53	112.01	111.6	111.5	112.52	110.1	110.05	112.9	111.66	112.11	110.24
112.53	111.74	111.05	111.49	110.52	111.08	112.46	112.73	111.3	110.49	111.32	110.8	109.24	110.78	111.03	110.98	110.94	111.72	110.45	110.72	112.14	111.64	110.97	110.27	111.79	112.17	110.76	111.69	111.44	111.02	111.39	112.21	110.16	112.14	110.25	110.94	112.37	111.79	111.13	111.59	110.57	111.55	110.85	110.94	110.58	110.89	111.38	111.1	111.85	112.15
103.92	105.33	104.95	104.05	105.5	104.95	104.72	104.19	105.42	106.47	104.69	104.06	104.96	105.9	103.39	106.17	104.72	106.68	105.04	105.62	104.72	107.58	104.66	104.85	102.51	107.26	105.85	106.03	106.08	105.28	105.51	104.3	105.97	105.13	105.6	107.03	104.55	105.98	105.56	104.14	106.55	105.37	105.55	104.82	107.69	106.36	104.54	105.24	105.15	105.32
100.61	100.29	100.57	101.23	99.917	101.69	100.9	100.32	100.73	99.339	102.62	101.28	102.53	101.27	101.27	99.51	101.46	100.48	99.762	100.5	101.3	101.21	101.48	101.75	101.72	101.03	97.482	100.8	101.45	99.421	100.31	101.35	99.916	98.263	101.03	101.25	98.94	99.219	102.16	101.16	100.63	100.55	100.74	100.95	99.994	101.54	99.952	100.21	101.22	100.47
101.01	100.06	101.67	101	98.921	100.12	100.46	100.67	101.94	101.96	100.28	101.03	101.94	100.53	101.04	101.45	100.75	100.82	102.32	101.44	102.26	100.77	99.978	100.83	100.18	100.23	101.2	101.75	101.3	99.617	101.15	99.47	100.56	100.13	101.23	100.01	102.26	100.54	99.537	100.77	101.04	100.32	100.22	100.13	100.68	100.74	100.54	100.54	99.664	101.61
108.73	111	110.26	110.56	109.75	109.49	109.01	108.87	110.12	109.68	110.69	107.74	109.83	108.61	109.91	108.57	109.16	111.13	109.85	109.6	111.17	108.98	110.69	110.87	110.73	110.39	108.21	108.8	109.37	109.6	109.14	109.88	108.84	107.49	110.71	109.44	109.45	110.58	110.61	108.96	110.37	108.83	109.21	109.59	109.52	109.91	109.26	109.04	110.06	109.21
105.93	107.78	106.29	105.88	106.31	106.38	107.42	108.89	107.32	106.9	106.67	105.31	106.49	106.41	107.09	106.82	106.6	105.75	107.49	106.72	106.63	107.01	105.3	103.39	104.62	106.57	107.01	105.16	107.06	105.98	106.59	107.79	106.65	106.59	105.67	106.33	107.07	108.02	106.79	105.56	106.63	105.33	106.26	106.46	107.93	106.75	105.45	107.72	106.16	104.16
101.47	98.737	99.543	98.392	99.599	100.36	100.39	100.38	98.634	98.828	99.369	99.559	99.354	99.748	99.883	98.014	98.507	100.21	100.9	100.63	100.33	100.46	98.418	100.35	98.866	100.5	99.181	100.02	98.724	99.634	100.8	99.64	99.812	98.785	100.39	100.27	99.056	100.47	98.632	100.33	101.07	98.904	99.516	99.09	98.946	99.756	100.15	99.399	99.368	99.219
106.3	104.85	104.19	105.93	105.54	106.15	106.42	105	105.82	106.39	104.87	105.97	105.08	104.15	105.44	105.17	105.78	104.16	106.37	105.19	106.42	106.02	106.86	106.54	105.56	104.01	104.94	107.29	107.1	105.97	104.37	106.1	104.92	106.94	105.75	105.44	106.64	104.83	104.22	106.76	104.57	106.26	107.58	104.58	104.89	108.03	106.08	104.33	104.06	104.76
103.61	103.87	105.3	104.39	102.44	104.72	105.37	104.44	105.64	107.17	105.17	106.28	104.78	105.37	105.24	104.82	103.12	105.13	104.13	104.74	105.35	105.64	105.37	106.09	105.65	103.82	104.49	104.06	105.97	105.24	104.48	104.87	104.18	106.3	105.24	103.87	105.01	105.73	104.66	103.73	106.1	105.03	102.39	105.52	105.95	105.46	104.81	107.35	104.88	105.37
101.13	101.44	99.312	100.44	99.719	100.92	98.391	99.83	99.155	99.659	101.27	99.039	100.36	99.836	100.42	97.765	99.305	101.1	99.109	100.57	99.67	100.44	100.5	99.534	100.7	102.16	98.98	99.435	99.612	100.66	100.52	100.35	101.22	99.861	101.14	99.453	98.995	100.44	100.08	98.566	100.28	100.88	99.872	99.549	99.717	99.799	100.71	99.611	102.39	102.4
99.393	100.45	100.07	97.918	100	99.775	99.823	100.34	98.73	100.44	100.07	98.989	100.09	99.428	98.344	100.85	97.868	99.318	99.084	98.968	98.224	100.03	100.11	99.189	99.684	99.348	99.215	99.963	99.244	99.919	99.596	97.303	99.317	98.75	99.809	99.031	99.344	100.49	99.344	99.744	99.475	99.166	101.07	99.873	100.98	99.163	99.667	99.412	98.989	99.582
112.41	112.1	110.55	110.78	111.32	112.92	113.26	110.97	110.36	111.43	111.39	112.43	112.24	110.42	110.99	111.78	111.41	110.32	110.84	111.28	111.47	111.66	111.13	110.92	110.25	111.74	111.79	111.68	111.11	111.89	112.29	110.49	112.58	111.5	112.08	112.5	110.73	111.41	111.77	111.21	110.55	110.68	109.49	111.5	111.79	111.61	109.02	110.26	111.86	110.51
101.42	100.75	101.75	101.58	100.16	98.952	101.24	100.44	101.37	100.69	100.45	99.947	100.78	100.04	100.39	99.13	100.67	100.34	100.14	100.5	100.72	101.25	100.3	101.16	99.452	99.497	99.893	99.927	100.2	99.479	100.87	100.97	99.909	100.95	100.38	100.51	102.05	101.07	101.36	99.767	101.1	99.303	100.75	99.834	99.684	101.01	101.11	102.13	100.89	100.22
106.02	104.88	106.04	105.62	105.1	104.71	107.01	105.85	106.62	106.19	106.32	106.23	104.59	104.93	106.45	104.5	105.36	105.63	106.4	105.21	105.5	104.62	106.65	104.68	106.2	106.84	105.6	106.51	104.19	104.27	105.37	104.86	103.35	105.26	105.06	105.89	106.14	105.9	105.03	104.8	105.81	105.97	106.49	105.3	106.92	104.14	105.22	106.57	106.95	104.71
111.95	112.69	112.58	113.57	111.83	112.34	113.16	113.15	114.53	112.39	111.97	112.95	112.31	112.34	113.39	113.06	112.69	112.36	112.27	113.79	114.07	110.82	112.52	112.83	112.51	112.02	111.96	113.96	111.94	112.55	112.53	113.26	111.98	113.92	112.46	112.88	113.44	112.7	111.27	113.64	113.11	114.09	112.6	113.26	112.4	113.67	112.05	113.08	114.06	112.77
105.93	103.43	105	104.3	104.7	102.93	105.92	103.92	103.64	105.15	105	105.02	103.7	104.55	104.36	105.12	103.81	104.73	104.67	106.12	104.16	104.59	104.54	104.26	104.78	105.25	103.71	105.03	104.6	105.52	104.83	105.39	103.87	104.22	105.43	104.73	104.86	105.59	103.94	103.64	103.66	104.57	103.45	103.94	104.17	103.17	104.65	106.07	104.32	103.22
104.39	106.41	103.47	103.93	105.62	104.12	104.48	105.06	104.35	104.74	104.13	104.56	104.49	102.51	105.12	103.48	105.38	103.67	103.23	104.63	104.05	105.49	103.43	104.76	103.68	104.31	104.98	103.79	103.13	102.38	104.14	104.98	103.93	104.68	104.46	104.7	104.11	104.97	103.95	103.87	105.28	104.69	105.1	104.76	104.38	104.32	103.35	105.2	103.36	104.56
105.55	104.89	105.91	105.54	105	106.4	106.14	107.53	106.06	105.85	104.45	105.46	105.81	105.05	106.04	103.44	105.46	106.06	104.89	105.54	103.96	105.18	105.69	106.65	104.63	104.19	105.97	106.85	105.32	105.6	105.94	105.76	105.54	103.97	105.37	105.98	104.46	105.52	105.62	105.31	104.49	105.88	105.09	105.41	103.31	105.78	106.01	106	106.06	106.23
99.448	100.01	100	99.339	101.29	101.23	100.69	100.48	101.2	98.886	100.64	101.73	99.955	99.73	99.537	100.1	101.43	101.94	101.2	100.07	100.95	100.03	100.14	101.19	100.07	100.24	102.3	101.9	100.12	100.35	99.859	99.849	99.894	100.5	100.98	99.807	99.939	99.481	99.916	101.54	101.29	101.08	101.35	99.771	101.57	99.601	99.282	101.84	99.622	100.96
101.26	102.11	99.143	101.11	100.32	100.91	99.649	97.975	99.723	101.02	100.41	99.029	99.584	99.443	101.55	99.105	98.666	99.547	100.25	100.27	99.787	99.94	99.239	99.994	99.247	101.64	102.42	100.1	101.12	100.45	100.18	99.916	99.375	98.616	100.59	101.79	100.8	100.68	99.587	100.94	100.31	101.11	101.45	99.234	101.35	100.65	101.62	99.548	100.37	99.935
109.37	110.64	110.08	109.87	109.52	109.51	110.3	110.34	110.05	111.01	109.85	109.38	109.42	109.61	109.47	109.23	110.32	109.05	109.63	109.63	108.59	109.51	108.81	110.17	109.17	109.74	108.89	109.88	108.81	109.34	109.27	108.93	110.2	109.24	109.39	108.71	110.68	109.67	109.4	111.36	108.4	110.58	110.37	109.13	109.79	108.93	110.56	109.49	109.49	109.25
100.54	100.27	100.64	102.9	100.73	102.41	101.93	100.33	101.58	100.32	100.95	102.59	99.664	101.17	100.82	99.848	100.73	101.31	100.58	100.39	102.18	101.83	100.52	101.77	99.754	100.9	101.44	100.32	100.37	100.83	101.25	99.692	100.9	99.438	100.38	100.74	100.29	100.53	103.07	101.32	100.26	100.9	101.9	101.46	101.4	103.33	100.25	100.53	100.71	101.01
103.76	102.98	103.15	103.89	104.69	103.77	104.86	105.44	102.78	105	104.03	104.73	105.72	104.43	104.46	104.24	103.77	103.86	104.42	102.43	105.32	104.01	104.26	105.55	104.94	104.99	103.24	102.61	102.86	105.14	103.9	105.02	104.11	103.77	103.08	102.88	104.22	105.24	102.72	104.94	103.88	105.61	104.22	102.66	103.65	104.33	104.8	103.1	104.49	106.11
112.23	112.22	112.6	112.14	112.2	111.1	112.23	112.92	111.24	111.8	111.88	112.58	111.89	111.71	111.44	111.21	112.17	112.16	112.78	110.46	111.24	112.16	113.24	111.91	112.47	112.31	111.02	111.19	112.35	110.55	112.25	112.89	111.33	111.42	111.82	112.6	112.85	111.65	112.53	111.11	111.7	113.26	111.59	112.17	112.57	111.43	110.78	111.75	113.6	111.52
106.68	104.36	104.47	104.06	104.92	105.91	105.72	105.88	104.58	107.1	106.35	104.92	105.98	105.54	104.31	104.62	105.41	104.47	105.91	106.76	106.84	105.29	104.1	104.18	106.3	104.84	106.77	104.96	105.11	105.26	106.45	105.7	104.67	106.35	104.64	105.65	106.48	106.48	105.54	104.82	106.33	108.25	105.6	106.72	104.2	105.57	105.95	106.37	105.43	105.98
107.15	106.53	107.97	106.63	106.31	107.35	108.27	106.8	105.93	105.71	106.91	106.28	106.42	107.61	107.33	107.68	106.18	107.58	105.01	108.4	105.38	106.07	106.96	107.03	106.27	106.76	107.75	107.38	106.69	106.48	106.4	106.56	105.03	106.33	107.29	105.13	105.71	107.64	105.87	105.71	107.13	106.09	106.82	106.34	106.21	107.6	106.1	108.43	105.44	107.43
107.08	106.41	104.35	107.04	106.38	105.99	105.19	105.42	104.88	105.73	105.42	107.97	105.54	105.94	103.88	105.24	106.72	107.21	107.49	106.16	105.8	106.62	106.13	106.57	105.1	106.43	106.5	106.12	104.76	105.7	105.08	106.54	105.23	104.48	105.96	104.83	103.5	105.48	105.58	105.36	105.16	105.34	106.22	106.84	104.2	102.96	105.04	105.99	104.59	104.69
105.78	105.9	105.39	106.87	106.62	105.63	105.49	106.52	107.22	104.28	105.95	105.22	105.36	106.93	107.19	106.93	105.77	105.09	107.4	107.46	104.11	106.72	106.41	106.26	106.04	106.84	106.03	104.6	105.66	106.53	106.59	106.47	106.63	106.34	106.66	105.84	106.5	106.63	105.68	106.36	105.07	105.46	105.75	105.79	106.54	107.24	105.96	106.81	106.38	105.14
111.62	111.26	111.68	110.42	110.67	110.69	112.7	110.1	110.9	112.8	109.63	111.63	111.93	111.54	111.55	110.82	110.71	111.54	108.87	111.86	111.68	110.86	111.62	112.68	109.65	110.37	112.64	112.2	111.1	111.54	110.81	110.19	110.5	111.96	110.98	111.87	111.86	110.68	112.07	109.9	111.41	110.27	110.51	112.16	111.26	113.06	110.83	111.09	111.24	111.15
105.92	105.66	106.54	103.38	105.36	104.96	107.44	104.97	104.87	105.01	106.17	105.81	103.73	105.38	105.39	105.73	105.56	104.57	104.44	105.7	106.48	106.59	106.26	105.87	105.67	105.24	105.32	106.75	105.97	106.58	107.14	104.15	105.86	104.91	104.3	106.34	105.43	106.17	105.84	106.03	105.19	106.14	103.4	106.45	105.33	104.94	105.47	106.38	106.85	106.37
104.66	104.3	105.13	105.58	104.28	105.63	103.19	104.04	104.93	103.33	102.98	103.39	105.23	104.36	103.88	104.04	106.27	103.14	104.99	104.94	105.26	105.25	103.41	103.56	103.72	104.77	104.09	104.13	104.03	104.85	104.99	104.74	104.53	104.34	104.51	104.68	102.51	106.04	103.63	104.1	103.85	106.16	103.25	104.31	105.06	104.13	104.84	104.15	104.28	104.04
104.93	104.91	105.1	104.18	106.45	104.37	106.8	107.67	106.03	106.48	106.45	104.6	106.73	104.97	105.49	106.52	105.78	105.88	106.75	104.47	107.46	104.62	106.06	105.86	104.57	105.69	106.09	106.36	106.13	105.91	104.95	105.89	106.51	106.58	106.46	105.76	105.68	105.01	105.3	106.95	104.92	104.68	104.35	105.43	104.95	105.73	105.54	106.23	105.09	106.76
110.83	112.23	112.78	111.36	111.2	109.88	110.17	111.7	112.05	111.35	110.72	111.52	112.8	112.04	111.41	111.47	111.61	110.4	109.82	110.43	109.77	110.1	111.58	112.45	112.37	111.96	111.81	110.81	111.58	111.19	110.24	110.62	112.54	109.52	110.83	111.53	111.02	112.04	110.68	112.48	110.19	111.19	111.3	110.79	111.88	110.88	111.34	111.5	112.45	113.04
99.642	99.602	99.355	100.13	100.71	98.528	100.16	98.771	100.13	101.29	99.533	100.68	101.25	100.88	98.882	100	101.01	100.67	99.472	99.059	100.82	99.95	100.54	100.14	100.77	101.85	100.18	100.93	99.334	100.26	100.55	101.28	101.22	100.59	100.23	99.814	100.12	99.032	100.99	101.04	100.1	100.29	101.82	99.698	99.688	100.28	99.43	101.7	100.23	101.17
100.34	101.75	100.93	99.604	101.4	101.11	101.2	101.94	100.43	100.4	100.71	100.56	99.566	100.03	100.73	100.6	101.81	100.78	99.966	100.22	99.854	100.28	99.984	101.59	100.92	100.98	101.71	101.95	100.45	101.3	100.24	101.44	99.309	99.845	100.19	100.43	99.708	98.822	101.5	100.68	100.3	100.75	101.53	101.63	100.42	100.03	100.91	101.37	99.907	99.449
104.82	104.31	106.09	105.12	106.12	105.68	104.99	105.77	105.74	104.31	107.42	104.5	104.51	105.53	104.67	104.53	105.5	103.85	105.33	104.65	107.64	106.06	105.73	108	105.13	106.03	103.39	104.83	104.6	104.57	105.72	104.24	105.82	104.46	105.57	105.89	105.67	105.06	104.53	105.22	106.32	106.01	105.01	104.97	106.17	105.58	104.32	105	105.23	104.37
100.96	102.23	102.37	100.73	100.54	100.18	101.3	100.18	100.35	99.69	99.491	98.884	98.916	100.07	99.835	100.32	100.94	98.46	99.814	100.85	101.47	100	100.28	99.312	98.604	100	100.21	99.996	100.42	100.73	100.83	99.242	99.398	100.63	99.338	102.75	100.5	100.34	99.124	102.02	99.331	100.81	100.78	98.895	98.996	100.92	99.953	100.46	100.89	100.23
99.409	100.66	100.38	99.652	99.295	99.017	101.19	99.248	98.742	100.65	100.03	99.198	100.61	101.78	100.93	101.95	101.33	100.27	99.952	100.42	99.841	99.849	99.227	100.45	100.53	101.43	100.06	100.02	99.628	99.531	100.07	98.327	100.11	100.87	100.45	101.04	100.1	100.87	99.177	100.23	99.813	100.58	100.54	99.414	101	97.896	101.01	98.344	99.669	100.27
106.31	105.66	106.48	106.45	105.45	106.91	104.64	104.42	105.6	104.88	105.27	106.07	105.41	105.65	107.2	103.99	105.45	104.47	105.11	103.98	106.17	106.04	105.96	104.9	105.56	107.23	105.3	106.59	105.94	105.66	106.1	104.52	105.34	106.7	107.42	104.81	106.93	105.75	105.62	105.88	105.73	105.43	104.64	105.22	105.18	105.51	104.58	105.86	104.76	106.95
113.18	112.88	113.29	111.7	112.08	112.8	113.25	115.52	111.38	113.69	111.45	113.61	112	112.28	110.81	112.85	111.82	113.36	112.38	113.61	113.59	112.24	113.53	111.89	111.9	112.95	112.79	112.82	111.59	113.91	112.24	112.24	112.85	113.66	111.9	112.87	114.84	113.6	111.88	111.95	112.58	112.12	111.65	113.81	111.67	112.43	112.54	112.96	113.3	112.57
98.438	100.6	100.01	99.403	99.399	100.53	99.685	100.28	100.81	99.868	99.997	100.58	100.58	99.864	100.28	98.236	100.87	99.029	100.53	98.422	100.56	101.61	98.789	99.973	100.22	99.939	100.43	99.773	100.54	100.08	100.41	98.889	99.298	99.841	100.58	98.564	99.642	100.59	98.181	99.996	100.29	99.433	100.62	100.19	99.154	100.11	99.92	98.984	99.524	98.875
104.86	105.17	105.87	104.61	104.05	104.25	104.4	105.38	104.29	105.31	105.5	103.97	104.4	102.86	105.11	108.26	105.86	105.46	104.44	106.52	104.69	104.12	104	104.76	104.92	104.03	106.35	105.75	104.53	104.84	103.61	104.8	104.72	105.35	105.67	104.36	105.3	104.65	104.32	106.01	104.75	105.58	105.44	103.93	106.27	105.99	103.02	105.44	103.63	105.02
110.91	110.8	111.51	111.31	112.11	111.32	110.46	110.88	111.76	110.98	112.33	110.92	110.38	111.18	110.98	111.25	110.87	111.11	110.98	113.02	111.12	111.09	111.61	112.55	111.03	110.88	109.76	112.01	110.69	112.01	111.45	110.38	112.32	111.41	112.09	111.19	112.01	110.08	111.22	110.74	112.59	111.08	110.85	113.05	111.19	111.06	111.16	110.92	112.68	111.82
108.81	109.38	109.96	110.2	110.95	110.34	110.14	109.19	110.97	109.94	109.53	109.14	110.52	110.3	109.97	110.41	108.84	108.61	111.32	107.48	109.2	107.84	111.09	109.05	109.27	110.93	109.85	110.31	109.33	109.83	111.17	109.14	109.66	110.54	109.71	109.39	109.9	108.43	108.41	111.71	109.96	109.01	109.91	109.52	111.08	109.77	109.98	110.33	110.34	110.79
110.04	111.08	110.61	111.42	112.68	108.99	110.88	111.98	111.34	108.39	108.56	110.15	110.21	112.27	110.46	112.03	111.02	110.69	111.15	110.28	109.38	111.28	112.07	111.15	111	112.11	112.59	111.56	111.46	110.84	110.79	108.91	111.35	111.44	110.37	110.69	109.96	110.99	112.48	108.41	111.16	110.29	107.94	109.14	109.7	111.05	111.06	111.06	111.87	109.93
108.65	108.81	108.69	109.9	111.24	109.86	108.94	110.27	109.74	109.53	111	109.79	110.63	109.17	110.97	108.69	108.34	109.79	110.36	109.24	109.6	110.14	109.35	108.87	110.2	109.11	110.26	109.62	108.49	110.17	111.02	109.88	108	109.1	109.69	108.13	110.37	108.66	109.96	111.01	109.47	108.62	109.76	111.33	109.77	111.19	111.08	110.06	108.66	109.99
104.5	104.42	105.67	103.84	104.21	104.92	105.24	106.14	105.06	104.68	104.23	102.81	103.77	103.95	103.64	104.97	105.27	105.61	105.69	104.17	105.21	105.68	103.96	102.91	104.77	104.34	104.77	105.93	103.46	103.21	103.3	105.34	105.61	105.08	104.2	102.84	104.8	105.8	104.22	104.83	104.29	105.01	106.05	105.51	105.57	102.57	105.38	106.24	103.11	103.45
106.99	105.9	107.16	106.3	106.65	106.7	107.41	107.25	107.57	106.74	105.79	105.8	106.41	106.72	108.48	105.23	106.69	107.65	106.94	106.21	105.93	105.7	106.82	106.62	108.1	107.04	106.47	107.26	107.59	106.91	106.07	107.32	107.36	108.54	107.35	105.94	106.29	105.69	107.14	106.64	108.05	104.64	107.51	108.81	107.63	108.97	106.67	106.56	108.83	106.3
106.27	106.18	106.22	104.84	106.54	107.97	107.41	106.31	105.3	107.08	106.49	106.82	106.65	107.39	105.18	107.01	108.8	106.37	104.72	105.45	105.5	107.17	106.91	105.72	105.17	106.77	106.75	107.25	108.41	106.17	106.72	106.67	105.78	107.16	106.45	106.22	106.45	106.09	105.94	106.05	104.73	105.72	107.61	106.17	105.84	106.07	106.66	106.24	105.47	105.54
104.48	105	107.33	106.43	104.77	106.5	105.03	106.67	106.64	107.15	106.26	107.38	106.35	104.63	107.91	105.4	106.53	107.56	105.91	107.11	105.81	106.05	104.76	107.41	106.46	107.53	104.69	106.74	106.09	108.09	107.04	107.79	106.36	106.79	104.88	105.53	107.69	106.67	107.25	106.98	105.42	107.11	105.88	106.12	106.21	106.45	107.16	107.15	106.43	105
105.74	106.78	106.27	106.48	106.64	105.27	107.29	107.21	106.65	105.64	105.23	106.34	106.34	106.03	106.56	106.43	107.6	106.01	105.82	107.48	106.17	106.24	105.17	107.59	106.58	104.61	106.42	107.1	106.8	105.85	105.92	105.1	106	106.31	108.29	105.41	107.17	106.37	106.36	104.42	105.21	106.04	106.82	106.77	105.66	106.82	105.15	106.17	106.28	106.12
106.27	105.13	105.5	106.56	106.1	107.44	105.7	107.21	106.15	106.66	106.09	105.73	105.38	106.01	106.86	105.41	105.1	106.08	104.81	106.71	104.87	107.37	106.05	105.5	104.63	106.34	105.52	107.18	106.02	105.81	106.22	107.28	106.06	107.54	106.5	107.59	106.51	105.03	106.75	105.29	105.48	105.6	104.71	105.48	105.87	104.9	105.56	104.69	107.24	107.48
111.29	110.62	110.51	110.87	109.83	110.33	111.22	111.78	110.16	110.2	111.68	109.89	110.83	108.17	109.93	109.89	111.3	111.58	110.58	109.67	110.14	110.48	111.33	110.85	113.12	111.35	111.43	111.31	110.8	110.53	111.17	110.85	110.28	108.53	111.63	109.78	110.71	110.64	111.62	110.5	110.73	110.79	110.84	110.24	109.55	110.46	110.98	109.85	110.85	110.45
106.36	105.82	106.65	105.27	105.87	103.63	106.14	104.21	103.66	103.17	104.47	105.95	105.05	104.97	105.78	105.39	105.17	104.56	105.63	106.2	104.22	106.92	106.09	105.7	106.58	104.54	106.58	104.5	105.58	105.64	105.64	104.72	106.08	106.78	105.82	104.3	105.11	104.95	106.69	104.55	106.69	107.4	104.58	104.17	105.01	104.79	106.85	105.81	104.91	105.59
109.57	112.64	111.32	111.28	109.59	109.24	108.31	111.83	110.63	108.49	109.33	109.12	108.75	108.11	108.92	111.2	109.94	107.64	111.18	110.61	110.74	110.26	109.16	110.41	110.72	109.43	110.98	109.71	109.74	110.39	109.86	109.66	108.62	108.83	111.11	108.09	110.79	110.15	109.69	109.13	108.09	111.32	108.68	109.03	108.89	109.36	110.55	109.86	110.68	110.93
111.67	109.32	112.23	109.86	112.62	111.9	111.41	111.91	111.96	110.82	110.67	112.26	111.06	111.84	112.32	111.35	112.97	109.44	112.21	113.06	109.61	112.43	112.93	113.82	111.47	112.1	111.69	112.27	112.37	111.29	111.03	112.66	111.62	111.32	110.8	110.01	111.58	112.04	113.11	110.68	111.99	112	110.6	112.27	111.66	110.93	112.36	112.05	111.86	110.9
107.43	107.32	108.71	107.18	105.75	106.84	107.3	105.68	106.88	106.31	106.11	107.89	105.32	106.16	105.77	106.01	105.88	106.61	106.4	107.42	107.51	105.59	106.68	105.37	106.05	104.86	107.05	107.35	106.28	107.7	105.9	106.77	104.78	106.41	106.66	107.28	106.24	105.92	106.22	106.91	107.57	105.68	106.14	108.27	105.57	107.44	106.17	107.96	107.25	107.87
108.95	110.77	111.91	108.7	110.19	110.92	110.45	111.75	110.97	110.66	110.35	109.77	110.82	110.98	111.08	110.33	110.94	111.36	110.4	111.97	110.82	109.87	111.85	110.01	109.55	111.68	110.78	109.98	112.7	111.89	109.05	111.26	111.79	111.18	111.01	110.57	111.83	110.26	109.23	111.44	110.61	110.16	110.45	110.13	110.61	110.9	111.74	110.46	110.38	110.05
112.5	112.02	111.79	112.04	111.08	112.07	112.85	112.24	111.63	112.56	111.96	111.77	111.32	112.11	112.01	111.25	111.1	111.44	114.03	111.77	110.97	111.35	113.4	111.46	112.65	113.62	112.77	113.45	111.27	111.66	112.59	111.54	112.15	113.47	111.55	113.58	111.01	113.14	111.8	112.13	110.07	111.05	111.81	111.53	112.83	112.98	111.88	111.95	113.06	111.04
117.55	117.6	118.92	118.42	117.45	117.37	116.76	117.42	118.46	117.84	118.5	118.4	118.46	117.34	117.71	116.63	118.66	117.38	117.05	118.24	117.55	117.81	117.02	118.39	119	116.78	118.54	118.21	117.83	118.14	117.02	116.34	117.24	118.78	116.64	118.7	116.96	117.98	116.96	118.09	117.08	119.37	117.96	116.86	117.63	118.95	117.74	118.64	118.46	119.3
110.36	111.72	109.18	111.73	111.83	111.64	111.25	110.02	110.97	110.32	110.37	112.41	111.91	110.01	111.12	110.28	110.56	110.53	110	110.69	109.1	110.44	109.91	109.39	111.55	110	111.65	110.26	110.3	110.3	111	109.62	110.2	111.05	112.1	111.27	111.68	110.54	109.88	110.44	111.97	110.86	110.11	110.75	110.27	112.6	110.1	110.92	110.01	110.99
106.79	104.91	105.68	107.92	106.15	104.13	103.88	106.48	104.48	104.71	105.92	106.47	105.66	105.58	106.5	105.26	104.65	106.22	105.94	105.37	105.52	105.29	105.03	105.56	105.48	106.21	107.43	106.57	106.17	106.12	104.81	105.74	104.04	105.82	105.08	106.33	106	108.15	107.72	106.82	106.82	104.7	106.34	106.9	105.36	104.81	106.69	106.41	105.93	106.54
107.38	106.58	105.83	106.49	107.35	106.29	104.37	104.46	107.87	106.35	103.65	104.9	106.12	106.64	105.71	106.74	104.8	106.81	106.41	105.71	107.43	105.47	106.27	106.25	107.15	105.29	106.69	107.73	105.22	107.66	106.91	106.44	105.97	106.57	105.76	105.8	105.79	106.11	105.87	106.85	106.85	106.36	105.77	107.78	106.11	108.06	107.28	106.58	105.54	105.08
105.69	107.23	108.14	106.15	104.77	106.97	107.14	106.45	106.75	104.83	105.77	106.26	108.09	107.21	106.24	105.53	105.46	105.11	106.45	106.22	107.87	106.77	106.03	107.37	105.17	106.81	106.4	106.23	106.39	106.59	107.41	106.97	107.19	105	106.49	106.67	106.1	106.44	107.28	106.19	106.09	106.38	105.6	106.28	106.98	105.8	105.1	107.4	106.86	107.03
106.39	107.01	105.24	105.51	106.44	106.88	105.78	105.72	106.99	107.5	105.12	105.96	106.22	105.59	106.61	105.66	106.47	106.22	106.01	106.8	106.45	105.84	106.97	106.05	104.64	106.49	106.14	105.25	106.14	105.77	105.49	105.67	106.77	107.55	107.5	105.88	106.09	105.28	105.88	106.93	107.02	106.37	106.11	104.52	106.53	106.11	106.03	107.41	107.34	107.89
112.03	111.2	111.67	110.43	112.35	111.95	112.11	110.42	111.53	112.06	110	111.48	110.7	110.6	111.66	111.32	110.53	111.18	112.25	111.47	110.55	111.86	112.59	111.6	111.89	111.04	112.93	111.48	110.44	109.78	111.84	111.39	112.49	111.91	109.64	110.66	111.06	111.09	111.14	110.28	110.82	110.74	111.69	111.51	111.16	110.8	111.82	112.21	112.48	109.95
111.41	111.87	112.54	111.39	113.19	111.15	111.66	113.48	111.48	110.06	112.89	111.33	111.64	110.91	111.37	111.56	111.23	110.79	111.52	110.81	111	111.01	109.2	111.69	111.98	110.79	112.99	112.16	112.04	111.57	110.37	111.06	110.94	112.3	111.57	110.44	109.94	111.87	110.81	113.41	111.71	109.79	111.81	111.13	112.89	111.83	111.14	111.57	111.68	110.51
106.31	106.85	105.57	104.9	106.99	105.94	106.65	108.62	106.08	106.04	107.47	106.95	105.73	106.76	106.41	106.19	106.39	105.61	106.35	108.06	106.46	107	105.72	106.52	106.07	106.34	107.33	104.86	105.58	105.98	106.68	106.41	107.95	106.48	106.88	106.91	107.53	107.47	107.2	106.88	106.01	105.34	107	106.73	105.39	105.15	106.2	106.02	105.55	108.17
104.32	105.15	105.2	105.67	105.51	105.3	105.66	105.03	106.48	104.82	105.24	104.55	104.81	104.99	105.01	105.8	104.93	105.06	106.4	105.27	105.53	106.59	106.07	104.52	106.96	105.22	105.13	103.92	104.54	104.5	106.08	107.08	104.99	104.99	105.21	105.48	106.02	105.26	106.44	106.13	105.47	106.31	105.99	105.79	105.6	105.76	104.98	106.21	104.78	105.47
109.39	110.71	110.91	109.99	110.42	109.98	110.92	110.91	111.03	110.07	109.28	108.31	110.05	110.95	110.45	109.08	110.44	109.84	110.57	110.56	107.47	109.13	109.48	110.72	108.59	110.61	109.22	109.82	109.6	108.33	109.03	108.67	109.53	110.32	109.58	108.71	110.71	109.93	108.78	109.94	110.35	109.97	110.67	108.35	109.71	109.27	109.57	110.02	110.2	109.5
107.62	107.94	106.5	104.41	106.14	105.35	106.7	107.88	105.99	105.84	106.38	106.28	106.05	106.92	106.39	105.37	106.3	106.27	105.16	105.36	107.04	107.93	105.82	105.52	104.82	105.61	106.24	106.03	106.8	108.6	107.32	105.68	106.39	105.41	106.11	105.31	107.04	106.58	107.21	105.89	107.67	105.4	106.84	105.6	106.37	106.27	104.3	104.63	106.67	103.68
116.89	116.33	114.31	115.51	116.68	116.2	115.29	116.43	116.09	116.7	116.07	115.94	116.5	116.45	116.63	115.07	115.92	116.85	117.58	115.91	115.13	115.48	117.95	116.48	116.07	117.23	115.22	117.82	115.76	115.93	117.07	115.87	117.27	116.2	116.68	116.5	115.53	115	116.38	118.04	115.48	115.91	115.48	117	115.27	115.92	116.07	117.18	116.6	116.56
100.27	101.23	100.86	100.66	98.472	101.93	99.355	101.53	99.166	99.3	101.08	100.82	99.555	99.017	100.92	98.8	99.506	99.965	99.72	100.11	99.1	100.71	99.381	99.296	100.91	100.79	101.88	100.13	101.31	99.593	100.01	99.547	100.93	99.67	98.983	100.01	97.757	100.81	98.962	101.11	101.82	99.312	98.983	101.25	100.1	100.51	101.39	100.98	100.06	99.52
111.62	108.41	108.99	109.71	110.34	109.4	110.5	110.84	110.24	109.31	109.8	110.85	110.18	111.54	110.1	110.14	109.85	109.63	108.83	110.35	109.74	109.96	108.3	109.59	110.56	109.78	108.97	109.93	111.2	110.16	110.53	109.26	109.42	110.62	111.74	111.01	110.43	109.18	109.53	109.76	111.11	108.97	110.01	109.82	109.32	107.79	108.66	110.2	109.53	108.95
113.4	111.51	112.73	111.84	111.27	111.67	112.77	113.27	110.81	111.91	113.97	111.03	111.4	111.68	112.23	113.31	111.59	112.96	112.35	111.96	112.05	111.89	110.38	112.53	111.86	111.87	112.01	113.36	113.14	112.16	111.93	110.87	111.67	111.75	112.18	113.09	110.56	112.02	112.16	111.78	111.12	113.91	110.56	112.29	113.15	111.04	112.96	113.96	112.48	110.27
103.83	105.36	104.79	105.66	106.05	104.9	105.56	105.64	104.34	104.74	103.47	102.47	105.52	105.7	102.87	105.39	105.23	104.64	106.23	105.24	104.7	106	104.26	104.92	102.91	105.71	105.43	105.32	106.26	105.43	105.38	105.59	104.08	105.34	106.67	105.31	104.6	105.95	106.28	103.92	106.1	104.09	105.26	104.78	105.3	105.02	105.47	105.26	104.95	104.6
115.55	115.67	115.02	116.82	116.66	114.86	115.44	116.4	116.34	116.29	115.75	116.32	116.24	117.81	115.95	116.72	116.79	115.28	115.89	115.67	116.47	117.83	116.97	114.8	115.83	115.15	114.98	116.9	116.64	116.42	115.38	115.89	117.05	116.03	117.19	115.9	115.14	116.18	116.62	116.86	115.61	116.03	116.35	115.21	115.04	115.6	115.48	115.81	116.95	115.91
111.53	111.95	113.75	112.03	113.51	112.59	112.14	112.38	113.41	111.59	112.38	112.47	113.63	111.98	112.81	113	114.82	113.48	113.27	112.43	114.48	112.41	112.37	111.56	112.38	111.02	112.44	112.55	111.13	113.39	113.52	113.33	113.11	112.15	114.44	112.9	112.62	112	113.55	111.29	112.84	112.53	114.58	111.3	115.39	113.46	112.42	112.6	111.77	111.54
103.9	105.01	106.73	106.62	106.46	107.54	105.29	105.95	105.04	105.4	104.93	106.27	106.31	105.54	106.92	105.37	106.08	105.98	105.47	106.36	106.98	105.57	105.9	104.79	104.34	105.6	107.1	105.98	107.48	107.25	107.36	104.9	106.36	104.23	105.23	104.71	107.49	106.05	106.65	105.71	106.04	105.85	104.41	106.21	106.54	105.68	104.82	106.53	105.93	105.26
106.02	105.17	107.11	103.93	104.41	105.63	105.11	106.18	106.5	104.64	105.45	105.33	106.12	106.23	107.15	106.38	103.62	106.8	105.25	105.12	104.83	103.51	105.54	105.89	106.92	107.2	105.81	105.16	105.18	105.88	105.88	106.39	105.48	105.59	106.43	106.34	104.63	105.34	106.89	105.7	106.67	106.1	106.13	105.95	105.05	105.05	104.59	105.88	105.04	106.05
117.33	119.05	118.43	117.13	115.87	117.49	117.76	116.58	117.66	117.52	118.09	117.63	117.47	117.6	118.4	118.81	116.97	116.25	116.11	118.97	116.42	116.79	117.56	116.95	118.1	118.62	116.73	116.76	117.34	116.49	117.31	118.12	118.96	119.7	117.05	117.91	118.45	118.06	117.19	117.69	117.29	118.65	118.16	118.98	118.06	117.8	117.89	117.79	117.41	116.45
106.85	107	107.28	107.4	106.25	108.22	106.46	106.89	106.01	105.41	105.73	107.23	106.48	106.02	107.13	106.3	106.19	106.48	106.3	105.93	105.89	108.06	107.36	106.62	106.6	107.59	107.59	106.32	106.48	108.02	107.58	105.93	105.64	106.3	107.62	105.79	106.79	107.72	107.77	107.14	106.09	105.84	107.7	107.19	107.38	107.02	106.52	105.51	106.86	106.76
111.67	111.03	111.67	111.71	112.91	112.96	112.01	110.42	112.26	112.71	111.45	111.82	112.06	111.9	111.17	111.88	112.1	112.16	113.26	112.99	112.3	111.8	112.49	111.09	113.03	110.84	112.32	113.44	111.93	111.21	112.88	111.06	111.38	111.1	111.74	111.58	112.39	111.49	112.34	112.4	112.3	113.22	111.52	114.35	111.11	111.04	112.1	111.48	112.42	113.44
104.92	105.63	105.56	106.49	105.35	105.21	106.32	105.52	106.77	106.15	106.53	104.71	106.27	106.44	106.4	104.77	104.63	105.12	106.11	105.98	105.13	106.18	104.9	105.15	107.08	105.59	105.15	106.25	106.53	104.79	105.54	103.34	105.1	105.34	104.58	105.84	105.78	105.07	105.21	105.6	105.38	104.27	105.63	106.91	104.49	104.89	106.08	106.97	105.16	106.08
106.71	107.25	106.15	105.57	106.2	106.3	105.53	107.42	106.69	107.42	107.2	105.88	107.13	105.09	106.93	104.64	107.28	106.92	105.8	108.37	105.1	106.2	107.31	106.53	107.37	106.58	106.44	105.71	107.04	106.67	105.7	106.82	108.01	107.38	106.98	107.28	107.16	107.62	106.64	107.69	106.92	106.13	105.97	106.57	106.49	106.71	106.35	107.42	106.06	105.57
103.06	104.79	104.13	104.2	104.62	104.41	105.08	103.03	103.96	105.12	103.29	103.96	104.92	104.31	103.28	103.6	104.14	102.56	104.48	103.95	105.64	103.43	103.86	103.85	104.73	104.27	104.26	103.4	104.34	104.02	102.62	103.14	104.74	104.85	105.15	104.66	103.89	104.62	103.27	104.08	104.27	103.47	104.9	104.51	103.97	103.77	103.17	104.31	105.55	104.58
107.37	104.84	105.66	105.54	104.83	105.43	103.41	105.56	105.39	107.04	105.07	104.35	107.14	103.73	106.1	104.41	106.23	105.69	105.06	104.65	106.35	106.19	105.98	106.31	105.52	107.11	105.77	105.58	105.84	104.35	107.01	104.5	105.69	104.7	104.29	105.01	105.49	104.79	104.92	106.63	106	106.3	105.63	105.83	104.29	104.42	106.95	105.8	106.19	106.02
105.08	105.37	106.39	105.7	105.75	106.76	105.99	105.44	105.6	105.34	105.98	106.85	105.97	107.13	106.21	105.99	104.99	105.49	104.14	106.13	104.75	106.82	105.83	106.28	105.31	105.11	106.8	105.91	104.39	105.6	106.95	105.68	104.7	106.09	106.4	105.83	106.59	106.1	106.45	106.03	104.55	105.11	105.64	105.67	107.33	105.03	106.65	105.18	107.51	104.68
106.54	103.86	105.48	104.99	105.92	105.44	105.59	106.52	105.49	106.33	104.24	105.32	104	105.41	105.19	103.23	103.61	104.96	103.93	104.33	104.96	107.17	105.48	105.54	105.47	103.74	105.18	105.44	105.49	104.02	104.74	106.28	104.21	105.59	105.64	105.1	104.79	104.2	104.4	104.55	104.85	105.64	104.59	104.73	105.4	104.76	105.37	105.39	104.86	104.45
105.51	107.06	106.93	106.45	107.01	104.72	106.76	104.5	104.52	103.86	105.32	105.97	104.95	105.18	106.7	106.28	107.35	106.14	104.01	105.34	103.91	105.17	105.19	107.65	105.97	106.21	106.14	105.9	106.05	105.54	106.39	106.61	105.47	105.18	104.55	105.01	106.19	104.09	104.76	105.24	106.18	106.08	106.53	105.49	105.69	105.56	106.25	105.75	105.8	104.92
111.18	110.82	110.94	111.36	111.66	111.11	111.54	109.8	110.3	110.92	111.98	110.45	109.33	110.93	113.16	110.99	111.63	110.32	111.05	111.98	110.53	110.84	110.61	110.03	109.45	110.87	111.25	109.97	111.2	111.37	111.14	109.09	111.52	109.62	110.63	111.56	111.75	111.53	112.03	110.52	111.41	109.65	110.89	111.63	111.92	110.74	111.71	110.8	111.74	109.52
105.67	107.21	106.18	105.85	106.83	105.52	106.66	107.19	104.36	105.39	106.19	105.71	107.29	107.19	104.15	104.39	107.28	104.6	104.75	104.97	106.2	106.33	106.51	104.99	106.41	105.37	105.8	107.15	105.23	104.88	104.69	104.86	106.9	105.12	106.24	105.16	106.27	106.19	105.96	105.4	107.37	107.27	106.3	106.18	104.65	105.79	105.83	105.43	104.28	105.72
100.39	99.882	100.35	101.98	100.08	100.47	100.76	100.33	100.28	100.28	100.47	100.1	99.846	100.94	100.67	102.34	99.858	101.27	99.754	101.47	100.44	100.61	101.08	100.83	102.48	101.21	102.15	100.88	99.353	100.81	100.43	101.37	99.694	100.87	99.109	99.972	101.01	100.62	102.19	100.15	100.97	100.45	99.709	100.92	98.681	99.766	101.78	100.8	101.96	99.815
105.25	106.17	106.49	106.25	107.13	108.08	106.4	106.39	104.49	107.24	107.17	106.27	108.32	105.43	106.75	107	106.05	106.97	105.47	106.66	105.58	105.77	104.47	105.47	106.11	105.09	107.1	107.52	106.48	106.09	107.2	106.77	105.19	105.11	107.36	105.98	105.69	106.38	107.12	106.25	105.54	105.93	106.31	106.39	105.34	106.24	106.96	106.91	105.96	105.49
98.467	99.123	97.927	99.489	99.308	100.38	98.51	100.09	99.647	98.622	100.54	100.11	99.989	98.432	99.913	99.773	99.808	99.96	100.98	100.76	99.207	99.315	99.753	99.084	98.377	99.85	99.478	100.71	100.54	98.794	100.47	99.893	99.542	99.65	99.334	99.093	99.492	98.797	100.13	98.811	99.032	98.687	99.446	100.13	101.35	99.824	99.371	99.921	100.22	100.58
111.82	112.45	110.74	109.38	112.22	111.7	111.76	112.19	110.68	110.78	110.27	109.01	110.28	110.13	111.31	111.87	110.6	111.53	111.11	111.56	111.69	111.54	111.35	110.25	111.08	114.25	113.3	113.01	110.41	110.36	111.2	112.08	112.03	111.22	110.72	112.27	110.01	111.88	110.22	109.94	111.72	111.57	110.54	111.11	112.82	110.59	110.4	111.03	111.7	111.14
103.96	103.22	105.09	104.16	105.76	105.64	104.48	105.93	105.13	103.24	103.85	104.23	103.89	104.64	105.57	104.92	105.15	105.09	105.37	104.98	102.77	106.56	104.72	105.84	103.43	105.14	105.63	105.68	104.76	103.64	103.97	103.64	105.64	104.79	106.07	106.42	103.19	105.66	106.77	105.66	104.18	103.45	104.53	104.38	103.23	105.58	103.97	104.28	102.81	104.61
110.49	108.85	111.59	108.77	108.5	109.58	109.85	110.18	110.02	110.09	111.46	109.68	111.05	110.82	110.48	110.07	110.31	108.23	109.54	109.69	109.32	111.3	109.99	109.96	109.57	109.97	108.99	108.49	109.62	110.15	110.64	109.53	107.38	109.8	110.1	109.08	110.31	108.64	109.95	107.86	109.92	109.62	109.1	111.15	108.12	109.76	110.23	110.96	110.16	110.2
99.49	100.61	99.796	100.86	100.24	99.262	99.13	99.092	99.994	100.66	99.837	100.37	98.772	101.04	99.211	101.47	99.395	101.2	100.59	99.917	99.796	100.88	99.901	100.88	100.3	99.704	97.688	100.26	101.24	100.12	100.01	100.63	99.647	99.992	98.974	101.45	98.707	98.418	97.927	99.129	99.009	99.874	100.17	99.387	99.903	99.157	100.13	99.794	98.843	100.37
104.46	103.75	104.82	105.48	104.23	104.46	105.39	105.65	106.44	103.99	105.09	105.07	106.05	105.44	104.37	105.43	105.85	104.39	105.8	105.49	105.74	104.39	104.71	104.36	104.54	104.38	105.85	105.8	104.76	105.72	105.38	106.74	103.83	104.18	103.05	104.75	103.65	104.97	104.41	105.17	105.15	104.89	105.18	105.02	105.07	105.71	105.36	103.95	104.84	105.28
110.51	111.53	109.9	110.06	110.28	108.53	110.19	110.45	110.44	110.48	110.1	109.77	109.23	111.03	109.49	110.8	109.6	110.19	109.93	110.44	108.26	108.5	109.91	109.28	109.38	110.41	110.04	110.22	109.96	108.14	111.08	108.92	108.94	109.97	108.86	110.34	109.74	109.8	111.11	109.37	109.06	110.2	109.53	108.99	109.65	110.27	109.76	107.9	108.53	109.86
102.76	104.63	104	105.47	104.56	104.61	104.76	103.75	103.92	105.43	102.69	104.24	103.67	104.94	103.97	104.89	103.49	104.89	105	104.22	104.23	104.37	103.41	105.01	103.93	104.5	104.46	104.5	103.29	104.94	104.25	103.14	103.97	104.7	104.28	105.52	104.72	104.73	103.71	104.59	103.88	104.97	104.22	103.05	103.46	104.44	103.92	103.73	103.92	104.26
109.76	112.87	110.4	110	110.6	109.45	110.86	109.86	112.6	111.03	110.58	110.28	110.08	111.43	109.46	110.66	109.51	109.49	110.12	111.34	111.45	109.46	111.45	109.06	109.06	110.63	111	109.5	110.38	109.93	109.15	110.29	111.27	109.42	110.34	110.88	110.24	110.3	110.76	110.68	109.36	110.71	110.68	108.97	110.81	108.59	109.02	109.25	110.44	109.9
106.46	107.12	106.42	108.26	107.41	105.25	108.2	107.49	106.8	106.49	107.62	106.75	107.89	107.59	108.65	105.56	106.35	105.92	108.24	107.33	108.51	107.89	106.45	108.72	106.03	106.67	107.32	107.5	106.92	106.96	106.14	106.51	105.61	106.64	106.46	108.35	106.29	106.76	106.36	107.25	107.79	106.35	106.77	107.41	107.94	107.09	107.73	106.02	107.08	105.72
100.24	101.98	99.845	99.709	99.05	101.06	101.37	101.83	99.705	102.33	99.933	101.19	100.37	99.661	98.967	99.568	99.712	99.666	100.82	100.05	100.49	100.35	98.468	100.18	100.98	100.47	100.18	100.53	100.14	100.69	99.705	103.05	101.82	101.38	99.867	100.4	99.492	100.54	101.08	100.61	99.783	99.85	99.436	100.11	99.84	100.29	100.01	101.57	101.76	101.22
100.8	99.528	99.938	99.5	101.36	99.398	101.26	99.779	99.213	99.747	99.759	97.903	100.34	99.25	100.46	100.31	100.38	100.24	100.97	101.06	100.37	101	97.617	99.081	100.04	99.476	100.73	98.444	99.968	99.805	100.47	96.474	99.146	100.78	100.26	99.548	98.072	100.51	98.1	100.67	100.05	99.873	100.76	99.885	101.42	99.679	99.613	99.978	99.298	101.51
117.67	114.79	117.81	116.74	114.82	116.74	116.74	116.56	116.79	115.3	116.69	117.46	116.27	115.51	116.89	117.23	117.43	115.96	114.33	115.8	115.56	116.47	115.94	115.69	117.56	116.17	117.71	116.66	115.42	115.2	116.02	117.02	115.16	116.73	114.82	115.38	115.73	115.42	117.3	117.01	115.2	117.03	117.56	116.67	116.12	116.51	115.26	116.57	115.27	116.29
104.6	105.4	104.33	103.59	102.91	104.05	105.4	103.36	105.11	106.01	105.99	103.43	104.28	105.06	106.22	103.62	105.98	104.59	104.2	104.63	104.18	105.49	104.63	105.63	104.09	106.36	103.46	105.33	103.75	104.64	103.88	105.33	105.62	105.58	105.69	106.01	104.36	104.97	104.87	104.81	104.41	103.95	105.38	106.19	105.44	105.21	103.77	105.26	104.59	102.49
111.25	109.75	111.18	110.49	110.34	109.18	109.56	109.91	109.9	110.26	109.14	111.47	110.22	110.37	110.23	109.29	110.37	110.3	107.82	109.87	110.41	108.35	109.83	109.61	110.02	109.43	109.18	111.99	109.39	110.41	109.54	109.63	108.54	109.24	109.18	109.35	108.83	109.68	108.87	109.46	109.87	110.68	111	109.15	110.01	108.74	109.33	110.46	109.67	110.55
104.89	102.79	105.11	105.47	103.32	104.5	105.34	103.94	105.45	105.64	103.47	104.47	104.55	103.32	103.86	104.58	104.58	105.08	104.35	103.29	106.2	104.92	105.21	104.72	103.9	105.66	104.34	103.84	104.4	105.8	106.62	106.59	106.59	103.16	105.04	104.02	104.69	103.86	103.3	104.22	103.33	104.59	104.6	105.44	104.8	103.75	103.02	103.52	104.38	104.11
107.3	107.58	105.95	106.6	107.27	104.94	106.62	105.69	106.29	106.77	106.59	107.01	107.03	104.96	105.41	108.55	107.98	106.92	105.8	104.73	107.91	105.87	106.65	107.81	107.93	107.21	105.69	106.99	107.03	105.91	105.55	106.38	106.76	106.24	106.33	106.71	106.29	106.45	106.71	106.56	106.26	106.03	107.28	104.97	106.75	107.57	106.33	106.92	107.2	105.94
99.622	100.96	100.48	99.283	99.832	98.332	98.631	99.294	99.003	98.821	99.266	99.805	100.26	98.767	99.174	98.302	98.987	98.389	99.568	98.81	100.88	98.727	100.03	99.846	99.988	100.07	100.3	99.344	100.62	97.916	101.04	102.66	99.511	99.657	99.875	99.239	99.609	101.04	101.53	100.03	99.752	100.76	99.098	99.699	99.726	100.84	100.11	99.556	99.631	99.149
104.32	106.7	106.61	105.13	106.9	106.35	104.93	105.89	106.72	106.29	106.21	105.91	105.94	105.96	106.09	105.79	104.62	106.23	106.85	107.74	106.18	105.11	107.73	105.74	106.12	106.14	106.86	106.27	107.11	105.91	107.14	106.84	107.63	105.7	105.83	106.62	106.73	105.02	106.33	106.62	107.03	105.73	106.24	104.86	105.91	105.27	106.18	104.81	107.07	105.11
106.18	106.21	106.49	105.71	104.62	104.52	104.89	107.18	105.24	104.81	105.06	106.14	105.54	106.15	105.55	104.59	106.34	105.2	105.04	104.75	106.33	105.16	106.13	106.4	105.16	104.65	105.17	104.26	104.16	105.63	104.81	105.36	105.31	104.94	103.7	105.11	105.75	105.49	106.94	106.89	106.47	106.91	105.67	106.95	105.37	104.33	104.32	104.97	105.96	105.61
110.18	112.72	109.95	110.55	111.44	111.94	112.02	110.74	110.65	109.68	111.83	110.62	110.74	112.17	112.23	111.42	111.75	111.11	113.38	111.11	110.69	111.57	111.65	110.86	111.01	110.49	110.6	111.29	110.69	111.44	112.37	111.36	111.16	109.97	112.02	111.74	111.93	109.36	110.88	110.14	111.76	111.18	111.55	111.75	111.63	111.22	111.93	111.25	111	111.73
104.81	105.13	105.64	105.9	105.72	104.82	104.09	106.3	106.48	105.58	106.32	106.67	105.73	104.23	104.38	105.77	105.57	105.31	105.2	105.19	106.89	105.04	104.99	104.9	106.28	104.83	106.49	105	105.91	107.23	106.2	105.44	105.58	104.58	105.37	104.34	105.61	104.62	106.69	104.94	105.68	102.94	105.6	107.47	106.21	106.69	106.21	106.22	103.88	103.39
106.92	107.38	105.74	105.98	107.11	106.64	106.2	107.03	106.95	107.23	106.49	106.95	107.81	106.96	107.26	107.08	106.48	104.91	107.52	106.52	106.44	106.38	105.95	107.01	107.11	106.85	107.63	106.19	106.97	105.73	106.13	106.96	106.92	106.37	104.86	107.6	105.3	106.52	106.06	106.2	106.96	106.12	107.4	106.08	105.78	107.69	106.37	107.32	105.43	107.06
106.3	105.62	106.03	105.94	103.99	105.48	105.83	106.03	105.31	104.4	105.04	104.52	104.53	106.3	106.01	103.91	105.35	105.22	104.65	105.72	105.07	104.41	106.86	106.1	105.23	105.2	106.3	105.36	105.88	104.8	105.92	105.47	105.04	103.88	105.76	104.83	104.22	106.58	106.62	105.15	105.41	105.83	104.7	105.82	105.71	105.61	106.88	104.67	103.37	105.96
117.63	119.06	117.3	117.62	117.93	120.6	115.99	115.82	117.92	118.46	118.59	117.38	117.86	117.22	117.22	116.36	119.23	117.68	118.12	118.6	117.71	116.8	116.63	117.7	117.36	117.91	117.45	116.52	118.68	117.85	118.48	115.21	115.77	116.82	118.03	118.49	117.77	118.16	118.1	117.3	116.85	118.03	118.03	117.31	117.59	116.21	117.91	116.98	118.31	118.58
106.93	104.42	104.87	105.93	105.56	106.06	104.76	106.04	107.2	105.93	105.15	105.45	105.95	105.14	106.83	106.07	107.77	106.72	105.84	106.13	105.41	105.59	107.05	105.13	105.33	105.59	105.54	107.54	107.77	106.03	104.88	105.62	105.6	105.82	106.06	106.3	106.33	105.77	106.41	106.63	104.65	104.74	105.14	105.76	105.51	107.83	106.59	106.77	105.27	104
111.78	113.13	112.77	113.12	113.65	113.44	112.25	111.83	112.02	112.86	113.11	113.03	111.62	112.7	113.35	113.36	112.22	112.17	113.46	110.86	111.85	113.91	113.7	112.74	114.31	112.34	112.89	112.41	112.35	113.12	113.07	112.49	112.09	112.46	113.5	112.06	114.33	112.92	113.67	113.52	113.63	112.52	113.08	112.93	114.97	112.8	111.63	113.12	112.53	113.38
105.43	105.53	103.85	105.05	105.47	106.69	104.57	105.83	104.59	106.07	104.37	105	105.54	104.59	104.71	105.96	106.03	105.49	107.08	105.64	105.54	105.42	105.91	105.59	104.8	105.88	104.4	104.38	105.57	104.88	104.29	104.09	105.53	105.14	104.79	106.08	106.48	105.76	105.09	106.36	106.21	105.33	105.67	106.22	105.67	105.92	106.48	106.06	106.6	105.11
114.09	111.48	112.42	112.74	111.95	112.44	113.77	113.39	111.81	111.84	111.38	114.98	113.77	113.23	113.58	110.34	112.35	111.79	112.27	111.2	112.22	111.42	113.44	113.32	112.87	112.75	112.02	113.35	112.47	113.9	112	112.92	111.92	111.81	113.21	112.43	113.74	113.34	113.65	112.82	112.08	112.44	113.29	114.32	112.03	113.13	112.22	113.04	113.29	113.22
104.13	105.23	104.89	106.81	105.93	104	104.58	104.66	103.98	104.57	104.12	105.18	105.95	105.51	105.75	104.33	104.74	104.11	104.82	103.82	104.64	103.23	104.04	104.19	105.52	103.46	104.69	105.05	104.44	105.38	106.06	103.64	104.61	104.4	105.63	106.29	103.83	104.85	103.95	105.35	104.92	103.98	104.58	104.82	104.53	105.56	103.93	104.2	105.52	104.86
117.74	119.59	116.68	117.58	117.67	117.09	117.37	117.79	117.31	116.38	115.71	116.26	117.7	117.71	117.24	118.25	117.76	118.54	117.3	116.79	117.88	117.41	118.4	116.39	119.22	118.04	116.83	117.64	118.45	118.04	117.7	117.43	116.67	117.03	119.59	116.73	116.19	118.54	117.92	118.22	117.19	117.72	118.04	117.89	116.38	118.01	118.28	117.24	118.46	117.37
113.28	112.96	112.54	113.02	113.14	111.59	112.89	112.11	112.64	112.17	111.35	112.06	113.01	113.81	112.2	114.29	113.41	112.64	111.42	112.81	112.55	112.86	113.6	112.63	112.35	111.55	112.87	113.03	112.88	113.35	111.27	111.96	111.22	112.61	114.42	113.63	112.43	112.39	113.26	113.77	113.04	112.45	113.12	113.9	112.43	112.08	112.24	111.94	113.39	113.23
106.39	107.08	108.29	106.91	108.51	106.19	106.84	108.13	106.69	107.53	107.14	106.95	107.82	107.56	106	105.99	107.09	108.61	108.12	107.58	106.41	105.74	106.51	107.4	108.3	107.96	107.86	106.69	108.08	107.5	107.35	105.86	106.05	107.19	107.46	107.09	107.1	106.49	107.56	105.18	107.32	106.46	107.2	107.91	107.72	107.54	107.29	108.18	106.67	107.79
107.92	106.25	105.33	106.73	107.16	106.62	104.4	105.53	107.54	105.6	106.54	106.63	106.3	105.07	104.51	106.01	105.49	106.52	103.46	106.12	107	105.86	106.79	106.5	107.01	104.85	106.96	105.33	107.05	106.56	106.35	106.78	105.79	106.53	106.19	106.11	104.54	106.93	106.59	106.26	104.86	105.17	107.48	105.5	105.14	105.84	105.53	105.7	105.65	106.21
100.99	100.19	100.22	101.11	100.74	100.98	100.71	100.75	100.38	99.868	101.55	101.06	100.47	99.911	100	100.17	100.26	100.26	100.74	98.716	101.76	102.89	102.87	100.93	99.744	101.28	100.65	100.68	101.04	99.567	101.09	99.59	99.494	101.72	100.58	102.56	101.12	101.76	99.783	99.67	101.29	102.41	100.17	101.17	99.362	101.19	98.334	100.26	101.73	99.006
111.21	111.95	111.6	111.81	110.62	112.15	111.67	112.76	112.46	111.6	111.97	111.82	111.84	111.2	111.53	111.79	112.33	111.74	110.51	112.1	113.85	112.72	112.13	111.76	109.78	112.53	113	112.3	112.46	112.57	111.71	111.12	113.21	111.48	111.65	111.91	112.13	112.5	112.13	112.7	112.37	112.55	113	112.46	112.15	112.96	111.56	112.2	113.55	111.16
106.82	104.67	105.89	107.88	106.17	106.33	105.31	105.89	109.47	105.4	105.42	105.3	105.47	105.94	106.87	106.37	105.36	106.93	106.47	105.01	106.26	105.45	107.01	107.93	105.84	106.24	106.7	105.78	107.19	106.47	106.71	106.92	105	107.05	105.46	107.07	105.39	106.35	106.77	106.9	106.57	105.58	106.22	105.17	106.19	106.69	106.48	105.56	106.8	106.37
115.33	117.11	117.12	115.56	115.2	116.12	117.36	115.71	114.65	117.32	115.52	116.39	115.95	115.08	117.05	116.02	117.55	118.66	116.92	116.51	117.53	116.62	115.22	116.28	116.87	114.92	115.8	118.15	114.67	116.95	115.86	114.71	117.35	115.62	116.25	116.87	115.54	117.27	115.88	116.89	116.15	116.89	116.43	116.84	116.52	115.59	116.28	118.25	114.77	116.78
111.3	111.11	109.81	110.62	110.33	111.43	111.69	109.86	109.93	111.24	109.88	110.16	111.66	111.07	110.46	111.02	111.78	110.54	110.27	110.65	111.13	111.13	111.2	110.6	111.16	109.61	110.99	111.73	111.94	110.24	110.98	110.44	110.35	111.08	111.87	111.43	113.54	111.53	109.37	112.77	110.38	110.92	110.84	111.39	110.91	111.98	109.7	110.65	109.8	113.23
99.616	99.222	100.86	100.79	98.788	100.38	99.948	99.692	101.2	99.175	99.637	99.185	99.646	98.866	99.655	100.64	99.488	99.717	101.02	100.32	99.424	98.889	99.572	100.58	100.6	98.979	100.95	99.886	100.49	99.697	101.08	101.59	100.3	102	100.66	99.036	100	100.95	99.032	101.51	100.31	99.204	100.83	99.723	100.24	100.01	101.22	100.61	99.825	100.4
112.3	109.56	109.25	111.08	110.7	110.1	110.93	109.06	110.86	112.19	111.66	110.89	110.54	110.26	109.54	110.37	109.06	109.53	110.89	109.15	110.06	110.79	110.99	111.25	110.76	111.3	111.04	110.13	109.72	109.59	110.25	108.81	111.1	110.05	108.71	110.28	109.34	109.99	111.3	110.73	111.33	109.33	110.08	109.99	110.15	110.91	110.65	111.06	110.38	111.34
104.74	104.42	104.27	103.44	105.28	104.18	105.35	105.18	104.68	104.6	105.47	105.13	104.23	103.77	104.06	103.8	105.31	103.74	104.7	103.67	104.48	104.25	103.42	104.5	104.29	104.63	103.32	104.67	105.53	104.75	105.2	103.27	105.24	104.1	105.95	104.28	104.15	103.97	104.75	105.4	103.29	104.19	104.48	104.47	104.65	104.18	103.86	103.84	104.8	103.86
102.37	100.15	99.151	99.449	101.34	101.8	101.39	99.967	100.76	101.52	100.53	101.06	100.58	100.35	100.67	101.32	101.23	100.84	101.57	99.23	101.37	100.03	101.64	100.25	100.34	99.509	99.752	101.62	100.61	101.54	99.862	101.05	100.62	99.583	101.91	100.55	100.56	100.02	99.311	100.99	100.18	101.17	102.14	101.65	98.725	100.17	99.142	100.92	100.56	101.26
105.31	104.64	104.17	102.82	102.93	104.38	103.19	103.25	103.91	102.99	103.77	105.32	104.49	103.59	103.42	104.65	105.1	102.94	104.67	104.25	103.74	103.19	104.92	105.44	105.64	105.04	101.58	105.08	104.46	104.63	103.69	105.59	104.41	104.74	103.65	104.04	105.75	104.64	104.03	103.65	104.37	103.6	103.42	104.5	104.27	103.86	102.98	105.16	103.63	104.29
105.01	105.56	106.13	105.2	104.48	106.2	104	105.65	102.92	105.96	103.48	105.02	106.56	105.46	105.18	106.08	105.9	104.2	104.05	106.09	105.32	105.05	104.59	105.32	105.95	106.85	105.67	105.54	105.9	105.64	103.65	104.07	105.38	104.92	106.43	104.56	106.28	106.55	104.38	104.12	103.97	104.82	105.55	103.64	105.58	105.04	105.37	106.06	105.03	103.54
112.56	111.87	111.23	111.54	111.94	111.64	112.45	111.51	111.42	112.33	110.74	112.71	111.69	110.42	113.15	111.71	112.52	110.97	110.83	110.4	111.7	111.39	111.28	110.85	110.86	111.12	112.76	110.94	110.48	110.71	110.69	110.87	111.38	111.52	112.52	110.71	111.34	110.32	110.66	112.43	111.2	111.56	112.48	112.36	110.16	110.33	109.74	112.47	109.89	111.26
105.28	107.01	108.26	107.35	107.18	108.14	107.97	107.86	106.41	106.08	105.89	106.03	106.16	105.56	105.83	105.37	107.78	105.53	105.68	106.03	106.14	105.75	107.5	107.6	107.7	106.24	106.82	106.4	106.08	107.25	106.51	105.88	107.65	106.68	107.12	108.14	107.95	106.86	107.31	106.42	108.32	106.56	107.24	107.89	107.13	107.48	106.65	105.91	105.5	107.43
110.35	110.26	111.31	110.85	110.36	110.49	111.19	111.64	111.87	112.79	111.84	111.98	112.38	111.37	110.77	111.12	111.1	111.81	111.48	110.56	110.86	110.83	109.49	109.71	111.67	111.15	110.49	111.4	111.65	110.99	111.42	111.13	110.59	110.88	112.44	112.27	109.89	111.5	110.37	111.97	110.95	110.75	112.73	112.1	110.63	110.25	111.78	110.19	110.29	111.02
107.48	106.81	106.25	106.43	107.18	107.46	107.22	105.94	106.48	107.09	107.14	106.76	107.66	107.64	106.26	106.26	106.94	106.06	106.36	107.29	106.04	106.71	107.2	109.3	106.85	105.74	106.66	107.31	105.32	107.09	107.6	106.72	107.4	107.17	107.37	107.55	105.61	107.98	105.79	106.87	107.35	107.75	106.23	107.57	106.71	106.28	105.7	106.73	107.43	108.6
101.63	99.571	100.15	101.35	99.948	101.2	101.8	99.033	98.815	101.16	100.88	101.34	99.671	100.37	100.49	98.939	100.24	102.45	100.11	100.4	100.41	101.21	98.2	98.587	100.93	100.51	100.72	99.863	102.29	100.21	102.24	100.35	100.35	101.15	100.22	100.13	99.595	102.76	100.81	100.56	100.05	99.638	100.74	100.39	102.12	100.42	99.778	98.85	100.12	100.8
112.77	111.12	112.87	112.73	112.13	112.23	113.24	112.01	112.85	112.68	112.36	112.81	110.86	111.38	112.56	112.16	112.25	112.26	112.23	112.71	112.95	111.36	111.74	112.45	112.85	112.88	112.56	111.6	111.87	111.31	110.7	111.05	112.1	111.51	112.28	111.32	111.69	112.32	110.93	111.88	113.18	112.33	112.14	111.23	112.31	113.5	111.84	112.45	110.85	112.73
104.53	103.89	104.75	104.64	104.73	105.33	103.29	104.29	103.5	103.59	104.41	105.47	104.39	103.86	104.57	105	103.68	103.06	103.75	105.07	106.06	105.57	104.68	103.82	105.34	103.49	106.34	102.78	104.53	103.52	104.68	103.97	101.73	103.59	103.57	103.18	104.61	102.93	105.08	104.95	102.31	104.62	105.09	104.48	104.6	104.15	103.31	103.29	103.21	104.5
110.59	109.23	110.03	109.13	110.24	110.3	110.39	110.26	111.31	109.78	111.1	110.69	110.7	112.01	110.98	109.92	109.53	110.85	109.95	111.17	109.54	112.14	109.87	111.19	110.9	110.1	110.58	110.33	110.33	111.05	110.62	111	111.34	110.38	111.12	111.65	109.4	109.3	111.77	111.68	109.97	112.37	110.68	110.78	110.93	111.09	111.88	111.75	110.16	109.82
111.73	113.5	111.56	112.38	112.59	112.33	112.16	111.93	112.28	110.56	111.4	111.74	111.72	111.58	111.78	111.77	113.74	110.79	110.12	112.18	111.96	111.78	113.43	110.51	112.55	110.62	111.64	111.74	112.48	111.19	110.68	110.78	114.03	112.73	112.96	110.61	112.32	111.12	112.42	112.74	113.07	110.58	112.3	113.61	110.73	111.92	111.32	110.66	112.76	113.03
105.71	104.2	105.83	106.41	106.6	104.25	106.89	105.69	104.97	105.95	106.4	104.79	104.71	105.23	105.33	104.5	104.14	104.69	105.56	105.81	105.33	107.3	106.54	105.81	105.91	107.03	104.95	105.56	104.15	105.48	104.16	105.8	104.96	105.34	106.42	106.16	105.87	105.91	107.22	104.92	106.04	104.89	104.79	105.67	105.34	104.99	105.36	105.36	107.31	104.08
105.05	104.76	105.23	106.27	106.53	105.76	105.3	106.77	106.07	104.35	105.78	105.26	104.24	105.97	106.2	106.26	106.5	105.74	106.65	105.72	106.44	105.97	106.07	105.85	105.98	105.71	104.95	105.53	106.01	105.43	106.95	106.54	104.78	105.58	104.68	106.98	106.88	106.86	106	105.64	104.5	105.31	106.97	103.97	106.27	105.78	105.46	103.94	105.03	105.25
111.89	113.48	112.01	111.37	113.18	113.89	112.64	111.84	112.4	113.23	113.07	113.02	113.01	112.73	113	112.76	112.27	112.05	112.54	112.5	112.27	112.2	112.74	113.18	110.67	113.09	114.44	112.96	111.42	114.01	112.13	112.84	113.85	111.88	114	112.99	112.68	113.14	113.7	113.54	114.09	114.46	111.77	111.28	113.27	111.28	111.99	113.61	111.62	110.35
112.21	110.57	112.1	111.04	111.11	110.25	111.63	110.06	112.71	111.76	111.37	112.67	110.58	111.16	110.52	110.42	110.81	111.47	110.75	112.41	111.59	110.75	111.48	110.49	111.39	110.14	111.26	110.92	110.67	112.81	111.66	110.77	112.14	111.51	110.31	110.16	111.3	110.73	110.25	111.84	112.2	110.13	112.39	110.77	109.3	110.76	111.96	108.64	110.39	108.56
110.93	109.97	112.08	111.01	112.76	109.83	111.32	111.6	112.52	111.22	112.03	110.31	110.1	111.76	111.84	111.68	111.5	111.4	110.95	111.82	110.76	111.87	110.99	111.28	111.9	110.7	111.72	112.32	109.88	109.99	110.88	110.79	110.61	110.86	112.78	111.87	110.35	111.37	110.79	110.99	110.62	110.11	110.31	110.36	110.43	110.32	110	112.73	111.52	111.53
98.355	99.924	100.66	101.25	99.437	100.79	99.999	100.78	99.447	99.801	99.593	100.32	99.392	101.01	99.927	100.7	100.29	100.34	100.74	99.73	101.47	100.44	99.814	98.026	100.4	98.361	99.965	98.633	99.988	99.939	100.75	98.757	101.09	100.23	99.879	98.974	99.47	100.4	101.56	99.128	99.738	99.061	100.34	98.258	99.93	99.64	99.71	100.21	100.44	100.62
107.89	105.89	108.83	106.01	106.1	106.16	105.38	105.93	105.12	106.52	105.57	107.62	106.15	106.84	106.74	106.43	106.02	106.74	107.4	105.82	107.34	105.71	106.54	107.74	107.91	106.86	106.44	105.56	105.62	106.09	107.01	107.5	106.84	107.85	105.99	105.76	106.58	105.67	106.04	105.67	105.66	104.97	106.52	108.13	105.84	105.91	107.09	105.73	105.75	105.8
105.3	103.15	104.14	105.37	104.94	103.93	104.9	105.08	103.78	105.64	105.17	106.48	104.57	103.7	105.85	103.34	104.72	104.44	104.66	105.34	104.15	103.96	103.32	104.48	105.31	104.53	104.56	103.66	104.65	104.19	104.71	102.97	104.92	103.38	104.49	104.02	105.19	106.51	104.23	104.49	105.16	105.14	105.55	104.51	106.04	103.42	103.63	105.41	103.04	103.94
106.46	107.5	106.16	107.06	107.45	106.35	107.77	106.65	107.96	107.95	107.5	108.65	106.34	108.24	108.9	106.4	106.72	107.1	105.71	107.11	107.02	107.05	107.27	105.79	107.32	108.49	108.39	107.77	106.52	105.89	106.22	106.77	107.91	107.26	108.1	107.02	107.39	108.02	106.7	107.58	106.75	108.58	107.62	107.13	106.81	106.85	106.83	108.3	107.25	108.18
110.68	110.35	110.37	110.3	109.82	109.72	110.36	110.92	110.98	110.3	109.68	109.36	109.92	111	110.46	112.49	109.96	110.65	110.6	109.61	110.85	110.35	111.6	112.12	107.93	111.15	110.61	109.39	109.95	110.07	109.9	112.1	109.72	109.88	111.03	111.45	109.2	109.46	110.38	109.63	110.04	110.77	108.56	109.83	110.29	108.62	109.41	110.6	111.14	108.91
118.4	118.96	116.42	117.23	116.61	119.63	117.2	117.46	117.52	118.43	116.62	116.15	117.92	119.08	117.05	117.01	118.16	118.42	117.88	117.35	117.44	117.76	118.88	115.73	117.15	117.05	115.93	118.68	117.66	118.11	118.01	117.48	117.23	117.51	119.21	117.04	118.06	117.21	117.89	119.37	116.61	117.6	117.69	118.13	117.91	118.53	118.1	117.36	118.5	116.52
105.57	105.7	105.09	105.75	106.02	104.97	106.35	104.69	103.93	104.47	105.77	104.78	104.27	104.1	106.07	105.17	105.55	106.01	105.7	104.35	104.55	104.65	105.25	104.6	104.86	104.16	104.11	105.54	103.42	104.58	104.24	103.97	105.75	104.39	104.25	105.6	105.54	104.72	104.81	105.03	104.71	106.13	103.78	104.82	104.58	104.64	105.35	106.67	103.5	105.32
105.4	107.23	106.08	106.79	106.59	108.24	107.6	107.15	106.28	107.48	107.71	107.34	106.8	107.48	103.99	107.82	107.18	107.28	107.9	107.66	108.74	107.54	106.97	105.66	106.47	105.1	105.79	107.32	106.11	106.69	106.78	106.33	106.57	107.64	107.69	106.44	107.58	106.96	105.29	107.1	107.91	107.16	107.54	106.87	106.42	109.19	106.65	107.03	106.71	107.14
111.13	112.74	112.83	112.42	114.36	113.25	110.85	113.76	113.62	112.05	112.54	113.64	111.56	111.67	112.86	113.26	112.53	112.82	112.85	112.68	113.18	113.35	111.58	112.43	112.27	113.23	113.21	111.21	113.83	112.6	112.58	112.99	113.23	111.21	113.22	113.3	111.82	112.96	114.29	112.73	111.96	112.55	112.22	111.72	112.08	112.42	112.04	112.56	113.71	113.08
108.03	106.09	105.43	106.77	106.19	105.64	106.95	106.4	106.19	106.52	107.2	107.77	106.41	107.13	105.66	106.56	105.93	107.27	106.56	105.87	105.35	107.44	106.76	107.18	104.83	108.14	107.23	105.63	106.88	106.51	108.39	107.11	107.96	104.98	107.9	107.29	106	107.65	108.41	106.52	105.78	105.98	106.63	105.13	107.31	105.24	105.72	107.2	106.23	105.55
110.18	112.48	110.77	111.32	110.12	110.38	111.43	111.8	111.39	111.34	111.82	110.86	111.86	110.32	111.89	110.3	111.63	110.65	111.69	112.97	111.58	110.1	111.46	112.77	111.65	111.58	110.95	112.34	111.17	110.47	111.1	110.47	110.51	111.36	108.12	111.3	112.21	109.52	110.26	111.73	111.17	112.25	110.53	112.14	110.93	110.46	110.89	111.3	111.85	111.01
111.87	111.74	112.48	111.23	112.01	112.75	111.03	112.04	111.18	112.04	112.61	112.67	112.12	111.03	111.68	112.44	110.65	112.93	112.03	112.89	112.49	112.85	112.47	110.92	112.18	112.22	110.71	112.11	111.1	112.06	112.96	111.63	113.48	112.61	110.48	111.94	113.43	113.03	112.18	113.84	111.87	111.2	111.99	112.18	112.8	111.95	111.85	111.93	111.31	112.76
104.21	104.08	104.59	104.69	104.96	103.69	104.47	104.94	104.68	103.48	103.93	104.36	104.46	103.72	102.83	105.97	104.22	104.58	102.79	105.53	104.53	104.83	105.21	104.18	104.3	102.57	103.72	103.74	103.96	103.54	104.02	105.72	103.8	104.2	105.01	105.31	104.7	104.26	103.4	103.71	104.87	104.46	103.16	103.53	104.21	104.39	104.66	103.56	102.6	105.21
107.1	107.2	105.71	107.31	108.64	106.4	108.12	107.84	107.95	107.73	107.07	106.87	106.98	106.32	107.18	107.2	108.02	106.84	107.92	106.73	106.87	107.41	106.79	107.34	107.15	108.01	107.25	107.88	107.21	106.83	108.52	107	107.04	106.87	106.55	108.52	107.29	107.66	105.93	108.92	108.18	107.66	106.15	106.76	105.85	106.26	105.27	107.95	106.66	105.06
105.87	105.31	106.79	106.01	106.51	105.87	106.01	105.41	106.45	105.26	106.64	104.65	105.63	105.76	105.73	105.42	104.06	106.23	105.15	105.97	104.93	106.1	104.63	106.73	105.02	105.17	105.87	106.95	105.31	105.97	105.28	105.33	105.04	106.51	107.62	106.78	104.71	106.8	106.08	106.16	107.21	106.65	107.6	105.42	105.97	106.02	105.55	105.88	105.39	105.96
116.57	118.21	116.93	116.12	116.1	116.75	117.15	118.42	117.85	116.46	118.63	118.02	117.67	118.27	117.84	118.45	118.07	118.29	118.41	119.78	119.77	117.07	117.81	116.18	118.45	116.22	118.09	118.18	117.83	117.39	117.89	115.93	118.62	118.29	119.02	115.62	117.74	118.33	117.67	118.21	117.17	115.96	117.27	116.83	116.76	117.94	116.11	117.67	116.99	118.55
98.399	102.27	99.601	98.923	100.88	101.76	99.372	99.608	100.67	101.99	99.95	100.47	99.864	101.37	100.24	99.896	100.14	100.95	99.086	99.784	98.192	100.15	98.522	99.938	102.14	100.06	99.06	99.064	99.895	101.36	100.65	99.8	101.37	99.14	101.86	100.2	100.67	100.58	99.542	98.908	100.03	101.04	99.999	99.79	99.814	100	100.9	100.18	100.24	100.79
110.26	108.87	108.65	109.4	110.27	109.96	109.24	110.2	109.41	110.24	108.75	108.26	110.66	110.31	109.77	110.57	109.66	110.7	110.01	109.13	109.68	110.37	109.97	109.14	110.11	109.5	110.17	109.82	109.33	108.03	109.7	108.54	110.41	109.75	109.95	109.37	108.67	109.84	109.64	111.1	108.27	109.29	109.98	110.23	108.55	111.39	109.62	109.8	109.51	109.61
110.42	113.42	109.72	109.83	111.53	111.87	112.38	111.37	110.57	111.21	111.78	110.5	110.86	113.04	111.85	111.77	112.34	110.2	111.85	112.23	110.46	109.03	110.22	112.34	111.37	111.97	112.53	111.45	110.85	110.55	110.82	111.35	111.1	111.17	112.84	110.43	110.49	111.34	110.38	111.04	110.76	110.89	112.72	110.86	110.16	111.46	110.55	111.45	110.82	110.77
105.23	105.04	105.41	104.41	104.44	104.63	104.49	107.21	104.13	105.52	104.26	104.36	104.28	105.99	105.57	103.79	106.54	105.62	104.55	103.78	104.44	105.83	105.68	104.82	103.55	105.67	104.28	105.45	104.98	104.27	105.29	105.51	104.24	106.7	105.09	104.14	104.59	103.77	105.26	103.52	104.6	105.58	104.81	104.02	104.62	102.76	105.53	104.55	106.67	105.34
100.72	99.412	100.64	101.03	99.65	100.14	99.633	99.318	101.44	99.315	99.009	99.966	101.07	100.51	99.12	98.45	98.898	99.01	99.137	100.33	99.075	99.653	100.14	99.67	99.475	100.39	99.632	101.36	100.22	101.79	99.691	99.554	99.339	100.89	98.48	98.626	98.758	100.98	99.163	100.23	100.93	100.6	99.896	100.68	101.04	99.111	100.62	99.631	100.38	100.29
106.09	104.63	104.41	105.93	106.14	105.05	107.1	104.68	104.88	105.61	105.8	105.46	105.78	103.95	103.84	105.45	106	105.24	105.21	104.7	104.57	106.29	106.07	104.46	105.48	105.06	106.13	105.32	104.61	105.23	105.71	106.17	105.63	105.05	104.05	104.22	104.61	104.89	105.49	104.47	106.22	103.21	106.41	104.77	105.61	106.14	105.01	103.82	104.35	106.58
112.46	111.94	113.08	111.24	112.55	111.28	113.68	112.58	112.73	113.99	111.86	111.24	110.88	111.47	112.53	112.51	112.79	112.19	111.84	112.66	112.31	112.21	110.69	111.06	112.34	111.44	111.97	111.11	112.03	112.49	112.83	112.02	111.77	109.89	111.91	112.44	113.79	111.67	111.78	110.67	112.57	111.28	111.18	113.03	110.34	112.79	111.6	111.62	110.98	111.78
105.53	106.51	105.25	106.51	105.11	105.94	106.03	105.44	105.14	104.53	106.56	105.49	105.64	105.02	105.16	106.79	105.55	106.36	105.6	106.63	104.94	104.66	106.75	105.3	106.12	105.03	105.82	105.16	104.81	105.29	106.77	105.11	104.87	105.16	106.7	105.91	106.45	104.47	106.49	106.27	105.31	107.11	107.69	105.52	105.35	105.54	105.3	104.81	105.64	105.92
106.11	105.53	106.85	106.95	106.14	106.19	107.16	106.39	105.26	105.95	108.18	106.2	107.08	108.52	107.64	107.09	107.27	105.66	106.66	107.04	106.48	105.88	107.43	106.13	106.32	107.14	107.36	107.52	108.44	107.16	106.3	108.53	108.48	107.25	106.96	108.1	107.43	106.64	107.45	106.41	106.4	106.27	106.04	107.63	106.08	105.64	106.15	108.49	105.13	105.64
104.38	106.36	105.75	106.54	103.9	105.84	105.68	105.48	106.1	105.5	105.24	105.34	106.06	107.13	105.75	105.11	104.37	105.46	106.57	105.48	105.28	103.46	104.93	104.77	107.24	105.68	105.3	106.06	104.92	105.53	106.96	104.41	105.12	103.82	105.14	105.53	106.25	104.57	105.72	105.91	106.49	106.54	106.58	105.35	107.14	104.52	105.78	106.4	106.17	105.56
106.15	105.18	107.63	107.35	105.23	107.96	106.9	108.02	106.35	107.84	105.76	105.59	107.07	107.41	106.15	107.45	105.94	107.02	105.63	105.8	107.07	105.91	108.4	107.44	107.55	106.39	105.21	107.12	106.61	107.4	107.3	106.67	105.89	104.7	105.64	106.63	106.42	106.53	106.19	106.75	106.16	105.31	105.49	106.14	105.97	105.43	106.72	106.4	106.19	106.44
102.67	103.92	103.98	104.62	102.75	106.04	103.42	104.27	103.75	103.36	104.37	106.7	102.83	105.7	102.77	105.99	104.23	105.77	104.08	104.61	104.26	101.96	104.75	104.5	104.94	103.67	104.6	103.02	103.44	104.9	105.06	104.35	102.55	102.76	104.71	104.61	105.58	103.69	103.63	103.69	103.92	104.88	103.86	105.23	105.52	104.38	103.32	102.56	104.18	104.92
107.01	106.73	107.02	105.51	107.24	106.45	106.88	105.73	106.61	105.35	107.48	106.59	106.36	106.05	105.8	106.6	106.97	107.6	109.2	107.53	107.17	108.21	106.03	106.28	106.39	105.46	108.17	107.02	105.94	108.65	107.7	106.61	105.04	106.59	106.98	106.24	104.98	105.84	105.32	106.31	106.52	107.14	106.33	107.22	106.7	106.93	107.14	103.41	105.67	105.56
104.3	105.81	106.93	106.61	107.16	107.09	106.18	106.44	105.15	106.6	107.59	106.83	107.25	103.39	105.78	105.53	107.37	106.11	106.87	106	107.04	106.03	105.5	104.48	107.48	106.94	105.58	107.24	106.97	106.42	105.89	106.4	107.81	108.19	107.14	107.72	106.74	106.39	106.91	106.1	104.49	105.7	105.58	105.07	106.04	107.28	107.31	106.53	106.7	105.44
110.62	109.74	111.67	111.74	111.31	110.51	110.66	112.32	112.92	111.02	111.03	110.2	109.49	111.51	110.83	111.42	112.81	110.1	110.85	111.52	110.86	110.65	111.51	111.81	111.15	111.43	111.7	111.25	110.48	111.62	110.88	110.64	111.14	111.18	110.26	111.17	110.8	110.42	111.94	111.74	111.84	112.08	111.25	110.51	110.02	110.21	112.31	111.51	111.25	110.8
98.933	99.14	102.53	101.04	100.49	101.12	102.32	100.99	99.956	102.09	101.66	100.63	100.57	100.04	100.58	100.07	100.15	100.37	102.46	101.73	99.785	100.56	100.4	101.28	99.741	100.74	101.21	99.257	100.63	98.312	100.49	99.528	100.51	100.57	100.86	100.78	99.49	102.19	99.259	100.52	101.04	98.644	99.359	102.17	100.7	100.23	100.21	101.28	102.06	100.67
111.72	111.24	110.65	108.94	109	108.5	110.28	107.31	109.07	108.62	110.13	108.48	109.56	108.54	110.47	108.62	110.09	110.15	109.37	108.13	109.85	111.15	109.61	110.72	109.65	109.87	109.68	108.98	109.83	109.8	109.27	111.1	110.01	110.59	109.85	110	110.59	110.59	111.27	108.62	111.16	109.92	110.84	109.85	109.81	108.76	110.52	111.93	106.74	110.04
108.1	107.57	106.03	107.57	106.14	106.9	107.39	105.54	107.03	107.48	104.91	105.67	106.48	105.14	107.01	105.69	107.31	104.65	106.84	107.41	105.92	107.36	107.65	106.3	107.52	107.35	107.95	106.7	107.74	107.44	106.67	105.18	106.83	107.97	106.38	108.08	105.42	105.69	107.55	106.73	105.86	106.38	108.15	107.9	107.78	106.96	105.71	108.61	108.11	108.13
105.28	105.93	104.09	105.61	106.03	105.53	106.79	104.49	106.34	105.29	105.13	104.58	105.43	106.04	106.34	105.14	105.24	105.81	105	105.93	104.81	106.03	108.37	106.14	104.01	106.25	105.86	105.01	105.42	105.77	106.13	104.57	105.87	103.89	106.22	106.46	105.55	104.8	104.66	105.73	103.94	106.26	105.27	105.18	105.13	104.93	105.54	105.13	105.98	104.98
106.5	105.74	106.06	107.34	105.9	104.3	104.63	105.11	105.89	106.1	104.12	105.28	107.26	105.63	106.25	105.6	106.85	105.35	105.91	107.28	104.76	105.4	106.24	104.68	105.8	106.31	106.31	106.07	105.45	105.22	106.52	106.78	106.26	106.8	106.94	105.27	106.99	106.78	105.73	104.76	106.11	105.17	106.42	106.21	107.01	105.88	105.54	107.26	103.05	106.76
104.71	104.63	104.63	104.58	104.92	104.4	104.85	104.26	106.03	104.61	105.03	105.75	104.08	103.88	106.03	103.96	106.05	105.18	104.44	103.86	106.03	104.31	105.03	105.58	105.27	104.23	107.02	104.26	104.43	105.03	103.67	104.52	104.72	106.21	105.5	103.84	104.94	105.17	103.43	103.73	104.28	103.57	104.33	103.55	104.24	104.43	105.11	106.16	104.23	106.63
113.04	109.87	110.6	112.28	111.24	112.36	110.45	112.13	109.69	110.85	110.02	112.15	110.56	111.97	111.39	110.86	110.63	111.09	111.68	111.35	112.8	111.88	112.13	110.52	111.46	111.06	111.21	112.13	112.69	111.71	112.21	110.85	111.01	111.46	112.83	111.19	110.47	111.29	112.1	111.67	111.42	109.67	109.85	112.1	112.09	110.85	110.31	111.61	111.56	111.8
101.15	99.69	101.78	99.823	98.746	99.788	100.64	99.601	99.773	101.42	99.855	99.49	99.286	99.697	98.831	97.639	99.806	99.762	99.906	100.25	98.875	99.257	100.49	100.58	100.55	99.266	100.44	100.53	100.05	99.81	99.765	98.701	99.943	99.257	100.41	99.063	98.422	101.22	99.711	100.01	99.514	97.269	100.21	99.733	99.445	99.928	99.693	99.433	99.953	100.22
111.84	110.46	111.42	112.65	111.13	111.08	113.02	111.82	112.11	111.48	111.38	111.59	111.54	111.7	111.32	111.49	111.69	111.07	111.94	110.95	110.87	112.33	111.56	113.36	112.2	111.59	110.72	111.79	112.74	111.91	110.98	112.07	111.94	111.91	112.72	110.41	111.61	112.93	111.83	112.23	112.35	111.68	111.64	112.08	112.12	112.14	111.89	111.39	111.06	112.8
101.42	100.63	101.81	98.716	100.07	101.53	100.53	98.473	99.483	99.285	101.3	100.21	101.25	99.628	100.78	99.573	100.76	99.333	99.611	101.12	99.1	98.657	101.13	100.25	100.15	99.505	99.961	99.647	99.138	100.04	99.509	101.58	99.474	100.51	102.04	101.02	99.383	100.63	100.11	100.08	99.294	99.108	101.23	100.31	99.456	101.07	100.53	100.89	100.28	99.449
111.71	111.5	111.57	111.85	111.1	111.34	111.73	110.77	113.37	111.24	110.08	111.33	112.95	111.41	112.04	112.99	111.52	111.01	111.3	111.62	111.92	112.47	111.76	110.95	111.34	110.35	110.7	112.48	111.65	110.33	111.1	111.07	111.95	111.7	110.51	111.22	111.79	111.51	113.8	111.64	111.58	113.16	111.91	111.24	109.88	112.64	111.8	110.94	111.4	111.44
117.96	117.83	117.93	118.17	116.19	116.12	116.28	118.46	118.26	117.06	117.93	117.75	116.54	117.88	117.91	117	117.17	117.62	117.71	118.55	118.24	118.54	117.54	117.66	117.04	119.15	116.1	117.89	117.43	120.06	117.48	118.39	116.78	117.11	118.69	116.94	117.31	117.42	118.2	119.05	117.28	118.24	117.24	116.76	118.53	116.81	119.68	117.6	119.44	117.46
99.383	97.671	100.75	100.15	98.861	98.124	101.23	100.77	101.18	99.687	100.05	100.21	100.24	99.744	98.86	99.007	99.955	98.89	100.13	99.649	100.49	100.09	99.96	100.3	100.51	99.94	100.51	101.23	99.347	99.646	98.506	99.566	98.596	98.939	99.999	99.737	100.17	99.993	100.32	101.3	98.032	100.95	99.353	100.09	98.921	99.553	99.429	99.855	101.12	100.34
101.46	101.17	99.932	98.992	100.3	98.366	98.805	99.687	98.518	99.965	99.458	99.982	99.947	99.345	100.24	99.578	99.901	100.1	100.77	98.695	99.195	100.88	100.85	99.701	99.888	100.6	100.62	99.769	99.726	98.807	98.302	99.679	101.14	98.174	99.657	99.409	98.929	99.688	99.607	99.838	98.358	99.885	99.986	100.26	100.26	98.412	99.377	100.39	100.3	100.89
99.629	100.91	100.6	99.487	99.628	101.5	98.938	100.41	101.15	101.13	101.07	100.95	100.23	99.575	100.08	102.18	99.916	100.43	101.62	98.691	100.01	101.13	100.08	102.43	99.396	99.672	100.32	100.2	100.03	100.53	98.378	99.939	99.119	100.97	100.85	100.05	99.676	100.79	98.463	100.29	100.29	100.12	99.449	99.3	98.656	100.29	100.2	99.852	100.14	98.788
111.48	110.38	111.62	111.57	110.8	110.1	109.5	112.03	110.92	111.95	108.63	111.9	111.66	108.58	110.9	110.23	110.52	110.24	111.38	111.57	111.49	112.31	111.54	111.36	110.95	111.18	110.65	111.52	109.72	111.86	111.43	111.5	111.21	111.83	111.04	110.29	111.72	110.27	112.35	111.33	112.4	110.9	108.88	110.32	111.03	112.27	112.7	111.76	111.32	110.45
109.27	110.44	110.68	110.53	110.88	108.48	110.8	111.46	112	110.7	109.48	110.62	110.36	111.6	110.65	109.2	111.15	110.15	111.34	110.99	109.48	109.87	112.36	110.26	111.63	109.59	111.13	112.87	111.03	109.67	110.45	111.61	107.9	110.49	110.04	110.77	110.55	111.13	110.59	112.86	111.48	110.88	109.57	111.08	109.96	111	111.44	111.54	109.33	110.7
106.01	105	105.48	105.93	107.96	106.59	107.56	104.39	105.76	104.91	106.42	106.27	107.57	105.85	107.52	107	105.29	104.63	105.8	105.8	105.23	105.88	105.45	105.42	105.54	105.21	105.92	104.51	105.6	105.14	107.21	104.01	106.16	104.44	107.09	105.87	105.26	107.4	106.56	105.18	106.48	105.75	104.9	105.52	105.45	104.77	106.46	105.41	105.48	105.91
110.57	111.07	110.67	112.4	110.83	109.57	110.63	109.71	109.74	110.88	110.17	112.61	111.5	110.43	109.74	111.92	110.23	111.24	112.06	110.13	112.9	111.55	111.81	113.16	110.73	112.49	110.69	111.72	110.4	110.24	110.92	111.03	111.94	110.49	110.51	111.91	112.2	112	112.28	113.1	112.39	112.78	110.88	111.29	111.48	111.04	111.14	112.13	111.99	112.22
110.78	110.82	109.57	109.83	109.81	113.23	109.06	110.38	109.53	109.54	109.25	109.35	110.79	108.61	110.57	110.1	109.26	109.59	109.33	111.77	109.44	111.53	110.33	109.44	109.94	109.53	109.51	109.43	109.67	107.57	108.77	109.86	110.59	111.52	109.57	108.64	111.79	111.36	109.23	108.76	109.66	110.46	107.78	110	108.41	110.53	108.87	111.06	110.95	109.86
105.13	107.04	106.59	105.51	106.91	106.69	106.2	104.06	106.64	107.38	105.47	106.01	107.16	105.65	107.34	106.65	106.66	106.68	106.93	105.43	106.92	105.16	106.29	106.9	105.89	106.87	106.85	105.99	106.3	105.97	106.17	106.43	106.61	105.98	106.8	105.63	105.8	103.77	106.31	104.82	105.56	105.49	104.89	104.87	106.13	105.12	105.34	107.2	107.61	106.29
99.978	99.351	100.05	101.82	100.43	101.5	100.13	99.413	98.622	97.923	100.84	99.011	100.83	98.952	98.558	99.115	100.09	101.31	99.868	100.05	100.61	99.141	98.826	99.023	98.949	99.243	99.659	102.02	98.885	100.63	97.749	99.075	98.995	98.286	100.04	99.537	101.51	98.259	98.01	101.84	101.06	99.826	101.02	97.795	99.884	101.18	100.4	101.18	100.16	100.59
110.97	110.29	111.33	110.95	111.83	110.56	112.94	110.38	110.25	110.55	112.22	112.21	111.89	112.4	110.37	111.79	110.8	110.96	111.4	112.24	111.41	112.13	111.28	112.68	112.52	112.45	112.06	112.67	111.05	111.6	110.84	112.16	111.97	112.3	111.12	113.56	113.63	111.15	112.43	112.32	111.49	111.68	109.9	109.26	110.35	111.47	111.69	112.48	111.44	113.16
113.14	112.89	112.08	112.11	111.71	113.3	111.59	112.77	112.05	111.72	111.56	110.84	113	111.87	112.35	111.28	112.02	113.17	111.13	112.15	111.31	113.28	112.32	110.48	109.9	113.72	112.46	111.2	112.82	110.75	111.81	111.77	111.78	111.74	111.45	112.33	111.8	111.39	112.5	110.88	113.34	111.99	112.18	112.36	111.32	113.75	111.86	111.3	112.1	113.03
106.46	105.69	105.8	106.18	104.5	105.89	106.37	104.76	106.2	107.01	105.02	105.63	105.03	106.83	105.31	105.19	106.01	106.82	106.34	106.2	104.84	105.01	103.48	106.21	106.28	105.01	105.87	104.15	106.18	105.94	105.14	105.82	105.5	104.3	105.38	105.65	104.73	105.91	105.36	105.78	106.42	104.79	106.07	106.46	104.81	107.05	107.01	105.05	103.93	104.8
107.09	104.36	106.38	105.7	106.63	105.37	105.39	105.28	105.57	106.79	104.19	104.7	106.39	104.67	105.57	105.41	106.33	106.65	105.48	105.25	104.95	105.47	105.48	104.97	104.55	104.2	106.6	106.48	105.32	105.3	105.4	105.36	105.41	104.27	105.44	106.08	105.81	104.09	106.12	105.21	106.09	105.82	106.5	104.78	104.34	105.3	104.6	106.56	104.7	106.38
106.54	104.99	105.71	104.23	106.19	106.52	103.66	104.62	106.08	106.28	105.79	106.59	105.1	105.87	104.85	105.21	105.24	105.87	104.94	105.38	105.78	105.72	106.04	105.88	105.36	105.4	105.04	106.45	104.04	105.07	106.98	104.64	104.63	104.69	104.42	107.24	105.3	106.49	106.28	105.38	104.88	107.27	105.63	104.91	105.82	104.34	105.3	104.86	104.28	105.59
106.31	105.91	106.85	107.9	106.72	104.75	106.25	105.71	106.17	106.49	105.8	104.19	104.65	105.45	106.21	106.5	106.53	105.17	105.07	106.57	106.33	106.44	105.8	106.01	106.04	105.29	105.12	105.5	106.2	105.5	105.88	106.11	104.92	105.23	105.56	106.37	105.38	107.03	107.3	106.11	106.17	105.92	105.83	105.06	104.61	106.14	105.85	106.43	105.17	105.47
113.31	110.55	112.26	112.05	111.28	112.03	112.81	112.47	113.54	112.82	111.19	112.6	111.74	111.6	110.58	110.62	112.19	111.36	112.6	111.24	111.82	111.19	111.14	111.95	111.24	112.6	111.55	111.02	113.2	112.49	113.21	110.65	112.24	113.14	112.49	111.98	112.44	112.76	110.84	112.04	112.2	112.84	112.62	111.21	111.87	111.39	113.09	113.09	112.33	113.13
100.73	100.38	100.97	101.27	100.96	101.19	101.03	100.92	99.957	100.36	101.64	101.19	99.642	101.63	101.95	100.2	101.13	100.07	99.796	100.22	100.53	98.039	98.588	99.743	101.76	100.84	102.21	100.43	101.74	99.994	99.994	101.62	99.449	99.889	101.49	101.15	99.839	100.4	101.56	100.61	102.23	100.37	100.53	101.05	99.89	99.419	100.63	101.17	99.622	100.12
100.99	101.19	100.15	99.878	100.51	100.72	99.934	101.37	101.06	102.27	100.1	101.01	100.48	101.38	99.553	100.74	101.08	100.74	101.5	100.87	102.5	100.56	100.74	101.24	101.27	101.16	101.85	100.9	101.33	101.96	101.62	101.92	101.13	102.38	100.33	99.247	100.12	101.87	101.4	102.03	99.233	101.58	100.54	100.52	100.14	101.54	99.395	100.08	101.79	102.13
105.65	106.31	105.22	106.04	106.64	105.83	107.13	106.1	105.35	106.51	106.92	106.01	106.16	105.42	105.24	105.75	105	105.64	106.68	106.68	106.67	105.98	105.33	106.19	106.22	106.72	105.11	106.02	106.13	106.3	104.83	107.93	105.64	106.39	103.95	106.39	107.24	106.07	105.37	106.73	108.12	106.35	106.93	106.33	106.88	106.76	105.81	106.43	105.89	105.86
108.46	108.66	108.19	108	106.01	107.58	107.71	107.64	106.64	107.28	107.51	107.98	107.96	106.93	106.23	106.16	106.5	107.57	106.06	106.71	106.81	105.99	105.85	106.18	105.41	106.53	106.87	106.64	107.1	108.69	107.74	108.53	106.11	105.59	107.51	106.35	106.49	106.45	106.99	107.37	107.1	107.66	107.69	107.37	106.02	106.8	106.35	106.61	107.51	105.67
106.3	105.7	109.21	106.47	107.03	106.62	108.33	106	107.04	106.97	106.8	107.49	107.93	106.67	106.71	107.58	108.33	106.64	107.43	108.17	106.72	107.59	106.2	107.75	106.9	106.96	107.37	106.76	107.6	106.63	106.42	105.95	106.43	107.69	105.91	107.65	106.14	105.6	106.31	106.52	106.75	108.09	108.33	107.05	107.47	106.81	106.6	106.48	107.19	107.69
105.98	104.66	104.83	106.38	104.91	105.98	104.91	104.93	106.5	106.98	105.91	106.45	104.89	106.81	105.82	104.48	105.23	105.63	105.23	105.47	105.26	106.76	106.07	106.93	106.58	104.4	105.91	103.62	106.17	106.24	107.09	105.9	105.23	105.28	106.08	105.25	105.83	106.55	106.67	108.74	105.53	106.27	104.89	107.41	106.72	104.55	107.31	105.25	106.3	105.99
111.26	110.53	110.4	111.36	110.28	108.52	107.78	107.75	109.57	110.26	110.21	109.4	109.4	109.49	108.69	110.34	109.18	110.19	108.87	108.16	110.43	110.89	110.93	108.04	111.82	109.19	110.16	110.83	109.41	107.78	110.04	109.36	108.49	110.1	110.5	109.17	109.43	110.75	108.56	109.31	109.63	108.62	110.28	110.83	109.04	111.06	109.95	109.15	109.93	110.54
112.64	112.24	111.61	112.28	111.8	113.28	112.24	112.41	112.07	112.46	114.5	113.68	112.59	111.53	112.36	113.94	113.43	113.96	113.19	111.83	113.49	113.6	114.37	112.15	114.04	113.23	111.75	114.92	112.38	112.38	112.72	113.06	112.28	111.88	111.46	111.72	113.61	111.99	112.2	112.32	113.4	112.2	112.41	111.69	113.43	112.83	111.41	112.99	113.22	112.81
111.58	111.07	111.37	111.69	111.58	111.59	111.26	110.95	109.61	110.48	112.9	108.77	110.05	110.72	112.81	110.06	111.87	111.17	110.89	110.62	110.46	111.46	111.9	112.21	112.55	113.67	110.77	110.98	111.62	111	110.88	110.93	111.64	110.59	109.88	111.87	111.06	112.57	109.48	110.15	110.11	110.61	109.8	112.31	110.37	113.18	110.87	111.58	110.82	111.51
111.69	111.95	110.32	110.96	111.31	111.49	112.97	112.87	111.55	111.47	113.06	111.98	113.23	111.2	112.04	111.49	112.43	111.24	112.09	111.12	111.98	110.6	112.89	113.57	111.28	111.04	112	113.46	111.24	112.48	111.42	111.56	112.24	111.33	112.97	111.68	111.51	111.54	111.42	112.95	111.73	113.6	111.76	112.14	114.07	110.47	112.59	111.24	112.48	113.05
110.52	111.96	112.25	109.92	111.79	110.84	110.23	111.87	110.28	110.84	110.28	112.05	109.21	110.75	110.91	111.41	111.08	108.98	110.7	111.09	110.05	111.11	111.89	110.02	111.03	110.4	110.72	110.59	110.95	110.43	109.22	110.13	110.83	110.31	110.99	111.07	110.9	110.1	111.33	110.58	110.95	111.02	111.07	109.99	112.27	110.53	110.56	109.7	111.81	110.2
105.67	103.6	102.55	104.46	103.32	103.09	105.93	105.39	104.96	105.17	103.12	105.87	104.3	103.86	105.1	105.01	103.5	103.58	103.34	103.09	105.56	103.49	104.16	105.49	102.05	103.95	103.01	105.06	103.81	103.74	104.97	103.13	102.16	103.75	105.57	103.91	103.96	102.68	104.49	104.45	104.6	103.61	104.54	106.85	106.12	105.43	104.11	104.08	105.1	105.87
104.54	105.45	105.46	106.94	105.74	104.56	106.67	107.1	104.18	104.86	105.99	106.24	104.59	104.23	105.53	105.01	105.8	106.31	106.87	105.58	104.82	105.93	106.48	106.08	106.79	106.37	106.49	108.28	107.75	105.7	107.1	104.27	107.49	104.36	107.48	105.49	104.67	107.48	105.82	107	106.94	106.57	105.91	105.05	106.87	106.29	105.54	107.43	104.37	105.92
110.19	111.31	111.52	110.51	110.79	112.17	111.84	110.65	110.66	111.6	110.59	111.71	110.21	110.74	112.19	110.91	111.41	112.18	111.14	111.84	109.46	110.63	110.52	112.75	111.25	110.04	111.46	110.91	110.46	111.01	111.05	111.42	109.72	111.64	112.24	112.31	111.95	110.23	111.04	111.31	111.48	110.24	110.85	110.65	111.96	111.88	111.42	110.24	112.44	111.4
113.06	112.26	110.21	113.12	111.66	111.6	112.5	113.04	111.58	111.33	111.11	111.31	112.56	112.11	112.08	111.4	111.84	111.95	112.31	112.24	111.76	111.68	111.04	111.77	109.17	111.85	110.01	110.93	112.47	111.01	109.88	111.79	112.53	111.23	110.26	112.7	112.19	112.11	112.46	112.19	113.11	112.09	112.65	110.46	111.54	111.93	111.33	112.01	111.45	111.31
106.09	106.4	106.77	107.4	106.66	106.55	106.9	108.7	105.75	107.84	106.9	105.43	106.36	106.44	105.03	106.09	106.75	106.86	106.25	107.7	108.85	106.81	107.45	107.42	106.86	106.74	106.82	106.38	106.66	107.67	106.05	106.73	107.45	107.2	106.81	107.66	107.71	108.33	107.14	106.79	108.83	106.25	106.09	105.97	106.02	106.65	107.08	106	107.12	107.89
105.31	104.65	106.93	105.12	104.82	105.79	105.41	105.83	105.51	105.02	104.97	105.92	104.15	106.24	106.17	107.07	106.76	107.31	106.26	106.4	106.15	105.55	105.26	105.98	104.32	106.69	105.44	106.46	104.83	105.81	106.57	106.35	106.21	106.27	104.71	106.22	106.3	105.92	105.55	105.44	105.17	107.78	106.09	105.84	105.78	104.99	104.6	105.69	105.52	105.11
106.5	107.39	107.32	105.82	105.71	106.17	107.35	106.77	108.81	106.56	107.55	107.47	107.34	107.08	109.16	106.84	107.54	106.86	106.79	107.45	107.37	105.76	107.66	106.78	106.17	106.25	107.3	106	106.95	107.19	106.89	106.25	106.57	106.68	106.42	105.92	106.82	108.06	106.72	107.55	108.46	107.2	106.76	107.44	107.61	107.98	108.63	107.46	107.86	107.14
109.86	110.54	110.93	110.94	110.42	111.71	111.91	110.71	110.67	111.83	110.59	111.24	110.23	110.33	111.55	109.71	110.86	110.51	111.71	110.92	109.53	112.04	109.31	111.07	112.2	110.62	111.28	110.5	110.65	109.84	113.68	110.83	109.53	109.64	112.22	110.37	112.4	111.53	110.76	112.19	110.04	110.54	112.46	110.37	110.49	111.33	111.47	112.12	110.31	111.65
106.1	108.14	105.47	104	106.56	106.44	108.42	107.04	105.84	105.92	106.53	106.32	106.38	105.33	106.13	106.7	105.89	105.45	106.19	105.45	106.07	106.22	105.48	108.06	106.17	106.2	104.94	107.16	106.72	107.28	106.32	105.4	106.91	105.47	105.57	104.27	105.35	105.51	106.01	108.63	105.09	105.01	107.52	104.23	107.39	107.08	105.24	105.91	106.27	106.64
106.2	106.45	105.52	105.78	106.96	104.82	108.28	106.39	107.4	106.18	105.14	107.15	106.96	106.7	105.36	106.24	106.73	107.69	106.22	106.59	107.37	106.46	106.75	107.31	106.27	107.01	107.18	105.58	104.78	106.32	106.62	107.02	107.9	106.25	107.26	108.16	106.75	104.98	105.76	106.71	105.33	107.37	107.27	107.39	105.68	106.93	105.36	107.19	106.47	106.06
106.62	106.18	106.84	105.7	107.03	106.92	106.89	107.66	107.28	106.7	105.7	107.38	105.51	106.59	106.72	106.13	107.43	107.05	108.84	106.04	105.68	106.53	107.13	106.99	106.97	106.17	106.02	106.25	106.41	108.33	107.33	105.71	106.22	107.34	107.38	106.78	107.65	106.73	104.64	107.45	106.81	105.85	107.73	107.21	106.82	106.21	107.2	105.7	106.51	108.08
105.17	105.61	104.57	104.4	104.73	104.64	104.46	105.99	105.7	105.85	104.24	104.46	104.97	104.26	104.8	104.68	106.36	104.53	104.24	105.16	105.8	105.46	105.07	106.42	105.01	105.78	104.65	105.69	105.31	105.55	106.51	104.8	105.52	104.59	104.4	104.7	104.84	104.39	103.9	105.64	105.37	105.17	105.31	104.99	105.68	106.52	105.37	104.19	105.05	103.67
111.79	110.45	113.7	112.32	112.36	112.25	112.42	111.55	111.47	111.44	113.44	110.14	110.72	111.35	111.58	111.71	111.95	112.81	111.21	112.41	112.28	110.8	111.63	112.81	110.97	112.16	112.06	111.15	112.65	109.68	111.07	112.78	112.69	111.33	111.51	113.54	111.22	112.59	111.59	113.61	112.19	111.69	110.95	110.65	113.42	112.5	112.67	112.77	112.19	112.42
105.37	104.82	104.57	106.05	105.33	104.64	103.13	105.66	104.83	104.42	104.96	105.33	106.77	105.2	105.06	104.13	105.02	104.75	105.57	106.29	104.76	106.85	105.8	102.62	105.45	105.44	105.5	106.31	105.19	106.22	106.93	106.94	106.97	106.54	105.08	105.82	104.02	105.37	106.47	106.75	107.11	105.23	105.13	105.52	105.41	105.88	105.67	105.38	106.19	105.16
111.71	112.31	111.11	111.85	110.82	110.12	111.7	112.41	110.55	110.87	110.97	110.28	113.38	112.27	111.77	110.98	112.06	111.12	110.33	111.64	111.11	111.86	111.33	111.81	112.39	112.45	110.27	111.59	110.74	111.66	110.93	111.48	110.31	109.87	110.24	111.66	112.47	111.94	113.49	111.55	110.43	111.73	111.52	111.01	111.58	111	111.34	111.07	111.58	112.32
98.399	99.31	100.09	99.926	99.987	100.23	99.076	99.959	100.21	98.369	99.794	100.1	101.05	99.175	100.52	100.76	100.38	100.85	100	100.82	100.7	100.2	99.923	99.884	100.83	99.996	98.614	100.1	100.15	99.916	102.53	98.716	99.941	99.151	100.12	100.24	100.23	101.78	99.048	100.05	99.154	99.278	99.807	100.19	101.04	98.462	101.55	99.856	99.25	99.5
104.86	104.75	104.42	105.06	104.77	103.24	105.21	105.24	104.17	104.81	104.12	105.95	105.4	105.2	105.43	104.77	104.99	105.04	105.82	104.59	105.22	105.04	107.21	104.39	105.33	104.72	105.19	103.34	104.79	104.02	103.39	105.35	105.24	104.74	103.95	104.77	106.01	104.9	103.92	104.52	104.28	104.18	103.63	106.19	106.06	104.04	104.82	103.7	103.93	103.11
103.64	102.63	105.2	104	104.28	103.17	104.54	105.13	103.44	104.77	104.35	104.19	103.4	103.21	104.26	103.72	104.89	104.83	105.72	103.37	103.19	103.51	103.79	104.19	102.88	103.36	101.28	104.2	103.46	103.52	104.58	103.68	104.39	104.36	105.57	103	104.37	104.46	105.28	103.84	104.53	104.78	103.79	104.42	103.73	102.88	106.17	105.3	104.9	105.08
106.36	106.64	103.02	105.22	104.67	106.21	104.94	105.2	104.95	104.66	105.19	106.02	104.96	105.69	106.02	105.35	105.14	106.26	105.71	106.45	105.52	104.93	104.35	104.2	105.07	104.22	105.39	107.66	105.73	105.09	104.77	103.66	105.49	105.68	105.21	106.49	104.38	105.37	104.04	105.33	103.53	104.51	106.11	105.62	106.37	104.47	105.28	105.02	105.27	105.85
102.47	105.83	102.34	103.41	102.02	104.01	102.99	104.31	105.45	103.32	104.07	104.4	103.4	104.45	105.07	104.69	104.15	102.96	105.85	105.16	102.88	102.05	104.2	103.76	103.51	103.4	104.14	103.36	104.36	102.29	103.82	104.9	105.08	105.14	105.15	104.62	104.16	103.15	103.69	105.11	103.72	103.55	104.37	104.48	104.36	104.87	103.18	104.47	105.02	104.78
105.98	106.1	106.16	105.3	104.85	106.31	105.96	104.35	105.21	106.18	106.02	105.1	105.99	106.94	106.16	106.34	104.59	105.17	105.87	104.63	104.51	105.25	105.88	105.31	107.36	106.98	106.29	107.17	105.98	106.15	105.46	106.43	103.75	106.64	104.89	105.33	106.53	106.25	107.54	106.61	106.59	105.05	108.2	105.51	104.77	106.71	105.96	106.98	105.47	107.02
99.784	100.39	101.93	100.34	100.23	99.496	99.406	99.717	99.99	100.13	99.74	100.34	100.46	100.01	101.75	100.24	99.916	99.692	99.329	99.627	99.943	99.488	101.46	101.1	99.509	100.55	99.766	100.8	100.24	101.75	99.925	100.65	100.73	101.06	99.787	99.711	101.35	100.28	99.268	100.98	100.31	101.31	101.01	99.441	100.41	99.653	102.51	99.447	99.299	99.937
105.75	106.2	106.83	107.08	105.54	106.28	105.81	106.18	105.55	105.37	105.96	105.72	105.35	107.79	104.38	106.04	105.88	106.11	105.17	105.86	105.48	105.51	105.64	104.89	105.74	105.29	105.91	104.42	105.12	105.65	106.45	106.08	106.98	105.83	105.8	105.69	106.2	105.18	105.79	106.77	105.52	104.26	106.68	108.82	105.06	105.74	105.35	106.58	105.72	106.86
104.59	104.49	104.59	103.8	104.19	104.71	104.33	101.99	104.24	103.33	103.92	106.63	105.09	103.54	103.6	102.28	103.91	102.93	105.14	104.13	104.19	104.15	104.13	103.8	104.53	103.29	103.64	103.68	103.64	103.9	103.47	103.6	105.17	103.92	103.44	104.63	104.63	102.99	103.42	104.23	103.12	104.66	103.52	103.58	103.95	103.3	103.89	102.89	101.1	104.07
106.89	105.61	108	107.28	107.03	106.89	107.86	107.75	108.27	107.72	108.03	107.36	107.52	105.83	107.67	107.09	107.84	106.99	105.93	107.52	107.19	107.06	108.27	107.61	107.45	107.99	106.82	108.02	105.69	107.21	106.01	105.2	106.8	108.09	106.07	106.6	106.92	106.93	106.53	106.14	107.25	106.63	107.21	107.54	107.05	106.72	107.85	106.36	108.38	106.77
101.21	100.81	99.618	100.53	100.56	102.08	101.26	101.01	100.91	100.05	99.917	100.29	100.39	99.934	100.7	99.887	101.28	98.92	101.43	100.8	100.04	99.603	100.58	99.033	101.4	100.43	100.95	99.911	101.19	101.75	102.81	100.52	102.11	100.56	100.52	100.35	100.9	99.777	100.7	100.93	101.86	99.312	100.59	101.47	99.392	100.2	99.542	98.947	100.21	102.23
111.51	111.67	110.27	112.81	109.49	112.46	110.99	111.96	110.47	111.81	110.87	112.5	111.46	111.47	111.29	112.41	112.33	111.5	110.45	111.74	111.27	110.32	111.08	110.64	111.4	112.94	111.15	111.05	111.1	111.09	110.44	110.64	112.15	111.98	110.12	110.9	110.98	110.64	111.53	109.54	111.63	112.93	109.72	111.45	110.64	112.04	111.57	110.57	111.36	111.58
105.19	105.82	106.29	106.37	104.66	106.51	104.71	105.13	104.25	106.25	104.93	104.94	105.41	104.86	106.52	105.61	105.81	105.22	104.78	105.27	105.52	104.63	105.26	106.19	106.3	105.33	105.58	105.54	105.23	105.19	105.42	106.68	104.9	106.16	105.86	106.97	106.65	106.71	104.82	105.26	104.99	106.33	104.8	105.06	104.35	104.71	104.41	105.57	105.58	106.26
103.38	103.24	105.47	104.41	104.73	105.51	103.38	104.9	105.55	105.07	104.09	105.96	103.6	103.69	104.3	105.57	105.28	105.46	104.64	105.59	105.46	105.22	106.23	104.22	103.97	105.49	104.65	105.09	105.64	103.52	105.44	105.99	105.92	104.89	104.73	106.23	105.28	103.11	104.81	106.2	105.32	106.19	103.84	104.51	104.86	106.12	103.59	106.41	105.11	104.6
106.84	106.11	104.95	104.11	105.45	104.32	104.85	106.03	104.51	105.64	104.51	103.95	104.82	105.7	103.69	104.15	103.24	105.69	103.74	104.32	105.03	104.1	103.33	104	102.11	104.56	104.99	105.15	105.04	104.8	105.22	103.77	105.42	104.91	103.71	104.7	104.87	104.53	105.34	106.3	104.64	103.94	105.24	104.7	104.65	104.24	104.25	103.18	105.85	105.59
108.93	108.68	109.52	109.74	109.31	109.4	110.16	109.11	108.82	110.06	110.74	109.23	109.59	108.88	108.61	109.93	110.34	109.3	110.95	111.34	111.03	108.61	111.36	110.38	110.11	109.47	108.68	110.5	108.19	109.68	109.41	111.29	110.15	110.03	109.67	108.05	109.42	108.81	109.1	108.73	110.89	109.09	109.94	112.5	111.26	109.64	111.2	108.37	109.33	112.72
106.64	105.48	105.85	106.51	105.32	105.5	105.09	105.72	106.83	105.65	104.61	107.31	106.68	105.93	104.02	104.68	106.22	105.26	105.89	106.06	104.64	107.46	106.87	107.59	104.79	104.67	106.07	106.73	105.55	106.62	104.63	106.34	105.65	103.77	105.22	104.76	105.99	107	105.93	105.87	106.29	105.34	104.75	106.31	105.39	104.33	104.66	105.94	106.19	107.09
110.35	111.15	112.13	111.23	111.03	111.52	110.18	110.88	110.82	111.62	112.83	112.71	111.73	113.01	110.72	111.54	111.51	111.45	112.36	111.1	111.14	111.53	110.35	111.54	110.53	111.83	110.64	110.48	110.87	110.58	111.08	112.12	111.03	110.76	112.33	111.88	111.69	111.15	112.7	110.9	109.87	111.6	110.8	111.37	111.67	112.73	111.46	111.79	110.65	109.87
109.34	109.48	109.16	110.07	110.1	109.98	109.37	111.53	108.86	109.46	110.54	109.05	110.01	110.27	109.83	111	110.16	109.55	109.4	108.34	109.49	109.54	109.97	110.68	109.27	110.77	109.98	110.27	110.23	111.2	109.58	110.21	110.12	109.53	110.13	109.49	108.73	108.93	109.62	108.74	109.11	109.26	108.53	110.75	107.85	110.24	108.7	110.64	111.29	110.36
106.24	104.84	107.71	105.01	104.47	105.85	105.53	106.42	105.67	105.09	105.18	105.48	103.48	105.94	105.2	105.1	105.63	107	106.74	106.17	104.84	105	104.33	104.96	104.27	106.35	106.07	105.9	105.63	105.41	106.19	105.25	106.32	106.02	105.58	105.56	105.24	105.63	106.12	104.46	105.21	104.84	104.61	105.19	106.03	105.07	106.27	105.35	104.51	106.23
105.68	104.78	106.43	105.98	106.46	105.26	104.79	107.57	105.72	106.98	105.88	104.17	106.83	107.65	106.82	108.05	106.74	106.02	105.98	105.52	105.31	106.09	107.08	106.19	108.12	105.43	106.08	106.48	105.65	107.99	107.61	106.65	105.14	105.28	104.76	105.87	106.72	106.49	107.2	105.63	105.39	107.06	107.11	107.04	106.06	104.92	106.65	105.74	106.65	105.49
112.03	112.26	112.46	113.13	111.41	112.51	111.66	112.21	112.03	111.88	112.65	110.24	111.39	111.46	111.63	111.7	111.94	112.27	110.79	110	112.6	111.71	113.41	112.83	111.87	111.62	112.17	112.81	111.72	112.65	112.8	113.55	112.21	112.19	112.09	110.9	113.48	111.08	109.99	111.09	111.48	113.07	111.66	110.37	112.15	111.87	112.25	112.31	112.95	111.66
103.2	104.43	104.04	104.17	104.23	106.35	104.2	104.81	105.64	104.33	105.47	104.14	105.2	103.42	103.85	103.77	104.92	105.88	105.27	104.72	104.78	104.89	104.75	104.27	104.94	104.89	104.98	104.84	105.64	104.32	104.56	104.75	104.02	106.16	106.21	104.73	104.03	105.17	105.33	106.03	104.6	104.44	104.08	105.9	105.17	103.91	104.58	104.68	103.27	105.75
101.73	99.223	100.84	98.46	99.976	100.21	100.3	100.46	99.746	100.12	100.92	100.29	97.678	100.34	99.999	100.35	99.009	101.79	101	99.806	100.68	98.612	100.42	101.17	100.1	99.778	101.05	101.4	99.667	98.778	99.183	99.818	100.23	100.57	99.248	99.676	100.52	98.568	100.97	99.063	99.47	98.897	99.995	99.328	100.5	99.673	99.048	101.87	99.742	100.08
105.01	104.75	105.8	105.09	103.94	104.65	103.78	106.33	104.91	107.24	104.92	105.71	107.6	105.98	106.7	104.61	104.66	105.73	105.75	105.75	105.73	105.12	105.82	105.08	105.87	106.82	106.43	105.22	106.65	106.49	105.68	105.15	106.21	104.91	106.29	105.95	105.19	106.8	106.16	106.36	105.39	105.45	105.47	105.14	106.3	105.34	105.36	106.94	106.9	105.82
106.91	106.71	106.67	105.97	105.34	106.04	107.38	106.84	104.44	107.8	104.79	105.54	106.78	105.81	105.79	104.13	106.02	106.27	106.9	106.42	105.84	105.67	105.63	105.28	106.45	106.82	105.55	105.97	106.54	104	105.29	107.07	105.91	105.08	107.26	106.63	106.83	105.94	106.09	106.94	106.39	106.77	107.42	105.05	105.85	105.06	104.99	103.59	105.62	106.17
119.26	117.76	118.31	118.66	117.39	116.98	116.31	117.77	118.5	118.83	116.77	117.45	117.01	118.54	117.5	118.29	118.09	118.15	116.86	117.33	116.58	118.63	116.65	117.11	118.74	117.49	117.44	116.67	117.14	117.51	117.47	117.69	116.38	117.21	117.77	117.67	116.5	118.15	117.08	116.8	117.66	117.89	116.79	117.19	116.27	117.84	117.41	117.21	118.25	116.63
107.05	104.02	106.85	105.22	106.13	105.91	105.7	104.83	105.89	104.37	106.71	104.86	105.01	105	105.19	103.9	104.48	106.16	105.19	105.7	105.27	105.7	103.89	106.91	105.42	104.78	105.41	104.38	105.51	104.65	104.63	104.57	105.12	106.15	105.32	106.74	105.1	106.15	104.49	103.35	104.93	104.75	105.48	105.93	106.46	105.44	105.46	105.92	105.08	105.34
113.08	112.66	112.75	114.55	112.21	112.22	112.39	112.73	111.79	114.46	113.7	112.2	111.95	111.6	112.93	112.16	112.56	112.87	112.57	111.87	111.62	111.56	111.87	112.05	113.12	111.21	112.17	112.76	112.88	113.75	113.17	111.91	112.77	113.25	112.28	113.77	111.24	112.61	112.64	112.94	113.13	113.47	111.15	113.1	112.74	114.97	112.08	114.02	112.4	112.05
98.768	101.21	101.14	100.24	100.37	98.829	99.177	100.8	100.88	99.278	99.954	101.97	100.72	100.17	101.26	100.36	100.57	99.398	100.32	100.13	100.3	100.5	101.01	99.475	101.01	100.17	99.633	100.35	100.34	100.4	99.427	101.15	100.78	100.96	99.722	101.01	100.93	101.03	101.99	100.33	99.177	100.24	101.9	98.871	100.14	100.37	99.774	100.36	100.35	99.768
104.97	105.08	106.93	105.65	104.35	105.25	106.13	103.29	105.92	104.31	102.17	106.22	103.95	105.47	105.27	104.87	104.63	105.07	105.36	105.28	103.95	104.88	103.89	104.95	104.84	104.47	105.26	104.69	104.81	103.36	105.09	105.75	104.78	105.19	105.31	104.85	104.78	105.44	104.8	103.55	104.08	104.28	105.47	103.97	104.97	105.64	105.08	104.83	103.98	104.64
111.71	111.02	112.77	112.26	110.63	111.43	109.97	112.05	111.2	111.33	111.33	110.32	111.58	112.24	112.14	111.16	112.54	111.6	109.58	110.9	111.47	109.66	111.5	112.83	110.81	111.85	110.23	111.05	111.2	112.57	112.12	112.14	110.12	109.03	110.07	110.71	112.13	110.24	109.75	110.98	110.5	112.38	112.73	110.09	111.28	110.8	111.54	111.52	110.43	110.86
105.9	105.67	104.98	105.65	105.77	105.21	104.3	105.75	105.95	105.44	107.25	105.76	106.12	106.19	105.24	106.25	105.89	106.39	106.35	104.47	106.52	105.06	104.76	104.09	105.58	105.65	106.37	105.53	104.98	105.88	106.25	105.24	104.89	105.05	105.67	105.74	105.17	105.93	106.59	106.64	104.59	105.55	105.59	104.98	107.23	105.87	105.83	106.06	105.54	105.39
106.38	106.32	105.48	107.45	107.38	104.54	106.18	107.2	106.15	105.94	104.59	106.48	105.15	105.78	105.83	106.91	104.8	105.28	107.32	106.18	106.72	106.64	105.92	106.26	105.76	106.01	107.05	106.8	105.65	105.3	106.91	106.77	106.33	106.47	106.92	105.48	105.03	104.9	107.31	104.94	105.85	105.42	105.1	107.59	106.7	105	106.71	105.6	106.07	104.83
111.04	111.88	109.79	112.64	112.05	111.63	110.93	113.73	111.32	111.3	112.86	112.48	111.71	111.52	112.69	112.98	112.37	114.51	110.48	111.5	111.74	111.23	112.33	113	111.21	111.95	111.77	112.25	112.79	111.78	112.58	112.35	111.67	111.73	110.86	112.22	111.31	112.15	112.23	111.47	109.86	111.41	111.15	111.54	112.99	111.93	113.06	112.28	110.84	112.51
112.11	111.5	113.99	113.35	112.89	112.87	112.89	112.51	111.87	112.4	111.95	113.04	112.69	113.11	112.3	113.82	111.65	113.65	113.73	113.34	112.78	112.88	112.34	113.14	112.32	111.98	111.95	112.31	112.48	113.11	112.94	113.17	111.91	112.67	111.81	112.66	112.64	112.72	114.42	112.99	112.78	112.82	112.5	113.23	112.95	112.21	112.39	113.78	112.93	112.46
112.07	111.05	111.39	111.09	111.06	110.56	112.6	111.12	110.33	111.17	111	109.59	112.42	111.64	111.32	110.72	110.18	110.07	111.03	112.29	111.21	109.87	111.86	111.55	111.11	110.74	111.64	110.98	112.91	110.55	112.17	112.07	111.54	110.08	110.35	110.45	111.73	111.4	112.26	112.72	111.77	110.05	111.09	109.08	110.25	109.49	111.38	112.57	111.47	110.88
104.83	106.41	105.73	105	106.65	107.58	104.78	106.58	104.91	105.22	105.38	106.39	105.36	107.6	103.99	104.67	106.34	105.45	105.41	105.88	106.66	105.78	105.08	107.53	104.37	105.19	106.44	108.6	106.39	104.62	106.38	106.5	105.75	105.95	105.32	106.34	105.47	106.2	106.8	106.36	105.08	105.11	106.3	105.07	106.95	107.53	107.13	106.07	106.86	106.28
106.4	104.72	105.77	105.19	105.17	105.33	105.09	106.86	106.09	106.19	107.29	105.86	105.24	105.44	105.62	104.6	107.03	106.89	104.99	105.64	107.34	107.7	106.46	105.31	106.31	104.49	107.68	104.75	105.24	106.7	104.65	104.68	105.93	105.1	105.61	106.99	105.95	106.29	104.09	105.74	105.6	105.71	105.98	106.4	107.34	106.24	105.75	106.97	108.11	106.25
111.82	111.29	111.22	109.89	111.52	110.74	111.4	111.64	111.22	110.56	110.21	110.7	112.83	110.95	112.74	111.73	109.75	110.79	110.91	112.2	109.41	110.64	111.69	110.96	112.09	109.42	109.76	112.11	110.19	110.22	111.18	110.75	112.39	110.91	111.46	110.07	111.7	111.06	111.19	109.95	110.24	111.93	112.21	111.21	113.28	111.03	111.26	111.88	108.67	110.74
99.868	100.43	100.08	100.71	101.44	100.37	99.998	100.48	101.04	100.1	100.61	101.39	99.771	98.281	101.42	101.46	101.33	100.75	101.14	99.8	101.16	100.12	100.05	100.97	100.11	101.32	101.14	100.71	100.9	101.37	102.41	100.18	100.63	99.888	100.76	101	101.24	99.612	99.195	101.01	101.1	99.671	100.09	100.13	101.37	101.69	100.38	101.59	101.58	99.261
101.57	99.815	100.45	99.075	98.56	100.26	99.183	100.23	99.325	98.473	99.409	98.975	99.781	100.96	98.687	99.686	100.21	101.66	101.66	100.78	101.18	100.21	98.598	100.67	99.257	98.554	101.05	101.89	100.7	100.94	100.79	101	99.97	100.91	99.081	100.5	99.532	100.36	100.12	100.74	97.408	99.655	100.57	99.98	99.462	100.54	98.283	97.905	99.34	98.248
106.08	104.63	103.62	105.31	104.86	105.71	105.09	106.62	106.34	103.99	105.6	106.31	104.4	104.04	106.63	106.18	104.68	104.57	106.3	104.27	106.79	104.81	104.33	104.73	106.47	105.17	105.67	106.45	105.65	105.69	104.65	104.5	104.93	104.21	106.59	105.82	105.4	105.31	104.94	104.39	106.44	105.6	105.31	106.37	106.63	104.95	104.71	104.31	105.26	105.86
104.98	103.64	106.52	106.35	106.03	108.23	104.24	107.34	105.69	106.91	106.5	107.16	106.72	106.33	109.03	105.88	106.98	105.81	105.35	106.27	105.76	105.31	106.2	105.45	108.64	104.61	106.17	107.73	106.89	106.82	106.66	105.35	106.3	106.42	107.37	105.97	106.58	105.96	107.19	107.08	106.43	106.29	105.56	107	106.57	106.72	105.31	106.84	105.72	107.27
112.1	113.36	113.05	113.67	112.31	112.32	113.19	112.32	112.53	113.63	111.12	112.03	112.82	114.51	112.71	111.47	113.24	111.78	112.47	111.86	111.7	112.23	112.97	113.24	112.46	111.27	113.49	112.14	112.39	113.54	112.52	113.27	113.03	112.53	112.48	112.53	113.22	113.77	112.58	111.61	112.55	112.83	112.45	111.89	111.6	112.21	112.82	112.57	111.59	110.86
106.1	105.95	106.59	106.59	107.33	106.16	104.74	104.31	106.04	105.97	106.65	105.85	105.63	105.55	106.18	104.74	106.53	105.14	105.23	105.83	107.04	105.64	106.16	107.23	106.36	105.69	106.95	105.7	107.75	104.22	105.12	107.25	107.58	106.42	105.76	106.62	106.82	106.56	105.25	107.14	106.34	106.3	104.11	106.62	104.24	107.66	106.21	106.79	106.34	107.19
111.41	111.59	112.84	110.69	111.79	111.97	111.18	113.37	111.51	112.08	111.44	113.08	111.78	112.38	112.63	111.85	111.89	112.2	112.91	111.75	111.01	111.38	113.43	111.46	113.32	111.92	111.42	112.54	114.3	112.16	111.26	111.51	112.36	111.46	111.97	112.94	111.86	112.17	110.76	111.94	112.43	112.47	111.9	111.27	111.29	110.43	110.02	111.4	111.65	110.32
110.46	110.14	110.49	110.35	110.43	109.44	110.57	109.49	110.95	107.93	110.29	109.51	110.4	109.68	110.53	110.97	109.03	108.95	108.57	109.96	111.13	108.44	109.92	108.06	110.88	108.76	110.19	107.5	110.17	109.56	110.25	108.26	108.6	110.9	110.46	110.47	110.75	109.03	108.58	110.52	110.95	111.56	109.31	110.34	109.53	110.16	109.05	109.69	110.28	109.66
101.51	99.142	100.22	101.36	100.15	99.806	99.255	100.57	99.31	100.4	99.349	99.397	100.56	99.855	100.77	100.57	100.36	99.925	100.59	100.55	100.25	99.499	100.89	100.48	101.23	98.682	99.281	100.49	99.02	99.9	98.299	99.012	98.875	99.53	101.15	100.61	99.941	99.107	99.189	99.426	99.903	99.59	99.806	100.01	98.143	101.13	98.945	100.11	99.674	99.491
97.848	99.049	100.45	102.48	99.703	98.808	99.077	99.654	98.994	99.96	99.719	98.947	100.46	98.601	100.62	100.81	100.19	101.61	99.071	99.389	98.956	99.678	101.12	97.864	99.544	100.98	99.919	98.203	99.631	101.01	100.71	100.35	100.61	100.63	99.433	98.953	99.079	98.861	100.62	101.43	100.46	99.952	100.04	99.951	100.7	100.11	98.737	99.657	100.54	99.205
111.1	111.7	111.02	111.82	111.32	109.55	111.36	109.61	110.6	109.74	110.74	111.18	110.57	112.32	111.05	110.93	110.17	111.22	110.12	110.35	111.94	109.72	111.13	111.1	110.76	109.75	110.61	109.72	111.31	112.55	109.13	111.21	110	109.91	110.65	110.27	107.4	111.48	110.31	110.68	109.73	109.08	110.44	111.1	109.78	110.41	110	110.56	110.47	110.73
100.37	99.921	99.641	99.214	99.941	100.92	99.769	99.936	99.59	100.72	100.03	99.349	98.933	100.55	100.12	99.845	100.14	99.721	98.331	97.739	100.43	100.35	99.421	100.74	101.06	100.38	100.38	100.23	100.69	100.26	99.568	99.919	99.825	100.97	100.29	101.66	100.32	101.19	100.33	101.02	98.712	101.14	100.68	101	99.06	100.09	99.278	99.055	99.892	100.58
110.88	109.28	112.01	109.62	109.44	110.78	111.19	111.54	111.14	111.49	110.6	110.19	111.29	112.14	109.93	109.65	109.52	110.94	109.63	110.02	109.96	109.28	109	109.28	110.33	109.02	110.71	110.36	111.52	110.98	110.19	111.07	109.54	111.45	109.65	110.77	109.97	110.42	110.9	112.64	110.18	109.51	109.09	111.26	109.42	109.37	109.76	110.03	111.01	110.96
102.3	102.29	99.248	103.13	99.814	100.04	101.66	101.67	100.4	101.41	101.77	100.07	103.1	100.74	101.29	100.56	100.51	101.2	100.89	101.21	101.54	101.73	101.02	102.8	100.34	100.59	99.263	101.1	100.99	101.18	101.57	102.01	101.95	101.77	101.13	103.02	99.407	102.34	100.28	102.04	102.35	100.94	99.888	100.98	101.09	100.51	100.97	101.31	102.24	100.95
106.22	105.08	105.67	104.22	105.43	106.07	105.56	106.01	107.61	105.03	104.97	106.29	105.5	106.32	105	105.86	104.92	106.91	104.92	105.99	105.11	104.79	106.63	105.37	105.96	106.44	104.88	104.4	104.91	104.87	105.94	105.95	103.15	106.59	106.49	104.76	105.96	106.32	105.88	105.12	105.73	106.26	105.31	106.29	105.74	105.66	105.14	106.54	106.43	106.89
111.1	112.05	112.43	111.42	110.93	112.35	111.67	112.01	111.58	111.02	112.94	110.85	111.1	111.24	112.94	112.22	111.57	111.22	113.42	112	113.77	113.41	112.39	111.22	112.85	111.63	111.8	112.36	111.29	111.23	111.29	110.75	110.77	111.85	110.93	111.83	113.28	110.3	110.87	111.42	113.51	110.87	112.41	112.38	109.55	110.79	110.98	111.52	109.34	112.1
106.92	106.21	106.16	104.58	107.35	107.6	108.07	108.14	106.76	105.11	105.47	106.12	106.45	106.27	103.97	107.07	105.44	104.65	106.38	107.88	106.91	107.22	106.24	105.13	105.97	106.07	105.97	106.43	106.65	105.97	106.4	107.96	106.99	106.78	105.39	106.56	107.3	107.03	106.02	104.03	105.16	107.1	105.79	105.63	106.05	106.14	105.85	106.79	104.59	107.13
111.6	111.44	112.65	110.94	112.8	109.85	110.15	111.5	110.36	111.82	111.86	108.88	112.43	112.08	111.43	111.59	111.52	109.82	113.81	112.57	113.47	111.63	111.48	112.65	111.83	111.28	111.88	111	111.31	112.02	111.43	110.31	111.82	112.48	110.88	111.01	110.89	110.16	109.95	111.29	112.22	112.07	111.73	112.62	111.3	110.25	112.45	112.06	111.33	110.92
105.84	104.52	105.72	105.27	104.49	105.67	105.83	105.07	106.35	105.06	105	105.91	106.46	105.54	106.5	106.1	105.72	104.23	105.51	106.15	106.65	105.34	105.81	106.94	103.88	105.57	104.65	105.12	105.59	106.72	104.06	106.04	106.29	108.05	104.99	106.35	107.47	106.61	106.77	105.42	105.94	105.65	104.24	105.52	105.75	106.03	105.06	105.15	104.97	107.14
106.03	106.45	104.29	104.74	105.81	106.03	104.37	106.04	106.27	106.1	105.94	105.43	105.33	105.72	105.94	106.22	106.36	106.55	106.49	106.37	105.15	105.72	105.99	105.3	105.49	106.14	106.02	106.31	105.47	105.35	106.67	106.67	105.52	105.03	105.77	105.69	105.48	105.8	106.92	106.23	104.78	105.35	105.29	106.35	106.7	106.31	105.59	106.35	105.45	106.93
106.39	107.03	106.07	106.56	105.69	105.26	105.4	106.41	103.46	106.46	104.97	106.11	106	104.94	106.36	104.74	105.67	106.48	104.85	103.93	105.03	105.69	106.79	104.87	104.02	105.67	105.55	106.06	105.59	106.39	105.87	105.72	105.92	105.97	105.33	105.06	105.95	105.42	105.91	106.83	105.54	105.33	105.63	106.74	104.99	105.34	106.31	105.5	105.35	104.6
110.59	111.08	110.04	110.99	111.54	107.55	109.12	109.88	111.84	110.72	110.28	110.42	110.55	111	110.63	109.31	111.47	109.95	109.53	112	111.3	111.31	110.28	110.7	111.12	111.39	111.27	109.81	110.43	109.69	110.94	111.75	109.69	110.97	109.98	110.07	109.87	110.28	111.15	110.21	110.55	110.11	111.33	111.57	110.5	110.93	110.45	109.47	112.77	111.1
105.21	106.35	106.52	106.54	107.06	105.46	107.35	105.22	104.79	107.11	106.96	106.14	107.4	105.98	105.32	106.89	106.14	107.49	106.28	105.82	108.26	107.22	106.36	107.01	105.73	106.12	108.25	108.13	105.33	106.08	107.09	106.37	106.79	104.99	105.57	105.55	105.2	106.02	105.96	105.75	105.38	106.94	106.81	106.87	106.4	105.91	107.4	105.62	107.35	105.5
105.64	104.63	102.44	104.59	103.8	103.53	104.73	104.33	104.24	105.92	104.75	104.14	105.3	103.17	104.96	105.25	104.99	107.09	104.15	105.5	104.94	104.14	104.84	105.04	103.1	104.57	104.26	104.79	104.08	105.37	104.37	103.41	104.86	103.94	104.26	104.17	103.58	103.17	105.21	104.37	103.92	104.72	105.09	105.41	104.37	104.45	105.94	104.91	104.8	105.53
104.3	106.19	106.61	105.48	105.14	105.62	104.59	105.08	103.21	103.25	104.99	104.91	104.94	104.56	105.61	105.65	106.03	106.28	106.22	105.56	104.69	105.46	104.4	105.9	106.05	105.6	107.06	106.18	104.86	105.67	104.5	105.58	107.57	106.68	104.94	104.4	105.49	105.99	106.45	106.68	105.61	104.36	106.08	104.17	104.12	104.05	104.37	105.37	105.48	106.08
110.41	111.3	111.2	111.22	110.04	109.33	110.73	109.57	111.83	111.69	110.21	110.19	110.5	110.42	110.82	109.76	111.29	108.62	110.35	108.47	110.09	110.28	111.38	111.77	111.67	110.23	111.12	110.92	111.84	110.67	110.51	110.49	109.97	110.59	109.52	111.51	111.42	111.2	109.48	111.29	110.26	110.92	110.56	110.36	111.14	112.19	110.32	110.54	110.05	110.93
111.01	110.69	109.85	111.47	110.44	109.45	110.02	112.25	111.48	111.75	110.77	111.11	112.13	111.1	111.41	111.03	110.95	111.2	109.66	111.98	112.03	113.73	111.88	111.33	111.61	110.73	111.66	111.25	110.44	109.92	111.18	109.94	111.59	111.49	111.33	111.49	111.81	111.17	109.44	112.03	110.63	110.69	112.18	111.08	111.96	111.22	110.69	112.27	110.65	111.63
112.88	111.6	111.42	112.49	111.01	111.09	110.99	111.96	111.7	110.23	110.96	111.6	111.72	112.34	111.27	111.61	112.29	110.71	111.69	111.32	110.89	113.55	110.76	112.23	111.53	111.78	111.66	111.59	110.61	111.07	111.74	111.02	112.3	112.28	111.27	111.15	111.69	111.49	112.06	110.76	110.78	111.99	111.34	112.41	111.54	112.06	109.93	113.28	111.34	112.34
105.22	106.62	104.65	105.44	105.72	104.98	105.93	106.21	106.35	105.98	105.41	106.94	105	106.22	104.52	105.52	103.94	105.22	105.02	106.33	106.37	106.19	106.62	104.22	103.61	104.92	106.53	107.03	106.73	106.54	106.47	105.78	105.21	105.5	106.1	105.2	105.39	106.01	106.01	106.56	104.94	106.07	105.61	106.36	105.63	105.5	105.27	105.4	105.66	105.64
100.39	102.11	100.22	100.17	98.686	102.02	100.04	100.94	100.29	101.4	101.88	99.243	99.841	100.85	99.955	101.22	100.7	100.63	100.12	101.47	99.752	100.23	100.41	100.17	100.54	99.507	98.882	100.72	99.38	99.602	101.42	99.973	99.907	101.24	99.588	100.29	100.85	101.08	101.74	101.33	100.97	101.26	100.23	101.09	100.13	100.89	100.78	99.619	99.84	102.63
106.02	104.91	105.67	107.56	104.69	105.95	107.72	106.5	105.42	106.6	106.55	105.21	107	105.19	105.47	107.46	106.21	108.28	104.54	106.42	106.53	107.11	107.31	105.9	107.05	106.88	106.31	105.12	105.59	104.21	106.33	105.82	106.64	106.21	106.46	106.14	106.22	105.57	105.95	106.75	106.03	106.93	106.65	106.92	106.44	105.43	105.27	106.38	105.3	106.24
113.15	111.96	111.65	111.79	110.75	110.79	112.2	113.19	111.34	111.59	110.39	112.75	112.99	110.84	112.11	111.26	113.37	113.44	112.49	113.11	111.25	111.83	112.68	113.58	111.43	110.91	110.73	110.61	111.93	113.05	111.55	114.17	112.37	110.44	112.17	111.09	111.96	112	112.69	110.22	110.91	111.27	112.43	112.24	109.22	112.14	111.18	112.24	111.52	111.27
99.558	101.41	100.83	101.52	100.91	98.769	99.506	100.1	101.37	99.943	99.743	102.35	101.29	100.23	99.394	100.9	98.735	98.151	99.559	99.37	100.15	100.36	100.8	101.1	99.253	99.447	97.659	101.67	100.49	100.26	99.587	100.37	99.615	101.24	100.54	100.66	99.503	101.13	100.59	99.335	100.54	100.47	99.722	100.98	99.894	99.616	98.665	100.77	100.44	100.04
106.04	105.41	103.85	105.48	106.57	106.3	102.9	105.38	106.48	105.17	105.76	104.14	104.38	105.12	105.59	105.68	105.21	105.33	104.52	105.35	105.99	105.91	104.64	106.36	104.65	103.66	105.31	104.17	104.49	105.72	105.33	104.5	104.56	105.01	105.71	105.47	105	105.82	105.88	104.84	105.13	107.18	105.09	106.9	103.78	105.77	104.71	107.09	106.55	106.1
106.88	106.07	105.47	104.53	107.58	106.2	106.42	105.79	106.35	104.93	105.84	106.44	106.6	105.59	105.83	106.25	106.15	105.14	105.8	106.06	105.9	107.53	106.13	106.33	107.57	105.15	107.35	106.57	107.94	105.98	106.17	105.76	107.43	105.64	105.43	107.42	105.69	104.65	105.58	105.92	107.76	105.82	105.68	106.85	107.62	106.54	105.35	104.62	105.36	106.64
111.92	112.81	111.2	111.19	110.12	110.31	111.62	112.43	110.91	109.53	110.32	110.68	110.15	112.45	111.46	111.39	111.94	111.24	112.36	111.7	110.88	112.06	111.53	111.6	111.34	110.58	111.88	112.06	109.66	109.16	110.29	111.45	110.21	111.75	110.69	112.44	110.96	111.84	111.06	112.4	111.01	110.37	110.73	112.2	111.48	110.63	111.07	110.59	111.33	110.81
105.49	104.38	105.71	104.61	105.91	105.48	106.87	104.69	106.04	106.7	104.6	105.4	107.22	105.23	106.53	104.27	106.07	105.92	105.27	104.68	106.68	105.65	105.94	106.31	105.09	105.44	105.59	105.67	106.5	106.61	105.46	105.41	104.91	105.96	104.71	105.95	104.78	104.96	105.68	105.77	105.75	104.58	105.47	105	106.22	107.54	106.87	106.25	105.85	104.95
104.17	103.48	103.05	104.49	105.03	103.35	103.76	104.67	103.94	105.29	103.43	104.32	103.57	103.96	104.75	105.52	103.51	104.01	104.59	103.74	104.77	104.07	104.72	104.04	103.47	104.01	104.39	104.43	104.82	104.49	102.36	103.37	104.66	103.13	102.98	103.34	104.43	103.68	103.37	103.93	105.7	103.7	105.16	104.97	102.87	104.02	104.92	103.51	103.87	103.62
104.9	104.91	107.24	107.22	106.03	106.27	104.95	105.09	106.68	104.28	104.67	105.83	105.58	104.55	104.78	105.74	105.08	104.98	105.6	105.47	105.67	105.04	105.19	106.56	107.32	105.45	105.55	105.85	106.58	105.35	106.46	106.01	105.63	104.36	104.24	105.61	105.47	105.87	103.74	105.99	105.42	104.54	105.43	107.21	105.63	106.02	106.01	106.01	106.34	106.78
112.71	112.33	112.05	112.09	112.78	111.11	111.43	110.25	111.91	112.71	111.9	111.42	112.89	110.46	110.1	110.79	110.25	111.17	112.93	111.17	111.47	113.21	111.73	111.27	110.31	112.79	110.74	112.25	111.6	111.37	112.38	112.57	111.08	112.6	112.87	111.42	111.73	111.26	111.03	112.04	112.38	111.89	113.21	111.86	111.43	112.08	112.47	112.09	110.84	111.7
107.07	105.86	104.98	105.17	107.33	105.49	106.09	105.79	106.13	108.54	105.29	105	105.93	105.96	103.31	105.4	105.56	104.78	105.85	106.25	105.63	107.58	106.2	105.7	105.88	106.82	105.98	105.49	106.26	105.61	106.49	104.23	106.55	104.77	105.51	106.26	106.5	106.2	105.6	108.81	107.02	105.61	105.27	107.25	106.42	106.62	106.83	106.1	106.78	107.12
106.88	107.58	107.46	106.96	107.32	106.69	107.72	106.9	105.55	107.3	106.82	107.81	106.75	107.45	107.25	106.16	106.96	106.65	106.34	106.6	107.86	106.24	107.97	107.66	106.68	105.62	107.49	107.27	105.94	107.92	108.5	107.15	108.7	107.2	106.7	106.53	104.46	106.86	107.37	107.51	107.53	106.67	108.23	106.16	106.75	108.02	108.33	107.44	106.1	107.2
100.38	100.27	100.59	99.846	101.29	101.44	100.07	100.98	100.91	99.7	98.894	99.606	100.85	101.68	101.68	102.16	100.66	100.18	100.7	98.884	99.782	100.12	101.08	99.171	100	100.39	100.33	100.28	100.91	99.639	101.17	99.627	99.798	100.67	100.55	99.152	101.53	100.8	99.985	101.93	99.189	99.962	98.91	102.16	100.37	98.387	99.965	99.288	99.597	101.3
107.1	105.76	108.09	105.92	106	107.69	105.92	106.36	105.33	105.7	108.07	106.96	105.11	104.53	104.89	106.7	106.76	105.77	106.86	105.71	106.17	107.39	108.06	105.82	105.69	107.11	106.61	107.43	107.85	106.98	105.51	105.96	104.96	105.79	105.78	107.57	106.75	106.85	105.88	106.71	106.17	106.24	107.21	107.89	107.41	107.12	104.78	107.28	106.66	105.1
104.68	107.71	105.36	105.86	105.74	106.01	105.22	106.79	105.1	105.29	106.74	105.87	104.51	105.13	105.47	104.16	107.85	106.1	106.04	106.81	105.48	107.41	105.81	105.23	105.15	105.36	104.89	105.21	105.96	105.7	104.98	105.06	105.03	105.51	106.43	103.84	105.9	104.69	104.97	105.11	104.1	107.51	105.14	105.93	105.02	104.03	106.45	104.87	105.51	103.76
112.39	111.58	111.61	111.25	109.82	111.52	111.12	112.51	110.68	110.79	111.04	111.07	109.95	112.7	112.8	110.32	110.45	108.75	111.39	110.15	109.83	112.3	110.52	110.04	112.58	111.27	110.71	110.52	110.55	110.11	112.78	110.92	110.46	112.26	111.86	111.24	110.33	112	111.32	111.89	111.66	112.4	111.32	111.34	111.85	109.77	111.43	109.74	112.1	111.14
100.01	98.299	101.39	99.757	99.365	99.745	99.009	99.504	101.52	99.78	100.05	99.992	97.98	99.291	97.03	99.247	98.588	99.593	100.36	99.636	98.294	100.21	100.25	99.34	99.534	100.45	100.79	100.51	98.586	99.089	99.276	99.837	100.1	100.36	100.08	99.483	99.499	99.302	100.21	100.91	100.05	99.233	98.8	101.31	101.15	101.03	99.727	100.51	100.37	99.17
110.53	111.09	111.9	111.33	110.09	109.91	110.54	110.52	111.79	110.93	110.14	109.27	110.09	110.38	110.1	110.34	110.39	110.83	110.3	110.66	110.33	109.99	110.3	109.74	112.35	109.32	111.21	111.11	110.49	110.97	109.87	110.87	110.32	109.97	111.89	111.47	109.48	111.07	110.22	110.94	112.56	110.99	111.66	110.56	109.82	110.1	110.31	111.55	110.36	110.97
109.93	110.59	110.41	110.68	110.68	111.31	111.12	110.03	108.83	110.47	111.38	110.34	112.09	110.46	110.9	110.9	110.58	109.32	109.41	110.49	109.94	109.54	108.93	111.85	110.51	109.42	109.76	110.72	109.22	110.4	111.09	110.67	110.79	110.13	111.73	110.55	111.64	111.15	110.19	110.04	110.11	111.22	111.04	110.11	111.12	109.85	112.74	110.24	111.64	110.18
104.85	105.43	104.99	104.75	105.13	105.21	105.18	105.41	104.84	105.74	105.89	105.78	104.98	105.76	105	104.6	105.22	104.4	105.1	102.93	105.08	104.36	105.82	104.13	106.14	106.26	104.41	106.19	107.57	105.45	103.93	104.57	105.26	105.72	106.03	104.61	104.96	103.38	104.95	103.76	104.43	103.48	107.21	106.24	106.84	104.72	104.71	106.13	105	103.7
112.04	112.22	111.47	110.88	112.72	110.89	112.24	111.89	110.57	112.19	112.02	110.68	112.16	112.46	112.1	111.65	113.34	111.44	112.83	110.63	110.58	113.43	112.86	111.72	112.02	111.69	112	112.6	111.75	111.78	111.36	111.37	110.37	111.81	112.12	111.96	113.03	111.61	112.18	111.65	110.9	111.87	111.3	111.65	112.82	110.28	112.58	111.04	111.75	111.52
106.69	104.26	105.43	105.07	104.19	106.87	104.31	103.93	104.16	106.51	105.24	105.03	105.49	107.19	104.88	105.41	106.4	106.18	105.39	106.38	105.49	107.1	106.39	105.42	104.98	104.27	105.14	105.57	106.24	106.56	106.2	105.73	103.86	104.81	106.9	104.73	105.12	106.04	106.08	106.4	106.97	105	105.4	104.79	105.1	106.25	105.22	104.71	106.8	104.16
111.85	110.55	109.91	110.02	108.55	109.53	110.14	109.7	110.57	109.14	110.59	109.6	110.58	108.48	109.97	110.73	110.48	109.93	108.86	111.74	109.89	109.88	108.78	108.06	109.9	110.01	110.53	108.62	110.85	108.41	109.54	109.67	110.68	110.56	108.45	108.85	109.1	109.76	109.92	110.28	109.65	109.84	110.09	108.26	108.45	109.75	109.44	111.31	107.56	109.12
116.57	116.9	118.44	118.99	117.98	118.18	117.38	118.84	117.19	118.18	117.65	117.48	116.5	117.77	118.11	117.39	118.15	117.66	118.38	117.66	116.76	119.29	117.12	118.51	117.74	118.92	117.6	116.86	117.07	116.69	117.79	116.96	117.68	118.23	116.54	117.78	117.76	116.35	117.71	117.06	117.52	117.74	118.39	118.62	118.92	117.76	117.85	116.63	116.94	118.75
110.33	111.05	109.89	111.76	111.11	109.98	110.95	109.97	111.07	111.29	109.94	110.74	110.5	110.34	111.32	109.69	109.35	111.45	110.73	110.81	111.84	110.86	110.22	111.05	109.47	110.26	110.55	112.25	109.37	111.32	109.46	111.93	110.46	110.84	110.7	110.46	110.66	111.62	109.54	110.69	109.94	109.97	109.41	110.33	110.75	109.72	110.68	110.87	111.1	109.31
103.9	104.59	104.49	106.89	106.65	105.08	105.67	106.64	105.54	104	107.33	106.64	108.75	105.95	106.54	104.41	105.38	105.29	105.26	105.77	105.44	105.22	105.03	105.48	106.26	105.65	105.97	103.95	105.57	105.01	105.51	106.38	106.43	104.8	105.91	105.33	106.41	105.16	104.81	106.21	105.46	105.91	105.46	103.76	105.45	104.67	105.06	104.03	104.2	104.59
105.71	106.4	106.29	104.7	106.48	106.36	107.72	107.01	106.7	106.98	106.54	106.61	106.56	105.94	105.73	105.32	105.75	105.51	106.15	105.77	104.75	107.18	106.53	106.48	107.11	106.23	106.96	106.87	107.41	107.43	105.83	105.9	107.84	105.67	106.34	105.95	104.13	106.44	106.3	106.11	105.46	105.13	104.91	105.03	105.95	105.68	108.71	105.55	105.03	106.43
105.97	103.79	105.82	104.54	106.68	103.26	105.8	105.94	106.42	104.75	104.13	106.76	105.5	105.15	105.73	105.96	105.95	104.77	105.4	105.44	105.4	104.69	105.76	104.31	105.64	105.26	107.59	105.1	104.54	106.42	105.09	107.63	104.97	105.69	107.09	106.54	103.85	105.96	106.3	106.22	106.36	105.71	104.94	106.02	105.58	104.5	106.25	104.43	104.73	105.94
111.03	111.48	110.94	110	110.34	109.42	112.05	110.48	110.82	111.68	111.52	109.97	110.49	112.69	111.33	111.6	110.91	110.07	113.08	110.45	110.67	111.01	112.01	111.03	110.81	110.77	112.39	110.23	111.86	111.1	111.59	110.13	110.04	112	110.68	111.19	110.93	108.88	110.85	111.08	110.77	110.49	110.46	111.69	110.74	110.99	111.01	112.85	110.82	111.35
107.11	105.94	105.21	107.03	106.75	106.44	104.26	106.05	107.5	106.5	104.28	106.51	104.55	107.05	105.09	105.97	104.4	107.66	106.45	107.09	107.46	107.02	105.77	104.14	105.24	107.21	106.89	108.35	106.51	105.1	105.23	105.33	105.39	106.36	107.66	106.54	105.88	106.63	106.06	105.7	107.83	105.95	105.95	106.29	106.2	104.54	105.51	107.63	106.05	106.39
100.8	100.24	99.727	101.13	101.95	101.63	100.73	101.84	99.347	100.4	102.37	99.954	100.31	99.877	98.486	100.73	100.9	99.918	99.921	100.72	101.7	100.48	99.908	100.28	101.43	100.1	99.31	101	99.95	100.85	102.36	99.812	100.46	99.646	101.54	100.67	99.86	102.26	101.08	100.41	101.79	98.613	101.26	98.754	100.25	100.33	100.64	100.98	102.61	99.719
111.36	112.13	110.11	110.38	111.1	112.13	111.08	112.29	112.3	111.67	111.08	110.13	111.4	111.01	112.99	110.52	110.85	110.93	110.36	111.7	109.8	111.69	111.47	112.11	110.34	110.52	111.63	111.62	112.29	111.96	110.16	110.43	111.44	111.25	112.19	111.88	110.29	112.75	111.02	109.83	110.58	110.93	113.14	112.1	110.78	111.93	112.52	111.56	112.55	111.64
105.67	104.89	105.81	106.22	105.89	104.92	105.06	105.73	106.17	105.54	105.54	104.98	106.93	106.39	106.13	107.3	107.73	106.62	107.33	105.9	105.7	105.72	105.61	106.03	105.4	107.61	108.27	105.67	105.11	106.44	106.29	107.09	105.09	105.76	105.74	107.17	107.59	105.29	105.29	105.65	104.79	105.94	105.93	105.76	107.72	106.37	105.83	105.7	107.94	108.32
104.83	106.82	104.57	104.67	105.58	106.1	105.69	106.15	106.12	106.35	106.63	105.79	105.22	105.72	106.26	105.8	105.65	104.51	105.74	105.67	106.6	106.55	105.54	105.33	107.01	105.4	105.28	106.64	105.03	105.57	105.17	106.28	106.84	105.49	105.76	106.37	106.09	104.18	107.36	105.02	106.91	104.95	105.14	106.19	104.85	105.81	105.67	105.11	106.5	104.92
111	111.93	112.35	112.68	112.65	111.77	108.55	113.4	112.77	112.66	111.09	113.15	110.4	112.8	111.03	111.21	112.21	113.52	113.56	111.56	112.27	110.93	110.91	111.52	110.59	113.22	112.7	113.81	109.23	112.91	111.75	113.46	111.49	111.18	111.98	111.63	111.83	112.23	111.15	111.68	112.54	111.85	110.87	112.02	110.93	112.6	109.97	112.32	111.41	113.11
105.35	105.07	106.47	106.49	105.23	107.08	106.13	105.89	105.84	104.88	105.62	105.4	105.37	106.12	104.12	104.84	105.1	105.8	104.86	106.96	105.23	104.44	107.39	106.3	105.38	106.7	105.2	106.58	104.12	105.46	105.22	106.44	104.93	106.25	104.57	104.65	105.89	104.93	104.56	105.78	104.41	106.34	106.23	105.83	105.14	105.93	104.85	105.62	106.19	106.84
106.29	106.34	105.52	105.43	105.57	106.3	103.78	107.21	104.49	107.66	107.17	108.29	107.32	105.41	107.58	105.35	106.07	105.57	105.04	106.27	106.39	104.47	106.04	104.57	106.4	105.77	106.53	106.47	105.33	105.58	107.38	106.86	105.65	105.56	106.04	105.88	104.99	105.92	106.25	105.97	106.13	107.11	105.27	105.6	106.89	106.53	105.08	106.56	105.91	105.59
103.77	106.2	105.36	106.07	105.7	106.5	105.74	104.12	105.3	107.11	105.33	104.7	105.23	104.29	106.95	105.11	106.95	105.99	105.93	105.11	107.17	105.23	105.67	105.89	105.38	106.44	104.35	107.52	105.56	105.65	105.63	106.38	104.07	105.13	105.21	104.99	106.62	104.8	106.74	106.59	106.07	104.89	107.29	106.99	106.17	104.73	106.35	105.14	104.72	104.79
104.25	104.63	103.82	105.26	104.38	103.41	103.87	103.61	104.8	103.5	103.85	103.57	104.24	102.57	103.69	104.48	104.44	103.12	104.6	104.62	103.88	103.6	104.34	103.63	106.13	105.04	102.9	103.76	104.05	105.3	103.69	102.39	102.91	103.97	103.45	104.29	103.52	106.84	104.72	104.1	103.73	103.19	105.21	103.81	105.75	105.07	104.32	103.9	103.57	104.43
111.27	112.19	112.39	111.83	112.03	111.5	111.57	112.66	112.61	112.61	112.61	112.48	111.22	112.41	111.12	112.53	112.43	111.22	110.78	113.21	110.98	111.33	112.13	112.93	113.09	113.34	112.58	110.37	113.23	111.49	111.91	112.32	111.9	112.24	112.69	113	113.84	112.2	110.86	110.47	112.64	111.55	111.77	111.16	112.03	113.09	111.79	113.81	110.69	111.88
104.59	106.21	104.76	104.73	104.08	104.69	104.82	105.12	105.03	103.74	104.85	104.92	103.46	104.2	105.77	105.96	105.41	104.66	105.8	105.31	105.99	105.18	105.37	104.7	103.44	105.54	104.68	104.71	104.19	105.53	103.64	104.95	105.48	105.91	105.61	104.54	105.04	104.17	105.81	103.97	104.57	105.78	106.59	105.83	106.43	104.69	106.19	104.88	105.85	104.86
105.91	107.63	105.41	106.22	107.95	105.56	106.95	107.36	106.84	105.7	105.51	106.25	105.7	105.86	106.98	106.61	106.49	105.12	104.98	104.63	105.91	107.12	107.16	105.46	107.06	107.12	105.78	106.22	108.54	106.09	106.66	106.99	106.22	106.18	105.87	106.47	105.79	105.59	107.16	105.4	104.65	108.37	106.29	106.96	106.19	107.05	105.77	107.17	107.6	107.36
113.87	111.94	112.29	111.8	112.52	112.19	112.37	111.75	112.21	114.01	112.05	112.23	113.07	109.96	112.18	111.87	113.48	111.72	111.75	111.4	112.59	112.42	112.03	111.12	112.18	110.84	111.86	111.93	111.17	110.7	112	111.82	111.17	113.58	111.75	111.54	112.13	113.37	111.12	111.56	111.77	111.43	111.21	112.9	112.93	111.4	110.87	112.73	110.67	111.51
110.91	111.33	112.32	112.07	111.3	109.61	112.33	110.69	111.72	111.54	111.76	110.99	112.37	112.7	113.65	111.74	111.55	110.16	113.51	111.33	111.66	111.77	111.76	112.55	112.38	110.89	112.96	110.45	110.63	109.95	110.78	111.29	111.89	112.19	112.75	111.7	111.26	111.84	111.35	112.71	111.64	109.94	111.11	111.49	111.44	110.82	111.19	111.32	112.02	112.91
107.76	107.43	106.51	108.56	107.48	107.28	108.78	107.06	105.83	106.21	107.15	107.07	107.52	106.51	106.33	106.53	106.61	106.01	107.45	105.09	106.64	107.67	106.78	104.85	106.12	106.63	107.47	106.51	106.25	107.69	107.05	106.3	106.23	106.88	106.66	106.06	107.24	108.35	107.68	105.58	105.72	107.44	108.78	105.95	107.31	108.28	106.08	105.99	105.16	104.99
104.83	105.85	105.28	106.04	106.54	104.58	105.53	105.58	106.98	106.48	105.32	105.6	105.75	104.8	104.68	105.78	107.48	106.13	106.29	106.48	107.97	105.95	104.79	105.01	107.24	106.14	106.62	106.12	106.98	105.42	104.06	106.96	107.09	106.8	105.11	106.65	106.82	106.03	106.49	105.52	106.25	106.16	108.3	105.96	106.56	106	104.55	106.79	105.73	104.69
112.45	110.68	111.98	110.88	111.68	111.73	112.07	110.86	111.47	110.27	111.9	110.38	111.24	109.8	110.48	113.05	111.3	112.5	111.88	110.35	111.61	112.66	113.51	111.21	112.44	110.34	110.39	112.74	112.24	110.95	110.83	112.57	111.13	111.56	111.88	111.85	111.51	111.47	112.85	112.42	112.85	111.87	111.07	111.19	112.02	111.44	112.29	112.85	110.08	111.18
106.04	106.68	105.66	106.05	106.57	106.54	106.7	105.12	105.97	104.99	105.04	106.22	106.41	106.94	105.62	104.52	103.83	105.43	106.59	106.34	104.47	106.53	106.97	105.48	106.76	105.87	105.67	105.61	107.28	105.82	106.32	106.72	105.33	106.23	105.89	105.18	104.38	107.82	105.86	106.38	105.96	104.81	107	105.59	105.45	105.27	106.05	106.11	106.48	105.55
104.42	104.4	103.45	104.16	104.01	105.14	104.63	104.43	103.72	103.39	105.75	105.17	106.12	105.17	104.5	104.16	103.09	103.1	104.84	104.65	104.9	103.57	106.13	104.6	102.66	104.23	104.71	103.33	104.13	104.93	103.28	104.5	104.1	103.8	105.46	102.24	104.1	104.9	104.45	103.82	104.67	104.87	104.7	105.94	104.59	103.81	103.85	104.93	104.38	103.99
99.185	99.831	99.032	100.36	99.641	98.312	99.101	98.979	99.446	99.975	99.681	98.654	99.099	99.899	99.339	101.04	100.81	101.44	98.611	98.681	99.859	101.18	100.23	100.31	102.09	97.661	101.97	99.642	99.354	100.45	99.796	101.44	99.992	100.03	98.487	100.1	98.763	99.516	99.037	100.7	100.15	100.55	99.036	99.406	98.232	100.99	101.34	100.02	99.128	99.117
110.83	112.18	112.54	110.96	111.38	112.47	111.53	112.03	112.43	111.21	110.79	109.86	111.41	111.04	113.83	112.4	111.3	111.02	112.05	112.31	112.2	112.56	112.82	112.73	111.86	112.26	111.63	112	111.4	110.88	112.09	110.03	111.37	111.69	111.44	113.05	111.8	111.43	112.44	113.06	113.19	113.13	112.82	112	112.02	111.07	110.47	110.87	112.18	111.92
112.09	111.7	111.53	114.01	111.95	111.93	112.34	111.24	110.6	112.79	111.04	112.47	113.53	112.28	111.24	111.65	113.75	111.95	110.76	110.99	111.83	112.73	112.64	111.68	111.69	111.5	110.61	110.93	111.64	113.53	111.44	112.79	113.27	110.08	113.05	110.93	113.78	112.64	111.71	112.79	112.07	112.33	112.58	111.86	111.96	111.73	112.94	112.71	112.05	111.93
100.06	99.975	101.06	100.05	100.03	100.52	99.657	98.949	99.681	99.878	100.5	99.678	99.671	99.226	98.864	99.957	99.094	100.71	98.947	98.595	99.4	99.172	99.773	100.04	100.11	100.55	98.488	100.46	99.809	99.678	99.259	97.62	99.047	99.717	102.15	99.822	100.5	101.1	98.668	100.38	101.04	99.64	99.899	97.669	99.113	101	99.134	99.513	98.984	99.015
110.28	111.38	112.01	111.34	111.54	112.6	111.85	112.02	110.5	112.12	110.69	110.84	110.91	111.73	110.47	110.91	111.82	112.36	111.28	110.94	111.82	112.39	112.32	112.27	111.96	109.96	111.58	111.41	111.76	111.73	110.66	111.61	112.11	110.66	112.06	111.26	112.19	111.74	112.27	110.65	109.39	110.91	111.77	111.69	111.11	112.59	112.88	112.62	112.8	113.1
110.53	112.95	112.16	111.62	109.87	111.7	112.48	111.62	111.39	113.18	110.44	111.44	114.34	111.54	112.39	111.4	111.39	113.45	112.73	110.73	110.79	112.29	111.15	112.06	112.31	113.55	112.2	112.93	111.54	110.75	112.01	113.02	112.36	112.85	111.63	111.74	111.33	110.77	111.91	113.31	111.8	112.56	112.53	110.73	112.07	112.11	112.9	113.92	110.33	111.51
100.59	100.77	99.535	98.254	101.48	100.1	98.152	99.557	100.16	99.401	98.567	99.499	101.82	100.3	98.294	99.474	100.2	99.145	100.8	100.47	99.156	99.848	101.78	99.911	99.263	100.4	99.07	98.642	99.009	98.413	99.643	100.83	100.38	98.193	100.58	101.41	100.01	97.829	100.85	99.605	100.67	100.1	100.08	98.305	98.642	100.56	99.385	99.717	100.3	100.54
109.52	110.53	109.55	109.51	111.35	111.48	110.12	111.02	111.4	111.33	109.5	111.83	110.69	109.7	109.48	112.29	109.58	111.16	109.59	111.3	112.65	110.6	110.84	110.31	110.63	109.27	111.45	111.74	110.65	110.91	110.42	110.72	110.27	111.05	110.34	110.18	109.71	109.91	110.56	109.46	110.49	109.44	111.82	109.71	110.88	110.05	110	110.85	110.29	111.28
117.61	117.59	117.87	116.91	117.86	117.34	117.46	115.63	116.8	115.57	117.24	118.58	118.97	117.7	117.02	117.89	117.23	117.15	117.36	117.17	117.37	116.19	115.97	117.59	117.55	117.63	117.65	117.68	118.37	118.74	116.92	118.89	117.33	117.42	117.58	118.37	116.11	118.97	116.99	116.33	118.38	117.84	116.68	116.6	116.63	118.25	118.83	116.58	118.26	117.04
100.18	100.55	100.15	98.875	100.57	100.83	100.59	99.332	100.04	98.482	99.971	99.095	100.7	99.27	98.92	99.849	99.505	99.199	98.966	99.288	98.824	99.427	99.995	101.15	100.41	100.08	101.45	98.469	98.356	100.87	99.061	100.08	99.459	99.054	100.96	100.96	100.28	99.363	98.886	100.09	99.549	100.44	99.115	98.888	100.34	99.224	101.08	99.45	99.24	98.288
106.78	105.19	106	107.82	106.99	106.75	107.26	105.69	105.42	107.45	106.22	104.56	107.08	105.69	106.18	105.22	107.09	105.25	106.36	105.22	106.81	106.88	106.6	106.56	106.44	108.23	107.15	105.28	106.5	104.79	106.61	106.91	104.9	106.61	106.04	106.2	107.75	105.63	107.14	106.08	105.32	107.68	107.15	106.69	105.64	105.74	107.01	106.92	107.6	106.44
106.54	106.46	107.69	106.05	107.93	106.6	107.66	105.13	106.79	107.25	106.57	106.74	105.81	106.1	105.97	107.81	105.32	107.02	106.47	105.98	107.27	107	107.67	106.55	105.73	108.38	107.12	107.55	105.99	106.57	107.31	107.03	106.45	106.52	107.15	105.52	107.48	105.48	106.52	106.87	106.69	106.37	105.98	107.69	106.42	107	105.41	107.03	108.19	107.26
105.35	104.95	106.53	105.45	107.52	104.49	108.42	106.65	104.35	106.37	104.56	105.2	105.78	106.39	105.49	108.02	106.27	106.94	105.63	104.47	104.97	104.63	104.7	106	106.54	105.59	106.07	106.42	105.87	106.66	105.8	104.54	105.77	105.28	104.96	107.51	104.21	107	105.39	105.55	106.77	106.54	105.51	105.46	103.88	104.75	106.4	104.54	106.45	105.41
108.21	111.98	111.27	111.51	110.43	112.15	110.33	110.89	111.01	111.65	112.34	111.12	112.55	112.53	111.5	112.11	112.01	112.09	110.39	110.81	110.63	112.3	111.18	111.87	112.39	110.22	111.28	111.67	110.67	111.96	110.99	110.98	111.43	111.65	110.64	112.43	112.85	112.25	111.05	109.88	111.25	110.54	110.71	110.91	111.62	109.95	111.06	110.13	109.39	111.24
103.99	104.39	104.99	107.12	106.67	104.98	105.6	104.39	105.97	103.83	105.48	106.1	104.45	105.74	106.19	105.19	105.05	105.37	104.26	104.47	104.55	104.71	105.58	105.42	104.21	106.3	105.91	106.81	104.7	105.64	105.39	105.59	104.44	105.81	106.21	104.78	105.39	105.05	106.93	105.07	105.78	104.76	105.16	105.33	104.11	105.79	105.92	106.48	105.1	105.76
106.55	107.15	107.57	106.61	107.15	106.93	105.33	107.02	107.17	108	107.63	106.95	107.39	107.74	106.16	106.94	106.57	107.16	108.65	105.2	106.66	107.15	106.68	107	105.24	107.17	106.81	106.61	106.34	108.3	107.41	104.44	105.99	106.4	106.71	107.42	105.99	107.5	108.2	107.29	105.61	107.87	106.64	106.1	106.66	106.75	106.99	107.25	106.93	107.93
106.41	107	105.62	107.38	106.4	107.42	106.24	107.23	107.08	106.41	105.91	106.33	105.95	106.49	108.27	105.83	106.79	106.79	105.73	106.77	104.76	106.95	105.75	105.73	104.88	105.92	106.55	106.36	106.5	105.41	105.48	107.37	107.99	107.94	104.57	106.5	106.1	107.71	107.82	106.64	107.97	106.77	106.44	107.23	106.62	105.52	105.39	106.54	106.46	105.8
99.487	101.11	101.17	101.46	100.27	100.38	99.946	101.39	100.16	101.86	101.31	100.09	101.58	101.08	101.39	98.022	100.71	101.05	100.72	99.792	100.06	100.13	100.27	100.47	100.49	100.36	99.839	100.07	100.11	100.57	100.75	101.21	101.62	99.842	101.4	100.28	100.23	101.43	102.25	100.03	101.41	100.4	100.99	99.905	99.837	101.45	100.06	101.21	100.53	101.49
111.78	111.99	113.31	110.72	112.64	111.05	111.43	112.26	112.59	113.24	110.25	112.62	112.99	112.67	112.86	112.34	111.93	111.36	111.3	112.52	112.19	112.51	112.66	112.93	111.58	110.64	112.77	113.22	112.56	111.85	111.48	111.97	113.18	111.28	112.12	112.45	110.65	113.03	110.64	110.98	112.61	111.84	113.29	110.21	111.9	110.98	111.26	112.1	112.07	112.43
105.4	104.46	104.56	106.2	106.53	105.35	105.77	106.69	106.09	106.5	104.77	105.32	104.92	105.78	105.81	106.45	106.12	106.1	106.04	106.3	105.65	103.34	103.97	105	103.43	105.11	104.07	104.93	105.4	105.92	106.65	107.06	106.7	103.2	104.74	106.17	104.68	104.4	106.47	104.75	103.77	105	105.6	106.15	105.06	106.05	104.73	106.01	104.05	104.5
105.71	106.68	106.5	105.91	105.34	105.09	106.24	106.29	105.79	105.47	106.62	105.75	105.42	105.69	105.59	106.79	104.34	104.42	105.39	106.08	108.16	104.46	104.31	106.33	105.39	106.81	105.48	106.23	105.52	107.19	106.58	106.76	105.73	104.78	105.74	106.35	104.99	104.72	104.95	105.47	104.92	106.09	104.64	104.46	105.88	106.12	104.73	107.01	105.61	104.52
101.35	98.712	101.98	99.559	99.518	100.97	100.27	99.269	99.961	101.78	100.44	99.408	101.53	101.39	100.51	101.22	100.62	100.2	100.27	101.22	102.14	99.712	101.13	99.918	100.48	98.4	100.39	100.41	99.167	101.26	102.55	101.73	101.16	99.114	99.869	100.61	101.01	100.12	101.92	100.94	101.27	99.787	101.52	100.64	101.44	100.38	100.8	100.66	99.342	100.06
106.98	105.33	106.13	105.54	104.76	106.25	103.89	106.04	104.56	106.19	106.62	104.31	105.13	106.52	105.71	105.91	105.46	106.82	106.66	106.21	105.46	106.35	105.44	104.73	105.14	106.6	106.23	106.34	105.52	105.77	105.42	107.07	105.98	105.28	106.46	105.76	105.1	105.89	104.47	106.56	104.83	105.22	104.5	103.91	106.39	105.06	106.04	105.55	105.48	103.96
102.01	100.74	100.36	100.13	101.31	99.153	101.58	100.52	101.46	100.8	99.892	100.66	99.585	98.473	99.673	99.439	100.19	100.37	100.32	98.982	101.52	100.16	102.73	98.551	101.81	99.417	100.35	100.25	101.23	99.67	99.824	101.26	98.251	99.356	101.03	101.01	100.06	100.64	102.31	101.15	100.74	100.77	100.55	100.41	101.88	98.792	100.43	100.91	100.25	99.389
106.69	105.22	104.51	105.2	104.6	103.4	105.46	105.31	105.29	105.76	105.76	105.93	105.51	105.9	105.4	106.54	106.02	104.51	105.7	106.99	105.54	105.19	106.48	107.2	106.48	107.01	106.17	104.96	105.78	105.98	104.69	106.96	106.49	105.04	104.57	105.37	105.45	105.86	104.79	104.02	107.32	105.44	104.54	105.53	105.6	106.4	105.53	105.6	107.54	104.27
111.2	112.01	110.81	111.54	112.81	111.93	111.16	113.53	111.58	110.76	110.39	111.52	112.83	111.41	110.31	113.13	111.23	110.9	112.86	111.4	112.17	112.51	112.91	111.99	111.6	111.41	112.19	112.44	112.09	111.77	112.51	112.03	112.08	113.1	111.92	109.88	112.14	109.81	112.01	110.42	112.16	113.12	111.39	112.03	112.76	111.76	112.41	110.7	111.55	111.61
105.19	104.41	104.48	104.99	102.48	104.33	102.83	103.9	103.2	102.87	104.84	103.63	103.05	104	103.97	104.07	105.81	103.76	103.43	104.62	103.21	104.68	103.31	104.4	103.68	103.63	105.19	104.3	103.08	104.19	103.25	104.66	104.4	103.67	103.02	103.6	105.11	103.75	104.15	102.64	104.46	105.51	103.58	104.48	104.44	103.67	105.49	104.54	104.63	103.22
106.08	106.54	107.63	106.78	107.64	106.83	109.25	106.72	105.65	106.46	106.62	105.47	104.8	106.84	105.46	106.12	106.45	107.23	105.22	106.19	106.99	104.87	106.87	106.73	105.49	106.83	105.13	107.27	105.02	107.42	108.35	105.17	104.93	107.22	106.14	106.39	105.31	106.82	106.47	105.23	106.67	106.62	107.19	106.64	107.95	105.83	106.03	105.5	106.52	104.51
111.31	111.33	111.91	110.01	111.44	112.06	111.35	110.69	110.69	111.57	111.67	112.79	112.59	111.65	110.03	110.24	112.5	111.65	110.28	111.24	111.16	112.61	111.14	110.04	111.14	111.77	110.58	109.94	112.85	110.78	111.71	110.71	110.6	112.22	111.49	112.6	110.89	112.17	109.69	113	112.41	111.53	111.23	113.05	111.94	111.61	112.17	110.26	111.09	110.59
105.05	104.02	105.21	104.72	104.43	106.6	105.18	105.28	106.22	106.17	104.77	104.2	105.03	106.22	104.85	107	107.55	105.12	104.32	104.34	104.75	106.03	106.95	104	105.05	104.59	106.28	105.22	104.7	106.77	106.49	105.33	106.14	105.85	105.99	104.79	105.63	105.04	105.56	105.41	106.65	106.1	105.8	105.66	105.59	106.92	105.13	105.98	104.47	105.94
111.72	111.91	112.02	112.17	111.62	111.8	111.58	112.12	113.32	111.22	112.33	112.1	110.69	112.12	111.85	113.57	112.52	111.45	112.13	110.61	112.21	112.08	112.76	111.64	111.19	111.48	111.52	113.5	112.56	112.48	112.61	111.53	114.22	112.15	111.17	111.06	111.21	110.73	111.88	110.63	109.47	110.6	112.81	111.73	110.46	112.02	113.53	111.81	112.52	110.73
110.98	110.21	109.54	108.53	111.87	110.44	110.04	109.76	111.17	110	109.3	110.42	107.88	110.47	109.68	108.34	109.64	110.89	110.26	109.59	109.51	110.11	109.29	110.71	110.17	110.28	109.88	111.19	111.14	109.58	110.26	109.61	110.24	110.36	110.24	109.5	110.11	111.27	110.87	108.97	109.96	110.25	111.23	110.21	112.63	109.27	111.45	110.74	110.47	110.07
109.59	111.7	110.98	110.66	111.79	110.19	110.95	109.77	109.78	111.13	112.55	112.01	112.99	111.48	111.02	111.06	112.86	110.98	111.56	112.3	112.19	111.76	110.3	111.97	112.29	110.4	111.3	112.54	112.21	111.71	110.89	110.9	113.15	110.29	110.88	110.68	112.29	111.06	111.47	112.85	113.22	112.34	110.29	111.47	109.89	110.64	110.32	112.06	111.38	112.75
104.6	104.12	104.48	102.5	102.71	104.4	104.13	103.09	103.68	104.11	103.45	107.35	104.78	104.32	102.7	103.36	103.15	103.25	103.36	104.1	104.72	102.71	104.52	106.1	102.96	104.66	103.25	104.03	103.85	105.23	104.25	104.37	103.79	104.83	103.85	104.18	103.15	103.37	103.87	104.2	103.95	104.44	104.42	104.22	105.59	102.74	105.62	104.48	104.28	104.72
111.41	112	112.62	111.33	111.28	112.98	112.45	112.81	112.9	111.52	112.77	109.78	111.27	111.35	111.52	112.7	111.91	112.74	111.92	110.99	113.05	113.24	112.72	112.67	114.28	110.16	111.36	112.62	112.29	111.74	112.03	110.48	112.35	112.35	110.77	111.58	111.66	110.64	112.03	110.7	111.38	112.44	111.69	110.59	111.38	111.56	112.38	110.53	112.11	111.66
112.47	111.91	109.29	113.21	111.44	112.42	111.88	111.09	111.01	111.05	110.31	110.69	110.97	111.22	112.47	111.52	109.48	111.33	109.82	111.42	111.63	110.63	110.69	111.79	111.74	109.78	110.52	111.36	112.26	110.64	111.08	111.43	110.38	111.75	111.26	109.92	109.69	111.19	110.33	110.75	109.8	112.78	112.04	111.67	109.77	111.83	111.05	111.32	111.4	113.24
106.4	106.72	107.19	106.63	106.93	104.02	106.1	106.35	105.62	105.95	106.03	107.78	105.43	105.83	107.11	107.8	107.09	105.29	106.17	106.77	106.68	106.8	107.7	105.95	107.87	107.3	108	106.3	106.87	107.29	106.32	104.58	107.08	105.31	106.73	105.76	107.91	107.59	107.22	105.19	106.73	106.39	108.07	105.57	107.34	105.66	105.64	106.41	106.19	106.75
98.917	100.17	99.744	98.704	100.84	99.226	98.443	100.34	99.774	99.323	98.965	99.068	99.169	100.55	98.817	100	99.681	100.05	99.542	99.91	100.39	100.37	99.326	99.574	100.19	99.624	101.99	100.64	99.357	98.869	99.013	99.73	100.48	99.937	99.847	100.33	99.309	101.07	99.802	100.57	100.76	98.53	99.311	100.06	100.07	99.243	99.091	100.53	99.186	99.751
110.85	110.72	111.78	109.65	111.17	110.64	110.04	111.94	111.93	109.3	111.55	111.11	112.18	110.47	109.44	109.07	111.18	111.25	110.52	109.27	110.34	110.84	110.69	109.16	111.09	110.06	110.24	109.22	109.79	110.78	110.48	109.48	109.1	111.04	111.08	109.97	109.83	110.01	109.07	109.28	109.69	111.79	109.73	111.78	109.12	109.21	109.37	109.57	111.06	110.49
104.62	104.39	103.76	104.94	104.84	104.4	104.2	104.32	104.54	105.48	105.81	105.02	105.02	105.06	103.35	104.18	104.48	104.43	104.79	105.35	105.47	104.68	105.83	106.18	107.12	102.9	105.74	105.08	104.66	105.08	105.69	106.38	103.14	104.87	105.04	104.26	103.96	104.54	105.84	106.33	105.37	106.57	103.14	104.93	104.85	104.8	104.77	104.32	105.65	103.81
107.61	108.21	106.94	105.99	104.7	107.21	105.77	106.06	106.83	108.53	106.43	106.78	105.6	107.27	106.85	106.55	106.59	106.54	105.7	107.31	105.93	106.25	107.11	106.24	107.11	107.4	106.3	106.8	106.61	106.66	107.91	106.42	107.27	107.42	106.75	105.97	106.87	106.8	107.35	108.04	106.45	106.88	106.18	106.46	107.45	105.98	105.29	105.62	109.22	107.12
105.77	102.66	105.26	105.11	103.53	102.4	104.92	103.56	105.37	102.63	104.71	105.25	103.52	104.47	102.31	104.99	104.65	104.46	106.2	103.12	104.83	104.31	104.08	104.23	104.03	104.44	103.98	104.74	104.45	105.23	105.28	106	105.06	106.17	104.32	105.11	104.24	105.78	105.88	104.73	104.81	104.81	105.38	104.22	104.2	104.92	103.43	102.2	105.6	104.34
106.04	105.98	105.6	105.88	104.74	106.25	105.89	104.82	105.41	104.41	103.91	105.15	105.6	106.76	105.45	106.27	105.27	106.57	104.67	105.01	105.75	106.69	104.73	106.56	106.54	106.39	105.47	106.15	105.51	105.96	106.62	104.83	106.18	106	107.54	105.75	105.32	104.5	105.57	106.51	105.4	105.23	106.16	107.14	106.16	105.98	106.81	105.35	104.97	104.92
110.7	108.09	110.43	110.68	110.24	109.74	110.09	109.84	108.86	110.08	109.78	109.11	110.35	110.89	110.83	110.54	109.87	108.46	111.78	108.98	110.65	110.43	110.39	110.04	112.6	110.37	110.35	109.43	110.72	111.39	110.97	108.08	108.36	110.3	109.9	108.33	109.94	107.24	110.26	109.3	108.57	110.62	109.72	108.88	110.22	108.73	110.48	109.9	110.38	111.94
113.13	111.79	112.57	112.38	111.2	110.86	112.07	111.35	110.23	111.16	111.11	111.1	110.08	112.5	111.49	110.6	110.85	110.79	111.72	113.71	111.39	110.28	111.63	112.05	111.32	111.05	113.03	111.64	110.4	112.69	110.6	111.72	111.11	110.01	111.68	110.23	112.12	111.66	112.13	112.14	111.6	111.86	110.24	110.78	111.21	111.22	111.63	111.85	111.12	111.32
102.95	106.64	105.36	104	105.46	105.67	105.71	104.57	104.53	104.94	104.01	104.17	105.23	105.43	104.93	106.64	104.56	105.56	106.11	107.38	104.21	105.1	104.44	104.84	104.83	106.24	103.4	104.56	104.92	104.95	103.83	105.55	104.55	104.06	105.39	103.64	106.18	104.48	105.36	105.47	105.1	104.34	105.02	107.24	104.68	106.04	105.4	104.79	106.02	106.81
106.53	107.49	106.93	106.09	106.56	106.28	108.18	107.06	108	106.51	107.14	107.84	107.47	106.53	106.82	106.93	105.98	107.08	103.82	106.51	107.28	107.39	106.65	106.51	107.03	107.73	107.73	106.37	106.6	107.12	106.31	106.53	106.56	106.44	108.16	106.64	105.06	105.96	106.08	108.74	107.42	106.59	105.09	106.51	106.11	106.6	107.11	108.2	105.99	106.39
105.5	107.29	106.88	105.26	106.84	104.82	106.05	105.44	106.1	105.03	107.48	105.15	105.98	103.88	106.09	106.37	106.13	106.51	106.85	105.75	104.81	105.14	105.79	106.85	106.17	106.31	106.75	105.31	106.65	106.66	106.43	106.45	104.25	106.57	106.01	105.98	105.91	105.58	104.29	107.64	105.85	106.58	104.07	104.08	106.54	106.41	105.3	106.55	106.05	106.15
105.8	107.34	106.64	106.57	104.75	105.49	109.09	106.71	106.82	106.77	106.76	105.53	107.25	106.3	106.15	107.91	105.73	105.79	105.59	105.45	105.74	106.42	107.06	107.17	105.98	105.94	107.44	107.28	108.25	107.23	104.89	107.79	106.58	104.69	106.08	106.78	107.64	106.23	105.82	105.07	106.76	106.47	107.11	106.18	107.18	106.8	106.3	107	104.97	106.46
99.332	101.34	100.11	100.89	100.59	101.49	101.5	100.91	101.95	102.47	100.06	100.83	102.59	101.81	99.675	101.09	101.13	101.59	100.82	101.63	101.33	100.51	101.09	101	103.39	99.613	100.35	100.76	99.092	100.76	102.31	102.12	100.94	101.91	100.9	101.49	99.276	100.46	101.76	102.68	98.662	101.02	101.17	100.53	100.41	101.3	100.6	102.48	100.93	100.37
110.93	112.07	111.94	111.42	111.88	111.62	110.63	111.22	112.77	112.46	111.45	111.9	112.25	112.14	112.33	110.62	110.74	111.73	110.94	112.08	111.01	110.34	111.96	111.63	112.38	111.72	111.45	110.38	110.73	110.52	111.48	112.24	111.44	112.12	111.87	111.2	110.41	111.03	110.14	111.93	109.73	110.51	112.08	110.85	111.52	111.29	111.62	111.98	110.12	111.22
107.74	106.34	105.49	105.96	106.48	108.59	106.67	106.27	105.17	105.11	106.38	107.02	105.91	106.68	105.28	107.56	106.76	105.21	107.94	106.26	107.61	106.47	105.21	106.53	108.5	106.33	107.27	107.35	107.44	106.77	106.52	105.42	107.38	105.72	105.98	105.43	106.27	106.44	105.41	107	105.63	105.54	106.73	107.61	108.02	106.37	106.21	106.57	106.97	106.63
107.19	106.33	105.94	105.78	106.26	106.69	105.21	106.85	107.57	107.33	106.95	105.05	107.29	109.23	107.58	104.98	106.6	106.45	108.01	105.79	106.86	107.08	106.53	106.59	105.97	106.38	105.81	107.29	106.14	105.54	106.38	108.35	106.33	106.27	107.17	107.16	106.79	107.8	105.51	106.31	107.03	105.51	105.75	106.62	106.2	106.55	105.72	106.09	106.77	106.59
107.12	104.43	105.6	105.48	104.68	105.71	103.84	104.64	105.74	105.5	105.49	105.06	104.51	106.24	105.98	104.68	106.33	105.68	106.44	106.62	106.22	105.51	104.79	106.95	105.35	105.8	105.73	106.19	105.53	106.71	106.11	106.19	105.3	105.35	105.42	105.59	105.77	105.88	106.45	106.65	105.81	105.19	106.01	106.07	105.37	105.6	106.66	104.42	106.41	106.16
105.7	105.76	106.93	106.01	107.03	105.71	106.96	105.31	105.52	105.34	105.78	106.79	107.22	106.87	105.35	105.81	105.62	105.85	106.09	106.9	105.41	105.33	106.6	106.52	105.38	106.21	107.06	106.31	107.31	108.05	106.16	107	104.3	106.98	107.41	106.61	105.55	105.55	106.49	106.18	106.72	105.83	106.36	106.54	105.16	105.51	106.87	105.62	106.33	106.64
103.29	103.78	106.08	104.45	103.18	103.32	105.11	103.48	104.06	103.79	103.49	103.3	103.64	103.97	104.19	105.02	105.62	103.43	104.31	104.24	102.22	104.42	103.65	104.78	104.48	105.21	105.38	104.99	105.18	104.09	104.19	104.21	103.82	105.58	103.57	106.12	103.58	105.63	104.48	104.9	104.48	103.47	104.22	103.04	106.42	103.85	104.5	104.12	102.85	103.83
110.96	111.62	113.41	112.08	112.09	112.15	111.73	111.25	110.97	112.32	111.63	112.47	112.21	112.52	112.79	110.73	112.35	114.05	111.81	112.16	112	112.11	114.74	111.91	113.52	112.54	111.72	112.12	111.24	111.91	110.91	111.42	112.96	113.21	112.36	113.29	111.04	111.19	111.49	112.63	112.3	113.26	111.27	112.61	112.11	111.53	112.8	112.27	111.6	112.65
105.68	106.56	106.61	108.07	106.24	106.41	106.03	105.54	107.69	106.24	108.27	107.78	107.97	107.09	105.92	106.4	105.82	107.4	105.58	104.87	107.24	104.2	105.44	106.42	105.69	107.78	105.59	107.12	108.34	108.84	108.69	106.63	106.78	105.74	107.32	106.92	106.42	105.92	105.86	106.03	105.89	107.06	105.23	107.17	107.09	107.27	107.56	106.98	105.54	105.87
98.924	98.904	101.1	101.08	100.47	99.988	99.449	99.728	100.27	100.89	100.23	99.265	100.03	100.16	99.21	100.14	101	98.934	100.13	98.482	101.49	100.24	100.91	98.137	100.76	100.59	100.3	97.737	99.782	100.36	99.767	99.447	99.72	101.09	100.05	100.42	99.519	99.972	99.998	100.58	100.07	100.47	99.423	99.596	101.84	96.946	98.893	100.52	99.941	99.921
105.06	105.46	105.85	107.33	105.53	104.7	106.36	105.26	104.82	105.52	105.84	105.8	103.81	104.03	104.18	106.33	105.35	105.18	105.15	105.35	105.36	104.65	105.54	106.84	105.62	104.61	104.8	105.29	106.11	105.96	105.9	106.48	105.99	104.68	104.62	105.86	105.84	107.47	105.25	106.22	106.6	106.87	106.03	106.24	105.72	106.36	105.09	104.66	106.5	106.74
109.7	110.99	110.03	112.09	110.51	111.35	111.74	111.8	111.2	109.51	111	110.28	109.45	109.51	109.59	110.72	111.3	111.34	110.13	110.72	111.44	111.02	110.64	111.32	109.44	110.25	111.26	109.85	111.29	110.38	111.29	109.79	108.5	111.68	109.66	112.08	110.42	111.23	109.87	111.08	111.82	110.96	109.74	109.38	109.79	111.97	110.7	109.67	109.89	109.99
109.42	109.93	111.82	111.16	110.82	110.78	111.98	109.96	110.11	112.12	109.19	112.21	111.15	112.52	110.68	111.49	110.38	111.78	110.95	110.85	111.25	110.85	111.07	110.6	110.62	110.76	113.44	110.21	111.5	111.26	111.06	110.75	110.78	111.26	109.93	110.46	110.64	109.77	109.22	110.28	110.58	110.92	111.41	110.31	109.15	109.48	111.34	111.22	111.33	110.21
110.47	111.74	111.92	111.18	111.9	111.31	112.34	111.77	112.68	110.66	111.74	109.61	111.81	111.59	110.36	112.6	111.77	112	110.96	113.59	112.15	112.67	112.43	110.55	112.58	112.02	110.03	111.56	111.77	113.31	110.99	111.68	111.86	111.24	112.36	111.69	112.38	111.42	112.22	111.42	111.34	111.9	111.22	111.79	111.93	112.58	111.58	110.48	111.32	111.12
106.27	106.97	106.9	106.9	105.53	107.64	105.74	105.42	108.05	104.35	106.44	106.19	106.69	105.24	106.32	105.97	108.87	106.52	107.58	105.48	105.23	106.35	105.34	106.51	104.17	105.94	106.54	106.99	106.25	105.39	106.62	106.44	106.47	105.74	106.18	104.52	105.75	106.14	105.91	105.37	105.85	105.92	106.04	106.88	106.36	106.13	104.7	104.91	106.35	105.84
104.49	104.13	104.88	104.49	105.02	103.19	105.12	105.16	105.28	104.43	104.78	105.32	104.52	105.5	103.17	103.13	105.26	105.01	104.63	104.21	104.63	103.62	104.69	105.6	103.18	104.44	103.32	104.42	104.32	104.48	103.52	104.42	105.12	104.37	105.36	104.36	104.18	103.98	103.95	103.39	103.54	105.7	104.81	105.17	104.96	103.86	104.49	106.92	104.61	103.51
112.55	113.53	113.08	111.56	113.53	113	112.95	114.31	112.96	112.88	112.92	113.18	111.13	112.02	113.33	114.4	111.59	113.22	113.15	112.39	113.19	111.58	112.84	112.41	112.49	112.16	112.82	111.91	113.94	112.12	111.72	112.67	112.7	112.61	111.47	112.61	112.93	112.95	113.25	112.27	112.52	112.97	114.43	111.96	113.34	112.21	111.37	112.96	112.47	114.21
104.51	106.21	105.09	104.82	104.31	105.24	104.86	104.48	105.22	103.71	105.52	105.28	105.66	103.05	107.6	105.13	104.06	104.88	106.45	104.41	104.63	105.3	104.45	105.81	105.15	104.38	103.93	104.69	104.29	103.74	104.97	107.13	104.66	104.97	104.37	103.31	105.42	105.88	106.75	103.82	106.64	105.27	105.2	104.8	105	104.56	103.86	104.61	104.73	105.49
111.99	110.94	110.65	111.02	110.15	112.18	110.43	111.24	111.03	110.5	110.47	111.7	111.75	111.3	112.7	110.57	110.92	112.5	110.52	110.4	110.41	111.75	111.89	111.57	110.01	111.92	110.41	111.82	113.37	112.27	112.52	110.2	111.04	111.9	110.18	113.37	110.06	112.82	111.06	110.64	111.28	110.83	111.82	111.55	110.82	110.35	111.66	111.75	111.37	110.75
99.501	98.731	99.541	98.811	100.42	99.006	99.468	101.36	98.777	100.99	100.84	98.527	99.179	100.41	101.41	98.847	100.92	99.234	100	99.791	101.35	99.337	98.353	99.421	98.773	99.528	100.46	101.81	99.453	100.37	100.14	100.28	99.446	99.074	98.789	100.1	98.973	99.979	97.759	99.675	99	99.451	100.37	99.717	100.89	99.433	99.746	99.11	100.04	99.216
111.64	109.87	110.76	110.69	111.29	109.84	111.63	110.11	109.54	112.73	112.04	111.31	112.8	111.68	111.57	110.99	112.38	110.58	111.51	109.88	109.08	111.73	110.99	111.89	110.9	109.27	112.39	111.44	111.57	113.04	111.19	111.94	111.06	110.84	109.49	109.21	112.9	110.11	110.86	110.54	110.86	111.24	111.09	111.91	111.92	111.63	109.9	112.06	110.65	110.74
116.39	117.43	117.53	117.9	117.88	117.98	117.09	117.89	118.07	117.65	117.15	116.89	118.41	117.64	117.78	118.58	117.2	116.12	119.01	117.79	115.69	117.45	117.66	118.12	116.51	117.44	118.65	117.3	116.23	118.23	116.87	117.66	116.48	117.01	116.37	118.43	116.98	117.58	118.44	117.03	117.1	116.67	117	117.93	119.37	117.6	118.3	116.49	116.99	118.27
111.53	111.48	110.37	111.06	110.93	113.05	112.42	111.26	111.77	113.45	112.99	112.29	112.32	113.65	110.69	112.67	110.91	111.01	113.37	111.91	112.13	112.76	112.32	110.85	110.79	111.6	110.42	111.71	112.54	113.67	109.95	111.89	110.48	112.12	112.1	111.84	111.71	112.63	113.64	111.14	112.93	111.66	112	112.98	112.17	111.49	111.05	112.68	112.49	111.76
104.31	105.49	103.76	106.1	106.95	104.34	106.42	107.08	104.02	103.7	106.37	105.06	105.38	105.53	104.5	105.85	104.58	106.15	104.8	106.5	104.71	104.01	104.26	106.18	106.12	105.37	105.12	105.15	105.6	104.79	104.66	105.24	105.76	105.9	104.55	105.59	104.13	105.64	105.77	105.87	106.44	104.99	106.41	106.11	104.73	103.1	105.44	104.99	105.3	105.81
106.99	105.87	105.56	107.11	105.43	105.54	106.27	105.16	105.47	106.08	106.22	108.2	105.4	105.6	105.66	106.1	106.88	106.33	106.94	105.05	105.14	105.27	104.78	106.55	106.41	105.55	106.8	104.8	103.94	105.51	105.62	106.19	106.51	106.23	107.29	104.98	106.38	105.28	105.82	105.9	106.12	107.41	106.29	106.25	105.81	105.8	106.53	106.09	105.79	105.63
105.57	105.81	106.06	105.81	106.66	103.69	104.47	105.58	105.96	105.98	104.99	106.26	104.66	105.61	105.62	104.75	106.19	104.28	106.12	104.32	105.31	105.84	106.16	103.63	105.86	105.48	107.88	104.1	105.91	105.1	104.76	106.08	106.48	106.4	105.82	106.89	105.76	105.06	104.82	106.02	107.44	105.59	105.01	106.12	106.21	107.3	105.34	105.75	107.01	104.97
105.08	105.03	105.33	106.98	105.78	106.01	107.05	106.66	106.12	105.48	106.49	107.27	106.62	105.75	106.84	105.6	107.18	106.68	105.85	105.95	107.04	105.5	106.9	106.47	106.09	104.48	105.19	106.79	107.86	106.28	106.07	105.37	105.02	105.32	103.96	105.36	105.61	104.94	106.33	107.02	106.1	105.81	105.62	106.59	105.94	105.07	107.31	106.42	106.06	106.42
111.56	110.04	111.73	110.66	112.05	108.91	112.88	110.39	111.98	111.93	110.38	110	110.72	111.55	112.09	112.28	111.29	112.06	112.04	113.03	111.56	111.54	111.14	111.9	112.82	111.59	111.1	111.89	111.1	111.16	111.68	112.73	111.31	112.17	113.14	111.99	111.87	111.9	111.3	112.27	110.92	111.76	111.44	112.21	111.01	111.66	110.45	111.27	111.49	111.45
104.74	106.06	105.04	107	106.39	106.04	105.59	105.99	104.18	105.49	106.93	105.76	106.18	107.2	106.14	105.39	107.34	106.01	105.97	105.96	106.53	107.66	106.82	106.79	106.81	104.96	107.83	107.35	105.64	106.81	105.68	106.72	106.54	107.04	107.48	106.3	104.9	106.76	106.86	106.49	107.59	105.2	106.34	106.09	106.96	105.84	107.01	106.09	106.42	105.66
106.5	105.63	104.98	105.04	105.78	105.68	105.81	106.56	105.79	106.19	105.42	104.08	106.01	107.33	106.39	105.99	104	104.27	104.72	106.67	106.52	105.62	105.21	105.16	106.08	104.67	105.6	104.99	107.12	108.04	103.97	105.62	105.05	104.78	106.54	104.82	105.61	106.36	107.02	105.97	107.1	106.66	105.67	105.77	105.45	106.34	104.4	105.9	104.2	106.56
104.37	104.67	103.21	103.83	103.11	103.97	105.78	104.34	102.75	104.72	102.98	101.96	105.29	104.97	104.49	103.67	105.08	103.86	104.75	104.18	105.42	102.95	103.35	104.39	102.89	103.63	105.45	103.97	104.51	105.08	104.9	104.89	102.43	105.72	103.08	103.41	104.12	103.23	104.26	105.87	104.54	104.26	104.32	104.35	104.41	102.38	105.37	104.93	103.32	103.01
100.15	100.61	99.034	99.665	100.58	102.18	100.08	100.09	99.754	98.757	100.41	100.3	98.979	99.919	98.994	100.57	99.256	100.75	99.33	100.74	99.597	101.21	99.294	101.34	99.258	99.791	101.67	100.87	99.441	99.926	99.109	100.44	99.794	101.08	98.189	99.221	100.22	101.24	98.773	99.131	99.169	100.67	100.56	100.14	99.765	100.93	99.661	100.42	100.04	100.09
105.91	104.8	104.95	104.94	105.67	106.33	106.65	107.16	105.6	105.7	105.06	104.91	106.58	105.69	105.99	105.19	105.73	103.64	103.87	106.63	105.18	103.56	105.76	104.31	103.95	105.82	106.85	106.06	106.99	105.41	105.67	105.72	104.09	104.25	104.26	103.72	106.51	106.08	105.25	106.05	105.74	105.58	106.48	105.16	104.5	105.44	105.14	104.52	106.01	105.48
101.01	100.24	101.09	100.51	101.26	100.51	100.61	101.67	99.9	102.07	102.73	101.31	101.5	100.47	100.38	101.24	100.06	100.07	101.39	100.37	101.64	99.969	102.68	102.59	101.38	100.05	102.58	99.836	100.44	100.9	101.36	100.81	100.97	100.29	99.838	101.85	101.33	102.05	100.26	99.334	101.97	101.43	99.729	101.67	100.86	100.85	101.45	102.35	102.14	100.35
110.03	110.31	111.48	110.02	108.85	111.99	110.49	110.52	110.67	111.8	111.53	111.66	110.88	110.85	111.56	111.08	109.88	111.69	111.13	110.93	112.54	111.25	111.08	110.66	110.3	112.3	112.9	111.88	110.08	110.21	109.88	111.79	110.72	110.91	110.49	110.56	110.5	110.67	112	112.51	111.39	111.32	110.44	110.9	110.99	110.81	113.32	112.32	112.86	111.09
104.13	103.9	105.4	104.93	103.61	106.06	104.16	104.2	103.76	105.16	104.39	105.75	103.71	104.41	104.13	104.69	105.53	104.16	105.13	104.49	105.06	104.19	103.45	104.77	103.77	104.17	104.4	105.18	104.72	104.88	102.54	103.99	105.18	105.14	103.52	106.08	104.02	103.88	103.98	104.36	104.35	105.11	104.33	104.93	104.16	105.96	104.23	105.36	106.25	104.15
104.32	106.36	105.2	104.89	104.91	106.58	106.56	104.69	105.02	104.98	104.44	104.16	103.84	105.51	105.27	105.58	105.73	105.05	104.97	103.7	104.9	106.39	104.77	106.46	104.4	103.83	106.4	106.2	105.95	105.84	106.2	105.39	104.96	105.36	105.28	104.86	104.47	105.45	105.31	104.61	105.17	104.29	104.74	105.22	104	105.61	104.43	105.33	105.24	105.4
111.6	109.83	111.93	111.48	112.35	110.08	109.75	112.43	111.9	111.71	110.21	112.29	110.47	111.39	112.1	110.53	112.21	111.13	112.25	110.84	110.11	111.33	110.01	113	111.03	111.53	111.66	111.28	111.43	111.37	110.73	109.24	110.27	109.28	110.38	111.38	110.9	111.72	110.51	112.54	112.21	110.66	111.54	109.82	111.76	110.98	109.68	111.2	111.77	111.56
107.61	107.05	105.84	105.47	106.84	106.37	105.26	107.31	106.61	105.54	106.64	107.41	107.24	106.49	107.41	107.38	107.06	107.71	104.23	105.75	106.53	107.76	106.52	106.44	106.18	106.51	105.85	106.2	106.03	105.41	105.19	106.09	108.37	106.31	106.05	107.4	106.69	106.44	107.06	105.89	105.57	105.72	106.21	106.58	106.07	106.92	105.75	107.04	105.61	107.7
100.82	100.39	98.169	99.604	99.941	99.579	100.36	100.18	99.743	99.976	99.048	100.78	101.3	100.13	100.02	100.25	99.628	101.71	99.085	101.23	99.602	100.39	101.43	100.96	97.045	99.902	98.746	99.184	99.694	100.99	99.391	100.36	100.39	98.001	100.82	100.74	99.249	99.856	100.02	101.2	99.12	101.01	99.853	98.847	99.885	101.32	100.54	99.212	98.794	99.723
104.7	106.05	105.42	105.09	106.11	106.67	105.61	106.41	105.93	105.94	106.04	104.51	104.6	106.17	104.7	108.01	105.74	105.35	106.47	105.23	105.82	104.63	104.51	104.7	106.58	105.53	106.42	105.01	105.38	104.9	105.65	104.7	104.94	105.56	104.62	106.04	106.21	105.07	105.49	105.59	106.52	105.23	104.19	105.73	104.89	104.87	106.26	106.2	105.03	105.75
104.88	104.31	102.78	105.12	103.56	102.53	105.33	104.5	104.49	102.97	104.67	104.9	103.78	104.92	104.01	103.1	104.23	104.54	102.4	102.22	102.87	105.9	105.04	103.77	105.3	104.46	102.5	104.32	102.59	104.76	105.47	104.71	103.3	104.07	104.68	105.78	102.64	103.02	102.86	103.94	103.95	103.86	105.57	104.73	103.42	104.48	103.8	103.83	103.68	103.22
107.95	106.09	106.64	107.64	106.47	107.66	106.01	104.26	106.14	107.78	106	107.05	108.1	106.88	106.45	107.52	107.62	106.62	107.97	108.68	106.65	106.91	107.21	106.37	106.57	107.21	106.44	107.83	107.23	105.95	106.75	107.81	108.35	106.77	106.69	106.67	107.5	106.45	107.02	107.69	106.54	108.06	108.61	105.91	105.59	106.04	108.11	107.2	105.82	106.5
111.36	114.1	112.79	111.31	111.33	113.65	113	112.31	112.76	113.59	112.34	111.58	114.41	113.36	113.54	112	112.37	113.29	112.9	114.67	112.36	112.27	111.72	112.47	112.48	113.91	113.15	112.06	111.77	112.76	112.19	112.26	112.63	111.67	112.29	110.66	112.78	112.57	113.54	114.23	111.78	113.08	113.29	113.09	114.13	112.98	112.48	113.99	114.36	112.11
105.12	102.92	103.07	104.39	104.38	104.16	103.2	104.64	104.47	104.33	102.88	104.29	105.22	105.54	103.84	104.25	104.07	104.18	105.78	104.46	104.82	102.93	104.37	104.32	104.39	104.7	104.26	103.22	104.18	103.54	104.41	104.69	104.55	104.34	105.5	103.97	104.74	104.49	104.5	104.79	104.48	105.15	104.49	102.51	104.25	103.67	104.77	104.35	105.12	103.75
106.09	105.81	104.79	105.48	104.16	105.3	104.82	105.31	106.46	105.45	104.03	104.82	106.95	105.48	105.75	106.26	106.95	103.73	104.69	106.5	106.45	106.25	106.2	105.76	105.96	106.35	105.11	106	105.53	105.55	105.33	106.28	104.76	106.57	105.69	105.43	105.07	104.45	105.38	105.66	103.9	103.75	106.39	105.53	105.37	107.56	104.78	107.88	105.99	104.07
111.27	110.08	110.06	109.58	112.07	109.38	110.95	110.97	110.4	110.58	111.07	110.66	111.87	108.58	110.97	109.56	111.1	111.92	111.16	113.24	109.73	112.1	110.26	109.01	109.87	110.2	110.72	110.83	110.77	110.81	109.96	110.48	109.4	110.95	110.72	111.97	111.01	111.95	110.41	110.76	110.69	111.25	110.64	110.9	108.74	109.99	110.13	109.85	109.19	111.31
109.75	111.63	112.94	113.21	112.23	111.78	112.37	111.42	112.44	112.66	110.93	111.66	111.49	112.54	111.52	112.2	112.97	113.51	112.42	111.81	112.04	112.05	113.31	111.76	111.42	112.26	112.35	112.18	110.18	111.06	112.58	112	112.54	112.36	111.45	111.68	112.5	113.27	110.94	111.64	112.42	111.93	111.98	112.94	114.27	111.3	112.17	111.6	111.99	112.02
106.64	105.25	104.88	103.99	105.82	104.34	102.93	107.28	105.53	105.78	105.91	104.69	105.2	105.65	104.8	106	104.72	105.01	104.73	107.1	105.86	106.44	105.24	105.68	105.96	106.57	106.81	104.73	105.13	106.42	105.81	107.99	105.91	106.17	104.72	104.94	106.35	105.5	106.81	105.35	104.18	105.38	107.05	105.51	105.76	106.57	105.77	105.31	106.16	105.65
106.64	104.75	105.5	102.87	104.64	104.96	105.94	104.4	104.78	105.73	106.43	107.17	104.57	105.27	105.57	105.22	104.22	105.57	105.69	104.71	106.16	107.65	105.79	104.25	105.29	105.18	107.81	105.7	105	104.14	106.14	104.64	104.73	105.28	105.95	104.58	106.17	106.25	104.37	106.43	105.34	105.49	103.6	104.26	105.11	105.19	106.23	105.96	106.88	105.73
104.85	106.49	105.35	105.5	104.58	105.43	105.42	105.11	104.93	105.97	106.93	104.09	106.38	105.52	106.54	104.6	105.86	105.48	106.1	105.19	106.3	104.86	105.32	106.88	104.45	104.46	104.81	106.26	104.79	107.11	106.24	105.23	105.55	106.21	105.96	105.6	105.17	106.16	105.24	105.13	105.82	105.1	105.62	106.15	103.19	103.79	104.83	105.67	105.59	105.71
105.55	106.8	105.53	105.47	105.36	104.56	105.59	105.94	104.79	105.6	105.12	104.59	104.19	106.07	105.25	104.94	105.13	106.7	106.59	104.57	106.06	105.28	104.95	104.49	104.29	103.63	103.98	104.64	105.54	104.68	104.85	106.42	104.9	106.36	106.38	105.2	104.61	106.18	104.8	106.05	104.36	107.99	105.97	104.88	103.68	106.37	104.95	107.59	105.38	105.21
109.04	112.22	109.8	109.51	110.3	111.16	111.91	109.97	111.42	111.29	111.26	111.84	110.6	110.68	111.31	111.79	109.64	110.16	109.05	111.54	111.1	111.89	110.58	112.83	110.15	110.47	110.1	110.18	110.83	109.38	110.13	111.01	109.11	110.01	109.34	112.02	110.48	108.94	110.94	109.83	110.31	110.57	110.31	109.28	111.25	110.5	109.93	109.52	110.6	112.54
106.44	105.92	106.93	107.94	107.05	106.28	107.11	107.19	106.08	107.41	105.31	106.41	106.51	106.93	106.36	107.03	105.93	105.62	106.38	105.33	105.62	106.1	106.81	106.99	105.98	106.15	105.82	106.58	107.49	107.23	107.07	107.87	104.62	106.78	105.53	106.35	107.04	107	105.38	105.06	106.52	106.4	106.93	107.82	107.3	105.37	106.65	106.83	107.09	106.13
105.64	104.39	103.84	104.21	104.33	104.47	104.64	103.59	103.51	105.03	103.77	103.73	104.28	106.49	105.88	104.85	106.47	104.04	105.89	105.81	104.49	104.05	106.23	104.32	105.59	104.51	104.21	105.79	105.24	105.5	104.92	104.4	105.86	104.56	105.02	103.65	106.21	104.18	105.55	105.81	107.16	103.92	106.12	105.76	105.58	104.05	105.3	106.35	105.77	104.3
105.5	106.8	104.59	106.91	104.9	105.71	104.45	105.79	107.4	104.58	105.81	104.2	104.01	106.01	104.88	106.02	105.85	104.83	106.2	107.42	105.79	105.91	106.27	106.3	107.35	105.86	106.87	105.25	105.75	105.53	104.8	105.11	105.67	105.94	103.82	104.8	105.9	106.1	107.3	105.59	104.9	104.95	104.98	106.61	105.77	104.74	105.48	105.81	105.92	104.06
100.28	98.741	99.846	99.916	100.28	99.836	98.544	99.805	99.195	100.7	98.83	99.76	100.63	99.92	101.22	100.78	100.02	97.741	99.405	99.988	99.646	97.641	99.15	100.53	98.679	99.212	99.596	99.094	100.02	97.434	99.032	98.793	100.54	99.138	100.1	100.64	101.99	100.45	98.828	100.73	98.991	100.6	99.63	100.42	100.08	99.3	99.805	100.03	99.884	100.6
106.08	107.1	106.97	105.34	105.66	106.74	106.32	107.44	105.44	105.81	106.62	106.79	106.1	105.73	106.58	105.98	106.72	105.26	106.78	107.04	107.38	105.62	105.76	105.63	106.53	106.85	105.55	105	106.1	107.63	105.28	105.54	106.32	107.42	106.97	106.37	107.4	104.97	105.13	106.87	106.65	105.7	107.23	105.6	105.97	106.44	106.15	105.88	105.58	106.46
106.56	108.03	106.56	107.23	107.26	105.08	106.47	107.69	107.32	106.16	107.48	107.49	106.28	106.8	106.96	107.29	105.54	106.92	107.25	106.92	107.08	106.37	106.07	107.12	107.51	106.11	106.38	109.21	108.12	108.34	106.59	107.1	107.89	105.34	108.93	107.39	108.83	107.34	107.08	107.13	105.26	106.41	106.21	106.48	107.7	106.63	104.87	106.22	107.11	107.02
99.188	100.15	99.982	100.29	100.82	99.445	99.03	99.464	100.97	98.784	100.27	99.341	99.564	99.889	98.98	99.257	99.765	100.38	98.725	99.635	97.713	100.43	99.974	99.892	99.503	99.212	98.744	97.884	98.929	99.306	98.949	100.28	99.478	100.48	99.55	98.253	99.852	100.92	99.97	99.544	99.668	99.688	99.354	99.157	98.868	99.76	98.351	101.04	99.203	100.09
105.56	104.25	104.48	105.38	105.2	105.63	103.65	105.94	104.31	104.65	106.2	104.67	104.88	104.94	104.62	103.89	105.29	104.53	104.16	103.07	106.16	104.73	104.29	105.28	106.24	104.27	105.08	104.73	103.58	103.6	104.28	105.95	105.7	106.17	104.44	104.85	105.79	104.61	106.16	104.42	104.39	105.94	103.09	104.91	103.87	106.33	105.61	104.55	104.14	104.12
112.29	112.53	112.63	113.56	112.54	112.94	110.82	113.14	113.42	112.22	112.81	113.52	113.17	112.49	112.08	113.02	113.17	111.47	112.54	113.03	111.84	111.39	113.3	114.6	110.81	111.82	112.98	112.33	112.43	112.41	111.54	114.03	112.52	112.94	113.96	113.94	114.15	111.62	111.87	112.04	111.42	113.83	113.49	114.76	112.16	110.94	112.64	113.1	113.23	113.6
106.69	107.46	106.56	105.43	105.77	104.58	105	106.86	105.26	105.86	107.24	105.57	104.77	106.82	106.07	106.34	106.29	106.38	105.86	105.9	108.39	106.3	106.36	106.24	105.72	107.36	106.18	105.51	106.41	107.13	107.1	106.49	105.62	104.63	106.16	106.47	107.24	105.98	106.99	105.09	106.08	106	105.84	106.45	105.16	106.48	107.01	106.13	104.66	106.7
105.98	106.55	105.51	105.65	106.23	106.13	105.21	106.54	106.47	106.4	106.23	103.61	104.82	107.84	106.29	105.51	105.59	106	106.11	106.01	105.75	105.9	106.42	106.73	105.6	105.52	105.51	106.42	106.03	108.32	105.63	106.45	106.56	104.96	105.57	105.55	106.9	106.03	105.94	104.69	106.5	105.12	104.81	105.83	105.65	105.7	106.25	107.02	104.47	106.66
111.09	111.49	111.7	111.74	112.32	111.72	111.44	110.34	110.52	111.9	111.73	110.56	110.97	110.4	111.39	111.77	110.28	113.2	110.6	112.26	112.52	111.87	112.08	111.82	111.32	112.31	112.37	112.24	111.66	111.26	111.93	110.33	112.33	112.31	110.11	109.67	111.25	111.34	112.5	111.48	110.81	112.4	111.14	111.78	112.15	111.95	113.03	112.2	111.14	111.68
104.13	106.2	105.87	105.18	105.32	104.81	105.73	105	106.41	105.91	105.34	104.52	105.8	105.86	106.47	105.23	106.6	105.49	104.15	106.87	106.22	105.67	106.23	106.4	105.21	104.5	105.74	105.79	105.45	106.73	105.66	104.11	106.19	105.1	106.12	107.09	104.78	105.57	105.44	105.48	106.46	105.04	105.77	104.93	106.87	105.72	105.21	105.91	105.03	106.52
111.37	113.45	112.26	110.56	112.29	111.13	112.04	110.19	111.24	111.1	111.44	111.26	110.17	111.96	113.3	111.2	112.25	111.66	110.67	112.98	112.23	112.96	111.52	111.5	111.61	110.69	113.31	112.69	112.37	111.33	111.65	111.16	111.85	112.24	113.31	112.77	110.55	110.6	111.13	111.18	113	112.26	110.84	111.59	111.24	111.64	111.13	111.56	111.3	110.83
105.08	105.97	105.26	105.47	105.32	105.69	104.94	106.36	105.07	106.56	105.27	106.23	104.83	104.66	105.82	104.7	104.69	105.55	105.46	106.96	105.83	105.72	106.06	104.13	104.39	105.86	104.54	105.97	104.97	105.29	104.74	107.22	104.2	106.12	106.23	105.62	104.2	106.08	103.74	104.42	105.43	104.99	103.55	105.46	103.55	104.95	105.8	105.43	105.83	104.49
106.94	104.95	106.26	104.99	107.34	107.24	107.29	105.98	105.75	106.27	106.16	107.37	106.97	107.01	105.67	106.39	105.49	106.23	104.72	105.95	107.58	107.12	106.82	106.17	105.94	106.03	107.59	106.98	106.08	107.29	105.7	106.8	105.89	106.74	106.4	107.57	106.3	105.84	106.09	107.72	104.98	107.69	105.78	105.92	106.55	105.13	106.49	105.3	107.21	105.73
112	113.29	113.25	112.34	113.71	112.55	112.57	112.91	113.41	113.1	114.07	112.57	113.3	114.01	112.58	112.73	113.36	112.5	113.46	112.48	111.86	112.61	113.01	111.94	112.52	112.64	113.45	112.37	113.65	115.04	114.42	113.44	113.86	111.13	113.82	114.24	113.98	112.99	111.88	114.01	113.01	113.26	113.87	113.28	112	112.34	113.37	112.17	112.13	112.27
111.68	112.95	112.41	112.1	111.2	112.7	111.1	112.7	113.53	111.72	113.15	111.47	111.41	111.87	111.54	111.88	110.89	113.35	112.18	111.64	113.69	114.26	112.31	112.26	113.21	111.91	112.41	111.48	111.64	111.01	111.82	112.72	111.09	111.86	112.67	111.86	110.63	112.02	112.69	110.1	111.76	111.32	111.91	111.77	111.14	111.4	111.26	111.93	110	111.44
100.32	99.17	99.832	99.646	100.81	98.938	98.703	100.56	98.374	100.81	99.98	101.54	98.955	98.721	99.459	100.11	99.85	101.32	99.628	102.07	99.16	99.919	99.709	99.617	99.136	99.422	100.37	98.471	101.98	99.935	99.448	98.303	100.41	100.77	100.82	99.309	100.11	99.518	101.57	98.766	100.46	99.043	100.06	99.073	99.853	99.184	99.634	98.894	99.383	99.506
100.56	101.53	101.39	101.24	99.986	100.39	100.48	99.076	102.33	100.91	102.1	100.47	100.75	100.92	101.12	102.28	100.13	99.827	100.46	99.48	99.38	98.421	100.2	101.42	99.399	100.37	100.2	101.11	100.45	100.83	99.443	100.43	99.953	100.62	100.39	101.17	101.61	101	101.67	99.338	100.84	100.68	100.8	102.84	100.94	99.745	100.8	100.74	102.02	99.844
111.86	110.76	112.05	112.04	111.12	112.38	110.75	111.57	110.61	111.93	111.41	109.55	109.83	110.62	111.6	110.36	110.87	109.99	111.36	110.24	110.43	110.72	111.9	111.44	110.35	110.46	111.49	111.52	110.92	109.81	112.68	109.04	112.6	110.81	111.03	110.33	110.26	110.83	112.34	112.28	111.57	111.57	112.88	111.31	110.78	110.53	112.1	112.36	111.2	111.61
98.687	99.673	99.611	100.39	99.662	100.45	99.967	100.52	101.25	99.499	99.851	99.419	100.75	99.195	99.063	100.41	99.873	99.63	98.324	100.08	97.944	99.199	99.556	100.67	100.7	101.08	100.87	99.777	101.34	98.097	98.61	99.549	98.442	99.874	98.415	98.274	99.936	98.578	99.504	100.39	100.63	98.945	99.01	100.84	100.76	99.457	101.33	100.98	99.537	101.72
104.92	105.27	105.17	107.55	105.91	106.06	105.67	106.09	105.49	104.72	105.77	105.57	106.11	105.17	103.72	104.41	106.93	104.29	106.02	103.6	105.1	104.38	106.27	107.29	104.52	106.11	106.72	106.8	106.17	106.17	105.63	106.25	105.8	107.57	105.78	105.78	104.59	104.43	104.95	105.93	104.43	105.27	104.14	106.01	106.11	105.73	106.37	105.1	104.15	105.31
111.08	112.23	110.64	111.28	110.57	111.45	110.06	113.7	111.54	112.31	109.77	109.96	110.72	110.87	112.2	110.45	110.03	111.75	110.69	109.61	110.96	111.44	112.28	111.78	111.14	110.99	111.55	111.39	110.96	112.35	111.11	110.81	111.89	111.74	111.97	110.39	111.29	111.4	111.4	111.18	110.36	111.26	111.27	110.85	111.67	111.27	111.49	113.1	110.34	110.34
100.62	100.73	98.438	101.23	99.134	100.42	99.748	100.09	100.19	101.01	98.931	99.173	98.244	99.175	98.698	99.75	100.92	99.247	99.533	100.37	99.045	98.996	101.36	98.719	100.52	98.799	100.52	98.846	101.31	101.71	99.439	100.2	98.429	99.399	100	100.77	101.11	98.332	100.55	100.34	99.677	98.649	99.057	99.129	100.62	98.652	100.4	101.28	99.379	99.751
111.83	112.78	113.97	112.89	113.49	111.7	112.57	110.97	114.1	111.04	112.07	113.03	112.93	110.15	114.15	113.54	113.71	111.86	113.2	113.34	113.08	114.13	113.65	112.82	112.22	111.9	112.93	111.35	112.68	113.48	113.24	111.7	112.71	113.02	112.87	111.63	112.31	113.52	112.52	112.39	112.32	112.56	110.82	113.06	113.33	111.74	113.46	112.58	113.3	112.73
99.681	99.423	100.32	99.704	101.39	100.04	101.01	99.497	99.219	99.478	101.08	100.52	101.16	101.54	99.238	99.778	101.26	99.607	101.07	100.4	98.501	99.603	100.08	101.23	100.62	101.54	100.77	101.55	98.877	101.79	100.54	100.08	98.84	99.86	101.08	100.19	100.04	99.71	100.51	101.22	101.05	99.512	100.89	101.09	99.753	100.2	99.634	100.67	100.97	101.73
105.3	104.02	103.81	106.13	103.99	105.68	106.24	105.02	104.95	104.2	105.07	103.96	106.33	105.33	104.05	104.14	104.51	105.14	105.01	105.61	106.02	105.33	105.11	105.66	105.4	107.47	103.71	105.01	105.98	105.14	104.09	105.46	103.46	104.53	103.89	107.4	105.46	105.22	104.65	105.06	104.35	105.04	105.05	105.01	104.9	104.68	105.62	105.17	104.37	104.35
105.92	106.62	104.96	106.16	107.45	105.07	106.23	107.47	105.11	107.31	104.32	105.66	106.88	106.41	106.27	107.08	107.52	105.07	105.21	105.79	107.17	105.95	104.22	107.06	105.87	106.85	105.76	106.46	105.78	105.72	105.41	105.07	106.04	106.42	106.05	106.58	105.41	106.41	105.46	105.71	103.81	105.69	105.46	105.49	105.6	105.53	106.39	105.3	106	104.93
106.75	104.93	107.46	104.03	105.6	107.84	106.37	104.37	105.34	105.64	106.37	107.44	105.17	104.71	104.82	105.98	105.02	106.09	105.66	105.07	107.06	104.69	106.03	106.18	106.69	104.75	105.22	106.06	105.21	105.04	105.9	105.46	104.75	106.29	107.18	105.78	105.84	105.72	104.99	106.36	105.19	106.54	105.07	106.42	105.5	105.55	104.55	106.04	104.69	104.26
106.32	105.71	105.02	106.23	106.53	107.56	106.2	106.05	105.61	106.45	105.66	106.77	106.22	106.3	105.39	106.05	106.09	106.83	106.08	108.13	105.92	106.69	105.62	106.9	107.71	106.46	105.85	106.76	107.44	106.95	107.65	104.98	107.05	105.71	106.2	106.55	105.45	106.63	107.06	106.5	105.78	106.04	106.95	106.89	106.67	105.72	108.68	104.65	105.83	106.77
116.45	114.86	115.75	115.19	115.44	115.28	114.27	114.84	116.02	115.91	116.42	116.81	114.77	116.4	117.35	116.08	115.37	114.95	116.86	117.13	116.28	117.19	115.75	115.33	115.64	116.33	116.43	115.51	116.67	116.94	116.15	115.19	116.35	115.8	116.5	116.46	116.64	116.47	116.44	116.11	116.49	115.78	114.93	115.62	117.03	117.27	117.7	115.37	116.12	114.6
117.85	117.9	119.31	117.56	117.05	117.51	118.04	116.9	118.28	118.02	117.48	117.45	117.17	118.54	117.46	116.6	119.42	116.72	118.01	117.92	118.59	118.7	118.29	117.51	117.23	116.63	116.89	117.8	117.83	115.59	117.91	118.92	118.85	116.99	117.6	117.04	116.88	117.89	117.14	118.07	118.63	115.85	118.1	116.98	116.68	118.64	117.44	117.49	118.7	116.94
105.37	106.38	106.2	105.08	105.03	105.31	106.24	105.92	104.9	104.64	106.63	107.73	106	105.67	105.79	104.88	106.38	106.6	105.39	107.71	105.43	107.04	106.29	105.33	106.63	106.33	106.67	104.19	105.17	105.72	104.13	105.98	105.81	104.46	107.14	106.54	104.84	105.93	105.66	106.55	105.12	105.53	107.44	105.85	104.71	105.9	104.93	105.97	105.26	104.41
104.54	107.68	106.58	105.83	106.14	105.49	105.59	106.89	105.05	105.88	105.26	105.94	104.67	108.11	106.14	105.87	107.5	104.21	104.03	105.03	105.37	105.31	105.35	105.15	104.31	106.46	104.84	107.45	103.34	106.07	106.65	104.38	106.6	107.3	103.93	105.24	105.91	105.96	105.83	106.72	106.09	106.6	105.29	105.88	106.61	106.58	107.1	106.11	105.18	103.57
111.01	112.55	112.79	109.83	111.3	111.78	111.49	113.27	111.61	111.58	113.6	110.71	112.18	112.26	111.01	111.27	111.58	111.66	111.24	111.57	111.19	112.4	112.67	111.04	110.83	110.38	113.12	111.13	111.55	112.85	111.02	110.5	112.72	110.58	111.68	112.34	112.33	110.4	109.26	110.82	111.29	111.68	112.18	110.83	111.11	112.67	110.98	111.5	113.48	111.04
111.65	111.28	109.24	111.51	111.51	110.75	110.49	111.69	111.2	112	110.93	111.33	111.71	111.56	110.65	111.72	111.22	109.91	110.66	111.33	111.79	111.77	110.95	112.43	111.59	112.41	111.21	110.76	111.95	111.72	110.03	111.08	111.94	110.27	111.51	110.64	109.92	110.33	111.51	111.87	111.68	110.02	109.52	110.61	112.03	112.02	111.93	111.84	110.65	111.1
112.77	112.96	111.04	112.82	112.9	114.34	112.4	114.04	112.94	113.53	113.33	111.6	114.05	113.4	112.19	113.3	113.33	113.91	110.98	112.2	111.08	112.98	112.71	112.27	113.92	114.06	112.25	112.28	114.01	112.15	113.02	113.15	110.93	114.14	114.99	113.5	112.9	113.67	112.89	113.14	112	113.43	112.72	113.12	113.4	114	111.73	114	111.52	113.14
106.76	105.69	106.57	106.99	107.11	106.98	107.08	105.89	106.58	107.38	106.75	108.2	106.65	106.9	105.65	105.41	105.98	107.41	107.37	107.87	108.53	109.48	104.77	107.48	106.93	106.14	105.93	106.06	107.52	107.4	107.54	107.14	107.11	106.51	106.56	106.81	108.56	107.8	106.69	106.42	106.03	106.91	107.84	107.09	107.37	106.25	108.11	107.54	106.71	106.96
100.49	99.695	100.71	99.076	100.48	100.79	100.8	98.705	100.17	98.796	100.01	101.24	99.711	100.94	99.682	100.59	101.19	99.788	99.06	98.197	99.281	99.543	99.625	100.26	99.196	98.679	100.75	99.473	99.876	100.31	101.35	99.528	98.489	100.76	100.42	100.56	99.11	100.03	99.483	99.104	99.452	99.959	100.7	100.17	99.097	98.909	99.63	99.414	98.761	99.086
110.3	111.52	110	111.07	111.27	111.9	109.72	110.26	108.53	109.74	110.32	109.44	110.14	110.8	108.18	110.3	109.85	111.44	111.46	110.87	108.62	110.28	109.4	110.27	109.76	111.23	108.46	110.14	111.08	110.56	110.68	110.74	109.57	110.48	108.18	110.75	110.88	110.03	108.85	110.19	109.85	110.32	107.6	109.98	109.88	110.23	108.86	111.06	111.1	108.57
106.62	105.41	105.08	105.93	104.35	105.02	106.19	106.44	106.73	105.72	105.01	103.7	106.29	105.74	103.99	103.68	105.71	104.83	103.69	105.72	104.49	106.21	107.06	104.81	104.59	104.77	105.12	105.56	104.4	105.03	105.26	105.35	105	105.72	104.31	104.8	105.58	104.19	105.12	105.5	105.24	105.16	106.49	104.92	105.51	106.03	104.92	106.07	105.42	106.09
116.67	115.79	116.18	116.45	116.25	116.65	117.39	116.46	116.17	116.85	116.65	116.01	116.4	115.87	115.8	116.39	115.76	116.38	116.66	116.16	115.27	116.89	116.44	117.22	115.97	117.36	117.14	115.93	115.17	115.98	116.53	116.51	116.83	116.08	116.25	116.46	116.35	115.13	117.13	115.21	117.13	116.43	116.25	115.81	115.54	115.99	117.48	117.44	115.46	116.81
107.25	105.46	107.07	106.81	106.95	107.27	106.27	106.39	106.29	105.6	106.99	106.57	107.42	107.36	105.85	106.6	107.19	106.21	107.06	106.52	107.54	105.69	105.68	106.09	106.06	107.25	106.52	106.62	107.4	107.15	105.51	105.52	104.96	106.79	107.44	106.76	106.28	107.49	105.6	105.4	104.72	106.71	106.5	106.55	107.6	105.54	105.67	105.21	105.95	107.66
116.68	117.75	116.42	115.8	116.22	116.18	115.93	117.69	116.87	115.76	116.74	115.73	116.74	115.24	116.59	115.97	116.17	116.6	114.76	117.23	115.96	117.22	116.6	116.12	116.23	116.16	115.31	115.48	116.08	116.97	117.36	117.28	116.06	116.02	115.35	116.82	115.53	117.09	116.23	116.66	114.88	116.22	114.92	117.13	114.77	114.87	115.63	116.8	118.87	116.45
100.07	99.307	99.309	100.08	99.576	100.1	99.837	98.751	98.975	98.655	101.19	98.494	99.478	99.303	99.359	98.808	98.789	100.04	100.27	97.711	99.526	100.27	100.55	99.159	98.832	99.515	97.801	100.24	101.25	99.387	99.183	99.313	100.69	100.84	100.33	99.219	99.763	99.27	99.161	101.59	99.938	99.901	99.883	99.262	99.647	100.04	98.31	98.884	100.46	100.58
112.81	110.2	111.85	111.38	112.98	113.78	111.65	112.4	112.25	111.92	109.62	111.43	111.99	112.44	112.37	112.54	112.41	112.04	110.25	112.18	111.34	111.04	112.61	112.68	112.5	112.14	113.41	112.66	112.18	111.71	111.54	110.27	111.63	110.77	112.36	111.63	111.6	112.72	110.97	111.51	110.98	112.02	113.68	111.22	112.4	112.46	111.48	112.91	110.55	112.51
104.25	105.11	105.68	104.79	106.77	105.63	107	105.79	106.26	106.76	104.44	104.82	106.35	105.8	105.02	107.36	106.13	106.43	105.02	105.8	106.32	104.95	104.96	105.11	107.98	106.91	105.63	105	104.78	107.28	105.01	105.91	105.89	105.28	106.36	105.41	106.12	105.81	105.25	106.05	105.38	106.19	105.65	105.12	105.81	105.94	105.65	105.74	106.24	105.52
106.31	107.35	104.69	106.81	106.54	107.94	105.05	106.56	106.08	106.25	105.93	106.61	107.1	107.17	107.77	108.16	107.28	108.64	105.46	106.17	108.92	106.4	106.47	107.91	105.72	108.42	109.03	106.32	107.83	107.44	106.62	106.53	107.21	106.64	106.44	105.73	107.93	107.71	104.78	107.51	107.62	107.52	105.4	107.4	108.01	107.41	106.63	106.11	106.58	107.27
111.85	112.62	111.95	111.98	111.9	111.63	112.72	112.84	111.87	110.94	112.94	110.81	111.7	113.05	111.42	111.87	112.36	113.17	110.17	110.72	109.66	111.47	111.26	112.29	111.45	111.79	112.42	112.15	112.87	111.73	112.03	111.44	112.51	111.19	112.52	113	111.64	112.02	111.57	111.7	112.64	112	113.08	113.28	111.37	113.05	111.87	111.79	110.79	110.44
107.8	110.09	109.33	110.25	109.63	111.82	109.08	109.82	110.51	108.62	109.45	110.97	110.32	110.83	110.19	110.77	109.59	110.86	109.62	110.03	112.29	111.16	111.35	110.77	109.98	111.36	111.79	110.54	111.13	111.3	110.58	110.2	110.48	109.63	111.01	109.93	110.43	110.68	109.85	110.42	110.38	109.99	107.99	109.47	110.25	109.75	110.7	109.84	110.18	109.64
105.98	105.81	107.71	107.74	106.08	106.74	106.68	107.81	107.96	105.81	106.13	106.39	106.3	107.85	106.59	106.08	108.12	106.83	107.7	107.41	106.33	106.16	108.02	107.69	107.7	106.33	106.44	105.48	107.62	106.82	106.35	105.63	106.72	106.96	106.8	106.38	108.1	106.95	106.81	107.66	107.04	106.07	107.87	106.44	107.11	107.93	106.44	106.01	105.47	107.12
106.15	106.51	106.74	104.66	105.65	107.67	107.04	104.8	107.21	105.87	106.41	106.05	105.65	106.95	105.71	105.23	105.33	106.94	106.94	106.89	106.41	107.23	106.08	105.14	106.02	105.48	107.37	106.71	107.19	105.92	105.84	106.37	105.09	107.05	105.73	106.86	106.51	105.35	105.25	107.42	106.65	105.54	107.37	105.42	106.04	106.02	107.89	106.64	106.61	106.87
107.81	106.77	106.62	107.23	108.03	105.51	105.52	107.92	107.23	106.84	106.07	105.34	107.69	107.49	107.79	105.78	107.6	106.42	105.66	106.28	106.53	105.84	106.93	107.51	105.75	106.23	107.7	107.46	105.98	105.81	106.55	106.56	105.17	106.3	105.94	107.88	107.62	106.86	106.58	106.77	105.8	107.86	106.99	106.02	107.67	107.49	106.91	105.97	105.61	108.19
112	111.14	112.23	113.17	113.02	112.22	112.63	111.65	111.52	112.66	112.73	111.62	111.55	112.98	112.42	113.66	111.36	110.47	113.29	112.01	112.65	112.8	111.25	110.71	111.6	111.77	112.46	113.13	111.71	111.03	110.17	111.8	113.16	112.36	111.13	111.84	113.14	111.33	111.14	112.6	111.85	109.97	112.08	111.65	110.72	112.54	111.88	111.47	111.56	111.49
106.35	104.1	105.27	107.59	106.15	104.4	106.58	105.82	105.96	105.73	104.8	105.62	106.07	106.28	105.06	105.25	105.56	106.25	105.87	104.01	107.53	106.09	107.15	105.13	105.65	106.69	107.21	105.17	104.3	106.73	106.71	105.6	105.33	105.7	106.52	107.16	105.17	105.77	106.29	106.72	105.19	104.84	105.67	105.94	106.22	105.38	105.61	106.48	105.73	106.2
112.92	113.3	112.72	114.3	113.44	111.74	112.78	112.18	111.42	114.03	113.5	114.06	111.86	112.41	112.3	114.9	112.83	113.35	113.68	112.03	112.68	112.24	113.21	112.93	112.56	113.53	112.46	114.14	111.7	113.26	112.64	112.07	113.02	113.28	112.94	113.75	111.61	112.7	112.96	111.28	112.3	113.19	112.08	112.88	113.67	112.74	111.95	112.28	111.77	112.3
102.21	99.768	100.82	100.33	100.17	100.92	100.17	100.82	101.32	100.22	101.87	100.95	98.707	101.06	99.597	99.131	100.52	99.414	99.564	101.42	99.639	100.74	98.885	99.618	102.84	100.82	100.7	101.83	100.57	100.67	101.71	101.03	100.53	101.21	99.675	99.249	101.57	101.67	100.22	100.9	101.76	100.57	101.32	100.46	99.563	100.13	102.14	99.999	100.88	98.133
104.57	104.12	104.12	105.2	105.19	104.94	105.17	104.9	105.63	104.63	104.55	104.97	104.51	103.75	104.12	104.56	104.85	104.24	104.5	104.01	104.98	104.64	103.09	104.68	104.45	104.13	104.27	104.7	104.31	104.9	103.47	104.86	103.88	103.85	104.41	103.83	104.61	104.37	104.6	105.5	104.32	103.66	105.72	105	102.67	104.61	103.65	102.78	104.67	104.59
109.79	109.75	110.52	109.82	109.7	110.69	109.81	109.31	109.08	111.15	109.06	108.98	109.19	109.8	109.78	109.65	111.4	110.58	110.13	109.6	110.86	110.12	110.56	109.54	110.84	110.13	109.11	111.17	111.13	109.21	110.9	107.23	109.9	109.86	108.77	111.02	110.64	110.19	110.23	110.45	110.81	110.59	111.84	108.27	109.97	109.88	112.14	108.13	110.4	110.09
103.85	105.26	105.48	105.19	105.37	104.75	105.92	105.36	105.56	105.68	104.65	105.83	105.75	104.92	105.17	104.1	105.42	105.91	105.18	104.16	104.09	104.94	105.86	104.04	105.41	105.2	105.05	106.11	104	106.87	106.44	104.41	107.37	104.97	105.94	105.96	105.32	106.29	105.17	105.29	105.43	104.67	104.75	104.44	105.26	104.96	106.37	104.71	105.29	105.93
105.19	105.38	105.66	105.58	105.83	105.65	107.1	105.82	106.14	105.88	106.84	106.23	108.37	105.75	107.13	106.11	105.24	105.57	105.62	107.09	106.81	105.9	104.44	106.42	105.22	105.51	106.53	106.69	106.24	106.37	106.58	106.42	106.58	105.18	105.11	105.88	105.59	106.27	105.21	107.2	106.45	104.83	104.81	106.04	105.69	105.9	104.91	105.24	105.72	106.79
104.95	106.28	105.43	107.5	107.36	106.26	108	106.13	106.08	106.21	106.35	106.89	107.57	105.57	108.98	108.09	106.5	107.39	107.4	105.96	105.11	106.65	105.64	105.22	107.47	106.42	106.11	106.68	107.04	106.32	106.2	105.84	106.72	107.55	105.95	106.99	106.44	106.66	108.38	104.85	106	108.84	107.18	105.24	106.96	105.22	106.52	107.31	106.09	108.57
106.56	106.28	105.56	104.95	107.41	106.21	105.57	105.08	105.64	105	104.98	105.42	104.99	105	105.32	105.68	105.36	106.09	106.66	105.58	105.35	104.25	104.82	106.53	105.23	105.31	106.48	105.54	105.98	105.08	105.68	105.41	105.32	105.2	106.26	104.6	104.73	106.63	105.47	106.06	104.79	103.9	106.23	104.33	105.16	105.31	105.32	105.4	105.62	104.14
104.63	105.47	104.75	105.39	104.99	105.79	105.96	105.12	105.54	104.69	106.39	106.44	104.96	106	105.77	108.03	105.36	106.28	106.67	105.49	106.07	105.14	104.92	107.76	104.15	105.48	105.17	105.93	106.32	104.56	103.97	105.99	103.77	105.57	104.53	104.73	105.75	105.44	106.2	106.7	107.13	105.07	106.82	105.13	105.46	104.58	105.09	104.57	105.01	105.02
105.82	107.18	106.85	107.48	107.92	105.62	105.95	106.03	107.09	107.42	107.23	107.29	105.82	106.32	106.02	106.95	106.07	106	107.78	105.71	107.11	105.15	106.23	105.15	107.71	107.55	106.44	105.77	107.28	106.37	105.96	105.69	106.84	105.8	105.31	107.75	106.33	106.3	107.65	107.54	105.92	105.75	107.23	107.43	106.11	106.79	106.1	107.26	105.45	105.62
103.88	105.12	103.44	104.08	104.88	104.49	104.85	104.02	104.12	105.4	102.97	103.86	104.11	105.22	103.51	105.53	105.21	104.5	105.23	105.19	103.58	104.15	104.35	104.82	105.62	103.89	104.71	104.13	104.6	104.82	105.21	104.96	103.78	104.51	104.91	103.7	103.6	104.49	104.27	103.74	104.35	105.58	103.51	104.48	105.35	105.17	103.6	104.96	104.08	104.42
106.61	105.65	105.45	105.32	105.75	106.3	105.36	105.57	106.03	106.31	106.17	105.16	106.94	106.13	105.38	106.67	108.13	107.62	105.55	106.11	105.56	105.45	106.9	106.52	106.08	105.06	105.69	104.96	107.23	105.88	105.28	104.65	105.37	104.77	105.09	106.74	104.01	105	105.34	108.21	106.73	105.1	103.87	105.45	105.97	105.7	105.16	106.27	105.47	105.49
106.58	104.84	106.52	104.86	104.89	104.47	105.3	106.39	105.26	104.21	105.8	105.38	105.08	105.37	104.49	106.04	106.39	106.46	105.94	103.72	104.61	107.4	105.62	104.56	105.59	106.44	105.26	104.48	105.66	105.43	105.52	104.63	105.21	105.2	103.79	105.57	105.26	106.82	104.53	106.13	105.8	104.65	105.13	104.8	106.51	105.28	106.56	105.67	105.27	104.42
107.94	110.92	108.75	109.89	110.75	109.9	110.68	109.87	111.34	109.46	110.86	109.92	109.83	110.05	108.66	108.68	108.62	110.33	109.75	111.16	110.36	111.47	110	111.18	111.25	109.39	109.67	111.15	109.79	110.01	110	110.01	111.85	110.47	110.91	111.06	111.1	110.12	111.43	109.75	108.44	110.12	108.8	109.48	108.93	110.37	110.36	110.76	110.84	110.38
100.03	99.618	99.909	99.048	100.03	99.436	99.039	100.05	100.4	100.09	99.985	98.816	98.812	99.749	100.75	101.35	98.698	99.287	100.28	100.23	99.259	100.02	100.9	99.056	99.767	100.47	100.05	98.684	99.147	100.03	100.26	99.632	98.789	97.855	99.976	98.778	99.726	100.14	99.107	99.7	98.867	100.57	100.78	100.98	99.455	99.616	100.24	100.26	100.72	101.18
116.9	116.47	117.34	115.23	117.69	117.38	115.68	117.28	116.35	116.47	116.7	116.45	117.2	115.48	115.97	116.61	116.38	117.25	115.93	115.61	117.17	115.27	117.31	116.34	116.24	115.8	115.23	116.48	115.54	115.82	117.46	117.13	117.54	115.95	116.49	117.23	115.95	116.68	116.12	115.25	116.07	115.75	117.6	115.54	114.28	116.31	116.07	115.5	116.79	114.58
99.988	99.366	101.46	99.843	101.87	100.7	98.374	100.24	101.29	98.682	98.927	101.32	100.64	100.38	100.62	101.34	99.573	98.837	100.79	100.16	99.225	99.794	99.391	98.522	100.1	101.1	98.875	101.11	99.417	100.1	101.41	100.88	100.69	100.83	99.723	99.004	100.04	99.739	102.5	100.72	101.12	100.61	100.78	98.737	100.86	99.056	99.99	101.3	100.26	99.667
99.14	97.524	100.39	99.574	98.647	99.684	100.04	100.51	99.756	99.906	100.1	101.61	100.18	97.911	102.46	98.577	100.43	100.51	100.32	99.226	99.401	99.181	99.453	99.048	98.569	98.714	100.12	99.086	99.612	100.66	99.522	99.051	99.989	98.522	99.61	99.447	100.96	98.631	100.27	100.58	99.393	98.755	99.224	99.772	99.353	99.277	100.1	98.42	98.787	100.43
105.6	105.27	106.32	103.84	105.88	106.23	105.39	104.04	104	107.23	104.57	105.15	105.49	105.44	105.36	104.31	105.57	104.69	106.01	106.17	105.44	104.85	105.94	105.23	104.63	105.38	104.3	105.44	104.87	104.61	104.73	104.56	107.83	106.84	105.06	105.43	104.08	104.85	105.99	106.56	105.15	106.21	104.77	106.37	105.22	106.21	106.49	106.42	106.36	105.94
111.83	112.78	112.61	113.83	111.61	112.06	114	113.34	111.55	112.38	113.06	112.69	111.68	113.8	113.36	113	112.2	111.42	112.84	113.04	111.82	112.43	112.08	112.44	112.94	112.58	114.34	112.86	111.82	113.48	111.84	111.73	112.64	112.95	111.88	112.05	112.22	112.11	112.61	112.21	113.39	113.16	111.86	111.38	112.9	112.75	113.06	112.18	113.08	111.74
104.9	106.58	103.66	105.23	103.15	104.04	104.01	103.68	104.24	103.29	104.83	105.46	104.5	107.39	104.17	103.61	106.06	104.88	104.49	104.98	104.69	106.69	104.11	104.99	105.46	104.29	104.25	103.67	104.79	105.62	104.01	104.79	104.23	103.69	104.99	104.51	105.41	104.36	104.67	103.1	103.52	104.88	104.8	105.46	104.96	104.01	104.91	103.91	104.45	104.32
104.85	105.52	105.14	105.67	105.53	104.62	102.7	103.71	103.99	103.58	105.3	103.04	104.31	104.29	106.63	104.87	106.06	106.89	105.29	106.02	106.45	104.41	105.45	104.76	104.67	104.76	105.35	104.84	106.13	104.76	103.31	105.42	103.13	104.71	103.71	105.54	102.91	104.68	104.26	106.41	105.21	105.37	105.38	105	104.5	105.38	103.99	104.85	104.75	104.31
116.99	118.8	118.02	117.51	118.98	116.57	117.22	118.05	116.6	116.96	118.61	118.62	117.53	118.2	118.07	118.58	117.24	116.87	117.58	118.53	117.13	117.9	119.61	117.88	119.15	118.2	119.08	117.17	116.57	117.54	116.81	116.62	118.97	116.67	117.15	116.22	118.01	116.96	116.62	117.82	117.49	117.91	117.66	117.35	117.54	118.77	116.22	117.95	117.54	115.83
118.14	119.64	118.41	118.23	117.83	118.2	118.69	117.17	117.75	118.46	118.12	117.55	118.26	118.68	116.07	117.39	118.22	118.64	118.18	116.51	117.62	117.31	117.23	117.78	117.46	117.44	116.92	118.86	117.88	117.96	118.89	116.93	118.82	118.18	117.78	117.51	117.99	117.43	118.45	117.29	116.98	116.39	118.65	118.04	118.2	117.19	118.21	117.81	117.17	117.9
112.49	110.93	110.05	112.97	110.78	112.2	110.52	109.76	110.54	111.67	110.61	113	111.79	111.96	111.09	110.64	111.33	111	110.58	109.4	111.08	111.16	111.78	109.52	111.11	112.38	111.82	111.47	111.82	110.9	110.82	112.12	111.35	110.32	112.48	112.15	110.19	110.85	109.76	110.38	111.41	110.26	112.09	111.98	112.15	111.18	110.45	112.92	110.14	111.25
111.82	113.06	113.67	113.81	113.43	111.28	113.13	112.5	112.45	112.83	112.23	111.45	114.88	112.21	112.24	113.32	111.52	111.21	110.86	113.06	113.24	114.06	111.74	111.6	112.88	111.03	112.94	111.76	112.82	113.91	113.1	113.93	112.48	113.25	111.36	112.84	112.55	113.38	113.88	111.76	111.68	113.76	112.61	113.62	112.77	112.4	112.76	113.32	111.74	111.04
101.73	100.34	100.55	100.25	100.2	101.13	99.673	99.242	99.403	98.714	99.791	98.311	101.13	100.23	99.424	99.416	100.5	100.73	101.07	101.2	100.11	99.429	102.41	99.882	100.78	101.16	100.56	100.67	100.41	99.324	100.52	98.769	100.63	99.402	98.083	100.84	99.924	99.856	100.89	100.28	99.607	98.852	100.63	99.809	99.905	99.099	99.761	98.581	100.45	101.32
98.698	100.49	101.23	99.17	102.42	101.27	100.28	100.13	99.006	99.937	99.958	101.03	98.939	99.403	99.199	99.333	98.749	100.17	100.01	101.08	99.507	98.622	100.59	98.178	99.782	100.41	98.844	99.228	98.998	99.79	99.694	99.579	100.82	99.651	100.11	101.27	100.08	100.11	102.15	99.705	99.095	98.566	100.43	98.804	100.78	100.02	100.89	99.316	100.25	100.42
104.2	105.76	105.29	104.4	104.63	104.96	105.31	104.71	105.48	106.79	105.84	105.74	104.63	106.34	105.98	104.34	105.57	106.82	105.36	105.43	104.57	104.89	104.31	105.45	105.57	105.17	105.03	105.62	106.18	104.77	106.74	104.18	105	106.03	105.04	104.78	105.78	105.39	105.8	105.31	104.69	105.68	103.77	105.01	105.4	105.12	105.71	106.06	104.14	104.94
111.6	111.26	110.17	109.9	109.13	110.69	111.04	110.86	112.48	110.61	109.09	111.46	111.82	110.46	111.53	110.97	110.44	111.62	109.25	111.51	110.26	111.18	108.55	110.19	111.94	111.08	109.74	110.25	111.93	110.6	108.97	110.01	109.6	111.06	110.68	110.5	109.59	108.77	111.21	112.21	111.45	110.85	110.43	111.23	110.78	109.36	111.52	110.66	110.06	110.7
110.6	110.17	109.39	109.64	110.89	110.65	110.44	109.81	109.4	111.42	109.61	109.21	109.35	108.7	109.62	108.19	109.74	109.06	109.15	109.73	109.27	109.78	109.58	110.43	109.56	109.66	110.84	110.2	109.86	110	109.76	108.9	109.95	110.66	110.41	110.21	110.55	111.05	109.08	111.17	110.47	110.34	109.75	110.71	108.98	110.08	110.15	110.5	108.81	109.2
105.47	105.84	103.13	105.56	105.46	105.41	105.4	104.06	104.79	104.69	106.85	105.85	104.03	106.92	103.63	104.4	104.59	104.01	105.23	105.71	105.03	104.82	105.85	105.48	104.56	103.23	104.36	104.65	106.36	106.43	104.24	105.6	104.78	104.85	105.09	104.09	103.53	106.29	104.47	105.73	104.91	104.59	104.07	105.59	103.3	105.56	105.02	105.08	104.94	104.77
105.53	105.96	106.29	106.38	105.46	104.29	105.03	107.51	105.13	105.98	104.98	105.63	106.23	105.97	105.52	105.44	106.02	105.86	106.71	107.14	105.97	105.19	106.77	106.03	105.35	107.86	104.76	107.11	105.63	104.94	106.43	104.94	106.23	106.53	105.57	106.92	105.2	105.24	105.53	107.41	105.39	106.77	105.24	106.15	105.8	107.57	105.76	107.03	105.53	105.92
106.99	107.53	106.97	105.77	107.07	107.24	106.29	107.43	105.52	106.79	107.05	108.02	107.35	107.34	107.22	106.36	106.28	105.82	106.66	105.96	107.34	107.37	108.62	107.36	106.5	106.99	108.6	106.12	105.79	106.15	106.35	105.91	105.53	107.08	107.38	107.28	107.6	106.87	106.62	106.87	107.91	106.64	107.2	106.08	107.03	106.01	107.67	108.75	106.96	107.94
101.38	101.32	100.78	100.18	102.94	100.79	99.479	101.8	101.54	101.27	101.03	100.43	100.75	102.51	101.69	100.7	101.05	101.59	100.55	100.36	100.15	101	102.68	100.75	100.88	100.45	101.1	102.06	99.828	102.74	102.04	100.91	101.78	100.44	101.58	101.8	101.16	100.4	100.93	99.819	101.42	100.46	100.34	99.642	101.91	102.18	99.974	101.73	100.97	99.405
112.25	110.81	110.44	110.13	112.42	111.53	110.83	111.79	111.16	110.11	111.01	110	112.75	112.47	112.92	111.64	110.87	110.29	110.28	110.96	110.27	110.25	111.44	110.41	113.14	112.4	111.1	111.21	113.16	110.63	110.78	111.06	110.75	111.74	110.92	111.81	110.86	110.38	110.93	110.93	111.49	111.19	111.56	112.5	112.18	112.45	111.19	111.61	111.07	111.73
98.556	99.99	99.729	98.612	101.15	100.12	100.06	100.41	99.565	99.048	99.091	100.38	101.21	99.342	99.404	99.618	98.619	99.99	100.32	99.09	99.487	99.89	101.06	100.58	99.485	99.306	99.475	97.629	100.72	99.846	99.506	99.503	101.32	99.352	98.926	99.263	98.836	100.25	102.17	101.03	100.33	98.658	101.66	100.4	98.944	99.766	100.94	100.1	100.04	99.761
105.92	105.26	107.47	105.9	107.16	105.68	105.2	106.77	107.87	105.54	107.81	106.11	105.87	106.77	108.61	106.95	106.13	106.82	106.27	105.68	106.15	106.34	106.98	105.65	105.97	106.34	105.57	105.01	106.34	104.18	106.88	105.96	106.53	105.68	105.79	105.6	106.15	105.41	105.32	106.35	105.55	107.33	106.03	107.07	106	105.47	106.33	107.32	105.54	107.44
111.24	112.38	112.65	111.6	111.06	111.79	113.03	111.15	111.5	112.76	112.91	111.55	111.47	112.05	112.23	113.34	112.53	112.8	111.8	112.22	111.39	111.4	113.8	112.85	110.36	111.08	112.36	111.39	113.26	111.08	111.29	113.03	113.13	110.85	111.8	111.85	111.69	112.81	112.06	111.16	112.63	111.77	111.61	110.83	112.36	111.52	112.43	113.03	112.26	112.1
99.792	98.786	98.008	99.402	98.896	100.49	99.201	98.319	101.2	99.884	100.57	100.96	100.21	98.472	101.84	99.661	98.993	99.366	98.818	100.65	100.44	99.992	99.331	100.87	100.74	99.466	100.92	99.235	99.132	99.555	98.977	99.761	98.696	101.72	100.29	101.34	99.198	100.33	99.799	101.14	100.8	100.16	98.978	99.025	98.27	101.34	100.06	98.786	99.614	97.804
104.88	106.16	106.28	105.91	106.35	106.16	106.29	104.85	106.74	106.44	105.35	106.39	106.63	106.72	106.54	106.09	105.07	105.12	106.79	105.88	104.31	106.74	105.26	106.3	104.21	105.24	107.48	106.73	105.13	106.5	106.18	106.05	106.08	103.94	106.63	106.8	106.52	104.87	106.08	105.93	107.02	106.35	106.24	107.13	105.38	105.95	104.81	105.27	105.16	105.71
99.725	99.358	100.05	99.481	100.09	99.693	101.26	99.096	101.7	99.151	100.13	98.999	99.714	99.064	100.92	98.753	101.28	99.239	99.705	98.814	99.682	100.82	100.75	100.4	100.02	99.525	99.744	99.845	99.411	99.324	99.903	99.856	99.468	101.11	98.728	99.608	99.312	100.62	99.751	100.27	100.53	97.471	100.3	100.16	100.9	100.3	101.2	99.688	99.311	98.554
106.54	106.24	107.54	106.72	106.82	107.39	107.27	106.23	107	106.98	107.09	107.74	105.7	108.14	108.09	106.55	106.81	106.24	106.73	106.61	106.72	106.36	106.48	104.45	107.47	107.49	107.08	105.89	105.66	106.04	107.61	106.41	106.61	106.8	106.24	105.35	106.69	106.77	106.69	105.88	106.95	106.2	108.53	105.78	106.34	107.85	106.85	106.48	106.78	105.47
105.91	106.61	108.96	106.14	107.26	106.89	106.74	107.21	108.86	105.61	107.33	107.26	106.19	105.95	106.88	107.11	106.55	106.99	106.69	106.92	107.35	106.86	105.5	107.54	107.67	107.38	107.56	106.65	106.56	107.09	105.39	106.91	105.86	105.31	108.36	106.85	107.45	106.42	106.37	106.71	105.68	105.61	105.81	107.81	106.99	106.65	107.5	108.23	107.13	108.19
106.87	105.47	106.57	105.82	106.64	106.14	106.72	106.36	105.05	106.85	107.56	106.52	105.52	106.75	106.49	108.42	107.09	105.69	107.17	106.4	105.59	108.42	107.59	106.01	106.14	107.28	106.99	106.34	105.84	108.1	107.73	106.98	105.34	105.95	108.52	106.55	106.93	106.49	108.06	107.06	107.16	105.96	104.67	107.36	106.41	106.72	107.46	106.03	108.25	106
110.16	110.29	109.02	110.29	109.51	111.07	108.89	108.46	109.37	110.27	109.45	107.91	110.71	108.48	107.5	110.44	110.43	108.63	109.58	109.2	111.08	109.99	109.61	108.9	108.8	110.02	110.77	109.35	109.33	110	110.08	109.7	109.81	108.6	111.23	110.2	108.82	109.81	109.96	109.29	108.73	109.43	109.47	109.21	110.48	110.27	109.88	109.19	108.57	110.02
112.03	112.59	113.06	112.1	112.68	112.17	113.21	111	112.76	112.13	111.42	113.29	113.74	113.07	111.6	113.47	113.82	112.97	112.01	113.73	113.17	113.26	114.14	113.03	111.58	112.93	112.74	111.38	111.49	112.33	112.34	112.15	112.15	112.73	113.1	112.01	113.68	113.16	111.72	112.83	111.36	111.98	110.57	112.41	113.95	112.45	112.57	112.5	112.05	111.96
106.85	106.45	105.89	106.96	106.91	105.91	106.24	105.61	106.11	106.39	107.05	105.31	105.01	104.81	105.67	107.18	106.59	109.72	106.79	105.64	106.43	105.82	105.78	106.23	107.81	107.34	107.03	106.28	106.69	106.45	106.44	106.46	104.67	106.46	107.35	105.81	106.78	107.17	105.33	107.06	106.56	107.34	107.3	107.15	104.64	104.91	105.04	105.97	106.55	106.52
109.86	111.03	112.12	110.21	111.39	112.09	113.46	112.37	111.83	112.44	112.28	111.83	111.87	112.69	110.87	112.6	111.46	113.59	111.8	113.23	113.25	112.01	113.01	112.76	111.03	111.7	112.82	112.11	110.91	111.99	110.85	110.82	112.19	112.54	111.83	112.71	111.48	111.83	111.88	110.55	112.41	112.38	112.3	112.37	110.78	111.47	113.26	111.05	113.28	111.61
110.23	111.15	111.26	111.6	111.43	111.29	110.69	110.97	111.97	111.7	112.39	111.45	111.38	110.66	110.59	111.29	111.66	112.27	111.55	111.4	112.54	112.14	112.02	110.77	109.51	111.02	110.28	109.97	109.36	111.02	111.32	111.96	111.43	112.37	112.2	111.72	111.64	109.91	111.21	111.28	110.96	111.22	111.44	110.45	112.38	112.51	111.18	112.29	110.64	111.3
106.18	107.31	105.35	105.91	105.38	105.15	106.08	105.88	105.49	105.58	104.28	103.71	105.82	105.6	106.96	106.22	104.77	104.91	105.11	107.33	104.98	105.6	104.29	105.46	106.43	103.61	106.35	104.91	104.05	107.82	104.85	106.21	106.31	105.8	104.96	104.64	105.89	104.69	106.66	106.05	107.84	105.62	104.84	106.81	104.87	105.67	103.52	106.44	106.02	105.43
117.85	117.94	118.1	117.79	118.6	118.78	118.7	118.47	118.52	117.57	117.66	118.22	118.3	117.1	117.62	116.24	117.72	116.76	118.02	117.11	118.02	118.57	118.83	116.38	117.85	117.34	118.35	116.63	117.6	117.63	118.66	118.53	117.53	118.09	117.63	116.9	116.73	117.72	115.63	118.01	117.23	116.76	116.7	115.57	117.86	118.9	117.51	116.93	117.82	118.19
106.71	106.96	104.58	104.9	106.03	105.28	105.27	104.53	105.52	105.46	104.73	104.5	104.56	106.19	104.99	105.31	105.88	105.5	103.37	104.14	107.03	104.59	105.66	105.94	106.47	105.57	104.14	105.87	106.54	106.45	107.54	103.7	106.95	105.54	106.21	106.42	105.56	105.72	105.43	107.21	105.97	104.35	105.48	105.26	104.41	107.06	106.07	104.63	105.65	108.05
111.89	112.18	112.03	112.98	112.31	111.2	112.95	110.61	113.87	112.81	112.14	113.03	114.14	111.01	113	113.65	112.48	113.19	112.29	111.77	111.79	112.9	110.47	111.12	112.79	112.74	111.6	112.28	112.03	113.73	113.67	113.55	114.16	111.66	111.33	113.57	112.55	113.24	111.55	112.54	114.28	112.73	111.58	113.07	113.49	112.63	112.43	111.83	114.4	112.88
101.27	98.644	100.14	98.966	100.09	100.7	99.99	99.897	99.167	97.794	101.2	98.462	99.233	100.06	100.75	99.153	101.03	100.19	100.91	98.305	100.99	100.48	99.556	101.4	99.223	99.156	99.206	99.818	99.437	98.635	99.179	99.62	99.706	98.692	99.545	98.498	99.019	99.762	98.788	100.62	99.454	98.691	100.44	99.303	99.054	100.5	100.75	99.582	100.36	101.1
105.69	106.96	106.8	105.66	106.63	107.2	106.8	103.72	105.71	106.98	107.08	104.05	106.7	104.8	106.11	106.88	106.34	106.97	107.33	105.36	106.81	104.64	106.74	104.87	106.74	106.5	106.05	106.46	104.54	105.73	107.29	104.47	105.7	106.52	107.04	106.28	106.14	106.68	105.11	104.81	106.95	105.97	106.7	106.43	105.4	106.73	107.11	106.76	104.85	104.98
116.76	116.16	116.76	119.6	116.57	117.29	117.41	118.35	116.16	116.89	117.27	117.58	117.26	116.85	119.26	116.69	118.1	117.02	117.2	118.55	118.32	116.89	117.01	117.68	117.23	118.52	116.64	116.83	117.92	118.46	118.34	117.74	118.57	117.01	118.22	119.24	117.18	118.62	117.06	118.21	117.06	116.38	117.42	117.95	117.63	116.93	118.04	117.4	119.74	117.73
110.64	109.56	110.16	107.73	109.04	109.59	110.38	110.49	111.12	109	110.25	109.11	109.28	109.25	110.18	109.36	109.97	109.08	108.56	110.15	109.98	110.63	109.35	109.14	109.97	109.43	109.62	110.42	108.29	109.68	110.3	109.24	109.88	109.08	109.64	109.28	110.32	110.68	111.22	107.57	110.08	109.79	109.6	111.88	110.71	109.95	108.74	108.35	110.63	110.98
106.26	105.33	106.22	106.81	106.93	107.04	107.81	105.61	106	105.29	106.9	106.17	107.15	107.02	106.98	106.77	108.04	108.26	106.81	105.97	106.22	106.4	106.58	107.4	105.85	107.1	105.15	106.84	105.48	107.97	107.11	107.15	106.57	107.1	106.59	104.88	106.05	106.31	105.72	106.25	106.41	107.69	107.15	104.71	105.4	106.08	107.47	105.67	105.68	106.93
104.24	105.33	103.99	105.33	105.44	102.87	104.76	105.04	103.34	104.58	105.89	104.42	106.4	104.06	105.16	103.69	104.72	105.25	104.23	105.22	104.23	104.89	104.49	104.31	103.99	105.14	104.68	105.74	104.25	103.13	107.15	103.69	104.09	105.82	104.34	103.6	105.13	103.14	105.31	106.9	104.47	105.27	103.32	102.37	104.54	104.24	104.11	103.64	103.42	105.15
110.77	112.16	111.22	111.08	111.51	111.52	111.21	110.13	109.59	109.51	110.83	111.49	112.19	110.16	110.25	111.98	110.52	110.42	110.29	112.27	110.65	111.61	110.86	110.74	110.27	112.37	110.29	109.55	110.29	110.12	111.67	110.84	110.06	111.73	110.57	111.45	109.38	110.65	109.93	110.09	110.13	110.11	111.16	110.52	109.25	111.88	111.03	109.75	109.88	110.92
112.06	112.61	111.94	112.23	111.56	112.4	111.43	111.24	110.91	111.91	111.25	111.17	111.36	112.28	110.99	112.38	110.51	110.53	111.89	110.69	112.12	111.87	110.86	112.54	111.7	114.47	111.25	111.35	110.7	111.11	110.71	111.96	111.47	111.1	111.39	111.63	111.86	110.71	110.76	110.36	110.73	110.02	111.63	111.6	111.01	111.19	111.14	110.33	110.82	111.48
103.13	104.56	105.22	103.66	104.34	104.81	103.78	103.07	104.6	102.87	103.5	106.39	104.67	104.26	102.83	103.37	103.81	102.54	103.98	105.22	101.91	103.77	102.58	102.6	103.43	105.1	104.84	104.4	104.99	104.32	105.22	103.81	104.91	104.34	102.65	105.42	105	103.89	102.77	104.27	104.01	104.57	103.76	104.08	103.68	105.45	103.22	103.25	103.41	103.23
104.83	105.34	104.31	103.54	103.51	104.85	105.56	103.35	105.23	105.12	105.15	103.97	104.56	104.33	104.38	105.33	105.05	105.04	103.88	104.68	103.93	106.46	105.78	104.35	102.91	103.82	104.92	105.46	104.87	105.1	104.08	104.82	102.42	104.16	104.24	105.1	105.73	103.4	102.7	102.16	102.51	104.74	105.65	106.61	104.36	102.85	105.21	103.56	103.05	103.63
104.77	104.47	103.22	103.44	105.5	104.3	104.15	105.91	103.28	104.9	104.87	106.91	104.36	105.8	104.24	104.14	103.9	102.52	104.62	104.02	103.88	105.77	104.23	105.71	103.47	105.5	103.95	104.2	102.01	103.02	104.55	104.82	103.27	104.51	104.1	103.87	104.99	103.66	104.95	102.45	104.07	104.66	103.71	103.23	104.3	103.14	103.9	103.86	103.67	102.68
108.07	109.14	109.68	110.17	108.41	108.98	110.84	109.28	109.76	109.59	109.96	110.71	110.08	109.87	110.48	108.64	109.1	109.18	110.11	108.77	108.89	109.54	110.3	109.88	110.03	109.98	110.51	110.46	110.91	110.48	109.77	111.1	107.88	108.86	109.49	110.66	108.77	110.58	109.76	111.09	109.59	109.04	109.76	109.07	110.22	110.35	110	111.42	110.68	110.74
105.3	104.65	105.41	104.49	105.63	105.04	105.77	104.77	105	104.41	106.99	103.94	105.37	105.65	106.14	105.56	105.15	105.08	103.79	104.26	105.24	105.72	105.9	104.77	105.43	105.45	104.23	105.12	104.32	105.29	105.79	105.58	103.33	104.01	103.71	105.89	105.65	106.22	104.07	105.38	103.46	106.24	104.74	105.1	104.23	102.82	103.86	106.33	106.17	105.09
112.24	111.41	112.23	110.39	111.61	110.7	111.37	111.96	111.23	112.01	112.75	110.83	111.54	112.02	112.88	111.21	111.74	110.84	111.16	112.19	110.25	112.53	112.07	111.88	110.49	110.77	110.68	110.29	111.22	111.32	111.58	112.16	112.83	111.71	111.83	110.86	110.63	111.04	110.74	111.71	110.33	111.94	112.06	110.56	110.38	112.66	111.3	111.44	114.32	112.08
118.84	118.96	116.57	118.38	115.93	118.1	117.02	115.79	119.28	118.79	116.79	116.94	117.61	117.13	118.2	117.82	118.32	116.51	116.99	117.16	116.42	118.34	117.07	115.8	116.65	118.94	116.37	118.49	117.16	117.29	117.8	117	118.47	118.25	117.49	117.4	117.3	119.26	118.03	118.01	117.75	118.41	118.54	117.97	117.95	116.17	118.39	118.24	117.15	118.36
100.82	100.33	99.968	98.861	99.596	100.33	100.09	99.913	100.41	100.83	99.953	99.991	100.69	99.199	101.16	100.34	100.43	101.24	99.902	99.582	99.089	99.699	99.943	100.43	98.832	98.926	100.76	99.778	100.23	99.072	100.92	100.64	99.307	99.985	99.127	98.823	99.919	100.12	100.58	99.295	99.97	100.03	100.26	98.718	99.57	100.64	99.771	100.03	99.663	99.95
105.59	108.46	106.66	107.08	106.51	105.28	106.91	108.23	105.31	109.17	105.66	108.92	107.85	105.72	108.03	106.17	108.39	106.86	106.24	107.41	106.26	106.65	107.88	107.09	107.75	105.88	107.13	106.94	106.33	107.64	108.05	107.27	107.18	106.12	107.57	106.74	106.98	106.67	107.39	105.69	107.62	106.21	107.47	106.71	105.21	106.64	107.3	105.73	107.47	106.58
102.85	105.03	102.21	104.27	103.6	104.56	105	105.19	105.09	103.68	106.56	105.92	104.86	105.24	103.58	103.74	103.6	103.15	104.13	105.23	104.29	104.5	105.44	105.03	105.84	106.1	104.74	104.47	104.07	103.21	106.25	104.38	103.76	104.15	103.25	103.36	102.95	104.68	105.39	105.17	105.81	103.49	104.69	104.52	105.89	104.17	104.24	103.6	103.3	104.34
106.23	106.86	108.17	107.56	106.43	106.35	108.26	105.46	106.22	108.05	106.66	105.8	108.04	106.96	108.24	106.83	107.62	106.81	107.88	107.78	107.07	106.55	107.46	106.87	105.03	107.02	106.86	105.42	105.67	105.96	107.82	106.73	107.8	107.6	107.18	105.12	107.08	107.04	104.49	106.69	106.04	106.74	105.51	109.16	107.62	108.79	106.66	107.72	107.27	106.89
105.15	105.64	104.76	106.56	105.54	104.85	104.93	105.42	104.82	105.54	106.97	105.94	103.96	106.37	103.96	105.24	104.04	105.63	105.07	105.36	106.51	104.81	105.63	105.05	104.72	104.24	106.28	103.79	105.33	104.97	103.84	104.72	106.53	104.12	105.05	105.03	103.38	106.39	105.13	103.25	105.21	105.05	106.69	105.85	105.99	104.92	106.22	105.39	105.42	105.38
106.06	104.3	105.62	106.27	106.95	105.63	105.76	105.89	104.18	106.62	105.8	104.33	104.19	106.74	105.83	106.47	106.07	106.18	105.64	106.35	107	105.26	105.32	105.46	105.64	105.05	104.3	107.01	105.25	106.02	105.92	105.39	104.98	105.38	105.72	104.86	105.03	106.78	106.47	106.95	107.4	104.89	106.51	104.25	106.74	106.15	106.22	105.7	105.5	106.45
104.53	104.95	103.9	103.84	104.37	101.57	103.65	104.47	104.29	103.71	104.07	105.05	104.45	102.42	105.35	105.61	103.9	104.14	103.43	105.24	101.94	102.58	103.47	104.39	104.18	104.48	104.58	103.99	104.72	104.85	105.49	104.45	103.11	104.55	104.42	104.33	105.19	104.1	103.84	104.32	104.32	104.2	104.11	104.85	103.27	103.98	105.97	104.21	103.29	105.15
104.58	104.55	103.79	104.77	104.88	104.69	103.44	104.1	104.5	103.74	103.12	103.55	102.09	104.24	103.46	104.46	105.09	104.28	103.97	103.87	104.49	105.79	102.7	104.61	103.78	104.33	106.71	103.85	104.72	104.82	104.01	103.85	103.24	104.58	104.63	103.91	103.19	104.71	104.57	104.25	106.39	104.21	103.37	103.25	105.9	105.17	102.91	104.71	105.55	104.09
105.27	105.85	106.1	105.52	104.43	105.84	105.23	106.43	105.95	104.2	105.06	105.34	106.05	105.49	106.2	105.52	105.45	106.75	107.19	104.36	104.63	104.56	103.74	105.61	105.85	106.46	105.56	106.64	105.29	105.57	103.89	105.39	105.76	104.55	105.1	105.18	105.25	106.16	105.08	107.31	104.92	105.11	106.17	107.05	105.28	107.23	106.52	104.94	105.61	106.44
106.42	105.24	104.53	106.39	106.69	104.01	105.52	102.95	106.63	105.9	105.76	104.09	106.76	105.48	104.6	105.31	106.11	103.5	105.73	105.42	104.19	106.9	104.97	107.08	106.84	106.71	106.07	105.23	105.34	104.82	106.11	105.98	105.58	105.25	104.29	106.13	105.86	106.97	106.27	105.99	106.23	104.41	105.3	104.48	105.81	104.97	105.69	106.39	104.59	106.98
111.51	112.57	110.32	111.07	112.68	110.74	110.12	110.95	111.79	111.64	110.36	112.95	111.06	112.59	112.47	111.46	110.54	112.31	112.06	111.01	110.51	112.93	111.98	112.19	112.11	112.7	111.67	111.69	111.79	111.94	111.19	111.08	111.45	110.81	112.31	111.72	111.67	111.19	112.07	112.54	112.03	111.57	110.55	110.65	111.27	113.06	112.81	112.23	111.95	112.96
109.09	109.65	109.99	108.62	111.5	110.26	110.07	109.89	110.73	109.76	112.42	110.7	109.71	111.38	110.61	110.07	110.44	109.66	110.21	109.83	111.71	109.61	109.89	112.21	110.86	109.57	109.76	110.34	110.77	110.92	110.87	109.91	109.65	111.01	109.57	109.87	110.45	109.24	109.1	110.05	109.28	109.7	109.93	111.23	110.3	110.12	110.67	109.72	109.23	110.37
112.83	111.78	111.26	111.38	111.96	111.12	112.45	113.21	111.13	111.34	111.52	112.09	110.98	113.07	111	113.39	113.92	111.75	112.28	111.53	110.72	113.78	113.96	111.49	111.07	112.92	112.19	111.31	112.48	112.26	112.66	111.41	112.42	110.83	110.72	112.24	112.89	112.94	111.19	112.95	112.21	113.21	111.96	112.81	111.24	111.28	112.26	113.13	112.75	112.83
104.98	107.08	104.75	105.35	104.85	106.56	105.49	107.2	106.68	106.15	107.19	106.57	106.95	107.47	106.08	105.36	106.39	106.6	106.58	107.34	107.33	105.26	105.07	107.37	106.45	105.59	106.04	107.06	106.77	105.59	107.86	106.46	107.54	105.88	105.09	106.21	106.58	106.03	106.14	105.96	104.99	106.51	105.69	103.73	106.12	107.06	106.71	105.75	106.31	105.95
109.92	109.15	108.63	110.73	110.93	110.31	110.34	111.1	109.39	110.33	108.97	109.8	111.34	110.93	108.95	109.8	111.13	106.75	109.17	110.64	110.69	110.67	110.76	110.42	110.24	110.01	109.97	110.86	109.93	110.28	112.13	108.97	108.67	109.26	110.08	111.11	111.09	108.8	109.03	110.87	110.76	109.75	110.37	108.85	109.7	110.25	109.3	110.39	108.85	109.73
105.83	102.5	105.16	103.95	104.25	103.04	103.12	105.07	103.05	105.66	104.66	105	103.93	105.57	103.59	105.55	102.09	104.42	102.77	104.91	103.86	103.08	105.8	105.22	105.14	103.58	104.39	104.21	102.85	104.05	104.37	103.85	102.83	103.7	105.58	104.51	104.78	104.27	102.66	104.48	105.71	103.43	104.03	104.33	104.44	105.26	104.6	103.58	104.1	104.25
110.97	113.19	111.81	110.74	113.37	111.52	110.43	110.65	111.15	113.55	112.7	110.82	111.5	112.62	111.87	111.71	111.11	111.33	112.78	114.3	111.1	112.19	113.05	111.43	112.72	112	111.82	111.65	112.56	112.43	111.21	110.66	111.83	112.43	112.79	112.8	111.24	109.87	111.4	112.41	111.41	112.11	112.52	112.49	111.71	111.9	112.16	110.72	112.84	111.42
104.42	102.65	103.11	103.52	104.39	103.65	103.06	104.04	104.28	104.07	103.36	104.87	103.08	105.26	103.47	104.38	104.81	104.13	102.38	105.64	104.58	104.73	104.58	102.68	105.52	104.92	104.53	104.12	104.64	104.92	103.41	104.29	104.67	103.83	105.41	103.91	104.22	105.1	103.96	102.98	102.93	104.69	105.24	103.94	104.74	104.42	103.71	104.47	103.58	104.04
105.23	106.35	104.96	105.49	105.44	105.42	105.65	104.28	103.61	104.74	105.18	104.94	104.82	105.15	104.91	103.08	104.93	104	105.99	105.14	105.08	106.4	104.82	104.42	104.62	105.4	105.55	104.03	106.52	106.65	103.77	105.33	103.92	104.59	104.66	106.28	104.35	104.3	103.94	105.01	105.49	104.29	104.46	104.35	104.63	104.79	104.72	104.29	105.7	104.31
105.58	102.63	104.19	103.92	103.51	104.46	103.92	104.14	104.02	104.03	104.24	103.86	103.64	103.48	103.74	104.02	103.31	102.15	101.51	106.02	105.31	103.17	104.42	103.63	105.81	105.54	104.28	104.57	103.52	104.01	101.73	103.47	104.03	103.52	103.08	106.56	105.49	103.35	102.32	103.59	103.71	104.47	104.37	103.92	103.05	105.3	104.84	104.07	104.66	104.08
112.11	112.64	113	112.96	111.83	111.59	114.12	113.81	112.13	112.63	113.05	113.03	112.82	111.12	113.22	112.96	113.48	112.36	114.37	112.8	113.1	113.46	112.62	113.96	112.08	112.3	113.89	112.19	114.43	112.53	113.47	113.51	113.84	113.47	112.91	114.17	113.05	113.41	113.01	113.61	111.84	111.84	112.14	113.24	113.01	113.38	112.9	112.6	111.03	112.36
100.02	102.07	100.08	101.7	99.842	97.338	98.75	99.263	100.99	99.81	100.62	98.398	100.39	99.261	100.66	99.778	101.8	101.05	99.648	99.344	99.617	101.46	99.975	100.33	100.74	99.87	97.96	99.276	100.03	100.28	98.902	98.964	99.718	99.785	99.355	99.886	99.382	101.3	99.055	100.97	99.603	98.563	100.64	100.91	99.913	99.445	99.506	100.5	100.18	101.14
106.4	106.21	107.62	108.65	107.84	107.89	108.35	105.26	107.19	105.2	105.9	106.16	105.81	104.62	106.39	106.17	105.65	107.24	106.29	106.11	106.6	106.75	105.31	105.3	108.94	105.9	104.65	105.12	106.67	106.62	107.74	106.25	106.89	107.11	106.18	107.02	105.08	107.17	107.57	106.9	105.2	106.51	107.81	106.1	106.61	105.42	105.88	105.19	105.98	105.79
105.7	105.28	106.04	105.51	104.38	103.62	103.22	104.45	104.96	104.31	103.92	103.87	105.25	104.3	106.09	105.18	105.5	104.67	105.46	104.1	103.75	105.11	103.79	106.29	105.14	104.85	106.16	104.9	103.84	105.09	105.41	103.65	103.71	105.04	103.96	103.72	103.65	105	104.01	103.6	103.58	105.59	104.72	105.13	105.66	104.49	104.32	105.23	104.11	106.68
105.18	105.38	106.3	107.35	105.13	105.83	106.96	105.56	106.57	105.29	104.83	106.89	105.76	106.4	105.06	105.33	107.16	106.75	106.21	106.69	106.82	107.15	105.38	106.02	105.84	105.29	104.76	105.39	105.98	105.83	105.57	106.86	104.88	105.79	105.23	106.43	105.04	105.69	106.48	105.15	107.19	104.57	107.27	105.94	105.71	105.79	103.82	105.54	106.55	105.78
104.51	104.42	103.01	105.96	104.41	106.15	104.52	105.18	105.9	104.56	104.89	104.42	103.44	104.46	106.07	105.28	105.17	105.6	105.35	103.85	103.66	105.3	103.66	103.9	103.65	105.4	103.33	104.25	105.19	105.36	104.84	106.32	105.58	104.17	103.02	105.1	104.12	103	105.08	104.38	103.99	106.24	104.92	103.79	103.36	104.27	105.02	104.73	104.48	105.68
111.49	110.84	111.62	111.31	111.74	112.24	113.07	112.48	112.06	111.28	112.77	111.76	111.36	111.57	112.02	112.81	112.24	110.39	111.83	113.04	111.01	112.64	111.84	111.68	109.78	112.19	111.94	113.34	110.63	111.98	111.44	112.23	111.07	112.04	111.67	111.9	113.35	113.67	113.06	111.21	113.44	112.45	112.78	109.57	111.72	112.94	112	111.28	111.47	109.81
110.86	111.64	110.71	111.23	112.96	111.53	111.97	110.85	109.9	110.89	110.78	111.41	111.35	110.81	109.86	109.92	111.37	110.67	112.11	110.89	111.65	112.02	110.69	112.84	112	110.97	112.46	111.21	111.35	112.02	112.66	110.99	111.64	112	112.72	110.7	112.11	112.81	109.79	110.81	112.09	112.9	110.34	111.14	111.4	112.14	109.8	111.19	110.7	112.63
110.84	109.89	111.78	110.48	111.31	111.92	111.15	112.51	109.64	112.46	112.35	110.44	110.5	110.96	111.85	111.9	110.84	110.38	112.5	110.31	111.45	111.07	111.25	109.84	111.57	110.55	109.69	109.71	111.48	111.04	111.29	111.36	111.61	110.1	111.51	110.19	110.59	111.24	110.54	109.9	111.16	110.77	112.19	110.73	111.67	108.75	110.07	110.79	111.16	112.29
105.27	105.3	105.72	107.55	104.77	104.19	105.53	105.57	104.9	106.89	106.16	105.45	106.47	105.43	106.41	105.48	107.95	105.93	105.04	106.03	105.8	104.82	106.34	103.99	106.48	106.06	105.15	106.32	104.73	106.48	105.93	105.76	105.5	106.3	106.67	105.25	105.64	107.45	106.22	105.77	106.33	105.69	104.63	105.37	104.56	105.51	105.55	105.8	106.28	105.98
106.21	106.9	106.23	106.92	106.45	105.8	105.62	105.4	105.62	106.89	105.71	107.24	105.79	106	108.02	107.4	106.11	106.33	106.02	104.59	105.84	105.36	105.64	106.46	103.89	105.58	106.52	105.85	106.18	105.43	106.8	107.4	106.07	105.03	107.16	105.54	106.68	107.69	105.43	105.4	106.79	106.9	105.13	106.18	106.5	107.06	106.19	107.99	105.37	106.3
111.32	109.37	108.47	109.22	109.13	109.83	110.7	109.3	109.97	110.22	109.1	110.68	109.17	110.44	109.75	111	109.66	110.21	110.08	109.46	109.58	108.93	109.47	109.52	109.61	111.93	111.04	108.08	109.98	108.14	110.83	109.45	109.87	109.06	108.91	110.5	110.26	109.75	110.55	109.58	110.43	109.04	109.37	110.19	110.44	109.58	110	109.53	109.54	109.46
105.01	106.03	105.72	105.52	105.33	106.58	105.84	104.54	105.67	105.08	105.66	105.22	105.28	105.59	105.84	106.41	106.87	104.76	105.52	105.98	105.98	106.67	104.12	104.65	106.05	104.28	105.64	106.6	107.54	105.3	105.49	106.28	105.33	105.7	106.17	105.2	106.19	105.5	106.3	105.92	105.92	106.74	105.96	105.51	105.1	105.36	104.41	106.8	106.61	106.14
98.409	100.48	100.58	99.732	98.85	100.89	100.12	100.54	98.135	101.33	99.027	99.61	101.13	99.982	99.363	99.464	99.491	98.829	101.13	99.296	99.266	100.45	100.16	98.51	98.383	100.64	99.803	100.1	100.24	99.411	100.45	98.962	99.6	100.35	99.712	100.41	98.125	98.944	100.2	100.02	99.996	99.738	99.327	101.52	99.893	100	99.711	100.16	101.22	99.797
106.79	105.08	106.74	107.56	105.81	105.87	105.76	104.78	105.55	105.88	105.67	104.37	104.73	104.42	105.3	107.31	106.55	106.07	105.52	105.63	105.54	106.12	106.99	106.36	106.27	106.78	106.52	106.57	108.36	106.88	105.84	105.92	105.87	106.02	106.65	106.03	105.35	106.49	106.73	106.4	106.73	104.56	105.56	104.83	106.78	106.19	105.82	107.82	108.89	107.15
99.479	100.51	99.449	101.58	99.852	100.03	99.428	99.228	101.37	100.49	99.416	100.35	101	99.849	98.305	99.313	100.3	98.097	100.73	100.76	101.02	100.16	100.38	98.94	100.83	98.474	98.542	100.21	100.56	100.56	100.16	100.5	100.18	100.85	100.64	101.2	98.69	99.559	99.248	99.126	101.65	99.591	99.244	100.27	100.43	97.692	100.16	98.125	98.537	100.11
111.18	109.96	110.5	114.5	112.77	110.97	112.44	113.08	112.46	112.04	110.88	111.77	111.87	112.93	111.09	112.1	111.58	110.07	111.31	110.87	111.53	111.62	111.88	112.72	110.26	110.34	112.65	111.08	111.25	111.87	111.93	112.37	112.11	111.21	109.88	110.27	110.93	110.49	111.51	111.01	111.31	113.09	111.77	112.72	111.31	112.71	112.71	110.92	111.25	112.34
104.31	105.7	106.34	104.82	104.15	103.6	104.28	105.9	105.79	105.83	103.96	106.36	105	105.3	104.36	106.22	105.69	104.78	105.08	104.24	106.88	104.75	106.07	105.26	106.5	103.79	105.86	103.77	104.37	104.78	105.65	104.65	105.75	106.66	107.27	106.24	105.16	105.78	106.54	106.96	105.01	105.42	105.51	106.4	104.93	105.13	106.03	106.3	105.62	106.21
104.79	106.18	104.34	104.44	107.62	106.63	106.31	105.84	106.1	106.39	106.59	106.24	106.69	107.22	105.84	107.05	106.9	105.09	106.07	105.13	106.35	105.78	106.52	106.06	106.06	104.32	107.3	105.86	105.79	106.28	105.63	105.9	106.49	105.09	107.25	106.71	105.2	104.83	104.81	106.53	105.9	106.26	105.54	105.41	106.08	105.34	105.97	105.93	105.9	106.43
99.15	99.653	99.658	98.894	100.03	100.66	101.42	100.57	100.69	100.44	98.75	99.536	99.198	98.138	98.489	101.33	101.87	100.77	100.59	100.34	98.398	100.6	100.51	100.07	100.86	101.53	100.25	100.33	101.75	100.31	100.28	99.59	99.906	99.817	99.053	99.759	99.83	99.526	100.08	100.04	99.559	101.68	100.11	102.64	100.43	101.11	100	100.49	99.913	100.29
111.25	110.07	111.04	110.33	109.93	110.31	110.58	111.17	110.47	110.75	111.19	111.23	111.27	109.62	112.25	111.31	111.17	109.45	109.37	111.04	112.97	110.12	108.94	109.57	112.06	110.78	110.08	110.72	111.07	111.38	110.12	110.24	109.99	110.24	111.76	111.23	110.85	109.85	111.01	111.11	110.23	110.13	111.4	109.96	110.38	109.77	112.17	111.47	111.03	110.7
103.73	105.18	103.83	101.68	103.96	103.03	104.76	104.86	104.7	103.65	104.79	103.47	103.33	104.76	103.85	103.01	104.8	104.34	105.01	103.67	105	103.72	102.87	103.96	103.32	104.11	104.72	105.67	104.29	104.5	103.57	103.43	103.95	104.04	104.42	105.66	102.83	102.58	103.98	105.63	102.58	105.06	104.04	103.73	103.4	103.74	103.33	104.41	104.17	103.73
100.58	99.86	99.773	98.825	99.656	100.97	100.86	100.87	101.4	98.715	100.72	100.4	100.72	100.41	99.162	99.118	98.892	98.848	100.74	100.78	99.323	100.48	101.85	100.06	100.73	99.895	99.204	103.21	100.28	100.86	99.357	100.4	99.572	101.4	100.2	99.516	99.504	99.625	98.956	99.008	99.831	99.4	97.317	100.13	99.69	99.728	99.331	99.939	101.83	99.984
100.66	101.12	100.54	100.84	99.976	99.96	99.449	101.54	100.41	100.41	100.7	102.4	99.79	100.23	100.93	100.93	100.32	102.11	100.57	101.04	100.89	100.39	100.1	100.06	99.866	100.64	101.07	100.83	101.11	100.42	99.356	99.831	102.79	101.42	99.578	99.925	100.25	101.59	101.27	100.23	101.72	101.39	101.09	100.05	100.37	100.72	99.449	101.06	99.533	100.49
107.39	106.47	107.17	107.49	104.73	107.32	106.21	106.5	107.96	105.93	106.1	107.07	108.41	107.82	107.82	106.03	105.35	108.65	108.33	106.03	107.3	107.85	107.41	106.47	106.56	107.23	106.54	107.28	107.38	105.27	107	107.92	108.04	106.59	107.04	105.88	105.81	106.95	106.69	107.13	107.07	105.65	107.71	107.25	106.93	107.52	107.25	107.38	106.29	105.85
108.5	109.94	110.51	109.94	110.3	108.84	110.33	109.19	111.17	108.64	109.33	111.81	108.35	111.63	110.52	109.94	110.25	111.26	109.13	109.49	109.41	110.06	109.88	109.36	108.35	109.96	109.13	108.53	111.01	108.31	110.35	109.39	108.98	108.82	109.94	108.54	109.5	109.74	110.66	110.81	109.25	108.15	110.94	109.39	110.71	109.61	109.23	108.91	108.27	109.37
105.48	103.86	106.14	104.76	105.28	105.01	104.27	104.79	104.24	105.42	107.07	104.63	105.22	105.9	105.3	106.59	106.28	105.29	104.06	106.53	104.89	105.83	107.14	104.24	104.69	106.56	106.56	105.13	106.46	105.77	106.02	104.94	105.64	105.83	105.32	106.57	105.18	105.66	105.04	105.07	104.67	106.4	106.72	105.94	107.37	105.89	105.9	106.89	105.87	105.68
105.74	105.06	105.33	106.91	105.19	106.1	105.43	105.64	106.85	106.62	106.13	104.55	105.78	105.91	105.76	104.3	106.66	106.04	105.85	104.65	104.81	105.35	105.53	105.43	104.82	105.77	108.24	105.16	105.28	106.04	106.18	104.66	107.54	105.6	105.58	105.38	106.32	106.71	106.95	104.97	106.75	107.77	105.86	106.27	106.9	106.21	105.66	105.57	106.44	106.55
105.65	106.1	105.36	106.37	105.32	104.69	106.36	107.28	105.97	107.72	106.44	105.97	106.76	106.57	108.42	106.98	108.31	107.47	106.98	107.67	106.02	105.47	106.71	106.77	105.29	107.51	107.22	105.52	106.85	107.41	106.59	108.78	105.95	106.94	106.88	107.26	106.37	107.67	106.55	105.4	105.77	106.48	106.29	106.43	106.72	107.23	105.77	106.49	106.98	107.18
104.82	104.64	104.6	105.02	105.62	104.98	104.59	105.85	104.65	105.24	105.48	103.23	103.52	104.94	103.87	105.01	106.19	104.5	104.83	104.4	103.9	104.48	105.27	105.43	104.68	104.59	104.66	104.99	104.13	104.99	105.19	104.8	104.29	105.05	104.28	107.77	102.81	103.05	103.69	104.9	103.69	105.04	102.93	104.97	104.22	104.3	104.88	104.35	104.77	104.09
105.89	105.76	106.9	106.94	103.72	105.31	106.76	105.81	106.68	106.79	105.48	104.69	103.26	106.01	106.59	106.66	104.64	105.27	105.17	103.55	104.84	106.47	106.77	104.6	106.1	106.26	106.47	105.75	104.96	104.53	105	105.18	105.55	104.71	106.57	107.4	105.76	104.77	105.83	105.61	106.1	105.62	104.97	104.07	107.05	106.57	105.96	105.37	105.79	105.25
99.122	99.815	99.257	101.26	101.21	100.08	100.84	100.17	98.752	99.452	100.35	99.766	98.9	100.86	100.84	100.52	100.19	98.745	99.603	98.314	98.695	98.186	100.35	99.96	99.527	100.6	99.414	101.49	100.22	100.57	98.11	100.57	99.175	100.71	100.31	100.91	100.62	99.556	99.852	100.01	99.86	100.18	99.606	99.153	99.802	99.215	99.546	100.74	100.58	101.25
104.36	105.09	105.1	106.48	106.7	106.07	105.38	106.35	105.57	105.24	104.1	107.56	105.52	105.87	103.94	106.1	105.22	105.44	105.67	105.51	105.31	104.06	105.72	105.89	105.34	105.57	103.39	106.25	105.98	106.75	105.84	105.3	105.1	104.1	105.19	105.2	104.96	106.6	105.6	106.76	105.27	106.63	104.89	106.39	105.24	105.56	104.95	106.8	106.52	104.76
111.01	109.04	111.5	111.07	110.12	110.21	110.05	111.71	110.93	111.69	110.82	111.06	111.29	110.99	111.2	109.67	111.73	110.24	110.35	109.99	110.3	111.61	110.79	109.91	109.85	109.15	110.04	110.79	109.86	111.39	109.87	110.8	110.73	110.22	110.25	111.9	110.23	109.46	109.43	109.56	109.92	110.74	109.48	110.08	108.92	111.26	109.17	111.48	110.16	110.17
110.39	112.26	110.91	110.11	110.85	111.27	111.5	110.66	108.77	110.97	111.6	111.08	110.62	110.88	112.03	110.19	111.25	110.53	110.93	109.97	111.98	110.99	111.62	110.7	111.15	111.29	112.11	110.38	111.09	110.29	111.39	111.5	111.1	111.37	111.09	109.83	110.47	110.32	110.46	110.81	110.14	110.38	111.82	110.42	111.72	110.6	109.86	113.58	112.21	112.51
111.64	111.15	110.74	110.5	110.94	110.54	110.86	111.27	110.74	110.66	110.98	111.39	110.67	110.58	111.5	111.62	110.81	111.8	111	110.64	111.4	111.41	110.92	112.44	111.05	111.22	110.28	111.82	110.91	110.85	110.84	111.77	110.87	111.73	110.92	110.35	112.08	112.19	110.65	112.04	113.22	111.92	112.05	111.24	111.73	111.24	111.84	112.04	112.62	110.72
104.09	107.18	106.1	105.12	106.57	104.89	105.79	104.77	105.72	106.04	105.01	105	104.68	103.61	104.68	105.02	105.17	106.93	104.26	106.81	104.46	104.12	105.72	105.12	104.74	105.04	104.03	103.99	107.25	105.09	106.53	105.4	104.77	104.79	103.79	104.74	106.19	105.9	105.38	105.48	105.82	105.09	105.33	107.11	105.95	106.39	104.42	104.57	103.66	105.04
105.9	104.66	106.76	106.46	104.51	106.87	105.8	105.2	106.4	104.29	104.96	104.83	104.47	106.32	106.3	105.73	104.79	105.29	105.6	106.17	106.4	106.24	105.63	105.36	105.84	106.96	105.11	106.15	106.66	105.7	106.83	106.6	105.11	104.66	105.87	105.65	104.62	106.63	105.46	105.51	105.34	104.93	107.64	105.45	105.62	105.87	104.95	104.92	106.76	106.77
109.24	110.88	111.08	110.8	109.2	111.25	109.19	110.49	111.21	111.61	111.29	110.22	109.41	109.86	110.51	110.59	110.13	109.86	109.67	111.02	110.49	109.91	110.39	109.08	110.64	109.52	110.61	109.88	111.31	110.5	110.9	108.77	109.04	110.64	109.71	110.99	110.53	110.36	108.92	111.32	110.01	110.1	109.58	109.49	110.83	108.65	111.85	111.89	110.86	111.02
104.67	105.35	105.11	105.29	106.6	104.99	106.39	104.11	105.6	106.73	104.56	105.3	107.37	106.24	107.53	106.13	105.89	105.99	106.41	106.93	104.89	105.99	104.57	105.16	104.87	105.68	105.43	104.51	104.69	106.77	105.44	104.74	105.65	103.9	105.54	104.49	104.86	105.3	106.55	105.79	105.37	105.23	106.08	105.07	105.29	105.36	105.63	106.06	105.32	106.82
106.31	105.13	105.68	105.54	105.97	106.31	105.4	105.35	104.26	106.71	106.11	105.16	106.07	104.61	105.54	106.39	105.5	105.46	104.84	104.7	104.27	104.58	105.51	106.39	105.44	107.13	105.85	105.22	106.58	107.1	105.66	106	104.96	105.7	105.65	106.92	107.16	105.97	105.77	106.27	105.14	105.27	106.1	104.79	104.92	104.64	104.78	105.45	106.14	107.07
103.7	103.45	105.48	105.68	103.79	104.31	103.1	104.16	104.35	103.65	105.11	104.12	106.14	104.79	102.53	105.56	103.03	105.01	102.48	104.19	105.29	105.49	103.5	106.04	104.85	103.67	104.56	105.17	103.96	102.61	103.37	103.42	104.81	103.22	103.34	104.67	104.3	103.5	105.47	104.77	104.78	104.35	104.71	104.55	103.64	103.66	105.07	106.28	103.21	104.34
110.76	111.22	111.11	110.96	111.54	110.41	111.62	109.94	111.39	110.62	111.7	110.01	110.76	111.28	113.3	110.43	111.27	109.66	111.83	112.01	111	111.23	111.46	110.89	110.99	110.52	110.94	111.97	112.33	112.43	112.32	111.24	110.78	111.69	111.07	111.31	111.31	110.42	111.73	111.48	111.59	109.51	111.49	111.38	110.73	110.74	111.8	110.55	111.91	112.61
109.79	110.66	109.91	111.87	110.36	110.55	111.06	111.12	111.01	109.66	109.83	110.91	111.36	110.6	111.11	111.75	111.49	109.08	111.42	112.14	110.54	109.96	109.72	109.32	109.7	111.01	109.85	111.09	110.91	111.19	111.36	110.56	111.43	111.06	109.34	110.31	110.55	110.25	111.61	110.66	110.86	111.57	111.41	111.63	111.24	110.29	112.7	109.91	111.28	109.41
110.37	110.51	110.49	111.55	110.6	110.48	109.99	110.41	111.84	111.37	111.26	110.27	109.88	110.68	110.7	110.29	110.23	110.39	111.68	111.54	110.97	110.93	109.27	109.29	111	111.4	110.42	110.17	110.48	109.56	109.8	110.91	108.8	109.83	110.75	110.86	111.02	110.25	111.25	110.2	110.26	110.31	110.33	109.83	111.25	109.81	108.4	111.76	109.89	110.01
104.58	105.02	105.65	105.71	105.72	108.26	105.38	105.67	107.61	106.77	105.66	105.92	104.5	105.51	106.25	105.37	105.81	106.75	106.15	104.78	105.78	106.28	106.21	106.44	106.33	105.71	105.88	105.87	106.71	105.35	106.21	105.93	105.99	105.19	105.11	105.08	105.74	107.1	106.8	105.31	105.86	107.3	104.75	107.31	105.62	106.45	104.98	106.06	105.56	106.48
98.556	100.01	99.393	101.14	98.266	101.45	98.823	99.425	100.76	100.48	99.505	100.9	98.123	99.298	98.633	99.436	100.42	99.98	99.168	98.283	97.686	98.913	98.849	100.03	98.885	99.673	99.386	99.766	99.793	100.04	99.728	97.885	98.685	101.56	99.27	99.801	98.84	99.123	100.18	100.21	99.929	100.37	99.444	100.53	97.899	100.11	97.693	99.858	99.131	99.595
113.24	111.81	111.13	111.09	112.16	112.64	111.62	112.91	113.51	113.6	110.97	112.26	112.91	111.22	112.07	111	111.45	112.72	111.9	113.02	112.12	111.87	113.14	110.71	111.29	112.74	112.25	110.51	112.8	111.86	111.26	113.87	111.28	112.25	111.45	111.12	110.38	112.6	111.72	113.8	112.75	112.23	112.89	111.26	114.42	111.71	110.69	111.74	112.48	111.24
99.332	101.78	101.92	101.02	101.3	100.08	102	100.94	100.21	101.17	100.24	99.207	99.375	99.801	100.56	100.07	101.05	99.62	100.57	100.95	99.915	101.13	99.836	102.22	100.15	98.542	100.81	100.77	98.651	100.38	100.02	100.71	100.67	101.29	99.852	100.53	99.652	101.12	100.38	100.44	100.5	101.74	101.96	100.22	101.63	101.53	102.2	100.24	101.7	100.77
103.95	103.65	103.37	104.2	106.56	103.37	104.38	103.85	104.23	105.11	105.2	104.53	105.49	104.94	104.92	105.4	103.54	106.12	104.83	103.72	105.66	103.97	105.46	103.03	101.81	104.06	105.8	103.88	104.15	104.65	103.42	105.02	104.24	102.74	103.38	104.53	104.3	105.41	104.51	103.67	103.62	103.64	103.41	105.04	104.04	105.57	102.97	104.11	103.74	104.56
105.56	104.8	105.45	105.38	105.36	105.88	105.6	105.15	107.17	104.84	105.02	106.45	105.22	105.29	106.06	104.94	104.67	104.7	105.31	106.45	105.71	105.37	106.8	107.29	105.07	104.38	104.7	106.24	107.01	104.4	105.21	106.08	105.28	105.77	106.06	104.25	105.52	105.19	105.13	104.75	105.11	105.51	106.83	104.52	104.68	106.46	105.51	106.32	106.39	106.82
105.94	105.28	105.96	106.13	106.05	106.28	105.93	105.72	107.81	104.2	106.2	105.39	106.01	105.31	105.39	106.25	106.44	106	106.18	106.72	105.14	104.54	105.74	105.25	105.98	106.2	104.27	105.18	107.48	105.01	104.76	105.8	105.21	106.78	107.25	105.54	106.36	106.65	104.58	105.06	104.42	105.52	104.14	106.44	105.06	106.7	105.46	106.25	103.9	104.09
101.08	100.37	100.08	101.44	99.619	101.61	100.81	99.315	101.4	101.16	100.66	101.48	101.47	100.73	100.83	102.11	100.74	99.98	100.6	101.7	99.544	101.39	98.471	100.11	99.079	101.8	100.96	100.04	101.08	99.991	99.932	102.4	101.32	99.356	99.836	100.88	99.727	101.09	100.53	99.2	101.14	101.5	101.5	100.76	99.468	100.47	100.84	100.41	101.18	101.37
117.39	115.39	115.62	116.41	116.85	117.31	116.21	116.31	116.22	116.19	116.64	117.52	116.53	117.46	117.41	116.71	115.45	115.32	115.65	116.97	116.24	116.68	114.8	116.39	116.41	116.17	115.16	114.09	116.88	117.1	117.08	115.82	116.82	115.81	116.97	117.89	115.3	115.06	115.57	116.6	116.11	116.27	116.1	117.69	115.83	115.34	115.8	116.72	116.61	117.91
108.12	107.87	105.83	107.1	105.46	108.81	106.82	105.28	106.57	105.91	107.23	106.47	106.92	107.62	105.75	107.31	107.93	107.19	107.25	105.09	107.56	106.98	106.57	106.74	105.86	106.41	105.95	107.36	107.28	106.87	108.4	108.04	106.55	107.2	106.61	107.17	106.43	107.04	106.85	106.91	106.88	106.7	108.27	105.48	108.92	106.48	107.76	104.76	106.43	105.66
106.57	106.65	106.4	107.27	106.48	106.49	106.71	105.65	106.74	106.86	106	105.74	105.52	104.15	105.98	106.01	104.88	106.13	105.08	104.56	105.49	107.22	105.44	104.99	107.61	107.27	106.87	106.81	105.78	104.17	105.47	106.19	106.49	106.69	104.77	105.11	105.28	105.89	106.18	105.97	105.06	106.5	107.05	106.99	105.43	107.66	106.45	104.97	106.94	105.85
111.68	110.98	110.83	110.13	112.63	110.8	110.98	111.42	110.57	111.95	111.95	111.68	111.69	111.66	111.18	110.17	111.44	111.63	111.88	110.4	110.26	110.54	111.07	109.88	111.94	111.29	110.38	110.1	111.19	110.7	110.68	109.97	111.58	109.81	112.41	110.25	111.38	111.82	111.23	110.07	111.77	110.74	112.79	111.23	110.16	113.3	111.06	111.81	111.96	111.04
100.21	99.789	101.35	99.537	98.582	101.14	98.413	101.83	100.4	99.031	98.765	100.89	100.02	101.89	100.06	101.3	100.9	99.662	99.027	99.637	100.93	99.136	100.39	99.707	100.55	99.629	98.843	100.97	99.095	100.91	100.49	100.02	100.48	100.31	100.41	99.81	101.1	100	100.39	100.1	100.41	100.53	99.691	99.4	98.759	99.877	100.65	99.715	99.869	100.29
112.25	109.82	110.9	111.58	112.27	113.28	109.23	112.34	111.97	110.42	111.46	112.32	111.32	111.55	110.44	109.63	111.59	110.79	113.38	110.17	111.75	109.82	112.43	111.48	110.49	111.94	113.03	112.44	110.25	111.65	111.06	109.14	110.69	111.02	111.41	111.71	111.41	111.47	110.69	112.74	110.49	110.76	111	111.23	111.36	110.33	110.93	111.32	111.03	111.69
105.77	104.4	106.54	105.78	105.49	106.98	104.79	106.25	105.66	106.14	105.79	105.99	104.57	108.69	106.58	105.26	105.91	107.32	106.63	105.38	106.26	105.49	105.37	106.64	106.5	105.15	105.43	105.14	106.39	104.43	107.36	105.91	106.43	106.71	105.04	105.35	105.82	106.24	105.85	107.63	104.1	106.11	105.74	104.9	104.78	106.64	104.43	107.6	105.55	106.83
104.17	105.5	104.61	104.19	104.71	103.77	105.35	104.22	105.47	105.82	104.71	104.87	104.15	104.43	104.35	104.83	105.08	105.37	104.3	105.83	103.93	103.97	104.88	104.88	103.26	104.7	103.16	104.48	104.74	103.88	104.88	105.1	104.69	102.14	104.85	105.25	103.97	104.19	104.45	102.87	102.87	102.8	103.74	103.78	101.78	105.83	104.58	104.9	103.99	104.7
112.9	111.23	113.73	112.96	111.97	112.48	112.49	114.31	113.46	113.46	113.18	112.93	112.05	112.82	113.43	114.18	113.96	112.53	113.88	111.58	112.77	113.72	113.41	112.04	112.3	111.48	112.67	112.16	111.03	114.34	111.47	111.76	111.21	113.99	114.72	112.28	113.45	112.7	110.99	112.38	114.13	112.81	112.58	113.38	112.32	113.16	111.68	111.03	112.54	113.19
100.88	101.03	99.511	102.01	101.09	100.42	99.573	100.27	98.778	98.375	100.06	100.2	101.53	101.52	100.19	101.6	101.13	100.75	100.7	100.73	100.98	100.91	100.6	100.95	100.29	100.85	100.43	100.52	100.66	100.02	100.94	100.67	100.16	98.064	100.3	100.24	99.626	101.56	100.86	100.86	100.71	100.55	100.05	101.3	100.52	99.869	101.51	100.54	103.16	101.76
100.07	100.9	100.43	102.04	100.78	100.62	100.47	101.68	101.39	100.34	100.44	100.36	100.82	102.2	99.228	101.27	101.31	101.38	101.84	99.258	99.626	101.93	101.23	100.44	101.34	101.72	98.842	100.44	100.89	100.95	101.72	101.03	98.214	102.12	98.907	100.19	101.89	100.75	99.427	100.46	100.27	100.14	100.34	100.35	99.986	99.418	101.09	101.26	102.07	100.19
105.74	106.14	106.38	107.06	108.31	108.41	106.95	109.13	106.68	107.2	105.88	106.98	105.35	106.1	108.02	106.56	107.53	107.06	105.58	108.41	106.92	106.11	105.63	107.37	106.91	107.61	107.6	105.89	108.11	104.94	107.05	107.89	107.51	107.6	106.73	106.15	106.64	107.11	107.66	106.75	107.27	106.31	107.9	108.19	107.58	106.86	107.23	106.1	106.46	107.82
111.65	110.31	111.8	109.64	111.81	108.64	108.63	110.96	109.9	110.03	108.98	108.55	110.36	109.66	110.12	110.01	111.65	110.19	109.42	109.01	109.35	108.98	109.33	111.05	109.01	110.22	109.49	108.33	109.44	110.81	107.97	110.62	110.36	109.78	109.52	108.84	109.41	108.56	109.97	109.83	108.86	111.53	110.22	110.83	109.72	109.68	109.46	108.93	109.33	109.95
109.43	110.49	110.3	111.16	109.36	109.42	109.13	108.98	109.53	110.66	109.17	111.22	109.94	107.37	108.07	110.08	109.46	110.22	108.73	109.23	109.73	109.46	110.27	111.15	109.47	110.42	110.1	108.98	110.34	109.51	109.91	110.84	109.99	110.35	109.34	109.88	109.51	111.65	109.56	109.8	110.59	109.3	110.69	108.97	109.18	109.86	108.24	109	110.22	110.14
115.65	117.07	116.85	115.43	114.84	116.07	115.79	116.37	114.99	118.9	114.68	116.19	114.62	115.07	115.65	116.72	115.83	116.39	116.03	116.13	117.86	115.97	116.19	116.95	115.66	116.32	116.55	116.12	116.35	116.52	117.6	115.82	115.84	115.36	117.1	116.44	116.81	116.34	117.57	115.82	117.03	114.27	114.97	117.32	117.14	115.71	115.73	117.11	116.08	116.01
107.36	107.01	105.95	106.36	107.15	106.14	106.07	107.02	107.91	107.19	107.37	106.54	107.63	107.64	106.53	107.08	106.84	106.53	106.26	107.14	107.16	106.07	107.44	107.4	107.74	106.23	108.04	106.93	106.17	108.95	105.62	106.5	105.99	106.09	104.98	105.1	107.58	105.92	109.16	105.96	106.5	105.89	108.19	106.59	106.05	106.59	107.25	107.31	107.55	106.53
100.18	99.453	101.66	100.22	99.147	100.73	102.25	100.45	100.8	99.238	100.21	100.35	100.37	99.427	100.48	99.839	100.09	100.24	97.93	100.67	99.542	102.24	99.646	101.34	101.25	101.23	99.886	100.51	100.1	100.84	100.52	101.48	101.66	102.38	100.41	99.835	100.48	99.776	100.3	100.41	101.12	100.14	99.16	99.671	100.26	100.21	100.37	100.59	101.38	101.16
107.17	105.51	106.04	104.7	106.29	106.62	106.45	105.25	105.66	106.77	106.44	107.39	107.87	107.27	107.18	106.62	106.06	106.7	105.12	106.52	106.67	107.5	106.17	105.55	104.71	107.1	105.84	105.84	106.56	106.98	106.84	106.71	106.92	105.65	104.61	106.6	106.52	106.77	104.9	107.84	106.11	106.98	105.68	105.83	107.38	105.29	107.1	106.77	106.14	107.39
111	112.59	109.88	110.95	109.39	111.52	109.27	109.92	110.08	109.83	109.96	109.67	110.01	110.54	109.44	109.61	110.98	109.65	109.38	110.7	111.24	110.23	108.96	111.18	110.02	110.36	108.62	108.96	109.26	109.9	109.77	110.17	110.24	111.13	109.97	109.06	109.09	108.92	110.59	109.73	111.31	111.13	110.4	110.16	109.24	109.73	109.59	110.01	109.22	110.63
106	104.66	105.13	105.27	106.43	104.71	105.36	105	105.29	105.58	104.86	105.44	104.55	105.37	107.43	105.86	105.59	106.75	106.92	106.96	106.36	106.11	109.19	105.57	107.72	104.09	105.38	106.23	106.62	106.15	105.66	105.53	105.65	105.8	105.94	106.74	106.79	106.07	104.91	105.12	106.22	105.69	107.04	105.64	105.63	106.83	106.08	106.83	105.84	105.17
99.653	101.31	99.582	100.19	100.67	100.12	100.29	101.79	101.09	100.34	100.03	99.897	101.04	100.75	101.88	100.01	101.16	100.79	100.65	100.55	100.94	100.69	98.96	100.25	100.72	102.51	100.3	99.226	101.13	101.61	100.83	101.29	100.24	100.3	100.7	99.019	101.29	100.34	100.28	101.79	99.781	102.79	99.626	100.6	99.823	102.09	100.14	99.372	101.33	101.12
110.3	111.95	113.23	111.05	111.2	113.01	112.8	114.47	112.5	112.73	111.4	110.46	113.28	110.75	111.23	112.02	111.53	110.95	112.19	111.71	111.71	111.75	112.01	113.17	111.04	111.41	110.86	111.93	113.29	111.42	112.24	112.33	110.64	111.45	112.41	111.65	111.62	112.08	111.24	110.6	113.01	110.47	113.45	112.34	112.25	110.53	111.09	111.64	112.48	111.8
99.769	99.402	98.82	100.73	99.819	99.363	99.975	100.97	101	100.28	98.242	98.304	100.9	100.68	100.8	100.55	98.839	100.49	99.832	101.31	99.522	99.592	99.452	98.839	99.359	99.195	98.307	99.418	100.5	98.905	100.03	100.37	100.51	99.519	100.73	97.314	98.413	100.59	100.43	98.325	99.349	100.72	100.59	100.5	99.627	98.619	101.43	100.6	100.62	100.87
103.28	105.39	104.67	106.24	104.68	105.74	104.81	107.7	107.25	106.29	104.9	104.92	104.61	105.35	104.42	105.18	105.57	104.98	104.04	102.79	106.03	104.79	105.81	106.69	102.81	102.93	105.33	105.98	104.76	104.1	105.01	105.89	105.41	104.57	104.09	105.36	105.51	106.26	105.37	105.62	106.01	104.24	105.65	103.9	107.23	104.54	105.1	104.78	104.16	105.46
110.87	112.11	112.21	112.37	112.02	111.78	112.55	111.31	112.46	111.39	113.14	112.56	114.49	111.42	112.17	111.88	112.19	110.89	111.41	111.57	110.27	112.29	113	112.23	112.09	111.73	111.01	111.97	113.97	111.52	110.43	112.93	111.84	111.42	112.21	112.87	112.48	111.93	111.8	110.75	113.12	113.12	112.11	113.8	111.77	112.63	113.06	111.04	112.44	111.69
100.92	101.16	99.272	99.096	99.84	99.774	99.137	100.2	102.37	100.37	102.18	99.226	97.977	99.94	101.1	101.45	98.673	101.17	101.63	100.26	100.22	99.712	99.532	100.25	99.003	101.71	99.53	100.97	101.2	100.43	100.75	99.18	100.35	99.834	101.55	99.579	100.29	99.362	99.199	99.635	100.87	99.262	100.69	99.877	99.077	99.163	99.323	100.33	100.14	100.8
111.79	110.98	111.97	110.6	109.81	111.52	110.4	111.67	109.66	110.35	112.23	110.81	112.71	110.89	112.49	111.32	111.22	111.77	111.53	111.65	111.63	112.17	111.17	112.48	112.63	111.27	109.98	111.05	111.44	111.56	110.85	110.02	110.58	112.33	110.38	112.05	112.37	110.13	111.39	111.39	110.14	110.91	111.37	110.34	112.04	109.79	110.81	110.43	111.37	111.5
112.61	111.36	111.48	112.11	111.67	112.02	111.66	110.65	111.09	112.18	110.93	112.55	112.14	112.24	111.01	112.4	110.41	111.03	111.53	112.42	112.03	111.26	111.89	112.16	112.8	110.49	113.04	111.5	111.23	110.33	111.74	110.78	111.73	112.09	113.6	112.51	111.77	109.93	111.16	112.59	111.09	111.34	111.14	111.51	111.03	110.05	111.26	110.86	111.84	111.32
110.57	113.04	112.11	111.71	110.13	111.03	111.15	111.47	111.73	111.53	110.78	112.18	112.48	111.83	112.01	111.86	111.09	110.71	113.3	112.43	111.84	111.87	112.92	111.35	111.72	111.99	112.22	110.94	110.34	110.94	112.64	111.75	112.4	112.57	110.74	112.7	110.62	112.3	112.41	110.99	112.24	112.31	111.56	109.25	110.99	112.55	110.78	111.98	111.61	111.41
112.59	112.98	113.26	113.92	113.42	113.25	112.92	112.41	112.45	113.73	112.64	111.84	111.82	113.35	113.9	113.62	112.24	112.46	111.83	114.08	113.56	112.43	112.21	111.42	112.91	112.37	111.23	112.27	114.31	112.11	113.32	113.56	112.13	113.22	112.95	112.36	113.17	113.14	113.3	113.28	114.8	113.36	111.22	112.95	113.22	113.39	114.51	111.93	113.3	113.4
104.25	104.88	104.5	104.79	105.48	106.01	104.67	104.85	105.09	106.03	104.36	106.01	104.41	103.53	103.9	104.42	104.57	104.56	105.69	105.13	105.06	105.67	106.84	105.73	104.72	104.62	105.8	104.32	103.76	106.31	105.5	105.81	104.67	106.03	104.51	104.42	106.83	105.09	105.3	105.87	104.91	106.23	105.72	104.26	105.9	105.79	106	106.62	105.04	105.5
104.57	106.55	106.31	107.18	106.95	107.67	106.7	106.5	106.87	103.79	103.51	105.18	106.82	106.15	105.58	105.61	104.47	106.2	107.41	106.58	105.1	106.59	105.15	105.41	105.4	104.96	104.95	106.41	105.82	105.55	106.41	104.44	105.79	105.58	106.38	105.34	106.03	106.07	104.57	105.91	105.92	106.94	106.98	105.66	104.92	105.53	104.18	106.48	105.94	105.99
118.44	118.96	116.69	117.96	118.56	120.01	116.79	118.04	116.64	118.8	118.19	117.07	118.99	118.97	117.78	116.39	117.11	117.34	117.86	117.29	118.23	117.31	116.31	117.79	117.5	117.68	117.39	116.97	117.11	117.92	118.16	117.89	116.68	116.78	118.51	116.7	118	117.63	116.85	119.36	116.26	115.81	115.79	117.75	116.8	117.94	117.37	118.27	117.71	116.95
107.76	106.84	105.64	104.29	106.91	105.16	107.66	106.44	105.57	105.22	106.57	105.17	103.68	104.28	105.24	105.17	105.33	106.01	104.14	105.51	106.35	105.12	105.53	106.05	105.94	104.61	106.51	105.12	104.26	106.2	105.73	105.18	103.66	106.45	103.95	106.2	105.91	106.21	104.72	104.22	106.18	105.33	104.67	106.63	105.64	105.85	106	106.63	105.91	104.57
106.43	104.56	105.18	107.13	107.35	106.81	105.69	107.45	105.69	108.32	106.51	106.89	106.4	106.44	106.12	105.87	107.93	108	106.41	106.09	106.63	105.25	105.16	105.35	105.89	106.86	105.54	107.51	106.51	105.64	107.55	106.37	106.25	107.93	105.96	106.64	105.22	107.74	107.37	104.55	105.85	105.87	107.41	105.87	107.99	106.36	105.4	108.01	108.07	106.05
103.48	105.61	102.81	104.62	104.46	106.06	102.61	103.62	103.57	104.04	103.77	104.46	102.31	103.42	104.45	104.03	105.38	103.42	103.63	103.81	103.4	103.83	103.71	104.4	104.64	104.2	103.94	103.25	104.87	105.94	104.84	105.02	103.31	105.67	103.82	104.7	102.23	104.37	104.45	102.44	103.04	104.99	102.51	104.16	103.52	104.38	104.07	105.14	103.96	104.72
100.47	99.658	101.54	99.936	101.09	100.8	99.895	100.33	100.77	101.71	100.08	99.955	100.05	101.12	100.08	102.27	100.29	99.772	100.28	98.145	99.853	101.34	101.31	100.17	100.53	99.8	100.87	100.47	100.92	98.938	100.92	101.08	100.25	99.291	100.11	98.975	100.84	99.663	101.68	99.642	101.29	100.67	100.67	99.743	100.74	100.88	100.75	100.86	99.458	102.19
105.27	105.98	105	105.32	103.56	105.67	105.58	105.94	104.85	106.77	106.18	105.72	105.43	105.37	106.37	103.84	105.13	106.9	105.03	106.35	105.88	105.75	106.58	106.13	106.26	105.53	106.88	107.86	106.23	103.76	104.99	103.67	106.26	106.17	105.29	105.54	106.16	105.08	106.43	106.57	105.96	105.76	104.79	105.41	106.51	105.76	105.96	104.6	104.05	106.3
99.131	98.742	98.699	99.866	100.31	97.33	99.233	100.53	98.549	97.627	99.74	99.776	99.68	98.503	98.54	98.323	99.312	101.06	98.882	100.21	100.14	98.77	100.77	99.293	100.46	99.29	100.65	99.342	99.537	99.681	100.92	100.12	100.49	100.26	98.536	97.191	99.8	99.904	98.904	99.787	100.27	100.33	99.433	99.032	99.833	99.326	100.67	98.755	99.703	99.181
105.93	106.29	104.63	107.83	104.03	106.1	107.13	106.51	106.05	105.42	105.65	104.89	106.85	106.25	104.86	105.94	107.37	105.43	108.31	104.72	105.56	107.07	104.96	105.24	106.11	107.93	107.04	106.27	106.24	107.61	105.63	106.72	104.94	105.58	104.83	105.92	106.14	106.35	105.49	106.28	104.7	107.3	107.19	105.98	107.14	106.21	105.93	105.86	104.82	105.3
112.92	113.31	111.03	113.69	110.56	111.34	112.18	112.65	112.22	111.06	112.57	110.82	111.84	111.21	110.86	111.23	113.78	110.36	111.66	112.21	112.23	111.96	111.68	111.18	112.29	111.67	111.88	112.26	111.66	111.97	112.17	112.01	112.67	111.29	111.53	111.96	111.8	110.54	111	111.76	112.33	111.73	112.14	112.54	113.11	111.71	113.87	111.62	111.5	111.21
111.46	110.9	110.9	111.32	109.73	111.55	111.08	110.01	112.26	109.81	113.3	111.72	110.65	110.87	110.8	111.65	110.47	110.92	110.57	111.45	111.51	110.87	110.35	111.34	109.61	110.9	113.56	111.19	111.08	112.12	112.38	111.82	112.78	111.52	111.97	110.3	111.04	110.41	112	111.54	111	110.75	112.92	110.91	111.99	111.49	111.94	110.39	110.1	110.65
106.21	106.31	108.68	105.98	107.69	107.61	106.62	107.24	107.44	108.1	106.28	107.07	107.93	108.36	106.07	105.2	107.5	106.4	107.4	108.48	106.95	106.51	107.24	106.95	106.86	108	107.49	106.71	107.29	107.76	107.2	108.56	107.23	105.83	105.5	107.55	107.84	106.63	106.42	107.24	107.02	106.52	107.21	106.46	107.68	107.12	106.6	106.92	107.27	107.28
105.27	103.83	105.17	105.09	104.25	106.11	106.53	106.96	104.4	104.32	104.78	107.24	104.69	106.42	105.51	103.97	105.84	105.72	105.23	106.37	106.34	106.98	105.81	104.57	104.67	104.52	105.91	104.98	105.18	105.44	104.23	105.84	105.26	104.57	103.09	105.78	106.39	104.81	107.15	105.55	105.69	106.49	106.48	107.04	106.39	106.61	105.52	103.56	105.72	106.29
113.31	111.78	110.95	110.99	111.25	111.15	111.72	112.28	110.51	112.98	110.69	110.34	110.85	109.55	110.86	110.46	110.7	110.03	111.39	111.3	109.71	111.8	110.9	111.02	111.68	110.82	111.35	111.31	110.51	111.83	112.41	110.14	109.71	111.78	112.15	111.76	109.66	109.87	110.74	111.21	110.41	112.58	110.71	113.72	111.27	109.81	112.3	112.16	109.98	110.54
104.76	106.25	104.22	104.84	105.58	106.12	104.09	104.04	103.53	104.9	103.61	105.31	104.38	105.88	105.51	106.75	106.8	105.26	105.98	105.67	105.55	105.07	105.56	107.4	105.62	105.92	104.76	104.97	104.96	105.63	104.31	105.92	107.19	106.94	104.46	106.4	105.13	104.4	105.73	105.52	105.89	104.6	104.96	106.11	105.71	104.16	105.94	106.09	105.11	105.25
99.732	101.07	100.37	99.666	99.685	101.5	101.12	100.52	101.17	100.58	100.36	101.07	100.9	100.13	99.118	99.979	98.441	99.097	100.41	100.41	99.11	99.441	101.05	100.29	100.88	100.74	100.04	100.55	99.643	99.207	100.48	99.43	99.688	100.85	99.635	100.24	100.28	99.78	100.83	99.942	99.481	100.93	100.38	100.02	100.23	100.38	100.21	100.45	99.524	100.39
110.55	112.58	110.55	112.47	110.44	111.36	110.39	111.11	110.72	111.65	110.79	110.89	110.11	112.13	110.09	111.09	110.5	110.32	111.04	111.63	110.91	111.58	109.44	111.26	112.05	110.02	110.88	112.08	111.18	111.87	110.29	110.22	112.51	110.01	112.3	113.97	110.71	112.36	110.74	112.08	111.18	110.08	111.83	111.17	111.73	110.49	111.7	111.16	111.35	111.17
106.11	104.45	104.66	105.39	105.29	105.44	105.18	104.99	105.47	104.91	105.4	105.87	104.88	106.16	102.92	104.9	104.81	104.95	104.9	105.27	106.18	106.18	107.13	104.49	105.78	105.43	104.49	105.93	107.71	105.52	104.39	105.26	104.55	105.79	105.29	105.9	106.43	104.82	105.99	105.65	105.12	105.08	106.16	105.59	105.76	104.58	105.68	104.91	106.53	106.59
109.84	108.73	110.61	110.17	108.27	109.26	109.1	109.54	112.05	110.23	108.64	109.71	109.43	109.51	110.56	110.39	110.08	110.75	108.58	110.25	110.45	108.22	109.2	109.55	109.21	109.91	110.34	111.22	108.45	110.01	110.08	109.31	112.28	109.9	108.38	110.68	111.51	110.53	109.49	111.35	109.47	109.09	110.47	110.87	109.62	110.52	110.78	112.3	110.31	110.2
104.08	104.62	103.5	103.28	105.44	105.44	104.62	102.67	104.21	104.13	105.09	103.88	104.6	104.27	104.77	102.47	103.52	104.16	104.25	106.29	105.89	104.49	103.83	104.08	104.08	103.67	105.89	102.77	104.31	105.72	104.22	105.34	105.48	105.16	104.84	104.27	104.15	104.85	104.62	104.75	103.32	104.42	104.75	104.58	105.33	105.19	104.43	105.1	104.37	105.28
118.28	117.52	116.97	117.5	117.43	115.48	118.74	117.73	117.48	117.71	116.83	118	117.38	117.22	118.2	117.04	117.23	117.15	116.58	119.47	117.41	116.57	116.1	117.64	117.6	118.93	117.36	118.35	117.56	118.55	117.87	117.77	117.51	117.26	118.66	118.97	116.89	117.73	116.72	117.06	116.12	117.68	117.22	116.69	117.11	117.29	119.38	117.38	117.03	117.71
116.57	117.94	117.56	116.84	118.22	117.52	117.71	118.36	117.3	117.12	115.72	117.36	118.56	116.76	118.96	117.79	116.69	118.42	118.15	118	116.61	117.54	117.06	117.44	117.89	118.52	118.78	117.79	118.31	117.82	117.69	116.64	117.44	117.2	118.27	117.13	117.05	116.18	117.02	117.94	116.8	117.78	117.37	116.49	118.22	117.21	117.48	116.42	117.7	117.32
104.15	104.54	103.1	105.37	103.64	103.65	105.51	104.61	104.92	103.86	104.92	103.61	104.36	103.52	103.87	104.27	104.32	104.28	104.01	104.28	103.78	104.69	104.53	103.25	104.02	103.55	104.61	104.95	103.49	104.02	104.73	105.92	103.8	104.38	104.5	104.33	105.07	104.27	103.23	105.87	104.24	103.21	103.85	102.36	105.79	105.05	104.94	105.06	104.14	103.87
105.34	107.17	106.53	106.81	106.67	106.98	105.91	106.77	106.74	107.04	107.84	107.95	105.53	105.89	108.62	108.22	105.98	106.59	105.96	106.69	106.58	105.84	105.32	106.26	107.44	105.96	106.13	105.7	107.49	107.18	106.61	107.18	108.06	105.58	105.69	104.79	105.97	104.34	106.31	105.4	106.64	106.7	106.61	106.5	105.79	105.52	107.52	105.75	106.57	105.54
101.64	101.34	101.74	101.8	100.69	101.03	100.9	101.95	99.917	102.27	102.02	100.87	100.49	100.27	100.27	99.943	100.61	101.18	99.365	100.74	101.61	101.69	103.24	101.6	102.44	101.54	102.06	101.41	101.29	100.62	100.55	102.13	101.87	100.18	100.5	101.64	101.13	100.55	98.788	100.53	101.25	102.04	101.23	100.51	100.88	100.42	101.03	100.72	100.48	99.612
105.97	107.17	107.05	107.59	107.3	105.73	105.4	105.53	104.39	106.32	105.92	107.34	106.83	107.03	106.43	105.9	106.28	106.6	106.35	105.95	106.82	105.49	106.47	107.37	105.14	105.75	105.52	106.61	105.96	105.22	106.65	107.23	107.2	105.18	106	106.79	106.07	107.13	105.85	105.74	105.62	106.41	106.53	105.8	105.81	105.12	105.39	104.86	105.12	106.8
112.76	111.02	112.58	111.7	111.33	112.66	112.16	112.52	111.11	110.25	110.8	111.91	110.98	112.46	112.31	111.88	111.48	110.65	111.59	110.85	111.46	113.19	111.89	111.71	113.2	112.11	110.26	112.11	110.56	110.79	110.94	111.78	113.05	110.94	112.57	111.35	111.43	111.9	111.48	111.75	111.64	110.72	112.55	111.39	111.38	113.28	110.94	110.9	111.01	110.25
103.72	106.22	105.58	106.56	104.72	105.61	106.19	105.16	105.36	106.26	105.83	105.4	104.37	105.53	103.35	103.74	104.58	104.42	105.72	106.09	104.96	105.2	105.75	104.38	104.57	106.48	105.42	105.23	105.59	104.96	105.39	106.18	106.39	105.36	104.71	107.1	103.54	104.6	104.82	105.54	105.59	105.07	105.32	106.01	105.8	105.48	106.58	106.29	106.19	105.81
104.36	102.6	104.28	105.11	104.44	104.21	104.16	102.48	105.48	105.8	105.83	105.12	103.48	104.58	104.41	103.79	104.9	104.69	105.76	105.76	103.48	105.15	105.66	106.31	103.66	105.02	105.35	105.55	104.19	103.28	104.81	104.41	105.39	103.68	105.09	104.62	105.45	104.45	104.94	103.92	105.46	103.93	104.13	105.95	105.63	103.79	104.94	102.75	105.52	106
104.3	105.06	104.76	105.65	106.19	105.66	106.44	105.03	103.23	104.72	105.69	104.68	105.47	104.73	103.88	104.99	106.64	105.35	105.77	106.77	105.15	104.99	106.21	105.13	103.58	106.92	104.65	105.04	106.36	106.15	104.73	105.69	105.5	105.5	105.93	104.76	105.33	106.12	106.6	105.08	104.87	106.55	104.49	105.75	105.37	103.5	103.99	106.13	106.53	105.67
110.75	110.39	110.13	109.75	110.23	111.39	110.23	111.01	110.38	110.94	111.05	110.9	110.66	111.61	111.21	110.5	110.88	110.49	111.89	111.11	110.33	110.54	111.73	111.17	111.17	112.4	111.4	110.77	110.48	110.11	110.29	110.3	110.08	111.93	109.78	110.39	112.35	112.26	110.57	110.96	110.43	110.8	110.48	110.86	111.4	110.74	110.26	111.19	109.36	109.65
117.01	115.6	113.57	116.86	114.79	115.02	117.19	115.7	115.23	116.08	116.1	116.08	116.34	115.01	115.36	116.15	116.74	116.53	115.13	115.16	115.25	114.78	115.66	116.13	117.04	114.82	116.73	117.63	114.9	115.82	115.78	116.54	116.15	117.31	115.76	116.25	115.9	117.84	118.41	116.57	115.1	116.81	116.98	116.44	117.14	117.52	116.33	116.46	116.51	116.97
105.25	104.64	103.97	104.95	105.42	105.04	105.8	105.25	105.32	104.85	104.63	106.31	105.1	105.02	103.95	105.28	106.92	107.16	105.22	107.22	105.93	107.33	106.1	105.45	104.98	105.64	104.57	105.43	104.35	105.21	107.17	106.67	105.83	106.47	104.5	106.64	104.96	105.18	106	106.29	105.67	105.64	105.59	104.63	104.16	106.47	106.12	106.38	105.6	105.48
112.05	111.17	112.26	111.93	112.18	111.64	112.44	112.13	110.77	111.24	113.53	111.62	113.51	112.34	111.65	112.14	113.17	111.97	113.43	111.75	113.45	113.76	112.33	111.59	113.46	112.87	112.45	112.27	112.83	111.47	112.02	112.18	112.02	110.72	112.09	111.59	112.23	111.97	112.96	111.93	111.53	112.55	111.64	111.8	111.47	112.76	111.84	112.73	111.11	111.39
110.93	109.48	109.78	111.43	110.28	108.74	110.49	111.13	111.35	109.97	110.45	110.98	111.07	110.24	110.41	111.4	109.83	108.9	110.92	111.17	109.58	110.74	110.26	111.05	110.32	110.99	109.65	110.96	109.83	110.76	111.6	110.76	111.27	111.38	110.17	110.22	109.35	111.51	109.39	110.77	110.62	111.15	110.8	108.48	110.12	110.36	111.57	110.66	110.89	109.21
105.44	106.21	105.74	105.91	104.25	105.86	105.39	105.42	104.26	105.64	107.47	105.86	106.27	105.42	106.51	106.17	105.9	105.28	105.72	104.98	105.64	103.6	106.14	106.8	105.12	107.22	105.04	106.48	105.91	106.49	107.41	104.78	106.69	105.01	104.82	106.05	105.73	104.13	104.93	105.16	106.45	104.82	105.6	104.28	105.58	106.39	104.88	105.1	106.35	106.23
101.59	101.49	100.47	99.763	101.33	101.33	99.966	101.42	101.18	102.09	100.62	102.67	102.14	102.15	100.59	101.88	100.85	100.07	100.63	100.41	101.12	99.848	100.77	101.9	100.95	102.17	102.68	100.68	102.2	100.9	99.728	99.767	99.093	100.13	100.39	100.66	102.57	100.86	100.66	101.23	102.1	101.63	101.69	100.93	100.79	101.02	101.16	100.85	100.93	101.03
105.05	107.64	106.57	106.15	106.84	105.9	104.95	105.23	106	106.49	107.12	105.17	106.9	107.53	104.98	106.06	106.39	106.08	106.27	105.61	106.19	106.54	107.24	106.6	104.82	105.35	106.65	105.14	106.75	105.66	105.9	107.16	104.86	105.44	107.05	107.06	106.28	105.81	106.79	106.6	107.21	106.59	107.27	105.76	105.72	107.51	106.76	107.66	106.4	105.2
108.98	110.26	108.56	110.58	111.08	111.15	109.74	111.4	111.03	108.45	110.87	109.96	110.21	110.38	111.97	111	111	110.1	109.69	111.75	109.76	111	109.09	110.94	109.52	112.34	112.04	109.65	111.06	109.74	111.88	111.73	109.6	110.7	109.91	111.44	110.32	110.05	110.56	109.83	110.7	111.69	109.89	111.24	111.59	110.31	110.89	111.29	112.03	110.91
117.14	116.27	116.28	116.61	114.6	115.86	117.3	113.92	118.26	116.95	115.31	116.1	115.41	116.35	115.5	116.88	116.11	116.41	116.6	117.3	116.58	116.02	116.57	116.41	114.97	116.29	114.98	115.12	117.06	116	115.6	116.12	116.84	115.35	116.29	116.49	115.7	117.51	116.39	115.78	116.21	115.48	115.75	116.88	114.52	115.64	115.08	115.12	115.79	115.38
113.18	111.76	112.91	112.98	113.16	112.38	112.28	112.61	111.14	113.3	112.98	112.44	112.78	113.65	113.06	114.12	112.91	112.92	111.56	113.48	111.3	112.51	113.84	112.79	112.66	111.94	113.68	112.99	113.09	112.89	111.72	113.47	113.49	112.78	113.85	113.07	112.12	113.13	112.17	112.12	114.56	112.11	113.52	114.58	111.87	111	112.08	111.82	114.98	113.62
111.81	109.98	113.73	112.25	111.84	110.56	112.23	112.12	112.8	112.14	111.7	111.9	111.81	110.52	112.15	111.27	111.5	111.55	112.29	112.28	110.79	112.01	110.12	111.31	112.93	112.1	111.28	112.62	111.53	110.09	109.84	111.75	111.24	111.26	111.84	111.6	110.47	112.89	112.9	110.62	112.79	111.38	110.63	112.08	111.45	109.65	110.01	111.87	112.24	111.57
106.77	106.22	105	105.69	106.7	105.07	104.83	105.76	106	104.82	105.85	105.2	105.11	105.85	105.23	105.34	105.84	105.8	105.01	106.06	106.38	103.99	106.75	105.45	104.28	105.25	106.3	105.38	106.15	105.59	104.39	104.91	104.34	105.45	103.23	105.28	106.03	104.34	103.83	104.78	108.34	105.62	106.26	106.86	104.62	106.3	106.66	106.02	107.31	106.68
99.998	101.17	98.983	98.975	99.604	99.958	99.91	100.96	100.13	100.01	98.354	101.48	99.69	100.12	99.863	99.893	101	100.22	101.06	98.878	99.177	101.63	98.848	99.421	99.3	99.998	99.228	101.3	99	100.68	99.83	100.11	98.785	99.418	101.1	100.37	100.63	99.782	99.673	100.1	100.28	99.176	99.153	100.09	99.316	100.52	99.521	99.515	98.913	100.22
104.89	107.53	105.51	105.34	107.61	107.74	107.26	107.77	106.64	105.71	107.2	107.05	107.38	105.29	106.46	105.61	106.78	108.34	106.79	106.5	105.5	105.5	105.8	106.1	107.67	107.97	106.2	107.61	107.34	107.37	105.74	106.3	106.82	104.67	107.03	107.11	107.07	105.62	106.33	106.23	106.25	105.73	106.76	106.96	104.83	106.5	105.87	106.2	107.08	105.3
111.06	112.46	111.58	110.19	112.07	112.64	110.64	109.51	112.21	109.73	112.73	111.95	111.18	111.57	111.8	110.67	112.69	110.75	112.39	112.25	112.12	111.36	109.82	111.32	112.36	110.86	111.94	109.83	111.65	111.98	111	110.91	111.27	111.82	110.3	111.19	111.68	111.81	110.75	110.97	111.02	110.68	110.24	109.99	111.01	110.11	110	110.5	110.63	111.09
110.12	111.92	111.47	112.52	111.65	113.47	113.07	113.2	114.34	111.44	110.47	111.13	113.82	112.44	112.23	112.15	112.03	111.92	111.98	112.52	114.22	112.27	111.85	113.13	112.46	110.44	110.62	113.05	111.24	112.25	110	113.23	110.51	112.99	111.93	113.14	112.97	111.95	112.01	111.35	112.56	112.95	111.97	112.01	112.23	111.54	112.32	112.82	111.44	112.79
104.56	104.62	106.07	103.59	104.71	104.48	103.44	105.46	103.19	104.11	105.99	102.19	104.25	103.17	104.85	105.42	104.25	104.32	105.21	104.11	104.67	103.06	103.69	104.2	104.31	103.81	103.83	103.47	106.41	102.99	105.38	104.15	104.24	103.98	104.91	104.69	105.21	103.68	103.4	104.21	104.4	103.73	104.85	103.45	102.35	104.71	103.78	104.36	104.87	104.56
112.61	111.95	113.79	112.92	112.06	112.79	112.54	113.23	112.61	112.46	112.34	112.82	112.36	114.12	113.64	111.92	113.14	112.79	112.32	113.69	111.95	112.04	112.7	112.4	113.2	112.55	112.69	112.58	113.1	113.39	111.87	113.09	113.24	113.52	113.45	113.41	111.8	111.83	112.21	112.7	113.1	111.92	111.83	113.24	112.94	113.29	111.25	113.14	113.52	112.04
112.58	112.23	109.74	111.41	111.39	111.55	111.6	111.89	110.62	109.6	111.24	111.37	111.45	110.3	110.75	110	112.26	111.57	110.9	111.44	111.74	111.38	112.74	111.82	109.41	111.69	112.46	110.13	110.38	110.49	109.37	111.4	110.87	110.39	110.82	110.79	110.15	109.89	112.45	110.54	110.92	111.64	111.55	111.18	112.92	110.52	110.94	109.79	111.89	110.75
104.62	104.99	103.4	104.14	104.64	106.2	102.6	103.34	104.57	104.65	103.13	103.15	104.7	102.55	103.09	105.13	105.31	103.25	104.36	105.08	104.85	102.51	103.61	104.25	104.32	104.48	103.66	105.36	105.1	103.2	102.6	104.77	105.33	104.65	102.68	103.64	103.32	103.88	104.75	105.45	104.97	103.4	103.94	104.2	104.97	104.14	103.71	104.44	106.14	103.1
111.95	111.57	112.44	112.91	112.51	113.43	112.25	111.22	110.53	110.6	113	111.35	111.98	113.21	111.84	113.16	111.49	111.68	112.47	111.81	111.66	113.02	112.46	112.5	113.02	113.22	112.95	112.68	112.43	112.36	111.75	112.08	111.55	112.46	111.72	113.03	112.92	112.71	112.43	112.44	111.83	112.11	112.24	111.33	112.49	112.43	110.83	111.41	112.79	111.45
99.013	97.93	99.75	98.81	100.38	98.113	101.64	100.13	99.75	99.137	101.42	99.587	99.725	100.32	100.94	99.462	100.74	98.739	100.73	99.337	101.98	99.081	98.506	99.036	101.07	99.554	99.14	102.3	99.14	101.48	99.707	100.44	99.483	99.287	98.469	98.186	99.63	99.805	99.728	99.247	100.21	98.98	98.966	99.279	99.449	99.894	99.478	100.21	99.757	100.33
112.28	112.13	111.04	111.55	112.05	110.31	111.29	111.89	111.84	111.74	110.85	109.7	111.86	111.11	111.19	111.72	113.48	111.92	111.72	110.58	110.57	110.21	112.14	110.11	111.25	109.55	111.43	110.94	112.4	112.01	110.2	110.98	111.3	112.61	113.59	112.43	112.09	110.37	112.76	110.14	111.5	110.41	111.41	113.03	110.24	110.91	110.59	111.1	110.63	110.73
106.71	106.35	106.12	104.47	105.3	104.74	105.46	105.7	105.13	105.05	104.78	104.22	105.84	106.25	104.63	105.35	105.44	105.28	106.07	103.27	105.91	104.96	105.62	105.9	105.9	104.79	105.9	105.19	104.95	106.05	105.27	106.2	104.85	104.67	104.91	105.98	105.41	106.26	105.34	103.23	106.27	104.79	106.82	107.28	104.94	103.91	106.73	104.39	106	104.3
103.8	104.98	103.14	103.76	102.49	105.57	103.88	104.22	104.7	104.17	104.28	104.05	103.29	104.22	103.9	103.92	103.52	105.64	103.45	104.88	103.07	103.96	104.13	103.04	103.94	104.52	104.19	103.89	104.45	103.88	104.62	104.26	104.13	104.05	104.34	104.75	105.57	104.89	104.05	103.33	104.62	105.03	103.22	106.38	103.83	103.54	103.41	105.71	103.31	105.1
104.98	105.53	105.23	104.93	104.53	104.71	105.18	106.95	105.54	106.17	105.89	106.17	105.33	106.65	104.01	106.21	106.16	106.64	106.24	106.54	105.48	105.49	105.06	104.69	104.92	105.57	106.11	105.22	104.4	106.26	104.59	106.42	107.16	107.76	105.25	107.01	107.21	105.51	105.01	104.26	105.85	106.69	104.22	106.59	105.62	107	104.6	104.33	105.29	103.79
112.97	112.77	111.51	112.25	112.38	112.08	112.27	110.66	111.41	110.86	111.57	112.16	112.68	110.5	111.12	111.2	110.09	111.04	112.04	112.01	112.17	110.29	112.45	111.21	110.91	110.45	111.17	112.16	111.6	111.58	110.59	112.44	111.81	112.77	110.29	112.36	112.55	111.49	110.89	110.66	111.97	111.63	110.93	111.1	112.25	111.26	111.76	111.17	112.11	110.38
105.36	104.39	105.85	105.92	105.89	105.7	106.37	104.89	106.01	105.87	106.9	106.28	105.31	105.58	105.47	103.86	106.71	105.4	106.22	104.94	107.17	106.48	104.39	104.47	105.67	104.86	105.43	104.9	106.44	106	104.29	107.03	105.38	105.46	105.65	106.12	104.83	105.99	106.74	107.05	106.34	104.2	106.26	105.46	106.64	105.41	105.69	105.88	106.38	106.6
106.06	105.94	105.31	105.27	106.69	105.4	104.18	106.05	106.4	106.9	106.58	105.97	106.48	108.52	106.08	104.84	106.9	105.49	106.5	105.93	105.84	104.5	104.91	105.48	106.49	107.25	106.43	106.17	106.53	108.34	106.24	105.77	105.46	106.6	107.26	105.49	106	105.68	106.82	106.83	107.28	104.64	107.06	105.35	106.83	105.53	105.69	105.03	107.77	105.73
111.15	112.07	110.99	111.69	112.28	111.03	112.09	111.25	111.77	111.25	112.55	112.23	112.87	111.56	110.24	111.86	110.37	110.72	110.52	111.6	111.63	113.08	110.88	111.2	111.71	113.57	112.18	111.87	111.52	112.25	113.35	111.05	111.56	111.63	112.04	111.29	111.58	112.59	112.63	110.55	111.88	112.48	110.02	112.53	110.3	112.19	112.19	112.2	112.39	112.44
105.63	106.7	104.43	106.04	105.66	106.24	107.31	105.25	106.48	104.8	106.71	105.47	104.49	105.71	106.36	105.43	105.1	105.27	105.76	105.7	103.41	107.27	105.86	105.35	105.57	104.76	105.03	107.22	106.11	107.87	106.78	104.89	104.36	105.56	105.1	106.64	105.09	104.12	105.49	104.06	104.39	104.8	104.34	105.81	105.23	104.96	105.59	104.29	105.68	105.28
108.37	109.66	108.56	110.58	110.41	108.78	109.21	109.25	109.93	109.07	110.72	109.26	108.91	110.17	109.33	109.88	110.36	108.39	111.37	111.29	107.92	109.87	110.06	109.54	110.36	109.31	109.1	109.75	110.46	109.3	110.21	110.58	110.81	109.44	109.8	108.72	110.93	110.45	109.32	110.01	108.73	109.23	109.43	109.71	109.81	109.56	109.48	110.8	110.26	109.12
99.158	99.396	99.508	98.679	100.43	99.831	98.488	98.6	100.14	99.999	98.974	100.44	99.561	100.27	99.996	100.2	100.37	99.568	98.387	99.664	101.38	99.321	99.691	99.568	100.59	99.394	99.07	100.78	99.671	99.415	99.66	100.31	99.594	98.381	100.91	100.6	98.484	99.882	99.318	100.59	99.414	101.12	99.357	99.435	100.54	100.03	99.1	99.37	98.8	99.082
104.93	106.66	106.78	105.48	106.49	106.46	105.15	108.05	106.05	107.01	105.75	105.37	104.98	105.75	105.93	104.55	106.51	105.63	104.89	104.84	105.25	104.8	106.27	106.41	104.95	105.07	106.23	106.6	104.61	105.79	106.16	106.53	107.25	105.89	106.71	105.81	107.5	106.08	106.46	104.91	104.94	105.49	106.54	105.19	105.15	106.09	105.01	104.4	106.37	106.56
106.6	104.06	105.92	106.21	106.87	106.98	104.98	105.18	105.37	105.8	104.77	105.8	104.35	105.79	105.19	105.08	106.42	104.66	105.47	105.36	106.53	105.03	106.06	104.68	105.46	106.18	105.23	104.4	104.82	104.04	106.45	106.55	104.63	104.58	104.6	105.54	105.48	105.2	104.69	105.34	106.71	105.43	105.94	106	105.25	105.49	105.05	104.49	106.22	106.57
106.87	107.6	105.74	106.55	105.62	105.68	106.01	107.34	107.19	107.29	107.36	105.14	106.77	104.6	105.79	105.81	105.38	105.46	106.11	105.81	107.4	106.56	105.63	105.4	105.79	105.61	106.79	106	106.29	105.93	106.53	105.4	106.03	104.85	105.11	106.32	105.25	106.54	107.2	105.77	106.47	106.62	106.06	105.3	105.56	104.68	105.24	105.32	106.6	107.66
98.961	99.226	100.13	100.03	97.947	100.22	98.903	100.11	100.59	99.591	99.586	100.05	100.68	100.72	99.633	99.909	99.072	100.58	98.842	99.564	99.01	99.795	98.825	100.19	99.96	99.98	101.64	99.551	99.825	99.562	100.66	100.98	100.6	100.47	98.257	99.226	100.55	99.872	99.745	101.25	98.773	99.368	99.326	100.29	100.14	100.36	99.59	98.604	100.41	100.07
113.2	112.27	113.49	114.82	112.55	112.52	110.84	113.39	113.13	112.32	114.31	113.46	113.32	112.61	111.2	113.7	112.92	113.79	112.61	112.79	111.94	112.56	111.68	112.37	113.12	114.28	111.95	112.93	111.39	112.67	111.28	112.62	112.47	112.54	113.12	113.96	113.1	112.51	113.35	112.54	114.1	111.13	113.37	113.95	113.17	113.05	111.79	115.54	112.67	111.67
106.42	105.27	105.7	106.23	104.05	105.56	106.23	107.29	105.38	106.27	106.48	105.99	106.27	106.12	105.86	105.97	107.77	106.1	105.5	105.46	105.62	105.56	104.64	106.81	107.09	106.36	105.99	106.7	106.21	106.6	106.17	105.58	105.39	105.02	107.08	106.15	105.99	106.48	107.26	107.85	105.53	106.33	106.43	106.95	106.73	106.06	106.31	106.44	107.59	106.71
110.4	113.45	112.19	113.98	112.33	110.47	112.57	113.42	112.04	112	112.76	112.34	112.51	111.97	110.35	113.32	112.9	111.57	111.98	112.12	112.66	112.37	112.04	111.89	112.2	111.47	113.19	113.18	111.03	112.08	112.18	111.07	112.3	111.7	112.34	111.22	112.17	112.12	111.68	113.66	110.29	111.34	112.16	112.02	112.71	113.04	110.18	111.73	111.91	111.94
111.2	111.2	109.98	110.28	111.85	110.4	109.18	109.38	111.15	110.93	110.78	111.3	110.86	109.67	111.24	109.1	111.52	110.72	110.47	111.61	110.22	110.55	108.66	111.61	111.75	110.34	109.83	110.41	109.5	111.1	111.63	110.38	110.41	110.77	111.77	110.46	109.52	112.36	111.12	109.88	111.68	109.85	111.67	110.96	109.45	109.94	111.01	110.98	108.63	111.39
111.58	113.9	110.12	112.31	113.26	111.46	111.36	111.61	111.53	111.44	111.2	110.82	110.8	111.21	113.59	111.94	112.14	112.06	111.67	110.86	112.66	110.41	111.59	110.39	111.82	109.91	112.45	112.02	113.01	111.7	111.99	111.97	110.71	112.38	111.41	111.11	112.78	112.46	113.38	113.42	111.38	109.98	111.29	112.78	113.21	112.44	110.94	109.92	111.39	111.74
109.93	108.34	111	109.77	110.37	111.33	109.86	111.24	109.79	109.08	108.85	110.01	109.62	110.84	108.5	110.76	110.21	110.85	110.13	110.47	110.81	110.64	109.46	108.81	109.29	110.07	110.4	109.76	110.64	109.07	109.75	109.77	108.85	109.95	110.29	109.78	109.89	109.76	110.66	109.07	109.85	108.93	109.97	110.87	109.87	109.92	109.07	111.2	109.71	107.79
100.71	99.129	99.015	99.114	100.93	99.998	98.8	99.956	99.572	100.98	99.938	100.27	101.12	100.79	98.346	99.416	99.152	99.625	100.1	98.843	100.05	100.89	99.411	100.2	100.56	97.93	98.361	99.723	99.364	99.426	99.766	99.724	98.639	100.14	100.41	99.467	99.026	100.07	100.52	98.831	98.416	100.34	100.66	98.363	100.27	100.7	100.14	99.699	98.395	98.693
107.96	104.65	107.06	108.04	106.2	106.36	105.98	106	106.3	108.15	106.35	106.24	106.35	107.47	107.46	106.78	106.01	106.57	107.16	106.54	105.19	106.95	107.38	107.85	105.87	108.05	107.71	107.29	107.09	105.78	107.63	107.45	106.17	108.7	107.13	107.13	107.35	105.62	107.64	107.13	108	105.47	107.46	105.48	106.58	106.27	108.53	107.19	104.68	105.12
99.546	100.08	100.22	100.95	99.16	99.796	99.747	99.609	100.44	101.17	100.26	99.593	100.04	100.46	100.74	99.927	100.42	101.52	98.813	100.45	101.2	99.123	101.09	100.3	100.07	100.2	101.45	101.63	99.414	100.68	99.255	101.59	98.598	101.45	101.13	99.757	99.985	100.24	99.429	100.13	100.94	99.444	99.07	97.394	100.27	99.558	99.995	100.76	99.336	99.277
106.04	107.54	106.91	105.8	107.41	107.2	106.71	106.39	106.67	107.37	105.81	104.75	105.69	106.52	106.87	105.39	107.3	105.66	105.44	105.42	105.26	104.66	106.5	105.81	105.45	105.85	107.48	107.02	107.83	106.21	104.94	105.69	106.8	105.62	105.75	106.88	105.36	105.94	107.33	107.81	106.11	105.68	106.17	105.26	106.26	107.78	106.84	106.82	108.11	107.63
106.43	106.93	106.03	106.3	106.82	107.3	106.52	106.16	106.94	106.11	106.1	104.85	105.78	105.84	104.33	104.31	107.11	105.69	107.84	106.32	106.78	105.95	106.16	105.68	107.67	108.18	104.78	106.33	105.27	106.64	104.81	106.77	105.76	107.67	105.8	105.43	107.24	106.72	105.89	106.14	105.44	105.69	106.29	106.8	105.42	106.44	103.92	105.96	105.42	104.47
99.826	101.02	99.181	100.63	101.37	99.146	99.329	99.481	99.845	99.93	100.31	98.977	99.267	99.007	100.18	101.03	100.82	99.578	100.39	99.484	99.942	100.94	98.403	100.47	97.954	98.442	100.66	97.557	99.635	99.859	99.24	99.256	100.68	100	99.691	98.565	99.017	98.839	101.58	99.821	100.65	101.28	100.14	99.347	100.27	100.76	100.34	99.87	99.345	100.08
110.93	112.16	112.52	111.55	111.07	110.09	111.45	112.75	112.04	110.93	113.19	111.39	111.33	111.87	111.53	111.99	112.8	111.36	111.14	111	111.48	108.5	112.65	109.67	110.55	111.75	111.76	112.19	110.95	111.66	111.84	111.68	111.01	110.34	111.25	111.14	112.77	111.96	110.4	112.31	111.96	110.47	112.49	110.75	111.11	110.8	110.17	112.77	110.87	111.66
100.5	99.812	100.79	101.63	100.46	100.91	100.36	101.57	101.26	101	101.31	102.16	101.11	101.66	100.07	100.3	100.59	101.53	100.2	101.14	101.31	102.22	101.33	101.83	102.18	100.86	100.92	100.42	103.28	101.18	99.971	100.24	101.42	99.744	101.18	101.39	100.1	99.213	101.54	99.576	101.38	102.86	101.1	100.38	100.99	101.25	100.81	101.37	100.62	102.09
111.93	111.44	111.96	112.88	111.96	112.16	112.93	112.43	112.2	112.24	112.98	112.47	110.79	109.63	111.24	113.28	111.77	111.62	112.2	114.08	110.95	111.58	113.41	112.27	112.08	112.13	110.38	112.66	112.32	113.12	110.27	111.76	113.11	111.89	112.95	113.57	111.69	111.32	113.13	111.45	113.84	112.27	111.56	112.29	110.91	112.48	113.11	110.78	111.5	111.3
117.69	115.68	117.18	117	116.99	116.3	117.45	118.28	118.4	118.05	118.58	118.59	117.82	117.03	116.8	116.32	116.02	118.14	118.23	118.88	117.62	116.88	117.08	117.98	118.29	117.44	118.55	118.65	117.1	118.95	117.31	115.96	116.4	117.59	117.75	117.78	118.86	118.29	116.72	117.78	119.23	116.42	118.48	117.59	117.4	115.52	118.91	117.54	117.14	119.2
105.88	104.06	104.71	106.97	106.39	106.1	107.15	104.98	106.31	104.77	104.87	105.91	106.17	105.25	104.71	105.1	105.95	104.95	107.66	107.36	107.02	105.44	105.94	106.99	106.15	106.12	106.2	106.79	105.99	105.31	106.08	106.26	106.28	104.77	104.9	106.66	108.31	105.95	104.89	106.33	107.15	107.72	105.71	106.27	107.07	107.36	105.66	105.73	107.07	106.87
103.35	104.84	102.68	104.11	104.54	104.07	104.56	104.27	104.69	103.63	104.72	102.89	103.28	105.03	104.8	103.74	104.74	103.56	105.78	102.72	105.36	105.11	104.5	104.61	103.74	106.27	105.14	104.37	104.14	104.5	104.66	104.79	105.13	103.16	104.17	104.76	105	103.51	104.98	103.69	105.23	103.21	104.29	106.26	104.28	105.69	103.48	103.79	102.93	105.05
111.28	110.85	110.77	111.6	110.53	111.96	111.45	111.27	112.5	111.98	112.53	111.62	112.41	111.47	111.91	111.86	111.98	111.39	111.08	112.26	110.12	110.79	111.5	112.1	112.65	112.15	110.56	111.15	110.78	112.6	114.11	112.53	112.48	110.27	111.66	111.32	111.15	111.07	112.07	109.96	111.36	112.83	112.83	111.67	113.11	113.03	111.64	112.26	112.36	111.75
106.09	106.25	105.79	105.48	105.57	105.64	107.88	106.56	107.3	106.52	105.71	105.29	107.63	108.34	105.56	104.94	107.26	107.16	106.77	106.7	105.32	105.06	106.24	106.95	104.23	105.19	106.78	107.03	104.93	105.66	106.63	105.91	107.14	106.13	106.69	106.31	106.54	106.15	105.97	106.47	107.39	104.97	106.11	105.86	106.38	107.91	105.97	105.71	106.12	107.38
110.46	110.88	108.78	110.83	110.83	109.02	111.28	109.75	111.48	110.2	110.81	110.32	111.63	110.03	109.88	109.76	111.33	111.71	111.49	111.04	110.16	110.14	110.78	110.98	109.91	110.01	111.96	111.23	112.94	110.08	111.87	110.17	109.28	113.12	109.95	110.9	110.33	109.25	112.53	110.62	110.87	109.63	111.17	110.44	110.65	110.93	111.64	110.81	111.48	109.5
103.73	105.44	103.94	104.47	104.3	104.06	103.56	105.2	105.74	104.01	106.07	104.31	103.85	104.72	105.61	103.75	104.77	103.47	104.17	104.73	103.39	104.33	103.75	104.41	102.91	103.76	104.05	103.77	104.84	103.08	105.11	103.57	104.42	104.58	104.07	104.81	104.14	104.5	104.72	105.26	102.89	103.68	103.57	104.17	104.47	103.38	104.9	103.07	104.42	104.25
104.53	107.02	105.67	105.33	105.92	104.66	105.45	104.76	106.12	105.28	106.79	106.24	103.58	106.1	104.08	105.88	105.2	104.88	107.32	105.56	105.22	104.72	105.84	105.05	104.89	107.99	105.35	103.65	106.8	104.71	105.49	104.52	104.51	105.43	106	105.3	104.36	106.08	104.96	106.06	105.77	106.06	104.59	105.72	105.68	104.07	105.85	106.02	104.79	106.67
115.84	117.41	118.07	118.57	118.37	117.92	118.34	118.21	117.25	118.26	119.12	118.84	118.06	117.25	117.87	117.09	116.8	117.83	116.88	118.56	117.75	117.79	116.95	117.77	116.64	117.49	117.91	117.17	115.89	118.09	115.81	117.31	117.64	115.61	118.42	116.54	118.73	117.6	118.13	115.66	118.13	116.14	119.26	117.92	116.7	116.12	117.55	118.79	117.49	117.32
102.48	106.36	106.26	106.46	105.51	105.41	104.54	107.56	105.31	105.59	106.81	106.46	106.54	106.31	104.66	105.09	105.26	105.8	104.17	104.82	105.97	105.5	106.31	105.98	105.59	106.12	106.78	104.61	104.99	105.62	104.34	107.08	106.42	105.84	104.7	107.03	106.51	105.67	104.59	106.8	104.79	105.33	106.66	105.41	106.63	105.96	105.87	105.78	106.1	106.42
110.01	112.03	112.39	110.66	111	110.16	110.11	111.36	111.83	111.4	110.15	112.92	110.89	110.52	110.91	109.87	111.29	111.24	111.24	112.24	110.56	111.54	112.22	111.22	110.96	110.26	110.81	110.61	110.31	111.17	111.03	111.26	111.58	109.36	111.43	113.02	110.5	110.33	111.22	110.56	113.94	110.63	110.5	111.27	111.51	113.16	112.78	110.81	112.68	111.4
99.915	101.07	97.599	99.177	100.52	101.01	99.697	99.63	98.78	99.655	100.12	99.902	99.769	100.7	100.98	98.885	100.16	100.85	98.905	101.28	100.45	100.5	98.425	100.95	100.63	100.81	98.558	100.08	100.86	99.693	101.01	100.49	99.936	99.949	100.91	99.425	100.23	100.03	99.444	99.228	99.79	101.27	99.101	100.56	97.323	100.65	99.533	100.34	101.2	99.496
106.25	104.42	104.68	103.02	104.49	105.65	105.16	103.89	105.32	106.29	106.08	104.74	105.73	105.58	104.16	104.94	106.68	105.32	104.12	104.66	104.27	105.93	104.19	105.2	106.58	105.07	104.16	105.86	106.68	105	104.11	103.23	105.26	106.25	106.01	104.52	105.15	104.36	103.99	103.9	106.72	104.76	105.79	105.49	106.49	104.49	104.83	105.68	106.61	105.52
100.62	100.94	101.39	100.54	99.809	101.16	100.43	101.72	99.692	100.86	102.19	100.48	100.35	100.49	100.25	100.51	100.18	99.597	101.47	101.31	100.8	99.004	101.22	100.45	100.81	100.57	103.08	101.36	100.29	100.41	101.12	100.4	100.33	99.78	99.896	98.585	100.07	101.17	101.24	99.915	102.6	101.95	100.78	100.29	100.03	101.38	101.83	100.98	101.21	100.23
110.77	110.35	110.85	112.35	110.63	110.2	111.37	112.11	112.57	111.86	112.41	112.69	111.47	111.28	112.24	113.39	111.31	110.86	111.1	112.35	110.76	110.64	110.46	110.25	109.57	110.56	110.04	111.17	112.54	110.3	112.76	111.51	111.95	111.28	112.48	110.8	109.62	110.15	113.27	112.13	111.55	111.94	112.35	110.71	111.36	110.83	111.65	114.2	110.28	112.53
104.35	105.18	106.04	105.42	106.21	105.61	106.35	104.85	104.53	105.73	104.91	105.99	105.98	105.04	103.71	105.48	105.98	104.53	105.56	105.34	105.77	104.78	105.82	104.21	105.5	105.11	103.59	107.29	105.35	104.78	105.32	104.06	106.73	104.18	105.66	106.17	106.03	106.15	104.02	105.68	104.55	106.46	105.67	104.85	106.54	108.09	103.56	105.12	105.76	105.31
106.88	107.58	106.37	105.41	107.73	105.72	107.41	106.98	107.55	108.83	107.12	106.85	106.9	105.33	107.82	105	107.21	107.73	106.57	107.03	107.85	107.46	108.11	106.28	106.65	105.98	106.31	106.86	107.14	106.1	107.77	107.26	106.89	104.73	107.01	106.51	106.8	107.53	107.37	107.07	107.84	106.97	108.38	108.05	104.58	107.15	108.21	107.19	106.99	107.77
98.958	100.86	100.19	99.828	100.39	99.755	100.21	98.683	99.753	98.65	100.5	98.678	101.01	100.33	99.559	99.17	100.67	99.397	101.45	99.098	100.33	100.32	100.64	100.91	99.689	99.683	99.98	99.733	100.25	100.19	98.881	98.5	99.357	97.796	99.57	98.366	100.82	98.94	100.82	101.49	100.59	100.37	100.79	99.207	100.13	99.908	99.637	100.19	99.507	99.825
103.99	104.9	105.45	104.23	103.55	104.65	104.25	103.79	105.21	104.26	103.79	103.96	104.82	104.44	102.97	104.9	104.38	103.5	104.57	104.99	104.26	101.92	104.35	105.23	103.46	105.63	103.27	104.52	104.78	103.99	106.46	102.13	105.05	103.5	104.17	104.09	104.43	104.28	103.84	104.57	102.87	103.71	104.34	103.55	104.67	105.3	104.09	102.97	104.34	104.39
104.41	103.5	105.13	104.14	103.84	104.62	103.69	104.08	103.95	103.83	104.61	104.29	104.16	105.18	105.9	103.8	104.23	105.65	106.39	105.57	105.24	103.7	104.28	103.49	103.64	105.32	104.01	104.44	105.32	104.96	105.11	104.51	103.89	104.04	104.85	105	105.29	104.73	104.03	105.29	104.08	105.11	104.66	106	105.59	103.82	105.68	103.06	105.97	104.99
105.79	103.7	105.23	103.95	103.74	103.61	103.47	105.61	104.3	105.42	103.07	105.2	104.95	104.94	104.12	104.3	103.69	105.75	105.95	105.08	105.42	102.45	104.99	104.8	105.23	104.81	104.11	106.63	103.29	105.55	104.63	104.65	106.11	105.15	105.56	106.6	104.26	105.38	104.84	104.2	103.78	104.2	103.54	104.77	104.76	103.9	105.01	103.42	105.16	104.98
106.67	107.67	105.83	106.04	105.06	106.28	105.26	106.49	105.54	105.19	105.03	104.41	106.47	105.14	106.15	104.77	106.08	105.26	105.59	104.65	106.6	104.39	106.01	106.43	105.28	105.9	105.69	107.3	105.95	105.11	106.52	105.46	105.42	105.7	105.72	104.93	104.97	105.02	106.12	105.62	105.8	105.36	105.51	105.45	106.44	105.38	106.65	106.21	106.19	105.33
106.22	105.23	104.56	103.71	103.55	105.34	106.3	104.53	106.43	104.72	104.27	105.9	105.41	105.25	106.91	106	105.56	105.34	104.79	105.4	106.81	105.23	105.59	104.43	105.28	105.23	104.3	105.3	105.77	106.23	106.31	104.74	105.58	104.72	105.47	105.24	104.3	105.76	104.44	106.13	105.94	106.5	105.01	105.16	101.88	104.26	106.1	106.28	105.37	104.63
112.02	111.89	112.05	110.94	113.17	111.85	110.26	111.08	113.51	113.3	111.52	112.07	111.93	110.66	112.14	111.15	110.51	110.31	112.05	111.64	112.84	112.79	111.53	113.53	111.95	112.5	112.11	110.99	113.33	112.2	110.94	111.99	112.85	111.51	111.97	111.68	110.78	110.36	112.85	112.52	111.21	111.6	111.18	111.68	112.49	112.94	111.8	111.55	110.99	111.63
106.32	106.99	105.93	108.12	105.01	107.21	106.07	105.18	106.53	106.12	104.92	106.4	106.54	107.46	106.97	107.49	107.84	105.38	105.28	105.08	105.74	106.45	105.84	107.13	106.03	105.57	106.09	106.64	106.68	105.94	105.96	105.5	106.67	106.36	105.87	107.07	105.54	106.71	106.12	108.49	105.07	104.53	106.09	107.59	105.77	106.01	106.68	106.52	106.14	105.64
106.73	107.76	105.88	106.66	106.19	106.74	107.38	106.61	109.01	106.14	108.55	107.71	106.94	106.25	106.13	107.64	105.87	107.42	106.81	106.41	106.92	106.72	107.02	106.39	107.1	107.39	106.87	107.11	107.4	106.55	107.35	106.17	107.53	107.1	106.54	106.13	106.7	107.51	107.4	106.67	106.63	106.39	105.54	106.24	106.18	106.67	107.75	108.09	108.04	107.87
105.21	106.78	104.63	106.15	104.88	105.66	106.22	106.16	104.73	103.91	104.8	106.69	107.09	104.65	106.24	104.74	105.85	104.98	103.81	104.62	105	104.18	104.91	106.08	106.49	105.41	104.38	107.22	103.96	105.86	106.13	105.26	107.19	104.97	105.22	105.78	105.38	104.85	105.06	106	104.73	105.75	105.68	105.17	104.85	105.63	104.33	107.72	105.39	105.23
105.18	104.31	103.61	103.79	104.18	103.8	103.94	104.85	104.93	104.45	103.47	105.04	104.78	104.58	105.03	103.94	103.61	104.04	105.93	104.4	104.2	104.07	104.26	103.72	104.59	105.51	104.17	103.24	102.38	103.41	103.3	103.17	102.39	105.42	103.31	103.01	104.44	104.58	104.74	102.89	103.91	102.93	104.46	104.84	104.14	105.5	104.18	104.89	103.06	104.95
104.51	104.79	105.36	106.23	104.44	105.07	104.63	106.24	105.16	104.27	104.56	105.34	106.17	104.8	104.3	106.55	107.19	104.99	105.18	106.32	105.41	104.63	104.15	105.84	104.59	104.6	105.45	105.24	104.12	104.09	104.36	103.29	104.22	104.55	105.63	104.33	105.01	104.99	104.96	105.9	104.81	105.46	105.99	104.93	104.42	104.64	104.44	104.47	105.04	104.43
114.13	110.86	112.37	111.03	112.53	112.61	111.71	111.03	111.86	113.18	113.45	111.76	112.67	112.56	111.21	112.55	111.79	113.64	113.18	110.89	112.1	112.69	112.46	112.47	111.42	111.89	111.59	111.67	111.08	110.73	113.53	113.25	110.69	111.37	111.72	111.98	110.57	113.69	112.07	114.64	110.9	112.75	110.92	113.6	111.25	110.44	111.91	112.55	111.17	111.91
118.37	116.72	115.93	118.02	117.98	117.97	118.4	119.31	117.91	116.85	117.26	115.79	118.23	118.09	118.76	117.25	117.72	116.92	117.84	117.78	116.47	118.75	118.38	117.43	117.74	115.92	118.01	117.77	116.34	118.52	117.12	118.27	118.27	119	118.43	116.89	116.89	117.84	117.92	117.54	115.84	116.12	115.94	119.01	118.14	117.33	118.17	119.67	118.27	118.72
105.66	105.91	103.28	105.05	107.89	104.75	105.92	105.83	104.1	105.27	105.01	106.67	105.73	106.87	105.14	104.76	104.84	106.03	105.65	105.28	105.38	103.54	106.31	107.09	105.74	105.5	105.06	105.14	104.5	105.23	105.84	104.08	104.38	105.15	104.78	104.76	106.13	106.58	105.41	106.73	103.89	105.95	105.58	104.63	104.63	103.71	105.18	106.01	105.51	105.12
99.739	99.05	101.5	98.671	99.875	99.308	101.52	99.061	100.95	100.78	100.69	100.25	99.329	99.72	100.32	99.587	99.346	99.275	100.55	98.881	99.88	99.29	99.393	98.716	99.708	100.15	101.81	100.49	101.41	98.769	99.593	100.35	99.353	98.706	99.773	99.753	99.562	99.257	99.758	100.14	101.44	100.32	98.769	98.991	100.42	99.385	100.9	101.66	99.133	98.49
116.84	116.77	117.67	116.3	115.29	115.62	114.16	116.42	116.19	116.45	116.51	116.04	115.75	115.22	117.17	118.45	115.79	115.57	117.42	114.8	115.47	115.29	114.97	115.98	117.57	115.54	116.39	115.17	117.56	118.08	115.6	116.3	116.34	115.95	114.91	116.55	116.25	115.55	116.6	115.99	116.37	115.18	117.28	117.29	117.09	115.06	116.4	115.67	116.83	116.14
110.55	112.42	110.61	111.54	113.15	112.14	111.49	111.62	112.23	111.92	110.95	111.15	111.77	111.38	111.32	110.24	111.14	111.78	111.26	112.27	111.67	111.13	111.48	111.86	111.57	112.15	111.11	111.42	111.74	112.47	112.29	111.22	112.45	110.11	111.54	109.39	111.82	112.43	113.05	112.15	111.46	111.65	110.26	111.28	112.91	112	110.16	112.02	111.07	111.81
111.07	111.45	111.27	112.74	111.84	109.59	111.78	111.16	111.57	111.23	111.87	112.21	110.84	112.23	111	110.69	112.05	110.32	111.29	109.16	110.83	111.43	111.32	111.9	109.54	110.83	111.79	111.18	111.63	110.28	111.43	111.5	110.83	110.88	110.15	111.2	112.59	112.24	111.72	110.42	112.25	109.93	112.19	112.42	111.79	112.5	110.55	110.59	112.26	110.67
100.6	101.51	100.52	101.09	99.986	101.04	99.38	100.78	100.98	100.63	101.16	99.307	100.5	100.52	100.18	100.97	99.782	100.57	100.66	100.55	102.03	99.802	100.6	101.31	100.41	100.55	99.965	102.13	101.31	100.39	101.19	101.04	101.21	101.83	102.01	101.11	102.28	101.32	101.56	100.28	100.77	101.35	100.21	102.25	100.3	97.666	101.43	99.729	99.65	99.655
111.72	111.71	113.22	109.5	110.83	112.48	111.12	109.71	111.09	111.76	112.22	111.13	111.44	111.74	109.38	110.29	112.94	112.51	110.81	110.39	111.03	110.51	110.8	111.57	111.74	110.29	111.5	112.01	112.56	110.93	111.04	111.25	111.51	111.86	109.93	112.16	110.74	111.84	111.57	111.07	110.6	111.35	110.59	111.7	111.39	112.08	112.05	112.3	112.12	111.48
110.07	109.39	110.48	109.59	109.97	109.05	111.1	108.87	110.1	108.44	111.7	110.44	109.16	109.54	110.38	111.12	108.54	109.41	110.19	110.17	108.84	110.2	109.62	109.76	110.29	110.65	109.04	108.13	109.56	109.85	109.73	109.26	109.56	109.6	110.18	108.28	107.52	109.21	109.49	109.77	110.7	108.88	109.58	109.59	109.07	110.57	111.23	109.64	109.72	109.59
111.79	113.13	111.42	110.84	110.36	111.98	111.21	112.33	112.11	110.25	111.58	111.55	109.39	111.55	110.58	111.84	110.72	110.14	111.83	110.5	109.75	111.18	111.11	111.5	111.28	111.77	111.26	111.33	110.35	111.82	110.6	112.34	111.99	110.49	112.18	111.26	111.62	110.56	111.03	109.75	111.8	110.74	111	112.33	111.5	110.91	111.42	112.35	111.83	110.46
106.39	104.4	106.85	105.58	104.53	105.76	106.28	103.64	106.14	104.64	105.02	106.03	107.9	104.86	105.57	105.33	104.79	106.58	105.04	106.32	106.25	105.89	105.28	105.93	105.37	105.7	105.74	105.02	104.58	106.69	106.61	106.09	106.34	106.22	105.75	106.35	105.58	105.46	105.07	104.26	108.17	105.7	105.89	106.21	105.97	104.53	106.46	106.68	105.6	104.62
106.49	105.35	104.51	105.88	105.32	106.46	104.41	105.98	105.02	105.52	106.29	105.6	105.94	105.59	105.22	106.72	105.83	104.86	105.49	105.52	106.32	104.77	103.95	105.3	105.43	105.51	105.14	105.58	104.67	105.66	104.82	104.42	105.81	105.05	104.58	105.39	105.51	104.23	105	106.45	104.54	104.67	104.53	105.13	105.34	105.61	105.43	106.45	105.9	105.09
106.35	104.75	105.07	105.76	105.77	105.93	106.45	106.06	105.78	106.06	105.44	107.24	106.38	106.82	105.77	105.44	106.51	107.12	104.77	107.21	106.67	105.67	105.77	103.89	103.86	105.47	105.8	105.98	106.06	106.3	106.4	103.84	105.79	106	105.81	105.68	106.26	106.73	105.21	105.84	106.49	106.67	105.73	104.81	106.12	105.78	106.36	105.04	105.73	106.66
104.43	104.29	104.43	105.07	104.16	105.63	105.52	106.07	105.17	105.96	106.1	105.46	105.28	105.04	104.77	104.57	105.9	104.92	104.69	106.02	104.74	105.74	105.45	105.46	104.91	104.24	105.5	105.14	104.69	105.03	104.89	106.95	106.57	105.77	104.65	106.35	104.58	105.01	105.71	105.53	106.49	105.2	105.41	103.92	105.49	105.72	105.78	105.41	105.6	105.1
110.71	111.32	108.15	109.14	109.35	109.89	108.35	108.2	110.92	110.47	110.06	110.31	109.87	110.09	109.96	110.18	110.4	109.49	110.26	109.85	111.13	110.55	110.61	109.77	110.35	108.95	109.91	110.49	109.68	110.57	109.26	111.14	111.26	111.74	110.1	110.25	110.73	109.89	109.7	109.96	110.11	110.66	110.98	109.33	111.4	108.44	111.99	110.2	109.43	109.45
111.94	113.14	112.39	112.56	112.95	113.52	113.84	111.83	113.54	113.53	113.47	111.83	113.1	113.37	113.95	111.91	113.42	113.62	112.18	111.11	111.65	111.68	113.01	113.92	112.16	112.79	111.61	112.99	112.08	112.89	112.55	113.1	112.68	112.51	112.99	113.01	110.57	112.17	113.11	113.38	113.12	112.74	113.84	112.25	112.55	113.09	113.74	111.54	113.2	111.97
112.43	110.56	111.65	110.73	109.28	111.22	111.08	112.38	111.22	111.54	112.15	111.74	111.42	110.34	111.52	111.56	110.59	112.02	112.21	112.2	110.6	111.44	110.75	109.01	112.01	110.51	111.04	113.24	111.34	112.11	111.81	113.07	111.35	110.38	111.27	110.79	110.3	111.53	110.94	109.75	109.44	112.36	110.82	110.96	112.62	111.35	110.13	111.46	112.24	111.91
110.96	111.67	112.39	110.56	112.51	111.69	112.75	111.06	112.67	112.79	112.57	112.48	112.49	112.36	112.59	111.27	111.5	111.7	111.09	111.86	112.16	110.94	111.95	112.99	112.98	112.64	109.96	111.55	111.12	112.06	113.11	111.08	111.1	112.65	111.33	112.08	110.54	112.41	111.6	112.41	111.45	112.36	113.74	111.74	112.18	112.26	110.88	112.74	111.21	112.65
113.31	113.58	112.21	113.28	113.56	114.78	113.22	113.53	112.13	112.16	112.13	112.61	114.2	112.42	114.54	112.4	113.66	112.55	111.78	113.55	113.47	111.63	113.42	111.96	112.17	113.54	112.74	111.57	114.01	112.63	112.3	111.9	115.03	112.82	113.37	113.18	113.05	113.31	112.15	113.11	111.73	112.37	111.96	113.3	113.19	113.94	111.3	112.63	113.54	111.4
118.02	115.66	118.35	117.64	117.16	117.72	117.58	118.7	118.18	117.26	118.06	118	116.67	118.12	118.96	118.47	116.77	118.32	116.6	117.76	117.15	118.25	118.04	116.8	117.76	116.94	118.05	118.44	117.18	118.9	116.94	117.89	117.19	118.46	117.49	116.51	117.8	118.18	117.87	116.95	117.8	119.31	118.2	117.2	115.37	117.07	119.13	117.98	116.6	117.96
99.933	101.13	98.199	99.104	100.68	100.46	100.15	99.825	98.956	99.848	98.484	99.549	99.018	100.6	100.19	98.639	99.835	98.363	100.11	100.82	99.739	100.16	99.407	98.843	100.77	99.809	100.3	101.66	101.37	100.5	101.02	98.237	99.563	101.1	98.294	99.012	99.672	99.905	101.71	100.01	100.24	101.43	100.48	100.45	99.639	100.4	100.11	99.869	99.762	98.509
116.76	117.95	118	117.94	118.07	117.21	117.43	117.87	117.06	116.54	115.84	117.58	117.73	117.07	116.75	118.2	117.07	114.79	116.47	119.91	117.52	117.54	117.31	117.78	115.83	118.06	118.28	119.15	117.71	117.41	118.11	116.75	118.16	118.25	117.14	116.54	116.42	117.18	116.46	118.43	118.89	116.83	118.44	117.26	117.12	117.82	117.38	117.66	118.42	117.56
103.9	102.86	103.84	104.8	105.22	105.13	104.75	104.23	105.93	104.44	104.33	104.71	105.44	104.45	104.18	105.9	105.05	105.29	104.39	104.69	105.18	105.56	105.15	104.5	103.42	104.16	104.54	104.21	105.03	103.75	103.76	105.55	104.37	105.56	103.15	105.38	104.83	104.66	103.77	103.73	103.94	104.78	107.39	106.31	103.67	105.38	103.74	104.38	104.23	105.93
112.88	113.31	110.94	113.66	111.29	111.85	112.86	111.99	110.41	113.77	111.91	112.49	112.3	112.6	112.39	112.59	111.77	112.77	111.58	111.96	111.51	111.87	111.8	111.44	112.69	111.29	112.22	111.4	111.06	112.47	112.35	112.35	111.77	112.34	110.74	112.15	112.62	112.68	112.09	113.66	111.99	111.67	113	111.15	112.61	111.12	112.09	112.09	112.61	112.96
104.48	103.22	106.11	105	102.46	105.39	103.61	104.34	103.95	104.02	104.05	104.19	106.34	103.38	104.26	103.44	104.19	104.79	104.28	104.28	103.3	104.33	103.24	102.91	102.43	102.84	102.16	104.66	103.58	103.4	103.36	104.08	104.24	105.44	104.21	105.04	104.74	104.19	104.96	104.28	104.72	103.57	102.54	103.81	105.04	103.53	103.61	104.37	103.16	104.56
112.53	109.6	111.43	111.92	111.78	113.43	111.72	110.58	112.47	111.18	112.03	110.31	111.47	111.18	112.09	112.36	111.54	111.38	111.41	111.75	110.61	111.77	112.58	111.96	111.52	112.35	110.48	111.46	110.71	111.82	110.72	111.16	111.13	111.99	110.7	111.1	112.18	111.67	111.4	110.45	110.67	111.5	111.58	111.83	110.96	111.78	110.69	111.82	111.89	112.24
99.024	98.521	101.95	101.01	99.341	99.868	99.379	99.971	98.843	100.02	98.181	99.008	100.35	100.34	99.631	100.94	99.464	98.85	100.96	99.791	100.14	99.085	99.603	100.59	99.944	100.93	100.35	100.33	98.902	98.866	99.788	98.676	99.789	99.027	99.306	99.767	99.947	100.24	100.58	100.07	99.843	99.968	99.866	99.671	98.795	99.897	98.814	99.047	100.1	101.51
104.71	103.35	105.08	105.23	105.16	104.75	103.32	105.49	104.95	105.67	104.01	104.82	104.23	103.67	105.13	102.99	103.1	103.6	104.59	103.63	103.41	105.77	104.44	104.56	104.99	104.4	104.22	104.15	105.82	105.21	103.68	104.48	105.12	103.57	103.49	104.13	104.13	103.25	104.17	104.2	103.58	104.88	104.82	105.17	104.18	103.32	104.97	105.11	103.56	103.74
109.45	109.73	110.35	110.47	110.8	109.49	109.88	109.47	109.9	111.05	109.84	109.58	109.12	109.46	109.98	109.88	110.41	110.03	110.92	110.36	109.49	111.12	109.88	111.8	110.17	109.64	110.03	110.43	109.98	109.04	110.5	109.6	109.57	110.25	109.29	109.92	109.03	109.28	109.69	110.25	110.16	109.21	110.87	110.46	109.35	109.07	109.03	110.22	109.97	109.36
110.04	112.69	110.45	110.79	110.62	111.58	112.08	110.91	110.41	111.73	111.07	110.75	113.12	111.39	111	110.95	111.02	110.51	108.54	111.53	110.76	112.31	111.9	111.02	111.89	111.8	112.01	111.31	111.19	112.28	110.31	112.03	112.04	112.47	112.52	109.4	112.38	109.94	112.03	111.25	110.44	110.29	112.08	110.97	112.25	111.24	111.04	112.32	110.84	111.87
104.55	104.8	105.45	105.91	104.42	106.27	104.86	107.19	105.33	105.04	104.41	104.82	106.92	105.14	105.08	104.93	105.55	105.55	105.59	104.99	105.72	106.73	104.41	105.7	107.09	106.58	105.82	104.5	103.99	104.87	105.24	105.41	106.43	106.43	105.36	106.61	105.57	105.36	105.85	106.71	104.66	106.15	105.44	103.83	107.01	106.09	108.25	105.03	103.97	105.89
99.179	101.19	99.943	100.1	99.924	100.44	99.081	98.681	100.13	100.59	100.71	101.44	99.936	100.58	99.558	100.24	98.154	99.772	99.146	98.777	99.931	99.146	98.292	101.05	99.589	99.541	100.95	100.7	100.87	100.39	99.779	100.09	99.294	99.386	100.56	101.88	100.51	100.08	100.01	99.711	99.95	98.056	100.94	98.83	98.682	101.62	99.591	100.68	100.76	98.811
110.25	111.57	111.79	110.67	112.85	112.11	110.51	112.1	111.79	113.23	111.92	112.49	110.86	111.6	112.26	111.94	111.25	110.98	112.01	112.01	112.18	111.19	111.86	111.08	112.38	110.7	112.77	110.57	109.62	110.76	111.87	110.44	110.41	112.71	111.69	111.87	111.66	111.63	112.02	111.38	111.04	112.08	111.73	111.24	112.74	110.94	112.14	111.53	110.9	109.82
104.44	105.05	105.02	104.57	104.4	107.36	106.3	106.06	106.15	105.75	105.28	105.17	104.08	104.73	103.92	105.12	106.3	104.62	105.14	104.44	106.04	105.84	105.08	104.88	105.75	105.4	104.67	105.97	104.79	104.05	106.04	103.88	107.9	105.69	105.7	106.12	106.31	104.99	105.29	106.51	106.63	106.14	106.87	105.85	104.94	105.27	104.87	105.06	106.38	106.84
109.66	108.87	109.95	109.27	110.28	110.69	109.29	110.65	109.64	108.98	109.44	110.76	109.62	109.74	108.63	110.29	110.81	110.93	109.57	109.98	112.03	111.11	109.21	108.58	108.3	109.53	108.61	109.09	110.52	109.33	110.3	110.98	108.96	108.91	109.95	111.15	111.22	110	110.43	109.6	108.69	108.51	109.24	110.29	109.74	109.66	109.88	110.27	108.3	109.81
105.96	107.43	106.39	104.58	104.51	105.88	106.42	105.54	106.73	106.11	107.04	104.91	105.36	106.74	105.4	106.09	107.07	107.93	106.14	107.05	107.02	107.05	106.12	106.34	106.9	105.74	106.14	104.37	105.8	106.25	106.94	106.06	106.56	105.55	107.3	105.38	107.03	104.77	106.24	106.24	106.8	107.33	106.09	106.33	107.77	105.48	105.56	105.78	106.14	105.92
114.04	111.58	111.95	112.42	111.5	113.09	113.09	112.33	115.13	111.56	111.93	112.7	112.68	112.75	113.23	114.02	113.55	112.89	111.69	113	113.34	112.32	113.68	112.41	112.55	112.97	112.95	112.12	113.5	112.15	112.25	111.06	112.57	113	112	113.42	113.11	112.24	113.09	113.72	113.79	111.25	112.74	112.85	112.9	112.7	110.99	113.65	112.68	114.34
105.9	105.82	105.71	105.37	105.66	104.93	105.83	106.36	106.74	106.47	105.81	105.98	105.83	105.93	105.59	105.65	105.73	106.36	103.99	106.46	105.83	106.06	106.48	104.41	105.96	106.66	106.41	106.71	106.73	106.01	106.24	105.64	105.78	105.19	105.67	105.56	106.45	106.79	105.93	106.05	106.83	109.17	105.92	106.38	107.38	107.38	105.04	105.37	105.12	105.08
100.97	99.339	98.808	100.98	98.426	98.665	100.53	101.18	98.904	98.876	99.896	101.33	99.991	100.65	99.107	100.56	101.04	98.879	100.58	100.96	99.781	99.159	98.826	100.25	100.83	99.554	99.961	99.852	99.413	99.897	100.04	100.36	99.753	97.544	100	98.718	100.14	99.843	100.1	99.757	98.139	99.896	100.35	98.485	98.263	99.784	100.13	100.37	99.279	101.33
105.98	104.75	106.47	105.59	105.67	104.66	105.72	104.66	104.98	106	107.28	105.04	104.71	105.62	105.16	104.25	105.65	105.62	106.48	104.43	105.15	104.74	105.98	104.87	106.4	106.27	105.26	104.94	105.92	105.91	103.63	105.23	106.32	106.17	105.95	105.9	105.26	105.96	105.74	106.54	104.19	104.93	105.86	105.99	105.47	104.64	105.94	105.94	104.58	105.67
111.76	112.12	109.72	112.12	111.4	110.64	112.3	111.87	111.23	110.31	110.42	111.06	112.04	109.75	113.18	111.16	110.65	111.48	111.78	110.67	111.02	109.91	112.03	110.97	110.74	111.11	111.58	110.95	110.19	111.48	112.24	110.77	110.94	111.88	110.91	111.83	111.28	112.36	111.5	111.93	110.07	111.71	110.89	111.84	109.87	109.22	111.41	112.07	111.66	111.96
111.67	111.78	112.17	111.61	110.58	111.64	112.01	111.28	110.29	111.12	110.22	111.57	110.71	111.02	110.23	112.26	111.1	110.19	109.76	111.83	111.92	112.65	110.78	110.84	110	111.66	110.3	111.34	111.82	111.6	111.63	112.11	110.37	110.55	111.64	111.29	111.59	110.55	109.43	111.45	111.27	108.23	110.99	110.84	111.11	110.01	111.23	112.82	111.53	111.6
110.14	110.83	110.85	111.58	110.62	112.08	110.39	110.29	110.72	111.74	112.49	110.85	112.8	110.5	110.33	110.91	110.54	112.64	112.08	110.14	111.41	111.96	109.76	112.67	109.82	111.41	110.02	112.08	111.05	111.51	111	111.64	111.18	111.7	110.55	111.09	111.39	112.24	112.1	110.92	110.48	111.96	111.59	111.06	110.78	111.76	112.25	111.33	111.66	111.79
105.54	106.51	105.57	106.94	105.3	105.86	105.26	105.78	104.74	105.77	105.17	105.46	107.11	105.83	106.37	106.01	106.2	105.01	105.95	104.55	105.95	105.47	105	105.08	104.75	105.33	105.43	106.4	105.52	105.08	105.73	105.9	107.01	105.12	106.47	105.14	105.59	105.1	105.16	106.61	105.66	105.87	106.42	105.48	105.64	105.05	105.33	105.5	105.79	105.13
106.07	106.16	105.96	106.11	105.9	104.79	106.84	105.38	104.63	105.77	105.34	105.77	106.67	105.23	104.96	105.72	104.49	105.16	105.56	106.22	104.78	106.78	105.36	106.43	106.02	105.12	104.42	105.79	105.98	104.9	105.96	105.23	106.09	104.23	103.87	104.47	104.53	104.61	105.01	105.6	106.46	105.12	105.26	105.64	106.92	104.61	104.82	106.33	106.07	105.86
106.29	106.54	105.11	105.92	102.17	106.6	105.29	106.92	106.44	104.45	105.61	106.54	106.35	105.22	106.71	106.21	105.69	106.47	105.84	104.75	104.86	105.52	106.09	105.46	105.56	106.24	105.54	105.66	104.08	104.81	105.11	108.01	106.89	105.92	106.05	105.5	107.97	104.91	105.7	105.1	105.26	105.93	104.44	104.48	105.91	105.56	105.14	107.11	106.42	106.04
112.51	110.68	111.33	111.37	111.46	112.63	111.87	112.85	110.39	111.45	111.86	109.52	112.73	113	111.99	111.63	110.79	111.27	110.91	111.08	112.3	111.17	112.64	111.7	110.5	111.71	111.97	112.7	111.51	109.7	112.05	110.33	112.24	110.5	111.67	111.71	112.05	111.72	112.22	110.79	111.9	110.25	111.78	112.04	111.16	110.42	111.74	110.58	110.8	111.39
113.18	112.49	113.4	113.7	112.77	112.82	113.96	112.25	113.78	113.21	112.05	113.69	112.14	112.05	112.55	113.67	112.56	112.97	111.81	114.22	113.05	112.97	111.83	113.06	114.47	113.19	113.88	115.02	113.3	113.49	113.52	112.97	113.14	112.32	113.43	113.05	111.64	113.01	111.94	112.85	111.8	113.35	112.58	113.59	111.16	112.77	113.51	113.99	112.7	113.05
106.72	107.1	106.82	106.12	107.16	107.08	105.5	106.79	106.58	105.45	107.36	107.39	107.22	106.61	107.75	107.71	108.45	105.69	107.03	107.18	107.92	106.98	105.62	106.47	106.52	107.06	105.68	106.15	107.55	108.4	107.12	108.08	106.16	106.16	106.01	105.33	106.13	106.47	106.99	107.87	107.39	107.91	105.5	104.8	107.43	106.71	105.27	106.41	107.92	106.96
104.81	106.97	105.57	105.5	105.62	106.86	108.17	105.8	106.23	106.95	107.11	106.12	105.76	106.54	107.2	104.98	106.19	107.76	105.06	105.96	105.9	106.71	105.73	106.17	106.06	105.3	106.66	106.09	105.4	106.25	104.58	105.1	106.65	106.48	106.06	105.55	106.1	105.9	106.27	105.58	108.96	105.81	106.85	104.69	106.53	104.97	107.42	104.69	108.93	105.74
100.32	100.24	101.62	99.617	100.06	100.54	98.243	101.17	99.885	101.19	100.7	100.71	100.64	99.948	99.497	100.2	101.19	99.484	98.617	98.805	100.51	100.67	99.754	98.029	98.927	98.653	99.964	99.964	101.05	100.72	99.94	99.874	98.534	99.666	100.25	99.384	99.411	99.593	101.83	100.29	99.991	101.17	99.657	100.37	100.01	101.04	100.85	100.99	100.21	100.14
107.1	106.07	106.68	105.45	105.91	106.96	105.91	105.73	105.91	106.33	106.43	106.3	107.1	107.04	108.08	105.42	107.33	108.02	105.93	105.83	106.46	106.85	106.59	105.72	106.53	107.04	107.51	107.29	106.67	105.9	107	105.84	105.94	106.26	105.57	107.03	105.82	104.1	106.1	106.1	105.77	106.51	106.26	105.67	105.66	105.57	104.78	106.12	108.05	106.5
105.32	106.09	105.93	105.23	106.03	106.85	104.46	105.62	106.05	107.3	105.65	107	105.46	105.12	104.82	107.52	106.36	106.37	106.7	106.12	105.26	106.23	106.77	104.63	105.5	105.73	102.99	105.37	105.59	104.92	103.96	105.72	106.34	105.53	107.43	105.18	105.25	106.28	104.17	104.83	107.66	104.59	105.97	105.03	105.15	104.46	104.74	105.16	105.49	107.01
112.84	113.13	114.26	111.91	112.3	112.51	112.11	113.47	112.83	114.65	110.98	112.56	112.63	112.81	112.96	112.94	111.46	113.45	112.7	112.25	113.32	112.46	112.93	111.73	111.26	113.66	113.82	112.94	112.17	112.73	113.07	112.33	111.34	112.49	112.23	113.9	111.53	113.17	113.15	113.42	115.01	112.32	112.94	112.99	114.46	113	112.89	113.89	112.12	112.34
105.96	106.59	106.87	105.71	106.32	106.01	106.63	106.87	106.08	106.51	106.26	107.55	106.62	108.05	107.71	107.32	106.12	106.04	106.81	106.55	107.42	107.95	106.2	106.7	107.97	106.66	107.19	107.02	105.14	105.82	106.47	106.48	108.36	108.28	107.73	107.14	108.27	105.88	107.24	106.94	107.47	106.32	106.46	107.25	106.39	107.26	107.12	107.24	107.74	107.31
113.59	112.98	113.49	112.13	112.68	112.94	112.23	112.22	113.09	112.32	114.07	111.54	113.61	112.03	111.87	113.06	113.05	114.05	111.22	112.9	111.9	112.46	110.98	114.15	110.91	111.47	112.82	114.21	111.9	113.22	114.08	112.44	112.67	114.12	112.4	112.45	111.79	112.02	111.32	114.13	113.67	112.66	112.88	111.37	113.61	113.14	112.13	112.28	113.76	113.64
105.34	103.43	104.47	104.1	105.51	104.5	104.8	104.11	103.27	103.26	103.32	104.57	104.08	104.94	104.47	104.58	103.63	103.79	104.75	103.06	103.08	104.19	103.2	104.44	103.7	104.52	102.42	103.82	104.87	104.46	104.42	102.69	105.41	104.11	104.03	102.93	104.45	105.71	104.44	103.89	102.79	103.18	104	104.17	104.26	104.71	104.33	105.07	104.37	103.86
109.73	109.25	111.53	110.91	110.92	108.91	108.43	108.71	109.83	110.92	109.85	109.51	110.86	111.42	110.93	109.49	109.29	110.37	110.7	109.23	107.3	110	108.87	108.48	111.38	107.73	109.35	109.89	110.86	110.42	109.56	109.41	110.69	108.87	110.43	109.63	109.29	109.35	110.85	110.08	109.26	109.53	109.06	109.24	108.78	108.63	108.93	109.4	110.1	109.39
108.15	107.15	107.4	108.49	107.33	107.09	105.25	106.19	109.06	107.34	106.32	107.6	106.69	105.78	106.92	105.55	106.41	105.5	106.35	106	106.92	107.88	107.06	106.67	106.71	107.02	106.23	107.26	107.23	106.57	105.89	107.33	106.91	105.42	106.71	105.43	106.49	106.36	105.31	105.97	107.51	104.95	106.49	106.12	107.54	108.69	106.95	106.75	107.11	107.87
111.95	111.17	110.65	111.33	111.68	110.47	112.04	110.77	111.86	113.11	111.68	111.95	112.03	110.42	111.51	110.23	111.7	110.3	111.05	111.99	112.87	111.13	111.48	111.37	110.49	111.57	110.22	111.94	111.92	111.35	111.27	112.05	113.67	111.41	110.52	111.78	111.76	110.89	111.76	110.52	112.33	112.11	112.65	113.34	111.63	112.2	111.86	111.33	111.72	112.15
105.76	105.62	104.68	106.23	106.01	106.48	106.41	104.21	106.56	106.37	106.04	105.4	106.42	104.73	107.04	105.97	106.45	104.59	103.97	106.25	105.78	106.19	105.56	106.95	104.07	106.61	105.55	105.28	104.61	105.08	105.89	105.06	105.62	105.64	105.29	106.15	106.04	106.26	105.64	106.23	106.99	104.93	106.38	105.48	106.74	105.33	105.65	104.56	105.49	104.83
105.76	106.35	107.02	105.54	106.1	106.69	106.78	105.16	107.45	105.67	106.81	108.95	106.74	106.56	106.75	108.45	105.71	106.14	105.56	105.37	105.12	107.19	108.6	107.15	107.28	108.52	106.9	105.82	107.59	107.48	106.25	107.65	106.55	106.46	108.24	106.29	106.46	108.76	105.63	107.57	106.74	107.35	104.39	107.84	106.87	107.05	106.99	107.41	107.57	106.4
104.12	105.09	104.03	102.55	103.38	104.97	105.09	103.98	101.9	105.8	106.87	104.2	104.52	104.56	104.16	103.81	105.61	103.63	101.76	103.73	104.03	104.13	104.28	104.18	104.04	104.11	104.28	103.89	105.96	103.81	104.03	104.05	103.98	104.17	103.79	106.07	103.83	103.98	104.56	103.99	103.35	104.57	103.03	104.37	104.14	104.41	105.05	103.38	103.37	104.24
107.22	106.46	106.21	104.48	107.2	106.2	105.72	104.89	106.75	107.68	105.23	106.51	107.17	106.19	106.95	106.58	106.99	105.66	106.23	106.45	103.74	105.32	105.32	106.13	107.57	104.24	105.78	106.47	107.84	105.54	106.34	107.63	107.99	108.48	106.75	105.92	106	105.98	105.95	105.19	105.99	105.36	105.5	104.63	107.35	106.12	106.15	106.96	105.79	106.96
103.51	104.39	103.68	104.05	102.88	105.82	104.75	103.95	104.03	104.44	104.47	104.33	103.87	103.75	104.81	105.77	105.13	103.75	103.4	104.47	104	103.92	104.57	104.11	104.71	105.69	104.46	104.16	104	104.05	104.2	104.3	104.1	106.12	103.24	104.65	105.09	104.02	104.16	103.39	104.69	104.81	103.08	104.7	104.83	102.33	104.25	103.46	103.92	103.57
100.34	101.22	100.67	100.81	101.52	100.55	99.36	99.718	101.79	100.37	101.76	99.28	99.511	100.04	101.42	99.711	99.683	100.37	101.52	100.63	101.75	101.36	101.07	100.43	99.688	100.45	100.57	99.078	99.768	99.716	100.76	99.196	100.66	100.27	101.11	100.87	100.86	100.6	98.273	99.583	100.12	100.55	101	99.254	100.31	100.23	100.43	100.05	100.09	100.07
107.4	105.29	107.32	105.89	106.14	105.29	105.6	105.14	106.53	104.92	105.3	107.1	105.77	105.96	106.42	104.46	106.24	106.86	106.42	105.27	105.96	106.59	104.9	106.18	104.92	106.39	106.46	107.14	107.04	106.46	106.67	105.72	107.61	105.25	106.55	105.36	104.78	107.22	105.62	107.2	105.62	107.25	105.92	107.15	106.63	104.39	105.81	106.98	105.84	106.78
107.47	105.42	106.51	105.57	104.73	105.75	107.99	106.57	105.53	106.1	104.35	104.56	105.66	104.44	105.96	104.77	106.05	106.51	105.95	105.8	106.31	106	105.49	104.42	105.93	105.93	105.47	106.78	105.09	105.1	105.96	108.23	106.6	106.38	104.84	105.75	105.66	105.03	106.29	105.46	106.36	105.61	105.98	105.81	107.08	104.63	107.61	106.52	104.23	104.9
111.44	111	110.82	112.07	111.72	111.16	110.88	111.68	111.95	111.32	111.07	111.28	110.69	110.71	111.59	110.87	110.96	111.18	111.33	111.98	111.61	110.08	109.9	110.49	112.79	110.32	110.35	111.52	111.1	110.95	112.53	111.39	110.61	110.33	112.19	112.12	110.72	112.02	111.76	113.93	112.04	111.09	109.93	110.92	112.39	109.92	109.83	110.24	111.58	111.92
113.2	113.25	112.7	113.54	110.73	113.06	113.76	113.69	111.29	112.88	111.54	114.47	113.63	112.25	113.2	112.97	113.09	112.02	112.96	111.12	113	113.72	111.91	113.37	112.32	112.03	111.64	111.77	114.86	112.3	113.35	113.98	113.47	115.07	110.97	112.3	112.76	113.74	111.76	111.28	112.99	111.79	112.79	113.2	112.57	112.79	113.8	112.95	112.28	112.22
103.46	103.98	102.8	104.53	101.32	104.48	103.76	103.92	103.38	106.34	103.41	104.15	104.63	104.48	104.31	102.27	104.68	103.68	102.96	105.24	105.9	104.44	103.44	103.1	105.59	102.71	104.61	104.42	105.32	104.11	103.33	104.94	103.15	102.92	104.43	104.15	104.64	103.35	104.07	105.19	103.95	103.88	104.62	104.6	103.76	103.21	103.91	105.99	102.99	104.75
106.52	104.79	105.82	106.39	106.19	105.13	107.02	106.53	104.83	105.7	106.35	106.52	105.97	105.48	105.02	105.91	105.52	105.61	105.84	106.5	105.61	104.85	105.52	105.46	104.3	104.5	104.78	105.44	105.59	106.98	105.4	106.01	104.75	105.77	106.27	104.43	105.79	105.72	103.82	104.9	104.61	106.43	106.49	105.44	104.22	105.5	105.07	104.41	105.2	104.01
110.34	109.98	110.47	109.91	109.07	110.69	110.39	108.87	110.8	109.33	109.97	109.7	108.98	109.22	111.67	108.4	110.19	110.41	109.1	110.26	109.56	110.29	109.78	108.48	109.37	109.33	110.98	110.38	109.13	109.35	109.03	111.65	111.27	108.66	111.14	109.09	111.1	110.66	109.36	108.9	108.16	110.05	111.33	109.12	108.73	110.56	108.91	109.98	109.88	110.15
112.19	112.39	111.11	111.8	112.14	113.75	111.33	113.81	113.04	112.08	112.46	112.79	112.84	112.27	112.34	112.47	114.52	113.38	111.77	112.94	112.85	112.48	112.69	112.78	114.68	112.73	112.6	113.48	111.95	112.7	112.17	112.85	114.95	113.3	111.84	111.69	114.2	111.78	113.87	113.06	112.09	112.01	112.4	113.02	112.88	112.49	112.3	112.34	113.19	111.85
106.71	106.85	105.84	107.16	105.99	107.18	107.18	105.62	107.22	105.96	104.94	107.64	107.5	106.42	106.74	106.74	108.43	106.03	106.89	105.39	106.88	105.29	107.53	106.57	106.61	105.18	106.76	105.81	106.47	105.05	106.78	105.7	106.16	105.94	106.46	107.31	104.65	104.42	107.09	106.22	105.26	106.69	106.65	106.71	105.77	107.76	106.56	107.63	106.53	106.76
105.89	106.9	106.69	106.52	106.48	106.49	106.18	105.96	105.27	105.89	106.83	103.59	105.12	105.7	106.01	105.72	105.7	105.53	106.2	105.08	107.11	104.81	105.63	106.37	105.08	103.6	106.31	106.14	105.98	105.39	106.04	105.13	105.35	105.36	105.12	105.41	105.4	105.64	105.53	105.88	105.31	106.35	106.57	106.09	105.23	104.79	105.59	104.53	105	105.39
107.41	105.84	106.15	105.47	106.65	105.62	105.94	105.27	105.15	105.15	105.7	105.6	105.96	106.2	104.85	105.05	106.07	105.3	106.61	105	104.6	106.59	105.79	106.19	104.3	105.71	105.91	105.45	106.59	105.26	104.63	105.36	105.61	105.94	104.26	105.06	104.06	104.73	107.21	106.45	105.66	106.89	105.89	104.24	105.35	107.08	105.46	105.13	105.08	106.1
104.83	103.94	103.28	104.08	103.1	103.37	105.69	104.12	104.34	104.34	103.11	103.28	103.68	104.53	105.52	104.94	104.17	105.97	102.78	104.32	103.95	104.15	105.05	103.78	104.42	104.34	104.25	104.38	104.08	103.97	104.64	103.2	104.35	105.25	104.19	104.39	103.79	104.69	102.59	103.62	103.9	104.78	103.86	105.38	103.99	105.47	104.32	104.31	104.97	105.32
103.97	103.02	103.88	104.44	105.35	104.33	102.86	103.45	104.49	104.51	104.36	103.49	104.16	103.9	102.82	104.63	104.45	104.86	104.61	103.31	103.91	104.2	103.78	104.46	104.1	103.72	105.38	102.88	104.95	104.96	103.59	103.81	104.44	103.96	104.53	105.69	103.78	104.9	103.56	104.11	103.45	104.64	103.91	102.27	103.83	103.01	105.18	104.36	104.4	103.58
105.24	104.93	105.11	104.49	104.57	104.05	105.41	105.37	105.65	104.86	105.03	104.85	105.18	106.22	105.22	106.12	104.02	105.81	105.59	105.64	105.86	105.13	106.17	106.12	105.05	105.81	105.12	104.5	106.62	106.52	104.54	106.38	105.71	106.93	105.89	105.24	105.52	106.23	105.49	103.92	105.03	106.19	105.73	106.46	106.1	107.22	105.92	105.27	104.92	104.83
106.84	106.1	107.04	104.37	104.22	105.73	105.88	104.03	105.99	105.86	105.42	105.8	106.43	105.52	106.83	105.8	106.08	105.94	105.61	106.04	107.09	105.51	105.3	106.02	105.33	105.58	105.83	105.11	106.42	106.1	105.09	106.35	106.69	104.34	105.25	106.26	105.84	107.77	106.1	106.19	105.14	106.67	105.21	104.52	105.79	105.22	107.13	107.05	105.07	104.88
106.61	105.59	107	107.26	105.67	105.44	106.13	105.28	107.39	105.83	105.3	105.19	106.43	106.19	106.02	106.78	107.13	104.92	106.58	106.01	105.66	106.33	106.11	105.8	106.69	104.87	105.06	104.92	106.21	106.7	103.95	104.73	105.98	105.2	106.48	105.33	107.38	106.04	106.05	106.24	108.21	106.22	106.18	105.77	104.9	105.61	105.01	105.82	107.11	105.76
111.25	109.22	110.83	110.14	111.63	110.8	111.01	108.66	110.63	110.99	109.57	110.02	110.51	109.91	110.94	110.83	111.2	109.29	110.53	110.56	110.16	109.86	111.14	110.68	110.82	109.51	109.32	109.49	110.01	110.31	112.41	111.05	111	109.43	109.8	110.99	110.25	110.78	109.95	110.5	109.64	109.68	109.92	110.11	111.15	110.34	110.67	109.23	111	110.75
105.11	106.27	106.3	106.72	105.79	103.09	106	104.17	105.3	106.58	104.88	105.07	104.45	105.54	105.84	105.18	107.12	105.46	105.71	107.39	104.7	105.77	106.18	104.82	106.22	106.51	104.68	104.94	104.77	104.96	105.72	104.7	105.57	105.05	106.13	104.82	104.96	106.59	106.16	105.58	104.38	106.07	106.18	105.68	105.76	106.75	105.21	104.22	105.55	106.07
105.89	106.94	106.71	105.55	106.36	107.18	106.92	105.12	107.17	106.56	106.29	107.11	107.57	106.9	107.26	105.06	107.75	106.92	107.55	107.87	107.91	106.36	106.58	105.91	106.81	109.15	107.42	106.53	105.88	106.34	106.46	107.03	107.73	107.35	104.83	106.7	107.92	105.82	107.55	108.59	106.76	107.19	107.38	107.54	107.54	107.37	106.7	106.02	107.64	105.93
103.89	105.24	104.49	104.08	104.97	102.92	102.34	105.68	104.65	103.22	104.8	104.54	103.95	104.92	103.6	103.9	105.21	103.69	104.88	102.72	103.48	104.47	105.22	105.23	104.31	103.2	103.82	106.2	104.33	104.7	103.74	104.81	104.54	104.79	102.2	103.97	103.39	102.43	103.72	102.34	104.67	104.16	103.05	103.7	103.49	104.41	104.01	104.63	104.62	102.91
110.18	108.23	108.68	108.65	109.73	109.92	110.71	109.51	110.65	110.74	110.19	110.22	109.88	110.38	108.62	109.64	109.42	109.79	111.5	111.26	110.41	111.23	109.28	107.8	110.15	110.87	110.44	109.85	110.2	109.44	110.26	110.72	109.13	110.89	109.67	109.48	108.93	109.19	109.67	108.71	109.1	108.81	110.79	110.33	108.95	111.31	109.54	109.79	109.53	110.93
112.03	111.38	110.45	110.46	110.76	110.89	112.06	112.21	112	111.73	110.67	111.36	113.22	111.3	111.92	112.43	111.58	112.55	111.16	111.84	111.1	111.74	111.11	111.49	112.11	111.33	110.06	111.33	112	111.14	112.58	111.46	110.78	109.54	112.55	110.34	109.81	112.05	111.56	111.62	111.57	112.9	111.93	111.75	112.06	111.45	111.66	112.14	111.22	112.07
112.74	112.05	110.8	112.64	110	111.61	111.36	112.38	110.69	111.87	113.63	112.03	112.52	112	111.33	112.29	112.01	111.26	110.04	110.79	111.7	110.39	112.27	109.96	110.35	112.13	111.21	111.85	111.18	111.72	110.63	110.75	111.16	112.15	111.63	112.77	112.54	111.09	111.94	111.13	111.15	111.86	110.78	112.24	110.41	111.61	111.88	111.13	109.75	111.79
105.47	105.87	105.56	105.18	104.76	104.74	105.91	106.21	105.85	105.59	104.55	104.82	106.51	104.38	104.46	105.35	106.3	104.38	105.8	106.78	106.53	105.2	106.5	106.37	104.28	105.6	105.63	106.22	106.02	104.48	104.65	104.83	105.18	105.98	106.21	104.1	105.03	103.93	106.59	105.19	105.29	105.38	105.94	104.37	104.16	107.25	106.84	104.04	104.05	106.87
104.63	106.48	105.1	105.6	103.28	106.15	106.03	105.03	104.95	104.56	105.95	106.24	106.48	105.26	106.26	105.01	105.06	106.54	104.95	106.17	105.23	105.53	105.2	106.47	105.74	104.62	105.64	105.87	106.24	105.17	104.7	105.23	105.27	104.53	105.87	104.5	105.31	105.28	104.8	104.98	106.01	105.39	104.26	103.67	105.9	105.55	105.28	105.46	107.21	104.84
105.25	107.11	105.59	106.05	106.35	105.97	106.01	105.09	105.05	106.2	105.67	106.81	105.04	105.1	105.5	104.43	107.92	107.8	104.52	104.78	104.81	104.78	105.43	106.78	105.57	104.53	103.43	105.94	105.61	104.44	107.88	106.24	105.54	106.41	105.34	106.87	105.99	106.76	104.29	105.84	106.83	105.45	105.21	107.71	105.02	106	106.33	106.82	107.11	106.11
105.93	107.12	105.01	106.34	104.64	105.73	107.7	106.53	106.87	106.37	105.79	105.65	105.26	107.04	104.06	105.28	105.3	107.53	107.7	106.93	106.37	105.18	106.39	106.2	107.24	106.08	105.84	106.22	105.69	103.91	106.02	104.87	106.29	106.68	105.48	105.76	105.27	106.99	107.09	106.66	106.5	104.19	104.73	107.46	107.66	106.75	105.79	105.51	104.9	106.18
100.55	99.807	101.36	99.493	100.7	99.093	99.506	98.98	100.19	99.116	99.47	99.614	99.464	99.865	97.96	100.6	100.56	99.237	101.35	99.341	99.268	99.084	98.377	100.06	99.164	98.528	100.77	99.993	99.172	100.62	99.264	100.73	99.743	98.976	99.877	101.6	99.249	100.84	100.35	100.03	99.754	99.201	100.6	99.762	101.13	100.27	99.939	99.523	99.565	99.735
101.51	99.13	100.33	98.616	100.3	99.613	100.24	99.777	100.84	99.365	100.12	98.664	100.78	100.71	99.18	99.056	100.62	100.96	99.657	100	100.22	100.3	100.22	98.51	100.75	101.44	97.736	99.651	100.94	100.24	100.06	99.349	97.828	100.26	101.62	99.978	99.806	100.91	100.05	99.575	99.613	100.39	99.324	100.66	100.63	99.435	99.928	100.15	99.817	100.19
97.224	99.696	97.739	99.045	101.04	100.2	101.17	100.4	99.222	100.64	99.513	99.127	100.47	97.958	100.15	99.711	98.352	100.76	100.85	99.971	99.707	99.556	99.967	99.209	99.28	100.1	100.54	100.33	100.41	97.86	99.497	99.555	99.733	98.926	99.044	100.4	101.2	100.06	99.249	100.77	98.149	100.4	100.02	97.742	98.451	99.282	99.563	99.788	100.45	99.776
106.31	106.22	106.91	105.57	105.1	106.61	106.55	106.07	107.64	107.83	105.81	104.75	106.78	105.89	105.74	106.28	105.68	105.94	106.72	106.74	106.55	105.61	106.65	106.8	106.02	106.05	104.88	106.46	104.37	106.3	106.02	108.1	105.22	106.35	106.57	106.84	106.83	106.28	105.79	108.46	106.4	105.65	106.56	106.82	106.69	104.52	108.59	107.01	105.88	108.02
100.88	99.343	100.71	99.718	98.914	99.494	100.22	98.372	100.22	98.648	99.424	100.68	99.803	97.866	99.478	99.648	98.088	99.388	99.699	99.759	99.573	100.52	100.24	100.31	98.225	101.5	99.853	99.875	98.914	98.719	99.093	100.25	99.784	98.585	99.854	99.804	98.302	99.838	100.65	99.609	99.041	100.88	100.04	99.191	100.52	99.753	99.631	99.472	99.899	99.847
110.78	112.46	110.09	110.33	110.03	110.97	110.55	110.45	111.79	110.37	111.79	110.96	110.55	111.67	109.66	110.17	110.62	110.89	111.7	112.28	112.58	112.08	112.22	110.95	111.65	113.54	110.33	111.88	111.32	112.21	110.5	111.46	110.23	110.86	110.63	111.02	112.27	111.07	110.67	111.94	111.28	110.31	109.23	110.3	113.12	110.53	110.4	110.89	110.74	110.52
100.93	99.57	98.98	99.382	101.68	100.17	98.591	99.295	100.21	100.27	99.763	99.231	98.561	100.28	99.07	100.89	98.219	99.375	100.37	100.04	100.44	98.672	99.552	98.161	100.22	98.45	98.148	102.34	99.671	98.447	99.357	99.821	100.39	101.51	100.46	98.225	100.04	100.65	100.88	100.57	101.64	99.061	99.813	100.38	99.075	99.311	101	99.317	100.87	98.299
104.87	103.83	105.16	106.18	104.26	104.97	105.06	103.94	104.13	103.49	105.04	104.31	105.2	106.11	103.98	104.98	104.01	104.81	103.5	104.17	106.46	105.43	105.17	103.48	104.19	106.55	104.46	105.15	104.76	104.44	105.12	105.92	104.05	105.63	103.6	105.48	105.74	105.9	104	102.9	104.49	105.03	104.11	105.9	103.3	103.55	104.44	104.39	105.05	103.64
111.88	110.9	112.78	110.79	111.4	112.72	112.08	112.15	112.63	110.29	111.07	112.16	110.88	109.99	113.17	111.56	112.89	111.26	112.11	110.51	112.81	109.79	112.02	111.59	111.97	111.71	110.51	111.77	109.98	111.96	110.72	111.69	111.18	110.61	111.31	112.52	111.62	110.58	111.39	109.95	112.75	109.68	112.28	112.58	111.26	111.06	114.02	110.86	111.32	111.28
107.34	106.46	107.06	105.04	105.9	107	104.38	106.61	104.35	106.26	106.16	106.36	107.32	106.02	105.57	104.84	106.15	105.66	104.24	106.94	106.32	105.57	106.89	107.99	107.39	107.53	103.85	106.45	107.35	104	106.54	105.25	106.3	106.04	106.47	106.37	104.72	107.84	105.25	107.07	105.15	107.29	106.54	107.06	106.74	105.51	107.58	105.6	105.57	106.31
106.15	105.79	106.32	108.08	105.44	107.33	107.23	106.76	104.95	106.13	105.52	105.56	107.25	105.46	105.53	106.79	105.34	104.36	104.99	106.76	106.61	105.85	106.14	105.79	107.04	106.11	107.05	104.75	106.77	106.55	106.12	105.66	107.16	105.61	106.48	105.37	105.52	105.79	105.3	105.76	106.16	105.68	106.37	105.56	105.78	106.11	107.53	106.91	105.08	106.38
105.06	104.71	103.33	105.1	105.49	104.81	104.01	105.77	105.12	106.64	106.05	104.87	103.84	105.07	105.67	104.54	105.33	104.24	105.99	104.06	104.72	105.47	105.23	104.8	105.46	105.49	105.22	104.39	105.09	104.78	103.68	104.4	106.54	105.79	105.15	105.4	105.25	104.82	104.4	104.14	105.97	103.16	104.19	104.55	105.14	106.1	105.68	105.37	104.43	104.54
109.83	109.34	109.37	110.03	110.88	108.77	108.38	110.05	110.4	108.71	110.29	109.76	108.47	109.72	109.26	109.45	110.02	109.12	107.44	108.8	110.92	108.77	109.01	108.99	110.26	110.8	110.11	111.78	109.93	110.83	109.3	110.19	110.37	109.12	109.47	110.15	109.22	108.8	110.17	111	109.36	110.33	109.88	109.75	109.71	110.25	108.57	109.37	107.81	109.5
106.85	107.43	104.68	105.39	103.7	104.76	106.63	106.64	103.64	105.34	104.87	104.82	106.24	105.39	106.62	104.76	107.43	105.04	105.27	104.77	107.6	105.96	105.18	105.87	106.93	105.54	106.2	105.19	104.72	105.18	104.96	105.79	105.55	104.66	105.4	105.71	105.87	106.41	106.33	105.32	104.9	104.13	106.54	106	104.97	105.62	104.12	106.82	105.25	105.89
107.46	106.74	106.78	104.61	106.93	106.25	106.95	104.8	105.87	106.76	106.3	105.05	106.35	105.77	106.45	104.78	105.42	107.48	103.9	105.45	105.89	106.25	106.4	107.25	107.43	106.06	106.97	105.4	106.54	105.55	107.24	105.92	106.53	105.81	105.99	106.04	107.48	104.84	106.02	106.64	104.96	106.14	106.65	106.53	106.15	105.03	103.19	105.52	104.39	105.16
104.01	104.93	104.19	105.54	104.63	104.59	104.91	103.37	104.4	104.36	104.97	103.89	103.8	104.99	105.4	105.5	105.96	105.59	105.13	105.21	104.26	105.24	104.32	105.15	103.79	104.61	103.38	104.33	105.2	105.54	104.79	103.2	106.46	104.97	104.21	104.21	104.86	103.6	105.45	104.4	106.02	104.5	103.15	105.45	103.74	105.22	102.9	104.84	105.04	105.13
110.08	109.15	109.73	109.18	109.29	111.16	109.78	109.9	110.88	108.49	110.31	109.19	110.21	108.43	110.52	109.43	109.82	110.74	107.89	109.96	109.18	110.65	109.02	108.47	109.4	111	108.84	109.42	109.18	109.21	109.08	110.18	108.44	109.59	109.54	108.84	109.8	108.49	110.34	109.68	109.78	109.68	108.42	110.23	109.22	108.63	110.15	110.1	108.57	109.88
105.99	106.76	107.48	106.14	106.74	106.44	107.7	105.96	104.05	106.45	106.23	106.54	105.79	107.54	105.3	104.72	105.49	106.27	107.01	106.07	105.62	108.04	107.23	106.08	105.61	106.76	105.08	106.31	105.34	105.59	106.4	105.87	106.4	106.42	105.97	108.52	107.72	106.38	107.71	106.2	106.41	107.81	107.56	108.47	106.08	105.29	107.21	105.16	105.72	106.47
106.82	106.63	106.17	104.26	103.86	104.89	104.83	104.64	106.26	105.6	104.33	108.21	105.34	105.05	105.17	107.53	105.89	104.46	105.14	105.54	106.18	105.84	106.2	105.85	106.31	106.7	105.32	106.03	105.94	105.69	106.23	106.64	105.03	104.84	104.94	105.82	105.39	105.8	105.14	105.47	105.33	106	105.03	106.65	106.6	106.81	104.16	104.93	105.07	105.07
106.75	107.32	106	105.64	106.01	105.9	105.67	105.84	105.36	106.22	105.18	105.29	105.31	105.98	105.99	104.93	106.74	105.26	105.5	107.1	105.69	105.96	104.9	104.05	108	105.11	106.61	104.06	105.87	106.05	105.47	106.27	104.71	106.69	106.6	106.5	107.65	107.3	105.82	106.27	107.08	104.92	105.57	104.45	105.61	105.39	105.86	104.18	105.84	105.59
106.33	106.7	105.01	104.57	105.26	105.64	104.98	105.56	107.58	107.71	105.7	107.42	105.96	105.69	105.17	107.56	105.74	106.26	104.78	105.19	106.45	107	104.9	105.98	106.19	104.46	107	105.79	103.87	105.52	105.94	106.67	104.41	106.62	104.76	104.1	105.7	105.95	104.59	105.77	106.15	106.88	105.89	106.1	106.96	105.46	105.4	106.71	105.69	104.78
111.51	111.14	112.49	110.99	111.2	111.89	111.41	111.73	110.2	111	112.27	110.52	112.46	112.24	111.63	112.08	111.95	112.16	109.26	108.94	111.49	112.77	111.68	111.44	111.41	112.04	111.37	109.93	111.29	111.86	111.95	110.67	110.08	111.69	110.17	111.56	110.39	110.53	111.49	112.08	112.38	110.29	111.26	110.42	110.84	110.08	112.24	110.23	110.24	112.4
112.48	110.81	109.79	112.05	111.03	110.73	112.87	112.42	112	112.42	112.54	111.5	111.46	110.85	114.11	110.63	110.82	110.74	109.68	110.1	111.41	112.1	110.49	111.14	110.13	110.66	111.81	111.16	110.86	112.01	112.45	111.32	111.22	112.45	110.97	110.63	111.83	111.04	110.45	109.44	110.2	111.68	110.45	110.99	111.27	110.94	110.29	110.08	112.17	110.79
109.65	112.15	111.3	110.52	112.67	111.16	111.81	111.15	111.16	110.92	110.64	109.78	111.5	111.56	109.86	111.46	111.09	112.02	112.09	110.76	111.55	110.5	112.53	111.01	111.07	111.4	111.48	111.25	112.82	110.29	111.91	113.18	110.2	112.92	110.86	110.04	111.74	110.07	111.19	111.33	112.54	111.58	110.84	112.48	109.63	111.11	112.05	112.01	111.42	112.49
105.36	106.04	106.85	105.86	106.32	106.3	106.78	107.08	106.09	106.26	106.91	106.11	107.75	105.56	106.47	107.51	108.51	105.46	106.95	105.8	105.6	105.73	106.03	105.44	105.59	105.69	105.66	105.58	106.91	106.71	106.08	105.65	105.48	106.65	107.84	107.9	106.89	106.5	105.47	105.25	105.64	106.98	105.4	106.55	105.87	106.73	107.28	107.24	108.04	105.47
105.59	106.48	107.08	105.09	106.58	104.42	105.6	105.71	105.15	104.7	105.61	107.03	106.17	106.99	106.15	107.03	107.44	107.11	105.11	106.01	106.66	106.95	104.99	106.27	106.23	108.05	106	105.92	105.68	106.25	105.56	105.19	104.63	105.59	105.5	106.35	105.81	105.54	105.47	105.56	106.01	105.17	106.63	105.44	104.4	105.6	105.62	104.36	105.96	105.28
106.38	106.01	104.46	106.04	105.26	106.13	105.88	105.31	105.74	105.62	103.9	105.33	106.91	105.24	105.3	104.19	106.83	104.94	106.86	106.55	104.98	105.02	104.74	105.17	104.2	105.39	104.27	105.66	105.27	105.02	106.17	106.15	103.97	106.06	105.47	104.66	105.16	104.66	107.16	106.38	105.98	104.44	105.09	104.63	105.48	105.16	105.64	104.61	104.27	106.48
104.21	105.37	106.02	104.85	105.07	106.25	104.6	105.95	106.38	106.37	104.85	105.47	104.76	107.47	103.96	107.57	104.44	104.31	105.04	106.16	104.72	105.44	105.72	104.76	105.44	105.6	105.93	105.17	104.78	106.42	105.6	105.23	104.18	105.09	104.48	107.58	104.46	105.55	106.02	104.57	106.53	105.5	104.54	107.23	104.86	105.36	105.1	105.13	105.38	104.38
108.64	109.11	110.53	109.82	109.29	109.11	111.64	111.37	108.52	110.19	111.02	110.05	108.61	109.11	108.97	110.83	110.58	111.74	111.08	109.64	108.63	110.4	109.96	110.29	109.83	109.1	108.67	109.37	109.19	110.38	109.11	109.85	109.52	109.96	109.67	110.48	109.92	108.94	109.07	110.88	109.51	111.59	111.08	110.35	110.01	109.58	108.44	106.5	110.28	110.44
113.82	111.67	111.8	112.12	112.61	112.5	113.38	114.01	112.61	114.69	111.82	110.38	112.23	112.88	112.63	114.13	113.57	113.79	112.4	113.48	111.95	111.58	113.78	112.18	113.72	114.71	112.82	113.56	112.7	113.01	111.93	113.18	112.27	111.86	114.45	112.23	112.84	113.66	112.72	112.19	115.01	112.16	112.62	112.81	112.86	112.27	113.67	114.26	112.62	114.28
117.89	118.58	118.14	116.83	116.58	117.16	117.93	116.74	117.84	116.28	117.57	117.75	117.75	116.56	118.75	119.19	117.21	117.47	117.89	117.05	117.8	118.25	116.26	118.56	117.63	117.43	117.88	115.43	116.88	117.1	117.39	116.9	116.95	116.87	116.61	117.27	117.65	116.04	116.88	117.57	117.73	118.26	117.5	117.65	115.72	118.74	117.61	118.22	116.44	116.41
107.3	107.36	106.86	106.89	107.03	107.35	106.01	105.06	106.39	108.04	106.33	106.58	106.15	107.26	104.83	106.53	105.72	107.19	106.76	106.86	105.09	107.39	106.27	105.16	104.45	106.74	106.48	105.55	106.32	105.64	106.84	105.06	105.59	107.31	105.64	106.01	107.12	106.47	105.46	107.58	106.26	105.67	106.64	104.99	105.85	107	107.33	105.52	105.78	106.98
110.96	112.18	111.68	111.8	112.32	109.59	110.8	113.23	111.14	111.68	112.15	110.82	113.79	110.73	112.14	111.87	110.58	110.71	112.9	111.76	112.09	113.06	111.15	111.96	111.18	113.22	111.81	113.67	111.97	112.27	111.48	112.06	112.16	110.64	110.68	111.44	110.33	111.35	111.81	111.13	112.22	111.16	111.6	112.97	111.87	112.54	109.58	111.68	109.17	111.68
111.73	111.17	111.47	109.61	112.69	111.71	112.22	111.61	112	112.86	111.8	112.65	113.03	111.17	111.98	112.67	114.01	112.34	110.99	112.41	112.48	113.05	112.3	111.92	111.62	110.47	111.88	112.41	110.76	112.88	112.37	110.48	112.06	112.89	112.44	111.02	112.9	111.28	111.98	111.49	112.4	110.18	112.26	112.5	112.76	110.54	112.74	112.69	111.18	112.48
112.5	112.4	112.44	112.8	114.06	111.98	114.09	111.46	115.27	112.38	112.01	113	114.31	113.24	111.41	112.9	112.38	112.53	114.03	112.19	112.2	114.03	114.11	113.45	112.97	112.73	113.46	113.01	113	113.18	112.11	111.87	111.86	112.12	113.62	113.22	113.99	110.9	111.78	112.33	112.38	113.6	112.84	113.07	112.74	112.85	113.56	112.63	113.62	110.1
110.95	112.84	111.45	112.13	110.69	112.34	110.93	111.57	111.53	113.22	111.84	110.51	112.35	109.97	112.2	110.69	110.56	111.98	110.13	110.31	112.3	111.92	110.62	111	111.61	114.38	112.11	111.52	112.59	111.98	110.71	111.59	111.87	110.14	112.11	111.23	110.76	110.09	111.18	111.43	110.66	114.03	111.8	111.15	111.98	111.31	111.45	111.82	113.09	111.71
106.33	106.05	106.11	105.09	106.45	104.69	104.64	104.64	105.36	107.56	106.92	105.07	105.64	105.62	104.53	104.05	105.37	105.61	105.34	106.98	104.07	105.08	105.45	105.41	106.88	103.52	105.75	105.98	103.94	105.32	104.67	105.35	105.75	106.29	104.55	106.67	106.73	107.42	104.67	104.56	105.41	105.22	105.14	106.06	104.22	108.07	106.21	106.24	102.68	105.18
99.057	100.73	100.66	99.633	99.716	100.16	99.484	98.445	99.183	101.91	98.507	100.21	98.183	101.19	100.35	97.758	99.755	99.966	100.28	99.958	100.57	99.212	97.583	100.1	97.893	98.486	98.715	99.455	98.922	99.52	100.52	100.55	100.88	100.22	99.674	100.33	102.29	99.546	101.02	100.13	98.952	100.21	100.77	101.39	100.03	100.31	99.416	99.142	99.139	98.997
106.41	106.1	105.15	105.66	107.19	105.7	106.41	107.24	107.38	106.97	106.25	108.04	108.9	106.41	106.89	108.69	107.09	107.54	106.52	105.62	106.9	104.98	106.63	106.97	107.42	106.73	105.81	105.35	106.94	106.67	105.68	106.49	106.52	107.13	105.38	107.61	106.6	106.11	107.93	105.93	106.73	108.45	106.58	107.12	106.04	107.67	104.47	105.88	107.08	106.21
112.58	112.22	109.97	113.72	110.97	111.18	111.9	111.21	111.35	112.45	112.64	112.38	112.38	112.6	111.87	112.64	111.17	112.03	112.09	111.86	112.92	113.04	110.72	113.46	111.84	110.7	110.42	110	112.08	112.8	113.53	111.95	112.53	112.24	111.83	111.86	112.8	110.3	112.14	111.62	110.59	111.69	112.82	112.02	111.84	113.58	112.59	111.85	111.23	110.57
106.19	104.73	107.09	105.59	107.61	105.42	105.4	105.27	106.13	106.62	107.37	105.3	105.55	104.51	106.65	106.92	105.81	107.43	104.52	104.63	103.86	105.62	105.68	107.81	105.61	105.82	105.66	105.08	105.02	105.86	104.92	106.35	105.95	105.49	105.73	105.8	104	106.08	104.84	106.29	106.12	105.38	104.84	105.02	105.8	105.4	106.02	104.5	106.29	106.67
106.15	106.67	106.76	105.83	106.87	107.34	106.82	107.43	106.7	106.05	106.8	107.02	106.13	105.93	105.98	107.56	105.07	105.9	106.69	106.29	106.47	106.89	107.33	105.25	106.11	103.67	106.52	106.65	108.61	105.56	105.56	108.14	106.05	107.54	106.59	107.25	105.63	107.68	107.11	106.14	105.67	106.42	106.26	107.4	106.44	105.52	107.08	106.15	107.21	106.69
105.52	106.77	106.14	106.11	106.89	106.03	105.1	106.53	107.42	107	106.67	107.56	107.74	107.37	106.36	106.15	105.49	106.14	105.44	106.2	107.14	104.95	105.83	106.68	105.43	105.9	107.31	105.03	105.49	106.23	107.06	105.77	106.2	107.23	106.39	105.22	106.29	106.21	107.47	105.77	107.03	105.78	105.34	104.66	106.24	108.04	107.26	105.21	106.99	107.23
110.44	110.53	111.96	113.31	113.53	111.84	111.53	112.42	111.15	112.28	111.08	110.68	112.58	112.42	112.44	113.59	111.89	111.39	110.28	112.67	110.88	111.12	113.57	111	111.74	112.7	111.08	112.74	112.97	111.21	112.3	112.37	111.51	112.88	113.04	113.35	112.64	111.87	112.93	112.06	112.94	112.19	113.09	113.17	112.38	112.48	113.23	110.59	111	113.13
112.3	112.38	112.06	110.85	111.62	112.11	109.89	112.81	111.9	110.89	110.92	111.21	112.91	111.33	111.96	113.11	112.75	113.19	112.05	112.49	111.79	111.27	110.48	111.78	111.99	112.38	111.25	113.59	110.39	111.88	111.26	113.03	114.06	111.87	113.24	110.8	112	113.58	112.75	111.47	112.49	112.23	111.39	111.3	111.61	112.71	113.01	110.75	110.26	112.33
101.01	100.02	100.94	99.665	99.557	100.47	100.24	100.87	100.19	101.77	101.64	98.518	100.97	101.31	98.62	99.745	99.728	101.67	100.04	99.829	99.324	100.54	101.62	100.54	101.11	99.872	100.36	100.09	100.91	100.9	100.52	100.53	100.7	102.18	99.586	100.73	102.31	100.23	100.14	99.163	99.875	100.11	100.89	99.645	99.338	100.82	99.467	101.77	100.61	99.876
111.03	110.8	111.09	109.37	109.45	110.98	110.63	109.01	109.32	110.16	108.48	111.54	109.01	110.01	110.44	110.02	109.68	110.92	110.64	110.64	110.03	108.89	110.3	110.62	108.38	108.56	110.77	109.81	110.29	109.59	110.25	108.78	108.61	110.22	110.11	109.36	109.57	109.76	109.28	108.67	108.32	109.32	108.86	110.07	110.5	110.23	111.04	112.2	108.97	109.42
110.92	112.68	110.29	110.94	109.1	111.58	112.19	112.32	111.97	111.02	112.8	112.37	110.69	111.41	112.11	111.5	111.67	112.2	112.61	110.43	112.08	111.31	110.79	111.04	111.35	111.69	111.08	111.58	109.72	111.44	111.21	112.01	110.91	111.23	112.53	111.36	112.46	110.74	111.34	112.17	110.87	111.42	111.91	112.69	111.49	108.94	111.48	112.46	110.92	113.01
108.55	110.5	108.47	109.75	111.21	110.72	108.28	111.52	109.7	111.01	110.98	108.5	111.17	110.68	109.75	110.07	109.98	109.92	109.19	110.14	109.72	110.24	110.82	109.65	110.8	108.69	108.78	110.27	110.61	109.41	108.73	109.92	110.37	109.72	110.1	110.34	109.73	109.61	109.03	110.97	109.15	110.09	109.44	110.08	109.07	109.95	110.35	108.28	109.77	110.49
104.69	103.67	103.39	104.31	103.86	104.45	103.6	103.77	105.36	104.65	103.67	104.95	103.95	103.95	104.47	103.73	105.62	103.87	103.15	104.14	103.49	105.22	104.95	103.76	103.17	103.54	104.26	104.77	104.32	103.35	104.43	104.56	104.27	105.41	104.66	104.46	104.14	104.92	103.54	105.07	104.54	104.74	104.11	104.52	106.79	104.65	104.91	104.56	104.49	105.15
105.97	106.63	105.57	105.51	106.08	105.27	106.73	105.47	103.94	105.45	105.09	106.08	104.19	106.79	106.95	106.09	105.97	105.43	106.14	105.98	103.71	105.09	105.94	104.84	106.06	105.13	104.44	105.8	106.12	104.91	104.61	106.82	105.46	104.33	105.05	105.05	105.98	106.84	104.24	107.05	105.42	105.67	104.59	106.47	106.97	104.8	103.76	105.64	106.59	104.22
103.95	104.65	105.13	104.15	103.92	105.07	104.42	103.51	104.04	105.5	105.68	103.56	103.66	104.21	104.01	104.76	103.77	104.18	103.74	105.01	104.75	104.89	103.5	103.22	103.69	102.82	104.64	105.88	105.05	105.18	102.78	104.16	104.64	103.79	104.9	105.04	104.34	102.69	104.32	104.26	104.89	102.97	103.76	104.58	104.6	103.48	104.16	103.7	104.01	103.85
106.99	107.72	106.38	105.92	105.55	106.19	107.15	108.05	106.64	106.17	106.46	106.99	106.11	107.1	106.31	107.67	107.6	108.05	105.36	108.07	107.12	107.03	105.71	107.71	107.71	107.99	107.74	106.66	106.82	107.12	107.72	107.51	108.28	106.27	107.21	106.74	107.29	105.38	106	106.96	106.14	106.9	106.41	106.11	105.39	107.42	105.92	105.69	107.91	108.16
107.15	107.1	105.56	106.62	106.41	106	106.25	105.75	106.75	106.08	106.08	106.32	106.18	106.79	107.19	106.39	106.52	105.92	106.37	106.22	106.16	107.18	106.9	106.18	105.78	106.27	105.92	105.6	106.37	107.07	108.13	106.17	105.64	107.16	106.8	104.85	105.73	106.03	105.93	106.59	104.75	106.6	105.39	106.64	106.39	106.89	105.88	107.26	104.43	106.75
105.9	104.34	104.49	105.48	106.87	104.96	104.52	105.11	106.17	105.89	106.6	105.49	104.6	105.35	105.93	106.09	105.84	106.51	106.82	105.33	105.24	106.22	106.15	106.01	105.12	106.03	105.51	104.42	105.53	105.62	105.01	106.29	104.05	105.01	105.4	106.02	104.24	106.74	105.34	105.49	105.06	106.82	105.36	104.77	106.6	105.16	107.41	106.33	105.91	106.56
104.03	104.12	106.39	104.95	106.36	105.62	106.29	105.89	105.74	105.23	105.54	104.68	105.72	105.47	105.25	103	106.06	105.72	105.98	105.68	104.8	104.66	106.32	105.32	104.3	106.38	105.22	106.3	103.54	105.82	105.5	106.42	104.22	104.22	104.66	105.15	106.34	105.86	105.64	105.6	105.54	104.69	105.56	106.53	106.58	105.52	104.42	105.09	105.66	106.36
106.49	106.34	106.16	105.61	105.38	106.59	106.76	105.65	106.06	106.36	106.62	104.63	105.24	104.69	107.33	105.68	106.92	107.93	105.67	106.84	106.1	106.45	108.04	106.31	106.09	106.71	106	106.39	107.88	104.5	106.17	105.9	106.48	106.87	106.95	106.8	104.76	104.63	108.25	107.17	105.2	106.86	105.19	106.57	105.06	106.27	106.28	106.85	106.96	105.81
106.32	105.45	105.63	106.04	105.57	106.2	106.97	106.14	106.26	105.12	105.26	105	105.96	105.61	105.96	104.27	105.32	107.33	107.12	104.84	105.24	105.85	107.01	104.77	105.52	104.7	104.73	106.11	104.15	105.18	106.06	106.92	104.91	106.77	105.4	105.19	105.8	104.18	106.24	104.72	104.4	106.34	105.47	104.76	104.83	105.2	104.02	106.09	105.47	106.36
110.64	112.15	111.93	111.82	113.9	111.65	112.31	111.96	111.68	112.28	111.53	112.91	111.62	113.56	113.47	113.01	112.49	111.46	113.26	112.75	111.81	112.14	112.79	112.08	112.02	111.33	112.29	112.65	110.69	112.01	111.75	110.9	113.16	111.9	112.46	111.92	112.61	112.2	111.16	110.94	112.19	112.51	111.4	111.98	110.5	113.42	110.91	112.05	111.58	113.5
110.97	111.53	110.86	110.05	111.83	109.22	110.9	110.35	108.96	111.35	112.24	110.38	111.61	109.7	111.17	110.28	109.64	109.35	112.28	111.24	111.43	109.92	110.42	110.14	111.5	111.95	111.46	110.57	111.99	109.29	111.72	110.17	111.6	111.91	111.73	111.78	111.22	110.31	110.59	111.5	110.64	110.54	110.72	111.22	110.94	112.58	111.41	110.62	111.65	111.51
108.91	110.61	109.72	110.45	111.3	109.84	110.6	111	109.67	111.73	109.84	109.38	110.67	111.65	110.69	111.22	109.85	110.7	108.09	110.58	110.97	110.59	109.22	108.76	110.14	109.25	110.2	109.28	110.68	111.2	110.26	110.42	110.8	111.58	110.27	111.9	109.51	110.09	108.31	110.78	111.39	110.55	109.89	112.36	108.94	109.49	110.3	110.64	111.34	110.45
100.86	101.74	101.95	100.29	101.03	100.07	100.53	100.55	101.39	100.95	99.82	101.01	101.1	99.995	100.83	100.36	101.14	100.63	98.803	100.55	101.53	101.05	100.16	100.25	100.32	99.419	100.74	100.75	101.43	100.69	101.67	97.952	100.33	100.25	100.61	100.69	100.09	100.58	102.39	101.73	99.891	101.92	98.983	100.12	100.16	101.24	100.38	100.44	102.29	100.09
105.99	103.05	103.64	106.15	103.01	103.74	105.33	104.86	106.09	105.08	105.3	104.12	102.41	103.96	105.33	105.4	104.32	104.3	103.43	103.61	103.51	103.07	102.61	104.96	104.58	103.07	104.66	102.94	104.61	105.5	105.29	105.46	104.2	103.37	102.31	104.32	103.21	105.46	103.83	105.08	105.38	103.79	104.43	103.18	104.83	104.67	103.9	105.12	103.3	105.17
118.3	118.51	116.16	117.81	118.98	116.46	117.13	117.03	118.14	116.27	117.45	118.96	116.76	117.4	117.24	116.44	117.19	117.34	119.49	118.21	117.56	118.68	117.69	118.93	117.76	118.63	117.68	118.59	116.93	116.71	117.71	117.18	118.26	118.06	116.76	119.94	117.54	117.88	117.24	117.26	118.41	119.12	117.48	117.9	119.09	116.71	117.12	117.14	115.76	118.37
104.31	104.51	104.67	102.7	104.57	104.31	104.25	104.2	105.36	104.73	103.62	107.14	106.29	104.01	102.46	104.82	105.98	104.3	104	104.83	104.13	105.72	104.42	102.76	104.3	104.54	105.03	105.11	104.35	103.92	104.27	103.37	104.71	104.61	104.86	105.77	103.24	105.07	103.17	103.49	103.08	105.36	102.74	104.11	105.46	104.78	104.52	105.08	103.23	103.76
111.57	112.03	111.71	110.31	111.41	112.23	110.71	112.07	111	112.77	112.91	110.1	111.88	109.97	111.44	111.02	111.09	112.25	112.17	112.21	110.77	111.2	112.4	110.31	112.86	111.2	111.22	111.85	111.95	112.61	111.19	114.16	112.49	111.5	110.72	111.45	111.76	111.62	112.93	110.86	110.52	111.55	112.98	109.91	111.86	110.55	112.63	112.36	113.43	112.09
113.48	111.98	111.99	112.55	112.12	111.9	113.41	110.3	111.28	111.42	111.53	113.29	110.46	110.7	111.7	111.72	111.93	111.88	113.11	111.64	112.03	111.73	112.23	110.73	112.21	110.87	112.23	112.91	113.17	111.76	112.18	112.29	112.03	112.24	110.57	112.3	113.19	110.87	112.4	112.38	110.18	110.65	112.4	112.2	111.52	111.18	110.88	111.94	112.25	112.61
105.86	104.22	105.22	105.31	104.95	105.73	103.91	104.23	105.51	105.61	106.43	105.39	105.23	104.12	106.33	103.24	108.8	104.95	104.66	106.97	105.1	105.73	106.43	104.86	105.68	103.77	103.7	104.99	106.05	103.79	106.27	105.91	105.03	105.57	107.66	104.19	106.39	106.15	105.42	105.18	105.56	105.85	105.45	106.28	104.2	104.81	105.72	105.11	105.29	105.66
100.29	99.728	99.372	99.557	100.28	100.57	99.838	98.902	99.852	98.931	98.918	100.76	98.801	100.31	100.35	99.165	98.704	99.715	98.688	100.5	100.16	100.7	100.07	100.33	97.512	99.47	99.444	101.83	99.879	101.02	100.66	100.49	99.215	100.63	98.715	99.513	100.3	98.614	99.352	100.69	99.545	101.3	99.734	100.1	100.81	97.826	99.458	101.15	99.062	97.86
105.63	106.61	104.04	105.95	104.89	105.43	105.91	105.34	105.33	105.39	104.66	105.59	105.28	104.99	105.96	104.86	104.78	104.85	105.13	106.66	106.54	105.37	106.28	106.92	105.8	106.95	105.26	104.59	104.88	106.33	104.95	106.91	106.6	106.81	106.22	106.27	105.19	105.29	106.2	104.31	105.15	106.73	105.07	103.22	106.41	105.88	104.83	104.64	105.25	106.57
110.54	109.3	108.88	109.65	111.75	109.57	108.95	110.41	109.01	111.08	109.35	110.17	109.85	110.64	110.14	109.89	109.93	109.33	109.19	108.7	110.86	110.9	109.52	108.65	108.34	108.94	109.96	110.35	110.76	109.41	108.35	109.9	109.76	108.99	109.47	110.68	108.9	111.59	110.9	109.28	110.1	109.29	110.1	110.9	110.5	108.26	108.99	110.04	109.67	111.24
118.21	117.46	117.09	117.64	117.16	118.6	117.97	118.4	117.8	118.64	118.32	117.28	117.7	117.49	118.02	117.62	116.85	117.32	118.21	117.57	116.92	117.13	119.32	116.69	116.92	117.77	118.11	116.92	116.83	118.14	118.33	116.94	117.84	116.63	118.02	118.79	117.3	117.89	117.66	118.8	118.41	117.64	118.59	117.29	116.5	116.49	117.71	118.15	118.11	117.59
104.17	105.27	104.45	103.95	104.83	104.04	103.39	103.76	104.26	102.18	104.65	104.13	104.03	105.26	105.19	102.27	104.17	104.32	103.39	104.39	103.54	106.11	104.13	105.28	104.7	105.59	104.15	103.32	104.39	104.01	103.4	104.57	102.96	104.59	105.16	104.38	104.36	103.83	105.66	103.67	104	104.81	102.84	103.69	103.2	104.66	102.77	103.97	104.53	103.88
107.46	105.63	105.94	105.87	107.05	105.26	105.97	106.82	104.52	105.46	106.33	105.96	105.57	106.45	105.72	105.58	104.8	105.03	105.46	105.44	104.93	104.97	104.87	105.5	104.61	105.62	104.86	104.8	106.38	106.24	105.44	105.23	105.76	105.17	104.96	105.01	105.41	104.43	105.45	106.11	104.85	105.9	105.74	106.52	105.36	104.58	105.47	106.13	105.37	105.84
112.72	111.7	110.81	111.64	112.59	111.2	110.53	110.77	111.28	111.52	112.55	112.58	110.66	110.58	111.9	111.04	110.44	112.17	110.22	111.37	108.91	109.41	110.57	111.06	111.07	110.16	110.9	112.04	111.05	110.33	110.72	111.29	111.59	112.78	110.99	111.65	110.74	112.9	109.64	110.02	110.64	111.04	111.12	110.58	111.63	112.97	111.17	109.92	109.56	111.44
104.1	103.51	105.6	105.62	105.41	104.59	104.66	104.89	106.06	104.74	105.37	106.16	103.85	105.54	105.55	104.43	105.25	103.87	106.39	104.84	104.29	104.38	105.25	104.38	105.14	105.62	105.98	105.29	105.64	106.36	105.22	107.33	105.01	105.73	104.16	105.05	104.25	106.27	104	105.02	104.66	103.91	106.02	104.22	104.58	106.97	104.78	106.4	105.19	103.89
112.13	111.1	112.43	112.67	110.75	110.61	111.19	110.66	111.6	112.57	111.82	111.21	113.02	112.03	112.93	111.54	112.11	111.74	111.65	111.74	112.46	113.41	111.69	111.11	110.84	112.64	110.81	111.95	111.59	111.68	111.79	110.46	110.73	111.47	110.31	111.44	112.28	112.8	111.67	112.86	111.79	110.75	113.43	112.1	111.09	111.6	110.02	110.9	110.66	113.4
105.24	105.9	106.21	107.23	108.07	108.66	106.7	107.14	105.4	108.29	106.59	107.51	107.15	106.8	107.38	106.57	105.82	105.56	104.92	106.35	105.15	106.33	106.11	106.96	107.1	108.37	105.38	107.26	107.32	106.79	106.05	105.77	106.25	106.68	106.53	106.83	106.45	106.17	106.66	105.29	106.45	107.67	106.97	107.33	105.63	108.14	106.04	104.58	104.74	106.57
105.67	104.29	105.36	105.49	107.61	105.45	105.33	106.01	106.45	104.26	105.25	106.39	105.63	106.56	105.09	106.03	105.06	105.51	103.81	106.66	106.62	105.17	105.18	105.85	106.58	105.61	106.21	104.13	106.07	103.91	104.21	105.76	105.73	105.65	103.93	104.53	105.49	105.94	106.91	106.34	105.8	106.38	104.85	107.26	104.42	105.4	104.93	105.32	104.71	103.57
106.07	107.06	107.34	104.2	104.8	104.55	105.04	105.21	104.57	106.41	104.97	104.96	104.57	105.24	104.29	105.19	104.04	104.61	105.35	105.96	105.89	105.38	104.46	106.31	107	104.02	105.94	106.91	105.75	105.75	104.9	106.75	105.51	104.56	104.92	105.83	105.8	104.69	104.53	106.82	106.56	105.01	105.33	104.78	106.32	107.1	106.08	105.61	104.66	105.53
105.35	105.25	106.71	105.31	106.55	105.63	106.56	104.09	105.67	105.01	105.51	107.67	104.24	105.82	105.78	104.62	104.65	106.41	107.52	104.87	107	105.9	105.21	104.34	104.39	106.34	106.41	106.17	105.64	107.36	105.21	104.59	105.28	105.22	105.33	106.03	104.77	105.92	105.49	106.45	106.11	104.85	107.2	107.02	106.96	105.53	108.02	105.76	106.17	105.28
111.62	111.62	111.26	112.31	111.58	110.28	112.81	112.84	111.4	111.88	111.13	111.76	112.57	112.06	111.99	112.48	112.14	112.99	113.41	111.35	113.24	112.18	111.89	111.18	112.19	112.39	111.62	111.98	112.89	111.34	111.47	111.65	111.79	111.4	109.88	112.66	111.89	111.29	112.59	113.43	112.27	112.24	111.64	112.1	112.22	111.62	112.23	111.84	111.54	113.62
104.53	105.05	105.67	105.99	103.83	103.51	104.95	107.19	105.23	106.78	105.79	106.64	106.32	105.05	105	106.24	105.33	105.75	105.69	106.64	105.76	105.04	106.01	104.3	105.38	106.62	107.42	104.16	105.78	105.76	105.94	106.82	106.25	107.11	105.97	106.75	105.33	104.27	105.98	106.26	105.59	105.16	106.45	104.56	103.95	104.39	105.33	105.05	106.23	106.85
105.02	105.8	104.36	103.86	104.29	104.19	104.71	104.98	105.07	105.82	106.29	105.15	104.45	104.17	105.16	105.33	106.46	104.27	105.79	106.11	105.77	104.81	105.89	104.06	104.16	106.14	103.55	105.79	105.58	104.05	105.7	105.67	106	105.71	107.46	104.72	105.66	104.49	106.06	105.92	104.9	104.9	104.74	105.55	104.47	106.53	105.23	105.34	105.2	105.73
102.63	103.9	102.93	104.22	103.39	103.82	103.27	104.17	104.74	105	103.79	104.22	105.3	105.1	103.34	101.98	102.8	103.4	103.84	103.62	102.75	103.78	105.82	104.42	104.2	104.66	103.93	103.83	104.31	105.31	105.56	102.85	104.62	102.78	105.73	103.4	104.89	104.4	104.66	104.16	103.33	103.19	105.26	104.05	105.47	104.88	104.21	104.48	104.75	106.16
105.31	104.59	105.39	105.45	104.32	105.63	104.97	105.06	104.93	104.66	105.23	105.05	105.4	103.53	105.1	105.61	104.74	105.35	103.46	104.58	103.53	105.5	105.55	104.52	105.28	104.08	104.82	103.06	104.56	104.61	105.41	105.9	103.77	103.66	103.03	106.15	106.27	103.79	104.01	104.28	104.5	105.15	103.84	105.05	106.81	103.59	104.62	105.32	103.89	104.94
100.4	99.972	99.19	100.91	100.75	100.04	98.514	99.999	99.611	99.282	99.615	100.94	99.978	99.271	101.23	99.985	99.242	99.782	100.17	100.35	98.603	99.845	100.52	100.42	100.51	100.17	99.554	100.42	100.11	98.463	100.3	99.006	99.198	99.66	99.986	100.36	99.774	97.674	100.98	99.894	99.334	100.49	99.181	97.901	99.966	99.033	99.37	99.104	100.13	99.844
101.18	101.67	100.08	100.92	101.26	102.05	100.81	103.17	99.886	102.46	101.24	100.98	100.85	100.49	101.61	100.92	100.53	100.89	100.83	99.108	100.05	101.34	101.96	101.82	99.995	102.27	101.28	101.31	101.31	99.821	101	101.99	100.98	101.45	101.61	100.45	100.59	101.65	101.62	101.06	101.85	101.41	100.97	100.98	101.63	100.83	99.909	101.06	102.14	101.95
106.45	108.61	105.52	108.7	108.37	107.69	106.82	104.94	107.06	104.88	106.97	106.82	105.88	107.56	107.29	105.77	107.61	106.71	107.56	107.25	106.71	105.9	107.46	106.85	108.27	108.49	107.07	106.82	106.96	107.93	107.26	107.14	106.72	108.4	105.78	108.28	107.04	107.27	108.48	105.9	107.07	107.17	105.5	106.43	108.07	106.31	107.09	106.12	106.33	107.81
110.79	110.92	109.97	110.78	111.94	109.46	109.58	108.96	110.41	109.17	110.31	110.31	110.75	109.98	110.49	110.92	112.07	110.1	110.94	109.92	110.98	110.48	109.05	110.26	109.56	109.6	111.52	110.92	110.46	111.29	109.1	109.71	111.08	109.9	109.84	111.46	112.12	110.46	109.9	109.3	108.81	110.43	111.17	109.86	110.18	110.39	111.04	110.48	111.19	110.69
105.97	105.42	105.73	105.88	105.66	106.2	104.83	106.21	105.82	106	104.98	105.27	105.92	105.57	105.68	105.95	106.87	105.91	104.76	105.21	104.99	105.29	106.53	104.53	106.18	105.82	104.79	104.17	105.5	104.36	105.53	105.66	106.11	103.88	105.27	104.4	106.35	105.43	105.51	105.31	105.77	105.29	104.53	105.19	104.8	104	106.54	105.17	104.61	106.57
110.77	111.35	110.81	108.89	112.29	111.35	111.31	111.38	110.34	110.26	111.26	112.07	112.82	111.67	110.95	111.45	110.45	111.52	111.18	110.3	111.14	109.66	111.29	110.43	112.54	112.14	108.19	111.73	111.29	109.12	110.98	112.38	111.17	111.93	111.5	111.75	112.4	111.2	110.04	111.73	111.74	110.32	110.75	110.84	111.72	110.53	112.3	110.06	110.21	111.59
105.64	106.52	107.24	106.18	107.36	107.12	106.37	107.04	106.71	105.72	107.27	106.15	105.17	104.06	106.85	107	106.96	108.77	107.23	106.4	106.24	107.39	106.4	104.88	104.82	105.28	106.39	108	104.71	105.52	105.59	104.48	106.15	106.03	107.96	107.07	105.73	106.91	105.43	106.38	105.99	106.89	105.55	105.65	105.25	105.09	105.44	107.3	106.9	107.73
106.43	105.32	104.92	105.13	104.37	105.92	106.38	105.76	103.87	105.9	105.77	107.09	105.68	105.4	105.86	105.54	105.41	104.74	104.4	105.84	105.28	103.88	104.05	106.32	105.14	105.43	104.76	106.82	105.22	104.66	104.55	104.96	104.98	104.79	104.59	104.73	103.96	105.25	106.56	105.13	105.22	105.07	105.75	104.98	105.81	106.25	105.36	105.25	104.22	105.73
[truncated: 550 more rows]
[truncated: 150 more columns]
