# Supplementary material for: Genetic dissection of main and epistatic effects of QTL based on augmented triple test cross design
Source: PLoS One. 2017 Dec 14;12(12):e0189054. doi: 10.1371/journal.pone.0189054 (PMC5730204; doi:10.1371/journal.pone.0189054)
Supplement: S8 Supporting Information — (ZIP) [file pone.0189054.s008.zip › z4_1700_0.8_5.csv]

106.5	109.84	107.14	109.66	105.45	106.31	107.25	105.42	105.93	109.19	107.61	108.14	104.23	107.25	108.01	105.93	107.57	106.86	106.46	106.15	108.19	106.18	108.44	107.25	106.83	106.52	109.34	105.12	108.92	105.41	107.6	106.83	108.01	105.89	106.42	107.55	106.93	105.86	107.77	107.22	105.95	108.51	105.52	104.2	107.62	107.6	106.73	105.83	107.98	108.05
103.9	106.61	106.13	104.96	104.68	102.46	105.48	104.28	103.14	103.5	105.01	106.45	104.39	104.35	102.01	105.59	105.21	104.48	103.38	106.24	105.34	103.23	103.15	103.86	103.32	104.13	103.86	103.44	104.63	103.57	103.35	104.86	103.1	103.45	103.88	103.73	107.51	104.77	105.22	105.46	105.01	103.27	104.55	103.21	104.43	103.54	103.28	104.21	103.24	103.2
109.75	112.96	112.15	111.31	112.33	112.41	113.68	112.75	110.5	110.83	109.82	112.15	109.54	111.12	112.73	113.91	111.23	110.11	111.21	111.22	110.19	112.82	110.98	111.8	112.13	111.88	111.56	114.27	112.61	112.29	111.54	110.41	114.15	111.45	112.72	109.39	113.91	111.6	112.61	110.14	111.23	112.82	110.39	111.13	110.68	110.19	114.29	110.72	111.62	111.1
110.86	110.46	111.39	111.46	111.51	109.01	111.27	111.27	110.52	112.01	112.19	109.72	111.73	112.53	110.16	110.64	109.68	111.72	111.92	114.42	112.31	111.67	113.29	111.07	110.81	111.4	113.28	110.92	111.77	115.61	112.26	111.3	109.87	111.32	112.12	111.15	111.56	108.95	112.25	111.71	110.77	111.87	110.04	110.98	111.87	111.81	113.71	112.06	110.64	111.99
101.74	100.47	100.84	100.21	101.93	98.603	99.231	101.66	100.02	100.64	100.8	101.46	97.381	100.61	100.43	99.942	98.113	97.439	99.964	99.625	97.506	99.336	98.506	98.888	99.726	100.48	98.383	99.162	98.707	97.992	101.57	98.637	99.556	98.92	99.513	97.725	99.49	99.193	99.507	99.797	100.59	99.171	99.533	100.02	101.24	100.33	99.297	101.36	99.06	100.7
103.87	103.02	104.31	103.41	104.62	106.73	105.27	101.89	104.98	104.45	103.98	105.19	103.86	104.98	102.92	103.82	102.23	105.13	103	104.8	105.07	103.8	105.33	104.51	104.2	106.4	104.68	102.27	103.16	105.72	104.48	104.71	104.68	101.97	101.73	105.27	102.05	104.54	102.56	103.02	103.99	105.15	105.22	104.49	99.138	103.91	104.98	105.19	105.81	101.82
106.19	104.82	105.17	106.77	106.28	106.19	103.94	107.6	106.02	105.39	106.55	105.7	103.89	103.51	105.96	104.78	105.47	105.84	106.18	106.52	106.35	105.16	104.94	105.28	104.34	105.03	103.2	106.88	104.14	104.71	104.01	106.49	106.39	105.1	107.52	105.28	104.33	105.54	106.94	107.74	103.73	105.97	104.59	107.09	106.36	107.33	105.22	105.62	107.55	105.83
112.8	111.82	111.9	111.81	108.94	111.59	112.52	113.07	112.06	111.08	110.94	113.59	110.25	110.25	111.66	112.41	113.69	112.87	112.75	109.99	112.49	113.93	110.93	112.42	108.62	111.87	112.59	111.12	109.81	112.6	111.67	112.29	111.24	114.15	113.28	111.93	111.95	112.29	110.13	111.19	110.11	112.15	111.52	110.22	113	109.98	111.82	114.54	111.56	110.35
109.15	111.45	112.56	111.73	111.33	112.65	109.62	110.19	111.72	111.3	109.43	110.32	111.62	111.94	114.2	110.4	109.67	111.58	112.19	111.19	111.12	111.42	111.77	112.37	111.46	110.88	113.63	109.6	111.95	112.13	110.33	109.59	110.66	111.5	109.8	113.07	110.47	111.55	111.25	111.28	108.51	110.89	110.69	110.35	112.32	110.4	111.03	112.74	110.07	111.71
103	103.71	106.16	104.63	106.05	105.62	105.17	100.53	102.9	103.15	103.62	102.95	104.69	103.74	106.14	102.57	105.32	102.08	104.32	104.61	102.97	102.92	105.1	104.86	104.81	105.9	102.88	105.46	104.03	103.98	104.62	102.8	104.29	106.36	104.23	102.66	104.13	104.61	104.26	103.83	104.27	103.42	106.32	102.1	107.47	106.32	104.01	102.68	104.93	105.21
106.7	107.92	106.84	105.53	106.99	107.75	104.73	105.96	108.08	105.97	104.26	106.41	106.17	106.67	106.2	106.55	105.6	106.36	106.16	103.33	106.92	105.01	106.87	107.46	107.53	106.28	105.01	106.72	106.23	107.3	107.54	104.25	107.44	105.48	104.6	105.13	104.61	105.57	104.92	107.88	107.77	106.68	107.12	105.73	104.5	105.22	105.25	106.65	106.67	110.12
119.26	117.92	117.44	118.65	117.36	117.49	119.21	115.1	117.7	118.05	118.78	119.7	118.29	118.54	117.86	118.95	114.26	117.58	117.28	117.46	115.74	119.96	119.64	118.72	116.9	117.55	116.15	119.97	116.82	118.42	118.35	118.16	119	118.38	118.78	117.4	118.73	115.1	120.24	115.31	117.15	117.38	115.95	117.91	117.38	118.11	118.35	119.76	116.13	116.97
101.9	100.96	99.335	99.375	98.533	100.2	100.11	100.25	100.87	100.36	98.513	97.996	100.39	100.56	100.71	100.39	100.44	100.64	101.5	102.27	98.713	98.746	99.058	99.782	100.05	100.23	99.57	98.053	100.07	100.12	101.37	99.889	97.629	99.438	100.17	98.833	97.518	98.116	99.422	99.125	97.798	102.14	98.624	96.869	100.64	100.66	101.18	97.745	100.11	100.64
107.19	108.71	105.28	106.61	108.61	108.06	109.92	104.25	105.8	109.58	104.66	105.93	105.75	109.19	106.1	106.3	107.94	107.2	107.8	106.04	105.96	106.69	106.27	106.84	106.57	107.02	107.33	107.07	107.44	104.86	107.76	106.23	107.91	108.21	105.32	105.21	104.67	104.36	106.2	107.71	105.91	108.28	106.92	108.79	105.33	106.14	107.76	105.04	105.45	106.13
112.8	113.58	110.96	111.91	113.11	112.56	111.49	114.62	114.2	113.19	111.56	114.22	112.49	111.89	112.05	111.95	114.47	112.74	111.85	114.35	112.91	112.66	110.23	112.39	113.27	111.09	111.33	112.24	114.11	111.51	113.68	112.69	112.6	114.1	113.22	110.69	112.22	113.25	111.37	111.47	112.48	111.5	110.89	114.65	111.44	113.14	113.68	113.82	113.36	112.36
105.34	106.63	108.71	106	105.71	106.65	104.6	106.16	104.8	105.56	104.82	105.49	107.68	106.42	106.61	105.76	106.69	105.13	107.14	104.48	105.8	105.05	104.88	105.72	106.94	106.03	107.64	107.21	105.91	103.91	104.54	106.88	107.16	104.07	106.63	106.82	105.41	105.57	105.12	105.85	106.15	103.72	105.06	105.1	105.38	107.82	104.95	107.38	106.14	106.97
105.31	105.18	107.8	106.74	104.56	105.72	105.49	107.53	105.35	104.92	106.06	106.79	104.07	103.79	104.73	106.79	107.11	104.33	106.2	106.14	108.59	105.24	107.32	106.64	105.23	106.72	106.03	106.85	104.07	105.26	106.24	103.66	105.73	106.02	104.82	105.75	106.84	107.37	107.33	105.92	106.69	105.03	107.43	105.81	103.19	103.98	104.23	106.71	104.45	103.85
109.44	109.49	111.34	110.17	107.71	110.41	111.04	109.37	110.94	109.67	110.39	112.24	109.73	109.44	111.5	111.91	112.5	111.27	109.56	109.33	109.46	108.95	110.07	110.55	110.93	110.71	111.08	109.15	111.99	109.82	108.36	111.7	109.42	110.83	108.69	110.82	110.76	110.18	110.02	109.9	107.24	108.27	110.73	109.48	110.8	109.8	110.66	112.88	111.2	109.78
106.87	106.98	106.41	103.99	107.08	105.69	107.96	106.54	106.18	108.03	107.78	104.99	105.88	105.93	108.01	109.75	108.17	106.68	105.63	103.89	105.03	105.7	105.91	106.52	105.83	105.3	107.05	108.3	107.02	107.64	108	106.15	107.45	105.72	104.33	106.82	106.47	104.22	106.97	106.11	104.3	107.08	106	105.37	108.2	108.41	109.01	104.3	106.2	106.47
112.14	113.37	110.28	111.21	111.06	111.53	112.75	112.58	111.78	109.03	111.3	112.72	112.15	112.53	115.31	113.56	111.5	110.96	111.51	111.98	110.48	113.47	111.22	111.71	112.29	110.71	112.35	110.84	112	109.62	109.6	107.57	111.86	111.29	112.88	110.83	110.83	111.88	113.07	110.13	111.4	110.32	112.07	108.82	111.19	112.41	110.67	111.38	110.39	108.9
107.62	105.78	108.26	106.06	106.25	106.75	105	107.8	104.89	105.95	103.45	105.75	107.33	104.61	105.85	106.11	106.2	108.79	106.65	108.21	106.25	107	106.27	107.08	106.72	105.88	103.77	107.16	106.44	106.34	106.36	104.47	105.94	106.36	107.74	104.74	105.58	105.8	104.76	105.9	106.33	107.18	107.23	103.04	106.16	106.89	107.5	105.22	106.98	106.82
104.76	107.15	105.31	106.03	103.72	104.78	107.39	102.23	106.44	106.52	104.6	104.33	105.09	104.65	105.05	105.05	104.24	104.78	106.12	103.31	104.85	105.95	106.81	106.36	106.64	103.08	103.76	105.91	105.64	105.83	106.96	102.76	104.48	103.66	103.71	104.18	104.77	104.47	104.8	105.81	105.26	107.53	104.44	104.48	105.01	105.34	105.63	104.81	102.91	105.47
105.32	108.62	105.18	105.87	105.33	103.96	107.19	106.83	107.2	104.51	108.08	104.87	107.61	105.09	107.92	106.17	105.44	105.53	103.93	105.05	103.38	106.27	108	107.43	107.7	107.02	107.62	105.31	108.5	104.66	105.94	106.7	105.58	106.78	104.34	103.67	104.75	109.63	106.48	105.46	106.44	105.99	105.05	106.34	104.48	105.55	107.11	106.5	107.32	104.74
114.14	109.37	113.35	112.31	109.61	114.96	110.85	113.56	112.87	111.64	111.19	111.25	110.07	111.88	113.54	112.48	113.16	112.08	112.06	113.11	110.7	112.23	112.34	111.19	111.66	112.82	112.33	112.25	111.4	111.38	112.39	108.83	110.19	111.6	111.64	111.21	111.09	111.39	110.16	110.12	114.2	109.63	113.05	111.28	112.95	110.34	112.49	111.49	110.83	111.48
106.17	108.78	105.18	104.8	106.32	103.11	103.34	105.07	108.5	104.9	105.26	106.5	105.22	102.88	106.52	104.85	105.41	105.09	106.02	106.52	106.76	105.86	106.35	108.21	104.81	104.14	106.66	106.39	105.45	104.9	106.43	106.27	108.66	105.03	105.95	105.61	106.07	105.94	107.32	106.03	107.09	106.53	105.16	105.06	105.95	104.61	106.28	105.01	105.94	106.05
109.01	111.44	112.44	109.24	111.43	112.11	112.87	108.64	109.42	111.04	112.08	110.92	112.29	109.19	112.1	110.63	112.59	113.22	111.33	113.55	109.69	110.31	110.68	110.75	112.47	110.07	111.51	111.49	110.88	108.75	110.08	112.41	110.32	111.87	112.17	111.94	113.14	110.82	111.07	111.73	109.84	110.5	111.64	111.02	109.95	111.44	111.89	113.24	111.48	111.64
105.84	102.31	103.05	102.76	102.57	102.69	105.25	103.49	103.03	105.34	103.37	101.87	106.11	101.35	105.19	103.82	106.83	104.18	104.98	102.7	105.14	103.05	106.93	103.91	102.76	106.87	101.57	104.39	103.56	106.31	104.87	104.73	103.41	105.69	102.9	105.53	104.55	105.32	103.89	105.79	102.44	102.72	106.3	103.96	104.52	104.55	102.62	103.38	102.41	105.5
103.82	105.16	105.53	103.99	104.36	102.66	108.07	104.59	104.45	103.24	104.94	104.76	105.72	104.41	104.92	104.35	103.87	104.45	103.48	106.71	104.21	102.82	105.37	103.9	103.73	105.4	102.12	105.05	102.84	105.23	105.24	105.44	106.62	106.29	105.91	105.33	101.61	102.36	103.91	103.92	102.47	105.92	105.44	102.93	103.54	103.67	106.99	101.6	103.43	104.42
107.35	104.91	105.84	106.5	105.82	106.11	105.23	107.48	105.08	104.57	106.24	106.01	107.56	105.61	106.46	106.73	104.71	107.43	108.44	106.07	108.65	107.93	107.49	103.98	106.32	104.99	107.7	105.4	106.4	105.51	107.3	105.16	104.84	105.84	103.98	105.95	106.01	108.4	105.09	105.26	105.64	104.44	106.27	104.55	106.05	106.34	108.44	105.11	108.59	105
105.04	104.07	104.31	105.54	103.12	106.33	104.32	104.11	106.37	103.49	104.85	102.85	103.12	103.53	104.02	102.14	105	105.59	104.64	104.84	105.9	102.83	104.54	104.81	104.7	104.12	103.56	104.15	102.47	105.81	103.95	105.44	104.12	104.02	104.71	105.96	103.02	104.81	105.17	105.24	103.84	103.76	105.31	106.74	104.76	102.74	102.96	103.96	104.59	105.51
113.27	110.79	112.67	112.92	112.69	109.66	113.36	109.71	112.09	111.12	111.52	109.74	114.06	111.15	112.74	111.17	112.13	114.05	110.58	111.52	113.39	110.84	110.45	112.71	112.23	111.54	110.1	110.55	112.8	114.57	111.85	109.89	113.24	112.8	112.94	111.89	111.73	112.27	112.23	110.96	109.42	110.11	110.23	110.68	111.75	110.59	111.89	110.14	113.54	111.97
109.26	110.19	109.44	111.84	110.04	107.84	111.27	111.38	110.77	112.6	110.09	109.72	109.94	109.53	111.22	110.32	110.12	111.27	110.98	108.37	110.4	109.57	110.41	108.5	110.27	108.42	112.62	111.39	110.13	111.15	112.58	110.79	110.88	111.59	110.07	109.36	111.5	110.41	111.11	108.25	107.94	112.82	109.55	108.25	111.13	110.96	108.86	110.23	110.16	110.41
105.28	106.41	105.89	106.61	106.54	104.73	105.51	104.92	107.47	106.68	103.74	107.5	106.47	104.99	106.83	106.09	104.19	106.16	106.97	106.19	105.91	105.47	107.41	105.66	105.62	108.63	105.44	104.43	108.2	103.69	106.34	105.98	106.21	103.84	105.98	106.07	105.61	106.3	104.75	105.91	104.34	106.13	107.34	105.12	104.91	106.41	106.6	105.83	104.91	106.59
105.02	103.66	103.91	101.72	106.74	105.37	104.6	105.62	106.68	106.14	104.3	104.4	106.06	104.64	103.99	104.06	104.39	102.72	103.93	105.74	102.35	104.37	105.95	103.24	108.31	105.27	104.12	105	103.71	102.57	104.52	105.4	103.4	103.54	104	106.52	104.85	105.72	106.82	103.34	104.87	103.32	104.42	105.94	105.43	103.65	104.15	105.15	103.22	105.93
106	104.7	105.26	105.91	106.82	106.38	106.03	105.71	104.37	104.56	106.08	106.82	106.45	105.06	105.73	109.79	107.48	105.79	104.42	105.68	106.14	104.11	105.23	106.29	105.43	103.3	105.97	107.52	105.25	106.15	103.6	106.04	104.81	105.41	105.47	104.74	107.07	105.32	107.55	104.86	107.15	104.26	105.26	105.47	108.96	103.73	107.02	104.34	106.71	105.22
99.15	99.728	100.95	102.4	103.63	100.3	99.288	97.31	100.92	99.135	100.22	99.762	102.23	98.382	98.292	101.34	101.7	100.21	100.53	100.89	97.649	100.17	101.22	100.14	99.896	101.2	100.32	100.21	100.37	98.222	100.46	99.832	99.749	99.103	100.44	99.587	100.88	98.649	102.82	98.363	99.775	96.35	100.09	100.39	99.954	100.4	98.413	98.527	99.742	99.77
106.63	104.93	105.83	107.09	108.05	106.13	105.44	105.77	106.92	104.35	105.35	106.71	108.69	107.22	107.83	107.12	105.59	107.08	106.29	106.85	107.29	104.77	104.86	108.57	108.45	106.92	106.81	106.04	108.03	107.06	106.63	104.87	106.99	107.06	105.45	105.64	108.46	108.58	107.13	108.01	106.91	105.85	104.83	107.72	107.1	106.68	105.58	105.82	106.91	105.9
110.26	111.9	110.97	111.51	111.35	110.45	111.33	111.07	111.81	111.59	110.98	113.21	111.81	111.56	112.69	110.62	113.77	111.73	111.83	111.74	110.68	112.37	109.12	109.95	112.46	112.1	110.52	112.11	112.5	110.67	111.01	108.1	111.02	112.87	112.51	111.08	109.91	112.4	111.21	110.98	109.17	111.02	108.29	110.26	112.33	111.75	109.19	109.15	111.7	111.91
102.97	104.56	106.07	104.54	107.08	104.11	105.26	106.49	104.92	104.77	106.18	107.02	106.83	105.54	103.38	104.69	106.64	105.74	105.43	104.31	103.69	104.72	105.26	107.52	103.27	105.01	104.02	103.3	105.81	105.67	104.58	105.2	105.49	107.11	105.96	105.58	105.04	105.96	105.27	107.2	106.89	105.58	105.44	107.51	105.06	107.25	104.25	107.07	104.8	104.75
103.87	104.65	105.46	103.98	102.6	104.93	102.14	105.13	103.97	103.62	104.07	103.63	104	107.11	104.37	104.67	102.79	106.53	104.25	103.63	106.06	103.26	104.39	103.46	105.06	103.78	104.24	103.3	103.36	105.05	101.55	104.75	106.23	105.21	103.46	102.77	105.43	104.78	103.36	105.24	103.46	103.97	103.86	103.03	103.92	103.91	104.42	103.4	104.43	103.82
113.72	110.83	109.92	112.62	110.44	112.36	111.66	110.13	111.15	110.6	109.14	111.11	111.6	110.41	111.08	111.56	110.44	110.64	110.05	109.77	111	109.63	112.23	111.03	107.98	109.82	110.68	110.82	110.71	109.29	110.64	111.11	111.08	109.9	111.02	110.4	111.38	110.09	111.68	111.56	110.23	111.04	107.78	110.86	111.57	109.97	112.03	110.35	111.63	111.36
109.41	112.45	113.08	111.3	112.78	112.18	110	113.52	111.17	113.44	111.18	113.34	113.82	113.22	111.95	109.89	112.03	111.65	114.3	113.47	112.97	112.77	111.48	110.97	112.8	111.05	110.65	112.4	113.68	111.53	112.59	110.56	111.65	110.57	112.07	113.13	112.39	110.05	113.49	111.51	109.98	112.5	113.54	113.25	110.77	114.1	113.14	110.97	112.97	113.87
103.38	105.48	104.86	104.36	105.66	104.46	106.81	107.87	105.22	105.67	107.09	106.84	103.96	106.16	105.86	105.74	105.83	104.15	104.2	104.88	107.11	108.06	106.08	106.21	106.8	106.86	106.09	103.77	106.75	105.05	105.57	105.67	105.69	106.38	106.98	105.55	108.13	106	105.74	104.61	105.31	104.34	101.68	106.15	105.65	106.62	104.5	105.47	106.53	106.7
107.07	107.02	106.44	109.66	104.54	106.79	103.97	105.31	102.94	105.41	105.96	105.84	106.39	104.73	105.23	104.17	107.04	104.59	104.74	105.4	104.67	107.14	106.16	106.4	104.55	106.61	107.21	107.32	105.72	107.55	106.57	105.21	105.45	106.69	106.71	105.25	104.22	107.94	104.25	106.26	107.46	105.77	107.72	105.7	104.85	105.92	105.84	104.33	106.83	107.03
104.51	107.66	106.77	105.86	105.92	105.61	105.49	106.47	105.91	106.67	108.02	105.45	106.06	106.85	104.56	104.29	104.93	105.31	105.44	106.74	106.57	106.07	106.76	109.69	106.55	105.62	109.74	103.84	103.38	105.93	105.48	106.73	108.44	106.03	104.45	104.72	107.01	106.39	104.95	106.16	106.53	106.65	106.12	105.81	106.7	107.25	105.63	107.34	102.56	106.42
112.14	111.46	108.76	113.5	113.93	112.3	110.8	114.02	111.51	111.91	113.52	111.73	111.32	111.4	114.44	112.15	112.68	113.95	112	111.65	111.15	113.8	112.53	112.16	111.3	113.65	111.67	113.65	112.08	112.38	112	113.65	110.46	111.67	111.12	111.39	109.43	114.8	114.91	111.69	112.44	114.18	111.98	112.83	110.93	114.74	109.19	112.69	111.45	111.66
105.99	105.82	106.22	107.31	105.02	104.66	106.27	108.92	104.61	107.12	108.98	106.76	108.94	107.94	107.44	105.91	107.28	107.65	106.45	105.57	107.18	105.11	106.39	105.3	107.37	107.68	105.44	105.53	106.74	107.32	105.34	104.73	105.77	106.55	108.27	105.3	105.93	106.99	108.1	105.21	106.27	106.51	107.19	106.14	104.99	106.55	106.6	104.68	108.24	106.69
104.44	106.77	106.17	107.24	106.1	106.34	104.87	106.44	105.65	109.43	107.71	106.9	104.57	106.84	105.31	107.18	106.27	106.04	104.8	105.68	105.54	105.05	105.55	106.2	106.63	107.55	108.58	106.69	107.29	104.67	107.26	106.16	105.79	106.21	109.55	105.75	105.99	105.88	105.65	106.03	105.7	105.94	106.98	105.17	106.63	107.28	106.57	108.13	105.48	105.35
107.28	105.69	107.94	106.78	107.2	108.5	107.1	107.22	106.42	105.51	107.57	106.12	106.19	105.34	105.75	106.81	106.25	108.2	107.94	105.88	106.12	107.96	106.55	106.4	106.38	106.8	105.1	106.81	108.07	105.8	109.41	106.93	107.79	106.46	106.76	104.83	108.72	105.35	108.45	109.05	106.64	105.63	106.9	108.11	108.65	106.47	104.8	105.73	104.28	104.95
112.26	114.46	112.96	111.42	110.41	110.93	110.98	110.2	110.37	111.76	109.93	111.44	110.71	110.45	112.24	111.98	108.91	110.48	111.13	111.96	112	112.21	112.04	111.5	110.78	111.96	113.33	112.67	112.67	110.41	112.54	111.62	111.8	112.73	111.73	112.34	109.55	113.33	109.16	115.42	110.49	111.71	110.93	115	111.93	112.4	111.26	112.11	112.31	111.42
103.56	104.73	102.37	103.91	105.39	101.98	103.05	105.65	103.23	105.39	101.41	103.87	105.44	103.71	102.85	101.31	105.57	101.88	102.93	105.5	102.79	105.56	104.67	102.95	106.52	102.2	105.94	107.08	103.12	103.95	104.62	103.81	102.33	104.73	105.42	103.91	105.6	105.52	103.79	104.59	107.12	105.17	103.4	103.68	103.39	102.03	104.79	102.78	104.04	103.97
110.02	111.71	112.52	111.56	111.46	110.19	110.6	111.73	110.2	111.7	112.42	109.15	111.64	110.31	109.61	111.67	112.18	113.29	112.43	110.67	110.41	110.2	109.68	114.07	110.01	111.03	109.72	109.87	108.43	110	111.75	110.87	112.96	110.99	110.83	111.69	111.93	112.94	112.58	111.28	109.74	112.37	112.53	111.83	111.43	109.38	113.41	109.62	109.72	111.7
109.58	109.64	110.67	109.31	112.27	112.9	111.06	110.74	110.63	112.03	112.58	112.12	113.23	110.47	110.64	108.54	110.44	112.39	111.37	111.85	111.83	110.48	109.49	109.85	110.23	109.22	110.79	110.23	113.21	110.65	111.23	112.9	111.52	109.88	111.8	112.87	110.97	111.27	111.41	113.11	110.74	112.07	111.84	109.88	110.8	108.96	111.03	111.49	108.18	113.93
103.16	105.61	103.8	105.88	105.82	104.76	105.01	103.17	103.37	102.28	103.94	105.75	104.89	106.15	103.22	106.45	106.6	103.08	104.94	105.46	103.58	104.85	105.22	106.57	105	104.45	103.66	103.63	103.61	102.91	103.47	103.62	103.89	103.28	103.47	102.67	102.49	106.81	103.29	106.84	105.25	104.43	105.98	103.76	105.39	106.58	105.08	101.39	102.58	105.41
104.4	106.25	104.44	105.87	106.65	103.82	104.9	103.32	103.27	102.79	105.81	103.45	106.27	103.27	105.07	103.34	102.69	104.67	103.98	102.48	103.86	102.34	104.49	107.06	103.2	105.32	103.77	104.47	104.12	105.17	103.92	103.86	103.78	103.69	101.75	103.47	104.71	103.11	103.44	101.89	102.23	103.28	101.74	103.48	105.54	104.78	103.47	103.79	103.01	104.67
105.82	105.17	104.78	105.93	102.74	105.6	105.27	108.14	107.26	107.03	105.91	105.23	106.44	106.36	105.63	106.33	107.31	105.38	106.71	106.98	104.24	105.89	106.79	104.88	106	106.47	104.07	105.75	105.13	106.81	106.8	107.16	105.09	104.96	103.95	106.67	107.46	104.58	105.37	106.43	106.18	103.18	106.92	104.24	106.47	104.65	106.85	105.55	106.03	105.41
104.05	102.27	104.99	102.59	107.08	106.01	102.34	104.85	104.66	103.52	104.22	102.33	101.7	103.41	103.65	106.21	104.18	106.04	105.76	105.9	103.07	101.65	105.78	103.79	103.35	104.54	105.18	104.48	105	104.62	105.34	105.62	104.84	106.36	104.92	105.56	103.65	103.53	105.94	103.97	104.72	102.89	104.18	104.56	105.95	104.54	104.95	100.87	104.71	102.34
106.23	105.83	107.4	105.2	105.48	105.01	105.48	104.16	107.05	104.69	106.37	105.11	105.52	106.5	105.8	103.05	106.64	103.16	105.68	109.05	105.85	107.97	105.69	105.96	104.22	107.96	105.57	105.56	104.87	108.38	107.82	108.7	107.03	105.21	106.75	104.54	106.05	107.3	108.13	105.13	106	107.08	107.01	104.96	108.56	107.17	104.68	108.7	105.81	108.12
117.67	118.45	115.53	117.91	117.72	118.05	116.75	120.55	118.1	117.06	114.68	119.39	117.43	119.78	117.58	115.96	119.78	117.37	116.39	119.33	117.51	115.81	117.72	117.52	117.32	117.32	117.83	118.93	117.62	116.91	116.47	118.53	115.82	119.73	115.74	116.68	117.51	116.28	117.79	116.83	115.69	118.1	118.78	115.15	117.13	118.62	117.2	118	117.22	117.48
101.93	102.23	99.633	100.73	99.504	101.05	100.4	101.25	102.31	101.97	102.46	99.127	100.69	101.5	99.819	100.81	100.08	101.86	102.35	101.81	100.91	100.49	100.64	99.862	103.88	100.95	100.78	101.7	97.686	99.825	101.66	102.38	99.037	100.59	101.42	99.807	101.09	100.27	98.5	100.86	101.64	101.55	102.48	100.8	100.93	101.07	99.629	103.9	99.612	101.3
112.29	110.31	111.18	112.91	114.17	112.85	112.13	111.76	111.09	111.65	111.27	113.99	112.71	112.28	112.37	109.49	108.92	113.63	109.73	112.71	113.47	109.54	110.51	111.78	110.85	110.59	113.1	112.57	113.9	111.39	112.41	111.63	111.81	111.98	112.96	112.89	109.4	111.19	110.79	111.55	112.56	111.99	112.78	109.76	110.62	111.91	109.09	111.51	112.16	110.9
109.03	108.94	112.11	110.33	112.24	110.04	108.48	110.31	111.36	111.88	110.16	110.18	110.5	111.95	111.57	109.97	110.07	111.73	110.56	110.27	109.67	109.52	110.91	109.11	109.61	111.73	110.77	111.82	112.71	113.08	111.26	111.88	111.29	110.36	113.46	109.72	111.7	111.35	111.06	108.99	111.32	109.15	112.42	110.43	111.15	110.6	109.14	109.8	110.81	111.38
107.32	108.26	105.85	102.95	103.64	103.92	106.48	103.74	105.57	105.92	104.06	105.3	107.08	103.67	104.34	108.9	104.89	104.62	105.83	106.18	105.99	105.1	106.2	105.21	105.24	107.15	104.83	106.41	103.58	107.82	105.3	104.03	104.4	106.89	105.76	105.22	106.49	102.66	106.31	105.36	102.47	104.27	103.45	104.92	105.59	105.94	103.64	103.91	105.36	104.39
104.87	105.35	104.94	103.6	104.63	106.18	106.62	104.81	107.56	104.41	107.48	106.93	106.21	106.16	108.41	106.67	104.2	106.8	106.27	106.11	106.52	105.96	107.18	106.92	105.42	107.09	106.79	107.44	106.98	105.74	106.27	105.18	104.08	107.69	106.79	106.59	106.67	107.33	105.97	105.33	105.44	106.26	105.32	104.35	105.47	104.36	103.77	108.2	106.07	104.32
113.59	112.14	112.02	110.78	110.74	109.91	110.43	110.64	111.59	111.66	111.13	114.08	113.86	111.74	110.53	111.36	111.43	112.75	113.25	111.62	112.81	113.45	111.2	110.88	109.04	110.49	113.01	111.31	111.34	112.83	110.77	112.18	112.1	111.67	112.61	113.81	111.65	110.94	112.57	112.55	111.2	112.04	112.52	111.2	111.94	112.57	113.19	110.88	112.9	112.27
117.16	117.67	117.68	117.65	117.82	117.01	117.63	116.56	119.04	119.51	117.97	118.32	116.89	119.2	115.94	117.82	118.78	118.02	118.02	118.43	116.53	116.78	115.52	117.74	119.19	116.77	119.44	116.64	117.51	116.91	117.16	117.53	118.53	117.52	119.23	117.03	118.17	116.78	118.48	118.15	118.9	118.94	117.28	116.48	120.37	118.47	117.93	116.4	116.64	118.57
112.43	110.84	111.43	110.7	110.2	111.75	112.37	110.72	110.68	108.26	112.4	109.45	111.94	112.3	108.69	110.67	111.03	111.05	110.88	109.21	113.81	111.72	110.52	111.35	112.36	110.24	110.89	111.18	108.49	112.43	112.3	108.51	110.57	111.51	113.12	110.51	108.11	108.45	109.33	111.16	109.85	113.3	112.38	111.42	111.33	111.84	110.98	110.26	110.65	109.83
105.02	106.9	107.73	106.99	106.03	106.38	107.86	105.65	105.85	106.14	106.85	105.43	106.76	106.86	108.4	104.64	104.84	106.07	105.84	105.92	105.22	103.98	105.15	105.73	103.97	106.79	107.86	105.37	105.43	105.91	106.48	105.7	105.59	104.6	105.97	105.53	108.21	106	107.14	104.52	105.33	105.2	103.86	105.99	105.18	104.25	109.27	109.3	105.72	105.33
111.89	111.51	111.52	111.45	110.97	111.27	113.2	110.89	111.41	111.24	110.11	114.65	111.24	113.04	111.22	110.8	113.46	110.87	112.97	110.16	112.2	110.96	111.07	111.98	109.97	113.95	109.78	114.68	110.09	111.73	112.49	111.01	111.43	110.72	113.29	110.03	113.97	111.2	111.58	111.26	110.88	112.62	113.12	111.86	110.3	113.52	112.57	113.25	110.87	109.83
98.733	100.77	100.1	100.3	99.912	98.208	100.28	99.268	100.58	98.495	99.41	100.35	100.5	100.26	97.937	101.45	98.44	100.48	101.87	97.303	102.18	102.04	100.69	99.422	101.24	99.766	101.46	100.22	98.203	102.27	101.57	98.505	97.235	99.792	99.978	99.815	101.5	100.43	100.92	99.19	99.446	99.505	102.23	96.975	99.174	99.816	101.12	96.641	99.863	98.688
103.57	103.13	101.52	99.956	100.59	99.989	99.365	99.829	97.984	101.38	102.4	100.54	99.076	101.63	100.4	100.53	99.097	100.61	99.455	101.57	100.73	101.37	101.23	101.01	100.16	98.423	99.977	99.988	100.66	102.4	99.99	100.54	101.68	99.951	100.46	99.034	100.54	99.613	101.53	101.01	101.24	100.55	100.19	100.83	99.685	101.33	98.838	101.82	100.8	100.87
103.42	105.66	105.49	105.16	104.74	104.42	105.48	105.27	106.45	105.73	105.81	105.01	103.65	107.42	106.48	105.53	106.32	103.77	105.46	107.24	104.16	104.42	105.18	105.15	105.13	104.77	105.2	102.87	104.42	106.34	105.81	106.31	105.91	104.42	107.34	104.49	105.66	105.04	106.66	103.01	106.85	104.11	106.06	105.5	107.82	105.49	104.68	107.59	104.7	105.79
100.08	101.52	99.958	98.566	99.686	99.542	99.725	98.154	100.7	100.75	99.369	100.97	99.252	98.317	100.03	101.31	101.36	100.49	102.7	99.272	100.19	99.292	100.3	101.59	99.747	98.046	100.04	100.24	98.547	101.08	100.55	101.35	103.15	98.477	100.62	102.24	98.201	101.41	97.99	100.26	100.8	97.702	100.47	101.22	101.58	98.345	99.173	97.232	100.46	99.541
106.96	107.13	108.03	107.13	110.32	107.14	108.31	108.32	105.35	106.16	106.19	108.2	106.82	107.68	106.17	107.77	106.39	106.91	108.94	103.94	107.37	107.61	108.3	109	107.32	105.47	108.33	105.66	104.75	108.13	107.52	105.43	107.56	105.9	107.3	106.06	107.6	107.95	103.43	105.18	105.67	105.73	107.79	107.07	107.44	105.51	106.1	107.61	108.17	106.52
106.27	106.21	105.77	105.58	102.37	103.35	108.96	105.26	105.74	106.69	104.8	105.57	105.86	107.44	106.5	105.89	107.29	108.23	104.9	106.5	105.24	108.91	106.98	104.41	104.99	107.01	107.24	107.03	103.69	106.3	105.4	105.08	104.19	106.89	106.25	104.67	107.17	108.04	105.41	103.67	103.58	102.87	104.76	106.94	104.23	107.98	105.2	106.51	103.86	106.02
111.17	112.33	113.26	110.91	111.29	109.52	110.45	110.56	112.44	112.44	111.62	111.61	113.02	110.08	111.04	113.03	112.37	110.3	109.89	110.31	112.67	112.89	111.97	113.37	112.36	110.99	112.83	111.9	112.33	112.72	113.33	114.39	111.81	111.33	108.55	110.81	111.01	108.54	109.52	110.6	110.94	112.74	112.11	112.15	107.62	112.98	110.57	111.6	112.13	109.6
111.91	111.27	113.09	114.51	111.9	111.5	111.69	111.61	110.02	116.41	110.74	113.15	111.89	113.04	113.19	115.73	114.19	113.46	110.43	111.96	110.58	112.47	113.13	113.75	111.06	114	112.69	113.92	113.11	113.48	111.17	116.17	113.1	111.75	112.2	112.56	114.4	112.54	116.3	112.31	111.04	112.28	111.42	112.68	114.21	113.88	112.75	110.02	112.33	112.76
105.63	106.32	106.79	107.14	103.14	105.36	104.95	107.66	104.26	105.62	103.57	106.01	108.48	106.61	105.68	104.19	105.76	103.95	105.43	105.2	105.21	108.19	106.38	107.27	106.83	105.97	104.88	105.39	103.76	105	104.67	105.92	107.35	105.85	105.48	106.02	103.83	106.31	105.36	104.28	104.92	105.27	105.93	105.45	106.97	107.03	105.33	104.27	105.08	104.76
104.05	103.25	104.47	103.93	104.28	105.59	103.16	102.71	104.82	103.7	106.39	105.7	105.33	103.42	105.25	105.01	102.92	103.68	104.94	103.41	105.59	105.09	103.91	105.05	104.17	102.9	102.05	104.7	103.12	104.07	104.03	103.38	105.51	104.85	102.19	104.06	104.6	105.16	105.82	105.88	103.21	105.6	106.58	103.3	104.38	105.43	105.11	105.49	105.3	104.11
105.79	106.42	106.28	107.25	103.27	106.39	108.36	104.74	106.94	105.73	106.5	105.22	105.07	104.37	106.65	104.9	107.72	107.31	104.52	106.03	105.93	107.53	106.22	105.34	105.27	107.61	107.05	106.91	104.23	105.87	105.11	107.97	104.25	107.64	104.7	104.47	108.2	104.71	107.99	105.27	105.84	108.33	106.08	106.08	108.34	109.26	106.93	108.08	106.16	104.06
111.74	111.9	111.53	111.34	110.23	111.07	111.55	110.3	114	109.05	111.18	109.02	109.82	108.77	109.84	111.85	111.21	112.78	112.67	110.94	113.67	113.71	112.4	109.96	111.78	112.02	111.51	111.64	111.56	112.99	109.15	112.33	111.1	113.17	112.55	111.42	111.18	110.62	112.31	112.27	111.47	110.51	112.41	112.88	111.42	111.95	110.48	110.51	111.76	112.4
105.62	107.09	104.8	107.23	104.5	103.96	102.56	105.73	104.92	105.65	105.49	103.77	105.41	106.33	106.12	106.3	103.42	104.11	104.27	105.65	104.19	105.79	103.24	105.52	104.54	105.23	102.8	104.91	106.66	104.58	104.71	103.68	103.78	102.64	103.67	104.81	105.02	105.27	103.72	104.31	102.6	104.42	104.53	104.86	104.73	104.15	106.16	104.57	105.09	103.38
109.8	111.13	110.44	109.18	112.14	108.06	112.33	112.47	112.66	111.02	111.8	109.82	109.62	111.8	110.89	111.76	114.54	113	109.1	111.54	111.41	108.55	110.19	111.72	110.21	111.81	111.86	109.94	111.91	110.06	114.56	111.12	110.79	108.94	110	109.33	111.98	110.53	109.63	109.54	111.39	109.87	111.7	112.28	111.68	112.32	112.32	110	110.66	108.61
104.7	107.48	105.13	107.06	105.9	105.77	105.44	104.76	104.4	104.9	105.66	103.29	103.87	103.45	103.76	105.2	104.26	106.38	107.28	104.52	106.23	106.98	107.36	105.23	104.82	103.3	105.79	106.88	107.58	104.76	106.14	104.76	106.58	105.23	105.72	104.87	105.77	106.01	103.13	102.54	106.82	104.51	104.8	106.02	106.47	108.88	104.27	103.82	104.53	106.23
104.81	106.16	108.58	105.21	105.96	106.06	104.81	108.2	107.19	108.88	106.08	107.17	105.8	107.93	105.77	105.98	108.33	106.84	105.4	109.07	106.69	106.86	105.65	107.64	105.93	106.45	107.76	107.29	108.37	105.09	106.71	106.67	107.12	106	106.41	107.78	104.11	106.68	106.42	108.8	108	104.45	105.7	105.56	105.69	107.1	108.12	108.5	105.74	106.66
110.82	110.06	111.46	110.68	110.41	111.67	111.79	109.58	108.12	109.83	112.37	109.01	110.42	108.27	111.96	112.96	109.05	109.49	111.01	110.14	111.61	109.27	109.47	109.62	108.63	112.21	111.51	111.57	108.15	108.41	110.73	108.94	109.94	110.8	112.31	110.64	109.87	108.97	110.6	111.09	110.29	109.58	111.31	111.57	108.32	109.96	111.5	111.39	110.64	110.18
104.27	107.51	105.34	103.26	106.78	104.1	106.04	106.27	107.51	107.72	105.86	105.31	108.17	108.3	106.02	108.15	108.03	105.93	107.46	105.58	105.4	107.04	105.73	105.32	106.34	105.57	105.97	103.71	106.75	104.88	106.47	107.08	107.42	105.93	105.09	107.6	103.39	108.07	108.12	105.53	105.79	106.99	108.78	106.43	104.96	108.17	107.2	106	107.46	107.81
108.93	110.01	110.37	111.37	109.45	111.27	111.23	111.38	109.16	108.16	109.19	109.52	106.24	109.43	108.78	110.23	108.29	110.4	107.91	109.48	108.91	109.01	109.65	110.87	107.75	109.09	108.74	109.86	108.12	110.06	108.73	111.99	109.91	109.66	111.21	110.18	110.5	110.89	108.29	111.02	110.37	111.61	108.32	109.68	108.83	110.41	111.94	109.18	110.63	111.47
103.41	99.685	99.926	98.6	98.665	97.593	102.29	101.45	100.32	99.417	100.05	100.38	100.56	100.19	101.6	99.194	99.09	101.29	97.439	99.588	101.21	100.71	101.56	100.81	98.934	99.702	97.097	99.136	98.486	99.23	100.15	100.89	100.65	99.017	98.853	98.766	100.09	101.67	97.286	100.14	102.7	100.66	100.48	100.17	100.82	98.172	100.47	99.43	99.632	97.862
105.75	107.84	106.8	107.17	105.87	104.1	102.63	106.52	106.8	106.56	106.12	106.55	105.95	103.47	107.56	108.29	105.93	105.15	105.3	106.02	105.04	107.23	108.04	107.44	109.4	108.06	103.16	108.33	106.45	105.59	105.73	104.92	104.08	108.88	104.62	105.91	104.25	106.97	103.69	104.82	106.77	106.18	105.4	106.31	106.61	106.09	106.46	106.31	104.49	105.61
110.86	112.81	109.71	110.23	110.9	110.32	109.55	109.54	111.53	109.81	113.33	111.63	111.54	112.19	112.74	110.96	109.62	110.43	111.47	109.96	111.23	114.83	113.9	109.75	110.54	110.8	110.59	109.92	111.89	113.49	111.46	111.13	110.97	111.85	110.1	113.6	110.02	110.69	110.04	112.74	110.9	111.05	108.96	110.56	110.44	112.58	111.59	107.28	110.73	111.13
109.99	110.86	111.48	109.16	110.55	109.47	112.3	112.57	113.54	112.1	110.37	110.7	111.63	108.7	112.31	111.5	114.08	109.61	112.82	113.37	111.42	109.58	108.71	111.28	111.33	112.03	110.31	112.62	112.44	111.04	110.42	111.06	113.05	111.44	111.46	109.38	110.34	112.59	112.2	112.84	111.36	109.74	110.76	112.18	114.61	111.14	109.88	110.74	111.62	108.9
105.66	106.32	106.76	105.97	105.98	105.19	105.42	105.58	106.22	104.97	106.29	106.96	104.12	104.36	105.73	106.22	105.25	106.18	105.2	106.3	103.77	105.07	107.64	103.63	106.25	104.8	106.29	105.57	108.36	107.22	106.81	106.25	104.37	106.07	104.7	104.85	105.18	106.87	105.52	104.96	105.87	104.53	104.1	106.04	106.05	106.47	102.91	106	105.53	104.87
111.06	112.61	112.5	113.31	112.21	113.67	111.56	112.21	112.69	111.7	112.96	111.46	109.82	110.85	110.66	113.79	112.93	111.88	111.3	111.8	111.65	111.79	111.84	111.24	112.36	112.27	112.8	112.95	112.55	112.36	111.85	111.77	112.21	111.37	109.27	111.58	109.78	111.99	110.31	112.64	111	111.71	112.66	110.25	110.87	112.79	112.16	112.82	111.86	112.65
113.01	111.35	112.68	113.16	113.94	113.94	113.05	112.75	112.85	112.07	115.38	113.54	114.42	112.49	115.27	114.69	112.26	112.71	114.25	112.07	111.24	114.5	113.55	111.55	114.03	112.32	111.17	112.32	113.15	112.1	111.68	111.84	112.87	112.49	113.97	111.65	110.49	112.62	113.53	112.79	113.37	112.06	114.39	112.66	113.34	114.44	114.44	111.81	112.55	110.45
106.62	105.33	105.15	105.38	105.42	105.78	107.38	105	104.73	104.59	104.7	105.47	106.53	105.87	104.75	106.46	105.99	106.03	106.87	105.07	106.13	106.14	107.71	105.35	107.2	104.06	105.14	108.63	106.98	106.31	106.56	105.23	107.57	106.86	106.46	106.04	105.02	106.02	108.44	108.1	108.5	105.79	107.46	106.51	107.06	106.22	105.66	105.79	106.4	105.57
106.76	105.47	107.54	106.36	108.32	104.57	104.02	105.99	106.62	102.69	106.02	105.87	106.01	106.31	107.24	104.84	106.95	105.75	105.65	104.3	108.07	105.43	105.44	105.7	106.74	106.98	104.24	106.44	106.05	104.76	105.68	104.99	105.21	105.63	107.16	105.89	106.42	107.31	105.59	105.21	103.9	106.31	107.84	105.24	106.71	105.99	106.1	105.83	105.71	105.51
112.58	109.69	111.15	112.16	110.74	111.79	111.44	111.96	110.52	110.74	110.89	109.94	113.59	110.7	111.57	108.89	110.19	109.73	112.36	109.47	110.53	113.41	109.59	108.86	114.23	110.92	112.46	109.65	108.82	111.09	110.29	112.79	111.34	111.99	109.78	111.18	109.4	109.14	110.89	113.08	109.59	111.12	113	112.23	111.55	109.69	110.66	111.77	113.82	109.26
107.42	105.72	108.75	106.6	108.46	108.04	106.27	107.38	107.64	108.19	107.07	107.56	104.3	106	106.7	104.2	105.6	106.28	108.35	107.16	106.12	109.37	109.05	108.9	107.93	106.59	106.11	107.07	106.14	106.65	107.56	106.39	106.74	106.77	105.44	108.3	107	106.96	107.52	104.91	107.74	107.02	108.06	105.58	108.84	106.94	106.34	105.8	109.04	109.94
112.2	110.95	112.86	111.64	110.39	110.22	111.64	111.81	111.13	112.79	109.55	110.3	112.45	110.9	111.98	111.15	112.66	112.82	111.35	112.7	110.52	110.01	111.71	111.25	112.36	111.61	111.29	110	113.29	111.98	110.22	112.31	112.3	112.2	113.67	110.27	111.89	110.78	111.24	111.41	113.41	108.22	109.03	110.53	111.6	111.41	113.94	111.22	112.13	114.19
106.86	106.71	106.67	107.5	106.76	107.33	108.09	107.4	106.66	105.75	105.94	106.67	107.69	106.82	109.8	106.35	102.93	107.02	105.99	106.37	106.94	106.02	106.13	106.09	107.03	106.62	106.98	105.17	107.26	105.06	106.42	108.07	107.79	108.36	106.07	105.7	108.76	105.04	105.48	105.93	107.38	107.85	109.47	107.57	107.55	108.43	103.07	104.96	109.13	107.13
102.17	101.38	99.281	99.179	98.806	100.28	100.55	98.514	102.46	99.994	101.3	100.79	100.98	100.95	101.27	100.83	98.804	99.866	99.878	99.649	99.895	98.896	98.204	98.224	101.96	102.23	99.614	99.246	100.16	100.1	99.035	101.54	98.941	99.335	100.01	100.5	99.459	100.24	100.24	101.48	97.776	100.92	97.632	98.201	98.805	97.884	100.91	99.89	100.94	100.41
107.43	106.66	105.9	105.73	105.16	104.94	103.98	104.16	104.87	106.05	103.85	105.56	104.85	103.41	104.13	104.11	105.15	107.3	103.69	105.31	103.38	100.35	105.28	104.39	107.29	105.55	103.29	102.56	103.96	103.13	102.28	106.49	102.87	104.71	103.78	103.32	107.26	107.17	102.88	105.13	103.28	105.86	104.74	105.45	104.48	105.63	104.28	104.47	106.25	105.03
105.18	104.97	105.78	106.82	107.05	106.57	106.1	107.09	109.24	105.97	105.8	107.39	103.66	105.01	107.84	105.83	105.27	106.62	107.45	105.73	106.7	105.86	104.96	106.76	104.91	106.73	104.78	103.49	105.19	106.59	102.73	106.75	103.05	107.09	105.24	106.81	103.09	106.92	108.32	104.73	107.5	106.65	106.41	104.37	103.83	105.04	107.92	103.87	107.29	103.65
110.16	110.23	110.73	110.42	111.11	111.92	111.43	110.81	106.53	111.04	110.67	111.97	113.46	110.23	112.82	112.06	110.35	111.05	111.61	111.72	109.65	111.06	110.63	110.86	110.67	110.26	111.18	113.01	110.06	110.08	112.51	110.98	110.29	110.9	111.8	113.79	110.63	111.31	111.49	110.56	109.56	111.52	112.5	108.78	112.82	111.49	110.03	110.93	109.89	113.07
97.814	101.46	101.06	101.04	101.19	101.89	101.27	100.01	101.75	100.05	100.85	98.649	99.662	100.23	99.405	100.89	100.83	98.373	101.29	102.76	97.834	100.97	101.06	101.18	99.725	98.689	99.934	101.02	100.25	100.67	101	100.33	99.201	102.12	100.5	98.523	102.86	101.4	101.56	99.939	100.46	99.894	100.26	100.49	101.54	99.37	102.4	98.581	100.2	97.382
112.53	113.57	110.8	110.46	114.42	113.78	113.4	113.75	113.61	111.33	112.5	112.34	113.24	111.87	112.74	110.32	111.03	112.51	112.91	111.72	112.32	110.93	113.16	115.01	112.03	113.74	111.94	114.48	115.75	113.37	112.19	112.89	111.96	114.46	111.8	110.74	111.72	113.02	114.77	112.36	112.68	111.01	113.71	115.25	112.7	111.32	112.63	113.86	114.27	113.94
104.11	105.22	103.51	105.39	105.81	103.6	104.94	103.72	105.87	103.29	105.49	105.93	102.53	102.57	103.75	106.83	103.61	103.24	103.77	102.32	102.3	103.23	102.01	105.72	102.93	104.36	105.96	102.1	105.13	102.35	103.69	102.62	104.65	100.18	104	104.05	105.44	104.1	105.46	100.41	102.88	103.89	102.89	102.71	106.1	105.77	105.59	105.66	105.85	103.78
105.21	105.71	105.77	106.91	103.65	105.65	104.32	105.51	105.67	106.6	107.34	104.12	105.04	105.49	106.19	101.29	104.82	104.95	105.79	105.15	104.63	107.38	105.49	103.69	104.59	106.89	104.53	104.44	104.93	102.88	105.9	105.11	104.47	105.53	104.59	104.5	107.69	104.14	104.88	103.51	105.52	104.89	106.5	105.22	105.12	103.76	103.91	104.31	104.65	106.1
107.2	107.23	107.99	106.48	107.4	107.87	106.56	107	105.93	106.9	106.01	106.61	107.33	106.51	106.68	107.47	105.38	108.19	108.63	107.79	106.57	106.44	106.97	107.83	105.38	106.92	107.81	106.04	105.02	107.86	107.6	105.33	104.69	105.19	108.66	104.37	107.3	107.71	104.59	106.77	106.98	106.05	107.64	106.35	106.47	106.79	104.14	106.25	106.58	106.09
112.16	110.59	110.92	111.92	111.19	113.17	113.82	110.62	109.52	110.49	109.32	108.61	110.72	111.67	113.59	111.35	109.88	112.25	113.38	109.39	110.88	110.85	110.94	112.86	110.9	109.81	110.37	109.5	112.73	112.67	110.11	112.93	112.73	111.43	112.4	111.75	110.3	112.91	113.35	111.92	112.11	112.89	111.59	114.24	111.45	111.48	111.42	111.04	110.7	112.4
107.13	108.21	107.55	106.65	106.81	106.89	106.33	109.86	105.13	107.69	108.55	105.94	107.95	107.57	104.18	111.07	105.71	106.17	108.12	105.83	107.79	105.38	107.69	107.27	105.41	108.51	107.58	105.34	108.02	105.91	106.37	106.69	109.19	105.47	107.04	105.17	106.34	105.75	107.64	105.01	107.06	106.75	109.37	106.82	107.75	107.17	108.13	107.17	109.73	106.16
116.95	117.27	117.81	120.71	117.97	120.48	119.21	116.68	117.59	118.21	118.15	118.7	119.7	119.83	117.61	117.2	117.85	118.34	117.83	117.04	118.74	117	121.53	116.53	117.52	119.17	119.37	118.32	117.39	117.33	117.56	118.56	118.78	117.91	115.21	118.72	118.83	118.13	118.53	118.13	117.55	117.45	116.86	118.16	117.57	115.34	119.49	118.56	118.46	119.36
110.94	110.97	112.35	110.7	112.18	112.46	112.38	112.43	109.16	113.37	112.53	110.53	112.79	113.04	113.43	111.41	110.05	110.59	110.61	113.67	110.83	110.16	110.36	110.35	112.03	113.89	110.45	110.93	113.01	111.79	113.22	112.02	111.98	111.49	110.22	113.67	112.66	112.7	112.86	112.22	110.21	112.18	111.17	113.2	112.35	111.66	111.05	111.16	110.83	110.77
105.5	105.47	105.68	107	105.26	107.23	105.75	106.29	105.8	105.95	106.18	106.88	106.78	104.83	105.47	106.11	106.64	105.78	107.4	106.29	106.05	107.04	103.67	105.83	105.1	105.26	104.88	106.15	105.32	105.78	108.21	104.28	105.93	106	105.95	107.98	104.34	105.47	105.17	104.89	106.2	104.63	107.9	106.99	104.81	103.8	104.84	105.4	106.14	105.54
105.7	104.32	106.17	107.56	105.41	105.68	103.96	106.85	105.45	108.31	108.06	104.33	107.08	105.16	106.25	105.42	103.08	106.31	106.21	105.19	106.25	106.27	106.06	106.23	106.2	105.38	106.25	104.54	106.07	105.89	104.67	105.89	104.85	103.92	106.42	106.09	107.6	104.41	106.26	104.16	104.17	105.88	105.77	103.95	104.74	105.98	107.19	103.84	106.85	106.05
105.46	106.98	108.89	109.07	107.86	105.58	106.99	104.75	107.83	107.06	108.38	108.48	107.45	105.18	107.18	107.46	106.1	106.33	106.62	106.01	106.61	105.85	106.14	107.78	108.59	108.48	107.94	107.08	107.82	106.26	106.19	104.72	106.48	106.46	106.16	105.77	108.08	105.2	110.1	105.88	105.85	106.15	106.43	107.14	106.62	105.75	106.31	104.43	108.28	107.18
108.99	107.2	105.85	105.4	107.46	108.02	106.66	107	107.5	107.1	109.01	109.8	106.65	107.41	109.07	107.94	105.92	107.06	106.55	107.3	107.12	107.99	107.4	106	106.66	108.02	104.81	107.06	108.36	106.4	106.64	106.33	105.38	107.62	107.65	108.2	109.24	106.96	107.78	107.33	106.43	107	107	107.1	105.84	106.3	107.87	107.82	106.78	104.18
111.43	109.96	110.44	109.55	111.71	110.17	110.38	112.58	109.91	111.55	111.95	111.07	110.39	112.4	109.67	109.53	112.78	110.12	107.9	111.38	109.54	111.03	109.17	111.09	109.82	108.87	110.29	110.95	111.71	109.82	110.25	112.65	109.82	109.73	110.5	112.37	109.48	111.93	111.78	110.63	109.24	111.54	109.46	112.15	111.09	111.18	112.94	112.07	111.37	109.77
106.05	107.32	108.25	107.85	107.44	104.69	105.37	109.63	106.87	108.23	105.42	106.65	107.3	105.28	106.75	105.52	108.7	108.03	106.22	105.49	107.74	107.24	107.37	106.54	106.29	105.38	104.32	105.72	104.27	107.45	106.33	108.51	105.63	105.59	107.41	107.32	107.13	109.35	106.75	108.49	106.99	107.24	105.23	105.07	108.83	105.49	107.67	108.74	108	106.5
112.88	111.22	112.57	111.8	113.71	112.75	114.3	113.09	110.58	114.34	112.65	111.92	114.19	112.27	113.41	112.77	113.74	112.2	113.59	112.53	115.89	112.31	111.12	112.47	111.2	113.33	112.39	110.49	113.27	113.32	113.69	112.74	111.98	114.01	113.54	111.57	111.26	113.39	113.71	112.13	113.65	115.26	113.67	113.27	111.4	113.98	111.95	113.59	112.7	114.96
111.22	114.86	114.07	112.43	111.41	111.32	113.92	113.67	112.31	109.54	111.85	109.79	111.02	110.71	112.48	113.61	112.19	110.47	111.45	112.72	111.33	111.94	111.89	112.56	112.22	112.71	112.28	113.35	110.55	113.63	112.56	113.14	111.06	109.19	111.94	113.94	112.67	113.57	112.8	110.12	109.6	112.99	111.62	110.74	114.15	110.9	112.88	111.52	112.05	112.01
112.38	107.87	108.83	110.51	110.53	111.91	110.18	113.63	110.71	110.24	111.05	112.06	112.32	110.78	110.11	111.81	111.64	111.26	110.29	111.15	110.7	109.91	111.17	111.66	111.54	112.1	112.26	111.33	110.23	110.82	112.79	112.13	112.29	111.95	114.24	112.62	109.05	111.57	109.95	111.92	112.39	115.19	113	110.54	110.88	109.46	113.41	110.95	112.32	110
112.87	110.15	113.38	112.72	113.52	111.93	112.4	114.12	112.91	113.25	113	112.38	114.61	111.94	112.95	110.28	112.81	113.2	112.78	113	112.67	113.17	114.74	111.19	111.63	113.52	114.45	114.09	115.77	111.53	111.15	112.83	112.24	113.22	113.41	114.66	114.95	113.6	115.26	112.51	111.39	111.73	113.65	112.57	112.11	114.06	112.55	112.23	111.78	111.83
109.27	106.27	103.69	106.73	106.52	106.48	106.22	106.21	107.3	104.59	105.62	106.42	104.87	106.7	105.7	107.61	107.08	105.94	104.19	106.43	105.46	106.94	104.41	105.48	106.57	107.31	105.53	106.18	105.81	105.82	104.41	108.61	104.35	106.62	106.97	104.86	106.06	107.36	106.53	107.22	107.51	106.1	106.92	107.57	105.96	107.8	104.01	104.54	106.7	106.63
106.81	104.49	104.71	107.39	107.19	104.37	106.53	106.85	104.35	106.47	108.94	105.4	103.8	104.9	105.94	105.43	106.53	107.27	108.74	106.33	107.07	104.97	105.4	104.83	105.39	107.61	103.76	102.39	105.82	102.89	102.22	105.28	103.22	108.34	108.58	106.85	106.18	104.4	105.13	104.51	104.53	105.14	105.53	107.43	103.21	104.19	106.16	107.42	106.92	106.2
107.57	105.69	105.67	106.78	106.99	108.05	109.18	107.89	106.55	106.4	104.66	105.9	108.34	107.56	105.89	103.38	106.68	104.86	103.72	105.54	107.19	103.96	105.14	108.32	105.73	106.14	105.7	106.96	106.99	106.6	105.08	105.82	104.99	106.44	105.38	106.37	107.36	107.77	104.86	106.17	108.5	107.36	105.71	104.76	106.87	107.33	107.25	107.09	104.43	104.49
106.65	106.43	107.37	106.73	106.23	104.6	105.33	104.27	107.15	107.69	106.32	109.62	105.44	107.34	105.77	107.91	106.04	105.56	108.09	106.88	106.43	108.08	106.63	107.16	108.78	104.16	108.24	106.59	106.76	107.1	108.41	107.79	106.87	105.16	105.98	106.46	105.99	104.25	107.01	107.54	104.74	106.38	105.74	105.25	104.57	107.65	105.67	105.98	109.21	106.54
118.99	117.8	116.83	116.18	116.8	117.02	119.02	116.99	118.12	117.86	116.44	115.58	117.93	117.78	116.69	119.5	117.93	116.73	114.38	116.53	118.67	116.04	117.82	118.78	118.12	116.2	116.3	116.32	116.55	119.67	119.16	118.05	115.88	118.19	117.32	115.5	117.92	115.02	118.15	116.74	120.25	119.76	117.55	118.28	118.27	116.81	118.76	117.61	117.01	117.48
117.28	120.57	117.14	117.65	116.34	117.17	116.11	115.76	119.19	118.32	118.09	116.89	117.29	118.72	117.98	115.67	116.27	118.04	118.34	115.14	117.88	116.77	119	117.19	115.82	114.45	118.65	116.75	119.11	115.92	115.34	116.31	117.2	118.53	119.85	117.04	117.51	114.56	117.15	115.23	118.98	117.52	117.54	115.46	117.07	118.33	118.03	120.07	117.73	115.43
104.23	106.21	105.48	108.04	107.66	105.64	107.85	107.53	105.22	105.65	108.51	104.79	104.77	106.32	103.4	105.86	106.73	105.42	105.51	105.96	106.66	106.48	104.77	105.55	104.66	105.63	104.66	104.72	106.8	107.57	107.66	105.27	107.26	108.74	106.81	106.61	106.05	106.44	105.26	104.13	106.31	105.25	106.61	108.67	105.43	105.27	104.12	107.05	106.92	107.7
110.76	111.92	110.83	112.12	109.52	110.11	111.94	113.2	110.22	109.62	112.34	112.74	109.78	111.63	109.99	112.56	112.49	109.71	110.11	110.91	109.19	110.58	112.47	111.25	110.81	114.05	107.7	111.27	110.06	111.32	110.43	113.55	111.53	109.89	113.38	113.32	111.98	111.31	110.45	110.97	111.42	111.42	113.09	111.75	111.33	111.15	113.19	112.37	110.05	109.86
111.09	110.32	109.61	113.44	110.1	108.22	110.8	112.92	110.66	107.69	110.31	110.76	111.18	109.17	111.17	110.31	110.23	111.03	110.24	109.89	112.12	109.5	109.04	111.04	109.93	110.54	110.57	110.03	111.17	110.44	111.33	114.66	112.2	110.45	111.03	110.83	108.52	109.41	108.1	110.32	112.4	109.39	110.72	110.45	108.81	112.16	109.84	111.16	111.12	109.63
112.07	111.54	112.21	110.38	110.99	111.06	113.06	111.6	109.48	110.55	109.97	110.89	111.31	112.68	111.17	112.91	112.48	113.69	110.04	111.65	113.17	111.27	109.46	109.9	112.57	113.46	112.03	108.84	111.21	114.81	111.87	111.68	113.77	111.35	109.68	112.44	111.82	111.59	111.25	111.21	110.78	113.15	109.84	111.84	112.4	111.67	112.13	110.6	111.63	111.15
111.19	112.01	109.53	111.24	112.11	112.48	112.84	110.13	110.33	111.7	111.58	108.57	112.86	111.92	114.29	112.37	112.22	111.69	110.54	111.8	110.32	110.67	111.55	110.62	111.17	111.9	111.03	113.16	110.33	112.68	111.1	110.49	110.89	110.76	111.68	113.43	108.43	112.03	110.78	108.9	111.3	110.64	111.99	111.52	110.95	109.44	111.05	110.54	111.43	111.68
107	104.9	104.59	105.91	103.66	105.93	105.55	104.7	107.38	105.32	105.7	104.82	106.02	104.48	106.05	106.09	104.8	105.27	106.09	105.12	104.97	106.16	105.47	105.72	105.35	107.03	106.59	106.7	105.01	106.01	103.64	107.16	104.87	104.58	107.33	104.52	106.16	106.37	107.25	107.55	105.11	106.8	107.6	105.1	107.37	108.04	106.13	106.93	107.37	105.68
109.22	105.57	106.9	106.18	103.72	105.15	105.33	106.48	107.96	106.74	108.84	106.72	107.11	103.12	106.61	105.37	106.5	106.12	105.83	104.65	105.88	107.92	104.85	106.82	106.01	106.19	106.67	105.78	106.85	105.59	106.96	106.12	106.49	107.68	105.38	105.79	105.49	106.08	103.8	108.12	104.66	105.06	106.29	105.27	105.54	107.06	104.72	106.6	108.92	106.82
111.81	110.44	112.76	111.19	112.74	113.63	112.28	110.71	112.36	109.36	110.9	110.88	110.1	113.07	111.09	110.6	112.68	112.78	111.23	110.05	111.45	111.78	111.05	110.58	111.08	113.45	112.78	112.92	114.51	108.5	112.21	110.79	113.02	114.66	110.83	112.2	108.75	110.49	112.02	112.26	111.2	112.42	111.63	109.19	115.51	111.1	111.44	112.74	110.02	109.52
112.1	112.74	112.13	110.04	108.25	110	110.96	110.91	111.61	110.89	110.72	112.68	110.78	110.82	111.09	111.52	112.65	110.95	110.87	110.29	111.88	113.6	111.99	112.83	111.36	111.57	111.02	111.79	110.1	113.3	111.17	109.57	109.4	115.29	111.1	113.86	110.94	112.57	111.3	110.19	109.14	112.05	110.82	110.58	113.49	112.32	111.33	111.11	112.16	112.13
110.01	110.44	111.91	109.67	111.98	111.77	111.25	108.43	111.06	112.7	110.32	111.46	111.69	111.95	112	110.4	110.63	108.52	110.65	112.79	111.12	111.16	110.76	109.43	109.89	110.27	111.89	111.61	111.88	111.13	112.22	110.46	111.38	110.82	111.98	110.28	111.94	110.59	110.59	111.54	113.4	112.15	111.6	109.98	109.51	112.46	110.98	112.09	110.72	113.39
104.52	104.6	102.57	105.35	104.73	102.88	104.03	104.54	104.78	105.84	105.15	101.8	102.23	104.86	104.37	105.71	102.93	104.96	103.78	103.61	103.71	105.91	105.63	102.84	104.1	104.94	104.75	104.46	101.95	104.01	104.53	104.98	104.37	103.94	101.67	104.56	103.11	104.6	104.47	102.86	103.23	102.24	104.96	104	105.73	104.9	103.86	105.62	102.84	104.76
112.96	110.33	110.29	107.71	109.46	110.92	111.55	111.31	111.18	111.51	110.83	109.51	111.68	111.74	111.62	112.09	111.95	110.48	111.71	112.21	112.29	111.47	113.13	112.14	110.8	111.76	111.35	112.81	113.91	109.99	110.13	110.87	111.11	111.25	111.48	111.49	111.55	110.56	113.03	110.87	114.28	108.98	109.6	112.82	108.8	110.65	111.1	111.69	110.27	110.81
104.96	104.55	104.18	102.94	104.17	106.37	103.98	103.55	103.99	105.91	104.85	106.07	106.22	105.71	103.9	104.82	103.43	104.49	103.8	104.98	105.49	105.29	103.82	102.89	104.42	105.1	104.61	106.31	102.49	105.6	101.57	105.76	105.09	106.75	105.87	106.43	103.61	105.88	106.58	104.81	104.58	103.95	102.76	102.86	105.89	102.75	104.46	104.96	102.38	103.71
104.45	104.37	106.33	105.77	108.15	104.41	107.64	104.97	104.61	106.93	107.16	104.69	105.57	106.81	106.26	104.49	106.07	107.79	104.83	105.16	104.32	106.96	107.78	105.89	109.78	104.94	107.21	105.85	104.38	106.96	105.07	105.38	105.5	104.15	105.68	106.82	104.22	105.78	104.53	104.93	107.37	106.79	104.29	105.8	105.8	104.8	105.72	106.93	105.2	103.79
109.73	107.88	111.47	112.15	111.54	108.83	110.09	109.28	111.95	108.91	110.35	110.82	112.85	111.75	109.08	110.8	109.49	112.36	110.29	110.91	109.28	110.47	110.8	110.98	110.32	112.78	110.68	110.97	110.27	110.58	111.34	113.14	112.33	108.17	109.36	111.34	109.97	111.03	109.59	111.95	110.22	111.21	108.57	112.39	113.2	109.85	111.28	108.43	111.97	109.88
107.72	106.6	105.17	107.77	103.23	108.04	104.87	108.9	105.99	105.07	106.03	105.2	103.96	104.92	106.32	105.99	104.76	105.31	106.72	104.26	102.78	106.41	105.61	104.38	105.02	105.25	107.42	105.99	105.91	106.45	106.53	103.97	107.23	103.57	105.9	105.18	106.83	103.95	105.55	104.82	105.41	105.09	106.36	105.87	104.5	107.44	105.68	107.88	105.57	107.36
104.48	107.01	107.09	107.25	107.16	104.56	106	105.16	107.24	103.98	104.24	105.97	105.46	104.41	105.43	106.96	107.4	106.21	106.2	107.24	109.1	106.01	105.45	105.91	107.18	105.85	106.04	104.29	106.24	106.15	105.78	107.3	107.28	108.38	106.63	103.74	104.24	105.27	104.54	107.03	106.87	106.58	106.29	106.36	104.9	106.53	105.63	109.1	107.12	106.97
106.59	105.56	106.22	104.59	104.8	104.85	107.31	103.84	107.9	104.23	104.73	105.42	104.73	105.06	105.19	105.68	104.2	104.5	106.32	105.73	105.76	106.33	105.26	103.7	107.11	105.55	107.91	106.25	102.59	106.26	108.49	104.73	104.51	106.33	107.25	105.34	108.4	105.14	104	107.25	104.73	103.76	105.58	104.17	105.55	103.64	104.55	105.67	103.72	106.77
105.62	103.12	104.26	107.35	105.2	106.39	105.85	105.26	104.06	105.26	108.23	105.74	103.79	105.2	106.09	106.27	106.25	104.48	106.72	107.81	105.29	108.33	107.55	105.46	104.53	107.26	107.98	103.91	105.4	104.78	103.8	103.63	104.03	104.24	105.31	107.1	107.12	105.67	105.32	104.87	106.36	105.88	106.13	104.61	106.68	105.61	105.84	106.66	104.23	106.35
111.98	109.49	111.99	109.81	112.72	110.1	114.17	112.92	110.91	111.88	110.32	112.36	114.04	111.56	114.44	111.02	111.3	113.41	110.86	109.01	112.2	112.08	112.76	110.56	112.42	109.65	109.19	111.37	111.12	112.77	112.37	112.29	110.97	112.92	111.34	112.84	110.59	112.36	110.29	111.12	112.7	114.24	111.33	109.24	111.71	111.15	112.03	112.53	108.72	112.83
100.18	100.44	100.31	97.635	100.14	97.365	100.48	100.26	99.885	97.651	100.89	99.601	97.354	99.263	101.04	100.5	100.26	100.89	99.224	99.874	100.7	98.27	100.44	97.158	100.25	99.619	100.02	100.7	100.5	100.05	99.102	99.824	98.516	98.092	100.92	98.16	97.878	99.598	103.5	99.156	99.966	100.03	100.66	99.646	100.71	99.32	99.868	98.535	103.45	101.7
104.63	107.6	107.93	109.37	105.01	107.12	105.85	107.77	107.29	106.7	106.05	107.13	107.31	104.12	106.13	106.75	106.86	107.11	103.97	104.1	106.73	105.06	105.13	104.32	105.03	106.61	104.87	107.16	105.12	106.16	104.45	106.95	106.5	107.31	105.67	104.87	104.45	105.34	106.87	106.81	106.5	104.84	107.17	105.41	105.09	107.25	104.16	106.19	107.39	106.56
111.57	111.72	110.07	112.38	111.6	108.94	108.41	110.9	110.6	109.4	110.34	109.09	111.36	111.03	111.11	111.55	109.99	107.99	110.91	112.76	112.37	112.3	110.89	111.94	110.28	109.28	110.19	110.83	109.98	109.38	110.21	109.31	110.37	111.57	111.48	111.55	109.98	110.11	109.29	110.34	112.48	110.42	110.26	109.36	110.65	111.71	109.82	109.72	111.02	111.02
104.57	105.53	106.22	103.45	107.17	103.24	105.11	105.77	106.35	105.98	105.71	107.43	105.04	105.03	106.11	104.71	103.34	105.05	104.16	105.93	104.25	103.72	104.3	104.25	103.85	107.39	104.02	104.54	104.82	106.77	106.42	105.43	105.73	104.99	104.7	105.04	103.77	106.74	104.18	106.97	105.24	105.88	105.87	104.95	103.68	106.97	105.23	103.94	106.9	104.51
111.67	111.76	110.57	110.78	112.47	111.17	109.49	111.72	109.6	110.25	110.77	110.62	110.91	111.71	109.19	111.28	111.58	109.51	112.28	109.54	109.67	110.14	111.37	110.91	111.92	111.23	111.36	110.01	111.61	110.39	111.72	112.19	111.45	111.11	108.2	111.13	111.21	108.71	111.1	111.65	111.67	112	109.15	111.88	108.83	112.2	111.72	111.78	113.23	108.86
106.47	104.43	105.75	103.32	104.97	106.07	104.39	108	104.61	105	107.78	105.03	106.8	104.07	106.39	104.73	106.46	104.68	105.27	105.11	104.28	107.34	104.48	105.52	105.71	106.22	105.87	104.41	104.42	104.92	104.46	102.3	107.49	105.4	106.08	106.06	105.42	107.81	106.83	107.09	105.68	105.58	102.67	105.16	105.77	105.92	103.05	103.23	106.12	105.06
107.09	102.32	102.46	100.44	105.24	104.34	105.46	102.16	104.85	103.99	104.2	105.15	104.33	102.88	107.44	102.59	103.34	104.22	102.86	102.63	103.43	104.42	105.23	104.04	105.55	105.87	103.72	104.64	103.35	106.27	105.16	103.52	102.51	103	103.95	104.89	105.4	103.37	103.96	102.88	104.74	104.77	106.06	101.17	103.46	105.08	104.69	105.97	104.47	102.77
107.95	110.71	109.28	110.07	106.65	109.91	111.85	109.5	110.52	109.67	108.67	107.43	109.86	112.07	111.35	108.59	107.82	110.41	110.25	108.36	110.76	109.6	110.75	109.64	110.05	108.1	110.25	109.31	111.2	109.82	108.1	108.84	110.72	109.83	108.61	109.29	110.29	108.74	109.11	108.76	109.95	110.13	110.47	110.12	108.48	110.28	110.05	110.65	111.88	108.86
105.02	107.76	107.55	105.73	106.79	103.65	104.69	103.63	104.9	105.22	105.37	108.36	104.83	105.35	104.37	106.29	105.94	105.23	106.62	106.15	105.23	105.7	101.34	105.36	104.4	108.97	105.88	106.38	107.94	102.73	107.47	105.6	105.53	104.47	104.33	105.53	107.4	105.44	106.04	106.06	105.11	105.67	103.27	106.55	105.53	106.65	105.62	104.73	104.65	106.54
117.51	119.66	117.74	117.68	116.05	118.04	118.8	118.15	116.35	115.41	116.66	117.08	119.79	119.28	116.32	116.93	116.66	116.53	117.74	118.09	116.42	118.17	116.86	116.38	118.82	117.36	117.13	115.17	116.62	118.47	115.7	117.63	116.35	117.59	117.35	117.49	116.72	118.45	115.15	116.36	117.64	116.88	116.16	118.44	118.15	119.92	117.2	118.71	115.84	118.08
110.18	112.52	111.82	111.48	112.44	110.86	112.16	110.98	110.77	113.8	111.74	110.72	113.23	111.6	111.23	111.84	113.22	111.77	111.63	113.82	111.5	113.68	112.58	112.9	111.74	110.87	109.02	111.87	110.92	111.59	110.16	113.08	110.85	112.58	112.2	111.97	113.1	114.41	111.39	111.67	111.41	110.53	110.04	111.08	114.09	112.63	113.61	114.34	110.8	112.65
104.37	106.03	104.16	106.91	103.8	105.36	103.26	104.2	106.67	106.8	106.82	106.85	102.97	103.61	105.61	104.07	104.26	104.33	105.82	106.67	105.93	107.15	108.3	104.49	105.65	103.3	105.84	106.13	105.97	105.56	104.23	106.15	104.75	103.88	106.06	104.69	105.05	107.2	104.81	107.68	105.79	105.43	106.48	106.93	107.02	105.04	106.55	105.35	106.59	106.13
104.84	103.43	104.85	106.37	105.39	106.1	106.29	106.72	104.55	104.87	104.16	106.21	104.79	106.93	106.35	100.78	105.8	104.91	105.48	105.97	104.56	103.8	105.74	105.63	104.81	103.56	105.2	107.33	103.68	104.85	106.44	105.24	104.67	104.76	105.07	104.1	104.48	103.38	105.15	104.4	104.02	105.95	102.39	105.86	102.54	105.93	107.34	103.08	104.64	105.14
104.53	104.17	105.28	105.43	103.84	105.8	105.23	106.13	108.08	104.69	105.93	105.13	105.05	104.31	104.83	105.79	105.2	105.88	105.46	105.89	107.36	106.82	106.08	104.95	103.55	105.83	106.74	107.08	107.32	104.94	106.85	106.11	106.93	105.1	105.92	105.43	103.9	107.02	107.04	104.89	106.63	104.76	104.73	107.39	107.64	102.66	106.12	104.62	107.63	105.24
101.39	100.61	101.04	100.16	99.831	101.71	98.322	100.81	101.4	99.226	102.12	102.49	100.08	101.54	102.08	99.402	100.55	102.26	101.16	102.46	102.48	101.81	102.13	98.956	99.123	100.48	100.27	101.5	100.29	100.44	100.71	99.97	98.747	101.65	101.03	100.39	101.12	100.63	100.23	102.6	100.43	100.77	98.599	101.09	99.835	102.41	102.22	99.041	101.08	100.35
100.22	100.98	101.9	100.47	101.4	100.4	100.29	100.66	99.103	102.65	100.59	102.19	101.01	102.09	102.59	101.11	102.24	99.797	102.51	102.45	99.5	100.88	101.32	101.45	99.915	102.08	102.31	98.348	99.304	100.81	100.47	99.761	100.15	100.97	100.35	98.381	98.799	102.16	100.09	102.1	102.86	100.7	100.26	101.03	100.05	99.179	101.54	101.49	103	102.6
100.88	100.98	100	101.35	100.29	99.52	101.03	100.44	100.17	99.773	99.609	101.92	98.222	95.541	100.11	97.117	98.934	100.21	101.63	98.736	100.36	98.678	99.659	99.899	99.577	101.56	100.25	102.29	99.247	99.475	99.616	100.98	100.6	100.74	98.935	99.472	100.56	100.07	98.283	100.73	99.824	100.31	95.864	97.574	100.79	99.995	99.87	100.42	99.933	100.43
107.91	111.92	109.11	109.32	110.53	107.89	108.69	108.21	110.69	108.65	109	112.15	109.32	111.34	110.73	111.14	107.54	108.46	111.22	110.31	109.9	110.72	109.1	109.48	107.84	109.57	110.51	111.55	109.71	111.25	107.97	110.36	108.58	109.51	108.91	110.38	111.87	111.04	107.89	107.84	109.35	109	109.51	108.65	109.38	111.52	106.7	109.33	112.02	110.29
100.64	100.37	99.96	100.43	99.938	99.316	99.373	103.01	100.12	99.754	100.47	101.14	99.017	100.9	100.14	100.6	99.374	99.728	100.82	100.53	99.298	100.17	98.786	99.89	100.63	102.11	99.188	100.23	99.802	98.693	101.5	98.794	96.828	100.66	100.36	100.5	101.05	100.44	99.405	99.861	100.21	100.16	97.415	101.2	101.07	101.11	99.88	97.053	101.63	101.67
112.46	109.24	111.07	112.84	110.77	112.66	114.03	113.98	112.47	112.13	109.71	112.16	111.3	110.49	111.87	112.22	112.98	112.49	110.99	112.02	113.7	111.26	113.35	110.26	113.05	111.95	109.43	112.26	110.36	110.99	109.54	111.17	110.13	110.62	112.66	110.65	111.65	114.09	114.04	110.89	111.72	114.19	112.74	112.9	114.41	112.83	110.05	111.75	111.74	110.9
106.34	106.94	105.89	104.6	104	103.85	106.77	106.14	105.29	104.74	105.85	106.88	105.05	103.65	105.65	105.28	105.89	105.99	104.14	104.71	105.22	105.16	105.86	106.37	104.43	106.27	104.27	104.26	105.55	106.99	103	105.4	104.76	105.87	102.36	107.34	105.46	105.28	106.47	104.54	107.17	105.04	104.46	105.98	105.17	106.99	104.17	105.19	106.37	108.13
111.64	108.6	109.58	108.5	108.57	111.25	109.65	109.38	109.84	107.61	112.37	108.21	109.94	108.2	112.51	109.2	108.07	112.18	108.41	109.89	110.06	110.88	110.02	106.69	110.91	109.52	110.2	111.75	108.94	109.88	109.17	111.26	109.51	110.3	110.79	107.98	110.36	112.25	110.28	105.52	109.11	108.65	109.83	108.42	109.59	110.74	104.88	109.83	109.98	109.32
110.21	109.89	110.58	111.48	109.96	109.97	109.68	113.64	109.78	108.07	109.45	112.69	109.84	108.47	109.64	107.08	108.99	109.45	110.4	110.04	110.16	111.43	110.73	108.88	109.81	109.34	111.23	110.42	109.84	111.74	108.68	108.61	107.82	110.13	111.46	110.22	108.91	110.31	108.98	109.45	109.02	110.95	107.96	112.49	110.2	110.56	109.48	110.82	107.41	109.26
106.48	106.13	104.04	105.21	105.77	103.31	105.08	104.83	106.27	106.15	104.75	106.94	104.96	104.65	106.82	107.11	105.03	106.12	105.2	105.8	103.24	104.4	105.59	104.42	104.54	105.29	104.11	105.43	106.11	103.63	105.27	107.4	107.02	104.04	104.93	106.48	106.54	107.27	106.42	104.48	107.87	106.93	106.9	105.02	105.99	104.16	107.78	106.32	106.82	107.85
103.42	104.55	107.56	105.03	105.21	104.85	105.32	104.17	104.61	105.55	105.13	105.08	105.2	105.33	103.91	102.73	104.99	103.93	105.91	106.37	103.73	104.9	105.02	105.82	101.67	103.6	106.27	106.98	105.54	106.7	103.13	104.74	104.76	101.88	107.61	104.57	106.32	103.61	103.49	107.44	106.19	104.27	105.65	105.17	104.63	104.85	105.46	104.29	103.68	104.2
108.85	106.97	106.7	106.25	104.83	104.08	103.94	106.57	106.04	106.09	106.86	109.47	106.64	107.09	106.59	105.59	107.45	105.88	106.22	107.34	105.59	106.08	106.81	106.81	107.63	106.52	106.14	105.39	106.54	105.01	105.81	106.5	105.62	106.04	106.29	107.64	105.7	105.69	106.24	106.28	106.12	105.5	104.55	106.96	104.38	105.91	104.49	107.14	104.44	106.83
112.6	110.83	112.07	110.2	111.15	112.53	110.96	113.48	111.03	110.72	113.12	112.7	111.12	110.08	111.48	112.26	112.18	110.49	112.43	112.55	109.59	109.41	110.63	112.57	113.48	110	111.03	110.14	110.12	110.47	112.37	113.09	111.99	110.94	111.91	112.75	111.13	111.69	113.24	111.09	111.77	113.15	109.93	110.65	113.37	110.61	111.99	112.26	111.9	112.19
103.74	105.32	106.25	107.42	107.61	108.22	105.93	107.49	105.69	106.56	105.8	108.23	105.86	106.03	106.3	106.32	105.27	107.16	106.09	106.07	105.38	104.53	105.58	107.62	106.37	108.35	104.93	105.2	105.02	107.4	104.88	104.44	105.27	105.01	105.48	106.02	107.43	108.05	106.28	103.85	106.01	107	105.86	106.5	106.68	108.58	105.31	105.38	107.54	105.31
118.07	115.87	115.56	114.97	117.84	116.63	117.09	116.09	116.21	118.9	117.51	116.44	114.55	118.23	115.62	117.25	118.12	114.96	117.84	116.76	116.93	115.84	115.94	117.8	114.93	114	116.67	119.13	117.2	117.13	114.93	115.4	116.51	119.01	117.32	118.04	114.49	116.4	114.9	116.92	118.19	117.2	115.77	115.43	116.6	117.61	116.12	116.13	117.99	117.04
107.48	105.3	105.89	103.68	105.88	106.72	103.53	106.31	108.1	107.44	107.46	107.4	107.99	105.27	103.73	107.68	106.44	106.08	107.64	102.46	105.28	107.38	108.3	107.13	107.64	105.91	107.23	104.2	105.8	106.83	105.97	107.81	107.71	102.85	106.38	106.26	105.87	104.33	106.9	107.09	108.52	106.17	105.32	107.12	106.82	105.91	107.1	105.52	108.29	106.04
104.24	105.61	105.48	105.02	104.1	104.36	105.01	104.23	104.5	106.3	105.53	104.09	102.91	101.43	105.29	103.43	102.61	106.08	105.29	105.64	104.77	104.14	105.6	103.67	102.02	103.5	105.03	105.33	105.91	105.32	105.82	103.55	104.1	104.45	106.08	104	101.82	103.31	104.66	106.58	105.18	105.87	104	103.58	102.91	106.16	105.5	103.52	106.03	102.82
105.73	106.26	104.15	104.97	105.64	104.45	103.97	106.43	102.84	106.81	106.73	104.69	105.66	108.54	105.12	104.25	107.34	104.78	105.26	106.95	106.77	105.81	104.64	107.76	104.67	106.12	105.06	104.45	106.22	106.95	106.08	106.36	104.92	104.23	106.84	106.93	104.72	107.61	104.95	105.54	106.81	105.9	105.5	106.02	103.54	105.83	106.4	105.43	104.89	104.31
109.81	110.33	111.66	111.27	111.21	111.7	111.71	111.73	111.62	111.3	112.7	112.5	112.99	109.48	113.01	110.39	110.55	113.31	113.3	112.42	111.64	111.75	110.47	111.51	110.81	111.05	113.48	112.64	112.91	112.28	111.61	111.27	112.57	108.84	112.7	111.78	111.31	110.77	111.79	113.25	110.55	113.17	108.93	112.83	112.51	112.95	112.22	111.79	110.79	110.35
105.17	105.66	106.25	106.4	104.16	104.14	104.41	106.6	106.85	106.1	104.93	106.57	107.5	105.51	105.94	107.36	104.74	107.09	105.24	105.94	106.71	108.06	105.28	106.9	106.65	108.66	105.1	105.37	105.8	104.82	105.81	105.21	105.47	104.33	106.27	105.52	105.29	105.26	105.37	104.99	105.72	106.84	105.4	106.17	107.9	104.46	104.8	106.4	107.03	104.77
105.82	106.5	104.61	106.22	106.47	103.38	107.36	105.4	106.58	106.4	108	104.26	105.28	105.9	103.99	104.66	107.49	106.45	103.19	103.14	105.03	105.77	104.69	104.68	106.33	102.72	105.51	104.9	104.95	106.59	105.46	103.74	105.52	106.24	103.7	105.08	106.19	105.46	106.08	106.86	105.57	108.15	106.02	106.46	105.59	103.39	108.19	104.56	106.95	103.96
106.44	104.98	107.75	105.82	103.19	107.12	105.61	105.42	105.46	103.25	105.28	104.13	104.14	105.32	107.11	105.15	106.12	104.78	104.28	105.4	105.07	106.91	103.85	105.22	106.78	105.32	103.4	103.43	106.12	104.09	106.15	107.01	104.13	104.63	105.62	105.17	103.12	103.95	102.83	105.22	105.07	105	104.26	104.13	105.45	104.27	104.87	105.11	106.72	102.18
111.38	112.26	112.4	109.62	110.91	111.61	111.52	109.61	110.48	111.81	108.84	108.87	109.69	110.51	111.85	109.39	110.54	110.04	107.14	109.35	109.07	112.77	111.04	108.88	108.97	108.6	111.13	110.35	109.75	109.75	112.05	109.72	110.26	108.75	111.58	108.74	108.23	110.32	109.78	109.01	109.28	111.29	109.04	109.32	109.5	111.8	109.31	108.66	108.23	109.46
118.45	117.03	116.2	117.54	117.57	119.64	116.91	118.65	119.57	116.09	116.29	120.42	116.14	119.25	116.69	118.38	117.6	119.98	115.98	116.82	114.85	120.23	118.78	116.04	118.26	117.62	118.1	117.8	117.79	115.34	118.07	117.42	117.95	116	117.89	119.46	117.9	116.61	116.47	115.24	117.46	116.29	119.5	116.71	118.21	117.73	118.64	116.86	116.12	116.88
104.4	102.12	104.39	104.06	104.4	104.1	105.38	102.94	105.41	103.41	102.29	103.41	103.54	101.11	105.99	105.71	106.01	104.03	105.02	105.88	106.24	103.73	105.81	104.47	105.97	104.03	104.11	101.53	104.52	104.27	105.78	104.89	106.1	104.04	105.18	105.31	107.29	104.78	104.21	103.4	104.12	103.24	105.15	103.48	104.55	106.02	102.65	103.39	104.62	104.61
98.851	101.43	100.22	100.91	104.27	98.954	99.229	101.93	99.468	100.82	103.24	100.14	100.58	98.473	100.69	102.16	99.631	100.41	99.809	100.53	100.9	101.85	100.97	101.27	101.83	100.92	99.362	99.495	104.16	97.845	102.35	102.73	100.05	99.916	100.06	100.75	100.39	100.13	99.825	101.81	103.13	100.85	100.52	101.29	103.09	101.31	102.16	98.101	101.94	100.67
102.56	98.242	102.21	102.01	101.99	101.5	100.94	100.66	101.5	99.357	100.45	100.54	101.13	101.5	98.477	102.3	100.2	100.52	99.587	100.54	98.635	100.26	99.988	100.25	100.46	99.797	99.394	100.93	100.81	101.23	101.63	101.37	98.206	99.539	100.81	99.703	100.53	98.336	101.47	98.831	100.21	99.694	100.52	101.15	99.896	101.01	99.534	102.43	101.16	101.05
107.68	111.98	109.41	108.84	110.77	112.38	109.33	111.41	111.46	112.39	111.41	111.95	110.32	111.66	111.79	109.68	109.7	110.88	112.1	111.18	111.42	110.39	108.76	111.31	111.57	110.59	111.08	110.7	109.37	110.89	108.47	112.34	109.82	110	110.71	110.11	109.62	111.03	111.41	112.38	110.52	109.26	110.84	110.02	109.33	112.91	109.63	108.93	110.31	111.53
113.66	110.85	110.21	112.57	113.51	113.13	110.43	111.96	113.01	111.41	110.49	111.54	113.65	113.24	112.17	112.63	112.42	111.93	111.52	111.13	112.43	110.56	110.68	111.13	113.81	113.48	112.84	113.68	113.83	112.25	110.74	110.07	113.93	114.38	114.93	112.15	111.84	111.69	110.8	112.41	113.94	113.27	110.95	110.47	112.43	113.58	112.33	113.94	112.38	112.19
106.34	110.15	107.31	107.37	107.63	106.3	105.38	103.33	108.59	107.57	106.93	109.56	106.25	106.89	106.91	108.68	109.3	108.22	105.84	106.69	107.15	106.11	105.18	107.78	107.19	109.47	108.27	108.93	107.18	105.36	107.91	108.11	108.69	108.09	108.48	106	107.17	108.59	107.52	108.7	106.89	107.54	107.2	107.13	106.6	105.53	106.19	108.24	107.19	107.73
106.91	105.77	105.53	107.9	108.3	107.8	106.37	106.66	109.41	105.29	105.9	108.47	108.63	107.23	107.14	107.62	106.51	107.12	108.63	106.54	106.22	109.28	107.13	107.11	106.81	108.12	105.9	107.62	107.5	104.7	108.58	107.56	109.25	105.38	107	105.81	107.43	108.07	108.99	106.06	104.18	106.92	105.31	106.28	106.03	106.73	106.45	109.13	106.93	107.93
110.69	113.08	110.55	112.61	110.91	111.18	113.39	108.75	110.79	109.96	112.3	112.25	109.85	111.23	110.83	110.83	113.14	111.58	109.54	109.76	111.81	113.55	111.69	112.11	111.64	108.76	113.3	113.86	112.38	111.83	112.11	111.71	109.12	113.5	112.85	112.16	112.38	111.09	110.49	111.19	112.89	110.24	113.21	110.37	112.84	109.44	112.02	111.72	110.5	111.05
110.26	109.3	109.96	109.97	109.91	109.57	111.6	111.99	113.18	110.63	110.99	109.65	110.41	111.87	110.25	109.29	113.8	107.99	112.16	112.64	107.7	111.31	109.82	112.1	109.98	108.92	109.71	111.04	112.31	108.42	109.04	107.95	107.52	112.64	110.89	109.91	108.74	111.23	111.1	111.76	110.41	110.57	110.92	111.5	112	109.6	110.1	108.78	110.79	113.1
104.48	103.12	104.29	104.03	103.91	108.02	102.14	104.47	103.35	103.28	105.67	102.23	105.9	103.27	104.56	104.97	103.32	103.06	101.65	104.22	103.57	103.61	104.58	104.24	103.7	103.37	105.05	105.82	104.81	104.43	104.44	104.91	102.92	104.02	102.39	101.15	102.04	104.66	104.49	104.66	106.15	103.78	106.07	104.68	102.47	106.45	104.47	104.76	103.31	105.04
110.98	110.54	109.54	110.64	111.27	109.53	111.83	112.6	111.44	109.42	111.1	111.95	110.1	111.15	110.96	110.9	112.19	109.54	112.39	109.24	110.06	109.27	109.86	111.86	113.03	112.83	111.61	112.06	110.45	111.28	111.74	113.15	112.75	110.93	110.76	109.12	109.25	113.19	111.29	110	112.94	114.08	109	110.29	110.07	112.76	110.12	111.1	113.26	111.26
99.087	100.48	102.54	100.71	102.49	101.83	101.26	99.572	101	100.43	98.43	100.54	99.341	101.95	99.355	100.14	101.8	99.608	101	99.694	99.208	99.958	101.06	100.78	102.25	101.32	99.445	100.45	101.55	100.23	99.594	101.06	101.05	99.611	101.15	101.38	100.71	101.29	101.88	101.66	101.53	100.34	101.85	100.72	100.67	99.088	99.908	101.94	100.88	100.02
100.08	98.929	100.71	100.69	99.736	99.956	102.98	103.44	100.04	100.5	102.35	99.62	101.44	100.21	104.83	100.41	102.14	102.75	99.747	99.632	99.454	101.84	99.058	99.542	101.6	102.28	100.93	102.95	101.28	101.18	101.79	101.48	102.35	99.331	101.01	100.68	101.96	100.05	99.892	101.58	101.79	101.99	99.107	101.16	98.291	100.59	101.95	101.82	102.38	102.48
104.93	106.72	106.05	105.07	106.62	104.6	103.85	107.32	107.51	106.34	105.91	106.08	105.37	105.09	104.72	104.76	103.75	109.04	102.97	104.66	103.7	106.96	106.44	103.78	106	104.61	106.09	102.75	106.19	106.99	106.12	105.39	105.75	105.2	105.99	102.53	105.69	105.12	106	106.95	104.2	104.71	106.78	105.53	106.71	105.84	107.5	106.09	106.03	107.54
107.01	107.44	108.84	106.17	107.19	106.05	103.98	106.32	104.86	106.01	106.62	103.19	105.34	106.23	107.5	105.26	106.5	105.63	108.45	105.76	105.89	104.85	105.28	106.83	105.62	104.75	104.32	104.88	104.76	109.11	104.61	108.2	107.61	106.28	103.79	106.96	105.61	105.72	105.67	106.72	106.63	106.62	106.83	106.13	107.22	104.4	104.86	106.58	106.2	106.17
110.91	113.15	111.71	113	112.6	110.4	111.49	111.02	110.71	114.37	114.51	112.17	111.46	112.42	113.62	112.2	114.52	111.6	110.38	112.71	112.16	113.28	112.22	113.54	111.34	113.79	114.77	111.63	115.13	112.88	114.63	112.25	112.53	113.23	113.53	111.81	112.74	112.22	114.05	113.38	115.34	112.32	111.8	112.39	115.44	110.21	110.93	110.71	111.86	115.26
105.78	105.16	104.78	105.84	104.41	105.14	106.51	107.07	105.29	104.38	106.6	106.5	107.39	106.42	106.31	109.61	106.58	105.94	103.98	104.43	104.46	109.37	106.16	106.6	104.85	105.87	105.42	104.39	105.06	106.13	103.28	106.96	103.91	105.71	104.12	105.9	103.41	106.52	106.86	106.64	103.59	104.43	104.51	108.69	105.59	105	106.79	107	104.72	106.44
106.74	104.78	106.37	105.42	108.75	105.66	106.28	105.7	104.32	106.43	105.66	106.7	107.61	107.67	105.28	104.45	104.48	106.38	104.48	107.31	105.56	106.75	106.27	105.88	106.05	105.63	105.19	106.82	106.34	107.59	108.53	105.6	105.93	105.76	106.45	105.3	109.08	105.34	105.98	107.13	107.3	106.49	107.61	106.59	107.73	104.95	104.97	105.66	106.8	107.19
106.25	104.67	107.69	107.6	103.89	105.86	105.81	107.2	106.92	104.84	104.78	106.65	108.37	107.47	106.26	104.44	106.63	105.35	107.22	105.79	106.24	104.67	107.89	105.43	103.88	104.67	105.43	104.39	104.9	104.33	103.51	105.04	104.44	103.35	105.65	102.42	105.93	105.38	105.68	106.4	106.62	103.88	107.03	106.63	108.59	105.64	103.63	105.89	106.46	106.6
106.27	106.75	105.45	107.85	104.69	104.7	106.86	108.57	107.25	105.47	108.51	106.87	106.06	106.06	106.37	106.57	108.42	108.03	104.34	106.2	105.55	107.07	107.39	104.65	106.15	105.92	107.3	105.58	105.18	106.13	103.4	105.86	107.49	107.03	108.67	108.89	105.94	106.08	104.25	105.46	105.13	107.47	107.04	107.2	106.65	104.97	107.04	105.63	107.15	105.81
107.53	105.15	106.49	105.8	106.75	106.79	106.95	104.76	106.32	107.61	105.81	104.64	105.75	104.95	106.57	106.06	105.54	105.87	104.59	108.34	105.46	106.63	107	106.18	107.84	103.98	107.64	106.58	106.23	104.94	109.15	108.62	105.45	106.82	105.4	106.9	105.64	106.59	105.79	105.1	104.73	104.35	107.26	106.22	106.47	105.58	105.8	106	106.85	107.56
108.91	104.65	106.15	106.39	104.16	105.35	105.9	106.92	104.52	107.55	105.64	104.35	106.42	105.12	106.03	106.38	104.67	105.76	106.08	104.65	106.01	102.89	106.48	104.47	104.65	106.34	102.84	104.83	105.84	103.85	107.49	104.82	107.37	105.82	106.28	103.46	107.27	104.48	105.77	106.2	106.06	106.1	107.76	104.19	105.68	105.35	105.49	105.04	105.46	110.4
99.641	99.9	100.09	100.58	98.971	102.07	100.12	99.592	101.87	101.17	98.916	103.58	101.59	99.672	100.87	100.74	98.484	98.719	101.16	98.365	102.46	100.78	99.071	102.15	98.8	98.749	98.633	101.99	99.043	101.56	100.59	101.2	102.07	99.399	101.07	101.11	99.171	100.37	100.36	99.261	100.75	101.09	99.889	99.876	99.213	98.972	100.69	101.16	100.56	101.92
107.05	104.41	103.45	105.63	105.06	105.24	107.29	105.45	106.04	105.44	104.78	103.63	104.3	105.64	105.68	106.93	105.47	106.93	105.28	105.46	103.57	107.19	103.96	108.25	105.58	104.9	105.21	106.16	106.26	106.57	104.3	105.15	108.18	102.74	104.82	104.66	106.68	104.49	104.41	104.17	105.33	105.25	106.03	105.73	103.31	105.89	104.17	105.9	106.52	105.78
106.55	104.98	102.18	103.38	102.6	103.77	103.84	105.45	102.59	101.7	101.73	105.54	105.59	103.17	105.99	106.22	102.98	104.11	104.51	104.07	103.26	104.5	102.56	106.55	105.41	103.85	104.29	103.51	104.44	101.62	104.99	104.54	103.23	104.22	103.36	103.68	104.51	105.08	105.11	105.37	103.2	104.45	106	103.58	103.88	103.73	106.32	106.08	105.09	107.37
105.53	103.86	108.65	106.57	105.35	105.57	106.16	105.84	105.64	107.93	105.67	105.71	105.64	106.55	106.29	107.56	106.48	106.98	105.81	104.14	104.16	105.49	106.67	106.38	106.43	107.27	107.31	105.71	106.98	106.52	105.61	105.19	106.65	104.72	106.61	105.2	104.67	105.19	109.52	106.56	105.88	105.7	106.7	103.69	107.98	105.57	110.19	105.56	106.62	106
107.07	107.09	108.27	107.1	106.77	107.74	105.18	109.33	106.68	105.76	107.56	108.34	107.99	105.38	107.65	106.52	107.67	106.65	107.2	105.31	106.97	106.56	107.5	107.99	105.8	107.22	107.1	105.85	106.02	106.44	108.32	106.55	107.36	105.19	106.15	103.51	108.49	105.63	106.45	106.45	107.46	107.43	106.35	107.8	106.87	107.01	107.95	105.97	105.29	106.63
110.95	109.93	109.94	110.77	109.5	110.57	110.22	108.74	110.78	110.17	110.19	111.45	110.9	107.97	110.26	108.26	111.61	109.26	109.64	107.82	111.3	109.99	110.15	108.41	107.8	112.51	109.89	107.45	110.15	111.35	110.9	108.77	109.92	110.59	111.67	111.7	108.2	108.65	109.46	109.96	110.96	108.98	110.05	110.01	109.83	113.98	111.93	106.87	109.4	110.16
97.227	100.34	101.12	100.72	100.46	101.23	101.39	101.67	100.13	101.2	101.09	102.1	100.79	100.17	100.58	99.123	101.22	99.326	99.487	97.501	99.819	100.16	98.851	99.629	99.483	99.907	101.18	100.44	97.89	99.571	99.596	99.315	102.19	100.74	99.999	99.772	98.617	101.33	102.01	97.649	100.12	99.281	99.426	101.87	100.24	101.83	100.73	101.95	101.94	100.43
108.96	109.32	108.13	106.91	108.95	108.47	104.8	109	107.45	107.37	106.99	108.73	106.65	105.7	104.67	107.66	109.07	107.61	107.78	107.69	106.59	110.02	107.06	107.15	108.51	106.48	107.3	106.82	106.04	104.52	105.35	104.82	109.71	104.21	105.31	106.09	106.47	106.27	107.43	109.03	107.37	106.04	107.78	107.96	106.96	106.6	105.4	107.53	107.2	105.58
111.51	110.17	109.02	110.93	109.54	109.28	108.4	109.76	110.11	108.47	111.54	107.21	109.56	108.79	109.77	110.23	107.69	107.88	111.07	109.79	110.02	109.62	108.97	109.7	111.06	109.83	108.84	110.63	109.58	110.54	110.12	109.38	110.38	110.73	112.61	109.89	110.69	108.28	108.48	112	111.33	111.17	109.61	109.3	110.02	109.66	109.05	110.01	109.5	108.66
108.15	105.74	105.71	105.63	107	105.11	105.28	109.06	106.07	106.18	105.73	108.11	105.48	106.03	107.25	106.28	104.58	106.29	103.87	106.18	105.71	105.42	105.2	105.42	106.32	105.53	105.73	105.49	108.67	106.06	104.98	105.3	106.09	105.36	105.75	104.78	106.21	106.24	106.89	105.58	105.66	105.24	106.75	105.75	106.2	106.81	105.24	107.29	104.28	106.86
99.428	99.875	100.99	101.02	99.73	100.88	98.219	101.62	100.38	101.6	99.811	98.857	98.87	100.11	100.78	101.2	99.447	101.01	100.94	100.43	100.19	99.687	100.25	97.89	100.91	101.31	99.217	102.25	99.275	99.613	99.511	100.74	102.35	97.847	99.121	101.16	101.03	99.427	99.392	99.088	100.89	100.79	99.482	100.55	100.84	102.02	98.794	98.824	99.134	97.963
106.5	104.99	107.02	106.38	104.14	105.15	104.6	106.76	104.61	105.78	104.5	106.69	105.97	104.96	108.2	107.03	107.13	107.35	107.27	104.94	108.48	108.25	105.3	103.69	103.73	107.41	106	104.5	103.95	107.47	108.71	104.68	104.79	107.82	105.08	104.69	105.46	104.59	107.95	106.75	104.65	106.2	105.71	106.65	103.3	104.17	104.85	105.49	106.16	106.67
111.77	108.12	110.08	108.96	111.27	108.3	110.17	110.02	111.02	112.73	110.6	111.01	109.27	108.82	109.3	110.25	108.99	109.57	112.09	110.5	110.16	109.61	110.13	109.48	107.75	112.14	110.53	111.16	109.82	109.8	110.74	110.35	110.3	110.49	110.75	111.66	110.67	111	112.12	108.58	112.6	109.76	110.47	111.31	111.14	111.7	111.29	111.04	109.75	112.22
105.64	102.26	104.52	101.57	102.4	104.81	104.95	103.44	103.07	105.66	103.96	100.24	105.42	105.73	104.73	104.39	104.72	104.76	103.95	103.49	104.76	103.96	104.65	104	105.12	105.86	103.42	106.77	106.36	106.05	105.19	104.28	105.25	102.23	103.96	104.74	105.74	102.87	104.23	104.69	103.59	103.9	102.91	105.77	104.83	103.62	103.82	106.49	104.5	102.56
105.96	105.51	108.66	106.84	107.27	105.44	106.25	106.26	105.95	105.68	106.97	106.13	105.09	105.2	106.05	106.91	102.48	105.6	106.07	104.14	107.53	107.94	104.96	107.52	107.1	105.36	105.29	104.05	105.66	106.14	107.06	104.69	106.12	104.47	108.78	106.09	105.34	106.22	106.51	105.45	105.92	106.45	105.31	107.17	105.05	107.16	104.31	103.99	106.01	106.39
112.1	112.1	109.24	110.8	112.16	112.67	111.15	111.48	113.6	113.11	112.4	111.17	112.1	112.58	111.81	111.24	111.25	111.54	111.21	110.96	111.63	113.01	110.57	113.21	112.51	112.62	108.76	111.58	111.96	110.68	113.26	112.37	110.04	112.33	112.99	113.73	111.23	111.05	111.22	111.69	111.42	112.25	112.05	111.43	111.79	112.22	110.87	111.53	112.02	113.49
105.38	108.24	105.49	104.41	106.18	105.49	107.65	105.88	105.82	105.12	103.7	107.88	106.39	105.17	103.75	106.36	105.57	106.19	106.14	107.49	103.92	106.35	106.86	106.78	106.3	107.63	105.25	105.78	106.15	104.36	107.14	106.69	104.79	106.33	104.46	102.88	104.74	107.01	107.7	106.23	106.55	103.77	106.71	104.54	106.09	104.47	104.66	108.16	103.91	104.94
109.98	111.51	108.61	108.24	108.41	109.01	108.51	110.06	110.01	110.9	109.81	112.51	107.81	110.48	110.56	107.78	110.55	109.53	111.27	109.65	112.28	110.16	109.81	108.61	108.38	109.37	109.79	111.93	110.49	109.45	110.77	109.69	111.14	109.53	108.83	107.77	108.59	111.14	108.13	109.38	109.79	112.21	109.03	110.05	109.09	108.53	110.61	109.39	109.51	108.87
105.44	106.43	105.21	104.5	103.71	103.74	105.41	104.46	104.36	106.58	103.77	106.29	104.41	105.63	105.41	104.94	107.2	104.6	103.5	104.76	105.01	105.71	105.99	104.65	104.07	103.43	105.67	107.06	104.18	104.87	107.2	102.96	104.32	105.82	104.96	105.57	104.33	105.6	105	104.39	108.42	105.83	105.02	103.52	104.63	105.74	106.71	105.76	105.48	104.13
104.96	104.51	106.25	105.61	104.92	103.3	104.86	105.83	104.77	105.99	104.93	104.83	106.74	106.35	103.96	104.59	103.56	106.26	101.25	104.35	104.18	105.53	106.57	107.12	104.69	105.03	103.48	103.23	105.31	104.76	105.13	107.36	105.34	105.24	105.3	105.77	106.16	105.09	105.84	105.41	104.54	102.19	105	105.52	107.8	103.21	105.94	106.21	103.77	107.12
105.38	104.84	107.99	104.92	106.64	103.9	105.88	108.03	108.41	106.34	108.14	105.76	105.9	103.36	104.17	103.04	105.77	106.69	105.49	108.23	103.15	106.16	106.98	106.25	106.6	106.24	104.14	105.96	107.01	103.59	105.7	104.73	106.91	105.87	104.57	105.65	105.12	103.95	104.37	104.86	107.71	107.21	106.13	105.72	106.11	104.43	105.15	106.25	106.26	108.12
111.5	109.75	109.85	111.93	111.18	110.69	109.64	111.28	111.47	110.71	109.09	109.89	109.11	109.99	112.98	108.37	112.56	108.14	109.78	108.26	110.2	111.36	109.83	111.81	111.46	111.24	110.05	110.34	111.57	109.43	109.89	108.57	113.53	108.14	109.15	110.62	112.42	109.55	110.28	110.82	109.01	106.98	110.53	112.02	111.06	109.84	109.3	109.02	111	109.06
99.229	100.94	98.986	98.179	101.45	100.78	100.29	101.24	102.04	99.779	101.51	98.274	99.526	100.96	98.962	100.42	100.14	99.159	99.697	99.231	98.112	101.47	99.176	98.619	99.814	100.58	97.616	99.007	102.51	100.4	98.665	100.01	99.278	102.91	101.73	99.75	98.589	100.93	100.77	100.28	101.12	98.537	97.439	100.31	98.694	99.914	100.26	100.09	98.315	100.04
110.99	110.31	110.5	113.9	111.67	112.51	112.31	112.9	111.05	111.99	110.34	108.81	111.84	110.28	111.26	108.5	110.92	111.09	110.91	110.98	111.88	110.72	113.34	110.53	110.84	110.97	111.18	109.76	111.12	110.38	110.53	114.09	113.15	111.45	112.4	113.03	112.74	112	111.44	110.63	111.73	110.3	111.12	111.87	109.52	110.9	113.42	110.67	111.58	111.19
118.48	118.17	116.37	117.86	118.23	115.52	117.92	115.06	117.74	116.61	119.51	117.48	118.64	116.34	117.23	118.54	116.41	118.12	118.4	119.89	118.33	116.64	116.82	116.47	117.28	119.49	118.81	118.41	117.08	115.99	118.76	117.93	118.27	116.07	115.43	115.49	118.53	117.61	115.4	120.52	117.22	119.26	118.45	118.24	116.94	118.2	119.16	119.01	120.39	117.29
99.71	100.77	101.62	101.47	101.89	101.25	100.57	103.82	100.88	100.87	102.51	102.28	99.526	102.07	100.77	98.707	100.25	101.47	99.628	100.89	99.585	99.317	99.331	98.126	99.47	101.26	101.6	101.51	101.45	100.88	100.28	99.963	101.52	101.63	102.75	102.33	100.52	101.04	103.11	102.27	101.7	102.18	100.13	100.04	99.157	100.83	102.07	104.04	101.84	98.695
98.606	98.589	101.08	100.78	99.091	101.46	98.012	100.57	99.854	99.593	98.603	99.944	100.47	100.28	101.4	101.43	99.983	99.515	101.19	97.71	97.811	99.341	99.86	99.594	101.66	102.4	99.594	99.529	98.044	98.626	97.489	99.406	101.53	99.976	100.68	98.678	100.16	98.049	98.875	99.104	100.19	99.727	98.461	99.313	99.066	98.793	100.05	97.634	101.3	99.897
116	116.12	116.65	116.64	117.95	116.28	114.11	115.67	116.76	117.14	115.67	116.1	115	116.98	116.83	117.79	115.3	118.38	117.42	117.04	115.08	116.67	116.61	114.56	115.26	116.19	114.02	116.03	115.62	116.43	118.45	114.83	115.15	116.55	112.86	118.05	114.85	115.28	115.38	115.38	115.35	115.42	114.84	114.6	117.3	116.74	116.82	116.83	116.65	114.84
106.44	107.09	104.48	105.67	104.93	107.94	104.68	107.11	106.64	106.21	106.55	104.16	106.13	106.38	105.36	105.5	103.68	105.09	105.4	105.97	106.84	106.3	105.76	106.32	105.04	107.52	106.58	105.63	101.71	104.98	102.72	106.2	106.61	107.14	103.42	105.72	107	104.57	102.76	105.16	105.22	104.73	104.64	107.48	106.1	106.6	107.24	105.52	105	106.18
104.97	105.33	106.92	108.45	105.73	103.7	106.55	103.7	106.12	102.87	104.65	104.33	106.23	103.55	105.9	107.38	105.88	107.83	104.53	105.72	107.96	106.57	104.14	105.74	106.15	103.88	106.73	105.33	103.72	106.6	105.98	105.9	106.34	106.37	106.1	105.27	104.89	105.54	104.27	105.06	106.27	105.11	107.66	105.87	104.54	106.81	103.48	105.8	105.04	105.02
112.45	110.68	113.32	111.16	113.62	113.53	114.07	110.49	114.36	111.63	113.17	112.27	112.78	111.77	112.77	113.67	109.85	113.62	112.19	110.98	112.31	113.44	111.71	113.39	112.21	112.91	113.82	113.51	114.44	112.51	112.31	113.11	113.24	116	111.1	112.44	114.85	112.76	112.03	111.52	114.43	111.64	111.22	111.76	114.06	113.96	112.71	112.75	114.03	111.45
111.02	110.67	112.53	112.23	113.59	111.87	112.79	112.83	111.3	110.14	111.23	111.27	111.04	112.69	112.96	111.86	110.55	109.96	110.33	110.88	112.42	110.77	111.3	111.54	111.68	112.23	111.19	111.81	112.44	111.44	109.9	112.37	109.81	112.43	111.67	111.24	113.35	111.7	111.74	112.52	110.73	111.99	110.82	113.39	109.77	110.76	111.25	110.82	111.17	111.06
107.08	104.74	106.19	104.55	105.66	105.58	105.22	108.55	103.71	107.76	106.07	106.57	104.45	107.74	105.18	106.83	107.72	106.28	105.91	105.89	108.31	103.64	106.85	107.47	106.45	105.46	105.92	102.7	105.36	108.03	105.16	104.92	107.84	105.13	107.77	105.41	104.1	105.3	106.79	106.86	104.81	107.34	106.71	107.5	106.33	105.96	108.82	107.89	105.29	106.57
114.23	112.61	112.2	113.64	108.89	110.8	111.53	112.03	111.53	112.33	112.67	112.22	112.55	111.33	112.5	113.26	111.07	114.29	113.66	112.4	116.02	113.49	110.68	111.46	111.94	111.27	110	113.22	111.4	111.43	112.84	112.63	111.09	110.8	113.07	111.73	110.84	111.56	113.06	111.42	112.96	111.51	113.11	111.88	110.04	110.03	110.7	112.64	114.19	113.3
105.79	104.85	105.02	105.55	106.56	105.8	105.1	106.61	108.57	109.91	107.65	107.62	104.91	109.38	106.32	105.65	106.75	105.75	106.54	104.27	106.76	105.08	105.44	105.83	106.08	107.23	105.66	105.44	105.11	104.1	106.73	106.62	107.68	105.04	106.22	105.01	106.44	108.17	107.7	106.66	105.32	106.96	107.23	107.76	107.58	105.29	105.5	104.38	107.23	105.91
103.89	105.75	105.94	106.31	105.09	102.74	103.29	107.9	106.99	104.6	106.35	105.58	106.58	104.43	104.45	106.17	104.33	102.97	104.16	106.55	103.95	107.24	105.45	103.94	106.01	105.44	105.48	106.72	105.7	107.85	104.17	105.75	107.69	104.42	102.46	105.35	107.03	106.2	107.41	105.33	105.08	106.27	104.53	106.13	104.98	102.44	106.16	106.21	106.39	106.04
104.31	104.09	106.77	106.63	105.94	104.2	106.52	105.4	105.28	105.47	105.12	108.44	107.37	107.58	104.48	103.83	106.69	105.31	105.16	104.53	105.71	106	106.15	107.85	104.61	104.71	106.11	107.17	104.94	105.81	105.02	106.18	105.27	107.39	106.68	106.94	105.02	106.6	104	104.31	107.09	105.05	105.37	105.32	107.41	106.03	106.8	104.15	105.23	105.81
106.71	103.44	105.05	105.12	105.77	104.17	104.44	104.48	103.47	105.16	102.33	103.31	104.25	104.29	105.02	105.53	102.67	103.63	103.72	103.71	105.46	104.75	104.48	103.6	103.2	106.65	104.01	103.6	104.48	103.56	104.65	105.54	103.66	104.57	107.08	106.89	102.61	105.58	105.3	104.52	104.36	104.39	106.03	105.27	105.19	103.28	103.37	105	104.06	104.63
106.88	106.23	107.7	105.1	108.17	105.36	105.28	106.21	106.17	106.5	107.57	109.08	106.07	106	106.18	106.28	107.4	107.79	107.68	106.13	105.14	105.81	107.84	107.59	106.9	106.32	106.04	107.93	107.36	103.67	106.83	104.51	105.41	105.47	105.72	105.85	106.58	104.8	106.75	105.96	105.77	104.33	108.33	106.5	104.68	107.01	108.68	106.76	105.24	106.59
107.67	106.66	108.38	104.59	104.24	105.44	103.57	103.37	104.51	104.44	106.68	107.37	104.57	105.57	106.04	104.62	106.58	106.26	105.93	104.95	105.17	105.84	106.26	105.01	103.4	106.12	105.47	105.69	104.81	106.9	103.48	104.11	106.53	105.01	103.66	104.29	106.42	106.87	106.66	106.77	104.43	106.73	105.88	103.94	106.56	104.15	106.12	108.44	103.96	105.53
107.96	105.76	105.29	107.62	105.92	107.33	106.51	105.84	107.28	107.54	107.1	105.97	106.91	106.07	106.72	107.13	103.22	107.06	106.11	108.14	107.93	105.61	106.28	104.82	106.73	105.57	106.88	106.73	108.24	107.02	104.14	107.21	102.75	106.08	106.07	106.16	104.75	104.04	107.5	105.17	107.1	106.48	104.42	104.12	106.29	107.49	105.75	105.19	107.57	106.98
109.48	109.76	112.16	111.52	113.95	111.14	110.54	110.46	110.91	112	111.25	111.79	110.39	112.85	109.45	111.25	112.61	111.52	110.97	109.79	111.77	112.68	110.53	111.17	112.63	113.39	110.52	112.45	110.92	112.59	112.66	111.39	110.93	110.05	112.56	112.68	110.56	109.94	112.2	111.73	110.7	113.51	112.9	111.69	109.51	112.03	108.72	109.81	110.56	110.41
112.3	113.6	111.59	111.31	109.53	109.49	109.81	113.42	110.97	110.12	112.63	111	112.02	111.29	110.81	110.93	111.11	113.62	111.78	110.93	109.43	110.98	111.14	110.39	113.43	112.51	111.81	111.44	112.1	111.6	107.58	112.15	112.12	111.15	110.05	110.48	111.35	112.9	110.72	111.26	109.31	112.08	112.91	110.3	110.86	111	110.76	111.83	111.84	110.84
104.07	107.12	105.74	105.74	105.47	104.33	101.3	103.81	104.55	104.56	103.47	105.63	101.37	104.08	103.72	105.54	106.16	104.74	103.96	104.89	104.51	104.38	105.49	102.6	104.74	103.05	103.66	102.7	102.54	103.64	106.73	105.93	104.58	103.42	102	104.63	105.31	104.86	105.86	102.76	107.12	105.02	105.71	104.79	103.22	105.5	105.27	104.96	104.62	103.4
104.52	107.04	103.88	105.76	106.59	104.96	105.7	103.36	106.42	106.25	105.2	107.08	108.63	104.82	107.72	105.97	108.13	106.17	108.08	105.24	106	102.86	106.28	105.48	105	103.82	105.31	105.14	105.14	107.8	103.82	107.33	106.26	105.69	104.35	106.52	106.29	106.53	105.09	104.31	104.38	104.41	105.33	106.43	104.81	105.2	106.47	105.26	106.74	105.98
116.64	116.58	115.08	116.24	116.09	117.18	116.71	115.08	115.54	114.21	117.06	115.58	114.57	115.81	116.99	115.33	116.44	113.06	115.28	112.59	115.21	115.8	116.64	114.81	115.68	115.73	113.6	114.61	117.05	115.89	114.9	114.24	117.33	114.71	117.44	116.28	117.85	114.42	117.11	115.17	117.38	116.26	115.32	116.02	116.59	115.59	115.23	114.84	114.92	116.09
105.2	105.8	104.7	104.24	104.42	104.85	107.3	106.35	108.85	106.35	107.44	106.71	105.69	106.43	102.59	104.98	104.96	104.85	102.91	105.93	106.07	108.82	103.73	106.56	105.16	105.85	107.45	105.22	105.55	106.41	106.42	106.15	102.8	105.86	105.8	104.35	107.14	106.84	105.41	104.78	105.19	106.37	105.4	105.27	105.73	106.98	104.49	105.93	106.52	105.03
110.24	109.8	108.65	110.67	111.48	113.26	110.67	108.95	112.7	111	111.78	112	109.9	110.48	109.42	109.66	111.87	109.6	110	112.33	113.08	114.05	112.53	110.66	111.09	110.95	111.98	109.03	112.66	110.53	112.25	111.85	111.27	110.61	111.54	111.04	111.9	111.11	110.31	110.31	110.9	111.94	112.77	111.24	112.42	112.81	111.72	111.81	110.39	112.13
105.01	106.34	106.43	104.78	106.92	106.38	108.02	105.44	105.38	109.56	106.49	105.12	105.82	105.38	106.03	107.04	105.16	105.02	106.14	108.51	108.63	106.63	106.56	107.19	105.84	107.03	106.19	104.45	106.6	106.54	107.1	107.16	104.66	106.45	105.45	106.82	106.85	109.15	105.95	106.38	105.17	103.8	106.6	104.07	106.74	106.66	106.11	107.73	104.72	105.94
105.07	105.99	108.98	106.11	106.84	107.5	107.71	107.8	105.41	106.97	106.94	103.16	103.84	104.38	107	106.01	106.98	107.42	107.34	105.39	105.95	108.05	105.9	106.37	106.66	105.11	106.1	106.74	108.23	106.54	104.74	106.27	106.61	105.98	106.39	107.85	104.87	106.65	106.44	103.8	106.74	104.85	105.87	105.94	106.33	105.55	106.45	104.86	106	105.71
107.01	106.22	105.21	107.44	104.07	107.83	103.98	104.51	107.87	106.92	107.7	105.75	106.17	107.14	106.49	105.95	105.67	106.37	104.85	107.46	103.95	105.34	104.67	105.94	105.98	106.91	106.18	107.86	106.66	106.47	107.33	105.43	106.69	109.21	106.81	107.51	105.82	105.4	105.46	105.47	104.85	105.07	106.52	105.33	105.78	106.29	105.16	107.52	106.95	104.9
111.8	110.96	112.36	110.72	111.67	108.83	110.61	111.7	112.57	113.05	110.95	113.78	111.24	111.66	111.04	111.68	110.78	113.25	111.27	112.12	112.07	109.64	114.03	112.09	110.85	112.41	110.7	111.25	111.68	109.99	113.14	112.5	111.88	114.69	112.14	110.81	109.65	110.88	111.62	112.64	111.24	110.6	112.91	111.73	111.24	112.27	111.15	111.23	110.69	112.02
105.75	107.42	105.16	105.41	104.54	106.77	108.29	106.88	104.92	106.14	107.01	106.96	106.74	105.8	107.8	106.73	108.1	106.52	105.97	103.42	108.12	106	107.79	103.77	106.99	108.35	108.6	105.9	104.05	106.96	106.38	105.91	106.99	107.84	105.02	107.99	107.01	108.27	103.74	107	106.41	109.46	107.18	107.5	105.46	106.14	106.77	106.1	106.09	107.46
111.15	111.2	113.53	113.11	111.12	112.64	111.84	112.32	112.36	111.83	110.97	110.73	111.05	110.47	112.84	111.76	112.21	111.23	112.01	112.04	109.69	110.66	109.97	112.26	111.1	110.19	109.97	109.5	112.21	110.68	110.89	111.02	110.38	112.12	111.81	112.54	113.11	110.9	110.87	113.09	110.22	112.41	112.4	108.64	112.13	110.09	111.05	110.67	112.41	110.76
105.43	105.02	106.55	105.55	105.73	104.73	104.61	105.13	104.62	106.77	105.61	106.85	103.85	106.87	104.6	107.94	105.14	104.66	104.13	106.96	106.21	106.39	108.2	106.43	106.29	106.77	103.94	104.7	103.65	105.36	104.5	106.77	104.79	106.01	105.82	106.33	105.24	104.81	105.97	106.14	107.12	103.16	107.5	105.5	105.54	104.91	106.26	104.18	103.73	107.11
107.09	105.38	103.18	107.29	105.13	105.12	103.58	104.61	105.58	105.09	105	105.48	107.5	105.24	103.78	106.15	105.13	104.24	106.56	103.39	104.56	106.07	106.16	106.83	106.65	106.68	107.38	107.61	105.81	105.26	105.72	105.92	105.46	103.92	105.09	107.3	105.29	104.94	103.67	106.71	104.76	106.67	106.93	103.32	104.25	105.28	106.03	104.26	105.22	105.46
106.65	106.41	105.78	105.74	106.44	106.23	107.11	103.58	105.89	107.02	106.82	103.85	106.25	106.82	106.2	106.24	105.02	106.78	106.35	102.47	107.39	106.09	105.22	103.74	103.96	104.65	107.18	106.45	105.5	104.4	105.36	104.5	105.72	106.04	108	105.15	106.99	104.87	103.6	106.12	105.46	105.23	103.79	107.28	104.13	105.17	105.89	107.66	104.86	106.67
105.27	106.11	104.51	107.78	104.94	106.92	106.68	103.37	106.71	104.61	106.26	105.22	106.42	105.92	106.61	105.32	106.22	103.79	103.7	106.85	106.18	105.42	104.28	103.15	105.33	105.18	105.43	105.77	105.2	104.96	106.61	105.44	106.55	105.79	104.84	104.42	105.13	107.06	103.31	106.79	106.18	106.78	106.88	105.31	106.03	105.77	106.77	107.91	104.05	103.79
116.77	120	114.37	116.77	116.5	117.23	116.76	114.7	114.1	116.21	118.19	115.5	115.44	116.68	116.73	115.9	115.79	116.25	114.27	116.64	113.82	115.77	118.05	116.93	114.81	119.66	115.98	116.18	114.39	115.71	115.92	116.52	118.41	115.27	114.48	114.37	116.17	118.14	115.97	114.69	116.75	115.19	116.34	118.94	116.61	117.71	117.47	115.36	114.62	114.57
98.947	103.57	100.32	100.08	100.46	100.99	100.22	100.78	100.68	100.57	101.76	100.37	98.586	101.06	100.84	100.01	101.26	98.22	99.579	99.998	99.231	99.271	100.45	97.48	99.545	98.375	100.15	98.359	101.09	100.44	99.061	97.789	99.111	98.185	97.903	99.546	97.732	99.696	99.452	98.792	101.48	101.11	99.696	97.68	100.64	98.586	100.53	99.588	99.681	101.83
105.6	106.86	105.29	106.61	104.82	107.6	105.36	105.77	108.04	108.89	104.57	105.74	106.23	108.12	105.26	106.72	108.02	106.93	105.56	107.26	105.87	106.98	106.74	102.76	106.23	106.45	105.27	106.2	105	105.07	104.82	106.09	105.43	105.93	107.23	106.82	106.39	106.23	106.11	105.83	106.62	106.9	104.04	104.26	104.93	105.04	105.26	105.59	104.96	106.42
107.78	107.44	105.39	106.26	107.72	108.46	106.57	105.92	107.76	105.89	106.24	107.32	106.17	106.74	107.71	105.13	105.93	106.26	107.42	108.54	108.58	108.62	106.98	104.16	106.87	107.53	106.39	105.84	108.09	106.68	105.25	105.23	107.3	106.55	106.31	108.4	106.61	108.42	103.98	107.53	109.33	110.05	107.95	107.55	105.19	107.87	105.78	106.93	108.65	108.5
103.5	103.64	105.42	105.94	104.21	105.26	105.31	102.86	105.42	107.81	104.39	104.36	103.94	103.67	103.13	105.66	102.81	104.2	103.72	105.65	104.29	106.83	102.95	104.17	103.65	103.91	103.86	106.19	104.21	101.59	104.16	103.83	104.17	104.61	102.02	104.24	102.17	106	105.81	101.34	105.21	104.4	104.6	104.74	103.84	103.73	104.97	102.79	103.17	105.34
103.17	106.76	104.76	105.16	102.57	105.51	105.35	104.69	103.9	105.26	103.54	106.9	106.23	105.69	107.26	104.35	104.55	106.74	104.87	104.51	104.71	103.87	104.3	106.42	106.44	108.15	106.04	103.4	107.87	104.84	103.95	104.78	104.12	106.9	105.48	103.61	106.23	104.26	104.98	105.92	104.6	106.03	103.36	106.23	104.71	105.75	106.26	105.12	103.32	109.17
105.32	105.49	105.52	104.82	106.74	104.48	105.37	105.16	102.01	105.88	106.88	105.95	106.8	107.2	104.4	104.64	106.48	104.76	106.3	105.66	104.37	106.25	105.21	106.06	105.29	103.96	104.46	106.63	104.09	104.61	105.37	104.83	106.88	104.58	105.19	104.9	105.5	106.58	105.59	104.36	103.81	105.62	105.51	103.66	105.85	103.68	104.24	104.31	103.3	105.29
105.02	104.55	105.59	103.7	103.64	102.72	102.64	103.42	103.44	103.79	104.31	103.23	103.81	105.33	102.19	106.29	104.5	101.99	105.3	106.11	105.07	103.9	103.42	106.38	103.43	106.1	105.21	105.19	103.78	104.28	102.98	101.55	103.16	103.33	103.27	103.3	104.9	102.84	105.12	104.34	106.94	103.84	104.62	104.28	100.9	104.1	104.85	105.93	104.51	105.83
112.89	111.41	111.61	111.55	112.77	112.72	113.66	112.3	111.69	115.13	112.11	114.94	113.49	112.13	111.95	113.29	112.09	110.63	112.99	112.78	112.23	112.59	111.14	110.73	112.2	112.16	113.4	110.24	112.88	112.95	113.77	113.71	113.35	111.56	112.04	113.01	112.1	112.09	112.14	113.84	112.59	113.33	111.37	113.7	111.49	112.69	113.53	113.52	112.73	113.69
100.96	101.11	101.52	98.964	99.448	102.42	101.07	101.16	103.43	100.32	99.238	99.458	99.224	101.32	100.69	100.72	102.11	100.22	99.631	99.941	98.494	101.05	99.585	99.123	99.38	100.94	100.12	100.08	102.92	100.9	101.02	98.705	100.24	99.715	101.26	100.93	99.696	98.458	98.916	101.36	100.14	98.91	101.07	101.17	100.02	100.14	100.74	100.71	100.09	98.476
107.79	105.23	104.95	106.98	107.38	106.73	108.5	106.79	107.78	105.41	108.81	106.5	106.31	107.33	105.82	104.66	108.47	106.81	107.72	108.52	105.55	106.61	107.28	108.97	107.91	107.34	105.93	104.98	107.11	107.7	108.62	104.38	107.63	105.99	107.78	107.71	105.69	107.05	107.09	107.71	106.75	106.86	104.01	105.52	104.68	108.17	105.67	105.34	106.79	105.32
105.44	105.89	103.98	105.42	105.53	105.55	104.92	107.23	103.6	106.25	105.07	106.98	105.91	106.25	104.47	105.13	104.98	105.58	106.44	105.36	104.19	105.83	108.01	106.86	106.88	107.2	104.01	105.05	106.55	106.19	105.83	106.11	106.16	105.16	105.46	103.42	105.21	104.65	104.52	105.81	103.82	105.24	106.19	104	107.49	103.69	103.57	104.98	106.97	105.54
111.96	115.42	111.68	113.53	112.71	113.17	112.25	109.98	111.81	112.74	111.36	112.26	111.23	113.73	111.03	111.45	111.9	110.52	109.32	112.53	111.04	109.85	112.2	112.3	111.25	113.27	113.57	112.55	111.28	113.2	112.1	111.02	111.14	113.29	111.99	114.17	111.25	116.29	111.49	111.98	113.99	114.22	111.37	112.05	114.24	111.42	111.55	110.8	114.25	110.35
105.31	107.68	106.72	107.52	105.19	105.83	105.17	106.26	107.11	106.73	105.87	106.8	104.93	107.52	107.28	107.84	105.15	106.91	108.11	104.44	107.15	106.11	106.67	106.51	107.57	109.34	107.6	106.3	105.06	106.86	107.18	107.06	108.21	107.38	105.22	104.74	105.7	107.92	106.54	107.93	109.13	107.49	106.69	104.41	104.65	103.3	106.56	107.38	106.66	106.66
104.37	103.97	103.21	105.6	103.5	103.58	103.36	105.52	102.74	104.22	105.31	103.96	104.23	103.48	105.02	105.17	105.05	101.15	106.48	101.9	101.61	103.22	104.86	102.11	103.39	104.4	102.77	104.52	103.57	102.75	106.63	102.96	106.47	104.24	106.78	103.9	106.16	104.71	104.49	103.86	104.52	105.9	104.95	102.55	104.03	106.15	104.79	106.21	103.21	103.05
103.87	104.97	106.22	103.46	104.94	103.85	104.92	106.45	104.54	105.55	104.83	103.26	106.18	102.13	106.25	104.47	105.83	104.38	102.63	103.41	105.51	104.69	107.83	103.74	105.13	105.95	104.1	104.46	104.5	104.69	103.64	102.41	104.44	104.57	104.91	103.88	105.36	104.52	104.87	104.53	105.61	108.09	103.92	105.7	103.57	102.93	104.74	102.42	104.73	102.85
111.75	110.76	112.86	109.13	111.28	112.08	110.7	110.71	111.12	110.88	111.55	110.38	111.52	113.11	112.16	110.56	110.21	111.88	111.17	112.58	112.37	112.04	109.76	110.79	107.87	109.38	111.47	111.79	112.27	111.34	109.25	108.99	112.78	111.99	110.4	111.82	112.39	111.87	110.8	110.86	110.48	111.07	111.96	112.46	109.07	109.48	113.38	110.94	112.87	110.56
112.82	111.87	112.66	114.05	110.13	110.32	110.82	111.78	112.54	112.22	111.87	111.79	110.61	111.74	112.16	111.34	111.78	111.52	111.63	115.15	113.06	112	113.46	112.48	111.92	110.88	111.3	109.96	110.05	110.16	112.15	112.34	111.66	110.98	110.23	112.05	108.8	114.72	110.44	114.32	112.93	110.5	112.42	109.81	112.26	110.81	109.86	111.26	111.66	111.92
110.76	111.84	110.7	110.37	110.3	109.6	112.16	111.73	110.91	108.1	109.89	110.71	110.37	111.76	113.12	109.78	110.63	113.15	110.63	110.46	110.19	109.64	114.01	110.2	110.86	111.85	108.52	110.89	111.7	111.47	109.41	110.67	111.05	110.04	111.96	110.64	110.53	110.76	109.92	109.88	110.79	110.59	111.11	112.47	109.54	111.78	111.95	112.27	110.47	109.82
99.786	101.66	98.79	99.321	102.92	101.71	100.4	99.402	99.39	100.32	102.52	101.55	101.62	100.4	100.26	100.94	99.617	103.03	101.2	98.947	100.45	102.07	101.58	100.05	99.5	98.922	102.78	99.428	100.69	101.46	100.22	100.46	100.67	102.09	102.46	101.22	100.38	99.481	99.288	102.74	100.42	100.92	102.62	101.15	98.368	99.055	99.525	98.901	99.052	100.59
101.3	101.43	100.74	101.87	98.396	100.1	102.04	98.443	98.953	99.874	100.74	99.278	101.34	98.974	101.63	99.887	101.17	101.29	101.81	100.36	101.07	103.02	100.79	101	101.08	99.436	101	99.91	99.187	101.82	100.5	102.87	100.52	100.81	98.416	100.32	103.98	103.12	101.99	101.33	100.8	101.7	101.84	102.16	101.41	99.397	99.259	101.42	100.44	103.32
110.55	112.69	112.83	112.52	111.26	111.44	110.92	112.97	111.45	113.3	110.03	112.27	111.76	112.81	110.21	109.54	110.41	111.45	110.89	111.35	113.24	114	111.6	111.61	112.13	112.71	112.44	112.65	112.63	111.14	110.41	111.67	111.48	114.58	112.17	112.15	112.59	110.3	110.87	112.27	111.9	114.02	111.69	110.65	112.73	111.69	111.4	113.11	111.05	111.33
103.17	104.7	102.75	105.61	103.6	103.66	103.74	104.52	104.42	104.66	104.86	104.9	103.98	102.63	105.63	102.97	103.36	103.89	103.25	104.83	103.69	104.2	103.61	102.7	105.8	105.41	102.54	104.69	105.56	104.63	105.48	105.93	102.13	102.18	103.41	105.43	103.65	102.93	104.38	104.6	102.57	102.58	103.21	104.45	105.98	103.76	104.4	104.37	104.58	104.48
108.11	105.97	106.71	103.31	105.47	103.8	104.58	106.74	106.65	105.53	106.18	103.78	107.05	104.18	105.82	106.4	106.88	106.35	106.86	105.76	103.49	107.09	106.2	106.57	106.2	104.81	104.27	105.8	103.85	105.13	107.17	107.82	107.04	104.96	105.83	105.52	105.43	103.72	105.12	104.79	106.65	106.63	105.61	105.73	106.74	105.35	104.44	105.71	106.77	103.55
109.96	110.62	112.73	108.25	110	107.97	109.18	110.15	109.29	108.73	109.98	109.22	108.85	109.95	113.53	109.02	111.77	109.45	111.4	109.07	108.5	107.3	109.51	109.6	108.59	111.54	109.62	108.76	110.28	109.78	108.87	109.56	109.32	111.58	109.37	110.47	108.91	109.39	112.17	110.44	110.84	109.68	110.49	108.13	108.84	108.92	109.21	109.43	108.96	110.8
119.17	118.55	116.37	118.25	118.7	116.96	119.05	117.37	117.45	118.48	117.28	119.01	117.47	118.96	118.79	117.54	117.06	116.34	117.56	118.75	117.94	116.77	117.95	114.95	116.64	120.19	118.35	118.65	117.64	119.09	117.1	114.78	117.94	117.67	118.83	117.85	117.41	117.87	118.52	119.36	116.95	120.24	116.72	119.74	117.63	119.79	119.36	115.7	114.36	116.69
111.91	112.12	112.28	109.56	109.01	110.95	112.13	110.72	114.39	111.63	110.2	111.14	112.37	110.61	112.87	109.05	111.47	111.71	111.39	112.67	109.76	109.43	112.22	110.17	110.86	110.99	108.85	112.06	110.58	112.69	110.26	112.26	112.66	113.12	112.07	112.16	109.38	110.06	110.71	111.26	111.11	110.9	112.37	113.03	112.61	111.36	110.83	111.89	112.89	111.41
105.27	105.07	105.72	105.18	104.51	103.62	106.33	104.71	103.65	107.28	107.61	104.89	104.99	107.84	104.45	103.85	105.83	108.08	103.89	105.7	104.83	105.97	105.79	105.18	103.43	106.89	106.87	104.95	105.26	105.64	102.92	106.7	107.76	104.52	107.72	105.37	107.41	103.7	105.11	105.5	106.51	107.62	106.83	105.17	104.52	105.37	107.09	105.92	105.83	106.45
103.33	104.8	105.78	107.1	106.98	107.17	103.79	104.02	105.19	104.27	106.98	105.31	105.39	106.16	104.4	102.63	104.55	104.15	102.89	105.3	105.16	105.58	105.78	104.05	105.91	104.44	104.88	103.53	106.04	105.95	105.34	103.31	106.26	105.45	104.35	103.99	106.09	103.49	103.33	103.82	106.52	107.18	102.99	104.2	104.33	104.23	107.65	103.58	105.07	103.64
115.86	116.12	116.82	117.26	117.6	118.13	117.69	115.65	119.31	117.52	117.25	118.78	118.57	115.66	117.78	119.23	117.3	119.06	118.89	117.2	119	117.51	118.58	117.43	116.49	118.08	118.08	116.38	120.38	118.16	116.81	116.01	117.89	117.21	116.34	118.1	118.69	120.41	115.63	117.14	117.08	118.34	118.74	118.15	116.27	117.92	116.85	116	119.58	118.87
111.82	108.09	110.89	110.69	111.29	111.76	111.31	111.43	109.93	112.84	111.09	112.71	108.69	110.35	110.16	110.73	110.3	112.38	110.59	109.26	110.61	111.09	113.57	110.63	110.25	109.58	113.35	110.34	111.28	110.65	110.53	112.25	113.67	112.83	109.79	108.63	111.86	110.66	109.16	108.74	111.09	110.66	109.49	111.4	109.68	109.24	111.11	112.71	112.36	110.01
105.78	102.44	106.07	106.12	105.8	103.11	105.81	105.17	103.1	103.96	105.28	102.05	105.59	106.48	104.22	106.01	105.44	101.97	102.58	104.41	105.05	105.69	105.27	104.32	103.96	104.1	102.42	104.78	105.35	106.49	104.87	104.19	104.26	102.44	103.28	104.47	103.54	105.36	102.06	104.47	102.73	104.17	101.92	103.23	102.84	103.08	103.27	105.93	103.4	104.14
99.217	97.406	101.14	99.711	98.947	98.856	97.621	100.92	99.789	99.661	99.3	101.98	99.058	98.424	100.62	99.466	101.54	99.652	99.428	98.171	98.245	98.564	99.445	99.038	102.27	100.32	99.483	101.51	100.9	96.95	100.06	101.11	99.823	99.94	98.078	98.635	98.345	99.022	98.763	100.06	99.198	101.27	99.564	101.48	98.689	102.07	99.885	97.646	100.42	101.04
99.71	100.56	99.236	97.027	99.966	102.92	100.11	99.55	98.755	100.12	101.15	100.03	102.09	100.75	100.45	97.956	100.87	102.9	101.65	99.829	98.07	101.32	98.594	101.04	101.9	102.21	99.716	99.597	99.143	100.85	99.079	99.262	97.502	99.546	102.05	98.157	98.275	98.549	101.83	97.182	100.54	99.631	99.141	100.39	98.79	99.727	99.441	99.454	99.704	99.776
114.42	111.43	112.61	111.39	112.67	110.34	114.12	110.79	110.76	112.34	111.48	112.43	111.62	113.52	112.88	110.93	112.1	110.98	112.08	113.63	113.3	112.5	114.31	113.34	112.58	112.58	112.17	110.51	113.14	111.55	112.97	112.43	112.41	110.76	113.59	112.43	113.77	114.24	111.53	112.3	114.8	110.97	115.34	113.06	110.99	112.04	112.6	112.71	110.53	111.95
106.69	107.3	104.42	108.96	107.9	105.92	107.94	106.12	107.21	105.93	107.19	105.84	107.63	107.04	105.49	109.27	104.37	107.05	107.79	106.49	109.13	107.8	107.24	107.51	107.63	105.24	106.17	107.94	106.72	106.72	104.35	106.17	105.33	108.09	107.95	106.55	106.37	107.3	107.02	108.37	106.37	105.4	108.39	105.41	107.18	106.17	108.14	105.41	107.6	107.48
110.04	110.87	110.6	110.92	109.24	110.4	109.61	111.18	112.32	109.37	106.73	110.59	109.42	108.77	112.17	109.28	110.83	108.94	112.72	111.5	110.47	111.86	107.95	106.88	111.82	109.85	110.33	110.27	111.6	112.34	112.55	109.52	110.95	112.66	110.32	109.15	109.39	109.07	111.8	110.25	112.49	108.09	110.12	109.64	108.54	111.16	109.25	111.34	110.52	111.4
100.54	99.081	100.83	97.06	100.28	99.926	101.79	99.75	101.37	98.589	100.53	100.43	99.983	102.32	98.69	100.03	98.047	100.31	100.05	101.78	100.57	98.942	98.954	98.842	97.041	99.824	100.34	99.996	100.32	100.32	100.39	100.52	99.759	99.618	100.01	99.734	98.705	99.997	99.004	98.76	99.076	99.658	99.542	98.075	99.846	99.639	99.155	97.883	99.981	100.38
106.21	103.64	106.13	103.51	104.48	106.51	106.28	105.8	107.1	103.69	107.57	103.28	106.65	106.52	105.12	109.41	108.84	104.87	106.74	108.31	106.35	103.02	107.72	107.61	106.03	104.8	104.28	105.06	109.37	107.85	105.75	105.99	105.11	106.05	107.69	105.15	106.23	105.82	104.3	105.73	107.24	106.17	103.8	105.67	104.7	108.11	105.2	105.71	105.68	103.53
99.307	97.796	99.721	100.68	98.456	99.459	99.19	100.87	97.276	99.497	100.56	100.91	99.686	101.18	99.492	99.184	100.58	99.546	99.648	100.36	102.93	100.93	99.526	99.656	99.589	100.29	100.65	100.66	101.48	99.957	102	102.21	99.642	100.04	99.996	97.884	97.862	100.06	101.48	101.6	100.39	101.42	99.049	100.62	101	99.496	101.47	100.81	97.686	99.414
104.63	102.47	107.83	104.83	106.1	104.87	103.8	102.78	102.64	102.89	104.6	104.57	104.75	103.26	103.89	103.87	103.28	105.19	103.91	103.12	103.67	106.71	104	105.96	104.47	105.93	102.39	103.28	105.02	103.7	101.65	107.91	105.2	107.02	104.77	105.27	104.59	103.77	105.06	102.77	107.36	105.52	102.39	104.77	104.78	102.95	103.7	104.38	104.65	105.38
118.35	118.53	118.22	117.87	117.26	119.3	115.56	118.62	117.3	118.04	118.25	116.35	117.1	117.4	115.48	117.39	115.9	115.8	119.62	117.75	118.11	119.25	117.22	116.27	116.71	117.06	118.71	116.69	118.8	117.26	116.21	117.88	117.33	117.08	116.62	118.61	118.56	117.61	117.71	116.67	117.04	117.02	115.98	118.39	116.2	118.3	117.74	117.46	117.99	118.25
117.2	118.05	116.27	119.23	116.82	115	117.38	117.77	115.59	117.43	118.84	118.47	117.15	117.72	116.87	116.3	116.82	114.88	117.81	116.51	116.42	115.43	119.01	119.35	117.72	118.38	116.66	119	117.66	116.52	117.1	116.32	119.14	116.31	116	120.87	120.25	117.79	116.01	119.09	118.06	117.05	118.38	116.34	118.01	118.57	117.64	116.29	117.35	116.99
107.19	109.06	105.89	107.5	103.95	107.31	107.13	106.13	107.57	107.67	105.82	107.79	108.13	106.03	104.98	107.11	109.47	103.37	104.01	107.16	107.64	105.76	104.05	106.11	107.78	108.79	108.9	106.68	105.29	107.18	108.33	107.41	107.87	107.55	107.24	107.46	106.92	104.08	108.74	106.22	107.06	107.39	106.74	107.52	106.83	106.71	106.71	106.34	105.44	109.88
104.49	102.6	104.54	107.08	106.45	104.66	103.59	105.12	104.6	103.97	104.23	105.86	101.74	104.32	106.54	107.68	104.32	104.84	102.67	105.15	102.75	103.19	102.94	104.94	104.58	104.61	103.63	105.25	105.9	105.25	105.8	103.76	105.62	104.14	105.71	102.62	103.62	104.05	102.71	104.17	104.7	104.47	106.02	105.54	104.03	106.57	103.87	105.5	103.94	103.63
109.55	111.08	112.46	111.58	110.24	110.93	111.63	111	111.55	110.62	112.26	113.49	110.45	110.27	111.62	111.17	110.41	109.26	111.13	111.55	112.86	111.05	112.92	111.82	111.81	112.03	111.46	112.34	111.78	110.55	111.44	113.02	108.95	112.58	110.26	111.66	111.7	110.16	110.06	111.75	111.77	111.37	110.87	109.62	111.86	111.08	112.75	111.31	109.06	110.88
111.04	113.12	110.09	113	110.22	111.28	112.57	111.95	111.56	112.25	111.15	112.72	113.48	110.66	110.16	110.98	113.79	112.29	111.82	112.16	110.83	112.11	111.96	112.96	111.44	112.83	110.15	110.73	111	111.05	111.73	111.83	112.77	110.45	110.93	110.17	110.65	112.37	112.74	110.97	113.66	110.58	113.02	112.42	112.45	111.67	112.69	113.72	113.07	111.99
104.78	105.3	106.69	105.46	105.85	107.8	104.22	105.02	104.59	105.02	105.98	105.95	106.83	104.22	104.64	104.44	102.41	104.26	105.83	106.75	105.07	103.66	105.77	103.34	105.75	105.63	105.95	102.86	105.46	104.95	102.26	106.36	108.09	103.77	106.04	105.62	104.21	106.34	104.79	106.56	105.03	106.19	105.7	107.04	107.23	105.17	103.7	107.02	104.4	105.27
108.22	110.58	111.97	110.89	110.21	110.6	109.89	110.19	108.66	109.93	110.62	111.46	109.78	109.63	110.64	111.54	109.69	110.89	109.39	112.57	110.38	110.68	111.3	110.2	107.53	109.27	110.52	110.48	111.65	111.17	109.97	110.27	110.06	108.31	108.89	112.79	107.81	107.93	110.18	109.21	109.41	110.56	109.84	109.57	110.61	109.63	109.97	107.02	109.16	107.62
108.36	111.31	111.56	109.15	108.21	108.76	108.82	108.77	109.15	110.2	109.61	109.67	111.42	109.44	112.85	110.69	109.19	111.84	109.63	110.32	108.93	110.11	112.06	111.98	108.5	111.18	109.4	110.51	111.77	111.71	109.72	112.89	109.37	108.79	108.83	109.4	110.34	112.24	107.9	107.25	110.68	110.19	110.41	110.06	110.22	109.93	110.68	111.5	110.79	107.4
102.82	103.88	101.98	105.1	107.51	105.46	101.47	104.51	104.12	103.76	104.25	102.25	104.75	104.07	104.06	104.68	102.58	102.78	106.02	106.03	103.77	102.98	102.7	102.76	103.46	104.41	106.58	102.03	104.04	103.06	105.26	105.18	103.55	104.68	105.85	103.78	104.33	104.5	105.27	102.48	104.55	105.06	103.89	104.72	104.2	103.75	103.15	103.71	103.95	103.27
112.52	112.61	110.73	112.12	111.99	111.95	112.26	113.48	113.89	115.75	109.13	111.6	112.46	113.27	111.16	113.35	109.49	110.4	112.35	112.54	110.11	115.39	111.41	111.42	111.5	112.03	112.23	111.73	111.25	111.58	110.92	113.24	110.57	110.99	112.61	111.54	111.74	111.79	111.85	112	111.49	111.18	111.57	112.89	110.76	112.73	111.23	113.26	112.89	111.47
103.93	103.81	102.33	105.47	103.64	104.16	105.75	101.2	101.14	105.09	104.44	103.63	103.01	105.45	105.47	104.12	105.49	103.22	105.07	103.76	103.36	104.93	104.42	101.99	102.45	105.24	103.05	103.83	104.92	104.69	105.08	103.77	103.53	104.68	103.55	104.39	102.53	104.71	103.87	104.51	104.19	103.88	101.85	103.28	102.6	103.2	106.42	103.32	105.33	104.33
105.19	105.84	105.16	104.87	103.86	106.1	104.07	104.82	104.91	105.32	106.96	105.78	105.02	105.82	106.06	105.36	104.93	105.05	105.4	105.64	106.54	103.6	104.08	105.65	105	106.47	103.19	105.97	104.91	105.57	105.65	105.31	104.8	104.43	102.19	103.97	104.39	105.46	103.73	104.6	102.68	105.6	105.43	104.68	104.68	104.87	104.34	103.78	107.71	107.11
105.43	108.21	104.89	105.61	106.23	104.39	106.8	107.01	105.8	108.86	106.39	106.96	105.61	104.7	104.59	107.77	107.13	105.73	106.64	106.33	107.5	107.26	105.1	108.56	106.1	106.63	108.86	106.54	105.75	105.17	108.73	106.49	105.33	107.73	107.01	105.77	107.51	104.94	107.55	105.48	103.64	104.94	105.11	106.74	106.72	103.17	105.54	106.37	103.78	107.69
104.64	104.65	105.19	107.31	105.01	106.57	104.09	105.9	104.99	106.57	106.38	106.16	107.29	102.07	106.57	105.36	105.21	106.64	105.59	107.05	105.75	105.58	108.49	105.54	107.07	103.66	105.91	105.37	104.99	106.85	107.06	104.63	103.94	104.98	104.58	104.35	106.7	104.02	104.09	104.7	106.64	104.26	106.01	106.54	107.95	105.03	106.63	104.77	105.14	105.5
109.6	111.36	111.69	111.74	107.93	109.94	110.31	112.71	110.94	108.27	113.06	110.83	111.52	109.48	111.01	108.7	112.06	111.65	111.65	108.58	111.07	110.32	109.83	108.56	111.45	110.5	112.23	112.04	111.3	112.46	110.47	108.52	111.76	111.61	111.55	108.81	109.72	110.57	110.14	109.86	112.88	109.62	110.78	109.96	111.78	109.79	112.23	108.54	111.88	109.13
105.88	105.4	103.47	104.99	104.35	104.28	106.11	104.71	104.08	105.18	105.12	103.21	104.35	105.23	107.1	103.59	103.36	104.62	106.47	104.13	103.77	104.14	103.76	105.56	106.5	104.27	105.13	106.64	104.38	104.2	103.93	105.16	106.83	105.58	105.91	106.15	105.32	105.12	104.9	104.95	107.69	104.73	105.16	104.11	104.83	103.63	104.43	105.37	104.51	105.96
105.08	103.8	103.61	106.94	108.01	104.68	107.9	103.23	104.18	102.07	105.48	104.59	103.92	106.28	108.52	104.76	106.81	102.92	105.85	106.94	104.6	105.51	105.99	106.69	105.41	107.12	103.88	102.88	105.68	104.73	104.7	106.55	103.45	103.39	106.8	104.9	106.65	105.53	104.44	104.49	105.62	104.62	106.37	103.39	106.11	104.08	106.42	106.12	104.03	103.7
104.23	107.42	105	105.66	108.18	105.15	106.53	107.72	103.61	107.09	107.58	106.05	107.26	105.76	105.23	105.58	107.28	107.52	108.73	108.46	105.82	105.33	106.78	103.66	105.25	104.44	104.02	107.84	105.96	106.22	105.33	106.13	104.8	108.55	105.1	106.23	106.72	105.62	105.2	104.25	106.38	107.75	106.49	106.28	105.43	106.95	105.22	106.79	103.1	106.26
113.74	111.26	111.4	111.6	112.2	113.1	112.72	112.18	113.53	113.38	111.72	111.61	115.02	109.88	111.51	112.17	110.91	111.97	110.33	111.19	111.79	112.91	113.01	109.66	112.37	112.11	114.04	112.33	114.06	113.15	112.8	112.2	113.38	113.82	111.75	113.13	111.48	110.65	114.59	112.88	113.3	112.31	109.24	113.32	113.4	113.71	113.22	113.12	113.66	111.33
106.69	107.99	103.88	105.32	105.47	105.15	105.41	107.33	103.84	106.04	105.81	104.95	105.56	102.94	105.18	104.67	106.62	105.78	108.4	107.2	106.91	106.4	104.61	103.32	105.28	102.52	105.98	104.34	104.83	104.77	105.89	106.65	105	106.7	105.17	106.29	104.97	104.62	105.03	105.27	106.91	107.05	106.53	107.04	106.63	105.49	104.04	107.75	106.62	106.6
105.62	105.76	108.38	104.95	106.3	105.8	106.63	104.86	108.63	103.67	105.43	105.42	105.93	106.2	106.29	105.95	106.24	103.43	104.49	104.71	106.58	105.23	105.51	105.14	103.47	105.84	106.37	105.85	105.3	104.58	106.59	104.17	105.42	102.95	106.06	104.29	105.11	106.29	104.31	103.35	104.45	106.03	106.61	107.9	105.4	106.36	104.46	102.44	106.48	107.33
109.7	112.57	111.4	110.75	108.13	113.28	112.59	109.35	109.83	111.86	110.68	111.78	111.94	111.02	111.06	108.71	109.98	110.31	109.57	110.28	111.3	110.84	111.81	111.74	112.32	110.85	110.12	111.4	111.01	110.85	112.88	110.61	112.64	109.47	109.67	110.6	110.27	112.27	111.99	111.34	112.92	110.65	109.55	107.85	109.44	110.16	108.15	109.95	109.84	111.63
104.66	104.59	105.82	105.65	103.83	106.36	104.36	106.72	104.8	105.89	105.47	106.89	105.92	106.14	105.03	107.19	106.93	106.21	104.45	104.6	104.36	102.81	106.72	105.25	105.02	103.19	105.46	105.05	103.48	103.51	106.33	104.48	105.51	104.71	106.63	105.12	108.6	104.06	106.4	104.89	105.33	104.62	105.05	104.63	105.51	106.12	103.37	106.63	104.64	103.79
105.14	106.72	105.6	106.05	105.58	106.35	105.14	108.05	106.98	102.76	105.71	106.53	105.54	108.38	105.76	106.1	106.22	106.32	106.89	105.4	106.05	106.67	107.13	103.78	105.09	105.81	106.72	105.65	106.43	107.82	106.08	105.99	105.16	106.24	107.77	107.58	105.89	105.45	106.07	106.73	106.04	106.57	105.69	107.03	105.15	106.72	105.58	106.57	105.22	105.22
108.75	111.05	111.92	110.37	112.51	108.62	112.47	112.04	109.79	111.77	109.67	106.95	110.25	111.07	109.33	108.78	110.37	109.59	108.65	110.44	112.48	109.59	110.72	107.02	110.75	109.52	108.82	109.06	109.27	111.3	110.48	111.07	109.5	110.23	110.08	108.86	108.72	108.64	109.66	109.13	110.69	108.36	109.31	111.03	111.72	109.25	110.43	109.07	107.97	111.05
104.99	104.84	104.79	105.63	106.89	105.21	104.9	104.28	104.17	104.61	107.35	104.06	105.36	107.83	103.78	103.87	107.12	106.58	106.1	103.6	104.25	104.4	105.62	106.29	104.39	107.08	105.54	106.23	104.8	105.4	105.8	104.32	107.15	106.16	105.65	105.71	104.7	105.16	105.69	107.13	104.11	104.64	106.7	106.36	107.05	108.87	105.89	104.87	105.63	105.35
104.33	105.41	106.62	105.43	105.44	108.13	106.89	106.44	106.24	109.02	105.14	106.24	103.22	106.82	105.85	107.67	106.28	105.05	107.98	105.76	107.88	108.09	104.81	105.8	105.43	108.27	104.68	105.92	107.22	107.44	109.65	107.84	105.13	105.94	107.3	105.11	105.16	106.46	106.87	104.7	104.35	108.73	105.81	104.22	106.34	107.68	105.29	103.68	107.68	107.73
105.08	107.57	106.87	104.71	107.64	106.39	107.53	105.08	104.37	106.92	105.91	106.31	105.76	106.52	107.46	107.97	104.49	106.01	104.48	104.88	107.99	104.29	107.78	104.86	108.87	105.56	105.4	107.84	107.37	105.81	105.36	106.44	105.09	104.11	106.77	105.3	106.53	106.15	104.59	105.56	106.72	104.93	105.95	104.91	105.24	106.66	104.79	104.89	106.01	105.82
105.11	104.1	102.68	104.65	104.2	104.77	105.21	104.63	101.45	105.29	103.19	105.95	103.66	103.28	104.8	104.2	107.08	104.64	105.87	104.5	103.46	102.87	104.5	103.34	105.62	105.68	105.22	105.87	103.6	104.7	104.51	104.44	105.48	105.75	102.96	103.38	104.62	106.01	104.97	102.79	104.56	104.42	106.98	103.58	105.42	106.52	103.49	103.7	107.14	104.28
100.37	98.636	99.959	100.81	100.1	99.441	100	99.99	100.7	100.7	100.38	99.625	100.22	101.82	99.756	99.695	101.33	98.463	97.707	101.21	101.48	98.829	100.41	100.94	99.931	100.99	101.44	101.06	100.51	98.577	99.675	100.74	101.43	100.62	99.356	101.67	98.23	100.32	101.59	100.03	99.645	101.57	100.79	102.29	99.439	99.339	99.22	98.123	100.69	101.7
105.59	105.55	105.03	106.44	104.46	104.93	104.6	104.89	106.66	107.03	107.98	103.63	105.59	105.24	109.89	105.33	105.93	104.71	107.78	106.8	105.86	105.53	104.65	104.73	105.4	105.9	106.52	103.25	105.81	105.93	106.33	107	105.95	103.89	104.54	104.78	107.1	103.86	104.29	105.87	106.96	102.42	105.81	103.12	107.4	106.55	104.9	104.71	104.94	107.75
103.12	106.27	106.08	106.67	104.11	102.48	105.48	103.71	102.92	104.18	102.66	100.77	104.44	106.07	107.06	104.83	105.11	108.43	102.49	104.4	106.12	104.66	103.53	105.76	103.83	104.72	105.62	101.96	105.39	104.99	104.15	104.15	103.96	103.88	104.14	103.44	106.02	105.5	104.65	104.6	105.52	105.85	104.79	104.49	104.87	104.5	103.01	104.82	105.29	105.04
113.55	114.23	117.51	116.65	115.68	115.06	114.96	118.53	116.78	116.99	116.81	116.49	116.5	117.08	115.49	114.32	116.04	117.3	116.63	115.26	112.73	116.92	116.89	115.41	117.11	114.71	116.52	115.4	116.55	115.74	115.67	116.14	118.04	117.85	116.32	118.76	117.49	115.93	116.64	114.88	116.96	116.18	117.33	114.98	117.68	114.73	116.57	116.64	116.39	118.16
104.73	104.3	104.37	104.83	104.16	105.18	104.34	104.26	104.29	102.36	106.39	104.16	102.79	103.56	101.98	104.05	102.05	103.98	103.59	104.04	103.04	103.78	104.55	104.56	103.85	104.5	104.06	106.08	103.21	102.74	105.31	105.62	104.17	105.88	107.05	104.8	102.41	104.26	106.05	104.79	106.25	103.06	104.3	104	103.22	106.27	103.45	103.95	103.36	102.77
108.98	113.27	114.45	112.92	113.92	112.01	111.31	111.07	113.48	113.75	111.18	112.06	109.09	111.01	110.66	113.03	111.71	113.33	112.72	112.43	113.38	114.83	111.22	113.77	111.8	113.24	111	113.56	113.55	113.25	111.86	112.52	111.54	112.68	111.21	112.48	111.72	113.24	113.83	112.61	114.19	114.9	112.2	112.18	113.52	113.23	112.52	114.46	111.8	113.16
106.44	107.3	104.28	107.59	107.46	106.2	105.03	107.06	106.68	106.06	110.09	106.12	102.08	105.65	108.27	108.04	106.62	105.56	105.63	107.29	106.94	107.37	107.87	105.35	105.58	107.32	104.22	106.37	105.55	105.99	106.56	106.29	105.72	106.72	106.02	105.48	105.93	106.94	105.86	106.31	107.63	108.56	105.61	106.08	106.34	105.84	105.8	105.27	104.31	108.19
111.62	111.07	114.06	111.6	112.81	111.3	111.59	113.06	113.66	112.94	113.81	113.31	112.06	112.4	113.89	113.14	114.62	112.4	112.11	112.16	111.13	112.53	115.76	113.35	115.31	113.71	115.08	113.62	112.61	114.5	113.98	110.5	112.83	114.7	110.84	114.23	112.16	113.08	114.24	114.13	111.5	112.61	112.6	112.61	111.42	111.6	110.58	111.97	113.71	110.55
104.51	104.23	103.67	105	108.01	105.73	104.2	105.69	106.85	104.73	104.07	106.61	106.64	105.47	104.73	103.94	106.7	107.1	104.67	107.57	106.65	108.08	104.68	105.38	105.88	104.36	103.74	106.58	106.42	104.71	103.64	104.56	107	104.36	106.65	105.63	104.26	104.26	106.21	106.04	107.33	104.45	105.4	103.54	104.54	106.43	106.24	105.68	105.63	105.12
107.19	106.87	105.71	108.25	106.61	104.97	107.39	106.24	106.88	108.01	106.45	104.79	106.44	106.22	104.15	106.37	104.65	107.35	107.4	106.48	105.1	108.49	106.4	106.16	108.04	108.38	104.63	107.07	106.31	106.31	106.83	107.24	106.44	105.72	103.8	106.15	104.6	104.99	106.29	108.72	108.24	103.56	106.16	105.54	107.8	106.64	104.24	104.69	106.58	106.4
100.14	102.6	102.75	100.11	100.39	102.38	98.904	99.822	100.9	99.953	100.37	97.963	100.22	100.59	98.315	99.265	100.14	101.7	98.128	101.95	99.615	100.99	99.058	100.73	101.37	98.891	97.762	101.08	100.34	99.954	99.773	100.12	101.4	99.789	102.02	99.59	102.65	101.31	101.24	100.52	99.952	99.965	101.35	98.498	100.41	100.38	100.75	103.37	99.891	101.4
111.57	110.24	110.74	109.69	112.32	109.68	111.39	111.01	112.11	110.89	112.1	109.78	111.73	114.35	112.43	111.41	110.71	110.69	109.23	110.26	112.59	110.4	109.32	111.18	111.16	111.41	112.04	112.37	114.85	108.67	109.63	112.04	111.78	110.95	109.49	110.97	110.26	112.12	109.51	110.4	109.96	110.46	111.49	111.62	111.66	112.13	112.02	110.38	111.09	110.37
103.41	106.22	104.02	105.16	103.66	105.94	104.54	104.72	104.53	105.53	106.61	105.29	105.55	105.3	104.23	105.39	103.72	103.13	106.51	104.61	104.93	104.53	106.36	103.54	104.54	104.54	104.29	105.34	103.6	104.23	102.55	102.78	107.72	105.32	105.95	105.55	104.32	105.74	103.42	105.14	104.01	106.51	105.26	105.14	103.71	105.71	105.32	105.87	107.18	104.59
99.762	101.51	101.31	100.04	97.98	98.556	102.86	98.197	99.195	98.622	99.302	99.23	100.8	99.485	101.48	98.573	100.39	97.751	99.386	100.92	99.653	100.28	100.11	98.453	100.11	101.26	100.87	99.79	103.7	100.22	99.363	99.569	98.993	100.76	97.86	100.3	101.52	100.76	101.46	98.919	101.82	100.69	99.945	98.262	100.78	100.91	100.36	100.32	98.601	96.693
107.79	108.46	105.71	109.14	106.54	108.67	108.94	107.22	106.53	108.75	104.89	107.6	104.63	106.23	105.99	106.93	107.71	107.87	107.53	106.11	109.95	105.84	106	106.95	106.85	108.92	108.18	106.01	105.93	105.14	106.09	104.69	105.44	106.88	106.28	107.79	106.34	106.87	105.89	105.33	108.33	106.89	106.96	107.54	107.59	105.46	104.71	107.25	108.65	105.57
106.54	105.33	103.04	104.54	107.47	104.32	104.97	105.34	103.16	104.93	108.02	106.39	106.56	107.2	105.08	107.45	105.64	104.29	107.32	105.2	104.02	105.22	106.36	107.89	104.73	107.82	104.32	105.23	101.82	106.42	104.75	105.13	107.28	105.46	105.24	104.42	106.24	108.62	105.83	105.87	106.83	105.6	104.94	105.03	106.88	104.43	104.4	103.44	104.81	104.08
102.23	103	105.32	102.88	102.42	102.7	103.02	105.15	104.2	101.62	104.17	104.01	105.3	103.88	104.26	101.95	102.86	106.12	103.24	106.23	104.18	105.84	104.19	104.54	105.8	105.4	103.29	105.67	103.59	105.89	102.87	102.88	104.49	106.54	104.53	105.31	101.87	104.68	105.3	103.5	104.62	101.88	105.37	103.65	106.35	104.78	105.35	102.38	105.66	103.77
103.21	105.96	105.17	105.34	105.97	106.34	104.72	107.09	106.27	107.23	106.17	106.76	107.03	107.35	106.37	106.07	106.23	104.6	106.14	104.27	105.02	105.88	105.66	105.34	105.75	105.58	105.29	104.21	108.44	105.8	107.56	103.77	108	105.1	105.73	107.31	105.04	104.82	104.46	105.21	103.13	104.69	108.24	104.98	105.86	105.01	105.41	105.11	106.28	105.79
110.94	112.34	110.68	113.03	111.79	110.73	109.48	113.54	112.2	112.57	113.37	112.01	111.94	112.77	113.64	112.45	110.96	111.41	112.02	113.33	108.34	113.62	110.2	114.52	111.67	113.79	110.11	110.61	112.96	110.52	114.17	112.29	110.04	110.8	111.94	110.82	112.6	108.54	110.95	111.52	112.82	113.67	110.9	113.01	111.13	110.42	113.04	111.38	113.76	112.83
111.88	109.58	110.78	111.96	112.27	113.56	113.39	111.16	112.32	111.53	111.82	114.76	110.33	113.84	111.63	112.99	110.73	110.9	112.12	113.58	112.87	113.36	111.92	111.12	113.3	111.31	111.26	111.36	113.77	113.4	113.16	111.17	113.2	111.7	109.98	112.09	113.53	112.73	111.36	112.84	111.66	111.82	112.85	111.81	112.54	110.6	112.13	111.01	113.86	112.14
100.52	101.59	100.85	99.552	100.32	100.51	100.77	100.17	100.15	99.424	100.68	101.16	101.27	102.03	102.56	98.643	101.43	101.23	99.091	100.58	99.83	100.18	99.882	100.96	101.81	101.15	98.737	103.28	100.67	99.665	102.17	100.43	101.16	99.674	101.37	100.43	100.36	99.996	99.271	102.28	98.19	99.427	99.534	99.52	100.17	98.341	99.705	97.961	100.91	101.89
103.76	104.08	102.26	101.87	105.13	107.1	105.62	104.32	105.95	105.19	104.48	106.94	104.14	104.6	102.5	104.87	105.46	105.66	105.7	107.47	102.53	105.35	105.13	105.54	102.96	105.39	103.91	103.79	103.63	104.05	105.4	105.44	104.99	104.82	105.04	107.05	105	103.14	107.65	105.72	107.01	104.62	104.76	104.03	104.47	107.05	104.55	105.89	103.12	106.02
109.58	111.9	109.42	109.83	109.64	108.72	111.4	107.81	108.93	109.86	106.27	111.88	108.51	111	109.02	110.31	109.81	108.67	113.21	108.99	109.2	108.87	110.71	107.69	109.7	107.6	108.38	111.36	107.57	109.65	109.76	108.6	107.77	109.7	109.48	110.61	107.35	109.2	108.75	107.92	108.51	107.82	110.2	109.88	111.98	111.62	109.15	107.82	111.4	109.14
112.92	111.92	113.04	110.8	111.27	111.33	110.79	111.11	109.79	109.23	111.56	109.48	113.16	111.91	111.23	110.62	110.39	111.78	112.38	110.24	111.72	110.52	111.27	111.89	110.61	110.68	113.15	110.28	113.29	110.54	111.31	110.34	111.33	110.88	109.91	110.59	114.16	110	112.55	110.22	108.57	111.01	110.09	111.19	110.88	108.52	110.15	111.6	111.59	111.48
106.83	106.59	105.81	106.41	105.16	106.01	107.55	105.66	105.64	105.49	103.79	104.72	105.18	103.91	107.41	105.67	108.25	105.05	105.4	104.56	108.18	107.51	104.74	106.33	104.7	106.74	106.01	107.75	106.31	103.48	104.57	106.96	107.45	107.34	106.61	106.38	108.09	106.05	106.58	106.11	104.54	105.18	105.79	109.31	105.52	107.12	107.22	106.59	107.33	106.33
111.41	110.15	111.64	109.68	112.05	111.99	110.87	112.6	111.25	110.14	109.24	112.64	109.82	112.71	111.69	112.06	110.47	110.53	112.33	110.54	108.47	112.77	111.87	112.14	111.13	111.06	113	110.64	111.41	110.62	112	113.65	108.24	111.88	110.65	111.72	111.62	113.34	110.55	112.1	110.9	111.93	112.4	110.93	110.77	112.42	112.62	110.79	112.81	110.55
105.65	106.31	106.71	105.49	106.13	109.25	107.65	108.09	107.05	108.02	106.41	106.9	106.13	104.66	106.9	108.16	106.11	106.76	105.03	106.66	106.54	106.06	104.4	105.54	105.19	104.74	104.69	107.38	105.49	108.52	108.05	104.87	107.06	106.2	106.43	104.79	105.49	105.43	106.13	107.45	105.79	107.46	105.95	106.98	106.95	108.68	105.36	106.47	105.56	108.43
105.23	104.34	105.81	107.13	105.26	103.2	104.49	106.49	105.81	106.26	107.35	106.64	106.27	106.12	104.28	105.89	106.09	106.29	106.6	105.03	106.2	105.3	105.14	107.51	106.81	105.25	105.54	105.64	105.04	106.14	105.83	105.59	106.3	107.11	105.18	105.05	104.45	105.5	107.09	104.03	104.77	105.65	105.44	107.09	104.47	105.69	104.4	104.87	107.7	105.85
104.58	105.65	105.38	106.51	105.59	105.3	103.87	105.26	107.27	107.19	106.56	104.97	107.15	104.65	103.48	105.95	105.98	103.46	107.52	106.76	107.66	105.9	104.45	104.49	106.28	105.78	106.04	107.69	104.88	104.45	106.63	106.9	105.79	106.65	102.8	105.3	106.18	106.06	107.94	105.46	101.31	104.39	104.65	105.28	104.87	109.25	105.14	107.2	107.38	105.28
114.32	112.01	112.77	113.77	113.14	110.98	112.07	112.7	112.5	112.9	111.5	113.48	114.87	113.86	112.9	112.57	110.51	112.56	113.94	115.04	113.12	111.85	111.09	113.34	111.16	113.33	112.03	112.72	112.93	114.39	112.39	113.21	114.57	111.33	111.83	114.82	113.57	113.87	113.08	110.97	115.31	113.42	112.75	111.85	113.69	111.47	111.52	112.78	111.71	110.97
101.11	98.281	97.366	99.709	101.97	100.6	100.71	100.37	98.811	100.4	100.91	101.96	100.51	101.23	100.86	100.09	100.15	97.83	100.14	99.428	99.893	100.7	99.076	101.68	100.66	102.04	100.67	99.566	98.757	102.15	98.453	99.36	99.041	100.47	100.11	99.641	99.941	101.08	99.61	99.603	101.25	101.47	99.323	100.46	99.412	99.026	100.8	99.672	99.757	101.3
100.22	99.375	98.247	101.16	100.05	99.796	99.264	97.398	103.02	99.701	102.56	99.043	102.85	103.27	99.834	102.56	103.84	101.05	100.24	101.49	100.74	101.64	99.871	101.83	99.649	101.7	102.46	102.37	101.79	100.4	105.39	102.44	100.54	102.49	98.063	101.79	100.62	101.67	102.24	101.84	103.78	103.59	101.31	100.1	101.09	102.08	101.33	100.39	102.33	101.2
110.97	110.3	114.34	111.9	111.87	110.55	111.79	112.82	109.46	112.3	110.62	111.65	113.73	112.54	110.26	112.43	113.1	112.45	113.44	109.53	111.14	110.73	109.67	111.84	111.84	110.97	113.78	113.99	111.22	111.24	111	111.3	113.41	110.78	110.63	113.88	110.44	112.49	113.81	113.6	112.75	111.21	112.63	112.05	110.86	112.07	114.01	111.84	111.74	114.74
105.08	105.31	106.52	104.52	103.68	105.16	104.17	106.32	103.8	105.62	107.41	103.99	108.15	105.65	105.69	108.18	105.99	106.61	104.09	106.23	107.85	106.32	105.43	106.99	105.2	106.42	103.72	104.98	107.22	104.05	104.96	104.89	106.23	104.35	106.79	104.83	108.36	104.85	104.89	104.34	106.24	105.08	105.77	104.08	106.85	106.51	104.79	105.67	106.17	104.7
111.93	113.69	111.7	112.9	111.59	112.44	112.46	111.62	111.46	113.17	113.02	113.34	112.12	112.61	113.77	112.44	112.63	111.08	110.33	112.79	112.53	112.44	114.49	112.51	114.1	114.1	116.98	116.25	115.16	112.66	112.05	111.16	113.9	113.39	113.26	113.64	109.7	112.35	111.97	114.98	112.97	113.72	111.19	112.94	111.03	112.14	113.24	112.15	113.65	114.19
108.3	106.82	107.35	104.45	106.12	106.61	106.63	106.38	107.65	105.62	105.27	107.24	107.22	107.73	108.16	106.58	107.54	108.07	105.21	105.51	106.15	105.72	104.3	106.21	106.54	106.08	105.99	107.15	105.53	107.44	105.35	108.36	108.52	103.28	105.44	106	105.42	107.96	106.08	105.8	106.89	106.19	105.29	106.63	107.84	107.17	105.66	105.3	106.42	106.65
117.61	117.95	115.53	116.11	116.75	115.96	118.29	117.64	117.07	118.65	118.53	115.87	118.75	116.1	116.77	117.16	117.21	117.75	117.81	117.98	118.48	118.85	115.08	118.27	119.04	118.58	118.17	117.8	117.92	116.52	116.54	115.17	117.4	117.46	118.46	116.62	115.37	119.33	119.23	117.7	118.72	118.08	117.71	116.35	117.86	117.72	119.55	117.56	118.01	118.46
105.84	105.73	104.96	102.8	106.69	104.3	106.11	105	103.98	104.51	104.99	103.85	104.81	104.38	104.45	104.26	106.13	104.99	102.65	103.86	104.07	105.3	105.14	105.87	101.78	103.53	103.84	105.3	104.5	106.18	106.54	102.2	104.6	104.68	104.68	103.17	105.52	104.93	105.91	103.65	103.7	105.76	104.52	105.02	105.18	107.92	104.74	105.19	102.37	105.11
119.28	118.15	117.43	116.4	115.42	118.48	119.62	116.86	119.71	120.88	116.77	117.43	117.15	119.22	115.08	118	117.08	115.4	117.53	117.22	117.26	117.45	117.43	117.71	119.58	116.8	117.84	115.06	116.88	118.6	117.98	116.86	117.54	117.23	116.98	117.83	117.23	114.75	117.54	117.21	117.1	116.69	116.03	117.83	118.06	117.25	118.72	116.19	118.04	118.41
112.94	112.61	112.9	111.82	111.83	111.94	112.82	112.54	113.12	113.08	110.51	112.81	114.02	112.81	112.77	114.59	111.8	110.07	111.34	111.34	114.33	112.3	113.28	111.17	110.73	111.28	110.42	115.1	112.87	110.06	109.51	113.13	112.46	110.96	114.27	111.52	110.72	113.63	111.54	111.96	112.91	111.07	112.24	112.57	111.27	111.79	109.53	111.46	111.76	112.4
103.43	107.02	105.42	103.25	103.54	105.09	101.7	104.5	105.13	107.14	106.15	108.15	105.39	105.95	103.82	106.2	104.48	106.7	106.13	107.12	106.35	104.29	104.65	105.5	105.39	107.03	103.09	103.58	104.87	105.67	106.02	104.77	105.44	107.57	107.86	105.94	105.82	102.89	105.33	102.5	103.33	104.05	105.98	103.48	105.9	105.26	104.35	104.5	103.71	105.87
105.32	108.6	105.82	106.84	108.06	107.21	106.93	105.73	105.33	103.44	106.5	104.8	105.55	105.69	108.02	107.52	105.75	105.96	107.66	107.42	105.34	105.22	107.59	107.67	107.29	105.49	106.7	106.36	103.16	105.84	106.63	103.95	104.44	105.67	106.6	107.95	108.14	106.53	106.12	105.48	106.21	106.27	104.56	105.78	105.28	103.68	106.43	106.04	105.92	103.29
104.92	104.34	104.6	105.63	105	104.8	105.86	105.86	103.49	104.6	103.23	103.7	105.7	104.46	105.22	104.81	103.91	106.53	104.38	102.6	104.29	105.85	106.79	106.26	104.94	104.54	105.26	105.56	104.09	104.59	104.6	107.07	105	105.91	105.42	106.22	106.9	106.74	107.01	103.09	105.69	106.34	106.89	103.39	104.1	104.89	104.98	104.86	106.07	103.54
112.5	110.6	111.33	112.68	112.46	111.52	112.75	112.7	113.02	111.05	111.16	109.77	113.19	109.85	111.08	110.24	112.46	112.17	112.33	112.46	113.05	111.31	112.16	113.6	112.94	111.24	111.35	113.36	112.02	109.9	114.11	112.04	112.44	112.3	111.87	110.23	111.71	111.39	113.28	110.07	114.25	111.07	111.83	109.6	111.41	113.92	112.12	111.27	111.98	109.88
106.99	107.47	107.47	105.53	107.31	105.67	105.28	107.36	105.69	107.71	107.85	105.57	106.76	108.25	107.59	108.68	106.79	105.82	105.54	108.87	108.03	107.65	106.75	106.3	108.11	106.95	107.41	107.59	105.41	109.07	107.89	106.73	106.37	108.26	108.67	107.46	107.19	106.14	106.14	107.59	109.89	106.83	106.36	105.99	107.12	105.51	106.6	104.18	106.56	105.49
107.71	106.52	104.99	106.5	106.44	105.68	106.76	106.03	106.31	106.69	107.12	107.21	106.28	107.25	107.33	105.2	104.36	104.59	104.51	105.34	104.5	105.82	107.52	102.62	104.99	105.44	105.11	103.42	105.06	105.82	105.67	105.99	106.33	103.68	107.5	105.36	107.51	105.53	104.41	105.94	103.76	106.94	103.2	105.81	106.15	104.77	105.65	106.06	104.68	103.57
106.89	106.88	104.12	104.97	104.54	105.32	104.96	105.68	103.84	105.03	106.74	106.79	106.55	107.44	104.78	105.84	107.37	105.88	106.6	107.29	107.7	105.64	103.99	105.3	105.81	104.4	104.02	105.49	107.7	103.29	105.59	105.06	106.83	105.56	103.1	107.13	104.43	105.23	104.72	105.73	105.71	105.15	104.73	108.01	106.02	105.56	104.78	105.29	106.63	105.55
105.92	103.63	105.26	105.86	104.12	106.76	104.14	106.87	107.19	107.45	104.95	105.75	106.78	104.97	107.1	104.53	106.05	104.5	107.39	105.81	103.76	106.62	106.21	105.49	104.05	104.02	105.87	106.86	107.19	104.51	104.57	105.86	104.25	105.42	105.89	105.78	104.53	107.95	106.22	106.58	105.6	103.9	104.07	104.59	104.02	106.26	107.04	102.22	106.59	106.05
109.25	110.69	112.38	108.95	111.38	111.64	111.21	112.72	109.9	108.64	110.79	110.41	110.42	109.74	108.95	110.49	109.21	110.8	108.6	111.24	110.28	109.9	108.85	109.92	110.11	110.77	113.74	111.24	107.08	107.41	108.66	109.6	110.8	110.24	108.25	109.89	112.12	111.61	108.34	110.96	111.06	111.47	111.36	111.21	111.9	107.79	108.75	111.73	109.83	106.31
106.91	104.04	105.9	105.09	103.21	105.24	103.82	106.33	104.72	104.04	103.24	106.07	101.9	104.82	104.09	102.24	104.43	105.89	105.75	104.69	103.78	106.17	104.46	105.45	103.44	105.22	104.76	104.5	105.63	104.47	101.09	104.77	103.38	104.23	105.98	103.7	104.7	105.79	103.49	105.23	105.73	104.56	99.476	102.33	104.42	101.76	103	104.84	105.49	105.26
110.23	111.14	112.21	109.19	110.01	113.44	112.77	114.19	112.17	109.07	110.3	111.34	112.02	111.98	109.2	111.43	109.55	113.65	110.95	110.23	113.17	110.25	110.29	111.6	109.5	110.94	110.06	110.07	113.01	110.94	110.11	110.02	111.77	111.52	112.27	111.56	110.5	111.54	111.68	113.23	110.84	112.17	113.02	110.41	110.57	109.64	109.1	110.6	110.32	112.12
110.25	110.5	111.99	111.73	109.84	110.63	112.04	111.2	108.14	109.9	111.02	107.81	110.64	111.21	112.65	110.99	110.22	109.01	113.18	110.07	108.98	109.92	111.2	110.79	111.07	113.13	110.04	111.63	109.92	111.87	110.09	108.88	109.48	109.55	109.69	111.25	110.01	110.46	111.19	110.02	109.57	110.61	109.67	111.86	110.85	108.53	110.76	111.53	109.66	110.05
99.795	99.729	99.415	101.05	99.887	99.722	99.992	97.124	98.919	100.35	99.943	100.08	99.177	99.452	98.833	101.78	98.332	98.802	98.77	100.67	100.51	99.104	102.99	100.09	99.419	97.146	99.619	99.113	97.774	101.88	98.686	99.471	103	98.384	99.806	101.27	101.63	99.806	102.53	97.714	100.61	99.767	99.457	99.218	98.723	100.51	98.319	97.824	101.48	99.324
110.11	109.6	110.23	111.66	110.33	111.84	110.28	110.57	110.23	108.64	108.94	109.3	110.99	110.03	108.31	111.44	109.62	111.29	110.59	110.53	111.43	110.92	109.47	112.46	108.75	108.55	110.92	110.18	109.53	109.3	111.46	110.16	108.17	109.42	113.99	110.8	110.53	110.49	109.21	110.97	111.16	109.87	110.72	109.59	107.75	111.97	111.49	110.31	109.87	111.25
107.14	104.84	107.42	106.6	104.28	103.84	105.01	103.77	104.07	106.47	105.29	109.69	105.48	104.86	108.62	107.16	104.68	107.28	104.72	105.06	107.68	108.21	104.98	104.02	105.5	107	107.03	106.94	107.17	106.87	106.64	105.47	103.24	107.03	106.42	105.66	104	105.7	104.06	106.9	107.67	104.43	104.17	105	105.44	107.29	104.62	106.65	105.17	106.7
99.824	101.15	102.25	98.39	98.879	100.18	102.43	100.73	99.125	98.523	99.037	100.32	101.66	99.518	101.4	101.26	100.79	99.7	100.31	102.11	98.265	100.78	102.5	101.93	99.214	100.43	100.95	100.88	99.341	100.91	100.28	100.38	100.65	100.49	100.27	101.03	100.82	102.56	100.09	102.46	98.731	98.611	100.35	100.12	102.79	99.538	98.401	101.99	100.57	102.11
107.4	106.91	104.04	106.14	103.73	105.69	103.83	103.52	103.15	106.9	106.65	103.37	104.14	104.18	103.41	106.13	102.18	105.49	103.78	104.29	103.54	103.12	105.13	102.53	105.1	107.07	103.46	104.62	103.43	104.53	100.82	104.03	103.44	104.52	105.4	105.41	104.78	102.18	102.81	103.61	104.51	105.21	104.39	104.27	104.29	105.86	104.09	104.58	103.81	105.82
105.1	104.77	106.99	107.7	104.56	106.41	103.22	106.55	107.3	103.71	105.09	108.02	105.79	106.94	106.74	104.09	106.95	107.52	106.65	106.3	106.41	104.45	107.32	107.17	104.9	107.37	104.48	105.53	107.46	105.13	106.57	104.36	106.13	106.69	105.4	105.19	105.87	105.41	106.35	105.64	106.78	103.87	105.22	105.24	105.96	105.6	106.55	103.2	105.67	106.28
113.34	111.07	111.95	113.21	112.02	112.01	113.03	112.7	111.68	110.5	111.92	111.81	111.62	112.96	111.97	112.42	112.48	112.95	112.31	112.58	114.04	114.18	110.27	111.95	109.81	113	111.72	113.52	111.47	111.22	113.72	111.54	112.05	114.33	108.88	110.11	112.9	113.84	112.17	112.17	110.19	112.75	112.14	109.67	111.31	111.05	110.57	111.5	110.42	110.22
109.93	113.15	110.49	111.2	111.24	110.5	110.26	111.23	111.81	111.97	110.39	111.75	111.08	110.4	112.41	112.53	110.66	114.07	112.47	113.1	112.1	111.36	112.53	111.84	110.19	110.54	112.71	111.03	110.05	110.51	112.42	112.67	108.2	110.48	111.05	113.74	112.92	113.23	112.54	110.76	110.99	111.85	110.94	111.73	112.14	111.13	111.79	110.85	111.53	113.01
111.78	111.53	111.63	112.11	108.77	111.06	110.54	111.31	111.13	110.21	112.09	110.44	109.79	114.41	111.44	110.12	111.16	111.88	112.31	114.01	111.09	111.88	113.5	109.46	110.9	111.43	109.75	110.55	111.33	111.75	111.67	112.68	112.22	113.16	112.46	112.6	110.63	110.37	110.97	111.99	112.61	112.32	113.27	110.4	110.72	110.6	109.73	112.02	112.36	112.93
112.35	111.08	112.84	110.48	111.67	110.86	110.91	111.48	110.23	111.5	110.84	110.13	112.43	108.92	111.04	114.92	110.06	113.21	109.46	112.02	109.83	110.31	111.89	109.51	110.05	112.65	110.81	111.94	110.4	111.18	112.62	113.69	109.75	110.17	110.26	113.25	110.89	112.83	108.86	110.77	110.23	110.88	112.33	112.32	112.63	109.28	111.14	112.52	110.53	111.58
110.26	111.77	110.52	115.58	110	110.46	112.65	110.83	109.53	110.3	112.86	109.23	112.48	112.27	111.48	108.55	110.87	110.37	109.71	111.89	111.52	112.04	111.27	111.45	113.21	111.01	111.94	110.85	111.28	112.76	110.35	109.99	110.27	111.84	111.93	111.76	110.72	112.22	111.84	110.3	111.05	111.78	110.48	113.66	112.44	111.3	112.39	113.55	111.29	110.29
105.66	104.46	105.26	105.67	106.73	104.16	105.87	106.3	105.35	106.86	106.79	106.17	107.41	106.62	108.21	106.78	104.95	106.62	106.56	107.27	106.25	107.24	104.98	106	103.53	107.09	102.84	106.02	104.51	104.01	105.33	105.92	105.18	106.71	105.31	105.91	105.87	103.49	103.07	104.2	106.67	106.43	105.25	107.34	108.51	104.85	106.27	106.42	105.35	106.14
102.63	106.08	103.7	103.88	104.78	103.04	105.84	104.42	102.33	104.28	104.47	103.2	105.21	103.52	102.24	102.46	104.6	102.72	103.53	106.3	102.97	102.03	103.52	102.78	105.53	103.08	103.11	105.59	101.92	104	106.42	106.25	103.68	104.25	105.17	103.34	105.53	103.04	104.32	105.1	102.37	103.26	106.34	104.46	101.62	103.33	105.7	104.32	105.59	102.01
104.48	105.63	106.47	105.08	105.58	105.08	105.54	104.24	103.4	105.65	104.17	104.54	105.99	105.68	103.59	103.14	103.9	104.68	104.84	105.74	104.18	104.05	107.25	105.51	101.81	105.55	104.61	104	103.12	105.81	104.41	107.52	104.24	103.7	104.18	102.25	104.55	106.17	103.96	103.17	106.13	101.68	106.79	105.81	103.74	105.87	105.93	105.25	106.41	106.25
102.6	105.67	106.04	108.66	103.18	104.96	105.47	103.54	105.86	105.21	103.86	105.37	105.62	104.6	102.94	106.95	105.25	104.49	104.43	103.25	104.78	103.26	104.5	104.11	103.69	104.85	104.75	105.83	105.83	106.47	106.16	105.93	106.4	105.24	105.77	106.39	104.33	104.45	105	106.29	107.15	107.95	105.92	104.09	104.71	106.41	104.14	106.15	106.23	105.38
98.918	99.563	99.617	101.86	97.601	100.11	100.12	99.452	101.97	97.997	99.317	99.927	100.5	100.3	100.27	98.528	101.07	99.85	99.986	98.382	101.14	96.935	100.43	99.196	98.613	98.957	99.922	100.12	100.92	100.57	102.11	99.967	99.055	98.188	101.43	97.857	100.31	100.4	97.998	96.59	98.865	101.04	102	100.36	101.2	99.452	99.1	98.597	99.774	98.859
115.23	116.18	115.71	115.06	116.32	116.14	115.07	117.45	115.77	116.49	117.04	115.88	116.72	115.84	116.86	117.37	117.6	115.86	117.73	113.53	116.13	117.15	116.6	116.55	115.38	113.82	115.27	115.29	117.53	113.29	116.66	116.89	116.21	119.93	114.25	116.73	116.67	114.39	116.44	117.66	116.7	114.3	112.8	115.63	116.36	116.04	113.47	116.32	115.15	114.8
106.21	106.73	106.63	106.29	106.66	108.49	106.15	108.08	106.77	104.8	105.08	108.29	106.81	104.54	106.59	106.9	106.12	105.91	105.13	106.73	109.56	108.13	107.62	106.14	106.93	105.57	104.76	106.43	107.91	104.84	105.54	104.47	106.01	106.64	107.65	104.85	104.6	104.2	106.09	105.2	106.29	108.58	106.35	105.84	106.77	106.18	106.92	105.74	107.04	106.24
99.602	101.26	102.85	102.4	101.01	102.17	102.94	102.08	100.13	103.27	101.43	100.45	102.73	99.75	100	101.1	101.6	103.41	99.362	100.54	102.27	101.31	101.27	101.27	100.24	101.32	101.56	101.08	101.78	100.53	100.08	101.51	102.77	99.539	101.46	100.85	102.95	101.05	100.02	102.76	100.84	101.78	100.07	99.418	101.74	100.6	100.01	101.12	101	102.03
102.38	103.72	103.9	102.88	102.41	102.78	105.18	105.07	107.12	106.1	102.88	104.96	105.39	102.69	104.75	105.39	104.73	106.23	104.08	108.17	104.36	105.4	104.04	102.54	107.54	104.94	103.57	103.65	103.91	103.81	103.43	105.08	104.16	102.58	103.92	102.78	103	104.89	102.86	105.51	104.73	104.44	103.29	103.52	105.39	103.51	104.97	105.47	103.55	105
107.63	107.75	107.41	106.07	110.17	107.49	106.67	106.65	107.76	108.21	106.42	104.48	104.8	105.99	106.87	106.45	106.06	106.6	106.95	105.87	106.41	105.37	105.99	106.79	105.69	104.79	107.01	106.24	106.72	107.11	106.12	108.3	104.23	106.27	106.55	107.08	107.53	108.01	104.32	108.98	106.42	108.6	103.98	106.57	107.98	104.51	105.01	107.49	105.95	106.78
112.24	111.24	112.7	112.61	111.82	112.29	111.23	111.21	109.52	111.66	112.45	110.41	112.55	112.18	112.48	110.85	109.2	109.94	110.37	115.1	112.52	113.41	110.42	110.66	112.84	109.96	114.45	111.93	109.84	111.72	112.8	110.15	113.06	109.85	113.79	112.29	112.65	109.97	110.21	110.76	111.69	113.39	112.17	111.85	111.71	109.03	110.68	112.48	111.49	109.66
104.32	105.16	106.02	104.52	105.03	105.05	104.67	103.51	103.78	105.17	104.72	107.8	105.75	104.66	106.21	103.69	105.05	104.02	103.67	105.74	105.83	106.65	105.75	105.52	105.43	101.93	105.56	103.92	106.21	105.02	104.92	105.28	105.88	104.7	106.13	104.36	104.95	105.11	106.15	103.93	106.33	104.25	104.85	105.09	105.4	106.25	106.2	103.77	103.39	105.15
102.8	105.42	105.88	102.88	104.94	106.48	103.87	104.58	107.01	104.41	106.58	107.22	105.32	105.58	106.89	106.73	106.78	104.93	106.57	107.44	106.98	103.63	106.78	106.6	106.36	106.6	104.78	103.98	105.14	104.98	105.53	104.36	106.8	104.25	106.66	105.6	104.71	105.04	106.15	106.71	103.99	106.46	106.24	106.05	106.08	106.28	105.48	104.95	106.79	106.01
115.43	114.82	115.59	117.5	114.67	115.57	115.36	118.25	113.15	116.75	116.34	116.4	117.59	116.5	116.21	115.23	116.56	117.73	116.48	117.38	115.08	117.36	117.04	113.12	116.14	117.92	116.76	116.58	116.05	115.86	114.61	118.2	114.56	114.52	116.64	113.97	116.59	116.49	114.97	115.43	114.54	118.1	114.04	113.6	116.91	116.72	116.18	118.22	118.44	117.78
106.24	105.34	103.81	105.67	106.6	107.46	104.95	104.14	103.97	106.49	105.53	104.21	106.49	105.08	107.4	104.02	104.75	104.65	104.33	105.37	103.44	106.02	107.04	105.78	106.8	106.63	106.29	106.97	105.17	105.34	105.81	104.17	107.23	106.19	106.1	107.24	104.9	107.01	108.01	104.78	105.38	105.11	105.69	102.15	105.78	105.18	107.64	104.04	105.08	104.17
111.96	110.27	115.79	111.57	111.83	109.89	110.63	111.35	111.02	111.84	110.95	109.78	112.04	112.25	114.41	111.06	113.63	110.58	112.59	113.05	112.2	113.32	113.34	111.4	112.47	111.79	109.41	114.24	113.61	111.86	111.37	111.97	109.39	112.19	113.53	111.74	108.8	112.47	111.05	112.23	110.48	111.98	109.98	112.09	111.92	111.6	111.16	112.24	111.91	112.69
104.35	106.46	105.5	105.46	106.57	106.56	106.88	107.07	106.05	109.64	106.82	107.7	108.72	107.81	106.81	107.88	105.23	106.05	106.78	104.61	105.73	105.28	106.56	107.06	108.83	110.07	108.08	110.04	107.64	106.67	106.18	107.08	106.7	108.01	106.76	107.66	108.18	107.42	109.91	108.14	106.76	106.69	111.18	105.16	107.41	107.52	107	108.62	103.96	107.01
104.98	103.69	103.75	105.85	103.38	104.92	106.04	104.3	103.64	104.27	104.92	103.86	104.37	106.08	104.29	104.52	104	104.19	106.12	103.26	102.73	104.83	103.15	104.06	104.57	103.74	102.2	105.49	106.7	102.44	105.06	104.2	102.6	102.04	105.38	106.83	104.02	105.67	105.01	103.24	104.4	104.47	103.59	103.42	103.66	104.52	104.35	105.15	103.67	104
107.89	107.65	105.48	105.46	107.71	105.62	107.84	106.68	107.84	105.41	106.79	107.83	106.3	103.46	104.76	106.99	109.19	108.52	108.3	105.51	105.27	105.94	105.02	104.85	107.17	103.82	107.48	105.57	104.69	105.39	107.07	106	105.76	103.96	106.8	106.82	103.85	104.81	106.34	103.44	104.02	106.67	104.84	107.95	106.66	105.87	106.38	105.06	106.06	106.35
119.01	117.35	118.75	115.49	118.9	116.5	119.43	114.92	117.36	116.04	118.26	115.6	117.9	117.98	116.67	117.39	117.28	117.67	116.92	120.68	117.03	118.12	118.32	120.55	117.58	117.21	117.74	117.34	118.19	119.36	116.22	116.07	117.48	118.61	118.82	116.2	118.77	117.79	114.59	116.29	115.41	116.66	120.84	118.93	119.23	119.08	117.55	116.73	117.98	117.32
104.79	102.73	104.3	105.61	104.18	106.9	105.23	105.32	105.98	104.63	106.34	103.6	104.47	105.08	104.4	103.63	104.69	101.23	104.6	105.43	104.6	103.95	105.25	102.53	105.13	106.28	104.05	104.21	102.63	103.23	103.77	105.6	104.97	103.69	104.88	106.74	107.14	102.97	103.09	103.41	104.58	102.03	103.54	104.96	103.59	107.84	105.14	106.75	102.87	104.2
105.41	106.28	106.9	106.2	105.7	106.43	105.69	107.06	109.51	106.21	107.46	106.74	107.27	105.14	104.41	107.42	106.21	103.99	106.42	106.78	105.87	108.13	105.6	107.17	107.3	107.15	108.8	108.84	105.18	107.23	106.76	108.22	108.74	108.08	106.22	103.88	104.63	108.45	105.11	107.18	105.73	106.48	107.1	107.92	105.97	105.63	107.98	108.44	108.52	107.71
103.86	104.91	104.48	106.48	105.54	102.04	105.75	104.69	103.52	105.08	102.74	106.24	104.42	103.96	105.12	106.46	103.78	104.84	103.41	104.76	103.95	102.96	105.15	106.13	106.29	105.1	105.04	101.74	105.57	106.67	103.52	104.68	101.96	104.62	104.65	104.37	104.02	102.55	104.7	103.32	102.43	104.38	103.85	102.71	103.57	103.01	104.69	102.46	104.35	103.38
111.43	110.35	113.52	111.97	112.7	112.53	114.33	113.93	112.95	112.99	114.66	112.46	112.78	112.07	111.79	111.44	113.5	110.8	114.18	110.93	107.89	111.3	113.82	110.9	112.61	112.59	113.53	113.23	113.01	110.23	113.51	108.88	111.61	111.87	110.56	112.22	110.69	109.86	111.9	114.5	112.67	113.79	113.33	110.11	111.04	113.87	112.53	111.2	112.91	113.61
99.207	99.123	101.32	98.372	98.699	99.548	101.81	100.2	101.47	101.28	97.732	99.172	101.32	98.45	99.602	96.989	100.07	100.31	99.147	99.499	98.394	99.798	101.1	99.74	100.19	101.08	99.717	100.07	96.863	100.27	98.597	99.396	99.489	98.098	100.38	97.659	96.574	98.139	101.83	101.38	100.76	100.67	99.442	98.634	100.07	100.45	99.085	99.507	99.505	99.802
108.47	106.41	107.11	107.09	108.82	107.96	107.96	107.18	107.92	105.56	106.79	106.6	105.87	105.35	105.88	108.01	106.94	106.25	106.2	107.63	106.34	106.4	107.86	108.5	107.43	107.49	107.38	107.76	109.15	107.81	107.97	106.1	108.61	106.61	105.98	107.34	108.63	110.1	106.44	106.58	107.15	108.4	105.34	107.98	108.3	105.18	105.47	105.46	107.77	107.28
113.07	112.51	112.32	111.35	112.49	113.92	111.63	111.4	116.49	114.38	112.97	111.95	112.55	113.12	111.9	111.34	113.95	113.9	112.64	111.82	112.06	113.22	113.15	114.16	113.96	113.65	114.76	110.89	112.62	112.35	110.37	114.91	112.12	113.72	113.39	111.48	113.04	113.7	111.26	111.09	113.15	113.14	112.11	111.54	111.87	113.46	112.24	113.17	114.82	112.52
105.51	103.75	107.09	107.65	105.13	103.17	105.66	107	105.59	103.08	104.29	104.7	105.16	106.36	105.38	106.59	105.4	106.98	105.7	105.95	106.08	103.53	105.79	105.9	106.08	105.06	106.64	107.17	104.26	106.78	107.88	104.42	106.2	103.69	103.87	108.47	106.1	106.57	107.89	104.55	106.93	104.48	103.28	103.4	105.17	106.03	106.61	103.61	104.82	104.6
105.07	107.51	105.39	104.49	103.87	103.83	107.7	104.95	106.25	104.16	104.07	107.85	104.43	106.49	108.22	107.16	107.47	105.19	104.09	107.11	105.09	104.73	105.36	105.03	107.2	105.82	104.83	104.53	106.06	105.32	107.2	105.16	105.15	105.58	105.18	104.58	105.09	103.68	105.73	105.5	105.46	104.66	107.84	105.62	106.97	104.52	105.4	105.35	105.65	105.59
105.49	106.14	108.71	107.65	103.16	105.94	104.51	106.38	105.89	104.08	106.54	106.43	107.46	103.54	105.9	107.94	104.31	106.81	105.55	104.18	104.12	104	104.2	105.08	105.66	107.47	102.84	104.14	104.04	105.01	105.15	106.52	105.4	106.52	107.84	104.27	106.03	106.58	106.56	107.54	106.29	105.76	105.77	106.59	105.61	104.89	106.31	106.58	105.48	106.79
105.35	106.2	106.56	106.55	103.8	104.29	104.92	106.37	102.47	105.39	104.71	102.99	106.53	104.36	104.73	108.33	104.84	102.44	105.52	104.34	103.71	103.56	104.34	103.54	104.54	105.5	105.26	104.66	104.26	105.94	103.74	105.26	105.32	106.14	103.13	105.78	104.03	106.11	106.31	105.11	104.99	104.2	105.81	103.21	107.27	103.49	103.75	105.99	105.71	103.21
105.49	105.64	106.65	106.1	108.01	104.28	106.34	105.71	107.1	107.13	106.69	105.83	106.18	107.2	104.42	109.91	107.5	105.45	106.87	108.85	108.03	103.14	105.71	105.01	104.1	104.2	107.34	104.57	110.29	104.91	107.1	106.61	105.94	104.92	105.4	105.38	102.91	108.92	107.28	107.41	105.23	108.57	107.72	106.78	107.87	107.37	107.89	108.07	105.59	106.54
104.56	108.03	105.63	106.86	104.72	106.18	105.89	105.34	106.2	106.95	105.83	105.56	109.78	104.97	108.1	107.03	107.14	106.76	107.46	108.19	104.69	104.22	106.81	108.67	105.46	107.08	106.98	104.93	107.31	105.45	106.51	105.33	106.06	106.7	107.31	106.07	104.96	104.38	105.8	106.77	106.55	106.58	105.47	105.35	106.8	104.89	109.03	105.7	104.43	105.05
103.75	104.06	103.34	104.75	105.81	102.68	104.11	106.86	104.05	104.09	101.76	101.18	101.69	103.38	104.4	103.97	103.36	104.24	105.38	105.02	105.69	103.81	104.56	103.54	105.25	105.28	105.65	106.63	102.49	106.73	103.22	101.44	102.57	104.91	104.17	104.44	102.97	104.15	105.72	104.16	106	105.28	105.13	104.65	105.41	102.9	105.01	104.11	104.54	103.85
112.26	110.46	111.92	110.63	110.4	111.43	109.26	110.7	111.8	110.71	112.38	110.91	109.27	112.31	111.85	111.3	109.33	111.46	111.43	110.89	112.64	113.06	113.19	110.68	111.38	110.13	109.81	112.82	110.81	111.01	110.38	111.68	111.93	111.51	111.49	111.36	110.96	111.46	111.41	111.59	111.72	110.03	110.92	111.66	110.36	112.91	109.46	111.75	110.71	110.88
105.18	107.47	106.15	105.54	103.89	102.85	104.59	104.21	105.56	104.03	103.98	106.3	106.08	104.63	105.16	104.92	103.51	103.59	106.56	106.5	106.72	106.02	104.96	106.7	105.78	104.64	105.94	105.92	103.82	105.92	105.68	106.26	106.16	105.24	104.75	104.42	105.88	104.66	104.85	105.29	105.47	106.55	108.29	106.83	106.18	106.07	108.48	105.08	106.1	106.17
106.13	107.38	105.3	106.53	109.33	108.07	107.53	107.39	105.45	108.63	103.71	107.13	107.71	108.71	105.21	105.49	108.26	107.72	105.07	106.03	106.95	107.99	108.15	106.3	107.89	106.27	108.43	106.4	106.26	106.9	106.69	105.64	105.45	106.94	108.07	106.31	106.31	107.11	105.61	107.46	106.78	104.88	107.64	106.3	106.7	107.41	108.05	106.66	107.2	106.21
100.23	100.85	101.83	98.775	98.388	99.057	101.75	100.27	99.685	99.514	103.24	101.24	100.76	102.6	101.41	100.54	99.801	100.4	98.705	99.211	102.15	100.16	100.39	102.19	101.24	101.46	102.18	99.708	102.97	100.38	101.57	100.64	99.339	99.96	101.8	98.347	101.69	100.02	100.47	101.87	100.66	100.74	101.48	100.2	102.59	100.64	99.885	99.476	99.428	100.87
108.96	108.88	110.57	108.21	110.36	109.4	111.71	111.83	110.59	111.34	108.26	109.12	110.77	110.33	109.95	109.4	112.21	109.18	111.03	111.49	111.48	110.85	110.5	109.64	112	113.26	110.08	108.93	110.79	109.73	111.55	108.97	111.14	111.6	111.24	110.83	108.22	111.95	110.72	109.17	109.32	108.48	110.59	109.38	110.89	111.15	111.69	110.8	110.04	109.95
105.22	104.6	102.8	103.13	102.28	105.5	104.37	104.71	102.59	103.89	105.2	103.96	103.38	105.72	104.4	106.09	102.89	102.86	103.61	103.86	101.91	106.51	104.47	103.86	104.16	103.84	101.05	102.6	104.13	106.22	103.89	104.11	104.71	106.82	102.95	101.87	105.1	106.82	103.4	104.27	103.7	105.44	103.72	103.16	103.19	104.68	105.4	104.62	102.18	104.06
116.35	117.7	115.71	116.59	116.14	118.77	118.25	118.28	118.66	116.95	117.31	120.75	117.37	116.57	119.17	118.23	115.88	116.85	117.06	119.69	119.53	116.11	119.61	115.76	117.99	117.95	117.34	114.26	117.38	117.75	117.07	117.3	119.65	116.66	118.58	116.93	117.74	116.54	118.26	117.47	118.87	116.95	118.62	115.33	117.2	116.46	120.44	116.75	116.49	117.8
105.67	107.68	106.66	106.61	106.23	108.73	107.99	109.6	106.87	106	107.01	106.5	107	107.07	108.9	106.82	105.22	106.26	108.31	106.56	103.2	109.46	106.81	105.37	106.73	105.39	104.54	106.98	105.19	106.19	104.67	108.46	105.99	105.63	104.18	105.24	105.42	105.25	105.81	106.58	106.02	107.15	106.22	104.7	106.22	104.54	106.2	106.99	106.33	105.21
112.29	113.53	111.3	111.7	111.07	109.63	108.08	113.6	109.15	110.62	111.37	111.95	108.75	111	110.08	112.49	109.49	112.99	109.34	108.47	110.71	110.72	111.89	114.48	108.78	111.57	110.8	111.35	112.38	111.82	113.12	110.97	111.08	111.85	109.59	107.94	110.87	109.97	110.51	111.08	113.77	110.28	112.91	111.1	110.45	113.79	108.88	111.38	109.59	110.7
112.13	109.06	112.43	110.92	112.24	111.06	113.41	109.5	110.21	108.02	113.29	112.18	112.88	111.84	111.97	110.53	112.33	112.62	110.63	111.83	109.64	111.93	110.49	112.26	111.47	112.45	111.8	114.22	111.72	110.3	110.15	111.3	112.09	110.72	111.57	113.21	109.15	111.51	110.25	111.36	111.68	111.73	110.73	109.89	111.27	112.28	110.97	110.86	110.8	110.67
105.06	104.45	105.35	105.65	106.93	105.06	104.48	104.61	104.99	105.43	101.36	105.34	106.06	103.44	105.72	105.38	103.89	105.32	103.2	102.1	105.7	105.2	105.13	105.02	106.27	104.86	104.27	103.82	104.01	106.71	104	108.06	102.82	103.74	105.75	106.19	105.12	105.61	107.12	103.46	104.57	107.27	104.81	102.91	104.42	106.83	103.44	106.16	102.78	103.75
106.64	107.46	107.4	105.99	107.54	105.53	106.93	106.62	104.51	105.43	108.73	105.24	109.37	105.85	105.86	107.95	106.65	106.58	107.03	108.63	104.46	107.14	105.89	105.53	108.93	106.75	108.07	106.41	107.05	106.55	106.39	106.05	105.62	109.27	108.37	109.07	106.25	106.71	105.29	106.34	106.16	104.53	106.43	106.52	105.31	105.98	106.58	108.06	104.68	105.69
100.42	98.683	98.95	100.63	100	99.666	99.745	99.96	99.061	101.15	99.546	98.226	100.07	97.849	100.67	100.52	99.513	98.559	98.869	99.663	99.613	100.3	99.146	99.104	100.36	98.752	99.085	101.55	97.123	98.877	99.399	99.408	100.66	100.3	99.499	96.848	99.703	99.475	99.615	99.652	97.576	100.86	98.864	97.904	99.479	97.687	97.503	98.505	99.472	100.56
108.34	114.37	110.28	110.57	113.09	111.65	111.83	109.93	111.72	111.35	110.39	110.27	109.93	111.04	112.81	111.66	110.58	109.27	111.37	108.83	113.46	112.5	110.28	112.4	110.27	112.82	110.59	111.98	111.57	110.77	110.91	113.08	112.05	111.93	111.14	110.27	108.95	110.07	112.77	111.27	111.77	109.4	111.64	110.79	109.44	112.55	111.29	110.99	109.73	113.13
104.77	103.57	102.67	103.58	104.58	104.85	105.37	104.63	106	103.05	104.97	105.23	103.85	102.52	101.85	107.52	104.34	104.81	103.79	104.86	105.23	102.91	104.86	105.62	106.63	103.39	104.15	103.11	106.31	103.23	105.92	105.97	104.51	106.7	104.74	103.82	103.57	105.39	106.91	102.51	104.73	106.03	104.75	104.78	105.05	104.97	103.9	103.85	104.07	104.88
107.31	105.38	106.53	107.53	108	104	105.74	105.11	105	107.3	105.89	104.4	104.29	106.58	103.91	104.67	105.15	106.34	103.44	104.33	104.84	107.05	103.43	106.7	106.26	105.85	107.98	104.43	106.38	104.28	106.01	105.54	105.24	105.67	105.43	107.21	106.39	106.39	105.97	105.04	107.58	106.36	106.04	106.15	104.15	106.74	105.47	105.48	104.69	105.84
107.27	104.44	105.26	105.64	103.56	106.11	107.68	106.53	105.88	106.27	106.52	107.35	107.46	104.98	103.22	106.03	106.55	106.86	106.07	105.98	103.98	106.21	105.16	106.48	105.35	107.2	105.77	104.89	104.99	106.21	104.46	107.63	104.9	105.54	104.97	105.68	105.9	105.31	105.52	103.46	108.01	105.34	105.35	104.29	107.44	105.24	103.53	104.36	105.75	104.49
105.07	104.04	104.72	106.15	104.23	103.27	104.65	104.85	105.86	100.69	104.26	103.6	105.05	104.33	103.35	105.19	107.21	102.34	101.45	102.92	104.77	103.76	104.36	107.06	105.83	103.04	102.36	103.48	105.14	103.24	103.64	106.25	104.55	103.62	103.92	103.54	107.13	102.78	103.46	104.51	102.97	103.55	104.16	102.38	104.09	106.98	107.02	103.64	102.16	101.49
102.45	101.6	101.57	100.54	99.382	99.854	101.24	100.33	97.217	100.11	96.588	100.78	100.29	99.549	100.41	101.68	97.845	102.18	100.5	100.87	100.28	98.819	99.178	99.949	97.155	98.224	100.11	99.107	98.613	99.747	99.989	100.35	100.34	98.186	100.24	99.656	100.98	98.859	100.87	99.127	100.3	100.15	99.398	95.305	101.22	100.75	99.838	101.85	98.297	102.25
110.36	109.47	109.5	109.52	111.32	109.84	111.65	112.24	110.77	109.95	107.96	109.08	109.62	110.47	109.02	110.24	111.88	108.5	108.61	106.64	110.05	110.61	111.25	109.31	110.63	110.22	110.02	110.37	107.88	111.38	109.83	111.61	107.92	110.84	111.66	112.02	108.39	110.08	109.03	110.78	111.46	110.22	108.85	111.43	107.56	108.18	112.2	108.36	106.68	108.53
112.5	114.64	111.28	108.03	110.3	111.94	114.26	112.61	112.53	111.24	110.67	110.87	110.06	111.66	112.98	110.79	113.41	111.68	111.76	110.81	110.66	112.42	111.27	110.83	110.78	112.3	114.54	111.04	111.65	113.07	113.33	114.19	112.66	111.55	114.45	112.83	113.03	111.03	113.08	111.13	112.18	113.66	111.07	111.34	112.32	111.99	112.4	112.2	110.05	113.75
118.71	117.55	117.32	115.19	116.51	118.55	118.91	116.84	118.24	117.71	117.35	117.45	116.79	116.73	117.82	115.44	117.29	117.43	115.88	117.24	117.11	119.21	118.27	116.51	116.4	118.92	118.65	115.23	117.46	116.92	119.1	119.27	118.29	115.63	116.88	116.74	116.22	116.43	117.52	120.63	119.42	115.87	115.7	116.27	116.74	117.82	116.94	119.36	116.29	116.8
104.85	104.59	106.72	104.98	103.56	107.18	105.66	104.65	105.53	103.66	106.61	106.39	104.45	106.13	105.92	105.8	104.34	103.69	105.69	105.62	105.8	105.62	105.92	104.06	106.56	102.79	107.19	105.04	105.66	103.78	106.75	105.12	101.7	104.75	103.59	103.98	106.45	105.53	106.74	107.45	108.07	107.46	104.13	106.38	106.47	103.61	106.16	104.75	105.51	105.27
105.43	102.05	106.5	105.02	105.29	104.81	104.53	105.66	106.03	106.4	106.21	106.01	106.54	107.27	103.33	104.96	106.26	105.04	104.42	105.39	105.46	104.55	107.82	106.53	105.45	103.43	106.78	105.95	106.38	105.76	104.52	105.74	105.9	105.87	106.48	104.83	105.43	105.02	103.73	106.29	105.14	105.52	103.8	105.35	106.02	105.63	105.71	108.86	105.05	106.44
110.94	110.1	109.52	110.76	110.46	112.81	111.83	110.74	112.04	111.54	113.86	108.19	111.37	110.31	108.97	110.88	110.28	108.68	111.04	112.28	111.51	114.04	110.7	111.96	110.03	112.03	111.02	109.02	112.01	111.99	112.81	111.08	111.93	110.09	112.09	110.26	111.48	112.77	112.69	111.44	113.12	111.11	109.91	110.67	112.12	111.32	111.28	111.73	111.45	111.95
116.32	117.4	118.08	115.24	114.74	113.19	115	118.75	117.91	116.11	120.15	115.86	116.69	116.22	114.77	116.93	115	116.8	117.97	113.94	115.67	114.34	115.84	114.69	115.44	115.73	116.18	114.27	115.32	118.04	117.52	117.11	115.18	113.61	114.86	116.83	115.24	116.99	114.93	114.81	115.63	113.51	116.31	117.69	117.03	115.96	115.8	119.04	115.27	114.77
109.31	109.13	110.44	113.03	111.54	110.72	112.95	110.52	111.57	109.81	110.89	111.47	113.1	112.12	111.91	111.39	109.58	109.87	113.68	109.8	110.29	108.87	110.24	112.84	108.39	111.58	113.33	111.37	110.94	112.07	109.77	110.58	111.44	107.55	111.2	112.45	112.59	112.18	108.42	108.7	106.73	109.46	111.24	113.36	111.49	111.7	109.4	110.37	106.39	112.71
111.03	111.37	109.19	109.23	111.59	112.78	112.82	110.66	110.03	114.1	111.49	111.22	111.41	111.86	111.04	111.1	111.07	108.98	110.06	112	112.75	109.94	112.04	108.56	111.53	109.26	110.55	109.92	112.55	112.44	110.65	109.54	112.44	109.63	111.03	111.69	109.95	110.57	111.36	110.09	110.33	109.7	111.99	109.37	110.99	112.05	110.45	110.14	110.79	110
105.13	103.85	105.59	106.5	105.48	107.2	107.43	107.73	106.14	105.85	103.74	105.06	106.9	105.86	104.08	104.32	105.04	105.08	107.78	108.13	107.68	103.86	104.86	104.68	105.9	105	106.3	107.67	106.22	105.3	105.01	106.82	105.83	106.25	105	104.35	105.8	103.96	106.32	106.21	106.85	107.15	104.54	108.1	104.63	106.57	105.84	107.33	106.2	105.35
106.42	106.86	103.75	105.57	104.26	107.14	105.11	104.75	106.84	104.72	106.41	105.19	105.39	106.24	105.13	103.93	103.99	106.14	103.77	104.69	103.6	105.08	104.91	104.87	107.55	107.83	105.92	104.27	102.65	105.62	105.94	106.28	105.29	105.29	104.04	105.03	104.81	105.94	103.66	105.42	104.9	104.56	105.04	105.56	108.18	106.03	105.58	105.36	106.81	103.91
106.37	105.01	106.82	105.26	104.25	105.43	103.79	105.53	104.4	104.43	104.4	104.36	103.95	105.06	106.34	105.53	106.56	105.5	102.44	106.99	104.41	106.62	105.57	105.05	102.83	105.16	104.81	106.31	105.85	107.42	104.3	106.12	104.95	104.08	105.79	104.1	106.98	105.63	103.92	106.13	105.5	107.05	105.67	104.1	106.92	105.25	105.24	106.28	105.07	103.33
104.3	105.29	105.15	106.4	105.3	106.34	104.68	105.05	105.37	105.95	106.75	105.86	104.89	104.02	107.05	107.13	105.07	103.98	106.48	105.13	105.97	105.17	106.94	107.75	108.46	106.13	106.83	105.42	105.46	107.04	107.4	107.29	104.95	107.3	105.2	105.93	108.3	105.59	106.58	105.8	105.29	102.34	104.26	108.92	107.72	105.86	104.11	104.86	106.75	105.44
104.88	104.46	105.18	104.91	107.98	103.99	106.75	106.97	109.41	107.4	105.33	107.06	104.73	105.19	107.05	104.94	106.39	106.74	107.34	106.22	104.95	107.09	105.68	105.54	105.14	108.71	107.79	107.12	107.74	107.35	105.62	105.67	107.53	107.33	107.15	105.62	106.37	108.51	106.25	106.26	107.12	106.84	106.96	106.93	107.63	107.57	108.14	107.29	108.66	104.31
106.78	105.37	105.31	105.82	106.61	105.21	104.16	103.68	106.86	104.64	107.73	107.2	103.15	103.84	107.89	105.76	104.48	105.67	104.71	106.56	104.96	105.03	105.11	105.97	107.23	105.46	103.95	106.09	104.17	106.85	106.23	105.2	108.04	107.89	106.85	106.17	104.38	105.54	107.3	105.87	104.11	106.49	105.8	105.22	106.25	104.45	106.11	106.21	104.85	104.6
110.04	110.23	111.46	109.59	110.44	110.67	108.42	110.48	110.18	108.34	111.82	108.89	110.66	111.05	110.21	110.46	111.75	109.67	110.74	108.15	108.54	109.35	109.48	108.75	109.33	108.39	110.48	110.96	111.93	110.41	109.8	108.19	107.84	110.61	112.54	110.8	109.48	109.85	108.22	109.82	109.37	111.04	108.49	109.36	112.02	109.41	110.46	109.12	111.78	106.84
100.59	99.947	100.34	101.15	101.64	100.4	99.581	100.52	103.08	101.24	101.34	97.084	101.13	100.19	101.15	100.5	100.03	103.15	98.759	101.63	99.764	100.9	100.81	101.38	98.193	100.54	99.456	99.888	98.906	98.61	102.77	102.84	100.24	101.44	99.267	102.69	100.73	99.582	101.37	102.13	102.12	99.049	100.18	99.885	102.56	101.39	99.169	103.49	100.34	101.38
117.47	114.27	115.45	115.46	116.41	118.21	114.88	115.41	116.7	116.24	116.54	114.12	117.32	114.3	115.45	116.38	116.28	114.68	117.89	117.47	116.75	115.34	116.39	116.89	117.21	113.93	116.48	115.29	115.96	112.74	117.88	117.39	113.75	117.19	116.02	117.03	113.59	116.25	118.97	115.52	117.17	115.37	114.72	115.22	114.47	113.85	115.52	116.37	116.15	116.19
107.97	109.01	108.37	110.21	111.41	109.51	107.83	110.01	109.81	107.51	109.62	109.87	110.9	109.1	106.86	110.21	110.39	112.23	108.14	108.88	108.5	108.5	111.17	108.23	110.21	107.69	110.29	111.07	109.03	109.35	108.13	109.73	109.99	108.81	111.9	108.63	110.69	110.59	109.11	108.57	108.53	108.84	107.86	108.94	108.49	113.22	112.43	111.08	108.72	107.51
103.84	106.48	107.86	106.96	104.31	103.37	104.38	104.96	106.29	104.42	104.51	104.93	106.58	104.49	105.99	105.69	105.04	104.84	104.41	104.3	106.48	102.7	106.72	104.65	103.26	105.43	105.68	104.17	105.57	104.77	101.89	105.77	104.32	107.31	104.35	106.58	104.4	104.24	104.67	104.93	104.93	104.7	106.81	103.79	103.56	107.35	103.64	106.06	103.7	103.84
110.74	112.2	111.64	111.43	111.85	111.11	112.2	111.54	110.74	111.73	112.22	112.58	109	111.2	113.49	108.49	109.87	110.43	113.19	113.45	111.49	111.79	110.38	111.75	109.11	111.96	113.46	109.7	111.75	112.46	108.52	111.78	112.01	112.83	109.44	112.59	110.46	112.8	112.8	113.58	109.87	111.99	109.55	110.18	110.48	108.31	109.93	111.09	111.27	109.36
104.81	105.54	106.1	103.38	106.15	102.77	106.71	107.48	105.49	105.43	107.27	106.65	105.51	103.3	105.85	103.43	106.77	106.05	103.96	106.82	105.83	105.49	104.41	107.7	105.88	104.88	107.67	105.41	104.08	105.36	105.33	105.75	106.15	104.26	106.61	107.33	105.69	105.17	105.59	104.17	105.55	105.06	104.92	106.9	104.56	106.42	105.34	106.77	104.39	103.19
99.815	99.695	99.956	100.33	98.204	99.677	100.21	99.609	100.5	100.41	98.812	100.07	97.302	100.29	101.35	97.555	97.893	98.74	101.2	102.42	100.47	100.98	99.56	99.247	99.844	98.644	98.312	101.91	99.507	99.374	99.452	97.933	101.96	98.78	99.435	98.996	98.241	98.088	101.21	99.059	98.578	99.488	99.376	99.688	100.75	99.072	100.48	99.326	101.36	98.788
112.88	110.35	110.01	111.82	108.76	109.5	110.42	110.62	113.37	112.34	112.55	113.62	112.44	110	112.7	111.57	110.89	111.03	111.34	111.04	111.44	113.07	109.29	111.7	111.84	112.77	110.86	112.33	112.03	111.39	111.7	111.66	110.79	110.84	109.77	111.33	110.44	110.95	109.48	112.01	107.7	112.06	112.25	109.69	110.35	110.25	113.83	111.25	110.26	113.42
101.34	101.92	99.844	98.859	99.607	99.25	101.83	101.44	100.08	102.95	102.59	102.07	99.736	100.03	101.45	99.805	99.144	102.95	102.53	101.17	100.49	101.42	101.08	100.94	100.9	101.56	101.64	101.95	102.26	99.907	100.68	101.81	100.56	100.93	103.07	99.809	101.24	101.07	102.96	103.13	103.31	102.56	100.95	102.1	98.828	101.19	102.83	102.76	100.54	101.87
106.14	106.57	106.45	107.23	107.89	106.96	107.28	105.48	105.5	107.34	104.49	105.43	105.97	105.96	106.88	105.2	104.93	105.68	105.95	105.38	106.95	105.32	104.69	109.12	105.22	105.76	104.97	104.88	104.68	106.74	104.51	104.3	104.41	104.49	106.46	104.59	104.13	104.82	106.42	104.78	107.17	107.54	104.12	107.76	106.56	104.65	108.04	109.11	109.75	106.23
107.7	105.71	106.13	106.32	105.68	106.64	105.85	106.5	106.9	106.87	105.51	106.9	106.19	105.17	104.38	105.44	106.48	105.25	107.11	104.19	107.65	107.58	105.7	106.21	108.27	106.86	105.02	106.75	106.1	103.54	105.18	106.78	104.77	106.51	104.84	105.32	106.52	108.19	107.37	107.37	107.29	106.26	105.99	105.92	108.52	105.35	109.07	106.68	106.15	105.44
106.35	104.33	104.98	104.26	105.39	103.91	105.01	105.22	104.99	105.49	102.98	104.89	105.25	103.97	106.13	104.85	106.16	103.55	104.13	104.47	105.81	105.05	106.1	105	105.41	105.8	104.69	105.82	105.34	107.03	107.42	105.05	104.83	103.94	105.67	104.34	104.63	107.15	102.4	103.63	104.19	105.72	104.55	104.42	106.02	106.23	105.09	103.25	104.27	106.12
110.59	111.44	109.9	110.76	111.93	111.54	110.69	111.6	112.67	111.45	111.11	109.19	109.06	113.16	110.92	111.58	111.87	110.28	109.66	110.27	111.85	110.01	110.33	113.18	111.04	109.61	109.74	111.79	112.02	111.47	111.75	111.48	112.31	112.49	113.19	112.06	110.47	111.68	108.62	112.23	110.85	111.22	111.6	113	111.91	110.84	112.03	112.45	110.13	111.12
101.73	104.23	103.7	103.19	103.66	104.89	104.02	104.79	102.84	104.2	106.18	104.01	101.68	104.41	103.45	104.85	102.61	104.62	102.85	103	103.88	102.47	102.51	104.37	104.47	107.18	103.02	102.55	103.83	107.92	105.62	107.72	104.99	105.61	104.79	106.97	104.77	104.67	103.61	103.6	104.4	105.26	106.72	104.67	104.71	104.54	102.96	104.26	101.85	105.9
111.28	108.98	109.53	111.57	111.13	112.21	110.73	110.57	114.65	109.97	112.33	111.47	112.01	111.74	109.81	111.25	110.98	110.59	112.38	110.13	110.74	113.05	110.65	110.33	110.83	111.26	112.2	110.26	109.28	110.86	114.15	114.6	111.65	111.44	111.11	111.75	112.19	109.39	112.26	111.24	109.08	111.76	110.93	111.91	111.13	111.5	111.95	108.99	111.06	109.02
110.89	112.79	111.22	111.06	109.74	111.81	111.19	112.87	110.03	110.27	112.51	112.32	113.6	111.42	113.16	112.91	111.51	112.11	110.7	111.2	110.66	110.46	112.01	109.3	111.2	110.54	111.18	110.74	110.55	111.62	111.29	114.83	111.24	109.48	110.9	109.58	112.77	111.38	110.07	109.65	111.09	110.81	112.59	110.54	111.51	110.87	112.11	111.66	113.61	110.64
98.394	102.44	97.705	98.829	98.446	98.722	97.323	99.373	98.652	100.63	98.817	98.527	101.2	100.47	100.24	100.28	103.03	100.34	100.47	102.2	101.32	100.55	97.822	99.021	99.225	99.595	98.975	98.102	101.5	98.201	100.1	97.582	98.224	102.97	101.14	100.76	103.71	99.571	98.401	100.88	100.46	101.26	99.522	99.49	98.991	98.218	99.233	101.11	99.164	98.966
102.76	102.89	103.9	105.17	105.09	100.51	105.62	103.11	104.35	104.36	102.62	104.42	103.83	103.06	105.96	105.11	103.95	104.69	103.29	105.7	102.89	103.44	106.09	101.95	105.37	105.19	103.97	104.73	105.55	104.09	103.88	104.26	104.12	105.25	104.46	105.19	104.19	104.8	103.3	105.03	104.3	104.36	104.54	104	105.33	103.67	102.54	106.25	101.68	103.78
116.23	117.16	120.88	119.25	119.05	116.7	119.15	116.68	119.38	118.33	117.65	117.35	117.93	119.78	117.78	116.99	118.07	116.87	118.31	117.65	117.64	116.2	117.91	117.59	115.96	116.96	118.27	118.51	117.47	117.5	117	117.66	117.35	118.89	117.45	114.62	119.26	117.69	116.87	116.97	118.56	116.33	116.67	118.28	118.07	118.55	115.32	116.7	117.06	115.8
102.37	97.748	101.27	101.7	99.988	98.954	100.15	100.52	99.484	98.928	99.693	100.28	100.34	103.84	101.11	99.039	100.39	101.78	97.837	101.53	99.996	99.216	99.082	98.271	100.36	99.56	100.74	97.703	99.042	102.22	98.9	101.28	101	101.13	100.93	99.671	100.37	101.79	100.08	100.09	101.65	99.536	101.74	98.295	100.56	97.565	100.21	97.811	98.641	97.439
106.28	106.46	106.16	107.35	106.9	107.13	105.07	108.04	107.01	107.05	106.34	103.95	104.32	105.49	103.51	104.65	105.76	108.16	106.16	104.94	107.01	105.54	105.34	105.37	102.98	106.38	106.73	103.1	108.47	105.34	106.98	106.15	104.14	105.09	106.8	105.63	103.48	106.77	101.92	104.26	105.8	103.78	106.38	105.22	107.76	104.88	104.72	105.05	104.72	105.85
102.79	105.29	103.13	105.82	108.02	104.56	103.79	104.57	106.19	105.91	104.07	106.41	105.17	105.53	104.64	105.93	105.01	106.8	105.2	107.7	104.45	104.37	106.45	107.12	104.98	104.14	104.15	105.52	104.51	104.77	105.32	105.5	108.3	105.25	105.61	105.88	106.02	105.17	104.39	104.42	106.96	105.07	104.41	105.17	105.07	106.99	106.83	104.32	104.48	107.33
117.01	118.04	117.53	115.42	120.3	114.56	116.08	117.24	114.42	114.46	117.05	114.55	116.85	117.82	114.7	116.21	116.54	118.27	116.64	116.77	116.86	116.57	116.54	117.3	115.97	115.51	117.25	116.05	115.4	116.54	114.71	119.22	114.91	115.74	116.81	116.3	116.19	118.61	114.43	118.6	117.82	116.13	118.58	117.84	117.27	114.05	115.94	113.93	116.37	118.07
112.02	110.82	111.58	110.94	111.53	112.43	109.67	109.49	110.89	111.04	113.15	112.11	112.23	111.95	111.16	111.3	108.73	112.65	112.44	114.66	110.93	112.36	112.95	112.65	110.07	111.63	113.23	112.2	110.99	112.81	111.32	109.87	111	111.63	110.82	111.66	112.93	112.88	109.9	113.3	112.47	111.03	110.83	112.73	111.8	110.9	111.57	112.7	111.92	112.11
106.74	103.62	105.56	104.35	105.47	107.56	105.48	108.44	104.79	106.98	104.77	104.29	104.71	104.94	106.13	108.81	107.69	106.58	105.01	105.34	106.84	104.68	106.19	106.22	102.34	106.69	104.93	104.91	106.15	104.62	107.08	106.4	104.24	106.34	105.97	105.94	107.41	107.66	104.02	105.23	107.78	103.82	104.78	103.69	107.2	106.18	105.57	105.22	107.81	105.84
104.56	106.8	106.5	105.61	105.45	107.1	105.8	103.15	105.65	105.76	107.27	105.72	106.29	105.73	106.94	107.54	107.26	105.25	103.45	103.74	104.6	106.72	105.79	105.88	108.49	105.96	104.66	104.16	105.4	103.42	105.28	105.43	106.74	104.72	107.82	104.96	105.71	105.7	103.64	104.43	107.82	104.74	103.63	106.01	103.84	106.15	104.99	105.87	105.17	107.48
110.37	109.67	108.52	110.05	108.42	110.03	110.95	111.54	109.75	108.05	111.25	113.12	108.3	108.81	109.1	108.87	111.71	111.32	108.94	107.66	110.32	110	110.15	109.23	109.87	108.54	111.24	109.54	109.31	108.95	108.7	108.12	111.49	109.42	110.18	108.11	109.97	110.54	108.67	111.04	111.07	109.93	111.03	112.96	111.28	107.3	110.61	108.21	111.03	108.61
109.64	111.77	111.96	110.48	110.96	112	111.4	112.34	111.44	111.31	109.13	112.01	111.23	109.67	110.27	111.05	112.48	112.97	111.9	112.48	112.26	109.32	109.32	110.29	111.72	108.94	110.57	114.77	110.02	110.76	110.79	112.5	109.25	111.34	109.91	111.68	112.05	112.41	112.76	114.18	109.16	110.68	112.27	110.95	112.04	108.86	112.15	111.43	108.9	112.97
109.06	106.39	107.67	105.73	105.96	107.28	105.99	106.37	105.5	105.85	106.08	104.6	107.46	108.04	107.23	106.66	108.53	107.63	104.37	109.51	106.32	106.87	107.47	107.26	104.26	107.3	108.43	106.4	105.91	107.2	105.92	104.21	107.44	106.53	106.8	110.28	107.51	104.96	105.8	106.85	105.27	106.99	108.79	107.03	106.11	105.92	106.76	107.05	105.93	107.81
110.41	111.87	114.32	110.16	111.88	111.47	111.5	112.71	111.38	110.36	111.63	111.21	109.47	113.31	111	110.96	112.03	112.49	110.06	110.82	113	113.5	111.75	111.99	109.49	111.08	111.75	113.78	111.91	112.42	112.03	111.82	112.01	110.82	114.34	110.98	111.05	107.98	112.15	110.67	113.88	111.42	111.32	112.24	110.72	111.98	113.18	110.7	111.1	110.37
103.8	105.75	106.86	107.03	107.66	106.35	104.32	105.61	108.78	106.26	105.11	106.11	104.4	104.97	105.67	105.81	107.23	106.54	106.48	105.43	107.44	106.44	108.82	107.71	106.55	107.98	106.28	103.42	105.62	105.61	107.43	108.21	106.21	107.48	106.02	105.82	107.83	105.62	108.02	107.23	106	104.76	106.69	105.48	108.29	105.8	107.48	104.59	107.71	106.54
112.58	113.09	110.85	113.32	111.3	111.93	112.61	112.59	111.3	114.17	114.71	110.25	114.46	113.39	113.18	114.97	111.84	112.87	113.68	113.01	111.34	114.12	113.59	113.79	113.97	114.26	112.69	112.24	112.74	112.21	112.25	112.29	111.58	111.57	110.33	114.4	113.98	114.23	111.13	111.67	113.89	114	113.2	113.17	111.67	114.03	112.87	112.93	114.58	110.26
113.02	111.08	110.35	111.76	112.37	110.97	114.38	111.23	110.33	109.82	110.03	110.98	111.75	111.56	112.67	111.61	111.19	112.49	112.93	113.22	111.21	109.96	110.1	114	112.78	112.25	113	109.94	111.42	110.94	111.57	112.69	113.89	112.2	113.01	113.26	113.29	111.64	113.11	112.61	112.69	110.23	109.48	110.76	110.88	110.04	111.51	110.89	111.53	110.8
107.89	105.24	105.56	104.82	107.33	108.6	105.96	105.83	107.66	107.68	107.18	105.86	106.2	107.29	104.76	104.72	105.4	106.33	108.56	107.86	105.44	105.29	104.78	106.85	105.87	106.38	106.79	105.63	107.6	106.62	105.01	104.62	104.87	104.76	107.35	108.21	107.67	104.03	106.35	105.05	107.71	106.38	107.01	106.05	106.86	108.32	107.05	107.49	106.5	106.48
98.821	98.926	98.488	100.74	99.607	98.652	99.754	99.086	99.099	98.936	99.045	96.575	99.88	99.858	99.316	100.27	98.03	101.73	101.14	100.18	99.204	96.003	99.115	99.677	99.294	98.627	100.09	102.67	98.678	99.793	99.992	100.71	100.23	98.805	99.937	100.53	100.83	99.576	99.627	100.89	102.8	96.583	100.22	101.15	100.31	98.903	101.2	98.864	97.806	100.41
106.08	106.56	106.85	106.54	106.01	104.98	106.17	106.39	105.41	105.91	104.08	108.22	106.23	107.27	105.61	105.85	101.54	103.02	103.36	107.04	107.24	105.18	103.14	105.83	104.95	104.42	103.4	104.28	106.16	105.47	107.21	105.24	107.41	105.91	106.58	105.61	105.92	104.15	106.04	103.21	106.1	107.67	106.49	105.98	106.46	104.79	105.74	105.11	104.24	107.81
107.01	106.05	104.76	104.12	106.36	107.26	107.19	106.24	107.29	104.69	106.91	106.32	108.04	107.01	105.56	105.8	104.51	106.11	106.15	103.93	105.93	106.5	105.54	107	105.17	106.71	106.26	106.32	105.13	106.26	106.36	104.02	106.42	104.13	107.84	104.84	106.62	107.29	106.46	105.57	105.71	104.43	107.02	106.45	105.89	106.97	105.54	106.68	106.42	106.15
105.39	105.05	105.16	106.71	104.99	106.1	104.37	105.48	106	105.6	103.61	106.21	106.3	105.4	105.07	105.22	103.95	103.37	106.78	106.49	107.35	106.14	105.2	106.84	106.89	104.48	106.61	106.17	106.2	103.16	105.94	107.6	105.11	104.66	104.13	106.98	104.22	106.72	105.73	107.65	105.23	105.56	104.44	105.64	105.04	107.3	103.79	104.52	105.51	105.42
106.87	106.87	103.45	106.8	104.58	107.95	106.26	104.77	104.54	104.59	104.94	106.11	108.11	103.26	105.3	105.61	105.58	105.94	103.83	105.4	105.52	106.33	105.21	106.95	106.85	106.72	105.21	105.37	106.71	105.73	106.47	105.24	107.59	105.39	105.12	105.33	102.4	106.96	106.25	106.27	108.57	104.25	104.42	107.09	106.88	105.49	105.79	107.12	108.24	105.54
98.748	100.74	99.584	100.32	99.09	98.996	99.266	101.14	99.681	99.109	98.808	100.67	99.51	99.608	99.923	98.316	98.854	99.669	99.406	101.49	97.756	98.797	99.818	100.75	100.53	99.92	101.55	98.154	98.355	99.035	98.842	100.23	98.722	100.12	100.18	100.7	100.29	99.805	99.061	98.557	101.11	100.08	99.595	99.248	100.32	100.93	98.119	100.47	101.53	99.538
105.33	104.88	105.32	105.11	107.37	105.28	104.46	105.14	106.23	105.88	106.28	105.72	106.38	104.99	103.07	105.69	106.19	105.97	104.12	105.46	104.63	105.92	105.12	104.85	105.99	104.88	105.11	104.9	103.78	104.29	105.02	104.32	103.07	106.17	105.04	105.57	103.08	107.38	106.31	104.21	106.24	104.69	106.44	103.45	104.3	103.95	106.5	105.78	104.37	104.95
104.8	105.5	104.86	105.48	105.53	102.75	107.87	105.52	106.38	107.97	106.51	106.51	104.56	105.29	105.3	106.2	104.83	108.09	106.73	103.64	104.61	105.63	105.99	105.75	102.18	106.46	109.32	106.74	106.61	102.85	104.85	104.59	106.76	106.7	106.51	105.67	105.39	106.09	107.2	108.08	107.37	105.43	105.99	106.53	104.49	107	106.67	105.94	105.44	105.47
104.3	105.26	105.94	104.5	106.12	105.71	102.72	102.33	103.64	104.7	105.08	103.54	104.49	105.95	104.92	103.25	105.73	104.16	104.05	105.58	106.33	105.67	104.25	105.16	106.64	104.91	106.31	105.37	104.88	105.18	102.87	104.41	105.06	105.35	104.15	105.85	105.63	106.04	104.05	104.09	103.53	104.5	102.47	103.35	103.01	103.26	105.59	104.58	104.88	104.97
111.25	111.02	110.3	112.21	109.65	112.2	111.61	110.01	111.78	112.2	112.25	113.28	110.32	110.37	113.65	112.09	108.78	114.16	113.6	110.06	111.85	111.37	113.52	111.11	111.26	115.14	111.97	113.57	110.03	111.82	110.75	113.26	112.24	111.95	108.87	112.83	109.94	110.57	111.01	109.84	111.74	112.95	112.61	111.78	111.18	109.62	112.15	111.46	109.44	112.69
106.08	106.8	104.78	105.16	107.29	107.07	105.53	105.78	107.43	106.69	105.56	105	105.51	105.81	105.58	106.36	106.71	105.38	107.33	104.58	106.7	106.51	106.86	105.75	107.03	107.14	105.1	106.35	107.46	107.07	105.58	105.47	107.84	107.34	105.87	104.53	107.15	106.12	105.34	107.82	105.09	108.01	106.32	106.42	105.73	106.35	104.71	106.57	105.74	104.75
104.38	106.12	106.98	107.55	107.76	106.21	104.71	105.21	105.67	104.12	101.92	105.64	106.67	104.46	103.87	107.09	105.66	104.85	107.04	106.26	105.54	105.58	106.8	109.15	105.17	108.49	106.78	107.07	107.23	106.38	102.46	105.99	105.15	105.1	104.78	105.09	106.71	105.46	105.09	105.29	106.94	104.91	105.43	105.77	106.52	104.05	106.53	105.57	105.63	107.65
98.239	99.274	101.96	100.82	102.88	101.95	100.39	101.17	99.392	97.402	99.494	99.893	101.2	102.22	98.986	99.108	99.792	99.865	99.582	98.897	99.709	99.473	100.97	99.868	99.993	96.311	100.34	98.768	100.85	99.792	99.258	100.87	100.4	96.889	99.676	101.33	101.43	99.677	99.925	99.875	100.04	101.77	99.969	100.03	99.192	99.827	100.83	99.48	99.257	100.62
101.78	101.17	99.085	98.714	100.59	98.643	100.46	98.888	99.827	99.823	97.63	99.661	98.313	102.08	100.2	99.31	100.84	97.998	98.657	100.53	98.606	99.801	98.142	100.41	98.756	98.656	99.111	99.371	98.733	97.152	100.04	97.783	99.72	100.67	98.871	99.472	98.671	102.72	99.604	99.289	96.632	98.84	99.813	100.07	98.05	100.17	99.817	98.488	100.7	100.74
114.17	113.78	111.61	113.14	111.79	111.85	113.22	111.77	111.53	111.48	111.25	111.5	111	111.16	110.8	112.78	111.94	112.52	111.32	111.71	109.28	113.45	111.22	110.24	112.58	109.84	112.01	112.88	110.94	113.09	112.07	111.68	110.94	109.44	113.24	113.26	113.88	113.16	112.72	111.62	110.11	111.01	109.85	112.3	111.63	111.63	111.59	114.32	111.07	111.22
105.87	102.36	106.91	106.12	102.65	105.29	102.84	102.82	106.24	105.98	104.79	104.77	103.11	106.34	107.14	108.04	106.89	106.51	103.31	103.42	105.43	106.92	105.07	106.06	106.59	105.69	104.97	105.67	104.54	105.25	105.2	104.95	105.55	105.44	104.99	105.99	105.26	105.4	105.25	105.53	105.3	106.29	105.48	104.68	103.63	105.35	105.24	104.78	107.4	105.69
112.24	110.8	112.49	111.19	111.92	112.64	111.09	109.69	109.4	107.48	109.93	111.75	109.44	110.54	112.41	110.5	111.5	113.12	111.2	109.72	111.59	112.19	110.45	112.82	112.53	112.46	112.58	109.73	113.69	109.95	111.55	110.95	112.36	109.69	110.65	110.82	110.05	111.8	112.46	112.15	110.75	112.04	111.56	111.16	111.77	110.42	111.7	111.94	111.56	110.56
107.38	104.9	104.4	103.99	101.44	105.58	105.24	104.36	103.6	104.38	103.56	104.69	103.38	103.74	104.05	104.45	103.08	105.01	103.95	106.36	103.98	104.54	105.75	104.91	104.01	105.46	101.94	105.57	105.43	103.25	102.05	104.34	103.97	103.78	105.56	103.4	102.67	105.2	103.65	104.37	102.37	102.7	104.76	103.32	104.24	104.38	102.69	104.98	103.05	103.65
106.89	105.71	106.61	105.87	107.71	106.56	106.79	106.44	104.06	105.87	105.17	104.56	106.85	106.53	107.47	105.61	106.06	106.71	105.79	104.23	107.37	106.16	104.8	106.03	104.55	104.71	104.75	105.79	106.14	104.44	105.64	107.93	105.79	106.48	104.69	104.52	106.31	108.27	104.15	106.4	108.05	105.85	106.46	104.83	105.49	106	103.02	106.73	105.51	104.8
103.51	106.24	106.17	107.04	105.68	104.82	106.36	104.2	106.24	106.3	106.87	104.39	108.42	105.15	104.34	106.34	104.15	106	102.22	106.26	107.25	103.59	104.68	104.91	103.35	105.49	104.95	105.33	104.55	104.07	102.88	105.43	106.55	107.4	105.27	103.67	105.06	106.35	107.45	103.43	105.99	103.53	106.56	105.62	105.31	103.33	103.54	103.91	105.46	104.97
101.1	99.001	99.61	100.96	99.432	100.48	100.72	99.533	98.652	98.871	100.75	100.47	98.618	103.19	99.662	100.41	98.864	100.13	99.264	103.05	101.26	100.5	100.12	98.489	100.25	101.38	101.75	101.72	99.319	98.476	100.82	101.97	100.53	98.331	99.536	100.22	98.708	99.753	100.32	98.038	99.063	100.89	100.57	103.2	96.898	101.35	101.75	99.5	100.64	98.534
105.48	106.53	104.86	105.86	106.22	106.9	106.13	107.05	105.65	105.76	106.86	104.86	106.14	107.08	104.89	107.96	105.35	103.31	105.79	106.29	106.48	105.01	105.38	104.53	107.36	105.5	105.41	106.09	104.7	104.15	107.01	104.75	104.06	104.76	105.01	108.64	105.33	105.21	105.99	106.71	105.69	106.27	106.18	106.07	105.16	104.3	105.68	105.62	105.84	102.56
98.202	101.45	99.439	100.27	99.435	102.02	99.086	102.89	101.23	100.82	102.85	100.97	100.96	99.965	101.31	99.954	101.66	99.709	100.76	100.98	99.581	99.067	99.248	100.38	102.3	101.04	99.242	99.83	101.07	102.35	102.05	102.39	99.548	100.79	101.2	99.605	97.403	100.3	100.63	101.71	99.753	99.088	99.582	99.449	101.6	101.44	99.217	100.16	100.82	100.43
106.89	107.57	106.59	107.05	106.35	104.97	107.17	107.08	104.55	106.19	105.03	103.53	105.32	105.98	106.79	104.51	105.6	106.74	105.75	103.53	106.04	104.58	105.22	107.69	103.12	105.66	103.49	104.85	105.37	105.72	104.51	105.57	106.75	106.9	106.47	102.68	107.19	103.23	106.65	105.81	104.07	106.59	104.58	105.4	105.75	104.64	105.89	105.73	106.58	105.4
112.75	110.61	112.09	111.86	113.17	112.12	110.44	112.13	112.03	111.27	113.99	108.78	111.14	112.84	112.11	114.23	112.55	113.56	111.73	110.01	111.44	113.27	112.37	109.54	110.11	113.85	116.71	112.5	112.94	112.23	111.05	112.41	112.42	111.07	114.77	112.69	113.86	111.98	113.12	111.31	112.96	112.2	111.87	111.03	111.89	111.91	112.3	111.03	111.79	109.57
110.97	110.59	109.71	110.11	111.43	110.92	108.66	109.1	109.39	111	111.3	107.32	108.95	109.4	109.06	109.57	110.52	111.57	109.18	109.52	109.58	113.42	112.28	110.87	108.88	111.14	110.89	109.97	110.91	108.68	110.05	112.28	109.99	109.52	109.59	110.03	109.98	108.33	108.46	110.94	110.15	107.72	111.41	108.52	109.82	111.14	112.33	107.39	109.34	108.96
106.3	105.73	105.18	103.33	106.83	107.58	108.6	104.9	108.34	104.77	105.95	105.88	105.27	106.21	103.59	107.37	106.7	105.07	105.91	107.1	107.12	106.1	105.58	105.6	104.8	107.72	105.67	104.8	106.64	102.86	104.97	105.67	105.23	105.97	104.64	103.67	106.5	104.67	105.93	106.45	106	107.26	106.43	105.64	105.29	107.39	104.57	104.81	103.6	105.06
110.33	113.78	110.88	110.16	110.3	113.22	108.6	111.68	111.67	110.31	111.54	110.36	112.57	113.38	114.3	109.96	109.84	111.98	111.64	114.28	111.97	112.85	111.8	112.08	112.35	112.7	112.33	112.57	111.19	110.23	113.05	111.38	111.75	112.18	110.93	112.57	112.36	113.61	113.76	112.18	112.57	110.6	109.91	112.83	114.01	114.18	111.41	112.7	114.49	112.03
110.25	112.74	111.35	110.58	108.49	111.13	112.77	112.4	110.93	112.22	112.91	113.73	110.82	111	112.32	112.74	110.61	112.35	112.52	110.37	111.23	111.23	112.55	114.26	109.77	110.97	111.41	110.36	110.38	112.59	110.89	112.63	113.75	111.01	110.51	113.47	111.89	112.94	113.2	111.25	110.08	112.59	109.8	112.42	111.74	111.57	112.08	112.32	111.26	111.06
108.42	111.26	111.95	110.13	112.46	111.93	110.27	110.33	113.41	109.57	108.76	109.44	111.09	110.58	110.36	111.42	112.02	110.05	110.78	111.61	112.06	109.11	111.28	109.56	108.92	111.23	110.31	106.95	111.62	109.35	112.86	109.98	111.28	111.06	113.53	111.89	109.89	110.17	108.57	112.12	112	111.42	108.82	109.49	107.97	111.54	108.67	111.14	109.37	111.88
100.32	98.84	98.809	101.23	99.444	100.93	102.74	99.868	103.95	98.122	98.31	103.49	98.971	101.47	99.515	99.596	101.74	101.53	99.245	100.87	98.725	99.288	96.244	99.86	98.782	98.975	98.515	99.8	101.79	98.524	99.283	98.245	100.35	99.263	100.82	101.37	98.75	99.509	99.869	99.579	100.04	100.68	100.18	100.66	98.155	97.6	101.67	97.439	100.34	99.223
111.47	112.08	110.12	109.03	110.69	108.9	109.25	109.7	110.49	111.38	111.6	109.18	109.87	109.75	111.24	111.14	111.43	111.91	108.9	112.1	111.6	110.07	114.9	112.13	109.04	109.39	112.19	109.99	112.73	109.64	110.36	110.74	113.02	108.8	109.82	111.77	110.91	111.63	109.75	112.2	109.98	110.54	111.59	113.15	111.45	109.79	110.15	113.54	111.35	110.18
106.28	105.11	104.77	108.2	104.24	107.69	106.09	106.95	105.11	104.48	105.73	106.85	106.41	105.86	106.57	107.95	105.44	106.24	107.96	106.66	103.58	105.41	105.23	106.55	105.49	106.24	104.01	104.91	106.04	106.34	106.69	106.07	108.05	105.55	107.25	106.09	107.95	105.43	105.15	105.99	105.68	106.42	107.32	105.36	107.84	105.53	105.99	104.4	105.81	105.29
111.18	111.74	111.09	112	109.01	112.74	113.93	111.36	110.63	111.41	113.65	113.43	109.71	111.45	111.49	112.13	111.3	110.95	112.63	112.46	111.82	113.87	112.1	113.28	112.17	109.87	112.68	111.35	111.59	113.77	113.59	111.27	110.51	110.17	111.78	108.37	108.44	112.55	113.39	111.03	112.73	112.19	112.92	110.92	112.53	112.07	111.91	113.86	114.58	110.83
105.67	105.48	106.71	107.92	107.72	106.54	106.63	106.44	106.86	107.84	105.23	105.76	107	107.72	105.97	105.77	105.67	105.06	104.89	106.41	103.98	107.04	109.49	104.1	104.87	106.92	105.61	105.73	106.14	104.49	106.14	106.52	108.14	105.92	107.33	106.07	109.67	106.15	106.02	107.09	105.39	105.38	107.18	104.94	107.15	107.24	106.65	105.78	107.15	104.04
106.14	108.54	105.18	104.26	103.86	105.41	105.92	105.19	103.35	107.94	104.49	104.6	104.38	108.24	106.24	105.5	105.6	106.88	107.7	104.55	104.95	105.6	105.45	106.74	105.46	106.12	107.94	107.34	108.19	104.72	104.4	104.16	108.23	104.66	105.79	107.12	104.48	104.59	105.7	106.33	105.1	108.41	104.96	102.95	106.23	105.35	103.98	105.69	103.06	106.9
105.31	103.03	104.21	103.52	105.17	103.3	105.4	104.38	104.07	106.01	105.12	102.09	104.67	105.11	105.01	104.11	101.96	106.12	102.72	105.55	101.1	104.1	105.76	104.81	102.3	104.78	101.05	104.33	103.14	102.64	106.03	104.08	105.19	101.78	103.24	103.36	103.67	103.69	104.56	104.48	104.02	106.11	103.96	104.59	102.76	104.03	104.23	105.63	103.09	104.18
118.02	117.39	116.15	118.56	119.38	118.3	119.7	117.06	117.47	118.05	116.3	117.46	117.68	116.43	117.46	119.41	116.77	118.73	118.17	117.62	116.62	117.46	116.47	119.12	117.14	117.46	116.95	116.9	116.12	115.85	119.87	116.24	118.45	116.74	116.85	119.96	117.56	118.17	118.97	117.32	116.79	117	115.74	118.4	118.86	117.06	118.38	118.18	117.24	117.46
104.02	105.79	106.14	106.03	104.88	105.83	103.05	105.37	105.3	106.01	106.4	105.23	104.19	105.81	103.42	105.91	105.55	106.61	103.94	106.14	105.96	104.24	106.65	106.22	103.67	105.44	105.12	105.57	106.68	102.58	106.44	104.22	105.23	105.94	105.74	105.31	106.72	107.16	108.12	106.46	106.14	104.26	104.77	104.29	105.75	105.61	108.65	106.13	105.77	105.82
109.95	110.42	111.37	107.64	111.89	110.84	111.57	108.23	110.92	112.43	110.42	111.78	108.74	109.19	111.59	110.06	111.08	110.2	111.04	110.48	111.66	107.88	111.81	108.9	110.65	108.69	110.19	111.32	111.43	111.14	110.77	109.46	108.12	108.61	110.12	108.76	112.44	109.21	110.21	108.91	107.9	110.74	109.3	109.24	109.8	109.48	109.94	109.68	107.83	111.47
105.2	104.49	104.9	106.71	104.22	105.62	105.47	105.36	104.61	105.52	106.11	105.23	104.57	105.45	103.28	103.53	107.88	105.83	107.07	102.72	104.65	107.34	104.52	106.73	103.8	106.11	105.76	104.89	105.5	106.53	105.3	104.41	104.82	104.54	104.4	105.42	105.64	105.46	104.04	105.25	105.3	103.89	102.52	105.35	104.91	104.63	103.58	105.75	105.35	107.58
104.39	106.22	107.6	106.64	104.57	103.04	104.52	105.65	105.22	105.64	105.29	104.45	105.27	108.25	103.38	103.74	105.17	104.41	103.32	104.02	107.56	107.84	105.67	107.78	104.98	106.02	105.18	104.7	104.03	106.45	106.27	107.46	107.14	105.41	106.3	106.07	106.31	103.4	105.8	105.34	106.8	106.27	108.18	106.64	105.55	103.23	107.64	105.05	105.99	105.74
105.66	107.65	105.18	106.02	106.09	106.06	106.21	107.36	106.21	107.39	105.18	106.96	105.89	107.05	105.98	103.98	105.39	107.03	106.47	107.37	104.07	105.95	105.94	105.87	104.9	104.62	105.92	108.62	106.08	107.5	107.09	105.95	105.69	107.97	106.52	107.24	104.62	105.54	103.72	106.83	105.11	106.19	107	106.16	107.2	107.58	104.99	106.23	106.74	104.75
110.76	111.4	112.11	112.32	113.51	111.67	112.81	111.43	113.6	114.08	111.14	112.84	113.45	111.45	111.3	113.58	112.43	111.79	113.61	113.38	113.84	112.34	113.61	113.08	112.81	112.86	110.26	111.78	113.85	112.01	110.91	113.08	112	113.55	114	113.69	112.51	113.85	112.31	111.33	111.66	113.56	113.14	112.81	111.31	114.28	111.25	111.67	110.79	110.53
105.6	102.77	102.89	104.63	102.48	103.55	104.86	103.1	104.45	102.81	105.78	106.23	102.83	105.14	102.79	106.16	102.82	103.92	106.1	104.29	105.89	107.34	103.92	105.16	104.98	104.11	102.99	104.77	104.67	105.01	103.12	104.86	102.62	100.72	104.63	101.95	105.38	102.97	103.09	103.66	103.79	103.89	103.01	103.26	104.29	104.95	104.87	105.62	105.51	105.79
99.427	97.806	97.072	97.079	99.486	98.77	98.547	99.494	100.62	102.07	99.853	101.5	100.15	98.647	99.24	100.57	99.277	99.799	98.767	98.385	97.607	99.754	97.182	99.898	99.778	99.628	101.47	99.24	99.462	98.453	101.24	99.358	98.077	99.406	101.25	99.734	100.11	100.51	99.55	101.15	99.604	99.831	98	99.619	102.12	98.68	101.25	101.71	100.12	99.877
111.17	113.04	113.51	112.04	112.09	111.35	112.18	110.13	111.98	112.13	111.61	111.88	111.78	111.7	113.33	111.81	110.44	114.42	110.72	114.11	111.7	111.69	110.16	112.88	112.07	110.71	110.56	113.42	112.06	112.01	113.55	112.83	112.66	111.77	114.87	112.57	111.79	112.86	110.72	111.21	109.48	111.33	112.4	111.78	111.78	113.66	111.2	111.18	108.52	112.51
106.79	103.92	105.39	105.57	108.12	104.72	105.23	104.33	107.74	104.66	105.6	105.54	104.8	105.65	107.84	104.76	106.07	105.55	105.47	105.41	105.29	105.37	107.72	104.45	106.65	107.58	104.77	106.84	107.45	105.06	106.34	107.11	102.75	107.36	104.4	107.25	106.83	104.93	107.15	105.22	105.71	106.49	105.09	104.66	104.37	107.87	106.19	104.47	106.3	106.81
103.39	106.19	102.36	106.73	103.04	103.73	104.4	105.98	103.3	105.8	103.69	105.07	104.7	102.35	106.55	104.43	105.66	101.44	102.61	103.41	103.99	104.16	103.83	104.78	103.14	102.65	103.01	104.36	103.57	104.09	103.98	105.52	104.08	103.04	103.49	103.82	102.76	105.84	106.71	104.28	104.27	103.45	104.37	104.45	101.92	103.33	104.14	105.28	104.99	105.88
112.36	111.39	109.4	109.66	110.2	110.82	110.91	111.91	111.36	114.03	111.58	111.44	111.12	110.37	110.95	110.25	110.24	109.79	109.31	113.88	110.39	112.33	110.77	112.79	110.33	112.21	113.09	110.8	110.84	111.52	109.91	112.15	111.03	110.25	108.62	111.68	108.4	112.34	110.73	108.73	110.58	112.8	113.05	110.36	108.98	111.39	109.5	109.87	110.55	111.06
111.86	110.79	111.08	112.48	110	110.95	111.31	111.93	109.64	111.2	111.65	111.5	110.32	110.75	111.22	109.74	109.29	111.66	111.47	111.33	112.8	111.04	111.6	109.14	111.48	111.68	111.88	112.05	111.27	110.13	112.43	111.13	111.16	113.5	112.56	110.41	108.99	108.55	111.27	111.25	111.72	113.13	110.84	111.42	111.97	110.98	112.72	113.01	112.46	111.97
98.005	97.211	100.86	100.2	100.73	98.807	99.383	98.953	101.14	99.222	97.958	98.836	98.345	100.74	99.408	100.32	98.732	98.871	100.89	98.915	99.157	99.36	102.33	100.28	98.63	101.43	100.14	97.885	101.16	99.102	99.653	100.67	99.764	98.813	99.82	99.46	99.715	99.926	101.84	100.42	101.69	98.907	99.579	101.75	101.67	99.752	101.69	98.925	99.642	100.68
116.17	117.56	116.24	118.13	116.2	117.85	119.61	116.99	118.29	118.84	116.96	119.83	117.09	118.13	116.13	117.31	116.53	119.45	120.75	117.37	116.83	117.97	117.1	117.45	115.7	117.11	117.76	119.72	118.45	116.91	117.16	117.25	118.05	118.31	116.62	117.65	117.39	117.64	116.63	117.56	118.96	117.79	116.15	118.74	119.67	116.61	116.6	117.98	117.76	117.14
104.72	106.29	105.74	105.1	104.03	103.62	104.72	102.92	103.88	103.34	105.75	102.67	101.96	105.31	103.34	105.65	106.31	104.93	103.74	104.84	106.72	104.05	103.61	101.74	104.73	101.76	104.82	103.97	105.46	105.46	103.18	103.38	105.25	102.87	104.81	104.69	103.68	106.91	102	102.45	101.82	104.08	102.34	101.72	104.24	104.2	103.15	103.41	104.25	103.99
106.22	107.26	103.64	108.2	105.25	106.1	105.46	106.36	104.35	106.1	105.76	104.06	106.32	106.37	105.58	106.83	106.58	106.72	105.71	102.45	107.38	106.85	104.13	107.89	104.87	105.63	106.45	105.67	103.94	106.23	104.66	106.96	104.13	108.31	105.43	105.73	106.52	102.88	107.42	105.89	105.51	106.32	106.64	105.73	105.32	104.2	105.93	107.53	105.55	106.95
107.58	104.37	105.9	107.59	106.34	106.1	103.96	103.42	105.64	106.31	106.62	101.7	104.62	103.97	104.23	103.34	105.77	104.72	106.13	103.53	102.93	106.4	107	106.92	106.42	106.21	104.44	106.24	105.22	105.59	103.93	106.69	105.77	104.01	106.36	107.21	104.24	104.85	106.58	106.84	106.13	106.26	104.36	106.31	104.06	103.12	104.98	105	105.73	103.68
100.63	100.6	100.45	99.045	101.22	103.92	99.848	101.04	100.18	101.35	99.398	100.93	99.305	100.46	99.959	101.25	98.348	100.96	99.422	98.596	100.2	98.433	99.29	99.701	99.247	101.94	101.29	99.78	99.704	100.89	101.79	97.601	100.36	99.232	100.78	99.582	99.984	101.6	102.02	101.39	99.021	100.33	99.101	100.3	97.628	101.26	102.07	99.376	100.29	101.42
105.52	108.06	104.81	106.37	104.67	106.5	107.54	104.79	105.52	107.36	102.82	104.56	105.91	103.62	105.85	104.68	106.82	106.52	103.18	103.64	107.01	106.22	106.09	106.44	106.59	104.18	105.18	106.64	108.84	106.03	105.09	106.01	105.48	107.44	105.48	103.93	106.79	104.43	104.22	102.42	105.38	105.43	104.04	103.3	105.1	104.84	106.48	106.12	105.8	105.1
112.57	113.54	110.66	111.92	112.69	114.24	112.17	112.27	114.98	109.55	114.77	113.3	111.02	112.86	110.3	114.32	109.55	113.29	110.91	110.17	109.77	110.72	110.86	110.88	110.98	112.11	112.04	111.22	111.23	110.79	112.9	110.92	111.75	110.82	111.78	113.55	111.04	112.07	111.01	107.84	110.05	111.51	109.79	113.26	111.91	113.16	107.97	111.89	109.72	111.46
117.87	118.39	116.82	117.47	116.67	117.19	117.76	117.42	118.7	118.16	120.21	117.66	117.45	119.59	118.91	117.47	117.15	115.35	117.14	118.72	117.38	114.53	117.5	116.96	119.19	117.13	118.15	117.04	116.72	117.05	118.14	118.35	117.38	118.48	117.01	117.64	119.12	115.84	114.78	119.69	115.75	118.22	116.5	117.66	117.34	117.6	119.01	117.74	117.38	118.73
105.44	104.52	103.91	105.59	108.62	106.68	107.33	107.52	107.4	106.3	109.88	105.95	104.79	105.43	106.87	104.83	106.31	107.22	106.7	105.97	103	104.72	103.67	104.92	104.63	105.56	105.76	105.63	105.4	108.44	106.3	107.24	105.17	105.72	106.03	105.35	108.19	106.1	105.54	103.75	105.07	106.2	106.09	107.85	107.48	109.62	108.74	106.68	104.68	108.12
104.25	106.89	105.5	104.23	104.41	105.89	106.51	107.77	103.66	106.57	104.26	106.6	104.56	108.44	105.14	105.79	104.66	107.61	106.34	105.49	105.11	105.83	107.68	106.32	106.76	106.68	105.35	104.69	106.25	105.49	106.07	105.25	106.38	105.06	105.37	105.75	106.13	105.19	107.92	105.13	105.57	106.71	105.79	105.5	107.02	104.34	106.88	107.75	105.5	106.1
111.41	112.56	112.6	113.1	112.57	111.96	113.74	111.14	111	113.05	111.68	111.66	112.95	113.92	110.43	113.04	111.21	111.73	112.68	113.24	111.97	112.75	113.32	112.92	110.91	114.04	111.69	113.19	110.97	112.5	113.13	113.07	113.72	112.08	111.19	112.95	111.85	112.71	109.89	113.09	111.67	113.08	110.57	112.53	111.78	111.24	111.53	110.64	115.52	111.95
111.35	111.18	111.72	113.38	109.41	115.18	113.36	113.36	113.94	113.65	113.73	111.97	112.77	114.17	112.94	114.22	111.4	112.45	111.1	112.37	113.31	111.51	114.02	114.87	112.12	112.39	113.88	113.12	111.11	110.98	112.97	113.64	114.53	115.26	112.44	114.09	113.61	116	109.97	113.63	113.79	113.68	111.81	111.14	114.77	112.66	113.21	112.32	112.94	113.18
107.45	108.34	103.73	106.95	106.64	107.48	105.26	106.9	108.32	106.7	107.67	105.68	105.17	106.79	107.96	108.19	108.36	107.57	108.24	107.14	106.8	106.16	109.47	105.75	107.05	106.48	105.67	105.53	107.78	107.24	106.65	107.88	105.85	105.01	105.13	104.12	106.91	105.5	106.47	105.49	107.11	108.65	107.83	106.13	106.37	105.51	107.33	106.61	105.95	105.09
112.04	111.01	108.77	110.31	113.6	113.11	111.12	110.92	109.66	112.3	112.24	112.06	110.85	113.19	110.25	110.3	111.61	111.58	110.35	111.73	111.4	111.24	111.52	111.37	110.69	113.19	111.02	112.17	110.87	110.22	109.83	108.35	112.21	110.35	110.74	109.71	113.59	109.94	112.06	109.12	111.23	110.4	109.83	114.07	112.3	110.68	111.62	109.33	110.86	110.45
106.06	103.31	105.33	105.64	105.42	106.16	105.46	107.8	103.82	104.11	107.94	108.24	107.59	106.51	105.71	105.65	106.01	106.63	105.43	105.25	103.97	107.91	105.48	108.89	108.36	106.57	107.62	108.5	106.36	106.18	107	107.33	108.22	105.12	104.83	106.41	107.45	106.07	105.83	106	106.81	103.62	107.89	107.71	104.99	105.55	105.99	106.06	104.56	103.74
115.8	116.16	117.73	117.89	116.48	117.72	118.55	117.36	116.9	118.19	117.43	116.94	119	118.01	115.73	118.03	116.21	117.05	118.08	118.23	115.45	119.46	116.96	118.25	117.68	117.08	116.75	118.47	116.96	117.4	117.76	115.67	116.78	116.71	119.52	118.34	118.08	116.2	117.67	114.69	118.44	118.49	115.65	117.6	117.33	118.67	118.24	116.99	118.95	116.64
111.07	112.12	111.29	113.45	112.1	112.8	111.7	112.13	114.61	113.4	109.4	111.39	113.91	111.37	110.8	110.76	111.12	112.68	112.78	112.3	109.76	110.53	110.61	112.38	111.99	112.2	110.91	108.57	112.94	112.91	114.37	112.21	110.81	110.65	112.03	113.87	112.1	111.6	111.44	112.23	111.47	111.76	111.53	113.73	112.8	110.32	111.06	111.33	109.92	113.68
101.18	98.751	98.515	99.274	97.935	99.734	101.51	103.11	101.34	100.54	97.786	99.002	98.398	100.46	98.714	99.127	97.765	97.612	101.22	99.657	99.965	99.488	98.974	100.36	98.78	99.253	101.14	100.68	99.673	100.8	100.15	99.297	97.63	97.575	98.18	99.444	98.396	99.974	99.062	101.26	100.55	99.354	98.02	102.39	97.468	99.667	100.81	98.684	98.463	100.5
110.83	110.86	111.91	113.67	111.59	113.32	111.22	113.99	110.8	111.36	112.4	111.81	112.6	112.88	111.26	112.44	113.66	111.8	111.95	113.07	108.74	111.55	112.68	113.17	111.49	112.42	112.88	112.9	110.65	111.93	112.05	114.78	113.26	111.77	109.15	112.28	113.19	112.9	113.13	113.38	111.82	112.05	112.16	112.53	110.11	111.4	114.28	112.04	112.32	111.82
104.92	105.48	104.62	105.89	107.95	105.5	106.15	104.79	103.77	104.77	104.08	106.67	107.25	105.61	108.26	106.18	104.69	104.06	105.23	105.43	103.72	106.09	103.75	106.13	107.2	106.56	106.13	103.7	105.22	104.37	106.08	107.94	104.22	105.38	104.58	106.29	105.06	103.86	106.4	106.14	107.32	105.32	106.04	105.45	105.25	106.44	105.35	103.78	105.09	102.26
118.7	118.71	116.93	119.6	118.21	117.73	117	114.96	117.48	116.96	117.18	118.35	117.03	117.94	117.06	117.18	119.58	116.21	117.52	116.3	116.72	118.51	116.27	119.25	120.19	117.98	118.78	116.92	117.63	116.34	118.75	119.16	117.3	119.85	116.3	117.08	116.21	118.21	117.97	118.76	119.7	119.34	118.09	117.13	115.92	120.24	117.27	116.71	117.08	116.27
98.573	98.837	98.537	100.14	98.352	102.13	99.854	98.9	98.646	101.4	100.99	100.64	101.02	98.899	98.939	98.409	100.53	95.73	100.08	99.908	101.67	99.983	101.21	97.129	101	99.777	99.876	98.324	99.88	99.823	99.727	101.14	100.83	98.14	98.341	99.946	102.74	99.455	98.681	97.197	99.743	99.361	100.01	100.15	99.091	98.446	101.59	100.13	102.71	100.87
102.64	105.29	102.04	105.02	104.42	104.42	103.73	106.26	105.63	103.46	103.9	104.4	104.7	104.75	102.58	104.32	103.14	105.81	103.62	104.3	103.39	104.34	102.85	102.57	103.11	104.35	102.48	104.99	103.09	102.58	106.25	106.44	104.74	105.27	103.59	105.62	104.73	104.6	105.62	105.76	103.14	102.76	104.02	102.56	105.03	102.88	107.63	104.59	104.52	105.14
111.81	110.24	111.98	111.66	112.16	112.96	112.19	110.71	111.05	113.19	112.56	112.63	114.33	113.2	110.87	112.44	111.38	112.13	111.64	111.28	112.37	113.4	111.34	110.49	110.49	111.65	113.15	111.74	109.31	113	113.4	112.02	115.05	115.36	114.52	110.16	112.38	110.88	113.64	109.35	111.76	111.55	111.78	112.35	111.49	110.66	111.59	111.61	111.81	110.36
110.32	109.18	110.67	111.23	112.46	111.21	112.19	110.82	111.23	112.56	110.48	110.77	112.43	113.14	112.55	111.58	112.46	109.43	111.14	111.62	109.92	111.07	112.27	111.99	111.81	111.98	112.33	111.44	111.45	112.19	110.92	111.26	112.83	111.89	110.02	110.61	110.67	112.2	113.02	110.25	112.23	112.3	111.98	111.8	113.24	110.19	111.09	112.38	113.35	109.93
105.92	106.2	105.74	104.78	104.38	106.79	107.19	105.75	107.44	103.43	105.18	105.37	107.16	108.17	106.4	106.92	107.14	105.75	106.48	105.93	104.38	107.19	106.1	105.6	107.83	103.8	104.87	106.02	105.22	107.45	104.31	104.66	108.02	107.54	106.98	105.15	105.89	105.63	106.26	108.6	105.54	107.69	106.61	103.64	105.45	107.5	107.52	104.08	108.12	104.71
107.26	105.66	105.2	106.63	105.74	105.63	105.37	106.69	107.58	105.16	107.04	106.08	106.78	107.7	106.16	106.57	107.49	106.91	105.64	105.96	106.27	107.27	105.94	106.65	107.26	105.41	106.2	103.9	106.48	104.73	106.81	107.21	108.58	105.38	107.26	107.41	107.41	104.91	105.48	105.02	108.65	106.57	104.79	103.88	106.87	105.97	108.76	107.16	107.18	106.98
104.35	105.81	107.79	105.61	105.8	102.47	104.85	106.26	103.1	104.78	103.19	105.62	104.89	105.34	108.79	105.73	106.54	104.18	106.66	106.59	105.86	107.93	105.22	104.85	106.49	104.63	108.8	105.27	105.65	102.75	106.76	104.19	107.65	104.45	106	107.01	107.88	105.16	104.3	107.33	106.89	105.67	104.73	104.66	104.44	106.53	107.22	104.64	103.7	106.61
111.76	112.11	111.99	109.96	113.7	110.67	113.92	112.25	111.21	110.49	113.22	110.34	111.82	112.98	112.23	113.44	110.21	111.46	114.29	111.08	113.12	112.39	112.7	110.82	110.35	109.15	109.77	113.33	113.83	112.04	109.57	112.73	110.87	112.88	109.7	110.67	113.15	108.87	111.3	111.58	112.63	112.73	112.25	112.92	110.95	111.37	110.73	113.16	111.88	113.83
105.23	107.56	105.86	102.55	103.91	105.95	107.29	103.94	103.38	105.66	104.75	105.1	104.07	105.65	103.91	104.8	106.53	105.18	105.79	105.41	106.46	105.86	106.33	106.72	106.28	105.64	105.83	105.62	105.58	105.03	105.19	104.08	105.62	105.39	104.95	103.43	106.36	104.14	103.73	105.95	105.01	105.91	105.22	104.94	107.06	105.17	105.47	103.35	106.44	104.24
111.22	109.19	109.24	112.12	109.96	110.05	109.36	110.58	110.64	108.69	109.99	108.4	109.4	109.32	109.16	107.44	108.42	110.4	109.87	107.32	109	109.92	109.42	108.91	110.64	110.16	108.14	109.47	111.2	110.85	112.02	110.01	110.38	110.48	108.99	109.18	110.51	112.16	108.88	111.09	110.02	110.24	111.77	111.77	109.77	108.72	109.15	110.13	109.4	107.91
118.27	119	117.57	117.34	117.51	115.06	118.88	117.36	119.48	116.56	116.32	117.14	117.08	119.04	118.59	120.36	118.71	117.75	118.68	114.73	117.57	119.23	119.7	116.73	116.71	119.52	117.1	116.74	115.13	116.48	116.52	117.98	116.67	117.1	117.44	119	118.49	119.75	118.91	118	117.05	117.8	118.9	115.87	117.38	118.57	119.46	118.18	120.46	116.51
109.1	115.73	111.97	113.17	107.99	112.4	111.87	110.72	111.82	112.29	109.77	112.46	111.32	114.67	112.46	111.65	109.96	110.84	108.5	112.76	112.09	109.41	109.59	108.92	112.43	112.76	112.08	111.57	110.83	112.77	110.5	110.73	111.91	110.95	108.33	113.14	110.5	111.35	111.71	112.02	110.29	112.96	111.19	111.36	111.34	111.52	112.87	112.77	113.66	110.77
106.66	106.55	104.77	105.37	105.77	103.83	104.53	106.98	104.79	105.36	105.5	104.89	104.95	105.92	106.13	104.77	106.37	104.6	106.1	107.94	106.88	105.23	105.19	106.34	104.81	106.43	106.61	106.32	104.6	106.95	102.46	105.18	106.56	103.6	106.07	104.73	106.9	105.82	104.61	105.53	106.92	106.82	104.23	106.16	106.06	105.01	104.09	105.73	105.27	104.33
117.26	116.36	118.39	117.3	116.17	116.47	115.41	118.38	116.99	116.55	116.34	116.82	117.65	119.4	117.61	117.02	118.65	120.16	116.79	117.47	119.81	117.9	114.97	117.25	119.76	115.71	117.58	116.39	117.15	117.16	117.97	117.73	116.63	119.2	116.23	118.32	116.66	117.9	119.18	117.15	119.77	115.92	118.33	117.52	117.31	116.62	117.84	118.69	115.48	120.77
103.62	107.5	108.02	106.22	106.82	106.16	108.55	106.64	105.42	107.83	106.93	109.41	106.48	108.21	106.04	107.57	105.84	106.33	106.11	106.17	104.25	107.41	106.59	105.5	104.78	106.73	106.78	108.9	105.49	107.11	109.05	105.84	105.7	107.79	106.78	107.77	105.32	105.98	104.88	104.43	107.38	105.15	103.88	104.02	106.56	104.71	107.74	106.4	105.29	106.18
105.81	105.41	106.69	103.42	106.27	105.92	108.46	107.19	106.24	106.1	104.86	106.16	104.81	106.04	106.81	103.66	105.89	108.65	105.51	104.42	105.61	103.87	106.98	105.88	105.86	106.61	105.92	105.46	106.81	105.25	106.2	104.72	103.89	107.16	104.62	106.91	105.53	106.2	106.23	105.39	103.65	105.44	105.76	105.82	104.7	105.96	105.69	103.19	105.34	107.08
110.01	112.19	112.3	112.11	110.33	112.69	112.52	112.88	111.52	111.29	110.57	111.15	110.41	111.29	112.58	112.52	112.33	113.96	114.23	111.98	110.81	112.75	112.3	113.35	111.33	110.46	109.83	114.52	110.5	112.18	111.9	111.4	114.84	113.32	113.43	111.56	111.16	110.44	111.79	111.33	112.23	112.75	114.6	112.22	111.73	113.29	109.94	115.1	112	112.4
111.67	111.37	113.14	110.07	111.54	112.52	110.44	109.88	112.31	111	110.32	109.27	111.38	110.28	113.65	112.48	111.81	113.14	110.58	112.68	111.3	111.54	110.22	112.28	110.81	111.58	113.6	112.94	110.35	109.75	108.73	114.05	110.92	111.27	109.52	111.93	111.98	112.88	111.94	111.62	112.16	111.94	115.1	110.43	111.33	110.14	111.31	110.18	111.36	110.88
105.08	107.58	104.51	104.41	107.96	104.93	107.54	105.08	106.61	104.67	105.33	103.81	105.75	106.15	107.03	106.51	108.32	107.11	106.57	104.96	107.55	104.49	107.09	106.93	105.81	106.91	105.89	106.02	103.85	105.89	105.65	106.79	105.3	106.11	106.39	108.34	104.86	104.29	107.96	105.86	105.56	105.86	106.63	104.75	105.56	106.83	105.79	107.68	105.42	109.34
105.33	107.14	106.59	103.88	102.28	104.48	105.64	103.4	102.26	105.3	105.08	106.05	103.42	104.19	103.77	105.51	104.76	104.23	105.74	105.89	105.28	103.58	104.11	105.45	105.96	106.39	106.18	104.7	105.27	104.2	103.52	104.27	103.97	104.75	104.81	106.26	105.02	103.72	102.85	104.84	103.58	104.28	104.88	106.08	104.79	102.59	105.41	103.19	105.15	104.44
104.73	105.55	103.84	103.29	104.48	104.54	101.91	104.94	103.17	106.34	104.06	106.11	106.17	104.86	107.68	106.68	106.34	106.49	105.03	105.86	106.89	106.35	106.36	106.13	103.31	105.2	103.43	105.34	106.54	105.41	106.16	104.55	105.92	105.03	106.43	104.06	106.49	104.47	104.39	103.03	104.37	105.12	105.43	104.8	106.55	104.49	106.05	104.67	103.5	103.74
110.71	114.23	109.32	112.93	110.87	111.82	109.98	111.46	109.93	109.7	111	110.83	111.73	112.22	110.85	112.58	112.1	110.3	109.36	110.99	111.37	111.58	112.61	109.85	111.43	109.54	112.73	112.25	109.94	110.68	112.22	109.93	112.99	111.64	111.46	110.5	110.52	108.13	110.2	111.98	110.45	112.34	112.2	112.74	110.07	111.37	113.42	110.92	111.99	110.7
104.43	106.74	104.51	103.18	104.78	105.86	108.15	103.9	105.33	103.92	105.07	105.25	103.68	105.25	106.27	105.55	104.83	104.94	104.18	102.69	104.87	104.98	105.48	104.13	105.6	104.76	103.68	105.6	104.13	102.76	104.79	105.54	106.12	105.04	105.55	106.61	105.15	107.18	106.14	103.99	104.44	105.7	104.55	102.88	104.44	103.9	103.07	105.83	103.6	106.52
109.5	112.68	111.95	112.78	110.95	113.15	109.8	111.16	109.96	112.39	112.58	111.68	113.76	111.24	112.15	110.53	113.54	113.81	114.04	110.99	111.05	112.3	113.28	114	110.51	109.1	110.58	111.66	109.57	110.17	110.51	111.42	112.1	110.73	111.76	112.3	112.49	115.02	110.93	111.29	109.14	111.61	112.74	111.22	112.08	111.3	108.92	111.3	111.64	110.82
101.24	100.37	101.46	97.856	99.039	99.969	100.73	99.148	99.646	101.96	98.806	99.558	100.82	98.154	100.94	98.419	98.503	100.84	100.25	100.38	100.31	99.168	102.53	98.745	100.38	97.625	99.735	100.11	97.431	99.096	100.03	100.86	99.999	97.939	98.437	100.21	98.457	98.279	94.657	98.943	99.354	99.927	98.254	100.59	101.22	99.716	101.27	98.365	101.63	101.64
111.34	112.8	112.06	112.46	114.28	114.43	113.47	111.18	111.69	112.87	113.43	112.27	111.43	113.99	112.57	112.81	112.47	116.42	113.98	110.6	112.89	108.87	112.89	111.97	116.77	111.52	115.26	111.59	113.05	112.21	110.43	110.88	111.94	114.1	112.1	113.22	111.5	112.6	114.27	110.82	110.8	114.38	114.24	112.02	110.21	113.77	113.61	111.63	114.11	111.13
104.92	107.95	108.6	107.49	106.52	104.45	108.13	105.82	107.35	107.39	109.63	107	108.21	108.64	106.79	107.66	106.61	106.99	106.4	107.33	106.74	107.48	106.21	106.05	107.34	105.79	105.24	106.34	106.67	107.66	108.37	108.15	108.31	107.82	107.97	106.81	107.47	107.27	107.94	106.13	107.4	108.72	106.55	106.8	105.84	105.64	107.89	106.8	108.25	107.78
106.49	106.68	104.47	106.03	104.74	105.77	107.02	104.55	103.55	104.8	104.55	106.55	106.59	104.49	103.31	104.56	106.6	107.09	106	105.83	106.29	104.86	107.16	104	105.81	107.66	105.72	105.48	103.88	104.31	107.06	105.62	106.55	106.8	105.69	105.27	104.34	105.37	108.12	104.37	102.99	104.51	105.84	103.94	104.15	103.37	103.08	106.48	105.4	104.73
114.47	115.42	118.03	115.87	117.09	115.63	118.5	117.97	115.45	118.01	115.27	116.91	116.8	115.95	117.84	116.67	118.26	112.77	116.4	116.54	116.65	115.23	116.94	117.23	116.67	116.44	114.33	114.19	116.51	115.86	114.79	114.67	115.47	117.6	115.75	117.16	118.23	115.85	113.8	116.83	117.48	116.48	116.46	115.15	118.21	116.25	115.73	116.23	114.79	116.35
106.93	107.85	107.14	104.75	106.85	106.14	106.37	105.36	106.6	106.6	106.03	107.07	107.11	105.65	106.54	104.98	107.96	103.88	106.49	105.46	105.49	103.42	105.44	105.59	106.6	104.49	106.02	106	105.97	105.42	106.39	107.19	105.73	107.73	106.94	106.09	106.26	106.39	106.61	104.28	106.69	106.49	106.63	106.76	106.11	107.63	106.13	106.86	106.37	106.82
99.05	100.32	99.383	97.462	100.47	99.208	101.46	100.46	98.878	101.54	99.657	98.545	97.621	100.81	99.04	99.272	99.679	101.01	100.53	100.52	99.086	100.36	97.529	98.244	99.77	101.55	100.18	100.08	99.256	99.909	101.06	100.89	100.31	98.678	100.84	100.35	98.979	100.26	97.986	102.17	102.02	100.04	98.982	99.271	99.352	98.366	99.986	101.26	101.47	101.39
108.44	110.86	109.64	106.49	109.58	110.75	110.25	108.01	110.67	109.64	108.12	109.83	110.41	109.75	111.31	107.17	110.84	109.01	108.52	110.65	110.2	110.99	111.18	111.72	109.98	110.9	109.73	107.41	109.45	109.47	108.03	108.78	110.55	110.06	110.47	110.39	111.27	112.36	110.18	109.13	111.8	107.88	108.09	109.16	109.26	107.76	112.49	111.26	109.99	109.04
109.87	109.09	109.8	112.18	111.35	110.69	110.88	109.42	109.85	110.18	109.72	109.62	109.83	109.7	110.63	110.94	109.5	110.23	110.68	109.35	111.68	110.48	111.36	111.86	111.43	109.47	111.92	110.82	111.85	110.18	110.89	110.67	111.16	110.86	110.73	111.53	110.05	110.11	111.32	109.56	109.78	112.12	111.52	111.04	109.19	111.32	112.61	111.14	111.28	109.77
106.5	103.96	107.59	109.45	106.52	105.57	107.8	104.84	105.6	105.4	108.62	109.33	105.11	105.62	106.31	107.77	107.73	104.34	108.07	105.95	110.02	107.03	105.96	106.76	107.01	107.65	108.17	105.77	105.51	108.29	104.41	105.23	107.32	104.09	103.96	107.5	105.83	107.57	106.87	111.12	107.27	103.64	108.81	106.51	105.9	104.98	107.92	108.63	106.72	106.85
105.88	107.72	106.65	107.7	106.14	107.2	106.9	107.05	106.04	105.83	107.28	106.13	106.27	106.31	107.21	107.97	106.69	106.61	105.97	105.92	106.93	105.02	104.72	105.24	107.54	105.36	107.09	107.54	107.12	106.18	108.33	106.06	108.19	105.61	106.78	106.53	108.19	106.59	107.49	105.93	106	107.26	106.26	106.77	105.55	106.83	105.28	106.7	106.54	107.59
103.14	105.51	105.99	106.27	105.49	105.26	105.8	104.66	105.07	105.67	104.76	104.7	104.5	104.01	106.05	105.17	105.11	104.28	105.95	105.65	105.05	105.42	107.37	104.35	104.98	103.56	106.33	105.99	104.65	104.92	102.92	103.79	104.13	105.12	104.04	103.58	106.54	108.38	109.43	103.27	106.48	106.89	106.04	106.5	105.28	107.37	107.15	104.5	103.37	107.3
105.39	106.46	105.67	107.51	108.04	106.55	105.19	106.7	104.74	106.99	105.1	104.59	104.92	107.72	106.52	104.71	106.49	106.81	109.87	105.43	108.69	105.7	106.5	107.25	106.29	106.15	104.07	105	106.5	103.93	106.14	106.62	103.64	106.23	107.56	105.6	106.59	106.55	105.11	103.72	104.54	105.34	108.61	107.58	107.33	107.57	105.32	107.42	105.21	104.16
101.66	98.047	99.669	98.933	99.149	99.779	99.872	101.93	99.113	99.66	100.1	98.061	96.764	99.821	98.185	99.97	101.14	99.296	101.32	99.375	101.23	100.87	99.213	99.507	98.905	100.22	100.02	101.15	98.821	100.47	101.29	99.806	99.459	98.345	100.77	102.21	101.79	99.738	100.32	101.33	102.46	98.069	100.24	98.81	99.574	99.491	98.639	99.513	101.77	99.878
103.56	106.9	104.11	105.16	105.64	106.64	105.23	107.03	104.92	107.41	106.48	105.92	104.32	105.92	105.82	106.68	107.44	107.82	104.88	106.17	105.91	103.59	106.77	104.36	103.5	105.88	107.18	106.27	106.6	104	105.3	104.65	103.89	104.81	107.47	106.06	106.55	105.23	104.99	106.06	106.9	106.92	106.61	104.53	106.1	105.63	105.62	107.06	104.67	106.82
111.87	109.25	110.66	111.81	111.41	112.28	109.99	111.07	112.41	114.5	111.49	111.82	113.89	111.89	111.57	114.44	110.92	112.31	110.96	112.25	111.93	113.02	111.22	112.18	112.79	110.6	111.95	109.5	110.51	112.11	111.74	110.84	112.12	112.6	111.61	110.3	112.63	111.76	112.09	113.16	112.17	113.74	112.42	113.81	110.15	113.42	112.26	113.12	111.11	111.96
108.82	109.19	113.75	110.99	110.73	112.16	111.68	111.27	113.08	110.93	112.19	110.33	111.58	111.68	111.37	111.26	113.09	113.2	110.16	110.8	110.61	111.85	111.79	111.58	112.1	109.49	111.86	110.84	110.72	111.72	111.33	109.44	107.06	109.75	112.2	111.37	110.68	112.99	111.32	112.31	110.84	109.13	111.8	110.54	112.62	112.56	108.45	109.72	111.06	112.54
105.51	107.98	106.71	106.27	104.91	107.04	110.53	107	104.05	107.13	106.69	107.41	107.52	106.51	106.1	107.72	108.61	107.21	107.78	107.59	107.05	106.66	107.24	107.85	107.82	106.88	108.25	107.37	106.62	107.41	106.27	109.17	106.62	108.47	105.71	106.12	107.78	105.49	106.04	105.3	107.15	106.25	108.4	106.23	106.31	105.71	107.6	105.42	106.56	106.62
111.2	113	109.04	111.86	112.83	113.41	112.42	109.47	109.81	110.96	111.15	114.42	110.13	111.7	112.19	112.08	110.7	111.29	108.62	112.83	110.15	110.24	110.84	112.58	110.75	112.56	111.75	112.87	112.22	110.61	110.59	111.09	110.16	112.19	113.24	110.47	111.9	112.33	109.6	112.61	113.08	114.7	112.22	109.67	111.02	112.49	113.36	110.26	112.75	110.55
110.33	110.24	112.15	112.89	113.69	113.39	110.07	111.96	110.79	110.54	112.77	110.78	110.37	111.04	110.91	112.19	110.88	112.45	113.14	110.89	112.47	112.07	109.81	111.59	112.94	109.17	110.63	113.17	112.43	111.41	112.22	112.57	111.42	109.04	110.39	111.41	110.74	112.71	111.51	111.7	112.16	110.97	110.58	110.09	111.3	111.33	111.49	108.66	110.16	112.07
111.28	112.39	111.53	113.79	111.32	110.1	112.21	113.06	110.36	111.3	111.8	112.59	110.25	109.63	110.16	111.44	113.43	110.77	108.85	109.51	112.49	109.68	109.7	111.78	111.28	112.14	111.44	107.51	111.47	108.8	110.02	111.76	110.92	112.06	110.95	113.01	111.08	112.23	111.04	112.53	111.83	109.23	111.68	112.29	111.37	111.7	111.26	110.33	111.23	109.41
113.45	111.67	112.51	111.97	108.47	112.05	110.54	111.28	112.76	111.25	111.2	113.14	111.33	112.9	112.7	110.09	112.04	109.96	113.16	112.82	114.02	111.02	112.25	113.82	110.38	111.56	110.58	109.38	112.5	111.88	111.4	110.46	111.22	108.51	111.41	112.86	111.26	113.4	112.87	113.04	111.27	111.3	110.43	113.8	111.13	111.6	113.27	111.41	110.93	112.26
103.1	103.53	103.28	104.13	105.84	102.74	104.98	104.88	105.15	105.6	101.99	103.79	104.05	101.18	105.61	103.41	104.09	102.82	103.38	105.77	104.78	103.92	104.94	104.61	106.37	104.11	106.65	104.16	100.89	102.76	103.75	103.74	104.84	103.78	105.32	104.56	102.29	104.54	104.11	105.09	103.88	104.58	106.26	104.67	105.92	106.12	105.57	102.33	104.05	103.27
104.53	103.68	106.52	103.66	104.04	106.6	103.19	104.64	103.8	107.3	104.49	102.97	103.3	104.66	103.34	103.86	105.91	103.82	104.44	102.39	105.16	105.53	103.88	103.15	105.12	104.82	106.79	106.22	105.76	103.85	104.03	104.7	107.23	103.08	104.42	104.02	105.68	105.43	103.26	103.23	104.56	104.43	104.75	104.4	104.29	104.03	107.83	104.74	101.64	102.85
104.69	105.55	104.18	106.51	105.58	106.39	105.42	103.31	103.71	104.88	104.12	101.83	106.41	103.19	102.32	105.36	102.81	106.17	103.53	104.37	106.11	104.39	101.82	105.67	103.58	104.8	103.57	103.48	104.57	105.32	103.07	104.06	106.37	103.8	103.31	104.99	103.77	104.46	106.39	104.36	106.07	103.25	107.17	104.15	105.43	101.98	105.2	104.82	105.26	104.09
107.37	106.25	106.16	107.22	105.72	106.94	106.45	105.27	107.63	108.09	106.74	107.64	105.7	106.62	106.81	105.09	108.1	103.42	107.47	103.74	108.38	109.35	106.75	106.42	108.85	106.79	108.59	109.71	106.15	105.54	107.22	108.22	108.13	106.9	106.84	107.79	106.85	105.02	106.61	106.98	107.32	104.48	106.87	107.68	107.55	105.96	107.11	107.02	107.45	107.1
109.03	103.13	105.56	106.27	106.5	106.44	106.81	107.27	106.07	104.96	107.58	107.01	107.65	104.75	108.44	105.97	108.23	106.42	106.53	107.97	107.88	104.42	108.74	107.09	107.23	107.92	108.09	105.13	105.87	105.92	107.5	105.23	107.72	104.83	107.78	107.8	109.42	105.36	104.48	106.37	106.55	105.79	108.32	105.3	106.42	106.53	104.36	107.2	104.2	107.81
103.23	104.94	101.9	103.7	105.96	106.12	103.36	104.77	106.52	103.47	104.12	105.39	104.93	102.76	105.51	102.47	104.51	104.81	103.9	104.93	105.67	103.99	104.47	104.58	103.51	106.62	105.16	104.49	106.23	104.07	104.89	103.91	105.33	104.11	103.71	100.8	102.96	103.57	105.17	105.19	103.6	104.93	105.28	105.66	104.88	105.06	105.14	100.78	105.73	104.7
106.41	106.39	102.67	103.19	103.35	104.43	104.48	104.25	104.47	104.01	104.27	102.86	103.25	104.13	105.08	105.53	107.29	107.1	104.62	108.25	104.37	104.61	105.18	106.72	106.59	102.09	104.83	105.44	107.06	104.47	103.27	105.47	104.86	103.7	101.76	104.35	106.08	105.43	105.33	104.24	103.43	104.59	104.12	102.63	103.51	101.84	106.07	101.93	104.11	104.59
107.02	105.1	106.58	105.17	107.66	106.4	105.64	103.68	103.98	105.74	102.93	108.1	107.03	105.5	105.18	103.67	107.07	101.76	103.96	104.8	106.46	104.54	103.97	106.04	108.08	106.69	104.48	105.24	106.57	107.1	105.93	104.5	105.18	102.86	104.8	105.27	105.81	107.12	104.53	107	103.55	105.86	105.06	105.34	104.35	108.83	105.41	105.09	107.04	105.15
104.99	107.8	109.09	105.03	107.41	106.9	105.13	108.92	108.8	108.83	106.57	103.6	107.64	108.02	104.14	105.72	105.63	105.6	107.53	105.99	106.09	104.97	104.21	106.85	106.98	105.8	105.15	109.06	106.29	106.96	105.17	105.89	105.48	106.38	105.94	106.64	106.4	105.61	106.72	104.77	104.84	106.84	108.3	106.09	105.03	105.52	106.44	105.99	107.71	106.06
103.66	102.23	99.656	100.45	97.903	100.64	100.53	101.31	99.947	100.97	100.64	99.855	99.077	98.852	98.793	99.334	99.86	102.88	100.47	100.22	99.559	101.5	100.13	98.607	100.78	98.691	99.553	100.53	99.137	101.36	99.672	100.69	102.92	97.389	102.54	100.36	100.01	100.82	100.8	99.278	100.59	100.7	100.88	99.669	98.746	100.78	101	99.194	99.223	98.339
107.16	105.14	105.49	106.81	106.19	107.63	105.52	105.84	106.08	107.63	106.72	106.68	106.54	107.29	107.13	104.02	106.12	105.97	107.51	105.88	104.73	105.06	106.49	103.97	103.24	108.33	104.58	107.66	106.56	106.57	106.64	103.54	106.35	106.33	103.99	107.11	105.17	108.32	106.68	106.12	106.05	105.43	104.77	106.57	106.07	107.77	106.74	105.76	105.7	107.33
99.859	99.687	100.25	101.81	101.31	100.13	100.78	101.88	101.14	100.31	99.382	101.59	100.56	100.99	98.135	99.532	100.52	100.46	100.55	96.992	101.15	98.907	100.74	100.26	100.12	99.663	100.75	101.33	100.86	98.313	100.87	100.71	99.87	101.03	101.05	101.67	101.87	100.87	100.77	99.636	100.94	100.23	102.07	102.42	100.16	99.114	100.58	100.35	100.57	102.21
111.28	110.11	108.96	108.55	110.78	112.1	111.28	112.19	110.24	108.72	107.59	112.39	110.7	112.18	110	111.34	110.88	111.16	112.48	110.13	111.36	111.32	108.93	110.44	111.51	110.39	110.25	109.54	111.79	111.52	110.98	109.37	111.38	110.95	110.72	111.16	110.42	108.6	111.23	109.26	110.81	111.16	110.9	111.97	111.92	109.77	110.93	110.96	110.76	112.91
111.25	108.77	112.25	110.15	110.72	109.8	109.28	109.14	109.29	108.66	110.29	109.68	108.33	110.77	111.31	108.33	110.38	111.72	111.27	109.52	110.31	109.72	108.31	110.61	106.25	109.26	107.08	111.57	110.54	110.14	107.71	110.75	110.51	108.92	108.71	111.54	109.7	109.34	109.76	108.8	111.34	106.5	109.01	109.71	109.99	110.67	112.2	110.43	108.69	110.18
98.618	97.945	100.7	101.18	99.59	99.315	101.2	101.93	100.8	101.42	101.35	97.695	101.87	99.539	101.67	100.41	100.09	101.2	97.989	102.75	102.5	100.6	100.45	100.69	101.61	100.38	100.07	101.71	100.13	101.76	97.981	100.6	101.71	101.82	98.324	98.844	98.576	99.589	102.71	101.19	101.51	98.113	102.38	99.248	99.944	99.455	99.421	102.23	101.43	100.16
112.83	110.98	113.53	110.48	112.67	113.56	111.72	111.87	113.23	111.25	111.45	111.82	111.68	110.79	111.33	113.11	111.45	112.75	111.44	111.29	113.24	112.55	113.47	111.85	109.14	112.66	113.81	112.08	112.63	112.71	113.38	111.94	110.74	111.97	111.71	112.08	111.21	111.48	110.53	110.25	110.57	111.25	112.18	109.23	109.86	111.08	112.18	111.75	111.24	110.7
105.55	106.82	107.57	108.36	106.39	105.17	108.89	105.56	108.18	106.94	105.89	109.71	106.91	108.7	105.57	105.41	104.27	106.29	108.43	109.11	105.35	106.33	109.33	105.4	107.63	107.79	106.84	106.01	107.38	107.97	106.6	106.17	108.25	105.54	105.71	106.27	107.02	104.95	106.12	108.9	106.5	106.71	106.86	106.69	108.38	108.28	106.05	106.86	105.29	108.2
106.49	101.99	106.56	105.01	103.35	103.96	104.88	107.26	107.34	105.9	105.92	103.35	104.73	106.53	104.15	105.81	107.87	103.32	104.09	104.88	106.75	107.09	105.36	106.83	105.32	104.97	107.02	105.57	106.18	105	103.67	106.39	105.95	105.44	107.52	109.34	109.77	105.05	104.59	105.24	104.9	103.64	105.8	105.59	101.89	104.05	105.42	106.07	105.23	104.71
104.68	106.39	104.29	105.83	106.04	105.26	105.04	106.56	104.83	106.11	105.39	106.52	104.67	102.18	103.08	103.71	105.44	106.77	105.4	104.79	103.41	107.42	104.01	105.39	104.56	105.97	105.49	106.19	103.73	105.76	103.39	105.71	104.76	105.56	104.92	104.16	106.17	104.6	105.51	104.56	105.2	106.02	103.96	106.33	105.95	105.26	104.8	104.7	104.4	106.07
103.69	103.04	105.64	104.55	102.25	106.43	103.7	105.84	106.86	105.84	104.74	107.28	104.91	104.78	105.8	101.12	106.61	103.9	104.39	103.95	105.24	105.4	107.09	106.91	104	103.6	106.95	105.81	105.32	104.95	104.38	105.15	104.39	106.13	103.92	105.98	104.78	106.68	104.25	103.04	104.28	104.27	106.46	103.45	104.22	106.87	103.51	103.41	105.91	103.21
107.83	104.18	107.22	103.28	104.76	102.64	105.28	103.36	104.35	104	104.84	104.27	103.71	104.18	106.52	106.5	106.39	104.16	105.16	104.51	104.76	105.34	105.49	104.67	106.16	105.58	102.53	105.09	104.71	103.19	104.96	105.45	104.91	103.06	105.8	104.42	105.05	104.84	104.65	103.46	106.33	105.89	103.52	103.76	106.25	105.93	104.68	105.33	106.72	103.92
107.01	105.92	103.95	104.08	104.35	105.6	105.94	107.71	104.72	105.3	107.91	105.56	105.36	105.77	107.56	106.77	107.06	105.22	101.97	105.16	104.12	105.16	104.97	102.2	107.82	105.97	108.31	106.73	104.51	106.59	105.19	106.06	104.99	104.74	106.55	106.48	106.79	106.4	108.1	107.34	104.06	107.72	105.79	104.39	104.62	104.96	105.57	104.82	106.79	107.06
104.57	105.63	105.85	104.69	107.01	106.29	106.14	107.13	103.93	105.19	106.19	107.38	106.09	104.36	105.34	105.13	103.66	107.72	106.89	105.19	105.86	104.76	104.09	105.04	105.95	106.6	106.13	104.9	105.38	105.41	105.17	107.1	104.56	105.36	107.59	109.5	107.52	105.91	106.79	104.97	105.72	105.92	106.09	106.27	106	107.13	106.59	107.44	105.62	105.92
105.53	106.67	107.64	103.86	107.91	105.42	104.28	105.47	104.65	103.66	104.7	106.87	107.84	104.03	102.83	103.76	104.65	105.45	104.1	105.08	106.28	105.43	105.11	106.16	106.24	107.18	105.87	107.18	106.14	104.26	103.99	104.19	104.81	107.32	107.14	105.54	106.02	106.05	104.93	105.46	104.67	106.72	107.27	105.35	106.01	107.18	107.35	104.1	104.71	104.86
117.31	115.84	119.49	115.48	117.23	115.15	116.91	119.29	118.81	116.54	117.66	117.94	118.15	118.74	118.05	119.48	117.48	118.09	118.37	118.26	117.58	116.59	118.02	115.8	116.64	120.13	119.04	117.98	118.67	117.38	118.46	115.09	117.55	121.2	119.69	117.99	118.74	118.17	118.55	118.74	118.55	116.75	117.92	116.67	116.3	118.46	117.85	118.83	119.07	117.68
106.52	107.25	107.26	106.07	106.92	107.54	106.65	107.01	108.64	104.49	105.65	108.17	107.37	107.77	107.89	105.24	107.82	106.84	105.35	104.55	104.47	105.88	106.63	104.67	106.42	108.13	105.69	106.12	105.27	106.2	104.48	105.48	107.19	105.8	107.03	107.74	106.16	107.13	103.98	106.39	108.99	108.33	105.32	106.86	106.22	106.46	106.73	106.87	105.74	104.49
112.95	110.14	111.8	111.79	110.89	112.62	114.47	109.71	111.6	113.49	110.01	109.77	114.12	109.43	112.65	111.89	110.27	112.18	110.82	110.67	113.71	109.11	111.04	111.44	111.34	111.24	109.09	112.98	110.44	112.63	111.82	112.97	112.09	111.97	108.96	113.07	110.87	111.26	110.27	110.18	111.57	112.47	111.39	113.76	112.13	111.54	111.88	113.43	111.07	112.89
105.98	103.59	104.3	104.4	103.7	103.19	103.37	106.17	105.15	105.52	105.91	104.04	103.92	104.07	105.31	104.51	106.79	102.89	105.72	104.42	104.33	102.92	105.2	105.8	104.22	103.93	103.76	103.83	106.01	105.62	102.8	105.88	105.18	104.4	105.42	103.81	105.4	105.56	106.68	105.43	103.48	103.76	104.28	104.52	103.89	104.87	103.05	105	104.5	105.17
99.418	101.13	100.95	102.67	100.83	102.09	99.134	101.21	100.03	100.56	102.81	101.47	100.62	99.614	101.33	100.39	101.25	99.812	100.48	99.201	101.7	102	100.09	102.31	102.75	100.32	98.536	100.72	102.04	101.63	100.19	101.2	101.11	103.26	100.17	99.778	100.1	100.63	99.19	101.02	100.82	99.806	103.67	99.827	103.63	103.24	100.59	100.6	102.01	101.36
105.62	106.05	103.04	102.71	104.39	106.2	105.23	106.48	106.86	105.05	106.34	106.42	105.29	107.21	106.12	104.28	106.35	105.87	103.38	104.81	105.01	104.11	104.88	105.56	108.07	103.6	102.95	103.9	106.13	106.18	105.36	105.61	104.55	104.5	105.09	105.69	105.91	107.16	106.65	104.9	103.98	105.97	103.21	106.79	105.66	105.29	104.66	107	104.61	105.14
100.54	100.23	99.922	100.68	100.92	101.91	102.99	101.8	99.671	101.71	100.05	99.631	101.79	101.7	101.92	103.94	101.26	99.455	101.17	101.31	100.59	103.03	102.35	102.04	100.5	98.677	100.05	98.814	101.3	100.68	100.95	101.31	102.19	100.49	101.22	102.87	102.32	101.42	101.07	101.41	99.754	100	101.47	100.63	102.82	101.58	103.74	100.72	101.6	101.16
102.86	105.03	104.64	102.69	106.72	104.08	100.48	105.33	104.61	102.96	103.78	105.2	102.1	104.61	104.24	101.72	106.04	103	105.01	103.58	103.86	103.58	103.91	103.25	102.24	105.48	105.34	103.86	104.39	105.88	101.83	104.2	104.62	103.16	105.75	103.95	104.48	105.18	104.05	102.51	105.43	104.07	105.1	106.59	103.67	103.85	105.25	102.36	103.06	102.45
111.28	111.38	112.56	110.38	112.13	112.07	110.12	110.79	110.01	109.01	109.51	112.44	112.21	110.85	110.76	110.15	110.62	110.75	110.72	111.38	109.21	110.39	110.29	110.72	112.27	111.41	109.65	109.46	110.45	110.85	110.57	111.58	112.68	111.13	109.83	111.32	111.46	109.69	108.37	111.64	109.48	111.57	111.24	110.75	110.6	110.71	109.39	109.71	111.87	108.24
112.14	115.37	111.17	110.39	114.6	112.03	111.57	112.77	110.45	111.58	112.26	111.79	110.15	113.31	108.58	112.37	111.02	109.01	110.96	112.51	109.82	114.27	111.6	111.12	112.32	109.9	112.14	111.81	110.47	110.95	111.62	113.35	111.25	110.74	112.05	112.58	109.11	110.55	114.08	110.62	112.22	112.19	111.7	112.35	112.55	109.31	111.63	112.28	113.01	112.7
117.7	118.14	118.07	117.43	119.37	117.87	118.2	117.66	117.22	118.57	117.67	118.88	117.59	117.12	118.68	118.12	118.87	117.85	117.63	117.79	117.84	116.34	117.02	114.9	118.52	118.58	118.32	117.03	120.47	118.87	117.27	117.92	117.97	117.42	117.33	117.78	116.3	115.5	117.71	118.39	119.44	119.06	117.15	117.26	117.35	117.54	117.97	119.85	115.57	116.32
104.41	104.5	103.65	105.82	106.53	103.77	104.74	106.36	104.15	105.89	106.83	105.15	106.13	105.5	105.2	104.01	108.18	106.07	104.86	105.35	106.16	107.72	102.76	104.42	102.94	104.95	106.65	107.93	103.73	104.18	105.76	105.93	105.04	104.67	104.65	110.02	106.35	105.57	105.12	106.65	103.76	108.31	105.93	105.73	106.4	105.09	104.52	104.89	104.86	106.37
112.32	112.62	112.07	109.67	113.99	111.85	110.95	111.69	112	111.08	110.79	111.52	112.18	113	108.93	112.09	112.77	111.26	112.76	112.88	113.41	111.92	109.88	111.13	111.81	113.13	110.43	113.12	111.38	110.37	111.77	112.07	110.81	113.25	109.79	111.82	111.96	111.71	111.57	112.81	110.91	113.26	110.68	110.22	112.57	111.78	112.43	113.61	111.74	110.56
104.56	107.07	106.74	103.55	105.79	104.41	104.56	104.49	106.72	105.04	105.22	109	106.11	104.78	105.01	103.7	103.67	106.44	104.55	105.91	107.1	107.35	105.5	104.79	105.48	104.42	107.09	106.01	104.66	104.97	105	105.35	104.25	104.31	106.38	107.76	105.69	105.38	104.3	104.41	104.29	106.84	106.78	106.55	105.13	106.51	106.69	104.36	104.62	105.77
117.76	116.75	116.19	121	119.2	117.01	114.53	117.6	117.37	117.21	117.32	119.03	117.96	117.42	120.18	115.69	115.14	117.56	117.47	115.17	117.96	116.52	116.34	116.17	118.15	117.21	116.57	117.95	116.45	119.36	118.4	117.65	118.18	118.88	117.92	118.8	117.49	118.54	115.75	117.43	118.61	120.01	119.01	118.09	117.73	116.88	116.79	117.97	117.69	119.73
115.21	116.9	116.29	116.89	117.04	119.8	116.95	120.03	117.3	117.65	117.76	117.97	117.29	116.45	116.62	119.49	116.85	117.39	117.37	116.5	116.74	116.68	117.58	117.65	117.81	121.49	117.91	116.46	115.61	117.52	114.94	118.53	120.4	115.7	117.55	116.85	115.71	118.21	117.26	118.15	116.29	117.49	115.56	118.33	116.13	118.12	116.86	117.78	117.39	116.79
107.1	107.41	105.17	104.54	105.64	105.96	103.85	106.66	103.3	106.56	103.28	102.15	103.98	103.56	105.32	105.19	105.7	103.63	102.48	105.03	106.87	106.82	105.99	104.55	102.33	106.4	104.01	103.98	102.55	102.68	104.57	105.75	107.42	105.49	106.38	105.52	106.41	107.38	102.13	105.75	103.99	105.34	102.63	107.06	105.84	104.38	105.29	105.71	106.28	106
110.27	111.14	112.63	111.86	109.61	109.48	112.16	111.59	114.14	111.28	112.6	111.61	111.86	110.49	112.79	111.76	112.73	111.92	112.14	110.64	109.5	112.54	110.64	113.47	113.59	111.61	115.04	110.64	112.28	108.65	111.25	114.02	111.36	112.03	114.01	112.27	111.8	112.04	112.52	112.45	111.75	112.93	111.25	112.37	109.95	111.07	111.38	112.03	110.85	111.55
103.63	104.72	106.47	104.23	104.78	105.83	105.51	105.96	105.93	104.6	105.62	105.38	104.7	107.21	105.37	105.73	106.07	104.33	106.55	107.49	105	105.92	105.69	104.58	104.87	104.76	104.2	106.7	105.43	106.09	103.91	109.61	105.86	106.37	105.37	106.11	106.12	107.12	103.68	107.52	107.88	105.94	105.59	106.59	105.16	105.24	106.3	105.44	106.11	106.12
99.042	99.257	99.951	102.19	100.87	98.78	99.771	101.51	101.23	99.536	99.53	98.101	100.07	99.184	100.92	99.455	99.023	98.086	99.562	100.91	97.762	100.78	100.97	98.715	101.1	99.175	99.961	97.944	100.19	98.449	100.38	97.666	99.886	97.974	98.677	99.027	101.45	100.55	99.122	100.43	99.785	99.815	100.49	99.86	100.33	97.988	100.08	101.7	101.44	100.39
111.55	111.61	111.75	111.07	113.63	110.98	112.81	109.52	112.88	111.38	112.19	110.38	112.96	113.21	111.54	111.74	112.25	110.96	111.4	112.17	112.91	111.55	109.28	112.58	110.2	111.49	108.61	112.01	112.31	110.77	110.88	113.04	109.59	111.11	109.66	112.47	110.9	110.05	112.77	111.97	111.12	110.18	111.66	110.19	111.62	110.62	111.37	112.06	111.34	112.16
98.571	100.36	97.863	101.67	100.77	101.16	100.73	99.593	98.843	100.98	101.31	98.579	99.347	99.305	102.41	99.139	98.717	100.15	101.08	100.56	102.47	101.99	100.68	99.442	102.2	98.851	100.82	100.9	100.19	100.96	102.71	99.941	100.05	100.62	101.07	100.45	100.51	101.48	99.191	100.39	101.06	100.95	100.26	100.09	99.303	100.24	100.65	101.03	102.32	99.032
103.01	104.23	102.71	103.4	103.02	101.88	105.62	103.08	103.52	103.53	101.55	105.29	104.95	103.31	103.25	102.69	104.34	105.67	106.15	104.16	103.24	102.66	103.8	106.14	102.8	105.76	103.91	102.33	102.25	105.04	106.57	105.53	101.35	103.37	104.07	103.87	104.03	104.16	101.04	103.59	104.43	103.5	104.17	103.25	103.86	104.16	103.97	104.71	105.06	104.69
100.26	100.16	100.38	99.343	98.893	99.817	99.779	99.604	98.897	101.61	101.77	98.404	100	102.49	101.7	100.79	101.42	101.08	98.644	100.32	99.744	99.902	99.396	98.738	101.17	102.64	100.56	100.34	102.34	97.987	98.663	101.79	97.416	98.856	98.802	99.376	101.08	99.46	102.12	99.291	100.02	99.205	101.63	100.03	99.231	97.916	100.56	98.785	101.22	101.48
104.04	106.39	106.28	105.42	107.12	105.19	103.61	108.37	105.97	106.8	104.82	105.26	104.79	102.68	105.99	104.6	106.72	104.65	106.18	105.6	106.28	105.23	103.89	105.7	107.96	105.62	104.16	106.62	103.78	106.58	106.61	106.46	108.11	104.72	105.6	104.75	104.77	106.1	102.76	106.88	105.09	106.61	105.91	105.28	105.69	106.84	104.58	104.01	105.62	106.58
105.05	102.9	105.2	104.65	105.96	102.52	103.71	103.39	104.03	105.27	104.66	104.55	104.1	103.77	103.07	105.2	104.94	104.55	103.42	105.16	102.86	105.5	103.61	104.78	103	107.2	102.75	102.48	106.34	103.27	105.71	102.53	103	105.03	103.27	103.36	104.57	106.04	104.72	105.15	103.03	103.2	105.34	106.12	103.14	101.73	105.5	103.98	103.57	103.33
114.39	111.91	115.19	112.5	113.04	111.96	113.35	111.92	115.95	113.05	112.39	112.87	112.5	111.2	111.54	113.41	109.91	112.6	111.6	111.28	108.55	112.39	114.14	114.03	112.69	113.18	113.69	112.63	110.1	110.27	114.19	114.16	112.83	110.97	111.54	111.23	112.03	114.35	116.02	113.06	113.7	112.92	109.65	113.84	113.3	111.52	113.05	112.97	112.11	113.97
105.35	105.64	106.67	105.44	104.47	105.1	105.03	105.49	104.51	106.81	105.95	105.45	105.59	106.38	103.36	104.47	105.04	104.78	105.86	105.69	104.56	102.24	104.36	104.84	103.66	103.56	105.82	108.68	104.41	105.67	105.44	105.2	106.39	106.89	105.65	105.03	104.15	105.74	105.19	105.24	107.83	105.24	103.89	105.83	106.41	104.8	105.25	107.28	106.04	106.83
106.61	105.47	105.42	105.31	106.01	104.29	104.18	106.17	106.82	106.57	105.89	105.96	106.01	106.5	105.02	105.64	104.36	106.65	104.16	106.01	103.27	104.45	106.12	105.58	105.08	105.87	105.91	103.45	101.69	105.7	105.82	106.46	106.01	104.5	105.34	104.79	104.14	107.15	107.33	104.81	105.56	106.78	107.08	102.91	108.1	106.38	104.03	107.93	105.48	107.43
106.19	106.69	108.16	105.83	105.8	106.16	107.64	107.5	106.78	108.85	107.17	107.02	104.86	106.96	106.37	103.85	106.73	107.68	105.76	106.67	104.17	106.59	104.36	105.81	105.09	105.91	106.68	108.55	106.29	106.64	105.58	105.28	106.73	107.72	104.67	106.49	102.87	105.57	106.99	107.74	105.98	106.73	105.98	105.84	106.97	107.97	106.96	106.66	106.96	106.03
104.1	104.36	102.2	103.53	104.55	105	104.61	104.78	103.21	104.23	101.94	104	104.59	105.05	105.12	106.53	104.45	104.45	105.91	104.42	104.68	107.84	103.03	102.66	103.85	104.4	106.05	104.61	102.13	103.56	103.02	103.52	106.09	103.35	102.25	103.67	105.18	105.17	103.93	104.92	102.95	106.75	102.6	103.99	103.19	104.27	106.32	106.59	105.93	106.31
106.36	104.79	107.84	108.05	103.83	106.63	104.06	106.32	106.21	105.77	108.66	105.47	103.98	106.13	103.82	106.62	109.33	107.1	108.6	107.95	107.2	106.51	105.84	104.91	107.21	106.23	106.29	105.2	104.89	105.88	107.25	106.69	104.76	107.78	106.83	104.36	105.05	105.48	107.41	106.66	105.2	105.97	105.81	104.92	105.55	107.05	107.41	103.21	105.29	108.69
106.23	104.31	103.63	103.87	106.36	105.35	105.12	105.9	105.81	105.62	104.69	105.16	106.44	105.73	103.91	105.04	105.75	106.42	107.72	104.26	104.54	107.04	106.44	107.32	106.41	104.17	103.95	106.04	104.21	105.02	105.43	105.71	105.44	104.2	104.19	104.1	107.05	104.59	106.26	105.87	106.61	107.1	106.86	104.81	103.53	104.93	106.86	104.56	104.89	105.4
106.26	105.5	104.5	103.11	103.56	106.94	106.2	104.12	105.28	103.07	106.09	104.15	104.8	101.97	106.3	106.67	104.51	105.09	104.08	104.84	105.32	105.32	105.38	103.55	103.08	103.8	102.68	104.86	104.09	104.82	106.91	104.13	105.13	105.95	105.18	105.87	107.04	103.72	104.55	105.11	102.71	103.37	103.31	105.24	103.63	100.74	104.49	102.57	104.86	105.25
107.22	105.63	105.36	106.74	106.44	105.41	106.72	107.41	106.13	105.23	103.96	107.07	107.09	106.39	108.43	106.86	106.66	106.88	106.15	106.62	108.73	105.08	105.51	108.24	107.19	102.58	104.44	106.49	104.94	104.14	107.12	106.3	106.29	105.82	105.66	106.53	106.34	106.28	106.26	107.6	107.32	107.34	109.25	105.58	106.04	107.56	106.79	104.71	107.82	106.99
112.27	111.38	111.93	112.77	112.02	111.02	110.21	109.77	111.04	113.13	109.84	111.5	111.5	110.53	110.9	109.74	112.17	111.36	110.56	112.44	112.16	112.02	110.57	113.28	112.7	113.17	111.66	112.22	109.05	113.68	109.5	109.08	111.72	110.46	111.28	108.25	111.62	113.27	111.79	110.28	110.48	111.43	112.66	112.16	111.91	111.81	112.82	110.84	113.2	109.7
103.64	107.41	105.47	107.48	106.43	106.31	108.27	107.59	107.89	107.23	104.46	106.03	107.31	106.45	104.74	104.01	106.48	104.32	105.4	104.76	105.04	106.02	105.99	105.88	104.47	104.88	107.61	105.71	105.07	104.38	105.78	104.47	107.18	107.54	106.1	107.27	104.75	107.64	104.91	108.46	109.3	106.43	108.24	104	105.4	107.01	107.12	104.81	106.37	103.9
106.67	106.3	108.85	107.61	107.41	106.97	106.73	105.56	106.02	107.74	107.91	105.54	106.45	106.08	108.82	107.24	106.84	106.04	104.51	105.83	106.13	106.68	104.22	107.2	105.79	108.13	108.07	107.09	107.66	107.26	107.65	105.48	104.95	106.55	105.9	107.4	106.66	109.43	105.66	108.4	106.45	105.05	106.88	106.68	107.58	106.88	106.53	106.71	105.19	105.56
110.97	110.53	110.8	109.86	111.4	112.84	110.22	111.74	111.68	109.6	110.93	111.59	113.2	110.58	112.81	112.05	110.62	110.35	110.54	111.05	111.19	110.91	111.58	110.64	109.22	112.75	112.73	110.38	112.95	110.56	111	112.17	110.15	111.66	110	111.33	108.36	111.51	112.69	111.31	111.69	110.24	111.33	112.03	112.3	113.24	111.23	109.05	111.43	111
105.67	106.45	107.29	106.27	104.8	107.7	103.65	108.78	106	106.64	107.53	107.33	104.01	105.69	105.86	105.58	105.2	108.29	106.38	107.26	106.01	106.08	107.2	104.41	102.71	106.88	106.48	104.75	105.54	106.63	106.33	106.47	107.34	107.56	106.5	106.4	105.8	105.92	106.09	106.46	105.82	104.75	107.69	105.47	105.59	106.12	105.19	105.44	106.94	105.88
113.68	111.06	112.09	111.87	111.66	113.16	110.81	111.57	110.49	111.48	111.18	112.54	112.16	113.06	111.89	111.96	109.38	112.01	111.44	111.11	111.96	114.92	111.66	111.7	114.6	113.4	111.61	110.94	110.06	110.31	113.59	114.9	111.25	110.08	112.88	111.22	112.88	113.07	111.74	111.66	108.66	111.47	112.64	111.89	108.98	111.27	115.54	111.37	110.33	110.17
106.11	107.21	106.83	105.05	108.01	105.22	107.03	105.66	104.7	104.71	108.05	106.19	106.83	108.57	105.78	106.66	105.3	104.95	105.12	106.96	105.38	106.1	103.82	105.13	106.09	106.12	107.25	106.11	105.04	106.37	105.04	107.24	108.09	107.19	105.84	105.85	105.79	105.8	103.47	107.55	106.84	107.87	107.4	103.81	105.94	107.56	105.81	104.9	105.59	107.89
111.05	110.15	111.29	111.49	110.94	108.69	109.37	111.52	110.81	110.59	110.31	109.79	110.29	110.93	110.06	110.4	109.75	109.1	110.34	109.41	111.55	111.15	111.76	111.47	112.4	109	110.61	112.25	110.79	111.58	108.33	111.04	109.13	110.16	109.63	109.32	110.65	110	112.18	112.96	111.52	110.2	113.17	109.54	109.01	109.38	110.45	111.21	110.26	109.6
105.97	105.61	106.57	105.69	106.16	105.19	108.05	106.92	106.5	105.89	105.06	109.38	105.37	107.31	105.91	105.96	106.25	107.37	106.82	106.73	105.77	106.65	106.94	106.03	105.47	105.71	108.56	106.1	105.15	107.21	105.59	108.56	106.75	107.99	104.07	105.78	103.27	106.41	107.96	103.47	105.13	106.39	106.72	106.55	103.98	105.87	107.07	106.45	104.73	105.01
112.99	112.09	110.47	111.65	112.08	110.32	112.44	111.51	112.47	111.16	110.32	112.19	112.24	109.68	111.81	113.01	110.9	111.99	111.21	112.05	109.47	109.6	110.9	110.25	109.58	111.72	112.35	112.36	114.27	112.57	110.34	112.29	111.91	113.57	111.5	110.94	109.79	110.81	109.74	112.48	112.09	112.03	110.9	110.83	110.48	111.75	110.75	113.53	111.12	111.2
110.01	112.5	112.63	109.91	111.52	112.98	112.32	114.25	112.26	109.96	111.47	111.56	111.42	111.2	112.11	109.68	110.87	112.13	112.67	113.06	111.57	110.91	111.67	110.56	112.34	110.58	112.32	111.18	110.34	112.54	111.06	114.52	112.28	110.93	111.62	112.3	110.88	112.88	109.87	111.03	110.23	109.82	110.21	111.09	111.4	109.68	110.97	113.39	110.1	111.19
106.02	104.02	105.72	105.48	107.18	105.13	107.48	104.31	105.77	107.65	106.73	104.99	106.74	107.5	106.14	103.74	103.92	106.85	107.36	105.64	105.49	107.38	108.71	107.14	105.71	107.93	107.75	106.09	106.73	106.08	107.46	103.4	107.11	106.49	107.02	108.24	107.21	106.56	106.5	105.26	108.11	107.16	105.65	104.72	105.07	105.63	105.2	104.77	106.04	103.76
116.33	117.35	116.83	116.42	116.58	117.46	118.1	117.13	117.27	116.07	119.7	116.22	118.61	116.34	119.55	116.44	118.74	118.18	117.93	118.87	117.21	117.96	117.07	117.22	116.29	115.82	116.97	118.63	117.37	115.64	114.68	117.51	118.43	117.89	117.09	118.21	118.3	119.11	119.28	119.25	118.16	117.34	117.32	117.1	118.98	117.72	118.33	118.35	116.91	116.66
111.44	113.53	113.13	111.54	111.84	112.63	112.55	111.88	112.14	112.26	111.73	113.68	112.1	112.73	113.89	112.25	112.65	110.12	113.74	112.45	111.55	109.55	111.59	111.75	114.08	111.91	111.63	113.78	114.31	113.78	112.47	113.78	115.19	112.82	110.99	110.66	111.95	112.41	114.45	114.49	110.24	114.49	112.67	114.12	112.52	113.78	111.2	113.18	115.43	113.09
105.51	107.41	104.15	104.37	106.55	105.97	104.65	106.76	106.15	106.39	106.05	105.04	106.53	107.7	105.17	107.23	106.67	105.27	105.23	107.13	105.3	105.37	107.99	108.14	107.86	105.21	103.66	106.58	105.5	107.05	104.75	105.07	109.4	105.51	106.04	105.36	107.94	106.16	103.52	106.16	106.68	104.42	105.15	107.08	104.96	108.77	107.47	105.84	106.46	102.81
104.98	104.56	104.52	107.13	106.12	105.67	107.33	106.35	104.51	107.23	105.96	103.5	106.23	104.05	105.88	106.9	105.02	106.49	105.53	104.52	104.82	105.06	103.78	106.72	106.94	106.85	104.86	108.35	103.98	107.75	106.49	104.71	103.68	105.9	107.79	105.2	104.91	105.81	106.2	109.85	103.57	104.97	106.28	106.24	105.1	104.48	107.2	103.6	105.05	107.37
109.5	106.7	106.17	108.75	106.84	106.98	107.33	106.61	106.51	104.85	106.8	107.77	106.51	108.01	105.76	105.37	106.86	105.64	106.87	109.73	107.79	106.88	106.87	104.78	106.53	107.14	105.82	108.05	107.5	107.93	105.77	107.24	105.42	108.33	107.38	104.21	104.13	107.74	107.32	108.56	107.11	106.47	109.21	107.49	108.54	107.73	108.84	105.23	106.04	107.52
108.06	112.03	115.04	109.4	110.5	113.81	112.25	113.89	112.31	113.48	110.96	109.28	112.06	112.54	111.28	111.4	110.17	110.6	111.55	114.08	111.57	111.28	110.75	113.82	111.99	112.23	113.36	110.56	113.64	111.25	110.61	114.33	110.2	113.61	111.04	113.78	113.38	113.72	111.12	112.09	110.9	112.16	111.71	114.99	112.75	109.52	111.74	109.69	110.6	112.58
104.63	105.18	106.75	105.97	109.48	103.93	105.66	104.4	106.22	103.1	105.5	104.84	105.17	107.97	104.62	107.03	101.5	104.66	105.6	106.05	105.44	103.36	105.87	103.93	104.7	103.92	106.79	106.29	104.69	103.64	105.37	105.67	103.09	103.87	106.48	103.44	104.2	104.74	104.78	105.12	104.87	104.88	104.5	106.28	104.19	106.03	106.96	105.4	105.99	104.25
104.05	104.22	105.17	104.78	106.32	106.2	106.25	104.72	106.47	104.6	103.93	106.04	104.82	104.57	104.59	106.97	105.28	104.27	103.77	105.69	105.23	103.28	107.11	107.4	105.16	104.64	106.01	103.45	105.18	104.88	105.35	103.7	103.89	107.74	105.03	105.21	107.49	104.23	104.99	105.46	107.08	103.55	105.73	106.51	106.5	106.24	105.39	105.75	105.28	105.63
103.98	101.13	106.38	107.2	107.28	105.16	104.41	105.58	106.15	105.14	106.19	106.44	108.18	106.78	103.99	107.32	108.14	105.89	106.28	105.37	104.49	105.7	107.24	105.9	105.52	106.05	104.01	105.37	106.46	108.09	104.94	106.43	107.53	107.98	105.9	106.38	105.99	108.21	106.99	105.92	104.63	106.34	107.41	105.43	106.89	104.55	103.84	106.69	106.86	105.33
110.45	111.66	110.31	110.73	111.63	111.34	111.63	112.12	110.76	110.31	113.17	110.82	111.23	110.1	110.49	111.69	112.02	109.09	112.79	111.82	110.21	109.56	109.02	112.43	110.92	110.74	108.73	110.12	107.32	110.72	111.25	111.25	112.4	110.16	111.35	111.3	112.45	110.21	112.78	111.23	111.18	110.64	111.86	108.77	111.87	110.54	111.29	113.19	111.55	111.23
106.54	104.94	108.45	106.8	103.71	105.5	104.42	103.53	105.82	104.5	107.67	105.82	104.79	105.92	106.66	105.75	107.4	105.73	102.11	102.74	106.32	105.57	107.21	105.84	106.19	106.12	106.29	104.49	103.42	104.64	105.95	104.25	105.64	105.29	104.54	107.19	104.83	106.4	104.71	106.5	105.85	105.97	104.61	107.66	104.12	104.83	103.81	107.98	107.35	106.52
105.34	107.12	103.73	103.56	104.64	105.25	103.32	104.97	104.85	105.84	104.97	108.59	105.35	106.46	106.96	104.26	106.95	103.22	105.35	103.01	106.51	105.57	102.78	105.92	103.57	105	105.07	105.91	104.47	105.39	104.74	104.85	103.28	103.81	103.97	102.95	105.54	108.13	102.2	104.31	105.52	103.97	105.9	104.11	104.91	107.12	103	105.32	106.63	105.68
103.06	107.26	104.64	105.44	105.79	104.61	104.24	105.65	104.47	103.4	106.68	103.75	106.82	105.02	104.93	106.29	105.02	104.75	105.32	108.6	103.5	104.47	103.82	106.16	105.11	105.44	105.75	105.52	106.29	105.56	103.5	104.64	106.35	107.48	104.9	106.08	103.54	105.99	103	105.84	104.38	104.75	103.82	104.03	103.44	107.61	105.9	105.5	105.64	106.66
106.26	107.2	105.38	106.07	104.87	105.36	107.47	108.54	105.93	107	106.55	105.25	106.75	105.59	105.53	109.35	105.58	105.93	106.65	104.39	108.31	104.73	105.9	106.28	105.81	106.05	106.7	108.49	106.69	106.93	104.67	104.84	105.44	105.11	108.02	107.32	104.66	107.88	104.93	107.51	107.29	105.04	105.24	107.63	104.05	107.14	106.54	107.27	107.31	104.74
107.01	106.9	106.5	106.96	106.46	106.2	105.97	106.6	105.99	106.75	105.18	108.35	107.62	105.41	105.15	106.01	106.86	104.53	104.52	102.65	105.26	107.72	108.46	106.1	105.7	107.86	105.93	105.96	106.45	105.41	104.71	107.29	104.02	105.5	107.64	106.76	106.55	105.9	106.38	106.44	105.26	107.69	106.55	105.61	107.02	106.1	106.93	106.62	106.74	106.09
103.33	103.16	103.01	103.95	101.41	103.77	104.06	102.26	103.42	104.21	106.59	105.77	105.98	104	103.35	102.89	105.9	105.02	101.94	103.24	101.45	103.92	105.66	103.86	104.33	102.69	100.83	104.15	107.07	102.66	105	106.66	104.57	105.87	104.94	103.88	103	104.44	103.46	102.85	105.38	104.23	104.88	103.54	101.53	103.08	104.2	103.84	103.48	104.42
108.85	112.31	110.81	110.03	110.4	110.69	110.86	111.46	111.83	110.05	111.5	111.54	110.62	111.74	112.55	109.93	109.31	108.81	109.77	110.44	111.42	112.2	110.18	109.63	110.85	111.81	111.76	110.91	110.27	111.65	110.84	108.78	109.45	109.69	111.91	112.86	110.34	108.13	113.26	109.87	111.53	109.67	109.43	112.44	111.64	111.14	108.63	109.55	111.11	110.21
110.28	112.95	112.14	112.01	112.77	110.48	113.3	112.95	115.22	111.45	112.73	111.02	113.63	111.99	112.32	109.98	113.91	113.24	111.32	111.96	113.16	110.44	110.21	110.25	111.91	112.56	113.73	111.76	113.17	115	114.23	111.2	111.43	112.95	111.14	112.36	111.83	111.54	110.68	111.44	109.56	112.73	112.71	110.83	112.88	112.02	111.42	110.76	112	112.24
118.04	117.95	116.6	119.46	118.47	116.34	115.75	117.42	116.42	116.71	118.22	116.66	119.93	116.89	116.43	116.61	117.74	118.51	116.21	115.02	117.88	117.47	117.35	116.73	117.78	117.97	117.65	115.78	118.92	116.63	117.38	117.46	116.12	116.41	117.11	116.93	116.86	117.32	117.28	117.98	116.72	117.82	118.95	118.72	117.7	117.51	118.08	119.3	117.73	117.16
106.28	107.43	105.58	106.19	106.07	105.04	104.14	107.29	106.97	105.99	104.33	105.12	104.43	104.19	106.23	103.14	103.95	105.15	105.26	106.28	105.14	106.36	104.56	104.44	105.83	105.18	103.5	109.5	106.53	103.9	103.45	104.06	105.45	107.11	105.46	104.26	104.21	104.4	102.62	104.82	103.84	106.23	106.64	105.02	105.8	103.59	106.28	104.49	106.36	106.17
110.05	111.62	114.01	112.94	111.17	112.21	111.64	112.03	111.2	110.8	109.11	110.19	112.48	110.85	110.13	110.77	112.15	112.12	111.58	110.89	112.23	111.83	114.69	111.03	110.54	113.21	112.01	111.27	110.59	113.31	109.58	110.76	110.59	109.08	112.31	110.14	111.45	111.8	111.22	111.96	109.91	110.81	113.41	112.46	109.88	112.18	109.46	110.25	113.29	112.2
107.88	107.35	104.14	107.87	105.22	103.75	106.15	106.21	108.93	105.37	106.52	107.13	105.89	104.77	105.59	103.39	106.2	104.72	105.62	106.92	105.4	108.13	105.79	105.17	107.19	106.84	105.73	105.5	106.18	104.61	105.35	105.56	106.25	105.14	109.1	106.96	104.29	107.96	107.3	104.89	107.17	107.52	106.96	106.46	105.75	105.54	108.67	106.57	107.39	106.33
101.03	99.588	101.48	101.4	99.85	96.7	101.39	100.79	100.21	99.433	100.82	99.549	100.25	99.219	98.371	102.02	99.942	97.686	99.414	100.16	99.317	99.735	98.729	98.764	100.19	99.961	99.372	99.424	97.673	96.898	98.295	99.983	98.227	99.741	101.41	100.22	99.451	98.97	97.739	101.27	95.927	99.874	101.99	96.939	99.332	100.7	98.865	101.32	98.519	99.753
111.71	109.36	108.73	110.72	111.04	110.69	111.68	110.87	111.33	109.98	110.73	110.09	112.54	112.1	111.87	112.05	111.74	110.71	110.96	111.35	110.57	112.12	112.29	112.28	113.92	111.95	110.46	111.96	112.57	109.16	111.51	110.97	111.59	110.7	110.87	111.78	109.71	111.71	113.34	110.54	112.86	111.64	110.72	109.98	113.99	113.36	111.38	110.2	112.84	113.54
111.08	112.63	111.96	110.61	110.38	112.75	113.28	110.63	111.96	110.19	115.42	112.84	112.97	111.12	110.08	111.67	112.78	113.32	112.57	112.2	111.73	111.92	111.48	109.77	110.72	112.08	110.51	110.38	111.06	113.04	111.69	115.22	112.34	111.25	113.1	111.25	109.37	111.13	112.47	112.93	111.4	111.57	111.54	112.43	111.96	110.21	111.74	113.7	109.65	109.64
101.26	100.81	103.99	101.39	102.7	99.992	101.02	103.82	100.31	102.18	98.217	102.89	98.516	100.49	99.683	100.62	100.17	99.178	101.43	97.881	99.203	99.837	98.304	99.077	100.02	100.77	99.048	99.376	100.19	99.181	100.74	100.08	100.28	101.42	101.31	100.03	100.9	98.565	101.52	101.16	100.52	99.982	100.49	100.88	99.775	100.68	102.59	99.741	99.641	99.931
111.66	110.96	110.3	112.02	111.1	113.17	111.83	112.89	114.24	112.44	112.3	112.34	111.41	115.71	111.7	111.55	112.5	112.01	112.92	111.1	113.97	114.63	112.56	112.23	111.45	111.95	109.8	110.54	112.39	109.58	112.01	112.93	112.41	113.47	111.15	112.3	110.63	112.22	112.17	112.92	111.28	109.29	111.31	112.89	112.71	113.22	113.28	111.77	112.05	110.6
105.13	105.16	104.68	103.34	105	106.25	102.98	103.59	104.05	104.64	102.98	103.72	108.25	106.74	106.1	105.93	105.01	105.88	103.5	103.2	105.69	103.9	104.31	103.35	103.39	103.47	102.78	103.58	102.41	102.2	104.62	105.59	104.5	104.84	103.7	104.65	107.68	104.41	104.21	102.69	102.98	105.54	105.88	103.76	105.05	102.79	104.65	105.8	106.19	106.22
105.8	104.02	106.21	105.38	105.75	103.45	104.35	102.8	105.39	106.54	106.7	108.76	106.63	104.52	104.48	106.14	105.14	106.21	105.39	104.37	104.2	102.61	104.52	107.97	104.38	106.6	108.14	105.83	103.64	109.05	103.78	108.58	105.61	106.7	106.49	106.73	105.93	105.42	106.24	106.01	106.28	106.87	106.22	105.38	109.01	108.39	105.7	105.71	104.02	107.85
110.31	111.37	110.07	110.23	112.53	109.99	108.81	110.31	110.12	109.36	110.02	111.61	111.95	109.99	109.53	109.85	109.57	111.08	111.02	109.78	110.52	111.86	110.78	111.72	109.96	110.02	112.13	110.33	109.44	110.34	109.98	113.76	109.91	112.65	110.94	111.36	110.47	112.3	109.5	110.24	111.59	108.23	110.34	109.72	112.32	114.15	111.44	110.31	111.15	111.14
108.29	110.55	110.16	110.21	110.64	109.85	108.42	109.73	109.93	110.47	108.35	109.97	109.53	108.12	111	110.3	109.32	111.23	109.57	109.93	109.81	109.59	110.11	109.62	110.25	110.94	110.26	108.72	111	110.65	110.69	109.63	111.87	108.74	108.94	108.71	111.45	110.06	108.95	109.68	109.82	111.18	108.63	109.74	110.1	110.47	112.1	109.2	108.56	111.14
97.653	99.546	99.128	99.705	99.478	102.64	98.459	96.598	103.16	100.87	101.23	98.171	100.18	100.46	99.92	100.26	98.204	100.97	100.38	97.827	103.17	101.39	100.57	100.93	99.478	100.32	100.66	99.275	103.29	98.261	99.958	99.974	101.12	101.18	101.4	101.39	98.879	100.32	100.91	98.967	102.06	99.596	99.755	100.83	99.933	100.06	100.62	99.17	102.17	100.28
105.19	107.11	103.6	107.53	104.94	105.69	104.23	103.43	104.36	106.97	105.89	105.69	107.17	106.02	104.62	104.27	105.97	103.67	105.49	103.13	106.46	107.56	105.92	107.11	106.42	103.81	105.9	108.86	105.2	107.34	108.25	106.48	107.6	107.19	105.51	104.49	105.51	107.96	104.39	103.91	105.61	104.55	106.81	104.08	105	104.02	105.58	106.79	105.54	104.57
100.29	100.57	100.15	99.71	98.291	99.558	99.447	99.606	101.06	99.368	99.59	101.05	98.137	98.42	101.7	99.422	98.577	99.353	98.791	101.71	101.04	99.677	101.29	100.76	101.44	98.334	99.399	98.924	100.74	101.27	100.03	100.51	99.591	99.173	98.254	101.85	101	100.37	99.528	99.515	99.067	98.716	97.871	99.466	100.65	100.52	99.059	101.32	99.477	99.776
109.15	106.57	106.16	106.85	107.55	108.09	106.56	106.48	106.6	103.17	107.19	106.68	106.36	104.56	106.48	107.2	108.33	104.73	106.81	106.07	105.76	104.89	106.49	105.5	108.36	102.41	107.81	108.18	104.61	106.77	105.59	106.04	108.16	104.42	106.58	105.55	105.89	105.69	107.36	106.9	108.92	105.77	105.68	105.99	103.16	106.91	103.87	106.21	104.95	107.77
106.91	104.31	105.33	104.56	104.58	105.45	105.83	103.98	105.11	104.56	104.24	105.05	106	107.57	105.2	104.87	107.6	103.05	108.57	105.08	104.68	105.97	106.15	104.93	107.55	103.95	106.7	105.68	104.3	106.85	103.84	103.71	106.16	105.18	104.68	106.58	103.86	106.46	106.96	106.06	105.82	104.55	105.38	106.61	108.45	106.55	104.35	106.08	106.63	106.43
106.52	105.8	106.07	105.3	107.84	109.26	109.77	107.74	106.38	106.41	107.1	108.88	106.86	106.29	106.8	105.65	106.65	106.3	108.49	106.47	106.86	107.18	108.84	107.16	109.64	108.48	107.01	107.06	105.56	106.41	106.11	106.27	107.38	107.88	108.58	104.61	105.98	107.44	107.81	106.39	107.02	104.92	105.55	105.14	107.14	108.5	107.08	106.05	108.42	107.69
104.38	106.53	106.47	103.95	105.83	107.23	104.09	105.84	104.58	103.63	105.67	103.43	103.84	104.53	106.18	105.72	106.27	106.13	105.25	105.22	103.35	106.49	106.74	105.07	104.52	105.46	103.74	105.45	104.66	104.73	104.56	105.17	105.61	103.42	106.1	106.02	105.55	103.15	105.57	104.62	105.15	104.09	104.26	104.43	105.55	104.4	104.33	105.29	104.02	104.16
107.66	107.42	105.49	103.73	105.95	104.59	105.85	106.44	106.46	105.64	105.65	107.26	106.72	104.2	105.53	107.3	105.81	103.5	105.89	105.07	105.94	106.87	106.43	105.02	106.53	107.22	106.22	103.99	105.38	104.13	103.82	108.15	105.3	107.05	104.14	107.07	104.68	104.74	105.37	105.98	106.2	105.01	104.03	107.35	107.44	105.23	105.39	107.55	105.65	104.28
105.33	105.59	104.75	104.03	105.6	107.21	106.04	104.26	104.97	103.04	103.61	106.6	106.11	105.39	104.92	106.16	105.45	103.13	104.55	106.17	107.21	105.44	105.38	105.96	104.57	104.08	104.71	105.89	105.87	105.08	103.98	103.79	104.71	104.22	104.07	106.68	104.04	104.84	105.09	105.54	104.18	103.05	103.61	106.33	104.81	103.67	105.63	106.27	105.28	107.5
106	104.11	104.31	105.86	105.72	107.42	105.41	106.56	105.48	104.1	106.77	106.67	104.6	106.86	106.88	109.48	105.13	105.04	107.32	105.64	106.35	105.38	104.59	106.67	102.59	103.47	106.39	104.7	106.26	105.89	108.23	104.04	108.36	107.56	103.61	104.98	106.23	104.7	105.34	104.81	104.81	105.79	107.62	107.04	107.21	107.26	108.88	106.15	106.13	106.23
105.23	103.16	101.77	105.73	103.72	104.37	102.2	103.57	103.61	104.5	103.48	105.15	106.11	103.3	103.98	105.35	106.31	103.64	105.59	102.29	103.23	103.85	101.42	103.48	106.23	104.86	105.77	102.5	104.18	103.91	101.55	103.03	104.84	103.22	105.41	103.81	103.88	103.9	102.34	103.51	104.53	102.38	104.04	103.19	104.07	104.34	105.92	102.49	104.73	104.38
111.18	109.31	112.91	111.81	110.69	109.98	112.99	110.84	113.56	113.22	110.74	112.83	112.76	110.65	113.1	112.69	110.36	110.3	112.05	112.14	112.2	113.33	113.25	111.96	112.19	112.05	111.92	108.81	111.56	111.54	111.08	110.13	113.14	110.49	112.7	112.27	111.37	111.3	109.74	112.31	110.7	113.32	111.45	113.79	111.22	112.41	111.17	112.06	114.02	111.95
113.13	111.72	109.85	112.53	112.07	113.1	108.86	109.78	109.14	110.61	112.18	111.64	115.8	112.43	111.76	110.84	111.42	110.25	112.81	111.87	110.62	110.62	111.72	111.24	112.83	110.33	113.02	112.76	110.35	111.62	113.43	110.78	111.98	110.14	109.92	111.35	111.6	111.77	111.38	112.19	111.36	111.51	109.42	111.93	110.83	111.21	111.86	113.26	109.82	111.99
109.87	110.53	111.14	107.74	110.28	109.49	106.7	110.54	110.81	110.35	108.88	110.64	109.27	110.75	110.77	108.37	108.63	111.59	108.67	107.58	108.45	108.09	110.82	111.62	110.56	111.31	112.53	111.26	110.41	110.73	110.43	111.35	108.57	109.71	109.68	111.13	109.27	108.47	108.77	109.1	108.34	108.85	108.01	109.2	109.96	110.82	107.92	109.83	107.76	111.65
105.36	103.1	103.49	105.82	105.92	106.35	106.33	104.5	106.44	103.08	104.42	103.2	104.09	102.83	104.77	107.08	104.13	103.25	105.66	102.4	106.39	103.05	104.62	104.84	103.98	105.47	104.05	104.56	103.33	104.49	105.58	104.79	105.87	103.89	104.47	103.39	107.16	106.57	104.15	104.78	103.82	107.04	103.18	104.29	106.15	107.78	103.83	106.33	105.33	103.66
102.62	102.25	104.95	103.36	105.61	105.05	107.01	107.32	107.75	105.05	105.79	106.46	103.65	104.12	104.24	105.9	105.44	103.1	103.55	104.31	105.54	107.36	104.49	105.16	104.36	103.94	106.94	104.37	106.02	104.49	103.71	103.68	101.56	105.42	106.97	105.02	105.55	106.53	103.86	106.75	104.19	105.32	106.2	105.79	106.02	105.11	105.87	104.15	103.74	105.02
105.07	106.03	106.2	104.62	105.88	102.93	104.76	102.47	103.51	105.59	105.02	103.29	104.67	106.87	106.18	102.91	103.92	103.93	104.11	104.86	104.14	103.69	102.62	105.81	103.44	104.93	104.42	102.34	103.38	104.1	105.34	105.6	103.1	102.19	105.55	104.45	103.93	103.96	105.13	105.28	105.48	103.77	104.75	104.97	105.98	103.23	104.72	103.11	104.95	104.38
109.97	107.54	108.64	111.22	108.46	110.59	109.87	112.46	108.65	109.69	107.86	111.12	112.22	108.1	110.56	111.48	111.18	109.68	112.05	108.64	109.28	110.96	112.46	109.93	109.76	110.41	110.49	111.08	109.33	109.65	108.45	110.34	109.08	110.91	110.8	109.61	107.86	110.62	110.48	110.31	109.1	110.16	107.16	109.64	109.29	108.81	110.06	111.02	108.59	111.23
105.63	104.66	104.7	105.76	105.24	104.37	103.79	107.43	107.48	106.99	106.31	106.8	105.67	102.29	106.34	103.57	105.33	105.87	104.67	102.2	103.45	102.68	105.13	104.98	103.28	106.4	105.53	105.68	104.6	107.31	105.85	105.21	104.46	107.45	104.73	106	106.24	105.24	106.62	106.63	105.08	105.87	100.13	105.1	105.84	104.47	102.99	106.21	106.97	105.52
104.18	103.25	105.33	101.82	106.41	104.57	102.97	104.27	103.56	103.42	103.84	103.2	105.29	106.33	105.93	105.69	103.73	104.38	104.06	107.56	102.6	103.05	105.49	103.41	106.52	105.11	103.82	104.4	103.24	104.78	102.84	103.77	105.17	102.57	102.87	104.25	104.93	104.11	104.39	106.21	103.15	103.83	102.45	103.45	103.59	103.97	101.8	102.08	103.11	105.93
104.02	105.65	103.73	103.46	103.72	105.35	104.35	104.01	105.66	103.61	104.3	105.8	104.99	102.52	104.25	100.79	105.42	102.86	103.1	102.46	102.68	100.62	105.7	104.99	103.2	104.41	104.31	106.27	105.81	102.71	104	103.19	105.08	104.43	104.76	103.69	103.94	104.3	103.1	102	105.49	105.82	103.54	103.66	105.56	105.3	107.77	104.34	101.76	105.87
99.071	100.75	100.18	100.47	97.092	102.27	100.09	99.202	100.6	98.069	97.572	100.18	100.47	98.882	102.23	99.165	101.69	100.73	101.53	99.602	100.35	100.71	98.888	101.77	102.78	100.04	99.092	99.445	100.61	98.285	98.574	98.566	99.498	99.958	100.07	101.02	99.452	100.74	100.99	101.32	99.188	101.66	100.35	100.11	102.36	99.715	98.643	99.324	98.983	98.384
110.1	113.33	109.47	110.25	111.85	110.66	114.88	111.21	110.2	113.57	111.14	112.35	114.18	114.52	113.03	112.07	111.61	113.7	112.35	113.77	112.51	111.63	111.16	109.85	113.44	111.78	112.17	112.42	111.23	112.39	109.77	110.35	112.19	112.12	110.18	112.07	112.47	113.14	111.9	111.28	111.14	111.18	112.3	111.28	110.75	111.62	109.7	113.53	110.95	110.94
103.9	103.46	101.56	103.63	105.65	106.04	104.47	102.97	104.42	105.65	105.17	105.91	102.57	103.61	105	106.54	106.66	103.8	105.36	104.88	104.27	101.31	105.39	104.22	104.82	102.99	103.13	106.66	106.27	104.62	103.59	102.73	103.41	101.41	106.41	104.34	103.9	103.66	105.08	103.01	105.56	107.62	104.53	103.37	104.55	103.06	106.51	106.54	103.67	103.32
106.71	105.9	107.4	106.8	107.75	107.2	109.06	107.29	106.89	105.19	108.02	108.45	105.75	109.69	106.19	106.88	106.95	108.07	108.84	106.87	108.38	106.59	104.39	105.2	106.66	106.78	107.32	106.94	106.8	109.17	107.78	107.31	105.43	105.34	108.11	108.21	107.27	107.17	106.95	107.09	106.31	105.57	104.74	105.83	106.67	106.27	107.27	106.46	107.54	107.54
108.32	105.07	105.7	105.25	105.31	106.45	105.36	106.56	108.11	106.6	105.81	105.86	106.52	104.03	106.98	107.1	107.22	107.19	106.64	104.12	105.15	106.31	106.27	106.33	106.08	104.17	105.07	105.32	106.56	106.08	106.6	105.46	105.25	107.68	105.06	106.42	106.3	105.25	105.89	107	109.09	107.1	105.92	106.13	106.85	106.02	106.15	105.93	103.57	105.29
115.3	113.04	113.36	113.46	113.13	112.04	112.88	111.8	112.64	110.93	114.08	111.97	111.09	111.08	110.93	113.46	112	114.55	111.24	113.09	112.56	112.65	112.45	112.35	112.66	113.1	113.68	112.19	113.84	113.04	112.74	112.46	110.33	116.45	113.7	116.29	111.79	111.02	111.22	112.04	111.73	116.22	113.16	114.11	111.44	114.46	112.13	112.11	114.31	111.83
105.91	105.48	104.33	105.97	105.7	106.25	105.4	107.73	104.75	106.15	106.42	105.74	105.94	107.32	107.58	105.91	105.23	107.31	106.1	104.78	106.65	106.48	104.87	107.16	107.27	105.98	106.22	106.57	107.9	103.6	106.97	104.48	104.91	104.74	108.78	104.63	104.71	104.61	109.01	105.74	104.06	105.01	104.37	102.58	105.98	104.31	105.56	105.72	109.72	106.61
103.69	104.86	104.84	105.88	105.47	103.69	106.79	106.8	105.46	103.98	104.48	103.96	106.76	103.94	105.26	104.04	105.01	106.15	104.52	105.73	104.72	106.03	103.72	104.42	104.13	104.93	104.28	104.51	104.64	105.47	104.58	105.99	106.63	103.7	103.86	107.84	103.57	106.51	104.52	104.66	103.63	104.44	105.46	104.9	105.95	105.28	106.11	106.09	104.72	104.2
103.14	105.31	103.79	103.41	106.09	105.47	104.18	104.67	105.31	104.62	103.16	104.43	104.32	104.35	103.06	101.96	102.59	102.51	103.58	106.5	104.81	104.45	102.89	101.82	102.32	103.01	105.34	104.18	104.41	104.5	103.62	104.67	105.25	102.88	103.17	103.05	103.86	103.27	104.95	103.85	102.96	104.85	103.14	104.54	105.16	103.99	105.74	103.68	105.56	102.88
112.44	110.88	109.43	110.23	110.31	110.91	112.46	112.06	109.6	113.39	111.67	111.82	111.86	110.43	110.65	110.73	112.1	111.73	110.01	110.22	111.13	110.44	109.5	111.4	109.58	108.78	112.11	112.49	108.8	110.19	111.19	107.58	111.55	111.64	113.04	113.4	110.13	109.58	112.5	111.27	110.69	110.73	110.35	110.2	109.31	109.64	110.41	109.14	110.34	110.82
113.5	116.07	111.4	113.22	112.52	113.5	114.64	111.28	111.79	114.43	114.33	112.37	114.59	113.21	113.96	112.14	111.99	111.36	113.02	111.75	112.57	111.29	114.43	115.35	115.25	111.58	111.5	114.17	114.26	113.39	114.28	112.31	111.79	112.3	112.48	112.32	112.7	113.64	115.2	112.49	111.5	111.88	113.5	111.36	111.03	112	112.12	112.73	114.68	111.81
111.13	111.93	110.85	111.08	111.1	111.9	111.47	112.84	111.63	110.64	111.29	111.08	111.3	112.39	110.87	111.85	112.11	111.54	112.43	111.67	109.4	111.04	110.34	110.83	111.44	110.04	110.08	111.65	113.2	109.95	110.31	108.56	111.49	113.43	111.59	112.43	112.17	109.07	110.7	111.24	109.4	110.92	111.94	111.16	113.59	110.77	112.38	111.09	112.53	108.49
98.729	100.59	99.031	99.794	99.738	100.4	99.401	97.739	98.816	100.18	100.45	99.914	99.244	98.514	99.757	99.44	98.847	97.733	98.741	100.9	100.49	102.4	99.849	99.776	99.783	99.184	99.012	99.074	98.182	99.547	100.15	100.45	99.866	97.573	100.39	101.4	98.776	99.34	100.02	100.55	98.775	101.4	100.23	100.47	96.291	102.78	99.408	101.62	101.46	100.52
107.1	105.02	105.59	108.56	105.52	107.23	106.55	106.71	103.66	106.77	103.97	108.85	106.28	107.03	106.35	105.9	108.12	105.8	107.82	103.85	105.93	106.11	106.53	104.34	106.03	108.04	107.19	106.07	106.27	104.65	106.39	105.92	105.23	106.37	105.53	107.54	107.05	105.05	103.44	105.87	103.96	106.43	107.09	104.16	104.32	104.78	107.36	110.29	105.2	107.78
108.01	109.74	106.08	106.79	106.35	107	105.5	106.13	106.03	106.68	105.68	105.31	107.49	106.76	105.55	105.73	106.32	107	106.81	105.28	105.51	107.43	105.3	104.97	108.69	104.98	105.81	106.54	107.01	106.42	107.38	106.44	105.75	107.37	106.27	105.59	107.41	105.72	105.84	106.3	106.93	105.66	104.65	109.63	106.17	105.96	106.18	107.32	107.11	105.85
98.485	99.655	99.292	99.576	97.713	97.917	99.581	102.35	99.162	100.12	98.967	99.177	98.422	98.925	99.456	99.039	99.469	100.94	99.793	99.037	101.98	100.37	100.02	99.112	100.27	101.87	99.55	99.317	98.347	102.05	99.514	99.861	98.888	102.15	100.46	99.003	97.043	99.653	98.459	100.18	101.16	99.516	100.16	100.31	103.09	100.22	97.748	101.21	100.32	100.76
111.83	114.93	110.75	114.17	113.14	115.32	110.83	112.8	115.57	112.01	111.39	113.81	115.15	110.6	111.34	110.57	112.26	114.01	111.93	112.25	114.37	111.91	112.2	112.37	115.18	113.8	111.01	114.48	114.68	110.92	112.6	111.41	111.62	113.03	113.54	110.08	113.66	112.99	113.55	113.81	112.73	112.81	114.67	113.6	112.85	111.79	110.36	112.69	111.92	112.2
101.34	99.483	100.72	99.392	101.65	101.02	100.85	100.13	101.18	101.3	100.61	101.06	101.84	100.76	101.48	99.142	99.755	99.313	98.893	102.53	99.539	99.638	100.22	98.955	99.321	100.4	99.746	101.14	100.74	100.56	100.63	101.64	99.768	99.627	101.03	100.78	100.75	100.99	99.036	100.5	101.59	101.94	102.41	100.57	99.855	98.383	102.7	100.83	99.756	101.73
106.99	104.7	105.88	106.96	108.85	104	106.31	105.23	105.82	107.35	107.91	106.33	103.82	105.65	106.54	105.69	107.65	105.6	108.39	106.11	106.23	106.5	103.53	106.81	106.73	105.35	105.99	106.23	105.55	108.78	106.97	105.01	105.98	106.96	107.17	106.48	105.69	106.23	107.04	106.26	104.78	107.29	106.21	105.97	106.3	105.75	107.97	106.09	102.35	106.03
107.11	107.93	105.6	107.63	105.64	106.3	106.57	105.65	104.08	105.86	106.37	106.54	105.06	105.52	107.78	106.63	106.29	105.69	105.78	104.95	103.25	105.89	104.7	107.43	108.68	106.78	105.64	105.93	106.33	106.03	105.42	106.53	107.1	107.48	106.79	107.13	107	104.39	105.96	105.83	104.67	105.47	107.58	106.16	104.5	104.73	106.6	108.32	105.27	106.37
108.06	108.05	104.89	107.44	106.35	105.64	108.84	107.47	104.89	107.18	106.77	106.34	106.59	107.21	106.99	105.05	109.33	107.14	106.62	108.1	105.6	105.59	105.38	105.42	106.97	106.06	107.3	105.28	106.41	108.07	108.08	103.71	105.1	106.82	107.42	107.65	104.75	107.52	104.17	106.46	105.77	106.12	107.32	104.36	105.81	106.19	106.32	105.84	104.58	106.64
106.65	104.22	102.83	104.99	106.22	104.57	105.72	102.43	106	102.57	105	104.44	105.81	104.65	104.43	105.83	104.51	103.81	105.74	105.05	104.58	102.35	104.33	106.82	106.49	102.92	104.96	101.29	105.17	103.22	104.08	104.79	104.89	103.44	102.36	103.13	106.66	104.25	103.77	104.4	104	106.01	102.79	104.17	105.29	102.91	104.67	105.47	103.27	103.38
105.42	103.43	105.2	105.38	104.83	104.96	106.24	104.01	106.29	106.1	105.77	103.21	105.41	107.78	106.53	107.52	103.53	107.39	105.25	104.08	106.28	107.19	104.55	106.95	103.74	105.15	105.05	106.08	109.32	105.74	104.74	104.92	106.92	106.51	104.42	105.24	109.12	106.05	105.66	105.97	103.05	105.08	105.83	105.91	106.09	103.88	105.89	105.46	106.7	104.55
105.99	107.3	106.66	105.09	106.2	105.36	105.09	106.29	104.9	106.73	102.81	104.06	104.41	106.05	106.95	105.9	103.89	106.96	104.98	106.07	106.56	107.52	107.24	106.56	108.53	107.45	104.85	106.04	107.82	105.18	107.96	106	103.32	105.05	108.05	105.74	105.85	107.16	104.23	104.5	104.65	105.95	105.45	103.08	104.81	106.35	105.24	105.39	104.47	105.89
110.18	110.83	113.13	112.03	113.24	111.56	112.55	110.68	114.9	113.28	111.86	110.75	112.42	110.95	111.06	108.66	109.04	112.35	111.69	110.03	111.41	111.92	110.72	110.94	109.13	109.6	110.8	111.05	111.9	110.07	111.93	111.75	110.93	112.3	113.4	111.43	112.1	109.12	113.32	110.6	111.5	113.58	112.85	109.72	110.74	109.16	111.19	111.53	112.04	110.64
105.14	106.76	106.96	105.67	106.75	105.15	104.96	106.74	106.58	104.43	105.01	104.8	106.97	107.49	106.65	106.11	104.67	106.93	103.53	105.88	107.64	106.28	106.12	105.97	106.99	106.12	104.38	103.77	106.75	106.42	108.39	106.24	107.61	107.51	106.95	104.83	108.91	105.92	105.75	106.18	105.64	106.56	107.19	106.39	106.14	105.77	104.59	104.96	107.35	106.21
103.97	106.53	105.87	105.47	105.18	104.44	104.44	104.91	104.57	104.76	104.97	107.29	106.86	105.84	103.36	103.65	104.78	106.08	104.98	104.71	107.55	105.28	106.12	105.61	105.02	104.15	105.37	105.61	103.88	105.28	107.33	104.82	105.13	104.48	107.47	101.93	105.1	104.32	105.1	105.57	105.8	105.27	104.41	105.35	105.34	105.2	104.86	105.44	105.34	104.38
114.34	110.96	113.03	112.49	113.58	112.38	112.27	111.3	111.33	110.99	111.92	113.65	112.06	111.05	112.45	111.68	110.94	111.04	111.57	111.35	111.57	110.35	113.3	112.08	110.81	111.58	111.42	112.28	110.86	112.35	111.32	111.81	109.92	111.41	112.54	113.45	110.25	110.83	113.64	114.39	111.25	112.29	110.11	111.74	111.84	110.97	112.07	111.55	112.64	112.82
107.9	106.4	108.27	107.12	105.87	106.36	106.57	106.15	106.4	105.93	106.31	106.31	104.06	105.7	108.4	105.56	105.31	106.46	107.66	106.22	105.4	105.53	107.63	107.72	106.55	107.78	106.93	107.41	108.06	104.53	106.59	105.91	104.79	108.16	105.99	104.84	106.49	108.69	105.84	105.94	106.01	108.01	103.68	107.19	105.81	107.78	106.97	106.77	105.89	104.97
113.51	111.16	110.95	110.58	108.4	112.36	112.37	111.11	111.34	110.75	110.62	111.12	111.71	110.13	109.3	109.47	112.17	110.52	111.68	112.13	111.67	110.19	110.93	111.46	110.04	111.25	111.61	109.72	109.56	108.91	110.69	109.63	111.1	111.14	109.62	110.37	109.69	108.91	109.26	110.15	111.13	110.49	109.49	110.36	112.14	111.3	110.98	112.33	111.58	109.57
104.8	105.86	106.52	106.07	105.49	107.22	104.43	104.69	104.97	106.49	105.25	104.37	105.94	107.17	105.46	102.27	105.35	105.06	105.23	105.39	105.49	105.02	105.17	104.74	106.12	103.08	106.47	105.72	104.35	107.39	106.27	105.59	105.3	106.59	104.78	104.14	107.87	103.53	105.37	103.88	104.47	105.29	105.87	103.72	107.38	104.65	106.02	102.93	102.31	105.87
110.73	106.42	107.3	106.97	104.87	107.88	108.07	102.88	108.62	104.63	109	106.69	107.02	108.23	106.05	107.94	105.67	105.29	107.47	105.87	106.19	106.4	108.11	105.77	108.4	105.7	106.94	107.27	105.94	105.82	106.81	109.13	107.56	109.69	107.06	108.26	107.72	105.56	107.55	106.7	104.93	106.11	105.71	106.36	105.85	106.44	106.15	104.27	105.72	107.83
104.92	106.57	107.71	105.33	107.37	103.47	103.24	103.66	105.85	104.76	106	103.75	104.42	106.29	106.23	102.82	104.1	102.92	104.79	103.3	105.55	109.01	104.26	103.84	105.74	105.54	104.56	106.63	105.49	103.25	105.65	105.53	107.18	107.54	107.22	105.42	104.54	105.67	104.19	106.89	104.65	105.94	106.22	104.56	107.36	108.09	106.8	106.46	105.15	106.69
110.97	111.17	109.88	112.21	111.01	109.81	110.79	112.44	111.12	110.76	110.76	110.1	111.82	111.92	111.7	112.87	110.23	108.56	112.86	109.48	110.07	112.63	109.77	112.82	113.63	110.86	112.65	111.07	110.77	112.16	111.23	111.86	111.64	111.5	110.63	110.82	110.84	112.9	110.99	112.19	111.92	109.89	113.06	109.81	114.22	111.43	111.38	111.3	111.98	109.18
110.27	108.44	111.01	111.41	112.42	112.24	109.9	109.24	108.35	109.23	110.14	110.71	112.36	108.46	108.98	111.19	110.31	109.45	111.15	112.16	111.66	111.54	110.36	110.94	109.8	109.08	110.77	110.25	108.82	112.19	110.37	111.25	110.47	109.44	111.9	113.18	111.41	110.56	110.46	110.67	111.01	112.63	110.67	109.12	108.97	110.76	112.96	109.57	110.33	111.86
106.41	103.32	103.54	104.25	107.19	106.11	106.99	105.52	105.68	104.34	105.73	104.48	104.85	106.04	104.09	103.78	104.95	104.05	107.02	105.11	104.93	103.65	107.1	106.69	106.41	104.66	107.35	105.29	107.56	105.18	105.98	106.07	105.88	103.8	105.5	106.61	105.84	106.13	104.16	106.19	105.43	104.76	106.6	105.22	106	103.66	107.5	107.06	105.5	104.54
103.25	99.173	99.529	100.47	98.462	102.89	99.498	101.19	98.849	97.839	98.667	102.5	101.72	98.501	101.96	101.72	101.07	99.21	100.41	99.364	100.53	98.83	99.641	99.745	101.52	100.65	100.83	98.509	99.389	100.91	100.99	99.587	99.179	100.3	100.14	101.56	100.37	101.71	103.92	100.41	99.353	101.07	101.42	102.69	103.68	99.681	100.99	100.42	102.74	100.71
106.35	106.29	107.27	108.12	106.97	107.27	105.41	105.89	104.92	105.77	107.49	106.32	106.05	108.44	109.29	106.3	107.92	105.96	107.04	104.96	106.87	106.73	106.16	106.8	107.18	105.62	107.88	106.36	107.88	106.7	106.68	108.34	106.49	107.35	107.72	108.8	105.96	106.55	105.32	105.23	106.81	107.26	107.34	109.71	106.72	107.69	108.98	107.44	105.06	107.33
107.38	104.45	105.97	103.95	104.67	104.21	105.99	106.19	104.13	107.07	106.01	105.12	105.28	106.88	105.94	108.19	105.66	105.81	105.94	106.75	106.06	104.51	104.76	105.58	106.71	105.01	107.4	104.68	105.17	104.02	105.49	106.27	104.41	106.15	106.34	105.85	104.61	104.78	105.39	103.91	106.3	107.11	106.41	105.67	105.55	105.63	105.64	107.95	105.51	107.74
112.95	112.16	112.56	114.81	114.59	111.16	111.72	113.17	109.61	112.37	110.65	114.54	111.07	113.73	110.77	111.78	112.05	114.65	112.75	113.18	109.63	110.78	112.8	111.87	113.7	112.05	111.35	110.81	113.47	112.88	113.75	112.17	110.26	111.22	111.77	111.45	112.33	111.05	112.73	110.97	112.14	112.44	111.92	112.28	111.4	113.21	112.8	110.04	111.49	110.12
106.4	108.48	106.83	106.65	108.41	108.42	107.34	106.27	106.33	106.53	107.05	104.94	107.77	107.28	104.43	103.38	105.19	107.16	109.18	106.99	108.35	106.61	106.39	107.12	105.41	108.28	106.82	106.13	106.88	106.57	106.85	106.64	108.4	107.64	108.31	106.81	105.46	107.38	108.21	104.82	107.15	105	109.12	108.89	107.24	107.55	108.72	107.57	106.8	106.69
101.89	100.15	99.252	101.62	102.74	100.79	99.581	99.162	99.82	98.168	101.77	101.81	99.668	99.944	100.61	101.66	100.45	99.378	97.391	98.531	99.15	101.95	99.551	100.29	101.34	99.648	101.02	100.6	100.92	99.382	99.247	98.983	98.724	100.57	102.23	99.923	100.37	98.518	101.08	101.39	99.443	101.61	100.56	99.596	100.34	100.47	99.795	100.78	100.95	98.727
108.88	105.05	105.54	103.96	104.08	104.94	102.7	105.51	102.7	105.09	104.58	102.87	103.28	103.97	105.01	105.09	104.33	103.97	105.99	105.37	105.58	106.47	101.43	103	104.59	106.58	105.59	106.02	105.51	104.28	105.1	107.02	105.45	103.97	102.48	105.97	104.96	103.96	103.46	105.86	104.07	104.3	107.04	104.29	103.68	103.05	105.62	105.14	103.69	104.27
111.35	109.81	110.1	110.9	112.15	112.26	112.59	109.69	112.47	112.02	111.78	111.92	110.01	111.47	113.14	112.22	110.85	110.06	111.73	109.49	110.61	111.38	111.29	112.18	111	111.75	110.88	112.86	109.52	112.39	111.16	111.86	109.65	111.38	111.26	111.1	111.3	110.82	112.83	111.17	110.71	110.98	112.01	110.32	111.2	111.07	111.59	109.23	111.21	110.87
103.01	104.6	104.42	103.08	103.47	102.67	102.41	106.53	104.01	102.24	103.53	104.05	104	101.59	103.77	104.13	101.51	104.21	103.36	106.58	104.24	102.88	104.2	102.62	103.28	103.22	101.86	103.63	104.2	106.5	104.24	104.5	104.31	105.51	103.08	102.51	105.95	105.39	107.09	103.9	103.39	103.45	104.33	102.98	104.35	101.28	102.47	106.12	106.43	103.58
100.99	102.05	99.847	99.65	101.15	99.214	101.42	99.362	99.431	99.289	100.03	101.62	99.819	97.951	101.5	100.04	100.35	99.056	101.49	99.755	101.18	100.37	101.64	99.733	99.555	100.49	100.31	102.13	100.08	101.33	100.92	101.25	98.875	102.61	99.786	100.77	100.21	99.303	100.49	101.02	101.65	102.46	101.38	101.85	100.94	99.587	99.295	98.826	97.124	99.982
100.78	100.38	100.81	100.16	99.458	99.957	102.48	100.82	102.4	99.926	99.359	101.85	99.487	99.399	99.957	100.64	98.315	99.565	99.422	101.31	102.12	99.041	98.188	99.548	101.29	101.99	99.368	100.87	99.483	101.34	99.222	100.42	99.496	100.47	100.72	101.32	97.976	99.552	99.174	101.95	100.26	101.21	100.93	100.58	99.705	99.853	101.45	101.61	102.47	98.991
106.59	105.08	101.09	104.83	105.44	105.18	104.87	106.71	105.67	105.08	106.56	102.18	106.1	104.68	104.5	104.44	105.12	104.15	105.98	105.59	108.05	104.03	105.11	105.37	104.96	105.65	105.49	105.42	104.88	104.72	105.85	105.39	105.26	104.01	104.63	105.1	104.19	106.7	105.49	104.71	104.39	104.77	102.72	105.55	104.27	105.07	105.16	105.04	105.06	105.72
106.13	110.5	107.84	107.58	106.21	107.45	106.97	105.18	107.28	109.15	109.38	106.11	105.56	106.17	106.91	106.9	104.54	104.26	107.14	110.19	107.03	106.86	108.29	108.5	106.51	105.92	106.68	105.88	108.25	108.64	105.55	108.95	104.03	109.02	105.77	106.09	105.76	106.13	107.44	107.27	105.29	105.02	106.03	105.53	105.55	107.05	107.77	106.43	109.17	107.6
111.48	113.27	113.3	111.82	114.02	109.51	110.49	111.37	112.8	112.35	112.16	110.1	112.19	112.76	109.74	110.53	109.69	110.55	110.62	112.5	112.89	112.51	113.38	113.28	110.2	111.4	111.68	110.48	111.69	113.67	111.69	113.28	111.53	111.92	112.25	110.77	111.63	112.6	110.29	112.02	112.08	112.26	111.5	112.97	112.86	111.87	111.36	113.07	111.5	109.51
110.18	111.44	111.38	108.29	112.59	110.12	110.03	111.41	112.14	109.56	110.04	112.58	112.11	110.46	111.37	113.03	111.36	111.97	112.68	110.92	110.06	111.72	111.65	110.71	111.4	111.96	110.62	109.84	109.41	110.97	113.65	111.34	112.16	111.74	112.96	110.72	110.22	114.99	111.92	108.37	112.35	112.54	109.8	111.66	111.38	112.03	111.25	110.48	114.58	115.16
105.39	103.13	106.32	105.23	103.3	101.62	103.58	104.07	106.3	104.02	105.88	104.38	105.01	104.79	103.27	104.49	102.81	103.29	104.64	105.4	100.56	102.33	102.91	104.95	107.64	105.22	103.64	104.23	105.77	104.23	102.97	101.75	103.79	102.57	103.33	103.37	104.86	103.28	104.03	104.51	102.64	106.06	105.26	102.09	103.31	105.69	104.47	105.41	103.51	101.99
110.06	110.73	111.2	111.82	111.83	109.49	110.65	111.73	110.65	112.96	108.94	109.73	111.81	111.54	111.35	111.87	111.71	109.28	110.75	112.09	111.94	111.15	112.81	113.02	109.64	112.01	110.43	111.73	112.39	112.19	111.27	110.24	111.36	111.62	110.82	112.87	110.68	109.75	112.38	111.29	112.3	108.51	111.83	114.07	111.54	113.23	111.87	112.65	113.49	113.03
109.11	110.57	110.81	111.04	109.6	109.8	106.87	111.63	109.91	109.76	111.78	110.78	110.58	110.22	109.38	108.61	108.82	109.39	108.51	110.48	109.53	108.22	110.72	108.24	110.28	108.12	110.67	108.78	107.9	109.67	111.41	109.69	110.18	111.83	110.11	108.51	108.38	111.92	111.25	110.61	109.01	108.74	110.76	108.81	109.21	108.58	109.98	110.63	109.45	109.5
109.32	110.39	109.01	111.78	109.24	107.82	110.09	110.28	110.01	112.45	109.83	110.56	108.57	111.37	109.01	108.66	110.11	110.78	109.95	110.38	108.61	110.45	108.78	108.56	111.4	110.7	112.19	110.16	112.42	110.48	109.22	111.51	111.36	111.91	109.35	110.55	109.96	108.45	109.69	110.7	109.92	110.17	110.31	112.22	109.42	111.93	109.2	111.93	111.11	109.86
110.43	110.68	111.86	111.3	111.51	110.99	111.57	110.66	113.89	113.75	111.33	113.73	110.62	112.9	112.55	113.72	113.15	109.29	112.15	110.69	113.02	113.99	111.59	111.78	108.46	112.57	111.38	112.09	113.26	112.03	112.65	112.88	113.39	110.91	111.38	108.69	114	114.45	113.86	112.29	111.35	111.64	111.11	111.55	112.47	110.69	110.91	111.49	112.28	112.34
104.38	106.99	105.44	104.11	103.77	105.46	101.44	103.07	105.21	105.73	103.12	103.09	102.16	104.94	104.84	104.18	103.06	104.47	105.62	103.75	106.38	104.16	104.1	104.64	106.12	103.25	101.74	103.39	105.25	104.14	104.59	103.31	104.91	103.28	103.12	103.91	103.9	102.83	103.67	104.98	105.14	104.63	103.64	104.54	103.42	103.49	104.5	103.97	104.91	104.91
100.74	100.54	97.128	99.673	99.485	97.94	101.39	100.52	100.5	100.95	97.811	98.052	100.86	101.03	101.92	100.33	99.48	101.9	99.125	99.544	99.499	98.636	98.013	97.959	101.18	101.64	98.334	99.586	100.71	98.436	98.316	95.76	99.927	98.449	101.96	99.031	98.68	99.977	101.16	99.404	99.833	98.381	99.299	101.13	99.919	101.37	97.997	98.045	98.376	99.124
112.51	112.23	111.48	111.73	112.06	111.39	110.1	112.53	111.6	111.29	109.91	112.06	112.06	112.21	111.18	110.03	112.77	111.75	113.13	111.24	111.24	110.65	113.25	111.93	113.19	112.67	114.54	113.28	111.13	111.47	111.85	111.05	114.13	109.89	111.89	110.92	111.55	110.72	113.02	108.6	112.49	109.94	112.77	110.62	110.27	112.16	111.27	110.44	112.23	111.67
106.04	106.7	102.69	105.93	107.93	107.45	104.52	106.66	105.47	105.16	107.17	108.73	107.26	105.74	107.17	106.64	102.64	104.31	107.39	109.35	105.07	105.57	104.98	105.2	105.43	105.01	106.44	102.72	103.05	105.56	105.18	105.59	104.38	105.26	106.04	105.74	103.94	104.33	105.43	107.77	104.85	105.7	107.5	105.41	103.6	106.57	106.72	104.33	103.56	104.73
101.16	99.053	100.24	100.08	101.65	99.502	98.708	101.3	100.8	101.14	97.323	100.34	99.133	98.934	100.93	98.312	101.04	100.37	99.29	101.98	99.613	100.08	101.6	99.788	98.656	99.639	100.17	102.69	99.512	100.12	99.117	99.425	100.17	99.137	100.56	98.51	97.628	98.19	100.85	100.52	99.21	99.619	100.76	97.898	102.54	100.61	100.62	100.09	98.892	100.38
105.83	107.73	104.33	105.16	104.13	104.74	104.99	102.51	103.99	103.05	105.82	102.16	104.81	104.72	104.17	104.93	104.85	102.75	102.52	105.45	104.34	101.8	103.44	102.73	105.22	105.94	102.37	104.76	104.15	104.14	105.1	103.08	102.25	104.33	105.69	104.77	105.79	104.62	104.48	103.66	104.61	104.71	101.94	103.3	101.56	103.64	105.8	104.78	104.17	104.09
110.9	110.68	111.97	111.4	111.24	112.43	111.77	111.66	110.85	109.02	110.51	109.7	111.57	111.64	109.45	109.37	110.67	110.97	109.91	111.13	112.3	111.61	109.22	110.43	112.16	112.13	113.84	111.66	110.82	110.05	109.8	110.86	111.59	112.47	111.24	113.39	110.99	109.55	111.96	112.08	111.85	109.25	111.15	109.47	112.43	111.44	109.67	110.93	112.87	113.67
106.52	106.13	106.84	107.6	106.24	105.91	106.88	105.54	104.54	106.2	106.52	108.03	106.14	106.62	104.57	106.51	109.29	108.23	107.56	106.87	104.78	104.46	106.53	105.21	107.01	105.28	107.83	108.09	107.08	107.86	106.63	105.64	105.1	105.56	107.8	107.01	104.63	105.59	106.45	107.05	104.07	107.32	106	108.77	106.63	109.37	106.37	107.54	103.56	108.58
106.26	106.38	107.84	104.08	106.94	105.29	105.76	106.91	104.31	105.82	105.52	107.71	107.41	106.24	108.88	105.05	107.74	103.71	106.73	106.42	108.65	105.89	105.68	106.43	106.69	105.52	106.87	107.66	104.83	105.7	106.99	108.14	109.9	104.71	106.64	106.32	104.52	103.69	106.94	106.88	107.34	105.49	107.9	104.89	105.53	103.81	105.38	107.55	104.81	107.48
105.27	105.87	104.25	104.95	107.59	107.52	107.12	105.64	104.32	107.07	104.68	108.9	105.87	105.63	106.23	104.21	105.68	104.9	105.5	105.2	109.98	103.97	104.26	103.32	107.05	106.1	109.02	105.06	104.54	107.51	106.95	106.47	107.23	104.71	103.55	107.57	104.14	107.45	107.5	104.66	105.5	107.48	105.93	104.59	106.07	107.89	107.14	105.18	105.15	107.12
106.24	104.62	104.04	103.03	104.11	105.53	105.23	103.05	105.06	105.8	103.84	102	102.96	104.7	104.43	104.32	103.18	105.29	103.38	104.71	102.99	103.16	105.02	104.26	104.4	103.6	104.63	103.01	102	102.09	104.92	105.02	104.72	103.72	106.03	105.97	103.51	103.13	104.28	104.16	105.41	104.6	106.2	103.35	105.23	103.13	102.29	105.09	103.96	104.4
107.87	108.12	108.02	110.44	110.89	111.17	110.95	109.56	109.36	110.74	110.63	109.84	110.72	111.45	108.43	110.15	110.86	109.94	108.2	111.63	110.33	109.18	108.46	111.41	110.15	107.67	109.65	109.15	108.86	111.28	108	110.6	111.4	109.82	109.5	109.77	109.54	112.08	111.51	110.21	109.16	109.13	111.76	109.68	111.03	107.73	110.36	108.68	109.01	111.64
103.29	105.2	104.91	104.8	103.9	104.26	103.54	104.89	105.13	104.25	102.75	103.44	108.11	104.55	104.73	104.93	103.58	104.83	106.02	103.85	102.23	104.21	102.03	103.9	103.63	105.11	105.79	104.41	104.21	105.41	105.22	103.63	104.14	105.38	102.21	103.64	104.31	104.31	104.04	104.31	103.49	102.9	102.68	103.58	104.69	103.93	106.15	102.97	101.29	103.56
111.73	110.58	112.42	112.07	111.92	113.05	111.04	113.13	112.9	111.53	110.57	111.47	114.03	112.71	110.46	111.65	110.91	114.64	113.2	112.74	113.35	112.43	111.01	109.48	112.56	113.26	108.66	113.74	113.59	110.51	110.87	112.24	113.55	110.62	113.52	112.45	113	111.58	112.38	111.46	114.3	113.26	111.36	109.16	113.7	112.14	111.31	113.82	113.78	112.93
98.69	100.26	98.898	98.898	98.227	98.322	99.721	100.54	101.64	99.597	100.35	101.28	100.37	101.08	102.3	98.598	99.297	98.216	101.38	99.765	102.73	101.56	98.465	100.85	99.578	100.4	99.836	97.564	97.01	99.675	100.1	99.612	99.696	98.205	99.412	102.57	99.731	100.49	99.759	99.843	99.143	98.766	98.673	100.06	99.108	99.936	98.86	100.46	100.95	101
104.25	104.76	107.28	107.39	105.8	108.42	107.45	107.51	105.6	105.43	102.97	103.42	106.65	106.27	104.93	107.49	108.79	104.46	106.23	104.94	106.19	106.15	105.47	104.05	105.25	106.06	107.03	105.93	106.1	106.1	103.03	108	105.92	104.2	105.94	104.72	106.4	109.04	104.67	105.2	104.53	106.03	108.5	107.9	104.37	106.43	105.99	105.46	102.73	106.49
104.2	108.13	105.53	105.38	106.66	106.91	104.57	106.1	106.37	104.36	106.7	106.38	105.39	105.91	105.09	104	104.57	105	107.33	106.16	107.75	106.13	104.4	106.63	102.73	107.28	108.51	106.47	105.35	106.69	106.19	105.15	107.6	105.59	105.74	105.59	108.5	107.19	106.04	106.35	107.51	104.44	105.42	105.33	107.16	104.32	105.71	102.97	106.94	106.99
105.85	102.87	106.59	105.18	104.86	104.86	106.47	107.01	104.38	106.93	105.14	105.74	106.05	106.77	103.66	106.33	106.54	105.82	106.86	104.8	106.5	107.4	103.53	105.86	103.82	106.17	105.41	104.95	104.67	104.85	105.63	105.32	105.14	105.22	105.1	105.97	106.84	107.63	105.11	107.05	103.89	105.61	105.11	104.74	105.88	106.84	104.04	106.16	105.18	107.52
104.72	106.76	106.05	105.19	106.75	106.19	104.86	105.75	106.85	107.48	107.19	104.99	105.72	105.51	105.38	106.44	107.2	107.13	103.38	106.73	105.79	105.88	105.17	104.45	106.18	107.67	105.65	108.12	105.91	105.2	107.96	105.71	108.77	106.31	106.76	106.44	107.77	108.4	103.3	107.09	105.31	106.61	105.1	105.47	107.03	104.14	105.77	107.36	106.3	105.78
105.83	108.54	105.14	105.23	107.07	104.83	105.14	103.89	107.61	105.28	105.67	107.98	106.49	105.26	104.75	105.98	105.73	106.38	105.61	106.64	104.29	105.67	106.94	103.24	106.11	104.24	104.31	105.72	104.74	103.43	108.24	107.16	106.76	104.69	104.64	104.8	106.35	105.65	106.99	105	106.82	105.36	105.26	105.26	106.99	104.41	107.12	107.05	105.11	104.95
101.77	101.05	98.368	101.12	100.55	101.21	99.044	99.108	99.74	101.98	101.29	101.82	97.374	102.07	97.444	101.12	101.86	99.299	100.08	100.93	99.731	100.61	96.882	101.74	100.48	99.546	101.56	102.08	98.37	100.61	99.38	98.172	102.98	99.913	100.26	99.666	102.27	99.054	98.217	100.17	98.004	102.54	100.24	98.817	97.997	101.25	98.75	101.03	98.652	97.753
109.61	109.34	109.86	110.35	108.6	111.33	109.75	109.82	110.3	108.64	109.39	110.93	108.62	108.15	109.4	110.93	109.17	109.97	109.98	107.97	109.38	109.28	111.18	109.2	108.19	110.88	108.65	109.13	111.13	109.55	108.87	109.72	109.86	110.13	107.58	110.78	110.01	109.7	110.71	111.62	108.4	110.51	110.4	109.43	112.43	111.43	108.41	108.85	109.87	109.11
109.06	110.06	112.46	110.33	111.96	111.46	112.25	111.8	113.2	113.5	111.51	111.73	110.87	111.42	111.53	109.91	113.45	111.12	111.68	112.51	112.66	111.74	110.63	113.14	114.51	111.66	112.54	112.53	112.59	110.06	109.97	112.97	113.45	111.07	113.96	113.53	111.81	112.26	112.81	112.96	111.56	112.31	113.04	111.97	112.92	114.27	112.72	109.68	113.17	112.06
105.07	105.2	107.35	105.73	105.24	104.58	104.8	106.1	103.71	105.82	104.68	105.6	105.37	107.26	103.97	103.16	104.09	103.89	104.41	105.25	106.81	105.04	104.78	104.34	105.61	107.61	105.48	105.53	106.2	107.88	105.75	107.47	103.06	102.48	104.02	105.39	106.17	107.78	101.87	105.07	106.59	103.62	105.96	106.02	106.15	105.52	104.6	106.71	105.25	103.88
111.76	110.61	111.66	110.15	112.42	111.99	111.77	109.02	111.78	111.5	110.89	112.34	111.77	113.76	111.91	111.07	112.18	112	111.75	111.62	109	110.99	109.83	111	113.49	112.29	110.36	113.35	110.39	110.76	111.48	109.94	113.45	111.27	111.91	111.69	110.32	112.35	111.01	112.26	110.65	113.18	110.13	111.07	111.39	111.89	110.75	110.83	110.62	109.59
109.01	110.89	107.85	110.09	110.6	109.36	109.3	109.67	110.93	111.06	110.83	107.8	109.4	108.95	111.21	110.93	110.02	110.77	111.45	109.59	108.09	111.64	109.02	110.69	110.9	110.33	110.8	109.65	108.69	111.38	111.23	110.84	108.91	109.08	109.15	109.69	111.84	112.23	109.45	111.11	110.33	111.71	109.44	107.64	109.38	112.03	108.8	108.69	110.62	110.45
110.76	110.03	110.86	111.81	111.91	110.17	110.47	110.39	111.94	110.22	110.86	110.22	110.57	112.59	109.86	111.22	109.91	109.36	111.55	112.06	110.54	110.4	110.58	110.63	110.79	110.13	113.37	111.51	111.23	110.51	109.43	111.63	110.39	112.19	109.42	110.39	110.05	110.23	109.28	112.73	110.27	109.99	111.77	109.7	110.02	110.78	109.18	109.82	109.12	111.12
112.72	112.49	110.53	111.26	111.09	110.27	110.38	109.94	109.84	111.01	110.72	113.26	108.33	108.08	111.59	109.45	110.29	110.19	111.03	109.52	110.23	110.88	111.25	111.37	110.18	110.11	109.7	109.31	112.42	111.36	108	110.51	113.58	109.19	110.53	111.27	112.68	110.82	111.09	111.23	109.59	112.28	111.91	109.41	112.24	107.84	112.09	112.08	109.44	109.59
109.57	105.19	103.24	106.61	107.95	103.32	105.04	104.73	107.37	106.53	104.93	108.12	105.14	107.69	106.26	105.06	105.75	104.58	108.14	106.86	103.25	106.13	105.96	106.06	105.59	106.25	106.33	105.17	104.1	105.42	105.65	106.66	105.76	107.46	104.85	105.53	105.69	106.27	105.38	105.24	105.6	104.37	105.46	105.69	105.58	106.42	104.67	105.81	106.49	104.49
106.72	103.6	103.85	105.94	105.33	104.91	105.21	105.57	103.82	107.04	104.45	106.49	106.65	103.75	104.41	104.78	104.71	104.6	104.65	104.41	105.19	105.28	103.85	102.95	103.88	106.36	107.62	105.5	103.42	105.03	105.93	106.72	104.53	106.09	105.61	104.72	103.05	104.2	105.97	105.5	104.23	106.69	104.89	104.26	104.61	104.82	103.9	105.41	104.83	108.81
118.23	118.91	116.76	116.36	116.17	118.26	116.33	117.5	118.6	116.65	119.43	118.76	118.04	115.55	119.26	119.26	118.81	117.91	119.6	117.52	116.37	120.52	115.87	117.39	115.86	117.46	118.72	118.36	116.53	115.22	117.51	117.22	119.63	117.67	117.88	119.74	119	118.64	118.7	118.57	116.03	118.4	120.54	116.05	117.35	117.31	117.89	117.77	118	115.5
109.32	108.58	108.22	109.66	108.49	110.27	109.58	108.67	109.24	110	109.2	110.32	108.2	108.28	110.03	109.76	111.16	110.17	109.75	107.96	109.92	109.33	109.23	108.98	111.06	109.48	109.75	112.32	108.61	109.31	109.62	108.98	111.04	109.5	109.96	107.79	111.39	108.08	108.38	108.49	110.65	108.26	111.85	110.3	113.12	110.6	108.59	106.6	109.39	109.92
103.08	104.57	105.25	104.61	105.33	104.63	106.03	102.5	104.68	105.54	105.29	105.85	105.42	107.07	107.03	104.33	103.94	105.22	104.83	101.54	104.86	105.49	107.15	103.91	105.48	106.91	105.8	104.86	104.14	105.79	105.24	104.86	104.46	105.52	106.14	103.39	106.74	103.38	105.49	107.49	105.51	104.51	108.46	105.02	104.64	104.82	101.8	106.11	105.61	106.06
104.86	105.77	104.35	105.74	103.56	108.28	105.35	106.68	106.29	106.49	105.88	106.45	106.28	106.74	107.81	106.64	107.54	108.99	106.84	108.64	106.91	105.88	104.66	105.93	106.65	105.02	103.87	107.83	107.77	105.61	107.71	104.26	106.96	105.22	105.13	105.84	108.22	107.74	107.71	105.74	106.03	107.3	106.84	107.07	105.45	106.76	104.32	107.16	107.17	105.65
107.98	110.63	109.61	110.28	109.79	110.65	108.56	109.79	108.98	109.89	107.81	109.69	110.21	112.48	109.18	109.89	111.37	109.46	108.76	109.59	109.11	108.23	109.88	110.28	109.02	108.28	107.41	109.32	110.07	112.17	110.66	110.23	111.52	107.08	109.88	107.87	109.48	109.42	109.78	108.66	109.95	107.02	111.38	110.48	109.03	112.93	109.43	109.26	110.24	108.15
106.2	102.4	104.95	104.32	103.86	105.32	102.88	103.98	104.79	105.61	103.09	104.27	103.84	101.8	105.14	103.51	104.26	104.72	105.51	102.27	104.88	104.07	103.97	105.32	105.58	103.32	103	104.33	102.01	103.09	105.7	105.36	105.85	104.64	103.84	103.74	105.54	104.23	104.11	102.17	105.81	102.67	104.27	104.44	101.03	102.81	103.73	105	104.35	104.26
105.25	105.66	106.93	105.31	107.36	105.02	106.95	105.86	106.27	105.42	104.29	104.46	105.56	107.57	104.5	105.35	104.25	105.52	103.93	105.46	104.85	106.49	105.83	105.39	105.1	105.37	105.89	105.39	103.43	105.82	104.78	105.03	104.44	105.71	105.01	107.08	108.36	103.94	105.13	105.67	105.4	106.8	104.41	105.46	105.26	107.02	103.64	104.88	104.46	106.77
100.09	100.32	99.884	102.07	99.39	98.51	99.447	101.1	99.609	102.49	102.74	100.77	99.646	98.629	100.88	102.25	100.86	102.02	100.26	99.54	101.1	99.469	99.388	99.162	101.22	102.03	101.22	99.28	101.23	99.584	99.606	100.28	101.49	101.97	102.22	101.39	97.607	99.25	102.88	100.99	98.021	103.49	99.813	100.85	101.28	102.37	100.86	100.75	100.45	100.46
98.811	100.22	101.05	100.38	100.81	98.788	101.75	100.68	99.468	100.86	100.25	101.51	100.89	99.701	100.28	101.16	99.188	100.54	100.78	102.36	97.931	99.56	99.566	103.06	96.504	101.77	99.412	100.35	100.66	100.46	101.4	98.961	98.928	99.351	100.66	100.48	100.05	99.946	99.35	101.35	99.723	100.36	100.98	99.074	100.88	99.493	101.1	100.5	100.25	100.75
116.08	115.97	118.6	116.08	113.7	115.18	114.68	115.92	116.1	115.45	116.97	117.67	118.03	117.12	116.11	117.72	115.89	116.28	117.27	116.64	116.88	114.18	116.98	115.7	116.53	115.32	116.35	115.74	115.02	118.75	115.6	115.29	116.66	117.81	116.12	116.13	117.63	116.08	116.43	115.28	116.55	117.86	115.94	112.89	117.23	116.76	116.18	117.07	116.31	116.13
103.15	106.34	103.46	103.21	105.25	105.21	104.85	105.95	106.12	106.11	104.48	106.38	103.97	107.88	104.91	105.8	107.04	105.74	105.24	104.55	104.09	104.73	104.52	105.79	104.32	105.42	104.8	106.51	106.34	105.32	103	105.27	104.67	104.84	103.81	106.8	107.24	105.45	105.27	104.12	104.49	101.69	104.64	104.54	104.55	104.39	104.59	104.83	105.53	106.03
110.67	110.04	110.72	112.14	112.35	113.65	110.21	110.72	110.31	110.29	111.11	110.63	111.65	111.23	109.51	109.75	109.7	111.31	111.51	111.99	109.47	112.32	110.8	111.71	110.93	111.53	109.82	109.88	112.04	110.97	112.47	111.02	110.45	111.85	109.75	110.75	109.98	111.2	110.42	111.99	110.78	109.68	112.23	110.78	110.94	113.36	110.62	111.15	110.7	111.44
106.2	106.24	104.37	107.17	106.54	103.97	105.44	106.44	106.56	103.67	105.38	105.98	106.65	105.04	103.18	106.88	106.48	106.55	107.46	107.54	107.76	103.29	105.63	105.84	107.84	104.65	105.41	104.23	108	105.47	107.6	107.27	105.87	106.95	105.37	103.92	106.24	106.3	105.62	105.93	107.99	105.29	105.23	103.92	105.07	105.55	106.43	106.15	104.63	106.14
106.97	107.2	108.8	105.56	106.25	104.84	108.03	105.94	106.41	105.34	106.53	105.29	105.08	107.96	105.13	106.26	106.78	105.82	107.44	106.19	103.98	105.38	106.2	104.01	105.73	106.55	107.84	107.73	105.66	107.56	107.3	105.85	105.87	110.77	104.22	106.41	103.83	106.92	105.54	105.69	103.75	106.07	106.59	105.26	105.68	104.56	104.37	106.27	105.5	106.67
105.32	105.62	105.32	107.03	106.32	107.22	105.48	105.02	106.82	105.97	106.44	107.48	105.37	104.75	106.62	106.08	108.74	104.2	105.24	105.51	105.39	105.21	104.41	103.34	106.93	107.64	105.13	107.06	105.87	108.2	104.56	105.61	105.93	104.04	106.44	105.61	108.82	105.05	106.42	104.31	105.59	107.52	104.91	105.56	105.26	103.16	106.8	107.56	104.24	104.86
111.24	110.97	113.21	112.2	112.77	112.48	112.69	111.64	111.47	112.72	111.91	113.33	111.28	112.95	111.79	111.97	113.51	111.09	110.21	113.16	110.05	112.23	112.36	112.08	113.24	112.89	110.77	110.67	112.27	113.65	111.27	110.96	109.25	114.57	111.14	113.25	111.78	112.94	109.51	110.93	111.26	110.28	112.38	112.51	111.65	110.57	111.38	114.72	111.47	111.98
107.39	107.37	108.34	106	107.17	105.56	106.72	104.68	105.99	105.82	107.2	104.96	107.27	105.06	105.55	103.92	105.08	103.44	106.77	105.89	106.38	105.13	105.83	106.45	105.37	105.16	106.65	105.69	107.77	105.44	105.54	105.02	103.32	106.71	105.56	102.25	106.65	104.8	104.28	106.9	103.46	105.43	105.08	106.59	106.66	106.03	105.86	106.6	106.24	105.91
105.06	105.25	105.28	103.58	102.84	103.67	103.7	104.37	106.91	104.47	106.29	103.52	105.73	104.49	105.55	105.37	105.51	105.87	104.39	103.03	105.79	105.82	103.29	103.87	105.4	104.57	103.03	105.43	104.08	104.85	103.98	103.37	103.83	105.54	105.11	105.58	105.15	106.95	104.86	106.85	103.68	102.23	104.01	103.59	105.13	104.9	104.2	105.09	105.84	103.8
113.11	112.53	113.36	113.94	113.35	112.78	112.09	113.33	112.9	113.94	112.37	112.52	113.38	114.19	111.57	113.23	114.38	112.03	113.83	113.91	111.37	111.5	111.15	113.12	115.09	112.94	114.44	113.34	112.38	111.72	112.59	113.9	111.97	114.57	110.99	111.71	114.38	111.66	113.22	112.57	114.24	115.65	113.57	112.79	112.92	111.77	112.6	112.69	111.08	112.59
104.64	104.51	105.79	106.13	103.73	105.49	103.35	106.82	106	103.82	105.59	105.95	104.95	102.52	104.83	106.86	106.71	107.2	104.78	106.66	105.92	106.94	107.12	105.9	106.16	104.92	106.8	105.32	104.43	106.48	106.35	105.26	105.74	104.13	105.99	105	105.68	105.57	108.1	107.41	104.79	103.24	104.75	107.69	103.41	104.67	105.17	105.19	104.98	105.02
109.71	112.8	112.3	113.4	115.28	112.53	111.98	111.64	114.93	114.73	112.25	112.85	113.22	111.82	111.12	112.76	113.42	111.84	113.39	113.74	110.61	111.52	113.36	112.76	112.31	113.2	113.42	112.2	112.52	111.66	112.16	114.12	112.58	111.3	111.43	114.32	114.49	112.52	111.8	114.25	113.9	115.53	112.92	112.94	114.1	115.53	110.54	112.97	114.36	112.5
104.93	105.13	105.33	105.09	106.34	104.56	106.25	103.4	107.28	107.04	105.45	105.56	104.14	105.4	106.63	105.77	106.16	106.04	106.43	105.9	105.34	105.35	105.26	105.09	106.63	106.69	105.12	106.63	102.77	107.96	105.6	106.11	106.02	104.4	105.59	106.02	103.57	104.75	104.55	102.1	107.75	105.41	106.22	106.33	104.78	106.54	104.62	104.44	105.83	105.79
101.4	101.41	99.39	101.11	100.95	100.51	99.502	99.723	99.385	100.65	99.799	99.913	99.016	98.205	99.156	101.02	100.44	100.5	98.146	102.83	102.4	102.69	98.634	97.877	97.126	100.76	96.606	101.2	98.649	101.62	99.185	100.7	99.191	98.407	100.39	100.15	100.44	101.11	99.242	99.509	97.393	98.288	98.688	98.148	100	99.974	98.963	99.127	99.117	101.99
104.86	105.7	106.91	105.83	108.46	108.42	106.04	106.05	106.15	107.26	106.57	110.45	105.11	104.87	105.31	106.94	104.99	104.45	106.7	106.67	107.32	106.66	105.51	106.03	107.41	107.56	106.42	106.2	105.94	107.96	106.48	108.33	107.35	104.31	106.23	104.57	106.49	107.28	107.09	105.13	104.78	106.31	105.47	106.57	103.87	105.31	103.51	106.56	106.51	105.03
105.11	106.37	102.97	104.05	105.03	106.73	104.31	105.2	106.25	105.91	103.12	105.04	106.28	103.65	104.05	106.43	103.56	101.96	102.34	103.79	106.5	102.22	104.47	107.32	106.08	106.24	105.98	105.51	105.66	104.16	107.66	104.75	106.55	104.58	105.46	105.48	103.89	103.67	105.33	103.35	104.89	106.16	105.98	105.99	105.07	104.62	104.26	103.07	104.83	106.15
100.39	99.7	100.05	100.82	100.41	101.97	101.49	99.247	98.482	101.2	100.03	101.07	101.74	100.59	97.775	100.21	99.573	99.858	99.328	99.23	100.49	100.68	101.18	101.61	101.61	99.866	100.69	100.37	102.13	100.01	99.929	100.73	101.7	99.079	100.12	100.04	100.49	100.5	100.08	101.84	101.36	101.3	101.25	100.31	99.526	99.046	101.25	98.523	99.253	101.07
102.7	100.77	100.17	101.52	101.09	101.82	100.03	100.46	102.08	100.62	100.18	102.25	99.311	102.41	99.059	101.08	98.811	102.06	99.917	100.6	102.68	100.46	101.79	100.31	104.49	99.501	100.62	100.56	101.2	102.13	101.17	103.46	101.5	100.65	101.11	101.17	101.83	100.82	105.35	100.31	101.17	100.54	102.48	100.5	100.75	101.03	104.8	100.95	99.998	99.685
113.43	113.05	115.13	115.03	112.59	111.96	113.96	112.78	111.88	112.31	113.13	111.61	112.03	114.77	114.98	112.28	113.08	113.58	114.53	111.86	111.09	111.99	111.44	114.02	114.33	111.17	112.69	112.46	114.55	114.61	112.77	111.08	112.75	112.34	113.07	110.89	113.04	111.75	112.8	112.95	112.26	112.29	113.01	112.59	113.86	110.97	114.03	114.04	112.28	112.46
105.76	104.57	103.9	104.89	101.65	103.54	105.19	104.75	104.35	103.12	101.91	106.16	101.84	102.87	106.1	105.36	104.64	104.81	101.79	106.03	102.92	105.22	105.81	104.76	102.77	103.15	105.19	105.61	104.17	103.47	103.61	102.66	103.83	101.69	102.73	104.69	104.74	107.79	103.06	102.83	104.25	105.41	103.18	103.79	105.01	101.65	103.21	106.42	102.71	103.05
105.52	104.96	104.83	103.2	106.25	102.12	105.77	105.56	103.25	104.37	102.94	105.36	103.93	105.4	103.62	104.1	105.62	105.04	104.35	105.55	104.91	102.59	103.23	106.77	103.2	105	102.35	104.17	105.11	102.92	104.89	103.15	101.62	104.56	103.07	106.05	105.19	105.32	105.94	104.78	103.52	103.23	102.44	102.81	105.22	103.17	103	104.13	105.64	103.58
104.47	104.72	105.47	104.36	107.5	106.87	103.08	106.71	104.18	106.66	102.89	105.63	105.86	104.2	106.07	106.73	106.07	108.13	107.16	106.17	103.45	107.44	105.7	106.73	106.47	105.88	106.46	105.38	104.41	107.18	104.47	107.36	106.66	107.4	108.27	105.35	104.84	104.97	105.58	107.49	107.97	106.14	103.82	104.18	105.53	105.8	105.2	106	105.5	106.36
107.68	106.26	106.39	106.72	106.91	105.42	106.09	106.5	106.33	106.89	106	106.34	107.62	105.39	106.49	107.16	108.46	103.63	104.25	107.35	106.32	104.98	105.13	106.73	107.69	106.83	105.88	105.29	106.65	105.15	107.4	107.52	105.4	104.64	106.3	107.93	106.75	108.28	104.81	105.89	106.6	105.22	104.21	103.53	104.17	105.2	105.22	105.11	105.16	105.21
99.335	100.59	100.23	100.51	100.83	99.96	99.789	101.03	104.29	100.23	102.04	101.6	100.88	98.992	100.57	101.89	101.25	100.28	100.51	99.836	100.43	100.31	99.933	97.631	101.51	100.77	101.53	101	99.508	100.33	102	100.77	101.04	103.2	101.17	100.68	100.97	99.617	101.05	102.28	100.55	102.58	100.18	101.55	99.428	100.03	100.83	100.3	103.83	101.23
108.67	107.46	106.82	105.66	104.47	106.79	106.98	108.08	105.12	105.83	104.79	106.21	105.16	108.01	106.1	105.19	107.75	106.79	105.75	106.07	106.67	105.13	103.89	105.74	107.19	102.78	106.93	105.98	104.42	105.8	105.26	105.54	104.94	106.69	105.01	105.68	104.53	104.42	106.66	106.95	106.4	106.37	105.89	108.18	108.44	105.18	105.25	106.05	104.47	105.33
105.64	104.69	107.45	104.28	105.58	102.78	108.09	105.56	107.28	105.95	106.15	105.53	106.92	106.44	105.16	107.31	104.59	104.89	103.89	106.8	102.79	106.23	105.6	107.25	106.05	104.18	106.87	107.77	105.42	105.71	105.01	105.12	105.48	106.04	105.23	104.7	106.85	105.61	107.86	106.16	106	107.3	106.19	105.55	105.93	104.72	107.8	105.21	106.21	105.84
106.95	107.41	107.35	105.78	107.06	105.6	105.47	106.98	108.91	107.83	107.34	107.48	105.15	105.81	104.59	106.93	109.67	105.56	105.59	107.97	104.77	105.03	105.51	108.15	106.31	106.11	106.35	103.95	107.17	107.06	108	105.28	108.18	109.11	107.8	105.28	107.38	106.08	107.02	105.38	106.6	107.2	105.98	108.27	107.22	106.79	105.01	108.92	106.91	108.26
110.84	107.86	113.15	111.71	110.76	110.66	111.19	110.11	111.03	110.13	110.78	109.96	113.37	112.43	111.31	112.65	113	113.02	113	110.57	112.1	111.59	109.81	111.48	111.16	110.7	111.74	111.69	112.68	110.7	112.28	110.25	109.61	112.35	109.97	111.18	111.18	108.98	113.21	109.25	110.57	110.56	112.18	113.1	114.32	113.24	109.18	112.74	110.67	110.87
108.17	108.48	106.58	105.45	106.5	108.61	106.71	107.26	103.87	106.86	107.98	106.67	105.19	106.15	105.79	106.31	107.62	105.77	106.74	105.89	103.6	106.6	106.9	106.28	107.36	107.02	105.6	106.86	105.69	105.99	107.23	105.51	107.48	107.5	108.92	108.57	106.66	109.21	104.23	105.82	107.79	106.53	106.74	105.08	106.59	105.37	106.6	107.39	107.27	105.54
110.44	112.58	111.02	113.12	111.05	113.7	112.87	113.92	111.55	114.62	112.31	112.45	112.75	109.88	112.78	111.62	112.51	110.8	109.93	113.61	113.7	113.43	111.24	110.93	110.9	111.84	111.24	111.35	109.94	111.39	111.45	111.66	112.47	112.01	111.59	111.81	113.02	113.22	113.23	111.75	113.69	112.07	111.71	112.11	113.19	113.04	110.11	113.53	111.38	112.27
105.24	104.32	103	102.78	105.42	102.79	105.68	106.82	101.28	101.45	104.89	102.23	104.64	104.58	106.63	104.6	106.19	102.77	105.14	104.09	104.06	103.87	104.5	102.91	104.03	103.91	105.3	103.8	105.09	105.55	103.75	102.9	104.15	103.46	103.1	104.08	103.05	103.24	104.42	103.42	101.98	104.65	104.31	105.28	104.25	106.51	102.77	104.88	104.54	104.39
104.53	106.27	105.82	104.67	106.32	107.15	105.62	106.56	106.44	105.97	105.54	106.81	106.88	108.27	107.47	105.37	106.58	103.64	104.36	105.32	107.13	106.5	107.35	106.9	105.5	106.44	105.98	106.12	107.63	107.88	108.82	105.28	105.33	106.01	106.76	106.1	106.94	107	105.56	107.14	106.02	107.85	104.99	106.2	105.21	108.62	105.91	106.01	106.76	106.29
97.765	102.47	100.8	99.969	100.23	100.88	102.7	99.943	100.37	101.11	100.14	98.495	101.79	99.023	100.62	100.7	100.05	100.99	99.777	100.41	99.8	98.562	98.334	99.796	99.047	98.718	100.51	99.05	100.71	97.422	98.839	98.415	98.932	100.35	100.67	100.9	101.5	102.38	99.858	97.343	98.896	99.493	100.41	99.335	101	99.172	100.23	97.803	99.977	99.32
105.87	108.6	108.54	103.94	105.52	104.56	103.84	103.41	104.09	105.8	106.07	102.65	105.18	106.45	105.1	105.33	104.25	104.31	106.28	104.6	105.8	104	105.92	105.74	107.71	104.79	105.28	105.31	106.68	104.23	105.49	104.87	106.69	107.22	107.1	105.56	104.7	107.11	105.72	106.26	105.81	105.11	108.53	104.33	105.22	103.59	106.15	106.48	105.86	105.39
104.25	107.67	103.93	107.5	106.12	104.17	106.54	106.06	106.61	107.75	106.49	104.48	103.82	103.87	106.12	104.18	108.39	106.86	105.47	104.85	104.19	106.21	104.66	106.56	104.88	103.76	105.32	104.75	105.27	104.82	105.54	105.11	106.86	105.8	106.2	105.21	104.43	105.18	106.34	103.38	105.37	105.25	108.35	107.63	104.98	105.34	106.36	103.92	108.39	104.54
107.37	105.89	104.9	106.97	106.53	106.48	103.88	106.56	103.9	102.68	107.6	104.03	107.79	104.17	106.82	104.68	104.3	105.07	105.95	105.67	106.82	106.24	104.36	104.16	105.69	106.35	103.55	107.01	104.29	104.5	105.88	106.41	107.44	106.16	104.36	104.03	107.17	103.97	104.23	104.39	104.76	105.74	106.31	105.99	106.85	105.49	106.11	103.67	106.56	104.01
106.7	106.74	106.86	106.15	105.29	105.62	105.97	106.43	106.72	106.24	105.22	107.2	105.3	104.51	105.85	105.65	105.67	105.9	105.67	106.94	107.15	103.71	106.73	107.8	108.1	108.07	105.22	106.1	106.94	104.28	105.29	105.69	105.09	106.79	105.43	104.64	105.08	106.91	105.41	108.17	105.4	104.78	104.42	105.7	104.66	107.85	106.2	103.4	106.31	110.49
111.89	114.1	111.94	113.83	113.13	110.95	109.53	110.85	111.23	111.18	113.83	110.66	112.72	112.72	113.54	112.59	111.52	112.15	111.33	112.13	110.88	111.82	112.05	112.29	114.47	111.58	112.11	111.81	113.18	109.28	112.07	114.5	110.96	111.8	112.98	114.26	112.11	113.03	112.08	110.42	112.23	112.04	113	111.38	114.62	112.34	111	108.43	111.48	112.4
99.789	97.783	101.57	100.93	98.446	100.67	99.761	100.43	99.954	97.986	101.67	99.132	100.06	99.688	100.69	101.14	98.929	100.8	99.726	100.02	98.896	97.258	100.21	98.898	99.712	98.851	100.54	100.7	99.281	98.301	100.47	99.865	100.73	99.703	99.267	99.622	97.332	102.13	100.46	97.382	99.438	101	99.521	100.05	99.247	101.92	100.65	99.94	98.568	99.589
114.48	111.34	109.59	111.29	113.11	110.41	111.48	112.51	110.71	114.04	111.76	111.88	112.13	112.02	112.04	111.12	111.36	113.43	110.46	113.78	115.89	114.94	110.74	109.35	111.36	112.7	111.14	113.14	110.98	111.91	109.29	112.74	111.81	111.25	110.92	112.32	112.17	111.77	112.1	112.07	111.53	110.52	111.83	111.94	110.78	110.19	111.23	111.25	111.48	111.58
108.82	109.28	107.51	104.46	107.84	108.09	105.52	109.61	107.34	105.34	106.51	103.78	107.31	108.16	104.99	106.72	106.79	107.88	106.22	106.6	106.31	106.74	106	106.29	104.94	105.69	103.78	106.93	107.19	106.24	106.1	107.71	107.62	106.22	106.25	105.93	108.32	108.31	106.5	105.09	105.17	107.49	105.67	108.6	107.48	107.31	106.04	110.33	107.51	107.38
105.58	107.98	107.11	108.34	107.21	106.96	105.12	107.56	104.99	107.44	106.35	104.33	105.56	105.72	106.51	104.19	106.53	106.68	107.77	105.61	107.45	105.08	105.45	104.67	107.3	107.09	105.68	108.24	107.52	103.98	107.94	105.8	105.11	106.22	107.84	105.01	105.91	107.98	104.94	105.82	105.84	104.87	105.75	106.47	107.35	105.69	106.14	104.64	105.22	107.23
106.06	107.41	106.99	106.28	106.18	106.45	105.27	105.89	106.18	103.59	105.78	106.54	106.45	103.96	104.24	107.57	103.63	106.88	106.06	108.81	106.28	105.04	105.29	107.38	107.14	105.81	106.9	108.27	106.18	106.31	105.75	105.41	105.4	104.52	107.65	105.18	104.34	104.67	105.35	106.92	106.6	106.23	103.98	106.7	107.41	104.07	106.99	107.35	105.81	106.29
104.11	102.9	105.27	105.9	108.06	107.54	106.13	105.56	107.33	105.39	103.71	104.66	106.6	107.99	107.39	102.55	105.89	106.92	107.57	104.48	105.39	106.15	104.95	106.93	106.74	104.4	105.76	107.03	106.93	105.07	105.88	105.01	105.25	106.28	107.95	107.31	106.38	107.84	104.88	103.47	106.4	106.23	104.14	104.02	104.6	104.57	105.49	106.67	107.32	104
110.38	110.53	110.34	112.23	109.71	110.11	108.64	109.82	110.93	110.08	110.51	111.17	109.87	113	112.05	108.26	110.05	111.91	109.21	111.05	110.87	109.81	111.86	111.33	111.5	109.12	112.33	110.92	112.13	110.97	110.49	112.47	110.36	111.24	109.98	109.54	108.27	112.19	111.86	110.77	109.55	112.03	108.88	109.45	109.49	109.16	109.08	110.19	110.74	111.53
110.28	111.34	109.11	111.26	109.62	109.87	109.41	110.47	110.13	109.97	110.38	110.78	111.75	109.24	110.03	111.9	110.1	109.44	110.73	110.61	111.27	108.64	108.35	112.24	110.71	111.67	110.32	109.64	110.17	111.34	110.23	110.4	109.98	111.12	110.61	111.68	111.79	110.46	111.23	108.57	111.01	109.55	111.13	112.48	110.56	109.54	109.95	109.19	112.37	109.79
108.19	107.88	110.63	112.37	112.1	108.78	108.71	109.4	113.25	109.16	111.94	109.57	107.89	110.39	111.28	109.43	111.35	108.52	111.04	110.61	109.84	110.18	108.81	108.32	109.94	111.1	113.21	110.77	109.79	111.35	110.17	111.59	112.9	110.1	109.45	112.03	112.04	112.07	110.31	111.77	109.87	110.72	112.57	111.55	109.95	111.68	110.04	109.36	109.65	111.66
107.19	107.69	105.13	106.77	105.63	105.16	106.36	104.9	106.99	106.73	104.98	105.57	106.01	106.32	108.86	104	107.24	104.92	104.6	105.61	105.38	106.11	105.63	107.31	107.02	104.95	106.55	106.03	105.07	105.72	105.17	106.1	106.93	106.14	106.51	105.53	105.91	105.88	105.75	106.04	105.6	105.78	107.71	106.5	105.42	106.03	105.1	107.62	106.19	107.48
106.82	105.69	106.64	104.75	107.03	105.97	107.76	106.7	104.77	106.22	106.16	105.3	106.81	107.82	107.08	106.44	104.97	104.98	107.07	106.58	106.9	104.94	108.34	106.76	105.27	105.69	107.35	107	107.36	107.43	106.94	105.44	106.13	103.72	105.72	103.86	105.64	106.25	107.57	106.76	104.62	105.69	104.77	107.02	106.73	106.2	106.63	106.99	106.62	106.99
105.07	105.23	105.11	105.79	102.88	103.69	103.09	107.04	105.38	104.41	104.87	104.14	104.24	106.24	102.78	106.19	105.79	104.32	104.7	106.89	105.76	107.37	105.38	102.97	105.58	106.26	104.81	104.41	105.59	105.52	103.4	105.54	104.71	103.9	104.47	104.18	104.95	102.99	105.59	104.29	107.05	102.17	106.11	103.96	104.12	107.24	106.33	103.95	105.46	105.81
110.21	109.37	110	109.64	107.06	112.67	110.61	109.97	108.64	111.58	110.62	109.04	108.42	110	109.92	107.66	108.04	108.31	111.93	109.77	109.56	107.98	108.04	108.36	110.19	112.69	109.36	110.02	110.32	111.06	112.54	110.63	108.39	109.55	110.28	108.4	109.89	110.88	111.38	110.83	107.57	110.71	110.91	111.04	108.07	110.49	107.47	108.41	108.68	108.8
106.7	104.31	105.45	103.62	106.3	107.12	106.09	103.99	106.36	105.67	107.26	106.52	107.34	107.33	107.26	104.18	107.6	104.71	105.46	106.25	108.04	107.25	105.68	106.87	105.71	106.75	105.76	105.77	104.88	105.93	105.8	107.27	106.77	107.13	107.49	107.3	104.17	107.74	106.77	105.24	104.9	105.69	106.66	107.6	104.45	107.48	106.94	106.87	104.68	103.42
110.43	114.32	112.13	109.97	109.89	109.35	110.87	113.3	111.55	109.11	110.33	110.36	110.72	111.59	112.45	111.01	111.18	110.54	110.83	111.72	108.93	112.8	111.04	111.3	110.12	110.98	111.54	107.93	112.31	111.33	110.12	113.01	110.87	111.07	109.21	110.52	110.71	110.98	110.45	109.33	113.53	111.57	111.32	111.25	110.8	112.52	112.17	110.31	110.61	112.94
105.19	104.92	105.19	106.05	106.24	106.65	106.19	105.69	104.78	106.31	105.4	103.51	105.03	106.45	104.8	105.87	104.81	105.53	106.82	104.98	104.17	105.97	106.78	107.7	103.04	102.87	104.3	105.66	105	105.83	107.44	102.65	106.91	104.75	105.45	105.63	105.05	103.69	103.69	108.09	107.09	107.16	104.18	105.16	105.2	103.07	106.5	105.41	104.11	103.6
99.188	99.131	99.792	100.96	101.79	101.37	101.53	97.788	99.625	100.16	100.78	100.77	97.835	101.43	99.86	100.28	98.125	101.17	99.029	100.88	100.74	97.56	99.015	101.94	100.8	102.69	102.45	100.13	99.495	99.942	101.85	100.86	100.88	102.91	100.93	101.57	100.04	100.11	99.824	100.34	100.12	100.74	100.73	98.615	101.24	102.03	97.089	100.53	98.059	102.41
105.62	105.67	104.06	107.21	106.63	101.84	105.24	107.19	105.66	106.5	106.53	107.1	105.29	107.12	102.12	103.82	102.99	104.69	107.26	107.39	106.42	104.14	106.81	106.06	105.12	108.5	104.96	104.55	103.97	105.61	104.69	105.59	105.54	105.31	103.7	105.93	104.05	106.18	105.83	106.1	104.36	105.94	105.56	104.52	103.41	104.75	105.61	104.71	105.65	106.46
113.22	113.01	112.2	110.52	111.08	111.41	110.46	110.24	110.19	111.2	109.93	111.85	111.12	111.48	109.93	111.49	110.1	110.28	111.69	109.88	111.17	112.89	108.02	110.07	112.44	109.86	112.56	111.06	110.29	109.51	111.5	108.41	110.28	111.75	114.1	109.58	110.08	109.91	112.28	111.03	112.01	112.49	112.6	111.96	110.56	111.86	111.71	111.5	111.25	111.83
112.05	113.46	112.24	112.28	112.06	110.29	113.29	112.71	110.64	109.85	110.97	112.11	111.71	112.33	112.64	111.8	112.09	110.02	112.03	112.66	111.6	110.79	110.95	110.18	109.17	114.02	112.44	112.37	111.62	112.86	110.59	110.75	112.22	111.33	112.48	114.52	111.1	114.37	111.36	113.22	111.17	110.62	109.09	107.57	111.61	112.97	111.8	111.04	112.1	109.64
109.42	109.76	111.89	111.32	110.06	112.03	112.25	112.18	110.1	112.45	112.18	111.53	110.76	110.28	111.63	110.98	112.14	112.71	110.95	109.1	111.72	112.92	111.34	111.29	112.18	112.42	110.78	111.79	109.74	110.73	111.78	112.48	112.42	110.95	110.11	112.34	112.53	111.05	111.64	112.05	111.41	111.45	110.45	111.29	111.83	112.78	110.2	110.07	112.31	109.67
117.45	115.47	116.77	116.59	115.51	115.42	115.81	119.87	115.05	117.88	117.63	115.4	117.62	116	116.33	114.88	116.49	115.79	115.99	118.28	116.55	115.84	114.49	117.21	115.23	118.44	114.37	114.21	114.99	116.93	114.1	116.4	117.23	116.48	115.51	116.44	118.56	113.79	116.73	115.59	117.17	115.14	117.75	116.39	117.02	119.66	117.31	114.8	115.25	115.52
102.35	107.71	106.77	108.71	106.92	101.66	106.95	106.8	106.66	104.21	106.3	106.01	103.16	106.26	106.14	105.93	102.73	105.11	106.71	105.88	105.17	104.6	105.77	105.46	105.81	105.11	104.83	104.59	108.23	105.89	104.81	105.8	104.73	105.43	105.12	105.27	103.61	104.18	103.31	107.02	107.09	104.27	103.18	107.49	106.59	106.28	105.37	104.78	102.87	105.57
111.57	112.42	112.16	111.82	111.94	110.46	112.48	113.76	111.78	112.26	110.72	112.19	110.65	110.47	110.79	114.99	111.21	112.44	111.24	113.14	112.86	112.06	113.29	110.97	111.69	110.84	111.9	112.34	111.94	112.09	112.62	112.64	110.97	113.07	112.02	111.92	112.03	113.63	112.43	112.14	112.26	111.21	112.07	112.04	112.24	114.12	111.13	112.71	109.98	111.78
105.72	106.72	104	105.91	106.75	105.74	105.04	104.83	103.95	107.22	106.27	105.86	102.82	106.16	105.83	106.63	104.59	106.48	105.89	105.62	106	107.14	105.98	106.71	105.33	108.17	106.72	106.43	104.89	106.85	106.88	104.39	104.45	105.82	105.36	106.16	106.23	106.08	106.21	106.3	105.27	105.62	106.77	106.86	108.99	104.55	108.49	106.41	106.08	107.89
103.09	103.87	107.07	103.61	105.65	103.14	102.47	106.35	104.02	105.65	105.23	104.62	106.09	106.11	105.91	102.92	102.52	102.64	104.84	105.5	102.81	101.18	104.96	104.97	103.49	101.09	106.26	106.73	104.32	106.93	102.48	103.15	103.94	103.04	106.91	104.26	102.8	105.86	104.78	105.77	106.17	102.23	105.27	105.15	103.45	103.98	103.24	105.09	105.09	104.23
111.24	112.37	112.81	109.72	111.19	111.23	110.11	111.72	109.71	109.43	111.1	111.08	110.54	108.45	112.47	111.93	111.51	111.33	109.82	112.49	112.04	112.53	110.23	109.51	113.51	112.7	110.08	111.42	112.44	111.16	111.89	111.52	111.61	110.2	111.62	109.43	110.78	108.58	111.25	114.36	109.74	111.08	112.62	113.1	110.89	114.24	113.09	111.52	112.19	112.57
106.99	105.04	108.7	106.3	108.56	104.8	106.66	107.92	106.2	106.49	105.99	106.4	105.68	107.72	106.76	106.87	104.67	105.71	104.77	105.38	109.22	104.86	106.89	105.89	108.77	108.5	104	107.19	106.78	107.11	107.73	105.65	109.46	106.75	106.95	107.65	107.1	108.71	108.13	107.04	105.39	104.43	106.48	108.38	106.73	107.04	107.38	108.46	106.98	105.67
104.42	103.76	103.65	104.51	103.13	106.61	103.49	105.21	104.85	104.07	105.9	102.66	102.62	102.62	104.2	102.41	103.07	105.83	104.13	104.61	104.01	103.63	104.44	103.76	105.13	103.29	106	105.92	102.41	104.02	105.11	105.22	105.01	105.08	102.82	103.19	105.21	102.67	103	105.27	103.88	102.72	104.48	105.95	104.06	104.74	104.12	103.17	101.51	103.96
118.71	117.37	118.42	117.1	118.49	119.31	116.97	119.54	118.31	117.64	117.93	118.92	116.38	116.21	117.16	117.6	118.58	117.19	118.49	117.87	117.32	118.1	118.36	119.44	119.43	116.24	116.76	116.5	117.9	117.19	119.99	116.83	119.55	116.05	118.13	119.4	116.83	118.64	118.62	119.29	118.55	117.26	117.34	118.75	117.08	117.89	117.37	116.9	118.47	116.78
112.84	112.93	110.37	109.64	114.34	110.93	114.38	109.71	113.46	110.9	113.93	109.87	111.55	112.11	115.2	113.81	112.94	111.57	113.07	110.56	113.32	112.67	111.64	113.1	112.67	112.5	114.92	112.22	112.18	113.01	113.27	112.08	110.53	112.04	113.39	113.13	113.56	111.83	113.26	111.82	111.61	113.01	111.98	113.47	109.79	110.34	112.32	111.14	113.47	114.06
109.19	108.95	110.15	109.63	111.1	110.07	111.46	109.04	109.85	110.14	111.26	107.77	110.87	109.8	111.25	110.47	110.58	108.5	108.73	110.12	108.13	110.66	112.37	111.73	108.82	109.68	109.48	109.64	111.58	110.08	110.18	109.13	108.87	109.56	109.77	109.77	109.75	110.08	110.72	109.37	111.92	109.26	109.43	111.06	109.42	111.48	107.85	109.14	112.08	111.43
104.61	104.67	103.73	104.47	104.56	100.76	104.5	103.98	101.45	105.1	104.01	104.02	104	104.64	105.04	104.56	102.85	103.2	103.06	106.43	105.22	104.12	102.65	104.79	106.12	104.38	104.18	105.42	102.89	103.1	103.58	104.9	102.63	103.57	104.31	104.32	103.47	105.6	102.9	104.1	105.98	102.33	104.81	106.26	102.51	103.03	104.53	105.37	102.98	105.63
98.95	98.929	97.575	99.677	99.307	97.886	99.175	99.161	100.47	100.49	101.27	101.99	98.771	101.25	100.91	98.766	102.24	99.309	99.957	100.12	97.991	99.516	102.25	100.83	100.53	100.24	97.376	100.05	101.19	100.26	101.61	99.903	99.568	99.243	97.568	99.716	99.027	99.823	100.28	101.4	101.12	99.573	101.1	95.214	98.057	102.2	99.001	100.39	97.658	99.407
110.99	108.59	114.05	109.19	110.92	110.17	110.61	109.64	111.24	109.28	110.97	109.52	110.56	110.99	110.25	110.85	109.07	110.32	111.83	109.49	110	109.98	110.4	111.81	111.41	109.89	109.97	109.67	111.41	112.87	112.01	112.64	110.33	111.14	111.24	110.49	108.62	112.38	113.38	110.62	109.93	110.98	110.76	111.39	110.75	109.93	109.66	111.18	108.09	112.85
105.62	104.18	105.89	107.38	106.67	105.78	103.53	104.93	106.13	105.92	107.13	103.26	106.63	105.42	105.57	104.29	104.83	104.5	104.44	107.17	104.36	105.59	104.45	103.27	106.42	104.53	103.34	105.24	106.03	105.94	106.78	106.28	106.46	106.22	107.46	106.72	105.41	105.67	104.7	106.97	105.95	103.96	105.24	105.61	106.14	106.54	104.74	105.85	105.39	105.81
104.51	103.02	103.62	104.59	101.87	105.5	106.03	103.56	105.73	103.01	104.4	105.14	106.14	104.73	104.94	104.96	103.11	103.49	103.02	103.02	103.79	103.44	105.16	103.46	104.36	105.42	104.98	107.35	106.25	103.37	104.63	103.42	102.87	102.15	104.13	104.71	100.79	103.99	105.49	102.36	103.69	103.45	103.24	107.25	103.96	105.34	105.24	103.42	103.99	102.2
104.01	107.15	106.93	105.05	106.65	105.74	105.69	105.05	105.3	106.03	104.57	105.89	102.21	106.98	105.37	104.66	106.55	105.33	106.11	105.27	104.97	107.13	106.01	106.3	103.97	104.78	105.24	103.14	105.64	107.53	106.8	106.69	105.29	106.98	105.63	106.17	104.1	107.96	104.32	105.96	103.72	105.62	104.27	103.76	106.55	106.35	104.51	104.6	106.65	105.63
104.39	103.29	103.34	102.55	104.6	102.35	103.73	103.83	102.76	105.02	102.28	107.04	105.62	102.72	103.53	102.55	102.26	102.75	104.49	103.44	105.56	105.25	105.37	103.55	104.89	105.02	105.2	105	103.14	102.73	105.04	100.79	105.72	104.35	105	104.02	103.71	105.58	102.74	105.54	101.93	104.96	103.62	103.78	104.41	104.99	101.06	103.32	104.66	104.2
104.48	103.88	104.71	104.52	105.18	106.93	105	105.1	107	103.91	105.35	105.86	106.89	106.39	106.4	106.36	106.48	104.36	104.18	105.89	104.95	105.48	105.95	107.27	107.43	103.42	106.47	104.44	104.97	106.24	104.74	106.62	104.19	105.37	106.27	104.42	106.63	105.58	105.37	103.77	106.19	105.18	105.13	105.21	107.17	106.06	107.47	106.9	104.68	104.28
112.31	111.61	109.98	111.62	110.02	111.36	112.31	110.99	113.82	113.54	110.72	111.71	110.83	113.94	112.43	111.19	114.37	110.83	113.72	109.89	110.84	112.27	113.13	111.49	110.4	114.43	115.3	113.41	112.93	110.39	110.65	112.48	110.39	113.68	112.76	113.3	112.32	110.6	110.21	111.58	115.15	111.52	111.07	112.24	112.23	110.93	110.88	111.89	112.84	112.85
100.21	101.24	99.684	100.7	98.213	99.522	99.891	99.139	98.532	99.501	100.05	100.23	100.45	98.518	100.95	98.344	100.32	101.07	97.904	98.909	100.57	100.25	98.076	98.426	98.629	98.59	99.188	99.881	100.45	99.425	100.86	99.004	100.56	101.21	101.29	100.19	99.715	98.935	102	100.7	98.612	101.03	101.13	98.27	96.996	99.057	99.01	97.831	98.883	99.006
102.41	106.74	107.14	107.67	107.49	105.79	107.2	107.18	106.61	106.49	107.23	109.21	106.61	107.92	106.76	104.81	107.34	106.65	107.08	108.37	105.73	105.74	107.65	106.09	107.78	107.44	106.64	104.99	107.87	107.07	107.89	107.08	107.18	102.99	106.81	106.75	107.8	107.45	106.62	107.6	108.15	105.52	107.58	108.3	107.04	103.7	107.53	109.29	107.24	107.61
106.64	106.09	106.1	105.3	105.22	106.03	104.93	104.6	104.68	105.77	106.08	106.59	105.23	108.47	103.48	105.01	107.5	105.94	106.38	107.8	106.09	103.79	107.01	107.27	107.09	106.35	107.99	108.18	105.46	106.46	106.1	107.84	106.38	105.08	105.27	106.16	107.43	103.93	106.1	106.4	107.13	103.88	104.84	106.61	106.53	105.52	107.56	106.07	106.87	102.75
118.63	117.52	116	118.09	117.68	115.28	115.95	115.72	115.26	113.44	116.11	116.63	114.4	117.29	115.36	115.74	117.72	115.05	116.5	115.71	114.57	116.42	115.59	116.4	115.98	116.96	114.49	116.07	116.05	115.47	114.29	115.56	114.04	116.18	117.52	118.08	113.91	113.96	116.99	116.25	114.89	114.95	116.54	115.66	114.04	115.96	114.57	116.16	114.47	118.02
105.04	104.97	103.61	104.41	106.01	105.75	104.34	107.05	105.64	105.98	103.62	103.61	105.17	107.17	107.27	105.12	104.84	105.07	107.68	105.95	107.2	106.11	106.1	105.46	106.19	106.78	107.03	105.8	104.2	106.41	104.08	105.43	106.26	105.81	102.79	105.93	106.25	105.88	106.56	106.29	105.13	105.84	108.01	105.63	103.26	104.63	105.82	105.53	106.33	103.21
106.72	106.84	106.7	105.7	105.73	105.98	105.86	107.85	109.33	107.61	108.72	107.79	107.13	106.28	107.8	106.95	106.74	104.82	108.38	104.27	106.86	105.29	108.23	105.89	105.32	107.74	108.24	106.3	106.16	107.44	106.43	109.44	106.78	107.49	105.97	106.96	107.4	106.99	106.47	105.94	106.73	106.96	104.89	107.02	105.92	107.51	103.88	107.21	104.91	105.61
111.35	108.56	111.24	111.19	108.55	108.15	106.73	108.33	110.73	109.67	111.13	111.62	107.97	110.32	110.75	109.68	110.53	109	110.08	109.49	110.37	109.63	110.1	110.96	108.66	108.73	108.69	108.94	110.45	109.87	111.27	107.69	110.83	111.33	108.14	110.07	111.54	109.83	109.27	109.73	109.47	110.74	109.52	111.29	109.77	107.91	110	111.45	109.59	108.73
107.85	107.32	106.16	107.95	105.57	105.61	107.65	108.76	106.63	108.93	107.2	107.34	108.3	107.18	107.06	106.95	106.84	105.54	107.07	108.59	105.08	109.01	105.83	106.04	108.06	108.6	105.72	109.09	108.52	107.12	105.41	106.6	107.85	106.22	104.01	107.06	109.56	106.16	106.34	105.68	106.33	107.11	103.8	107.35	106	104.89	109.16	107.37	107.99	106.99
103.34	104.97	103.35	104.2	103.14	104.68	102.41	104.35	103.75	105.53	105.12	103.28	104.52	105.11	99.718	103.82	105.33	104.85	104.41	104.99	105.36	103.9	103.13	106.09	102.67	102.66	101.7	104.13	103.56	104.79	106.82	106.2	104.5	104.93	103.55	104.77	106.32	104.41	104.33	104.88	104.63	103.26	103.16	104.96	104.48	105.19	104.41	106.27	106.65	105.19
115.06	113.2	110.66	110.6	110.7	111.14	110.84	111.16	111.3	110.8	110.36	112.62	113.14	109.91	111.64	111.26	114.19	109.84	111.94	112.06	115.28	110.81	111.26	111.3	113.97	110.92	111.71	112.35	110.81	112.1	112.96	109.83	112.56	113.74	111.52	112.79	111.41	112.32	110.42	111.56	112.77	111.99	112.98	111.89	108.91	111.46	113.04	112.74	112.68	110.41
107.47	106.03	107.36	105.31	106.24	105.29	103.41	106.16	103.31	106.24	107.12	106.69	106.97	107.88	106.43	104.08	107.01	105.5	104.73	104.9	104.49	109.19	104.96	105.7	106.6	104.74	104.69	105.8	106.22	104.72	105.47	105.47	103.71	104.41	106.17	105.99	106.18	108.44	107.79	106.7	105.92	104.76	105.5	103.99	104.21	105.45	107.16	102.33	105.89	105.54
107.25	105.46	105.65	106.02	106.43	106.22	108.28	103.53	106.75	108.21	105.24	107.85	105.96	106.05	105.84	105.59	108.22	107.65	104.85	106.69	106.41	105.33	106.79	106.01	105.87	107.13	107.11	106.77	107.18	104	107.66	107.31	106.04	107.75	105.1	106.08	108.77	104.38	105.65	107.14	107.54	105.52	108.01	106.95	106.71	104.26	106.73	108.47	108.22	106.93
104.99	105.17	104.38	105.85	105.22	107.44	104.42	105.65	104.55	105.41	104.82	106.18	106.88	103.16	106.33	104.51	106.07	103.48	106.2	105.51	105.74	104.71	106.61	104.98	105.24	106.02	104.46	103.49	106.88	106.75	105.67	104.91	105.59	105.46	105.87	104.44	108.52	104.79	104.66	104.73	104.54	106.94	105.11	105.88	106.6	103.84	107.06	106.71	106.56	107.3
103.33	98.243	101.63	99.753	101.29	101.68	101.69	101.02	101.52	100.34	101.3	99.077	100.1	102.54	100.14	101.99	100.48	101.02	101.56	101.8	101.85	102.27	100.78	101.3	100.04	101.04	100.54	99.121	100.35	101.12	100.7	102.48	102.23	101.33	100.71	100.73	102.2	101.46	101.65	103.15	99.689	99.998	98.482	101.39	101.2	100.22	101.91	99.691	103.5	101.67
107.84	104.08	105.88	109.09	104.88	104.99	104.61	107.28	107.76	106.73	105.27	106.13	104.31	107.23	107.48	105.46	104.13	104.83	106.98	106.16	107.4	104.44	106.65	105.73	106.66	106.55	106.25	103.83	105.03	106.77	105.76	106.13	104.87	103.61	106.04	106.7	107.72	105.09	104.71	105.2	107.02	103.73	104.06	106.72	105.23	106.4	107.16	107.76	102.93	105.83
110.9	109.25	111.12	108.73	109.98	110.91	110	110.83	111.47	110.17	109.14	111.46	110.18	109.94	110	111.66	109.56	110.22	111.47	111.83	110.83	111.61	111.22	110.04	109.71	110.97	109.21	110.77	110.59	109.74	110.11	110.9	109.96	110.65	108.16	110.77	109.67	109.72	109.81	110.77	109.47	109.91	110.64	109.77	110.42	108.63	109.64	109.57	109.75	107.93
107.59	102.83	105.81	105.42	105.55	106.13	105.22	106.84	103	103.98	103.84	105.75	106.08	106.04	105.48	105.69	102.75	105.67	105.65	104.93	102.96	106.61	105.27	103.63	103.5	103.77	105.08	104.37	103.67	103.36	105.61	103.91	101.99	106.11	105.86	106.57	103.95	106.45	105.64	104.48	103.54	104.08	102.91	105.15	105.36	103.68	107.11	107.51	105.78	102.73
103.92	104	105.45	103.81	102.98	105.08	104.77	102.48	103.4	104.6	107.46	102.86	104.13	103.9	103.1	103.71	104.31	102.89	104.28	103.77	105.34	103.23	103.64	105.52	103.69	105.61	105.07	103.11	103.35	102.67	103.82	106.05	105.63	105.7	105.24	106.03	106.11	104.95	106.14	104.73	104.02	103.88	104.07	104.77	105.36	104.2	105.28	103.58	106.29	105.58
104.5	106.85	104.49	106.41	106.82	107.41	106.26	106.74	105.82	105.48	104.72	107.07	106.41	105.08	104.02	104.9	105.71	105.06	106	108.18	105.98	106.99	107.02	107.2	105.54	105.09	106.68	105.19	103.38	105.96	107.02	109.32	103.98	107.93	106.01	106.33	104.47	107.21	106.09	107.02	105.85	108.74	104.86	107.13	107.08	106.43	106.88	107.36	105.89	104.37
98.749	101.71	101.41	100.59	101.26	99.331	102.86	100.8	100.3	100.81	99.135	101.69	99.872	99.887	101.73	99.961	100.45	100.29	102.78	100.94	100.74	101.74	100.15	99.856	99.063	100.8	101.31	101.42	102.03	101.23	99.481	102.22	99.535	98.571	100.53	98.258	100.74	101.14	100.21	100.45	100.85	101.52	100.13	99.455	99.322	99.081	99.909	99.596	99.801	100.41
104.69	104.05	103.23	104.66	103.57	103.76	100.91	104.29	105.24	105.09	101.81	103.76	105.78	105.1	103.98	102.54	102.75	103.04	102.41	103.6	103.19	101.15	103.39	104.05	102.03	105.89	105.9	102.24	104.01	101.74	103.23	103.5	105.63	102.25	106.32	101.18	104.99	105.43	103.69	103.95	103.6	104.32	102.59	104.62	105.81	103.77	103.81	102.29	105.33	104.22
112.11	111.86	113.65	108.12	112.9	109.73	110.85	110.69	110.95	110.91	109.72	110.83	110.59	110.08	113.07	110.6	109.51	110.89	110.9	110.87	110.93	112.01	112.58	111.62	112.69	109.8	111.42	110.85	110.53	111.77	113.01	110.56	112.94	110.68	110.83	112.12	110.27	112.33	112.61	111.15	110.11	111.47	111.17	112.14	110.38	110.25	112.56	112.33	110.54	113.88
104.58	102.69	103.22	105.77	103.96	105.2	103.26	102.99	103.05	105.18	104.61	103.08	105.4	105.24	104.8	104.4	105.64	104.25	105.94	104.93	104.95	104.44	103.86	105.11	105.81	103.58	104	102.85	105.52	105.07	105.19	103.38	104.46	104.72	101.4	104.47	103.55	104.16	103.72	103.71	103.35	106.02	104.34	106.57	104.39	101.85	104.62	104.91	103.13	103.76
99.381	99.068	96.751	101.02	100.71	98.658	99.895	99.285	101.25	100.22	97.852	100.73	101.2	100.39	99.29	100.79	99.792	98.709	100.59	97.888	101.63	98.076	99.94	105.22	98.844	100.02	99.887	101.95	99.431	98	99.826	100.88	100.18	102.78	99.66	99.531	100.08	99.226	100.74	100.91	99.158	99.759	101.84	100.76	101.73	99.29	101.58	98.258	98.994	100.84
106.74	107.06	105.52	105.73	106.9	103.9	105.03	106.17	106.24	103.95	102.71	108.24	104.08	104.21	105.68	104.5	107.1	104.56	105.56	105.13	107.25	104.35	105.95	104.14	105.93	105.72	105.25	106.12	105.47	105.07	105.78	104.04	107.27	107.76	105.05	105.76	105.12	106.12	104.67	104.31	104.97	107.8	105.61	105.14	106.75	105.6	107.37	106.17	105.14	104.86
112.36	111.51	112.27	113.02	113.97	110.58	111.98	111.78	113.14	110.78	114.26	112.67	113.16	110.86	110.56	112.05	111.82	109.84	111.23	109.87	111.88	111.52	113.46	110.8	111.46	112.88	112.26	111.45	110.33	112.11	111.32	112.98	112.89	111.8	112.54	113.45	109.75	112.36	111.64	112.04	111.1	110.6	111.12	112.68	109.36	111.8	111.18	111.69	110.45	114.16
110.15	109.72	111.62	107.37	109.46	108.93	109.85	111.05	108.96	109.19	111.3	108.87	110.97	110.34	107.92	110.33	109.29	108.99	109.69	110.02	109.43	109.18	108.64	109.06	109.42	110.77	108.92	111.1	109.43	109.2	107.86	107.86	111.66	108.51	109.55	108.54	107.54	109.08	110.37	111.39	109.67	108.58	109.36	108.54	110.34	110.47	109.08	111.99	109.56	109.6
103.29	104.4	104.41	105.42	103.22	103.45	103.94	102.18	105.19	103.21	101.68	106.63	105.05	104.61	105.46	104.54	101.59	103.81	103.67	103.17	106.44	104.9	104.68	104.26	104.95	102.68	105.18	105.08	105.05	104.74	105.09	102.15	104.71	103.5	102.3	104.5	104.83	104.14	105.2	103.82	105.04	101.05	103.62	105.61	105.71	104.45	103.77	104.25	103.07	105.79
106.73	104.97	106.11	106.37	107.68	102.75	106.64	107.32	105.34	108	106.43	106.69	107.42	110.08	107.19	107.2	107.93	107.26	105.92	108.26	106.8	107.91	110.6	108.8	106.68	104.52	108.07	106.15	107.01	107.98	105.05	107.42	108.55	107.99	107.38	107.75	105.41	107.71	107.04	106.17	105.48	106.04	103.43	107.15	108.45	106.52	108.67	106.9	106.55	108.47
109.66	109.79	111.58	111.65	113.81	112.23	113.49	111.53	113.46	112.53	113.25	110.49	111.85	112.46	112.94	112.57	111.36	113.06	113.07	112.37	111.95	114.59	110.98	112.26	109.94	110.98	110.08	111.08	109.24	108.79	113.31	112.89	111.22	109.79	111.06	112.09	113.84	110.1	111.57	110.54	110.96	108.22	109.41	109.67	109.88	111.62	111.15	108.58	111.91	113.85
103.38	105.65	105.92	106.12	105.99	104.74	105.84	103.74	103.71	103.17	106.15	104.19	105.67	104.03	105.04	104.19	105.12	106.6	105.17	104.9	104.38	104.29	104.34	105.67	104.36	103.29	104.28	105.39	103.29	106.93	105.31	103.72	104.8	105.81	106.05	104.91	106.16	105.22	107.71	104.95	107.25	105.33	104.7	106.19	103.24	105.73	105.05	105.67	103.79	103.51
105.28	103.55	105.84	103.56	105.49	104.15	102.27	103.07	103.13	103.21	103.8	103.77	103.69	103.48	104.49	104.64	104.26	105.17	102.67	102.38	105.8	103.72	104.16	102.61	105.26	104.34	105.83	104.12	104.27	105.78	103.67	104.18	105.25	104.66	103.98	103.92	106.33	104.59	105.4	104.59	106.27	105.52	105.74	104	103.32	105.63	104.81	104.08	106.57	105.77
112.83	109.03	109.42	111.67	111.58	110.19	111.85	111.56	112.36	111.46	111.27	110.68	108.2	111.69	112.41	112.06	110.48	111.12	109.93	110.15	111.21	112.22	111.35	110.83	110.14	110.29	111.92	110.21	109.49	108.9	108.95	109.17	111.92	110.93	112.43	112.12	111.9	111.85	109.8	110.57	111.97	110.24	111.77	110.44	111.91	111.64	110.13	111.32	110.38	111.18
109.92	109.54	110.47	111.72	113.33	111.88	108.72	113.82	111.73	111.54	111.05	110.41	110.38	110.31	111.63	111.7	110.1	109.99	111.03	109.71	111.68	110.25	109.77	114.05	112.16	111.66	110.65	111.1	111.38	111.09	113.62	111.6	110.57	110.45	113.02	113.19	112.86	111	113.03	111.48	111.19	112.59	112.04	112.79	109.98	110.99	110.32	110.02	110.12	113.05
104.85	105.52	102.63	104.07	106.14	105.19	105.32	103.81	102.42	103.78	104.03	103.08	104.94	101.35	103.14	101.57	104.93	104.39	106.83	104.47	104.26	104.61	102.39	103.76	106.11	103.22	102.45	103.97	104.18	105.42	104.08	103.27	105.17	104.48	104.72	106.12	103.27	103.76	102.92	104.08	103.31	102.49	103.59	102.98	103.48	103.81	104.7	105.48	104.34	103.27
105.36	104.74	104.12	106.2	105.67	105.24	103.9	102.84	101.63	104.78	106.53	103.87	106.18	103.08	105.32	106.47	106.92	104.11	104.58	103.71	105.9	106.15	105.65	105.41	102.75	104.43	107.18	103.86	107.27	102.66	104.42	106.32	105	106.13	103.74	106.32	101.27	104.4	105.73	103.48	103.2	104.72	101.16	102.19	106.43	104.62	103.91	104.51	102.22	105
112.75	111.14	110.83	112.13	110.33	112.01	111.91	114.05	110.55	107.56	110.6	113.33	111.84	109.58	109.31	111.13	112.86	110.26	110.69	111.01	110.13	112.4	111.43	111.96	112.1	112.85	111.53	113.43	109.68	110.49	111.52	111.02	112.11	111.73	113.49	109.91	110.29	111.46	110.16	110.77	111.62	113.68	112.55	111.43	110.95	111.74	109.04	109.84	110.86	112.43
105.55	106.66	106.55	104.51	107.47	106.3	108.27	107.3	106.66	104.42	107.43	107.13	106.52	108.06	105.24	106.79	106.28	109.21	105.56	107.26	106.27	106.08	109.04	105.92	106.95	106.07	104.65	104.73	106.52	106.32	105.47	103.76	105.35	105.22	106.03	108.2	105.17	106.1	104	105.39	105.31	104.01	107.57	103.09	107.46	108.23	105.38	105.24	107.15	105.66
110.27	109.75	111.15	113.26	111.52	110.17	111.78	110.43	110.06	111.14	112.71	110.17	110.62	110.7	114.12	112.61	110.74	111.33	110.14	111.06	112.95	110.09	111.23	112.92	109.35	112.05	110.64	111.64	111.62	113.24	110.38	112.57	109.49	113.5	109.84	110.61	110.88	110.89	111.15	110.56	109.36	112.39	110.89	110.45	110.09	111.33	110.42	110.84	109.75	111.22
106.52	106.3	104.94	106.14	106.02	108.02	106.81	104.56	105.23	102.09	103.56	105.2	106.48	105.78	107.04	104.02	106.62	106.39	106.1	104.74	104.68	107.33	105.09	104.76	107.15	104.73	105.25	106.62	107.17	106.57	105.72	105.08	106.02	105.45	105.44	105.91	105.25	103.37	105.55	104.22	106.19	106	104.85	105.14	107.05	105.6	104.87	102.53	106.3	107.87
104.64	104.49	104.84	106.38	102.56	105.24	103.44	102.59	104.14	105.4	105.69	104.25	104.17	105.2	102.23	103.84	101.11	104.61	104.62	104.7	107.5	104.43	104.96	104.09	104.63	105.28	103.38	104.33	107.41	104.97	104.37	102.18	105.24	103.21	104.05	105.57	105.44	103.21	102.94	104.49	105.54	102.38	104.05	105.31	105.63	104.4	106.47	103.84	104.89	103.23
102.74	106.09	106.39	106.27	105.69	103.01	105.13	106.81	105.79	104.58	106.7	106.01	104.89	107.79	107.4	103.4	107.38	105.77	104.39	105.78	106.01	102.99	107.76	106.05	105.11	104.44	107.86	104.88	105.7	104.32	105.03	106.29	104.7	104.4	107.34	106.04	104.02	106.87	104.81	103.91	105.07	104.42	102.55	105.15	103.12	105.65	103.92	105.26	105.98	105.05
100.25	97.945	97.592	100.17	101.09	99.356	100.06	98.058	101.48	100.24	99.184	98.081	99.875	100.13	96.852	101.38	101.04	100.95	98.693	101.09	103.39	101.21	102.68	101.77	98.845	100.01	99.444	100.49	98.828	99.399	99.979	101.12	100.19	100.2	101	99.048	99.34	101.15	100.7	100.44	100.84	98.342	101.27	99.475	100.77	100.18	98.815	98.348	97.596	100.43
104.73	105.09	107.3	102.84	103.57	103.46	107.18	105.06	105.8	103.78	105.26	104.88	102.41	103.7	103.58	104.01	105.8	105.52	105.6	107.07	105.25	102.62	104.83	106.96	103.81	105.85	102.91	105.09	105.16	103.65	107.98	103.61	103.64	102.91	106.53	105.82	104.29	105.3	102.65	105.65	104.09	103.89	104.59	104.63	105.19	101.34	105.02	103.7	104.47	104.26
106.34	104.62	104.43	105.24	103.77	106.4	107.16	105.02	107.17	105.62	104.92	105.91	105.22	105.52	106.58	103.98	107.56	106.31	105.14	107.26	104.08	104.51	105.4	105.1	106.07	106.35	106.72	106.54	106.09	105.71	106.74	106.09	105.18	108.1	104.01	106.12	107.52	105.14	105.88	106.32	106.01	105.54	106.5	105.05	106.74	104.8	105.92	106.51	105.05	107.13
100.24	99.952	102.03	102.01	99.944	101.67	98.868	98.885	100.54	99.274	99.247	102.25	101.22	99.268	99.421	100.01	102.82	98.568	100.37	100.88	98.888	100.59	98.404	98.776	98.152	102.23	98.523	100.17	99.997	99.469	100.9	100.18	99.227	101.11	98.519	102.96	101.34	99.302	98.598	100.81	99.843	98.544	97.512	98.93	97.19	99.235	97.508	99.826	99.133	99.308
106.42	107.38	105.07	106.12	106.7	105.73	109.63	106.63	105.69	106.69	107.55	108	107.08	105.9	109.7	106.32	106.14	106.41	107.92	107.35	107.92	108.36	107.92	107.22	106.86	108.01	105.6	106.86	106.77	108.17	106.6	106.43	107.34	109.42	105.74	110.17	104.75	107.89	104.19	107.92	104.39	106.03	107.15	105.85	105.28	107.69	109.15	106.38	107.45	103.83
112.51	113.37	111.42	114.25	113.32	113.41	112.63	112.71	113.81	111.23	111.93	113.84	110.88	112.35	114.69	112.72	111.87	113.65	111.23	111.08	113.28	114.14	112.79	115.36	113.27	114.16	110.91	112.71	112.23	113.13	114.34	114.49	113.06	110.11	112.73	112.75	110.63	115.78	113.74	112.68	113.21	113.39	110.8	110.97	112.06	113.18	113.61	113.61	115.16	111.07
105.89	104.5	106.88	109.13	106.93	106.54	103.9	105.3	106.12	106.54	108.09	103.44	106.75	104.01	105.77	104.61	104.54	104.97	104.36	103.46	109.56	103.88	104.29	103.77	106.3	104.11	106.5	105.66	105.55	107.84	105.92	107.16	104.72	106.37	108.02	106.05	104.92	103.75	105.99	103.46	103.61	105.77	106.46	105.78	106.39	107.27	107.69	108.49	104.59	104.43
106.88	103.26	105.3	106.76	105.7	105.28	104.67	106.44	106.75	105.33	104.78	105.15	106.01	106.4	109.25	104.39	105.48	106.39	106.88	105.18	105.14	105.66	106.08	105.24	105.6	106.3	104.68	103.56	105.06	105.24	106.8	104.68	105.66	105.25	106.74	105.29	103.74	105.64	103.18	105.9	104.31	106.3	103.93	107.27	104.6	107.15	105.45	107.31	107.23	103.25
101.09	102.3	102.19	101.07	99.446	100.29	103.43	103.19	98.994	99.625	98.431	104.21	100.21	98.501	100.32	101.84	98.94	100.6	102.08	97.53	100.75	100.8	98.224	99.769	102.35	100.7	102.11	101.13	100.63	101.21	100.13	99.016	100.42	103.27	98.403	101.38	100.77	100.43	101.25	100.11	98.372	97.948	100.4	100.24	101.17	98.869	102.69	100.22	101.1	99.988
105.87	106.12	105.24	105.34	105.2	107.36	107.23	106.76	108.42	107.57	108.17	104.82	108.99	106.65	107.2	107.53	107.63	105.87	106	106.94	104.07	108.55	105.89	105.22	104.23	104.22	106.75	107.8	105.8	106.53	107.22	106.85	104.8	105.37	104.39	108.82	106.42	107.92	107.16	105.74	107.71	104.27	107.71	106.72	107.11	106.71	107.36	106.81	103.98	107.46
107.94	106.87	106.43	106.35	106.9	105.72	106.71	104.71	105.31	106.08	105.89	106.46	105.13	104.81	103.64	106.11	106.3	103.75	105.47	105.69	104.26	106.95	104.25	105.48	105.53	107.2	106.12	105.12	105.36	105.4	102.47	107.66	103.29	106.47	104.01	104.99	104.58	104.98	106.33	105.82	106.98	105.93	104.06	103.28	106.44	106.46	105.83	104.07	104.73	103.91
99.163	101.22	101.31	101.77	101.28	100.07	101.7	99.09	99.108	101.95	100.19	98.901	99.501	101.13	98.846	100.5	100.75	99.695	100.5	99.86	98.811	100.12	99.09	97.813	99.218	102.26	98.645	100.23	101.26	100.11	97.859	99.045	98.347	100.15	97.208	98.504	101.75	100.01	98.209	99.592	100.76	100.87	99.541	100.13	99.885	98.118	98.172	100.44	101.17	98.924
105.09	107.78	107.42	103.22	105.58	104.86	107.57	106.19	107.46	102.03	105.34	105.85	107.33	104.71	106.92	105.61	106.97	105.62	106.86	107.06	107.64	107.79	103.8	105.19	106.29	106.17	107.91	106.27	106.73	106.89	105.3	104.48	104.41	107	104.97	108.03	107.26	108.41	107.6	105	106.45	105.08	105.24	106.82	107.96	106.65	107.67	104.53	106.47	108.96
112.66	111.08	112	112.33	109.44	110.1	112.07	109.44	109.99	113.41	112.12	109.8	110.82	112.88	111.73	110.83	111.64	110.22	110.9	108.49	111.52	109.94	109.31	109.12	110.91	109.73	110.43	109.78	110.04	112.06	107.55	112.93	112.23	111.02	110.98	109.9	112.68	110.11	112.89	110.18	112.39	111.8	111.74	113.62	109.49	111.19	110.18	112.05	111.58	111.62
105.95	105.44	103.82	103.78	103.12	103.46	105.34	106.01	105.63	104.03	105.71	106.53	105.15	105.16	104.37	106.14	103.83	103.86	103.09	105.46	104.08	103.83	105.55	104.73	106.09	106.53	105.75	105.36	101.96	105.7	104.47	105.1	104.74	104.57	105.02	104.88	104.31	103.75	106.41	103.34	104.05	104.68	104.39	103.83	105.42	103.32	106.36	106.13	105.52	102.02
112.39	110.95	109.71	111.13	111.77	110.9	110.52	111.27	109.87	110.49	110.77	111.45	110.55	113.12	110.65	111.46	111.21	111.51	110.67	110.08	110.59	110.9	111.7	111.26	113.04	110.1	109.93	110.89	113.69	110.35	111.62	111.08	111.61	111.74	110.6	110.4	110.67	110.12	110.47	110.66	108.99	109.91	109.99	110.73	109.56	113.58	112.15	112.28	111.33	110.22
104.48	105.2	103.86	105.16	103.99	104.37	103.91	103.84	103.03	102.81	104.1	104.17	103.89	104.27	104.11	103.25	106.29	105.75	105.17	105.77	105.17	103.06	104.42	103.74	105.68	104.38	105.6	104.67	103.56	105.48	103.57	103.21	105.92	104.83	105.74	105.04	104.75	103.65	105.94	105.4	103.37	105.76	105.33	102.55	105.07	104.93	104.62	103.62	104.17	107.54
113.48	111.74	111.75	113.25	111.82	113.75	111.15	112.89	113.02	112.84	113.37	112.66	114.31	111.14	112.95	111.89	113.42	112.63	111.27	114.24	113.4	112.94	114.86	113.46	111.41	113.48	111.75	112.71	112.42	115.26	112.85	114.8	113.23	110.38	113.32	112.7	113.67	113.84	114.47	110.79	112.88	113.28	112.52	112.58	111.88	110.78	112.22	113.05	113.98	112.01
98.508	98.827	97.65	99.224	99.985	100.47	98.039	99.869	100.39	98.743	98.753	99.066	97.511	99.446	97.146	100.85	98.671	99.278	98.879	98.44	100.54	99.522	98.816	100.02	98.074	99.726	100.21	100.91	99.243	97.855	101.47	101.18	98.926	99.355	98.757	100.15	99.738	98.705	100.69	99.892	97.105	99.898	98.376	99.13	100.13	99.009	99.571	99.843	99.933	102.83
113.39	111.16	111.24	111.22	111.61	111.73	112.24	112.84	111.34	111.13	109.19	112.04	111.77	110.92	110.73	111.88	109.98	109.99	110.87	110.14	112.14	112.21	110.63	111.63	109.4	111.64	111.58	109.86	108.46	112.65	113.3	110.26	112.14	112.25	111.05	110.14	111.96	111.12	109.09	111.94	111.97	112.71	109.76	112.97	112.19	109.61	109.47	112.55	111.89	111.62
109.57	108.53	112.32	111.01	111.53	109.97	110.43	110.48	111.21	110.97	108.41	110.95	110.62	110.66	112.52	111.64	109.56	111.93	112.83	111.74	111.04	111.05	109.83	110.75	111.53	112.09	110.48	109.72	110.33	110.06	109.88	110.11	108.01	110.43	109.14	110.72	110.38	112.63	112.76	110.05	109.39	111.13	111.97	110.76	111.31	112.13	109.08	112.3	110.22	109.6
110.01	111.26	111.11	111.4	110.09	111.46	112.46	112.11	112.79	108.41	111.69	112.09	111.73	111.62	109.02	110.24	109.93	111.05	110.8	109.26	111.4	111.32	111.42	108.72	109.76	113.09	111.18	110.78	109.83	110.24	111.53	110.42	110.49	110.13	110.58	111.63	109.56	111.67	110.66	111.35	112.64	109.64	107.78	111.08	110.16	111.81	110.01	110.8	110.76	109.96
110.22	110.12	112.3	111.89	113.38	108.51	112.08	111.3	109.74	110.66	111.06	111.61	111.54	111.98	112.25	111.85	111.03	112.68	110.33	111.43	112.19	111.1	111.15	109.69	112.85	113.79	111.8	109.87	110.01	111.02	109.94	111.89	111.28	112.52	110.79	111.34	112.48	110.47	110.8	111.53	109.66	114.78	112.69	111.65	111.62	113.64	110.64	112.31	111.03	109.56
100.74	101.77	99.289	99.454	101.65	100.68	99.018	100.06	100.15	100.01	100.71	100.63	99.034	100.57	99.831	100.5	100.18	99.261	100.56	101.42	100.74	101.41	99.663	98.111	101.57	98.94	99.172	100.89	99.894	101.16	101.28	102.64	100.34	98.113	100.18	100.17	100.99	98.544	100.14	98.793	98.126	100.24	103.16	98.668	99.568	98.789	98.472	99.601	102.23	100.81
105.12	108.97	106.62	107.12	107.04	106.03	106.03	105.93	108.28	106.25	106.31	104.67	106.06	107.7	106.72	106.49	105.31	107.86	106.26	105.1	105.7	108.56	107.49	105.28	105.14	105.75	107.48	107.65	108.4	107.48	107.96	107.83	106.04	107.72	105.07	104.66	107.37	106.96	106.62	106.98	105.69	107.05	105.28	107.69	106.26	106.85	107.16	105.7	106.59	106.42
105.62	107.78	105.15	102.55	107.15	104.43	105.08	106.34	105.37	104.03	106.37	105.55	105.14	105.62	105.61	105.47	105.37	104.41	108.05	104.71	105.58	105.02	106.06	104.05	105.83	106.57	106.57	104.98	105.91	105.82	106.28	105.25	104.27	104.37	105.6	106.15	104.01	106.01	105.05	106.2	107.04	104.86	103.67	106.56	106.2	103.32	108.62	104.56	106.82	105.38
106.03	106.24	107.26	106.84	105.78	110.16	106.89	107.34	104.65	107.03	107.22	107.42	106.17	106.76	106.84	105.93	108.72	106.04	105.07	107.48	104	107.16	105.88	108.3	106.01	107.63	104.04	107.76	105.28	105.8	105.29	106.52	107.08	105.01	104.46	107.2	106.26	105.92	107.45	106.74	106.32	106.77	105.69	105.64	105.9	103.43	107.2	107.37	108.24	104.63
110.53	109.93	110	110.92	112.49	110.26	111.21	110.18	112.18	110.2	112.56	111.82	113.34	111.12	110.4	112.82	110.38	112.07	110.89	110.69	112.91	113.14	114.09	110.08	111.59	111.85	111.98	115.25	113.88	110.8	112.78	110.87	111.35	113.41	111.74	114.57	110.8	112.46	113.1	112.73	111.98	112.05	112.12	110.81	112.58	115.74	111.21	112.09	111.53	108.6
105.06	106.08	105.87	106.27	103.81	107.16	106.81	105.78	105.27	106.64	108.09	104.12	105.1	106.25	103.71	104.75	106.27	105.05	105.53	105.24	103.4	104.37	104.96	105.19	105.72	106.81	106.8	104.55	106.31	107.57	107.19	105.17	106.47	104.95	102.81	104.89	104.94	107.53	105.37	105.33	106.92	103.72	106.62	105.78	107.65	105.88	107.48	105.03	104.78	105.98
106.69	104.61	106.43	104.55	105.19	104.53	105.06	105.35	104.86	103.75	103.93	104.85	107.01	104.89	104.75	104.85	105.31	107.36	103.47	104.57	101.59	104.97	103.22	105.12	104.37	105.82	104.54	102.44	101.9	104.18	106.03	102.97	104.75	104.48	103.74	105.46	103.24	104.17	102.21	103.83	103.83	103.47	101.88	102.8	104.38	103.07	105.88	106.54	101.64	105.86
106.61	108.91	105.14	104.28	107.79	106.3	104.76	107.81	105.45	108.14	104.53	106.06	106.65	104.88	103.61	106.27	105.03	107.67	105.83	105.12	106.74	106.12	104.74	106.19	105.74	106.32	106.63	104.48	105.43	106.53	105.96	107.38	104.16	104.83	106.64	108.28	105.1	105.68	103.22	105.3	106.69	104.6	108.23	105.08	104.82	102.27	107.57	106.86	105.57	107.22
111.99	111.89	112.84	111.14	111.61	109.32	111.95	113.57	109.05	110.98	111.88	109.94	113.3	110.24	109.53	113.11	110.14	111.3	114.04	112.13	111.99	111.36	109.37	115.01	111.86	109.97	111.42	113.55	110.82	111.62	112.2	110.93	110.04	111.97	113.17	111.63	109.89	110.5	113.72	111.42	110.53	110.53	113.25	109.26	112.52	111.1	113.05	112.81	112.8	110.5
104.97	104.1	105.5	106.01	106.17	106.52	103.16	106.06	105.33	105.72	105.11	105.8	104.82	107.49	106.87	105.19	106.81	107.25	104.31	105.38	105.09	105.05	106.42	107.32	106.63	106.83	104.2	107.59	104.93	105.07	106.44	105.13	105.68	104.62	108.28	105.7	105.94	105.82	105.19	108.03	108.95	103.88	107.39	104.4	105.85	105.89	104.86	105.41	105.03	103.23
109.99	110.79	112.95	112.39	111.37	110.95	110.72	109.98	111.01	108.33	110.77	112.15	110.65	111.23	112.38	112.08	111.34	111.33	111.24	110.27	111.32	111.34	111.46	109.71	111.52	114.03	110.68	112.9	112.67	111.72	111.71	111.09	111.36	111.99	110.41	109.13	111.53	111.24	111.25	111.74	111.33	111.63	112.17	111.81	110.6	110.83	111.18	112.32	109.06	110.63
106.23	107.39	103.69	104.05	105.19	105.7	105.99	103.52	104.37	104.3	103.04	106.98	105.34	104.14	105.83	104.74	105.28	105.07	104.66	104.11	103.56	105.48	106.22	105.09	105.1	104.82	102.87	105.47	104.62	106.02	103.94	105.87	104.3	103.74	103.93	104.94	104.2	103.85	105.32	105.41	104.75	104.03	105.67	103.66	105.59	104.53	105.14	103.56	105.42	104.26
109.53	108.74	105.72	105.6	106.72	106.12	105.22	104.24	107.07	106.82	108.39	105.19	104.57	105.51	107.52	107.18	106.97	105.7	107.77	105.47	106.87	106.06	105.1	106.27	105.49	105.29	106.61	106.61	106.22	105.94	106.94	105.89	106.13	106.31	105.14	106.59	106.46	107.63	105.99	108.06	103.62	105.52	106.96	107.75	101.82	105.71	106.21	106.35	105	107.67
106.78	108.61	107.96	106.17	106.44	106.92	107.51	107.61	106.85	107.15	107.03	107.32	105.05	106.92	105	107.96	107.56	107.51	107.33	106.31	107.05	106.68	105.23	107.54	105.28	104.79	106.4	105.68	106.04	106.68	107.33	106.89	105.69	104.9	107.83	107.45	106.17	104.17	107.09	106.85	105.9	103.65	107.21	106.55	106.9	104.78	105.76	105.58	106.43	104.94
106.46	106.91	106.89	106.9	106.95	107.25	104.48	106.25	109.09	106.3	104.61	107.26	108.93	105.23	106.26	105.59	106.22	104.35	103.96	107.79	107.07	104.89	103.94	106.81	106.57	107.36	106.18	104.95	107.09	107.88	105.1	107.74	105.66	105.04	106.88	106.35	104.08	107.2	106	105.44	106.44	106.08	103.89	107.23	106.25	106.56	105.29	107.58	107.43	106.27
111.42	110.8	110.67	110.8	108.02	110.03	111.13	111.43	110.89	108.57	110.82	111.63	110.26	112.13	109.59	110.01	110.07	111.02	109.32	110.16	110.31	110.11	111.32	109.11	111.4	111.05	109.37	110.8	112.97	112.04	112.4	106.78	111.69	111.37	109.74	110.68	112.31	112.36	107.81	111.74	109.95	109.74	111.6	111.37	110.97	110.93	110.14	110.6	111.47	111.5
105.59	103.45	104.84	105.1	104.08	103.68	102	103.53	105.91	106.59	103.72	103.13	104.29	105.03	105.13	104.64	105.05	105.05	104.11	105.1	103.84	103.5	104.84	104.41	103.07	102.6	102.78	104.38	106.78	104.94	105.24	103.98	104.45	104.57	103.82	104.11	104.32	104.48	105.88	106.04	102.83	106.85	104.55	103.87	102.64	106.16	103.9	105.4	105.96	105.52
112.77	110.72	110.21	109.18	112.77	109.23	111.56	110.12	111.06	111.94	111.02	110.97	110.34	112.46	110.99	112.03	111.16	112.06	111.2	113.29	112.21	112.83	110.95	110.51	110.98	109.11	109.09	111.99	110.73	112.52	111.3	110.86	111.52	112.72	112.01	113.24	111.63	112.67	111.58	109.9	112.33	110.83	111.36	110.78	111.96	113.03	111.09	111.01	113.58	109.43
99.18	99.294	100.41	102.22	98.306	98.726	100.84	99.068	102.08	98.222	97.232	101.38	99.595	98.032	100.71	99.854	97.643	100.13	100.32	101.37	100.43	100.61	97.695	98.06	100.48	101.69	101.06	101.02	100.11	99.278	98.291	101.57	98.681	99.467	98.312	100.83	99.17	97.681	100.29	99.039	100.17	99.606	97.379	99.62	99.864	99.165	100.34	99.437	99.773	98.196
106	105.47	105.14	104.63	105.55	106.05	105.84	106.43	105.55	103.39	104.51	105.8	104.46	105.67	105.85	106.14	107.92	106.95	105.45	105.12	107.44	107.06	105.12	104.98	106.34	105.42	105.77	103.69	106.12	105.26	105.68	103.79	106.02	105.58	105.61	105.51	104.81	104.21	106.13	103.88	105.57	106.57	106.67	104.76	106.02	106.71	107.61	105.92	107.59	104.46
111.36	110.34	113.57	111.05	111.16	111.57	109.87	112.14	111.64	111.37	111.21	109.24	111.35	111.87	111.56	113.73	111.08	110.52	111.79	111.88	109.87	111.61	112.03	112.26	111.6	111.04	113.43	112.04	109.53	113.04	112	108.25	111.12	111.57	112.08	109.74	111.56	108.5	110.86	111.58	109.55	112.05	109.43	109.38	109.85	109.62	112.2	107.73	109.69	111.07
105.4	104.05	105.27	105.59	104.88	105.13	106.95	107.16	105.36	105.91	104.41	103.31	105.93	105.66	105.23	105.53	107.3	104.19	106.58	106.12	102.14	105.07	107.11	106.81	108.94	106.52	105.43	105.52	105.91	104.3	105.84	104.64	105.69	105.46	105.83	104.32	105.64	106.64	105.41	103.52	106.61	107.59	107.61	107.38	104.85	105.94	103.96	106.09	105.9	106.16
105.62	105.75	107.62	104.93	105.12	103.11	104.63	105.69	105.53	106.52	106.65	106.38	103.86	106.5	102.93	107	104.98	106.79	105.09	105.28	105.08	105.16	104.06	104.51	105.28	103.07	107.51	105.7	104.94	106.71	108.05	107.32	104.92	104.58	106.09	105.16	107.73	105.73	105.77	104.3	104.62	105.45	104.96	105.43	104.43	108.14	103.74	104.63	105.37	105.05
104.16	105.95	103.33	105.82	105.12	103.49	105.04	103.38	102.45	103.07	104.66	101.75	102.97	102.84	104.97	104.71	104.4	105.3	104.76	104.63	104.39	102.13	102.67	106.45	104.48	105.85	104.67	102.63	104.79	103.01	103.66	103.5	103.92	103.79	102.86	102.75	104.07	104.85	106.99	103.22	104.81	106.45	103.61	104.97	104.71	103.92	103.88	104.11	103.25	102.96
111.68	113	113.14	110.24	112.18	110.48	111.12	113.82	110.08	111.01	112.47	110.75	114.37	110.47	112.74	111.94	112.2	112.8	111.95	111.19	113.54	111.48	110.72	110.94	111.99	113.17	112.67	110.86	113.84	112.28	111.94	112.46	110.51	111.2	114.87	111.47	112.12	110.93	111.91	110.27	111.73	114.55	110.98	112.81	109.88	110.31	109.53	113.6	112.83	112.11
106.47	105.76	105.63	105.4	106.14	105.01	109.48	104.91	107.31	107.35	107.01	106.1	106.95	107.2	105.85	106.36	105.92	109.79	105.58	105.04	108	104.17	105.93	107.78	106.81	107.73	107.73	106.06	106.43	105.05	105.12	105.63	104.82	106.31	106.7	106.37	106.16	104.98	105.2	105.36	108.79	106.76	106.45	104.45	107.65	107.46	106.65	106.1	106.11	108.55
105.73	106.23	104.81	103.85	107.76	105.09	103.94	105.53	103.41	106.08	104.81	104.61	104.81	105.25	106.39	106.63	105	103.26	106.63	105.5	106.73	104.52	105.49	107.07	104.48	105.75	105.96	104.65	105.6	102.6	103.74	104.57	105.27	104.96	107.27	105.07	106.04	106.47	105.01	106.79	103.92	106.36	102.17	106.68	106.76	105.52	106.66	105.11	106.77	105.29
105.75	105.47	103.27	105.92	104.55	108.05	107.27	105.68	106.5	104.34	104.58	106.11	105.13	106.56	106.21	107.56	106.8	104.47	105.84	108.26	103.49	106.54	104.59	105.94	106.77	104.2	106.84	107.34	107.02	103.87	104.74	104.21	106.2	106.68	106.9	104.98	103.71	106.06	106.58	104.55	104.34	106.86	105.67	105.3	103.42	105.16	104.56	110.26	104.04	105.97
105.77	106.74	103.97	104.83	104.06	103.88	103.68	104.96	107.51	105.7	104.77	105.5	108.2	106.94	104.79	105.35	103.2	103.06	108.2	108.31	104.36	105.66	105.08	105.18	105.81	105.45	105.64	105.25	107.23	106.88	104.93	104.06	106.37	106.67	105.78	107.08	106.1	105.3	105.74	104.85	103.78	104.06	103.06	104.32	104.81	107.35	104.88	104.95	108.15	103.82
110.17	109.85	112.51	111.57	111.52	110.34	111.16	108.63	114.36	111.86	111.85	110.59	113.23	111.89	112.19	109.99	112.66	112.01	111.51	112.02	111.48	114.37	112.51	112.36	112.75	112.54	113.68	112.66	111.43	108.91	112.11	110.6	111.86	108.9	111.8	113.12	111.1	112.53	110.52	113.88	109.9	110.65	110.67	111.78	111.8	110.07	114.23	110.75	112.63	112.82
117.88	116.56	117.86	117.34	116.69	118.82	115.67	117.86	117.31	115.8	115.9	116.8	116.16	117.15	117.14	117.51	117.14	116.89	118.73	116.75	115.75	119.13	119.48	116.31	117.2	116.71	116.83	117.59	116.52	118.95	117.32	115.51	115.24	115.33	117.37	117.34	119.36	116.69	118.17	119.15	117.99	117.64	117.33	117.19	116.39	116.98	117.55	117.78	118.24	115.22
104.54	106.2	104.22	101.88	105.24	105.01	105.53	104.6	107.22	103.88	104.87	103.22	104.25	106.21	105.76	106.32	103.76	106.01	103.39	105.01	107.65	104.44	104.47	105.34	104.24	103.2	106.12	105.15	105.82	104.64	107.75	104.77	104.98	105.08	107.35	105.26	107.44	102.3	104.55	102.98	105.33	105.42	103.37	108.01	104.19	106.9	110.2	107.07	104.88	106.19
105.41	106.37	107.23	103.1	104.35	105.64	106.47	108	106.06	104.78	105.11	105.13	106.53	104.09	105.11	104.95	105.42	106.58	106.65	105.83	106.22	108.57	106.99	104.61	104.42	106.44	105.76	104.51	105.78	106.75	104.43	105.75	105.65	106.62	107.9	106.71	107.08	105.09	106.49	104.94	106.02	105.18	104.75	106.02	105.61	105.44	105.22	105.41	103.26	103.71
110.59	110.64	107.4	109.23	108.61	110.1	110.11	110.86	107.93	112.12	109.21	108.88	110.06	111.28	108.31	109.97	109.66	108.89	111.08	106.4	111.33	109.4	110.7	109.49	111.64	109.55	109.76	109.79	110.77	110.33	112	108.18	109.56	109.18	111.76	108.95	109.3	108.5	110.45	110.88	109.76	108.85	111.86	113.28	109.3	110.25	108.36	109.69	111.07	108.89
107.61	106.44	106.67	107.72	103.79	105.87	106.65	108.76	108.35	107.53	106.01	107.33	103.89	105.95	106.64	107.03	105.3	107.7	105.99	106.03	106.49	107.59	107.51	106.69	104.68	106.01	107.98	108.2	107.79	107.33	106.26	107.59	105.74	108.26	107.28	108.07	107.64	105.81	106.54	106.86	106.66	104.46	105.38	106.25	107.3	105.45	106.45	106.64	104.04	106.99
111.32	109.44	109.94	110.26	107.21	107.96	110.1	107.96	109.3	110.11	110.01	107.71	108.82	109.79	109.8	110.33	110.01	109.53	108.6	109.06	109.26	109	107.68	110.7	109.63	109.56	110.33	109.01	108.47	108.93	109.33	110.4	111.71	111.26	110.95	109	109.4	110.84	111	108.3	109.78	110.72	109.87	111.65	112.2	112.6	110.08	109.25	109.51	108.75
113.85	111.56	115.41	113.62	113.94	112.2	113.82	112.43	110.87	112.47	113.07	111.85	113.04	113.92	111.79	111.75	112.92	112.56	112.63	113.22	112.2	113.99	113.57	111.87	112.79	111.24	112.54	112.55	112.2	111.69	114.73	112.23	112.45	112.95	110.47	113.22	112.77	113.27	113.1	113.03	114.28	112.28	112.16	113.19	114.14	113.13	114.19	113.53	110.82	110.83
106.92	106.35	106.5	109.38	106.96	105.24	107.58	106.74	107.34	108.34	106.92	108.08	106.95	106.12	109.29	107.96	107.73	107.45	105.91	105.75	106.65	106.7	107.77	107.47	107.26	106.86	108.55	107.49	107.1	105.97	106.5	104.06	106.07	108.13	105.19	108.8	106.94	107.29	105.58	106.93	107.27	104.91	104.51	104.78	107.24	107.93	107.41	107.52	107.09	106.58
106.24	105.61	104.27	104.58	106.55	103.13	104.06	104.61	104.81	106.65	108.63	104.06	103.92	105.71	105.29	105.58	106.3	107.77	105.17	106.34	104.7	106.47	103.89	104.97	105.33	105.7	103.67	108.38	104.44	105.68	108.03	104.12	108.22	105.29	107.12	103.82	105.7	107.05	105.69	106.07	102.51	105.77	106.63	106.21	105.46	104.33	104.19	107.76	106.84	106.34
104.79	105.04	103.85	105.62	106.96	105.77	105.5	105.1	104.22	102.4	105.4	106.22	104.99	105.49	104.25	106.34	105.56	104.74	104.5	104.82	104.34	107.7	106.27	106.59	104.96	105.47	105.4	106.11	104.25	105.78	106.25	106.62	106.32	105.81	105.66	103.62	106.6	104.99	104.03	105.52	103.99	103.76	103.34	104.85	106.72	106	102.71	105.69	104.46	107.26
100.67	99.205	100.41	98.858	100.11	97.897	101.12	102.37	103.77	100.5	100.84	102.56	99.096	100.44	103.16	99.611	100.28	99.778	101.3	100.09	101.82	100.8	101.16	101.09	101.05	102.38	101.51	99.547	98.977	98.847	100.51	99.388	101.59	100.14	100.66	99.868	100.57	101.25	99.879	98.571	99.626	101.85	100.17	101.85	99.625	98.436	103	101.89	101.73	100.87
101.94	104.33	104.22	106.72	105.02	106.32	106.65	107.07	105.25	106.43	102.3	104.83	103.16	103.12	103.74	104.05	104.32	106.21	103.99	103.59	103.09	105.38	104.82	106.58	104.55	105.22	107.41	106.86	104.7	104.46	104.33	102.58	107.08	105.46	103.56	104.33	107.18	105.3	106.79	105.95	103.93	105.4	105.15	105.66	106.6	104.22	102.49	105.87	105.71	105.42
106.06	109.03	104.58	105.89	105.01	106.33	106.46	106.33	103.94	107.39	106.98	105.89	105.57	106.26	105.78	106.43	106.32	106.16	106.49	105.34	106.63	107.54	103.59	103.98	108.23	105.97	105.31	105.48	104.68	105.55	105.92	107.52	108.58	107.39	105.37	107.02	105.61	106.98	107.34	104.79	104.93	103.13	107.25	107.27	104.18	104.55	106.53	104.38	106.61	108.32
99.81	101.79	99.732	99.923	100.3	100.64	98.792	99.345	100.66	100.47	99.517	97.161	99.236	98.227	100.29	100.65	101.17	100.13	99.903	98.091	101.48	97.869	100.25	98.985	100.26	101.7	99.929	99.67	98.509	99.109	101.34	98.471	98.212	97.854	98.616	99.131	99.864	99.029	98.052	100.43	99.852	97.472	100.23	98.735	99.142	99.306	99.627	98.792	100.86	100.87
113.24	110.85	112.79	111.44	111.18	111.75	111.27	111.64	110.29	112.07	113.96	112.05	113.54	112.34	110.59	112.37	112.28	112.4	113.75	110.64	109.67	112.3	111.04	110.84	110.72	111.56	110.71	111.94	114.03	113.75	110.81	111.8	113.55	114.01	109.25	111.56	112.53	110.72	112.39	110.78	113.63	110.55	112.07	109.8	112.23	112.01	111.54	112.79	112.64	111.52
100.68	100.59	99.277	101.25	97.459	99.403	100.98	96.783	100.16	99.331	100.55	102	98.323	102.02	99.624	99.509	102.7	100.52	100.68	99.06	99.366	99.835	99.917	99.487	100	98.086	101.05	101.48	100.81	98.943	98.917	102.33	99.442	101.09	101.62	101.3	99.588	98.996	100.69	98.882	99.564	100.95	101.12	99.579	98.238	100.52	100.35	98.941	98.981	98.862
103.76	102.88	103.81	103.69	102.78	104.68	105.93	103.38	103.18	104.63	104.35	103.64	104.61	105.9	105.45	105.25	105.37	104.4	101.58	103.45	104.9	103.81	105.42	104.75	105.89	106.03	103.77	103.35	105.77	102.04	104.19	106.51	104.59	107.09	103.49	104.67	105.49	103.53	103.79	103.69	104.02	104.14	104.02	105.72	104.07	104.37	106.35	106.3	104.96	102.21
105.56	105.95	105.28	105.47	105.62	103.25	107.82	106.7	107.9	105.53	106.72	103.13	105.63	107.94	105.49	106.74	107.89	107.49	106.04	106.19	106.54	106.75	106.53	106.29	107.42	106.83	103.21	106.91	106.47	105.95	106.08	104.92	106.57	105.6	105.42	106.43	107.16	104.63	107.19	106.1	107.73	106.12	107.66	104.96	103.95	106.5	104.11	106.26	105.28	108.01
110.01	114.18	113	113.17	111.82	111.94	109.29	113.32	112.32	111.51	112.37	115.81	110.34	110.93	111.77	112.08	112.67	113.55	111.55	110.37	113.3	113.62	111.86	113.07	113.46	113.44	113.67	112.18	113.27	111.68	110.6	112.17	112.88	112.41	112.9	111.67	113.71	110.28	109.75	115.02	111.15	113.91	112.66	112.49	111.9	111.09	112.31	110.73	110.67	112.72
106.59	105.02	103.49	104.15	104.69	103.82	102.43	104.54	105.44	104.08	104.22	104.79	106.32	105.02	106.71	107.06	102.81	104.36	105.79	102.74	103.87	105.27	104	105.7	104.77	105.09	104.05	104.83	104.53	102.7	105.94	103.57	105.38	103.95	103.96	103.58	104.6	101.67	103.77	103.78	104.11	104.52	105.47	105.2	105.48	103.26	102.25	104.89	107.62	104.45
110.56	111.12	111.45	112.71	110.69	110.74	111.93	112.42	111.09	112.95	112.25	110.9	112.84	113.47	113.31	109.92	111.4	111.75	112.33	111.49	111.02	110.62	112.92	111.3	113.07	113.51	113.62	112.6	114.47	113.51	112.4	114.53	114.07	110.32	112.03	114.54	112.55	111.36	109.96	111.39	113.98	110.43	111.03	111.45	109.67	112.19	112.64	112.71	113.2	110.79
106.16	104.92	104.91	107.09	106.79	104.9	106.97	105.66	105.31	104	106.82	107.23	105.96	105.86	106.62	106.57	103.89	105.46	102.57	105.33	107.5	106.46	107.31	105.07	106.33	105.04	105.67	106.56	105.77	107.97	107.66	103.57	106.46	102.39	105.1	106.9	104.88	105.04	106.14	104.53	107.59	106.3	106.09	106.48	106.12	105.68	104.7	107.19	105.84	106.7
106.4	106.44	107.57	106.16	105.87	107.83	105.5	105.63	104.91	107.22	105.98	104.76	104.13	106	105.92	105.55	107.22	107.17	105.33	105.77	104.33	107.17	104.79	106.62	108.54	106.94	106.69	105.08	105.18	105.21	106.54	108.02	108.11	106.09	105.76	107.25	105.87	104.36	105.84	105.12	106.36	107.63	103.95	105.62	104.88	107.37	106.92	106.18	106.12	105.07
113.49	113.46	113.16	113.74	112.98	111.91	113.22	111.86	110.49	110.73	112.29	112.92	113.35	112.88	114.15	113.23	112.07	114.85	113.71	113.12	112.78	112.94	113.86	111.31	114.73	112.3	113.56	110.94	112.87	112.26	112.28	111.2	113.19	112.33	114.68	111.6	111.89	114.48	111.08	113.75	112.31	114.71	114.81	113	112.89	112.63	111.71	116.76	113.35	115.08
105.21	106.35	103.97	104.3	103.99	105.54	103.81	101.8	103.38	104.9	106.37	104.19	102.61	106.04	103.95	105.45	105.06	103.45	104.83	104.68	104.91	105.1	104.18	104.65	105.64	106.11	103.98	104.74	104.38	104.52	104.63	104.22	105.2	103.34	103.96	104.91	104.33	106.1	105.38	103.98	104.55	105.21	103.23	104.22	104.54	105.67	104.2	105.56	103.64	104.29
101.38	105.08	104.24	102.32	103.78	104.41	104.62	105.12	103.09	104.08	104.86	105.85	103.69	107.27	102.88	105.19	102.25	104.98	104.44	107.14	104.18	104.35	103.94	105.89	103.13	103.46	101.28	103.35	103.51	103.86	103.5	104.02	102.67	103.51	104.57	103.91	103.06	105.99	104.97	104.87	102.81	105.7	104.22	102.92	104.96	104.94	104.35	104.24	103.5	103.82
119.97	118.79	115.76	120.02	117.63	117.54	117.2	119.13	118.03	116.62	119.41	116.78	118.91	117	117.63	115.89	118.98	116	118.32	117.04	117.28	114.71	116.92	118.33	118.26	115.69	116.03	118.74	118.83	120.54	117.79	119.44	118.62	115.31	116.88	117.76	117.72	117.2	118.13	116.92	118.46	117.36	117.5	118.01	119.1	117.22	116.99	118.91	118.48	117.4
105.8	104.09	104.03	106.16	105.98	104.41	106.07	105.12	103.46	106.5	105.75	105.46	104.49	105.97	105.41	107.91	107.13	103.58	105.21	106.3	106.06	105.66	106.15	105.88	104.66	104.7	104.87	106.63	104.65	105.83	106.33	104.97	107.16	105.23	106.69	104.31	105.37	103.17	104.86	107.31	107.81	104.77	104.6	102.43	105.82	105.8	105.54	102.84	106.36	105.46
102.23	101.33	98.831	99.875	99.806	100.08	100.2	100.99	98.622	100.67	100.57	99.586	100.42	100.68	101.22	101.2	99.368	102.56	102.98	100.52	100.25	98.136	99.873	100.58	100.46	100.05	100.82	100.33	99.771	99.744	99.323	101.77	99.95	102.45	99.767	101.25	100.09	99.713	100.43	100.6	100.74	100.39	101.29	101.59	98.419	99.44	99.303	100.11	100.8	98.754
103.83	106.54	105.55	107.75	105.63	105.02	104.32	104.75	106.31	104.89	103.21	103.68	105.71	105.02	102.65	107.53	103.65	106.16	104.86	104.5	105.93	106.19	104.14	103.26	106.45	106.38	105.93	106.28	106.12	105.08	108.08	105.85	105.94	104.29	103.41	102.62	109.07	105.2	102.28	105.97	104.16	102.82	105.39	105.11	107.13	105.04	106.09	106.96	101.28	106.41
110.91	108.77	111.38	106.51	109.11	108.34	110.88	108.67	109.98	109.38	110.71	110.5	109.69	106.97	110.43	110.83	108.66	108.3	109.34	110.42	109.44	109.34	110.4	108.92	108.65	111.3	112.14	109.67	107.4	109.75	110.09	108.93	109.22	112.08	110.61	109.03	110.39	109.65	107.18	109.92	108.72	109.81	109.22	110.98	109.66	110.37	111.43	111.42	110.01	110.59
104.06	105.32	105.25	104.87	103.5	102.3	104.27	106.45	105.34	104.05	105.38	104.45	104.69	105.57	104.37	106.47	103.72	106.21	106.39	104.43	103.12	104.81	104.27	104.47	105.5	105.85	104.89	104.66	104.34	106.15	102.76	106.96	103.16	104.86	106.38	105.01	103.89	105.58	105.42	104.65	105.71	105.48	106.01	105.73	104.33	103.33	106.25	105.4	105.26	104.7
104.55	105.23	107.52	109.98	103.75	105.6	108.04	103.26	103.97	105.84	108.07	105.28	103.75	105.87	106.07	105.72	103.78	105.93	105.65	104.65	105.37	104.19	107.42	106.28	104.17	104.64	106.05	105.57	105.03	105.4	105.3	105.3	108.17	103.23	103.79	105.64	106.28	105.74	105.44	104.66	107.45	103.01	105.57	106.38	104.52	103.45	106.45	104.3	102.74	106.49
108	106.28	106.7	104.43	107.98	108.35	105.83	104	106.53	107.35	104.85	106.19	105.84	103.1	107.03	105.68	106.25	105.64	105.66	105.76	106.65	105.93	107.67	106.19	104.45	105.23	103.65	106.72	107.13	105.02	105.57	106.19	105.39	106.02	105.74	104.4	106.17	105.73	106.7	106.13	104.04	105.57	105.86	105.86	107.8	105.92	105.43	106.16	103.1	105.53
107.99	107.83	106.37	105.51	104.61	108.57	106.99	106.57	104.74	105.73	104.57	107.27	103.27	105.22	106.55	105.46	106.53	109.32	105.96	108.22	107.31	105.03	105.45	105.6	107.81	106.66	106.71	108.24	105.87	106.44	104.27	107.91	105.47	106.64	105.13	106.23	104.92	105.55	106.78	103.85	105.77	104.61	107.08	108.23	105.69	105.6	108.01	106.05	104.27	106
105.67	102.96	103.79	105.42	106.09	103.27	103.26	106.71	105.06	103.29	104.72	104.93	102.05	104.47	102.73	105.27	104.69	104.04	104.65	105.6	103.13	102.19	105.17	104.68	104.87	106.29	106.15	104.33	104.36	105.26	102.38	103.74	104.05	103.37	101.62	103.26	103.98	104.79	104.69	106.91	106.57	104.89	102.96	101.6	103.86	103.24	105.98	103.39	107.33	105.8
104.01	105.6	102.47	105.2	104.78	102.89	103.98	103.75	105.51	101.7	103.04	103.36	101.7	105.26	107.27	104.1	106.02	103.46	103.15	102.63	105.48	103.62	104.39	102.88	101.64	106.06	104.46	107.7	104.68	104.29	104.95	105.46	103.21	102.66	103.96	104.19	104.81	104.71	104.76	104.54	105.74	103.41	103.68	105.72	105.64	101.91	105.13	104.61	102.62	104.13
99.997	100.64	100.84	99.447	101.07	98.963	100.17	99.04	100.46	99.825	102.09	98.769	99.736	98.056	101.18	99.232	99.257	97.856	99.312	98.465	100.2	98.443	99.273	100.25	99.471	99.134	97.783	100.4	99.055	99.265	100.22	99.807	97.472	99.194	99.772	98.29	100.64	100.04	98.837	97.739	100.35	98.316	99.508	99.59	100.29	98.84	99.381	98.948	102.37	100.95
108.33	104.23	104.24	107.19	105.79	104.93	107.31	106.96	105.38	105.91	103.48	106.36	105.57	104.26	106.58	106.18	105.34	101.55	105.37	107.12	104.84	106.42	106.97	105.51	105.67	107.51	104.81	103.67	106.63	103.82	105.78	104.96	105.19	105.49	105.81	104.77	104.02	104.8	106.51	104.38	105.36	105.94	106.04	106.49	107.36	104.89	104.4	104.4	106.42	104.11
100.92	99.041	100.66	98.94	101.81	99.173	99.592	99.436	100.32	99.491	99.779	101.05	100.16	99.97	99.8	99.463	100.02	100.21	99.34	99.145	98.89	100.1	101.31	99.867	99.326	98.286	99.097	100.97	100.26	100.17	98.978	98.739	101.75	99.835	99.174	99.128	99.268	99.052	98.584	99.364	100.62	99.415	100.72	99.456	98.209	101.05	100.46	98.722	98.255	100.25
106.52	103.99	104.64	106.12	105.13	108.26	105.42	106.74	105.12	107.75	105.09	103.92	106.25	101.28	105	102.93	106.78	104.2	106.56	106.25	104.42	106.41	104.56	106.96	105.5	104.51	106.79	103.6	106.27	104.59	106.5	105.4	105.92	105.02	105.24	105.55	105.32	104.97	106.29	105.82	101.09	106.29	106.13	105.21	103.51	106.76	104.31	105.62	105.25	106.38
105.7	105.89	105.34	106.02	106.72	105.41	105.73	104.01	102.81	105.81	105.43	105.02	104.73	107.06	105.34	106.18	105.33	104.43	105.34	106.1	105.26	103.35	106.49	103.46	104.97	104.53	103.31	105.66	106.48	105.79	106.64	105.81	104.53	105.56	106.74	104.81	105.3	104.46	105.63	105.21	106.33	106.51	103.11	105.16	105.25	105.26	104.87	105.24	105.1	106.39
117.88	117.21	117.74	117.45	117.77	118.65	118.83	117.46	115.49	116.51	116.21	117.58	116.75	119.16	115.23	120.2	116.8	118.08	118.62	118.15	119.22	116.45	116.24	118.16	118.51	117.97	117.28	117.78	118.17	115.48	120.52	118.31	117.7	116.88	115.93	116.43	116.57	115.1	118.37	116.55	117.41	116.41	117.48	116.87	116.63	115.28	119.79	118.01	117.29	119.06
100.72	101.29	100.45	102.29	98.446	102.33	99.281	101.03	101.29	101.58	100.93	100.22	100.78	100.6	100.38	102.1	98.887	98.978	100.96	102.86	98.946	99.929	100.43	100.63	99.874	101.18	100.11	99.21	99.562	99.287	98.908	102.74	102.32	101.03	99.873	99.308	101.16	99.846	101.04	99.552	99.151	100.64	98.179	101.85	99.964	99.223	100.82	99.817	100.81	98.954
105.23	106.43	106.54	106.3	106.5	105	105.87	105.4	105.96	107.65	104.55	104.98	103.66	104.46	106.1	106.31	104.23	108.03	106.61	106.01	107.53	104.78	107.42	105.42	103.77	104.63	108.2	106.78	105.2	104.81	107.14	106.48	104.25	103.84	105.37	106.13	107.11	104.79	104.51	105.36	105.91	105.81	105.71	105	105.84	106.8	105.49	104.13	104.64	104.25
108.16	109.17	107.09	107.09	106.73	105.03	105.07	108.18	107.45	104.38	105.56	107.06	106.85	105.03	107.85	106.16	105.91	109.81	108.11	108.15	107.22	105.82	108.38	107.54	108	108.4	106.39	106.52	105.42	108.86	104.89	105.72	108.68	108.68	107.16	105.4	107.2	108.43	107.51	106.3	107.54	105.42	107.68	106.94	106.26	106.16	108.34	108.08	109.05	106.68
99.348	99.055	101.05	100.97	100.76	100.61	100.42	99.874	102.4	98.808	100.21	104.26	101.74	100.93	99.789	99.108	100.36	101.04	101.64	101.65	100.37	100.7	100.39	100.74	99.342	101.66	102.75	100.98	101.29	102.07	99.968	100.25	101.15	101.84	101.08	100.35	99.694	101.72	100.31	100.69	99.9	102.62	101.15	99.956	100.85	100.73	98.716	102.17	100.03	102.12
106.73	105.36	108.19	106.67	106.81	106.25	106.41	108.39	107.34	104.15	104.98	106.03	105.83	106.56	107.36	107.15	105.76	105	106.54	106.59	105.61	109.63	106.04	107.2	106.71	108.8	107.72	107.45	105.6	103.95	105.63	106.79	107.47	106.38	105.26	109.68	105.53	108.25	105.67	105.98	106.65	104.24	106.19	108.5	106.69	106.5	105.95	106.08	106.32	106.41
118.04	119.05	117.11	117.76	116.42	118.05	117.68	115.95	119.49	114.2	117.5	114.77	115.89	116.9	115.77	116.54	116.14	116.66	115.34	118.46	116.03	116.92	116.12	114.71	114.17	116.95	114.71	114.92	115.51	117.36	114.74	115.9	116.27	114.21	117.61	114.87	117.27	116.84	114.48	116.55	115.03	116.07	116.32	117.02	117.01	115.44	115.24	116.05	114.45	114.51
98.787	99.667	100.95	98.038	99.479	97.953	100.36	98.285	101.57	100.21	99.427	98.517	100.96	101.77	102.58	101.4	98.204	98.539	98.974	99.358	98.025	100.29	99.901	96.692	99.336	100.74	98.797	98.48	100.07	101.24	98.544	100.46	98.936	100.9	102.04	100.67	99.949	99.978	101.69	100.12	99.099	99.059	98.566	100.36	101.22	98.25	100.7	99.452	100.53	100.24
101.2	100.96	100.47	101.4	100.4	99.006	100.34	102.7	98.118	98.75	99.435	101.58	99.701	101.27	100.85	99.526	99.01	100.7	100.03	99.28	100.62	100.8	100.63	98.815	100.86	98.006	100.16	100.44	100.9	100.57	98.588	99.803	98.609	102.02	101.21	98.726	99.447	98.189	98.976	100.72	100.36	102.07	99.216	101.22	100.19	101.19	98.85	100.36	99.406	98.95
111.04	112.6	110.94	109.16	111.46	110.48	111.96	113.83	111.94	112.46	111.46	111.86	110.28	113.22	114.61	110.94	112.64	112.48	111.75	112.53	112.65	111.52	110.4	112.14	110.91	111.3	112.7	112.45	113.2	109.41	113.48	111.72	112.01	112.43	109.65	112.48	113.77	111.88	109.83	109.32	112.84	111.72	111.78	113.38	111.82	113.67	111.8	111.93	113.53	111.7
106.18	107.86	109.1	105.84	106.37	107.24	106.52	106.49	107.62	104.76	108.54	103.52	105.29	105.15	108.89	104.65	104.44	106.47	105.18	106.04	106.15	105.24	107.18	103.41	105.67	108.2	104.72	106.15	106	106.13	106.63	107.37	107.54	105.73	106.13	108.29	108.44	109.27	107.2	103.78	103.27	105.83	107.02	106.75	105.59	106.75	106.69	106.69	107.06	107.53
112.31	107.91	110.44	108.93	112.43	110.12	109.72	110.7	110.17	109.69	110.87	108.95	113.12	109.51	111.22	110.8	111.32	111.66	111.78	109.69	112.02	111.49	111.09	111.5	109.53	109.25	109.85	111.41	110.08	111.78	110.22	110.5	109.99	112.83	108.23	109.15	109.95	107.65	111.34	109.82	112.08	110.19	111.14	109.55	109.45	109.98	110.44	108.63	109.71	110.71
104.57	103.75	108.43	104.89	103.98	104.45	105.84	105.02	104.56	106.63	104.07	104.77	105.12	107.36	105.33	104.85	104.69	103.36	105.65	107	103.84	106	106.35	106.99	103.35	104.65	104.04	105.51	104.18	105.14	107.79	105.05	105.77	104.79	105.57	104.42	103.6	106.42	104.32	104.05	106.82	106.7	106.97	105.32	106.07	104.98	107.63	105.88	105.66	104.54
104.06	103.24	105.69	106.35	105.29	106.29	103.75	105.28	105.81	104.36	106.4	105.73	104.36	105.95	104.12	106.11	106.09	106.43	105.79	104.56	105.62	107.26	103.45	106.71	104.73	106.91	106.24	107.88	107.68	105.9	106.45	104.65	103.46	106.93	105.2	106.07	106.24	105.93	104.73	105.01	104.62	104.99	104.81	106.16	104.62	104.63	105.51	105.05	106.05	106.52
111.18	108.41	108.47	112.11	110.74	113.57	109.82	110.92	109.65	110.55	110.24	111.77	110.99	109.4	111.31	110.36	109.75	111.25	111.58	110.5	110.11	113.74	108.2	109.8	111.33	113.35	108.74	109.98	113.95	111.8	111.76	112.9	110.02	109.59	107.81	113.72	107.96	112.75	111.75	110.59	111.6	112.55	111.41	110.29	111.2	110.34	109.07	108.9	108.32	110.03
117.32	118.37	118.81	116.38	118.65	115.07	116.92	115.81	118.08	117.15	119.11	118.69	117.31	118.07	118.02	117.82	115.78	115.98	117.06	117.76	116.82	117.95	117.88	115.78	120.66	117.58	119.16	117.19	117.68	119.36	116.97	117.82	117.96	117.5	115.88	114.23	115.32	117.07	117.65	115.92	118.44	118.59	116.39	119.13	116.26	117.48	117.11	116.83	115.44	116.55
105.64	103.98	103.75	103.01	105.39	104.75	104.64	104.71	103.2	106.53	105.07	104.71	104.86	105.34	105.24	103.18	104.5	103.93	104.72	105.13	104.26	105.39	103.55	104.61	103.81	102.55	104.93	103.8	104.05	105.98	106.27	104.95	104.48	106.81	104.7	107.76	103.57	103.86	105.98	105.8	104.51	105.86	105.62	103.87	104.79	106.37	106.15	105.17	103.46	102.11
112.84	111.35	113.2	113.8	112.55	115.05	112	113.8	111.06	112.16	111.96	111.72	114.13	112.36	112.58	110.02	114.17	112.66	112.74	113.22	110.68	112.56	110.92	112.89	111.73	111.39	110.82	110.33	112.69	110.76	112.16	113.54	111.78	112.27	111.23	113.67	113.32	111.07	112.98	113.03	112.4	113.16	111.24	112.41	110.69	112.62	111.24	112.53	110.14	111.47
104.11	105.87	104.61	105.42	105.53	107.51	104.87	106.44	104.23	105.33	106.46	105.82	106.84	104.71	104.56	105.83	103.88	102.77	104.64	106.44	106.48	104.4	105.12	105.61	105.18	108.47	104.38	104.43	104.51	105.62	105.78	104.4	107.04	106.26	104.39	106.22	105.48	105.53	104.16	105.09	106.34	105.5	106.68	108.26	105.15	104.97	106.36	104.8	105.61	106.43
104.81	106.15	104.87	106.13	105.98	104.16	102.73	106.75	104.89	106.36	105.45	106.35	104.76	105.69	105.74	105.01	106.75	103.39	103.31	104.66	105.04	104.43	104.55	105.74	107.01	103.97	105.97	105.09	105.55	106.07	106.42	103.51	105.98	108.01	104.16	106.69	106.82	104.51	103.91	105.22	101.66	105.11	105.93	105.9	106.35	104.52	105.86	105.12	104.76	106.63
110.17	107.71	108.11	111.24	108.54	110.51	110.48	109.5	110.77	108.47	111.64	108.83	109.61	108.59	109.27	108.82	111.82	109.5	109.41	109.18	108.37	110.86	112.78	108.48	110.81	111.45	111.45	110.09	110.56	110.53	108.84	111.12	110.49	109.96	109.21	109.58	110.78	109.6	112.33	111.86	110.61	111.66	110.72	111.84	107.55	110.82	108.17	109.63	109.79	108.55
109.3	109.85	110.98	109.76	109.47	112.59	112.22	111.01	112.23	110.44	111.09	112.09	112.25	111.57	113.24	109.86	111.28	110.59	111.09	111.73	113.08	112.15	110.71	110.64	111.05	111.27	108.64	112.51	112.24	112.38	110.79	110.14	110.77	111.01	109.68	112.26	110.52	113.61	112.84	110.47	112.75	110.88	110.62	109.73	112.78	111.94	110.14	112.57	110.77	111.31
106.48	107.54	107.76	107.2	106.62	106.89	107.19	107.25	106.13	105.97	108.37	108.35	107.82	107.2	106.09	106	103.6	107.8	106.18	107.28	106.38	104.63	109.11	107.32	106.91	105.78	104.64	105.29	106.54	106.53	106.25	106.68	106.72	105.67	106.24	105.74	108.14	107.6	106.2	109.27	104.89	107.5	107.53	106.37	107.11	108.79	104.96	104.97	108.32	104.16
112.19	109.89	109.22	111.36	109.64	109.65	113.62	110.75	112.47	109.85	110.99	111.04	108.73	108.58	109.19	111.26	111.33	111.73	110.19	113.13	110.5	111.12	112.21	111.21	110.11	110.35	112.93	111.12	110.81	109.95	109.01	111.83	109.73	111.78	110.3	110.88	109.33	111.91	110.34	112.97	114.19	107.71	111.52	111.16	110.87	110.19	111.59	109.69	112.22	112.49
104.08	104.84	106.72	105.3	106.56	107.95	104.88	106.74	106.13	105.01	104.25	106.1	102.52	104.1	103.57	108.19	105.33	103.94	106.4	104.9	106.12	105.54	104.25	105.03	104.38	106.17	104.79	103.46	103.89	105.96	103.91	107.77	104.47	106.34	104.23	104.67	105	106.64	104.52	105.61	103.6	105.26	106.93	102.92	104.05	106.17	105.4	105.14	106.37	105.93
111.51	109.58	113.53	111.9	112.47	111.86	113.85	111.09	111.81	109.44	110.29	113.2	112.02	109.54	112.08	110.83	111.41	112.17	110.86	111.62	110.59	112.23	110.01	111.85	107.83	109.73	112.13	113.61	110.96	111.92	112.22	112.28	108.85	110.18	110.85	108.91	112.67	112.08	112.38	111.54	113.53	110.12	111.06	107.41	112.43	112.95	110.87	112.51	110.65	109.09
104.87	107.85	107.82	105.74	107.29	108.05	106.41	106.65	107.7	106.98	107.28	107.76	106.11	106.37	106.22	107.02	106.87	106.1	106.11	107.03	106.62	105.98	105.5	106.36	105.2	106.47	107.81	106.11	105.51	107.23	104.17	106.41	105.69	107.97	104.9	107.33	105.11	106.35	107.64	105.56	104.64	107.14	103.3	107.06	105.85	105.28	105.29	105.45	106.62	106.33
99.885	100.03	98.436	100.99	99.732	100.52	101.62	97.178	102.13	100.25	100.12	101.35	100.02	97.949	101.88	98.82	99.512	102.72	100.48	102.49	101.74	99.122	99.075	99.587	101.3	99.638	100.62	99.52	98.145	100.06	98.177	100.52	98.604	100.67	101.54	99.004	98.882	100.07	99.234	100.18	102.2	99.317	98.204	100.18	99.706	99.051	98.866	101.07	99.259	99.531
105.22	103.9	105.03	105.85	105.8	106.25	104.27	104.8	105.93	106.79	104.75	108.38	105.59	107.02	105.94	104.48	105.69	104.95	103.4	105.96	105.53	104.57	106.18	105.26	103.38	105.18	106.67	105.98	106.28	104.87	107.19	104.06	105.5	106.04	104.59	107.14	107.06	106.89	107.16	106.89	107.1	105.72	105.63	104.21	105.39	104.7	104.9	106.34	106.82	105.95
111.46	111.88	109.46	109.07	110.94	112.09	113.13	111.54	111.28	109.76	112.04	110.98	113.18	111.67	112.86	113.37	109.16	112.23	111.02	110.06	111.55	113.57	110.38	111.43	112.34	113.48	112.03	110.82	110.92	111.41	111.5	111.8	114.39	111.7	112.04	109.96	111.74	110.86	112.62	109.35	109.76	111.25	111.2	111.03	110.6	111.53	112.08	111.61	114.61	111.35
105.39	104.21	105.05	107.36	107.63	103.78	103.49	105.46	105.72	104.86	102.08	105.8	103.62	105.67	104.86	105.63	105.69	103.27	103.34	103.85	107.27	105.05	103.71	106.42	105.25	106.26	104.97	103	107.61	106.47	104.38	106.65	106.72	104.3	106.3	103.82	106.23	105.19	105.1	105.03	107.64	105.19	107.48	106.32	105.42	105.7	104.4	105.7	105.16	104.35
113.19	110.48	109.85	112.19	114.03	111.85	110.78	111.16	111.26	110.11	110.78	112.51	109.77	111.66	112.19	111.02	112.58	110.33	112.3	109.96	110.82	112.63	110.95	112.44	111.47	114.07	110.12	110.53	111.07	113.1	111.75	112	111.68	110.71	112.43	111.03	110.42	109.4	112.87	110.99	111.87	109.75	111.95	111.81	112.89	110.31	110.02	111.94	111.11	112.52
109.7	112.23	108.7	112.24	112.49	110.77	114.18	112.02	108.8	111.03	112.22	114.07	110.88	108.2	114.13	111.02	109.26	110.86	111.45	112.39	111.45	113.78	111.29	110.77	112	112.24	112.46	111.26	113.32	111.68	112.72	110.27	110.82	110.72	111.09	110.49	108.06	111.51	111.95	111.59	112.51	112.44	109.73	112.12	111.92	109.95	113.43	112.75	110.08	112.1
107.64	106.59	107.74	106.2	107.49	106.14	106.17	109.73	108.24	107.69	107.64	107.33	107.67	106.93	107.79	106.54	105.18	108.19	108.05	105.76	106.73	105.88	108.21	104.76	106.62	106.13	106.21	104.6	108.12	106.37	109.81	105.79	105.56	106.37	105.13	107.24	106	106.59	106.69	105.68	107.35	108.41	106.21	105.47	108.46	106.07	106.09	104.42	106.59	106.34
96.752	99.018	99.229	98.737	98.511	101.96	98.86	100.76	101.17	100.37	99.83	101.6	100.84	99.916	101.34	100.54	99.284	100.26	99.091	102.96	101.19	98.631	100.43	101.16	100.31	101.6	99.209	101.39	100.84	99.683	101	100.7	99.647	100.07	101.85	100.57	101.02	99.411	101.42	102.84	101.11	100.44	99.575	100.15	99.67	100.43	98.344	100.43	99.694	101.04
101.9	99.802	98.352	99.75	101.35	100.47	100.27	98.748	99.536	100.81	101.16	98.408	99.751	99.084	99.56	99.029	101.22	99.435	99.488	99.665	99.47	98.837	99.648	98.223	100.53	98.969	100.05	98.679	97.861	101.95	100.89	99.644	99.402	98.128	99.341	100.52	100.06	99.799	98.707	99.416	98.389	100.64	99.752	101.71	99.927	99.211	100.14	100.49	101.33	100.59
106.27	105.61	108.17	105.09	105.03	108.24	105.28	107.14	106.13	103.91	105.7	105.93	106.07	106.06	105.34	103.9	105.57	105.94	105.76	106.43	103.27	106.31	102.68	106.93	105.91	105.84	107.05	106.34	106.3	106.14	103.74	107.48	106.72	105.64	105.91	105.26	105	105.06	104.28	106.64	104.99	105.32	105.78	106.06	104.74	103.63	105.08	105.16	104.21	106.86
101.03	100.95	100.99	101.34	97.842	99.407	98.777	101.09	101.7	100.28	101.8	98.487	101.89	99.763	98.076	102.43	101.5	99.645	99.042	99.18	99.755	99.323	100.2	99.732	101.89	102.88	98.828	100.3	100.03	101.21	99.983	100.75	99.661	100.18	100.95	100.82	101.36	99.96	97.906	100.07	97.97	100.04	99.999	99.38	98.961	99.616	100.28	101.28	100.25	100.47
99.096	100.03	103.22	99.13	99.94	101.27	103.4	99.968	100.46	100.09	102.1	100.88	102.12	101.7	101.3	102.04	100.98	101.12	101.27	98.591	100.53	98.26	103.73	99.894	101.32	100.7	101.72	101.51	101.93	100.37	99.434	99.137	101.85	102.66	101.81	100.35	100.47	101.51	100.57	100	101.4	102.71	101.98	100.57	100.55	100.66	99.669	99.587	100.96	100.27
106.63	107.6	106.95	108.46	105.78	104.94	105.99	107.94	106.01	107.43	107.73	106.28	107.65	109.02	108.42	106.67	107.28	105.33	107.87	107.69	107.37	107.73	105.31	107	106.76	103.88	106.36	108.55	108.03	107.85	106.89	107.18	106.66	107.43	106.1	106.74	108.16	106.46	106.84	107.95	106.94	108.36	105.4	109.44	105.88	107.56	107.5	109.73	107.23	104.8
103.76	104.28	104.87	106.57	105.78	106.47	106.81	105.7	108.7	109.01	106.9	108.02	106.56	107.77	108.91	106	104.58	105.66	107.61	108.17	106.43	105.88	106.45	106.42	105.48	107.94	105.16	107.85	106.87	106.88	105.77	108.34	104.71	106.52	108.41	104.75	104.45	106.11	107.42	106.88	105.23	105.86	107.5	105.37	106.86	106.84	107.92	102.47	107.22	107.49
104.11	107.23	106.37	105.11	104.26	104.09	103.51	103.86	106.53	104.93	102.74	104.91	103.68	103.51	105.84	106.59	104.16	104.55	104.75	106.78	106.3	106.55	104.6	103.93	103.79	106.55	104.21	104.31	104.87	106.03	104.37	104.09	104.16	104.75	106.71	104.15	104.79	104.98	101.67	103.75	104.96	104.89	103.9	103.33	105.28	106.07	104.3	103.23	103.96	102.74
111.91	111.87	112.98	112.48	111.65	110.16	111.46	110.68	109.75	111.66	111.55	111.61	109.57	108.57	110.34	112.25	109.72	112.04	110.88	110.26	111.12	111.8	110.48	111.61	110.39	111.78	111.25	112.94	111.77	109.12	111.18	110.89	112.84	109.27	111.5	110.1	111.13	111.57	111.92	110.33	110.48	112.17	112.02	111.16	109.81	111.5	111.94	112.71	113.86	112.4
111.26	111.48	113.55	109.53	112.28	112.46	111.07	111.67	112.7	112.33	112.39	110.83	111.32	114.18	111.74	111.14	110.42	112.45	111.57	112.85	111.47	112.75	111.49	113.21	111.86	112.41	111.8	113.57	110.62	112.07	112.69	112.44	113.18	112.3	109.67	110.85	112.67	113.26	111.54	112.98	111.48	113.21	112.77	112.73	109.43	110.19	111.3	111.63	109.24	114.3
105.84	106.54	106.73	103.13	105.15	105.71	104.96	102.19	102.82	106.32	103.59	106.78	106.16	106.88	104.15	105	105.71	105.69	107.39	107.18	105.95	106.39	106.73	105.23	106.31	103.87	104.72	105.55	105.65	105.5	106.55	106.46	104.61	105.73	104.03	105.57	106.29	106.21	106.74	106.19	105.93	105.28	105.22	104.15	106.5	104.86	107.46	103.67	105.38	104.26
110.87	110.77	111.46	112.87	114.65	109.69	113.03	112.41	111.04	112.29	112.31	111.78	112.2	112.24	110.54	113.89	111.62	111.89	112.35	109.99	113.78	111.44	113.3	111.75	112	110.51	111.69	114.37	110.34	115.68	111.47	112.44	113.48	113.58	111.37	112.86	112.49	114.8	110.87	111.91	110.32	109.02	111.57	111.57	114.65	111.23	111.08	112.55	109.89	111.22
110.9	110.06	109.67	110.95	109.13	110.42	110.52	111.56	111.24	111.57	108.62	109.19	111.46	109.12	109.7	109.54	107.44	111.09	107.01	109.28	112.45	108.89	109.34	112.92	108.19	111.82	108.37	109.18	110.48	111.73	112.39	109.74	111	112.43	108.92	111.73	110.4	111.94	109	109.27	110.21	110.11	108.07	111.78	111.15	112.29	110.6	110.25	108.88	111.83
106.4	105.48	104.46	104.97	107.44	108.11	108.74	104.46	103.33	104.72	106.42	105.76	106.81	104.58	105.46	103.39	104.97	104.68	105.76	107.75	104.97	107.27	106.7	105.56	109.02	105.73	104.48	106.19	107.74	106.48	106.24	105.47	104.9	106.43	104.56	109.32	107.37	106.62	103.57	104.72	106.7	105.7	104.19	105.96	108.91	105.2	105.92	106.07	107.53	106.79
101.46	102.57	99.558	100.23	98.965	99.757	101.24	98.26	99.542	99.243	100.19	99.59	100.09	100.28	97.351	98.699	100.06	99.831	101.51	97.792	102.07	99.229	97.983	101.08	100.54	102.58	100.42	101.51	97.867	99.829	100.21	99.062	98.963	100.42	99.2	98.787	100.62	100.6	98.227	100.93	99.639	99.715	101.21	98.903	99.745	100.02	97.182	101.79	100.84	99.329
104.87	106.46	105.13	107.73	105.03	106.87	105.31	104.21	105.66	106.2	105.24	105.71	107.82	106.75	105.9	107.17	103.74	105.59	105.13	104.86	107.42	105.94	106.14	107.3	107.3	108.08	106.58	108.59	103.9	106.22	105.41	105.2	108	107.31	107.3	105.63	106.87	105.83	106.84	107.13	105.35	106.65	109.6	108.19	107.73	106.6	105.78	107.92	104.99	104.48
101.76	99.547	98.666	98.058	99.587	100.41	99.722	100.01	99.715	100.31	101.3	99.855	100.18	99.707	101.47	101.88	99.713	98.034	98.16	97.329	99.01	99.975	99.959	97.23	97.202	101.32	101.31	97.481	99.784	101.73	100.71	99.313	100.1	99.389	99.835	98.928	101.06	97.613	99.352	99.275	99.236	99.318	100.14	98.552	98.269	99.045	99.806	100.26	98.472	100.55
105.15	108.72	104.78	104.76	107	103.74	106.67	105.69	107.09	103.85	105.9	106.51	102.83	105.85	106.87	106.8	105.83	106.13	105.76	105.85	105.27	105.85	104.53	104.13	105.29	106.69	107.38	106.2	107.54	105.24	107.77	105.39	106.37	104.78	105.93	105.84	106.59	107.77	103.81	104.92	106.06	105.6	105.17	105.91	107.88	106.04	107.53	105.24	107.3	105.6
109.64	110.78	107.92	111.17	109.26	110.5	110.45	111.45	110.59	110.18	109.35	106.35	110.93	111.4	110.86	110.71	109.99	109.76	110.16	108.65	108.66	110.61	108.71	108.25	109.35	109.96	108.88	107.74	108.25	111.96	109.54	109.93	110.82	111.73	110.97	109.12	111.29	108.18	109.61	109.41	110.81	110.72	107.08	108.11	109	109.86	109.11	107.37	111.26	110.45
111.01	111.15	111.41	111.74	111.28	111.65	112.37	111.01	112.08	112.58	111.77	108.32	110.14	110.78	112.2	111.15	110.92	109.99	111.11	110.75	112.1	112.61	109.78	109.15	111.81	111.53	111.53	111.29	110.19	112.47	110.16	111.22	112.51	110.73	110.16	111.28	110.38	110.85	111.12	112.43	110.39	113.19	112.8	112.06	112.22	112.97	112.35	110.01	109.83	111.32
111.84	112.56	112.42	112.12	110.52	109.88	112.15	112.57	110.51	110.35	112.14	110.98	110.79	109.68	109.68	110.53	112.55	112.37	112.01	110.03	112.16	110.58	111.72	109.8	110.68	112.17	111.35	111.17	112.15	112.2	112.45	108.57	110.98	110.73	111.38	109.9	112.69	111.03	111.48	112.51	106.78	109.38	112.55	112.07	112.34	112.38	110.75	112.22	113.2	110.02
104.96	106.31	105.84	107.01	105.64	105.37	106.94	102.64	106.08	105.44	104.62	104.94	104.4	104.66	106.57	103.62	105.17	106.7	105.54	106.84	106.14	105.47	107.39	105.13	105.46	107.27	106.58	105.91	103.93	107.65	107.79	106.58	103.71	105.92	105.13	106.3	104.41	104.75	103.83	105.24	107.4	106.73	103.98	106.79	104.52	106.07	104.02	105.11	106.99	108
108.08	111.51	110.55	110.5	109.13	110.24	111.8	110.84	112.06	112	112.93	111.42	112.34	111.28	109.81	110.84	114.82	112.85	110.76	111.53	110.82	112.41	110.56	112.1	112.2	111.25	109.96	111.63	111.26	110.34	109.75	108.97	113.14	111.32	112.03	113.07	111.57	113.07	111.95	113.63	110.51	111.17	111.46	111.73	112.89	108.75	113.65	110.84	111.48	109.99
102.76	106.24	107.29	105.51	104.61	106.26	104.02	104.04	105.51	106.1	106.01	106.88	106.15	105.65	105.06	106.54	103.88	105.52	103.31	106.05	105.58	105.67	106.48	106.09	104.73	104.56	104.82	105.5	105.35	106.8	102.83	105.08	103.18	104.65	106.03	105.32	104.71	103.98	106.69	106.45	105.79	104.22	105.65	105.33	106.5	105.74	104.16	104.21	106.24	105.32
110.01	110.09	109.92	109.8	109.58	109.9	109.58	109.95	112.76	110.81	110.67	110.83	110.45	110.93	111.13	110.76	107.31	110.3	110.08	109.62	110.33	109.87	108.08	109.53	111.58	109.07	109.82	110.08	108.48	110.49	109.62	110.25	109.08	110.82	109.26	111.07	109.75	108.05	110.99	111.58	110.25	108.89	110.08	111.34	107.07	111.08	110.44	110.29	109.23	109.48
108.92	104.13	105.67	104.23	106.58	106.87	104.59	105.87	105.15	108.97	108.01	108.02	106.44	109.16	106.86	107.35	105.66	106.29	105.75	107.11	106.35	106.5	107.22	107.2	110.29	106.97	110.07	107.89	107.81	106.45	108	109.78	105.87	107.52	106.21	106.56	107.11	106.95	107.32	106.07	105.47	106.77	107.63	107.41	108.58	105.38	106.6	106.5	106.47	107.88
108.56	104.31	106.96	106.18	105.89	104.84	107.49	106.28	105.19	105.81	105.38	105.81	104.14	107.07	103.49	108.04	107.41	106.07	106.42	106.02	105.46	104.91	105.48	105.53	103.71	106.67	106.05	106.9	106.92	107.62	103.42	105.98	105.99	107.7	105.91	106.19	107.2	107	105.19	106.6	106.11	105.16	108.65	107.98	105.04	105.5	107.06	104.86	107.04	107.89
113.24	110.17	112.4	110.95	110.85	111.38	111.95	112.36	111.28	111.77	112.54	112.57	112.03	112.55	112.22	110.76	109.46	112.47	111.94	111.92	112.88	114.94	114.07	108.9	113.99	110.73	111.53	110.99	111.46	111.23	109.75	108.79	112.82	109.95	112.95	111.58	111.16	110.09	110.7	111.75	110.49	110.26	112.96	110.74	112.72	110.51	110.91	110.38	112.18	113.62
110.77	113.24	111.67	110.87	112.63	111.59	112.93	111.52	112.16	112.8	111.26	111	111.17	112.54	110.2	112.62	108.52	111.59	112.31	112.96	111.95	113.41	112.63	112.35	111.08	113.11	111.74	111.25	112.96	110.26	110.13	113.53	111.15	112	109.96	110.99	110	113.22	111.6	113.06	112.29	113.59	111.33	110.53	110.49	112.09	111.53	111.01	113.2	111.58
110.7	111.52	112.6	110.56	110.99	111.34	110.77	110.26	109.87	112.46	112.26	112.64	114.08	112.38	110.24	108.78	110.3	111.43	112.55	110.58	112.79	112.65	112.42	110.85	112.17	111.1	112.18	111.46	111.94	113.91	108.16	111.76	110.7	111.2	112.65	113.58	110.51	111.73	112.7	110.86	112.01	109.92	110.57	111.06	111.36	111.95	111.13	111.23	112.87	110.22
104.39	105.04	107.28	107.56	106.89	107.81	104.06	106.24	105.74	105.29	107.85	106.81	105.21	104.77	106.22	103.46	106.73	105.89	106.19	108.01	106.46	104.28	105.58	106.25	104.48	105.53	104.51	106.72	106.92	106.34	107.5	107.26	105.94	106.31	105.7	104.16	107.9	108.14	108.09	105.54	106.61	106.42	105.35	107.03	104.29	104.88	105.06	106.32	107.12	106.08
104.4	105.02	106.79	105.65	104.05	107.46	104.36	107.14	103.8	106.12	105.9	106.3	105.67	106.23	104.79	106.85	105.37	107.18	103.02	106.8	105.17	104.45	107.18	106.61	104.6	104.99	106.75	105.53	105.5	107.47	104.03	103.54	107.48	108.24	105.7	104.89	104.01	103.85	106.75	106.2	104.91	105.81	105.13	105.19	104.81	104.62	104.06	104.12	103.69	106.41
110.37	109.91	111.57	110.91	111.63	112.14	111.45	113.82	110.86	112.63	113.97	110.14	110.55	109.99	111.32	111.31	111.43	113.89	108.05	113.17	112.55	112.02	111.31	113.21	108.67	110.48	110.99	109.86	112.52	111.58	112.94	111.2	111.62	109.24	112.17	110.94	112.19	110.42	113.64	109.91	109.39	109.86	110.82	111.75	110.66	107.23	113.39	110.64	111.63	112.17
110.27	108.99	109.17	108.54	108.69	109.79	109.69	111.68	108.59	109.62	109.48	109.7	109.18	109.56	109.23	109	110.76	109.55	107.97	110.5	109.32	111.01	110.57	110.4	109.06	109.32	109.7	107.96	109.04	109.74	109.47	109.67	108.52	108.96	110.07	108.49	111.86	109.32	111.75	110.51	110.48	111.56	108.71	109.82	110.41	108.07	110.06	111.1	109.95	109.33
104.8	105.11	106.87	105.03	104.61	106.36	106.37	105.66	104.11	107.01	106.46	106.83	105.44	106.51	107.07	106.19	104.89	106.48	104.98	106.42	105.26	106.63	103.88	105.93	104.61	104.25	105.19	105.36	103.25	105.01	107.36	108.59	104.19	106.1	105.75	106.22	104.57	104.99	106.38	107.22	108.27	106.08	106.4	105.69	103.82	105.41	106.31	105.73	107.2	104.22
104.36	104.64	106.08	104.44	102.56	106.98	108.38	107.19	106.36	104.82	104.25	104.77	103.88	105.84	106.41	105.33	106.32	105.5	105.25	105.13	106.55	107.19	104.56	106.35	108.49	105.18	105.73	103.49	103.67	105.13	105.88	106.6	107.4	104.77	105.73	103.84	104.44	108.85	104.12	104.85	106.08	106.26	106.83	105.71	106.17	104.53	105.59	105.49	105.82	104.5
97.308	99.17	101	100.64	98.097	98.782	100.15	97.806	101.02	100.12	98.664	99.696	99.693	98.967	100.1	99.897	100.11	100.21	99.738	102.61	99.748	101.04	100.76	100.04	99.682	100.67	100.4	97.042	100.87	101.62	99.499	99.051	99.153	98.942	97.623	101.66	100.2	99.495	100.83	99.25	100.09	98.518	102.14	99.721	98.467	98.534	100.04	100.56	100.67	98.127
104.61	104.55	102.55	104.22	106.23	102.36	101.94	104.87	103.81	105.62	103.19	104.3	106.2	102.76	105.29	103.71	103.78	103.27	104.65	105.02	103.96	103.71	104.64	105.28	104.96	105.1	107.36	104.07	107.62	104.89	102.45	104.54	104.56	103.23	105.17	104.06	104.18	104.19	105.58	103.65	104.1	104.31	105.24	103.21	104.72	104	103.92	104.56	103.3	103.71
99.81	97.144	99.051	99.232	97.488	99.899	98.615	99.343	96.918	101.08	99.168	99.19	97.567	99.175	99.823	99.622	99.94	100.72	100.91	100.49	100.01	98.382	100.08	97.552	100.04	100.21	101.6	99.776	100.63	100.18	98.164	101.94	100.45	101.32	99.518	100.3	100.42	98.398	97.55	100.24	101.07	98.301	99.855	100.7	98.922	99.656	100.39	100.96	99.835	99.938
106.13	105.54	108.04	108.72	106.59	107.31	106.47	105.55	106.7	109.8	108.07	105.5	109.28	105.41	108.53	107.34	106.89	108.41	106.27	107.73	106.25	105.87	107.92	105.64	105	107.9	109.99	105.36	106.98	105.59	108.32	106.54	109.54	105.55	105.57	108.43	107.1	106.66	106.03	107.69	106.31	107.42	105.86	109.12	107.58	106.66	106.56	106.16	108.22	108.42
101.93	102.06	100.46	100.19	102.06	100.07	100.08	100.17	99.246	100.99	99.402	99.875	100.52	100.63	100.86	100.56	98.384	99.908	101.27	101.8	100.58	99.034	98.534	101.81	100.75	102.25	102.5	100.26	99.342	99.004	99.983	101.94	99.756	101.88	100.6	100.64	102.53	101.74	100.56	101.59	100.67	99.602	101.41	99.53	101.49	101.31	100.86	100.4	101.57	99.375
105.65	105.89	104.37	103.28	105.48	103.51	104.55	106.12	108.05	106.42	104.43	105.47	103.27	104.41	104.09	105.41	105.64	103.72	104.53	104.21	104.46	104.84	104.93	103.38	106.38	104.14	104.22	105.98	104.49	103.71	105.29	106.46	105.8	105.95	105.54	104.77	104.49	102.99	105.59	105.84	106.26	104.31	103.39	106.51	106.05	104.97	103.47	103.61	104.44	104.6
112.92	112.68	108.5	109.84	113.34	111.64	110.49	111.91	109.8	111.55	111.5	108.76	110.68	112.95	111.37	111.82	110.61	111.83	111.09	111.08	110.37	112.78	111.7	110.45	112.94	111.58	112.38	111.73	110.93	113.05	112.9	110.93	112	111.47	112.76	110.6	110.1	112.63	111.77	111.17	108.73	113.85	110.44	112.79	113.85	109.5	109.85	111.35	111.84	112.58
110.79	112.47	112.06	109.83	112.66	112.26	111.97	113.05	111.22	110.6	110.84	109.86	110.65	110.01	108.97	110.44	111.16	112.16	109.99	112.49	110.29	109.7	111.7	112.03	113.59	111.81	111.51	112.49	112.22	113.04	111.66	111.07	110.52	111.67	111.01	111.26	110.97	110.71	110.14	112.21	112.95	111.43	110.36	110.54	110.2	110.49	112.11	110.77	113.31	111.98
112.04	112.89	112.89	113.11	113.72	111.8	114.26	112.07	109.61	113.03	111.82	110.19	111.59	112.14	110.5	113.27	111.51	112.38	113.02	112.23	111.12	111.12	114.16	111.56	109.42	112.81	112.88	112.06	112.15	111.68	111.09	110.55	110.65	110.54	110.34	112.3	108.66	112.41	112	110	111.43	110.46	111.72	110.55	109.51	108.52	110.43	113.07	112.56	109.35
104.17	103.55	105.6	105.12	105.99	104.24	104.51	104.18	105.18	105.3	106.52	103.14	104.72	103.17	104.1	104.43	103.18	104.27	106.07	104	103.67	104.53	103.9	102.07	104.98	106.62	105.2	103.76	105.27	103.43	103.83	103.98	102.71	102.86	102.12	102.57	103.99	105.49	103.67	105.91	104.48	105.43	103.38	104.25	102.92	106.12	102.67	105.48	103.55	104.59
107.37	104.69	105.42	107.7	103.08	104.65	106.32	104.14	105.29	108.18	106.19	107.86	106.54	106.06	106.05	104.21	106.97	105.55	105.15	107.57	106.03	105.9	106.57	105.42	104.99	106.34	105.44	107.21	109.57	107.76	102.74	106.59	103.86	106.71	105.02	106.09	105.73	106.11	106.07	106.75	107.6	105.76	107.36	107.4	107.97	105.54	107.11	107.39	107.85	104.56
100.52	99.285	99.626	100.15	99.26	101.08	100.76	98.772	101.62	99.851	100.22	102.88	102.42	98.903	100.1	101.24	100.08	101.23	99.888	101.57	102.75	98.433	102.2	99.837	100.17	99.491	101.04	101.63	100.26	100.2	100.38	101.84	100.58	99.369	100.05	100.49	102.64	103.52	98.425	101.02	101.49	99.127	99.567	99.075	101.72	99.337	99.578	98.423	101.76	101.12
108.11	106.16	105.74	105.79	105.71	104.41	106.22	105.82	107.26	104.43	106.26	105.17	106.64	107.45	105.95	106.38	109.11	105.48	104.28	106.51	106.88	105.42	105.84	107.57	106.21	106.41	107.11	107.49	107.74	106.42	106.4	105.4	107.27	105.55	106.97	103.57	106.39	106.96	105.79	105.2	105.95	107.38	104.55	106.47	106.9	107.05	105.73	107.35	106.34	104.56
111.9	111.64	113.1	112.41	110.67	111.74	111.12	113.58	112.47	112.75	113.1	112.08	113.43	111.83	112.28	111.62	113.03	113.29	112.79	113	111.77	111.15	111.76	111.72	111.64	111.09	113.67	113.93	110.04	110.74	111.49	111.03	113.89	111.06	113.66	112.03	110.76	112.84	112.98	111.96	112.84	110.3	113.79	112.74	110.97	112.16	112.38	110.63	111.58	112.05
107.44	109.19	104.51	107.26	105.84	108.15	107.14	108.36	108.23	107.28	105.07	106.84	106.07	106.08	106.26	105	107.45	106.47	106.22	106.9	109.28	106.96	109.97	105.27	106.47	106.17	106.3	105.83	107.16	107.26	107.91	105.76	105.45	105.61	106.02	105.6	107.71	108.32	107.3	104.26	108.85	106.94	108.23	103.24	107.75	108.97	105.66	106.16	107.92	104.84
103.88	105.25	106.19	104.64	103.99	104.97	105.18	104.56	106.09	104.38	102.87	103.66	105.52	105.38	103.73	103.97	103.55	105.31	104.78	105.91	101.74	105.51	103.21	105.13	103.96	104.17	104.56	104.46	106.51	104.76	103.52	106.39	104.32	105.54	104.79	104.16	106.53	104.16	104.39	102.19	105.71	103.71	105.39	102.92	103.2	105.54	105	105.32	103.89	103.58
112.92	110.73	112.03	113.5	111.74	113.01	111.87	111.63	111.51	112.27	108.18	112.02	111.14	110.2	112.52	113.32	109.22	108.96	109.55	110.45	110.37	109.46	113.01	110.43	110.47	112.14	110.58	110.34	112.98	109.85	109.73	109.64	108.81	111.39	112.29	110.83	111.26	110.71	109.68	110.08	113.03	112.67	111.96	112.85	110.36	111.24	109.89	112	110.86	112.18
105.76	106.74	103.73	106	106.1	106.41	103.99	103.57	107.41	104.12	104.48	104.9	107.18	106.08	106.21	106.6	106.95	106.2	107.64	106.26	105.2	104.09	107.21	106.56	104.43	105.97	107.45	103.55	104.94	104.85	103.29	104.7	107.39	107.26	104.67	106.53	105.12	105.43	107.3	106.18	106.52	106.48	106.46	104.76	101.93	105.84	104.12	105.17	106.02	106.09
105.59	105.02	107.99	106.49	105.11	105.01	104.4	105.29	106.96	108.75	105.48	105.97	105.27	106.33	107.26	107.2	106.04	106.19	105.43	103.96	105.04	105.54	104.18	105.48	106.66	105.1	105.74	105.81	102.92	106.8	107.47	108.1	104.61	104.94	105.63	103.52	106.21	107.57	106.45	106.31	102.52	107.3	106.19	106.39	106.4	107.35	104.6	105.6	105.94	103.61
105.49	105.72	105.37	105.34	106.41	107.31	107.4	104.88	107.03	104.38	107.39	106.42	104.73	106.04	107.49	104.51	103.55	106.17	105.1	106.22	106.67	105.28	103.88	106.16	105.84	106.47	107.48	105.92	104.96	105.72	105.99	104.82	105.43	106.54	105.98	106.8	106.07	107.03	106.54	102.46	105.04	105.86	106.92	105.01	107.17	105.6	106.4	105.93	105.4	104.21
104.9	105.81	105.68	106.21	105.94	105.87	106.07	104.01	106.23	104.57	108.6	105.25	105.03	108.47	105.35	106.73	106.52	105.71	108.17	106.81	107.34	107.54	107.21	108.54	106.61	106.82	104.96	107.37	105.45	105.29	108.14	106.43	103.28	104.18	105.98	107.63	105.7	103.72	102.46	106.75	107.16	106.62	106.27	105.59	105.66	105.1	104.98	104.18	105.95	106.02
106.05	106.19	104.08	106.27	105.25	104.42	102.69	104.91	105.62	103.23	103.35	105.13	106.94	103.66	107.63	103.09	108.25	105.16	106.32	104.67	102.69	105.99	105.26	104.75	104.48	106.27	105.33	106.8	105.29	103.28	105.9	104.94	105.15	105.9	107.74	105.62	103.82	106.26	106.66	105.61	102.32	106.41	107.86	106.28	107.17	105.1	104.75	106.5	105.56	106.2
[truncated: 550 more rows]
[truncated: 150 more columns]
