# Supplementary material for: Genetic dissection of main and epistatic effects of QTL based on augmented triple test cross design
Source: PLoS One. 2017 Dec 14;12(12):e0189054. doi: 10.1371/journal.pone.0189054 (PMC5730204; doi:10.1371/journal.pone.0189054)
Supplement: S8 Supporting Information — (ZIP) [file pone.0189054.s008.zip › z4_1750_0.2_10.csv]

109.65	104.68	105.72	109.23	104.51	112.96	106.52	104.76	108.28	110.26	105.77	108.67	108.5	102.91	106.27	104.37	102.56	107.99	111.16	103.38	107.45	106.27	106.94	104.81	102.68	109.38	105.89	106.32	95.833	104.82	105.2	113.9	106.06	110.56	110.75	101.31	101.42	105.06	103.54	102.31	103.97	107.77	110.59	105.62	108.8	100.06	107.48	105.92	113.12	107.12
109.58	110.15	102.01	110.11	103.71	102.97	105.72	100.32	105.27	111.44	104.91	103.56	105.06	111.79	114.94	101.14	107.88	104.81	105.77	101.71	100.58	101.61	103.54	106.25	104.26	107.95	102.42	103.94	104.45	103.25	103.69	104.76	109.9	103.34	105.07	105.82	105.64	98.637	105.62	104.5	106.2	114.42	112.09	103.66	104.89	102.28	105.15	106.52	98.011	106
112.42	107.73	107	107.76	113.11	114.69	110.88	106.72	112.64	110.24	111.45	108.94	111.1	113.13	115.51	110.83	108.07	108.33	114.2	103.63	112.81	113.17	108.6	109.03	106.37	114.92	109.58	104.88	112.79	118.05	109.43	113.22	115.39	108.1	114.72	107.45	106.35	113.29	111.19	112.15	110.06	114.39	113.65	111.12	115.14	109.42	117.97	105.3	106.19	125.88
102.14	100.38	109.24	103.31	103.66	100.28	94.987	98.831	105.69	107.32	100.79	101.62	105.41	95.69	94.085	97.375	98.977	95.672	102.3	102.32	96.489	103.13	91.083	97.856	104.66	103.27	96.636	102.53	96.545	99.122	99.872	97.575	95.612	100.19	105.93	93.278	95.747	102.71	104.61	98.246	103.21	99.188	101.28	100.86	92.014	107.08	98.242	99.127	99.887	102.58
108.16	102.56	99.869	109.5	103.08	101.31	116.45	104.43	107.45	102.8	107.02	99.348	106.75	105.65	107.36	102.76	104.75	106.37	103.52	106.22	100.47	95.578	104.72	101.03	104.93	101.33	102.59	101.81	105.49	103.09	98.404	112.15	103.27	99.247	101.41	103.28	107.52	104.43	101.87	99.576	100.59	102.15	99.421	105.52	104.59	102.29	109.79	108.35	105.45	110.22
105.96	111.61	107.28	108.55	107.88	107.15	108.22	109.99	109.78	109.66	108.1	104.17	111.95	111.52	104.3	107.08	111.14	107.89	105.8	101.86	104.88	107.25	103.61	106.28	111.72	108.29	104.88	111.35	104.94	110.37	109.41	109.66	102.5	101.42	103.48	105.94	102.87	117	99.18	107.09	107.12	108.43	95.897	108.49	98.849	107.07	105	111.07	105.45	102.56
104.41	107.08	107.14	108.92	108.68	106.59	110.78	110.35	110.52	110.23	109.06	111.97	117.33	109.13	111.64	103.9	110.74	112.41	119.19	111.92	104.89	113.34	106.96	110.83	109.32	108.93	108.48	110.83	108.03	111.66	102.86	113.72	112.91	107.67	108.4	117.26	109.69	107.39	106.65	110.27	111.6	111.66	104.17	111.75	107.34	110.71	113.68	113.69	107.72	105.94
101.34	107.14	108.67	104.85	104.11	109.95	101.44	104.76	108.09	105.68	101.68	112.56	109.15	106.09	104.65	104.87	104.87	107.12	105.53	101.27	102.42	108.22	111.81	105.97	98.208	105.15	107.73	106.02	101.34	107.06	101.71	103.3	106.11	105.04	103.89	101.74	106.85	110.06	102.93	102.47	106.96	101.92	102.08	98.268	109.44	110.03	111.63	103.67	103.7	104.97
94.344	96.904	96.362	103.75	96.384	95.35	98.033	105.66	104.7	94.952	98.04	95.46	90.168	98.742	103.27	101.26	103.23	96.876	104.13	99.513	102.92	103.34	93.284	99.547	105.5	97.198	101.78	97.366	100.8	97.718	99.664	93.363	101.36	101.79	100.84	97.899	96.383	99.993	105.43	102.72	97.64	104.36	97.249	97.721	102.98	100.85	101.23	97.935	101.32	96.577
105.86	106.27	104.13	112.58	107.35	102.17	104.82	108.03	111.51	106.61	105.58	111.18	108.34	109.69	102.02	105.49	109.69	102.51	109.48	99.482	107.99	100.77	114.17	108.25	106.89	105.33	102.55	110.3	105.23	107.93	108.28	106.1	100.34	110.16	107.81	107.06	107.1	110.76	104.93	104.38	96.404	100.52	100.92	103.33	103.09	105.74	105.07	109.35	104.87	100.85
107.97	107.97	110.43	109.23	115.98	112.91	114.66	118.38	114.4	112.48	112.04	112.2	112.02	115.95	112.02	108.12	105.71	103.34	112.33	117.22	114.3	108.88	109.29	112.53	110.91	110.26	110.24	105.77	106.4	107.69	110.78	104	114.47	110.34	108.92	112.1	107.45	115.29	108.39	118.51	115.07	110	113.46	102.73	113.48	109.19	114.07	107.67	112.43	113.78
102.84	96.864	99.053	104.89	101.06	102.26	101.61	101.88	99.31	103.64	105.78	103.24	96.91	98.616	99.689	95.591	98.312	105.43	99.419	96.08	97.689	104.31	98.5	100.26	98.981	98.17	96.665	96.387	104.06	97.089	102.46	102.05	100.99	106.08	97.309	100.66	100.9	102.71	105.25	102.94	96.941	99.672	98.275	101.51	96.818	100.95	102.13	100.74	96.56	104.2
110.94	106.36	107.02	110.36	110.87	118.39	108.77	105.22	114.11	112.4	111.77	112.76	113.42	114.71	113.83	119.4	114.56	114.61	115.26	110.12	116.32	114.67	114.03	111.3	110.88	108.48	111.15	110.61	113.76	109.49	108.09	114.6	109.06	114.54	114.47	115.89	113.12	118.9	103.24	117.01	109.43	106.89	111.1	113.77	114.29	106.99	109.04	107.64	107.51	110.74
112.43	104.83	110.11	113.76	103.27	105.52	100.88	107.2	103.96	106.03	107.62	107.13	111.74	97.748	105.78	104.38	110.84	108.19	97.958	108.63	110.54	105.99	105.4	103.96	104.1	103.4	102.82	104.52	107.9	102.19	107.51	109.05	103.75	103.04	106.05	102.69	105.43	105.42	104.25	105.93	108.59	109.92	108.57	105.12	100.53	109.48	104.78	108.73	107.08	110.55
107.03	105.82	98.781	95.221	106.36	103.29	99.544	107.12	106.1	109.24	100.3	102.38	99.833	102.13	98.168	101.96	99.425	94.585	97.557	99.646	109.48	106.61	101.78	106.13	99.478	103.22	97.48	98.691	100.91	106.1	98.742	100.88	101.75	100.5	92.843	104.93	100.84	102.21	102.98	101	96.062	97.053	93.637	95.042	99.401	94.982	105.32	101.92	103.6	106.93
99.804	108.19	104.79	106.6	108.09	101.92	106.31	110.81	112.56	104.97	104.76	111.99	108.25	103.96	112.3	109.97	102.59	106.65	107.67	104.22	105.98	108.26	103.17	106.5	113.23	104.6	98.886	102.92	100.73	105.83	105.82	108.79	108.92	99.875	105.96	106.01	104	105.56	104.97	102.78	99.639	114.4	100.95	107.64	107.09	105.8	106.65	109.31	100.18	108.28
100.65	107.13	106.19	103.3	108.81	105.53	108.6	101.01	98.275	109.44	103.54	104.56	95.441	111.5	103.69	108.53	99.837	112.38	105.48	97.914	107.42	98.557	108.16	97.95	98.879	104.88	91.766	99.858	102.7	97.515	98.828	102.37	105.02	102.07	107.51	104.88	100.06	109.87	104.28	111.54	105.11	101.43	108.15	101.92	107.42	100.67	100.55	105.38	98.66	108.84
107.44	103.63	108.45	106.18	107.24	106.31	101.03	102.47	111.11	110.74	107.67	101.31	108.25	105.23	103.77	105.12	104.76	109.24	111.23	104.6	101.5	101.86	104.41	102.84	106.32	107.1	106.99	103.98	106.86	106.25	111.93	108.2	114.54	101.28	99.607	106.31	110.35	107.25	104.22	108.88	109.3	103.31	101.58	109.85	106.56	108.56	108.96	107.57	104.86	104.11
103.93	102.04	105.36	107.28	106.61	101.73	109.18	105.97	110.4	111.53	106.96	105.32	106.87	103.66	109.25	101.68	108.25	103.69	111.2	96.558	103.82	106.34	107.59	102.66	109.84	106.25	104.58	111.34	110.58	111.5	112.7	99.313	110.7	100.05	106.91	97.682	105.33	103.49	103.16	107.11	112	117.02	101.27	107.63	100.67	109.34	100.63	107.94	108.76	107.78
99.416	101.1	100.41	95.44	99.463	99.74	94.421	102.54	102.04	99.673	100.61	100.06	95.094	95.07	98.608	98.404	95.28	103.12	98.766	103.72	100.57	98.122	100.5	97.202	100.94	105.09	103.98	99.86	98.223	95.309	95.335	107.21	96.845	97.327	97.075	98.73	103.18	92.415	100.76	104.2	98.138	95.118	101.59	98.254	99.659	97.364	103.77	97.38	98.393	100.25
107.8	105.25	101.76	105.38	107.31	105.81	104.12	106.58	105.71	105.08	112.49	105.45	110.72	110.51	103.9	98.029	108.85	103.92	103.36	108.1	103.32	110.06	107.57	99.399	105.81	102.24	100.57	105.65	104.6	103.13	106.53	108.7	99.118	100.37	108.33	105.59	100.34	104.11	105.5	109.14	102.01	104.49	102.68	107.23	107.6	102.86	102.37	97.322	109.39	108.17
102.23	103.4	102.26	103.88	103.72	103.91	105.02	103.01	105.36	105.23	103.23	102.2	105.17	107.46	104.18	106.33	106.45	106.51	96.896	106.73	104.42	108.51	107.25	105.17	104.81	100.18	94.637	110.75	102.22	101.3	102.43	105.17	101.14	106.22	109.64	100.39	104.44	105.24	106.1	104.33	104.39	105.62	99.503	100.43	100.19	102.28	105.44	104.74	105.38	106.57
107.29	97.948	107.86	109.49	106.91	108.57	111.26	104.58	105.41	104.39	108.03	104.19	102.55	109.83	105.3	101.36	102.84	100.42	104.28	100.91	107.22	106.55	104.3	104.32	101.29	103.02	105.27	108.28	105.72	106.14	103.54	105.97	98.007	106.09	101.09	108.53	108.69	104.87	103.3	110.26	108.51	104.55	112.8	108.37	109.9	105.88	102.65	108.01	107.36	103.9
101.67	99.384	102.02	94.698	98.831	97.402	97.349	101.61	94.482	96.694	97.345	99.281	108.69	102.12	99.455	98.058	97.388	100.09	99.599	101.34	97.038	95.132	99.955	99.006	99.611	103.71	99.293	98.272	97.171	103.86	102.92	99.907	103.54	101.66	94.748	109.72	94.683	98.335	98.829	103.17	102.72	97.174	98.462	98.754	96.232	102.7	103.24	104.2	100.94	101.96
102.79	100.35	106.76	104.87	106.07	103.44	102.27	106.75	108.31	107.1	103.49	102	108.03	108.15	111.38	96.979	110.31	98.508	102.33	107.45	105.42	102.66	108.45	107.42	104.31	109.38	104.1	109.94	108.63	100.9	106.6	98.699	104.47	102.39	108.16	108.91	103.02	107.28	101.57	104.79	109.21	105.53	102.92	109.15	112.58	105.7	111.56	105.95	104.31	103.65
105.45	103.49	104.01	108.1	109.1	107.61	105.29	102.91	110.9	98.454	104.32	108.73	102.18	106.77	108.88	106	108.77	109.06	110.51	109.13	106.22	105.13	109.25	104.39	99.194	101.57	109.9	105.89	111.62	110.24	103.48	103.37	108.75	105.2	97.802	105.76	109.09	99.717	108.62	102.8	105	109.28	108.56	111.47	107.21	108.27	109.23	104.28	113.2	107.5
98.947	102.84	106.73	105.95	103.97	104.47	108.56	104.63	107.35	97.661	110.16	110.68	108.27	109.76	108.61	99.626	110.13	106.36	102.57	109.01	102.36	103.84	104.28	113.18	108.08	103.36	104.28	102.72	107.55	110.89	103.85	110.2	105.24	103.02	98.544	102.83	104.41	106.77	113.19	111.5	104.32	102.6	104.83	102.91	111.42	103.92	105.6	105.97	113.74	105.88
106.07	101.23	109.32	109.93	101.38	104.04	101.23	106.93	107.15	104.39	104.33	112.1	104.6	107.4	109.07	104.68	105.42	112.69	98.003	108.52	107	105.53	103.81	107.82	109.86	108.45	106.22	102.52	107.47	106.97	106.6	110.63	107.91	106.93	104.89	104.08	103.29	108.53	107.21	107.35	103.46	107.86	108.04	104.86	107.46	107.6	104.17	106.59	96.604	101.76
114.58	109.04	104.88	103.07	103.17	105.57	103.29	102.66	102.56	111.95	103.86	102.99	101.59	103.98	105.04	105.52	105.38	102.74	99.529	99.729	107.97	110.56	103.9	102.46	107.23	107.89	107.07	107.77	105.55	98.873	107.53	107.24	107.68	113.09	103.16	102.65	99.044	108.49	107.13	104.46	103.51	106.98	106.76	111.9	102.87	107.5	109.56	102.45	103.75	109.83
107.29	111	105.66	105.42	107.38	110.85	103.61	102.36	110.07	114.02	99.706	105.3	104.14	109.39	104.14	100.15	98.203	103.09	100.33	106.05	111.16	104.92	110.1	107.74	103.34	106.27	111.72	108.47	106.23	112.79	101.43	97.45	108.17	104.5	102.93	110.3	105.01	102.82	106.97	104.25	102.61	99.114	106.79	108.61	110.98	108.76	111.99	101.87	103.89	102.17
112.68	114.21	110.2	117.28	107.87	111.01	112.37	109.38	114.87	106.58	109.12	113.3	115.86	108.15	112.08	108.7	107.18	115.83	114	118.44	117.79	114.43	112.67	112.25	107.13	110.25	110.33	112.05	112.71	111.84	115.21	106.17	117.41	118.35	121.41	111.08	111.45	113.1	114.71	114.58	110.49	113.32	107.84	111.33	113.64	118.68	118.93	115.06	116.17	118.76
107.86	104.24	109.2	102.66	105.33	104.72	107.26	108.42	106.12	102.2	106.9	109.3	109.08	108.92	106.37	100.97	108.63	103.15	104.2	108.81	106.69	103.05	104.52	103.62	105.75	105.54	101.76	100.71	105.96	108.29	103.45	110.44	104.05	108.02	106.84	109.28	107.73	104.76	103.83	110.71	102.66	103.39	102.07	109.85	104.99	106.48	106.73	108.89	106.56	110.83
110.23	113.78	106.16	115.73	111.36	117.16	114.03	112.12	111.66	114.84	107.94	106.8	115.11	112.83	115.24	114.05	112.26	121.16	112.56	113.85	109.6	108.65	114.22	109.5	115.23	109.03	111.05	110.33	104.69	107.69	111.46	116.55	114.89	119.96	114.7	111.72	105.6	112.11	111.27	118.72	112.11	117.57	110.83	114.44	115.9	110.49	108.51	112.76	112.06	115.59
109.03	105.09	107.77	102.96	111.34	100.55	110.08	105.19	109.39	96.937	108	99.129	103.11	102.96	106.07	106.11	108.91	108.23	106.19	101.37	111.47	108.97	108.93	105.59	105.87	102.87	102.26	106.37	104.07	108.49	102.22	106.63	99.969	101.81	107.79	104.6	110.16	108.48	99.605	108.21	105.12	114	103.03	103.22	104.31	109	103.13	107.9	105.38	100.83
116.34	111.11	115.95	118.37	119.84	117.06	113.95	115.65	115.29	118.16	118.98	119.5	115.81	120.43	122.95	117.95	116.3	120.76	117.66	119.88	116.25	114.99	121.12	118.42	121.51	112.37	121.16	115.62	117.71	122.46	120.3	122.44	108.88	115.8	119.33	118.91	114.25	116.71	119.1	113.97	120.12	117.07	112.36	117.57	121.48	111.17	115.08	116.69	120.33	115.68
107.87	110.72	113.67	110.5	109.19	111.04	117.15	110.87	114.9	118.33	107.41	115.23	108.45	114.06	115.85	109.27	119	116.54	111.46	117.82	107.14	114.5	117.99	111.45	106.65	110.42	111.61	108.37	113.42	113.73	112.52	115.47	116.34	113.65	111.45	113.32	120.2	109.29	112.06	111.9	111.72	109.08	106.66	113.01	112.18	114.14	108.13	108.47	114.35	114.28
111.53	114.64	114.11	114.92	112.43	106.88	111.73	116.54	109.8	110.12	115.96	111.02	106.83	111.58	107.34	110.94	116.42	108.76	103.77	108.58	116.4	109.83	111.7	110.05	112.25	116.7	110.41	109.33	111.47	112.76	115	108.03	108.76	109.78	110.8	109.71	111.29	110.98	106.35	108.36	117.54	109.93	112.57	102.85	104.6	112.08	113.33	116.5	104.75	111.46
101.83	105.72	107.47	102.14	107.23	106.58	103.14	110.4	103.05	104.96	108.7	100.65	106.86	104.23	102.91	111.66	105.12	102.68	109.72	109.01	105.25	105.46	106.56	101.23	109.64	109.9	107.97	104.02	104.72	101.74	105.9	109.19	107.99	105.65	105.1	100.59	107.33	109.46	110.85	101.88	112.7	106.45	108.17	109.4	106.22	110.97	103.51	107.73	102.11	107.32
105.52	99.359	98.194	104.49	107.77	101.73	107.73	102.56	106.48	106.66	100.71	110.97	109.34	109.8	111.26	104.05	112.51	101.84	111.01	106.13	101.1	102.5	107.49	109.27	101.71	110.52	106.55	105.41	112.4	109.32	108.36	105.58	104.63	106.82	98.99	104.45	107.95	103.33	100.96	107.68	107.08	106.38	104.18	99.732	107.11	101.79	104.41	104.61	105.49	108.77
106.64	100.55	106.98	109.8	111.76	115.03	105.73	108.25	104.35	112.35	100.82	113.82	104.19	111.73	107.83	104.45	103.85	109.98	111.28	102.07	107.43	101.43	107.77	106.12	109.7	109.85	102.31	104.88	103.28	104.43	100.86	106.11	106.67	106.56	110.84	107.7	108.08	107.36	104.83	112.67	114.95	106.2	100.15	105.85	108.28	103.28	107.09	103.96	108.84	106.65
110.65	107.81	107.9	117.77	109.77	108.63	110.34	107.56	108.63	112.1	106.21	107.06	117.43	110.98	117.47	110.68	103.46	108.45	109.99	112.29	113.93	110.11	107.01	111.82	110.54	108.05	111.92	110.42	109.83	115.09	110.53	111.45	109.94	109.76	111.02	105.64	104.43	112.34	112.55	116.19	113.29	116.61	115.32	107.38	112.45	113.85	109.06	112.95	112.81	108.33
113.93	115.39	111.31	106.33	102.84	117.29	119.41	112.36	108.94	114.18	107.97	112.13	107.68	109.57	110.64	111.01	105.35	118.55	111.96	112.71	103.43	118.15	118.71	112.51	110.54	112.68	110.03	114.38	111.24	114.07	109.56	110.66	108.98	111.47	112.65	110.33	104.64	111.47	107.35	112.1	114.61	108.9	116.94	109.29	112.05	106.62	112.39	112.56	108.58	119.38
105.19	97.01	103.28	105.86	108.32	109.21	109.24	103.65	106.45	107.77	102.91	107.46	99.142	101.77	100.18	103.95	105.33	95.939	107.09	100.76	104.42	112.58	104.46	107.13	104.72	103.93	102.91	109.81	110.21	103.69	99.599	106.31	99.653	105.16	103.49	99.197	108.54	105.65	100.88	103.28	103.01	100.3	106.15	99.548	102.54	102.55	99.923	104.54	106.76	105.9
109.42	101.08	110.2	105.4	101.11	112.24	111.69	109.81	108.79	103.37	104.07	113.29	107.45	109.52	113.25	111.21	109.93	102.97	99.443	103.32	109.28	102.08	110.1	106.54	107.93	96.244	100.59	108.15	104.2	102.53	105.75	114.48	111.35	108.27	100.98	108.99	109.86	111.13	110.41	100.38	105.74	103.93	113.2	105.97	107.79	114.44	110.69	104.42	105.58	105.06
109.75	107.41	103.6	111.18	102.58	101.5	109.3	113.74	105.05	98.259	106.66	105.87	109.06	101.65	111.86	108.27	100.18	100.09	99.467	108.1	107.52	109.35	104.04	106.62	109.5	110.82	104.69	107.77	110.01	104.01	100.7	104.28	103.48	102.9	100.02	102.26	105.92	98.036	105.59	108.55	106.48	101.53	101.13	101.01	108.09	106.86	102.52	106.28	101.74	106.66
108.17	102.22	106.81	98.112	109.39	100.22	102.95	113.38	106.12	110.85	106.1	107.19	110.21	105.7	101.68	100.54	108.24	107.98	106.49	105.97	107.72	107.26	104.42	99.837	103.34	107.98	107.55	106.94	109.97	106.1	100.68	101.39	103.26	104.52	105.45	109.43	109.78	106.82	110.01	101.44	103.97	105.86	108.99	105.85	105.84	103.77	105.74	108.34	108.42	103.46
111.28	103.99	106.19	104.06	98.191	94.639	99.856	93.735	94.622	102.54	99.34	100.44	102.61	97.159	100.68	98.144	105.1	97.423	107.82	98.113	98.992	95.554	98.04	99.997	97.009	98.86	101.97	105.74	99.342	97.002	99.447	98.093	100.91	98.848	103.25	103.94	101.97	103.67	97.157	98.735	100.95	103.35	102.43	106.93	96.396	98.589	100.58	95.352	99.942	98.189
105.31	115.25	110.05	104.69	107.94	109.08	107.99	107.29	99.66	103.85	101.01	104.62	109.82	105.11	107.22	104.05	111.88	112.44	111.39	100.65	108.48	104.63	104.41	106.14	108.88	111.63	106.81	109.28	102.07	102.96	106.03	102.07	105.73	106.52	103.66	106.19	104.13	108.15	104.65	107.11	105.54	104.83	104.69	105.77	106.42	106.03	110.48	105.54	109.52	108.57
113.46	114.11	109.48	115.44	114.67	113.1	114.12	118.72	117.96	112.43	107.02	113	119.98	113.71	111.84	116.59	117.37	113.28	104.43	113.76	115.49	112.58	111.34	111.04	108.46	113.26	117.33	116.34	114.74	112.68	119.43	112.68	114.25	124.34	107.91	112.68	109.24	116.39	112.37	111.94	110.75	115.22	116.48	112.35	116.55	117.65	115.73	116.03	110.69	118.2
103.05	101.22	106.74	108.31	104.95	101.42	100.93	102.63	100.14	103.1	107.01	105.49	102.91	105.85	101.68	103.01	102.22	112.22	106.18	101.78	112.33	101.4	106.67	105.62	108.77	99.779	107.93	102.66	107.2	107.73	105.56	99.844	104.9	110.42	107.11	101.68	105.02	106.67	107.33	111.02	104.95	109.36	103.71	103.23	106.49	100.92	102.8	106.86	103.19	103.39
109.73	110.89	114.63	106.12	109.38	104.56	109.66	112.64	113.53	112.61	114.78	113.76	107.25	107.18	115.51	108.61	110.43	118.66	105.63	115.41	107.88	119.05	109.29	110.4	109.38	106.44	115.63	116.14	111.89	111.76	114.28	115.19	109.52	110.4	108.89	114.94	111.4	111.17	118.58	109.7	109.55	109.24	106.36	119.33	105.5	116.38	115.34	111.88	114.24	112.07
109.07	109.84	108.71	115.02	118.04	109.8	101.69	114.9	113.04	109.53	109.93	112.47	108.76	112.04	109.24	116.1	112.66	108.04	106.6	109.68	105.51	114.38	110.53	109.07	111.2	111.39	108.34	112.19	111.01	115.8	104.68	106.25	116.5	109.47	110.57	113.98	110.93	108.43	112.72	109.13	97.756	104.52	105.68	117.57	112.91	118.5	105.82	113.96	117.4	105.99
101.86	110.92	111.53	106.26	106.2	107.23	105.91	97.634	108.59	107.51	111.65	99.041	112.83	106.83	113.89	98.673	112.22	102.33	110.53	98.59	104.36	105.53	109.22	102.93	106.01	106.82	104.03	106.32	102.96	107.39	105.06	109.65	109.14	104.73	106.11	107.66	100.65	106.17	111.96	101.49	106.98	108.42	103.01	104.28	112.06	105.35	108.46	101.81	105.78	110.48
108.63	106.56	106.59	114.7	114.24	109.12	110.2	110.59	111.07	109.46	111.84	105.86	108.59	110.85	107.43	112.53	107.71	107.34	106.07	111.38	112.59	105.48	115.89	111.65	115.31	108.13	109.51	109.11	111.89	107.31	112.09	106.36	114.58	114.27	105.26	114.93	110.68	104.49	110.24	106.15	118.08	108.19	118.21	109.39	110.39	106.09	104.36	107.14	107.82	107.63
106.25	105.97	105.49	101.57	105.22	112.05	104.8	110.18	100.57	100.78	106.81	106.88	107.46	106.51	110.06	110.47	112.44	100.47	107.87	108.07	102.93	103.02	111.2	100.32	101.08	101.06	102.23	101.58	109.3	102.39	101.13	105.93	106.95	103.82	106.38	104.59	111.56	103.83	104.9	110.04	109.63	107.86	107.87	99.801	96.606	102.7	106.21	106.2	107.25	100.95
106.41	102.63	110.55	106.85	101.94	102.46	106.4	105.68	105.57	105.51	97.714	103.66	104.79	107.82	93.934	108.27	110	106.39	108.79	102.95	105.17	106.18	106.63	116.14	107.66	103	103.43	112.24	100.71	107.08	111.01	102.28	109.04	109.85	107.53	109.09	109.53	109.5	105.23	100.27	108.39	99.113	110.71	110.93	104.02	106.31	106.21	107.81	107.61	108.82
106.58	106.93	113.15	97.356	101.96	102.95	97.179	111.34	106.97	109.39	106.16	104.52	106.49	103.57	103.53	107.45	106.84	107.67	105.64	104.07	112.55	106.17	100.18	108.51	97.016	99.66	103.31	110.51	101.73	103.29	107.51	108.36	98.844	107.36	98.548	97.417	106.95	105.61	102.2	98.441	104.34	102.41	99.648	107.87	108.62	109.85	107.82	108.14	100.87	106.06
95.503	110.55	104.64	99.717	108.59	104.82	110.42	107.89	109.85	100.58	99.585	110.04	102.82	105.61	101.78	101.64	111.1	96.885	102.55	103.1	110.24	101.74	112.61	105.28	106.55	103.98	109.61	103.84	104.22	105.6	102.08	104.05	106.45	106.33	110.73	101.71	97.446	109.37	99.741	99.292	106.42	104.56	106.57	100.96	101.39	104.83	108.9	98.829	103.31	104.71
103.68	106.95	100.21	107.15	109.07	105.65	103.65	101.01	101.06	102.87	108.78	108.45	112.04	98.834	104.69	111.95	107.41	103.15	101.59	108.32	100.7	102.59	104.55	105.48	108.44	103.57	100.65	103.93	98.903	98.132	97.855	106.92	106.93	107.25	97.988	99.355	100.9	103.31	104.09	103.36	101.44	104.81	102.66	104.95	93.453	107.46	101.08	107.43	102.77	106.16
101.51	102.83	103.17	107	106.48	104.25	103.53	104.29	105.6	102.86	102.88	98.973	110.4	111.4	104.28	103.29	107.46	105.58	106.71	104.11	103.48	97.897	107.93	105.26	105.98	105.07	109.9	106.4	104.6	104.43	107.41	103.84	105.77	108.5	106.07	104.31	111.9	101.68	101.09	106.44	107.48	107.01	99.911	110.93	104.45	103.4	104.7	106.43	108.85	98.327
108.23	100.62	101.76	106.38	106.05	104.11	104.01	98.904	107.67	107.9	106.26	96.288	107.6	102	103.26	101.28	103.09	100.91	103.35	105.24	101.45	97.614	105.51	101.15	106.17	109.85	105.94	99.001	109.28	106.33	105.68	102.25	101.65	103.69	109.5	103.14	101.66	104.06	103.12	109.69	107.27	106	99.494	100.55	105.85	110.27	103.17	107.14	101.4	105.77
105.58	109.55	107.96	110.9	102.74	111.69	105.79	101.28	105.59	101.15	99.903	104.05	114.82	107.43	108.94	106.06	106.07	106.02	111.17	102.47	103.2	106.2	108.98	107.32	106.31	98.395	104.63	110.8	108.59	107.38	105.72	107.31	109.74	103.77	106.39	109.21	102.19	105.09	110.92	108.97	108.14	104.44	103.15	99.99	108.82	99.605	104.91	104.21	104.23	107.4
109.23	110.28	110.63	112.87	110.8	109.52	110.89	106.6	114.59	116.85	113.97	110.02	116.04	107.65	114.19	110.27	119.77	109.15	112.98	107.12	119.52	115.05	108.59	109.09	109.33	110.76	104.89	109.22	116.38	112.96	113.13	111.67	112.88	115.73	110.04	108.09	113.29	116.19	111.67	111.43	112.78	104.25	117.25	109.03	114.19	112.66	111.84	106.78	113.49	108.7
114.18	111.53	116.02	119.65	106.24	112.49	115.78	114.21	108.76	115.93	111.45	113.32	115.4	110.41	114.73	107.37	106.03	119.02	110.46	110.95	114.99	106.19	114.16	111.17	114.92	117.23	113.6	109.34	105.86	115.54	104.72	112.82	114.22	112.24	111.63	111.98	110.57	104.96	111.14	109.6	108.1	110.86	111.59	112.41	113.95	108.04	113.23	111.27	111.23	109.84
108.86	109.95	111.15	111.87	100.96	103.35	112.03	99.872	102.38	101.76	109.76	102.64	105.26	107.61	107.31	106.07	111.82	104.66	106.12	108.08	101.41	103.57	102.59	103.88	107.59	113.05	108.69	106.05	106.28	108.68	105.38	101.79	108.2	104.84	104.68	104.97	107.23	101.93	105.08	110.43	99.068	105.99	105.85	110.75	101.48	102.7	98.595	106.42	102.27	102.35
102.82	107.81	104.4	102.82	100.22	101.69	101.6	111.93	107.42	108.6	107.49	110.44	107.11	108.87	102.57	109.16	114.02	103.08	99.603	106.4	109.41	107.62	105.39	108.25	105.36	106.5	100.41	106.27	104.65	103.67	112.54	109.79	105.89	108.52	112.55	97.335	108.81	103.72	107.88	104.02	106.59	98.972	108.82	108.84	111.12	107.39	102.57	108.93	103.68	101.13
114.68	111.59	122.68	114.58	113.76	109.47	113.35	116.78	110.1	120.6	114.44	107.31	113.34	112.15	115.78	106.52	116.07	108.93	114.94	116.02	111.92	108.61	111.12	109.72	110.84	115.13	111.96	110.14	113.46	115.13	110.38	111.03	109.76	112.24	107.56	110.97	111	111.53	120.26	111.95	115.56	111.4	110.44	111.16	114.78	110.73	111.49	115.05	108.86	108.73
113.11	115.78	110.28	113.42	111.64	106.11	111.29	117.57	112.91	105.38	110.17	104.68	115.89	112.41	106.66	110	111.69	113.83	114.49	109.99	112.22	109.69	105.93	106.35	110.47	112.3	111.42	111.01	115.77	110.22	108	118.46	118.41	108.8	114.27	118.02	113.48	110.32	113.39	113.98	111.31	105.43	110.18	113.39	112.63	114.99	116.42	111.21	114.19	111.58
106.66	106.13	104.4	99.927	107.01	100.2	101.9	103.87	98.158	111.98	104.12	105.64	109.08	106.63	107.6	103.86	103.32	110.06	105.02	110.66	112.23	109.52	107.38	104.61	111.99	103.89	99.264	112.28	108.73	111.63	104.32	104.68	107.37	110.73	111.06	102.85	104.03	110.28	101.73	111.86	112.77	111.32	107.94	101.81	102.28	100.93	109.99	106.86	102.44	102.42
99.899	97.557	100.21	99.241	103.78	101.61	95.674	100.1	102.36	97.962	100.22	101.93	105	101.55	91.902	102.29	98.106	99.516	99.756	98.237	101	102.73	94.27	95.727	92.617	102.52	99.949	102.18	107.86	100.28	100.86	95.903	100.72	101.93	99.404	101.96	102.32	100.66	98.541	97.44	94.207	101.26	100.15	93.928	92.536	106.23	94.983	95.738	102.05	98.62
111.43	111.19	110.63	111.26	117.17	110.49	108.09	113.47	114.74	115.86	114.87	115.11	113.24	107.87	115.09	114.47	111.38	112.75	111.26	114.44	109.79	114.8	105.96	110.35	110.65	112.01	107.95	116.83	113.67	108.99	106.91	109.96	115.12	111.88	114.82	113.19	107.86	114.67	119.3	112.83	109.25	111.15	120.56	115.84	116.67	114.09	111.31	109.2	109.01	112.95
112.45	119.21	122.58	110.57	116.3	120.89	115.69	122.71	113.42	110.59	118.15	111.51	121.1	116.55	114.46	119.24	121.26	115.55	112.18	113.21	113.89	117.16	116.63	120.38	113.12	109.14	107.52	112.89	110.32	123.87	118.59	115.97	109.39	109.28	116.19	117.02	119.72	112.94	109.9	121.93	121.37	110.03	116.72	115.87	115.09	108.6	115.37	117.02	114.39	114.96
119.19	123.71	115.7	120.86	115.38	115.85	117.87	116.71	120	116.44	111.8	113.56	113.6	113.87	116.79	112.77	116.09	114.61	112.88	118.31	118.66	117.87	116.95	115.39	119.96	111.08	119.6	117.99	123.34	119.99	115.85	111.89	121.05	123.38	125.63	124.27	114.76	117.17	115.44	121.02	122.5	111.05	121.35	117.95	119.34	116.43	121.7	113.1	110.55	119.59
105.51	108.39	100.57	107.32	97.279	106.36	106.12	107.69	107.31	106.99	107.75	100.67	110.38	101.18	106.25	105.57	104.91	97.116	101.46	110.03	102.64	107.34	108.15	99.307	100.71	107.21	100.22	101.6	106.54	114.06	103.11	107.48	106.97	102.38	101.42	105.48	104.18	105.88	102.1	110.08	107.02	101.01	106.85	104.68	101.9	103.38	104.94	101.38	107.12	105.31
109.35	116.03	112.57	118.33	112.84	120.36	111.54	116.79	119.21	118.03	114.37	114.39	110.24	113.96	114.79	113.06	119.86	113.97	115.22	111.43	108.81	114.75	116.93	108.31	110.05	113.53	111.41	117.37	111.72	122.4	112.27	114.75	111.69	114.7	113.17	111.06	112.97	109.27	111.56	108.72	109.25	109.76	110.91	112.59	119.89	116.68	114.6	109.06	114.58	106.22
115.62	108.86	111.1	105.05	110.5	110.81	110.32	114.68	113.97	106.06	105.71	110.06	109.93	110.95	108.07	107.26	112.8	105.41	115.09	112.78	109.03	111.39	115.23	109.77	103.05	106.17	110.06	110.62	111.17	110.24	106.19	108.94	108.57	119.94	111.19	108.99	109.12	108.3	108.14	109.12	103.88	104.54	112.34	104.95	107.66	107.89	110.73	106.43	107.55	110.43
99.371	106.15	104.72	104.54	101.54	105.19	101.88	105.45	99.572	99.81	107.53	99.292	96.959	108.16	104.9	99.901	100.09	108.65	105.95	107.06	107.51	107.14	108.36	114.25	107.31	98.949	108.74	98.056	104.76	97.281	101.38	99.283	104.81	104.67	110.56	93.299	98.335	106.43	105.2	108.01	102.04	103.12	101.11	103.83	103.77	112.24	105.03	98.141	104.32	101.8
99.401	100.63	98.456	100.73	102.06	104.46	101.78	107.47	107.05	95.463	98.123	95.444	99.493	98.754	101.11	102.84	100.22	104.99	97.107	97.074	94.958	96.492	101.33	102.59	98.022	105.81	97.05	96.707	97.593	97.719	105.45	98.598	102.88	93.026	102.9	95.928	91.719	96.361	100.59	101.62	99.631	100.33	107.64	105.52	101.75	99.374	96.003	92.552	93.366	100.5
118.03	112.25	107.46	115.76	111.65	113.66	111.49	109.7	111.89	111.11	107.57	109.46	110.63	114.77	106.07	112.9	110.91	110.47	113.58	107.74	117.81	108.9	113.08	111.66	111.19	106.26	105.56	110.66	111.33	117.82	107.79	109.45	105.05	111	114.73	105.38	114.07	116.93	107.16	111.22	109.86	116.54	111.31	112.86	107.22	117.45	117.73	109.95	111.52	115.15
115.89	114.38	115.68	113.16	114.15	113.57	107.3	117.09	115.24	112.63	113.04	112.13	113.38	116.19	113.61	110.63	115.89	117.4	113.92	110.57	116.24	112.44	114.08	114.05	113	105.41	117.2	117.78	116.56	108.25	118.38	115.61	119.02	109.92	116.48	110.33	118.5	107.18	111.77	120.23	114.51	115.45	107.27	110.71	118.36	108.36	103.7	116.63	119.44	111.72
101.83	108.01	107.07	102.85	106.38	110.63	108.1	107.88	110.04	99.165	111.19	105.61	103.06	105.69	109	107.77	102.06	105.18	111.7	105.42	100.55	108.2	102.25	108.48	109.92	107.99	106.31	103.62	105.05	112.48	101.27	112.39	104.04	104.13	105.6	102.51	108.87	105.59	114.33	112.02	100.77	104.99	102.88	108.98	105.58	108.34	106.91	107.62	108.88	99.288
100.44	105.96	109.73	103.77	108.16	110.4	106.77	103.17	113.07	99.324	98.481	101.22	108.98	103.66	108.98	111.97	107.07	105.17	98.135	103.05	102.77	98.98	102.12	105.94	107.47	106.76	109.62	108.75	109.12	100.66	108.79	103.46	105.42	105.23	102.34	105.88	103.76	116.22	98.461	103.59	103.19	103.72	103.97	105.68	112.95	110.23	106.46	107.34	101.66	109.41
103.02	104.38	104.62	102.68	104.82	107.79	105.95	106.27	103.03	104.85	102.61	104.04	106.16	104.56	101.97	110.07	109.81	101.89	104.97	105.22	101.9	105.38	102.87	103.64	106.06	106.62	102.25	108.83	105.21	103.79	107.76	107.32	96.168	106.49	100.19	104.89	105.12	103.2	102.18	106.51	108.5	105.85	105.12	105.04	104.65	102.58	109.53	101.79	108.72	105.15
107.86	107.78	94.838	102.69	106.47	93.939	106.41	100.35	105.23	103.49	101.74	106.63	110.19	100.33	103.27	99.053	106.22	101.59	102.47	110.39	104.56	109.02	99.254	104.57	102.45	109.1	105.04	102.54	103	102.41	100.74	110.58	108.31	112.06	103.01	106.31	107.05	103.7	105.61	110.1	98.357	102.35	110.62	100.17	103.36	112.72	113.12	100.54	110.03	105.34
110.38	106.3	106.28	97.203	105.76	110.8	107.59	107.68	104.17	102.11	103.37	98.097	104.96	109.41	103.3	99.724	100.25	102.97	105.63	99.389	102.57	107.7	110.03	106.48	103.16	96.138	106.77	106.28	107.35	104.85	103.88	99.992	103.88	107.84	103.83	103.85	100.22	104.53	103.85	101.62	102.92	94.772	100.72	101.85	113.18	107.44	93.539	99.512	96.842	105.18
98.36	99.394	105.04	98.223	97.596	100.23	102.02	99.797	100.76	104.77	104.09	96.743	98.944	96.62	100.28	103.02	94.248	104.39	103.82	100.66	96.465	97.517	102.29	101.49	108.27	101.58	99.111	104.09	97.67	99.898	97.107	107.23	94.509	99.818	95.496	95.151	97.933	98.255	97.314	100.92	95.981	99.691	95.107	106.44	96.32	101.87	105.29	97.773	102.95	102.07
108.33	118.76	112.96	114.21	117.71	110.4	121.38	124.62	115.7	118.03	115.1	111.93	113.85	118.85	117.14	117.99	117.4	119.85	117.79	116.37	120.49	115.85	115.18	114.15	117.77	111.21	110.52	112.8	118.47	119.64	116.87	112.6	115.28	116.32	113.46	111.86	114.95	118.57	117.56	120.33	112.07	120.31	124.43	118.12	118.71	112.11	108.62	118.54	110.44	125.96
102.07	106.94	110.84	109.38	111.95	109.02	104.49	112.59	105.81	109.16	99.86	104.81	98.734	105.36	108.94	101.76	103.01	102.48	104.95	101.97	110.41	97.967	111.79	107.77	107.96	106.79	110.35	105.52	107.22	109.08	111.27	105.07	109.23	109.35	106.42	105.67	99.878	105.31	110.35	109.45	107.4	106.46	108.82	108.47	109.18	108.6	107.84	104.63	106.42	107.75
103.54	109.21	110.52	106.16	108.42	109.62	106.92	105.71	109.61	103.99	108.2	107.63	104.19	108.92	108.76	106.02	109	108.17	106.18	107.6	107.29	108.12	106.2	111.03	107.02	99.683	100	105.48	104.41	101.91	106.53	109.45	103.28	111.05	100.47	105.33	102	107.52	110.73	108.62	104.53	105.08	98.785	107.2	107.57	107.1	109.43	102.08	108.58	111.75
106.93	106.47	100.74	108.45	105.05	99.391	106.27	109.69	108.01	102.22	106.99	106.57	103.03	109.2	105.22	108.34	100.53	108.5	106.48	107.7	103.71	104.87	105.14	98.672	101.36	106.23	110.32	103.71	101.44	104.08	106.05	110.35	106.19	104.53	107.88	100.79	110.36	108.29	108	101.78	110.73	106.48	103.99	108.12	105	106.23	106.59	101.03	103.25	112.76
112.49	111.97	109.98	113.71	115.16	108.61	107.11	114.52	110.46	113.97	104.41	119.16	110.67	114.64	109.6	112.87	114.68	114.42	111.9	111.51	113.96	108.37	117.89	114.82	109.99	114.24	110.55	115.44	108.47	111.53	107.5	114.74	111.02	109.89	113.64	114.71	107.56	113.57	113.16	118.92	113.01	106.18	108.11	111.28	109.57	112.96	106.31	110.87	111.62	114.21
104.02	105.02	104.71	100.12	108.3	108.14	105.71	97.536	105.25	105.97	107.55	104.41	99.417	106.01	103.4	104	107.16	101.51	102.1	106.88	106.44	106.11	110.24	105.18	105.13	100.17	102.85	110.99	107.38	99.561	112.39	112.81	108.38	103.48	105.69	117.03	106.35	112.41	105.8	102.72	106.83	104.81	109.58	109.95	109.95	107.18	105.08	107.14	104.36	113.97
108.02	103.27	97.188	103.4	101.64	108.02	107.51	106.62	108.94	101.18	103.26	105.71	103.92	112.25	103.3	109.23	103.57	110.66	106.54	109.15	110.86	104.33	104.84	106.88	103.58	111.27	106.16	105.34	102.9	102.03	103.85	105.04	110.37	103.32	106.54	107.49	107.53	113.84	105.14	101.5	106.9	103.48	107.64	106.75	107.12	112.43	104.47	104.78	105.62	107.9
100.76	101.46	99.497	111.77	107.98	100.92	110.35	103.76	109.69	99.355	104.38	108.42	106.7	103.95	105.22	103.4	106.71	106.85	105.45	108.58	103.95	100.57	108.97	112.73	112.54	104.75	104.23	106.13	103.72	104.18	104.95	104.39	108.98	110.32	102.96	105.54	104.08	103.17	104.67	101.14	106.64	110	103.56	110.6	104.79	111.25	101.96	110.61	107.08	100.53
109.25	114.4	113.2	113.6	113.95	110.32	107.71	110.53	117.63	118.06	116.93	114.28	120.85	118.84	111.6	115.18	114.8	118.62	112.03	106.68	109.69	112.99	111.6	113.59	107.1	112.56	106.19	106.86	114.35	111.17	113.66	108.56	107.04	109.72	116.32	109.9	113.78	110.58	114.91	107.29	111.26	110.13	117.45	114.23	113.46	109.2	115.64	114.89	116.27	109.79
106.23	97.264	101.96	104.12	111.49	100.84	102.21	105.22	99.386	102.59	107.69	102.28	104.5	104.74	110.29	107.73	106.33	110.53	109.86	110.22	104.47	103.39	106.5	103.52	105.47	102.75	106.22	101.89	100.32	99.41	102.45	103.94	108.67	105.49	99.284	97.848	109.71	112.27	110.22	104.74	106.78	97.252	104.8	106.41	99.749	102.7	106.99	105.28	103.02	102.93
102.71	101.81	99.719	98.454	106.3	105.72	102.85	101.38	101.14	104.32	109.88	99.13	96.493	101.72	105.67	103.36	99.819	101.52	96.298	94.564	98.19	102.12	96.275	93.678	102.58	99.164	108.42	101.91	97.07	98.004	98.663	101.66	102.87	101.4	99.745	99.546	98.045	97.614	102.74	97.625	99.61	101.11	99.455	103.26	101.06	103.79	102.57	100.67	96.96	97.883
95.917	100.4	105.52	104.61	106.6	103.43	110.94	105.27	109.93	106.76	108.25	114.31	104.59	106.36	109.87	105.19	104.04	103.01	104.09	101.76	107.25	97.317	105.58	100.36	117.03	104.7	103.08	101.99	105.97	105.3	107.56	110.47	102.8	107.54	101.32	109.39	104.03	101.2	109.1	111.45	105.89	105.38	108.8	104.35	105.25	103.01	115.12	103.63	104.39	107.51
102.98	107.16	99.611	103.88	103.4	103.43	108.75	103.62	101.68	108.06	103.84	102.7	104.66	100.43	99.044	105.23	105.19	102.14	101.6	102.58	107.85	105.44	104.8	95.838	102.22	105.34	102.08	103.47	98.845	110.89	108.67	104.44	102.04	103.2	102.39	101.73	108.39	108.7	108.74	107.14	102.81	105.43	108.41	99.098	105.08	103.33	108.01	103.23	101.67	98.922
109.94	108.55	110.29	109.12	100.93	110.63	104.48	103.96	107.38	109	108.64	103.11	105.47	104.03	102.77	103.94	101.35	103.55	100.04	104.9	107.43	100.03	100.89	106.21	107.75	109.34	109.68	106.44	104.63	109.06	107.25	114.65	109.75	103.61	108.91	107.81	109.27	100.28	103.87	106.16	100.96	107.37	106.46	108.74	105.07	112.58	104.02	109.33	104.78	100.19
94.776	101.32	100.45	99.46	96.392	100.72	106.05	95.272	97.383	97.073	96.831	104.93	103.65	99.227	95.339	103.04	101.24	99.976	106.37	101.32	99.247	99.073	104.07	96.904	104.34	104.67	97.407	97.078	97.593	100.29	95.4	98.35	92.255	101.5	101.68	99.99	101.08	98.572	106.14	100.99	97.099	101.33	98.827	100.22	106.68	103.66	103.54	100.12	101.54	105.41
103.24	104.46	108.41	108.39	103.43	106.84	104.32	101.27	101.92	104.74	105.33	106.55	104.64	112.14	107.34	100.39	104.38	106.17	105.64	106.62	96.852	101.48	104.88	103.01	112.27	102.97	98.176	102.75	104.79	108	104.59	103.99	102.94	105.04	110.57	102.17	103.77	106.65	109	105.2	107.8	103.55	106.43	102.17	104.8	99.438	108.24	103.57	109.21	99.995
101.32	100.5	106.13	101.19	100.76	105.96	101.46	104.79	105.45	109.01	102.63	103.42	106.14	99.043	102.27	103.03	105.27	103.96	100.64	99.168	104.45	106.88	101.09	100.13	100.53	105.06	106.07	105.96	101.44	103	99.744	103.73	94.146	104.6	102.18	106.19	102.19	105.86	106.49	104.09	108.58	103.59	108.5	105.09	104.53	107.67	103.23	102.16	99.552	106.97
102.68	111.96	106.38	99.673	109.63	104.21	94.15	103.5	102.87	103.34	104.53	109.43	108.71	106.65	103.85	105.32	99.025	102.64	105.92	102.75	107.34	111.83	99.683	105.73	104.42	109.72	107.4	110.21	101.88	105.57	107.79	106.96	104.16	107.1	102.53	102.38	100.91	109.68	101.37	105.57	107.86	103.3	104.68	104.44	109.71	96.836	103.81	105.47	110.33	107.71
107.77	109.74	109.03	106.84	102.57	113.69	100.88	107.08	102.54	102.25	98.045	110.47	103.06	103.61	100.63	101.46	106.23	100.15	104	106.33	98.756	103.84	106.38	108.83	103.24	103.04	110.62	104.74	99.614	109.96	105.47	105.21	109.03	104.3	100.31	102.44	98.04	107.49	108.91	102.99	102.02	100.25	97.473	107.78	106.94	102.83	106.18	111.85	98.914	107.11
113.33	112.12	113.61	115.93	113.46	105.08	104.82	112.78	112.69	105.12	113.31	110.18	112.69	114.36	113.38	114.18	107.76	116.25	112.13	109.62	112.98	110.08	108.65	108.56	106.68	105.44	104.39	108.03	111.25	109.99	107.88	111.61	110.1	114.44	114.16	109.89	113	101.21	107.21	115.94	111.33	103.59	106.25	115.39	111.31	117.72	111.24	106.33	113.51	105.75
102.64	104.09	102.24	108.67	98.379	105.14	102.64	107.36	103.14	105.26	102.84	101.79	101.53	100.17	103.14	104.33	106.9	98.895	103.57	104.74	106.31	102.75	102.87	102	103.74	103.87	103.8	102.2	98.642	111.34	92.037	108.62	101.69	102.57	104.32	105.94	98.395	105.18	106.95	102.63	101.34	112.63	110.35	103.39	107.74	102.92	107.94	103.12	106.31	105.67
102.92	99.573	105.56	102.61	95.322	111.43	107.56	98.318	106.76	111.86	98.736	109.84	99.205	112.96	107.41	100.63	104.26	106.24	101.58	102.99	103.76	110.17	104.46	108.25	108.93	105.98	108.43	110.32	103.01	108.12	106.79	110.65	102.54	107.5	103.47	101.15	104.17	103.14	104.23	108.72	103.78	102.7	102.98	103.11	105.26	99.427	105.39	106.07	104.81	111.66
102.89	103.39	105.23	102.81	109.02	108.1	101.28	100.95	108.01	111.7	107.51	102.44	104.89	104.01	105.63	105.89	102.81	112.74	105.24	102.49	102.69	110.25	102.45	101.97	103.12	108.28	100.77	104.57	105.31	107.18	103.72	104.88	100.51	103.11	108.12	105.82	102.77	105.66	109.9	110.12	104.5	104.89	105.39	106.01	104.63	105.87	106.79	102.82	102.16	102.88
110.58	113.62	114	107.95	112.77	111.86	108.92	109.67	110.84	111.44	115.24	113.3	110.02	108.24	112.95	113.64	105.41	114.52	107.02	109.92	115.45	114.22	111.64	114.08	111.8	116.83	112.49	108.49	108.93	110.74	108.66	114.64	111.12	114.32	112.74	115.1	117.49	113.8	117.02	111.15	115.26	115.62	115.05	115.99	117.58	113.5	117.28	108.91	112.09	113.1
101.21	101.53	102.99	107.17	105.43	106.11	99.425	95.974	96.586	97.353	111.21	101.61	101.44	99.927	101.79	106.71	101.34	101.9	95.937	98.255	94.264	105.97	99.991	92.249	101.81	102.39	99.808	102.78	95.551	105.18	101.17	100.46	102.1	98.457	99.792	97.523	102.7	96.48	106.16	98.24	98.248	109	100.76	93.379	97.935	101.12	102.1	95.1	103.12	99.191
107.76	113.25	113.33	115.55	109.75	114.49	111.38	115.49	108.5	110.76	114.71	110.44	114.28	111.65	116.03	106.62	112.85	103.02	109.96	114.64	107.79	110.22	107.19	116.01	110.31	109.14	110.82	108.67	112.37	109.12	109.44	117.39	113.93	114.35	102.67	110.66	108.47	104.17	104.94	107.04	112.67	116.37	111.11	111.42	108.85	115.97	108.16	111.18	110.64	106.02
102.61	103.59	105.44	106.29	108.69	105.9	102.28	107.76	101.26	106.98	107.74	103.95	105.13	106.6	110.47	104.2	107.39	101.36	106.66	104.26	105.21	106.41	107.52	110.03	101.7	109.45	99.451	103.53	108.35	102.57	109.93	109.54	104.45	102.06	108.72	102.15	104.05	107.83	108.18	108.5	99.951	109.11	113.8	105.05	102.94	108.83	106.31	100.91	105.5	105.27
101.12	98.574	104.8	101.54	106.43	108.92	97.632	111.34	110.45	112.24	106.9	99.639	102.97	100.26	106.26	107.2	102.17	104.61	103.94	102.54	104.81	102.21	102.92	108.05	109.44	96.079	95.485	105.51	106.05	104.12	102.12	98.728	99.564	103.53	102.77	105.29	101.19	102.01	102.47	108.83	104.14	104.8	105.83	106.06	107.51	100.48	106.39	107.07	106.25	106.14
108.38	103.07	102.94	107.54	108.2	104.56	104.85	110.24	103.78	102.07	104.81	102.47	111.63	107.64	105.29	104.01	97.738	97.189	109.88	107.43	107.41	108.01	116.44	108.48	105.06	104.6	108.65	103.77	108.4	111.56	104.33	103.04	113.9	107.62	107.21	108.66	108.88	113.67	107.77	111.37	106.46	103.79	100.47	106.78	109.63	104.7	103.72	111.17	103.81	96.623
106.33	111.08	113.2	115.13	105.19	111.08	112.95	111.27	112.55	115.92	115.68	115.48	118.01	110.98	107.15	114.82	110.96	114.34	112.38	111.74	112.32	104.86	111.78	107.59	110.81	110.02	109.31	106.52	107.34	113.11	112.26	112.06	105.29	117.27	110.79	110.27	110.93	105.44	107.05	109.14	105.71	113.15	109.75	109.64	114.56	110.15	109.92	110.19	112.22	109.77
104.77	104.18	106.92	108.6	99.739	100.14	101.82	102.05	105.34	100	104.66	102.04	99.902	106.07	105.87	109.53	108.64	109.43	104.84	108.07	102.68	105.65	101.83	102.96	100.17	107.09	108.35	108.88	99.456	104.1	102.05	108.09	104.19	107.04	104.85	104.56	103.05	96.85	103.67	100.09	104.7	107.44	105.86	102.23	108.78	100.54	104.72	100.6	102.9	105.63
105.35	103.64	100.02	97.99	98.227	99.728	112.09	105.36	106.22	103.64	109.61	100.2	106.29	107.78	100.81	102.14	105.96	108.65	103.75	109.62	103.26	103.76	106.19	103.91	107.4	103.98	104.32	103.51	105.2	103.02	98.89	106.2	103.35	104.68	106.33	101.35	103.54	104.96	108.83	99.663	102.66	100.2	106.18	108.29	102.52	104.6	105.25	99.635	101.49	110.21
105.71	107.01	104.86	102.32	109.15	105.37	102.46	102.87	101.53	104.85	108.07	101.37	102.69	104.62	105.84	103.42	108.46	106.74	105.16	105.48	107.76	108.87	100.72	105.79	110.53	109.03	108.91	106.08	106.98	105.54	103.26	105.6	110.24	107.36	105.28	101.28	105.17	107.88	109.6	108.11	108.67	101.25	111.94	103.57	108.85	102.45	102.79	107.61	104.34	110.95
109.62	111.41	113.06	114.53	111.32	103.8	112.71	114.47	108.22	111.09	117.2	116.04	105.53	112.88	105.45	110.67	108.96	109.07	102.79	113.12	106.67	110.14	116.55	111.04	110.2	108.34	107.34	110.64	107.21	116.32	113.34	113.32	107.29	107.9	110.36	115.23	114.68	116.29	112.86	113.01	110.97	111.4	112.94	117.26	114.04	112.98	105.29	114.45	109.03	106.03
105.85	117.16	115.96	112.5	118.69	110.56	115.87	117.92	112.47	115.55	112.8	108.87	111.54	116.85	112.36	112.09	113.06	117.64	116.82	111.93	112.3	112.74	116.4	116.66	103.94	109.98	112.56	113.87	111.69	111.2	109.7	114.36	110.09	108.14	114.66	109.15	116.11	108.82	114.07	115.52	111.07	112.13	112.17	112.29	109.79	108.25	108	110.39	109.1	109.85
114.54	121.28	116.54	112.27	106.5	113.45	120.97	113.79	108.75	114.57	116.37	108.78	108.83	113.31	108.11	111.14	107.62	116.67	113.16	113.42	108.89	113.53	108.12	111.85	112.99	111.7	110.26	105.25	112.83	105.79	109.4	109.71	113.83	114.25	114.21	113.3	107.96	110.34	115.63	116.78	114.79	111.74	110.28	116.97	114.8	110.1	115.21	114.03	115.95	115.57
105.4	106.95	103.22	114.77	103.47	109.46	103.23	102.93	106.79	109.59	111.38	99.658	100.55	102.87	109.5	107.91	107.87	110.63	110.05	110.51	100.35	100.7	109.29	108.15	107.46	109.34	109.94	101.38	103.12	112.73	102.45	109.19	110.27	105.1	111.83	105.83	105.36	110.98	109.74	104.73	107.86	103.5	109.39	108.3	111.95	110.13	109.04	109	105.69	110.84
116.09	114.06	107.2	103.65	108.82	110.12	112.17	110.34	108.09	107.46	113.82	109.73	108.74	106.78	114.72	109.26	117.39	112.24	110.15	109.72	106.33	116.04	112.23	115.66	112.96	111.18	109.97	110.77	111.96	114.21	110.32	108.81	112.26	109.46	108.51	110.68	109.57	112.93	112.19	113	109.48	106.43	114.32	105.82	107.67	113.09	108.69	107.44	109.86	116.08
99.017	105.23	98.459	106.64	110.46	105.89	105.5	113.29	107.78	102.85	105.9	104.72	100.65	106	107.82	107.05	111.74	103.31	105.61	101.09	104.58	98.979	113.56	105.7	110.92	111.67	108.82	100.45	104.24	109.08	109.63	104.06	97.288	108.01	106.55	103.96	106.08	114.75	101.57	104.07	100.29	107.68	104.84	111.1	110.11	96.522	107.16	105.05	101.17	110.24
109.93	108.99	109.65	108.67	108.19	106.9	104.12	104.72	107.29	108.6	101	106.55	101.56	105.77	107.97	100.06	106.13	102.62	103.33	108.74	107.9	113.72	102.97	102.8	112.1	104.59	110.7	104.53	105.05	102.34	102.66	107.94	98.928	103.21	111.29	109.05	107.61	111.95	103.09	110.05	108.27	108.91	108.08	106.57	105.25	102.15	109.4	100.81	106.37	97.549
104.2	102.12	101.12	103.77	104.99	98.772	104.32	97.212	106.93	97.994	97.551	97.198	99.168	93.553	101.03	97.52	100.27	98.773	94.571	97.95	103.56	98.883	101.29	96.431	103.64	100.44	103.69	103.43	102.43	100.7	96.192	102.87	96.641	98.352	99.66	101.31	103.02	94.934	101.38	94.035	99.24	100.05	100.84	101.64	95.499	97.583	96.535	92.748	104.31	103.19
112.84	118.25	120.19	113.24	109.14	115.27	117.94	117.44	113.87	115.61	117.12	119.74	108.41	112.7	113.11	118.62	116.02	109.58	108.47	108.71	108.37	119.78	112.71	114.27	106.77	116.81	111.21	108.88	106.91	124.04	113.19	107.38	117.83	113.28	118.47	110.11	108.21	115.64	117.85	116.1	117.26	116.43	119.5	116.16	109.17	114.24	111.9	111.72	114.91	112.36
103.18	107.87	105.3	105.27	104.23	105.39	103.21	115.48	109.14	103.58	109.68	103.65	107.2	103.67	102.43	102.42	104.59	109.69	105.69	105.88	99.248	101.63	105.79	99.291	104.96	110.8	106.37	106.37	107.03	108.37	104.51	106.43	106.28	103.47	102.69	107.37	106.76	105.75	103.91	102.94	106.18	108.93	100.34	101.78	104.42	105.49	111.86	102.56	111.93	103.8
102.21	108.25	109.01	100.51	103.41	99.531	104.13	106.9	104.76	113.74	111.02	103.19	113.09	105.29	106.29	98.796	108.92	105.37	105.24	103.29	105.96	105.97	105.43	107.42	111.43	109.61	104.9	108.12	106.86	104.94	96.343	111.75	104.49	106.56	109.78	106.86	102.45	105.75	108.37	101.27	105.3	104.6	99.86	104.38	102.07	110.33	105.73	98.59	108.34	102.58
98.287	104	104.7	97.304	92.975	104.23	93.678	105.86	102.38	105.48	96.739	97.747	102.17	96.918	94.794	93.215	100.81	98.491	101.04	108.11	103.42	97.625	103.46	101.57	103.37	103.29	95.667	101.72	103.36	105.51	106.18	106.27	104	100.26	105.83	100.23	99.026	94.74	95.092	100.59	96.649	99.465	101.52	101.35	102.14	98.276	100.59	103.24	96.267	98.282
108.41	104.45	115.82	107.33	104.17	110.46	104.88	112.85	111.38	110.97	106.05	109.28	110.99	114.54	107.5	110.59	115.4	107.38	115.62	110.98	111.94	120.16	106.65	111.22	112.94	104.55	111.05	111.03	117.19	103.88	108.68	113.24	106.59	111.95	110.44	109.24	107.92	110.85	103.7	112.92	110.44	113.73	110.22	107.1	107.16	109.6	112.63	104.22	112.55	103.58
124.78	114.04	120.78	109.79	120.83	117.78	120.19	112.53	117.74	115.14	114.35	117.36	118.68	115.86	118.35	120.95	118.68	118.11	115.37	113.86	116.01	116.74	117.53	119.79	121.85	118.54	120	119.78	114.42	120.09	115.92	117.86	118.35	117.12	115.89	119.52	118.06	111.49	126.67	114.6	119.17	116.95	120.52	112.16	116.1	113.12	121.68	117.55	123.7	120.06
109.17	101.48	104.97	104.79	103.48	103.64	106.62	109.6	106.77	101.7	111.83	102.84	110.24	102.4	103.62	107.6	105.86	102.57	106.02	108.45	107.42	102.5	99.182	104.08	101.44	109.44	109.59	100.98	104.81	106.5	105.86	103.73	102.04	101.04	101.15	109.97	102.79	104.23	98.931	108.19	104.26	109.09	108.28	99.341	108.79	105.44	113.5	102.57	103.1	101.92
104.39	102.85	100.56	102.76	110.3	108.5	110.04	101.7	104.63	101.47	98.936	106	100.38	105.93	113.49	110.45	105.13	110.27	102.78	106.08	106.22	114.45	98.639	97.898	101.46	111.6	107.03	103.5	101.88	103.58	104.76	101.49	106.49	103.8	99.072	100.37	99.766	103.39	109.5	101.12	106.52	100.4	106.74	100.2	102.36	107.69	105.4	98.71	109.13	107.61
101.49	107.26	102.46	100.6	103.18	113.42	111.45	103.44	96.874	106.25	109.54	98.506	103.59	97.657	105.09	102.37	107.3	100.01	104.8	103.35	104.54	105.6	110.84	101.88	105.99	103.33	104.24	97.753	106.67	110.06	105.65	106.08	105.61	98.442	99.558	104.05	106.94	102.16	106.89	104.65	102.83	106.51	100.24	104.32	106.95	99.995	99.564	101.26	109.19	107.25
103.73	99.337	98.761	99.813	98.272	99.883	103.28	98.78	104.22	102.82	99.217	94.04	98.998	95.432	101.84	104.15	101.91	100.21	102.15	105.36	100.15	103.01	109.24	100.96	97.422	99.348	102.82	101.86	98.455	104.9	105.4	101.6	99.219	88.499	95.63	100.47	101.39	96.043	101.37	106.51	99.627	96.051	99.267	102.71	100.03	98.577	101.09	105.59	97.419	99.968
106.85	106.81	109.73	118.19	113.99	116.85	112.32	109.46	110.06	112.18	116.98	107.33	114.95	111.72	117.17	110.87	113.08	113.73	112.26	112.53	119.94	107.76	112.49	110.61	108.19	105.51	109.17	109.91	114.26	115.98	102.62	110.46	115.68	105.48	110.76	115.73	115.47	109.86	117.22	104.36	109.16	112.82	116.89	105.6	110.23	110.38	115.91	111.63	114.58	112.08
106.54	101.85	99.664	107.83	103.66	110.12	109.42	107.67	108.82	106.02	102.59	110.95	110.96	107.54	99.415	106.48	102.58	109.32	108.96	104.8	106.64	108.42	105.77	104.95	111.51	104.78	113.51	106.47	97.997	113	103.32	107.02	104.89	109.23	106.69	113.64	107.3	104.92	107.56	108.65	105.05	110.51	109.56	105.91	99.684	109.62	108.77	103.87	105.43	103.04
117.16	112.75	114.67	111.92	107.08	109.94	113.29	115.57	116.63	107.64	111.77	106.64	117.12	119.05	110.67	106.27	108.13	114.3	116.84	114.34	113.18	107.45	109.82	108.84	107.61	114.97	116.21	108.44	115.16	107.66	114.19	111.65	113.36	111.4	108.59	115.25	110.22	113.39	109.62	108.39	108.94	105.76	117.3	107.87	115.09	106.19	111.85	118.07	109.83	110.02
109.65	103.64	100.41	106.31	101.28	107.08	104.92	103.04	113.11	106.79	107.22	109.24	108.56	105.97	108.21	107.98	104.19	104.42	110.97	109.84	108.62	109.01	103.42	107.56	107.08	105.93	110.36	107.02	106.75	105.08	107.4	109.8	105.34	109.27	102.04	110.06	100.41	105.14	104.77	105.15	102.65	110.71	104.65	107.33	106.94	108.4	103.57	102.15	101.91	97.678
113.31	112.43	112.76	114.61	111.67	108.56	112.24	109.14	110.04	106.44	109.32	107.67	108.72	113.01	109.36	109.58	112.5	116.79	108.61	113.16	110.93	112.38	111.44	107.38	112.74	108.13	110.84	111.99	105.85	111.82	109.88	106.24	106.82	112.16	109.85	104.82	109.15	114.35	107.86	108.03	108.32	110.65	112.05	116.22	114.88	108.23	113.82	114.42	107.37	107.49
107.79	106.23	109.04	103.46	99.366	109.33	108.49	101.87	102.97	111.3	104.58	106.26	107.45	108.41	104.15	100.27	108.89	105.9	105.43	104.84	106.6	106.58	102.88	105.44	108.9	101.92	102.97	103.14	105.84	104.08	102.43	104.28	106.16	101.62	103.27	105.79	108.17	97.153	104.42	106.04	111.65	107.37	106.46	102.87	103.48	109.01	109.59	109.84	108.65	101.29
105.07	107.72	102.46	108.82	101.51	97.538	102.83	108.3	111.99	108.29	107.42	107.22	101.94	108.59	104.08	110.2	103.1	109.03	106.21	112.37	108.41	103.48	109.36	106.66	107.62	106.23	104.26	101.4	106.46	106.56	103.07	109.2	103.74	106.97	102.49	107.13	105.65	105.03	109.08	100.69	106.6	106.16	105.1	105.75	105.79	108.93	106.67	113.16	108.1	108.34
106.44	102.01	110.09	105.38	100.7	101.67	104.25	100.12	110.93	104.89	107.98	96.803	101.39	106.11	109.51	104.6	100.03	103.4	106.65	97.736	107.82	102.87	105.78	103.52	103.06	104.73	105.67	107.4	102.8	105.33	106.12	103.53	104.94	107.45	101.25	100.33	101.15	105.12	104.23	105.56	101.88	103.31	102.45	97.289	105.22	106.3	104.15	101.06	112.69	101.8
97.968	101.26	99.349	100.46	100.29	98.299	100.91	101.46	104.99	102.09	100.59	99.117	100.71	96.832	97.914	100.13	101.99	106.79	101.44	98.76	96.743	103.87	99.148	99.842	101.22	94.861	96.706	98.231	101.37	94.833	104.9	97.478	102.31	101.32	102.79	98.943	98.351	99.304	95.786	99.562	102.1	98.147	103.28	98.185	100.12	100.2	104.13	99.984	96.052	98.644
106.47	102.95	103.95	108.18	101.89	100.16	108.07	108.3	104.04	110.44	106.93	108.13	109.84	106.05	109.95	106.67	111.36	100.32	106.83	115.37	107.93	104.07	106.04	111.59	108.46	99.021	104.54	103.6	105.28	108.8	106.8	108.43	106.44	110.06	108.79	98.567	106.74	113.39	104.83	102.15	107.75	113.36	108.71	107.56	102.98	109.99	104.57	101.8	105.96	106.74
100.3	97.532	97.453	93.709	100.17	102.02	96.463	98.639	97.254	101.98	103.93	96.729	103.23	99.143	91.185	99.462	102.99	104.15	97.278	101.56	104.5	93.801	105.39	100.67	104.17	101.99	95.822	97.929	99.355	97.363	102.01	98.143	96.126	100.99	102.03	96.657	95.928	102.25	98.185	96.514	99.732	97.839	95.408	97.717	93.782	102.73	105.33	97.993	97.775	103.03
104.55	99.387	103.75	108.91	108.43	101.84	106.4	111.1	99.964	102.09	107.34	103.62	105.28	103.28	103.89	110.97	106.45	107.82	107.2	117.45	101.47	107.02	104.34	104.09	103.57	105.62	105.8	101.16	111.29	110.22	101.52	103.8	106.14	106.79	108.28	106.12	106.34	103.06	106.24	103.86	101.07	105.16	106.12	108.03	104.83	105.03	108.04	107.5	109.84	105.94
111.83	113.99	114.53	107.74	116	110.01	113.79	108.31	111.11	113.7	118.1	113.35	117.9	108.91	108.72	111.11	111.3	114.13	109.31	110.54	115.4	108.82	107.88	110.41	108.27	104.75	107.8	110.53	110.73	115.39	109.78	113.52	109.74	113.1	118.14	104.26	104.57	116.7	113.91	106.04	111.16	107.41	111.11	113.68	104.18	113.48	111.69	110.48	108.81	107.43
101.98	106.52	97.857	103.8	104.86	105.2	110.33	100.63	106.26	108.99	108.24	98.084	106.72	115	107.19	105.64	110.37	106.52	107.91	100.4	110.76	111.37	100.99	106.62	106.08	102.3	113.28	100.65	109.43	105.92	101.95	100.57	98.527	107.1	108.95	103.18	103.17	106.38	99.066	109.12	103.32	108.14	107.64	107.37	111.3	107.06	109.22	101.67	106.63	109.53
100.67	112.69	108.17	103.64	105.3	106.76	101.14	108.39	110.57	103.11	101.65	109.44	103.97	104.55	103.62	110.08	98.815	106.3	108.26	105.25	110.58	106.39	99.49	105.21	100.61	101.63	104.2	100.77	105.47	107	104.15	106.22	109.2	104.75	105.18	101.58	99.594	102.86	113.47	110.61	110.16	98.989	112.36	106.77	105.49	106.8	110.43	106.03	97.343	105.18
103.67	98.299	102.82	112.85	106.78	106.55	106.81	103.35	103.77	107.5	104.46	108.46	102.11	105.04	105.8	103.71	103.38	108.9	107.45	108.23	98.973	106.86	108.47	111.44	104.66	109.82	101.42	108.14	107.76	103.82	105.42	105.59	103.6	110.01	104.13	101.6	106.03	103.58	110.18	107.57	102.36	110.78	103.17	106.27	107.89	100.12	101.2	102.03	104.53	106.11
102.91	109.72	103.76	105.92	107.81	103.73	106.62	101.83	108.51	107.39	104.43	99.452	104.41	112.29	105.06	106.69	104.32	109.88	101.52	107.16	100.25	106.75	107.23	109.51	102.34	106.38	105.52	104.02	107.34	103.14	102.98	104.8	113.35	107.19	110.66	102.22	96.253	109.03	110.24	102.03	99.578	103	110.14	104.08	106.58	101.34	108.3	103.16	103.16	107.42
105.92	98.086	100.96	106.77	110.6	102.11	105.12	105.46	102.69	101.83	101.44	106.19	101.69	108.96	103.08	103.93	101.58	105.75	106.73	101.5	99.694	103.9	111.04	106.94	104.4	104.09	110.01	103.78	108.33	109.04	102.23	104.33	100.23	98.632	104.28	104.23	101.62	106.36	104.92	99.845	107.41	107.41	105.1	105.47	100.04	103.17	99.288	104.27	100.35	111.02
108.77	102.28	103.85	105.84	104.38	107.26	99.533	103.58	108.06	106.21	104.18	100.63	102.33	105.72	103.67	99.713	107.39	108.26	105.17	104.91	99.078	101.88	101.73	104.33	102.37	94.788	102.5	112.84	106.92	109.13	105.71	99.43	102.88	103.01	103.78	105.45	103.04	104.27	105.98	107	105.65	106.17	100.83	103.84	105.63	104.37	107.86	101.96	107.42	105.12
116.24	109.45	105.91	105.06	117.36	108.43	116.38	109.27	115.82	107.78	103.04	115.13	117.54	111.2	112.94	107.44	121.05	113.81	112.61	105.58	122.96	113.6	110.15	113.93	116.24	109.16	109.07	113.59	108.03	105	117.25	112.33	115.61	110.73	109.02	111.35	112.38	117.84	110.62	113.71	104.7	107.12	112.76	105.69	115.39	104.8	116.4	111.81	117.02	115.6
107.2	110.25	112.14	101.99	112.99	105.43	101.48	103.62	100.64	104.68	103.44	104.42	109.17	106.13	106.93	100.87	104.87	103.91	110.35	106.93	100.94	103.43	102.91	106.84	101.64	101.93	100.03	109.38	110.25	103.02	103.23	104.23	103.63	105.28	105.6	99.967	104.2	99.682	112.31	109.48	103.91	103.47	105.02	102.55	110.64	111.47	108.59	107.51	106.05	100.18
102.54	101.47	105.47	97.926	98.879	107.98	96.69	99.368	105.23	95.064	102.89	100.29	102.45	101.92	99.121	102.11	100.15	107.7	99.421	103.96	100.82	99.093	104.77	101.35	96.556	100.36	103.37	108.92	101.42	103.47	104.59	104.11	102.21	104.08	100.55	94.489	95.577	96.243	97.509	95.086	98.296	99.526	105.58	104.57	99.054	102.16	98.472	106.02	100.95	103.76
116.56	106.85	113.3	112.32	110.36	113.49	110.04	113.91	115.73	112.62	113.04	112.18	114.7	117.2	113.71	115.58	115.37	107.2	112.73	115.01	113.18	116.57	105.31	111.5	109.01	114.06	109.54	106.33	109.03	117.44	117.34	119.63	112.76	108.69	113.08	113.63	111.39	116.16	112.48	113.56	107.72	115.42	114.56	109.62	115.9	113.35	114.37	109.11	111.56	119.7
110.37	111.34	112.76	117.32	109.72	117.53	109.14	109.92	111.62	110.04	111.89	106.08	110.85	108.07	109.54	107.44	109.77	110.62	117.09	113.36	108.47	105.22	109.08	110.9	117	112.5	114.14	116.41	115.92	118.75	116.52	115.01	105.59	116.05	114.16	113.23	108.77	111.54	109.96	110.4	108.36	110.26	111.93	112.39	110.24	105.69	107.2	114.1	104.33	113.79
114.18	113.02	110.93	105.87	110.25	110.68	108.17	108.82	110.51	109.99	108.81	111.15	115.7	107.84	110.04	112.39	108.99	104.53	106.09	103	111.85	108.87	111.53	111.3	107.26	115.07	106.62	110.84	110.07	114.36	111.78	114.24	113.47	114.11	102.21	107.59	103.67	108.52	108.15	111.06	114.7	111.21	106.62	117.97	117.34	105.89	112.09	110	113.65	114.11
114.83	116.94	110.79	123.97	115.78	115.13	113.88	116.72	115.09	119.55	121.82	112.19	119.32	113.74	120.32	112.66	120.67	120.2	119.82	120.68	123.7	116.97	112.86	118.42	112.21	107.36	114.63	114	119.58	112.29	118.28	118.07	120.09	110.29	119.35	115.04	117.36	116.32	121.19	112.32	119.81	114	121.48	116.01	114.4	115.75	115.54	119.58	123.04	115.26
105.04	107.63	103.31	101.9	101.24	99.609	111.69	109.49	98.481	106.78	103.34	104.47	109.71	113.05	105.68	108.87	100.22	110.24	105.27	104.54	103.81	106.96	110.28	107.66	113.71	106.54	115.72	105.48	105.31	105.51	103.74	106.2	98.409	104.23	100.17	100.54	99.843	103.86	112.82	107.71	104.07	109.55	112.43	103.34	109.98	105.28	110.36	104.05	105.77	111.97
110.37	111.61	108.49	113.16	116.43	117.02	122.25	114.14	112.88	108.31	113.75	112.08	119.58	107.59	114.65	114.03	117.08	110.06	113.01	114.98	114.91	109.97	111.35	113.22	115.95	109.4	108.15	115.45	111.53	111.73	111.57	112.89	107.81	108.48	110.25	106.29	111.59	112.27	113.42	109.65	107.44	110.06	116.31	115.26	108.34	110.24	116.76	111.23	116.7	116.6
106	102.47	105.48	107.81	103.46	104.89	106.69	110.85	104.44	106.19	112.23	109.6	105.66	115.01	106.51	111.99	108.76	107.8	107.85	105.68	106.56	103.35	102.69	109.29	109.26	107.52	106.91	101.73	105.54	109.77	110.93	113.55	109.5	105.42	109.55	110.24	114.79	102.08	109.01	110.85	104.87	112.97	108.63	110.23	105.89	103.71	114.88	108.98	108.05	107.07
110.61	116.56	119.04	115.69	108.52	109.98	113.03	116.14	105.6	110.22	111.75	107.61	111.34	115.16	113.32	112.04	108.35	103.25	115.02	114.35	107.19	112.41	114.54	122.25	114.8	115.14	116.95	118.5	109.23	111.99	110.17	108.28	108.77	107.12	110.31	112.63	116.94	114.87	108.72	113.36	111.37	112.84	113.3	111.7	114.24	114.82	107.16	112.44	114.25	117.5
105.17	110.91	107.18	102.29	106	102.75	107.09	107.53	104.58	108.91	103.94	108.53	100.84	105.91	107.49	107.25	105.12	103.11	107.4	108.08	100.84	104.54	104.64	101.01	103.41	107.73	105.47	103.47	106.14	98.625	111.73	103.7	107.46	103.17	108.25	100.66	102.99	103.77	105.07	108.03	99.45	105.69	103.16	105.05	102.16	108.81	102.64	108.97	100.79	102.95
102.89	102.12	96.747	97.938	101.49	98.378	92.632	96.765	101.42	104.06	99.494	94.745	97.684	104.88	101.14	102.87	96.174	102	102.35	97.301	96.193	98.139	94.077	101.46	98.432	106.29	100.55	101.66	102.07	101.86	103.98	97.777	99.319	97.675	100.4	101.89	95.813	98.498	103.51	101.84	101.84	100.19	96.933	101.88	101.86	96.713	101.72	98.09	101.95	105.53
111.44	111.03	110.96	113.74	118.07	111.35	104.06	107.19	110.3	109.38	111.44	106.84	109.01	107.83	104.54	106.91	108.85	108.6	117.17	112.23	111.83	107.54	112.2	113.18	109.13	109.45	107.68	113.91	113.56	109.49	114.46	106.97	106.23	113.8	108.47	116.14	115.06	112.93	113.51	110.09	109.77	112.23	107.49	111.17	111.85	109.65	113.28	106.54	111.34	116.76
106.09	117.17	107.91	109.01	115.77	113.22	110.47	114.51	118.64	115.05	115.18	110.06	110.7	109.07	116.35	111.89	111.52	107.75	102.77	110.4	112.68	106.33	107.95	111.72	106.85	110.53	115.41	108.32	108.46	109.73	116.62	109.67	108.02	112.79	107.18	111.69	112.75	107.63	115.74	107.1	111.1	108.44	113.83	114.61	112.63	115.25	109.17	113.76	114.15	110.47
112.83	110.8	112.53	109.09	113.76	108.96	101.21	108.18	110.85	116.81	118.61	116.34	108.8	108.17	111.38	110.83	108.27	115.31	110.39	113.91	105.85	110.59	113.7	113.24	103.91	113.09	113.27	109.19	107.41	112.94	110.3	115.61	120.71	115.48	115.54	117.06	105.42	112.33	116.39	111.54	110.1	105.52	108.74	110.76	109.52	111.42	110.91	105.81	105.26	114.51
106.19	107.09	100.71	105.34	98.627	111.32	103.85	99.866	103.27	101.75	103.66	99.53	106.26	110.71	101.1	102.85	109.77	103.76	104.05	108.41	106.36	109.37	99.561	107.05	103.58	103.99	102.23	102.26	107.89	110.09	104.53	100.84	111.39	108.06	105.16	110.55	97.548	107.27	113.35	107.65	112.64	107.06	109.84	106.37	104.18	100.15	108.92	103.65	107.91	107.81
107.48	107.21	104.99	101.52	107.89	109.78	107.4	99.386	100.97	111.05	104.23	107.15	101.26	104.01	106.11	102.92	103.8	103.95	105.33	104.48	106.83	108.08	107.66	109.83	107.01	98.06	107.01	107.77	111.72	99.963	103.66	105.03	110.19	109.95	105.62	106.1	102.58	105.37	103.47	102.11	113.57	107.95	108.55	99.916	109.66	108.64	105.33	112.83	106.97	103.19
106.47	105.85	111.5	108.62	111.75	113.14	106.07	101.93	109.54	103.4	107.19	110.96	108.33	112.21	112.04	107.52	113.33	109.49	107.77	111.41	112.51	112.43	106.44	106.41	110.78	105.48	108.66	112.88	112.76	105.63	112.52	107.58	111.6	109.46	109.2	104.69	113.67	106.65	113.26	107.87	109.78	110.68	107.49	111.23	105.67	109	107	112.45	110.45	112.43
109.49	109.89	117.25	107.52	115.21	106.91	113.3	103.1	111.56	119.65	115.27	109.38	113.11	109.8	110.16	112.84	114.25	115.72	105.22	114.88	109.11	115.25	104.24	110.45	107.58	104.9	112.02	113.74	111.08	113.72	106.27	114.51	105.37	114.56	111.33	109.34	110.51	107.53	117.36	119.35	111.25	117.35	115.27	114.04	108.84	113.99	113.36	116.05	112.22	114.67
107.04	108.36	112.49	112.41	109.19	110.67	114.31	114.17	111.21	111.56	108.24	106.51	105.64	113.98	111.33	109.71	108.34	114.96	114.71	110.37	116.2	109.27	115.25	111.05	108.09	108.93	110.6	110.8	111.19	114.19	114.3	109.15	112.13	111	106.05	106.95	106.83	118.74	111.95	111.38	115	113.24	113.04	105.08	114.79	115.12	108.91	112.25	107.95	115.75
112.62	109.22	105.97	104.17	104.5	105.53	108.91	99.811	114.53	107.08	99.063	108.63	103.52	106.03	104.18	104.57	107.91	105.97	113.34	101.17	103.06	109.65	100.6	105.28	109.26	101.94	103.7	108.33	104.43	103.45	111.05	104.47	105.85	108.51	107.66	105.59	109.93	107.07	99.391	103.7	105.58	110.07	97.034	103.91	104.44	105.52	102.74	110.51	107.21	108.49
96.858	95.243	98.549	108.21	100.3	102.43	104.11	98.359	102.38	94.203	93.909	97.506	95.613	92.595	95.341	104.58	95.508	103.27	108.36	98.052	104.31	101.54	102.28	102.82	91.502	93.499	99.032	97.273	100.36	100.01	103.62	98.511	106.44	99.361	99.536	98.864	95.006	96.931	99.703	95.171	91.693	92.076	101.28	101.6	96.226	100.23	102.25	102.45	98.756	97.575
116.57	102.3	115.08	108.56	106.97	115.96	106.08	107.78	117.3	108.74	111.43	111.61	112.91	113.13	122.07	111.01	104.52	112.74	110.31	114.09	111.49	112.65	109.52	110.2	113.09	113.08	116.44	112.66	112.25	113.64	112.12	114.4	115.11	109.87	107.56	112.9	111.77	114.85	110.71	114.36	112.67	120.34	117.91	109.88	114.27	110.99	115.38	108.63	110.98	107.96
111.16	110.1	114.21	110.53	108.89	113.62	111.27	113.73	110.62	111.49	114.07	120.15	114.17	116.49	111.03	112.99	116.79	113.73	109.71	107.11	107.01	112.14	111.51	117.72	113.7	108.98	110.86	106.17	110.13	117.95	115.42	114.32	111.18	107.67	109.61	117.98	114.62	109.26	119.61	111.76	114.52	110.69	112.51	111.84	105.47	109.66	108.92	116.24	119.34	107.99
109.4	111.25	111.42	112.66	112.92	107.8	115.21	118.99	110.26	107.41	112.16	112.87	113.55	114.31	111.78	111.14	110.81	109.98	111.07	108.52	114.38	107.88	103.48	112.48	109.47	113.34	108.84	114.35	115.19	111.92	107.36	110.29	119.89	108.81	114.68	116.16	113.25	112.91	109.78	108.68	110.31	114.06	118.35	116.08	114.86	118.76	108.71	109.44	107.78	108.32
103.42	106.39	102.63	105.59	103.86	107.02	99.934	107.01	108.43	106.07	117.06	97.483	106.45	104.13	103.3	104.94	106.11	103.51	111.13	101.95	109.87	105.21	105.49	105.92	105.71	114.82	105.65	100.96	110.08	112.52	110.93	106.97	112.71	108.35	104.35	104.12	102.53	97.231	108.35	110.87	100.48	104.34	107.05	105.72	113.43	104.41	110.11	112.78	110.14	107.43
106.36	108.85	105.17	115.9	106.87	110.62	104.76	100.08	106.78	106.31	107.65	99.919	104.54	108.89	106.72	109.62	103.28	108.32	110.36	106.67	105.97	99.722	106.74	106.09	104.65	105.91	112.79	104.85	104.35	106.94	104.75	104.9	108.22	107.51	106.73	99.001	105.23	109.4	109.87	108.42	116.3	108.55	107.38	102.75	102.36	106.81	104.96	107.2	110.76	109.79
112.99	120.29	112.86	106.91	113.79	111.95	111.37	111.28	109.06	109.83	119.38	113.58	103.05	109.87	116.66	118.02	108.74	110.56	110.57	109.41	108.07	114.77	114.01	113.03	111.71	114.71	104.71	111.43	104.81	113.67	109.14	109.35	108.94	112.78	108.09	111.62	112.04	111.77	116.22	116.16	121.31	114.72	112.83	111.01	115.73	118.47	110.74	115.44	113.84	111.5
106.2	109.53	113.4	113.77	109.15	112.15	115.71	110.04	109.14	112.1	108.39	115.41	113.63	116.86	107.83	110.98	116.57	113.06	110.86	106.89	113.9	114.4	109.05	111.84	108.67	112.57	107.26	110.98	103.55	109.19	107.56	105.74	107.7	111.62	112.87	113.5	110.3	111.39	108.89	111.34	110.48	107.34	111.84	112.84	112.08	112.64	113.4	112.39	113.67	111.2
103.46	112.5	114.88	110.48	114.71	112.26	119.92	112.16	112.07	107.45	108.12	112.83	116.03	106.57	107.59	118.33	113.15	113.33	116.4	114.48	112.35	110.32	111.59	112.04	111.7	107.67	115.7	111.49	115.28	111.63	108.87	108.38	112.95	114	110.96	113.93	112.63	115.06	105.33	110.27	108.95	113.95	112.84	108.56	117.56	111.03	105.07	107.49	108.9	109.97
108.87	114.52	106.94	107.3	113.47	107.03	113.18	109.42	110.34	109.72	116.45	107.42	105.5	105.33	104.3	113.19	111.82	108.33	108.01	110.06	103.54	115.11	114.74	108.02	110.64	115.11	107.36	108.94	114.11	118.29	117.9	107.92	112.89	108.26	113.01	114.09	118.79	112.53	111.47	111.74	113.21	113.52	114.75	113.69	111.02	113.8	107.31	110.5	112.3	113.51
116.58	113.36	111.73	106.52	114.78	112.64	111.6	105.27	118.32	110.59	110.97	104.6	111.31	113.28	111.84	111.17	114.58	113.61	113.16	109.58	114.14	116.3	117.61	115.56	111.29	105.52	110.04	115.19	113.4	114.85	104.4	113.2	103.72	115.6	115.83	109.98	116.1	112.41	107.62	110.92	108.32	107.54	106.56	110.33	107.42	108.41	114.37	107.8	114.43	115.65
103.39	108.82	104.59	105.85	110.51	115.6	108.28	112.08	109.64	106.36	106.8	109.16	111.08	104.25	105.69	108.8	101.77	107.63	98.144	103.81	108.54	108.12	101.99	107.27	96.4	108.69	106.08	110.43	107.17	107.97	106.95	106.99	101.08	103.59	104.17	104.46	103.38	101.01	102.64	105.05	103.81	101.97	103.33	108.83	105.15	107.21	98.792	101.3	102.57	108.73
103.86	107.85	102.85	102.41	106.4	106.99	102.37	104.93	105.38	111.52	107.65	100.3	99.836	109.17	103.32	115.1	103.85	104.59	107.75	110.04	107.62	104.96	110.79	106.22	110.67	109.71	105.05	105.92	109.34	108.88	102.08	107.26	107.01	108.71	106.74	105.71	108.5	110.75	103.44	104.23	107.57	103.87	107.5	104.72	105.64	108.31	107.78	100.06	108.66	110.74
107.26	114.11	114.57	111.37	109.46	103.25	116.69	114.34	108.52	110.05	104.65	113.45	106.75	106.83	110.39	102.17	111.83	111.71	115.23	119.5	111.74	111.03	109.16	109.72	110.74	111.47	111.31	103.74	110.22	111.03	117.62	111.77	113.42	110.22	113.85	115.44	112.66	110.7	111.59	108.24	109.58	116.76	109.34	116.38	112.57	106.4	109.73	112.17	118.78	107.76
109.31	101.35	106.46	106.3	102.63	107.43	105.02	106.56	110.96	109.39	109.32	109.26	105.61	112.45	107.1	107.27	107.19	108.44	100.12	106.84	112.36	104.71	109.54	105.49	107.68	110.21	103.52	107.33	107.61	102.06	106.06	105.51	107.13	104.07	102.61	108.85	107.05	108.91	105.35	102.13	107.76	106.57	109.18	103.71	110.44	108.68	111.88	103.92	99.443	107.6
106.17	105.12	108.92	110.01	110.05	95.018	105.77	107.22	106.01	105.55	108.3	100.49	100.35	104.35	101.18	102.83	103.61	100.39	103.22	107.99	105.94	107.58	109.53	111.1	113.86	106.7	104.85	102.89	109.83	110.67	105.87	107.68	104.52	101.38	104.82	103.89	98.973	98.119	100.88	105.73	111.02	108.21	102.5	106.5	108.22	106.27	109.75	105.24	111.42	111.33
107.24	105.8	102.19	108.14	104.26	102.76	106.49	106.88	109.21	101.6	101.46	102.96	108.73	104.73	109.02	100.23	100.6	106.35	99.999	105.57	108.66	103.82	100.94	104.14	99.839	102.85	103.75	106.58	105.29	105.65	110.02	105.36	96.741	107.13	109	105.64	96.935	104.42	105.23	101.1	105.77	107.2	106.22	108.94	101.13	102.61	97.819	106.74	102.15	104.55
111.47	118.61	112.74	113.51	110.08	110.08	113.33	113.5	113.02	109.44	110.2	112.9	109.13	114.9	114.44	115.12	117.02	110.91	109.86	111.5	115.52	116.48	111.01	109.38	116.91	114.74	112.76	112.87	113.88	111.9	114.59	111.45	111.24	107.14	114.1	109.75	118.86	110.47	115.6	114.44	107.82	104.29	107.25	113.99	115.14	113.43	111.15	109.9	113.41	110.17
113.03	105.73	114.74	108.22	112.01	110.9	108.42	105.88	115.17	114.97	118.64	109.89	110.32	109.76	112.86	109.47	112.24	115.65	113.1	111.22	105.7	120.41	109.14	113.05	112.58	110.02	107.69	112.98	108.17	109.94	108.37	110.62	110.3	109.42	112.7	109.52	110.21	102.56	110.65	112.33	108.82	112.84	115.06	111.89	102.15	102.62	109.82	112.56	109.98	109.31
112.84	110.22	109.22	112.34	107.06	114.03	111.39	105.27	109.19	106.89	117.34	111.5	112.13	111.01	115.53	107.17	110.45	104.5	116.22	112.94	111.39	113.25	113.28	108.97	109.73	110.49	111.51	111.23	111.01	111.68	114.54	110.73	106.49	114.88	110.73	107.28	109.61	111.73	116.92	114.31	106.13	117.86	114.38	120.05	111.99	119.69	108.51	116.15	110.76	115.32
102.77	103.7	100.77	100.8	107.1	105.24	107.3	102.27	104.46	103.16	107.75	111.96	109.35	108.54	99.463	103.07	108.53	106.04	99.116	102.44	102.84	102.51	104.76	106.67	106.12	103.74	105.35	105.5	98.544	102.48	109.3	105.98	107.28	106.14	102.37	110.52	104.02	102.59	104.93	99.788	109.58	107.52	102.69	109.59	103.51	102.68	113.3	103.84	104.75	102.38
97.583	99.74	99.921	99.032	99.992	96.762	95.445	93.762	100.08	102.81	93.572	97.507	105.21	99.128	98.472	102.6	98.702	104.38	103.22	99.287	96.463	94.507	102.81	101.61	103.89	107.28	107.78	94.699	105.6	97.604	93.902	105.01	97.462	101.87	96.351	105.52	101.19	97.302	105.52	98.843	103.06	97.854	103.82	98.678	98.312	96.815	103.22	96.125	95.825	99.851
113.56	107.73	110.45	109.36	115.89	103.38	107.68	110.06	113.04	108.45	108.29	103.46	111.78	112.65	112.18	111.26	115.51	108.78	115.02	108.16	103.86	105.88	114.73	109.33	117.75	104.58	103.53	117.72	105.14	106.68	108.12	110.36	106.3	108.94	110.42	105.8	112.33	116.56	105.16	105.35	114.66	112.49	112.16	112.67	108.9	109.76	104.17	110.16	111.71	112.45
107.55	106.32	109.19	101.49	104.65	109.09	105.34	108.67	109.18	106.54	106.93	108.39	103.98	103.22	99.371	105.65	106.53	105.68	108.48	103.27	110	108.5	105.38	104.31	102.51	104.8	104.37	107.72	108.46	102.75	104.31	109.46	105.59	111.13	109.37	104.95	108.65	109.02	106.85	103.73	101.39	105.57	109.86	106.57	105.8	104.79	98.746	104.27	105.2	106.86
108.08	100.7	104.02	98.771	104.66	105.82	101.07	102.42	104.5	100.53	101.39	99.805	99.768	96.086	99.347	101.37	100.21	102.71	99.477	100.38	94.485	98.194	100.12	102.33	98.998	104.34	103.81	106.96	96.155	104.13	101.64	100.46	93.475	98.935	102.79	101	102.05	104.05	102.97	102.66	99.378	101.39	105.81	98.039	99.422	101.16	102.47	103.4	105.94	99.506
110.3	107.06	106.53	111.32	105.4	103.94	104.91	109.04	107.98	109.85	103.47	102.59	112.13	111.69	98.362	109.92	107.94	114.26	110.69	109.97	109.13	109.28	104.68	108.25	108.21	110.78	117.22	111.67	99.648	108.92	108.44	108.07	109.12	106	118.37	109.33	103.84	104.08	108.73	106.51	104.94	99.834	105.38	102.35	109.21	107.14	109.78	105.92	110.07	96.068
115.6	114.57	113.73	118.56	117.35	124.33	110.4	113.91	117.87	116.78	124.43	114.25	114.02	115.55	117.39	120.59	114.69	111.98	120.24	114.97	119.55	122.59	118.01	115.59	117.65	122.32	114.96	113.75	118	118.67	110.57	117.16	116.2	113.93	114.28	117.42	116.41	118.92	116.76	116.58	119.77	114.73	121.95	124.35	115.09	114.8	117.91	118.74	113.7	116.59
103.83	102.84	106.33	103.21	106.86	102.02	100.8	103.38	103.12	103.95	102.22	105.19	107.31	97.909	99.056	102.72	108.2	99.994	105.26	105.59	106.83	104.27	102.74	104.82	105.37	103.83	101.73	100.59	101.3	105.26	106.7	101.4	103.11	101.91	107	99.258	99.614	103.75	110.43	107.58	105.62	109.07	102.59	103.18	98.788	97.684	104.21	97.622	103.07	104.28
101.36	97.742	107.59	103	103.66	99.76	111.69	105.02	100.65	107.37	105.24	109.6	104.05	110.26	104.81	101.83	106.47	111.42	107.08	105.92	105.91	103.71	106.71	106.23	104.79	103.86	103.01	103.85	99.73	101.07	106.05	102.86	100.04	108.18	105.12	97.089	103.9	105.62	107.96	100.67	102.72	101.21	107.54	111.88	104.67	108.62	103.71	105.1	108.27	107.73
110.2	106.86	111.14	105.92	109.26	104.11	104.79	111.24	100.61	105.92	99.44	108.9	108.03	99.44	99.21	104.96	108.7	105.68	107.08	103.44	109.07	108.49	105.07	110.28	103.12	108.68	101.11	105.47	111.89	105.08	100.56	111.19	103.32	108.26	110.16	110.7	103.02	103.73	110.25	102.06	105.71	105.33	110.6	98.446	101.62	103.84	106.41	103	97.335	107.39
117.64	114.16	120.59	120.78	117.25	116.96	114.79	121.62	113	119.5	114.15	119.41	117.23	118.79	121.76	117.4	109.38	113.92	112.94	119.17	114.17	119.32	113.59	112.97	120.77	121.8	115.49	115.49	119.47	114.23	124.52	118.83	117.48	117.76	117.51	116.93	114.89	118.02	117.7	120.76	114.45	120.36	118.26	112.27	120.52	113.66	115.93	119.9	115.16	118.94
103.65	110.1	107.29	107.4	110.68	110.07	108.24	109.46	111.94	115	116.37	111.93	109.62	114.17	113.8	111.13	110.18	105.23	111.52	110.54	115.19	111.92	106.51	114.14	114.01	116.21	114.66	108.8	108.27	117.38	102.68	109.49	116.1	115.65	110.4	108.26	112.68	106.16	110.07	116.68	114.28	110.23	115.37	115.94	111.72	111.61	113.96	112.55	117.14	111.83
109.14	100.97	109.32	112.66	102.31	111.73	108.59	108.18	102.82	100.93	106.53	104.37	102.47	114.7	109.8	107.48	108.15	105.48	106.94	101.72	104.99	108.78	106.59	107.95	101.77	105.63	106.04	106.52	95.074	108.42	105.62	108.24	114.39	107.98	101.99	108.61	106.34	102.97	104.65	99.336	101.77	104.69	106.52	104.19	114.93	109.14	103.4	106.62	111.55	113.48
108.14	99.307	100.63	104.05	105.41	104.34	105.47	100.74	101.87	109.4	105.38	105.39	113.16	104.04	109.34	102.59	100.12	108.36	104.71	106.99	104.13	107.5	102.97	104.35	101.95	100.18	102.91	97.762	104.99	104.91	104.1	104.82	101.79	102.22	101.81	111.01	108.53	109.11	105.78	101.11	104.21	107.6	102.38	108.86	107.08	100.56	105.01	100.15	107.83	110.77
110.85	111.11	112.52	105.67	112.58	114.66	106.14	112.38	103.03	118.6	115.63	114.25	109.49	120.2	106.49	115.95	114.45	106.73	106.53	117.36	114.91	110.91	117.38	114.14	117.72	122.14	114.02	104.68	108.09	113.11	108.02	116.78	113.61	111.31	109.3	111.95	110.28	106.4	110.58	118.31	113.29	116.5	116.45	115.4	109.61	114.57	105.61	119.18	110.68	114.11
112.21	110.47	112.37	115.16	109.64	106.09	114.6	112.3	115.64	108.72	108.42	104.93	114.12	105.37	112.07	116.85	111.87	119.83	109.66	114.51	113.69	107.22	112.87	111.41	106.9	116.34	119.43	110.45	114.35	115.91	110.96	106.55	116.86	112.1	111.82	106.89	109.82	111.17	112.19	115.08	105.1	108.03	112.22	115.25	116.74	112.09	114.59	113.87	109.68	108.98
102.01	102.59	111.68	105.92	104.98	100.02	105.75	104.04	106.94	104.98	105.44	103.73	100.16	98.892	97.667	112	102.34	106.07	106.9	104.99	109.9	111.96	110.85	103.5	108.81	104.89	103.51	105.58	97.997	113.05	101.99	104.26	108.59	108.56	99.565	103.9	98.074	101.74	105.34	103.13	104.76	109.38	102.88	108.16	104.18	102.79	101.13	106.3	107.43	107.02
107.95	109.17	109.68	110.89	114.91	111.61	114.87	116.04	114.45	116.87	118.51	117.05	111.83	114.82	113.94	111.45	110.98	113.66	111.68	112.65	111.52	120.78	111.67	111.36	108.28	117.08	118.12	114.81	109.1	114.47	113.32	108.35	109.66	120.33	110.44	110.41	109.36	108.27	108.34	113.68	116.7	118.04	108.4	107.59	117.55	114.78	111.89	112.32	113.46	115.06
114.21	121.64	115.09	114.87	117.7	114.42	120.16	118.05	117.13	110.16	120.48	116.72	118.58	114.91	116	118.97	117.53	119.18	112.05	116.33	109.59	116.92	114.6	112.91	116.31	118.41	113.43	113.46	121.92	113.84	119.45	117.3	110.17	117.38	118.8	116.22	122.64	117.43	116.24	115.32	113.85	112.45	118.53	116.43	115.11	118.96	112.69	120.18	115.83	118.63
104.97	104.42	104.38	101.74	104.95	113.76	106.15	105.48	101.6	113.38	112.4	105.2	106.15	98.108	106.52	110.99	103.6	111.14	105.99	101.82	109.55	103.2	105.49	109	108.62	105.48	107.1	101.1	108.67	108.3	111.34	111.24	107	110.96	108.11	107.04	114.7	103.95	110.02	102.41	108.74	102.4	109.5	106	105.02	105.98	109.08	106.77	104.57	105.46
110.51	104.77	104.77	108.89	108.74	105.76	112.37	101.32	105.19	105.93	107.2	108.37	102.46	108.89	101.36	106.33	102.02	108.29	103.09	108.45	102.68	107.06	111.32	100.97	105.23	101.88	103.42	118.35	113.34	106.85	109.37	100.45	102.84	100.13	105.36	108.64	104.23	103.98	111.66	103.53	101.67	101.1	102.99	104.84	93.807	112.17	104.63	107.7	105.91	105.09
107.95	105.76	102.54	104.65	104.93	99.194	107.67	103.77	112.98	108.5	105.64	106.32	98.308	109.14	101.21	100.02	113.81	100.97	102.99	104.24	103.89	110.87	108.57	112.3	107.07	108.8	107.29	103.37	104.4	107.65	107.8	104.37	107.37	100.19	109.31	105.32	106.57	105.84	106.57	106.76	110.45	104.41	109.62	100.56	112.15	103.91	110.76	107.05	101.71	108.11
110.18	107.72	102.53	109.54	107.12	105.5	107.95	108.07	105.42	102.46	105.87	106.58	101.18	102.75	107.45	106.08	106.34	112.71	108.21	104.72	102.27	108.91	107.38	100.94	110.82	102.81	104.08	106.68	106.89	107	105.14	98.081	105.16	105.02	102.59	103.78	100.56	104.45	109.12	105.86	105.74	110.62	103.91	108.07	102.31	107.15	104.48	100.54	100.4	105.32
103.41	99.977	101.43	99.118	95.133	100.18	95.393	102.17	98.933	102.35	95.706	103.3	107.09	101.39	95.527	106.21	102.99	103.05	100.18	91.358	103.17	96.242	101.75	109.17	100.11	96.571	107.3	96.231	104.27	100.22	99.9	105.26	99.375	97.732	100.89	97.842	102.75	99.993	98.25	98.083	99.767	104.18	103.04	102.16	96.511	97.518	101.99	97.585	103.85	99.986
106.04	100.21	108.92	105.38	106.66	103.75	100.11	106.65	100.38	102.93	102.54	107.97	111.19	110.37	105.61	99.124	107.77	105.76	104.87	106.27	109.63	109.55	103.26	104.29	103.49	104.16	101.78	101.42	101.72	108.4	104.52	104.11	107.08	106.18	105.32	100.77	107.94	103.74	105.44	103.63	102.06	106.69	106.11	107.22	107.52	104.76	104.98	99.918	105.21	101.58
113.99	109.73	108.76	103.24	110.42	112.14	104.87	107.18	112.53	111.64	106.69	104.37	110.99	109.74	112.71	110.27	110.2	115.96	111.42	110.76	106.69	110.6	111.29	114.07	111.67	114.46	104.58	111.62	106.16	111.43	98.909	115.16	112.31	112.7	106.65	113.11	113.35	110.5	102.5	111.08	112.32	114.04	109.29	112.46	108.19	110.04	115.82	110.06	112.93	109.53
100.43	102.45	103.13	102.51	104.73	97.148	98.852	96.765	103.7	95.986	100.32	106.32	100.84	104.16	103.39	94.513	90.859	99.732	102.37	106.2	107.27	97.759	105.18	103.55	101.11	107.99	107.53	105.76	102.06	100.01	100.32	101.25	103.73	100.86	103.43	98.83	103.36	105.77	100.07	101.15	106.41	102.34	99.527	97.06	100.47	96.764	102.69	101.45	102.36	97.508
105.72	116.18	112.64	115.43	117.03	109.34	115.58	113.99	113.63	106.74	109.96	113.04	107.58	119.11	113.96	109.15	119.11	109.17	113.49	117.57	112.08	113.7	110.92	111.89	112.62	109.81	112.82	107.03	110.29	114.07	115.99	113.63	114.51	111	113.3	109.83	118.44	107.28	110.53	110.39	109.18	113.06	109.51	114.52	119.2	114.02	112.89	115.72	121.34	112.23
104.35	109.21	104.8	102.24	104.53	102.34	105.8	106.55	104.9	105.46	106.59	106.74	98.208	105.73	108.64	111.12	98.77	105.12	108.12	113.11	103.48	107.28	108.27	101.03	104.7	106.45	107.99	105.38	108.68	111.69	105.6	104.98	108.2	101.97	102.92	114.85	104.24	103.28	103.43	103.88	113.23	103.2	103.64	104.78	110.81	109.04	101.56	101.56	104.95	107.14
105.58	103.69	104.1	98.183	102.49	104.73	99.956	103.57	107.48	97.134	104.21	103.52	105.35	100.58	97.979	99.308	98.22	99.816	105.86	99.085	95.517	99.105	105.96	99.977	102.64	109.37	104.52	103.1	100.03	98.574	97.134	102.22	101.24	106.41	98.92	93.856	102.23	106.23	106.85	102.88	100.44	101.54	105.74	97.468	97.437	100.02	101.31	101.85	106.12	101.42
107.84	104.69	103.17	104.36	110.01	106.31	104.7	107.36	103.53	105.78	106.11	103.7	101.49	109.99	103.54	99.902	105.86	106.14	106.83	99.758	100.22	102.73	103.32	104.58	105.74	106.27	109.64	98.884	100.34	105.4	107.43	102.5	104.77	107.24	106.59	106.97	106.56	107.39	105.55	103.2	102.77	106.95	103.68	106.71	100.18	106.98	103.67	107.1	101.61	106.7
106.96	111.71	105.58	113.75	111.44	112	115.69	114.41	105.66	111.36	109.2	113.44	109.6	109.02	110.88	115.64	111.52	114.96	113.28	111.06	109.55	106.28	112.56	104	112.08	114.8	115.95	108.8	111.16	111.82	112.48	113.53	110.27	117.01	109.13	111.52	109.26	115.42	111.37	115.7	112.57	111.18	110.63	111.49	111.75	109.75	113.77	115.21	114.13	110.31
112.94	111.07	117.52	111.1	106.03	109.11	114.21	113.64	115.08	115.1	110.08	112.62	110.41	113.91	118.04	114.99	112.37	116.15	109.81	108.13	113.91	110.11	114.6	113.9	106.37	109.74	110.33	111.48	109.36	108.74	110.32	112.31	110.2	116.52	117.22	111.72	118.23	106.43	113.2	110.58	109.45	113.58	106.26	105.89	111.89	116.73	110.67	113.26	113.78	110.96
103.84	107.4	114.32	107.25	106.31	109.51	115.05	115.17	117.31	111.29	108.53	111.82	114.12	111.62	107.8	113.96	112.78	110.54	111.43	110.08	110.41	109.86	111.79	110.32	109.94	110.27	113.56	115.1	112.74	114	115.75	113.13	113.08	115.04	110.53	117.62	109.75	115.14	103.57	113.31	114.65	113.27	106.58	115.43	110.4	111.61	112.19	104.89	112.57	116.54
107.27	110.35	110.87	107.31	115.07	106.21	107.56	111.56	104.55	107.33	112	108.53	107.22	108.68	114.52	114.65	112.22	108.21	110.27	117.21	111.35	112.87	119.31	113.91	117.23	116.42	116.45	107.66	105.33	114.9	102.76	106.92	115.12	111.19	113.63	114.73	111.32	109.08	111.05	111.87	112.24	113.06	108.79	112.67	115.68	110.83	111.2	115.32	113.36	109.32
109.85	117.75	109.43	110.67	113.02	106.88	110.42	113.32	113.88	113.33	110.4	112.27	116.72	115.18	110.01	107.18	110.54	109.42	116.05	113.4	116.91	106.77	109.16	117.37	105.24	109.19	112.27	105.29	115.28	110.1	100.45	108.58	110.07	110.91	111.91	112.75	108.98	109.02	110.42	113.7	110.51	112.19	116.07	117.7	108.05	109.82	108.11	103.99	110.25	120.99
99.363	106.96	106.82	103.66	98.491	96.523	102.38	99.405	97.624	100.85	97.253	101.29	100.67	102.38	97.819	95.207	102.17	97.121	105.49	104.58	98.385	98.326	98.362	98.961	103.95	103.18	101.2	98.946	96.884	102.3	97.34	101.71	98.114	104.13	104.91	102.66	101.42	100.37	100.27	104.12	106.97	101.13	103.23	98.766	104.89	93.119	102.96	97.711	100.97	99.985
102.67	101.4	110.33	103.04	105.79	102.79	100.91	105.59	101.73	107.32	107.14	103.04	107.62	110.43	99.67	103.79	104.81	106.13	105.17	104.85	108.55	104.24	103.07	103.32	106.81	102.31	110.4	99.244	102.76	106.02	110.17	109.6	110.64	104.48	105.11	107.2	102.37	95.297	107.21	99.876	104.35	99.124	109.53	106.17	101.12	107.73	105.86	111.56	95.916	106.55
107.68	115.13	111.4	118.57	107.35	111.98	114.66	113.21	113.37	108.55	110.07	113.1	109.95	111.65	109	108.41	112.91	106.81	111.1	106.58	112.59	117.78	106.37	118.02	111.82	117.95	115.86	111.66	106.84	111.89	103.5	108.26	111.66	110.26	114.12	120.63	111.98	111.81	102.55	110.78	111.51	106.48	107.59	106.37	114.06	108.27	114.49	108.22	115.14	112.79
108.26	107.65	101.09	99.514	107.86	102.81	103	108.76	106.88	100.37	102.73	106.81	107.62	102.9	103.1	99.735	105.53	103.21	104.82	101.42	103.08	102.32	101.88	100.61	104.2	107.13	100.52	102.43	112.91	108.34	102.71	97.165	105.71	102.6	105.28	92.491	107.97	107.26	105.4	109.9	100.74	109.73	107.83	106.07	106.1	105.81	106.48	104.3	101.09	100.21
109.79	110.33	113.17	114.06	109.57	116.86	112.25	110.62	113.22	113.75	116.63	113.28	112.34	112.57	108.91	110.14	113.42	109.71	111.82	118.92	110.59	112.09	113.85	116.49	113.81	111.14	112.08	112.7	113.41	115.49	112.71	117.67	111.57	116.15	113.29	112.74	113.97	109.48	107.8	107.94	109.54	110.48	109.56	106.16	113.88	112.03	112.9	114	112.09	113.17
104.62	102.95	102.21	109.83	105.02	101.1	102	104.99	102.85	109.58	101.23	111.11	111.94	102.18	96.743	106.37	105.85	103.7	111.14	103.33	106.55	101.97	109.45	103.1	106.18	101.55	111.5	107.09	103.16	109.88	98.641	104.98	103.94	111.26	111.32	108.35	104.63	104.9	102.93	100.86	105.68	107.77	109.95	111.73	109.85	108.86	101.29	103.07	107.41	99.983
105.81	106	104.06	103.73	106.43	105.04	101.24	106.49	103.02	111.04	100.13	109.42	102.24	105.34	110.19	105.59	106.26	112.82	108.83	105.69	115.79	101.02	103.85	114.27	101.82	104.38	100.96	104.54	106.52	107.66	103.13	104.5	105.14	105.26	106.05	108.31	108.48	108.79	104.11	110.41	106.7	104.52	105	105.16	107.08	107.06	105.63	103.71	106.67	109.4
107.57	106.54	107.45	102.09	103.26	101.6	108.65	115.81	100.65	103.84	103.4	101.84	103.17	105.28	106.35	105.47	103.47	112.19	108.79	104.04	110.34	103.71	107.79	102.32	115.73	102.07	98.844	105.48	105.91	99.626	101.27	106.36	102.04	102.33	107.7	102.88	102.87	107.91	103.28	102.98	106.5	111.01	99.091	107.33	105.6	111.1	104.49	104.97	109.38	106.62
106.98	107	105.54	105.8	107.55	105.89	107.7	106.94	109.11	105.76	110.17	107.25	100.52	108.1	103.04	107.31	103.58	101.98	110.44	103.61	105.92	106.82	103.23	112.54	106.19	102.68	107.43	106.75	104.84	108.69	107.67	102.48	106.9	105.01	107.02	112.73	106.57	108.25	110.23	106.92	103.67	101.93	99.945	111.82	108.73	114.13	107.96	102.11	105.25	113.22
113.16	112.68	117.48	108.76	108.57	114.36	113.49	113.48	117.25	113.37	113.23	109.08	114.9	111.65	117.72	112.44	113.13	111.36	116.77	109.96	111.85	110.6	117.7	114.68	108.13	107.32	110.88	114.8	109.4	111.76	112.84	109.04	107.34	110.19	113.67	116.27	112.97	112.83	113.27	111.42	112.69	106.32	112.04	114.55	110.11	107.89	111.22	108.69	115.22	105.08
108.71	100.56	100.54	105.88	107.07	104.95	103.73	100.38	106.93	104.28	107.32	105.27	106.56	105.77	110.5	103.75	105.43	104.92	99.627	103.23	96.447	100.16	108.19	99.783	100.03	107.49	101.05	100.53	107.01	106.62	102.45	106.34	104.03	106.23	106.71	105.85	96.237	106.29	101.32	97.018	100.44	108.62	100.5	100.69	100.02	102.18	101.97	103.95	102.28	104.61
113.38	109.99	107.45	112.88	109.45	104.84	108.92	111.87	112.35	117.05	114.39	109.27	109.96	112.81	115.53	113.22	112	112.08	109.18	114.38	105.37	111.43	115.72	115.81	110.3	119.74	117.4	115.38	105.06	112.07	102.31	115.14	108.94	108.39	109.79	114.79	112.91	113.71	112.75	114.55	110.01	109.89	105.18	107.8	114.34	109.41	119.07	111.57	107.77	120.7
102.02	105.15	102.39	111.43	104.84	104.71	105.68	108.3	106.17	103.48	106.18	106.57	99.036	103.02	106.55	100.25	101.8	105.96	103.96	104.09	99.935	106.75	102.78	100.41	106.17	104.53	103.41	102.52	103.77	103.93	104.05	106.01	103.58	113.5	99.693	100.12	102.71	106.06	101.01	97.989	100.08	104.31	102.29	101.53	102.73	98.392	100.27	106.8	108.22	99.402
108.9	108.21	104.29	100.62	104.01	106.07	99.958	105.63	107.92	103.35	100.88	111.74	98.303	103.67	106.93	109.3	109.87	105.67	107.8	111.83	105.22	103.39	105.13	108.62	111.21	103.68	109.08	101.8	100.93	108.37	108.21	105.22	106.32	101.79	101.21	107.41	112.35	102.94	98.217	106.62	107.3	108.11	104.9	108.52	101.02	108.3	104.49	107.15	108.52	110.19
113.32	106.32	110.3	109.7	114.41	111.97	117.73	102.52	104.2	111.11	105.8	109.72	113.73	112.24	113.54	109.65	110.92	106.8	109.55	112.75	109.91	109.37	108.21	119.34	105.46	111.39	115.74	110.44	112.58	112.14	105.71	108.88	111.94	105.84	106.75	105.99	117.38	109.13	112.38	112.7	111.6	112.53	110.35	108.33	114.44	109.77	105.79	114.63	103.75	110.98
114.22	106.67	106.33	104.94	109.49	105.01	109.62	102.34	111.39	108.95	110.23	109.77	108.59	115.84	106.74	111.72	108.28	111.25	111.1	106.72	110.06	109.36	109.26	113.39	109.31	107.98	107.65	108.74	113.5	110.59	111.11	99.355	114.71	107.7	110.3	112.56	112.87	116.43	108.86	119.08	106.75	108.07	113.32	117.44	113.37	110.46	113.7	108.31	115.33	113.1
102.82	107.95	107.23	105.66	105.39	105.86	104.76	102.8	107.55	104.27	109.87	102.86	105.62	109.78	97.578	107.26	107.22	103.63	108.59	109.08	109.76	104.67	106.68	108.58	105.71	102.07	106.66	104.11	105.84	107.86	106.53	103.86	106.92	106.67	112.36	110.48	107.58	110.5	101.99	102.2	111.16	109.82	105.68	103.25	103.19	112.25	112.74	111.16	106.22	102.75
104.82	106.82	104.98	100.63	105.13	107.65	103.71	105.88	105.66	110.1	102.8	104.71	109.39	108.08	104.32	111.09	101.31	110.89	102.52	104.89	112.67	102.65	108.63	100.57	99.975	107.25	102.19	99.634	107.72	101.28	106.15	105.81	104.02	97.401	107.73	104.75	100.66	101.57	104.42	104.11	104.77	100.92	104.61	106.76	105.49	111.99	101.14	102.57	104.63	109.24
106.09	100.08	105.95	97.832	104.45	104.17	103.91	105.29	97.987	101.97	114.26	105.75	104.74	103.8	100.61	106.45	105.93	105.91	102.89	99.087	97.507	103.49	101.22	104.91	103.27	101.55	102.1	103.68	108.53	103.76	108.86	111.01	99.173	99.61	108.6	110.49	105.88	106.19	104.55	111.23	106.21	110.87	111.61	104.97	106.86	99.744	107.25	104.02	103.26	105.31
105.13	105.39	103.41	105.48	105.69	103.77	106.07	100.49	98.326	98.945	109.14	101.59	112.82	100.12	113.24	108.31	105.77	102.62	110.56	101.36	111.47	109.76	108.08	102.03	107.8	100.65	103.2	104.41	106.7	107.67	107.19	102.7	98.575	101.04	102.83	105.97	111.56	105.02	108.49	100.73	105.33	106.91	109.82	107.24	107.59	110.74	106.44	109.96	106.77	106.4
113.87	110.18	112.48	111.68	116.03	115.48	109.16	110.04	108.85	109.27	117.71	117.23	103.55	110.33	112.96	115.02	112.22	110.58	108.11	107.38	114.41	109.69	117.86	106.49	111.11	116.12	111.81	114.6	110.64	115.59	111.51	112.48	105.01	110.57	118.58	112.12	111.24	110.94	111.85	118.06	108.62	112.2	111.86	107.79	108	106.93	106.64	105.02	111.39	114.77
109.61	107.05	108.76	111.65	113.19	106.92	109.42	115.87	110.05	110.03	101.03	110.45	113.91	103.46	111.01	107.6	112.98	110.9	109.95	106.6	113.58	111.4	116.01	108.94	107.2	116.22	114.08	109.35	110.4	108.17	112.76	110.21	111	110.68	108.6	104.42	117.13	112.19	109.56	103.83	105.29	105.37	113.24	118.13	117.99	114.92	117.54	105.47	106.09	112.04
115.38	113.32	108.13	108.01	116.77	104.68	116.18	113.87	110.5	111.67	114.41	107.5	107.22	120.47	117.79	107.79	117.08	108.46	114.87	114.39	112.53	114.75	116.56	111.29	108.15	115.6	115.61	113.19	112.97	107.31	113.83	110.51	121.6	109.45	109.4	111	107.01	113.45	119.75	117.6	109.24	109.59	108.19	112.81	111.84	111.12	111.54	114.07	108.58	113.49
113.01	116.33	119.43	111.86	111.84	118.83	112.03	107.81	118.06	116.86	111.84	109.75	112.03	111.13	113.38	111.59	107.04	110.4	107.56	118.96	116.7	115.19	106.51	109.93	109.07	109.61	113.26	115.63	106.3	111.92	114.96	108.3	111.05	115.16	115.31	114.13	117.11	107.36	111.65	113.18	112.79	112.23	111.7	110	112.08	116.54	112.9	115.43	111.61	112.05
100.42	98.39	102.24	107.88	104.89	94.596	103.15	103.26	101.02	97.803	96.137	105.49	94.066	104.78	103.24	99.607	101.62	104.19	102.94	96.315	102.34	92.546	99.011	103.73	100.06	100.62	106.19	100.86	101.84	101.3	98.506	101.78	98.234	101.56	95.192	98.766	104.45	100.46	92.883	100.43	98.483	103.03	107.54	102.75	99.882	98.598	100.6	105.59	96.368	98.035
103.36	101.16	110.19	106.89	105.87	112.23	109.69	109.44	103.17	109.12	106.03	111.16	106.95	112.45	111.12	106.66	108.81	102.57	103.24	106.1	105.39	109	111.12	112.38	98.461	105.05	108.66	112.12	112.07	102.5	104.06	104.42	102.06	110.07	111.97	109.06	107.38	103.9	108.02	106.48	101.03	106.22	104.02	107.88	107.58	102.22	107.08	104.74	106.56	107.22
111.76	114.15	107.87	109.22	111.2	111.99	113.2	108.82	104.97	109.39	109.25	109.67	111.9	114.39	117.16	106.58	104.96	108.9	111.29	113.33	108.19	115.33	115.49	109.91	115.58	107.09	111.97	112.28	107.54	106.99	107.62	115.59	111.72	115.49	109.25	113.8	106.45	113.04	113.44	117.95	118.98	116.17	105.91	114.57	106.6	111.8	111.38	107.44	104.31	114.09
100.7	105.25	107.33	100.82	103.23	104.6	110.18	103.8	100.74	102.25	100.01	104.91	103.14	110.26	107.33	105.75	96.999	99.687	104.2	105.34	108.29	101.69	104.4	106.85	98.047	106.14	102.25	108.16	103.72	110.5	107.89	102.72	101.71	106.54	104.63	105.9	105.38	109.96	106	98.471	99.018	104.49	107.22	100.01	106.23	107.37	105.15	108.24	108.87	102.44
100.21	101.08	93.137	97.9	98.652	100.27	93.978	104.25	96.483	101.59	98.719	100.74	105.62	98.894	101.36	96.891	100.7	97.359	100.88	90.764	100.68	100.89	103.53	101.74	98.342	100.63	97.196	99.495	100.51	103.13	97.015	100.77	100.71	93.587	101.54	92.636	94.362	93.788	99.296	97.445	94.22	97.362	106.2	99.138	105.71	98.838	104.4	102.57	104.89	110.85
115.36	113.89	112.64	109.27	106.71	109.87	109.29	108.87	113.34	109.7	111.63	112.24	112.24	111.9	110.04	113.94	112.66	108.34	113.35	110.42	114.17	115.39	109.85	109.48	116.66	112.6	108.2	114.27	111.21	113.91	112.94	109.34	112.97	115.53	109.34	106.67	108.14	109.38	106.97	113.36	112.99	111.07	108.92	110.35	111.75	111.51	113.31	108.2	111.69	113.91
105.7	102.29	107.75	104.6	104.99	104.78	105.9	107.11	108.66	108.63	103.23	103.79	110.99	105.07	111.24	109.2	106.11	110.27	112.09	107.23	104.65	105.56	110.12	107.42	102.52	105.32	104.79	105.89	108.52	105.37	109.62	102.29	107.21	114.82	104.86	102.73	102.61	108.68	105.07	105.97	106.26	114.01	99.129	108.72	102.58	108.23	101.52	103.34	107.5	98.756
98.862	95.718	98.125	100.43	99.034	93.811	101.33	92.65	95.116	93.746	102.56	98.101	100.91	101.82	105.8	103.17	101.37	104.04	96.573	100.69	107.06	100.89	96.373	98.445	98.938	98.88	97.001	100.04	102.17	105.21	100.67	97.182	104.65	97.755	102.95	99.865	101.69	95.972	100.67	100.19	95.358	93.381	98.663	98.265	97.735	101.25	97.275	103.39	104.41	106.96
106.4	109.44	103.74	107.42	112.77	108.02	103.36	108.74	101.89	93.607	110.72	105.31	104.43	104.33	103.05	106.33	102.75	108.25	105.48	100.05	104.93	102.68	104.91	104.24	102.04	100.85	99.242	100.7	102.2	107.65	110.66	103.69	103.15	100.61	105.93	97.792	100.04	103.5	102.9	99.941	105.4	102.53	101.19	105.46	106.37	105.07	101.47	106.51	101.63	105.01
109.24	102.74	105.83	100.9	107.38	104.38	101.74	107.1	103.34	98.985	108.43	109.7	112.78	107.17	103.41	106.31	103.61	99.804	106.81	103.5	100.58	106.48	104.11	104.54	104.07	101.8	106.78	103.47	103.42	106.81	106.44	107.77	105.56	105.29	109.7	106.22	107.63	102.1	99.562	106.05	101.28	104.51	109.67	102.33	103.14	104.59	101.93	102.02	102.53	104.1
111.64	116.03	112.47	109.99	116.46	111.19	109.88	111.92	115.16	106.42	116.88	109.91	111.91	108.42	107.53	110.49	111.6	108.04	106.22	115.01	114.79	109.42	117.43	112.75	109.72	113.58	116.48	105.34	109.02	115.6	106.08	107.5	110.92	116.79	106.59	112.52	111.46	111.04	110.01	110.79	111.82	103.74	115.41	110.73	114.73	111	119.48	114.62	104.63	119.5
108.32	107.82	111.79	106.39	109.31	103.27	109.68	107.86	113.63	112.69	109.77	109.4	114.4	115.59	109.23	106.18	115.33	111.28	107.69	109.42	103.72	108.45	110.43	114.57	104.44	113.27	106.46	111.59	109.4	109.76	110.32	105.09	113.36	105.75	110.53	111.35	108.9	105.37	107.69	118.09	112.73	107.02	108.92	106.73	104.4	111.36	111.7	107.33	109.21	108.99
110.45	111.16	111.54	108.26	112.99	111.95	120.5	112.34	111.43	114.56	112.75	113.43	111.86	109.9	112.99	113.27	112.75	114.47	110.61	111.65	111.43	117.28	116.3	101.83	116.98	112.55	116.13	117.04	110.24	115.92	114.7	116.06	113.8	104.7	109.84	111.04	116.89	112.82	108.56	111.21	117.23	107.14	111.17	111.09	111.76	110.91	109.87	107.28	109.49	105.76
111.02	111.65	103.74	113.43	109.48	106.53	105.7	120.21	113.5	112.42	117.56	104.51	105.98	109.04	115.24	114.24	112.43	109.33	112.32	118.46	114.24	102.85	112.57	107.9	112.32	117.04	109.74	106.27	114.26	113.24	119.22	113.49	110.96	107.61	110	107.35	112.72	111.55	116.01	104.61	108.86	109.51	110.98	107.81	109.86	104.46	112.9	109.29	117.22	108.31
104.46	100.44	102.79	106.74	107.4	108.32	103.71	102.37	109.53	100.69	97.707	102	97.728	103.86	106.56	105.18	106.2	107.67	104.16	104.13	102.55	110.38	107.45	104.56	110.92	105.27	103.89	105.21	112.61	102.81	106.08	102.15	102.57	107.25	103.82	105.46	103.48	100.45	106.74	104.13	107.81	97.299	103.48	97.593	106.32	104.57	111.67	99.66	99.147	103.3
112.47	109.41	100.48	105.75	107.14	115.53	102.25	105.97	105.14	102.73	114.79	107.31	107.77	109.84	109.23	108.42	110.08	109.1	114.2	110.61	106.27	107.95	102.81	105.1	107.72	102.77	106.64	112.54	103.97	102.54	112.07	111.33	112.18	109.32	105.63	103.17	103.03	106.42	104.94	106.64	105.72	105.47	105.55	109.07	110.91	113.88	112.96	113.75	106.96	105.96
113.66	104.41	95.924	104.52	105.5	104.7	104.52	105.65	98.119	99.437	106.22	104.95	104.8	106.79	112.44	109.5	94.32	111.77	107.86	109.77	98.187	108.81	107.99	109.44	110.24	111.13	102.03	104.45	113.25	110.63	111.39	107.34	108.04	108.69	106.51	107.94	104.85	102.52	104.6	107.25	106.53	103.14	108.02	106.03	107.02	106.83	102.52	107.8	104.86	102.66
107.67	108.09	104.25	110.12	110.42	101.49	103.45	110.37	110.66	112	104.37	107.51	101.89	106.49	107.34	110.04	107.28	106.32	111.21	104.14	102.1	107.67	112.72	108.47	106.66	110.36	108.24	102.49	101.32	105.39	105.08	106.75	107.55	100.03	104.58	104.4	111.18	99.123	101.64	104.28	107.52	108.69	108.39	108.03	103.65	100.5	100.51	102.13	107.24	105.18
97.168	96.93	104.32	98.422	105	95.237	96.228	99.896	102.77	96.336	100.94	96.038	97.404	98.174	96.756	101.33	107.61	99.602	93.732	96.951	103.22	99.367	101.64	95.443	105.7	102.72	105.46	94.872	99.736	94.853	99.768	98.283	96.116	99.764	101.92	106.49	100.83	101.28	100.89	99.506	96.254	104.92	100.05	101.1	99.445	95.853	96.483	105.55	100.83	94.225
114.54	109.67	111.01	112.47	110.8	110.96	108.94	106.72	111.14	107.19	114.78	115.72	115.44	103.56	114.09	116.45	114.43	120.16	112.54	110.3	114.52	104.72	118.77	110.02	108.81	112.5	116.35	110.77	111.25	108.79	109.81	108.96	113.04	110.94	114.84	109.96	120.26	108.4	113.07	108.54	118.2	110.7	108.03	108.91	109.96	113.97	115.14	110.01	111.52	113.07
109.97	107.93	109.45	107.86	113.72	112.47	114.32	104.44	115.03	107.04	109.34	113.6	109.87	114.1	112.64	104.01	110.61	107.25	106.35	107.37	105.34	105.67	110.96	112.37	109.16	108.66	109.64	113.34	109.75	111.17	115.36	109.58	108.41	104.45	109.48	114.64	110.88	112.17	110.03	110.87	106.1	108.28	118.99	105.96	108.61	110.75	110.81	112.38	109.34	111.34
103.48	103	99.893	100.32	101.37	99.095	99.406	98.977	101.01	102.35	98.368	100.54	102.27	96.158	102.7	99.033	105.82	94.882	101.77	94.391	98.537	102.38	105.08	105.63	99.352	105.94	97.438	102.49	99.994	100.86	100.06	104.66	97.458	95.447	98.563	104.3	97.532	108.23	99.793	93.489	99.394	104	96.314	97.753	93.622	105.12	100.31	99.421	101.01	98.194
103.37	107.01	101.89	106.07	110.23	107.45	104.63	107.62	111.42	106.36	100.21	109.69	105.71	100.75	99.376	106.57	106.27	108.92	107.2	102.08	107.83	102.16	109.37	105.3	109.13	95.131	106.45	104.8	106.25	104.02	106.43	105.33	109.67	105.59	105.49	106	99.134	110.7	110.19	103.28	108.14	105.14	110.96	105.95	110.22	101.99	110.21	106.51	112.8	108.87
102.34	105.83	109.43	105.39	103.51	109.17	111.67	105.64	102.17	104.62	107.27	107.09	104.91	99.58	103.22	112.09	104.91	103.96	101	104.14	103.49	107.04	103.62	109.58	102.95	105.78	106.38	108.94	103.56	103.23	107.11	105.88	111.81	103.89	106.7	103.44	109.79	105.88	101.36	106.9	97.418	102.12	105.27	109.35	102.66	104.86	113.81	109.99	103.07	107.68
107.1	101.46	104.5	105.46	102.75	106.21	110.54	104.81	103.66	100.85	99.214	107.88	108.01	113.33	103.4	104.7	103.66	104.67	98.183	108.07	107.28	108.12	105.63	107.22	106.89	107.7	104.47	107.73	108.75	108.54	108.59	110.17	100.6	102.47	100.71	110.17	107.91	104.71	106.21	105.39	107.01	95.896	104.23	109.2	105.07	105.56	97.609	105.55	105.34	108.79
106.36	108.79	107.45	110.28	109.7	114.46	112.82	103.39	105.8	110.86	104.89	107.61	105.2	109.3	103.96	109.71	114.74	102.02	109.44	114.4	111.99	109.13	109.71	108.04	111.98	109.37	113.1	106.04	114.59	110.64	111.66	109.1	106.45	111.43	103.14	112.75	102.03	109.86	103.9	99.069	112.4	113.59	115.68	109.84	103.41	108.8	105.66	112.2	107.63	105.11
119.29	110.66	109.12	108.35	106.41	110.14	110.41	112.95	116.74	112.93	112.11	110.4	114.34	109.45	116.16	105.8	108.82	111.6	106.68	112.87	111.19	108.63	111.58	106.93	110.14	113.65	112.84	115.66	107.63	114.43	117.68	115.54	111.15	110.02	113.42	109.98	115.42	114.03	106.68	109.84	108.45	110.58	110.17	109.06	118.86	114.08	110.12	109.56	111.29	107.09
110.19	108.49	110.02	108.3	105.44	110.29	107.8	103.71	112.81	104.27	106.34	112.78	109.06	108.68	106.84	111.04	114.81	112.08	109.97	103.34	110.24	109.1	113.62	104.94	114.07	109.35	112.67	109.49	111.44	111.26	103.37	103.66	107.89	105.55	110.09	114.06	112.15	113.65	110.19	112.05	115.61	119.96	104.07	109.22	106.73	109.86	108.12	105.88	109.17	106.88
102.31	95.343	100.95	103.45	105.03	105.61	105.22	102.33	102.86	106.68	97.805	102.31	96.74	96.965	94.88	97.272	104.52	104.83	103.03	101.19	98.207	100.75	99.813	99.254	105.14	107.64	97.415	99.061	94.749	103.35	101.84	101.87	98.725	104.47	103.21	103.97	97.368	99.447	102.27	97.819	100.35	99.376	98.67	100.27	110.62	105.23	97.284	107.07	95.632	97.146
107.2	107.56	99.862	104.79	106.03	108.08	108.73	109.64	109.2	98.283	101.72	99.948	108.99	102.74	106.45	101.57	111.82	106.32	109.13	99.354	108.65	105.28	101.72	109.19	106.24	105.19	103.52	105.94	104.6	105.2	103.41	103.42	102.26	107.4	104.06	103.99	103.96	99.23	102.78	106.03	103.28	108.42	104.57	108.03	106.41	105.21	101.94	113.15	102.94	102.65
105.31	102.52	110.88	108.13	100.31	105.85	105	110.72	106.59	108.68	101.5	110.27	107.32	105.04	97.158	107.16	107.86	103.42	108.93	106.9	109.64	106.18	110.09	105.34	106.05	106.9	105.3	106.5	113.9	108.6	102.32	108.58	115.82	103.76	107.51	100.85	102.57	112.35	105.25	105.15	112.22	110.3	106.18	108.43	112.39	110.95	109.45	105.42	103.99	110.66
97.624	102.52	104.04	100.29	104.93	104.07	103.43	106.55	109.76	99.454	105.98	104.68	102.47	96.687	105.63	100.71	101.56	102.26	103.7	105.43	104.46	101.16	94.446	98.803	107.85	105.47	108.9	98.082	98.353	104.63	102.85	102.19	103.9	98.652	103.71	102.88	101.9	108.06	110.2	105.74	101.48	108.69	102.31	99.556	105.18	107.19	105.84	104.5	103.87	101.95
126.15	115.47	114.16	115.38	118.17	117.19	121.82	116.22	122.9	115.9	111.19	116.75	125.18	121.91	116.78	119.53	117.81	115.35	118.72	122.67	116.26	114.83	112.19	118.07	119.27	119.52	119.92	121.25	114.1	120.45	115.85	120.04	118.7	120.28	123.72	116.04	119.91	112	117.24	116.04	115.43	117.22	112.91	115.44	120.99	115.86	113.51	116.61	113.44	113.95
113.57	117.81	113.14	109.86	116.63	113.07	110.01	109.71	114.98	111.97	112.57	109.92	110.04	115.84	115.5	110.14	116.53	112.25	112.84	118.73	115.48	113.28	118.35	115.54	110.15	115.27	113.18	111.1	116.5	110.09	108.44	108.38	115.07	110.16	116.67	118.61	108.19	114	111.81	112.82	109.58	114.83	109.87	115.8	116.29	116.4	109.28	113	118.61	116.33
98.6	100.83	92.501	102.05	94.882	95.092	102.28	100.77	98.341	96.483	102.55	100.58	100.65	99.483	95.998	104.05	101.17	102.3	99.592	100.79	99.957	104.97	107.51	97.614	97.6	102.02	97.081	100.3	102.53	103.68	100.87	105.48	89.991	97.879	102.26	97.687	102.01	107.99	103.38	97.986	94.023	103.11	100.8	95.318	96.625	97.782	100.18	100.51	103.76	99.974
98.008	103.49	108.51	105.1	110.23	97.55	108.28	104.89	105.64	103.73	108.71	102.82	111.03	106.14	109.13	108.17	107.06	100.87	98.673	105.31	104.3	107.02	109.29	109.11	101.99	104.05	103.56	106.55	107.69	103.5	108.35	103.36	109.6	103.85	100.42	110.01	106.68	110.83	107.04	105.64	101.95	106.16	106.34	102.51	97.291	108.91	107.92	105.22	103.89	112.05
113.63	116.05	110.19	116.33	104.94	112.01	107.9	115.61	110.16	109.52	111.7	110.61	116.25	110.23	117.63	116.78	110.52	108.62	107.74	114.97	117.84	113.29	106.45	118.53	114.4	107.22	116.26	113.74	110.06	106.43	117.07	109.17	112.08	117.26	113.47	112.84	113.07	112.54	116.72	113.83	111.33	112.31	109.7	112.36	118.19	104.95	109.86	107.22	113.18	112.38
102.75	101.56	93.23	92.414	100.8	105.71	102.45	100.2	105.94	91.495	97.124	100.76	104.29	97.782	93.78	97.311	104.25	98.872	97.79	103.18	102.39	98.158	106.13	104.06	104.98	103.79	101.9	92.286	94.33	104.86	98.547	99.894	106.33	99.819	102.5	100.41	103.19	104.24	101.96	102.61	98.394	92.501	99.072	98.871	93.285	97.784	101.29	99.066	98.776	105.68
95.449	103.01	99.574	98.541	100.09	101.18	99.505	100.63	100.93	98.713	98.726	101.82	102.74	109.16	98.655	98.249	99.79	98.26	99.699	96.751	97.49	102.61	101.6	102.65	101.47	101.19	102.19	98.45	98.594	100.36	100.61	101.1	100.43	103.36	102.15	97.806	108.36	98.243	100.49	102.37	100.73	107.59	99.217	98.263	95.052	99.093	97.788	96.994	96.362	104.53
110.08	101.79	111.13	106.9	99.058	103.75	103.74	101.62	102.25	106.72	99.84	108.97	112.32	105.24	102.08	102.38	113.33	111.52	101.27	107.87	107.19	105.39	111.41	102.76	100.89	103.72	105.81	104.5	107.94	105.52	110.74	106.88	102.82	107.48	108.65	108.27	96.767	113.24	107.01	108.02	104.68	109.68	99.99	109.07	104.02	106.85	110.47	99.751	108.52	106.15
111.8	100.28	106.7	109.67	106.51	111.04	105.5	103.97	106.48	105.54	101.23	110.24	112.55	101.09	103.8	107.35	111.9	105.31	100.25	105.22	103.48	110.8	110.27	99.569	107.77	103.36	109.01	105.38	101.94	105.84	110.56	107.43	103.2	112.7	105.31	102.04	109.57	102	102.84	103.14	110.22	103.83	102.95	105.54	103.37	103.05	109.07	108.11	108.55	99.624
104.38	108.13	105.09	103.23	103.87	103.91	106.13	103.09	106.92	102.11	110.65	104.89	104.11	107.09	112.61	106.59	104.7	101.29	107.55	102.96	102.7	106.19	103.84	105.64	110.43	109.69	103.65	105.66	108.9	114.11	104.66	105.46	111.27	109.41	109.88	107.88	105.24	108.43	94.726	106.56	109.03	104.84	109.5	111.63	102.8	107.32	107.59	108.85	105.21	107.12
109.17	104.01	111.1	104.24	104.34	104.11	110.33	102.38	102.63	104.26	104.67	106.32	99.999	105.38	104.91	105.99	103.83	105.05	105.04	97.157	109.04	106.26	107.26	103.62	104.85	105.5	107.3	101.1	107.32	106.01	105.71	105.54	110.28	109.24	105.55	108.96	105.36	103.2	107.12	105.2	100.79	106.47	101.24	108.44	104.38	106.23	105.96	105.78	107.31	108.39
115.88	118.53	113.06	106.82	118.94	116.27	111.4	115.4	115.46	105.66	109.55	109.28	116.81	100.64	109.77	110.72	115.36	104.2	115.47	105.45	116.25	112.57	120.46	111.6	117.69	111.72	116.3	105.15	122.71	110.56	111.14	112.04	108.43	110.53	114.07	113.45	115.57	117.69	108.47	110.15	114.95	112.85	111.58	108.15	103.95	108.6	115.01	107.72	111.89	110.47
115.5	114.29	110.35	119.72	112.11	112.88	105.28	108.07	111.88	114.05	112.46	108.45	110.94	110.34	114.8	112	108.1	107.51	110.96	108.61	111.95	110.31	112.34	110.68	108.11	113.6	119.24	110.36	117.5	115.1	113.47	112.23	109.38	109.38	111.47	113.16	118.53	113.79	109.14	113.03	100.06	111.3	114.99	118.13	112.23	116.21	116.65	109.93	114.53	109.08
104.41	106.77	105.18	107.72	105.89	97.262	108.39	101.93	109.89	109.84	103.59	106.02	106.57	101.92	102.51	113.03	103.76	104.63	114.72	99.104	98.424	105.09	100.45	105.37	104.76	107.21	111.13	100.03	101.49	106.17	108.71	105.15	106.54	106.57	106.86	109.23	104.23	101.91	101.25	107.18	106.02	106.87	107.54	110.02	106.98	105.16	104.39	102.67	105.43	108.7
123.63	120.86	120.69	113.53	117.93	116.02	113.8	117.2	119.2	120.03	120.21	113.14	114.49	123.36	116.89	116.99	112.21	120.14	114.91	121.59	117.73	118.69	116.83	111.28	118.06	117.57	117.46	120.75	114.69	116.2	117.61	117.8	114.25	123.4	117.5	117.65	112.66	119.18	114.81	115.52	117.83	118.55	125.2	123.18	117.9	117.46	113.55	114.4	116.7	119.29
104.2	100.65	101.44	105.49	99.943	109.44	103.05	108.54	103.76	110.23	101.42	109.16	111.84	110.89	113.27	105.99	105.31	113.15	107.7	105.2	106.36	103.57	104.37	98.473	107.64	111.8	100.1	104.85	110.59	109.22	108.22	107.06	106.23	102.28	107.36	100.05	107.04	106.23	100.12	103.4	103.49	105.45	106.13	102.6	106.85	112.51	111.87	101.72	104.93	107.67
110.55	110.46	119.23	111.79	115.27	109.6	114.47	113.23	112.17	115.23	119.05	111.16	113.99	112.09	115.51	114.41	115.84	115.25	110.63	108.11	117.82	109.98	111.84	112.41	109.69	115.99	110.02	110.64	110.39	111.75	110.26	108.22	103.69	112.11	113.29	108.79	104.99	109.02	110.19	108.99	107.3	112.47	117.77	111.09	114.46	110.8	111.33	111.18	111.17	106.82
104.92	105.76	103.24	104.9	105.48	107.04	104.65	103.02	103.51	104.5	99.757	109.03	100.83	101.19	103.16	106.29	100.81	102.73	99.846	104.29	101.68	104.57	105.43	105.76	107.28	109.87	105.25	102.75	107.78	105.75	104.58	105.56	106.83	96.008	102.05	101.75	100.71	104.87	108.21	110.04	111.83	101.93	101.81	105.31	99.995	106.35	109.48	101.15	102.71	106.03
103.05	103.04	105.9	107.13	107.77	96.749	107.35	107.88	109.37	110.03	112.42	102.26	108.77	103.44	108.15	105.79	103.73	112.36	109.69	106.82	104.91	107.09	104.32	101.28	102.58	103.95	111.88	107.59	108.65	100.5	101.65	104.09	104.93	102.92	107.44	107.09	102.59	107.26	109.06	107.22	109.91	107.59	107.36	102.49	111.7	108.38	107.45	106.14	106.89	102.22
114.18	111.66	109.31	115.37	117.85	110.54	118.58	113.63	112.38	112.11	116.81	118.46	107.43	118.31	113.85	114.62	116.35	110.6	117.39	112.51	111.82	112.41	104.64	111.05	114.71	110.78	112.53	117.83	113.08	114	113	115.05	115.17	110.39	116.65	117.97	112.42	110.59	115.35	108.47	106.12	106.36	110.78	112.64	110.85	109.98	104.22	105.94	108.76	110.43
102.66	107.78	107.94	101.24	100.4	105.46	104.09	107.48	106.57	106.34	102.23	104.16	101.18	105.28	106.95	108.21	106.13	102.28	96.371	98.327	102.12	103.81	101.28	111.5	106.79	106.94	100.85	109.75	107.66	105.75	101.68	106.1	106.58	108.8	108.94	108.9	106.84	101.51	103.72	111.3	106	110.5	108.57	102.59	102.97	106.84	105.64	107.4	104.31	95.897
108.19	109.54	115.47	113.55	104.78	113.46	114	110.76	111.29	112.55	109.33	107.15	106.84	115.64	108.86	111.13	117.25	112.53	116.28	115.03	113.4	115.55	115.03	116.58	109.85	110.13	108.56	116.3	113.6	117.85	113.23	114.68	109.82	116.73	116.62	120.1	119.85	115.48	113.19	117.13	114.46	106.75	113.55	112.39	108.98	107.06	110.65	113.5	111.79	112.19
106.28	104.44	106.05	108.86	105.09	106.87	109.1	106.13	108.66	109.34	99.887	105.78	105.59	100.29	101.62	107.7	108.46	109.34	100.71	102.56	107.73	104.03	101.05	104.56	99.724	104.24	103.71	105.49	99.288	95.963	101.75	99.548	106.83	106.03	100.36	101.41	105.82	98.97	108.38	105.67	107.76	103.25	106.4	100.97	106.44	101.96	108.57	110.49	104.41	104.36
105.88	112.97	105.52	102.57	102.85	105.86	107.67	104.49	113.87	104.14	109.46	109.21	107.51	101.37	113.58	104.74	102.48	105.94	101.51	112.66	107.42	104.48	106.69	100.55	102.39	106.2	109.52	106.63	109.28	101.67	104.67	105.18	111.68	102.82	107.07	104.07	110.03	105.69	110.16	102.61	106.77	109.85	109.14	104.43	106.87	105.94	105.92	107.01	100.99	101.99
117.25	117.43	112.53	116.97	117.55	118.27	116.96	122.18	114.88	116.03	114.02	112.09	119.63	115.05	117.26	118.72	113.12	115.49	125.16	119.27	118.55	117.42	117.02	113.89	118.7	115.94	114.77	118.04	115.1	115.11	112.01	113.92	112.8	117.3	120.94	124.26	121.37	113.6	113.94	116.95	116.97	121.2	112.99	120.09	106.02	112.01	114.89	115.28	116.43	114.54
111.67	107.07	110.98	114.76	117.4	114.59	109.94	113.84	108.85	111.34	107.87	110.41	112.07	116.34	120.15	125.44	106.91	110.07	118.33	115.31	112.31	108.67	106.87	111.15	107.36	112.53	112.08	114.4	119.82	116.73	110.41	111.19	108.1	109.78	111.75	114.89	111.24	113.34	110.62	116.91	112.74	108.03	114.45	110.79	104.78	114.88	116.38	109.74	112.97	111.71
110.34	107.39	108.06	112.75	113.19	112.84	117.25	111.91	121.68	115.97	114.49	108.65	108.62	111.65	120.32	112.48	107.69	114.32	106.92	109.68	106.95	119.77	112.23	104.03	111.73	108.95	107.38	109.45	111.97	105.89	111.38	111.02	105.13	107.66	120.76	112.72	112.45	112.24	107.02	115.98	117.09	113.85	112.54	110.16	105.64	113.18	110.48	114.88	106.35	113.16
99.431	103.15	100.35	96.524	92.773	98.994	98.789	105.69	102.03	97.999	97.311	101.48	100.4	107.18	99.232	94.916	100.35	96.906	105.83	100.22	96.486	109.21	94.177	102.02	94.803	106.05	108.1	96.922	102.85	94.706	101.12	103.34	97.97	91.356	102.14	96.476	98.792	98.394	100.39	96.236	104.86	103.69	105.68	96.022	96.375	90.578	96.725	93.16	95.433	102.67
100	99.536	97.417	99.04	99.933	102.58	102.08	103.46	96.73	99.413	106.96	104.39	101.55	100.49	104.96	105.43	101.35	96.648	97.336	97.063	100.34	97.384	100.22	98.247	96.141	100.09	99.332	98.218	101.23	102.55	95.981	104.12	107.29	96.556	105.2	95.14	100.2	104.47	92.775	95.659	100.28	94.986	96.301	99.746	100.78	99.836	105	105.8	95.398	100.91
110.15	102.14	101.29	98.809	101.04	97.49	98.298	106.65	99.052	104.24	100.47	101.37	100.01	95.525	95.841	101.12	100.18	102.6	103.9	100	103.74	90.732	102.21	109.5	96.326	99.777	102.1	98.441	93.079	102.91	103.55	99.189	99.851	100.71	102.64	98.731	105.98	102.22	95.358	105.19	103.91	98.624	102.14	100.52	104.04	97.539	99.907	97.367	96.258	104.57
115.25	112.86	118.54	118.77	113.19	112.2	108.8	115.6	123.22	119.88	118.37	121.09	114.26	119.93	119.06	117.19	117.8	116.62	121.56	122.51	111.76	114.37	123.8	120.47	111.63	120.82	118.27	118.14	122.02	114.24	114.99	116.89	121.46	127.66	120.4	120.53	124.2	115.54	122.16	116.52	123.66	121.72	119.35	121.41	111.22	113.68	114.57	113.65	112.68	119.68
95.048	100.59	106.11	108.33	106.5	106.48	112.55	103.56	102.41	100.28	100.88	100.17	106.41	107.99	101.47	111.61	106.85	103.81	104.62	101.75	104.13	108.89	104.46	97.212	102.63	104.22	105.32	108.21	97.957	106.07	103.39	107.41	110.59	102.8	108.66	107.22	101.98	102.59	110.28	110.28	101.51	98.725	113.66	106.09	105.91	99.535	108.09	103.85	105.12	103.92
107.06	106.46	103.04	110.27	110.17	108.16	114.29	101.83	108.73	100.81	108.11	110.94	109.7	111.2	106.46	106.79	105.87	101.04	102.93	103.67	104.7	99.795	106.79	101.95	110.1	106.5	105.41	111.22	103.76	106.85	105.54	102.92	101.89	105.69	108.7	108.54	104.32	103.83	108.34	103.01	111.73	101.27	104.31	108.42	97.134	111.62	102.28	108.42	111.7	109.44
101.43	107.1	106.67	106.35	105.48	104.4	102.15	111.34	107.07	107.82	102.58	105.61	102.72	103.61	104.65	105.16	99.73	106.59	106.43	110.11	100.95	101.88	111.45	106.71	105.87	103.59	104.32	109.54	104.78	109.08	110.98	109.93	103.15	102.38	106.74	102.03	105.16	109.3	105.16	110.1	103.42	103.31	111.64	105.05	102.45	99.148	105.15	108.57	106.43	104.68
115.04	116.99	109.54	113.39	111.74	112.3	104.85	112.38	110.62	102.54	107.6	112.92	108.09	115.43	116.16	113.18	114.6	112.85	111.75	112.29	107.94	110.67	108.31	114.66	106.25	112.15	116.22	115.75	108.34	120.36	118.86	105.69	109.36	114.04	115.65	115.09	116.39	108.28	108.17	114.32	113.88	113.35	111.28	109.52	111.35	109.42	107.11	111.11	104.64	114.92
107.06	107.38	107.55	112.12	103.15	104.05	100.06	107.36	106.22	112.27	111.87	107.74	106.08	101.14	99.636	107.95	103.62	101.93	102.3	102.9	111.87	101.92	103.25	108.1	111.83	109.8	100.2	102.43	108.7	99.411	103.55	107.33	103.01	108.6	105.13	99.901	104.75	106.39	108.08	100.82	108.72	102.9	107.08	101.17	112	107.5	108.47	99.954	93.866	97.346
120.43	117.83	113.9	120.17	118.83	116.66	118.28	111.25	122.25	120.65	119.2	118.32	118.71	112.96	119.68	115.98	113.82	110.32	114.64	113.29	121.58	112.57	117.83	116.03	117.39	122.69	116.91	114.68	108.47	111.58	116.4	123.57	112.67	123.72	119.31	112.74	120.24	116.07	119.55	119	117.82	118.3	111.26	113.55	112.94	114.07	112.39	113.5	114.1	117.15
99.023	98.196	101.24	101.38	105.73	95.863	105.14	98.918	100.11	100.68	101.49	97.031	98.257	105.49	111.6	101.04	100.08	97.263	94.437	96.255	100.19	102.76	99.462	98.197	103.26	103.26	101.48	94.132	104.33	99.213	94.663	97.729	101.52	103.88	101.36	101.64	107.5	104.35	97.019	102.05	99.275	100.13	109.04	103.94	96.226	97.203	97.171	99.331	101.58	91.835
107.77	102.64	109.05	105.62	103.37	100.46	104.3	105.97	109.03	101.58	107.54	105.69	107.29	102.08	111.68	104.83	107.97	101.38	106.71	98.731	109.4	102.22	102.11	111.9	105.32	110.86	101.36	107.6	107.62	107.38	110.61	106.42	105.13	103.43	106.44	110.06	109.57	106.59	108.86	103.15	108.94	107.48	104.55	103.13	107	109.43	110.01	111.04	106.77	103.29
111.82	111.94	111.34	117.86	104.12	109.56	105.95	111.44	113.26	113.52	112.64	114.17	115.03	113.34	111.05	102.45	111.33	109.48	108.73	113.43	112.21	111.72	118.54	111.14	114.4	109.8	109.66	114.9	111.28	109.61	109.68	109.14	113.12	110.11	114.54	102.58	115.34	113.24	108.54	109.61	111.96	109.44	114.58	106.39	111.16	114.45	110.06	110.14	114.57	106.78
103.79	111.62	108.12	107.31	105.48	105.84	99.876	104.44	108.33	106.9	111.6	110.8	101.9	103.94	116.99	111.05	107.99	105.96	102.01	103.9	99.673	103.36	110.24	101.68	106.25	110.94	108.06	106.88	109.19	102.9	102.63	110.63	105.95	113.88	101.71	110.93	103.01	110.09	106.27	106.29	108.52	99.527	108.87	106.24	105.09	106.22	105.09	107.04	96.074	107.17
94.681	105.53	104.97	103.86	104.77	103.31	106.48	108.19	98.85	104.59	109.38	103.85	107.53	107.25	106.37	105.88	109.58	104.8	106.26	106.56	103.99	99.201	105.38	107.39	104.41	97.533	102.5	109.2	110.49	107.5	102.57	110.29	108.08	100.55	103.74	108.27	103.18	96.98	106.33	109.72	106.32	109.39	105.34	109.64	102.1	106.8	102.05	103.13	105.26	109.77
107.8	106.14	106.26	104.53	109.96	106.88	103.33	106.71	102.81	104.74	109.77	97.521	102.25	102.26	108.53	104.32	109.22	106.95	107.21	107.84	98.09	107.33	108.44	107.68	102.77	105.04	107.05	101.43	106.86	105.82	101.68	108.13	108.75	105.84	111.22	105.03	109.39	105.71	104.29	105.69	100.18	100.36	110.47	105.93	103.9	109.78	109.77	96.846	105.97	101.8
112.96	117.48	109.15	114.32	108.91	110.82	112.69	115.73	103.65	117.09	116.61	112.09	108.82	104.91	119.23	118.35	116.14	116.06	114.68	115.95	109.54	117.78	116.49	104.65	119.67	109.97	106.68	111.76	111.35	117.16	112.74	113.79	115.98	121.3	123.81	113.84	113.87	119.41	111.8	110.83	111.75	109.77	113.46	110.8	112.98	113.91	114.64	109.4	117.36	108.24
109.88	112.5	103.23	103.99	108.66	105.61	107	109.18	114.56	97.011	105.35	104.92	104.72	101.07	107.13	104.42	115.51	98.841	107.72	105.42	104.66	105.96	102.96	103.34	104.33	107.54	108.57	103.65	106.75	102.3	100.01	105.6	105.56	111.45	102.48	109.07	110.41	108.78	104.11	112.01	106.46	101.68	104.71	106.61	104.26	107.11	108.01	104.94	105.8	100.39
103.85	111.5	106.5	116.36	111.35	109.6	113.2	110.99	111.5	108.78	113.2	107.58	103.99	112.1	112.71	112.37	113.19	114.39	108.73	105.17	106.36	118.1	111.35	111.37	104.47	109.18	114.83	117.72	113.98	115.24	113.15	109.2	116.25	111.17	114.16	106.36	111.09	110.92	110.53	109.36	113.43	111.98	111.25	115.16	116.92	112.23	112.57	110.23	112.41	119.66
115.72	111.56	110.14	109.79	110.91	107.66	108.74	112.26	107.07	114.22	111.15	109.31	102.9	107.07	105.98	106.12	116.79	116.77	112.01	108.82	105.26	106.78	111.23	109.66	106.62	110.54	105.23	101.27	111.08	109.87	113.88	110.43	118.44	109.52	110.14	112.01	112.96	110.29	111.38	110.48	109.48	114.68	110.42	110.06	118.43	111.45	107.58	108.26	113.55	110.7
99.674	107.4	101.57	109.28	109.88	110.07	106.78	101.42	107.16	107.49	100.9	101.79	105.4	99.406	105.63	103.43	105.84	106.09	100.66	107.2	107.98	106.85	112.01	109.53	104.6	106.88	101.94	105.14	110.32	107.32	109.97	110.41	109.55	106.64	104.43	104.21	107.45	113.78	102.9	101.1	101.79	107.48	105.07	104.63	110.48	105.14	103.99	108.21	101.05	110.13
106.38	106.67	102.32	102.25	103.4	104.92	104.21	109.89	111	103.19	107.1	100.27	105.61	109.07	103	98.613	105.96	105.41	102.54	100.22	103.75	106.68	104.79	106.62	105.97	108.25	108.18	103.1	104.97	110.78	104.02	111.47	108.15	103.75	104.93	106.39	108.67	102.21	106.24	105.71	98.833	111.76	104.14	111.08	102.97	107.88	106.81	104.99	105.14	102.44
97.696	103.02	98.496	105.41	100.92	96.844	104.91	101.17	104.41	99.205	102.6	101.07	106.33	99.762	105.92	103.61	107.22	94.381	102.09	100.9	105.52	104.48	97.292	100.85	97.649	99.435	100.51	100.1	100.61	100.91	99.554	98.656	103.64	104.07	95.319	104.49	101.2	100.42	100.07	98.334	99.549	102.44	107.14	97.979	106.22	103.61	99.214	97.891	103.91	104.15
108.62	113.94	111.13	113.03	107.23	106.72	111.15	107.6	108.76	115.97	110.49	109.62	111.96	111.48	99.772	115.37	107.24	108.23	112.26	109.61	110.35	114.7	112.98	107.62	108.37	112.22	108	110.14	104.36	105.65	106.63	109.11	111.87	106.97	113.48	113.56	107.27	107.94	115.01	110.44	112.39	102.56	110.06	111.81	111.37	114.26	110.56	104.99	111.83	111.91
101.3	104.36	108.33	104.93	104.59	109.52	101.12	104.32	103.7	105.62	105.22	111.91	102.83	110.43	105.96	104.03	105.65	107.01	108.8	109.58	105.26	105.4	104.96	102.85	106.77	107.24	109.22	104.49	102.83	109.33	107.97	99.662	103.08	107.54	111.01	104.79	107.09	98.142	108.9	113.51	102.5	101.97	97.397	109.08	108.5	108.93	109.26	102.47	105.29	99.438
101.89	105.45	106.72	104.45	101.33	110.31	105.21	102.86	102.75	108.92	104.87	98.304	107.07	103.99	103.57	100.94	106.38	108.98	97.888	104.85	108.48	98.645	106.36	106.58	104.4	100.42	103.76	105.35	101.34	103.51	102.95	106.02	106.62	105.67	105.6	113.52	104.53	105.22	104.84	99.59	102.96	108.11	105.08	105.37	106.56	110.67	107.64	104.46	111.79	99.887
97.233	100.98	102.89	94.669	106.8	104.23	94.482	99.834	102.63	102.44	96.848	95.321	102.4	102.51	97.727	97.735	96.596	104.48	104.33	104.46	102.01	93.447	107.65	103.18	102.77	95.034	100.49	104.41	103.19	102.12	98.348	103.74	97.557	100.13	102.82	104.77	106.94	103.08	98.324	106.52	105.25	97.096	106.88	103.14	93.919	100.47	103.08	106.64	97.084	102.37
105.5	107.25	108.31	104.63	110.77	111.96	103.15	106.23	105.56	105.26	104.71	107.95	105.02	107.16	98.967	109.06	100.93	106.25	103.03	109.95	105.51	103.24	104.12	104.31	107.76	103.46	105.58	108.92	101.31	109.24	106.62	106.1	112.9	102.37	106.67	105.35	111.99	108.91	101.91	108.89	112.26	108.27	106.48	109.1	106.22	104.27	104.41	103.86	101.4	106.82
108.24	101.43	105.45	107.98	104.1	101.78	101.12	106.22	108.46	101.53	108.04	104.31	108.47	109.48	105.42	107.75	103.51	107.01	105.65	103.81	105.49	109.01	111.59	106.62	107.29	103.96	107.46	110.03	104.07	100.25	105	106.6	105.72	113.29	100.73	101.84	97.939	95.13	102.42	105.1	105.98	106.91	96.878	106.43	106.55	104.84	102.56	105.99	105.73	104.71
109.96	112.45	114	114.18	113.3	111.57	110.76	108.02	116.79	98.775	105.88	115.17	114.63	109.46	110.37	107.78	113.39	113.7	111.18	109.08	113.49	110.1	113.85	113.14	115.43	107.93	110.7	118.33	112.01	115.11	116.38	111.11	109.35	107.66	110.25	109.94	117.22	109.44	112.77	111.72	113.23	106.18	108.81	111.47	111.93	110.14	108.2	108.38	114.17	109.43
111.47	115.62	112.9	115.64	110.8	108.3	115.24	114.11	110.48	110.07	112.9	107.54	106.36	111.57	112.51	109.27	111.02	111.71	109.44	113.2	108.55	111.43	115.33	109.81	115.81	111.94	117.04	115.74	114.92	110.34	113.62	113.56	119.15	111.24	105.91	113.19	115.95	114.29	112.65	110.29	116.57	110.01	111.63	110.62	115.4	116.5	115.1	116.58	116.34	110.81
94.324	98.557	96.795	97.483	94.87	98.446	94.149	97.026	104.8	93.282	94.329	103.68	100.95	98.84	92.863	96.349	97.298	99.915	98.087	91.708	95.567	99.031	101.2	91.034	94.606	101.11	100.25	101.1	101.96	100.89	99.196	104.16	101.65	99.565	104.45	97.524	103.67	104.68	101.14	102.64	98.206	100.42	107.47	102.79	98.958	100.16	103.95	95.65	98.54	104.81
100.65	102.71	105.1	105.9	104.87	97.592	106.63	97.408	103.29	104.74	107.61	108.43	98.378	104.63	103.08	109.95	110.31	108.63	106.92	107.39	100.6	103.29	103.93	112.32	112.24	99.084	99.864	102.76	101.87	103.18	102.76	104.99	105.22	104.53	106.33	106.15	100.95	102.79	110.99	102.7	101.36	97.916	100.66	102.27	98.399	104.84	106.24	102.36	101.52	105.71
105.05	103.13	113.61	107.27	107.47	101.82	104.17	101.98	108.77	106.29	107.43	107.46	106.14	111.01	109.04	109.52	112.24	109.77	107.93	103.43	113.03	107.53	103.08	106.66	103.11	102.14	109.8	107.11	104.58	102.31	112.66	111.68	107.06	112.69	106.91	107.76	102.63	98.303	109.38	108.73	105.6	106.34	110.53	114.01	101.08	108.82	106.73	106.09	99.287	104.68
116.01	115.13	108.8	112.81	114.55	115.18	112.98	112.15	110.96	111.98	114.1	115.99	111	106.81	115.34	117.43	118.36	114.27	109.59	114.66	112.97	112.41	113.51	115.19	112.37	109.14	110.2	114.84	105.96	117.1	108.33	110.06	116.71	105.78	111.25	107.19	112.52	106.76	116.96	113.56	114.35	104.47	109.24	118.2	113.04	117.14	110.2	107.77	108.17	109.33
113.78	105.19	105.42	112.09	104.43	111.81	114.09	109.12	119.24	108.99	107.22	107.51	111.85	113.91	112.27	111.21	115.49	111.65	101.75	112.7	111.81	113.36	117.97	112.55	110.03	113.07	117.01	103.72	105.76	108.51	113.11	113.07	107.57	113.82	111.34	112.59	107.55	116.66	112.71	104.39	110.08	106.55	110.15	113.11	114.47	109.8	109.42	109.46	109.15	111.95
104.83	106.62	104.67	99.534	108.44	108.23	103.29	108.2	105.73	109.29	104.24	106.19	105.52	104.4	104.93	108.81	109.41	102.62	106.09	103.54	109.6	107.64	101.29	104.93	110.76	106	101.93	106.02	106.56	100.58	110.33	108.13	108.69	109.46	106.59	98.393	110.02	102.58	103.82	103.67	103.82	111.3	101.95	109.08	107.86	107.54	103.11	100.14	108.42	103.2
97.375	99.143	97.222	104.02	97.287	100.12	98.081	102.9	102.6	98.489	96.529	105.16	98.444	103.96	106.47	102.57	101.9	104.24	104.34	98.381	104.13	96.028	101.31	104.54	96.565	96.464	103.18	100.59	94.943	100.55	103.89	101.46	108.57	97.929	101.29	102.48	95.203	98.476	101.02	89.08	101.42	100.43	100.9	96.537	92.956	106.16	98.287	102.12	101.06	103.15
108.78	110.83	113.25	113	115.09	109.8	110.69	107.44	112.77	111.69	105.37	107.63	107.76	115.19	109.86	110.95	112.03	111.55	110.3	115.05	104.79	106.7	113.64	114.28	110.84	109.96	112.45	110.98	112.29	114.28	112.77	113.17	113.86	113.04	106.35	107.68	112.64	112.65	107.24	109.46	116.46	113.28	101.79	110.61	112.43	106.38	109.74	114.86	104.5	108.86
102.86	111.1	106.97	106.02	102.91	106.38	103.04	97.445	108.43	109.86	108.41	106.52	112.53	107.32	112.7	103.51	110.77	102.79	107.25	106.59	107.02	102.34	108.87	112.65	103.1	104.11	109.98	108.89	107.36	107.01	108.92	102.65	109.41	104.67	107.15	111.05	104.23	106.54	104.49	104.31	104.48	114.4	109.49	101.43	110.98	107.44	105.41	108.43	115.29	110.72
99.474	111.38	104.82	108.09	106.31	108.92	100.74	105.16	108.6	106.55	106.52	114.98	105.46	104.81	99.656	111.75	102.47	104.29	110.72	106.49	110.76	107.77	105.46	101.86	107.02	108.98	102.15	104.44	111.92	105.11	104.31	110.67	106.67	104.67	106.86	103.86	102.79	115.27	108.44	110.4	111.12	109.86	100.4	106.08	100.15	109.49	107.26	103.72	108.28	103.81
109.27	115.33	110.9	109.33	109.44	110.79	105.84	108.28	106.1	106.41	113.07	107.28	112.66	110.44	113.21	114.43	108.97	112.14	113.95	115.88	108.48	108.14	112.29	112.75	103.85	109.99	108.44	108.8	105.81	106.11	117.07	107.16	116.85	117.92	106.67	113.09	110.62	112.4	114.45	112.23	109.49	111.4	110.34	112.36	108.15	111.57	114.07	112.54	115.76	115.25
111.55	98.988	109.52	103.37	102.59	105.33	107.81	107.55	106.08	104.4	106.57	103.42	105.45	106.09	105.09	104.11	108.01	102.55	107.83	105.37	109.98	105.32	100.03	102.85	110.96	109.42	100.89	111.08	106.35	102.99	109.25	106.57	104.86	107.22	105	104.86	104.51	101.34	104.6	109.68	109.57	106.22	110.34	110.6	103.05	104.21	103.16	105.18	108.12	104.58
98.117	106.46	105.34	111.26	105.87	108.96	104.4	100.61	106.27	102.05	108.37	104.19	106.08	105.87	101.74	101.66	101.88	110.24	103.82	108.31	103.85	105.66	104.17	102.5	102.34	101.32	103.1	102.96	107.14	105.89	103.75	110.79	108.61	100.7	110.39	107.33	108.24	103.58	105.2	102.79	98.221	109.06	106.78	102.19	107.57	109.05	111.13	107.7	101.1	106.04
104.38	95.711	99.452	102.73	105.27	93.066	101.93	101.32	100.37	104.04	99.146	95.054	102.81	103.68	97.919	97.506	100.36	100.87	101.17	99.999	95.06	102.43	99.673	104.81	103.04	102.64	102.95	99.933	100.51	96.04	95.786	99.885	100.32	98.94	96.356	101.36	101.29	98.4	98.115	105.67	95.461	105.94	94.489	101.21	99.408	100.65	97.199	104.19	108.83	96.37
95.784	103.33	102.12	104.13	105.6	98.397	92.583	102.02	100.12	98.81	105.99	105.95	102.08	104.46	96.473	103.1	95.349	97.647	100.18	99.113	98.316	98.51	100.24	94.473	95.428	102.79	102.5	99.872	96.158	97.302	98.339	92.425	98.333	105.01	97.349	103.01	98.984	97.364	100.02	104.28	107.91	94.46	99.939	102.52	111.12	92.989	97.325	101.29	93.234	93.426
104.24	102.75	102.77	113.73	106.95	105.43	103.66	104.68	107.39	113.63	102.59	108.07	109.7	110.19	105.48	106.27	102	107.8	100.92	96.579	103.93	107.06	104.9	106.1	97.889	105.45	106.64	106.86	106.46	111.52	101.25	104.87	102.04	96.549	104.87	108.09	106.81	98.744	98.701	103.34	103.74	109.19	101.9	106.11	111.24	107.18	101.73	105.6	104.43	101.93
110.07	106.95	102.9	109.52	102.93	111.76	100.4	106.7	107.02	108.05	98.338	106.88	102.43	104.16	99.831	108.05	101.39	99.05	107.34	100.98	105.19	111.79	100.9	101.83	106.35	105.34	104.54	108.73	109.84	111.81	108.92	106.55	114.41	100.73	105.13	106.15	111.03	108.01	105.48	101.62	99.241	105.02	106.84	112.52	99.006	106.05	107.15	110.17	102.36	99.605
108.1	112.63	114.77	116.28	116.02	113.78	114.22	112.87	110.23	115.35	109.18	109.33	107.5	112.11	112.88	112.16	111.31	111.2	108.46	108.71	108.71	107.91	110.66	111.78	109.43	111.54	107.67	108.04	114.16	111.04	108.28	103.42	108.36	109.53	108.68	117.2	107	112.63	109.23	113.02	115.15	110.03	111.17	114.2	113.7	113.38	116.7	108.65	114.88	109.63
109.3	99.852	107.25	113.86	103.2	105.22	116.59	108.8	109.99	103.39	113.69	104.26	104.03	105.81	104.67	107.79	110.04	107.96	103.79	106.57	112.25	107.25	106.83	105.02	105.04	108.39	107.47	102.54	108.01	105.82	105.63	111.11	108.19	108.21	111.21	101.85	114.48	106.41	105.13	103.84	102.13	104.76	103.83	107.21	108.05	106.19	103.4	103.15	110.28	103.27
114	109.75	115.86	110.87	108.75	116.08	110.13	107.94	109.9	111.34	113.35	105.5	113.71	118.29	105.26	110.47	115.69	108.15	115.96	104.84	110.9	112.14	109.08	109.34	110.12	113.31	115.6	106.14	112.03	113.13	107.34	107.41	108.85	110.31	110.12	110.15	112.68	103.15	113.43	112.16	111.76	110.41	111.45	107.6	110.68	116.18	112.17	102.57	110.05	111.96
110.05	103.71	115.83	108.28	109.32	113.02	108.12	106.03	116.21	112.94	112.42	105.42	106.78	119.69	112.57	108.32	110.61	110.21	109.64	109.45	112.92	111.26	115.07	110.63	110.89	111.72	109.19	112.19	109.31	113.16	111.15	114.27	106.71	106.32	117.57	109.36	117.57	108.55	112.67	114.43	112.05	111.57	113.17	118.03	117.37	107.5	116.06	115.77	112.02	108.39
103.07	103.66	102.11	105.6	103.66	106.55	104.28	107.61	104.5	105.16	110.74	108.58	107.2	106.75	112.23	109.46	107.06	108.53	112.74	108.92	104.88	106.2	106.45	106.07	105.4	100.41	103.72	101.63	109.05	107.21	101.48	115.5	102.74	111.18	106.42	108.23	109.9	106.54	110.79	102.27	102.6	104.1	105.37	101.97	108.47	106.12	106.08	103.24	108.67	101.75
106.58	106.33	113.45	102.67	103.93	107.02	105.94	109.68	106.53	102.24	106.22	113.92	102.92	108.11	103.61	109.26	106.32	109.14	107.89	103.9	103.05	103.68	104.73	100.32	110.2	105.67	103.58	108.82	109.2	98.833	104.37	106.02	109.14	110.41	102.11	103.98	104.99	101.19	110.06	102.21	108.43	106.17	106.05	108.07	106.9	108.95	106.05	107.2	102.22	108.18
104.03	108.76	108.46	112.68	111.11	106.96	109.81	105.98	109.97	110.63	115.2	108.86	103.47	106.23	114.18	105.5	108.2	110.28	111.67	113.16	109.79	108.01	111.29	103.01	106.26	105.55	109.35	107.44	112.29	109.02	114.54	106.33	116.81	111.24	107.53	108.95	106.91	109.87	106.58	109.42	108.7	101.73	112.57	113.61	111.02	112.57	111.4	111.79	115.51	108.07
112.72	103.72	113.34	106.88	107.24	111.59	106.93	115.19	110.69	109.21	113.53	108.14	107.15	112.2	107.08	108.89	112.4	107.2	109.96	113.11	115.4	114.64	111.35	113.22	109.02	107.14	111.84	109.54	105.15	110.76	110.15	106.25	108.95	106.76	111.29	109.83	109.81	108.7	110.66	115.73	109.66	105.68	112.66	111.1	113.02	106.4	104.26	107.35	110.88	112.71
111.64	121.81	117.87	119.26	124.24	122.16	123.68	120.38	118.8	118.83	112.46	116.95	108.14	118.1	119.75	119.08	116.17	125.29	122.43	125.41	125.02	114.82	118.15	121.95	121.19	116.47	120.34	118.82	117.74	119.21	118.62	115.48	122.78	125.32	117.78	113.99	117.4	120.76	122.23	117.24	117.39	118.96	117.75	119.36	110.27	120.57	108.5	122.05	111.85	122.46
96.945	98.607	101.15	96.665	99.882	101.4	97.419	97.69	98.366	99.855	95.895	97.069	105.55	99.279	98.979	100.3	104.82	100.14	100.72	100.8	94.354	100.25	95.568	100.49	98.349	101.61	105.94	95.313	103.08	103.29	106.39	95.393	102.13	97.939	99.579	93.269	102.79	104.19	106.13	101.74	93.86	98.56	106.11	100.6	100.64	97.113	93.9	105.46	100.39	101.67
107	103.64	99.087	101.82	108.21	102.19	102.15	109.07	105.31	101.54	104.55	107.53	99.91	104.34	101.87	109.76	100.29	112.33	104.9	113.28	107.69	104.69	110.1	106.17	107.07	103.21	105.3	102.12	105.77	103.41	105.6	106.37	109.99	107.75	108.68	105.91	97.966	106.64	103.21	109.47	106.72	101.75	99.435	109.76	103.08	99.933	106.16	107.15	103.75	100.63
99.516	97.853	104.24	102.18	96.929	99.266	103.41	97.938	99.689	94.093	105.3	100.2	100.04	99.422	101.86	101.78	93.895	98.421	91.752	99.9	98.633	100.32	94.531	100.82	101.85	96.243	95.958	97.48	101.05	98.607	98.687	98.209	102.97	101.73	96.336	100.79	103.59	103.86	99.256	95.47	110.92	106.72	95.984	93.974	96.036	104.32	102.71	97.852	96.993	106.53
113.24	119.2	114.99	110.33	113.03	111.69	120.53	111.05	117.44	114.14	115.54	116.93	112.59	108.95	111.09	109.94	110.26	119.74	114.04	112.93	107.95	116.86	113.66	113.56	116.1	112.02	111.92	119.13	112.19	111.31	111.99	110.29	115.56	115.87	119.46	106.22	113.69	103.36	108.87	119.72	114.22	116.23	114.72	113.53	110.77	112.11	114.25	110.02	110.9	110.59
96.354	95.229	99.193	97.531	101.88	98.994	99.869	100.2	97.292	99.246	103.61	100.3	102.49	98.524	103.97	102.16	100.91	100.8	102.21	101.56	102.33	102.32	105.56	96.748	107.86	97.708	107.07	98.737	96.476	103.54	106.62	102.04	105	105.62	103.97	98.64	93.843	98.013	102.23	104.62	99.526	101.36	98.256	94.215	96.816	105.79	97.54	98.418	99.162	102.48
110.57	112.41	116.91	111.45	110.39	106.59	113.97	114.33	109.84	113.62	114.65	110.01	114.99	106.42	114.43	114.74	116.53	112.18	107.23	107.61	117.46	111.58	108.26	115.44	118.03	116.49	113.79	109.67	116.93	112.48	111.83	116.98	108.89	104.82	109.01	112.65	103.98	113.04	111.28	108.68	115.59	114.97	110.55	113.5	116.71	112.46	115.94	115.79	111.41	111.54
108.06	110.71	108.97	110.36	110.74	116.53	117.86	106.94	110.46	112.23	114.07	110.81	111.43	109.68	115.41	109.48	112.08	112.78	111.51	115.48	113.87	112.43	115.43	106.02	114.88	113.09	106.71	104.96	114.39	109.13	112.47	112.51	115.76	113.58	113.21	107.94	106.82	108.45	112.5	117.41	108.06	111.58	107.21	110.75	109.72	112.6	118.38	108.32	111.3	114.98
95.052	98.433	95.418	99.385	103.05	100.95	94.28	97.332	106.86	100.88	95.116	98.321	100.31	102.99	104.98	102.11	94.445	105.44	104.17	93.793	104.82	97.159	101.15	100.81	93.74	98.516	99.342	100.49	101.67	100.76	100.52	107.27	98.326	106.21	96.723	93.04	94.529	102.22	103.55	97.855	91.336	96.583	98.18	103.19	106.63	102.26	97.739	99.132	100.42	94.433
102.87	105.61	108.3	109.87	111.21	113.88	99.486	105.64	105.26	106.89	109.94	109.42	105.72	103.5	95.406	105.39	114.04	101.25	106.98	107.13	105.31	106.84	98.703	111.93	109.31	110.52	109.15	101.17	109.14	103.35	106.98	111.83	104	104.1	103.42	97.555	108.24	108.56	110.13	106.16	104.43	107.38	102.08	104.55	109.96	107.17	108.65	97.354	107.27	113.1
108.41	108.41	115.51	102.53	99.302	100.88	106.44	107.41	105.41	105.36	106.59	99.519	106.3	110.96	102.47	102.12	102.6	102.2	110.56	103.18	103.46	106.73	97.792	107.25	99.639	112.13	101.84	101.76	106.28	109.88	105.3	103.21	115.43	108.01	104.88	99.867	111.76	107.06	107.36	103.74	108.97	105.52	98.853	108.25	102.26	106.43	102.29	99.029	100.23	106.18
107.71	102.91	101.62	106.34	109.33	113.44	106.52	111.1	109.68	109.42	106.95	106.16	103.08	106.78	98.775	107.35	114.27	106.7	97.587	114.01	100.89	104.39	106.3	109.54	116.9	107.13	101.17	105.15	107.47	101.92	107.58	109.39	97.528	103.05	115.7	104.08	103.84	106.56	103.08	106.69	104.91	104.18	106.51	104.33	104.02	108.49	103.7	106.94	102.41	105.95
105.63	96.311	97.181	105.13	95.92	99.914	97.969	96.479	107.99	97.798	102.39	98.989	102.26	98.947	102.95	98.279	100.46	92.952	97.274	97.621	104.7	94.342	101.86	102.13	102.14	98.084	97.439	103.01	100.06	100.54	99.504	93.452	98.907	99.175	97.693	95.971	103.37	100.91	101.89	99.443	100.01	102.46	96.167	96.161	98.998	100.54	105.85	103.17	99.679	100.82
103.03	96.167	108.22	102	102.03	96.851	97.047	104.96	100.15	104.49	102.07	103.33	100.09	95.296	101.06	100.59	100.36	98.362	97.52	107.98	102.74	103.71	96.679	101.28	97.162	96.893	95.953	103.63	104.27	102.38	97.268	108.09	99.602	97.516	93.631	102.16	93.136	100.24	100.44	97.206	97.208	104.22	103.23	105.53	97.231	98.958	98.093	100.98	95.397	99.588
117.26	112.48	113.58	119.29	108.24	114.19	112.41	116.03	111.23	113.65	110.06	113.68	117.36	98.553	113.21	110.56	108.83	107.43	104.87	116.53	110.12	106.84	110.57	111.23	113.46	110.81	106.72	112.6	108.02	107.71	114.71	108.51	110.65	120.49	111.65	109.22	106.57	109.95	103.01	106.83	113.59	106.54	110.17	106.82	115.14	108.74	114.2	113.33	118.13	111.09
109.65	108.47	104.59	102.97	98.492	105.13	105.49	107.28	98.923	99.099	110.72	104.74	105.02	100.32	111.41	105.12	109.2	105.31	99.276	109.63	107.4	107.48	102.46	102.22	103.03	104.86	106.65	103.59	105.34	108.15	104.27	106.92	107.07	108.5	105.3	105.06	106.86	109.83	108.02	105.84	103.56	104.46	105.36	97.244	103.15	107.8	107.93	111.93	109	103.83
108.8	103.9	104.69	100.34	109.11	103.46	104.76	110.4	106.16	99.512	99.523	104.43	104.08	105.23	107.03	103.66	104.55	110.68	100.59	101.56	112.73	113.75	99.488	102.23	104.76	97.35	103.94	100.05	101.69	100.42	102.64	107.48	107.84	106.51	106.68	103.79	106.05	100.36	103.98	102.81	105.39	107.31	97.148	105.34	109.38	106.23	107.07	106.98	108.3	103.87
118.56	105.51	112.22	112.12	113.46	111.19	107.5	110.18	111.6	110.51	110.07	113.61	108.5	111.53	109.18	113.13	113.89	112.63	105.39	111.8	106.9	111.14	116.56	105.66	108.89	114.88	107.98	110.53	113.77	106.1	112.53	113.13	106.88	112.9	108.17	112.8	112.59	112.72	107.92	111.88	110.66	107.64	118.89	109.22	107.07	111.48	111.35	115.33	107.52	113.11
120.34	117.9	118.59	111.39	116.78	118.55	113.27	117.09	120.46	115.96	117.22	114.88	114.33	119.45	118.25	113.01	119.72	116.13	119.31	118.78	112.58	121.79	115	116.6	113.5	117.37	115.67	119.75	119	123.15	118.37	113.11	120.11	118.58	119.45	122	117.62	118.38	114.44	111.06	112.84	117.29	115.41	119.08	112.13	113.3	117.03	115.12	123.5	112.29
109.89	111.39	109.03	105.7	109.42	106.69	108.01	104.97	105.33	111.55	100.49	109.84	104.21	111.33	111.14	110.64	109.11	108.7	112.37	111.21	107.08	110.07	108.84	110.16	109.01	109.38	106.47	107.72	108.96	104.33	112.42	119.82	108.98	109.33	113.5	108.85	109.53	109.39	105.6	115.43	108.29	108.98	111.08	107.67	105.38	103.54	104.62	108.68	103.61	106.45
102	101.05	101.11	99.873	93.239	106.14	97.101	105.02	99.055	99.849	105.67	107.87	102.08	98.369	103.72	103.46	98.316	91.566	105.64	98.711	97.913	102.27	95.391	103.41	102.14	101.98	100.25	94.786	98.248	102.09	93.404	99.977	100.01	94.11	99.813	100.03	95.43	103.95	104.32	98.904	102.94	95.471	102.62	100.19	107.49	98.106	96.407	104.12	103.75	95.898
109.88	109.75	114.78	108.96	112.33	113.45	107.7	110.06	111.25	111.2	105.31	111.94	113.43	108.03	109.07	114.49	113.22	111.29	114.85	119.94	111.62	115.07	112.41	111.33	113.38	112.46	110.84	111.33	110.66	106.96	110.3	113.62	117.56	111.92	113.35	116.67	107.22	114.43	109.18	113.24	109.57	106.6	114.08	108.39	103.57	109.87	112.6	117.31	115.33	113.35
98.757	102.46	106.58	107.72	107.91	110.21	103.34	110.43	103.23	102.33	104.14	108.44	105.54	106.24	103.27	108.12	99.08	102.46	101.41	104.69	111.33	105.87	105.32	105.06	106.47	108.16	101.82	108.58	105.25	106.04	98.042	111.09	107.85	107.73	112.69	105.68	105.76	114.19	106.72	107.68	108.81	111.52	106.02	103.34	101.65	113.12	107.17	110.36	104.22	106.37
117.07	123.18	121.37	116.91	116.84	119.52	117.61	121.18	112.05	116.04	121.16	117.48	116.66	119.4	115.33	117.51	119.26	118.07	117.41	114.62	117.32	113.84	115.39	121.59	120.04	119.19	117.56	117.4	119.31	117.14	113.46	113.7	114.42	120.64	118.46	116.5	113.7	118.64	113.42	120.17	118.37	116.1	116.57	119.03	118.17	121.26	119.18	114.11	115.77	116.68
110.31	107.4	110.97	103.74	107.37	107.86	111.37	113.35	100.01	106.3	113.21	107.27	102.66	103.76	108.55	103.21	103.4	103.6	106.44	107.34	108.06	101.08	107.81	106.1	102.85	107.54	104.89	107.59	101.18	99.985	110.01	101.81	108.88	103.29	107.69	109.54	103.41	101.6	108.46	104.63	105.68	103.16	107.08	106.73	107.41	111.03	107	106.95	107.48	105.4
100.21	95.231	106	95.638	104.39	101.42	110.77	99.654	99.107	97.599	97.66	100.71	102.17	97.558	99.57	101.19	99.78	97.003	102.79	96.308	97.587	101.96	103.43	102.53	93.658	105.24	93.658	103.96	107.67	99.361	102.09	101.41	106.87	99.423	98.714	101.81	102.53	104.8	108.18	102.68	102.45	102.7	107.29	106.38	104.55	98.638	93.256	95.698	101.43	107.25
104.46	99.986	95.727	100.52	98.815	95.597	97.945	100.58	97.466	97.828	101.54	102.1	102.36	102.32	98.714	97.828	100.45	100.3	100.59	96.413	101.92	99.635	102.99	105.17	98.535	99.38	105.21	101.76	99.58	100.29	99.88	97.227	96.555	102.79	95.819	93.464	101.96	103.84	98.589	107.43	99.333	95.975	93.891	95.735	101.32	99.887	102.67	103.21	97.163	100.36
120.23	111.72	109.4	112.18	110.15	113.99	115.18	108.45	111.36	114.1	108.82	118.21	115.75	106.72	109.85	110.44	113.49	113.86	106.36	108.5	114.04	114.57	113.36	111.68	117.15	113.49	111.26	117	105.12	106.78	110.09	108.69	109.3	112.38	115.68	100.13	114.11	110.79	105.15	110.88	104.19	110.05	106.52	110.69	112.5	112.19	114.15	109.72	109.18	116.56
118.7	108.83	112.72	104.71	112.47	108.03	114.14	114.53	115.1	110.9	112.89	118.9	113.85	116.23	111.64	111.77	113.26	114.27	111.71	117.79	120.52	110.93	111.47	110.01	109.06	112.12	106.28	109.1	103.48	112.04	114.05	112.28	109.28	109.11	115.54	97.191	113.78	108.68	108.23	112.4	115.21	116.05	115.29	112.58	109.93	115.74	112.48	109.82	108.33	116.55
108.8	108.79	99.37	103.44	100.41	106.21	111.17	111.11	107.8	104.25	107.88	107.76	106.15	105.4	104.09	104.71	108.55	114.55	109.54	102.95	106.65	104.4	106.48	103.51	102.24	105.49	107.47	110.53	105.99	101.85	107.01	102.46	101.21	98.967	111.98	108.38	105.28	104.89	104.21	106.61	105.67	103.71	106.23	106.81	104.75	100.05	99.13	102.66	106.71	110.07
99.692	96.087	94.944	96.739	102.2	93.593	96.924	100.61	99.064	98.226	100.09	100.82	104.97	99.064	98.82	105.06	99.861	94.14	101.05	97.274	103.31	97.686	103.95	102.03	98.773	101.52	97.079	106.41	97.402	98.515	106.92	107.73	91.32	102.78	98.081	106.07	101	99.759	106.12	101.25	96.996	98.079	103.81	97.042	102.96	106.05	105.39	100.39	103.84	105.16
104.52	103.03	104.68	98.954	105.05	102.64	104.34	110.23	100.29	106.85	101.1	106.03	108.52	107.22	99.378	106.48	107.67	103.25	107.22	108.22	104.89	109.62	104.9	106.75	105.27	102.7	102.97	98.87	106.16	103.76	104.9	101.25	105.88	104.19	105.78	111.01	112.27	105.21	105.68	113.16	101.3	105.39	106.93	106.36	104.8	105.97	101.67	103.41	115.81	103.34
104.54	102.63	106.24	103.21	104.7	108.74	106.76	103.53	112.09	98.088	103.49	108.34	102.97	108.48	105.25	112.85	104.25	109.01	106.1	105.75	107.38	106.29	105.62	104.37	106.44	105.54	100.08	105.45	114	107.42	108.43	106.81	103.69	110.14	109.95	105.54	99.783	100.33	108.16	104.44	106.05	101.79	112.03	108.31	105.07	104.38	110.09	102.05	112.82	101.95
111.65	105.46	109.45	104.09	112.83	116.83	110.32	109.93	107.85	114.06	116.72	106.23	110.27	113.29	110.22	116.2	110.96	115.41	112.55	113.14	110.9	106.44	116.33	111.64	112.96	108.11	113.59	109.85	112.66	116.56	106.74	115.04	113.64	106.8	112.46	109.01	111.04	115.29	120.07	118.36	111.36	114.2	112.38	117.12	106.92	111.59	113.93	109.37	109.09	110.43
109.11	101.45	110.23	97.45	106.68	105.87	113.61	104.09	100.71	107.83	100.6	103.42	105.36	108.36	99.724	107.46	101.08	111.49	107.65	107.87	104.47	108.42	99.462	102.33	106.17	106.2	106.27	103.25	98.869	104.26	105.24	107.08	103.33	107.89	104.04	104.5	106.23	104.15	102.62	104.49	109.05	105.99	103.01	108.07	107.95	107.62	107.07	108.62	100.51	102.11
115.72	112.92	120.56	119.06	115.92	119.71	117.01	115.24	120.56	119.28	116.05	110.96	109.11	118.28	118.75	122.46	120.31	115.97	117.35	114.3	112.58	116.56	116.34	119.08	117.32	120.39	116.33	119.14	119.91	116.79	118.16	117.62	121.55	119.09	122.46	112.61	116.49	121.89	116.97	118.79	118.3	120.71	105.91	112.39	116.95	120.65	120.37	122.2	115.4	108.77
104.39	107.17	104.38	103.84	109.12	104.01	112.19	106.63	112.43	102.08	106.55	108.68	105.31	105.79	100.09	103.8	108.47	106.51	110.68	106.09	107.3	102.74	103.29	101.95	108.64	103.93	112.14	107.29	100.61	103.52	98.856	101.08	111.94	109.94	104.29	105.29	109.69	103.18	107.5	103.78	109.55	98.514	109.07	109.93	104.34	108.07	101.48	108.81	102.95	106.45
102.03	103.8	109.41	100.58	108.41	109.48	102.45	106.84	108.47	108.9	109.12	107.2	101.57	99.114	107.25	102.53	107.26	114.79	102.83	102.45	110.05	106.16	98.788	104.17	99.481	104.9	104.89	102.62	108.28	105.01	105.62	99.832	103.61	97.465	109.34	102.81	102.88	103.19	114.54	108.66	106.56	98.647	109.44	102.54	107.34	103.66	107.39	104.59	101.8	109.22
103.91	103.67	103.48	103.21	100.83	106.44	107.41	111.49	106.99	105.57	101.23	104.6	105.07	105.68	102.97	105.86	108.62	107.22	111.17	103.44	103.56	102.4	102.05	105.96	106.06	103.67	103.89	99.268	106.77	96.929	106.87	102.53	107.16	108.29	101.78	107.35	102.93	102.23	102.1	108.14	106.45	111.35	100.9	100	110.52	105.4	108.24	103.97	107.07	106.63
111.32	107.62	101.23	105.87	103.16	104.94	105.95	100.54	105.39	104.18	108.75	112.78	104.83	100.1	105.69	108.4	108.06	107.86	102.82	102.65	101.46	105.88	107.04	103.66	114.03	108.53	104.99	102.16	103.08	105.24	106.38	105.28	105.19	104.9	110.2	101.2	112.56	109.99	108.9	109.4	107.7	108.55	109.94	101.74	106.79	105.26	98.271	103.83	109.4	108.13
104.48	104.69	106.26	100.53	103.67	105.2	99.727	100.04	105.87	100.7	108.65	102.85	99.399	108.77	108.4	102.95	103.3	101.6	108.06	102.32	105.57	104.5	105.68	101.87	101.85	106.19	103.12	106.38	105.99	111.42	110.41	95.042	100.23	104.73	106.8	103.81	95.175	105.09	102.61	103.36	101.43	104.9	109.26	106.78	101.65	101.21	105.28	105.63	99.92	103.57
105.31	111.68	111.44	118.93	110.05	112.43	117.31	112.06	113.48	108.26	113.11	114.98	109.95	111.7	112.42	115.07	116.74	103.56	114.61	107.62	113.61	115.21	117.16	104.94	105.69	107.9	111.88	109.09	115.29	111.26	106.88	117.99	109.3	106.83	107.78	110.63	116.16	112.57	113.68	110.38	108.09	112.53	112.33	110.46	110.23	113.02	108.54	118.42	109.32	112.02
104.24	104.89	108.82	110.31	95.685	105.47	100.91	105.58	102.4	114.13	107.9	105.39	108.31	113.12	103.87	107.96	101.3	106.8	109.83	104.45	108.36	104.36	105.88	111.09	97.943	107.75	101.26	114.4	104.15	103.29	107.91	104.7	102.29	109.34	103.64	99.465	100.2	105.99	105.54	103.52	112.91	104.35	106.8	103.04	108.8	104.42	103.01	100.7	112.22	103.69
99.729	102.75	104.11	103.75	105.02	103.38	106.41	106.41	104.09	105.44	106.48	104.56	107.41	103.46	105.83	100.91	102.32	101.81	103.07	100.8	110.88	108.03	107.41	106.29	101.62	98.843	106.77	104.73	102.64	99.003	105.95	103.98	105.4	110.3	103.79	112.7	105.48	103.61	102.74	102.43	104.97	108.04	104.19	106.93	108.15	111.54	109.3	103.46	107.42	102.04
105.38	104.92	98.795	106.7	110.52	99.774	101.06	101.65	103.75	106.01	105.98	104.48	105.77	106.55	101.81	105.16	102.96	107.06	101.78	99.881	102.63	106.85	101.08	110.6	106.46	103.33	103.67	102.38	102.18	111.78	101.54	101.59	108.81	105.88	103.68	102.26	106.62	107.9	112.96	105.12	95.507	107.33	104.58	103.41	100.39	108.18	104.64	106.16	102.46	104.88
112.3	109.91	113.24	112.29	110.96	113.74	109.35	114.6	108.33	109.73	108.98	114.99	116.37	108.95	106.63	109.42	108.69	103.9	104.67	108.81	111.82	116.11	111.31	113.91	104.16	109.58	108.99	112.97	113.77	112.02	113.83	105.95	114.08	112.3	112.76	108.19	110.91	107.64	115.15	113.03	109.99	110.5	105.79	103.85	114.59	110.94	110.82	114.05	112.61	116.88
117.36	113.46	119.06	116.91	119.81	116.5	107.73	121.02	123.04	115.5	126.49	117.87	121.94	115.08	120.12	120.94	113.87	112.72	124.31	119.72	118.79	121.87	117.22	114.37	126.63	111.45	120.87	114.87	116.87	116.46	116.47	112.69	121.45	118.85	119.16	115.88	123.88	118.88	119.4	125.51	114.7	115.45	120.19	121.26	122.94	114.65	119.68	114.45	120.76	109.43
100.7	106.54	107.88	107.59	103.55	101.5	105.75	109.79	104.67	103	110.3	114.42	107.89	106.3	107.63	106.72	105.37	105.79	109.36	102.8	100.35	101.48	107.87	109.8	104.89	103.32	105.81	106.16	109.51	103.56	98.583	102.74	98.825	103.67	110.07	102.3	105.84	109.5	109.62	104.62	108	107.85	107.62	106.87	106.18	109.89	110.48	108.19	107.28	101.39
112.95	112.63	114.32	111.25	108.04	111.44	108.37	110.5	106.73	113.55	114.12	111.17	108.58	111.01	114.99	116.88	103.72	113.89	114.55	113.19	108.73	106.74	119.75	109.18	108.14	112.72	109.8	116.82	119.91	108.39	107.53	109.86	115.86	111.1	113.4	112.78	114.43	111.88	111.74	110.88	111.23	116.8	112.21	115.41	108.77	113.41	113.68	107.32	111.11	112.92
94.186	106.51	101.7	104.16	92.882	99.598	102.29	99.245	103.48	105.56	99.189	100.25	96.575	104.83	102.62	104.28	99.251	100.53	99.494	104.21	106.34	95.342	103.26	105.39	102.3	99.292	103.89	96.244	98.018	94.889	104.51	100.49	97.341	99.992	96.923	95.976	99.537	105.56	101.83	97.229	102.02	97.202	102.82	99.794	100.04	102.67	98.589	107.52	99.069	94.852
111.51	112.5	108.39	118.01	111.44	119.18	111.31	107.89	119.12	114.76	110.46	104.42	110.43	111.37	114.87	115.5	109.03	112.24	109.91	110.08	113.78	104.94	110.19	109.65	114.47	108.18	113.37	109.06	118.31	113.92	116.46	102.86	114.51	115.82	116.12	111.61	101.8	112.44	110.82	109.02	113.59	107.35	112.87	107.29	111.29	117.68	110.28	111.99	104.46	115.63
102.94	105.02	104.71	103.41	98.125	99.578	101.93	106.22	107.14	108.71	106.39	106.15	103.09	99.939	106.94	107.73	106.57	110.73	103.67	103.02	102.92	109.23	109.16	101.79	107.23	103.77	103.14	105.53	104.83	102.97	108	105.04	103.82	107.57	108.14	103.55	104.07	103.21	102.31	100.16	108.22	101.6	100.65	108.55	110.23	102.74	101.94	106.33	101.41	100.99
110.89	118.62	126.88	116.6	120.12	124.82	115	117.6	109.01	117.1	111.19	121.57	118.3	116.49	116.03	116.72	117.22	121.21	110.81	116.1	108.51	115.79	114.48	117.6	114.93	116.53	115.66	110.46	116.66	115.65	120.1	121.91	123.27	114.85	117.3	117.58	111.99	117.38	124.34	116.18	112.01	124.83	116.66	113.69	107.84	120.46	110.46	114.33	118.5	116.33
107.83	105.95	107.85	108.63	106.64	109.33	106.38	101.59	105.21	110.86	101.41	105.87	104.11	103.64	108.6	101.86	107.87	105.32	99.899	104.32	104.55	107.68	101.06	107.97	100.77	101.09	107.4	106.52	101.36	108.27	101.49	107.44	100.67	93.441	104.44	105.37	109.8	102.96	101.35	105.03	105.34	99.859	108.46	104.39	105.46	103.53	107.5	102.16	104.78	104.03
115.93	105.49	101.96	104.25	110.46	107.04	107.45	112.25	98.391	109.21	106.4	101.26	103.06	107.07	96.794	110.43	108.85	102.76	104.96	97.261	106.99	98.155	105.04	106.43	108.83	103.34	103.25	109.4	100.78	106.95	104.95	105.45	105.69	107.28	103.91	103.92	106.7	110.59	105.92	109.22	104.34	112.19	103.92	103.68	106.03	108.16	106.9	99.956	106.03	102.13
109.59	104.63	110.01	105.02	106.64	101.26	107.89	103.22	106.54	105.96	112.22	103.11	99.025	110.12	108.73	103.58	112.04	106.02	109.04	106.13	106.32	109.81	108.3	100.95	107.39	107.08	106.47	100.15	108.96	109.17	107.27	108.14	102.03	106.68	111.67	107.05	107	108.53	108.98	92.255	104.47	107.43	102.96	105.66	103.35	104.6	101.93	104.37	108.06	105.13
103.34	105.64	103.18	95.214	96.15	96.038	101.97	103.86	99.249	97.059	100.62	103.33	103.88	94.546	100.6	96.827	98.118	99.903	98.284	105.15	101.2	103.45	105.57	102.75	100.78	100.3	99.038	99.274	98.965	105.22	96.924	106.74	99.742	98.352	104.79	95.753	92.363	103.35	94.913	97.491	110.47	96.06	97.109	98.758	100.07	101.99	97.024	91.081	106.21	103.66
99.709	107.79	105.23	107.79	105.79	105.09	100.33	104.21	101.74	108	105.35	106.46	102.1	105.25	102.79	107.46	101.03	106.46	106.14	112.2	105.14	98.905	102.64	108.98	107.54	101.77	106.29	101.63	105.58	112.01	109.22	107.14	106.62	108.41	108.25	105.46	107.11	102.86	107.23	106.03	101.22	100.59	111.88	101.33	109.35	110.41	109.76	103.02	102.05	102.44
104.26	105.89	104.4	107.25	112.56	110.79	106.09	108.82	112.88	107.3	110.6	111.74	117.15	110.04	115.12	113.93	113.19	110.32	111.22	111.65	113.2	107.78	105.87	111.22	116.05	114.43	108.92	114.25	111.37	115.39	112.22	112.43	108.58	110.86	108.84	109.68	112.75	110.77	116.24	110.82	112.01	109.07	114.67	109.2	114.76	112.25	107.01	110.1	111.43	116.53
113.9	113.54	117.36	113.02	109.99	106.96	108.59	114.19	114.91	115.35	113.08	115.75	116.99	118.32	117.92	110.06	116.65	102.17	115.49	115.28	109.67	119.7	110.26	110.04	112.53	115.5	117.35	109.1	106.26	113.78	105.42	109.45	114.27	109.84	110.36	111.11	114.99	107.89	112.03	114.87	108.4	115.74	113.99	110.99	111.05	117.24	109.93	106.95	108.37	112.43
104.41	106.12	105.17	107.75	109.99	107.93	105.27	104.87	111.02	106.65	106.93	106.46	107.73	104.83	109.06	107.52	101.31	108.39	108.44	106.84	107.23	104.2	111.56	111.09	110.79	107.67	103.47	109.51	100.58	109.93	105.15	105.44	101.57	110.81	111.21	102.97	106.03	109	111.2	103.3	103.31	108.41	103.92	105.59	105.31	102.33	104.85	102.19	103.74	100.39
102.68	107.24	102.61	101.99	103.75	104.63	107.69	107.01	104.15	106.66	107.5	105.53	106.21	103.32	104.91	106.89	99.991	104.16	110.38	105.06	108.39	107.68	101.43	105.19	104.61	102.83	113.24	99.857	104.69	105.38	106.75	104.02	104.21	109.45	107.71	100.73	108.2	100.81	99.522	105.57	98.507	104.05	110.06	100.11	104.61	102.53	110.07	106.07	102.8	109.85
115.05	114.17	109.06	111.31	106.36	106.04	110.76	103	107.13	102.65	111.58	108.56	110.87	107.64	111.4	106.66	114.45	106.94	116.26	107.88	109.5	107.01	105.03	109.89	111.01	108.68	110.32	113.29	110.1	102.79	105.49	109.83	108.16	104.7	107.36	115.35	111.63	109.25	108.93	113.2	111.57	113.01	110.24	106.64	113	110.71	108.67	110.06	113.51	105.64
106.7	104.34	99.664	109.02	109.45	108.16	102.41	108.03	102.22	104.9	107.63	116.75	107.94	102	112.73	107.99	103.65	98.326	108.8	101.56	103.07	106.8	109.49	108.2	111.19	107.31	103.63	104.2	110.12	104.61	105.42	98.82	110.65	109.61	115.96	106.59	104.38	107.45	104.64	105.06	107.7	106.6	100.28	100.4	108.25	109.62	108.89	102.48	111.65	107.74
111.8	114.91	116.75	115.15	111.72	114.87	118.92	111.38	115.09	102.44	114.93	115.04	110.32	112.69	114.55	107.43	112.28	104.88	117.76	113.03	113.93	106.87	110.19	106.47	110.14	116.23	116.6	112.62	116.9	112.63	114.59	117.82	108.8	117.33	115.35	112.89	120.22	113.69	116.75	121.28	118.72	117.9	114.16	112.42	111.67	110.87	109.13	114.04	113.03	110.84
105.84	101	110.84	101.28	106.25	102.61	113.85	104.19	102.29	109.21	107.24	107.57	104.82	109.01	102.87	101.83	102.09	107.86	104.71	102.04	108.75	101	109.54	104.25	108.85	104.04	110.4	108.62	106.2	104.96	102.04	106.58	101.63	107.6	110.17	109.32	107.87	104.88	107.02	110.94	105.34	100.62	101.22	104.64	98.012	109.23	112.61	105.57	103.21	106.17
105.38	108.09	103.02	114.08	106.27	104.4	101.75	102.07	102.71	106.34	102.75	108.67	105.73	108.13	111.24	98.955	104.02	100.88	105.52	108.36	101.14	114.37	106.6	99.953	106.23	103.04	102.16	105.03	102.13	111.07	111.66	101.76	104.11	108.57	104.63	102.8	105.08	105.91	104.65	102.7	108.31	108.54	104.94	105.58	105.26	96.641	104.7	103.69	108.14	107.41
106.87	115.19	114.19	110.77	112.79	112.03	111.87	111.58	117.77	105.91	113.54	114.52	117.21	115.52	111.08	113.15	111.38	111.66	108.27	118.16	109.3	118.98	113.83	112.06	110.2	111.91	112.53	108.02	112.71	108.91	116.29	107.87	113.75	111.18	110.93	111.8	111.52	111.86	114.9	115.61	110.25	107.29	112.62	113.2	107.37	108.58	106.36	114.25	106.27	116.81
115.95	104.79	107.44	115.87	116.23	111.43	112.7	109.74	112.05	116.5	112.13	113.7	103.8	115.63	116.99	111.93	113.84	106.9	112.4	109.22	111.87	113.78	113.43	114.18	109.88	113.47	113.52	117.5	108.5	114.39	116.72	115.26	112.62	107.39	109.74	108.7	115.2	109.92	112.13	113.47	110.53	109.41	116.72	114.36	110.12	115.78	112.22	111.61	115.17	112.32
105.11	108.36	103.61	103.37	103.58	104.03	105.77	98.01	107.54	106.61	104.25	110.89	106.99	102.47	97.052	105.93	99.654	99.608	112.43	112.17	109.05	103.45	107.58	100.71	110.89	107.02	112.7	108.33	102.23	101.34	105.36	103.87	103.77	108.99	102.95	100.25	100.66	109.36	104.53	108.58	104.67	102.72	110.38	106.19	103.27	109	100.85	112.08	107.79	112.35
108.22	108.07	112.94	101.1	103.1	102.68	103.19	111.82	107.66	102.2	105.25	108.09	105.7	109.49	108.07	100.97	104.54	102.79	102.95	104.44	100.82	105.71	105.64	107.55	107.74	97.295	111.11	107.29	101.73	107.77	104.84	106.49	107.69	105.2	103.06	112.9	110.65	104.97	101.83	110.19	108.67	105.34	103.43	106.91	105.68	108.49	106.52	111.07	103.66	105.21
114.28	108.68	108.16	105.1	111.12	110.55	110.01	110.29	114.15	113.42	115.73	113.58	109.58	109.58	109.1	111.79	104	108.35	110.8	108.19	109.68	106.39	100.2	105.28	110.29	115.41	105.87	115.88	111.29	111.37	107.62	112.33	108.89	108.36	109.67	111.33	115.24	111.55	111	114.27	116.8	112.27	108.05	112.71	110.46	114.72	106.14	104.48	113.14	113.5
105.78	100.56	110.34	104.29	103.15	106.61	102.65	107.39	111.88	101	109.7	109.47	108.42	109.29	108.71	106.9	110	101.49	103.84	99.071	106.08	111.5	106.36	103.96	105.31	108.08	110.23	107.45	103.61	105.52	107.78	105.34	104.82	98.609	103.48	111.92	110.01	107.14	105.79	103.54	108.39	106.16	108.03	105.05	105.52	108.79	107.96	100.37	103.16	110.34
118.53	112.54	112.41	115.61	111.5	109.32	108.36	112.08	108.8	107.35	116.45	108.09	105.52	112.81	109.28	111.23	112.05	117.97	121.65	110.61	110.25	114.35	107.07	114.95	111.81	115.94	111.05	109.58	113.04	107.62	106.45	123.76	118.48	110.56	112.73	110.42	114.28	115.78	110.09	114.97	114.15	118.09	111.44	112.53	113.57	110.64	111.39	117.81	110.87	116.43
91.577	98.092	101.68	96.657	101.44	100.94	101.93	101.96	103.98	98.018	101	98.122	99.797	105.52	100.83	98.828	103.93	95.699	97.221	99.627	100.75	99.18	97.958	102.34	98.506	99.701	108.57	103.35	100.21	98.666	102.31	96.909	102.61	106.96	94.028	97.279	98.228	98.924	101.41	101.05	107.14	108.29	102.22	96.558	101.25	104.75	99.811	97.798	98.144	99.832
114.19	118.41	123.46	112.25	118.83	114.3	110.76	114.91	116.34	111.49	111.98	124.22	106.41	119.5	119.13	117.41	121.54	115.92	114.05	112.28	115.15	115.15	116.5	113.19	115.41	118.76	115.28	123.68	117.62	112.18	118.87	116.94	118.07	123	119.28	119.56	114.14	113.58	112.95	121.07	116.5	121.31	115.35	118.49	113.11	115.74	120.87	116.43	116.2	118.21
110.11	114.78	113.85	112.55	116.32	115.43	111.82	116.96	114.35	114.51	110.7	115.78	120.38	114.21	116.18	112.92	111.26	108.06	107.09	111.4	107.15	113.14	112.06	109.36	115.87	116.62	110.69	113.13	115.77	115.18	111.43	110.02	110.76	111.75	115.08	111.86	110.73	109.97	114.14	109.37	115.72	107.92	117.98	110.53	105.89	117.27	117.15	109.53	109.85	109.8
92.302	100.3	97.916	101.38	108.76	94.739	104.45	97.241	101.31	98.624	100.13	104.43	101.32	96.784	96.293	103.16	99.633	103.95	102.06	103.21	103.08	100.82	98.732	105.04	94.686	101.8	99.444	95.84	101.24	98.693	104.48	107.85	97.141	95.705	99.373	97.189	100.56	107.28	105.49	99.725	104.21	101.62	98.07	105.12	97.268	98.332	97.641	96.106	99.21	103.68
110.82	115.01	111.56	111.79	114.49	113.61	111.36	116.54	108.66	117.05	108.84	112.67	111.62	114.45	108.98	113.79	117.03	110.42	109.06	116.93	113.07	109.5	109.95	114.01	111.2	115.56	112.15	113.1	110.68	115.77	108.41	107.53	113.95	111.81	110.85	110.38	115.14	116.26	109.2	114.32	111.56	111.98	110	111.81	108.63	113.7	109.47	105.61	109.89	119.1
114.45	106.05	111.26	112.71	111.68	112.39	111.54	111.79	109.37	113.68	112.58	107.29	116.04	107.16	115.01	112.82	108	107.26	111.98	110.5	111.68	116.74	105.85	113.33	113.45	114.58	115.34	113.7	110.45	114.8	113.82	115.25	108.92	113.41	108.64	113.93	112.34	105.66	110.72	116.51	111.01	108.85	113.72	106.9	113.57	116.33	110.88	109.49	107.8	109.58
105.24	105.95	102.1	112.65	100.71	100.17	103.01	103.64	106.5	102.09	96.027	97.953	102.99	102.47	102.54	109.51	101.76	103.62	106.35	97.459	100.72	104.95	105.58	100.43	109.05	102.23	98.259	103.06	108.04	100.54	103.33	107.49	99.656	103.44	111.04	104.57	105.05	101.36	105.71	107.56	106.7	106.76	109.62	103.72	104.66	108.97	99.869	108.86	103.06	107.55
111.32	115.67	112.93	115.93	115.69	121.93	111.65	111.86	115.12	107.53	119.87	112.7	111.77	119.24	111.06	109.06	115.76	114.46	107.82	116.96	117.43	115.5	111.69	117.83	107.79	115.71	113.63	117.33	116.01	115.16	109.42	113.83	110.91	109.45	112.26	115.42	104.62	108.16	112.27	106.95	107.18	111.03	111.09	114.12	114.83	109.09	112.46	110.61	113.82	106.04
115.66	113.01	110.18	111.82	112.75	106.08	113.97	116.87	115.05	116.81	114.9	110.24	112.13	115.96	111.15	111.48	111.26	114.07	117.47	111.94	107.66	112.98	112.9	106.46	110.85	110.84	118.01	116	112.32	112.3	105.6	113.14	110.97	113.85	113.1	111.57	111.39	109.34	115.64	111.99	110.97	109.71	110.47	109.54	109.84	108.72	110.94	111.43	107.55	109.54
108.19	108	104.7	106.86	111.92	106.08	103.23	110.07	111.22	111.77	102.77	105.09	110.74	104.71	110.56	104.78	105.03	112.73	113.38	109.04	109.35	106.17	106.59	106.32	109.22	112.01	106.48	108.66	104.32	102.74	103.32	106.81	105.4	106.22	105.87	108.21	108.68	107.42	104.55	104.15	102.03	102.85	107.45	105.92	108.96	110.77	105.61	108.81	103.93	107.41
109.66	111.56	112.56	116.8	111.69	115.5	113.53	113.51	110.82	109.19	105.26	111.53	109.83	111.44	120.95	107.5	111.32	112.58	107.11	108.98	111.91	111.01	114.62	113.03	112.21	110.69	107.81	118.49	115.32	112.01	110.17	108.92	117.24	112.68	111.8	109.2	106.83	114.3	102.59	117.46	113.79	109.16	111.48	110.62	111.92	110.3	107.16	109.07	109.68	110.73
105.63	107.55	103.64	104.58	102.44	102.85	109.22	106.83	106.19	102.76	104.62	103.8	103.91	103.15	104.86	109.79	108.44	102.15	100.77	114.01	103.85	105.25	103.89	108.49	107.92	104.96	103.38	107.4	106.78	102.54	108.94	106.44	106.05	107.98	97.122	105.99	104.78	108.48	112.01	102.69	101.29	106.07	100.29	110.84	106.31	104.31	103.08	109.17	104.06	104.77
109.36	113.39	111.24	119.39	114.95	111.71	112.75	108.43	111.87	115.9	108.81	108.46	107.77	112.56	113.17	117.1	113.83	113.49	115.06	115.21	113.81	114.01	117.78	112.27	111.54	109.19	113.39	116.4	107.92	113.82	112.57	111.16	113.35	112.79	113.72	111.05	115.23	111.23	116.51	111.9	103.25	106.76	112.34	111.41	116.93	116.08	113.06	107.63	107.26	107.18
109.75	113.26	115.07	112.44	108.77	116.65	112.84	109.65	110.5	116	109.45	109.17	114.87	111.97	115.76	115.89	110.35	104.1	106.91	110.19	112.28	112.17	113.84	113.23	117.8	113.41	113.52	116.29	114.22	110.24	111.92	115.4	111.36	109.71	112.99	115.4	116.93	112.09	106.94	110.31	111.64	111.77	112.22	110.89	109.73	103.98	113.33	109.02	112.57	111.76
107.62	107.95	103.35	109.27	103.48	106.9	105.67	105.31	106.85	107.75	101.96	107.92	111.78	102.98	98.103	106.1	107.82	112.41	106.24	98.768	104.55	108.97	107.08	109.85	103.23	108.11	108.55	102.15	104.37	105.3	111.29	107.39	108.51	106.95	104.49	107.6	103.31	105.07	106.2	102.26	106.3	106.12	103.62	108.08	102.27	103.48	105.75	103.58	104.47	103.36
108.77	101.17	107.71	106.35	102.16	103.48	101.59	108.11	106.24	104.83	105.74	108.51	110.42	108.36	105.63	102.47	102.11	106.15	115.59	102.68	102.51	106.34	104.59	106	104.96	104.21	102.91	104.04	111.15	107.83	103.56	101.14	103.7	104.82	105.1	106.35	95.965	108.37	114.57	103.73	99.906	110.84	113.79	106.82	103.92	105.79	99.4	114.39	108.32	104.41
105.88	105.24	111.33	100.7	104.44	100.98	108.93	107.77	104.42	103.99	101.19	108.19	102.02	107.02	103.47	109.84	108.22	99.542	103.74	105.05	101.33	106.03	103.13	110.32	107.18	100.29	99.885	103.73	102.92	103.81	104.06	100.52	107.55	104.13	103.29	100.11	109.84	107.17	101.2	102.5	99.924	104.99	108.83	104.71	104.47	99.273	108.47	105.95	107.23	106.25
106.05	108.59	105.25	106.21	105.25	103.2	105.1	105.09	115.67	107.31	106.36	106.34	105.98	110.72	109.28	98.413	111.35	107.75	103.4	102.37	107.41	103.9	105.29	110.01	101.11	104.12	107.44	108.57	107.34	101.2	104.24	107.55	104.34	110.44	96.901	102.41	111.23	109.39	111.47	112.73	108.22	103.56	107.59	97.884	112.57	109.04	103.26	110.02	111.2	106.54
109.02	111.99	107.94	103.71	111.05	109.95	112.08	110.39	111.81	107.74	114.86	109.28	112.52	104.63	117.36	119.4	105.5	106.29	105.68	109.68	113.58	115.17	110.62	109.5	110.71	108.41	111.98	107.3	103.05	112.58	106.54	112.5	108.68	110.57	113.06	107.02	108.09	114.21	113.66	107.78	109.4	110.66	108.24	108.94	111.1	107.88	108.8	113.52	105.56	113.84
109.25	111	111.08	106.67	109	114.58	118.09	106.53	112.09	113.14	109.01	107.17	110.7	100.65	107.77	103.84	113.65	113.5	114.1	114.78	105.55	117.14	112.26	107.56	107.1	107.93	117.04	111.18	110.47	110.2	112.54	108.93	104.61	109.81	116.77	111.97	116.53	112.14	115.98	110.6	111.54	118.16	115.98	106.82	106.72	112.1	113.22	108.87	113.46	110.48
116.72	107.41	108.58	113.2	114.18	107.55	109.98	111.16	114.44	111.5	108.92	115.23	103.18	114.2	109.47	115.58	112.07	108.49	111.44	112.3	105.53	106.5	112.64	107.21	108.77	108.13	110.58	107.55	113.24	112.9	110.89	115.31	111.24	113.29	114.93	106.44	111.84	115.31	112.11	107.4	111.77	110.85	102.8	109.37	117.71	112.07	103.53	114.53	112.38	107.23
109.33	108.69	108.68	100.48	107.04	105.04	106.57	103.77	102.51	107.59	111.29	99.217	104.99	103.7	107.84	101.93	109.04	106.74	103.59	102.85	105.72	104.37	106.14	104.61	108.87	107.46	114.44	109.65	107.94	111.28	108.32	104.53	107.56	104.52	107.06	107.94	106.41	106.48	108.84	111.38	105.53	105.69	108.85	110.53	101.33	103.08	107.25	108.53	106.2	109.48
105.48	105.77	107.14	111.73	102.31	106.67	101.96	106.76	109.47	109.08	101.01	104.54	110.6	99.422	111.19	112.58	100.48	103.25	110.43	105.53	100.89	99.578	101.49	102.26	103.19	108.25	104.51	105.06	103.62	104.21	105.73	112.73	106.71	102.2	99.457	105.32	106.51	110.9	105.95	105.97	104.19	109.75	102.09	107.4	103.81	102.11	106.02	105.11	109.6	105.38
117.89	109.6	111.73	108.19	116.15	115.49	113.93	110.47	114.01	106.38	107.62	112.76	110.72	109.37	109.07	105.41	101.36	108.54	108.39	110.17	106.59	116.55	109.88	117.65	112.82	109.23	109.94	112.64	119.7	109.25	114.41	114.79	114.82	113.69	108.08	101.36	111.32	113.58	110.25	115.36	113.48	111.29	113.27	106.42	107.64	116.77	111.06	109.96	113.04	106.75
109.05	113.73	111.93	113.6	110.49	112.85	110.31	109.62	112.13	116.55	108.19	117.52	114.98	107.15	109.16	109.64	113	108.91	111.25	115.66	113.81	111.71	112.69	106.29	112.3	109.73	111.73	112.3	108.52	113.37	107.83	118.23	109.52	104.74	110.82	111.04	110.96	117.9	113.68	117.19	112.03	115.51	113.51	110.75	111.15	106.8	114.13	111.03	116.64	116.31
102.22	101.76	100.77	100.66	104.91	100.5	104.93	108.48	102.44	103.27	111.74	100.57	103.27	104.95	104.54	104.31	103.55	104.43	105.27	107.76	103.6	109.73	104.69	103.49	107.07	107.75	106.65	96.927	108.9	105.99	104.9	93.294	102.01	103.11	105.41	106.64	95.077	104.09	105.96	105.44	103.8	99.875	104.97	104.15	107.15	106.03	99.214	105.55	107.02	110.24
104.56	102.09	108.05	106.25	102.44	109	102.37	105.38	97.796	101.73	110.88	107.59	105.11	94.458	102.71	107.92	107.07	107.92	102.79	102.4	98.476	105.44	106.86	103.61	107.06	109.39	108.34	105.81	104.65	106.3	106.72	104.2	103.95	105.15	108.66	104.51	103.27	104	103.6	106.4	102.86	100.59	103.82	104.89	103.44	96.748	107.16	104.55	105.27	107.48
106.08	107.28	105.93	107.36	106.6	104.72	100.27	107.89	102.01	105.66	98.838	103.54	108.51	114.28	104.83	107.49	104.73	108.84	106.25	109.37	107.5	99.624	107.61	106.15	106.37	98.401	104.98	108.76	112.48	105.75	101.4	103.48	103.63	107.93	107.3	103.4	104.75	104.21	113.29	108.24	110.77	110.66	101.6	103.95	106.16	110.42	108.04	107.63	105.66	104.75
102.77	100.32	109.08	106.4	110.03	106.19	108.11	109.36	104.47	107.55	109.14	109.25	102.15	104.07	111.52	109.01	104.4	103.5	100.77	110.27	105.2	106.08	107.61	104.74	110.35	109.19	113.9	110.36	97.349	110.13	106	111.7	110.13	107.05	108.85	108.78	105.75	109.93	109.9	103.18	105.36	111.57	103.82	107.5	103.71	110.37	104.76	107.17	109.14	104.45
108.96	112.87	109.81	108.37	115.91	111.31	109.67	116.88	112.8	114.35	107	113.64	108.53	114.59	110.09	114.02	110.61	108.56	107.38	112.25	108.81	107.07	109.97	108.09	113.32	116.02	103.23	108.09	110.97	111	109.52	112.44	106.88	118.13	113.12	107.91	103.39	114.2	108.45	107.34	113.76	110.06	105.92	109.05	107.63	103.99	109.8	108.57	111.88	108.1
99.491	103.28	106.16	105.53	109.44	109.65	101.92	108.3	105.43	109.64	99.956	101.97	108.39	107.22	101.19	100.08	105.6	108.98	101.2	105.33	105.32	97.794	107.4	101.28	103.06	99.606	101.82	102.87	107.77	97.982	103.02	98.609	109.1	104.39	100.47	107.51	102.27	108.11	103.76	100.47	98.402	110.38	103.29	111.39	104.92	104.83	95.861	112.82	102.97	106.18
112.98	115.66	108.44	110	110.57	107.79	108.66	119.52	105.14	111.73	109.91	108.61	109.14	111.58	109.04	112.14	107.87	104.24	109.93	108.79	109.12	103.55	110.09	109.65	108.25	111.36	110.95	114.42	108.01	111.25	110.85	108.11	105.08	103	103.86	113.53	117.15	104.9	113.76	108.98	113.33	108.45	104.94	112.19	111.79	109.03	110.94	110.5	113.21	111.82
107.09	111.46	107.71	112.76	108.57	110.07	113.62	114.45	107.16	115.82	108.16	105.96	115.48	113.48	108.29	120.78	112.55	115.35	115.22	110.78	107.28	110.6	109.17	109.61	113.19	115.47	114.53	110.87	116.69	107.9	108.3	113.39	111.7	118.02	114.86	116	113.46	107.16	103.07	110.18	112.18	108.29	114.47	116.92	116.98	118.16	112.67	113.04	120.59	109.19
105.67	110.12	106.9	111.62	105.48	101.11	106.62	106.07	104.97	106.38	106.08	104.11	103.5	108.99	105.74	97.738	104.85	108.89	104.88	111.21	110.22	101.39	104.38	102.9	104.06	105.1	107.96	103.42	111.53	104.95	106.26	106.51	109.16	100.74	113.62	106.93	104.47	103.18	111.2	105.41	102.5	104.1	106.26	108.84	105.69	112.68	103.1	106.32	109.82	110.58
106.56	106.59	110.4	107.76	107.81	113.55	103.96	106.04	103.26	108.19	106.78	109.15	107.33	100.12	111.43	104.01	104.21	103.16	104.57	96.933	107.67	104.56	98.373	104.56	105.72	105.6	106.75	111.72	106.94	106.15	113.17	107.01	104.04	108.93	114.83	107.89	106.66	104.63	103.67	106.57	103.41	104.98	104.06	106.74	105.08	114.15	104.25	111.47	103.29	111.21
105.33	109.22	103.67	101.98	104.78	103.48	109.77	104.08	102.85	109.86	108.11	107.4	106.07	107.12	104.1	107.1	105.93	102.56	106.91	104.46	105.31	101.62	105.89	104.93	103.98	99.78	109.9	106.45	100.46	110.12	112.39	106.37	103.96	100.77	108.2	108.92	108.55	105.27	106.35	110.17	107.72	106.36	102.73	105.07	102.72	106.31	101.53	105.97	108.13	111.77
102.57	108.61	115.38	105.52	101.17	99.565	106.51	108.42	111.42	103.8	103	107.13	104.46	97.046	104.19	109.08	104.27	106.77	112.99	100.82	106.53	101.94	101.19	106.6	104.99	110.05	104.25	100.27	106.5	107.66	97.688	106.44	107.97	100.6	102.27	110.53	105.49	106.12	109.39	110.2	103.47	102.1	103.95	102.03	107.95	102.98	101.2	105.11	105.18	110.32
108.84	110.42	104.82	117.22	111.87	105.27	112.91	111.6	113.24	110.49	107.03	111.86	111.43	111.46	111.46	108.96	108.53	110.73	106.76	101.95	109.63	113.71	114.42	108.99	108.01	105.88	113.07	112.48	107.01	109.21	105.99	111.68	105.59	108.76	111.9	112.35	110.26	111.85	115.97	111.73	113.16	110.82	114.17	112.41	111.2	111.63	111.28	113.44	109.9	106.27
105.87	104.21	114.09	113.39	104.19	101.06	102.47	105.32	108.93	107.98	103.52	101.52	107.29	105.76	105.93	110.18	106.25	105.47	104.98	106.35	104.92	103.58	105.6	105.78	104.97	106.49	103.55	104.79	108.16	106.01	109.74	100.03	108.08	105.81	104.61	103.56	104.66	104.73	109.4	105.8	111.58	112.93	108.99	104.79	103.53	116.76	105.89	112.96	110.46	106.93
100.79	98.163	99.599	106.54	100.32	103.81	98.886	107.32	97.79	106.23	105.03	97.476	94.12	102.5	104.53	102.68	105.17	101.63	100.6	95.846	96.752	106.12	103.49	104.31	102.29	102.09	101.77	96.455	101.26	87.659	102.71	99.96	93.924	99.961	95.983	101.41	98.591	105.32	102.09	98.778	96.861	102.87	105.12	95.823	96.65	99.639	101.6	104.16	102.3	100.59
108.34	111.01	116.77	119.4	112.93	113.73	109.35	111.55	117.24	112.95	106.46	109.37	107.74	116.21	114.24	111.68	112.56	110.66	114.25	111.57	112.87	111.39	115.67	117.3	112.44	113.54	107.74	112.71	103.64	113.94	109.15	116.16	110.11	115.88	114.13	109.8	104.61	111.06	107.44	113.46	104.19	104.87	107.22	112.12	111.46	107.98	113.73	104.98	110.16	108.83
113.12	108.81	106.97	110.39	110.35	110.21	112.57	107.28	110.88	110.58	103.97	114.49	115.22	113.86	117.14	114.22	102.24	106.46	107.56	114.08	116.98	114.91	107.08	110.68	112.08	112.78	109.44	105.7	107.84	113.06	109.24	108.85	106.67	114.56	103.68	109.91	111.8	104.73	107.07	116.2	109.5	111.69	109.09	104.63	107.27	112.99	106.75	109.29	105.59	106.5
100.32	99.023	99.157	97.149	100.61	101.52	102.98	100.2	96.621	101.46	101.64	103.16	103.39	97.478	97.678	103.62	95.955	100.32	103.03	103.83	100.17	100.84	98.708	102.94	99.994	103.22	102.07	101.46	102.12	96.567	103.22	97.381	101.67	103.64	103.89	96.542	104.25	104.39	90.283	102.89	95.951	107.95	97.466	99.528	111.38	102.75	99.15	102.26	106.61	102.94
111.23	109.88	113.92	113.78	111.43	111.71	107.62	110.95	110.73	108.19	109.34	113	110.61	108.62	108.84	115.57	109.5	112.94	109.14	115.37	112.23	111.05	116.23	113.58	115.41	114.07	113.25	110.06	104.84	110.59	118.31	109.45	115.44	112.86	108.05	117.68	110.53	110.46	117.09	108.28	105.41	112.74	109.95	114.54	108.3	110.36	111.5	113.77	111.28	113.35
102.04	103.1	103.67	100.74	99.954	108.83	105.02	107.04	107.02	109.5	105.48	101.43	102.07	100.09	102.01	102.44	101.43	103.7	106.93	101.77	102.04	106.52	102.54	106.28	103.85	102.96	105.31	102.93	98.193	101.48	104.55	108.37	107.76	98.446	108.81	102.16	103.66	109.26	98.93	107.75	112.91	107.04	101.82	102.57	104.91	109.31	104.46	105.49	99.482	100.66
102.2	111.39	106.32	113.7	112.17	106.19	112.16	108.15	108.89	112.69	110.29	112.24	106.57	106.9	116.71	107.35	116.61	108.55	108.01	110.18	114.45	109.42	106.5	117.33	107.28	110.79	106.98	112.92	110.67	101.08	108.68	116.03	111.71	108.32	109.46	108.16	108.88	106.98	107.89	106.83	112.67	112.36	109.08	106.94	110.67	116.36	108.54	107.96	111.27	107.31
109.12	115.89	123.16	120.09	117.9	115.12	116.15	119.03	113.04	113.22	112.71	110.75	120.95	117.99	117.92	113.77	113.18	116.53	115.48	119.65	119.47	115.5	121.06	119.79	116.6	125.18	113.46	116.39	115.67	119.91	119	121.08	118.37	119.97	111.37	118.48	116.35	116.63	112.22	121.03	118.93	109.58	118.35	113.71	120.64	113.18	114.59	117.08	122.92	107.92
106	110.16	102.29	108.91	107.04	107.19	107.44	107.33	105.2	104.19	110.5	104.46	103.7	97.94	110.36	108.92	104.51	104.16	109.97	111.21	102.44	105.36	111.95	104.42	104.56	106.53	108.11	112.34	107.8	101.09	100.71	104.91	109.62	107.7	104.77	107.28	102.75	108.71	103.55	103.6	110.4	107.25	101.9	107.24	103.2	97.36	108.9	110.27	106.05	111.64
101.9	106.62	106.79	104.36	108.25	106.83	104.29	111.98	99.181	100.82	111.73	98.939	100.95	103.51	102.75	105.28	99.123	104.16	106.16	104.27	105.22	106.02	107.03	99.531	104.56	101.57	103.98	105.54	104.6	102.31	101.62	108.22	110	106.35	106.71	110.55	107.58	100.22	102.23	106.55	98.068	107.96	105.62	110.38	102.24	101.63	106.19	104.87	101.97	100.72
113.41	108.69	111.46	107.67	107.24	118.65	106.18	110.98	114.21	112.87	109.54	111.98	111.07	110.54	108.57	106.2	110.76	107.97	102.42	111.37	113.78	111.1	114.23	110.28	108.8	114.11	108.99	111.17	116.84	111.76	119.56	106.76	115.34	108.58	112.63	107.4	114.4	113.41	112.38	110.84	106.98	113.12	112.36	116.67	112.3	113.64	119.27	114.78	111.5	106.9
105.21	105.78	106.94	107.41	105.9	108.29	104.44	105.92	104.74	110.74	103.94	108.75	108.79	109.89	107.11	106.18	111.03	107.31	108.9	107.7	104.95	109.11	109.09	105.32	103.55	108.37	110.73	105.81	105.97	99.724	108.06	105.68	103.78	103.61	102.4	110.57	110.09	105.61	110.89	107.67	105.47	104.5	99.522	106.82	104.57	104.25	108.2	104.97	107.24	103.57
107.98	114.99	114.57	117.57	112.03	117.32	115.58	115.56	108.39	107.19	108.8	119.9	113.3	112.29	109.29	113.78	112.13	113.21	115.34	115.63	114.14	109.75	115.67	108.59	112.35	112.81	109.59	109.66	108.5	112.05	107.28	107.71	110.99	110.03	114.79	111.01	113.78	110.57	110.94	108.67	110.08	116.57	106.29	110.6	109.94	109.16	110.91	114.55	107.96	114.48
107.73	106.07	110.66	106.33	115.49	113.28	109.02	103.76	106.13	109.95	104.52	108.03	111.91	108.31	110.44	107.4	116.99	112.99	108.7	112.37	114.65	110.42	108.18	110.75	115.28	115.34	108.75	108.73	102.36	112.99	113.78	106.85	103.69	107.84	112.13	110.26	106.61	109.55	111.52	110.44	101.08	111.06	112.84	107.61	116.4	107.44	108.17	114.02	112.08	107.96
109.66	111.28	108.77	107.34	115.41	108.51	108.76	112.11	110.6	109.78	112.81	111.5	116.98	106.43	109.1	111.84	107.54	115.93	109.34	109.59	106.54	104.64	108.08	118.53	109.21	107.54	105.32	108.36	110.79	115.56	113.6	110.93	113	110.87	114.12	109.6	114.33	109.15	108.6	114.94	114.99	119.77	108.47	111.38	114.27	109.56	118.27	110.96	111.49	116.13
98.902	106.46	97.133	107.51	106.77	105.06	103.9	105.74	98.372	99.41	105.59	98.441	106.17	102.92	94.72	105.67	110.19	101.21	100.62	105.34	111.19	105.24	108.57	104.08	107.96	104.88	106.77	104.2	106.67	109.21	110.22	100.75	100.48	105.6	99.506	105.34	110	111.1	101.82	103.74	95.672	101.08	107.31	100.89	100.23	103.75	101.59	105.24	101.14	101.12
113.56	111.31	104.98	114.67	110.22	108.98	100.19	115.65	106.47	101.35	111.04	115.46	108.87	115.27	112.44	111.39	109.49	109.95	108.15	107.5	111.43	104.52	114.23	114.31	107.63	110.21	113.65	117.44	104.51	112.16	106.54	108.1	107.58	110.85	120.71	109.28	108.08	108.44	107.71	108.37	111.96	112.91	118.13	112.52	107.16	110.79	112.8	110.75	112.04	109.43
113.31	109.98	120.79	116.89	110.87	112.73	113.32	108.02	111.03	113.52	115.2	117.78	111.92	116.72	109.3	115.62	105.63	104.51	115.03	114.19	106.58	117.09	107.92	112.27	109.12	114.91	109.48	111.77	110.76	110.46	110.28	113.15	121.07	111.81	105.71	102.92	111.11	112.89	109.35	105.07	113.12	111.55	113.75	116.82	115.77	114.3	118.81	109.29	114.26	115.87
107.6	104.84	100.57	104.73	109.46	107.46	113.75	110.83	103.46	109.31	110.4	108.17	101	102.78	99.543	108.33	103.7	108.54	107.94	110.88	102.52	104.07	102.27	108.02	107.77	103.01	107.05	101.4	106.15	106.62	106.25	106.02	105.94	107.38	108.22	104	107.45	103.89	105.69	103.74	111.69	106.18	113.03	102.73	103.7	100.99	106.73	108.46	103.1	113.52
107.55	100.64	100.54	108.72	109.41	100.79	107.34	106.78	101.44	102.18	103.46	109.4	107.83	101.42	107.46	108.72	103.73	108.46	100.02	103.74	109.1	101.81	102	97.428	102.14	104.85	100.23	105.99	109	107.79	102.56	104.31	104.42	110.85	109.74	107.92	107.77	102.91	105.29	108.66	107.99	106.41	113.12	102.79	112.08	99.812	106.3	104.7	109.04	105.36
111.15	108.56	112.57	108	113.52	112.33	111.53	111.73	104.91	110.56	115.28	110	110.9	111.79	116.12	109.77	110.92	113.35	116.27	121.85	113.2	111.53	106.08	117.04	106.43	104.62	118.29	114.99	113.59	116.3	112.48	114.14	106.68	115.92	108.54	108.11	114.2	113.47	107.67	106.97	103.97	114.58	121.15	110.81	112.41	117.94	113	109.52	113.97	109.61
112.63	112.99	107.29	113.45	109.47	112.83	112.36	116.42	110.96	113.82	117.37	115.19	118.52	110.43	110.79	107.61	115.33	110.58	106.16	110.32	110.19	110.69	112.65	113.5	118.7	113.28	111.76	106.61	109	115.1	110.35	107.65	106.06	110.27	108.09	114.34	113.07	112.61	110.87	107.57	107.97	109.23	111.16	107.91	110.1	107.81	112.36	112.49	106.33	104.58
101.98	108.29	105.95	107.25	103.97	107.5	101.68	105	101.77	103.79	104.86	102.74	106.21	104.13	107.42	113.12	98.574	107.98	104.84	101.92	106.63	98.005	102.27	109.6	108.83	102.47	92.454	101.91	107.41	102.11	99.675	97.233	100.61	95.042	103.1	103.41	100.42	112.93	105.94	109.68	104.6	104.07	96.06	101.93	102.38	105.52	110.13	99.445	111.21	112.59
113.61	111.23	111.23	114.27	116.73	112.16	111.85	112.75	114.55	120.7	108.49	107.73	114.97	111.07	113.73	116.43	109.26	113.18	117.53	110.46	110.38	115.07	109.5	113.93	113.79	113.59	108.8	112.94	110.4	114.46	120.13	111.73	110.16	114.98	109.92	110.99	116.27	110.95	111.01	112.93	111.58	105.7	118.77	112.43	110.2	112.31	119.9	105.19	108.72	114.26
104.73	106.37	104.51	106.64	105.03	109.94	106.93	101.77	107.8	103.58	110.11	102.48	101.83	98.299	104.13	103.03	100.63	106	106.48	101.96	100.36	97.79	97.202	103.2	100.83	108.75	105	103.42	103.53	111.41	97.339	108.25	99.56	99.5	99.046	99.164	104.18	108.58	105.43	106.52	107.27	105.03	106.88	102.58	99.614	109.28	107.83	106.11	102.23	100.04
101.46	93.239	103.25	102.1	103.14	95.181	103.4	100.35	99.727	106.1	103.03	100.45	101.23	97.162	101.58	104.75	101.15	100.59	101.63	98.886	101.16	98.639	96.942	97.027	96.95	96.647	98.017	106.04	105.21	102.16	101.99	97.509	96.486	99.248	103.2	101.91	96.062	99.64	96.886	98.232	97.876	104.67	107.97	95.461	94.872	97.841	103.95	101.61	97.75	100.62
101.85	99.044	92.576	102.21	94.1	101.02	101.83	103.37	98.311	97.104	105.02	99.604	98.902	96.544	103.54	102.02	101.66	101.94	96.502	97.901	102.66	96.787	92.243	107.26	104.83	101.12	99.938	102.04	98.19	99.542	100.81	102.6	103.94	106.59	100.12	97.648	104.49	98.185	101.36	97.848	107.17	105.53	104.93	103.93	101.7	101.97	100.16	109.7	105.59	96.706
103.9	113.58	101.46	101.11	109.88	103.34	108.94	111.36	107.14	104.97	104.61	106.83	105.22	104.96	99.717	102.19	104.27	102.95	104.97	103.21	98.458	103.72	103.05	102.97	105.56	108.34	107.42	111.7	106.18	105.32	106.32	109.3	112.63	113.97	110.07	109.64	106.59	105.53	107.3	101.72	101.65	109.26	106.46	103.96	102.01	106.58	108.44	100.89	105.8	104.91
107.75	108.36	112.13	115.92	116.5	115.48	107.68	108.13	110.88	111.05	106.87	119.45	107.93	113.86	114.55	116.38	110.41	114.07	107.79	108.52	111.27	115.61	103.78	109.15	107.28	109.13	112.87	115.2	110.08	114.52	109.42	116.67	113.07	110.31	114.48	116.17	112.24	111.06	114.98	109.13	109.82	114	111.64	112.72	107.35	106.31	107.44	110.56	113.14	111.19
105.33	108.51	101.14	106.5	102.61	111	102.01	104.2	106.05	106.34	104.87	102.33	100.4	101.1	105.54	105.39	106.46	105.52	98.439	105.52	103.08	101.01	107.43	104.27	103.71	104.11	98.807	101.41	105.7	104.62	104	108.3	106.02	100.53	105.13	107.9	102.86	108.04	109.56	109.89	104.8	103	109.76	104.54	105.3	105.28	104.4	106.07	108.24	107.33
110.14	113.73	105.05	112.13	108.52	112.73	121.83	109.77	110.62	109.21	110.5	107.28	108.31	107.24	104.22	114.22	103.35	106.19	109.07	113.22	104.8	107.97	101.75	110.73	103.97	104.65	105.39	109.01	106.14	112.02	109.73	106.61	111.29	108.55	111.99	114.03	107.68	112.79	110.99	110.19	110.19	103.64	106	109.09	108.81	113.96	110.07	110.92	108.3	109.53
103.83	106.38	99.648	107.35	104.6	107.58	104.27	98.604	104.73	103.88	106.82	110.26	108.4	99.371	97.891	102.68	110.39	107.65	108.46	101.99	105.52	107.04	103.65	111.2	105.73	108.5	104.96	99.217	108.99	101.06	102.91	107.41	103.94	108.45	103.81	108.15	106.51	112.01	106.3	104.5	104.34	98.65	107.6	110.19	108.86	104.68	103.85	105.12	109.14	106.78
104.47	99.981	101.85	94.7	101.65	99.689	94.066	95.802	105.81	98.602	97.32	100.9	97.066	102.03	97.088	96.331	96.18	102.93	98.599	102.22	106.2	105.57	101.37	101.74	100.33	102.46	103.44	96.263	98.142	96.839	105.35	96.12	98.223	103.9	98.938	99.215	100.84	95.621	101.93	95.917	99.169	97.316	100.78	99.092	99.394	100.76	106.42	99.504	99.044	97.664
107.97	105	102.54	107.27	105.95	97.05	103.88	99.543	112.31	110.64	106.9	105.16	110.37	109.97	109.93	107.96	103.01	107.84	102.94	114.3	106.14	99.965	102.29	117.89	111.27	103.58	105.28	110.37	105.13	109.63	109.74	101.52	111.16	111.83	99.059	105	102.71	104.37	105.87	112.83	109.78	105.07	112.86	106	101.03	105.9	107.85	109.75	108.75	108.27
109.76	113.24	109.86	109.92	107.6	113.99	108.98	112.71	110.53	108.81	111.51	106.82	109.54	104.85	109.63	114.03	107.13	115.92	109.5	105.98	111.78	113.32	114.21	112.67	106.51	111.32	108.74	107.28	108.12	118.26	110.44	114.37	112.5	110.26	112.88	115.09	113.5	113.15	111.42	117.68	108.18	118.83	112.77	114.77	109.67	109.23	110.83	104.89	105.16	111.18
108.5	116.27	114.86	119.08	110.58	109.86	115.15	114.52	111.6	114.14	108.87	110.49	109.52	102.56	109.92	108.53	105.4	115.14	113.93	109.32	111.56	113.59	111.57	111.95	100.73	116.5	110.69	118.42	115.73	118.99	112.1	112.11	111.83	109.98	114.96	110.37	113.1	110.36	106.84	116.43	114.65	115.57	117.04	112.66	106.49	112.47	113.53	111.87	111.13	105.76
105.11	103.89	102.19	106.97	108.1	106.32	100.68	104.91	102.96	104.08	106.19	106.46	105.17	100.92	101.14	103.96	108.57	97.51	102.18	102.55	110.22	100.77	103.84	109.72	103.45	105.56	102.65	102.27	98.381	107.54	104.16	105.81	98.278	100.83	105.47	103.45	110.92	101.36	104.08	101.21	106.77	105.68	107.37	106.07	95.821	105.84	100.94	103.27	106.04	101.64
107.81	105.53	104.37	109.89	105.02	105.71	104.34	112.15	107.37	107.84	108.37	110.92	110.11	107.29	106.2	104.49	104.35	108.28	103.76	105.93	98.118	99.833	107.57	107.57	106.97	110.39	101.7	109.48	106.55	111.79	106.46	95.292	107.12	103.1	108.11	100.52	113.21	108.58	102.24	98.095	102.61	112.55	103.25	107.11	100.85	104.79	105.06	106.83	108.43	99.675
106.99	118.29	116.5	112.69	113.61	121.47	109.76	107.65	109.84	109.48	106.05	114.6	109.73	108.73	113.12	113.94	109.58	109.66	111.62	103.12	111.2	106.2	115.25	112.68	113.18	109.49	108.59	112.41	114.5	103.54	116.34	116.43	112.38	103.96	108.96	106.71	112.68	112.92	108.41	115.29	113.31	110.76	112.48	115.31	111.66	107.48	115.09	111.79	106.26	116.4
107.44	100.88	106.48	103.19	108.99	102.79	100.57	109.38	108.82	113.11	104.38	105.29	106.17	108.73	101.13	104.04	106.66	108.64	97.198	103.7	108.25	108.09	107.16	107.73	102.08	100.72	105.16	101.84	104.45	106.68	110.26	104.22	104.71	105.21	102.48	109.78	109.68	95.239	108.55	105.36	109.27	108.32	108.16	99.452	101.6	105.23	104.42	111.07	100.95	104.29
103.47	104.35	106	108.99	106.51	103.75	106.8	97.847	103.54	106.25	107.77	106.17	99.557	108.8	99.02	108.09	99.759	107.3	107.91	106.05	105.18	107.66	102.03	98.531	101.69	103.3	105.46	108.99	100.63	103.63	106.33	98.578	101.45	105.78	108.61	101.14	104.15	109.18	104.29	104.69	102.59	105	108.37	105.81	107.03	100.43	104.25	103.01	107.17	105.97
115.64	109.85	102.72	108.06	101.9	106.31	109.75	114.01	107.87	100.35	112.52	106.58	108.65	111.44	109.41	113.24	114.17	109.89	105.07	108.03	116.87	108.13	111.22	105.26	112.11	110.37	115.55	112.67	108.43	107.71	111.06	110.75	116.18	108.73	111.13	105.64	105.24	110.81	115.07	106.12	108.66	110.08	115.33	116.71	106.85	103.63	115.54	110.85	114.45	117.45
113.34	104.78	106.54	99.279	108.04	108.36	106.06	108.18	107.24	105.56	103.32	103.81	102.79	110.1	100.29	102.93	102.3	104.38	107.45	101.92	105.42	96.661	103.99	104.86	112.34	113.5	110.97	108.16	109.16	102.96	106.47	101.2	107.89	107.59	110.89	100.53	106.62	103.4	103.75	103.93	115.01	99.381	102.24	110.47	104.58	108.01	107.73	101.97	116.53	100.87
103.11	105.55	106.64	103.49	99.625	105.94	96.551	101.39	101.67	103.96	104.43	102.5	100.59	101.61	106.87	109.71	98.279	107.42	106.88	104.08	100.17	102.39	107.38	108.69	99.269	95.466	98.11	105.27	109.14	103.93	104.38	102.8	103.7	111.86	99.941	107.49	103.57	104.74	104.36	110.33	105.07	98.336	108.37	109.44	103.21	109.94	113.62	100.53	106.35	104.06
106.26	103.08	114.34	102.16	104.02	104.37	107.36	105.07	103.05	96.731	113.17	107.67	104.05	105.55	101.93	100.52	101.31	106.01	101.77	104.88	99.611	100.67	102.35	103.96	103.49	108.37	101.9	105.7	96.988	109.74	97.81	107.38	105.97	103.92	107	107.86	102.8	108.88	104.58	102.37	106.42	106.65	94.966	105.35	106.23	105.6	101.66	104.62	113.04	102.65
102.01	105.45	100.55	99.473	103.58	107.17	100.26	99.777	102.52	96.368	106.23	97.75	98.743	101.43	99.002	98.632	102.21	100.93	97.154	97.941	101.1	100.22	94.987	96.742	97.768	101.85	100.01	102.48	102.51	103.61	101.22	97.983	100.84	97.733	102.37	96.914	98.129	102.24	107.36	99.064	106.81	99.589	104.88	98.854	103.77	98.222	101.93	102.53	97.945	105.4
107.28	105.37	107.8	105.97	111.4	108.25	103.32	110.22	111.67	109.75	104.56	105.3	103.97	103.53	104.56	103.55	100.96	102.67	99.197	120.97	109.7	106.07	110.5	104.25	109.68	113	111.45	105.01	110.03	106.13	108.27	109.76	105.37	100.43	102.67	101.78	107.49	107.79	101.7	103.74	102.34	108.42	100.81	107.43	104.41	101.64	103.73	104.64	108.67	107.55
105.91	104.53	109.89	105.08	106.49	104.27	110.65	104.86	105.28	102.36	107.12	105.43	99.404	106.1	106.23	100.14	101.97	102.44	105.94	105.63	98.756	109.98	108.75	108.74	109.6	106.64	100.46	93.614	102.38	105.07	99.971	103.05	99.99	106.91	105.5	101.43	104.62	108.64	103.48	104.08	102.54	102.61	107.33	110.17	108.76	106.28	101.12	104.36	104.87	103.86
115.99	110.34	110.65	105.53	103.22	104.32	110.99	113.45	109.72	112.9	103.63	107.99	109.02	113.65	112.36	108.29	107.99	117.33	111.1	108.43	111.69	108.52	113.64	104.15	109.2	110.82	108.79	117.91	101.99	109.97	113.79	112.67	108.97	106.76	104.55	109.89	106.35	108.6	106.92	117.2	104.74	104.34	112.16	109.08	110.03	112.47	115.82	112.35	109.72	111.62
94.506	95.326	100.64	100.81	100.18	108	104.07	100.52	92.861	99.608	99.616	98.103	94.504	100.24	108.04	102.3	99.985	104.49	105.07	97.454	102.86	99.237	101.89	99.368	100.13	97.609	100.01	96.475	100.76	96.302	97.497	100.57	109.88	102.3	99.624	96.662	97.712	99.668	99.943	101.94	94.467	100.98	99.751	101.84	99.75	104.04	106.82	99.113	102.8	105.37
108.62	106.58	112.16	110.5	107.3	98.017	102.81	103.07	103.17	105.41	100.97	107.79	105.4	108.25	110.9	107.49	109.03	104.7	110.57	107.18	104.73	106.87	112.8	108.73	106.13	106.97	104.43	109.08	105.9	110.07	108	102.25	101.51	103.82	100.14	98.007	102.4	109.28	106.12	108.51	112.46	103.82	107.42	104.81	110.24	109.96	104.61	102.38	104.34	113
100.84	98.406	101.96	112.66	106.92	107.59	107.48	104.84	104.17	102.8	99.421	106.4	111.34	109.77	107.39	103.66	107.02	104.54	103.97	103.58	104.77	106.5	107.56	112.49	100.53	107.01	104.73	105.94	111.45	108.51	107.06	105.86	105.57	107.72	106.09	111.56	98.297	99.489	111.61	107.17	101.28	106.38	106.07	105.95	111	95.931	102.75	104.36	109.45	109.53
104.26	107.29	102.01	108.74	109.08	106.69	108	109.61	104.3	112.23	107.45	107.35	104.94	105.37	108.26	104.05	104.28	112.67	109.36	107.32	106.6	102.07	101.01	101.23	109.6	102.1	101.28	109.6	104.75	112.21	110.4	110.68	101.71	98.942	98.448	107.48	110.12	108.2	109.22	101.61	105.89	100.51	107.78	106.09	110.61	99.492	105.5	99.675	104.38	107.1
101.48	103.26	109.48	103.44	110.73	107.01	109.85	107.52	105.37	111.36	104.6	102.5	107.72	100.42	110.75	105.69	101.86	103.44	108.04	105.67	106.55	106.08	107.68	108.48	105.5	102.79	100.37	102.14	108.85	108.6	109.27	101.26	105.03	109.31	106.21	112.33	106.6	101.53	102.43	105.96	106.23	110.29	113.15	102.17	111.03	102.88	102.77	105.45	103.57	101.99
115.04	119.97	113.22	119.8	118.39	126.14	118.27	112.26	119.84	109.62	123.27	117.05	113.01	114.89	119.73	119.51	122.4	117.62	120.71	113.67	122.03	112.64	122.56	114.73	111.18	116.72	111	112.25	120.26	116.22	111.28	120.31	119.15	117.37	116.11	118.63	111.6	117.69	116.69	113.66	116.51	115.88	107.41	117.97	110.74	117.21	115.57	122.63	110.88	113.84
101.93	106.35	100.68	106	93.058	99.71	99.948	98.927	101.99	100.32	100.93	98.557	106.14	104.99	100.55	102.96	100.45	103.47	101.77	98.802	100.92	101.19	101.75	99.48	106.03	102.55	97.105	100.32	95.11	100.29	100.75	99.711	95.801	100.41	105.56	103.07	105.46	103.38	101.88	102.58	101.69	105.1	104.78	96.084	102.27	99.19	103.28	98.674	102.07	102.05
103.99	100.03	100.9	103.47	107.35	104.92	100.56	112.15	108.09	103.16	103.47	105.43	105.36	101.25	108.65	102.62	105.42	109.28	106.99	111.55	108.39	102.43	107.24	107.53	106.98	112.05	108.75	110.54	102.89	103.99	101.93	109.29	108.14	107.79	104.65	106.08	101.4	111.6	103.82	95.25	111.82	112.66	105.68	110.07	106.7	106.11	110.31	103.29	107.96	110.07
104.22	106.94	111.38	104.79	110.14	100.92	105.62	99.776	101.41	103.68	105.55	103.81	104.43	105.6	104.3	102.32	101.65	104.09	106.16	102.86	105.85	103.18	98.632	97.14	108.42	106.09	105.86	107.97	104.06	102.33	105.56	104.67	103.75	102.08	106.85	108.43	110.07	98.593	104.73	109.06	103.92	111.66	106.79	108.29	98.638	99.101	106.88	111.3	106.82	103.74
110.27	102.3	109.29	111.23	106.87	108.92	107.19	105.59	109.3	102.85	108.97	105.76	103.46	109.67	104.87	115.35	106.96	108.25	106.66	107.83	108.55	112.04	98.85	109.22	108.17	105.84	113.09	108.47	108.99	107.41	105.51	108.27	114.1	106.76	108.09	111.69	103.21	103.63	107.91	109.19	104.14	102.49	105.78	106.95	100.53	106.88	103.6	111.26	104.23	111.33
115.05	117.2	108.9	104.79	110.99	116.19	110.62	109.91	108.28	110.51	108.81	116.89	116.66	110.78	113.59	110.63	109.78	110.76	112.4	113.36	111.89	119.03	117.03	115.4	107.87	113.37	112.93	116.01	107.67	110.37	117.27	102.64	111.09	105.45	111.33	115.29	111.22	113.57	112.07	105.25	108.15	113.24	114.6	112.01	111.04	112.69	110.66	109.99	116.86	110.63
107.89	108.4	103.35	100.98	108.53	105.23	103.5	102.18	108.84	106.2	105.18	103.04	106.07	101.15	102.69	103.24	107.98	101.31	107.45	107.33	93.194	104.45	104.55	105	104.65	104.9	105.5	106.17	105.11	100.7	104.23	96.929	111.2	106.53	110.94	111.12	113.18	108.61	107.35	106.34	107.47	100.76	99.391	101.8	108.52	103.59	107.86	105.68	105.59	111.41
102.63	105.95	105.71	109.41	108.09	102.18	105.43	104.79	102.29	112.54	102.29	98.622	100.7	109.28	105.16	99.766	107.17	103.95	107.25	106.12	112.78	104.57	108.93	106.19	104.96	105.78	107.41	98.547	104	104.22	106.35	113.35	101.72	110.7	102.43	102.42	101.25	106.86	103.99	107.55	102.53	115.07	104.09	109.12	104.51	106.39	107.57	109.92	100.88	109.3
99.06	107.15	108.89	99.769	105.09	108.76	108.96	112.9	104.37	108.78	112.57	111.82	104.48	102.58	104.26	111.7	109.79	101.95	107.33	108.26	112.48	110.63	105.6	104.01	109.98	104.38	104.21	108.77	107.25	103.6	108.63	108.28	106.39	106.86	101.17	107.99	103.94	108.23	106.55	104.78	106.02	104.7	108.37	110.64	110.55	101.12	111.81	106.3	109.34	111.33
109.2	111.35	108.81	108.25	103.4	108.03	107.49	105.12	111.41	108.77	109.97	105.74	109.26	100.74	106.96	107.17	105.67	104.67	107.69	105.84	104.79	114.48	108.84	110.2	109.15	102.23	108.97	108.44	105.95	108.3	106.23	106.41	112.84	101.23	111.99	102.7	107.08	109.33	108.25	100.32	116.18	103.29	99.32	117.5	106.63	107.33	105.79	105.57	109.17	104.13
107.75	102.02	113.3	106.23	107.45	100.77	106.47	101.73	99.905	102.21	100.76	106.85	104.49	105.14	99.389	103.29	104.29	108.1	110.1	97.909	101.22	108.37	106.55	106.64	101.25	107.57	97.438	105.13	105.05	104.01	107.25	110.59	107.03	102.16	105.88	106.14	107.88	105.55	107.99	105.9	103.87	105	106.78	106.92	105.2	104.91	104.19	102.86	105.31	103.9
107.1	102.98	106.73	103.06	103.72	101.05	106.25	110.75	107.12	110.78	109.91	101.33	105.49	102.03	105.56	109.48	103.55	102.12	104.29	107.64	105.17	106.92	104.63	108.13	107.7	108.35	104.56	107.72	109.2	100.92	103	109.14	106.98	104.06	106.07	102.94	109.03	105.35	106.25	111.13	103.49	104.11	104.64	107.32	108.16	112	101.32	107.81	105.48	112.6
108.15	110.41	106.68	103.13	103.59	103.6	104.35	108.26	111.04	105.05	104.77	107.43	103.13	102.98	101.8	100.57	107.68	107.11	108.69	105.42	104.11	106.01	108.35	109.43	102.47	112.99	111.75	101.55	102.49	112.43	107.24	106.99	107.6	110.49	108.24	105.57	101.18	107.64	104.94	105.45	103.8	100.93	107.35	108.26	104.16	103.69	112.76	109.2	102.1	105.74
95.655	98.102	97.814	101.07	101.98	102.06	94.271	105.19	106.37	99.195	105.86	94.633	101.68	100.83	96.056	95.108	100.41	93.899	96.703	109.33	94.365	100.48	101.94	92.894	95.232	98.863	98.966	98.431	96.24	101.65	105.19	105.19	97.404	96.255	99.744	97.27	96.319	99.604	95.806	99.415	100.88	99.334	105.91	105.66	99.556	98.992	96.488	109.83	91.496	97.769
106.21	100.02	103.37	100.98	104.45	103.43	99.645	100.56	109.71	108.18	105.82	109.9	99.38	100.17	109.99	104.06	107.42	107.32	105.08	101.28	108.35	109.72	108.53	108.76	99.209	104.26	104.45	100.96	103.7	107.57	104.56	109.45	107.21	107.76	105.95	96.773	101.94	110.47	98.478	108.8	112.43	105.75	102.24	99.262	100.99	112.09	107.94	94.378	99.013	106.82
102.13	104.65	106.05	106.91	100.32	102.59	104	99.368	108.18	106.06	99.239	103.87	103.55	108.3	104.14	106.66	108.48	103.68	107.78	96.364	104.44	102.45	98.918	96.559	103.97	101.64	99.764	109.88	103.54	105.05	113.24	102.74	102.41	100.88	107.79	106.81	105.61	110.14	100.08	107.11	101.95	110.06	111.85	109.03	108.82	97.981	100.39	105.8	104.52	105.69
102.82	98.365	103.66	104.7	102.55	102.33	109.89	104.69	98.874	107	103.42	100.02	110.47	103.94	100.24	95.319	108.46	109.07	102.96	104.35	108.62	107.18	106.29	106.08	102.94	101.58	100.05	105.83	104.78	105.14	102.57	104.07	102.2	108.06	107.27	101.39	104.5	109.71	101.52	103.19	99.118	104.75	101.13	100.55	103.34	102.58	108.74	107.33	103.9	103.04
106.31	108.96	105.01	107.31	109.67	109.32	107.62	103.51	104.28	108.33	109.5	107.19	106.22	104.59	108.45	109.07	107.18	109.96	106	108.3	109.64	102	107	98.225	106.34	113.01	109	108	110.73	102.41	105.42	109.47	104.8	114.03	112.52	104.13	108.62	105.39	104.01	109.97	107.19	105.37	106.43	107.61	106.94	107.77	101.23	105.77	106.27	113.45
106.08	106.36	108.17	111.56	111.09	109.61	101.6	106.85	109.6	105.56	100.12	100.82	107.65	115.02	102.2	107.42	107.2	105.95	102.09	107.42	109.39	108.65	111.89	104.15	98.911	102	105.97	108.58	105.15	99.806	104.97	108.14	107	107.56	104.72	110.41	107.3	106.44	108.55	103.73	107.47	101.11	108.36	107.75	104.91	103.21	109.41	103.63	106.38	107.51
95.557	101.52	100.98	95.524	102.71	97.768	95.157	99.704	96.054	100.84	96.159	103.04	101.68	102.36	99.078	98.272	103.25	98.52	104.01	101.72	104.39	97.506	96.713	93.588	106.02	104.04	104.14	98.446	104.04	99.181	103.06	97.289	99.109	101.32	100.08	102.93	96.529	102.8	102.38	102.35	94.706	100.27	101.35	96.88	101.44	99.342	96.211	101.3	106.44	101.92
110.54	110.27	109.55	108.41	109.71	106.07	104.92	106.41	108.8	106.07	107.74	104.73	105.48	105.69	105.5	109.11	99.33	104.14	101.36	113.23	96.839	109.24	103.2	110.54	103.86	106.15	101.61	110.38	101.53	107.72	103.93	108.58	101.73	110.77	110.05	111.17	104.69	111.28	108.52	102.84	111.17	97.982	109.41	112.1	106.88	104.87	109.59	107.56	109.25	108.84
106.3	120.54	107.8	110.78	112.62	112.81	116.43	111.23	109.66	109.51	108.11	106.66	111.05	111.57	114.41	117.81	109.01	112.4	115.58	112.25	115.7	105.76	115.48	107.73	106.84	113.66	115.45	106.37	106.25	118.4	108.38	119.4	108.36	111.22	116.96	107.17	111.55	113.62	105.12	107.45	109.32	108.81	120.05	104.68	109.74	111.06	114.97	115.59	110.65	109.92
102.09	97.591	104.95	105.66	97.562	107.54	100.87	105.55	107.01	108.1	104.75	107.93	100.53	108.53	106.54	104.46	105.11	106.06	105.49	105.46	108.88	106.15	102.22	102.57	105.59	100.29	102.26	103.58	108.47	108.71	97.505	102.44	101.38	103.12	109.75	106.81	103.19	105.66	104.84	100.83	107.11	103.27	103.13	99.111	105.48	104.47	104.2	105.82	105.72	99.852
120.03	108.33	116.93	117.8	120.16	115.53	115.64	118.42	116.12	118.75	116.75	109.71	116.43	123.35	119.04	114.76	113.64	110.87	119.89	111.41	111.15	117.28	115.47	118.9	117.74	108.93	115.37	119.89	116.73	118.49	116.37	117.02	119.74	117.24	117.67	110.58	117.12	117.97	122.25	123.48	117.53	121.88	116.21	118.68	120.78	119.04	116.32	110.41	112.46	122.32
111.06	115.87	109.9	108.17	110.84	117.79	117.11	111.6	116.08	114.5	113.98	118.47	108.27	110.58	115.76	116.63	114.34	111.02	109.89	108.05	113.64	111.76	106.99	109.62	114.65	115.28	112.89	109.54	117.2	111.3	106.51	111.97	114.39	109.67	112.07	112	108.6	112.49	117.49	107.18	110.06	109.07	111.96	114.78	107.83	115.89	110	108.22	117.37	107.27
102.64	101.51	106.34	105	105.72	101.19	101.17	97.468	104.24	103.3	107.22	99.69	112.04	103.59	106.55	100.89	101.85	106.19	104.91	99.674	94.607	106.86	111.45	106.82	97.537	100.52	102.86	100.73	101.14	104.65	110.15	108.09	106.81	106.87	108.72	106.87	101.09	107.23	105.88	107.71	99.024	97.689	105.78	110.25	105.68	102.55	106.35	104.72	104	103.91
101.32	113.21	109.34	107.64	109.98	110.13	99.076	105.04	109.98	106.18	105.64	104.94	107.92	105.24	105.42	107.97	101.93	101.25	99.363	103.37	109.21	95.985	106.96	105.42	109.95	98.794	110.43	104.06	109.9	106.46	111.81	103.08	100.96	104.17	103.75	103.51	103.29	107.46	99.08	108.46	107.22	102.22	104.14	101.72	101.15	111.14	108.36	103.29	105	101.23
117.49	116.12	111.69	114.28	116.89	109.58	111.18	115.85	111.42	108.34	111.59	116.18	114.34	113.02	110.24	113.41	112.18	114.56	113.91	112.92	117.23	112.75	110.01	113.33	116.32	115.82	110.77	112.76	106.33	114.37	106.54	108.54	117.1	118.04	111.27	110.49	109.08	111.6	113.91	113.43	112.91	114.43	112.43	111.46	113.62	111.26	115.4	111.66	113.65	111.46
110.62	105.7	105.47	104.35	103.34	108.87	105.24	101.9	112.43	107.6	106.9	95.848	108.11	107.87	106.24	106.39	107.65	111.95	108.81	106.82	106.94	102.94	106.6	101.9	110.69	108.5	97.912	106.25	102.65	101.06	111.85	102.49	111.13	104.6	100.64	104.65	98.302	104.14	110.21	105.46	108.11	102.9	108.04	104.47	100.45	102.78	110.6	101.79	101.36	106.52
110.75	107.54	111.46	101.1	109.98	109.44	112.44	109.03	108.5	104.31	109.43	106.46	109.56	107.14	109.17	107.12	109.69	103.66	102.86	110.25	109.14	105.7	100.65	106.58	105.93	102.41	108.18	106	104.78	104.96	97.24	104.44	110.84	105.35	104.75	105.84	108.3	101.54	104.7	100.7	108.07	100.37	107.62	109.19	104.5	105.83	104.24	107.08	106.33	107.64
102.06	100.66	105.6	107.86	98.836	103.44	103.58	109.31	110.98	98.114	100.96	102.84	102.14	106.09	101.75	102.12	109.21	110.24	107.92	105.08	107.66	99.681	102.82	111.7	105.69	105.7	106.52	102.7	106.54	100.3	103.9	103.55	106.49	109.44	104.55	107.25	101.99	110.93	105.55	108.66	103.76	104.15	105.79	111.39	107.91	107.82	109.71	102.25	107.11	102.28
104.68	105.01	100.14	103.45	103.07	107.28	108.76	112.4	110.43	112.02	109.87	110.43	103.99	102.29	103.24	102.28	110.1	112.33	106.8	104.05	100.39	112.58	105.14	98.164	102.59	103.21	110.35	103.71	107.01	105.53	99.774	105.23	107.81	108.78	107.05	108.64	100.54	105.05	106.63	103.39	108.19	104.87	102.3	105.53	101.84	114.38	106.17	107.93	105.37	102.76
113.11	117.73	114.04	117.3	122.95	112.39	118.19	118.34	113.81	115.73	114.3	122.97	114.43	118.5	111.18	116.76	118.05	123.63	123.56	120.68	114.94	116.9	116.4	109.99	112.63	118.35	109.14	119.46	114.48	113.17	114.92	113.62	116.8	117.93	116.22	110.72	119.43	115.87	120.13	125.42	118	115.12	111.08	123.74	113	117.32	123.11	115.09	115.46	112.69
110.29	112.01	110.67	111.48	106.96	110.2	112.98	110.48	114.34	108.54	112.04	110.85	108.76	115.64	112.96	109.11	111.54	113.9	110.81	108.75	109.14	114.59	115.28	113.37	111.38	114.07	113.45	116.53	113.36	116.26	116.62	114.11	115.2	111.57	113.35	114.75	111.88	112.62	115.01	104.42	107.71	110.5	112.43	119.4	109.8	112.13	110.91	108.74	109.76	114.09
110.12	104.28	105.56	109.09	106.05	109.05	108.28	109.61	111.2	109.31	110.37	109.92	106.6	111.4	108.11	104.35	105.73	104.12	105.74	106.11	105.8	108.29	110.07	103.92	104.15	100.63	110.74	107.81	106.57	103.49	103.67	109.95	108.01	103.25	106.37	110.79	105.67	105.55	111.73	103.11	113.13	103.2	109	109.86	110.4	104.78	104.32	110.2	110.79	109.76
104.53	109.19	104.63	106.95	106.25	107.76	99.358	101.34	103.35	103.33	100.17	107.75	107.41	103.65	101.78	103.36	109.93	106.36	109.68	104.96	107.02	107.28	102.91	107.23	103.57	104.47	101.92	108.38	107.97	106.6	104.54	104.6	104.5	105.83	102.94	101.52	107.97	108.39	100.03	109.69	99.157	103.8	105.73	100.87	99.62	102.06	105.56	104.49	103.08	108.42
113.74	104.11	106	106.16	110.13	107.43	107.55	107.17	106.16	103.51	105.3	104.44	104.26	108.03	101.56	106.01	109.87	100.37	104.56	103.04	101.08	103.41	106.27	107.31	100.31	103.78	102.94	103.89	104.35	105.76	108.65	108.12	109.29	104.86	109.65	113.7	106.78	106.92	111.1	102.46	105.83	100.53	104.36	105.28	100.61	113.77	103.84	104.17	101.3	106.22
102.45	98.181	102.59	97.126	101.51	98.339	110.85	101.75	98.242	101.98	97.897	98.104	102.66	95.537	104.64	97.713	103.08	99.68	96.832	99.916	92.541	98.51	103.68	107.37	103.02	100.54	99.865	102.27	101.99	95.688	95.37	100.35	100.84	97.6	100.04	99.759	100.6	88.032	98.697	100.18	103.62	104.9	101.64	96.075	98.682	94.395	96.232	102.88	97.22	99.936
104.58	103.52	107.71	105.83	112.98	101.87	111.62	105.78	102.78	106.33	106.77	108.4	104.48	109.16	105.82	102.38	113.28	104.43	109.32	105.78	105.4	108.43	109.6	108.57	102.35	103.17	106.18	104	102.64	103.96	96.88	105.86	101.36	103.94	105.82	109.02	107.02	101.68	105.22	103.26	105.33	100.41	112.77	100.58	101.43	108.84	107.9	109.85	103.39	105.2
99.508	103.79	99.073	105.63	99.603	108.52	103.01	108.92	102.48	106.34	98.2	113.17	116.91	105.03	104.56	107.77	109.39	99.187	108.84	110.93	110.85	109.94	106.13	105.06	107.38	103.18	106.9	104.77	107.44	110.75	104.38	105.04	109.23	107.71	110.87	103.14	108.45	104.61	111.23	107.42	108.17	116.4	102.7	101.94	109.66	107.92	105.11	107.07	104.42	105.61
103.2	99.332	104.94	103.12	99.823	100.31	90.695	96.257	100.89	102.85	102.04	98.298	99.903	101.12	103.49	96.069	105.22	98.211	104.19	95.741	100.26	101.32	96.101	102.67	104.98	101.23	101.14	101.25	101.65	100.32	105.8	100.04	102.26	90.981	103.83	103.15	92.975	94.743	97.334	103.45	103.96	99.83	104.36	99.044	96.729	101.56	92.347	103.87	98.104	104.7
106.46	109.91	106.72	106.09	108.18	106.29	106.91	107.74	104.49	105.3	105.07	102.27	104.81	107.71	104.8	108.68	109.15	108.7	104.24	104.68	104.77	106.72	100.61	107.54	109.58	111.95	107.31	108.57	100.91	100.65	103.4	105.76	104.62	109.22	105.29	101.85	110.77	105.49	108.94	105.85	106.27	106.04	101.48	110.36	110.81	111.36	111.89	108.04	106.37	106.09
109.02	107.71	105.59	109.43	107.17	107.78	109.26	107.66	103.03	112.69	110.47	108.67	106.65	109.99	105.13	114.99	110.96	108.97	105.15	108.81	117.6	103.97	115.22	114.95	107.76	109.17	112.74	114.09	110.6	115.26	106.61	108.71	107.18	107.78	107.56	108.58	109.84	112.38	115.53	107.94	107.02	110.37	104.49	107.45	107.72	112.41	111.14	113.61	109.69	108.63
112.37	111.95	112.89	114.75	108.31	113.27	115.3	108.8	112.47	107.5	116.1	109.05	117.89	109.01	108.88	113.72	114.95	120.62	107.44	108.38	113	116	111.58	113.79	112.96	113.09	110.9	110.4	115.59	111.65	106.65	112.52	102.75	113.41	114.19	115.38	116.13	107.94	115.81	106.39	111.12	112.48	113.93	107.39	109.82	109.66	106.42	111.87	108.41	111.75
105.15	98.593	106.65	102.85	95.44	109.24	102.32	104.85	108.34	104.19	104.53	103.62	108.72	107.98	106.19	105.94	98.914	104.91	101.61	103.74	103.21	107.48	98.421	110.06	102.67	108.59	110.44	106.36	101.35	106.8	106.3	100.27	97.642	102.37	104.98	98.262	108.83	102.89	104.93	109.84	103.45	107.78	109.21	101.05	104.03	106.57	107.54	105.48	104.88	101.98
116.2	104.05	106.14	115.16	109.26	111.17	110.5	106.27	111.6	111.44	107.27	115.33	114.42	109.59	113.56	108	109.54	113.3	110.06	104.9	109.35	103.11	106.16	110.9	112.09	101.4	112.79	113.36	109.49	109.79	106.32	111.18	111.4	108.65	112.18	109.01	109.38	109.87	112.12	111.65	108.4	108.63	105.61	111.95	117.13	107.86	106.79	111.07	110.45	104.3
105.36	107.38	109.42	105.14	102.77	106.75	108.98	107.14	106.95	112.34	107.42	108.97	108.31	106.72	113.28	106.18	104.82	104.02	104.08	103.63	108.4	109.74	110.42	103.39	108.07	102.16	104.68	106.37	105.58	102.32	102.51	113.47	114.03	110.97	103.02	106.61	106.07	111.21	105.18	104.13	107.65	107.14	108.27	108.67	102.85	106.86	106.16	111.43	111.28	104.74
105.43	102.94	98.819	100.45	102.74	111.52	107.89	108.5	103.22	104.76	101.4	105.04	107.74	110.53	105.33	106.62	107.98	105.84	101.71	105.91	108.61	104.14	104.07	105.58	103.44	107.85	108.04	112.6	110.15	109.33	108.1	97.808	108.64	104.09	100.09	104.76	102.03	99.616	109.49	109.02	108.73	104.41	109.75	105.02	100.74	109.93	108.81	102.82	105.51	114.44
99.935	105.62	101.47	106.69	108.38	97.566	106.81	105.79	106.78	102.13	108	103.48	110.22	106.66	106.27	106.31	98.399	105.26	102.39	97.861	112.06	106.67	110.16	101.61	109.55	108.67	106.78	106.9	116.1	104.47	107.99	106.13	111.57	102.54	103.63	103.89	102.63	108.87	105.91	107.3	104.59	105.06	109.16	108.72	103.16	107.52	108.33	97.104	106.79	107.77
110.46	115.58	107.83	109.99	108.93	112.62	106.97	106.08	112.85	106.52	114.34	106.87	114.3	113.1	107.84	114.77	111.37	109.36	112.47	106.07	106.96	105.87	111.5	105.64	106.43	108	111.21	115.79	112.52	105.79	103.26	115.23	113.84	111.59	108.31	111.88	109.4	115.42	112.54	112.46	110.76	110.34	104.83	109.05	111.94	102.64	106.81	110.68	119.09	112.11
103.94	109.94	107.4	110.82	103.42	108.97	110.06	104.69	102.72	107.69	107.66	103.42	107.21	112.24	106.1	106.04	107.95	101.23	110.21	107.24	109.23	110.64	104.98	103.27	108.71	101.66	107.75	109.22	110.39	105.46	109.4	108	105.54	113.46	104.39	99.948	109.08	107.95	104.12	103.34	110.53	109.26	106.66	102.88	102.12	111.53	108.91	100.52	108.07	107.82
98.882	101.24	99.04	101.85	100.33	103.4	103.93	104.68	100.93	99.444	103.72	103.66	102.85	105.14	100.85	98.546	100.81	95.934	97.431	106.07	98.644	95.423	99.124	100.85	99.655	100.4	99.548	102.09	106.28	100.54	106.48	106.63	103.65	102	105.71	99.094	102.01	103.6	97.182	102.6	96.586	95.279	97.77	103.49	99.598	101.84	90.285	101.82	99.941	102.19
122.05	125.05	118.3	119.04	120.37	116.38	114.8	118.2	115.25	117.95	120.25	123.55	114.12	116.98	116.3	116.08	121.33	111.49	120.99	108.95	115.62	121.98	119.23	115.69	114.49	119.24	116.38	114.92	120	115.28	119.92	111.19	119.19	118.04	116.71	113.73	115.8	112.71	117.33	118.62	121.13	114.29	113.54	118.15	113.3	119.66	109.37	118.35	120.53	120.65
104.45	120.52	122.08	120.39	113.23	110.43	118.35	118.26	121	115.17	115.57	109.4	118.98	113.84	113.56	119.52	116.67	109.09	118.99	118.82	114.71	117.09	110.4	112.45	106.67	117.06	109.64	109.2	110.12	114.52	115.65	121.66	117.63	114.64	118.55	117.84	120.8	119.32	111.66	114.31	117.51	117.72	111.02	117.1	116.31	114.64	114.66	112.62	117.82	116.06
105.37	104.18	105.5	109.53	101.84	100.83	100.51	107.84	103.14	103.5	104.41	102.96	104.96	106.7	102.77	106.09	102.78	105.43	101.28	105.66	105.24	104.57	105.02	99.096	105.76	99.421	108.85	108.5	103.89	107.03	107.62	98.025	105.5	100.34	106.24	107.06	102.74	107.79	101.07	106.7	114.74	105.93	100.78	106.41	102.16	105.81	104.91	105.45	109.16	103.68
113.11	111.29	110.41	109.71	117.67	107.67	111.6	113.29	111.5	118.44	118.12	109.84	117.4	114.3	113.33	115.34	107.94	111.51	117.65	112.26	114.49	112.57	104.85	115.86	116.45	115.9	110.58	110.52	112.67	114.07	113.72	109.99	114.79	112.09	114.58	108.28	112.67	109.42	111.22	107.84	111.69	109.56	107.62	115.04	116.24	114.59	109.44	106.18	106.94	116.28
108.33	98.098	101.09	108.01	104.99	106.06	98.2	101.65	104.62	101.39	102.33	104.27	109.5	112.43	104.93	99.996	106.78	103.11	102.65	106.85	101.74	104.37	113.78	98.517	108.72	99.763	95.256	101.52	108.16	111.86	110.67	103.64	102.64	108.89	105.47	107.46	106.79	115.04	106.73	103.96	102.33	105.33	101.34	104.97	109.61	103.29	100.92	104.25	104.82	105.9
103.22	105.12	111.15	107.73	108.95	108.13	109.75	112.57	105.33	107.29	109.53	111.68	104.72	109.05	107.34	110.2	109.5	105.41	103.47	103.93	108.78	108.85	111.59	105.85	109.04	99.622	107.1	101.93	108.41	105.14	109.69	109.98	112.23	110.24	106.22	107.83	102.54	105.57	107.16	103.81	107.9	111.86	97.832	104.79	104.94	114.76	106.15	107.05	101.27	111.52
113.42	115.77	112.07	118.94	117.32	119.88	118.61	114.95	120.86	117.91	120.46	113.09	122.68	119.97	116.21	111.05	116.9	116.78	117.15	117.8	120.21	115.1	110.52	111.11	113.63	116.49	113.27	117.57	114.69	118.62	116.69	112.82	116.6	109.36	113.27	123.35	118.5	115.99	113.65	117.76	120.55	117.67	106.98	115.77	119.78	118.48	111.58	116.8	120.24	113.08
101.28	98.893	98.711	97.999	104.37	102.29	95.691	100.02	101.02	98.218	102.09	107.04	105.59	102.34	102.52	101.2	101.82	103.94	100.85	107.52	105.36	101.94	98.236	103.5	107.61	94.291	98.95	100.93	105.09	100.69	97.529	100.42	102.38	103.49	98.937	100.8	98.116	99.972	98.726	100.35	100.57	99.473	99.121	99.995	105.89	101.07	96.416	100.65	101.93	99.573
105.24	105.5	104.69	114.56	104.87	100.04	105.76	109.6	105.34	111.52	108.16	106.19	102.91	106.66	108.06	104.99	110.79	104.47	108.33	99.176	104.54	106.71	109.9	100.34	104.24	106.93	103.88	108.61	106.05	107.15	106.41	101.74	105.24	106.26	103.43	102.49	104.7	106.09	113.33	103.9	103.79	105.45	104.82	103.24	104.78	100.19	103.51	107.31	105.18	105.58
101.33	103.25	104.49	109.67	103.53	102.93	105.79	101.58	103.29	100.76	108.08	106.59	111.74	104.18	102.37	102.52	108.4	99.694	102.27	105.08	108.96	106.29	101.47	110.13	107.2	105.12	106.79	104.17	102.34	98.919	106.59	100.07	110.24	98.429	104.29	108.25	108.96	105.31	104.5	104.4	100.33	101.09	108.04	98.234	104.19	98.919	96.193	99.679	107.48	106.86
107.82	109.83	108	104.92	105.18	103.06	99.762	106.29	107.36	105.22	102.27	106.17	107.09	99.702	106.94	108.51	101.17	106.11	107.52	106.57	107.79	105.67	107.72	103.81	102.68	101.39	104.95	104.9	109.37	102.59	104.49	101.34	108.94	105.92	107.17	108.55	110.27	109.02	104.83	101.53	109.33	103.08	104.13	107.31	108.25	106.04	107.11	104.27	103.31	109.75
108.44	107.67	106.34	102.38	101.98	105.4	105.84	110.44	104.41	104.62	109.24	110.55	99.538	101.06	94.512	107.21	101.18	101.9	105.23	99.638	104.63	107.17	109.25	103.97	105.71	105.2	102.67	105.07	104.36	102.64	104.73	102.52	99.337	109.33	105.55	106.76	105	104.07	108.96	110.97	101.49	107.71	107.61	102.36	101.67	105.97	106.2	105.14	104.6	105.24
106.67	107.4	111.24	110.24	106.86	107.39	98.476	104.57	106.12	107.83	102.16	101.13	103.48	107.53	104.68	102.67	101.4	102.83	102.92	107.09	105.39	103.16	104.37	102.78	102.35	102.42	108.64	99.313	107.49	101.16	108.13	105.5	106.87	102.58	109.52	102.55	108.64	104.8	106.78	100.86	103.58	106.64	103.85	107.34	105.99	104.22	99.422	106.66	106.15	100.29
99.609	106.3	96.388	100.31	97.679	99.276	95.651	101.38	104.1	102.66	93.034	99.892	97.506	99.797	103.13	106.86	100.97	92.27	95.587	101.06	96.475	104.83	93.694	99.684	103.14	95.558	103.21	99.815	94.869	101.05	100.32	100.17	106.92	102.4	101.67	102.9	97.859	106.32	100.32	99.039	96.505	98.308	93.408	103.5	97.003	95.845	96.044	92.505	100.41	95.766
103.36	106.63	104.5	99.503	112.8	108.05	109.56	104.9	109.07	104.48	102.91	100.99	97.208	97.839	102.5	101.19	100.98	107.09	105.95	107.02	103.48	100.63	97.549	106.91	104.53	105.2	101.73	107.32	108.98	102.85	108.08	101.04	99.721	105.58	106.49	104.79	112.2	105.88	101.3	97.312	99.218	102.93	104.47	102.28	104.57	102.45	106.66	107.93	111.58	105.12
110.2	108.35	108.26	111.17	103.51	105.66	107.42	105.33	103.01	103.71	101.25	107.05	107.9	103.98	102.2	102.85	107.65	104.32	103.74	109.54	103.02	109.86	109.8	112.09	105.31	109.04	105.8	109.42	106.84	103.42	104.82	99.956	104.83	101.45	105.02	103.99	112.28	101.56	107.98	107.87	101.73	116.13	102.11	108.51	108.58	100.55	102.69	101.86	104.26	103.56
111.37	113.83	113.73	107.56	96.797	116.47	106.37	110.31	118.65	109.75	113.23	105.45	109.74	118.71	111.14	110.79	111.28	106.65	106.65	110.35	108.22	112.32	107.57	112.17	106.6	103.89	117.09	108.31	107.9	114.05	113.29	109.12	111.39	111.48	108.55	113.2	110.31	112.75	110.52	102.49	105.22	113.98	113.01	110.57	110.63	121.1	105.09	109.57	103.41	117.3
111.58	107.22	107.41	108.59	105.3	108.79	110.14	96.233	112.45	106.07	113.26	107.18	111.27	103.07	109.38	109.88	106.63	101.79	107.45	102.07	105.27	111.37	107.26	103.55	99.975	98.885	98.508	105.8	106.99	106.15	98.965	108.36	106.29	108.38	111.01	108.25	103.24	108.3	101.79	108.1	103.84	105.9	106.25	104.92	113.3	110.03	102.06	111.41	102.51	104.84
106.62	110.25	101.23	102.2	109.76	109.05	108.22	103.32	104.86	102.88	107.57	102.12	104.55	100	105.41	105.69	109.09	107.05	108.38	112.38	107.15	102.18	105.3	105.3	101.03	114.1	109.04	103.3	106.33	103.06	104.67	105.41	99.741	114.27	107.85	103.45	108.87	102.49	103.05	105.99	111.69	110.72	108.87	99.845	99.868	104.08	102.3	101.29	98.665	102.88
104.09	109.6	109.24	98.029	105.33	111.68	105.94	104.63	109.81	108.89	109.86	106.49	106.07	104.93	109.46	103.37	105.67	103.4	107.85	100.23	106.21	102.31	99.515	96.79	106.36	110.06	106.53	113.22	100.52	108.19	109.86	111.08	108.45	102.14	101.83	108.44	101.22	106.02	104.98	105.21	112.51	105.47	109.01	106.77	111.69	108.39	103.44	103.46	108.31	101.41
102.52	98.634	108	101.8	113.84	109.82	104.02	105.68	110.02	109.61	109.25	101.29	108.78	111.13	106.73	102.19	106.81	103.09	109.27	105.76	107.71	110.54	107.25	102.89	102.62	102.19	108.2	102.45	105.09	109.75	107.33	106.94	107.03	105.43	106.58	104.7	103.58	102.11	113.9	111.08	105.97	101.15	107.51	102.43	107.71	108.31	107.53	98.92	107.51	110.56
104.82	100.32	95.416	93.749	100.14	98.238	95.545	99.417	96.728	103.32	104.58	106.32	100.68	95.877	100.83	98.44	97.806	103.5	99.801	98.214	101.06	107.4	104.71	106.06	102.22	99.177	99.979	98.591	100.06	107.85	104.15	102.67	100.73	98.999	104.88	94.25	98.843	102.95	103.67	92.931	102.04	93.076	104.18	97.265	100.28	101.27	108.95	103.07	102.62	107.35
106.69	109.44	107.65	104.73	107.65	108.06	108.8	98.229	102.86	107.55	105.58	101.24	102.62	103.34	109.46	112.42	113.88	107.29	105.67	109.56	107.46	99.188	100.75	109.15	107.37	101.47	112.59	103.57	112.22	104.63	109.42	107.69	100.76	107.29	101.89	106.11	108.08	100.81	105.03	107.11	104.81	107.07	108.05	105.78	101.72	110.38	102.77	108.84	100.77	101.81
103.07	102.69	107.63	105.65	109.78	108.03	101.48	102.57	108.65	105.9	107.29	101.51	107.1	106.89	108.28	109.28	103.41	106.97	103.73	104.72	106.64	105.19	112.09	105.57	102.5	100.42	102.77	104.63	109.02	104.39	101.28	106.22	105.83	102.8	104.58	108.84	103.05	108.38	107.58	105.44	100.85	108.49	102.21	102.94	104.55	105.36	104.6	97.866	104.52	104.25
106.23	105.52	107.32	105.57	104.08	102.98	103.45	110.88	101.99	109.42	109.07	109.98	97.84	103.35	102.74	101.87	106.19	106.84	108.25	102.49	111.15	103.64	107.76	108.09	108.42	105.71	108.43	104.19	105.31	109.48	97.01	105.85	106.59	103.68	105.19	105.61	107.17	110.22	109.98	106.08	106.3	103.57	108.65	104.44	106.42	108.62	108.87	102.08	104.66	104.51
106.61	103.75	110.36	110.2	102.72	105.5	110.49	109.59	102.72	105.67	106.33	104.14	102.81	105.56	102.64	106.52	107.15	108.66	107.25	108.92	110.67	111.84	102.5	105.46	108.09	101.39	107.59	107.93	107.45	109.06	108.41	103.68	103.64	104.86	112.61	100.99	111.53	114.16	105.78	105.74	103.23	107.86	105.67	103.55	98.71	102.37	106.8	98.511	107.72	103.13
100.78	102.14	104.25	101.59	99.611	98.492	98.856	102.56	95.623	102.25	98.486	107.48	103.69	93.386	91.293	98.232	98.241	100.11	100.08	104.17	103.81	100.72	98.47	101.95	99.152	109.2	101.51	103.95	101.98	101.43	101.28	104.04	96.297	98.382	96.138	98.123	99.4	105.87	103.19	95.186	98.243	96.606	99.961	104.03	98.716	99.799	98.787	103.79	102.21	104.37
109.84	122.15	116.35	114.82	117.32	115.74	118.37	115.51	115.85	116.19	122.02	123.71	119.42	116.73	120.58	114.62	112.51	115.87	116.3	116.8	123.11	115.8	116.05	112.96	120.79	117.62	122.4	121.43	112.29	115.32	122.31	125.36	117.29	112.18	115.44	120.51	121.13	120.16	117.94	119.26	116.89	119.84	113.01	121.78	118.01	116.85	115.98	114.05	112	124.41
98.862	108.11	105.76	110.44	106.07	107.41	106.26	103.46	106.14	107.24	108.61	105.55	109.86	102.92	109.9	111.25	103.22	101.61	98.976	107.01	106.51	104.75	106.6	108.43	100.88	110.79	101.31	109.25	105.63	108.4	105.32	110.41	106.32	107.47	107.9	104.36	109.18	102.16	102.87	103.67	105.8	106.39	101.31	105.92	108.75	103.76	103.21	103.2	111.38	101.8
119.4	118.51	112.77	119.05	119.2	119.01	113.85	124.45	116.8	114.13	122.06	118.67	119.93	113.36	116.13	121.28	116.53	116.74	117.17	122.1	115.37	114.94	126.29	116.47	109.33	110.26	112.28	117.8	115.79	115.19	117.76	107.92	110	122.3	118.37	114.56	121.93	112.26	118.92	117.28	113.86	113.71	111.04	112.9	110.37	113.95	115.24	119.76	115.14	110.46
111.35	111.57	114.32	108.89	116.53	117.36	117.49	115.84	114.84	115.22	113.67	110.73	110.17	116.13	112.98	120.41	109.27	111.13	120.23	109.81	118.75	118.31	118.73	117.65	117.22	114.44	112.01	113.47	108.34	110.67	111.34	118.21	111.94	113.28	109.41	113.36	108.56	110.8	112.07	115.26	108.65	111.99	118.39	116.21	111.47	111.08	110.8	110.68	115.15	110.78
104.64	101.21	102.42	108	102.69	108.7	108.13	106.24	106.14	101.28	101.73	103.91	110.55	109.3	103.04	98.022	107.93	112.33	98.46	110.1	102.43	103.54	109.88	105.99	112.31	107.7	107.46	108.71	101.14	107.97	102.99	101.31	105	102.02	103.59	103.02	100.66	106.39	113.62	109.05	102.53	100.93	103.72	109.01	101.21	103.11	111.46	110.54	107.21	107.32
111.58	103.18	110.88	111.05	109.94	110.04	107.89	108.18	108.51	117.01	107.46	108.46	115.71	112.51	107.29	108.79	109.92	111.94	109.15	115.38	110.32	106.64	112.47	117.84	108.39	107.79	107.16	110.87	112.34	111.09	109.84	111.47	106.09	107.48	112.59	102.84	109.91	110.17	114.85	114.91	110.47	114.18	113.6	108.13	107.15	114.18	108.68	113.25	109.97	108.22
105.98	112.4	109.31	101.94	107.45	107.54	101.72	102.53	103.69	107.77	103.84	107.15	104.05	106.64	101.47	105.14	99.716	108.12	102.39	111.11	104.19	111.03	106.75	105.88	100.54	109.41	105.73	107.12	100.36	108.47	106.84	105.32	101.91	105.39	98.252	111.15	109.59	105.15	108.69	102.78	108.36	104.11	107.45	106.38	103.52	102.2	109.86	105.09	102.46	104.51
118.57	117.32	122.45	117.18	119.63	115.61	120.11	121.44	116.88	118.33	121.08	117.78	114.34	112.74	119.52	119.9	120.08	114.73	121	114.01	123.15	122.01	122.17	118.05	117.68	118.89	120.46	114.31	120.72	125.11	111.56	112.91	116.77	119.35	119.19	122.43	117.14	120.74	116.01	115	116.86	116.87	118.17	114.24	119.23	112.31	118.44	121.17	120.25	118.84
109.39	105.23	98.259	104.42	103.66	104.91	107.12	106.47	103.58	109.71	108.95	108.08	102.35	108.67	103.13	101.67	98.996	107.57	105.63	105.88	104.61	102.22	100.81	110.09	102.51	101.54	101.3	108.78	105.87	112.21	106.88	104.92	106.41	110.54	112.05	109.42	108.61	108.46	111.61	107.12	107.7	100.2	104.58	112.18	110.97	101.14	103.73	100.59	100.68	101.79
116.58	113.15	108.94	111.24	110.98	104.1	112.43	106.9	112.58	115.77	116.15	110.2	113.9	118.63	108.82	110.45	105.64	105.78	116.27	114.25	113.96	112.52	111.13	110.46	108.42	109.16	110.77	114.61	112.06	112.3	107.96	113.73	112.2	110.76	112.12	116.28	108.88	116.36	115.35	113.56	112.34	117.26	110.15	114.85	108.26	111.6	111.02	109.35	112.57	118.22
105.91	107.52	108.61	107.53	106.69	106.31	103.26	109.46	108.76	105.14	114.62	102.98	102.15	107.63	103.28	109.54	105.36	100.89	96.819	102.18	110.5	106.6	113.41	106.1	108.83	104.52	108.93	112.05	98.124	106.72	104	109.86	105.27	102.92	106.15	101.94	107.04	108.38	102.07	106.96	104.75	106.93	105.14	106.91	107.77	102.51	103.93	113.02	96.612	101.74
101.3	105.06	102.74	102.03	110.19	103.55	105.45	106.41	103.66	108.12	101.86	110.65	111.19	107.13	101.03	105.4	102.49	106.15	101.28	107.52	108.06	100.34	109.46	114.69	102.62	105.38	98.287	101.33	103.34	103.76	106.08	108.58	113.9	105.5	105.02	105.06	101.77	108	100.35	111.06	112.96	101.3	103.27	105.15	113.87	99.572	107.86	104.6	104.71	104.6
103.81	99.787	106.93	110.41	103.76	105.66	105.11	104.57	106.16	96.455	108.37	104.33	104.15	99.997	106.04	105.39	105.43	108.24	108.43	100.06	107.14	100.57	104.34	108.71	104.44	99.794	107.26	103.19	109.48	108.46	105.03	107.29	106.87	106.08	100.5	107.33	101.79	109.24	109.16	106.67	104.13	106.78	97.605	104.07	108.18	105.26	106.77	101.99	108.67	109.6
103.99	104.87	103.18	103.7	106.06	109.7	104.47	108.68	106.12	105.53	107.77	96.357	104.2	107.86	106.57	105.03	107.81	111.98	101.12	107.74	105.53	102.94	107.98	103.33	104.57	111.2	109.45	103.21	108.67	110.15	104.22	105.35	98.578	101.25	107.93	105.34	112.06	96.271	110.86	102.15	102.35	103.99	107.58	106.02	103.94	102.42	103.61	108.21	106.7	106.03
120.97	114	119.58	121.68	114.98	122.97	116.28	116.52	117.58	117.94	118.53	118.81	125.01	111.14	119.25	118	116.13	117.66	120.67	114.44	116.49	117.74	117.1	112.1	115.2	117.75	119.37	115.09	115.56	114.78	116.2	114.13	118.57	113.08	116.86	113.23	113.58	116.77	114.75	111.49	112.29	117.94	121.69	117.15	118.33	117.68	114.56	112.63	115.03	120.11
102.72	105.71	106.67	109.88	104.03	105.08	109.12	105.33	106.85	108.88	107.92	104.64	111.44	102.39	104.44	102.14	107.7	105.53	113.17	102.54	105.31	108.74	107.32	103.96	105.78	104.4	104.38	103.43	104.14	103.81	104.81	109.75	110.46	104.03	109.31	108.9	105.68	99.952	104.52	102.4	99.652	108.17	108.87	107.14	106.9	105.28	107.39	105.78	100.46	104.04
102.6	102.12	103.17	107.22	104.09	106.74	104.48	112.39	106.44	113.71	117.91	107.61	109.45	110.55	104.21	107.23	107.17	102.35	101.72	107.46	107.42	107.58	102.79	109.82	103.51	106.76	101.55	100.47	108.07	112.97	103.78	110.7	99.346	103.56	100.83	105.91	108.74	104.81	104.1	100.5	108.86	103.6	98.666	101.43	103.65	106.74	106.19	112.9	107.38	106.76
112.88	114.22	117.87	117.34	110.79	106.43	113.71	112.25	111.42	120.02	107.79	111.21	113.74	118.46	112.27	115.94	117.07	108.08	116.44	113.46	107.43	109.92	112.56	112.09	117.73	113.55	112.8	112.63	114.94	118.96	115.26	111.74	109.8	106.78	111.9	108.31	118.96	116.77	111.89	107.91	111.16	116.23	110.84	106.81	112.45	111.68	113.42	113.98	117.95	110.18
117.28	113.34	109.29	109.94	103.82	121.4	109.76	114.38	111.68	118.02	112.92	111.97	116.71	113.12	114.47	113.42	118.94	117.36	116.27	104.89	112.71	111.41	109.41	113.01	109.52	114.76	113.7	113.31	114.72	111	114.26	113.55	114.24	112.32	108.51	115.46	114.33	109.3	107.74	115.21	114.84	116.45	114	112.86	111.31	109.94	109.97	115.39	111.8	108.73
105.12	113.13	114.5	114.54	117.45	115.46	114.73	113.12	117.5	109.17	110.78	108.01	111.37	114.21	115.65	110.01	113.85	109.46	115.8	120.41	110.85	112.8	114.72	117.05	116.13	111.53	115.79	106.92	111.03	109.63	109.71	111.98	109.54	116.52	113.45	106.62	113.76	113.5	117.46	107.15	113.96	113.07	112.88	119.13	107.92	114.65	112.17	113.69	115.78	112.54
111.86	119.76	123.18	120.74	116.93	113.81	115.5	119.34	119.81	117.98	113.41	120.93	119.73	119.03	122.22	119.97	122.35	116.17	119.9	118.19	118.1	118.03	122.23	118.64	117.28	115.25	118.93	119.62	114.95	122.49	117.82	124.67	117.6	119.32	121.23	109.36	116.92	118.37	111.5	114.29	115.45	116.02	121.86	119.34	123.74	118.92	122.8	119.26	119.56	121.33
110.54	110.62	117.19	119.83	111.97	109.35	115.46	115.19	119.59	114.13	115.96	113.63	109.59	108.64	118.8	114.74	103.84	109.44	108.69	114.05	122.88	116.64	118.27	119.02	110.45	112.72	115.47	107.15	114.09	113.41	110.47	109.34	118.77	113.42	114.38	111.82	114.77	117.61	116.04	114.1	117.17	117.06	102.69	107.88	111.85	107.29	108.09	109.11	110.84	111.77
97.071	104.05	95.517	97.147	100.28	103.9	100.4	98.44	96.366	96.912	97.222	100.05	100.18	93.711	106.79	105.55	96.832	101.19	90.757	104.44	98.747	94.516	101.54	104.31	103.29	97.397	101.7	94.024	98.804	92.003	105.97	99.073	96.636	104.81	97.748	96.063	98.483	99.319	96.036	106.19	100.25	96.988	93.306	100.32	99.448	93.91	103.74	103.65	97.834	100.98
105.06	104.04	99.792	98.614	108.48	108.15	104.5	104.25	105.22	100.87	101.7	110.61	97.251	98.841	103.83	100.89	104.28	105	103.08	104.58	104.57	100.85	106.39	107.2	99.017	106.45	109.17	108.91	106.53	101.63	99.551	107.85	101.64	97.154	109.7	97.928	110.49	101.6	108.47	107.05	104.06	106.34	109.55	111.35	106.63	101.3	107.71	96.992	100.21	104.15
119.39	117.12	123.77	117.29	117.9	116.45	119.99	118.26	119.44	121.33	116.81	119.78	113.86	121.07	122.01	119.77	117.01	112.61	115.79	120.11	117.35	118.12	118.42	123.87	123.37	125.16	120.54	115.77	117.07	119.72	123.31	119.52	116.27	122.38	118.22	117.84	115.05	113.7	122.94	117.63	114.23	115.31	113.22	117.68	118.61	114.37	113.56	119.04	114.72	119.37
103.17	104.52	109.43	108.59	107.97	107.35	105.5	105.43	111.89	103.82	104.95	102.94	101.7	109.39	101.06	99.947	106.71	98.894	104.05	103.49	103.29	109.94	98.7	107.68	108.78	107.03	106.02	103.2	102.03	112.24	103.94	104.31	104.72	104.12	102.53	105.78	111.07	107.01	103.66	102.28	94.093	109.56	101.89	104.13	106.46	105.22	100.37	111.32	100.23	107.75
106.47	103.85	102.55	103.48	96.943	105.19	104.04	103.03	109.43	104.99	107.83	103.56	98.372	104.47	106.51	102.75	108.73	105.96	108.61	107.17	105.39	105.4	107.95	100.56	102.24	107.86	112.4	113.47	101.44	101.43	102.3	100.71	103.77	112.83	105.32	106.03	104.56	109.64	105.87	103.1	109.3	114.15	110.11	104.31	109.6	101.1	105.06	106.94	102.5	104.81
100.18	96.926	99.534	100.08	105.19	103.88	103.02	99.625	101.7	100.52	101.02	100.56	103.18	103.39	103.53	99.303	102.39	103.43	102.54	94.64	94.037	95.496	100.63	102	102.88	99.598	94.667	108.55	94.665	102.83	103.18	104.79	99.676	99.195	102.55	102.51	97.837	98.727	99.535	99.763	108.16	100.84	97.768	104.96	103.12	99.479	97.633	104.49	103.09	97.403
111.48	109.43	114.35	116.33	108.57	109.89	111.2	115.94	113.51	103.73	105.82	113.64	108.96	114.9	113.27	108.28	112.33	107.46	106.21	108.22	111.96	108.51	113.29	115.92	111.92	111.16	118.12	111.85	112.86	110.68	109.67	113.55	108.41	109.2	118.36	115.73	117.86	108.11	111.21	115.06	111.92	116.32	124.47	107.55	116.72	108.51	109.95	115.59	113.4	109.68
102.54	106.05	113.56	105.34	106.33	107.07	110.39	110.64	103.57	105.1	106.97	108.82	103.46	102.56	100.38	107.42	111.72	107.77	108.83	110.18	105.36	103.64	107.17	104.29	105.89	108.57	102.42	103.95	104.51	109.73	106.15	108.07	105.23	103.04	104.38	104.82	103.43	106.36	109.7	102	106.37	110.85	100.76	100.2	105.48	99.852	107.51	107.97	106.62	106.83
110.51	117.23	110.5	113.99	113.47	109.25	112.99	111.55	111.22	105.21	107.87	116.03	108.9	116.79	106.75	109.06	115.57	119.55	111.54	107.88	108.12	117.42	114.53	109.85	112.5	113.35	119.66	114.78	105.97	110.34	110.61	111.12	112.83	116.38	115.61	110.96	109.49	117.81	111.41	114.21	111.95	111.21	114.59	105.57	117.84	113.36	111.88	110.51	118.69	111.29
107.72	108.53	102.32	116.73	115.85	111.29	110.18	109.5	112.97	109.69	114.54	113.23	114.51	114.58	109.49	108.67	107.93	112.5	115.37	111.7	109.8	118.65	114.04	112.31	112.77	114.01	112.72	110.71	113.9	110.8	111.12	110.16	113.31	107.42	108.16	110.49	112.64	116.98	113.64	111.64	112.44	114.53	116.11	108.86	104.3	110.83	117	108.35	112.08	114.61
97.885	95.154	98.483	96.763	103.9	108.41	110	101.82	103.42	99.793	99.662	100.59	104.85	103.61	100.82	103.78	104.63	101.06	98.154	103.26	105.17	104.99	102.59	104.14	101.09	100.73	94.59	99.697	103.97	100.94	98.21	108.08	107.78	104.21	103.92	98.257	98.339	95.206	101.38	101.5	99.774	97.38	102.35	101.31	104.29	99.026	104.79	107.4	104.77	95.575
107.87	104.69	108.75	109.24	99.387	109.12	103.83	112	99.337	106.07	105.93	105.99	108.2	105.88	102.66	103.06	105.78	104.72	105.42	105.95	104.97	101.95	106.59	106.88	112.12	102.9	102.91	105.1	102.21	104.27	107.52	107.15	104.88	102.84	102.11	98.017	106.69	104.57	102.67	99.539	100.16	104.67	105.63	105.55	105.67	112.85	99.579	100.95	104.05	103.5
110.81	106.96	106.96	108.9	103.39	103.23	103.44	101.29	101.14	107.45	101.9	107.62	105.42	99.364	100.16	105.42	109.19	105.21	103.25	103.04	108.27	98.461	97.66	104.01	103.66	111.97	100.74	99.788	105.88	107.63	106.82	109.34	104.84	112.82	111.86	105.49	100.4	103.23	104.65	99.585	106.83	106.01	108.85	102.95	105.55	109.37	101.82	108.2	101.18	104.71
114.65	106.43	115.13	116.27	114.39	109.52	110.31	102.4	108.13	110.54	114.94	113.95	107.32	114.4	109.59	114.82	111.87	114.39	113.96	114.04	112.86	113.61	109.62	113.97	109.01	112.78	114.4	117.89	115.97	114.85	115.11	112.52	110.83	108.06	111.76	111.81	107.14	109.52	106.74	111.27	108.86	115.72	111.08	112.78	117.79	113.64	108.93	107.87	112.39	114.44
106.18	99.181	106.28	108.67	104.53	102.98	103.16	109.38	107.33	103.92	106.74	106.67	105.22	110.58	101.12	100.53	101.09	108.56	107.37	109.58	107.73	105.32	105.19	113.21	111.51	104.56	110.77	104.56	111	108.32	103.04	105.45	102.18	103.36	106.05	104.53	103.25	103.39	107.95	105.7	104.29	100.1	105.32	98.736	103.72	106.22	107.91	106.56	105.39	107.39
111.35	103.9	117.34	115.08	107.62	116.29	116.88	111.34	107.29	113.39	113.09	113.12	115.8	109.57	111.22	113.17	104.34	116.69	111.93	112.94	111.5	114.16	113.6	116.71	109.8	111.01	113.9	110.2	112.72	113.84	105.47	107.33	110.18	111.42	107.97	107.88	119.85	107.48	111.66	105.55	110.54	117.6	105.75	109.29	109.09	115.91	109.89	104.55	116.63	111.21
103.25	105.31	107.35	103.02	107.76	106.69	105.33	100.8	101.27	105.88	103.78	107.67	103.59	111.78	106.78	110.21	107.21	104.71	106.49	105.45	102.07	104.33	104.7	105.01	110.45	104.64	107.94	103.32	111.14	107.45	103.93	107.2	104.94	102.77	106.96	103.6	104.83	104.44	104.83	108.24	105.9	105.45	98.823	106.03	108.88	99.755	102.2	104.86	105.15	104.58
97.55	102.87	96.559	98.986	98.29	102.16	96.356	101.8	100.24	99.085	97.71	96.23	99.618	96.371	100.37	95.615	97.747	94.719	99.902	98.131	106.34	95.122	92.522	100.46	97.075	93.115	100.6	97.018	102.39	101.48	106.33	97.798	92.232	102.65	94.956	91.641	100.7	102.79	96.511	100.43	99.722	98.182	96.956	101.56	98.561	103.3	97.677	101.81	94.834	97.545
112.81	107	118.77	110.1	114.75	106.36	108.71	109.11	114.07	107.9	109.9	108.99	117.9	112.42	118.39	111.84	106.23	113.44	113.23	105.31	108.67	108.67	106.39	107.68	113.15	108.15	112.48	113.71	111.29	106.66	113.25	109.45	107.2	113.8	112.3	115.25	106.47	117.2	113.93	106.76	112.86	109.79	112.06	116.29	112.09	114.99	112.27	104.53	104.96	110.27
106.54	106.79	101.4	105.87	105.05	102.25	106.14	109.99	111.2	110.06	103.64	107.08	106.61	109.34	102.9	104.23	107.09	106.34	105.1	108.67	102.52	107.88	104.06	105.18	107.93	107.85	106.06	106.14	101.4	108.67	101.55	106.86	106.01	109.53	103.63	104.61	105.92	106.7	102.89	111.1	98.19	103.39	103.45	103.3	103.56	105.16	108.31	112.63	107.61	106.67
117.01	115.32	117.69	117.51	110.76	116.18	116.11	112.21	110.93	111.43	110.4	111.76	109.19	106.98	110.02	111.44	110.79	111.47	109.41	108.92	116.47	110.92	111.64	112.01	108.7	111.27	118.89	114.15	112.59	108.95	109.18	121.03	109.56	113.46	113.7	106.05	112.73	110.24	118.05	112.54	116.26	109.91	116.51	109.65	108.86	108.66	116.03	115.08	112.52	111.53
106.18	104.27	107.9	107.01	102.79	105.99	102.37	104.04	101.33	108.04	103.14	105.07	108.46	109.06	103	111.04	106.95	112.09	105.88	105.09	111.25	109.49	102.72	104.78	102.62	107.11	106.29	106.54	108.31	116.78	102.07	103.92	108.68	105.37	100.18	106	109.22	102.54	114.58	110.24	101.31	111.12	99.104	108.24	108.65	99.611	109.2	107.87	105.98	108.52
112.01	112.51	109.68	107.86	106.85	106.39	109	102.41	108.33	108.14	104.68	105.3	105.02	107.38	103.04	108.68	108.68	109.13	106.88	104.65	107.1	95.332	108.67	104.84	103.22	101.05	110.72	102.16	112.75	107.94	103.86	103.99	102.28	112.74	105.6	113.84	114.08	109.92	108.53	117.55	104.92	102.18	105.87	106.09	112.82	105.79	103.57	108.26	113.79	104.72
105.59	101.72	105.53	103.75	104	103.79	105.18	107.88	108.68	112.03	103.41	105.88	107.92	99.336	103.76	109.15	102.36	107.45	109.57	111.41	110.63	106.01	105.63	108.88	99.552	107.09	104.52	105.37	106.18	105.27	100.08	102.74	110.86	103.84	110.16	107.98	108.93	111.48	109.35	106.7	102.14	108.88	109.56	105.61	104.79	113.86	105.85	104.79	107.53	109.32
109.23	106.13	106.83	101.49	106.97	111.92	101.34	108.46	109.43	100.57	109.5	110.89	99.235	104.01	112.86	108.23	106.95	108.65	107.65	104.45	107.94	102.7	103.63	105.67	100	107.85	109.4	105.69	106.67	105.05	102.25	104.78	102.82	106.71	103.94	114.23	104.56	104.97	104.91	108.61	103.82	99.773	112.62	102.48	106.69	108.85	112.53	108.5	110.63	100.06
102.2	101.34	103.09	101.25	101.53	100.56	101.57	105.73	103.58	106.2	99.565	96.616	97.134	101.76	101.37	103.43	101.56	100.89	102.24	102.99	96.936	96.943	104.28	99.609	105.34	102.54	104.61	101.69	98.924	99.038	96.367	103.47	104.72	101.1	96.381	100.55	94.938	93.772	106.16	102.28	98.796	105.32	101.92	96.394	98.173	104.09	107.83	104.08	93.753	96.822
107.31	102.99	107.65	105.03	104.65	108.36	107.18	105.34	107.38	110.15	100.8	103.13	103.97	105.17	110.29	99.175	98.463	101.4	109.09	109.88	105.06	102.26	96.974	107.27	106.82	108.27	110.02	100.76	105.6	101.93	104.14	98.704	104.38	105.05	102.32	105.55	110.65	101.62	97.493	100.23	100.37	102.14	111.84	102.99	103.69	99.913	106.2	100.75	104.2	98.093
104.96	110.26	110.47	112.9	111.49	110.64	113.78	114.38	112.28	108.02	112.17	113.4	109.8	112.87	112.05	109.13	104.49	109.91	106.34	111.52	105.03	108.58	107.98	109.78	115.68	118.31	109.83	105.16	114.7	110.48	104.25	106.09	108.25	107.99	113.89	117.19	110.85	114.74	113.98	108.94	109.95	105.26	116.73	113.63	116.98	110.56	109.58	108.22	107.21	110.96
104.42	101.42	99.037	100.61	100.82	93.076	96.386	100.29	98.257	96.794	102.08	97.187	108.07	102.67	104.52	100.24	102.27	101.59	96.966	100.97	101.24	99.725	102.25	104.63	97.952	103.88	96.254	100.44	99.733	102.43	104.99	98.021	98.106	98.494	99.492	104.08	100.52	94.702	102.73	99.422	99.167	101.49	103.98	102.89	102.46	103.2	93.99	95.407	106.09	99.924
116.01	111.27	110.34	111.02	108.6	120.33	109.75	113.03	115.32	109.59	115.01	116.05	114.64	112.54	110.19	110.19	112.83	110.77	113.63	114.9	110.05	108	115.98	113.69	112.04	111.5	112.3	117.06	110.33	115.13	116.2	112.29	112.55	110.34	116.77	115.6	110.65	111.06	114.01	111.09	112.29	112.31	110.53	110.74	105.26	109.8	105.55	112.62	115.16	109.8
103.72	104.89	102.53	105.09	100.83	104.19	103.65	102.79	107.77	108.03	99.644	109.41	108.99	108.32	107.42	110.72	104.34	107.14	109.05	105.4	104.25	106.19	108.59	100.87	100.21	105.07	105.3	102.29	109.16	109.56	110.66	105.84	109.24	107.96	109.57	101.63	104.77	107.57	111.87	110.7	110.97	107.84	101	105.73	109.04	106.68	102.91	109.22	108.31	104.14
112.97	111.9	116.08	113.94	106.66	117.42	111.6	103.27	113.11	109.96	115.02	107.31	117.11	109.07	110.08	111	105.91	115.35	108.43	115.54	106.41	115.02	114.64	112.47	110.32	109.62	105.83	118.03	110.76	108.41	113.06	113.93	113.6	109.92	110.72	114.23	118.81	113.93	114.5	113.59	111.46	108.61	120.25	112.9	109.28	110.94	108.23	104.1	114.6	110.74
104.73	102.97	105.75	102.73	96.241	105.53	107.9	109.41	100.86	106.8	107.12	102.95	108.83	107.75	100.83	99.51	107.36	107.95	109.42	107.59	104.64	108.13	101.56	92.869	107.8	105.63	101.28	105.18	108.04	112.22	111.17	98.404	108.6	104.58	103.5	107.82	106.49	101.69	100.45	106.9	102.08	98.377	108.97	103.84	101.83	107.49	111.52	97.808	98.782	109.52
107.65	112.64	111.38	114.7	104.17	108.44	113.74	109.28	106.03	118.51	112.52	110.05	105.84	103.72	110.25	110.96	111.96	107.29	108.05	109.91	114.79	103.48	111.75	114.86	103.46	113.97	107.38	110	108.58	106.51	107.68	110.96	109.63	108.32	104.87	113.74	112.07	109.72	115.77	108.75	119.56	106	111.81	112.44	103.78	108.34	102.69	116.46	107.23	104.21
109.27	107.58	104.12	104.33	107.82	106.34	106.77	106.75	108.66	111.29	96.956	106.22	105.79	105.01	107.09	105.21	104.42	104.89	109.37	107.54	102.87	113.62	107.52	109.3	106.97	103.11	100.85	109.2	107.35	107.25	100.92	104.35	104.61	107.56	107.85	105.05	104.55	107.9	104.13	106.23	108.9	103.87	101.05	103.4	104.74	99.606	104.56	104.61	108.54	109.96
103.4	105.36	110.41	109.97	105.06	106.48	105.63	108.23	110.63	110.14	111.62	109.8	107.29	105.91	108.01	111.76	114.15	110.92	103.05	104.08	110.4	103.27	98.344	111.64	101.18	105.75	103.42	109.37	101.3	109.54	104.65	106.19	105.37	111.25	95.467	104.88	107.1	105.19	106.5	108.56	101.51	105.6	105.38	99.738	107.36	110.39	103.44	107.74	96.065	105.3
104.93	107.27	105.54	104.57	103.34	107.87	108.1	108.56	103.14	109.82	107.72	107.45	109.1	108.46	105.35	107.16	108.47	105.96	105.72	107	104.38	107.79	103.93	98.388	106.81	106.43	109.64	109.47	111.38	104.88	109.23	101.41	112.98	102.85	105.44	106.48	105.85	107.39	107.69	108.13	107.8	108.39	104.08	103.13	109.37	111.18	104.07	101.74	111.33	95.034
108.41	114.19	106.52	98.831	106.64	101.74	105.13	108.16	107.61	105.28	107.02	110.05	107.43	110.42	106.13	107.15	101.09	104.12	108.96	98.099	100.65	105.17	95.664	106.99	102.45	114.86	101.67	99.452	102.66	105.04	106.82	111.28	104.19	108.97	101.74	104.32	106.43	108.35	100.62	109.63	100.58	106.11	106.49	104.06	109.15	101.87	101.41	102.29	106.93	108.62
114.6	109.86	116.13	109.3	106.58	104.13	102.21	113.9	110.57	106.97	111.82	108.61	110.78	112.02	107.83	111.59	107.74	109.87	107.71	112.07	109.4	108.08	112.21	104.92	109.53	107.77	106.71	108.81	109.74	113.04	109.88	113.2	110.57	106.09	109.89	110.53	115.06	113.87	109.45	111.33	108.02	107.1	116.06	106.61	110.93	114.15	109.89	109.67	109.07	109.02
115.57	106.16	112.01	114.2	115.77	119.17	111.2	112.24	110.29	110.73	115.27	110.87	117.06	108	118.49	112.95	106.71	109.49	116.22	110.25	119.53	116.47	112.37	108.09	114.57	116.1	115.18	114.89	110	118.44	113.32	118.06	110.63	112.74	118.86	110.69	108.39	108.52	111.31	112.51	114.35	107.83	107.35	110.22	115.76	113.33	111.76	109.78	117.07	113.66
111.12	110.34	110.01	113.78	111.03	108.12	112.31	119.6	108.12	109.47	113.68	106.57	110.42	114.43	113.78	114.71	110.74	110.68	112.72	105	110.08	112.72	110.32	105.61	111.27	109.63	111.1	110.7	105.82	113.05	112.99	112.75	106.84	114.77	113.56	113.64	108.09	112.05	116.44	113.37	115.36	112.78	110.11	112.92	116.16	115.32	109.64	107	116.57	109.74
105.74	106.52	103.98	102.24	107.08	107.71	99.43	100.09	96.35	109.81	99.738	105.94	105.39	107.97	101.49	108.51	105.9	104.84	101.12	111.78	101.69	105.22	106.77	111.68	107.85	108.32	98.412	107.86	104.11	108.72	103.26	108.24	104.51	109.08	105.16	106.42	103.62	104.64	107.98	107.96	105.45	102.18	110.61	101.66	106.77	106.9	106.12	106.56	106.2	105.39
98.704	100.94	109.48	105.76	104.48	101.86	92.941	98.224	98.192	102.3	110.45	106.34	106.34	104.45	107.51	103.37	105.47	103.64	102.91	101.87	107.67	101.64	107.57	109	110.11	101.74	109.28	108.09	99.704	105.6	105.66	108.54	107.11	105.58	105.42	108.59	106.46	109.3	105.26	109.59	99.796	111.81	101.53	102.31	104.59	109.4	106.21	109.02	107.55	105.65
112.83	110.48	108.14	110.84	114.52	109.33	109.06	113.8	112.48	110.04	117.44	109.76	110.49	112.23	113.05	109.82	117.42	113.21	115.85	109.3	108.44	111.87	115.48	110.88	114.98	105.67	109.95	113.06	111.56	115.64	112.34	118.92	109.83	113.28	109	107.88	106.85	111.27	116.29	110.24	105.77	111.08	109.29	111.72	106.99	115.4	108.17	112.04	115.26	109.34
102.85	107.58	96.617	102.18	106.89	99.974	105.31	104.69	98.845	105.25	101.67	106.55	108.29	108.73	102.58	108.61	101.8	104.68	103.22	101.98	102.21	103.27	108.06	99.186	101.21	100.99	100.05	107.01	104.2	102.24	107.78	102.25	105.27	103.14	108.01	104.01	104.2	102.82	105.94	103.41	106.77	110.76	101.62	102.07	104.2	106.86	96.089	104.14	106.65	99.606
109.36	106.28	105.03	108.09	108.12	106.94	103.87	106.82	107.1	107.43	107.93	102.04	109.69	100.86	102.44	102.15	108.41	111.6	107.77	101.29	105.15	105.2	111.3	101.59	108.55	111.09	107.32	104.24	106.4	106.64	105.08	105.14	102.67	108.48	105.89	100.69	110.21	105.36	103.24	106.71	108.34	103.21	106.57	103.6	105.75	105.42	105.5	101.8	104.08	103.76
99.285	98.632	104.47	91.822	99.735	97.986	98.991	99.392	90.976	98.435	97.701	98.506	103.47	101.09	98.431	103.86	94.281	99.556	99.09	98.775	100.41	99.55	98.271	107.45	100.55	100.42	102.25	102.3	102.4	102.88	106.53	102.97	99.724	100.96	95.044	103.29	100.95	92.656	105.32	105.25	101.46	94.324	98.208	106.86	103.35	99.688	94.855	97.051	102.19	97.461
115.66	116.81	116.31	120.64	114.5	118.09	112.45	118.46	118.39	110.33	118.67	121.98	114.17	116.81	112.9	114.98	117.73	113.57	113.05	115.43	112.66	112.75	117.43	119.68	114.83	114.78	117.88	120.56	117.19	118.49	113.83	119.36	114.24	118.92	112.34	113.76	120.31	118.93	116.24	116.79	118.2	115.59	112.93	122.54	118.26	117.96	118.02	116.7	112.16	115.59
113.57	110.34	113.95	110.49	107.77	109.37	106.32	113.06	113.72	104.14	114.52	113.75	118.36	109.93	107.12	111.21	111.03	115.32	112.47	119.57	112.4	108.52	107.12	110.95	113.16	110.75	110.8	107.94	115.92	112.77	109.75	108.02	103.67	120.06	111.96	112.04	111.57	110.99	112.79	112.51	109.64	110.25	114.98	118.35	112.42	111.42	103.43	109.5	118.49	107.13
117.22	110.51	106.2	108.53	114.48	110.63	113.55	115.76	111.08	110.71	119.04	116.16	110.77	111.03	113.88	115.68	112.07	109.39	112.62	109.97	107.39	112.15	108.56	113.35	107.42	109.54	109.7	108.59	106.92	110.41	111.58	113.46	116.98	109.7	114.75	112.15	104.83	114.24	112.53	111.05	120.92	113.22	109.48	106.81	111.28	115.25	107.12	112.07	115.81	103.85
110.24	112.36	108.08	102.53	101.57	104.11	100.84	101.63	101.32	101.94	102.9	105.21	108.77	111.76	106.63	104.82	114.99	108.44	102.76	111.12	102.31	106.3	102.77	109.4	105.22	108.65	108.03	110.8	108.64	103.06	105.89	105.54	104.13	107.05	107.23	101.3	98.866	105.58	109.94	110.3	110.46	106.68	112.43	105.67	108.95	110.39	106.76	111.82	105.4	110.46
105.95	107.69	107.05	107.96	105.88	103.57	101.89	106.18	108.7	108.29	103.81	106.68	104.98	103.12	101.99	106.85	98.594	112.98	101.88	107.41	101.15	103.63	109.72	112.41	108.6	109.16	105.73	106.95	113.37	110.45	111.05	107.86	106.86	111.63	106.28	107.71	110.24	105.19	101.85	102.4	108.02	106.95	113.08	110.74	103.4	108.71	106.04	108.06	106.41	105.45
97.515	113.13	106.32	108.02	109.45	107.95	106.46	106.87	107.35	102.74	100.62	109.23	104.36	110.02	105.95	109.09	104.61	104.76	113.8	105.93	107.73	100.21	109.13	106.71	109.86	104.03	102.76	109.94	107.18	101.59	109.38	108.71	102.65	107.24	108.11	104.71	108.86	105.93	107.09	98.877	107.81	107.12	108.12	107.39	104.77	110.14	107.35	105.14	109.2	106.26
105.35	101.31	100.97	102.08	106.19	98.945	104.4	97.954	97.252	99.365	99.299	105.25	92.101	106.18	100.97	105.54	99.892	103.88	100.13	100.86	101.11	100.71	95.575	101.52	98.521	105.84	98.177	99.563	97.754	100.99	95.871	104.15	98.239	103.43	100.26	104.85	104.71	103.94	94.793	99.517	105.94	102.35	102.15	103.26	96.959	95.924	99.476	108.26	105.46	100.12
101.7	115.04	111.59	106.42	111.12	110.14	107.14	107.03	111.25	115.74	111.11	119.05	109.05	111.79	111.3	104.27	112.11	113.61	109.51	114.37	113.74	107.7	112.9	106.19	113.92	119.27	117.29	109.89	108.66	116.1	118.18	110.76	110.35	108.76	106.48	114.97	115.48	104.96	114.86	116.43	112.56	109.49	109.24	112.85	113.19	106.9	107.67	108.58	108.3	108.46
107.85	104.77	113.17	109.56	113.35	108.28	112.93	111.38	111.45	114.33	109.52	110.99	111.99	118.61	121.45	116.37	111.24	105.11	103.61	112.59	108.71	114.31	108.94	108.89	114.97	115.23	111.17	107.38	107.78	111.89	107.93	109.28	103.23	109.56	112.5	113.61	109.81	119.72	113.69	114.13	116.41	108.41	112.04	113	112.26	109.9	114.2	111.33	109.23	114.12
104.6	94.603	103.8	96.887	103.79	103.31	103.08	98.972	94.131	110.52	95.486	101.75	103.11	93.686	101.06	99.184	97.777	97.475	103.15	98.263	98.588	98.003	94.755	101.34	97.718	94.196	97.399	108.2	105.86	95.988	99.949	95.687	103.7	104.26	92.461	98.11	96.165	92.65	101.57	97.186	97.61	95.754	98.234	99.187	95.166	96.484	96.592	94.957	100.5	92.756
105.12	102.52	102.22	103.52	108.28	104.37	107.4	105.49	101.25	101.5	116.41	107.12	103.63	104.94	108.56	104.32	105.34	110.96	113.19	109.07	105.78	106.09	111.26	98.279	114.78	108.74	104.46	102.99	101.45	107.83	112.83	110.62	107.82	111.24	107.88	101.53	106.83	101.46	109.87	105.76	110.32	115.41	105.91	99.881	99.568	104.48	108	111.17	107.81	105.36
108.52	114.1	110.49	110.79	114.07	114.73	108.19	106	105.45	109.3	112.17	116.79	106.38	111.51	112.42	110.75	116.22	108.05	116.6	111.83	108.94	115.49	114.47	112.07	114.26	118.18	107.64	115.82	115.95	114.21	111.45	108.52	114.16	112.36	116.94	112.66	114.97	111.39	111.74	111.85	113.82	102.93	116.23	113.45	109.08	110.7	111.43	109.24	112.02	108.59
110.74	101.45	100.14	105.95	107.4	102.36	107.51	102.28	106.63	99.705	103.27	102.41	112.61	105	103.03	101.52	112.38	104.04	105.64	107.23	109.12	107.48	106.53	106.91	104.96	109.21	107.66	104.65	106.72	113.65	102.91	110.82	107.38	99.889	113.34	104.26	106.05	99.726	109.52	101.78	100.49	101.04	100.57	105.61	103.46	94.869	102.42	109.56	104.19	101.34
89.56	102.73	94.429	96.751	100.02	100.83	100.47	104.52	100.26	94.957	108.35	102.83	95.95	97.376	97.132	103.85	97.317	97.574	101.29	102.94	101.46	95.854	96.877	99.28	96.154	96.415	98.023	97.907	94.925	99.495	106.16	101.79	96.824	98.476	103.64	107.3	94.811	96.473	99.922	102.99	96.707	100.07	94.286	103.05	99.203	95.525	98.138	100.64	100.52	96.46
101.91	113.32	107.36	109.64	110.17	108.56	111.82	105.01	99.633	111.17	107.52	108.66	113.74	102.59	102.77	105.37	106.15	102.5	111.18	106.27	111.81	109.35	103.22	108.5	105.52	114.95	108.35	108.56	103.66	102.29	106.62	106.35	108.04	110.61	101.38	110.4	103.88	107.54	107.52	102.99	108.38	100.96	109.48	111.2	106.81	107.72	108.47	111.29	107.18	113.16
111.58	108.45	113.8	110.96	111.9	113.66	105.37	114.99	116.36	105.02	112.9	111.83	111.59	113.36	114.97	116.58	111.79	116.52	120.17	100.54	114.91	108.89	112.43	105.93	113.54	114.71	110.58	113.33	109.75	112.82	110.37	114.94	110.9	113.31	115.15	112	110.62	117.7	111.93	119.33	110.26	108.53	113.2	111.05	108.66	113.43	109.35	106.64	112.65	115
107.76	100.13	105.76	107.65	108.99	101	112.53	106.97	107.4	105.43	103.25	109.37	109.99	109.98	104.38	108.1	101.22	101.12	106.79	112.16	110.65	108.81	103.98	106.14	107.28	108.29	102.78	107.13	103.64	110.94	111.91	107.43	111.98	106.6	103.18	103.96	105.63	98.468	104.26	104.81	107.83	105.36	101.64	105.88	109.09	104.7	105.26	109.48	98.605	106.04
104.75	101.47	105.76	104.12	112.41	107.99	102.43	106.77	112.77	103.76	105	110.1	101.82	112.61	102.43	104.91	104.3	103.72	105.25	99.683	106.01	108.89	104.52	109.06	108.83	103.86	102.47	104.02	105.45	106.01	102.59	107.04	107.85	103.3	104.78	111.14	101.85	101.99	102.04	107.56	100.45	107.29	102.83	105.52	101.58	104.83	106.27	102.04	105.13	110.12
121.62	116.49	122.26	120.09	121.26	118.67	119.57	123.13	121.79	120.2	119.98	119.27	119.74	117.78	112.85	118.15	116.39	114.11	121.03	111.8	121.12	118.05	110.73	115.97	115.47	120.63	118.19	120.68	117.86	116.41	125.21	118.33	112.72	122.94	123.06	112.53	114.13	121	115.34	121.31	113.59	120.72	117.72	118.6	115.27	114.3	115.06	117.27	125.02	115.04
105.91	107.48	107.08	102.02	110.33	96.302	104.17	104.57	98.505	97.633	105.13	102.11	105.95	111.08	109.1	101.86	111.54	109.26	106.21	105.22	104.29	104.84	108.54	109.64	104.96	111.43	106.88	105.96	105.88	106.07	109.92	99.003	102.19	101.77	108.35	107.23	104.48	102.32	109.58	112.3	106.09	110.15	104.07	110.76	106.81	105.71	110.07	104.62	106.81	103.47
109.53	108.89	108.8	106.65	106.81	104.5	104.13	104.9	107.33	106.05	108.96	111.59	101.66	109.18	97.2	105.08	109.85	102.51	102.99	108.46	102.64	107.65	102.56	100.6	105.26	105.36	109.49	102.39	101.7	105.71	103.7	105.03	108.08	106.82	105.97	108.01	105.95	101.8	109.6	109.57	108.62	103.22	108.02	103.12	100.14	111.88	101.59	103.74	104	103.53
110.96	115.43	115.74	113.67	107.91	112.25	111.99	109.63	110.55	114.31	111.38	111.35	109.83	116.45	111.59	115.53	109.44	107.49	111.74	112.7	114.25	110.45	107.5	111.87	110.66	106.85	118.35	111.99	110.19	114.56	112.58	113.63	117.18	111.71	112.61	107.33	114.27	111.42	117.55	111.97	110.72	118.17	111.67	106.34	117.71	116.97	115.97	109.14	115.54	108.06
108.07	103.28	105.49	100.48	112.87	104.66	102.55	112.19	104.03	100.82	107.57	100	109.6	106.19	108.67	106.52	113.66	103.39	107.44	105.55	104.92	109.06	108.58	112.1	104.07	104.84	108.27	106.59	112.26	108.99	105.41	108.16	99.16	107.77	104.7	108.96	104.6	106.03	108.4	102.88	103.42	109.82	110.81	108.65	109.2	108.62	102.72	107.02	108.64	105.4
106.5	102.25	96.876	103.32	96.262	97.391	102.81	94.253	95.368	97.502	98.89	98.983	98.671	98.774	97.467	100.01	96.708	106.8	93.992	96.972	98.678	90.436	97.511	92.585	98.474	97.561	97.999	100.39	106.08	104.54	103.89	97.267	103.11	102.72	98.004	92.761	96.743	102.52	95.563	101.08	99.117	100.34	98.945	97.781	98.424	98.874	98.751	99.306	98.409	104.22
114.72	116.15	118.47	111.4	112.18	110.6	113.36	106.6	110.01	107.66	107.18	106.73	108.74	112.34	116.02	107.02	110.36	112.8	109.22	110.43	113.95	109.12	110.23	106.73	106.61	108.12	112.25	98.653	115.46	114.81	106.66	112.43	109.38	110.53	111.39	111.01	111.18	111.81	116.85	112.7	108.97	110.31	108.96	107.52	116.19	112.6	103.96	101.69	111.3	112.13
99.419	101.53	104.68	101.62	97.261	103.76	98.869	94.808	97.871	96.614	99.19	101.98	105.95	96.171	92.518	95.591	99.61	99.351	101.15	98.593	110.58	97.4	100.17	101.83	99.411	97.159	102.29	100.03	96.351	95.505	105.13	99.746	95.481	98.396	101.78	89.39	100.16	102.39	98.838	98.737	95.587	101.43	108.91	98.891	99.173	102.88	95.024	106.17	101.76	103.37
109.83	101.69	101.99	103.23	108.86	100.21	104.44	107.31	110.23	107.64	103.91	107.48	113.87	100.53	101.21	98.962	113.36	104.54	112.64	110.33	108.15	110.31	106.97	102.59	100.97	107.19	106.79	101.87	96.93	106.78	107.58	102.59	107.49	107.38	103.71	105.41	107.18	107.06	106.71	111.49	106.49	106.33	104.85	113.46	110.4	102.81	103.48	102.91	106.12	103.32
108.97	106.31	104.12	107.64	111.29	100.59	113.96	106.72	106.63	101.08	106.19	105.5	104.66	102.96	104.78	105.49	104.47	106.66	108.7	103.33	103.94	110.61	106.16	107.98	109.17	99.974	107.02	105.09	104.9	103.35	101.98	101.75	106.29	102.78	109.54	107.77	104.65	106.62	104.63	103.91	102.22	110.51	105.18	112.18	100.32	106.9	106.19	104.7	103.77	100.4
111.48	111.43	111.99	113.23	111.87	108.82	111.1	108.46	112.53	107.67	103.81	108.71	113.12	111.89	112.51	110.24	111.59	107.09	111.53	105.83	112.42	113.05	111.68	104.32	99.878	104.83	106.08	110.2	111.41	108.19	112.02	104.09	109.28	111.05	111.3	111.49	109.35	103.29	109.36	115.23	106.34	113.06	107.09	109.64	111.02	110.02	104.17	106.05	101	107.33
105.57	104.39	102.22	100.7	108.15	101.48	109.31	103.55	97.848	110.62	109.44	108.08	105.36	110.5	112.05	107.67	105.46	104.91	106.46	104.84	104.1	99.849	107.97	102.21	105.85	101.8	104.34	111.22	105.1	106.67	105.66	104.93	103.8	102.81	104.73	106.14	104.41	102.94	102.33	106.21	110.91	100.58	104.62	98.848	104.43	101.93	103.91	99.825	102.88	114.3
97.32	94.373	96.378	98.44	100.4	103.03	104.39	95.722	103.68	104.21	100.3	105.44	106.44	95.417	99.198	99.327	98.327	100.05	101.01	97.981	106.56	97.214	100.6	106.09	98.838	99.485	105.55	96.088	94.726	95.8	104.39	105.2	98.235	91.473	97.713	104.42	96.176	102.15	103.56	99.353	97.248	100.19	99.871	100.11	102.53	101.79	96.409	103.14	104.16	103.27
103.16	111.54	107	105.77	112.68	101.75	110.9	103.49	107.51	106.77	111.21	109.49	106.77	99.271	105.75	105.99	107.87	106.76	107.65	107.62	110.03	110.84	110.79	99.626	102.94	109.7	103.66	105.67	109.26	109.55	111.31	107.73	102.06	105.69	102.41	104.29	104.24	96.676	115.73	110.25	101.47	109.49	100.04	108.16	103.33	107.38	109.39	104.19	106.7	109.1
101.79	109.62	109.93	103.44	106.5	98.635	99.781	109.31	100.54	106.53	103.71	111.73	99.201	104.99	100.77	109.28	100.93	107.7	103.97	107.36	109.6	107.47	106.32	108.77	109.16	103.72	106.74	101.88	107.83	109.79	104.31	107.34	103.18	108.83	108.28	108.57	102.64	107.89	105.6	112.61	105.79	99.312	104.9	108.66	107.31	105.77	105.12	104.65	97.753	108.38
101.77	101.55	104.66	102.8	108.45	102.85	108.53	105.63	107.7	101.58	104.72	105.94	112.64	104.08	105.75	97.771	99.663	107.38	104.19	99.536	106.33	107.01	102.9	105.77	106.06	104.02	104.77	109.39	98.771	104.25	101.84	99.415	103.24	100.78	99.171	98.529	103.7	109.99	104.49	103.11	103.06	107.15	96.705	104.76	98.695	100.02	99.447	104.49	100.43	109.39
105.27	104.56	105.47	102.51	101.35	104.23	103.5	107.92	101.62	109.8	106.66	105.78	102.59	101.92	97.268	93.613	105.06	105.46	106.33	106.92	107.75	105.5	99.627	111.17	101.4	104	108.78	103.66	103.8	105.38	104.77	102.78	100.9	104.1	97.973	100.88	104.87	109.48	109.84	106.52	107.61	102	109.93	95.287	106.49	107.71	103.04	104.71	97.24	109.32
107.86	114.26	117.67	118.63	107.88	112.43	110.07	112.49	109.53	104.47	110.44	114.95	114.94	112.21	115.04	109.48	118.93	116	114.44	111.69	118.07	110.05	110.41	108.04	107.39	110.03	111.17	108.14	109.59	109.16	110.06	121.06	113.28	119.79	112.63	118.68	109.94	107.37	110.59	110.65	115.3	109.91	113.75	106.4	112.57	106.47	112.97	112.08	110.32	116.98
110	105	108.58	105.79	112.01	108.73	107.91	102.86	104.13	104.79	103.7	108.84	103.81	103.52	104.04	101.55	112.33	104.03	103.23	108.1	105.52	103.9	107.5	109.9	112.56	111.81	103.11	101.2	104.77	109.49	105.13	105.29	107.1	105.75	105.83	108.44	106.39	106.65	112.18	108.13	104.8	106.56	103.27	107.13	104.98	110.29	110.04	103.67	100.9	110.3
106.65	104.48	98.294	96.149	105.34	108.44	107.26	106.41	105.79	106.91	104.08	101.56	112.29	107.6	111.61	107.57	103.74	102.02	101.65	104.69	102	110.5	104.09	108.01	105.29	101.97	108.81	106.45	117.49	105.51	99.858	107.28	108.47	107.51	106.64	106.55	108.67	105.12	106.4	107.45	99.159	100.54	103.88	104.55	106.72	100.2	98.473	99.552	105.25	103.85
113.39	109.56	109.36	107.88	109.25	112.4	112.09	116.81	117.7	112.07	113.56	104.37	106.63	111.03	114.01	105.33	104.86	110.65	109.8	114.24	103.32	120.38	108.93	113.81	112.15	109.65	111.01	105.77	107.12	108.71	102.84	108.26	104.75	106.26	115.26	111.81	112.11	110.46	110.01	105.73	112.61	110.52	102.63	110.34	111.2	107.97	117.51	106.32	111.48	112.49
111.96	110.12	111.4	107.12	103.4	108.14	108.97	106.67	110.12	112.69	108.42	110.5	112.93	108.31	110.9	106.7	113.58	110.7	111.03	109.27	110.68	107.15	111.83	110.35	107.86	108.6	108.15	114.6	108.71	105.35	110.56	100.87	106.9	104.88	108.03	108.95	110.84	107.4	108.99	108.4	111.46	106.75	104.68	110.16	105.98	108.4	111.24	108.51	109.29	110.36
109.74	108.23	100.05	110.74	109.95	109.15	103.8	120.99	109.27	111.54	115.03	110.73	111.13	109.59	107.15	116.06	113.69	108.15	110.62	108.07	107.03	106.39	109.17	108.07	110	113.52	117.09	112.41	105.77	112.6	116.35	111.77	110.52	111.25	111.54	108.5	112.58	116.3	112.68	116.36	111	112.78	112.86	113.81	115.96	110.13	110.06	114.9	115.31	110.87
116.62	116.89	123.32	116.75	116.48	120.11	122.89	112.05	121.3	114.5	118.01	110.72	123.28	114.35	122.14	121.05	119.89	113.06	116.96	117.65	114.24	119.19	115.28	119.82	121.74	115.95	119.07	117.36	113.91	120.12	117.06	120.08	119.8	119.23	113.99	113.41	115.73	118.61	119.31	116.25	122.56	119.2	121.27	113.66	122.63	119.36	117.3	115.59	118.95	116.4
98.547	102.83	112.47	107.19	109.38	109.6	99.545	104.77	103.35	99.125	107.88	106.89	100.89	95.26	109.6	100.41	105.56	103.95	107.04	108.78	108.85	104.82	111.73	99.241	106.05	106.82	98.546	101.57	100.02	101.41	101.94	104.8	106.92	106.22	103.46	102.31	104.01	104.58	103.37	104.59	103.22	109.28	104.26	99.005	106.17	101.86	107.07	104.9	105.76	106.49
104.08	97.899	103.42	105.98	101.07	104.61	96.995	102.16	104.03	104.36	95.098	109.98	103.48	108.11	98.802	109.22	101.13	107.57	106.96	102.08	105.15	104.94	102.36	108.03	109.41	104.5	99.171	108.02	103.6	103.59	100.55	107.35	100.44	103.62	105.52	100.47	106.62	103.12	104.32	105.49	106.3	107.83	113.75	106.41	104.28	105.12	107.37	104.58	103.5	106.34
102.84	103.32	114.73	107.7	104.32	112.68	104.92	99.444	108.79	107.34	103.9	107.48	104.54	100.95	106.14	106.62	109.64	103.97	104.88	101.99	100.36	106.31	105.55	104.88	108.78	114.36	103.21	107.79	111.43	99.23	104.46	105.88	103.44	105.54	107.51	107.75	102.02	102.58	103.25	105	106.87	104.73	108.8	99.731	104.06	100.31	108.85	101.74	107.82	105.81
105.19	106.81	103.9	107.83	100.11	110.5	112.01	106.84	107.13	110.01	107.88	105.69	106.38	102.03	103.39	109.86	104.7	106.69	106.95	104.16	106.05	108.6	112.84	106.03	107.28	106.99	107.17	107.32	110.1	106.4	107.48	111.36	107.21	113.77	103.9	104.85	104.05	111.15	108.89	109.16	106.55	103.63	107.64	103.79	109.71	111.37	107.9	103.63	112.81	103.38
96.937	100.08	96.2	104.57	107.02	103.24	94.821	99.926	106.29	96.951	99.327	96.026	95.218	100.41	100.12	94.43	97.262	96.519	99.337	98.966	99.827	97.298	101.73	101.55	94.727	98.942	96.719	101.78	102.88	101.89	102.68	96.447	96.555	94.49	96.182	95.437	91.641	93.384	103.3	97.416	109.93	102.81	90.077	103.98	97.145	98.404	96.739	98.468	105.22	100.02
100.72	94.591	93.906	99.64	107.47	99.575	103.5	93.263	103.42	95.432	102.64	99.712	100.25	98.166	99.857	98.645	104.74	97.716	104.9	99.464	99.587	100.45	102.92	94.263	91.646	94.794	101.39	98.015	105.27	99.819	95.461	101	97.13	99.853	96.649	101.59	102.04	97.763	98.326	106.32	99.132	100.71	94.079	96.528	106.31	99.46	102.27	102.17	100.6	95.969
108.48	107.02	105.31	106.82	109.81	110.49	104.42	100.32	101.26	102.5	107.28	105.97	104.62	107.37	112.92	104.71	102.87	105.19	110.3	111.57	107.05	103.96	102.73	107.8	105.43	108.02	110.17	102.88	109.74	103.06	111.24	109.35	110.09	100.31	107.31	104.21	99.367	105.47	106.26	110.9	101	102.64	105.69	107.87	101.99	100.68	102.59	101.58	113.22	109.27
95.381	100.07	98.496	99.894	104.94	105.05	104.71	100.12	97.368	95.777	98.476	104.8	103.45	106.73	96.872	104.73	101.95	102.23	96.531	100.13	99.69	97.665	97.429	101.51	100.25	103.74	102.77	99.049	108.08	103.81	104.21	97.481	99.146	103.98	100.23	99.445	98.589	101.31	94.3	103.17	97.005	103.64	97.678	101.59	104.34	100.88	99.571	103.24	99.68	103.87
100.81	103.52	103.99	102.46	103.19	102.85	106.8	97.797	101.34	99.44	102.9	98.232	98.81	99.549	99.529	102.51	101.36	92.903	103.26	98.782	97.772	99.003	101.56	101.37	106.44	99.248	102.77	103.26	103.33	103.61	93.304	96.898	94.582	98.347	96.108	102.42	100.66	97.33	106.04	94.837	95.889	102.38	103.05	95.48	97.47	98.511	99.914	98.527	105.36	98.136
102.76	107.48	103.5	111.37	103.31	106.32	106.59	110.98	108.92	104.87	111.09	110.39	105.35	112.45	101.07	101.02	111.47	110.12	108.29	104.74	109.66	106.37	106.38	108.04	110.35	112.78	108.93	110.76	105.52	104.36	104.72	101.62	100.07	107.83	110.01	103.96	107.63	109.37	107.08	107.52	106.51	108.43	110.49	105.91	106.66	103.56	104.72	103.6	105.13	104.29
97.717	99.58	104.33	105.59	103.31	106.23	107.41	101.58	102.63	102.74	99.867	103.11	103.56	99.367	108.41	107.52	107.9	99.39	100.07	100.53	109.95	104.94	105.07	105.15	107.87	100.33	97.94	101	98.298	98.113	103.82	106.99	102.89	99.087	105.37	104.07	95.207	105.1	104.21	100.78	103.41	107.84	106.09	104.9	103.23	106.93	105.72	103.72	103.15	98.951
111.55	115.4	113.31	113.83	114.14	108.47	109.8	115.06	114.68	116.76	110.51	111.89	112.21	109.44	114.51	114.08	111.69	106.79	107.44	114.45	109.82	108.42	116.41	106.26	107.88	111.12	114.32	117.16	115.27	107.75	116.34	111.53	116.37	118.26	114.36	108.05	111.25	114.92	109.34	117.8	114.21	113.62	116.69	108.24	107.36	109.87	114.45	111.61	117.94	115.54
105.76	102.86	106.91	99.419	104.63	102.01	105.69	100.9	106.91	103.15	105.33	102.41	101.67	108.49	107.82	109.85	106.87	106.56	101.87	100.16	101.58	108.02	106.5	107.1	103.92	102.29	107.82	108.65	103.28	112.33	108.58	102.14	103.74	103.81	109.12	107.22	99.114	106.67	109	102.52	101.9	106.25	102.63	107.81	106.45	105.88	103.41	107.43	104.81	107.11
99.575	104.67	96.662	106.59	100.97	103.65	93.511	99.032	102.01	101.73	96.848	101.55	101.88	108.88	97.549	98.113	93.224	102.68	93.451	96.724	105.42	97.122	103.59	99.342	102.12	105.02	103.63	100.84	105.01	101.11	100.14	99.844	101.45	91.397	103.21	100.59	97.372	97.344	95.702	96.825	99.021	99.526	102.43	103.94	105.97	98.575	99.768	108.47	95.884	100.53
103.35	99.974	99.58	109.26	100.41	104.36	101.55	111.52	105.12	112.67	104.32	99.294	103.35	107.12	96.681	104.98	107.8	109.15	99.61	106.5	104.88	102.33	101.3	100.11	103.67	109.16	107.22	96.134	105.81	103.58	104.79	99.983	104.65	109.46	99.938	103.27	99.067	104.99	97.767	105.83	106.61	98.943	102.8	101.21	100.34	104.02	113.1	102.27	102.72	102.15
101.64	100.11	96.423	97.622	100.34	100.89	97.107	100.26	93.245	104.68	103.58	97.24	100.13	100.69	104.31	105.04	98.108	103.61	99.617	98.194	99.63	100.72	100.4	104.79	105.49	100.3	101.22	95.954	100.54	98.236	103.82	99.785	100.44	97.836	95.804	99.41	96.932	95.037	97.674	100.58	94.737	101.06	100.77	102.67	104.59	101.73	105.14	96.663	97.73	100.75
104.13	100.59	100.75	105.63	109.44	106.33	98.773	105.78	103.4	104.13	103.7	108.11	102.83	101.6	101.85	110.48	107.99	104.35	107.31	98.439	104.03	108.52	104.68	103.4	105.01	106.33	112.42	104.14	103.92	99.235	104.37	105.89	107.32	104.67	105.37	107.34	109.63	105.09	106.87	103.71	106.95	102.29	104.2	104.02	97.026	106.99	108.25	111.01	107.81	103.31
106.04	106.21	105.52	102.94	107.07	105.56	105.49	108.54	107.97	106.26	98.115	104.72	104.4	106.54	99.641	104.48	108.19	106.82	100.84	102.46	106.31	104.91	103.79	103.09	110.05	106.4	105.17	110.32	109.52	104.11	104.6	101.13	110.58	108.58	109.71	107.35	100.15	106.46	108.15	103.65	105.63	104.39	109.49	107.45	101.74	103.22	107.19	110.78	107.74	107.23
101.19	100.06	109.05	103.74	104.51	100.83	102.82	109.4	99.682	107.6	106.2	104.84	108.86	102.37	99.702	101.51	107.28	104.59	105.17	102.88	106.69	102.56	104.32	105.8	106.08	104.99	106.46	101.79	109.83	104.73	107.23	107.97	102.83	99.435	102.31	107.77	106.48	107.07	103.95	100.47	102.82	107.16	107.51	101.7	106.65	105.36	104.88	102.93	108.97	98.803
103.66	103.7	109.46	96.315	102.91	108.5	109.52	105.79	104.42	111.51	112.38	101.03	99.731	99.246	104.47	102.07	108.04	104.4	95.927	108.97	104.44	103.68	106.53	104.39	105.94	107.48	106.14	103.17	103.97	108.08	108.29	107.42	96.663	103.34	104.3	108.83	101.71	108.41	96.401	105.33	106.12	112.1	102.6	96.957	102.65	100.5	101.52	100.85	102.14	101.16
111.62	117.82	113.79	115.05	108.6	111.77	109.21	110.14	106.83	113.1	108.16	110.92	110.01	104.63	110.01	109.75	105.81	110.06	116.03	116.84	115.52	108.13	117.17	116.39	116.46	110.53	114.47	109.13	112.51	119.28	104.48	115.94	110.97	110.34	109.23	107.09	108.58	114.62	111.7	112.24	118.4	111.54	110.54	114.91	116.16	108.91	115.46	111.9	112.34	114.27
105.01	110.82	109.34	101.5	101.1	111.38	109.03	104.79	107.61	105.67	109.32	108.95	109.2	103.92	107.79	102.54	105.72	102.52	109.21	98.895	109.58	109.82	111.2	103.35	106	100.43	100.84	106.16	108.06	106.77	108.29	103.72	107.35	104.43	109.74	105.77	100.9	112.25	105.89	105.64	109.57	104.96	104.66	106.24	107.46	107.89	107.87	108.93	109.81	102.22
98.865	95.079	98.764	104.78	94.689	98.73	102.73	97.299	96.524	106.68	111.57	98.396	98.706	100.3	100.79	96.354	102.22	102.05	99.209	96.278	103.73	101.38	101.89	99.595	101.49	103.92	99.624	92.767	101.61	96.438	93.689	102.51	98.386	104.35	105.69	98.677	101.66	100.18	99.56	106.95	98.368	104.77	90.903	97.71	97.63	101.83	98.397	105.54	102.29	100.04
104.55	110.46	103.04	110.38	105.1	105.65	105.21	105.14	111.3	107.48	107.14	107.96	108.52	110.04	108.12	102.65	107.42	96.161	106.08	112.95	105.06	104.08	104.86	108.76	108.84	107.38	100.13	101.74	101.69	105.89	107.94	106.58	103.94	111.7	106	109.94	111.68	104.19	103.51	104.62	110.27	99.057	101.41	108	107.93	104.24	109.45	105.82	109.41	107.78
119.99	117.71	116.02	117.53	117.28	120.23	119.16	121.17	110.85	119.62	122.99	119.57	113.66	122.13	117.53	115.66	117.13	113.47	117.68	112.83	121.33	117.67	117.65	119.71	115.79	122.9	119.23	116.84	120.41	118.06	119.62	115.42	116.63	112.73	118.45	124.24	115.77	124.03	113.16	125.03	121.44	124.88	117.78	108.45	112.58	121.08	120.63	114.02	120.27	124.64
107.08	111.52	108.37	110.97	114.06	105.47	112.36	108.13	112.2	104.27	111.33	102.46	105.82	109.58	110.96	110.71	111.34	110.26	114.95	111.1	109.38	120.44	111.44	112.47	105.85	120.4	109.62	105.9	110.19	113.24	113.48	109.51	111.72	110.81	114.95	106.96	112.11	113.26	113.1	109.98	111.54	112.08	112.93	111.07	105.14	110.29	113.57	111.91	112.79	102.94
118.33	118.01	117.19	120.99	128.5	118.43	123.29	118.93	117.93	115.5	118.02	116.45	117.01	116.37	114.63	114.42	117.71	117.95	115.03	120.09	121.55	120.75	116.93	119.22	113.89	120.14	118.69	117.21	116.38	116.9	116.71	118.98	118.52	117.14	114.61	118.89	113.9	113.56	119.3	121.78	118.81	119.46	114.68	107.59	121.01	111.18	117.01	117.72	115.23	120.62
108.31	118.11	114.73	112.11	103.96	111.49	109.14	110.87	108.72	116.1	109.41	108.77	111.35	107.13	108.32	111.14	108.07	115.37	108.9	119.07	112.23	107.69	112.44	113.03	116.73	110.34	109.53	115.38	114.19	110.06	114.26	112.75	106.17	111.6	108.61	117.48	118.18	114.06	113.1	115.82	109.49	108.99	110.7	108.86	112.68	112.45	118.88	114.75	116.5	119
111.05	110.91	106.14	103.07	103.77	107.47	104.72	100.66	111.13	112.66	108.23	105.76	107.81	112.16	104.36	110.9	108.13	110.87	107.44	107.55	111.77	115.01	107.09	107.87	110.14	104.74	100.98	99.791	109.43	107.88	104.68	105.73	102.53	106.85	101.85	99.504	104.08	109.81	105.32	103.02	103.71	112.18	105	107.69	105.11	106.43	109.17	106.14	107.34	103.68
107	98.386	107.09	98.897	108.41	101.76	104.28	106.12	108.97	104.82	108.75	105.41	114.12	107.88	101.7	102.76	107.11	102.65	101.73	107.59	107.21	107.54	105.46	105.56	103.35	104.32	103.85	104.2	109.05	102.39	100.56	112.66	100.22	104.1	106.12	105.74	100.79	109.1	101.75	104.75	98.21	99.669	113.6	105.28	109.33	99.995	107.46	110.06	111.29	108.09
105.81	111.74	104.34	105.15	109.47	107.74	100.91	110.91	107.41	108.86	107.54	101.4	100.95	102.29	106.2	106.23	103.43	96.966	102.91	107.29	105.74	104.18	102.69	104.95	99.672	105.72	108.86	105.44	102.74	111.45	108.29	112.68	105.45	97.443	102.07	101.78	101.88	99.37	104.57	101.26	102.81	105.07	101.41	101.13	103.51	107.7	113.08	104.1	102.74	103.86
111.42	106.34	105.1	105.51	105.08	102.06	101.64	106.93	106.08	107.71	102.82	102.83	114.54	100.67	103.46	100.17	100.71	106.65	107.38	103.34	108.07	101.51	107.79	103.96	102.03	106.08	107.06	106.12	108.56	105.96	104.37	101.78	111.11	101.94	103.96	110.49	110.25	109.36	105.44	106.35	98.906	105.28	107.75	110.34	101.97	109.01	104.8	104.54	107.79	105.89
109.52	108.83	103.14	106.55	101.21	107.07	105.86	105.35	104.19	105.86	107.24	111.15	109.02	107.09	109.44	99.648	96.381	102.94	98.804	109.28	106.28	106.98	101.57	101.18	109.15	109.71	107.93	103.25	108.78	107.04	110.65	105.71	107.49	105.92	105.58	106.18	102.57	104.57	107.77	100.78	100.48	106.43	105.18	97.224	111.24	108.62	109.68	102.59	111.42	108.35
115.76	121.94	111.8	106.42	118.89	112.84	112.47	119.61	111.97	115.34	115.12	111.09	110.97	110.76	110.38	110.8	109.19	111.48	112.83	117.23	118.17	112.59	113.73	113.06	115.32	112.35	114.47	114.1	105.49	117.91	110.93	112.2	110.34	113.8	112.14	109.75	119.06	120.79	115.66	113.41	116.36	114.29	115.61	113.9	112.25	117.6	106.79	106.12	109.3	112.11
108.76	105.62	109.58	107.97	115.42	105.96	115.75	119.57	110.01	111.24	110.59	111.8	110.4	112.42	105.91	111.48	106.91	110.13	105.82	119.28	110.63	105.09	112.84	110.4	111.59	116.05	116.22	106.71	112.87	111.88	117.01	114.44	115.6	115.77	112.32	109.62	114.7	109.31	113.87	111.32	113.3	105.67	111.65	108.59	113.47	112.46	108.82	117.53	107.52	113.37
107.67	99.841	98.729	107.72	98.328	107.68	106.54	98.444	99.004	104.16	99.573	103.79	94.33	100.76	104.39	103.08	103.82	104.51	97.594	98.888	106.98	106.22	98.985	97.805	107.37	100.41	99.928	102.69	99.831	101.11	100.87	104.49	96.917	106.73	98.87	98.738	101.27	93.061	102.2	99.331	95.735	100.07	102.39	103.85	102.07	101.53	95.855	102.49	100.73	101.41
111.79	117.35	114.99	112.76	118.95	112.93	113.42	114.45	115.06	117.75	112.8	112.63	109.49	116.23	108.32	110.3	109.58	109.48	117.52	110.54	109.73	115.52	116.85	105.7	113.38	110.95	121.22	114.98	107.56	112.14	112.76	110.14	120.16	114.62	116.63	112.44	109.69	113.14	118.76	112.99	114.14	111.93	111.46	106.12	109.83	113.51	107.65	112.79	109.61	105.56
112.95	106.72	114.88	115.64	112.98	107.31	114.77	113.37	112.87	114.68	114.63	111.08	116.26	103.48	104.15	111.09	117.37	115.24	107.76	113.61	109.04	105.44	111.8	111.24	113.21	114.89	118.54	118.72	105.72	113.15	115.03	110.77	113.83	108.68	109.15	121.07	113.06	110.71	109.08	111.44	113.94	111.96	118.91	112.98	116.45	116.05	108.25	113.99	110.9	120.66
108.12	106.47	107.18	111.67	111.49	102.69	107.81	101.66	112.39	103.51	104.51	105.53	105.69	111.57	102.34	96.117	99.992	111.44	102.33	108.97	101.81	105.49	107.3	111.07	101.66	103.46	106.28	103.14	106.56	111.45	103.06	103.07	109.41	102.16	107.63	109.56	103.72	101.45	103.7	108.91	109.59	100.81	108.37	109.21	103.57	107.09	107.03	116.89	106.43	104.81
108.57	105.56	106.04	104.99	111.32	101.96	107.79	106.32	102.26	107.26	108.18	104.05	104.48	104.36	110.66	104.16	99.322	106.8	101.2	111.27	98.508	101.9	109.14	110.15	101.76	99.665	108.62	105.07	102.35	108.64	108.42	96.227	101	110.18	108.95	105.12	108.03	101.81	104.71	101.47	101.09	105.22	106.43	104.84	105.33	109.25	100.42	107.04	100.26	105.12
106.22	103.61	104.45	103.57	107.08	111.75	113.49	111.65	108.39	113.24	105.94	117.06	114.02	106.81	110.96	103.83	110.73	111.85	104.76	114.53	110.88	114.02	109.66	111.25	116.34	110.09	107.62	104.16	108.11	108.27	112.73	114.74	107.18	103.77	112.38	107.22	112.89	114.32	109.52	110.19	109.54	110.86	106.19	113.84	112.18	110.19	116.35	105.9	112.83	114.68
102.42	103.77	98.817	109.62	101.32	106.29	100.05	106.39	101.95	103.46	96.096	104.39	106.3	102.91	106.23	107.8	103.1	102.96	98.516	105.97	102.23	102.69	108.07	99.775	98.489	100.71	98.751	99.565	101.62	100.94	106.65	104.89	103.77	107.86	98.107	101.68	98.712	108.48	101.22	101.19	105.57	108.5	104.43	108.62	102.6	102.17	107.63	107.73	101.67	99.714
106.09	110.6	102.29	109.92	107.4	104.68	104.88	105.94	101.54	107.02	104.44	107.87	109.26	112.11	104.24	106.36	103.16	107.96	104.06	107.11	107.09	110.12	111.2	103.98	102.61	107.48	105.82	108.63	107.02	105.86	101.99	109.59	103.72	104.18	102.77	115.19	106.76	100.92	107.52	99.275	108.54	108.28	103.07	104.39	111.57	106.71	98.999	94.912	102.96	103.75
97.217	100.53	103.46	100.51	105.65	102.51	102.6	105.14	101.04	100.97	104.63	100.87	99.428	99.316	97.537	106.62	96.975	104.65	95.987	98.824	94.439	91.217	99.54	103.93	95.097	98.864	101.24	95.092	103.65	99.943	99.064	101.95	102.59	106.38	99.257	97.364	95.614	100.3	98.959	103.68	98.781	102.67	100.24	98.777	100.38	97.124	101.88	105.03	100.78	95.872
106.59	104.38	111.38	115.25	108.69	118.34	105.13	105.72	108.46	115.68	112.35	110.2	115.31	113.86	114.42	112.18	111.82	115.78	106.28	108.42	110.41	107.08	114.32	113.79	116.48	110.87	112.94	108.37	110.54	112.6	112.71	117.71	110.36	106.57	114.1	110.64	113.81	112.56	113.6	112.69	104.26	109.28	109.32	111.55	111.99	114.66	114.13	116.73	110.38	106.48
105.55	96.787	99.848	92.267	101.48	105.87	110.47	105.17	95.163	97.296	100.26	99.041	99.845	102.17	100.41	95.362	101.67	103.16	101.62	100.7	100.3	101.2	99.656	97.921	100.81	97.05	97.92	105.5	96.581	106.59	109.96	95.21	99.618	104.44	104.29	94.452	98.958	98.512	103.19	97.014	102.16	101.84	98.15	105.79	101.36	95.619	103.51	100.35	103.22	99.866
115.38	106.62	116.85	112.14	114.45	118.52	113.74	107.78	107.37	110.48	107.92	114.71	109	109.86	115.5	113.17	116.86	114.74	106.76	106.33	112.64	117.69	115.27	111.85	107.94	109.02	107.98	113.51	115.2	109.78	106.34	115.37	115.55	112.15	110.04	110.45	111.16	115.03	108.24	109.71	116.71	113.91	109.51	115.8	107.31	110.69	111.11	111.46	111.49	112.5
107.71	103.75	107.97	101.71	104.46	104.05	103.51	105.83	105.69	97.262	106.02	102.58	103.2	105.66	104.32	105.02	106.35	102.9	97.283	102.09	103.02	108.74	102.29	107.74	102.71	106.09	106.64	105.7	102.49	102.59	106.55	103.85	113.61	107.77	105.57	109.41	107.66	106.3	105.74	103.68	97.977	104.45	98.062	105.81	104.78	101.11	107.15	109.96	102.9	103.36
103.25	111.59	106.79	98.043	103.35	101.17	110.42	109.3	102.24	109.87	107.26	102.87	109.3	108.13	107.94	99.711	108.78	106.21	109.33	103.55	110.28	98.597	108.68	106.87	104.3	99.979	103.41	102.12	112.64	103.57	100.3	106.19	99.688	108.32	104.38	102.03	101.54	105.06	109.63	105.45	107.41	104.51	101.35	103.32	100.49	99.037	102.91	106.15	112.02	104.59
105.94	103.95	108.48	111.13	102.53	115.11	104.75	105.46	108.73	103.93	108.81	108.08	110.87	114.26	103.61	107.49	108.67	105.35	105.6	109.07	106.66	100.29	117.22	107.05	109.76	104.6	100.47	110.18	101.22	99.759	104.04	107.91	101.36	107.33	107.2	105.84	99.222	107.63	100.05	104.02	110.13	108.1	107.97	106.86	103.93	104.34	112.32	107.73	103.52	104.02
103.01	107.39	99.291	110.02	102.37	104.12	103.83	104.91	103.98	104.86	104.54	100.95	111.38	106.05	103.1	108.02	110.44	108.87	104.94	111.32	106.01	101.46	110.11	105.05	104.75	110.65	102.12	106.56	103.35	106.81	99.712	105.06	104.44	109.31	110.89	105.85	108.63	105.59	108.66	108.72	111.12	106.68	107.35	109.45	101.7	105.29	101.88	98.304	102.82	99.643
114.76	108.82	110.7	101.61	112.68	112.71	119.12	108.42	113.32	117.83	107.85	112.06	108.94	108.74	116.53	107.73	114.26	104.82	111.73	107.64	111.5	114.73	112.05	109.43	112.57	117.02	110.29	107.91	111.09	108.7	109.51	113.01	117.4	109.46	109.3	107.39	110.78	109.83	108.01	108.64	114.94	110.63	111.48	106.15	110.83	110.77	107.88	110.19	120.27	108.69
101.85	103.46	108.45	108.6	102.47	106.55	110.35	103.77	103.46	101.72	107.27	106.01	102.79	107.7	108.66	109.18	96.815	104.24	105.55	107.51	101.55	107.37	105.83	99.085	104.52	108.68	104.79	106.86	105.16	107.44	104.46	106.43	111.08	107.54	102.29	107.26	107.14	102.5	109.65	109.9	106.06	110.91	104.1	105.33	103.42	106.47	104.4	109.16	114.57	105.1
114.13	120.08	117.59	112.99	122.33	119.09	121.88	116.32	115.3	109.52	121.73	116.79	118.28	113.09	116.13	122.94	116.11	122.16	119.23	115.02	120.33	113.21	111.75	121.4	115.21	117.63	107.91	114.33	123.71	114.95	120.71	117.67	116.12	119.23	113.81	117.62	119.65	119.08	119.98	118.94	119.93	115.83	111.02	114.71	116.08	111.45	117.12	121.95	117.25	120.83
92.554	100.14	97.026	98.155	100.66	101.54	100.38	100.22	103.73	98.44	99.791	104.38	98.286	101.83	104.07	98.902	107.02	102.64	101.3	100.2	106.65	98.044	97.905	99.994	96.958	99.364	99.817	99.13	99.76	100.48	96.069	96.73	95.519	101.19	93.792	104.42	99.857	101.23	103.87	97.559	99.409	101.29	98.731	103.85	99.608	106.46	99.548	104.11	100.5	101.56
102.31	109.91	104.1	100.54	106.48	106.28	100.02	103.4	106.41	109.42	103.7	103.4	107.81	104.83	105.67	104.93	101.94	98.433	103.59	103.6	105.28	107.39	106.58	106.66	103.1	96.827	112.33	105.56	112.33	103.35	104.36	106.64	102.4	113.9	105.09	102.75	107.37	110.37	100.52	109.75	104.65	98.852	106.92	104.81	103	103.45	103.05	105.21	103.74	109.27
103.98	102.53	107.06	108.23	108.36	108.04	104.45	101.4	109.73	105.96	104.12	107.78	106.05	105.06	105.82	100.17	103.87	110.23	104.87	102.99	103.01	106.14	98.661	111.58	108.89	107.35	106.6	105.51	105.48	102.04	102.9	107.87	108.41	109.44	113.72	113.05	111.65	103.77	111.46	104.13	106.28	109.27	108.42	108.4	106.71	109.36	101.99	107.45	103.24	110.24
111.91	105.61	110.85	108.08	111.99	109.09	111.51	107.88	114.34	109.7	106.11	115.28	108.22	111.75	111.55	105.08	103.69	112.82	108.72	110.91	102.65	108.66	108.63	109.07	111.52	111.57	109.83	112.43	101.24	111.43	110.83	113.13	108.05	111.36	116.13	108.62	109.36	111.53	107.28	105.75	112.2	107.04	117.94	108.19	113.95	112.05	108.93	116.9	110.45	109.11
101.14	100.02	99.112	100.36	96.089	100.66	105.57	104.79	100.43	95.073	98.054	100.86	99.201	99.027	102.21	96.621	105.97	97.533	93.975	99.481	100.17	107.06	99.12	103.58	106.33	100.65	100.38	103.98	94.886	103.77	99.581	99.94	102.56	89.805	101.92	101.9	97.354	94.983	99.432	97.918	100.26	105.17	98.305	100.01	100.23	101.46	100.15	97.563	96.686	96.433
108.69	105.43	100.76	103.27	101.97	103.68	103.8	110.16	104.98	112.89	105.28	105.85	103.22	101.09	107.5	104.07	101.32	110.74	103.54	96.286	101.83	107.6	107.11	107.49	101.72	107.79	104.65	107	108.04	104.29	109.66	105.75	105.77	110.2	97.133	108.99	106.69	102.22	106.57	101.22	102.53	105.83	109.4	99.894	107.83	106.82	101.37	99.118	105.53	110.43
111.89	102.87	108.36	102.96	102.08	108.68	105.19	113.48	99.4	97.94	111.38	104.75	103.16	108.04	102.26	105.92	108.66	110.68	105.33	112.22	101.26	105.53	106.34	110.05	112.97	103.73	108.32	106.88	108.69	110.41	107.26	100.78	112.7	108.23	104.01	109.26	107.36	107.36	103.3	106.79	110.96	109.95	103.09	104.28	112.53	110.61	103.37	108.58	107.21	103.58
108.64	103.51	104.47	106.53	107.63	102.81	106.26	109.76	113.75	104.41	103.1	103.94	107.57	102.35	109.19	103.51	103.29	112.67	105.13	102.27	107.6	103.33	102.52	102.43	106.03	105.98	101.3	106	110.94	106.37	107.03	97.603	102.79	109.27	104.13	106.34	107.32	103.64	106.22	106.38	105.79	107.44	101.03	105.38	103.08	106.08	110.2	107.29	108.43	110.45
104.97	100.19	111.72	99.616	105.63	103.38	102.39	97.217	106.83	105.46	105.39	109.96	105.74	102.78	107.42	108.66	108.55	101.53	105.92	107.55	111.7	104.75	108.19	103.75	107.55	101.32	102.08	102.42	106.85	106.93	113.07	102.98	112.12	103.12	108.33	108.09	110.09	112.88	109.04	106.23	104.08	106.41	102.86	104.81	101.74	106.59	110.14	107.29	99.706	107.24
106.07	111.9	110.76	110.81	117.9	116.45	115.24	109.07	117.09	109.17	115.38	113.82	117.79	112.99	110.49	111.25	111.73	109	108.25	112.76	115.81	111.12	105.34	105.77	115.33	109.12	105.99	112.69	116.19	109.97	111.29	108.99	113.38	116.52	111.88	110.2	114.17	105.71	118.2	112.84	109.96	113.9	116.41	109.59	109.47	114.58	107.63	108.73	108.44	113.87
106.89	116.39	104.86	112.33	112.46	113.2	110.79	106.3	112.05	113.98	109.16	113.87	111.73	108.32	111.77	118.71	117.69	117.83	110.53	113.05	112.64	108.54	114.84	118.34	117.29	108.69	110.96	108.67	109.72	114.73	107.18	109.73	109.47	112.9	118.7	110.03	111.02	110.32	117.75	113.32	108.49	106.39	107.25	115.15	107.63	105.88	111.06	105.66	107.89	113.75
102.16	105.18	99.629	91.85	98.571	103.9	104.69	99.655	98.446	99.94	104.54	99.082	104.07	102.78	99.135	96.01	97.987	97.565	102.78	99.497	100.31	98.698	100.48	95.114	105.59	98.854	101.3	100.75	106.16	97.355	101.51	100.09	98.369	105.88	101.95	98.804	98.302	102.07	96.524	104.08	100.55	98.99	104.59	101.16	98.65	95.982	99.657	105.97	95.29	106.47
98.759	99.389	99.733	102.47	98.649	100.25	98.319	96.946	105.31	95.475	93.278	100.79	96.326	97.63	105.04	90.292	96.892	103.14	96.866	99.139	95.588	91.565	99.032	100.4	99.764	100.5	99.413	96.954	104.61	97.919	104.91	95.092	100.43	93.163	100.64	101.91	101.2	99.245	101.65	103.19	97.954	101.98	95.977	99.085	98.742	103.61	103	101	101.54	96.523
101.21	108.09	101.73	105.91	110.5	108.41	103.72	107.79	105.1	107.55	97.651	112.89	108.02	101.84	106.63	106.01	105.16	101.43	102.83	101.47	106.65	111.47	101.28	105.39	99.814	101.61	104.85	101.59	102.99	103.12	97.746	101.38	105.44	109.55	106.44	106.13	106.63	98.13	105.05	107.9	107.91	106	104.12	106.62	108.15	103.48	101.97	105.44	107.16	103.73
102.07	104.22	103.81	107.95	111.97	104.21	105.39	106.28	106.35	105.6	105.71	104.21	101.44	103.81	102.99	105.2	103.7	99.117	102.57	105.13	103.43	104.61	108.01	100.91	96.086	104.05	108.11	99.585	105.18	105.88	109.26	113.54	107.64	106.67	109.33	100.86	106.21	106.25	99.078	102.85	102.75	104.06	101.04	99.803	102.86	104.03	100.67	107.05	102.41	108.99
108.43	114.36	112.76	110.83	113.32	108.8	110.13	113.53	113.1	115.25	109.94	113	113.89	112.04	109.34	113.18	116.23	110.9	112.72	110.36	112.19	117.83	110.07	104.46	109.02	119.02	113.83	110.24	111.44	110.89	117.32	113.71	117.57	105.93	112.76	113.61	117.34	113.55	113.29	115.51	113.83	115.18	113.28	111.9	111.92	114.07	114.79	108.82	111.92	115.33
101.25	108.23	106.28	105.69	107.76	111.2	103.13	109.72	109.69	103.72	104.93	106.93	109.22	106.99	106.75	115.15	105.8	108.91	100.07	109.16	106.44	103.46	105.31	102.72	103.51	109.43	108.91	106.61	104.87	110.15	104.18	104.87	105.43	95.61	107.24	104.71	110.92	110.53	104.41	105.03	104.19	110.78	108.95	106.92	104.42	105.05	108.67	106.15	102.58	111.19
97.963	105.18	104.42	105.39	104.31	103.42	100.58	108.83	103.17	99.494	104.11	102.85	103.45	94.864	103.71	101.77	103.35	106.69	104.62	105.69	107.57	99.718	107.94	100.78	104.34	105.87	104.13	104.73	103.61	102.6	109.24	107.61	98.965	99.67	109.66	108.37	108.17	108.39	110.86	105.84	107.16	100.24	99.689	106.45	107.75	99.157	105.29	106.31	103.73	102.6
104.93	108.29	113.81	104.04	113.1	115.94	114.71	114.83	110.24	109.57	110.62	109.1	113.43	111.64	107.59	116.32	113.93	110.74	114.18	110.58	118.71	112.54	116.35	114.51	111.62	116.85	110.36	103.69	117.32	111.15	111.81	104.04	113.1	114.18	110.91	118	111.76	118.19	110.53	108.99	109.83	118.32	114.52	105.41	110.01	112.09	112.33	110.46	110.24	108.99
103.95	102.98	100.7	104.75	104.41	110.09	109.08	102.43	109.54	107.9	105	105.92	104.91	110.65	109.15	107.32	106.27	102.43	108.1	102.03	101.61	113.02	106.45	99.312	104.15	113.02	106.11	102.51	102.24	112.94	99.736	103.31	105.07	99.134	109.49	105.21	109.26	102.9	102.74	106.98	112.58	101.15	102.18	109.72	111.47	110.38	107.56	102.96	103.21	105.53
102.45	105.08	106.09	101.86	101.76	109.67	107.98	100.28	105.42	109.71	100.4	103.9	104.79	108.26	102.98	111.12	105.08	107.61	107.85	101.85	104.02	103.72	99.85	101.77	101.66	101.04	107.52	103.93	103.86	97.598	100.57	107.26	104.96	106.22	108.25	108.22	103.14	101.25	106.78	102.55	110.44	104.92	102.26	102.2	106.71	108.25	107.52	95.352	103.37	106.91
111.82	112.36	111.02	108.13	115.01	111.57	115.33	120.59	117.17	109.9	120.42	110.58	109.04	108.35	113.62	102.06	113.71	107.88	112.48	115.6	105.3	108.84	120.6	110.8	110.42	110.55	100.09	114.5	115.25	106.85	111.68	110.62	115.1	111.28	111.23	112.53	112.61	112.82	116.27	115.13	114.83	112.75	114.13	114.99	112.49	113.56	116.75	105.71	116.48	109.38
104.25	105.13	102.44	110.04	110.47	107.6	103.36	106.16	111.79	103.44	104.17	104.42	113.76	103.45	112.48	104.48	104.05	100.63	105.07	106.97	108.85	103.35	100.46	98.39	106.88	105.78	110.37	109.69	105.75	101.74	106.07	109.57	108.58	109.16	104.8	109.54	108.67	102.24	104.72	105.81	110.26	103.83	108.6	109.58	107.14	106.59	112.66	105.19	109.54	109.15
104.22	111.19	107.03	104.6	102.04	100.55	100.86	96.501	97.163	100.61	105.73	107.78	102.93	103.19	105.96	105.43	102.39	104	109.11	101.8	105.43	101.97	103.94	106.89	110.81	100.44	102.48	115.45	99.707	108.1	104.16	109.69	102.26	99.082	106.15	106.83	104.64	103.92	104.48	99.091	105.26	100.06	98.977	105.41	104.82	108.9	99.926	104.08	103.98	108.47
107.65	107.37	107.73	106.91	101.9	106.25	101.49	109.21	106.22	104.05	105.75	113.22	108.55	109.47	100.45	106.87	109.31	105.2	101.39	103.58	104.41	106.04	99.268	107.53	106.64	104.2	102.83	110.13	108.15	103.73	112.31	107.04	112.4	104.12	102.56	111.43	105.51	101.32	101.42	105.15	102.54	108.98	108.98	106.63	103.76	110.29	112.6	106.98	105.91	108.3
98.375	103.83	106.96	98.226	102.74	99.728	95.099	107.59	100.35	100.65	102.85	99.95	100.38	102.86	95.846	100.91	97.844	98.735	97.229	101.39	100.38	100.52	103.27	94.09	103.79	98.045	96.244	97.864	102.12	105.57	101.15	98.698	96.246	98.01	101.23	101.28	92.926	96.131	101.45	92.835	96.895	106.14	98.886	98.212	99.527	99.827	101.15	101.98	108.6	95.934
109	109.18	106.19	101.31	100.12	100.12	110.36	104.16	103.66	103.83	104.55	106.86	101.67	104.67	101.5	103.38	98.589	102.84	109.05	104.37	101.66	102.2	103.44	101.38	109.94	106.81	108.07	109.63	102.58	105	101.43	99.793	99.983	100.6	104.97	99.373	109.11	103.34	103.8	103.01	102.78	98.006	104.51	100.99	104.66	104.29	106.62	102.46	109.16	100.42
110.6	102.96	103.38	102.92	105.9	107.16	113.55	103.08	99.925	107.76	104.32	107.43	105.91	106.84	102.18	99.289	106.44	107.25	106.51	99.626	109.88	107.92	104.16	104.79	111.21	103.84	106.86	104	107.34	108.53	104.86	105.27	102.09	98.718	106.65	109.31	113.1	106.49	105.34	104.63	105.82	103.96	106.05	100.15	104.52	103.2	109.1	99.058	99.668	102.09
107.93	116.33	108.54	109.63	115.59	110.9	106.3	117.95	106.85	109.07	109.89	110.46	109.12	111.6	115.1	112.01	114.06	111.62	107.68	105.4	114.06	106.27	113.61	112.83	112.03	108.01	115.91	107.89	105.39	113.06	113.51	113.37	110.52	110.13	110.24	113.3	109.51	111.85	114.07	117.4	116.44	113.02	114.64	108.78	109.34	111.67	108.9	109.3	116.57	112.28
109.75	103.08	102.27	112.32	104.3	99.791	102.04	104.44	102.62	106.96	110.18	103.12	100.33	104.41	102.52	107.62	110.75	99.035	103.76	107.9	99.528	103.54	105.17	107.97	107.04	101.21	107.99	105.31	106.77	101.9	108.03	105.72	101.52	103.85	103.83	98.523	104.11	105.47	103.51	107.51	101.98	106.46	102.44	104.26	106.95	104.4	105.98	102.91	109.85	105.5
105.93	107.28	102.99	106.17	105.39	105.1	103.66	108.71	104.34	105.76	101.75	104.19	108.69	106.97	108.23	101.83	105.41	101.63	109.8	106.63	105.83	108.14	97.215	104.89	108.02	98.074	104.76	106.6	111.8	108.47	103.08	109.06	106.52	111.57	105.61	95.977	106.44	100.88	106.8	103.21	100.93	90.249	97.403	108.43	107.11	101.35	100.82	111.01	100.29	104.04
107.7	114.78	113.19	107.58	111.16	106.58	116.58	115.92	110.9	112.12	108.12	110.11	105.43	109.98	104.04	116.54	113.58	110.67	107.75	107.05	113.43	107.37	114.75	112.33	105.9	107.34	113.93	106.46	109.77	112.74	108.74	109.16	112.83	111.04	107.55	107.06	108.55	107.55	107.53	108.59	108.24	105.39	111.08	112.85	106.29	111.01	108.15	111.48	107.85	105.53
105.69	101.85	103.91	108.74	101.11	104.97	108.82	108.72	104.45	98.771	105.72	106.32	104.52	105.82	106.27	104.51	109.55	104.13	102.61	101.68	100.36	104.67	103.64	106.61	107.13	104.07	106.33	101.59	106.31	102.47	104.75	100.64	104.16	111.36	103.01	112.28	108.18	108.88	100.5	109.92	107.01	104.74	103.26	104.02	100.64	109.82	103.05	107.14	104.74	109.03
109.16	100.72	107.9	100.03	107.89	106.75	108.12	106.14	107.14	106.65	110.85	102.12	101.69	102.46	103.25	106.71	103.67	108.97	111.69	106.03	101.91	103	111.29	107.13	107.03	103.63	110.23	107.56	107.58	111.91	103.55	106.3	101.3	109.19	108.52	104.21	96.965	106.71	101.99	106.59	112.06	106.17	103.05	104.26	105.34	101.01	109.25	103.15	104.66	113.73
98.035	100.86	96.383	99.064	104.13	108.5	98.939	104.56	93.014	104.87	99.523	107.95	99.458	102.44	93.945	101.78	94.648	100.95	102.93	105.78	96.102	100.09	98.438	103.29	107.06	97.918	98.037	101.38	106.54	101.85	106.52	98.152	104.49	102.96	97.732	108.11	101.48	99.729	105.17	102.93	101.4	104.08	99.006	98.971	98.465	94.522	96.991	95.913	101.86	101.45
105.42	103.05	96.652	106.32	103.92	107.3	110.05	111.52	99.749	103.94	105.28	104.37	100.03	102.93	110.84	102.01	114.63	107.79	111.44	103.31	108.65	98.217	116.39	107.39	109.1	101.88	104.36	103.53	109.64	105.81	100.8	105.61	104.54	110.06	105.46	101.82	101.19	104.7	105.1	106.31	105.16	107.17	105.49	102.92	109.27	104.22	100.19	111.08	103.4	103.38
115.07	112.96	115.34	109.92	100.18	116.64	108.91	116.88	113.95	104.89	116.26	112.87	109.19	110.59	107.42	109.71	110.19	114.36	110.71	110.58	109.17	116.98	114.38	106.41	107.36	109.5	112.28	111.82	109.86	114.75	111.9	113.61	114.73	108.87	112.51	109.65	117.2	109.93	116.08	111.81	113.87	111.44	113.5	111.93	109.28	112.94	122.01	109.78	114.72	109.01
112.65	113.91	107.2	106.35	107.61	113.05	112.76	118.65	114.73	113.12	110.17	107.76	104.62	112.69	110.35	111.32	109.18	108.23	101.63	104.76	113.64	113.78	104.92	111.56	111.43	109.35	101.94	104.92	112.93	115.63	107.81	109.79	108.83	110.4	110.71	114.88	111.81	106.93	110.67	114.38	110.29	115.81	108.21	112.46	118.87	114.99	111.56	111.28	105.94	114.08
114.82	120.02	110.54	115.97	113.9	117.74	114.29	119.93	113.24	122.55	120.59	116.23	121.59	115.77	115.08	115.31	117.3	120.53	117.84	116.73	118.73	113.25	116.75	116.61	110.39	109.89	122.61	113.15	121.82	112.69	115.76	121.44	112.71	113.46	116.49	115.5	112.81	118.76	109.61	119.84	119.03	121.78	117.47	114.85	114.59	118.71	118.92	116.73	116.18	117.65
116.74	100.81	102.98	104.27	104.17	104.27	105.56	101.82	104.21	98.461	107.61	106.02	107.93	96.874	108.2	101.74	111.99	109.83	107.38	106.05	103.85	99.146	105.09	108.39	107.64	110.24	104.12	107.72	112.43	104.6	106.01	109.27	102.02	101.36	105.74	106.77	101.63	104.35	104.1	110.02	102.84	106.19	107.89	107.06	105.89	101.49	99.87	110.41	97.849	99.067
108.59	99.958	100.96	103.14	100.4	99.968	102.07	107.94	106.77	105.67	102.81	109.52	100	104.01	104.37	102.91	101.6	102.18	100.19	112.85	109.84	98.51	103.25	102.42	104.5	110.03	111.13	104.46	105.32	107.65	103.3	109.13	111.8	104.85	106.36	102.28	107.89	110.57	105.25	104.93	105.78	105.85	102.46	108.28	105.32	109.19	103.83	106.26	105.31	105.79
108.66	106.79	105.76	106.01	102.04	108.06	103.55	112.14	106.58	110.08	103.32	104.15	103.26	105.17	110.42	104.74	106.66	106.33	110.98	97.509	104.15	108.68	109.1	109.88	98.65	107.5	104.91	104.06	108.4	107.97	104.26	104.79	101.95	106.35	105.44	105.55	107.02	109.97	106.32	107.78	105.44	106.41	116.62	102.86	102.84	104.72	110.6	104.87	99.727	111.86
105.51	113.86	102.89	105.32	101.82	109.16	101.5	111.53	97.888	112.77	103.23	109.93	101.63	103.25	104.61	104.62	106.79	104.7	108.54	104.49	103.06	106.63	106.37	104.74	100.88	111.53	111.04	108.73	107.94	103.92	101.37	110.9	104.78	105.22	98.088	109.35	109.97	103.06	110.4	108.17	107.28	108.49	106.62	108.6	99.224	100.59	108.6	108.64	110.71	109.3
106.21	108.43	104.56	110.87	105.15	112.42	111.76	110.33	114.25	111.41	107.98	114.48	120.06	111.31	118.64	106.57	113.49	107.18	109.33	114.06	107.89	113.03	117.53	112.15	103.16	108.14	113.74	108.86	107.68	111.92	116.3	104.16	110.36	110.8	114.2	111.83	116.13	115.82	118.38	122.13	110.54	107.25	113.36	104.53	108.24	112.37	110.77	111.34	110.66	113.12
117	119.52	117.12	117.21	118.34	119.21	110.52	122.63	117.07	116.23	118.22	113.62	116.91	118.61	117.25	113.5	118.53	116.61	122.26	118.94	112.67	115.97	115.69	120.21	112.72	116.4	116.59	114.51	117.63	122.83	121.21	123.35	124.13	121.55	116.64	126.6	119.43	115.61	116.75	117.33	118.21	115.32	121.96	116.12	113.84	113.95	112.37	119.05	120.57	117.74
108.81	112.74	117.29	103.06	113.09	113.31	111.53	111.81	111.87	113.83	112.86	121.28	110.92	107.72	108.58	114.77	113.75	114.27	111.1	110.61	106.48	114.11	106.3	113.47	110.54	115.68	111.6	111.23	120.5	112.51	107.68	108.41	119.34	108.41	109.55	118.97	118.27	103.21	106.72	113.32	110.01	108.06	112.86	119.95	112.5	110.74	114.23	109.22	112.42	111.92
108.39	108.97	107.39	114.82	112.79	114.76	111.36	110.32	115.36	112.17	106.15	108.62	109.52	111.96	116.26	116.83	109.78	112.41	117.55	113	114.49	122.52	114.78	107.13	108.84	111.21	113.33	114.32	114.28	110.65	112.97	113.34	110.83	109.97	111.4	112.65	111.75	114.18	108.53	113	114.14	115.76	113.02	110.36	106.61	117.43	116.94	113.1	111.9	112.2
103.35	106.54	104.55	100.49	106.23	110.22	112.81	105.54	107.31	105.73	102.48	106.08	107.24	112.28	100.72	107.78	115.11	105.47	101.75	105.88	109.68	104.74	107.8	107.33	109.02	112.37	107.45	105.94	110.44	104.04	117.55	108.02	104.84	111.4	104.19	105.61	102.39	103.53	110.04	106.56	99.511	107.2	102.36	110.75	106.85	104.88	103.32	102.68	113.68	108.2
118.98	118.77	120.81	114.25	125.65	117.95	120.83	116.68	112.94	111.01	116.24	119.68	120.07	109.94	112.61	121.17	115.3	118.85	119.62	123.6	114.2	114.92	117.95	117.36	120.29	116.64	120.71	119.38	115.05	116.57	114.35	116.62	117.36	117.89	118.02	119.96	114.22	118.54	114.16	114.93	125.6	119.8	124.52	117.98	118.6	122.56	117.49	116.97	116.21	117.94
107.31	97.296	104.55	108.59	106.97	107.37	107.09	107.88	103.05	101.33	105.77	107.51	104.3	107.87	103.44	107.98	100.43	101.14	103.47	103.71	105.96	105	106.04	103.78	103.33	114.55	102.33	108.61	105.39	104.18	104.86	107.43	103.26	111.92	94.649	103.69	110.02	105.94	107.48	106.91	102.57	99.647	107.52	105.77	112.89	104.11	99.744	103.41	108	104.39
101.99	102.97	106.74	95.454	95.756	107.42	94.811	100.01	101.17	103.07	103.39	103.98	109.82	100.61	96.694	106.55	104.05	99.904	93.7	95.134	101.25	99.472	97.575	104.41	104.32	100.77	101.41	96.955	104.02	92.61	103.28	95.959	95.294	105.62	102.35	101.5	101.95	99.029	102.14	99.795	98.953	106.77	105.6	97.674	94.764	97.685	100.88	100.01	100.75	94.498
107.18	104.43	110.06	107.48	103.79	103.36	104.87	102.87	102.38	108.78	105.84	107.89	104.11	103.48	103.36	109.39	107.19	111.55	108.42	101.41	107.64	105.56	109.48	107.77	104.07	101.13	108.07	101.15	104.88	108.24	106.85	100.98	113.7	100.71	108.43	109.08	107.27	105.95	106.67	107.73	105.32	113.47	111.94	106.99	107.12	107.42	106.71	103.87	106.84	110.05
110.45	113.89	110.61	113.01	114.98	111.43	113.8	112.78	112.75	105.72	105.72	113.42	114.35	108.19	113.16	109.56	106.13	110.22	108.57	110.48	105.73	112.03	112.62	117.62	117.4	111.35	108.96	112.86	113.34	112.32	117.22	112.1	112.26	113.17	112	108.94	110.17	110.1	106.07	113.05	112.6	112.94	113.92	108.27	114.77	119.8	115.44	106.2	106.33	109.68
100.88	102.95	101.85	105.24	110.02	103.36	100.14	96.735	105.28	102.44	102.87	103.87	102.47	107.07	98.031	98.049	105.65	104.39	107.6	108.55	104.16	112.47	108.39	101.54	107.83	103.65	106.47	99.857	101.71	104.81	101.05	105.86	98.685	98.515	105.46	102.36	107.83	101.55	108.52	102.3	106.34	107.83	108.41	93.54	107.01	107.2	104.97	103.27	97.197	102.7
106.06	105.49	102.19	111.57	106.43	102.91	107.84	103.72	107.66	108.67	107.27	110.3	108.45	103.32	105.03	111.09	107.5	112.5	108.4	104.48	104	104.29	106.05	104.6	114.19	103.24	106.15	104.22	111.17	107.95	100.27	108.87	112.55	103.46	109.03	108.96	103.52	104.59	100.3	104.61	106.31	102.47	106.88	103.21	103.64	105.51	104.84	106.77	105.01	108.91
106.05	104.46	95.877	102.24	102.92	109.38	106.58	107.14	106.85	102.69	102.09	105.75	107.99	104.04	104.92	108.86	105.5	100.65	108	105.71	102.68	108.45	102.44	112.21	103.02	108.05	101.04	100.88	103.2	100.89	105.64	108.44	103.93	104.81	100.89	99.544	106.66	105.42	102.53	103.02	103.2	103.64	96.346	104.68	105.95	105.58	104.25	103.14	105.09	104.8
114.67	115.3	117.62	109.38	119.43	121.03	116.27	113.56	118.73	115.13	123.84	117.58	115.58	117.23	122.2	121.88	117.3	116.21	120.18	114.43	114.78	110.88	120.25	128.41	122.76	116.4	123.94	116.12	118.98	110.59	117.73	115.62	115.97	115.63	121.13	118.72	118.58	116.04	112	121.59	120.32	117.8	115.81	112.12	118.9	121.21	109.99	120.61	122.48	118.7
100.25	96.739	97.531	103.92	100.87	100.13	99.728	98.902	101.63	104.97	104.78	99.988	100.27	97.489	105.64	101.95	99.856	94.287	100.23	96.243	100.42	102.35	96.835	99.935	91.096	95.565	98.41	99.206	94.293	103.44	101.75	101.7	98.795	106.13	99.24	100.32	99.415	102.3	97.863	100.73	96.839	96.584	99.673	100.83	100.37	102	97.666	94.194	103.04	98.686
99.738	101.36	110.11	114.66	103.94	103.44	103.63	106.41	101.58	106.37	105.1	111.31	102	106.52	104.82	104.26	104.91	97.658	100.78	108.29	110.88	109.3	102.41	100.04	106.31	111.77	104.56	106.55	105.49	105.69	105.22	102.34	101.58	101.53	103.71	104.01	104.12	108.16	99.266	106.44	97.715	102.54	115.26	107.04	104.55	106.56	110.61	106.9	110.99	106.55
103.15	108.3	103.01	97.472	103.72	103.18	109.64	103.33	113.25	103.54	107.54	113.22	104.81	103.02	106.1	105.19	102.61	103.88	103.42	103.66	106.58	105.74	108.74	102.41	101.25	110.26	98.691	107.04	102.3	107.93	104.02	103.57	110.06	108.45	103.48	108.79	105.81	106.62	105.33	99.251	100.32	109.34	101.99	105.01	105.55	100.74	107.79	98.699	106.04	102.48
102.54	105.2	104.87	105.13	100	107.28	100.44	110.22	103.62	103.5	103.29	107.51	101.07	96.437	110.77	104.03	110.82	106.64	107.86	110.87	102.23	104.32	104.95	104.3	107.7	105.86	103.94	107.64	107.91	111.02	109.88	108.35	106.75	101.95	103.38	100.43	103.45	111.74	101.14	105.1	110.44	108.14	102.54	101.15	105.98	105.76	98.589	96.561	104.12	106.09
98.551	103.96	104.92	100.27	108.82	107.41	105.21	106.22	101.7	101.01	105.21	108.13	103.19	103.38	111.03	105.85	95.988	108.32	100.69	101.33	101.78	105.38	96.779	105.05	106.22	107.95	99.44	102.88	102.65	103.71	101.59	106.63	97.724	99.593	104.99	95.905	93.054	103.15	109.99	107.22	105.57	102.28	107.33	108.28	101.75	110.76	100.99	104.67	99.888	101.93
112.99	108.74	109.1	105.12	112.17	111.95	114.98	106.22	114.94	112.83	113.41	112.35	108.58	114.53	108.14	115.79	110.64	112.53	109	112.05	108.25	113.09	115.35	112.17	109.08	113.11	115.09	114.8	117.59	111.36	110.13	112.57	108.77	114.02	115.62	104.85	110	109.31	114.85	113.64	115.14	109.17	106.89	112.81	108.72	113.07	110.34	101.84	102.94	106.59
104.55	103.82	109.15	105.26	111.25	107.34	114.41	107.49	111.59	106.72	103.22	109.17	102.98	102.49	103.59	106.11	107.25	106.58	107.17	103	103.42	101.73	112.3	107.07	107.81	108.99	101.52	103.52	106.3	104.21	107.79	113.84	100.34	106.13	106.34	104.1	108.29	101.91	105.04	110.57	106.56	107.07	104.94	116.71	105.93	106.79	106.06	106.88	111.04	107.19
106.69	99.694	107.54	113	112.34	103.91	107.26	103.34	102.59	105.43	103.72	104.29	101.39	106.08	103.29	105.04	104.08	100.92	101.45	98.71	106.36	106.54	103.3	104.81	106.31	108.59	101.27	106.96	108.36	106.52	109.27	103.59	106.48	102.93	104.25	98.565	105.42	107.13	103.68	104.77	103.81	109.91	107.52	102.31	105.75	106.74	104.67	109.08	100.33	101.78
106.43	104.97	98.996	107.32	105.71	97.766	98.377	98.503	93.9	95.462	94.921	102.3	96.727	92.295	104.46	97.6	100.39	100.47	103.29	96.808	94.274	101.55	96.116	102.45	97.727	100.92	97.96	99.782	95.593	100.81	89.76	96.814	98.633	102.32	102.67	97.206	104.27	96.897	99.451	98.982	95.849	102.16	99.62	100.37	96.615	99.302	103.39	96.266	100.8	99.934
104.75	102.66	101.78	103.65	106.29	100.76	105.97	109.9	99.606	104.57	107.2	99.401	100.18	105.39	95.311	108.18	111.11	102.37	101.35	110.06	107.91	105.38	101.95	102.65	107.47	99.831	105.28	104.85	106.94	105.15	109.89	102.51	102.76	103.28	105.56	103.03	105.43	105.59	107.15	105.49	106.41	98.704	106.07	107.89	100.13	108.37	106.83	106.59	109.2	108.13
109.12	100.22	102.44	106.36	105.08	95.845	104.56	104.6	111.46	106.37	100.8	105.19	106.27	105.85	104.85	106.64	110.59	104.6	102.6	100.66	104.29	108.37	101.96	108.65	107.05	100.33	103	100.72	111.69	102.09	100.14	107.85	108.39	104.98	103.04	109.28	98.976	110.93	103.22	101.46	109.73	105.78	108.54	100.67	106.37	98.217	114.27	104.08	105.02	101.9
101.75	100.8	105.61	98.131	107	98.329	100.24	98.855	100.56	93.53	103.14	98.593	102.06	101.93	106.38	104.69	103.66	101.4	98.973	99.027	102.94	95.463	102.21	99.62	97.535	100.32	101.88	102.99	106.37	96.787	99.469	99.148	105.24	103.61	105.78	105.25	98.202	102.03	99.843	94.459	102.59	105.7	105.72	103.87	99.249	102.07	96.299	100.23	95.595	100.15
108.88	107.47	100.54	101.41	102.43	109.57	102.19	106.89	109.6	102.12	104.73	97.523	110.94	106.75	112.15	106.32	105.84	111.56	102.89	107.55	105.11	104.65	106.4	113.24	106.23	104.37	105.53	106.76	109.43	113.86	106.1	103.49	105.21	111.54	106.14	109.01	104.94	103.59	103.34	103.04	106.42	108.51	99.749	105.56	100.53	100.91	107.74	111.78	104.18	110.91
101.66	107.25	110.96	100.45	105.99	106.91	104.2	105.4	110.76	110.34	104.43	105.03	101.26	112.23	109.6	109.16	102.99	93.833	102.55	100.88	105.91	107.87	107.42	101.27	106.69	109.22	108.84	107.97	107.38	104.84	104.95	104.65	104.19	108.59	105.76	103.7	100.8	108.62	101.97	108.53	104.74	102.75	105.4	102.43	104.15	108.22	105.13	109.42	106.7	107.26
105.9	107.34	109.61	105.59	102.5	101.77	96.978	101.8	104.44	109.9	100.5	100.52	105.8	105.83	114.75	106.47	106.46	100.07	97.57	104.68	105.17	104.1	106.68	104.18	108.18	107.02	105.99	106.16	105.06	102.86	102.61	113.16	100.49	100.83	106.32	108.93	104.32	103.26	104.85	106.61	107.44	106.8	110.82	105.81	106.31	103.85	99.617	102.54	103.42	101.81
120.64	115.85	116.88	116.45	118.51	117.26	115.13	116.09	116.48	117.38	113.51	110.88	111.04	109.48	121.47	112.24	113.79	113.19	118.12	111.76	118.32	118.74	119.09	108.01	115.57	119.99	117.85	112.99	112.08	121.76	117.21	115.23	116.02	112.18	116.11	113.19	115.98	119.11	115.2	115.16	110.82	116.18	113.03	122.51	119.91	116.47	117.7	116.15	115.77	113.74
112.53	110.52	115.89	104.73	107.48	111.03	117.92	111.86	111.9	106.98	108.9	109.01	108.8	108.49	111.98	117.75	107.74	107.56	110.59	107.39	109.9	108.54	119.64	107.18	113.3	108.61	113.8	112.87	109.6	117.69	106.98	108.56	109.27	104.12	109.53	116.09	111.44	110.54	120.05	109.39	109.24	109.97	107.85	119.08	116.45	115.77	112.48	112.33	109.34	112.53
90.278	94.803	98.684	97.51	98.803	104.65	95.976	99.237	100.69	99.513	104.79	103.04	95.357	94.217	103.77	106.92	93.823	103.61	101.17	95.098	102.95	101.84	97.726	102.52	98.736	99.167	98.249	109.16	99.544	99.995	96.74	98.167	104.07	95.757	96.829	101.44	100.31	101.17	100.22	100.22	101.22	100.58	99.733	96.711	97.66	104.95	101.41	99.996	95.383	95.453
110.43	118.14	117.87	120.74	116.65	120.64	116.52	117.54	116.94	115.56	117.22	118.58	114.22	120.05	117.72	119.47	118.55	113.77	122.7	123.94	109.97	115.9	115.34	113.73	118.84	116.3	119.09	119.16	122.5	116.23	122.06	121.5	114.17	110	122.43	122.86	117.93	114.15	118.54	119.1	121.33	121.17	114.37	120.71	121.35	112.34	108.68	116.02	114.97	117.03
104.76	103.98	102.98	106.87	105.54	106.01	103.4	106.7	106.59	101.47	111.27	109.96	103.91	105.13	102.84	102.09	108.5	107.35	104.72	106.54	106.49	99.638	105.8	105.59	98.935	102.09	103.13	106.81	95.969	105.09	106.5	105.62	103.45	101.27	99.15	108.18	107.18	109.59	103.14	104.99	102.58	105.59	107.3	103.88	108.44	102.21	100.63	104.75	100.24	108.54
104.31	98.843	105.36	116.88	103.89	104.04	100.17	110.55	104.99	104.64	105.55	101.93	103.17	105.98	108.06	113.08	105.83	108.21	102.61	101.94	102.34	100.3	103.17	103.44	105.65	101.56	105.02	105.42	106.76	108.25	106.61	106.53	104.36	108.62	109.75	102.19	105.93	105.56	98.691	102.72	104.29	103.79	110.5	101.58	106.54	101.12	102.58	99.657	98.103	102.74
107.68	106.67	102.1	106.01	99.762	101.58	105.78	100.7	96.544	110.52	108.76	103.81	106.29	100.97	104.34	100.01	103.64	98.062	102.13	101.64	109.62	107.34	109.82	105.31	104.27	107.44	103.86	106.98	108.25	105.45	113.7	107.29	107.69	113.15	103.5	111.12	105.54	108.78	98.425	106.84	105.66	100.7	103.95	108.76	104.58	103	111.76	113.34	101.17	106.79
112.89	110.67	113.58	111.78	118.28	104.69	111.78	107.04	105.75	111.22	113.24	111.7	113.1	108.28	110.63	111.85	105.87	114.51	113.52	114.68	109.3	103.96	108.24	114.47	105.05	113.45	110.27	110.69	114.99	113.64	108.4	110.37	117.62	109.15	111.76	112.78	115.42	117.49	120.18	108.12	113.22	112.47	115.54	107.62	115.4	103.68	116.17	113.14	109.85	115.05
116.05	105.02	101.78	109.47	101.13	113.53	99.975	104.95	109.52	104.3	108.33	109.18	96.474	105.11	106.76	107.82	106.06	100.1	101.38	112.47	103.68	109.14	105.95	107.32	107.89	111.52	109.34	97.589	108.43	106.15	102.27	103.37	106.16	99.607	103.69	110.3	107.89	109.26	106.39	107.7	109.11	109.56	104.12	109.27	101.83	108.03	100.9	101.59	109.91	100.29
116.29	114.98	111.56	111.96	109.66	109.48	109.98	119.85	108.07	109.26	112.78	109.79	113.55	113.44	108.26	110.43	117.49	106.62	111.47	109.78	112.41	120.6	109.33	116.22	111.88	110.19	115.19	109.75	108.62	111.3	110.68	106.77	109.75	107.63	108.86	106.87	111.17	108.64	108.38	107.1	108.31	112.93	102.65	113.28	107.19	113.57	113.71	109.53	111.02	112.7
100.95	100.87	106.83	98.767	98.576	100.65	99.755	98.829	101.47	105.36	97.786	101.72	99.356	98.526	103.37	97.499	97.101	100.1	101.23	105.01	99.105	100.18	102.52	102.05	103.25	97.191	100.99	98.715	108.03	95.637	103.28	101.83	97.666	99.15	101.2	101.28	96.49	94.106	98.816	96.423	102.52	98.002	101.91	98.102	99.753	98.81	98.275	102.54	103.92	95.319
103.16	103.56	98.465	98.693	98.75	102.62	100.72	104.14	98.31	100.39	96.71	100.43	96.531	102.76	102.59	103.35	98.027	94.775	100.38	98.333	100.98	103.12	103.39	98.841	98.869	97.728	99.842	94.844	93.776	104.18	100.72	96.317	104.45	102.65	100.85	97.97	106.5	92.209	102	93.237	106.59	100.46	101.44	94.904	102.71	97.485	103.7	104.9	105.47	104.55
109.76	101.85	106.05	106.73	104.08	112.19	110.81	117.67	104.19	107.5	106.05	104.67	103.8	107.7	105.11	102.3	95.253	105.55	103.49	109.9	107.16	103.6	110.6	104.93	102.08	99.16	105.24	113.02	100.68	105.76	116.48	104.82	106.66	102.88	106.11	100.2	105.64	108.74	107.61	104.65	105.79	108.47	105.96	104.05	104.25	107.98	105.93	105.16	104.64	104.6
107.17	101.26	104.08	111.37	107.69	112.98	102.26	105.46	113.12	106.95	103.29	103.97	103.78	109.92	107.38	103.19	104.15	105.81	109.47	107.54	112.04	104.27	111.03	108.2	117.99	103.07	99.235	103.78	101.95	103.04	104.03	103.99	100.6	105.53	107.56	107.43	105.87	107.03	104.98	110.17	104.34	105.38	101.06	101.19	105.71	97.686	102.15	115.33	105.52	104.69
113.72	115.18	109.53	113.55	110.32	111.09	118.03	116.73	116.31	106.24	115.88	112.37	108.46	113.09	113.8	112.34	114.43	105.96	116.97	115.47	107.97	111.04	107.39	115.71	116	118.17	109.99	111.37	112.78	108.71	111.46	113.84	114.11	115.64	106.88	107.96	116.28	109	112.94	120.75	112.77	116.12	111.48	108.87	110.06	111.6	110.51	112.12	116.18	113.02
101.88	101.44	97.094	103.97	101.64	101.3	101.64	98.149	96.618	100.69	102.18	102.92	99.757	110.28	100.57	107.64	95.385	94.457	99.061	98.454	96.079	108.92	103.28	98.543	100.78	101.19	100.73	93.27	98.115	108.16	101.19	97.667	100.86	100.23	102.49	105.75	100.44	100.43	104.29	99.344	107.04	96.992	97.5	102.39	109.76	98.151	107.03	104.56	99.399	98.344
102.72	110.22	109.5	98.665	111.18	102.98	112.82	98.028	105.92	107.37	105.96	112.35	107.56	111.06	98.022	108.43	103.07	105.92	106.14	109.76	108.08	109.97	108.61	103.77	113.06	108.72	113.14	109.54	106.91	103.62	100.64	105.15	110.19	106.16	107.41	104.87	100.47	108.34	107.43	99.569	102.67	106.62	99.74	103	109.84	111.45	96.313	107.09	100.41	115.67
103.96	107.89	107.72	98.186	100.98	103.77	104.14	102.24	106.51	101.9	104.68	106.69	106.94	101.9	107.5	102.74	105.39	114.41	110.31	99.6	104.01	97.711	103.18	106.25	106.66	100.21	104.87	110.06	104.01	105.04	106.31	105.1	106.24	99.166	106.27	103.55	109	103.62	110.11	108.07	100.16	107.03	112.28	111.38	108.33	102.31	106.69	104.97	102.3	109.91
105.3	107.86	107.92	106.3	107.04	110.92	112.84	111.68	102.14	108.8	101.04	108.45	117.76	113.64	115.31	110.62	105.41	103.76	112.11	103.4	113.85	108.57	109.47	110.14	107.3	106.95	111.59	101.6	108.49	105.68	110.57	107.21	110.13	105.45	110.01	101.58	104.63	106.58	112.11	109.59	98.902	106.21	107.39	107.51	104.14	104.44	104.62	114.61	105.37	115.19
99.523	98.058	96.893	96.105	97.108	101.57	98.909	99.292	92.932	103.37	99.352	98.917	105.61	98.81	100.09	96.483	102.54	105.12	90.332	96.215	101.78	96.823	96.664	101.27	102.75	99.928	92.88	94.242	98.751	102.85	101.56	101.47	99.569	100.4	97.81	98.658	100.65	101.24	99.961	95.603	101.68	102.47	96.557	97.742	99.909	98.671	101.13	95.232	107.03	103.98
110.2	111.99	111.86	107.61	118.02	120.38	114.75	111.58	117.36	116.99	108.53	111.95	118.09	113.44	114.89	112.81	111.59	111.29	114.23	109.41	110.39	115.06	110.99	114.24	109.35	116.28	114.06	115.69	110.72	110.57	106.67	112.4	117.47	112.67	101.81	112.34	114.43	112.12	110.03	112.82	105.93	116.67	111.42	112.94	112.04	114.12	115.81	112.22	109.68	112.4
102.21	103.92	97.046	99.614	102.66	99.963	99.452	95.092	94.45	100.01	98.988	105.88	103.46	93.568	96.066	102.86	101.86	98.678	100.37	101.7	94.182	105.93	106.97	106.12	107.07	100.15	106.48	96.803	101.87	96.839	101.99	92.088	97.211	104.23	101.24	107.45	97.14	107.61	100.2	97.361	100.68	103.43	97.601	97.38	102.64	98.664	105.47	94.053	108.18	98.456
98.24	103.08	109.26	105.98	105.26	100.98	101.38	100.32	103.84	104.27	103.21	106.12	108.2	102.97	101.43	98.02	106.17	106.17	105.67	100.86	109.66	101.26	107.97	102.06	103.98	109.2	99.162	105.63	108.88	99.047	102.12	103.57	100.62	101.15	106.66	103.15	108.49	104.97	101.1	101.45	107.02	94.753	101.45	105.88	107.79	110.68	99.529	102.76	104.86	105.54
109.24	114.41	108.87	107.03	111.4	112.72	107.96	114.87	111.32	115.17	111.9	112.72	108.8	104.94	110.32	110.38	105.13	111.09	115.02	112.49	110.92	106.02	112.94	106.78	113.13	108.08	119.74	112.05	104.81	115.5	111.56	111.4	117.48	107.94	100.02	108.77	115.59	101.92	120.09	104.32	115.11	114.23	104.99	111.44	117.9	114.05	114.06	111.59	112.01	109.04
110.33	111.06	103.45	110.65	115.33	113.68	108.94	116.82	115.03	108.89	117.69	110.31	108.32	116.97	108.96	109.11	109.13	105.09	110.48	109.98	106.58	108.75	109.47	110.46	110.09	108.64	113.57	116.38	109.6	110.95	116.59	107.51	116.06	111.73	116.88	111.22	110.99	112.03	107.47	115.89	115.79	108.18	114.17	105.73	113.29	114.72	115.08	118.55	109.58	110.65
113.52	109.42	114.03	112.06	106.78	103.49	115.37	114.59	111.18	111.6	114.41	108.21	111.06	109.29	108.42	108.89	109.24	112.7	104.55	111.69	110.46	110.39	109.13	111.34	112.52	106.9	114.24	107.82	113.28	108.93	107.35	115.47	110.01	111.01	107.94	115.25	114.81	108.8	102.38	110.2	111.26	113.6	106.93	109.13	119.74	110.94	113.9	111.12	106.82	110.72
109.8	107.21	114.32	106.15	103.87	105.41	105.97	103.2	106.74	105.19	103.6	103.99	110.06	106.76	107.83	110.65	110.74	105.61	98.67	104.44	105.34	105.76	106.68	109.08	106.58	105.41	102.77	108.77	103.88	104.36	113.72	101.17	108.7	103.04	100.75	101.34	109.73	103.23	106.66	113.37	103.8	106.68	99.519	105.73	111.05	107.93	104.19	107.65	106.29	109.97
112.84	103.19	108.66	101.46	109.06	109.6	105.71	104.18	104.35	108.59	107.49	106.35	109.88	108.36	107.58	104.61	107.74	104.64	104.48	103.83	105.41	107.84	108.03	109.11	106.8	101.84	102.38	103.07	102.63	107.21	109.25	110.72	110.56	110.05	103.25	106.24	104.86	111.72	98.041	112.59	107.09	106.38	107.69	110.55	98.873	105.81	109.81	109.56	101.72	111.04
110.56	115.11	112.5	111.98	109.83	111.64	113.58	117.9	115.18	111.35	115.44	108	113.44	109.44	108.77	113.75	116.93	113.57	114.22	106.49	109.08	116.03	106.98	104.52	112.9	109.66	104.03	111.48	115.48	114.72	107.74	106.1	121.12	110.96	113.73	107.51	108.99	111.15	113.18	114.66	105.27	111.17	107.26	117.6	112.63	111.43	108.03	115.12	102.77	112.92
102.16	111.43	105.07	101.95	104.78	110.47	108.23	103.37	108.49	103.27	107.65	112.35	108.4	104.28	105.06	111.4	103.62	109.98	104.11	100.68	102.54	111.67	110.66	104.42	109.53	103.21	108.11	103.67	105.35	109.27	110.37	105.11	105.75	111.21	104.26	104.64	113	100.45	100.57	104.25	108.16	111.36	105.24	102.52	105.92	103.68	112.73	106.69	105.36	107.81
103.95	107.36	104.37	111.46	107.55	109.3	106.36	105.11	104.78	109.02	111.04	109.48	110.6	104.78	110.32	106.61	111.72	107.36	101.6	110.53	106.26	105.62	106.48	105	98.134	111.36	107.03	103.29	112.91	99.545	106.1	102.08	103.4	105.79	101.86	106.15	107.34	106.38	115.25	106.12	106.44	108.67	109.46	105.48	100.74	113.04	110.52	106.53	106.59	104.86
110.07	104.19	106.41	101.56	105.78	106.55	102.4	99.54	114.11	106.41	100.03	106.44	106.02	107.18	108.03	107.39	106.97	104.73	103.69	101.66	104.44	105.33	102.67	98.478	97.378	108.6	106.67	107.51	104.21	105.34	107.93	100.91	98.026	102.93	111.45	101.7	105.79	107.02	103.12	110.12	107.44	108.77	107.45	103.94	100.43	104.33	107.93	105.46	103.3	104.02
100.76	97.748	98.959	99.774	102.22	100.45	101.38	100.36	103.03	100.54	97.637	97.601	102.88	110.12	106.02	105.45	97.757	103.18	100.16	88.102	95.657	101.53	104.58	97.742	97.975	101.36	95.055	99.833	99.56	102.81	95.073	104.33	96.756	98.608	104.08	101.27	96.615	102.27	100.9	100.18	99.365	92.674	100.16	97.875	105.48	97.062	100.53	100.08	102.06	102.09
114.13	111.25	113.67	111.07	108.13	108.27	111.49	108.03	110.99	113.14	109.74	106.23	111.18	107.68	106.13	111.32	116.08	112.87	111.36	104.36	112.06	114.81	111.63	111.76	113.58	109.42	111.1	114.53	111.07	111.15	103.12	110.26	114.46	107.21	110.7	112.23	115.56	113.95	113.63	111.78	108.76	110.76	117.3	111.25	105.09	114.01	113.26	112.24	112.27	111.59
105.31	112.21	105.29	114.91	102.81	104.43	107.74	105.02	99.4	109.29	104.96	109.3	108.03	101.36	103.41	103.51	106.66	111.01	108.56	106.58	112.68	111.23	103.08	102.73	103.67	106.39	107.89	95.903	101.94	103.34	102.08	108.81	107.36	102.91	104.24	106.38	108.05	103.96	110.22	105.19	107.45	104.37	105.91	103.86	104.22	103.11	106.47	101.05	104.49	105.77
115.48	109.69	110.07	102.11	110.94	106.4	101.72	106.09	108.39	103.84	108.65	111.25	102.65	106.14	106.67	104.06	103.1	104.03	105.25	103.99	108.79	100.63	106.77	105.04	104.63	103.12	101.6	109.64	108.98	105.72	106.19	109.26	101.86	103.31	99.608	108.01	103.49	98.868	106.71	102.67	104.07	108.51	104.59	107.5	110.11	102.17	109.85	104.72	111.63	112.39
114.1	109.48	111.91	108.04	107.04	108.52	113.56	110.09	109.77	108.42	113.09	111.88	113.07	110.54	112.42	112.05	114.63	108.95	115.98	116.23	113.59	109.18	110.37	111.89	109.3	114.56	114.46	112.67	113.66	110.12	113.35	109.47	111.61	108.19	104.3	108.49	110.43	111.18	109.73	117.61	113.76	112.32	109.86	113.28	108.68	118.47	114.03	117.18	110.9	109.3
102.28	105.81	103.25	104.97	98.92	100.78	102.17	104.89	101.6	92.279	95.42	97.325	103.92	96.849	101.59	107.05	98.583	100.97	101.49	99.938	100.29	98.857	101.28	96.255	98.324	94.871	104.77	105.76	101.04	98.069	101.24	97.82	105.42	100.74	99.043	96.147	100.75	99.68	101.73	101.52	95.574	102.76	101.66	101.06	99.583	99.252	94.855	103.58	99.281	98.865
112.47	107.71	112.44	109.93	106.88	115.96	107.42	105.13	110.05	112.07	112.35	111.69	109.65	113.9	106.72	108.1	117.96	113.76	116.97	114.6	109.43	107.83	111.24	109.63	108.22	114.35	114.59	108.95	106.85	109.16	109.83	110.34	112.77	107.83	105.08	112.02	111.86	104.52	111.5	110.08	108.25	114	112.33	108.65	114.44	108.12	114.09	115.12	107.57	109.76
113.83	115.7	107.83	108.96	115.07	110.39	110.53	105.81	117.9	115.7	106.5	107.42	105.36	113.1	111.37	105.63	107.44	104.27	112.62	111.18	111.15	111.03	113.68	114.13	108.51	113.32	110.93	108.63	116.24	110.1	105.25	109.24	107.23	111.15	104.26	109.9	117.09	105.41	107.63	107.58	114.24	108.37	107.13	104.22	110.46	112.08	113.52	105.1	111.17	110.23
95.63	101.35	95.939	104.58	104.18	104.14	104.25	112.37	92.908	101.59	100.33	109.98	101.56	101.73	99.88	96.061	105.08	106.83	97.02	101.25	99.673	100.97	106.45	102.3	98.255	103.43	103.36	100.36	96.861	104.14	94.724	103.3	103.24	98.848	102.98	103.59	99.309	102.64	102.05	99.214	101.2	105.16	102.14	105.14	101.4	98.912	102.12	97.532	94.453	98.724
93.578	95.661	96.558	102.84	108.64	105.97	99.751	104.11	106.33	98.109	95.141	96.945	96.043	97.584	99.522	104.42	99.952	104.11	100.41	104.52	101.43	93.578	94.15	98.318	97.309	98.671	100.21	99.925	102.27	104.08	99.753	95.692	106.91	98.997	97.953	102.06	103.02	97.05	98.235	101.05	99.58	99.642	87.933	96.058	102.84	100.38	95.594	102.69	99.679	96.08
100.83	109.75	97.561	102.95	109	101.11	101.61	107.32	103.56	105.76	98.515	101.38	105.54	104.58	109.28	106.47	108.75	103.63	102.78	109.87	107.07	103.01	112.4	97.673	107.65	102.78	106.29	107.41	102.95	108.24	108.29	108.64	102.01	109.47	108.6	105.46	104.92	107.82	108.47	103.22	105.56	111.45	107.54	102.9	99.248	111.36	101.09	104.33	105.48	101
109.07	103.95	110.96	103.49	107.91	108.92	111.47	101.75	104.79	105.02	106.87	106.28	108.05	104.22	96.891	103.12	99.714	100.6	102.63	103.81	105.04	107.4	106.57	110.05	113.16	104.58	106.61	102.82	98.106	97.54	105.85	102.05	98.99	102.34	107.2	107.21	106.25	101.51	113.06	107.62	112.44	107.85	104.14	102.36	105.12	107.32	102.16	107.32	102.16	102.93
116.81	112.18	111.29	111.59	117.75	116.03	108.37	106.96	112.45	115.85	107.94	113.72	113.13	118.72	115.64	116.79	108.72	112.03	114.86	114.36	109.1	112.84	112.47	115.31	111.72	108.94	108.76	112.4	110.67	113.96	113.56	109.93	110.81	114.74	110.37	117.12	112	114.05	112.17	112.42	115.92	109.18	108.84	112.18	116.06	107.82	112.36	117.17	110.54	110.94
112.04	107.47	111.37	113.22	110.75	116.63	108.07	107.62	114.87	111.09	114.49	113.55	112.18	112.67	109.44	107.59	112.69	111.36	111.84	113.29	115.67	111.81	115.55	115.92	109.88	104.57	112.45	115.81	112.74	108.33	109.75	109.26	113.52	110.66	105.52	113.87	112.72	114.83	107.22	108.83	109.51	115.96	112.5	111.4	116.25	116.81	110.04	112.99	113.62	116.01
105.11	103.93	102.78	102.21	99.961	106.87	108.44	101.61	109.23	106.16	110.3	104.13	102.19	103.84	102.28	101.74	107.42	105.46	106.18	103.18	104.36	102.7	105.44	113.36	106.34	107.84	100.51	111.21	108.06	102.41	105.92	104.78	105.43	104.32	107.32	104.99	102.7	101.47	109.61	102.03	111.4	105.26	106.24	107.63	96.916	110.52	100.2	106.26	108.24	105.48
107.02	101.94	105.41	102.16	102.57	109.13	107.12	101.79	103.07	101.07	100.98	107.59	107.03	101.06	102.2	107.5	100.81	100.75	104.5	102.08	105.52	96.126	107.99	109.01	107.09	103.93	104.73	103.1	107.45	111.33	104.58	103.34	106.6	110.55	100.29	106.56	98.523	102.41	106.18	109.61	109.42	101.83	112.02	101.77	110.47	102.91	106.26	110.45	101.41	103.42
108.9	104.7	110.73	105.57	109.55	111.92	109.15	112.5	116.15	104.48	109.1	109.24	110.56	113.24	112.46	112.28	109.54	112.15	112.22	115.48	108.84	110.08	103.85	111.87	109.58	113.64	109.92	109.9	103	107.86	110.39	111.42	103.34	101.37	108.74	112.31	107.57	111.76	112.25	108.04	110.15	113.89	109.21	110.34	105.16	102.53	105.65	104.41	107.03	114.1
106.98	108.54	99.146	102.85	102.99	102	105.09	107.6	104.54	105.67	102.2	108.07	104.54	106.77	103.66	105.55	102.77	101.75	111.18	103.46	103.11	96.183	102.11	99.737	102.68	103.85	102.75	105.01	107.73	104.54	109.01	111.94	107.89	104.82	110.23	107.82	101.2	108.66	110.15	108.35	101.07	112.27	103.65	104.12	100.57	110.64	101.7	108.28	107.22	103.91
104.79	106.43	100.1	103.12	100.06	107.21	106.5	106.45	107.47	99.315	102.29	102.96	109.03	106.62	108.31	105.41	104.29	101.68	104.94	111.2	111	107.69	102.29	102.51	103.74	106.97	107.28	100.75	112.05	104.91	105.36	98.877	108.48	104.11	106.66	103.13	114.71	99.857	106.86	104.42	101	102.63	106.61	100.33	100.85	105.08	100.36	105.49	105.72	102.66
106.87	104.37	102.71	96.045	100.3	106.97	104.76	105.2	112.25	104.33	103.01	105.32	109.87	105.32	106.22	109.62	107.67	106.81	105.84	100.93	104.78	108.94	104.66	103.82	106.39	103.41	108	109.79	104.58	107.95	106.91	102.41	97.773	104.57	100.94	109.29	111.56	102.51	104.56	105.36	110.88	106.61	108.18	102.46	97.943	104.22	103.11	100.43	108.68	107.17
108.64	103.68	102.61	102.67	108.78	104.68	104.21	107.34	103.65	105.82	100.55	108.67	103.62	106.19	106.31	107.87	107.15	99.789	101.62	107.78	101.62	101.8	104	103.07	106.71	111.65	103.79	104.8	100.16	109.76	108.59	103.96	100.45	106.46	105.91	101.72	101.42	108.02	111.18	111.19	110.26	102.66	107.9	106.85	106	102.99	106.32	104.6	107.51	104.77
115.88	111.42	120.05	116.14	114.65	113.04	123.12	123.84	115.14	115.38	116.06	119.89	119.96	116.99	117.01	121.44	119.1	119.89	121.27	119.21	122.1	116.9	114.93	112.42	119.17	121.7	122.81	115.62	120.55	117.8	117.01	116.25	116.23	111.15	117.45	117.07	122.65	116.08	111.96	119.17	118.49	125.62	112.15	121.69	116.09	121.88	120.04	113.46	121.1	116.71
109.36	109.79	110.15	108.94	112.33	108.88	112.66	112.64	105.07	112.92	109.67	111.28	109	115.2	113.51	110.68	104.3	114.3	114.28	111.3	113.12	109.11	107.26	118.33	107.69	108.89	112.47	116.01	114.77	107.92	112.69	112.02	111.86	105.01	107.46	105.15	115.06	110.21	110.35	115.35	110.62	106.88	106.23	110.98	101.86	112.55	111.4	106.06	111.44	113.06
106.06	107.86	105.36	108.96	104.06	111.66	108.23	108.64	106.1	109.19	108.09	105.34	108.13	109.68	104.52	100.22	105.88	109.29	105.08	107.96	108.78	111.23	107	103.98	105.82	112.96	106.17	104.53	112	104.04	100.25	109.05	103.23	104.19	109.81	107.85	103.5	108.96	112.92	109.48	106.79	110.38	107.77	106.26	105.45	107.31	110.24	109.45	112.73	110.74
105.22	104.55	104.73	108.78	105.1	104.51	106.06	106.26	104.72	104.79	105.78	108.04	103.48	101.75	104.88	107.34	104.13	107.4	105.16	105.55	104.53	102.97	101.74	105.27	104.52	107.88	104.58	100.05	104.74	106.53	97.908	106.47	101.48	107.47	101.53	112.19	104.35	108.15	107.28	109.3	104.1	111.85	104.76	105.6	108.72	101.03	105.83	107	106.03	107.31
106.9	107.81	113.79	113.78	112.46	115.96	107.82	113.03	111.79	111.85	105.98	113.26	115.11	111.83	115.74	107.49	114.6	109.21	100.9	112.25	114.86	112.97	111.66	102.26	108.23	117.41	115.26	115.8	116.18	111.03	111.7	107.38	118.41	108.26	113.59	111.14	104.73	106.22	113.54	108.11	113.93	108.47	107.59	110.01	113.92	112.03	112.26	114.47	116.63	104.45
108.47	102.63	110.39	108.64	100.54	105.16	104.77	107.95	106.61	104.97	109.21	103.78	106.64	106.66	102.2	104.81	98.537	105.29	98.363	109.55	109.69	113.21	107.62	102.98	103.7	102.13	107.43	102.95	110.18	103.91	99.7	110.44	107.11	103.54	110.13	106.52	106.92	112.48	100.37	101.97	101.77	102.42	103.41	110.89	103.63	101.66	101.22	104.42	107.37	110.65
100.97	107.13	113.55	102.47	102.23	105.2	103.66	100.67	109.57	107.17	105.41	111.42	100.47	100.79	105.11	107.14	106.35	105.33	107.67	108.72	107.9	105.05	101.4	103.8	105.01	103.66	110.35	102.24	108.6	100.55	108.74	108.69	101.85	108.53	102.89	113.63	104.86	108.4	110.15	104.22	111.87	103.02	102.57	105.33	111.72	105.43	102.74	104.44	103.63	99.714
102.71	101.01	99.6	98.64	99.883	98.862	104.03	106.79	95.528	97.994	101.46	99.849	108.58	104.36	108.13	100.54	99.357	98.43	107.81	105.44	102.02	98.122	102.74	97.968	104.37	100.95	93.21	97.38	96.012	104.33	105.98	98.347	103.33	100.23	104.06	93.519	95.98	99.564	101.64	106.62	98.99	95.961	102.36	107.23	96.228	101.34	109.57	95.697	99.607	93.411
103.57	100.71	104.42	104.11	109.75	104.17	111	110.67	108.19	105.7	103.74	101.5	108.03	104.54	107.08	103.09	107.15	105.79	102.76	105.37	107.31	104.99	103.22	104.42	107.26	110.53	105.74	108.01	114.24	104.67	100.11	108.42	109.11	107.34	110.14	107.05	103.31	108.2	110.06	110	104.52	100.04	106.41	113.16	104.15	105.22	107.75	108.27	106.15	105.6
109.82	112.64	113.49	118.03	122.58	118.48	122.3	111.16	116.24	119.58	111.55	110.15	116.49	117.95	115.55	111.24	113.95	108.43	115.06	111.51	117.22	118.06	112.39	118.43	123.17	117.16	117.64	113.76	119.81	115.01	117.18	115.66	115.78	121.39	118.42	114.12	122.03	118.64	125.75	111.38	119.97	113.62	110.57	113.97	118.12	118.39	117.57	117.72	111.46	115.93
105.95	103.75	103.71	107.3	109.14	103.27	104.95	105.93	107.55	108.41	108.68	103.67	109.41	105.24	107.32	102.51	105.44	103.19	106.73	104.47	106.52	107.72	105.68	106.91	106.22	105.49	106.88	102.4	108.26	108.86	99.658	107.57	107.17	106.07	101.67	103.58	100.46	106.65	108.43	106.73	98.417	106.17	106.05	102.67	102.35	106.62	106.31	110.67	105.43	101.76
113.13	108.48	111.47	103.26	104.78	110.38	104.01	111.97	104.08	103.07	109.77	109.34	105.08	109.58	109.85	106.18	109.88	106.77	108.28	104.45	108.61	107.3	109.95	102.67	109.64	104.96	114.47	108.31	107.94	109.4	102.35	109.49	109.53	106.72	95.561	103.94	107.41	106.52	106.3	114.22	106.51	110.09	110.33	106.39	108.4	108.19	107.17	110.34	103.33	106.63
108.03	109.61	106.54	105.99	108.51	109.91	106.52	100.51	107.36	100.13	102.18	106.74	101.98	102.87	101.51	100.77	106.85	109.27	110.87	103.93	99.288	104.53	108.16	107.68	107.77	105.15	109.79	108.23	107.04	109.9	107.91	114.67	105.2	104.22	105.7	103.79	110.89	97.191	99.697	106.09	113.61	101.03	104.76	110.84	103.85	108.47	100.86	105.32	107.37	99.121
107.15	103.19	99.24	107.42	108.43	105.82	105.43	101.25	103.43	101.73	110.14	109.82	101.41	100.41	100.52	104.75	107.15	100.86	105.8	108.64	101.65	105.09	108.85	103.61	101.75	100.16	100.5	105.34	101.88	98.715	97.69	99.568	108.44	101.6	107.65	106.26	103.92	97.443	106.99	103.61	106.17	107.06	103.87	103.07	102.32	106.78	108.97	111.94	107.86	104.76
111.25	103.27	110.75	107.97	102.12	99.543	104.52	103.7	104.55	108.91	111.7	102.69	106.19	102.95	104.84	100.68	109.14	107.8	109.21	106.1	99.845	105.09	104.27	109.36	102.37	94.674	101.75	100.7	100.32	105.41	101.94	103.97	101.63	105.25	103.78	100.65	102.39	101.16	103.2	101.52	101.8	97.487	97.329	105.3	104.35	108.34	104.79	104.83	101.49	105.13
97.556	101.81	94.696	101.66	96.187	97.055	101.11	101.15	103.53	100.04	98.324	100.66	100.4	102.51	105.41	98.735	102.31	100.96	101.03	99.85	95.538	109.28	102.6	102.76	103.6	100.55	99.712	92.387	96.947	101.11	105.63	99.583	96.641	95.623	108.29	100.38	103.14	101.38	101.31	99.431	106.47	98.338	101.93	97.698	93.5	102.13	106.08	101.57	98.514	99.888
103.62	105.94	107.48	112.05	106.52	105.91	104.19	111.66	104.44	105.02	109.32	107.01	109.44	107.74	105.63	105.58	106.36	104.74	102.44	107.82	100.4	112.23	104.83	106.61	106.69	99.847	109.6	107.68	102.11	100.42	103.97	104.61	102.33	104.74	106.88	107.37	113.96	109.71	104.58	104.93	113.27	105.13	100.01	100.98	107.53	99.921	103.35	112.74	105.93	102.8
102.99	105.48	105.28	100.04	101.19	99.843	116.82	100.59	103.76	105.88	110.6	106.55	105.75	102.86	113.44	106.34	107.27	103.37	108	108.11	106.66	106.41	107.95	109.26	112.5	101.28	108.53	107.76	104.94	108.67	106.38	102.13	102.36	111.67	105.67	105.05	102.12	106.17	103.7	106.16	105.86	105.61	104.93	112.78	105.16	110.33	105.28	110.29	97.287	109.5
116.83	110.6	103.14	109.17	112.57	106.13	111.41	110.27	113.14	109.89	107.98	114.22	119.12	116.03	113.08	103.33	111.9	120.93	113.17	113.47	113.93	110.79	112.74	109.92	104.26	117.41	119.67	113.86	108.49	111.94	115.93	108.91	118.08	115.75	107.99	115.95	104.25	113.07	111.84	110.14	108.57	109.26	110.34	110.03	108.52	110.24	114.64	113.06	114.62	110.85
103.69	103.42	98.141	99.12	101.56	95.995	104.77	97.958	106.9	97.522	96.539	97.802	98.989	100.1	101.67	93.898	100.12	99.73	99.7	100.44	99.683	102.45	96.057	106.63	101.39	101.86	93.8	98.209	92.952	95.711	98.913	100.12	97.508	99.799	94.579	98.973	99.244	103.34	100.08	101.23	92.922	102.33	97.44	101.71	101.13	100	97.863	96.999	101.01	98.636
99.305	105.37	103.85	103.58	103.96	111.79	100.98	101.41	109.12	102.37	104.2	105.74	103.14	106.05	102.76	110.62	104.53	110.98	108.33	105.8	106.16	102.32	106.91	112.42	104.46	108.56	105.68	101.73	111.77	108.07	102.58	105.45	101.02	108.5	108.83	109.6	105.88	105.93	104.04	102.27	101.16	104.11	105.59	108.04	114.51	102.52	111.69	106.53	108.7	109.3
107.44	103.52	115.64	109.99	119.03	112.32	113.54	110.73	113.19	105.36	106.91	104.72	107.97	108.98	108.45	103.71	114.71	119.51	114.34	109.99	101.74	110.97	110.18	107.51	118.58	105.25	107.71	112.22	115.88	105.08	106.37	109.32	107.74	105.47	114.19	113.62	108.99	108.5	111	111.59	111.12	106.59	107.49	116.2	102.5	103.81	113.75	106.67	111.11	114.22
107.97	104.79	100.44	103.1	106.43	103.8	106.93	101.22	106.21	96.959	105.95	109.22	104.26	103.58	111.36	107.11	108.26	106.48	108.22	103.4	103.85	102.74	109.25	105.56	108.04	102.81	110.7	106.87	108.69	101.08	109.76	102.95	107.63	103.91	101.7	100.02	104.24	111.73	106.54	103.11	100.58	107.06	106.63	105.13	109.24	108.29	106.16	104.37	105.74	104.17
99.667	97.836	96.261	100.02	100.68	99.817	103.6	95.84	99.52	97.941	93.66	99.751	99.414	100.99	100.36	101.46	99.344	103.64	95.756	96.005	96.196	105	100.46	101.65	96.607	93.12	96.783	97.032	102.48	95.247	95.549	94.659	89.009	95.531	98.177	103.62	98.351	102.19	101.4	101	107.15	98.386	98.505	102.49	101.87	98.762	96.861	101.66	94.523	98.144
106.09	104.21	104.59	109.08	110.64	105.61	117.28	111.84	110.91	108.99	106.43	110.68	111.2	102.48	110.64	106.08	110.32	105.88	113.57	106.82	110.8	106.62	104.49	103.48	107.34	102.88	110.05	106.36	108.48	111.1	106.17	112.27	106.65	109.41	109.55	105.74	102.51	108.21	103.97	97.591	101.46	108.52	107.76	107.44	106.32	102.33	105.52	101.72	103.47	104.75
106.36	103.44	107.73	101.94	108.47	100.84	101.43	107.67	105.06	108.02	107.02	111.41	104.11	103.22	101.88	111.1	105.03	105.93	107.17	108.17	104.37	110.12	112.3	107.99	111.42	107.02	111.22	110.92	103.77	111.66	103.99	107.7	104.6	101.09	101.7	108.15	109.83	107.6	108.73	109.21	109.81	109.06	109.92	100.05	106.86	110.61	111.48	105.02	107.86	103.35
105.82	102.14	106.99	101.84	105.67	102.44	110.52	99.047	107.85	104.34	103.94	108.18	104.49	106.07	102.25	106.45	104.56	102.94	105.59	102.82	103.93	104.96	101.13	106.17	103.04	103.33	113.18	105.07	108.3	103.73	103.46	100.39	103.15	98.227	107.27	107.41	107.03	96.756	106.82	101.76	100.97	100.02	106.87	106.43	103.97	103.55	103.55	99.573	105.49	93.055
102.37	109.2	112.43	108.02	101.55	103.75	108.02	104.94	104.35	108.71	101.92	105.24	103.95	102.75	103.33	103.07	103.88	108.26	105.72	104.52	110.7	101.52	101.84	99.075	104.44	106.69	109.74	106.6	105.88	102.21	110.69	104.87	102.39	105.65	99.823	104.55	106.23	102.31	107.8	110.02	109.2	99.556	105.84	101.64	101.29	103.74	106.29	105.67	107.62	105.3
110.66	114.26	105.8	113.38	112.03	107.72	103.62	113.35	111.86	113.7	110.65	106.46	111.11	105.62	117.06	116.39	114.13	109.48	114.37	114.76	109.92	112.03	106	112.72	110.91	107.89	110.95	105.38	112.81	115.23	113.26	109.86	116.02	109.97	111.13	113.83	108.96	122.7	114.45	109.16	111.58	110.49	110.34	111.68	109.31	109.84	111.51	109.51	107.29	114.16
96.531	97.769	100.72	102.51	106.6	106.43	107.11	104.69	106.19	105.92	102.76	99.274	108.92	95.988	110.43	97.727	103.62	112.71	106.73	111.41	108.6	103.55	107.11	104.34	110.31	105.23	107.17	105.9	107.33	106.89	106.53	100.95	97.663	105.86	107.22	103.87	101.32	104.85	105.84	109.25	108.3	115.16	104.44	108.36	112.7	100.03	106.43	104.88	106.32	108.77
96.449	99.388	101.63	99.75	95.519	97.163	93.212	102.41	101.47	101.54	102.46	96.237	100.19	95.975	97.751	104.28	104.66	103.52	96.614	99.715	102.99	106	105.45	97.018	104.61	102.81	98.902	96.53	92.298	93.062	98.765	100.95	104.52	96.498	102.86	99.706	107.57	96.821	100.52	95.895	101.88	92.867	101.06	97.728	102.06	96.8	104.66	97.271	105.99	98.288
103.46	100.22	102.01	98.98	99.463	102.24	103.56	95.184	99.007	107.99	97.321	101.63	100.61	101.95	103.12	96.422	103.93	90.231	97.739	97.394	102.83	99.462	96.981	105.84	95.918	98.421	100.25	98.281	103.56	99.776	98.412	100.51	97.845	101.76	96.669	95.28	100.62	105.44	96.787	97.965	101.67	97.36	104.13	103.9	102.91	98.635	91.149	104.2	102.86	99.057
117.45	108.29	112.66	113.44	114.37	112.3	115.09	109.12	115.45	108.5	109.66	106.4	111.12	113.5	109.17	118.86	106.12	114.63	112.53	109.28	107.03	116.02	108.04	114.21	117.07	112.35	111.75	116.18	111.75	109.42	105.88	111.27	110.68	116.01	105.27	111.14	116.94	112.65	112.35	109.08	111.19	107.55	107.28	107.51	114.99	116.17	111.6	110.58	108.05	116.18
103.91	100.02	104.97	101.37	109.11	103.68	107.91	105.57	104.84	102.05	105.54	112.78	106.55	106.01	107.32	105.9	103.31	104.44	101.74	103.22	106.09	106.59	105.75	110.26	103.36	104.88	101.48	108.47	104.58	110.87	102.77	103.17	106.93	109.23	112.92	104.89	107.38	108.92	104.28	112.84	106.55	101.33	99.735	108.1	102.97	100.54	104.83	108.53	113.15	102.33
111.62	110.45	108.4	113.14	110.5	113.81	108.9	110.03	108.67	109.84	112.08	113.02	115.15	110.55	109.67	113.49	119.05	116.31	107.49	118.26	113.2	112.21	114.82	110.61	115.75	118.54	106.58	111.04	113.36	111.63	106.45	108.95	110.81	112.39	107.44	106.81	115.35	109.96	111.84	110.99	110.18	105.65	109.66	106.92	116.73	114.53	106.44	110.74	107	113.68
109.79	108.23	104.69	106.36	101.92	102.18	112.62	111.95	107.65	103.66	109.5	110.32	110.06	105.82	98.47	106.16	106.02	102.17	112.06	103.87	100.23	106.43	110.66	107.95	109.22	108.41	106.81	105.58	107.37	96.757	103.09	111.18	108.08	105.82	104.93	114.05	99.191	103.77	104.75	109.12	104.74	103.68	106.42	106.62	104.42	107.85	104.98	110.83	103.92	110.18
111.48	113.16	113.59	106.81	106.32	110.87	108.16	108.81	113.15	106.99	105.67	107.48	114.4	108.09	109.28	112.94	113.19	103.6	110.93	111.01	112.66	105.12	116.97	113.91	102.25	116.72	108.75	106.15	110.79	112.6	107.46	108.69	114.03	113.43	110.37	113.98	110.65	107.27	111.58	108.61	118.35	106.39	110.63	110.52	110.36	108.03	105.36	108.04	113.87	110.49
110.29	109.13	110.07	117.73	104.42	114.57	109.05	116.64	103.63	106.97	108.44	112.95	111.1	110.65	107.61	113.7	118.11	120.2	106.56	113.04	119.96	111.52	109.28	112.03	115.82	113.99	108.79	111.29	116.42	111.5	114.92	113.88	110.9	113.72	110.19	113.16	112.01	111.46	108.69	109.43	111.78	114.34	112.33	112.55	114.82	109.8	110.42	117.68	119.52	111.84
105.3	114.36	106.29	99.669	106.49	103.55	105.24	102.5	112.67	108.01	113.49	100.64	106.24	102.78	106.37	109.64	105.13	106.47	103.84	115.27	102.45	103.09	103.11	99.98	103.35	107.74	107.77	109.92	114.05	101.79	109.01	107.18	102.17	111.19	109.42	106.43	112.64	107.52	95.607	104.09	106.96	106.36	105.66	103.08	107.68	109.2	105.31	100.36	110.31	102.6
99.408	103.64	105.87	104.5	109.41	107.52	109.4	102	102.93	109.82	100.04	111.21	103.27	111.12	106.87	102.53	104.6	107.89	109.71	106.87	108.84	106.4	105.02	111.05	109.6	112.17	106.03	106.97	101.44	101.59	103.74	105.82	110.66	117.12	114.63	100.39	108.9	103.67	108.95	106.7	111.12	111.17	109.39	107.59	107.15	107.93	111.72	105.51	103.36	109.09
113.12	110.21	112.58	112.23	115.16	114.97	110.15	111.07	110.75	113.18	108.02	112.27	113.9	114.72	107.56	112.72	116.43	106.94	112.46	113.59	112.65	107.65	104.82	109.12	107.66	111.13	110.11	116.39	106.43	113.98	117.08	105.15	116.55	115.62	109.39	115.2	112.62	113.6	117	113.28	119.49	113.67	111.49	115.85	111.76	108.15	109.36	109.39	111.89	108.18
108	105.44	107.43	108.65	107.59	104.21	112.93	101.75	112.42	111.03	106.42	108.01	102.66	103.15	112.37	104.63	104.87	102.88	108.33	110.54	107.91	108.25	112.24	112.9	109.74	106.15	101.57	98.227	103.6	103.51	102.34	100.57	99.455	107.35	103.46	99.538	106.57	107.43	108	100.17	102.4	110.63	104.58	108.16	109.36	99.798	105.54	106.28	111.19	107.59
110.21	102.35	106.94	106.86	103.29	104.36	104.4	111.32	99.128	105.99	101.54	98.251	102.63	105.62	109.35	102.73	101.45	105.9	97.258	101.88	99.346	103.45	104.94	103.37	104.92	104.41	103.99	108.31	101.94	102	108.08	112.81	104.87	98.908	107.42	104.97	107.46	103.8	99.802	105.11	103.11	107.41	109.06	103.26	106.56	102.47	106.73	105.69	100.53	104.68
99.954	98.446	104.81	100.21	99.698	103.57	102.22	100.5	97.296	100.9	98.659	97.489	100.86	101.01	92.127	99.428	108.72	99.219	100.68	98.711	99.575	99.988	94.641	105.95	99.857	103.43	100.21	100.48	105.91	101.83	102.06	103.59	101.88	104.87	105.69	98.113	109.83	97.095	102.23	102.14	99.82	94.058	94.207	94.493	101.6	104.32	100.25	101.65	108.14	102.57
112.1	107.92	107.58	110.6	110.86	116.27	113.26	114.41	112.62	110.84	111.16	114.62	113.24	107.98	114.53	111.82	111.58	110.82	118.57	110.83	104.17	110.19	115.54	110.83	111.28	114.16	112.58	112.28	107.96	115.97	115.83	107.59	110.56	112.09	114.64	110.38	116.31	112.32	115.62	106.94	106.99	111.8	106.06	108.94	114.44	110.45	112.57	115.59	109.31	112.9
109.06	114.42	105.94	117.07	115.35	114.69	111.53	111.37	108.12	113.07	110.65	115.96	111.7	115.35	109.21	111.06	114.92	114.25	109.92	113.07	112.77	105.38	105.65	110.34	107.18	105.89	109.22	107.01	105.66	112.82	109.02	111.44	113.48	113.43	112.51	106.79	113.69	109.38	109.31	109.33	105.43	102.58	113.75	112.92	110.46	109.76	107.3	111.08	111.59	109.15
102.89	100.91	98.675	103.5	100.12	95.832	97.204	99.131	97.54	100.63	99.294	100.91	95.261	93.704	100.5	101.74	101.63	104.01	94.367	95.155	103.94	101.83	99.352	99.1	100.7	100.3	98.669	105.11	94.691	100.07	95.361	102.52	99.881	93.611	99.64	97.467	98.456	103.84	96.868	97.883	97.06	102.5	102.15	96.711	101.68	97.941	97.446	103.38	100.68	101.65
111.09	109.9	112.52	112.79	110.67	107.03	105.61	114.12	111.39	108.32	112.02	109.1	115.55	109.12	108.57	107.75	110.56	113.31	109.68	112.62	111.63	109.59	110.1	110.4	112.06	113.29	112.76	109.72	110.86	111.88	109.61	116.42	115.27	107.87	105.04	105.6	111.12	112.59	108.29	116.92	110.92	110.12	112.74	113.13	111.35	118.55	115.49	104.37	109.81	107.94
117.78	117.48	113.18	115.27	113.39	108.43	110.65	115.22	109.45	114.03	112.34	110.42	112.21	112.1	108.34	107.18	108.75	111.66	113.46	112.98	108.53	112.53	104.14	109.95	112.01	112.05	111.28	115.12	115.97	116.68	113.29	109.33	108.26	115.25	106.5	116.84	110.88	113.06	115.13	114.08	112.97	109.4	109.1	115.97	112.87	109.46	111.31	112.49	112.45	110.1
107.75	116.55	114.05	114.47	115.32	110.16	112.1	117.41	110.27	113.56	114.18	117.11	113.87	112.78	107.53	108.15	113.18	108.22	111.02	115.25	113.41	110.11	108.62	110.15	111.16	109.68	111.48	116.14	112.35	112.96	116.91	108.83	114.99	113.7	113.64	109.58	109.1	114.7	112	112.45	106.53	116.47	115.72	115.71	107.65	111.6	114.08	111.32	114.21	118.82
104.73	104.56	107.2	105.12	107.27	108.21	109.51	108.78	104.36	105.92	107.41	109.49	102.72	103.11	104.94	107.13	104.94	110.14	110.91	104.13	104.02	107.96	106.63	104.55	108.7	101.37	107.93	105.52	109.43	108.41	103.01	103.31	108.82	108.89	106.75	96.054	110.28	109.74	101.94	107.45	107.94	105.6	105.12	108.71	103.2	110.35	104.25	102.6	114.26	105.25
105.8	110.44	103.58	106.21	107.41	107.43	109.85	112.36	111.76	105.66	108.71	111.46	110.08	109.18	105.11	115.56	102.04	113.14	114.29	110.23	114.22	110.14	107.48	107.34	109.7	114.81	110.02	113.71	108.91	104.85	110.57	106.5	117.43	109.19	114.24	114.4	111.7	113.8	106.2	108.58	103.18	112.3	110.03	108.17	110.41	112.24	106.84	109.83	104.15	108.95
115.54	112.57	116.03	120.26	122.43	119.09	118.23	121.5	109.68	120.39	122.73	125.03	113.91	117.24	114.97	117.24	115.17	125.43	116.04	117.43	115.9	121.96	113.75	119.65	115.29	110.94	114.39	116.49	119.92	117.11	116.23	114.71	110.57	116.57	120.85	122.58	117.31	122.04	121.88	115.6	123.87	122.95	114.31	119.9	116.56	115.24	117.32	113.86	106.97	114.86
104.41	109.72	103.2	107.27	103.85	111.8	108.17	109.42	108.72	108.05	103.33	105.87	105.19	104.9	109.83	106.46	105.11	106.55	108.71	106.43	99.646	109.3	101.94	110.28	108.27	115.05	106.15	108.07	109.69	102.13	114.06	107.19	104.32	114.11	107.46	100.24	97.908	106.88	103.17	100.92	108.31	100.98	103.34	110.34	105.44	106.73	108.31	100.6	110.24	99.807
111.89	112.69	110.94	109.76	113.03	111.53	106.92	118.88	114.76	106.98	115.05	112.49	110.96	116	115.36	112.91	112.14	109.12	117.32	113.98	115.97	110.17	107.31	121.15	108.4	114.17	112.75	117.04	116.22	111.65	117.18	118.92	110.96	106.46	107.97	119.55	112.9	109.68	110.1	117.33	117.61	112.65	118.01	110.56	110.92	110.24	111.53	110.04	118.75	110.77
106.82	106.41	101.71	110.01	106.43	107.11	105.81	107.85	111.06	107.23	110.84	111.09	104.99	106.99	104.16	99.073	99	105.43	105.57	106.88	103.86	104.25	109.79	103.53	106.79	103.44	113.09	108.44	109.87	111.58	105.69	101.3	111.67	107.71	104.32	107.92	106.84	108.87	103.32	108.85	111.48	100.94	107.91	109.09	110.59	104.36	98.15	106.75	100.84	101.4
101.53	99.557	101.67	95.878	103.23	96.497	98.708	95.525	101.27	104.6	106.38	103.66	104	100	101.23	100.45	108.17	92.047	99.921	102.08	99.441	96.475	105.04	101.04	96.151	97.861	98.666	102.17	103.37	100.2	96.452	97.653	96.371	98.512	98.255	97.306	100.84	103.13	101.3	103.77	101.94	96.509	102.83	106.04	99.168	105.86	99.28	98.714	96.236	98.392
120.49	117.86	124.89	116.99	123.1	112.43	120.53	115.21	122.05	119.4	118.32	118.32	120.07	120.45	119.62	116.52	118.22	115.24	108.49	117.16	113.11	113.68	108.1	110.59	115.43	114.74	119.05	115.59	112.14	115.5	115.2	108.35	117.37	114.65	117.27	119.12	116.56	114.67	122.47	122.18	113.91	116.8	112.17	114.45	115.83	119.48	108.92	112.74	114.83	116.72
109.34	118.83	111.81	103.99	107.85	111.36	110.84	114	106.97	114.78	109.16	108.73	110.61	106.45	112.91	105.71	111.64	115.41	109.15	107.91	111.87	105.06	104.08	102.67	107.99	111.27	105.88	103.35	110.06	114.42	106.12	106.87	110.42	111.3	112.65	108.52	110.87	109.94	113.83	112.52	107.14	110.01	106.74	116	107.4	116.58	115.45	113.18	110.28	110.68
112	111.02	108.12	117.12	111.74	115.13	113.53	101.83	115	107.72	110.72	107.24	110.83	107.66	111.27	109.44	111.02	111.38	111.56	106.16	111.02	115.73	110.46	108.79	114.95	117.16	113	107.36	114.17	110.86	108.79	107.64	106.58	108.91	110.3	110.94	116.63	115.92	107.25	112.72	116.94	110.06	115.32	110.94	118.47	109.41	113.11	109.53	111.66	111.2
107.72	110.39	107.79	105.41	96.166	108.43	109.13	109.78	109.21	105.66	100.7	98.804	100.1	104.07	106.21	109.03	106.8	106.43	109.03	107.36	111.17	99.968	102.6	105.43	102.78	107.83	103.99	111.91	99.501	103.83	103.02	106.16	108.6	103.84	111.72	103.26	109.31	103.49	109.83	102.35	105.28	107.3	110.45	101.16	104.62	107.67	101.56	104.98	111.83	97.961
105.17	108.89	106.86	110.83	108.65	104.71	101.35	103.91	108.73	101.51	105.12	105.52	103.07	102.82	105.12	104.24	108.31	107.2	110.15	109.42	108.91	106.79	102.97	99.024	112.5	113.9	108.6	105.03	105.62	103.09	105.42	108.53	104.4	107.11	100.93	106.44	110.87	105.26	106.31	103.43	108.68	108.36	103.41	109.59	107.73	105.9	106.25	103.31	106.32	110.21
107.18	111.26	110.18	107.46	114.27	111.3	108.86	109.13	116.58	116.25	111.24	106.41	110.08	114.17	116.89	109.45	116.2	106.7	111.63	111.51	108.21	115.64	109.7	114.64	106.67	107.36	110.14	116.66	111.14	105.26	113.71	117.5	115.31	109.58	108.93	117.22	115.37	109.38	101.41	108.77	115.25	108.75	112.61	113.29	110.17	109.98	109.63	110.28	110.15	111.65
111.89	106.69	113.15	114.15	116.63	115.13	111.95	110.58	112.08	103.61	108.02	115.96	107.14	103.74	111.71	108.29	112.43	109.88	110.07	110.31	110.04	113.57	107.86	113.51	115.11	113.1	108.15	115.78	111.47	106.2	114.98	114.63	110.29	107.66	112.67	111.56	113.11	117.11	103.42	107.58	101.52	109.88	109.33	106.89	110.99	107.02	109.3	112.25	115.76	116.05
101.28	108.63	108.59	105.52	107.01	100.14	113.13	103.56	113.45	95.715	106.36	103.14	107.41	106.25	109.09	108.81	102.93	106.75	106.96	99.588	107.32	100.69	103.68	109.51	109.28	105.17	101.46	104.27	107.27	100.54	113.47	99.593	105.89	107.66	107.21	109.03	105.84	104.35	103	105.63	105.5	105.57	108.29	104.2	102.49	102.41	101.21	103.21	112.27	109.97
96.704	98.413	92.995	101.2	97.966	100.23	100.45	101.4	97.473	99.555	101.32	101.74	98.165	96	97.652	95.975	101.71	102.25	100.36	94.33	108.35	100.99	104.58	100.88	100.53	96.689	102.82	102.3	103.27	99.633	90.409	98.017	100.05	95.321	99.947	102.14	105.67	101.64	98.014	105.08	99.78	93.913	96.71	102.8	100.13	99.549	102.52	102.39	99.09	97.161
103.78	103.24	103.62	102.48	106.23	102.45	102.96	99.748	103.8	105.85	107.23	101.23	100.51	106.41	97.704	109.03	100.88	107.67	109.24	106.43	102.18	108.3	103.03	100.77	106.59	109.73	107.38	105.37	108.09	113.79	105.32	104.28	101.74	104.6	101.07	108.3	107.37	102.64	104.42	100.89	99.149	104.14	102.24	95.064	100.22	102.57	104.02	101.72	105.61	103.81
120.14	122.09	110.38	116.2	120.17	112.71	115.65	109.8	114.59	122.69	118.51	112.95	123.44	116.45	112	116.93	114.27	114.72	119.16	118.25	111.43	115.85	116.69	116.96	115.67	115.13	116.98	114.85	114.78	119.69	113.74	114.55	121.99	116.99	119.94	116.9	113.97	119.06	115.61	108.35	113.93	118.24	117.72	122.82	121.65	111.31	120.26	109.12	120.52	119.28
103.67	106.21	105.51	101.25	104.79	104.02	108.43	106.28	103.19	104.46	101.11	103.88	109.87	105.83	99.191	106.83	102.35	99.294	106.53	106.16	102.46	103.26	101.27	102.1	99.797	102.41	105.51	103.1	97.55	102.27	107.55	105.47	99.197	105.12	106.15	106.37	101.03	107.41	105.17	102.48	108.32	109.22	107.66	105.92	101.11	104.08	102.21	109.23	103.12	109.04
114.08	94.952	107.17	105.48	103.88	104.04	106.07	103.46	98.078	104.53	109.65	104.82	105.73	97.274	108.76	104.74	104.73	109.56	107.32	108.52	102.19	106.66	108.48	102.01	108.13	113.57	105.99	103.98	102.57	105.97	102.91	101.82	105.66	104.84	106.89	98.235	105.11	108.61	101.29	106.19	107.12	101.06	105.84	105.28	99.841	102.21	105.2	105.19	103.09	103.91
108.34	111.53	113.58	110.95	110.21	105.96	115.23	112.38	109.84	111.24	113.68	110.82	114.05	113.61	118.57	110.17	112.32	116.06	108.3	114.77	110.83	110.49	111.54	105.91	114.95	108.09	109.78	114.59	115.45	113.92	110.61	115.08	110.03	115.78	104.96	109.06	117.45	105.04	113.32	111.27	112.33	114.87	114.09	110.36	109.41	109.92	113.69	108.32	109.25	110.04
102.76	114.71	106.35	102.57	116.16	105.25	105.34	102.55	114.23	102.55	108.06	99.652	100.69	106.91	106.57	99.158	104.85	104.53	104.65	105.74	100.09	103.51	108	100.27	103.96	106.49	105.77	103.56	109.79	105.93	105.73	105.23	108.83	104.02	104.5	103.36	103.63	108.83	110.05	108.04	104.91	110.86	106.03	108.03	108.43	100.55	106.14	103.06	112.5	111.53
111.14	107.34	110.47	110.57	108.74	111.36	119.97	113.56	112.92	117.68	112.6	109.75	110.46	114.65	110.9	109.25	111.08	117.94	111.85	109.5	106.47	116.23	111.5	109.89	110.31	109.87	110.32	110.09	105.23	113.37	108.49	112.08	111.19	110.48	115.96	115.07	112.34	114.23	115.22	111.41	116.18	109.08	110.17	115.01	108.56	111.66	115.04	110.43	119.86	118.08
104.69	101.72	105.93	98.532	101.53	97.882	103.66	98.465	101.74	96.565	102.51	101.6	99.967	101.01	98.897	97.287	99.347	100.8	101.18	102.03	97.681	99.11	102.34	97.978	99.676	94.974	107.38	101.55	103.19	100.26	99.379	103.4	98.759	104.28	101.29	101.81	101.9	101.56	107.18	96.903	101.69	94.856	104	98.904	103.51	95.493	98.963	103.53	102.01	97.859
114.17	121.43	110.69	111.97	117.94	113.45	115.09	117.61	113.81	117.29	122.62	116.03	121.94	118.1	114.57	115.48	122.43	115.54	118.25	117.32	124	118.33	112.69	120.27	112.53	112.56	117.31	120.73	118.1	115.29	120.82	116.91	111.86	116.7	113.73	113.86	114.78	120.45	122.06	117.19	122.8	112.29	119.99	120.69	120.42	119.31	118.07	112.56	119.76	116.26
115.99	108.87	114.41	114.85	109.05	110.37	115.53	106.36	108	108.45	105.52	117.97	116.98	113.86	114.97	116.78	106.49	112.1	110.74	111.36	106.05	111.86	115.27	115.14	114.27	104.88	116.75	116.87	107.76	113.02	112.39	115	112.03	112.02	113.83	113	108.47	110.02	118.85	109.36	110.34	110.37	116.63	113.75	112.4	103.82	118.01	106.95	114.86	109.36
111.18	110.2	108.45	115.44	113.26	107.37	103.72	105.43	106.02	112.29	109.78	104.9	102.54	107.03	106.26	104.5	103.68	101.75	105.42	105.85	102.56	106.46	105.77	106.52	106.94	114.82	105.41	107.9	111.92	103.77	109.89	105.69	109.36	109.13	109.02	105.17	109.88	97.64	110.95	100.61	106.9	108.17	107.85	100.57	103.95	103.44	103.84	107.13	105.74	99.067
98.186	105.35	102.49	96.066	102.61	103.9	92.411	100.26	96.978	103.25	100.19	100.88	96.166	95.395	98.617	98.442	101.79	98.905	95.705	96.453	103.05	100.85	98.564	94.857	93.922	103.92	98.951	92.953	100.51	95.965	99.106	100.27	99.973	101.45	99.555	102.7	101.4	96.729	102.06	99.88	97.282	100.45	100.16	109.13	100.78	98.75	99.695	95.716	95.673	98.58
106.2	103.69	99.93	109.27	108.18	106.81	107.41	105.18	101.15	107.81	108.46	106.3	101.81	94.727	108.63	108.96	109.51	105.96	107.29	107.7	105.84	105.29	108.08	107.17	110.94	100.01	107.68	103.74	107.47	104.53	102.05	103.73	106.62	105.62	110.37	109.78	104.74	101.03	102.9	109	103.13	106.81	107.85	106.58	104.84	105.48	110.05	107.91	102.64	103.01
103.24	106.69	106.95	103.81	99.531	107.73	99.753	103.9	105.56	103.74	105.3	107.6	104.89	109.75	107.09	106.05	102.62	106.14	108.91	110.62	107.29	98.42	110.1	105.38	106.31	102.47	107.51	109.08	112.97	106.88	100.57	100.62	103.29	102.4	112.36	107.72	111.02	100.05	104.71	106.81	104.51	100.99	95.834	104.92	105.59	107.44	104.81	110.16	107.66	108.43
110.2	102.16	103.69	104.7	110.27	110.49	103.03	100.79	106.77	103.02	108.12	109.64	107.27	107.24	108.64	107.22	106.82	106.23	110.39	110.33	99.232	105.38	101.19	113.04	109.48	109.28	105.08	106.49	107.68	105.14	102.36	102.59	101.7	102.01	105.38	107.11	97.25	109.68	103.54	108.34	104.51	108.04	103.77	105.3	112.14	107.55	107.32	107.78	109.78	105.28
106.25	101.72	102.84	109.06	108.7	106.98	102.96	112.08	106.07	105.38	109.63	101.06	101.97	102.85	103.42	103.12	99.706	103.78	108.06	108.8	110.74	104.97	101.02	104.75	97.621	106.29	104.74	108.21	105.33	106.71	106.72	105.8	106.66	108.18	103.79	103.46	106.97	108.47	103.48	106.16	107.13	107.59	102.84	109.64	105.62	107.96	99.291	105.91	100.59	114.03
103.75	106.28	105.55	104.7	109.61	110.8	105.76	103.45	110.15	110.15	106.68	105.9	103.08	109.22	102.22	110.58	108.3	112.91	112.49	106.43	105.58	108.73	107.18	105.92	100.01	112.52	113.8	107.19	108.47	105.52	111.89	115.5	103.57	104.08	109.25	108.26	104.28	111.58	105.55	104.79	108.99	106.78	105.79	107.64	106.08	103.88	102.91	102.69	103.81	108.58
105.1	111.01	105.01	105.13	108.23	108.81	107.33	106.09	103.71	104.91	104.19	104.57	101.3	107.15	104.6	102.87	106.24	110	107.02	103.05	103.62	108.22	100.42	104.72	109.41	102.87	107.08	108.25	108.22	104.27	106.68	100.84	99.254	97.135	104.03	104.08	106.2	102.17	104.62	104.68	111.59	104.17	100.86	106.62	108.24	105.51	99.498	105	101.95	103.86
113.1	115.09	114.55	113.89	116.3	106.55	112.59	108.28	109.42	113.32	112.02	111.06	108.15	110.94	114.51	111.74	111.77	109.27	108.44	110.26	114.99	107.29	114.42	115.15	108.09	110.93	112.15	114.91	111.95	114.47	109.34	111.16	109.72	116.13	106.23	112.06	108.7	111.8	112.56	115.91	114.17	106.05	112.17	108.46	115.73	110.83	107.36	118.6	108.22	105.63
98.105	107.65	99.089	102.48	102.27	105.02	106.72	97.477	108.48	99.152	105.64	100.56	103.06	105.91	100.09	106.32	105.65	103.68	104.4	106.96	107.95	106.1	106.02	106.04	103.09	98.995	104.18	107.4	102.31	102.26	108.54	103.2	99.583	103.78	104.55	100.13	102.72	96.793	106.52	99.76	102.06	101.21	106.76	98.982	109.03	103.97	106.56	100.73	103.46	109.96
105.73	110.28	108.44	106.66	103.26	109.31	99.262	101.04	105.65	99.149	106.47	108.8	107.44	104.01	107.92	106.05	108.41	106.21	102.03	108.68	105.02	101.72	108.05	102.56	106.58	104.52	109.26	100.56	100.74	104.74	104.87	111.41	98.836	105.66	106.49	106.08	105.03	109.59	111.36	101.75	105.95	106.33	101.13	104.88	111.24	105.49	102.89	104.33	104.67	107.48
111.05	106.43	101.52	106.23	103.8	107.28	102.93	111.01	102.45	101.19	104.93	101.22	99.5	103.2	109.75	110.01	107.84	111.24	99.157	109.68	100.85	107.3	109.26	105.11	102.6	103.01	107.95	109.25	104.04	106.54	103.77	106.01	109.47	104.09	99.149	101.42	101.27	101.67	109.95	97.641	104.35	104.65	105.5	101.35	106.66	111.5	112.74	103.71	109.04	108.13
97.746	96.025	100.07	101.85	105.93	101.33	99.417	100.21	104	98.705	100.35	99.905	100.45	98.307	106.82	104.65	100.33	98.321	101.71	100.25	92.494	99.47	97.068	95.632	98.185	99.204	99.521	97.281	107	95.072	105.93	103.53	99.117	103.99	108.04	102.16	98.291	102.53	100.36	103.45	100.23	96.18	102.29	104.73	97.245	101.44	94.982	104.93	99.66	103.63
113.92	101.66	109.55	103.03	109.3	113.1	108.81	108.48	103.32	107.47	108.74	108.59	104.23	102.16	106.93	100.31	112.6	107.01	102.32	103.03	106.09	104.91	107.04	110.01	104.55	110.34	108.13	101.83	105.37	107.1	104.8	110.73	109.29	109.33	109.56	106.63	114.11	108.94	105.39	107.14	112.95	106.37	108.91	102.78	101.27	104.72	104.68	110.71	104.08	105.08
105.23	103.04	105.28	100.01	109	109.01	105.12	104.54	102.92	102.96	111.31	106.21	109.87	98.584	105.29	106.93	106.49	108.43	101.8	103.94	100.36	106.11	105.91	99.697	106.6	106.71	105.64	106.4	108.2	99.754	104.15	108.18	106.67	103.39	109.4	105.37	110.02	108.67	106.44	101.9	105.62	105.71	103.36	100.81	108.72	100.87	105.72	108.29	100.61	109.18
99.257	98.868	97.927	102.69	103.43	105.83	107.31	102.35	112.66	101.46	100.99	101.89	101.18	100.21	107.81	102.58	102.19	109.58	107.57	104.57	106.67	103.33	106.38	104.92	101.98	103.91	98.87	105.84	107.11	100.99	105.69	107.42	106.29	95.905	109.59	107.1	111.63	102.42	98.326	104.05	104.34	104.2	104.77	103.96	106.49	108.73	102.33	106.88	103.1	99.911
104.67	99.895	104.48	107.53	105.48	103.2	100.28	105.19	105.77	105.81	95.279	105.07	112.81	108.5	96.858	104.91	106.69	103.44	102.24	107.01	104.29	106.09	106.84	104.12	106.4	102.14	102.79	103.62	104.6	102.7	106.12	108.21	107.95	101.87	106.99	105.43	104.76	99.785	105.3	98.802	105.99	110.64	105.8	100.94	103.3	103.06	107.92	108.61	97.69	99.306
105.59	106.74	103.33	101.85	109.13	103.63	110.35	103.14	105.83	109.01	104.75	110.86	109.55	109.41	101.57	99.971	108.91	108.23	99.014	105.88	103.97	100.45	101.95	103.05	109.82	104.3	106.15	107.9	112.73	108.56	104.9	106.52	108.11	110.07	97.05	107.26	104.55	111.01	105.65	100.89	97.363	103.32	105	114.36	106.9	102.27	108.17	103.33	111.26	101.96
99.801	99.231	100.82	98.857	104.87	108.67	99.818	100.04	100.41	102.08	100.68	106.91	101.38	102.64	101.53	100.85	103.66	97.669	107.37	101.41	97.087	97.733	101.9	98.873	105.86	94.715	103.58	102.37	99.975	99.123	100.07	103.74	101.01	104.2	102.55	96.791	104.57	106.4	105.28	99.357	103.34	104.16	102.02	102.23	99.263	99.884	106.12	103.87	102.21	97.311
103.93	118.94	108.28	105.59	105.58	110.29	97.858	103.43	113.63	109	107.5	107.6	106.52	104.49	103.34	102.35	102.05	103.89	107.66	103.79	103.78	107.28	101.96	105.2	98.941	101.94	108.79	103.63	108.43	106.39	107.36	105.21	103.27	105.73	102.73	104.68	107.78	112.1	109.81	107.14	101.64	97.466	98.081	106.67	104.01	104.95	103.03	108.54	105.48	99.302
100.78	101.95	100.1	102.57	97.55	96.86	92.747	98.623	106.24	104.2	97.025	104.14	94.63	94.212	100.03	99.635	102.49	102.28	96.761	103.66	103.97	93.242	102.49	98.185	101.13	92.709	100.51	104.16	102.83	96.189	105.67	99.773	96.382	96.888	100.4	97.731	99.993	101.78	101.73	98.003	99.315	99.06	92.021	103.37	91.71	97.898	98.453	102.03	97.935	99.362
103.05	108.78	106.73	101.19	101.74	104.54	100.91	106.03	100.64	106.16	105.58	110.72	99.787	104.67	109.04	97.969	103.18	102.54	102.76	106.57	104.63	107.66	103.63	107.88	108.02	101.81	107.55	102.48	107.5	99.133	111.76	101.18	109.77	110.93	102.98	106.32	104.25	112.56	103.91	100.37	109.51	102.03	108.36	103.42	102.13	108.21	106.57	110.54	101.97	104.64
101.58	104.56	105.35	106.34	107.44	95.718	104.76	104.11	102.71	101.38	105.04	101	99.964	99.393	109.1	100.85	108.39	101.66	99.389	104.12	114.04	106.15	96.919	101.91	114.15	109.31	99.975	99.554	103.31	107.88	100.97	104.69	108.34	103.1	103.97	105.38	109.01	101.86	105.41	102.88	102.96	100.68	106.43	106.12	101.98	105.51	106.54	105.31	104.46	108.22
103.26	99.984	105.74	104.48	103.93	97.18	97.219	102.71	100.5	103.43	100.11	95.873	100.42	100.33	100.38	98.199	100.68	106.75	106.06	103.92	99.34	92.12	105.35	97.656	98.766	102.72	101.65	100.66	108.32	103.22	101.21	101.21	98.24	98.478	103.05	94.092	104.88	103.37	96.666	94.914	105.48	97.918	97.093	97.988	96.904	96.192	104.43	98.048	101.33	95.501
104.5	104.11	112.65	98.18	108.77	103.73	105.93	106.92	97.644	111.76	106.2	99.865	107.89	111.63	110.07	103.52	108.4	107.34	103.43	103.42	106.92	99.302	108.95	106.89	99.999	108.21	108.64	107.08	115.01	103.01	112.38	98.122	101.98	104.1	107.67	104.4	101.53	100.07	102.99	103.19	108.86	105.67	110.17	110.22	105.94	104.12	112.9	103.6	105.52	101.82
96.672	104.02	112.81	110.8	106.34	107.39	101.83	108.36	105.97	108.87	104.66	101.75	103.24	108.13	108.75	100.22	113.51	103.76	102.36	106.37	100.89	104.79	108.61	102.27	107.42	107.6	103.16	108.44	104.34	106.02	106.5	103.49	102.98	111.38	108.55	93.409	107.75	106.18	107.06	110.93	104.76	109.39	102.43	114.28	106.27	104	102.61	98.822	99.726	98.515
110.84	110.16	107.15	108.64	107.03	104.99	101.93	112.87	111.81	107.29	112.2	116.75	109.64	112.72	107.12	115.13	109.92	110.81	105.8	112.29	111.32	106.55	107	109.14	108.69	106.29	114.86	109.04	110.1	116.84	114.94	104.59	107.42	113.6	105.86	108.77	114.62	110.44	111.33	111.1	105.27	102.74	108.14	106.82	104.82	113.35	105.42	108.39	114.09	104.44
107.2	108.6	108.42	105.5	110.08	117.64	113.89	113.42	111.57	110.18	110.37	112.91	104.65	105.51	116.65	112.06	112.22	113.85	109.54	115.56	111.34	111.47	115.09	115.15	111.67	113.53	107.08	110.25	108.2	113.74	111.92	106.82	111.59	117.61	112.43	110.8	119.4	112.6	105.62	101.92	112.7	110.37	109.02	110.14	102.19	110.94	107.6	108.98	114.92	118.11
110.9	109.3	111.96	114.17	110.7	112.12	115.11	111.09	113.83	109.56	113.5	113.24	114.53	113.04	115.13	112.04	108.55	107.03	108.03	110.49	106.98	114.1	112.48	112.4	111.76	113.49	107.99	109.42	107.48	113.4	116.44	108.25	113.36	107.82	108.12	116.46	113.07	118.8	110.59	113.91	117.32	113.71	110.06	108.86	113.91	115.95	106.1	109.88	112.72	111.99
114.96	115.54	122.88	114.54	114.42	112.92	116.56	118.63	113.17	111.6	116.85	124.18	120.37	111.52	118.17	117.05	115.67	116.49	111.46	111.63	117.15	114.43	116.25	118.18	122.71	118.53	126.14	125.12	117.47	123.37	115.97	113.49	117.45	118.57	114.14	118.28	117.46	120.33	121.79	116.51	111.88	124.77	116.21	119.35	115.68	110.37	114.23	114.77	116.09	117.16
102.68	101.68	103.57	95.03	99.012	103.87	91.031	99.848	97.071	93.942	101.3	97.663	101.79	97.958	106.78	107.33	96.565	95.782	109.25	103.49	100.92	100.07	95.103	102.49	94.791	97.155	98.661	98.314	98.54	95.064	100.2	100.53	102.99	100.78	97.001	102.96	101.43	98.391	101.75	95.128	98.039	100.94	98.943	107.25	106.05	95.641	95.381	94.955	99.066	98.259
102.53	109.67	105.55	101.41	102.48	102.54	107.62	106.24	105.21	104.56	108.17	103.49	109.29	104.34	99.616	110.04	100.48	101.86	103.64	108.19	103.17	98.681	107.68	101.47	104.23	105.24	107.52	109.24	105.56	103.31	102.68	98.661	105.94	105.42	107.78	102.51	107.85	109.65	104.78	97.536	102.43	105.77	97.442	104.59	103.05	101.48	104.34	102.82	102.19	108.51
101.49	104.61	96.551	94.675	98.5	99.565	102.58	99.634	101.41	92.331	106.19	101.54	102.53	97.873	108.89	104.54	95.421	93.971	99.008	100.01	106.67	102.46	94.793	104.08	98.268	101.44	101.36	102.94	101.54	101.11	102.03	96.825	104.34	99.033	100.88	102.28	97.579	106.5	100.67	102.64	99.579	93.659	100.09	94.964	95.216	93.261	101.93	101.6	95.658	101.1
101.11	101.32	99.072	97.01	101.34	98.535	101.78	102.35	102.99	100.45	100.28	98.823	102.47	103.15	101.77	104.43	101.28	100.79	96.14	102.43	102.44	103	104.4	94.289	98.855	100.39	102.86	105.41	101.53	97.735	102.5	98.983	98.557	100.38	98.009	94.395	99.573	100.26	108.52	100.29	100.08	99.434	96.88	101.17	99.068	104.31	99.782	105.03	101.6	101.84
108.36	101.89	105.43	108.21	103.99	107.26	107.15	102.28	106.73	107.65	107.6	106.08	107.91	106.58	106.28	105.82	108.89	108.89	104.42	104.7	107.06	100.74	102.03	105.4	104.53	109.6	103.86	104.85	102.91	102.96	110.88	101.93	99.659	106.6	109.31	108.38	109.46	103.4	106.09	100.82	108.14	103.13	103.61	102.34	100.5	106.38	107.89	108.54	103.51	106.28
101.57	98.335	105.22	105.93	110.08	109.3	108.03	107.84	105.79	104.71	107.15	106.09	100.83	114.22	104.9	101.6	104.93	112.01	103.76	100.22	106.07	107.66	106.94	104.3	102.71	108.42	108	104.16	108.11	102.89	106.86	107.41	106.12	101.16	107.45	102.46	104.8	104.77	105.51	98.462	107.59	114.97	100.19	105.23	103.28	105.86	107.31	107.1	105.06	98.53
108.74	111.14	112.43	116.63	111.6	107.92	102.16	105.68	107.04	109.65	97.969	102.5	106.85	112.82	103.81	106.45	99.608	104.14	98.032	107.73	105.39	106.86	103.81	103.66	99.439	112.43	99.102	99.922	103.96	103.99	100.86	102.58	110.48	99.409	104.87	105.23	110.26	104.22	112.72	108.88	116.92	103.57	101.19	112.95	104.21	104.39	104.96	98.374	112.41	102.42
112.41	103.1	104.78	104.97	106.5	110.17	102.68	103.32	108.55	102.71	105.97	104.25	102.59	106.37	106	108.18	106.57	103.83	110.1	111.31	102.53	106.61	105.44	111.35	107.89	101.96	110.19	110.04	102.68	106.31	113.1	106.44	99.28	110.47	105.09	101.6	114.32	103.4	105.36	106.11	108.36	101.92	108.37	113.02	106.3	113.58	107.44	98.499	107.45	98.894
109.31	115.11	109.24	115.78	108.18	115.01	119.54	113.05	102.16	118.8	113.62	110.19	111.71	115.71	102.5	109.53	113	111.16	109.89	108.14	114.92	108.83	111.76	105.12	118.53	108.76	112.25	107	109.22	114.43	111.39	111.68	115.42	109.5	111.43	109.03	107.69	112.07	113.9	108.38	115.79	108.76	114.53	111.62	110.01	113.88	110.29	111.62	111.83	110.28
106.59	102.22	103.23	109.53	104.89	111.84	116.03	100.6	102.92	103.62	104.55	106.4	98.755	104.89	105.64	101.76	107.7	106.73	105.36	105.96	97.676	102.93	102.04	99.854	103.88	100.66	106.5	107.8	111.59	107.81	101.86	99.717	106.43	103.56	109.07	107.4	112.4	102.22	106.29	109.56	104.11	102.83	103.42	105.92	104.27	110.67	109.81	103.77	105	108.1
102.79	103.23	108.57	106.96	110.14	109.2	113.6	107.15	103.85	108.5	112.4	105.93	102.97	105.46	106.26	103.29	107.31	105.76	106.82	107.63	102.23	108.98	107.45	106.01	106.73	104.92	101.78	109.53	105.72	105.67	103.87	104.79	105.52	107.49	102.6	109.53	103.78	106.8	107.06	104.43	106.44	100.91	101.89	108.66	102.63	103.33	103.76	114.97	108.48	109.36
106.67	104.79	109.98	106.14	103.48	105.3	108.97	108.27	97.554	99.754	109.27	104.06	114.59	104.57	107.73	107.6	112.4	108.51	112.18	104.94	110.08	107.14	107.65	107.05	106.03	110.22	103	111.77	104.02	105.18	104.11	103.79	106.65	104.87	107.49	110.34	109.37	109.82	102.48	106.21	107.62	102.88	103.61	106.1	109.65	109.59	108.86	100.41	111.12	105.12
102.87	107.64	99.214	108.84	103.27	106.86	101.25	100.9	108.04	99.291	108.66	100.49	102.02	103.85	109.68	102.99	105.24	108.15	102.94	109.62	97.913	101.43	103.44	105.98	106.75	101.15	101.48	104.27	104.91	104.45	101.61	102.2	104.42	103.02	104.22	102.21	99.906	103.14	105.85	102.85	100.32	108.7	102.81	105.35	102.34	102.5	101.14	104.36	111.27	100.03
102.28	104.49	107.02	103.73	108.08	112.62	102.35	107.66	105.93	108.38	106.44	106.36	104.9	100.73	109.3	110.64	102.71	109.88	97.314	102.38	104.98	104.36	103.78	103.07	108.83	101.97	106.75	106.03	100.14	113.23	106.09	109.26	104.03	100.84	103.04	108.61	103.74	102.43	108.88	104.66	107.74	102.58	104.1	103.22	103.18	111.83	107.74	110.24	100.93	109.72
109.47	112.02	109.1	106.43	116.31	114.77	107.53	111.92	112.09	111.48	112.95	110.56	106.57	112.8	109.91	115.18	109.55	112.01	105.5	106.02	107.17	113.2	110.49	116.33	113.81	119.13	108.05	114.5	111.67	111.64	114.45	110.82	110.9	112.56	109.18	106.66	108.25	109.14	109.78	111.12	110.68	116.56	110.98	104.27	115.72	120.17	106.08	111.68	106.55	112.49
110.45	108.85	116.32	109.69	106.9	109.05	110.33	111.18	109.6	111.91	102.66	111.17	111	113.21	115.75	113.62	111.37	110.44	108.82	110.99	109.11	108.14	111.91	110.3	112.8	110.43	113.68	105.79	110.08	108.51	109.36	114.62	112.92	115.28	110.27	109.18	108.9	110.86	104.27	113.38	116.35	114.32	109.93	103.34	105.24	115.52	112.61	116.46	108.46	109.93
102.56	104.14	105.46	106.75	103.92	107.85	105.68	113.81	100.14	106.85	100.83	99.582	109.79	106.2	105.18	102.37	108.07	105.79	106.96	104.99	106.52	103.56	110.88	104.84	109.24	106.98	103.64	104.13	104.78	109.35	100.44	103.64	103.38	103.67	105.73	103.47	107.62	108.55	97.975	104.39	101.4	98.958	100.42	106.51	103.16	113.27	107.73	100.07	104.32	106.69
101.86	106.57	105.29	107.14	104.9	107.86	105.85	109.78	106.49	106.33	108.31	106.19	106.88	103.75	105.05	108.55	110.35	105.2	104.98	106.85	108.53	101.36	106.07	109.58	105.22	104	106.23	109	107.13	112.34	108.73	99.515	107.34	103.6	104.2	111.86	105.61	103.17	101.28	103.36	102.01	102.04	103.83	102.67	106.59	104.04	109.47	110.27	103.82	107.16
106.67	102.34	104.5	104.52	105.93	99.589	105.96	106.71	106.18	106.31	106.37	110.01	103.81	104.03	106.06	104.42	107.2	103.15	107.37	100.73	104.85	105.27	107.94	102.08	109.33	104.12	107.59	112.6	99.678	110.02	106.41	114.24	112.58	109.35	103.92	109.06	99.636	106.33	99.37	106.11	109.29	115.49	111.74	105	108.21	105.59	107.07	107.06	107.99	106.74
100.31	102.95	100.27	103.68	103.24	94.929	99.279	95.79	95.319	101.05	98.754	95.947	103.09	99.988	97.138	97.952	100.78	97.391	98.566	103.49	98.35	101.28	97.68	98.11	100.37	101.8	103.98	99.457	99.806	107.04	96.809	103.19	94.206	105.03	100.37	101.99	98.544	97.962	103.88	100.09	99.349	98.892	98.663	97.785	105.34	102.03	92.497	100.91	101.9	99.629
119.15	123.35	117.9	120.12	122.58	119.74	121.36	115.75	111.45	112.77	118.79	110.71	117.19	114.04	112.58	123.31	119.33	116.67	120.48	118.35	119.77	122.89	118.31	119	116.48	116.76	113.66	117.33	128.63	115.89	117.73	120.25	116.44	118.12	120.43	118.3	120.83	113.78	114.95	113.88	119.09	119.26	118.07	116.6	122.76	118.63	120.01	123.21	123.17	115.64
112.04	103.68	101.71	104	106.64	106.63	104.26	102.38	111.36	104.58	104.25	105.12	108.33	109.5	104.85	102.23	105.12	106.71	104.77	109.37	104.85	112.27	105.43	108.39	100.94	107.59	102.98	97.712	106.56	111.17	108.58	107	102.86	99.445	105.46	106.08	110.8	112.48	109.42	106.45	109.42	98.762	103.37	105.08	106.17	105.66	100.39	105.82	103.45	108.25
108.52	108.28	106.4	99.464	99.774	101.86	100.8	99.055	112.41	110.14	108.77	103.96	104.46	101.23	101.27	104.48	95.287	107.29	99.968	111.27	109.61	101.23	104.15	104.71	104.16	95.967	102.72	105.11	102.56	103.36	103.19	104.7	106.5	104.33	99.569	107.24	100.42	106.29	104.22	106.37	99.541	107.12	103.79	105.9	100.52	101.1	101.62	104.21	104.88	97.767
96.781	99.112	105.82	99.548	102.82	100.98	100.19	96.998	101.09	101.45	105.01	96.099	101.48	99.923	104.78	101.02	99.795	95.332	103.98	102.44	95.526	100.31	102.05	102.34	102.64	98.566	98.5	102.56	99.495	104.96	95.189	96.238	97.481	94.433	101.5	98.368	103.29	104.08	97.791	104.64	99.555	102.04	101.34	104.58	96.87	104.67	101.61	106.1	108.46	95.086
106.74	102.49	98.49	105.32	102.1	100.84	107.17	104.66	104.76	107.84	114.32	109.51	108.38	107.9	103.07	103.1	104.62	103.29	108.89	101.64	102.93	104.42	106.01	107.34	106.27	102.7	103.66	101.5	104.51	101.58	103	108.89	107.01	104.59	107.13	103.65	104.15	105.96	102.62	99.64	103.91	98.189	100.84	103.74	107.41	99.91	108.36	98.955	105.18	104.22
100.9	101.1	107.12	107.13	103.9	107.03	100.2	103.6	104.1	103.75	106.12	108.13	106.26	106.72	103.21	107.94	108.19	109.23	108.02	102.39	106.25	100.68	101.97	104.16	105.76	103.37	103.91	100.16	107.62	102.05	103.03	101.8	105.01	107.18	106.94	107.69	108.9	104.76	106.21	105.57	105.98	102.03	104.97	103.4	100.98	104.16	100.82	106.71	105.31	113.62
114.28	106.92	115.01	110.33	111.45	110.72	105.36	112.99	111.11	106.88	113.86	110.05	110.75	112.62	109.36	112.45	113.44	115.99	114.39	107.65	114.92	110.96	107.27	108.18	114.74	109.02	108.8	106.76	119.76	104.91	104.71	113.86	113	109.05	112.16	117.33	103.14	104.89	111.78	107.8	109.58	108.33	108.02	116.53	104.74	112.43	111.28	112.1	110.61	113.03
90.891	100.33	95.633	99.872	103.99	102.87	97.614	99.919	100.85	105.05	95.142	103.41	100.38	101.74	100.19	104.12	103.92	101.56	91.122	103.06	96.959	94.711	99.456	95.783	99.738	99.186	98.856	100.29	102.68	102.49	99.314	101.16	97.885	102.44	97.922	102.55	98.113	96.829	97.138	99.2	97.048	102.19	99.959	103.38	101.67	97.582	105.56	95.865	93.831	100.83
109.52	111.43	107.22	114.39	107.48	107.94	106.56	110.36	105.41	106.02	114.63	110.05	109.17	101.65	100.7	107.66	105.49	110.4	108.52	104.01	108.38	107.45	105.3	102.23	103.51	104.4	109.85	106.92	106.62	108.2	104.46	102.6	102.69	105.35	114.58	107.67	102.4	105.61	110.39	105.72	111.74	100.21	111.3	109.64	109.84	105.15	104.53	108.77	104.84	108.3
108.71	119.44	109.46	109.8	110.33	113.04	110.4	108.07	112.31	111.99	114.09	107.79	115.7	112.12	113.02	114.14	116.59	111.13	111.86	117.01	110.42	112.83	108.24	112.81	109.37	108.52	118.39	116.69	107.64	115.59	117.17	111.76	111.05	117.86	110.66	114.49	115.8	114.39	114	110.56	107.8	107.38	114.37	117.22	114.09	108.07	111.63	112.89	112.99	107.38
101.8	95.762	98.506	100.65	103.27	98.928	103.08	103.79	98.31	104.73	99.404	101.42	98.664	101.07	94.369	105.64	98.134	101.04	104.95	99.912	99.184	104.06	107.9	100.54	98.727	104.24	98.354	103.95	99.5	94.132	97.724	99.733	103.94	98.047	96.173	97.122	103.54	97.242	95.739	95.972	98.547	105.85	97.292	98.586	103.28	102.86	102.02	100.48	101.33	103.34
101.83	102.46	107.65	104.6	100.64	104.43	102.76	100.64	102.79	101.11	106.37	104.78	105.85	109.15	101.07	108.08	106.99	102.25	111.71	111.68	107.8	104.58	100.85	104.75	104.77	107.08	107.24	103.84	97.688	106.89	104.88	104.45	102.58	105.41	103.28	105.01	101.92	103.74	102.57	103.58	102.54	103.46	104.73	109.84	103.57	97.377	109.87	107.95	99.93	100.29
97.243	102.07	100.72	104.49	100.85	94.863	95.294	101.63	92.391	96.765	97.284	99.605	97.902	100.73	102.92	103.44	102.61	98.448	101.22	100.76	109.72	102.39	106.39	97.095	93.893	99.147	103.63	98.897	98.712	105.01	91.796	97.818	97.234	99.428	99.779	105.09	105.43	101.67	98.452	104.34	103.73	99.789	92.735	95.506	99.531	102.15	100.56	96.235	100.85	101.68
107.43	107.77	107.76	113.77	117.74	109.11	109.36	114.33	107.03	106.36	113.77	109.98	106.9	112.08	114.03	109.93	110.03	108.93	112.6	105.04	106.81	105.01	118.49	106.52	111.03	108.91	106.7	109.86	105.04	111.02	111.86	117.04	107.98	116.48	104.11	113.09	112.36	112.3	102.85	112.47	114.11	107	107.74	110.34	105	111.66	108.4	109.29	113.64	105.12
117.48	112.05	108.34	112.47	111.48	108.7	113.56	114.03	108.52	112.43	111.81	109.38	115.04	109.42	112.03	112.05	114.93	104.1	116.92	111.55	112.12	122.66	109.69	112.52	114.14	115.94	116.68	105.6	107.06	113.45	112.3	109.16	115.65	110.34	111.78	112.83	112.85	109.74	105.76	111.55	117.71	109.49	112.58	109.95	112.22	112.88	104.96	110.23	116.56	110.82
110.14	104.02	105.58	102.13	103.68	106.35	108.02	104.1	98.862	105.44	107.69	111.36	100.47	101.37	105.89	112.21	107.68	108.48	106.4	113.11	105.41	105.7	105.29	112.81	102.08	110.98	102.47	107.61	98.224	99.275	107.56	108.56	108.41	104.32	102.54	107.99	100.6	108.16	106.22	111.64	106.81	113.79	104.93	105.99	111.94	104.89	108.44	107.82	104.2	107.82
104.07	106.16	105.16	107.83	97.281	104.6	100.8	106.61	103.36	104.56	108.07	100.87	103.71	105.55	103.99	104.25	106.39	100.14	107.85	107.34	107.89	103.18	101.99	104.32	112.39	105.66	112.8	102.02	109.73	101.15	105.05	108.1	110.26	107.51	107.58	104.49	99.748	108.57	103.27	99.185	102.61	105.73	105.14	108.21	96.617	105.68	101.57	99.124	101.25	105.65
93.177	95.402	97.435	100.28	105.31	98.029	95.507	106.57	96.639	98.301	100.64	96.845	100.42	99.119	106.31	101.91	102.84	105.13	100.65	102.6	100.84	97.511	97.652	104.66	98.663	97.666	104.89	101.94	95.289	102.29	104.19	100.04	98.109	99.736	98.797	97.506	98.99	99.72	99.83	100.67	99.618	103.82	101.47	96.327	101.03	94.51	94.002	100.94	98.428	96.337
99.68	108.92	112.54	103.91	102.35	104.47	105.31	103.84	107.8	107.02	102.62	101.55	106.11	104.32	99.136	99.584	107.14	109	102.03	104.04	106.81	105.14	104.76	109.57	108.06	101.42	103.13	106.64	107.48	98.805	104.07	111.45	109.32	103.41	107.33	105.69	98.437	98.464	107.63	103.21	104.74	102.11	102.22	96.295	104.05	104.29	105.61	100.27	106.09	101.55
118.51	121.82	118.26	119.23	112.4	124.22	112.67	114.14	117.54	115.55	117	116.34	118.47	110.5	119.23	121.57	120.87	115.91	116.21	117.19	124.04	116.2	123.31	122.96	112.49	123.25	119.96	113.4	116.94	118.96	117.11	115.12	116.4	116.67	113.97	118.57	112.07	118.86	117.51	117.7	109.62	122.37	116.01	119.58	111.75	114.91	116.98	118.8	113.95	120.09
110.18	116.39	110.85	106.5	113.95	122.08	119.86	115.07	113.45	112.02	115.37	109.46	114.02	109.25	117.26	113.78	119.78	111.23	111.71	112.8	111.39	117.95	110.56	112.86	112.85	110.77	106.51	112.49	110.06	109.41	121.48	112.71	109.52	107.71	114.9	116.37	115.29	111.65	118.61	119.23	113.03	114.22	119.23	114.14	116.21	116.07	108.48	111.28	112.36	116.54
117.35	111.75	103.61	98.798	105.88	103.26	106.86	110.65	104.06	113.42	98.373	106.71	103.83	105.04	100.54	105.46	104.03	103.8	105.02	102.61	102.87	106.67	105.79	104.94	105.53	106.15	105.82	106.45	103.69	101.99	107.31	114.88	105.74	107.68	106.62	105.45	102.11	104.06	105.2	97.331	101.41	100.98	101.53	105.95	106.23	106.68	106.15	105.02	105.4	110.43
104.26	108.04	106.05	108.5	107.09	109.22	99.598	107.11	109.27	106.2	103.76	107.43	103.43	104.65	108.11	102.88	110.66	106.82	107.1	110.95	107.99	101.39	104.98	101.05	105.07	106.32	107.1	105.45	108.61	101.34	105.51	99.828	99.978	107.74	113.78	108.16	101.44	101.02	115.32	107.33	101.55	108.77	100.62	100.72	105.59	109.3	103.46	111.7	103.46	110.17
116.68	110.65	115.14	108.57	103.56	112.32	109.23	112.17	106.33	111.2	118.42	111.6	113.7	107.81	110.63	111.16	106.89	110.95	116.07	107.55	114.37	112.14	108.72	114.93	111.37	112.47	108.18	112.01	109.55	110.49	110.73	105.84	111.19	116.39	113.32	109.37	106.17	107.27	116.69	114.91	104.52	115.49	111.02	110.8	110.06	109.44	111.28	106.67	112.21	110.64
114.48	117.67	112.51	112.81	108.32	115.91	113.77	112.61	113.04	112.02	112.5	115.63	116.19	107.45	113.52	111.35	106.48	108.7	107.78	110.65	117.89	112.21	110.12	120.92	114.53	110.83	115.81	104.55	114.92	110.83	107.79	109.9	114.52	113.64	111.25	109.16	114.37	109.68	107.28	106.85	107.06	109.36	112.45	117.59	112.82	111.71	106.93	113	113.16	113.83
106.5	111.94	101.32	105.32	107.88	105.3	99.933	104.85	101.9	99.911	106.48	109.12	104.72	101.77	103.39	109.99	105.13	104.3	106.52	107.51	99.187	108.46	107.92	105.15	102.92	102.54	102.92	106.72	103.24	103.46	103.18	109.1	106.16	106.82	107.03	108.08	100.1	107.69	105.22	105.17	105.93	104.36	100.62	107.88	103.19	99.246	107.03	105.59	110.94	109.88
112.26	120.58	116.24	115.15	115.93	118.35	113.13	119.55	117.4	112.79	117	120.92	119.45	116.33	110.32	116.07	118.15	114.28	111.21	112.08	113.53	111.99	115.66	113.99	115.16	114.89	119.76	113.81	114.26	109.57	114.9	118.88	123.44	111.9	113.09	121.75	121.82	115.84	116.02	123.07	120.15	112.41	117.53	114.68	120.62	117.48	115.23	112.94	116.05	117.08
107.58	102.94	101.64	106.47	105.03	109.25	102.89	110.27	106.06	103.8	103.72	101.75	108.31	104.37	102.57	107.54	106.5	101.24	109.05	102.1	103.48	103.88	105.49	109.04	105.87	107.57	110.8	109.48	103.43	102.07	106.45	105.04	108.77	110.62	109.01	107.12	101.76	101.45	109.47	100.45	111.39	108.82	105.16	109.15	107.06	113.83	104.75	103.23	98.531	105.11
107.98	102.03	102.93	108.19	105.39	108.75	109.27	107.75	109.96	105.89	113.92	105.19	99.024	108.75	106.28	111.22	108.58	106.53	104.13	101.97	103.34	103.5	106.3	106.24	100.73	107.71	105.14	104.1	101.6	105.64	100.29	104.91	104.73	106.12	112.82	108.48	109.05	109.07	98.037	103.01	110.39	103.19	97.06	103.88	108.56	105.07	99.169	108.95	101.69	103.41
111.33	112.92	116.27	117.1	117.36	118.76	110.47	121.9	120.7	120.86	119.1	118.47	106.01	125.39	112.8	113.15	114.13	117.48	113.06	120.94	112.1	112.19	117.2	116.02	116.19	118.62	115.59	119.33	116.06	115.41	114.71	108.14	107.9	116.18	119.02	115.79	117.52	120.48	118.42	115.57	118.09	115.13	113.51	118.56	111.92	119.87	109.42	121.74	110.33	119.56
108.02	114.39	110.37	113.38	108.35	109.05	115.9	115.43	117.6	114.64	109.67	106.15	109.65	111.25	111.34	109.14	118.79	109.03	109.44	109.37	111.93	104.13	115.06	111.18	114.72	108.91	112.9	109.95	110.35	111.11	112.34	112.41	111.97	112.14	114.03	113.27	109.27	109.98	112.47	107.52	113.45	103.19	105.52	111.43	113.47	117.44	115.19	111.07	103.35	118
104.87	99.864	106.11	103.99	107.46	103.19	113.64	108.41	109.27	107.9	103.81	105.46	106.99	109.18	106.39	109.37	104.74	107.37	103.13	107.67	110.67	113.03	109.6	105.56	104.12	101.65	105.69	105.4	108.58	106.14	109.38	103.45	106.55	102.26	115.82	110.77	106.46	110.71	105.31	104.06	98.586	104.5	107.06	104.13	105.41	105.38	109.79	106.91	111.25	109.52
105.58	106.88	102.37	104.26	104.65	105.06	115.86	111.48	100.97	108.97	109.03	100.16	103.25	105.58	106.07	107.72	111.46	107.84	104.27	103.43	108.34	108.54	107.72	111.03	108.04	109.48	104.44	105.9	111.85	105.34	108.02	102.54	104.99	109.73	105.62	109.63	107.2	110.45	109.84	103.73	99.486	106.45	108.38	107.6	109.27	107.89	103.8	109.06	107.36	105.38
92.761	97.44	92.205	100.35	102	98.016	104.83	96.788	101.96	107.63	104.47	106.86	92.997	92.512	98.673	98.14	99.258	102.97	92.411	93.429	97.242	98.353	102.98	102.63	93.049	103.16	105.78	103.47	96.598	100.66	101.31	100.28	99.872	100.13	100.03	99.095	98.883	102.08	95.774	107.55	100.47	96.794	102.44	97.538	95.28	99.418	99.801	106.13	101.34	97.035
109.32	113.4	108.99	96.7	112.07	99.231	108.76	104.73	107.22	105.37	107.55	104.91	103.61	113	106.9	111.79	110	102.43	101.51	109.82	112.05	104.42	113.09	104.66	104.76	100.89	108.15	104.36	105.17	97.43	108.51	107.43	106.01	104.19	102.61	106.33	104.51	105.81	97.043	103.92	112.43	104.53	105.52	105.34	102.63	104.38	106.3	111.98	106.92	102.23
108.09	110.28	97.578	102.72	107.24	100.71	100.82	103.89	102.36	106.07	107.42	103.98	106.88	105.77	105.82	101.03	105.87	100.59	104.07	103.88	99.696	104.74	102.74	101.71	104.73	107.36	99.579	111.43	102.75	104.2	104.26	102.6	99.381	108.23	106.41	98.913	103.8	101.89	98.868	104.47	102.81	107.92	107.12	101.5	99.62	101.03	107.37	102.73	111.94	105.68
106.48	109.09	109.05	107.93	114	117.31	110.86	105.79	113.79	112.45	114.22	116.02	112.37	114.61	112.72	113.84	115.07	114.16	110.01	115.44	109.72	118.82	108.08	109.2	115.72	113.28	114.01	111.65	120.54	112.7	106.96	114.2	111.95	110.64	112.89	116.42	111.13	112.69	111.57	107.8	119.16	115.47	112.47	115.59	113.43	115.13	119.63	110.99	117.78	109.26
103.94	108.42	107.27	105.62	104.18	103.32	108.74	106.24	100.45	104.5	98.042	110.23	106.14	98.566	100.59	110.61	103.73	109.07	108.97	107.03	104	105.76	104.4	107.89	108.28	102.16	106.08	100.98	107.09	113.71	106.1	107.87	103.46	111.29	107.37	105.46	104.66	101.68	102.85	104.79	101.04	107.32	102.82	98.741	106.71	109.7	102.31	111.29	113.84	99.592
120.07	115.34	106.47	122.7	119.4	114.01	117.75	119.13	118.89	123.56	112.09	112.81	117.94	116.86	119.94	112.74	120.09	112.81	119.12	121.17	115.25	122.03	122	121.97	119.45	121.56	110.28	116.83	121.87	112.05	119.15	113.79	124.71	121.52	118.41	116.46	116.77	114.5	120.88	124.47	115.55	113.24	122.53	115.6	118.41	113.24	117.15	118.37	119.63	119.78
103.23	102.21	96.438	100.02	93.921	107.33	98.996	101.41	102.56	95.173	96.157	98.58	98.696	94.759	92.715	94.124	95.076	97.465	100.91	99.189	91.875	102.5	103.77	100.76	101.92	105.15	105.05	97.929	106.01	93.795	91.56	100.48	98.777	94.298	103.27	96.78	102.77	97.714	100.42	99.094	100.96	101.92	105.38	96.446	100.36	98.522	105.81	101.23	103	98.29
106.64	104.78	116.71	104.01	102	106.72	105.1	105.54	106.93	99.765	103.9	99.747	109.07	110.44	105.66	108.75	102.27	100.34	106.54	97.691	108.57	107.99	106.23	105.31	106.75	101.42	105.87	102.83	108.15	102.48	108.97	108.64	103.68	103.87	105.16	103.21	106.77	109.35	100.87	103.8	113.18	110.11	104.33	103.82	101.21	106.57	100.5	102.5	109.65	102.45
111.69	108.08	109.74	109.07	111.06	108.86	106.38	110.6	119.12	109.4	109.88	116.52	112.08	112.21	106.06	113.64	111.38	113.43	112.49	112.3	109.85	112.32	110.41	108.5	108.73	113.68	113.17	104.05	111.88	109.84	114.95	112.41	114.53	113.06	109.31	113.02	119.58	110.78	103.45	111.68	107.87	110.76	106.94	110.54	114.44	109.35	111.42	110.89	111.04	106.06
109.98	107.73	102.81	108.61	114.33	108.26	105.42	116.65	112.45	109.39	110.07	113.46	106.48	108.37	104.91	105.54	112.36	112.22	112.31	107.36	108.43	110.34	109.86	111.75	113.6	113.92	112.85	111.02	118.7	111.33	109.87	108.48	115.06	115.74	111.28	112.1	112.09	112.42	110.91	114.84	110.19	116.2	118.17	109.16	115.05	110.12	106.48	113.01	108.04	110.74
110.73	111.87	106.85	111.25	113.49	109.85	118.56	116.48	110.86	109.22	109.93	118.97	111.82	110.11	107.72	120.54	111.43	109.09	117.29	117.37	111.79	114.71	112.69	117.86	113.32	114.92	114.53	109.81	109.91	112.65	115.57	110.12	108.83	106.9	113.28	109.41	110.2	111.87	120.11	118.17	109.91	110.26	112.15	114.19	108.9	114.73	112.03	110.69	110.56	117.81
106.52	102.8	112.34	109.73	110.18	100.94	110.83	106.46	104.22	107.9	105.05	102.21	103.66	111.03	105.4	106.95	106.33	102.64	105.09	104.5	102.39	103.96	108.4	107.84	105.68	108.66	102.82	103.51	100.59	105.33	105.92	106.62	108.46	108.02	108.99	104.38	106.28	107.88	104.54	107.56	101.79	107.57	107.87	106.88	107.15	110.65	110.97	98.714	106.33	99.839
100.13	102.76	109.83	116.55	98.196	104.15	104.31	112.12	112.07	108.22	108.23	105.86	108.69	104.19	106.18	98.324	105.26	104.85	108.8	108.15	104.94	108.56	102.59	106.63	105.56	103.07	101.85	110.67	102.94	113.58	105.77	103.41	107.33	102.11	103.74	109.75	106.23	107.28	102.92	101.52	99.816	104.16	104.62	100.73	103.15	111.62	108.4	104.65	104.35	109.26
109.96	113.43	106.57	101.63	105.88	109.99	116.14	109.78	111.57	114.98	105.87	116.48	113.6	114.13	114.99	120.83	110.54	112.23	108.31	109.91	109.92	113.47	105.18	112.66	110.97	114.56	112.14	116.13	109.98	108.23	116.2	111.73	111.05	108.2	109.47	106	120.94	113.25	110.56	109.92	107.54	107.99	114.13	114.24	106.8	113.62	114.95	111.19	110.41	115.7
101.71	97.622	95.789	101.28	102.35	99.115	99.855	99.377	97.378	100.51	100.02	102.51	101.59	106	97.403	100.97	95.579	104.19	101.6	98.838	104.32	109.36	99.672	105.62	93.198	101.13	100.47	105.11	101.64	100.3	104.59	104.25	98.541	101.84	104.3	100.62	98.505	98.128	100.76	95.699	100.84	102.01	95.772	100.63	96.147	98.58	98.094	101.8	91.418	103.83
109.74	110.33	112.1	108.51	112.99	116.77	118.26	107.42	110.97	117.34	115.86	107.46	112.34	110.39	112.61	112.25	113.76	114.77	110.73	118.64	112.04	116.19	109.87	109.89	117	114.46	113.78	109.8	115.95	117.18	121.17	116.23	108.32	112.6	112.1	107.61	113.91	115.45	118.44	110.36	106.52	112.22	114.83	107.52	108.95	109	109.49	114.87	112.41	112.25
106.99	109.67	103.23	107.3	101.91	100.68	110.57	104.06	104	107.38	106.41	108.26	101.16	107.01	110.31	109.05	109.38	104.63	109.06	110.76	105.82	106.75	109.66	106.32	101.3	107.64	99.054	101.51	112.48	109.34	106.04	108.75	110.17	100.92	104.43	107.41	103.91	102.72	103.55	109.93	101.74	110.85	99.413	109.28	106	106.02	108.08	106.57	103.19	106.65
98.486	104.13	93.467	101.67	100.34	101.89	97.939	103.79	102.13	103.71	98.593	94.518	103.65	108.52	103.85	101.33	96.172	100.78	101.19	108.06	101.1	105.67	95.111	97.949	96.271	101.74	101.55	96.796	97.25	103.41	103.6	102.08	92.423	98.56	99.973	98.121	96.355	100.25	103.4	100.36	96.317	99.346	100.66	101.38	99.195	92.692	102.55	94.212	103.49	94.258
107.42	104.29	98.815	113.67	102.16	105.45	103.42	103.63	102.41	107.06	108.59	104.26	103.43	102.96	102.67	98.477	107.13	103.32	106.44	102.39	113.13	102.16	105.7	98.73	100.69	110.21	106.84	101.07	108.38	104.4	103.5	108.24	95.6	105.25	107.71	105.65	97.491	95.832	106.41	109.54	107.67	102.85	109.01	101.09	103.17	112.97	110.6	101.32	105.44	106.86
116.28	114.56	114.7	113.96	110.98	113.22	115.35	113.76	114.84	111.75	107.7	117.16	111.85	112.95	108.67	116.17	112.06	112.51	107.17	112.04	109.48	112.25	112.62	108.52	115.9	112.61	111.12	110.04	115.74	111.63	106.27	112.72	107.14	113.11	113.23	113.62	112.12	111.1	114.75	111.09	112.61	110.47	104.17	114.18	109.99	114.4	106.9	112.09	115.1	115.43
101.62	102.13	101.53	103.68	99.053	91.662	101.72	101.22	100.61	97.793	96.661	101.04	105.41	95.112	99.607	94.909	102.34	94.757	99.14	99.629	103.96	99.4	99.461	98.765	98.115	97.823	95.236	109.3	100.41	96.297	106.7	101.73	90.476	99.593	98.669	103.01	94.298	97.434	101.29	99.941	100.44	98.749	102.52	96.617	105.2	95.263	94.584	100.36	100.01	97.809
102.8	103.11	103.17	106.37	105.48	107.76	97.193	110.8	109.63	105.21	97.451	103.61	104.56	107.03	98.707	103.44	108.9	101.7	106.71	97.676	111.44	97.244	103.55	101.68	109.62	101.72	112.62	108.01	99.348	99.761	104.75	100.21	106.54	106.09	107.56	100.82	106.64	104.15	108.57	100.15	108.06	109.15	108.47	101.83	106.19	102.17	99.904	106.74	109.68	105.1
108.27	103.88	106.63	107.52	104.09	107.16	107.98	106.26	107.19	107.38	104.37	112	106.14	103.29	103.78	113.04	110.68	106.7	107.35	106.86	109.95	108.06	106.92	107.04	109.97	105.52	110.15	97.162	109.33	104.19	113.44	101.87	107.62	109.11	110.22	113	107.51	113.6	102.38	105.88	104.88	109.11	106.28	107.89	107.64	103.57	111.58	107.13	106.56	108.99
101.8	108.72	102.38	109.75	109.12	106.98	106.98	108.13	108.04	106.43	108.32	107.97	103.07	105.43	102.98	105.34	105.2	103.84	104.25	102.68	101.39	107.92	107	107.58	104.76	113.05	106.46	101.64	107.23	108.93	103.76	112.76	99.304	105.74	106.19	115.47	106.59	102.36	102.96	109.39	108.19	109.14	99.701	104.1	107.24	103.25	108.83	101.15	104.3	111.46
105.12	105.98	103.3	107.22	108.16	101.75	106.43	108.08	103.48	101.8	106.84	105	110.07	106.49	100.67	103.76	102.69	103.34	106.01	104.57	110.57	110.74	102.35	104.98	110.55	101.24	103.29	105.79	103.11	106	108.43	105.47	104.8	105.92	98.971	100.17	105.39	109.02	101.39	101.22	106.51	109.32	107.91	104.08	107.39	99.261	100.48	106.55	104.48	101.98
96.291	105.52	102.22	93.586	107.24	104.21	98.464	102.79	103.69	106.62	102.52	104.95	99.49	94.954	102.86	105.75	101.64	102.05	93.803	94.392	104.73	109.22	97.759	106.57	101.51	99.229	108.81	102.68	104.81	103.66	100.65	103.89	102.71	98.981	104.68	102.83	101.49	103.26	95.126	112.3	95.964	99.438	102.81	104.3	100.94	99.077	98.668	94.866	98.221	96.712
106.34	105.05	109.33	96.641	104.88	107.07	103.84	108.02	104.43	116.04	102.53	102.63	103.64	111.11	111.56	101.95	106.39	103.67	111	106.24	102.56	108.64	107.79	103.36	105.99	105.94	112.79	107.1	108.43	104.25	101.53	96.723	105.08	107.81	102.6	110.65	103.51	113.25	105.97	102.21	102.94	104.47	102.42	106.63	112.23	107.62	109.2	112.56	109.64	108.44
105.06	106.09	102.44	103.22	102.13	101.31	99.168	108.83	104.91	104.79	109.92	107.36	108.08	107.63	100.68	105.48	105.92	101.82	106.8	106.8	104.11	101.83	100.5	100.92	106.61	105.22	110.71	104.19	104.22	109.44	102.95	103.4	101.48	106.17	103.93	101.62	109.09	101.76	104.2	103.23	102.84	112.16	100.57	107.14	109.56	98.132	100.99	106.02	99.068	102.58
97.46	95.506	104.32	103.76	95.473	99.757	104.59	99.226	99.925	98.172	99.088	99.646	103.72	101.11	99.376	98.553	106.27	99.83	100.84	97.405	94.57	105.86	98.54	98.752	94.946	105.36	101.07	99.02	104.92	101.3	104.01	98.515	104.43	96.408	92.392	103.02	104.45	104.67	97.864	102.34	100.29	93.872	100.2	103.13	98.503	100.21	98.915	102.41	99.533	104.34
115.04	108.32	100.85	115.19	107.95	98.665	105.67	105.76	110.07	108.64	107.76	102.3	109.17	99.233	106.58	107.12	103.44	102.7	110.28	104.19	103.05	107.25	106.37	102.93	108.04	103.81	104.88	100.24	102.19	105.15	107.39	107.31	104.36	103.7	103.47	104.55	106.04	105.32	103.68	108.79	108.52	103.49	106.94	103.85	106.5	106.43	99.253	100.9	105.05	104.15
110.7	103.14	102.83	110.98	103.99	106.54	110.86	110.9	104.07	108.52	105.6	102.39	106.6	104.25	106.53	99.859	107	106.32	102.88	109.12	103.99	109.13	101.85	104.55	109.7	107.01	110.42	101.17	108.23	99.439	107.85	106.09	100.74	102.94	105.01	106.52	105.58	110.43	108.16	103.1	109.05	108.39	106.92	107.07	110.87	100.22	108.04	104.05	102.86	100.62
110.45	119.97	115.81	108.87	107.49	113.59	115.56	111.47	115.8	108.61	115.55	112.88	104.52	108.94	114.48	107.28	118.92	111.74	106.71	115.64	105.95	117.45	108.32	109.6	114.19	111.27	105.36	112.36	109.74	112.45	109.02	110.76	110.63	105.57	113.51	110.69	110.99	110.06	108.21	120.09	109.04	112.74	112.29	114.14	109.16	108.37	113.92	108.84	110.97	106.41
111.82	102.65	102.81	102.59	98.264	104.01	111.01	111.13	107.25	106.22	110.12	109.25	104.89	104.25	104.52	98.166	107.55	96.374	106.74	106.71	106.72	104.2	113.54	110.02	99.785	106.14	101.27	104.85	103.3	109.07	103.37	103.2	110.57	110.34	104.78	103.38	107.41	101.35	99.774	113.82	109.05	107.17	108.56	110	107.9	99.915	107.19	103.81	98.191	105.06
117.08	118.69	116.46	114.87	115.32	116.96	117.66	114.96	114.12	119.79	115.28	116.51	119.73	116.94	117.69	120.93	117.31	114.31	116.18	115.34	111.75	124.78	116.37	115.69	116.23	115.99	118.58	131.29	115.51	109.49	119.81	119.14	125.64	114.25	119.67	115.66	127.76	118.15	118.02	118.16	120.36	119.12	119.92	125.21	111.24	119.4	116.85	116.36	116.25	113.99
103.12	101.82	99.43	97.924	94.816	94.602	103.6	96.496	104.66	99.61	90.312	90.241	101.48	98.059	99.537	97.002	102.6	97.888	100.03	102.33	102.38	95.515	97.168	95.689	105.41	96.959	98.247	102.41	93.182	104.47	97.724	94.326	100.83	101.64	96.983	92.606	98.136	105.04	103.87	102.2	105.9	96.835	101.61	98.545	111.76	97.278	103.29	96.948	101.88	98.175
107.53	112.32	108.59	111.29	113.76	115.62	108.52	111.2	111.12	110.47	109.21	112.37	118	114.17	112.72	115.17	109.51	115.61	114.37	110.37	119.23	107.8	109.53	107.99	114.64	110.97	112.7	104.72	110.58	110.37	110.8	109.84	107.79	106.86	108.26	110.47	110.62	112.74	109.41	110.53	107.65	109.53	116.63	112.08	112.1	103.8	111.68	118.11	109.72	104.86
119.28	111.21	118.58	109.42	119.62	108.37	121.02	120.8	118.44	117.62	117.03	113.06	116.23	114.74	118.69	118.07	122.71	115.66	109.73	119.84	114.76	118.52	117.87	114.68	119.47	118.76	120.79	117.02	111.92	114.28	115.62	119.13	118.19	115.93	114.3	117.18	119.78	117.21	121.96	121.14	115.76	121.23	113.9	116.89	118.03	120.85	123.61	111.8	113.34	118.8
113.25	109.16	110.39	110.25	104.78	104.21	105.6	98.417	102.66	109.74	111.12	101.19	105.45	107.3	107.09	111.46	103.06	102.3	106.8	108.04	106.48	103.69	103.72	100.83	107.78	104.56	109.25	105.22	103.5	109.99	107.48	106.79	111.69	104.63	106.24	112.79	102.28	104.14	109.04	104.89	111.34	100.72	112.49	102.78	109.23	100.61	109.86	108.06	105.92	109.59
114.44	113.74	110.55	98.686	114.75	116.16	106.23	115.7	117.17	102.05	112.55	112.79	113.71	106.52	112.37	110.11	109.56	105.8	116.16	108.16	107.21	116.75	102.08	111.23	110.79	112.49	111.07	109.04	116.08	115.93	112.36	108.98	109.29	108.68	107.26	115.44	118.03	109.07	109.68	114.29	114.43	110.75	109.16	112.1	113.46	109.76	113.35	113.26	106.77	114.86
98.195	104.42	102.51	106.42	104.02	107.56	108	106.12	106.41	110.59	105.77	111.16	104.82	101.98	101.68	108.56	105.71	102.19	103.31	107.58	103.29	102.61	100.89	107.89	106.06	103.63	109.22	104	104.22	97.774	110.7	107.02	103.31	105.38	98.134	107.86	103.8	106.58	105.29	104.08	102.79	101.77	107.02	102.5	108.26	102.9	106.44	102.81	107.85	101.67
102.01	101.21	115.19	107.79	111.8	107.44	108.96	104.47	107.22	107.19	108.05	100.41	109.29	108.22	109.7	108.56	108.73	113.14	108.51	103.16	102.95	110.19	103.77	106	111.19	106.78	107.4	100.6	108.05	104.72	112.47	107.3	108.02	105.52	104.29	104.61	110.17	105.65	107.46	110.7	100.6	106.28	112.21	101.71	102.53	103.8	116.9	105.11	107.82	107.03
111.06	108.99	116.81	114.03	109.88	111.27	111.08	122.31	111.17	110.53	107.01	115.16	113.5	111.14	113.77	102.77	114.6	111.85	105.04	112.51	113.94	112.6	112.47	117.61	112.67	114.94	108.04	110.6	115.72	108.02	119.58	112.04	107.12	116.03	101.83	111.34	113.35	114.45	105.83	109.65	108.43	112.05	108.04	115.56	112.21	117.27	105.36	113.31	117.42	108.13
104.77	107.06	102.32	107.21	111.21	106.95	104.08	106.24	104.61	110.35	106.4	100.55	97.914	101.54	109.04	110.31	105.53	104.64	104.04	103.84	104.57	105.56	104.64	105.96	105.31	102.07	102.85	105.85	110.82	107.74	105.57	100.66	97.957	107.95	101.79	106.87	99.128	113.03	105.95	106.13	103.66	104.82	102.38	105.51	105.98	102.51	107.68	100.55	103.46	105.32
111.91	111.92	112.24	117.7	115.01	109.45	111.16	117.06	106.95	107.5	112.62	114.56	117.75	115.36	111.87	111.46	110.44	112.26	107.59	113.25	114.25	114.16	110.64	114.1	106.09	118.2	109.77	113.33	111.29	108.64	120.79	110.86	113.28	115.2	115.78	114.61	115.43	107.83	108.95	116.32	112.81	107.5	114.89	117.49	115.99	116.8	114.29	114.2	113.81	109.9
113.77	115.06	111.45	110.02	112.16	112.87	113.67	108.32	105.66	113.58	112.37	113.09	112.04	109.41	117.29	116.66	112.03	107.89	107.02	115.2	114.77	112.07	121.37	111.15	115.37	112.07	111.44	112.63	120.99	115.05	107.28	108.77	114.22	111.71	112.83	115.52	118.93	118.83	120.23	112.45	117.63	120.11	113.48	113.99	114.48	109.95	115.52	112.8	115.34	110.43
112.5	112.98	110.2	114.48	110.03	114.93	115.86	106.08	109.89	109.08	113.71	108.79	111.32	110.51	119.11	110.89	108.55	112.3	116.8	112.52	113.64	107.92	113.1	112.18	124.21	116.96	113.63	113.87	117.52	118.73	106.11	119.9	108.03	112.37	117.17	118.35	112.02	113.57	116.62	119.07	107.27	115.5	102.42	109.87	107.55	110.71	117.02	114.95	114.36	111.52
106.29	110.86	120.32	105.7	112.51	107.5	106.68	112.11	106.75	108.75	115.25	108.44	115.15	106.71	109.51	114.67	110.68	107.27	108.19	106.75	112.47	111.94	106.82	106.24	113.21	106.93	108.45	110.11	108.22	110.76	106.03	109.33	110.41	108.04	107.65	113.46	102.3	107.43	108.77	100.68	111.27	112.25	114.59	104.77	105.46	114.03	106.05	114.67	110.42	109.56
103.24	107.73	110.04	106.82	112.47	110.01	102.36	102.31	103.96	105.55	101.39	112.19	107.24	106.23	112.49	107.9	108.3	104.33	101.85	109.5	106.2	102.78	103.5	102.43	109.17	104.68	108.76	107.63	111.23	115.38	106.2	110.21	112.02	102.68	103.16	105.64	104.69	101.26	107.44	110.54	106.05	111.02	100.2	103.35	105.23	108.47	109.63	109.23	103.84	97.049
108.35	101.51	107.84	110.04	103.02	105.36	105.71	105.4	102.83	101.14	98.712	111.66	106.96	105.05	104.95	108.49	106.09	107.64	103.01	104.77	110.8	103.56	104.74	103.99	107.86	106.1	99.507	109.33	108.62	102.08	104.79	105.19	106.77	102.04	110.31	107.88	97.619	105.42	103.61	111.25	106.81	101.31	114.33	105.91	108.63	108.04	106.58	107.44	109.58	108.11
110.23	111.81	100.96	108.48	105.53	105.55	106.75	105.09	106.72	103.75	106.5	101.78	108.72	106.78	105.04	107.63	106	103.91	109.72	104.63	107.16	105.41	107.48	102.25	96.475	105.13	100.86	106.34	105.35	101.23	110.93	103.63	109.06	110.82	103.76	106.14	109.57	102.19	109.13	101.05	104.64	108.39	99.93	102.93	109.58	103.86	101.98	101.64	101.08	102.96
99.599	103.02	99.595	100.9	107.14	101.47	96.173	101.49	101.54	98.703	103.03	90.645	97.899	102.99	96.632	99.393	95.61	100.4	99.876	102.15	104.89	103.01	106.01	103.08	97.983	102.91	97.179	94.62	98.416	92.558	105.28	96.362	100.91	100.65	100.17	100.96	96.619	100.38	98.349	93.686	104.42	103.87	98.275	98.928	98.687	105.49	103.62	104.98	101.9	100.65
105.48	100.71	99.537	109.03	102.61	111.45	103.57	111.04	103.34	108.02	100.05	106.9	100.91	110.61	106.41	106.38	108.69	110.19	109.9	110.71	104.03	108.52	108.68	102.16	104.81	104.5	110.19	100.53	100.26	103.93	105.4	104.25	106.71	103.45	112.36	107.1	105.33	108.52	108.09	98.587	104.94	102.08	98.991	105.11	109.76	107.46	102.45	116.18	108.97	108.17
99.453	102.61	109.9	99.873	105.67	110.07	106.48	104	103.23	102.78	107.53	107.71	107.87	107.9	106.53	99.478	105.29	107.49	106.46	102.91	102.48	102.62	106.27	98.708	111.74	105.5	104.96	104.48	108.83	106.74	104.84	106.93	101.31	101.58	111.38	105.42	109.99	102.93	99.952	101.46	105.47	106.98	103.36	105.59	106.4	105.8	114.29	102.84	104.45	100.25
95.17	102.27	96.885	95.265	99.902	103.47	98.975	105.43	100.59	99.046	103.15	105.27	97.729	93.04	100.47	97.743	99.235	99.794	95.316	96.606	97.414	105.59	100.93	102.9	92.806	99.822	94.546	99.243	96.134	97.23	94.505	98.937	99.888	100.45	101.24	100.78	101.02	95.124	99.052	108.9	97.929	99.929	100.83	100.1	100.75	89.006	98.112	102.59	103.73	102.12
104.83	102.43	104.13	100.17	104.83	105.8	101.55	105.78	102.63	101.3	99.387	101.81	108.9	98.71	104.73	91.188	98.385	98.688	101.56	102.86	104.55	99.197	102.45	100.87	99.585	98.558	103.36	95.502	101.37	100.23	99.054	97.642	104.06	98.093	100.82	107.59	103.87	98.025	104.06	100.9	102.2	98.501	104.81	99.018	95.845	100.64	102.08	93.095	98.98	95.362
103.04	107.87	111.27	106.69	107.81	101.77	110.59	107.31	108.28	108.64	103.05	103.18	107.02	107.19	108.09	101.25	108.94	107.82	108.94	109.69	110.66	102.85	109.92	111.56	105.18	103.22	107.39	108.15	107.15	108	108.01	112.72	116.43	102.27	102.36	106.25	111.06	106.17	104.79	105.77	110.86	108.49	102.42	111.04	106.19	107.67	108.22	102.93	102.31	108.12
104.37	104.5	103.84	107.31	104.23	111	109.27	105.47	107.51	102.17	109.72	104.67	101.38	112.12	104.74	106.36	111.91	103.78	117.91	100.88	109.16	103.54	108.53	104.53	107.11	103.74	101.65	98.924	109.29	102.75	102.74	106.7	101.17	108.51	108.27	117.91	106.93	105.18	109.41	102.24	109.33	110.98	103.23	106.43	107.73	105.65	108.46	107.52	105.96	109.46
116.36	111.75	116.6	108.35	118.02	113.37	121.13	114.69	111.68	122.89	115.75	118.89	118.68	116.92	118.67	121.73	114.64	112.12	119.7	117.03	114.8	113.21	118.91	120	110.72	120.99	117.23	111.68	114.47	121.45	119.8	115.44	114.15	120.77	121.87	113.95	120.71	117.5	116.76	122.63	116.5	115.76	118.68	114.89	115.42	116.06	117.99	123.99	113.81	118.72
111.4	111.84	112.76	101.91	116.36	117.35	112.03	107.81	111.89	117.15	110.99	116.51	110.54	106.82	112.24	110.48	110.56	115.04	116.13	110.78	106.98	111.2	114.22	114.32	111.63	112.73	113.56	107.89	112.01	116.88	115.93	115.96	110.03	109.11	109.39	111.58	112.64	114.57	112.6	107.07	111.94	116.19	109.11	117.89	114.3	110.54	114.57	110.33	113.5	115.33
113.79	113.16	116.9	114.31	108.83	112.55	109.35	109.54	110.05	116.79	108.25	106.63	100.84	113.87	113.78	110.12	114.58	113.66	111.22	109.62	111.52	112.64	116.15	112.61	120.56	115.31	107.53	112.13	108.14	113.89	111.29	110.55	111.84	114.77	111.7	109.67	104.43	106.51	111.71	116.94	110.34	115.13	103.09	110.39	110.72	112	111.13	110.38	113.98	114.49
112.27	107.12	106.11	108.11	109.12	111.42	109.48	105	109.47	102.05	106.05	105.04	109.76	109.69	113.73	107.36	109.94	104.35	104.75	107.31	100.5	110.63	110.91	102.91	113.89	105.72	103.61	104.41	99.231	105.47	112.18	101.59	107.73	109.16	102.33	107.74	112.25	109.56	103.2	106.1	103.04	101.64	107.79	103.27	103.36	101.21	105.17	101.96	101.37	107.33
107.11	103.43	105.89	104.89	103.63	107.2	101.36	100.2	108.33	105.83	104.24	108.65	106.99	103.24	105.66	106.27	111.73	107.19	104.41	107.84	108.5	112.35	110.47	105.29	99.938	105.41	104.76	104.3	104.73	105.34	101.46	110.5	110.38	106.1	104.3	103.21	103.08	108.54	104.91	105.71	105.96	105.23	104.43	110.56	108.91	109.01	105.17	99.227	111.9	102.58
109.8	112.3	110.25	112.43	111.64	107.3	108.96	109.79	111.99	116.23	117.08	113.35	108.58	114.15	110.61	118.3	110.55	115.19	118.77	114.63	112.56	115.41	110.33	110.97	111.73	110.5	111.21	115.69	111.36	115.75	110.98	115.49	114.39	111.3	120.32	110.94	113.39	113.4	115.86	110.84	113.61	113.7	112.68	114.86	111.84	106.29	110.12	115.55	112.37	110.77
109.53	115.36	119.38	112.14	111.53	118.1	111.5	116.49	110.92	109.37	117.02	119.26	108.74	109.64	109.71	109.92	109.78	114.38	113.94	117.94	105.27	114.3	115.96	114.06	111.37	109.9	118.75	116.41	112.14	110.15	113.88	109.02	117.28	114.04	119.21	111.19	111.15	113.89	110.18	112.62	118.55	110.26	113.5	117.44	116.56	111.5	113.95	112.47	115.13	111.72
104.41	106.56	104.89	106.87	101.58	110.04	104.77	106.7	106.45	106.8	109.5	107.48	109.63	108.54	105.67	104.12	106.31	116.51	104.01	106.74	101.25	106.91	106.41	105.56	108.69	104.16	107.16	105.45	108.08	109.99	105.98	108.25	103.42	106.01	107.36	107.23	97.977	109.21	104.06	108.78	105.83	110.12	106.1	111.4	108.47	106.21	108.09	105.32	102.9	110.8
103.13	98.914	95.473	100.69	92.915	97.162	101.26	91.375	95.278	98.839	105.25	104.83	104.02	98.763	100.15	96.22	97.682	93.549	101.33	94.156	108.87	98.741	99.692	93.95	99.285	97.358	95.801	100.52	105.25	93.885	97.982	100.6	98.963	104.3	104.16	108.98	99.67	94.324	99.156	93.948	101.97	98.366	97.825	101.52	97.141	106.85	100.47	98.85	98.569	98.994
110.19	108.56	111.13	108.34	115.54	109.67	111.47	113.35	105.64	109.2	114.55	106.83	115.14	112.12	108.07	111.6	107.68	106.69	104.93	108.94	111.89	109.19	108.31	112.01	106.87	109.91	107.02	107.55	112.25	109.67	108.59	109.98	112.6	108.87	115.3	112.88	111.64	115.02	116.23	113.83	111.59	117.24	102.46	107.3	107.12	114.9	106.11	111.37	102.68	108.4
103.93	109.26	110	107.64	108.07	109.33	112.17	103.2	101.53	108.01	108.17	109.65	105.42	107.57	108.79	108.48	108.34	106.21	106.43	107.61	107.12	111.39	104.65	109.51	108.57	111.22	101.08	110.59	103.58	106.99	110.44	106.49	107.43	110.74	102.67	107.8	101.79	105	112.13	109.27	110.41	101.76	102.24	110.88	105.44	104.37	107.92	110.22	114.62	101.63
106.85	107.55	106.28	101.67	106.94	108.25	101.43	103.69	106.55	102.15	105.31	106.72	107.94	106.04	108.33	109.03	104.38	101.12	102.98	105.89	104.22	101.68	104.5	109.35	102.06	108.62	110.64	104.65	111.26	106.18	105.39	109.2	99.499	106.61	110.93	109.79	108.7	104.75	107.06	104.89	103.91	100.28	106.27	108.61	101.77	103.51	101.15	102.37	104.59	105.26
103.77	106.3	101.2	106.6	107.17	106.93	110.42	103.62	104.66	100.52	98.949	102.89	106.66	104.12	104.87	105.57	107.31	106.7	104.55	107.14	102.75	100.31	105.77	104.38	109.14	104.6	103.45	103.58	107.6	106.81	105.17	106.01	106.45	101.98	107.8	107.92	100.63	100.23	100.83	107.37	104.04	104.79	108.16	98.877	100.88	105.17	104.91	103.1	106.4	111.81
116.66	119.68	121.3	112.67	120.84	123.71	120.65	115.35	116.25	119	116.33	112.93	117.32	114.81	121.58	120.84	113.28	114.34	121.95	119.12	117.37	118.85	120.82	119.68	120.81	117.2	120.17	116.7	121.82	106.37	120.72	112.41	117.55	113.18	114.67	120.01	120.87	112.99	116.96	118.41	109.5	119.08	123.32	122.95	123.88	116.9	114.35	121.81	114.49	120.99
119.58	119.49	112.72	120.23	112.29	109.7	122.45	122.19	115.21	117.1	116.96	117.22	119.92	110.31	119.81	121.98	113.1	115.68	115.36	114.18	117	109.28	116.35	124.44	116.75	112.76	117.9	115.4	111.84	117.08	111.73	124	116.3	120.99	116.31	121.4	115.34	115.74	114.15	113.11	116.68	114.45	112.9	114.54	118.98	112.5	114.93	124.08	119.9	113.44
110.95	105.17	111.07	108.89	107.71	109.25	100.29	103.4	101.85	110.93	116.12	98.667	102.65	106.07	110.43	102.7	109.23	104.08	100.06	104.55	110.81	104.55	104.97	105.37	102.88	109.24	108.29	107.81	110.26	103.2	105.78	102.22	101.2	111.2	103.16	102.94	98.471	108.32	106.11	110.58	105.02	108.03	102.28	108.48	99.202	105.09	106.01	108.87	109.85	91.938
106.36	104.71	102.65	105.01	105.69	99.972	97.616	102.5	107.42	103.17	102.71	107.48	101.59	94.911	101.48	103.9	102.2	109.06	108.83	104.65	109.45	100.73	109.96	106.33	108.12	105.52	111	104.33	107.14	111.77	107.19	103.9	101.89	103.58	109.88	106.01	103.57	102.32	105.08	104.11	110.23	93.733	103.41	109.08	103.33	104.12	108.57	95.89	106.92	104.05
112.69	110.83	112.35	111.9	115.42	107.63	113.83	114.73	117.7	114.12	110.21	106.16	117.65	115.12	113.31	111.32	112.74	114.37	119.02	110.21	111.6	107.13	107.43	108.96	113.21	103.62	104.37	114.33	111.87	113.73	112.91	112.85	113.72	108.91	109.02	108.05	113.44	109.78	112.13	110.7	111.74	109.19	114.37	101.98	115.15	109.92	110.14	114.92	114.87	111.14
106.33	106.21	105.34	104.68	106.1	107.63	101.09	98.404	104.5	103.29	107.86	104.74	108.19	105.67	103.33	98.027	107.36	105.28	99.113	113.85	103.38	105.78	108.88	106.99	109.12	110.62	102.59	104.71	108.25	103.76	105.54	101.74	108.67	99.856	112.52	97.226	106.06	114.98	106.24	107.9	112.41	104.98	101.24	105.24	105	100.19	105.75	110.86	103.7	102.98
112.55	118.91	118.87	119.77	105.15	117.08	115.89	120.12	106	109.71	118.13	109.33	114.58	111.02	112.25	115.42	109.42	114.06	109.83	116.35	104.97	110.55	115.39	115.51	110.89	107.27	104.16	118.97	110.56	110.69	114.69	116.66	120.01	124.27	112.22	106.98	110.23	105.99	100.35	110.5	114.1	107.46	117.38	110.53	115.27	112.91	109.31	111.64	121.25	108.49
105.41	103.56	107.74	102.86	108.18	103.62	106.21	108.63	105.36	101.84	110.32	107.93	107.41	104.05	105.07	107.39	104.98	103.23	106.24	109.08	107.7	105.21	104.99	108.13	105.25	108.73	103.33	108.83	106.69	104.24	105.31	104.95	103.2	99.011	109.81	105.55	105.1	103.36	100.94	99.125	105.62	101.65	103.51	107.06	105.42	100.84	103.07	103.77	102.22	101.33
102.78	105.7	109.4	104.48	104.63	106.52	114.26	100.96	110.42	106.62	105.14	102.9	104.94	113.57	109.3	110.06	113.77	106.88	104.21	103.13	106.34	113.54	110.95	107.52	108.73	110.93	106.95	115.5	110.7	99.715	113.26	110.43	101.2	106.36	105.7	101.66	108.53	105.14	106.92	104.48	103.73	112.72	98.249	103.82	109.87	104.42	107.65	101.96	111.09	113.17
98.174	105.79	93.397	103.58	100.32	107.13	107.02	101.12	98.901	106.57	98.626	106.64	105.27	104.32	103.63	108.37	101.48	103.84	101.66	107.34	110.58	99.928	105.68	107.33	105.47	103.19	100.48	104.11	104.69	105.63	96.032	107.03	104.99	108.87	100.79	99.377	104.2	96.882	102.78	103.03	106.92	103.7	106.2	106.26	108.76	99.831	103.64	100.48	95.946	101.39
114.37	110.09	107.02	104.92	104.6	102.96	104.29	107.22	106.1	107.51	109.47	107.04	102.95	108.96	101.44	100.28	110.11	101.57	93.549	109.7	100.46	101.21	106.68	101.08	103.85	105.16	105.38	110.06	104.26	106.65	110.13	104.75	102.73	105.41	103.52	109.37	101.7	114.21	102.44	112.53	103.7	109.32	108.7	108.17	104.79	97.074	104.73	109.84	105.16	104.56
115.04	112.07	114.99	112.38	111.16	115.88	113.18	109.14	112.7	109.98	115.67	110.97	111.06	116.6	112.03	108.57	111.97	116.36	116.56	105.39	114.59	109.1	113.26	110.81	113.21	111.86	110.53	109.69	112.66	108.97	112.21	113.87	108.21	109.2	113.86	110.99	110.3	104.41	106.63	111.97	108.35	106.26	111.8	114.65	113.09	113.93	109.73	103.73	112.44	113.16
[truncated: 600 more rows]
[truncated: 150 more columns]
