# Supplementary material for: Genetic dissection of main and epistatic effects of QTL based on augmented triple test cross design
Source: PLoS One. 2017 Dec 14;12(12):e0189054. doi: 10.1371/journal.pone.0189054 (PMC5730204; doi:10.1371/journal.pone.0189054)
Supplement: S8 Supporting Information — (ZIP) [file pone.0189054.s008.zip › z4_1750_0.2_5.csv]

101.8	117.04	109.9	106.99	109.44	112.3	115.69	108.21	110.62	104.36	119.38	112.04	106.59	114.04	108.52	114.93	100.92	104.82	114.44	111.69	108.47	113.69	122.44	109.38	115.42	115.86	118.9	110.45	124.9	117.11	110.22	110.62	110.96	117.21	104.46	114.52	120.87	113.32	108.66	107.45	101.41	111.85	105.75	109.02	106.1	111.47	109.57	108.11	107.49	112.41
98.812	108.4	105.45	108.64	120.17	110.3	104.1	108.92	102.25	115.34	105.35	106.43	111.89	108.43	101.71	100.27	108.9	107.28	112.29	109.17	110.42	109.3	102.17	101.83	101.08	107.57	107.98	105.85	107.61	108.22	115.25	115.7	106.02	100.45	106.38	108.86	106.64	95.916	113.66	102.57	104.04	99.678	99.061	109.03	114.56	113.5	109.75	102.49	107.69	104.41
97.586	111.14	118.62	117.21	114.04	112.02	116.44	110.96	120.58	104.97	120.38	109.36	114.26	117.28	104.6	118.18	121.03	110.81	110.99	105.05	107	111.02	111.66	114.31	109.97	111.87	108.95	113.91	117.63	102.37	111.98	107.92	106.27	106.51	106.22	117.83	118.74	110.3	111.67	108.32	110.12	109.82	108.52	132.43	112.53	115.88	113.14	103.8	113.88	114.2
110.24	99.939	99.101	108.22	111.19	109.19	102.72	114.84	116.71	113.04	108.35	108.85	105.24	107.99	110.42	110.19	114.7	112.81	110.32	113.02	113.17	115.84	115	110.21	115.92	109.25	105.75	105.85	107.94	111.51	119.28	116.86	118.79	112.29	119.66	118.01	106.98	118.48	113.76	116.31	110.28	115.64	115.45	107.3	111.71	102.97	118.3	110.06	111.62	112.75
109.47	105.26	111.24	95.834	99.844	108.77	107.45	102.93	107.56	106.19	103.45	109.36	99.323	98.654	100.44	112.68	112.05	100.71	105.86	102.38	102.89	103.8	115.19	100.74	105.55	104.69	108.75	99.914	103.66	109.58	111.98	106.82	94.334	106.99	113.7	107.68	105.36	108.54	105.37	108.34	107.84	110.5	97.866	101.39	114.13	101.38	102.38	101.3	110.91	102.95
109.96	96.002	104.1	103.33	110.42	104.28	100.68	109.63	103.73	110.68	103.61	104.66	112.18	101.87	104.4	106.01	112.67	102.52	103.15	107.1	103.65	105.21	104.05	104.94	112.65	105.18	105.9	99.155	109.1	99.328	101.79	104.81	105.81	105.07	97.597	110.78	98.519	101.4	105	107.64	107.37	103.61	101.61	100.32	98.328	105.33	102.94	105.05	106.68	102.43
90.566	102.45	97.663	102.07	107.97	106	99.71	97.919	106.77	94.047	105.81	97.269	97.18	93.795	96.224	100.24	105.34	105.16	96.976	99.636	103.65	103.88	93.335	98.621	98.028	95.721	103.13	110.23	90.068	89.461	108.65	101.89	97.465	98.959	99.214	102.19	101.05	110.65	111.67	101.19	98.162	95.497	102.39	100.87	99.782	95.713	100.99	103.69	105.21	85.993
99.37	98.808	93.842	97.15	98.788	95.651	103.02	99.929	100.06	105.27	100.11	101.71	90.859	97.432	104.28	98.581	106.32	96.79	108.97	102.56	99.96	92.287	105.73	98.344	85.577	94.151	93.688	98.652	97.671	102.84	93.237	107.68	103.36	86.159	94.531	106.94	103.62	95.423	101.51	106.3	92.879	95.754	107.17	91.68	97.042	96.476	94.211	103.71	100.45	103.57
111.11	96.086	106.76	99.485	108.67	106.93	98.401	106.78	107.51	109.23	110.31	98.957	111.17	109.3	94.44	106.55	111.28	110.49	110.68	104.44	107.63	110.06	104.59	105.83	102.03	111.87	100.76	109.23	96.676	102.78	107.22	97.84	104.01	114.68	109.39	111.96	108.48	105.38	101.74	103.34	105.58	102.55	104.42	98.815	103.54	107.09	109.59	107.75	110.16	110.24
112.12	108.26	115.73	104.55	109.57	114.85	109.74	124.52	107.74	111.59	109.17	117.21	107.74	110.7	113.83	112.31	112.25	114.36	112.29	110.47	116.53	114.98	104.89	113.93	114.05	116.49	110.66	100.98	117.65	111.71	115.03	94.844	107.2	112.99	104.37	109.38	116.1	105.76	111.02	120.12	115.14	100.74	115.23	109.06	116.89	121.42	113.05	115.51	106.63	111.59
106.48	116.46	111.55	111.1	107.95	98.651	105.2	105.25	104.57	103.44	102.73	121.08	105.67	107.27	107.4	107.5	106.71	107.51	109.16	106.85	105.18	116.16	109.04	108.82	112.51	103.48	108.55	100.97	110.78	109.03	109.92	109.22	102.6	111.27	115.27	110.36	106.03	103	104.46	109.85	110.01	107.31	102.14	114.47	108.01	105.89	101.83	104.76	105.19	102.45
109.76	107.15	111.2	109.07	115.01	110.5	108.82	113.84	113.58	110.29	110.94	114.93	110.88	110.8	108.6	113.19	109.48	111.17	112.64	106.3	113.76	114.84	101.85	117.73	111.07	113.26	120.4	121.26	118.28	111.03	114.46	118.79	113.52	109.84	112.22	117.72	116.29	116.3	110.41	107.1	118.52	107.02	103.04	119.32	112.28	113.26	109.15	107.82	106.67	112.35
101.95	101.49	105.51	105.96	102.71	104.01	102.37	93.389	105.4	106.41	102.88	113.47	105.11	103.49	105.4	100.16	98.392	107.86	97.313	115.98	102.01	112.19	105.49	105.29	106.08	103.55	117.51	102	112.67	101.74	108.37	108.37	106.81	112.71	108.55	110.46	102.55	111.76	115.9	108.53	107.95	103.8	111.35	102.75	116.01	105.66	106.41	107.71	105.93	106.73
113.16	114.56	109.45	100.76	106.75	106.16	107.21	93.345	108.17	110.81	107.42	110.37	110.26	111.02	105.02	113.53	103.18	110.07	108.87	118.85	115.49	113.53	113.27	102	113.54	108.4	113.94	105.57	120.29	103.91	110.19	113.27	104.47	110.2	117.24	111.92	119.98	114.84	114.78	102.4	113.04	108.74	117.41	116.92	113.39	104.15	111.05	106.68	108.46	109.57
112.67	110.26	106.32	108.07	103.31	108.08	98.789	97.488	99.563	101.6	107.25	105.37	101.1	106.97	101.94	101.92	107.83	112.32	105.67	107.7	117.05	104.15	111.01	111.03	105.48	109.11	105.87	107.97	111.56	107.82	102.52	110.66	101.47	108.61	102.57	109.67	96.714	105.55	105.21	116.45	110.39	97.557	96.252	105.88	104.84	104.22	101.49	109.12	103	102.26
101.8	114.61	107.44	110.96	107.41	107.56	105.82	110.98	97.209	108.45	111.7	108.59	111.21	105	114.02	101.69	108.07	111.18	112.84	108.22	106.7	101.57	103.92	100.2	108.44	111.81	98.042	103.41	106.3	101.2	108.62	100.6	108.58	106.39	102.43	109.25	105.29	101.47	109.13	102	95.061	103.93	111.49	105.22	102.27	112.6	97.519	102.93	116.33	104.92
110.56	114.43	106.72	109.77	111.13	113.04	113.13	118.71	106.37	105.14	108.29	110.07	112.17	106.88	103.29	106.11	113.71	119.08	100.6	114.84	102.21	117.37	106.19	110.58	118.44	108.22	112.49	104.6	109.41	109.03	111.47	116.46	107.72	107.65	113.31	112.9	117.1	115.03	98.983	109.45	112.37	114.57	115.62	107.68	115.18	117.99	110.95	110.87	110.06	110.43
115.49	110.85	116.47	112.76	104.63	110.83	108.95	115.62	103.96	111.72	117.29	121.78	105.38	103.54	117.45	111.94	112.5	116.86	117.41	110.79	111.36	118.15	110.56	109.87	108.69	111.11	105.4	117.64	111.47	114.13	113.5	111.08	116.18	113.27	107.09	107.68	118.09	115.2	110.52	112.08	103.48	119.06	114.82	117.39	111.86	111.51	110.82	113.93	114.35	114.14
113.5	115.6	110.34	99.524	108.45	113.36	106.68	116.48	115.45	116.2	116.21	113.01	107.8	114.47	119.06	114.91	103.79	115.9	108.13	118.31	103.87	109.33	113.01	117.43	110.3	118.9	110.82	110.1	114.91	106.8	113.16	112.36	114.5	109.89	97.342	116.65	108.4	110.85	113.78	104.27	110.76	111.89	115.94	111.71	114.85	107.81	113.98	104.42	116.17	112.21
103.36	114.15	109.84	118.69	115.58	114.93	99.649	112.61	106.33	114.23	109.85	101.23	117.61	109.59	112.96	107.5	112.6	115.37	107.16	115.19	113.42	107.8	111.14	108.7	106.04	104.14	113.08	107.11	110.02	117.31	111.53	105.57	111.9	118.31	114.79	110.32	100.51	119.32	110.95	113.72	110.58	107.3	101.03	111.94	115.42	107.89	109.5	113.81	113.15	109.19
106.39	104.43	108.17	96.626	106.87	100.22	98.839	114.64	109.43	104.44	107.92	105.3	102.99	100.86	106.3	114.27	110.76	101.7	101.81	96.432	113.51	110.16	101.52	97.383	106.88	112.61	103.7	107.08	103.78	107.83	95.919	107.97	111.08	106.9	109.51	118.33	108.57	105.02	115.1	98.949	111.09	101.21	93.486	100.99	106.41	99.019	108.4	106.83	109.13	102.51
106.75	111.81	112.17	113.27	106.97	113.2	122.45	115.24	113.87	101.46	116.7	120.5	112.65	112.29	110.66	106.89	115.15	103.74	121.5	104.5	110.06	127.28	119.09	112.82	113.97	118.34	113.85	106.98	107.7	114.96	108.26	106.59	119.84	121.98	108.94	111.84	114.41	111.65	115.38	109.3	117.98	102.05	116.99	116.02	118.31	110.53	117.75	109.41	108.47	111.58
101.52	110.3	108.38	106.97	104.41	102.84	106.4	93.502	100.5	106.98	103.69	109.47	100.29	91.865	103.01	110.99	102.98	103.29	107.84	108.31	109.09	104.74	104.46	92.736	97.634	104.55	98.291	104.26	111.61	105.79	94.83	103.35	108.36	104.42	105.29	105.63	100.33	103.08	104.71	106.78	105.69	111.21	100.86	101.16	100.93	106.45	103.83	109.3	105.43	106.57
113.32	117.03	109.77	117.18	118.04	117.91	107.21	106.85	107.21	102.32	110.74	117.92	112.29	105.84	110.75	112.42	110.72	110.34	107.07	115.81	111.4	113.99	124.37	124.39	100.95	108.32	110.96	114.26	115.07	117.97	106.8	105.72	113.91	117.83	111.71	111.15	111.4	120.1	110.32	110.27	112.28	106.8	114.09	110.63	104.75	113.21	113.96	112.93	112.85	121.19
117.45	113.79	111.14	113.77	100.5	108.65	109.67	105.88	111.91	112.62	103.22	109.61	111.81	112.7	106.79	108.17	110	110.31	113.69	110.29	115.83	100.55	107.32	113.45	112.99	118.2	115.72	119.64	112.25	108.17	108.23	109.97	121.93	109.72	117.73	108.13	106.05	117.3	108.94	104.23	113.43	106.66	113.33	114.96	107.23	106.77	115.84	111.12	111.13	111.86
102.93	113.67	110.79	107.58	117.02	108.33	111.35	108.57	114.16	110.52	115.75	115.18	112.76	115.15	110.26	115.85	116.48	113.85	118.54	119.44	106.75	108.66	102.67	111.29	108.24	108.24	106.66	99.376	112.28	112.96	111.73	115.53	108.9	108.88	94.88	119.5	110.82	119.46	114.64	113.64	117.77	103.3	109.64	113.49	111.85	109.4	119.19	100.92	114.79	109.13
104.67	106.47	105.46	100.86	107.38	95.971	103.3	103.96	112.17	103.21	113.53	99.572	99.44	109.26	107.97	106.27	108.17	102.12	100.57	101.85	99.791	107.16	101.17	106.58	108.2	98.607	102.32	100.84	93.292	107.06	93.975	106.76	108.92	102.97	109.52	104.67	112.35	107.86	112.38	108.21	96.534	110.75	107.28	112.98	108.94	104.06	104.59	104.42	105	106.23
101.56	113.29	108.02	91.496	106.36	106.66	101.68	104.23	110.76	92.046	107.09	106.92	105.78	98.802	114.46	108.21	106.89	99.757	104.44	111.37	107.23	116.38	112.93	97.548	106.48	107.72	102.77	105.18	106.29	113	99.499	102.61	95.653	97.927	112.11	111.71	99.546	110.28	100.22	103.28	113.18	105.95	111.23	110.02	96.165	109.89	101.84	106.43	98.037	104.96
113.65	107.33	117.85	121.21	119.94	107.36	105.77	112.32	112.45	111.69	114.16	110.62	110.6	105.46	124	105.3	106.81	114.58	105.05	122.79	103.35	117.36	107.46	114.98	117.58	106.29	120.48	113.85	106.43	116.75	110.15	117.59	114.52	114.73	112.09	112.9	116.99	117.23	114.55	108.87	108.36	111.84	120.71	99.715	118.82	112.9	117.85	111.37	109.76	115.87
110.94	115.42	103.68	104.18	101.23	106.39	105.78	107.56	110.92	109.85	103.31	109.51	98.839	100.9	105.56	108.59	108.42	105.05	108.08	103.17	103.83	106.64	107.05	98.175	96.617	104.17	106.43	101.64	102.89	110.68	113.34	94.336	105.9	101.37	111.18	102.5	107.7	108.69	105.32	104.07	110.84	105.28	108.07	106.34	108.27	105.77	101.7	111.16	102.53	111.2
108.44	114.86	116.81	109.73	107.83	112.71	108.82	117.27	111.38	116.99	112.07	105.1	116.02	111.3	111.73	110.3	112.43	111.24	102.65	113.81	120.2	115.21	102.54	112.25	116.41	116.52	105.45	115.96	109.95	106.64	108.45	115.24	117.85	108.05	110.39	118.25	119.35	111.33	102.47	114.36	107.16	102.65	111.52	106.73	115.75	114.3	121.44	115.73	113.78	114.28
102.9	107.23	103.38	108.02	100.05	113.32	106.11	109.99	112.12	107.06	113	99.965	106.13	100.98	103.61	113.49	107.04	106.14	103.95	106.87	101.69	106	101.68	111.5	98.502	110.14	104.44	97.147	111.46	104.14	102.12	107.59	112.61	100.2	90.451	104.56	100.14	111.59	101.54	100.08	105.44	108.77	106.22	108.44	91.65	105.76	93.316	103.83	113.15	102.05
106.47	105.86	105.32	112.56	112.43	113.94	113.96	112.62	108.91	112.95	109.9	109.25	108.93	113.4	109.14	110.78	112.32	102.1	110.27	104.64	105.88	107.11	114.91	113.67	104.28	111.58	115.33	114.49	104.5	105.06	117.87	113.71	108.63	113.42	111.43	114.47	108.71	120.9	110.46	112.4	102.04	116.79	116.54	108.28	114.41	109.08	118.19	111.15	101.45	103.49
108.68	105.07	99.988	104.18	97.742	103.43	109.76	115.88	106.31	99.994	99.725	105.13	103.09	98.742	103.92	104.63	104.49	105.34	121.36	100.46	103.76	105.72	104.03	102.98	101.52	104.22	112.52	101.11	100.2	108.13	103.16	107.24	99.349	101.88	116.12	106.79	103.59	103.97	107.76	106.52	105.48	88.073	111.11	113.36	102.61	103.98	110.1	107.53	101.98	104
102.96	102.02	116.96	101.92	94.805	103.51	98.361	107.41	99.482	114.62	119.58	110.06	109.46	105.42	104.98	103.46	98.497	100.5	101.2	111.16	108.23	106.41	104.96	97.793	102.32	97.292	106.87	107.76	107.99	102.3	108.71	110.98	107.82	103.78	102.11	112.99	105.82	109.95	98.09	106.48	105.42	109.07	103.83	109.62	102.93	111.89	101.81	100.91	104.81	99.096
91.447	106.25	106.82	107.02	103.62	101.25	104.18	107.69	115.51	101.68	106.12	108.15	102.43	107.74	107.96	108.03	101.09	107.7	107.61	105.29	94.816	101.88	113.94	108.51	108.06	109.83	108.67	108.82	102.18	108.15	95.542	107.16	101.71	98.634	104.8	101.18	104.53	102.18	102.46	108.68	110.64	106.07	107.36	100.92	102.64	109.63	108.17	109.79	99.419	105.43
110.06	103.19	112.96	98.283	115.46	109.92	114.97	95.068	103.07	110.9	102.4	104.48	101.25	93.919	105.72	104.91	110.02	99.841	110.94	96.331	110.6	107.3	113.17	104.39	103.69	102	106.05	110.96	112.44	103.76	94.723	101.04	98.915	102.15	103.02	113.77	107.57	103.98	115.59	102.07	110.76	103.76	103.81	107.86	112.52	103.88	103.59	106.23	110.3	108.04
118.74	109.33	102.05	112.43	117.11	112.06	112.77	115.57	108.4	109.27	109.23	114.34	112.13	120.44	118.79	109.52	103.6	123.12	115.98	112.95	110.74	119.29	112.53	117.35	109.7	115.13	106.14	119.46	113.61	105.07	106.15	107.33	121.34	110.36	112.31	116.31	110.26	110.59	112.18	113.84	116.28	113.39	104.69	106.67	112.41	112.59	116.09	112.35	119.83	113.55
105.4	105.43	103.63	116.24	105.46	95.751	106.36	101.84	97.992	110.69	108.32	103.13	110.01	112.38	105.97	102.37	98.196	110.94	113.61	110.38	104.51	107.19	109.04	107.35	110.37	97.521	111.17	94.301	103.85	108.4	106.51	105.92	111.06	101.85	103.83	110.75	104.9	110.38	101.98	106.74	112.04	102.23	104.11	98.709	103.8	106.61	109.24	109.83	100.65	106.36
121.52	116.76	122.01	118.15	110.66	120.96	117.95	117.9	119.64	107.95	110.7	120.13	116.1	122.14	119.49	125.31	119.27	117.04	119.71	118.29	119.79	113.78	116.14	127.24	117.26	120.34	124.06	111.62	116.48	118.02	117.08	112.31	117.98	118.37	115.53	113.64	113.98	111.01	120.09	115.44	112.13	127.08	110.04	117.6	121.32	115.7	115.92	115.03	116.29	117.63
107.25	109.6	112.47	101.59	107.42	107.57	108.67	112.33	105.66	120.81	107.75	106.58	112.76	108.84	115.59	98.45	108.56	105.25	104.52	100.69	105.85	108.44	110.59	107.28	107.14	118.77	106.05	104.64	100.31	108.06	100.79	106.03	111.95	100.94	106.22	104.8	98.152	113.26	106.41	106.82	105.71	110.49	106.88	98.176	114.32	110.01	113.53	103.97	101.59	112.28
103.09	100.55	103.67	111.55	114.58	102.31	103.03	111.19	104.51	107.58	102.25	97.516	107.55	111.44	105.7	102.34	98.665	102.07	107.17	103.83	104.74	108.9	103.89	108.27	96.891	101.5	108.98	113.32	98.962	113.78	106.11	97.344	103.24	102.7	96.521	100.94	105.89	101.82	101.01	107.39	115.15	97.42	103.99	90.45	106.35	103.98	99.017	104.88	103.01	109.31
117.08	108.69	110.38	106.61	106.09	100.75	107.88	106.83	103.51	104.36	116.08	105.23	101.21	108.51	101.85	101.25	96.496	106.15	108.89	106.86	106.78	112.79	98.959	105.55	96.104	112.49	102.8	108.95	110.81	98.239	102.14	99.765	97.3	107.63	108.58	103.52	110.97	101.35	101.05	94.905	101.77	103.11	91.929	121.16	102.93	105.06	105.36	103.09	109.01	108.64
101	111.1	108.97	108.77	111.26	110.62	119.56	101.22	115.83	109.95	112.53	110.65	102.6	107.15	103.21	118.24	111.28	117.64	101.34	114.43	109.82	108.49	109.58	108.15	109.7	118.07	106.1	119.02	108.06	98.56	107.51	107.97	110.92	108.9	110.57	103.76	117.76	111.65	103.89	111.7	106.87	112.79	116.62	106.53	105.4	107.85	106.99	107.28	112.74	107.96
98.031	95.638	114.39	106.04	105.96	109.08	100.39	109.33	98.564	108.56	107.84	106.69	97.959	99.173	105.63	104.63	97.535	110.33	104.42	105.6	108.12	105.04	102.55	103.43	96.397	99.759	105.37	113.75	108.81	105.28	103.47	122.25	109.88	104.24	112.83	97.168	101.84	102.04	108.02	103.13	106.02	101.99	102.34	116.15	110.29	102.72	97.316	114.31	106.45	101.51
106.67	105.03	104.05	97.754	112.88	112.22	100.03	100.7	104.36	97.748	103.57	106.56	110.62	94.11	106.04	115.33	105.84	103.05	106.75	107.3	103.66	104.61	105.65	93.6	113.7	108.45	107.28	110.99	96.162	107.2	98.477	102.94	94.531	104.4	100.25	101.88	101.07	96.548	110.03	117.41	97.935	104.06	97.277	106.03	106.56	112.6	107.09	112.32	99.727	94.69
107.32	114.88	109.9	126.32	115.33	120.35	107.8	110.19	115.36	109.72	105.35	101.3	117.69	111.28	111.29	117.69	113.65	111.62	114.52	114.34	115.5	105.56	110.01	113.47	113.37	117.64	107.89	122.36	115.51	107.21	116.29	115.48	113.87	117.58	110.56	111.71	113.34	113.38	109.67	109.01	115.37	112.89	116.35	121.51	119.67	115.27	108.71	113.85	110.42	117.98
105.06	103.39	102.26	108.68	107.1	102.13	104.9	103.76	107.37	103.32	102.29	98.762	118.21	104.99	103.61	106.63	113.16	106.15	98.694	111.38	105.78	103.63	101.47	104.21	106.38	106.63	102.7	112.03	107.3	106.38	109.09	99.697	110.15	98.141	97.973	101.88	109.45	112.64	108.71	104.97	119.9	106.22	103	106.51	101.6	101.84	94.539	105.75	102.49	107.66
112.88	110.16	111.1	108.25	118.6	117.53	111.2	107.61	109.36	122.02	118.44	121.92	110.14	112.14	114.13	103.17	115.16	110.15	107.09	119.41	112.99	111.97	124.26	97.482	106.85	120.61	121	109.17	118.91	107.44	117.9	112.43	114.93	114.41	119.25	112.78	119.11	107.27	102.72	114.55	108.98	108.11	109.21	115.97	112.03	102.65	118.84	114.66	113.56	112.39
101.96	109.07	98.322	100.37	108.87	109.19	114.32	100.45	98.526	103.03	104.38	108.48	105.9	119.04	104.74	103.87	104.84	105.96	113.76	95.514	100.5	92.892	117	112.04	106.56	109.34	101.19	106.75	110.28	94.841	103.13	106.74	104.06	97.599	102.92	104.68	100.08	100.19	105.17	114.06	99.729	110.68	97.72	98.677	103.81	109.63	112.56	108.38	106.22	101.93
109.78	110.38	110.89	114.9	117.73	112.4	109.49	114.92	115.54	113.08	118.82	112.45	114.78	113.85	113.29	127.11	117.52	118.59	108.28	121.88	106.3	112.59	113.25	114.89	103.35	107.48	110.15	104.21	112.08	96.46	108.01	112.05	111.3	114.45	111.73	109.35	110.93	114.15	117.97	119.79	111.99	116.79	114.34	115.06	109.34	103.84	108.48	114.8	107.75	110.5
106.91	110.48	111.91	118.47	109.83	109.62	107.96	107.67	108.34	113.1	104.21	110.32	117.61	100.88	113.72	112.19	108.94	106.07	108.81	118.48	112.69	119.09	108.37	110.4	107.49	107.23	105.6	111.58	109.73	114.33	117.73	115.32	118.21	107.23	109.51	115.08	101.42	97.683	115.97	106.16	111.71	109.15	104.91	103.44	109.35	110.31	106.1	116.67	108.26	121.55
108.42	113.81	98.117	115.9	116.67	113.02	109.3	124.95	119.78	108.77	107.24	112.51	120.05	120.93	119.01	106.5	105.03	116.74	110.44	112.93	105.2	110.88	109.89	113.28	105.69	115.72	107.69	111.33	119.3	109.01	113.11	112.75	109.58	101.13	112.56	110.01	104.02	100.33	124.93	101.49	108.06	110.69	108.53	109.57	109.82	112.74	116.07	105.7	115.18	106.03
93.686	104.81	102.24	104.32	96.792	95.114	95.887	99.714	104.86	101.82	112.25	98.469	101.66	105.32	104.33	102.6	110.77	88.09	97.79	95.995	103.7	100.38	98.383	105.4	94.677	98.602	106.39	100.19	98.772	94.583	100.86	110.31	102.68	105.39	103.79	102.4	106.53	99.008	100.19	116.12	104.97	107.57	104.05	100.97	98.137	104.1	102.14	103.79	96.398	95.44
94.913	101.21	97.913	95.012	95.869	111.45	98.274	120.47	115.48	110.36	111.25	106.13	106.67	113.95	105.54	107.79	108.93	113.67	108.69	109.05	102.41	102.71	118.87	108.24	106.82	98.532	106.32	105.1	98.651	108.39	102.35	108.29	105.24	92.674	100.37	102.74	108.78	100.17	102.01	96.49	103.55	102.7	110.39	98.579	116.1	103.07	106.53	107.41	107.4	109.41
112.41	102.69	96.283	104.34	108.27	106.61	105.5	106.92	102.36	114.32	95.918	102.89	99.753	108.4	112.31	98.211	114.8	111.4	106.25	100.12	111.18	102.52	102.11	108.71	101.54	96.138	111.01	101.71	96.445	107.47	109.25	106.38	94.909	109.05	98.416	102.89	107.69	102.3	104.86	106.19	104.71	110.28	105.49	107.28	107.53	102.51	110.32	98.983	99.127	108.02
112.16	108.3	116.75	103.29	101.9	104.04	111.09	109.53	102.68	103.83	106.78	113.98	112.95	110.72	106.95	103.58	105.73	107.74	97.355	102.97	101.92	108.8	111.9	100.59	102.55	93.766	109	113.36	102.41	104.8	100.8	104	101.19	96.596	105.17	101.47	104.45	115.38	106.66	105.57	107.04	105.64	103.1	103.33	103.37	106.13	104.83	105.44	111.14	97.812
106.08	98.346	93.845	99.359	95.064	104.65	94.848	97.679	94.222	95.143	88.643	89.605	98.299	94.023	99.443	98.669	92.439	108.55	101.86	109.86	99.488	100.21	94.97	95.855	104.11	94.895	89.86	99.289	108.48	98.967	99.102	97.191	101.84	101.56	96.081	98.767	99.805	97.012	93.487	89.88	104.2	104.44	93.975	99.544	97.622	94.756	96.908	108.95	97.161	108.15
100.82	102.22	100.04	99.004	106.36	105	105.07	112.17	116.18	99.933	107.97	106.74	101.19	101.91	103.89	103.7	98.789	97.605	110.56	104.92	103.94	99.929	117.2	108.99	100.59	113.16	110.74	104.9	109.26	97.821	98.26	107.76	106	111.76	106.42	107.4	111.23	104.47	104.94	107.91	104.24	106.21	108.32	102.48	94.022	106.97	93.704	101.94	100.81	111.49
108.08	103.54	96.456	99.156	106.17	99.063	92.224	104.46	100.49	95.016	106.37	96.66	106.19	104.38	106.58	99.585	111.56	94.573	102.63	95.131	94.288	98.521	106.71	103.71	97.304	102.56	106.63	101.27	107.1	102.37	103.4	101.77	106.96	111.33	99.686	105.49	100.14	101.69	106.79	98.839	107.4	102.54	103.29	102.67	102.82	102.9	102.17	104.22	103.66	88.368
97.496	100.66	106.22	110.26	103.73	99.101	108.8	115.07	101.15	101.57	106.5	111.12	113.47	111.44	109.09	117	111.52	106.9	106.79	102.92	101.38	104.86	106.74	98.82	105.26	101.06	108.59	102.5	99.249	113.7	99.862	103.07	108.33	103.82	107.04	104.62	102.46	106.31	102.29	108.29	111.85	96.219	105.51	101.83	103.66	97.825	112.95	98.154	99.963	107.25
103.81	113.29	111.38	106.83	104.99	112.92	115.53	104.98	118.29	103.97	105.24	111.42	115.17	107.77	118.95	109.25	107.28	112.32	108.58	106.1	116.77	109.16	117.03	115.21	106.02	110.8	108.32	110.96	111.26	110.5	115.37	120.19	104.45	111.05	108.11	105.54	105.77	110.05	109.73	107.55	104.89	104.8	108.22	104.28	109.86	116.34	113.52	107.06	112.29	114.09
99.317	94.228	106.71	100.59	95.243	103.28	101.09	98.806	99.056	102.52	91.955	96.203	103.86	98.664	111.65	107.97	98.616	101.33	95.699	101.91	99.699	104.33	103.1	97.148	105.35	103.04	94.983	93.166	95.168	103.51	106.86	93.267	100.01	98.608	101.31	99.776	103.55	100.92	104.29	99.777	91.618	95.125	90.402	110.36	106.26	102.93	98.512	103.72	95.287	108.25
125.6	114.98	116.7	115.36	109.19	112.73	119.74	117.43	107.77	122.27	120.53	117.55	120.43	128.19	114.97	122.59	119.24	114.16	118.82	125.78	119.37	112.32	113.13	120.81	123.42	110.65	117.83	115.5	110.42	120.66	113.89	116.49	122.77	127.87	111.14	117.46	116.5	116.12	114.76	120.92	119.95	113.8	121.76	111.86	111.75	118.42	110.19	122.27	117.29	123.87
111.27	106.72	107.81	112.92	97.432	102.84	108.64	102.94	107.41	108.45	110.65	102.48	103.7	107.05	104.28	104.13	105.86	112.93	102.96	109.65	106.36	111.84	99.112	102.72	106.63	107.57	102.67	105.58	100.02	107.2	102.55	113.27	111.4	108.11	104.41	105.84	111.2	103.38	112.66	93.897	108.18	110.73	107.49	111.34	108.48	103.72	115.54	105.43	105.96	105.51
117.25	96.751	98.046	102.66	101.6	108.01	101.89	106.15	107.97	112.17	98.2	97.359	110.35	111.31	115.03	110.01	98.273	112.14	104.93	103.71	98.859	110.24	99.693	108.14	99.79	106.52	99.83	116.32	106.9	103.35	103.03	109.62	111.85	118.95	109.45	110.5	104.28	107.24	103.61	104.16	110.95	107.49	102.47	103.37	99.571	104.69	109.58	115.3	104.11	96.98
109.8	109.8	96.125	110.59	102.6	110.59	116.4	107.6	102.43	109.68	102.82	102.35	101.7	100.72	117.62	100.46	104.41	107.06	105.88	110.19	96.853	109.95	98.893	104.95	108.17	105.86	105.87	106.71	102.36	103.33	100.69	106.37	105.2	111.4	109.04	104.04	107.86	112.62	105.77	109.7	103.36	104.66	97.422	102.54	97.174	111.73	99.465	109.82	111.16	94.678
111.15	104.46	93.519	103.2	117.47	111.99	112.28	104.14	115.06	106.94	110.45	111.93	109.3	108.73	107.16	108.6	102.74	105.08	107.42	109.33	103.94	97.152	107.37	111.84	105.2	110.24	107.83	116.14	102.93	104.8	104.06	116.96	113.83	109.94	101.22	103.87	107.46	102.16	102.62	106.77	106.18	105.26	103.28	113.81	118.44	106.52	103.59	110.9	98.611	102.49
110.43	123.1	112.48	124.13	129.11	120.64	112.77	119.66	118.04	118.72	119.15	115.15	121.37	114.67	118.95	107.36	124.25	119.22	114.13	116.99	110.18	121.21	118.55	116.64	120.81	119.68	120.14	121.09	121.62	112.25	128.9	114.32	118.58	123.77	120.2	122.09	116.59	123.84	126.98	119.58	119.77	116.61	104.51	111.72	114.21	109.94	116.09	120.2	119.92	119.72
104.01	106.76	104.19	106.25	113.46	105.02	103.66	106.57	102.33	114.08	103.62	104.7	110.49	108.56	111.41	112.73	100.95	109.78	110.53	113.25	107.76	102.76	99.883	104.67	113.3	107.54	117.69	97.962	114.01	111.56	106.03	108.72	110.23	115.39	105.42	107.01	114.26	111.27	107.08	103.54	110.05	111.96	102.2	111.79	113.51	107.17	105.43	107.31	101.68	107.31
112.42	119.48	104.07	111.61	113.77	111.94	108.64	121.52	115.83	114	107	108.81	111.81	114.11	103.18	111.9	123.13	109.96	109.91	112.89	112.48	117.2	107.03	111.25	115.16	112.86	110.45	118.34	106.07	109.44	108.75	104.26	113.91	106.77	107.13	113.68	98.677	114.66	111.82	113.42	110.8	109.01	107.48	106.08	110.02	120.75	99.915	112.4	105.12	106.24
106.62	105.79	105.65	103.13	107.36	100.66	111	105.77	104.06	106.58	111.56	106.65	101.28	108.62	102.69	104.28	110.82	104.49	109.39	98.685	105.89	104.14	103.76	113.2	102.95	105.45	105.84	97.586	94.648	100.77	110.41	110.66	101.15	109.32	97.503	113.71	108.47	112.28	105.38	114.03	101.54	113.4	110.12	112.78	111.81	105.89	108.27	97.072	102.78	111.18
106.26	117.64	106.39	107.85	108.22	103.64	107.28	111.41	107.69	109.09	114.69	109.45	112.33	110.41	117.04	98.609	106.38	111.56	108.71	111.29	114.68	118.06	108.61	110.46	108.63	107.21	107.74	110.6	106.78	117.16	110.71	108.24	110.28	106.92	109.94	105.1	106.34	105.21	115.53	114.16	106.68	113.53	107.6	115.87	113.32	111.34	108.31	106.13	107.83	107.13
96.445	98.848	92.064	104.69	98.45	95.488	103.77	105.6	98.195	99.137	109.13	98.964	93.212	93.308	97.27	99.535	90.829	97.789	104.43	98.984	94.811	88.572	93.6	98.113	100.72	92.604	90.109	97.187	105.15	89.535	103.18	97.562	94.798	102.01	102.11	103.53	96.592	94.203	96.006	101.03	106.97	102.2	97.777	106.67	100.92	102.47	95.876	94.849	95.195	94.451
106.4	106.89	102.29	109.43	108.31	101.17	104.63	103.72	105.55	105.5	111.39	99.604	101.56	111.74	105.41	90.999	101.33	115.14	105.5	104.83	111.19	110.11	106.83	101.07	107.56	99.432	102.8	118.62	99.981	116.19	102.06	104.1	105.54	103.87	102.74	91.767	101.19	98.913	102.64	112.53	113.46	111.29	107.19	105.27	104.24	108.24	109.79	109.53	112.74	105.77
110.18	107.24	106.69	106.43	106.95	109.46	110.88	115.11	119.1	111.59	98.965	115.41	112.25	121.46	107.93	111.42	115.67	108.51	109.6	104.74	107.29	104.67	111.5	110.95	108.25	110.45	120.24	121.95	109.04	112.37	113.72	110.54	114.94	107.18	106.8	109.7	116.93	111.96	120.45	106.99	107.87	106.36	104.86	116.8	114.87	110.35	115.35	115.44	111.67	110.69
109.8	102.57	123.35	112.35	105.48	103.56	109.33	104.42	107.06	104.59	106.42	98.57	97.235	114.38	107.06	98.788	105.59	109.14	109.56	114.27	113.32	101.74	105.34	103.39	105.57	108.78	112	107.68	100.9	109.53	101.72	99.7	114.12	106.26	105.41	103.44	116.13	103.53	102.54	105.15	110.25	104.1	110.08	114.02	102.17	110.7	107.48	102.15	119.44	104.81
100.3	98.687	103.02	99.51	105.59	106.22	106.98	98.265	101.77	104.35	100.11	102.96	113.41	116.73	113.6	113.83	92.589	102.05	100.39	103.78	104.88	111.09	103.97	99.375	111.71	109.32	104.96	100.3	102.53	105.1	108.42	104.45	105.75	105.27	106.07	105.68	95.365	105.47	113.96	101.37	97.829	98.627	106.8	111.64	102	105.03	101.8	107.34	109.66	109.15
109.04	124.09	114.24	114.72	109.9	118.16	110.75	114.16	107.94	114.48	111.19	114.17	113.62	114.06	106.76	113.91	115.33	107.39	107.49	112.97	107	112.41	106.93	103.85	117.19	106.02	115.97	115.35	113.18	109.27	121.39	106.14	117.01	117.24	120.18	109.18	109.26	107.89	106.27	112.87	115.76	107.59	111.79	104.78	118.48	114.68	115.91	116.04	97.649	108.31
109.81	112.24	104.93	92.199	97.959	87.112	106.19	93.776	114.93	107.65	107.67	104.76	96.966	100.69	107.11	107.18	103.28	104.67	110.19	101.07	110.55	99.115	92.872	101.89	114.43	107.67	109.2	103.88	101.8	110	108.42	109.36	99.259	97.078	100.6	101.56	102.8	110.67	107.47	112.03	106.28	116.85	111.22	101.12	104.02	108.61	107.42	102.58	111.21	106.28
106.18	103.27	97.677	98.884	112.89	116.25	107.15	115.55	108.38	113.11	115.49	99.65	107.83	104.13	101.47	113.38	111.95	94.354	108.06	106.58	112.03	108.17	107.42	96.878	101.9	111.39	111.69	107.85	108.01	116.58	112.69	108.01	108.43	98.736	104.07	103.02	107.57	106.03	111.75	108.21	101.41	98.958	113.03	103.42	105.43	97.11	106.62	91.323	98.135	115.37
120.98	120.15	113.81	114.6	124.35	110.05	111.24	113.54	121.09	122.95	127.3	109.8	109.41	112.42	113.48	122.46	121.49	123.84	108.89	127.25	113.73	121.09	122.66	113.31	112.5	121	126.78	121.73	116.73	120.91	114.6	117.55	125.37	125.65	119.22	118.19	118.56	116.51	128.9	111.25	113.67	132.37	121.54	120.34	118.56	118.85	113.26	126.31	122.54	113.69
108.12	111.09	108.18	118.4	107.84	115.68	109.27	114.24	110.88	112.46	119.49	106.01	109.75	111.39	114.14	111.87	111.49	109.89	111.76	100.88	109.26	110.81	109.16	105.67	111.03	111.4	110.53	115.24	112.38	116.93	120.71	118.75	116.11	108.55	105.58	117.25	114.88	112.37	111.11	113.33	113.71	109	110.62	109.85	114.98	109.1	107.63	106.11	112.89	109.2
92.935	100.56	103.09	99.392	100.83	90.541	105.59	94.366	107.06	102.19	106.52	93.878	94.315	90.328	104.26	105.24	109.44	95.724	103.99	102.66	106.42	96.336	110.33	100.91	108.28	95.005	107.79	102.83	102.7	104.23	100.66	101.76	107.63	91.059	91.362	96.772	99.686	93.434	97.302	102.88	95.963	108.51	97.53	91.264	94.697	91.328	100.46	99.774	110.18	106.54
110.09	112.87	115.59	107.38	119.19	107.42	114.67	108.66	108.67	108.01	98.607	105.35	117.3	102.7	114.22	107.66	112.26	97.671	113.96	110.48	107.26	107.81	109.5	110.79	115.09	112.28	106.22	104.44	116.78	111.63	119.39	112.03	102.51	105.78	105.28	107.03	105.88	115.77	107.76	110.38	106.08	107.2	113.52	98.82	114.12	103.32	106.48	115.28	110.1	108.11
108.91	116.66	109.71	104.28	118.78	107.07	125.46	106.52	107.22	115.47	115.07	107.73	109.73	110.36	110.87	106	115.43	109.87	115.66	117.57	112.77	102.87	120.06	118.63	113.29	115.44	115.93	110.16	111.09	114	108.91	112.68	111.08	117.06	109.82	111.91	110.95	112.85	118.91	114.33	118.73	105.22	115.48	117.36	115.85	113	114.47	115.97	115.16	118.58
115.21	116.96	116.69	106.49	116.7	112.06	112.52	118.83	110.01	115.99	109.22	111.83	113.83	117.59	110.29	108.28	113.67	113.5	110.79	99.611	105.44	107.82	112.27	110.4	107.26	99.757	116.12	113.28	107.99	105.11	108.69	115.82	103.7	112.28	117.52	113.2	112.14	102.64	115.46	110.22	105.24	106.99	103.67	113.84	120.47	113.47	115.3	106.94	109.57	113.25
115.61	111.93	113.35	102.39	110.52	108.6	116.99	103.27	116.56	106.72	104.43	114.31	120.04	102.45	110.48	108.05	118.15	120.77	101.29	114.51	102.58	104.78	113.66	105.57	114.99	122.29	117.91	106.45	107.82	103.65	110.02	113.62	119.94	113.92	109.54	109.59	107.86	109.9	116.85	112.12	105.28	104.65	113.63	112.02	111.29	112.49	110.91	104.47	122.37	101.3
118.48	115.13	108.87	114.82	108.51	120.05	115.3	115.96	105.89	115.65	115.11	111.96	111.86	108.55	109.07	104.99	113.17	108.54	108.35	106.33	108.01	109.99	101.44	109.7	114.24	113.31	109.97	111.07	118.6	116.54	115.92	112.66	115.72	111.51	121.91	121.89	106.49	113.78	103.24	108.52	115.73	103.99	109.92	111.51	119.3	111.01	107.42	106.72	110.14	109.04
106.7	96.451	96.427	100.82	113.33	103.46	102.9	112.2	105.77	103.24	107.37	107.24	102.44	107.88	101.33	102.32	103.51	100.81	110.41	102.45	109.57	109.91	104.99	107.97	106.29	103.87	104.61	111.68	109.76	106.79	109.61	109.06	104.84	97.913	99.758	103.56	105.06	98.109	103.99	101.86	102.16	104.21	105.1	117.15	104.67	104.48	105.55	102.98	96.4	105.9
103.6	110.67	113.95	117.99	113.05	113.99	111.45	114.75	110.97	112.6	109.87	107.02	109.87	110	119.69	116.04	114.57	112.65	115.16	107.22	114.99	114.93	111.3	116.94	116.19	112.05	106.06	114.8	103.29	112.74	113.89	115.62	110.46	114.13	113.89	112.75	110.9	112.82	111.24	115.02	110.68	118.76	108.27	120.62	113.73	106.53	109.39	108.54	117.27	108.36
108.84	103.75	105.45	105.97	113.39	95.863	95.663	109.1	102.04	102.28	107.75	111.02	102.4	110.79	108.47	108.62	118.99	103.52	111.59	90.023	104.42	103.21	102.63	102.93	106.27	104.28	110.35	105.36	110.37	107.96	105.16	95.503	104.62	101.67	109.79	105.8	103.31	108.58	107.67	104.01	104.7	106.89	101.51	105	108.66	115.36	106.26	110.8	104.04	109.74
101.63	106.96	103.4	107.98	99.839	96.792	100.89	103.47	106.49	108.14	103.2	101.92	88.459	96.5	87.172	91.254	89.629	90.459	99.279	95.514	103.87	93.92	99.712	99.401	104.18	104.98	102.74	103.57	107	97.254	95.751	102.8	94.643	99.204	102.41	101.8	103.15	93.281	97.961	100.11	97.935	101.58	97.1	99.172	92.354	107.58	92.263	101.12	97.343	94.069
102.78	110.43	106.72	107.68	115.31	108.99	114.08	110.49	110.5	114.43	107.7	106.28	105.51	113.41	109.4	108.57	110.7	101.89	116.1	113.42	109.63	110.07	103.29	112.51	108.84	109.11	109.58	108.31	118.01	112.38	110.9	110.25	102.3	112.97	111.35	115.41	109.92	110.26	105.97	118.71	108.38	111.96	106.7	115.69	104.68	118.37	114.08	118.68	112.67	119.78
110.91	101.98	111.58	116.22	115.31	111.95	117.46	117.11	100.32	117.55	117.1	110.47	117.64	120.88	118.45	109.1	113.88	108.88	105.53	117.72	113.22	110.86	116.86	113.59	114.49	111.74	107.39	107.81	111.39	105.48	108.61	116.47	106.79	114.2	113.81	103.17	110.51	114.53	98.953	112.12	107.42	111.27	105.07	120.54	103.53	108.39	110.14	115.15	117.61	108.79
100.97	104.98	104.82	98.326	109.3	106.31	103.77	110.96	106.33	107.42	106.3	105.93	105.97	103.12	100.42	112.03	105.96	106.44	103.3	106.19	104.45	109.53	105.37	109.85	109.83	101.11	105.25	100.37	105.76	106.76	113.36	114.57	104.34	99.067	112.03	99.542	99.847	106.75	109.37	107.83	96.449	105.29	105.29	109.07	101.49	101.62	106	112.17	99.943	115.17
105.19	105.05	104.08	109.54	101.71	106.54	103.38	104.24	100.53	102.53	101.31	100.59	95.095	106.5	112.25	104.93	106.85	99.423	100.32	103.73	101.37	105.57	105.71	101.98	99.607	102.28	111.22	95.342	105.34	99.474	104.82	103.2	99.375	106.83	88.858	101.41	102.6	109.61	92.55	110.92	110.89	111.48	103.28	101.06	111.61	116.67	101.9	105.45	96.279	115.15
103.22	91.465	97.169	99.434	102.92	97.002	92.573	93.71	101.29	91.503	104.75	102.91	101.62	82.649	92.855	104.28	103.63	103.67	109.39	96.557	91.591	100.98	101.81	99.994	103.24	94.514	103.5	101.08	108.88	91.575	96.455	99.343	104.06	109.77	97.816	96.237	109.4	98.096	90.233	100.15	104.91	103.57	108.99	100.35	96.201	102.12	100.9	104.03	97.766	100.64
103.93	98.543	101.39	99.299	103.68	104.52	99.086	97.33	96.207	95.05	106.61	102.76	107.01	97.083	104.35	103.34	103.6	96.294	92.661	99.883	100.22	103.06	106.36	105.04	91.794	97.212	99.113	106.39	93.306	93.153	93.105	96.432	99.183	97.133	97.784	101.85	100.71	101.07	95.849	102.08	103.58	103.73	97.926	111.33	104.89	111.33	102.52	97.275	99.46	97.433
109.11	110.99	115.92	109.69	115.31	107.72	101.02	119.83	103.12	115.03	109.92	113.59	101.37	113.84	113.27	103.34	107.17	117.07	113.46	112.25	114.74	101.6	106.27	110.52	104.42	105.93	113.57	112.79	119.23	110.33	103.57	104.68	105.16	104.62	114.62	106.87	106.3	116.42	108.12	119.83	108.1	121.87	109.3	112.1	104.65	112.64	108.68	112.99	109.8	110.01
104.06	105.08	107.27	93.697	95.806	97.549	87.921	102.94	101	93.77	107.03	110.4	100.39	90.092	106.34	108.47	104.27	92.964	96.503	101.93	105.95	102.2	106.66	93.974	96.784	111.16	102.07	99.794	94.715	91.393	99.1	94.265	111.51	102.29	95.554	93.938	104.36	96.705	99.234	99.644	93.332	97.578	100.96	89.568	93.379	91.1	103.96	91.809	93.881	97.966
115.55	113.99	105.66	110.52	113.25	109.9	119.1	117.01	113.8	111.31	122.67	113.08	117.53	113.21	110.64	109.44	117.27	114.27	105.59	110.75	114.96	112.7	105.37	109.29	109.22	114.53	115.29	118.68	117.56	108.55	107.58	106.66	111.47	113.65	110.1	114.43	111.9	114.62	104.75	118.72	110.94	112.78	104.98	115.5	104.04	114.02	112.24	116.52	121.24	107.14
109.88	105.07	106.12	97.237	108.29	110.41	105.13	103.7	104.86	112.32	108.09	101.68	100.21	109.2	108.14	105.87	109.99	106.36	98.011	98.985	107.07	98.819	101.54	98.901	112.73	109.35	104.42	104.13	112.4	107.01	107.65	104.83	104.54	103.41	107.26	102.39	103.05	104.82	97.826	107.5	105.75	113.89	110.3	103.57	103.6	102.8	111.4	113.47	101.45	102.12
102.94	101.82	110.9	103.32	104.8	112.84	101.67	97.13	104.22	107.36	101.19	103.79	99.797	102.68	106.07	97.173	111	111.44	98.104	106.2	108.76	104.33	107.89	99.42	111.99	102.8	108.33	100.54	102.93	96.287	104.65	103.42	101.7	103.45	103.56	110.66	96.127	115.41	112.93	96.092	113.69	108	95.58	103.35	106.81	102.24	107.17	109.12	102.85	102.37
93.212	94.923	97.221	95.232	96.404	97.514	99.957	89.535	101.22	100.47	97.545	95.407	99.975	95.908	106.19	101.68	102.17	94.535	92.734	92.629	104.23	99.567	97.077	96.756	93.781	102.27	102.36	107.44	102.09	101.77	98.484	93.372	98.921	104.98	106.18	99.661	102.35	97.234	99.751	101.46	108.4	99.006	91.433	99.91	100.72	101.67	101.35	94.367	107.89	98.739
105.49	107.84	109.16	107.04	102.97	106.21	111.61	113.84	110.78	102.84	104.73	111.37	103.69	101.55	99.631	109.48	109.06	115.35	104.04	113.56	106.66	102.65	107.48	111.46	101.3	109.36	107.14	105.39	107.95	104.92	109.16	106.99	105.78	101.19	101.39	119.65	108.56	103.28	106.02	110.83	98.536	109.59	110.08	108.36	102.62	106.23	110.33	99.069	103.05	100.1
99.155	100.05	94.028	109.37	108.73	100.07	97.862	111.32	104.03	108.45	92.507	111.87	106.99	103.92	108.79	101.9	99.516	102.35	102.39	99.7	107.92	95.962	106	102.82	100.37	108.4	101.85	101.37	100.65	97.092	104.51	100.87	97.509	105.4	95.822	110.81	104.3	111.28	103.34	117.34	104.82	104.4	112.5	107.44	114.45	103.12	97.96	106.89	110.39	100.42
110.62	106.28	105.92	110.33	98.682	102.91	110.88	101.09	99.481	104.22	98.97	101.93	108.36	102.31	104.49	108.3	99.234	110.06	112.26	101.65	109.28	98.184	107.65	106.81	111.53	107.44	107.73	99.426	111.81	107.63	108.9	109.01	106.17	109.05	104.38	107.83	98.048	103.8	104.47	115.54	107.19	104.64	111.53	105.34	100.16	105.73	103.68	102.91	102.35	103.94
99.627	105.43	96.789	97.248	109.71	104.75	110.51	98.164	110.53	107.54	98.507	122.59	103.95	109.63	107.56	111	108.04	107.11	106.68	100.38	105.35	101.29	111.93	109.85	109.76	97.821	99.743	102.62	111.08	94.573	108.69	99.511	105.53	104.28	106.59	102.4	103.87	102.57	100.95	106.16	98.204	105.06	107.07	105.18	107.42	102.33	107.5	104.09	107.03	110.14
112.89	110.41	100.41	98.031	99.884	110.64	102.21	104.59	102.69	110.51	106.91	106.55	101.77	100.88	97.229	109.46	105.91	97.94	102.65	104.97	99.895	114.14	115.25	107.09	109.66	114.05	95.696	98.921	109.82	100.34	102.35	105.95	102.84	106.96	107.64	105.84	108.42	108.35	107.54	100.41	113.05	113.71	109.64	105.34	97.694	110.21	104.71	102.11	101.94	100.36
112.65	111.72	113.04	106.7	109.13	103.65	106.11	105.88	116.02	111.13	105.73	114.64	109.28	105.4	115.75	111.01	113.5	117.82	119.69	106.51	109.75	102.38	111.61	107.63	114.09	114.24	110.06	118.34	111.22	108.84	116	117.06	110.12	113.81	119.53	106.47	101.84	111.78	108.87	112.67	103.57	112.46	110.36	109.67	107.86	114.7	103.07	114.32	111.92	112.52
103.52	103.56	106.16	97.337	110.03	104.59	98.56	103.08	104.29	100.45	103.51	102.82	109.72	109.84	115.81	101.8	106.97	111.48	108.9	109.98	108.85	113.43	99.127	102.83	109.21	111.2	100.06	107.22	97.945	106.25	102.5	103.82	108.37	102.39	109.82	111.21	102.57	102.08	104.97	105.6	113.75	114.1	110.81	114.37	107.21	113.38	113.41	103.95	104.08	105.38
104.08	103.08	96.071	106.5	97.581	95.968	99.819	102.67	94.309	96.337	102.51	100.52	103.53	98.833	101.57	94.199	99.764	90.984	107.04	103.21	102.96	100.53	98.643	90.387	93.07	104.44	111.97	98.887	97.828	105.52	102.37	106.8	98.31	103.96	107.69	95.721	98.992	105.62	101.44	98.492	104.26	104.12	101.02	103.35	108.02	101.86	99.492	99.073	103.52	106.75
104.38	102.72	103.45	104.41	111.69	100.37	108.38	108.97	110.97	105.03	110.62	103.39	107.04	111.04	114.84	105.1	100.6	114.52	105.88	105.28	102.68	105.2	114.86	106.21	112.44	110.33	104.51	101.16	107.22	108.32	107.16	110.36	104.48	112.68	103.57	108.24	101.74	103.93	103.9	107.26	109.43	109.97	102.96	112.08	104.79	107.34	114.59	98.778	105.48	106.85
112.54	113.24	114.33	115.44	108.52	109.92	115.53	106.62	115.22	118.52	104.47	119.66	117.39	104.2	119.99	118.65	120.19	114.68	114.22	106.42	113.91	113.55	114.71	114.21	112.91	118.46	119.06	105.91	106.94	109.77	121.55	121.76	107.58	111.03	111.54	118.68	113.15	108.27	112.24	114.97	109.07	112.42	103.77	108.75	110.82	109.06	110.47	112.05	105.49	112.03
110.88	110.08	104.8	113.73	111.92	99.893	104.48	103.26	108.1	102.83	105.27	116.32	110.43	102.93	104.53	106.72	102.65	106.28	104.59	98.955	112.83	106.12	110.37	110.19	104.83	109.86	108.99	106.77	109.98	95.487	106.27	110.38	106.49	103.53	97.646	108.82	107.1	108.06	104.89	108.85	109.81	109.37	103.26	104.76	98.042	116.96	102.43	115.98	103.82	101.58
119.66	110.55	116.65	113.22	111.52	107.86	107.15	122.74	104.84	109.75	112.38	112.96	101.67	113.96	116.97	118.45	122.1	110.37	114.02	112.06	118.72	111.07	114.87	117.11	109.03	116.01	113.83	110.9	113.09	108.19	109.11	111.7	113.95	110.91	111.46	115.62	114.19	108.12	116.42	117.33	109.84	113.42	99.984	109.07	113.66	120.62	108.6	114.06	111.14	114.4
108.63	106.69	109.28	107.83	109.44	104.03	119.03	105.35	113.18	104.83	108.44	112.36	107.81	111.34	113.29	108.66	108.28	105.21	108.48	113.37	110.9	107.34	109.97	115.21	108.9	106.17	116.75	109.04	112.31	112.1	102.48	112.94	114.33	110.67	115.27	119.18	114.79	106.3	111.27	107.79	113.32	103.86	115.08	105.9	105.66	110.99	108.4	118.18	118.37	107.49
119.61	120.32	113.32	122.12	125.71	120.28	115.39	118.4	109.92	117.7	123.87	105.53	123.81	118.87	112.57	110.33	115.24	113.49	118.98	118.27	117.19	115.79	125.26	119.29	119.65	112.32	109.67	113.76	115.85	118.64	118.96	116.04	122.07	123.9	118.3	118.26	125.38	110.63	115.89	120.13	125.67	123.27	125.15	112.67	116.35	114.17	119.17	115.11	111.2	115.75
96.595	94.706	98.359	99.996	103.42	109.04	106.75	92.838	104.08	95.303	96.531	108.19	104.88	105.72	106.92	105.37	109.61	101.04	92.482	100.89	109.52	96.897	100.42	101.84	96.142	99.342	103.5	100.09	93.672	98.221	97.062	108.02	99.721	94.504	98.883	112.06	99.334	110.52	102.55	98.625	99.325	95.695	100.11	100.27	105.75	97.75	98.422	89.45	97.77	101.73
108.33	110.02	114.46	112.94	107.88	101.35	111.92	114.03	99.618	103.9	109.91	104.69	111.28	101.01	103.98	115.02	108.84	110.58	119.55	108.07	108.83	104.49	108.83	104.14	99.958	105.72	98.63	100.43	106.35	112.78	107.73	101.6	106.28	112.69	107.4	108.5	107.26	98.34	113.56	107.06	108.05	100.19	102.41	90.943	101.5	108.22	105.98	109.32	101.48	100.8
106.23	103.05	96.583	103.63	112.35	99.699	102.98	95.516	113.38	107.83	101.53	108.33	105.16	96.182	99.076	102.38	104.66	109.28	97.457	105.92	105.18	110.48	109.89	96.92	112.66	100.33	96.588	113.22	114.19	100.43	111.71	113.42	110.59	110.31	101.4	114.31	97.551	96.61	102.98	110.48	103.84	104.78	106.86	108.5	103.13	109.75	106.93	104.46	108.12	106.37
89.927	102.45	96.906	97.578	99.697	102.67	100.57	100.3	99.195	107.62	93.206	100.37	94.923	102.17	97.261	90.514	102.97	106.55	93.5	93.575	99.058	101.98	97.488	102.71	112	100.56	97.744	102.79	99.163	95.495	96.201	102.98	93.972	95.61	105.27	99.429	98.437	98.808	97.871	94.797	96.664	101.26	96.588	100.7	104.07	89.83	101.71	95.198	103.72	97.528
107.53	99.932	121.41	115.32	113.94	114.91	109.46	111.9	114.63	115.72	117.09	112.32	107.27	117.69	108.62	105.13	118.49	109.56	100.42	116.34	112.38	104.28	110.02	113.82	105.76	114.98	113.37	118.77	116.38	116.26	110.99	104.17	110.72	105.19	119	111.23	106.45	111.87	109.15	116.8	106.24	107.19	113.13	108.99	120.84	114.47	112.65	116.7	106.35	115.26
110.12	104.95	117.15	103.82	110.94	105.77	108.98	108.37	119.47	110.64	116.77	120.99	107.18	115.8	111.7	111.23	113.03	115.9	111.36	105.62	111.5	109.51	100.31	97.784	119.59	116.71	104.45	103.6	114.59	116.77	109.79	111.96	109.68	102.7	99.114	115.56	103.07	115.27	108.78	111.03	103.2	110.83	106.52	109.22	114.72	105.93	116.43	103.1	118.51	103.11
100.87	103.44	108.05	102.91	100.59	102.8	105.08	97.726	109.14	110.28	113.79	104.84	99.725	107.04	105.4	96.894	109.57	108.99	108.15	101.96	107.22	103.11	108.1	107.56	106.05	101.4	104.63	101.33	98.279	107.06	102.2	109.46	104.59	108.04	103.63	107.1	103.23	106.77	106.03	107.49	110.46	102.97	107.95	96.262	112.99	108.92	104.59	104.28	109.55	105.62
111.26	106.54	113.64	116.74	103.38	104.29	108.85	111.7	115.78	113.23	121.91	112.94	112.01	108.19	109.44	106.4	96.14	109.85	111.35	122.68	108.22	112.36	111.85	116.34	105.21	110.95	109.94	110.92	118.4	117.66	105.65	111.53	109.93	115.49	117.61	110.34	107.31	107.43	114.17	107.01	104.97	105.9	114.54	112.63	108.69	106.51	100.97	113.58	122.94	117.3
107.22	105.24	103.08	102	109.02	105.01	97.352	109.49	105.81	113.53	106.27	108.46	110.93	99.566	106.41	100.67	107.98	109.95	106.21	110.28	106.79	107.87	104.93	107.25	106.64	108.43	103.31	101.45	105.46	105.77	107.07	109.04	104.1	111.42	107.88	109.51	112.44	104.28	102.24	108.99	110.09	100.93	111.1	110.67	103	102.05	103.49	112.02	103.52	102.06
102.74	108.44	108.13	110.04	109.37	108.12	100.6	110.23	103.63	98.045	107.55	108.67	106.25	102.93	114.24	106.27	113.65	100.22	97.597	108.34	97.221	104.93	112.45	103.67	102.06	103.82	105.16	100.35	100.28	110	108.02	106.22	106.49	106.24	103.15	96.406	96.203	98.858	104.69	108.59	115.17	101.82	114.05	98.52	110.16	106.31	112.4	101.37	112.23	102.6
97.387	99.182	99.849	97.947	111.54	103.26	100.37	94.452	101.71	95.554	110.15	105.07	101.71	100.33	96.274	101.85	106.3	99.463	98.243	107.01	97.09	83.851	96.649	96.285	96.339	94.928	106.33	100.3	99.642	105.47	98.128	97.397	105.12	96.693	101.45	105.42	104.02	103.43	100.17	98.194	99.782	94.893	102.85	90.122	95.331	107.01	107.5	99.045	94.401	103.94
106.67	95.442	109.12	105.03	108.76	92.89	104.54	101.01	111.78	110.51	107.4	104.59	105.6	104.96	112.6	100.33	105.15	98.512	111	102.58	110.92	115.3	100.97	107.13	106.47	100.56	103.78	111.61	97.656	105.03	111.47	101.67	109.2	116.65	100.62	101.32	99.185	99.774	97.429	110.52	103.21	102.67	103.81	100.22	108.24	100.32	104.98	107.2	108.94	104.54
111.96	101.92	110.97	111.78	105.22	102.46	109.88	106.7	106.09	104.78	100.47	101.84	107.62	108.42	101.3	95.086	94.595	104.35	103.54	113.01	103.89	100.94	115.2	100.35	104.08	106.75	103.52	103.22	108.35	105.97	107.24	107.55	105.66	105.61	111.8	112.43	101.65	101.7	111.43	104.35	107.8	103.1	111.71	106.35	110.33	108.54	111	103.09	107.11	104.28
108.68	108.46	95.399	102.51	103.98	110.9	105.89	108.09	112.35	106.3	113	108.03	115.48	104.13	97.221	108.96	102.43	107.52	107.21	112.6	106.22	105.03	102.77	93.979	113.71	102.61	107.76	100.02	103.65	101.47	104.07	103.02	116.04	107.03	105.13	111.54	100.35	105.84	95.341	103.25	101.59	106.31	110.59	112.79	104.48	106.28	105.25	110.58	106.44	114.35
106.88	116.88	101.78	102.51	121.37	117.04	115.77	110.2	107.91	113.78	109.43	106.79	108.61	116.46	110.57	110.77	114.2	115.46	118.46	116.1	114.53	117.02	108.95	112.04	119.03	116.79	108.2	113.32	110.29	109.84	112.61	104.76	115.02	118.82	114.87	112.09	108.26	113.55	115.28	109.7	116.27	105.98	111.48	110.62	119.4	114.2	101.09	106.75	108.78	116.95
118.1	119.18	128.17	118.08	112.89	112.46	107.99	113.28	118	106.46	114.08	123.4	121.68	111.93	114.64	123.59	121.51	121.34	118.23	111.03	112.98	120.47	125.88	115.3	116.5	117.89	123.91	112.21	117.61	117.65	109.41	115.58	110.89	116.29	107.98	118.53	111.1	122.51	113.85	104.02	119.02	116.74	118.8	116.53	107.14	125.26	117.39	119.8	120.84	112.45
99.91	100.31	96.727	98.015	109.93	108.78	106.65	104.17	110.4	109.5	101.9	109.49	105.24	112.57	108.64	105.24	99.87	104.96	106.56	103.49	104.23	102.42	105.95	106.83	97.272	101.2	109.96	102.3	99.201	104.59	98.105	110.11	103.64	111.71	114.57	104.58	106.93	113.39	111.93	113.92	113.92	108.76	105.37	110.71	106.99	99.921	104.45	99.585	105.13	105.31
105.9	94.969	107.53	102.05	110.91	99.678	96.91	106.44	102.81	110.48	108.79	99.822	100.51	101.31	107.76	104.18	97.419	101.58	112.29	98.376	110.38	106.29	107.61	112.32	103.46	106.09	111.41	117.23	104.68	101.64	102.64	100.17	102.87	104.75	114.95	112.07	101.5	106.44	104.79	99.23	105.23	100.17	103.98	111.61	112.49	98.745	102.13	111.11	113.09	108.39
101.57	107.12	103.39	116.82	104.4	108.26	109.41	102.62	103.48	113.01	105.16	105.74	100.74	108.48	101.66	106.75	101.45	100.76	109.32	102.32	119.5	110.66	108.62	108.87	96.456	103.96	112.33	97.887	102.99	106.92	109.7	98.9	110.59	103.49	115	100.86	108.81	108.66	105.06	107.02	105.96	100.15	98.254	111.34	109.62	115.59	112.72	101.31	108.97	101.06
116.42	109.95	112.38	114.96	115.36	112.13	111.13	111.01	117.2	106.55	117.51	101.17	100.56	113.5	115	107.24	117.19	122.07	112.57	99.45	105.05	110.78	105.81	109.81	108.34	112.66	107.76	112.46	111.68	110.15	114.58	114.9	126.94	108.6	116.61	111.84	109.69	107.7	115.51	112.87	106.87	105.66	121.72	106.53	107.79	111.24	111	115.25	111.13	113.54
116.56	124.08	110.57	119.52	122.16	111.28	124.73	106.93	110.48	118.78	120.34	112.97	113	114.68	121.82	118.3	115.2	119.72	119.04	105.26	109.5	122.75	126.77	119.35	117.56	123.81	119.95	110.99	111.35	109.03	108.69	124.45	121.85	119.86	114.88	125.2	111.83	109.76	127.29	121.59	111.38	110.37	114.91	117.26	108.24	109.01	113.62	107.95	118.11	115.36
107.1	106.89	97.772	98.957	106.27	95.036	114.98	112.05	116.2	108.73	105.94	107.05	105.36	95.665	104.38	113.73	108.32	104.19	101.17	105.53	108.63	109.06	109.29	108.86	118.23	106.71	105.9	104.7	99.919	106.88	93.623	111.46	102.56	112.22	107.62	103.57	104.37	98.891	111.15	100.7	101.27	104.06	106.92	115.87	112.52	107.97	108.41	108.46	102.25	112.54
100.94	105.03	106.07	111.09	104.24	106.73	106.76	115.73	104.52	112.48	110.2	101.13	108.11	108.93	107.64	103.47	104.21	104.8	107.72	101.93	108.69	102.92	113.2	111.69	106.85	107.7	113.17	111.66	105.13	105.24	116.86	98.141	102.31	103.1	106.66	110.18	109.3	99.906	109.72	112.22	106.62	105.33	115.08	108.44	105.79	104.96	100.02	106.47	104.27	100.5
105.27	110.17	116.11	99.017	107.9	109.84	112.95	109.86	110.92	104.84	117.08	112.14	112.89	104.72	104.84	120.06	114.2	104.06	107.85	113.62	100.1	115.71	106.42	105.16	110.8	111.74	125.28	108.34	118.15	115.9	114.83	101.64	104.53	109.6	115.2	120.61	105.97	119.04	105.76	107.28	111.74	112.03	103.86	110.72	110.19	110.46	108.74	113.13	112.32	111.44
113.18	105.15	109.01	99.988	104.39	111.89	101.25	114.76	110.21	105.48	103.95	106.14	106.75	104.04	109.57	107.87	107.83	99.014	103.03	104.88	104.37	103.39	115.32	106.07	109.46	111.03	109.2	111.06	107.85	114.25	96.097	106.36	113.25	108.61	100.18	103.56	102.03	112.59	109.54	107.61	104.8	111.25	98.503	105.64	103.86	103.19	103.29	109.27	91.489	95.408
104.39	115.88	111.09	106.51	113.06	104.62	112.29	113.93	114.24	112.85	117.77	106.07	116.34	108.12	117.25	118.02	109.22	121.09	110.28	113.21	120.41	113.31	102.61	115.4	105.96	113.53	109.57	112.09	119.69	122.89	116.17	112	121.88	111.23	120.97	107.49	109.21	105.14	102.88	116.39	113.81	120.84	116.92	116.38	118.25	114.28	121.67	109.54	118.78	106.52
109.14	108.76	102.42	114.45	104.89	121	115.48	117.07	109.59	109.14	104.18	117.65	113	107.82	109.53	115.94	111.38	111.17	114.12	110.36	109.82	113.4	109.19	107.04	108.84	110.23	104.79	116.13	111.94	112.68	105.86	107.59	109.87	110.79	103.36	108.68	115.22	111.98	104.96	102.23	104.77	116.1	111.51	108.36	116.09	112.47	114.84	107.96	106.7	112.26
103.76	105.17	107.53	115.65	103.4	104.39	100.21	100.52	102.67	109.25	108.36	93.777	102.25	113.19	99.385	107.23	103.55	104.13	112.47	103.27	109.42	107.83	103.01	98.737	102.65	107.69	105.91	98.02	103.69	100.62	102.43	103.35	113.85	108.02	112.17	99.601	99.125	94.371	110	99.301	105.9	113.85	116.34	111.27	103.38	102.75	105.32	109.83	109.45	100.77
116.5	93.794	106.61	109.72	97.64	105.75	98.807	104.35	105.59	106.69	102.49	106.87	105.22	95.616	99.458	112.16	112.19	120.45	102.4	106.35	101.74	96.135	105.65	104.81	99.161	99.78	105.23	112.75	114.26	111.02	111.76	98.266	102.96	101.06	98.381	101.48	112.51	108.04	103.12	103.38	99.467	104.67	109.6	103.46	109.22	106.04	113.55	108.15	101.79	102.57
101.18	107.65	99.187	102.76	107.97	109.05	110.54	109.84	105.29	100.95	105.13	117.42	103.68	107.08	111.41	99.966	108.87	104.55	108.55	103.38	115.32	110.05	103.68	105.5	116.66	108.12	104.11	111.32	115.09	113.61	109	109.17	110.75	99.418	106.13	104.7	104.53	110.74	104.99	114.87	94.267	96.646	109.88	115.7	108.02	100.88	100.91	107.36	107.15	106.45
119.53	113	114.7	111.31	116.14	115.29	107.52	100.9	114.13	114.51	111.67	107.38	107.88	115.64	114.19	115.21	117.82	103.86	100.34	112.16	110.86	109.78	105.35	120.53	111.78	111.8	113.06	119.76	116.74	104.98	107.63	103.74	108.83	110.86	109.72	110.18	114.8	102.46	111.87	102.26	102.8	112.66	106.51	108.07	114.7	113.17	114.06	106.69	105.35	99.943
95.752	100.99	108.45	112.3	108.4	102.45	107.36	106.4	118.89	105.63	108.52	114.79	107.5	107.41	104.14	108.88	108.91	105.21	107.98	104.26	102.34	108.17	105.02	114.69	104	98.103	111.82	106.49	107.97	109.69	100.35	112.75	108.81	106.29	104.03	103.64	115.57	106.43	106.73	110.52	104.47	107.49	112.39	104.83	104.16	101.42	97.952	106.93	96.606	106.25
112.61	116.73	112.22	111	114.31	125.89	113.39	111.3	113.96	114.49	115.89	113.85	108.9	106.33	118.48	111.66	106.17	107.23	104.69	119.22	108.72	110.07	114.75	114.97	106.36	114.79	118.38	106.23	100.18	104.46	112.73	104.88	104.51	106.31	106.65	112.27	118.34	107.38	102.58	119.45	104.45	98.847	118.09	112.75	104.5	119.68	111.03	101.87	116.62	109.17
115.1	111.18	107.98	109.31	111.69	107.14	103.3	105.05	101.54	111.04	115.58	112.15	113.93	110.25	115.03	112.01	107.99	122.99	113.83	109.25	111.76	114.72	118.12	113.93	106.24	114.34	125.89	114.9	106.04	113.76	110.04	109.71	111.16	107.6	101.33	112.09	110.76	112.96	108.46	114.79	110.24	107.75	114.4	115.64	115.09	104.6	108.12	118.91	109.51	114.47
106.63	106.17	104.48	107.69	110.52	108.18	103.64	112.09	102.32	100.8	96.572	108.52	109.61	106.31	98.385	100.19	105.92	112	107.42	101.23	96.174	110.62	104.02	109.74	95.087	102.94	103.84	109.91	106.14	109.12	105.98	102.45	101.46	112.85	98.44	104.96	99.874	103.55	99.687	105.07	105.47	99.955	108.55	100.7	103.1	103.33	102.22	104.16	114.74	106.7
109.32	113.02	113.53	111.47	105.73	109.34	108.9	108.36	108.12	119.2	118.64	102.55	106.8	108.94	122.2	106.53	111.91	114.73	111.65	122.24	112.94	111.56	106.21	105.02	116.28	107.07	112.38	110.76	112.53	109.58	114.88	105.72	115.97	113.72	103.36	110.88	111.33	107.73	123.03	115.31	105.6	110.68	106.75	102.55	108.56	117.17	101.22	110.85	105.41	112.08
108.28	98.538	119.02	118.99	106.87	105.15	114.28	104.68	119.46	111.05	115.76	111.9	119.68	117.25	108.59	107.68	111.76	111.02	112.81	107.84	107.86	115	113.45	110.81	111.47	116.47	110.71	107.61	96.358	120.32	109.11	110.27	102.38	111.97	115.33	112.21	113.33	120.49	108.72	112.96	113.2	116.01	104.23	107.18	111.36	115.77	110.97	106.57	107.81	112.65
116.6	113.42	107.82	112.12	119.39	118.95	117.72	115.74	117.1	112.31	107.03	113.74	109.95	109.91	111.09	109.06	114.24	111.31	107.86	101.33	104.96	112.63	113.96	117.39	113.16	119.61	108.85	109.19	107.3	118.39	117.03	107.98	114.45	113.09	110.8	107.59	121.06	109.13	110.97	111.14	108.35	109.51	111.81	112.44	114.97	113.93	110.4	105.07	115.03	109.46
107.96	105.1	101.65	99.025	100.77	108.84	99.55	111.73	104.28	100.53	109.49	108.45	108.29	103.05	103.5	110.85	112.32	99.734	113.48	110.71	101.31	115.3	108.51	106.76	104.66	103.44	108.71	106.61	104.03	106.05	115.1	105.9	104.52	101.26	101.77	104.55	101.83	105.15	99.116	105.15	112.49	101.41	113.55	97.758	105.07	111.97	96.349	99.936	100.77	96.911
101.69	103.74	104.77	104.12	107.11	102.29	99.085	100.25	110.55	99.509	108.92	104.57	101.22	107.98	107.44	95.944	109.68	101.69	101.34	106.77	99.321	104.74	103.43	111.27	97.905	103.16	102.28	106.65	103.19	107.35	108.21	94.79	105.58	102.67	103.45	102.68	112.43	106.69	101.93	101.45	117.02	107.13	105.89	95.055	106.19	104.02	96.328	102.28	102.49	109.67
106.39	103.69	116.25	93.051	96.359	98.281	109.36	100.03	110.42	98.994	101.6	100.31	104.1	103.14	98.167	102.49	97.39	102.06	105.25	97.773	100.52	112.33	98.539	100.07	114.42	104.15	106.51	95.857	103.21	98.751	111.34	101.6	99.421	101.23	98.925	105.63	98.945	101.15	97.966	104.75	93.532	103.19	95.06	93.31	99.676	93.179	99.667	100.68	98.04	106.93
112.51	107.34	109.31	112.84	121.93	119.51	110.39	108.16	115.22	116.92	109.05	112.53	111.45	104.46	114.07	119.88	107.04	111.43	115.25	120.01	107.9	111.41	116.73	102.72	118.83	117.74	112.78	119.84	119.87	102.94	121.47	116.15	116.45	112.37	105.9	113.67	108.67	107.52	107.28	114.42	99.575	104.57	101.19	104.24	110.27	107.49	114.76	103.14	112.42	110.39
107.25	110.93	117.91	106.46	113.53	110.29	106.55	104.72	111.61	108.54	113.41	108.04	107.58	113.33	107.47	112.64	110.5	114.32	108.3	108.13	115.87	104.85	109.85	105.44	115.81	115.41	110.76	112.04	105.16	102.34	102.34	117.61	108.39	109.32	109.54	109.55	105.17	110.26	111.2	106.48	119.11	110.91	111.1	115.56	103.28	109.44	114.47	102.63	107.91	117.43
110.28	120.73	111.72	116.91	110.48	108.17	114.05	117.46	100.6	107.93	116.31	106.42	104.3	110.69	114.3	116.81	114.65	116.45	110.7	110.17	115.96	114.45	117.7	118.14	109.67	114.71	105.1	109.34	104.44	113.45	108.4	108.38	114.63	110.8	106.05	111.65	113.44	116.39	107.65	111.43	116.87	122.79	124.63	111.6	107.54	112.38	106.1	110.06	110.81	113.45
100.67	99.268	113.48	102.07	96.375	105.67	114.54	104.31	103.67	112	112.92	101.56	107.79	118.19	97.577	98.067	102.38	108.42	112.77	110.54	103.82	112.31	108.32	108.29	106.81	99.657	108.98	103.74	111.56	116.01	100.39	103.56	100.71	103.73	115.94	104.38	101.18	107.77	99.709	107.56	105.91	110.31	113.51	98.751	97.899	103.4	109.91	112.96	100.57	114.1
112.59	111.21	116.06	111.57	110.38	112.81	111.04	111.34	115.62	113.86	110.94	126.39	112.68	114.03	112.84	109.54	115.24	111.22	125.17	116.7	110.94	107.61	108.07	112.52	112.57	110.54	109.89	114.18	114.4	115.93	116.24	119.88	111.89	111.58	111.04	116.66	111.66	117.65	112.03	108.42	102.44	121.73	117.97	115.32	118.67	112.98	112.99	109.52	107.59	106.97
106.75	103	110.74	106.68	104.84	106.41	114.2	114.82	113.31	100.61	114.7	105.22	121.84	113.88	104.46	111.47	112.28	103.54	110.34	116.97	112.29	123.66	106.42	102.53	109.56	108.67	103.04	117.55	109.56	100.69	104.86	108.72	100.57	116.8	105.92	106.54	100.97	95.944	102.22	106.82	99.746	103.71	109.84	99.601	109.27	103.88	108.99	108.62	110.57	106.43
118.08	115.13	110.13	101.28	115.21	110.47	106.09	117.7	112.04	108.24	119.72	105.42	105.87	106.84	112.69	105.21	104.28	113.17	102.88	109.78	116.78	107.9	107.07	110.97	111.77	115.91	112.34	111.57	105.32	110.98	114.35	109.55	108.37	112.35	106.32	116.32	112.84	118.4	110.75	111.92	114.22	111.77	114.95	109.14	106.55	115.13	112.95	109.77	118.57	119.09
112.69	114.7	107.54	105.39	113.51	100.33	105.21	104.2	108.74	108.45	109.33	109.39	108.42	110.38	109.56	110	102.97	116.53	114.64	110.42	114.71	107.87	105.3	103.61	111.84	112.57	106.7	113.24	108.56	116.31	112.46	116.41	117.42	111.95	118.74	102.79	106.23	112.68	108.31	103.44	111.06	109.59	107.76	113.91	111.66	105.88	108.08	112.2	106.33	117.27
99.651	107.04	101.65	113.41	104.5	99.518	99.412	107.62	105.66	105.07	112.17	101.26	102.93	105.36	112.87	106.52	107.75	109.64	113.1	106.58	105.07	114.48	114.72	112.55	109.74	99.1	104.76	100.36	102.79	105.49	108.84	107.13	100.65	102.24	107.3	115.69	112.37	101.56	117.02	99.108	91.923	101.58	108.63	112.97	99.416	103.76	107.42	110.21	106.29	103.93
104.4	113.04	110.95	116.3	109.76	113.57	104.12	104.15	107.53	113.44	108.3	109.94	108.44	106.23	112.24	118.79	103.72	110.85	105.99	112.98	112.26	109.94	110.96	113.06	117.96	109.36	107.4	105.65	115.83	113.83	104.08	101.73	109.28	112.91	108.21	114.03	112.99	113	115.96	113.67	112.3	114.56	107.39	114.84	111.69	108.76	111.4	97.19	108.51	112.77
96.054	108.06	106.32	104.23	104.31	109.43	111.28	101.34	116.57	107.01	105.74	101.47	106.71	110.53	106.98	102.25	101.22	100.79	104.96	107.14	102.01	103.14	104.02	106.7	103.55	109.35	101.26	109.35	116.04	101.85	101.26	113.48	103.8	99.635	111.81	106.3	101.48	99.085	118.78	100.61	101.99	102.39	101.67	109.5	103.87	111.13	109.29	96.304	117.55	100.96
109.17	108.99	95.276	101.65	108.55	108.83	101.77	104.03	103.81	111.2	103.98	108.17	100.49	112.26	111.25	106.13	113.16	104.07	103.02	110.13	95.658	113.96	103.72	99.779	102.17	109.21	120.25	110.59	102.39	112.36	108.62	99.703	109.03	111.3	110.21	109.37	104.41	104.68	100.78	113.13	103.96	100.4	108.94	104.03	102.72	107.91	106.58	111.59	97.518	102.96
111.49	105.56	92.404	113.96	110.73	107.59	102.66	92.423	108.55	101.68	100.68	101.9	103.8	105.24	107.04	103.36	107.27	103.51	91.616	105.45	105.77	104.33	98.505	107.3	108.02	108.95	96.701	108.19	101.47	107.14	102.85	112.97	105.96	99.796	98.488	96.191	107.42	110.37	93.65	99.172	112.94	102.36	116.54	103.53	97.87	100.5	94.848	108.07	105.84	105.89
102.37	113.91	99.721	109.26	102.58	93.282	102.61	106.43	101.85	108.95	109.98	94.859	99.375	112.63	106.24	100.14	99.575	98.491	115.35	107.9	99.554	104.67	104.72	95.292	96.591	97.372	107.83	99.595	99.615	106.45	102.09	99.358	105.76	105.3	108.02	106.95	103.8	100.62	100.61	93.686	99.814	100	114.92	103.05	103.16	110.66	106.53	105.95	103.15	101.9
112.44	111.58	111.73	111.35	111.91	113.28	105.6	111.05	112.87	119.64	108.47	111.1	114.81	108.5	106.74	110.46	99.907	120.35	108.36	118.66	113.78	111.44	109.8	112.49	108.49	113.11	112.24	107.52	107.29	109.86	106.77	110.68	98.863	111.79	122.22	113.37	120.29	110.64	114.71	105.17	107.38	108.03	119.81	114.22	112.45	113.34	104.84	111.34	113.27	111.13
112.95	106.53	98.577	107.21	106.13	97.977	103.4	112.39	108.31	102.64	113.09	93.838	103.38	104.61	107.97	104.57	100.84	106.75	110.61	98.492	106.55	104.75	111.6	110.86	115.57	111.51	110.97	115.68	108.56	105.48	97.165	96.85	115.7	113.17	110.85	108.97	99.405	99.232	104.4	100.74	116.49	106.2	109.08	108.47	94.383	108.82	97.799	109.59	105.31	107.2
106.45	106.94	113.21	118.54	112.77	109.84	111.88	110.41	115.63	111.23	112.17	112.77	112.54	123.21	113.01	102.77	107.7	112.06	110.32	110.6	113.2	117.68	114.15	111.55	109.49	110.76	107.25	106.83	121.34	109.83	112.7	107.86	101.56	109.15	106.13	104.55	105.16	107.61	102.1	105.23	108.59	96.55	105.31	108.19	114.87	101.77	106.35	109.24	105.52	106.54
112.58	103.87	102.54	110.74	109.38	108.29	104.01	107.93	107.22	109.5	106.56	105.61	106.6	104.26	106.65	110.02	99.406	104.03	100.03	93.979	103.71	112.28	110.09	103.15	99.283	108.83	112.22	97.768	103.28	107.01	103.18	113.76	106.13	113.05	104.2	109.91	111.64	109.33	108.4	105.7	107.86	104.8	102.88	104.14	102.49	105.75	109.03	109.66	111.74	108.08
105.47	114.1	115.7	109.42	114.11	108.55	115.37	117.66	119.35	105.33	112.5	115.79	109.82	101.31	116.08	113.97	103.01	114.7	101.01	111.86	118.07	115.58	107.89	111.35	109.91	111.59	101.82	107.67	116.55	117.02	108.61	116	112.16	111.63	108.85	123.98	110.15	111.12	104.48	109.21	117.56	107.8	109.99	113.08	112.46	109.3	110.89	104.17	108.65	106.91
97.638	105.73	99.29	100.07	103.76	100.71	112.93	99.02	98.503	100.47	92.46	103.26	104.84	92.732	95.82	90.373	98.302	101.9	99.906	102.37	93.942	105.64	106.93	103.52	92.636	97.988	92.419	94.536	102.99	105.3	96.299	99.036	101.25	100.88	99.65	99.965	93.295	100.49	102.11	103.65	96.194	97.533	101.56	101.28	94.436	104.59	103.88	97.345	90.864	93.787
114.51	102.26	109.18	109.72	102.44	110.71	120.46	102.78	106.58	95.685	106.56	107.21	107.7	104.53	98.31	108.98	104.07	106.68	108.5	105.49	103.04	106.4	104.44	103.05	103.21	109.15	102.9	100.03	111.06	109.63	115.31	108.09	106.1	97.044	109.06	107.24	103.04	116.36	108.98	97.827	103.17	100.1	104.06	105.24	116.02	105.58	109.2	113.67	104.11	107.2
107.29	107.65	103.36	116.45	115.52	107.5	120.01	109.24	110.79	113.94	110.56	120.34	122.35	113.57	113.77	117.81	106.68	116.47	109.94	112.5	114.81	129.91	116.12	116.55	114.3	112.58	109.95	113.58	109.36	118.04	114.56	103.76	108.16	109.61	101.87	102.9	109.66	109.84	110.21	114.83	107.98	111.53	109.99	111.34	113.85	107.72	109.14	108.73	102.74	108.95
108.38	109.53	117.09	108.52	114.8	103.18	109.22	110.6	118.74	103.9	114.02	105.05	110.48	112.65	107.61	110.33	107.48	117.15	113.65	115.19	117.88	108.35	113.08	111.21	103.04	113.92	111.82	113.28	112.73	109.67	106.26	119.13	117.12	116.82	117.64	116.02	103.07	114.14	116.73	111.09	116.4	108.06	105.03	114.82	112.17	119.48	98.761	110.92	112.3	107.44
113.15	120.02	114.05	104.38	116.15	119.61	114.74	105.08	109.14	115.22	116.16	119.15	102.94	116.32	112.17	110.35	117.21	123.81	112.69	113.41	114.09	105.48	113.98	119.43	117.12	117.66	110.64	114.59	116.56	101.01	117.74	106.87	113.61	119.05	109.35	110.61	108.64	115.42	110.2	109.93	117	112.72	112.9	118.52	107.48	109.57	104.6	109.82	101.99	116.4
115.69	110.89	113.98	109.79	104.83	116.35	106.74	99.727	124.35	101.47	105.54	113.41	114.56	116.16	112.55	111.75	112	100.34	115.79	115.96	103.98	103.4	102.65	104.13	104.62	111.08	103.04	105.65	100.35	117.36	105.77	115.5	114.36	115.63	101.4	97.262	108.23	115.69	108.13	108.8	114.3	110.77	116.78	105.17	113.49	114.01	100.18	107.71	119.74	114.33
102.23	103.07	116.71	104.45	105.09	106.23	104.68	98.389	100.19	110.69	92.839	105.19	113.28	105.24	99.174	99.201	107.3	107.87	106.21	106.79	99.777	106.71	108.89	99.036	103.75	106.02	104.7	115.79	99.557	110.94	108.51	114.79	100.08	108.54	107.87	92.898	99.679	111.15	102.4	104.68	106.02	110.24	102.27	112.15	104.17	102.19	107.69	112.45	110.98	100.32
107.84	102.42	97.238	105.58	107.64	109.97	97.429	105.77	101.46	101.17	110.43	99.207	102.51	106.57	108.79	102.75	111.27	110.98	101.76	104	99.833	108.03	102.29	101.07	107.42	101.76	103.35	107.58	106.99	102.29	103.72	106.31	97.91	104.55	94.246	102.49	103.76	103.36	102.98	107.74	100.75	100.7	101.11	116.97	99.217	105.39	108.75	102.45	102.95	104.08
103.97	100.12	108.29	95.592	99.8	94.222	95.578	106.91	102.5	101.25	96.307	104.49	98.726	103.22	103.43	91.354	101.32	99.499	100.81	99.648	103.69	99.518	92.165	104.81	113.96	90.342	107.71	115.79	101.67	99.746	97.685	99.373	109.57	103.9	120.24	98.733	105.78	104.44	89.005	101.22	107.73	95.348	94.144	101.25	94.481	102.2	104.11	103.83	101.87	99.403
116.78	116.6	116.66	114.97	111.35	101.25	114.59	110.04	115.02	108.61	113.55	112.66	115.19	122.15	118.41	111.24	115.36	112.99	115.17	107.58	115.02	111.46	111.73	105.98	112.36	110.41	108.97	115.76	106.14	105.06	117.32	109.41	110.78	111.8	114.78	113.11	114.77	112.64	112.18	116.22	111.3	117.54	113.47	112.39	106.28	114.16	119.25	108.65	111.97	109.12
104.43	101.87	97.341	107.33	106.81	99.684	101.5	101.49	93.738	108.24	96.624	100.73	101.19	102.58	99.498	104.04	93.137	112.74	104.35	89.811	98.323	97.355	98.171	103.68	94.98	97.78	101.15	92.535	95.167	105.09	97.179	97.454	98.688	94.486	100.48	105.38	99.918	100.81	95.757	97.479	106.45	108.09	100.3	99.344	99.377	103.07	91.589	96.469	106.65	108.38
113	109.67	104.37	104.9	113.66	96.872	97.475	106.64	105.03	99.646	107.44	99.639	100.91	106.8	106.42	104.89	106.84	109.45	101.37	92.453	102.14	103.95	106.52	106.51	100.53	102.83	103.26	109.63	104.28	101.69	108.77	102.87	108.2	111.95	104.05	101.36	106.49	101.65	103.28	101.49	111.62	109.06	98.964	102.5	99.582	107.78	107.78	105.43	105.59	106.65
114.02	110.38	98.098	113.32	109.78	113.26	102.75	111.51	113.67	110.15	102.37	117.24	111.92	116.81	108.6	106.12	107.66	109.1	118.22	112.42	105.88	108.08	107.4	111.96	114.06	103.67	111.02	111.27	106.14	112.79	112.58	111.47	118.66	110.84	105.04	109.2	105.22	115.51	106.2	117.25	112.75	116.19	111.88	115.43	104.99	105.67	109.03	112.23	114.51	116.67
97.123	99.789	96.769	94.038	105.57	105.14	95.78	97.777	94.521	106.77	98.771	97.956	96.53	92.208	93.013	99.188	94.874	98.85	95.565	106.61	102.2	91.475	93.917	100.36	96.14	92.601	94.006	103.85	98.694	100.42	100.02	100.65	100.75	100.81	96.317	96.922	101.1	105.8	103.39	101.62	103.93	97.814	100.18	107.24	94.094	104.07	94.15	89.799	94.166	101.57
111.26	107.12	107.75	112.7	118.62	109.27	117.23	108.12	103.54	110.82	111.02	108.51	109.32	109.3	117.78	107.61	118.86	115.6	110.96	117.76	113.36	115.59	107.97	110.62	103.29	117.81	105.58	113.95	108.94	114.33	114.5	109.62	108.53	100.29	124.79	119.17	116.39	113.82	115.97	108.91	113.23	107.43	108	118.76	111.34	111.66	119.23	107.95	113.9	119.17
101.15	115.58	107.19	115.75	103.19	103.81	99.882	105.48	108.53	109.36	115.5	104.89	106.53	104.5	103.9	106.69	104.76	107.87	106.75	111.37	101.52	102.64	103.15	96.337	111.99	101.17	106.29	103.54	103.87	99.542	105.19	111.84	99.87	103.51	110.46	106.38	113.15	101.78	104.86	101.71	111.23	103.63	100.63	103.24	103.9	110.34	116.15	105.31	103.56	115.61
101.05	107.67	109.24	109.31	105.72	109.93	105.17	105.46	112.16	102.88	95.835	110.05	99.393	104.19	99.628	110	101.57	106.27	105.57	100.51	103.17	93.39	104.47	103.6	108.42	102.54	102.15	96.389	114.11	101.79	105.44	111.21	111.26	103.76	107.61	112.47	103.12	110.14	107.75	98.294	104.44	112.55	101.03	106.87	100.4	110.92	112.79	107.22	113.96	104.92
103.42	107.09	100.96	102.42	105.12	96.894	103.79	101.98	104.85	97.033	109.74	108.43	101.28	105.36	95.775	105.66	100.55	99.893	106.98	108.76	100.24	96.282	101.79	106.64	94.569	108.93	108.62	100.95	111.2	99.828	106.65	105.77	101.79	110.8	100.74	102.8	104.94	109.36	109.54	111.2	100.25	104.91	104.96	107.2	107.84	109.37	107.24	102.89	101.72	98.52
115.88	117.46	124.17	119.31	110.06	97.609	107.38	113.87	116.6	113.55	115.31	112.21	118.43	109.56	111.06	108.32	108.13	114.72	103.61	115.7	117.08	115.81	109.08	121.56	109.96	113.32	116.15	111.53	115.7	114.45	107.59	118.64	116.26	118.35	109.53	110.34	111.86	117.38	104.28	117.58	112.26	115.54	109.11	102.6	116.9	106.34	113.02	109.16	115.36	105.64
111.5	100.94	98.695	108.98	101.46	98.716	105.54	100.81	107.34	105.9	104.33	104.31	108.75	101.7	110.23	101.54	96.809	98.894	111.36	110.77	94.025	100.81	95.621	104.53	107.74	104.43	100.02	104.97	97.911	101.78	98.49	102.17	109.42	96.492	113.58	97.165	103.09	108.64	93.302	102.9	105.54	99.395	111.95	98.583	103.44	100.32	103.24	118.27	119.1	102.92
106.49	104.35	101.07	103.42	107.77	106.47	114.71	100.15	105.03	107.21	105.77	104.97	112.63	100.73	99.025	107.04	100.84	108.46	114.47	105.37	98.854	107.31	105	105.15	108.38	116.15	99.909	107.11	106.97	103.76	97.137	114.81	105.43	106.8	108.56	106.1	108.73	110.64	105.21	101.01	109.22	113.07	99.648	104.04	105.52	107.45	110.82	102.46	95.108	104.87
105.39	103.47	93.888	99.935	109.46	95.243	101.5	108.44	106.26	98.98	99.937	106.39	98.153	93.48	101.85	98.006	91.232	91.779	108.37	95.761	110	101.99	101.8	105.62	110.7	101.74	92.232	100.85	106.9	104.63	98.953	95.652	97.608	104.47	104.57	97.99	104.58	98.353	108.66	90.82	88.159	109.71	102.53	92.684	103.37	95.462	101.36	101.34	98.221	101.04
108.15	109.04	105.71	114.62	108.66	106.24	104.52	116.25	105.09	103.15	102.32	98.219	107.91	109.76	96.81	112.65	103.89	98.964	104.27	109.61	107.02	97.865	104.57	106.32	101.01	118.02	110.58	105.36	106.27	114.91	105.26	112.34	98.36	113.84	100.82	111.95	109.92	106.42	102.95	100.98	112.51	108.14	112.8	97.968	114.71	101.88	106.52	105.1	103.26	103.7
117.38	110.62	114.57	110.84	107.33	97.262	106.16	111.98	115.37	107.86	112.58	103.81	115.07	112.71	119.3	110.1	105.04	110.7	111.77	115.27	103.79	108.74	110.74	111.11	113.96	102.51	122.94	111.96	107.78	110.44	112.46	119.48	110.29	106.71	104.72	97.082	102.13	113.92	101.24	106.07	112.05	106.3	101.55	107.69	114.88	110.15	101.54	117.49	107.92	117.05
110.16	106.46	104.7	109.34	106.03	119.11	89.181	107.08	111.25	112.7	96.609	106.61	110.4	115.98	107.27	113.23	108.32	101.62	102.83	104.46	109.77	102.22	106.57	100.47	108.25	106.93	103.31	92.993	103.27	112.87	109.14	107.68	105.07	110.12	111.03	109.98	105.96	113.77	112.5	97.064	108.42	102.81	100.63	93.418	107.21	108.48	101.95	102.32	101.42	106.59
118.75	116.19	105.9	101.26	120.27	109.8	116.53	114.73	113.13	113.45	113.41	109.62	114.02	117.1	112.97	105.52	106.93	115.78	112.52	107.09	125.03	102.74	109.95	111.42	104.11	116.32	105.53	112.52	115.31	119.49	118.94	118.95	115.58	103.22	121.19	119.46	109.87	104.19	102.98	110.33	111.83	117.52	119.45	115.15	113.42	106.98	117.36	110.5	109.08	117.16
117.35	122.39	121.84	115.67	114.73	123.67	112.48	121.33	120.59	113.51	109.4	121.59	109.21	120.45	116.12	109.51	124.53	114.71	118.62	114.39	115.58	115.84	111.77	112.77	120.83	115.82	123.5	109.49	114.41	121.96	118.23	112.03	123.67	118.25	110.21	119.3	122.86	121.55	114.88	108.27	120.56	117.1	128.02	124.9	113.45	115.89	120.88	121.49	123.2	114.25
105.48	109.59	113.69	114.04	114.02	115.15	112.9	106.28	114.42	103.92	103.59	109	120.55	109.08	106	113.48	112.24	111.14	113.05	116.94	110.91	109.95	101.1	114.98	110.29	115.74	117.52	113.95	111.58	107.53	117.63	114.87	106.06	114.38	104.62	118.84	105.01	115.98	112.75	110.3	103.63	115.57	120.13	117.04	108.91	105.98	111.61	106.99	110.29	111.59
115.33	116.99	106.11	104.53	110.97	102.49	111.13	108.79	116.11	106.9	104.28	112.3	109.44	110.53	105.12	108.13	115.7	105.55	102.28	108.41	108.7	102.47	107.18	109.74	115.76	101.73	114.66	102.84	111.65	112.98	105.51	105.5	106.08	105.36	118.14	111.85	112.26	110.51	108.11	102.64	110.3	113.94	119.11	113.71	108.79	108.98	100.03	110.48	105.03	103.87
108.69	98.536	110.17	105.14	105.72	102.05	105.53	102.63	102.52	106.37	102.69	102.18	92.425	113.24	95.176	104.22	105.46	97.374	97.567	97.72	110.79	100.15	110.42	94.533	103.24	104.4	104.86	105.39	102.71	107.57	100.26	100.71	101.19	97.202	101.98	93.201	111.11	108.65	106.98	102.42	106.39	111.19	105.15	110.58	107.56	98.298	98.026	107.25	105.15	106.83
113.65	114.24	118.74	121.99	118.38	108.25	117.5	114.29	117.36	112.25	119.89	119.24	113.17	123.72	114.18	119.11	117.03	118.36	125.62	111.79	117.19	116.42	120.21	112.06	116.51	116.86	111.95	125.07	119.95	118.82	121.1	105.37	119	120.05	114.93	120.98	122.55	122.74	114.06	127.79	108.66	118.89	120.22	116.2	113.18	122.05	123.61	119.59	111.77	109.05
115.07	116.25	113.38	118.51	117.98	120.41	114.3	115.37	112.28	123.14	110.08	112.02	116.73	109.82	117.24	113.34	116.61	124.26	116.88	115.15	117.86	118.8	117.02	119.42	123.91	122.76	111.94	108.78	114	115.08	109.69	115.36	109.69	118.73	115.07	113.16	123.58	125.32	109.61	115.17	120.64	118.89	119.75	121.78	118.56	128.59	119.66	118.76	120.23	113.8
96.801	95.984	105.75	101.1	99.464	99.043	104.04	96.23	99.795	102.24	99.901	97.659	91.451	99.572	109.9	94.893	105.43	103.05	91.823	98.013	94.16	98.442	100.94	96.443	101.11	98.696	104.6	101.93	105.4	93.538	103.55	112.8	98.401	102.29	104.38	102.43	98.124	95.452	101.48	99.2	104.12	108.46	105.35	104.83	100.56	102.13	107.26	105.87	97.581	103.41
101.22	105.64	102.26	107.56	108.23	101.59	108.65	109.35	108.04	106.06	108.7	109.98	109.18	104.93	107.24	107.35	99.312	106.49	99.687	96.942	105.22	107.15	114.4	106.04	110.64	111.01	108.44	113.89	103.79	106.61	106.06	109.8	101.29	104.68	106.4	101.55	105.62	103.32	101.96	108.41	104.72	106.92	106.04	102.79	104.07	115.71	106.36	105.92	98.225	111.66
113.01	107.6	109.71	107.43	106.93	109.7	101.54	103.1	94.35	107.71	108.33	103.21	99.996	106.47	114.65	107.08	107.99	102.93	99.303	103.22	93.33	103.78	99.691	102.9	103.4	97.164	113.04	105.62	112.06	103.23	101.14	114.8	98.399	105.96	102.65	109.5	112.36	110.45	106.01	102.02	100.89	108.57	109.84	114.06	106.29	107.82	99.543	103.56	110.92	99.468
107.19	108.74	101.61	114.13	100.46	105.43	112.49	102.33	105.02	99.474	107.22	106.19	110.35	101.33	103.51	105.13	105.32	107.73	111.72	113.4	98.962	108.09	111.32	110.77	107.36	108.09	109.64	104.09	104.07	109.18	115.41	107.4	109.15	111.56	109.34	109.93	95.223	105.16	105.15	107.1	110.56	110.13	109.72	108.19	106.41	103.51	109.21	109.02	106.12	99.848
119.53	122.52	112.99	114.72	116.78	108.9	123.6	117.9	113.11	123.89	114.16	122.96	117.28	120.4	118.09	122.01	107.15	117.09	123.55	111.82	114.43	119.51	108.27	109.93	117.6	110.22	121.28	118.66	123.4	112.25	109.68	118.25	119.18	119.72	107.7	116.13	116.53	118.81	117.68	120.31	118.81	114.2	114	112.31	108.99	126.68	115.15	113.99	115.75	118.36
101.57	110.65	104.33	104.5	104.68	99.868	110.68	96.957	108.15	106.17	107.3	101.77	103.53	105.84	109.78	110.59	99.528	109.66	104.21	102.31	110.26	104.85	118.89	101.44	99.439	109.86	103.13	99.728	110.74	109.05	100.02	122.25	103.1	112.88	108.75	96.402	104.52	108.43	106.94	106.54	106.83	102.53	110.71	107.02	109.26	102.45	100.73	114.29	108.15	116.27
105.74	99.483	105.87	104.36	112.97	106.09	105.34	108.84	107.59	109.98	94.977	99.644	96.573	113.04	107.03	106.67	107.32	110.28	103.72	105.16	94.216	112.29	107.55	107.78	100.23	108.91	104.99	114.48	121.26	104.47	108.49	97.813	106.61	101.58	97.15	98.702	112.84	98.81	99.713	104.44	109.2	110.87	103.14	104.44	102.92	117.44	110.21	106.58	110.95	109.12
104.28	113.21	106.18	103.43	106.51	107.35	102.11	108.05	108.39	103.63	107.09	95.927	98.871	102.32	103.8	105.45	99.877	99.162	113.94	100.01	108.66	97.367	113.73	109.47	110.32	111.41	96.962	105.87	100.97	101.75	104.61	106.63	99.926	104.7	112.17	108.68	107.47	95.329	98.87	98.129	111.84	109.49	101.47	98.256	103.84	112.84	109.27	101.91	105.9	96.334
103.25	109.58	102.25	110.55	106.1	103.96	107.78	102.02	106.24	106.12	103.92	103.5	104.88	112.16	103.31	98.86	111.83	110.61	98.105	99.265	104.29	105.83	112.88	98.97	100.83	105.62	102.61	104.49	93.115	107.94	103.71	107.59	103.33	102.79	106.52	101.83	110.83	109.53	108.64	97.474	110.19	107.32	104.44	108.51	114.38	101.63	103.87	108.63	107.37	110.11
93.446	105.43	97.786	99.694	94.324	101.92	93.409	99.967	98.399	95.493	105.18	96.152	105.03	98.767	110.31	103.72	104.34	98.689	87.08	102.05	103.61	95.214	93.408	108.83	105.03	95.963	91.375	98.047	95.955	101.19	103.54	101.16	93.748	96.971	95.236	98.842	99.38	102.36	101.81	94.096	101.12	96.452	99.715	101.8	104.46	94.629	100.47	97.217	97.204	94.697
112.01	105.55	103.14	105.71	110.27	109.21	102.41	95.266	104.26	110.22	96.495	111.26	94.651	116.11	99.702	96.884	106.65	110.43	102.42	108.16	101.51	107.04	107.41	104.87	103.24	100.38	106.46	104.19	97.355	100.35	110.76	108.6	105.71	113.4	108.33	108.29	109.21	104.17	111.02	102.13	109.01	114.29	102.52	103.02	105.29	108.36	100.44	101.85	110.09	108.51
113.01	107.78	112.69	110.62	112.42	105.55	96.633	108.08	99.804	94.298	101.17	110.64	104.82	105.49	104.05	106.55	104.34	100.79	107.39	100.22	114.33	104.78	102.77	113.36	110.16	100.5	100.62	107.77	118.97	106.97	109.15	106.71	104.56	107.01	112.42	104.62	118.58	99.371	97.363	105.4	109.34	102.76	112.25	98.191	105.66	97.792	96.123	107.69	113.75	102.59
92.889	105.93	100.63	93.283	102.16	98.634	105.56	101.58	95.205	104.56	91.516	99.431	98.506	92.599	98.656	102.41	96.274	102.71	98.36	92.601	101.31	109.22	98.548	97.94	108.98	90.854	108.23	101.41	95.868	102.54	98.726	98.903	94.671	104.54	104.97	96.85	103.57	101.15	99.836	101.13	108.98	99.72	105.07	103.31	93.964	91.616	95.376	95.275	100.84	103.05
104.25	105.82	101.97	117.59	105.71	97.385	109.85	104.09	100.17	110.43	102.76	104.88	104.95	112.92	108.37	100.36	107.14	112.76	99.547	106.23	107.15	95.977	106.1	100.15	109.38	112.15	105.82	106.86	108.55	100.98	100.46	101.32	99.086	103.87	104.21	102.64	111.87	111.45	105.52	103.16	98.531	109.81	109.22	98.016	108.05	102.75	103.39	109.46	98.468	103.48
107.92	105.45	96.612	101.91	97.854	95.744	100.19	107.65	103.94	104.15	105.79	97.442	94.184	98.911	104.41	96.769	96.482	97.104	107.76	98.819	98.927	108.47	98.043	97.299	98.919	97.68	102.35	101.06	98.729	107.94	104.11	99.355	105.35	110.88	102.21	97.616	100.11	102.67	104.06	104.19	91.274	105.71	94.749	94.559	94.52	94.396	97.255	102.27	96.58	95.717
105.47	106.44	114.7	106.24	106.46	101.45	104.91	92.959	95.664	101.96	111.98	98.173	106.93	103.29	104.9	100.62	106.58	101.79	102.29	112.62	107.29	106.56	97.981	106.03	111.27	100.5	103.38	100.52	109.89	104.34	98.804	105.69	102.9	106.4	104.67	109.45	105.18	107.1	105.87	111.3	113.25	114.66	105.26	105.62	104.16	103.4	105.43	104.71	104.51	103.45
116.04	113.45	110.36	108.77	119.24	101.25	112.97	109.99	116.88	119.38	112.45	118.84	108.36	112.02	109.07	113.53	117.59	107.65	104.22	102	125.29	106.24	107.66	109.7	111.82	117.23	121.29	120.47	111.37	114.8	111.02	115.73	115.04	115.31	114.24	114.25	117.7	112.09	105.04	105.73	109.47	111.38	107.44	121.57	107.82	116.98	113.28	114.05	119.45	119.19
106.28	110.14	106.75	104.43	102.1	106.71	106.74	105.78	104.68	110.13	105.86	102.43	112.64	109.81	108.46	93.71	113.18	107.83	101.19	106.74	107.49	106.45	101.47	102.15	104.84	102.26	111.08	106.69	104.79	104.06	107.28	99.971	117.22	106.45	103.07	96.325	105.28	113.17	104.35	108.44	107.59	99.752	110.77	113.21	113.02	106.15	110.12	111.37	108.05	104.93
111.42	111.88	93.472	103.83	105.84	109.9	103.96	106.11	105.57	112.21	112.51	102.91	106.1	104.35	114.43	106.13	104.2	105.98	107.6	98.715	115.35	100.97	106.32	104.03	105.88	117.04	109.57	101.93	120.56	104.01	108.41	104.55	105.45	104.9	109.26	109.91	104.53	100.14	102.21	107.57	114.82	100.84	111.28	97.047	95.245	104.16	109.23	101.04	108.4	101.95
105.51	107.75	95.269	102.27	109.88	105.28	94.195	113.55	103.41	102.24	100.01	105.57	106.44	105.26	99.892	103.07	113.49	104.45	103.82	109.55	103.53	105.13	100.73	101.95	107.79	114.77	108.73	98.316	103.92	103.86	94.932	109.3	103.66	101.65	105.73	98.258	99.92	101.53	97.015	103.22	110.6	95.642	103.46	102.76	99.568	99.463	110.81	105.2	112.83	113.02
124.14	121.79	105.25	123.39	116.64	110.01	123.2	117.4	120.29	115.02	124.27	112.99	114.34	115.25	115.23	122.62	116.16	116.02	109.4	113.63	118.88	121.58	106.14	114.71	114.35	115.1	121.62	113.36	123.1	106.81	114.04	118.59	114.35	113.34	116.46	116.96	112.06	116.55	115.5	113.44	123.24	111.34	121.17	126.75	114.89	118.92	111.97	118.69	112.78	117.55
108.57	108.89	109.22	96.814	101.38	108.44	105.94	109.34	99.719	98.613	103.95	120.22	107.06	103.43	98.886	107.88	102.81	115.72	111.24	103.92	104.95	105.68	109.84	112.9	104.58	104.55	99.899	100.24	103.98	104.23	107.41	117.66	99.013	105.47	101.45	109.01	96.217	106.3	108.44	105.85	106.34	109.74	105.52	104.34	104.24	107.04	105.27	106.28	106.09	103.75
95.053	101.89	102.8	103.67	93.041	99.097	99.232	103.96	95.195	102.55	96.754	104.05	103.96	101.54	99.146	109.1	98.367	101.94	98.863	93.694	105.89	92.958	109.25	109.78	107.35	109.47	96.437	102.86	97.21	95.56	108.05	110.6	100.08	105.09	102.45	96.686	101.67	97.586	95.977	105.48	98.997	97.95	96.732	104.33	95.658	97.128	93.312	98.22	91.62	96.564
99.055	113.44	103.18	103.47	104.59	112.22	112.87	107.65	107.97	104.52	103.68	110.19	99.597	103.84	106.83	104.3	112.31	104.56	106.38	106.5	103.94	107.31	110.78	104.07	107.97	97.653	102.1	108.89	96.9	115.23	98.755	101.61	103.15	103.32	102.57	94.727	107	105.46	110.28	101.28	101.95	99.192	98.264	108.88	104.24	104.98	108.91	102.44	112.29	108.21
110.77	109.57	110.27	120.28	108.78	116.86	113.3	107.14	108.98	102.9	111.45	110	111.38	115.53	114.23	108.43	107.01	112.68	96.233	118.85	112.61	110.15	113.07	109.85	104.33	115.16	118.41	111.72	104.79	106.63	121.57	110.84	110.34	116.03	109.89	114.42	114.1	117.44	119.94	109.58	110.57	111.06	117.36	119.28	107.92	110.18	116.75	107.1	116.47	108.88
105.06	105.53	98.692	97.268	109.73	112.3	104.37	105.98	108.23	110.15	104.4	106.49	99.998	114.34	106.2	108.28	105.77	97.676	108.68	101.49	109.38	97.732	104.03	103.2	109.42	100.06	109.05	107.98	99.681	99.039	108.27	105.13	102.28	94.347	102.18	103.54	103.19	103.45	107.77	102.65	110.21	103.3	103.11	101.21	105.06	94.495	101.96	105.08	104.38	105.52
114.69	106.63	108.87	113.88	109.56	105.8	115.59	107.39	109.26	110.38	106.19	115.87	113.37	109.12	110.74	107.38	110.35	112.01	113.62	115.64	113.45	116.7	110	112.23	111.27	103.63	120.38	115.38	108.35	113.01	105.78	112.26	104.69	110.44	110.66	115.75	107.38	102.89	111.49	115.32	119.42	118.3	113.69	106.68	117	105.33	106.57	116.06	105.53	122.48
104.07	111.34	100.14	99.06	103.14	100.37	104.51	110.78	112.32	101.38	112.36	100.89	105.5	100.96	104.22	102.23	104.46	102.39	100.14	105.36	98.361	104.8	109.91	101.81	103.2	100.25	108.25	102.96	115.01	103.78	101.69	102.76	106.12	104.45	100.2	104.45	101.04	110.47	106.08	101.91	111.43	104.33	100.17	101.88	115.91	104.94	106.31	94.916	105.38	99.757
110.96	105.17	117.21	103.49	102.59	98.01	103.66	103.75	116.87	106.61	98.886	97.589	100.18	102.69	103.71	98.183	107.73	97.016	106.74	96.847	97.254	110.59	105.87	107.21	104.16	109.31	103.4	101.21	101.33	107.87	116.81	94.842	106.48	104.4	109.97	107.93	113.33	108.26	107.43	106.8	108.97	105.67	106.67	110.05	99.397	89.41	101.75	106.61	106.57	99.644
104.38	115.39	96.771	109.21	107.51	101.32	104.27	102.14	112.35	105.68	110.56	94.462	105.46	106.48	111.47	100.69	100.83	103.34	100.38	110.85	108.01	109.88	115.48	108.66	105.7	107.83	105.13	110.16	107.75	106.19	102.24	111.72	101.2	107.04	108.4	107.21	108.9	98.532	109.97	101.04	100.59	97.754	106.08	95.465	104.65	103.92	100.12	124.34	108.4	98.616
101.19	104.17	98.12	94.246	111.91	100.59	96.925	113.1	101.01	94.405	97.238	96.652	101.56	100.75	102.94	109.13	102.73	105.28	93.499	103.5	97.964	108.52	101.74	102.81	105.03	98.635	93.286	104.32	102.62	95.484	100.18	106.17	100.62	103.39	96.484	97.554	84.769	106.49	95.344	97.856	107.78	98.127	105.7	99.54	98.248	103.22	91.157	95.043	98.064	108.29
110.14	106.94	99.175	113.18	96.192	92.5	114.14	103.56	112.03	108.13	102.27	110.63	98.066	112.35	115.26	101.06	106.81	113.72	112.63	105.42	101.98	103.52	96.867	105.07	108.55	107.89	115.93	108.12	111.69	104.05	101.66	102.58	109.72	97.195	119.59	102.02	106.93	107.54	103.37	108.14	110.8	107.3	108.3	108.09	106.12	106.18	106.86	114.12	102.2	108.27
103.7	97.412	104.77	100.84	100.07	103.63	100.88	100.5	102.03	98.668	99.301	105.57	96.986	99.575	97.182	96.236	100.01	101.06	95.614	95.427	103.7	100.75	88.582	105.77	99.966	100.67	98.42	100.71	96.579	96.331	99.185	103.63	103.1	96.194	97.196	103.2	97.16	99.067	103.27	100.16	107.47	110.2	93.566	97.688	103.45	96.889	100.12	99.355	108.16	97.187
118.43	104.89	114.53	104.29	119.95	117.56	108.51	113.24	104.49	110.44	106.8	103.88	108.77	110.44	111.51	107.76	115.14	109.51	103.56	111.01	107.06	115.58	109.15	108.77	110.5	107.26	115.23	109.81	107.87	112.67	118.31	104.17	111.5	107.81	105.23	112.89	107.49	101.65	122.46	108.61	109.83	109.99	116.13	119.6	113.15	114.73	112.29	114.71	105.07	111.43
106.81	96.441	105.7	104.16	104.02	104.92	113.11	112.85	110.47	98.527	105.07	103.19	104.51	103.58	111.81	114.73	105.55	96.504	116.84	103.18	110.29	112.59	112.4	113.87	105.18	98.01	107.64	100.17	97.465	110.61	106.69	108.91	105.2	108.55	100.64	100.86	107.46	101.22	105.84	103.67	110.73	113.42	106.16	108.06	116.79	105.61	107.46	108.81	111.28	112.05
101.95	103.83	102.71	101.29	98.888	96.357	103.5	108.82	108.27	100.25	102.68	100.98	110.51	99.667	96.43	112.95	97.205	99.876	98.93	98.789	104.94	95.83	99.894	97.253	99.355	105.05	100.27	104.1	88.956	102.5	93.278	105.19	97.708	102.96	96.471	98.81	90.316	98.523	96.539	93.315	102.86	98.168	96.801	99.645	105.23	101.75	104.15	103.54	97.948	101.63
102.58	103.63	98.743	94.993	104.35	98.728	110.44	98.761	105.12	103.69	95.47	92.007	107.84	114.64	103.31	96.186	95.514	95.983	107.33	95.871	92.332	97.1	108.45	106.61	91.125	100.92	104.54	103.14	111.4	109.92	100.96	97.593	111.01	99.66	100.31	98.043	108.11	109.65	98.491	99.132	106.23	105.02	103.02	99.19	98.756	100.33	107.6	105.16	99.234	102.43
102.02	103.19	106.6	96.605	93.169	105.71	95.405	84.768	99.131	98.514	112.9	109.44	95.974	101.34	91.858	103.89	95.127	95.123	89.908	96.04	100.47	109.57	92.976	99.4	101.12	100.72	94.68	93.888	102.27	108.06	104.05	103.62	91.818	108.45	104.11	98.499	99.409	105.34	107.57	93.804	96.484	106.92	100.92	103.14	102.67	101.21	98.098	90.371	103.39	105.02
113.44	120.94	103.71	111.75	106.69	111.61	103.66	117.02	106.59	117.37	105.98	112.87	109.31	107.73	116	106.83	110.1	117.1	106.1	111.76	120.72	109.94	114.02	121.09	115	97.914	114.43	113.46	112.21	107.41	112.89	109.76	111.18	114.17	112.2	105.48	103.61	115.08	118.01	117.55	116.46	112.23	111.29	112.98	109.03	117.61	128.46	112.91	113.46	109.24
100.29	112.4	109.18	103.16	100.09	107.24	105.29	102.75	104.9	94.859	107.71	105.88	110.02	111.83	103.99	105.68	97.358	102.82	99.163	112.89	95.29	107.22	93.359	100.91	100.17	104.87	93.397	107.4	100.95	113.91	112	108.59	103.38	106.7	103.26	108.25	110.37	99.75	104.44	103.03	111.18	103	103.91	105.48	108.93	100.03	109.2	108.79	105.58	109.7
114	107.7	116.01	119.78	107.18	102.29	113.48	106.14	111.55	113.7	111.3	109.76	106.26	110.43	103.98	112.77	116.13	117.28	112.35	110.11	118.74	117.52	102	112.62	104.15	112.35	109.77	111.38	101.58	111.39	115.07	98.551	115.95	112.01	113.44	118.15	115.6	110.68	108.57	119.79	112.98	110.74	112.62	115.41	103.89	100.52	114	112.83	108.9	109.23
95.294	102.25	95.296	103.18	101.5	101.41	99.331	92.223	92.532	98.604	93.636	105.05	99.424	100.04	93.713	98.089	104.05	107.04	92.622	102.36	99.747	114.71	98.417	92.07	104.98	105.16	103.52	104.91	109.37	102.51	96.166	105.16	108.12	109.56	102.33	108.2	102.52	95.802	98.445	107.49	95.048	110.45	102.92	95.596	105.46	103.81	97.896	104.8	110.78	105.99
106	112.16	116.73	118.39	106.06	111.45	112.98	113.99	114.36	100.61	101.62	111.17	106.92	111.42	106.07	116.8	118.31	116.03	117.42	108.96	109.54	116.29	111.83	113.49	112.1	115.61	121.19	107.04	109.44	112.94	120.59	107.17	118.8	111.9	109.95	108.89	114.03	118.07	107.05	108.65	105.44	117.61	106.27	112.88	114.25	116.56	107.06	106.79	118.21	111.01
111.72	114.62	109.02	110.58	110.5	116.29	113.73	108.77	105.15	114.11	108.97	106.53	102.13	122.28	108.42	115.44	104.5	110.14	108.62	115.29	113.57	116.89	109.48	109.77	119.6	98.094	104.57	112.99	102.82	108.17	102.51	115.7	100.62	109.61	110.46	108.33	108.77	109.12	120.21	112.46	121.3	112.07	108.35	110.46	108.11	112.98	108.19	113.97	113.85	103.51
107.08	104.96	102.9	105.62	104.55	104.52	109.86	97.33	111.96	104.87	104.85	111	105.99	104.83	116.42	111.69	111.16	102.81	110.92	98.84	106.39	102.49	100.2	109.09	111.45	108.03	111.47	102.03	108.59	97.976	107.1	103.68	107.79	103.75	108.01	101.95	100.73	102.1	113.39	108.21	112.3	114.02	108.61	107.57	104.92	103.49	111.6	99.015	116.97	110.08
104.53	112.1	107.33	104.31	106.47	120.73	112.13	107.26	110.08	120.53	117.11	110.99	108.38	110.89	123.04	113.69	103.11	120.15	114.93	115.06	114.02	107.94	113.89	113.47	111.6	118.61	112.17	121.23	119.67	107.35	120.28	107.97	108.24	106.51	116.53	113.77	110.68	113	115.79	108.18	108.46	104.62	113.97	123.47	104.64	103.79	118.02	118.16	107.36	118.83
113.43	114.47	112.17	107.56	115.4	96.408	113.5	107.02	104.6	106.55	108.09	102.06	105.37	109.95	103.33	106.3	107	110.64	102.05	115.55	102.22	105.32	105.36	113.93	109.82	101.34	102.73	103.8	109.02	112.3	112.26	103.7	109.2	104.43	113.62	108.92	111.17	107.44	98.192	106.72	107.85	112.84	109.13	103.44	119.86	111.24	110.83	111.82	110.51	106.53
100.05	106.55	100.36	108.27	103.55	94.789	95.218	111.38	94.625	96.665	101.29	96.851	107.49	96.658	111.87	105.8	100.25	105.58	97.428	108.01	103.22	109.26	92.654	94.224	106	110.32	95.366	95.976	91.208	105.2	104.59	95.489	99.766	102.77	104.44	101.22	88.911	94.58	98.013	101.84	95.643	95.607	95.303	102.96	101.74	108.51	101.16	94.3	105.58	102.8
107.28	118.08	110.68	101.67	109.41	100.3	107.36	106.89	105.34	99.571	102.19	103.13	107.24	113.01	102.49	106.02	102.59	100.86	100.06	108.04	107.7	106.6	111.1	103.4	103.61	101.04	105.12	104.44	91.793	114.05	113.08	101.69	99.883	109.06	105.86	102.95	102.4	110.37	107.36	116.52	109.23	109.18	100.74	105.91	105.7	101.52	104.15	100.67	112.86	102
98.328	98.833	105.22	98.501	100.39	101.39	108.94	105.68	114.45	110.48	105.08	103.93	102.1	104.64	111.16	99.768	109.56	104.76	117	115.02	105.83	99.916	97.894	96.802	103.81	94.785	110.99	100.81	103.45	102.23	108.62	95.156	102.29	93.399	103.18	105.68	112.83	104.93	103.25	98.927	105	97.276	103.04	102.43	103.7	110.34	108.54	102.48	105.03	110.34
112.36	114.19	111.02	108.58	109.9	107.77	110.9	110.26	110.58	123.2	112.86	109.09	112.09	108.52	107.77	114.34	111.69	109.89	123.85	103.65	107.82	110.76	115.59	112.58	107.84	116.19	112.53	115.46	120.26	113.82	108.57	113.8	114.97	121.72	111.03	115.06	107.22	109.61	108.89	115.77	111.7	116.76	111.3	117.5	114.51	119.7	104.71	122.97	116.14	104.52
97.161	100.68	111.35	104.48	107.45	110.63	102.73	109.6	101.49	106.23	113.69	98.922	101.69	106.85	98.966	95.637	111	103.54	98.005	105.73	108.8	105.07	100.45	101.67	106.61	103.52	106.83	111.8	103.99	103.33	113.64	110.74	102.03	105.85	104.64	108.05	100.81	115.53	101.9	108.58	100.92	108.46	104.87	98.635	111.4	106.42	94.192	104.89	103.96	104.36
110.48	106.86	112.52	112.2	112.62	114.66	110.6	114.27	105.69	105.63	113.81	109.35	111	106.46	113.59	115.98	118.01	107.89	107.38	107.12	114.42	110.15	111.05	112.79	107.62	109.83	113.42	114.27	110.96	110.2	106.65	107.75	106.91	109.72	113.61	108.79	104.74	113.98	111.12	107.69	108.92	107.77	110.85	114.74	112.18	113.27	100.43	115.84	106.09	110.36
113.4	106.7	111.16	112.7	96.901	109.68	105.74	99.867	109.02	110.26	99.176	108.65	103.82	113.91	110.51	116.1	103.83	103.76	93.194	105.8	106.98	99.775	109.28	107.1	109.3	111.05	109.91	108.73	104.41	107.05	113.67	102.86	100.04	109.97	109.08	102.99	103.4	108.13	108.06	101.25	103.67	105.42	108.84	103.1	111.65	104.95	108.67	102.4	97.451	110.06
96.236	98.029	101.08	97.904	99.326	105.92	104.43	101.79	102.86	101.83	99.891	102.98	97.266	97.12	100.45	102.58	107.83	91.635	98.075	102.93	103.63	99.708	102.34	98.93	95.29	100.38	107.03	99.624	95.44	98.87	108.69	106.61	103.21	92.941	104.36	105.23	104.37	101.73	102.87	107.78	98.748	103.77	104.25	114.89	97.572	103.15	93.79	95.505	106.1	103.17
116.88	96.854	116.43	111.22	110.16	117.12	115.87	113.82	110.2	117.76	104.26	113.12	119.6	112.14	106.19	103.18	117.7	111.51	109.74	114.57	102.03	106.78	113.37	107.15	111.98	110.39	109.82	120.29	107.91	109.47	123.64	114.06	105.35	111.33	112.1	108.64	105.14	110.89	105.44	117	111.05	113.15	106.64	108.46	112.46	118.19	114.94	105.92	119.01	113.5
109.88	105.9	110.2	115.77	115.72	105.62	110.63	103.4	105.1	93.166	99.379	108.89	109.88	104.09	100.81	94.186	102.94	103.01	103.45	103.02	99.772	111.75	104.92	106.06	95.74	103.67	110.7	106.7	101.32	93.997	118.77	109.92	105.89	104.84	100.87	109.82	103.25	106.27	103.81	106.21	99.07	101.49	98.999	112.7	106.38	109.21	110.44	107.95	114.63	99.563
114.08	114.76	105.59	104.55	112.03	113.62	115.36	111.83	114.72	103.59	108.45	108.63	110.57	112.58	117.64	112.5	113.25	106.26	109.42	112.96	105.97	113.56	102.93	112.63	106.74	111.76	109.16	118.09	114.45	116.37	111.4	115.15	101.91	112.28	118.88	106.89	107.18	114.8	117.2	116.48	111.37	109.5	117.3	112.74	103.42	112.76	118.2	110.14	105.98	118.44
115.92	104.02	104.92	111.47	102.93	112.51	112.63	110.32	109.42	108.66	103.87	110.52	109.21	102.79	103	106.77	112.01	98.838	101.97	110.32	111.39	124.35	106.71	111.97	110.94	108.15	110.97	106.66	105.56	110.36	115.48	102.38	106.22	119.36	103.19	99.373	107.72	117.18	115.23	110.17	103.67	103.46	114.03	110.85	118.23	111.91	111.24	99.143	114.3	104.97
109.66	102.08	116.69	111.43	104.39	103.57	96.953	97.885	101.4	107.7	104.78	100.67	102.66	103.13	105.05	108.87	102.22	103.2	100.11	99.427	109.69	104.9	110.85	101.58	105.89	103.69	105.98	109.22	102.48	111.01	96.775	104.83	102.02	103.16	100.58	112.04	103.51	100.28	106.28	107.6	97.469	95.826	105.57	102.78	106.71	98.305	104.24	113.43	103.93	117.94
96.114	104.32	103.65	107.27	104.65	100.58	106.67	96.217	103.05	101.23	105.63	108.56	114.61	105.68	108.88	108.39	99.304	106.25	112.92	104.38	105.1	105.99	99.074	110.9	109.83	112.72	106.54	109.26	100.99	109.63	106.37	113.14	110.01	104.95	104.99	105	110.13	111.68	110.8	112.38	104.72	104.56	106.7	105.92	108.57	104.42	113.51	109.44	94.943	117.45
108.04	97.427	103.31	99.404	98.6	106.27	99.017	101.01	102.28	109.07	99.159	98.894	96.187	99.806	102.81	99.118	105.92	93.621	95.073	91.793	102.23	104.01	88.169	112.52	102.96	97.419	102.67	96.264	103.67	101.47	109.15	109.36	103.3	101.27	96.463	99.165	90.887	102.41	97.854	106.45	89.677	101.12	96.251	100	105.69	103.58	100.29	104.03	95.756	102.8
105.04	101.4	101.19	98.1	100.03	102.26	95.596	104.75	98.999	97.559	103.62	107.26	105.97	95.467	102.84	98.544	96.116	97.463	108.51	96.097	95.654	101.88	104.51	96.617	104.66	94.145	96.201	101.13	100.93	108.59	99.442	97.25	104.79	89.111	108.15	91.805	95.404	105.29	97.893	97.658	106.14	95.481	111.35	102.81	105.89	106.09	100.23	98.493	98.349	106.58
115.81	119.4	110.87	107.91	111.37	115.69	116.89	111.06	114.31	116.67	109.47	110.65	116.4	114.51	119.45	111.01	111.8	107.72	110.4	108.3	114.77	124.4	106.18	113.99	110.81	111.01	110.5	116.13	113.85	109.03	105.11	120.34	113.01	113.8	106.57	119.11	114.25	112.05	112.46	107.29	122.16	107.76	118.74	121.13	114.16	116.71	114.92	110.56	114.99	117.66
107.88	112.47	114.03	103	106.05	116.85	110.76	110.84	118	103.41	112.41	104.15	100.9	111.02	107.88	103.58	108.6	114.48	109.55	111.75	105.75	115.77	98.031	111.4	110.21	108.46	110.94	107.94	112.51	111.08	111.31	111.36	101.3	115.2	117.5	112.56	111.41	106.53	125.51	89.192	114.13	113.07	115.33	114.24	128.83	104.79	104	118.81	107.47	109.21
98.915	103.09	99.259	105.88	97.762	100.24	104.07	104	89.191	109.4	102.35	93.061	113.62	99.592	111.68	105.34	98.786	96.962	96.055	97.599	113.73	93.272	98.825	103.6	105.29	104.22	99.029	97.545	96.366	100.22	98.462	102	100.58	101.11	101.04	101.15	93.822	97.583	93.814	109.75	100.31	95.936	102.33	91.285	105.64	106.99	95.84	99.731	104.11	97.002
101.12	97.178	100.5	104.55	103.84	114.52	99.426	103.54	99.084	104.61	98.699	107.36	109.44	100.99	110.2	101.24	94.631	106.66	97.876	106.58	106.5	107.28	106.78	97.13	94.188	102.47	101.06	107.08	104.33	104.91	98.002	105.53	105.99	109.86	106.71	105.21	105.46	108.75	101.68	111.74	104.93	98.1	109.12	110.9	112.71	107.48	115.27	113.18	107.1	103.91
114.31	116.95	114.18	99.446	109.35	119.68	108.62	108.44	111.3	117.58	114.33	118.09	118.09	115.22	111.15	104.01	112.54	103.84	105.49	113.08	105.38	115.62	117.47	118.49	99.951	109.99	115.24	119.85	106.48	114.06	111.76	110.98	116.28	110.39	110.4	120.17	117.16	105.6	101.71	112.88	113.07	110.1	118.83	114.38	104.69	112.46	110.58	118.91	119.29	114.8
91.268	103.31	104.02	96.059	93.656	106.79	93.289	96.279	101.26	100.66	105.25	107.39	106.35	102.68	99.028	107.59	103.6	107.97	96.771	106.69	100.85	102.79	100.45	94.656	100.55	98.054	105.07	103.45	98.337	110.81	108.08	100.77	97.076	98.031	97.531	101.98	102.37	110.2	101.56	100.58	105.15	108.99	107.98	102.19	95.089	90.548	101.94	92.553	103.16	99.392
102.84	105.23	108.9	98.835	101.21	99.206	112.43	105.2	105.68	103.86	100.17	110.56	105.72	114.77	106.88	104.25	101.99	105.05	108.64	108.58	106.2	106.13	107.89	108.49	102.47	112.27	105.91	104.46	108.04	108.77	100.4	102.06	103	108.17	94.991	98.307	108.76	107.03	109.71	117.83	108.2	100.6	103.71	100.5	104.39	102.76	112.96	109.09	107.65	100.71
93.938	103.3	114.68	116.38	111.95	104.28	109.05	107.22	114.38	101.39	109.87	104.79	108.27	117.65	101.88	109.79	104.6	107.76	111.85	111.32	106.5	108.87	106.87	112.21	107.07	108.5	105.62	106.6	108.42	101.71	113.24	105.39	103.48	105.34	105.26	109.97	114.55	110.68	106.2	118.11	116.12	109.62	113.2	101.68	110.04	104.55	103.86	112.76	115.28	108.75
99.227	102.26	111.92	109.61	104.37	107.5	109.01	107.2	109.41	103.71	106.58	109	92.632	100.89	97.281	107.5	116.71	105.34	111.19	110.66	106.84	98.227	105.89	100.91	113.89	106.2	100.54	108.52	95.852	107.31	104.34	105.95	105.61	98.168	105.01	118.26	105.6	100.6	106.43	108.3	103.89	94.511	100.53	100.03	101.34	110.25	97.76	94.68	103.91	102.52
107.36	108.76	110.3	110.48	108.77	109.26	120.63	108.57	111.17	115.97	104.45	107.18	120.39	111.19	114.76	109.37	114.15	107.02	110.51	119.61	103.72	117.8	110.27	109.96	120.14	112.5	111.92	112.59	109.42	117.37	113.41	108.29	121.34	111.04	116.61	109.67	112.58	112.52	111.88	113.34	105.62	115.79	115.07	108.9	111.67	103.81	109.48	103.44	113.45	115.08
106.7	101	108.1	110.72	107.44	103.08	103.6	94.026	97.034	102.83	93.802	91.455	109.04	99.844	103.49	110.71	104.4	100.62	99.258	99.554	117.16	98.988	102.51	101.54	95.36	110.16	96.962	99.782	95.338	103.48	98.963	108.6	89.162	105.45	101.03	105.04	111.3	98.095	100.75	101.92	105.82	100.86	105.27	99.71	108.26	106.15	108.44	114.49	102.75	111.23
117.67	111.62	122.32	119.72	129.06	121.32	111.59	124.25	116.42	120.45	111.05	112.56	117.54	113.52	118.03	125.13	110.67	119.91	118.16	134.19	122.25	118.56	125.97	124.93	114.72	124.43	123.54	106.11	115.07	115.93	116.77	122.92	113.21	121.33	124.74	122.16	112.27	111.2	121.17	118.61	113.47	112.15	119.24	122.22	129.08	120.33	120.21	121.14	117.72	121.42
112.23	100.92	104.95	103.14	98.939	100.13	104.64	110.72	98.198	106.3	104.65	96.344	100.67	101.15	101.26	103.59	105.74	105.13	103.5	106.48	106.88	107.69	101.97	109.34	99.394	107.1	104.88	102.1	101.8	114.86	107.03	100.6	107.74	108.84	100.52	99.047	111.54	110.07	107.82	104.09	99.712	113.49	103.8	102.76	108.98	110.3	104.22	117.18	105.29	113.01
110.1	113.28	96.542	107.01	108.03	111.1	103.82	108.69	115.63	105.95	102.68	109.38	109.8	97.401	101.77	105.6	106.68	105.56	102.61	105.93	102.69	102.7	108.97	107.51	108.3	107.09	102.47	114.17	102.92	110.07	108	103.69	102.96	109.62	106.93	101.97	101	110.51	105.32	106.52	112.4	101.29	105.71	105.22	108.92	106.83	102.32	110.35	110.29	108.15
111.24	108.36	105.89	108.3	105.22	103.35	101.53	102.95	121.08	113.82	111.28	102.95	112.48	108.82	106.01	107.21	102.36	110.07	107.08	106.03	106.42	104.33	107.03	105.42	102.42	107.56	105.73	101.31	113.45	110.07	103.15	111.03	105.71	102.46	105.7	115.67	97.346	104.52	113.26	112.89	107.86	100.29	111.85	110.99	103.99	115.04	99.592	103.2	102.97	116.29
109.85	109.58	99.986	104.32	99.704	113.71	112.77	104.77	100.52	107.31	99.767	104.81	97.938	105.58	97.906	100.6	105	104.17	114.14	100.11	111	112.25	116.57	119.76	106.62	104.21	109.88	110.36	111.9	112.96	106.52	108.92	111.44	113.56	94.938	102.51	103.07	108.15	111.07	109.84	104.74	101.55	98.241	105.43	109.21	98.144	105.77	101.81	110.21	109.95
101.6	102.38	103.52	94.656	106.15	105.81	99.152	102.94	105.45	101.13	98.453	107.92	104.42	103.47	94.518	96.247	96.822	97.59	99.214	103.73	98.632	108.35	103.14	102.54	103.1	106.2	100.57	109.16	101.53	102.71	107.96	107.27	95.645	103.35	101.67	97.043	94.224	96.674	95.865	101.35	104.01	106.47	97.029	99.131	108.8	100.95	101.31	95.625	101.33	90.73
118.99	110.38	109.9	105.25	114.86	113.31	107.82	106.32	112.17	109.43	118.79	111.23	110.46	109.84	113.95	107.98	110.61	113.98	108.62	112.43	102.4	110.79	107.86	108.08	113.36	115.89	108.7	107.02	116.31	110.68	112.98	107.03	113.26	115.65	112.38	114.44	112.03	109.37	109.05	121.02	117.93	114.74	103.59	101.22	114.8	116.32	106.5	111.58	109.85	108.21
108.3	100.55	103.33	99.962	106.44	100.85	99.068	100.96	108.09	93.927	93.1	98.124	109.11	103.35	109.26	103.15	106.34	99.113	104.99	101.9	98.299	120.62	98.934	99.706	106.08	108.34	105.37	108.68	91.468	101	96.643	103.47	110.52	108.56	107.29	101.54	101.97	102.55	107.74	99.29	110.23	107.84	110.24	107.34	104.11	103.34	102.85	107.93	101.37	111.47
111.44	107.99	111.36	109.87	115.97	108.88	112.64	126.34	104.51	111.37	114.2	118.34	116.06	110.42	115.24	113.79	112.18	116.27	110.95	113.22	108.77	104.66	110.04	111.56	99.754	111.34	107.11	109.97	103.86	107.87	115.75	112.57	119.44	116.17	112.34	114.91	104.35	111.2	112.9	102.7	117.17	117.49	113.61	106.7	113.92	114.49	109.59	111.71	107.52	115.11
108.67	105.63	123.94	116.4	127.98	113.25	119.76	112.87	113.74	113.05	113.99	115.11	118.01	119.72	123.62	112.07	114.82	114.13	110.89	121.19	124.34	117.7	114.72	119.95	115.66	119.64	104.84	116.01	117.49	112.47	122.63	112.86	126.64	108.4	113.64	114.31	115.61	114.95	121.64	115.06	113.06	120.88	119.72	113.86	114.73	116.41	117.28	107.26	109.78	124
107.5	103.54	116.9	108.65	105.38	102.04	115.01	101.46	113.21	107.8	118.55	115.46	104.43	105.46	105.25	105.55	106.14	110.21	97.622	106.94	105.25	99.073	115.07	105.61	103.37	105.6	103.18	106.75	104.89	111.57	107.67	106.25	118.57	112.09	112.69	106.86	110.68	118.55	105.97	108.95	101.61	108.61	114.49	106.05	99.936	113.92	107.27	104.56	111.79	102.01
114.99	99.647	100.92	104.51	105.31	103.91	99.752	111.33	108.77	104.78	101.22	97.733	105.24	100.35	103.15	101.37	99.151	101.05	109.41	100.34	103.73	103	105.26	103.19	112.33	114.08	105.45	101.28	108.01	100.93	102.59	110.23	100.73	108.86	101.9	116.1	105.04	105.65	106.29	113.38	94.072	101.45	107.28	106.51	100.05	109.19	100.7	106.31	100.74	112.21
114.53	95.59	111.65	108.55	101.65	110.66	106.92	105.47	100.57	105.13	107.55	103.16	95.173	107.44	100.3	111.25	104.79	110.93	101.79	117.46	110.83	104.17	106.76	110.06	103.59	104.2	99.707	111.15	117.94	104.77	106.73	114.62	110.16	97.873	109.96	104.72	113.99	106.78	112.4	103.04	106.3	104.16	112.46	105.43	99.223	110.07	110.8	92.105	100.43	108.82
107.91	97.227	101.34	108.01	103.08	107.87	101.23	99.057	103.33	115.74	106.25	113.89	112.8	100.05	100.13	110.18	99.274	97.891	107.04	106.27	101.9	101.47	107.4	114.37	105.16	103.7	102.56	104.36	106	100.22	113.58	107.23	106.24	105.52	99.92	109.31	107.18	100.68	102.05	108.53	108.17	104.62	108.12	98.158	106.56	98.458	100.78	101.47	105.57	107.16
109.61	114.45	111.43	101.35	114.54	110.3	111.77	110.41	120.15	105.11	104.98	113.24	104.34	115.52	112.16	110.34	108.12	108.97	112.62	109.9	113.46	112.89	115.19	110.57	109.54	120.85	118.12	109.38	103.92	121.04	102.74	106.36	112.06	112.34	122.81	112.43	112.35	118.67	112.11	113.45	108.96	110.57	98.945	113.23	106.42	110.01	112.72	111.82	113.05	115.59
124.67	105.55	115.28	107.41	114.34	109.3	109.75	115.48	113.66	112.49	111.58	115.72	104.33	120.39	116.11	107.85	117.57	106.33	121.47	117.55	118.66	101.46	113.11	112.75	119.44	113.29	116.13	108.01	105.4	113.86	107.45	105.95	108.98	120.57	110.36	115.76	120.16	112.1	108.84	107.23	96.064	110.77	114.65	107.83	107.66	111.06	102.44	108.91	109.49	105.51
112.54	116.04	105.85	107.58	114.87	114.69	111.26	109.92	109.89	112.89	111.41	113.39	114.65	120.12	113.87	109.34	108.14	110.67	123.05	109.04	109.13	114.04	118.79	115.11	107.98	119.1	110.4	108.39	117.87	107.44	110.39	115.68	113.78	124.66	117.35	110.73	109.64	108.62	110.79	118.26	106.88	105.64	113.49	120.26	106.07	110.71	111.02	108.87	115.73	118.27
113.64	111.56	112.02	111.69	106.87	108.12	107.2	108.95	106.9	119.6	118.76	105.04	106.63	112.62	109.67	114.04	107.58	101.59	102.09	123.51	118.5	99.261	111.89	104.32	106.65	110.13	104.75	109.38	111.8	113.31	119.42	110.06	104.3	114.5	107.57	101.13	118.05	105.37	114.22	113.5	117.19	105.25	110.57	104.59	106.52	112.17	106.37	115.11	114.96	101.61
114.44	113.06	118.64	116.23	120.85	114.4	110.1	106.82	107.42	111.23	113.83	107.89	114.27	109.38	114.72	109.36	112.85	99.615	124.71	111.48	113.2	106.27	113.72	110.47	119.24	105.73	104.41	119.62	107.74	107.74	111.49	105.36	111.32	106.98	115.49	113.05	119.13	107.77	114.97	114.26	118.13	113.99	111.5	119.87	117.05	116.96	114.58	114.39	113.53	115.05
104.5	92.911	103.08	96.262	97.635	104	106.23	97.422	100.69	104.15	102.9	94.96	97.813	100.94	101.81	107.63	105.66	94.773	100.29	106.4	98.612	105.92	102.55	97.847	98.923	91.559	97.669	94.902	94.301	94.649	90.34	104.85	93.472	92.992	104.42	91.881	105.11	96.316	100.17	99.011	104.93	90.08	100.94	101.25	96.478	112.4	86.278	102.86	99.652	105.23
107.76	111.33	107.57	103.33	110.64	99.453	112.74	108.76	102.54	113.56	111.65	114.17	112	115.85	113.08	105.91	108.32	99.192	109.43	113.67	109.98	107.39	105.71	109.94	114.22	103.55	106.68	116.86	106.45	112.87	117.34	107.77	110.42	106.92	106.4	101.02	104.44	104.71	107.75	110.22	107.36	109.01	108.79	100.46	107.16	113.18	110.28	106.09	107.86	118.13
111.85	103.53	98.314	112.77	107.08	103.68	111.65	107.01	103.41	109.92	103.55	101.21	112.29	110.64	103.73	111.58	104.61	112.61	103.53	104.01	100.75	111.73	107.74	107.22	105.25	104.77	100.86	105.73	110.12	110.46	113.33	110.73	106.38	109.53	103.71	107.02	106.51	108.85	106.95	99.232	102.76	114.27	98.974	111.54	106.33	112.3	103.29	107.17	101.82	112.02
107.29	99.702	105.37	111.99	105.38	111.39	112.06	106.79	107.28	106.79	102.34	102.5	99.637	106.15	107.88	105.1	109.39	113.73	99.966	99.086	104.53	111.23	103.38	110.41	105.72	117.78	103.6	106.37	101.81	105.24	111.55	99.757	106.63	109.02	101.24	106.38	101.84	103.65	104.25	108.68	99.712	103.04	95.817	118.6	110.92	106.2	102.91	103.93	110.05	109.85
108.6	104.81	115.45	105.86	112.91	110.51	119.6	110.54	109.77	107.21	109.47	105.42	110.72	115.21	111.28	115.18	115.69	112.57	117.22	109.64	105.62	110.91	112.98	117.38	118.16	104.95	121.75	110.29	111.38	110.38	119.79	108.45	120.24	106.25	110.76	106.66	115.9	110.74	114.45	117.15	107.86	116.14	114.43	115.46	104.89	107.45	100.96	113.01	106.24	109.02
111.78	104.56	111.22	113.26	109.7	102.06	100.65	103.62	107.02	109.68	110.65	98.435	104.51	103.14	103.82	104.35	108.86	102.67	106.33	107.87	101.11	107.99	103.08	105.11	107.45	107.41	105.48	108.29	99.517	107.31	103.58	103.78	114.56	104.59	114.42	106.82	116.46	110.02	110.1	101.35	116.12	101.45	103.81	110.63	102.91	102.92	102.94	108.02	101.03	107.47
109.82	108.3	115.95	106.09	105.26	102.02	105.35	103.62	104.36	103.2	114.71	106.95	113.45	114.05	110.65	120.31	110.91	115.05	108.51	115.91	103.84	107.16	110.27	118.86	116.54	114.94	108.64	116.72	117.08	110.98	107.35	122.64	116.73	120.83	112.68	118.11	103.39	113.64	114.24	105.89	111.79	116.69	101.57	112.31	115.53	106.36	107.46	114.03	105.15	111.94
114.5	106.65	108.94	112.01	115.26	116.41	115	112.16	115.31	112.07	117.89	109.96	108.34	112.95	111.47	111.49	119.56	108.47	119.08	103.98	110.67	115.28	110.3	121.07	106.21	109.09	121.85	116.56	102.79	116.53	111.95	103.62	108.88	107.87	110.68	111.47	113.53	114.18	116.26	107.18	111.31	120.41	100.83	98.36	102.34	114.06	112.32	107.47	120.33	113.67
107.19	96.317	102.85	96.405	111.57	102.71	111.13	110.48	97.593	112.4	115.15	102.45	107.83	93.603	103.64	102.59	105.48	104.63	113.27	110.97	110.51	107.41	102.46	107.73	113.06	107.94	107.69	111.31	98.931	102.99	96.413	109.4	96.447	104.87	109.78	96.487	101.98	112.13	102.52	102.55	106.08	111.26	90.226	110.73	98.184	99.691	108.04	106.6	104.38	97.782
94.348	105.02	99.383	114.67	104.16	107.52	101.16	102.58	108.85	104.05	100	106.5	103.04	101.1	110.23	106.4	96.937	104.26	107.45	105.39	106.94	99.186	103.4	104.15	101.56	111.71	104.09	110.84	106.42	110.01	110.89	110.43	100.46	106.23	103.86	108.59	107.11	91.904	105.22	103.04	110.08	101.51	108.11	107.92	107.13	100.4	102.55	110.92	95.104	110.85
95.402	101.83	95.336	96.458	98.021	100.09	108.53	90.42	99.993	104.06	99.186	94.524	90.57	98.708	105.15	97.044	103.3	102.31	95.493	103.58	105.55	105.41	101.23	97.247	101.26	96.84	96.367	94.672	104.05	91.909	92.526	104.91	97.759	99.98	100.99	107.76	100.65	99.47	106.22	96.793	101.05	97.944	95.42	100.69	96.933	103.16	97.893	90.31	93.985	94.34
94.348	110.13	99.126	107.82	99.436	94.443	96.009	91.993	104.75	97.51	99.66	88.594	91.919	95.999	102.92	95.345	98.769	101.05	89.482	102.47	101.67	101.29	98.71	99.956	106.18	110.24	95.594	99.632	99.859	93.552	96.985	88.064	103.84	103.8	99.1	90.074	101.75	97.675	102.46	97.281	102.85	92.575	97.772	93.687	99.738	97.317	97.468	100.21	100.65	98.07
103.8	100.21	95.046	92.501	104.97	107.56	106.8	103.61	94.334	100.93	105.03	98.72	92.952	89.576	94.444	98.308	101.39	92.904	100.92	97.614	108.37	95.281	102.17	112.64	99.534	102.61	93.457	93.919	104.05	102.34	96.145	101.57	103.78	101.03	102.49	100.67	90.347	90.223	87.843	100.97	104.56	99.247	95.817	88.544	102.89	101.63	89.589	102.76	95.986	89.954
104.39	100.7	100.49	106.79	99.223	106.14	96.072	106.47	110.57	111.31	96.397	99.954	102.64	100.59	102.61	109.23	107.64	110.78	101.67	110.33	109.76	106.57	104.17	100.88	115.37	109.45	100.68	105.03	102.56	102.56	108.44	105.96	99.24	103.82	104.13	100.11	112.12	95.773	105.87	101.72	103.6	106.91	105.15	110.78	104.85	105.93	97.808	100.64	99.664	105.59
107.03	105.01	109.56	105.32	113.32	98.033	104.44	112.77	105.7	112.08	105	108.5	105.95	113.57	105.96	109.92	114.11	102.46	100.62	106.28	105.21	98.26	105.36	114.04	102.47	105.4	101.09	108.01	105.31	107.05	110.12	102.59	96.725	97.865	104.27	97.945	111.33	105.76	107.02	107.78	104.47	116.24	104.84	106.32	99.782	96.09	102.08	111.34	111.05	113.78
99.622	100.38	103.39	109.83	115.29	97.738	94.317	102.25	103.59	100.73	113.77	103.95	104.32	101.17	109.47	102.12	109.27	102.49	114.71	115.48	95.797	103.67	107.1	106.99	107.02	109.72	101.19	103.39	105.41	106.3	99.633	117.02	109.57	100.18	96.621	101.27	109.12	99.685	103.39	110.37	116.76	104.5	116.58	112.49	97.449	98.113	110.03	117.75	105.81	110.01
110.56	97.98	103.2	108.99	109.24	111.88	105.07	109.11	104.71	102.04	107.7	103.79	104.86	111.18	110.15	104.29	111.24	110.14	106.13	114.83	118.62	108.12	103.96	112.44	109.08	110.32	117.76	111.09	107.02	108.04	105.94	106.05	106	109.51	105.63	98.388	106.05	109.8	111.85	108.01	100.67	111.75	107.69	109.6	107.12	112.36	103.81	104.52	109.48	107.93
102.01	103.61	109.85	102.22	108.35	104.08	104.52	110.93	109.92	112.21	119.13	108.71	113.98	106.2	110.93	102.69	98.987	99.044	96.3	97.116	110.59	109.57	105.97	114.02	101.53	106.15	113.53	102.14	106	124.58	96.502	103.89	107.26	104.75	110.2	111.51	108.23	111.04	103.23	103.89	108.48	92.535	105.72	105.36	117.07	97.146	111.5	112.58	102.46	113.03
103.45	100.99	103.95	107.34	100.15	102.26	88.998	100.86	100.06	100.41	94.922	106	107.02	100.79	97.077	97.746	106.43	102.5	97.337	105.09	101.32	97.96	100.08	101.47	98.753	98.529	106.31	109.93	92.759	108.95	93.556	104.92	96.723	100.12	100.93	99.211	95.905	101.81	97.602	98.383	94.219	104.6	102.19	104.29	97.219	90.292	98.009	97.841	97.587	96.326
115.31	113.12	105.29	103.35	103.78	99.551	109.65	110.06	113.18	100.53	101.72	108.66	104.43	114.11	97.312	100.76	111.67	108.67	105.37	97.506	104.55	101.11	120.54	107.14	101.63	114.81	112.26	115.96	98.544	106.24	109.87	104.38	108.59	108.74	115.34	104.61	112.9	100.83	109.37	102.73	97.982	109.09	117.03	114.36	101.05	103.62	106.25	111.1	102.19	103.82
108.78	112.12	114.63	114.82	114.55	105.16	106.01	102.53	105.44	107.87	116.55	102.79	111.15	114.69	110.39	114.8	113.11	115.32	113.43	117.22	116.44	121.57	118.07	109.62	106.24	108	104.72	117.09	109.68	108.9	119.49	112.84	115.77	103.66	106.11	107.62	114.61	118.32	107.5	115	119.38	107.32	110.03	118.99	105.21	111.68	111.26	113.3	113.4	113.35
101.03	102.52	99.998	101.78	101.94	94.955	97.71	107.01	106.13	89.306	96.786	102.22	103.01	92.041	114.52	100.04	90.259	105.55	96.304	97.499	97.941	100.59	101.4	97.883	99.923	109.56	101.2	104.14	95.161	93.623	107.43	101.33	102.6	91.731	101.98	91.894	98.9	100.46	99.685	103.94	96.835	102.74	101.7	95.848	97.83	94.853	96.181	96.753	101.02	104.29
111.74	109.11	106.32	111.02	114.08	93.401	106.33	110.4	102.62	111.96	106.03	93.922	106.02	108.5	104.99	107.14	104.82	112.13	100.37	106.73	121.57	114.29	111.97	109.16	99.369	94.233	114.58	101.02	105.38	104.02	110.85	108.79	105.81	106.94	108.51	107.11	111.67	93.594	106.42	105.45	106.11	101.79	105.5	105.41	109.25	103.52	102.94	101	105.52	113.04
88.872	100.6	98.496	104.95	95.887	98.67	93.665	107.37	101.99	101.77	101.65	101.41	96.372	105.88	93.039	94.472	90.066	98.521	93.409	106.02	100.91	99.282	104.14	106.16	103.21	103.7	100.76	96.443	101.43	100.37	99.746	101.29	99.463	101.67	96.686	97.215	108.89	106.61	103.8	100.85	103	99.484	103.96	92.084	110.4	103.65	99.935	98.092	93.411	92.156
109.99	102.39	107.36	101.34	99.458	105.86	105.9	108.32	110.65	110.9	99.827	102.84	112.22	103.11	95.099	99.051	105.38	105.72	107.48	108.73	104.64	101.73	104.84	96.939	94.561	99.42	105.71	102.78	103.03	102.4	103.48	103.44	107.91	99.674	103.51	103.39	104.55	102.07	97.213	106.93	101.1	103.08	96.991	107.65	107.14	96.168	102.35	98.382	103.25	107.55
113.92	112.11	109.81	112.14	113.03	112.23	113.67	105.33	112.1	114.41	114.2	110.87	119.09	106.14	111.04	107.79	115.08	104.39	104.21	108.92	110.5	111.8	113.81	106.23	102.71	105.49	97.789	112.7	115.21	98.661	115.7	117.99	102.51	113.93	109.61	118.18	105	112.31	112.3	118.91	111.37	107.79	110.65	115.43	103.71	100.49	110.89	110.78	118.13	115.86
103.31	102.16	94.577	100.82	99.805	101.82	101.52	97.907	101.41	100.8	98.216	103.67	105.97	104.21	93.743	94.205	104.8	103.43	97.573	91.32	102.35	90.008	100.56	106.78	96.175	93.535	101.97	97.908	108.06	100.78	104.73	108.56	105.21	91.153	107.98	98.381	99.386	94.22	98.18	91.805	102.28	95.25	99.654	99.089	103.15	96.959	106.25	92.781	100.33	104.21
112.2	119.91	113.15	109.41	108.16	116.55	119.05	115.52	110.05	109.49	110.57	112.54	114.23	112.6	107.13	103.94	110.73	112.63	120.63	102.11	99.622	109.37	106.76	108.63	113.68	118.76	107.93	113.51	111.47	113.99	106	119.1	118.04	115.09	105.99	111.35	108.26	111.69	116.17	110.82	107.77	111.36	108.6	114.89	110.04	104.38	100.06	116.4	110.25	113.25
114.83	112.77	112.12	106.89	114.36	106.78	124.21	105.58	104.09	114.06	101.02	102.54	110.24	118.54	115.42	104.67	114.83	111.15	117.58	114.15	114.45	110.94	114.82	116.42	107.62	107.93	112.48	105.22	112.13	118.78	110.07	103.81	106.02	106.63	117.04	111.47	117.43	121.18	109.53	119.14	102.58	113.76	113.06	119.18	108.62	107.25	116.38	108.06	122.24	117.03
115.98	113.79	120.98	115.42	117.23	103.94	121.5	108.61	112.57	117.02	113.42	108.54	111.89	110.91	105.32	99.381	110.78	108.29	103.63	103.45	107.34	114.87	109.01	112.57	108.12	110.49	112.39	119.88	103.82	111.17	110.76	118.04	117.18	111.43	107.78	110.41	107.43	103.52	110.34	115.27	111.24	113.45	110.71	105.95	115.89	108.6	115.26	112.49	107.14	108.81
101.22	98.291	109.81	95.897	103.97	113.92	104.72	108.43	108.18	106.08	102.1	98.77	109.66	103.7	96.003	104.91	105.34	102.04	108.38	108.14	109.72	104.78	105.27	112.94	110.46	107.54	106.78	106.35	103.19	106.8	111.25	100.22	109.02	95.053	101.75	102.59	103.93	112.98	110.17	101.68	100.48	108.14	111.01	111.02	105.66	101.66	108.77	107.38	103.3	112.3
110.85	111.18	102.3	106.23	112.34	107.45	113.91	106.93	103.08	114.99	119.62	102.15	105.89	113.95	109.02	103.55	106.02	111.97	111.14	103.89	103.89	105.18	106.27	100.75	107.88	107.96	112.53	111.39	109.23	116.84	111.61	103.81	106.45	106.86	106.76	114.62	104.67	108.01	115.49	112.71	114.1	105.81	120.1	110.07	103.63	109.22	108.29	111.56	111.92	111.73
110.95	102.25	108.44	113.08	105.91	107.11	101.93	115.97	102.97	103.14	106.77	118.8	104.99	104.07	100.43	108.98	112.63	112.38	106.23	103.76	102.34	101.03	106.63	110.21	110.75	97.477	109.74	103.65	108.47	112.87	103.01	106.07	114.46	105.34	102.9	98.258	107.36	108.34	97.588	106.74	101.52	101.08	109.13	108.66	102.61	107.18	109.22	114.13	102.3	102.56
104.19	120.37	108.19	111	117.22	112.31	103.85	112.95	110	101.15	107.29	112.32	111.14	108.98	121.62	104.95	109.71	106.08	110.08	111.91	107.66	111.77	108.55	106.67	106.88	118.71	109.26	114.08	113.82	104.41	117.01	111.11	108.01	117.8	112.06	107.01	111.27	108.68	115.76	108.65	103.39	115.65	107.58	105.55	108.35	105.19	114.31	104.98	107.93	111.98
111.45	105.2	107.3	109.65	112.71	115.33	107.13	111.31	107.91	112.12	114.13	107.33	113.96	104	101.42	111.2	103.23	102.83	117.76	114.38	111.67	110.1	110.82	115.81	102.97	116.08	105.52	104.48	113.46	114.54	106.96	115.74	107.42	117.95	117.35	113.92	105.01	103.03	110.45	115.08	113.74	106.56	116.62	113.21	116.18	113.09	109.5	107.79	103.42	111.04
98.932	105.37	95.544	102.13	100.66	108.12	91.658	102.27	107.12	96.019	100.21	89.838	100.63	102.82	98.161	100.69	95.501	95.809	99.721	96.828	89.456	102.18	103.12	98.113	102.13	97.538	108.59	101.52	101.94	104.05	98.081	93.705	97.602	98.29	111.59	105.52	101.95	89.355	93.679	99.031	97.028	95.446	101.31	103.94	92.101	96.669	97.958	95.728	100.58	105.87
103.82	112.35	108.3	116.51	109.31	112.04	112.53	111.34	105.6	105.52	110.08	92.426	107.07	110.52	104.19	104.68	103.08	103.82	109.27	101.27	102.5	115.22	114.81	112.74	114.69	106.17	101.18	113.99	101	107.29	98.928	104.28	106.95	99.025	99.259	113.12	113	95.531	113.9	114.65	110.14	105.07	113.22	101.7	101.82	103.63	110.11	102.25	103.34	96.358
118.75	102.84	106.4	119.19	113.36	109.09	105.76	103.97	114.2	114.36	124.32	117.33	110.01	110.87	114.42	112.89	102.17	115.11	121.14	111.23	111.34	113.35	109.69	114.24	117.45	114.29	114.45	104.76	114.64	106.03	118.67	107.41	104.19	116.07	108.94	110	115.5	114.39	101.04	111.82	109.37	101.46	108.06	113.59	116.54	109.75	102.54	108.83	112.79	110.17
112.39	108.26	110.51	111.61	108.78	122.18	119.71	109.2	120.86	120.03	118.65	128.04	109.33	118.85	109.6	111.04	113.74	106.35	105.56	114.64	110.85	111.34	110.34	109.19	108.69	113.5	109.21	108.94	117.76	107.33	107.91	117.39	115.26	110.31	111.2	103.61	112.64	109.34	106.02	120.99	109.31	118.23	111.47	115.85	115.42	109.02	116.23	117.61	112.38	110.11
113.6	103.34	118.27	112.61	95.059	109.95	109.15	107.84	119.25	105.32	120.62	110.59	115.15	111.58	108.77	110.19	118.91	118.48	120.47	114.18	112.31	119.25	115.87	118.23	112.55	108.38	111.01	105.02	115.53	121.37	119.49	114.31	104.39	109.37	112.3	112.86	112.61	111.27	117.44	114.66	110.01	112.97	101.4	116.41	105.99	106.69	107.68	110	105.83	112.25
111.28	106.48	113.41	109.48	109.94	103.24	114	104.77	107.93	100.84	106.83	108.36	101.14	108.43	98.615	102.6	107.53	107.76	108.87	107.01	105.4	111.06	109.26	105.96	102.85	105.46	106.64	106.64	107.88	111.45	102.64	107.15	100.03	114.76	103.53	107.54	96.671	94.722	115.24	99.12	101	111.73	109.33	105.93	110.69	107.77	105.1	104.24	106.35	107.45
100.34	99.535	97.867	95.979	97.924	104.46	95.534	95.155	99.41	95.651	102.5	98.585	98.255	101.17	95.551	105.04	103.35	103.16	100.06	101.43	91.512	103.18	96.953	100.71	101.69	94.477	107.61	100.55	94.231	98.711	95.514	101.16	97.169	93.258	100.19	95.304	98.155	105.59	99.437	104.69	110.49	98.416	99.322	98.005	96.4	95.387	95.411	91.823	96.484	106.96
91.863	108.51	101.95	96.295	101.04	100.29	101.04	99.058	99.246	92.689	100.35	102.16	99.902	95.553	96.985	101.43	102.77	108.02	100.73	103.25	99.834	111.56	106.75	109.5	103	98.044	95.151	96.31	95.106	102.88	103.24	99.957	104.75	93.643	97.719	100.52	107.81	99.839	101.4	106.52	94.824	100.26	103.29	95.101	91.888	97.747	100.71	89.399	109.84	91.665
106.73	107.8	99.878	104.42	107.84	102.32	115.92	98.281	108.11	100.99	101.63	105.46	110.1	108.82	110.46	113.43	113.89	99.671	109.3	102.85	105.26	110.67	106.07	108.08	102.67	111.01	111.4	104.63	103.82	104.19	104.82	110.05	107.74	110.08	109.36	112.91	106.14	110.77	98.868	105.03	109.1	102.59	115.25	107.31	110.37	112.06	112	105.27	102.93	114.14
111.33	114.7	112.85	108.59	122.35	108.07	110.23	116.5	112.93	108.56	103.82	114.37	113.78	113.86	122.42	114.78	107.56	103.17	109.77	111.02	105.3	101.53	110.12	116.26	100.1	109.72	103.52	111.59	111.09	108.96	117.29	117.39	122.72	117.12	115.65	113.93	104.18	121	111.72	100.65	117.13	110.63	109.21	120.86	112.76	112.47	112.8	115.79	114.75	112.18
103.44	96.891	100.74	105.28	96.841	93.441	96.544	103.22	97.19	99.548	109.31	88.794	100.6	96.973	91.757	95.823	101.32	87.876	96.331	100.28	97.625	95.394	96.577	94.412	102.83	100.58	100.68	101.03	106.8	96.846	98.855	101	101.64	105.9	91.964	100.6	107.37	94.212	101.83	98.252	103.65	96.791	107.7	107.33	99.844	91.903	93.324	100.67	96.749	99.926
112.74	103.5	104.78	109.65	100.66	93.814	106.68	100.6	112.85	111.36	109.04	110.56	99.313	104.6	112.65	111.97	106.22	101.66	96.644	94.412	97.879	103.35	110.03	108.18	104.86	101.78	101.24	104.62	108.53	109.42	108.58	106.65	104.18	96.255	107.08	103.82	100.81	108.77	104.7	116.25	105.56	111.51	102.81	106.62	104.35	97.792	103.86	109.16	111.44	97.825
106.62	108.43	99.651	110.07	99.081	109.1	110.68	114.1	106.38	105.46	96.052	99.903	100.35	104.86	102.35	109.62	102.25	102.87	104.61	102.05	111.13	110.8	113.64	110.16	109.76	104.24	104.57	110.57	113.33	108.65	98.532	103.38	100.11	107.33	101.21	104.47	117.92	97.605	105.57	102.38	114.68	106.97	109.2	105.82	94.499	101.99	100.99	109.22	107.21	102.67
111.55	109.6	118.17	113.86	118.93	108.06	106.09	118.27	113.34	115.17	107.6	109.59	111.99	109.88	111.34	120.14	108.21	110.2	113.1	115.68	112.54	111.53	105.6	115.85	115	110.69	111.98	110.59	113.59	117.54	108.15	111.16	116.91	109.16	110.38	116.09	112.77	111.18	109.89	117.18	109.36	112.21	104.64	111.52	105.77	113.28	105.6	111.14	109.13	107.38
109.21	111.31	115.62	115.81	111.84	116.63	104	106.83	114.02	110.96	108.42	113.93	106.56	107.96	107.67	113.01	112.48	105.85	112.98	111.33	112.19	108.86	113.18	108.44	107.74	111.64	113.89	103.87	120.96	114.97	101.09	105.57	112.4	112.75	110.19	112.05	118.62	113.61	106.41	116.36	107.07	101.34	114.23	109.83	114	115.84	97.753	106.9	105.31	113.62
113.31	103.51	110.6	116.58	111.69	116.84	115.34	116.12	108.2	103.62	111.95	112.7	109.62	105.61	104.18	110.76	111.93	108.26	124.14	117.66	99.431	102.1	109.36	102.76	113.15	106.28	105.13	99.256	106	117.61	106.09	113.82	112.18	107.07	109.13	107.79	115.38	108.63	107.89	108.72	113.38	113.53	108.37	115	112.29	103.53	111.06	99.906	115.27	107.65
121.23	119.96	117.05	117.97	121.5	126.88	120.48	113.06	105.04	120.08	118.04	116.83	114.18	121.49	118.31	112.1	124.52	113.15	113.85	116.44	120.14	105.85	120.18	115.94	118.58	124.51	118.97	121.64	135.56	121.94	112.36	113.58	114.23	117.93	121.14	109.7	102.12	120.27	121.05	110.69	119.72	129.83	123.34	117.76	116.54	116.86	124.5	117.49	107.74	115.41
99.681	97.5	108.41	95.463	112.58	95.337	108.43	92.715	107.14	103.81	100.41	108.49	107.99	98.59	103.65	93.255	100.85	95.675	97.767	96.793	104.12	93.93	107.68	102.42	82.562	107.44	97.075	106.44	99.049	90.447	108.34	97.804	91.543	91.101	102.97	101.55	109.78	103.66	101.71	109.98	99.686	96.106	96.478	109.39	106.39	109.01	99.137	105.12	103.8	99.184
99.335	99.224	105.6	104.05	110.39	105	107.37	101.06	90.592	103.49	105.87	99.776	116.09	101.79	95.704	114.82	108.31	107.83	93.808	99.692	110.1	110.91	103.36	111.81	107.52	116.69	106.56	99.211	107.15	111.77	107.89	110.5	105.32	106.11	103.49	104.71	108.78	104.94	114.11	105.99	111.1	113.61	105.82	106.45	108.26	94.745	112.71	108.57	107.17	109.71
113.45	116.99	115.89	113.81	115.96	112.63	115.19	115.1	111.64	111.98	108.13	118.73	112.85	119.5	113.41	110.52	107.57	118.34	107.62	113.35	118.4	117.57	120.1	116.02	114.48	112.35	110.77	116.46	105.62	116.36	111.51	115.94	102.85	116.53	108.73	115.04	103.3	112.08	111.71	112.31	107.08	110.3	119.44	113.03	103.54	105.97	120.72	112.77	111.47	103.01
119.37	122.75	112.8	123.16	122.54	110.43	118.26	127.37	116.81	124.43	118.77	119.67	114.18	108.33	123.21	111.22	113.57	129.17	127.16	115.95	117.04	112.5	117.52	119.03	124.95	113.61	115.29	108.51	117.03	125.48	114.44	116.74	114.13	118.73	106.75	116.74	124.33	107.27	124.98	115.94	117.74	113.41	114.1	114.4	112.6	115.87	117.55	121.66	124.18	108.34
118.02	109.6	115.74	107.96	104.66	102.4	112.85	108.02	104.89	112.48	117.8	104.94	110.05	107.38	108.21	104.32	109.33	117.3	114.78	111.94	105.62	111.87	112.62	132.8	116.01	111.91	106.08	113.68	112.4	112.18	100.91	113.99	112.64	105.31	120.07	111.57	110.63	112.45	102.19	107.34	115.32	104.09	109.36	114.57	104.9	107.2	112.37	113.4	109.83	116.01
91.568	107.67	104.73	103.31	110.07	105.64	115.05	106.38	112.79	98.943	107.28	107.58	107.41	109.4	109.51	102.54	102.23	108.17	101.76	116.84	113.03	100.95	99.801	107.28	99.533	111.37	109.37	98.468	112.45	103.13	114.47	110.82	101.25	99.726	95.823	105.99	108.12	108.53	103.3	107.83	107.23	111.37	106.66	111.63	110.78	111.42	110.19	105.3	105.53	103.85
110.15	108.6	106.47	105.2	105.94	107.37	106.59	105.14	95.531	109.69	98.143	107.67	105.91	99.28	106.06	110.83	103.07	108.02	107.49	111.37	110.6	106.29	108.37	102.93	93.631	118.49	115.74	110.14	99.644	109.25	107.62	98.504	105.44	111.97	105.62	109.85	113.25	101.61	105.89	108.35	102.07	108.8	103.9	116	111.83	108.56	105.96	107.96	96.33	108.28
109.44	111.72	102.52	109.18	115.99	106.29	108.16	108.07	108.44	118.54	111.27	123.04	100.23	103.38	102.45	114.81	112.13	114.12	108.37	123.43	114.27	113.89	106.79	115.42	105.91	104.04	113.16	109.69	114.28	110.44	124.67	113.13	115.72	117.3	95.113	120.39	118.94	118.12	114.22	115.73	114.58	112.44	105.97	111.78	109.85	115.05	114.3	112.97	118.53	108.98
97.654	107.76	100.6	107.31	96.991	99.982	107.15	106.43	86.813	95.375	106.3	94.424	99.41	101.49	102.22	103.79	98.811	105.27	100.18	97.475	101.11	105.09	98.34	93.811	103.73	94.769	95.258	102.06	95.078	99.851	101.43	98.87	96.079	106.02	101.53	97.324	112.21	102.57	103.06	98.557	99.547	92.718	105.51	99.195	98.297	107.5	102.44	98.114	98.194	100.31
97.039	104.26	104.7	103.81	101.73	102.87	98.052	110.46	105.89	105.85	97.507	102.46	94.405	94.466	99.796	108.48	115.12	99.569	100.8	103.04	103.02	111.39	102.34	107.37	107.41	99.024	108.05	111.21	105.76	112.66	113.23	99.752	101.21	105.38	103.3	116.01	113.62	105.21	106.05	104.7	101.94	108.25	100.23	106.56	110.1	101.44	101.98	117.9	105.13	106.44
109.54	97.318	119.28	111.62	115.35	110.09	105.35	116.77	103.27	111.03	109.24	107.3	112.61	108.51	114.09	104.92	114.88	110.11	111.35	110.33	113.36	110.34	112.36	116.53	107.1	115.12	114.48	117.87	111.48	122.25	111.53	105.11	109.52	113.89	114.78	111.93	117.32	118.69	120.41	115.92	119.07	114.9	110.39	111.53	112.2	113.13	117.59	120.08	116.28	115.93
114.22	119.7	110.23	116.69	120.92	113.77	114.7	112.9	113.21	110.96	114.71	103.51	113.79	108.3	112.16	113.66	111.6	116.61	108.98	111.15	113.31	116.59	105.09	114.41	112.02	103.55	115.56	109.79	112.84	115.01	112.5	113.32	103.71	100.65	113.59	113.24	115.39	112.3	109.32	113.13	117.75	111.94	102.29	116.59	111.57	109.79	119.56	111.09	104.5	102.68
102.21	103.73	112.5	95.211	105.51	102.5	108.71	103.86	101.15	100.28	107.44	98.344	96.914	98.651	106.39	101.82	97.474	109.17	112.23	105.52	98.925	103.15	101.96	107.13	105.55	99.128	115.58	101.54	105.26	108.01	106.45	104.2	99.277	93.51	106.32	100.51	99.865	103.15	107.73	113.01	104.99	112.33	106.66	97.16	99.146	100.55	98.98	101.18	105.19	107.18
102.29	92.172	106.67	108.63	101.7	103.3	110.1	106.57	99.838	108.39	111.42	108.91	116.83	117.18	106.55	106.67	102.59	104.67	105.39	99.335	110.81	104.01	110.41	104.18	101.78	106.89	110.11	102.15	110.1	103.88	111.3	101.71	101.21	101.15	108.98	108.68	103.28	104.74	113.33	108.17	100.18	102.97	106.62	110.43	110.75	108.59	102.16	104.58	107.75	109.35
110.59	108.78	105.73	105.39	104.32	106.82	108.42	98.491	104.54	109.64	108.36	118.17	114.51	104.29	95.081	114.37	105.82	119.35	110.67	99.457	107.26	111.11	100.62	109.35	108.53	108.08	105.37	107.35	106.48	101.82	105.45	103.4	107.97	106.84	112.52	96.452	104.56	109.36	110.51	111.75	94.333	107.45	112.48	107.4	100.43	105.8	108.84	112.92	104.17	111.69
98.957	103.41	105.45	114.06	104.83	110.34	104.79	108.85	101.91	117.36	109.73	106.89	104.75	106.27	107.63	106.93	108.36	110.44	114.26	101.91	107.58	100.54	108.62	108.57	110.58	110.62	113.47	110.65	113.89	107.87	109.06	106.02	115.63	103.3	104.73	99.304	108.56	100.84	104.43	110.85	99.787	102.71	113.82	102.54	103.4	112.62	111.59	108.69	103.64	105.83
100.31	108.41	101.17	112.78	95.706	103.33	109.17	112.21	103.44	112.01	101.25	96.174	108.34	105.17	94.787	110.84	100.59	103.34	108.37	103.74	104.46	102.76	95.395	105.96	110.93	104.5	106.07	114.87	107.28	114.21	104.13	106.29	97.817	100.85	100.84	113.48	99.421	104.84	105.35	108.88	111.39	104.65	106.61	109.89	105.55	110.34	116.86	107.98	107.34	93.855
103.13	108.2	102.93	115.07	101.23	114.74	103.89	109.43	103.56	107.11	111.56	108.24	114.18	107.3	104.98	105.97	106.17	112.64	89.07	105.31	101.16	95.789	105.48	106.01	105.64	109.86	107.79	105	105.36	102.98	109.41	98.01	117.13	105.6	98.264	109.82	99.001	97.582	108.78	109.51	105.57	111.38	104.65	109.77	110.26	108.75	109.9	99.141	99.845	113.3
105.45	107.64	102.81	101.42	98.691	110.16	94.612	105.09	95.489	101.56	109.52	106.64	103.42	110.51	103.35	110.68	114.58	102.62	98.72	99.16	108.54	113.06	102.01	104.8	106.52	108.62	97.845	103.67	108.79	109.33	104.76	98.592	104.73	106.72	100.53	105.77	109.94	112.17	107.28	112.39	104.15	106.79	105.5	98.3	108.7	111.47	99.157	109.03	110.44	105.03
105.41	93.327	105.43	110.6	112.39	102.69	109.95	103.93	105.11	110.95	98.174	106.7	95.303	113.84	106.46	106.3	110.21	108.8	98.293	115.64	97.726	105.16	111.37	99.867	106.02	104.56	114.96	98.147	104.2	103.18	107.25	109.22	110.27	103.29	105.72	116.44	102.81	104.81	97.81	104.56	103.13	108.68	100.22	98.922	98.474	109.85	108.23	103.25	105.18	105.39
93.766	99.038	95.814	97.569	103.73	89.285	101.24	88.459	99.937	99.733	104.53	97.273	93.224	101.9	98.053	100.99	107.94	105.59	96.739	105.05	92.979	102.5	99.044	99.448	97.247	92.996	95.271	103.68	104.2	88.396	95.633	100.23	103.62	104.77	101.8	101.3	108.4	93.348	106.61	97.223	101.42	100.36	107.96	104.24	105.51	98.154	100.67	93.862	95.658	94.138
114.14	111.02	109	118.78	108.93	109.29	112.03	112.4	112.48	111.99	112.11	109.38	114.26	114.12	112.5	112.21	111.05	109.24	118.19	111.51	113.46	115.03	116.9	111.16	105.35	108.38	115.48	114.64	107.07	117.75	114.37	114.08	116.09	102.74	108.99	102.63	115.59	119.62	108.87	110.82	112.62	110.55	106.74	111.35	112.27	114.23	105.31	117.64	98.499	109.55
112.01	103.19	109.73	109.33	113.84	106.66	111.49	112.12	106.63	107.78	105.36	104.59	107.53	99.034	111.68	112.66	107.54	107.86	118.15	108.16	109.77	111.06	112.65	104.22	122.07	113.48	114.99	110.17	106.41	114.84	106.08	108.74	110.46	102.96	111.07	103.67	104.39	113.77	115.2	113.02	102.37	109.49	115.85	107.6	115.34	107.17	120.36	114.24	117.75	104.99
113.81	109.13	111.38	109.26	119.69	105.8	111.6	118.45	101.8	115.49	113.91	113.09	118.6	107.84	114.4	122.81	114.91	111.81	116.25	116.2	106.86	110.11	117.06	104.94	117.68	113.57	119.92	114.99	113.03	115.94	111.96	115.26	103.91	112.42	108.15	114.2	107.8	107.09	116.62	111.11	114.17	116.86	113.88	114.98	113.83	115.02	110.84	122.45	105.45	117.37
106.36	106.44	101.55	106.62	109.89	103.33	105.2	110.18	114.15	106.65	104.68	108.68	111.3	106.59	110.52	119.97	109.79	111.66	109.23	105.45	111.62	110.92	119.14	100.71	105.65	102.32	104.32	114.77	105.35	104.23	114.28	104.1	102.27	106.55	109.66	106.88	101.09	98.342	105.94	105.69	97.617	105.78	112.02	101.16	103.62	103.36	104.07	103.78	102.14	113.73
98.5	94.662	96.05	104.86	102.12	99.55	92.278	106.83	97.409	102.66	95.026	109.52	89.213	98.851	103.03	95.856	103.48	95.874	99.986	97.94	99.589	100.61	100.63	99.31	99.156	96.851	98.97	98.503	86.986	105.02	100	99.078	89.936	108.83	104.87	100.87	99.309	111.06	96.398	100.14	98.489	103.61	103.61	95.264	108.07	95.472	104.41	95.846	100.92	100.49
105.59	108.47	108.54	99.089	94.542	101.13	104.64	104.7	104.14	101.25	106.49	103.3	100.53	112.97	101.35	106.47	104.14	96.71	95.303	113.24	111.15	114.06	101.64	116.33	110.12	97.141	94.894	106.45	106.02	102.4	102.32	104.42	112.06	91.936	106.49	102.14	107.09	95.831	103.11	100.1	101.73	112.46	96.511	92.692	108.27	100.21	97.207	106.83	106.7	104.15
120.17	119.07	108.02	117.94	111.96	106.8	114.21	114.42	118.17	109.03	115.55	117.97	119.39	110.83	109.55	109.05	112.68	103.42	110.14	107.76	112.05	110.05	113.4	117.01	114.26	111.29	115.5	105.39	108.34	119.35	112.6	110.69	107.26	116.55	108.89	110.7	114.24	112.11	116.77	107.05	113.68	118.19	114.22	113.58	112.66	111.73	117.32	111.66	107.55	114.32
103.63	98.586	103.37	101.03	102.6	94.972	107.03	111.48	109.1	121.01	107.53	104.44	111.04	124.87	100.92	108.02	109.43	114.19	108.59	101.93	100.12	100.49	105.12	111.94	106.94	102.74	107.84	104.23	105.44	101.64	105.43	111	109.61	105	108.33	117.39	106.89	108.86	97.286	107.03	104.51	111.62	91.558	103.75	101.46	120.63	100.87	111.92	105.14	103.53
104.69	113.23	114.67	116.84	117.54	112.7	115.17	104.01	112.72	115.43	119.76	111.68	108.85	121.46	111.79	116.73	109.2	114.16	113.62	113.43	112.49	107.71	111.27	120.41	112.14	115.22	106.24	122.04	107.5	103.2	107.9	115.83	105.93	113.8	106.58	111.89	113.26	115.09	119.17	118.57	115.71	99.023	121.45	113.2	114.89	102.85	113.94	113.53	111.19	116.6
99.688	107.16	100.06	99.49	100.21	102.7	96.184	91.562	100.08	100.62	96.263	100.65	95.127	97.045	100.95	103.99	96.19	101.12	96.896	91.645	96.142	107.31	96.6	108.66	98.145	87.569	92.431	100.68	99.827	96.558	101.14	96.513	87.37	93.248	98.921	103.68	104.51	99.37	101.37	99.864	94.631	102.03	102.54	95.595	95.961	97.738	103.85	97.535	97.047	107.04
106.61	110.82	112.25	105.82	106.24	111.46	106.48	105.34	103.58	103.26	107.14	105.86	93.586	111.51	116.61	99.513	111.94	110.6	109.56	112.02	100.01	102.14	105.48	102.6	108.82	115.74	110.68	103.09	110.18	112.32	110.62	101.34	106.88	102.5	106.09	113.36	108.04	103.6	94.513	101.07	115.87	97.408	99.578	105.52	102.89	104.92	100.65	106.45	106.07	115.68
106.87	108.07	105.79	111.73	106.94	107.28	101.02	103.98	105.33	115.22	106.89	106.2	105.62	101.11	101.95	98.184	106.21	106.69	97.238	112.01	110.16	102.31	105.87	110.72	109.84	101.97	105.42	117.62	99.655	107.13	105.97	108.07	108.01	108.17	101.51	113.37	100.34	105.08	99.056	103.36	102.59	109.14	102.91	99.104	98.859	107.11	106.27	109.26	107.76	94.176
103.64	99.696	110.06	106.68	110.65	108.76	103.5	103.55	109.06	104.03	100.36	109.86	98.5	105.07	112.13	105.72	113.43	102.27	106.14	102.27	113.9	112.57	100.07	112.24	99.779	102.41	112.48	110.41	102.01	108.13	110.29	102.89	100.61	103.12	101.39	102.52	111.85	114.88	113.71	102.78	100.1	109.07	105.05	107.09	100.22	108.58	104.56	112.58	99.664	100.12
109.63	108.88	103.99	111.38	108.35	114.54	116.36	114.33	112.94	112.12	105.39	108.59	110.02	107.14	117.29	114	114.8	109.73	102.69	103.14	112.79	109.99	106.72	104.86	111.71	111.87	113.75	108.16	111.58	111.66	111.45	106.87	103.79	104.33	109.23	102.89	107.21	108.27	107.65	108.87	116.99	108.83	114.03	108.12	110.39	111.36	106.93	109.56	104.13	102.7
99.116	104.34	113.37	108.7	107.51	103.77	98.965	98.879	101.81	114.2	108.36	100.31	108.82	108.33	97.247	102.59	111.3	108.55	106.79	102.67	101.17	111.89	103.57	101.97	105	109.61	103.23	95.464	119.28	111.16	99.417	105.61	97.768	104	107.22	105.87	105.61	103.96	102.93	107.86	107.22	104.37	109.48	102.29	100.23	110.66	102.41	95.872	107.09	102.85
113.97	104.9	115.65	100.28	113.4	105.14	105.38	110.33	106.78	109.71	119.22	114.03	103.46	107.96	114.96	107.74	110.99	112.75	111.23	104.2	115.39	107.08	112.61	111.97	112.78	110.17	103.18	106.8	119.48	113.43	112.39	110.4	108.42	109.91	117.92	121.21	117.2	113.4	117.55	114.26	112.77	118.19	106.72	108.41	99.864	109.84	114.76	109.24	115.18	113.68
110.27	116.06	127.01	121.72	109.55	106.66	117.11	120.27	113.64	113.64	112.97	124.67	119.02	112.89	114.86	115.9	115.71	112.58	106.39	104.97	118.3	110.14	124.7	116.96	117.2	112.14	118.83	112.37	128.62	110.58	113.58	115.84	121.02	122.32	107.64	117.38	107.81	121.4	120.81	113.09	114.65	121.94	117.88	120.87	120.63	114.05	111.43	112.16	117.95	112.76
111.17	119.89	108.19	108.57	111.41	111.53	119.77	111.31	107.91	120.36	111.39	114.37	115.68	103.73	131.73	108.68	112.13	113.31	119.01	115.13	116.74	114.45	116.9	110.49	111.15	117.08	123.95	115.04	119.47	116.99	103.49	106.76	114.85	112.97	114	107.36	106.8	109.28	107.22	114.68	115.05	114.05	104.61	112.91	113.11	114.56	109.24	113.04	103.13	114.32
113.43	106.03	113.9	124.24	114.83	99.938	117.87	99.061	110.67	116.06	110.44	108.88	122.62	113.93	100.46	112.99	112.91	95.322	119.3	113.45	117.04	110.47	115.39	122.78	112.9	111.68	110.53	112.46	111.92	113.23	110.86	111.53	108.06	103.84	112.8	113.56	101.47	113.69	114.16	104.89	113.55	109.01	120.15	112.78	111.87	100.51	104	120.61	111.16	107.7
115.09	113.34	110.1	127.5	117.87	118.92	125.95	119.43	110.11	118.76	122.63	122.57	120.67	113.55	116.65	125.36	110.28	118.92	115.64	104.66	118.94	114.57	119.1	122.02	120.58	113.89	114.21	116.42	112.2	115.43	123.39	120.37	121.81	120.71	115.28	121.16	120.31	112.89	110.14	115.82	121.11	127.93	111.86	114.72	126.51	114.1	113.45	122.07	118.48	116.92
102.51	100.03	96.856	96.715	107.56	98.456	106.86	96.688	96.673	105.56	102.04	97.455	102.07	92.471	95.552	106.03	107.28	100.38	92.887	102.58	99.995	99.076	103.22	96.272	105.86	110.1	102.33	102.09	104.72	101.38	99.762	98.328	97.626	94.315	103.44	102.28	98.022	101.85	102.08	108.95	100.51	94.949	105.95	96.606	96.379	98.187	101.54	97.102	104.81	104
99.749	101.85	104.26	104.22	98.392	104.9	97.255	102.44	107.91	94.781	101.54	107.95	97.963	109.81	99.426	97.589	106.67	106	96.466	106.81	102	109.14	103.52	98.777	101.65	100.25	99.547	111.93	102.49	102.16	104.08	99.734	109.12	105.26	112.66	103.73	103.88	105.16	98.47	109.41	101.19	98.098	109.65	113.43	105.8	106.84	97.933	97.655	104.8	103.21
105.14	100.51	107.16	95.49	102.95	118.16	103.42	97.083	116.17	107.39	109.89	106	106.01	96.707	111.14	96.908	107.26	107.49	101.39	94.004	100.7	104.69	99.606	94.921	98.936	106.61	112.42	93.092	103.92	111.35	103.4	100.56	99.161	97.816	105.5	99.438	107.39	115.87	95.955	102.24	107.15	106.64	108.46	109.98	108.25	105.44	104.69	105.52	105.32	110.34
120.83	115.86	107.11	106.42	115.06	113.93	116.55	109.66	115.44	113.65	116.14	102.51	112	115.3	110.46	106.13	114.14	119.25	116.69	118.36	108.44	110.15	104.08	110.21	111.62	107.29	105.96	104.23	112.41	116.73	107.38	118.01	115.31	108.25	114.55	117.09	99.612	115.82	104.93	110.23	108.54	104.88	109.62	116.59	114.01	104.21	113.99	114.93	111.65	102.59
107.63	106.9	109.53	106.83	109.66	102.08	114.91	114.1	104.15	109	109.17	102.98	96.18	113.92	108.72	106.78	102.46	117.45	107.9	105.88	101.9	103.6	109.17	106.09	104.35	104.87	109.01	114.88	98.846	112.86	111.97	109.83	108.67	117.17	118.1	106.03	103.46	97.463	107.57	112.39	100.8	117.66	117.14	106.42	110.1	113.71	106.33	113.66	101.01	106.66
105.42	112.26	113.22	104.85	112.81	116.12	103.15	103.45	108.85	109.99	117.1	115.02	116.71	109.28	112.32	113.84	106.62	105.66	99.897	119.61	121.49	105.99	90.616	104.62	110.3	104.97	111.54	106.92	110.15	105.65	114.57	118.93	108.47	103.64	107.2	109.49	110.42	113.23	113.96	120.76	111.62	119.9	110.54	108.48	111.49	105.01	103.33	109.84	123.48	106.18
108.99	99.914	109.4	102.52	103.71	103.27	111.87	111.3	103.34	93.465	107.7	98.699	102.02	101.03	97.555	107.9	102.3	106.39	100.92	107.56	115.47	104.98	100.12	96.61	99.021	107.22	103.81	105.91	95.087	112.38	98.776	108.82	96.393	108.75	106.04	106.72	107.91	105.43	112.5	100.64	114.53	107.01	102.84	106.25	106.14	106.22	113.3	111.87	96.469	100.36
108.74	104.66	102.73	98.824	110.77	93.78	105.3	101.8	99.899	111.81	94.86	94.338	105.5	106.12	103.58	100.34	97.785	104.43	109.5	104.65	113.38	98.788	101.98	111.55	101.99	98.636	106.98	99.534	106.37	112.22	102.39	100.54	105.7	105.99	101.74	103.96	102.92	104.04	106.59	104.44	109.41	110.9	105.52	105.53	105.88	111.72	103.01	94.066	98.43	99.476
98.75	111.36	104.68	115.44	101.88	113.09	114.26	108.44	101.25	114.67	112.27	110.27	111.53	111.92	111.24	112.17	108.55	108.32	109.79	115.19	116.94	105.05	112.36	110.66	113.13	104.79	111.5	111.87	103.08	112.34	111.64	109.02	101.07	105.64	99.841	114.42	106.57	103.87	107.05	111.93	115.84	104.05	105.32	116.5	107.87	111.72	106.93	104.09	111.1	103.81
104.2	112.53	109.65	110.63	108.21	104.35	103.67	103.82	115.15	112.33	105.75	110.65	100.44	116.18	112.43	101.53	116.12	103.79	101.56	108.37	105.46	97.552	108.57	101.36	110.27	110.6	108.37	109.95	105.87	108.3	104.27	110.3	98.763	108.07	103.51	106.42	105.79	101.34	108.29	106.92	105.24	103.02	110.05	103.78	108.32	103.41	107.84	100.02	106.7	111.34
112.01	115.93	105.43	111.92	108.81	113.46	110.22	104.11	109.71	103.99	101.03	103.87	94.518	95.615	107.03	100.73	106.5	105.86	100.5	101.73	106.4	109.34	108.53	113.08	97.483	100.1	98.424	111.82	106.96	109.76	103.51	106.07	110.75	105.8	108	104.97	104.78	104.28	106.47	116.28	106.03	109.69	106.79	101.17	105.58	107.13	105.56	111.49	102.4	99.171
108.99	103.75	103.23	105.36	95.166	100.11	103.76	108.23	95.398	105.11	97.566	94.117	98.576	105.25	102.11	103.19	110.21	100.55	106.49	100.31	98.802	109.17	88.763	95.722	104.24	101.75	106.77	97.998	104.24	99.265	101.69	99.165	104.79	101.16	104.63	96.033	96.495	98.702	105.05	103.17	93.32	102.4	104.46	101.62	109.46	93.675	98.678	99.481	107.8	106.98
102.12	109.21	105.51	99.339	99.023	102.38	113.94	107.26	106.5	93.766	113.01	108.87	111.45	109.59	108.6	113.67	108.17	112.44	104.09	106.52	106.9	112.87	108.89	111.01	94.058	100.9	106.3	112.28	113.22	98.034	111.47	110.84	98.587	109.35	107.61	100.97	98.663	96.511	104.27	109.29	103.33	109.73	112.09	102.91	110.79	100.55	108.96	111.92	102.15	105.87
102.05	87.997	95.166	107.66	103.25	95.47	106.37	102.86	104.69	108.09	107.12	102.96	99.942	96.922	97.972	103.1	98.295	107.45	103.73	96.898	105.88	105.01	108.77	99.605	99.653	102.89	98.995	92.606	91.958	103.48	101.72	104.79	103.89	102.47	107.44	98.973	96.865	111.17	96.699	111.46	101.5	106.04	95.401	103.4	100.58	98.964	99.456	98.463	116.81	97.867
103.38	97.707	106.32	107.43	109.95	108.28	105.34	103.13	102.52	114.31	107.31	94.84	109.56	108.28	105.26	104.3	99.15	104.94	107.2	109.28	111.4	100.92	111.83	105.61	104.17	99.708	100.78	97.33	100.56	110.51	106.42	106.1	113.53	111.58	102.78	102.72	105.21	107.5	118.05	110.45	101.47	101.63	110.11	111.87	103.92	107.74	113.48	100.55	104.43	106.89
107.44	95.177	105.24	102.61	101.7	93.109	107.12	97.529	103.21	105.7	96.756	106.51	98.324	93.392	97.177	103.29	103.24	96.387	100.79	104.2	104.3	102.5	94.465	84.161	100.65	94.928	99.213	102.95	93.643	106.82	98.045	105.67	102.58	101.85	100.89	99.298	104.9	98.592	99.01	100.92	94.482	101.37	98.799	106.04	95.633	107.49	97.678	108.54	101.44	104.21
107.49	106.33	111.57	103.62	92.087	108.17	97.365	105.98	112.13	115.97	103.67	104.65	108.73	106.43	104.9	116.21	102.48	103.82	93.111	99.665	99.286	109.53	103.46	111.05	99.839	107.15	110.32	103.49	104.13	106.39	108.88	105.64	106.26	112.49	106.75	106.24	107.44	108.28	99.191	107.68	106.43	103.8	102.61	104.69	104.13	99.387	94.028	105.05	107.17	113.03
117.46	109.63	106.56	120.64	104.58	108.12	105.97	108.68	99.157	101.03	105.2	119.01	96.981	96.58	107.27	106.49	112.79	102.16	113.06	107.9	111.19	107.2	103.03	105.57	100.4	110.31	101.55	109.37	106.38	116.31	107.55	110.24	107.94	110.75	115.69	110.36	110.39	106.68	107.38	108.62	106.76	109.49	110.35	109.71	103.72	104.51	113.02	106.6	100.8	104.34
111.12	106.22	105.94	100.23	108.84	93.661	106.81	113.48	101.94	95.238	104.53	112.9	116.09	104.83	110.29	98.455	102.65	104.83	110	104.81	101.34	101.95	106.27	112.05	102.71	100.1	107.95	99.307	99.362	107.45	105.64	109.1	109.94	101.95	105.71	103.23	104.88	100.41	103.49	104.24	114.6	102.58	105.06	106.32	104.79	102.85	101.99	111.1	111.9	102.23
106.58	107.78	105.25	108.37	109.87	110.69	110.32	106.32	101.84	103.32	105.56	119.08	103.6	100.86	119.43	111.78	108.88	113.4	111.57	106.57	109.48	113.06	103.58	104.15	105.98	106.08	109.19	112.37	109.42	119.09	105.72	111.26	110.15	124.03	113.66	113.5	97.813	116.24	112.87	100.56	104.94	118.19	110.94	110.56	113.38	106.75	102.84	116.65	119.22	110.2
119.75	108.54	107.04	112.92	105.3	113.88	116.58	120.48	111.68	109.25	110.59	119.36	116.6	109.24	121.67	111	115.57	110.44	116.91	109.45	113.46	108.95	116.3	111.73	120.62	109.42	111.23	111.75	117.5	119.32	101.53	105.72	114.08	116.31	114.18	112.91	104.63	112.05	107.83	107.87	116.29	109.96	121.51	111.54	111.34	114.97	116.41	120.04	112.28	117.84
107.01	99.635	99.92	93.637	100.11	106.1	105.78	96.473	105.59	106.35	95.778	103.34	104.89	103.51	105.47	97.505	101.93	90.31	101.1	94.122	98.184	95.082	98.195	102.02	91.202	99.818	101.39	101.31	97.492	92.756	93.601	98.034	103.02	104.19	104.52	91.811	101.32	110.1	105.18	105.14	107.28	99.403	109.83	110.05	104.09	103.9	108.73	106.47	104.71	100.72
99.267	108.58	104.03	104.27	91.936	108.07	117.82	104.06	106.37	100.98	94.808	110.76	103.32	105.21	114.12	101.26	110.75	98.372	111.16	102.88	104.25	103.93	103.79	104.56	103.97	98.11	98.908	109.88	95.871	105.45	112.69	108.1	103.38	105.2	105.53	114.25	96.516	113.62	95.032	110.16	103.55	102.98	98.766	104.68	105.5	101.79	103.1	104.06	106.47	105.01
110.8	102.06	104.09	113.01	107.49	103.6	104.62	104.42	110.18	107.77	103.82	99.4	98.823	100.98	101.48	107.08	103.22	115.37	126.16	101.36	114.3	110.18	108.91	105.64	114.25	106.18	111.73	108.63	112.19	103.78	100.06	104.62	102.74	107.66	95.014	104.1	104.09	114.57	105.09	113.24	101.23	104.09	106.4	103.12	104.41	105.27	110.87	101.87	114.29	106.93
99.307	106.02	105.12	106.57	99.588	108.26	95.305	102.83	98.066	105.64	110.05	104.39	106.7	103.33	106.25	109.38	100.88	101.69	103.18	104.65	94.011	100.88	107.6	106.19	105.71	109.41	112.43	100.06	109.15	108.78	104.41	107.39	105.9	109.53	101.06	104.46	100.96	107.97	108.67	108.85	108.55	102.88	102.8	102.18	106.34	105.45	100.69	104.92	104.67	114.59
110.83	98.287	105.88	107.46	101.61	98.837	103.02	108.35	104.31	107.38	102.24	107.44	95.016	97.585	110.34	100.89	105.38	102.79	101.29	102.94	113.08	105.49	104.51	104.89	105.91	108.99	114.09	102.53	108.13	107.25	106.2	112.75	105.82	110.57	104.29	109.27	96.835	100.99	111.85	105.04	105.36	110.28	108.21	107.72	107.63	98.742	109.72	105.08	112.32	95.655
111.61	109.97	110.18	113.21	120.42	106.97	117.52	117.45	109.47	108.12	106.59	110.42	112.49	98.271	113.42	104.96	114.62	117.54	106.54	106.61	119.79	113.75	112.08	113.7	104.26	109.07	120.4	113.97	109.53	103.75	112.7	118.73	121.45	110.83	102.5	115.96	108.98	108.23	110.13	116.63	111.31	103.3	119.51	111.73	114.07	116.33	117.27	110.96	109.83	110.97
113.39	104.17	113.22	99.23	102.44	101.18	107.56	120.26	97.479	109.3	112.83	114.41	96.399	114.6	107.82	107.25	112.44	95.785	104.78	103.46	105.18	105.13	108.6	101.17	111.72	114.06	104.85	106.49	102.52	105.18	110.92	101.81	99.96	104.72	102.9	106.91	107.87	104.09	106.39	110.04	113.67	104.16	108.07	103.7	113.59	101.39	113.55	109.29	99.484	107.83
97.203	105.2	102.21	108.66	110.07	110.99	109.75	105.54	107.53	102.95	98.943	109.97	104.74	115.43	101.13	109.86	109.99	106.45	102.79	100.26	103.46	105.76	107.31	106.49	107.25	111.43	108.31	103.37	110.51	115.42	107.55	102.9	103.53	102.41	110.07	108.84	111.27	92.678	101.21	114.08	102.58	115.37	108.79	105.83	107.92	100.06	104.84	109.85	97.822	104.46
110.86	99.951	112.07	105.67	104.61	104.83	109.83	111.93	105.89	107.57	103.96	111.88	108.72	106.31	102.35	107.97	116.17	109.21	115.88	97.03	106.85	113.36	109.93	110.49	105.25	110.97	101.76	98.914	107.8	100.48	104.4	107.27	106.91	102.62	103.13	109.73	108.16	107.07	107.99	104.03	104.99	114.21	105.51	110.88	109.5	113.21	111.53	100.95	105.27	104.46
105.35	112.56	100.94	103.48	99.21	110.99	111.8	103.61	110.48	112.53	99.599	109.57	106.65	106.72	112.04	105.96	107.78	108.25	116.07	108.12	115.24	107.09	107.33	119.69	103.51	110.5	114.11	106.1	98.334	110	109.71	98.872	102.62	112.48	105.21	105.91	107.73	106.38	104.11	103.21	112.39	102.48	103.44	104.74	99.628	107.18	101.18	121.37	100.72	100.35
104.46	104.92	95.277	100.89	114.54	103.16	107.91	101.25	106.7	109.42	107.66	105.12	102.42	100.46	103.93	111.02	103.37	110.85	105.84	113.73	108.57	114.09	107.52	109.34	96.554	103.96	100.99	108.16	112.99	108.15	107.85	109.53	109.42	104.56	103.89	96.355	97.282	111.38	102.35	106.89	111.06	109.19	106.93	102.32	102.38	109.48	102.48	106.71	96.572	108
104.87	121.55	111.17	108.66	113.15	112.55	115.84	118.17	123.71	113.89	112.43	114.18	110.16	108.31	112.99	122.47	104.5	118.55	117.72	110.23	110.5	122.46	120.54	109.09	104	115.09	105.61	117.01	117.42	115.48	118.08	99.116	115.81	112.35	112.12	120.4	113.05	113.39	112	110.28	116.98	113.89	99.347	119.06	112.75	113.4	116.44	112.21	112.49	116.01
119.29	109.86	113.39	119.29	120.96	110.03	104.87	111.02	111.28	116.62	116.2	104.55	107.56	104.36	108.01	114.57	102.45	106.06	99.13	112.15	108.05	110.32	108.45	117.63	106.6	104.18	105.68	111.92	105.56	111.71	109.04	106.12	116.22	118.76	109.45	107.93	114.09	120.64	110.75	107.14	105.94	108.57	109.48	111.69	111.03	113.47	111.33	105.43	112.69	113.36
113.8	108.93	100.74	111.23	108.32	108.63	102.16	103.9	104.44	103.71	106.88	102.92	99.164	109.77	98.968	105.98	107.82	98.549	104.16	99.205	103.45	115.87	108.6	107.26	109.5	99.785	104.47	104.42	112.3	108.58	115.56	101.41	107.69	106.68	107.95	107.36	111.32	106.71	104.14	104.5	107.56	108.78	107.79	100.38	98.37	113.59	102.23	105.03	101.31	107.02
99.079	103.76	104.9	102.45	100.27	112.18	106.1	97.294	114.76	108.37	107.39	99.918	105.24	102.87	112.12	98.015	107.12	105.97	113.51	105.88	105.3	102.6	103.15	99.442	104.88	108.37	113.39	114.34	106.82	100.71	106.11	107.9	95.844	115.87	102.08	105.91	96.932	106.36	110.57	106.82	111.32	108.47	104.6	104.89	105.85	105	106.4	106.93	116.29	111.41
118.04	109.55	117.63	117.39	112.33	106.21	110.77	108.12	114.79	124.67	103.82	110.49	109.67	115.45	103.37	116.5	113.2	110.58	116.95	108.28	122.64	108.56	100.57	110.93	109.93	117.45	115.85	108.73	114.98	106.39	100.87	110.25	104.94	104.65	108.69	110.81	108.28	112.03	113.4	118.46	111.01	117.21	103.53	108.68	115.71	108.41	118.41	105.54	110.87	117.58
102.36	120.13	92.467	108.31	108.17	100.02	106.05	97.543	101.29	109.66	100.04	102.36	101.99	106.66	98.94	109.63	98.376	99.556	107.4	109.92	102.42	106.65	105.14	103.95	120.67	110.71	105.75	100.74	103.02	100.97	112.56	102.96	111.69	103.02	104.49	102.49	101.07	104.36	105.85	103.77	108.56	108.55	116.78	107.38	100.59	111.18	102.69	110.21	106.96	106.71
112.6	103.67	117	105.44	101.86	109.17	112.46	113.96	111.3	110.69	113.35	107.38	106.73	111.87	107.87	118.84	113.32	112.27	109.79	112.91	109.73	101.75	116.15	109.9	98.687	109.09	107.9	107.95	105.36	109.35	106.7	108.56	109.33	108.41	110.79	110.6	104.03	108.74	106.87	113.03	100.63	111.7	106.46	109.47	109.18	108.15	119.37	113.32	104.18	102.74
112.52	104.1	110.87	110.61	104.02	110.26	114.94	99.864	114.31	110.01	105.32	110.64	121.5	111.88	104.99	109.16	102.52	124.18	118.21	106.56	104.26	116.13	119.45	107.98	115.94	118.86	115.51	106.72	111.15	109.46	102.78	103.49	108.48	109.73	123.17	110.25	112.46	115.36	101.28	113.55	105.7	110.32	110.81	117.77	103.08	110.25	109.97	112.42	111.1	109.75
113.09	108.15	114.91	103.56	106.79	92.919	107.57	114.56	102.93	107.61	104.83	106.2	103.17	110.63	105.87	109.05	102.06	107.24	104.64	104.69	105.55	109.26	111.76	102.14	100.55	117.43	105.03	109.31	107	111.95	108.8	103.06	97.536	111.99	111.35	112.21	107.98	108.93	110.72	97.768	117.46	98.029	109.06	110.01	109.05	101.12	98.15	109.56	106.41	97.663
116.8	116.76	115.5	115.34	114.37	102.47	111.77	107.6	108.91	102.81	111.01	104.76	123.24	109.23	110.26	107.98	105.7	118.69	110.11	111.6	111.13	106.26	111.72	111.82	110.64	116.78	108.83	111.57	101.3	105.4	119.76	114.49	122.25	119.75	114.78	114.81	111.21	108.28	110.6	116.47	109.37	110.46	110.58	108.3	112.54	109.64	113.2	116.3	110.34	114.75
109.65	109.13	108.58	110.44	98.288	103.88	107.93	97.805	106.18	106.7	99.059	110.84	102.76	117.66	112.61	102.95	117.43	109.03	103.95	108.38	107.67	108.49	100.15	121.59	103.87	94.517	112.53	102.91	113.82	107.62	99.98	104.08	106.62	102.91	110.05	117.19	104.46	112.88	115.14	102.3	103.43	101.12	101.05	106.55	112.97	108.28	101.75	113.16	105.45	101.89
106.12	111.94	112.81	107.59	110.29	110.85	110.95	110.88	120.78	106.32	112.54	106.67	104.97	101.42	108.89	114.87	106.34	104.67	116.05	112.16	116.95	110.49	112.7	106.37	108.64	108.39	112.04	119.13	114.86	113.01	108.94	105.21	103.66	119.11	101.87	110.22	109.88	116.36	106.32	103.01	107.68	112.51	104.37	110.97	107.3	111.22	105.31	116.41	111.65	102.2
107.68	118.58	117.73	104.17	111.77	108.49	103.89	111.6	107.44	114.79	109.1	108.29	112.44	110.73	111.02	111.58	112.74	102.87	115.48	106.18	107.05	112.05	111.01	107.93	106.02	118.7	110.88	112.25	110.71	106.09	106.38	109.25	111.59	120.41	118.88	111.5	103.01	106.98	113.35	104.69	111.65	103.6	114.4	111.86	107.22	113.1	106.96	109.32	113.77	113.62
107.03	113.39	98.136	96.712	102.29	114.96	106.08	110.45	103.11	104.23	92.591	104.39	104.98	98.803	102.89	107.18	103.23	108.18	107.94	103.37	107.58	120.08	110.54	110.25	103.59	111.91	101.21	114.81	116.35	104.6	107.81	108.71	111.7	117.42	117.3	109.73	108.12	105.72	108.91	96.462	106.35	111.49	104.16	116.25	106.49	116.12	108.26	111.3	102.82	104.83
108.79	103.08	109.13	113.99	117.38	112.26	101.53	108.61	107.98	109.48	121.67	109.46	109.98	112.49	115.58	116.2	113.51	115.14	113.88	120.11	107.89	113.79	112.69	114.74	118.83	117.71	113.43	109.89	109.24	114.13	113.75	110.06	112.58	111.11	110.82	107.85	109.54	114.01	119.06	109.67	114.18	110.01	110.83	103.17	111.72	109.63	120.14	118.56	110.72	111.25
112.14	111.7	112.72	107.23	114.52	95.113	109.45	101.69	101.42	107.21	106.42	113.06	98.511	102.84	111.11	112.1	102.38	103.17	114.82	111.85	107.46	102.55	101.84	107.58	113.91	111.17	106.32	101.45	104.67	108.98	103.37	106.85	104.75	107.15	104.24	110.3	108	102.35	102.83	112.31	111.23	109.71	102.01	101.18	111.15	102.23	108.38	97.115	109.6	99.04
113.92	112.09	106.49	110.43	103.13	95.657	114.21	117.48	104.59	105.08	107.18	112.35	104.29	105.11	116.63	110.01	107.83	111.66	106.11	106.59	108.63	107.93	105.97	109.56	110.06	105.08	106.41	104.17	112.87	109.3	108.98	105.44	93.496	111.91	105.79	105.62	98.744	103.67	107.04	106.63	99.652	104.68	112.3	105.49	116.23	108.12	108.88	102.77	107.64	108.96
101.39	111.77	97.183	100.96	103.28	106.32	100.29	103.68	108.83	112.66	105.96	113.61	103.94	106.4	106.98	97.915	105.39	104.34	101.76	104.91	103.91	97.84	106.13	101.63	112.44	103.22	107.51	106.52	100.71	110.77	102.32	98.735	107.34	101.13	106.44	107.27	116.98	102	102.1	104.24	112.07	104.16	94.097	112.97	110.22	109.51	95.493	108.36	104.59	107.49
112.66	117.52	116.02	111	126.95	111.87	113.94	114.84	117.75	120	116.96	127.91	109.14	125.9	120.26	113.72	120.19	120.47	119.76	118.02	119.6	115.32	117.22	117.25	114.85	119.67	118.95	115.27	114.76	110.8	128.58	118.81	112.23	111.46	117.72	110.61	117.85	123.32	109.74	114.12	125.84	115.72	116.54	120.98	119.18	109.27	110.92	114.71	118.39	123.27
107.18	115.14	108.91	107.68	106.81	116.2	112.41	114.79	112.83	113.14	100.25	113.9	109.54	106.5	115.92	106.14	104.82	106.65	105.39	113.81	118.7	109.58	108.34	118.37	113.15	121.09	109.69	115.02	101.91	117.57	105.19	116.92	109.08	115.83	106.16	109.95	111.44	110.88	103.47	103.7	114.08	107.57	101.84	116.77	112.03	120.44	112.45	115.06	115.63	115.14
115.92	107.49	102.69	104.07	108.9	110.66	106.8	114.23	112.83	107.02	111.77	102.33	109.26	112.28	97.672	109.63	111.57	110.49	106.81	119.55	117.73	113.21	111.19	108.54	115.68	100.48	108.4	105.36	109.92	115.03	114.35	120.45	119.1	109.56	107.98	124.63	108.49	111.76	115.72	106.27	112.81	111.01	110.81	105.43	109	109.66	111.03	109.05	110.34	117.36
102.44	103.4	97.122	107.89	99.814	103.23	113.47	107.2	101.61	102.28	106.79	109.03	113.36	107.17	108.72	103.37	101.88	104.8	100.21	108.79	105.95	103.31	106.07	108.09	110.13	106.34	102.2	102.56	99.227	106.1	110.17	108.83	109.7	105.82	106.08	94.39	112.71	99.684	106.62	106.22	108.09	108.06	111.59	113.48	106.72	111.1	105.68	107.58	104.01	113.07
110.32	109.26	109.63	108.91	117.73	115.91	110.69	112.04	110.73	109.38	109.73	119.11	107.3	111.55	107.94	109.21	109.31	113.55	108.23	110.91	101.82	105.36	118.28	107.07	120.15	108.75	99.83	120.39	106.07	118.37	108.07	113.17	103.43	104.96	105.62	106.26	104.7	114.04	108.31	111.02	117.51	111.88	107.45	109.46	105.51	119.03	114.85	118.13	121.68	112.92
96.841	102.95	96.439	107.31	104.69	105.84	103.05	107.2	103.31	111.27	108.05	100.15	107.05	105.65	115.23	108.13	112.31	110.37	101.13	105.39	102.33	110.95	102.7	105.09	99.897	99.535	105.41	99.08	106.93	107.61	98.474	110.4	112.71	109.65	101.52	98.679	106.26	105.43	105.96	97.14	109.74	106.9	110.69	107.66	112.72	107.92	113.55	111.17	106.12	110.39
107.58	108.22	104.97	109.5	102.68	102.36	98.946	101.14	105.04	110.77	109.73	98.67	104.08	103.17	116.04	110.34	115.42	108.2	104.97	108.25	109.35	105.23	111.29	111.88	107.71	113.37	102.45	108.34	109.91	109.02	102.59	107.37	106.35	107.24	109.15	109.38	99.341	98.586	102.27	108.06	103.94	101.75	109.28	106.58	109.14	109.93	104.11	104.16	116.13	102.85
92.497	94.561	93.29	98.585	105.97	99.185	108.06	100.76	101.59	104.18	94.339	101.04	98.869	92.427	102.05	103.53	104.35	105.15	103.65	102.42	90.89	102.24	100.14	100.44	106.89	105.62	105.03	96.195	109.44	99.535	106.05	100.64	95.946	100.01	104.69	107.76	102.45	104.35	103.19	97.579	98.837	108.2	97.865	93.77	96.667	106.43	102.66	98.814	104.73	102.38
113.03	107.83	101.35	107.97	111.73	113.42	109.67	99.768	113.91	115.27	106.89	111.36	104.21	113.7	111.17	107.33	104.39	112.6	111.26	109.88	119.24	106.69	108.74	97.956	108.76	112.43	112.22	117.63	112.82	105.96	116.45	112.84	112.12	108.43	103.37	108.55	110.31	115.85	104.85	121.55	108.96	104.56	109.95	119.6	113.86	103.82	106.21	106.94	107.46	118.75
100.97	100.4	113.35	101.83	113.83	105.63	103.52	102.24	99.254	105.46	100.42	92.444	97.049	100.55	96.982	104.3	102.26	94.484	97.397	92.814	103.55	96.211	98.874	100.1	99.432	100.05	94.458	100.54	93.537	103.48	105.61	98.947	100.78	99.654	98.061	94.329	106.38	102.31	100.15	99.365	102.94	101.64	98.563	107.25	98.042	97.955	110.8	108.56	99.293	100.86
106.05	110.9	110.35	107.69	114.01	109.94	114.44	108.36	106.91	123.87	114.44	106.85	107.83	107.17	113.85	107.07	117.3	102.53	116.94	104.56	109.32	109.94	111.42	111.87	110.19	112.08	110.43	116.16	106.65	114.38	113.01	108.04	105.78	118.85	103.38	112.32	115.06	111.57	104.39	115.13	104.6	111.72	109.74	105.03	109.24	110.48	107.18	112.24	116.62	111.48
108.88	101.34	105.39	103.21	101.91	104.26	104.78	103.98	110.41	114.12	106.38	111.24	103.97	105.38	107.59	104.1	100.82	107.59	103.27	105.24	108.7	110.35	108.31	103.94	105.42	104.82	103.44	105.41	106.88	94.52	110.22	107.22	109.28	102.69	103.04	103.9	110.47	115.83	118.29	106.86	114.09	107.5	112.34	114.56	107.27	102	95.931	100.56	104.07	106.64
91.044	104.89	109.61	113.18	111.61	99.932	118.08	101.61	108.13	108.89	109	111.13	105.94	112.15	109.56	108.13	106.15	108.36	105.36	112.5	106.49	100.83	108.45	100.21	110.12	107.99	99.002	109.92	109.56	107.47	111.13	113.34	106.82	110.21	104.74	98.958	106.33	101.18	106.5	101.52	112.59	113.17	97.313	112.48	91.924	109.22	104.92	112.43	105.47	107.29
108.2	99.016	114.59	109.16	108.73	105.32	102.59	99.012	96.17	107.24	110.77	107.02	114.53	101.15	107.8	99.887	99.835	98.84	107.69	107.9	117.59	105.62	110.12	109.21	99.111	101.26	105.89	99.745	109.45	101.72	102.24	117.01	107.82	100.14	103.77	99.943	103.64	106.47	113.91	101.6	107.27	92.326	104	102.85	91.403	106.43	106.63	104.74	103.53	108.11
97.667	100.85	101.91	101.87	101.13	101.91	99.62	100.15	98.557	99.513	108.88	103.49	99.69	99.723	99.711	99.411	101.5	111.05	102.94	100.65	101.72	106.61	93.79	101.36	104.03	100.27	106.65	92.472	102.93	96.894	102.73	92.761	93.822	99.642	96.971	109.29	107.15	101.05	97.902	101.07	98.518	103.1	96.328	101.46	103.31	97.309	106.6	94.225	103.93	100.46
114.83	114.35	109.44	110.97	111.29	117.21	105.26	104.19	114.85	108.93	110.11	110.4	101.44	115.07	113.25	115.49	99.121	106.85	103.42	107.88	113.24	107.96	108.58	114.98	112.2	114.81	107.11	106.5	117.53	112.3	107.37	106.73	108.82	110.04	117.74	107.38	109.49	119.58	111.86	113.7	115.53	114.16	116.29	108.84	107.83	108.75	116.81	106.42	109.84	116.47
108.17	98.649	99.595	95.036	94.899	95.819	98.835	107.78	97.935	98.632	99.515	90.086	91.577	101.29	102.68	86.195	98.654	102.66	93.893	99.083	95.99	90.89	102.97	94.778	98.46	100.67	96.752	109.19	98.467	109.14	102.08	102.22	95.979	100.09	102.85	99.168	88.701	98.16	108.29	89.009	102.63	103.16	97.881	102.46	102.1	95.193	108.5	108.3	93.903	95.666
115.25	115.22	107.67	117.86	99.981	111.64	107.75	101.37	110.23	107.26	115.39	102.91	114.4	114.55	104.19	101.63	109.01	103.18	104.12	98.256	112.07	102.82	101.57	93.915	114.31	104.98	102.79	102.64	108.86	99.616	104.46	111.96	103.02	100.11	114.28	104.81	110.31	106.91	107.2	103.77	106.35	103.84	105.1	105.08	107.27	99.282	106.26	102.75	111.82	99.379
106.15	109.4	107.31	96.358	108.93	110.42	102.86	108.97	105.68	101.69	106.26	108.04	108.72	111.15	102.03	101.76	107.6	109.85	109.34	106	101.85	102.37	104.41	101.39	101.94	104	109.85	106.2	107.01	104.95	99.897	106.46	109.42	101.33	100.12	101.59	113.35	113.3	103.13	103.37	107.77	109.77	106.87	97.809	109.7	106.39	101.05	108.33	106.19	103.28
99.476	108.6	99.521	110.22	98.124	110.84	103.79	101.87	97.825	105.49	111.84	88.102	104.94	97.844	99.411	109.87	98.497	99.854	94.061	98.947	96.48	107.91	112.06	105.8	107.67	98.86	108.63	91.058	108.32	103.57	101.83	108.05	107.56	95.975	107.46	106.74	106.7	110.19	109.97	102.94	96.784	107.65	100.01	104.99	105.03	110.88	100.18	106.69	107.75	99.15
100.34	106.62	100.18	102.37	115.61	100.44	100.96	106.94	112.53	105.54	107.7	100.06	102.61	93.664	103.65	108.98	98.683	109.33	105.23	103.41	104.54	104.03	116.88	102.96	105.55	103.66	108.86	108.95	99.204	103.62	110.09	114.58	107.28	110.11	117.71	105.12	105.97	102.64	100.04	114.36	109.35	104.52	110	108.61	107.83	103.51	108.4	98.285	113.08	104.04
105.28	109.79	109.58	111.05	115.64	118.66	112.25	113.58	108.76	116.82	110.45	111.27	120.13	119.1	121.39	115.83	110.01	113.47	116.21	113.19	118.86	113.58	110.24	107.23	104.81	121.78	109.94	109.9	111.15	115.39	107.88	111.64	114.21	111.26	105.97	109.59	102.78	112.71	110.93	109.9	103.5	113.79	113.19	115.07	121.28	105.39	112.85	117.45	116.79	102.81
104.65	110.93	110	108.98	110.15	111.41	115.58	106.21	124.53	100.74	95.718	109.01	120.1	113.29	115.26	106.89	115.08	99.251	105.47	105.32	119.08	104.24	104.37	105.36	115.17	111.02	114.37	111.18	112.46	104.33	116.81	116.98	111.96	103.17	109.61	109.04	116.04	110.47	105.7	107.75	106	107.04	118.8	114.14	110.58	106.66	111.92	104.75	114.91	110.84
90.668	100.57	101.64	103.39	104.21	98.146	110.94	102.19	98.513	92.375	96.91	92.756	110.07	101.16	94.67	95.889	98.897	117.55	91.87	98.881	100.94	100.05	108.37	106.71	94.7	109.57	96.495	102.67	96.197	96.576	108.74	98.386	98.794	107.96	102.3	104.82	108.66	95.478	99.357	108.25	102.31	107.24	92.347	100.58	95.105	110.49	104.2	108.15	99.484	103.19
103.68	95.947	97.893	97.568	93.285	95.698	93.397	93.605	95	89.121	100.56	101.24	99.026	99.056	97.275	95.826	102.91	100.13	102.21	95.094	93.297	101.09	90.026	103.01	94.645	101.65	108.14	97.793	98.45	95.207	107.4	101.75	94.258	102.74	87.954	90.839	113.17	97.108	107.52	100.47	91.467	99.16	100.91	91.914	108.66	100.95	98.931	103.91	101.69	100.76
109.46	97.351	99.768	108.33	113.22	115.32	108.03	101.75	110.42	97.877	113.92	106.91	106.61	102.55	110	106.27	103.94	97.805	103.51	106.39	113.59	100.39	111.42	106.96	107.69	100.98	103.27	113.98	117.14	108.54	105.21	100.35	103.86	114.36	100.92	101.32	102.42	110.35	110.67	108.09	100.94	98.196	104.16	107.38	100.78	110.77	109.6	112.43	110.85	109.62
110.32	101.15	102.22	107.06	109.82	118.48	114.01	106.47	105.18	103.04	102.88	98.724	111.09	98.822	116.62	113.16	111.16	107.23	111.96	103.69	105.89	109.02	104.21	100.35	98.695	104.24	117.55	100.61	111.15	106	110.34	108.25	106.39	119.03	105.13	94.923	109.09	118.39	111.79	103.39	105.12	105.4	105.29	104.96	107.58	105.13	117.29	107.12	110.18	106.28
109.1	110.07	114.48	113.25	112.2	107	110.78	104.55	114.89	113.54	109.94	111.08	113.82	102.13	118.73	115.31	111.47	100.85	115.64	103.74	108.5	114.74	111.46	116.61	111.07	115.87	113.59	118.69	109.42	124.5	110.12	114.86	106.81	112.93	119.08	113.54	106.39	118.03	113.61	115.35	109.55	110.56	110.18	113.31	114.34	108.25	109.78	110.62	114.68	103.84
97.848	95.599	105.82	98.818	105.4	101.91	102.3	96.295	99.906	96.954	107.98	100.64	87.665	104.69	94.255	96.326	92.836	96.72	104.38	101.6	94.487	97.676	98.733	93.496	93.888	106.64	105.21	92.551	99.531	106.54	95.221	94.245	96.2	90.145	99.02	97.357	97.02	102.95	92.582	88.606	108.05	93.072	104.45	109.25	99.948	97.211	104.79	95.797	104.71	103.63
108.4	109.47	106.78	103.97	105.04	103.67	110.57	106.07	108.45	106.15	112.71	103.93	103.13	104.67	110.68	106.54	104.99	103.77	105.51	106.64	104.76	102.46	106.73	104.82	105.39	107.72	106.89	106.91	112.59	107.81	111.05	107.17	101.54	103.71	105.83	105.2	108.3	104.61	96.698	109.87	107.08	104.66	104.87	107.38	101.71	107.96	100.23	107.03	111.56	110.04
119.13	111.09	111.41	121.4	109.63	118.51	111.28	114.32	116.81	112.52	110.48	106.27	114.58	115.97	110.56	113.07	116.94	112.28	112.26	109.26	114.38	101.74	114.45	106.22	112.29	113.87	118.54	119	102.48	115.38	114.17	107.91	114.51	113.1	107.52	108.92	107.41	102.21	112.21	108.09	111.61	111.69	108.34	106.53	110.21	115.44	120.72	114.84	110.26	117.58
103.48	99.588	110.31	103.24	104.44	106.21	109	108.27	103.22	107.66	103.38	109.18	112.6	104.48	100.15	104.72	105.62	99.894	112.31	105.67	111.67	99.656	114.07	112.6	106.7	103.4	103.95	102.79	107.56	108.36	111.91	98.031	106.67	111.96	100.39	106.34	106.71	107.08	105.97	110.57	115.62	109.06	108.96	103.86	96.705	97.292	111.01	109.67	101.41	115.21
113.46	103.13	113.57	117.16	102.12	107.54	110.57	105.44	105.18	110.16	108.04	100.09	111.33	108.52	108.66	107.73	110.78	103.49	106.14	108.23	108.36	101.86	104.28	109.25	102.53	95.869	101.54	97.394	106.31	108	104.81	104.89	117.63	111.16	99.661	109	107.43	113.01	115.07	106.3	98.247	114.36	102.13	111.38	102.56	110.71	105	102.03	103.98	102.14
114.8	111.91	107.2	107.11	116.15	107.36	114.77	114.67	113.85	106.66	114.45	115.9	105.54	111.07	115.11	107.26	112.49	104.4	106.52	99.101	100.74	111.96	113.31	112.18	108.87	116.57	110.77	118.45	110.77	116.47	104.34	116.67	112.13	102.2	98.496	101.36	115.11	116.21	110.38	109.52	112.7	110.83	107.88	104.58	106.89	102.9	114.9	121.92	107.48	115.12
102.45	110.45	106.7	108.7	96.189	106.13	110.03	102.45	114.39	101.36	107.95	96.893	106.4	100.82	99.068	107.05	103.92	102.59	112.38	113.73	92.191	112.87	105.33	109.22	112.82	100.28	110.19	109.57	112.6	104.61	105.67	105.62	104.22	111.08	111.85	116.22	110.16	103.17	106.82	105.81	106.03	112.62	97.087	113.21	102.98	110.95	112.44	107.45	106.31	107.74
108.45	109.85	111.98	106.33	104.03	100.39	107.94	102.17	106.33	99.202	109.31	102.49	103.55	103.37	106.12	106.41	97.268	110.39	98.428	108.62	103.15	102.1	107.33	107.22	107.3	99.155	100.78	112.24	104.26	103.4	108.64	98.213	95.932	94.406	110.69	106.07	102.11	110.85	103.51	108.68	100.22	101.77	101.27	107.26	109.12	107.46	94.133	106.63	110.3	110.25
110.23	103.28	105.51	112.45	103.92	105.87	101.71	95.671	103.96	114.78	105.27	96.339	104.05	93.028	96.436	108.95	101.71	99.584	100.58	103.87	110.38	97.245	104.37	116.34	97.659	97.523	115.15	104.77	107.02	106.65	102.36	105.1	108.35	96.913	104.04	90.783	95.064	110.81	91.319	114.06	106.88	105.96	100.61	116.82	106.1	104.36	101.81	106.79	106.41	105
102.3	94.839	107.69	98.678	107.02	103.78	109.92	110.27	106.62	95.944	111.15	111.84	107.73	109.85	108.14	105.26	108.8	113.02	98.258	112.81	102.56	106.89	108.99	100.39	104.27	108.7	106.16	102.76	103.61	107.84	100.21	100.82	106.28	109.81	109.42	103.79	105.44	110.55	99.565	114.42	110.14	115.84	106.79	107.62	105.24	105.13	103.8	107.37	108.07	114.32
114.9	114.94	111.29	124.36	121.32	114.14	115.94	122.14	116.91	131.72	107.74	113.88	115.25	119.86	116.63	113.14	114.74	122.56	122.97	115.99	112.96	114.45	128.52	123.64	120.47	120.02	112.17	124.7	109.85	117.42	117.75	122.2	115.33	114.12	112.95	116.42	117.48	113.19	114.68	120.66	121.17	115.2	118.71	121.96	111.72	122.06	115.9	111.26	117.34	121.73
116.58	111.42	110.75	107.31	118.92	109.94	109.4	106.46	113.01	106.81	107.85	112.32	114.67	112.79	109.72	112.59	111.39	108.7	108.92	108.88	107.74	109.63	111.93	106.65	115.23	102.63	108.28	112.83	117.74	97.992	110.11	115.13	115.42	113.36	108.74	107.51	108.38	111.2	112.46	100.07	109.69	103.7	105.07	114.91	107.65	111.44	104.74	109.05	114.53	106.81
107.75	105.38	104.13	100.54	105.89	102.68	107.61	104.35	101.84	103.23	103.72	101.05	102.27	105.48	109.08	107.7	117.17	105.45	103.65	113.64	107.63	105.99	105.53	107.83	107.79	114.28	108.94	116.02	109.85	103.89	107.88	105.04	112.44	101.93	115.43	109.66	102.42	106.98	102.51	94.402	97.939	102.3	102.22	109.6	114.84	103.02	97.79	106.31	99.042	109.85
110.14	99.112	103.84	108.16	108.7	109.03	99.614	110.9	102.83	111.97	102.76	96.082	103.41	109.12	95.663	108.31	107.64	112.7	103.36	110.42	108.06	103.3	111.8	106.82	107.65	103.94	104.33	105.02	113.55	118.73	98.428	103.37	103.64	106.36	96.136	113.71	106.19	105.19	112	105.44	101.85	101.07	104.47	115.62	117.07	110.89	101.39	103.09	105.35	100.18
109.69	102.17	108.13	108.38	107.16	102.4	103.4	116.33	107.15	100.75	97.037	110.36	103.48	101.15	107.39	110.72	107.56	106.01	112.48	105.74	107.73	116.71	106.36	101.5	114.43	106.95	101.8	105.71	108.64	103.78	107.69	108.48	104.92	94.368	114.39	112	104.98	109.45	108.21	112.4	106.2	103.05	101.36	98.175	104.55	105.03	113.35	104.88	101.5	112.37
98.535	86.312	104.68	99.348	106.78	96.004	104.77	106.47	94.722	104.3	100.66	105.68	98.286	106.09	104.8	104.53	109.54	113.26	108.76	114.2	108.19	104.09	101.8	112.1	109.36	107.49	98.158	101.68	100.84	96.24	107.03	105.38	117.47	115.05	114.18	101.07	103.19	105.54	109.58	105.79	98.132	103.55	101.39	104.08	106.05	94.64	105.26	106.04	99.625	91.309
108.06	100.08	107.68	98.47	101.43	100.25	104.18	113.14	104.59	104.28	108.09	94.605	99.092	116.29	105.9	105.19	102.61	113.36	105.2	98.478	94.86	107.42	96.068	104.61	110.66	107.57	98.337	97.462	109.15	108.01	109.96	102.99	104.78	101.94	98.15	100.91	102.27	106.25	108.87	103.58	108.95	101.2	106.31	115.67	102.32	100.17	110.6	104.52	101.65	110.08
101.51	107.43	109.64	102.93	99.216	105	106.15	106.35	96.876	100.48	109.13	105.71	97.623	110.39	105.48	102.55	104.21	116.68	102.05	107.29	106.86	105.79	110.64	107.68	105.37	101.26	109.33	103.44	103.39	105.53	111.75	99.882	104.87	103.96	103.25	97.655	102.83	109.43	110.77	104.68	101.77	100.79	105.89	111.86	111.61	110.37	105.39	103.66	97.987	108.05
94.797	106.58	98.537	104.53	99.773	96.957	113.39	97.288	106.74	92.399	97.294	100.62	96.189	103.55	103.63	106.3	104.97	109.64	105.2	96.273	95.26	96.913	105.99	104.48	107.69	102.93	97.927	96.118	95.999	96.53	95.17	92.857	101.71	105.04	114.91	98.409	100.33	105.36	97.888	100.83	106.16	100.78	100.48	94.977	92.428	109.21	93.905	106.93	105.04	106.23
117.09	108.24	115.14	115.15	109.38	126.29	113.15	115.21	112.85	118.06	114.75	111.44	110.23	114.86	112.66	112.86	117.01	106.17	111.71	119.78	104.23	107.72	110.6	114.59	116.32	110.83	117.03	112.39	121.21	105.29	114.16	106.56	112.33	108.77	102.89	109.64	104.09	120.57	107.86	105.82	108.3	112.72	115.46	110.8	105	113.22	109.15	110.38	99.027	120.6
96.561	101.15	102.95	94.865	99.543	97.51	96.571	98.01	102.85	98.161	98.396	103	100.47	103.24	98.901	96.379	98.42	93.674	103.93	98.853	99.871	100.77	102.96	106.89	96.736	101.32	92.855	94.453	107.19	101.36	102.06	90.532	113.56	105	96.386	95.951	105.52	101.66	104.66	106.01	102.79	107.38	97.645	100.17	103.69	96.918	96.009	104.28	99.696	103.89
101.35	103.86	101.71	102.38	92.512	101.8	105.26	107.81	101.55	100.09	102.04	91.967	106.12	101.58	97.961	91.348	97.355	99.172	93.311	101.04	99.172	96.828	101.22	99.189	101.66	94.032	85.578	101.87	95.508	85.005	99.894	103.27	101.99	109.43	95.639	104.42	100.68	102.21	94.503	102.84	94.629	97.121	101.65	100.69	103.1	95.937	97.132	103.97	103.89	106.28
111.45	109.66	108.4	111.3	106.8	110.12	111.07	111.06	98.837	106	115.62	114.35	102.8	111.99	104.07	104.32	107.1	105.93	111.47	111.85	111.44	114.55	105.05	106.56	111.19	109.16	105.93	101.35	101.58	101.22	113.55	116.6	109.49	111.75	117.52	110.28	112.97	109.92	107.58	112.1	103.04	117.84	105.39	108.43	113.64	111.23	113.34	112.85	118.53	110.77
105.71	105.72	92.79	99.435	104.77	113.01	95.835	104.96	115.25	97.87	100.88	97.029	103.88	109.45	110.97	108.49	98.95	104.57	108.44	106.24	100.03	103.46	104.17	95.69	95.789	105.89	107.22	107.52	97.834	99.914	97.528	102.56	103.98	110.24	112.43	106.1	106.62	112.08	110.31	96.024	106.72	105.66	111.85	104.56	99.043	114	102.69	111.93	93.71	115.07
101.76	101.32	102.86	106.45	101.44	105.29	102.51	112.01	105.79	112.41	104.46	103.52	95.581	102.82	105.49	108.41	113.39	102.75	107.35	104.99	105.24	106.67	103.14	102.43	101.74	104.82	103.71	116.13	105.96	107.02	106.62	103.28	111.32	108.72	112.17	106.62	99.074	106.94	101.68	102.66	107.23	106.5	93.719	109.66	109.56	118.37	111.42	108.11	105.19	110.45
103.26	102.61	106.83	96.665	106.86	95.317	92.49	94.646	104.81	113.06	108.78	99.778	104.47	101.14	99.894	113.94	96.948	106.41	101.77	99.408	96.447	95.317	98.653	105.81	101.45	99.112	99.15	102.85	105.74	100.07	97.956	105.09	103.98	100.4	106.08	99.389	101.5	110.59	95.915	105.22	105.31	98.024	99.674	98.34	108.82	98.761	94.619	96.64	103.98	92.682
107.52	102.95	106.26	100.14	115.94	109.26	110.11	110.66	103.18	108.67	95.839	102.6	105.9	105.55	99.152	108.34	106.51	97.859	103.92	109.29	101.95	107.82	103.15	100.98	113.42	99.881	113.08	104.23	106.81	100.15	106.71	102.07	92.371	92.005	99.673	107.8	106.55	105.94	112.45	100.2	109.03	104.24	104.11	118.37	104.09	113.97	114.46	109.45	98.165	105.8
104.95	105.51	114.73	105.21	106.19	111.55	110.52	105.68	115.94	111.04	99.671	104.66	116.46	106.75	102.61	104.47	111.81	107.35	108.52	116.73	113.67	114.15	98.409	113.1	109.89	109.87	118.57	113.12	109.65	110.99	113.53	108.77	112.96	104.76	121.9	110.97	105.59	110.93	111.79	116.42	112.61	113.01	104.69	112.46	108.65	108.27	106.23	114.58	119.48	118.57
104	98.411	107.19	110.62	103.62	98.467	106.2	98.503	102.3	103.71	106.25	103.88	104.32	99.397	100.24	114.95	99.333	113.93	106.8	109.59	93.718	103.12	114.07	102.5	95.521	105.15	110.23	111.51	107.11	107.22	100.66	104.43	106.33	115.79	101.65	92.922	111.09	111.41	109.1	102.66	109.89	104.57	102.74	109.82	110.82	108.01	120.32	109	110.95	92.086
111.69	108.73	116.09	114.49	110.04	110.61	123.27	115.77	116.89	116.21	114.92	115.05	118.52	108.05	112.25	112.21	102.09	114.87	111.52	113.43	111.41	109.84	111.74	120.23	106.53	108.42	116.96	109.59	105.74	103.58	112.72	108.73	115.33	106.64	123.04	113.07	119.29	111.72	116.83	106.87	108.96	105.63	106.93	114.92	111.92	111.22	116.3	111.45	107.36	117.74
114.88	104.18	104.49	104.63	111.17	96.214	103.7	101.29	104.21	105.59	104.81	101.3	102.28	104.51	105.02	110.98	103.4	101.79	107.92	103.49	106.31	111.07	98.638	111.41	107.2	97.604	110.6	109.09	111.34	103.46	100.73	110.27	106.26	112.21	100.73	106.7	104.04	106.93	108.92	112.17	102.37	105.31	109.27	113.31	112.05	101.37	107.32	99.715	100.21	108.34
109.23	111.81	103.96	114.24	104.69	97.422	96.042	106.72	109.86	101.89	103.64	113.83	103.15	104.55	108.59	99.957	102.73	104.22	112.3	102.89	107.15	97.048	109.32	113.61	99.083	105.29	116.28	108.17	97.58	113.29	104.03	116.55	106.98	99.782	115.83	104.28	112.04	102.72	111.69	105.09	115.31	108.9	106.09	102.68	108.01	102.02	102.24	113.11	110.93	97.176
104.69	104.03	108.22	101.77	109.34	104.33	102.23	105.91	97.047	101.13	100.84	100.56	99.886	111.64	109	102.66	102.89	109.62	103.55	105.03	104.01	102.31	109.61	92.972	110.14	106.23	99.585	101.68	102.23	100.94	95.253	109.16	96.579	106.26	99.492	100.26	103.56	109.08	108.77	109.04	103.78	99.847	107.32	97.87	102.12	103.17	99.436	119.37	106.69	93.605
116.49	108.14	109.52	103.63	105.16	109.19	96.403	106.85	106.8	98.432	109.28	103.35	101.62	102.01	107.82	104.94	113.98	104.47	107.29	105.6	100.63	97.634	106.25	104.04	99.799	103.92	106.28	109.94	96.205	104.35	101.87	103.11	104.81	115.93	97.264	112.82	101.84	101.57	100.58	103.96	106.46	107.68	106.33	107.01	100.43	97.507	97.686	106.73	102.98	101.78
95.328	104.85	95.848	104.15	97.807	105.1	97.788	94.236	103.81	95.796	94.55	94.302	91.508	104.44	106.49	96.384	102.75	105.65	89.185	109.87	102.78	92.852	101.67	100.06	102.34	92.418	105.3	101.63	102.57	89.715	95.961	105.86	102.89	91.542	105.54	96.356	96.881	97.304	107.72	99.502	106.68	99.652	98.924	100.24	102.07	102.85	113.5	99.875	96.714	97.789
102.15	105.21	102.13	102.95	115.61	109.07	105.9	98.944	111.98	105.95	114.33	101.59	102.87	109.85	111.07	98.108	99.737	110.03	106.4	103.58	114.38	109.4	108	102.67	103.36	101.91	110.61	105.83	107.76	108.08	101.94	104.87	110.79	106.83	102.56	102.04	108.03	102.47	101.76	103.31	113.87	113.34	103.27	105.08	107.33	103.72	103.46	113.03	104.4	111.61
102.39	102.43	100.8	93.181	101.99	103.42	107.91	109.51	108.75	116.28	103.91	97.809	104.21	95.164	102.53	99.006	105.84	111.23	95.348	104.29	100.14	110.65	111.31	102.26	105.86	94.702	98.066	106.19	108.28	101.79	107.43	107.42	101.08	99.784	111.47	110.05	108.97	102.6	107.22	101.92	104.08	99.962	103.78	114.43	94.856	105.7	105.51	110.1	96.952	95.308
103.56	109.02	110.49	101.86	104.06	108.24	104.67	105.11	104.62	106.69	109.01	106.57	100.11	115.39	110.09	106.45	101.71	109.69	109.27	107.54	107.83	108.84	111.31	105.04	101.93	103.71	109.23	111.75	106.04	108.38	103.88	114.93	110.58	107.57	93.99	111.39	101.87	105.12	104.5	111.63	106.02	103.54	103.49	102.2	100.05	107.39	108.98	107.59	94.894	106.6
109.75	109.67	115.68	112.99	114.89	114.12	105.21	105.51	107.87	108.15	118.05	106.39	107.62	114.66	116.81	110.67	104.64	108.69	109.37	113.03	114.13	112.69	113.04	118.51	108.95	119.9	110.73	110.19	114.91	111.33	114.09	111.63	118.77	117.42	117.49	117.83	110.26	117.88	116.13	116.4	122.11	112.51	114.81	112.45	116.71	110.73	110.08	108.67	122.76	109.85
102.63	122.21	115.42	110.75	120.32	110.17	120.26	110.45	100.12	119.03	100.35	105.78	117.23	113.42	107.11	111.68	114.82	117.8	114.95	103.97	110.18	118.06	103.8	116.01	125.75	110.22	118.73	113.16	105.91	115.44	108.49	114.04	116.77	105.74	113.26	117.17	117.45	113.05	115.93	108.72	115.15	118.49	110.39	114.55	114.35	111.03	114.36	116.77	109.07	112.43
114.13	103.97	107.7	120.9	109.26	118.07	107.77	108.37	113.99	108.95	113.1	102.39	105.04	108.48	112.31	105.28	114	110.02	121.54	110.6	110.4	107.86	111.52	112.88	115.04	113.58	108.61	119.61	111.02	122.85	112.38	109.63	114.88	115.87	118.71	113.8	114.28	111.96	116.17	111.58	115.68	100.37	113.72	101.48	113.56	115.16	115.06	108.91	114.16	109.3
104.38	104.08	94.668	96.441	98.116	106.57	108.07	109.04	106.44	98.716	106.11	112.31	105.81	98.772	110.22	100.52	100.94	104.76	112.41	106.89	100.37	109.45	96.779	109.18	107.4	95.801	108.91	102.91	110.6	113.35	103.05	108.06	96.327	114.76	106.3	111.34	113.84	109.53	108.72	106.45	108.62	108.83	104.96	107.91	106.37	99.947	101.32	110.18	118.04	103.79
97.588	108.01	107.78	110.77	105.03	106.92	107.76	103.12	107.64	109.64	102.48	111.02	107.44	103.18	108.32	103.15	106.22	114.83	102.69	111.12	120.02	102.82	108.37	100.79	112.64	112.15	106.82	106.2	105.55	101.9	107.44	109.91	106.81	103.77	105.25	95.772	106.41	102.36	100.64	108.73	105.99	107.56	108.05	114.52	117.75	110.82	108.87	102.91	115.48	106.74
103.03	104.32	108.85	105.08	110.15	102.88	105.6	104.51	107.18	100.31	98.717	110.59	99.683	107	99.177	109.51	107.38	109.92	99.315	109.8	109.46	98.89	101.81	101.79	102.38	104.79	109.75	101.86	101.55	102.78	104.75	98.179	109.32	107.09	98.849	100.6	96.826	108.87	105.68	107.22	103.02	102.73	107.72	104.63	99.179	102.83	111.57	110.8	100.92	99.845
107.22	120.04	113.25	120.52	118.33	122.79	118.05	102.86	116.17	113.34	110.06	110.9	109.09	119.71	116.03	109.13	111.66	112.51	118.14	116.78	114.87	111.81	111.32	106.53	113.1	110.72	113.61	109.95	108.81	118.03	115.95	105.18	109.7	117.79	105.18	113.16	112.36	115.93	111.48	115.17	110.85	113.45	116.32	106.27	113.58	114.91	121.1	117.28	102.96	109.94
110.62	114.24	114.87	114.28	111.26	111.05	98.175	115.21	111	104.71	108.14	111.11	104.12	113.19	117.19	112.29	117.31	103.24	107.87	107.54	119.61	117.36	112.44	116.49	107.62	110.84	119.17	113.6	115.21	121.17	112.51	110.65	106.02	106.47	117.12	114.21	114.96	104.25	116.74	116.97	111.06	112.53	102.87	125.84	111.74	112.4	111.1	117.02	114.39	116.41
111.5	99.969	109.97	102.65	98.974	104.04	105.34	100.63	99.149	106.59	102.88	105.16	103.84	113.63	102.5	109.06	102.26	106.5	108.09	103.97	105.81	107.7	104.92	104.62	102.73	105.67	101.7	102.72	99.989	101.08	108.82	96.881	112.77	97.958	109.96	107.51	117.33	101.62	109.9	101.23	105.4	107.46	108.9	112.69	105.15	112.85	105.21	108.57	109.52	105.62
103.96	93.633	92.611	101.99	104.17	97.986	103.17	103.84	97.817	97.175	94.927	97.374	99.743	103.34	94.56	102.03	101.76	105.59	91.025	97.338	105.49	97.721	96.263	98.983	103.42	101.82	101.16	103.68	97.355	100.4	95.748	89.544	104.72	105.21	96.408	99.295	98.631	103.15	103.52	100.08	90.574	100.81	113.23	109.74	97.12	101.64	107.84	96.005	104.01	100.36
114.34	108.62	101.57	107.08	108.15	103.19	102.23	111.44	107.58	108.51	101.19	108.73	112.48	104.91	105.33	107.21	108.63	108.92	113.92	111.09	106.13	102.45	98.889	104.51	115.96	107.48	112.13	102.19	109.37	106.87	108.2	101.5	105.76	108.91	114.32	102.27	116.16	109.86	110.29	107.37	109.27	110.41	108.42	103.38	107.31	100.2	112.83	98.242	102.49	122.39
105.18	103.84	106.75	98.36	93.898	104.41	103.63	109.53	109.22	104.02	100.86	102.63	102.45	101.11	101.77	106.6	112.18	103.96	105.63	111.7	99.468	105.7	113.09	102.96	103.79	114.24	108.09	101.68	106.65	102.27	106.59	97.769	109.39	109.08	106.98	102.79	102.14	112.29	103.43	96.927	106	104.84	105.71	111.88	109.33	113.41	112.32	103.61	103.21	108.49
98.87	100.78	99.941	99.913	100.11	103.45	93.91	102.71	90.127	100.37	111.04	107.94	105.86	104.53	96.399	105.04	107.5	105.08	109.97	105.98	108.48	97.93	98.093	98.899	99.813	95.756	105.48	94.085	103.77	96.992	110.79	98.114	100.92	97.596	94.879	103.87	103.64	113.03	90.468	99.52	93.552	101.43	104.51	99.936	96.789	101.71	103.93	108.06	100.62	102.72
100.88	98.03	107.38	96.73	101.53	95.704	111.57	100.53	98.651	98.007	101.25	101.53	108.94	105.73	92.215	93.485	104.51	99.599	96.831	97.685	94.53	96.688	100.87	101.79	97.631	103.08	104.55	103.96	109.67	96.42	92.902	99.24	98.916	98.318	97.014	104.02	105.93	104.2	106.08	100.19	99.583	103.12	103.27	96.337	106.84	99.496	102.34	94.519	98.488	96.653
105.76	105.1	107.69	100.68	102.47	93.869	92.76	111.63	101.65	105.46	100.62	101.83	105.69	107.58	111.59	97.153	103.64	109.75	109.1	103.92	107.94	100.31	100.37	103.48	97.127	110.28	97.24	101.83	114.37	98.25	103.11	93.6	102.4	108.06	94.013	99.562	104.06	101.58	107.88	100.29	95.692	104.95	100.99	110.03	106.93	109.41	97.043	105.5	107.86	102.05
109.25	108.38	112.82	121.51	116.25	105.17	111.11	105.72	106.69	112.54	105.47	110.39	111.38	116.39	120.38	122.01	111.84	112.16	114.68	108.09	111.83	106.9	117.39	110.51	123.13	106.09	119.22	116.5	117.75	105.91	115.77	118.74	109.98	120.82	103.65	116.56	120.62	114.29	111.68	109.83	107.53	104.13	110.89	120.82	115.01	104.47	117.97	107.57	112.47	121.36
115.86	111.78	100.92	122.24	113.06	109.88	111.9	115.25	106.38	102.9	102.61	112.97	115.48	102.41	104.23	123.66	114.56	111.42	112.32	115.62	113.69	110.53	103.39	109.34	107.48	117.49	121.38	100.62	111.8	114.39	116.8	112.04	105.47	110.46	99.39	114.44	110.9	112.88	107.68	116.15	107.92	115.47	108.85	116.1	105.14	115.77	111.35	101.78	108.32	111.17
96.643	99.497	96.12	99.517	105.14	103.32	102.94	104.53	99.245	91.969	90.341	99.881	101.89	104.14	97.28	92.358	93.656	100.79	101.11	103.1	96.589	97.462	98.743	96.863	96.229	99.917	107.94	92.063	101.1	103.65	103.2	101.24	96.803	95.002	90.482	94.179	97.474	92.511	94.574	105.76	102.01	96.372	89.373	98.535	106.41	103.81	100.93	96.985	110.73	97.559
113.04	109.55	102.41	98.911	103.99	109.99	100.98	103.48	109.24	104.38	108.88	103.53	103.69	100.95	115.96	101.42	107.25	106.26	109.58	109.32	109.54	101.53	102.61	109.06	101.07	97.428	106.08	106.54	107.9	107.27	113.25	104.68	103.34	95.787	110.9	107.87	100.92	99.302	115.05	104.24	100.95	111.28	105.85	109.37	109.84	95.624	105.61	115.02	103.2	95.402
116.85	104.81	98.684	105.69	111.92	104.91	112.27	103.33	101.32	100.6	118.05	106.82	104.86	102.53	103.85	114.83	115.56	100.53	108.72	105.51	100.3	104.1	108.94	100.45	101.15	105.73	112.61	105.8	109.62	98.867	105.89	100.3	104.85	104.62	106.14	109.29	105.56	99.086	101.64	102.04	102.94	106.62	110.66	103.52	107.28	110.63	110.3	110.27	104.47	109.43
111.4	109.4	103.63	108.27	107.31	112.05	108.77	104.81	104.28	111.43	106.94	110.16	103.75	110.85	102.72	107.6	110.22	98.15	98.577	102.82	96.197	105.57	104.13	110	107.8	96.483	106.33	98.549	105.56	113.33	109.99	105.97	103.15	102.48	94.576	109.78	111.79	107.42	107.94	113.54	117.5	109.55	108.38	110.07	110.22	103.05	106.37	103.29	107.54	94.916
95.641	106.81	108.43	109.45	104.81	111.09	113.31	108.06	107.43	98.543	99.315	104.55	105.34	104.31	107.24	101.73	106.94	106.35	113.8	102.8	103.54	104.56	109.95	116.2	103.21	104.28	109.8	104.86	109.06	105.13	108.85	109.6	108.62	103.15	96.137	98.176	112.38	108.23	97.854	101.54	112.16	101.89	107.99	96.496	102.33	105.29	112.53	109.12	113.07	107.29
116.49	109.44	112.04	96.929	99.715	102.42	105.15	100.98	99.53	99.495	100.79	115.53	108.63	103.35	101.7	106.75	108.45	95.446	100.85	99.881	106.78	102.94	98.053	98.723	101.62	109.06	105.99	117.43	99.606	101.94	113.78	104.49	103.05	100.04	109.18	114.97	105.47	113.4	103.52	103.22	107.24	102.38	103.47	106.59	98.495	102.48	112.79	113.74	105.71	99.641
110.09	101.09	105.59	100.64	107.63	104.88	102.8	104.33	101.31	97.866	99.572	105.46	98.641	100.91	107.26	113.79	112.14	94.458	102.71	108.41	99.709	100.5	108.89	101.17	112.34	107.41	93.128	107.7	107.77	109.74	105.38	106.27	111.59	102.26	103.9	111.58	108.76	105.03	102.93	104.81	106.91	99.961	113.04	104.98	114.07	106.88	113.41	103.25	109.22	98.355
109.43	105.83	114.76	101.09	99.994	93.711	97.349	109.96	102.41	105.79	100.02	101.57	97.278	107.1	109.44	108.2	101.3	102.47	111.69	109.01	103.23	112.36	107.48	100.79	104.36	106.5	100.66	102.06	105.14	105.77	104.13	99.502	105.28	109.13	107.82	94.42	109.52	106.62	105.17	106.21	114.76	104.08	107.63	101.98	100.71	88.606	108.21	103.73	85.987	100.42
102.59	104.39	101.71	108.79	114.75	104.1	111.47	110.17	112.8	124.91	105.08	108.47	110.14	110.59	104.11	116.96	116.05	107.17	115.59	110.72	109.24	120.02	110.66	105.67	116.12	116.63	114.4	108.97	112.24	115.45	114.55	102.94	107.37	105.23	110.42	107.93	115.98	109.8	118.52	112.5	109.95	96.41	111.68	103.44	99.794	106.98	113.08	113.89	112.2	110.24
105.62	109.81	105.17	108.7	95.635	106.93	109.54	109.63	107.8	100.96	106.9	107.51	109.23	102.42	105	117.46	112.74	108.45	105.36	109.53	99.661	101.37	104.98	104.07	112.61	109.59	105.54	97.694	99.041	115.68	102.89	108.27	101.29	111.71	96.978	105.8	100.43	100.85	102.2	102.4	102.06	110.53	100.49	107.43	107.95	100.24	109.57	111.66	107.35	102.12
105.33	115.76	110.16	103.27	115.08	106.04	111.81	102.92	97.705	101.46	103.14	107.32	107.88	108.09	100.21	104.5	116.86	104.87	103.6	106.77	106.96	110.79	104.37	107.62	115.07	107.14	106.45	103.8	101.93	102.73	103.59	104.32	106.49	99.787	105.85	102.19	112.34	101.44	107.99	108.99	108.2	97.824	106.78	110.69	108.87	105.51	107.8	103.7	103.45	98.643
113.19	107.86	109.47	95.757	110.78	109.12	106.97	111.99	112.86	108.54	107.42	109.52	103.53	105.87	115.22	110.8	112.34	105.36	104.36	106.86	108.25	110.25	109.45	127.48	108.89	110.01	106.34	117.77	112.48	112.02	114.25	109.46	102.87	110.83	111.84	110.13	103.02	103.41	105.51	116.29	112.64	107.94	105.32	116.41	105.12	108.93	110.11	114.15	124.92	104.19
103.11	110.48	97.189	98.786	111.4	107.83	97.15	113.6	117.27	99.651	102.74	111.82	107.11	110.7	103.84	105.6	106.23	110.45	104.08	110.27	103.37	101.08	112.55	109.46	97.182	105.57	99.3	99.304	114.31	112.19	105	112.07	113.13	104.59	97.72	107.31	108.21	104.74	103.37	110.62	108.03	104.97	99.732	99.638	106.78	97.985	112.48	110.24	107.15	111.21
119.51	113.87	111.49	111.12	108.48	122.94	106.29	104.89	113.76	118.41	108.45	114.98	110.25	110.95	114.36	114.65	111.26	112.3	114.8	106.55	101.12	108.9	119.02	103.04	112.02	109.93	104.96	118.36	109.56	113.25	119.22	105.11	112.48	105.81	106.89	115.67	110.06	116.58	115.49	108.81	107.62	106.93	107.77	115.57	111.44	110.19	104.54	105.84	107.97	111.2
99.962	102.47	102.05	97.742	99.892	101.83	98.075	98.374	109.92	105.49	106.31	96.28	99.337	94.773	104.54	91.402	99.99	96.21	101.23	94.015	98.82	93.937	93.41	100.16	95.023	93.124	101.68	104.46	108.7	89.258	100.14	105.96	95.635	101.26	103.15	94.453	102.69	107.7	101.46	100.54	106.79	102.68	102.8	108.58	92.963	89.007	107.9	104.37	100.32	100.69
109.03	98.747	108.54	107.85	106.5	113.8	92.434	109.46	111.98	106.8	98.889	102	106.39	112.88	108.72	106.36	102.27	105.13	107.32	104.99	109.61	102.72	107.84	102.37	106.61	103.91	104.03	107.45	97.78	101.99	108.8	104.68	108.58	109.57	103.55	106.95	98.72	101.15	110.64	103.72	113.94	106.36	102.92	112.11	102.9	109.38	100.52	117.04	94.347	100.1
108.6	103.52	106.9	103.57	112.18	118.87	105.48	96.473	108.87	105.24	105.68	104.5	106.06	105.82	102.71	107.6	111.63	105.88	107.19	99.699	100.88	105.02	106.79	108.01	105.78	99.762	105.14	102.72	103.58	99.768	110.42	106.87	112.83	98.474	110.05	105.03	112.6	112.55	101.67	104.93	118.99	104.46	104.65	104.15	98.435	112.67	96.42	101.81	102.03	103.26
111.62	117.36	100.81	102.93	106.95	122.54	108.34	110.33	112.94	110.34	109.19	111.66	113.48	110.13	114.9	121.11	113.84	102.98	107.8	108.82	109	119.39	109.75	109.42	102.97	110.66	106.58	105.67	116	116.18	113.02	105.12	105.93	110.43	111.47	107.48	110.42	118.32	103.8	103.73	109.18	114.18	111.93	111.74	102.35	115.75	125.41	111.64	110.13	106.84
113.37	114.35	110.24	114.71	115.32	118.07	105.65	114.8	100.21	115.41	116.38	116.18	118.42	110.04	103.86	113.37	114.95	117.01	108.44	109.65	108.22	106.4	117.15	105.52	113.33	104.88	114.64	113.37	106.96	110.86	112.41	109.54	111.96	106.69	108.22	110.61	111.69	108.51	107.74	112.37	110.31	114.9	108.68	117.09	121.02	105.46	110.99	109.61	114.33	116.61
108.18	116.67	105.94	117.02	106.06	107.88	111.43	117.32	117.86	113.23	112.72	110.98	101.79	111.96	102.34	108.53	109.18	104.56	108.16	97.184	116.84	111.05	110.91	109.64	101.45	107.34	105.51	112.65	101.25	118.83	96.933	111.94	117.25	109.9	101.89	108.96	108.03	114.24	107	113	101.85	102.67	100.46	111.36	117.07	111.85	106.78	103.95	110	105.82
114.31	110.98	108.53	112.72	116.28	112.53	105.63	104.75	106.72	113.02	114.12	109.19	108.84	116.98	124.16	119.84	111.65	122.69	113.24	113.36	100.03	120.02	111.79	107.53	121.19	107.06	107.56	111.64	108.35	104.26	115.91	108.14	117.12	102.06	110.06	113.85	120.09	110.1	122.7	116.51	113.71	110.89	113.79	118.47	111.38	105.83	116.92	107.68	115.76	111.74
98.291	105.15	111.09	105.22	107.28	90.479	97.724	100.56	97.553	99.294	94.746	103.71	108.87	100.62	103.17	96.751	102.48	110.03	93.425	108.38	106.09	96.754	103.23	92.539	99.333	100.34	102.41	100.21	102.77	103.98	103.27	108.01	100.03	107.5	100.13	96.745	106.96	112.54	98.151	96.898	98.576	112.47	104.44	100.11	89.704	109.35	95.109	87.549	104.29	97
103.74	99.597	100.43	100.26	96.183	111.65	101.67	101.48	94.473	106.59	109.06	109.08	111.97	103.13	106.91	115.91	108.79	107.41	103.8	99.67	102.13	109.13	102.54	107.28	96.036	103.32	108.89	98.58	107.36	107.56	97.077	117.1	108.01	103.76	106.44	107.93	106.38	100.32	104.58	96.897	102.15	105.21	101.39	110.61	98.001	102.69	102.87	105.97	98.633	105.25
116.44	118.86	111.01	118.79	110.95	113.56	122.44	113.79	115.23	129.08	122.27	128.17	112.65	112.56	120.74	114.85	116.21	114.63	117.98	116.53	117.47	115.82	122.79	125.61	115.93	112.47	117.46	116.05	113.56	117.2	115.36	119.75	118.46	113.31	118.89	116.4	118.14	116.51	120.05	119.96	126.13	125.7	119.23	119.29	119.45	118.94	120.52	117.11	121.72	116
105.19	105.93	106.52	102.61	107.77	96.433	113.21	114.54	103.61	111.74	96.815	110.55	105.39	104.13	112.11	105.99	111.5	111.5	112.84	105.07	112.98	98.214	102.9	110.16	107.7	108.18	101.64	103.67	107.3	108.52	102.86	106.04	108.94	103.75	107.33	100.81	106.3	99.819	111.15	109.14	109.02	108.91	103.72	103.13	105.85	113.24	103.03	111.01	106.17	105.89
115.31	109.03	106.01	109.77	103.57	105.35	106.77	99.051	114.46	117.24	112.23	111.56	108.04	99.659	107.21	111.38	107.24	112.87	117.49	112.67	109.6	111.14	110.63	109.1	117.36	111.29	115.74	119.58	116.19	108.71	104.06	114.43	116.59	108.74	105.47	111.12	114.56	104.07	101.7	103.41	109.69	106.76	113.63	112.94	109.73	112.16	117.56	113.26	105.47	104.78
97.67	109.24	115.07	106.99	118.46	115.71	106.36	111.92	110.7	110.67	116.18	108.62	116.2	110.22	103.59	106.07	107.53	113.33	102.44	112.89	107.42	110.51	117.91	117.73	109.84	113.07	119.57	115.33	106.66	118.64	125.06	110.28	122.01	119.37	108.66	103.24	106.1	112.38	111.62	109.54	105.62	110.42	116.33	114.72	110.26	114.78	111.8	107.44	111.01	116
104.82	105.4	94.95	97.978	101.29	100.43	107.49	104.09	108.95	100.9	109	101.08	107.71	101.44	98.674	110	102.29	105.14	107.27	102.85	110.24	95.711	114.07	100.77	97.436	102.42	103.32	99.679	111.15	109.22	101.24	110.46	105.93	115.5	105.95	94.989	95.222	109.55	105.08	98.32	108.87	105.15	98.918	116.9	102.98	98.758	101.88	99.266	103.86	105.04
103.48	104.08	113.76	95.69	101.52	101.05	99.706	104.14	106.23	105.84	99.082	102.87	102.25	105.25	116.78	111.33	110.2	96.281	96.602	102.97	102.46	91.344	110.98	101.44	107.22	105.78	108.69	110.64	103.68	102.68	97.728	109.14	108.63	110.74	110.03	101.28	101.44	117.16	97.878	118.2	100.44	99.207	101.37	113.67	104	104.64	106.69	107.01	110.34	99.242
101.73	104.67	102.29	99.879	98.506	111.39	102.45	106.38	123.46	111.3	104.02	107.25	94.213	106.14	101.54	113.18	106.87	107.86	107.02	104.31	110.97	102.47	106.49	115.99	103.2	98.093	109	110.76	100.95	108.52	102.59	102.26	113.08	101.91	102.74	101.85	111.13	104.94	98.711	114.43	102.82	108.83	105.17	114.47	103.82	105.3	100.61	105.14	107.95	100.85
96.422	107.08	116.35	115.38	100.74	109	102.74	108.02	111.34	101.36	107.86	101.75	109.11	105.63	104.42	111.15	104.66	107.63	105.72	110.39	107.4	105.85	104.18	101.7	110.38	108.18	103.58	105.51	102.3	99.242	99.434	111.28	99.546	101.28	112.14	105.82	101.18	111.89	107.63	110.2	112.7	110.28	105	108.17	105.82	114.21	106.69	105.05	106.7	99.719
109.06	109.65	107.66	96.438	101.52	105.08	108.58	105.29	108.61	101.86	101.83	109.54	102.19	97.74	104.07	108.95	108.08	111.02	110.16	111.86	106.5	106.37	112.48	110.43	109.21	99.143	116.58	112.98	106.36	106.28	100.74	106.31	101.51	98.259	109.99	99.786	100.21	103.75	105.51	106.63	101.51	109.65	101.41	111.37	110.38	110.77	105.48	103.9	101.93	104.18
97.905	98.573	110.91	98.02	105.7	107.39	99.086	102.79	104.14	103.42	104.48	112.26	102.43	100.96	105.56	96.276	108.52	99.092	105.83	108.92	107.98	104.55	101.69	113.05	109.93	97.108	104.42	105.69	99.785	113.66	107.33	103.05	111.61	99.087	105.49	100.33	110.33	95.447	92.902	102.2	97.673	102.57	107.69	109.87	100.08	105.35	106.38	104.86	108.65	108.15
103.72	109.29	100.39	96.529	97.635	99.835	92.323	102.98	108.74	103.7	103.24	100.09	101.48	100.36	90.655	101.36	105.46	105.73	103.2	96.175	95.562	102.68	99.745	100.55	96.049	98.537	102.91	104.65	104.94	97.726	100.29	97.697	102.84	101	88.457	95.688	102.74	92.795	99.366	106.21	106.04	97.437	98.154	104.65	105.77	106.62	104.62	102.01	95.318	98.948
99.873	100.55	97.305	97.932	99.198	98.739	110.76	95.407	97.65	97.015	99.715	100.76	100.82	101.83	97.746	99.935	101.42	95.811	92.574	103.31	105.03	100.04	102.33	99.397	98.725	97.224	107.62	107.16	101.63	98.599	104.53	102.29	99.517	104.87	94.525	101.66	94.166	101.05	95.971	102.32	94.472	94.703	104.54	108.64	101.24	101.6	104.75	97.178	91.241	104.65
96.751	105.68	104.78	94.462	111.99	110.75	106.74	108.01	100.48	106.59	103.09	118.27	101.22	102.84	109.44	108.11	104.89	98.053	107.34	106.1	110.31	105.17	110.79	103.93	99.169	109.77	105.01	96.116	103.29	106.69	100.25	96.338	111.76	102.58	110.06	114.28	105.92	107.18	103.85	99.697	94.326	104.16	106.06	100.96	110.85	109.4	110.81	97.889	101.75	103.17
113.45	106.66	113.91	115.16	112.43	110.07	115.51	104.56	112.23	120.07	113.04	115.3	113.25	117.94	117.4	108.37	119.05	105.17	104.12	106.19	118.7	117.5	105.79	114.51	116.68	116.62	106.56	109.58	112.28	113.22	114.29	104.74	110.63	109.28	121.27	113.93	117.03	115.17	118.49	123.38	109.38	107.49	129.32	100.29	113.5	107.62	112.07	115.54	113.23	113.43
106.37	92.949	111.45	99.883	100.77	103.36	107.19	105.36	108.33	108.37	106.93	110.83	99.456	105.09	96.441	111.4	108.85	104.94	106.07	97.442	105.86	111.1	113.96	108.61	105.76	107.1	102.72	104.85	110.5	108.1	110.75	108.32	110.53	99.127	111.86	100.63	103.65	101.64	102.66	104.33	109.01	106.66	117.07	117.46	114.38	100.55	108.19	109.42	100.75	111.02
105.06	100.72	102.99	100.86	99.07	112.09	110.1	107.05	94.79	101.76	111.42	97.835	109.23	108.44	104.18	105.9	105.53	108.61	101.63	113.73	105.28	102.91	103.54	102.35	101.85	103.11	112.1	116.22	100.14	104.78	101.32	109.11	108.57	111.6	106.14	102.77	108.29	107.75	106.95	104.06	93.157	111.16	103.53	98.606	105.96	100.53	111.46	109.08	102.54	107.31
110.16	105.76	107	108.49	110.02	112.14	121.31	103.62	111.51	96.759	109.55	107.69	108.04	117.09	114.52	120.45	111.52	111.23	121.53	114.72	101.51	114.44	110.31	116.35	110.21	117.12	111.68	106.17	103.67	103.95	113.54	111.43	110.57	109.98	105.64	107.36	109.27	107.28	115.91	106.77	109.15	114.73	111.16	104.76	106.61	113.68	107.55	117.18	111.24	113.92
104.54	107.13	107.05	101.97	108.08	103.77	113.53	101.81	110.98	111.49	109.14	111.64	105.9	112.18	102.93	106.22	100.46	110.79	105.72	102.78	107.49	105.5	109.94	99.313	105.6	105.54	100.47	108.3	105.9	106.3	109.77	107.5	100.79	113.02	101.13	92.579	118.33	102.74	104.69	107.67	108.66	104.75	110.16	107.78	109.3	114.21	114.27	107.07	106.07	105.63
99.811	97.854	97.778	108.09	95.953	101.8	96.309	101.31	90.547	101.43	93.608	91.771	96.741	99.314	101.42	104.88	109.45	97.315	107.15	100.59	103.64	103.15	101	98.949	95.806	102.38	93.279	99.225	102.87	104.68	108.92	94.098	88.981	101.95	99.428	105.4	98.317	96.08	98.207	107.8	97.451	99.845	89.199	95.207	107.62	99.448	99.991	100.74	101.95	104.28
109.24	95.155	113.39	113.48	111.45	102.6	105.76	101.11	108.04	104.02	101.9	93.203	107.68	103.72	105.82	105.58	102.25	105.07	105.85	107.39	106.19	100.78	109.19	103.86	104.95	99.715	109.83	111.09	115.15	112.34	112.6	104.53	103.69	107.36	99.419	105.12	92.855	100.82	106.12	107.86	106.01	100.09	102.36	109.26	106.02	100.55	99.53	99.495	105.44	96.582
110.75	105.93	100.8	109.13	116.14	114.5	110.99	113.89	106.42	106.05	104.96	113.61	115.09	113.35	112.11	107.16	114.99	100.05	108.81	115.41	113.32	106.92	109.71	106.99	113.09	106.81	110.69	113.8	107.25	111.17	112.44	104.47	111.28	103.75	105.24	107.76	105.88	101.82	101.04	113.6	109.18	105.02	111.21	109.94	110.78	112.41	121.16	114.18	109.97	108.12
103.92	120.82	111.66	109.39	110.23	110.03	101.65	111.73	119.24	113.29	122.92	98.765	104.05	111.05	103.69	118.1	104.4	104.12	106.47	101.23	115.34	107.19	117.88	118.6	96.879	111.15	116.02	112.91	107.2	110.1	115.5	106.9	111.8	113.57	117.59	110.38	117.95	101.27	116.93	111.1	112.72	111.55	102.51	109.56	114.62	112.3	109.99	111.39	112.02	112.18
104.71	101.66	95.601	102.58	99.175	96.854	97.15	97.661	99.791	100.38	98.364	101.14	99.568	109.65	96.445	101.91	93.118	106.46	105.49	94.436	102.87	93.17	96.355	102.38	85.712	101.31	93.661	101.57	99.969	87.236	96.368	107.61	99.257	95.371	104.03	100.16	99.861	103.08	93.434	101.96	103.44	99.933	104.43	98.885	98.836	99.351	92.921	116.21	104.12	102.16
114.74	111.03	110.85	111.3	110.97	124.3	111.9	124.54	107.79	121.59	109.97	113.97	114.25	117.72	110.49	110.22	116.11	102.81	105.35	113.67	114.23	111.78	111.27	115.16	108.75	111.51	102.78	114.58	109.69	109.39	114.99	127.53	109.12	107.34	113.05	118.06	115.49	117.66	102.79	112.92	106.38	110.21	117.17	116.47	109.87	113.33	106.16	115.02	105.66	107.43
114.96	115.53	116.69	113.6	107.44	106.19	99.748	114.62	118.03	111.37	111.01	110.14	116.96	99.241	119.79	112.25	113.42	110.8	109.21	104.79	110.44	122.94	107.42	116.12	113.53	108.19	105.88	112.39	105.98	110.68	109.89	110.34	112.49	107.34	114.03	119.78	117.3	112.41	116.16	114.25	106.73	119.35	101.97	113.5	117.19	115	119.39	103.15	108.73	113.91
104.46	109.72	111.22	114.65	112.48	107.32	110.74	99.519	104.36	106.98	108.71	102.26	93.914	105.64	107.2	106.13	101.71	111.75	101.92	111.88	105.31	111.47	106.59	106.04	105.89	104.42	104.47	106.19	105.57	104.5	103.85	101.56	102.28	103.86	106.09	105.19	106.33	100.79	89.686	103.79	108.38	99.724	96.859	109.68	102.93	97.427	98.994	107.47	102.62	110.76
111.2	102.21	104.78	105.88	102.79	103.56	105.06	104.22	99.933	113.08	105.14	117.91	105.95	107.75	107.32	114.19	105.56	112.11	102.84	102.23	102.2	97.257	107.13	104.37	100.15	99.803	106.01	108.55	102.19	112.42	104.62	109.72	101.87	109.68	96.745	107.09	102.64	106.23	106.14	107.71	109.49	104.84	103.24	110.84	108.76	100.94	105.39	111.36	103.75	117
102.12	103.82	99.746	97.146	86.831	95.105	106.78	97.365	113.49	90.968	97.162	101.02	101.14	99.406	105.34	97.647	101.08	105.63	98.239	96.377	103.37	106.68	92.343	100.5	102.17	101.38	97.345	108.68	101.96	108.44	94.517	89.111	95.514	104.07	101.43	95.256	97.879	100.97	97.011	97.097	103.23	96.393	98.645	100.58	105.07	108.75	102.2	102.9	98.21	101.56
112.24	103.61	103.49	107.63	108.44	107.37	106.34	113.73	100.59	98.928	105.62	105.89	110.08	102.21	107.72	106.03	114.31	104.38	105.9	101.41	102.84	102.87	111.81	105.92	109.07	107.2	108.86	101.9	95.748	101.15	100.06	103.43	107.41	104.72	105.85	105.4	104.93	105.52	105.52	108.69	99.607	96.416	100.94	95.773	111.26	100.42	102.09	91.33	103.6	104.26
111.13	101.29	114.68	116.42	113.45	119.44	110.13	107.26	116.76	108.68	111.95	112.97	109.38	108.22	116.47	112.89	105.57	117.68	112.88	113.74	111.95	108.62	101.44	115.71	110.72	110.38	102.8	102.19	107.93	97.7	104.12	102.61	108.64	113.85	108.5	108.56	111.12	116.54	112.36	108.92	105.2	111.27	112.1	106.94	112.93	105.66	111.87	106.51	116.95	98.285
116.5	111.15	105.57	118.47	116.51	112.6	112.18	109.89	113.12	107.44	114.75	115.38	116.36	108.98	104.63	107.55	112.74	108.07	113.44	112.72	121.55	109.57	114.07	112.21	108.48	113.53	105.89	111.93	112.99	116.28	105.61	113.73	114.87	115.47	107.89	115.34	114	120.27	105.64	110.53	112.04	119.81	115.62	108.37	118.46	107.93	113.09	112.65	115.82	113.41
106.98	108.92	106.75	108.35	103.69	120.47	114.68	104.22	108.21	111.53	111.27	102.9	108.54	109.34	105.79	112.72	113.97	115.56	103.96	103.02	108.36	110.37	117.69	97.866	112.4	111.41	114.55	115.06	115.22	113.13	105.38	113.68	106.08	109.09	106.84	106.9	116.52	106.8	111.01	113.51	109	108.21	112.93	114.54	109.99	112.26	104.28	107.6	106.34	105.29
115.18	113.99	117.29	120.89	119.39	114.47	116.65	115.67	124.05	126.55	110.65	111.99	118.26	118.22	111.85	117.94	128.94	119	110.86	133.38	122.98	116.18	122.67	101.63	118.2	111.13	113.33	117.79	124.11	111.28	114.93	114.32	119.68	118.66	117.41	121.48	112.1	118.32	107.83	115.1	124.89	115.11	116.53	110.1	118.13	112.31	118.36	119.82	113.23	120.59
102.94	110.84	92.511	106.54	104.07	104	111.78	93.296	99.678	111.55	98.85	98.348	102.91	103.32	105.74	102.76	108.5	94.997	107.04	99.221	101.53	99.17	104.74	105.14	99.717	105.1	107.28	101.04	108.62	108.91	103.41	100.51	94.981	100.84	104.81	106.16	108.42	101.03	111.19	112.23	107.07	95.283	103.33	111.82	99.653	106.17	109.69	104.72	98.019	99.913
107.5	100.32	104.66	105.05	113.85	106.71	107.65	105.57	99.766	105.89	101.28	109.61	100.13	113.14	105.98	97.078	102.48	100.77	101.6	118.97	104.4	100.3	97.511	100.73	116.09	102.5	105.4	103.64	103.32	101.99	99.701	103.89	98.382	102.49	109.06	91.352	111.71	108.65	110.45	96.532	102.16	113.2	111.75	106.38	109.74	110.31	104.44	118.35	103.6	109.05
112.88	100.07	102.7	109.08	101.98	112.24	104.67	103.26	105.05	110.69	112.2	108.16	109.95	109.8	103.98	103.05	117.58	104.79	88.925	109.79	103.94	105.47	109.11	102.56	111.33	105.85	108.69	99.901	102.09	103.97	102.24	105.37	100	97.965	112	101.99	108.98	99.611	106.28	112.21	100.95	107.93	106.59	105.45	109.15	107.45	95.854	97.345	99.822	102.7
98.264	106.6	110.54	98.75	96.846	99.262	109.74	111.7	101.16	107.98	102.05	99.198	107.55	111.12	99.466	106.64	99.385	102.93	103.29	108.09	103.93	106.51	111.06	108.72	104.92	108.06	106.34	107.8	101.09	105.11	107.25	107.05	107.25	106.41	109.2	102.01	105.49	106.61	112.09	105.07	108.51	107.17	114.74	111.43	112.42	109.59	111.35	115.35	96.613	105.33
89.334	100.77	99.401	118.67	107.72	101.78	112.63	97.188	112.12	104.81	102.93	101.06	111.12	105.34	96.091	112.66	100.34	104.11	102.12	99.368	102.88	104.42	104.86	99.649	104.78	100.19	106.42	97.104	105.63	104.29	105.63	107.43	101.77	92.842	99.672	99.617	109.67	112.07	105.99	95.317	99.864	95.599	99.13	116.08	104.98	100.32	111.37	117.28	108.6	105.16
114.35	118.36	107.64	115.56	111.58	110.3	109.29	112.57	112.56	107.67	107.32	112.84	107.58	120.5	111.93	115.52	121.54	118.73	117.63	119.82	120.16	99.025	111.78	119.13	112.67	105.09	110.48	114.01	113.71	105.92	117.46	103.48	110.82	106.41	115.82	105.82	107.2	112.35	110.15	106.37	118.35	108.41	115.26	123.76	116.94	114.27	111.13	119.04	111.41	114.1
96.103	103.01	101.92	98.112	111.66	104.75	102.12	100.73	95.481	93.321	91.837	96.528	96.001	105.68	103.76	93.949	94.859	108.76	99.071	102.76	100.63	106.11	98.255	101.77	97.049	99.844	94.212	100.74	105.6	100.17	98.304	110.26	100.6	108.46	97.051	100.24	105.68	98.492	93.392	100.86	94.713	101.09	98.823	101.05	95.281	104.58	107.31	103.48	99.366	94.044
118.81	109.99	113.05	117.37	108.57	109.72	111.85	103.31	105.07	117.15	103.68	109.49	103.2	101.44	111.3	116.57	122.43	112.03	117.3	112.92	107.19	101.42	109.79	99.158	98.271	108.05	110.59	107.16	106.51	110.71	107.22	109.2	115.88	113.37	117.52	114.35	108	119.55	106.03	114.56	110.54	120.74	113.21	114.39	102.58	110.72	110.67	109.96	116.87	101.32
112.07	123.71	116.97	125.13	127.11	113.84	117.82	118.87	130.61	123.83	123.54	113.14	116.93	121.43	119.28	118.86	120.77	118.35	123.1	121.26	123.94	125.07	117.25	112.38	117.75	112.42	121.41	118.37	119.51	120.32	110	115.42	113.32	115.81	118.67	120.44	114.47	113.56	116.62	127.86	117.42	123.26	110.62	115.77	116.61	117.07	116.12	116.19	112.05	113.96
99.983	107.7	102.08	115.23	100.8	102.48	99.974	103.1	106.04	101.97	112.07	108.83	108.32	100.67	105.17	108.48	104.19	114.13	99.763	102.91	104.46	104.49	111.07	113.27	113.07	115.1	99.985	112.02	115.55	101.93	101.94	98.427	108.13	106.87	107.01	107.19	99.356	109.72	108.74	110.59	104.72	99.324	100.76	105.31	107.99	111.05	106.36	114	111.24	113.56
105.51	100.38	108.75	116.02	114.59	106.27	114.69	121.6	104.92	113.63	110.82	110.5	112.79	111.47	111.14	115.37	111.61	111.65	106.81	104.04	109.16	119.22	109.25	97.51	117.6	101.6	101.08	110.05	117.4	113.4	102.46	106.18	117.28	109.71	109.68	116.51	108.15	108.04	117	106.1	108.6	113.47	108.64	112.67	100.5	111.7	109.1	113.1	109.93	118.91
109.42	107.49	110.64	99.226	110.3	106.29	109.28	116.31	98.99	106.98	104.51	112.19	108.65	115.1	113.14	111.86	108.03	107.32	104.22	103.75	113.14	112	101.11	97.168	102.9	110.78	104.38	103.31	113.89	113.37	111.01	106.28	112.26	109.52	114.33	111.19	99.044	106.62	111.48	120.72	113.93	107.03	106.88	112.42	105.56	115.98	117.13	110.93	113.75	113.55
106.69	97.341	107.19	107.06	105.09	102.17	112.26	100.66	101	103.92	111.38	112.48	115	104.48	109.29	107.73	105.06	105.77	115.02	109.54	104.93	105.62	107.01	99.867	112.85	107.46	106.68	114.74	101.85	108.4	103.99	100.31	103.29	108.28	102.9	104.06	111.59	103.14	105.55	97.822	103.2	99.616	108.55	102.83	104.31	109.32	107.86	101.61	106.68	112.35
101.66	99.729	103.41	102.11	101.39	106.82	99.099	105.31	107.05	94.137	94.292	98.168	96.766	89.24	92.923	96.301	100.73	108.68	93.403	100.43	110.61	93.881	92.652	99.501	108.35	109.05	101.69	111.33	92.388	96.699	104.06	102.84	93.248	99.606	97.198	105.45	88.256	103.37	100.65	103.67	95.406	101.38	95.686	99.542	104.82	94.675	101.08	109.08	91.621	93.709
97.768	99.88	108.25	99.469	102	99.389	106.98	106.8	104.1	111.52	101.49	101.03	97.026	102.46	101.05	103.39	98.748	94.42	100.51	107.37	100.99	119.38	105.62	106.44	106.32	109.68	100.13	98.743	104.65	112.36	102.9	94.202	101.86	102.91	110.32	96.391	98.789	93.457	104.21	95.989	105.37	104.39	106.6	101.84	99.168	95.375	101.77	103.9	98.83	106.91
109.53	106.28	106.66	96.64	101.71	110.19	110.17	112.96	105.15	107.09	106.65	95.981	105	109.64	100.44	106.87	106.78	108.82	104.53	111.83	104.23	102.54	107.14	107.23	105.11	95.995	114.42	98.728	102.58	106.87	107.38	112.02	106.59	104.37	119.65	99.664	114.91	103.27	97.283	104.05	107.57	115.92	99.62	113.09	98.558	105.22	105.33	99.5	111.79	108.58
111.53	113.58	111.51	109.99	121.55	108.75	113.77	115.87	110.15	108.44	108.29	120.11	102.55	105.33	112.85	111.13	111.92	117.46	101.37	113.02	105.75	113.22	115.61	119.93	119.21	116.84	116.01	117.95	118.12	121.03	115.1	109.73	111.93	111.38	112.7	102.16	105.13	109.4	119.29	109.79	110.16	101.49	106.91	116.07	101.55	110.77	108.25	112.51	108.76	105.63
109.41	111.92	115.62	109.15	117.73	112.1	110.94	108.93	109.26	105.37	109.61	115.15	106.04	118.09	113.64	106.24	116.25	105.32	118.48	101.62	110.93	99.658	114.06	112.85	118.6	115.1	107	105.12	106.46	105.64	115.89	109.25	108.09	114.97	108.4	106.06	104.51	112.66	111.59	107.16	112.1	113.7	103.42	113.41	105.67	110.86	110.79	107.86	108.53	107.52
97.996	104.35	103.84	112.92	106.46	105.2	101.73	99.498	108.06	108.51	109	97.818	109.07	105.62	98.689	109.1	116.25	101.88	107.47	100.85	107.98	101.6	109.55	105.87	100.8	97.616	109.64	115.77	101.78	107.04	109.29	112.7	109.86	109.93	114.98	112.25	110.33	99.058	99.274	105.73	104.96	93.191	102.61	105.76	109.66	114.07	99.843	111.77	100.15	107.5
98.334	101.16	106.7	102.79	104.75	109.02	110.08	94.095	103.41	101.13	105.43	104.03	114.47	106.22	106.14	104.99	102.59	96.097	103.32	109.13	107.97	107.88	104.93	105.03	106.49	105.42	92.937	102	112.07	101.51	97.396	114.98	103.81	108.27	96.718	110.24	105.96	104.58	102.81	106.4	108.45	105.12	101.86	94.684	110.42	105.34	107.15	101.58	99.277	106.75
109.08	103.01	100.72	94.968	105.78	100.08	97.776	101.87	110.61	102.92	106.77	104.18	108	103.68	102.31	102.77	101.7	103.08	89.898	106.15	106.45	103.72	98.921	108.41	113.04	105.1	108.67	102.38	99.722	108.93	99.404	103.34	106.58	105.48	101.91	111.09	103.61	98.802	101.38	100.12	106.57	97.129	115.12	112.09	98.773	104.12	95.579	108.41	102.98	102.2
101.94	101.91	103.18	96.12	100.53	100.37	99.195	103.05	99.312	105.86	102.64	105.13	105.71	95.862	101.64	104.92	95.816	99.786	100.3	113.14	90.293	102.57	90.667	103.06	99.452	98.339	91.509	99.09	100.28	105.27	96.997	105.99	94.654	105.69	98.507	101.52	93.327	94.781	107.38	96.795	99.783	95.19	97.326	97.331	102.65	97.629	103.56	106.16	100.86	100.06
112.26	108.23	120.19	116.1	119.35	119.51	114.07	107.47	105.83	105.63	118.76	118.53	108.11	115.22	119.27	115.9	110.9	116.6	106.83	106.24	107.93	125.06	103.11	115.8	117.3	111.08	115.24	109.31	110.05	115.96	105.79	120.26	113.17	106.43	112.47	108.68	114.47	110.56	112.62	116.05	101.57	115.73	107.46	113.85	112.12	114.92	115.37	103.29	104.65	118.27
105.34	109.47	111	105.66	96.362	103.05	111.93	112.49	113.53	102.32	102.48	109.46	106.34	102.65	108.69	113.94	103.24	104.82	103.14	114.42	111.68	104.48	98.865	108.93	105.61	106.63	108.91	112.16	99.616	101.47	100.23	107.32	98.157	109.65	104.01	111.51	111.75	108.58	111.67	110.9	104.31	105.96	110.25	109.16	109.08	114.82	107.81	108.04	102.63	108.74
115.16	108.65	103.4	108.28	113.25	103.3	113.64	107.42	103.14	109.24	109.34	107.67	111.32	105.38	106.16	110.08	113.64	100.98	101.17	97.181	110.22	106.07	106.55	112.13	98.374	105.29	106.69	101.1	108.89	113.82	107.4	105.72	104.63	103.12	110.71	107.4	97.037	109.52	107.3	98.595	109.37	105.34	99.905	114.82	107.75	107.29	100.7	105.69	112.48	107.21
110.41	105.67	112.51	116.47	114.85	107.59	104.35	108.33	106.83	123.69	113.16	115.29	112.93	104.84	110.1	117.13	102.94	118.48	111.38	105.18	102.38	108.38	112.59	106.37	118.24	100.05	108.41	114.43	113.46	110.99	116.38	104.83	104.04	117.26	105.93	102.41	106.64	108.39	104.8	108.66	107.72	108.96	114.68	110.69	108.17	99.566	104.84	109.31	115.56	110.87
95.677	106.27	109.91	102.27	102.8	102.81	116.59	114.77	99.669	114.26	107.29	104.55	102.26	111.47	103.03	103.88	110.94	107.25	110.32	99.256	105.64	103.18	107.24	112.2	105.15	107.56	107.61	107.75	112.85	112.98	100.32	112.39	104.71	102.51	104.53	101.91	102.42	100.25	113.15	108.43	104.63	103.85	110.33	118.93	106.32	104.73	104.29	105.5	102.55	109.29
102	106.42	105.52	113.66	104.52	103.17	106	105.12	99.657	113.43	111.62	106.46	108.72	109.83	102.72	108.14	105.8	101.71	108.3	112.57	101.59	99.216	106.62	110.4	100.24	106.15	111	105.57	107.9	112.51	108.5	103.57	101.47	108.39	108.82	99.065	107.06	105.29	109.07	111	90.934	103.69	100.68	110.4	113.71	112.71	94.999	96.274	97.859	112.38
110.82	119.73	100.75	114.41	117.32	116.85	117.07	114.98	110.93	117.68	110.68	118.11	110.67	112.55	110	119.24	106.9	110.47	112.98	103.84	116.58	107.68	107.91	109.33	111.8	107.44	116.58	110.46	103.92	116.68	100.37	105	112.27	112.36	104.81	111.96	113.91	106.39	107.31	106.05	107.46	103.71	113.32	108.92	112.95	115.99	108.46	107.14	108.5	111.03
102.25	108.67	109.28	102.47	103.47	94.354	105.84	98.671	104.63	107.76	95.301	111.73	105.02	107.48	101.48	105.07	107.67	109.95	96.517	101.47	111.3	111.79	111.74	108.24	103.42	111.46	108.88	96.294	111.99	106.73	101.07	101.62	95.723	99.108	101.69	106.24	108.2	108.54	101.96	105.27	112.28	110.3	111.5	107.09	104.09	104.01	104.93	106.88	102.96	103.83
85.229	101.26	103.21	103.55	100.87	104.93	107.96	93.29	100.11	96.874	93.168	103.15	97.661	105.48	101.87	96.37	104.94	97.125	104.91	105.76	97.912	106.67	90.044	96.409	102.95	98.94	105.96	98.783	106.22	105.05	95.728	98.348	99.813	96.238	98.8	101.32	100.93	91.746	101.84	102.2	97.942	103.92	96.629	102.92	102.38	104.84	107.39	93.87	101.22	102.04
104.53	105.12	105.88	107.93	102.17	106.54	108.29	103.01	102.28	104.72	106.28	101.71	95.023	114.33	122.84	101.7	111.03	105.71	109.13	103.68	98.603	99.739	113.64	97.34	104.15	111.92	98.395	99.008	106.85	107.37	105.59	102.65	101.35	102.69	112.06	100.38	94.684	104.4	112.26	100.78	105.06	95.486	99.742	106.98	100.11	100.7	106.35	99.364	115.25	111.61
104.64	98.943	102.72	99.275	97.43	100.18	103.02	106.36	94.901	103.86	104.7	102.54	94.022	100.18	97.019	104.46	99.822	93.582	96.968	95.537	98.36	107.8	89.997	87.379	92.12	106.47	108.6	106.97	97.524	97.498	97.907	94.444	97.184	100.81	94.09	102.42	98.391	102.39	96.533	93.327	100.73	94.156	94.261	102.58	103.13	104.34	95.153	101.57	91.348	106.55
110.72	109.39	106.88	115.84	114.37	111.46	110.38	117.85	104.33	116.02	113.18	114.22	114.56	117.2	112.05	113.84	118.71	119.55	111.57	113.84	117.13	113.71	119.51	106.67	112.76	114.22	116.61	110.7	109.9	109.95	108.45	106.5	114.62	110.99	106.29	112.69	107.1	106.99	118.09	114.52	117.22	105.17	107.95	111.42	116.7	117.78	116.17	103.61	101.19	114.33
105.82	104.99	121.06	112.78	118.01	104.09	112.62	105.1	112.67	104	111.68	106.48	97.189	105.18	112.44	96.513	111.01	107.03	103.91	120.95	106.42	105.6	111.19	103.68	107.27	113.1	110.73	98.48	107.52	101.09	106.63	110.14	113.39	114.06	112.59	109.27	109.85	107.94	122.04	98.342	109.81	107.8	115.81	100.17	110.7	100.61	116.54	103.32	111.67	112.19
109.59	105.88	105.88	113.09	105.05	106.99	117.23	111.59	114.5	112.81	115.8	121.75	118.15	108.47	115.12	113.13	113.56	117.54	112.18	111.42	109.15	115.71	115.2	111.99	113.12	109.36	120.06	115.06	106.56	113.4	110.17	104.33	116.22	119.75	110.47	112.35	116.93	105.45	113.56	102.35	103.36	110.09	113.01	104.29	110.06	113.75	107.41	116.63	113.41	112.68
97.588	91.359	100.47	87.837	102.1	104.04	99.957	94.614	90.549	93.193	97.623	110.46	95.289	100.65	103.82	89.606	97.287	94.132	92.02	96.688	97	101.81	104.56	101.94	100.65	111.29	103.74	102.65	101.75	97.952	100.77	95.572	98.636	99.237	106.51	100.99	91.659	101.59	105.82	99.281	104.42	98.318	93.049	102.91	92.439	99.923	101.05	101.48	99.101	103.06
121.89	124.66	109.7	103.49	116.06	117.55	120.56	113.36	117.84	116.54	123.73	123.05	112.85	117.11	105.48	123.47	120.66	120.49	117.2	121.33	118.96	112.08	113.93	116.73	123.94	123.9	122.94	120.73	124.77	114.98	113.19	120.04	119.18	120.07	128.04	124.66	115.96	121.7	121.02	116.98	106.05	116.52	113.38	110.36	114.73	108.73	120.34	110.74	122.12	113.73
98.146	104.69	105.69	112.21	111.01	111.62	109.34	107.43	109.79	100.76	107.14	107.42	108.7	98.034	104.88	113.51	111.08	110.49	105	119.45	102.03	98.594	102.14	91.245	107.31	104.51	102.54	97.832	105.42	104.52	102.33	101.29	107.55	111.63	107.23	109.89	101.13	100.84	108.86	99.696	101.92	115.29	98.333	103.07	98.595	111.02	101.41	102.7	100.88	113.66
121.33	129.33	112.48	116.61	127.1	120.58	112.01	107.61	115.54	121.25	115.38	110.84	119.89	121.49	117.13	113.17	118.89	116.32	116.08	116.24	113.8	121.75	118.45	108.23	115.94	111.99	110.63	117.52	120.78	117.84	128.66	125.33	120.88	114.69	118.44	122.23	125.43	120.41	113.35	120.65	124.89	124.66	127.53	114.88	110.46	115.78	120.23	122.87	120.81	120.96
102.89	107.75	113.53	106.99	110.44	111.39	114.7	106.39	107.11	102.46	106.94	103.54	99.607	105.33	97.293	104.51	106.16	101.74	112.86	99.014	110.18	107.19	110.08	117.41	104.77	107.49	104.67	104.08	106.86	103.01	101.77	109.16	113.64	113.25	110.15	103.98	109.32	99.991	109.65	108.28	109.7	102.79	105	106.91	103.25	98.61	108.84	113.13	97.464	104.23
106.55	107.05	102.18	109.34	100.41	111.38	103.32	101.45	104.56	106.75	104.96	103.01	107.78	104.38	95.434	101.84	108.27	109.37	104.26	106.49	116.34	104.96	99.3	106.12	95.903	99.799	104.91	101.9	101.22	104.81	110.37	106.36	101.8	100.39	116.3	102.91	98.388	111.33	97.113	104.72	113.25	104.52	99.671	102.5	105.33	105.75	111.08	107.62	99.478	103.03
100.37	112.86	110.08	111.27	104.28	112.07	97.862	103.23	102.63	107.87	110.37	92.561	101.69	102.79	100.77	112.72	108.59	104.76	104.03	111.1	98.679	110.86	106.35	104.53	99.148	106.87	110.22	102.86	107.8	105.58	111.33	107.75	107.06	107.81	104.99	103.38	107.85	108.91	103.73	100.55	110.61	112.97	108.5	110.1	109.82	102.68	108.25	110.39	110.06	110.92
102.58	109.01	100.69	114.3	101.04	110.22	117.71	105.6	113.11	105.9	104.78	108.89	103.85	105.54	118.05	102.12	99.805	111.89	105.13	107.36	110.12	106.65	108.24	106.88	102.77	106.1	111.84	114.9	105.28	105.81	107.77	104.48	105.09	114.01	102.88	105.19	101.68	98.621	100.23	106.5	105.34	109.33	107.86	107.81	96.241	100.84	110.08	108.09	108.71	108.73
100.68	94.59	95.128	90.858	102.23	102.48	96.197	102.26	99.816	95.081	101.86	93.636	95.729	90.172	98.728	100.82	96.512	101.47	97.151	96.918	102.99	104.09	94.896	99.793	99.896	92.802	96.176	101.8	105.47	106.06	107.69	113.67	100.9	101.83	104.23	88.546	103.38	99.389	97.58	110.61	97.949	105.62	103.52	104.32	97.315	95.266	99.329	97.679	104.21	100.51
101.32	118.7	106.67	111.75	102.15	97.645	99.878	106.41	115.52	113.5	106.27	103.87	104.68	105.37	106.05	114.05	99.711	94.248	109.71	104.07	102.59	108.57	104.9	94.392	103.03	103.71	111.61	103.09	106.79	105.76	101.6	100.55	96.069	109.84	102.03	108.32	111.21	110.41	98.29	102.54	103.68	107.85	101.77	104.91	116.46	108.37	105.18	104.39	90.933	103.22
103.41	116.17	103.86	106.49	107.92	109.56	107.03	109.21	107.07	112.58	95.519	113.02	99.27	106.04	104.36	103.09	112.3	111.21	113.51	100.23	106.83	113.21	109.46	105.02	106.05	104.48	103.28	113.35	103.91	99.821	102.8	107.26	107.77	110.54	115.23	103.6	102.55	105.46	111.11	113.46	116.07	111.27	104.99	97.797	103.39	115.06	108.73	102.38	99.451	113.76
104.7	105.98	104.4	105.1	106.41	104.38	96.575	102.85	99.701	112.45	103.58	95.187	105.87	104.68	99.956	110.05	108.97	92.825	101.02	104.49	104.67	99.017	102.3	114.55	101.56	104.63	109.11	97.538	103.39	101.87	105.2	106.56	104.14	107.12	104.45	104.96	102.66	106.7	105.12	96.795	105.03	101.5	100.97	102.58	113.9	100.1	98.955	109.94	106.58	97.693
115.41	111.9	106.86	110.52	109	105.46	117.25	105.08	103.76	104.18	106.2	104.31	94.874	109.71	108.13	108.99	108.24	116.39	98.557	109.27	116.25	110.51	106.86	103.93	104.67	106.86	108.71	112.12	95.813	104.42	107.07	106.9	102.03	106.25	111.03	109.43	112.24	117.89	102.26	111.4	110.26	95.761	95.311	107.4	107.33	93.911	105.55	111.34	98.799	109.01
103.94	104.14	104.43	106.71	104.26	106.98	112.64	118.55	100.85	105.5	104.6	103.8	113.93	101.61	103.46	109.76	110.68	110.22	109.18	105.08	110.95	111.86	110.7	103.14	101.58	102.57	103.64	104.32	102.8	100.35	111.81	111.42	113.21	104.26	102.69	105.85	102.03	110.93	106.28	109.84	101.06	110.93	109.81	102.1	97.528	102.33	106.41	110.95	110.18	108.78
112.48	108.29	119.23	109.12	108.06	109.77	109.46	107.06	109.96	106.2	107.79	113.82	105.84	113.58	112.37	111.73	114.4	111.24	112.08	109.97	109.96	117.82	120.37	114.42	103.96	108.09	108.95	114.11	111.62	105.68	111.22	108	111.83	104.57	110.51	115.43	108.49	106.76	110.63	122	114.12	111.37	112	111.2	112.53	102.94	105.85	115.89	105.27	112.07
116.89	110.69	102.09	100.3	109.6	107.91	114.78	107.77	110.93	114.81	107.15	101.97	113.85	107.34	107.09	113.97	112.65	107.24	106.11	101.93	105.9	99.667	97.767	95.822	109.82	111.74	108.84	102.62	110.62	107.55	105.72	107.17	101.46	108.07	105.19	113.66	107.88	111.03	102.69	105.83	98.321	108.92	109.91	103.78	106.64	112.09	110.01	94.105	117.09	103.96
102.2	125.45	119.97	106.98	98.64	116.34	115.88	109.77	109.97	110.54	112.24	120.82	106.85	108.65	115.54	104.48	116.87	123.96	111.48	121.72	107.18	105.06	104.35	113.07	112.47	108.26	119.86	115.08	116.96	107.86	115.82	111.97	108.67	114.76	110.93	101.46	116.89	115.98	114.43	113.34	108.62	109.7	111.01	107.9	111.12	103.52	119.53	118.89	118.04	106.38
104.16	108.81	106.96	98.821	105.29	102.23	110.89	107.02	104.48	113.03	106.74	104.02	108.01	113.27	106.65	108.41	109.66	106.16	105.85	97.013	106.92	108	106.83	110.93	102.39	102.34	109.81	107.8	103.64	112.18	116.07	90.731	107.9	97.566	104.1	115.83	101.31	105.22	102.51	97.848	108.16	103.78	108.51	110.76	105.14	99.237	109.84	111.12	103.72	103.73
106.72	100.58	118.82	106.44	104.62	105.24	102.26	105.72	108.08	105.34	101.45	105.73	107.58	105.98	105.62	111.15	113.35	108.77	113.28	101.09	101.73	99.865	110.42	109.53	111.63	115.22	101.87	103.07	97.899	108.54	107.27	101.67	97.562	112.78	104.76	105.54	109.7	104.53	112.45	102.85	104.96	105.59	107.16	109.53	93.149	105.19	114.9	105.2	102.78	115.87
92.96	97.562	106.22	94.074	98.944	99.216	93.689	98.926	102.25	89.459	98.576	103.01	96.534	109.26	103.62	96.131	96.596	96.628	100.03	111.51	104.89	101.74	102.05	100.03	100.82	102.68	100.72	102.49	98.737	93.795	98.8	98.5	105.27	106.13	92.474	101.21	103.09	95.068	102.48	97.203	103.47	97.935	100.91	96.225	105.13	92.183	100.88	103.36	96.952	101.82
116.62	112.74	111.29	117.5	115.71	112.41	120.87	108.18	109.17	123.53	109.17	112.87	111.78	120.45	108.34	121.56	116.27	104.26	121.65	110.87	120.41	113.03	119.77	107.02	114.2	115.75	117.39	116.4	105.51	111.52	118.41	125.88	113.68	120.51	103.61	112.34	112.34	108.27	111.79	119.96	119.11	115.02	112.13	118.36	112.72	116.37	119.45	120.9	114.48	112.58
101.52	114.86	111.07	95.034	94.614	110.63	99.531	102.51	101.67	115.08	105.02	108.99	102.67	99.047	102.91	105.13	102.56	106.87	107.87	98.685	103.79	110.43	102.34	116.86	111.47	110.53	105.67	104.8	107.09	113.53	112.72	107.92	116.42	99.962	105.63	98.101	106.56	98.828	118.91	111.28	106.88	108.08	111.98	97.865	107.4	100.9	102.66	101.89	107.69	103.9
94.272	115.32	109.15	100.83	106.51	93.704	95.817	108.12	101.84	107.29	105.61	97.111	101.76	95.801	95.963	102	101.99	107.98	108.76	100.61	95.864	104.58	97.474	98.668	105.54	101.6	101.31	104.74	108.07	104.5	88.1	99.615	93.895	102.04	96.625	106.11	97.148	97.287	103.4	95.551	103.08	108.03	104.04	98.938	103.33	101.53	101.68	109.09	106.24	101.91
108.4	100.16	105.59	108.08	94.857	93.709	96.019	111.69	106.26	92.842	96.433	107.4	95.593	96.396	99.977	96.797	101.74	103.35	92.368	95.614	104.5	110.25	102.53	109.25	100.39	95.013	105.3	95.976	99.763	105.46	102.63	102.14	98.306	103.51	103.11	99.27	101.38	104.63	108.76	107.15	98.555	101.12	111.74	106.93	103.64	101.74	97.827	98.396	109.47	111.27
115.06	128.63	114.13	114.72	121.6	123.89	119.59	107.64	116.82	117.14	121.81	120.93	114.18	117.97	117.39	115.85	118.7	124.97	115.44	122.71	101.9	120.56	110.5	110.09	119.69	112.01	124.48	115.06	124.87	125.6	115.02	113.77	127.23	112.96	113.79	119.07	116.88	111.03	115.73	127.43	112.12	115.74	121.36	131.41	115.92	117.22	124.99	117.68	111.67	116.92
98.38	101.09	99.542	104.8	103.07	107	108.36	102.36	107.89	104.53	106.33	102.82	112.31	105.55	103.74	102.21	99.147	98.197	110.39	102.19	100.56	100.18	103.66	111	105.39	107.02	100.08	104.76	102.93	94.196	115.63	99.005	97.81	102.69	108.88	108.18	112.4	98.806	98.162	106.2	107.75	111.85	104.32	107.47	95.757	111.31	94.738	103.48	93.659	105.42
108.73	113.59	113.89	111.47	116.58	112.03	105.89	108.86	116.42	111.34	110.2	107.73	106.67	115.07	113.37	112.08	111.91	113.54	107.85	114.69	109.49	113.59	116.39	114.89	107.27	118.22	112.13	117.91	110.94	126.16	111.7	107.12	115.55	107.09	115.18	110.16	125.61	112.57	109.68	107.1	120.17	113.49	101.75	101.75	114.96	113.92	111.61	115.86	102.72	113.73
105.52	104.48	115.4	112.26	99.68	109.06	115.12	105.74	104.91	113.93	107.81	104.08	108.88	104.85	101.53	101.78	105.14	112.42	105.04	106.4	110.63	108.7	97.323	100.17	106.49	105.74	106.02	102.27	104.2	109.11	106.61	113.07	105.59	108.33	102.38	102.56	116.02	101.89	109.84	110.26	116.16	104.09	99.733	103.02	107.68	100.76	102.6	101.72	97.795	100.72
105.07	107.81	110.39	108.69	103.46	101.66	99.169	108.11	100.2	102.8	98.833	112.29	115.24	114	101.76	104.81	110.5	105.05	104.74	106.72	112.62	105.51	106.88	98.604	111.05	106.46	110.4	102.28	97.59	111.85	105.51	106.71	104.75	108.51	114.04	103.95	106.28	92.822	105.83	107.11	105.84	112.98	115.06	101.61	108.53	108.82	106.11	124.57	110.75	104.74
119.51	103.15	103.67	111.22	100.09	110.87	109.6	110.73	106.23	122.05	112.31	114.86	113.04	110.45	121.07	114.83	108.09	110.83	122.26	103.95	114.46	100.32	102.85	115.44	112.79	111.7	107.47	116.02	109.4	99.018	116.61	102.45	117.06	111.34	116.42	122.21	112.76	119.16	116.52	116.32	113.32	110.69	110.8	114.75	116.06	113.55	121.21	113.45	105.62	120.06
108.77	109.17	117.54	112.79	117.06	122.4	115.09	102.43	125.32	110.07	115.58	103.86	111.7	113.01	120.88	108.72	112.65	113.82	114.44	115.89	121.07	117.31	107.53	107.48	117.95	105.19	125.29	111.68	112.22	113.73	115.23	112.82	106.61	117.45	107.86	116.21	114.54	117.18	115.41	97.965	108.41	101.47	113.48	105.59	115.95	111.56	109.81	111.66	108.54	111.36
105.16	104.87	120.37	120.67	108.17	100.5	108.44	111.77	107.53	111.62	108.55	107.89	110.1	113.7	108.18	118.29	106.32	107.04	109.89	109.81	104.25	109.95	115.05	110.66	109.16	116.75	104.94	111.88	110.57	105.22	115.73	105.57	112.77	117.85	117.63	117.84	116.28	120.54	117.92	111.38	112.36	121.86	122.74	116.18	114.15	114.82	119.78	116.29	112.95	115.54
118.44	128.72	112.21	121.59	113.45	117.13	113.9	107.83	106.71	108	102.29	113.37	111.32	112.59	107.49	110.68	107.45	120.44	116.44	108.03	115.6	107.73	115.53	108.96	112.04	110.42	117.99	114.32	120.37	103.11	106.92	110.36	112.74	108.42	108.61	115.54	104.72	110.97	109.95	106.1	107.08	111.34	109.68	110.81	118.96	106.16	109.57	113.02	107.31	114.76
99.367	102.15	111.12	107.2	100	104.96	95.023	99.889	103.19	93.862	111.63	102.35	110.53	109.57	100.23	108.52	116.22	106.54	106.86	108.51	106.39	101.51	112.22	109.48	104.54	111.42	97.931	98.709	109.7	109.06	99.52	105.75	101.57	94.865	107.47	109.6	98.978	101.79	102.41	106.36	107.83	106.31	110	109.02	102.97	113.9	105.39	112.99	110.33	104.47
104.61	103.04	106.77	101.93	102.37	97.138	100.19	104.15	98.623	101.43	101.76	100.54	111.11	92.072	104.19	99.924	99.821	99.594	97.404	105	99.25	101.21	98.846	98.855	89.65	97.63	106.61	104.63	94.072	105.08	105.99	100.75	101.03	102.01	99.873	105.7	100.09	105.57	114.22	103.04	93.769	105.29	110.67	108.85	104.31	99.613	96.779	105.45	99.654	108.07
102.81	105.86	109.44	101.71	94.692	112.87	106.63	95.127	113	112.67	95.097	107.7	97.366	103.42	105.84	97.397	111.72	106.9	100.91	103.76	110.29	94.62	101.62	96.406	118.42	103.1	102.76	101.96	112.23	109.65	108.35	105.34	103.78	103.32	108.12	109.32	109.49	105.49	115.76	104.55	104.28	106.33	101.23	101.81	98.907	103.67	107.89	104.7	113.31	118.09
110.01	109.91	108.41	106.82	103.58	109.75	108.36	110.81	106.84	113.71	111.13	108.06	108.77	113.75	113.27	107.94	105.34	112.68	115.95	106.78	112.73	108.86	103.85	110.98	105.8	110.55	114.65	105.45	113.56	111.34	114.11	113.16	114.41	110.44	108.39	113.16	110.47	106.42	107.73	108.95	109.1	115.5	115.33	119.09	111.78	114.64	109.51	104.55	104.9	116.52
111.16	100.19	108.97	101.66	101.12	105.44	104.28	100.26	99.194	100.12	103.6	116.37	103.17	104.53	103.85	100.27	110.32	111.78	93.795	108.1	105.49	106.3	110.14	100.6	107.51	101.29	104.85	110.53	112.54	104.16	95.015	106.39	102.97	105.48	111.01	107.02	108.22	102.4	103.57	118.38	109.49	116.5	104.78	105.67	105.93	103.29	111.08	103.48	108.32	106.16
95.934	103.46	93.623	97.747	87.391	95.697	105.42	90.818	101.19	103.1	104.78	106.32	94.099	93.098	97.474	94.765	103.57	89.383	94.68	100.36	93.444	99.226	102.42	107.06	91.937	100.09	106.21	101.28	103.85	103.59	88.04	101.3	93.74	92.256	103.25	99.319	100.79	102.54	96.324	88.545	93.633	113	105.01	100.63	100.63	96.033	102.14	107.14	93.189	93.668
95.125	99.75	92.111	98.827	92.229	104.5	102.03	109.94	98.786	107.41	104.31	99.847	102.05	99.085	103.84	109.78	101.35	99.477	99.145	103.04	98.644	104.15	92.901	93.449	97.605	96.903	95.203	97.347	103.06	105.06	100.9	102.58	102.16	105.68	100.57	98.397	103.91	101.26	89.393	98.989	101.65	99.388	101.48	101.28	101.1	108.74	102.68	103.38	100.6	103.34
110.74	111.95	112.35	97.739	109.25	116.35	109.34	105.73	102.93	105.79	104.97	118.58	120.58	103.48	106.16	112.56	112.32	106.61	109.58	113.08	111.55	122.22	113.95	107.36	113.13	112.61	106.77	110.05	119.26	113.91	113.97	100.73	120.12	115.4	116.82	118.91	108.67	115.95	116.3	115.94	113.1	109.47	116.11	104.85	113.71	103.31	107.18	105.91	116.44	118.6
110.09	99.236	109.83	110.24	101.28	108.89	106.04	110.46	113.89	108.98	107.97	108.26	104.32	109.02	107.63	101.77	108.01	110.72	102.27	107.24	103.83	106.58	107.56	111.35	108.9	93.186	104.81	109.63	105.63	109.56	113.05	110.88	103.09	111.07	94.073	102.1	110.27	108.36	103.72	101.7	98.712	109.04	97.923	100.89	114.13	107.5	104.04	103.1	101.13	107.24
102.33	107.4	105.01	117.81	126.65	110.9	113.94	117.59	109.07	104.76	118.78	106.24	112.27	118.11	113.21	113.08	105.97	117.9	114.7	108.89	106.46	117.45	105.73	119.15	112.63	110.57	101	108.97	116.45	111.92	113.93	111.44	112.51	112.83	117.3	105.52	110.77	113.91	117.5	107.1	115.37	108.34	113.39	115.25	109.65	120.72	111.75	109.47	114.17	103.3
123.27	111.31	107.93	115.61	107.89	118	116.02	110.35	103.89	108.36	101.58	112.07	109.15	106.81	114.9	111.57	108.22	107.79	107.81	115.17	106.76	112.97	112.06	111.32	103.19	107.47	107.03	103.67	102.38	111.8	110.65	115.02	104.81	111.03	107.04	108.4	109.63	101.86	106.54	106.08	110.36	111.8	111	102.04	100.13	108.33	113.82	106.42	105.57	102.47
113.67	112.28	115.8	113	111.37	110.97	113.22	113.46	105.03	113.39	118.15	104.91	115.22	104.73	107.23	108.34	111.31	108.67	105.32	112.4	115.41	106.08	111.72	110.28	98.551	98.709	121.72	114.44	104.38	119.89	117.86	110	112.5	103.64	109.64	115.17	119.45	109.86	115.27	113.09	112.92	105.35	114.82	117.42	114.28	112.73	120.45	116.51	102.36	118.65
103.29	108.88	99.38	110.83	104.74	96.633	102.42	109.04	105.78	113.75	108.3	108.92	102.76	93.474	104.44	104.53	110.11	111.29	114.54	105.08	108.75	106	105.76	105.44	96.991	107.15	112.45	110.68	100.48	103.69	107.16	99.52	115.17	106.79	107.2	102.95	111.71	99.443	110.34	108.6	99.353	102	117.29	102.4	119.21	108.1	115.91	105.49	107.68	106.19
114.61	109.4	108.62	110.99	104.2	112.17	108.66	113.87	103.62	109.79	111	112.96	110.26	103.92	106.59	107.09	112.06	105.67	108.25	106.16	108.04	114.7	110.62	118.95	121.05	104.4	110.7	102.22	109.6	106.44	116.3	104.71	114.4	119.3	113.75	113.57	101.95	109.6	101.93	107.99	108.51	116.62	109.54	104.87	109.65	114.27	112.51	121.55	106.38	114.53
115.34	114.51	114.27	124.22	108.1	107.8	112.24	116.32	110.99	110.02	113.96	110.13	115.4	120.76	119.04	113.18	120.9	112.33	106.39	109.36	114.21	108.72	120.85	117.75	118.75	120.38	105.98	111.21	118.14	108.78	115.79	119.77	104.29	124.39	104.68	114.93	110.08	111.84	121.8	111.67	105.56	112.01	116.52	100.17	108.58	109.67	108.28	110.54	108.47	116.65
106.69	110.46	111.63	108.3	110.08	109.82	114.72	107.31	102.65	120.48	104.23	121.59	116.75	117.54	113.76	108.44	111.14	100.71	115.2	109.97	103.83	118.56	114.29	119.12	110.13	119.93	108.3	107.5	112.75	115.91	105.77	107.05	110.3	118.31	124.5	112.2	108.76	114.32	112.6	113.34	106.49	101.98	107.2	119.29	115.82	109.25	114.93	116.24	101.86	102.88
109.28	100.53	114.68	109.66	111.66	110.59	108.19	108.27	118.94	100.1	105.53	106.29	106.19	101.86	102.43	110.43	112.4	105.69	109.16	103.45	99.248	108.06	103.59	104.18	108.39	99.846	105.85	108.02	104.79	110.28	103.97	106.2	104.22	110.97	106.17	110.16	107.12	112.36	107.69	107.43	101.38	105.14	112.67	94.729	100.13	100.43	108.21	99.033	112.56	105.54
100.38	115.04	105.79	113.14	103.77	105.4	105.03	101.67	105.67	100.7	106.17	102.37	95.759	103.99	114.92	108.06	110.93	118.59	107.21	109.01	111.76	107.19	105.24	102.28	104.37	108.18	110.31	111.57	110.21	113.79	100.43	100.47	104.21	112.59	110.12	106.31	105.99	100.95	106.83	100.25	113.9	107.85	104.8	105.15	100.71	107.82	104.06	110.23	106.91	101.17
111.35	109.61	118.52	108.53	106.03	113.89	110.37	113.31	115.27	104.6	115.49	114.54	112.44	109.97	113.34	107.22	117.58	108.26	112.93	108.8	102.68	117.03	118.43	117.52	110.26	109.75	107.61	115	118.83	104.69	111.67	119.68	98.053	112.56	105.89	113.69	109.48	110.12	109.08	106.6	120.16	103.29	111.94	106.71	109.42	111.02	107.58	112.39	110.9	112.41
109.96	102.85	96.858	95.323	99.593	99.149	107.27	97.515	103.41	98.692	103.37	93.631	107.46	85.488	96.113	98.237	105.84	109.59	104.15	99.719	102.29	96.005	96.238	103.67	103.37	89.572	99.07	102.65	83.616	100.18	109.72	98.714	97.26	97.854	101.85	100.6	97.907	93.559	98.31	99.95	93.827	99.641	102	98.401	102.49	86.97	98.627	97.342	106.62	99.566
106.77	109.23	103.51	112.09	107.34	106.24	109.95	101.75	97.885	108.37	116.63	107.26	103.12	109.94	102.09	108.08	113.48	103.69	104.52	107.21	99.188	108.36	106.05	101	95.834	105.92	105.55	111.69	101.02	114.44	110.28	108.42	102.66	109.44	110.86	99.892	101.67	119.33	106.91	101.55	112.33	108.3	119.77	93.807	107.38	110.24	103.63	100.98	100.21	111.94
117.72	111.71	110.71	104.83	110.95	112.79	110.96	113.18	108.5	109.58	118.35	116.04	118.5	111.34	111.46	112.98	112.31	113.14	108.3	115.21	116.87	114.87	114.92	115.19	110.63	113.48	116.56	106.04	117.05	116.06	112.6	108.66	110.08	104.2	98.499	107.79	108.92	109.78	109.41	107.99	115.06	109.3	112.33	118.76	117.9	103.42	100.35	108.04	108.6	110.27
109.08	115.52	110.8	109.23	104.07	111.33	105.75	102.57	106.46	104.96	108.83	106.46	106.12	101.38	109.63	103.66	102.83	97.601	102.51	100.69	100.96	111.71	101.62	100.26	95.789	102.58	98.673	108.67	95.102	106.19	108.02	98.701	105.96	102.45	105.3	107.52	109.6	102.22	102.86	99.378	103.94	102.6	98.945	106.45	105.66	103.25	104.58	109.57	103.55	104.89
93.979	94.97	98.576	107.04	102.16	99.991	96.89	97.335	106.91	94.693	102.15	96.69	95.991	97.315	97.84	91.996	103.23	93.819	100.88	96.831	94.945	99.432	97.388	92.847	105.57	103.49	100.01	100.88	108.31	99.301	97.916	100.86	104.15	110.97	97.725	107.61	98.84	99.612	95.802	100.75	105.14	108.09	96.761	100.65	93.802	99.118	95.539	106.86	99.249	101.9
106.11	96.812	100.64	111.76	98.233	113.09	100.28	94.451	99.952	110.3	110.23	112.11	95.625	110.72	105.58	109.29	110.07	105.01	105.39	112.39	108.05	103.08	114.88	107.59	110.36	107.09	99.923	99.889	111.59	111.43	110.73	106.18	102.4	108.4	105.81	108.73	106.51	113.71	106.66	110	110.49	98.956	105.63	107.22	104.02	115.77	103.84	102.72	112.01	102.94
110.1	116.71	111.23	109.41	118.99	103.85	110.97	110.27	105.07	105.84	111.46	110.56	107.3	109.46	119.22	106.08	112.09	121.19	107.75	113.39	121.61	115.25	114.84	116.69	103.6	108.73	108.94	106.86	111.13	114.85	107.18	106.59	107.35	105.97	110.18	110.61	110.83	104.03	105.9	112.95	107.72	112.34	120.01	113.61	108.09	119.51	111.2	109.18	114.77	111.22
103.36	95.914	99.611	107.26	100.94	105.48	106.48	98.302	113.26	105.12	108.16	102.18	112.82	96.639	112.51	107.74	105.97	105.7	110.39	109.72	111.35	106.06	105.72	107.66	107.21	97.833	108.42	103.34	109.68	106.33	106.29	106.79	108.49	115.11	107.5	114.24	103.88	98.893	112.79	106.64	111.55	102.33	100.91	112.75	106.89	102.9	102.79	108.61	91.528	106.28
110.51	110.47	106.26	109.86	98.047	111.49	97.94	103.77	107.04	98.938	103.32	106.63	103.25	110.75	108.82	107.78	106.39	96.451	104.09	109.15	103.71	107.64	103.09	100.76	108.14	107.88	109.33	104.73	91.384	112.44	107.3	116.27	102.18	100.04	99.618	114.43	114.87	109.05	117.63	99.014	99.505	106.4	98.426	99.159	105.08	90.654	101.21	100.56	114.61	104.95
99.063	102.52	112.99	103.47	101.48	108.52	105.86	110.89	98.205	99.323	104	108.86	95.639	100.64	94.541	106.25	111.62	106.78	108.39	102.28	102.74	107.56	97.479	112.78	103.67	96.732	108.5	102.66	112.78	101.13	112.99	106.34	104.8	103.16	110.11	102.5	101.7	109.72	106	103.96	103.27	97.376	94.878	111.24	102.19	100.44	105.37	99.532	115.67	100.88
107.55	101.66	106.37	102.16	107.81	99.685	104.54	105.23	108.51	102.74	96.012	112.57	103.28	113.2	114.73	107.11	101.81	110.78	104.17	98.045	105.95	112.31	107.85	104.45	110.33	105.45	106.47	110.23	107.19	114.43	109.17	110.46	102.18	100.52	111.06	109.99	105.07	102.64	104.35	102.16	99.145	110.97	110.54	104.87	101.38	113.3	113.56	102.08	103.83	107.24
109.54	109.24	106.8	114.3	105.06	106.33	106.01	112.64	108.12	106.87	110.54	108.57	106.06	108	98.043	100.78	107.94	109.78	115.48	105.12	116.87	106.42	97.982	106.32	108.16	110.84	107.01	111.77	109.7	117.8	101.61	110.34	103.63	100.09	107.45	102.66	109.06	104.89	98.746	111.31	102.29	109.57	110.53	111.3	103.34	113.98	110.74	103.3	103.06	104.55
104.6	109.04	106.81	104.86	108.17	103.61	113.13	114.46	111.06	110.73	112.25	110.53	115.13	105.04	105.47	126.51	108.11	113.99	117.24	111.15	121.08	120.92	107.64	106.99	106.06	111.45	110.17	113.78	113.66	113.29	112.17	105.68	104.39	112.98	116.03	103.8	111.51	113.89	115.38	112.22	113.36	117.57	113.97	110.73	103.22	108.32	112.85	112.51	103.19	103.65
100.42	108.81	101.33	98.069	93.765	97.068	98.704	100.3	92.512	101.75	99.94	99.1	98.262	98.746	93.655	91.226	92.418	101.68	95.938	92.16	109.03	99.11	95.07	97.294	96.93	99.851	96.441	88.595	98.285	96.291	101.52	104.08	99.755	103.27	98.45	100.62	90.468	102.76	102.63	94.52	93.227	103	95.622	98.522	95.792	101.19	102.33	99.778	95.935	87.051
103.63	102.99	112.94	106.26	112.41	102.22	109.35	109.52	103.3	100.8	104.39	103.65	99.124	105.76	115.56	99.718	106.42	107.51	116.58	103.69	106.7	112.66	104.18	102.01	98.637	104.46	104.72	105.57	106.31	96.763	102.8	106.31	102.43	102.38	105.8	101.32	106.03	103.58	96.987	117.02	98.845	110.14	102.29	109.66	99.742	107.57	107.7	105.96	103.74	108.87
107.76	109.16	104.25	101.87	103.07	108.83	104.66	105.96	109.35	113.01	114.03	112.15	112.63	106.43	107.54	112.04	116.28	122.22	103.11	111.4	113.51	109.58	111.95	115.89	111.06	115.72	118.11	106.05	111.19	112.48	109.48	116.81	108.25	118.02	109.51	111.3	111.29	109.78	112.76	106.2	107.47	108.1	109.4	117.16	110.1	115.62	99.526	116.21	112.05	107.4
123.93	111.32	124.06	113.62	115.8	125.7	117.21	119.41	112.53	121.72	120.24	110.14	102.81	117.07	117.69	109.97	109.91	118.01	124.36	121.55	118.54	127.25	121.45	114.84	111.99	108.99	113.99	118.52	115.96	111.32	117.41	117.94	116.01	116.1	120.5	115.43	114.05	113.5	114.8	120.1	107.63	116.06	112.32	113.45	115.05	113.11	111.29	115.02	114.62	107.22
96.81	99.926	101.21	94.935	96.996	100.59	99.151	105.71	98.032	100.61	103.39	111.13	103.89	91.433	99.104	102.9	109.37	100.22	101.52	107.36	98.572	103.86	96.907	97.711	90.203	100.76	93.38	98.326	100.68	96.117	101.78	97.868	106.34	102.22	95.663	94.255	97.581	100.12	106.53	104.16	91.669	95.612	99.297	94.1	109.83	102.54	105.87	99.555	96.817	91.957
117.56	105.96	122.11	107.52	112.24	101.41	107.26	107.79	110.57	98.419	120.65	102.88	114.27	107.01	105.46	103.7	106.86	111.41	103.75	112.88	115.13	105.95	109.53	115.48	120.37	107.13	115.81	108.78	112.85	118.55	123.09	106.44	105.38	110.02	112.97	116.61	113.61	121.63	115.21	105.72	113.34	108.53	118.33	105.76	111.66	112.66	108.09	114.4	108.33	115.31
99.238	100.77	114.82	106.45	109.03	113.03	110.57	107.32	103.85	109.02	104.54	108.43	98.748	107.57	106.6	98.011	108.49	100.08	108.37	110.35	96.705	108.18	102.67	110.07	100.66	103.16	98.177	101.73	106.02	102.27	110.11	107.95	101.03	111.05	107.6	103.32	101.38	105.16	98.951	116.44	94.301	100.05	94.066	105.71	102.57	103.03	102.41	105.15	111.71	104.75
108.78	114.36	114.39	108.86	111.58	108.26	106.3	109.13	106.08	110.23	119.22	109.37	119.75	109.97	110.03	102.09	108.84	108.11	111.75	99.246	112.06	116.44	108.31	103.55	112.15	105.97	109.48	103.38	112.02	111.49	118.41	113.41	112.35	111.8	116.02	121.83	112.32	108.92	107.02	109.54	115.92	108.14	110.84	108.8	118.35	100.33	109.48	115.11	110.19	115.32
102.13	98.305	100.47	104.16	107.52	108.62	116.81	109.02	110.2	103.57	106.66	108.31	107.65	111.86	110.78	105.26	113.13	105.85	105.04	110.3	107.16	112.47	110.4	114.95	105.15	102.54	108.22	103.25	100.37	111.33	103.9	98.116	105.49	104.82	111.52	109.66	116.43	99.127	103.68	116.84	113.66	110.11	111.56	111.12	95.861	103.4	102.79	98.289	110.34	101.82
109.73	108.66	105.64	95.595	99.464	113.7	104.69	99.878	113.44	95.786	95.854	100.99	106.81	97.883	109.38	109.49	99.398	101.24	104.04	106.77	102.7	108.76	104.76	107.1	111.52	107.48	108.36	112.43	99.957	117.12	101.34	112.61	108	106.14	111.01	111.44	108.81	96.455	116.39	102.4	109.35	105.3	105.34	105.01	105.38	110.64	111.83	106.13	113.76	92.193
93.316	96.722	100.12	101.17	97.225	102.44	104.83	105.4	92.864	93.859	104.35	102.69	99.216	93.978	93.848	109.16	106.44	97.434	104.97	103.89	96.567	96.731	103.18	104.92	99.613	110.49	95.223	104.74	94.372	103.68	104.56	103.83	99.963	99.854	101.53	100.34	101.38	105.39	103.91	106	106.56	101.01	98.836	96.924	94.951	94.367	105.49	106.51	108.92	103.72
102.04	111.05	106.17	107.44	104.77	106.12	108.23	100.46	107.39	109.28	112.9	101.83	112.53	108.58	98.411	108.85	99.568	113.31	102.1	104.13	97.971	104.48	106.33	100.5	103.82	108.95	99.942	109.46	100.88	108.24	108.02	106.96	108.56	99.9	105.52	106.33	114.71	96.309	103.55	100.6	112.21	105.62	112.26	103.46	107.19	116.02	99.421	100.58	101.66	101.01
96.984	105.65	108.46	110.34	99.01	109.09	102.34	107.48	95.655	106.66	103.25	100.95	93.472	107.7	98.843	106.57	102.03	106.13	98.617	99.503	108.57	105.25	115.24	102.35	106.75	105.44	104.85	98.563	110.28	99.378	114.47	99.587	110.3	102.95	114.53	110.67	102.6	115.5	99.949	99.5	101.12	108.5	104.82	101.92	100.25	108.67	103.54	99.94	92.397	99.831
101.54	106.66	101.51	110.12	94.004	106.87	96.119	102.14	101.33	101.2	103.49	111.95	102.35	96.712	106.82	100	90.824	101.67	97.842	104.32	107.76	95.523	97.809	102.81	89.689	100.96	92.253	97.271	107.79	110.05	96.399	95.164	111.01	93.411	108.87	93.667	106.52	98.802	111.01	108.97	100	106.69	103.94	93.892	103.83	103.21	101.25	104.85	101.01	99.167
111.79	114.07	114.48	105.82	97.465	114.66	105.11	108.21	107.7	114.74	104.73	112.51	106.29	113.35	105.93	116.05	111.6	112.27	120.81	112.7	110.08	108.89	112.04	109.27	110.16	104.56	110.86	101.35	107.89	120.1	109.4	109.59	114.41	113.8	111.17	114.79	108.12	112.74	109.87	117.17	109.62	109.19	118.76	106.26	114.45	114.27	109.79	118.27	107.77	111.32
113.21	117.87	106.54	107.84	111.5	105.09	107.56	113.49	113.56	117.29	113.26	112.4	110.44	107.58	111.28	118.88	118.2	111.3	105.3	112.45	103.96	118.4	111.86	122.29	105.35	110.94	110.83	106.89	109.23	115.26	110.88	105.04	115.8	113.79	107.44	108.81	112.25	104.35	115.66	103.31	111.42	112.92	102.01	111.39	106.11	118.39	115.89	105.23	121.14	116.22
100.07	102.35	100.37	101.85	94.191	98.736	103.1	101.47	105.15	108.03	99.505	102.43	103.15	109.96	87.126	95.704	91.877	98.32	93.919	100.71	99.873	106.18	103.15	94.931	101.53	100.54	100.53	98.525	106.92	92.932	100.43	102.73	95.837	101.53	94.274	102.18	106.27	96.863	103.2	94.355	110.63	98.226	101.29	105.42	97.166	106.17	103.74	95.396	105.49	98.72
96.217	107.85	106.77	109.91	108.25	107.74	107.07	101.01	107.94	101.17	111.88	99.953	107.75	108.65	108.54	113.73	104.34	104.23	99.973	107.58	95.882	105.66	99.552	106.21	96.999	107.32	100.96	108.84	102.66	100.08	100.54	101.53	105.68	111.37	103.94	112.25	98.329	105.86	111.16	99.447	102.71	99.821	105.68	112.12	106.93	110.53	97.592	103.03	109.77	103.28
100.53	95.31	106.25	91.812	103.63	93.628	102.84	103.99	99.609	91.023	101.77	101.58	102.37	94.545	105.27	95.643	95.4	96.355	108.66	97.821	101.9	106	106.7	97.667	102.88	99.466	106.07	102.91	98.442	110.61	101.77	98.67	86.338	98.576	104.96	101.64	104.02	93.821	96.327	99.399	100.59	102.66	94.219	90.796	108.36	108.1	92.66	99.092	109.45	94.857
102.26	97.621	99.83	94.492	107.07	96.501	100.92	97.275	100.36	99.68	96.675	99.466	83.849	101.33	107.13	108.02	107.06	101.69	99.592	112.17	87.385	101.13	98.866	110.81	96.55	96.736	98.474	94.93	90.093	95.752	97.548	98.347	102.17	98.954	104.34	101.97	94.289	97.455	95.446	89.585	95.822	98.06	107.49	97.394	102.12	101.3	94.609	103.42	93.254	84.363
115.53	101.34	103.07	111.03	103	108.32	109.44	105.12	103.14	108.15	108.29	105.55	115.97	108.43	104.94	107.27	106.82	99.703	104.13	106.47	105.32	108.46	101.65	106.84	99.041	106.69	107.05	109.2	108.72	111.56	97.312	109.56	105.48	108.9	106.43	105.39	110.07	119.38	100.61	109.7	105.73	115.98	105.75	109.84	106.85	111.2	109.94	101.02	107.99	101.39
102.92	93.48	103.42	105.62	96.439	101.38	102.93	90.04	95.447	100.17	100.38	103.46	106.59	99.71	97.356	108.69	98.739	106.5	104.7	92.49	92.587	101.77	91.435	99.695	101.77	102.63	100.98	100.37	102.71	94.252	97.522	104.77	101.03	104.47	86.279	96.37	97.881	102.19	105.71	98.203	99.193	99.252	101.26	94.12	100.16	94.675	104.18	93.982	103.7	99.536
103.16	101.27	102.63	103.38	101.42	102.75	102.15	100.75	109.03	104.01	99.917	100.48	101.69	111.86	96.81	104.28	108.31	106.89	101.95	103.51	105.77	102.92	108.03	98.469	109.71	111.11	113.22	98.258	100.88	104.42	109.13	107	105.33	109.4	104.46	102.08	101.45	107.48	107.33	102.05	101.18	112.54	103.21	108.05	106.15	110.21	104.74	109.85	110.43	104.81
101.47	102.82	114.75	108.71	103.1	102.72	111.67	102.63	98.47	110.01	99.028	102	110.15	112.8	103.07	104.51	107.84	100.68	99.781	106.44	104.51	109	118.55	103.69	109.03	107.86	96.677	99.451	104.5	109.45	112.38	101.71	103.31	98.297	97.64	106.9	106.68	103.96	106.27	98.405	111.97	108.51	107.15	105.7	108.6	103.12	104.1	102.39	104.5	114.14
101.24	102.6	98.978	107.6	95.627	89.902	91.251	105.2	106.58	100.98	103.4	81.729	102.03	105.01	106.69	108.4	98.457	90.78	101.1	101.32	104.8	91.271	102.4	101.04	98.119	101.74	108.27	104.47	103.84	96.449	104.39	104.54	107.54	101.05	106.64	106.09	102.81	90.313	98.451	97.232	102	100.08	86.989	104.74	104.67	103.57	100.41	106.03	99.265	99.65
104.38	94.315	100.5	104.28	107.93	98.028	110.69	100.64	101.81	112	103.9	107.3	106.61	100.71	100.21	106.72	96.429	103.55	112.55	108.93	102.61	102.43	104.54	113.83	108.31	99.827	97.903	104.81	102.16	101.89	113.13	100.19	106.18	103.2	97.653	101.59	105.83	119.53	94.07	101.59	113.85	119.17	104.17	103.39	108.47	118.52	112.36	114.02	109.23	99.687
105.89	90.7	94.301	91.933	94.698	100.99	104.49	100.09	107.69	106.17	96.982	104.38	98.194	100.42	100.72	109.85	98.669	108.54	104.67	92.615	104.5	96.706	94.949	105.71	104.86	99.606	93.094	98.208	96.473	102.06	103.91	101	93.849	94.818	95.783	102.12	106.3	95.892	95.032	112.71	102.49	93.138	105.64	93.812	92.086	103.02	106.73	95.221	102.71	100.84
110.11	112.8	102.89	101.93	106.9	105.7	103.14	99.703	94.908	99.365	104.29	108.93	101.34	105.66	112	104.56	111.37	106.14	108.81	99.369	118.92	110.94	105.47	98.712	107.12	110.97	106.74	114.31	107.71	111.32	107.26	112.18	107.76	104.87	108.05	111.63	115.06	107.77	113.94	111.44	105.12	101.88	113.23	96.134	101.98	101.03	97.728	100.18	108.21	103.2
120.82	117.61	113.12	117.89	115.22	113.98	123.7	115.71	125.68	108.97	115.35	109.33	121.3	113.69	113.45	118.62	115.63	108.71	123.72	116.01	118.41	109.52	114.68	121.5	118.26	111.76	119.62	117.47	111.54	114.19	114.29	115.8	123.48	119	124.14	122.77	119.79	118.86	120.31	120.33	120.68	102.21	116.66	115.91	128.04	118.28	116.15	119.96	119.48	127.2
109.27	101.24	110.44	108.87	106.29	103.73	106.16	107.54	107.4	106.43	106.52	97.905	108.34	113.07	104.78	104.91	117.32	107.81	117.88	110.82	105	103.89	109.04	109.19	98.756	104.34	107.03	96.885	109.44	105.01	108.35	110.57	100.03	106.88	111.51	99.813	106.73	100.46	101.15	112.52	100.55	110.05	108.99	100.69	106.39	106.42	110.13	111.78	106.68	104.98
108.81	124.13	110.66	117.91	111.74	104.16	116.02	110.6	114.02	110.17	122.27	116.12	105.45	117.68	114.07	112.59	113.4	116.55	109.45	108	115.68	114.98	114.58	103.94	109.53	115.36	111.67	113.58	103.86	114.05	115.68	103.23	117.95	107.1	109.02	115.63	116.21	111.5	107.45	115.91	104.73	121.95	112.22	106.77	110.39	103.21	117.33	102.77	112.46	109.54
119.55	101.71	103.53	105.91	105.26	109.26	108.16	107.18	97.594	100.57	102.99	98.087	107.2	99.03	117.23	105.89	105.59	117.38	111.37	101.74	104.43	99.096	107.48	107.97	108.14	116.75	112.8	111.73	103.47	112.06	108.3	112.84	99.622	97.548	103.61	112.51	104.15	106.93	111.9	115.58	101.58	110.49	107.18	99.172	100.31	113.22	101.25	102.46	112.46	107.27
106.89	105.22	106.83	107.84	102.7	113.07	101.54	111.51	106.12	104.2	100.4	105.61	106.62	104.02	102.97	107.94	105.29	102.21	99.995	109.62	102.89	97.498	104.46	109.22	104.97	96.44	104.27	98.493	113.93	101.42	101.76	102.28	100.7	106.11	106.84	106.72	97.625	116.02	104.96	94.387	113.47	108.46	107.53	109.4	101.45	96.405	107.34	97.793	104.6	111.75
117.52	107.41	110.87	112.32	115.6	115.28	116.54	107.58	115.71	114.22	110.62	113.59	105.57	114.85	116.61	109.49	113.1	103.18	117.5	115.62	113.68	113.37	116.76	113.03	116.52	108.14	113.94	110.2	125.53	112.94	123.16	118.49	107.69	109.87	111.35	116.85	109.46	113.45	114.58	107.62	115.24	120.25	118.57	114.33	115.79	112.03	106.1	115.69	110.63	112.26
116.94	116.33	104.56	110.67	109	120.62	110.08	113.18	103.38	125.47	110.61	113.97	111.84	118.58	115.32	108.45	117.97	110.28	106.55	109.99	106.64	102.85	114.39	111.95	107.87	107.04	117.55	99.887	120.3	106.55	117.2	105.25	118.29	108.26	110.17	113.61	116.14	114.82	109.14	108.87	107.97	111.74	113.34	108	118.14	109.67	112.85	108.89	109.49	104.09
109.04	109.08	105.67	118.3	114.54	106.21	111.54	111.99	112.69	112.73	115.53	109.96	109.27	114.27	106.8	107.93	104.74	100.62	107.34	111.69	109.27	118.65	114.56	112.84	111.93	109.04	119.52	107.79	109.34	116.99	116.94	114.4	99.133	119.79	104.5	113.5	112.84	117.15	111.54	104.78	118.18	106.12	105.64	109.31	111.54	120.78	111.33	113.92	118.11	118.26
111.13	109.51	107.33	110.32	111.75	104.23	102.07	103.82	106.51	106.13	106.03	106.8	109.08	103.85	102.58	105.63	102.18	103.72	105.85	99.823	114.14	109.07	119.8	103.62	101.87	110.05	99.903	110.81	101.91	107.14	111.18	101.95	103.91	101.31	107.57	104.82	101.81	105.52	100.08	104.45	104.39	107.25	100.45	109.38	105.71	111.35	109.36	102	95.947	105.1
107.44	108.93	107.18	100.64	120.02	118.9	113.32	103.3	108.65	114.5	113.75	115.9	119.25	111.47	113.87	111.06	112.17	113.08	115.4	108.65	112.29	110.85	100.88	98.971	105.05	107.42	112.44	118.49	104.11	114.2	108.47	110.61	114.95	108.54	110.79	108.96	107.32	99.608	114.81	113.42	106.74	112.17	103.97	114.63	104.26	115.15	108.13	113.43	107.23	108.17
106.31	100.72	97.849	95.595	96.414	99.909	94.78	84.228	100.43	99.579	101.33	98.895	99.391	97.937	97.332	99.398	111.56	96.023	97.492	105.19	101.53	97.854	98.656	103.08	105.27	98.481	108.71	100.37	98.395	99.166	95.309	94.21	112.33	105.05	104.16	95.838	106.52	96.995	104.8	94.258	100.43	97.979	100.24	107.51	111.91	100.12	102.85	102.71	101.95	94.586
113.28	110.99	103.82	107.46	101.08	106.12	111.68	97.601	104.49	102.53	100.93	97.122	100.15	106.54	110.02	113.05	101.91	91.131	104.43	99.357	99.112	104.81	106.15	103.83	103.68	114.44	106.13	100.9	102.48	104.18	106.03	109.02	98.026	106.66	106.42	108.22	101.1	102.05	103.95	107.62	102.76	103.02	106.49	110.07	103.11	105.75	105.38	109.13	108.44	95.917
107.43	104.94	109.83	110.14	99.913	109.59	99.216	102.52	111.7	108.14	97.989	113.35	114.57	100.96	100.5	103.58	109.87	113.26	108.81	100.79	98.739	109.57	113.02	105.4	106.05	103.19	107.7	108.34	116.78	104.87	104.45	106.53	109.76	114.3	103.8	102.4	99.469	101.02	110.51	106.32	102.89	96.388	106.38	114.1	108.34	111.08	107.73	102.5	102.96	105.56
96.862	104.63	106.44	106.23	100.35	102.07	110.53	101.81	114.25	101.14	108.4	108.25	102.54	105.4	110.57	104.64	104.67	117.59	107.12	105.3	107.64	102.5	106.87	106.74	101.56	95.522	107.35	105.93	89.82	104.64	106.55	106.86	104.59	116.52	106.6	105.01	96.336	103.11	106.29	108.56	93.215	109.79	96.029	100.4	118.16	99.205	111	101.8	109.92	104.24
108.38	108.49	103.84	112	111.54	101.44	107.51	107.46	109.94	108.38	108.71	112.97	104.51	108.85	114.38	113.21	113.9	110.78	110.99	100.65	107.52	115.93	102.3	102.39	100.73	119.24	110.42	107.76	111.62	115.49	116.68	113.53	102.26	119.04	117.1	105.8	107.96	108.32	121.86	109.84	112.76	110.73	110.09	106.45	102.35	104.61	106.27	113.48	103.73	117.48
115.39	108.23	111.66	113.83	103.95	114.53	112.35	122.07	117.06	109.39	115.28	116.82	106.49	115.12	104.16	110.18	111.99	110.69	118.44	108.22	102.83	116.37	106.65	107.56	108.58	111.08	107.64	104.61	103.34	116.08	116.78	112.07	113.27	109.33	113.8	117.19	116.96	108.88	113.65	114.56	117.27	112.27	110.11	111.71	107.49	116.67	115.75	115.54	113.01	113.87
113.36	116.43	107.68	116.31	108.31	103.93	115.76	101.4	107.87	111.36	108.25	107.15	110.29	109.56	104.43	114	115.96	105.28	98.801	110.21	111.02	105.64	112.33	122.54	110.09	111.6	103.26	114.95	111.36	112.3	99.157	107.1	109.6	113.04	105.6	104.89	102.58	116.86	108.34	107.67	104.76	124.08	111.16	110.49	113.14	113.56	111.19	109.02	113.63	110.89
108.34	102.82	105.22	109	94.893	104.15	114.67	101.6	102.8	101.16	103.16	103.08	99.485	98.688	97.701	102.62	112.02	106.6	102.38	101.07	104.35	106.23	105.73	99.827	107.19	102.27	101.72	111.24	103.72	108.97	102.41	103.85	114.11	107.16	105.9	107.94	102.33	99.981	114.14	104.84	106.78	106.52	107.48	105.12	98.759	109.96	107.14	109.68	97.347	103.45
107.53	102.3	102.05	89.705	106.19	112.73	109.33	104.16	106	102.79	98.573	109.06	102.34	113.49	108.81	102	113.55	110.93	105.22	106.22	107	104.4	97.142	96.932	105.49	99.715	98.68	108.55	103.4	99.999	104.75	109.1	101.66	103.86	117.1	106.1	112.92	100.26	117.98	104.93	100.88	103.12	101.04	108.9	109.53	95.323	111.85	102.05	113.13	105.36
93.403	100.51	107.41	115.89	110.64	100.41	106.54	99.207	101.9	104.03	96.092	104.58	103.68	104.89	107.28	105.84	113.34	101.62	103.89	92.41	91.98	97.846	105.72	102.65	101.22	105.68	108.2	111.1	104.99	109.69	101.52	110.92	120.29	103.55	105.85	103.82	107.33	98.044	105.35	104.06	102.3	106.48	102.19	104.59	98.253	106.88	110.57	109.15	108.48	94.147
99.566	101.28	108.19	101.44	111.94	104.07	105.47	91.409	104.5	97.714	103.23	96.843	101.31	100.69	107.7	99.462	116	102.31	111.71	108.2	101.77	98.303	102.61	105.13	102.94	103.91	102.44	100.11	106.63	108.87	108.36	99.537	98.39	104.84	95.398	105.75	105.23	97.98	98.782	112.39	102.82	104.73	108.43	106.78	107.95	104.6	101.68	101.17	112.07	106.6
104.23	99.44	104.61	100.59	103.3	92.273	102.02	106.73	104.22	107.57	101.68	104.28	94.875	103.61	97.461	105.22	100.87	95.198	103.21	102.03	110.02	109.38	101.04	99.713	92.355	104.47	98.999	108.79	96.964	100.75	100.05	100.63	99.33	102.24	101.19	105.01	101.66	97.811	95.969	97.054	97.936	91.105	107.7	106.97	97.252	104.89	99.758	108.41	108.96	102.68
93.768	115	102.52	107.26	110.52	114.45	93.543	107.34	95.143	106.35	105.65	105.26	100.94	107.26	107.96	106.57	104.49	107.88	102.34	108.23	110.9	107.24	107.87	101.58	104.84	108.46	104.12	105.85	98.754	106.9	99.406	100.82	104.29	97.929	101.63	102.44	103.36	108.36	106.08	100	109.72	107.09	101.41	93.446	105.53	104.81	111.12	107.81	99.17	105.89
104.91	104.59	106.48	116.21	116.24	111.27	102.92	108.82	110.31	112.26	102.39	103.38	106.39	105.5	105.38	96.408	104.76	108.15	106.51	102.78	109.35	116.13	104.44	107.1	112.69	108.75	104.32	107.51	109.53	108.65	98.021	102.86	106.73	94.769	107.01	105.96	109.68	100.97	100.18	108.55	97.234	97.736	103.13	115.04	109.75	104.31	113.07	108.07	105.09	96.434
105.16	99.593	100.86	107.18	98.909	91.347	107.14	95.79	93.806	107.56	95.968	102.67	104.66	100.6	104.52	99.493	105.21	101.1	99.244	105.71	107.91	98.347	102.09	99.615	97.679	105.49	105.38	104.17	103.34	104.1	97.342	104.07	97.82	101.32	102.87	102.58	108.57	101.91	102.06	95.024	97.852	95.714	101.36	101.51	108.05	97.853	95.824	95.304	106.93	107.79
120.59	113.33	107.89	116.42	116.91	114.89	110.92	115.9	111.73	110.53	110.44	100.91	105.52	115.89	112.74	106.45	113.1	107.65	114.7	105.07	112.14	111.6	112.1	114.34	113.55	115.82	107.83	107.94	110.01	101.15	113.89	110.5	104.63	113.65	100.85	113.81	115.63	115.8	128.63	105.88	110.31	104.92	105.25	113.35	116.48	105.06	110.17	108.32	115.38	103.25
95.367	112.86	111.47	113.73	117.93	110.53	109.68	101.48	114.79	102.24	121.67	96.888	109.12	112.18	106.6	111.55	113.17	105.56	117.7	108.01	110.89	106.64	108.21	109.85	117.97	111.96	107.89	106.05	110.43	114.04	98.06	107.91	106.92	106.49	109.03	104.96	115.1	108.63	111.15	99.351	113.72	108.52	110.37	111.62	108.17	108.75	112.92	104.28	119.92	100.96
105.54	102.38	106.33	105.85	92.026	110.01	106.6	115.75	112.62	102.33	108.03	107.19	108.3	105.85	106.99	106.64	109.15	94.153	99.744	112.76	109.09	107.03	99.482	108.91	105.75	94.424	115.84	105.84	108.03	103.15	102.85	108.41	108.08	112.65	88.4	104.74	101.08	101.96	102.72	108.95	96.194	102.33	107.65	106.16	110.95	108.25	99.808	104.08	107.58	105.91
109.89	94.286	99.404	104.01	111.38	106.9	111	106.35	102.46	108.33	108.4	112.22	109.56	100.42	103.46	102.26	113.29	105.37	103.74	101.66	109.08	103.59	109.1	102.66	111.08	99.805	105.93	100.71	114.13	98.352	101.41	113.9	98.963	102.78	115.06	104.96	101.71	108.01	99.725	105.62	112.33	108.37	102.7	102.35	106.56	107.45	106.02	107.83	95.159	101.07
101.71	100.96	103.55	111.73	109.06	99.701	100.29	105.21	110.89	103.12	110.76	105.31	109.98	112.47	104.04	117.69	102.88	102.69	103.33	107.99	107.2	94.533	107.94	103.1	103.75	96.478	103.84	109.91	107.12	104.68	103.79	108.21	113.96	98.132	103.14	101.18	97.734	104.19	101.75	105.08	103.42	110.91	110.73	99.424	110.67	100.22	96.995	101.32	110.21	106.08
108.75	107.88	119.16	109.35	107.36	105.42	102.46	110.76	112.24	112.34	106.69	104.05	115.82	110.8	106.08	108.36	117.63	109.6	107.78	109.78	109.62	118.37	109.44	115.71	101.92	105.9	109.86	122.8	108.14	105.02	111.34	113.42	107.38	107.2	105.46	111.34	106.34	111.97	97.377	112.06	114.65	109.73	110.44	112.49	113.82	105.5	115.35	104.45	115.32	110.14
111.43	110.68	110.79	102.51	100.49	104.09	91.769	108.11	110.78	101.71	97.383	104.3	114.05	105.39	112.01	109.57	107.12	110.66	112.48	106.39	110.37	109.87	107.81	100.42	107.62	102.13	100.63	107.86	114.31	114.6	109.9	111.35	113.33	112.15	89.939	110.72	113.63	96.382	102.56	109.76	110.18	107.87	105.69	106.26	107.33	108.82	114.65	103.17	104.85	100.95
109.83	105.7	102.21	108.77	100.77	109.75	115.33	111.23	108.15	107.64	114.39	120.27	106.7	115.35	114.97	100.9	113.77	112.03	114.48	108.65	102.25	114.26	101.33	112.77	99.573	100.2	108.55	115.06	100.37	102.29	113.19	109.7	100.15	112.68	106.91	112.75	100.27	111.03	106.55	106.65	99.375	118.36	107.16	109.99	115.41	111.2	111.37	115.89	103.52	109.77
97.644	92.739	96.177	100.48	93.521	104.46	103.89	105.05	107.49	97.683	104.05	98.429	96.029	106.83	94.882	97.116	106.14	95.725	107.03	98.902	95.238	113.8	97.085	101.3	90.442	96.875	102.52	97.549	96.839	96.436	101.62	105.05	107.96	95.104	107.66	101.25	109.94	100.98	105.92	96.201	94.611	102.11	104.66	103.9	103.14	92.818	108.24	98.423	109.78	109.39
105.98	102.24	107.07	105.18	105.93	107.39	97.693	102.07	103.59	103.35	108.63	104.07	110.37	103.67	108.92	103.2	97.209	105.15	100.25	101.98	110.82	106.18	106.6	102.63	101.66	110.73	107.08	101.74	97.09	104.39	100.27	111.08	101.43	103.79	107.29	107.43	99.157	103.26	111.17	102.41	110.7	101.83	98.786	104.74	98.796	108.64	115.32	97.498	109.14	101.9
110.22	116.15	108.7	111.02	102.27	109.8	104.47	114.57	111.53	106.66	112.09	103.9	110.86	104.13	98.398	103.15	110.79	117.76	113.53	107.67	107.95	112.28	106.08	110.74	119.95	121.75	108.42	108.13	118.18	114.54	101.33	106.38	97.347	99.799	113.36	115.44	103.51	115.44	102.76	111.14	103.13	103.72	116.18	111.07	108.19	115.47	96.169	105.48	110.32	114.94
108.45	106.01	103.67	112.56	113.55	122.68	112.84	116.82	106.19	123.75	110.37	110.55	111.49	111.81	112.61	109.86	115.4	117.19	108.23	106.65	109.05	113.83	113.88	103.1	117.8	111.32	110.61	105.38	117.27	108.09	105.51	118.9	110.95	119.82	116.59	108.14	105.63	108.05	104.79	109.78	106.49	107.49	114.4	108.5	108.77	117.98	110.34	101.33	115.63	116.98
111.98	100.55	107.61	112.06	103.71	114.04	106.77	107.02	105.16	99.902	105.4	107.8	99.224	106.62	108.64	105.06	101.62	97.387	117.07	104.65	107.44	105.79	103.92	108.7	111.19	107.1	112.25	96.977	105.87	110.08	106.68	108.22	106.93	107.3	106.55	103.85	113.81	109.44	111.33	107.19	109.81	112.43	101.1	103.47	95.286	111.71	105.55	105.5	106.03	110.22
107.53	104.79	106.67	100.52	114.09	108.39	106.6	100.23	115.95	111.74	109.7	108.22	108.64	97.751	102.22	105.02	111.73	106.09	100.83	107.97	109.63	95.744	106.5	110.18	106.1	99.362	114.8	98.888	111.11	111.59	97.487	99.414	101.3	104.71	106.03	99.63	104.78	101.81	109.22	100.69	112.74	100.29	105.23	101.26	106.39	100.78	113.83	105.29	103.88	99.591
121.76	104.04	102.9	98.765	101.6	111.4	112.39	105.43	105.37	108.29	107.46	107.53	113.31	102.51	110.78	105.27	102.7	101.64	106.98	117.07	97.191	111.88	109.15	109.56	107.73	92.135	99.301	103.11	99.045	107.53	96.479	105.4	104.72	106.12	103.44	105.3	103.83	101.06	98.535	116.03	104.82	103.72	98.879	103.4	93.758	108.96	109.57	97.109	104.02	111.34
101.79	115.73	121.92	104.55	121.55	118.02	114.55	110.68	102.46	106.76	116.08	109.95	115.26	111.38	106.63	108.52	115.93	109.13	118.36	117.75	115.74	112.1	110.54	102.8	113.27	112.94	123.03	108.11	112.23	117.03	113.33	111.99	106.08	120.64	111.08	115.88	109.51	118.16	113.46	108.71	107.6	107.7	119.77	120.09	112.11	116.04	111.99	121.97	116.02	110.7
109.58	98.142	107.58	111.7	105.52	109.42	103.3	112.39	107.18	106.31	109.34	109.21	106.61	105.89	101.27	103.03	108.31	104.73	103.17	113.61	103.22	105.32	109.2	102.72	102.22	109.26	99.598	114.99	105.1	108.63	102.16	105.46	107.04	103.94	112.5	106.63	97.282	105.03	104.17	99.828	101.39	94.91	109.22	108.26	105.09	107.83	101.93	109.37	109.79	103.51
110.38	115.87	117.49	115.48	116.23	105.78	113.38	106.94	110.74	119.65	115.45	101.5	105.86	103.59	112.42	118.18	111.38	110.85	106.46	107.43	111.76	123.91	104.97	119.03	106.62	108.87	118.13	109.09	114.53	112.24	107.9	117.96	106.92	113.82	108.95	110.57	103.04	109.21	109.98	110.07	107.88	116.78	111.85	116.57	115.6	115.17	115.99	115.94	109.89	113.1
106.14	101.81	103.66	110.44	100.18	109.8	102.21	106.47	101.9	106.75	97.547	110.06	109.76	104.52	110.73	105.77	106.07	109.56	101.52	101.31	100.84	104.99	109.97	108.76	103.75	108.18	105.42	107.67	109.22	104.08	105.76	104.87	109.12	102.08	111.61	105.18	105.4	102.26	109.46	102.07	105.56	101.76	112.97	99.823	100.63	112.46	104.4	103.04	104.4	99.589
107.27	108.32	108.04	110.6	109.46	99.488	120.92	106.9	113.21	110.9	115.1	101.34	104.35	122.33	108.53	114.47	105.5	111.38	120.6	116.71	116.62	100.7	111.41	119.2	105.86	105.98	111.47	112.32	107.01	107.51	100.64	114.72	109.05	115.28	123.53	102.14	113.5	109.33	110.44	114.69	101.86	114.06	115.52	113.96	105.44	110.49	113.52	114.18	113.8	110.9
111.71	108.4	114.49	117.94	116.33	123.05	110.15	117.67	125.09	124.68	118.47	121.2	116.17	116.27	118.51	125.8	118.12	122.56	110.84	126.5	115.81	122.31	111.58	119.44	118.1	114.95	119.61	119.47	111.64	116.87	115.13	119.32	112.42	115.11	110.1	112.8	119.76	116.49	120.75	114.36	120.54	126.85	117.43	118.99	120.01	115.16	112.87	114.46	118.31	112.61
117.28	124.22	112.67	115.41	114.9	112.24	118.91	103.77	110.95	113.79	106.42	111.47	112.55	108.27	115.82	121.56	105.37	105.67	104.88	104.89	115.13	105.95	106.74	104.29	102.27	108.26	110.48	115.61	111.01	103.25	113	110.11	108.09	108.94	112.26	101.44	114.21	107.35	118.56	107.69	105.18	110.98	114.95	112.52	113.36	104.81	106.65	115.74	106.02	102.8
103.09	103.25	95.798	109.83	108.57	99.325	103.25	104.78	104.47	96.412	100.62	100.87	103.25	101.3	99.114	99.141	106.73	101.96	105.64	96.518	100	92.885	102.96	95.292	102.85	108.34	100.96	96.011	95.724	89.851	102.55	103.98	93.604	99.476	99.451	99.024	104.55	96.792	100.43	100.22	101.28	100.35	91.815	95.974	97.226	100.04	101.76	108.16	99.767	107.22
105.71	114.49	114.51	109.97	114.82	111.18	110.75	117.96	105.17	118.26	116.99	107.62	107.63	115.09	115.22	104.89	112.43	111.2	101.46	110.36	113.95	120.26	112.02	117.1	105.26	110.58	109.2	122.05	114.62	107.25	110.46	111.32	111.74	115.37	115.49	118.73	121.7	116.95	110.36	102.46	115.52	121.12	112.7	104.67	115.08	112.06	109.9	113.71	105.26	119.97
107.92	100.76	108.86	102.45	104.81	101.79	110.22	113.46	114.57	105.62	106.94	109.1	103.88	109.67	101.2	98.668	108.4	101.27	103.74	105.61	102.36	91.636	100.21	110.88	99.099	104.46	112.02	112.13	102.85	100.94	107.91	100.14	108.4	113.05	105.87	108.17	104.98	108.34	108.62	108.5	109.84	108.12	99.361	99.352	110.36	104.08	112.99	98.297	106.43	108.71
96.458	110.77	94.528	99.733	108.68	105.68	93.074	96.298	109.54	94.805	101.48	104.54	103.96	108.82	97.463	106.88	86.53	94.273	91.823	100.94	100.28	98.725	99.04	99.657	98.534	100.8	105.97	93.646	90.991	90.667	98.462	93.505	100.81	92.593	98.371	98.321	90.833	96.731	101.57	97.227	101.85	103.57	99.433	96.28	103.9	95.343	95.146	103.55	95.675	103.75
109.43	114.17	111.35	103.07	111.99	107.74	105.52	105.14	111.56	107.42	106.27	102.88	115.53	116.92	114.94	113.13	106.81	106.37	101.08	104.8	111.53	110.33	108.02	106.52	113.98	108.46	101.02	106.36	113.66	106.72	112.03	105.23	110.41	108.48	100.79	106.01	105.02	115.99	105.1	99.861	112.7	104.38	101.69	108.42	109.21	107.98	108.65	104.62	105.33	106.26
108.58	100.01	105.37	109.58	110.16	102.91	96.88	108.88	109.08	102.98	109.7	110	108.9	112.32	107.76	107.17	102.47	117.14	109.24	110.39	107.98	112.04	110.83	109.17	103.54	105.17	114.43	104.24	103.41	107.58	112.73	101.85	109.04	111.03	106.24	110.28	106.99	107.1	101.55	105.68	106.91	92.037	99.979	106.93	109.65	103.43	106.42	107.29	109.1	108.69
108.04	105.85	103.24	113.68	108.99	117.84	106.9	111.37	110.1	106.6	110.15	108.17	107.99	113.91	112.25	114.3	120.14	115.72	114.19	117.32	101.3	113.81	119.9	120.24	120.75	108.01	107.38	104.68	107.85	113.98	108.33	107.98	110.85	116.28	108.48	109.81	109.66	117.41	97.527	107.23	111.11	107.41	106.7	113.41	110.92	115.16	113.68	103.57	109.45	118.73
108.35	102.68	110.75	114.94	107.33	98.051	112.03	106.48	102.78	103.57	104.31	104.14	101.33	107.95	108.3	104.96	116.03	105.67	109.27	109.54	103.21	109.51	100.38	95.939	105.46	109.53	107.22	101.56	95.632	108.65	109.69	108.22	102.24	99.039	106.05	104.35	102.89	110.59	113.58	107.08	105.4	94.673	106.16	105.31	98.291	107.98	112.32	98.225	108.05	117.77
112.54	104.58	104.33	113.57	107.57	110.92	104.51	100.33	107.51	111.72	104.47	103.66	102.22	107.34	121.05	101.98	112.21	109.2	110.62	107.35	109.04	94.51	111.44	112.58	111.14	102.05	105.82	110.24	111.95	99.11	98.58	97.546	101.14	106.43	97.507	106.57	104.24	117.74	102.08	103.47	108.44	109.93	107.83	98.738	106.58	104.94	104.1	108.47	112.51	111.34
103.99	110.19	102.36	114.67	104.63	109.39	96.445	100.37	104.1	107.56	94.204	98.82	108.54	104.64	102.38	103.09	80.36	102.01	114.79	99.003	106.66	107.57	108.95	94.644	105.5	102.97	102.87	98.91	113.56	102.15	102.11	108.47	99.119	111.03	110.87	105.95	115.19	102.89	101.89	103.01	106.19	105.62	98.76	106.02	97.508	108.22	101.52	107.4	100.63	112.24
104.85	101.21	107.55	96.184	105.82	108.7	115.84	106.47	113.3	106.92	107.61	106.38	110.77	103.66	106.16	104.27	103.17	109.05	113.94	106.4	109.62	100.63	101.66	100.31	104.98	111.18	109.69	101.88	105.99	104.01	97.931	108.37	114.35	105.29	108.88	112.64	100.79	111.99	108.02	108.25	107.04	108.11	111.96	112.75	110.34	107.59	109.68	108.17	108.21	111.97
108.6	107.69	111.06	114.53	115.21	107.49	117.6	107.06	110.8	99.698	109.17	112.28	110.27	110.16	111.92	114.16	111.52	107.83	121.44	105.09	106.3	115.57	116.85	116.81	110.55	111.85	109.14	103.97	121.42	103.75	121.14	95.681	99.944	104.95	110.41	109.58	105.66	114.93	117.94	108.32	114.23	115.63	106.36	110	103.54	107.59	119.74	106.38	109.25	111.33
108.2	109.29	116.57	111.92	114.45	114.81	106.65	110.73	104.31	115.34	106.87	114.69	108.61	113.65	117.72	112.88	115.17	108.32	116.35	111.98	116.66	110.48	114.25	114.25	116.39	120.66	111.82	118.64	116.89	114.65	111.84	112.15	112.2	103.6	118.2	111.29	118.57	103.62	102.37	110.09	112.16	114.1	118.05	114.8	102.44	117.3	106.41	105.29	107.31	109.32
110.23	119.64	113.75	108.77	104.99	108.63	105.06	110.9	119.59	109.7	109.33	114.38	109.3	111.18	116.47	115.95	107.33	122.68	116.29	106.05	108.87	121.02	109.12	113.21	113.56	117.11	107.96	103.52	117.89	109.27	112.43	115.4	107.41	110.56	106.2	110.41	113.25	117.9	111.16	113.84	100.07	110.46	112.91	111.52	113.72	109.78	107.64	103.13	115.49	117.8
105.52	99.194	104.63	102.78	101.1	109.27	107.88	102.44	108.64	100.77	108.49	113.35	101.41	94.673	101.03	112.53	98.371	105.4	95.747	105.72	107.67	100.79	102.17	97.534	98.073	108.44	98.651	106.12	105	100.33	102.06	100.93	107.69	115.55	100.65	105.03	106.53	95.545	102.19	103.19	102.61	103.82	102.71	98.036	102.51	105.87	99.152	113.5	105.05	97.735
99.342	112.83	105.11	99.046	103.74	101.59	106.07	97.799	111.02	108.89	110.96	96.489	105.9	114.87	108.11	117.45	101.28	107.37	95.181	109.79	97.512	108.95	104.54	106.67	109.75	104.83	110.75	97.476	104.28	105.25	100.39	103.34	100.56	97.847	105.03	113.06	107.97	107.76	114.77	104.94	103.1	110.11	105.01	103.34	117.24	94.274	103.06	106.27	107.45	112.79
110.34	100.4	104.36	108.08	97.998	106.77	112.04	102.43	106.82	108.56	105.7	99.808	108.66	102.33	105.15	111.01	112.13	105.65	103.91	103.99	104.39	104.18	91.977	106.92	106.37	109.82	109.69	101.6	102.29	103.35	103.86	102.79	110.42	103.94	110.19	109.12	102.86	108.31	101.8	105.96	108.56	112.21	102.17	103.87	110.36	107.18	112.42	101.41	107.8	106.42
115.01	120.98	122.73	112.72	110.56	115.32	115.48	121.94	114.22	114.82	118.01	119.39	123.24	112.39	114.21	116.52	108.59	118.04	114.96	114.53	124.47	117.66	117.08	118.44	120.07	113.01	112.33	123.42	108.37	109.1	124.8	117.14	117.7	111.77	117.12	111.69	110.51	110.44	119.02	125.14	126.78	124.59	113.72	124.29	119.08	113.81	119.39	128.6	123.14	116.19
107.83	104.39	105.94	107.74	99.034	102.54	106.37	102.74	110.21	110.94	109.36	101.42	106.74	111.54	117.71	109.27	109.53	109.32	112.03	101.75	110.64	108.9	109.44	107.71	107.75	106.89	110.39	108.42	102.65	105.52	109.59	108.15	96.132	110.02	110.77	104.18	108.93	99.562	108.83	109.65	110.76	113.45	107.68	110.57	117.27	105.61	101.6	104.3	102.55	106.32
107.7	108.16	103.67	110.98	94.863	100.3	106.31	106.02	107.98	108.23	115.43	95.866	103.67	102.9	98.85	105.63	110.45	102.32	96.716	105.21	101.71	105.55	110.29	109.12	100.8	106.32	101.09	106.59	94.601	94.247	101.17	97.968	99.302	105.21	110.84	97.626	103.27	108.15	105.52	107.53	109.21	96.622	102.92	98.849	102.04	106.09	98.883	105.87	105.05	104.53
117.32	132.11	119.3	118.62	122.35	114.89	110.92	122.88	111.63	116.37	114.03	110.75	112.96	116.52	122.96	115.05	115.88	118.72	120.48	116.16	111.64	115.72	114.19	117.05	123.18	125.67	118.89	107.31	119.94	118.17	115.68	119.19	124.6	121.33	116.69	116.84	119.39	120.52	110.27	121.55	128.49	109.82	118.22	119.56	116.04	119.43	122.19	115.58	114.37	106.92
107.73	97.441	102.57	108.2	99.532	105.34	106.67	103.54	115.29	97.062	109.75	110.39	108.66	104.07	106.19	106.73	100.71	99.983	105.61	103.08	108.39	105.25	103.97	103.7	111.56	99.5	92.122	114.01	105.97	107.29	97.073	96.386	110.53	102.03	101.85	98.86	111.68	113.27	105.5	104.98	109.97	107.19	104.86	108.99	98.335	108.67	103.5	100.6	101.85	98.666
104.61	113.42	121.62	116.94	106.25	112.75	114.05	112.74	116.24	99.552	116.33	106.69	113.83	107.63	117.79	120.68	107.68	120.17	106.41	102.29	112.03	104.2	110.9	112.99	113.56	110.91	108.95	121.42	114.52	112.28	114.41	105.61	111.12	107.7	120.37	108.57	115.38	105.36	109.71	108.05	108.09	109.13	121.54	110.92	117.1	114.61	111.76	100.49	120.15	110.24
100.42	98.263	105.7	100.4	95.685	93.532	107.66	104.57	99.644	97.384	101.87	101.09	105.31	97.211	97.314	100.29	90.197	105.28	93.016	91.335	96.655	99.453	99.201	94.877	89.739	96.326	93.658	97.128	104.83	102.69	97.91	101.34	105.07	101.96	105.47	101.31	99.055	107.81	96.946	104.58	94.851	96.43	100.16	97.445	95.518	91.919	91.885	111.36	110.46	91.374
108.71	110.91	106.89	103.08	100.05	101.49	101.66	102.41	106.81	97.82	102.69	102.43	111.27	103.51	114.21	108.19	101.86	110.41	108.52	105.82	111.27	102.68	104.9	103.25	112.61	102	100.4	107.29	107.82	107.05	118.32	108.08	105.53	107.29	105.35	109.69	102.7	97.362	100.63	95.487	94.672	105.43	98.708	107.44	107.81	101.82	97.483	107.37	111.91	112.83
113.59	105.43	111.51	110.18	103.15	106.24	106.53	100.36	108.23	99.571	96.001	110.39	106.24	104.98	105.55	101.75	101.02	104.6	106.1	98.358	103.67	104.03	108.38	111.92	99.684	109.33	109.41	101.12	103.14	94.48	114.31	107.71	108.8	108.59	108.66	105.16	97.361	94.711	109.94	115.45	107.28	107.55	112	107.5	108.57	102.58	112.13	108.56	101.44	109.44
110.82	107.15	100.39	101.72	108.15	112.58	113.87	111.97	108.85	97.675	107.44	107.02	104.42	106.23	105.16	103.09	113.46	110.44	108.45	101.98	96.096	105.51	109.38	105.41	102.29	106.12	109.05	100.89	106.64	100.66	110.03	110.34	112.48	105.02	112.47	103.59	107.6	105.21	108.24	108.95	110.46	101.39	101.08	110.04	103.86	94.695	105.62	98.973	98.052	104.34
106.22	104.82	101.94	107.01	105.27	108.06	110.24	97.021	98.451	108.55	103.19	107.52	112.2	109.04	96.462	106.3	105.83	108.17	108.91	101.93	109.42	107.88	98.681	103.94	99.09	97.851	98.985	100.32	98.255	104.53	104.25	111.58	106.52	104.18	108.31	104.79	103.42	107.2	101.54	97.43	102.09	101.02	109.25	109.99	104.84	98.278	110.11	116.55	105.28	105.39
100.73	100.93	98.574	101.84	104.4	106.56	103.78	104.61	106.67	105.78	101.76	94.163	100.09	102.72	98.111	102.13	105.05	104.35	100.23	99.467	105.73	97.207	100.43	102.69	105.94	99.86	99.809	104.66	104.66	109.88	99.853	100.38	105.87	100.7	100.49	103.67	95.281	100.66	92.528	104.21	108.7	108.05	100.79	88.516	115.16	106.97	104.27	101.59	100.01	98.011
111.14	101.31	104.29	110.14	106.67	101.19	110.76	104.55	112.36	112.48	108.33	112.54	112.23	108.63	113.51	113.78	105.22	106.84	109.46	107.61	101.23	106.04	108.44	109.44	111.76	104.15	102.65	104.56	99.999	102.06	101.87	102.67	109.3	107.15	106.72	123.82	119.85	101.97	103.75	107.91	105.32	100.91	105.1	109.68	108.75	110.83	109.44	101.96	105.8	111.32
114.21	105.4	103.3	105.71	99.943	111.75	111.41	107.14	105.84	107.49	112.14	100.76	98.766	97.694	109.78	106.77	99.999	106.12	105.99	106.15	104.78	101.17	106.02	100.2	114.3	108.13	101.66	107.55	109.1	100.91	108.83	106.81	100.44	103.96	103.19	117.35	111.14	109.04	114.13	110.88	109.16	108.02	114.16	101.85	99.843	101.04	100.89	98.442	104.01	102.57
101.76	103.53	104.8	111.32	102.25	102.69	97.554	108.26	98.477	104.72	104.44	100.49	105.86	105.82	94.209	105.35	102.27	102.05	101.88	104.12	104.37	105.31	105.6	94.9	102.66	99.071	105.88	98.706	109.55	104.97	106.33	109.11	104.08	111.54	91.905	114.64	103.34	99.394	99.909	104.2	99.109	97.038	113.24	103.19	101.25	103.49	105.7	98.205	98.655	109.65
112.2	104.97	114.21	119.31	110.62	109.03	112.07	106.55	106.4	113.4	110.19	112.61	104.87	117.69	118.78	112.69	108.77	118.78	113.17	113.83	105.39	116.69	106.78	117.11	110.4	102.17	112.48	112.32	116.36	118.56	113.86	109.02	110.82	106.53	100.64	115.28	99.74	108.65	116.87	112.62	116.07	107.95	108.23	117.65	110.76	114.98	105.36	105.28	118.84	116.85
93.918	101.22	104.08	103.83	101.63	103.17	96.051	100.95	94.828	106.35	103.82	99.012	108.35	102.22	97.344	106.2	115.38	97.786	104.71	109.74	103.37	103.29	105.87	112.68	101.58	99.018	94.44	117.3	98.006	106.89	101.78	103.53	110.7	102.34	109.93	110.12	104.23	107.54	101.75	108.54	103.06	103.47	107.71	110.15	108.95	98.507	111.05	104.97	98.7	98.126
109.82	107.97	107.23	97.791	107.73	96.62	107.68	102.86	101.58	109.71	114.66	101.76	106.76	103.56	102.84	96.888	102	106.95	114.01	96.273	103.67	100.85	102.66	108.54	101.92	100.91	106.36	107.85	105.79	105.09	110.04	108.93	109	111.32	102.01	109.59	106.38	107.98	108.53	109.41	109.41	107.21	105.38	106.82	109.28	102.96	94.749	100.42	105.56	101.18
106.12	112.37	113.58	116.24	108.82	114.76	111.3	111.61	110.82	113.45	110	110.98	117.78	124	124.16	112.09	116.18	111.03	111.99	107.82	115.83	114.24	108.89	116.68	108.27	111.07	114.75	105.18	106.13	106.51	116.62	107.71	106.8	110.28	112.46	100.03	111.4	115.62	114.29	111.02	111.89	108.46	109.2	111.28	114.38	100.4	109.57	107.35	113.23	117.19
107.67	99.64	109.51	102.43	107.25	102.04	108.54	106.88	106.57	105.86	105.74	105.73	112.66	103.62	111.24	106.03	100.84	101.19	113.83	109.99	111.24	108.49	102.89	100.79	106.6	106.55	107.24	116.55	115.14	110.77	116.06	119.24	115.07	111.74	106.2	111.45	101.88	103.32	98.619	108.5	97.297	105.58	107.01	111.16	100.64	106.06	105.13	109.93	107.68	101.22
110.7	107.16	105.76	113.58	112.26	113.12	111.19	111.53	107.63	102.21	113.08	103.47	114.67	124.2	111.69	104.33	116.39	102.47	106.47	115.7	105.82	113.87	115.2	112.85	118.37	105.03	112.08	114.39	105.23	111.5	119.58	102.9	111.74	101.98	111.32	112.63	103.85	98.96	107.94	110.91	100.05	119.43	97.029	112.4	109.58	110.67	114.18	113.08	110.82	110.43
112.09	112.73	107.61	108.94	111.76	98.806	111.92	107.43	106.18	106.19	118.46	114.68	116.92	121.14	117.8	116.38	106.63	107.89	105.84	104.58	116.75	109.52	117.93	114.12	114.12	110.96	102.71	111.3	110.92	104.51	112.2	115.83	107.47	109.94	118.22	119.04	103.99	113.74	111.23	113.4	111.67	115.66	105.27	107.57	109.94	111.19	115.44	106.05	106.09	114.16
109.38	109.06	113.96	101.54	103.42	100.64	92.867	97.934	106.13	99.255	105.3	106.89	105.85	104.06	101.61	99.926	109.14	99.396	114	100.12	116.17	113.59	104.09	96.542	107.89	96.706	110.29	103.1	103.7	100.84	93.492	109.52	96.892	104.39	92.995	105.06	103.95	98.76	109.24	113.54	101.88	104.06	99.981	108.6	103.21	100.68	94.295	110.6	102.1	108.05
109.77	103.88	105.41	101.86	115.65	104.17	102.87	105.89	102.83	115.27	106.19	104.81	102.98	107.08	105.62	108.91	109.81	106.5	110.87	106.53	113.16	109.42	96.857	90.897	108	101.89	99.936	102.96	105.2	107.43	108.67	107.35	113.79	105.96	104.21	111.68	101.6	103.05	106.36	106.12	113.65	108.78	105.96	97.135	105.11	107.89	100.43	104.94	110.92	99.971
112.89	104.04	106.24	115.24	121.37	101.64	104.72	110.13	104.3	104.75	105.29	98.585	106.56	101.16	103.94	98.476	109.17	101.63	108.54	99.076	101.76	103.64	110.64	109.26	105.13	102.32	106.26	103.22	91.219	106.41	101.81	105.08	101.54	112.52	111	107.9	101.78	103.13	103.19	102.14	103.73	101.69	103.48	104.49	114.18	112.51	106.71	97.176	107.35	100.6
106.55	92.825	100.6	102.79	103.44	100.41	101.59	98.968	108.89	97.447	102.53	91.942	99.268	98.813	105.76	105.23	99.203	108.81	107.55	95.281	99.353	103.63	94.417	103.65	97.85	98.289	104.49	98.311	99.972	96.16	101.29	98.391	98.919	94.606	102.97	98.094	100.42	98.802	102.91	102.18	101.28	96.239	99.328	98.476	106.17	102.36	104.83	97.587	106.38	94.643
114.85	105.18	109.23	113.95	115.91	102.97	102.4	107.46	102.59	109.74	104.88	110	115.2	113.45	105.48	110.82	109.78	120.01	107.78	110.88	113.29	117.4	120.63	112.37	109.2	113.59	105.07	97.139	101.82	113.14	116.32	112.62	110.08	111.64	108.44	107.01	114.21	106.85	116.72	108.39	121.26	105.34	108.63	111.76	117.01	117.59	102.9	109.53	110.15	113.27
104.04	109.39	103.93	95.602	94.969	103.26	97.821	98.327	100.2	108.09	103.2	110.76	105.37	102.01	101.56	100.46	103	99.365	104.72	103.72	104.03	102.18	103.52	101.72	100.11	98.409	105.58	99.421	102.91	93.113	103.12	95.426	105.16	98.906	114.14	99.428	99.802	102.77	109.69	105.29	98.698	109.22	102.94	115.64	105.71	109.07	109.66	104.32	102.96	100.31
98.568	101.77	109.25	98.938	103.44	98.033	97.127	109.48	94.143	94.568	98.608	99.203	96.655	95.59	94.838	109.58	98.897	101.68	101.09	93.831	97.722	93.962	96.936	106.97	103.74	93.729	97.482	101.24	108.6	100.6	103.06	105	92.833	100.94	93.821	104.13	105.06	102.53	91.349	105.97	102.04	99.296	97.88	94.636	98.351	93.272	91.486	96.09	95.144	102.43
109.63	105.07	109.17	109.83	109.57	103.88	110.86	104.57	104.85	103.53	106.21	110.22	108.73	113.71	107.93	102.04	106.18	108.68	116.24	104.96	112.35	104.71	110.55	101.53	112.46	106.59	107.26	114.01	105.27	107.07	107.53	106.54	112.31	106.04	98.627	110.88	103.55	103.33	98.884	108.41	102.01	105.39	100.53	109.88	93.198	109.63	108.38	109.28	100.17	109.01
103.66	99	100.62	101	111.47	104.18	105.49	98.248	94.123	103.63	95.638	110.13	112.88	106.5	99.209	97.088	105.29	103.02	105.09	112.52	112.86	106.64	104.57	106.7	102.99	105.67	106.82	113.08	106.12	100.83	101.27	99.133	107.24	107.63	103.43	112.38	109.57	105.11	103.92	108.73	104.37	101.98	104.58	100.74	107.63	103.73	105.2	108.78	98.882	114.89
108.93	104.56	116.26	105.08	113.99	108.89	106.49	110.88	116.54	112.56	109.93	111.54	115.66	115.84	105.69	105.45	110.48	113.06	116.36	115.64	105.53	109.39	112.99	113.58	113.73	108.86	116.53	110.52	103.39	111.95	113.21	107.66	108.1	112.17	102.28	109.64	111.76	115.71	113.62	113.83	120.82	117.55	114.4	109.94	115.36	113.6	109.36	102.08	114.93	109.39
96.558	108.32	107.59	99.576	112.46	103.61	102.65	106.38	104.92	108.27	108.01	105.45	99.318	102.73	102.57	107.88	104.65	109.63	111.69	106.27	115.26	108.75	108.12	105.92	111.65	112.33	112.02	100.92	105.25	109	105.68	100.54	101.11	104.16	107.29	103.95	113.17	110.85	108.11	99.489	108.77	107.76	103.78	120.34	114.45	104.8	105.32	103.91	100.94	108.13
104.76	99.86	105.11	118.88	102.86	100.47	113.3	104.99	108.49	105.94	99.578	101.42	105.06	109.44	104.27	109.36	108.22	101.32	112.56	99.997	108.12	102.36	114.6	102.75	117.85	110.18	97.191	114.3	104.88	103.74	105.71	97.908	108.75	100.45	98.369	109.91	111.92	118.19	105.57	103.24	112.89	101.34	116.15	103.18	105.94	103.07	96.666	109.44	105	103.81
103.86	106.29	112.8	96.704	112.69	105.97	103.69	107.02	101.67	100.13	96.62	104.15	98.409	100.45	93.778	111.17	97.205	107.2	106.58	102.54	106.2	101.45	98.751	98.787	99.325	94.708	104.62	105.66	105.89	104.19	100.71	93.261	106.76	106.11	103.09	100.01	98.631	100.66	103.5	106.78	105.19	110.97	99.4	98.802	110.93	98.525	107.15	98.858	112.16	108.59
99.261	107.01	104.05	116.42	110.04	106.62	98.862	109.37	103.32	107.2	100.07	106.98	104.83	97.831	94.921	107.65	115.27	95.562	98.765	112.61	106.39	109.86	103.5	108.61	103.64	104.73	108.41	106.62	106.52	111.38	100.9	116.35	106.43	104.93	102.18	118.09	104.61	113.45	108.26	106.46	106.5	105.25	109.36	111.64	112.14	108.73	102.24	104.14	101.21	112.94
112.95	103.95	102.94	100.91	105.15	108.65	100.48	108.35	109.25	119.16	107.27	95.781	109.05	103.11	105.08	109.86	107.84	106.44	104.82	106.04	108.16	106.94	110.58	108.46	105.6	107.12	99.095	107.34	101	109.08	111.5	101.21	105.16	103.76	107.71	109.54	99.809	101.02	106.52	105.95	102.14	107.05	111.9	97.077	107.34	100.5	94.623	102	102.71	106
103.72	111.83	112.09	112.65	105.09	108.44	108.15	106.15	109.25	104.47	111.57	121.56	117.77	110.53	108.81	104.49	114.24	109.56	116.54	114.69	112.32	117.72	112.71	112.88	112.62	109.25	115.66	116.96	106.75	123.11	110.49	114.69	110.98	113.31	117.61	118.95	105.28	115.99	114.75	110.31	119.78	109.29	107.26	115.12	113.37	121.43	120.31	106.95	119.87	113.2
105.29	103.72	116.04	103.06	100.79	100.01	109.31	107.51	108.25	98.496	106.7	113.39	108.04	101.88	97.662	106.51	112.04	109.44	108.3	107.48	99.334	114.51	104.25	108.67	100.71	98.39	100.95	103.5	105.11	107.22	109.09	106.75	111.13	106.69	106.8	123.07	107.16	99.321	113.12	106.15	106.76	109.82	100.72	107.87	113.37	101.87	97.608	110.21	104.78	106.91
99.339	111.8	104.66	104.82	106.05	96.074	111.71	101.06	108.49	110.19	109.5	111.01	107.22	99.993	116.27	113.47	107.68	102.41	104.13	109.31	112.74	105.38	104.68	107.57	112.36	109.44	113.56	106.96	105.53	107.85	102.32	99.513	112.15	104.88	109.5	106	107.55	110.23	106.09	108.41	112.45	109.31	101.57	118.95	106.36	106.75	106.5	96.987	102.85	104.78
98.438	110.81	105.2	99.034	108.39	108.81	102.95	109.29	108.87	112.08	109.85	106.45	99.207	105.17	96.824	111.44	111.48	98.028	103.09	106.58	100.16	100.04	102.45	98.943	99.631	106.68	103.74	112.78	112.27	105.15	115.64	100.87	99.625	102.35	97.795	105.38	107.24	103.61	103.42	101.59	109.09	107.67	114.84	103.32	102.66	105.18	104.61	107.91	108.36	107.49
103.57	100.84	102.39	106	103.93	104.01	111.8	113.34	100.06	109.65	107.39	105.92	99.572	100.61	102.64	108.13	97.847	111.55	104.46	116.08	105.23	103	105.59	107.92	110.17	99.837	102.27	104.14	98.933	98.397	102.95	108.19	98.753	101.76	104.78	101.78	110.94	107.07	102.86	104.36	99.525	103.45	101.77	101.93	101.81	103.53	108.28	105.54	98.069	113.91
105.1	95.687	104.6	100.21	109.5	116.26	104.5	109.5	108.46	105.08	107.94	102.68	102.93	106.25	115.71	94.367	112.09	105.91	108.99	109.64	107.46	107.92	97.75	111.68	98.369	113	104.11	113.51	104.33	111.93	107.66	106.09	112.24	102.78	111.19	105.6	98.574	114.01	103.39	111.14	100.79	111.28	104.13	104.76	108.91	97.921	103.62	112.67	103.98	103.83
95.458	105.27	113.66	107.79	100.22	103.47	106.03	117.66	103.66	103.14	108.21	108.35	107.42	104.29	103	102.89	107.25	101.47	92.077	108.91	115.8	117.43	92.343	103.89	114.39	107.77	97.428	104.34	96.895	99.041	113.04	104.73	95.56	100.96	102.54	98.62	107.59	104.43	111.54	109.01	106.82	105.37	111.02	101.36	106.32	109.1	100.35	107.96	102.83	116.41
102.25	106.83	100.86	99.437	94.198	98.322	114.29	102.37	102.88	102.34	99.989	101.67	101.88	95.381	98.327	99.94	100.84	93.934	102.05	88.451	107.43	91.757	92.397	98.03	99.939	102.95	98.694	101.55	105.22	102.51	92.025	99.579	99.974	101.24	96.76	96.534	103.17	107.52	109.35	101.7	100.88	95.124	103.48	103.78	103.7	106.47	95.859	113.34	102.56	98.588
101.67	100.79	86.97	97.192	100.06	100.54	97.408	101.79	95.777	107.3	101.97	105.69	104.64	105.68	92.723	93.44	92.024	95.386	98.327	104.55	107.78	95.499	94.36	104.21	93.97	99.517	100.28	103.48	104.26	99.39	109.96	95.833	90.177	103.91	95.812	96.823	100.09	94.987	98.89	104	92.863	98.353	104.72	111.71	99.501	95.706	103.86	99.64	95.661	108.71
101.62	99.22	108.45	101.96	103.65	111.21	114.23	104.46	91.843	112.05	105.52	102.22	103.92	100.37	106.36	103.11	98.294	99.023	111.41	102.34	103.5	102.73	107.13	98.994	101.19	109.75	107.46	112.84	111.03	112.14	105.77	98.151	100.23	113.27	97.311	105.82	99.869	101.75	102.21	93.536	112.58	108.75	110.83	104.68	102.18	104.08	100.83	111.3	115.95	106.63
102.84	110.46	108.78	110.51	116.56	109.87	114.07	113.03	112.98	106.65	105.63	112.06	110.72	100.97	106.36	108.99	112.62	101.31	108.75	112.51	118.77	114.97	110.62	103.84	120.11	118.1	121.79	114.66	113.89	107.75	106.38	106.31	111.29	114.03	126.12	109.16	113.25	115.88	109.51	125.85	110.35	109.91	118.26	116.49	111.25	115.82	106.74	122.66	109.42	113.54
118.46	118.14	122.63	114.15	109.39	116.28	118.65	116.09	116.07	120.32	121.51	116.47	118.06	118.51	117.76	111.91	126.58	128.07	113.43	124.41	114.53	111.11	125.57	121.31	122.22	115.15	119.43	115.91	117.16	120.13	109.32	113.4	112.02	118.58	112.25	122.45	113.13	108.68	126.82	114.11	119.1	111.66	125.84	121.9	121.38	112.58	120.74	112.03	116.85	111.13
114.68	121.69	117.95	120.23	122.54	118.49	118.81	123.38	103.98	118.47	115.75	123.24	111.9	111.96	118.25	122.06	120.24	117.42	121.91	117.94	120.27	107.61	112.27	119.94	122.87	117.34	128.11	129.86	119.02	118.18	116.51	119.01	106.1	119.21	125.2	121.47	119.21	122.86	120.09	112.49	110.23	117.74	119.29	114.91	109.96	116.42	116.74	114.53	121.39	111.96
93.762	96.929	101.75	93.438	102.53	97.786	108.11	105.18	113.71	91.57	88.723	95.597	99.341	95.585	99.657	98.916	109.7	98.677	99.416	104.8	103.24	109.56	106.09	101.27	94.053	113.79	103.82	107.88	98.66	101.52	106.3	94.629	101.06	94.112	97.196	96.664	108.67	99.921	104.74	93.226	97.285	96.201	91.814	100.95	94.288	96.186	104.91	96.086	114.8	105.75
105.06	113.55	104.45	107.62	105.03	97.709	109.54	107.56	110.23	108.81	108.63	113.07	113.17	101.91	107.35	103.06	104.51	117.9	102.29	107.83	105.6	99.838	104.14	105.76	97.221	115.98	111.9	112.52	110.06	110.18	106.14	106.23	106.66	110.74	109.37	101.01	106.17	103.35	107.23	106.14	104.62	104.1	108.44	109.09	109.28	100.05	110.32	112.6	105.17	112.51
107.15	103.24	107.94	113.75	105.77	110.04	90.973	107.96	106.86	102.41	106.06	103.49	110.32	103.55	106.79	114.5	101.25	106.72	108.7	104.46	101.95	100.62	101.94	110.95	107.79	105.24	106	97.969	96.508	108.59	110.78	102.71	98.192	104.33	103.98	108.05	104.82	108.32	102.53	102.6	108.72	107.68	104.43	101.94	113.52	99.132	100.64	110.19	100.65	101.94
108.52	106.18	118.02	116.65	101.35	115.15	108.43	113.02	110.02	112.19	108.58	113.88	113.81	124.7	111.7	120.53	112.59	108.22	112.53	113.04	112.18	115.74	112.5	119.55	114.44	111.1	112.02	117.54	112.55	106.68	108.26	111.19	109.27	118.13	113.48	121.37	110.43	115.65	114.42	110.34	110.1	109.06	120.78	111.53	106.86	113.02	119.13	112.47	112.44	101.81
109.59	117.57	111.5	100.74	109.51	102.42	107.46	102.25	111.17	106.22	109.03	113.64	107.68	109.41	103.86	108.45	108.97	109.22	111.79	110.1	110.71	102.18	111.3	111.79	105.92	112.15	103.96	113	105.48	111.54	117	112.6	103.44	106.16	109.95	107.65	110.5	114.42	113.26	116.66	107.84	104.61	110.99	107.26	108.02	106.46	117.67	113.14	111.93	108.81
105.26	104.97	98.641	105.39	109.67	104.45	100.26	101.16	103.28	104.29	107.45	102.46	105.86	101.17	99.098	97.338	118.35	113.74	106.22	107.36	102.92	105.68	105.29	114.1	106.66	101.83	108.88	101.17	102.55	102.74	102.54	102.34	109.32	109.69	102.65	99.282	103.6	106.13	96.113	110.03	101.84	104.78	109.65	104.57	106.59	102.37	107.21	100.32	98.727	107.86
108.17	110.59	110.5	110.06	108.86	104.03	105.84	100.55	108.22	98.179	104.25	104.41	108.22	113.84	108.58	106.62	105.96	96.41	109.14	106.61	115.81	104.91	101.83	104.82	97.706	112.38	101.7	107.51	100.08	114.85	104.68	112.42	102.83	111.16	109.52	98.497	103.26	103.63	102.62	107.87	110.8	103.06	97.587	105.29	113.26	105.57	112.72	109.56	103.58	111.02
104.67	100.32	112.79	98.962	101.4	103.61	102.91	107.22	100.31	105.17	109.18	104.74	104.09	102.38	102.09	103.76	102.22	105.49	105.25	100.83	96.023	111.79	116.17	106.7	106.41	111.03	120.33	104.38	101.87	102.55	103.11	105.01	108.57	101.52	107.95	102.39	101.97	101.82	100.57	104.56	98.463	95.66	96.668	109.86	100.59	105.42	107.64	100.24	112.44	102.63
114.74	115.35	110.53	114.82	116.9	116.09	107.33	108.25	106.31	113.31	111.13	116.75	102.68	114.66	104.89	113.19	107.91	110.52	107.95	106.64	115.66	102.59	110.18	111.31	110.88	114.62	109.14	111.89	119.07	106.71	111.32	114.82	115.07	104.58	110.35	108.32	106.3	120.35	107.74	110.21	110.93	104.02	106.99	105.89	106.13	112.69	110.48	118.09	120.75	102.7
112.37	103	112.32	109.09	112.56	106.54	112.26	103.31	115.05	118.19	108.95	112.64	110.43	119.4	101.54	113.66	105.39	104.57	95.371	101.15	111.9	109.62	110.99	110.41	115.64	112.33	111.19	101.76	101.67	106.24	107.32	106.11	118.01	108.45	101.25	101.75	101.43	113.81	103.15	105.09	106.54	102.23	101.88	104.18	116.61	108.37	103.05	111.3	109.59	113.76
112.81	98.571	104.76	121.73	102.72	106.04	113.28	118.59	117.32	106.73	113.41	118.88	113.11	107.65	117.49	109.98	116.85	115.77	111.7	111.01	120.85	109.07	108.78	120.09	108.53	112.07	104.76	111.25	114.35	114.66	107.75	112.45	107.47	115.06	112.51	105.72	117.65	113.98	105.02	112.8	110.68	113.48	122.7	120.67	105.7	116.17	107.02	113.07	117.53	116.83
111.19	106.48	112.37	111.97	111.71	111.07	100.76	109.9	111.72	108.51	104.4	109.63	100.9	109.32	108.95	116.02	107.91	118.36	111.05	113.91	105.68	102.78	112.5	106.04	115.04	122.8	102.13	114	106.07	108.21	113.51	107.23	111	113.52	112.49	116.5	115.23	114.61	111.13	115.32	107.43	117.38	112.62	111.68	116.94	111.81	112.9	113.86	105.78	103.92
106.74	101.6	91.964	105.82	112.1	97.394	91.274	115.06	107.77	101.38	117.27	97.323	97.76	100.89	110.19	103.83	98.626	106.47	101.83	101.75	105.23	102.91	112.05	105.57	100.6	104.79	99.249	101.19	104.19	106.06	107.4	103.92	110.61	112.4	101.08	104.52	110	115.44	108.67	98.236	102	105.69	110.57	109.27	103.25	107.55	101.92	111.92	104.83	98.648
108.66	107.82	120.02	113.55	109.78	109.57	113.16	118.18	101.13	99.972	114.79	111.34	98.484	115.53	106.36	106.8	111.74	110.51	109.39	118.51	110.29	113.67	105.41	111.45	110.54	105.95	113.49	116.65	102.07	102.41	112.93	113.33	117.8	105.72	104.82	114.16	103.79	104.83	105.04	104.94	108.86	107.85	113.46	112.95	101.83	114.77	100.81	110.26	110.43	113.61
119.38	122.95	108.94	115.57	117.95	119.62	110.91	122.3	112.26	111.17	112.62	117	112.26	119.18	120.08	122.25	122.41	117.06	120.61	127.41	115.2	118.6	112.6	124.62	118.33	121.16	120.35	120.75	109.24	116.7	127.43	122.11	120.58	124.41	119.22	116.85	125.22	120.76	114.73	122.01	115.44	111.67	126.2	127.14	115.36	119.32	127.44	119.87	119.81	126.16
103.19	109.35	112.97	115.37	98.851	101.65	98.609	108.39	104.47	105.34	100.02	101.11	101.85	100.86	100.46	101.55	108.33	100.31	100.58	99.751	107.32	108.46	108.58	114.7	109.15	123.28	105.6	100.36	100.16	107.45	112.7	101.97	110.03	107.46	109.69	103.57	107.9	117.42	97.134	95.556	105	105.92	100.74	90.394	97.594	105.29	99.571	103.14	107.32	107.4
115.72	118.91	111.46	113.68	106.28	112.94	108.02	109.89	110.6	111.99	118.64	108.78	110.28	113.99	104.34	112.32	118.73	97.187	119.07	117.32	114.11	114.37	102.7	116.7	111.59	113.17	106.04	121.53	113.56	118.47	106.25	114.77	110.9	100.57	111.75	120.27	115.39	111.26	108.71	118.52	113.55	108.69	112.1	115.22	113.94	111.62	111.16	117.67	109.28	110.56
96.316	102.83	110.85	116.23	113.81	114.88	112.24	109.51	112.6	108.61	107.27	101.25	99.518	106.88	108.91	106.48	110.91	112.23	112.8	113.64	102.96	109.64	115.71	108.83	109.9	102.95	119.62	109.03	113.39	115.95	106.27	107.48	109.61	111.87	109.15	111.83	108.55	109.2	110.86	115.55	106.95	100.77	109.25	113.36	109.01	113.28	114.34	111.09	103.24	110.3
107.24	118.68	115.93	98.842	108.21	102.09	102.34	110.07	101.54	112.6	107.44	108.84	110.98	106.22	99.976	112.02	102.54	98.691	103.05	106.94	103.97	104.62	98.577	113.45	100.64	101.09	106.72	114.06	100.98	109.75	109.08	112.03	96.981	110.94	105.56	103.66	109.23	101.25	113.64	101.65	98.837	101.33	101.18	106.93	108.98	103.86	100.7	106.61	111.34	105.77
105.48	96.748	108	105.56	104.95	111.64	108.49	102.01	113.15	103.86	110.42	108.76	115.92	107.2	106.66	108.7	105.53	96.009	98.822	104.41	108.31	105.28	112.48	102.93	107.24	98.853	107.99	103.19	102.26	106.78	112.32	101.94	94.369	105.16	100.13	109.24	103.59	110.28	108.19	110.08	103.91	111.19	102.45	104.7	101.91	111.5	104.96	110.27	101.64	107.34
100.15	104.32	107.99	101.49	95.432	110.12	96.454	106.45	108.41	100.96	102.07	109.77	100.99	104.91	117.97	113.3	109.23	104.29	106.7	107.54	101.34	119.51	110.26	104.78	109.89	104.98	110.12	100.23	107.42	103.6	113.67	105.63	105.53	107.52	102.38	98.586	110.45	99.33	112.09	100.2	117.61	116.43	94.307	106.16	111.07	107.74	108.08	109.19	114.12	103.95
111.92	106.7	107.3	104.45	109.68	101.94	105.28	116.53	98.406	106.73	112.69	114.7	108.48	103.26	111.87	108.99	113.19	107.31	109.51	101.89	106.48	110.18	108.97	118.61	101.42	107.98	100.05	109.81	103.97	106.07	108.43	105.99	107.55	118.99	113.82	105.84	112.4	108.7	101.18	96.192	109.1	110.38	112.01	112.9	112.12	107.92	116.46	104.17	114.57	111.31
105.84	106.82	110.77	108.85	107.03	102.38	110.91	109.47	97.968	104.83	103.19	110.84	102.45	108.94	100.99	102.3	113.96	107.89	106.11	106.76	96.093	105.69	100.06	100.23	108.32	104.56	102.48	116.47	100.64	106.75	106.48	105.24	108.03	119.48	104.15	100.24	104.24	112.27	111.6	108.84	107.99	103.46	104.35	106.59	99.709	109.53	105.6	101.34	114.9	110.02
114.15	107.97	107.26	100.61	116.69	95.818	101.21	105.47	104.6	110.5	98.092	115.53	102.98	118.85	109.09	107.21	99.893	103.61	115.4	117.99	107.1	95.191	100.33	110.08	112.9	103.77	108.97	109.16	99.755	103.59	113	113.19	107.6	112.08	105.1	106.1	116.48	103.51	113.21	97.739	102.37	103.36	98.27	102.38	107.21	108.44	103.98	103.25	103.7	102.28
104.75	101.5	110.73	103.72	106.34	104.33	103.59	111.79	109.47	110.49	107.87	104.61	107.35	111.38	97.219	103.5	111.33	116.12	105.77	96.986	116.3	104.07	107.31	106.48	106.04	108.44	100.49	102.19	110	102.23	116.44	95.346	99.881	93.381	98.002	95.066	97.513	102.25	106.79	103.07	100.81	110.26	102.35	106.23	104.96	98.982	106.03	103.88	104.51	99.275
101.5	112.6	105.42	98.167	98.938	107.36	108.8	99.588	106.47	103.36	99.576	108.2	118.58	102.11	108.69	104.76	107.49	116.65	111.32	104.85	107.57	112.2	114.53	99.519	109.51	107.68	109.21	94.353	106.82	104.03	109.99	108.1	104.56	114.38	101.63	100.59	100.29	100.9	98.798	103.09	102.42	107.48	102.78	104.84	107.24	97.049	115.68	102.7	100.84	98.416
120.31	111.11	117.55	105.57	121.87	113.45	118.25	118.3	120.54	110.78	119.15	111.84	112.82	106.91	115.5	104.58	113.05	108.45	122.22	115.94	117.58	111.03	106.92	114.06	105.51	113.05	120.87	105.74	118.25	112.05	116.83	118.44	112.36	117.16	116.05	108.27	108.35	118.54	114.86	117.22	112.2	106.09	108.25	113.44	112.26	101.84	112.35	110.55	111.09	113.6
120.15	118.2	127.16	114.64	118.56	115.43	119.44	113.17	116.64	113.24	115.74	125.14	121.33	121.51	114.64	127.67	111.44	128.37	117.28	120.06	117.8	118.66	115.31	111.21	120.88	119.55	114.5	112.22	127.64	110.66	118.01	115.34	116.6	124.95	124.23	115.75	111.94	111.62	122.05	118.18	116.19	114.72	113.67	121.14	109.66	118.94	120.02	124.66	112.45	117.1
101.86	118.81	110.25	109.44	103.78	98.569	99.253	94.591	106.33	112.13	109.48	109.68	100.03	117.96	105.89	107.95	104.46	103.25	98.601	110.73	106.44	104.14	107.35	106.29	101.28	108.08	102.83	106.9	105.67	112.06	114.86	105.93	103.75	97.154	106.53	113.18	102.19	104.15	101.5	104.99	106.78	103.33	110.83	107.96	108.5	108.47	111.73	102.03	109.81	110.15
100.12	107.45	110.27	110.19	102.83	101.64	115.3	107.34	102.14	93.796	105.6	99.195	106.9	99.663	101.41	111	107.18	110.78	107.39	117.24	104.34	108.49	104.63	100.77	100.24	107.2	104.82	95.646	103.7	103.11	109.6	107.4	107.24	104.46	104.94	111.37	108.73	108.68	105.22	105.39	111.16	106.78	99.333	104.25	103.32	99.822	98.56	102.67	99.987	101.95
107.61	102.09	108.32	99.803	102.81	104.96	100.06	104.2	100.91	105.03	103.74	95.667	105.44	103.34	105.07	111.67	98.425	106.67	106.44	110.43	103.09	97.861	97.114	103.78	104.94	108.03	109.03	108.91	105.66	96.199	113.67	101.76	109.53	104.74	104.94	110.12	102.69	104.53	103.47	106.03	106.69	114.83	114.45	99.269	106.33	105.12	98.64	100.03	99.014	100.76
112.61	105.26	100.32	110.33	105.26	106.14	106.13	108.88	102.1	105.69	104.57	101.73	108.09	104.85	105.61	111.34	107.85	100.14	107.77	100.04	102.91	101.64	111.94	111.02	106.16	106.39	98.911	103.29	94.563	110.03	100.28	115.83	104.83	101.53	110.26	111.74	112.02	102.91	115.98	104.87	101.36	108.02	107.78	102.31	102.91	104.06	100.11	107.38	108.1	110.96
107.62	117.76	114.37	118.28	104.34	111.21	107.15	111.59	116.12	105.69	113.53	115.38	112.51	120.34	105.34	104.79	118.16	120.45	106.59	107.79	114.94	106.04	114.54	116.79	107.66	112.29	113.93	109.26	108.11	114.33	105.06	107.93	102.8	115.16	118.88	109.78	114.67	112.43	111.83	106.7	105.66	104.61	114.27	100.24	105.41	108.41	107.36	108.05	119.12	108.28
104.49	102.44	104.2	107.32	110.29	101.37	113.61	106.18	109.6	107.29	102.97	105.28	114.55	100.2	99.919	96.871	112.47	106.73	109.84	111.15	117.78	101.44	107.18	105.68	90.764	109.98	112.06	110.7	108.22	111.37	109.51	106.36	107.18	101.66	111.57	105.91	107.31	103.96	109.18	107.59	103.27	107.62	109.03	105.47	109.12	100.54	112.25	105.92	100.88	112.36
111.84	106.57	115.6	111.91	113.23	107.39	111.36	120.56	108.86	104.59	108.76	115.49	106.78	102.37	109.12	102.21	101.09	114.77	113.05	106.27	114.87	108.14	115.22	117.94	118.19	101.35	103.79	108.01	109.19	109.37	110.49	99.293	104.49	110.23	102.77	109.45	95.152	111.49	115.4	106.37	112.31	113.69	108.21	114.17	106.33	105.57	110.42	113.29	109.98	111.57
114.07	114.5	121.15	121.43	111.87	119.26	119.95	108.84	108.77	117.69	120.28	123.69	118.31	117.32	110.14	122.65	121.8	119.45	118.15	133.21	120.24	111.03	114.79	113.27	115.03	114.64	121.35	122.76	110.35	114.77	121.22	120.21	118.11	115.98	114.81	128.1	123.9	113.77	114.96	113.9	119.44	122.25	117.99	115.24	127.12	124.3	122.07	118.07	113.6	119.34
102.69	110.38	100.69	107.99	110.05	110.61	101.19	108.02	103.9	105.9	101.51	102.54	107.75	104.77	109.96	104.51	115.6	102.65	99.164	95.721	113.97	102.7	115.63	107.65	121.16	98.415	100.98	118.4	110.09	108.31	102.66	103.67	107.19	99.275	102.75	104.69	100.94	102.46	106.12	112.68	103.58	108.93	102.27	105.71	118.08	109.43	104.01	110.62	104.1	116.94
106.72	110.08	111.21	102.01	113.53	113.64	112.67	117.81	111.22	109.55	116.01	101.26	104.26	105.09	105.37	108.16	112.33	110.85	113.11	110.95	108.63	111.84	111.19	110.22	110.39	111.42	112.07	118.85	112.67	113.74	112.5	114.22	106.21	121.65	115.73	116.4	113.18	108.82	107.43	112.15	110.76	115.67	106.21	115.04	108.09	105.43	112.75	110.84	107.33	98.589
106.5	98.621	108.95	100.38	99.836	96.579	101.09	96.594	104.58	100.49	112.76	104.48	92.803	93.752	106.72	100.6	103.67	105.24	93.075	102.63	109.24	101.72	107.48	93.997	103.14	102.2	105.62	98.39	101.91	111.65	106.57	104.16	103.16	105.95	109.61	102.81	113.72	106.58	97.129	103.81	98.043	105.21	103.17	100.98	101.97	94.498	104.6	102.09	104.45	102.19
110.02	112.15	108.65	118.05	109.37	108.53	105	108.36	111.74	107.84	103.15	110.73	101.29	114.3	104.68	109.34	106.99	108.33	114.44	114.3	107.4	110.59	107.3	99.862	110.55	109.21	109.04	103.76	106.7	104.46	108.89	101.11	101.85	103.45	114.1	104.4	104.63	102.46	112.8	110.02	102.41	107.37	108.01	105.38	107.89	98.648	101.54	102.08	102.46	102.11
103.8	109.28	103.97	99.518	105.57	110.4	106.21	108.94	106.96	114.23	105.05	114.36	95.298	111.66	94.395	106.18	102.09	105.93	94.149	99.447	101.61	113.27	106.48	103.92	107.07	110.05	104.77	114.64	105.8	105.68	96.824	106.55	107.37	98.177	101.16	110.6	102.5	104.93	108.59	106.84	100.93	111.26	107.32	111.28	106.38	107.62	97.859	104.78	103.32	104.67
95.154	106.31	106.54	92.892	90.289	108	102.2	96.581	102.11	94.169	98.286	95.519	99.476	106.31	97.076	103.28	97.116	95.652	103.75	104.34	97.36	96.557	96.069	100.2	91.457	110.21	97.262	102.51	96.833	100.45	100.4	108.34	98.522	91.767	93.21	99.3	95.259	97.312	104.74	102.93	101.99	111.42	98.243	99.66	98.872	89.84	101.61	102.11	100.22	99.166
108.95	103.28	103.34	101.53	102.53	93.794	109.69	112.07	105.8	105.46	106.61	108.95	98.947	104.75	109.13	102.7	92.35	101.51	106.62	108.53	102.48	98.872	100.5	102.49	107	105.02	106.22	102.43	105.37	94.941	104.61	110.88	104.58	101.3	99.469	113.03	106.25	92.169	103.69	97.137	101.09	103.72	101.32	111.81	106.44	107.96	111.96	101.69	97.113	98.263
103.13	99.873	96.636	97.356	104.23	103.45	101.42	89.707	101.19	102.59	100.02	95.152	96.87	106.75	100.8	99.096	97.293	100.62	96.334	102.5	92.579	96.332	100.59	100.16	89.797	96.942	103.13	102.55	99.661	94.845	108.28	97.454	93.004	100.71	97.673	94.708	107.26	94.798	105.34	100.57	91.713	93.49	103.53	94.584	100.35	100.15	95.432	85.597	95.077	106.41
115.71	114.26	115.33	110.6	110.59	101.77	113.37	110.82	113.97	117.63	115.2	115	111.47	114.44	115.24	107.5	122.96	116.15	111.31	110.57	106.28	112.36	105.09	119.06	120.1	115.81	107.53	118.46	112.86	108.11	111.53	113.86	111.73	106.88	113.83	119.46	114.31	102.53	107.08	109.98	109.89	118.53	105.6	118.11	106.39	115.81	113.78	117.69	105.38	118.06
119.65	110.29	108.98	107.7	105.84	116.64	109.88	105.42	105.98	112.01	102.2	108.57	100.28	111.62	111.28	102.31	119.19	117.67	110.13	113.61	110.17	110.9	119.38	115.12	109.98	103.45	108.76	111.07	110.64	108.57	109.89	103.16	108.61	111.24	114.32	109.47	108.47	111.59	109.13	113.51	120.65	106.49	102.52	110.5	112.71	113.29	108.62	113.65	111.86	107.92
110.09	106.11	111.23	100.95	101.15	104.93	109.23	103.96	108.33	108.91	112.51	105.14	99.841	101.97	105.28	105.31	107.25	109.78	107.79	105.64	103.79	93.925	102.65	96.504	102.49	94.856	100.23	103.19	104.89	105.06	101.62	101.28	105.66	113.33	106.64	102.1	112.9	104.42	107.66	104.07	102.95	103.53	103.58	105.71	110.92	101.26	100.53	102.62	113.08	110.15
114.33	119.62	112.91	119.87	112.69	122.76	124.9	126.45	122.89	114.83	123.49	121.68	115.09	110.05	120.92	125.91	119.57	114.8	110.67	114.6	119.5	110.9	113.4	118.96	115.75	112.2	120.42	111.92	116.72	124.36	131.12	118.77	115.89	118.65	119.3	110.71	121.13	112.34	114.79	108.19	116.76	109.4	121.6	129.04	117.05	122.36	115.14	110.49	119.51	119.73
106.27	104.4	122.27	112.36	99.502	112.28	118.36	108.43	119.11	109.86	104.49	115.37	119.2	109.83	110.61	106.93	114.83	114.31	115.25	110.06	115.55	110.77	113.25	109.98	112.66	105.22	112.8	109.95	112.34	121.29	100.78	108.89	108.36	105.05	105.07	119.36	122.03	115.02	120.09	98.858	110.14	120.21	116.33	112.16	114.82	108.82	112.17	109.16	117.79	113.25
94.751	106.49	107.21	105.73	110.11	107.4	107.42	114.74	98.12	109.14	110.23	104.5	101.78	103.85	92.759	92.474	108.16	103.22	109.31	98.266	110.89	103.87	108.45	99.024	107.35	109.73	102.26	104.1	105.51	108.61	117.2	101.55	104.35	101.03	106.54	95.868	103.52	111.17	97.423	109.82	101.02	98.73	113.14	110.25	104.2	103.73	110.85	93.748	105.12	104.52
115.51	109.01	117.25	114.89	115.27	114.81	121.78	118.9	119.78	118.79	106.42	113.95	115.93	113.73	114.4	112	126.42	114.77	119.03	124.13	119.21	111.7	116.32	115.97	123.69	114.08	113.1	113.49	122.98	114.86	129.36	119.7	119.16	113.92	123.59	115.63	117.96	128.04	117.43	110.24	119.03	120.18	116.3	111.97	108.57	123.11	119.34	117.12	117.73	112.98
107.64	105.5	110.13	108.09	104.04	106.33	109.77	109.08	107.58	103.32	103.03	103.39	111.77	107.42	104.34	108.85	106.85	111.15	108.78	103.17	100.1	104.57	98.413	104.04	112.62	112.12	116.15	101.77	115.36	109.95	107.09	106.4	106.2	107.56	102.66	105.08	101.2	102.35	100.78	100.63	111.49	109.89	109.55	108.4	107.91	102.55	113.45	106.75	103.81	108.82
97.131	99.788	104.51	105.06	96.668	98.206	102.67	96.611	100.58	103.5	106.4	99.088	100.22	89.022	96.282	102.3	94.78	101.41	102.85	94.592	103.37	102.22	101.36	105.18	100.92	95.291	95.838	98.811	98.998	102.39	107.33	104.83	103.44	102.71	110.77	104.18	92.931	104.42	91.301	101.42	98.066	104.36	100.88	95.246	98.539	95.374	105.84	104.99	103.46	97.613
112.31	119.97	115.61	126.51	124.91	130.43	112.38	111.46	116.17	119.34	116.37	120.11	114.81	113.61	112.53	125.43	116.08	125.01	108.68	118.01	119.15	115.56	116.95	122.95	114.99	122.86	117.03	117.21	114.71	120.37	112.75	120.47	114.13	123.74	117.51	122.46	126.54	115.73	115.72	128.25	115.02	122.2	109.73	117.77	127.47	119.95	120.36	119.83	109.41	117.78
113.63	114.17	107.9	106.88	116.67	117.19	122.77	111.07	114.5	101.37	114.85	112.01	109.58	110.84	105.45	115.88	115.65	103.59	116.53	114.87	111.91	105.41	110.59	115.83	109.02	109.27	105.59	99.25	105.24	116.2	104.91	115.92	123.1	109.42	111.38	106.53	115.6	108	114.07	108.12	106.89	118.96	113.6	110.84	111.37	104.21	120.49	104.25	121.82	107.13
106.27	106.27	98.609	106.97	108.69	104.43	112.59	108.32	110.22	102.49	109.64	107.48	110.72	108.7	101.95	113.97	100.96	100.12	103.82	110.26	106.82	105.46	110.95	97.566	97.726	98.562	104.52	106.94	102.24	114.55	108.92	106.78	96.991	105.61	111.21	106.18	100.39	107.71	103.92	92.19	98.735	105.49	112.46	101.7	112.69	105.38	98.507	102.47	97.978	101.67
108.35	106.74	108.79	106.99	108.13	105.06	107.03	108.58	104.79	100.18	99.793	110.71	114.11	99.883	106.3	105.4	97.436	105.14	108.4	113.83	103.62	108.76	105.46	108.16	104.46	108.56	101.48	113.29	106.7	107.91	95.584	104.64	100.01	107.84	108.25	113.24	98.987	98.125	103.7	107.02	98.439	109.64	110.01	100.58	107.4	101.08	109.02	105.26	106.54	109.15
99.621	98.91	100.39	106.25	106.59	108.05	100.44	105.28	97.933	103.78	105.82	104.38	109.24	99.2	110.83	101.56	108.67	114.04	107.94	104.41	100.92	110.34	104.86	108.46	107.98	111.51	108.56	102.33	104.34	106.24	100.99	109.03	110.3	96.504	101.81	106.71	106.63	94.271	100.73	105.05	106.96	101.7	106.95	109.42	105.54	113.68	114.69	106.04	101.9	105.64
105.18	107.48	112.33	111.82	114.22	106.82	108.81	108.21	108.89	108.87	111.99	102.68	110.56	114.57	107.78	115.56	118.62	107	110.13	97.35	102.22	111.35	103.89	120.81	112.6	101.71	113.43	112.36	116.48	102.5	114.06	113.72	104.55	117.62	114.34	117.09	110.73	106.49	120.48	109.44	109.99	115.42	107.24	103.56	101.31	114.03	110.36	110.61	114.42	112.28
104.89	113.86	107.06	101.43	103.64	104.94	106.05	108.71	106.94	95.942	107.25	106.63	107.93	108.21	108.66	102.56	105.18	111.57	109.78	109.22	99.815	103.28	107.03	106.54	105.04	101.24	115.23	108.7	113.43	108.3	95.416	104.73	107.77	97.471	105.75	109.7	114.29	109.82	104.3	110.81	111.81	100.56	102.89	103.38	105.94	109.33	96.613	102.32	105.11	101.85
109.33	123.76	109.29	113.7	114.77	107.35	108.96	116.92	107.46	110.87	108.71	110.02	110.18	108.94	114.86	117.69	106.89	103.05	110.62	109.5	103.17	108.33	108.26	110.32	114.47	111.56	106.01	108.8	109.68	112.56	114.14	118.07	104.34	112.07	106.51	113.43	109.03	105.09	111.26	114.43	115.34	107.01	116.98	113.51	113.03	109.32	101.6	103.93	105.47	114.95
107.92	108.99	110.21	110.39	107.73	105.58	100.97	103.28	106.95	97.57	106	97.078	102.53	108.23	109.68	107.81	99.737	104.47	105.9	104.51	104.89	102.46	95.003	109.89	102.76	103.68	105.38	108.93	104.94	103.66	107.03	106.73	107.03	100.59	104.79	105.7	98.858	98.939	107.91	107.51	105.49	105.63	104.82	107.52	106.52	102.87	103.24	97.184	106.42	100.23
96.974	106.51	114.55	114.12	106.96	91.927	102.95	108.42	115.37	105.29	109.93	105.39	104.7	108.19	111.74	99.464	105.75	116.23	112.73	105.97	98.553	112.97	106.71	112.21	88.467	110.65	102.87	101.75	107.02	100.29	114.94	108.55	97.241	100.54	116.85	116.86	104.74	112.07	96.039	95.534	106.16	112.65	101.22	98.771	103.86	106.27	94.578	99.931	104.19	106.97
104.51	113.01	101.11	106.35	104.77	92.351	106	108.42	105.64	115.59	106.58	105.31	112.67	98.299	101.52	103.01	103.03	106.63	100.23	101.66	108.71	103.35	104.28	109.95	104.97	105.65	94.163	108.2	109.14	93.914	108.82	107.49	105.01	110.4	99.255	109.95	103.48	97.587	101.41	109.22	103.48	111.8	103.65	110.29	99.458	95.478	104.2	96.119	112.99	103.32
106.69	107.94	99.231	109.57	106.31	100.05	105.48	111.4	104.04	105.14	109.59	100.12	107.5	104.83	104.77	110.78	102.83	100.95	99.977	110.13	108.11	122.02	95.801	114.18	105.89	113.57	102.52	104.77	104.5	114.49	105.83	107.42	109.02	112.97	107.47	106.95	95.213	110.94	109.87	111.97	108.66	103.19	95.648	116.6	110.39	110.95	99.673	98.895	104.8	108.93
96.205	105.12	111.39	110.45	110.82	104.76	112.75	104.74	105.94	98.914	111.67	114.44	96.648	97.433	95.628	115.1	104.39	108.95	107.24	108.92	101.26	110.21	106.38	103.44	101.53	98.815	99.411	103.47	92.37	106.12	107.74	105.9	110.8	102.65	105.25	110.73	99.95	102.12	107.51	106.72	109.85	107.61	108.35	114.76	105.84	109.25	107.58	103.47	107.98	110.33
103.78	107.96	111.69	106.9	107.93	112.57	105.8	105.28	103.12	98.056	108.52	105.69	110.49	105.46	110.72	105.03	102.99	99.125	114.45	103.34	105.53	109.37	109.71	100.45	107.7	115.84	105.06	102.3	99.764	107.67	97.62	106.55	97.431	104.08	99.901	103.39	99.156	101.4	104.26	108.26	101.79	102.14	102.34	106.69	100.91	104.99	100.18	111.14	99.728	106.64
104.84	103.52	109.87	106.12	119.92	109.65	111.87	113.43	107.09	108.95	105.55	103.44	93.206	97.727	104.91	99.094	105.35	105.87	102.1	105.17	108.65	112.97	100.57	117.52	112.61	98.961	101.28	102.84	112.17	110.02	99.644	108.44	113.93	98.141	108.52	106.06	102.92	105.16	108.05	101.44	103.29	103.53	111.28	108.82	102.62	115.05	106.71	110.32	103.03	102.27
111.36	118.57	113.71	112.49	109.78	117.22	113.05	103.09	117.98	104.71	113.94	114.67	108.47	114.95	119.22	126.28	107.29	113.9	111.07	119.89	108.64	106.71	116.96	118.82	111.62	104.02	115.76	119.33	113.97	103.31	111.62	120.91	114.29	115.65	109.15	114.9	116.19	121.32	120.62	105.93	99.645	119.67	111.94	106.65	104.01	109.42	115.03	107.55	111.49	108.75
99.582	103.35	106.87	103.36	93.936	89.891	101.31	102.23	109.25	103.96	100.25	100.67	105.77	97.796	92.876	97.678	98.846	93.168	101.99	95.733	91.695	101.76	109.56	94.557	99.404	108.86	106.8	104.39	92.673	89.805	104.15	105.41	103.42	108.65	107.14	106.61	105.8	99.374	97.885	98.871	101.12	96.986	106.48	97.2	96.314	97.8	92.679	103.33	98.988	101.7
104.42	90.389	94.144	96.114	103.05	105.41	100.86	101.96	100.83	98.026	107.53	94.563	93.083	98.055	98.258	104.8	108.84	103.35	102.82	92.146	104.73	101.06	103.62	100.47	100.05	96.387	98.374	103.19	93.87	101	103.98	104.51	97.873	98.954	97.494	97.753	100.06	95.771	96.461	102.39	92.626	95.746	97.563	101.68	95.331	102.27	106.86	107.79	92.826	100.89
119.33	120.95	109.05	120.04	116.33	114.82	110.82	116.37	113.57	114.64	115.78	116.4	121.04	118.36	118.43	121.8	115.34	118.24	105.06	108.43	116.79	119.51	113.29	114.58	113.38	111.4	117.72	121.08	121.49	123.1	112.45	114.83	112.2	118.28	122.12	108.86	120	117.34	124.47	121.38	114.04	113.63	119.12	117.37	122.92	109.36	115.56	121.68	122.58	116.89
106.93	110.07	107.74	107.96	103.09	104.37	101.12	106.6	99.716	101.51	108.97	103.28	104.17	110.56	104.7	105.08	107.52	102.46	102.81	103.02	108.26	102.85	101.83	97.084	107.33	109.12	109.13	97.127	98.853	104.23	104.8	111.53	111.86	108.48	99.652	108.91	103.11	102.86	102.44	112.06	106.6	110.9	108.69	97.869	103.6	111.47	114.21	108.8	115.26	100.32
104.91	111.05	107.09	108.36	116.82	114.55	122.14	105.37	118.91	115.14	119.7	109.18	113.35	113.53	110.23	112.95	111.24	109.71	115.42	117.23	117.41	109.57	112.39	109.13	116.76	121.61	113.58	113.17	102.52	116.87	105.73	113.87	110.01	111.05	123.53	110.96	118.52	109.85	116.89	100.19	106.21	109.25	113.56	108.74	123.22	108.02	113.3	99.15	110.84	110.25
107.66	108.87	110.19	105.57	109.3	110.89	99.104	107.77	109.9	108.69	98.929	97.158	109.76	108.34	118.71	106.9	106.59	106.97	91.495	113.83	103.53	108.73	101.39	104.5	104.46	104.43	106.26	106.22	100.26	104.9	104.39	102.21	109.79	104.98	118.09	106.38	110.3	106.97	98.638	110.34	104.06	112.28	115.35	100.52	116.23	99.271	112.76	107.21	106.93	95.035
107.94	91.349	108.06	98.315	100.41	102.45	90.644	100.95	103.77	105.69	98.429	100.31	97.655	107.48	91.494	99.304	96.901	110.48	100.22	97.907	90.381	105.13	100.2	110.58	96.509	102.12	102.54	99.594	91.652	106.23	105.1	102.27	110.84	93.017	93.592	92.243	101	96.469	99.87	96.725	104.79	96.313	102.51	97.681	103.01	94.758	100.9	110.77	97.331	99.031
105.67	97.634	97.139	100.72	108.93	109.03	104.14	94.178	102.2	92.326	101.37	101.97	100.86	100.9	103.4	97.699	107.23	101.27	105.3	104.61	106.62	90.497	100.85	97.823	91.717	104.27	98.373	100.69	98.675	105.51	100.07	97.676	92.657	94.938	98.793	102.81	95.482	107.09	99.84	109.51	94.463	102.96	99.138	92.327	94.892	97.426	99.054	100.85	106.64	102.1
120.98	119.64	125.48	118.31	108.21	114.72	127.43	115.02	113.69	117.8	114.26	122.16	119.72	118.86	118.75	115.87	124.09	119.43	121.06	113.16	116.08	109.63	125.23	115.68	118.08	120.66	120.92	110.34	107.89	116.63	115.32	111.07	119.12	109.63	112.53	118.86	110.21	112.29	118.13	122.87	119.03	112.24	113.03	122.23	118.82	123.67	118.29	125.82	126.51	109.17
99.505	106.88	103.98	97.595	101.49	103.82	108.3	99.917	99.926	103.5	101.73	112.53	105.81	109.17	101.29	96.627	106.68	109.58	104.01	115.53	96.273	105.38	101.53	108.1	99.482	102.59	99.136	104.62	106.16	108.57	123.73	99.757	109.68	105.94	102.43	104.01	104.36	101.53	104.7	94.654	108.77	102.99	112.38	105.53	96.641	99.914	107.44	101.76	94.194	107.17
111.52	110.13	109.67	116.6	118.78	122.3	119.32	113.24	115.65	115.81	106.68	110.89	112.06	108.3	111.27	114.26	119.89	108.36	105.31	114.15	116.55	127.41	114.76	116.86	110.9	114.85	118.53	110.55	112.4	107.62	104.83	111.66	115.9	115.35	109.15	113.82	112.8	104.9	101.01	118.18	114.89	123.79	116.25	112.19	117.16	108.04	105.4	105.73	109.41	109.21
101.89	94.638	93.934	101.75	97.45	96.623	107.05	100.01	97.095	100.95	102.68	103.62	105.45	99.453	92.202	91.919	101.76	107.31	106.26	91.492	88.157	94.992	102.61	104.72	105.69	99.789	102.84	106.68	105.88	99.078	94.408	101.06	102.32	99.534	100.12	97.247	102.99	102.56	93.345	105.51	97.779	97.387	100.15	97.061	104.55	100.81	87.142	97.736	97.622	96.383
114.05	116.68	109.76	110.55	119.53	123.42	112.47	116.65	124.86	111.96	110.09	111.8	114.47	118.02	110.76	121.54	119.62	117.82	115.93	115.74	111.11	121.83	114.16	111	118.76	113.84	114.61	117.86	118.68	115.69	116	111.63	116.19	110.09	120.19	115.92	113.27	122.87	122.61	113.48	120.26	113.59	116.47	122.45	116.38	121.8	113.36	115.55	112.78	112.05
110.4	95.325	92.789	99.762	103.48	99.888	94.678	98.492	101.68	108.86	97.994	102.2	105.86	98.959	103.51	90.762	109.14	101.13	96.333	95.381	100.31	110.34	100.2	94.889	102.06	99.745	113.1	107.7	97.821	86.634	99.25	97.618	98.729	100.71	95.939	98.59	95.149	103.25	99.878	98.155	105.4	104.33	101.71	105.33	99.607	95.397	96.165	104.17	93.256	104.9
107.22	103.65	101.71	96.264	101.89	111.65	107.51	99.622	108.39	102.27	108.41	97.693	97.341	105.67	110.87	110.53	110.36	100.02	103.59	111.36	107.38	106.94	104.44	103.01	100.03	108.14	103.02	102.07	101.7	99.438	101.22	100.46	111.62	107.51	94.26	105.32	108.32	110.95	99.403	104.81	102.85	110.13	103.7	104.43	100.93	104.92	107.87	105.52	117.2	103.03
101.98	109.23	108.68	101.08	105.74	104.2	110.92	111.37	94.146	110.53	101.73	105.63	105.3	110.48	100.58	104.08	105.15	106.48	110.1	101.69	108.03	106.54	100.36	101.55	109.27	110.53	103.25	106.17	103.23	98.403	104.1	110.23	113.37	103.85	109.53	100.07	102.16	102.5	107.95	108.44	97.971	102.37	101.59	97.292	111.97	108.46	101.21	97.346	100.57	109.62
108.58	107.31	111.31	101.71	104.25	101.33	106.61	117.08	106.87	106.43	96.151	110.94	108.98	108.49	105.63	106.48	97.054	107.33	109.7	104.72	110.19	107.82	110.08	107.73	102.96	114.97	102.36	113.67	109.46	97.595	101.59	102.98	109.26	107.95	97.385	109.55	99.849	100.69	100.78	101.38	112.97	104.98	93.35	110.71	102.5	114.54	107.38	97.434	101.51	101.26
104.47	97.427	89.664	98.751	92.53	85.276	100.71	100.44	102.53	94.976	99.004	106.13	93.989	99.679	104.33	107.83	104.2	92.793	95.84	109.88	99.276	114.62	102.25	106.16	102.85	91.75	97.413	99.276	103.82	98.153	93.639	96.209	98.493	92.618	95.522	101.61	95.052	101.79	104.4	110.71	111.33	97.232	99.169	115.16	105.01	99.875	103.85	97.747	102.45	93.259
109.92	105.05	108.19	109.7	104.1	109.04	106.15	102.72	111.32	98.132	110.53	116.25	105.18	96.329	103.61	110.81	103.63	107.13	101.08	103.44	104.87	110.73	100.39	102.29	117.81	98.03	114.71	93.552	105.27	105.32	110.29	101.67	104.64	103.34	104.16	104.84	107.5	106.33	100.56	108.88	96.586	105.39	107.24	99.622	97.684	106.54	100.21	104.06	114.31	99.068
102.33	104.97	103.68	113.92	107.67	107.16	112.34	118.03	116.92	113.56	105.56	108.35	111.86	110.43	121.43	113.47	97.591	109.05	111.81	102.27	110.2	111.93	118.26	114.53	109.11	118.99	111.4	109.36	110.16	118.38	110.12	108.9	107.28	117.65	121.76	115.3	106.79	115.44	106.65	105.42	105.04	111.14	113.11	111.8	112.97	113.15	112.07	107.87	106.35	105.31
117.62	102.71	109.93	115.44	109.04	113.81	111.54	106.12	119.61	111.09	115.05	109.45	118.62	118.85	102.77	112.13	107.33	105.06	117.76	113.62	105	123.22	114.11	114.76	110.53	119.05	106.69	112.39	111.35	104.38	111.79	111.57	108.67	110.82	103.52	110.07	108.69	107.15	122.42	117	115.5	108.41	110.61	112.79	116.43	105.7	107.23	101.88	109.18	101.1
102.5	100.31	99.415	109.64	115.74	103.96	99.182	123.79	104.04	112.11	98.733	111.63	114.03	107.75	112.42	106.59	109.56	106.82	108.07	108.24	113.24	106.64	103.33	97.679	102.11	104.91	112.68	101.54	99.628	94.883	102.55	105.36	103.38	104.19	101.54	95.181	108.25	112.13	108.08	105.62	101.14	107.85	108.67	109.56	109.15	99.305	98.252	96.88	103.19	107.9
104.08	109.17	107.67	119.31	114.23	109.57	114.09	117.93	113.72	112.07	113.21	115.15	110.9	105.75	113.64	115.32	112.91	109.01	106.22	106.46	113.79	104.07	107.77	117.09	105.68	110.01	114.21	110.55	111.48	113.7	112.77	114.84	109.89	118.03	112.48	114.98	106.84	116.1	120.82	116.03	115.82	125.04	108.15	118.73	108.32	115	101.84	111.64	116.92	117.66
103.92	99.301	94.631	100.78	101.73	101.34	107.07	96.853	110.33	96.337	104.76	110.7	100.08	101	96.857	111.79	107	99.331	97.603	104.81	97.421	102.97	96.607	99.861	110.26	101.15	103.91	91.526	94.451	103.94	100.56	95.44	100.89	100.39	97.738	97.457	102.05	97.487	109.24	102.58	108.04	102.9	104.29	100.97	94.67	111.67	102.14	100.33	101.64	98.297
118.72	114.38	106.53	104.62	111.23	103.23	107.33	107.98	108.63	106.77	113	109.81	110.3	105.98	108.16	106.52	109.3	108.1	103.92	104.76	103.85	99.783	104.12	101.91	104.77	114.88	105.55	103.3	104.08	107.12	108.84	102.68	100.43	104.96	103.97	101.04	101.77	105.41	101.35	108.94	108.91	99.637	95.318	100.97	113.65	107.94	101.16	104.59	114.15	105.9
102.08	102.55	105.52	116.98	109.34	114.35	105.71	107.07	97.677	109.82	107.53	108.7	104.36	105.22	117.91	102.68	108.74	115.53	106.66	103.94	102.41	104.65	113.6	113.49	101.6	113.7	107.08	107.22	104.6	108.32	111.34	105.5	105.18	110.91	108.9	96.892	109.41	107.96	109.98	112.57	103.68	112.79	98.862	100.69	105.31	109.57	109.99	104.18	103.72	93.975
100.61	101.59	115.47	110.35	107.37	109.3	106.18	105.25	107.8	107.54	106.69	105.16	102.48	97.308	109.79	101.2	107.08	103.98	104.88	111.67	110.09	106.42	103.79	109.54	106.58	106.31	94.58	100.84	102.02	107.8	108.01	111.29	107.35	109.23	108.07	108.42	102.72	107.37	108.55	111.42	106	112.89	109.45	115.89	107.44	117.56	102.72	106.79	98.928	102.36
91.634	100.6	101.39	104.42	101.61	106.82	104.66	106.81	100.85	104.37	113.58	113.31	103.53	120.46	105.52	106.9	100.71	103.39	113.05	105.92	108.98	106.06	107.06	109.05	101.7	97.728	110.55	98.877	110.5	110.95	108.18	109.32	105.42	99.982	105.61	97.118	105.67	98.908	109.22	101.83	103.8	105.16	99.796	107.76	97.193	107.9	106.53	110.26	105.76	96.532
104.61	105.29	105.24	104.37	112.48	112.44	110.22	106.83	107.1	108.38	103.66	106.3	100.1	107.67	117.84	103	101.57	104.21	98.848	106.01	103.13	106.5	116.59	102.62	94.233	108.9	104.52	102.93	101.01	101.69	104.53	101.29	103.1	106.93	106.23	115.75	106.57	106.97	106.87	109.53	109.07	109.02	103.63	100.38	111.78	110.91	102.47	105.17	106.12	94.431
103.34	102	105.34	114.82	111.92	111.93	107.76	115.04	106.95	97.096	113.64	110.49	111.14	100.14	107.2	110.6	101.65	107.69	107.93	102.48	104.98	99.152	108.44	105.47	109.89	106.59	103.23	103.8	102.49	103.8	103.92	99.437	105.27	105.91	112.1	106.6	101.66	103.32	96.848	110.03	101.06	105.94	103.76	97.067	100.73	105.25	111.48	113.02	113.08	100.87
106.49	115.75	107.43	111.05	113.45	108.24	111.12	117.28	111.26	120.17	106.83	106.23	109.42	107.28	118.93	103.91	113.06	109.81	111.57	110.83	106.71	107.27	105.33	105.42	98.363	108	119.35	115.02	112.82	115.01	110.25	112.38	115.3	113.6	109.27	115.31	110.44	110.61	105.92	111.33	112.2	117.36	113.26	114.43	107.67	114.72	112.07	115.3	105.36	107.18
103.25	112.19	109.1	104.76	104.29	106.2	106.32	105.25	101.78	100.96	102.3	108.2	103.61	113.54	107.42	109.16	110.19	104.72	101.35	108.26	119.27	117.64	110.27	100.75	106.93	105.15	105.99	104.3	109.56	107.11	106.01	103.72	108.69	106.99	101.71	106.88	102.81	107.36	112.32	104.28	104.07	102.85	108.23	104.33	107.12	110.05	103.38	102.21	101.94	101.74
115.28	119.61	107.68	108.75	115.82	110.43	110.68	108.94	114.15	116.81	108.24	109.57	114.72	111.06	116.26	103.81	113.15	109.1	109.97	108.19	115.09	110.04	113.29	118.81	117.2	107.15	118.85	118.33	109.69	110.52	107.82	111.27	113.16	118.81	119.89	112.06	107.12	106.44	113.63	113.12	113.91	109.75	109.06	118.66	113.11	112.54	110.02	113.26	119.31	107.94
119.29	109.94	110.61	104.28	118.35	111.86	108.9	108.66	110.8	109.27	115.61	111.3	101.79	105.42	111.34	118.17	107	114.23	111.13	117.1	112.35	112.82	115.91	109.04	106.63	114.38	111.99	113.35	105.78	109.44	110.06	110.18	120.32	110.63	116.83	112.87	115.11	118.39	118.46	109.92	105.16	115.73	110.74	112.79	113.58	106.04	111.66	113.74	112.85	118.95
119.26	120.47	118.09	116.56	124.88	127.32	114.49	111.42	115.35	121.67	108.42	117.56	124.91	108.77	114.96	122.06	119.54	118.37	119.33	122.11	117.73	119.37	124.23	119.92	114.28	114.01	117.66	121.07	102	114.31	111.86	113.92	114.62	117.28	118.58	115.15	116.58	118.08	118.06	116.74	124.71	121	118.59	113.49	116.71	119.88	123.98	113.44	118	109.14
108.32	105.47	109.54	106.5	104.68	101.99	95.962	102.2	104.5	111.5	109.05	107.4	108.5	100.55	107	100.9	98.882	101.51	102.51	107.6	107.24	97.032	105.9	109.28	109.34	99.798	105.99	89.456	105.16	99.723	112.93	105	102.51	104.61	99.563	110.84	106.99	113.87	111.63	110.89	107.55	115.53	97.847	99.197	102.4	99.029	100.72	103.69	108.09	103.3
98.33	105.87	102.12	109.24	95.772	103.24	108.73	96.258	104.77	105.54	108.75	104.33	102.42	115.25	107.29	113.59	99.528	106.58	105.14	105.14	110.33	107.07	112.82	105.04	113.76	104.56	104.31	104.72	100.81	105.5	102.74	112.83	104.88	113.15	111.36	111.44	106.68	102.92	106.87	107.1	102.7	112.15	108.26	96.254	104.94	107.76	109.02	89.259	112.4	105.41
97.949	113.16	107.12	102.39	102.63	103.45	111.15	105.76	102.82	96.842	102.26	110.38	104.96	104.05	109.6	105.51	106.63	95.988	99.516	95.041	113.02	100.64	104.68	102.26	100.91	102.8	109.56	93.894	99.739	100.68	101.57	102.91	106.75	105.57	114.23	107.8	101.33	99.649	112.11	106.61	103.03	101.12	111.53	110.36	105.63	113.96	108.45	105.65	108.82	109.86
105.62	110.73	103.68	101.55	104.8	100.43	103.08	104.04	105.7	108.14	109.33	107.7	106.4	112.1	107.22	105.66	104.52	110.1	107.42	96.913	99.863	100.98	105.04	114.42	109.03	108.26	100.76	105.85	105.05	99.468	98.851	111.77	112.22	104.37	109.21	118.05	109.26	106.23	96.599	104.11	100.31	109.46	107.55	93.858	103.76	105.16	99.624	115.58	110.26	121.01
101.88	99.223	105.25	96.367	107.45	107.75	98.762	106.58	95.817	95.725	94.708	100.35	97.445	108.73	102.99	105.97	109.25	96.094	97.244	104.29	98.558	105.19	99.764	101.19	99.329	96.94	101.91	105.16	103.25	92.481	109.44	107.76	104.57	94.031	98.611	95.91	97.322	102.37	94.754	100.2	104.52	100.3	104.84	96.545	92.275	103.58	98.192	116.63	99.734	96.945
107.25	120.28	106.29	109.14	117.46	114.5	112.83	113.69	115.55	112.78	103.34	112.31	103.79	104.6	114.03	117.38	111.42	102.08	105.67	108.37	123.76	115.94	104.93	112.86	113.5	109.19	115.7	103.3	111.32	111.92	107.5	105.45	112.01	116.18	107.21	120.51	110.9	111.9	104.85	114.83	112.56	111.62	110.53	119.35	118.83	114.95	113.19	111.24	112.44	103.74
121.96	119.18	111.99	120.67	118.24	130.45	111.45	117.99	119.09	111.98	112.56	112.46	111.14	123.76	121.64	113.94	110.56	110.02	117.19	115.18	117.44	114.67	113.08	120.16	116.43	110.37	124.61	115.3	116.99	117.95	115.1	123.69	114.27	115.56	119.39	119.78	118.08	121.77	120.32	117.43	119.16	123.27	120.16	105.11	108.1	114.58	111.88	117.16	114.68	111.52
99.476	101.37	101.02	108.3	99.124	97.157	102.25	99.254	107.87	101.91	100.31	107.6	108.37	100.99	101.41	103.66	92.82	101.51	98.484	104.16	97.984	99.285	107.94	104.96	101.69	96.667	100.31	97.07	97.749	104.72	104.75	101.83	105.7	110.82	101.57	99.302	97.279	93.865	103.77	94.926	106.34	103.7	96.307	98.751	98.518	88.648	97.302	104.84	105.65	95.989
110.45	105.16	111	103.5	107.4	104.43	105.89	105.57	101.31	98.692	108.55	105.96	102.05	108.85	106.59	112.47	109.52	98.196	106.94	104.2	113.06	110.38	106.11	109.08	114.89	100.21	100.72	109.37	107.07	105.66	113.07	105.73	110.07	102.22	102.95	109.62	104.13	105.78	98.687	113.65	99.999	110.87	105.81	107.04	103.16	106.04	107.1	104.2	108.04	99.756
103.19	108.45	103.09	109.2	103.91	109.25	99.781	101.08	103.13	104.31	106.11	104.14	115.1	104.26	103.06	98.565	101.31	95.316	102.5	103.2	114.47	98.557	105.58	95.905	105.08	105.87	98.494	108.44	100.05	108.72	101.46	105.09	106.27	107.46	96.757	100.72	102.78	99.306	105.61	106.88	111.15	107.91	105.8	100.97	105.87	104.41	104.94	96.307	104.15	107.92
113.5	110.27	106.12	103.34	97.807	100.71	110.88	106.09	100.71	107.06	103.45	100.5	101.43	106.86	102.98	105.09	100.06	98.734	108.07	105.52	116.99	94.663	110.15	108.08	104	106.48	106.21	94.929	104.93	110.69	108.86	111.03	102.37	101.14	109.61	105.05	102.84	107.93	115.35	110.04	104.7	110.84	104.68	112.08	99.365	105.84	105.27	107.42	103.83	100.87
109.91	109.22	105.89	118.78	110.13	109.49	112.81	105.31	103.48	103.85	106.91	114.48	110.59	114.26	116.52	120.34	110.06	104.47	119.41	113.84	119.54	112.1	108.23	115.62	114.49	114.05	111.89	124.66	112.38	115.76	106.86	109.22	103.27	106.72	110.38	106	111.69	109.7	121.2	108.29	115.13	112.86	119.28	113.23	123.16	112.7	107.44	112.72	110.04	113.7
94.517	98.143	99.087	102.49	108.29	105.17	101.27	98.46	100.29	101.35	100.28	100.06	101.04	103.31	97.203	101.72	86.135	106.45	96.704	101.19	103.29	92.756	101.1	106.91	101.01	99.347	103.28	91.804	95.27	103.02	97.527	93.766	96.104	97.851	100.9	93.237	93.981	104.88	105.59	100.28	94.936	102.13	107.23	110.78	104.06	103.57	102.52	96.341	101.37	97.127
97.701	106.8	110.45	112.69	116.84	114.73	107.82	99.202	104.9	107.54	112.51	109.22	119.19	103.99	113.39	111.52	111.65	106.39	111.55	110.08	101.25	96.869	114.4	111.65	107.69	109.61	114.18	123.57	116.41	100.41	108.07	122.74	114.66	116.53	104.72	107.93	106.08	122.54	108.11	106.91	105.56	116.66	108.57	107.3	112.56	117.44	108.49	104.47	117.44	117.87
100	106.58	96.041	111.38	110.33	105.48	109.56	110.56	103.48	119.09	109.61	113.41	112.33	99.515	103.5	108.02	116.45	105.2	101.58	104.26	103.27	107.35	105.84	108.68	108.97	100.23	101.94	107.72	97.453	101.99	102.32	116.96	107.92	110.29	102.34	109.26	97.171	106.54	100.45	112.79	112.82	105.53	113.23	106.39	108.2	106.39	110.05	106.01	103.47	113.95
108.44	106.56	107.19	107.18	113.47	110.93	104.83	111.09	106.32	112.1	112.51	98.494	104.72	104.52	113.84	104.13	105.93	116.67	113.21	99.097	106.01	107.67	110.04	103.34	103.51	101.68	109.56	109.22	103.94	110.26	106.13	102.44	108.94	110.3	108.05	98.636	118.02	107.29	101.28	118.04	111.72	102.48	105.11	108.23	102.28	108.06	103.08	108.88	110.46	93.357
115.62	111.18	108.3	110.96	121.44	116.25	113.17	110.66	118.71	104.91	108.82	109.72	110.79	111.8	115.58	115.36	111.32	115.81	119.81	115.45	107.35	111.02	118.26	103.48	97.127	111.58	108.18	113.66	118.02	107.78	111.15	109.73	110.43	114.5	105.78	110.4	112.92	106.87	111.72	108.68	111.29	115	114.2	107.31	115.57	116.34	115.62	107.3	104.97	108.06
107.15	114.29	118.02	112.89	108.63	103.21	107.86	114.72	113.76	105.3	108.96	102.22	108.05	117.08	106.37	112.42	112.99	118.58	112.8	109.98	112.44	107.43	110.85	117.51	114.5	106.53	117.19	115	115.07	112.43	106.18	105.57	121.69	111.13	116.6	114.96	114.48	109.95	109.07	117.54	110.3	113.96	111.59	115.93	115.75	116.02	106.77	111.93	115.2	113.82
112.98	117.77	104.48	103.05	101.04	112.74	108.33	99.797	105.37	106.74	106.77	104.3	108.83	108.65	111.65	110.75	102.47	103.25	98.85	103.61	100.14	100.38	104.85	109.86	102.99	106.15	105.52	106.74	109.66	105.92	111.23	111.77	110.22	108.14	105.1	109.03	99.46	106.24	112.54	103.03	108.19	116.89	111.39	105.83	103.98	102.04	106.34	108.82	108.69	109.45
109.79	106.99	108.4	111.06	104.13	100.56	108.1	105.71	108.79	100.56	100.48	106.73	118.04	97.284	104.88	106.35	106.12	97.608	102.81	110.55	106.6	104.96	107.08	102.94	102.61	109.68	101.77	107.74	104.94	106.19	94.337	108.34	105.41	108.58	104.47	91.233	99.113	108.1	104.85	103.15	110.47	103.28	103.7	108.81	112.01	108.82	101.08	102.08	109.8	102.74
103.64	107.75	112.2	108.39	116.1	108.33	112.7	105.26	112.34	114.49	108.59	111.89	106.32	112.55	108.73	113.6	114.07	110.8	102.93	107.45	120.71	108.33	112.36	98.831	112.15	113.03	119.78	113.63	108.7	114.98	105.28	107.15	104.85	116.14	105.46	115.58	108.74	103.28	106.41	119.89	114.33	117.79	111.84	117.64	102.37	106.72	116.31	110.65	112.87	112.08
115.24	109.89	99.799	105.15	117.41	103.91	109.06	106.52	100.79	98.948	108.11	99.773	106.95	117.27	106.58	95.395	105.71	103.14	110.79	112.53	103.23	101.11	103.6	102.63	102.58	113.42	106.84	98.868	106.85	106.67	105.47	99.049	108.4	112.9	109.09	99.073	106.6	107.04	102.85	109.91	99.86	96.579	108.5	102.47	105.25	103.49	106.79	108.7	109.11	105.71
100.08	99.877	106.83	98.625	108.17	105.95	108.68	110.37	99.515	101.7	104.76	107.01	102.15	108.36	100.82	104.08	105.35	113.91	102.87	104.59	104.32	107.93	102.73	99.785	109.55	100.11	106.92	111.73	106.37	110.32	116.34	104.16	103.39	106.87	109.33	108.43	102.71	105.99	113.31	103.51	111.26	99.848	96.903	106.36	105.91	101.2	104.58	108.42	107.92	103.81
104.71	99.684	105.77	109.91	105.1	108.37	110.31	104.44	108.9	103.01	103.64	113.12	103.34	109.32	101.42	103.61	107.86	110.09	99.945	104	100.53	100.79	105.22	99.114	107.09	115.75	106.82	100.63	107.68	106.57	108.54	101.34	103.43	95.342	101.39	104.85	105.37	100.75	106.24	111.44	115.35	105.48	112.25	108.27	106.13	101.67	98.456	111.54	99.585	110.06
107.21	103.41	108.61	97.336	110.84	102.76	101.68	95.929	95.684	105.55	107.23	98.6	97.984	101.4	103.36	96.867	108.66	98.589	99.338	102.64	107.24	110.96	98.026	99.069	99.402	105.76	99.695	93.103	102.84	99.22	99.772	108.86	107.47	96.593	99.586	107.11	99.474	106.84	99.013	104.5	100.05	108.09	111.48	102.01	96.807	108.4	103.47	111.56	102.17	105.33
102.56	110.32	94.899	108.2	104.1	100.4	111.91	113.43	101.58	111.69	103.83	107.42	107.33	105.45	112.62	110.88	94.883	103.46	110.98	94.242	103.07	105.08	101.72	105.36	109.08	102.89	100.7	108.12	103.07	105.53	98.606	110.81	107.83	90.593	99.103	101.88	109.21	104.59	97.852	97.72	104.74	102.62	113.72	101.96	95.377	110.27	109.86	109.24	100.46	103.9
112.3	103.62	101.91	106.76	101.42	111.28	99.633	106.01	113.76	101.71	103.99	110.3	115.27	113.4	107.33	107.55	111.7	110.73	110.5	108.43	109.37	94.611	109.96	108.9	117.24	103.69	109.11	110.22	114.25	107.41	103.24	118.58	107.19	110.75	104.67	103.07	109.53	104.37	119.88	106.62	107.37	104.85	102.27	102.18	92.027	96.288	104.73	107.23	104.54	105.96
97.853	107.28	98.165	103.07	108.93	102.18	111.69	103.24	108.38	104.64	100.91	101.2	113.48	106.55	97.001	98.375	117.33	100.44	118.83	100.87	101.82	102.87	101.62	104.74	98.979	105.71	108.25	105.85	97.692	111.79	106.84	97.385	117.92	112.02	97.418	103.1	107.66	105.74	114.09	106.18	106.83	97.817	106.71	108.8	104.48	107.43	108.71	109.66	112.75	105.15
108.55	98.643	106.05	110.95	105.06	108.03	108.42	102.81	98.798	100.87	106.61	107.27	92.716	113.35	107.66	114.92	113.33	110.78	93.749	102.28	110.55	112.62	106.59	105.92	104.58	109.1	106.86	100.21	109.34	107.28	110.42	108.08	99.886	108.16	99.85	103.29	107.33	107.88	102.31	109.88	103.41	115.71	112.55	96.903	106.31	102.88	99.784	102.18	97.273	106.52
97.445	107.1	107.84	100.13	109.73	104.23	97.034	108.52	110.31	105.98	99.925	110.92	109.59	111.1	103.7	109.8	104.5	104.34	103.78	108.64	109.69	103.37	110.17	97.535	99.99	118.99	100.65	106.99	107.21	99.609	106.16	101.99	109.09	111.31	100.1	109.94	111.93	105.66	101.28	101.83	104.85	102.4	91.971	91.631	105.31	99.874	95.953	99.786	110.99	96.749
115.17	107.03	105.59	108.78	99.469	108.81	98.217	98.192	108.85	106.22	107.5	110.61	107.57	104.49	103.44	110.38	104.94	107.86	112.41	106.79	111.62	102.97	107.7	102.42	100.88	101.43	108.26	111.99	103.15	102.6	106.09	107.96	111.17	113.63	99.202	107.95	111.27	99.763	104.05	104.58	99.487	102.52	109.1	101.67	100.75	101.75	113.29	112.63	107.74	112.73
101.62	113.93	105.74	104.87	98.961	105.03	110.8	102.96	99.139	103.36	94.671	109.07	106.64	108.23	107.68	106.44	103.43	106.33	109.88	106.78	101.33	113.92	105.24	105.98	103.85	105.3	103.57	103.53	109.29	104.12	101.6	107.15	105.26	100.9	102	107.06	101.37	103.47	103.96	108.7	114.06	89.831	106.25	111.47	105.21	107.74	115.57	109.21	108.92	100.53
98.934	103.84	103.2	105.36	108.95	112.72	109.76	109.26	108.03	106.95	106.36	111.74	101.28	109.65	105.87	111.09	95.505	110.78	111.91	109.38	104.05	118.02	99.096	103.51	98.965	104.56	105.35	97.715	108.03	111.63	100.69	115.59	110.94	109.81	109.7	108.21	110.15	102.96	109.18	111.26	103.26	113.28	116.99	102.51	106.63	105.73	112.97	103.2	97.575	108.56
113.61	104.05	105.75	106.47	108.63	109.46	104.38	109.82	116.1	109	97.376	98.014	114.2	107.24	110.62	107.78	110.73	106.87	93.646	106.12	97.792	96.151	106.48	107.48	106.87	98.855	115.62	106.25	107.8	111.79	107.7	107.69	110.5	108.91	112.04	106.29	103.91	113.96	110.04	106.15	103.56	109.76	110.94	97.62	111.75	107.77	105.03	102.71	103.42	105.18
99.276	105.69	105.97	99.04	101.36	111.31	112.29	99.652	89.37	90.517	103.6	103.63	98.45	115.49	113.62	111.6	103.48	113.66	111.04	106.84	106.39	108.14	96.788	101.29	107.81	100.98	105.2	111.75	102.59	111.94	106.28	110.55	104.75	101.25	98.212	105	102.89	106.84	101.16	102.97	104.44	106.35	112.97	103.27	104.85	111.13	115.01	108.18	109.81	106.05
115.79	102.29	110.11	113.18	100.72	101.32	108.72	108.28	99.424	111.64	112.28	110.04	109.46	112.31	103.99	108.8	103.63	103.44	110.82	108.29	101.68	107.09	107.98	114.68	115.57	98.522	116.71	106.87	101.51	106.63	112.45	107.31	114.45	101.34	107.9	109.24	100.04	105.87	101.62	104.85	116.56	115.24	106.47	115.56	110.01	112.31	103.96	106.68	99.563	100.23
113.48	109.14	113.35	120.47	107.94	107.95	114.09	102.72	114.62	122.18	112.74	112.55	104.98	115.56	105.13	110.68	111.56	108.32	112.67	105.85	111.26	105.15	115.68	103.5	113.38	113.04	115.49	115.25	107.33	103.79	98.852	108.58	111.59	111.11	111.98	112.28	113.97	110.32	106.71	110.45	109.21	118.48	105.99	110.3	110.89	98.294	116.98	106.27	113.22	115.45
106.2	102.64	106.55	104.54	112.24	111.26	106	97.346	109.04	105.25	105.62	104.34	114.05	96.943	111.75	110.58	100.93	100.93	93.99	108.88	108.82	108.48	100.56	108.62	99.422	107.34	95.277	103.35	107.01	111.42	104.13	109.09	100.29	102.22	108.14	107.88	106.07	108.99	108.34	112.75	110.9	103.23	107.63	112.75	97.801	116.74	104.49	106.01	98.612	116
99.886	100.61	103.28	99.76	99.299	108.01	103.33	98.424	107.99	107.57	97.277	101.92	99.581	107.59	103.92	101.33	107.81	107.1	108	94.189	106.86	101.51	105.43	104.96	108.36	103.73	99.362	108.06	101.57	105.54	98.727	103.51	101.65	96.62	99.336	95.081	99.283	105.64	106.25	102.68	106.1	106.17	99.336	107.87	102.11	103.92	106.11	101.07	105.75	112.37
96.972	106.7	105.53	106.38	120	104.81	102.76	113.95	107.26	111.45	111.79	110.12	114.37	101.91	110.01	108.47	109.88	111.98	118.12	104.77	107.41	109.58	112.08	114.56	114.62	115.05	108.47	116.82	102.93	111.34	108.9	104.3	99.75	111.45	105.28	109.46	108.93	110.43	118.21	111.59	105.52	104.76	112.42	106.25	109.56	110.84	113.37	112.06	107.11	109.7
106.48	107.78	105.82	100.85	104.79	101.84	101.03	101.72	118.71	97.539	99.066	98.32	105.92	108.62	109.73	101.24	103.97	106.7	105.4	109.12	98.043	102.73	112.56	109.15	102.57	98.248	115.46	100.18	100.31	106.07	102.95	98.969	108.4	104.91	105.16	106.38	106.35	93.974	105.49	106.43	109.05	100.14	100.35	104.07	111.64	100.19	111.03	107.32	102.77	110.19
108.19	99.775	106.57	110.63	103.04	105.95	111.51	113.14	105.43	102.3	107.55	109.6	98.908	100.85	106.39	101.38	108.52	105	95.804	110.55	107.98	101.79	95.932	102.11	104.55	102.87	108.36	98.663	102.74	99.799	104.46	115.89	89.435	108.1	108.63	99.575	105.89	103.34	104.68	110.84	112.39	119.14	103.4	109.23	116.43	113.67	104.35	102.98	109.34	105.57
107.94	99.534	95.274	99.443	101.09	94.966	104.53	100.45	102.39	100.03	99.615	100.75	107.24	99.358	97.776	96.156	98.742	100.46	93.276	111.72	103.66	97.708	104.75	100.39	102.66	93.22	99.166	105.54	104.73	102.32	104.59	110.3	96.463	94.511	110.7	100.51	92.427	91.859	106.53	103.81	101.49	96.311	97.836	105.73	96.99	97.049	99.951	96.718	86.003	105.42
110.12	113.2	106.97	105.02	104.11	113.89	100.98	100.05	109.09	103.54	103.67	116.59	109.56	97.347	102.66	105.25	101.79	106.68	97.119	106.4	105.11	101.58	101.66	114.84	101.33	94.484	99.733	108.24	106.66	105.74	110.45	103.59	104.73	93.909	111.6	101.08	102.19	108.77	105.54	91.971	112.24	99.253	106.28	103.53	108.18	99.202	113.64	111.41	105.21	110.14
110.37	110.28	108.46	116.1	112.43	120.23	110.43	116.76	121.58	107.51	109.71	114.38	110.68	116.69	103.09	105.04	107.45	110.59	112.35	116.74	115.87	111.69	117.08	112.12	112.65	107.61	107.83	113.77	112.98	105.65	115.57	106.95	103.37	116.69	118.16	109.22	106.28	111.16	106.74	109.1	116.44	109.3	113.81	111.54	101.91	115.48	112.5	105.97	113.33	115.23
99.264	94.443	101.75	104.35	96.702	92.916	106	102.11	99.593	105.12	101.6	88.813	103.09	98.592	94.023	99.233	98.91	97.319	101.79	94.89	101.56	99.283	104.97	94.677	99.92	101.6	97.923	102.63	103.48	94.497	97.385	107	91.658	99.587	94.445	98.77	100.63	96.057	101.61	106.88	95.546	100.58	99.494	96.872	103.19	106.04	99.745	98.236	98.062	103.03
100.14	109.67	106.33	98.606	98.941	98.406	92.917	95.933	96.468	110.93	101.2	106.26	98.137	102.8	98.092	102.43	102.28	101.46	96.425	103.49	96.361	94.558	101.44	103.35	99.941	104.96	112.12	109.16	104.37	104.13	98.506	112.24	107.25	108.79	104.35	95.373	106.76	94.875	93.578	100.36	99.254	104.81	98.001	107.28	92.694	96.925	98.372	99.973	104.9	99.462
103.31	110.41	104.88	103.4	100.12	122.85	104.25	110.56	117.16	105.32	113.49	111.86	114.39	115.23	113.31	111.97	117.97	111.05	117.77	118.86	101.03	112.82	113.43	107.99	114.48	99.084	115.78	106.21	121.27	115.32	122.98	106.98	106.51	110.22	107.84	105.43	99.959	108.52	100.21	112.87	107.45	112.86	108.38	106.5	110.52	110.27	109.57	117.95	101.53	108.03
104.09	110.09	102.13	118.26	101.13	108.91	102.17	111.56	98.115	105.86	105.59	105.27	111.52	102.98	96.475	105.69	108.02	109.85	110.36	96.852	105.86	97.057	97.439	103.51	90.211	109.82	110.27	104.23	103.57	102.35	103.04	97.879	107.39	107.85	105.04	102.1	101.06	99.457	98.52	98.786	95.575	104.43	107.38	105.82	99.895	105.24	107.5	103.25	111.18	100.02
114.6	113.92	110.83	112.03	111.57	116.37	104.21	109.8	110.15	106.42	116.22	108.78	103.12	108.69	117.29	109.97	110.35	123.07	119.64	103.06	104.95	109.89	115.39	111.92	111.8	126.32	105.95	114.37	110.51	114.45	113.08	110.98	117.99	112.57	116.17	109.05	110.89	110.54	123	111.39	116.12	121.14	113.94	113.2	112.77	113.18	105.2	115.84	113.29	117.18
93.619	104.84	100.87	110.05	100.66	104.1	99.701	113.7	109.05	111.52	108.66	102.78	103.99	103.82	104.91	110.68	101.4	109.58	107.71	102.89	102.41	106.74	97.963	105.74	111.92	111.49	108.92	98.968	96.872	97.258	104.49	111.48	102.9	107	94.595	104.43	107.02	102.37	103.9	103.13	102.87	101.8	108.22	100.7	114.75	95.9	105.28	103.38	103.51	117.08
100.54	112.17	108.88	104.71	111.95	111.23	112.41	111.78	111.99	111.08	104.47	108.46	112.23	115.73	110.71	118.09	113.84	114.77	106.22	107.73	107.58	103.55	104.75	110.27	119.25	114.79	116.6	116.65	101.48	100.82	110.7	114.43	113.68	105.1	102.13	111.79	104.51	107.87	117.15	109.26	107.75	114.38	108.89	114.87	109.66	108.98	122.65	106.91	110.15	99.682
103.48	103.19	108.14	103.81	98.124	96.765	106.06	114.36	95.236	102.41	96.331	109.89	108.47	110.23	106.73	97.591	104.53	105.39	98.933	99.525	93.756	97.399	89.212	108.15	103.82	108.6	103.32	101.77	95.85	94.479	105.08	105.02	97.542	100.15	105.92	110.94	107.2	95.579	103.76	93.245	98.59	107.38	96.019	105.67	103.64	106.22	100.63	99.638	113.33	102.59
110.23	103.36	108.74	98.471	108.34	110.21	105.43	106.15	100.79	110.7	106.99	105.72	105.72	107.95	103.37	104.97	103.8	106.35	108.32	104.14	110.22	101.62	110.62	113.26	102.97	109.77	96.076	99.978	105.3	106.02	93.934	106.75	105.06	99.379	113.22	110.39	100.68	107.62	114.85	112.57	114.06	109.07	107.17	104.47	117.18	115.93	110.46	104.68	115.99	102.59
110.95	113.79	116.64	110.85	102.77	115.45	103.23	112.52	110.95	113.05	109.06	110.68	112.86	108.8	106.32	117.43	100.42	112.46	112.66	110.43	109.27	117.61	112.84	107.35	106.1	113.71	105.02	105.34	112.28	101.59	111.8	111.63	108.46	107.08	113.78	106.27	112.38	112.13	111.34	112.91	115.38	111.1	112.34	103.72	103.1	109.46	112.89	109.55	100.13	114.43
103.5	95.972	91.731	105.89	107.26	101.4	107.07	102.85	93.54	92.185	94.38	97.991	107.25	92.723	107.99	96.74	98.22	98.575	102.51	100.25	100.63	91.595	104	98.292	97.322	103.2	100.17	105.44	101.67	97.76	96.491	112.15	102.6	104.74	103.07	98.204	99.736	99.432	96.051	103.37	99.148	98.641	103.09	105.91	103.23	103.77	102	109.95	98.55	104.74
107.45	107.87	102.12	118.51	105.27	104.17	104.83	107.62	105.07	120.24	107.86	103.68	96.477	105.09	103.37	100.79	109.45	104.57	103.04	111.41	98.978	108.91	103.92	103.54	112.02	111.13	107.69	98.494	99.554	105.7	99.222	105.22	101.72	107.94	107.6	107.84	108.3	107.36	99.378	114.49	107.1	111.18	103.88	109.72	113.8	112.78	111.11	104.51	109.06	108.79
110.39	99.531	102.6	100.8	98.514	102.75	108.94	99.514	99.553	102.93	104.72	114.51	104.56	97.961	102.06	106.55	108.38	103.72	108.03	107.08	95.705	103.46	103.78	104.5	108.09	106.39	106.67	103.93	99.281	110.03	97.551	104.45	109.99	113.99	103.17	110.01	107.85	87.214	108.51	106.79	102.05	108.16	111.56	104.21	98.062	108.37	109.98	98.701	111.34	101.6
97.337	109.57	99.721	106.48	103.03	95.764	108.72	100.05	102.91	105.53	112.23	102.62	116.46	100.31	96.475	98.467	100.16	104.11	101.25	101.89	101.64	99.451	98.462	100.79	106.11	103.44	101.61	110.58	102.21	102.39	112.75	104.07	113.25	119.36	104.37	101.72	103.54	114.27	106.03	101.78	102.04	109.68	105.83	106.67	102.52	112.81	101.33	109.38	104.72	103.57
117.31	111.96	111.18	119.6	115.03	110.06	107.62	106.08	111.74	110.93	114.35	112.04	106.42	111.76	116.34	119.26	111.38	104.03	104.88	107.14	108.47	110.25	111.12	115.29	123.19	108.91	112.24	123.87	116.73	107.51	122.53	114.37	115.02	104.34	114.38	119.85	116.37	115.96	108.53	110.99	111.96	106.97	109.56	103.51	116.99	116.31	118.07	111.5	108.87	106.02
97.475	108.05	105.84	103.07	99.497	100.45	96.158	100	96.974	107.9	105.75	101.22	97.013	100.8	91.42	100.58	102.09	100.85	105.33	112	98.978	101.22	112.33	105.8	106.22	101.18	99.288	104.07	101.18	104.85	102.59	105.23	98.137	108.97	99.409	103.69	103.08	104.49	99.128	98.603	103.96	100.76	101.56	103.06	96.616	105.89	107.33	100.19	104.74	106.43
107.82	106.21	104.06	102.1	101.11	97.899	104.99	94.377	109.17	104.39	94.665	108.93	102.94	106.02	102.16	107.7	98.743	87.724	97.404	97.733	101.36	100.05	99.486	92.736	98.89	109	103.18	99.462	97.339	101.17	96.918	95.173	101.82	102.89	104.73	100.86	96.175	102.77	99.523	98.016	96.26	103.27	95.353	96.556	108.46	105.34	92.021	103.25	87.94	96.146
120.18	126.22	114.69	114.42	118.35	113.79	118.48	128.68	116.54	119.18	119.55	120.01	127.63	121.4	123.73	115.88	115.83	119.56	115.48	116.26	119.41	116.9	112.56	111.04	113.81	108.73	115.92	124.45	122.33	111.46	120.08	115.12	126.28	114.06	116.38	124.49	117.39	125.83	114.01	121.16	123.12	111.87	113.72	110.47	116.41	112.42	121.03	119.91	120.1	116.86
103.16	111.63	120.37	94.894	113.44	107.36	100.36	103.37	113.28	112.14	104.39	113.84	101.71	104.3	113.45	121.28	117.37	104.16	107.04	104.27	109.14	111.11	116.4	108.08	111.8	109.83	105.24	116.01	108.08	107.75	114.36	102.13	110.55	114.23	109.84	107.41	104.05	112.01	108.39	114.91	116.33	110.35	112.37	117.77	117.65	107.38	117.32	102.49	103.44	110.55
111.88	113.52	104.23	112.38	104.33	107.33	98.729	113.61	107.52	113.02	98.11	109.7	104.49	109.14	106.64	109.5	107.41	104.53	102.73	104.12	103.05	106.85	105.58	106.05	112.1	96.902	107.73	105.78	102.03	102.58	107.8	97.96	105.84	107.53	107.96	102.49	99.136	105.07	102.62	101.47	97.343	109.03	103.99	104.19	107.35	111.03	106.23	102.22	106.58	107.75
111.83	104.72	103.65	100.62	102.39	112.68	104.37	98.89	104.36	89.568	107.29	97.239	105.35	116.39	106.92	110.32	108.34	99.409	105.66	103.87	113.3	100.25	106.31	105.02	101.5	114.89	105.56	114.26	113.47	104.39	106.69	104.02	108.19	108.53	109.68	103.9	104.07	103.78	103.18	109.93	104.01	111.69	103.03	107.4	104.68	101.93	107.16	105.5	103.83	101.95
110.56	107.4	102.67	108.71	109.06	105.94	106.29	100.07	107.33	94.488	107.92	113.11	105.66	101.88	105.97	108.79	106.08	102.04	106.07	102.78	102.05	96.162	104.27	105.1	98.14	108.36	100.18	97.969	102.61	105.59	98.597	91.14	116.35	113.04	106.79	102.05	103.79	101.32	98.975	106.91	105.15	107.13	105.76	97.214	103.31	105.98	105.12	94.569	99.207	103.18
94.157	95.451	95.272	98.634	99.731	88.833	102.6	90.068	104.47	106.57	106.13	99.941	110.78	96.274	99.911	95.424	97.521	99.465	113.44	90.856	105.49	99.619	100.53	104.13	97.64	100.24	95.816	93.753	106.84	107.21	99.544	105.65	95.255	99.552	92.28	108.3	96.591	102.79	104.19	96.017	103.97	95.179	100.31	105.04	104.75	94.69	92.92	93.721	99.298	104.81
103.28	97.984	105.05	104.64	102.86	103.62	100.58	105.38	110.24	102.51	99.535	102.34	101.36	100.51	92.03	98.545	102.73	91.977	104.27	94.557	108.64	95.944	100.25	91.663	104.16	93.383	101.08	99.631	101.35	106.13	96.504	107.86	106.62	102.24	104.27	98.784	91.415	98.751	98.982	101.52	103.65	88.142	103.4	100.44	104.11	104.33	103.36	105.22	99.13	113.11
105.71	96.895	106.28	116.42	104.52	97.306	102.71	96.485	106.27	106.27	105.16	113	112.47	103.08	103.29	107.54	104.91	100.37	111.88	107.27	105.25	105.67	92.4	107.08	100.84	93.414	103.49	105.63	100.72	106.56	113.08	113	108.19	106.26	118.52	106.86	104.3	107.38	106.19	105.19	112.05	103.45	111.68	108.09	101.9	103.46	110.42	104.38	101.2	108.59
102.29	111.68	100.14	108.23	97.882	102.86	95.252	114.54	108.61	93.491	106.75	93.409	96.741	100.84	105.23	110.54	107.11	101.87	96.098	101.89	96.05	90.877	98.334	92.28	96.371	105.01	107.91	93.85	102.44	107.94	97.425	106.2	94.382	94.606	92.282	95.902	96.152	98.241	98.105	117.86	103.09	95.421	91.597	99.278	101.07	104.88	100.04	103.07	106.43	96.407
104.03	104.45	108.25	110.72	107.47	105.85	103.37	114.52	99.839	101.98	107.48	107.96	103.5	98.12	107.52	108.97	106.81	107.92	107.31	104.81	110.65	108.82	105.93	100.92	109.24	109.2	104.28	109.24	109.6	103.21	100.57	116.73	99.503	109.93	103.84	104.29	106.31	113.29	106.08	108.82	100.69	111.73	107.69	108.04	106.22	97.831	111.31	108.23	107.34	106.08
118.33	119.11	106.35	116.01	104.36	109.75	112.63	111.36	114.99	108.42	113.79	116.74	118	122.41	109.39	118.72	115.13	115.03	121.14	112.84	113.81	119.51	109.71	112.54	116.69	109.67	110.41	114.56	114.14	112.57	113.62	106.79	112.63	111.5	117.26	107.45	114.98	115.4	115.94	118.02	114.2	121	111.2	114.87	106.57	117.08	118.5	111.3	109.48	99.785
110.24	112.97	108.74	103.37	113.51	103.17	119.15	115.96	110.97	113.67	111.84	115.49	107.47	101.45	103.57	115.34	99.677	121.14	112.98	108.11	104.21	115.02	109.48	104.65	115.05	106.38	105.84	111.59	110.68	116.1	105.1	110.61	109.9	111.13	106.7	107.75	123.35	111	107.32	104.38	117.81	111.54	103.78	105.81	109.06	107.94	115.27	112.45	112.36	112.25
103.21	110.26	109.96	111.45	99.822	101.61	108.07	100.38	103.53	99.358	105.54	103.48	112.23	104.41	102.67	108.07	107.4	96.098	104.92	98.732	104.93	100.8	100.39	112.17	110.54	112.21	106.05	106.55	103.85	106.43	106.24	112.36	103.81	111.23	96.444	101.25	110.71	96.871	107.83	105.1	107.21	99.694	103.94	109.25	104.42	108.68	109.83	97.943	100.43	100.8
107.56	89.01	97.871	108.22	105.16	106.23	108.56	111.14	115.93	106.63	107.29	110.03	105.36	100.93	117.66	105.16	103.48	99.487	104.72	111.6	105.23	107.59	119.29	101.97	105.46	98.025	109.23	105.85	100.25	109.8	105.81	108.43	102.36	107.76	102.31	107.67	108.78	99.536	107.24	102.07	103.55	96.78	116.25	106.74	108.17	112.38	108.18	114	101.26	99.453
102.74	113.63	106.26	107.06	113.65	103.24	108.29	109.04	113.46	97.057	115.7	100.64	106.3	96.174	107.22	106.76	106.13	108.25	102.59	104.61	111.08	104.73	105.44	108.32	110.06	111.47	110.54	107.29	109.37	98.86	104.84	108.16	109.86	101.7	107.36	110.75	107.33	100.9	111.17	114.19	109.99	109.48	99.705	109.77	101.93	106.5	112.3	108.03	108.24	113.03
105.64	98.098	96.406	101.65	102.41	101.93	107.85	98.194	105.73	98.225	117.47	99.356	96.243	103.28	106.83	96.359	101.5	104.49	106.36	112.34	100.65	98.32	104.95	103.11	113.95	97.661	104.24	95.192	106.73	105.47	98.118	112.41	100.02	105.87	104.76	102.65	97.391	102.05	113.13	113.03	98.852	100.29	100.64	105.34	112.27	101.87	102.31	100.46	105.6	98.938
111.19	112.06	108.02	94.187	106.31	111.23	96.557	100.39	95.449	103.88	100.2	99.329	103	102.98	94.284	106.68	104.04	102.09	97.152	96.743	106.02	105.51	102.29	104	108.92	102.87	107.96	101.01	102.33	110.07	95.735	101.94	112.22	103.01	100.73	102.23	102.99	104.46	97.572	100.45	111.75	98.995	96.692	96.042	104.75	99.394	110.29	95.566	99.019	111.6
105.13	111.66	106.05	108.32	102.54	102.75	98.436	101.87	99.939	94.664	97.825	107.26	104.51	107.02	104.19	110.73	102.2	104.87	100.77	109.06	98.914	104.01	108.46	95.854	111.47	106.72	108.81	113.13	108.66	97.319	109.71	115.99	104.26	105.72	98.367	106.48	114.79	109.1	94.743	111.85	92.692	101.82	96.339	95.724	102.69	99.169	111.14	106.65	115.53	109.15
112.27	97.062	103.31	102.66	103.26	108.66	115.6	110.22	111.94	100.54	102.75	110.22	114.62	106.45	105.11	100.1	99.928	105.76	102.22	107.18	106.92	109.96	109.42	103.45	107.75	110.42	108.48	110.31	108.6	113.31	110.93	104.42	103.29	108.43	112.62	108.08	99.558	105.52	104.73	105.74	116.62	93.002	102.23	108.53	101.34	105.61	108.59	110.11	120.76	110.62
104.95	114.08	108.12	105	107.06	98.203	112.71	106.83	97.035	96.269	102.84	103.74	97.317	98.279	98.836	101.67	101.35	115.58	98.712	101.32	111.67	111.79	107.2	109.36	106.18	106.18	113.46	104.9	104.47	114.18	101.3	110.5	102.23	108.19	108.84	106.66	108.5	106.71	110.04	117.23	102.29	98.022	95.686	102.72	110.37	105.23	101.01	102.72	108.02	106.15
99.116	97.173	97.204	100.42	93.182	107.29	103.23	113.16	107.56	94.604	105.83	99.738	105.52	102.05	90.395	104.71	95.866	97.024	89.339	101.99	107.21	106.24	98.519	96.311	103.39	102.21	110.91	102.45	101.47	102.73	103.35	99.611	104.9	102.23	95.21	95.91	103.01	107.23	100.48	107.44	99.496	95.545	98.901	98.601	96.55	107.03	99.382	99.286	109.84	95.999
103.18	102.45	105.06	114.68	110.24	106.91	100.12	110.24	101.79	103.01	109.07	112.57	96.219	104.71	112.07	115.01	111.81	103.46	106.61	100.46	108.92	108.92	109.41	103.44	105.77	109.38	113.73	106.78	116.84	114.7	95.625	103.43	97.69	100.16	101.81	109.23	101.02	104.04	103.34	111.15	114.31	109.72	106.75	105.41	101.88	107.34	97.918	112.01	104.12	106.66
120.19	116.41	113.9	115.9	110.11	101.3	113.85	114	111.68	122.09	105.04	110.98	114.61	115.34	108.73	105.86	111.27	110.55	116.1	111.66	114.76	109.74	107.08	109.03	109.25	115.42	103.97	117.81	109.02	111.96	104.39	106.14	111.53	111.09	98.663	111.15	105.43	106.93	113.21	110.36	112.48	106.84	110.13	115.12	117.43	110.03	117.45	104.11	118.11	111.8
104.69	103.25	111.1	96.872	113.8	105.13	106.5	110.64	109.5	111.54	100.46	111.71	123.72	108.19	102.93	115.15	101.19	98.091	101.87	97.924	105.91	106.42	105.55	93.706	103.53	97.352	102.71	94.74	101.84	102.54	100.51	102.56	103.49	103.33	96.22	106.7	105.49	108.37	110.46	106.37	99.409	97.266	104.62	102.97	109.61	107.13	115.07	102.78	101.14	101.61
111.02	104.41	109.17	116.83	117.59	108.05	110.69	103.08	110.47	108.36	113.14	113.66	100.56	112.83	100.15	109.83	111.68	99.122	108.28	104.5	108.4	116.37	108.74	105.06	103.44	104.91	118.06	111.94	111.51	113.53	122.97	113	118.43	106.04	116.28	110.58	114.19	103.38	116.37	116.61	107.75	109.36	105.57	117.65	114.54	106.88	106.36	112.1	110.88	111.21
113.2	112.32	114.67	113.02	110.72	115.16	108.8	112.12	120.66	117.39	124.78	120.54	109.96	114.14	109.18	115.31	109.92	109.5	102.23	120.5	114.06	110.99	112.27	112.16	117.62	114.57	106.65	108.21	103.18	112.78	103.83	112.9	108.54	115.02	115.34	113.94	118.9	106.54	117.01	108.96	113.3	113.06	111.47	105.76	120.76	113.52	108.18	111.1	109.8	112.93
93.492	106.01	104.13	109.02	105.45	107.43	103.16	107.65	113.17	110.51	93.527	104.58	113.65	104.42	102.72	109.47	107.1	97.635	96.452	106.91	92.575	104.06	107.65	109.18	108.12	108.72	99.897	101.45	104.95	109.54	107.27	104.07	111.51	112.6	105.26	110.45	106.82	106.35	105.07	103	105.53	97.653	107.37	102.97	110.43	112.89	107.56	108.41	110.76	107.95
91.625	101.49	84.421	104.81	106.92	104.11	102.09	104.27	90.082	93.787	93.581	99.31	95.545	101.12	93.965	93.226	98.644	100.05	103.1	100.39	93.256	99.931	105.05	90.092	94.504	90.534	94.127	98.022	103.84	96.481	93.011	105.33	91.954	96.294	103.61	100.04	88.896	96.989	89.032	102.6	84.1	102.34	106.09	92.541	98.058	104.71	111.87	98.326	100.58	111.75
116.46	107.35	115.79	116.14	117.73	109.58	116.8	121.08	112.9	118.75	111	110.77	114.25	110.53	118.32	113.31	116.74	115.69	116.34	122.26	119.43	110.41	113.39	117.69	119.57	122.51	120.96	118.11	109.46	114.51	116.13	115.57	112.88	107.69	122.83	111.24	110.06	126.68	114.38	108.88	109.71	110.14	107.34	118.47	114.47	118.85	128.63	113.57	115.71	109.8
101.9	103.72	108.05	101.09	111.4	108.34	111.73	101.33	110.77	103.61	101.32	101.68	103.09	108.44	100.75	96.646	115.48	97.824	104.08	94.946	104.71	108.07	96.781	95.491	90.541	102.96	105.01	107.57	106.28	106.79	109.23	102.04	109.64	107.19	104.59	103.18	101.38	116.71	98.898	112.03	107.06	102.91	109.71	106.62	103.38	101.03	106.14	108.75	98.767	106.64
101.84	96.295	103.49	108.61	105.1	98.792	97.781	105.51	97.183	102.91	103.36	107.97	100.11	111.58	105.74	98.078	100.56	106.21	104.46	101.98	93.629	107.58	94.452	102.31	101.38	99.862	95.912	97.994	101.55	92.527	100.21	100.33	108.38	96.969	94.93	103.65	102.71	108.6	95.932	103.7	109.91	102.38	99.707	97.043	103.91	101.78	101.58	102.89	101.36	108.7
115.72	109.54	116.21	110.18	109.79	113.07	104.89	112.99	113.85	107.45	111.86	112.87	119.37	111.43	112.5	105.52	113.59	101.92	113	112.37	108.19	117.53	119.28	118.91	100.25	104.67	103.59	108.46	103.93	110.66	110.7	112.71	98.171	106.19	112.12	111.98	112.17	107.88	109.55	115.82	106.81	112.5	103.81	110.04	105.11	113.52	107.42	113.95	115.99	111.54
111.28	90.466	110.2	102.06	103.17	111.02	107.01	105	111.27	99.863	115.3	101.42	105.67	107.6	100.54	105.13	110.05	100.53	105.97	108.54	113.4	105.77	106.55	100.48	102.16	109.85	109.8	108.05	105.56	97.12	103.54	103.66	97.19	96.855	103.16	100.36	112.14	104.77	96.362	104.44	113.43	99.117	103.24	104.08	105.33	102.88	100.76	100.15	93.206	106.42
107.06	115.23	106.54	109.7	104.11	113.17	114.73	105.87	102.3	103.53	115.34	111.73	112.32	107.81	106.52	110.39	109.08	102.86	111.08	106.1	117.58	114.94	120.13	104.86	108.84	106.5	105.72	112.01	119.32	104.32	114.78	113.4	104.88	107.48	110.16	113.59	107.07	106.88	104.94	109.12	114.43	107.66	102.86	114.52	118.98	105.14	112.41	107.39	102.08	110.21
103.88	111.45	105.12	116.03	107.03	109.28	108.2	110.39	109.78	104.35	109.71	101.07	96.391	105.43	104.18	98.303	107.58	96.037	103.82	108.46	109.58	105.77	102.68	101.62	103.39	104.03	110.7	97.303	109.69	92.861	107.97	106.21	104.09	101.29	108.12	94.153	105.29	110.3	100.43	98.602	96.461	109.55	117.14	109.37	99.207	107.9	100.23	111.91	111.62	96.375
107.79	118.94	110.14	110.34	108.97	110.26	111.85	108.95	114.51	107.59	108.52	115.41	113.72	107.25	113.8	113	111.38	116.14	113.83	107.22	110.95	105.8	111.48	111.43	103.37	106.39	117.42	109.15	112.07	107.68	115.26	112.82	113.19	111.91	113.73	113.82	107.95	109.96	110.9	106.19	112.89	111.66	117.12	106.02	117.51	105.22	106.72	105.2	114.1	114.62
101.6	101.08	103.99	113.17	105.17	104.72	103.54	104.36	106.77	107.49	105.58	106.29	109.19	111.81	111.15	106.44	107.44	103.39	103.83	97.68	100.38	109.38	104.25	97.45	105.05	103.67	97.608	107.28	102.71	108.77	110.27	108.82	101.54	94.663	99.438	98.329	111.37	92.024	108.35	103.71	102	90.181	105.49	105.46	109	103.3	106.41	100.96	106.02	105.35
112.16	104.59	108.83	116.48	112.39	111.5	110.4	111.71	117.63	111	112.43	106.88	118.7	111.78	113.51	115.17	119.85	111.82	113.16	112.61	112.26	111.95	107.06	112.75	113.61	106.09	116.24	106.12	113.08	107.46	112.08	122.39	108.37	107.78	109.27	102.64	111.1	102.48	105.03	118.18	107.13	118.83	111.93	116.15	110.03	114.25	114.87	107.9	105.96	110.4
117.3	103.6	103.5	111.52	103.64	106.8	102.56	108.56	110.61	113.09	107.11	100.1	113.97	107.42	113.76	109.4	108.65	93.916	95.884	119.87	110.16	97.587	105.41	99.121	105.59	109	110.07	105.34	93.629	105.6	101.62	110.79	113.86	109.47	107.64	109.29	104.97	96.854	106.7	106.03	109.45	110.97	97.181	106.59	108.6	107.16	99.659	106.85	114.03	105.52
114.88	112.7	104.91	107.3	119.61	114.41	110.52	121.48	105.93	118.42	119.01	108.89	114.09	108.89	117.61	107.98	106.16	104.19	107.44	109.15	112.51	112.67	108.4	112.92	116.71	113.84	115.56	115.08	105.13	117.82	105.14	99.247	111.55	111.92	103.75	108.83	110.94	107.3	110.78	108.14	114.79	116.45	112.22	107.63	116.52	115.62	115.52	113.8	101.92	122.38
106.08	103.42	108.16	105.95	102.06	102.3	102.41	106.2	103.72	111.06	102.94	99.753	107.08	107.31	107.09	106.65	103.07	109.3	105.47	109.86	113.84	107.79	98.754	106.61	103.55	97.052	97.411	109.96	103.09	107.61	99.476	115.92	96.193	104.69	96.012	111.52	94.679	104.62	108.18	99.611	108.43	101.75	98.367	95.159	106.43	91.646	91.87	104.42	105.51	97.51
106.3	106.45	115.62	108.04	95.875	102.81	103.08	105.83	102.72	111.62	98.775	110	99.563	112.37	107.42	102.54	108.94	102.01	104.56	100.38	102.14	108.06	112.49	107.55	99.937	104.65	97.593	99.504	107.61	110.68	104.19	110.34	102.75	110.94	98.904	109.35	106.08	100.47	95.859	112.32	112.43	103.49	107.64	101	94.674	103.44	103.53	103.51	104.08	103.75
106.37	114.49	110.15	107.69	104.23	113.84	105.66	117.03	108.01	109.78	121.91	119.54	106	114.71	103.75	112.2	114.34	110.21	104.8	111.96	99.86	116.94	115.37	110.79	109.99	109.91	109.41	103.64	114.84	104.9	112.05	111.62	116.31	102.89	112.43	104.51	113.2	108.65	120.51	114.89	111.04	118.35	110.51	113.06	110.04	109.75	115.75	113.14	124.78	114.66
115.32	125.41	118.72	111.31	121.68	120	113.67	121.39	120.86	120.9	119.42	114.26	117.46	116.84	123.68	109.14	113.04	112.51	110.6	119.35	123.1	123.41	116.72	117.58	117.25	124	114.79	114.64	110.41	114.94	115.49	115.3	115.95	108.36	118.91	120.89	122.98	120.53	116.59	112.76	116.85	125.98	115.66	117.46	123.38	114.14	120.46	116.02	116.06	114.3
105.91	104.14	108.04	97.42	101.03	112.96	112.63	105.78	104.72	100.24	105.42	97.655	110.2	101.77	111.06	100.89	103.78	100.02	107.32	113.7	106.94	112.3	103.43	118.37	98.161	103.9	107.76	102.86	104.48	107.19	109.69	104.53	106.99	107.78	102.68	102.07	112.5	111.54	107.8	111.24	101.88	106.93	99.021	102.55	104.38	113.51	104.28	104.87	110.53	109.13
107.53	112.43	112.18	106.66	112.2	114.57	109.56	113.85	109.79	110.33	112.16	113	110.89	110.98	115.38	112.79	111.5	120.47	117.86	114.58	118.85	107.47	110.8	118	115.12	109.68	114.75	116.23	107.06	121.49	113.36	115.8	119.85	122.87	103.63	100.74	118.59	98.409	113.64	115.03	107.05	102.66	108.99	112.83	113.32	106.02	101.77	120.48	119.87	110.12
117.37	113.25	113.71	113.12	110.36	100.77	106.08	115.87	112.43	112.45	115.58	103.78	101.77	119.17	114.7	107.07	111.89	108.22	104.63	111.69	111.1	109.26	115.27	109.1	104.72	105.04	116.8	109.32	109.75	114.16	111.96	108.6	101.71	106.99	111.99	112.22	114.99	112.26	119.83	108.34	108.71	114.45	127.87	107.78	114.65	117.73	122.49	117.47	108.37	113.79
117.68	107.73	120.55	117.6	107.38	108.93	106.78	115.76	125.35	118.24	118.16	112.54	111.77	122.08	110.32	106.91	117.1	117.48	115.38	109.32	116.47	108.52	109.02	112.78	118.12	113.93	118.61	112.01	124.29	107.34	120.62	106.86	115.89	112.95	103.78	110.5	113.22	119.46	112.55	118.13	112.92	118.18	115.05	113.16	116.83	119	110.43	111.75	119.65	115.45
105.18	105.1	116.3	106.88	99.256	107.09	99.79	100.51	98.57	100.71	111.67	101.76	107.59	102.12	106.25	106.94	100.45	109.65	110.39	104.7	108.03	109.24	101.75	101.54	104.94	102.75	101.31	105.71	99.53	108.01	108.44	104.16	104.31	107.46	107.21	92.384	99.374	109.1	105.79	101.14	110.38	105.54	107.63	105.75	102.33	107.79	110.31	99.071	105.78	113.87
104.09	118.9	107.11	114.85	109.4	108.1	115.37	117.69	112.2	109.95	106.69	114.23	118.74	102.33	104.59	113.89	103.95	110.34	113.04	112.11	100.81	101.66	108.47	117.3	108.86	110.73	111.67	113.07	95.487	112.6	110.24	104.74	110.68	112.42	112.62	103.61	110.67	114.15	108.68	110.89	108.83	104.34	109.69	115.8	106.24	108.85	116.98	115.67	113.22	111.14
112.7	104.57	102.38	111.39	110.47	106.54	113.38	112.19	112.42	108.27	112.29	118.3	119.58	117.53	116.22	115.8	110.87	114.16	110.08	106.63	107.98	110.04	110.3	115.77	113.25	118.47	105.8	116.5	107.51	114.65	110.02	114.2	116.42	114.97	108.35	104.63	108.59	115.19	125.32	115.1	116.45	104.4	113.84	117.54	115.24	115.59	112.79	111.93	110.4	118.65
106.29	108.4	99.761	104.44	104.26	103.1	103.65	108.59	101.93	106.01	107.78	98.057	111.42	102.42	108.75	112.25	103.58	104.5	116.83	107.34	100.3	101.79	107.66	105.06	98.874	106.88	100.51	111.6	104.35	102.24	99.191	99.531	108.89	107.59	120.61	104.24	109.13	108.07	105.46	102.99	108.11	115.41	107.83	102.51	112.28	105.98	106.28	92.677	104.41	109.6
106.16	110.7	110.95	109.13	116.09	112.24	118.48	106.42	108.34	110.81	99.199	116.16	111.53	105.65	118.01	109.26	108.61	113.67	106.78	115	118.28	103.25	111.3	118.75	117.63	109.02	111.77	107.8	108.13	118.19	114.4	118.6	105.74	113.9	110.87	102.12	111.94	123.11	119.73	109.01	104.94	111.78	107.77	113.7	114.49	110.43	112.06	117.82	121.99	103.51
100.03	106.01	99.343	111.42	108.63	97.07	97.765	97.544	95.967	102.01	100.93	109.09	101.47	100.15	96.048	100.82	94.8	92.682	100.88	98.385	97.571	95.092	99.62	103.91	102.61	95.548	104.42	104.56	100.47	97.811	94.333	99.901	104.07	100.87	102.54	99.57	112.93	99.748	84.674	100.88	106.99	97.909	111.62	95.437	105.69	100.27	89.018	103.98	98.655	102.66
103.77	111.84	102.21	113.09	106.19	103.27	99.74	102.98	102.08	107.54	108.92	100.14	103.85	107.28	110.16	105.04	105.21	102.32	102.63	99.441	104.84	99.922	102.87	105.91	105.44	111.41	107.1	107.53	102.93	103.09	101.67	95.215	104.93	107.51	106.51	104.83	105.63	110.8	97.069	104.82	97.608	100.41	110.37	111.97	106.93	96.816	106.24	103.68	102.93	106.69
98.277	100.26	98.926	100.96	103.9	100.32	105.73	107.83	97.969	95.996	98.408	103.47	99.548	98.189	98.111	93.997	97.733	96.158	90.219	102.57	94.549	90.882	107.6	99.87	94.385	98.387	100.53	89.701	100.57	93.896	99.797	115.66	101.3	94.957	101.03	100.66	102.93	100.4	97.162	105.96	93.857	100.95	109.84	97.185	100.29	97.709	102.62	97.9	89.866	103.74
99.877	103.87	95.453	104.02	96.69	109.96	102.98	105.56	102.12	93.814	93.33	95.321	101.34	96.59	101.71	95.266	101.47	94.364	110.76	97.26	103.6	94.718	105.12	101.48	104.78	96.732	104.15	89.67	104.1	100.42	95.077	105.62	95.208	104.09	101.43	92.171	98.759	94.416	101.17	105.66	101.67	104.08	93.339	101.74	104.71	87.62	98.736	89.528	100.4	103.9
98.016	101.03	99.024	103.48	100.76	111.44	103.32	109.61	109.21	110.57	112.36	106.17	103.21	104.69	103.92	101.4	110.06	101.7	105.91	99.491	103.65	105.71	106.64	102.52	106.63	108.61	100.26	107.69	113.74	98.955	104.38	106.3	107.19	110.79	102.23	105.35	105	101.04	99.333	105.01	107.88	109.14	95.012	107.86	106.48	99.605	100.18	101.49	111.07	104.5
98.498	113.42	107.85	102.68	108.22	106.2	104.83	109.36	121.75	107.79	103.8	99.106	112.43	107.87	109.98	107.01	95.177	108.91	107.46	102.68	100.67	114.93	101.21	115.39	109.33	106.98	112.35	108.45	102.01	106.31	117.42	110.73	98.044	108.4	105.59	103.92	107.93	116.31	105.82	110.5	103.39	108.09	113.4	107.28	107.23	110.16	117.02	105.8	119.96	107.47
111.22	104.98	100.75	100.86	103.94	108.19	101.54	103.17	108.67	102.77	106.71	113.62	104.56	109.12	107.54	96.574	105.95	108.68	103.56	107.61	110.39	110.82	107.32	107.84	114.59	101.75	105.75	103.41	110.34	106.14	102	97.928	105.15	107.7	110.46	100.04	102.67	96.327	110.15	104.7	103.45	108.6	109.66	98.558	108.57	110.2	107.33	96.333	102.39	109.32
114.74	114.29	109.35	107.93	114.58	112.04	111.84	105.86	111.92	113.45	113.33	107.43	108.12	110.95	108.41	111.65	104.7	120.23	107.97	108.7	112.41	109.03	116.84	112.61	111.87	103.86	105.46	104.64	115.11	122.02	111.48	114.58	111.94	103.15	112.11	104.29	110.68	110.28	112.94	108.7	116.37	109.96	117.63	121.29	119.14	110.68	116.96	103.12	107.2	111.1
105.27	107.61	111.2	111.47	109.47	107.65	118.63	115.4	111.42	115.23	119.57	109.66	99.351	116.69	110.58	117.32	108.83	101.48	114.31	121.33	107.71	109.31	102.7	111.86	119.18	114.51	117.43	111.25	121.77	112.93	119.29	113.6	111.32	101.88	107.56	102.77	112.59	108.52	112.49	113.16	118.57	110.26	112.91	97.812	112.58	109.72	110.42	120.38	116.72	107.91
108.04	101.4	107.52	101.44	112.65	112.53	107.83	106.55	101.2	102.86	98.824	105.73	110.17	109.87	108.24	107.04	103.09	107.11	112.9	110.26	107.92	101.4	103.59	118.04	115.57	101.1	98.968	109	106.19	106.3	110.5	101.59	102.04	110.55	104.96	105.86	110.79	113.43	105.81	91.507	108.28	108.44	108.03	109.95	102.04	111.55	104.8	107.2	113.92	107.71
107.76	107.96	111.35	109.26	105.48	116.91	123.91	106.48	119.08	120.53	117.27	112.28	112.54	113.19	104.81	105.65	111.53	112.07	104.68	107.83	112.06	103.98	111.08	119.88	117.08	116.26	112.85	113.34	111.96	113.05	111.49	114.58	112.34	114.87	103.68	111.47	117.89	111.84	110.23	104.77	115.29	118.32	108.95	109.95	113.1	105.84	118.72	109.16	111.18	111.19
108.47	106.51	100.65	99.446	98.25	100.59	103.29	93.374	98.345	87.452	97.496	113.18	99.933	101.53	104.69	104.2	98.167	100.32	93.271	93.967	90.611	107.86	100.31	98.189	96.305	98.843	97.543	92.561	101.53	95.489	101.63	100.68	98.032	96.434	95.068	105.99	107.75	105.38	105	98.248	87.998	97.904	97.537	96.106	96.99	109.85	99.37	104.86	92.957	96.505
99.892	108.9	101.86	106.11	95.946	111.12	110.94	116.4	108.21	104.76	103.17	97.955	111.42	105.96	107.48	110.2	113.76	112.8	102.13	105.77	104.34	102.62	103.86	105.73	97.364	96.95	106.33	106.01	103.02	109.12	108.23	103.55	108.54	109.9	105.93	110.03	105.03	112.24	110.54	98.293	98.14	105.58	114.05	108.32	103.02	94.094	101.4	109.63	101.22	113.06
108.82	117.5	113.49	104.92	117.19	115.9	104.56	95.367	107.37	114.04	109.25	113.24	109.98	115.74	114.63	122.33	111.42	111.76	113.16	108.54	111.44	113.32	105.52	121.82	107.01	113.56	110.57	112.74	112.76	109.59	114.5	105.23	110	111.49	99.609	106.36	110.8	118.16	106.37	104.34	105.1	114.22	117.64	108.4	113.41	118.57	112.57	102.05	125.12	112.06
107.57	106.1	107.87	111.08	108.15	104.52	98.127	106	112.81	108.45	110.41	124.87	120.15	117.27	101.82	119.74	103.11	118.74	119.23	123.14	117.88	109.26	107.64	111.91	107.13	112.35	107.64	107	120.69	118.54	108.43	111.51	118.07	106.54	119.32	106.58	110.59	117.22	114.84	107.89	110.61	110.01	108	110.16	108.86	110.05	115.24	107.6	117.55	112.74
108.31	116.36	106.45	110.57	107.37	117.28	113.23	117.83	109.47	114.75	109.58	117.13	111.7	109.28	110.39	108.39	112.09	109.1	111.33	112.24	114.44	116.74	118.93	125.14	110.77	107.25	114.83	106.27	102.63	107.52	115.86	113.92	106.04	109.39	119.5	105.34	107.89	116.91	111.19	111.19	117.18	117.18	118.2	121.02	112.2	103.38	103.02	105.69	105.53	107.27
101.57	102.69	103.4	112.14	101.59	109.54	95.271	111.8	101.96	105.74	110.34	104.75	106.11	108.16	104.5	109.95	97.196	98.142	102.33	106.87	109.23	106.76	109.82	95.882	103.77	106.74	111.32	103.78	110.34	95.076	117	104.5	102.94	104.6	107.21	99.85	105.34	113	95.739	110.5	108.59	90.555	108.07	111.35	95.87	104.57	106.83	102.35	101.53	95.224
102.43	109.31	114.2	115.05	98.966	113.62	113.88	117.68	100.57	109.14	111.69	116.54	110.24	115.81	99.222	105.83	126.04	112.81	109.86	111.73	122	111.31	107.58	115.3	108.69	113.73	115.28	104.89	114.69	113.78	104.57	116.52	113.9	103.23	109.66	105.15	109.68	110.74	109.57	124	114.59	112.43	117.14	104	113.45	116.75	111.96	116.98	109.89	109.55
105	106.2	107.82	95.642	107.94	99.61	100.33	108.44	104.01	112.83	107.39	99.724	105.08	97.721	108.98	99.425	107.02	110.66	109.97	106.99	104.66	99.508	100.24	98.068	101.86	98.599	96.177	105.89	97.034	115.98	104.91	95.361	97.586	104.06	106.42	108.65	97.284	95.729	102.95	99.002	110.23	108.86	96.474	105.93	105.13	106.59	103.06	102.35	102.09	102.77
117.7	117.64	114.58	117.18	105.42	111.74	112.47	116.62	113.02	105.64	112.11	113.11	115.6	119.7	111.34	114.24	113.27	118.11	107.23	111.82	113.62	109.28	121.61	118.12	108.74	113.28	119.18	103.96	113.44	117.22	104.98	103.26	104.46	103.41	113.49	107.48	118.91	101.92	111.21	121.87	107.87	103.69	120.41	103.27	117.1	110.45	108.34	112.46	109.64	112.39
112.09	113.08	109.42	105.29	100.1	102.18	104.09	111.16	100.32	110.68	101.67	104.8	103.64	98.443	96.851	98.976	101.61	101.64	103.82	112.07	107.97	113.39	106.03	95.307	107.85	96.678	102.91	104.95	104.02	103.76	103.53	110.74	100.86	100.62	108.97	97.546	103.71	109.78	108.94	103.52	105.6	110.75	98.526	102.81	115.56	106.55	109.43	103.56	105.02	105.13
111.47	115.24	108.45	115.9	106.65	109.96	106.84	115.73	116.29	111.06	109.38	114.2	113.07	104.5	113.64	103.89	101.68	108.89	108.31	107.34	105.3	108.07	101.61	117.16	113.9	109.21	101.29	106.42	110.84	104	103.74	113.17	109.63	111.62	108.47	112.36	114.47	112.05	113.09	116.05	111.5	121.3	110.16	110.94	114.47	118.58	111.73	121.27	100.05	110.63
108.01	82.299	104.09	105.72	95.174	89.112	98.551	98.616	100.4	106.58	95.034	102.11	86.805	99.717	104.38	103.23	98.39	104.02	108.27	106.9	102.55	82.127	100.69	95.925	96.667	107.84	107.1	93.701	101.68	96.762	96.375	96.914	107.81	105.51	95.238	92.109	98.729	102.05	104.88	106.89	100.26	93.192	105.53	102.31	109.07	101.21	95.33	102.65	103.12	103.77
104.4	103.83	101.56	96.137	105.21	107.79	109.01	106.58	100.49	99.437	105.89	103.09	104.63	106.4	108.49	114.96	113.85	105.51	102.25	109.13	100.7	102.16	99.448	106.4	105.42	109.32	114.43	96.842	111.55	104.41	109.28	107.24	102.06	108.05	100.64	114.24	118.66	101.1	104.89	104.28	109.04	107.33	102.3	105.52	109.02	103.3	111.46	104.38	105.56	107
101.98	109.66	107.55	99.936	110.99	102.78	113.32	111.36	99.91	100.24	107.78	112.25	98.982	105.75	111.95	111.23	105.99	104.37	103.86	99.355	103.05	100.66	104.65	96.52	101.4	109.44	103.7	108.49	112.55	106.32	106.37	105.28	99.821	119.93	105.7	102.31	112.36	105.97	108.66	96.711	99.152	104.92	108.79	104.14	95.143	109.76	111.94	93.539	104.33	115.07
121.53	99.052	101.95	102.57	111.84	96.032	121.64	112.61	113.74	112.04	117.07	111.65	109.43	114.53	106.76	116.19	105.9	112.7	110.74	110.42	113	114.05	117.95	114.49	102.77	103.35	112.08	98.079	116.64	113.08	110.01	115.08	120.76	117.14	114.97	108.8	105.79	112.56	98.714	111.29	109.23	108.4	109.21	108.68	104.8	111.93	103.12	110.35	115.13	112.99
96.75	111.56	107.94	105.1	111.72	113.26	103.84	101.72	100.45	103.68	119.49	107.59	106.92	106.78	99.971	112.89	106.65	102.94	109.54	102.56	109.73	107.99	110.21	106.17	99.38	102.33	101.49	102.7	105.86	100.74	106.33	95.657	103.87	102.59	103.66	99.914	99.09	96.842	107.13	103.92	100.99	117.02	100.29	113.28	98.335	105.76	107.08	107.36	116.59	116.67
113.26	99.722	100.25	111.24	111.45	108.44	109.11	108.78	104.05	106.68	113.46	99.348	99.616	107.3	108.5	109.23	101.57	104.66	112.74	113.14	107.59	107.4	100.2	103.62	100.84	96.597	110.5	105.58	106.56	102.76	106.61	108.23	102.73	107.2	110.36	105.49	105.48	105.96	100.68	100.98	110.01	101.66	113.49	111.26	104.37	96.093	99.953	103.28	103.42	99.674
106.83	112.42	106.18	115.76	98.879	110.48	105.2	107.11	102.15	109.44	110.24	103.75	104.34	103.91	104.45	99.415	103.95	101.86	109.31	103.34	106.32	102.6	106.37	110.58	103.75	105.89	109.98	109.67	110.85	111.45	92.964	102.38	101.95	108.05	104.9	102.27	111.93	105.61	98.314	108.35	103.75	112.97	103.07	105.13	110.61	101.42	107.22	104.7	112.27	105.16
115.3	110.58	104.04	114.46	100.42	97.006	97.696	117.61	98.874	103.57	110.72	105.73	108.18	113.15	111.67	96.07	101.14	103.19	102.34	114.88	102.03	104.49	109.58	114.37	112.65	110.04	98.13	98.012	106.88	104.19	108.15	103.34	115.26	102.84	105.09	118.49	112.02	106.09	115.59	104.62	103.51	111.37	99.206	110.98	103.95	100.97	106.51	101.23	107.27	103.09
107.3	113.68	103.17	109.45	108.14	108.51	89.735	99.494	106.33	107.92	111.45	107.74	100.98	109.69	103.52	108.28	113.18	104	104.33	101.97	102.19	93.474	108.28	107.09	107.12	104.11	100.2	103.42	108.27	105.77	94.777	109.24	103.02	108.56	108.92	104.87	101.02	101.72	106.55	99.57	105.86	106.59	104.91	103.18	105.22	103.72	111.01	102.59	102.27	107.79
122.6	122.32	119.34	118	111.72	115.97	107.92	116.69	117.55	118.12	121.47	122.87	125.57	115.57	119.28	115.47	116.42	110.01	132.03	124.39	121.67	125.06	118.27	111.14	126.13	115.1	124.02	116.24	122.88	108.09	123.75	114.84	118.93	124.27	126.72	109.77	118.26	120.53	129.53	117.6	122.77	124.05	121.38	119.27	121.39	114.48	119.1	120.96	116.41	125.88
108.7	111.51	116.69	108.64	109.38	112.46	111.82	115.13	114.23	113.79	115.31	104.88	120.16	107.22	122.65	109.5	117.23	115.41	111.78	109.95	112.09	104.27	110.56	112.32	118.01	106.69	112.57	117.26	107.72	115.22	111.9	106.11	110.35	110.23	124.01	106.4	118.01	114.44	106.82	105.04	113.06	111.14	113.22	110.7	111.82	119.35	113.81	111.49	100.63	108.36
94.446	97.598	100.02	98.609	94.743	102.33	88.047	97.235	97.47	98.057	102.5	108.47	100.45	108.45	83.924	96.143	100.32	96.602	104.68	105.47	90.181	95.091	102.31	101.42	94.743	105.67	95.783	101.45	101.78	93.686	108.99	97.467	106.8	100.13	101.85	100.54	95.272	95.018	97.592	98.727	101.47	107.39	106.02	100.76	99.501	88.746	100.56	104.06	97.069	103.92
108.11	105.93	107.54	110.28	112.48	106.82	112.09	101.03	108.89	112.06	106.16	104.08	98.278	106.69	110.67	122.81	110.87	100.76	105.39	105.15	99.13	109.37	108.7	111.39	101.08	106.67	108.81	106	105.41	97.218	111.45	106.05	106.44	111.23	109.8	106.86	113.25	95.329	112.26	112.11	100.03	108.45	103.97	105.81	108.05	105.37	116.27	97.981	103.24	102.81
111.29	102.84	102.31	103.61	104.95	112.05	102.73	108.24	108.85	111.41	100.6	98.137	97.619	104.23	99.848	101.37	107.45	100.76	112.2	105.69	106.3	104.67	96.939	93.79	106.21	96.707	109.17	104.48	110.76	107.88	107.06	101.37	107.12	103.05	103.95	102.98	101.53	104.21	106.2	108.26	99.542	104.24	90.41	100.06	105.55	104.81	93.821	112.19	102.46	110.99
110.63	114.42	114.2	111.89	108.09	123.69	110.7	90.37	114.41	107.48	112.81	113.94	108.58	110.47	109.04	125.81	115.53	107	112.18	122.83	114.17	116.49	111.84	105.64	112.49	116.58	124.2	114.36	108.06	121.03	117.83	107.42	115.85	103.69	114.88	104.84	109.27	102.75	116.35	114.76	108.58	111.27	107.14	119.35	112.5	109.55	110.37	115.5	117.98	119.04
105.06	113.33	111.55	101.37	100.3	98.528	99.679	101.09	112.47	96.982	107.78	102.91	109.17	107	103.54	117.66	105.49	103.9	110.7	112.76	103.53	96.717	97.873	110.43	105.23	99.741	103.67	110.07	114.3	99.015	97.531	107.58	96.627	113.01	99.818	101.81	103.57	106.5	108.79	102.07	107.31	102.24	100.38	101.99	101.57	107.35	100.89	107.73	106.89	104.11
101.63	107.42	106.45	100.3	121.29	99.631	105.73	99.687	107.37	115.07	108.66	105.37	107.77	110.28	105.87	111.13	106.18	92.119	104.21	103.74	107.62	110.34	101.98	103.89	111.41	106.18	109.91	106.76	96.502	108.83	105.98	115.73	105.87	101.65	102.97	106.57	103.05	106.76	108.4	104.34	98.686	104.67	100.71	104.32	118.82	112.79	124.39	107.99	94.983	106.88
102.39	104.63	94.851	99.042	95.783	98.057	102.97	105.46	101.46	90.964	96.223	106.27	99.767	99.149	100.74	96.728	104.75	97.889	93.176	99.093	96.697	98.893	94.223	96.094	95.22	92.602	96.259	106.53	110.66	96.537	100.42	108.31	104.45	93.533	106.24	98.629	101.45	91.629	96.758	104.57	96.004	102.66	105.28	98.79	101.31	105.51	105.02	104.41	95.315	96.591
103.88	109.15	106.03	108.35	112.17	106.32	102.01	107.11	106.93	105.18	105.79	105.38	107.32	102.35	94.956	111.16	104.88	104.86	97.192	110.74	101.67	105.73	98.166	97.586	102.33	109.01	106.71	105.16	100.36	103.91	93.025	106.42	101.15	109.37	107.8	110.48	112.13	96.357	103.45	99.448	106.14	102.36	104.38	112.73	110.3	107.91	113.56	100.84	106.04	104.14
104.83	95.91	94.009	96.299	102.16	106.97	103.22	100.18	92.264	95.045	111.36	101.8	100.56	93.814	94.942	100.43	102.57	99.639	95.624	95.795	109.29	100.74	99.07	99.782	106.28	93.611	95.142	100.74	107.58	103.04	103.94	97.026	99.349	100.14	100.28	101.62	106.23	102.12	94.585	91.346	102.06	103.72	103.51	103.56	102.58	98.945	98.464	102.73	108.7	105.1
107.89	102.64	104.92	101.57	104.02	103.42	102.6	101.96	102.37	114.71	111.74	102.36	107.25	102.07	99.306	103.54	98.287	109.48	106.47	107.98	104.88	103.36	99.372	100.61	107.65	105.56	111.88	105.29	111.13	109.85	104.36	99.4	107.76	101.24	113.49	107.92	111.26	103.57	105.94	99.734	99.625	104.82	98.154	99.667	105.06	98.344	106.03	107.19	105.41	108.22
110.01	105.6	109.37	110.12	104.55	113.28	102.68	113.39	101.39	109.16	101.01	109.64	99.183	116.24	99.708	104.02	109.57	100.67	101.64	114.52	108.73	112.57	99.734	110.31	102.34	111.47	105.95	105.15	106.93	104.09	108.92	110.54	104.1	102.95	110.4	93.183	101.18	104.08	104.32	110.05	101.91	107.08	106.59	97.605	104.71	103.96	108.74	101.75	109.64	97.478
98.082	106.15	105.25	110.46	103.58	112.77	103.21	104.64	105.5	108.22	103.11	104.83	110.46	104.08	105.79	105.17	106.64	114.62	103.67	98.094	113.84	100.64	112.75	102.97	99.31	99.087	104.55	98.451	106.59	94.869	95.009	106.6	106.19	106.93	113.14	109.37	106.89	103.49	99.032	111.85	108.2	106.35	103.18	103.21	103	114.16	105.77	101.72	102.32	102.01
104.29	100.89	92.475	98.837	93.728	95.525	96.766	100.96	94.631	95.865	99.991	102.62	91.162	100.32	100.48	101.48	103.09	99.959	100.02	92.638	94.1	89.523	101.6	108.95	97.376	91.242	99.943	90.123	101.59	98.884	102.58	101.43	93.291	102.9	101.8	104.86	99.579	99.038	106.74	96.999	101.41	104.42	100.04	99.344	99.339	101.71	100.48	100.04	101.16	96.352
97.419	102.55	103.25	103.2	106.95	103.75	103.6	111.33	107.65	110.8	106.83	107.42	98.043	100.59	110.27	103.38	99.659	107.57	104.25	97.821	109.43	116.83	106.31	102.81	109.45	116.73	106.41	111.09	103.9	109.22	110.69	112.07	107.39	100.73	107.26	111.57	102.59	105.59	103.43	112.89	107.77	116.62	102.2	108.51	100.02	106.07	105.73	110.92	105.02	109.87
116.03	111.85	113.32	111.43	104.23	118.22	100.84	109.74	115.89	127.79	99.24	110.77	107.77	110.43	113.46	118.21	112.17	108.29	111.9	110.6	110.58	112.44	111.11	110.55	114.45	109.82	112.98	113.14	118.31	105.45	105.25	95.413	112.04	105.56	106.22	105.6	111.93	107.64	114.77	113.36	106.98	113.52	110.51	110.55	114.16	111.22	107.21	107.58	110.9	112.14
110.04	110.14	108.93	116.04	105.36	106.13	112.72	103.65	109.62	113.91	113.14	126.87	114.9	101.24	118.94	114.97	114.62	104.57	107.65	117.82	110.43	113.83	114.31	110.73	117.29	117.08	110.49	106.76	108.99	104.38	104.33	114.96	113	107	112.41	104.35	106.57	104.18	108.04	104.24	109.73	112.47	112.68	105.47	102.26	117.47	106.49	117.29	112.77	109.2
104.53	112.82	113.81	110.51	115.72	113.08	109.98	118.24	116.87	110.13	112.3	110.29	101.43	110.64	112.74	114.17	109.9	111.83	110.87	116.61	107.93	121.18	114.92	105.92	112.1	113.13	115.05	117.31	114.49	118.2	118.24	114.02	111.64	108.79	121.28	110.44	116.98	112.21	109.01	106.4	103.53	115.18	111.78	112.07	116.42	113.28	108.81	117.7	112.07	109.74
106	103.84	102.39	106.86	102.48	118.18	100.5	104.77	110.95	106.23	110.93	111.2	105.82	114.3	109.86	104.14	113.77	103.09	105.15	106.3	107.42	99.935	109.08	98.166	106.35	110.66	105.41	105.08	112.19	110.32	106.86	116.48	101.6	110.5	108.69	100.41	109.45	109.04	107.09	113.41	109.91	104.82	103.88	104.57	104.62	100.86	105.93	104.64	113.29	104.64
110.32	101.05	123.71	113.87	116.42	101.49	114.2	105.45	118.03	111.34	111.31	113.71	109.93	113.4	109.4	113.11	106.14	114.89	114.17	110.68	122.85	113.52	116.1	115.19	108.09	112.36	119.2	119.67	113.44	116.2	115.72	118.68	115.8	114.48	110.03	121.1	118.91	109.03	111.02	113.76	118.73	110.37	116.98	116.01	112.6	104.01	109.94	111.97	105.71	107.07
106.79	99.157	96.786	99.723	101.45	98.587	101.03	97.271	99.192	101.51	96.704	94.704	111.66	98.735	98.004	101.03	105.5	98.666	101.06	107.19	96.997	88.941	93.808	93.321	92.405	90.822	93.385	106.17	101.21	97.445	94.872	94.722	100.62	103.46	94.609	101.41	101.22	93.21	103.01	90.342	98.776	101.23	95.091	101.94	82.939	106.38	104.51	94.11	93.685	94.223
109.86	118.56	115.14	115.89	114.35	108	101.72	109.4	108.3	113.88	115.26	106.32	124.01	106.73	115.49	110.6	118.1	112.89	117.25	116.62	115.84	109.32	119.24	109.46	114.93	109.26	106.09	123.32	124.97	106.18	112.47	114.27	111.75	115.96	111.18	120.72	105.41	103.36	117.13	114.35	115.98	112.63	114.85	110.34	105.35	102.29	111.73	116.3	108.96	113.47
116.49	122.38	112.82	111.75	107.64	113.09	114.59	105.8	100.09	104.04	116.01	112.01	116.03	108.71	106.38	108.86	109.81	114.61	107.46	119.85	109.71	115.37	109.2	113.1	112.93	106.38	110.61	120.96	103.08	117.63	110.28	112.05	106.35	112.85	100.35	113.18	113.97	106.83	109.44	119.95	117.1	105.56	113.04	100.81	117.54	110.57	108.63	100.77	109.47	107.69
102.57	102.72	99.538	103.01	96.972	101.39	103.17	95.576	105.68	105.28	105.28	95.05	103.96	97.299	102.15	100.34	102.9	108.88	99.531	103.36	101.58	98.821	98.57	94.082	95.823	108.31	91.648	102.97	106.93	100.69	104.76	97.068	91.952	105.35	99.152	98.938	104.06	108.03	95.163	102.81	98.033	103.75	99.404	102.77	106.52	99.827	97.678	101.74	102.38	105.97
106.76	104.83	100.81	110.32	109.29	100.86	115.54	107.17	98.19	106.9	107.51	98.887	106.56	111.62	105.57	107.34	111.69	106.8	102.41	105.2	109.65	101.75	107.49	113.35	107.07	100.88	105.96	102.09	107.17	109.79	107.45	110.51	105.87	102.03	107.68	110.53	108.68	110.14	107.05	110.48	109.02	102.62	106.28	102.32	103.51	105.53	105.41	101.04	107.16	115.8
100.97	106.07	95.647	101.47	106.2	100.86	103.43	98.599	108.29	99.324	92.504	93.863	99.524	100.17	96.552	96.848	101.14	101.93	101.87	94.509	99.181	103.9	104.85	100.39	95.643	104.57	102.52	103.4	107.67	103.65	107.29	94.87	103.94	104.77	99.975	96.611	91.626	102.52	96.433	94.929	95.961	102.2	106.9	93.452	100.19	94.077	109.35	97.333	105.56	98.495
95.906	104.11	99.898	97.755	105.97	102.26	115.02	101.65	112.09	100.38	105.83	97.054	108.05	115.48	115.05	104.6	106.02	109.14	107.32	95.929	107.11	117.3	100.32	104.34	105.95	109.32	105.35	108.86	102.2	110.52	110.33	102.23	99.751	110.5	103.6	107.39	98.493	103.27	111.55	106.56	103.9	106.81	112.83	98.913	115.98	100.82	118.21	101.66	109.46	103.01
100.43	99.241	98.245	114.58	104.81	98.998	107.85	107.66	101.97	98.91	113.72	106.3	106.91	104.85	110.28	116.56	109.88	101.92	103.29	110.17	105.99	98.646	97.509	106.95	108.61	101.02	112.53	97.234	109.8	105.94	102.63	106.08	109.58	110.18	108.35	105.72	114.48	101.31	97.1	100.73	106.7	94.017	106.77	103.62	103.97	104.25	106.68	99.054	100.65	100.24
96.964	100	111.13	104.65	98.79	113.96	107.22	109.92	105.55	106.8	105.73	102.12	109.15	112.01	109.51	106.49	111.5	108.44	101.37	101.21	110.35	111.57	111.48	111.14	103.98	105.59	106.36	106.6	99.97	107.26	106.34	102.46	112.9	103.22	104.86	101.47	115.66	114.27	105.43	104.3	111.44	111.33	103.73	101.63	107.47	108.35	102.62	102.78	105.05	104.29
105.45	105.43	107.83	108.53	113.04	100.8	111.61	105.08	104.8	107.88	106.43	110.86	92.903	108.21	92.964	95.95	105.97	104.02	105.32	109.01	110.31	107.93	105.13	108.67	106.35	114.91	101.76	110.8	108.62	108.19	105.06	101.05	101.21	109.7	104.21	105.6	109.54	107.23	107.15	113.22	102.74	112.85	110.97	96.526	100.77	114.77	113.99	101.91	109.32	102.32
111.86	116.89	116.44	112.44	114.91	114.58	113.59	118.18	112.41	119.01	104.48	120.03	111.99	107.8	104.87	111.23	110.97	108.38	118.65	110.17	112.35	118.32	115.62	110.39	106.7	107.53	110.62	107.14	115.26	116.07	113.26	115.54	99.957	108.27	117.04	114.98	107.8	119.28	111.59	102.36	113.9	107.21	116.95	121.05	109.93	112.36	115.31	119.8	113.61	105.34
115.25	114.69	121.83	108.4	123.74	118.39	107.37	116.86	111.63	116.73	114.21	112.07	112.02	107.85	105.33	109.56	110.16	111.33	108.37	110.39	109.13	108.22	117.64	113.9	107.79	107.78	119.93	108.68	115.74	104.13	102.71	111.75	113.13	116.72	104.97	119.46	108.6	113.43	106.48	106.32	107.91	113.79	112.7	106.5	111.05	109.34	103.27	117.4	107.25	105.97
106.08	114.71	101.1	104.64	103.88	106.43	102.47	107.61	109.46	107.52	100.52	108.48	108.77	109.63	105.16	109.48	106.78	103.83	110.85	116.46	103.51	113.62	110.73	108.29	109.04	103.95	93.818	103.95	103.57	115.5	109.16	111.87	103.02	111.99	108.51	104.22	95.714	107.99	108.54	103.19	94.297	94.912	109.3	106.62	100.27	106.78	105.64	100.12	108.13	106.85
101.67	106.28	115.57	103.48	96.835	114.15	104.48	102.74	106.93	104.52	105.58	95.386	101.37	115.35	115.84	110.61	103.5	106.3	107.23	103.48	103.48	105.67	111.94	106.07	107.73	104.89	111.29	105.1	101.12	103.36	100.41	105.49	111.33	111.15	104.88	99.915	115.09	103.06	107.64	103.87	104.15	115.59	98.364	106.72	118.15	102.77	114.77	106.75	107.78	109.06
111.47	107.52	113.62	117.94	113.37	108.54	113.51	111.91	114.21	110.01	113.92	114.49	109.36	113.28	121.36	109.58	110.54	106.7	107.5	112.55	106.22	109.02	107.69	114.37	108.97	104.96	117.94	112.8	107.09	107.45	98.922	116.06	108.17	111.13	121.51	107.27	103.7	117.76	116.18	114.3	103.49	108.7	113.69	107.1	109.47	109.71	110.02	107.34	113.76	104.14
98.058	107.19	100.32	97.916	108.16	110.29	98.691	102.33	108.18	111.69	91.994	105.79	106.45	107.31	101.02	98.274	106.81	98.258	104.4	107.54	103.7	100.35	104.21	105.16	110.52	110.76	101.97	102.95	105.7	115.16	105.37	113.13	103.12	105.79	109.93	99.885	109.12	114	109.03	100.71	108.1	113.56	104.75	104.41	97.959	105.27	111.14	104.91	101.81	97.879
101.66	115.88	109.48	109.66	118.36	107.82	114.03	103.41	121.9	109.5	119.26	106.91	112.89	106.69	112.53	114.42	105.81	112.59	107.38	100.75	116.85	110.37	110.21	104.12	110.23	114.34	106.83	113.76	112.01	110.9	115.72	113.5	106.78	111.26	108.31	108.44	103.14	110.25	113.74	111.79	113.53	107.32	107.5	99.767	113.52	105.9	111.1	119.16	106.96	115.82
105.87	117.41	110.36	117.76	116.79	108.6	107.24	107.75	106.45	107.1	105.32	108.48	106.14	115.38	111.1	109.47	111.21	107.3	111.61	110.04	102.07	115.32	96.433	106.48	107.58	112.54	108.87	109.66	115.46	106.83	110.95	108.61	108.54	115.25	107.83	104.85	121.54	108.02	103.01	122.01	114.85	111.51	108.58	100.34	109.1	110.24	102.85	110.02	112.56	111.54
103.25	105.52	109.71	112.97	94.502	103.64	112.55	110.75	109.95	111.02	103.4	105.21	98.648	102.04	110.13	105.55	110.49	96.134	104.09	94.942	104.38	105.23	99.794	109.21	103.6	107.89	109.09	112.21	110.92	114.94	111.29	102.2	96.26	111.17	106.2	108.62	104.71	100.83	104.73	107.35	117.34	101.88	106.1	107.9	112.8	97.354	105.37	115.67	97.997	99.032
120.97	114.52	112.11	102.11	101.74	110.01	114.43	106.83	106.06	102.99	106.93	103.55	107.84	114.29	110.52	103.21	116.81	104.76	98.892	103.69	109.09	104.96	97.878	100.78	106.3	103.08	114.6	99.821	113.13	109.95	93.559	109.5	111.55	114.63	110.8	106.3	100.94	111.64	110.72	102.64	102.51	103.58	102.46	108.65	107.22	99.149	104	114.49	110.45	105.78
107.68	111.42	114.02	117.48	105.69	106.18	99.331	115.07	100.96	117.24	123.83	115.1	125.34	113.72	113.31	117.69	108.15	112.68	108.35	114.01	110.96	113.3	112.38	111.41	123.48	110.77	102.85	110.98	119.78	122.95	115.85	116.4	112.1	110.9	101	105.8	124.56	111.43	100.97	113.27	112.78	113.68	101.77	111.32	105.01	109.33	112.6	108.72	113.48	107.68
109.84	92.814	98.342	105.09	107.8	103.13	109.41	103.88	111.17	111.55	97.931	99.411	104.32	103.91	98.373	110.52	114.53	110.77	110.11	113.2	107.66	106.57	107.02	98.195	105.47	96.791	112.03	108.42	105.24	96.781	100.31	107.16	100.99	103.35	98.242	104.38	101.72	106.69	99.539	109.48	114.69	104.97	99.445	104.66	109.87	104.05	108.26	104.78	110.4	100.25
113.29	103.32	113.87	117.87	111.35	109.14	113.01	117.33	107.14	118.93	116.34	106.96	116.5	117.21	110.6	112.7	108.75	115.34	111.43	109.2	120.09	107.34	113.06	112.72	111.55	108.4	117.94	110.48	113.93	117.26	111.49	107.68	115.92	103.3	105.71	113.31	107.93	109.72	114.75	122.12	116.9	118.26	103.91	112.38	119.45	101.93	107.02	111.67	108.8	114.03
102.57	92.689	99.286	101.15	109.03	100.36	98.795	101.68	99.096	105.82	102.02	112.21	106.89	108.17	110.29	113.56	103.7	100.45	111.87	100.91	114.42	106.58	105.13	106.48	99.569	105.39	110.56	97.685	103.77	100.19	103.11	97.497	100.68	101.04	97.923	103.73	109.83	101.86	98.807	102.3	99.55	102.83	98.638	106.97	98.526	107.6	103.52	109.16	106.32	106.6
105.4	112.58	105.59	110.69	117.36	114.48	122.37	111.75	120.12	108.7	120.61	105.28	107.47	104.72	116.14	106.14	118.31	106.62	115.95	108.12	117.37	111.18	115.14	101.98	108.92	102.8	111.34	104.47	110.77	112.36	109.03	113.21	99.798	115.96	113.17	113.44	112.7	110.19	103.88	110.29	116.7	105.77	105.79	110.61	115.4	118.4	110.02	112.99	110.27	124.33
99.142	106.85	109.92	96.273	102.45	97.897	101.47	95.693	97.929	100.87	107.73	105.84	105.5	98.189	105.15	105.48	101.02	107.34	108.12	98.641	107.49	110.15	103.46	107.88	108.06	96.344	108.31	112.19	106.68	108.93	107.18	107.62	97.204	99.033	104.7	100.4	107.43	114.41	105.15	104.89	105.69	103.14	103.28	105.68	102.39	110.52	100.61	94.871	96.788	110.38
105.5	124.02	114.05	106.96	96.887	110.79	119.99	118.67	111.92	115.65	108.47	116.03	110.6	113.14	119.86	119.68	114.61	102.97	107.8	103.41	113.3	112.3	117.56	117.9	112.43	108.97	121.5	110.12	112.63	106.54	113.66	117.47	114.64	108.96	108.12	107.87	117.08	112.2	121.6	111.3	114.9	114.26	115.3	115.28	116.9	111.28	113.44	109.99	115.27	113.19
104.98	103.79	112.35	105.33	106.05	105.83	112.31	108.81	106.76	103.4	116.83	104.12	108.79	101.75	101.62	106.34	98.159	105.16	99.339	103.74	102.8	109.07	100.95	99.002	103.7	106.49	107.78	108.4	110.73	101.74	106.73	106.73	109.85	100.91	107.65	108.43	105.77	108.34	110.33	98.176	102.02	104.11	105.27	100.72	112.24	103.49	102.15	100.18	107.38	113.87
126.22	109.31	119.87	109.34	111.63	116.88	113.82	114.23	115.67	115.42	107.99	117.51	109.23	118.01	112.68	120.34	113.21	111.1	106.57	111.89	115.69	109.57	108.78	115.92	119.37	119.65	110.1	120.92	108.22	116.57	112.23	109.11	114	113.11	113.73	114.33	107.67	101.53	115.92	118.5	106.07	116.34	114.77	109.91	112.32	116.12	109.77	112.65	116.04	122.1
108.58	115.18	113.71	114.88	107.03	110.71	109.68	107.4	109.31	102.51	115.96	112.11	112.5	112.08	115.97	112.16	108.93	113.16	112.4	115.98	112.49	111.12	107.97	109.2	119.4	109.4	114.24	107.49	113.29	118.83	116.73	113.6	104.28	112.54	107.49	116.12	106.96	112.86	115.3	121.23	117.56	110.69	109.91	107.89	100.07	111.25	105.28	115.55	108.32	104.34
103.55	110.66	105.57	110.4	102.28	101.31	105.38	111.37	103.14	98.041	105.12	107.84	98.577	105.13	112.24	98.533	110.3	107.35	109.38	108.21	101.02	107.05	107.56	115.69	111.27	95.41	105.83	101.1	103.45	104.03	103.53	111.82	101.9	109.09	110.14	106.31	107.61	99.616	107.87	100.94	97.693	101.85	101.29	106.11	103.22	108.5	103.32	108.63	107.99	100.2
117.1	99.979	106.5	107.78	104.56	106.74	107	98.799	107.02	98.07	103.93	94.834	112.59	106.05	105.87	104.69	116.61	106.99	96.606	102.77	101.82	108.1	102.77	111.04	103.98	103.51	107.54	103.83	102.6	109.15	98.809	102.93	101.83	108.8	108.41	101.75	107.41	106.98	100.13	102.46	93.67	102.53	105.17	107.49	108.56	100.32	103.93	105.69	108.99	107.73
104.42	104.49	108.32	109.05	106.09	112.39	104.94	104.78	107.33	102.03	109.92	105.6	103.93	110.82	100.98	104.42	105.55	107.45	99.189	105.48	105.38	109.21	106.39	113.22	107.62	109.33	105.33	104.39	103.39	109.62	103.98	104.67	100.5	99.903	116.1	107.51	104.87	98.439	104.35	112.6	106.75	102.1	111.06	113.62	99.289	107.39	103.89	102.96	102.42	111.76
97.685	98.398	105.37	103.48	102.11	96.595	104.66	94.957	107.28	98.227	101.26	99.444	106.54	98.56	93.017	98.642	100.74	104.77	99.28	108.44	95.279	92.03	101.17	103.79	102.71	98.32	103.09	97.446	105.67	98.142	98.588	93.978	99.449	94.112	102.48	106.28	100.37	95.783	101.99	94.753	102.36	109.9	95.32	100.18	102.32	102.8	101.43	109.76	97.747	95.755
110.92	112.64	109.58	115.18	111.52	100.93	122.88	108.76	107.52	102.6	120	111.98	107.71	113.25	111.95	113.61	113.74	114.85	115.8	117.68	109.75	110.94	114.77	111.82	113.02	116.5	106.23	110.63	111.05	112.94	102.96	111.31	109.65	114.52	102.38	114.1	110.27	115.76	115.73	107.74	110.19	117.39	110.07	121.99	120.23	111.07	106.72	116.51	124.38	105.3
114.36	111.43	112.99	111.17	112.73	101.19	109.6	112.14	115.33	113.3	117.86	117.73	115.84	114.39	112.34	115.63	116.29	103.61	105.93	110.71	108.69	106.77	116.6	110.61	123.84	118.48	108.93	114.43	109.31	117.83	115.31	110.32	119.39	116.6	112.58	108.38	112.61	113.3	123.01	121.5	108.65	111.65	103.11	114.86	117.37	111.38	111.63	105.82	106.2	114.16
116.59	111.77	120.41	110.39	101.65	112.78	109.09	116.5	118.11	108.71	120.35	118.68	116.91	109.68	108.67	113.51	113.85	110.23	113.98	111.55	102.2	105.2	105.53	102.76	101.74	113.64	117.96	110.45	108.65	116.65	111.69	119.28	109.96	115.9	108.93	113.96	123.59	108.61	111.82	108.9	104.59	115.56	110.36	114.58	110.4	118.6	112.46	113.89	116.43	107.83
97.444	96.628	97.484	95.831	100.94	96.77	96.178	96.731	99.175	107.45	91.368	96.282	100.54	97.744	93.336	102.72	99.48	92.798	100.84	93.697	100.43	97.624	106.18	99.98	97.246	104.56	99.684	97.984	103.59	101.96	106.91	103.27	100.62	106.75	102.23	100.07	98.619	99.978	107.89	108.42	94.115	99.058	102.12	101.61	97.656	105.87	93.519	89.846	103.37	100.35
113.49	114.83	119.73	101.97	114.41	113.24	110.95	105.54	114.57	110.57	110.07	111.48	105.22	112.62	109.35	97.354	107.27	107.63	115.91	114.53	103.68	104.81	109.82	108.55	112.2	118.18	110.37	112.49	111.73	110.62	103.93	121.15	112.95	112.08	112.93	114.23	109.33	115.71	106.06	116.58	114.13	118.7	111.12	115.09	103.11	107.06	111.02	116.19	115	112.94
104.15	111.35	110.85	102.43	113.28	106.33	105.77	104.01	105.87	106.5	111.97	109.95	96.654	108.55	103.5	108.87	106.2	103.15	106.18	103.43	114.63	106.18	100.51	106.26	101.45	113.27	102.7	103.89	106.18	101.32	102.91	111.22	109.55	102.97	107.66	105.49	105.15	108.33	105.04	108.28	100.61	104.82	110.34	101.01	103.38	101.85	106.46	108.91	105.79	98.679
105.69	98.094	109.56	102.97	108.95	110.79	110.27	114.4	95.633	99.484	105.03	89.329	103.51	109.53	99.764	100.32	107.09	101.87	103.21	101.51	115.19	103.73	100.52	102.87	101.31	104.15	103.61	104.3	106.4	96.476	102.16	105.98	100.84	102.67	102.33	109.43	109.06	109.55	107.67	100.87	105.71	103.3	100.18	102.36	96.941	104.35	110.62	103.27	116.09	108.65
108.17	112.26	112.74	122.77	109.58	112.87	109.34	117.19	118.09	114.45	110.94	108.59	117.86	108.48	105.86	107.56	115.54	111.77	117.4	123.04	119.29	114.4	117.87	109.84	115.04	114.62	98.496	109.89	113.82	117.56	118.13	116.62	119.52	113.52	125.31	118.96	103.02	109.96	111.72	107.88	101.73	115.62	121.17	117.62	111.5	102.25	103.24	118	115.23	121.17
110.8	106.55	113.39	104.73	113.22	110.36	102.18	98.879	104.77	108.18	103.62	104.19	106.48	109.09	98.85	99.583	107.7	101.73	104.2	101.52	102.97	103.66	107.7	107.48	103.76	103.42	98.823	97.089	99.857	101.85	106.81	111.03	102.99	108.31	107.48	105.53	111.6	110.37	120.28	99.78	110.52	105.47	104.42	111.62	110.08	108.1	112.48	113.3	106.39	102.13
98.735	102.46	117.09	101.6	103.84	104.14	104.16	103.9	104.71	103.36	113.64	112.09	104.62	105	103.75	107.37	112.75	108.21	102.64	107.28	107.12	92.628	112.87	103.57	100.69	107.87	98.636	112.28	106.91	100.86	105.42	108.16	100.29	108.92	107.85	101.34	104.19	110.01	99.564	111.72	113.19	102.17	113.22	108.01	89.476	106.77	96.814	104.78	96.721	108.12
108.29	107.57	112.95	106.39	100.81	103.05	106.45	101.95	109.94	114.18	103.94	99.532	101.9	100.83	96.065	101.76	105.16	110.1	110.37	107.08	102.51	104.16	109.17	109.06	105.79	98.647	109.88	99.087	108.62	102.96	114.65	105.06	98.193	110.85	107.63	102.25	97.313	112.19	111.33	113.9	105.71	109.17	108.54	106.32	109.22	92.349	110.5	103.38	102.71	99.262
107.78	99.915	97.287	104.48	98.058	106.79	112.2	103.08	109.31	109.99	107.82	104.78	109.29	98.287	103.82	104.6	102.77	110.3	111.01	110.71	101.65	108.05	101.86	106.28	98.074	95.218	106.56	104.96	100.06	102.57	109.67	105.97	105.24	102.35	88.375	98.503	99.575	112.05	98.44	93.874	109.13	106.44	104.38	107.08	108.36	106.7	99.093	102.25	103.65	107.02
103.3	103.47	113.69	110.39	111.89	102.18	110.7	111.83	101.24	100.9	96.381	101.83	96.119	103.56	106.19	108.95	109.74	102.66	104.52	110.46	104.5	103.4	101.27	106.55	104.27	98.835	97.316	104.11	113.52	103.9	105.07	103.9	100.81	110.44	100.21	105.01	106.69	103.47	110.36	102.29	101.38	99.804	102.73	99.081	106.64	105	103.38	97.5	112.04	100.61
106.34	113.74	116.91	108.26	99.022	112.65	108.89	101.22	110.13	109.25	112.75	120.71	109.02	116.92	120.91	109.42	106.24	108.4	110.2	117.13	110.44	110	117.04	110.42	112.85	107.02	114.71	114.52	114.08	111.6	105.6	111.1	112.88	109.29	109.28	119.96	107.04	112.82	109.88	110.78	113.88	103.39	118.08	115.28	113.44	107.59	116.11	102.59	114.83	110.96
106.89	106.05	110.07	102.24	109.89	97.829	110.85	108.98	100.91	104.96	106.13	103.54	95.221	109.53	106.1	112	109.72	105.31	108.32	105.35	100.5	111.81	91.623	109.33	102.73	112.16	103.36	109.63	108.71	101.7	101.61	105.57	113.27	100.42	114.18	111.66	105.99	102.04	116.14	109.56	111.54	112.21	99.378	112.21	109.74	98.671	109.81	114.92	102.2	107.82
105.29	98.972	107.24	109.84	94.489	109.53	97.927	113.48	96.086	97.192	103.02	107.04	105.4	105.73	106.89	113.57	114.54	102.97	105.02	108.57	109.7	102.38	105.11	99.866	111.48	98.993	101.97	101.46	108.09	108.71	99.655	112.41	113.21	104.38	92.766	112.37	103.76	108.14	106.24	113.71	103.57	112.28	97.181	104.32	111.37	97.93	96.731	106.24	103.56	103.7
[truncated: 600 more rows]
[truncated: 150 more columns]
