# Supplementary material for: Genetic dissection of main and epistatic effects of QTL based on augmented triple test cross design
Source: PLoS One. 2017 Dec 14;12(12):e0189054. doi: 10.1371/journal.pone.0189054 (PMC5730204; doi:10.1371/journal.pone.0189054)
Supplement: S8 Supporting Information — (ZIP) [file pone.0189054.s008.zip › z4_1750_0.5_10.csv]

102.79	106.17	105.97	109.01	103.29	102.63	104.99	104.55	104.16	105.18	103.41	104.17	105.7	103.76	104.08	105.1	103.31	102.17	105.03	104.92	101.85	106.37	105.05	106.75	106.68	105	103.49	107.84	103.39	103.58	104.7	104.62	103.11	104.26	106.79	105.01	105.47	106.57	104.77	105.99	105.04	102.07	104.88	101.92	103.67	107.32	108.61	102.8	106.65	105.23
117.52	115.67	117.06	115.49	119.41	119.01	117.11	117.14	116.21	115.4	117.51	116.38	116.66	115.8	119.49	118.59	120.39	117.51	116.91	118.5	120.53	118.55	116.74	115.37	116.94	119.13	118.5	121.26	118.18	117.72	118.53	117.15	113.75	117.06	118.05	118.56	119.8	117.61	118.3	117.55	116.67	114.16	117.97	119.26	117.37	116.03	113.68	117.52	119.64	118.09
102.55	102.92	104.86	108.21	106.87	107.4	103.67	103.87	108.74	104.87	104.51	105.63	106.09	108.29	106.39	104.24	105.49	103.76	104.35	106.75	106.3	104.76	103.73	108.21	109.38	105.61	105.75	110.49	107.11	102.66	102.99	104.11	107.64	102.56	105.57	105.49	107.71	105.47	105.35	102.64	102.48	103.92	106.54	104.42	105.9	106.66	103.66	105.76	103.78	106.57
114.19	114.17	107.89	111.06	111.43	109.33	109.36	110.17	109.33	110.86	109.93	110.91	111.18	116.98	112.44	110.17	109.88	110.62	114.96	111.7	110.03	112.33	111.17	109.92	110.68	108.64	113.4	109.76	113.12	111.14	108.99	111.14	113.04	111.67	111.84	110.83	110.82	111.48	112.41	109.32	111.12	107.74	108.74	114.83	110.93	113.48	110.15	111.4	110.2	111.79
101.91	99.095	98.656	100.79	97.877	101.05	100.12	99.459	98.877	101.45	99.76	100.98	100.74	100.04	99.602	101.24	101.38	102.2	98.831	96.487	100.96	94.682	98.673	100.83	100.09	97.882	96.428	101.24	100.95	98.534	103.29	97.763	99.913	100.96	99.226	98.506	99.136	101.06	99.982	100.65	98.829	97.851	98.152	99.665	97.702	103.06	101.02	99.495	95.656	99.635
105.6	102.6	103.62	106.45	103.31	106.11	103.26	105.46	105.24	106.91	102.1	103.91	101.46	105.85	104.97	103.8	101.39	104.39	105.7	104.88	102.9	103.21	103.05	106.54	107.34	103.64	104.17	105.15	103.69	104.87	104.29	103.18	101.41	104.97	105.92	101.19	106.21	102.31	103.37	106.04	103.54	103.52	104.57	103.84	105.66	107.19	106.24	103.34	108.25	103.79
106.22	102.13	105.3	105.63	108.6	103.48	107.14	106.37	106.52	101.74	103.73	105.06	106.83	102.42	105.8	106.65	105.19	106.68	106.97	108.94	108.55	107.85	106.23	105.23	106.4	105.52	103.76	102.71	102.16	105.85	104.47	105.02	106.83	105.35	106	101.77	104.79	105.41	106.63	104.31	107.79	105.7	105.63	104.7	105.76	106.04	106.2	107.68	104.74	103.33
111.56	110.55	113.06	109.03	114.15	112.66	115.15	112.6	112.64	114.03	110.28	112.34	110.76	111.73	110.88	110.95	111.58	109.29	110.66	113.96	111.88	115.69	115.15	112.91	113.78	111.24	113.73	110.54	113.21	110.69	111.42	112.2	109.32	112.68	112.5	114.59	111.58	112.34	112.48	113.69	114.91	111.22	110.16	110.98	112.51	111.47	111.67	111.89	109.77	110.49
105.5	106.14	103.08	106.26	107.86	104.35	106.38	104.43	106.42	111.54	105.93	106.22	106.56	108.56	108.08	107.19	105.01	106.19	107.46	106.27	107.16	106.75	106.06	108.32	105.23	104.75	107.04	106.56	108.95	106.77	105.25	105.14	104.16	105.13	107.22	107.73	105.74	108.28	106.32	107	101.66	103.2	103.96	105.85	105	106.39	110.04	109.47	103.89	107.54
111.54	112.52	112.25	110.32	110.09	110.46	114.18	112.24	110.6	111.22	111.04	108.07	112.9	111.29	111.3	115.36	112.93	111.25	111.94	111.11	111.22	109.45	109.44	111.69	112.28	110.44	112.17	111.51	113.55	111.04	113.17	111.85	110.94	113.91	112.72	109.66	111.85	113.51	109.15	108.17	111.28	112.26	113.09	111.15	110.94	110.37	110.49	108.03	112.59	108.45
115.2	116.81	116.13	117.47	120.76	116.87	118.43	118.24	118.37	115.72	115.43	116.4	118.16	117.36	118.31	118.21	118.76	118.84	118.72	117.99	116.64	115.54	119.49	118.09	116.24	118.43	120.37	114.49	114.57	116.58	118.1	119.97	119.28	118.76	114.67	115.53	115.75	117.18	114.83	117.14	118.82	116.07	117.24	121.21	120.27	117.19	117.06	118.97	114.04	118.15
102.05	104.57	106.86	106.38	101.89	106.61	105.89	103.85	109.41	106.37	104.23	102.14	106.66	104.9	104.65	104.44	106.28	106.86	105.61	106.43	101.59	106.31	101.9	104.13	104.96	105.27	103.93	105.41	103.71	106.76	107.44	104.6	108.87	103.85	105	104.96	104.23	103.66	104.46	105.47	106.1	105.32	107.96	109.08	105.87	107.64	106.82	101.66	104.33	105.31
104.64	106.5	103.55	104.58	104.64	104.28	107.23	106.86	103.96	107.02	103.08	106.93	106.11	104.31	105.13	104.72	106.23	103.41	104.7	105.29	106.86	103.71	106.51	105.75	109.03	105.3	103.16	107.29	107.14	106.69	106.36	110.01	106.58	105.88	106.6	102.59	106.92	105.37	106.73	103.59	107.06	105.73	106.29	107.93	107.63	107.5	107.33	106.54	105.72	106.53
109.5	114.03	109.26	112.66	112.54	109.86	109.01	111.85	112.39	114.16	113.11	112.75	109.19	111.97	112.42	112.64	111.51	110.75	112.66	111.03	112.14	112.07	113.07	111.92	108.22	110.7	111.73	114.92	112.16	110.85	111.98	111.36	111.86	107.1	113.53	110.49	110.08	109.93	111.91	110.34	113.45	110.01	112.63	113.08	111.34	111.4	112.51	109.43	111.66	112.47
106.32	105.27	104.66	102.98	104.67	106.2	104.33	110.82	103.26	102.87	105	104.45	104.91	102.65	106.67	104.68	106.4	105.92	105.16	106.32	108.12	102.79	108.22	104.5	109.29	105.73	106.99	105.98	106.89	103.35	107.67	103.49	103.6	107.27	106.18	107.1	106.66	107.38	107.82	103.38	106.01	108.73	104.03	106.87	105.4	104.1	108.19	104.51	108.24	105.26
105.92	106.37	106.45	105.07	106.78	105.54	103.53	104.14	105.18	106.37	105.3	105.32	105.43	108.13	104.47	109.33	106.94	106.22	104.11	107.76	107.79	105.51	105.23	105.93	106.4	106.14	107.59	105.2	105.94	108.73	106.55	106.22	106.27	105.5	106.16	108.33	106.09	107.86	108.04	104.69	103.53	106.06	105.34	106.88	106.72	106.66	107.53	105.41	104.59	104.18
104.73	105.72	106.16	105.2	105.59	106.23	105.58	105.66	102.7	106.85	104.31	107.78	104.72	104.21	104.51	107.23	105.82	108.18	107.27	106.32	107.96	105.03	102.93	103.29	106.12	107.68	107.38	104.69	104.05	107.58	102.54	105.71	106.05	105.79	106.04	105.65	105.75	105.29	102.75	102.04	105.4	106.39	104.57	105.87	102.87	105.87	105.24	108.56	105.47	105.41
107.68	109.49	106.15	105.95	108.25	106.38	109.92	107.63	107.75	106.65	106.46	105.02	104.26	108.26	107.63	107.14	108.57	107.33	103.77	110.31	109.36	104.35	108.57	107.55	104.48	109.31	107.8	108.74	108	106.75	107.96	105.83	108.54	108.48	105.88	106.23	105.8	103.14	106.65	110.29	108.41	107.64	109.91	106.81	105.42	107.58	108.5	104.8	108.91	104.85
105.5	105.21	105.19	106.33	105.44	104.56	108.9	105.75	101.83	105.11	106.8	107.08	107.13	104.79	104.36	106.08	104.84	106.39	108.5	104.6	107.59	105.52	105.31	104.03	107.35	106.13	103.36	103.36	104.76	107.25	106.77	104.32	105.29	104.24	104.89	106.54	107.01	106.27	106.13	103.61	104.02	104.64	107.87	107.24	104.87	106.55	105.8	107.92	105.71	109.2
106.16	105.3	107	107.29	107.11	106.09	105.98	106.77	105.78	106.53	106.8	107.13	106.58	103.35	106.91	106.48	108.44	105.75	105.81	107.75	105.8	107.55	105.53	105.32	103.72	107.6	105.99	106.91	107.38	106.31	105.63	103.36	108.46	105.3	104.17	105.11	101.72	106.45	106.47	104.8	106.4	104.68	107.16	107.74	107.32	103.88	106.87	106.78	106.11	108
109.57	110.68	114.02	113.25	112.26	109.29	113.57	110.91	111.64	113.63	108.9	113.42	112.59	110.4	112.88	110.41	110.74	111.75	111.13	108.26	107.72	113.88	113.57	111.9	112.83	112.25	109.98	113.02	110.55	113.74	113.49	111.45	111.61	110.92	110.62	112.62	110.38	110.29	116.27	112	112.17	112.22	112.56	109.75	110.1	112.14	110.83	112.45	109.54	112.3
106.77	106.43	104.12	104.91	103.74	107.24	106.51	106.06	103.82	109.21	106.76	106.37	110.32	106.01	106.89	106.31	108.56	103.48	108.94	108.06	102.4	105.89	107.99	106.9	106.47	107.56	107.6	106.05	107.07	107.41	106.59	108.11	106.58	106.38	102.2	106.64	106.9	108.79	108.53	102.92	106.19	106.66	106.91	104.31	109.23	104.97	103.97	104.38	102.45	103.06
111.22	106.81	103.4	108.03	107.68	108.08	105.05	106.93	106.59	105.12	106.19	106.48	108.18	107.46	108.73	106.52	105.18	108.97	106.78	107.11	105.81	107.18	106.36	107.68	108.03	110.05	104.81	106.58	107.36	107.99	108.53	106.23	107.99	105.67	103.99	103.34	107.75	108.87	109.7	103.02	108.09	108.82	107.18	107.96	106.55	104.31	108.03	107.11	107.5	107.01
113.32	111.64	113.14	112.28	115.01	112.66	110.31	113.14	113.79	113.6	111.68	113.01	113.29	112.07	113.44	112.95	114.6	112.62	112.8	113.02	108.59	112.21	111.98	112.21	115.1	111.52	111.53	116.45	111.44	111.49	114.04	108.01	114.11	110.88	112.68	112.57	110.45	111.96	113.49	113.38	115.82	111.33	110.92	113.06	111.54	111.48	113.24	113.63	112.81	113.17
109.37	107.55	104.95	104.57	104.02	108.53	107.14	107.29	105.35	104.95	108.67	107.31	105.5	104.3	108.38	109.36	104.6	105.5	106.08	103.38	108.04	104.5	107.9	106.92	103.91	104.05	108.77	107.14	99.912	106.16	106.77	106.41	106.17	104.62	104.98	101.87	105.36	106.2	107.12	104.19	104.34	106.78	108.44	106.39	107.3	105.06	101.17	106.22	105.12	108.6
103.17	102.44	102.78	105.76	107.03	103.87	104.42	103.95	103.35	106.91	103.82	108.28	105.1	104.07	103.96	105.63	102.44	105.47	103.42	102.89	103.35	107.63	103.93	103.04	103.03	106.54	103.81	103.17	104.43	104.59	102.51	103.37	104.08	103.7	105.48	101.87	101.72	104.27	105.94	102.6	106.28	103.06	103.81	105.2	105.25	106.69	103.07	102.76	105.86	106.91
112.17	112.12	112.4	110.48	111.77	113.29	116.57	110.53	115.93	113.65	110.57	113.9	113.55	111.56	111.08	115.54	111.82	110.6	112.54	116.22	109.9	113.45	114.56	114.08	113.92	111.03	110.81	110.7	114.49	112.15	111.76	111.72	112.82	114.71	109.73	109.31	112.9	113.67	109.5	111.22	113.6	110.55	111.97	115.25	113.31	112.89	110.28	111.21	113.5	113.96
113.79	113.49	112.32	115.02	110.85	112.94	112.67	113.56	111.38	116.59	113.7	109.84	114.89	112.27	113.3	112.39	112.6	116.24	114.95	113.92	108.97	112.86	112.44	111.7	113.88	113.19	114.44	114.54	116.03	112.31	112.55	114.07	116.44	114.21	112.6	113.64	112.9	111.55	114.86	113.11	112.57	112.66	111.67	114.68	113.79	109.93	113.01	110.65	114.75	115.21
107.21	104.72	104.63	105.63	107.23	104.76	105.15	105.07	104.32	107.92	106.37	106.2	105.8	105.03	106.34	105.92	104.14	103.04	105.43	103.63	106.31	104.94	106.56	107.22	103.9	102.81	106.88	108.28	106.38	105.73	107.84	108.71	105.14	105.53	104.68	109.73	105.76	106.15	103.65	107.16	106.97	105.05	107.03	104.21	103.74	102.1	106.42	103.85	105.39	108.24
103.56	104.11	102.36	104.13	105.41	105.6	105.49	102.49	108.11	105.98	106.03	105.62	107.74	107.42	105.86	107.23	106.78	107.54	105.84	106.65	106.96	102.52	102.91	105.52	106.99	105.66	108.44	107.43	103.15	105.36	104.72	107.51	106.31	107.13	105.36	105.2	108.04	104.25	104.37	105.39	108.41	105.63	110.69	106.43	107.18	105.19	104.76	107.69	103.54	106.87
107.1	101.12	105.55	107.84	108.59	104.45	106.11	106.31	108.19	105.15	106.2	108.54	108.83	106.11	106.72	107.64	108.29	104.97	109.11	104.44	104.25	108.28	108.36	104.14	107.81	111.02	109.32	101.66	107.89	106.94	106.92	110.82	106.95	103.94	107.56	106.64	107.08	107.35	106.86	108.61	105.73	104.45	109.4	109.47	105.68	105.21	107.81	104.77	104.81	106.87
102.17	106.98	102.55	105.7	106.2	106.45	104.55	106.71	106.82	104.11	108.41	106.07	103.92	104.4	104.31	108.08	102.17	105.28	108.05	102.8	107.34	105.51	105.66	103.02	103.87	107	103.81	103.27	102.77	103.23	103.22	104.22	106.64	102.29	104.12	104.72	103.86	103.68	104.12	105.05	105.26	107.19	103.86	106.72	106.54	100.07	103.33	107.38	105.12	103.86
112.86	113.92	110.89	112.23	112.2	112.13	109.61	110.03	112.41	111.05	112.83	108.75	114.39	110.48	111.4	113.35	112.66	111.41	111.84	110.88	109.65	112.13	110.99	112.02	112.13	112.75	111.21	110.61	113.32	112.01	110.79	115.38	111.79	110.83	112.83	108.48	110.71	112	112.49	110	112.85	111.65	108.09	114.49	114.02	110.26	111.39	111.13	109.51	107.84
111.54	112.14	107.44	107.39	113.2	110.03	112.81	112.3	109.6	109.41	107.46	109.49	108.3	111.87	109.16	112.02	112.29	107.87	106.37	108.45	110.59	108.56	112.81	108.99	109.08	110.62	110.25	111.94	108.49	107.92	108.4	111.51	109.27	107.64	108.82	111.71	108.4	111.92	110.15	109.1	110.92	111.03	110	113.42	111.99	109.93	108.52	110.96	110.25	112.52
99.788	100.7	99.522	103.09	99.239	101.31	100.03	103.31	96.977	100.91	102.44	99.56	100.05	99.589	102.92	97.844	98.995	98.754	99.136	98.497	101.4	97.729	102	99.64	97.363	99.369	100.36	102.79	99.597	99.471	96.541	99.479	101.33	98.883	100.91	99.436	98.88	101.82	102.67	96.225	99.125	100.48	102.79	102.64	98.974	99.624	99.995	97.193	102.71	98.611
109.72	109.78	110.32	111.79	111.63	111.51	111.87	109.96	112.67	112.88	111.96	113.91	111.6	112.64	112.24	112.65	109.61	111.62	113.72	111.77	112.68	109.11	113.53	111.45	109.07	110.73	113.22	114.71	112.15	111.82	112.45	111.6	109.26	109.61	112.95	114.07	116.19	110.82	112.83	111.56	111.3	114.12	110.62	110.91	110.99	114.55	109.4	110.98	112.89	109.72
112.45	113.05	111.26	112	109.5	109.79	112.17	110.43	110.14	113.71	108.81	115.29	110.29	112.75	110.79	111.49	110.88	112.63	114.98	110.62	109.84	110.94	112.13	112.81	108.35	110.13	112.55	113.61	109.41	110.6	112.02	112.57	110.99	109.68	111.9	109.3	111.54	111.4	108.42	111.76	109.14	112.3	114.84	108.66	113.19	110.31	111.87	108.48	112.62	108.41
104.38	104.54	105.22	104.96	105.73	103.29	104.54	107.38	105.18	101.72	106.49	101.65	108.96	103.65	103.13	103.71	104.83	98.758	103.77	102.17	106.91	104.07	106.45	104.75	103.53	105.79	104.25	106.67	107.7	105.07	105.51	106.61	103.33	105.11	103.85	104.66	102.72	106.09	106.65	101.68	103.87	104.42	105.24	104.06	104.65	104.02	102.64	103.79	104.17	105.79
111.05	114.75	112.89	105.65	111.94	108.4	110.05	110.94	114.06	111.9	111.43	112.7	109.35	112.16	113.26	110.43	112.87	108.01	109.65	111.02	112.69	108.4	110.4	111.12	109.79	107.56	111.33	110.62	113.3	111.44	110.71	113.14	112.91	110.16	112.15	108.27	109.45	110.63	111.3	114.42	112.38	109.6	112.64	107.83	110.81	113.19	107.89	115.08	109.68	110.78
113.48	114.69	114.83	112.43	110.93	112.61	110.18	110.32	111.83	107.27	111.34	108.91	112.36	113.76	111.34	111.08	115.36	110.92	109.6	113.16	111.13	111.51	110.13	110.28	110.18	109.51	111.08	111.77	106.89	113	109.58	110.33	114.21	110.04	111.5	112.62	111.94	107.64	110.37	109.6	112.6	111.16	112.72	112.75	108.81	109.9	108.65	109.34	108.81	109.71
103.55	103.54	102.45	101.03	106.62	103.37	102.77	102.81	100.85	104.53	105.04	107.72	105.83	103.2	101.86	102.8	102.71	106.69	103.9	103.42	101.91	104.31	106.08	104.96	104.71	103.85	103.18	105.85	106.03	106.24	105.45	105.29	105.38	107.26	100.67	103.31	104.72	102.76	104.64	102.26	104.86	102.98	107.31	104.51	106.5	103.62	101.24	104.95	102.95	104.2
104.91	104	100.13	103.49	101.34	105.84	109.55	103.83	104.46	107.08	105.42	104.33	103.99	102.96	107.57	102.4	104.86	101.01	104.56	107.11	104.17	102.34	106.25	102.79	103.99	103.12	102.78	104.88	102.9	103.51	108.95	105.56	106.2	104.97	106.33	107.08	106.13	104.73	102.36	106.07	103.4	103.98	104.41	104.21	109.09	103.6	105.03	105.49	105.42	103.67
103.46	104.67	102.57	104.98	106.14	101.55	102.8	106.3	104.71	104.14	107.05	104.87	106	102.85	105.19	108.38	107.23	103.64	106.06	104.18	102.45	104.3	107.98	105.4	104.31	104.46	105.64	104.84	105.08	103.5	106.96	103.39	106.11	104.85	104.6	104.35	105.99	105.49	106.72	102.97	106.15	108.32	106.5	103.46	103.76	104.24	102.96	103.23	103.75	104.64
112.78	113.66	111.42	111.44	114.08	113.32	110.72	113.79	111.77	114.49	114.35	112.48	113.21	112.6	112.63	113.11	113.86	113.98	114.97	111.98	113.07	112.12	112.43	116.65	111.83	111.88	113.14	113.59	111.14	109.54	110.37	113.23	114.32	112.5	113.32	113.24	111.79	114.66	110.38	114.86	111.21	111.31	115.14	112.06	116.88	111.86	111.13	112.97	115.23	113.27
109	108.33	110.04	111.69	110.57	110.54	111.65	109.07	106.91	109.06	108.87	109.02	109.95	111.14	110.61	110.95	111.99	113.17	108.96	109.29	106.79	109.86	110.95	110.89	109.99	109.01	111.19	108.43	113.01	109.53	109.8	107.5	107.5	111.65	110.99	110.35	109.56	110.66	107.41	107.18	111.36	110.39	112.76	109.86	110.08	107.7	111.68	110.64	110.04	111.98
100.1	100.69	100.97	99.002	99.972	100.1	97.151	99.743	104.24	100.39	101.48	100.33	99.397	99.725	100.94	100.7	101.73	97.834	99.489	100.43	99.246	99.363	102.67	100.22	99.159	101.6	101.77	102.84	100.25	100.36	102.3	100.65	99.972	99.451	101.14	101.38	100.93	94.224	97.665	100.17	99.732	101.47	99.586	102.79	100.73	99.589	102.62	99.273	100.72	103.82
104.62	100.08	109.51	105.54	103.91	107.94	104.36	106.15	104.6	105.2	105.91	103.4	105.8	105.21	102.95	104.51	103.77	104.84	104.38	105.03	105.82	104.92	106.36	107.77	108.07	106.68	104.12	104.94	104.43	107.28	105.62	103.33	107	105.28	107.79	106.11	104.17	108.99	105.87	107.74	105.49	106.46	107.12	105.57	108.22	106.1	104.85	103.98	104.99	107.51
110.15	111.28	109.47	108.55	111.01	108.61	109.96	111.27	112.45	110.24	114.18	111.11	109.64	110.73	109.75	111.1	110.76	108.64	112.42	113.42	110.84	112.97	111.25	112.49	110.08	113.42	112.18	113.63	107.53	111.09	114.14	114.04	111.27	112.54	112.38	110.4	111.25	112.19	111.56	113.36	108.15	110.25	110.97	108.48	113.47	108.32	108.82	108.98	110.68	113.57
105.43	107.26	108.96	108.64	105.25	104.13	108.92	106.49	108.86	103.09	106.39	109.98	107.44	105.45	106.73	107.68	105.5	109.28	107.95	105.45	104.85	104.3	101.58	105.1	106.33	105.03	105.34	102.27	105.74	106.74	105.83	108.19	105.23	106.58	105.09	105.41	105.64	105.76	106.14	104.56	106.2	109.18	104.33	105.14	105.54	105.98	105.91	105.22	106.07	101.19
105.37	109.29	106.01	105.81	105.59	108.12	106.63	106.17	105.87	110.02	102.98	106.07	105.63	107.01	107.18	105.07	108.1	106.9	109.39	106.82	111.05	108.25	104.96	109.23	106.69	108.75	103.25	105.45	106.87	105.39	107.15	108.36	107.76	108.35	109.51	109.17	107.3	103.73	106.52	110.14	103.96	106.59	106.56	106.68	108.54	107.68	111.8	106.54	105.98	103.65
111.49	111.88	111.86	111.03	111.59	111.16	114.04	109.32	110.53	109.71	109.54	111.62	112.78	111.63	108.96	108	112.3	110.57	111.59	113.44	113.37	108.96	115.27	113.74	112.98	114.39	109.91	112.32	110.26	112.03	109.84	109.55	110.68	109.97	109.57	113.79	110.83	112.16	110.41	111.88	112.92	111.93	108.69	109.41	111.19	112.01	109.59	107.62	108.86	110.67
108.9	100.14	105.78	104.51	102.9	104.98	109.48	106.34	104.1	107.31	105.3	106.26	103.46	108.48	103.7	106.72	103.32	105.91	105.86	104.4	104.34	105.89	107.12	104.33	103.49	104.57	108.16	104.4	105.77	105.41	106.26	102.49	103.71	103.99	106.98	107.9	104.61	106.84	108.73	105.47	106.37	102.37	106.3	105.93	104.23	107.84	105.1	107.77	106.25	105.87
106.11	105.25	103.49	105.8	105.04	104.18	107.01	105.52	105.04	106.7	106.08	102.56	106.17	105.17	102.85	101.83	103.9	105.09	106.66	105.67	102.46	106.56	103.23	107.88	102.38	104.45	103.89	105.23	102.46	107.84	105.2	101.07	104.2	103.38	104.34	105.62	104.95	105.19	106	103.94	105	101.98	103.05	106.67	102.47	100.72	106	106.24	104.5	103.64
110.68	110.83	109.51	112.11	111.59	111.75	111.86	111.62	114.27	112.59	110.52	108.37	112.27	111.64	111.13	110.98	109.93	112.48	112.48	111.06	111.21	113.49	111.61	114.48	109.79	112.79	112.74	113.99	113.05	112.21	110.81	111.78	112.83	112.44	113.14	112.05	110.1	112.52	111.13	111.79	111.56	111.69	110.12	109.67	110.64	114.32	108.98	109.75	112.62	114.26
105.99	106.24	103.96	101.07	107.24	102.38	106.3	108.55	110.35	108.76	108.84	107	104.84	105.6	104.04	105.74	104.06	104.3	104.5	104.84	106.84	104.31	105.13	105.51	106.39	108.54	105.05	109.1	104.71	105.66	107.38	108.76	104.6	104.97	104.82	103.08	105.44	106.08	109.16	106.55	102.05	106.9	104.6	107.86	104.37	106.64	107.08	106.65	104.48	106.94
102.13	104.76	107.5	104.61	105.47	104.25	109.52	105.98	102.74	108.1	104.71	106.75	103.77	106.26	102.46	106.09	107.31	110.1	102.11	104.74	107.46	104.18	105.36	105.77	107.76	106.35	105.86	106.03	106.25	106.03	110.83	106.19	105.02	105.8	107.77	106.27	106.85	106.28	108.01	105.15	108.92	106.57	106.88	102.01	108.32	103.05	105.2	104.55	105.82	107.89
111.76	112.67	110.19	110.2	111.63	113.05	107.73	110.22	113.08	109.23	107	111.34	112.09	108	113.28	107.72	115.34	113.4	110.46	112.32	111.88	109.72	111.1	112.37	111.36	112.35	113.25	109.78	112.15	109.87	108.18	114.18	111.01	110.08	110.36	111.63	115.19	112.86	112.64	112.27	110	110.91	109.56	110.93	112.92	111.03	110.73	113.35	112.14	112.01
108.05	102.69	105.43	105.82	105.54	106.83	107.17	105.56	110.26	104.46	104.45	104.12	107.09	103.54	105.35	105.86	103.98	104.75	106.82	105.32	106.87	103.13	105.1	102.98	106.66	108.06	108	104.33	105.61	102.25	106.78	103.27	104.83	103.71	106.9	108.54	103.7	104.57	104.92	103.59	106.68	101.77	107.48	105.65	101.71	105.24	106.16	102.97	107.7	105.67
108.61	108.74	105.06	107.8	106.74	103.69	106.85	104.5	108.25	103.6	106.98	107.09	105.76	107.66	107.14	106.82	104.73	103.07	107.42	105.02	107.09	106.1	106.12	107.76	106.64	104.74	106.92	104.12	105.43	102.58	106.59	105.05	104.92	103.06	103.99	106.58	106.1	105.9	108.11	103.85	103.52	104.17	106.15	100.4	106.63	106.22	103.47	104.17	103.35	108.32
108.09	105.12	107.69	107.9	107.99	104.73	105.64	104.17	107.83	104.68	108.96	104.76	108.85	109.01	106.57	103.96	105.87	107.55	108.86	108.34	106.02	107.38	104.13	104	103.57	108.3	106.87	102.94	104.6	107	104.9	105.32	108.57	107.36	109.44	106.29	108.63	105.89	107.29	104.83	106.11	105.99	109.47	104.78	107.63	104.99	106.46	109.67	108.12	104.04
102.35	103.87	103.3	104.73	104.11	105.83	104.82	104.04	107.12	105.4	105.96	104.64	104.46	103.33	104.43	108.44	105.23	103.51	103.61	106.96	104.11	108.63	104.08	102.02	105.58	101.87	100.1	101.37	103.03	104.1	105.52	105.52	102.51	102.62	104.22	104.71	103.8	102.69	103.74	102.79	103.3	106.92	106.06	102.47	103.4	107.02	102.63	105.35	103.95	103.81
104.81	109.3	110.27	111.96	110.51	113.3	108.02	109.07	109.96	109.8	112.58	107.91	107.6	109.87	110.44	108.75	110.55	107.18	108.3	109.52	109.94	112.91	108.57	112.01	107.7	113.86	107.75	110.5	109.9	109.94	109.89	108.04	111.46	107.79	111.79	110.44	108.5	111.22	109.22	110.2	107.49	110.43	111.89	109.32	109.07	107.24	109.84	108	110.76	108.32
102.33	108.31	105.64	104.26	111.48	106.5	105.53	107.17	104.22	106.03	106.1	106.55	106.16	106.37	105.94	106.33	106.04	107.07	108.29	104.22	106.45	106.76	105.12	107.79	111.17	106.31	107.91	103.45	107.55	105.55	107.19	104.92	107.34	109.24	106.81	106.3	106.93	104.37	104.99	104.16	105.51	108.98	99.798	104.44	106.09	105.2	104.97	106.6	103.09	106.56
100.29	100.1	100.21	100.47	102.19	101.07	98.92	99.683	103.28	102.32	101.71	101.44	99.201	96.845	98.304	100.39	102.4	100.98	99.329	97.259	101.83	99.85	99.46	96.605	97.784	98.325	102.3	101.15	95.642	101.01	98.815	97.225	96.719	99.001	97.769	100.52	95.654	98.381	102.3	98.072	97.421	99.359	97.963	98.881	101.06	101.14	97.51	98.112	101.5	100.16
109.08	108.02	108.9	105.91	106.17	109.28	106.35	106.98	105.48	107.47	106.42	105.29	105.81	105.86	108.17	107.03	110.65	108.2	110.24	107.61	109.58	106.91	108.81	107.55	108.05	108.76	107.49	105.8	109.52	104.78	106	105.17	106.29	106.43	104.88	108.26	107.14	104.21	106.02	108.14	106.22	107.54	104.52	107.45	108.04	108.59	105.41	105.77	106.49	108.16
113.11	110.46	112.67	110.3	112.98	113.17	110.94	115.48	110.14	109.48	109.92	110.57	107.68	111.63	114.73	110.74	112.09	114.49	110.26	111.4	108.89	112.63	114.38	110.71	111.77	110.51	112.58	111.63	112.59	109.53	110.18	110.83	108.16	111.29	113.21	110.71	109.8	108.79	111.28	110.33	112.19	112.08	114.21	111.78	112.92	111.06	111.59	111.37	111.36	110.94
112.71	110.83	111.11	111.51	112.88	113.93	111.27	108.7	110.63	111.65	111.87	111.8	113.47	111.41	111.99	113.27	111.64	110.18	113.13	112.78	112.36	115.73	111.1	110.64	110.54	111.29	110.06	111.54	111.86	112.39	108.68	110.37	113.07	113.39	111.27	110.81	112.04	111.41	110.57	108.85	109.6	110.57	112.22	113.35	111.89	113.37	112.04	109.13	112.34	114.59
116.16	120.26	118.08	118.75	115.81	118.14	116.64	116.79	120.06	116.73	116.17	119.22	118.54	117.34	117.81	116.43	118.38	118.73	120.35	118.63	119.9	116.68	117.02	116.17	117.05	119.99	116.3	122.07	119.5	115.53	118.2	120.31	117.4	115.88	116.53	118.12	117.82	117.62	120.49	118.05	117.54	119.59	116.98	115.4	118.75	120.77	115.17	115.2	117.54	118.63
107.5	101.62	106.83	105.84	107.79	109.05	104.99	108.27	105.38	106.71	109.6	108.71	104.47	108.19	106.05	105.73	106.23	107.31	106.13	103.14	106.8	108.71	102.94	108.89	108.08	104.45	106.93	107.01	105.74	107.25	109.57	106.7	105.21	106.83	105.88	106.09	106.87	106.15	108.98	104.81	107.07	105.47	103.95	105.77	106.53	106.61	107.67	106.77	107.04	105.9
102.68	103.68	103.36	105.09	103.75	105.5	104.98	103.71	106.24	107.49	105.75	106.43	109.13	105.59	103.59	102.87	108.26	105.36	107.71	105.06	104.58	100.78	104.6	102.81	101.99	107.75	106.92	104.49	105.17	107.72	104.36	108.57	106.68	102.1	107.18	104.89	105.27	105.69	105.47	106.13	107.47	109.45	105.17	104.8	105.67	106.12	107.41	107.66	106.85	106.09
103.61	105.56	104.41	103.86	104.07	105.35	105.57	107.17	106.3	106.9	107.08	104.9	105.89	106.24	104.38	106.27	103.48	105.11	102.58	104.84	104.89	103.98	103.34	103.17	107.15	104.78	105.15	106.7	107.08	106.16	106.93	107.51	106.05	106.06	105.83	105.09	106.83	105.85	106.98	107.35	104.99	105.56	104.79	110.86	103.68	103.05	104.09	108.36	106.67	106.74
111.71	108.79	109	110.58	112.6	109.05	110.1	110.64	111.54	108.9	111.05	109.46	110.25	114.49	107.57	111.46	111.12	108.71	112.48	111.77	108.67	110.7	106.46	111.41	109.67	113.11	111.52	112.16	109.22	111	108.2	109.94	108.73	108.54	110.86	107.03	112.08	111.25	111.37	115.43	108.83	110.08	110.04	114.74	109.62	109.14	109.12	111.4	111.78	110.27
104.72	106.87	104.16	103.19	104.01	105.35	106.14	105.77	107.49	106.3	107.79	106.44	102.9	108.06	104.67	106.22	108.57	107.35	101.54	104.16	105	107.98	102.18	107.18	105.71	105.9	106.09	104.64	107.42	106.32	104.17	105.84	105.11	105.96	104.59	107.14	104.02	105.18	105.7	102.16	107.51	105.55	107.96	104.01	107.1	107.79	104.59	104.94	106.88	104.73
112.08	114.47	111.18	110.51	113.71	112.94	112.62	113.61	114.25	112	114.11	112.36	111.92	112.54	110.73	112.83	116.33	111.72	115.2	111.94	112.67	109.64	114.69	113.09	115.7	111.88	110.68	111.02	113.03	113.45	111.68	112.96	113.56	110.03	114.86	110.75	115.14	112.58	109.91	113.74	113.55	114.22	110.69	111.16	113.37	113.25	111.95	113.42	110.04	110.96
98.852	102.54	99.515	99.507	99	100.77	102.41	95.693	97.727	102.01	102.44	102.07	99.602	98.859	101.89	98.999	100.06	100.56	100.21	98.971	99.971	98.169	99.368	100.8	102.09	101.52	97.69	100.77	99.28	103.11	104.91	100.34	97.513	100.73	99.919	101.45	100.14	101.37	103.35	98.635	99.141	101.92	101.13	101.38	99.241	102.2	99.742	103.74	98.729	99.42
113.23	110.09	109.42	111.49	115.93	109.6	109.03	111.73	111.01	114.46	111.72	110.81	115.4	112.37	109.44	110.56	113.15	111.16	109.05	114.53	112.28	111.08	111.56	109.67	110.43	110.93	111.51	112.57	112.42	109.71	112.67	112.28	113.23	114.65	111.66	111.21	114.74	109.41	109.55	108.6	113.78	110.53	112.67	111.71	111.48	109.19	111.21	110.86	111.64	113.99
102.76	102.25	105.06	106.02	104.75	108.32	104.37	105.29	105.49	104.68	104.37	105.31	105.83	105	104.69	103.37	107.15	105.71	105.32	103.7	103.77	107.59	104.29	105.81	103.95	103.91	105.2	105.49	101.67	105.48	107.35	103.76	103.55	107.04	104.83	106.49	103.85	104.61	104.88	106.89	106.08	103.84	106.56	104.76	105.37	106.72	104.72	103.38	103.34	103.72
105.21	104.82	104.17	101.96	107.22	105.01	105.51	104.91	107.13	106.06	108.94	103.04	105.16	107.36	103.27	106.98	107.34	105.7	105.14	104.9	105.36	105.23	106.95	102.39	105.21	105.25	106.74	102.69	102.1	104.07	106.08	105.16	106.68	106.05	104.37	104.2	106.36	105.88	104.24	104.43	107.61	105.11	104.06	105.39	105.11	105.46	105.96	105.25	106.11	107.98
116.49	122.31	121.91	118.56	117.1	115.95	117.83	116.36	114.67	119.46	117.8	116.98	120.07	117.43	117.59	115.12	116.62	119.75	119.7	116.58	115.88	116.09	117.89	117.14	118.38	119.02	112.49	116.3	119.2	116.79	118.27	115.39	120.69	114.63	121.33	119.58	116.98	117.52	117.37	116.08	118.41	114.82	116.62	113.87	117.34	117.13	113.6	119.39	118.76	118.74
106.17	104.66	104.1	103.2	104.2	103.32	102.94	104.11	104.71	106.53	105.42	105.09	104.89	103.54	103.15	106.67	107.68	105.66	107.43	106.13	104.46	103.56	106.8	108.23	107.29	105.26	104.96	105.11	104.75	105.35	103.39	102.57	103.34	106.41	102.61	105.05	105.2	103.98	106.47	108.72	103.98	110.11	107.34	105.04	104.73	107.4	105	104.2	104.67	104.43
103.61	105.22	107.38	108.32	103.93	106.17	103.43	105.84	104.59	104.76	104.36	105.6	106.42	103.82	106.61	104.74	105.51	103.6	103.31	105.15	105.51	105.77	105.13	107.21	108.43	106.17	105.85	106.92	103.78	104.91	105.05	106.64	104.97	107.08	103.01	106.96	105.96	105.32	101.81	102.63	105.64	105.96	104.55	103.5	105.52	106.65	103.67	106.43	108.5	105.66
100.56	101.59	101.81	98.492	102.42	101.19	100.79	97.457	99.292	101.24	99.983	99.307	98.202	98.938	100.68	97.218	100.89	101.64	100.68	99.54	99.954	101.64	102.09	102.58	100.44	103.37	102.93	98.505	101.51	102.17	98.715	99.22	101.41	99.697	99.998	99.443	105.83	100	99.967	100.46	99.55	100.66	100.62	99.673	102.18	100.77	99.495	100.26	101.74	101.53
105.49	104.39	103.55	106.6	104.56	102.96	103.19	101.57	105.98	105.38	105.52	103.74	102.56	103.9	107.4	102.44	106.27	101.22	104.66	106.66	107.78	102.38	100.37	104.13	103.77	107.94	99.469	105.6	102.38	99.683	102.64	106.46	107.76	104.78	103.58	105.29	102.2	106.79	104.24	104.67	107.3	106.46	107.84	106.07	104.55	102.13	102.22	105.18	101.66	106.32
104.99	107.5	104.18	106.17	105.39	106.51	104.77	104.83	106.32	108.07	102.74	103.78	104.47	106.14	105.22	105.89	104.73	102	104.28	103.99	106.92	105.01	102.35	104.44	106.82	101.99	104.92	103.69	104.17	105.58	103.73	105.94	103.26	103.89	104.77	100.92	105.94	102.01	104.31	107.68	102.77	106.51	101.83	104.52	102.04	103.91	106.06	103.8	103.42	105.48
103.82	100.82	106.22	105.7	107.13	107.05	104.9	104.61	105.95	108.12	105.9	107.05	104.2	103.42	108.83	104.64	105.39	103.95	105.66	105.46	104.94	107.43	105.02	105.71	105.43	106.11	101.85	107.88	105.59	104.24	108.09	102.65	105.54	108.16	106.38	106.49	102.64	108.32	106.69	106.43	103.91	104.42	104.23	105.43	106.08	107.54	105.79	104.31	103.69	103.27
111.14	110.9	109.97	114.58	111.61	111.67	107.21	111.92	114.38	112.36	113.71	114.62	116.17	110.38	112.7	109.76	108.69	112.13	111.81	107.95	110.28	111.31	112.05	110.11	111.31	109.26	113.43	112.2	110.22	107.67	112.63	110.08	115.25	108.73	113.16	113.77	113.28	110.95	114.22	113.1	111.64	114.93	113.11	112.23	111.97	110.72	110.26	110.86	115.3	111.91
105.46	107.51	105	108.98	106.68	103.43	107.65	106.21	103.51	106.9	110.41	106.91	108.13	104.82	106.39	107.59	105.98	110.4	108.22	109.63	108.53	105	107.02	108.78	106.92	108.75	105.36	105.42	108.6	108.5	105.43	108.18	106.75	109.08	106.36	105.02	106.63	104.2	106.3	106.77	105.27	104.87	105.97	105.72	109.68	109.18	104.01	110.42	105.26	106.82
101.13	101.81	97.164	101.7	101.83	100.49	99.518	102.56	101.84	99.973	98.899	99.155	101.46	100.35	98.497	97.511	98.06	101.53	99.521	101.53	99.57	99.527	100.09	100.49	102.41	101.88	100.09	100.13	97.114	99.753	100.4	102.18	101.21	98.036	99.361	98.607	101.7	98.731	102.1	99.312	100.34	98.492	97.881	104.6	102.86	101.14	100.04	100.79	100.47	99.304
110.59	110.76	109.48	107.56	109.31	110.67	111.75	110.64	111.11	109.95	106.82	110.35	104.75	110.05	112.95	108.96	108.74	113.05	109.39	108.43	111.62	109.61	111.51	108.46	108.34	111.91	108.88	110.38	108.9	108.42	112.17	109.31	109.88	108.03	109.18	109.72	111.31	111.01	107.41	111.83	110.48	108.97	110.51	108.94	109.9	113.01	105.54	110.62	109.14	107.41
107.79	109.16	107.56	106.6	103.09	105.6	109.12	107.84	105.62	107.39	108.16	108.39	105.52	107.68	110.28	106.28	109.05	107.9	106.11	108.63	108.01	104.1	105.36	107.77	108.51	105.52	108.45	108.39	110.06	107.5	105.75	108.14	105.7	108.33	107.93	107.26	110.17	110.34	101.9	107.33	107.34	106.6	104.46	107.52	106.89	104.59	108.61	107.67	109.16	108.64
110.65	111.94	110.99	107.25	110.52	108.88	111.38	111.41	113.33	110.38	110.97	113.31	113.58	110.87	108.78	111.39	113.43	109.59	112.69	113.13	112.38	110.95	110.75	111.65	109.74	108.31	110.87	112.38	108.22	110.5	105.83	112.32	114.25	111.05	112.86	111.23	110.86	111.23	112.7	110.76	112.32	111.54	112.69	111.21	113.37	110.85	110.82	110.83	111.15	113.4
100.63	101.81	104.92	105.77	105.21	104.02	105.62	107.76	104.38	104.65	108.13	106.26	104.48	103.77	103.01	108.1	104.26	101.73	105.89	101.23	103.64	107.15	104.46	105.05	105.49	102.56	103.96	104.07	103.84	105.33	107.25	104.3	105.56	105.32	102.55	105.05	104.15	106.01	105.67	103.16	102.62	107.44	105.45	105.77	106.9	102.66	104.86	104.83	106.12	106.62
105.45	106.91	107.03	104.71	107.03	109.23	107.79	107.03	103.92	105.4	106.85	107.15	105	108.6	105.52	108.96	105.6	102.58	106.72	106.15	108.32	103.62	106.4	104.79	104.37	108.15	105.27	105.82	102.7	105.24	104.46	104.13	108.29	105.64	103.87	106.59	105.72	104.43	105.24	105.23	105.02	109.19	104.57	108.04	106.91	107.61	105.08	106.01	100.97	106.93
112.33	111.75	112.41	113.2	109.52	107.85	111.13	111.4	113.5	113.82	112.14	110.58	111.93	110.99	111.63	112.07	111.9	112.6	109.17	113.89	111.16	113.76	112.45	112.38	112.36	110.15	111.28	110.02	111.55	113.02	111.84	114.47	112.62	111.46	109.98	110.38	111.75	113.56	111.23	109.86	113.29	110.73	112.82	111.46	108.84	110.1	111.54	112.6	112.85	110.35
107.17	109.74	106.21	108	106	106.28	105.25	108.34	108.08	105.03	107.59	107.5	107.49	108.94	107.72	106.86	105.2	103.23	104.1	108.44	105.55	102.64	106.39	104.02	106.17	107.89	106.37	104.93	105.38	104.06	105.76	105.67	105.05	105.79	106.61	106.41	107.12	108.59	105.3	107.02	104.57	105.21	106.14	108.88	108.34	106.15	105.04	106.76	106.04	107.64
99.047	99.628	101.13	102.13	99.303	100.86	101.82	99.826	99.407	99.16	99.387	101.38	101.02	98.907	101.26	99.44	98.48	97.532	100.53	96.047	99.502	98.447	102.37	102.16	101.63	99.339	100.74	98.847	102.45	97.739	101.17	100.9	102.62	98.392	94.373	100.42	99.473	99.596	101.14	97.497	100.73	99.522	99.25	98.63	97.18	97.806	97.614	101.44	96.694	97.728
112.75	109.4	110.48	114.61	107.11	110.55	110.77	113.52	112.06	110.75	113.7	112.93	115.7	110	109.73	113.49	110.11	108.43	110.22	110.64	112.31	114.06	110.81	112.3	111.39	111.3	110.79	112.05	114.81	111.67	109.93	115.28	109.38	110.88	111.13	111.84	112.53	112.68	114.79	111.43	112.2	111.8	115.44	112.87	111.37	113.76	114.73	112.7	111.34	110.81
107.32	104.59	107.97	104.59	104.54	105.16	100.95	106.29	104.69	105.12	105.08	106.51	105.27	104.21	104.58	103.82	104.49	106.99	104.1	105.26	104.53	105.95	110.58	105.79	104.34	105.69	107.53	106.05	103.61	105.52	106.08	108.29	106.24	106.98	107.16	103.13	106.56	105.44	105.14	105.82	107.34	105.37	106.36	103.9	107.91	104.33	105.73	108.22	104.61	104
111.79	113.22	110.77	111.74	110.55	106.21	109.6	105.98	109.1	109.56	112.17	111.53	110.33	113.18	111.07	109.68	112.22	108.15	110.56	112.54	111.68	111.91	112.85	111.24	111.82	112.88	107.96	111.01	111.49	109.8	108.82	108.8	109.75	109.32	111.97	111.02	107.89	113.67	110.4	111.3	111.36	108.17	110.93	110.2	111.89	110.69	110.35	112.53	108.87	111.68
111.55	108.34	110.6	114.47	112.12	109.11	112.44	116.45	111.57	111.24	110.13	109.43	112.61	113.19	111.4	112.45	111	109.18	112.48	111.56	111.35	114.13	112.45	110.01	111.19	114.13	112.5	109.99	110.07	112.56	111.26	109.7	109.94	110.45	113.75	114.18	114.07	109.19	114.07	112.52	111.53	113.22	112.21	110.94	111.76	114.5	112.85	109.64	108.81	111.97
106.75	104.32	102.75	103.09	102.63	103.94	105.65	104.45	103.25	105.51	104	105.25	104.1	102	102.42	102.65	105.82	103.57	105.08	103.57	107.11	102.5	105.57	104.04	101.98	104.56	106.87	105.25	102.92	103.61	103.74	106.63	103.13	103.38	106.95	105.97	105.47	105.73	103.69	104.8	105.1	104.09	103.29	101.43	107.08	104.23	104.52	106.77	104.92	103.76
106.8	102.26	107.39	104.86	106.4	105.88	105.46	102.2	106.87	105.67	105.49	106.77	106.1	107.01	105.49	106.11	103.49	101.74	103.62	107.46	104.89	109.77	105.03	104.27	105.04	101.03	106.67	105.1	107.46	105.08	106.78	105.58	107.16	104.56	106.58	105.5	104.85	104.8	102.19	103.73	106.74	103.15	102.86	106.08	106.05	101.31	104.6	106.68	106.38	105.79
104.75	108.07	102.98	110.96	103.67	106.12	107.1	109.11	108.13	107.85	104.39	105.67	105.36	104.86	104.77	103.75	102.04	104.24	107.43	108.93	106.17	104.22	104.37	106.98	105.6	105.63	104.89	103.11	109.78	106.78	106.61	106.01	104.13	106.97	105.03	104.39	107.39	106.22	105.92	103.24	102.91	105.92	105.82	106.79	105.55	105.71	105.08	104.37	105.29	104.7
104.33	110.71	105.27	107.66	105.97	106.82	107.03	108.64	105.63	103.3	107.57	106.67	104.2	105.94	103.06	103.09	106.45	105.74	105.89	106.91	108.02	106.47	105.19	106.33	102.62	106.04	106.39	105.15	103.96	103.53	107.03	103.3	106.36	107.66	106.86	104.44	103.92	108.15	105.07	103.31	108.42	104.96	105.02	104.96	106.13	106.69	105.92	107.65	107.71	108.41
108.75	107.41	102.47	107.65	106.59	106.05	104.77	107.89	106.95	107.62	106.36	107.97	106.99	107.71	106.18	106	106.25	104.46	104.52	102.23	104.31	105.95	105.19	106.29	107.36	106.18	105.48	106.42	102.47	109	106.01	104.03	107.24	106.66	106.99	106.09	106.9	104.98	103.85	104.26	105.47	107.84	106.02	106.42	109.02	106.5	107.68	100.1	105.38	108.38
104.35	107.44	103.99	105.64	106.74	109.62	106.62	109.91	105.7	104.5	105.92	105.87	104.27	106.81	103.27	106.87	108.08	103.93	108.11	105.87	108.93	103.8	104.37	103.84	106.86	105.7	103.2	104.92	105.57	105.97	106.75	105.64	104.52	106.72	106.54	104.45	108.49	106.79	108.47	102.49	108.09	106.97	106.17	106.86	107.37	107.91	107.63	104.76	109.78	107.84
111.94	114.46	110.24	113.27	113.72	114.05	111.35	110.35	115	107.83	110.7	112.19	113.88	112.12	111.05	114.89	110.73	110.45	111.22	109.09	112.56	113.29	109.58	109.87	112.67	115.44	112.88	112.87	112.75	111.79	110.05	112.56	107.95	111.6	110.32	113.12	112.2	110.44	111.21	110.64	112.7	113.38	111.62	109.4	111.15	115.58	111.73	115.31	110.59	110.77
116.89	113.95	118.23	115.78	116.86	112.93	118.53	115.97	117.51	114.96	117.91	118.88	115.79	113.69	114.98	112.07	116.02	119.09	113.11	115.64	118.21	118.22	116.27	116.32	115.26	118.42	116.37	116.34	115.42	117.13	116.34	116.53	116.11	118.81	118.7	113.64	119.25	116.41	119.07	118.39	115.26	118.47	115.25	117.26	114.94	114.63	117.54	116.06	117.25	113.43
107.92	107.57	105.85	103.67	102.34	107.02	106.39	106.79	107.42	106.22	106.46	103.11	107.98	103.43	107.17	107.48	106.77	106.02	107.44	105.33	105.26	107.75	107.07	107.57	106.4	105.91	104.79	109.87	107.4	105.92	102.81	105.81	105.29	107.99	106.75	105.76	107.07	106.99	107.83	105.84	106.47	107.14	105.09	110.49	108.76	105.7	108.17	105.55	105.3	106.45
107.96	105.69	109.41	103.71	105.65	106.64	105.61	107.19	105.31	107.82	106.55	106.45	107.54	102.88	106.54	104.96	106.1	106.33	107.04	107.1	105.01	107.83	105.61	108.59	106.17	106.25	105.87	106.97	107.23	104.81	106.39	105.45	106.46	106.86	104.15	105.73	109.33	106.3	104.19	109.66	107.08	106.96	102.62	103.2	107.66	107.86	106.66	108.96	106.38	110.62
103.11	104.28	106.58	107.64	107.41	105.85	103.7	104.13	102.49	105.25	107.41	107.7	107.03	106.61	103.84	107.5	105.67	105.74	104.61	105.1	102.91	104.97	104.08	103.9	106.95	103.28	105.37	104.51	107.61	105.16	102.69	106.28	103.87	106.67	107.44	104.74	104.31	104.97	106.67	104.38	107.73	105.48	101.86	104.41	103.94	108.38	106.35	104.28	106.48	105.87
111.32	110.83	109.45	112.53	112.76	111.55	112.27	112.28	113.34	111.19	109.46	109.15	110.47	110.85	111.7	113.4	114.2	113.52	114.13	112.89	111.43	111	108.52	111.49	111.52	114.64	111.75	110.04	111.76	111.95	109.94	111.89	109.42	110.78	110.89	112.63	114.98	112.38	109.44	111.48	111.72	110.54	112.85	111.18	111.45	113.14	111.4	114.44	112.99	114.13
105.91	106.26	103.24	102.62	105.25	102.47	108.11	100.76	101.9	102.44	104.63	101.14	104.68	103.65	102.84	103.99	103.34	107.24	102.57	102.86	105.17	103.47	103.5	103.36	105.43	107.29	104.64	103.06	102.74	103.09	102.1	105.84	103.54	107.45	105.65	104.38	105.27	103.61	103.86	106.07	102.38	103.31	104.7	103.65	103.55	102.93	104.27	104.28	103.46	104.97
101.36	99.746	101.97	98.9	102.97	97.774	99.129	105.02	103.56	103.94	102.87	104.09	96.277	101.03	100.65	101.45	100.77	103.69	102.09	99.913	99.839	100.94	101.88	99.799	100.7	99.765	102.52	101.98	100.42	101.79	100.55	101.42	103.12	98.641	101.4	99.671	101.49	100.51	101.89	102.35	100.94	101.56	101.86	99.084	97.763	101.6	101.48	100.07	102.81	99.635
102.78	105.4	103.75	107	108.32	107.64	104.77	105.77	102.58	107.05	105.19	104.55	104.26	106.64	111.06	105.17	105.36	107.52	106.31	107.22	105.71	106.68	107.4	105.13	105.38	105.34	106.79	106.07	106.69	105.56	104.41	107.43	105.46	103.19	101.78	104.79	106.61	104.54	105.66	107.52	103.1	104.34	109.34	102.61	105.61	106.13	106.19	107.14	103.85	106.58
113.34	109.03	114.79	113.06	109.33	112.09	111.67	111.02	110.68	113.72	113.18	114.8	114.91	111.66	109.76	114.94	112.78	113.86	112.86	114.8	113.22	109.67	114.63	110.93	112.07	112.66	111.76	112.91	113.67	115.1	110.17	113.46	112.54	114.99	112.97	113.09	113.21	112.24	109.96	113.71	111.44	114.81	111.77	112.81	113.08	112.5	115.05	116.39	112.69	112
113.65	111.43	114.68	112.79	112.99	109.41	115.27	114.04	112.7	112.68	112.58	115.07	113.81	112.5	111.93	113.63	111.35	113.09	110.98	112.07	116.07	110.91	113.87	111.06	113.21	114.49	111.71	111.3	112.93	114.79	111.1	112.99	110.97	112.67	112.12	114.83	111.68	110.89	113.94	113.75	111.43	111.75	111.95	108.98	114.74	111.15	114.37	112.96	113.59	112.18
110.5	111.05	109.7	111.96	111.09	112.03	111.2	114.41	111.8	115.56	110.62	112.39	111.62	111.68	114.3	110.24	113.34	110.41	114.83	110.55	108.56	112.7	111.48	113.49	112.42	116.21	110.28	110.23	109.33	112.28	110.09	108.69	111.1	112.09	112.63	110.22	111.59	111.56	111.66	110.5	111.51	112.22	113.31	109.54	112.27	113.53	114.08	112.74	111.62	112.43
105.39	103.16	105.5	106.87	106.43	106.74	108.98	106.38	106.28	105.72	105.01	105.41	107.66	107.11	104.5	103.73	105.67	108.92	106.82	105.8	108.3	105.4	105.03	104.14	106.05	107.49	104.79	105.45	105.66	106.98	103.34	104.99	105.42	104.01	106.26	104.24	103.65	103.6	107.27	105.14	107.41	103.79	105.9	111.17	107.3	105.89	104.98	105.47	103.07	105.5
108.33	110.24	113.89	110.87	107.43	108.26	109.94	112.01	109.41	111.43	111.02	110.91	107.84	110.25	108.97	109.72	112.17	111.33	112.79	113.68	110.2	111.57	112.01	113.63	110.39	110.19	111.71	111.42	110.92	112.84	111.12	108.1	108.41	109.26	111.57	110.93	108.95	110.59	110.23	108.21	112.9	112.61	110.22	109.94	110.31	111.08	113.23	110.68	109.87	111.8
98.381	99.227	98.597	98.971	98.809	99.504	100.74	100.85	101.53	101.38	102.81	101.35	98.182	102.86	99.164	100.72	97.799	103.38	102.97	96.961	102.19	96.925	101.79	100.73	100.71	99.919	98.729	102.55	99.939	95.449	99.831	99.128	100.03	100.02	99.857	102.77	102.33	101.54	98.759	101.4	102.73	97.437	98.958	101.77	101.06	99.007	100.52	98.555	100.73	101.12
104.81	106.59	111.48	107.39	109.08	106.54	106.25	107.84	105.49	107.74	106.05	106.22	105.47	106.34	108.04	106.57	103.18	103.81	105.73	106.66	105.18	108.85	105.19	105.46	108.82	107.38	104.87	104.4	106.12	105.59	108.43	109.01	108.83	105.2	107.04	106.36	106.17	106.67	107.61	105.99	104.68	103.61	108.13	103.15	107.4	103.7	110.07	109.36	106.59	103.85
101.5	103.13	98.513	98.806	96.382	100.57	98.967	100.26	96.95	98.12	102.93	98.744	100.47	98.483	99.139	98.263	101.81	98.133	100.96	98.516	100.57	97.742	93.91	104.4	97.626	99.259	98.034	98.803	98.186	100.72	99.307	102.24	94.54	99.44	100.62	101.47	99.038	100.16	101.13	101.38	98.526	100.81	100.07	97.401	98.875	105.92	98.524	102.89	101.63	100.35
107.42	104.54	106.7	106.2	105.78	105.05	105.12	106.38	104.87	107.94	109.39	106.17	102.59	107.48	107.19	106.08	103.34	108.96	105.4	109.55	105.83	108.53	107.34	106.08	104.78	106.71	104.23	105.4	108.33	104.26	108.67	106.05	106.62	107.04	105.13	105.05	109.35	104.83	108.6	107.8	105.96	108.37	106.65	102.84	107.79	107.29	106.9	106.69	106.74	106.96
97.873	98.811	98.746	99.111	101.45	102.68	99.339	102.81	103.6	100.13	99.909	101.57	101.91	100.46	100.46	100.37	104.5	96.643	100.65	100.34	99.394	101.45	100.62	100.99	103.1	102.13	99.554	101.99	98.176	99.738	103.72	100.08	99.65	100.09	99.851	100.36	99.984	101.7	97.035	100.34	100.95	101.43	103.2	100.67	102.88	101.69	101.07	101.04	99	97.871
104.56	102.89	105.43	102.66	104.88	103.75	103.77	103.58	106.89	104.68	103.51	103.15	106.32	105.36	106.56	104.19	106.93	107.46	103.99	104.51	108.57	105.36	106.97	104.04	106.52	103.35	107.91	106.64	104.63	102.94	105.13	106.1	103.45	103.46	106.78	107.18	104.84	102.64	102.38	105.77	105.19	103.72	102.48	104.46	106.32	104.82	100.55	102.18	108.42	106.74
108.17	104.59	104.78	102.81	105.34	105.49	102.52	105.94	103.69	104.14	103.52	105.62	105.06	102.34	105.62	102.01	102.81	101.4	106.07	104.91	104.61	107.49	104.51	105.66	102.81	104.2	106.96	108.76	103.26	104.51	103.46	103.18	104.91	105.36	103.47	105.6	107.57	103.54	103.81	105.35	106.91	104.31	104.23	105.08	101.37	105.52	107.49	105.55	102.72	100.95
110.55	112.19	110.07	112.49	110.11	110.9	109.61	109.57	112.26	110.63	111.46	113.57	112.1	113.43	109.69	113.57	110.44	113.8	112.46	110.74	109.7	111.41	111.35	113.02	110.92	113.02	109.74	111.01	113.54	114.66	111.98	114.72	110.28	109.03	115.55	111.36	109.82	110.82	112.36	109.94	110.97	113.43	109.64	113.74	114.79	113.81	112.93	108.68	112.68	112.83
103.22	99.647	99.698	98.345	99.703	100.42	101.56	99.455	99.944	98.296	98.922	97.977	99.571	99.327	99.314	99.651	101.04	101.97	97.757	100.54	99.765	102.64	101.47	102.4	100.76	98.28	99.551	104	99.922	98.616	97.779	99.747	100.9	101.57	96.526	98.739	100.47	100.55	100.9	98.54	98.121	101.76	98.849	102.07	100.36	98.91	98.997	102.09	98.561	99.93
102.2	102.43	99.942	102.49	101.44	101.32	98.853	99.146	103.21	101.29	101.69	102.21	102.94	103.65	99.525	99.571	102.41	99.504	101.69	103.07	102.03	97.778	101.75	100.91	99.31	103.42	101.51	100.41	98.462	102.81	100.82	98.673	98.787	104.09	98.075	102.21	102.91	99.326	101.31	102.14	101.26	101.38	99.453	100.4	101.45	101.02	100.11	101.4	97.382	100.93
106.34	107.89	105.53	105.38	106.01	107.56	107.73	101.85	105.73	108.48	106.6	107.05	107.3	103.82	104.41	104.17	106.03	106.73	106.2	103.56	105.01	105.47	105.16	105.59	104.5	106.3	107.81	105.8	100.76	106	107.6	106.09	105.71	109.17	102.62	104.65	105.61	103.76	103.84	107.2	106.26	104.65	106.22	108.44	105.17	106.38	103.78	105.16	105.67	107.6
107.03	108.52	107.76	107.79	104.71	103.16	107.56	104.53	104.13	101.66	107.42	106.01	109.03	107.97	104.75	102.68	105.05	102.6	109.66	104.68	105.61	104.63	105.07	105.83	101.87	100.66	103.61	105.64	105.81	107.3	105.69	106.89	104.66	106.24	106.92	103.61	104.07	105.59	105.23	106.25	104.29	104.01	106.16	105.83	108.71	106.41	107.26	103.92	105.02	109.23
119.13	117.27	116.86	114.29	121.75	118.86	115.75	118.39	118.06	117.31	117.94	121.03	118.45	118.43	114.98	121.51	121.7	116.09	117.42	114.96	118.49	115.47	121.07	119.6	119.5	118.3	120.65	115.14	115.13	116.71	120.87	116.45	119.11	118.02	116.13	119.91	118.83	117.55	116.88	116.88	114.78	119.36	117.2	117.34	116.02	115.34	118.62	116.82	116.93	115.61
98.397	102.12	100.78	98.972	99.742	102.41	101.94	100.21	100.26	100.53	102.88	100.59	98.067	102.12	98.984	98.191	99.767	101.24	99.392	99.542	100.1	100.53	98.04	97.69	98.748	100.79	101.66	99.404	98.779	96.435	99.856	103.64	98.711	101.65	101.37	100.43	100.75	100.24	99.798	97.949	96.325	99.809	98.565	98.941	100.86	95.298	97.319	100.01	98.909	102.19
102.19	99.098	100.03	98.956	99.848	102.07	101.12	100.67	100.8	98.431	100.27	98.571	99.236	101.23	98.538	99.233	101.77	100.79	100.54	99.829	100.54	97.212	99.662	100.91	97.967	100.42	98.983	101.63	100.08	99.145	98.854	99.758	98.89	103.09	99.558	101.71	101.3	99.881	98.646	101.09	101.36	99.62	102.84	100.32	101.04	100.8	100.47	99.392	100.88	98.277
115.23	115.26	112.47	114.43	112.23	112.35	110.58	111.69	112.25	112.71	110.83	115.15	112.72	114.1	115.03	113.24	109.52	113.52	114.5	113.45	113.65	108.78	112.4	109.75	112.33	114.15	113.11	111.06	112.93	114.04	114.3	113.81	112.04	114.74	116.91	110.3	114.83	111.39	113.34	112.16	115.6	113.1	111.56	111.64	110.94	113.46	112.59	111.31	115.56	112.74
114.46	114.1	114.74	113.48	117.93	113.26	113.91	113.1	112.97	111.46	113.24	109.07	110.8	114.54	114.82	108.76	111.42	113.05	114.45	110.95	112.16	115.68	113.39	109.27	113.95	111.91	112.99	114.6	109.35	110.32	112.57	113.25	112.57	111.74	112.19	112.18	109.21	112.13	111.63	112.74	112.4	117.12	114.06	112.9	111.19	112.91	108.67	114.21	116.29	111.29
103.86	107.25	106.59	103.66	107.06	104.21	105.43	108.71	105.69	105.96	105.43	105.97	107.34	103.4	104.47	105.81	108.67	105.43	104.26	101.97	106.47	108.53	104.9	104.58	104.28	104.79	106.02	105.88	103.79	104.46	105.24	107.48	102.21	104.22	105.47	102.71	108.48	105.06	102.52	106.84	105.66	105.39	107.9	105.28	107.37	103.81	104.8	107.63	105.75	105.3
104.43	102.15	105.26	104.44	105.16	106.24	106.93	107.57	104.05	103.18	103.19	102.89	105.36	104.14	100.56	109.16	105.13	103.05	102.19	103.8	106	102.93	106	105.69	104.61	103.46	106.08	102.65	105.83	102.6	105.69	104.14	101.01	103.29	103.73	105.11	104.21	104.88	102.58	105.49	105.02	104.62	101.54	101.27	102.45	104.6	103.93	104.53	104.76	104.56
99.343	100.37	100.24	103.45	100.5	99.338	102.93	98.975	102.22	100.26	100.94	101.04	97.803	102.26	102.29	102.09	101.63	98.585	101.1	99.197	103.24	103.66	99.575	101.28	99.599	100.34	98.856	99.17	98.378	99.601	100.96	100.06	100.79	101.43	99.458	103.71	99.074	97.056	100.79	99.643	100.58	98.466	99.083	104.26	99.529	98.373	97.202	99.954	98.629	100.88
107.2	104.92	104.87	107.1	104.06	104.41	107.35	105.85	109.08	106.06	104.5	105.37	104.41	106.75	104.83	106.16	105.07	104.26	105.32	107.26	105.51	108.26	106.78	108.05	105.85	106.45	107.76	108.36	107.37	109.8	109.54	103.98	104.49	104.82	107.48	105.55	105.64	106.77	107.59	108.92	105.13	109.52	104.96	106.68	107.8	105.49	110.32	104.53	104.9	104.53
104.63	106.27	103.56	107.41	104.83	104.06	105.22	107.49	107.39	106.02	103.43	107.39	104.14	102.77	104.63	102.72	104.15	104.92	100.18	104.74	105.94	107.9	105.73	103.64	103.79	102.86	107.12	104.35	106.48	105.62	106.52	105.94	106.46	102.42	106.01	107.14	106.05	109.77	108.86	105.7	104.17	106.8	106.61	105.54	104.51	104.09	104.19	103.79	107.37	103.74
97.205	99.635	100.44	101.38	100.79	103.45	100.89	101.03	99.632	101.07	101.91	100.06	100.51	103.3	98.361	98.933	100.48	103.58	100.52	103.28	100.27	101.68	101.56	99.17	99.174	102.07	98.742	101.72	101.89	100.36	101.84	99.142	101.11	101.13	99.71	100.8	98.01	99.636	104.46	102.13	104.56	102.08	102.22	98.567	99.709	99.993	102.69	99.617	102	102.96
105.09	104.85	107.1	107.67	105.58	108.04	106.94	107.58	108.6	102.88	104.94	107.07	107.43	107.08	104.57	105.54	103.05	104.15	102.01	105.07	104.73	106.55	104.02	105.62	105.19	106.62	105.41	104.53	105.32	104.33	106.94	108.99	103.62	108.42	105.17	104.25	108.29	105.49	105.77	106.01	105.17	107.38	105.86	106.74	106.02	108.27	104.47	103.41	102.81	103.99
103.63	104.66	107.35	103.61	102.63	106.74	104.6	105.68	106.67	108.72	107.1	105.37	107.75	102.84	105.96	105.08	103.3	103.55	104.73	102.76	104.48	103.01	104.06	103.2	105.2	104.26	104.27	103.29	107.45	102.89	107.35	102.69	105.74	103.97	105.56	104.73	106.4	103.32	108.17	103.43	105.69	106.01	105.94	104.56	102.79	103.54	105.27	105.91	103.39	106.57
111.23	113.78	109.86	112.65	109.4	114.38	113.66	111.26	112.03	114.18	111.49	110.61	109.53	111.56	112.49	113.57	110.5	109.45	110.99	111.74	112.92	110.23	108.5	108.62	112.56	114.14	111.91	111.55	111.12	110.87	111.84	111.68	113.02	111.78	110.62	113.41	110.05	109.93	108.85	113.87	114.4	110.65	110.24	109.22	107.98	109.65	112.51	110.1	108.05	110.29
111.86	111.1	110.13	111.24	110.27	113.03	113.83	113.81	112.85	113.72	109.43	112.8	110.84	112.62	110.92	113.36	115.26	109.77	111.79	113.72	112.19	113.18	113.22	110.49	112.82	113.12	110.97	115.24	114.3	111.57	110.58	116.77	114.81	115.13	113.94	113.26	111.49	111.8	111.74	113.01	113.76	111.48	110.32	112.68	112.89	107.84	112.63	112.06	113.98	109.79
103.05	104.35	104.6	103.39	107.75	104.37	103.71	102.01	105.18	104.39	104.42	104.71	106.81	103.49	104.32	105.81	106	106.22	104.53	104.35	107.29	107.98	105.97	103.19	104.6	103.43	103.13	106.67	104.7	100.89	105.07	105.14	107.34	104.91	104.73	105.86	106.36	104.79	105.31	105.36	102.16	105.31	104.14	100.08	105.21	104.01	104.61	104.23	104	106.73
113.33	115.69	113.08	111.95	111.13	111.06	116.25	111.84	111.62	110.04	113.13	113.83	113.59	111.99	111.04	110.45	110.24	114.19	113.17	113.21	111.94	110.83	113.34	115.05	114.98	114.51	114.77	114.46	112.01	110.36	110.95	111.67	112.87	114.09	112.02	115.28	115.21	109.34	116.55	111.14	114.05	110.63	111.82	115.72	113.27	111.53	114.91	112.28	113.11	109.87
108.44	109.35	113.32	110.79	111.89	111.04	111.91	111.53	111.49	109.83	111.32	109.9	113.02	112.19	111.67	112.81	109.45	107.91	113.47	110.76	109.53	106.63	109.03	113.48	111.97	114.99	111.54	111.26	109.94	111.55	110.59	107.71	112.7	109.88	109.09	112.84	109.42	113.5	110.93	111.13	113.97	114.34	113.56	111.58	107.64	114.01	110.31	112.72	109.92	112.02
109.91	112.55	113.46	113.19	110.99	112.9	108.22	113.65	110.32	112.62	113.87	108.52	109.96	110.13	111.06	113.39	109.8	114.56	112.34	111.82	110.12	112.1	113.33	112.57	112.38	109.62	111.81	111.02	112.7	110.94	114.37	111.7	111.54	111.83	107.77	111.88	108.95	108.62	109.77	110.45	110.44	111.81	111.68	112.41	112	112.85	110.79	112.51	114.12	112.07
112.39	114.07	109.62	111.43	113.18	110.7	111.95	112.15	110.92	112.36	108	112	110.04	113.18	111.57	112.38	110.68	111.62	113.91	109.1	113.49	111.69	111.24	110.46	109.56	113.54	112.18	115.27	110.17	113.24	111.23	113.15	112.73	109.41	113.18	107.76	114.44	112.04	113.28	109.89	109.34	108.59	112.17	114.01	110.9	113.92	111.6	113.76	109.66	111
107.61	107.53	107.66	105.94	109.79	106.15	107.61	107.42	105.01	99.727	105.73	106.27	105.46	104.54	104.4	102.47	102.05	105.8	103.07	105.82	105.48	106.43	109.17	103.56	103.8	103.67	105.8	106.77	105.05	106.57	106.95	106.98	103.63	104.82	106.72	104.94	106.23	106.99	104.05	103.99	104.08	107.91	104.65	103.58	106.51	105.05	103.92	105.21	104.73	108.06
99.429	98.985	100.57	98.636	101.09	99.286	97.345	100.71	100.61	101.99	103.15	100.42	101.89	102.91	97.878	98.676	102.24	100.84	102.29	99.495	98.635	98.45	101.52	99.153	101.34	101.06	104.84	100.14	102.36	101.07	101.98	99.183	101.42	98.403	100.48	100.8	99.605	98.881	102.92	98.048	99.184	102.52	100.13	102.16	100.53	98.454	102.84	100.39	100.04	97.568
97.19	102.23	101.55	97.279	101.45	99.615	100.27	101.2	100.53	101.18	99.035	103.09	96.94	98.402	100.09	99.244	102.47	100.12	100.41	100.19	100.73	104.08	101.24	98.88	98.93	101.44	100.68	100.32	100.79	100.32	100.96	103.2	103.28	100.99	98.873	100.38	99.936	101.67	103.01	101.97	99.729	101.43	99.392	97.623	102.56	100.79	103.63	101.83	101.99	102.31
110.21	109.76	108.01	109.22	110.53	106.57	111.81	112.79	109.68	108.53	111.97	111.35	111.03	108.13	112.68	110.84	114	109.68	110.88	109.02	109.15	108.85	109.19	108.86	110.39	111.31	108.1	107.68	112	109.57	112.41	108.19	109.43	109.06	110.49	111.2	109.97	108.51	108.89	112.99	110.56	109.27	113.43	111.31	111.56	111.03	108.9	108.44	109.23	109.12
110.75	110.75	111.78	109.29	111.57	115.27	112.57	112.74	111.36	112.12	114.87	111.8	111.84	107.16	111.15	108.4	109.06	114.01	108.97	111.3	108.26	111.5	114.03	113	109.92	109.31	111.41	111.49	109.25	109.5	109.87	114.21	109.45	108.73	109.52	108.41	113.1	109.75	110.01	112.11	111.46	107.97	110.62	112.91	109.13	110.45	108.96	109.94	110.7	110.58
108.73	109.45	108.14	104.42	106.02	101.44	108.9	106.21	106.22	104.97	105.95	106.91	106.61	106.86	105.08	104.73	102.94	106.14	108.79	108.25	106.95	107.31	105.99	105.81	106.68	107.28	108.2	104.97	105.5	105.1	106.36	106.13	105.08	102.2	107.08	105.19	106.87	108.53	107.55	109.38	108.98	103.93	104.73	104.38	104.05	107.97	107.71	104.76	107.51	110.91
112.9	113.16	114.46	113.84	111.05	114.88	113.01	110.43	112.53	110.02	111.49	113.81	116.91	111.52	109.93	110.39	110.27	111.16	112.24	112.07	110.69	112.22	112.41	108.47	110.73	110.47	112.76	110.09	111.66	112.28	112.42	112.43	111.04	110.43	109.43	112.59	109.25	109.06	110.58	113.46	113.48	111.83	113.49	108.18	113.31	110.96	114.45	116.12	110.86	113.2
113.05	113.86	110.88	109.19	111.4	108.26	110.84	106.9	113.78	110.19	113.03	113.25	109.94	113.48	111.62	111.43	114.95	113.38	110.48	109.31	110.66	110.43	110.54	115.24	114.6	114.02	112.13	112.36	110.47	112.09	110.77	110.77	112.31	111	110.35	111.17	112.38	112.96	109.77	110.05	114.14	108.9	112.36	110.49	110.83	109.72	110.46	109.58	110.55	111.33
104.98	106.33	106.22	104.77	102.83	106.3	106.16	105.95	106.13	107.61	103.28	105.52	104.4	105.03	109.46	108.68	104.64	105.26	106.79	104.7	105.74	106.94	105.67	108.92	104.3	105.84	105.98	106.03	106.09	106.16	104.8	106.36	105.43	102.31	106.69	106.31	108.91	104.77	105.05	106.04	107.09	105.36	107.67	105.81	105.22	105.62	104.05	107.73	104.24	106.62
105.4	106.87	105.89	107.38	105.84	107.19	110.59	107.37	108.8	105.85	106.76	105.5	102.22	106.14	107.98	106.2	103.41	105.22	108.47	106.31	107.04	107.22	107.2	104.01	108.14	106.04	102.91	105.88	105.55	105.54	108.16	107.36	109.88	104.4	106.01	105.59	105.57	105.98	104.91	107.54	103.33	109.12	106.07	104.01	106.27	104.92	105.97	107.58	102.14	107.47
114.86	109.99	111.81	114.96	115.11	111.74	111.01	114.42	107.85	112.05	111.44	111.08	110.59	114.23	110.31	113.23	113.5	111.48	111.63	112.27	111.05	111.73	111.28	108.19	114.94	112.37	111.55	109.56	111.88	111.45	110.87	112.38	110.57	107.55	111.32	110.39	112.67	112.12	111.71	112.53	114.29	110.02	111.49	112.51	112.15	111.84	111.99	111.29	110.99	112.97
117.78	116.59	116.86	117.12	115.16	117.94	118.85	117.54	119.87	117.53	116.59	115.24	117.8	116.82	115.74	117.4	118.24	118.58	117.22	118.81	120.89	117.93	117.69	118.71	118.06	117.89	117.04	115.4	119.55	114.72	118.19	117.31	117.67	115.18	118.51	117.54	119.54	118.97	118.73	117.19	118.59	115.73	116.94	116.82	118.97	115.84	116.98	119.51	117.8	116.77
109.32	112.18	110.8	110.59	111.9	109.49	112.83	112.43	107.28	110.06	109.4	110.29	111.66	110.82	110.22	110.78	108.94	113.39	112.97	112.62	110.31	114.14	112.6	110.89	113.42	110.1	110.01	111.01	111.27	110.11	113.13	110.85	111.28	112.82	109.56	111.54	109.99	111.75	110.95	112.33	109.7	113.04	113.46	114.25	112.66	112.01	110.96	112.98	110.87	111.05
111.63	113.83	110.66	111.37	112.94	112	112.26	113.08	114.7	111.66	112.82	113.46	111.78	113.11	114.74	110.5	116.67	115.18	113.18	111.25	113.43	112.01	111.97	113	113.4	113.79	114.58	110.32	114.13	113.33	113.86	111.15	111.49	116.16	109.17	111.98	112.11	110.94	113.64	110.48	111.8	114.82	110.15	112.26	108.96	108.77	114.76	111.37	114.21	109.18
105.04	104.75	104.59	107.05	105.57	102.05	106.06	106.77	102.08	104.14	102.99	105.44	105.36	105.29	103.6	102.46	106.77	106.61	104.55	106.27	104.04	104.75	104.94	104.78	103.69	106.2	104.67	104.36	106.05	107.68	105.99	108.97	104.98	106.29	102.85	102.61	103.64	104.18	106.5	101.57	102.09	105.99	109.15	104.76	104.57	103.11	103.94	101.73	104.93	104.89
107.76	105.38	107.29	106.45	108.79	109.04	105.07	104.21	105.52	105.82	103.39	109.06	106.41	101.98	102.99	107.61	104.41	107.67	106.74	106.7	104.21	109.55	106.54	106.61	106.39	105.12	109.3	106.03	107.35	106.23	105.57	105.7	105	104.44	106.14	106.96	105.56	107.04	106.2	105.82	107.09	106.13	107.64	105.79	107.11	106.8	106.95	107.71	104.1	108.52
110.38	107.8	112.68	109.29	110.16	112.34	111.41	111.53	111.63	110.02	111.5	110.02	109.06	110.02	110.36	109.32	110.13	109.84	109.63	108.58	108.8	108.13	109.9	112.89	109.54	109.07	109.71	112.77	113.15	114.08	106.33	111.01	111.88	109.53	110.93	110.73	110.72	110.56	111.93	111.52	108.11	112.77	108.56	111.43	109.8	111.13	111.01	113.49	111.41	112.89
103.77	110.32	105.09	105.72	107.41	104.26	105.01	107.7	108.09	107.99	108.99	105.14	102.26	104.75	104.34	105.22	103.54	103.31	108.45	101.42	109.05	104.39	104.28	104.88	107.06	106.91	105.75	104.63	106.45	105.34	106.2	107.09	109.38	108.87	105.7	106.81	101.41	105.19	107.49	105.89	106.91	105.13	106.02	104.45	109.79	103.12	106.06	104.99	107.06	107.34
104.42	107.68	103.89	105.75	104.73	105.05	107	107.09	103.61	105.15	104.97	105.84	103.44	104.75	106.62	105.02	106.77	103.06	104.86	108.61	104.19	105.89	107.68	104.71	104.5	104.69	104.05	105.59	104.66	107.75	105.13	103.72	105.16	104.54	108.81	109.71	104.88	104.04	106.31	106.64	103.66	106.96	103.98	100.95	105.96	103.34	104.13	105.88	105.26	104.54
102.65	109.12	105.13	106.76	105.65	108.55	105.39	106.36	106.46	107.12	105.98	104.08	105.84	106.77	105.36	109.24	106.21	103.81	108.34	108.17	106.2	104.17	105.88	107.19	105.27	110.52	109.42	103.84	104.35	106.67	106.52	104.79	102.34	103.53	108.14	103.79	107.47	105.97	106.81	106.08	107.57	106.72	108.65	109.64	104.05	104.55	107.97	103.93	102.93	106.98
100.61	103.15	104.12	106.08	103.84	107.1	104.39	103.3	104.2	105.58	105.99	104.97	104.42	106.2	104.53	108.27	103.21	105.73	104.88	105.26	105.55	105.69	107.04	105.01	105.03	105.91	108.14	108.78	104.62	103.47	104.69	105.04	105.48	101.86	105.05	106.06	105.33	107.05	101.23	105.19	106.52	107.76	105.71	105.23	104.58	105.43	105.83	103.35	105.89	107.6
109.82	110.86	111.11	109.88	108.33	108.68	111.73	111.01	110.93	107.27	113.23	112.1	113.05	109.21	110.76	107.81	112.41	110.42	110.19	111.91	111.28	112.88	113.09	112.98	110.33	109.93	109.99	112.54	111.59	112.95	114.39	111.45	113.09	109.16	111.68	109.47	109.92	108.22	109.64	113.6	111.01	110.68	110.55	109.04	109.2	108.53	110.85	112.02	108.63	109.26
106.94	105.22	105.54	108.11	105.95	104.13	105.49	108.04	106.54	103.19	106.16	104.69	107.99	105.97	104.62	105.42	105.25	106.15	107.03	107.39	110.64	102.28	107.5	103.81	107.38	107.61	105.32	102.68	104.59	108.8	104.56	104.78	107.42	108.03	108	105.58	105.5	105.9	104.5	106.72	104.1	104.31	104.3	107.01	105.55	109.79	105.13	107.56	104.16	103.31
106.19	105.79	105.92	105.63	107.46	108.23	104.87	109.56	109.2	106.5	105.9	106.33	108.34	106.13	108.45	104.19	108.67	110.91	104.89	108.41	104.73	106.48	108.46	107.95	107.73	109.62	109.01	108.23	105.46	106.3	107.2	105.08	107.61	106.05	106.52	107.45	108.27	109.18	106.74	103.67	105.79	106.2	106.63	109.37	107.89	106.18	104.84	104.57	108.39	107.13
104.88	108.82	105	107.55	108.35	107.03	107.21	107.19	105.07	108.4	104.29	105.5	105.81	103.32	105.42	104.12	107.57	105.71	101.29	104.58	107.21	106.82	104.7	103.75	105.49	107.69	108.35	104.74	106.34	105.76	103.51	106.83	105.58	106.97	105.21	108.1	106.69	105.95	105.98	104.29	108	104.74	105.32	105.99	108.39	102.65	103.49	104.6	106.11	106.17
110.66	112.06	112.39	110.44	112.84	112.5	110.61	114.2	107.14	111.94	112.17	112.28	109.71	110.48	111.65	111.92	110.65	112.15	112.57	112.29	107.71	110.89	109.91	109.84	114	112.33	111.39	111.91	113.11	111.79	112.07	111.93	109.39	110.53	111.16	111.84	111.43	110.33	113.31	111.62	112.41	113.43	112.02	111.17	112.59	112.51	112.55	113.66	108.68	110.49
106.26	107.32	107.64	103.26	105.68	107.33	106.72	103.39	105.6	106.06	103.65	108.5	106.88	103.26	102.3	106.93	103.66	105.38	106.7	106.19	104.43	104.42	103.47	107.85	105.8	106.15	104.31	105.07	106.05	105.06	105.88	102	105.78	107.03	106.29	105.28	104.35	108.32	107.22	108.56	104.95	108.72	106.01	107.43	105.24	105.88	105.97	106.85	100.88	105.13
108.84	113.02	113.61	111.2	109.18	110.94	110.09	109.11	111.45	110.99	110.32	110.94	114.68	111.84	114.02	107.13	111.83	111.27	111.16	110.76	111.34	110.95	111.7	112.45	112.39	110.14	111.82	106.87	111.42	108.08	111.8	110.62	109.39	110.19	110.31	109.58	110.08	109.38	112.26	108.31	113.85	108.42	112.57	111.02	113.08	111.02	112.26	110.08	111.82	112.58
104.36	107.41	103.51	104.15	106.19	103.26	102.05	103.25	107.87	106.35	104.43	107.13	105.69	105.78	107.08	107.26	109.34	107.83	104.94	106.36	108.5	103.86	105.4	106.47	106.65	103.7	105.44	105.6	107.72	104.46	104.02	106.04	105.09	107.05	103.88	106.76	104.05	106.97	105.93	105.14	107.97	106.14	106.44	107.05	104.68	105.63	107.95	106.43	103.6	103.3
108.37	108.48	108.81	112.68	111.62	113.65	113.47	109.87	111.8	111.19	110.56	111.93	113.4	113.7	109.1	112.58	110.64	112.85	113.39	112.25	112.29	114.35	111.6	110.32	111.5	113.47	109.93	112.46	112.92	109.25	112.39	114.55	114	110.73	109.96	107.97	110.49	111.87	111.39	109.07	111.59	112.25	111.61	113.03	112.21	111.04	112.59	110.32	111.74	110.27
106.09	105.98	105.76	108.49	103.82	108.4	105.04	103.72	108.45	109.84	105.14	108.81	101.28	108.92	107.89	109.21	107.56	109.01	106.26	106.5	108.23	108.04	106.83	105.56	104.61	105.29	107.29	105.17	107.43	106.01	109.93	107.34	108.37	105.49	107.42	103.98	104.01	105.28	105.22	107.35	101.93	109.27	108.28	108.24	106.03	107.03	106.65	109.06	104.49	107.18
108.67	102.63	106.77	107.93	106.12	105.93	108.05	106.78	106.41	106.34	104.41	103.18	105.57	109.79	106.16	107.94	106.89	106.12	104.91	110.42	106.13	105.53	107.86	105.52	106.23	104.87	106.45	107.09	105.93	106.84	106.15	106.16	105.14	106.42	107.92	104.76	106.51	105.02	106.56	106.86	107.4	105.95	101.06	103.53	105.11	103.81	102.83	105.18	108.37	107.72
98.491	98.888	99.235	100.87	100.52	100.87	97.318	99.076	100.02	99.432	100.35	101.62	98.599	99.04	98.456	100	97.864	101.02	102.42	100.77	101.4	96.506	100.76	102.15	100.75	100.48	99.111	100.08	99.293	99.307	101.37	100.63	92.149	98.937	99.52	102.84	98.961	101.63	101.04	100.66	101.57	100.45	103.91	100.86	98.605	96.488	102.4	101.66	100.55	100.42
102.4	101.01	99.89	101.31	101.21	102.99	102.39	95.989	101.43	100.22	100.62	104.47	97.881	97.628	99.653	99.678	102.28	103.68	100.49	100.27	99.962	101.54	102.06	101.13	97.299	98.638	99.83	98.546	102.7	99.057	99.278	97.516	100.21	98.369	101.12	99.055	101.2	103.32	100.19	100.97	97.887	101.83	102.09	99.574	101.93	102.71	99.948	101.87	101.08	101.45
106.71	103.74	104.62	102.73	101.69	103.14	104.88	104.8	103.58	102.85	103.91	103.25	105.29	103.31	103.26	105.9	101.92	105.47	105.6	104.91	104.87	101.68	104.64	104.49	107.21	104.11	104.03	105.46	103.69	104.08	102.49	101.72	104.66	103.15	102.41	106.15	105.8	107.71	104.21	105.99	105.35	101.95	103.46	103.26	104.6	105.64	105.52	102.99	104.97	104.5
100.2	99.027	100.3	102.57	96.485	102.18	98.632	101.68	100.1	102.2	99.51	102.39	100.35	100.77	101.64	99.119	104	96.63	99.392	101.37	100.05	98.089	102.26	98.203	103.45	101.34	101.61	100.79	99.9	101.94	101.7	101.38	101.19	98.562	101.28	95.733	103.46	103.04	100.53	103.92	97.726	101.62	99.158	100.04	101.02	102.62	101.35	100.31	96.547	101.99
109.49	111.57	111.54	108.19	110.26	111.39	112.88	109.66	110.81	107.89	114	112.82	115.45	111.26	114.32	109.13	109.01	111.28	109.31	110.5	110.94	112.17	111.05	109.09	111.49	112.02	112.75	110.85	112.53	112.82	108.52	110.83	112.96	112.19	108.39	110.12	108.04	111.89	106.19	110.33	108.81	111.83	112.88	111.21	113	112.18	111.43	109.69	112.8	108.38
108.17	105.37	108.11	103.88	107.65	108.62	104.65	106.12	106.23	104.58	105.28	104.55	107.45	105.35	108.83	107.04	107.62	104.23	107.53	106.39	107.73	106.8	108	106.65	108.61	103.54	106.17	107	104.45	102.93	106.12	103.17	106.52	105.42	105.55	103.71	103.69	105.55	106.47	105.72	106.7	105.94	102.05	104.03	106.36	103.55	106.54	106.14	106.53	104.44
98.901	103.03	96.457	98.503	99.959	98.853	102.99	101.12	101.09	98.054	97.31	100.92	102.57	100.68	104.72	102.23	97.04	100.11	97.393	101.35	102.33	98.133	99.823	102.26	98.787	100.28	102.28	100.04	98.762	99.567	102.34	97.298	103.44	102.65	101.56	101.6	101.46	99.805	98.881	96.081	99.45	98.628	104.72	98.403	98.309	102.73	100.82	97.999	99.722	101.29
107.94	108.38	104.4	108.37	110.62	104.68	105.5	105.85	106.98	111.43	105.59	106.48	107.74	107.24	104.64	107.32	108.29	107.69	108.99	106.19	106.93	106.54	105.02	105.55	106.08	105.98	109	107.74	107.23	106.91	107.61	106.63	108.91	107.88	106.36	105.61	105.41	108.96	108.38	107.07	107.07	108.12	107.46	103.59	105.96	106.36	104.96	110.43	109.47	107.33
99.895	99.408	96.628	99.461	99.43	101.69	101.53	99.773	98.995	98.599	99.554	100.12	102.6	99.005	98.515	99.038	101.09	98.896	100.43	99.84	98.779	99.309	96.548	99.997	101.71	102.05	99.502	100.76	99.863	101.19	100.05	100.36	99.482	100.78	98.569	99.391	99.03	102.46	96.539	99.045	96.828	99.925	98.288	99.158	99.078	100.47	99.731	101.86	98.387	101.72
107.34	108.18	105.44	104.73	106.49	103.93	103.41	103.45	106.78	106.58	105.31	104.4	104.89	103.57	108.44	105.5	106.78	106.24	110.02	107.07	105.03	107.24	106.38	110.69	104.65	105.53	102.35	105.11	104.7	103.23	104.36	107.01	107.34	100.4	105.44	110.26	104.81	103.59	104.02	105.2	108.79	104.85	104.38	104.79	106.49	103.97	101.94	103.76	102.56	101.75
107.27	106.85	108.34	108.11	107.83	107.39	104.36	104.8	106.12	106.88	109.43	107.63	107.13	102.52	105.31	106.99	105.01	106.05	108.52	106.36	109.24	104.57	108.35	109.68	105.8	104.89	108.95	106.96	105.73	106.57	107.63	107.26	104.35	105.57	105.35	108.49	104.91	106.07	108.03	104.56	105.91	105.95	104.33	105.8	107.64	103.33	107.44	105.18	106.53	104.82
105.61	105.68	107.73	108.14	104.68	103.63	104.91	105.72	102.79	110.57	106.79	104.9	107.43	106.46	106.37	106.16	105.52	104.88	110.4	104.48	108.03	109.73	106.51	107.95	106.09	109.07	104.4	104.02	105.38	106.79	103.56	105.51	104.91	109.18	106.78	104.86	107.92	105.73	108.45	103.89	103.18	108.35	110.14	107.94	107.79	105.54	107.34	103.4	106.57	106.93
104.26	103.95	102.1	106.03	103.24	106.23	109.44	102.84	106.22	100.59	104.35	103.08	106.25	103.17	107.47	104.97	105.02	102.5	106.99	104.9	105.64	106.06	107.09	105.73	103.38	104.5	108.1	101.15	102.51	106.93	103.69	104.25	106.92	105.48	105.25	104.29	104.17	103.61	103.42	104.71	104.08	105.42	103.6	103.71	103.59	105.08	105.32	103.19	102.02	105.26
102.14	104.5	106.12	107.46	106.63	106.48	108.42	107.5	106.85	106.42	105.57	105.86	104.86	107.54	104.84	105.3	102.48	105.55	106.08	109.01	106.91	103.82	107.82	106.6	108.46	104.15	106.69	108.97	106.77	107.37	101.4	105.66	105.49	109.73	106.8	103.17	106.8	107.32	104.3	106.37	105.13	107.6	106.67	106.67	105.61	105.93	107.45	108.92	108.41	105.58
110.68	109.63	110.23	110.15	112.2	111.74	111.05	112.31	111.36	112.12	112.26	109.21	109.75	111.13	113.26	111.59	112.08	112.97	111.01	113.28	110.44	110.45	109.14	109.7	112.27	112.5	108.71	107.61	115.73	111.65	111.09	110.98	113.41	111.28	114.43	110.58	111.7	115.55	110.65	110.47	109.51	110.8	112.87	110.3	110.59	109.34	113.08	109.95	109.42	112.01
113.72	110.58	113.91	111.01	108.53	110.42	112.03	110.69	114.63	110.43	113.81	112.24	113.59	111.93	110.19	111.79	108.89	111.69	114.91	114.58	112.57	111.45	113.23	111.21	111.9	111.74	112.61	112.51	111.75	112.85	112.59	112.06	110.41	109.84	110.49	112.37	112.67	113.48	113	110.23	111.95	113.04	112.11	112.42	113.53	107.14	109.34	112.54	109.37	112.45
105.64	102.91	103.64	105.19	105.16	105.6	101.88	108.99	107.21	104.97	105.15	105.83	101.57	104.25	101.32	104.99	104.36	106.45	102.68	104.69	105.21	105.52	103.66	103.67	103.32	105.17	106.11	105.09	103.03	103.53	103.55	107.25	104.85	103.63	105.09	103.69	105.66	103.17	104.61	104.52	105.52	104.88	107.74	109.96	106.38	102.97	104.62	103.6	104.76	102.84
107.85	106.11	105.2	106.04	106.1	107.76	105.6	105.92	106.69	107.51	109	106.83	106.91	105.83	107.1	103.74	106.54	104.9	107.56	107.07	104.35	106.84	107.91	108.61	105.56	106.11	105.55	104.93	104.56	105.23	107.99	103.48	107.58	108.08	104.73	108.43	105.49	105.93	106.39	109.12	108.48	106.23	105.92	104.96	106.97	106.47	106.9	107.28	105.54	107.14
105.78	106.64	106.16	105.4	104.2	108.99	101.62	104.41	105.13	103.78	106.35	106.42	106.93	107.68	106.16	106.24	104.18	106.56	106.25	103.73	104.42	104.43	105.41	106.56	102.93	104.33	106.95	104.08	105.45	105.35	105.45	105.98	106.18	103.54	105.6	107.85	106.34	106.19	106.89	105.27	103.42	103.87	105.13	105.58	105.05	104.18	107.73	104.96	103	106.55
106.81	105.58	108.81	105.49	106.48	105.71	107.83	104.21	104.49	105.69	105.46	104.9	103.54	101.66	106.52	103.4	103.68	106.48	103.6	106.9	105.89	103.08	105.01	104.69	107.22	107.02	105.92	106.29	104.97	106.85	101.31	104.59	108.04	105.68	108.34	109.49	106.61	104.43	107.73	103.31	107.21	106.4	104.61	105.91	106.85	106.1	106.19	105.78	102.68	103.32
111.28	113.27	111.41	110.59	113.85	110.07	113.59	110.53	110.2	110.58	112.06	109.65	114.28	112.7	113.61	111.16	111.02	112.97	112.63	110.77	111.01	112.82	112.44	111	111.87	108.17	114.24	112.44	108.38	111.39	108.87	111.83	117.5	110.32	111.5	111.98	113.87	112.5	112.52	108.78	109.87	111.76	111.4	114.67	112.51	111.19	111.73	110.71	112	111.74
98.992	97.366	100.52	99.293	101.17	101.42	97.872	95.84	98.228	98.071	98.238	100.45	98.2	100.43	100.97	98.18	100.07	102.86	99.991	101.38	99.353	100.75	97.973	100.38	100.39	99.975	98.826	100.14	101.94	95.354	97.894	99.824	99.928	101.47	99.778	99.883	100.26	97.534	99.288	99.445	98.152	94.363	98.68	101.24	102.43	100.88	99.836	100.91	94.734	101.88
105.19	107.19	107.68	103.39	103.03	107.59	105.17	105.94	102.39	105.09	105.78	104.99	105.02	107.21	107.07	103.88	104.1	106.64	104.63	103.61	103.41	105.11	105.38	107.1	106.53	105.23	105.74	105.65	107.69	105.92	102.85	104.8	106.61	105.82	105.01	105.58	104.65	106.79	103.23	105.54	105.87	106.71	106.47	105.84	104.41	106.47	108.33	108.3	103.74	100.81
108.92	113.12	112.14	114.26	111.24	112.96	113.03	110.25	109.61	113.07	111.82	113.62	107.98	112.52	112.47	112.99	114.65	112.53	111.08	110.28	113.46	112.77	112.07	112.74	111.24	109.71	111.88	111.62	111.27	114.47	114.41	111	110.71	109.57	110.27	112.52	110.57	110.02	112.42	111.15	108.38	112.38	111.08	111.31	110.14	108.49	110.31	112.69	111.3	111.95
102.48	96.955	101.3	102.08	103.09	97.606	103.57	98.885	100.27	97.972	102.46	101.21	99.429	100.56	100.37	99.847	99.112	97.776	99.706	101.9	99.151	101.29	100.24	99.401	100.18	97.75	100.97	100.1	99.256	103.47	101.36	100.55	98.73	99.411	97.45	99.749	101.47	99.582	100.54	98.817	99.653	99.188	100.55	99.979	98.76	97.719	99.2	99.907	103.54	101.49
109.97	110.31	109.82	111.84	109.23	108.85	109.61	109	113.2	110.91	110.33	113.77	113.83	109.35	111.95	112.84	110.42	112.95	112.5	113.83	109.8	112.67	111	110.6	112.53	112.04	109.8	113.89	113.18	110.96	116.36	112.7	110.23	108.82	111.58	113.21	113.63	112.75	111.39	111.96	110.9	110.46	110.77	109.28	110.31	114.15	112.64	107.6	112.31	112.08
107.22	107.89	109.85	107.69	106.15	105.1	107.53	105.62	107.8	106.05	105.65	108.77	106.94	106.37	105.22	105.69	105.79	106.54	106.62	106.01	106.21	106.56	108	107.35	109.85	106.07	104.59	106.81	107.74	108.9	107.08	107.72	107.78	109.23	106.35	107.59	110.21	105.1	108.31	106.91	108.56	108.42	106.89	110.25	111.64	106.38	104.52	105.64	104.79	107.12
112.93	108.67	109.46	112.02	110.17	112.03	112.65	112.27	114.23	107.76	115.05	108.16	111.94	115.58	111.06	111.11	112.35	113.85	113.14	113.13	113.64	111.57	111.76	112.91	110.97	113.65	110.52	111.59	111.07	113.7	111.93	114.35	113.06	112.73	116.6	111.83	113.21	110.33	112.01	110.32	112.18	112.44	114.12	112.07	112.75	107.41	112.18	111.41	111.92	113.23
99.117	98.606	99.348	99.906	98.812	97.857	98.25	99.453	98.9	102.35	99.612	99.7	99.948	97.448	101.49	95.973	102.1	101.39	100.57	103.59	100.83	101.37	102.55	101.08	99.075	98.408	97.96	101.52	97.335	99.031	99.827	100.42	99.925	98.001	101.32	98.778	100.38	101.62	99.813	99.921	101.31	97.722	100.23	95.568	98.73	98.301	101.61	96.21	100.89	98.268
103.47	105.33	107.46	106.1	107.55	106.13	108.24	105.42	107.41	105.18	107.43	105.14	103.52	104.14	106.18	104.53	104.46	104.43	104.65	104.11	105.28	105.96	107.04	105.91	104.39	107.8	104.04	107.06	104.55	103.13	106.69	106.84	104.43	108.99	107.27	105.61	104.93	104.66	105.55	104.29	104.12	103.94	106.09	102.53	104.05	108.25	104.3	106.34	104.87	104.53
106.9	104.28	107.42	105.48	105.02	105.55	109.78	107.83	108.23	109.06	106.46	107.19	105.53	105.21	106.14	110.29	104.91	108.51	107.52	108.58	106.52	106.77	103.98	106.86	107.98	109.22	109.34	107.44	107.02	108.92	107.22	106.45	107.63	106.85	106.76	109.66	107.2	103.72	106.89	107.34	107.6	105.49	108.71	108.98	107.39	106.62	106.11	106.9	105.01	107.44
106.72	106.34	106.22	105.95	106	106.92	105.8	106.73	103.93	108.5	106.69	104.49	107.05	106.42	107.3	107.07	105.55	109.99	107.7	104.53	105.07	105.56	107.43	107.98	108.55	109.05	105.36	104.76	103.78	106.73	104.22	106.23	103.54	103.89	106.68	107.82	107.56	105.47	105.45	108.68	110.54	108.12	106.08	106.49	106.44	108.84	106.94	106.82	106.99	109.85
112.18	109.65	112.38	110.19	110.71	109.84	111.77	109.77	110.36	112.11	112.06	112.83	115.64	110.69	110.15	109.14	109.98	113.57	111.33	109.7	114.01	109.82	111.91	110.49	110.64	112.8	110.13	112.5	110.73	112.89	111.23	110.05	114.83	112.31	111.07	113.03	109.49	106.67	111.35	111.77	113.51	110.96	112.63	113.95	116.63	111.73	114.21	113.76	113.72	113.25
99.946	102.28	102.17	100.35	99.588	97.965	98.015	99.137	98.528	96.458	97.531	100.91	101.58	101.35	99.095	99.527	98.623	99.024	103.04	98.137	99.666	99.924	98.843	99.163	100.85	99.65	97.318	102.1	98.533	97.625	99.414	98.507	97.067	99.069	99.241	97.3	98.959	99.306	100.69	99.104	99.796	97.008	96.998	100.6	96.89	99.612	98.806	101.28	99.376	100.17
104.99	106.26	104.31	107.59	107.85	105.84	104.31	104.09	106.78	107.78	104.44	107.12	105.45	106.21	104.53	106.76	105.18	106.08	106.05	101.45	104.48	108.45	106.16	106.81	105.27	106.87	106.05	105	104.7	106.46	107.49	107.68	105.44	104.49	104.41	107.06	107.31	106.52	105.93	103.61	103.54	106.9	105.61	103.27	107.47	106.27	107.32	107.37	105.33	104.93
105.59	103.86	107.4	104.74	103.43	103.44	106.83	105.23	102.4	104.71	104.12	105.75	104.53	104.75	100.73	105.66	104.45	100.58	103.75	104.21	104.95	106.12	105.43	102.72	105.19	107.46	103.07	106.63	104.05	102.47	106.22	103.67	102.23	102.34	104.07	104.65	103.26	104.29	104.05	102.7	103.7	103.79	105.35	104.33	101.82	102.1	103.53	105.88	104.35	102.73
110.41	110.73	111.36	110.21	110.83	111.95	114.39	111.18	110.81	113.26	114.53	113.53	112.26	113.71	111.71	112.49	108.87	113.39	111.2	111.73	110.68	111.43	113.54	111.57	111.49	115.18	111.89	112.41	111.92	111.89	109.35	110.17	114.79	111.18	109.16	113.68	109.26	109.8	114.41	113.56	111.5	113.83	113.97	108.11	114.66	113.09	113	110.71	113.58	110.61
110.69	106.55	108.27	106.9	107.32	107.16	103.32	105.23	105.3	103.73	105.88	105.07	105.14	104.51	104.35	106.91	103.21	101.7	103.79	106.44	104.25	109.15	105.43	105.84	104.73	106.33	105.95	105.04	103.59	103.46	105.22	103.42	102.34	103.04	103.17	105.7	101.71	103.41	107.38	107.74	103.6	102.24	105.28	102.51	105.15	106.99	104.2	106.59	104.62	104.77
104.67	102.8	105.89	103.99	108.34	104.95	102.29	105.72	103.6	104.91	104.59	107.76	103.99	102.43	105.17	101.91	105.55	102.47	105.52	106.64	106.11	106.16	104.95	103.72	103.32	103.28	102.49	105.86	100.31	99.862	99.738	100.85	101.03	104.38	102.26	106.18	103.47	101.56	104.36	106.24	106.64	105.43	102.61	105.06	103.61	103.48	103	104.89	104.41	101.01
101.6	103.4	100.77	100.38	98.1	99.666	97.698	100.13	102	101.62	101.95	99.204	99.309	101.07	103.51	100.41	100.63	100.3	102.08	98.867	100.54	99.761	102.66	102.09	99.496	102.7	101.36	99.137	102.48	100.69	97.764	103.67	101.89	99.501	103.47	100.07	101.78	98.627	99.769	99.899	100.07	98.568	100.71	99.273	98.253	102.98	100.18	98.412	98.676	101.11
109.38	108.71	110.14	111.78	110.47	112.31	110.92	112.74	108.12	111.27	115.84	110.74	110.62	113.84	110.95	114.66	112.21	110.55	110.11	111.56	107.86	110.61	110.49	113.03	112.11	110.08	111.97	110.42	109.26	110.54	108.01	111.95	110.17	113.51	113.46	109.5	109.9	108.39	110.94	108.97	111.22	112.81	110.84	114.48	108.29	111	113.2	110.63	111.09	115.86
109.45	106.9	109.57	111.03	111.1	107.85	110.43	111.51	110.13	110	112.04	107.86	110.23	110.11	110.15	110.43	107.66	108.82	107.12	110.79	108.49	108.5	111.58	110.8	113.97	107.24	109.42	110.16	109.19	110.63	116.12	110.73	108.81	113.53	110.72	111.72	109.92	111.07	109	109.41	111.23	109.16	108.27	108.85	111.59	108.28	107.47	110.1	110.68	112
104.78	107.09	103.87	104.3	104.04	100.98	104.82	102.51	104.64	102.62	106.08	105.55	102.14	107.47	101.64	103.79	103.13	104.22	103.73	103.09	106.81	103.97	101.41	102.06	104.71	106.66	103.89	102.41	102.63	101.69	104.52	104.14	102.77	106.26	102.56	104.23	104.31	105.55	107.9	107.68	105.27	102.72	103.62	104.59	104.4	107.99	107.53	103.68	105.82	105.09
107.79	105.18	107.01	108.44	104.48	107.48	110.06	107.79	108.03	105.47	105.95	106.33	107.57	110.18	108.65	111.85	106.73	106.48	106.91	106	106.02	105.82	107.22	108.3	106.66	106.16	107.83	107.87	108.87	108.22	108.92	108.41	109.19	107.4	103.2	108.32	110.63	108.24	104.19	109.24	106.22	106.37	103.27	106.4	108.15	106.83	108.78	108.38	104.63	104.07
100.16	99.474	100.26	100.2	101.02	102.78	100	105.21	101.21	104.3	101.21	99.731	100.3	101.75	101.44	98.821	103.29	98.159	103.21	101.04	98.43	100.96	99.049	98.347	103.01	104.57	98.865	97.51	99.216	101.16	99.107	100.37	99.276	101.34	101.54	102.25	100.76	101.14	103.71	97.732	103.71	101.03	101.73	97.317	101.9	99.12	102.48	99.24	99.066	101.75
111.03	111.81	109.92	109.56	108.03	109.06	109.98	109.73	110.05	112.05	109.52	107.79	112.14	111.38	112.37	110.26	108.48	112.64	109.78	109.99	110.67	109.54	113.52	111.18	110.34	111.52	112.06	110.63	109.67	111.74	109.88	111.39	111.8	111.91	111.24	111.5	107.48	109.59	107.55	113.03	110.84	107.76	112.68	109.5	110.06	111.11	108.96	109.84	111.2	111.51
109.05	109.39	109.76	110.02	111.88	108.49	113.26	115.21	110.31	111.05	112.53	109.87	110.31	113.56	111.91	111.54	112.78	108.27	110.6	112.37	111.56	110.04	110.11	111.37	112.23	111.27	109.75	111.02	108.87	111.55	109.23	107.12	112.89	114.36	110.83	111.69	112.34	108.2	110.36	114.53	113.16	111.15	112.03	115.67	109.96	111.17	112.26	111.64	110.77	111.93
105.81	105.9	105.56	106.3	106.81	106.31	105.32	103.86	106.5	103.27	105.99	104.41	104.95	105.29	106.35	108.46	109.29	104.36	105.46	107	109.7	104.53	105.66	106.36	104.95	106.49	101.73	107.26	103.12	106.31	107.17	109.34	103.86	106.88	104.74	104.54	106.6	105.24	106.03	109.25	103.96	104.76	106.99	104.68	107.33	104.12	106.21	106.73	107.43	102.94
106.23	103.8	107.54	104.44	108.18	104.11	104.14	106.28	105.29	106.72	106.77	106.05	104.47	108.26	106.54	105.88	106.43	102.1	105.85	106.43	105.22	106.55	105.38	105.58	105.75	106.3	102.88	102.05	106.36	107.31	101.19	105.74	108.69	105.08	104.38	104.64	104.21	104.25	104.35	104.48	105.89	107.49	105.68	107.07	105.86	108.12	109.8	104.98	103.76	108.02
111.58	112.09	112.06	113.88	108.04	112.5	111.18	111.86	114.71	112.52	112.88	113.95	115.47	114.63	113.86	111.92	112.82	115.27	113.36	112.29	111.42	114.78	111.15	113.22	114.46	109.59	111.04	113.46	115.63	115.91	114.09	111.49	112.96	109.29	110.44	113.31	114.44	114.4	114.56	113.93	111.14	114.42	114.6	112.64	115.24	115.95	110.92	117.53	114.45	114.87
114.39	109.12	111.31	112.82	109.93	112.91	111.48	113.45	112.28	109.78	112.69	112.99	113.26	109.7	114.46	111.61	116.1	112.69	116.36	111.83	111.93	110.3	112.18	111.22	108.91	112.59	112.03	113.82	109.34	110.79	111.71	108.77	113.28	111.73	111.03	112.13	111.85	113.58	111.66	113.73	110.69	114.54	111.16	114.46	112.46	112.6	113.63	114.37	111.16	111.7
100.43	103.54	99.435	98.713	98.134	98.094	102.41	97.609	100.02	98.517	99.28	100.34	101.22	97.704	100.67	100.25	96.939	100.32	100.32	96.692	98.687	98.364	99.657	99.394	99.463	99.517	101.3	104.32	99.648	100.57	99.698	100.31	101.58	100.73	98.777	99.198	100.56	100.75	103.66	99.314	101.77	100.35	99.59	98.04	96.459	97.785	97.432	98.337	103.64	101.33
105.91	103.3	106.28	105.28	106.47	106.49	105.28	105.14	106.35	104.86	101.63	102.45	106.78	106.56	109.42	103.01	106.93	106.48	102.25	105.04	101.9	104.36	106.77	101.63	106.37	103.94	104.34	104.99	108.01	106.55	105.04	107.63	104.57	103.47	109.56	104.64	105.29	107.27	105.25	107.21	103.51	101.99	103.66	106.24	106.32	104.97	103.21	104.9	104.78	108.67
112.68	112.55	109.43	111.22	110.79	112	108.93	113.44	111.86	112.21	111.03	107.81	109.72	109.24	111.48	112.47	109.59	113.34	111.38	112.03	114.41	114.91	113.12	112.45	111.63	112.01	113.53	116.98	109.64	106.93	109.62	111.28	110	110.27	112.68	113.9	111.72	112.15	110.64	109.91	109.29	112.11	114.14	111.13	110.3	111.84	110.59	109.99	110.77	113.17
100.99	104.31	99.934	97.01	98.933	103.8	97.443	100.39	101.34	100.11	102.83	101.94	103.58	102.55	100.75	103.06	103.86	99.199	100.13	105.2	99.505	100.41	100.78	101.04	101.94	100.59	98.472	100.9	102.42	101.69	99.376	98.02	99.67	100.54	99.263	102.73	103.02	99.018	98.332	98.963	99.109	103.3	104.61	101.75	101.18	99.697	102.71	98.967	100.92	103.3
103.6	105.26	104.74	104.58	104.05	106.58	103.08	109.36	102.9	106.5	107.68	103.57	105.8	105.77	108.27	106.77	106.86	104.76	105.79	103.68	105.42	103.84	107.08	105.76	104.27	102.8	106.84	102.99	105.48	103.8	104.49	103.34	105.2	106.83	107.19	103.59	105.74	106.34	105.03	106.09	105.69	101.68	105.35	103.91	110.51	106.31	104.58	105.23	105.86	104.39
109.99	110.71	113.23	109.3	112.07	112.44	113.11	113.62	110.62	114.23	112.37	111.53	112.12	110.09	115	112.7	113.43	113.97	110.69	109.57	115.27	111.4	110.64	110.02	114.36	111.31	111.53	111.23	112.54	109.64	111.72	112.35	112.14	113.9	111.97	111.37	110.21	113.44	108.85	115.38	109.65	111.5	112.45	111.69	112	110.8	113.69	115.23	114.22	110.66
105.74	108.18	104.99	105.18	103.31	104	104.2	101.05	104.69	104	106.44	102.33	101.79	106.62	107.41	108.36	104.59	105.95	104.73	105.87	105.74	103.35	108.05	105.34	102.47	106.28	107.38	108.68	104.45	105.79	106.91	103.23	104.41	105.8	106.05	108.3	106.4	106.37	104.47	106.77	107.16	107.65	106.56	109.68	105.16	102.91	106.54	107.86	108.83	107.44
105.81	105.93	101.93	104.59	107.63	102.47	106.67	106.24	104.9	106.39	106.25	105.08	105.91	104.38	106.72	107.32	108.49	101.03	105.86	105.14	108.8	105.75	105.25	106.75	106.01	108.31	106.06	101.95	108.15	104.35	102.5	105.71	102.99	106.01	106.01	102.73	106.43	105.96	106.16	104.63	104.37	104.69	105.45	104.64	106.53	105.26	104.09	104.26	105.41	104.26
107.84	106.45	105.85	105.37	108.98	105.66	106.55	106.27	104.37	104.01	105.08	104.24	105.74	106.85	103.65	103.7	107.1	105.96	107.4	105.73	108.76	104.81	104.15	106.7	101.46	103.15	103.94	101.86	104.13	105.44	104.74	104.16	106.14	104.59	104.5	104.17	106.02	107.24	106.22	108.18	104.92	105.21	105.82	103.77	105.38	107.54	104.65	106.91	105.68	102.49
106.35	103.09	103.25	105.53	107.86	102.22	103.67	101.97	107.1	106.35	105.43	104.05	106.2	101.68	106.73	105.66	103.75	106.49	104.58	106.17	103.36	103.81	102.31	105.84	107.3	102.53	103.6	104.89	105.61	104.78	105.16	106.04	106.14	104.86	103.98	106.48	104.99	105.54	106.03	106.38	101.53	102.63	102.35	107.25	109.63	101.53	108.2	107.32	104.73	104.81
108.2	110.55	113.1	107.6	113.23	108.35	113.11	109.59	111.09	112.03	108.02	111.02	113.39	110.68	111.83	114.52	116.41	107.91	113.98	114.25	110.41	112.35	110.42	113.15	112.12	107.12	107.85	107.28	111.2	108.97	109.18	112.86	113.06	113.67	110.91	113.76	109.57	111.07	111.03	112.34	112.96	116.51	112.6	110.46	109.29	112.51	110.28	109.93	111.89	113.65
107.27	105.99	105.76	106.24	108.85	104.97	101.15	105.38	107.41	108.28	102.31	105.43	105.03	105.9	104.89	106.8	106.61	104.29	105.02	106.78	104.75	107.01	107.46	104.69	103.18	105.49	105.04	101.92	104.3	106.6	106	107.02	105.2	106.16	107.13	105.82	105.39	105.31	105.44	103.6	104.65	105.11	106.31	105	104.44	107.01	107.23	103.95	105.92	104.59
103.96	103.06	104.41	104.35	107.53	107.57	105.5	107.56	105.49	104.99	102.44	105.75	106.01	105.77	108.86	105.81	105.1	105.78	106.09	108.88	107.6	105.21	107.04	105.4	105.26	106.6	103.82	101.88	109.31	105.13	105.34	102	104.74	105.45	105.51	108.21	104.31	106.44	106.44	105.29	106.57	106.53	104.67	104.29	105.05	106	105.77	104.43	104.33	105.25
104.98	104.08	108.71	103.39	103.04	105.39	103.32	107.2	105.08	105.27	104.39	104.63	103.73	103.3	105.42	103.7	108.2	104.13	107.86	104.81	105.31	105.09	104.8	103.44	103.76	103.45	103.62	102.46	107.92	100.99	103.81	103.77	107.08	106.53	104.65	104.54	104.44	104.3	105	106.42	106.12	104.32	102.4	105.06	103.47	103.43	102.57	103.95	103.44	105.7
104.64	104.77	105.25	104.73	102.47	106.74	104.7	101.33	106.53	102.01	105.93	106.99	104.12	103.77	104.41	105.25	106.36	107.68	105.14	105.97	105.59	109.38	107	101.03	101.91	104.73	106.19	106.35	105.48	103.98	105.4	106.73	104.84	108.34	105.44	106.23	108.93	106.36	102.93	106.36	108.88	105.61	107.65	103.19	107.74	104.76	106.84	106.35	103.74	103.29
101.8	99.911	98.399	98.638	97.584	98.642	96.643	99.295	102.54	98.187	99.495	98.628	99.657	102.39	99.318	101.4	102.8	103	101.37	99.287	99.028	100.58	101.95	102.26	98.959	96.069	100.36	96.14	98.043	101.33	99.787	97.371	99.93	99.649	96.658	101.38	96.866	101.39	98.626	99.269	102.25	98.702	100.6	98.651	97.819	97.77	98.502	97.878	100.79	97.338
111.75	110.45	111.03	109.75	113.07	110.57	112.19	109.53	111.71	110.54	109.66	107.95	113.87	110.9	111.28	109.27	109.03	111.39	111.25	110.06	111.37	109.54	110.9	115.39	110.74	107.71	108.45	113.03	113.44	111.88	111.28	109.53	110.7	107.6	113.72	105.5	113.21	110.18	110.83	108.7	111.12	108.95	110.5	109.26	109.92	111.89	109.88	111.99	113.79	111.92
111.33	111.76	110.78	110.58	108.63	109.76	108.84	112.09	111.81	112.27	114.47	111.99	111.55	113.07	110.03	114.27	113.25	111.49	109.33	109.57	111.55	112.87	109.68	112.36	109.19	116.08	112.86	110.28	111.66	113.67	107.94	109.57	112.62	110.85	113.43	113.14	112.57	110.28	112.49	111.87	111.93	108.44	109.67	109.55	112.35	109.4	111.84	110.66	113.19	111.68
103.7	107.26	106.88	102.58	103.31	104.71	107.55	105.32	106.58	103.21	107.09	106.14	109.62	104.72	104.74	106.59	108.07	103.51	106.87	104.29	105.24	108.48	103.76	104.58	105.87	102.97	105.66	106.36	105.1	106.89	105.64	106.84	104.39	107.06	106.59	101.76	105.96	102.36	107.52	107.39	103.94	105.81	106.38	105.18	106.4	106.69	108.02	103.66	104.34	103.87
107.95	107.31	108.22	105.12	104.68	107.9	107.75	102.63	104.92	107.9	106.37	106.47	104.44	107.54	109.71	107.72	103.64	108.01	108.05	106.58	106.78	103.71	104.46	107.53	108.56	104.96	105.69	107.12	109.54	102.67	105.38	104.67	107.71	106.66	106.24	103.82	107.76	107.71	103.6	106.4	104.68	107	105.42	108.32	107.34	107.34	107.19	107.85	107.54	108.31
110.67	107.13	112.21	112.58	112.78	110.25	108.31	109.79	110.62	106.99	107.97	107.28	109.94	112.44	110.35	110.04	109.58	111.81	108.57	109.52	112.45	109.58	111.37	109.5	108.6	110.61	107.75	110.71	110.96	108.91	112.57	108.4	110.23	109.32	111.55	112.99	111.01	109.57	107.2	111.14	108.84	111.52	114.87	110.53	106.65	109.52	110.42	109.01	111.33	109.17
100.04	101.19	100.59	98.104	102.81	105.78	102.63	97.934	100.76	102.28	103.05	98.743	100.73	101.36	99.894	100.73	101.21	105.1	102.51	104.81	101.55	99.651	99.322	100.83	100.56	99.417	99.422	99.584	99.701	103.08	102.3	101.4	102.39	104.03	99.003	101.71	103.88	102.56	99.219	98.423	102.85	100.8	100.13	101.36	103.09	98.953	103.9	100.29	97.121	104.38
106.44	108.07	106.51	101.93	105.46	105.79	104.78	106.17	109.59	103.98	105.59	106.17	106.33	101.48	102.94	104.95	107.42	104.2	105.18	104.74	106.97	104.7	102.41	105.06	104.36	105.58	106.56	103.57	105.54	109.42	105.14	105.85	106.77	104.5	105.24	106.98	106.74	109.13	103.47	105.37	104.7	104.56	107.73	108.17	105.94	103.19	106.47	103.86	105.79	105.92
113.21	111.11	113.86	113.6	111.75	111.53	112.61	111.3	112.36	112.93	113.47	113.3	112.2	112.05	109.07	110.48	112.33	110.69	114.25	110.71	111.29	111.09	112.67	113	111.43	113.64	112.98	112.11	113.74	116.02	112.56	111.01	112.37	112.88	110.2	114.79	112.01	110.83	113.07	111.35	111.16	109.75	111.23	110.79	111.26	113.52	113.3	113.78	113.83	112.51
102.48	107.03	104.28	104.77	108.37	102.51	105.77	104.4	106.95	106.7	107.64	108.1	107.23	108.61	108.84	105.74	105.13	107.17	106.06	108.24	110.09	105.16	106.86	106.05	105.92	105.22	108.61	106.7	105.97	106.8	107.12	106.47	108.56	107.78	105.08	106.98	105.74	105.42	103.08	107.72	106	106.31	107.05	109.37	105.38	105.86	106.92	105.48	106.27	105.14
105.75	108.89	105.61	104.88	104.57	104.03	106.83	108.19	107.49	105.7	109.41	106.52	109.49	103.76	109.07	106.1	106.35	106.51	108.04	107.13	105.79	104.03	105.96	105.36	104.01	104.33	105.72	107.45	105.96	107.8	107.35	106.36	106.73	107.66	107.51	107.71	103.76	107.13	109.93	107.87	106.79	108.12	104.79	107.48	103.87	106.45	105.26	102.97	104.72	103.83
100.22	97.924	99.453	98.177	102.12	101.44	101.8	99.888	99.341	100.56	97.49	102.06	96.783	101.12	98.882	100.39	102.7	100.81	102.12	101.28	99.651	98.17	100.42	102.51	101.45	101.96	97.63	98.51	100.11	101.55	95.503	98.606	100.09	96.114	98.672	96.344	99.847	98.718	100.14	98.295	100.76	99.7	95.853	101.58	102.31	98.578	101.34	102.22	98.845	100.04
101.26	99.41	102.82	99.92	101.85	98.889	100.55	102.5	103.29	101.75	100.44	99.584	100.27	102.8	99.849	96.987	99.652	102.2	100.8	97.638	101.6	103.01	99.749	102.58	98.055	100.64	101.62	102.94	99.203	100.61	99.848	98.83	99.151	102.56	99.998	98.098	100.68	102.2	101.2	102.37	101.04	103.43	101.83	100.8	99.954	103.27	102.49	99.57	102.23	100.22
102.67	107.35	103.2	105.96	108.7	105.31	103.9	103.02	105.92	103.64	103.45	105.12	107.02	104.79	105.77	106.59	105.47	107.98	104.41	104.29	106.58	107.76	106.45	107.01	102.69	103.06	106.51	104.09	105.62	105.52	104.92	105.74	105.93	104.48	105.48	107.06	105.6	102.16	105.54	106.2	106.36	107.1	103.82	106	103.59	105.71	107.63	107.28	107.43	106.56
105.7	106.27	104.57	106.15	107.62	102.23	107.99	107.1	104.96	108.09	103.29	106.83	105.6	106.28	104.3	108.74	106.75	108.28	105.97	105.38	106.49	108.17	106.13	106.58	107.09	106.21	104.39	105.02	110.45	106.43	105.85	103.4	106.59	105.75	107.83	108.65	108.28	110.19	105.88	107.01	104.24	105.71	105.75	103.1	107.88	104.85	105.65	103.3	107.82	106.35
105.29	106.43	106.16	105.79	104.36	108.04	108.76	107.23	108.5	107.62	105.38	105.21	106.65	104.49	105.32	108.68	107.79	106.72	108.67	110.69	103.94	107.75	106.9	107.92	106.6	107.82	108.34	110.3	107.81	110.19	106.68	107.37	105.81	107.23	104.84	107.23	107.61	107.42	105.89	108.35	107.59	105.64	107.12	110.43	105.25	108.44	105.23	106.76	107.55	107.16
113.72	114.12	111.52	116.65	114.29	112.25	111.97	111.15	113.81	113.12	111.59	111.83	110.97	107.87	113.48	113.37	113.35	112.17	112.49	115.16	114.95	111.59	112.01	114.94	111.66	112.75	114.64	114.02	113.62	114.48	115.23	112.43	114.08	113.9	114.81	115.05	114.59	112.81	113.03	114.97	111.35	111.44	114.16	115.33	112.21	110.62	113.23	111.77	110.14	114.83
111.6	112.66	111.76	110.96	111.9	109.46	113.05	111.12	109.77	106.48	111.82	110.12	110.91	112.53	109.53	110.71	114.96	109.39	110.66	114.47	112.82	112.08	112.26	111.25	113.71	109.82	109.5	113.45	110.74	114.35	112.91	111.65	111.19	109.56	113.33	112.36	111.92	111.73	109.77	109.14	110.61	110.06	111.64	112.04	111.71	110.78	110.13	106.68	110.91	111.09
113.19	112.41	112.28	114.33	109.83	112.62	111.16	112.85	112.08	114.33	106.38	113.3	109.74	109.75	112.97	109.57	107.9	109.76	113.41	110.39	111.91	109.95	116.71	114.1	111.87	110.83	112.82	107.55	110.13	113.55	112.42	108.22	112.18	113.62	109.8	112.29	111.28	109.49	111.27	113.59	112.01	112.7	112.04	111.27	112.39	110.41	111.17	114.11	113.4	114.58
99.711	101.82	102.06	97.043	102.29	99.702	99.761	101.63	99.271	97.552	98.603	98.733	100.91	100.34	99.345	100.83	99.907	99.639	99.219	98.662	99.698	99.62	99.226	96.514	100.69	100.65	97.239	99.514	100.17	101.17	98.685	99.61	98.907	100.41	97.72	98.876	98.328	101.36	99.662	99.74	98.157	99.455	95.935	99.837	98.169	100.52	98.553	97.504	101.49	100.71
106.69	104.92	106.88	105.1	106.29	104.74	105.25	107.46	103.23	105.61	106.5	108.34	106.17	105.5	105.17	106.36	105.09	107.73	105.91	107.1	107.54	109.74	107.08	105.13	106.28	102.42	104.69	107.66	107.62	106.74	108.29	104.24	102.98	103.47	106.22	106.2	105.79	105.81	106.95	110.73	107.6	105.74	105.99	103.26	106.46	107.82	103.92	104.36	107.39	105.69
98.491	101.12	98.944	101.06	99.124	99.107	100.09	100.5	98.616	100.73	98.904	99.093	97.856	100.26	100.16	100.2	97.322	100.26	101.52	101.87	103.08	102.28	100.09	100.44	101.17	102.49	99.699	98.284	97.332	97.819	100.22	100.28	101.1	100.82	99.684	98.928	96.519	102.02	98.826	99.284	99.819	98.408	97.826	100.16	97.86	98.428	100.01	100.18	100.64	98.015
108.94	107.93	108.15	105.37	105.25	106.49	105.85	109.49	106.38	107.7	109.22	108.41	108.22	106.29	106.44	107.19	104.59	106.03	108.84	106.21	106.51	106.57	106.31	106.83	109.97	107.68	106.32	105.8	106.03	106.04	108.85	106.8	105.88	105.93	106.47	108.02	106.86	105.34	107.33	105.36	106.34	103.54	106.13	105.53	105.55	107.87	103.91	107.1	107.35	106.99
104.65	105.92	103.13	105.5	106.22	107.49	104.77	103.96	105.59	103.97	107.28	107.83	106.07	104.25	104.35	104.45	105.61	102.07	104.37	106.4	102.68	105.38	104.7	107.16	105.02	106.56	105.51	104.27	104.17	108.16	102.93	107.21	104.49	105.89	104.74	105.32	107.64	105.14	107.38	105.7	106.1	102.58	105.9	106.33	105.68	104.56	106.67	105.72	102.82	103.55
109.5	106.24	105.55	106.21	105.24	103.34	106.47	102.8	105.83	104.67	103.6	107.54	101.95	103.68	104.57	105.18	106.76	105.39	103.81	103.74	107.13	106.6	104.15	105.6	106.57	105.95	107.34	108.71	104.54	108.86	103.15	105.55	105.38	106.74	107.8	104.53	107.87	104.41	102.98	106.5	104.67	107.42	101.86	110.29	107.36	106.33	106.98	107.37	104.89	106.76
107.95	106.06	107.88	106.17	105.19	105.13	104.53	108.26	107.55	106.85	105.35	105.07	107.05	106.8	106.24	104.45	106	107.78	107.46	107.37	104.49	105.26	110.53	103.81	106.02	106.88	106.46	106.83	104.82	105.53	105.2	106.56	104.38	106.71	104.71	106.11	107.76	105.61	105.69	108.37	103.25	105.38	107.13	103.74	108.94	104.74	107.08	105.25	106.35	106.92
106.38	106.49	106.82	104.38	107.64	107.23	104.58	105.04	102.87	103.17	107.65	107.82	105.09	103.98	103.97	104.93	102.35	107.59	102.15	107.17	103.78	105.31	104.94	104.61	102.34	102.87	106.34	103.38	107.62	106.94	106.61	104.36	103.18	104.11	106.76	105.56	106	103.38	105.67	108.13	105.29	103.98	107.96	108.01	105.01	106.55	107.41	108.76	104.74	101.27
106.36	104.71	108.08	103.01	105.88	106.6	106.75	106.22	105.39	104.28	106.73	103.33	105.97	105.56	103.5	105.78	105.56	108.45	103.2	106.4	104.53	104.53	107.43	107.75	106.51	104.21	106.12	106.71	106.89	105.27	107.92	106.56	106.28	106.81	106.36	106.56	104.51	104.81	108.61	104.34	105.06	105.59	103.24	105.89	108.84	104.33	102.35	106.08	103.4	105.82
106.72	109.78	107.3	106.54	105.4	104.52	103.3	103.39	106.81	105.15	103.16	105.02	103.57	106.4	101.54	105.44	106.6	103.73	105.78	100.44	102.85	106.3	107.33	104.89	105.35	108.89	106.09	104.33	105.39	104.11	106.28	108.45	105.82	101.91	107.25	106.07	104.89	104.26	100.53	103.17	106.86	103.6	105.66	106.18	103.42	104.97	110.26	106.26	107.06	103.96
108.71	109.03	105.02	110.1	110.52	105.48	105.1	107.66	107.38	106.41	103.88	106.91	107.76	104.97	111.14	105.7	105.96	107.19	106.25	105.35	106.69	106.94	109.57	105.86	105.37	106.66	108.38	106.2	106.12	105.67	105.7	106.46	104.27	105.44	102.92	103.48	106.47	108.13	104.91	108.86	106.29	107.88	106.66	106	102.77	105.79	109.35	107.32	104.74	106.47
108.89	106.14	106.32	105.85	105.68	105.15	105.27	108.68	106.43	103.85	106.71	105.82	107.3	107.13	105.95	109.57	107.48	107.45	104.26	105.84	105.02	105.97	106.83	104.06	106.23	104.59	107.19	103.53	106.2	105.62	107.11	109.39	103.42	105.89	109.07	107.62	107.18	104.47	105.5	104.57	109.1	108.07	107.5	108.66	108.1	104.88	105.29	107	105.66	106.85
101.34	100.95	100.71	97.733	99.533	99.165	103.48	103.63	99.857	102.63	100.09	100.01	100.83	100.87	100.14	98.475	102.49	97.701	99.259	103.02	100.63	104.31	95.471	100.33	97.307	100.51	98.298	103.17	100.35	101.39	99.847	102.85	103.62	100.75	100.22	100.46	101.76	104.4	99.885	99.593	98.785	101.34	101.84	104.57	101.26	100.33	100.46	100.99	103.63	97.775
112.58	110.95	111.83	112.59	110.13	110.28	114.25	111.53	111.83	108.31	110.08	111.83	108.52	110.4	112.98	112.92	111.42	109.85	111.73	112.41	110.7	110.52	111.78	113.81	111.84	112.52	109.51	110.22	112.09	114.08	112.95	111.66	111.91	113.49	109.49	111.71	112.01	110.02	111.57	111.69	115.83	109.74	112.79	110.02	115.03	108.62	112.68	112.9	114.15	110.06
105.21	107.55	104.52	104.75	103.66	108.71	105.92	105.9	106.82	104.07	105.05	103.91	103.37	107.27	106.45	105.19	107.09	103.59	105.51	103.22	105.57	103.42	108.68	108.54	106.84	105.05	107.06	105.61	105.59	108	106.46	107.33	101.52	102.11	108.46	105.41	104.24	109.33	105.98	106.76	105.91	108.04	104.83	104.1	103.72	107.84	103.83	108.05	107.17	105.43
105.2	106.06	105.83	109.3	104.71	106.89	104.55	105.52	103.87	104.47	105.36	104.36	105.39	106.43	106.77	106.1	105.39	104.19	104.39	106.23	109.65	105.9	107.15	105.6	104.32	104.25	103.09	106.22	101.64	105.56	108.66	105.6	103.69	106.18	103.6	106.36	107.61	110.59	109.11	103.67	107.61	104.61	105.49	105.16	106.15	108.59	108.25	106.37	107.48	106
106.25	106.88	105.69	104.79	106.65	107.2	107.22	105.47	105.97	107.26	105.54	106.63	107.55	103.06	106.53	103.17	106.02	105.67	107.52	107.1	102.62	105.58	106.06	105.02	103.35	107.82	104.57	107.06	105.96	101.49	104.99	105.59	106.28	105.85	103.08	107.5	103.34	103.96	107.93	105.45	107.88	107.19	103.22	106.73	105.13	105.05	107.91	107.12	106.13	106.35
105.98	106.92	106.19	104	104.89	106.33	109.02	104.94	107.91	106.28	103.96	105.6	103.65	105.89	106.06	108.24	108	105.47	103.96	108.42	105.38	104.75	107.41	107.94	103.1	109.26	108.21	107.6	107.17	102.83	107.87	106.46	104.25	104.68	106.77	103.6	104.37	106.63	107.76	104.11	107.02	105.35	104.6	106.76	107.75	104.61	104.65	103.47	105.78	103.55
100.88	100.83	99.159	101.04	98.803	101.99	101.09	101.09	105.95	100.14	100.29	103.49	99.842	101.27	99.917	99.646	101.34	102.77	99.179	97.81	97.656	102.28	100.33	100.07	98.958	100.33	101.02	96.528	99.53	100.47	98.308	100.76	100.56	101.03	98.549	99.36	98.387	102.9	99.231	100.08	102.56	98.785	103.89	98.167	98.985	96.55	99.116	103.19	97.509	102.3
112.29	110.81	112.24	110.55	117.28	114.51	114.7	111.06	114.84	114.74	110.94	111.61	112.05	113.61	110.2	109.49	111.14	113.3	111.98	112.39	110.85	111.54	112.79	112.52	111.14	113.11	111.88	111.44	112.68	110.82	111.65	113.84	115.25	110.57	112.01	113.29	112.54	108.17	113.55	117.67	109.99	112.62	113.07	113.2	112.46	113.95	114.5	114.02	112.35	113.04
110.68	115.02	114.86	111.53	114.27	109.62	114.25	110.81	111.16	111.32	111.78	112.84	111.69	113.87	111.62	110.84	112.55	110.96	112.56	114.68	110.12	112.9	112.36	112.19	110.62	112.03	109.79	111	113.76	112.14	112.8	111.77	109.22	112.05	109.71	112.96	109.78	115.47	109.26	111.28	109.72	111.02	107.9	114.89	113.32	112.66	111.88	114.06	110.73	112.94
110.61	112.28	113.77	113.27	113.82	111.44	111.4	110.21	110.79	113.24	111.44	112.32	111.2	112.94	112.48	112.68	111.12	114.14	113.8	113.09	112.82	108.11	110.06	113.28	114.17	114.34	109.97	109.09	113.28	112.76	110.97	112.94	113.55	113.51	110.06	114.68	115.45	112.83	113.39	112.64	111.17	110.24	113.47	112.93	114.24	113.84	108.83	112.48	112.03	113
104.38	105.29	107.45	105.76	104.47	102.1	108.03	108.5	103.27	105.89	105.04	105.25	106.47	107.37	106.76	107.6	105.62	103.12	106.46	108.67	109.59	105.67	105.75	105.3	104.65	109.39	107.39	105	102	105.93	108.94	105.3	104.87	103.35	107.57	107.08	102.24	105.61	103.66	102.64	108.04	105.23	100.94	102.51	107.38	105.5	109.44	106.55	106.3	106.94
105.96	105.32	106.71	105.86	108.7	109.19	109.44	110.63	105.68	105.96	109.9	107.39	110.03	103.56	105.02	110.07	107.7	107.82	103.82	105.86	106.42	104.44	104.13	108.78	106.18	105.17	103.08	102.69	108.37	104.68	105.05	103.91	107.81	109.96	109.29	107.98	106.23	106.67	106.88	106.63	108.4	106.47	109.3	106.56	106.16	106.12	110.6	108.04	106.32	107.55
113.56	111.7	111.3	110.86	110.02	110.93	107.53	112.15	108.56	109.65	109	114.05	112.83	108.75	110.64	108.86	111.66	113.38	109.77	112.09	114.74	109.64	112.94	111.35	111.05	114.82	110.46	112.73	111.53	110.96	110	109.33	110.54	108.86	111.19	111.88	114.74	112.4	112.09	111.83	109.88	110.61	106.71	111.68	113.74	110.78	110.35	113.16	111.91	113.48
103.01	105.78	105.64	103.54	103.92	104.75	107.15	104.16	103.47	101.47	106.3	105.15	104.56	103.77	107.3	106.93	106.11	104.11	106.13	103.16	106.82	104.44	106.16	104.39	103.04	106.71	103.87	105.77	105.07	106.09	105.48	105.68	104.82	104.5	106.25	103.73	104.12	105.54	102.74	107.95	106.83	104.17	102.94	105.33	105.42	107.18	106.06	103.33	105.29	105.61
104.42	104.04	106.43	108.29	106.77	108.45	109.56	109.47	107.14	105.16	107.13	107.28	106.83	109.35	104.25	107.55	107.22	109.36	105.09	105.15	108.61	108.67	108.48	104.65	108.12	106.95	104.51	108.15	106.06	106.57	107.35	104.39	109.62	105.43	107.61	107.42	105.45	103.2	106.69	107.6	107.9	105.88	107.62	106.07	107.64	106.9	104.05	107.3	106.11	106.96
113.15	110.65	113.3	110.96	113.71	112.52	110.9	111.11	111.99	111.51	115.39	109.44	112.15	110.2	116.8	114.04	111.15	110.31	114.82	107.65	112.84	111.39	111.49	113.67	110.72	111.07	112.19	114.3	111.35	109.51	113.6	111.59	111.34	114.21	113.14	113.5	110.16	110.23	112.66	109.61	112.01	113.54	111.7	115.65	113.98	111.06	114.14	111.9	113.05	110.24
105.44	105.88	106.12	110.66	109.42	105.52	108.6	108.59	108.83	105.6	103.87	105.34	103.24	104.86	106.26	108.14	107.72	106.45	107.32	107.24	106.7	104.61	108.05	105.13	104.1	106.01	107.15	107.16	105.87	107.68	108.09	109.76	105.52	105.18	103.43	105.88	104.07	106.8	107.55	106.24	106.61	105.05	107.3	108.63	109.6	107.03	108.85	106.32	105.67	106.82
107.8	106.77	109.87	106.08	105.95	106.8	108.22	104.27	108.54	104.98	104.99	105.82	106.59	106.43	105.75	106.5	103.91	105.07	105.76	108.14	107.04	105.56	105.39	107.76	106.98	107.42	107.08	107.25	105.55	102.95	107.74	108.85	108.89	107.46	106.69	108.74	105.1	105.77	106.78	109.36	109.21	103.57	105.06	105.89	105.23	107.56	106.46	106.98	102.88	106.64
106.16	103.19	104.53	105.23	107.23	103.6	106.37	104.11	102.2	103.68	104.33	105.04	107.01	108.3	105.44	103.8	103.59	102.64	104.6	107.6	107.51	105.51	108.64	103.92	103.92	106.21	105.53	107.73	107.51	106.64	103.31	107.62	101.84	104.55	106.72	106.73	106.68	105.55	106.28	106.78	104.09	104.81	104.22	106.59	106.93	104.28	106.78	103.52	109.36	104.27
111.56	115.04	111.6	112.36	111.19	113.9	110.55	112.39	112.78	114.23	112.11	113.65	111.16	112.14	112.08	111.08	111.37	112.46	111.9	110.87	110.63	110.02	111.49	115.5	113.99	111.46	113.35	111.45	114.28	112.18	111.84	111.01	111.05	113.65	111.22	111.71	114.34	113.35	116.21	112.82	112.39	111.92	109.89	115.23	112.47	110.59	112.15	112.08	114.43	112.08
104.95	106.14	105.92	105.02	105.59	105.95	103.26	105.89	107.5	110.07	108.38	107.65	107.23	105.62	111.51	104.02	103.49	103.94	106.72	105.77	107.84	107.5	104.97	107.32	105.18	108.21	106.85	108.81	108.51	106.91	107.43	105.93	106.59	108.33	105.8	103.88	105.18	103.23	106.42	106.13	106.78	107.32	108.87	105.91	103.52	103.98	107.87	106.04	109.31	104.01
108.27	102.98	105.87	106.7	107.01	109.18	106.6	104.88	108.39	104.37	106.06	105.74	104.72	108.03	105.65	105.73	104.23	106.79	104.71	106.48	105.07	105.33	108.5	104.06	104.47	105.22	105.88	106.19	105.69	105.84	103.41	108.86	106.27	104.99	107.8	103.57	104.52	107.55	104.97	104.7	107.44	108.58	101.65	103.81	109.45	105.54	104.15	105.43	104.45	107.31
108.24	110.38	114.62	110.27	112.78	114.31	111.88	109	113.14	110.34	112.01	112.25	109.31	111.2	112.75	112.14	109.89	111.49	112.04	110.59	109.77	109.1	110.92	109.16	113.53	112.43	111.92	110.72	115.42	110.42	113.18	109.25	112.07	111.41	112.4	110.55	107.94	111.61	108.59	109.79	110.01	112.52	110.5	112.76	110.56	111.15	107.95	112.92	109.99	111.87
102.15	101.42	99.379	100.28	101.79	102.9	101.23	100.09	99.022	99.242	102.68	103.09	98.102	98.129	101.69	101.37	102.23	100.58	100.85	101.47	101.88	99.46	101.68	100.91	102.75	99.874	99.235	100.85	99.943	98.578	96.925	102.08	101.23	98.094	99.386	102.38	103.93	99.601	101.74	100.69	104.1	100.11	95.576	101.89	99.742	101.37	103.3	99.828	98.498	101.35
110.97	113.14	109.58	111.21	114.32	112.28	114.2	109.34	113.23	112.15	109.39	113.3	110.69	112.99	112.22	110.4	108.25	108.87	111.41	110.71	110.72	115.67	113.85	110.37	110.68	112.32	112.65	113.17	110.86	110.27	110.94	112.09	113.54	111.53	110.95	111.82	107.7	111.8	112	110.13	112.5	114.69	110.67	109.76	111.24	108.42	108.23	109.75	108.15	109.61
106.78	107.05	105.43	105.63	108.63	107.5	106.17	107.63	103.54	104.42	106.12	107.58	107.8	108.05	106.63	106.5	106.12	106.6	105.35	107.11	107.48	106.1	107.56	108.72	107.39	105.29	110.88	110.08	104.39	105.83	107.58	107.88	108.58	109.05	106.97	103.89	104.5	107.24	105.6	108.1	103.54	107.63	109.22	106	106.18	107	107.37	105.48	106.4	105.26
102.41	105.14	104.65	109.28	106.87	105.1	106.45	105.06	105.72	105.16	105.95	106.55	105.76	107.78	102.95	105.43	105.32	104.55	103.32	102.83	105.62	103.39	107.97	107.35	104.89	104.12	106.96	104.24	104.63	107.27	104.54	110.06	101.28	105.55	105.27	107.42	105.76	104.01	105.21	107.43	105.19	105	106.49	106.07	105.02	103.59	105.02	104.82	106.68	106.84
105.86	105.35	106.93	107.82	107.95	105.64	105.51	106.65	105.83	109.61	105.99	109.41	107.13	108.67	103.77	106	106.72	107.2	104.5	103.54	106.61	103.86	106.22	103.62	105.31	106.12	106.51	107.47	106.13	105.44	105.73	104.45	105.9	104.6	105.11	107.76	104.06	108.76	109.03	106.12	104.94	103.99	104.57	108.46	108.22	103.68	107.17	104.99	108.07	105.42
104.5	104.8	102.86	104.06	102.66	104.38	102.41	106.5	103.1	110.09	104.11	103.12	102.69	104.6	106.01	100.39	104.97	105.37	103.85	105.96	104.89	105.93	107.39	106.7	104.15	102.69	104.06	104.49	103.59	103.42	104.99	106.64	106.08	102.6	104.4	103.83	101.7	103.64	103.74	102.94	103.69	106.66	103.09	101.84	104.62	104.66	103.13	104.22	102.11	103.37
97.969	99.289	99.489	97.761	98.328	99.932	99.035	99.744	102.16	101.82	102.08	100.83	101.45	101.37	97.296	98.9	95.032	102.04	98.837	98.176	99.852	100.37	98.264	98.728	102.5	98.165	96.018	101.39	98.052	99.975	96.275	99.553	100.4	99.118	100.79	99.964	100.81	99.341	101.32	99.498	100.03	101.44	100.83	98.589	100.96	101.07	100.44	99.696	98.819	98.139
102.68	105.87	103.53	108.01	105.27	107.11	106.14	106.83	106.92	106.82	106.29	106.18	103.79	107.1	105.85	105.58	104.76	104.88	105.42	105.34	103.97	105.9	105.27	105.75	104.03	106.75	106.91	103.46	104.26	105.33	107.05	103.72	103.78	101.44	102.15	104.06	106.69	105.9	107.56	103.08	103.98	106.58	108.09	105.79	106.14	106.24	103.62	108	105.44	102.88
105.31	105.07	103.72	105.99	105.59	108.39	103.24	102.92	103.24	105.09	106.32	104.32	105.43	106.74	106.37	105.53	104.68	106.11	102.4	102.97	104.51	105.52	108.11	105.09	103.71	104.15	104.3	106.23	105.69	103.95	105.31	102.31	103.73	105.49	105.99	106.55	109.33	103.79	107.15	102.61	107.33	100.16	106.63	103.59	107.46	103.67	104.47	106.27	103.38	102.43
111.22	111.65	108.81	109.66	111.6	108.58	110.12	112.36	108.98	111.98	109.92	110.08	111.7	111.07	110.53	111.9	110.44	112.2	111.5	112.27	110.41	109.69	112.29	111.78	112.62	110.09	107.88	109.6	111.1	109.94	110.23	113.46	112.86	110.58	107.47	108.58	112.45	108.34	108.7	109.83	111.84	110.13	110.37	109.1	111.6	108.08	109.91	111.7	107.49	111.58
103.15	102.89	106.68	105.36	106.78	102.05	100.27	102.65	104.11	106.56	101.87	101.9	103.26	103.06	103.24	102.87	102.4	102.9	102.43	104.45	104.13	107.25	100.48	103.57	104.85	104.37	103.02	105.75	103.79	104.1	104.75	105.3	104.3	103.5	105.95	104.2	101.99	101.85	103.78	102.7	103.42	103.43	103.9	104.79	104.52	106.77	107.18	104.26	103.6	100.63
105.82	106.07	107.45	106.31	106.84	105.75	106.6	105.64	108.3	104.29	106.68	107.16	106.71	105.72	104.79	107.3	108.38	107.39	102.92	107.69	105.95	106.63	107.72	108.88	105.1	107.22	104.21	106.06	105.46	107	103.16	108.31	107.01	106.42	105.74	104.61	106.41	105.84	106.78	104.75	106.48	105.07	106.85	109.49	103.93	106.99	105.18	105.99	105.6	105.37
106.18	105.72	106.59	103.59	106.13	107.64	105.74	107.82	106.95	106.13	105.4	102.81	105.45	103.83	109.21	104.2	104.06	103.41	104.41	106.33	103.98	103.08	103.41	102.56	105.43	105.36	108.73	107.77	107.96	106.54	104.14	105.96	107.22	107.03	105.41	107.66	107.01	106.78	107.24	106.29	109.03	103.2	109.44	106.73	106.45	102.54	107.39	104.91	104.21	105.91
106.24	107.6	105.03	108.69	104.98	103.02	102.99	105.55	104.99	106.76	106.35	106.41	106.03	106.22	106.16	105.59	105.06	106.45	106.65	104.08	105.37	105.21	103.95	106.76	104.31	107.73	101.89	108.67	109.58	104.78	107.3	102.74	106.76	106.89	109.22	105.76	106.9	105.48	107.68	106.83	108.27	107.31	103.63	105.76	100.81	106.34	106.54	105.06	105.09	102.36
105.68	105	103.05	101.54	106.67	103.21	104.99	106.35	108.06	104.98	106.74	102.38	106	106.49	108.13	103.27	105.75	104.62	103.84	105.79	104.55	105.27	104.11	103.18	106.87	103.69	105.37	102.38	104.07	107.93	104.15	104.85	104.58	105.76	104.45	105.13	103.69	104.03	104.16	105.39	104.62	107.89	105.46	105.72	107.83	103.53	103.35	103.29	103.23	104.52
106.25	102.62	104.5	106.87	99.941	105.44	104.52	106.58	107.43	107.7	103.29	107.32	107.05	106.52	105.81	104.32	103.43	108.4	103.78	104.45	106.56	104.15	102.56	105.75	105.52	108.08	106.62	105.04	104.38	107.12	105.94	106.35	106.58	104.26	104.8	108.93	105.33	110.63	106.24	106.53	104.08	107.45	107.11	103.38	106.15	104.65	106.87	103.64	107.48	105.94
107.38	107.71	105.01	107.57	109.47	104.14	103.83	107.01	107.83	105.12	106.52	107.98	107.17	107.67	107.98	103.9	108.04	104.16	108.67	106.21	105.22	103.36	106.86	106.12	109.76	106.41	105.73	107.98	106.86	104.93	107.69	105.99	107	104.76	107.18	106.42	106.87	104.47	106.24	108.59	106.15	105.01	105.36	105.47	105.43	107.07	107.28	105.81	109.29	111.65
111.62	114.48	110.9	112.86	113.48	114.31	109.82	111.73	110.45	110.3	109.64	110.21	112.84	111.54	111.21	112.86	108.5	109.37	111.56	113.09	113.03	112.16	111.65	111.73	113.26	113.33	111.34	113.67	115.37	109.93	110.5	108.92	108.67	114.06	112.3	111.5	109.1	108.55	109.61	109.43	112.68	110.34	108.88	110.62	112.1	112.22	108.3	113.32	109.97	110.45
106.92	103.32	104.73	105.03	106.93	106.64	102.91	106.57	105.01	104.61	107.52	104.2	107.75	107.76	106.5	106.35	105.99	108.18	106.09	107.81	107.97	106.7	105.22	106.21	108.15	107.72	106.67	108.21	106.75	106.62	103.01	105.58	106.79	106.17	107.82	109.46	105.65	103.76	108.16	106.14	106.6	108.62	105.72	106.78	107.39	107.86	105.98	108.75	101.89	106.43
99.985	101.33	99.757	101.34	101.02	104.08	99.402	99.15	102.7	99.333	102.45	102.99	100.17	96.834	103.01	103.27	99.288	98.518	102.56	99.665	97.082	101.81	98.361	100.77	97.891	100.04	102.09	99.433	100.54	100.05	99.489	97.02	100.02	100.72	100.02	103.14	100.07	101.77	102.26	102.32	100.02	99.846	101.51	101.28	99.168	102.9	101.89	99.457	101.15	99.582
105.73	106.45	104.66	105.69	107.68	103.83	110.97	106.59	105.8	105.49	106.01	104.93	103.67	108.09	105.91	107.16	109.16	107.39	108.32	105.8	107.62	104.22	106.3	104.44	107.68	106.79	106.65	106.02	107.31	107.37	106.38	106.75	102.99	106.72	107.99	107.33	104.13	105.65	107.67	106.93	107.12	103	106.67	107.15	107.13	106.03	107.18	103.6	105.52	108.87
104.47	102.49	103.32	103.95	106.31	105.42	107.96	107.5	103.64	105.38	107.91	107.19	104.35	104.93	108.07	104.18	104.06	103.9	107.69	106.57	104.44	104.19	107.63	104.99	103.02	106.05	105.12	105.1	105.04	102.18	106.56	106.56	104.9	105.9	104.25	107.14	104.99	104.8	102.94	104.8	103.94	106.15	107.28	106.65	104.68	105.53	106.39	104.43	105.36	108.22
99.921	100.09	100.08	99.407	99.367	101.1	100.28	100.02	100.13	100.83	100.26	98.701	99.788	99.977	97.725	99.41	100.01	98.793	100.93	98.988	100.28	104.6	98.162	100.93	98.941	99.629	97.769	99.951	99.576	99.844	101.4	101.09	102.02	100.15	99.085	97.699	101.16	98.784	100.45	101.2	99.529	101.75	100.74	97.615	100.48	97.751	98.538	100.17	97.23	102.04
109.82	105.92	106.08	105.93	107.42	107.38	108.11	106.47	103.88	106.67	105.72	109.36	105.7	104.88	105.25	105.97	108.7	106.62	105.95	107.82	104.85	104.62	111.27	105.88	106.33	108.48	106.53	104	105.54	107.97	106.57	107.89	105.63	106.72	108.62	106.15	104.56	104.31	101.75	105.47	102.87	105.71	108.83	106.03	104.15	108.37	106.14	105.99	103.11	106.47
105.52	105.86	106.74	107.54	104.27	106.83	105.28	107.76	106.37	104.21	107.65	105.65	103.76	108.07	106.23	105.04	107.66	109.91	107.03	107.8	108.17	107.34	105.76	107.27	106.06	105.83	103.81	105.37	105.85	106.66	106.79	108.1	106.01	106.98	106.85	103.22	109.23	104.89	103.36	106.98	108.54	108.34	105.63	104.63	107.14	105.69	105.62	105.99	107.19	109.62
112.58	113.28	113.71	113.65	110.23	114.38	111.4	115.55	111.17	113.9	112.95	108.86	116.32	110.86	112.32	112.58	112.2	113.55	112.43	115.66	112.31	111.71	113.47	113.84	110.6	113.35	111.8	113.06	111.41	115.26	112.35	111.88	112.31	111.39	108.56	110.15	112.48	110.25	111.35	114.05	114.7	112.43	112.14	114.74	113.58	112.4	110.85	112.7	110.2	111.23
108.57	105.15	105.57	108.12	107.45	104.94	108.8	106.89	107.72	107.87	107.14	104.73	104.03	106.2	111.05	104.19	106.42	105.08	107.56	106.06	105.59	107.82	104.19	105.84	106.69	106.6	104.36	105.04	103.71	105.51	107.13	106.35	105.51	105.62	106.13	105.42	103.96	107.89	107.8	104.45	107.96	108.24	104.59	106.61	106.22	104.62	108.35	106.53	104.84	106.01
111.13	111.52	110.18	109.57	113.37	111.33	110.99	108.9	112.36	110.82	111.85	117.43	109.02	112.01	111.4	111.6	110.06	111.32	111.81	108.06	109.11	111.46	111.18	111.79	110.52	111.21	110.45	109.76	107.78	111.28	111.8	112.75	107.25	108.32	111.48	106.94	113	109.99	111.43	110.2	114.61	111.1	110.28	108.12	110.63	113.56	112.16	109.06	110.58	112.07
99.933	100.36	97.616	100.7	100.74	97.262	99.15	99.499	104.43	96.656	99.329	98.725	99.449	100.24	97.381	102.65	97.583	96.808	98.972	97.516	98.796	100.74	98.025	97.677	102.32	101.77	104.14	98.465	99.388	97.632	98.906	100.78	100.14	99.57	102.25	98.776	101.61	98.57	101.1	97.734	97.761	99.24	101.47	97.947	103.27	99.845	101.96	100.33	99.108	100.52
101.23	105.12	101.26	103.11	99.074	102.11	99.301	102.28	101.46	98.372	98.739	101.05	99.846	99.217	101.18	99.264	102.52	104.03	101	100.22	105.61	99.873	99.423	99.178	101.96	103.51	99.409	98.804	96.978	98.59	100.07	103.25	102.45	101.63	100.41	98.302	97.824	99.783	98.723	102.34	100.82	104.06	100.44	101.92	99.253	98.286	103.59	102.71	100.8	103.05
112.41	111.96	112.08	109.51	115.44	112.95	111.27	111.87	113.11	113.31	108.92	111.8	112.4	113.62	113.66	112.46	111.95	112.05	113.77	114.26	112.64	117.81	111.81	112.89	109.92	114.85	112.57	114.81	110.8	110.55	112.01	112.07	113.5	111.31	112.56	112.44	112.04	112.9	113.87	113.8	114.59	110.82	112.23	110.76	114.62	111.8	110.72	113.23	116.01	112.14
110.98	114.52	111.46	114.29	112.64	112.58	107.5	111.23	109.92	108.75	110.68	110.48	111.39	112.09	109.28	112.72	108.63	116.58	110.57	110.8	110.04	110.78	112.08	109.53	114.46	111.13	114.38	110.35	113.09	110.55	113.2	109.71	112	109.84	108.55	112.61	108.5	110.83	111.08	111.62	108.57	108.59	110.26	111.44	108.19	109.74	110.34	113.64	116.14	113.94
115.64	114.94	113.42	115.38	116.27	113.78	114.83	116.7	114.91	117.95	117.96	111.97	111.93	116.71	114.91	115.18	116.35	115.24	114.14	116.01	115.67	115.41	116.97	116.18	118.4	118.37	114.24	117.28	115.7	114.89	118.02	119.19	116.68	113.87	115.13	116.98	115.47	117.25	118.46	115.71	118.1	114.39	113.96	115.44	114.84	116.61	118.09	118.9	114.65	115.75
100.62	105.42	106.69	104.12	105.32	103.69	102.83	106.26	105.5	103.92	105.22	101.84	102.76	104.43	104.61	107.79	101.45	104.48	102.47	103.74	100.33	101.92	103.87	102.78	102.97	109.27	107.66	104.12	103.47	106.03	105.42	101.48	102.93	103.85	107.22	104.72	105.01	104.56	104.86	105.43	106.43	102.85	103.65	102.48	102.52	108.6	104.12	107.03	106.81	106.57
111.48	113.69	112.27	114.64	117.1	114.43	113	111.63	112.45	112.33	114.55	111	111.58	114.07	110.98	114.06	111.75	112.8	111.83	115.24	113.71	113.31	111.45	111.65	113.97	111.79	113.95	109.99	111.78	110.72	110.4	110.42	112.62	113.37	115.91	114.51	111.03	114.91	111.45	112.58	114.25	114.63	112.15	112.79	111.95	112.18	112.5	111.85	116.8	115.77
104.77	107.32	106.43	104.53	108.16	107.02	105.27	104.63	103.58	105.68	104.71	102.81	103.03	104.75	104.31	105.46	104.48	106.01	108.02	104.27	107.23	105.52	105.75	103.48	104.24	101.9	107.24	106.09	104.04	109.21	105.06	104.74	105.87	104.28	106.43	105.07	106.44	103.61	106.15	104.65	105.29	105.26	107.38	106.42	101.64	106.47	106.17	106.34	102.87	104.48
105.88	99.54	104.74	107.25	108.8	100.11	103.73	107.97	108.01	103.85	104.29	106.61	104.57	106.35	105.75	105.16	107.03	104.33	103.58	103.61	102.68	104.66	103.97	107.02	104.9	103.38	103.45	103.95	103.67	104.7	103.94	106.26	103.02	104.67	105.62	102.9	106.84	105.84	106.42	103.09	104.76	104.72	104	104.6	103.61	105.26	104.33	105.67	107.08	105.71
104.51	106.43	105.89	105.54	108.28	105.48	108.88	107.32	106.64	105.55	106.4	104.78	105.84	103.27	104.65	106.16	108.39	103.13	104.82	108.84	106.09	106.39	105.38	108.58	105.74	105.39	106.61	106.14	106.09	105.42	109.99	106.84	106.15	107.2	105.24	105.74	106.21	107.6	106.09	106.44	108.86	107.44	104.94	106.75	108.15	107.18	108.06	106.49	105.36	106.46
96.874	96.281	101.73	100.59	100.19	98.538	98.667	100.84	100.32	97.346	99.706	101.33	100.44	102.45	98.968	98.027	99.543	97.801	99.81	100.79	96.84	103.66	99.216	101.93	99.884	99.448	98.117	98.525	100.65	103.01	99.787	98.762	99.05	99.36	103.7	99.15	99.786	98.415	100.07	100.67	98.54	99.445	101.59	102.5	98.469	99.084	98.788	100.02	102.8	98.881
110.87	112.23	111.06	111.06	110.29	110.11	110.1	112.51	112.32	110.44	112.53	112.82	111.4	110.45	109.71	110.47	110.62	109.92	114.18	115.59	113.04	112.83	113.89	107.85	112.37	107.92	110.59	112.44	108.82	113.69	112.5	112.65	112.5	110.5	110.29	112.58	111.63	110.73	110.34	111.15	111.35	111.85	109.26	109.57	111.94	110.62	112.36	106.86	111.04	111.91
103.82	102.24	106.29	109.72	109.28	104.58	107.18	106.99	105.6	104.55	107.98	106.46	106.84	108.75	104.6	107.43	103.56	101.86	105.25	104.29	105.64	105.75	104.36	103.19	107.31	106.73	107.42	109.36	107.56	107.89	106.62	104.69	102.88	105.51	104.01	104.22	102.66	105.77	103.56	104.29	105.95	105.91	101.46	106.53	105.19	105.43	105.93	105.13	106.56	105.72
103.66	106.59	107.85	105.23	105.97	104.9	106.12	103.23	103.78	108.14	106	104.99	106.86	107.76	105.84	102.99	100.35	109.2	107.39	105.5	106.48	106.99	104.04	104.96	103.18	104.09	104.02	102.64	104.74	103.78	104.64	106.84	103.4	105.31	104.22	108.3	105.66	104.29	105.45	103.18	107.77	108.64	106.63	104.56	106.99	104.4	105.26	108.47	102.78	104.64
107.5	102.43	104.87	106.13	107.04	106.66	103.91	109.44	106.91	108.04	106.28	102.67	104.59	105.44	104.56	107.54	103.66	105.64	108.11	104.62	105.07	101.31	107.28	107.26	103.87	107.03	106.8	104.29	108.44	105.07	103.24	105.64	106.37	108.74	107.11	106.7	108.31	106.74	106.93	106.95	108.91	106.61	106.56	105.42	105.86	106.9	104.11	104.31	106.07	109.23
97.278	101.06	99.537	101.56	99.184	96.478	102.6	99.314	98.207	98.634	101.09	102.48	98.495	98.73	102.09	98.225	100.71	98.881	100.34	97.388	94.971	102.55	98.136	101.3	99.601	100.08	100.73	98.524	99.562	101.04	100.46	99.192	99.443	98.716	100.35	98.437	99.328	96.866	101.09	100	99.26	100.01	100.99	99.507	99.539	97.412	102.43	99.761	98.197	99.019
109.1	110.16	103.24	104.23	105.17	107.05	108.9	105.63	105.43	107.63	104.76	107.64	104.57	106.06	108.32	103.96	104.57	104.47	104.65	105.16	106.62	105.9	103.88	109.09	111.36	103.14	108.11	106.17	103.45	106.54	105.97	108.89	105.97	106.67	105.14	107.03	102.38	108.64	106.98	106.56	104.76	106.91	106.24	108.25	108.38	107.37	105.89	106.9	104.88	105.95
106.08	106.6	106.91	107.4	106.62	107.02	105.18	106.34	107.09	105.16	106.81	106.04	108.68	103.35	104.7	108.85	106.6	104.48	102.74	108.05	108.66	105.46	103.81	104.37	106.96	105.64	107.01	104.24	106.29	102.31	106.37	106.76	104.03	102.78	106.37	108.64	107.38	102.44	108.21	107.86	104.11	107.16	105.66	105.45	101.53	103.74	103.41	104.77	106.37	104.4
102.46	99.515	100.23	99.893	100.4	97.098	101.49	99.707	101.2	99.528	102.17	97.871	102.79	100.64	98.98	101.38	101.75	96.136	100.09	98.373	98.248	102.15	102.61	101.13	100.96	97.508	100.18	99.815	99.471	103.68	100.62	99.361	98.974	101.08	97.684	100.57	97.083	101.88	102.32	99.619	99.014	97.619	99.634	98.885	99.891	98.619	102.76	102.16	99.146	99.694
105.51	104.96	108.53	104.71	107.82	104.43	104.8	105.51	105.08	104.76	108.53	107.68	106.62	107.42	104.31	102.78	106.62	109.35	108.1	109.42	106.63	106.3	109.97	107.12	109.17	107.71	110.13	105.7	108.51	104.96	107.22	105.22	110.72	108.06	109.82	107.16	108.32	108.94	109.26	105.64	106.29	105.72	104.37	106.03	108.91	106.92	108.89	106.15	106.95	110.31
110.02	113.42	112.17	110.96	110.85	111.37	111.83	109.19	107.18	108.6	109.24	109.3	111.97	111.67	111.12	113.03	110.2	109.21	110.26	111.77	111.76	110.83	111.06	111.95	110.67	110.77	111.99	107.81	109.66	109.51	107.85	109.77	112.66	107.41	110.11	111.47	110.73	108.02	110.95	110.7	112.36	110.7	110.62	113.05	110.62	110.67	109.37	108.4	111.39	112.89
99.125	100.91	102.74	97.974	98.772	99.729	96.55	100.34	96.702	102.11	97.771	100.41	101.3	99.189	98.443	99.392	100.96	102.03	97.493	101.14	100.29	99.128	98.33	100.16	99.532	99.306	98.621	100.18	95.554	100.27	99.201	99.271	100.34	99.198	100.67	100.41	99.1	100.31	100.51	97.507	102.72	100.08	99.283	96.463	101.96	100.44	99.876	99.249	100.28	100.46
111.35	109.39	111.22	112.19	110.7	113.04	112.21	110.5	109.41	109.76	112.27	113.11	108.21	109.8	110.74	110.5	109.19	109.48	111.18	109.35	109.76	108.82	110.73	111.62	108.63	112.01	112.01	112.35	113.52	109.08	109.68	111.79	112.71	111.72	108.66	108.46	108.48	111.64	113.29	110.47	109.57	107.96	111.16	110.17	111.87	111.16	109.87	111.45	111.2	111.85
102.11	104.43	101.22	101.84	103.79	100.5	101.58	102.54	104.83	103.1	100.95	104.53	102.26	104.99	106.81	105.28	104.97	103.74	103.5	103.54	106.58	103.55	108.49	108.38	102.71	104.82	101.12	104.23	102.53	105.19	105.79	107.54	99.125	103.38	101.85	107.44	102.73	105.99	105	104.12	105.54	104.7	105.84	103.76	101.89	99.622	105.09	101.48	103.39	105.68
108.53	109.93	106.6	108.57	109.34	109.01	109.47	105.59	111.25	110.33	110.93	114.58	108.85	111.16	111.61	107.24	107.85	108.03	109.92	111.33	113.21	111.81	110.24	109.79	111.01	108.72	110.32	112.46	108.67	106.43	109.31	111.88	111.55	110.66	109.6	110.81	110.71	112.38	110.08	109.34	108.17	109.96	107.78	110.03	111.54	108.92	110.06	108.81	107.06	109.2
106.2	108.58	104.57	103.75	102.68	104.81	102.15	103.99	105	104.62	108.47	101.97	105.04	107.22	106.67	106.41	105.96	106.08	104.35	106.93	106.06	105.4	105.05	108.61	107.26	106.27	106.49	109.24	104.51	107.88	107.43	105.74	107.35	104.79	105.78	109.36	103.47	109.62	102.56	106.2	108.15	104.04	108.47	105.96	105.05	107.57	104.97	108.57	107.9	105.52
102.96	104.02	103.01	104.44	104.98	105.86	102.85	103.82	102.08	103.56	104.58	104.47	104.4	104.96	104.44	101.29	103.06	102.52	105.15	103.04	103.82	104.54	102.66	103.28	103.69	105.21	101.37	105.59	104.86	105.24	103	103.54	106.2	102.72	103.2	103.13	104.83	104.57	101.45	102.02	104.53	104.53	104.27	105.49	103.74	104.37	101.11	105.88	106	104.61
100.31	104.02	101.1	100.22	99.727	101.84	98.792	100.88	102.15	99.059	98.513	102.26	101.06	102.04	100.61	102.59	100.92	98.716	100.33	99.029	101	98.751	101.25	101.98	103.16	101.86	101.77	98.633	102.45	102.68	100.83	100.39	98.514	100.67	100.91	97.343	96.207	100.91	104.62	102.24	100.54	98.789	100.2	101.4	105.61	102.14	100.87	103.7	98.297	99.872
106.87	105.93	105.06	106.77	103.36	108.95	105.76	107.09	105.84	105.96	102.07	105.67	103.27	106.28	106.18	105.9	106.48	107.78	108.25	106.12	110.63	106.09	106.28	104.61	102.87	105.04	105.29	106.1	104.06	104.38	106.88	104.89	105.8	104.69	104.72	104.55	105.58	104.76	107.73	104.31	106.94	107.07	107.93	107.2	103.93	104.79	108.43	107.73	103.38	104.61
109.2	112.17	108.88	110.66	111.48	109.84	111.36	106.84	109.75	109.69	110.37	110.82	111.03	109.65	113.96	111.99	113.18	109.51	113.9	112.49	113.33	110.13	112.42	110.28	111.97	111.04	115.51	113.71	108.45	112.14	109.96	111.07	110.74	111.02	111.7	110.57	112.86	111.16	109	111.19	110.31	109.34	109.49	111.29	105.41	110.46	107.36	110.62	111.32	111.81
104.77	99.892	103.72	102.43	104.71	106.79	104.07	106.46	106.16	104.75	104.51	106.69	101.42	106.53	104.38	105.67	106.03	106.24	103.6	103.24	104.52	106.24	102.65	104.97	105.15	103.72	105.56	103.17	104.01	101.11	104.57	104.06	104.21	104.33	105.65	107.36	103.55	104.74	100.91	101.13	104.75	102.76	103.82	106.98	104.41	103.68	106	104.57	104.69	107.88
103.71	102.29	104.05	104.14	105.17	106.38	104.73	103.15	103.24	104.69	107.21	104.92	106.02	102.58	108.08	107.64	103.59	102.31	106.07	107.37	106.78	107.46	103.36	107.61	105.97	105.42	104.3	108.96	105.21	105.05	109.79	105.23	103.77	105.77	104.42	103.09	105.04	104.08	106.4	103.67	108.33	105.46	104.38	109.17	101.64	104.4	105.96	106.34	105.24	107.52
102.54	106.4	107.05	104.19	105.14	104.92	106.4	102.8	108.95	102.91	101.86	107.43	107.21	105.53	104.81	106.4	103.44	108.4	105.07	104.84	105.62	107.18	107.41	105.71	102.54	106.91	106	107.27	102.41	106.27	104.48	102.06	106	105.29	104.25	104.53	101.87	106.86	105.77	104.11	102.34	104.7	107.02	105.81	106.59	102.8	108.03	104.88	104.79	108.06
103.56	105.33	102.64	103.95	102.71	102.72	106.4	104.1	102.78	104.1	106.85	103.65	104.55	101.78	101.79	108.99	105.76	104.98	106.59	106.52	100.97	103.58	104.76	103.75	105.96	105.71	101.7	103.51	105.12	104.16	105.15	103.97	101.86	109.2	102.24	103.21	105.38	102.97	106.29	105.44	106.11	103.67	107.51	103.22	106.75	107.73	103.43	101.4	101.28	102.97
105.37	105.65	103.55	103.58	103.71	107.19	102.96	104.23	104.62	100.98	103.99	101.14	103.9	102.24	101.35	104.04	102.23	104.34	103.26	106.2	102.97	106.05	101.86	108.02	105	102	105.95	104.86	104.21	104.39	103.8	109.93	106.03	104.79	107.26	106.41	105.34	104.45	103.33	103.33	101.22	102.68	100.43	103.13	99.923	101.97	103.69	104.46	105.4	106.32
110.82	114.05	111.25	114.17	110.89	113.42	110.22	113.74	111.07	113.82	111.96	111.05	113.3	112.27	112.04	112.15	112.51	113.58	115.34	116.31	110.82	110.96	109.48	113.64	115.05	112.15	111.19	112.86	113.53	110.28	111.78	112.76	116.2	112.08	114.37	110.36	113.49	110.16	113.97	113.42	113.12	113.71	114.03	112.71	111.77	114.35	112.51	114.82	116.09	113.69
112.39	107.75	108.27	112.42	108.6	110.4	110.66	109.13	108.95	109.67	108.71	111.24	108.42	111.61	110.68	107.48	115.49	110.21	111.43	106.9	114.92	111.43	109.42	109.39	110.46	111.74	109.14	109.26	112.12	108.6	109.66	112.53	107.96	108.8	109.02	111.14	107.79	112.04	114.43	109.77	110.31	108.57	112.62	109.29	109.2	110.59	113.07	109.79	108	107.73
105.01	103.4	107.12	108.46	108.88	104.04	109.05	104.05	108.65	104.31	107.92	106.3	106.4	109.57	106.23	106.61	107.06	104.81	106.6	105.47	103.55	107.42	105.3	106.25	106.71	108.08	108.23	104.35	104.83	105.76	104.17	106.76	107.57	108.1	107.51	108.94	106.9	109.23	105.99	108.04	106.2	108.02	106.02	107.15	106.64	104.87	108.09	105.52	107.77	107.2
100.34	103.74	102.55	103.76	105.92	101.9	104.2	103.05	103.03	104.83	106.52	105.52	102.9	101.61	103.1	107.7	103.55	105.09	104.35	104.59	105.2	103.64	104.92	105.1	104.61	104.57	104.11	104.45	104.6	105.26	102.28	105.29	101.92	100.35	106.07	104.34	102.75	101.32	103.43	103.15	103.2	104.19	106.34	105.3	105.92	104.48	105.28	105.8	104.91	103.18
111.58	113.8	111.4	113.42	111.46	111.43	112.15	111.42	110.66	112.24	110.94	112.56	111.81	113.35	112.69	110.83	113.05	111.05	110.09	113.2	110.97	112.26	113.76	108.94	113.87	110.37	112.03	114.64	108.88	110.76	112.13	112.16	112.21	111.77	113.49	112.63	113.44	113.94	111.81	109.29	112.71	111.83	108.88	116.18	112.09	113.45	109.72	113.28	114.67	110.14
106.85	107.28	108.46	103.06	106.66	109.1	106.56	104.91	107.62	108.36	105.97	108.37	105.51	104.71	109.94	108.01	107.86	101.87	104.89	105.67	105.51	103.22	103.75	108.63	105.52	108.54	104.99	105.37	104.36	105.78	106.73	107.67	106.06	106.29	108.61	106.64	109.19	108.79	105.62	106.48	107.24	105.25	104.12	105.92	104.57	104.47	107.27	109.09	106.83	107.06
102.24	101.76	107.76	107.25	104.47	106.83	105.08	108.09	105.4	104.92	107.74	107.82	106.28	107.93	101.86	104.57	104.76	107.08	104	104.13	103.99	107.79	105.73	104.02	105.44	105.51	105.66	107.48	107.85	108.87	109.66	109.22	106.28	103.53	104.35	106.44	106.65	106.17	106.73	107.59	102.91	104.63	108.66	110.28	106.53	106.05	103.94	105.13	105.43	108.58
108.77	106.9	106.3	104.74	106.64	109.22	104.84	110.76	105.42	105.71	106.99	105.3	105.33	107.7	107.68	108.16	107.27	107.92	107.86	106.13	105.57	105.42	108.27	106.5	105.67	108.05	107.53	103.47	107.84	106.35	107.12	106.26	107.74	107.07	110.21	104.91	108.14	106.88	107.3	105.57	107.6	106.35	107.02	107.35	103.03	106.05	105.18	106.2	104.25	106.52
118.11	111.65	116.15	114.95	115.52	115.93	113.5	117.05	113.34	117.9	116.82	116.46	117.06	113.01	115.92	114.08	115.73	117	118.66	119.24	114.1	115.54	115.88	113.54	118.03	117.38	117.2	118.05	114.37	115.01	116.67	114.1	115.18	115.31	115.82	116.78	116.55	115.36	115.88	115.76	112	113.95	115.12	115.14	120.74	115.39	117.37	116.66	117.87	117.18
108.98	108.44	107.81	104.71	109.94	104.84	106	104.96	106.16	106.65	106.09	107.16	105.67	107.25	106.16	105.46	103.76	105.48	104	107.51	106.58	108.4	104.96	106.84	104.84	105.72	108.16	106.42	106.25	105.35	106.24	107.38	106.41	105.19	109.38	105.97	106.05	107.87	107.6	104	106.57	106.06	102.41	105.45	105.23	106.09	105.3	105.9	106.04	106.49
108.77	108.57	106.55	108.69	108.99	105.9	105.89	112.16	105.07	110.81	106.84	107.6	106.16	108.02	107.75	106.91	109.86	109.61	107.29	103.36	105.19	108.9	105.55	107.89	108.44	106.72	108.57	105.85	107.76	108.56	106.53	107.54	107.5	105.92	109.79	109.67	104.61	106.23	104.18	109.96	104.89	105.55	105.97	105.58	108.27	107.31	107.44	109.52	108.3	106.46
106.39	107.18	104.87	105.96	106.42	104.12	108.66	107.57	106.6	105.72	104.48	105.63	108.38	105.1	104.59	105.42	106.73	101.61	104.25	106.38	105.06	107.77	105.98	109.34	104.3	106.57	105.15	106.7	108.4	105.44	106.85	104.64	105.32	106.87	108.1	104.74	106.4	103.52	104.94	103.19	103.72	103.32	104.29	104.08	104.33	104.95	105.61	108.13	105.12	105.47
107.37	107.26	106.18	105.4	104.03	106.05	104.88	108.01	105.18	104.94	106.44	105.28	104.38	104.51	105.15	105.25	107.65	105.65	105.35	108.88	103.93	106.25	106.95	106.4	104.11	106.8	103.15	105.52	105.04	104.61	110.49	106.17	103.48	107.12	108.67	104.41	104.15	107.95	105.01	108.64	106.67	110.14	106.16	107.16	108.6	108.1	107.67	103.6	106.48	105.11
106.21	107.39	104.85	108.31	103.9	104.78	105.85	106.93	106.02	105.72	104.25	106.57	107.28	107.51	106.36	101.58	104.44	106.87	105.12	104.23	105.36	106.05	104.3	104.63	106.02	107.53	108.35	107.35	102.42	102.44	104.89	104.22	106.47	107.65	111.18	105.23	103.48	107.77	108.14	104.65	108.44	104.79	106.51	105.7	105.71	106.83	109.14	105.31	106.54	109.72
105.74	106.21	105.84	108.16	107.8	108.57	105.27	108.86	105.87	103.68	106.72	105.63	105.21	107.93	105.17	107.57	108.57	104.75	105.74	105.35	105.94	103.96	105.59	104.79	106.1	107.47	107.98	107.14	102.64	106.77	105.4	105.02	106.32	106.09	106.11	106.49	105.24	106.37	108.69	105.11	107.72	105.82	107.32	105.28	106.43	104.59	104.31	105.86	106.53	106.28
106.99	105.03	103.26	105.81	105.22	103.77	104.28	106.99	102.68	102.49	107.77	109.54	106.74	104.65	104.45	104.3	101.96	107.3	105.2	106.37	107.03	104.93	107.78	102.56	103.86	103.34	102.14	105.33	106.04	106.91	104.39	103.04	102.8	105.62	108.65	106.86	102.29	102.72	103.13	106.01	108.08	104.22	104.64	105.74	103.44	105.14	108.54	106.46	104.22	103.65
105.27	104.51	104.95	107.17	104.85	101.92	105.12	108.7	107.88	105.13	104.3	104.01	99.899	106.42	109.54	105.87	110.01	105.88	106.38	105.38	102.88	105.25	103.79	107.78	103.14	106.97	103.72	105.91	107.76	104.29	107.36	106.11	107.03	102.75	104.55	105.63	103.97	105.99	105.73	105.33	106.34	106.2	106.62	105.88	105.39	106.51	105.7	108.18	107.97	104.45
103.21	104.62	103.52	106.31	109.24	105.75	105.43	103.83	104.9	105.97	106.76	105.46	104.51	107.51	107.8	104.86	105.96	107.06	105.27	104.22	102.25	104.32	105.4	101.79	104.24	104.97	100.81	105.49	107.52	102.5	103.26	105.35	103.07	106.24	104.21	103.12	101.89	102.81	102.93	105.25	104.37	104.71	103.79	104.9	105.78	106.4	105.16	103.53	102.55	105.48
105.07	108.34	108.89	103.18	105.41	107.19	107.08	107.39	105.73	106.41	105.16	107.09	106.24	103.97	106.11	105.93	107.62	102.61	104.33	104.76	108.5	103.48	108.44	105.86	106.74	103.29	100.7	103.1	104.33	102.75	103.79	107.71	104.27	103	107.82	106.07	101.84	103.93	103.89	110.06	105.22	104	106.84	106.98	106.31	104.33	106.03	106.76	103.54	107.96
109.14	115.8	112.35	112.73	112.92	111.87	111.44	110.88	108.91	110.33	108.44	109.53	109.66	113.17	113.22	114.9	109.42	113.68	110.55	113.34	111.37	111.76	108.25	109.9	114.43	110.23	108.11	113.69	112.72	107.84	110.18	109.6	111.08	109.37	112.46	109.82	110.98	109.15	112.86	109.84	112.65	110.62	112.37	111.69	111.25	111.03	110.28	114.89	111.67	111.42
107.69	107.79	106.2	104.06	108.01	106.83	106.17	103.1	105.85	105.54	103.33	106.37	108.13	105.48	105.33	107.65	104.74	107.11	109.58	102.08	106.7	108.38	107.37	108	105.5	105.67	108.41	107.35	105.11	105.44	105.7	107.09	102.87	106.92	103.66	107.49	107.89	103.8	106.43	105.77	107.37	106.03	108.48	106.42	105.19	103.87	105.73	107.04	108.29	103.21
110.9	110.94	111.82	112.27	110.1	113.64	112.9	112.86	109.67	109.05	107.2	110.59	111.74	112.71	109.4	110.6	110.88	113.37	107.8	109.56	110.72	111.32	110.64	110.38	110.64	110.93	108.9	113.74	113.3	109.97	110.29	113.33	109.59	111.14	110.27	108.52	109.31	111.48	112.14	114.19	110.39	111.5	112.9	110.34	110.15	110.34	111.81	110.46	113.15	111.28
107.34	105.93	106.03	106.66	107.43	104.23	102.55	105.32	104.86	106.91	101.06	107.91	105.51	102.8	106.47	103.63	107.33	104.85	105.12	105.91	108.49	105.95	105.78	104.87	107.45	106.28	106.85	104.39	104.73	103.92	108.08	105.89	107.08	106.9	105.79	106.96	106.37	106.27	102.91	104	107.84	101.28	103.95	105.07	103.33	105.51	105.58	104.82	108.99	105.09
108.85	106.6	109.24	103.95	107.95	105.78	104.27	111.23	108.26	106.88	106.98	106.5	105.14	107.9	105.8	106.69	107.16	108.06	107.72	107.05	108.19	109.71	105.98	104.99	106.98	107.98	107.13	106.9	106.35	108.58	105.71	105.28	108.74	109.2	105.05	107.63	106.04	107.79	107.02	106.02	106.81	106.44	106.73	108.46	106.19	105.26	106.86	102.71	106.25	108.59
111.58	111.22	112.24	110.7	111.59	110.85	112.92	112.46	111.01	113.57	109.88	110.48	110.37	112.5	112.51	110.28	108.32	114.64	110.26	113.8	113.25	111.55	112.52	110.49	113.44	113.11	114.32	111.56	114.7	110.09	110.23	110.38	111.41	108.27	109.9	110.83	109.36	110.15	112.64	109.78	111.2	111.86	114.13	111.54	111.11	108.41	109.61	114.44	112.46	109.9
106.1	107.28	106.27	105.62	107.27	108.6	106.66	103.78	106.13	107.84	104.97	109.65	105.95	109.07	105.12	104.33	107.87	106.65	109.26	104.37	107.79	106.91	106.79	109.49	106.81	107.84	104.28	106.42	108.07	109.32	104.21	105.18	105.93	109.23	106.08	104.42	107.13	102.95	107.81	109.73	106.81	106.5	108.75	110.46	109.07	108.86	106.33	109.29	108.73	105.44
104.46	106.88	105.05	107.87	105.93	105.93	106.37	105.5	106.75	102.77	104.25	105.42	104.9	105.5	106.39	105.95	104.93	106.41	101.8	105.29	106.59	104.43	106.03	102.69	106	106.94	105.61	104.39	104.85	106.27	105.21	109.71	104.06	105.76	107.55	104.75	104.78	107.23	107.99	103.79	106.13	104.22	105.67	107.73	102.2	104.05	104.38	105.63	106.59	106.86
104.53	103.14	104.35	103.69	102.18	103.03	104.05	105.9	109.23	102.01	105.34	103.68	101.57	103.09	103.47	102.19	104.35	104.87	100.85	105.13	102.33	102.6	106.01	103.3	102.8	102.65	105.36	104.32	106.14	101.11	104.9	104.85	104.88	103.42	104.53	104	105.64	101.12	103.97	101.84	105.37	105.33	101.87	106.69	107.24	106.07	103.48	103.72	104.71	104.7
110.13	110.63	115.34	113.51	112.65	112.15	112.01	111.45	111.44	111.54	113.67	110.57	113.41	114.31	110.73	110.09	110.5	113.05	109.97	109.94	113.5	114.17	114.91	111.33	110.17	112.14	114.52	111.69	108.29	112.33	111.82	114.25	115.59	109.8	112.15	112.81	111.23	111.09	108.49	111.71	109.13	109.61	112.21	114.07	107.89	115.2	110.44	109.46	109.42	114.15
100.01	101.99	97.37	99.926	102.68	100.1	102.91	103.02	97.681	97.609	100.38	100.95	100.39	101.58	100.76	100.99	98.306	101.81	102.03	99.108	99.413	100.9	100.03	102.61	103.19	102.33	99.789	101.07	100.83	101.73	101.3	104.07	102.07	102.88	101.59	100.64	103.2	102.28	98.702	101.25	101.17	103.39	100.78	97.663	101.6	99.384	100.38	99.396	100.12	100.89
105.1	109.41	104.4	108.86	102.86	106.66	104.61	107.5	106.45	106.56	106.25	108.01	103.56	104.54	106.31	104.7	103.1	107.29	109.15	106.87	107.58	105.25	104.89	107.47	106.56	105.54	108.33	105.53	105.46	104.42	109.01	108.43	108.5	106.03	107.3	101.63	107.08	103.16	107.21	105.43	107.57	108.16	106.31	104.39	104.05	107.79	106.4	107.99	107.23	104.01
101.99	101.28	101.65	100.8	104.56	99.489	96.478	102.68	101.7	97.815	101.28	100.04	100.1	103.75	99.689	100.07	98.26	99.511	96.945	99.854	102.32	99.931	98.84	101.42	101.29	98.095	98.238	100.59	99.971	99.696	97.554	99.214	98.653	97.096	98.696	102.04	98.109	102.73	100.67	101.19	99.983	101.36	98.956	96.661	99.916	98.782	100.02	100.6	103.69	103.13
108.15	107.62	105.15	105.55	105.75	105.91	108.71	108.09	109.36	104.59	108.56	108.41	106.57	104.26	105.44	109.12	104.18	109.51	107.09	109.5	106.17	108.14	105.37	108.81	106.16	107.89	108.05	105.1	104.45	108.82	103.35	106.35	106.92	108.96	104.28	106.61	106	107.45	105.63	108.14	107.86	107.82	106.88	110.09	105.28	103.98	105.72	106.73	109.73	106.41
113.08	110.68	113.86	112.42	111.37	111.52	115.43	112.17	114.61	113.84	113.39	111.1	111.04	114.72	111.73	111.66	112.12	110.68	111.78	115.3	112.07	111.49	114.46	113.68	108.44	107.66	112.95	113.36	115.22	110.72	112.09	111.36	112.97	112.31	110.15	110.03	112.34	112.24	112.88	111.81	112.12	116.19	116.63	113.22	112.44	114.18	111.1	113.14	112.91	112.04
111.6	111.91	110.9	112.06	111.77	110.75	110.66	111.59	114.3	112.6	112.3	106.56	111.74	112.25	109.77	111.74	113.22	112.88	111.4	108.88	110.98	110.21	111.41	109.38	111.58	112.86	110.72	110.68	110.8	112.73	110.46	109.53	109.75	111.6	110	113.26	108.8	110.51	112.33	114.26	108.9	109.32	112.1	111.46	112.72	112.36	110.57	109.61	110.99	112.72
105.33	107.54	108.89	104.9	109.55	103.6	104	105.18	107.11	109.81	107.86	103.79	108.83	106.92	109.29	107.31	106.09	105.63	105.28	106.21	105.92	105.47	106.26	107.56	106.17	105.89	109.99	107.13	108.91	110.1	104.35	106.61	105.94	108.11	104.71	108.26	108.16	109.82	108.35	110.66	103.83	107.34	107.27	102.91	104.87	107.79	110.23	108.47	106.1	106.2
103.43	101.04	100.85	96.944	99.061	98.943	99.849	101.88	101.01	103.11	100.03	98.869	101.56	101.09	99.321	99.505	98.316	102.72	100.16	101.19	100.1	101.13	100.91	96.454	102.45	99.801	99.217	102.94	103.36	100.64	101.53	100.1	99.364	98.279	100.01	100.95	98.26	97.543	100.15	100.6	99.536	104.35	100.97	99.76	98.557	99.665	97.98	101.34	99.637	99.965
111.65	111.35	107.52	109.88	107.65	110.92	110.35	111.18	110.51	109.3	110.23	111.41	108.18	107.6	110.53	110.22	110.26	111.49	109.96	109.82	112.05	108.02	109.39	111.92	111.06	110.85	111.43	111.58	107.64	110.44	109.05	105.72	111.21	110.09	108.75	109.04	112.95	108.53	106.92	109.27	112.45	108.28	111.36	112.06	111.36	104.76	110.85	109.47	110.87	109.47
98.942	100.34	100.42	96.481	98.034	97.617	98.892	102.06	100.17	99.96	99.654	98.736	99.211	101.33	100.91	96.278	100.57	101.44	100.22	102.71	97.489	100.76	100.46	104.79	98.87	97.177	100.41	98.221	103.39	101.26	95.728	102.13	99.196	98.535	96.734	98.064	98.72	99.081	95.566	99.98	99.68	101.15	102.93	99.137	101.17	95.242	98.913	101.48	101	98.249
108.6	105.83	107.4	107.61	107.67	106.77	106.97	104.92	106.88	106.46	107.81	110.31	106.23	106.64	106.37	104.46	108.12	106.98	105.15	107.24	105.61	107.39	106.23	107.86	108.24	108.81	107.72	104.72	107.64	106.11	108.18	109.55	108.23	107.96	105.38	108.6	107.76	105.88	104.49	105.54	105.95	108.51	110.87	103.73	110.46	108.52	107.22	106.62	107.74	106.98
115.64	117.27	119.53	115.69	113.94	118.74	114.89	114.08	114.87	117	116.82	116.59	116.6	119.27	116.85	114.88	115.75	117.21	116.44	115.5	119.07	114.66	113.95	115.41	117.12	115.32	115.12	120.09	116.33	116.81	115.77	116.8	115.44	116.01	118.7	114.71	118.59	117.41	114.06	115.92	116.71	115.04	116.77	116.83	116.72	116.51	116.96	117.02	118.08	116.91
120.55	119.5	117.04	116.91	118.83	116.04	116.34	117.56	118.55	116.88	118.51	118.25	117.79	114.08	117.1	117.23	115.47	114.59	117.17	119.87	116.91	117.26	117.97	119.41	115.38	119.51	118.39	114.52	117.32	118.75	114.93	120.67	116.41	115.78	113.21	114.65	115.4	118.85	114.68	117.34	116.84	117	117.63	118.02	118.35	116.98	115.25	117.83	119.32	117.76
108.92	111.64	109.23	109.27	104.31	109.75	109.73	110.04	108	111.15	110.74	111.49	108.31	112.18	114.93	113.05	109.51	109.26	111.13	109.43	109.93	109.29	111.02	107.49	109.69	110.12	115.36	112.1	110.42	109.29	111.59	113.88	111.82	115.99	113.69	112.55	112.59	109.85	109.49	108.96	112.99	108.72	113.12	111.87	112.7	111.02	112.91	108.04	107	111.15
105.25	106.09	104.96	104.87	105.81	105.67	102.97	104.16	105.21	106.13	108.7	106.69	105.56	105.07	106.31	103.2	102.9	105.11	103.9	103.27	102.23	103.05	103.35	104.12	105.77	105.24	104.79	100.44	108.98	107.15	107.44	101.93	106.11	105.43	107.86	106.72	104.24	104.18	105.85	106.6	102.71	104.53	104.52	105.6	105.01	103.24	108.33	107.96	102.06	104.22
95.614	102.28	100.75	102.51	97.858	101.91	99.05	98.958	100.05	102.54	100.02	99.413	102.17	99.212	98.945	96.448	100.11	103.87	99.111	101.05	95.259	101.58	100.26	97.387	102.02	102.43	94.883	97.747	98.088	102.24	99.574	97.467	100.29	96.724	101.04	100.66	97.397	100.84	99.493	104.66	101.42	98.544	100.82	97.247	98.577	101.79	100.71	101.17	97.17	99.51
105.59	103.09	103.77	103.35	103.43	101.54	103.36	105.86	103.04	107.52	103.65	99.617	101.58	106.4	104	106.54	106.31	105.82	103.58	106.4	102.15	103.62	103.72	101.81	104.03	101.82	104.05	106.79	106.44	99.78	102.59	103.74	104.81	105.88	105.1	102.95	104.72	106.69	105.66	103.11	100.05	103.02	104.95	101.65	103.1	105.4	101.88	103.5	103.75	104.9
104.7	107.28	101.8	107.72	106.06	103.46	106.39	104.82	106.09	104.51	107.04	106.62	102.65	103.82	107.49	104.1	105.06	105.95	106.69	106.03	106.27	105.28	105.05	106.69	106.38	107.71	106.89	104.31	105.38	104.23	106.2	101.9	103.84	106.29	103.48	106.4	100.11	103.8	103.88	105.43	105.85	106.38	103.91	106.02	108.19	103.1	105.3	104.77	107.27	106.11
112.43	111.3	111.62	107.9	113.36	110.31	111.91	109.61	111	112.8	110.97	109.6	113.97	109.28	112.06	110.3	112.28	112.66	113.15	109.74	111.87	108.54	115.56	111.14	110.19	110.38	109.01	110.48	112.44	107.13	112.16	112.3	111.66	109.73	106.85	109.41	113.58	110.03	108.38	105.76	110.05	112.62	110.5	108.94	105.93	109.89	109.95	111.67	110.37	110.28
105.45	104.84	104.51	104.43	106.32	106.03	104.01	108.75	103.52	108.81	105.97	107.58	107.45	108.13	103.43	106.54	107.24	106.91	106.43	106.72	104.25	103.93	106.63	108.39	109.54	106.39	105.05	105.89	104.44	104.65	103.75	103	102.57	105.19	102.83	109.76	105.35	106.96	104.72	106.18	106.85	107.85	105.31	105.24	107.97	106.48	105.72	108.79	106.42	107.77
106.82	105.03	103.04	106.69	103.58	100.88	105.53	104.85	104.16	108.55	105.4	104.64	107.89	103.09	106.69	105.97	104	106.86	103.64	109.01	105.57	106.26	104.44	106.54	103.6	102.29	103.4	103.51	105.81	105.83	104.25	103	105.81	105.64	105.77	102.96	108.12	107.22	105.08	101.51	103.99	107.09	103.98	105.28	104.9	104.17	103.08	105.3	106.13	102.24
106.74	104.96	105.56	105.94	104.03	104.68	102.51	106.91	103.72	104.4	102.76	105.07	107.63	101.37	105.07	104.24	106.96	105.2	105.12	105.79	110.5	105.06	104.81	105	105.18	104.23	106.88	105.26	104.52	104.78	106.03	103.5	105.34	104.86	107.58	104.98	106.5	102.82	108.87	104.67	104.38	105.6	108.49	106.04	110.26	104.26	104.79	108.8	103.39	105.93
107.17	106.02	106.58	104.79	109.05	107.22	108.63	105.52	103.98	106.11	104.57	102.73	101.73	105.11	107.8	103.1	104.85	106.19	104.84	107.77	104.9	106.78	102.93	106.27	103.17	107.41	103.71	99.44	105.05	103.25	105.96	106.34	106.24	105.03	107.69	104.94	105.38	104.66	105.18	104.05	105.18	101.5	104.97	103.9	105.19	108.24	102.76	106.01	104.47	109.76
112.74	114.32	111.86	114.9	108.94	114.72	115.11	111.41	109.77	114.5	113.99	115.03	112.78	115.59	114.26	113.68	115.94	112.65	111.63	112.29	111.99	109.43	112.74	113.28	113.27	110.21	107.03	114.44	116.07	114.37	114.14	111.72	111.59	114.49	112.01	111.97	114.17	116.07	114.55	110.11	114.78	111.27	114.22	112.98	115.24	115.4	113.43	112.74	114.85	111.42
105.59	104.25	105.08	107.22	105.24	105.67	106.83	109.08	106.44	108.58	104.51	104.39	108.72	103.41	107.9	103.18	106.42	104.31	104.63	104.98	104.3	108.25	104.55	107.03	107.53	107.34	106.7	106.6	106.56	109.21	106.61	105.12	106.09	106.94	107.83	107.23	105.16	104.73	106.43	107.49	104.85	104.68	103.02	104.44	108.16	103.37	108.14	104.89	105.64	103.15
108.43	104.89	106.94	105.04	107.03	104.25	106.5	107.67	106.2	107.25	107.88	103.85	109	105.86	103.45	102.91	107.07	108.2	105.68	107.82	109.76	106.03	105.48	109.76	105.4	104.5	108.73	104.11	104.87	104.73	105.61	106.84	103.81	108	108.69	107.4	105.51	106.93	104.6	105.3	108.26	103.97	108.06	107.6	108.3	107.82	107	108.54	105.77	107.67
101.31	98.619	100.25	100.96	99.009	97.354	100.46	99.31	100.68	98.566	100.49	98.534	100.06	101.02	97.676	100.32	97.453	98.423	99.725	96.442	98.04	96.594	96.534	102.13	100.86	97.801	100.24	100.73	100.12	99.012	96.251	102.06	98.206	101.99	100.81	100.65	97.593	101.03	100.06	96.005	100.2	99.619	96.48	100.03	101.05	102.51	99.229	103.62	100.57	99.413
103.14	104.2	105.21	105.41	99.682	102.48	101.87	102.53	105.33	103.73	100.74	102.7	106.31	101.17	104.59	101.76	106.36	104.75	101.95	105.09	105.27	105.73	101.37	101.3	106.42	104.27	106.45	102.79	104.62	104.51	104.76	103.88	105.44	104.34	104.18	104.19	103.4	104.94	105.43	106.8	103.29	106.33	102.94	102.74	103.94	105.26	102.94	101.58	101.19	102.25
103.94	107.45	103.46	103.31	102.65	103.27	105.74	103.64	101.45	104.28	106.51	105.07	102.54	100.71	101.49	106.96	104.69	104.89	103.05	103.92	104.89	105.57	105.51	104.36	103.61	103.89	103.28	105.27	102.71	103.7	102.37	103.59	102.63	101.75	102.63	101.93	102.83	101.5	103.97	103.18	103.53	107	103.5	102.1	104.79	104.37	104.24	104.34	104.37	104.36
107.04	104.85	105.77	105.67	106.84	107.12	104.13	108.7	105.68	107.22	105.76	103.98	110.47	105.54	106.48	103.59	103.75	106.45	103.4	106.11	107.43	105.81	105.98	107.77	108.96	105.07	106.78	110.14	106.14	108.17	103.29	103.92	108.5	105.93	106.37	104.94	106.7	107.67	107.31	102.53	105.07	104.72	105.35	106.99	104.95	105.54	106.9	103.96	102.94	106.12
99.608	102.16	100.62	100.13	101.13	101.08	99.818	99.206	99.7	97.9	102.6	101.77	98.676	101.86	98.49	100.06	100.91	98.166	97.285	98.828	97.441	99.95	98.15	103.77	102.06	97.632	98.475	99.625	100.76	100.11	98.317	99.669	102.44	98.463	97.524	96.137	96.983	101.26	99.159	102.41	103.21	97.614	100.91	102.4	103.31	103.09	99.729	101.85	98.909	100.02
104.42	105.92	107.19	111.12	107.08	105.9	108.42	106.54	108.99	104.24	102.89	105.96	106.19	106.33	108.72	107.66	104.54	105.62	107.73	108.58	103.33	106.27	104	108.61	105.74	107.11	105.78	107.14	105.38	104.67	105.69	105.53	109.24	106.16	106.42	108.36	106.95	105.92	105.17	108.23	108.45	107.83	105.98	104.47	105.34	105.5	104.64	101.33	106.25	107.61
110.83	110.97	109.51	111.99	108.36	109.01	107.63	112.28	108.84	109.79	110.84	108.79	106.09	109.75	108.98	109.15	109.17	111.38	110.38	109.91	109.25	111.35	108.09	112.01	110.6	112.7	109.19	109.98	110.62	110.48	108.92	109.55	108.64	108.54	109.25	110.34	112.96	110.15	114.42	111.69	105.66	109.78	109.47	110.72	109.52	112.54	109.55	112.54	109.92	109.85
111.61	112.11	113.42	111.22	109.04	112.83	112.51	110.33	110.04	110.62	110.26	110.83	112.58	112.76	114.11	111.88	111.25	111.82	113.69	109.77	113.3	109.55	111.09	110.96	112.79	112.56	113.16	115.96	111.39	111.78	113.02	114.55	112.78	112	113	111.14	113.89	111.01	112.68	113.44	113.69	111.55	113.02	118.14	110.15	109.14	111.45	115.8	112.52	112.81
100.46	101.4	99.768	99.254	100.06	100.66	100.71	100.34	101.63	101.34	97.594	100.47	99.602	100.59	100.23	103.16	102.56	98.816	102.4	98.531	103.58	98.376	98.318	102.36	95.258	98.896	100.55	101.91	100.03	97.117	102.28	103.14	96.613	99.191	98.47	100.82	101.3	102.16	103.38	102.19	103.3	96.228	97.11	101.45	101.9	101.62	98.674	99.23	100.27	96.298
100.09	97.881	98.005	100.45	98.47	103.59	100.72	98.848	101.34	100.07	100.71	97.517	99.914	103.57	97.658	97.405	100.01	99.468	100.11	103.02	99.697	99.78	100.72	100.42	100.85	99.243	103.89	102.77	98.651	99.846	96.416	98.951	102.72	100.8	100.9	97.985	101.7	99.424	101.37	100.11	99.312	103.25	101.4	100.27	99.508	98.488	99.242	98.702	100.3	98.085
110.12	99.555	107.68	106.92	105.29	103.91	104.26	102.43	106.6	108.02	103.61	108.38	103.4	106.29	103.66	108.47	104.85	106.17	105.49	104.03	104.37	106.54	104.05	102.75	104.96	103.24	103.72	105.66	105.49	104.29	106.48	104.14	105.19	108.54	107.07	106.79	107.68	102.75	100.28	106.52	106.25	105.28	104.91	104.17	102.7	106.31	104.25	106.45	104.08	107.59
110.78	110.65	109.96	113.59	114.29	108.46	114.63	113.23	112.33	109.98	109.12	109.66	111.88	113.13	106.33	111.44	111.89	110.7	112.74	111.98	109.78	111.69	110.55	111.67	112.06	113.2	112.51	112.69	111.86	113	113.35	114.16	109.7	112.66	112.79	112.08	112.45	111.43	113.56	111.63	111.78	110.12	111.36	112.62	111.83	109.8	111.06	108.83	109.3	108.34
113.45	109.97	110.42	110.87	112.58	111.97	113.18	112.2	112.13	113.57	111.71	109.07	112.36	113.62	111.2	111.03	112.19	110.67	114.93	112.95	113.96	109.13	113.53	113.66	113.18	112.11	114.07	112.06	113.65	114.3	113.07	108.72	114.08	109.25	111.59	113.36	116.58	110.98	113.95	114.48	112.98	112.44	111.87	112.93	109.58	111.75	110.91	112.13	111.63	111.87
111.26	112.23	110.49	113.67	111.95	114.47	109.38	109.95	109.68	111.38	112.42	108.94	110.96	110.36	110.73	113.64	110.09	113.79	113.49	111.13	113.93	109.62	109.29	109.06	112.2	111.58	112.15	108.73	109.27	109.77	108.26	111.25	114.66	108.86	111.82	113.77	108.01	109.3	112.5	112.63	112.44	110.31	109.38	112.19	106.38	110.37	106.91	110.66	110.33	112.67
104.81	107.51	108.36	104.8	107.68	104.82	105.64	106.38	106.65	103.96	106.14	106.61	105.64	108.31	104.17	105.37	103.82	104.38	104.49	104.84	105.4	106.62	108.32	106.79	104.71	103.75	108.19	102.15	103.36	105.51	103.7	103.28	106.08	107.7	108.19	105.66	106.58	106.51	106.85	104	105.64	105.15	105.87	103.05	103.11	103.72	103.16	105.36	103.8	105.71
110.94	111.45	111.86	109.29	109.79	110.46	111.1	110.7	109.39	107.79	110.01	109.18	110.47	111.98	110.69	107.56	108.05	111.66	104.75	113.1	109.21	110.78	111.54	109.75	111.03	111.23	112.4	109.03	109.05	110.96	110.88	109.23	109.56	109.24	109.19	109.58	110.73	108.75	108.85	111.38	110.81	109.92	115.01	111.65	109.58	104.19	111.64	110.03	111.25	109.7
110.68	109.51	112.52	109.83	112	113.4	110.15	112.53	112.54	112.42	112.72	107.85	111.37	112.69	112.75	112.96	109.09	111.02	112.04	110.9	109.59	108.78	110.45	109.38	108.52	111.04	110.87	108.48	113.36	109.98	111.15	111.88	111.23	110.64	109.51	109.42	108.36	114.08	108.38	114.86	108.06	114.24	109.54	109.58	113.06	111.77	110.91	111.42	110.05	110.71
105.9	108.4	104.06	102.58	103.26	108.7	104.88	106.74	102.81	104.61	105.33	105.08	104.22	102.84	105.36	104.79	103.61	105.49	105.11	104.72	105.74	105.95	105.43	105.45	107.65	104.87	102.28	106.59	107.08	108.14	105.56	105.84	104.09	107.59	106.81	105.01	108.4	105.59	103.52	104.26	105.44	107.13	107.38	103.4	102.99	104.31	105.37	105.44	103.16	104.82
106.06	105.88	108.22	104.42	104.85	105.76	104.37	106.01	108.67	107.17	107.13	103.88	104.73	105.75	103.59	108.37	107.75	108.68	105.25	106.01	103.51	106.06	107.67	103.41	104.06	103.17	105.13	106.42	103.1	105.47	105.54	107.42	104.01	106.79	103.88	105.6	106.92	106.6	105.95	104.63	105.65	103.07	107.18	105.28	108.27	104.36	103.15	104.58	105.58	104.35
105.8	104.36	102.58	104.2	102.68	105.34	104.01	103.2	107.06	106.37	103.95	104.79	105.4	106.64	106.29	104.03	103.05	105.43	105.18	104.97	103.5	104.72	101.84	101.34	105.93	106.29	100.6	102.77	103.23	104.15	104.82	104.51	104.16	101.83	104.32	106.73	107.04	102.57	103.26	105.76	103.67	105.29	103.81	102.38	101.85	107.09	105.28	103.54	98.536	103.45
103.9	106.49	107.39	109.77	109.9	104.72	105.01	107.96	108.33	103.39	106.64	105.91	104.72	104.37	105.63	104.9	109.76	109.12	103.96	107.85	108.92	104.14	105.59	108.29	109.16	105.02	107.3	108.27	107.9	103.28	105.71	105.24	105.33	107.13	107.01	108.6	105.74	104.07	106.51	106.62	108.07	103.01	107.83	106.43	106.31	107.68	108.05	104.28	102.08	105.7
107.58	108.29	105.78	106.83	105.57	106.84	105.87	109.56	106.78	105.93	106.7	104.98	106.32	107.29	104.46	107.65	106.48	104.76	100.88	101.69	108.02	104.95	106.07	106.81	105.46	106.36	106.26	108.69	108.33	106.72	105.79	105.43	109.08	105.4	109.33	105.31	107.82	104.23	103.23	107.23	108.11	103.29	108	107.4	104.64	105.32	107.68	106.67	104.96	105.99
106	106.29	106.37	106.36	108.41	104.17	103.38	106.21	108.54	105.02	103.18	106.1	104.97	107.59	102.67	105.06	106.56	102.72	105.75	103.93	104.94	104.94	106.56	105.2	106.32	104.93	106	105.76	105.4	104.24	104.77	105.5	105.77	105.77	106.18	102.23	104.06	105.47	105.79	105.88	106.13	106.02	103.58	104.48	103.82	105.06	103.64	105.09	102.81	105.72
105.69	105.38	105.09	108.81	108.93	106.39	111.29	104.66	106.03	105.69	106.6	104.96	106.34	109.36	109.42	108.86	110.15	106.43	108.86	105.42	110.01	110.02	105.28	107.44	106.88	107.29	108.23	110.29	105.23	108.17	106.15	109.06	105.05	108.59	107.48	106.66	106.83	109.82	107.67	106.16	105.95	106.15	109.6	107.11	109.01	107.73	107.22	106.74	104.46	104.58
101.7	101.68	102.53	99.747	100.31	102.07	102.03	101.35	103.53	100.87	100.08	99.318	103.22	100.45	98.385	100.08	100.02	100.93	100.37	101.78	97.596	100.35	100.65	100.01	100.87	97.778	103.74	99.632	99.53	99.826	102.64	99.215	101	102.01	97.681	100.36	96.135	106.8	100.96	99.457	103.78	101.87	102.92	100.15	100.16	98.162	97.113	99.39	101.04	102.71
106.72	104.23	105.36	107.28	104.73	102.46	104.85	107.39	106.85	105.52	106.82	107.37	106.75	106.32	103.15	104.2	104.24	108.51	104.43	104.1	106.21	105.04	107.72	106.14	106.65	106.27	102.18	105.24	103.78	105.24	108.23	103.85	104.92	108.12	101.13	103.17	101.93	104.52	104.75	106.72	103.99	106.32	103.39	101.96	107.06	107.75	104.7	105.98	104.87	105.33
110.77	105.26	109.68	111.86	113.94	106.57	108.4	109.23	112.13	113.07	112.36	110.95	109.89	109.37	110.36	111.5	111.83	113.58	113.92	108.95	109.18	111.92	110.39	110.46	110.26	113.56	113.63	109.84	111.55	112.24	111.67	112.65	110.72	111.79	110.19	113.76	110.24	109.54	112.87	110.01	111.37	108.66	112.94	113.3	110.46	112	116.19	113.89	112.42	109.54
104.7	101.44	105.18	103.44	104.24	105.8	102.19	104.54	104.11	103.86	105.39	102.99	103.46	105	101.95	104.94	105.33	107.76	105.13	104.51	102.72	101.63	105.44	102.67	104.63	104.64	103.26	104.48	104.9	103.98	101.84	105.72	103	100.38	103.03	103.29	106.27	103.68	103.67	103.63	102.91	102.15	105.97	105.42	103.23	104.08	102.59	104.37	102.62	102.48
108.87	111.3	110.61	112.19	107.22	113.4	110.21	109.44	110.12	109.86	110.25	109.7	113.11	114.33	108.42	110.9	113.72	110.09	111.19	110.15	108.92	109.89	109.27	109.94	110.64	112.68	113.23	111.46	109.96	112.8	109.64	108.93	108.53	110.41	109.63	108.55	110.96	110.98	111.06	111.5	108.77	109.68	110.42	111.81	112.2	111.92	110.26	109.68	112.1	109.52
108.5	106.35	103.94	107.5	107.68	107.75	111.82	106.55	104.25	108.43	108.04	104.69	106.46	105.81	104.05	106.42	107.6	110.58	109.2	105.54	104.98	107.47	105.27	107.05	107.07	107.97	107.68	105.7	109.33	104.11	107.99	106.31	110.37	109.22	107.85	106.52	107.65	105.84	106.82	106.15	108.29	106.12	107.08	106.41	106.24	103.08	105.21	107.12	108.07	108.11
103.82	107.25	105.8	108.42	106.03	105.85	106.02	105.11	104.66	105.78	104.5	102.63	106.18	103.28	106.2	105.06	105.11	107.88	105.44	108.03	104.22	105.32	101.92	103.21	105.16	106.57	104.02	108.95	109.67	105.77	104.59	107.11	108.83	105.48	105.36	105.84	105.44	105.63	102.77	107.01	107.55	107.78	105.16	103.07	106.02	104.23	106.32	104.2	100.29	105.36
101.58	100.49	101.47	100.14	102.92	99.128	101.8	102.58	101.57	102.3	98.276	100.34	100.29	102.27	103.15	98.941	98.019	98.524	99.951	101.16	99.915	101.3	101.9	102.19	102.71	103.76	100.37	98.825	102.67	99.35	98.869	99.47	98.65	101.57	102.02	102.41	98.829	98.008	99.123	102.46	102.14	103.4	99.375	102.4	101.42	101.44	100.36	101.42	99.674	100.39
115.12	114.97	112.78	112.28	113.24	112.1	113.95	111.58	110.9	113.13	113.35	111.89	112.77	112.48	112.07	114.86	116.49	115.4	111.55	114.43	113.91	117.93	111.06	115.38	112.9	113.72	113.69	111.77	112.72	114.76	110.94	114.48	112.51	112.76	114.45	111.74	112.69	112.37	112.59	113.8	110.53	112.4	112.24	110.64	114.66	111.84	111.43	114.55	110.83	112.23
103.37	106.58	105.02	106.25	106.92	102.67	104.61	106.82	101.92	102.25	105.13	103.74	106.53	103.41	99.902	104.36	104.4	104.79	105.03	102.54	104.27	103.57	106.08	104.87	104.84	105.88	103.5	102	104.89	108.31	104.32	104.14	104.04	107.53	104.03	102.9	106.02	104.8	102.62	105.33	103.63	105.14	106.24	105.12	104.83	105.53	106.14	103.07	106.82	105.8
105.77	105.76	104.13	105.09	107.23	106.28	106.35	106.95	105.47	106.99	104.48	104.75	106.33	106.05	106.15	107.52	105.8	107.88	105.34	104.02	105.42	106.78	105.89	109.49	106.54	107.93	106.66	105.45	106.36	104.86	103.94	105.94	107.41	104.58	106.85	104.66	104.38	104.95	104.46	106.06	105.01	101.35	104.15	106.32	106.3	103.09	103.84	101.49	107.53	105.65
102.01	105.78	106.98	105.13	104.57	106.06	104.42	102.79	102.27	103.77	105.62	106.31	107.82	103.82	103.9	107.36	102.74	103.9	102.24	104.49	102.83	102.28	105.1	103.35	103.23	108.63	101.78	105.36	104.21	101.43	104.26	104.03	103.59	101.49	102.09	104.23	103.86	107.52	104.99	102.74	105.57	105.42	104.3	102.08	103.77	102.08	103.72	102.29	107.01	106.42
110.72	111.89	110.17	110.19	111.37	113.25	114.79	109.69	112.57	111.09	112.47	113.22	112.62	110.24	115.15	111.17	112.99	111.46	110.77	111.56	112.27	111.49	109.97	111.57	110.79	112.59	113.45	110.18	109.82	110.78	110.14	110.02	112.05	112.19	111.91	112.35	113.49	111.54	113.34	110.37	115.25	110.69	112.94	111.73	110.46	110.08	109.46	108.71	108.47	112.28
106.77	106.16	105.11	107.59	107.27	104.55	105.11	106.82	105.22	104.72	102.67	103.01	103.75	103.1	105.23	103.69	105.68	107.27	103.69	105.32	104.77	104.94	106	108.28	106.49	105.95	104.63	99.742	107.09	105.69	108.6	105.45	107.2	104.03	105.04	106.59	105.82	103.46	108.03	107.92	105.77	105.98	105.68	107.33	104.61	103.14	107.23	104.95	107.1	103.06
103.29	105.24	106.61	107.03	106.01	106.18	108.02	105.19	104.44	103.69	105.66	105.02	106.66	103.62	108.5	105.96	102.94	108.45	108.91	105.07	102.99	106.31	104.73	104.14	107.3	101.55	111.21	106.38	107.5	106.5	107.39	105.2	109.72	103.68	104.99	106.13	103.96	104.62	105.81	106.82	105.52	107.43	103.7	107.64	106.08	106.96	104.01	105.24	105.63	105.72
115.41	116.44	120.16	115.54	119.06	117.8	115.54	118.28	113.7	117.98	118.44	114.18	118.7	114.01	118.06	115.46	117.74	114.12	118.54	116.92	116.65	115.92	117.13	120.81	117.17	116.52	116.52	115.33	114.97	119.07	113.77	115.21	116.83	117.07	115.81	114.57	114.28	112.77	120.4	115.64	116.66	119.89	118.12	116.34	115.65	117.73	116.24	116.35	113.4	114.81
111.67	108.79	111.53	111.82	112.45	113.05	113.99	109.36	111.87	109.94	110.12	114.15	114.19	111.91	109.26	110.58	110.62	112.52	112.23	114.05	108.77	107.6	110.13	109.48	113.01	109.14	111.75	113.73	110.59	112.98	110.35	113.72	109.8	111.47	107.82	111.8	108.3	110.3	111.98	110.27	111.11	113.19	111.24	111.1	109.39	115.24	111.04	108.83	111.23	112.28
105.82	107.26	109.58	104.96	99.581	105.39	105.71	107.28	107.52	104.63	104.56	105.21	107.14	108.03	106.48	105.01	106.87	106.44	103.45	105.06	102.68	105.44	107.38	108.88	105.36	105.92	105.39	106.79	108.81	103.01	105.31	104.52	108.87	110.08	106.16	108.97	106.66	108.24	103.14	103.72	107.32	105.23	105.33	104.91	109.96	105.48	107.34	101.79	105.41	106.44
106.16	107.77	103.17	102.2	103.68	106.79	104.17	107.16	102.65	107.52	105.94	106.03	108.1	106.48	106.78	107.32	104.59	108.7	105.33	105.52	104.81	108.08	104.07	104.47	107.63	106.65	105.3	105.65	109.01	104.26	105.93	105.59	105.26	105.46	104.56	105.28	104.71	106.05	107.24	105.03	106.47	106.84	107.84	106.12	108.23	107.53	106.19	104.69	108.71	106.99
110.85	112.86	114.1	109.15	112.12	111.72	112.7	109.87	113.79	109.87	109.05	113.05	113.71	110.91	111.84	113.93	114.8	112.02	111.02	114.47	114.97	110.57	110.99	109.85	116.53	113.17	111.66	114.89	112.32	108.72	114.04	113.09	111.4	108.76	113.72	110.5	107.92	113.82	110.93	114.76	111.6	112.41	109.85	111.91	112.54	111.78	111.18	112.19	108.56	110.48
108.28	105.35	108.31	106.68	105.77	108.08	110.21	104.7	106.29	105.74	109.8	107.84	105.81	105.7	107.73	105.73	106.32	106.08	108.44	106.57	105.68	104.53	104.7	105.63	106.36	107.62	107.82	107.75	105.17	108.98	104.92	103.09	107.36	105.45	103.92	109.63	105.11	106.15	105.13	107.98	103.96	106.21	109.89	106.66	106.99	107.22	104.83	104.9	106.22	106.66
117.92	114.49	117.4	115.85	116.6	115.91	116.95	116.44	117.68	113.52	116.74	115.42	116.88	118.13	115.78	115.75	116.21	114.5	117.13	116.72	117.09	117.54	115.44	114.62	112.54	115.01	117.74	117.14	118.02	115.78	116.65	117.55	115.01	117.37	115.34	117.77	114.78	117.47	114.46	115.52	115.61	115.63	117.42	114.67	116.9	115.45	116.19	116.48	118.88	115.16
105.15	104.8	106.69	107.26	106.49	106.34	108.7	107.84	106.4	104.9	102.39	106.55	107.73	104.9	104.6	103.1	106.5	109.3	108.22	106.43	106.78	107.49	105.3	106.4	106.83	104.96	104.2	104.08	106.37	109.12	104.81	104.41	108.72	106.46	104.93	108.12	102.44	108.89	103.07	106	104.1	105.43	105.16	105.88	105.4	104.14	106.58	104.17	107.91	108.26
105.2	103.47	104.14	103.24	102.81	103.43	103.99	106.74	105.92	103.43	102.17	108.16	102.73	102.07	105.43	103.31	106.75	105.64	100.55	102.58	103.51	105.69	105.14	106.47	102.83	107.89	107.48	102.16	102.25	105.35	106.25	103.95	104.55	102.32	105.12	105.08	105	104.85	105.12	103.17	103.77	102.93	101.16	102.6	102.24	104.22	105.87	102.96	104.16	105.05
104.98	108.13	106.49	104.81	105.5	107.59	105.44	109.59	108.79	106.64	104.77	105.89	106.59	105.05	107.1	105	106.46	104.47	107.27	105.27	108.98	107.39	103.46	107.47	104.63	105.57	109.22	102.41	106.38	108.08	105.81	105.86	107.1	108.54	107.94	107.08	106.93	103.36	105.3	105.74	104.21	104.24	105.22	102.09	103.35	105.85	102.93	105.08	103.86	106.45
116.87	115.11	120.92	119.69	113.74	119.44	116.59	113.93	119.54	115.76	114.81	113.3	118.3	118.08	118.44	116.07	116.09	117.11	115.9	115.64	117.8	117.71	117.56	118.05	118.92	116.51	121.06	118.02	117.19	118.77	119.19	118.83	117.76	118.22	114.27	115.4	118.84	117.9	114.03	118.81	118.09	116.9	119.97	119.35	118.98	117.19	118.27	116.4	117.34	117.46
113.41	112.72	111.2	112.06	112.36	112.18	109.64	112.49	111.09	111.68	108.39	112.83	110.32	113.79	110.17	112.62	113	112.82	111.2	112.5	109.67	110.2	111.91	112.29	109.66	110.39	112.04	112.69	112.59	113.62	112.34	112.08	113.78	112.95	112.64	110.18	114.68	112.56	108.78	116.24	110.04	112.88	113.48	112	114.78	113.36	108.97	113.52	107.88	111.37
110.97	110.25	112.92	107.32	107.14	113.32	112.34	112.25	108.27	114.26	111.79	111.68	111.78	113.49	109.5	110.94	113.47	109.41	110.06	108.77	111.04	110.94	111.19	108.39	113.41	111.57	109.7	111.88	109.83	116.18	111.7	109.71	111	109.41	109.24	104.66	107.98	111.3	108.08	113.91	110.36	107.5	110.14	110.38	111.91	112.74	108.38	111.01	109.59	109.23
104.5	104.44	106.73	106.24	106.21	107.98	106.11	107.74	105.77	107.27	108.16	105.78	104.55	105.76	107.38	107.15	104.89	104.84	105.75	105.53	107.93	107.04	102.78	102.43	107.2	104.27	107.6	107.01	104.23	104.64	103.74	103.81	105.7	106.94	104.14	105.33	106.96	105.75	104.27	106.68	104.13	102.22	105.7	105.02	106.01	103.85	104.43	104.65	104.02	105.24
104.93	107.5	105.49	104.22	105.99	107.83	104.32	103.09	104.73	101.34	107.12	104.27	105.86	102.11	102.27	104.68	109.44	105.68	105.89	107.26	105.32	101.56	105.81	104.58	108.58	107.01	104.33	105.94	106.14	105.23	106.62	105.27	101.66	104.78	106.69	107.32	104.93	105.83	102.07	101.7	102.65	109.11	103.21	104.9	106.6	105.88	105.86	104.02	106.01	103.51
117.13	116.85	117.49	116.78	117.72	117.49	117.99	117.6	118.58	116.58	115.8	116.06	118.79	113.31	115.89	119.81	114.04	114.67	119.71	118.32	118.03	119.69	115.56	118.38	118.35	118.76	119.35	117.99	116.38	119.1	119.23	119.28	118.37	113.24	117.5	116.64	118.53	112.68	115.52	118.2	116.63	118.97	117.65	119	119.13	117.23	116.29	118.87	119.94	118.64
104.05	107.02	105.28	105.83	106.28	107.48	105.52	105.28	104.67	106.2	105.88	105.81	103.46	107.66	103.28	106.15	104.96	108.92	107.87	101.28	107.93	103.91	106.12	103	107.43	105.02	106.56	109.07	105.51	104.82	106.32	106.41	105.59	104.5	106.31	105.04	104.74	106.66	105.99	105.68	102.67	105.98	102.91	104.63	107.77	107.77	103.97	105.37	107.28	105.05
115.4	118.93	120.32	118.03	114.14	118.53	117.25	113.65	114.06	117.01	115.17	115.33	114.11	116.71	116.49	116.52	116.18	116.99	119.02	115.43	116.84	115.3	117.4	116.18	117.36	117.13	117.29	116.56	115.86	116.73	118.75	115.8	117.36	115.51	117.39	114.36	117.93	114.17	115.24	115.43	118	115.58	114.66	118.18	118.41	115.45	113.79	118.1	116.68	113.9
115.03	111.02	114.85	110.99	111.11	112.48	112.22	109.45	109.57	109.85	110.96	109.72	113.37	110.62	108.92	109.63	112.61	113.31	110.71	116.08	108.96	112.62	110.66	112.69	108.41	111.39	108.15	112.05	111.6	109.19	108.08	110.15	109.91	110.27	108.85	107.89	108.71	111.89	108.21	112.52	112.28	110.75	109.29	106.76	110.07	111.53	107.63	111.47	110.15	108.69
109.18	107.5	106.26	105.68	106.95	106.85	101.94	108.13	104.98	103.34	105.72	102.01	101.1	109.84	105.33	103.53	108.25	106.26	105.37	102.72	107.89	106.33	106.09	105.98	106.34	107.45	107.14	103.31	107.46	104.84	105.04	104.66	104.99	104.19	105.42	105.43	106.73	106.15	104.97	105.47	108.3	105.64	103	107.1	107.03	102.72	106.55	109.34	104.67	104.86
117.11	118.91	117.54	117.77	117.67	119.89	118.93	115.99	115.03	116.93	117.46	119.07	113.51	117.62	114.82	117.76	119.91	114.42	113.89	118.68	116.48	118.47	119.15	116.37	118.18	117.46	118.41	115.22	117.29	120.34	117.53	116.97	120.33	116.29	118.27	119.33	112.92	116.37	115.86	116.01	115.47	115.83	118.92	118.49	117.22	114.59	117.39	116.1	113.57	117.2
112.98	109.42	109.95	111.45	113.28	112.02	114.84	111.12	111.82	113.69	111.55	112.76	111.89	111.05	110.27	111.29	111.95	109.8	111.29	111.1	111.65	111.53	108.71	109.24	111.83	113.89	110.64	110.76	111.83	110.34	109.76	108.79	111.66	108.75	111.57	107.83	113.29	111.7	110.11	112.77	110.75	112.18	111.3	110.3	111.69	110.64	112.44	112.26	113.75	112.56
110.27	110.95	110.41	112.67	111.23	111.85	112.86	110.37	109.3	109.64	108.76	113.1	110.14	110.77	109.67	113.1	110.59	110.69	108.18	110.33	108.77	113.11	109.59	110.68	110.38	109.46	111.99	109.78	112.7	111.47	111.96	106.85	108.83	108.92	110.85	112.73	114.99	111.85	108.19	110.19	109.05	108.91	114.13	111.44	108.45	110.26	113.31	110.82	114.33	112.54
109.22	107.41	107.02	105.14	109.4	107.3	106.25	107.98	104.26	108.25	107.12	107.5	103.65	106.88	107.44	107.99	107.71	106.57	109.33	106.64	105.16	108.4	109.35	106.71	105.4	109.36	106.2	110.91	104.05	106.93	105.82	108.01	108.99	106.24	102.18	106.92	107.04	104.46	105.8	106.39	104.62	110.35	108.05	105.82	107.12	103.45	107.47	108.4	107.57	108
113.09	112.04	113.74	108.74	113.05	112.51	113.25	108.93	113.3	111.18	107.85	109.11	112.48	114.06	110.81	112.22	113.83	111.8	113.53	111.18	111.73	111.84	109.57	112.36	112.69	115.54	109.96	113.45	111.36	110.87	115.56	111.2	112.76	109.36	113.53	113.95	114.5	111.33	114.86	111.7	111.53	110.52	110.85	108.04	109.59	110.73	116.43	113.06	111.02	112.41
108.34	113.02	108.82	111.2	109.73	111.97	110.65	110.78	112.84	110.3	111.41	111.3	110.82	112.27	112.4	106.65	108.82	110.47	110.64	107.29	114.58	112.87	111.9	105.9	110.16	112.05	114.95	114.19	113.04	113.29	110.99	112.41	111.19	110.13	111.96	109.62	110.43	113.47	114.6	112.26	111.32	114.56	111.11	116.19	111.85	113.05	111.66	108.46	108.84	109.82
101.21	102.54	106.48	106.72	105.99	105.08	105.14	104.3	104.94	105.27	102.55	103.49	100.77	104.18	104.61	105.16	104.34	104.31	101.63	104.05	104.88	104.92	107.37	104.05	103.16	103.09	104.28	108.59	105.9	104.49	104.1	103.77	106.33	106.84	100.7	102.39	104.5	105.95	103.85	105.06	100.93	104.78	104.25	103.62	106.5	104.41	103.83	103.42	100.59	104.23
111.94	111.6	109.86	110.81	109.43	110.69	112.12	110.26	112.74	107.37	110.19	112.38	109.99	110.05	113.5	108.92	111.36	109.86	107.93	112.56	108.26	114.04	110.65	108.65	109.32	110.28	113	106.82	108.89	109.93	113.81	111.57	109.61	108.57	109.05	110.61	109.72	107.97	111.62	109.98	110.79	111.23	109.77	111.14	113.08	109.25	112.06	109.21	110.88	109.92
107.63	104.28	105.43	107.99	106.06	104.53	104.55	104.59	108.09	105.89	108.96	104.4	106.33	107.65	107.73	108.68	105.17	106.89	106.42	103.8	106.66	106.99	106.37	105.11	107.6	104.63	106.43	109.34	107.43	106.23	105.96	105.75	107.6	110.89	109.07	104.89	110.39	106.83	107.97	105.52	105.9	109.23	106.96	104.82	101.76	106.36	107.34	103.22	107.67	104.4
103.18	106.62	103.96	106.03	106.33	103.66	105.61	104.83	101.45	106.15	107.23	104.36	106.52	107.12	106.42	106.52	103.79	106.5	106.2	105.31	105.61	107.7	105.86	103.42	106.98	105.18	105.94	104.53	107.21	109.71	105.94	107.66	104.49	104.7	107.19	103.66	106.48	105.98	104.08	106.67	106.35	106.12	105.05	107.31	102.79	105.13	104.79	110.15	104.78	106.78
107.3	103.01	107.69	105.63	103.17	107.83	107.32	106.1	106.22	107.7	106.03	108.67	105.04	106.27	105.94	104.31	107.19	106.2	103.08	105.37	104.47	104.47	102.89	105.62	105.74	103.55	106.74	107.19	102.72	106.87	106.98	107.25	107.82	108.2	105.89	103.79	105.27	107.05	107.1	109.22	104.17	106.35	103.47	103.67	108.84	107.73	106.66	107.82	106.64	109.54
110.66	106.64	107.05	108.41	108.61	105.68	108.1	104.99	106.7	107.39	109.18	104.34	105.42	106.56	105.87	105.27	104.07	104.59	106.67	105.2	106.02	106.81	105.51	107.75	106.41	103.38	102.63	104.95	102.46	104.8	106.76	105.68	105.13	104.14	105.32	105.95	106.96	104.57	107.48	105.02	102.73	105.4	104.39	109.96	105.8	106.1	110.74	107.31	107.49	104.39
108.44	111.16	111.12	111.25	114.52	111.34	112.43	108.67	109.02	109.97	110.36	110.5	110.8	112.04	113.8	109.85	115.91	114.01	109.52	108.6	110.3	112.75	110.97	112.95	114.66	110.29	112.88	110.5	110.68	111.56	112.52	112.01	109.91	113.68	111.47	110.71	111.62	115.03	112.42	110.68	114.15	112.3	112.24	115.69	112.19	111.88	110.87	112.15	113.21	110.97
103.23	105.49	104.08	105.12	105.12	103.34	105.03	106.73	102.62	102.86	107.02	104.02	107.13	103.2	103.53	105.19	103.51	103.8	103.74	105.67	103.57	107.13	106.09	104.07	101.89	105.24	102.31	104.94	105.92	104.06	105.07	104.93	104.15	103.85	102.66	104.53	103.53	102.2	105.78	104.42	104.29	102.77	106.22	102.63	104.2	105.75	103.87	105.04	101.53	103.46
109.17	103.56	104.13	106.16	110.04	105.67	106	105.05	104.67	103.05	104.24	107.2	104.79	106.1	104.73	104.94	106.34	106.15	106.92	108.17	103.14	108.46	106.98	105.95	105.83	106.4	104.53	105.54	103.73	106.63	108.55	103.31	104.35	105.58	107.74	104.64	106.27	107.21	104.81	109.34	103.9	102.32	106.53	106.29	106.06	106.33	105.15	106.33	105.72	102.86
106.39	107.03	106.4	104.26	106.1	104.38	107.1	105.73	107.37	104.06	106.55	107.17	105.55	105.21	104.11	108.13	105.62	103.29	105.96	108.3	108.36	106.47	106.02	104.47	107.25	105.63	100.06	103.73	103.69	105.3	104.78	105.24	107.82	106.19	106.63	108.06	105.05	107.41	105.62	104.77	104.08	104.17	101.68	105.12	106.25	106.77	108.37	105.58	104.03	105.94
111.23	109.4	110.94	109.55	109.14	111.83	111.66	112.06	107.74	110.97	111.76	110.96	112.85	111.51	111.7	110.88	111.69	110.89	110.1	109.52	111.6	111.18	110.67	108.6	110.34	110.85	111.8	112.44	110.71	111.84	108.04	111.52	109.26	110.68	110.68	112.41	110.78	113.14	113.8	110.48	109.65	112.2	113.79	111.48	108.29	111.41	109.63	113.59	114.86	110.85
110.88	110.09	110.91	114.25	113.3	111.57	110.98	112.84	110.28	112.11	115.27	109.13	111.54	111.4	112.75	112.16	109.75	113.04	112.12	114.59	114	113.13	109.44	114.93	111.11	110.16	111.2	115.18	114.97	108.56	112	113.24	110.33	111.77	114.46	108.38	110.78	110.66	107.95	109.57	115.19	108	110.99	114.37	112.25	110.74	113.65	110.97	113.32	115.36
109.22	111.14	109.38	109.91	111.96	108.46	111.04	108.44	113.68	111.3	111.67	112.1	111.57	109.82	113.65	111.24	111.99	113.16	111.15	111.52	111.37	111.8	111.42	111.71	114.19	109.57	112.69	113.2	112.12	112.43	112.73	111.42	109.93	111.18	112.58	111.13	111.78	112.46	111.43	112.76	112.21	115.87	111.87	109.34	112	112.85	111.31	112.63	110.89	110.07
110.7	113.51	111.6	113.98	113.42	114.65	113.94	115.78	114.23	110.34	111.19	112.95	112.66	113.07	116.3	114.04	112.72	108.87	112.01	112.56	116.33	111.9	114.57	113.36	112.17	113.58	113.86	114.91	113.6	112.08	113.8	108.13	110.17	114.56	111.05	114.48	113.15	114.05	109.24	110.1	110.12	108.97	114.64	111.38	110.82	112.26	111.85	110.38	109.38	116.93
114.21	111.55	110.46	113.14	113.53	115.69	112.8	114.24	114.61	115.58	113.02	113.11	112.67	113.58	115.01	111.16	117.03	113.81	112.07	112.02	113.82	115.08	109.63	110.9	114.04	110.37	111.47	113.16	116.52	113.32	112.85	115.15	114.76	110.64	110.22	114.5	113.67	114.7	114.33	114.46	114.84	115.98	114.13	110.2	112.86	112.24	112.51	110.38	113.52	112.25
104.55	104.29	103.61	100.69	101.55	103.71	104.69	103.13	105.06	105.7	106.41	101.9	106	105.93	104.49	105.43	103.55	105.13	102.58	101.81	103.46	100.48	105.24	103	103.38	103.43	104.47	103.27	106.55	103.41	104.53	104.26	101.77	105.9	103.73	105.79	105.64	105.58	104.91	107.22	102.1	104.64	107.39	107.09	103.99	103.19	105.35	105.88	107.33	104.41
112.22	111.95	111.8	115.34	116.36	112.96	111.26	112.63	110.7	113.42	113.25	107.97	114.76	115.84	111.96	113.87	113.72	111.37	112.71	111.49	110.29	112.2	111.56	111.22	111.86	113.35	112.85	115.57	115.8	113.82	111.12	110.19	108.58	108.07	111.79	112.23	111.32	112.87	112.22	112.96	113.21	111.06	114.66	110.29	111.27	114.34	113.01	113.47	111.44	111.06
99.863	101.08	100.89	96.4	97.633	101.59	100.11	101.66	95.123	100.4	104.33	101.18	101.03	97.939	100.4	102.12	96.623	101.69	100.79	100.56	101.21	100.14	99.891	98.421	102.85	100.54	101.8	98.393	98.22	100.82	99.865	99.476	100.26	101.92	98.873	101.97	98.801	100.73	97.954	101.27	101.57	97.157	98.489	101.3	98.328	98.457	100.83	100.1	102.69	100.01
104.02	102.25	107.02	107.92	104.94	109.24	106.36	105.84	107.23	104.55	109.45	104.87	107.14	108.15	106.71	106.06	106.87	104.67	105.02	104.1	105.23	107.23	108.4	107.76	105.08	104.83	107.6	108.78	109.96	107.14	105.93	110.22	108.65	104.85	105.71	108.37	104.22	105.12	104.54	104.18	107.08	106.21	102.86	107.17	108.15	108.53	107.24	104.3	106.98	107.44
106.99	110.02	105.51	108.63	104.06	108.99	107.09	105.22	107.18	104.79	101.44	105.53	104.55	106.07	107.91	105.71	105.9	107.61	105.78	104.57	101.37	108.58	107.57	108.69	106.82	105.66	108.02	108.34	107.71	105.27	104.36	105.97	103.39	106.89	106.5	103.41	104.26	105.96	107.03	105.34	103.75	101.62	105.26	105.04	108.04	105.34	105.9	107.63	104.32	106.51
107.05	105.93	106.04	105.53	104.43	104.83	106.84	105.31	104.81	107.6	107.14	106.51	107.72	107.01	105.66	111.33	104.97	105.44	103.8	102.61	105.84	104.76	107.73	105.74	111.75	106.31	105.3	102.06	106.6	106.23	106.15	106.26	105.64	106.6	107.05	107.1	106.07	104.7	107.03	103.86	107.52	105.3	104.53	106.83	106.69	104.14	107.61	105.82	104.45	104.01
116.79	117.14	121.99	118.24	117.67	115.09	119.5	117.12	120.04	118.22	115.84	117.58	120.04	118.67	117.94	115.37	118.57	118.74	117.1	114.37	119.41	122.03	118.87	119.72	119.73	115.46	117.89	117.61	116.73	116.67	116.87	116.48	117.05	118.01	115.93	116.32	117.77	113.65	114.18	117.79	116.62	120.41	117.92	115.97	119.25	116.56	116.65	118.29	119.69	115.35
116.73	115.69	115.65	112.99	117.84	113.36	113.52	113.48	117.86	116.4	115.55	114.38	113.77	115.2	116.21	114.23	116.26	115.88	116.44	117.56	113.65	117.8	115.98	115.27	113.61	114.52	114.76	114.75	117.59	115.14	117.86	115.3	118.27	117.39	116.49	116.81	118.42	116.78	117.29	117.21	115.58	113.85	115.15	116.04	114.24	113.58	116.51	117.2	118.56	115.05
106.21	107.81	105.34	105.01	105.92	105.35	105.33	106.87	103.46	108.1	108.41	106.51	106.26	105.25	104.6	107.46	106.08	103.6	107.34	105.47	106.09	105.23	106.42	107.16	103.51	107.01	104.27	103.65	104.92	106.16	103.76	106.4	107.16	103.45	104.31	102.56	106.91	103.52	106.38	105.71	105.07	103.98	106.6	103.58	105.33	105.76	105.77	105.56	108.31	106.34
102.39	101.57	101.06	99.534	100.7	98.296	103.11	100.61	100.84	98.613	102.94	102.4	102.23	93.561	99.937	98.382	103.9	98.336	104.01	100.11	102.54	99.644	99.906	101.73	100.06	97.658	101.53	99.763	98.688	103.96	99.635	101.82	100.59	102.17	98.775	99.065	99.017	101.61	101.97	101.39	102.79	96.582	98.691	100.06	100.62	99.286	100.96	101.41	97.204	101.48
99.163	102.67	97.856	100.19	99.268	101.87	101.45	101.25	97.964	99.012	97.606	99.962	100.52	100.13	97.718	97.963	101.46	99.793	95.606	102.93	100.01	101.54	103.48	102.17	102.68	99.353	98.104	97.414	97.407	102.07	98.998	98.288	103.67	101.16	98.947	100.42	99.454	103.68	99.258	98.625	96.956	100.17	100.47	98.975	101.05	100.65	98.949	100.36	101.93	102.11
111.53	115.14	112.99	113.72	115.56	111.78	114.85	111.76	116.68	114	113.5	114.05	113.76	112.85	112.98	114.7	115.99	110.31	114.25	112.54	113.05	113.23	110.99	112.32	113.89	114.13	112.08	114.66	112.55	111.08	112.36	114.39	116.15	109.16	112.25	112.18	112.68	113.27	111.29	113.02	112.24	113.94	112.1	113.33	110.32	114.64	111.45	111.89	111	113.14
107.78	105.08	105.75	108.15	106.48	102.64	107.45	107.77	103.8	105.66	106.46	105.32	106.68	103.29	103.26	106.78	105.03	105.64	106.71	104.2	105.26	105.26	106.33	107.75	107.5	104.33	108.48	108.24	104.59	108.07	106.68	103.74	105.98	105.86	107.93	106.6	103.71	107.86	106.35	103.3	105.94	106.79	108.48	108.69	106.83	106.01	101.98	106.22	103.12	106.04
109.45	114.23	113.96	112.1	113.18	113.92	107.58	111.11	112.68	111.77	111.46	112.31	110.98	111.81	108.38	113.92	113.61	113.43	112.41	113.86	109.57	110.35	114.54	107.67	113.19	113.24	110.89	110.31	112.33	111.28	112.66	112.55	110.71	108.34	108.73	111.83	113.73	115.43	110.39	111.4	110.19	107.95	110.8	110.41	111.42	112.23	112.06	113.76	109.98	113.02
103.17	106.95	105.62	102.69	106.22	105.75	103.05	105.49	102.75	100.85	102.71	106.96	102.06	104.08	102.17	105.05	102.53	105.53	103.05	103.33	105.44	103.03	105.34	104.62	106.51	107.97	104.91	103.24	105.14	105.3	105.7	102.58	105.99	104.8	103.26	102.01	106.9	105.41	104.68	105.85	104.78	101.41	104.58	102.67	103.25	105.59	102.21	102.92	103.77	109.3
110.39	109.87	115.04	112.99	112.51	110.41	112.9	115.6	112.93	112.99	113.33	111.84	112.73	112.57	114.66	112.56	114.47	113.92	112.32	111.67	109.74	112.18	109.93	109.81	111.79	114.57	112.41	110.63	111.54	108.73	108.54	112.01	110.87	108.41	110	109.61	113.23	111.51	108.91	111.93	110.59	108.6	112.11	112.46	112.09	111.16	111.16	110.92	113.66	114.78
103.94	103.45	105.73	102.3	104.82	105.31	102.93	106.1	107.43	105.36	102.6	106.52	104.22	105.07	105.05	102.21	103.16	103.48	104.46	105.68	102.12	104.46	104.81	105.81	102.73	104.3	108.25	103.5	104.77	102.94	104.41	102.63	103.13	104.25	106.22	102.44	103.59	104.34	103.41	105.36	106.55	106.42	101.51	105.69	104.98	102.97	102.35	104.9	105.18	107.17
113.2	109.64	108.49	113.87	107.59	111.18	109.57	110.34	109.66	112.97	108.91	112.88	109.67	109.38	111.14	108.31	111.96	108.78	109.4	109.34	109.63	110.49	109.33	108.67	109.17	111.86	113.66	107.25	113.84	108.74	108.91	107.9	110.29	112.67	109.94	109.92	111.86	110.5	112.71	110.33	111.46	110.41	114.71	110.6	109.95	112.34	111.4	110.28	110	108.59
102.62	102.87	104.55	101.62	102.73	106.44	106.09	105.54	103.78	105.46	102.12	102.94	106.13	102.8	106.54	102.54	101.33	105.29	101.66	104.49	103.57	104.29	102.91	107.04	106.05	106.09	102.2	100.4	104	102.35	103.01	104.13	104.11	105.09	105.93	99.886	104.69	102.8	106.69	103.38	106.6	103.54	102.46	104.57	104.77	106.35	103.38	103.96	101.82	104.24
104.72	106.44	104.17	103.41	102.95	103.24	104.89	105.27	106.91	103.81	106.64	105.9	105.09	105.92	105.34	107.66	106.85	106.43	106.67	105.05	106.39	105.29	105.69	105.45	104.27	104.92	103.71	101.7	106.05	105.31	108.1	108.46	105.06	104.1	106.37	106.09	103.13	104.75	106.89	104.42	106.41	105.52	102.8	105.23	103.72	105	104	103.38	102.15	105.14
108.58	110.32	109.26	114.28	113.95	111.56	107.95	110.55	108.88	108.43	109.27	110.97	112.07	112.73	111.35	111.21	110.13	109.51	109.62	114.66	112.94	109.8	109.06	112.81	109.11	111.49	108.27	110.95	110.63	109.8	110.63	111.58	112.13	113.13	111.63	110.66	111.36	110.11	111.15	112.51	111.85	112.72	107.38	111.66	111.18	108.72	110.5	112.25	110.99	110.5
108.36	104.91	104.74	104.99	106.79	105.33	104.25	105.55	104.59	101.65	103.38	104.99	106.45	104.58	105.88	104.46	104.86	105.94	108.3	103.37	103.96	104.83	106.74	108.47	108.35	104.19	105.9	105.79	106.04	106.68	103.64	104.41	101.9	104.43	104.4	107.1	106.89	102.97	105.5	102.89	101.46	105.22	104	104.9	108.82	105.44	107.13	103.69	107.35	108.2
103.38	108.61	107.6	105.15	105.04	106.13	105.14	106.74	106.16	109.25	108.38	107.6	107.82	107.92	106.64	106.43	108.81	107.49	105.55	103.34	106.7	107.41	106.12	106.71	104.56	106.81	106.91	109.26	107.89	106.04	105.38	106.62	105.8	104.57	105.75	107.66	105.56	106.2	103.23	105.59	107.82	106.97	105.14	107.57	107.99	107.81	110.91	108.13	106.19	106.86
113.79	110.51	110.64	109.85	112.21	114.3	114.76	113.41	112.79	112.13	111.43	114.52	109.82	112.91	114.83	112.35	111.96	110.65	112.03	112.8	114.34	112.26	110.18	111.51	111.86	114.2	112.03	113.03	112.79	112.33	111.29	111.71	115.48	112.82	112.49	109.96	111.23	113.44	112.49	111.1	111.02	108.92	107.21	113.16	114.05	113.18	112.32	111.98	114.02	111.44
106.64	107.32	108.61	104.49	106.63	105.55	106.14	101.24	106.25	106.23	108.3	104.2	106.16	105.94	102.81	107.72	101.72	108.18	104.74	106.62	103.88	104.79	108.93	105.06	104.41	104.77	107.28	107.96	105.01	108.9	105.66	106.79	105.86	104.59	104.48	105.25	106.91	109.68	103.85	103.16	104.94	104.02	104.27	108.72	104.52	105.45	108.26	108.81	106.34	104.31
114.87	115.23	116.17	116.69	117.44	115.13	113.56	117.02	119.77	115.9	116.47	112.27	113.53	115.38	117.81	112.13	115	117.43	117.05	115.62	113.54	114.9	116.33	117.58	119	116.05	114.13	117.82	115.28	116.76	116.26	115.79	118.05	117.55	114.41	118.41	114.31	116.02	116.08	118.1	116.18	119.66	117.5	117.49	115.6	116.55	115.6	118.19	117.35	116.76
103.26	107.14	106.59	104.71	106.57	104.61	102.53	104.44	103.63	106.44	106.07	106.12	105.78	104.78	105.39	106.82	104.02	106.27	106.42	105.15	106.73	105.73	105.7	103.92	104.49	103.48	107.17	103.71	106.59	106.86	106.84	109.47	103.9	105.65	104.84	100.79	105.77	108.6	105.96	105.48	108.14	108.11	103.59	105.87	107.45	104.33	104.15	103.05	106.93	106.88
99.414	96.907	101	104.29	96.977	102.78	99.63	97.882	100.09	99.601	101.78	102.46	99.985	101.56	100.67	99.129	100.17	98.376	97.537	99.588	98.552	101.8	97.56	97.408	100.18	101.07	97.779	102.2	99.776	97.594	98.123	99.142	100.37	98.901	102.33	101.65	100.58	100.7	96.912	97.946	96.71	101.52	100.87	100.4	103.1	99.416	101.79	99.561	98.458	97.878
114.95	107.82	115.47	112.89	113.48	111.72	114.46	112.56	110.96	111.78	112.22	111.61	108.99	113.94	112.69	112.8	110.44	111.48	112.11	113.61	111.96	113.62	113.67	111.03	110.76	113.51	114.79	112.71	111.39	113.87	113.49	109.87	111.25	110.96	111.31	114.46	113.16	113.08	111.62	111.35	113.13	109.29	113.32	112.65	114.87	110.7	111.45	112.8	112.48	111.96
110.6	108.73	112.68	111.08	114.63	113.94	108.81	109.25	112.15	112.88	112.06	110.89	109.03	112.22	111.49	107.84	113.81	111.79	107.81	110.97	114.3	111.97	109.84	110.36	111.64	111.27	110.73	113.72	110.3	112.82	112.67	109.79	111.2	112.76	110.4	107.86	110.62	111.39	112.58	112.95	111.09	111.28	113.8	110.06	110.61	111.5	109.2	112.86	111.39	109
105.62	103.48	104.96	106.19	110.52	105.29	107.07	106.64	106.07	106.93	105.4	107.78	106.9	107.86	104.98	104.19	107.22	107.86	104.32	105.4	103.1	105	105.28	105.59	105.57	106.14	106.65	102.88	107.23	107.2	103.47	104.43	106.3	105.46	105.81	105.03	106.26	106.19	105.2	106.1	107.02	106.9	103.88	105.35	105.28	103.55	104.63	101.48	106.49	104.49
108.35	105.46	105.35	104.69	107.32	106.34	106.46	109.38	105.93	103.13	105.6	105.19	104.9	104.01	104.59	106.19	105.05	105.37	106.39	105.41	103.86	105.53	107.56	105.58	101.72	103.34	105	107.57	107.28	106.92	107.44	106.07	105.74	105.76	104.69	109.09	105.92	107.18	105.3	106.35	109.31	105.22	105.73	104.85	104.59	104.47	105.31	102.57	109.25	107.08
103.53	101.54	98.387	100.08	104.74	103.47	101.06	99.701	102.98	103.23	102.86	100.24	98.975	100.12	100.21	101.34	103.4	101.15	100.73	103.19	106.04	99.811	100.71	100.2	102.98	101.71	101.43	98.698	102.5	103.01	101.47	100.77	99.009	101.93	103.01	103.49	99.698	101.11	101.62	98.577	100.27	99.568	101.03	101.33	101.03	101.93	101.24	101.21	101.58	100.04
103.66	104.51	104.97	103.65	105.98	104.98	104.95	108.06	105.09	105.52	112.5	106.86	105.21	106.07	103.89	104.55	104.97	106.43	105.37	107.15	106.29	107.28	109.17	107.74	110.79	105.8	106.83	103.51	105.29	106.03	107.08	105.79	104.98	105.7	107.64	105.68	106.67	104.87	107.42	104.91	106.82	109.29	107.31	108.94	106.57	109.26	107.9	107.34	105.42	106.42
112.6	112.89	112.18	115.17	112.58	109.54	111.64	113.79	115.26	108.46	110.66	110.68	112.14	109.62	118.11	112.85	110.94	113.53	108.86	111.95	110.49	114.25	111.3	113.24	108.92	111.97	112.43	110.98	111.86	111.31	112.62	109.74	114.3	111.2	115.13	114.34	109.93	112.22	112.49	112.83	111.59	110.08	111.48	115.46	108.44	111.51	112.83	111.68	113.03	109.21
104.48	108.98	108.41	107.04	106.54	107.65	102.24	104.71	106.46	103.51	102.44	108.21	106.18	105.92	107.72	107.52	106.11	107.73	107.45	106.48	102.47	105.97	105.41	104.58	105.17	107.23	107.03	105.44	102.17	105.46	109.13	108	106.36	104.19	105.64	104.93	103.46	107.56	106.76	108.38	106.54	108.15	105.72	103.44	103.55	107.21	106.35	105.46	105.38	108.69
106.22	102.23	106.83	102.13	106.46	105.1	103.24	105.16	107.42	103.96	103.47	102.83	105.61	101.73	106.26	104.83	104.24	101.9	105.28	106.11	104.02	103.45	105.41	101.38	108.93	101.27	104.64	106.74	104.79	106.35	104.23	105.01	104.28	105.06	106.76	107	103.99	100.98	101.59	103.1	105.57	105	104.79	102.91	108.42	105.75	103.24	105.34	103.28	107.03
113.18	110.24	110.76	113.46	111.17	112.17	110.73	111.91	110.31	112.16	113.25	110.07	108.64	110.91	114.09	112.45	113	113.02	111.22	113.25	110.77	106.97	111.2	113.21	109.14	110.33	110.26	108.75	108.05	111.84	111.86	108.54	107.98	112.29	111.07	111.79	112.83	109.66	112.07	112.62	110.73	112.57	107.12	111.85	109.31	110.19	111.97	107.43	109.36	110.03
103.21	107.35	105.39	102.46	107.62	103.51	105.48	101.94	108.25	103.69	104.67	102.06	106.76	105.09	105.01	105.62	105.53	106.67	105.02	104.86	104.39	103.04	105.89	105.89	104.57	105.3	102.65	106.32	103.86	105.47	104.75	106.23	104.68	106.87	105.98	107.24	105.67	104.59	107.02	107.54	106.03	103.44	108.12	105	105.41	106.23	105.92	107.74	106.52	108.27
107.29	104.77	105.18	104.12	108.11	104.05	105.67	105.69	106.53	105.46	109.03	107.28	104.27	105.78	107.46	104.51	104.99	105.65	104.64	108.17	105.68	105.55	105.74	107.74	110.05	106.91	104.92	106.98	102.7	104.84	107.09	106.08	105.48	104.16	104.01	106.42	105.81	104.69	105.25	105.29	106.78	107	106.23	108.4	104.99	108.27	103.92	105.56	107.94	105.72
105.17	105.16	105.03	102.36	104.51	103.08	106.27	107.89	108.41	107.66	104.64	103.75	103.02	103.26	103.25	106.07	106.74	105.45	104.18	107.93	106.47	105.12	105.09	104.96	104.87	109.96	104.14	104.99	103.82	104.38	103.96	104.94	103.48	106.32	103.8	105.65	107.69	105.74	100.46	104.77	105.39	106.13	104.72	104.15	103.78	107.16	105.07	106.51	104.25	105.68
111.92	115.9	112.59	113.58	109.91	110.91	111.9	112.62	112.14	116.21	112.09	114.02	108.43	111.06	109.96	113.84	110.14	113.25	112.41	114.44	109.14	110.44	112.06	105.97	109.72	113.34	112.33	109.84	113.38	114.61	111.99	111.01	114.86	112.49	111.64	112.59	108.86	108.96	112.28	113.86	113.45	113.19	113.11	108.34	113.21	112.02	108.16	112.46	111.83	110.03
110.09	112.26	113.71	109.16	111.83	106.79	111.69	109.06	110.41	107.67	110.43	110.58	110.93	110.2	111.32	111.15	108.04	110.83	109.4	110.48	106.27	112.9	109.49	108.18	108.25	107.85	108.72	110.48	110.6	108.89	110.98	107.08	109.54	108.68	109.18	112.9	109.66	108.93	110.7	112.97	106.81	106.2	111.57	111.13	110.05	107.94	111.05	113.2	109.52	109.63
108.93	110.97	111.57	111.49	113.51	114.66	110.11	107.79	109.28	112.46	108	110.86	110.88	113.17	113.66	111.2	109.62	112.07	111.27	109.34	112.98	111.36	110.33	111.27	112.38	113.84	114.3	111.53	111.95	107.09	109.34	110.97	108.17	110.56	108.34	112.94	111.24	110.23	109.91	106.95	111.85	112.58	113.19	109.92	114.67	109.21	111.82	110.25	109.65	112.11
108.48	108.34	109.69	106.47	105.28	101.38	109.01	104.36	106.78	105.2	103.49	107	106.98	105.16	104.35	102.6	103.99	99.363	104.08	105.74	104.1	105.47	105.93	108.5	105.16	103.73	105.39	105.19	106.94	100.63	107.3	107.17	104.42	109.25	105.62	107.95	105.58	103.47	107.07	106.16	107.48	104.33	104.94	102.75	104.66	103.88	104.46	104.47	103.56	106.57
113.54	109.08	110.8	112.39	112.78	112.88	113.13	113.16	113.27	112.5	112.76	109.42	108.39	113.02	114.34	114.28	112.26	115.26	112.36	110.5	111.34	112.97	113.88	111.53	112.23	110.64	112.64	111.26	111.28	112.96	114.9	114.68	112.3	113.14	116	113.42	112.79	111.79	114.14	113.36	114.27	112.68	107.91	111.24	113.27	112.21	111.76	111.49	109.56	111.43
105.65	106.96	102.25	107.34	106.81	105.25	106.03	107.93	106.71	107.18	105.51	105.82	107.15	103.8	104.98	103.83	105.57	109.14	107.32	109.63	101.9	103.96	109.22	107.02	107.9	107.35	101.23	108.12	105.84	109.21	105.95	102.74	109.33	105.74	106.22	106.64	104.82	102.69	106.26	104.97	108.16	106.02	108.32	107.17	102.53	104.21	103.43	107.25	107.41	103.44
101.37	100.84	100.18	100.94	101.52	100.58	99.541	99.084	104.46	100.65	104.75	102.81	99.067	102.76	101.57	101.18	100.94	100.58	101.15	102.29	100.76	97.225	105.52	102.7	99.309	98.749	102.25	101.39	101.52	102.24	100.99	101.73	104.26	98.181	103.17	101.24	99.961	99.82	99.26	103.69	102.01	101.24	101.74	99.656	102.5	99.757	101.85	102.76	102.84	100.35
110.5	111	116.09	111.28	114.34	111.71	112.61	114.69	115.12	115.64	114.63	112.34	112.24	112.28	110.88	109.81	112.76	109.77	111.36	113.37	110.98	112.88	111.58	108.99	111.23	112.18	111.44	111.82	113.34	110.6	112.99	112.55	112.14	112.35	110.21	109.42	112.99	113.02	113.06	114.77	111.82	111.42	113.83	112.91	111.11	109.7	111.45	109.39	111.3	111.99
111.2	113.76	113.91	110.53	112.55	115.49	113.69	113.58	114.75	112.78	112.19	113.26	113.06	117.21	110.46	111.28	114.11	113.28	113.82	113.06	115.55	108.89	109.17	110.21	113.64	111.94	111.38	111.33	116.72	109.69	112.43	112.06	114.24	113.64	112.76	111.18	109.9	112.24	112.24	113.09	110.94	111.56	112.48	111.34	114.98	113.98	108.72	112.98	110.48	114.01
114.24	110.51	111.01	116.19	114.3	113.55	112.99	113.01	112.36	113.78	111.03	109.95	112.61	110.58	112.89	110.43	111.5	114.02	114.23	113.15	113.81	111.08	113.72	112.65	108.37	109.62	112.62	111.92	112.08	110.62	112.66	111.51	113.89	112.32	111.27	114.17	110.85	109	112.68	108.26	112.44	113.1	111.07	108.21	110.96	111.33	111.34	111.67	113.27	114.62
113.25	106.66	112.65	113.88	114	111.13	112.96	113.33	112.89	114.59	113.92	111.93	111.79	114.21	112.66	110.72	112.76	113.4	112.77	111.45	113.8	113.2	112.59	112.72	110.21	115.41	110.15	116.5	113.99	114.88	114.84	115.1	112.04	111.45	111.72	115.75	114.37	111.79	113.42	110.03	112.66	110.12	114.66	112.5	114.04	112.35	112.98	111.95	112.68	111.84
106.47	105.04	106.02	106.23	108.79	105.66	103.7	102.43	104.87	105.68	102.99	104.52	107.4	106.64	103.29	105.98	102.69	105.57	103.39	103.46	104.24	104.99	104.38	105.74	107.4	103.25	106.13	105.66	106.69	108.49	103.59	102.39	104.52	106	107.4	104.97	104.82	106.12	105.7	103.82	102.67	105.58	104.86	107.27	103.67	104.82	105.18	103.67	108.49	107.55
107.76	104.06	105.13	105.94	107.01	106.16	107.38	106.4	106.37	104.61	111.6	107.85	104.11	106.08	103.04	102.22	103.94	107.86	105.39	102.66	104.72	106.8	106.94	107.2	105.48	107.13	104.49	106.63	106.82	105.96	103.86	103.86	103.39	108.23	106.92	108.35	106.72	107.74	104.09	106.94	105.21	105.32	107.26	106.98	105.72	106.83	105.52	106.91	106.9	109.42
105.82	105	107.29	104.35	103.69	104.82	102.32	106.71	105.01	108.47	106.17	106.15	106.07	108.88	106.75	106.25	107.31	104.46	103.79	103.86	106.69	106.51	107.31	103.92	105.21	104.65	105.18	106.86	105.13	104.46	107.93	102.47	105.91	103.48	105.3	106.8	107.48	106.06	103.83	107.66	104.48	104.74	109.49	104.79	103.79	105.41	104.62	102.61	105.62	109.85
111.4	111.8	109.26	110.49	112.11	110.22	113.57	111.76	113.43	109.95	112.95	112.89	112.37	114.23	113.49	111.16	116.21	111.81	114.34	110.67	113.13	112.07	115.04	109.36	112.06	111.45	109.98	110.39	108.46	112.32	112.01	114.77	110.89	111.52	110.51	113.71	114.77	113.59	114.6	110.05	111.83	112.26	109.83	112.52	108.16	110.38	111.44	114.99	112.84	113.2
108.75	109.07	110.15	111.73	108.22	111.78	110.63	110.36	111.7	108.26	109.05	111.39	110.62	111.43	110.74	112.1	108.14	110.17	111.33	108.12	110.74	107.32	108.67	107.84	107.91	107.31	109.17	109.88	109.43	108.7	114.16	111.73	110.25	107.64	112.33	110.41	110.2	110.13	107.12	111.9	110.2	112.81	110.8	112.44	112.03	109.68	112.28	109.98	108.62	111.68
106.91	106.89	108.68	107.51	104.98	105.81	106.9	104.74	104.91	103.73	105.6	105.77	102.57	102.9	108.54	108.19	104.33	106.55	108.01	104.17	105.09	105.38	102.84	107.27	104.9	108.25	109.39	106.12	107.37	105.18	105.17	105.95	108.01	105.85	107.94	104.79	105.83	105.58	105.61	104.69	104.41	109.39	108.04	108.23	108.46	103.74	104.48	105.99	105.39	108.63
99.88	103.21	100.29	100.07	95.163	100.9	98.214	99.384	98.892	97.966	98.995	100.74	98.946	99.166	99.237	97.656	97.367	101.81	99.036	98.43	98.045	101.32	101.02	98.835	97.63	100.68	100.89	97.075	99.732	99.266	101.46	96.708	98.429	100.61	98.523	98.909	100	99.268	96.864	100.61	97.974	100.58	99.129	100.87	101.54	100.28	101.45	99.041	100.55	102.05
110.06	110.01	112.7	108.82	110.99	108.7	108.87	107.28	108.33	109.79	108.59	112.79	110.22	108.65	108.78	112.67	107.93	110.46	108.03	109.76	110.01	109.7	111.47	110.76	108.4	110.48	109.01	111.61	111.59	108.76	107.44	107.44	110.28	108.36	111.8	111.21	111.92	109.38	109.15	107.21	105.79	107.34	109.53	106.76	108.66	111.37	113.48	110.16	110.87	110.83
117.51	120.54	120.76	116.92	114.49	120.94	119.27	117.24	119.55	118.67	117.05	117.03	115.17	121.02	118.89	119.83	117.68	116.39	118.34	117.1	118.29	116.31	117.73	120.19	116.31	117.11	115.58	117.85	117.02	118.48	116.48	118.94	119.44	117.88	117.11	118.12	120.25	118	118.36	119.57	116.6	115.94	117.9	116.46	117.44	116.9	118.11	119.11	120.03	116.03
100.87	98.479	101.75	98.537	104.34	100.99	101.65	99.827	97.239	97.566	100.98	100.7	99.818	99.146	99.793	102.1	97.163	101.68	101.72	99.323	96.681	100.09	101.02	103.07	101.85	101.69	99.582	104.05	102	99.852	100.3	99.177	103.75	99.476	99.576	98.108	101.61	99.133	101.58	100.05	99.284	97.498	97.653	100.59	98.994	97.094	99.022	101.89	103.47	100.79
106.02	101.73	104.79	105.86	105.3	104.53	106.39	104.92	105.79	106.32	101	104.89	105.01	104.86	103.34	103.94	105.19	103.76	103.83	105.46	106.98	103.77	103.71	106.69	103.57	106.21	105.86	106.63	107.17	102.5	101.49	103.19	104.84	106.6	102.38	103.91	103.58	103.54	104.22	103.87	104.57	104.18	102.6	105.52	102.69	105.46	105.74	105.81	104	103.19
107.19	105.32	102.68	103.73	105.33	104.72	103.24	103.58	105.8	104.86	104.22	101.57	102.02	105.22	106.04	103.11	103.76	100.94	104.43	102.92	103.91	107.28	106.31	103.35	106.05	103.52	104.44	105.42	104.98	101.56	103.23	103.92	104.89	102.75	103.85	100.45	100.09	103.75	100.76	105.1	109.2	104.05	104.49	107.08	103.75	104.42	100.26	106.64	103.8	105.72
114.48	114.46	114.15	113.65	112.64	113.59	113	114.53	113.69	113.48	114.29	112.91	112.68	111.76	115.64	112.6	111.79	111.55	115.22	113.33	113.07	112.71	112.91	113.03	114.8	112.66	112.15	115.05	108.39	111.23	112.6	111.09	115.43	113.98	112.34	111.33	112.09	112.26	114.22	116.31	114.27	113.59	111.11	112.46	113.67	111.31	113.36	112.4	113.85	114.32
108.94	105.61	105.56	104.72	104.58	107.63	103.48	103.94	105.89	105.7	110.61	105.63	105.49	105.64	106.42	108.59	105.26	104.24	104.41	106.69	102.69	106.96	104.73	104.13	104.57	104.62	105.99	107.88	105.73	106.1	105.29	107.41	103.05	105.77	105.05	105.46	107.58	105.84	104.51	104.98	106.06	106.17	107.67	106.28	107.94	106.67	105.24	106.53	107.93	104.91
111.48	111.89	111.08	107.47	111.96	113.26	113.14	111.15	115.01	111.7	112.73	112.59	113.69	111.59	108.09	112.3	110.74	112.53	113.94	115.64	115.9	112.75	114.56	111.41	106.27	110.79	106.38	112.85	110.37	112.63	110.58	111.47	116.6	112.43	112.56	112.21	111.96	111.2	110.98	112.94	113.16	110.77	113.39	113.78	110.7	109.39	114.4	113.32	113.42	109.71
113.89	112.56	110.85	116.01	111.6	114.02	112.37	112.26	111.72	112	108.97	112.76	111.45	111.38	111.44	109.68	115.12	115.19	110.19	112.51	114.55	110.86	114.29	115.42	114.35	110.89	112.64	114.67	110.52	112.58	113.68	113.13	114.31	114.28	111.55	110.82	109.6	110.23	114.33	110.99	108.66	111.42	114.55	113.5	113.58	112.91	112.76	111.2	111.57	117.15
108.05	104.88	105.33	105.82	106.27	104.91	105.21	107.29	105.7	107.14	105.75	105.8	108.34	106.13	104.78	104.82	105.14	103.31	108.46	105.6	106.24	103.93	103.81	104.64	108.42	104.98	105.17	104.91	104.54	105.21	103.48	109.55	105.2	107.18	102.45	104.92	104.43	106.86	106.98	106.09	104.89	104.04	105.63	106.51	105.83	106.1	105.79	106.04	107.2	104.75
108.24	112.73	109.29	111.36	112.15	112.31	109	113.17	113.37	112.38	117.93	112.64	111.33	112.59	108.41	110.22	112.72	112.15	108.67	112.53	110.63	112.86	113.47	108.09	111.85	113.49	112	110.42	110.63	109.98	112.16	110.42	112.03	110.94	113.85	109.12	110.35	116.72	112.49	113	110.3	111.37	109.18	113.05	111.47	111.79	111.85	115.15	113.85	112.46
111.62	113.24	108.51	113.03	113.95	113.68	113.2	112.35	110.78	110.55	111.84	115.15	112.53	111.33	110.05	113.98	106.41	111.22	111.56	112.02	110.28	116.13	113.31	113.41	113.53	111.33	112.68	115.74	113.18	109.45	110.82	110.52	111.29	111.34	108.44	111.93	111.88	112.28	112.45	108.33	110.97	111.41	111.1	112.35	114.28	112.52	111.08	111.62	111.45	111.3
98.476	101.11	100.84	99.095	97.13	99.61	100.59	100.43	98.038	100.49	101.51	98.84	99.371	100.99	98.375	99.626	98.926	96.162	98.186	98.028	99.947	97.973	97.92	101.21	98.299	100.9	99.395	102.77	99.476	101.39	101.69	100.09	95.714	98.621	102.25	102.4	100.32	103.77	97.636	100.5	99.886	104.63	100.6	101.7	98.585	101.7	98.784	98.085	99.475	97.798
105.92	108.63	105.39	105.25	108.96	102.53	105.98	104.56	105.64	110.73	108.32	110.55	104.92	107.29	101.69	106.41	105.28	105.15	103.5	108.85	107.58	103.11	107.49	106.71	104.99	107.35	106.41	104.36	107.01	109.8	105.06	105.42	106.64	102.97	107.05	108.17	108.29	108.07	107.81	105.86	106.46	106.16	107.36	102.61	104.95	103.96	109.04	106.2	104.65	109.33
106.63	106.39	107.84	107.99	106.76	108.44	106.47	109.37	107.18	105.96	110.24	107.68	105.71	105.34	108.98	106.1	109.17	105.27	104.37	106.65	106.72	105.02	108.37	107.6	109.2	105.11	105.18	108.53	109.31	107.08	105.19	106.44	105.21	103.09	104.49	107.53	103.19	106.47	108.02	107.84	110.54	103.94	108.6	105.14	106.16	105.64	105.42	104.81	104.77	106.23
99.37	99.062	100.79	98.709	98.83	100.24	99.009	100.6	98.345	100.02	99.035	99.383	101.44	103.04	100.91	97.192	97.461	100.03	98.419	100.17	101.12	98.957	99.246	100.66	97.465	99.266	101.27	100.32	97.833	99.9	99.708	104.54	100.34	100.14	101.14	97.585	96.85	100.25	97.825	99.9	101.24	99.225	101.39	100.13	101.4	97.359	100.92	99.554	100.25	97.523
105.65	103.7	108.54	108.39	107.09	105.17	105.05	104.88	108.59	104.25	104.38	106.47	105.46	107.46	108.03	104.68	106.75	105.27	103.88	105.39	103.65	108.18	105.92	104.47	104.96	104.5	106.71	105.03	104.29	104.49	104.4	102.5	103.96	102.05	104.34	107.32	108.24	104.69	108.81	102.37	106.05	107.7	107.16	105.07	108.94	106.39	102.76	105.34	106.52	104.9
111.31	112.72	112.8	112.4	114.66	111.07	111.42	110.5	113.11	114.53	112.85	114.14	114.69	113.07	108.51	113.53	109.85	111.23	110.65	113.11	109.01	111.22	110.95	113.87	109.63	114.06	112.45	114.32	111.04	112.76	111.95	110.9	114.44	112.76	110.96	111.51	116.05	112.65	114.5	112.46	110.64	113.64	113.97	110.73	110.64	109.08	113.04	113.49	114.54	109.63
105.3	106.3	104.26	104.49	106	106.47	106.21	106.82	104.04	104.95	106.39	103.97	106.1	105.59	103.96	108.56	108.22	105.3	106.42	103.08	108.31	105.35	104.56	103.9	107.08	108.36	106.85	106.45	109.32	106.14	104.95	105.46	105.83	107.33	106.4	107.6	104.67	106.81	104.92	104.56	105.66	108.67	107.22	105.16	108.75	105.75	103.52	107.15	102.95	105.71
103.74	104.64	105.11	104.54	101.95	103.6	103.26	103.89	103.75	102.59	105	103.64	104.84	102.45	103.53	103.35	105.66	100.77	101.79	103.31	104.11	106.14	104.96	102.51	101.82	104.71	101.71	103.99	105.64	105.21	102.73	102.56	105.84	103.66	104.61	102.32	107.84	103.17	102.85	101.28	102.4	106.29	106.98	105	104.54	105.28	104.69	105.43	108.29	106.49
116.11	113.73	113.77	112.21	116.23	111.43	112.54	109.55	111.92	111.87	112.71	109.9	114.91	114.46	112.27	111.8	112.34	112.74	111.71	111.26	113.76	108.92	113.32	111.02	114.45	114.7	112.66	111.95	111.65	114.69	108.81	112.64	108.43	113.39	113.71	110.09	112.18	113.44	113.67	111.77	114.83	112.43	110.79	109.33	112.31	112.07	114.77	113.51	110.31	113.07
106.77	111.25	107.29	106.8	109.11	106.31	106.71	105.2	106.84	108.3	105.44	103.61	108.64	105.72	107.15	106.26	104.48	107.48	106.95	105.9	109.62	105.92	106.62	107.84	108.33	107.74	104.94	108.73	104.75	104.85	106.66	107.65	105.64	109.09	105.79	105.74	107.46	105.03	106.36	107.78	105.73	102.87	101.86	104.67	105.46	105.13	107.92	100.34	104.87	106.2
99.683	98.02	99.021	97.739	102.27	99.227	101.23	101.55	100.24	101.15	98.743	102.16	101.85	99.747	96.84	102.51	102.25	103	101.73	93.042	97.301	101.81	98.885	99.924	101.34	96.509	100.4	100.64	99.817	97.521	100.92	101.31	98.974	96.203	98.307	98.732	100	98.352	99.97	101.55	97.22	98.232	99.371	99.803	99.278	102.43	97.876	101.31	98.334	99.18
106.14	108.79	102.99	104.4	105.89	105.69	104.04	104.89	104.96	107.48	106.09	106.58	107.44	106.71	109.19	105.4	106.19	107.18	104.76	106.82	104.84	103.86	105.45	103.92	105.68	109.29	104.12	106.42	106.27	105.33	102.08	103.48	104.3	103.62	106.26	106.21	105.86	104.66	105.75	106.12	105.25	105.8	105.86	105.64	105.65	104.65	104.42	108.39	104.44	105.65
103.58	108.41	103.85	105.59	104.6	103.99	103.99	106.35	106.39	104.61	105.46	105.52	103.44	103.34	103.99	105.7	104.51	106.6	105.92	106.08	103.63	104.12	101.71	105.86	104.11	103.19	104.21	103.73	105.46	105.37	105.39	105.71	106.16	105.76	102.75	103.31	107.76	105.31	103.77	104.62	104.89	103.95	103.62	104.57	105.04	104.18	108.32	103.04	103.45	104.97
102.23	101.94	103.53	105.78	102.82	103.74	102.75	103.68	105.91	103.31	103.54	102.76	104.28	99.203	108.06	103.88	102.57	107.18	103.25	101.42	105.25	103.05	101.71	105.89	104.68	103.93	102.07	101.04	104.72	104.1	103.67	105.37	105.07	104.71	105.4	102.35	104.82	104.65	103.96	105	103.71	106.24	106	104.54	105.59	102.42	101.14	105.25	106.11	106.37
105.52	106.59	103.64	106.05	105.4	106.77	106.25	104.91	106.98	105.2	104.3	105.85	105.99	107.35	108.33	107.96	107.54	107.5	104.67	104.92	109.24	107.88	105.68	108.09	106.78	107.37	105.52	106.03	104.41	109.43	107.41	103.37	105.58	105.45	104.95	107.82	105.37	106.47	103.05	104.48	104.46	106.12	105.16	105.62	107.57	106.68	106.69	105.93	107.02	107.31
102.94	103.54	103.56	104.39	106.66	102.01	102.39	105.47	103.73	105.19	102.44	100.62	104.23	103.63	105.99	104.32	106.26	104.78	109.62	102.04	101.28	103.15	104.39	105.59	103.54	103.71	105.78	105.51	107.04	104.6	104.76	103.64	103.41	105.54	103.8	102.91	102.45	102.83	107.45	104.24	105.69	102.54	107.06	106.69	105.13	105.43	106.14	104.27	101.97	105.5
108.84	108.95	107.95	108.75	108.44	112.37	109.79	111.55	108.05	110.67	111.84	109.52	109.74	108.58	109.15	110.47	107.61	109.06	110.53	107.55	108.92	109.92	109.11	108.63	110.07	112.57	106.61	108.4	109.38	108.38	108.38	107.45	105.92	105.97	111.49	109.02	108.65	110.6	110.5	108.22	110.61	108.96	111.13	110.66	110.96	108.18	110.47	110.74	112.32	109.83
106.73	105.2	106.93	105.77	104.77	109.03	109.76	106.35	105.67	102.96	107.8	105.25	105.19	104.27	105.34	104.9	104.3	106.08	104.35	105.73	103.72	107.88	108.49	105.38	102.72	104.17	104.49	106.32	105.76	102.36	105.52	107.53	108.77	104.9	103.71	105.97	104.36	103.49	103	102.76	106.54	106.76	107.54	104.9	102.92	102.87	106.94	105.18	104.51	103.74
105.98	108.98	103.85	104.21	104.35	106.23	103.48	104.27	102.16	103.84	107.12	109.1	103.81	103.46	104.74	106.57	107.61	106.5	105.57	105.9	103.95	106.48	103.14	105.18	105.35	106.36	104.42	108.75	106.79	105.28	103.38	108.09	106.51	107.66	105.15	105.43	102.07	108.06	107.92	106	104.28	107.91	105.02	103.68	105.49	102.99	107.98	107.06	108.02	104.79
109.7	110.95	109.33	108.23	112.08	111.65	109.05	111.16	110.96	107.13	110.77	109.9	111.99	109.4	109.6	111.51	113.59	110.5	108.99	108.03	105.52	110.53	108.75	110.45	110.47	111.99	110.29	110.02	109.76	109.74	109.78	108.56	111.23	109.12	109.93	109.29	109.35	112.79	109	111.57	111.05	108.41	109.08	110.07	107.7	112.5	111.17	107.23	111.84	108.76
103.23	103.82	105.44	102.91	105.71	105.12	107.22	104.99	106.32	108.43	102.57	104.43	104.92	105.06	105.68	101.93	104.98	106.92	103.78	104.14	102.05	106.1	107.52	106.91	102.68	106.99	100.12	103.14	105.15	108.97	102.66	105.23	105.7	105.07	104.72	105.31	105.09	102.3	106.74	103.76	101.81	105.06	103.85	103.38	104.56	105.51	104.47	103.58	101.94	104.63
112.93	112.57	112.98	112.44	113.67	110.28	109.14	112.54	111.58	109.37	114.77	113.19	111.64	112.64	111.65	110.73	116.01	114.11	112.02	114.54	113.88	117.33	115.13	110.34	110.71	111.39	111.14	114.42	111.03	112.39	116.55	113.82	110.88	110.87	111.32	112.57	115.22	115.36	109.97	111.4	108.26	111.24	112.02	111.2	112.23	114.76	113.27	114.75	111	113.62
104.99	104.12	104.34	104.88	105.15	105.61	103.65	102.91	104.57	103.64	104.55	108.57	104.07	105.91	104.43	105.81	105.25	104.04	103.94	103.53	105.06	103.8	107.98	103.82	106.96	104.45	106.03	104.42	109.28	102.98	105.01	106.23	103.12	106.35	106.09	106.64	106.73	106.99	107.86	108.17	102.49	109.56	106.34	106.39	108.27	104.47	107.94	101.86	105.62	107.61
104.59	106.24	106.04	102.76	104.64	107.61	105.09	104.81	106.81	105.9	106.91	103.93	107.69	104.26	105.53	100.74	108.18	101.16	104.42	104.59	106.06	108.86	106.98	106.03	103.13	102.06	106.73	105.57	105.56	105.77	107.22	105.72	106.3	104.52	103.43	108.06	104.59	106.03	104.32	105.68	107.47	103.82	106.19	108.74	106.55	105.3	105.01	106.58	102.56	107.61
106.54	104.69	104.57	103.55	101.78	105.86	100.7	103.2	104.23	102.26	102.34	108.27	105.3	101.27	103.29	106.15	104.56	104.13	106.5	106.19	103.4	102.49	107.38	103.66	101.23	103.25	104.81	103.42	106.51	105.04	104.46	102.91	105.23	103.03	105.62	102.61	103.02	102.23	103.29	105.24	102.82	105.14	106.42	107.63	106.14	104.83	103.82	104.47	101.73	101.98
101.65	99.057	97.241	99.805	101.76	101.63	100.07	101.33	101.32	100.9	101.68	101.43	100.92	101.91	99.481	102.48	98.213	99.797	96.945	100.66	101.16	100.13	100.05	103.36	103.71	101.22	101.01	99.91	98.653	99.264	102.17	99.596	102.71	99.524	101.14	102.66	98.363	98.484	104.23	99.428	100.02	100.91	100.07	104.64	101.15	98.895	97.488	98.742	100.7	101.25
110.56	110.29	111.79	110.19	113.58	107.98	112.68	112.77	113.37	112.91	108.59	112.8	108.77	111.17	110.76	114.54	110.46	111.79	113.57	110.13	111.22	110.01	111.58	108.45	111.36	111.28	110.77	113.6	112.17	112.32	109.08	111.65	109.97	113.09	109.79	109.67	107.89	112.97	112.26	113.97	112.6	111.39	108.09	110.82	112.48	111.15	112.19	112.1	108.73	110.24
107.95	107.06	103.07	107.51	106.48	107.72	105.93	106.97	105.29	104.52	108.3	107.61	107.58	108.29	108.25	102.26	105.43	104.94	104.53	108.09	105.05	107.67	107.21	104.74	102.57	105.4	106.91	106.54	106.59	104.87	104.8	105.42	107.55	108.77	103.15	102.76	106.92	107.11	106.12	105.92	101.6	108.8	105.74	109.46	107.87	106.47	106.79	107.25	107.71	107.23
107.34	103.55	102.16	107.71	106.74	105.15	106.16	103.19	108.96	106.22	105.73	106.53	106.02	107.01	103.74	106.42	107.23	105.01	103.32	106.49	102.46	104.07	106.43	107.33	105.92	102.85	108.8	103.12	109.41	104.86	106.25	102.23	103.86	106.03	106.6	106.69	106.2	108.34	104.81	107.56	104.2	109.97	106.21	105.03	105.28	106.47	101.9	105.02	104.84	107.22
111.94	109.48	109.04	109.77	109.4	113.35	112.54	111.62	113.03	109.72	113.01	111.2	110.99	112.73	112.48	111.12	113.25	111.88	110.54	111.8	104.45	110.03	111.89	109.87	109.53	109.35	113.52	111.3	113.34	111.72	109.38	111.34	110.66	111.74	110.65	111.64	109.33	109.06	113.08	109.16	107.51	110.36	109.65	110.96	110.85	109.65	111.06	108.83	109.8	111.5
108.46	107.59	105.9	108.67	103.25	104.42	103.47	106.6	104.78	106.61	107.43	106.38	105.7	106.88	108.53	106.09	107.51	106.56	108.01	103.38	106.92	104.2	105.34	103.69	107.25	105.7	105.82	104.45	106.16	103.37	105.44	106.59	105.32	105.97	103.18	104.87	106.08	104.76	105.97	107.47	105.7	104.61	101.93	107.02	106.46	107.43	106.67	108.09	107.2	104.01
111.12	114.63	112.56	109.13	114.15	111.28	109.86	115.07	112.74	111.77	110.84	110.77	109.93	115.4	112.94	110.78	108.65	111.28	109.64	113.75	115.36	116.51	112.78	109.92	112.12	112.89	112.77	114.95	112.99	112.3	112.34	113.81	109.81	111.78	113.34	108.66	113.5	112.9	112.28	111.41	113.73	109.88	110.78	108.47	111.36	109.98	111.95	111.41	115.66	109.44
103.78	103.13	102.6	108	105.23	102.58	105.29	107.01	107.17	105.09	105.54	103.47	105.22	105.46	107.4	107.86	101.66	108.24	103.92	105.24	102.9	106.52	108.97	109.25	104.37	107.18	104.88	103.79	108.2	107.33	104.89	102.87	108.79	106.05	105.79	107.3	102.55	104.26	105.35	107.34	106.14	102.24	106.62	105.43	104.63	106.59	107.13	106.54	103.22	104.13
108.12	104.98	108.25	104.67	102.35	106.51	104.55	105.33	108.25	105.86	106.09	106.76	103.65	106.52	104.59	103.38	103.86	103.37	105.38	104.38	105.13	105.07	106.72	104.43	103.05	106.14	105.64	106.27	106.61	104.03	105.58	104.97	107.59	104.37	104.04	105.42	108.72	105.43	107.68	103.39	102.6	106.09	104.82	104.32	102.92	102.78	107.52	105.26	106.15	106.09
99.558	101.37	101.34	101.29	100.92	99.004	101.9	102.17	103.82	100.53	102.24	101.56	101.68	100.19	104.55	103.03	99.682	100.22	101.55	96.377	103.02	102.01	104.45	100.08	98.977	100.03	103.48	101.78	96.594	102.9	101.69	102.1	99.313	102.51	96.804	101.17	103.4	101.52	99.139	99.925	100.32	98.48	102.27	101.98	102.59	101.23	100.43	101.39	100.29	101.14
100.69	99.238	97.962	98.722	97.436	101.4	101.31	100.97	100.54	98.491	102.3	100.94	98.717	98.42	98.919	101.85	98.072	99.472	96.619	95.044	100.23	97.561	101.42	101.88	104.93	98.27	101.02	97.434	99.537	99.921	100.79	99.412	96.171	101.66	98.274	97.945	97.048	99.4	99.283	98.709	99.181	99.018	100.52	97.91	98.144	100.72	101.23	100.69	101.9	99.042
104.5	103.6	102.33	104.34	101.02	103.2	104.4	103.23	100.62	105.87	102.51	103.78	103.93	109.08	105.02	106.57	106.95	102.68	106.39	105.38	105.36	102.42	103.16	104.86	106.39	104.63	104.66	105.13	103.26	105.99	103.8	105.45	107.46	104.15	103.11	106.11	101.9	108.08	103.84	103.06	107.69	103.9	102.99	106.82	105.55	100.25	103.15	104.84	104.15	105.43
105.17	102.81	103.48	103.58	100.85	103.95	103.28	106.7	107.1	104.68	104.52	104.97	105.55	101.82	104.41	104.59	107.09	101.45	104.52	102.65	104.94	103.98	105.15	103.92	104.28	105.53	103.43	103.49	103.22	104.25	101.37	108.7	100.52	104.42	103.8	101.49	104.35	105.16	99.709	102.22	104.67	103.06	104.43	102.63	104.9	105.56	104.53	103.58	105.84	104.48
107.16	105.21	105.86	107.05	107.29	105.75	105.8	105.17	106.55	106.68	103.65	106.74	108.52	109.2	110.55	104.63	109.17	106.84	106.46	105.66	107.89	106.48	110.68	106.02	105.97	104.38	102.86	104.7	104.66	108.74	109.03	105.23	106.64	106.7	107.03	107.27	105.07	108.99	107.06	106.75	105.99	104.96	104.53	108.06	106.06	107.08	107.53	109.72	105.6	104.63
105.5	106.51	106.03	107.88	107.04	106.87	108.71	107.51	105.74	103.95	103.29	105.25	105.44	106.51	104.12	105.3	104.88	105.64	105.65	108.86	107.04	104.9	109.5	109.17	109.1	110.66	106.45	106.43	103.24	108.81	109.31	104.81	104.35	108.1	110.08	109.96	107.51	107.72	106.66	104.92	108.4	110.33	105.82	108.02	107.65	106.54	105.56	107.82	105.24	106.42
112.82	110.72	112.65	113.22	112.75	114.63	114.81	109.33	112.46	113.41	111.3	109.78	109.56	111.02	110.02	113.81	111.9	112.51	111.12	112.63	113.32	113.87	112.59	113.09	113.8	113.43	108.43	114.62	111	110.4	111.05	111.43	113.08	115.49	112.06	110.18	111.25	114.1	111.52	112.26	114.23	109.63	111.41	110.73	110.02	114.64	114.14	112.94	114.88	111.65
97.918	100.94	101.33	100.01	98.566	101.02	101.22	100.54	101.2	102.07	101.78	100.57	101.17	100.51	100.01	100.84	101.11	102.85	99.772	100.34	100.73	100.39	101.47	101.85	99.842	103.07	99.012	101.81	98.671	98.73	99.937	100.39	100.07	100.23	103.35	98.02	102.59	97.38	97.652	100.34	98.46	99.254	99.446	99.485	99.786	102.43	100.21	101.48	100.43	105.74
101.42	101.18	102.23	97.505	102.53	102.56	100.87	99.115	100.95	99.684	102.46	100.23	96.235	101.72	98.818	101.44	100.44	103.31	100.06	100.99	100.65	100.96	102.24	98.342	99.369	99.14	100.22	100.66	99.028	101.6	100.86	97.594	100.03	101.73	100.17	99.635	100.23	99.406	102.29	97.913	99.777	99.967	98.84	100.96	101.06	100.16	102.52	102.38	98.732	100.83
106.07	104.92	105.8	102.79	103.5	104.16	106.7	107.19	104.47	103.4	106.78	106.47	103.93	102.81	106.96	102.87	105.62	104.64	105.22	107.6	104.09	102.02	103.72	105.36	104.95	100.66	104.06	106.36	104.37	104.69	105.43	103.74	102.46	100.52	100.14	105.15	103.97	105.85	107.94	104.55	99.944	104.85	104.89	101.32	102.21	104.9	102.55	105.13	101.21	105.74
106.42	106.84	107.99	104.28	106.57	107.46	107.91	108.52	102.27	107.35	107.72	110	105.32	107.27	106.98	104.46	103.79	107	108.1	106.17	105.34	105.73	104.71	107.68	103.78	105.18	108.45	106.64	105.88	107.03	107.79	108.07	109.29	105.61	107.36	109.25	107.02	104.64	106.39	106.06	106.3	107.39	105.33	108.37	106.24	108.34	103.93	107.47	104.65	109.21
112.04	112.35	111.24	111.11	110.91	110.2	112.29	110.82	110.02	110.19	111.99	112.16	109.28	112.52	111.54	116.46	108.72	112.15	115.44	113.13	112.83	110.74	112.2	112.05	113.68	113.84	109.4	112.51	113.66	115.24	112.29	113.13	113.49	113.83	111.07	112.61	112.39	109.83	109.71	109.5	112.43	111.62	114.46	110.97	111.31	112.56	111.37	108.81	112.14	112.24
105.76	107.16	104.82	104.24	107.21	105.65	106.66	108.79	104.97	107.54	105.91	107.64	105.2	107.79	108.05	104.2	107.3	105.39	108.08	109.25	105.17	106.3	107.58	109.92	105.01	103.52	104.69	108.04	108.81	107.27	107.4	104.8	104.96	104.38	109.03	106.39	106.31	105.05	108.86	106.07	104.55	105.83	105.64	104.98	106.7	106	106.61	108.17	106.11	106.88
107.51	108.72	107.14	105.8	108.12	108.67	103.38	104.74	107.39	107.81	107.01	108.06	106.17	107.04	108.21	108.23	107.94	105.83	107.17	106.94	108.08	107.02	104.29	107.32	105.22	106.55	105.96	106.12	107.15	104.52	107.65	101.89	104.73	105.89	108.37	104.94	106.35	107.46	106.17	109.48	106.33	107.97	105.71	108.77	106.59	110.31	110.13	106.88	105.34	104.46
105.08	106.25	105.62	105.22	104.65	104.59	107.51	106.8	107.56	104.27	106.23	106.9	100.77	103.89	103.45	104.87	106.51	106.69	104.94	106.71	105.62	106.27	104.31	105.11	104.41	102.79	107.15	108.95	108.17	103.09	108.23	105.65	104.14	109.19	104.85	105.48	105.27	106.6	106.99	105.22	106.63	106.6	105.85	105.61	107.14	108.64	104.86	107.38	109.4	105.6
106.43	106.24	104	107.83	104.72	104.56	106.78	103.17	108.71	104.63	106.54	105.98	106.54	108.68	105.81	108.03	105.5	108.9	104.25	106.49	103.86	107.78	105.47	106.31	102.77	103.63	104.7	107.01	107.42	105.68	105.98	105.16	106.18	104.25	106.06	104.65	102.99	103.94	105.76	104.68	107.02	108.48	107.34	106.77	106.05	104.65	106.9	108.43	104.21	103.95
105.04	104.17	103.94	106.54	108.63	105.06	104.65	102.55	104.17	105.77	103.85	102.6	104.54	106.41	105.96	103.98	104.85	106.1	108.56	103.88	105.33	106.11	107.6	108.11	105.42	106.21	104.06	104.38	104.34	105.13	103.19	107.56	102.46	103.48	107.93	104.72	104.37	105.79	105.47	103.55	105.04	105.94	104.8	102.44	105.3	102.7	104.37	107.57	104.12	106.18
111.73	109.71	109.35	109.98	109.92	109.4	113.31	111.35	113.12	110.6	111.98	111.76	113	115.99	111.43	111.75	110.04	108.96	113.02	110.95	110.67	110.18	109.46	112.05	109.54	113.11	112.09	112.15	109.58	110.3	110.49	111.27	114.86	112.88	109.26	112.9	112.73	111.93	107.93	113.5	112.34	112.46	110.21	112.67	110.51	110.62	112.28	109.42	112.3	109.96
103.39	107.8	105.89	107.51	105.51	105.88	106.22	105.69	105.19	107.44	104.58	106.36	108.72	110.36	106.14	108.13	107.17	108.8	106.47	105.66	109.77	106.17	103.59	106.35	103.21	106.98	106.31	107.59	108.8	108.09	107.76	106.83	106.69	104.17	108.56	105.76	108.45	112.7	106.5	110.1	105.97	108.5	108.71	105.73	106.56	108.18	110.1	108.21	106.69	107.57
104.58	105.9	107.95	105.34	105.16	105.25	106.69	103.59	108.45	105.41	102.78	106.15	107.98	105.34	105.65	107.39	104.99	106.83	105.32	105.91	102.25	105.06	106.46	106.84	106.13	103.9	104.88	107.88	108.59	105.11	106.05	107.34	107.3	106.37	103.65	103.85	105.78	106.61	104.44	102.5	105.05	104.42	106.36	106.29	104.08	104	104.1	105.95	107.25	107.82
105.92	107.25	102.63	105.8	104.29	108.2	104.68	103.6	106.43	108.1	107.54	104.75	106.3	106.71	104.56	104.56	105.46	106.67	102.55	104.68	105.55	106.72	108.15	104.83	103.27	105.73	107.06	103.46	106.28	105.3	103.79	107.1	103.14	106.02	105.01	107.36	102.34	106.14	103.17	105.69	106.15	108.85	108.14	107.56	104.48	104.95	105.13	104.42	108.34	102.55
110.47	108.96	109.24	110.73	110.88	112.83	107.43	112.14	110.94	110.55	109.76	112.13	110.61	111.38	110.45	106.96	108.17	107.44	110.46	109.63	108.59	111.91	107.82	107.81	111.9	108.01	108.74	109.48	108.31	111.87	108.82	109.9	112.04	107.89	108.01	107.72	110.92	109.21	107.94	109.83	111.2	110.91	111.56	111.85	110.92	107.65	110.93	107.21	110.72	109.43
101.7	101.46	100.77	96.489	101.76	100.66	99.144	101.98	102.21	101.72	100.11	100.76	102.28	100.14	99.665	99.558	99.264	98.015	99.661	102.79	98.5	101.63	99.428	100.08	99.611	100.33	102.37	101.56	99.167	100.16	100.42	101.22	102.68	101.24	98.935	102.37	100.86	98.502	97.975	99.82	103.25	99.956	101	99.166	102.05	99.613	100.7	101.48	100.47	100.63
109.85	110.01	109.52	110.9	106.15	110.67	110.98	110.57	110.55	111.4	109.72	110.07	113.69	110.01	111.28	111.11	110.81	111.78	108.82	112.25	110.93	112.36	111.26	109.5	112.34	111.1	113.96	108.97	111.34	110.83	110.78	110.21	111.14	110.29	109.6	112.22	111.21	109.6	111.05	112.46	107.88	110.5	110.9	111.71	109.01	110.16	110.8	111.5	112.72	112.05
106	107.22	106.42	107.5	106.1	107.58	107.13	106.82	103.42	108.81	105.05	105.06	105.75	106.79	105.37	105.67	108.64	105.13	105.3	106.31	107.46	104.31	108.38	105.37	103.98	105.01	104.23	105.04	107.3	106.67	104.47	107.85	103.24	105.32	107.39	101.62	106.33	103.84	107.7	107.13	105.74	101.91	106.02	105.49	104.17	105.86	104.48	105.43	105.78	105.79
106.99	98.729	105.49	104.22	104.98	103.73	101.8	102.74	101.54	102.89	103.74	103.45	105.3	101.05	103.65	107.41	106.54	103.89	104.82	106.78	105.39	102.89	99.292	104.71	108.6	103.45	106.65	103.82	105.71	106.51	106.29	104.72	103.73	104.05	100.94	103.74	103.1	100.92	101.78	103.18	104.05	104.29	102.07	103.5	102.48	104.44	102.8	106.5	104.36	104.09
106.7	104.5	107.27	107.76	106.72	106.02	103.26	107.17	106.72	106.24	104.84	101.02	106.62	107.61	105.46	105.92	105.67	102.74	107.72	107.11	104.71	107.15	105.32	103.85	107.41	104.97	106.06	107.17	106.21	101.79	106.78	106.31	108.37	108.38	102.48	106.17	103.51	103.24	110.49	107.12	105.68	106.29	103.53	107.34	109.23	107.68	106.56	105.69	106.28	103.16
115.85	117.55	118.23	117.55	120.14	118.43	118.53	117.81	116.57	120.02	116.81	115.42	119.48	116.46	117.23	116.73	118.41	115.1	116.01	113.91	121.4	114.38	117.32	119.21	117.42	115.49	119.97	117.48	116.11	114.55	115.81	119.4	120.05	119.84	118.15	116.25	118.45	121.43	119.66	121.44	118.91	120.35	117.03	117.98	118.28	116.98	121.57	116.28	118.82	116.25
104.44	107.68	107.07	106.28	107.68	107.76	104.16	107.28	109.2	103.75	107.07	107.69	105.72	105.22	103.52	105.24	105.21	106.64	104.63	104.66	106.81	103.58	105.1	105.81	108.55	104.48	107.25	106.24	104.59	106.1	108.48	104.46	108.46	107.52	104.77	106.23	102.59	105.55	107.3	107.95	107.02	104.4	108.42	104.83	105.26	106.51	109.2	105.12	106.31	107.21
113.4	112.49	110.92	107.53	109.52	110.8	109.38	111.1	109.1	105.66	111.4	110.54	109.09	111.75	110.58	111.46	108.4	110.85	108.25	109.59	113.23	110.81	111.45	110.15	114.62	109.94	111.4	110.38	109.63	111.31	111.29	109.93	111.41	108.58	111.06	111.11	108.45	112.74	109.19	109.65	109.89	109.38	110.74	109.41	112.89	110.98	112.58	110.6	113.22	109.7
102.65	104.76	104.7	106.65	105.31	106.56	105.44	106.8	104.21	105.23	109.91	105.77	105.86	103.64	104.38	102.98	105.19	107.28	105.4	105.12	106.12	103.66	105.3	108.18	107.32	108.04	104.2	106.31	107.43	105.54	104.31	104.63	106.35	104.65	103.89	106.37	105.89	105.09	103.69	102.36	105.26	105.97	106.85	107.26	103.59	104.79	105.92	104.57	106.79	104.48
101.83	101.53	101.57	97.65	99	98.189	102.12	96.671	101.75	98.881	98.971	100.95	99.929	97.351	100.18	102.14	98.902	98.936	99.779	101.06	97.706	100.44	99.883	101.48	101.4	97.084	97.018	98.615	100.11	102.69	100.72	97.94	98.94	102.18	96.853	98.208	101.11	103.92	97.836	101.14	102.52	105.89	101.73	99.554	101.29	102.61	97.977	98.852	98.173	96.54
110.55	112.87	112.01	112.84	113.12	111.56	110.28	110.06	112.47	112.89	114.45	111.64	112.07	110.73	110.2	111.46	112.91	114.9	111.34	109.99	110.79	114.36	111.39	112.54	112.99	110	113.68	114.69	112.68	111.45	112.45	110.27	114.17	111.65	113.83	114.13	112.05	111.13	112.06	113.86	112.43	111.8	111.06	112.52	111.33	112.67	110.37	113.74	110.14	114.3
115.5	115.65	115.22	115.85	118.99	117.72	115.79	116.26	114.83	117.7	117.39	115.97	116.96	119.22	115.76	115.7	115.73	113.94	117.27	113.46	115.52	113.56	116.08	118.05	119.27	113.66	117.84	117.94	116.71	113.23	119.79	117.48	115.11	117.36	115.58	118.15	117.1	115.01	116.58	118.26	114.19	117.2	116.13	116.7	113.11	116.57	116.37	113.35	116.51	114.51
106.38	107.89	106.53	104.87	106.8	104.32	105.99	104.98	107.38	107.87	108.96	106.74	106.72	106.03	108.42	106.23	108.38	107.15	109.28	107.16	110.04	105.88	106.72	107.97	106.17	103.82	105.88	105.69	101.58	103.66	106.06	107.67	106.98	107.65	109.02	106.29	107.91	105.77	108.31	105.11	109.82	101.97	107.85	109.58	105.86	104.14	103.27	105.07	107.27	104.05
104.6	105.62	104.5	104.02	103.75	105.61	103.3	106.3	101.92	103.75	101.52	104.85	105.44	103.72	107.07	107.03	105.07	103.36	105.79	103.38	104.38	103.59	103.58	106.87	103.38	103.1	101.33	102.51	104.34	104.35	102.8	103.48	105.36	104.8	105.76	104.65	107.4	102.35	102.91	107.32	101.73	101.74	104.72	104.33	102.65	103.42	104.68	105.91	101.89	103.65
106.59	106.89	107.21	106.37	110.36	107.84	105.91	103.83	105.29	108.87	105.4	108.94	105.44	105.52	106.04	105.37	107.06	106.29	104.95	105.83	108.27	109.04	108.31	105.5	106.65	103.19	106.81	106.69	104.96	105.59	105.26	108.31	106.19	104.81	105.95	104.46	100.71	110.84	109.19	105.66	110.24	105.55	106.03	106.04	106.89	106.61	103.51	107.31	106.81	109.03
112.08	109.17	112.81	110.86	107.55	110.58	111.28	112.32	109.47	109.07	110	111.08	109.59	109.27	110.2	106.33	110.61	109.41	112.72	111.35	114.58	110.03	110.31	113.02	114.26	108.33	113.89	109.86	111.22	110.72	111.06	110.45	112.35	112.14	111.16	107.32	107.61	111.08	111.3	113.26	110.14	111.81	107.65	111.19	109.35	111.47	110.54	111.3	111.51	108.91
100.59	103.63	101.36	99.794	99.519	100.11	100.87	101.27	98.132	101.53	98.675	103.67	101.25	100.21	100.07	103.21	101.14	102.51	100.68	98.694	99.067	100.13	98.117	101.31	101.62	100.55	95.069	101.34	100.39	101.06	99.262	101.33	96.613	98.337	99.315	102.24	97.883	100.12	97.591	95.47	100.71	99.628	96.835	100.62	98.405	101.47	99.488	97.483	97.002	100.64
107.36	107.03	107.57	109.08	109.8	109.83	103.48	103.66	106.16	105.92	106.97	107.79	107.19	105.04	106.72	106.26	108.38	104.02	107.74	108.74	108.58	105.08	106.9	106.19	105.86	104.47	107.19	104.75	104.68	108.15	107.22	104.49	107.5	105.35	105.02	104.94	106.88	105.87	105.4	105.78	106.55	108.05	103.96	106.07	108.64	107.58	106.76	108.64	106.69	106.56
106.2	106.59	105.16	106.26	109.95	107.06	109.75	101.44	104.2	105.57	102.42	102.2	106.25	106.11	104.61	105.34	106.08	104.25	105.58	106.47	107.04	103.61	104.52	105.39	108.21	105.72	105.71	108.59	105.42	110.3	105.65	106.31	104.82	104.62	106.29	103.47	104.27	101.35	106.06	107.83	104.86	106.92	105.85	104.74	108.03	103.99	107.49	105.4	103.12	105.29
109	104.98	108.27	110.16	110.24	110.23	112.88	112.59	105.92	111.93	110.3	106.12	111.59	107.29	107.12	110.64	108.26	107.11	110.1	108.5	108.45	109.26	109.58	109.15	111.84	110.4	110.22	111.32	108.89	111.23	108.76	105.74	107.25	107.19	109.06	110.65	112.43	108.02	107.2	110.21	110.74	110.24	111.64	110.07	112.36	108.54	110.74	108.18	107.72	113.43
106.54	105.73	104.84	107.01	104.43	106.52	106.4	105.29	107.89	107.77	105.11	105.57	106.26	105.5	105.51	102.97	105.77	105.85	104.97	103.25	105.08	104.15	106.15	105.15	106.4	106.74	110.26	107.61	103.91	107.36	107.98	106.12	106.98	108.79	108.25	103.05	99.425	105.15	105.66	105.33	103.26	107.81	105.16	100.94	104.09	106.68	104.28	102.86	104.97	105.45
104	105.35	107.17	107.34	105.38	105.58	103.23	105.11	105.49	107.31	106.88	105.02	103.57	104.82	109.16	105.94	104.77	105.24	103.51	107.51	105.12	106.55	104.4	104.52	104.89	104.58	105.88	105.81	104.95	103.79	104.73	104.81	104.81	106.82	103.4	104.59	107.89	106.95	104.29	105.85	105.5	106.05	106.79	104.17	105.06	108.3	104.82	108.28	106.67	107.71
114.96	112.8	107.07	112.45	113.89	114.99	114.15	109.1	110.36	112.77	110.2	112.08	113.12	112.35	113.82	113.7	112.03	111.18	112.37	111.29	112.06	114.1	112.78	108.86	108.84	113.96	108.17	111.47	112.02	111.39	112.15	115.53	113.33	111.52	112.45	112.95	112.35	112.44	112.02	111.19	112.93	112.23	111.32	110.76	110.78	114.1	114.31	111.72	111.53	110.5
108.28	109.4	105.73	107.97	106.93	105.63	108.54	106.96	105.17	106.2	107.94	107.62	107.16	109.39	104.83	108.98	106.29	106.17	109.02	103.68	107.88	106.49	108.04	105.35	108.03	107.06	107.46	103.61	105.4	105.28	104.15	107.37	105.8	107.51	107.13	106.71	107.32	101.82	109.07	106.1	102.61	104.48	105.55	110.75	104.01	106.85	104.42	102.08	105.16	104.6
110.61	111.76	107.94	110.38	111.68	112.06	110.13	111.21	108.47	111.49	112.35	111.28	111.64	113.98	112.54	112.83	110.41	115.08	113.48	113.26	107.54	110.53	110.93	106.87	112.05	111.54	111.44	111.54	106.33	110.62	111.15	110.99	110.66	109.09	110.05	114.63	110.88	110.59	113.08	110.88	110.31	110.87	110.34	112.07	109.98	110.99	108.68	110.98	112.21	112.64
107.28	109.47	108.33	108.84	105.58	108.1	108.53	107.08	106.1	107.44	107.91	109.12	104.61	107.92	107.79	103.47	104.01	106.95	105.12	104.92	104.19	106.01	108.3	107.42	104.14	104.74	106.45	107	106.63	108.83	104.66	104.61	105.83	104.1	105.61	106.73	108.18	106.18	108.34	109.17	106.5	106.46	106.34	105.64	107.43	106.68	107.01	106.27	105.18	107.51
106.92	107.7	107.79	106.74	104.23	104.74	106.45	109.81	105.49	107.01	105.99	103.95	105.28	106.66	106.53	108.25	107.11	105.51	104.52	107.38	107.45	107.85	105.88	105.38	105.25	105.9	107.16	103.96	107.03	105.58	106.51	105.35	109.18	105.24	108.78	107.62	107.74	103.55	108.87	105.43	107.52	106.35	106.82	103.38	105.05	107.43	106.2	105.59	105.54	107.06
112.19	111.81	113.28	108.33	113.19	113.35	109.69	109.63	113.07	108.79	113.86	114.66	110.65	111.26	112.8	108.65	113.19	112.86	109.25	110.68	112.81	111.08	111.76	111.2	114.12	112.42	111.4	115.88	109.39	113.27	109.46	114.11	115.09	112.81	113.24	111.52	112.61	113.93	111.39	111.4	112.02	113.69	109.31	108.26	111.23	107.06	108.21	112.18	111.35	113.52
104.81	106.44	105.48	104.45	106.73	107.92	108.31	103.88	108.03	104.18	107.93	106.93	106.77	106.41	104.87	103.64	107.66	108.28	108.38	105.95	110.21	108.41	104.3	104.39	107.26	108.06	108.55	106.86	103.58	105.81	105.83	106.16	101.98	104.87	106.16	108.23	107.26	105.55	105.73	106.46	108.43	105.17	106.55	106.11	105.1	110.93	106.44	107.01	103.4	106.67
110.07	105.63	101.37	106.39	106.07	105.69	107.71	106.8	103.7	107.62	104.9	104.15	104.34	106.11	106.16	107.63	104.7	105.17	106.33	102.87	107.67	105.73	104.3	104.64	108.79	107.75	104.98	105.59	105.45	107.98	104.33	105.31	103.57	103.12	104.9	109.49	103.75	108.68	106.19	106.1	104.64	107.38	105.31	106.72	105.46	103.57	102.82	103.67	105.16	107.7
106.13	105.8	106.26	103.23	103.53	105.67	107.9	107.37	105.28	103.45	102.35	105.23	108.39	103.07	103.08	102.7	105.56	108.99	108.24	102.08	107.44	104.5	106.52	106.84	105.19	106.5	105.22	106.69	105.43	104.89	105.39	105.36	104.21	104.73	105.82	104.45	103.31	105.91	104.8	106.53	104.34	108.18	105.17	105.38	105.98	106.93	102.76	104.68	105.33	103.98
104.02	106.32	104.36	102.59	105.63	107.26	103.47	109.98	108.93	107.14	105.19	107.92	105.83	103.97	105.76	105.71	108.82	104.67	106.87	105.23	104.88	105.56	102.48	108.61	107.49	105.15	103.75	108.18	104.95	104.17	107.05	105.76	106.82	104.63	103.32	105.76	104.46	107.21	103.69	101.93	106.33	106.64	103.95	103.31	104.14	104.39	109.97	102.72	104.46	101.76
102.3	103.27	105.81	105.1	105.35	107.16	107.49	107.24	104.85	103.6	105.98	103.53	106.72	102.01	104.86	104.08	107.12	102.83	104.6	104.94	107.98	105.26	106.9	106.4	105.5	101.56	105.57	106.15	104.12	103.19	106.57	105.46	108.93	103.78	106.7	105.53	105.99	105.79	103.65	101.62	103.94	106.88	107.18	106.82	104.91	106.31	108.22	104.95	106.18	102.13
103.89	104.23	103.29	105.21	103.76	104.35	101.18	106.9	103.42	102.55	103.73	103.13	105.84	104.95	104.44	104.55	105.39	104.6	105.96	105.13	103.12	99.933	108.28	104.23	105.88	106.72	101.69	102.92	104.34	103.8	102.82	107.25	103.88	104.26	105.82	105.76	102.35	106.39	104.79	103.69	104.32	104.65	104.29	104.97	105.68	101.34	104.87	107.19	103.01	103.88
106.43	99.264	104.79	103.59	106.6	105.71	105.23	104.81	104.51	108.5	104.79	106.93	105.17	103.45	103.69	106.22	103.26	101.91	105.4	103.23	104.62	106.33	105.06	106.62	103.47	105.14	105.38	104.01	102.81	101.94	107.43	104.43	105.6	101.7	103.49	104.27	100.95	105.37	105.85	103.54	104.33	104.54	98.314	103.35	102.47	105.12	103.4	103.39	107.35	104.19
108.62	107.51	104.81	109.16	108.66	107.09	106.76	105.62	110.82	103.98	109.8	106.54	104.81	108.5	105.85	106.72	105.97	107.16	107.38	107.03	108.81	105.05	106.31	107.55	109.03	105.97	107.42	107.05	106.26	108.27	107.37	104.21	106.05	104.47	105.24	103.89	107.02	106.59	106.36	105.57	106.15	107.81	105.14	107.24	105.79	108.52	107.07	107.25	105.19	105.61
109.83	111.48	109.11	111.82	110.14	112.43	110.81	108.65	109.29	109.95	111.14	111.66	109.46	111.64	108.16	109.21	109.84	107.2	109.31	110.96	107.82	109.8	108.83	107.5	111.9	110.42	111.86	108.15	110.2	107.11	109.93	111.36	114.67	108.07	107.62	111.05	106.3	110.8	110.65	106.44	109.14	108.58	109.14	110.03	109.85	108.86	107.89	111.72	110.66	113.61
103.73	108.25	102.88	104.78	101.89	107.61	104.4	106.2	109.19	103.93	105.22	105.62	104.29	103.8	106.53	104.97	103.24	103.37	104.99	104.59	105.43	102.83	107.77	104.76	104.97	107.09	105.73	105.14	107.43	107.47	104.65	105.79	106.54	107.97	106.15	108.53	105.54	103.45	104.89	106.67	108.3	105.08	107.16	105.43	104.93	106.4	104.83	106	105.55	103.46
98.322	97.97	101.96	97.93	96.558	97.425	100.57	100.53	99.67	98.677	98.347	100.13	99.801	99.329	102.75	98.623	98.672	99.838	97.434	101.19	100.4	99.734	99.345	97.125	102.54	98.901	99.665	102.04	98.946	101.62	100.01	104.7	97.844	101.08	100.85	100.31	100.32	101.85	101.83	96.232	102.35	99.693	100.17	100.51	100.41	102.83	100.74	100.32	97.266	99.664
106.48	108.03	110.01	103.42	108.16	107.7	105.19	105.5	107.15	107.99	103.88	106.37	106.17	107.79	106.42	104.89	105	103.88	106.5	105.45	106.24	108.22	106.53	106.83	106.8	108.61	104.69	106.06	104.72	105.22	104.06	106.8	106.36	107.21	105.8	105.99	108.25	107.98	108.27	106.5	104.67	109.74	101.66	106.16	105.75	105.07	107.23	105.66	106.74	108.3
111.06	109.69	110.88	109.57	108.8	108.67	112.89	112.56	110.69	110.52	108.99	111.14	109.43	111.46	110.51	110.05	111.61	107.76	108.92	110.88	110.61	110.78	109.91	109.23	109.2	113.4	111.77	111.44	108.31	109.99	111.51	111.3	105.38	112.18	109.42	111.5	111.46	110.88	111.54	108.54	111.15	108.79	108.21	111.28	108.24	111.77	110.48	109.72	112.18	114.59
104.75	104.68	102.11	106.24	107.06	107.78	107.37	105.79	103.78	103.25	105.55	105.04	104.67	105.22	105.41	104.5	107.06	102.31	107.02	106.54	102.91	104.5	106.65	107.17	102.35	103.88	104.76	107.44	102.8	105.61	106.18	104.67	104.33	102.33	102.2	106.65	106.01	108.86	104.73	106.41	104.81	103.15	104.98	106.27	105.55	108.31	107.33	104.87	105.14	104.72
99.873	98.533	102.13	100.92	98.342	97.597	99.434	100.42	100.37	100.16	100.57	100.76	97.397	100.88	101.49	100.52	103.1	102.94	99.435	98.011	99.793	99.367	98.262	98.02	97.667	101.58	98.469	102.4	95.837	98.714	99.202	102.35	100.65	100.38	100.81	95.763	101.69	97.696	97.855	98.948	99.671	99.208	101	101.21	99.663	100.74	101.13	102.26	101.47	97.356
98.593	99.457	103.19	101	98.314	100.34	104.19	97.44	101.45	101.3	100.3	97.937	98.978	102.16	97.644	97.513	100.99	101.47	100.32	101.12	96.952	98.955	95.941	101.33	100.76	102.13	97.471	98.358	98.422	100.37	97.748	100.15	95.485	98.455	101.12	98.182	100.37	98.356	97.987	98.644	99.12	97.128	99.696	101.4	99.193	96.305	100.95	100.48	101.51	97.773
103.81	104.27	108.97	103.84	106.63	104.88	106.7	106.39	108.89	105.69	109.12	104.24	107.6	107.92	107.11	105.63	106.07	105.71	105.49	107.08	103.76	106.48	106.63	105.14	106.23	106.2	104.97	105.93	106.98	105.06	107.6	107.41	105.45	108.11	108.46	106.69	107.65	107.48	110.21	108.99	106.4	105.38	106.69	106.99	108.08	109.49	107.54	106.04	104.95	109.57
105.85	105.73	101.18	103.86	107.4	104.28	102.43	103.54	105.71	106.05	106.14	109.05	107.45	106.73	103.22	100.54	102.87	107.04	106.19	107.86	103.58	104.64	107.81	107.71	103.04	104.59	108.48	106.29	103.74	106.93	105.18	105	106.81	106.04	104.04	107.15	105.38	105.21	106.98	103.3	107.46	104.53	108.49	107.97	105.23	105.48	106.63	106.23	101.9	107.88
112.98	115.76	115.35	115.58	115.34	114.91	116.28	116.51	117	114.91	115.49	114.95	117.93	121.64	118.6	119.09	118.81	114.57	116.62	114.43	115.91	117.92	116.83	115.9	114.76	115.07	111.88	113.05	116.22	119.55	118.98	117.47	115.99	117.28	117.28	115.55	114.4	118.2	117.34	115.12	116.89	114.33	115.57	118.03	115.85	117.28	116.91	118.79	115.94	116.81
105.44	104.75	108.47	109.29	106.75	107.14	105.09	104.05	109.51	106.21	107.07	105.62	103.07	104.32	105.01	105.56	107.59	106.18	106.38	105.37	107.04	106.83	107.5	105.94	106	103.86	108.08	107.42	103.22	107.55	103.49	104.43	106.31	103.9	103.76	107.11	105.24	104.45	104.56	108.62	108.84	108.21	107.12	105.22	106.45	102.35	106.34	105.55	106.9	105.33
102.74	102.12	103.51	106.04	106.04	105.41	102.28	101.67	105.16	105.54	103	103.61	101.87	108.11	105.5	103.92	104.5	103.13	103.24	102.43	105.18	103.65	103.82	103.6	104.14	108.09	104.24	106.2	103.66	106.14	101.33	104.44	103.54	100.43	105.48	103.93	104.16	105.28	104.94	103.8	105.71	104.07	106.01	103.55	101.78	104.75	101.89	103.27	105.33	103.37
112.16	110.87	111.47	109.67	114.39	112.99	107.95	107.95	109.26	109.25	111.41	107.11	110.67	109.44	109.8	113.89	112.2	111.75	110.64	113.02	112.07	109.1	114.39	111.77	114.25	111.54	111.2	113.02	112.39	110.99	108.8	109.45	110.62	109.89	110.58	108.98	114.15	109.26	108.87	113.69	109.27	110.93	109.63	111.44	111.04	113.33	109.37	108.88	111.14	110.96
106.76	105.21	104.85	103.82	105.13	105.11	104.44	102.89	102.65	105.4	105.77	104.45	106.26	106.86	105.77	107.08	107.38	103.51	109.65	103.02	106.11	107.65	108.59	105.85	107.47	104.5	103.18	106.73	107.23	105.35	103.65	107.02	106.18	107.57	104.98	103.91	105.84	105.4	108.56	105.03	107.34	106	105.13	105.43	103.02	106.35	105.97	106.11	111.06	104.29
104.76	104.36	105.61	104.8	105.96	103.73	106.38	104.93	105.3	105.21	106.59	109.2	106.48	106.82	108.52	106.49	108.07	105.28	105.48	107.37	104.74	106.37	105.05	108.02	104.09	105.93	106.09	104.9	103.42	103.59	104.16	104.18	101.6	104.63	100.35	105.03	102.3	102.65	104.37	106.99	105.36	105.62	104.81	104.86	106.33	102.6	103.66	105.71	103.73	103.8
112.82	109.47	109.41	112.95	108.66	111.54	110.54	113.93	109.76	114.6	114.62	110.38	116.88	114.14	113.69	111.72	114.23	117.72	112.74	112.95	113.72	113.79	112.39	116.28	116.32	112.04	114.15	113.07	113.82	116.48	114.05	113.03	112.1	114.26	114.02	115.92	113.22	113.45	111.89	112.86	114.81	115.31	114.22	110.03	111.99	111.32	118.17	112.92	111.14	112.35
112.9	109.81	107.55	109.07	113.2	110.57	110.06	109.35	115.45	112.72	113.12	110.43	109.58	111.69	110.61	110.4	107.7	111.57	111.34	112.27	111.83	112.2	110.77	111.69	110.87	109.42	112.69	115.77	110.77	110.57	108.86	112.02	109.61	111.05	109	111.77	115.44	111.91	110.37	108.34	114.52	112.28	110.51	110.89	113.57	112.15	111.58	112.49	113.45	116.29
106.62	108.69	106.66	104.89	105.96	107.32	107.72	106.44	107.99	103.09	109.79	104.59	104.47	106.33	104.88	106.32	102.69	105.88	106.23	106.54	107.09	108.08	105.94	107.66	106.67	106.54	108.37	107.92	106.84	108.53	104.18	106.8	108.34	108.4	106.09	108.48	105.68	109.66	105.52	104.87	109.3	106.63	107.35	106.31	103.97	106.78	104.99	107.13	107.03	105.75
103.44	106.48	105.46	105.15	105.88	105.06	104.44	104.27	107.34	102.72	106.15	106.31	104.58	106.19	106.11	105.66	105.15	105.86	107.74	102.3	103.66	106.1	103.08	106.67	103.96	102.98	106.18	105.02	104.06	105.62	104.9	106.32	105.28	106.76	105.75	104.35	104.17	104.52	105.13	107.87	104.71	107.41	104.94	106.31	106.91	102.91	107.87	106.02	104.81	106.65
110.93	108.94	113.16	110.92	109.75	113.74	110.46	109.55	112.72	108.52	109.52	109.79	108.25	106.73	107.29	106.87	109.09	109.62	111.78	111.78	110.09	111.8	111.73	114.18	112.45	112.9	110.54	113.69	110.72	112.73	111.67	107.11	113.58	111.57	114	113.41	111.65	111.41	114.37	110.29	106.96	112.3	111.1	110.68	109.51	111.79	112.91	114	105.71	110.98
102.35	102.02	102.14	104.3	101.86	104.63	103.8	107.87	101.87	106.07	103.26	104.36	104.2	103.96	102.97	105.37	104.63	102.2	102.02	106.33	107.52	102.46	103.13	104.35	103.61	103.47	107.69	104.97	105.05	104.26	102.89	102.53	106.21	104.14	104.42	103.93	105.99	104.73	104.96	104.3	106.08	102.28	101.92	100.69	104.45	102.95	100.74	105.16	102.59	106.04
109.02	111.03	112.34	110.13	114	112.85	109.39	111.5	109.92	107.91	111.23	112.08	109.89	112.65	115.03	111.64	111.01	110.64	113.05	110.98	112.04	110.56	110.36	114.68	110.74	111.9	111.57	112.15	109.47	113.64	111.81	110.25	111.43	110.45	112.18	112.16	110.32	110.04	113.04	110.91	109.3	111.32	112.81	113.13	109.77	109.69	109.48	113.34	109.4	111.79
106.46	103.03	103.65	103.96	101.27	101.34	104.63	101.51	103.79	103.36	104.54	101.51	107.41	103.87	106.67	105.08	103.69	103.75	103.47	101.17	103.72	103.98	101.95	102.41	105.18	104.11	103.53	101.45	105.56	103.07	102.59	103.45	105.9	104.33	106.72	102.85	103.01	101.6	103.51	100.44	104.04	104.97	103.26	102.58	105.24	104.26	105.82	102.85	102.21	104.29
102.57	103.43	98.416	102.04	102.89	100.89	100.5	101.02	103.2	98.073	99.377	100.11	102.27	99.808	100.42	101.27	102.02	99.447	100.14	101.64	97.868	96.829	101.14	99.506	100.9	97.753	98.321	99.648	99.519	99.068	101.72	103.05	100.2	102.34	101.13	98.283	103.63	95.843	97.876	97.543	99.021	100.35	99.647	99.714	101.04	98.925	97.057	102.39	99.633	100.49
111.7	110.97	113.39	111.38	110.32	115.21	110.71	113.3	111.35	109.57	110.72	109.51	111.08	113.59	111.05	111.23	112.49	111.79	112.52	112.04	111.92	109.91	110.02	113.37	110.05	109.69	111.52	110.37	110.22	111.6	112.04	111.89	109.24	112.75	109.54	110.31	107.02	112.01	112.13	112.69	111	113.69	110.28	110.21	111.32	108.73	112.33	113.04	111.65	114.42
105.17	101.62	107.09	101.98	102.98	100.81	106.42	104.76	105.3	100.34	105.19	103.94	103.48	105.49	104.84	106.21	102.06	106.58	106.24	106.18	103.32	102.32	101.66	105.4	106.84	101.05	106.58	105.03	102.18	103.97	106.75	104.3	104.64	106.38	104.16	105.87	105.38	104.93	104.51	103.13	104.93	103.95	104.35	103.84	104.9	101.08	106.31	101.85	102.94	103.5
103.97	105.41	102.76	102.13	102.6	102.27	105.66	105.91	104.09	101.33	104.77	106.09	103.57	103.58	106.24	103.49	103.94	102.78	103	104.43	104.27	103.12	105.7	106.1	99.859	104.34	106.3	105.33	106.41	100.43	103.9	100.86	104.14	104.14	103.65	102	102.88	105.22	101.42	105.41	105.09	108.42	104.11	101.48	102	105.84	102.15	101.31	104.02	101.27
101.43	101.81	108.4	102.59	102.84	104.75	105.8	102.17	104.44	103.66	104.66	102.5	104.89	102.23	104.59	104.87	102.72	105.57	103.91	105.6	102.96	103.1	105.26	105.78	103.79	106.53	101.44	101.96	103.68	104.73	104.41	103.98	105.06	103.58	102.05	103.2	102.11	103.48	102.57	102.89	105.33	102.57	103.63	105.61	106.95	101.44	104.31	104.52	104.47	105.41
106.26	107.78	103.35	103.57	105.89	105.04	102.32	104.12	105.5	103	110.72	105.22	104.61	104.77	105.91	105.59	105.11	105.75	106.62	106.38	106.42	104.87	105.15	103.04	106.82	104.1	105.83	104.33	107.32	103.24	107.21	102.4	102.58	104.65	104.31	102.28	106.09	104.47	106.33	104.78	104.96	106.36	104.19	103.55	105.43	105.58	103.67	107	106.75	104.26
102.21	104.77	105.91	102.76	104.05	105.99	105.19	104.48	107.1	104.18	102.93	105.95	104.09	104.54	103.1	103.22	100.09	105.86	103.12	106.87	104.02	106.12	104.26	104	106.68	105.83	103.73	105.99	103.68	105.3	106.59	105.41	105.14	104.63	103.37	105.2	107.17	103.29	100.85	103.54	103.33	104.39	104.76	106.64	106	103.61	102.45	102.7	105.33	107.12
106.12	106.98	106.1	105.93	106.08	107.93	104.92	107.52	103.82	103.79	105.88	107.4	105.75	107.29	105.06	103.52	105.09	103.29	105.36	104.68	102.72	102.71	107.39	106.88	103.42	107.36	104.64	102.26	105.79	104.91	108.32	105.49	101.97	104.84	107.65	102.17	104	103.12	106.19	103.37	101.39	104.19	104.71	107.68	102.94	104.41	103.69	106.14	105.79	106.43
104.81	105.36	106.06	106.04	107	105.51	105.99	101.3	104.09	106.21	105.47	104.27	99.791	105.99	105.72	100.59	105.66	102.54	105.02	101.07	104.33	105.41	103.35	105.52	104.99	102.18	106.67	103.96	107.4	104.85	100.16	107.69	105.72	103.72	104.19	104.15	104	103	102.24	105.95	102.93	104.31	104.73	105.18	103.95	103.6	105.24	105.91	103.14	102.42
104.76	110.06	107.47	106.27	107.79	105.7	105.6	105.1	105.79	104.92	107.82	106	106.44	107.26	109.32	107.82	105.27	106.17	104.86	108.66	107.48	104.25	105.7	107.67	104.92	106.12	107.12	107.94	105.58	108.34	104	104.99	104.18	106.6	106	103.48	109.45	106.38	104.45	103.47	105.89	105.4	106.88	107.01	102.48	103.28	108.62	107.13	107.9	103.77
109.54	106.94	109.18	109.95	113.17	111.52	111.25	112.86	109.62	111.67	109.82	112.44	111.49	111.83	113.28	112.51	110.16	113.08	112.62	112.17	112.56	114.8	109.93	109.55	113.52	115.42	107.21	112.97	110.94	112.6	113.38	115	112.49	108.24	110.63	111.53	110.73	112	115.24	112.11	111.57	111.29	108.86	111.09	113.42	114.68	108.24	110.13	112.35	112.18
107.36	109.39	111.1	108.36	111.33	110.64	107.7	111.57	109.12	107.05	109.44	106.7	105.98	107.97	107.38	106.69	107.91	105.46	109.55	106.67	108.33	109.46	109.16	107.77	107.59	109.7	109.71	109.76	108.23	109.53	108.69	110.82	109.13	107.79	107.66	110.86	110.78	111.32	108.64	108.48	109.78	112.11	112.42	106.2	111.99	107.76	109.68	111.59	110.44	111.05
106.48	104.8	105.54	105.77	105.47	107.97	105.65	104.59	108.93	106.38	106.3	109.65	108.21	103.81	106.67	106.72	107.29	108.71	107.78	106.62	103.32	104.28	109.97	106.38	108.41	104.21	108.06	102.82	103.59	109.89	106.24	107.8	106.98	106.12	103.66	105.25	107.18	105.15	106.85	109.43	106.56	107.41	107.41	106.1	106.37	104.4	108.94	109.56	108.57	106.09
108.31	106.5	107.65	107.37	106.06	107.1	106.22	105.53	104.69	105.08	105.31	107.95	108.19	106.18	108.6	106.98	106.72	105.25	103.84	109.59	106.4	106.58	105.63	108.48	106.43	106.24	109.11	103.7	104.37	107.96	107.13	105.08	106.28	106.4	108.01	108.87	106.12	105.38	105.97	105.02	107.1	105.07	104.97	110.21	105.01	105.14	105.41	105.65	108.16	106.46
100.17	95.556	99.671	95.966	102.87	99.264	99.264	98.718	100.45	100.82	100.13	101.48	101.56	101.12	98.568	96.827	101.2	96.158	98.991	102.06	100.16	98.936	95.269	99.604	98.491	97.932	98.427	101.57	100.13	99.655	96.536	101.16	100.32	100.8	101.31	98.917	99.322	100.86	101.98	102.89	101.42	99.995	102.15	99.751	100.35	98.338	99.59	100.97	99.608	99.626
113.77	111.7	115.21	110.64	113.37	113.69	113.55	114.45	109.34	111.25	113.73	111.93	112.95	113.97	112.85	115.24	111.89	114.89	113.87	115.76	111.89	114.25	114.61	113.44	113.05	115.03	111	112.98	113.93	113.65	114.96	115.45	116.11	111.46	114.76	112.6	112.02	114.63	113.52	114.55	112.91	111.67	110.98	110.81	114.57	113.23	112.81	112.17	116.21	110.77
113.42	108.58	114.14	112.92	112.83	111.9	110.73	112.17	114.01	114.05	111.83	115.78	114.94	117.59	112.15	113.58	117.18	115.03	112.51	112.2	112.85	110.74	111.29	110.84	109.71	111.71	114.94	110.99	112.96	112.01	112.85	112.82	110.36	115.15	112.84	116.5	111.25	112.27	111.78	110.12	110.38	116.86	112.4	111.65	111.8	111.88	115.68	113.85	110.81	114.73
104.54	106.22	106.47	106.25	110.45	104.84	104.98	104.85	106.52	107.09	106.8	107.08	102.24	106.15	104.61	111.09	105.94	105.18	105.1	105.27	106.71	105.25	104.23	104.8	107.2	103.93	105.19	103.84	106.09	105.2	106.67	103.51	104.29	106.98	106.62	107.16	106.31	104.94	106.8	106.07	106.33	105.85	107.32	105.35	106.82	108.28	104.5	106.46	107.94	102.02
98.95	99.518	104.68	103	99.745	99.808	99.559	96.813	98.346	103.87	98.105	100.02	102.33	103.21	97.319	100.16	101.11	100.42	98.567	101.29	94.91	102.21	101.15	102.17	99.639	99.249	103.17	100.89	95.927	97.087	103.81	98.267	101.45	101.58	100.91	97.079	98.524	100.32	102.55	99.865	99.42	101.03	97.413	97.867	98.601	98.098	101.43	104.11	96.971	98.17
104.81	106.09	105.81	103.83	104.52	104.48	106.4	104.75	104.02	108.44	108.32	107.12	108.52	105.43	108.21	105.39	107.01	107.29	106.84	106.25	103.87	107.39	106.61	103.99	106.89	107.26	105.1	104.46	106.07	103.73	105.67	107.86	108.72	105.02	106.06	107.75	105.13	106.44	107.06	106.23	109.65	106.93	106.53	105.23	106.63	108.45	106.59	107.37	108.08	104.63
107.3	107.5	105.34	106.38	111.1	108.05	106.03	105.79	105.01	108.74	105.24	105.73	107.65	104.93	111.21	105.09	105.36	107.81	106.92	107.22	104.19	106.76	105.43	109.82	105.44	108.71	107.28	105.15	107.75	107.4	105.46	105.98	109.46	107.88	106.22	105.38	107.43	106.3	107.44	108.59	106.74	106.59	102.35	105.3	107.47	105.06	103.88	106.86	106.37	106.71
106.25	106.58	103.99	103.95	106.66	106.66	107.74	109.27	105.82	104.41	108.47	104.07	103.91	104.03	105.34	107.25	105.98	102.93	105.86	105.57	106.46	106.26	105.31	106.88	106.15	107.95	105.03	104.64	106.03	105.47	104.26	108.01	103.66	104.92	105.18	103.53	107.01	108.15	103.53	106.77	103.4	106.92	106.02	105.4	107.57	105.57	106.59	104.57	104.53	104.72
106.13	102.89	103.36	102.47	100.24	104.62	102.59	102.43	107.08	104.47	103.66	103.87	106.41	102.76	106.03	103.75	105.34	103.89	104.47	102.39	106.62	104.08	105.16	104.58	102.78	101.69	104.89	104.61	105.02	103.53	104.1	102.07	106.69	102.6	102.57	103.93	106.35	102.34	103.2	106.69	105.3	102.23	103.82	106.2	105.64	100.5	103.39	104.59	105.56	103.46
105.36	107.51	104.99	102.69	106.65	104.58	103.74	103.42	104.43	106.98	104.23	103.45	102.7	107.1	107.68	103.54	101.96	104.78	105.55	104.52	106.87	104.43	106.68	104.38	102.75	100.07	105.58	103.13	104.89	100.93	106.87	100.94	106.52	101.22	108.24	103.48	101.94	106.72	103.42	107.89	101.67	103.48	104.9	107.86	101.55	103.05	104.49	104.84	101.43	103.19
108.12	102.17	105.89	105.3	106.56	103.82	105.27	103.76	107.25	105.03	109.69	105.11	106.44	106.71	105.29	103.57	105.62	106.28	103.77	108.47	103.68	105.13	106.95	106.75	107.19	105.57	107.72	106.74	105.36	107.61	106.06	105.51	105.14	106.31	107.77	105.11	104.48	105.22	105.18	104.56	108.14	109.42	104.7	101.78	106.34	105.75	104.41	103.12	104.13	105.9
117.51	117.61	117.83	116.26	119.1	115.87	114.83	118.51	116.78	117.36	117.91	117.56	118.69	117.88	119.04	118.17	119.45	118.16	118.24	118.39	119.45	117.15	114.67	119.21	119.08	116.74	118.89	115.16	117.13	116.87	117.85	119.25	116.68	116.97	118.9	117.89	117.39	118.61	115.62	116.59	118.79	118.42	117.19	118.05	119.12	116.71	115.64	119.18	116.01	120.05
100.73	98.591	99.55	100.68	102.24	101.58	97.964	98.18	99.735	98.308	100.53	103.81	101.27	101.22	99.585	99.856	101.5	99.925	99.64	101.06	95.906	97.401	102.62	102.74	100.67	98.731	97.683	101.21	98.399	100.65	96.692	99.689	101.27	103.35	96.405	100.13	98.177	104.33	104.77	99.679	100.81	98.461	95.637	99.146	100.87	101.92	101.36	98.228	98.779	98.539
104	103.58	104.77	105.9	105.65	109.33	104.77	105.66	105.2	104.01	104.85	107.09	107.34	106.67	108.3	106.28	103.9	105.99	103.79	102.08	104.43	107.28	105.48	104.7	102.93	104.72	106.11	104.4	107.31	107.31	105.1	102.91	104.39	102.46	104.1	107.69	105.11	107.86	106.58	104.51	102.84	102.85	106.65	107.75	104.01	104.91	103.46	103.87	102.05	103.85
104.94	108.17	104.12	106.67	106.39	104.93	105.32	106.33	104.96	108.12	106	103.94	105.15	105.14	104.36	109.54	105.74	104.57	104.97	107.34	106.93	102.15	104.28	107.6	105.98	107.17	108.62	104.87	106.26	106.9	106.26	104.29	105.34	102.17	104.86	105.35	107.55	102.33	106.45	106.2	106.75	108.63	105.27	106.17	104.04	102.3	105	104.37	102.74	108.15
103.38	100.09	99.714	100.45	103.57	99.724	103.12	100.31	100.68	98.867	100.02	97.065	100.05	102.74	99.638	102.73	100.15	100.53	102.1	99.186	99.762	100.69	98.488	100.39	99.467	101.39	101.36	99.452	99.758	100.35	103.41	100.99	99.554	100.97	102.8	98.403	101.17	100.12	101.87	104.38	99.374	100.7	99.79	97.479	97.349	103.42	97.805	98.777	96.571	99.082
118.76	115.87	115.38	117.34	116.3	117.09	116.42	112.02	115.54	116.83	117.67	115.74	120.52	113.87	114.65	116.5	113.53	114.75	116.85	115.91	113.86	116.87	114.81	117.44	113.55	116.83	119.38	116.92	114.5	116.13	116.37	113.87	115.74	115.19	114.91	115.7	115.8	116.47	115.89	114.51	115.42	117.58	115.58	117.95	115.99	116.81	117.49	115.79	116.73	117.45
109.17	113.7	110.99	113.09	112.84	113.08	113.41	107.7	110.37	112.04	109.09	109.82	115.86	111.03	112.83	114.42	109.32	113.6	111.32	113.06	114.14	110.89	113.44	113.27	110.47	111.06	114.41	114.51	112.64	111.19	109.64	114.76	110.46	113.07	110.52	109.83	110.61	113.79	113.21	111.48	111.04	111.92	109.43	115	112.32	114.24	108.56	110.55	108.61	112.68
111.16	107.17	101.81	107.93	105.02	103.7	107.4	102.34	107.8	105.76	111.66	107.14	106.13	102.66	104.3	106.14	107.14	106.01	105.49	104.86	104.58	105.51	103.71	105.93	106.5	104.57	104.78	106.73	107.06	103.38	106.06	103.21	104.02	107.17	103.63	107.36	106.67	106.34	106.85	106.84	107.61	104.28	101.93	104.63	105.34	105.53	103.99	105.88	103.16	104.3
106.22	106.97	106.27	107.24	105.97	106.65	108.28	109.15	106.24	106.35	105.41	107.6	104.76	104.21	103.77	104.85	107.01	106.62	105.38	106.32	106.53	105.94	106.09	104.7	102.8	104.81	106.5	106.37	105.92	103.27	104.91	106.12	105.22	109.67	105.7	107.89	108.08	106.69	104.62	104.39	106.17	104.74	104.99	109.53	103.51	107.95	104	107.61	105.5	103
100.53	98.915	99.651	98.59	98.004	101.07	102.25	99.657	99.986	100.47	101.8	103.39	97.229	100.22	97.695	101.43	98.24	99.324	98.253	100.25	98.732	102.26	99.96	98.98	99.363	100.94	97.407	102.87	100.01	101.54	99.048	100.31	98.118	102.78	103.39	97.776	101.07	98.307	98.92	101.86	98.778	97.75	106.25	102.18	99.984	103.36	101.38	98.4	97.977	99.369
118.19	117.96	117.39	119.41	118.02	113.2	116.75	119.07	116.93	118.62	119.29	115.83	119.95	115.6	117.15	119.14	117.32	119.38	117.92	118.73	118.36	119.71	117.35	114.85	116.8	118.27	119.94	118.65	117.89	120.65	115.97	120.35	116.74	119.51	118.77	115.49	119.82	120.5	119.93	114.64	116.13	116.09	116.34	118.37	115.82	114.14	117.54	116.62	116.64	117.2
102.24	105.08	104.5	101.33	105.15	103.27	104.03	101.49	105.13	104.93	102.42	105.94	104.59	105.17	104.8	107.25	105.68	103.09	100.94	105.01	105.56	105.12	103.47	101.83	104.59	104.34	106.37	102.13	101.66	105.18	105.2	99.303	105.91	99.914	105.32	103.34	99.941	105.15	103.88	101.99	103.09	103.19	106.72	100.09	104.53	100.62	104.54	103.6	105.55	105.76
102.77	99.922	97.364	104.87	99.271	98.147	101.41	101.23	95.495	98.942	98.267	98.634	98.468	101.35	100.79	95.651	96.156	101.43	102.17	99.999	103.72	97.731	100.14	101.77	100.96	100.51	98.342	100.41	99.495	97.661	102.62	99.653	95.551	101.11	98.529	101.04	101.81	97.32	97.969	101.65	98.891	98.107	98.44	100.9	99.218	99.51	96.518	98.611	97.597	100.44
101.46	98.871	100.32	99.274	101.79	100.6	100.89	100.52	101.98	99.695	103.2	102	97.446	98.046	98.68	97.232	101.47	100.06	100.8	102.39	98.298	101.9	101.26	100.8	101.67	98.52	105.11	98.574	100.98	100.73	102.91	96.037	99.057	98.961	101.49	98.862	94.723	99.599	101.11	100.76	99.318	100.22	99.935	102.03	99.705	101.46	99.814	98.775	100.45	101.23
101.13	104.35	105.16	107.84	105.63	107.08	105.15	103.87	104.33	104.61	101.14	105.74	106.13	106.66	103.35	102.64	106.51	105.37	106.3	104.28	106.65	109.61	102.54	108.54	103.62	107.65	104.91	105.59	107.01	104.97	103.13	105.35	103.59	106.17	104.88	107	105.07	105.99	104.7	106	106.46	107.47	105.77	102.93	107.59	107.52	107.12	105.76	107.46	105.64
106.21	105.22	102.69	102.1	103.61	106.75	104.79	105.71	109.11	102.59	108.88	104.66	109.54	105.81	107.17	105.69	107.4	102.88	104.45	104.05	105.64	105.16	107.3	107.13	107.86	107.13	105.6	106	106.76	106.83	106.92	104.63	106.01	103	104.55	104.69	105.94	107.57	104.01	107.44	109.32	104.92	106.67	105.02	106.04	105.18	104.82	105	106.23	105.89
109.48	112.81	111.71	110.8	112.59	110.36	108.03	114.02	110.25	114.8	111.92	114.14	111.9	111.98	110.33	112.86	113.81	112.16	112.58	109.01	109.54	112.98	113.27	113.76	113.22	111.34	109.71	111.69	112.76	111.26	114.43	112.78	108.38	113.7	111.55	110.6	113.27	113.21	110.64	109.43	113.87	111.23	111.6	112.05	112.59	114.86	111.32	111.32	111.06	109.08
118.09	116.26	114.38	117.67	120.48	115.97	117.9	119.72	118.13	116.74	117.01	115.04	118.24	114.59	116.03	121.17	118.75	117.61	118.07	117.32	116.09	119.93	120.41	117.73	120.48	120.44	120.19	116.49	115.16	115.73	118.31	116.65	115.26	117.52	114.1	117.54	116.73	117.75	119.52	116.59	120.17	118.16	120.93	116.95	121.29	116.95	118.62	116.69	115.89	120.67
111.8	111.69	111.79	111.32	112.17	111.58	113.14	112.72	113.3	108.68	110.12	110.77	111.96	109.58	110.55	113.75	114.27	114.26	115.68	111.9	111.99	111.29	112.2	112.82	113.93	112.7	111.51	114	111.57	113.81	111.63	112.06	109.72	112.4	106.37	108.9	114.05	114.26	107.65	112.67	109.6	113.29	111.47	111.28	112.87	109.4	110.39	112.45	112.47	111.93
106.08	104.09	104.02	106.64	105.9	107.53	104.41	104.22	105.47	105.16	102.51	110.52	106.12	108.1	106.32	106.58	103.49	103.9	107.2	107.93	104.75	106.77	103.57	105.48	108.7	104.86	105.56	108.69	110.05	103.65	106.18	107.04	108.1	106.31	107.28	104.75	108.66	106.7	107.31	105.74	105.23	109.25	106.13	109.14	104.61	108.15	106.13	106.36	105.51	105.25
104.27	105.48	107.96	105.43	104.42	106.74	104.96	106.79	105.9	102.5	104.39	106.28	103.95	106.99	107.42	107.41	103.9	106.19	105.37	104.24	104.92	105.26	105.02	103.89	103.13	106.17	103.94	105.36	108.26	105.63	109.17	102.42	108.23	104.75	103.16	107.79	103.92	103.74	102.8	106.5	106.93	105.79	108.71	104.06	101.76	108.55	105.78	104.78	104.12	108.17
106.44	109.07	107.78	109.25	104.68	108.42	104.62	104.84	104.64	105.29	105.61	103.16	106.38	110.62	106.91	107.28	103.95	107.59	106.89	106.48	105.89	108.52	107.55	108.73	106.72	108.62	106.87	106.91	105.38	103.72	105.99	108.43	105.08	104.25	108.82	106.13	106.36	108.1	105.08	109.66	107.51	107.2	111.2	107.57	108.29	105.67	105.76	106.1	109.26	108.32
110.73	112.45	109.27	110.66	110.07	108.4	111.83	108.49	110.08	109.79	113.9	110.05	109.51	109.44	111.11	112.1	110.47	108.68	112.24	109.02	111.49	107.5	112.32	112.58	114.42	109.15	112.79	109.65	105.96	110.78	112.17	107.03	110.53	112.56	107.51	111.36	109.54	111.82	109.18	109.44	110.43	112.44	109.19	110.22	111.94	109.08	112.08	108.46	109.41	112.69
109.79	108.44	113.65	112.32	113.33	111.89	115.82	112.7	109.99	111.18	110.2	108.03	109.42	109.55	108.74	106.2	108.26	111.3	110.6	113.27	112.23	110.22	112.62	108.63	108.9	112.4	111.21	108.97	109.17	110.84	110.56	109.03	112.55	111.91	111.81	112.68	108.6	110.54	108.26	109.47	107.7	108.8	111.95	112.19	112.57	108.62	110.42	107.39	114.71	111.11
106.59	106.42	105.29	107.16	102.7	108.01	105.61	104.85	108.24	106.54	103.35	105.95	108.43	106.21	109.78	107.13	106.94	107.56	105.34	106.28	106.89	105.07	108.53	104.63	109.01	106.7	106.25	105.76	106.41	104.53	107.05	104.62	109.94	104.7	104.65	105.11	106.35	103.36	103.26	109.01	105.52	105.21	105.2	104	105.59	105.15	105.99	109.1	107.32	107
96.741	98.766	99.159	101.74	98.98	101.65	96.02	100.44	102.32	97.428	99.992	100.36	99.88	100.86	98.21	100.8	100.79	100.99	98.988	99.982	97.931	99.497	97.989	97.783	102.1	98.451	102.7	103.03	101.11	101.67	100.25	96.217	98.218	100.06	101.41	97.795	99.722	99.268	99.57	101.68	99.412	100.25	100.65	103.12	101.75	100.88	101.08	102.04	100.21	97.739
105.24	106.37	106.33	104.96	107.39	104.4	104.17	104.39	106.6	106.82	103.63	108.37	108.93	101.45	107.35	107.27	102.83	103.88	101.52	106.58	104.21	105.53	104.28	108.59	104.24	106.18	103.18	103.53	104.91	104.06	102.36	105.88	107.56	105.96	106.84	101.9	104.87	104.1	103.99	106.75	102.57	107.61	105.41	106	102.47	104.14	105.75	105.1	106.38	103.94
104.07	105.82	106.57	107.34	103.84	105.36	105.19	103.93	107.01	104.94	106.3	103.94	104.2	104.34	108.39	106.2	105.26	106.5	106.92	105.72	106.36	105.37	104.14	103.87	102.77	108.66	107.59	103.96	106.4	105.79	106.44	109.05	106.12	104.77	107.35	103.61	105.66	106.58	106.39	106.69	103.74	106.88	105.83	104.42	105.29	103.16	107.87	105.65	105.39	102.39
116.16	118.53	116.15	120.48	114.81	116.17	115.82	117.41	117.02	118.06	114.49	118.89	116.64	115.29	116.92	114.65	117.18	112.61	118.05	119.04	116.9	118.15	119.25	120.4	114.78	117.44	113.62	116.84	115.81	117.22	118.48	115.49	119.36	117.96	117.1	117.75	120.25	116.59	116.94	114.91	115.34	116	116.93	116.41	117.96	115.97	117.18	117.46	115	115.48
112.12	109.43	109.52	110.41	110.19	112.89	112.89	109.63	108.73	111.83	112.27	107.7	109.16	108.03	112.7	110.44	107.19	109.57	112.56	110.27	107.74	106.94	108.85	110.09	110.97	110.72	111.51	108.18	110.54	111.53	115.04	110.21	111.76	108.84	109.7	111.77	110.25	109.45	110.37	112.52	110.95	110.2	109.42	107.79	111.53	108.95	106.59	109.68	111.5	108.9
103.35	107.93	107.44	111.02	105.7	107.26	104.8	107.82	109.19	104.66	108.54	105.94	108.82	107.46	109.99	107.97	110.29	106.6	107.16	105.36	108.92	107.93	106.7	102.67	106.71	105.61	106.16	107.18	105.05	105.12	107.34	108.34	108.2	106.97	105.05	107.18	105.13	108.55	104.21	110.08	106.6	110.41	105.42	108.14	106.55	107.84	106.76	106.97	110.23	108.24
110.22	114.66	111.28	110.52	114.06	113.62	107.84	113.09	111.23	110.84	110.98	112.48	112.1	112.05	113.04	110.33	115.39	115.68	113.89	112.47	112.72	112.69	113.41	110.72	109.18	114.71	112.26	111.21	113.02	110.2	111.11	109.45	113.57	114.51	110.44	112.13	113.88	109.2	113.03	112.09	112.73	111.11	110.75	113.83	111.38	110.55	112.26	110.21	112.61	110.83
108.74	111.04	112.35	108.94	108.11	110.75	109.41	108.7	111.62	111.95	111	110.48	110.74	113.13	108.14	110.35	112.39	114.16	108.78	111.06	110.84	109.45	110.11	108.67	110.45	109.88	109.44	110.6	106.36	109.8	110.79	113.05	108.02	110.43	108.57	110.32	106.71	108.48	109.29	106.26	110.84	109.96	109.11	110.24	107.43	112.4	112.46	109.11	112.27	110.57
103.48	106.23	105.66	106.74	108.49	108.48	107.06	108.92	107.49	106.28	108.25	103.72	106.99	107.59	112.79	106.94	105.82	106.42	105.96	106.74	104.38	104.3	106.44	105.18	107.5	104.95	112.1	107.44	104.19	104.66	104.34	107.61	102.93	105.07	105.75	107.41	105.69	108.92	106.89	107.9	106.31	106.09	107.46	104.89	108.68	106.35	108.29	102.58	104.06	103.15
104.54	105.61	103.5	106.09	104.35	109.54	105.87	103.24	107.79	105.1	108.75	105.55	104.8	107.29	105.62	107.39	105.6	106.69	105.2	108.18	105.88	104.35	104.88	104.38	108.95	106.44	107.06	103.35	105.37	109.3	106.58	107.32	106.32	109.44	105.54	108.43	106.29	105.46	104.82	105.93	104.47	107.59	105.7	104.58	105.73	105.49	106.4	105.13	109.59	103.75
103.83	103.83	105.39	105.08	103.03	105.54	105.19	102.74	104.43	104.49	105.92	101.64	102.6	104.41	103.69	104.36	104.5	104.77	107.39	103.52	104.3	106.34	103.58	102.45	103.77	103.65	104.39	106.05	104.29	103.87	104.55	106.16	103.35	105.49	102.57	103.88	109.11	103.7	104.06	103.51	104.56	107.33	102.48	104.86	104.93	104.08	104.92	106.45	107.86	105.91
113.73	113.35	110.89	111.83	108.97	107.7	111.1	113.13	113.02	111.03	111.55	111.15	108.87	112.76	108.92	112.51	111.07	108.06	114.08	108.55	111.24	112.1	111.95	110.11	110.71	113.03	108.65	113.77	112.59	107.52	112.71	112.76	114.62	111.71	110.78	109.15	110.43	111.13	112.07	108.6	111.06	113.13	108.47	111.86	110.93	113.71	111.93	109.58	109.42	111.09
109.15	112.26	109.22	111.94	111.66	110.12	110.43	107.99	109.62	108.18	112.77	110.35	110.54	111.59	110.38	112.08	110	113.41	108.07	108.82	112.7	117.21	108.72	111.73	110.56	108.31	109.75	109.36	109.06	111.63	110.5	110.13	110.18	111.86	108.66	111.42	110.46	109.41	109.4	110.77	110.63	108.71	109.23	111.99	112.67	111.9	109.96	105.97	108.44	111.21
100.32	102.18	101.12	100.01	102.08	98.873	101.58	101.47	100.85	100.75	99.06	98.807	100.27	98.548	101.77	99.933	98.878	98.112	100.66	101.31	100.56	99.923	100.64	100.78	99.3	99.64	98.773	103.63	101.41	102.4	99.806	99.653	100.11	103.61	99.787	100.51	99.98	99.808	102.89	101.07	98.179	100.77	101.6	100.38	101.53	98.381	99.63	98.734	98.249	100.72
115.22	118.11	117.91	116.21	118.05	117.6	114.5	117.23	120.47	118.09	114.68	118.07	117.46	114.94	118.33	115.75	114.04	118.43	117.75	112.87	120.09	118.5	118.68	115.89	122.11	118.86	117.47	116.03	117.86	115.85	120.64	115	116.42	119.81	118.82	119.19	118.68	118.46	117.95	118.12	115.23	114.86	117.54	119.77	118.01	116.69	117.8	118.29	113.79	115.97
110.49	111.67	113.29	110.09	110.6	112.46	110.72	113.12	107.7	107.5	110.91	112.92	109.54	110.99	112.41	111.34	110.04	108.85	109.41	108.77	108.99	111.63	111.3	107.7	110.84	111.63	108.58	112.11	111.52	110.72	108.6	109.21	110.15	110.43	108.22	109.94	111.72	111.77	113.64	111.72	112.43	112.21	111.09	111.31	108.07	113.31	115.35	111.03	108.56	110.51
108.79	113.1	107.57	108.08	112.79	109.98	112.35	109.73	112.21	107.82	109.5	111.96	111.32	109.67	109.68	109.33	113.72	108.37	112.85	110.21	112.38	110.41	108.34	109.95	111.08	112.01	111.79	111.49	115.19	108.96	110.81	110.36	112.13	108.41	110.23	112.32	108.04	113.5	107.8	112.42	113.23	113.56	112.53	112.64	113.87	111.35	108.19	113.68	110.39	111.48
107.85	106.28	104.58	108.42	105.89	104.45	103.67	103.32	107.97	104.83	105.12	107.08	104.88	106.51	109	105.34	108.52	107.77	107.06	104.44	108.2	103.09	104.77	102.62	107.74	107.75	106.03	110.4	102.92	107	105.77	107.19	102.33	104.76	105.15	105.51	106.7	105.06	106.96	102.2	103.28	107.75	107.09	106.68	107.56	105.89	106.3	106.08	102.26	108.02
112.01	110.26	111.42	110.66	112.48	109.11	110.64	109.19	110.17	111.69	114.06	106.76	112.73	111.7	108.78	109.48	111.02	110.72	111.38	109.75	111.54	109.6	111.22	111.58	111.11	113.21	111.06	110.37	111.45	109.68	112.01	107.3	112.34	114.72	106.99	112.72	111.53	109.84	112.54	109.61	109.35	110.69	111.98	114.51	109.13	107.83	112.48	108.74	109.33	109.19
105.14	107.73	106.01	104.14	104.95	106.74	103.34	104.47	106.16	104.88	104.65	106.5	107.2	104.93	101.54	106.1	102.04	109.61	106.74	106.47	108.27	103.71	105.15	106.33	106.05	103.4	105.17	101.8	106.1	103.34	102.82	106.53	103.22	107.4	103.86	104.64	106.29	108.34	105.73	104.97	104.27	106.26	106.47	105.54	104.26	106.43	103.92	104.78	104.99	104.09
107.56	103.72	105.32	102.8	105.62	107.7	104.64	106.32	107.35	106.7	108.88	104.28	105.32	108.07	105.82	107.2	105.31	105.91	105.98	108.62	105.72	107.77	107.07	105.96	106.41	104.28	110.99	107.91	106.16	107.57	105.59	107.84	107.27	105.48	107.44	108.49	105.73	108.13	107.6	107.29	104.76	108.2	108.09	105.89	105.35	105.69	104.19	107.66	106.92	107.73
104.01	106.93	105.32	107.86	103.91	103.71	106.85	105.17	104.06	107.35	105.85	105.16	104.59	107.56	104.59	102.78	102.5	107.45	106.45	103.13	104.18	103.51	106.77	104.91	105.82	104.78	107.92	106.62	103.02	107.31	106.29	102.98	103.02	105.59	103.91	105.47	103.27	104.87	107.41	105.39	105.69	107.33	106.53	106.82	103.35	104.67	106.67	104.45	103.98	103.65
108.87	111.53	108.28	105.25	103.4	109.61	107.17	106.58	106.09	106.14	106.36	105.53	104.68	109.21	106.9	105.12	107.25	106.63	105.95	103.4	107.06	104.52	109.52	103.03	103.6	105.16	103.82	106.44	106.84	103.04	105.35	108.89	106.04	106.7	103.44	106.96	103.6	105.77	104.31	106.4	106.3	106.26	104.26	101.96	106.66	109.08	107.31	108.64	106.62	104.3
107.51	107.64	104.6	107.13	105.78	105.84	106.73	107.31	109	107.55	106.33	104.66	105.45	103.93	105.24	105.41	107.4	106.3	106.16	105.61	106.67	105.82	104.79	106.16	108.08	105.44	104.63	106.84	104.62	107.31	105.56	105.26	105.79	105.36	107.38	107.25	105.72	104.85	107.05	111.59	105.4	108.62	104.95	103.35	105.63	104.97	106.93	105.85	106.87	104.92
105.85	106.42	106.52	108.2	104.89	104.47	104.72	105.23	105.28	103.01	104.22	106.83	103.66	103.48	102.78	104.31	106.94	105.13	105.08	104.81	109.63	106.11	106.8	104.12	105.47	105.98	106.28	107.52	104.8	102.28	106.95	108.28	105.34	103.19	107.21	106.41	106.13	108.57	104.73	102.44	106.2	108.07	101.93	106.2	106.99	103.46	102.46	104.73	106.49	105.04
106.03	107.29	104.23	105	109.31	103.57	107.17	107.43	108.52	105.73	108.22	104.66	110.55	106.14	105.7	104.12	106.42	108.15	107.03	109.29	107.59	108.26	106.69	108.2	107.12	107.13	105.76	106.05	108.06	106.96	104.53	107.52	107.06	104.22	106.1	109.33	104.6	105.28	105.34	105.71	109.11	109.02	108.71	106.33	106.15	108.15	108.41	106.45	104.34	111.41
117.85	119.65	117.38	116.63	114.23	116.82	116.82	115.01	117.85	117.2	117.17	113.61	116.96	115.59	115.97	114.03	116.76	118.78	115.36	115.62	113.27	118.38	116.21	113.91	116.42	114.34	116.79	118.9	118.05	115.05	115.63	117.4	116.21	116.86	117.69	117.71	112.6	115.53	115.6	116.42	115.59	112.89	114.23	116.37	115.92	113.96	119.25	116.4	116.01	115.96
107.45	107.87	105.75	104.71	106.05	104.74	105.42	103.19	102.78	107.51	106.46	104.61	103.29	102.35	104.68	105.38	106.22	106.25	110.45	101.69	101.85	109.02	102.81	104.45	102.91	107.67	105.25	106.34	107.92	106.88	106.17	105.01	104.29	103.41	102.65	105.26	103.34	106.43	108.33	107.25	105.1	107.94	107.35	105.14	107.36	106.53	105.08	105.08	100.73	103.75
110.89	109.15	114.6	110.68	111.82	111.91	109.99	108.79	111.13	109.38	111.56	112.92	112.99	114.15	112.04	110.63	110.56	110.67	108.53	110.16	110.92	111.13	112.92	113.92	110.99	111.23	110.97	112.56	114.6	115.02	109.65	110.24	108.69	111.72	111.16	113.17	112.79	110.38	111.69	111.6	112.48	110.18	110.76	111.32	110.36	109.4	113.01	111.5	112.12	110.18
114.92	115.5	117.13	115.58	116.46	116.79	116.49	112.42	114.08	117.29	117.24	116.58	115.87	116.55	115.3	115.16	113.34	116.47	115.17	116.75	117.55	117.96	115.5	114.77	117.22	118.38	116.98	114.93	117.52	117.24	115.75	116.44	116.48	117.06	115.69	116.59	114.74	116.2	116.05	119.24	121.7	114.04	118.17	113.57	114.97	114.85	116.74	119.8	119.36	114.39
104.63	105.96	104.15	103.05	103.8	108.17	107.68	106.73	107.47	105.04	103.89	109.51	109.54	106.71	103.44	107.71	105.75	102.45	104.28	106.84	105.87	108.98	105.58	104.24	107.59	106.14	105.33	105.96	104.02	104.72	108.44	106.74	104.56	106.22	102.56	106.71	103.09	105.07	104.8	103.44	107.22	106.63	107.01	105.18	107.18	107.65	102.83	108.35	105.18	105.97
104.26	102.92	106.97	105.4	104.36	107.45	104.64	104.31	104.57	104.5	109.89	107	105.92	104.72	105.1	106.18	105.06	110.99	107.26	107.31	104.32	103.94	107.44	108.38	106.54	103.37	106.67	106.27	103.78	102.38	109.1	106.33	107.62	105.26	107.58	107.65	106.25	105.92	105.22	106.25	105.34	105.88	104.88	106.28	106.69	107.24	105.25	105.34	109.19	105.67
104.24	106.76	105.41	109.16	108.46	105.85	107.19	106.23	105.01	107.01	106.94	102.68	106.83	105.06	106.12	102.89	108.13	107.98	106.62	104.74	106.98	106.58	104.9	107.29	109.18	106.74	106.7	104.53	105.51	109.18	108.09	107.55	105.71	107.38	104.15	102.66	104.71	105.72	106.88	106.87	104.35	103.71	105.35	105.43	106.23	105.73	104.24	106.48	104.58	106.62
109.5	109.47	111.15	113.65	113.05	112.14	110.1	110.08	110.08	112.45	113.49	110.68	111.17	113.67	110.88	111.06	113.14	109.57	109.04	112.55	108.28	112.33	110.22	114.92	113.22	109.32	115.64	111.53	109.39	110.8	109.06	112.37	110.59	110.6	111.94	114.71	110.43	112.83	111.18	113.12	113.71	111.15	109.68	110.13	111.67	108.4	113.98	110.95	109.01	110.86
105.87	105.91	105.45	106.17	108.21	106.1	105.51	105.19	105.46	105.95	106.67	107.05	108.41	106.14	104.7	107.31	103.76	109.2	104.67	103.45	104.46	104.58	104.26	105.84	104.33	106.22	105.17	105.59	105.17	103.73	105.19	105.58	106.68	106.32	104.02	106.37	108.54	106.51	103.96	106.91	102.17	102.82	106.37	104.23	105.75	105.91	106.01	106.03	106.19	107
103.51	101.81	105.62	105.35	107.88	107.22	103.63	101.63	100.46	103.17	104.72	104.72	104.7	106.86	105.12	103.52	106.49	105.77	102.81	102.56	102.47	106.32	106.34	107.18	102.79	102.18	105.05	106.42	105.56	103.58	104.27	103.76	101.74	108.69	102.2	106.46	103.73	103.71	105.1	104.71	100.92	101.63	105.27	103.76	104.57	105.6	103.11	104.94	106.93	101.92
116.73	114.53	119.77	118.05	116.78	118.2	118.9	117.98	114.46	119.98	119.13	119.07	116.13	117.12	121.92	117.53	118.28	117.37	117.69	118.82	117.26	115.8	118.64	118.47	118.84	116.95	118.94	117.08	116.84	117.26	116.14	119.05	117.97	117.29	116.7	119	116.52	118.66	114.1	121	118.85	118.89	118.84	117.95	117.74	118.19	117.25	117.88	117.92	113.74
110.52	112.28	112.02	112.57	112.21	112.54	111.26	111.42	110.43	113.25	111.52	114.18	112.94	110.57	110.75	110.41	112.3	114.7	113.3	105.3	111.87	111.14	110.7	112.18	113.28	114.37	111	111.7	109.95	111.42	112.67	109.97	113.03	113	113.58	113.9	111.44	112.45	111.46	112.24	109.31	109.49	112.54	110.95	108.86	111.1	114.23	111.5	113.35	106.73
104.6	106.16	108.53	101.6	106.88	101.79	103.52	103.44	106.04	105.55	106.94	105.78	102.94	104.49	107.63	107.51	104.14	107.53	104.54	103.13	105.45	108.91	104.97	106.87	105.09	106.98	107.8	107.67	104.45	104.68	106.69	105.88	104.38	106.12	106.33	104.92	108.01	106.38	105.73	108.49	107.01	105.43	106.94	106.2	109.76	106.53	106.16	103.34	104.63	108.1
106.77	106.35	102.04	106.64	106.1	107.68	109.18	108.83	108.89	105.49	106.01	104.48	103.96	106.7	104.15	106.32	103.98	107.33	102.2	105.89	106.13	104.98	108.41	108.26	103.49	105.6	103.12	104.61	104.02	106.31	104.36	104.16	103.1	107.35	103.4	106.28	104.02	103.93	106.71	104.77	102.3	107.1	109.82	106.02	108.16	106.89	106.32	105.96	103.09	105.98
110.74	114.51	111.41	113.91	111.66	110.55	111.19	107.45	113.22	113.03	114.5	111.78	111.1	112.75	111.02	111.78	113.13	115.55	112.49	111.34	110.29	113.49	113.08	110.14	113.01	113.96	113.12	111.65	111.84	111.94	112.21	111.29	112.19	114.05	112.37	114.91	112.17	113.12	113.24	113.19	111.04	111.27	114.81	114.85	112.8	108.18	110.61	111.39	109.84	115.85
105.45	106.57	105.48	106.09	106.95	102.94	101.85	104.97	101.43	105.81	103.39	103.41	104.42	105.32	105.54	106.6	103.9	104.3	105.92	104.05	106.09	105.98	104.94	103	106.75	102.69	105.96	105.07	107.47	104.59	103.74	103.43	105.68	104.11	104.2	104.66	105.74	103.61	105.54	101.57	106.42	104.52	105.84	104.41	104.12	103.95	104.9	107.86	107.33	103.79
111.11	113.13	109.77	111.17	112.86	111.92	110.97	113.94	113.94	109.83	109.11	111.76	113.63	111.55	110.49	114.34	111.15	111.26	111.98	111.7	113.03	109.16	110.51	109.44	110.81	109.33	112.1	114.25	111.97	113.5	110.4	114.13	110.71	112.47	110.13	113.25	114.15	113.98	111.31	110.14	114.52	113.24	111.44	111.56	113.8	111.95	112.18	111.46	113.58	111.62
108.59	107.89	106.97	103.91	104.66	107.71	107.8	107.3	107.7	104.91	107.43	108.04	104.85	104.5	105.94	110.46	108.09	105.91	104.4	110.67	107.87	109.62	109.83	106.78	111.88	108.82	105.85	106.7	103.75	105.48	106.81	106.77	108.98	107.67	107.42	106.67	105.53	108.77	106.55	106.12	107.2	108.33	107.69	107.59	108.94	104.34	105.39	107.82	106.97	108.02
105.23	104.53	108.36	104.46	108.18	104.37	105.75	105.58	105.85	105.91	104.15	105.87	106.22	105.51	106.32	107.16	106.73	104.28	105.33	107.44	103.19	106.25	106.47	107.64	103.27	106.54	106.13	107.31	105.09	103.87	107.34	106.78	107.68	104.33	105.36	110.16	104.56	108.82	106	104.22	104.79	106.37	105.95	103.42	108.22	104.42	107.57	102.49	105.12	105.04
105.23	105.43	104.92	106.54	104.28	106.15	106.07	104.44	104.15	104.5	102.06	103.43	106.24	102.63	108.16	104.63	105.52	106.31	104.22	105.12	101.86	108.06	105.97	105.38	101.03	104.31	102.75	104.88	105.32	103.44	106.86	103.25	105.55	103.98	104.93	104.53	105.17	105.03	106.04	106.39	103.62	102.39	100.92	107.41	107.38	103.76	105.29	103.28	102.97	104.15
106.86	105.27	103.5	106.08	106.67	107.83	103.33	104.52	108.2	102.85	105.49	103.28	107.81	106.01	103.29	108.3	107.71	104.97	103.09	104.03	113.64	107.11	108.14	104.7	105.15	104.92	105.46	106.15	101.79	109.72	105.79	107.71	103.88	110.1	106.49	101.8	104.93	105.34	106.75	104.95	107.6	105.48	105.98	104.85	104.54	106.5	106.13	104.79	107.11	103.42
106.88	106.44	105.82	107.58	108.46	105.27	104.71	109.14	104.58	103.51	104.88	107.91	106.41	106.92	106.87	106.8	106.87	105.97	108.01	104.33	104.95	105.85	100.96	108.76	105.28	106.2	103.76	107.99	106.93	108.61	105.73	104.39	107.5	106.75	107.25	105.05	107.63	106.34	108.13	106.46	104.67	106.57	107.58	107.38	106.03	105.17	104.19	106.17	106.91	104.59
108.66	110.21	106.92	113.1	114.2	114.08	111.13	109.02	110.19	111.71	109.45	107.69	110.52	113.11	111.6	110.65	112.13	106.33	108.35	110.6	109.57	110.52	109.32	113.79	110.16	111.53	108.95	110.04	109.55	111.27	108.77	112.49	109.96	110.02	109.62	111.96	110.57	107.3	112.12	107.84	113.03	109.63	112.37	111.79	111.08	107.99	110.2	112.43	111.76	108.09
109.12	113.45	116.23	112.4	110.82	113.02	109.88	109.91	111.16	114.26	111.13	108.83	110.83	112.66	109.86	111.47	109.47	109.71	112.73	110.9	112.99	111.15	112.81	109.77	106.44	110.12	110.52	115.14	111.43	112.84	113.34	112.87	108.9	114.91	112.63	112.46	108.72	111.42	111.7	113.5	113.64	111.11	107.4	112.05	111.38	107.5	110.43	110.42	110.59	113.11
105.08	105.6	103.6	106.15	105.58	104.53	106.36	106.07	102.09	109.57	104.47	105.39	103.57	106.42	104.65	103.25	108.04	105.61	106.38	107.08	104.82	105.02	101.18	106.24	105.23	102.66	103.08	106.19	105.55	105.79	105.95	103.85	106.71	105.72	104.87	107.3	106.38	105.26	105.7	103.99	105.64	107.4	108.88	105.14	108.22	103.84	104.58	106.01	104.82	105.33
107.09	105.25	105.12	106.39	104.97	104.64	103.17	106.42	107.22	104.82	105.67	103.6	107.65	107.5	107.79	106.37	105.04	105.44	102.92	105.9	105.6	108.73	106.63	105.89	107.37	105.89	106.33	104.1	106.14	105.1	109.41	105.05	107.98	105.84	103.75	104.76	107.42	107.63	106.11	106.22	106.78	109.41	108.37	106.25	108.28	106.5	109.41	108.02	105	105.21
104.26	108.27	107.98	105.4	105.48	104.52	106.46	107.01	107.15	104.87	106.94	106.17	104.08	104.08	103.54	106.44	103.52	107.26	105.89	105.24	105.52	105.36	106.25	103.83	108.14	104.05	105.34	104.18	104.34	109.05	108.56	105.82	103.15	106.34	106.73	104.93	108.49	104.02	105.31	108.6	105.98	105.57	106.17	104.81	106.75	102.9	105.28	106.39	105.19	104.42
101.32	99.313	99.183	99.394	100.27	97.649	103.18	102.92	100.65	101.25	102.61	97.026	99.882	98.937	100.79	101.17	99.124	98.346	98.404	99.979	101.03	100.09	99.027	98.103	102.32	101.15	102.65	100.09	101.38	97.366	100.23	100.54	98.747	97.58	97.674	99.833	97.428	97.27	98.582	101.14	97.848	99.754	101.99	101.31	103.53	100.43	101.11	100.09	98.768	102.81
114.82	111.3	110.65	111.4	110.61	109.74	108.64	110.8	110.52	108.16	110.78	114.01	110	110.8	111.04	110.31	112.36	110.83	112.26	111.44	111.3	111.58	109.98	111.62	108.95	114.79	110.68	108.49	109.15	110.14	107.91	112.43	113.23	111.56	109.08	108.89	109.66	110.34	108.97	109.51	107.56	109	111.07	113.72	111.6	111.94	109.75	109.61	110.97	110.16
104.27	102.72	104.71	100.68	106.96	103.32	101.64	103.71	103.84	106.65	104.23	103.15	107.39	106.99	105.96	104.94	104.3	105.62	104.49	101.86	104.4	104.15	105.36	100.57	105.99	105.89	107.33	107.6	108.27	104.63	102.18	102.42	105.83	106.26	104.7	106.68	105.31	108.33	105.05	105.61	104.83	106.42	105.61	108.17	101.78	103.92	101.41	106.85	103.34	102.94
104.73	106.42	102.44	106.05	101.62	102.17	104.02	100.88	105.95	106.71	100.86	108.03	107.49	104.64	103.37	103.88	104.83	104.21	104.16	105.46	105.09	102.95	102.41	106.93	100.71	105.41	100.81	104.58	105.94	104.01	102.9	104.96	103.7	103.91	104.36	104.35	103.13	99.47	108.24	103.61	105.31	104.04	103.64	101.74	102.71	106.47	103.78	107.26	103.02	102.18
107	112.43	109.65	108.61	111.13	112.54	109.28	109.73	111.4	109.37	109	111.51	110.05	110.95	108.67	111.44	108.29	111.64	108.05	112.44	111.02	111.51	105.58	110.59	109.69	107.03	111.46	111.21	111.12	106.74	109.73	107.96	108.24	109.45	109.66	106.95	110.67	111.52	110.31	110.29	109.2	107.96	107.93	108.14	111.17	107.68	107.8	108.23	110.54	110.83
111.32	110.03	112.31	114.28	113.39	108.57	111.8	110.18	113.69	110.48	113.67	113.74	105.07	109.76	108.51	114.3	112.8	110.25	111.09	112.8	110.61	115	111.56	112.62	112.39	112.56	113.68	115.41	115.12	112.5	109.53	111.05	112.93	111.35	110.78	112.56	112.11	112.1	110.65	112.49	109.58	112.84	111.42	108.86	114.11	112.23	111.77	112.75	108.86	110.59
106.43	107.3	105.84	105.32	104.87	104.94	106.27	104.42	107.33	108.96	100.9	107.07	103.87	105.14	106.46	105.95	103.36	105.86	104.55	104.64	104.99	103.16	107.36	105.44	107.88	104.69	105.17	108.23	105.04	103.75	106.88	108.27	104.19	106.36	108.28	105.82	105.37	104.97	107.19	107.36	106.53	102.67	103.57	106.58	105.25	105.06	103.69	106.21	104.37	102.41
107.36	108.05	104.71	106.88	107.71	108.81	107.12	105.23	110.32	107.08	105.12	105.74	110.32	110.38	106.18	104.54	108.05	107.75	106.75	110.73	106.34	103.49	105.35	105.02	105.31	104.71	109.83	105.19	105.38	105.86	105.5	106.17	104.83	106.67	107.03	108.57	107.23	106.51	105.54	105.88	102.42	105.22	104.76	104.85	105.22	105.71	106.68	106.48	107.28	109.21
105.33	103.96	107.53	107.29	103.81	106.27	106.22	103.87	106.53	103.61	102.24	106.27	106.16	105.47	106.64	105.7	103.72	106.43	106.32	106.16	105.46	105.55	105.72	105.32	104.51	106.63	107.47	103.35	104.41	108.06	108.42	104.46	106.71	107.12	106.55	104.47	105.28	108.37	101.89	101.9	102.88	104.82	104.73	105.74	105.17	107.48	105.32	106.04	105.91	107.16
106.34	105.1	107.17	104.91	109.6	102.76	105.92	109.56	106.25	106.99	104.58	105.62	110.34	105.63	105.13	104.88	106.78	103.5	107.64	107.18	106.82	106.11	108.74	105.41	102.77	107.29	106.56	106.81	103.93	108.36	106.36	106.15	105.94	107.16	107.49	105.35	101.81	108.95	105.3	105.17	108.36	109.82	104.3	106.17	108.87	105.77	103.32	105.71	106.07	108.91
112.14	112.11	110.27	110.45	109.63	110.65	112.56	108.23	111.04	111.54	110.29	110.89	110.82	109.26	112.57	111.44	111.38	112.29	111.76	110.95	114.8	113.06	114.25	111.31	113.84	110.85	108.72	112.02	113.01	114.02	116.1	109.38	108.66	112.1	110.22	111.37	111.91	111.21	107.67	109.91	108.3	111.95	111.19	112.29	113.27	112.08	110.54	114.62	110	112.41
107.89	106.93	108.78	106.79	107.99	105.73	107.98	106.55	104.95	109.56	109.06	106.29	106.82	106.4	109.08	106.37	106.33	110.09	105.65	105.92	107.73	107.56	106.34	106.66	108.73	109.19	108.84	105.59	105.56	107.93	104.22	106.29	107.35	104.85	108.1	104.26	105.22	102.32	108.58	104.91	106.69	109.01	108.92	109.15	108.84	100.95	109	107.73	107.16	107.93
112.43	112.97	113.8	113.54	114.27	113.78	111.65	110.24	113.35	111.12	114.3	113.71	110.28	115.57	112.04	111.43	113.81	114.54	108.4	111.37	109.91	109.29	112.46	110.9	109.31	110.43	107.94	111.93	109.05	109.52	111.23	110.87	110.69	111.23	113.95	108.14	112.67	108.89	110.23	109.5	110.75	109.91	111.09	110.6	112.81	109.6	113.64	113.52	108.26	110.65
121.84	115.39	116.13	117.91	118.26	119.02	120.64	118.89	116.93	116.49	115.8	118.87	117.98	117.37	117.93	116.62	117.63	117.38	115.54	118.85	118.08	118.21	116.7	116.88	116.86	119.2	117.46	116.97	116.8	116.81	118.86	117.81	116.41	118.07	117.02	117.37	115.61	118.7	116.09	116.02	119.98	118.65	119.52	113.01	117.45	116.61	119.51	117.98	119.43	116.42
106.59	106.86	104.7	106.24	104.9	106.76	109.45	107.53	106.98	101.83	107.51	106.99	104.82	106.16	103.1	103.27	106.8	106.94	104.21	108	105.54	107.79	109.68	107.33	105.7	106.37	110.22	108.09	105.6	102.54	106.86	108.5	106.39	106.97	105.68	105.65	105.73	108.5	107.78	104.99	105.33	107.87	108.69	104.66	104.58	107.45	106.92	104.41	105.19	105.24
99.918	99.62	101.29	100.73	101.91	101.62	102.23	102.26	97.809	102.71	103.22	101.38	103.88	101.93	101.19	102.47	97.991	99.593	100.01	100.74	99.789	102.1	102.02	101.88	102.29	102.22	100.43	101	100.96	101.97	99.472	100.77	102.39	98.496	100.74	101.81	101.28	97.847	97.819	100.8	100.36	103.77	104.76	102.07	99.01	101.44	98.111	100.9	98.124	100.16
119.17	115.57	114.94	120.7	117.78	116.74	116.95	117.13	117.75	118.9	118.63	121.15	117.58	118.94	117.72	118.66	116.77	120.74	114.99	116.07	117.15	115.59	122.05	117.84	117.38	115.18	116.95	118.76	118.44	117.62	117.65	116.65	116.33	117.53	119.15	116.39	117.22	119.19	116.93	117.52	116.89	117.38	118.1	117.62	115.07	117.47	120.18	117.58	117.05	119.21
106.73	107.31	106.15	106.7	105.7	107.53	105.61	104.19	102.26	104.56	105.79	105.25	103.66	102.85	106.31	105.24	106.29	105.15	104.84	103.04	106.23	105.2	102.93	105.07	102.6	106.33	103.86	101.2	104.92	106.45	107.14	105.87	103.23	104.05	104.25	106.54	104.46	106.79	102.16	104.96	106.09	103.84	102.29	105.85	101.55	105.99	105.78	106.97	104.69	104.82
101.77	103.29	104.1	104.15	104.39	103.66	103.61	102.88	104.95	104.41	104.28	102.93	105.59	103.97	104.06	104.44	102.47	103.02	103.5	102.61	104.97	103.29	104.07	103.2	103.6	103.76	103.41	107.06	106.34	104.14	104.2	103.84	105.02	106.29	99.168	103.03	105.79	103.16	102.03	104.66	104.84	104.17	102.83	104.44	103.07	105.7	103	105.79	104	105.4
108.34	105.65	104.34	106.64	103.3	105.75	108.1	107.35	103.89	104.35	108.18	105.35	104.99	104.13	106.07	104.19	106.13	104.63	105.21	101.61	105.97	106.08	104.36	107.01	108.97	105.67	106.52	106.65	103.66	106.71	106.9	104.49	104.26	103.91	109.98	105.97	107.73	108.03	107.31	109.46	106.18	107.24	109.91	105.39	107.13	104.57	106.14	104.46	106.61	107.17
110.92	111.13	109.76	107.73	114.51	112.86	110.14	111.7	111.48	114.56	112.8	110.93	111.33	113.43	113.92	108.23	112.91	113.07	110.44	109.8	110.95	110.71	108.97	112.56	110.31	111.35	111.2	110.4	110.16	112.21	114.08	116.76	111.22	109.55	115.23	115.8	110.22	112.09	113.6	109.66	109.85	115.14	112.04	113.41	114.83	110.58	111.77	113.29	114.7	109.93
102.18	98.361	99.815	101.73	98.868	102.79	99.913	99.357	98.95	100.69	97.096	101.13	99.331	100.51	99.537	98.75	101.07	100.53	99.355	97.023	97.881	100.29	99.761	102.41	101.3	98.624	100.12	101.17	99.493	100.21	101.72	99.918	101.26	99.588	101.05	98.839	98.081	100.61	97.807	102.28	102.16	100.43	102.95	99.085	100.35	103.42	96.381	97.962	100.02	101.85
107.56	102.56	105.65	106.75	102.71	104.26	105	102.5	105.65	105.14	104.43	101.06	102.97	104.09	104.69	107.28	104.3	105.14	104.67	101.23	105.1	106.16	102.19	107.06	102.87	103.88	104.14	102.65	104.21	104.41	107.76	104.48	102.15	106.02	102.34	104.22	100.6	104.24	101.66	103.13	104.68	104.27	106.57	102.57	103.32	102.96	104.98	103.92	105.99	104.2
106.04	107.9	107.6	104.62	108.2	107.95	107.55	107.35	106.22	106.16	103.21	103.55	109.52	105.02	107.49	106.05	109.33	105.18	106.12	107.89	107.82	106.97	105.53	103.96	105.25	109.98	107.08	108.48	103.02	106.43	109.25	106.33	106.37	107.73	108.54	108.18	104.33	106.44	107.19	107.22	103.94	107.62	106.43	106.05	106.8	107.58	105.55	108.06	106.95	107.26
110.13	111.17	112.28	112.16	112.72	113.28	111.33	111.06	109.07	110.24	113.32	111.51	108.59	113.39	111.62	110.3	111.67	111.72	108.6	109.9	112.79	112.89	111.88	109.72	111.7	113.3	113.52	114.15	110.95	112.43	110.79	112.58	109.41	113.23	109.9	114.77	110.04	113.33	110.55	112.18	109.37	111.16	113.19	114.62	112.69	113.25	110.76	111.69	108.72	115.85
122.1	115.19	117.2	116.98	118.35	118.86	115.98	115.21	119.21	115.76	118.86	120.58	116.85	118.94	115.63	118.02	116.05	117.56	115.68	117.34	117.99	117.86	115.26	114.61	118.92	118.45	119.95	116.91	117.38	119.68	117.98	117.44	117.59	119	119.52	115.09	119.25	120.26	115.83	118.55	118.65	117.4	117.91	114.79	117.14	119.42	118.9	116.71	117.54	117.96
105.54	102.86	108.45	106.54	104.84	102.31	107.53	103.31	106.51	105.24	107.8	105.11	108.23	108.27	102.71	103.49	104.8	109.98	102.76	106.83	101.68	106.33	102.82	105.12	107.06	102.16	106.51	107.21	104.89	106.21	104.65	107.84	108.33	105.06	101.14	104.9	104.92	105.37	103.68	106.55	104.71	104.36	104.43	104.83	106.73	105.64	108.45	106.41	104.07	106.71
105.78	109.75	103.68	104.76	106.43	107.37	107.22	106.64	104.55	107.12	103.25	105.23	103.8	104.38	105.28	106.66	105.49	100.15	106.93	104.69	102.57	106.87	109.4	105.01	104.95	103.59	102.61	104.1	106.96	105.03	105.47	105.8	107.48	102.64	106.32	104.51	103.19	106.13	105.9	107.97	107.16	104.18	105.44	104.99	105.05	109.8	108.41	101.89	107.01	102.2
104.41	106.07	103.83	108.1	109.01	105.49	109.61	107.61	104.14	105.93	105.55	106.08	104.11	106.04	106.05	107.1	105.68	108.18	104.38	103.28	107.29	106.08	105.89	103.34	103.91	105.2	105.58	105.27	102.15	107.71	104.92	103.85	103.99	104.59	104.4	104.7	105.86	107.68	100.95	107.34	107.51	106.39	105.35	103.09	103.66	104.11	108.23	103.71	107.68	106.47
114.87	111.64	113.33	112.89	115.83	112.39	112.54	113.51	107.32	111.07	110.56	110.69	110.62	111.11	112.09	113.46	110.35	113.16	111.05	109.38	110.69	110.87	112.32	108.31	111.65	110.93	111.78	111.42	112.24	110.71	108.89	110.48	110.81	109.37	111.01	111.91	111.05	112.98	108.66	110.29	110.29	106.87	108.51	112.6	110.6	111.03	111.93	110.98	107.66	111.6
106.86	109.62	110.34	108.03	108.41	107.58	107.39	113.25	109.49	109.34	109.12	112.51	111.23	113.92	109.5	112.01	109.41	109.23	108.54	109.38	106.57	110.78	108.23	110.62	109.14	110.63	114.72	113.4	113.9	107.13	112.27	110.58	111.55	111.11	111.47	110.31	108.61	109.74	109.88	110.82	109.71	112.4	111.32	107.98	112.43	111.86	110.57	110	111.82	112.44
107.04	104.56	104.24	104.53	106.31	105.49	105.77	106.96	106.73	104.29	106.94	107.24	105.73	106.98	107.28	107.52	104.32	105.29	103.41	104.99	107.44	102.24	108.06	105.87	107.28	108.21	105.23	103.92	106.55	105.53	103.58	106.87	106.21	106.65	105.46	106.07	104.58	106.9	107.96	104.29	103.96	103.59	107.5	108.64	107.1	105.04	103.35	108.9	104.27	103.02
116.72	115.04	117.2	114.47	117.27	116.44	119.07	115.59	118.92	116.31	117.31	118.18	116.55	120.53	116.52	118.48	114.5	115.24	117.95	117.85	117.5	118.51	116.66	116.98	115.91	118.45	117.91	117.24	118.96	116.92	117.55	116.87	120.1	120.5	118.11	117.37	117.79	117.42	115.81	116.77	115.9	117.81	114.14	116.02	117.09	117.36	118.75	115.27	117.29	115.47
104.97	103.7	105.63	103.78	104.56	105.23	102.49	108.64	103.36	103.65	106.37	101.36	104.52	105.41	104.67	106.15	104.68	102.6	104.27	106.17	102.96	100.63	106.25	99.913	104.04	105.32	102.47	103.2	105.16	105.2	104.68	104.28	103.6	102.49	104.03	102.77	101.85	100.58	103.39	104.19	105.07	105.45	106.89	103.17	106.96	102.99	105.92	100.86	102.24	102.98
106.01	103.24	100.53	103.41	102.03	100.92	97.327	100.55	103.12	102.03	102.37	100.25	96.633	101.64	100.84	101.92	102.48	102.19	101.94	98.913	101.14	100.72	100.16	100.9	98.453	99.9	101.53	98.191	96.642	99.33	101.81	99.499	103.42	101.66	103.23	102.93	100.4	102.02	103.73	101.66	98.044	100.81	98.747	102.04	98.024	96.694	102.49	104.42	100.96	100.13
106.33	107.76	106.07	107.93	109.13	107.8	106.25	105.48	106.41	105.75	108.71	106.25	108.36	106.01	105.43	111.97	104.5	106.82	107.75	105.94	112.68	104.76	108.78	106.59	109.96	107.05	106.84	107.75	105.58	108.27	107.78	106.47	109.14	104.21	106.15	106.31	106.96	104.34	107.24	105.34	107.95	107.91	109.76	106.91	104.14	107.13	108.88	106.75	106.39	109.76
108.66	106.55	104.92	110.79	107.1	105.51	104.93	108.09	106.15	107.22	103.68	104.16	106.44	103.26	110.63	106.96	107.55	106.71	105.79	102.59	105.15	105.52	105.86	107.14	107.82	107.41	104.47	106.03	105.31	105.01	107.87	106.64	107.75	106.91	103.56	103.98	105.56	109.85	104.4	103.52	106.42	107.87	105.95	107.41	107.12	109.25	105.8	105.95	108.71	105.83
107.45	106.53	106.49	105.81	106.57	107.45	104.39	110.79	106.56	102.94	103.34	103.36	104.6	105.83	105.21	104.01	107.74	105.91	103.64	107.1	107.93	106.01	104.9	106.11	106.06	107.43	105.19	105.29	105.75	103.54	105.3	103.34	107.65	108.86	105.08	107.54	104.85	104.84	105.35	108.15	104.83	106.89	106.87	101.21	105.94	108.94	108.52	104.82	104.72	105.65
104.9	106.52	108.22	105.79	103.11	104.67	103.93	105.5	106.36	105.04	107.62	109.37	105.25	103.31	107.18	105.85	106.79	106.67	109.45	106.67	103.69	105.61	105.67	110.7	103.97	108.83	106.84	104.92	105.53	103.61	105.25	107.8	107.81	104.7	104.91	105.9	106.72	109.31	103.46	106.42	106.16	108.74	105.11	107.35	105.52	105.24	104.23	104.25	109.05	104.9
105.18	106.01	106.29	105.2	102.03	102.1	103.36	104.67	100.41	104.8	104.12	104.26	102.14	103.26	103.27	106.25	105.91	106.14	105.16	105.76	103.56	103.06	101.34	102.83	106.71	102.92	104.79	107.41	107.86	103.9	105.76	101.59	106.03	101.81	105.79	103.8	103.61	104.83	100.27	106.46	102.66	104.17	104.63	102.65	106.65	103.62	105.15	105.64	103.49	102.9
108.61	107.94	110.09	108.77	109.8	112.92	110.57	108.44	110.23	109.16	109.14	109.03	113.64	111.04	109.41	109.12	114.26	111.12	110.97	110.55	108.82	108.92	107.24	109.26	110.75	110.32	109.7	113.02	111.11	111.76	110.72	109.75	110.78	109.73	108.95	107.3	109.76	108.42	108.84	106.99	108.83	106.18	109.43	112.13	109.75	110.26	112.05	111.43	110.87	111.46
100.76	100.19	99.521	100.74	103.85	99.076	103	101.23	102.54	99.851	97.808	96.258	97.56	96.457	99.73	103.25	98.506	100.58	101.91	98.603	105.39	101	100.24	100.44	101.43	100.35	100.76	98.367	101.11	99.719	99.504	98.807	100.49	104.24	100.6	101.36	102.99	98.961	101.4	101.99	100.86	101.76	99.896	99.885	102.5	99.921	101.82	102.52	101.66	99.559
106.52	103.69	104.8	103.07	108.31	103.09	101.38	101.89	101.44	103.51	106.02	103.27	103.09	105.58	104.38	107.01	106.98	106.24	104.71	104.52	104.35	103.62	103.04	102.54	103.24	103.48	103.62	102.68	101.12	104.45	107.15	106.29	103.64	104.87	105.04	104.2	104.93	107.28	103.29	103.28	102.8	105.48	106.05	103.3	107.78	104.04	103.05	106.69	104.04	105.06
108.88	107.42	102.12	105.88	104.84	104.55	103.66	105.77	105.23	108.93	105.36	106.7	104.79	108.75	105.68	107.44	105.33	106.37	107.82	105.87	107.73	108.57	103.47	104.73	107.24	102.18	105.71	107.53	104.1	106.38	109	104.24	106.45	104.25	107.12	105.33	106.57	107.6	103.6	109.28	105.93	107.65	103.26	107.54	104.05	106.62	107.34	105.68	104.46	103.48
104.15	109.18	106.03	107.97	105.5	105.49	103.23	106.24	104.89	100.65	105.55	103.63	103.89	105.16	104.3	105.34	104.87	104.74	104.91	105.26	105.03	103.95	107.36	104.71	104.01	105.7	104.66	104.61	105.68	105.48	109.73	105.97	109.22	105.93	106	102.86	102.67	102.26	105.52	106.07	105.71	103.13	105.84	102.55	102.71	102.69	106.1	105.75	106.95	108.85
110.1	113.79	111.95	110.65	114.69	111.39	113.06	108.67	110.46	111.11	110.41	109.76	112.98	111.21	111.9	110.23	111.54	112.33	110.83	109.56	110.71	112.67	114.69	110.34	111.23	112.23	109.61	109.64	113.28	113.09	111.18	111.94	111.17	110.93	109.52	112.38	109.78	111.48	108.94	110.32	110.01	114.23	113.17	111.51	113.63	108.33	113.31	113.36	108.19	110.11
105.9	108.08	103.13	105.82	105.82	104.37	103.97	107.32	105.12	106.86	104.36	106.37	107.41	106.35	108.84	102.04	106.85	103.73	105.5	108.85	103.78	105.92	106.06	108.73	106.89	103.94	107.19	104.49	106.95	107.51	105.67	105.85	103.82	107.26	103.22	105.14	104.03	105.49	106.84	105.69	105.95	106.59	106.77	106	107.23	104.7	104.19	106.81	106.52	104.47
105.32	101.5	103.99	102.12	101.19	106.42	102.93	102.28	106.33	106.6	106.41	103.58	104	104.44	103.08	105.75	104.51	103.34	103.14	107.49	103.43	104.61	101.51	102.66	105.03	105.58	104.45	104.79	104.29	102.53	102.04	104.9	105.2	105	105.92	105.4	104.13	106.74	103.15	108.7	105.02	107.71	105.14	106.77	106.94	106.24	106.2	110.6	103.87	106.06
101.74	99.043	101.58	101.12	101.03	101.97	100.77	102.13	103.11	100.04	104.46	99.33	102.28	98.009	103.63	101.35	99.153	100.95	102.69	100.74	103.3	99.707	104.1	100.74	99.746	101.69	101.43	98.245	99.999	98.232	99.992	99.003	101.5	101.84	104.32	99.675	101.05	102.38	102.83	99.48	97.763	97.329	98.742	98.538	103.63	103.05	101.62	100.15	100.36	99.321
105.3	106.25	104.49	106.93	107.37	108.99	107.1	106.49	106.59	107.39	106.46	105.14	106.53	105.76	105.45	107.91	104.87	105.95	106.95	102.36	106.89	105.79	103.39	104.22	104.69	108.47	104.76	106.4	106.88	104.5	103.05	106.59	106.31	106.52	105.55	108.48	106.77	105.61	106.99	105.09	107.19	107.96	104.6	105.91	106.71	102.18	108.23	108.42	107.37	107.22
108.89	107.9	112.29	111.74	105.3	112.5	110.49	109.54	111.24	111.34	108.03	109.23	108.28	112.38	107.28	110.57	110.42	110.33	109.45	112.34	107.62	109.03	108.72	109.84	109.47	110.79	109.55	113.04	108.9	109.93	109.48	110.18	108.32	108.3	111.21	109.72	109.14	111.11	108.08	110.58	108.76	108.53	112.05	113.54	109.68	108.65	108.65	109.89	111.68	105.65
113.14	111.13	110.64	111.14	113.35	111.5	112.73	108.81	113.91	112.16	110.58	109.37	108.83	110.38	108.78	112.12	110.44	112.81	111.27	107.49	112.11	111.67	112.76	109.77	111.53	114.02	112.92	109.47	113.86	111.26	113.32	112.37	110.35	109.81	112.22	111.61	112.59	108.57	110.63	110.83	109.09	110.89	111.89	110.94	108.12	111.04	113.3	112.79	111.46	113.71
112.72	110.51	112.82	112.9	114.41	111.08	111.54	111.04	112.89	111.83	111.59	111.35	109.48	112.56	114.19	112.48	111.85	111.5	110.98	112.61	114.99	111.29	113.62	113.63	111.26	113.03	113.82	112.61	109.35	109.69	110.06	113.63	114.17	111.44	106.81	112.84	111.52	110.61	110	112.27	110.78	110.95	110.37	111	111.62	110.81	112.06	113.59	110.9	112.92
119.22	117.41	119.33	117.37	117.04	116.12	117.93	119.85	119.86	118.67	114.45	116.12	118.37	116.07	115.96	117.16	118.82	113.78	119.14	119.22	116.24	118.31	117.17	117.39	116.62	115.89	119.39	114.49	115.51	115.65	118.81	118.03	116.42	118.22	119.08	118.91	116.24	116.2	115.62	116.29	119.88	117.2	117.94	117.95	119.39	119.82	116.31	120.91	114.46	118.69
106.21	105.77	109.24	106.68	106.24	105.1	111.57	106.72	103.98	103.29	109.09	108.25	105.84	105.32	106.53	106.78	104.98	104.55	105.28	108.57	103.68	105.68	108.62	107.64	107.41	105.15	107.15	107.31	105.01	103.19	104.67	106.16	104.01	108.24	106.26	107.49	108.06	103.95	105.33	105.77	104.3	105.15	102.54	106.09	109.22	107.23	105.86	107.09	110.01	102.94
97.895	99.2	99.431	98.996	96.738	100.32	99.069	97.056	97.773	97.883	101.89	102.46	102.95	100.3	102.64	99.096	98.076	104.22	100.13	99.497	98.552	100.6	99.549	99.705	99.892	99.957	102.83	100.41	103.05	101.18	98.218	100.3	99.363	103.3	99.937	97.678	100.56	100.51	98.366	95.923	99.672	99.698	98.409	102.09	101.66	96.581	98.869	100.44	100.28	97.481
113.94	109.52	113.06	113.45	109.87	112.22	108.05	111.8	109.5	111.77	111.04	112.09	111.06	111.9	111.24	113.3	113.14	111.83	109.92	110.76	108.34	114.02	113.26	108.96	110.57	112.25	109.92	110.8	113.54	117.73	108.8	111.3	111.27	113.33	110.88	112.44	108.95	115.23	112.99	110.37	111.8	111.56	112.14	113.61	111.19	113.32	111.65	109.67	111.87	109.73
106.26	105.12	105.03	106.69	106.74	105.84	105.49	101.8	105.35	105.31	108.36	106.43	108.7	110.33	106.57	106.9	104.98	103.47	106.15	103.57	108.59	104.79	102.38	105.14	104.14	107.29	103.32	107.27	109.01	105.62	103.79	103.06	107.71	105.51	105.1	105.64	105.51	105.52	104.12	107.75	103.72	105.76	108.79	104.18	107.11	106.2	104.13	105.42	105.23	106.49
116.22	119.27	120.6	117.4	115.81	120.25	120.74	121.21	124.27	116.23	117.94	115.82	120.01	117.99	118.58	111.57	115.03	119.16	119.54	116.79	115.69	115.58	116.29	119.26	116.41	118.01	117.33	118.69	116.7	118.69	117.77	117.01	115.83	116.33	118.44	115.65	117.07	116.24	117.67	118.21	118.48	115.56	117.26	115.22	117.32	117.67	115.59	115.87	121.45	118.91
109.06	107.75	109.35	101.13	105.95	107.99	106.73	109.63	107.87	108.6	105.96	106.11	105.99	103.82	105.46	105.46	108.56	102.53	107.59	107.63	107.43	106.74	109.58	110.2	103.56	104.63	107.64	108.4	107.52	104.99	107.69	104.34	106.28	106.64	108.62	106.69	106.87	109.99	106.28	108.97	105.99	108.24	107.92	108.41	106.83	108.33	109.33	104.01	108.8	109.27
112.1	109.14	109.56	112.67	110.21	109.87	111.41	114.21	111.88	110.66	110.62	109.31	110.73	108.82	109.95	109.84	110.32	112.42	110.73	112.17	112.12	109.27	112.88	113.4	112.92	111.84	113.5	108.24	108.28	110.43	109.51	112.35	111.86	111.43	111	113.07	110.59	113.37	111.96	109.65	113.56	110.79	111.07	109.16	113.64	109.41	110.89	110.49	112.81	111.71
111.34	109.88	111.02	112.7	111.16	111.67	109.28	111.18	108.54	111.12	109.74	111.84	109.15	112.26	108.63	110.77	111.2	109.68	113.4	111.58	109.52	110.56	110.91	110.63	110.38	112.89	109.95	108.85	108.05	112.79	110.68	112.49	109.72	111.83	110.6	109.15	107	112.41	109.41	112.86	107.32	110.96	110.47	108.87	108.78	114.33	108.81	109.28	113.25	112.13
107.34	103.26	104.58	105.54	107.32	110.35	104.76	103.15	106.05	100.4	107.24	108.09	108.37	103.76	107.45	107.3	104.84	107.42	104.28	108.14	106.37	107.53	103.05	109.23	102.39	107.72	105.01	108.16	107.51	110.05	104.37	106.07	108.92	106.63	106.2	108.71	106.94	106.57	104.59	102.99	105.55	106.05	103.28	108.46	107.76	102.54	106.99	105.05	104.72	106.85
107.43	106.14	104.82	104.55	109.16	106.72	107.08	104.31	105.07	105.22	105.71	106.76	105.13	106.81	102.45	106.46	103.99	108.27	108.05	108.3	109.38	105.61	104.88	107.83	103.36	105.22	103.18	107.1	105.89	103.28	104.4	109.09	109.18	109.01	107.91	105.63	104.73	104.2	103.19	104.55	104.68	104.36	107.81	104.23	104.18	106.46	102.63	107.2	108.68	106.38
99.322	99.329	101.38	103.04	98.53	99.987	101.09	103.05	98.704	99.662	99.34	98.43	98.538	100.54	102.18	98.17	99.467	103.31	98.301	103.59	98.925	100.72	103.25	102.44	96.424	99.712	98.349	98.94	99.082	100.1	97.567	101.84	101.12	103.74	98.755	100.84	99.74	101.32	98.604	100.89	99.995	99	101.37	102.93	101.64	100.17	101.29	103.48	100.32	101.38
104.12	104.8	104.91	103.97	105.51	103.93	101.34	103.83	103.56	106.05	99.31	104.06	105.52	105.56	104.87	104.7	105.56	102.5	104.79	102.78	102.51	106.14	103.39	103.11	106.48	106.8	107.95	104.66	104.03	105.7	104.03	105.33	102.18	105.97	108.7	104.94	102.57	106.42	104.97	104.4	105.05	105.89	106.13	105.98	102.58	103.68	102.39	101.99	104.48	103.05
103.59	104.51	103.38	105.95	106.72	106.24	106.73	104.49	106.24	107.75	107.06	105.86	106.61	104.82	104.93	106.21	103.23	106.2	108.07	103.9	105.34	106.43	102.69	105.6	105.79	106.73	103.97	105.53	107.05	106.27	106.13	107.65	103.28	106.26	103.65	103.69	103.16	105.67	103.97	104.93	106.95	107.65	105.52	104.16	101.57	105.52	104.2	109.26	103.82	107.16
110.41	110.2	110.79	112.75	111.44	110.31	114.9	111.97	112.78	112.09	113.55	112.06	111.3	111.69	109.73	113.51	111.11	113.87	110.59	112.3	113.1	113	109.7	113.21	110.86	111.16	109.56	112.44	110.1	108.47	107.27	112.74	113.28	111.61	111.64	112.5	108.12	109.96	113.65	110.37	112.57	111.82	112.44	109.2	110.97	112.46	113.81	111.71	112.21	109.07
106.02	107.48	102.95	107.54	103.47	106.94	105.61	107.58	102.57	104.09	106.16	108.68	105.56	105.26	110.83	107.59	107.28	102.53	106.3	105	103.79	107.34	106.09	105.08	104.3	108.27	107.96	106.04	102	106.8	104.1	104.46	106.36	105.73	103.91	104.9	107.33	106	106.14	106.82	105.49	108	106.42	107.74	107.86	108.24	105.97	106.78	105.37	106.46
104.82	106.31	102.6	103.93	103.38	103.58	103.03	104.18	104.7	107.03	104.06	103.43	110	103.25	103.2	105.89	102.72	103.91	104.08	105.07	104.81	106.81	105.84	105	104.22	103.51	105.05	103.62	102.75	106.89	109.26	104.07	104.39	103.29	103.51	104.51	103.98	104.64	105.16	103.51	103.85	108.46	105.72	104.35	105.3	104.44	105.22	106.2	103.61	102.83
109.63	105.19	104.57	107.35	107.78	106.26	106.97	105.99	105.44	106.08	108.09	108.11	108.14	108.27	108.4	108.67	105.98	105.43	103.32	104.39	105.77	106.08	105.37	108.18	107.3	104.85	107.27	105.73	108.14	109.04	106.18	108.83	105.52	106.54	107.13	106.83	104.96	106.06	106.27	110.14	110	108.49	108.17	104.35	107.63	109.15	105.14	106.05	103.97	104.28
110.49	110.8	110.6	109.72	108.98	109.79	108.39	109.47	107.25	108.02	113.05	112.79	106.77	109.23	110.77	108.6	108.2	110.54	111.09	109.67	112.35	111.18	109.47	109.14	108.24	109.46	110.26	111.65	108.59	111.17	111.88	109.49	108.09	112.09	111.05	108.78	110.23	112.06	111.18	111.06	108.87	110.48	109.37	111.27	110.49	111.27	109.27	112.3	110.35	111.29
100.98	99.456	100.66	100.72	99.447	98.818	98.958	98.904	101.22	97.137	100.07	96.871	100.34	101.21	100.2	98.922	96.325	99.264	100.27	98.471	100.85	97.804	100.09	100.24	99.481	102.32	100.06	100.78	96.355	100.58	97.245	101.24	99.352	101.94	99.935	102.03	102.56	99.645	100.15	100.9	98.734	99.426	102.22	98.404	98.55	99.477	98.79	99.522	103.45	99.522
104.44	104.87	108.34	103.51	105.05	102.31	107.46	104.31	107.98	106.18	105.31	103.43	104.23	103.67	105.6	104.38	105.52	107.26	103.39	103.71	102.96	103.97	105.7	106.34	106.12	103.07	105.4	107.29	107.37	106.02	104.49	103.57	106.19	104.35	106.97	102.04	105.87	105.73	104.02	107.99	106.03	104.22	106.04	103.35	104.39	105.82	106.82	106.97	101.31	103.71
113.95	111.43	109.28	112.31	111.8	112.62	114	111.46	112.51	110.04	113.68	110.87	114.94	113.12	112.44	112.73	113.37	110.1	109.33	111.18	114.04	111.03	117.39	111.83	111.2	113.61	112.12	114.87	113.57	112.17	109.81	115.4	112.59	110.16	113.13	112.42	114.86	112.42	110.27	114.14	111.24	112.51	112.65	116.13	113.13	114.17	111.51	112.35	112.71	111.68
115.63	111	110.9	111.16	107.94	110.34	110.88	109.07	109.47	113.29	111.73	112.74	111.41	112.56	112.44	110.56	113.17	112.84	110.96	113.49	114.72	112.02	114.82	113.13	112.99	115.35	108.97	110.08	110.64	111.88	107.11	109.5	108.17	113.72	113.44	113.5	109.24	109.88	114.37	115.08	109.07	111.18	112.36	112.68	112.95	111.78	117.35	115.77	114.02	111.45
106.7	106.54	103.65	109.09	103.22	107.51	103.4	105.89	105.41	104.78	103.81	103.61	105.72	109.74	106.71	105.69	105.23	102.48	105.96	105.63	102.6	107.69	107.22	107.53	105.34	104.75	104.98	109.02	107.85	102.74	103.34	104.93	103.75	105.78	107.58	107.92	109.91	106.9	104.53	106.61	107.03	107.11	103.39	107.72	106.75	106.13	102.74	104.78	105.99	106.85
110.69	107.05	112.28	108.87	112.46	105.82	106.8	109.19	113.74	109.6	110.92	107.47	107.22	112.45	110.68	108.51	110.66	111.29	114.16	107.83	109.16	108.98	113.08	109.21	106.08	112.97	108.68	110.6	110.28	109.24	110.06	105.39	110.12	111.13	108.96	106.91	110.02	109.25	111.97	110.39	109.94	110.3	110.17	106.5	105.96	106.49	109.85	107.64	111.63	110.76
102.86	103.66	107.07	101.91	105.17	106.25	106.76	103.15	104.75	105.88	107.75	105.98	106.76	104.25	104.89	109.01	106.61	104.28	105.62	106.45	103.74	108.69	104.84	105.32	104.5	104.51	104.91	101.56	102.79	108.39	102.24	106.96	107.77	105.4	107.24	103.89	106.89	105.72	105.46	106.09	105.36	105.29	106.58	104.71	105.81	104.76	102.94	104.11	104.94	106.56
106.71	105.95	105.92	102.78	101.47	106.07	105.72	108.54	107.36	106.82	107.27	106.13	107.64	105.18	106.51	105.66	102.4	106.44	103	105.31	100.27	106.51	103.8	104.87	105.72	105.87	107.21	108.3	108.73	105.95	104.1	105.97	106.56	105.82	106.92	104.13	104.95	106.99	108.43	106.9	105.34	107.93	105.99	106.55	105.18	107.13	105.97	105.44	107.42	106.5
117.28	117.15	116.67	120.73	116.25	115.82	113.33	116.97	118.99	117.12	120.94	116.82	118.19	118.71	118.41	115.61	115.63	119.56	117.87	116.23	117.41	114.55	116.96	116.93	117.06	118.27	115.53	117.06	117.23	119.64	118.94	117.09	116.65	118.23	119.7	118.59	115.46	116.81	118.75	121.79	116.04	116.41	118.36	116.12	120.07	119.26	119.07	118.84	116.44	116.94
104.59	104.16	105.72	103.73	105.41	105.01	105.96	106.67	105.66	101.66	106.89	103.41	104.83	105.53	106.27	105.18	107.71	104.05	106.3	105.34	106.56	106.63	106.34	111.14	110.69	107.09	102.02	107.52	104.55	106	106.58	105.93	104.22	103	108.88	103.15	104.27	107.7	105.21	104.89	105.85	104.25	102.93	105.95	105.11	105.71	101.27	105.51	107.67	105.65
107.32	105.75	103.55	107.04	107.38	109.19	103.24	104.94	107.03	105.92	106.19	105.42	103.92	104.44	107.56	107.2	105.79	107.8	106.23	109.59	107.37	102.98	106.53	107.27	107.84	106.06	107.6	105.18	103.48	105.71	107.06	107.7	104.6	105.62	104.43	108.38	108.9	105.25	109.02	105.24	109.08	106.29	107.71	105.68	105.82	108.55	103.01	106.14	107.61	105.87
113.1	114.61	112.2	112.08	111.74	114.59	111.27	110.92	111.88	112.41	112.77	113.51	111.69	113.55	110.95	110.87	110.87	110.76	108.64	110.57	114.4	112.03	113.03	114.15	111.28	111.19	109.36	113.02	110.1	108.48	111.65	109.95	111.01	111.61	112.19	112.07	110.89	112.75	109.83	113.11	111.42	113.91	112.21	113.92	112	111.73	114.83	111.03	112.6	112.37
105.81	105.37	105.97	106	106.79	105.29	104.68	105.49	108.69	108.75	106.02	107.49	108.02	104.36	107.19	104.85	102.75	101.66	106.85	105.69	104.94	102.3	105.18	104.46	104.4	104.21	107.04	103.43	107.39	102.05	103.15	106.92	106.6	107.52	104.36	104.96	107.47	106.21	105.52	104.56	106.35	107.29	107.43	104.1	105.96	108.08	103.02	108.23	103.48	105.75
106.61	105.98	105.42	101.7	104.94	102.83	106.22	105.88	107.16	105.94	104.39	104.7	106.06	108.11	104.91	105.09	104.56	105.81	106.5	107.38	106.27	106.82	105.67	106.11	105.47	107.69	105.29	107.83	104.3	103.85	103.78	105.03	107.85	103.92	108.15	105.43	108.15	107.75	105.17	107.71	104.11	105.81	105.48	109.22	105.88	104.1	102.07	105.07	105.47	104.97
112.4	110.64	110.16	108.78	111.12	109.64	108.62	109.23	110.4	109.97	108.69	108.91	112.94	110.58	112.92	109.59	113.21	112.66	111.66	111.1	109.77	111.78	110.21	111.61	113.28	110.88	109.77	109.69	114.18	110.56	110.2	111.81	112.13	106.58	110.59	110.14	113.87	112.21	112.03	113.16	111.02	111.03	107.54	114.01	111.43	111.96	110.29	110.59	113.74	109.3
113.74	112.36	112.94	109	111.87	111.27	110.8	111.33	112.82	110.27	109.03	110.52	114.99	111.66	113.67	111.45	114.15	111.81	113.31	114.18	108.89	111.81	112.04	112.16	111.34	110.55	109.74	115.34	113.88	113.88	112.32	111.13	113.69	113.09	113.58	112.52	111.87	114.09	111.09	111.71	109.99	108.83	113.45	112.65	110.83	111.95	116.94	111.94	113.08	112.27
104.8	107.5	106.85	105.17	104.72	104.59	103.25	105.22	106.87	107.01	106.15	103.66	108.47	107.75	107.45	104.59	105.14	107.94	107.88	104.42	107.92	103.89	109.47	106.28	105.68	104.64	103.46	108.41	105.42	107.5	107.48	101.96	109.61	104.33	104.31	108.01	109.02	104.14	104.49	106.67	104.08	108.07	110.7	106.35	104.37	107.06	108.75	104.28	106.55	109.15
114.12	110.71	111.77	112.34	112.37	114.07	113.05	111.03	108.84	111.07	110.18	111.72	108.03	112.46	107.55	110.98	113.45	109.39	111.77	112.05	110.24	111.22	110.89	111.6	113.97	117.23	112.02	112.9	109.74	109.61	112.42	109.16	108.8	112.21	109.11	110.75	112.45	108.64	112.07	110.8	112.79	111.02	109.87	112.53	109.58	110.18	111.62	113.44	112.49	111.18
100.16	100.48	100.15	103.43	97.688	99.628	101.45	100.29	102.75	101.09	99.709	100.59	102.02	98.805	99.864	100.93	99.216	100.29	99.832	96.54	97.308	101.37	101.02	102.27	98.977	100.41	103.22	102.8	101.61	98.567	98.995	97.587	100.61	99.439	100.2	98.045	99.515	101.5	98.146	103.87	101.31	103.67	99.924	103.43	100.6	99.349	103.57	99.798	96.639	99.835
111.79	110.88	106.47	112.05	112.43	108.09	115.61	106.56	109.05	111.17	109.03	110.33	108.7	113.07	112.81	110.51	110.44	110.7	108.47	110.51	105.57	108.97	110.88	109.59	109.29	109.72	110.73	110.06	111.66	112.97	111.6	108.24	111.19	110.4	109.56	106.45	110.88	109.34	112.12	110.14	114.68	108.58	109.94	111.07	110.52	110.34	110.19	111.84	109.7	110.17
106.41	107.34	101.79	107.87	108.01	106.46	105.31	106.58	104.99	105.99	104.89	107.22	109.26	105.59	102.83	103.55	108.92	107.62	105.64	105.46	105.24	104.54	108.83	107.82	106.22	107.55	107.25	106.55	104.01	103.37	106.15	107.69	107.24	108.16	109.19	107.78	108.03	107.02	105	106.57	105.82	107.81	101.88	107.62	107.63	109.38	110.12	106.74	105.54	104.9
102.49	105.33	107.22	103.97	105.45	107.02	102.46	103.05	103.19	105.25	103.07	108.81	108.62	105.39	107.16	104.87	105.53	105.62	105.26	104.64	106.79	103.71	107.48	107.1	105.44	106.56	105.96	107.24	106.08	107.33	105.69	105.41	106.31	107.53	103.79	108.26	106.31	102.82	104.9	103.29	106.35	106.82	107.13	108.41	104.4	106.93	105.93	106.79	104.85	107.92
113.58	110.89	113.4	111.8	107.97	112.32	114.13	110.5	110.72	108.71	111.19	112.29	113.08	112.1	113.92	107.82	113.77	108.83	114.28	110.96	112.27	113.92	109.97	112.22	111.37	113.84	115.6	113.14	110.44	111.96	112.77	110.68	111.12	112.14	113.44	111.85	111.74	110.82	114.14	111.03	109.65	115.69	111.2	109.99	111.18	111.15	108.69	111.69	112.17	111.08
101.17	102.74	103.98	102.96	102.48	101.85	107.29	105.47	105.04	103.1	103.16	105.29	104.64	100.85	104.3	105.65	104.76	104.49	105.24	105.3	106.39	99.763	103.67	104.89	102.34	104.53	104.82	101.94	103.98	106.03	101.25	102.04	104.32	102.36	104.64	104.63	106.32	101.99	102.2	105.11	103.33	99.848	102.52	106.89	104.5	106.75	103.85	107.48	104.02	105.64
107.42	108	107.72	103.83	111.09	104.8	105.23	106.18	106.46	108.23	104.72	100.79	102.09	106.78	107.14	107.31	105.14	105.89	107.03	104.88	105.77	107.21	107.81	107.17	104.95	103.24	108.56	103.21	106.44	103.56	104.32	105.15	106.92	103.88	108.74	105.4	106.69	107.05	107.03	103.02	105.83	106.49	108.43	107.89	106.09	105.8	104.78	105.51	104.26	109.63
105.21	106.68	104.95	102.89	104.29	102.88	103.13	104.26	107.56	104.49	102.99	106.55	102.71	105.43	106.35	106.85	108.04	104.67	102.87	102.62	105.55	106.77	105.14	104.31	105.71	103.6	105.15	104.91	104.59	103.9	104.94	109.55	105.1	105.53	101.8	106.62	105.34	105.05	103.03	103.68	107.42	103.63	106.15	104.03	105.64	107.72	108.01	105.94	105.81	106.13
105.91	104.24	106.45	108.36	102.73	106.56	103.24	106.03	108.07	107.42	101.75	104.85	104.93	101.26	105.67	106.84	105.66	104.83	105.54	102.3	105.63	108.14	103.29	106.12	106.52	104.78	105.09	104.18	106.24	105.18	104.81	108.54	105.36	106.92	107.49	103.39	106.01	107.06	105.44	104.94	102.98	106.52	103.89	104.83	106.14	106.74	106.2	106.3	107.74	106.19
119.46	117.11	114.36	113.64	115.11	115.06	116	117.37	116.47	117.59	113.28	116.13	114.43	117.26	113.49	113.97	113.07	115.5	116.63	117.2	117.02	113.79	117.54	119.84	118.69	116.85	115.98	116.99	117.71	116.88	115.12	116.95	116.98	118.84	116.53	116.51	116.87	121.5	117	115.62	117.44	115.98	116.75	116.68	116.1	115.63	117.31	116.24	116.35	117.07
98.268	99.927	101.06	103.8	100.86	97.521	98.277	102.22	98.068	98.025	101.54	101.43	100.03	98.381	101.21	100.37	100.92	99.521	102.31	101.73	101.53	98.678	103.7	101.14	97.186	102.74	98.584	99.947	100.65	99.469	100.72	101.59	98.439	97.351	103.28	99.829	99.043	99.341	100.47	103.07	97.771	99.724	99.066	101.24	100.38	101.9	100.13	98.963	101.29	99.847
100.85	99.08	99.815	100.25	101.29	102.07	101.33	97.388	100.13	101.87	98.598	99.245	105.3	105.07	101.02	97.082	98.904	101.27	102.22	103.24	102.74	101.14	99.737	100.44	100.35	99.571	103.4	101.35	101.25	99.377	99.023	102.39	97.102	100.43	99.577	98.543	101.56	102.66	100.74	100.31	100.3	102.09	100.93	98.116	100.22	103.76	106.31	97.77	100.92	99.526
107.45	106.1	103.71	105.67	105.19	107.39	104.79	107.08	105.23	107.6	105.85	105.47	106.24	103.74	102.36	107.17	109.72	106.02	102.58	104.26	104.49	106.56	102.62	106.64	104.3	104.25	107.69	105.94	104.69	102.66	103.61	103.25	107.41	105.99	106.32	104.21	105.38	106.56	103.51	104.4	107.28	104.32	107.2	105.16	103.04	106.52	105.91	102.08	106.2	105.86
107.37	104.21	106.38	104.45	106.07	107.61	102.61	104.84	107.65	107.18	104.07	105.16	104.81	104.13	103.35	105.52	106.45	110.2	110.71	105.5	106.17	103.5	109.95	102.16	106.44	106.47	105.74	107.61	103.16	104.93	102.52	105.37	106.34	105.05	103.63	110.59	107.31	107.59	103.77	107.72	105.5	107.59	109.8	106.82	107.24	105.3	106.12	104.94	106.19	107.01
108.37	107.66	107.31	110.88	105.61	107.51	107.54	108.75	107.44	106.84	107.3	109.34	105.71	106.7	106.19	106.7	107	106.09	104.15	105.17	106.7	107.87	109.83	109.46	106.5	106.16	105.78	107.24	107.89	107.78	107.45	107.71	107.23	105.8	107.86	109.9	105.85	106.8	105.87	107.37	105.5	110.24	107.49	106.53	108.83	106.66	106.97	107.41	104.99	105.65
100.9	101.37	98.728	99.152	100.24	100.13	99.949	102.37	100.11	96.684	96.846	101.99	99.921	99.612	97.905	99.756	99.415	99.888	100.37	100.94	98.659	100.86	100.24	101.08	96.424	99.213	98.576	100.82	98.095	99.763	97.661	102.44	98.199	98.278	97.901	102.18	101.64	103.38	99.699	99.85	98.194	98.422	98.073	101.04	100.29	100.71	100.55	104.13	98.468	100.92
107.49	106.25	106.73	105.94	103.13	107.4	105.88	105.77	105.3	104.38	105.18	107.33	104.52	103.67	103.19	104.16	105.1	103.33	103.52	104.61	105.46	102.45	101.56	104.36	105.63	102.07	105.72	107.51	106.62	104.73	104.61	105.88	105.55	105.3	107.3	104.96	105.62	104.06	106.16	104.93	106.64	105.54	108.87	104.95	106.13	104.1	104.42	106.47	102.77	103.47
101.44	101.74	101.93	100.48	100.92	98.522	101.64	98.162	98.754	100.83	100.31	103.87	99.647	98.568	101.91	99.162	100.75	97.048	98.555	100.26	99.765	97.691	99.439	97.05	105.12	100.37	100.54	97.753	100.38	102.16	99.786	99.031	99.745	99.17	97.732	100.15	99.62	97.85	98.844	99.932	99.078	101.81	99.564	102.85	95.877	98.461	98.292	100.97	98.666	97.507
99.081	97.909	101.09	102.36	97.926	98.529	99.649	98.756	99.427	100.65	100.17	101.22	98.673	98.571	98.227	100.01	100.17	99.074	100.11	101.58	99.843	99.864	98.433	100.22	98.456	100.35	97.582	98.281	100.53	99.684	97.379	102.83	99.589	104.01	97.958	98.419	99.246	100.7	101.22	100.29	101.25	101.53	100.63	100.66	98.317	99.628	98.987	100.21	97.401	99.58
98.603	99.725	99.83	103.4	101.27	101.59	101.38	97.598	100.06	102.71	101.37	102.02	100.94	100.53	98.689	100.8	98.95	100.15	99.58	101.04	100.54	99.096	99.859	101.67	103.08	101.54	100.52	100.93	99.856	99.063	99.763	101.32	99.052	100.96	99.668	100.44	100.67	99.081	99.561	100.78	99.172	100.99	101.48	99.648	98.487	103.31	99.73	102.44	103.14	96.804
118.87	117.94	117.13	119.42	114.65	119.07	117.27	122.82	120	116.47	116.92	118.39	120.23	119.51	117.57	118.27	116.98	118.31	117.54	115.48	117.57	115.2	116.33	119.57	116.96	117.41	118.3	121.16	119.29	119.66	118.09	120.65	121.01	118.45	113.87	118.93	116.35	119.48	117.76	114.84	119.83	115.81	119.61	117.06	114.92	119.49	118.88	117.18	118.09	120.89
117.56	116.92	119.63	115.64	115.67	116.86	114.38	114.32	114.79	116.1	117.02	118.21	116.21	115.8	116.49	114.66	112.78	115.31	116.05	117.22	116.13	116.04	120.72	114.52	114.67	115.94	115.82	115.88	113.45	115.49	118.06	115.75	113.62	112.35	116.73	117.2	116.43	117.64	114.27	115.56	118.46	115.3	115.69	119.41	113.65	115.44	113.82	113.62	115.08	116.03
104.78	102.82	105.92	106.98	104.83	105.72	105.99	108.47	105.42	107.05	105.87	104.93	107.81	108.36	104.16	103.57	109.63	102.07	105.49	109.53	103.48	105.24	102.27	105.64	101.56	104.05	107.58	104.25	108.92	103.85	106.3	102.34	100.97	106.41	103.73	104.81	106.11	106.44	100.39	106.3	106.38	106.69	106.1	105.38	108.85	104.59	107.56	104.5	103.75	106.04
103.48	107.19	101.96	106.89	106.76	105.69	105.77	107.76	104.64	104.71	105.23	107.55	106.04	109.02	106.15	105.51	105.14	110.8	106.15	104.59	104.32	106.21	105.09	107.55	105.42	107.68	107.91	106.87	107.6	110.81	103.61	105.61	104.55	103.28	106.3	105.06	106.12	106.57	105.54	106.13	106.57	108.37	107.29	106.33	106.95	106.97	109.69	105.58	106.88	105.91
103.54	101.2	100.68	99.811	101.85	100.31	102.69	99.744	101.82	99.255	99.115	101.8	96.996	99.515	102.59	104.13	99.818	99.157	99.992	98.182	99.401	100.32	103.06	100.93	100.01	101.52	102.67	98.367	102.32	101.03	100.23	98.515	100.81	98.001	96.339	100.48	101.55	100.07	99.45	103.19	99.287	98.065	99.976	102.98	100.34	103.11	98.166	100.24	98.93	101.65
116.03	118.79	115.32	116.86	119.85	121.08	117.19	118.78	117.52	120.47	114.8	119.44	116.62	116.87	118.71	119.91	120.86	120.79	117.04	118.97	118.2	116.48	116.86	117.47	121.64	116.88	121.59	116.74	121.79	116.73	115.94	121.48	116.61	118.44	116.68	120.65	119.04	116.71	119.18	115.23	118.61	116.34	115.81	121.27	120.47	117.19	117.58	118.22	116.36	117.24
104.12	102.09	106.31	104.93	106.37	105.19	104.27	105.22	104.18	104.26	107.23	102.68	104.17	104.93	103.08	105.13	105.43	103.07	104.99	106.33	105.53	102.76	105.31	106.2	109.5	106.07	104.77	106.45	106.05	102.45	104.86	105.15	103.03	103.93	103.51	104.39	106.97	103.35	106.07	107.1	104.79	104.45	101.46	106.35	106.52	103.98	104.55	104.83	102.85	105.59
113.28	110.53	111.12	108.71	110.19	108.81	111.66	112.45	109.75	112.59	113.77	111.61	112.24	111.94	111.02	110.13	112.46	111.45	112.76	111.61	107.81	114.36	111.66	111.29	111.08	115.21	109.5	112.33	114.08	108.87	114.04	113.37	111.15	110.81	110.3	110.59	111.12	111.4	111.64	111.7	113.4	113.85	111.67	111.4	115.09	112.33	112.9	113.22	109.33	112.25
106.99	106.69	105.28	107.81	104.45	107.98	107.74	107.98	106.19	107.1	105.95	107.72	104.19	107.84	106.54	102.91	102.41	106.11	110.18	105.52	107.3	103.41	107.71	104.93	108.31	106.51	105.7	104.51	104.4	107.73	106.97	101.96	106.25	104.68	105.21	101.85	102.1	107.13	103.56	104.92	105.34	104.03	109.27	108.5	106.92	105.36	104.99	106.02	108.42	104.94
104.27	106.35	103.74	106.35	105.82	104.6	108.42	105.67	104.29	107.12	104.76	105.09	107.39	104.69	102.73	106.47	105.61	107.23	104.93	108.56	106.36	106.28	104.93	106.56	104.88	106.01	107.98	104.63	104.18	103.54	105.61	106.31	106.78	102.71	107.4	104.78	105.57	108	104.58	106.05	104.06	106.92	101.45	108.31	103.39	107.13	107.6	106.28	104.77	103.92
101.97	102.4	105.48	107.95	103.18	105.9	102.64	106.71	103.89	103.8	104.11	105.28	102.62	102.35	106.67	105.21	103.94	104.8	104.34	103.63	106.64	102.99	103.83	105.35	104.71	102.8	101.65	106.4	105.78	105.71	105.31	106.29	103.23	106.22	102.28	103.74	102.85	104.56	102.37	104.83	106.62	104.53	102.46	103.48	104.42	103.45	103.94	102.95	100.81	105.77
103.86	108.44	105.76	109.02	106.13	105.01	103.03	101.94	105.29	106.38	107.92	106.39	108.5	106.03	105.26	105.98	101.8	104.77	105.1	104.72	109.06	104.37	107.29	109.83	106.6	104.45	104.69	105.31	108.62	103.54	104.54	105.88	105.24	108.17	105.19	104.21	106.41	105.48	107.53	103.63	107.74	107.57	106.76	104.63	104.73	106.01	105.86	104.95	105.43	107.76
110.15	111.81	107.13	110.08	112.76	111.46	107.31	109.04	110.54	111.07	110.83	106.9	111.35	112.91	110.07	109.82	110.87	107.81	106.41	106.97	111.23	111.47	110.27	111.18	108.65	111.1	109.06	108.87	111.48	111.97	109.77	110.87	108.14	110.19	107.79	106.18	107.89	111.11	109.54	107.71	110.7	109.95	106.38	109.08	109.44	111.25	107.05	109.56	110.59	108.21
111.51	112.47	112.1	114.75	112.5	110.76	108.4	111.61	111.76	109.01	112.27	111.61	111.13	109.55	110.61	110.72	109.44	111.84	113.03	111.02	107.26	112.03	107.01	112.35	108.58	109.07	112.48	112.79	110.68	111.75	110.29	109.52	107.42	111.76	109.57	108.65	109.7	109.22	110.8	107.71	111.68	112.22	111.2	112.1	109.56	111.09	113.05	112.39	112.26	109.99
106.46	105.6	107.34	105.84	109.97	105.24	108.08	104.85	103.85	108.63	106.08	106.3	103.51	108.24	103.37	105.88	108.28	105.64	105.16	105.98	103.84	105.52	107.37	105.33	105.12	109.47	104.56	105.84	107.9	107.17	105.36	104.59	105.94	106.55	106.88	107.85	103.24	105.12	105.74	108.44	106.94	105.77	107.22	102.15	105.66	107.67	105.29	107.16	108.09	106.05
111.24	109.56	110.45	111.3	109.65	111.56	109.66	109.89	108.05	107.99	108.73	107.8	110.3	109.35	110.07	108.16	112.45	108.35	109.01	110.69	112.7	108.61	107.12	108.27	109.61	109.15	111.35	111.95	108.45	113.08	109.03	106.92	112.27	109.36	110.03	109.21	109.18	111.03	111.09	111.32	109.77	111.77	112.01	108.02	109.59	111.99	112.46	108.64	109.37	109.77
103.44	102.01	98.218	103.41	99.459	99.391	96.281	96.895	100.76	98	99.972	99.348	100.71	98.526	103.23	99.306	99.572	99.385	103.17	100.85	101.7	99.062	95.005	102.05	98.358	101.26	101.8	101.36	100.87	98.8	101.57	100.87	100.86	100.24	99.33	97.942	100.91	102.14	99.602	100.8	98.403	101.58	97.239	96.582	101.05	99.373	96.364	98.069	101.61	96.557
111.64	114.13	110.88	113.5	111.27	111.04	112.24	112.76	109.51	108.67	110.71	111.19	107.83	111.65	112.53	111.6	110.84	108.65	109.66	109.62	107.76	110.21	109.36	110.95	109.53	112.06	114.27	109.49	111.26	112.02	109.48	108.68	111.85	110.32	109.74	108.55	108.61	109.33	111.57	110.97	109.87	108.11	113.91	110.72	112.18	108.96	108.28	110.06	116	111.58
103.9	103.96	105.1	104.73	104.16	107.47	105.87	104.2	105.8	105.22	104.16	104.34	102.7	106.64	108.07	105.81	101.61	104.99	106.87	106.37	105.98	105.11	106.11	105.75	104.38	104.09	105.73	105.46	105.06	103.96	107.81	108.32	106.11	105.51	105.07	106.95	106.33	105.97	106.19	105.92	104.89	107.33	105.64	107.39	102.65	105.8	107.22	103.99	103.07	105.93
99.463	98.49	98.393	98.065	96.222	98.417	95.746	97.136	98.178	99.131	98.636	98.969	100.3	101.72	99.577	100.38	101.23	99.173	101.55	100.34	98.134	98.409	99.739	96.643	96.197	99.645	99.169	99.522	100.59	100.91	97.839	95.945	98.404	97.646	98.607	100.07	97.979	96.939	99.85	99.327	98.513	100.96	101.28	98.738	101.2	97.317	95.884	97.594	101.09	102.3
102.56	108.23	106.18	103.91	107.98	105.59	107.77	103.97	105.79	107.31	106	105.43	104.28	103.3	106.6	106.69	104.07	105.2	106.08	103.11	105.51	108.98	106.21	106.16	106.67	107.06	102.44	107.2	102.8	103.22	103.66	105.51	107.33	103.02	103.82	106.19	107.32	105.83	104.03	107.92	107.06	105.94	105.86	105.85	103.27	104.39	105.39	105.06	104.67	102.73
106.61	106.2	103.29	104.89	103.95	101.11	100.95	109.39	104.18	104.53	104.58	102.91	108.07	104.45	104.36	105.62	104.15	103.38	107.49	101.27	108.44	105.53	104.92	101.12	107.63	105.09	103.75	106.35	104.64	102.09	105.05	99.924	106.26	109.84	103.99	108.24	108.04	106.54	101.95	102.65	106.95	105.89	102.73	104.79	106.05	101.53	105.04	104.89	103.84	103.36
109.37	113.82	115.5	110.38	113.82	110.42	115.59	113.33	113.26	113.1	110.33	113.15	113.79	113.3	113.38	117.45	114.04	109.76	109.99	111.67	114.77	114.56	110	111.84	109.67	113.03	113.03	113.3	112.4	115.99	112.23	109.8	110.31	111.64	110.53	112.82	110.72	111.93	114.44	111.85	109.47	112.7	112.28	112.08	110.76	111.92	109.78	116.32	114.57	113.94
110.39	107.71	112.11	108.59	113.81	110.26	111.09	109.52	109.25	110.71	111.74	110.97	108.31	111.38	109.18	110.12	110.09	114.65	112.56	108	109.93	110.99	114.28	108.26	109.91	108.61	111.35	111.26	109.78	111.33	107.29	111.72	110.72	112.22	113.39	111.03	109.53	113.08	113.61	111.55	111.32	111.58	109.89	108.83	114.09	109.24	110.02	107.02	110.83	108.57
106.56	104.67	104.43	106.41	106.79	107.92	105.15	107.76	106.29	107.51	106.41	103.34	105.15	104.81	107.03	104.69	107.31	104.95	101.5	104.94	107.06	105.82	104.97	104.78	108.12	106.88	104.41	102.43	108.02	102.27	105.4	104.86	107.33	108.61	105.82	103.13	106.9	105.48	105.5	108.82	109.25	104.79	107.09	103.7	106.19	106.49	106.47	105.6	106.78	103.79
106.03	103.38	106.85	106.01	107.86	106.14	105.37	105.68	106	103.47	104.69	106.28	109.06	105.33	101.8	105.14	104.39	104.46	104.99	103.84	106.61	105.94	103.1	103.57	105.78	101.87	105.77	104.84	105.33	106.8	107.49	107.13	105.69	106.47	106.38	104.3	105.95	107.38	105.8	103.9	106.77	107.78	104.26	102.51	105.32	108.9	100.62	106.12	105.32	107.75
105.99	105.42	105.18	106.46	106.6	103.15	105.77	102.54	106.91	105.61	105.44	102.6	107.45	103.36	107.64	104.34	102.69	105.09	104.56	103.39	104.44	107.31	104.95	107.07	105.47	106.3	106.52	102.9	104.03	105.09	104.24	106.24	105.88	106.53	105.72	104.18	104.93	108.48	105.67	105.58	105.91	105.86	106.9	104.07	103.22	107.04	104.1	104.84	104.88	104.88
105.28	109.07	107.94	107.56	107.62	106.69	108.69	106.24	108.97	108.64	107.84	105.98	107.33	105.36	106.16	105.09	106.79	107.57	108.07	106.96	106.37	107.67	105.57	106.33	105.92	107.4	106.85	105.61	108.06	105.24	109.11	107.55	107.11	105.58	109.87	104.87	105.61	107.54	110.41	107.97	106.89	107.96	107.51	107.46	108	105.79	105.58	108.43	104.34	109.94
113.67	109.9	112.96	111.61	109.84	113.66	110.35	110.61	112.47	111.52	109.22	114.16	111.92	112.56	110.45	112.59	112.58	112.5	107.43	111.97	107.82	107.88	112.7	111.94	107.99	112.18	111.71	112.35	109.85	108.22	109.07	110.4	110.66	112.63	110.23	111.75	110.05	108.68	108.52	112.69	111.66	108.41	108.96	111.15	112.34	111.81	113.81	113.95	109.95	113.12
102.95	105.43	104.8	108.08	104.38	107.79	104.26	101.43	107.9	107.68	105.25	104.02	105.94	106.17	103.98	106.91	104.75	107.81	102.98	103.57	104.99	105.86	104.93	102.98	106.5	103.72	108.48	106.63	105.62	108.79	107.25	107.22	102.63	105.23	104	107.88	106.27	104.48	105.8	103.95	105.85	106.64	105.37	106.17	107.34	102.1	104.42	107.83	104.33	107.07
108.74	111.6	110.34	108.66	109.85	110.87	110.91	110.79	111.68	110.78	110.04	110.07	109.67	110.94	109.2	108.89	103.85	109.6	105.55	109.04	111.43	109.51	110.37	109.22	110.72	107.59	110.09	111.61	107.5	111.82	112.99	109.21	109.17	113.45	113.19	109.58	107.73	108.35	109.35	107.93	111.07	113.8	106.04	111.07	111.18	109.97	107.83	110.32	109.29	109.76
104.84	103.97	104.43	102.52	105.13	104.76	106.72	103.52	105.4	101.42	107.08	103.59	104.07	102.68	103.04	104.43	101.97	103.14	104.26	100.85	106.93	101.77	103.81	104.14	109.06	103.74	103.94	105.99	103.37	106.47	106.2	102.69	102.72	106.07	104.63	105.59	106.18	105.88	103.94	105.54	107.01	104.22	106.85	103.76	105.18	107.02	102.07	101.87	104.55	103.96
112.05	111.13	113.66	109.94	111.82	113.37	113.13	113.47	111.44	112.34	113.88	114.2	111.02	111.97	111.01	108.67	113.5	110.5	113.5	111.69	111.86	114.15	114.28	115.31	110.18	111.53	114.05	114.95	113.52	115.76	111.36	112.88	111.11	109.54	110.87	116.14	115.11	111.09	110.54	114.48	112.77	112.41	110.96	111.58	111.09	114.99	110.84	113.63	110.21	114.48
108.96	109.28	109.42	106.69	109.07	106.97	109.76	109.36	106.75	107.41	107.88	105.23	105	105.98	106.87	105.74	106.37	108.22	110.28	107.99	106.58	107.67	102.77	106.1	104.74	107.55	108.7	103.01	107.42	105.33	105.17	106.04	107.37	110.19	107.72	108.56	104.25	106.91	108.4	105.52	109.9	105.27	107.23	109.63	108.66	104.93	106.46	106.81	107.86	107.95
110.21	111.81	111.68	113.42	114.68	107.54	112.45	110.16	109.02	109.1	110.73	113.03	113.38	113.94	113.17	111.11	111.59	109.53	110.95	109.88	111.76	112.61	111.78	112.88	108.65	115.57	113.02	110.62	113.4	112.03	111.27	110.24	105.05	111.58	112.52	111.42	108.81	111.92	114.04	110.26	111.41	112.6	113.98	109.19	111.36	113.13	111.53	109.68	109	111.49
100.42	98.836	101.36	101.45	100.88	102.39	102.79	103.5	99.751	101.85	98.431	101.72	97.982	98.489	99.442	99.794	101.02	99.6	100.31	102.14	97.904	101.18	103.06	101.83	99.174	103.15	100.27	102.8	100.23	101.93	102.63	99.225	99.611	101.02	98.613	102.65	100.09	98.371	97.41	100.81	104.83	104.15	102.87	98.316	101.79	102.91	100.04	101.26	101.21	103.52
105.65	105.54	107.25	104.61	102.41	100.56	105.62	107.38	103.32	103.2	106.38	106.1	105.37	103.13	101.65	104.93	101.74	104.69	104.69	105.51	108.22	107.5	104.67	103.24	104.37	104.92	109.96	104.21	106.7	108.09	108.16	106.65	105.41	106.4	106.05	103.49	103.41	106.22	106.21	102.66	104.68	101.92	102.56	104.91	108.23	103.14	104	103.43	105.21	103.68
99.192	100.94	99.428	98.183	96.967	96.258	100.05	100.05	101.41	97.639	101.04	101.9	99.242	97.47	98.934	100.63	99.666	100.31	99.16	98.392	101.12	99.811	100.75	103	96.2	100.74	101.35	100.22	99.797	99.129	97.896	98.394	99.974	99.471	100.51	98.761	96.891	99.286	102.21	101.08	99.078	99.879	97.438	103.24	98.287	99.415	100.44	100.86	97.916	98.872
112.1	110.69	110.89	111.26	107.44	108.4	114.16	113.75	111.62	113.42	110.28	112.29	111.21	107.15	108.39	108.54	113.04	112.13	111.87	111.16	109.55	110.88	110.09	111.57	111.91	113.81	110.77	109.6	107.5	116.31	109.07	110.54	110.49	109.92	111.97	111.95	111.82	110.8	110.8	110.7	110.98	110.13	111.54	112.64	112.24	111.91	108.96	112.02	110.15	111.74
106.91	106.86	105.12	104.82	104.86	105.17	106.5	108.46	107.16	106.67	105.46	106.36	102.54	103.72	103.53	102.82	105.15	105.04	104.47	105.27	107.02	104.12	102.76	103.62	106.57	107.5	103.2	104.73	103.72	104.72	105.79	104.2	105.31	106.25	104.94	106.05	107.65	104.46	105.24	106.79	100.95	105.46	103.63	102.29	101.9	102.44	103.82	105.73	105.96	105.25
112.96	113.64	111.96	114.02	113.33	107.05	111.61	115.01	114.24	113.96	111.21	110.93	115.17	111.64	109.71	111.14	114.87	111.6	110.09	113.43	111.35	112.38	113.3	112.67	114.62	117.95	110.76	112.12	111.79	113.35	111.18	112.6	114.75	113.96	113.6	112.68	113.93	113.54	112.1	109.91	109.5	114.95	115.39	114.11	111.68	112.41	113.32	113.52	114.15	111.76
107.97	109.88	111.69	111.68	111.17	107.72	106.35	109.49	113.03	110.69	112.85	109.16	105.47	111.03	108.38	109.39	108.11	110.73	108.9	111.82	107.54	106.82	108.86	112.15	109.43	112.28	111.53	109.24	110.55	113.19	106.08	111.26	111.02	107.8	110.37	109.87	109.19	108.86	108.45	109.86	110.96	107.92	108.82	109.7	106.94	108.95	109.29	108.13	109.59	114.56
106.97	106.26	103.16	106.43	106.81	105.68	107.82	105.21	104.32	102.51	105.49	104.35	107.48	105.67	104.84	104.06	105.68	104.51	104.22	106.35	104.8	107.62	103.67	103.85	107.9	104.58	103.36	104.52	106.22	105.26	105.29	108.71	103.81	103.23	103.49	105.61	106.74	104.75	107.16	107.13	106.66	106.5	102.82	107.37	107.78	108.15	104.15	103.44	105.74	103.45
107.15	103	103.45	104.32	104.72	107.8	104.9	108.04	106.02	106.77	102.29	103.82	105.24	108.02	106.77	106.41	106.47	106.34	109.76	104.13	101.78	106.5	103	106.43	108.02	108.68	106.92	104.45	108.77	107.43	105.94	105.11	106.56	105.79	108.08	108.17	105.64	107.63	103.19	106.46	105.88	103.83	106.11	103.66	105.57	104.74	105.8	105.47	104.12	105.36
109.67	107.38	108.44	104.24	106.13	108.52	106.9	106.49	106.24	103.8	106.45	107.32	107.28	108.91	108.53	109.06	107.12	102.95	105.67	104.14	106.6	105.26	106.73	106.13	111.01	104.21	108.78	107.39	105.89	105.33	105.74	104.68	106	105.38	107.55	104.23	105.34	106.66	107.26	108.24	107.32	109.06	104.95	105.62	104.59	103.91	105.24	107.42	103.36	104.51
106.16	104.57	105.74	105.6	107.63	109	101.47	103.98	105.34	107	104.27	105.16	107.89	106.51	105.59	104.58	107.34	107	103.56	102.27	103.44	106.44	104.61	106.5	105.57	107.28	107.1	105.47	102.75	105.77	106.8	108.3	106.72	106.96	105.91	105.4	106.16	106.79	108.45	104.37	107.56	103.74	106.39	105.64	105.13	104.15	104.06	103.51	108.15	105.31
115.61	117.69	115.83	118.1	116.62	118.58	114.49	113.56	117.21	116.54	118.04	117	114.97	115.45	118.57	115.99	117.9	119.04	117.19	117.16	116.27	117.02	118.03	116.33	118.03	116.32	113.01	116.64	117.34	116.94	115.62	113.14	114.31	115.24	120.78	117.13	120.89	119.21	116.02	117.58	117.48	116	113.71	115.5	113.92	115.88	116.6	114.58	116.27	118.12
115.37	114.79	110.7	110.82	113.18	110.91	112.41	111.03	112.93	117.98	112.11	111.65	114.88	109.38	114.87	111.55	113.87	113.86	109.86	109.73	115.85	112.23	111.68	109.17	112.21	113.52	110.61	111.94	114.77	111.84	113.37	111.45	113.68	113.11	114.22	113.5	112.28	111.61	114.02	113.72	113.44	114.39	108.7	111.61	113.05	113.66	112.33	109.88	114.26	113.02
101.4	103.03	105.37	104.96	108.92	102.38	104.6	108.11	99.215	101.45	104.45	102.84	105.04	107.34	105.38	102.89	104.69	103.58	104.53	105.13	103.34	104.29	104.57	105.81	104.16	103.56	103	105.6	103.39	105.21	104.83	102.65	99.388	100.57	104.64	103.18	106.88	99.203	102.01	103.57	106.5	106.68	105.44	105.03	102.64	103.17	102.61	102.15	103.97	106.28
111.43	111.93	112.24	111.64	110.25	110.86	111.09	113.9	113.28	111.84	113.6	111.97	112.1	108.42	114.51	107.86	109.28	110.6	109.88	112.21	112.71	112.11	111.37	110.54	111.82	112.23	115.63	111.18	109.94	111.85	114.14	113.24	110.31	110.29	112.43	113.15	109.91	111.46	113.03	108.71	109.09	112.15	111.54	114.22	110.3	110.79	112.08	110.48	111.39	114.33
107.86	104.05	105.26	103.68	108.55	105.32	108.35	109.99	107.13	104.47	106.04	105.86	105.87	105.61	104.32	106.16	101.31	102.96	106.39	106.12	105.22	106.15	106.5	104.64	105.9	105.62	109.1	106.78	104.71	106.07	107.7	105.85	104.89	104.01	104.98	105.56	104.67	104.48	103.85	107.27	105.78	105.76	104.51	108.2	103.83	103.39	103.81	106	104.27	107.22
102.05	104.09	104.7	108.15	106.42	103.82	103.48	102.86	105.93	105.25	102.73	106.2	104.46	106.81	104.74	103.21	107.58	104.45	104.8	106.37	103.35	106.03	104.37	105.35	104.26	105.78	105.67	106.24	102.76	108.37	106.98	104.33	103.86	106.57	109.42	105.86	106.43	105.44	105.83	108	103.33	105.67	104.85	108.65	103.45	105.03	106.27	105.8	108.19	105.26
110.4	109.42	113.49	114.06	109.22	113.2	112.1	109.31	108.5	110.88	111.71	111.09	111.58	112.09	110.15	110.23	108.95	113.23	112.81	115.33	109.64	107.62	109.24	111.53	110.74	108.85	111.03	111.77	114.44	115.02	112.67	108.55	112.18	112.07	111.85	111.56	111.76	108.67	112.2	111.4	110.43	111.48	112.19	114.91	110.07	113.45	109.38	111.96	111.32	113.41
117.31	117.11	115.73	118.01	116.05	116.84	115.68	116.63	119.22	116.38	116.08	117.34	120.14	119.12	118.8	116.24	116.63	117.47	118.49	119.41	120.63	118.25	118.75	119.01	116.72	116.2	116.61	115.55	117.18	115.43	117.38	115.75	114.92	116.58	118.44	120.02	117.09	116.06	117.48	118.44	116.13	115.57	118.12	118.81	117.45	116.33	116.85	116.6	118.46	115.8
110.72	111.54	108.84	109.97	110.46	109.4	108.18	110.4	109.01	112.81	109.51	109.76	110.32	106.59	110.69	111.67	113.89	111.62	107.32	110.62	109.09	108.87	112.4	110.78	111.09	110.87	110.03	108.97	107.83	109.22	111.24	108.35	109.11	108.48	110.94	109.38	111.09	110.43	109.52	111.84	104.84	108.53	108.19	108.55	109.74	112.12	108.98	108.79	110.53	113.44
103.27	96.006	100.2	101.1	97.62	99	98.557	103.29	98.3	99.226	98.731	100.07	101.08	102.32	98.294	99.972	98.671	97.894	100.59	99.909	98.716	97.972	98.443	95.773	100.2	103.61	98.754	101.58	101.11	99.591	100.12	99.719	99.916	101.7	99.637	99.595	99.317	99.615	101.32	101.12	99.074	97.758	98.929	99.528	101.05	101.22	98.621	100.66	97.137	103
109.11	107.69	110.29	110.16	110.78	109.74	107.56	108.9	109.88	113.33	110.84	111.69	112.13	109.12	110.2	111.2	109.16	114.03	111.4	112.14	109.8	109.22	113.53	109.95	112.08	111.7	110.25	111.06	111.5	111.16	109.6	110.01	110.42	110.54	111.8	113.34	111.88	112.03	110.25	110.96	109.14	110.31	109.82	111.32	110.75	111.09	112.89	110.76	113.57	110.29
108.45	107.83	103.8	107.33	106.56	105.02	105.92	106.94	106.66	109.32	105.97	107.76	106.28	106.88	105.8	106.65	109.3	107.65	105.34	108.28	104.09	106.28	106.3	104.48	106.59	107.87	105.45	108.23	107.06	104.09	107.04	104.27	105.18	108.45	107.23	105.77	104.13	108.13	107.64	105.57	106.15	105.98	107.5	107.42	107.02	108.35	103.65	105.02	106.12	105.04
105.52	106.37	107.49	107.51	104.67	107.11	107.05	107.14	105.88	106.31	107.37	106.47	102.63	105.8	109	106.93	108.39	108.91	104.6	105.23	105.61	106.24	105.83	105.49	107.91	109.15	104.98	106.71	108.42	105.5	105.9	109.46	104.42	108.09	106.79	105.91	105.82	111.67	106.69	108.39	106.86	105.9	105.41	107.83	105.97	106.13	106.94	104.44	106.2	106.63
107.64	105.47	102.51	103.31	107.22	103.67	105.77	105.64	104.25	103.45	101.67	106.47	105.29	103.42	107.72	105.37	107.35	105.19	101.29	103.62	106.58	107.56	105.23	106.06	107.32	106.09	103.9	103.01	106.11	104.43	106.91	104.26	108.36	103.09	105.34	102.22	105.1	104.78	105.73	108.72	104.83	106.55	105.39	103.37	108.05	105.16	105.36	104.04	108.8	106.76
106.21	104.77	108.05	103.92	103.97	108.17	106.59	107.06	108.28	107.35	106.02	104.89	105.15	107.4	105.99	108.03	104.6	105.42	103.7	104.33	105.09	103.43	106.11	103.58	103.22	107.94	104.5	105.26	104.29	104.63	106.12	105.73	106.18	103.71	109.05	107.31	102.07	105.21	101.43	107.06	103.66	106.98	105.3	104.42	104.47	103.34	105.15	103.43	105.96	105.48
104.67	106.23	107.49	104.46	101.89	106.07	105.07	104.83	106.28	103.66	103.51	106.84	105.29	105.52	105.46	103.96	106.55	107.59	104.32	102.43	104.38	100.9	102.06	108.23	104.63	105.59	106.08	104.98	106.02	105.34	107.28	105.37	104.82	105.16	104.24	102.94	106.39	106.88	102.05	103.85	104.82	104.85	106.49	106.6	103.99	105.2	102.56	103.8	104.94	105.44
108	108.49	107.16	105.2	106.21	106.79	104.64	108.25	103.24	106.71	105.71	110.48	108.77	106.15	106.96	106.01	109.83	102.8	105.66	104.93	108.73	107.67	106.48	108.18	108.79	111.48	107.01	109.16	110.96	106.9	107.28	105.5	109.95	109.47	108.52	105.71	108.87	105.66	108.62	107.06	107.59	106.86	108.56	109.31	110.37	102.3	106.65	105.75	104.25	104.79
106.37	107.19	105	106.27	105.87	105.29	105.19	109.48	104.94	105.97	105.87	103.25	106.82	105.06	107.38	105.61	103.58	104.18	105.54	106.67	105.04	105.1	103.39	104.04	103.01	102.65	103.18	106.42	102.99	102.95	107.25	103.61	104.24	107.78	102.77	106.4	107.25	105.94	105.73	101.55	104.95	103.92	104.48	102.56	105.41	103.64	106.31	105.03	105.05	107.89
98.328	103.14	100.61	99.916	99.899	103.16	99.261	101.26	102.73	103.24	97.755	100.76	103.07	99.735	100.85	101.31	101.42	99.251	99.527	103.97	98.609	103.81	99.105	97.989	100.53	98.926	99.946	98.749	98.073	99.711	100.26	98.747	102.4	101.2	98.723	100.93	97.548	98.293	102	98.99	100.54	98.816	99.851	102.03	98.831	103.53	102.02	96.621	99.33	100.33
114.06	110.14	110.27	111.56	111.2	110.3	111.41	109.99	111.46	109.81	108.78	112.42	112.53	110.11	110.94	111.84	113.96	109.39	110.82	110.28	110.98	109.7	112.64	112.22	109.64	112.36	114.35	110.61	113.11	110.79	109.87	110.08	111.61	107.32	108.47	111.72	113.87	113.96	109.26	112.93	108.57	112.39	112.19	110.68	112.58	110.61	111.13	113.3	111.19	111.08
104.17	101.79	104.52	107.85	104.34	102.99	104.67	108.03	103.48	106.03	101.66	105.47	104.99	108.66	101.71	102.4	105.68	104.15	102.35	104.93	105.73	103.72	105.34	102.89	103.2	106.08	104.06	105.55	101.65	104.08	102.83	104.01	104.61	108.44	104.94	103.89	106.42	106.51	102.94	99.988	105.48	105.37	106.26	105.17	102.34	105.78	104.12	103.83	104.97	103.68
99.412	98.299	100.03	98.864	102.5	103.15	102.1	97.807	104.41	99.337	100.43	100.77	100.55	102.79	101.02	96.616	97.789	97.702	97.798	100.75	102.27	101.24	102.52	98.262	100.19	100.35	102.63	99.687	101.1	98.467	98.195	99.875	100.16	100.75	97.038	99.816	102.9	102.45	100.82	99.677	102.32	98.438	102.08	102.79	100.74	101.08	99.862	101.21	101.13	103.04
104.5	106.47	106.25	105.42	104.23	106.75	110.06	105.06	103.25	106.44	103.54	105.76	106.44	110.45	106.37	110.17	107.29	107.13	106.79	112.59	107.28	106.99	103.92	107.52	106.35	109.24	108.83	104.86	105.97	107.85	107.23	106.71	105.82	109.35	107.47	105.91	107.71	107.23	105.76	106.71	107.32	107.54	105.82	106.04	109.48	109.45	105.49	108.42	106.66	109.34
107.68	100.93	101.82	105.06	104.55	107.4	102.57	106.83	106.38	105.25	107.84	106.05	104.98	105.27	104.26	108.06	105.82	105.03	105.87	106.55	106.24	105.99	104.02	109.92	104.95	105.48	106.59	107.63	106.22	104.01	107.51	107.12	103.26	107.25	105.45	107.41	106	107.51	106.33	107.8	105.21	107.56	107.31	104.96	109.77	105.31	106.82	106.83	106.05	107.85
104.17	104.77	106.34	108.25	106.41	104.75	106.29	104.94	104.82	110.22	107.66	104.34	106.82	105.61	105.35	105.37	107.68	102.52	104.73	104.79	103.29	108.32	104.34	107.33	107.87	108.24	105.73	103.91	102.76	104.91	103.95	103.99	107.14	107.69	103.55	106.27	105.49	106.14	104.71	104.56	103.77	102.5	106.35	110.25	105.51	105.86	105.92	107.86	103.09	103.76
104.57	103.84	103.14	107.84	107.93	108.49	108.26	106.56	103.44	107.33	108.06	105.18	105.76	106.03	108.52	107.64	103.06	105.88	106.14	103.77	109.6	106.94	104.66	103.28	104.68	105.33	104.7	107.47	108.37	102.85	104.97	105.98	107.25	103.86	104.19	106.66	106.87	103.2	104.76	106.08	107.33	105.55	103.64	107.63	106.96	106.09	106.71	104.69	103.78	105.78
108.41	112.1	113.34	109.85	111.87	109.37	113.78	113.73	114.24	110.79	113.22	112.21	113.9	109.4	114.13	112	113.97	112.34	110.78	108.35	112.49	113.9	112.48	109.59	112.97	111.15	112.93	111.2	111.23	111.26	110.65	109.79	109.9	110.02	113.98	110.83	111.73	111.26	115.5	111.3	115.54	111.67	110.97	112.31	110.82	109.82	114.81	110.98	112.18	113.18
109.39	112.7	112.64	113.85	111.04	111.96	113.78	115.83	115.81	115.09	115.01	110.95	111.88	110.26	111.85	113.04	114.11	110.19	114.73	115.03	112.39	113.98	113.65	112.2	112	112.24	112.64	112.07	110.86	115.43	115.36	111.05	110.6	111.57	115.35	107.78	110.63	110.59	109.63	111.23	110.6	113.12	114.07	113.55	113.77	113.42	110.42	112.98	112.89	113.89
109.67	110.29	110.24	112.23	110.72	111.76	109.35	112.68	112.14	111.02	112.37	110.89	113.51	110.38	110.9	109.89	111.76	112.58	108.8	114.32	111.47	110.26	113.55	113.09	112.16	109.5	111.47	113.23	109.18	109.46	113.94	111.61	110.15	112.22	113.81	113.4	109.31	111.63	110.25	110.12	114.07	108.65	113.29	112.43	111.43	108.98	113.89	109.85	111.81	110.02
115.37	112.81	109.16	112.26	112.86	112.23	117.24	110.61	112.45	108.92	109.16	113.02	113.32	111.19	110.41	110.56	114.35	114.35	112.31	112.38	113.68	115.36	112.16	113.05	110.67	112.53	111.91	111.9	109.72	110.92	112.91	112.88	110.62	109.12	110.23	111.62	111.29	111.14	114.72	115.45	110.49	113.84	114.02	111.6	108.13	109.32	112.07	110.39	112.85	111.47
104.08	103.19	101.89	103.78	106.57	103.37	105.88	103.59	103.57	99.698	102.41	104.96	103.85	102.59	103.76	104.12	102.97	106.47	102.67	102.46	103.24	101.32	101.27	101.07	104.19	103.85	101.98	104.92	104.53	106.39	107.24	104.58	102.51	104.11	104.27	103.68	104.4	103.06	104.34	101.04	102.79	103.42	106.04	104.96	102.11	105.22	102.8	103.55	101.74	106.69
102.8	104.75	103.8	105.5	109.65	105.14	104.01	106.13	100.59	103.92	105.89	104.86	103.76	101.94	106.63	107.2	105.04	102.59	100.89	108.54	104.88	102.35	102.02	106.14	103.45	103.44	104.83	102.94	107.78	100.78	106.06	104	103.76	103.47	108.23	106.78	101.32	103.75	103.87	103.33	103.4	103.04	105.91	103.16	103.7	105.03	104.61	106.92	103.59	107
110.01	112.05	112.17	108.88	107.16	108.71	109.31	110.14	109.48	111.02	109.99	111.37	111.11	110.29	108.43	107.98	110.2	108.72	109.95	111.08	111.84	109.44	109.68	112.88	108.05	111.58	113.76	111.3	109.89	111.76	109.07	112.28	110	112.82	108.1	110.76	109.24	110.43	109.14	108.08	109.28	112.5	109.76	109.77	109.9	111.42	106.66	112.94	112.91	108.29
106.83	106.63	105.92	105.15	106.34	105.68	107.09	107.61	104.82	105.05	104.79	107.77	103.69	104.28	101.88	103.36	102.97	107.69	103.34	104.28	107.97	103.87	106.67	106.34	105.61	106.94	106.51	107.67	102.62	103.85	106.39	107.32	104.96	103.63	103.67	103.03	107	108.98	107.21	108.06	105.84	105.9	106.84	104.06	104.89	105.98	103.93	105.25	104.91	106.77
100.66	100.37	102.37	98.569	99.594	100.63	98.618	100.86	99.16	99.214	103.28	102.25	98.361	99.868	101.71	104.31	97.576	98.964	100.33	99.004	97.817	101.42	100.42	101.43	100.26	96.262	97.172	100.71	99.89	98.99	100.91	101.87	98.125	95.572	98.512	99.852	99.044	98.586	101.4	99.507	102.47	101.61	97.967	99.791	96.775	101.42	100.49	101.58	101.78	98.014
101.34	105.36	100.9	98.554	98.938	98.853	101.48	99.064	101.23	99.781	101.57	104.55	99.137	99.131	98.331	101.65	97.407	99.371	100.3	99.521	96.642	97.432	101.17	98.835	98.712	101.47	101.78	99.266	100.15	97.874	95.901	100.24	101.1	100.17	101.33	98.696	97.683	103.03	101.17	100.96	100.96	100.84	101.55	102.19	101.46	98.316	101.52	99.475	102.28	100.45
103.41	109.66	105.58	105.55	103.42	106.97	104.52	105.04	110.3	106.76	107.45	105.01	102.21	105.67	105.05	104.51	107.11	105.63	107.3	105.07	102.68	106.57	105.51	106.82	105.63	107.39	105	106.39	107.89	104.17	105.5	108.16	104.46	107.09	107.22	105.83	105.04	103.84	109.69	105.05	108.85	104.95	105.15	104.65	106.87	104.02	103.9	101.37	102.14	105.23
107.68	102.64	106.91	102.15	101.12	107.96	105.43	104.24	105.81	105.8	103.38	102.89	104.1	104.21	105.63	104.39	103.04	102.6	106.58	106.18	104.94	105.96	104.16	103.36	104.76	106.62	106.01	103.68	106.91	101.9	105.28	105.27	105.94	103.01	106.11	106.45	102.65	104.29	106.41	107.47	102.86	106.72	109.28	106.32	103.6	104.03	106.23	101.52	105.75	103.72
113.83	112.13	109.94	109.86	111.16	113.56	113.37	109.04	113.05	109.21	107.7	113.26	111.5	113.46	113.85	112.52	113.65	110.26	109.13	111.54	109.6	108.87	112.86	111.97	112.69	112.72	111.61	109.47	110.3	110.79	111.44	109.37	110.09	113.13	111.19	110.43	114.99	111.91	111.59	109.6	111.9	112.63	113.32	112.61	112.26	114.71	112.03	113.12	114.81	114.05
108.27	105.6	105.59	106.01	107.16	104.71	105.33	109.99	109.97	109.87	107.28	107.74	107.92	103.02	106.64	106.92	107.78	106.86	104.33	107.77	107.71	108.72	106.19	107.02	107.31	107.57	106.7	107.34	106.7	108.47	105.28	103.99	104.6	104.1	104.53	103.43	103.3	106.01	102.49	108.64	105.27	106.05	105.08	107.9	105.05	105.3	108.72	107.13	105.32	105.1
100.8	100.78	100.19	99.276	101.84	100.14	101.24	98.322	101.47	101.79	99.733	100.29	99.253	100.07	97.049	97.667	101.19	98.981	99.198	103.36	100.92	101.08	103.9	101.98	102.46	96.923	97.366	98.731	99.223	104.72	101.12	102.1	102.41	102.36	104.07	100.18	99.535	104.31	98.755	99.246	103.99	100.04	97.894	104.59	101.2	97.636	98.525	98.868	103.14	97.43
105.5	110.79	106.86	105.47	106.15	107.69	104.98	104.46	101.85	108.92	103.2	107.37	102.43	105.95	104.53	105.2	106.69	103.57	108.05	105.5	102.87	105.24	103.68	105.14	104.79	105.27	105.9	103.4	108.98	107.33	108.5	104.07	110.88	107.52	104.15	104.81	104.89	108.83	105.22	106.51	103.83	103.24	104.39	106.58	106.63	104.78	105.97	104.65	106.8	104.96
103.56	106.04	106.78	105.15	103.89	103.7	103.51	102.97	101.99	106.9	103.31	107.97	105.71	105.35	100.07	100.65	107.15	104.41	109.36	105.06	105.87	106.11	107.4	105.74	104.28	101.84	104.42	104	101.93	102.56	103.16	107.07	102.37	107.67	107.77	103.66	98.394	104.73	103.67	103.84	105.65	106.26	105.24	104.17	103.88	104.57	103.29	104.35	103.26	105.56
104.9	105.74	105.82	103.7	104.64	103.74	106.64	105.78	105.91	105.71	103.76	103.66	101.28	105.66	107.6	105.26	105.58	104.43	106.45	101.78	105.79	103.65	104.28	107.53	107.27	105.71	106.52	106.72	106.66	106.06	105.98	107.2	105.34	102.54	105.51	106.78	103.7	105.15	106.29	106.59	105.44	107.92	107.11	105.12	106.37	103.63	104.98	105.23	103.78	105.79
108.02	108.96	114.14	114.3	111.02	112.88	111.83	110.83	112.32	111.87	110.57	110.39	110.94	111.73	112.47	113.78	110.99	110.51	107.2	112.17	110.21	111.54	110.69	111.16	113.28	112.69	112.43	110.74	110.89	111.24	115.55	110.78	112.64	109.41	109.86	113.95	111.23	110.46	109.38	111.59	110.34	110.55	114.87	111.71	109.91	112.16	112.06	107.01	109.36	111.13
108.18	106.65	103.07	104.94	105.31	107.23	104.9	105.23	104.65	105.18	105.18	107.17	107.4	103.49	105.62	103	107.35	104.8	105.72	104.5	103.88	101.99	106.06	107.06	104.13	105	107.75	104.49	105.66	103.34	104.44	103.69	102.65	105.72	104.62	105.13	102.79	106.72	103.8	102.71	105.14	104.03	104.54	104.57	105.3	105.25	104.91	104.77	107.63	108.97
106.5	105.04	107.42	101.28	103.6	104.43	101.87	105.2	102.14	106.43	105.84	106.12	104.76	103.4	103.75	104.89	104.06	102.94	101.48	102.32	103.91	104.64	103.34	106.47	105.13	102.05	104.56	102.69	106.16	104.3	107.01	102.61	103.05	105.1	105.3	103.77	103.7	103.09	105.33	104	103.94	103.3	109.6	102.99	105.8	101.18	103.06	103.8	106.01	104.54
96.701	100.72	100.42	102.89	99.728	99.456	100.1	102.81	98.686	102.29	99.097	100.17	102.95	103.06	95.65	103.35	101.44	98.66	97.95	98.303	96.731	97.785	101.22	100.84	101.88	100.06	99.803	101.18	101.02	99.854	98.652	100.12	99.779	101.15	98.518	99.966	101.07	94.897	96.208	97.942	98.524	97.884	98.255	100.67	97.529	96.967	100.61	100.92	100.16	98.651
104.46	105.17	106.01	107.98	106.34	108.72	107.92	106.89	107.99	104.93	105.12	106.8	107.79	107.87	106.28	105.86	104.96	106.29	108.58	105.89	108.36	107.04	106.39	107.54	107.49	105.12	104.77	107.98	106.92	105	110.56	103.43	107.26	107.74	105.83	107.29	108.95	106.44	107.62	105.68	106.3	106.39	109.64	106.05	109.14	104	106.13	106.89	108.34	103.85
102.55	107.31	108.88	110.05	108.28	103.66	101.93	104.91	105.84	106.32	107.3	106.71	104.94	104.7	107.1	105.23	108.55	106.51	106.52	102.79	105.84	106.32	103.92	102.91	105.99	106.72	105.88	108.9	105.6	101.64	105.78	104.94	106.48	106.77	104.6	104.97	104.71	106.53	104.59	103.32	105.45	108.92	108.31	104.81	108.14	106.78	106.96	104.94	104.46	104.6
105.3	108.09	105.79	106.39	104.61	102.97	101.14	102.39	105.68	102.71	107.09	105.49	105.3	108.3	105.17	106.18	103.21	104.55	105.15	105.5	104.44	105.05	105.16	106.48	102.67	104.02	105.87	104.81	103.71	105.82	106.77	103.8	106.01	107.1	105.28	104.22	106	104.78	105.86	102.91	108.53	105.9	104.7	106.62	103.86	102.17	105.36	102.23	101.65	102.91
112.12	110.38	114.59	115.4	110.33	115.88	114.97	111.56	112.55	113.02	111.17	116.21	112.1	111.03	111.41	110.41	110.99	113.23	111.19	114.69	113.68	110.68	112.31	110.39	113.83	111.49	113.17	110.82	114.17	113.47	112.86	111.79	112.32	111.31	113.26	112.62	113.7	110.82	109.2	112.38	114.59	113.02	110.25	110.97	112.81	109.95	110.73	111.27	113.62	109.89
106.48	105.37	102.2	105.92	106.21	105.8	102.31	106.91	104.77	106.46	109.38	107.79	104.45	106.53	102.99	107.91	105.24	106.62	106.53	103.85	105.31	103.25	102.49	105.7	107.63	105.68	104.45	106.41	105.36	104.84	103.09	104.05	107.77	103.71	106.64	105.6	102.42	105.16	104.99	104.31	103.43	106.64	104.74	106.44	108.05	103.61	106.85	108.27	104.14	106.94
119.02	117.2	114.51	117.84	119.46	115.61	115.85	119.46	118.67	118.77	116.98	114.63	116	117.66	120.73	117.44	114.09	117.16	118.59	117.11	114.79	117.76	117.08	118.99	118.94	117.22	117.45	116.43	115.74	117.22	120.17	116.02	115.47	117.67	115.95	117.95	116.81	116.96	117.04	119.45	115.18	117.98	118.24	119.1	118.13	119.44	118.15	113.94	117.86	119.69
100.04	101.88	99.138	100.57	101.29	100.57	101.17	101.31	98.524	99.055	102	101.85	97.141	99.033	99.407	98.247	100.16	98.196	100.71	99.176	97.134	101.14	97.367	97.296	98.857	102.56	100.11	100.02	103.05	97.489	101.65	100.83	102.19	99.5	99.861	101.13	100.92	97.597	99.194	97.323	98.966	98.364	101.6	98.973	100.72	100.19	99.267	100.71	97.787	101.07
101.29	98.503	100.18	99.61	100.84	98.154	102.5	98.061	97.34	99.883	100.16	97.358	104.07	102.96	101.01	98.825	101.79	101.67	100.02	97.324	98.724	98.806	101.18	99.297	103.27	101.51	97.42	101.45	100.03	102.72	100.3	102.07	97.078	100.75	100.12	102.32	103.1	102.92	102.16	102.35	101.2	100.12	101.96	99.6	99.499	101	99.053	100.84	101.46	100.32
108.74	108.91	109.98	111.01	108.86	109.58	110.63	107.5	111.66	109.43	110.57	112.12	112.29	110.12	111.15	109.27	108.26	111.36	106.98	113.02	109.62	112.23	110.57	112.58	111.44	109.83	109.04	109.39	108.71	112.05	111.42	109.15	109.84	109.24	113.21	109.37	106.83	109.88	111.03	107.96	109.23	108.34	113.32	109.83	109.99	110.64	107.75	110.17	114.08	110.41
104.67	105.49	104.5	104.86	104.9	105.2	106.76	105.85	108	106.56	106.79	104.14	106.41	104.32	104.96	103.86	104.86	105.98	106.74	107.26	105.49	107.09	107.92	106.16	104.76	108.42	107.14	104.96	105.59	106.4	104.79	105.49	109.41	105.69	106.53	105.63	105.25	102.43	109.08	103.77	105.59	104.24	106.05	106.01	105.62	107.64	107.04	105.03	108.55	103.55
102.47	104.84	102.55	103.97	105.5	101.66	107.92	108.46	107.51	108.53	106.11	103.39	107.76	106.88	108.12	106.2	106.38	106.49	107.31	106.59	105.41	105.62	105.44	103.06	104.38	102.53	107.92	104.23	104.12	101.7	103.46	106.53	101.45	104.88	109.03	107.13	105.3	104.7	107.65	101.69	103.78	105.49	105.16	103.44	105.09	109.06	107.66	103.62	106.83	108.47
106.95	109.53	106.46	102.2	108.66	108.78	106.25	107.84	104.92	102.45	103.51	107.59	106.48	106.34	108.88	107.01	105.68	106.51	103.11	107.74	106.73	106.12	107.47	105.26	104.52	105.84	105.91	106.53	106.98	108.01	103.62	106.35	105.16	105.81	101.95	105.68	106.45	106.84	106.77	106.02	103.51	103.73	106.78	108.18	103.98	105	107.67	104.54	105.84	103.54
97.523	101.89	102	99.502	100.49	99.814	99.132	99.274	100.05	98.561	96.75	95.677	103.78	99.711	98.463	94.045	99.22	97.647	99.791	102.15	100.79	102.86	100.75	99.617	100.69	98.74	98.672	99.534	98.539	97.035	100.91	99.509	101.38	100.82	100.13	100.11	104.33	98.862	102.07	101.33	100.94	102.15	99.225	101.37	97.866	99.904	99.112	100.22	99.865	101.52
109.6	109.27	111.78	111.64	108.55	111.25	110.75	109.88	112.26	111.1	113.22	112.82	112.11	111.37	111.33	110.37	107.49	111.79	112.3	112.51	110.83	110.76	109.52	112.04	112.17	110.1	111.34	110.69	113	110.56	113.43	108.78	111.26	114.1	111.67	111.82	111.19	114.3	111.09	109.07	109.42	110.07	106.77	112.21	109.66	108.69	113.18	110.87	111.5	112.1
104.42	105.91	105.34	103.17	106.17	106.25	103.66	104.39	105.59	108.74	104.86	108.67	107.11	108.65	105.09	104.1	104.54	109.59	105.04	102.42	104.5	104.97	104.47	107.98	106.56	103.2	102.66	106.65	108.31	108.02	109.78	109.66	108.22	107.08	106.31	105.24	105.36	104.2	107.28	104.59	107.25	107.42	104.81	102.8	107.13	102.69	104.52	106.87	109.23	105.07
109.53	112.61	110.7	111.51	110.62	110.09	113.2	110.19	109.47	113.37	112.25	110.67	111.81	110.45	110.75	110.58	111.82	115.35	109.44	115.28	113.29	109.48	109.6	111.23	113.86	114.15	113.55	111.18	114.76	110.8	115.88	110.55	113.3	109.95	108.13	114.25	111.11	113.24	110.68	111.85	111.12	109.41	110.59	109.79	110.58	111.37	110.54	109.93	112.97	109.91
104.73	104.38	105.32	107.63	105.41	107.29	110.22	106.57	106.99	108.57	102.74	106.29	109.31	106.39	103.09	109.14	107.6	107.1	108.1	106.54	107.4	103.66	107.82	104.37	108.11	107.24	106.51	107.99	105.56	105.91	104.92	106.51	108.52	106.42	107.63	106.84	104.41	107.56	108.41	101.63	104.78	106.72	106.16	103.94	105.47	105.03	104.05	107.8	107.79	106.9
103.25	103.56	106.98	107.94	106.09	107.41	107.21	106.42	107.4	106.14	105.23	107.59	104.99	102.11	106.19	106.66	106.59	103.81	106.95	109.38	107.19	104.67	105.59	107.5	103.6	105.49	104.42	107.27	106.6	104.27	106.33	103.91	103.3	104.79	104.99	106.96	107.77	105.67	103.17	104.91	103.19	107.37	104.58	102.54	102.19	101.81	105.97	110.7	106.84	108.89
107.68	108.37	108.69	107.05	107.31	106.42	108.41	110.27	107.61	107.85	110.65	108.59	109.52	111.99	108.72	107.52	110.73	109.99	109.38	109	110	110.04	111.87	111.15	105.3	106.02	109.57	109.64	107.01	109.48	108.26	110.64	111.83	109.65	110.64	108.96	108.52	110.72	108.09	108.72	109.84	108.39	107.63	107.53	108.48	107.92	113.38	109.76	109.6	111.25
101.31	102.21	99.218	98.946	98.476	101.5	100.75	100.52	101.6	101.44	103.37	100.58	98.808	96.807	101.53	100.67	99.637	99.523	100.68	101.09	99.425	97.499	99.349	100.42	99.084	99.792	98.885	101.48	101.04	98.585	96.817	98.477	102.33	98.256	97.983	103.9	103.05	101.48	101.47	103.09	99.331	100.85	99.773	102.61	100.78	101.02	100.55	99.464	103.55	102.68
113.15	112.27	111.1	108.2	110.76	111.58	111.84	108.26	109.16	109.59	110.91	113.02	109.59	109.93	110.7	108.12	110.65	109.71	109.85	111.77	112.31	111.53	114.56	111.98	113.61	109.71	109.09	109.59	111.03	109.19	111.27	106.42	113.66	109.18	109.07	110.55	109.03	111.67	110.45	110.24	109.96	109.39	111.24	109.45	108.8	110.35	111.75	110.73	111.71	107.58
108.71	107.05	105.21	102.6	107.77	103.28	108.58	108.07	105.23	104.25	102.19	107.44	109.78	106.1	103.93	106.84	105.73	104.55	107.58	107.3	103.94	105.3	105.4	106.62	103.46	104.72	105.67	107.27	106.07	106.7	105.17	105.03	103.87	103.28	104.98	105.54	107.11	107.19	109.53	104.29	105.21	105.6	101.29	103.19	103.36	104.86	107.45	102.54	107.96	105.77
104.8	105.04	107.35	103.75	105.61	107.17	106.45	108.16	106.13	107.15	107.43	106.92	106.54	108.41	106.09	105.84	106.96	109.63	104.98	108.04	103.02	105.89	106.01	108.43	108.3	107.39	105.99	106.69	108.9	106.16	105.44	107.59	105.91	103.53	107.95	107.55	107.45	105.13	109.11	106.73	104.04	106.52	105.83	107.62	106.6	103.37	107.11	106.56	102.95	108.12
108.29	107.3	108.31	103.93	104.72	108.14	107.56	106.23	108.7	109.37	109.41	108.71	106.8	107.24	106.07	105.78	105.67	106.44	105.72	103.07	108.51	109.58	105.65	105.26	106.92	106.75	103.94	107.3	109.33	106.04	108.17	104.14	107.53	106.9	109.05	107.93	107.22	105.09	105.9	106.04	104.44	105.01	104.48	108.54	105.79	104.18	106.32	106.5	107.63	108.1
107.64	112.62	110.52	108.08	110.39	110.17	111.55	109.33	111.1	113.72	110.57	109.26	112.89	112.52	109.9	113.59	112.55	112.57	109.42	112.89	110.09	113.44	111.89	109.22	110.66	110.74	113.08	115.74	111.37	111.87	108.13	110.47	109.85	112.08	113.65	109.43	110.32	110.66	110.84	113.24	110.94	108.25	111.4	109.37	112.97	111.45	110.11	107.87	110.27	114.31
113.28	111.07	112.71	112.96	110.8	110.56	108.88	113.96	112.54	112.82	111.48	113.16	114.29	110.03	114.66	110.84	115.17	112.47	110.97	112.13	111.87	110.69	112.5	110.53	115.49	112.74	110.12	113.53	115.19	113.9	113.28	112.93	112.09	111.7	109.09	112.54	109.2	111.39	114.29	112.97	111.9	109.22	111.91	113.71	111.51	112.18	111.75	111.32	111.88	113.96
103.98	103.37	101.94	106.11	105.85	103.43	105.28	101.56	104.87	103.02	99.641	102.83	103.25	105.79	106.68	104.19	102.98	103.56	105.19	104.54	105.39	103.45	105.12	104.8	100.07	103.12	104.19	102.59	102.32	103.5	104.46	104.72	104.23	106.83	105.42	103.19	103.03	106.92	100.87	103.77	104.36	106.78	102.28	101.62	103.27	108.96	105.26	104.64	105.15	104.33
110.15	111.55	113.68	111.44	111.5	110.81	112.16	108.32	113.28	111.64	112.7	114.17	113.49	111.5	111.18	110.19	110.28	111.86	109.98	111.99	111.88	114.9	108.99	111.6	109.32	112.61	112.83	109.82	113.44	113.51	108.81	114.05	113.03	111.4	110.22	108.7	110.78	113.91	109.96	112.33	111.48	110.84	114.48	110.88	110.24	109.99	115.09	112.78	111.83	112.96
104.68	107.18	104.87	108.31	103.21	107.65	105.87	106.79	104.58	107.77	104.12	103.85	102.77	104.72	108.09	106.85	105.44	104	104.78	105.84	108.25	105.45	109.28	107.31	106.54	106.49	106.59	103.08	103.73	104.77	105.42	105.09	105.96	106.96	107.81	107.33	106.29	105.29	106.67	104.37	108.03	107.61	105.66	106.71	105.49	106.11	105.08	108.32	106.38	105.03
103.09	99.11	101.52	97.829	99.04	100.44	97.433	101.24	101.18	100.75	97.072	99.255	97.876	100.49	101.96	99.689	100.84	98.925	96.811	103.13	100.3	98.995	99.695	100.29	95.125	100.68	99.755	101.06	99.83	99.032	98.753	101.41	99.768	99.271	99.58	99.102	96.959	99.392	102.55	98.7	99.897	99.8	97.816	101.22	100.77	99.331	100.88	96.354	101.23	103.97
101.38	102.91	103.2	103.67	105.78	103.66	106.31	102.93	106.75	106.24	104.01	102.51	106.54	103.5	103.97	108.21	105.17	102.16	105.97	107.05	107.6	100.87	107.03	108.67	103.9	107.86	103.97	107.67	104.84	104.22	103.2	105.6	101.84	107.33	106.58	104.17	103.2	106.2	103.88	106.49	104.65	106.75	102.48	101.06	102.57	105.85	106.7	107.5	104.25	103.59
101.74	98.85	98.781	98.253	99.921	97.497	101.16	97.645	99.916	100.02	100.29	98.714	100.03	96.471	97.232	97.265	99.793	98.408	98.541	101.28	100.28	100.54	98.345	97.846	98.36	101.2	102.57	101.81	100.08	100.17	99.323	100.65	98.043	101.85	98.502	97.449	100.52	102.47	102.23	99.069	95.786	101.67	98.475	97.724	99.9	99.332	100.34	97.515	100.03	100.62
107.25	105.77	105.17	103.89	103.22	105.41	106.71	107.94	105.7	105.23	105.02	104.88	104.28	107.19	103.53	104.18	105.27	107.39	109.42	105.07	108.95	106.13	105.13	102.31	103.92	103.33	101.28	105.46	106.61	105.25	103.16	106.66	104.4	104.85	105.25	107.05	106.33	106.81	105.31	106.12	107.32	102.59	106.35	106.69	103.51	108.21	106.07	106.01	104.5	107.14
111.93	111.7	109.63	111.24	113.98	110.8	112.14	109.42	111.43	106.05	110.97	111.84	111.14	109.48	110.43	109.53	110.58	112.97	110.36	111.99	107.42	109.84	111.63	112.12	107.99	112.12	109.76	115.66	109.69	111.78	108.14	110.76	109.49	109.85	111.29	107.74	110.56	111.14	110.59	109.41	110.46	110.78	111.65	114.24	110.46	109.33	110.37	110.89	110.58	111.45
98.852	102.48	98.578	100.57	100.97	99.325	101.52	99.592	96.589	99.587	100.27	101.61	98.554	98.383	104.46	99.221	99.37	98.518	99.391	96.471	98.583	99.688	101.05	103.1	99.504	99.541	99.016	100.46	99.922	99.021	100.72	100.48	96.421	98.262	97.093	101.69	102.23	100.39	98.465	98.942	97.766	100.35	99.649	98.513	97.8	99.965	98.537	102.16	99.694	96.835
110.43	106.67	105.53	106.62	105.02	106.28	108.87	108.63	106.78	107.52	107.85	110.67	105.97	106.77	104.76	106.3	107.77	105.82	105.66	109.42	109.79	107	106.67	106.66	107.07	106.9	108.45	104.05	108.58	107.98	108.28	110.3	105.76	106.7	108.76	105.75	106.8	109.27	105.51	108.81	107.95	106.63	106.6	106.52	109.59	106.98	109.72	107.29	105.56	108.44
105.38	103.21	105.01	109.91	105.93	107	107.37	107.88	105.9	104.73	105.89	108.11	107.57	105.07	108.8	108.36	109.15	106.89	105.46	107.84	110.45	108.21	106.81	107.19	103.87	102.86	107.26	106.56	105.07	101.82	106.54	111.27	106.04	108.01	108.73	107.1	106.07	108.05	108.24	105.69	107.58	105.67	107.35	104.98	107.4	105.66	108.18	104.48	104.2	107.37
105.5	105.44	107.84	108.02	106.85	104.79	106.14	106.65	106.57	103.13	109.88	104.74	107.03	103.28	103.75	105.02	107.63	105.16	107.01	104.66	105.81	107.74	104.15	104.98	105.84	107.53	103.34	103.79	104.61	104.16	104.88	105.51	105.69	105.2	106.67	108.4	104.83	108.58	105.69	104.12	107.03	105.79	105.54	104.53	106.47	108.1	104.45	103.22	103.79	106.77
106.37	104.1	103.71	105.52	105.71	104.81	105.14	105.39	108.75	106.77	105.98	108.36	103.78	104.29	106.12	103.54	104.31	103.89	105.22	105.15	103.76	104.73	104.52	107.83	105.7	105.41	108.63	106	104.47	105.09	104.91	106.54	104.36	110	106.05	106.29	107.37	108.26	106.01	105.43	107.34	103.6	105.68	104.1	105.79	104.85	105.13	108.19	105.2	106.24
104.82	106.82	105.77	107.56	104.69	102.69	106.8	105.67	108.33	104.13	104.02	107.88	107.21	106.69	103.15	103.55	104.08	105.19	103.09	103.92	105.99	106	102.91	103.61	103.15	107.54	102.88	106.89	105.68	105.38	107.16	104.92	103.32	104.89	105.17	103.54	104.8	104.75	106.28	103.76	106.56	106.82	104.37	104.7	107.26	106.11	104.38	103.4	104.32	107.29
116.07	115.56	115.51	114.99	116.7	113.58	118.41	117.55	115.07	115.64	117.06	114.29	117.74	117.93	116.62	118.09	114.19	114.51	116.11	116.55	117.56	115.68	117.48	112.88	117.09	114	115.76	113.03	117.84	117.72	116.18	119.29	114.91	115.61	119.2	116.34	114.89	118.33	116.89	115.87	115.25	115.69	116.79	112.36	115.05	114.55	113.51	116.03	115.32	114.96
108.74	109.59	112.72	111.38	109.2	108.7	109.82	109.53	112.86	106.67	108.32	113.75	110.78	110.51	110.83	110.67	107.11	111.9	109.98	114.79	112.14	107.74	109.49	111.58	111.67	113.5	110.45	108.82	108.81	108.69	112.19	111.27	110.77	110.92	110.63	108.14	105.72	110.1	110.04	111.97	112.14	108.56	114.48	110.26	105.15	110.06	111.65	111.78	110.2	110.17
102.46	97.245	100.04	98.158	100.61	97.088	100.49	95.971	103.96	100.68	98.428	98.327	103.14	98.212	104.32	99.247	100.32	99.589	100.19	102.29	98.522	99.105	100.65	100.18	99.634	100.11	100.36	99.429	97.985	98.966	98.683	99.344	101.87	98.635	98.448	100.59	98.318	97.927	100.18	99.522	99.903	99.063	101.69	101.83	102.96	99.176	99.064	99.788	101.32	98.313
111.52	108.97	109.44	111.98	111.39	115.75	108.26	111.18	113.24	109.54	113.78	112.15	109.93	113.07	116.43	110.11	109.55	109.74	111.89	109.85	110.5	113.05	110.9	113.21	109.73	112.48	109.8	111.22	109.99	111.93	112.38	109.73	111.84	113.27	110.73	110.87	112.95	109.83	110.57	111.38	107.83	112.93	111.89	106.68	114.18	110.76	109.24	111.68	110.86	108.22
103.47	104.19	106.28	106.51	103.89	102.44	104.73	105.3	105.85	102.98	106.53	105.63	104.97	104.3	103.22	104.68	105.66	104.05	105.1	102.99	107.27	102.57	105.62	105.94	104.94	104.71	106.07	104.47	103.64	106.37	105.52	105.29	104.22	107.72	102.5	104.06	104.28	104.48	104.16	105.27	107.43	104.2	108.74	105.82	102.99	105.8	102.17	105.51	107.23	103.66
118.11	116.18	118.19	118.22	118.41	119.13	113.78	116.36	117.76	116.72	116.23	118.26	118.31	113.88	119.17	116.08	118.17	117.76	118.82	118.05	120.68	116.63	118.49	118.65	117.37	117.78	118.74	117.85	117.55	118.15	118.24	116.4	116.68	117.46	118.3	118.28	118.71	117.82	116.89	116.92	116.4	119.15	117.66	121.57	117.05	116.42	116.35	120.52	121.63	117.86
100.68	103.46	98.077	97.709	100.05	102.5	101.74	101.98	99.959	99.585	100.16	99.76	102.36	102.31	100.12	95.909	99.563	98.621	101.88	99.517	100.06	100.05	99.425	100.73	100.42	98.022	102.68	95.256	99.696	101.68	100.82	102.35	99.261	100.65	100.22	98.595	101.13	100.74	99.375	99.838	97.545	99.861	100.81	95.752	97.951	99.202	98.997	98.588	100.89	100.43
112.52	112.98	108.79	113.36	110.35	110.78	109.95	111.93	110.17	110.93	111.48	113.62	109.76	110.49	111.43	110.68	110.18	110.83	111.21	108.58	110.47	109.35	112.13	111.51	112.9	109.07	111.18	112.22	107.07	110.58	112.94	111.34	111.61	110.48	113.38	110.9	110.54	109.51	110.25	111.15	110.15	110.96	110.58	111.47	111.83	110.66	112.48	110.01	112.26	110.72
110.4	109.27	114.21	113.89	111.18	111.05	110.69	109.67	109.03	110.66	109.26	107.55	108.08	110.97	111.26	111.64	110.38	110.71	112.4	110.58	113.53	111.66	111.27	112.68	111.59	111.59	108.89	109.9	110.97	108.89	111.96	115.53	110.83	110.59	109.73	109.69	108.64	111.7	112.29	109.11	108.56	110.53	112.53	110.93	108.17	109.4	112.84	112.81	112	110.87
99.903	99.563	97.817	101.82	98.839	98.871	101.49	100.57	97.407	98.316	99.961	99.361	98.769	99.57	94.592	101.19	102.26	100.07	101.54	103.33	100.26	100.87	98.149	97.748	99.45	102.04	100.34	99.511	101.57	100.15	101.83	98.091	98.812	100.58	98.431	97.338	99.164	98.859	99.561	99.978	103.76	97.196	97.124	102.2	98.909	96.611	101.01	96.535	99.655	101.76
106.67	105.59	110.01	106.75	105.05	107.46	105.52	105.49	104.56	106.33	107.43	106.26	106.43	107.22	105.26	106.33	109.9	106.37	107.54	107.9	107.68	106.09	104.47	106.23	109.11	104.85	106.56	107.5	106.56	109.45	108.3	106.48	106.98	104.85	107.44	106.41	105.03	104.57	105.05	109.26	105.47	106.88	102.91	106.86	109.76	105.36	104.8	106.67	102.47	105.26
103.29	107.82	103.15	102.96	103.09	106.5	102.2	107.37	108.55	105.2	108.02	102.57	106.68	104.56	107.3	106.72	105.07	107.46	108.23	107.77	103.4	105.46	103.41	106.42	106.56	107.89	105.26	102.35	106.1	103.97	105.08	105.44	105.74	107.55	106.76	103.29	105.65	107.22	108.17	106.67	105.68	105.09	106.36	105.86	106.24	102.25	104.29	107.52	107.39	103.89
105.08	105.22	104.57	106.56	106.02	103.77	105.69	106.53	105.02	102.25	103.34	105.86	107.96	106.43	108.96	105.66	106.97	103.57	106.06	103.9	107.66	102.93	105.06	105.38	102.03	103.8	106.11	104.63	106.33	103.82	104.44	103.17	104.32	105.29	107.04	104.03	106.88	105.05	107.54	105.25	101.54	105.19	105.26	101.85	104.34	102.86	103.6	107.62	101.54	103.9
102.14	107.8	104.45	103.81	102.65	105.94	106.48	101.98	104.14	106.32	105.6	105.66	99.576	109.44	103.85	107.11	105.24	105.82	101.5	106.56	104.33	107.01	106.07	103.78	104.85	106.49	104.11	105.99	107.78	105.16	104.4	105.68	103.76	104.16	104.21	104.56	106.15	104.36	103.46	110.28	105.08	105.01	105.36	102.37	105.62	106.67	103.5	103.99	105.67	104.91
99.28	102.72	101.35	100.45	97.784	104.2	96.783	101.52	99.127	101.91	102.07	100.24	99.016	98.771	103.08	100.74	103.97	98.647	97.902	96.967	99.96	99.922	99.026	101.56	99.231	98.629	98.467	99.925	100.76	99.057	98.478	99.632	99.201	100.88	99.737	100.66	102.23	100.36	100.43	101.97	101.64	101.65	101.95	99.945	98.722	100.56	101.12	100.31	96.515	99.671
104.54	102.82	106.61	101.44	104.6	105.76	106.68	102.89	105.17	105.02	103.31	108.59	105.15	105.91	107.12	104.15	103.16	104.19	107.21	103.16	105.03	105.24	107.42	102.2	103.99	107.11	103.16	104.32	106.53	106.12	101.98	107.03	107.7	105.25	107.15	103.46	103.22	105.49	103.06	108.37	104.78	105.88	107.29	104.31	107.02	106.37	107.77	106.22	105.45	104.03
104.3	107.81	100.36	103.43	104.53	104.79	105.7	103.55	102.36	107.14	101.89	103.66	104.81	102.43	104.35	106.3	106.61	106.53	106.2	104.49	103.12	104.45	102.93	106.82	101.27	100.69	104.57	105.58	105.64	101.93	106.62	105.97	104.08	103.85	105.4	105.02	105.35	105.14	105.24	105.02	103.53	103.65	106.1	102.58	106.22	105.65	108.11	104.31	106.55	104.36
106.54	107.39	105.12	104.54	106.54	106.56	104.52	107.52	108.67	104.98	104.96	102.86	107.22	105.65	106.75	106.08	106.68	103.9	107.12	106.99	104.2	106.65	107.01	105.06	104.45	105.36	103.41	108.7	105.11	101.98	107.4	107.07	105	105.44	105.59	108.79	103.66	106.53	106.99	107.65	104.72	104.24	104.03	105.46	104.03	105.32	104.13	105.31	106.41	106.57
99.371	97.979	102.82	101.3	99.659	101.52	97.223	100.19	102.27	98.075	101.89	100.8	98.144	98.506	97.593	101.26	98.057	99.43	98.007	102.17	103.13	101.72	101.07	100.37	99.432	97.304	99.983	101.67	101.9	98.572	99.859	94.681	101.84	97.721	97.23	98.879	98.404	100.64	102.06	99.063	98.416	98.983	102.63	99.251	98.895	101.5	101.31	98.686	99.12	100.15
103.71	99.726	99.796	98.749	99.316	103.36	101.37	102.14	99.061	95.632	96.67	98.392	100.01	98.611	102.56	102.05	102.23	96.87	99.28	100.37	101.37	100.52	98.493	100.82	100.14	99.725	96.889	97.04	101.37	102.31	99.619	102.32	104.11	96.924	97.31	98.467	97.15	101.48	99.882	100.59	103.66	99.728	100.88	97.347	100.16	97.302	101.1	98.477	101.56	102.53
109.11	108.9	109.84	105.86	106.78	113.82	112.05	110.89	109.39	113.63	111.87	109.39	109.43	106.1	110.72	109.64	113.22	113.84	110.56	112.02	111	109.96	109	110.7	109.26	109.77	111.01	109.48	107.59	110.52	111.39	110.59	109.09	113.18	108.13	107.48	108.01	111.56	108.64	108.89	111.14	109.92	113.06	109.42	108.95	108.91	110.55	108.37	110.45	109.2
112.13	109.64	112.8	113.14	109.56	112.4	109.94	111.4	114	111.99	113.05	110.17	109.94	110.89	111.82	110.43	111.95	112.62	110.9	113.51	111.6	109.8	111.81	114.33	111.46	111.74	113.65	108.03	109.52	111.87	111.49	109.39	110.91	109.36	110.93	109.95	109.76	109.61	111.36	109.14	107.93	112.46	109.51	108.24	108.79	111.23	112.26	112.27	110.27	111.47
101.79	106.76	105.53	109.47	106.58	103.98	104.69	107.01	102.13	107.59	102.19	104.56	102.81	103.84	106.09	103.17	106.5	100.27	103.13	106.09	105.98	104.05	102.65	106.04	101.78	104.25	105	103.35	102.26	103.32	107.41	104.67	103.93	104.4	105.57	103.43	104.04	103.47	104.02	103.75	104.63	108.23	103.76	107.11	103.61	103.91	102.17	105.3	107.93	103.6
102.65	101.46	104.34	104.81	107.51	105.59	104.91	103.34	105.33	103.54	106.57	103.46	104.84	102.9	104.96	102.51	105.65	106.7	102.81	104.06	104.84	103.77	104.55	107.31	103.69	104.59	104.55	101.96	103.33	104.67	102.43	105.91	102.09	105.41	102.28	106.67	105.43	104.05	102.96	103.59	103.38	103.13	102.39	104.19	101.85	107.26	106.67	103.07	101.43	105.79
112.43	115.47	112.49	112.29	111.96	112.53	112.07	113.5	111.21	111.52	113.37	110.57	113.53	113.82	114.79	110.42	112.17	108.31	111.78	115.65	114.83	113.19	112.72	112.61	108.16	109.88	114.84	109.88	107.62	111.02	110.1	113.31	111.52	112.45	110.81	107.37	111.69	110.47	109.8	111.4	113.31	112.2	112.72	111.34	112.55	109.78	108.99	109.12	110.9	112.52
100.53	101.66	101.57	100.19	100.94	101.95	101.03	98.234	96.729	98.688	96.225	102.17	98.833	98.203	98.893	99.942	99.881	99.44	100.77	103.87	97.926	101.76	98.972	98.863	99.544	100.79	101.09	101.11	102.51	103.59	100.84	104.3	98.968	102.36	99.981	100.57	100.92	98.767	97.343	99.797	100.56	97.113	100.35	98.563	101.35	102.17	99.328	100.08	99.078	99.394
102.53	101.83	98.804	100.08	100.9	104.47	100.55	101.24	96.942	98.372	99.776	99.954	101.5	100.77	99.845	98.403	98.543	103.3	102.22	100.54	98.616	100.1	98.589	97.744	99.8	98.9	101.1	95.856	97.851	100.07	97.932	97.785	101.8	103.8	101.78	101.88	98.39	100.92	102.16	99.528	101.35	100.23	99.76	101.4	98.416	100.53	100.06	100.76	100.77	98.014
101.08	101.65	99.871	99.795	99.887	100.2	98.911	101.44	100.63	99.492	98.548	101.43	101.74	101.4	100.98	100.74	99.035	101.87	97.794	102.85	99.829	97.62	98.521	104.26	100.78	101.63	100.25	100.94	101.88	96.644	105.13	99.604	100.91	100.13	97.587	101.43	99.908	98.998	100.13	96.931	100.18	102.45	103.05	101.02	103.59	102.34	99.519	99.645	99.128	98.496
108.88	110.67	110.09	112.52	109.79	109.96	111.72	111.63	110.51	112.06	111.44	110.18	111.37	114.34	110.39	112.86	114.89	112.49	112.4	108.05	113.3	112.12	112.29	113	112.04	110.59	110.34	112.09	115.62	110.66	109.28	110.91	112.07	114.01	110.17	109.75	113.61	111.26	113.81	111.97	109.23	113.81	111.79	110.7	112.53	110.89	110.91	109.58	112.39	112.01
119.11	122.67	117.93	118.27	117.22	114.18	119.44	120.77	118.81	118.02	116.3	116.97	118.43	116.81	118.02	122.16	117.84	117.3	118.39	119.49	119.63	117.78	115.08	117.64	117.81	113.14	112.98	118.56	118.78	116.58	114.6	119.52	119.08	121.66	115.36	115.94	114.57	119.72	115.99	120.32	117.77	119.98	120.22	122.39	117.67	117.1	115.69	116.67	118.87	117.64
106.33	106.34	105.67	108.17	104.34	106.06	109.31	104.78	107.93	104.52	105.85	105.71	107.41	103.97	106.88	107.18	106.13	105.66	102.59	103.64	106.46	107.7	103.84	105.33	105.58	104.6	107.15	104.7	105.51	106.93	106.8	102.16	107.52	106.02	108.44	101.79	106.27	104.18	108.07	108.44	104.11	106.4	106.32	105.71	107.15	104.98	102.91	106.75	106.92	104.52
112.29	110.15	112.4	112.67	111.89	109.96	110.44	110.3	112.97	111.55	112.97	115.47	111.81	108.63	109.71	114.14	110.94	116.66	112.1	112.53	108.88	111.98	113.68	114.82	112.67	113.19	108.5	110.95	112.3	112.89	109.19	111.57	111.49	110.61	112.9	113.74	109.7	111.11	108.97	113.73	110.64	111.93	111.53	110.94	112.68	109.39	110.83	111.92	110.66	111.61
105.97	103.7	104.54	106.81	107.01	103.54	106.49	101.51	104.27	104.67	108.37	103.63	108.23	102.72	104.11	107.49	102.85	106.12	104.37	105.8	104.59	104.01	102.63	103.65	101.86	103.34	104.92	104.08	102.12	104.57	103.77	100.77	104.32	102.23	102.49	102.47	101.98	103.8	102.57	101.5	102.63	106.66	104.02	104.77	104.19	104.57	103.92	108.52	103.84	105.63
108.32	108.71	106.49	104.15	106.73	104.67	104.59	104.08	110.41	105.35	105.27	103.61	107.25	108.03	105.68	108.26	107.97	106.11	107.72	108.63	108.37	109.67	107.81	105.85	105.03	107.29	104.84	106.78	104.02	106.24	108.36	106.72	107.21	105.34	104.09	105.53	106.53	105.58	107.8	107.3	104.56	105.31	107.72	107.51	109.05	106.64	105.58	106.48	103.18	108.22
116.19	111.71	109.37	111.23	111.02	111.99	115.21	113.32	112.55	112.29	110.62	111.39	110.16	113.96	114.19	112.26	111.93	111.04	110.85	110.41	111.39	112.13	110.13	114.21	113.83	112.96	110.11	111.55	112.15	108.55	114.89	109.65	113.74	111.32	109.88	110.3	107.99	109.73	112.06	113.15	110.33	108.74	111.08	112.32	105.77	114.06	107.53	110.8	112.42	110.04
120.1	116.46	115.5	117.1	117.04	119.72	118.75	117.22	120.21	118.31	113.73	117.7	120.62	113.84	117.66	117.39	113.04	118.07	118.82	116.16	118.25	115.28	120.3	118.27	118.54	115.76	115.86	119.86	117.05	119.89	117.72	120.13	118.09	119.58	119.84	113.51	117.03	119.24	117.83	115.89	115.98	115.23	116.33	117.46	117.97	116.27	114.81	118.84	117.23	116.99
106.34	105.64	108.16	104.31	107.42	105.68	104.24	106.54	103.63	106.1	103.4	103.51	106.07	108.05	105.24	105.85	104.29	105.84	103.04	108.45	108.11	100.78	108.09	106.98	104.78	105.59	104.72	104.89	107.46	107.17	108.06	107.21	102.46	104.58	104.25	103.82	106.17	106.73	108.99	105.11	103.3	104.62	106.57	109.49	103.88	106.06	104.95	102.63	104.83	106.42
102.27	103.54	105.87	103.33	104.75	105.62	102.6	103.68	104.03	106.86	102.63	104.24	103.6	102.39	104.85	102.9	105.63	104.68	103.6	104.68	104.73	105.33	105.2	104.31	103.92	102.69	104.58	105.03	103.97	102.39	100.87	105.82	103.78	104.59	99.766	102.7	103.36	104.84	104.81	103.62	107.28	102.84	104.59	107.04	103.7	104.9	105.19	104.01	106.3	102.16
101.94	99.248	98.349	97.311	100.67	101.07	103.22	98.498	102.46	103.44	100.2	100.39	102.79	100.88	99.906	98.695	97.092	96.907	101.72	99.777	101.32	102.12	99.218	95.648	100.32	98.8	101.23	97.965	99.851	98.579	100.6	97.336	98.262	101.13	102.07	102.33	98.526	97.94	99.765	103.39	99.994	97.318	97.955	102.72	100.9	103.27	99.349	99.891	99.105	99.709
100.87	104.34	105.19	105.05	102.25	105.26	103.51	102.1	102.9	101.07	103.53	105.66	104.78	106.17	102.8	102.8	106.72	103.58	104.97	104.93	105.76	107.55	105.14	103.48	102.94	105.67	106.91	107.51	103.98	106.48	103.23	103.08	103.09	105.85	105.66	103.92	105	104.79	105.27	104.53	103.28	102.2	104.74	104.52	102.63	103.12	100.85	106.19	103.5	101.46
103.31	106.6	106.1	105.97	105.26	105.85	101.86	106.49	104.66	107.56	104.13	105.39	106.18	106.65	103.15	105.37	104.99	106.02	104.52	107.15	104.55	104.2	107.37	105.6	107.69	107.83	104.14	107.13	106.94	104.67	106.39	107.32	103.54	108.51	104	107.87	107.12	102.18	105.01	104.92	108.39	104.59	104.25	104.81	103.71	108.25	106.29	106.21	106.13	106.04
101.34	101.89	98.356	98.765	96.3	101.07	101.46	101	101.07	100	98.701	101.47	101.05	99.46	100.58	99.739	99.136	97.016	98.484	99.834	101.7	100.89	99.261	95.856	102.03	100.03	98.122	99.433	102.98	99.9	101.94	99.429	99.914	103.17	98.906	100.23	100.72	99.33	102.27	102.5	101.62	101.7	100.34	99.935	101.95	101.11	100.75	102.37	100.03	101.66
102.94	100.08	103.98	109.97	105.08	104.35	103.03	104.51	104.01	104.57	106.6	105.37	106.57	102.49	101.78	108.74	105.7	106.09	106.2	104.05	102.56	102.43	105.42	102.33	99.574	105.79	104.36	106.36	102.77	103.6	105.88	105.14	101.96	102.9	102.61	101.8	104.1	103.15	103.26	103.03	104.64	106.05	105.36	103.22	104.04	100.98	104.17	101.66	106.31	105.45
109.09	105.32	108.13	105.13	106.48	108.3	105.12	105.29	106.16	105.51	106.16	103.24	104.75	104.66	104.73	105.95	107.27	108.45	106.47	109.38	106.36	104.36	104.62	105.56	106.67	105.33	105.78	107.86	103.68	106.18	106.75	106.72	106.51	107	107.01	104.12	105.18	107.4	106.26	103.99	103.55	106.71	105.47	105.32	107.28	106.5	106.51	108.24	107.92	107.08
105.44	106.89	104.87	107.38	107.78	107.62	107.63	106	105.29	105.82	108.65	105.49	104.77	108.59	106.23	108.39	104.48	108.55	106.97	106.2	108.26	108.48	104.61	107.05	107.5	107.94	108.27	106.58	104.92	106.6	108.27	105.79	108.05	108.22	105.81	106.75	106.77	105.15	104.64	106.5	105.95	104.92	109.49	106.87	103.07	104.49	104.94	105.03	108.56	105.27
102.59	100.01	97.333	99.445	98.47	102.22	102.56	96.981	98.294	100.59	98.321	100.26	101.47	98.746	100.85	97.8	98.328	98.357	98.552	100.85	99.043	98.031	103.51	100.88	99.24	100.56	96.856	98.305	99.641	98.327	101.58	99.925	101.83	97.5	97.187	98.244	98.939	99.991	98.29	98.79	99.614	101.98	97.041	97.852	99.436	98.664	99.105	102.37	102.12	97.277
97.815	102.12	99.674	98.592	101.33	100.25	98.503	101.43	100.31	100.72	98.542	100.59	97.265	98.769	100.03	98.788	101.13	99.095	100.23	100.73	98.098	101.45	99.199	99.489	98.429	101.54	101.41	99.067	102.39	101.87	99.544	100.25	99.937	100.51	101.21	100.43	100.26	96.163	101.3	99.47	101.81	102.26	99.049	100.77	101.72	102.35	98.573	98.093	99.21	97.67
104.94	106.29	103.95	108.09	107.18	104.6	103.52	103.67	103.91	104.71	103.48	100.18	106.03	104.56	104.68	104.1	102.49	104.23	106.97	102.87	104.67	105.83	103.42	104.32	102.3	104.77	103.26	104.08	105.66	104.18	103.38	106.73	104.71	101.96	104.74	102.7	103.75	105.48	104.84	103.87	106.84	105.97	103.04	102.1	104.76	102.9	105.28	103	104.01	107.3
98.647	100.39	97.295	98.791	100.77	101.92	95.156	101.3	96.509	100.7	99.184	97.877	104.2	100.66	101.52	99.241	103.05	99.915	99.357	97.581	100.16	101.03	97.519	97.731	98.458	101.64	101.88	101.81	97.311	98.596	98.674	99.691	103.76	95.85	97.318	102.99	101.5	97.356	98.215	96.791	99.117	100.54	102.38	100.94	101.61	98.652	101.36	100.18	99.262	101.56
104.85	104.4	103.93	110.22	103.84	103.77	109.74	107.92	105.99	105.51	107.83	102.82	106.03	108.05	102.94	108.16	107.57	101.52	105.08	103.22	108.72	105.38	107.36	101.83	106.24	102.37	103.71	106.15	109.22	107.04	108.46	104.92	107.29	105.12	105.34	107.41	104.02	101.88	104.41	107.02	103.54	104.99	104.72	104.7	105.92	106.42	103.74	102.49	104.67	106.91
106.57	105.81	104.17	106.46	106.85	104.56	104.46	108.01	107.47	105.31	107.53	107.61	106.28	104.78	106.12	107.04	107.45	105.29	105.78	106.91	109.07	104.53	105.7	106.75	103.39	104.87	106.81	106.8	108.47	104.44	103.15	104.92	104.04	108.37	105.23	107.29	105.37	101.98	107.95	106.08	104.13	104.39	105.33	106	106.3	105.55	106.81	106.85	102.82	104.01
115.53	118.89	118.25	119.62	115.27	119.46	116.95	118.44	118.24	116.05	116.58	119.03	119.4	115.22	119.28	117.78	117.94	116.12	114.21	116.96	118.78	119.36	117.41	119.07	116.01	117.35	119.3	117.44	113.52	118.45	118.43	115.74	117.14	113.11	115.18	116.53	113.71	115	115.16	118.33	115.96	117.42	119.63	117.61	117.57	117.62	118.89	116.42	117.76	117.34
104.69	105.09	106.48	107.4	105.42	103.22	101.43	104.89	106.55	106.77	107.42	103.27	104.64	104.35	104.22	107.66	100.48	102.54	105.04	102.71	107.18	105.45	102.26	105.91	105.65	101.32	109.46	104.09	106.61	106.03	105.35	105.94	101.69	104.96	105.76	102.88	105.55	105.27	105.08	104.77	107.38	102.99	108.41	104.37	102.69	107.9	107.32	105.29	104.74	103.24
103.61	104.03	103.5	106.91	105.71	105.72	103.68	106.49	107.15	108.27	106	106.52	102.63	107.11	102.48	108.29	106.58	106.61	107.04	105.27	103.09	107.69	102.96	105.89	103.63	106.03	108.24	106.19	106.19	105.08	108.43	105.76	104.57	103.66	105.53	104.55	105.45	101.44	107.56	105.75	102.05	105.41	107.62	102.28	108.66	102.83	105.75	105.71	104.06	102.83
111.08	112.44	112.16	111.92	108.74	115.71	110.78	111.23	114.16	113.33	113.77	108.43	114.14	112.58	113.6	111.58	113.9	109.01	110.88	112.15	111.8	112.76	112.77	112.02	111.95	111.37	110.31	112.87	112.87	111.74	113.75	112.08	113.54	114.88	110.9	112.99	111.95	111.3	112.95	113.12	112.82	113.67	111.03	113.58	109.11	115.14	111.36	111.44	108.67	111.77
101.12	100.08	96.993	100.24	101.79	100.44	100.42	101.5	99.422	99.701	97.605	97.554	98.932	98.687	99.415	101.17	98.358	98.013	99.739	99.694	100.23	100.47	100.57	99.862	99.934	100.03	101.13	98.719	96.808	98.539	100.82	99.086	100.79	96.309	99.355	98.44	99.676	101.35	97.524	100.05	102.05	100.64	100.86	99.509	100.34	99.579	98.173	98.903	99.163	97.499
108.12	105.54	105	105.9	106.14	104.07	108.21	108.62	107.99	106.41	108.03	103.87	104.34	106.33	106.63	107.92	105.54	106.62	103.51	106.79	106.71	107.27	103.22	107.77	106.44	105.9	107.86	109.63	105.35	106.78	105	107.56	105.72	106.58	108.52	107.6	106.47	105.66	109.41	107.69	107.23	107.66	103.82	106.94	103.8	107.12	107.1	105.16	106.67	106.15
107.29	106.32	105.62	106.81	109.39	107.18	106.51	102.23	105.74	108	105.12	107.94	109.15	106.73	105.8	105.1	105.74	107.84	104.06	107.22	105.34	106.04	104.49	105.53	107.69	104.06	103.88	106.86	108.79	104.79	108.11	107.37	100.73	104.14	105.27	104.67	105.12	102.99	107.22	105.09	106.73	106.71	110.14	107.96	105.17	106.57	109.43	106.81	106.23	106.65
110.32	110.21	113.28	110.64	110.35	109.53	114.02	110.89	109.07	109.68	111.68	110.32	111.61	109.94	114.1	114.2	108.68	112.2	113.58	114.8	107.81	113	110.61	110.38	109.28	113.51	109.87	108.55	111.19	113.23	109.72	113.49	111.02	112.91	111.32	112.34	111.69	112.93	111.14	113.91	111.36	112.03	110.44	113.91	112.62	112.52	113.17	108.56	113.26	111.97
99.448	98.954	98.212	101.25	100.96	100.51	100.38	100.77	98.703	100.74	102.53	98.522	102.87	98.888	101.19	97.472	100.03	99.398	100.51	101.43	99.828	101.21	100.5	100.07	98.009	101.14	99.693	97.15	100.99	99.507	96.724	97.244	100.75	99.8	101.31	102.88	101.43	94.892	101.29	98.529	99.775	100.09	101.94	100.11	96.419	100.91	99.923	98.749	100.27	100.68
111.12	106.95	107.24	107.7	106.3	104.81	105.07	106.81	107.29	106.8	104.86	106.53	103.72	108.68	103.03	105.6	105.34	106.03	109.47	108.63	108.61	108.72	105.51	107.81	106.03	110.26	105.43	105.95	107.45	110.58	108.07	107.9	106.46	104.42	106.07	107.7	108.12	106.39	106.98	109.32	108.42	104.42	111.42	105.87	106.95	107.51	106.65	108.45	107.87	106.41
106.54	102.25	104.06	106.33	108.4	107.19	110.47	106.21	106.27	107.18	105.1	108.4	107.23	106.17	106.01	106.61	105.39	107.83	105.3	102.29	106.68	107.48	107.22	105.58	105.82	109.92	107.87	107.73	104.39	108.99	106.66	106.69	104.91	106.95	105.79	106.44	109.27	107.86	104.99	106.95	107.66	104.67	106.5	107.22	104.83	108.39	106.15	107.92	108.39	105.8
103.9	105.26	111.25	105.81	105.6	106.72	106.59	106.38	108.24	109.65	107.72	106.5	105.02	108.6	105.63	108.5	108.16	107.24	106.12	108.06	105.45	104.18	109	107.87	105.49	107.6	106.02	107.39	106.72	107.63	107.44	104.84	106.76	106.73	107.38	107.26	105.38	105.39	106.82	110.11	109.33	106.91	106.67	106.84	104.42	104.88	107.3	104.69	104.76	106.78
105.96	107.1	106.1	107.67	106.14	105.66	107.25	102.97	104.24	101.39	107.66	109.04	104.94	106.91	101.46	104.98	103.09	105.03	106.1	103.91	105.15	107.83	105.54	106.23	105.09	103.64	106.19	107.18	106.15	104.28	105.89	103.65	106.53	106.91	106.07	108.34	105.98	107.23	104.94	101.39	104.3	106.63	105.99	108.22	104.05	103.32	106.73	107.72	103.29	103.1
108.47	102.15	103.77	106.53	105.79	106.08	108.94	107.56	109.15	105.75	108.25	106.67	108.71	106.29	106.64	107.68	106.82	102.84	105.08	106.84	105.17	108.6	104.92	110.13	107.47	106.01	104.88	105.98	105.49	104.95	108	107.7	102.7	107.2	105.3	107.36	106.56	104.94	104.62	107.03	109.31	104.05	107.62	103.61	107.33	106.41	102.39	106.69	107.8	107.66
113.53	110.01	110.97	110.63	108.65	109.1	109.45	109.23	108.98	109.57	109.31	111.24	108.2	110.23	112.33	110.05	106.35	115.1	111.87	107.37	107.97	111.13	111.37	109.94	108.08	109.72	113.74	110.45	111.04	107.12	116.97	111.31	114.54	109.01	108.51	110.86	109.58	111.38	109.12	110.47	109.75	112.42	110.25	109.63	110.09	109.52	110.74	111.01	108.46	113.77
104.75	105.49	103.22	106.22	103.91	106.74	103.67	106.62	103.12	106.09	103.05	105.87	104.3	106.62	105.49	102.49	105.95	101.17	104.44	105.55	104.04	102.46	105.4	104.45	102.05	103.99	106.72	104.6	104.08	106.33	103.52	105.62	105.49	103.9	106.65	106.15	104.17	105.49	105.1	105.09	106.13	103.45	106.19	107.23	105.7	103.96	106.1	102.54	104.32	106.41
106.49	106.55	104.98	104.56	103.55	108.53	112.02	109.58	107.68	106.67	107.87	101.95	109.51	106.61	107.53	103.92	105.37	107.51	105.39	104.86	105.65	104.63	107.09	109.1	108.24	107.12	107.61	107.72	105.41	110.22	103.65	106.97	107.52	104.61	105.98	107.72	107.68	108.56	105.38	108.02	105.61	107.39	106.32	109.06	104.64	105.02	107.64	105.92	107.68	106.69
101.7	105.09	105.86	103.56	103.99	105.57	107.37	106.05	102.14	105.56	103.87	106.32	106.68	104.99	104.33	103.02	103.28	104.94	103.69	106.16	102.99	104.6	106.06	105.06	106.37	106.23	104.5	105.44	105.28	108.17	100.3	102.82	105.39	104.85	105.5	105.47	107.45	103.65	106.61	104.36	104.11	106.8	103.78	104.71	103.86	103.55	102.7	105.24	102.09	105.33
104.99	103.32	105.01	103.82	105.43	105.36	104.74	104.28	108.62	106.8	107.04	106.26	104.66	101.51	105.74	102.87	105.96	107.14	107.84	103.43	106.96	104.03	105.79	104.05	106.12	104.12	106.26	108.33	104.32	108.34	102.5	105.01	105.95	105.11	108.59	105.21	104.53	108.1	105.42	106.35	105.34	106.74	106.09	103.82	106.99	106.26	103.75	107.79	104.52	102.89
105.19	105.61	105.95	103.2	106.81	106.62	104.41	105.52	103.86	103.74	104.37	109.17	105.2	106.62	104.89	103.73	103.87	105.3	106.46	103.72	105.57	105.09	106.73	101.95	105.17	108.63	109.11	106.11	107.92	108.29	107.36	103.66	110.15	102.47	106.79	107.98	105.17	104.13	106.48	105.32	104.33	105.9	107.66	107.75	108.51	106.47	105.4	102.63	102.22	104.17
118.09	117.68	119.12	119.67	117.96	116.11	115.83	115.31	115.02	114.9	118.26	119.56	118.1	119.1	116.63	118.51	117.75	118.33	114.3	113.98	117.86	120.31	115.8	113.62	120.37	118.12	116.39	118.09	118.21	118.64	115.27	116.11	116.44	119.85	116.44	117.94	117.41	114.87	120.97	115.95	118.91	114.69	117.99	116.22	118.5	118.28	116.62	114.7	118.01	114.34
105.06	107.23	103.97	107.2	107.89	107.23	105.99	106.93	101.91	104.51	104.4	105.7	102.17	105.68	103.55	106.98	106.63	106.46	106.9	103.75	105.24	104.25	108.26	107.19	106.32	107.4	105.57	104.73	106.48	107.15	105.14	108.94	104.92	108.61	105.57	108.82	107.49	104.11	104.61	107.06	106.58	108.03	107.85	109	108.08	102.13	103.68	104.12	104.3	105.78
98.508	97.998	97.661	97.147	97.653	99.711	99.468	99.719	97.422	99.122	102.11	102.56	102.53	98.36	101.85	102.34	101	100.46	101.42	100.27	98.901	101.11	99.968	98.949	100.98	101.67	101.73	99.844	103.32	100.7	102.69	101.91	100.43	100.26	99.371	100.82	99.249	101.16	99.674	99.107	100.21	98.246	100.75	98.812	102.78	100.41	102.09	101.07	101.95	101.26
103.15	103.83	105.75	105.38	104.32	104.45	104.57	107.14	105.52	107.58	106.25	104.09	106.16	106.5	106.51	104.7	109.97	106.01	101.38	106.03	103.32	107.17	105.61	105.32	108.02	102.23	104.92	104.76	104.43	103.4	101.39	106.2	109.1	109.2	105.35	108.61	103.7	104.78	106.61	105.83	105.18	104.74	105.21	107.75	105.61	106.26	106.48	105.76	104.79	106.57
101.44	104.93	105.27	106.87	104.56	106.02	104.16	104.21	104.83	104.65	106.29	107.51	103.39	105.49	106.95	105.93	104.01	104.38	106.15	107.09	105.82	105.32	106.7	106.17	106.32	106.86	107.18	103.78	103.7	104.71	105.71	104.17	106.32	105.89	109.22	106.77	107.44	105.73	104.13	106.09	105.69	107.67	104.3	101.96	107.25	104.64	108.2	105.26	104.61	107.32
113.48	115.76	113.17	113.26	111.2	112.78	109.77	113.73	113.23	113.42	113.87	115.38	109.24	110.01	111.39	110.99	111.24	111.94	110.7	116.19	111.03	112.27	110.53	110.57	114.96	112.89	112.91	111.91	111.42	111.02	115.49	113.11	114.53	112.24	113.86	109.62	112.98	109.55	111.03	109.63	109.62	115.31	110.43	113.87	108.5	109.59	114.98	112.5	109.67	114.01
100.7	101.03	104.71	101.69	101.07	101.42	99.78	99.613	103.72	99.619	102.2	97.437	97.093	101.72	100.85	98.874	101.19	100.71	100.1	100.73	99.115	100.56	100.13	100.65	99.613	100.65	99.184	100.5	100.56	100.2	99.472	101.52	101.92	102.25	100.53	99.884	101.1	100.69	100.45	103.18	100.16	97.838	97.963	102.94	99.734	100.09	97.696	99.924	101.02	98.917
104.81	106.96	107.19	103.31	107.63	104	104.43	107.09	109.11	107.37	106.48	106.12	106.81	106.15	106.03	109.69	105.61	108.21	101.4	110.04	106.93	105.76	106.44	105.42	106.27	104.43	108.29	105.99	105.66	106.98	106.06	105.5	105.72	105.77	101.88	105.8	108.31	107.59	107.55	105.66	106.83	108.55	105.21	108.03	105.77	102.26	108.49	107.27	107.37	105.08
104.37	103.38	106.01	104.68	104.55	104.51	103.93	103.04	103.23	107.78	106.03	103.19	103.57	103.14	108.32	102.54	106.4	99.835	106.2	103.87	105.34	104.4	102.32	103.75	105.97	105.75	104.77	104.4	105.17	101.86	103.1	107.67	102.23	103.79	104.13	107.14	105.15	105.61	104.62	104.1	103.62	103.4	103.6	104.57	107.64	106.68	106.26	109.87	104.55	105.31
107.53	103.27	106.09	103.74	103.47	108.18	105.19	106.5	109.65	105.45	107.97	107.58	108.27	107.14	109.28	107.17	110.06	107.75	107.64	106.12	109.09	106.73	104.66	102.91	108.97	105.67	106.96	108.42	108.49	111.26	103.47	106.95	107.28	104.1	108.9	105.27	108.34	107.69	108.98	106.87	104.58	107.15	106.9	106.23	106.13	105.53	107.91	105.56	104.4	106.55
112.65	112.17	112.51	112.59	111.02	114.15	111.07	113.73	109.99	111.37	112.46	112.45	113.19	114.18	112.72	113.29	111.41	112.93	111.14	110.63	109.11	111.15	112.63	113.65	111.97	109.81	111.79	112.16	113.41	110.51	112.7	112.43	112.41	111.85	111.46	114.3	114.14	107.99	111.54	115.12	116.63	114.06	113.42	115.83	109.52	113.47	110.73	114.4	108.29	112.15
109.35	111.23	111.85	108.5	108.99	108.36	109.2	111.12	112.1	107.87	112.9	108.48	108.27	109.87	112.98	108.22	109.55	110.69	110.5	109.79	111.3	112	111.45	110.08	111.74	109.75	108.91	111.4	108.69	110.33	108.7	111.45	109.07	113.27	111.92	112.43	111.23	111.85	112.21	109.71	107.57	111.09	113.15	110.12	110.28	109.86	112.16	111.51	112.22	112.06
107.4	103.17	105.39	104.32	102.67	104.1	104.09	107.23	105.21	104.28	103.27	104.27	107.28	108.98	106.82	102.54	107.97	103.1	106.45	107.17	107.11	107.28	104.11	105.4	105.7	106.41	104.77	103.34	105.86	106.27	109.64	104.47	105.22	106.81	105.64	106.65	102.19	103.72	101.61	105.08	103.85	106.91	107.12	106.35	104.98	108.51	107.49	102.66	106.71	109.08
104.46	110	108.39	106.16	106.07	104.66	106.74	108.1	106.03	107.27	105.21	107.94	105.7	105.72	105.63	105.48	106.4	106.19	106.37	106.26	107.68	103.57	107.06	104.39	105.54	107.88	107.78	108.37	105.39	106.25	105.27	104.26	107.44	107.29	106.49	104.05	106.33	104.77	106.34	107.82	102.28	105.32	105.56	106	107.82	106.04	108.19	108.05	106.62	106.27
106.19	106.51	105.62	105.98	104.24	105.57	104.43	107.18	104.84	105.61	102.44	105.46	104.17	108.6	104.82	102.79	104.47	106.46	104.58	105.2	105.58	106.43	104.62	103.77	106.43	106.58	104.12	105.38	105.3	105.29	106.53	104.87	107.47	103.1	103.75	106.85	104.97	102.11	104.97	105.2	102.4	108.02	107.59	105.79	107.81	105.15	104.56	106.5	102.98	103.04
100.2	102.83	103.71	102.51	101.17	95.868	101.82	100.74	104.21	100.29	99.683	101.96	100.8	101.4	100.95	103.12	97.83	98.615	102.29	98.069	99.273	101.15	102.62	103.1	103.15	101.66	100.76	100.94	104.07	101.67	101.9	101.77	102.11	101.3	98.783	103.02	103.17	99.8	101.38	100.23	100.63	103.42	99.82	100.12	101.84	104.39	100.98	105.3	99.752	99.099
115.35	110.69	112.67	111.09	111.63	114.44	112.25	111.11	110.21	112.22	112.2	114.15	111.92	114.23	111.08	113.49	114.92	111.29	115.57	115.32	113.37	115.1	111.35	110.37	111.83	110.55	110.68	112.03	108.04	112.78	110.14	114.78	114.21	115.19	108.9	111.9	116.37	107.95	109.71	113.97	108.76	112.8	111.09	113.22	113.48	112.93	113.44	115.09	111.35	117.33
106.36	110.68	108.43	102.71	106.7	106.89	104.97	103.53	104.32	106.37	105.53	106.46	107.83	103.97	108.2	106.28	109.26	106.98	105.78	108.34	106.58	104.94	107.86	106.63	105.31	106.4	108	104.06	108.58	105.41	108.91	105.7	103.41	103.5	103.82	107.77	106.25	106.6	104.53	109.64	108.28	104.7	106.94	106.33	106.47	106.9	108.2	102.93	108.12	107.68
105.1	107.53	105.78	103.23	105.89	103.41	107.39	107.89	105.05	104.2	107.65	104.57	109.1	109.53	104.84	106.03	106.58	104.47	106.76	106.17	106.41	103.54	109.67	106.55	104.44	106.75	109.17	105.11	106.19	109.65	105.9	105.59	101.78	106.05	106.98	106.92	104.23	105.91	106.91	106.67	108.59	105.32	105.29	104.73	105.87	109.04	106.27	104.71	104.82	105.58
113.92	110.89	111.09	111.96	111.08	112.31	110.57	113.59	113.99	112.24	111.77	113.52	109.58	112.41	110.57	109.77	107.88	110.66	111.7	112.77	112.85	112.62	110.89	115.54	112.74	111.85	108.32	110.31	113.49	111.26	110.97	112.09	112.56	112.47	113.76	108.78	111.24	112.48	109.73	107.68	112.37	113.79	112.65	112.2	110.81	111.54	108.73	112.53	108.77	113.58
104.46	106.26	105.36	105.49	105.24	103.74	108.45	107.57	104.2	107.25	106.13	103.88	104.81	105.46	103.93	106.45	104.36	104.11	99.437	104.11	106.07	106.41	105.08	103.09	104.97	105.92	103.41	104.4	105.07	107.06	104.25	105.47	103.05	104.99	107.07	106.37	104.86	102.92	103.34	102.64	103.09	103.53	103.81	101.87	104.98	103.85	105.95	104.03	105.13	104.46
111.83	105	109.21	110.12	110.8	110.39	110.76	111.14	109.98	110.76	113	114.41	108.29	107.46	109.65	110.28	111.42	111.98	107.61	111.79	110.61	110.18	109.55	107.12	112.17	111.94	108.59	110.57	109.13	109.89	107.95	109.27	110.82	108.62	111.12	111.27	111.2	110.37	111.8	111.52	111.64	111.61	109.43	107.64	112.15	109.15	110.67	112.63	112.37	111.04
103.1	109.11	106.7	104.57	105.02	104.07	107.34	107.21	104.19	107.88	107.85	105.72	105.27	109.8	108.3	106.5	106.95	107.55	104.61	105.61	106.01	104.68	108.95	103.98	106.8	107.2	106.89	107.12	108.5	110.86	106.34	106.22	106.53	106.22	104.91	106.59	105.5	106.86	105.58	104.31	105.96	106.23	105.99	105.62	107.32	108.38	104.47	106.29	107.01	106.32
106.25	103.8	107.31	107.66	103.74	103.5	104.27	105.26	105.32	106.33	106.41	105.74	104.44	106.94	107.57	109.39	105.73	103.16	104.56	106.68	104.85	109.6	103.09	107.39	105.36	106.61	103.92	107.05	108.16	100.96	103.68	107.96	107.13	103.09	106.3	105.74	104.79	107.19	106.54	107.32	103.08	105.09	104.68	106.38	108.27	105.48	104.7	104.23	102.63	104.76
107.64	108.57	102.06	109.27	102.7	106.52	109.64	105.76	106.57	105.7	106.17	107.77	104.41	107.58	107.1	107.99	108.89	107.03	107.55	109	105.92	107.9	106.3	105.58	107.2	109.25	107.97	106.15	110.48	107.95	106.51	107.67	104.98	109.22	109.77	105.74	108.06	105.77	110.28	109.04	108.84	105.21	109.4	111.14	103.89	107.55	106.59	110.49	108.6	107.88
105.47	101.46	107.41	107.06	108.39	104.77	106.27	108.99	107.3	106.06	108.78	106.45	109.65	108	106.13	106.88	108.55	105.02	105.28	105.21	107.16	107.99	106.26	105.91	105.92	108.47	107.56	109.81	107.77	105.82	104.37	106.66	107.3	104.89	106.3	109.65	108.57	109.19	107.93	104.46	105.71	103.81	105.59	107.79	104.02	104.08	108.78	107.06	105.26	105.09
100.64	99.345	100.39	95.829	100.58	98.65	98.875	98.424	103.61	99.697	99.259	101.68	102.22	102.44	98.677	101.36	101.34	102.76	100.79	98.793	100.46	101.27	98.475	99.866	102.63	100.98	101.82	99.378	101.61	100.82	101.94	100.26	100.3	98.435	100.4	100.85	102.62	103.59	103.23	102.05	99.577	98.638	101.49	100.52	101.85	102.8	102.3	99.489	100.12	101.53
109.25	107.71	111.12	108.2	109.67	108.8	111.93	112.9	107.24	111.48	107.86	106.83	112.2	111.21	111.28	110.52	110.86	108.11	111.62	107.07	111.35	112.33	111.03	108.98	112.26	105.99	109.45	112.18	108.79	111.01	114.39	108.89	106.17	112.14	108.89	108.04	111.63	108	110.77	109.87	110.46	110.69	108.13	110.2	109.55	108.77	109.62	109.32	106.54	109.15
102.45	101.76	104.2	97.972	99.485	97.89	100.86	100.01	99.274	101.99	101.18	101.19	102.28	100.63	100.17	103.01	98.283	99.992	103.75	97.691	99.336	100.3	97.477	98.94	95.555	98.12	97.539	101.56	98.74	102.31	98.471	99.638	102.84	97.887	98.447	98.186	104.15	100.15	100.86	98.767	100.93	100.72	100.05	101.57	102.1	103.57	102.37	102.41	100.54	98.869
99.756	103.07	100.21	99.222	100.58	102.24	97.102	98.509	98.243	102.92	100.45	101.38	101.36	98.281	99.907	97.3	102.95	99.849	98.853	102.86	101.41	100.16	102.81	100.84	100.72	98.67	98.464	101.4	99.456	99.783	99.508	101.48	101.54	100.91	100.7	100.6	100.96	100.47	100.15	99.238	100.73	103.21	96.428	98.238	100.8	101.12	101.89	99.937	101.13	99.987
105.48	106.38	106.34	104.48	105.13	105.04	105.61	107.21	105.23	109.42	105.17	104.43	102.95	103.78	104.75	107.47	108.34	106.65	108.55	105.9	106.59	108.65	104.19	106.98	104.68	107.14	105.91	103.4	105.7	109.09	106.17	106.21	103.12	102.89	105.88	101.37	104.63	104.15	103.84	105.71	107.36	107.58	102.87	107.05	105.31	104.4	106.24	107.58	108.81	105.27
111.19	110.36	110.46	109.81	113.17	112.17	110.66	109.45	110.43	110.14	112.9	112.37	109.74	113.91	112.44	109.54	111.31	110.74	112.06	109.09	111.78	110.54	108.76	112.76	111.71	113.68	111.02	111.21	112.12	112.46	111.17	113.05	113.1	110	109.15	111.71	113.45	112.59	110.54	109.58	110.47	111.92	108.73	114.89	116	113.49	108.86	111.78	109.94	113.7
105.87	106.4	105.81	103.27	105.24	107.27	106.84	105.93	107.11	106.74	105.13	104.43	105.82	104.32	104.46	104.28	102.75	105.28	106.19	105.34	104.97	103.43	106.26	106.13	106.39	105.16	107.08	104.61	107.06	105.1	102.46	105.53	103.35	105.47	105.5	107.14	108.03	103.86	106.71	104.09	104.53	105.84	103.43	107.55	106.95	104.87	105.07	103.04	106.39	108.04
113.95	111.71	111.17	115.88	113.59	112.25	113.39	111.5	114.84	110.31	116.01	111.74	112.77	109.42	111.42	109.82	112.67	111.2	108.35	111.52	108.74	109.51	109.89	113.56	111.71	109.98	113.7	113.17	114.96	110.55	110.6	111.53	113.72	114.6	113.93	113.6	111.74	112.1	113.01	113.09	110.35	111.31	110.08	108.47	112.22	115.29	111.63	109.85	109.95	112.59
107.7	104.96	108.63	108.03	107.97	107.93	106.18	106	107.69	107.31	107.79	107.03	105.69	105.36	109.07	104.7	106	107.5	104.42	107.48	104.91	107.71	104.83	106.12	103.95	107.35	107.91	108.38	103.06	107.64	103.78	108.94	104.7	104.8	108.99	107.64	105.7	106.18	107.46	107.84	106.69	110.47	107.58	106.75	107.04	104.19	106.36	103.55	107.65	109.42
106.79	103.13	103.34	107.02	105.17	103.74	109.12	106.14	108.38	105.53	101.85	105.13	106.53	104.24	106.09	105.51	105.51	102.87	105.35	106.13	106.82	106.11	104.69	104.32	103.7	106.17	108.48	102.53	109.1	103.99	103.53	108.23	105.68	105.6	104.04	105.74	106.12	105.54	102.28	105.94	103.8	106.17	101.75	105.46	106.42	105.44	104.46	108.32	105.93	103.23
106.03	105.27	103.26	106.82	107.13	106.54	106.14	104.77	107.29	105.74	105.24	107.42	108.12	106.35	106.07	108.48	104.6	104.74	107.32	107.81	105.94	108.47	106.74	103.22	105.59	103.46	107.76	106.04	103.22	103.83	104.22	107.57	106.42	104.23	108.62	104.22	102.85	103.91	106.34	103.96	104.51	107.38	105.87	107.01	105.46	108.86	106.12	105.22	105.85	103.5
117.58	115.9	117.14	115.76	116.41	117.84	115.59	113.47	114.75	117.16	117.55	115.5	120.22	119.64	114.45	121.62	117.09	120.36	117.43	114.25	116.98	115.68	119.69	116.76	118.18	118.71	117.16	114.2	120.19	115.69	119.19	117.33	117.18	117.39	118.84	119.35	119.98	118.53	115.28	116.24	117.4	114.71	118.97	117.81	119.7	117.76	121.77	115.95	116.36	121.05
104.55	106.78	104.39	104.12	104.92	104.91	106.52	104.81	104.8	104.7	108.01	108.51	108.15	105.69	104.88	104.93	108.95	104.26	105.78	105.09	104.28	107.59	106.88	107.87	106.51	102.41	109.75	107.42	106.76	103.68	107.33	105.08	107.14	106.55	105.92	106.27	107.21	105.25	104.95	104.95	107.85	103.35	107.01	109.29	109.33	108.33	104.26	105.72	108.41	108.54
101.88	100.76	102.14	100.74	101.74	98.685	100.36	101.12	98.594	100.98	101.6	101.34	102.39	101.95	102.04	99.578	100.31	99.651	100.49	102.84	98.489	99.635	101.59	100.78	101.18	101.51	99.411	102.66	99.536	100.04	101.65	96.988	102.3	99.898	100	97.949	101.38	101.09	100.56	98.489	99.902	99.125	97.396	100.87	102.54	101.51	100.88	100.77	102.05	100.74
111.07	110.89	109.43	111	109.61	105.85	109.22	112.33	111.42	108.28	108.54	110.09	109.1	109.61	110.73	108.98	111.02	111.91	111.93	109.6	109.47	113.6	107.05	109.56	110.4	112.64	106.92	109.78	114.17	108.35	110.38	112.51	108.06	109.54	107.78	108.14	111.07	108.89	107.45	110.71	109.11	108.84	110.8	112.66	110.23	110.98	112.71	111.95	111.06	111.78
106.08	104.52	104.85	105.55	105.56	105.73	104.14	110.55	107.1	107.28	106.63	105.06	105.93	107.27	105.68	108.42	104.87	105.71	106.06	104.02	108.58	104.77	105.56	105.86	107.62	104.08	107.5	104.39	107.88	105.26	104.44	105.29	105.79	106.55	106.97	104.87	108.25	108.38	104.2	107.64	107.94	105.71	104.93	106.71	104.29	107.2	106.63	109.58	105.29	106.88
114.36	118.18	116.66	115.45	118.6	118.11	114.74	116.62	117.29	115.78	115.5	119.57	117.72	114.92	116.92	115.32	118.77	115.38	121.17	113.66	113.17	113.6	114.38	118.47	118.36	113.76	118.29	112.96	116.59	117.3	115.91	116.36	117.4	118.07	114.2	115.14	114.6	115.14	114.54	114.88	114.4	117.52	114.97	117.11	114.37	116.29	117.66	117.82	118.02	113.88
[truncated: 600 more rows]
[truncated: 150 more columns]
