# Supplementary material for: Genetic dissection of main and epistatic effects of QTL based on augmented triple test cross design
Source: PLoS One. 2017 Dec 14;12(12):e0189054. doi: 10.1371/journal.pone.0189054 (PMC5730204; doi:10.1371/journal.pone.0189054)
Supplement: S8 Supporting Information — (ZIP) [file pone.0189054.s008.zip › z4_1750_0.5_5.csv]

106.65	109.96	107.34	101.69	105.66	109.81	107.76	109.82	110.04	104.9	105.68	106.82	108.13	109.55	107.33	105.56	106.59	105.79	104.5	107.45	104.1	104.25	105.08	105.03	101.54	106.5	106.29	102.63	106.41	106.36	103.32	107.79	109.4	106.38	109.91	103.87	106.94	108.85	105.29	107.55	109.82	102.4	110.38	108.88	106.88	104.44	106.16	103.88	104.5	106.63
106.19	101.98	107.78	105.1	110.77	110.19	108.14	104.02	103.01	106.51	112.46	102.66	104.01	105.81	103.04	108.67	108.22	106.99	103.49	104.13	104.09	108.57	104.79	106.14	110.35	103.49	103.61	101.37	106.66	102.3	108.95	105.09	104.41	103.73	105.23	106.82	105.36	109.26	109.22	104.88	107.32	106.31	103.46	108.17	107.32	105.77	102.05	108.42	112.37	104.01
104.35	104.69	104.18	107.31	110.46	107.94	102.35	104.75	105.27	106.26	107.24	104.77	106.27	105.92	103.95	107.94	106.43	104.81	106.37	103.29	107.62	105.28	100.98	105.87	113.47	99.628	102.59	106.18	102.63	106.06	102.58	106.68	102.94	105.16	105.47	104.47	104.32	100.28	106.49	105.82	102	104.41	107.46	106.85	103.9	111.06	107.45	105.27	105.51	100.44
112.25	110.56	113.6	108.49	109.96	113.76	111.44	111.98	109.44	112.46	106.38	111.67	112.08	109.83	111.44	111.09	116.67	113.38	113.3	116.72	110.01	108.28	109.1	108.94	112.4	110.95	112.21	110.75	114.03	111.83	115.06	110.05	111.74	111.6	111.37	115.55	105.91	116.21	112.07	112.84	112.21	117.68	109.62	114.09	115.58	119.53	110.59	108.37	114.84	109.28
110.37	112.22	111	114.81	113.82	109.26	109.48	110.1	107.33	103.85	111.26	115.43	111.93	109.66	111.9	108.59	112.41	110.81	109.34	109.09	109.39	114.75	110.64	116.78	111.72	113.61	110.4	106.98	112.81	110.64	112.84	110.81	108.58	111.79	107.15	106.57	105.36	110.78	113.8	112.3	112.36	110.85	111.67	105.53	114.43	110.77	109.67	112.13	112.09	107.12
101.06	101.66	102.13	100.71	101.5	100.11	96.423	99.484	97.655	97.89	99.827	102.19	97.84	101.36	99.767	96.386	101.4	102.63	106.02	97.155	99.302	98.863	98.362	102.27	98.576	101.1	104.37	96.365	99.602	100.57	100.69	100.37	95.139	102.76	97.42	104.21	98.729	101.99	101.15	106.14	98.137	99.254	101.06	98.309	102.25	102.91	97.924	99.055	99.911	96.653
99.645	103.52	101.57	107.56	108.55	107.03	104.77	107.51	104.36	104.03	104.79	101.66	101.53	106.03	103.54	104.68	105.65	103.81	103.49	101.95	105.14	106.6	104.57	102.29	108.11	104.6	106.44	103.37	105.18	103.14	100.19	108.1	103.99	103.4	103.15	101.63	104.06	106.66	105.25	104.41	104.71	101.37	100.6	107.29	103.84	98.9	104.88	104.35	104.36	98.316
113.2	112.22	112.64	112.92	114.39	116.32	111.91	107.98	112.18	113.53	113.68	110.66	112.53	107.83	108.44	108.85	111.99	112.37	111.35	106.57	112.54	113.48	111.05	111.15	112.97	109.48	110.64	112.38	108.98	110.62	111.19	112.66	110.48	111.52	113.19	112.65	108.32	113.04	113.87	114.08	107.12	112.28	109.18	110.13	111.06	112.49	106.75	110.31	112.14	111.56
111.38	112.14	113.88	110.29	110.73	112.62	109.91	113.04	113.39	109.83	115.1	111.49	108.22	115.06	112.74	111.98	106.93	112.91	111.7	114.14	111.69	111.03	117.09	107.14	116.35	112.65	111.3	116.62	107.68	111.02	109.1	113.13	115.31	109.31	109.89	112.72	115.6	108.78	115.71	109.5	111.14	115.56	112.63	110.7	111.35	112	113.39	112.22	108.43	111.62
102.43	105.44	106.85	106.15	105.6	104	99.667	103.55	106.62	101.63	103.5	107.9	105.49	103.07	106.92	103.13	105.55	109.67	102.69	101.08	106.24	111.29	106.22	110.98	106.67	108.76	103.62	103.79	104.65	106.22	102.4	107.18	105.37	105.54	105.74	102.44	108.38	109.99	99.584	99.322	106.54	102.26	106.49	102.52	107.84	105.65	104.43	105.82	108.27	108.04
109.3	110.11	109.14	106.66	112.49	111.01	113.55	111.5	112.61	109.08	110.2	110.09	110.56	107.79	109.33	108.89	108.44	103.69	112.9	108.49	106.96	109.54	107.46	109.08	109.17	112.39	110.18	110.25	112.95	111.15	106.92	111.38	109.87	112.24	114.8	110.18	111.7	110.55	109.2	109.08	111.35	109.32	105.03	109.95	112.98	110.25	109.35	105.48	110.6	104.18
106.02	104.3	102.07	106.47	104.94	104.59	104.4	103.85	107.09	103.27	100.29	102.4	105.19	103.77	103.39	106.08	105.38	105.19	101.11	107.88	105.12	107.77	101.16	94.104	102.36	106.49	107.27	105.22	102.13	101.8	107.48	99.936	101.3	107.74	105.27	104.45	103.61	102.25	108.59	104.29	102.16	107.76	105.51	102.66	108.17	103.81	109.94	105.61	106.41	102.25
105.67	106.8	103.01	106.41	105.77	109.46	104.35	108.13	103.5	109.11	104.1	108.53	108.5	112.67	108.77	105.02	107.83	106.78	105.04	104	103.83	106.77	101.68	97.974	102.67	103.72	101.98	104.4	101.61	100.06	108.01	104.57	106.69	98.835	108.49	106.48	108.32	101.05	103.97	107.44	106.04	103.99	100.87	108.51	107.85	111.12	106.14	105.86	106.16	111.08
110.83	107.26	108.37	114.32	102.4	111.04	109.8	112.98	110.66	111.08	114.12	112.75	115.4	109.22	109.05	112.12	109.3	111.09	113.73	109.64	116.15	113.51	113.25	110.54	114.22	109.87	111.76	109.03	107.2	106.74	110.4	110.62	111.63	110.29	109.12	108.71	112.76	109.43	110.57	109.03	115.22	109.03	105.63	110.63	107.63	108.45	113.25	107.62	104.76	112.36
101.8	102.96	100.52	101	97.849	99.658	99.082	101.31	96.982	96.712	97.375	98.292	102.23	99.757	100.45	100.82	97.895	98.794	99.109	99.796	101.65	101.38	98.534	104.25	102.02	102.23	96.89	98.155	101.99	95.969	101.52	101.37	100.63	100.31	99.694	103.96	96.772	101.9	99.295	101.61	101.46	99.96	99.929	101.25	101.77	97.346	96.708	101.04	105.35	101.84
98.118	98.689	98.531	99.028	103.62	103.34	99.702	97.669	101.79	94.663	102.57	102.75	101.92	98.535	101.27	96.631	100.02	99.869	97.899	99.627	104.18	101.12	101.32	102.17	96.811	99.383	98.263	99.163	100.49	101.15	95.514	99.617	98.632	99.788	101.51	100.71	100.61	100.99	103	99.627	99.258	101.5	101.67	96.475	101.79	96.536	97.961	97.105	100.3	98.861
109.69	113.99	109.62	116.01	108.99	111.44	111.92	109.36	108.56	111.32	112.17	109.96	109.73	113.23	111.05	115.87	110.12	117.42	113.16	114.59	110.35	111.63	112.37	112.73	109.87	112	113.26	108.69	116.95	113.82	109	115.31	110.02	113.14	113.7	112.13	111.81	109.13	108.33	110.27	110.31	107.89	114.53	110.44	114.19	108.04	114.96	114.82	112.44	111.01
107.99	106.66	102.23	104.97	105.01	105.56	102.97	107.96	107.6	105.27	103.76	105.72	104.32	104.91	108.95	105.22	101.21	106.57	108.16	104.18	104.54	108.99	107.43	105.8	103.42	106.18	102.89	104.09	107.66	105.22	108.75	107.32	102.69	105.3	103.07	109.96	104.79	104.4	104.41	106.89	108.98	101.67	100.35	105.69	103.69	107.84	106.21	103.27	105.6	104.22
103.14	109.59	108.71	106.17	106.43	108.05	103.7	105.77	108.47	103.31	104.13	107.08	107.62	105.8	104.02	110.75	105.37	105.95	105.75	103.78	104.18	107.66	109.13	103.09	105.42	107.99	103.8	109.76	105.33	103.04	106.31	105.06	101.53	111.08	103.15	104.47	105.08	108.43	105.36	107.54	104.55	103.66	107.17	106.95	108.59	106.18	104.74	102.39	103.78	105.94
108.3	112.36	108.05	112.6	115.4	111.8	116.22	108.51	110.27	109.06	116.38	113.29	116.96	114.59	110.58	112.34	107.72	110.7	117.3	112.04	116.23	112.53	111.85	110.86	112.95	109.83	110.06	114.61	112.02	109.91	106.9	109	115.87	109.35	113.51	116.39	112.1	112.86	111.49	111.15	109.1	108.5	109.37	113.86	109.17	107.23	111.69	109.12	107.74	112.9
99.704	97.279	105.2	101.31	97.611	99.108	103.59	106.32	104.94	101.38	103.02	95.774	100.05	98.873	100.21	95.161	101.17	99.74	96.815	100.56	104.08	101.37	96.817	94.367	100.83	102.92	102.58	102.82	98.659	103.68	102.19	104.39	102.47	100.58	99.024	97.021	103.37	102.97	103.33	101.12	99.322	102.46	106.79	94.638	99.455	97.781	97.308	102.74	104.63	96.902
113.22	114.11	113.64	110.47	114.5	108.47	110.67	116.85	110.46	112.34	113.38	109.49	108.14	107.74	109.15	106.77	110.52	114.16	114.96	110.96	110.2	113.05	112.69	111.13	111.51	113.66	109.7	107.46	107.84	111.02	110.5	110.47	110.4	113.16	113.19	114.02	109.23	116.15	114.36	110.89	111.99	109.9	112.47	111.26	114.31	109.63	110.88	107.23	112.27	115.95
109.43	109.16	115.06	108.53	107.22	114.18	110.47	107.5	109.26	111.62	108.53	112.18	109.85	111.44	110.13	110.23	118.12	117.02	109.55	112.63	110.58	108.21	110.9	106.77	108.33	113.57	113.15	110.46	113.42	111.77	113.21	109.17	110.83	106.62	111.52	108.45	108.55	107.45	110.51	108.14	108.84	107.24	112.98	108.79	117.66	111.39	111.39	111.61	110.23	109.63
107.4	109.26	105.33	107.14	105.81	108.35	108.22	109.46	104.3	108.2	102.64	107.89	102.78	105.83	108.45	106.88	103.88	108.01	110.25	103.01	103.33	102.73	102.87	104.03	106.1	99.399	108.01	108.19	108.74	106.65	104.84	100.96	106.33	106.45	103.91	104.9	108.87	101.71	101.29	106.55	105.33	108.03	105.21	105.65	103.93	104.33	109.4	108.7	105.29	102.33
105.13	107.85	105.92	102.8	106.87	105.43	104.74	105.52	103.75	99.787	106.11	104.5	106.13	108.95	105.03	105.16	101.89	106.5	101.98	103.01	103.36	110.59	103.71	104.77	105.23	107.46	102.95	102.62	102.96	103.57	103.44	105.63	104.68	106.84	102.87	105.56	104.94	103.17	108.57	101.21	105.22	100.37	104.85	111.19	101.65	106.06	109	100.96	104.11	105.78
104.86	105.62	103.37	106.32	108.02	107.65	99.658	107.11	107.61	104.85	109.24	102.92	104.11	109.26	103.07	103.5	103.46	107.34	109.21	105.95	99.753	106.66	104.41	105.06	106.63	107.12	105.46	103.5	105.44	104.65	108.91	105.16	107.1	106.42	105.24	103.66	104.43	106.2	105.57	107.14	103.76	105.97	105.08	104.87	105.86	104.22	105.62	110.61	107.48	106.04
103.3	95.943	97.212	100.43	101.05	102.17	103.87	99.681	96.584	102.32	102.68	101.6	97.971	100.95	100.39	102.04	99.34	99.577	98.073	98.459	99.506	100.53	98.911	100.92	99.308	97.379	101.12	99.408	101.98	96.871	100.12	98.782	99.95	102.42	101.4	104.21	103.26	100.81	99.162	97.807	101.69	101.27	101.24	100.1	100.78	100.2	102.37	99.319	103.66	99.808
112.36	117.1	116.83	114.98	122.14	114.79	117.76	119.29	120.32	115.8	120.71	115.38	118.74	116.67	116.98	114.32	114.21	115.28	119.97	113.38	119.93	118.68	116.62	114.81	112.88	111.19	114.27	117.46	116.78	116.57	118.53	115.93	117.78	114.89	115.95	110.75	115.62	114.01	119.95	115.13	117.48	116.14	115.9	112.84	115.54	115.09	120.53	116.74	118.15	118.94
99.55	100.8	100.85	99.928	100.88	99.922	102.97	100.63	100.61	93.307	102.24	102.17	99.307	99.643	99.345	97.261	95.298	95.302	102.29	102.55	98.833	104.43	103.11	97.313	98.884	101.46	101.89	100.81	104.06	98.672	101.62	101.28	102.59	101.48	101.2	97.155	99.098	98.705	101.89	97.125	96.831	95.195	100.1	98.276	100.3	101.12	96.411	102.56	101.94	101.04
105.39	108.86	108.69	100.21	106.72	105.87	107.95	104.41	103.49	105.11	105.2	107.88	104.41	105.23	106.27	108.77	107.46	101.76	104.74	109.11	108.86	107.36	107.37	108.03	106.8	107.9	108.38	106.42	107.8	106.65	108.11	113.53	106.62	108.32	105.64	108.64	108.71	105.91	107.76	107.44	104.57	103.7	104.78	108.07	106.62	106.61	102.54	107.94	104.95	105.16
105.89	104.84	103.04	107.99	101.57	106.79	102.68	102.3	100.7	108.41	104.03	101.53	106.48	104.42	108.31	100.37	101.42	106.62	103.28	101.4	107.8	104.33	101.24	103.46	103.41	106.08	101.05	105.94	105.99	102.12	103	104.51	103.97	102.54	103.83	104.5	103.32	101.68	104.39	105.53	107.18	102.15	105.3	103.86	103.71	103.86	106.92	102.44	105.05	101.18
117.04	115.22	116.28	116.24	114.38	115.1	118.43	116.26	116.18	115.75	115.28	118.42	116.01	124.1	116.06	117.34	117.54	117.02	114.4	115.3	116.51	114.06	119.34	114.14	116.48	118.82	116.65	118.02	114.03	117.03	115.02	117.3	113.77	115.25	115.84	120.87	114.09	119.4	115.97	116.43	116.93	115.27	111.57	119.86	117.49	119.42	114.87	119.69	114.94	116.48
108.55	102.26	104.11	104.29	103.35	104.43	102.09	105.46	104.34	102.68	105.87	107.29	108.85	109.41	106.9	108.99	104.65	105.22	104.96	101.92	103.82	106.11	101.47	107.06	107.75	101.26	104.7	105.17	106.28	103.46	100.25	105.63	110.5	105.46	104.77	109.29	100.78	103.99	100.19	103.75	105.77	106.45	106.6	105.53	105.88	101.41	104.79	106.57	105.95	102.73
111.9	110.98	111.49	108.34	109.36	110.92	111.86	110.04	113.21	110.59	110.91	108.88	113.11	111.06	111.95	107.74	109.33	111.07	111.51	109.98	111.41	108.68	110.23	106.41	112.49	106.2	112.46	115.61	112.58	113.99	111.2	107.66	110.76	108.3	110.83	113.43	103.95	112.24	110.1	105.83	109.6	110.24	106.44	114.66	111.44	105.25	109.63	110.51	112.63	110.48
106.83	99.878	103.89	104.26	107	103.8	102.23	104.98	105.51	101.18	106.65	104.93	103.61	104.56	101.25	102.36	102.3	102.34	110.3	101.69	106.72	105.07	105.28	103.46	106.91	106.19	106.68	106.94	103.45	105.14	100.2	105.52	103.32	105.35	107.1	104.93	102.09	104.48	102.45	103.5	103.67	106.29	107.61	106.31	106.6	108.33	103.08	103.39	104.02	102.32
113.4	117.02	113.9	115.02	110.99	115.52	114.61	120.62	111.05	118.4	115.31	116.67	116.52	122.94	116.45	116.32	116.37	115.48	114.32	116.98	110.48	116.95	112.86	114.64	116.66	112.86	113.68	119.48	117.56	115.47	116.11	114.73	117.58	115.71	122.22	117.08	115.74	114.87	114.51	113.95	117.72	117.41	110.48	117.84	114.7	113.4	118.33	120.32	118.06	116.16
104.45	102.52	102.8	106.96	102.88	104.54	102.11	110.55	106.89	107.15	106.57	105.63	103.03	108.85	105.3	108.42	110.48	104.93	103.08	110.7	103.07	108.68	106.06	107.72	103.99	106.98	105.4	104.48	106.02	107.72	100.34	106.97	101.33	108.61	106.71	105.5	102.7	107.8	104.71	104.19	108.01	104.98	104.9	106.31	100.91	107.52	104.16	102.2	103.67	105.96
112.88	111.41	114.03	107.77	112.9	112.17	114.16	108.69	108.69	110.06	114.37	109.14	110.69	110.64	109.84	110.58	110.67	114.31	109.67	113.71	111.25	109.88	113.63	109.34	111.98	109.17	111.86	112.07	114.04	109.47	108.45	109.35	112.11	106.75	111.47	110.36	114.73	114.55	111.43	110.14	111.35	110.1	108.07	110.61	107.71	112.03	107.45	110.26	113.67	111.07
108.33	110.16	114.48	113.18	110.32	105.92	113.89	110.42	112.41	107.65	112.21	113.85	108.28	109.86	112.11	111.8	116.21	115.42	115.55	110.29	109.55	110.57	110.17	108.37	110.45	111.85	114.41	112.76	112.72	111.1	112.15	108.75	115.71	109.48	109.82	110.42	113.59	111.67	110.6	111.4	110.84	110.67	109.81	114.2	110.36	109.22	109.77	110.36	111.24	106.56
105.34	96.968	100.45	98.873	102.85	101.99	98.905	99.717	102.42	99.001	101.18	100.64	104.48	95.256	94.729	98.364	95.521	100.83	102.9	100.71	99.058	102.2	98.631	99.545	99.483	101.37	96.957	101.62	99.083	100.31	102.57	99.171	100.5	99.559	105.05	97.86	101.01	99.505	97.141	101.89	101.38	95.032	96.699	98.144	98.817	100.8	107.09	100.47	101.04	100.2
114.57	108.63	113.38	114.9	107.51	110.71	110.97	108.9	112.47	110.61	112.65	112.03	112.55	111.12	111.67	111.07	110.29	114.75	110.36	114.08	112.72	113.73	107.51	114.03	109.9	111.55	115.57	110.65	111.07	114.95	110.04	114.19	107.67	111.89	109.05	114.03	109.78	110.89	116.19	110.47	113.75	110.46	111.6	113.55	118.65	110.69	110.58	114.13	114.09	107.96
111.49	109.05	107.3	110.97	108.01	111.63	111.61	109.06	113.79	112.46	108.08	105.8	107.02	110.99	109.05	108.78	107.96	106.97	109.52	110.24	106.47	109.65	109.74	109.27	112.51	106.18	109.71	111.22	112.55	111.5	110.4	107.15	106.05	110.99	110.39	111.32	109.94	110.3	107.85	106.57	110.67	109.5	106.73	108.4	106.8	108.6	106.08	105.78	108.66	112.21
106.57	107.8	105.03	106.51	103.86	103.44	110.32	110.08	105.99	105.46	107.91	106.46	105.32	109.66	103.72	105.08	111.39	105.64	107.51	108.16	107.43	107.08	105.19	109.4	107.73	107.23	105.99	106.54	106.39	107.76	107.95	106.05	108.38	103.29	111.14	103.29	108.99	104.74	107.32	108.01	106.85	107.66	105.91	104.05	106.66	108.46	105.2	102.06	104.64	104.92
110.76	112.4	109.24	108.32	105.32	108.82	109.96	115.4	111.84	112.38	110.9	112.39	112.53	109.95	107.88	110.34	110.63	112.16	110.29	111.03	111.58	114.91	106.85	113.23	108.57	111.18	109.04	110.98	109.87	110.03	112.66	115.56	109.61	111.29	110.04	110.87	108.02	110.92	110.22	111.85	108.53	112.58	107.98	112.96	108.53	113.4	108.28	112.32	110.25	112.69
110.63	105.48	107.59	105.12	107.15	103.43	102.88	108.85	103.96	104.04	105.18	98.515	107.9	103.78	105.62	99.856	106.61	104.32	109.23	107.74	108.53	99.791	100.33	107.51	105.13	105.05	103.63	102.21	105.42	104.82	109.47	107.52	105.24	105.56	105.41	101.94	106.16	108.66	109.05	104.24	102.58	102.93	103.6	110.15	102.95	104.9	109.14	104.83	103.45	106.84
105.05	99.575	94.747	98.477	100.66	100.49	101.21	100.78	97.236	95.894	98.422	102.38	103.86	101.33	99.729	99.55	102.15	97.513	102.79	101.35	100.36	99.44	106.2	98.306	99.046	100.67	97.251	101.51	100.31	100.61	102.52	102.84	100.63	98.641	101.65	102.95	104.72	103.41	101.92	103.18	100.18	106.55	98.07	104.51	98.187	100.84	102.74	102.08	97.013	102.09
112.01	112.61	114.91	109.6	113.86	117.1	114.62	109.64	113.04	110.8	113.84	115.71	112.11	112.15	111.17	116.88	113.68	118.58	112.85	116.44	111.9	116.04	112.84	115.96	111.98	116.83	110.74	115.98	113.58	111.62	112.27	115.83	111.14	110.21	107.58	115.56	112.63	116.64	114.4	117.12	114.04	111.97	116.43	113.56	115.3	111.25	116.42	111.4	114.54	115.55
99.551	96.351	102.59	101.9	101.32	104.81	96.475	102.45	101.7	103.67	99.365	100.64	99.605	103.39	98.906	102.88	99.449	102.46	100.15	98.47	98.392	102.99	102.09	100.69	102.47	104.12	100.93	99.56	99.279	98.532	101.21	102.12	100.1	100.31	100.92	102.18	95.584	99.41	103.09	96.769	102.1	102.59	99.865	102.38	101.81	100.67	101.97	100.3	101.84	98.752
109.79	108.39	110.57	103.96	104.66	105.44	100.94	103.74	104.25	106.47	108.82	106.92	108.01	108.47	104.19	108.46	104.99	107.61	108.07	103.51	107.15	106.32	104.19	104.9	108.02	108.14	104.05	105.39	107.48	106.78	104.23	103.76	107.29	106.91	108.04	107.95	104.47	103.11	104.28	108.68	107.53	108.7	107.29	110	108.03	105.95	109.79	108.91	104.18	105.68
109.96	109.78	110.38	112.22	110.02	111.8	109.34	108.22	110.56	110.53	110.25	113.23	112.04	110.69	111.34	110.25	111.88	112.57	111.2	110.49	107.68	110.16	108.26	111.65	107.86	107.12	110.02	109.79	113.72	113.49	110.77	112.59	111.91	108.51	105.69	112.94	109.75	114.67	109.21	112.66	112.12	113.76	112.31	109.1	110.85	110.6	110.81	112.38	111.09	109.9
107.24	100.96	106.2	108.12	104.34	110.22	104.01	106.24	110.73	106.76	101.31	104.66	107.09	107.86	105.61	110.97	107.57	107.07	104.22	110.73	111.36	105.6	108.38	106.06	102.85	103.2	105.65	104.86	103.87	104.67	104.2	107.47	107.45	107.81	106.95	107.85	106.83	103.3	109.12	104.81	108.15	105.31	108.31	106.62	104.35	109.99	106.88	103.62	106.14	108.18
99.992	102.12	104.96	102.86	98.907	104.47	106.9	108.82	103.96	106.27	101.44	107.03	101.97	106.62	106.55	106.19	104.17	99.953	101.53	104.12	102.86	104.54	103.57	102.95	105.37	105.76	105.74	103.8	102.95	105.8	106.03	106.64	101.55	107.39	103.74	104.72	104.21	102.89	101.87	101.79	103.57	106.07	101.12	104.68	103.05	105.24	104.78	102.95	105.34	104.92
110.24	112.28	114.16	112.45	111.28	109.03	112.9	108.75	111.41	114.66	115.47	112.97	109.26	111.7	110.94	111.51	107.46	111.64	108.21	109.97	108.96	107.58	105.39	111.05	111.5	108.15	111.06	110.94	111.35	107.47	116.78	105.87	111.27	109.84	108.98	112.52	111.1	108.63	113.04	112.22	111.31	112.54	109.32	113.12	110.45	110.05	109.99	106.86	108.34	111.36
108.21	109.15	114.44	111.29	107.46	113.14	110.55	110.18	111.92	109.66	109.71	113.37	111.28	109.9	111.33	110.09	106.24	116.02	110.41	109.66	109.26	112.61	110.24	110.81	115.6	112.84	112.49	113.91	109.64	112.05	112.46	114.43	109.41	110.09	108.99	115.05	110.84	107.8	109.57	107.74	112.97	111.54	115.32	116.27	107.77	109.61	107.1	113.74	113.22	113.98
109.7	103.32	106.14	100.85	104.49	104.64	105.94	100.42	105.81	105.58	102.38	108.4	103.88	104.64	104.22	108.51	102.29	108.18	107.02	104.55	105.16	107.78	106.27	102.44	104.96	110.5	104.78	105.87	102.24	100.53	100.8	106.95	108.63	106.74	107.79	106.77	104.97	106.05	107.9	107.73	103.21	104.78	100.69	108.5	105.33	107.29	105.64	103.2	107.97	103.64
102.6	106.3	110.3	106.37	105.3	110.15	107.36	108.62	105.76	108.05	110.5	107.62	107.91	103.7	109.38	105.31	103.82	109.03	105.4	105.28	107.68	107.76	113.55	104.4	110.06	110.56	105.53	105.03	106.31	107.67	106.05	107.73	106.2	105.53	105.74	107.19	105.07	103.99	104	102.32	99.492	107.54	105.39	105.69	103.78	105.97	103.3	103.79	106.3	109.01
101.31	97.169	98.903	96.724	101.09	101.8	102.46	100.38	98.959	100.44	99.782	100.37	99.004	100.32	104.76	102.32	100.49	99.151	98.464	102.48	95.823	101.77	100.16	102.12	97.527	102.32	96.598	102.07	101.24	103.44	99.199	103.76	100.34	96.416	102.32	107.04	98.727	102.36	99.833	101.17	103.32	102.07	100.04	102.67	97.143	100.83	96.327	99.166	100.9	99.201
106.29	101.5	104.55	103.57	107.06	104.88	102.56	104.83	107.9	109.41	101.99	103.93	108.36	109.56	106.93	104.98	108.79	107.02	104.54	106.46	106.68	100.7	107.98	100.43	103.33	110.74	102.72	104.13	106.33	104.23	106.35	106.07	107.21	105.09	103.56	104.01	102.98	106.55	103.76	107.62	103.57	102.86	104.05	109.8	105.55	106.75	106.32	105.41	104.52	104.54
104.02	105.17	107.07	108.88	107.73	105.81	108.35	108.05	103.75	105.75	109.73	105.41	105.79	105.51	105.94	108.2	101.46	108.84	104.04	106.24	107.57	104.98	103.63	106.89	104.41	106.25	109.29	104.96	101.59	104.37	106.48	103.04	106.46	104.02	111.37	106.99	105.44	103.52	106.98	104.18	104.86	109.84	106.84	105.51	101.51	104.24	103.07	106.1	104.25	111.08
111.94	108.39	114.55	112.77	113.94	113.24	112.56	112.28	115.73	112.57	112.1	112.37	114.85	111.94	112.7	110.2	109.81	108.47	112.12	114.67	111.98	111.83	113.11	112.2	111.75	112.2	107.92	114.69	111.56	113.31	113.15	114.57	112.09	110.6	109.24	111.45	111.5	114.95	112.34	109.13	111.44	109.18	111.44	114.78	109.76	107.88	113.37	112.62	111.06	116.13
103.52	105.37	105.73	104.44	103.42	107.95	103.43	108.75	105.99	103.97	107.98	101.37	108.77	108	106.95	103.92	107.97	103.08	106.29	106.09	100.15	107.67	104.96	99.353	105.75	107.15	103.69	102.4	104.2	107.44	104.71	103	104.47	105.36	106.99	105.02	108.36	104.56	107.6	107.71	101.89	104.61	106.62	106.14	107.77	105.63	107.02	102.9	105.26	108.65
116.33	114.1	114.05	112.18	112.2	114.65	116.03	109.39	116	111.08	107.81	110.94	109.78	113.5	112.13	108.65	115.02	113.58	114.1	112.72	116.2	117	114.63	113.04	112.9	114.91	112.3	115.34	113.07	113.29	109.05	109.83	113.29	117.32	110.09	113.33	111.66	113.47	109.72	113.15	111.59	108.94	114.93	113.53	113.25	114.51	114.46	112.7	111.49	111.1
103.05	103.46	107.49	107.54	109.79	103.36	109.16	106.24	102.81	104.52	103.64	108.08	107.13	104.83	106.58	107.32	104.38	107.29	110.31	106.99	108.2	104.87	102.23	108.46	103.83	103.82	108.15	107.87	107.93	107.87	109.8	108.93	107.42	103.5	108.06	103.71	108.04	102.5	101.59	105.16	106.37	107.61	105.74	108.69	107.62	106.59	101.39	105.28	107.74	106.13
108.5	114.86	113.04	108.65	114.3	108.24	110.33	108.63	110.94	117.12	110.77	110.93	111.31	108.83	111.49	109.57	113.5	108.51	114.36	108.65	109.89	111.52	112.36	109.89	110.91	109.44	106.63	114.8	108.42	113.31	111.56	116.31	111.77	110.99	111.94	109.84	115.02	113.82	112.33	110	109.96	113.56	109.59	110.86	115.12	108.95	111.69	112.34	113.59	114.41
105.15	103.28	106.93	108.31	107.34	105	108.25	106.08	107.4	110.97	101.58	105.08	106.12	104.79	105.87	107.11	106.96	105.53	109.57	102.2	105.94	102.03	106.15	109.03	107.22	104.84	104.24	103.59	102.47	104.92	103.85	106.95	103.46	102.79	107.64	108.88	104.47	106.1	104.05	103.89	104.91	103.61	105.65	102.08	108.09	101.7	106.49	105.53	104.96	109.66
109.31	107.48	113.25	114.2	110.32	112.66	107.92	113.72	109.42	113.75	107.32	115.23	108.07	112.1	108.79	111.53	105.88	113.43	111.6	108.61	112.43	110.69	108.6	110.67	110.08	107.36	112.23	111.28	112.08	111.62	110.69	113.75	108.33	109.08	114.68	111.15	111.16	113.23	108.36	105.59	108.94	112.13	112.61	111.68	112.36	107.3	109.9	116	108.69	112.91
103.39	104.56	105.98	103.89	103.91	99.172	104.72	106.06	108.82	106.47	108.53	109.83	102.89	104.49	107.06	107.2	105.13	105.17	104.94	111.12	102.04	104.56	104.15	104.76	100.05	106.54	106.3	106.31	103.63	109.46	105.26	102.09	109.53	105.98	105.29	101.16	102.38	105.25	105.5	108.9	107.93	107.5	106.11	104.38	105.33	105.35	108.14	105.39	109.44	102.59
100.74	101.28	101.04	99.612	100.31	101.61	96.173	95.229	99.844	101.58	98.308	98.178	101.41	102.11	100.83	100.83	99.597	95.255	99.041	98.099	98.866	100.31	98.102	98.285	99.704	99.413	98.639	97.171	97.173	96.651	103.19	100.88	103.08	100.27	99.715	97.647	99.579	101.75	97.383	97.812	95.062	100.33	102	99.401	99.757	101.22	97.635	98.076	104.11	98.573
103.58	103.96	106.8	101.01	104.09	100.47	103.45	103.44	105.28	109.26	103.99	99.518	106.74	103.67	106.69	106.36	104.46	103.87	103.2	103.47	103.67	102.8	104.46	104.77	100.46	106.42	106.43	102.99	108.32	104.89	102.77	102.53	105.13	103.13	104.4	103.79	101.45	103.12	107.54	102.67	106	103.41	101.4	103.8	107.35	100.64	103.55	100.23	102.17	105.55
112.23	112.79	108.93	112.91	108.83	111.08	111.77	114.11	107.94	114.89	113.63	112.65	110.83	116.46	110.4	115.93	111.79	110.33	112.68	113.56	111.53	112.46	111.78	113.42	112.64	113.32	111.66	115.55	112.87	107.71	106.97	109.87	111.33	115.59	108.63	109.19	108.97	113.3	113.08	112.22	112.06	113.11	111.02	110.86	112.25	110.63	109.68	111.9	111.91	111.47
104.67	102.22	101.22	100.66	99.535	99.309	101.33	104.38	101.67	98.012	103.13	107.69	99.277	101.63	98.726	101.82	100.23	98.053	101.96	103.1	98.514	103.09	101.94	100.69	98.834	101.42	96.333	103.58	98.846	102.32	100.96	105.74	99.979	103	101.21	100.18	101.95	100.65	99.921	99.906	99.367	101.64	104.4	100.37	105.7	99.893	100.47	103.87	97.1	102.23
112.77	112.03	112.66	109.73	114.31	112.86	108.99	111.29	116.34	111.13	113.26	108.63	113.91	113.6	114.15	113.78	112.1	113.83	108.93	109.99	111.68	109.88	113.07	113.03	107.32	114.34	111.59	112.98	112.12	112.44	110.49	115.98	110.95	114.84	114.03	109.81	107.09	113.8	115.86	109.17	116.6	114.68	114.4	111.78	114.65	109.37	111.96	114.21	110.61	116.01
108.66	106	105.98	107.12	101.12	108.53	106.71	106.73	107.99	108.87	109.1	101.36	107.42	106.12	106.87	104	109.45	102.75	104.48	107.08	102.48	103.89	106.24	102.88	106.99	105.39	111.45	108.47	104.01	106.13	105.78	99.813	105.21	110.85	106.58	104.49	111.45	107.69	106.33	105.75	102.63	104.19	108.06	108.06	108.78	101.28	110.42	103.24	103.86	105.69
107.93	108.26	111.78	111.85	111.96	110.73	113.1	110.31	109.78	108.99	115.68	106.17	105.5	109.7	110.46	109.9	113.86	107.4	115.38	111.51	108.92	109.75	109.35	111.89	108.57	107.76	107.67	107.27	103.66	115.34	111.26	107.46	108.65	107.89	110.85	109.09	110.01	113.66	105.91	110.24	108.05	111.58	106.62	110.52	105.82	114.84	108.84	110.19	110.14	112.34
112.86	107.83	112.03	110.9	114.45	112.36	118.59	112.73	111.27	109.98	112.8	114.08	109.71	111.17	112.41	111.45	115.5	112.94	110.46	112.4	110.49	109.48	111.23	111.87	111.69	110.78	110.86	108.31	114.42	111.03	114.4	110.49	112.97	118.31	114.56	115.06	113.74	109.75	113.84	107	104.51	113.3	110.72	112.9	113.46	111.96	110.25	112.47	112.06	110.44
98.366	97.64	99.992	98.491	103.67	98.891	98.102	100.62	103.93	98.942	99.718	99.329	100.17	98.741	101.77	99.624	101.41	105.63	101.79	98.585	99.461	96.713	99.981	97.719	101.63	99.567	100.09	102.22	99.468	100.35	100.74	98.196	99.067	105.91	95.816	95.701	100.35	101.78	99.822	100.83	98.078	99.888	96.483	103.33	104.75	100.53	100.12	97.872	100.45	96.83
109.75	108.53	111.57	111.31	113.55	109.87	113.14	109.29	104.96	112.66	111.42	110.44	108.81	109.17	115.32	109.39	109.46	113.46	111.67	108.33	109.88	110.37	110.31	111.43	114.35	115.01	112.71	113.4	110.62	112.34	111.52	110.16	112.69	111.56	111.44	107.87	115.36	110.36	108.3	114.39	112.47	113.22	115.8	113.68	112.96	110.57	110.5	110.66	113.65	109.96
110.24	103.76	104.33	107.26	109.32	108.78	107.77	107.02	111.68	108.35	105.93	104.82	106.58	105.8	107.19	102.77	103.33	104.79	107.39	106.09	102.15	107.1	105.12	104.87	109.86	108.5	107.13	109.11	103.39	109.1	103.95	104.67	105.61	105.28	108.08	103.17	104	103.3	105.58	107.93	111.36	106.75	106.85	106	106.69	109.6	110.36	107.12	103.73	102.41
101.45	106.32	109.53	107.11	112.03	105.14	105.18	110.92	108.4	105.74	108.62	108.12	103.19	104.67	106.31	107.32	103.72	104.22	105.11	104.69	105.66	105.64	106.93	107.89	109.34	107.16	102.93	106.76	104.45	106.84	106.28	107.15	107.75	111.15	105.43	106.74	107.2	111.15	104.19	108.02	105.57	106.74	103.75	104.59	106.18	104.59	106.58	105.66	103.22	104
105.12	107.92	106.65	104.02	107.96	108.22	105.76	104.89	105.74	106.44	107.78	105.95	103.07	105.77	106.19	107.8	107.55	106.02	105.06	110.23	102.59	106.02	106.41	106.84	108.81	103.6	106.76	107.35	105.64	110.07	102.71	108.3	107.3	105.45	107.46	106.62	105.75	98.991	110.01	103.45	102.35	104.98	106.52	105.93	102.45	105.79	109.43	107.44	100.97	106.57
99.158	106.83	102.7	108.04	99.362	102.91	107.06	105	107.13	105.48	101.9	106.09	106.4	104.79	104.6	104.61	99.602	106.97	105.98	101.64	98.749	104.23	103.85	105.81	104.87	102.65	104.74	102.82	106.2	103.3	103.02	103.94	105.82	103.74	104.48	106.07	99.522	106.1	107.59	104.83	103.33	108.02	100.92	104.1	102.35	103.54	107.67	100.83	104.8	100.1
112.33	118.13	105.56	116.27	112.11	113.01	115.66	110.06	113.22	113.07	107.19	113.26	115.24	110.58	111.02	112.1	108.19	111.57	113.96	112.71	112.09	115.17	113.27	113.23	111.7	114.56	107.98	111.25	116.51	112.71	111.63	114.71	108.93	109.68	111.52	113.52	112.79	112.89	115.64	117.17	109.87	115.39	109.52	114.09	113.66	114.26	113.46	111.28	111.96	110.25
109.23	106.92	105.84	106.22	106.36	107.72	103.08	100.03	101.74	109.46	103.34	103.43	106.88	104.65	106.2	107.74	104.83	104.26	104.23	105.02	104.6	104.75	105.81	108.04	104.54	104.44	104.42	106.11	107.03	104.86	104.77	105.38	102.32	103.58	105.91	102.81	101.25	104.63	105.06	107.78	103.5	104.39	105.44	104.27	107.67	107.88	103.56	108.04	106.14	110.58
98.521	99.277	101.95	101.79	102.21	102.02	102.14	105.32	100.68	99.394	99.147	100.6	101.99	98.386	107.06	103.45	102.09	98.61	101.5	103.24	99.227	100.59	101.85	99.875	103.4	102	105.3	101.06	102.68	104.89	98.492	101.99	95.99	104.92	101.59	97.891	102.57	103.06	97.665	94.86	99.649	101.79	97.269	104.85	97.327	100.17	103.02	101.23	100.19	100.1
108.82	111.35	106.41	105.2	108.9	109.18	109.44	108.37	106.88	109.95	102.8	104.5	108.23	110.12	110.1	107.67	109.82	107.1	105	105.55	104.75	106.98	103.94	107.78	106.72	105.77	106.48	111.6	104.62	103.9	104.74	104.91	109.96	111.5	107.67	107.84	110.67	109.48	111.21	102.23	106.69	106.59	104.07	106.49	104.39	104	104.48	110.14	104.27	102.36
106.54	105.52	103.89	102.35	104.92	102.97	103.63	106.39	103.94	106.94	107.84	107.94	107.03	106.77	105.86	104.7	107.63	104.35	105.57	105.89	102.79	106.08	104.05	104.48	106.28	103.25	104.74	106.29	104.26	103.46	101.95	106.36	103.82	105.2	108.08	102.4	106.66	111.46	106.67	109.27	104.28	105.07	107.31	104.43	106.51	102.18	108.25	107.31	102.15	99.765
115.84	111.65	112.52	111.77	111.97	112.15	115.19	111.15	107.32	111.1	115.19	109.16	114.32	108.14	116.73	112.12	112.18	110.55	112.45	112.72	104.96	108.97	117.92	114.74	110.94	112.52	116.09	107.05	112.21	114.48	110.7	110.42	114.83	114.51	112.48	110.05	109.33	108.8	113.28	111.75	113.17	110.25	111.96	107.4	112.05	110.72	117.54	112.51	113.07	113.25
98.345	95.56	100.88	93.652	100.41	99.269	97.628	98.721	99.931	102.55	99.82	100.77	100.64	103.86	103.59	96.161	99.455	100.57	95.449	98.387	97.332	99.352	99.467	98.693	99.667	99.333	99.455	99.898	101.27	98.087	102.6	98.912	96.318	101.28	99.78	96.917	102.09	102.95	100.41	99.781	98.756	97.309	104.09	101.47	96.33	100.27	103.26	98.182	98.505	95.952
105.56	103.21	106.8	105.45	104.35	103.79	105.38	103.68	103.75	101.82	104.71	102.79	105.68	104.46	103.76	105.08	104.72	104.82	104.19	101.73	106.33	104.56	98.495	102.66	103.65	107.13	103.02	102.43	107.84	105.26	106.01	102.28	102.02	104.34	104.57	102.23	102.85	105.74	105.29	103.61	102.3	103.02	105.35	102.37	105.33	108.21	101.09	104.08	105.61	103.74
106.99	106.67	103.68	108.34	103.17	103.54	110.64	104.94	105	109.37	101.09	103.71	107.2	106.93	105	101.88	108.99	110.11	107.63	108.46	104.42	108	104.45	105.16	107.96	110.05	104.71	104.42	104.7	106.44	108.31	107.34	108.58	106.58	102.59	106.27	107.73	103.78	105.15	104.3	106.22	107.41	109.26	105.63	103.75	106.99	106.68	107.34	103.84	104.8
101.07	103.87	99.526	100.5	100.31	97.987	97.683	101.45	94.959	101.32	100.04	96.062	100.31	98.777	101	99.889	105.77	102.43	95.967	94.597	104.34	93.945	100.38	102.76	98.566	99.881	101.99	98.243	100.68	96.633	101.85	95.834	99.695	101.07	96.14	97.82	99.506	104.65	101.33	100.76	102.84	101.66	93.759	100.61	98.328	99.66	105.65	98.803	102.14	101.47
101.41	99.91	98.29	100.53	104.21	98.902	99.267	97.7	100.66	100.89	100.74	99.188	100.95	101.63	98.5	99.994	101.24	99.374	101.87	97.807	103.87	100.81	99.987	102.47	101.61	97.122	98.61	99.273	101.63	100.01	100.14	96.862	100.18	102.58	97.871	94.135	101.13	97.655	102.31	102.57	99.78	104.94	102.78	95.375	99.193	103.22	100.56	97.918	103.36	101.1
103.41	109.41	108.33	105.47	106.93	108.38	105.33	105.89	106.45	109.71	107.62	107.39	106.65	108.26	104.15	108.72	106.41	103.64	105.28	105.55	104.85	105.02	101.81	104.06	109.03	101.99	102.13	101.08	107.91	103.8	103.23	102.25	104.61	106.95	108.52	109.22	104.88	110.26	111.34	108.56	108.3	108.65	111.31	107.77	106.18	104.12	106.35	106.3	108.59	108.31
104.37	109.05	103.49	102.41	107.25	107.28	101.26	101.41	108.63	100.38	104.33	104.35	105.97	105.82	107.62	112.29	102.63	104.06	106.33	106.63	106.75	102.33	109.98	108.24	105.19	103.2	107.08	110.77	107.79	103.97	105.71	103.72	104.72	103.38	104.38	106.49	107.3	106.05	104.22	105.07	105.08	104.82	104.24	104.6	102.6	108.42	103.2	100.78	103.7	107.63
104.82	106.36	106.58	107.25	104.71	104.82	104.09	109.67	106.43	109.25	104.44	109.38	105.1	106.41	106.91	106.11	107.64	106.46	102.28	106.92	104.44	108.62	103.81	106.74	104.65	107.64	106.26	111.09	108.18	105.24	108.4	101.9	107.22	107.72	107.48	104.96	106.88	106.77	106.99	108.57	108.81	109.78	107.41	103.75	105.81	108.18	103.05	106.3	106.93	103.92
109.92	108.34	105.7	107.72	105.54	106.95	109.96	104.61	102.26	106.52	103.25	100.46	108.62	104.96	108.16	106.34	105.52	108.22	106.26	104.61	109.64	106.01	103.54	105.72	105.85	101.79	101.32	108.65	109.28	103.62	106.3	104.47	102.93	105.94	105.13	107.37	111.4	107.5	104.37	106.38	108.04	107.48	102.98	106.54	104.98	103.73	108.05	103.51	106.39	101.49
105.43	114.52	110.17	108.62	113.7	104.55	110.24	113.27	112.6	110.54	109.52	111.43	107.4	111.51	109.6	110.76	111.87	113.19	116.12	113.2	111.69	110.23	110.15	110.72	112.97	113.43	109.73	113.93	112.56	111.65	110.51	109.86	111.49	113.74	111.89	111.32	110.42	113.36	111.94	112.37	115.49	106.76	110.55	112.94	108.97	113.12	110.1	110.74	109.38	109.56
104.59	102.23	100.23	103.32	98.76	103.96	98.837	102.9	98.724	100.75	104.12	95.772	98.591	99.173	98.348	98.576	101.41	103.71	102.22	99.255	96.009	99.725	101.79	98.803	93.754	105.1	102.98	99.187	99.004	97.265	101.75	100.73	100.22	101.82	99.522	100.43	98.897	100.34	103.01	96.536	102.46	98.192	101.22	101.4	98.582	103.04	101.23	100.21	96.154	100.3
111.93	109.4	112.08	110.44	109.5	110.18	115.52	107.79	106.99	107.89	104.08	109.65	111.71	112.37	107.2	110.95	112.94	110.07	108.63	111.04	109.85	109.76	109.1	107.97	107.78	113.52	106.99	112.29	109.93	110.74	108.47	111.51	111.84	109.6	108.02	111.76	110.77	107.39	110.36	106.26	111.18	110.46	106.88	108.16	109.86	112.47	112.41	111.77	105.29	110.53
109.56	110.34	108.53	110.42	113.88	112.67	111.85	106.74	111.78	109.49	111.03	115.05	109.44	110.59	113.79	108.38	113.35	109.18	109.99	113.79	109.24	110.03	109.14	111.59	110.41	111.5	109.27	107.24	107.66	112.12	109.16	113.32	108.69	108.57	110.56	106.29	108.97	110.08	114.86	116.13	108.63	116.75	106.41	111.88	110.54	108.77	105.95	106.01	110.26	114.45
109.93	107.1	103.52	104.69	110.68	108.32	108.79	102.3	103.16	105.8	106.47	107.7	107.81	107.95	109.46	111.35	104.13	106.83	105.01	106.69	109.1	108.27	105.07	106.85	107.18	107.39	105.27	107.18	105.54	107	103.68	106.1	105.22	109.78	107.38	107.44	108.32	106.2	107.74	114.27	107.5	110.9	108.88	105.36	107.02	108.87	108.79	107.59	107.55	107.99
105.07	101.92	105.61	100.68	103.9	107.02	101.75	105.33	105.6	105.24	101.93	106.27	105	105.91	104.46	106.78	105.18	104.41	107.75	104.07	102.98	105.16	102.39	109.73	106.35	107.12	107.27	105.74	107.25	107.3	106.74	104.98	103.48	106.5	108.84	103.25	105.6	101.48	105.12	103.45	104.28	105.64	103.47	108.51	106.45	108.54	102.27	104.26	106.34	104.21
106.69	105.43	107.2	109.89	109.3	108.61	101.97	103.79	104.87	110.32	101.53	109.82	107.46	105.9	105.9	109.08	104.02	110.55	107.84	103.1	112.5	105.86	105.75	108.42	102.99	110.76	106.84	111.45	105.3	105.38	108.13	103.43	104.21	108.78	104.56	107.44	109.88	98.583	106.69	106.09	108.63	105.25	104.47	105.19	103.63	104.32	105.67	107.56	104.42	111.17
103.35	108.73	106.18	103.82	106.58	99.149	103.41	100.24	103.14	105.16	104.28	109.03	108.92	108.54	102.34	97.891	105.03	99.889	103.55	105.34	106.24	100.59	103.26	105.09	101.63	104.64	105.72	104.24	107.17	97.124	104.45	102.85	102.26	104.06	102.17	100.75	99.9	102.83	101.74	102.96	99.942	100.64	104.14	105.29	107.21	106.15	104.77	100.49	100.45	103.71
106.68	104.77	102.3	105.68	103.22	103.7	106.97	101.87	108.99	103.76	107.56	108.18	109.63	104.16	105.21	106.73	106.27	103.28	107.33	104.24	105.97	104.68	101.53	105.69	101.28	103.73	101.61	104.31	104.83	104.36	103.75	104.46	105.61	103.54	105.9	104	107.25	103.42	101.95	103.12	104.16	104.72	106.07	103.22	104.73	108.01	102.17	106.17	107.88	104.24
106.59	103.56	103.1	105.33	104.53	105.22	106.38	106.26	100.09	106.16	101.19	108.46	104.6	101.3	109.81	104.7	100.93	102.2	107.13	104.66	102.18	102.57	105.19	108.01	97.331	107.06	103.63	103.75	101.79	102.19	103.45	104.43	104.42	107.25	107	100.53	107.26	106.29	104.9	102.02	103.6	102.55	104.23	104.65	102.08	102.99	104.34	106.35	104.28	108.22
99.177	108.34	104.3	107.89	108.29	106.61	107.5	101.46	109.33	112.6	106.75	108.58	108.67	104.04	101.72	104.79	106.8	107.41	105.92	107.53	101.11	109.36	106.78	111.18	105.56	108.59	106.75	104.53	104.73	103.28	101.55	107.96	106.95	106.19	102.19	105.22	106.16	105.84	101.49	107.06	102.56	109.09	101.35	110.46	108.8	103.91	105.79	107.37	108.84	107.24
99.804	101.66	101.95	96.28	101.46	96.477	104.07	99.196	99.497	95.268	105.98	96.38	100.65	101.31	105.2	98.763	99.812	103.46	97.372	95.81	95.829	100.22	101.54	100.51	98.514	99.719	102.08	99.222	100.59	101.66	101.32	99.33	98.479	103.64	99.31	99.735	100.07	99.629	102.87	101.35	101.62	98.412	102.92	101.69	99.695	102.32	98.681	102.51	100.96	98.203
111.51	107.45	111.51	115.46	119.68	111.51	115.63	114.89	113.87	115.46	112.78	113.01	114.58	114.33	112.58	113.98	110.89	110.82	114.47	115.46	115.32	115.9	110.27	111.57	107.89	118.68	112.16	112.18	112.94	112.36	111.09	109.2	110.96	112.57	114.96	114.03	117.19	113.16	113.28	111.8	112.42	109.77	114.05	114.29	112.11	115.21	112.86	109.24	113.54	113.91
102.54	107.94	108.31	103.78	107.72	109.12	102.77	109.92	107.49	106.26	102.9	106.73	108.13	106.02	105.21	101.75	106.97	104.42	108.86	105.43	107.7	105.11	102.18	106.92	104.87	105.52	110.44	108.44	103.61	109.16	104.1	106.01	100.88	105.36	104.23	104.95	99.203	108.75	106.47	114.29	110.52	106.56	105.95	104.43	107.49	106.29	108.73	111	105.47	103.45
110.25	105.57	108.1	104.85	108.3	106.33	106.52	104.23	104.3	110.73	109.24	102.61	103.87	103.06	107.49	104.36	109.26	100.07	104.99	105.72	106.67	104.62	106.47	106.31	104.18	102.37	107.58	106.29	105.29	111.69	104.5	105.92	107.1	104.65	107	107.67	108.47	110.86	105.29	106.14	103.57	107.41	105.4	103.79	110.14	104.82	106.46	104.61	103.22	109.16
107.73	110.83	110.63	112.29	111.86	113.39	111.48	110.94	111.99	112.21	104.63	112.38	109.77	107.55	109.8	111.06	109.42	111.45	110.91	106.59	113.38	110.52	112.42	109.07	110.41	109.7	112.95	110.01	105.72	112.12	109.54	108.58	108.36	114.14	108.6	109.99	108.64	108.43	113.73	111.95	110.04	108.71	108.26	108.56	113.68	105.11	110.88	108.63	107.2	109.28
98.039	102.57	101.29	100.01	100.04	95.935	97.998	99.64	104.18	101.67	103.31	100.3	103.2	98.826	101.93	102.56	98.982	98.727	100.91	101.51	102.09	99.064	99.456	104.44	101.83	94.615	101.42	100.91	100.77	99.616	99.619	105.4	96.455	97.998	100.02	102.62	101.86	98.944	100.72	104.2	98.109	102.69	98.54	101.02	102.31	100.53	103.07	98.693	96.419	99.579
101.2	105.17	106.31	105.8	107.78	105.02	103.61	104.66	103.85	106.37	107.16	108.25	106.97	106.7	102.8	106.71	106.51	107.48	104.78	103.64	107.6	104.44	104.36	105.44	110.32	102.61	104.38	105.33	105.55	107.71	109.82	108.59	102.24	106.96	102.96	105.46	107.95	105.94	103.69	106.09	105.51	105.04	106.12	108.65	102.73	108.97	108.3	108.85	103.26	106.2
110.68	113.27	109.9	110.99	111.84	109.66	107.51	109.64	116.54	116.35	110.92	109.93	112.61	109.9	112.64	112.43	111.98	117.03	108.87	106.8	114.68	109.39	108.89	109.53	111.94	111.41	113.23	111.25	113.03	112.1	119.04	111.42	111.06	113.45	111.56	111.15	115.97	111.87	108.28	111.5	111	110.78	110.65	112.23	111.77	113.36	111.42	109.63	115.69	112.79
105.03	103.61	102.19	101.6	102.69	106.66	105.63	99.985	110.27	103.43	105	105.55	105.62	102.4	106.13	105.55	102.97	107.07	103.48	105.02	110.14	107.86	105.04	103.52	105.72	106.43	104.76	101.01	103.18	110.15	104.61	105.19	106.63	102.25	102.57	105.8	108.06	105.29	100.86	105.75	104.32	103.36	105.5	103.38	107.92	107.63	104.24	105.52	106.65	104.59
113.38	113.81	113.91	115.51	112.78	106.53	114.44	116.27	112.6	114.53	110.81	112.89	114.99	112	110.95	114.06	114.22	107.06	110.9	112.57	111.86	114.08	112.43	111.91	113.54	110.07	116.41	115.23	114	107.5	111.55	115.4	107.3	109.99	111.95	112.47	117.53	110.57	112.93	111.57	112.52	109.52	113.29	108.54	113.24	115.52	113.52	108.26	117.11	112.04
109.43	110.86	106.37	111.87	109.19	113.49	102.74	108.94	109.21	107.37	111.11	111.33	106.49	115.53	107.55	111.79	112.14	113.62	110	110.58	111.35	110.07	106.9	110.46	109.77	106.84	113.39	113.11	115.19	113.27	113.01	108.42	110.09	109.78	110.24	109.33	111.34	106.54	109.32	111.49	110.22	111.24	111.97	108.84	110.79	103.65	108.56	110.43	111.75	112.44
105.68	106.27	107.15	105.87	104.99	105.64	110.21	106.11	104.62	104.43	106.92	103.83	105.09	108.54	104.35	109.14	108.76	105.15	105.88	105.36	108.11	99.595	108.07	108.19	106.14	108.49	107.93	105.25	104.38	105.93	105.36	108.06	104.19	106.39	107.32	105.4	105.5	104.78	104.07	111.33	104.15	103.83	109.8	106.11	106.75	108.01	103.6	105.01	102.49	103.32
101.58	101.47	103.58	100.29	102.48	101.32	100.47	101.11	99.074	100.89	97.687	92.714	100.43	100.52	101.3	99.325	102.74	96.608	95.852	100.07	102.35	105.59	102.71	97.541	97.729	98.654	98.302	98.76	102.12	103.24	98.372	97.7	97.919	101.09	100.46	102.68	100.62	102.84	100.42	100.71	101.37	94.879	102.36	98.269	101	100.14	100.06	104.19	98.589	102.02
108.77	105.78	107.22	107.51	104.01	105.01	108	104.96	105.36	106.92	107.91	103.19	107.13	109.66	108.55	103.34	104.98	108.02	110.86	102.81	106.31	106.78	106.64	112.17	106.5	103.29	110.28	105.33	110.54	106.31	106.5	107.48	108.03	106.28	104.41	108.27	111.34	110.99	110.22	108.71	111.75	106.65	103.58	109.11	108.52	104.72	104.36	105.75	105.02	105.24
108.34	107.04	105.45	103.74	107.27	108.24	110.22	102.08	106.38	104.75	107.39	106.37	105.54	106.55	107.75	110.85	106.33	106.66	108.27	103.13	106.98	108.24	108.52	103.95	106.22	107.33	107.39	105.92	110.59	106.63	106.06	107.49	105.22	107.68	104.2	105.38	101.91	101.82	100.66	108.24	105.35	102.78	107.11	107.12	105.48	106.65	104.44	107	109.34	103.97
114.98	117.42	115.74	114.11	114.85	114.64	113.29	109.69	106.64	114.48	113.56	110.58	112.81	116.96	111.45	111.8	112.9	114.56	113.33	108.83	110.93	108.03	112.48	113.05	110.39	113.29	112.13	108.09	110.85	113.15	105.59	108.18	111.6	110.16	109.97	110.79	112.54	105.27	109.07	112.52	110.5	111.41	111.04	113.04	114.04	112.99	113.84	111.84	116.14	109.84
105.03	105.92	107.11	104.03	106.74	100.46	110.22	111.72	105.9	109.27	107.07	107.57	104.01	106.02	103.12	103.3	106.28	104.18	104.14	106.06	106.24	110.79	107.5	105.36	110.91	107.1	102.62	108.84	107.02	102.97	109.51	104.69	108.87	108.39	112.77	108.4	108.1	108.5	102.26	108.98	107.3	107.08	108.31	110.58	104.95	104.8	106.05	104.13	106.38	108.39
101.73	100.19	99.441	102.95	104.99	99.921	99.205	97.7	101.21	97.476	96.813	98.323	102.55	99.599	98.748	100.03	99.951	98.662	100.23	101.2	99.92	100.83	100.86	99.738	97.738	103.06	100.06	100.74	96.502	95.028	96.989	97.846	96.476	101.23	99.699	95.606	95.675	103.6	100.61	101.76	102.38	94.809	99.806	100.76	98.157	99.325	98.403	98.132	100.29	101.33
102.41	105.36	104.77	103.31	108.12	107.7	105.74	106.89	104.47	107.27	103.62	105.21	106.42	105.79	106.31	105.15	103.35	105.71	105.69	106.43	105.72	103.73	106.94	102.89	107.34	100.64	109.11	106.95	102.97	105.52	106.14	111.58	102.56	104.9	108.16	101.88	106.13	104.07	107.54	107.4	103.42	104.63	109.12	100.95	107.32	102.45	102.83	107.01	106.06	108.92
103.95	94.669	97.439	100.61	102.75	101.26	99.567	96.51	100.4	97.5	105.18	101.68	100.5	97.473	102.43	96.672	97.237	98.196	98.181	97.115	102.27	98.019	102.57	96.207	100.44	97.207	96.558	100.23	96.563	99.174	95.542	100.03	100.22	97.541	99.635	100.48	103.03	100.11	94.572	95.267	99.663	100.69	100.42	99.679	96.243	102.35	99.935	101.82	100.59	96.841
104.72	112.07	104.45	106.69	103.32	107.95	103.82	109.68	105.38	100.27	104.06	104.1	105.04	107.38	101.5	107.35	104.9	105.26	109.17	105.53	104.79	110.81	106.54	102.7	109.2	106.86	107.31	101.95	107.62	107.79	102.41	103.65	104.64	105.7	99.149	100.23	103.84	104.4	107.43	104.78	109.21	106.68	102.04	108.43	105.62	104.18	101.63	102.84	102.85	99.926
104.54	108.75	104.24	102.71	105.14	105.69	102.4	101.96	107.39	104.73	103.54	104.46	106.24	102.15	107.15	105.8	103.6	105.87	102.95	100.49	110.26	104.3	106.27	100.87	106.02	104.6	103.55	103.03	105.88	105.11	105.28	102.28	107.34	105.36	105.97	105.77	103.54	106.17	106.95	104.38	107.48	103.69	101.31	103.57	103.44	106.32	103.65	109.03	107.44	105.28
110.61	109.84	115.97	114.47	108.81	113.11	110.56	109.86	114.28	113.67	114.08	107.52	117.07	109.23	112.64	116.79	116.27	114.42	110.96	108.47	112.89	113.28	110.34	114.07	109.94	112.33	107.14	115.6	113.06	112.62	114.19	110.92	112.09	115.28	113.63	113.83	111.56	113.18	116.61	115.16	111.57	108.58	114.95	112.47	115.4	112.12	116.88	116.01	113.39	112.49
109.21	108.4	114.39	114.08	112.78	110	112.59	111.59	112.61	113.08	112.25	111.13	115.14	110.76	110.63	110.62	112.45	112.04	112.44	116.72	113.25	115.54	110.43	116.15	110.03	110.37	113.29	108.9	114	107.29	115.79	117.63	118.88	117.11	108.69	112.49	109.87	113.65	112.11	113.32	111.37	112.81	108.44	112.65	109.12	110.97	112.69	108.43	109.52	110.47
101.95	104.57	102.36	105.45	108.3	104.71	105.63	106.08	106.18	106.46	101.2	102.8	105.78	104.25	104.45	107.23	104.32	108.32	106.14	106.09	108.27	104.64	103.62	103.56	105.99	102.81	103.78	108.47	100.74	106	102.67	105.5	102.96	106.33	106.7	103.01	103.63	100.27	106.32	106.67	102.21	104.01	106.96	104.97	103.24	104.42	102.94	101.03	106.51	105.06
107.21	108.68	100.42	105.3	109.5	107.2	105.07	108.44	104.3	102.94	106.37	106.38	101.64	104.53	101.21	103.81	103.56	109.11	103.55	104.13	108.15	105.55	112.34	104.61	105.4	108.21	101.99	106.08	101.24	104.4	106.35	106.37	106.06	103.64	110.3	103.67	104.75	102.82	105.74	105.15	105.72	103.24	104.7	106.68	107.49	107.95	107.26	103.21	105.13	109.11
119.02	117.1	116.31	117.45	119.75	118.68	116.35	121.91	114.49	116.07	117.08	117.95	116.08	121.44	119.25	117.35	117.74	118.25	119.63	111.78	116.6	119.28	113.88	118.36	118.22	119.6	116.5	116	112.96	118.07	114.65	115.24	118.84	112.73	115.51	115.58	116.61	114.46	119.66	119.43	115.13	114.5	116.31	113.48	119.99	115.9	116.99	114.33	117.88	118.27
108.31	105.96	108.22	104.1	105.4	107.23	105.79	109.86	106.08	111.59	106.8	106.39	107.9	107.73	108.46	107.04	103.86	102.54	107.38	106.84	103.18	108.86	109.16	103.82	109.59	108.51	102.64	101.51	106.08	106.16	106.46	110.04	106	105.86	105.91	107.01	105.54	101.64	105.05	106.96	105.75	99.525	108.45	105.05	103.62	107.61	106.6	105.38	106.67	110.32
103.39	108.45	105.73	101.41	108.56	107.98	111.99	104.76	102.59	108.38	107.11	106.05	101.83	103.46	107.33	105.93	103.04	107.99	102.82	107.95	105.32	108.48	102.82	107.59	105.58	106.27	108.88	103.07	103.94	105.3	104.66	107.86	101.59	106.64	108.6	104.77	104.67	106.19	107.03	108.33	100.86	103.56	103.36	107.84	104.5	103.19	101.72	107.69	106.09	103.45
118.42	114.55	116.14	117.22	115.76	119.23	119.14	118.6	120.22	112.83	118.34	117.88	117.39	116.81	117.9	115.59	120.23	116.63	114.65	117.46	119.92	116.54	118.39	119.23	118.21	121.64	117.63	110.18	116.26	118.46	118.27	121.93	121.44	120.18	116.41	118.31	117.8	116.93	118.24	119.2	118.72	120.39	115.2	118	118.54	116.7	119.54	112.84	119.37	112.18
102.87	105.07	106.56	100.06	101.91	103.99	104.11	107	108.53	103.35	103.91	104.77	101.68	102.27	103.2	104.58	105.87	101.76	105.34	105.03	107.35	103.78	105.39	105.86	106.39	106.07	100.65	108.81	99.752	106.65	100.99	104.86	104.59	105.48	107.07	104.48	108.87	105.68	105.64	103.16	104.86	103.36	101.43	105.08	103.28	104.86	104.39	103.21	108.65	107.02
105.25	106.16	108.13	107.64	102.82	102.96	109.23	106.31	104.17	105.45	103.82	109.19	103.65	111.08	111.07	110.69	104.3	108.86	109.84	106.24	107.32	108.12	109.54	104.73	103.77	105.24	108.38	104.15	110.67	101.8	107.66	107.52	106.46	102.37	105.93	108.28	110.49	108.03	106.91	111.45	106.97	108.79	113.08	108.11	106.98	111.18	104.35	105.46	102.14	105.77
113.73	111.71	108.36	108.53	112.11	109.94	111.61	109.92	112.36	107.1	113.65	111.18	103.72	109.41	111.9	111.57	112.99	111.61	111.94	108.47	111.52	117.69	112.97	108.84	114.98	108.3	114	111.74	110.91	112.57	112.86	108.27	113.65	110.76	111.58	111.26	116.91	114.04	108.89	111.85	117.19	111.22	106.25	108.91	106.86	104.86	111.76	113.29	115.27	105.27
112.8	117.98	122.14	116.87	121.01	117.57	118.43	116.26	115.29	114.44	116.96	117.16	114.22	111.83	115.98	116.83	112.32	116.12	115.64	115.75	116.77	116.3	114.83	122.61	121.29	117.6	118.79	115.43	118.45	121.92	115.61	115.56	117.82	121.42	116.48	116.88	118.19	118.39	120.6	118.89	121.34	114.91	119.8	116.99	117.31	116.12	118.79	114.16	116.25	117.03
104.74	103.42	107.09	111.11	106.59	103.76	106.31	102.04	105.1	104.75	102.58	101.34	107.89	104.19	105.58	100.03	105.47	105.38	107.03	108.32	105.01	107.06	103.63	104.29	106.04	109.84	105.21	106.33	104.58	102.74	108.4	104.06	105.84	105.52	109.06	107.54	103.09	106.35	108.53	106.37	104.59	106.33	109.84	104.14	103.09	105.29	105.98	109.36	105.09	110.36
109.57	111.4	111.51	113.32	114.91	111.53	113.05	110.24	112.78	109.46	111.33	111.88	110.47	113.43	109.59	109.15	114.68	112.84	113.16	114.22	112.5	111.69	112.17	110.34	114.68	115.3	112.58	113	112.35	114.89	110.55	108.66	114.92	109.79	117.04	109.96	111.1	110.69	115.6	110.35	113.06	114.97	111.57	111.91	108.99	108.03	110.58	106.19	108.11	109.59
105.56	107.77	105.38	105.15	106.36	106.92	102.12	107.02	107.32	112.3	107.22	103.43	104.91	107.76	100.27	104.96	102.38	106.15	106.61	108.25	109.14	106.91	107.71	98.76	105.78	106.31	103.66	108.77	105.29	107.08	107.68	103.84	110.34	108.16	107.47	109.1	102.26	106.34	107.22	102.15	110.15	108.73	102.79	105.98	108.65	108.32	109.37	108.39	102.99	106.19
103.09	108.57	104.65	108.87	108.71	108.5	108	105	103.51	103.2	109.01	111.82	107.11	111.54	104.79	108.81	103.1	113.75	104.08	108.4	107.39	104.11	103.73	104.22	110.43	105.87	105.74	110.62	101.69	102.72	106.08	107.49	106.37	110.11	103.73	105.59	107.37	106.64	105.1	102.57	108.18	109.26	110.02	106.28	105.38	106.34	106.18	106.47	107.63	110.3
111.66	110.79	109.35	114.28	106.63	113.39	111.76	111.43	110.93	109.47	114.63	108.26	112.81	105.69	113.92	115.07	114.95	113.6	112.17	109.43	109.57	112.98	106.71	114.96	113.32	112.4	108.18	112.63	115.16	110.62	108.05	110.95	112.62	115.18	111.4	110.44	111.02	114.83	115.9	114.58	115.79	111.47	109.95	109.22	113.6	111.36	110.4	113.45	110.82	112.26
101.62	97.694	101.54	102.5	103.6	104.4	106.89	101.2	104.55	108.29	99.473	106.88	100.59	103.57	107.03	105.07	107.91	102.53	102.43	105.8	102.45	106.28	105.19	98.886	100.48	107.16	97.597	104.58	104.33	101.11	102.7	104.42	101.41	105.23	106.92	103.78	104.82	101.93	99.97	107.73	101.45	107.44	101.89	108.06	103.57	106.78	103.05	104	102.53	105.3
102.29	103.84	103.46	100.64	98.383	99.57	103.29	97.54	104.56	100.29	97.839	99.787	101.76	100.1	103.39	94.564	98.113	104.25	102.54	100.27	102.47	99.148	103.79	98.706	99.686	104.37	99.926	107.17	102.14	103.07	104.06	99.379	100.36	103.92	98.405	100.64	102.62	103.11	103.17	107.09	97.612	104.35	98.115	97.584	101.64	105.82	102.46	98.122	102.05	93.252
115.09	107.52	111.94	108.75	113.75	109.65	114.39	114.22	111.91	110.64	111.25	113.31	106.9	111.9	108.72	113.01	114.44	113.17	107.98	110.18	115.88	108.19	111.22	112.93	111.18	117.85	106.88	111.22	113.53	109.62	115.07	109.69	107.44	110.93	108.65	114.24	110.99	114.05	108.57	109.51	108.94	107.72	112.45	114.17	111.05	111	111.57	113.54	110.31	116.67
105.53	107.03	106.3	105.84	109.26	102.79	102.86	103.44	106.01	104.88	103.45	112.13	107.85	108.34	107.2	107.26	104.05	105.47	104.24	101.68	109.78	111.28	104.66	109.68	100.46	107.6	106.06	113.06	106.95	107.65	110.94	106.5	110.46	108.51	109.14	110.56	105.22	108	101.25	107.81	107.07	104.52	103.88	105.6	104.36	106.74	105.75	111.6	109.35	105.67
102.79	102.95	104.05	103.29	101.61	106.51	101.78	107.65	106.4	105.94	106.35	106.57	107.48	105.1	108.39	106.66	107.41	103.19	108.41	105.97	106.56	107.35	107.26	101.36	108.56	107.18	101.64	103.07	106.35	109.84	104.93	102.87	106.77	103.3	103.73	107.8	104.82	104.35	102.97	107.7	107.53	100.18	106.29	106.53	109.85	106.57	108.78	110.16	107.04	106.03
110.85	110.95	112.49	109.34	109.21	115.56	106.34	112.53	110.46	108.94	110.32	108.57	107.95	110.67	111.65	111.9	109.13	110.46	113.05	109.38	110.86	109.61	111.67	116.33	110.51	112.64	110.13	111.05	108.52	109.43	110.47	110.07	107.36	110.53	108.84	111.82	113.69	111.14	110.78	109.67	110.9	112.55	108.9	113.33	107.05	110.11	104.85	109.25	109.25	109.81
111.46	117.05	108.48	114.2	108.98	116.37	114.9	113.93	115.7	118.14	113.89	112.7	113.82	113.33	111.92	111.62	114.71	112.74	113.33	113.65	109.54	113.62	111.72	113.04	106.83	111.17	115.26	112.3	112.51	114.37	115.06	111.5	115.71	113.82	112.36	116.44	111.62	111.7	110.21	114.1	113.6	113.91	115.08	116.12	117.65	113.44	112.02	116.53	116.69	113.56
110.98	108.76	107.11	107.74	114.8	107.08	111.42	108.31	115.26	106.69	106.99	109.66	108.54	108.75	108.09	108.57	109.56	111.31	113.61	113.94	111.49	115.39	115.13	110.45	114.11	111.11	109.58	112.17	110.32	106.41	110.48	109.62	110.68	111.41	110.32	112.14	107.49	112.67	111.88	114.57	110.88	110.98	111.57	108.47	108.89	111.7	108.48	112.71	108.86	107.97
107.99	112.59	111.3	115.09	109.85	115.06	106.07	110.38	108.11	108.98	112.42	114.97	111.31	109.8	111.87	110.75	112.18	109.67	116.21	107.22	114.34	112.89	110.95	112.82	109.3	111.2	111.77	112.88	112.4	108.06	110.62	113.74	109.98	108.25	112.76	111.02	112.42	113.57	110.49	117.3	110.65	108.43	110.3	109.87	108.77	113.15	108.97	113.29	113.16	113.8
104.56	103.99	106.92	110.01	107.34	105.94	104.22	108.68	106.85	107.87	105.16	104.57	102.97	102.69	101.97	102.93	107.46	109.65	105.74	109.23	106.66	103.12	108.54	107.68	106.05	102.57	109.21	110.02	104.07	100.85	106.83	105.12	105.5	108.26	108.37	101.82	105.67	100.47	108.17	107.95	106.92	107.98	107.84	108.14	107.46	107.35	106.01	108.29	108.52	108.63
101.69	100.73	101.32	99.702	100.85	97.63	94.112	102.71	102.86	98.006	98.453	99.994	100.74	99.714	100.15	100.89	101.73	97.593	98.096	102.21	104.65	100.78	99.396	98.357	104.41	102.92	98.85	97.43	100.06	101.21	102.34	101.18	96.837	97.542	101.04	96.842	98.254	103.24	99.662	98.692	101.71	97.775	101.3	99.854	99.835	101.15	100.43	100.18	101.77	101.1
107.3	114.09	115.14	108.67	112.89	111.75	112.07	109.1	113.48	111	110.61	112.74	111.54	108.82	110.95	110.72	108.05	109.24	110.24	108.23	111.98	111.24	113.06	113.87	112.53	109.29	109.48	105.26	115.05	109.81	109.5	111.3	114.81	105.9	108.46	109.7	109.15	112.16	111.25	113.05	113.92	109.58	113.45	110.87	111.23	107.08	111.2	110.72	114.97	110.97
105.89	106.48	104.36	104.6	111.04	104.59	105.75	109.52	107.77	105.61	105.32	104.52	105.76	104.95	103.9	109.54	103.17	105.02	105.7	107.59	110.29	104.89	99.968	107.42	106.82	107.13	103.85	107.56	108.51	103.91	104.99	109.01	105.09	110.05	106.43	107.77	107.41	107.91	104.84	110.25	109.88	107.23	104.55	108.23	106.19	103.3	107.82	105.68	112.68	108.49
99.315	100.01	104.18	100.26	101.83	104.38	98.881	101.47	103.87	97.816	102.35	98.943	104.03	102.11	100.74	97.84	103.84	96.185	102.92	96.993	102.36	103.92	102.13	105.1	101.41	95.235	98.708	103.15	102.97	94.762	96.43	101.45	102.79	101.96	98.463	95.834	104.7	98.7	103.39	95.901	98.785	97.447	95.862	97.779	98.719	100.87	99.894	104.53	101.45	99.744
116.94	107.45	110.83	114.32	112.85	108.24	112.54	111.27	111.75	113.72	106.28	111.58	116.54	110.44	111.35	116.28	114.27	112.79	115.13	112.27	109.54	112.88	111.54	117.47	112.92	109.57	117.16	113.11	112	114.63	112.32	112.31	113	115.88	109.74	112.37	110.81	110.94	111.57	114.27	111.03	108.73	115.17	109.47	107.31	112.59	112.02	112.44	111.32	116.23
115.24	108.97	116.4	109.34	112.35	114.22	111.87	112.46	111.96	113.44	112.27	114.77	110.05	115.4	113.62	109.4	118.07	111.41	110.8	116.16	115.27	113.68	112.31	109.64	110.14	112.4	121.13	112.71	110.08	114.14	111.6	113.17	110.28	110.06	109.37	114.29	109.56	110.89	110.52	111.21	116.8	111.96	107.5	109.2	110.81	112.68	109.3	109	112.64	112.61
109.27	112.7	114.3	109.97	111.92	112.74	112.07	107.48	114.88	110.26	108.82	111.04	109.11	111.63	109.99	108.61	114.4	117.03	111.67	111.61	115.82	109.84	108.24	110.79	111.89	113.72	109.23	111.14	115.31	109.66	112.55	109.43	111.33	108.05	112.95	112	112.18	112.08	113.31	110.28	113.14	110.38	111.54	111.84	111.02	114.97	107.41	116.22	112.77	111.76
106.99	110.44	112.33	109.92	110.15	110.21	108.9	106.82	106.17	110.95	108.35	110.39	108.2	108.37	110.38	110.1	113.34	110.49	114.02	109.98	110.64	107.66	108.52	111.7	112.32	106.23	109.8	112.48	105.7	106.96	111.93	109.94	110.65	105.77	112.42	110.99	109.78	108.72	112.03	108.56	107.42	111.63	109.37	113.72	106.81	108.62	109.39	112.9	111.02	114.02
111.17	115.18	115.63	114.8	112.68	110.88	110.21	115.1	111.41	110.84	113.64	112.88	111.98	113.12	115.81	112.71	109.93	111.43	114.59	112.09	113.52	117.18	111.78	117.75	108.6	113.68	109.83	115.74	117.83	108.85	110.53	111.34	109.67	109.29	114.6	108.87	114.29	110.83	110.66	112.74	110.4	112.68	113.75	110.48	110.34	108.86	110.55	107.33	113.75	112.04
107.36	103.91	103.95	101.67	105.37	103.04	108.21	106.89	103.34	106.32	105.19	100.61	110.52	105.34	106.69	104.18	104.11	103.98	101.94	101.79	103.48	106.98	102.67	106.25	102.47	105.85	104.3	104.14	100.76	101.65	109.54	104.27	109.15	102.28	105.81	104.19	112.59	106.56	98.167	104.28	108.42	103.55	105.06	98.297	102.78	105	100.47	106.4	106.06	105.25
105.82	107.57	104.89	103.01	105.69	107.11	99.006	107	107.07	108.21	105.22	107.36	100.52	107.42	107.02	101.04	104.97	103.09	104.32	103.01	108.02	100.93	107.57	106.37	102.84	105.34	107.2	106.75	106.8	107.92	103.99	106.98	105.66	104.07	104.34	106.26	110.02	109.23	108.86	105.01	100.62	107.34	106.99	103.7	108.76	102.03	105.76	105.82	103.96	104.6
106.97	109.89	115.65	106.46	114.03	110.74	110.64	114.37	110.31	109.74	113.87	111.26	111.79	111.93	112.95	109.82	115.65	107.61	111.82	108.92	111.09	116.96	111.92	110.78	112.67	108.93	109.48	108.43	110.93	107.26	112.27	111.03	111.39	115.44	118.01	110.43	112.91	116.96	110.29	110.84	112.5	113.81	115.68	113.2	110.71	107.02	108.13	112.23	111.61	114.35
99.07	99.56	97.643	99.674	106.56	102.22	103.58	97.356	102.63	102.71	102.91	100.18	106.96	100.13	100.87	96.38	100.98	101.05	100.39	100.84	100.64	99.41	103.19	98.683	99.404	98.968	101.28	101.34	99.326	99.975	100.22	98.393	105.83	100.02	103.56	99.888	102.23	101.26	104.55	101.13	100.52	99.386	104.53	97.139	100.46	97.667	100.46	100.95	97.488	96.379
99.521	96.84	96.828	100.76	100.13	100.32	100.53	97.192	102.52	100.07	98.157	100.84	97.013	96.105	96.55	100.66	99.07	98.353	96.904	101.63	99.488	100.02	96.951	98.993	101.69	102.69	101.84	102.48	95.29	101.97	98.687	98.446	98.759	99.58	101.14	92.83	101.2	99.413	100.05	102.31	98.645	101.49	100.85	98.812	98.43	97.786	98.32	97.682	102.47	104.87
110.17	112.69	115.84	111.01	106.71	109.79	114.73	113.53	116.78	111.78	116.79	112.23	114.87	111.35	109.03	112.97	112.84	115.36	110.56	112.24	113.17	116.37	108.93	112.5	116.03	119.26	111.92	112.37	111.86	109.89	108.85	112.83	114.54	110.73	112.58	111.08	111.92	111.32	112.22	112.8	104.4	111.34	110.83	106.56	116.61	112.76	113.08	111.47	111.8	110.7
111.27	111.75	109.42	111.63	107.74	108.94	111.43	110.52	114.21	116.83	115.89	106.57	107.8	109.64	110.95	109.96	115.52	108.67	116.1	111.15	113.2	109.44	113.29	116.91	115.22	119.14	110.07	108.51	113.58	110.9	113.36	110.09	107.52	115.33	108.75	114.35	107.51	106.07	112.42	114.58	106.78	116.13	112.68	111.54	113.03	112.27	114.55	110.08	104.89	109.98
107.31	105.14	105.02	102.13	111.79	108.25	106.15	105.77	109.12	108.66	109.21	110.41	106.27	110.73	108.4	109.24	108.33	104.77	105.85	108.38	108.42	106.28	105.96	106.44	108.41	105.42	111.2	104.17	109.28	110.7	107.03	106.19	107.76	105.08	108.59	106.5	100.06	106.2	103.97	106.36	113.08	106.94	105.31	106.92	108.87	107.44	103.5	104.41	100.74	107.27
106.31	111.45	110.79	117.23	109.78	113.18	113.26	113.03	112.01	115.72	114.07	112.85	112.46	115.27	112.66	114.73	111.29	117.3	108.26	113.37	113.91	111.41	110.06	110.74	112.54	110.7	113.4	106.94	106.83	114.01	111.36	112.18	112.47	112.44	112.91	112.87	112.82	110.55	116.01	114.48	112.87	113.09	115.1	110.19	107.54	115.52	107.94	108.9	113.15	114.64
113.48	112.69	108.95	113.09	109	110.33	111.86	107.83	109.99	108.85	109.85	108.48	112.86	112.1	111.35	107.07	111.66	110.31	112.98	110.35	107.19	112.64	112.31	109.75	112.43	112.27	110.4	113.9	111.83	112.39	111.42	109.89	110.29	109.49	107.8	106.51	111.22	112.17	112.8	109.09	115.94	107.94	113.81	109.36	109.82	113.93	112.28	112.35	110.25	112.74
104.88	102.57	107.97	106.88	106.43	105.03	109.02	107.65	106.86	110.36	105.1	105.87	104.47	107.83	106.32	103.9	104.11	103.68	106.45	105.8	100.82	109.3	102.92	104.74	107.4	109.3	99.206	104.71	106.91	104.64	103.03	108	104.23	109.7	105.6	111.87	101.59	102.65	105.32	105.32	107.4	104.3	108.75	105.6	106.01	101.86	108.45	108.88	97.632	104.93
109.07	111.9	112.37	110.62	111.99	111.53	106.25	113.27	109.79	116.48	113.41	111.14	111.31	108.83	114.61	111.04	108.53	111.6	110.23	110.46	113.34	113.06	112.15	113.97	110.02	116.25	110.07	113.48	107.11	111.66	110.49	107.16	111.31	109.46	113.69	113.41	109.32	112.92	112.5	109.34	117.16	111.35	115.24	112.3	110.97	112.03	109	109.1	110.77	109.53
120.5	120.87	112.68	113.44	115.38	117.59	119.56	111.63	113.32	119.14	117.89	115.85	119.13	113.1	116.17	118.19	113.86	121.43	118.32	118.49	115.64	114.66	118.37	113.14	116.71	116.4	119.06	117.15	115.82	117.94	116.63	116.59	113.16	120.57	117.71	117.25	120.27	115.34	115.18	115.54	116.95	115.03	120.03	120.13	114.1	118.26	111.93	112.97	111.72	117.28
105.36	110.03	103.53	106.64	107.9	109.19	104.3	105	99.945	108.28	102.77	101.78	105.63	105.35	102.95	103.52	102.76	102.09	107.64	105.7	102.02	101.11	106.92	99.536	105.61	107.88	104.74	106.88	108.28	102.41	100.45	106.17	104.38	102.4	107.69	106.69	103.05	104.67	104.56	105.01	101.91	102.88	104.54	106.02	112.1	102.82	105.12	105.33	105.74	105.25
110.5	98.568	107.14	108.55	104.06	106.36	103.3	108.76	105.54	105.91	108.17	107.02	106.71	104.81	100.7	100.44	110.14	105.35	105.96	102.2	108.21	105.04	103.6	104.84	100.55	106.89	108.57	110.89	105.7	102.56	104.99	105.67	106.97	108.89	102.44	103.52	108.99	104.18	105.36	107.82	104.57	105.91	108.12	102.16	105.77	107.25	111.92	107.75	107.96	106.3
104.73	106.95	104.53	103.63	107.13	110.27	108.3	106.23	103.94	109.14	101.81	102.43	106.98	106.3	105.17	105.62	106.28	98.911	105.66	108.1	104.51	107.38	104.34	108.89	103.05	102.72	103.79	106.69	105.79	106.55	102.65	107.64	106.56	103.44	105.47	105.33	107.39	105.35	107.42	104.75	106.41	102.12	107.26	106.16	105.13	106.95	102.72	104.31	107.09	103.22
105.66	102.48	107.62	104.92	108.37	107.74	110.41	104.85	108.18	107.01	109.1	105.97	108.98	108.09	106.13	108.18	107.38	109.48	105.24	102.22	104.98	107.32	103.98	108.63	106.79	106.58	106.27	102.42	107.42	105.91	101.33	101.79	103.33	107.63	107.75	105.44	109.69	105.73	103.8	101.73	101.91	104.94	103.2	101.53	104.93	105.58	108.79	110.77	104.43	108.99
98.953	96.845	98.22	101.5	98.682	100.81	103.39	96.45	101.6	97.997	100.12	100.05	96.894	98.022	103.84	102.33	102.36	98.404	99.092	103.33	98.312	97.87	99.365	102.9	104.01	103.96	100.71	99.899	103.96	100.03	99.955	103.9	100.77	103.88	105.22	95.723	102.94	99.53	100.54	98.818	100.15	102.55	99.119	102.34	101.34	99.329	100.12	98.953	101.62	102.44
113.59	115.8	111.63	108.54	116.21	113.63	109.5	111.79	112.03	113.02	115.73	106.67	115.88	113.48	112.2	105.95	108.95	113.23	111.24	110.58	106.62	112.45	112.44	111.74	116.07	109.79	115.18	113.4	112.4	113.08	115.4	108.36	111.16	112.78	112.49	108.6	111.21	108.08	109.75	113.7	108.41	110.18	117.17	117.68	109.92	111.19	114.58	108.16	111.16	115.51
109.53	112.93	106.86	110.09	110.76	115.04	109.5	109.09	110.67	111.05	107.83	111.7	113.56	113.96	110.93	109.87	113.93	108.99	110.15	115.3	111.32	109.25	110.52	117.02	110.01	111.24	111.74	110.28	112.04	110.88	111.78	110.98	108.74	113.53	106.44	111.48	111.26	113.02	111.12	107.91	108.57	111.73	109.97	112.65	113.48	113.39	113.34	110.23	114.06	112.11
107.53	108.71	108.82	101.62	105.3	108.37	104.29	104.22	106.88	105.92	103.78	107.71	108.22	102.79	107.01	106.58	106.44	103.72	105.41	107.56	104.23	109.15	112.14	110.75	107.82	99.844	106.18	106.54	107.48	105.78	109.26	105.57	110.89	108.13	105.9	105.35	108.37	107.8	108.18	101.65	106.71	109.34	105.55	109.34	114.34	107.63	103.78	105.36	105.14	109.72
105.12	108.14	108.11	107.46	103.8	108.47	108.5	101.19	101.88	105.48	106.01	105.3	104.86	107.78	105	103.31	104.05	105.36	107.36	105.74	105.35	104.35	106.41	104.05	107.09	109.3	104.51	109.08	101.15	106.13	104.82	103.59	105.12	104.85	108.41	109.21	109.6	107.36	109.66	109.94	103.72	102.4	105.52	110.33	106.12	104.12	110.46	107.36	107.94	104.53
111.18	106.23	114.94	109.51	107.06	111.11	108.49	109.35	114.85	107.17	111.9	109.97	108.59	104.39	109.95	111.48	111.94	111.23	111.12	111.35	108.58	109.12	111.77	112.9	106.1	112.31	113.17	109.91	106.86	107.96	105.77	111.26	109.29	109.71	109.14	110.65	110.93	111.6	109.55	112.34	110.05	110.54	109.49	102.58	110.49	110.81	109.08	110.19	105.32	110.83
110.85	108.91	112.95	109.07	110.36	114.77	108.3	114.4	109.72	114.43	115.25	113.1	115.25	109.93	113.1	110.55	116.72	116.83	113.02	110.96	107.43	107.21	114.14	111.9	110.03	109.66	114.8	113.58	109.8	110.04	110.34	113.19	112.04	107.45	113.73	109.3	111.59	112.64	108.91	113.94	110.1	111.63	111.24	105.2	111.1	114.4	110.35	110.46	111.03	112.75
104.22	109.31	109.3	108.61	105.53	109.06	107.53	108.07	112.87	108.63	109.2	107.25	105.91	105.24	110.5	108.79	106.37	107.53	106.44	104.05	109.19	107.82	107.06	106.03	107.13	106.81	106.5	103.12	110.51	105.04	107.29	106.65	104	108.02	108.12	109.18	108.27	103.39	108.26	106.57	108.26	106.07	106.4	106.07	102	103.78	109.07	105.67	107.04	102.74
108.61	106.5	101.53	108.5	104.63	106.67	106.62	106.33	108.29	107.11	104.85	110.63	108.51	100.86	100.37	106.08	106.4	108.5	104.61	105.33	106.34	107.42	101.61	107.47	110.69	106.31	105.09	105.45	105.19	106.87	107.93	105.3	108.18	102.78	103.95	103.17	107.04	111.43	108.05	105.36	100.36	106.62	102.17	102.45	107.21	104.72	108.55	106.9	108.53	101.98
105.78	107.31	110.86	107.51	101.76	109.51	111.67	103.33	109.06	100.33	102.97	108.34	103.74	107.7	100.82	107.3	108.87	106.75	107.11	104.74	104.42	106.53	105.45	104	101.97	102.8	107.6	102.44	111.91	106.49	108.88	108.57	110.55	105.26	105	109.58	102.9	102.95	105.43	102.95	107.54	110.76	103.47	101.53	111.56	105.82	105.56	107.89	104.21	106.89
110.37	111.48	109.92	111.61	114.17	112.39	108.76	114.16	112.96	115.17	108.91	114.09	107.92	112.98	115.22	109.84	111.92	113.45	106.2	108.61	109.56	113.69	112.55	112.36	111.94	113.48	118.47	108.11	112.69	111.92	112.52	113.61	111.68	108.89	108.34	108.69	112.62	108.79	114.99	109.83	114.28	111.48	112.03	114.07	110.12	112.86	116.97	113.14	113.18	106.39
113.02	110.72	114.24	113.23	111.9	111.33	110.04	112.29	115.8	116.96	113.39	115.51	107.09	110.55	113.49	113.98	108.84	110.39	112.46	112.52	115.17	109.61	113.92	107.73	114.61	109.09	112.32	109.73	107.57	110.21	110.72	118.3	109.62	110.79	110.12	109.09	112.8	112.98	114.18	113.53	116.07	113.16	113.68	112.37	112.68	108.07	112.27	112.03	108.67	110.34
101.41	102.88	102.77	103.3	102.04	104.51	105.42	104.61	106.34	105.26	100.46	108.67	102.29	100.28	109.33	107.69	105.39	105.97	106.75	102.16	107.27	102.19	107.55	105.19	108.04	108.18	106.95	110.36	107.82	106.53	104.68	106.06	107.21	108.24	107.59	104.19	105.82	107.22	106.9	105.02	104.96	101.1	104.7	108.88	106.16	103.88	108.87	105.94	109.11	103.42
107.72	110.11	111.25	110.27	111.36	115.1	111.49	111.16	111.74	112.05	111.8	108.77	109.32	110.34	111.7	111.54	107.51	105.34	114.08	109.89	114.01	109.81	116.98	111.19	111.02	110.91	109.08	112.22	115.28	116.3	114.91	110.32	110.85	112.19	115.47	111.8	110.4	117.18	110.24	114.02	115.8	114.3	107.56	110.59	113.5	113.9	112.26	119.3	116.69	111.7
103.1	107.96	106.07	108.22	107.22	107.01	102.14	105.21	102.35	105.68	107.93	102.59	105.08	104.64	105.63	109.21	108.77	109.25	105.94	108.18	105	108.2	106.26	102.98	102.24	108.02	103.28	107.96	105.36	104.58	108.36	101.88	103.88	105.86	107.4	109.26	104.84	103.8	109.53	110.46	105.39	102.8	112.42	107.77	101.62	105.05	104.59	105.33	106.11	104.46
109.96	109.49	111.05	110.57	108.62	113.37	113.52	108.69	108.18	109.91	111.16	115.45	110.53	111.01	108.41	109.5	109.24	107.36	111.03	112.12	111.97	112.96	111.84	107.82	113.76	113.08	109.09	114.75	107.14	114.46	115.18	109.91	109.95	110.44	111.24	112.17	109.49	111.83	111.33	117.56	114.53	118.05	107.61	109.02	110.82	109.24	112.01	111.83	111.95	111.32
107.05	114.86	110.03	113.36	111.48	111.32	110.72	110.28	113.56	113.28	109.53	114.07	107.46	106.83	111.02	111.65	109.99	107.03	109.92	113.19	115.7	109.7	112.9	113.52	109.61	111.27	107.27	112.93	112.56	110.87	111.19	111.83	108.26	110.45	113.6	114.78	109.73	112.15	107.86	112.49	113.03	112.6	113.95	108.34	113.39	112.8	111.22	115.92	114.7	111.48
118.26	116.12	116.65	115.02	117.47	113.31	119.16	118.51	115.89	120.45	116.4	116.64	118.57	111.96	115.62	119.71	114.84	114.82	116.92	122.12	114.3	119.24	120.96	114.61	117.49	117	113.49	119.37	117.1	116.78	117.02	123.22	120.61	115.47	113.54	116.51	117.7	115.85	118.76	116.38	122.5	117.89	118.82	116.19	116.69	112.3	121.96	117.45	117.76	114.04
118.28	117.53	120.41	116.11	112.19	115.99	115.43	119.09	117.08	118.46	113.34	115.18	118.78	118.87	114.39	117.23	113.49	118.76	116.45	112.99	116.61	113.71	115.03	112.61	114.3	117.77	115.6	118.49	118.27	117.79	116.63	115.86	113.55	110.34	118.2	115.79	116.9	114.54	114.91	115.13	117.78	118.21	116.56	114.67	114.3	116.56	117	116.33	109.46	118.39
96.128	102.5	102.65	99.408	101.09	99.931	102.15	100.41	102.6	99.587	100.11	98.462	99.306	99.381	101.58	97.906	98.781	101.14	102.75	104	98.623	102.79	98.106	99.875	99.786	95.549	97.549	103.17	99.045	96.978	98.438	101.2	101.34	99.352	96.872	100.61	99.481	95.872	103.01	98.17	99.099	102.43	100.54	104.6	99.956	99.523	103.18	101.08	101.91	103.04
115.08	110.46	113.82	112.51	112.34	114.23	114.8	113.77	112.26	116.69	116.51	114.3	111.65	114.29	111.27	110.36	111.46	107.45	111.08	109.82	112.96	112	111.07	107.21	113.38	111.04	111.51	110.58	107.04	110.4	114.28	110.92	115.19	108.12	115.14	116.88	107.26	107.03	111.7	109.46	110.03	113.19	111.44	109.86	114.76	112.44	111.54	109.58	110.9	113.82
104.64	103.84	106.78	101.36	103.11	107.67	105.45	103.13	102.02	100.6	101.27	105.7	106.68	105.17	103.05	104.53	101.34	101.58	109.67	104.48	105.14	107.15	104.21	101.53	104.49	100.65	103.83	102.51	104.96	108.3	106.26	104.33	106.7	105.89	107.26	106.23	103.88	103.28	107.39	107.27	108.01	98.315	108.63	103.88	102.69	102.51	106.74	106.28	105.41	103.37
114.97	115.41	113.09	107.94	111.66	113.89	109.39	112.55	109.71	114.52	111.96	112.94	108.94	109.05	111.24	114.32	111.88	111.51	111.78	115.33	111.05	119.01	111.03	111.4	113.08	112.56	110.75	113.33	109.39	111.69	113.91	116.46	112.42	111.52	115.73	110.51	108.35	112.33	109.96	109.75	111.07	110.93	109.22	110.87	109.64	111.34	115.84	109.39	116.2	109.82
105.25	108.42	106.83	106.43	105.38	107.06	108.31	107.11	109.8	103.72	103.74	111.1	105.45	107.24	106.83	109.83	102.57	103.47	109.83	107.79	103.83	102.77	106.22	103.15	106.19	107.89	107.38	109.33	110.09	107.25	108.95	109.73	104.23	105.05	108.43	106.62	111.05	109.27	103.17	108.12	106.36	108.31	101.01	108.75	104.48	109.46	105.91	102.3	105.29	105.2
113.89	112.04	110.91	107.38	109.62	111.56	109.93	109.03	107.74	108.04	113.83	113.69	108.15	107.56	111.8	110.98	110.53	108.56	108.31	108.37	110.48	108.75	110.38	108.12	110.65	111.37	106.87	111.47	111.92	111.36	111.13	110.02	108.89	111.6	114.61	113.05	114.07	110	109.61	109.9	107.61	111.69	108.03	112.33	109.76	111.89	111.84	111.66	106.24	109.96
111.11	107.04	107.32	108.58	107.25	108.23	116.22	109.31	107.23	109.48	109.16	111.54	113.64	108.87	108.15	109.06	109.6	108.61	108.92	108.39	109.65	106.87	115.47	108.91	112.01	111.73	109.76	110.74	107.8	111.99	108.03	109.24	111.13	111.62	109.23	112.03	109.69	107.12	105.22	108.89	113.84	108.42	110.66	104.03	110.97	107.87	112.48	106.62	113.72	108.98
102.71	98.029	96.407	96.63	101.84	96.863	106.03	94.944	100.06	97.13	100.74	100.75	97.72	98.965	101.11	104.37	101.45	97.871	98.676	100.8	99.977	102.51	95.824	104.55	101.92	102.16	95.436	97.701	103.81	102.55	96.936	100.51	98.93	100.4	100.45	100.65	96.32	101.81	102.77	103.27	99.675	100.76	93.645	98.289	102.9	101.59	98.432	97.439	95.244	99.555
104.97	104.04	106.13	107.7	104.22	106.7	107.91	107.2	110.27	106.9	103.05	107.09	102.19	102.88	102.56	109.1	109.23	104.61	111.72	109.87	105.66	110.22	105.93	105.37	103.86	106.72	106.27	106.22	105.11	104.95	103.32	106.78	107	107	110.17	108.22	105.41	111.57	107.09	105.69	107.74	110.63	103.85	104.44	106.94	107.77	110.75	107.12	103.98	103.63
115.91	114.99	112.43	111.24	117.36	116.34	112.24	111.08	108.19	114.87	110.54	108.61	114.95	112.19	111.56	115.69	112.82	108.28	109.53	111.93	113.97	113.52	112.71	112.75	115.77	112.21	112.1	113.58	113.36	111.76	111.78	114.08	112.08	115.88	113.46	112.03	113.87	115.49	114.4	108.38	111.22	111.08	120.03	114.67	110.59	109.1	111.04	112.35	110.7	111.15
103.11	108.45	112.74	104.9	106.88	104.87	106.02	104.06	102.37	104.41	102.78	104.97	102.38	104.29	104.77	108.71	106.83	105.95	111.69	107.19	104.38	106.72	106.04	105.13	103.93	102.93	106.84	107.48	107.14	101.63	104.95	101.05	103.09	101.93	103.43	104.03	105.8	104.21	103.26	104.21	102.9	101.09	103.4	105.66	101.89	107.39	105.08	104.71	104.17	111.85
101.14	100.34	98.174	96.097	103.57	101.78	103.43	94.66	100.19	101.9	101.35	100.91	99.731	99.612	100.05	100.21	98.142	94.639	102.8	98.967	102.91	100.84	99.87	99.52	99.216	97.174	100.97	97.167	105.87	96.794	96.729	99.338	99.807	97.592	99.431	96.181	97.872	104.75	94.75	102.75	96.316	96.238	102.18	100.58	101.91	101.27	94.693	101.59	95.916	102.26
105.67	106.75	109.34	103.19	101.32	111.06	107.09	104.63	106.84	103.02	108.4	102.97	102.22	104.99	109.63	108.7	106.92	105.04	104.82	106.36	102.06	107.18	104.02	101.09	106.59	103.21	101.29	104.1	106.21	105.26	104.42	108.09	107.22	104.89	108.87	108.21	101.88	103.13	104.31	102.25	108.24	104.59	106.88	109.95	103.17	109.07	109.2	106.42	104.97	106.48
104.48	106.28	106.38	105.49	108.56	106.5	106.03	110.42	104.66	110.32	107.14	108.56	107.62	107.76	101.48	106.22	102.74	109.34	105.36	107.73	104.9	108.41	102.08	104.71	103.86	108.56	109.79	108.24	102.75	103.73	108.16	108.41	104.09	106.87	104.49	102.52	110.23	104.7	108.21	101.8	109.05	107.72	108.88	105.36	105.31	106.74	101.58	105.55	106.47	109.39
100.84	103.81	109.84	109.56	106.45	106.63	103.19	108.1	107.01	109.9	108.02	105.59	102.41	106.45	106.47	106.13	103.48	109.16	98.834	110.09	106.77	106.4	108.3	105.37	106.72	105.02	100.64	106.81	104.96	105.07	103.55	105.04	108.56	105.63	109.55	107.83	107.17	107.11	102.66	111.08	105.45	101.33	109.79	107.73	107.17	106.72	103.02	105.44	104.31	105.67
109.91	107.57	108.1	108.86	105.71	105.82	104.18	107.37	104.29	103.66	104.38	103.92	104.43	103.56	106.24	105.79	106.14	107.96	108.13	108.08	101.55	105.95	108.97	107.61	104.02	104.62	103.69	102.32	104.22	107.77	110.45	103.45	106.91	105.95	105.45	106.4	105.81	100.3	107.47	104.57	113.62	100.16	104.24	105.61	107.24	105.18	104.58	107.91	106.61	108.4
97.869	97.324	97.381	100.39	100.83	100.08	100.31	101.25	103.81	100.66	98.906	97.216	100.26	99.789	99.524	100.53	98.533	105.4	100.65	102.84	100.9	96.602	96.306	101.76	99.028	99.477	99.403	99.136	96.899	101.58	97.954	98.079	101.12	102.42	97.064	102.78	98.661	99.04	100.98	97.801	96.629	100.14	98.387	101.31	101.78	96.932	101.56	95.448	102.01	101.78
111.54	110.39	112.24	114.36	105.33	111.66	114.96	110.04	108.97	106.61	110.28	111.43	115.32	112.94	112.99	112.06	111.7	113.67	112.37	103.68	111.21	113.69	112.39	109.82	112.6	112.94	109.98	112.72	111.47	109.38	112.99	112.23	114.77	108.17	110.3	112.22	108	108.09	110.19	108.05	107.71	108.29	106.91	107.08	105.87	111.17	107.03	111.56	111.19	114.9
106.78	104.06	105.4	105.93	103.11	106.89	106.14	106.36	103.88	102.16	104.04	110.35	107.26	104.38	104.04	109.6	104.52	108.35	102.16	104.41	101.08	104.52	100.11	107.06	104.88	104.97	107.87	108.19	101.82	104.1	106.13	104.26	109.98	105.29	106	105.04	103.36	107.23	103.69	101.78	101.23	105.67	103.22	106.69	104.67	108	106.41	108.76	103.14	103.08
106.13	105.43	105.85	104.48	106.07	102.51	103.95	103.93	107.47	107.21	105.44	102.38	106.03	103.94	104.46	108.55	105.96	103.09	106.95	105.32	105.83	104.71	101.34	104.49	105.83	103.88	106.44	105.35	107.19	101.85	101.91	100.64	104.18	107.09	104.31	102.54	107.15	104.41	103.15	101.93	103.81	104.41	106.81	104.94	102.1	104.45	107.2	105.13	106.69	101.21
104.02	107.97	106.09	111.59	105.37	99.689	107.22	108.55	104.1	106.55	104.88	105.62	103.66	106.16	101.88	104.68	108.19	108.93	104.94	105.24	108.68	106.18	106.9	105.61	101.78	106.25	104.18	106.31	103.18	108	108.57	107.1	102.95	107.61	105.5	103.39	104.19	104.85	104.06	104.98	107.28	105.57	108.48	104.6	106.63	103.95	103.17	108.61	103.52	107.24
109.29	108.83	111.8	111.29	111.41	111.1	109.54	107.25	113.02	109.12	108.56	110.38	109.07	112.64	112.11	109.91	113.48	107.26	113.76	117.25	109.75	109.9	114.79	114.71	112.67	111.29	112.83	112.18	112.46	107.97	112.71	109.83	112.02	110.72	113.5	106.98	111.56	110.46	113.59	112.4	110.04	111.4	110.86	112.74	110.98	111.37	113.81	111.46	108.67	110.08
102.97	104.89	103.22	107.65	104.36	103.08	103.3	109.25	107.92	106.73	107.38	106.67	106.51	108.67	110.44	104.73	100.18	104.7	102.02	107.52	105.72	104.16	108.53	103.6	101.21	107.08	105.5	104.95	99.502	107.23	103.9	104.97	107.61	104.37	103.58	109.39	102.25	106.62	106.78	104.55	108.05	101.55	101.03	104.94	104.22	108.01	107.89	100.62	105.84	107.6
108.32	103.66	106.03	109.18	106.44	103.82	100.99	103.22	105.89	101.15	106.07	104.99	108.86	103.35	108.73	106.72	105.8	103.4	104.67	107.81	106.55	105.64	102.58	105.87	105.31	107.45	106.04	107.35	106.2	104.04	106.12	106.22	105.23	105.03	108.68	105.3	107.65	104.73	111.26	104.95	102.86	107.62	107.64	107.63	105.24	106.31	108.36	102.79	105.02	102.86
112.05	113.05	113.01	113.52	120.77	113.51	112.47	111.35	111.18	114.72	110.3	114.06	112.47	110.58	109.51	115.83	113.92	111.48	111.98	113.47	113.31	110.95	110.38	112.84	112.91	114.69	114.06	115.63	112.23	110.37	111.91	110.31	113.2	109.75	110.04	113.87	112.03	112.3	110.6	114.31	109.35	113.83	111.14	107.59	117.37	113.66	111.32	115.46	110.11	113.48
102.12	105.06	101.57	104.65	102.49	105.24	103.69	106.2	104.06	103.14	101.3	104.65	101.93	104.92	106.82	104.45	106.16	108.24	105.67	107.34	104.52	107.89	109.3	107.37	109.01	106.85	101.03	102.9	103.12	107.16	106.09	104.59	101.73	107.55	103.84	103.51	105.53	103.38	107.22	106.82	106.55	109.76	105.47	106.5	104.57	103.14	105	105.14	105.73	103.84
105.9	103.19	101.14	102.34	106.36	109.2	105.2	105.24	107.02	102.18	105.3	103.22	105.91	105.59	102.96	104.1	106.86	101.35	104.06	109.18	104.58	97.943	101.59	104.58	107.56	107.77	106.41	104.19	104.56	105.68	103.23	104.7	106.77	101.58	107.79	106.3	107	102.49	98.728	105.03	103.24	107.15	105.21	101.98	106.41	100.93	106.23	104.89	103.49	99.057
116.93	111.39	112.37	110.5	108.53	110.74	112.44	114.85	110.17	110.41	112.3	114.01	110.19	112.94	110.22	107.03	116.8	111.32	115.82	109.19	113.21	110.41	111.54	114.15	111.67	112.49	113.41	113	111.68	113.78	109.51	108.18	110.1	109.25	111.02	108.45	110.56	111.7	108.63	110.69	108.68	104.92	111.19	114.72	110.06	109.94	106.06	109.63	112.56	112.8
105.29	106.7	105.16	105.46	104.27	101.51	106.49	104.58	106.86	105.93	104.86	102.98	107.48	104.68	105.52	107.39	107.33	109.38	107.66	102.56	108.3	107.75	105.09	99.195	105.9	105.63	107.5	109.32	107.61	101.4	105.93	103.38	102.09	104.83	103.09	105.22	101.87	104.73	103.48	104.53	105.1	108.77	106.12	105.06	107.98	103.31	105.87	109.08	105.06	102.83
104.38	106.45	105.11	104.47	112.43	105.16	106.39	107.53	106.39	107.63	103.51	107.78	106.77	106.48	108.29	105.85	107.23	107.78	104.38	106.32	105.67	103.05	105.68	106.62	108.41	102.81	103.63	106.46	108.29	108.89	107.09	111.47	101.32	108.12	105.06	105.59	100.97	109.61	107.17	104.05	101.49	107.26	103.75	101.74	106.55	108.38	108.57	107.64	107.6	105.66
107.33	105.59	105.69	108.28	103.33	107.78	108.63	104.35	107.24	108.82	106.8	104.39	104.75	106.45	107.65	105.72	101	105.51	105.33	106.26	105.34	107.31	108.25	104.26	102.29	110.53	109.18	101.92	107.89	105.59	104.56	101.95	103.92	104.21	106.04	105.07	112.78	106.76	104.7	106.31	103.55	102.65	105.85	109.09	105.6	108.29	102.81	108.21	103.1	104.73
107.9	106.54	103.07	102.81	103.93	105.62	106.36	103.61	98.794	105.07	102.73	102.2	105.45	106.33	104.77	105.55	107.23	106.04	106.35	103.67	103.3	101.94	101.81	101.86	103.39	104.11	100.57	105.23	103.81	105.36	104.95	105.98	104.1	103.88	102.3	104.22	104.13	106.85	104.79	108.28	106.48	99.456	103.73	102.79	107.43	99.794	106.31	103.11	103	101.83
110.44	109.6	107.28	110.62	109.13	110.07	109.54	108.65	111.13	107.11	114.8	113.41	110.36	112.07	108.3	110.52	109.07	109.56	111.25	110.26	107.53	110.5	111.71	107.39	108.79	114.68	112.71	114.19	110.03	112.6	113.54	110.91	111	110.47	107.93	107.7	107.49	111.95	107.99	115.26	109.73	110.78	107.66	109.99	111.67	109.64	109.5	109.16	115.48	111.5
106.43	105.96	104.42	105.65	111.03	105.22	107.53	105.33	100.97	103.02	102.05	105.21	104.87	103.27	106.33	103.76	106.69	105.11	105.79	106.26	106.08	106.1	109.16	104.33	109.55	105.07	103.55	103.53	106.32	106.69	105.06	105.69	99.78	104.78	102.48	101.26	106.33	104.87	108.63	107.87	108.4	104.47	106.76	106.19	109.71	104.79	105.39	106.25	99.907	105.64
107.9	104.99	103.24	105.79	104.57	106.49	104.12	98.039	107.02	101.7	106.18	104.19	104.46	108.58	103.05	102	104.59	104.84	104.77	111.03	109.43	108.13	110.89	110.41	110.44	107.37	106.5	103.77	102.36	102.63	104.08	106.04	107.85	105.91	108.45	106.41	104.55	105.99	105.97	108.95	108.98	106.88	107.81	106.17	104.54	108.61	108.28	103.65	103.73	108.05
104.68	108.73	108.56	104.47	103.42	106.78	108.59	104.77	110.89	110.98	107.7	104.02	104.96	103.5	105.48	103.9	108.07	101.22	100.07	109.68	108.27	105.54	108.06	106.58	103.88	110.17	107.42	106.59	105.58	106.93	108.44	109.2	106.33	107.93	103.48	102.7	102.99	111.17	104.67	104.32	108.29	105.46	108.09	109.08	102.32	107.89	104.47	107.45	107.18	107.95
100.11	107.47	107.17	105.85	102.86	104.57	107.66	105.47	109.78	106.05	104.28	104.91	108.54	107.47	104.08	104.64	105.07	103.8	102.08	101.73	101.83	103.42	106.76	106.06	105	103.58	107.06	104.37	98.336	106.74	105.04	100.26	106.89	101.63	107.42	104.75	105.76	106.83	105.27	107.55	106.12	105.43	105.87	104.81	100.34	108.28	101.29	105.65	104.93	100.89
114.92	108.27	114.55	111.84	107.26	116.49	114.08	111.7	109.41	111.14	108.44	110.92	116.84	109.13	110.68	110.88	111.31	112.28	111.16	107.16	111.14	108.96	115.71	112.09	107.33	112.97	111.83	108.63	112.51	116.24	110.98	109.55	113.41	109.73	112.88	111.2	113.09	111.61	112.09	109.1	108.8	112.24	113.23	113.21	110.27	108.45	115.24	111.93	113.37	110.34
110.82	108.24	106.56	109.42	108.89	108.06	110.49	110.57	110.3	107.98	106.8	108.9	110.75	110.91	105.88	110.56	110.46	109.95	108.95	115.37	110.3	112.72	108.66	111.5	111.83	111.41	111.48	110.41	113.06	110.83	107.94	108.28	111.57	108.48	107.77	108.2	114.9	110.66	102.07	109.33	108.25	108.71	105.09	109.14	111.47	112.14	109.42	109.21	112.44	111.78
107.25	108.41	104.03	104.58	105.59	107.53	107.04	107.87	104.84	108.24	109.57	103.21	105.69	103.31	104.38	105.63	108.28	108.75	108.6	107.54	107.05	103.6	108.65	105.6	104.44	106.34	107.64	109.69	105.55	106.63	105.96	100.31	107.64	105.35	110.37	109.59	105.69	110.39	112.32	104.71	106.86	107.3	109.24	103.86	110.22	108.43	109.36	109.66	105.31	104.93
104.85	100.12	108.44	103.78	106.86	104.45	103.94	107.26	103.85	102.82	103.04	103.38	108.53	104.18	103.45	106.44	103.07	105.53	104.66	100.84	103.91	105.35	104.27	102.27	105.85	109.2	105.01	101.64	107.4	106.4	100.35	105.93	106.5	106.49	107.95	105.26	101.29	100.14	104.63	104.64	106.78	102.28	102.4	101.57	99.772	105.09	103.56	107.87	101.08	104.33
105.67	106.03	105.87	107.24	110.19	108.83	108.63	107.06	102.89	99.602	103.87	102.67	106.18	105.71	106.18	109.44	107.12	104.98	104.1	103.17	103.58	103.63	98.15	103.26	110.99	109.47	105.34	103.27	108.89	107.54	105.39	105.47	104.78	99.47	101.79	106.56	103.97	102.06	104.1	109.16	106.38	103.78	101.57	105.64	105.35	105.61	104.53	104.73	106.96	102.96
112.74	105.5	112.74	111.8	112.09	112.59	116.77	112.02	110.62	114.2	109.93	112.49	108.68	104.3	109.75	109.07	110.88	109.97	110.07	107.56	112.48	107.25	109.65	110.11	114.69	109.91	113.46	107.84	107.5	107.2	106.12	108.46	107.66	107.31	108.3	109.33	108.86	108.61	106.4	113.55	107.24	110.48	108.07	110.94	112.18	109.89	109.1	107.3	109.1	108.05
97.861	100.77	104.36	101.67	100.26	98.113	99.408	104.31	99.652	98.623	95.967	101.76	104.08	99.958	99.423	98.2	99.934	103.49	99.433	99.988	101.15	97.779	101.1	99.044	102.76	102.91	98.39	101.58	100.01	100.98	102.88	99.051	104.07	96.907	98.705	102.34	98.228	99.214	99.403	95.915	98.568	99.672	100.04	101.33	98.39	97.691	98.293	95.28	100.27	99.887
113.32	108.43	110.47	111.89	113.08	109.55	112.23	111.51	112.95	105.04	112.57	108.3	111.07	113.08	112.68	112.22	107.46	111.64	111.51	110.77	108.4	110.48	110.7	109.18	107.71	115.44	112.54	112.48	107.33	111.05	114.04	107.55	115.83	111.93	112.78	111.75	108.36	109.28	113.81	103.67	111.2	108.69	111.31	106.95	108.36	113.73	112.1	111	113.97	114.89
107.44	100.97	102.6	102.95	102.26	101.15	102.59	109.52	102.04	107.4	106.58	99.759	103.35	107.8	104.78	105.35	106.5	102.85	105.12	105.14	106.45	104.5	108.1	106.12	108.78	105.04	101.82	105.65	105.01	101.49	108.37	103.83	103.83	97.636	105.18	106.19	107.99	110.01	110.3	104.1	100.99	100.92	102.17	105.43	108.13	102.96	108.27	108.49	106.79	101.09
101.73	103.29	103.67	106.67	105.08	100.76	105.74	107.8	104.62	108.74	100.93	111.51	101.47	105.14	106.42	109.82	107.74	106.05	110.54	101.96	108.52	104.05	107.42	103.7	103.73	109.6	104.99	106.27	106.88	103.74	105.25	104.34	102.69	105.29	105.89	105.16	104.2	105.31	100.75	102.28	103.83	104.83	102.21	107.7	111.81	105.16	107.98	104.84	105.55	109.47
105.16	109.65	105.95	106.32	109.14	107.81	106.15	100.11	104.84	107.09	107.11	104.15	105.51	109.8	104.2	106.42	106.88	105.27	109.09	106.92	106.19	105.7	106.68	106	105.4	104.69	106.46	105.69	105.68	107.06	106.52	105.36	108.72	104.8	102.65	107.68	106.29	105.37	107.11	103.37	102.85	109.84	106.55	104.94	104.39	107.62	108.33	108.22	106.17	106.86
106.28	109.03	109.01	105.45	101.85	98.171	108.06	104.09	107.31	107.44	107.17	102.86	101.96	106	106.3	102.04	104.44	106.59	107.46	107.06	105.46	103.1	105.76	103.92	107.85	102.83	107.12	108.46	112.03	103.09	108.52	100.98	107.43	101.32	106.84	106	107.1	104.7	108.01	102.82	105.79	106.69	110.08	109.31	102.9	105.93	104.41	107.89	103.43	102.24
107.32	104.23	106.59	109.07	107.07	105.2	104.78	106.65	104.15	107.36	109.83	102.28	107.87	100.9	100.95	111.76	107.97	105.45	104.97	106.48	107.28	106.02	106.01	106.9	110.17	109.64	104.86	106.78	104.08	103.19	107.72	108.91	105.32	104.15	103.92	103.39	102.88	104.81	107.52	105.21	109.67	108.67	102.69	103.85	105.26	108.73	111.19	103.4	110.02	105.23
108.44	109.02	108.23	112.41	111.49	109	110.22	114.23	109.39	108.52	109.8	107.13	117.63	111	108.32	114.12	113.68	108.48	110.68	114.04	110.6	113.62	115.57	114.05	110.92	106.36	114.71	112.28	111.61	112.48	112.21	110.58	113.83	108.66	115.4	112.12	110.36	111.33	112.63	108.68	109.48	112.66	110.7	107.57	110.53	110.66	115.41	111.77	112.37	112.49
101.66	102.72	107.81	107.81	108.49	104.58	105	101.94	100.19	102.52	106.82	100.54	103.36	104.02	104.51	101.22	103.54	106.03	105.13	100.45	108.52	102.45	102.36	104.82	104.48	104.42	102.79	98.524	104.85	105.94	104.92	108.01	106.61	101.07	106.5	106.48	104.94	103.33	102.37	104.41	103.81	104.15	101.06	101.84	105.45	107.66	104.65	104.73	102.99	101.57
107.41	110.82	107.01	102.44	103.84	103.56	105.35	102.64	104.55	108.37	105.84	107.67	106.9	104.62	106.06	108.02	107.3	105.09	106.04	111.5	104.85	105.53	108.58	104.99	104.96	104.35	109.63	106.11	104.67	103.08	101.76	107.75	107.26	107.76	106.64	107.53	104.05	102.83	106.19	107.21	106.73	110.01	109.53	108.4	107.78	103.83	103.67	104.14	111.22	109.24
108.49	108.86	114.49	113.47	112.85	106.89	113.23	105.15	113	112.61	109.14	111.25	110.29	108.59	112.45	117.07	109.41	112.52	109.94	112.75	111.27	110.8	110.23	109.38	109.46	115.79	110.57	117.6	109.17	111.3	108.48	111.54	105.42	115.02	114.19	110.7	111.38	111.87	113.32	108.9	105.83	108.31	110.67	110.27	110.29	113.36	110.96	108.1	110.78	111.08
103.07	103.13	106.69	102.45	107.92	104.59	103.56	106.5	110.51	104.62	104.67	106.29	110.29	107.64	105.82	105.77	99.648	104.74	107.2	106.87	104.43	108.11	104.98	102.92	101.25	104.64	104.6	104.62	111.48	108.86	108.58	107.64	102.75	107.05	106.1	109.41	102.12	106	107.1	105.89	109.25	103.77	106.39	104.01	109.2	103	109.5	101.12	106.52	102.09
105.04	104.32	104.82	105.73	103.43	108.54	110.17	107.36	102.19	106.7	106.72	103.78	102.42	105.38	103.74	106.66	109.6	101.83	104.58	105.82	102.47	107.94	105.82	106.56	107.84	103.79	102.8	106.13	107.25	102.06	108.5	105.52	107.87	106.91	105.26	106.73	103.6	105.14	102.77	108.37	100.75	104.99	108.51	105.25	105.08	103.12	105.77	108.11	102.21	104.31
115.3	112.78	110.24	108.73	112.97	108.21	112.84	109.87	111.25	107.81	110.52	109.38	105.29	110.5	113.41	113.75	106.27	108.55	112.19	110.01	111.8	106.08	110.31	110.68	113.7	110.51	108.4	107.3	109.29	106.17	109.94	114.51	109.63	107.22	113.15	109.15	109.32	107.75	109.02	110.64	109.49	108.76	108.67	111.86	111.88	109.98	110.67	111.73	107.48	111.41
107.42	107.43	106.6	107.06	103.05	109.56	103.49	99.986	110.48	106.88	104.59	108.95	106.84	104.97	109.03	106.78	105.81	107.21	102.09	105.23	110.27	106.61	105.71	101.28	104.34	109.62	108.27	106.67	108.34	106.41	104.71	106.56	106.84	107.97	108.12	106.09	105.89	104.29	107.42	107.36	107.5	102.52	107.77	104.29	104.06	98.181	106.94	110.36	109.81	106.41
102.3	102.85	104.15	100.85	101.73	99.025	94.63	98.893	97.953	101.64	96.151	97.534	100.52	102.3	97.139	100.6	100.86	99.046	99.359	98.85	102.8	100.19	97.619	100.24	100.78	100.81	103.43	99.235	102.48	104.98	103.42	96.549	97.623	102.97	100.59	98.47	98.667	98.554	99.537	102.63	103.41	105.39	100.82	100.82	101.17	103.87	96.542	103.62	106.24	101
109.11	102.29	106.79	105.43	109.25	103.96	105.67	101.5	99.969	102.73	98.833	101.87	106.05	99.573	100.55	104	101.9	104.75	105.25	101.77	102.64	102.97	105.74	104.71	103.71	108.97	104.23	106.77	105.28	105.86	103.93	97.025	104.61	104.98	102.22	106.73	103.15	104.94	106.63	105.29	101.37	104.85	106.56	106.79	105.58	105.45	104.43	102.5	105.24	100.42
113.67	110.32	111.86	106.81	114.53	109.06	112.12	109.88	110.33	114.74	107.04	111.74	107.86	108.2	115.34	113.34	114.95	111.81	111.9	113.04	107.95	113.45	112.96	108.83	109.96	108.76	112.84	111.27	111.69	114.91	113.15	111.99	105.64	111.27	105.7	114.12	109.89	108.65	107.76	113.32	116.71	114.04	114.12	111.15	110.42	102.85	111.75	108.68	111.25	110.02
107.89	102.43	108.84	103.68	101.54	104.54	107.59	106.18	102.79	102.02	105.24	101.68	101.95	102.24	106.64	105.5	104.01	100.55	106.75	105.09	101.95	99.307	102.78	101.45	104.31	106.48	102.28	107.13	105.25	105.11	102.4	107.44	105.36	107.55	106.75	108.88	105.51	101.89	101.25	108.73	104.98	105.62	106.88	107.19	102.72	107.91	109.68	105.53	104.34	104.89
102.87	106.88	105.09	104.7	104.98	102.76	105.75	103.64	101.36	104.59	103.85	107.81	103.43	104.91	102.17	102.03	104.88	103.16	105.24	107.02	106.35	100.96	106.9	103.61	104.2	102.01	103.36	102.3	100.21	105.46	104.84	106	105.81	103.64	106.03	105.6	100.76	104.79	109.03	101.34	104.1	100.43	103.99	103.15	102.36	104.12	106.59	105.24	103.17	107.44
107.17	105.97	100.1	103.51	104.69	104.97	103.02	105.45	102.41	107.66	106.71	102.95	104.52	102.93	102.87	108.36	106.76	104.4	106.51	104.67	109.77	104.41	103.63	107.11	102.02	106.89	106.46	107.45	101.06	103.17	107.75	109.76	101.02	107.07	105.82	106.3	105.78	104.42	104.94	101.8	105.99	111.12	109.82	109.63	101.37	113.3	105.41	101.26	104.84	104.92
101.47	104.93	103.02	107.5	108.47	105.77	105.87	104.8	106.09	110.89	103.8	107.2	106.62	106.89	113.3	108.11	102.54	103.51	109.56	110.3	104.71	107.53	106.69	108.57	105.65	107.25	108.74	107.46	104.27	107.92	109.34	105.02	108.84	102.43	104.88	105.12	102.8	102.62	101.49	106.3	105.09	102.4	105.89	106.48	101.03	105.44	110.15	106	107.71	104.91
113.94	109.15	100.48	101.46	103.24	103.75	105.13	105.77	104.46	105.95	107.77	107.56	108.28	105.76	103.59	102.81	105.55	105.04	105.93	106.62	107.81	101.4	106.67	104.22	105.87	108.36	108.41	106.89	107.54	105.78	107.32	105.07	104.83	108.9	104.75	106.92	104.26	106.35	109.04	106.21	107.4	106.8	104.33	102.51	103.77	109.15	108.64	105.77	103.33	103.92
101	108.48	105.06	106.05	104.47	103.47	105.58	104.7	105.38	103.99	102.47	104.13	102.7	109.46	104.28	103.11	103.38	105.99	101.44	103.18	104.79	102.66	106.16	109.47	103.32	104.27	104.12	103.42	106.58	107.16	100.47	106.83	102.96	108.57	103.72	107.62	104.81	101.95	109.24	104.91	102.42	105.5	101.12	105.52	105.92	107.48	106.6	104.74	105.54	103.28
99.531	104.09	100.22	101.9	98.61	102.05	96.42	97.311	101.08	100.75	101.82	99.92	99.977	100.86	100.26	100.66	99.791	102.65	99.564	104.36	104.53	101.43	101.07	98.688	97.724	104.1	103.45	98.367	101.13	101.55	104.51	100.94	103.44	99.107	105.93	105.26	102.74	98.391	98.421	98.053	97.728	102.02	97.659	98.691	103.73	103.36	99.113	102.96	104.81	101.89
103.1	107.05	107.11	106.56	109.85	103.05	108.06	107.79	108.02	106.86	108.69	107	108.96	99.823	103.88	101.46	103.12	106.14	107.89	108.86	103.72	100.74	99.806	103.93	103.89	108.63	105	103.18	101.14	103.96	104.79	105.36	105.73	108.4	105.24	108.46	107.07	103.32	104.43	106.06	105.17	105.93	108.86	102.32	100.52	109.15	107.06	103.46	107.3	103.21
100.98	109.62	104.73	110.39	105.92	109.32	108.13	111.66	105.33	105.59	99.352	109.55	103.28	106.51	105.96	108.41	105.48	105.62	106.04	104.69	105.69	106.48	105.26	105.59	109.84	110.71	104.81	103.33	104.35	106.39	105.14	108.96	113.93	105.55	105.23	111.77	103.88	101.4	108.33	108.71	101.41	106.47	103.97	105.52	104.54	105.64	104.35	106.27	103.03	104.94
105.85	104.23	99.231	105.78	108.58	103.33	103.4	110.28	105.96	107.8	107.61	103.26	108.51	105.62	104.38	105.3	108.08	105.15	107.91	106.41	104.39	106.19	101.5	105.86	107.02	101.05	108.69	107.44	101.79	106.81	105.53	102.19	109.39	106.1	104.6	103.47	103.79	111.13	111.43	106.83	102.98	105.12	103.08	103.04	106.6	108.13	106.15	103.5	103.52	103.84
110.18	108.26	108.2	108.28	107.36	110.72	106.89	108.57	107.36	108.15	106.19	104.89	106.28	108.24	107.46	103.42	107.91	107.42	108.02	103.07	104.64	107.17	110.14	105.15	108.43	107.9	110.22	104.75	111.92	102.75	102.71	108.14	113.92	107.51	107.87	108	104.88	106.98	103.65	104.97	106.72	107.86	108.71	108.97	102.57	106.41	108.5	113.03	106.91	107.4
105.55	107.59	108.73	106.79	105.83	105.58	110.03	103.71	106.31	105.88	109.72	108.95	104.32	108.88	105.38	100.5	104.28	104.54	99.261	103.32	105.12	107.51	107.64	105.63	102.38	106.81	104.83	105.34	106.52	106.68	106.89	105.5	105.17	105.95	105.16	103.21	111.55	108.1	109.91	103.99	108.45	104.57	102.06	104.94	106.23	109.04	102.45	102.26	108.17	106.27
107.84	106.36	106.17	110.12	109.68	108.8	106.94	104.28	108.1	104.58	108.7	105.64	109.47	104.42	110.6	110.72	108.14	104.75	108.58	106.69	107.82	110.88	108.78	106.38	99.181	103.25	103.81	106.93	106.04	104.36	105.86	108.05	107.26	109.93	106.26	105.23	107.64	99.322	108.04	110.06	107.89	109.23	104.63	106.27	102.59	105.99	111.82	104.39	106.77	107.94
102	104.91	107.08	107.25	104.76	109	106.52	103.59	108.38	106.95	103.37	110.1	104.92	105.59	108.65	109.41	106.74	107.59	105.37	103.15	105.21	107	105.04	108	108.57	110.16	105.79	105.15	104.33	109.73	105.5	105.89	107.83	107.83	107.25	106.7	107.36	106.9	107.18	103.45	106.23	105.92	107.84	104.59	107.89	102.49	104.72	105.13	108.4	104.64
103.8	104.32	103.69	103.94	101.48	109.9	105.24	107.94	106.45	103.36	107.61	112.95	107.17	105.22	103.82	105.38	110.26	106.46	108.66	106.15	105.18	104.24	106.03	104.39	106.77	104.62	108.3	105.18	108.99	109.25	104.3	111.29	102.09	108.51	105.41	105.14	108.05	104.32	102.77	104.56	108.59	107.24	101.04	104.13	108.68	104.93	105.17	100.47	105.2	106.64
106.98	105.43	103.51	100.07	102.65	104.11	106.89	107.19	102.2	100.44	106.32	105.62	99.332	109.2	111.2	104.97	107.56	106.37	103.8	106.58	110.16	104.21	108.79	107.16	108.47	104.05	106.01	110.8	103.88	104.93	105.99	108.09	107.27	107.65	102.12	105.85	107.18	102.8	106.79	108.73	102.83	105.49	107.74	102.94	104.57	105.88	109.39	108.19	105.21	107.23
108.3	103.71	103.68	105.01	106.65	109.2	100.3	102.53	103.01	107.08	101.87	104.16	106.9	101.53	106.77	105.84	106.19	104.92	99.842	102.92	105.42	102.27	107.67	106.85	104.01	106.07	101.13	104.08	109.07	103.94	99.311	100.55	105.37	104.8	104.26	101.32	102.94	104.84	102.49	106.52	103.79	104	108.24	106.72	105.4	105.06	105.29	100.71	105.13	103.47
97.811	103.2	100.17	100.97	100.1	99.621	103.03	99.707	101.98	100.09	101.39	101.67	96.732	100.06	99.264	99.793	100.55	98.28	99.492	102.74	100.38	99.236	98.8	101.31	99.793	95.63	99.776	101.95	102.95	103.88	97.659	101.83	99.23	99.113	98.963	102.62	97.813	101.36	98.869	102.48	97.624	99.279	100.52	103.05	96.999	101.23	99.833	97.775	97.945	96.803
110.12	111.36	112.32	116.01	112.42	113.51	112.26	109.4	111.37	109.06	110.66	113.86	113.51	111.78	110.09	112.21	113.13	111.27	109.55	109.2	107.58	116.1	108.85	110.34	115.68	108.62	111.34	110.38	115.65	109.22	109.56	109.24	112.64	109.18	109.15	115.11	111.02	113.76	108.02	114.46	116.12	110.96	112.14	115.79	110.81	110.24	108.34	116.64	110.13	112.11
108.79	106.25	109.35	106.05	111.5	111.57	111.79	109.76	106.96	110.55	110.05	110.69	110.74	106.62	110.26	108.29	108.93	111.09	108.92	108.3	104.37	106.48	108.81	113.71	107.66	112.94	109.32	106.98	111.62	106.48	113.92	112.11	109.7	114.62	104.91	110.97	108.82	107.2	109.88	107.06	106.17	109.27	110.58	108.33	108.19	108.24	109.35	110.73	105.54	105.71
109.64	112.53	111.21	114.54	111.43	112.07	112.14	113.49	116.24	111.7	113.75	115.46	112.19	111.59	113.68	112.81	113.24	109.04	113.16	113.91	108.02	108.67	109.98	106.52	107.63	112.14	112.29	110.13	111.75	114.9	113.32	112.11	112.46	112.97	110.64	114.32	112.68	109.85	111.71	113.95	110.88	114.87	112.65	113.31	110.16	115.34	110.19	116.03	110.81	111.15
101.37	99.651	97.975	100.45	100.58	104.53	99.919	101.58	99.343	101.06	101.61	105.93	101.98	100.1	105.08	97.44	103.49	103.73	99.077	105.26	98.432	102.23	99.005	99.462	101.72	102.38	101.18	106.38	94.9	101.16	103.39	100.95	96.442	97.11	101.17	104.48	101.36	101.78	100.66	107.06	96.988	101.25	96.21	99.872	101.89	98.86	103.32	105.5	100.97	104.54
116.29	113.05	113.2	112.25	113.31	112.17	115.03	114.38	114.15	113.13	111.32	114.26	113.77	110.38	110.73	116.46	113.62	114.19	115.88	113.76	116.95	116.73	116.84	114.14	113.49	114.56	115.58	110.22	111.11	116.38	115.54	116.6	109.72	110.86	112.48	111.22	115.64	108.65	111.06	108.42	111.5	113.09	114.57	110.96	108.52	114.66	111.08	111.15	115.39	112.05
104.32	103.42	107.76	104.32	105.58	103.35	108.53	103.76	104.21	102.51	105.95	102.63	105.83	107.21	104.58	109	107.21	106.91	105.79	106.34	99.223	105.48	110.52	105.68	108.52	108.27	106.91	111.87	104.55	109.42	104.79	107.23	103.12	109.3	105.03	108.81	108.97	101.98	103.51	105.56	106.87	107.47	105.7	106.86	104.92	105.12	107.04	109.27	107.55	104.28
107.52	104.43	107.12	107.83	107.75	109.07	110.46	108.78	110.15	107.88	111.35	108.95	110.56	104.38	105.97	102.83	108.16	110.69	108.12	113.13	107.04	107.18	110.66	114.53	110.19	103.65	110.97	107.01	103.75	111.63	108.42	107.54	109.31	104.85	108.8	102.26	108.75	103.68	112.92	108.64	107.88	108.75	107.78	106.51	110.98	107.7	104.17	106.28	105.02	109.29
108.69	106.53	104.94	107.96	108.86	109.39	109.9	107.64	101.43	109.1	106.68	104.36	104.74	104.49	104.51	104.31	109.21	104.44	106.22	107.93	103.51	105.8	108.2	106.3	103.45	105.54	107.23	111.98	104.62	104.26	105.38	106.5	111.97	108.64	109.02	103.15	103.59	106.61	109.15	105.88	106.18	107.99	102.32	106.43	112.25	107.88	104.81	104.03	104.39	104.53
114.93	120.39	118.99	118.18	113.95	113.7	115.28	117.52	115.74	120.81	114.1	114.76	121.26	120.94	113.93	119.66	114.55	117.15	117.33	120.3	122.16	116.65	117.11	120.13	122.85	117.99	119.27	117.9	122.42	119.35	118.41	116.24	119.57	118.01	116.31	119.69	114.81	113.69	119.13	118.43	115.48	117.41	113.97	114.15	118.44	116.15	118.28	118.91	120.42	114.51
115	111.32	107.28	110.21	109.54	110.37	115.29	111.59	107	112.29	110.05	111.79	109.27	115.85	110.9	110.08	113.46	113.16	110.97	108.58	110.81	111.29	109.56	109.72	110.5	109.17	110.6	110.08	106.93	112.17	114.07	111.15	108.75	110.65	112.4	112.41	106.85	113.39	110.04	113.14	112.82	113.08	100.91	111.64	107.83	105.34	109.14	112.45	113.08	106.03
101.81	100.74	102.59	102.72	107.81	108.46	108.64	99.499	107.02	99.124	104.56	103.44	106.31	103.68	107.77	105.25	104.83	103.75	102.06	105.57	101.72	101.73	107.38	103.02	103.12	103.24	100.45	102.53	104.53	103.64	99.792	105.3	106.59	104.63	101.95	100.78	108.75	103.56	102.76	104.92	106.33	103.14	103.95	103.38	104.81	102.68	107.26	101.31	99.625	105.32
101.14	100.89	96.813	102.27	97.682	95.065	100.12	100.86	99.187	101.87	100.92	96.468	100.09	96.575	100.92	98.535	99.817	97.877	98.782	100.91	101.79	99.011	102.16	97.615	98.331	101.38	103.32	100.1	99.363	101.13	99.034	98.9	101.02	98.014	100.3	97.181	102.78	98.317	106.52	102.67	96.531	99.184	99.762	98.772	101.19	99.887	100.1	101.51	98.011	98.83
104.14	105.36	105.57	105.39	108.98	106.3	106.56	103.89	107.34	103.59	103.14	108.37	105.58	109.51	109.21	104.11	108.04	102.4	111.2	105.15	107.04	102.15	102.69	110.65	105.01	106.47	102.89	108.51	104.55	105.64	107.73	106.29	103.43	111.34	103.87	102.15	105.87	106.77	103.38	104.41	106.07	108.15	104	110.54	109.53	104.09	105.29	101.4	106.62	101.72
104.06	108.41	103.47	103.81	102.54	102.76	106.64	105	103.76	104.51	104.78	105	104.94	103.42	108.54	102.65	104.29	104.84	105.83	100.97	103.49	103.25	106.95	102.9	103.39	100.17	103.94	102.15	103.81	105.7	105.35	104.05	101.64	104.08	106.57	101.11	104.81	105.43	105.52	107.13	104.99	102.46	106.62	105.53	99.072	105.21	102.82	103.15	102.43	108.55
101.7	98.862	99.755	98.071	101.55	97.833	98.97	101.59	98.213	100.65	98.956	99.828	103.67	97.304	99.449	96.515	102.31	101.38	103.38	100.13	99.764	98.225	100.28	99.864	97.341	98.931	102.98	100.19	101.23	99.271	100.06	104.51	100.96	102.99	99.513	100.35	102.74	99.458	100.57	97.197	105.64	98.951	102.34	103.38	101.77	102.54	98.175	101.84	103.64	100.59
107.76	104.7	103.71	105.4	106.95	106.11	106.09	106.95	102.94	109.34	106.98	109.49	106.38	108.41	104.3	103.09	105.39	104.21	104.05	102.86	107.8	106.81	105.91	102.56	104.18	102.66	106.27	108.34	109.57	107.59	105.35	109.33	106.71	105.46	102.88	102.48	103.13	104.11	108.14	102.95	100.63	106.5	102.69	106.96	106.24	102.44	111.72	100.27	103.24	104.66
102	107.76	106.94	101.88	106.68	104.04	109.22	111.56	108.49	104.62	104.3	105.95	103.6	107.15	104.41	101.6	109.01	101.8	103.06	104.84	108.5	105.8	109.55	107.27	107.83	107.77	106.46	107.88	103.46	105.2	106.18	100.49	108.11	105.45	107.23	103.92	103.8	105.23	105.62	104.24	109.12	107.14	110.31	108.66	103.65	103.77	110.04	107.34	102.34	105.98
103.52	105.68	111.22	105.91	98.901	106.28	108.97	105.77	107.77	101.76	100.3	105.05	107.46	107.53	106.13	108.3	104.92	105.52	106.81	108.86	104.2	106.17	106.65	102.19	104.44	107.95	109	105.87	108.34	105.06	103.57	106.67	104.25	106.08	104.69	103.78	106.45	100.27	108.69	105	108.08	107.55	110.72	109.54	104.62	101.72	107.26	106.56	108.16	109.49
108.54	110.07	111.24	111.45	113.95	109.41	110.58	113.79	111.58	113.95	108.46	107.64	109.76	114.08	114.49	112.7	109.65	114.65	111.13	110.93	113.09	114.85	114.34	109.89	112.93	114.39	112.24	108.14	118.56	112.39	112.48	112.68	110.89	111.82	112.1	111.16	111.4	111.34	111.87	114.43	113.32	113.71	107.98	114.13	110.65	114.85	115.05	112.3	117.35	117.48
101.97	106.07	100.51	100.35	97.118	104.1	99.886	101.95	98.215	99.491	103.69	97.745	98.343	96.515	97.213	100.78	93.006	101.88	101.7	99.573	100.24	98.519	97.802	102.16	96.029	103.25	97.758	104.34	100.44	96.549	99.1	99.422	98.582	100.34	99.829	100.82	100.38	102.47	97.805	98.564	100.01	95.902	99.232	97.144	95.573	104.46	103.07	99.965	99.059	101.8
108.4	111.86	109.33	108.26	107.03	106.66	111.91	108.71	105.76	103.9	104.7	107.27	110.29	102.84	106.13	109.85	110.13	101.27	106.53	103.48	110.36	108.73	108.4	108.1	105.35	112.16	108.53	101.64	105.22	107.82	102.95	103.7	102.92	104.39	105.17	105.89	103.9	104.3	105.75	110.2	104.96	106.13	106.24	106.09	110.64	104.97	102.5	106.64	102.07	100.96
108.69	112.63	117.08	113.79	113.42	112.55	112.14	111.77	113.71	115.4	113.18	112.73	109.12	113.41	109.6	114.01	114.46	117.03	118.83	111.98	107.86	108.81	112.49	112.49	112.67	113.2	118.01	114.93	111.57	110.3	114.3	111.5	108.89	110.71	110.94	115	113.16	115.17	108.46	108.42	113.07	111.8	114.47	111.92	113.39	111.4	113.38	111.84	110.74	110.97
106.35	104.46	109.38	106.11	103.52	101.93	108.8	106.17	104.77	101.39	102.65	103.65	105.65	107.2	102.94	107.57	104.18	106.19	104.65	104.81	105.26	103.81	108.22	103.66	102.47	103.08	100.4	106.53	104.16	109.63	106.12	107.98	104.78	107.08	106.13	109.95	105.5	103.44	98.005	100.49	107.8	103.74	106.26	106.58	106.96	103.84	109.53	102.3	106.78	103.07
104.45	107.73	106.03	105.86	107.67	109.42	105.46	106.2	108.54	108.48	109.37	104.83	105.7	104.85	109.05	108.35	106.26	105.66	106.18	104.24	109.69	107.34	106.02	106.68	107.29	103.35	105.19	106.52	105.69	104.61	110.53	105.21	107.79	106.42	108.05	103.91	108.31	101.09	106.61	106.78	102.78	102.87	102.79	107.09	100.41	106.99	110.23	108.41	111.37	103.49
110.02	111.01	111.63	113.41	107.07	111.43	112.47	113.98	114.38	116.23	111.02	113.33	114.05	113.47	112.61	114.45	115.95	113.72	114.67	115.02	110.13	108.74	107.69	113.35	109.54	112.6	113.03	112.51	108.51	115.79	114.38	111.04	114.58	114.79	114.95	116.67	111.8	114.22	111.75	111.79	110.27	114.52	108.64	114.48	112.46	114.03	116.73	109.63	113.99	114.86
112.69	113.9	110.41	114.76	107.63	115.13	112.75	113.1	112.99	110.56	110.47	114.22	109.13	118.53	111.89	110.77	114.03	112.62	116.79	111.42	113.42	115.25	111.5	108.99	113.17	115.12	111.53	110.59	116.44	116.36	113.98	109.95	114.63	107.75	114.5	116.14	112.89	109.58	115.74	113.84	117.56	114.9	108.66	112.91	109.86	109.84	110.81	110.98	114.77	112.5
100.69	98.126	97.666	101.99	105.32	101.67	99.067	103.2	104.17	98.273	100.71	103.98	100.03	99.51	99.761	103.31	97.375	100.86	99.439	103.91	100.24	95.69	98.938	99.83	100.28	100	98.839	101.05	106.03	97.669	99.223	98.125	100.07	100.11	103.58	97.261	101	100.05	105.04	96.042	103.34	102.26	99.173	99.272	101.19	99.778	99.713	103.14	99.068	105.59
107.55	102.65	103.82	101.52	105.67	102.98	107.14	107.22	102.25	105.01	100.38	111.28	105.09	105.95	105.39	109.87	105.66	107.34	104.41	105.72	106.72	103.28	104.74	103.91	104.95	103.96	105.85	100.65	104.21	103.24	107.57	107.11	101.41	103.67	104.68	101.92	102.46	106.36	103.66	104.45	106.03	104.74	102.71	104.96	108.17	106.73	103.06	107.06	103.65	100.93
105.91	104.69	103.2	103.96	108.67	108.07	106.67	109.44	108.43	108.18	110.66	102.15	105.76	103.04	108.51	107.97	107.57	107.67	105.51	104.71	105.99	109.92	109.22	110.49	103.39	102.64	101.63	108.43	102.66	106.9	107.28	106.87	102.61	102.97	103.74	103.98	103.65	108.31	106.07	100.17	103.48	104.33	104.81	104.07	107.71	107.57	102.22	109.45	110.41	107.69
113.38	117.55	117.05	113.24	120.93	118.2	116.98	116.88	118.99	115.14	122	115.24	115.27	118.35	114.84	113.78	116.2	119.14	116.85	115.61	111.94	110.76	117.59	114.84	118.86	115.64	113.21	116.69	112.39	115.12	115.45	119.72	115.94	115.37	117.06	118.48	113.69	116.02	116.53	114.52	112.84	113.54	119.72	117.32	110.74	116.15	115.11	115.02	120.25	116.65
106.31	105.18	99.718	108.16	102.98	103.28	104.25	105.82	103.62	104.29	106.85	103.78	102.8	103.66	106.1	107.84	105.79	107.09	102.1	104.19	106.25	104.77	100.71	102.43	103.97	102.63	102.43	99.922	102.04	101.21	107.96	105.1	107.52	105.99	104.34	102.94	108.93	104.83	106.18	103.83	104.68	106.55	101.56	105.86	105.17	104.62	102	107.18	103.47	104.75
103.85	109.98	105.35	109.86	111.58	108.21	108.52	103.62	105.03	105.06	104.59	103.6	103.28	103.25	104.02	103.31	108.14	102.53	104.83	107.84	108.97	105.71	105.21	107.89	106.27	105.2	107.56	105.25	104.1	106.63	105.32	104.85	108.29	105.45	107.21	103.62	104.54	106.21	105.22	104.52	105.08	106.09	103.49	108.19	104.38	106.69	110.07	106.69	105.76	108.63
101.55	106.5	104.5	105.49	106.27	102.87	104.14	110.62	106.23	105.04	101.98	105.31	104.69	107.17	106.98	110.27	103.49	103.27	106.09	109.29	104.81	107.58	104.55	105.36	106.36	107.35	106.17	103.21	105.92	105.23	104	104.63	104.01	102.53	103.89	108.31	103.95	106.9	106.4	103.68	103.99	107.72	107.73	99.391	103.42	106.51	106.99	106.12	107.63	108.8
105.94	106.27	106.11	111.04	104.09	106.51	110.16	104.88	105.78	109.71	104.25	106.54	106.35	102.29	106.29	100.64	106.84	103.1	102.35	107.17	106.21	107.43	104.94	108.41	107.27	107.39	108.29	107.67	108.58	109.16	110.59	102.02	106.26	106.11	109.24	110.56	109.81	105.08	106.28	108.82	103.76	111	105.55	106.41	107.5	103.11	105.71	108.75	106.7	108.95
103.38	102	100.88	104.47	104.86	105.17	105.32	106.33	106.55	105.94	103.34	108.93	107.62	105.74	101.19	101.86	103.5	100.52	106.44	105.41	103.26	106.8	100.61	106.64	106.35	105.3	108.41	105.96	105.27	104.55	104.11	101.16	104.45	103.43	103.79	102.55	102.73	104.94	104.29	105.08	99.006	103.68	105.81	102.52	106.48	102.4	104.21	100.17	104.06	106
108.7	107.24	106.46	106.51	102.71	107.33	108.12	102.39	106	108.32	106.39	103.03	106.44	107.38	105.27	103.41	106.72	106.92	106.14	103.07	108.45	107.87	106.09	105.76	106.25	105.95	105.87	103.82	100.7	105.22	104.78	103.69	107.71	105.77	104.39	103.11	106.03	105.72	105.67	104.56	105.94	104.7	106.16	105.42	106.91	110.78	108.85	107.13	106.04	105.89
108.22	105.39	108.1	105.98	107.56	105.33	102.89	104.62	107.37	105.33	103.42	108.58	106.74	105.43	107.32	107.59	105.92	104.55	103	106.45	104.03	106.37	107.22	107.86	103.09	104.52	104.95	105.77	106.86	106.9	102.85	107.4	108.85	109.18	106.19	107.83	101.99	105.08	106.47	108.27	105.33	104.91	106.23	101.33	107.41	106.81	109.75	104.19	106.24	107.71
106.81	104.62	106.06	108.52	106.08	102.55	112.51	110.84	109.7	104.44	107.5	109.89	103.38	103.71	104.38	105.69	108.96	103.33	108.6	109.65	101.47	105.64	105.98	105.91	108.05	103.73	106.81	107.01	102.96	105.98	105.03	101.13	110.08	99.944	103.97	108.3	107.82	107.25	105.02	107.12	101.95	103.07	105.87	104.18	102.84	105.7	105.94	107.15	109.08	104.07
109	108.25	103.02	104.59	104.88	108.34	105.08	105.17	105.08	104.86	102.33	106.82	108.15	108.41	106.31	109.31	106.24	102.98	105.27	103.67	103.3	112.08	106.8	107.35	104.65	102.56	106.83	110.08	108.42	102.23	109.4	104.78	107	108.96	105.56	106.45	108.09	106.55	100.99	105.28	106.38	105.04	105.1	99.753	106.09	110.28	106.24	104.05	108.76	108.28
109.04	106.06	107.37	111.53	113.07	103.23	114.56	108.14	105.85	111.34	108.62	113.66	106.43	107.74	108.37	105.71	107.75	110.86	107.49	107.38	107.6	111.11	108.41	108.17	114.53	109.88	112.21	109.08	106.38	110.52	108.94	113.16	114.7	110.44	107.55	106.05	108.51	107.8	112.05	106.22	107.09	108.82	113.48	108.67	112	107.15	110.1	111.67	112.26	111.66
100.12	97.912	102.1	95.188	99.06	100.2	105.96	101.47	101.24	103.89	98.543	102.06	103.87	99.443	99.371	95.777	99.047	97.982	99.051	99.084	103.82	97.076	98.621	95.405	99.447	98.642	99.071	99.406	99.717	102.71	96.505	99.106	98.761	100.04	98.862	97.411	100.62	102.93	97.302	101.53	96.088	98.472	96.875	99.972	100.22	99.63	100.79	96.569	101.37	103.05
113.37	114.63	112.43	108.09	111.5	112.21	112.65	110.91	113.96	115.57	113.46	114.19	113.05	111.45	115.09	117.26	110.23	110.34	108.71	113.19	114.85	112.95	111.26	112.64	109.9	112.24	113.32	111.75	110.17	111.77	108.79	115.63	110.19	113.49	112.77	115.33	115.06	115.36	111.69	115.5	116.61	114.52	112.6	111.81	113.83	113.89	112.8	112.15	112.76	107.63
105.4	102.66	105.17	103.02	106.52	107.28	99.861	108.72	101.43	100.34	104.03	103.38	107.28	99.325	101.11	102.65	108.41	99.351	103.68	100.65	105.38	101.03	104.16	104.36	107.3	107.14	101	99.457	101.9	103.62	105.78	103.28	104.73	107.48	101.51	102.19	100.89	103.52	105.98	108.67	104.69	109.15	100.79	100.67	104.56	102.51	99.576	102.12	98.055	103.57
102.99	107.14	104.97	107.14	108.33	105.15	107.95	103.74	108.29	109.02	103.81	106.55	106.71	104.99	103.71	107.94	105.9	105.48	104.41	109.76	105.25	105.66	104.47	110.43	106.68	107.14	103.74	106.33	108.37	106.3	109.35	107.03	105.84	102.45	105.38	107.59	104.66	102.53	103.66	105.62	109.11	105.33	110.96	111.39	109.16	110.38	101.13	108.81	108.24	106.54
99.352	104.7	107.78	107.88	105.44	107.21	108.72	106.57	105.39	103.35	101.71	106.91	105.51	104.51	101.52	106.84	105.34	105.61	105.64	102.93	106.59	106.78	104.76	105.34	100.88	108.27	110.4	103.51	101.71	105.95	107.93	106.64	101.8	108.05	104.5	101.2	108.26	107.19	106.47	107.17	106.44	105.86	105.54	100.36	105.72	108.01	105.47	106.05	104.31	107.87
100.03	110.54	104.39	105.42	108.08	104.91	104.99	104.78	106.9	106.6	103.56	106.26	108.5	104.52	107.96	104.73	107.87	107.88	101.46	110.06	104.74	105.22	107.35	108.16	110.31	102.44	104.75	106.24	108.04	106.94	108.95	106.09	106.55	108.86	102.82	108.69	109.25	102.48	111.55	104.26	105	104.96	109.3	106.59	107.61	104.84	106.13	107.89	103.13	109.54
105.21	104.89	106.59	105.54	105.23	104.09	105.91	108.9	105.75	104.35	103.99	103.62	103.39	106.66	108.16	104.44	108.4	108.83	106.98	106.09	108.02	102.93	102.96	102.97	105.59	104.9	109.1	105.66	108.65	105.53	106.89	102.89	105.47	107.59	110.27	103.67	104.48	109.99	106.18	103.88	104.7	102.13	104.6	107.06	105.06	107.42	104.64	104.66	107.4	106.79
111.7	109.74	110.45	110.72	109.71	114.33	110.66	111	114.39	108.33	112.14	109.33	109.62	111.25	115.13	110.22	109.66	113.04	108.54	108.47	112.97	106.87	113.87	109.63	109.4	110.76	110.82	112.13	111.49	109.39	111.26	110.09	109.16	109.86	114.32	110.13	110.75	111.12	113.59	113.24	108.04	109.2	111.99	109.2	112.11	114.44	104.75	108.4	110.55	110.98
103.5	109.78	108.56	106.25	105.8	109.78	108.71	107.02	105.72	102.64	108.63	103.31	105.51	110.07	104.43	105.96	110.04	103.19	106.42	104.78	103.04	109.36	102.62	105.49	108.27	107.71	104.9	101.33	104.56	103.83	108.81	106.55	106.18	108.96	99.123	101.23	104.67	108.11	102.57	105.02	108.52	104.66	109.76	101.88	107.2	104.78	104.58	108.11	107.11	102.65
112.06	114.4	111.14	113.37	108.01	110.24	111.59	113.43	107.18	114.5	114.58	110.05	113.28	111.35	113.4	113.83	111.34	112.34	111.89	109.92	109.27	110.01	113.67	110.5	118.22	111.35	113.25	110.87	114.62	110.14	116.09	109.86	117.07	112.3	108.93	108.81	109.09	110.01	115.93	111.35	111.41	112.1	118.03	114.36	110.48	112.05	111.63	114.62	112.06	113.37
106.39	101.52	103.51	107.67	107.27	107.4	107.34	101.82	101	104.12	104.06	107.21	104.6	107.49	103.8	104.05	104.4	108.93	102.06	107.37	104.23	103.18	104.87	105.49	105.59	107.32	101.16	106.35	105.94	104.57	105.69	105.4	105.97	103.99	109.24	105.28	106.16	101.83	107.94	108.87	102.43	103	106.92	106.32	105.03	107.18	106.8	107.04	103.75	104.85
106.6	107.85	107.02	102.69	109.51	103.64	101.73	102.9	107.56	111.3	102.1	102.75	105.63	106.3	104.98	104.02	102.65	105.65	107	106.04	103.85	108.66	98.229	106.3	106.93	107.96	106.72	106.53	102.59	105.31	106.62	105.68	108.8	107.77	107.99	109	106.64	107.57	102.41	105.72	113.51	106.46	104.02	102.65	102.67	105.24	109.54	104.16	102.04	106.96
110.23	108.78	111.25	120.14	113.44	110.3	109.55	112.42	113.55	114.68	113.09	112.04	113.81	113.52	109.91	108.37	114.1	110.93	110	116.24	114.68	111.43	117.51	113.61	114.86	114.26	107.52	116.1	118.92	112.37	112.97	116.91	114.49	114.16	113.54	111.5	111.97	113.8	116.41	114.41	119.98	115.86	114.09	113.81	112.03	114.34	114.6	111.17	113.99	112.57
106.2	107.58	106.62	107.4	107.41	109.21	106.49	103.72	102.18	106.44	103.52	104.35	104.91	104.8	106.56	102.43	106.06	104.69	106.58	104.01	107.9	109.07	105.98	102.75	105.71	106.57	103.73	106.98	108.22	109.89	101.97	99.535	109.82	106.56	103.9	106.77	106.16	102.02	105.13	107.38	108.33	105.97	105.88	103.97	105.92	108.18	106.82	103.34	108.05	104.31
108.14	107.97	102.62	106.86	108.82	108.11	106.46	106.94	110.3	104.42	104.27	104.2	105.35	106.8	107.87	110.91	107.87	105.57	109.36	108.81	111.09	105.19	106.99	109.39	106.79	107.76	106.81	108.08	109.05	103.08	105.61	109.2	108.9	109.63	107.81	103.56	104.89	106.01	108.66	108.47	105.03	108.06	107.14	109.65	105.6	110.95	108.09	105.07	109.55	103.72
97.982	104.93	106.9	106.17	107.36	104.34	106.69	99.917	101.62	105.33	101.53	103.13	104.58	105.64	104.98	103.52	103.05	103.9	104.3	105.55	99.975	107.94	103.06	103.33	108.61	104.29	106.99	104.99	105.69	105.18	102.45	105.35	106.17	105.54	106.61	105.08	104.24	108.3	107.08	108.93	102.84	109.39	109.33	111.52	105.38	106.61	103.39	102.66	101.42	106.41
100.08	104.68	104.77	99.527	104.48	103.22	103.83	93.071	101.64	99.221	101.46	102.43	99.31	97.128	105.22	101.82	98.708	101.35	97.437	98.636	98.749	102.59	101.12	94.723	98.755	103.19	98.256	98.071	100.29	96.078	100.43	96.143	100.27	99.934	101.06	100.64	94.775	99.887	102.01	97.191	99.215	98.943	102.76	100.4	100.57	101.82	95.266	100.66	101.68	98.648
103.62	107.97	111.02	102.63	104.17	108.75	103	103.79	106.63	107.5	104.96	104.93	107.65	107.14	104.31	107.02	106.02	102.58	104.26	103.83	110.47	103.92	105.78	108.2	105.4	106.69	107.1	106.55	108.54	104.77	107.61	107.57	105.31	108.17	105.3	109.3	104.98	108.91	108.15	105.05	106.25	108.95	108.04	106.95	105.74	105.5	106.64	109.11	105.56	105.19
104.75	104.23	105	105.81	107.15	105.78	105.8	107.19	104.28	104.73	105.28	111.7	105.94	106.9	99.899	109.06	104.25	109.75	106.05	102.5	105.58	108.39	107.04	107.02	108.35	109.01	103.21	105.5	105.68	106.82	110.25	106.85	105.62	104.09	107.73	103.61	112.22	104.84	107.03	101.35	105.97	110.26	106.27	105.05	106.02	104.22	105.64	107.86	105.61	100.07
119.24	120.26	119.75	117.08	118.18	120.36	119.83	121.41	114.95	119.67	116.91	119.88	115.98	113.38	117.43	113.81	119.17	117.43	118.21	117.47	117.02	117.13	115.92	119.53	119.19	118.56	118.91	120.21	116.85	120.1	112.74	117.82	116.59	115.35	119.21	119.41	114.15	117.77	117.48	117.3	117.05	115.71	113.38	117.18	117.67	113.81	117.1	118.82	118.08	118.43
105.18	104.58	104.17	101.8	102.19	104.16	103.35	105.97	104.08	104.72	101.54	104.3	102.12	107.03	104.34	106.13	100.48	100.86	102.57	103.33	101.75	102.11	104.65	102.96	105.38	105.48	108.07	103.27	101	105.29	103.15	107.12	105.27	101.48	105.78	103.36	103.88	103.63	103.37	104.67	103.32	104.9	100.79	101.55	102.44	96.868	101.25	103.07	102.17	102.47
105.57	104.02	107.22	103.07	103.28	106.18	103.15	105.34	106.37	105.5	106.6	107.7	105.76	105.16	105.48	107.41	108.85	109.28	105.23	104.77	106.22	105.31	105.56	104.98	105.33	103.42	100.6	106.39	103.73	104.6	101.88	105.43	101.82	106.59	103.95	104.93	105.88	104.42	107.94	105.6	100.86	108.18	103.49	107.14	105.73	102.65	106.34	109.59	102.93	100.82
109.84	104.34	104.11	106.94	107.52	108.28	105.95	101.35	105.46	102.1	108.62	104.5	106.75	108.33	107.91	106.02	103.94	103.04	109.04	107.99	106.29	105.23	106.06	109.82	110.28	106.16	106.39	102.04	107.72	110.04	107.13	108.52	105.07	104.43	106.5	108.76	105.2	102.99	105.55	103.62	103.8	107.06	108.26	106.55	102.77	106.14	103.35	112.97	111.5	103.61
110.75	112.09	110.87	114.84	113.86	119.64	115.79	114.75	105.59	111.27	116.33	115.07	110.92	115.07	112.64	112.62	113.74	114.41	112.96	115.98	113.38	113.26	116.26	108.99	113.56	112	111.62	110.59	115.6	111.84	113.1	110.76	117.3	115.75	114.27	111.77	113.21	114.98	113.09	113.96	110.29	110.43	110.62	114.44	110.66	111.24	113.79	110.77	116	117.13
105.98	105.05	106.11	106.46	108.39	104.31	104.01	105.06	101.07	107.67	106.11	108.48	105.95	105.28	108.56	109.58	105	107.3	107.74	102.41	109.33	108.74	103.19	110.35	106.36	107.75	106.58	103.18	104.06	109.94	101.74	102.96	109.75	112.3	108.84	102.22	104.08	108.7	109.9	109.59	102.91	106.34	105.6	106.18	109.1	107.13	109.23	106.78	105.49	107.06
108.06	111.69	110.51	106.24	111.79	106.82	109.65	110.99	108.97	112.37	108.02	108.19	109.27	114.78	109.85	107.26	108.14	111.1	113.63	111.87	109.6	107.08	111.49	109.79	113.47	111.48	107.31	103.35	110.83	110.69	110.07	112.52	108.26	115.22	109.12	108.53	110.42	107.65	105.86	111.27	113.63	110.69	109.18	110.52	109.65	110.8	107	112.93	115.07	110.67
101.8	104.6	104.53	101.97	103.98	105.04	104.84	103.89	108.93	106.69	97.838	106.16	101.35	104.61	105.27	106.37	108.15	104.8	105.7	105.82	100.51	106.88	104.62	103.57	107.12	104.79	103.87	105.43	104.12	106.88	101.61	106.09	103.75	108.67	109.63	99.622	108.63	105.9	106.08	102.61	104.33	102.4	105.49	104.62	104.4	104	107.44	102.91	103.62	102.02
100.53	104.33	103.72	103.03	102.22	105.02	105.13	102.64	104.7	101.86	105	104.72	99.529	104.91	103.55	103.45	104.86	107.51	104.04	103.84	98.399	106.82	102.98	104.28	105.34	106.22	105.08	104.92	103.04	102.83	104.07	98.78	104.79	101.8	104.13	98.708	103	98.189	103.61	108.05	105.24	106.5	104.29	102.12	105.48	103.73	104.09	105.55	107.24	104.73
95.374	98.742	99.68	96.273	98.769	98.97	99.681	100.01	100.91	98.168	100.53	101.27	101.03	102.16	95.612	99.869	97.488	98.945	96.871	104.3	99.297	102.02	102.54	103.45	100.78	102.03	101.16	96.999	95.081	105.02	100.53	99.806	99.053	99.875	98.188	97.618	102.55	96.133	102.74	99.761	98.989	102.72	98.314	100.77	100.69	102.32	102.13	98.791	102.82	99.55
113.59	112.11	112.8	115.42	110.15	114.4	107.7	109.37	110.98	113.8	115.37	114.4	109.86	116.2	113.14	115.54	111.68	113.34	110.38	107.17	107.73	113.44	110.14	117.37	109.58	109.53	114.45	111.36	117.12	112.6	113.36	108.85	112.55	112.52	110.7	106.42	117.95	111.99	110.35	109.4	117.57	112.34	108.4	112.33	108.29	113.72	114.21	111.09	109.61	110.08
106.62	100.8	103.8	102.63	108.75	102.89	104.96	105.8	105.96	106.44	107.59	106.68	101.88	100.83	107.73	104.38	107.35	101.5	106.19	104.89	100.7	105.12	103.28	105.58	102.74	103.66	108.4	103.38	101.66	102.86	105.1	101.04	103.13	107.33	103.06	108.93	110.45	103.05	106.65	103.43	105.62	105.5	104.31	107.76	107.28	98.283	101.27	106.3	103.97	107.35
117.25	119.41	121.34	118.35	117.05	120.51	121.35	117.33	119.95	117.1	116.99	114.86	117.4	115.52	113.9	118.63	113.71	120.59	121.07	118.5	116.37	115.26	118.82	117.15	116.49	120.59	116.7	115.98	114.2	117.23	118.83	118.19	118.35	117.24	118.63	115.16	119.65	112.4	115.76	119.68	117.45	113.04	115.78	119.79	116.17	121.67	118.98	120.32	115.76	113.54
103.89	105.51	103.56	105.31	105.95	105.27	103.09	108.13	105.55	108.82	102.16	105.77	105.48	105.44	110.46	104.69	102.71	105.24	103.56	105.23	107.03	107.21	107.87	104.02	101.12	105.75	103.88	101.86	104.35	102.97	107.78	104.69	104.18	108.92	104.96	110.51	100.84	104.82	105.46	102.38	102.4	106.46	102.49	100.06	107.37	104.54	105.65	104.25	104.6	105.8
110.98	109.58	105.93	109.08	107.55	107.09	112.75	109.08	107.6	107.62	113.95	113.59	110.45	108.13	111.3	109.91	107.23	108.56	108.89	110.05	112.22	107.72	116.05	111.63	108.55	105.47	110.63	110.84	108.53	107.35	104.83	111.21	110.44	112.24	109.66	110.78	105.52	112.78	110.41	107.07	110.54	110.78	106.26	110.18	109.86	112.25	108.22	109.7	111.46	108.34
108.47	111.34	113.28	110.74	102.88	108.09	111.86	110.63	109.71	110.07	111.06	111.55	109.49	112.19	109.81	113.28	106.35	112.47	112.85	112.01	110.97	108.8	111.07	110.83	107.83	109.86	111.02	112.4	112.35	112.6	111.62	113.05	112.41	113.41	111.06	110.67	115.84	109.64	109.1	104.97	107.39	109.61	111.3	110.5	111.36	113.39	108.38	109.81	108.9	105.84
106.55	108.64	111.22	106.38	108.09	106.98	106.95	107.59	109.39	105.61	102.2	105.89	104.06	105.61	106.56	104.96	104.29	105.31	104.46	104.82	107.06	106.31	106.31	109.95	105.18	107.35	111.12	103.04	107.35	105.79	102.99	103.61	102.87	104.89	105.55	108.05	107.07	104.27	100.37	105.96	107.94	107.28	102.28	101.16	106.54	108.18	103.52	102.32	103.74	109.39
112.09	113.65	119.14	115.35	110.09	112.09	114.74	110.77	112.01	112.7	113.08	108.3	109.84	109.85	106.57	112.93	109.2	114.19	114.98	110.2	109.74	110.2	113.04	110.12	112.13	115.64	115.76	112.41	112.6	113.22	110.73	114.18	114.34	113.93	110.45	113.79	110.82	112.55	114.93	110.87	105.19	111.65	112.57	118.59	107.05	113.34	111	113.67	112.06	110.72
101.54	104.78	105.28	102.71	105.21	103.86	99.883	106.29	100.08	106.22	110.38	107.39	104.64	103.24	104.41	100.14	100.82	107.43	106.41	105.38	102.37	104.88	104.72	106.78	105.22	98.06	104.79	108.56	100.33	99.954	105.85	100.7	104.79	105.68	103.99	105.09	107.29	102.83	106.1	100.72	107.49	107.46	105.33	106.76	105.99	99.664	104.49	103.51	102.3	106.41
101.03	108.21	104.68	104.77	103.25	101.25	104.13	103.04	105.66	99.565	105.97	107.58	104.28	103.63	104.12	102.78	105.87	103.32	102.71	103.75	106.09	108.58	103.03	103.8	101.98	105.15	100.07	108.23	103.61	109.33	105.62	108.01	102.75	107.76	108.25	102.23	104.49	103.31	103.43	107.62	102.78	104.66	107.09	107.35	104.41	103.43	106.09	108.15	101.95	104.85
114.91	109.22	113.58	110.6	115.1	109.17	114.89	109.18	112.95	113.12	112.62	112.03	112.42	113.31	115.08	112.97	109.78	114.66	113.39	108.45	112.1	107.77	110.21	111.58	112.89	112.14	109.11	108.16	117.98	111.66	113.58	114.97	108.62	108.02	114.94	108.2	113.37	112.97	110.45	112.81	112.44	115.57	110.67	108.09	110.19	110.88	116.35	111.41	116.33	111.01
100.42	102.53	104.27	104.34	106.36	107.88	100.32	108.37	103.53	102.29	107.49	105.32	102.07	102.85	101.51	100.81	103.45	98.474	104.11	102.8	106.33	105.31	104.3	102.4	99.668	100.94	102.92	103.19	100.58	105.92	101.96	99.089	103.49	102.66	106.18	101.2	100.45	97.956	104.71	102.44	105.64	103.71	106.66	108.1	107.35	104.15	104.14	101.1	106.02	100.29
103.61	106.04	106.67	106.98	107.67	105.32	106.11	109.29	107.58	105.02	105.55	106.06	106.04	106.43	105.77	106.18	110.02	107.72	108.11	102.1	106.32	106.32	104.75	104.71	105.87	107.7	102.85	110.07	108.76	101.49	104.32	106.57	109.55	106.06	105.9	108.31	103.59	105	108.63	111.38	109.22	106.51	106.51	106.45	100.78	108.61	103.61	106.59	106.11	105.9
111.97	105.74	111.08	111.86	103.74	108.54	106.83	112.68	112.82	108.35	111.16	111.57	108.41	111.44	108.7	115.04	110.43	109.62	109.03	104.13	105.06	106.7	114.21	109.83	108.52	107.48	107.89	108.87	106.22	106.78	115.12	113.6	111.03	111.38	110.48	106.97	110.07	111.29	109.31	112.42	108.76	108.59	107.14	110.73	103.99	112.83	112.23	110.1	108.53	111.47
105.91	103.18	109.65	103.16	101.22	104.27	102.84	106.6	108.42	109.14	103.37	103.35	107.03	108	104.49	103.13	107.41	107.35	103.38	105.46	99.655	102.49	107.73	112.14	110.24	103.98	101.5	103.7	104.43	108.69	108.89	102.82	103.31	105.44	104.44	106.55	103.83	105.33	100.22	106.8	108.15	105.68	108.85	105.96	107.14	109.75	108.65	107.05	105.06	102.41
109.94	112.77	114.07	109.47	111.13	112.23	111.64	111.47	113.5	108.2	109.63	109.22	109.83	110.87	111.42	111.77	115.19	109.58	112.37	114.43	107.54	113.77	109.74	112.89	111.22	112.31	113.63	111.58	114.93	111.49	112.7	107.99	106.35	112.03	115.69	110.47	114.32	108.81	108.92	111.62	110.63	111.32	109.41	108.96	108.82	111.09	115.25	112.5	110.59	112.19
103.62	99.424	100.23	99.203	100.87	99.318	100.69	101.69	101.24	104.22	97.464	99.463	101.34	106.64	101.15	99.765	103.61	104.38	100.62	106.23	104.27	100.85	100.2	96.344	102.32	102.1	95.526	100.78	101.62	101.1	100.59	98.421	102.56	104.16	100.11	101.72	98.303	101.17	104.26	95.702	101.02	102.85	101.16	101.89	103.76	97.562	98.297	105.14	99.535	104.44
108.47	103.15	105.8	106.42	109.09	101.07	103.74	103.82	106.83	105.4	104.54	107.32	108.16	106.53	104.61	102.86	107.15	107.66	103.68	106.42	100.67	102.32	103	106.79	105.34	101.63	107.86	105.46	101.71	102.92	105.93	107.67	99.448	100.86	101.31	108.61	103.73	104.49	104.01	104.98	103.32	103.07	107.93	108.53	102.08	106.05	106.51	103.98	106.97	105.18
101.62	104.36	95.201	100.15	100.85	97.988	101.59	100.7	98.274	101.16	95.924	100.51	102.42	100.39	103.43	101.43	101.4	100.92	103.4	100.58	98.569	97.796	98.406	100.86	101.92	103.04	98.268	101.7	99.429	98.68	96.67	104.74	105.5	101.39	100.32	100.91	98.701	99.194	100.42	100.31	95.305	97.866	99.781	97.545	100.79	103.77	103.59	102.28	98.445	101.79
121.06	108.71	111.45	110.81	111.22	113.47	109.81	113.93	112.76	111.32	113.76	110.15	109.82	107.04	105.02	111.22	108.3	108.43	109.88	109.3	108.58	113.32	115.67	109.31	106.9	105.88	110.68	109.26	109.45	113.5	112.66	109.16	112.72	111.92	108.28	109.06	108.4	111.49	107.22	110.19	108.38	111.91	104.49	110.83	110.56	112.53	111.55	112.42	107.35	106.51
118.61	118.63	118.26	122.13	118.47	117.81	115.09	118.96	117.26	115.55	119	123.01	114.61	116.76	117.23	118.1	116.63	118.56	116.94	119.35	116.53	117.47	115.55	116.79	117.37	118.17	116.16	112.8	118.82	116.68	120.43	114.01	120.22	118.13	120.65	115.86	114.88	123.77	112.87	116.67	123.98	118.16	121.6	119.58	118.3	120.91	117.47	114.66	115.46	118.09
111.03	110.48	110.54	111.99	109.02	110.72	106.81	108.67	111.88	108.28	110.9	117.84	105.9	110.69	107.19	111.88	112.46	108.29	110.17	112.37	109.9	115.63	112.57	108.6	106.01	108.56	113.79	108.54	114.37	105.75	111.52	109.72	109.52	110.12	111.87	110.56	111.32	108.89	111.77	113.58	108.78	112.8	111.91	110.95	113.61	112.95	108.19	108.79	111.35	110.04
105.17	106.37	107.16	108.52	107.58	104.14	107.79	103.34	108	104.79	104.19	103.19	109.81	101.25	106.28	106.04	103.08	106.99	110.13	103.26	108.11	104.01	105.33	106.62	104.21	102.63	102.92	102.68	105.84	110.79	107.52	106.9	105.03	105.85	105.61	105.01	102.61	105.21	107.92	102.93	106.36	104.03	107.26	105.51	103.87	102.57	102.41	105.38	102.14	103.57
110.73	111.04	113.59	108.78	113.52	109.86	114.3	114.8	109.75	113.71	111.5	115.9	113.17	111.12	111.27	111.02	112.63	114.66	110.57	112.53	114.15	108.64	109.96	114.25	114.15	109.19	113.47	110.48	111.12	111.8	107.8	111.71	115.35	108.26	108.86	116.92	108.25	112.34	111.29	111.09	111.11	121.12	113.42	112.98	106.91	111.86	111.21	114.67	113.98	111.77
100.27	99.749	97.307	102.56	100.76	103.44	101.01	100.56	96.079	99.035	100.78	102.46	103.95	101.28	99.168	100.61	100.25	99.372	100.07	97.634	101.35	100.65	102.94	97.756	102.56	100.94	98.755	104.75	102.17	100.76	102.19	102.65	101.99	99.212	99.687	101.17	101.63	101.47	95.314	101.7	94.543	99.382	105.43	104.59	96.603	100.33	98.53	99.343	99.242	106
102.52	96.89	101.31	101.54	98.358	94.513	101.78	104.41	98.511	101.06	102.69	99.816	103.07	105.56	102.79	99.764	99.761	103.49	100.42	98.833	101.85	97.491	101.43	101.04	101.7	99.366	99.946	102.44	95.612	102.48	100.24	100.81	100.48	99.436	100.24	99.989	100.57	96.35	98.095	100.55	103.58	99.758	97.107	99.338	100.88	101	101.92	101.65	96.63	101.69
104.44	103.32	104.53	108.21	108.07	104.65	102.62	106.13	104.15	107.92	108.71	105.85	109.89	107.72	102.87	108.17	104.37	107.39	106.33	103.09	101.96	109.96	106.09	106.03	105.06	103.55	104.13	104.89	105.63	107.49	104.26	102.69	105.34	107.1	109.1	102.36	106.56	105.99	102.5	105.84	108.45	106.44	107.77	106.05	103.26	106.02	108.97	102.98	104.86	105.31
100.08	104.8	104.77	104.34	103.75	105.1	107.06	103.14	106.23	101.1	103.2	104.08	104.25	107.66	104.44	110.68	101.45	103.17	105.58	104.9	106.24	102.56	106.43	105.86	104.76	105.16	104.8	104.98	107.74	106.7	102.44	103.06	105.69	107.51	105.8	103.32	106.54	102.65	106.44	108.71	102.49	105.87	104.12	105.22	97.347	103.9	102.87	103.6	99.767	99.079
109.02	104.31	106.87	106.55	108.86	107.08	108.7	106.57	106.31	105.58	105.93	109.23	108	104.62	109.8	105.63	103.27	108.12	104.27	105.82	99.744	100.86	108.25	106.53	101.42	107.75	104.31	104.35	104.51	109	104.77	109.85	108.92	107.81	102.86	106.86	103.35	108.4	108.12	103.99	106.12	109.71	107.22	109.38	105.49	107.56	104.76	107.59	103.84	105.06
110.33	102.11	111.02	103.61	103.97	105.87	110.5	111.15	104.38	106.11	102.57	102.95	105.36	110.59	103.69	104.34	105.27	110.66	108.68	105.34	105.15	111.02	104.85	108.16	104.71	107.17	105.21	103.17	109.8	112.83	109.77	105.41	107.63	108.27	109.4	110.22	107.53	106.5	108.84	105.63	107.07	105.77	108.7	104.29	107.25	109.08	108.29	105.01	108.51	105.86
98.963	106.18	98.767	112.22	107.57	105.8	103.11	103.05	103.33	103.68	99.193	101.55	106.22	104.65	107.23	102.51	106.58	105.93	105.49	102.42	101.85	103.16	100.96	102.68	103.3	104.4	106.28	103.16	101.36	103.27	101.05	103.85	101.39	105.5	103.09	102.98	102.07	104.68	102.58	104.71	104.95	97.56	100.39	105.86	106.36	109.27	106.54	104.94	105.16	107.22
109.77	109.66	116.59	114.32	115.22	112.53	115.41	109.33	109.38	115.04	109.63	115.04	112.67	115.94	114.16	116.87	114.05	113.39	112.26	110.53	108.2	110.96	111.18	112.92	110.66	106.71	112.46	116.1	111.12	112.79	113.85	113.26	115.45	110.62	110.77	111.01	108.57	112.09	112.4	111.48	109.51	112.08	112.97	112.14	111.53	111.57	110.07	116.43	112.9	112.21
113.71	107.47	112.71	112.25	110.77	113.57	109.78	110.84	107.2	111.3	109.28	107.66	111.4	111.79	113.04	111.19	109.78	108.02	114.35	110.92	114.37	112.55	113.27	110.53	109.89	113.38	110.55	115.23	111.67	111.1	109.71	110.45	116.72	111.42	110.27	110.21	112.87	111.6	113.09	112.37	112.47	108.39	110.2	114.4	110.93	115.15	111.87	112.33	113.57	109.29
105.04	104.39	106.92	102.16	107.15	103.79	104.25	107.68	106.54	108.05	106.74	105.89	104.27	104.96	108.02	104.71	105.41	105.08	104.16	106.57	104.58	100.47	106.89	104.38	102.73	109.06	107.64	102.73	104.83	105.95	109.8	102.71	100.92	105.73	106.65	105.11	104.39	101.54	108.1	104.35	106.63	100.52	107.45	106.51	106.22	105.72	108.76	105.71	102.74	107.21
108.6	110.59	109.74	105.21	103.91	110.4	104.12	106.78	105.56	105.88	109.37	110.13	106.59	103.97	105.93	107.06	109.76	105.35	103.46	101.57	104.91	102.96	109.79	107.12	104.87	106.84	103.03	104.78	110.55	107.42	106.37	111.61	104.79	105.63	107.19	107.01	105.54	107.35	105.68	106.61	105.8	108.23	106.08	104.56	103.64	107.91	107.83	101.53	107.57	103.82
114.85	119.41	117.42	119.09	115.34	121.03	115.94	113.53	118.39	114.59	114.55	113.78	112.09	116.84	115.64	115.61	116.59	112.79	113.86	114.62	120.73	111.94	114.36	113.21	115.83	115.69	119.17	115.98	114.79	115.46	114	121.13	113.01	116.94	115.16	115.37	118.61	115.21	111.49	118.97	117.71	114.57	115.07	116.62	113.89	121.74	117.62	117.17	114.31	118.62
97.63	99.149	94.321	95.742	93.633	101.39	98.329	98.831	99.889	99.156	98.028	96.377	99.084	99.694	97.627	97.528	101.51	96.42	100.25	105.08	103.84	103.37	99.576	103.97	100.72	98.197	104.54	98.577	100.9	96.334	101.92	97.343	99.416	97.085	96.165	98.404	96.721	102.91	100.64	95.714	97.238	102.03	99.991	98.786	96.087	99.333	97.187	94.1	102.73	99.857
102.35	98.736	98.88	99.965	98.291	98.094	101.47	98.544	101.9	102.54	101.07	97.985	103.74	98.895	102.37	94.873	101.54	101.94	101.42	99.037	97.745	96.78	103.79	98.129	96.953	98.956	102.01	98.858	98.898	97.911	99.185	102.31	103.32	102.02	98.612	96.911	100.02	99.931	101.16	94.28	102.67	99.409	95.686	98.924	97.051	102.08	102.06	100.58	97.447	97.254
100.53	97.132	102.56	101.98	99.62	98.491	93.57	101.4	100.93	103.14	103.62	101.65	102.52	101.82	98.024	97.553	101.32	97.008	104.5	98.905	96.708	96.252	99.865	95.411	97.363	98.957	102.28	103.35	102.71	106.87	101.4	97.053	97.814	101.73	95.666	106.02	102.97	102.29	101.58	104.96	98.653	98.078	103.25	97.579	99.027	97.108	96.474	97.147	96.601	103.23
110.75	115.39	114.48	108.66	113.84	116.33	110.91	108.62	109.25	113.42	114.74	112.75	112.17	112.29	115.2	113.48	111.43	105.93	111.57	110.19	112.14	113.87	113	115.43	118.59	110.83	113.97	114.35	114.42	114.92	113.17	111.05	112.28	108.8	111.45	110.96	109.12	112.9	111.72	111.9	107.54	112.89	114.01	118.34	112.84	111.42	114.31	108.88	110.55	113.93
94.629	98.557	96.542	101.15	97.433	108.34	106.33	100.65	96.591	104.52	96.172	96.766	102.26	102.76	98.5	100.09	97.257	98.922	100.38	101.86	100.8	101.55	100.82	100.43	100.54	103.14	99.715	101.04	102.46	99.759	101.38	105.91	100.7	99.689	104.89	98.273	101.26	96.385	95.824	103.28	97.932	99.718	101.39	99.5	99.421	97.491	105.68	99.109	99.165	97.638
111.78	109.21	112.66	110.58	110.21	114.26	108.29	116.15	112.46	113.38	111.12	106.78	110.76	111.41	111.63	113.7	111.27	111.99	112.81	108.55	112.8	112.01	109.4	109.57	109.68	110.06	111.88	113.97	113.91	111.78	109.02	112.07	112.13	111.48	108.82	111.17	111.9	111.66	111.31	114.31	108.06	115.64	113.15	111.31	109.37	113.61	108.66	104.96	114.08	111.28
107.48	101.91	106.19	105.04	104.28	111.39	106.88	104.85	106.71	105.07	105.43	108.94	109.54	108.96	107.67	106.43	105.79	105.18	104.67	104.96	105.32	103.4	102.38	105.1	105.51	109.58	104.87	104.66	104.8	105.88	105.99	107.75	109.38	105.06	108.93	106.87	106.72	110.7	104.27	105.61	113.03	106.89	106.06	106.12	108.75	107.11	104.64	112.18	107.56	105.86
106.1	103.42	100.84	101.06	102.54	107.94	104.36	101.98	102.88	101.81	102.44	107.03	110.68	105.18	106.38	108.08	108.35	108.15	106.74	103.9	108.41	102.98	109.38	108.51	102.24	103.01	102.8	106.13	98.729	102.52	104.28	107.52	108.21	101.18	100	104.95	104.6	102.89	102.28	103.27	105.77	102.37	104.73	99.973	101.9	104.3	106.06	99.111	106.67	104.21
104.88	104.88	104.71	102.85	103.93	106.3	105.32	103.26	106.38	101.64	104.05	104.53	106.14	103.23	104.28	105.46	108.51	105.28	102.82	100.4	101.44	106.71	101.74	109.11	103.02	107.44	106.04	102.03	103.9	104.65	108.45	101.41	102.72	107.68	101.87	102.96	106.97	101.85	109.35	102.75	101.71	103.72	105.58	103.41	106.48	102.7	104.61	106.76	100.87	104.3
109.57	107.78	112.01	113.25	108.89	108.46	111.35	107.73	113	109.27	112.14	110.61	116.49	109.26	110.23	110.46	111.72	110.36	105.84	108.91	116.87	110.67	111.78	110.23	114.31	107.35	105.29	108.03	110.96	110.43	113.36	110.89	110.98	109.45	109.7	112.33	110.3	113.1	115.92	112.61	108.69	112.62	110.24	113.04	111.72	114.05	105.12	108.77	113.63	108.15
108.13	106.52	110.47	108.36	109.13	107.38	109.1	109.62	108.36	110.99	111.64	110.3	107.08	113.59	110.26	105.67	111.19	115.58	115.87	112.58	109.06	110.38	114.62	110.53	108.51	116.54	111.72	113.46	107.87	111.38	110.83	110.1	109.83	110.69	110.97	108.86	107.65	105.53	108.76	107.15	107.76	111.21	106.92	115.92	112.27	108.45	112.63	114.65	106.68	108.6
99.658	104.97	101.09	98.297	101.61	98.647	100.18	100.08	98.534	100.62	100.98	100.81	102.24	102.05	99.681	103.48	96.976	99.748	96.509	103.61	103.89	101.15	100.42	102	99.626	94.063	101.36	101.08	100.35	100.18	100.93	98.346	97.952	100.04	103.86	97.241	96.741	98.181	101.49	95.007	102.37	101.26	98.22	101.42	98.099	99.117	97.049	101.91	101.29	100.25
108.72	107.81	101.52	102.82	107.11	105.9	105.73	107.32	110.96	105.59	103.82	105.31	106.16	105.21	107.19	109.31	107.3	103.96	104.11	104.79	103.81	105.71	103.48	107.3	105.35	102.08	105.12	109.96	106.16	105.52	107.99	103.75	105.03	109.71	106.65	107.41	108.74	109.89	107.08	104.47	105.62	102.96	110.03	107.27	110.47	103.59	108.74	102.96	106.48	102.46
97.776	98.948	103.82	101.63	100.77	97.714	100.26	98.84	100.07	100.85	95.057	98.904	102.31	101.65	101.44	105.39	101.17	99.542	98.81	103.24	99.71	100.21	98.761	101.44	99.516	101.62	97.852	99.327	101.88	103.45	102.94	100.29	99.317	105.91	105.21	99.6	102.94	98.974	101.5	100.15	98.641	100.78	100.15	101.03	96.828	98.684	100.03	103.26	91.461	106.34
105.85	108.53	109.3	110.61	109.1	111.83	111.77	117.23	111.94	112.67	115.56	109.84	111.18	115.53	119.45	110.78	112.35	110.9	113.01	108.62	115.66	114.71	113.72	113.42	113.26	115.37	113.6	116.26	112.51	108	109.27	112.28	110.05	108.84	111.8	113.23	112.95	110.24	112	112.11	114.52	116.8	110.75	113.13	109.75	111.19	114.45	110.3	108.36	110.95
104.3	97.532	102.23	101.58	99.818	98.922	98.168	99.293	98.348	99.644	103.11	99.463	99.228	100.08	100.51	100.19	100.82	98.606	98.394	101.4	100.12	97.479	99.956	96.972	93.771	102.64	94.859	98.005	100.47	97.368	97.053	102.01	96.49	99.898	93.911	100.97	101.12	100.11	97.121	99.102	103.64	97.981	99.59	98.499	98.398	101.89	101.23	100.9	97.732	103.41
111	107.36	105.25	106.44	107.67	103.44	105.32	105.67	106.13	104.91	105.97	106.52	107.77	101.61	104.65	107.04	105.44	106.34	110.32	104.06	109.72	112.67	107.55	103.71	106.17	106.57	104.24	105.44	104.92	106.9	104.21	108.79	107.09	109.54	105.17	99.163	106.81	104.91	108.1	105.06	107.43	105.41	104.79	105.31	105.53	105.75	100.46	106.11	99.34	100.31
105.32	107.43	109.26	102.01	108.24	103.38	103.9	105.83	106.9	104.31	106.95	104	102.73	101.28	104.26	104.93	103.75	105.73	99.688	102.29	104.9	104.34	106.39	109.17	108.12	108.6	107.59	104.29	106.53	105.38	104.6	107.69	102.35	103.4	102.7	104.77	103.08	103.51	101.93	102.78	105.34	103.33	113.19	106.3	106.27	106.1	110.32	113.14	106.94	103.47
102.41	113.88	107.97	106.51	106.91	110.43	102.79	108.3	98.731	110.36	104.93	105.2	108.78	109.83	107.17	105.61	103.83	105.81	104.15	102.03	104.67	100.44	108.06	111.89	110.94	103.7	107.51	102.34	104.54	101.26	106.08	107.87	108.57	102.52	106.97	101.99	106.3	102.29	107.37	107.03	107.8	103.01	110.96	103.18	107.38	108.47	105.13	104.39	107	104.5
114.11	117.66	114.1	117.09	117.95	111.95	114.71	115.83	115.5	116.57	116.64	113.88	117	118.4	116.11	115.89	120.42	116.51	114.66	119.83	118.44	109.39	120.4	118.22	120.77	108.86	114.7	115.11	116.63	118.57	115.27	119.36	119.4	115.69	117.78	114.37	117.59	118.95	117.17	119.18	114.55	117.01	116.84	115.41	114.35	115.01	117.55	117.58	109.71	117.48
103.62	100.67	104.03	105.05	105.73	103.35	105	107.33	100.8	105.03	103.53	103.35	107.88	109.21	104.37	103.27	105.87	105.4	102.77	105.5	104	102.46	105.92	104.42	106.33	100.3	101.04	103.86	104.13	100.12	106.06	105.91	105.08	105.92	105.91	100.42	107.66	103.11	101.82	101.97	103.9	100.54	105.54	102.41	107.68	105.95	103.99	103.51	103.67	99.888
111.19	107.83	112.6	112.58	110.06	114.83	113.62	109.65	112.95	110.09	107.96	112.31	111.18	111.65	108.39	108.02	109.55	105.83	107.72	110.98	108.61	107.86	113.53	110.15	112.35	109.59	113.51	111.23	109.37	107.67	111.5	108.11	108.49	109.01	110.34	108.51	113.66	114.43	112.74	111.88	108.45	113.09	109.04	109.88	112.4	111.44	113.53	108	111.86	109.68
110.06	107.84	103.43	101.86	105.62	101.16	100.28	100.36	101.41	99.001	103.81	106.24	105.93	108.51	100.48	102.75	105.59	107.08	101.11	108.84	101.6	104.21	107.09	107.76	100.6	103.95	104.99	104.43	105.45	104.63	103.73	101.09	103.89	103.74	102.33	103.55	108.31	107.1	100.27	97.791	103.13	107.25	102.15	105.51	102.31	99.135	102.15	101.7	103.6	100.5
103.04	101.64	105.33	98.14	99.263	103.37	98.223	99.051	102.85	98.791	101.26	102.98	99.131	95.318	100.49	98.689	94.213	99.553	98.531	102.68	100.36	100.73	102.7	97.932	106.19	101.8	96.744	98.891	102.45	100.12	101.44	107.96	95.395	97.245	101.98	105.19	100.06	100.58	100.19	98.115	96.303	96.196	97.579	100.99	101.67	100.55	100.68	104.11	101.82	99.669
103.82	104.83	102.01	104.46	105.32	104.88	103.4	101.45	105.73	101.92	103.91	109.79	103.78	105.13	103.38	108.21	105.27	105.72	105.04	105.81	109.55	105.87	109.69	100.82	101.8	105.51	102.12	109.27	106.61	100.82	102.36	107.42	107.64	109.8	105.69	108.97	104.96	105.91	104.29	104.68	104.2	103.52	108.44	103.52	104.92	104.94	105.48	107.64	102.77	106.15
105.41	107.57	109.83	108.73	105.92	106.87	106.77	107.66	106.82	106.69	106.98	104.6	101.48	106.76	104.68	109.59	108.94	109.88	107.93	106.73	100.98	105.33	107.75	107.99	105.82	106.43	107.76	102.73	100.51	102.58	107.19	105.2	104.36	107.31	108.73	106.46	103.5	107.21	107.49	103.76	107.31	107.19	109.65	107.57	105.3	108.16	108.85	108.49	103.83	109.47
104.67	102.98	98.715	97.954	102.53	105.17	98.47	99.018	108.2	100.86	100.28	102.23	104.88	98.611	101.28	103.52	100.44	96.245	103.75	102.44	100.64	102.67	98.859	103.3	100.25	100.23	93.839	100.67	96.096	97.976	96.951	102.89	102.9	104.06	97.158	98.782	101.05	98.686	100.95	97.102	98.563	99.25	100.78	100.24	100.83	101.76	104.67	98.486	96.635	99.547
107.42	105.19	101.44	103.35	102.9	109.15	107.1	104.19	104.4	104.2	107.22	108.46	104.55	106.45	101.98	105.11	106.43	103.79	106.51	103.88	107.24	105.95	102.77	104.3	105.9	103	102.67	104.48	107.46	105.58	105.06	102.28	105.77	105.92	107.5	97.309	104.3	108.62	107.78	103.01	107.59	106.73	104.71	109.36	110.15	106.4	101.96	104.67	101.53	107.54
105.3	102.88	103.23	106.75	101.97	104.64	107.95	103.25	106.54	105.82	100.57	107.05	104.2	105.59	103.01	102.22	107.21	108.1	101.95	101.89	105.09	105.62	105.22	104.62	107.55	106.01	105.71	105.71	107.55	105.19	107.12	106.27	104.32	104.02	105.61	105.66	106.44	101.8	102.94	102.2	106.4	101.53	100.02	106.91	104	107.8	105.24	106.65	103.87	106.14
112.79	115.89	112.11	112.27	115.48	116.99	114.62	115.62	122.22	114.14	120.08	117.24	118.99	116.1	115.99	117.28	115.87	115.34	114.05	117.36	114.76	116.67	119.55	111.68	112.16	114.18	122.2	115.56	116.68	118.73	117.12	116.67	119.23	111.4	118.96	118.02	115.86	113.41	118.73	117.49	114	117.3	118.08	118.13	115.36	111.26	118.03	116.64	117.9	117.41
108.38	107.44	105.77	105.69	111.44	103.44	102.7	107.07	108.12	105.43	107.22	110.45	108.16	105.47	107.52	107.62	105.05	106.52	102.21	109.06	111.21	109.24	106.94	110.02	107.47	104.82	106.5	108.1	108	107.44	109.58	107.7	108.32	109.27	107.46	106.87	107.14	105.01	106.47	107.87	109.08	106.45	103.45	105.46	108.97	107.71	104.26	104.27	104.48	104.85
107.11	109.35	103.62	107.3	102.45	104.98	109.58	108.16	107.63	103.3	110.09	104.35	103.91	105	103.93	103.19	106.13	103.39	106.75	105.37	106.6	103.78	104.59	108.84	103.48	104.75	103.36	109.85	109.69	104.23	108.99	108.79	105.85	104.15	103.28	104.77	104.18	105.09	107.47	100.18	108.71	103.44	109.42	107.79	106.45	103.15	103.34	106.93	107.52	102.74
103.36	93.788	102.13	103.91	100.06	100.56	101.08	98.438	103.45	103.23	102.92	104.45	100.05	101.37	98.733	100.62	95.694	104.91	97.422	100.58	98.96	102.83	101.32	97.936	102.47	99.192	97.015	104.06	103.44	100.58	100.98	97.784	96.7	100.72	100.81	97.938	102.63	101.83	99.636	99.617	98.578	101.1	101	100.56	103.76	99.985	102.37	103.03	99.829	97.15
106.26	103.39	103.05	102.26	104.51	108.69	104.72	106.82	107.84	105.32	106.22	104.37	106.4	104.25	103.55	100.2	104.88	107.9	104.55	102.88	104.58	108.56	105.02	101.72	101.38	110.32	104.82	103.25	104.77	106.82	103.98	106.59	104.3	104.78	106	103.18	103.44	97.675	106.57	102.8	105.81	103.72	104.7	103.5	103.21	105.52	103.41	102.08	106.29	103.59
109.45	111.76	115.16	110.67	110.82	112.71	113.13	112.58	112.73	113.5	115.12	110.13	108.58	110.5	108.25	111.8	115.66	110.76	110.31	113.17	112.45	112.44	109.32	115.54	117.49	112.61	112.03	112.23	111.58	109.55	112.35	115.8	110.79	110.04	111.84	109.59	109.19	109.04	110.48	113.28	108.31	108.67	107.34	109.95	112.62	112.54	111.06	111.92	111.26	109.51
108.89	106.79	107.17	104.79	106.89	109.17	105.55	105.56	106.7	107.76	106.75	106.36	106.65	104.78	107.35	107.25	108.35	106.32	106.67	99.426	103.71	104.71	104.18	107.66	108.79	106.83	109.75	103.72	107.42	102.83	100.74	105.23	104.18	104.45	107.24	103.83	104.2	105.13	102.13	104.62	108.56	106.42	105.54	107.54	107.83	106.08	104.39	105.37	102.03	105.19
102.13	105.49	106.16	104.45	107.54	108.3	102.78	100.4	104.43	103.5	106.72	105.08	101.83	103.03	107.67	104.89	105.11	103.83	107.04	108.64	105.33	101.82	99.496	104.19	105.81	106.1	102.55	110.76	100.55	110.47	104.3	103.5	104.1	110.37	104.68	104.78	102.27	106.36	105.31	103.13	105.11	104.64	107.06	110.13	107.24	109.28	102.73	107.91	109.38	104.52
112.93	114.72	114.16	115.55	108.1	110.07	115.84	109.07	114.22	112.8	114.78	113.03	116.41	114.57	113.73	112.19	112.5	114.07	110.57	114.68	108.35	112.34	116.25	109.11	110.86	110.78	114.42	108.35	110.06	112.66	110	112.57	111.89	110.24	114.13	114.69	109.93	114.53	105.64	112.3	114.19	116.37	118.22	110.65	115.27	112.89	113.31	113.18	114.93	116.26
102.89	103.37	98.331	102.84	96.015	100.77	100.48	101.06	104.03	100.59	98.846	105.45	99.564	97.712	102.07	99.444	100.74	97.997	100.4	102.78	104.48	99.946	102.88	102.68	104.3	101.92	101.51	100.5	98.066	102.71	103.02	103.95	101.86	105.04	101.73	99.431	101.93	105.29	99.085	103.56	101.23	100.14	102.1	99.569	100.75	100.36	103.15	100.28	98.822	105.17
100.51	100.66	99.068	97.41	99.547	100.96	96.662	95.193	100.05	102.16	97.458	102.16	95.134	100.75	102.61	96.883	99.903	100.58	105.23	102.74	99.584	100.04	98.98	94.721	100.34	100.28	96.098	97.253	102.06	99.807	101.54	100.25	99.191	99.534	98.681	101.44	102.3	97.393	100.67	100.28	101.2	100.33	103.22	98.638	102.57	98.94	95.017	101.18	101.78	101.5
117.48	113.61	116.14	116.48	116.36	114.71	115.61	115.4	113.94	114.71	117.52	109.65	115.59	113.17	120.85	117.19	111.98	111.82	116.71	118.15	120.26	115.92	115.87	117.76	120.79	113.79	118.73	115.32	113.19	112.16	116.57	116.05	115.39	117.4	115.02	119.46	118.44	121.14	120.63	118.36	115.05	114.37	118.37	118.12	113.99	119.42	114.69	114.69	116.85	121.14
97.735	101.63	100.62	97.706	102.78	100.96	97	104.53	102.59	103.25	97.359	97.618	100.15	98.907	98.623	100.84	105.93	96.404	103.24	98.935	98.974	96.579	102.84	101.2	95.975	98.804	101.72	100.78	95.878	100.46	100.45	95.974	104.32	98.92	103.4	100.03	101.95	101.37	98.188	107.27	96.978	97.925	99.338	98.953	104.35	100.54	97.624	98.198	103.6	99.735
111.49	112.64	112.48	107.63	110.6	110.03	112.96	111.73	109.69	107.36	112.06	113	113.18	110.31	114.48	108.12	112.11	111.18	112.62	110.54	107.76	109.68	108.94	111.34	110.55	112.34	112.44	109.12	111.91	111.17	118.74	111.47	111.3	112.51	111.91	112.4	107.16	114	116.22	109.14	109.84	110.67	110.94	113.27	109.6	113.94	109.96	113.6	108.15	111.56
107.49	103.48	107.92	107.18	111.61	107.3	108.32	104.86	109.32	109.86	105.98	107.44	109.28	106.77	108.22	104.91	105.27	104.35	104.56	110.82	108.44	108.16	109.99	112.15	109.92	111.42	109.66	105.8	110.2	106.79	103.26	106.75	107.26	103.76	102.26	105.28	109.57	108.07	99.992	108.9	107.29	103.99	107.7	106.47	107.89	105.64	105.06	106.9	109.57	107.1
104.04	101.26	106.47	105.95	104.13	107.17	106.5	106.18	110.55	105.95	106.46	100.13	104.88	103.07	104.11	107.4	102.6	105.64	105.58	104.99	104.91	107.85	104.88	106.3	106.99	107.16	105.81	107.12	99.533	108.07	101.57	104.48	103.14	104.93	104.01	107.92	107.2	108.19	104.33	101.77	105.81	106.84	104.9	104.17	110.79	110.79	106.36	103.98	104.83	108.32
100.51	103.95	99.901	100.22	98.174	99.388	101.92	97.592	100.84	102.76	93.497	101.52	97.972	99.991	105.34	102.18	103.47	98.742	101.95	100.49	101.02	100.49	98.61	98.202	101.76	101.72	102.95	100.5	97.76	102.45	99.65	101.05	102.59	98.992	102.11	98.782	101.29	103.32	106.14	99.218	103.44	102.28	98.109	98.64	101.96	102.82	102.32	101.64	97.573	103.28
106.67	114.95	112.71	112.59	110.9	109.08	112.86	113.26	110.34	106.44	114.03	112.83	112.14	111.71	107.08	110.06	110.98	112.22	116.44	114.08	112.94	111.55	112.85	108.45	111.64	111.03	116.06	110.98	109.03	113.81	112.54	109.35	110.51	110.63	115.63	110.1	116.4	113.04	111.5	113.71	115.31	110.79	114.8	111.03	112.59	114.15	116.04	111.3	106.17	115.51
104.66	105.87	105.69	108.61	103.95	107.57	106.32	108.83	103.72	105.1	108.35	107.2	106.18	108.28	104.01	104.2	103.57	105.84	104.98	104.44	108.34	105.04	106.64	105.59	107.72	108.08	108	104.95	103.79	106.65	106.04	105.82	103.64	109.85	106.48	107.98	106.23	107.34	107.77	103.16	108.36	106.98	106.62	104.99	103.61	107.55	106.96	107.89	111.21	107.64
107.36	106.18	103.76	106.28	105.81	104.51	105.82	108	106.47	104.95	105.54	105.17	105.78	107.19	107.31	108.48	106.32	112.44	108.27	106.14	105.07	106.55	104.53	106.12	103.16	105.08	107.53	100.92	106.8	107.01	104.27	107.46	105.27	105.52	108.85	102.02	111.78	107.96	105.79	106.08	100.47	104.52	103.99	107.59	102.7	107.25	104.69	105.87	106.78	105.32
107.76	112.3	114.25	115.11	105.55	111.23	115.36	110.36	107.39	113.35	113.88	109.59	111.83	115.34	110.18	105.91	114.98	114.6	109.2	110.98	112.5	109.81	109	112.75	109.55	110.89	108.45	111.4	112.06	109.01	105.86	110.15	111.31	108.36	110.41	114.62	108.93	111.63	112.05	106.68	114.16	109.77	110.69	109.17	114.3	107.98	109.61	111.9	109.74	109.73
108	105.81	102.74	102.43	104.91	102.41	102.64	105	103.31	102.63	102.89	102.15	105.9	104.53	103.72	108.85	103.04	105.05	105.33	102.02	104.23	102.83	104.95	100.38	107.1	103.11	104.44	99.835	102.21	103.12	105.74	102.68	103.59	103.14	105.9	103.55	104.81	106.3	105.12	102.47	102.68	103.51	101.62	99.535	100.42	102.65	105.8	103.63	109.27	105.67
106.73	104.67	107.53	105.42	104.3	105.67	101.52	108.13	105.48	109.51	109.21	108.33	108.76	103.4	105.41	102.84	108.16	104.26	106.4	111.37	104.26	107.93	106.8	106.68	105.82	109.99	110.45	110.47	106.74	103.91	105.7	105.39	106.23	105.12	104.61	105.02	108.88	106.01	106.87	106.9	101.19	108.2	108.47	104.33	105.96	106.45	102.89	108.14	106.95	107.31
115.2	114.09	108.47	111.46	107.18	110.38	112.28	110.21	109.46	110.56	112.06	113.44	108.32	108.63	109.9	111.33	113.22	108.39	109.13	110.53	111.34	109.68	112.18	106.83	108.89	110.1	112.24	108.35	114.63	113.36	111.14	107.26	107.03	108.01	107.54	117.9	112.21	112.53	113.98	110	113.68	113.07	112.38	112.62	111.83	109.61	112.03	107.41	110.06	106.88
110.81	114.03	111.3	113.2	114.67	108.9	109.8	114.64	109.47	113.25	112.12	106.54	111.11	108.05	114.86	109.57	113.94	110.26	112.06	109.59	108.91	110.55	113.31	113.55	110.97	107.41	107.85	106.94	111.81	109.71	110.32	107.92	110.31	110.95	109.85	109.44	114.14	111.28	110.01	111.97	111.08	109.03	108.89	110.07	110.96	113.82	112.28	111.55	113.57	114.4
100.22	96.717	97.678	99.519	103.59	95.791	97.939	99.755	101.42	100.01	92.282	99.155	100.35	101.13	101.58	99.528	101.82	102.09	97.936	100.66	98.378	100.19	98.689	102.1	98.632	99.294	93.286	97.113	101.51	95.954	98.812	96.537	98.402	93.203	99.766	101.15	98.712	98.891	101.02	97.881	95.437	102.24	105.24	101.97	99.142	96.678	103.35	100.11	102.33	102.66
107.51	108.61	104.51	106.07	105.85	106.88	102.9	104.59	106.6	107.25	104.02	101.68	106.19	101.88	110.36	106.18	106.08	102.92	106.24	106.29	106.94	103.99	105.42	106.53	104.09	103.01	106.1	105.17	101.38	105.95	103.5	106.55	106.36	101.33	101.68	107.55	106.88	108.73	106.33	106.74	106.8	101.81	103.53	103.99	102.74	105.66	102.57	105.44	102.64	108.11
112.54	112.56	112.32	113.69	105.94	109.57	111.81	109.9	112.22	115.76	112.66	107.81	111.51	112.48	111.61	114.12	114.09	111.12	111.53	110.33	110.08	111.27	112.61	114.74	109.44	111.81	114.59	115.25	109.48	110.41	112.65	108.09	107.43	111.71	112.37	110.6	114.77	110.67	109.36	111.05	109.37	113.82	113.34	114.97	114.38	107.41	113.1	113.29	112.49	110.88
105.67	102.9	104.51	108.02	104.62	100.76	107.5	106.86	104.96	105	100.2	107.93	103.26	101.04	104.9	102.94	99.729	99.671	103.83	106.79	103.9	104.91	104.96	103.26	109.35	105.79	107.84	106.51	107.05	104.12	104.53	102.95	101.52	99.152	108.93	103.73	102.14	99.237	106.33	103.77	105.92	103.83	108.46	103.37	106.07	103.96	96.27	105.28	106.65	105.24
99.878	97.005	103.15	104.23	99.514	98.238	97.388	101.73	95.311	96.143	105.13	101.47	101.09	99.02	99.035	98.983	101.75	103.57	95.66	98.835	98.369	96.297	102.04	97.109	102.63	101.61	100.82	99.287	96.653	99.712	101.38	96.572	98.735	98.362	97.805	98.712	98.852	100.12	94.92	98.84	97.892	99.312	102.04	98.244	95.219	100.85	103.87	101.75	100.95	97.024
113.57	112.92	112.8	112.33	110.95	112.87	107.45	107.42	111.53	113.95	110.32	113.3	108.16	108.7	107.56	111.4	106.89	114.09	109.22	107.25	117.77	116.61	115.09	108.74	110.91	107.63	109.19	115.37	109.3	110.16	114.1	111.06	114.4	105.64	109.97	112.62	110.92	116.93	114.7	110.53	110.14	110.89	111.61	107.98	111.37	114.99	110.58	108.83	108.93	114.22
96.245	100.15	102.14	102.14	104.16	99.473	99.856	100.9	96.95	100.55	100.8	104.15	99.19	98.877	102.24	102.93	98.696	102.74	103.33	94.505	101.6	96.233	105.1	103.03	101.4	98.418	101.17	96.885	102.35	100.65	101.21	99.099	97.267	101.8	101.53	101.03	97.428	100.66	97.806	101.87	103.24	102.35	101.29	99.111	103.44	103.94	101.85	103.43	97.843	98.671
108.38	107.71	105.89	103.19	104.37	103.11	108.38	105.79	106.09	102.83	106.16	104.39	101.86	105.59	106.01	105.31	104.63	106.34	110.85	107.78	104.42	103.85	104.37	106.34	105.82	102.36	108.04	108.83	107.8	105.49	106.5	104.35	109.24	108.08	105.28	108.58	109.2	111.21	106.91	105.83	107.21	105.15	105.28	107.36	106.09	102.98	110.95	101.01	105.19	106.17
109.03	113.05	108.06	111.73	113.58	108.17	110.06	108.8	112.75	113.11	110.04	109.76	114.02	109.38	107.17	105.42	112.32	110.19	114.24	110.81	110.44	109.44	111.01	112.4	114.88	110.55	112.17	109.71	111.86	112.96	107.92	111.82	113.61	117.17	114.15	111.58	115.46	106.6	112.35	112.27	112.64	112.19	112.68	116.89	110.63	109.76	109.95	109.79	108.21	112.82
111.78	107.1	111.58	114.79	111.27	106.56	112.85	110.67	107.39	112.84	115.64	112.6	111.65	113.03	114.23	111.02	113.48	112.25	111.32	109.5	108.76	110.51	108.51	110.29	114.54	111.96	113.99	112.22	108.54	112.56	109.44	117.72	111.28	112.16	111.45	114.24	116.42	113.05	112.7	115.21	111.8	116.17	111.98	109.15	115.49	111.24	108.35	109.73	111.44	112.8
103.71	104.1	99.453	97.395	95.967	100.05	100.8	99.629	100.77	97.375	94.719	100.58	102.31	100.92	95.824	99.899	99.303	104.21	104.11	95.815	97.219	96.499	99.59	100.28	98.527	96.678	99.368	97.709	100.58	104.31	99.225	103.12	102.75	98.312	102.59	99.556	99.603	102.79	100.85	100.2	102.03	96.403	98.918	99.093	99.65	94.14	98.733	97.703	98.311	100.54
104.79	110	105.55	103.18	102.76	106.09	102.46	101.67	100.34	110.05	108.85	105.67	106.42	111.82	104.99	107.53	107.11	105.37	107.95	104.45	106.77	103.92	102.51	102.63	103.64	106.87	104.24	106.13	105.06	106.62	103.82	105.45	105.78	100.82	103.01	109.65	107.92	105.73	107.93	102.22	106.57	107.23	107.45	107.23	109.32	102.95	110.64	106.02	108.39	100.21
102.8	101	103.44	101.29	104.53	105.57	106.51	107.41	102.47	103.52	105.82	106.88	106.84	103.75	109.2	110.02	108.66	104.37	108.85	105.48	105.99	104.13	103.68	106.52	105.15	102.95	104.36	107.31	107.22	110.28	99.204	109.86	106.33	103.49	104.84	105.67	104.13	106.54	104.48	110.73	107.04	106.79	107.45	109.4	106.65	107.02	106.13	105.3	105.24	102.98
101.01	99.761	100.9	101.5	98.96	100.65	98.759	100.32	100.25	96.332	99.526	102.37	103.52	102.33	98.188	101.31	99.296	100.39	102.02	98.847	99.874	97.703	101.4	100.88	99.852	101.02	96.945	97.02	101.95	101.51	98.902	100.88	98.432	98.277	100.21	100.92	97.527	105.53	102.21	102.53	101.07	99.021	101.13	102.35	101.99	93.047	100.82	101.17	96.054	98.956
103.78	105.88	103.24	104.19	96.312	101.06	101.72	106.08	101.57	103.92	101.91	105.16	104.44	107.11	102.99	108.61	102.44	107.35	101.02	101.09	107.7	105.01	106.81	103.47	100.75	107.12	102.73	105.95	107.16	104.4	102.78	101.87	103.51	105.53	106.89	103.88	105.8	110.26	106.12	101.16	105.93	110.26	104.52	101.89	104.46	103.31	102.91	101.07	107	104.67
102.02	106.22	100.13	102.84	109.26	106.45	106.61	107.39	104.92	108.05	108.46	105.72	102.44	102.82	102.39	106.09	104.19	104.9	105.94	103.56	105.1	103.33	108.79	104.96	103.47	105.86	108.43	102.52	100.87	106.99	106.34	104.7	108.13	105.33	106.32	104.32	108.27	105.53	103.46	107.73	108.47	107.06	109.11	102.73	104.87	112.52	103.08	103.86	106.6	105.12
107	102.68	103.67	105.26	108.47	110.39	102.64	102.93	105.33	106.25	108	106.7	110.13	106.77	106.28	109.51	104.04	103.5	108.42	108.95	108.02	98.904	103.2	103.9	106.94	99.984	109.55	103.44	104.85	108	107.56	111.77	110.56	106.71	105.38	105.74	103.2	104.85	105.5	107.24	110.23	104.82	106.96	103.15	105.93	103.5	106.4	102.37	106.18	108.63
102.15	98.985	98.826	99.715	100.55	101.18	98.581	97.619	97.148	99.168	97.711	99.541	96.646	96.445	96.351	100.03	100.21	98.719	101	104.82	101.02	97.304	99.647	103.07	94.227	99.667	100.66	99.4	100.68	102.05	97.425	96.213	98.459	100.9	99.289	100.74	97.084	101.82	98.814	99.636	99.299	104.21	102.82	103.25	101.03	99.124	100.13	97.498	99.896	99.945
99.392	101.24	98.507	103.87	99.076	101.5	101.94	95.799	99.394	99.766	99.276	98.525	98.712	94.173	99.726	99.293	101.29	100.98	99.197	100.96	96.816	100.6	100.38	99.78	98.096	101.75	101.13	99.935	99.166	103.54	101.76	102.97	104.18	105.21	103.12	100.04	97.292	98.787	97.933	104.66	99.842	100.26	99.706	103.24	101.52	97.687	98.955	100.1	97.85	100.14
105.03	106.86	106.33	105.92	111.98	107.51	106.03	103.61	105.96	105.35	101.51	103.68	103.69	106.2	107.69	104.63	105.49	102.35	104.17	106.14	104.31	103.69	107.75	107.95	104.58	105.47	103.58	104.13	106.41	107.06	103.42	103.64	102.3	106.43	104.45	107.68	104.5	104.79	105.58	103.29	101.8	107.63	102.88	104.98	104.47	102.79	103.74	107.19	104.21	106.11
101.23	97.957	99.57	98.077	101.02	95.299	95.255	100.84	98.961	102.73	100.02	99.006	99.122	101.77	94.312	98.964	101.18	101.26	98.122	101.29	96.404	103.55	96.931	98.405	99.998	102.04	102.15	97.148	101.36	102.8	103.54	102.67	102.51	99.224	100.75	99.632	105.18	100.36	97.763	99.903	103.59	101.58	104.43	97.881	104.44	102.16	98.933	103.06	100.42	98.691
106.81	110.98	107.65	104.16	107	103.96	106.6	107.77	109.67	104.72	106.27	106.97	109.76	104	107.76	107.28	105.49	103.41	108.06	107.86	105.63	105.51	103.11	105.71	101.31	102.49	107.55	101.69	103.85	104.09	108.43	104.63	111.94	106.81	107.04	107.23	110.86	103.85	108.6	104.6	107.77	105.01	104.63	104.35	104.91	107.59	107.44	105.1	105.08	106.1
101.33	108.95	103.58	105.33	104.27	109.95	107.89	103.19	106.69	107.32	104.94	106.1	101.81	97.922	103.37	105.79	104.8	106.61	100.58	105.02	106.07	101.57	107.68	105.2	105.9	101.92	107.62	105.8	104.48	107.14	104.72	104.05	107.91	108.32	104.21	111.12	105.48	101.94	105.54	106.51	107.43	102.98	104.65	102.47	101.9	109.18	107.74	103.4	100.95	104.48
114.88	112.87	111.98	112.7	111.78	109.16	112.09	110.3	116.64	111.08	111.4	114.91	114.94	112.88	113.64	113.04	113.63	110.27	110.49	113.4	112.78	110.83	110.31	108.25	116.07	115.14	110.18	106.08	109.19	111.29	113.27	116.12	110.67	112.14	113.39	113.62	112.91	111.59	109.75	110.01	106.56	115.82	111.9	111.98	107.75	109.98	113.7	114.87	112.96	110.39
98.239	102.86	95.931	102.17	102.6	95.45	100.04	102.87	99.921	102.08	99.823	100.06	101.52	105.55	97.317	102.6	101.73	99.895	98.566	98.544	99.445	102.62	100.22	97.397	100.77	95.725	98.922	100.87	101.33	104.81	98.239	98.835	100.5	104.3	100.55	101.17	95.199	96.695	103.72	100.76	100.61	104.99	101.32	99.847	102.32	102.85	103.35	104.58	101.76	100.9
104.26	108.5	105.48	107.8	100.77	105.26	104.59	107.65	105.61	102.85	104.61	107.74	109.18	103.29	104.57	105.21	104.24	106.16	105.58	104.69	108.43	105.44	104.7	105.1	102.38	101.91	103.34	103.44	100.11	108.58	99.596	110.07	103.17	103.64	104.38	103.88	105.91	107.42	103.44	106.66	106.33	105.76	109.19	109.17	106.93	102.84	105.7	106.27	107.43	108.86
115.81	113.55	114	115.64	111.2	108.44	111.19	109.34	113.32	109.59	111.84	114.09	114.07	112.72	108.91	111.18	112.73	111.43	108.16	114.41	115.14	111.84	113.11	111.82	116.23	113.87	109.67	109.21	113.2	117.13	110.62	119.37	115.06	104.19	109.13	110.41	111.86	108.92	109.91	111.74	110.03	109.12	111.17	111.74	117.33	111.44	106.55	111.26	112.15	113.38
114.06	112.13	113.28	111.25	111.4	111.1	113.58	111.31	111.64	111.87	113.12	110.79	115.24	111.08	111.41	111.45	105.15	112.34	111.21	112.05	110.86	115.17	113.82	110.46	110.33	111.89	110.51	110.94	112.33	111.15	112.08	116	113.39	112.87	113.33	107.95	112.32	115.73	115.14	112.18	107.35	113.75	112.75	112.42	109.33	110.81	113.49	112.46	111.06	108.56
113.52	108.31	117.18	111.23	117.74	114.02	111.62	114.77	108.53	111.88	112.7	110.51	113.73	116.32	110.6	111.97	112.42	114.04	114.82	114.42	115.93	115.51	113.61	115.82	110.77	112.74	116.95	112.2	112.85	111.94	114.21	112.59	115.86	113.65	114.12	111.47	112.51	108.55	115.63	117.39	109.39	113.45	117.47	113.94	113.13	109.23	117.23	113.76	109.41	108.56
113.02	111.61	111.62	108.47	107.19	114.54	113.09	108.27	108.65	107.18	112.51	107.35	111.02	106.82	113.08	111.15	109.27	108.68	110.64	111.05	112.28	105.66	111.29	112.68	109.41	110.34	114.05	111.16	113.53	111.45	111.23	107.91	108.03	113.95	112.85	112.67	113.05	110.28	112.86	114.43	112.85	110.91	111.05	113.39	109.24	111.45	111.25	118.8	109.17	112.79
108.81	106.98	106.85	114.36	108.13	109.65	107.99	112.42	108.18	115.14	106.79	107.93	105.76	107.84	112.99	111.5	113.25	112.52	113.55	106.64	109.47	112.3	107.92	107.31	111.91	110.3	108.32	113.2	109.26	107.7	110.76	114.33	109.42	112.68	111.37	107.58	113.13	112.23	108.43	109.92	111.96	110.96	111.14	109.78	107.39	110.73	111.78	111.77	110.13	110.84
101.24	107.47	104.48	107.73	104.55	105.22	108.37	104.6	103.7	102.55	104.79	105.7	108.19	103.75	103.36	105.36	104.94	106.23	107.91	105.97	106.66	105.45	104.68	105.41	111.71	111.4	103.51	105.36	103.68	104.89	107.32	107.81	102.55	106.1	106.29	108.33	103.55	104.19	102.07	103.51	104.3	107.93	109.25	108.32	108.18	104.87	108.31	106.07	106.11	104.24
102.08	105.2	101.6	107.23	103.25	103.38	104.91	104.03	103.33	107.85	107.78	109.43	104.08	107.86	103.61	102.94	105.65	100.72	109.72	104.29	106.02	102.72	98.519	104.35	103.64	104.37	103.41	103.84	100.71	100.61	100.22	109.35	107.33	103.43	104.48	100.89	100.71	103.5	109.47	107.6	105.32	102.36	104.52	103.23	102.3	105.34	103.78	107.05	103.71	109.39
116.21	113.74	112.15	110.99	110.95	110.47	112.62	110.12	114.46	118.69	111.87	111.05	115.14	112.84	111.96	112.31	120.4	111.96	110.38	111.94	114.8	114.33	115.44	111.3	114.54	112.3	112.13	111.55	113.27	108.35	112.31	108.64	113.21	113.87	110.73	112.89	111	112.33	110.59	110.58	110.08	108.9	111.86	109.23	116.19	110.95	112.29	109.19	111.41	107.39
99.445	99.498	103.12	102.01	97.831	98.151	95.752	101.32	97.63	99.346	98.796	104.33	94.615	101.96	104.94	99.125	100.51	99.306	98.5	105.57	97.965	104.01	96.196	97.246	102.32	102.27	101.62	98.92	101.79	97.949	104.04	96.491	102.77	106.82	100.12	100.65	101.46	98.843	100.85	97.734	97.927	103.17	101.91	101.38	103.63	91.785	99.371	100.86	95.402	104.02
109.02	109.2	112.71	110	111.82	107.3	108.38	111.01	110.08	109.2	110.15	114	111.88	110.83	111.41	111.85	110.29	112.16	107.13	110.51	109.7	113.09	109.01	110.25	111.46	109.27	107.16	110.37	114.18	109.62	108.01	111.93	108.88	112.31	109.36	107.17	108.04	108.21	105.41	110.26	110.34	107.67	110.59	109.79	110.13	110.3	106.86	106.48	109.53	109.34
103.73	107.08	104.93	104.26	105.51	107.94	109.39	104.09	105.1	108.31	106.02	110.5	108.27	104.95	110.37	106.21	105.18	104.98	104.1	105.8	103.63	108.96	99.941	106.56	106.64	109.17	104.69	103.8	102.6	105.98	109.4	108	106.79	109.43	107.5	103.03	110.05	107.37	106.08	110.48	107.16	107.33	102.52	106.92	109.1	110.59	103.6	103.78	102.48	106.62
105.54	102.8	102.86	99.659	104.7	105.3	103.3	105.03	106.98	107.06	105.1	105.96	102.11	111.78	107.02	108.4	105.82	103.55	105.91	110.21	105.33	101.64	104.85	107.51	102.7	104.53	104.73	102.19	105.38	108.34	103.08	105.55	104.92	103.93	100.18	105.24	105.27	107.45	104.11	110.2	106.87	106.01	108	104.26	103.44	103.56	108.16	107.26	104.83	107.41
117.32	116.53	121.5	120.6	116.39	117.11	117.67	112.75	119.4	119.91	117.57	118.77	117.89	119.29	117.23	113.21	119.73	119.3	122.81	122.01	116.3	117.52	120.02	118.5	113.51	118.14	115.56	112.25	115.65	116.81	119.7	115.46	116.54	116.93	117.63	118.11	121	115.14	119.33	121.68	118.93	119.34	118.45	115.49	118.36	112.93	114.45	115.59	115.34	118.04
105.81	101.98	103.13	105.83	101.84	102.52	100.32	106.49	100.91	105.26	105.22	103.15	98.199	102.18	105.12	103.01	106.67	103.38	104.26	105.04	101.99	104.8	99.824	102.95	104.02	99.472	102.51	109.42	102.91	99.694	104.11	99.826	99.926	108.22	106.41	104.01	104.54	101.79	109.26	109.5	104.96	104.93	108.26	105.24	102.82	104.37	106.35	105.43	96.582	104.28
108.19	108.25	107.13	105.28	104.11	109.62	107.21	108.72	104.05	105.55	108.93	110.27	103.4	100.65	107.2	108.06	107.68	108.86	105.54	108.36	106.83	106.19	107.92	108.47	110.31	106.56	107.84	104.71	108.31	112.26	106.88	106.12	108.73	109.53	109.77	111.6	106.3	106.83	103.73	104.8	108.13	105.38	106.5	105.5	102.42	100.65	110.02	106.05	110.42	107.08
104.94	108.14	103.3	111.13	100.43	106.89	105.97	109.95	104.04	104.74	105.87	107.14	111.06	109.12	107.53	107.76	106.06	103.98	109.93	105.63	106.79	109.51	103.41	106.57	105.81	111.86	107.28	108.04	110.15	102.57	106.99	108.6	107.85	105.5	106.24	109.08	107.28	108.09	103.25	112.44	105.19	108.79	106.9	101.94	101.86	106.3	101.13	109.17	104.21	104.79
101.24	93.54	102.17	100.45	102.36	105.88	103.23	104.24	99.913	98.316	100.33	104.05	102.46	102.33	99.837	99.201	96.346	103.31	101.7	99.275	99.894	101.55	98.948	99.829	103.67	103.48	100.52	99.301	99.521	100.11	100.89	99.657	102.27	104.19	105.36	96.485	94.078	104.01	104.75	97.628	99.532	102.41	103.08	104.67	98.533	100.45	96.819	95.925	103.77	101.33
109.34	108.76	104.23	105.62	105.62	110.19	104.97	104.76	105.95	105.97	105.07	103.32	106.32	103.14	103.58	108.97	106.58	107.98	106.91	107.91	106.54	111.7	109.77	105.71	108.44	109.8	111.28	105.59	108.62	109.26	106.51	109.06	107.36	106.02	109.54	106.26	110.26	102.47	105.55	105.5	106.73	111.85	109.65	103.52	109.31	109.09	108.33	105.59	103.96	109.05
102.5	101.15	97.837	99.952	98.661	97.223	99.435	99.087	106.89	99.529	99.289	96.87	100.61	99.66	103.04	102.7	102.75	101.09	93.999	102.61	96.44	101.65	103.09	100.03	104.21	97.942	100.23	98.051	102.7	99.617	102.62	100.6	101.32	99.948	98.602	103.08	96.208	99.379	101.88	102.25	93.778	96.073	98.724	98.917	99.584	98.775	93.368	100.8	100.44	95.866
109.06	108.05	106.52	107.08	107.97	108.03	107.4	104.22	107.04	103.26	106.47	104.67	103.77	106.17	103.96	110.13	112.83	110.45	105.76	105.41	103.75	103.01	106.94	104.16	106.22	100.45	104.45	107.24	106.28	107.6	105.79	100.83	104.16	105.26	101.11	110.03	108.95	107.05	100.15	111.03	103.96	104.92	106.83	102.71	108.16	108.06	102.61	106.2	103.94	105.75
116.54	112.68	113.56	113.96	113.63	111.11	108.59	109.24	115.36	113.24	110.38	112.88	113.11	109.56	114.47	108.58	112.96	109.6	107.45	112.62	110.83	111.43	113.52	110.05	110.59	112.82	110.43	107.91	113	107.6	109.59	114.24	111.59	114.47	109.86	109.06	112.03	113.9	109	112.84	111.62	109.05	110.23	112.31	108.74	110.96	111.22	116.64	114.53	110
112.59	113.07	108.74	113.98	109.04	109.51	107.08	112.15	112.25	112.97	109.89	115.55	111.37	112.42	118.84	113.48	113.29	111.03	112.66	117.29	116.66	109.37	111.38	108.35	114.17	111.67	111.65	114.52	111.62	111.69	110.51	114.97	111.97	112.26	109.78	116.18	113.85	109.52	117.96	116.8	110.26	112.99	112.42	113.75	108.35	111.53	113.32	109.82	110.37	115.46
99.646	103.53	108.11	105.86	105.31	104.89	107.67	105.2	105.38	105.76	106.9	106.34	106.18	103.67	107.75	104.63	104.23	108.45	106.14	109.87	100.84	104.91	105.82	105.02	102.98	109.03	107.73	105.37	110.07	106.41	105.55	100.79	102.14	109.02	105.37	109.35	106.92	107.75	108.11	106.61	104.81	110.78	102.62	104.47	108.25	103.27	105.56	112.64	101.03	106.87
104.55	105.2	103.88	107.52	107.11	104.64	105.18	102.32	105.63	107.47	101.41	101.34	102.98	103.24	106.47	103.86	102.64	100.96	102.94	105.85	99.275	106.52	107.88	102.22	110.7	108.55	105.13	104.12	106.2	105.64	103.69	107.43	106.61	108.23	104.79	99.599	107.87	102.06	106.13	104.7	108.21	105.59	105.77	106.46	103.09	107.89	108.86	104.84	106.51	104.71
104.89	112.71	109.15	104.7	110.84	101.94	105.99	111.32	106.06	107.2	106.57	110.27	104.3	103.76	102.83	108.45	104.71	104.79	105.51	104.03	106.58	106.12	106.93	103.37	104.04	104.19	108.72	104.53	107.83	105.83	105.71	101.87	104.01	108.66	109.31	102.8	104.39	105.26	101.1	106.33	103.95	106.18	107.01	103.99	103.79	102.55	105.89	104.2	100.8	107.64
108.96	103.14	108.67	104.58	103.13	108.64	105.24	104.38	108.14	101.83	104.66	101.61	107.12	105.44	106.97	105.2	107.59	105.88	105.9	104.44	102.18	101.71	100.59	103.87	104.5	101.09	101.3	109.09	104.82	109.05	105.21	103.83	111.59	103.07	104.34	106.35	109.96	106.43	104.58	101.76	107.15	107.46	100.45	101.05	111.2	106.53	100.73	110.36	105.61	107.39
102.49	102.57	101.73	95.44	102.02	103.93	99.836	102.34	101.6	98.515	97.575	101.1	100.99	99.061	100.14	101.76	101.34	99.923	101.93	97.363	103.47	103.12	100.34	99.426	100.61	96.653	100.03	101.58	95.563	98.576	100.1	102.09	98.133	95.056	100.29	101.42	99.108	97.872	101.89	98.781	100.08	99.625	100.56	101.72	99.418	96.368	104.26	95.935	96.557	105.78
110.6	105.28	111.09	117.17	108.58	111.26	111.46	110.4	106.76	110.21	111.28	113.21	112.28	110.58	113.95	112.75	111.29	112.16	115.34	111.14	112.53	111.99	114.06	112.81	116.29	112.2	109.25	112.49	110.41	107.04	109.45	110.24	108.77	112.76	111.5	111.35	108.64	111.2	112.24	114.05	114.59	108.9	112.94	112.69	110.38	110.38	113.79	116.69	113.02	111.21
106.1	109.7	107.26	104.77	107.28	103.81	106.29	103.34	106.06	104.41	106.38	103.59	110.29	106.87	104.13	107.17	105.06	106.07	100.38	106.96	101.51	107.69	108.4	105.69	108.59	103.92	103.31	106.12	106.24	107.88	103.13	102.65	103.03	110.72	103.63	103.39	104.15	100.89	110.7	103.91	108.43	107.2	102.65	104.11	104.73	107.84	103.83	106.26	102.48	106.31
103.06	98.881	97.592	98.978	100.94	101.99	101.73	98.72	96.737	101.86	103.31	100.52	98.445	96.693	100.32	97.821	101.6	97.219	101.62	101.26	98.537	98.533	98.82	104.34	98.716	96.84	99.572	98.708	99.322	100.32	101.91	103.01	104.19	99.425	100.59	103.17	101.2	101.48	99.67	99.845	98.471	101.42	106.63	102.74	106.3	98.668	99.411	100.7	97.079	101.7
105.43	104.47	109.27	107.18	104.29	106.52	105.08	105.32	108	103.83	105.88	102.49	105.6	108.84	105.97	103.9	107.66	107.95	108.78	112.61	108.5	107.36	103.21	102.41	106.5	109.14	107.42	104.97	107.35	103.35	107.63	105.56	106.77	106.93	107.37	105	106.44	109.03	103.71	103.83	109.5	105.6	104.21	105.89	104.19	105.23	108.75	105.5	105.73	107.3
111.4	108.68	106.41	110.23	107.08	112.75	109.02	110.62	112.61	114.28	109	108.58	108.8	109.77	108.53	114.12	113.2	108.11	106.57	113.41	109.29	115.67	109.2	111.82	111.39	110.37	110.15	110.11	107.94	111.95	112.46	107.49	111.34	111.75	113.12	113.08	109.58	107.89	113.51	113.58	110.13	109.58	111.17	108.37	107.84	109.29	110.69	107.89	107.47	111.03
107.73	109.06	107.99	107.74	105.1	105.56	104.54	105.99	108.51	107.43	107.26	103.89	107.2	100.53	110.06	107.47	104.65	107.27	105.69	106.08	112.66	106.66	105.34	99.43	107.1	104.8	107.96	103.75	103.42	104.22	103.9	105.96	103.39	109.97	111.1	108.26	104.13	106.12	104.33	107.15	105.63	103.8	104.47	102.39	103.44	104.31	104.3	107.51	107.03	105.23
106.6	108.65	107.14	108.23	109.8	106.58	108.26	100.35	110.92	105.73	104.63	105.38	112	111.15	107.15	103.81	104.82	107.71	109.74	103.81	106.61	107.73	105.03	102.19	106.73	106.02	110.72	105.69	106.06	106.36	105.26	109.83	107.53	111.44	107.84	109.12	108.94	108.2	109.11	103.84	112.29	108.13	107.76	99.211	109.62	105.23	104.23	107.97	109.38	109.8
111.61	107.93	106.42	109.83	107.97	107.87	114.56	108.6	111.2	115.62	108.74	109.77	113.23	107.66	114.31	110.24	103.72	109.89	107.69	107.1	108.9	113.01	108.14	109.37	112.38	108.91	115.21	113.42	111.95	112.02	111.75	106.54	109.75	112.82	111.15	116.02	112.78	112.84	111.99	109.08	108.16	111.56	106.35	109.44	109.64	108.97	110.06	111.19	109.87	111.41
101.96	106.24	104.88	106.72	105.44	108.47	108.73	108.39	108.41	107.29	104.97	106.79	104.6	107.16	107.13	109.63	109.22	103.67	108.59	107.63	106.68	105.62	105.19	107.58	104.4	107.22	105.76	108.98	108.26	103.62	98.83	106.58	106.26	108.29	103.72	106.8	102.67	105.92	109.14	103.21	108.01	101.22	106.37	108.23	104.94	109.29	111.3	107.58	106.41	108.62
106.15	104.49	104.32	106.54	111.93	107.42	110.49	103.5	102.56	105.14	100.81	105.78	105.98	104.07	105.28	110.29	107.08	107.43	100.39	106.83	105.22	102.08	110.96	104.07	103.25	107.59	105.35	106.55	101.68	103.67	107.5	104.83	106.16	104.78	99.187	106.95	106.58	110.48	104.61	102.13	107.37	104	109.59	103.94	101.66	109.54	106.6	104.63	103.11	107
106.29	112.82	111.81	108.24	113.55	108.34	106.57	107.85	110.45	113.32	112.27	110.74	108.72	111.2	112.85	112.27	107.82	112.36	107.82	105.29	111.51	104.59	110.4	108.42	110.96	111.76	108.35	112.09	109.14	113.49	106.61	107.69	110.21	111.32	110.95	111.88	108.98	112.1	108.87	108.56	104.62	111.65	108.39	108.84	106.04	110.75	108.17	107.89	107.72	107.97
115.25	116.18	118.63	115.9	117.26	115.76	116.64	116.47	116.54	114.64	117.17	114.01	116.81	112.53	120.67	120.84	121.12	113.09	119.81	115.87	118.59	112.91	121.16	119.79	119.02	112.98	115.23	120.44	116	113.54	117.97	118.78	118.28	119.81	118.52	120.28	116.68	118.53	118.03	121.03	124.01	115.75	115.32	120.81	117.53	116.27	119.18	113.82	115.92	115.26
104.09	103.23	102.35	106.11	102.27	102.29	105.4	104.91	103.66	106.77	104.17	103.56	102.67	103.36	104.08	99.86	105.39	111.47	107.42	108.28	105.42	106.45	102.63	107.53	104.03	102.94	103.41	106.9	103.03	106.78	101.9	102.28	102.61	108.59	102.56	102.61	107.25	107.12	105.16	101.85	102.27	102.24	103.71	105.29	100.98	97.097	105.65	102.9	98.123	106.45
113.3	112.17	112.73	111.47	112.15	110.13	112.61	111.49	113.86	110.27	111.2	111.35	114.59	115.27	116.16	113	109.32	114.84	112.43	113.76	116.89	110.64	118.05	113.97	112.39	114.93	113.57	115.98	111.42	112.51	114.07	113.43	112.02	115.9	113.09	112.7	114.34	113.6	114.66	111.91	113.71	111.62	114.92	112.22	108.24	113.48	109.64	115.06	114.26	110.72
105.59	103.75	105.56	106.1	106.36	105.18	108.69	103.63	103.89	105.13	103.43	106.17	109.25	103.09	106.01	105.98	103.76	105.41	102.5	107.02	106.06	106.99	106.98	104.72	105.53	104.92	104.97	104.68	104.03	107.25	101.3	104.34	108.77	104.01	104.51	110.39	100.28	104.14	107.65	101.7	105.82	106.3	104.13	104.73	104.81	103.54	103.21	107.46	102.62	105.93
109.96	112.34	111.64	111.22	110.72	111.91	114.84	112.88	110.77	109.42	114.66	111.15	111.6	109.73	105.98	111.72	113.45	110.38	113.26	107.81	113.92	109.88	112.6	109.56	111.7	111.19	110.22	109.15	107.26	114.44	111.73	113.25	111.58	113.75	111.58	108.34	108.28	113.47	110.91	109.84	106.74	112.48	111.9	107.29	109.49	114	110.96	107.83	112.42	113
99.634	102.46	103.82	107.86	99.728	98.681	103.75	105.93	106.44	106.51	103.83	109.68	97.906	105.49	104.42	104.86	104.16	108.13	108.23	105.86	104.78	103.95	97.327	100.34	100.34	105.73	106.03	99.717	102.86	108.56	104.47	103.5	104.84	102.93	108.25	101.95	103.54	101.33	106.22	107.82	103.13	105.63	103.99	103.16	105.7	101.16	101.58	102.9	105.65	103.02
107.44	101.92	98.847	105.46	103.23	104.65	102.53	108.12	105.61	103.03	104.01	107.88	103.04	104.96	108.37	105.91	103.62	100.42	102.32	100.42	103.83	102.14	103.85	106.79	105.97	104.51	106.95	100.66	103.68	103.63	104.4	101.21	102.96	100.44	102.69	101.85	107.02	104.35	107.06	101.81	103.89	103.51	101.58	103.32	108.3	104.58	100.82	102.3	107.38	104.92
98.681	100.96	100.65	96.673	99.838	101.82	101.63	98.449	101.47	99.634	98.63	100.89	100.02	102.69	99.665	98.517	99.478	100.17	99.456	96.379	102.84	96.101	100.6	97.087	101.17	99.944	103.93	95.337	101.63	98.782	98.648	98.928	102.07	96.872	100.93	103.13	101.4	102.47	98.376	98.884	103.77	96.259	102.22	99.943	98.106	98.66	98.116	102.07	98.327	100.31
109.64	112.03	116.62	111.93	110.47	110.34	109.59	111.18	113.93	110.94	110.89	114.99	112.12	111.07	109.86	113.44	110.84	108.09	110.41	112.51	113.58	113.8	110.59	111.15	114.08	111.55	110.32	113.82	113.65	113.68	108.94	108.97	113.09	109.06	113.36	108.44	112.54	108.42	106.04	109.95	117.07	108.94	113.39	112.64	113.33	108.45	109.98	111.73	113.05	111.26
96.095	101.3	100.76	98.243	101.18	101.53	97.381	99.29	98.34	101.85	97.135	99.93	99.664	98.124	99.86	97.552	104.25	100.97	97.668	96.505	102.15	99.562	97.992	100.24	99.706	100.33	99.839	102.5	101.33	100.39	99.084	97.478	100.57	102.51	98.644	101.84	100.76	98.08	102.24	99.835	97.763	101.87	94.35	101.52	104.01	103.72	97.442	95.966	101.11	99.927
102.82	103.86	101.77	101.21	101.94	103.41	101.76	100.96	108.77	103.17	108.58	105.01	107.11	105.37	106.64	101.37	104.51	102.76	99.127	100.71	108.43	104.33	106.11	101.7	100.69	103	101.65	102.66	98.173	102.19	102.81	109.82	100.98	101.82	100.7	104.16	103.63	103.53	103.41	101.81	107.65	103.17	102.9	100.11	107.32	107.32	103.04	106.26	105.46	103.71
109.31	111.81	110.78	108.26	108.81	111.14	111.69	111.38	107.46	112.38	106.86	110.59	111.94	109.02	113.33	109.38	107.33	110.5	107.38	110.22	110.98	108.39	108.83	105.99	111.45	114.79	107.89	107.32	109.57	108.12	106.21	114.97	105.58	112.38	110.64	110.29	108.63	111.52	108.09	114.15	110.83	109.09	108.02	111.73	111.18	112.26	112.12	109.94	110.41	109.22
109.81	113.02	112.35	108.2	115.91	108.16	113.86	109.76	110.4	112.35	106.11	115.86	111.31	113.06	112.75	112.48	111.11	107.2	111.56	109.72	115.05	108.07	103.97	111.03	112.24	108.99	113.88	111.26	109.95	109.48	113.39	115.2	111.76	112.77	106.82	112.88	103.26	113.15	113.74	105.16	109.13	109.29	114.17	108.18	109.4	114.29	112.15	110.94	112.78	114.12
103.88	101.35	107.76	104.6	102.77	104.83	105.64	108.08	103.84	107.29	105.4	105.67	103.33	102.79	109.06	103.39	103.35	105.48	106.03	110.07	104.53	109	103.48	104.22	109.08	107.55	105.26	107.68	100.06	110.18	111.02	107.82	104.63	102.88	106.2	106.34	105.84	102.7	103.55	104.78	104.73	103.96	107.31	105.05	102.81	107.04	104.93	108.21	105.17	106.5
114.06	114.78	110.59	115.31	110.7	109.81	108.35	111.96	111.75	115.84	116	110.62	109.73	115.65	110.96	109.82	113.09	113.99	112.3	113.97	114.98	110.9	111.69	108.41	115.17	115.46	112.84	113.28	113.81	109.32	114.17	111.64	113.64	111.15	110.04	113.01	109.7	109.76	116.29	109.49	111.55	107.23	112.28	115	111.25	114.4	117.81	109.58	114.11	113.58
102.65	98.497	105.22	94.788	100.44	98.81	102.79	97.497	101.72	100.69	96.167	99.371	100.61	96.186	97.629	102.12	95.66	103.06	100.52	100.58	99.835	97.073	100.62	102.6	100.9	96.346	104.25	94.372	97.744	101.01	97.569	97.879	98.521	97.805	100.1	101.51	99.798	100.34	96.716	100.48	100.57	101	98.045	103.51	99.978	105.47	98.277	99.79	100.65	97.693
105.49	107.18	103.88	105.95	104.35	107.65	107.19	104.03	102.84	102.53	104.45	101.19	105.27	104.82	102.62	105.26	105.63	104.89	102.08	102.46	104.38	103.13	104.64	101.98	106.89	103.75	103.63	100.2	102	105.88	99.289	106.61	104.92	103.21	101.38	105.97	107.76	101.65	105.44	100.28	103.97	103.71	109.82	107.8	103.93	106.09	105.88	102.53	100.73	105.93
115.55	117.99	111.52	117.88	119.37	116.4	113.59	116.93	114.57	115.47	115.64	111.67	114.61	114.8	119.37	116.58	115.54	117.61	121.32	117.87	117.79	116.88	112.98	116.13	115.58	113.65	116.78	114.67	116.51	118.05	119.58	119.68	114.89	116.55	120.67	119.64	116.89	121.55	113.83	116.67	116.79	121.44	113.16	121.11	118.06	118.24	115.09	116.16	118.48	120.72
99.094	107	105.67	106.83	101.42	104.12	106.93	110.37	106.06	103.01	105.79	104.37	107.33	108.42	101.62	99.872	101.01	104.27	106.14	107.24	105.35	104.53	104.1	105.93	106.32	110.02	107.87	106.3	101.63	106.06	109.15	107.45	103.95	104.9	107.57	108.08	106.02	103.27	105.33	103.63	103.41	105.72	106.51	106.71	103.2	110.25	108.28	104.65	110.08	105.55
110.56	114.18	110.27	113.54	115.55	109.82	109.52	113.03	110.82	111.28	108.81	111.39	110.16	108.9	110.81	107.48	110.01	106.58	114.65	109.8	111.85	117.11	110.04	107.35	111.68	111.83	110.75	108.97	109.98	111.18	108.75	109.67	110.1	111.31	114.04	106.96	113.98	112.46	112.17	110.55	112.44	108.96	108.21	111.87	114.91	114.2	110.63	112.38	112.18	113.88
109.29	105.81	108.16	105.31	103.86	105.83	106.24	109.88	104.31	103.7	106.24	107.61	109.18	107.6	103.44	109.37	105.37	109.84	106.88	107.42	108.27	109.02	101.73	105.64	106.46	107.93	108.66	104.46	108.43	104.58	104.22	105.69	104.86	110.62	107.18	106.66	105.17	108.06	105.12	105.67	108.06	102.41	108.93	107.87	104.62	106.89	109	105.91	100.28	103.04
99.515	103.5	99.199	98.346	100.08	97.892	102.34	102	100.85	97.179	101.73	99.423	101.78	97.726	105.9	96.269	95.571	102.97	102.33	94.268	97.941	99.939	104.82	104.48	104.6	99.891	105.22	96.409	102.18	98.191	93.474	97.511	102.6	102.87	100.93	99.226	97.853	102.46	99.224	100.02	102.46	101.95	98.603	104.31	95.5	101.61	102.81	97.413	102.06	104.8
111.36	114.32	108.9	109	109.33	114.3	112.64	115.78	110.25	112.25	112.41	110.87	109.93	112.58	113.95	109.1	110.3	110.73	110.02	110.9	111.92	110.72	111.88	108.38	110.46	114.07	112.71	113.74	110.21	109.83	109.3	110.28	111.22	109.91	115.45	111.41	114.98	113.35	111.6	115.32	116.45	111.68	109.07	106.63	110.79	115.04	111.94	112.12	115.55	111.77
100.18	98.039	100.18	98.735	102.71	96.714	99.878	103.84	104.74	99.142	96.872	98.967	101.66	98.251	99.062	99.911	101.06	100.61	101.96	102.46	102.49	104.8	102.91	94.758	98.643	100.09	106.13	100.48	96.5	98.546	98.607	96.729	101.91	99.248	101.41	103.41	94.97	98.328	102.03	101.17	98.197	95.738	99.884	99.488	103.14	97.88	98.747	105.7	98.646	99.735
108.01	108.64	107.13	107.76	102.93	104.57	106.04	103.85	105.63	110.01	105.17	107.49	102.61	103.8	109.95	111.92	102.78	109.32	101.7	98.653	104.3	108.36	108.36	105.05	105.27	108.42	102.81	103.98	102.3	104.6	107.18	106.46	103.36	107.58	107.75	108.12	104.39	107.05	107.61	108.76	110.42	106.07	107.48	107.17	107.88	104.9	104.92	105.53	104.56	105.77
109.77	109.26	111.56	110.21	115.35	110.37	109.76	108.36	115.89	109.97	110.66	111.81	114.48	111.1	113.15	110.16	114.05	112.45	110.05	108.62	110.16	109.14	111.16	111.36	109.47	112.6	114.78	109.75	108.83	112.46	109.74	107.01	111.98	113.76	114.08	115.9	115.21	110.68	107.38	107.49	107.35	107.62	106.12	106.3	115.12	113.96	112.43	110.86	109.58	112.33
109.22	104.4	102.3	108.19	109.13	110.66	103.37	106.11	105.72	106.14	101.75	105.6	107.36	105.03	106.79	108.64	104.1	107.96	101.5	106.17	108.31	104.6	106.52	100.45	106.08	106.59	105.05	106.05	110.52	106.17	105.16	108.74	105.58	106.81	108.46	101.52	105.9	105.31	107.12	107.11	106.79	106.58	108.09	106.97	101	103.65	99.228	104.81	107.07	104.11
114.47	110.29	108.18	110.74	110.74	110.66	115.24	113.92	114.3	106.94	111.24	114	110.43	109.32	110.32	113.51	112.2	111.32	111.06	114.39	110.76	111.07	113.4	111.47	114.53	110.16	108.3	112.86	108.05	113.99	111.85	107.62	110.67	111.11	106.73	110.57	111.03	112.08	108.39	111.39	103.25	110.64	111.27	111.51	112.33	110.26	110.25	115.5	113.12	111.07
101.3	107.12	104.03	103.4	104.26	104.75	103.15	104.25	100.36	101.96	103.53	104.24	101.84	103.3	104.8	103.91	102.62	105.66	104.01	101.57	101.54	102.51	106.73	105.24	103.09	105.56	103.86	108.24	107.45	103.79	103.28	105.59	104.28	104.22	106.56	102.72	105.43	106.48	105.82	108.61	103.47	101.7	105.15	101.24	106.76	107.47	102.17	107.81	107	103.69
103.18	107.87	110	105.1	103.99	104.14	106.56	108.82	107.8	106.72	106.49	106.07	105.47	104.86	105.5	105.73	111.28	109.79	107.33	107.06	107.48	108.29	105.13	104.29	108.45	101.92	109.78	108.59	110.9	105.6	102.35	103.45	106.89	107.01	108.45	109.4	110.4	108.19	108.01	105.71	107.71	103.09	102.5	103.22	105.06	110.01	105.48	102.96	111.37	106.76
105.79	106.25	105.66	104.57	107.79	107.16	109.25	103.51	104.15	106.92	109.72	105.44	106.1	106	99.759	106.66	105.86	108.34	107.08	109.17	107.78	102.03	103.32	103.11	103.69	105.8	102.57	102.57	105.79	108.09	106.33	101.6	107.65	106.66	106.3	106.53	104.38	109.42	106.44	106.93	103.26	103.66	107.2	100.46	103.84	104.61	110.47	102.33	105.04	103.38
108.59	107.36	107.65	103.67	103.55	107.64	106.08	104.04	104.11	105.67	103.46	102.95	106.86	103.22	105.2	106.28	103.73	101.93	104.52	104.99	105.7	105.88	108.45	102.44	105.42	105.97	111.56	108.98	108.81	107.73	103.47	104.81	107.06	107.96	103.86	108.92	99.066	104.13	102.68	108.22	107.39	107.71	104.36	105.02	107.5	105.11	105.03	101.9	103.03	99.481
104.62	109.39	103.38	105.57	110.1	102.84	103.59	106.51	110.47	104.88	103.2	105.2	105.4	105.06	108.42	105.79	107.71	108.45	104.47	106.63	104.88	107.88	100.1	105.58	106.14	103.99	104.02	108.22	107.52	109.75	106.52	103.82	107.85	106.5	101.92	104.85	104.94	111.14	110.45	107.3	106.79	107.13	104.02	104.31	108.07	102.99	107.76	107.36	106.73	106.38
111.2	115.26	109.41	112.16	112.96	109.73	108.15	113.59	108.91	108.36	113.07	111.46	112.23	109.79	109.13	112.04	107.68	111.29	111.42	107.95	112.81	109.65	109.08	108.92	109.75	112.95	108.46	112.36	106.87	108.27	105.91	106.58	111.98	105.8	105.75	106.28	110.91	110.26	115.54	111.31	108.78	109.39	113.65	110.36	110.14	106.02	109.72	109.67	109.95	108.87
111.37	105.76	107.48	109.02	110.33	108.42	103.7	109.47	105.13	108.99	111.57	113.1	109.72	110.56	112.31	102.93	111	108.39	109.04	107.44	111.2	109.2	110.46	103.32	109.35	107.74	110.82	112.88	107.11	110.7	107.82	111.73	114.52	111.37	107.02	109.55	112.87	111.33	109.51	108.3	106.24	106.12	113.59	109.02	108.28	109.73	110.81	105.38	109.87	105.91
106.17	104.67	107.16	104.06	103.67	106.08	103.93	105.79	103.23	99.605	104.4	103.3	104.48	109.85	105.43	110.14	106.34	107.24	103.95	106.5	104.19	106.25	106.67	104.85	103.8	104.21	108.57	106.22	106.11	106.47	105.64	103.83	106.23	104.64	109.91	106.92	105.26	105.43	108.68	103.35	108.45	104.57	107.03	105.86	106.48	102.38	105.29	109.67	104.88	104.54
111.18	115.1	110.16	112	111.11	111.31	111.77	113.7	109.85	113.82	114.64	114.2	110.63	114.1	110.89	114.2	114.46	114.66	109.31	111.01	113.87	111.02	108.7	110.85	114.76	110.69	110.74	112.03	112.21	109.22	113.18	111.61	108.67	110.48	108.93	110.99	115.65	111.65	111.23	114.41	108.56	113.84	113.14	110.24	111.44	109.15	109.48	112.1	107.61	112.36
102.84	106.6	105.74	105.76	102.87	103.23	107.42	106.86	105.84	104.94	108.42	107.23	105.15	102.55	104.55	101.96	104.24	105.95	109.77	107.13	107.44	105.77	105.57	102.32	107.02	108.86	109.08	105.71	106.19	104.64	107.92	109.27	105.77	104.53	108.86	104.44	106.49	107.72	103.74	105.66	104.36	103.95	108.2	104.01	102.45	104.82	106.05	107.44	106.04	105.28
108.33	110.17	110.47	110.7	110.33	110.79	110.7	116.48	110.26	110.46	107.31	110.14	113.18	111.84	115.68	118.08	113.52	109.37	113.14	109.48	112.1	109.66	109.78	107.71	113.21	112.02	111.18	106.67	115.42	111.33	108.96	114.85	111.76	114.34	113.28	109.19	112.2	108.92	109.31	113.1	113.75	111.49	111	113.77	110.61	120.05	111.74	109.41	108.31	111.82
105.98	105.74	103.97	109.84	106.6	104.76	104.83	107.66	106.55	107.37	109.05	104.81	104.33	102.63	104.29	103.42	107.14	104.19	109.75	104.32	106.58	106.07	108.55	107.76	104.57	104.1	102.22	106.19	102.95	107.73	107.1	101.26	107.5	106.49	105.67	106.2	104.62	107.9	105.06	103.46	102.33	104.05	104.74	106.53	105.36	110.85	110.46	102.33	102.6	106.4
109.59	111.98	111.56	110.68	109.36	113.58	108.6	116.5	106.34	109.87	112.05	112.11	109.96	108.66	110.03	112.33	109.57	109.29	108.3	109.28	106.67	110.53	111.99	112.69	106.88	110.73	108.34	110.23	111.75	112.71	110.95	113.04	111.76	115.61	108.12	112.49	107.66	113.45	109.49	114.32	110.58	110.25	108.56	108.06	109.38	113.29	112.05	111.16	114.76	107.87
105.78	103.2	106.1	108.97	110.56	103.73	106.42	105.58	108.5	102.56	108.16	107.83	105.56	103.2	109.64	115.24	106.37	105.45	104.78	104.79	106.25	105.03	104.5	107.22	111.44	101.93	104.53	104.89	108.95	107.92	107.81	106.63	108.51	104.6	103.29	102.32	106.55	102.98	104.82	107.72	101.44	106.15	106.63	105.32	104.64	105.79	106.02	106.71	105.37	105.98
114.36	118.31	116.56	116.17	118.66	120.33	117.68	116.5	114.82	115.97	120.86	116.9	116.83	117.7	116.01	119.8	119.01	114.68	113.22	121.73	124.07	121.64	118.46	115.71	113.73	118.06	117.63	120.52	116.39	118.89	119.68	115.45	122.83	118.83	114.87	116.33	117	113.45	116.82	116.56	117.93	118.93	115.83	117.71	117.87	116.68	116.62	119.65	110.04	119.22
109.19	113.01	112.44	109.31	109.38	108.54	112.36	110.59	114.79	105.29	112.22	114.69	109.27	109.31	109.52	108.41	113.85	109.93	109.92	111.05	107.28	111.02	109.94	113.5	109.69	111.34	109.44	111.69	112.28	111.4	111.59	115.22	110.81	107.4	108.98	109.7	114.12	110.81	108.41	111.87	109.58	108.36	115.75	110.57	109.97	109.01	110.11	106.2	111.43	110.05
100.84	102.44	105.26	105.24	109.12	106.15	106.82	105.46	105.27	102.27	105.16	106.18	105.69	107.2	106.35	109.1	108.04	104.45	106.86	99.746	102.55	105.36	104.96	110.15	105.15	106.25	107.53	106.41	104.65	104.22	103.92	108.27	105.61	106.42	102.22	103.23	104.31	103.85	107.13	109.05	103.22	104.28	105	109.36	102.88	104.73	103.9	104.16	104.01	100.74
111.09	113.58	112.3	115.77	114.36	112.86	112.09	116.35	113.17	112.39	115.15	110.24	113.14	113.47	108.41	114.55	117.36	112.6	111.62	110.6	109.87	112.38	112.18	110.03	111.93	112.77	114.68	110.89	113.43	110.95	110.69	115.81	110.53	110.07	107.95	111.37	114.75	106.56	113.05	109	112.52	111.07	112.92	108.59	110.21	113.48	114.1	114.97	109.7	113.31
109.73	110.79	113.71	112.91	112.7	111.9	111.91	110.74	107.92	113.47	112.02	115.91	111.76	113.15	113.85	111.2	113.75	109.49	112.1	110.29	113.49	113.52	108.5	115.36	113.34	114.2	113.33	115.02	108.13	109.34	112.23	110.34	108.25	114.94	107.08	115.12	111.32	111.95	114.67	108.12	114.38	113.21	112.5	113.33	111.37	107.76	114.41	108.79	110.55	111.73
107.92	105.4	104.97	102.89	104.37	105.27	103.19	105.18	108.28	101	105.49	105.49	105.9	105.42	109.87	107	105.58	108.63	103.36	104.75	107.81	105.42	104.22	103.55	104.15	109.52	107.26	106.68	100.57	111.38	107.84	105.05	101.65	105.52	102.38	107.55	108.27	107.68	107.61	106.48	104.63	111.98	108.79	103.5	105.94	106.18	111.21	104.81	106.14	104.01
105.71	101.68	106.61	105.61	108.82	107.56	101.54	105.85	106.71	107.27	107.67	107.14	107.29	108.92	107.73	104.59	103.82	106.63	106.7	100.56	102.27	106.07	108.29	104.35	106.07	108.88	105.44	109.9	108.62	110.36	100.97	107.14	106.8	107.78	104.29	106.35	106.53	104.13	104.32	107.35	107.79	104.66	107.22	105.66	107.94	103.12	105.06	105.55	106.54	104.71
107.15	111.36	103.79	105.92	102.62	108.08	110.95	110.65	105.13	105.82	103.14	104.98	107.15	103.75	104.96	110.62	100.94	110.74	105.8	110.3	107.65	105.79	106.63	103.13	108.23	104.67	110.16	100.43	106.65	103.2	104.68	109.4	102.92	105.79	103.47	108.57	103.82	109.61	112.89	105.78	101.13	104.48	107.18	101.91	106.45	106.25	103.34	104.21	103.94	102.25
107.01	103.73	104.26	107.08	109.79	107.05	109.83	108.2	101.61	103.96	102.72	107.14	102.28	106.1	103.74	105.55	100.13	106.72	109.79	104.41	103.6	103	109.15	105.95	106.01	106.92	107.15	103.56	108.6	105.36	102.64	105.45	108.5	104.17	110.38	110.43	99.22	104.87	107.04	104.94	99.458	107.42	109.29	111.48	107.77	100.15	102.55	103.61	109.12	105.54
113.18	115.89	112.08	110.79	112.29	110.02	115.41	112.98	115.52	108.8	109.55	110.02	112.19	106.76	113.02	110.19	106.99	110.91	108.29	108.38	110.78	117.91	111.02	110.98	110.86	108.89	114.1	112.93	116.24	110.53	111.17	106.56	112.78	105.7	109.96	114.07	112.37	109.98	111.88	111.07	110.81	112.49	110.43	108.83	109.86	109.01	114.04	113.63	112.71	107.55
105.28	101.85	104.92	105.37	104.2	104.67	103.36	105.4	103.15	103.9	103.18	106.67	105.02	105.94	102.61	111.66	104.87	106.74	104.86	103.68	102.11	105.38	103.5	104.5	102.37	103.44	109.83	102.87	106.82	102.95	106.08	106.7	101.81	104.49	107.51	105.34	102.41	103.85	103.2	101.36	107.24	98.431	103.22	109.28	99.883	104.87	105.67	107.6	104	105.14
108.07	108.89	109.75	103.12	108.87	114.07	106.32	108.48	108.4	106.62	109.58	112.74	110.54	106.54	109.46	109.51	112.41	112.42	109.7	108.2	110.42	108.53	111.22	109.61	112.62	109.25	104.59	108.45	107.48	109.11	112.89	107.43	108.13	112.18	110.29	110.24	110.55	112.31	111.5	107.57	107.25	111.86	107.52	107.94	112.74	110.38	111.44	110.3	109.09	108.27
106.59	103.78	105.11	105.6	109.1	105.69	106.48	103.87	107.16	108.68	105.86	108.31	106.23	106.04	105.59	104.82	104.03	101.53	102.84	106.92	110.24	102.98	104.59	107.78	102.2	104.77	105.63	107.61	107.28	104.99	104.23	108.34	110.19	106.33	108.16	107.16	103.8	108.17	107.46	107.01	106.1	105.56	105.14	100.43	105.39	106.55	109.25	104.37	101.56	110.38
106.6	105.25	104.5	103.06	105.45	104.83	103.63	104.63	103.58	107.9	106.37	106.01	110.89	99.023	106.13	104.63	107.61	102.52	106.56	106.24	106.23	103.52	105.48	102.8	105.21	101.35	106.92	109.84	103.07	106.48	99.766	102.58	109.36	106.15	102.68	108.14	105.39	107.62	100.56	101.52	105.3	102.88	105.93	107.92	109.88	106.79	106.81	104.78	107.62	102.54
106.74	107.03	105.77	105.66	102.19	107.26	107.44	102.1	107.13	108.34	108.83	106.93	110.81	108.73	107.05	104.5	104.92	104.22	112.12	105.19	106.34	105.02	107.23	99.908	106.61	105.77	106.43	102.47	106.7	104.33	108.22	106.41	104.79	103.24	100.78	105.65	103.8	103.21	108.52	109.77	106.48	107.67	102	105.71	106.14	101.41	104.83	104.64	109.16	100.47
112.98	112.93	116.74	111.21	113.21	111.9	110.69	111.93	111.66	116.51	111.6	112.9	113.49	113.14	114.79	115.91	112	113.85	111.31	113.47	110.06	112.98	114.97	110.53	112.77	109.75	112.36	109.7	115.73	111.99	111.85	117.45	111.34	116.42	112.2	109.86	110.93	118.27	114.8	109.82	113.51	109.63	110.84	116.3	108.46	111.26	113.82	109.26	116.29	112.02
109.65	106.24	106.95	110.74	107.32	105.52	104.96	108.01	102.95	107.2	105.57	109.55	111.54	105.31	106.53	102.88	107.43	103.44	106.83	104.04	108.3	103.8	110.84	106.06	105.75	106.27	106.55	105.95	108.11	111.66	107.7	106.31	100.54	105.93	103.25	109.63	107.88	106.64	108.79	104.27	102.22	100.83	104.29	106.82	102.33	97.589	105.54	108.09	109.62	100.77
102.89	110.39	107.6	106.54	106.82	104.18	110.67	107.34	109.67	103.27	105.61	107.42	106	108.19	103.52	106.9	104.53	101.59	106.58	106.73	104.16	106.96	106.97	110.21	108.65	105.6	108.82	109.3	105.12	104.25	100.33	107.7	107.18	105.29	101.77	108.75	107.29	103.83	104.67	106.52	106.88	102.37	104.42	101.67	109.04	104.9	111.9	104.44	102.33	103.77
109.36	116.64	113.56	110.58	109.72	114.81	112.2	110.77	111.41	112.24	111.78	108	110.55	118.19	111.42	110.21	107.52	110.66	109.82	113.59	113.98	111.48	110.03	113.43	115.32	110.87	112.89	110.69	112.72	112.27	108.96	112.08	106.49	111.5	117.62	114.25	119.87	109.81	105.37	113.85	105.87	106.22	112.66	107.91	115.19	110.43	107.79	114.98	111.52	112.06
102.3	104.5	104.49	96.984	104.93	97.278	100.52	97.533	103.47	97.45	100.53	98.906	98.793	98.355	101.25	98.624	98.849	98.078	97.858	100.68	100.74	98.462	102.39	96.834	105.05	98.73	103.91	96.585	98.206	97.76	104.15	97.072	100.1	98.706	97.923	96.896	101	99.847	97.326	95.465	98.718	98.495	98.745	97.677	100.85	101.56	98.118	101.67	100.42	103.12
105.64	104.95	102.37	101.23	106.46	105.85	106.29	106.62	105.22	110.56	107.36	106.06	107.59	106.9	106.14	104.79	111.89	103.55	106.94	106.18	107.41	106.12	105.96	103.89	109.75	101.59	105.93	105.93	106.44	107.64	104.12	104.67	106.29	103.41	108.38	105.37	104.55	112.3	108.86	109.57	109.12	104.57	103.29	106.58	104.73	111.48	109.88	102.97	109.77	109.69
116.06	118.8	119.16	118.02	114.95	121.07	117.18	113.44	120.44	117.17	121.88	121.22	118.15	115.59	117.47	119.71	117.49	117.49	115.89	116.48	116.92	115.19	118.36	119.22	119.8	115.16	117.41	116.51	114.36	117.77	119.45	118.97	117.78	116.2	117.7	114.95	119.59	116.89	114.46	116.6	120.3	115.39	122.79	114.07	120.99	116.91	117.18	114.23	116.67	121.53
101.02	103.26	101.62	97.754	98.778	101.44	102.86	99.932	102.15	102.03	99.424	101.65	101.25	101.88	101.99	101.12	104.28	100.33	102.71	97.778	99.101	102.07	99.26	95.549	95.951	101.13	94.534	95.965	102.67	101.72	99.403	101.52	104.17	101.53	101.77	100.81	100.45	100.88	98.721	97.968	101.67	102.01	100.76	101.5	102.85	99.136	100.28	103.26	98.806	105.45
105.75	105.91	107.45	107.65	105.4	103.12	102.45	101.86	110.73	104.32	102.36	104.86	102.38	105.37	104.83	99.642	101.72	106.06	104.17	103.58	103.46	105.52	103.87	107.5	104.84	108.91	101.27	102.17	106.58	101.19	107.17	99.844	104.68	97.67	100.9	105.77	100.44	104.26	106.56	99.843	103.82	101.27	105.45	106.61	107.48	109.36	104.5	101.94	104.43	107.61
106.92	103.9	100.64	103.39	100.35	104.63	98.441	100.02	102.19	103.8	101.95	103.73	105.14	102.8	103.32	104.11	106.97	108.52	106.94	105.6	103.26	101.26	104.31	104.16	99.094	102.56	101.36	100.32	104.61	105.85	105.75	108.61	110.44	105.49	105.12	102.23	106.29	104.71	100.24	105.1	102.66	99.454	105.31	103.64	103.86	101.7	103.78	103.54	106.45	98.539
100.44	98.463	100.41	102.69	99.091	104.23	102.99	101.24	103	102.25	99.907	100.66	99.269	100.25	102.32	103.5	102.43	100.86	103.08	102.72	99.778	99.812	101.07	102.76	99.616	101.54	94.756	98.402	100.92	96.322	98.498	101.62	100.77	101.96	100.68	99.263	99.604	98.711	98.807	99.128	95.819	100.3	102.58	99.588	96.66	97.694	100.91	101.94	98.89	101.75
102.07	106.73	101.35	98.556	103.21	105.07	107.46	107.63	108.99	106.26	102.41	103.35	104.79	106.15	104.19	104.38	100.58	101.65	101.99	105.78	100.89	102.77	105.05	106.68	103.42	100.87	105.75	104.36	102.22	103.37	102.21	107.08	104.3	104.32	104.59	106.66	108.21	110.58	105.96	102.5	108.15	103.76	107.31	103.4	103.9	104.49	103.72	99.847	103.67	107.04
113.49	109.44	109.28	112.63	107.92	113.82	115.01	110.75	112.69	110.35	112.87	115.05	106.94	105.91	114.25	108.24	113.93	111.1	113.91	110.39	110.76	110.28	110.93	109.53	114.91	113.74	115.01	111.93	110.82	114.96	112.31	113.47	110.27	109.73	113.43	111.31	112.78	110.98	116.2	111.06	109.39	114.72	113.84	114.04	113.1	114.42	111.85	115.54	113.39	108.72
102.35	101.08	96.848	96.585	104.76	101.36	98.449	100.31	102.07	99.946	101.46	101.62	101.58	99.367	100.87	100.42	101.06	103.45	100.22	100.38	97.303	100.23	98.969	101.04	102.1	99.555	103.34	104.02	100.67	101.23	100.27	104.04	100.74	93.484	99.819	100.62	101.85	100.19	100.52	100.83	104.92	102.8	99.831	101.73	102.89	98.182	99.717	99.862	96.763	98.447
112.51	116.75	114.67	115.62	114.4	114.78	114.11	113.86	114.98	115.67	119.41	114.28	118.66	112.67	112.82	113.9	118.18	114.89	119.54	114.5	111.84	119.9	121.73	112.45	111.2	112.31	118.6	114.5	114.25	119.59	113.84	115.05	114.51	114.18	116.46	115.98	116.92	118.95	115.53	116.33	115.74	119.06	115.99	114.35	120.73	116.94	117.65	115.45	118.75	118.73
104.03	106.18	105.41	104.65	107.45	103.31	106.02	109.7	109.27	110.12	104.07	107.7	105.59	111.37	108.55	112.27	105.16	107.41	104.52	108.45	104.74	110.18	105.76	106.74	104.05	105.14	102.96	109.54	111.72	106.26	107.92	103.23	105.98	102.42	103.85	105.83	108.9	103.25	107.57	103.73	101.88	103.22	105.58	107.8	103.11	107	102.14	105.1	111.06	103.54
105.24	104.19	113.05	106.13	106.4	106.08	107.7	106.29	105.91	110.86	104.78	106.04	106.65	107.58	101.97	102.32	104.71	108.53	104.82	106.35	105.55	106.93	108.92	106.39	105.43	105.62	107.99	108.34	104.56	106.01	106.75	105.83	107.62	107.9	106.89	103.06	109.61	103.03	104.4	106.54	107.1	103.9	104.93	103.72	101.26	102.38	105.78	106.39	106.44	108.68
102.1	105.79	106.44	106.96	104.85	106.23	103.51	106.47	102.72	104.51	108.21	103.29	104.2	102.84	104.94	103.06	101.54	97.551	105.92	104.24	102.29	109.63	107.33	106.53	103.68	102.63	106.08	108.17	103.79	101.41	107.43	103.45	109.43	104.88	105.2	102.88	106.26	100.83	102.79	103.9	111.85	98.492	103.63	102.98	105.94	104.84	105.82	101.37	101.13	104.59
113.56	114	113.33	117.14	117.88	113.76	117.35	113.67	111.4	110.75	105.74	110.53	116.22	111.91	112.7	116.28	111.98	115.92	115.31	116.09	117.26	110.31	115.07	112.27	114.75	111.01	116.94	111.78	112.24	116.79	116.26	109.9	113.07	112.61	112.51	107.99	110.21	112.56	112.47	113.59	113.67	110.55	113.81	113.17	111.8	111.36	114.29	113.51	112.52	110.71
101.72	100.61	99.362	105.19	95.351	98.786	98.748	97.2	99.961	98.998	102.77	103.31	97.517	100.43	100.79	106.16	101.48	96.15	103.71	96.388	103.33	96.459	99.894	96.964	96	98.87	102.27	99.496	101.76	99.302	99.641	97.383	96.636	100.64	93.637	100.06	99.524	101.19	98.933	97.988	106.27	100.93	100.11	99.69	100.48	95.569	99.837	99.599	98.857	100.39
113.51	109.03	108.68	109.25	106.34	110.06	113.07	110.09	108.87	109.59	109.18	114.09	112.71	113.32	109.26	111.02	110.58	116.89	112.61	108.32	113.84	108.04	109.75	113.54	111.88	111.76	110.1	110.18	109.49	107.83	109.2	107.76	107.62	112.9	114.07	110.95	111.47	108.01	111.34	110.55	110.67	112.02	112.34	108.19	110.78	106.02	112.1	106.36	109.65	112.01
104.24	110.82	101.71	105.38	103.48	105.92	107.66	105.02	106.14	107.74	100.94	105.92	104.31	110.88	104.22	103.8	102.83	102.27	105.56	105.9	104.26	107	101.04	106.9	108.36	104.9	108.01	104.67	108.43	106.72	103.92	105.19	105.53	108.3	106.01	105.23	106.66	103.24	105.2	103.28	108.82	103.7	100.34	108.21	109.72	104.41	106.86	108.23	102.54	104.08
97.831	100.06	100.06	98.461	101	104.73	98.827	96.969	101.96	97.116	101.78	101.42	97.846	103.79	101.83	104.44	103.74	102.68	98.109	98.158	95.626	102.41	99.667	102.86	97.193	101.85	98.238	96.889	102.7	98.419	102.67	100.77	104.45	102.61	101.56	99.851	98.542	102.01	101.05	101.5	100.4	97.994	99.019	100.45	98.598	104.06	97.121	97.864	104.08	100.77
103.61	104.52	102.98	106.23	110.36	103.74	106.48	104.3	105.48	106.58	107.67	103.56	106.42	108.63	107.56	102.19	108.16	106.84	103.34	101.27	103.21	101.86	104.6	106.88	109.7	110.23	104.67	101.57	106.77	100.17	105.92	101.38	105.74	105.61	101.71	104.19	106.75	107.03	105.07	107.55	109.52	104.54	102.49	105.99	106.92	108.91	110.58	107.31	102.27	104.63
110.59	110.86	107.21	107.97	113.18	110.39	114.63	109.3	111.98	113.41	114.84	109.04	112.62	108.89	111.91	109.75	112.37	113.04	110.06	106.97	113.29	110.87	105.81	109.66	111.14	114.35	114.02	112.06	111.48	112.63	114.68	111.7	106.77	113.34	110.95	117	116.37	110.95	116.02	112.24	114.77	112.35	109.15	113.43	113.17	109.69	108.38	113.09	111.63	111.3
108.93	104.37	105.58	103.98	105.63	102.97	105.72	102.25	104.45	104.96	104.81	107.19	106.14	104.15	107.76	105.76	102.79	101.49	101.95	106.43	107.23	105.95	107.52	106.06	104.49	100.74	107.08	101.29	106.3	104.2	107.96	107.97	105.73	106.47	102.36	105.02	110.85	106.02	102.94	105.91	105.89	104.23	109.01	108.38	103.87	105.48	101.6	102.54	105.13	103.09
116.75	112.97	114.07	115.23	115.09	114.48	115.16	115.65	110.76	115.03	113.27	117.11	117.66	118.1	121.34	117.52	118.31	112.7	119.02	115.5	117.47	114.99	115.77	114.94	116.25	115.23	116.79	119.66	113.94	114.85	116.86	116.19	116.9	117.57	114.99	116.85	116.96	116.98	115.74	121.44	120.5	118.01	118.51	115.93	119.11	118.43	118.15	117.82	117.58	118.52
99.899	103.86	101.35	106.22	104.7	100.58	106.28	102.03	102.82	105.67	104.24	101.37	108.41	103.27	107.6	100	108.51	100.78	102.74	103.93	103.28	102.45	105.29	106.2	107.92	103.38	103.86	104.3	103.21	99.398	104.22	103.73	107.4	103.96	97.866	102.95	101.93	105.58	105.11	103.05	107.59	101.15	105.52	103.26	106.71	100.28	103.4	104.69	105.58	106.06
106.67	108	107.06	113.38	106.67	108.83	107.59	114.85	110.49	105.26	110.34	108.86	110.89	113.6	109.62	111.81	110.16	112.09	107.02	112.14	107.95	113.02	108.82	106.85	109.36	107.64	110.69	109.24	109.5	107.25	111.63	109.05	106.44	108.25	112.08	111.45	111.74	109.33	109.84	113.64	111.06	111.61	106.71	107.57	112.16	109.84	111.75	108.04	106.56	109.66
107.34	112.49	110.12	108.96	107.57	111.24	106.42	112.23	111.26	110.27	110.39	108.84	111.38	112.39	113.44	114.14	109.83	110.57	105.88	112.51	110.45	107.51	113.56	108.22	108.28	110.04	112.45	108.55	111.41	111.27	108.43	109.87	112.67	115.93	108.16	107.56	112.1	111.02	107.62	107.25	114.7	108.76	108.01	108.36	110.58	111.25	113.18	109.51	108.46	110.7
107.13	106.83	104.22	103.83	108.99	105.44	107.03	105.46	105.08	104.72	107.8	108.73	102.43	102.16	103.64	103.21	102.45	105.83	103.88	105.94	111.16	105.12	101.5	107.12	105.97	101.2	103.4	106.16	102.03	101.64	101.9	102.83	106.79	106.81	103.43	100.97	105.35	104.87	103.38	106.78	100.4	102.21	105.83	105.59	98.584	105.68	103.84	106.65	102.26	99.799
104.62	104.62	101.62	105.46	102.88	105.79	106.59	104.4	109.73	106.53	101.72	107.28	108.33	103.85	106.79	103.1	103.68	106.43	104.54	107.21	105.36	105.43	105.72	108.21	103.6	107.19	104.95	106.47	102.49	108.3	104.04	102.28	106.45	105.27	106.17	107.34	102.28	104.59	106.4	105.74	108.16	102.89	108.96	107.77	108.13	106.15	100.06	101.88	103.74	108.82
112.91	115.22	114.32	110.29	109.76	116.28	114.82	112.31	111.82	114.59	114.51	111.86	109.61	111.39	109.88	112.58	114.09	110.24	111.98	114.48	115.16	113.03	110.66	110.68	104.49	108.2	111.97	114.99	108.53	115.34	114.31	109.4	112.1	111.83	112.63	109.9	110.04	112.4	108.9	111.18	109.55	114.19	113.66	109.63	114.93	111.76	112.2	109.22	109.74	110.4
107.18	104.04	103.86	108.65	108.33	103.88	104.13	106.01	109.68	105.47	105.86	106.28	103.6	103.09	103.07	110.73	108.1	105.38	107.02	104.82	106.26	105.81	105.63	106.82	105.33	104.55	107.45	105.57	105.71	105.07	104.21	108.59	102.7	107.79	109.1	107.5	106.02	107.25	105.3	105.1	103.57	107.59	108.4	106.07	104.12	104.42	103.93	104.62	106.12	104.37
104.12	103.18	103.44	97.335	95.734	100.92	101.21	100.81	101.78	95.937	98.36	99.142	102.52	100.24	101.6	101.57	95.001	102.63	98.889	98.837	104.45	99.618	97.638	96.431	101.19	101.58	97.771	104.31	98.367	101.75	102.03	99.336	96.455	101.21	102.53	103.9	102.06	100.71	101.72	100.32	98.66	100.1	99.532	99.389	100.19	100.55	99.432	97.993	97.63	97.014
104.45	101.71	101.53	106.28	103.8	106.96	100.78	109.49	102.52	105.88	99.854	104.13	104.03	101.96	103.37	105.04	104.99	104.37	100.2	105.97	96.501	105.81	103.67	105.91	105.21	105.07	101.82	101.39	108.46	106.37	104.83	104.47	104.19	103.62	103.2	105.6	101.34	106.77	107.57	107.35	105.96	106.22	100.93	102.52	103.34	109.22	108.86	106.11	107.97	103.84
108.23	108.65	106.12	107.31	103.98	106.95	107.65	110.43	106.62	104.91	104.7	107.42	102.07	105.71	106.27	110.04	104.58	103.52	105.78	104.02	108.01	108.35	103.86	110.75	107.82	107.96	102.54	106.4	107.84	108.51	109.66	105.32	106.85	105.95	104.95	108.66	106.53	107.4	108.74	103.02	108.23	103.03	109	106.48	111.88	111.81	104.58	109.19	111.34	106.99
103.01	107.84	100.36	106.11	109.4	103.85	110.19	102.47	107.23	104.08	104.38	101.36	106.91	106.07	106.62	105.36	108.61	105.18	111.63	105.85	103.65	108.65	109.15	103.75	107.65	110.47	102.28	104.49	106.37	103.93	105.22	104.17	102.45	106.12	103.96	104.84	105.48	106.31	103.42	111.21	107.32	102.8	106.39	105.55	105.24	108.11	106.23	104.12	106.37	111.47
108.55	111.07	107.97	107.86	107.93	108.78	108.65	114.87	112.73	111.9	107.41	112.32	114.67	112.03	111.78	109.76	108.46	107.29	109.04	110.73	110.06	109.04	107.16	106.49	105.66	107.89	113.47	110.3	106.23	114.24	109.44	102.98	109.84	106.43	106.8	112.58	109.01	107.56	107.38	109.09	113.32	113.34	108.22	110.09	106.72	111.8	114.17	108.7	107.04	106.72
107.7	110.76	111.45	108.11	105.27	102.66	105.64	104.44	104.71	103.79	105.52	107.35	107.93	106.4	107.98	100.77	108.09	109.35	104.92	106.83	100.94	104.16	108.5	101.18	109.08	104.72	108.48	106.61	103.8	105.06	108.37	104.78	106.62	106.92	106.74	106.49	104	107.68	109.46	108.38	102.58	107.41	107.85	103.81	104.78	106.52	102.63	111.18	105.04	104.56
114.07	111.66	112.4	112.65	114.07	109.77	111.73	109.39	114.11	117.24	114.52	113.17	116.56	110.18	110.47	117.36	114.81	103.53	115.07	115.17	110.71	112.05	113.11	108.8	111.91	107.98	112.17	110.1	115.76	114.72	114.42	113.4	113.04	110.63	112.51	111.95	116.26	108.87	114.42	117.13	115.82	114.85	115.98	115.22	109.14	111.93	109.52	113.63	114.2	115.61
106.82	104.77	106.41	105.67	103.55	104.52	103.7	105.29	106.32	104.91	111.87	102.51	104.9	103.96	107.4	106.36	102.39	104.65	101.47	105.41	106.76	103.77	105.93	106.64	107.66	108.57	105.4	106.68	107.02	106.59	102.04	102.19	104.73	108.36	108.6	108.74	104.65	102.88	107.72	103.47	106.68	106.9	105.82	107.64	108.98	105.56	103.11	104.75	101.73	105.41
100.33	99.434	98.461	100.02	101.87	99.601	96.401	99.136	98.476	103.3	102.35	97.954	100.49	102.62	101.75	97.744	101.59	101.31	99.823	99.898	99.948	99.505	97.281	97.094	96.197	100.13	101.85	99.811	103.87	100.14	101.3	97.442	97.251	101.83	100.28	96.861	95.7	102.58	101.25	97.761	103.24	103.48	99.456	104.85	102.94	100.62	99.748	102.26	97.255	100.72
112.44	113.15	113.55	108.81	113.52	107.51	112.89	110.03	112.54	112.23	108.66	113.58	115.51	112.53	113.96	113.73	109.83	112.56	112.25	107.59	111.44	111.16	115.19	115.98	113.6	115.38	111.83	113.64	113.19	113.88	110.98	114.79	111.41	113.96	110.19	113.08	116.08	111.6	109.11	107.57	114.68	111.96	115.35	114.22	110.64	115.13	112.89	113.46	110.91	107.32
109	116.71	114.65	118.95	112.08	110.5	105.87	109.39	112.8	109.75	109.8	111.09	108.49	109.53	111.33	110.45	111.63	111.12	112.45	112.36	112.15	111.17	112.9	112.93	111.26	110.9	107.21	114.69	109.86	114.05	113.76	114.78	111.15	108.67	110.68	108.37	107.4	112.06	112.4	110.85	114.25	108.71	112.12	109.11	111.81	113.68	110.94	109.26	106.65	111.54
110.18	112.84	109.15	109.66	111.74	113.66	109.48	112.83	112.37	117.25	112.01	111.4	111.37	114.47	111.94	113.16	106.34	108.25	108.66	112.2	114.59	110.81	111.56	111.45	113.88	109.51	106.53	116.1	109.44	109.47	116.55	112.46	108.31	112.8	112.4	115.65	113.18	113.39	112.13	115.04	108.34	110.21	111.67	114.66	112.11	115.73	111.09	113.35	112.11	110.94
116.44	120.57	116.35	116.65	114.21	118.9	116.16	121.66	117.83	118.32	113.63	115.28	117.57	115.13	115.93	115.9	119.69	116.31	116.78	118.02	115.2	113.86	115.08	118.03	113.69	115.08	115.13	118.57	112.26	112.86	114.95	116.79	112.65	119.96	119.25	119.24	117.11	116.87	112.94	110.57	115.99	116.78	117.93	115.74	116.08	113.76	116.6	112.71	112.74	117.71
103.59	104.99	106.02	101.59	104.67	105.78	103.62	103.78	105.27	105.78	106.96	106.76	111.36	102.97	108.51	104.06	105.84	108.67	102.63	104.63	104.83	106.81	104.05	105.52	107.09	111.29	103.13	108.88	102.1	107.83	103.47	107.54	105.07	103.86	105.26	106.84	106.03	103.71	105.6	112.18	108.97	104.51	104.13	107.02	102.88	100.48	106.78	106.33	111.03	111.62
105.5	102.39	101.07	103.32	103.09	102.48	102.56	106.79	101.75	101.21	102.41	106.16	103.03	106.13	103.78	103.98	105.33	106.46	103.28	100.95	103.1	106.4	102.27	105.03	105.2	103.93	106.82	107.42	103.05	103.92	105.99	103.92	104.52	101.26	103.7	107.76	108.34	99.8	104.85	104.61	99.829	105.06	105.21	105.44	103.38	97.647	104.29	107.43	106.79	108.04
106.69	106.29	106.54	103.93	102.57	103.66	100.77	107.71	108.69	106.55	105.95	104.56	105.26	106.51	105.11	105.14	111.61	108.75	106.37	105.85	107.18	103.48	105.87	103.88	100.77	109.63	105.48	107.16	106.12	105.68	107.7	109.35	100.35	110.97	107.49	109.97	108.37	108.39	108.38	107.16	106.81	109.34	105.7	100.85	107.33	106.05	102.49	106.54	108.36	109.23
105.81	105.2	108.32	101.03	103.91	107.57	109.73	109.1	104.46	104.55	105.94	106.15	104.29	108.17	102.77	105.02	102.65	104.6	104.46	101.15	101.37	102.02	114.68	109.44	105.78	102.27	102.67	107.56	103.78	107.56	102	107.2	105.57	107.5	104.46	107.86	108.29	104.19	105.6	101.27	103.15	103.09	105.53	106.1	104.69	106.78	104.24	107.97	108.41	102.47
112.36	111.72	110.61	112.58	113.85	115.04	114.28	109.73	110.57	108.91	112.49	111.69	109.36	109.56	110.8	110.18	108.58	113.65	107.38	106.55	110.25	119.8	111.54	108.45	115.02	113.28	111.99	110.47	110.28	110.52	113.53	113.43	113.53	114.27	114.79	112.52	113.22	111.26	111.45	111.34	109.78	108.69	114.2	112.15	108.44	108.07	112.04	110.14	117.62	109.94
104.38	102.88	102.83	105.36	102.54	106.82	108.88	104.44	102.62	105.82	105.36	107.19	108.43	103.04	103.97	108.07	104.79	103.24	102.19	104.81	106.32	110.15	103.47	104.93	105.84	108.33	103.51	102.13	105.59	106.01	102.26	108.31	105.93	105.03	99.303	107.24	109.34	107.58	107.12	101.95	109.7	102.13	102.87	105.27	107.14	104.66	104.91	107.76	99.873	106.64
109.6	105.31	105.96	105.03	105.57	105.3	104.01	105.11	112	106.48	104.16	110.12	108.07	106.06	102.47	104.68	107.9	111.27	105.15	109.7	103.97	106.18	107.57	110.38	108.73	109.8	105.43	107.14	107.83	105.3	104.33	108.09	105	105.56	107.51	105.03	108.12	106.24	103.9	106.8	106.05	105.37	104.07	106.51	107.85	105.74	112.48	107.84	104.91	102.62
108.05	110.4	115.97	107.42	110.49	112.39	111.21	110.86	112.92	113.92	110.1	110.01	114.8	110.65	108.4	111.29	110.66	111.89	113.94	113.64	110.91	116.6	112.54	110.19	110.95	110.22	109.66	114.3	108.48	114.63	112.32	109.31	115.29	108.6	110.27	107.83	111.64	109.13	113.01	112.3	111.26	113.65	112.83	110.6	111.1	110.22	112.52	113.53	109.99	115.63
110.75	104.91	104	106.05	106.62	103.68	108.34	110.39	104	102.25	106.92	104.8	108.05	104.29	108.22	105.82	107.99	108.18	104.47	108.13	103.04	109.15	107.7	106.04	106.04	101.56	110.63	104.74	103.89	106.2	102.58	104.08	104.42	104.96	105.01	110.58	101.68	101.96	102.48	108.97	106.88	106.11	100.96	105.27	106.81	107.29	107.71	108.01	104.67	105.94
109.64	105.4	108.57	104.71	106.2	101.59	110.06	104.32	103.93	106.65	102.42	101.37	107.77	103.8	108.07	104.04	104.47	107.4	109.79	105.7	102.31	111.1	104.3	103.36	100.99	102.16	102.71	105.92	101.71	105.01	108.04	104.1	109.13	105.18	107.14	109.03	104.37	99.766	103.69	101.98	105.11	104.17	106.32	107.1	106.66	105.5	103.44	109.54	103.29	104.03
113.41	114.56	112.72	112.22	111.55	112.75	110.75	108	117.62	107.23	111.46	110.38	114.42	117.14	118.14	112.55	114.27	112.03	110.55	108.75	111.87	111.13	116	110.76	116.54	114.85	115.57	112.49	115.06	112.75	110.72	110.23	110.96	111.99	111.98	110.23	113.72	109.74	116.34	110.68	113.36	114.02	104.88	113.75	112.57	113.8	109.38	112.42	108.91	109.78
106.68	105.08	105.23	103.31	105.86	102.75	104.97	105.39	108.5	98.485	104.96	107.37	103.45	102.68	105.99	108.61	101.93	107.33	101.52	102.63	107.04	103.15	104.34	104.85	106.65	101.47	110.11	109.29	106.18	105.6	103.04	109.3	106.24	106.55	107.78	109.36	103.96	104.98	108.39	108.1	110.87	109.41	105.26	106.07	109.49	108.22	104.98	108.03	102.66	105.81
103.79	106.57	103.19	104.14	99.736	102.48	109.57	108.89	100.49	106.81	106.28	105.37	102.3	105.16	104.02	105.91	103.42	102.32	101.36	106.07	103.78	101.4	103.8	103.77	109.86	112.99	103.44	106.09	103.18	105.51	103.33	106.48	103.94	104.46	105.01	106.58	107.98	104.16	106.44	105.64	103.3	101.36	100.06	99.722	104.44	105.85	104.9	109.45	107.86	105
102.78	104.88	105.15	104.81	105.19	105.51	105.26	107.71	109.11	103.98	106.1	104.13	108.03	104.3	102.7	106.36	106.79	101.24	104.29	103.32	105.5	104.88	107.53	105.96	99.903	105.03	104.66	101.86	109.13	103.05	108.03	106.19	104.17	105.02	112.6	100.81	102.19	102.07	105.11	104.16	105.88	104.2	103.02	109.06	102.54	106.58	104.57	104.25	108.6	98.365
99.488	97.901	101.29	101.87	99.051	99.99	98.4	98.826	101.47	100.55	97.076	98.95	98.879	102.21	99.75	100.96	105.03	100.66	97.64	102.05	96.5	100.44	102.27	96.723	94.11	101.64	102.83	98.073	100.67	98.025	100.51	99.739	97.659	96.918	100.76	97.881	101.39	95.227	102.36	100.68	105.33	96.044	96.672	96.464	98.468	102.97	102.7	98.503	95.179	100.99
105.56	109.58	108.3	107.71	114.28	105.91	105.97	104.44	109.16	108.54	104.13	105.29	109.39	104.5	99.377	107.75	107.55	102.88	110.41	106.77	104.88	105.7	105.18	106.59	108.17	110.42	104.82	106.6	106.24	107.11	103.68	104.42	104.4	108.04	112.1	105.06	102.77	108.5	112.33	110.12	104.19	111.3	109.75	104.07	104.64	109.42	105.96	104.42	104.66	107.16
112.6	119.35	117.93	120.86	117.42	115.57	117.41	119.54	115.76	118.47	116.22	113.54	119.56	119.62	118.85	118.77	117.67	113.08	117.47	119.25	118.65	115.75	112.09	117.94	115.55	117.07	118.85	121.66	119.71	115.01	114.13	116.13	117.69	116.88	120.43	117.25	117.74	116.16	115.8	119.2	117.73	119.23	117.98	119.75	115.89	118.08	115.57	116.78	118.78	118.34
105.54	106.87	109.63	107.02	102.89	104.9	108.88	105.28	110.52	105.28	107.08	111.77	107.97	106.46	104.9	109.06	104.22	103.82	106.84	109.62	108.04	108.06	109.09	105.54	104.05	102.69	112.11	108.45	105.97	102.77	105.91	109.09	101.74	108.37	105.55	105.44	107.14	107.08	106.36	104.88	106.48	106.62	106.58	102.59	103.6	106.09	106.53	106.41	109.71	107.69
106.34	106.37	105.74	104.87	110.03	109.8	108.17	110.2	109.74	108	104.05	105.95	106.35	108.16	109.49	103.92	102.63	103.43	104.66	108.93	107.04	108.84	108.59	103.11	107.83	101.98	107.07	103.96	107.36	107.09	104.22	99.276	110.76	112.29	109.84	102.72	100.82	104.58	105.61	102.87	103.15	105.37	104.62	105.25	105.08	110.77	104.96	106.71	102.32	103.91
106.58	102.44	104.52	105.32	102.49	107.72	97.793	102.67	107.21	101.2	105.91	103.18	101.7	106.39	100.64	103.49	108.97	104.4	107.07	107.1	106.3	107.41	100.01	104.29	103.55	107.62	104.01	103.29	105.06	107.11	108.05	103.54	104.53	106.67	108.55	99.727	106.28	108.75	102.13	103.99	105.16	105.92	104.43	100.04	105.2	100.94	102.5	105.09	104.44	100.39
105.36	109.67	110.59	109.44	105.96	100.36	104.66	104.88	105.57	106.66	107.62	105.24	108.77	104.7	106.92	106.24	108.5	106.15	106.57	103.39	108.61	106.91	112.08	105.04	108.78	100.85	108.99	108.12	104.93	110.56	104.74	108.82	106.05	104.82	106.19	109.29	109.97	109.52	108.16	110.84	110.63	106.38	98.525	106.42	103.83	109.3	109.79	106.36	104.43	108.64
104.52	104.06	105.52	104.23	105.72	107.41	101.08	107.29	106.5	104.82	103.59	105.2	105.7	105.42	104.7	104.6	101.36	107.53	105.77	108.28	106.69	108.81	109.65	104.98	104.52	103.37	103.29	99.483	103.5	104.02	104.16	108.42	104.55	104.12	113.83	105.69	102.5	105.92	107.19	109.6	106.21	105.54	101.68	109.61	105.54	106.77	106.5	105.6	103.41	105.09
108.41	109.01	103.79	108.94	105.31	108.47	106.16	104.89	103.54	104.6	107.99	105.36	106.48	110.22	106.35	110.95	102.33	108.53	109.58	105.09	107.59	108.35	106.36	104.45	105.98	105.91	106.95	104.27	106.88	109.06	104.19	105.83	107.44	106.29	103.96	107.29	106.14	109.05	109	107.76	105.17	107	104.4	105.16	110.42	110.4	105.07	110.03	108.32	104
104.08	104.06	104.96	108.5	107.52	105.14	106.1	104.31	102.94	102.24	103.04	102.07	104.24	105.14	107.22	103.09	107.22	108.27	109.29	100.13	102.37	104.79	106.3	104.89	101.54	106.96	105.72	101	109.78	106.74	108.35	104.24	107.65	105.69	102.09	106.04	104.89	107.67	100.76	111.64	110.55	101.4	104.65	103.5	103.6	106.29	103.45	105.44	105.79	103.7
110.26	109.51	114.58	110.26	108.24	115.27	115.47	109.51	112.55	114.93	112.5	113.26	109.67	112.09	110.15	109.9	110.49	112.07	111.55	106.99	111.69	111.26	109.14	114.39	111.78	110.35	115.22	112.61	108.77	109.82	113.28	111.05	107.31	114.27	110.86	112.48	111.7	114.37	111.31	113.46	112.7	112.26	113.21	110.22	113.02	114.05	115.97	109.21	105.93	112.01
118.34	116.39	115.84	114	115.01	115.1	112.66	113.92	116.71	113.81	117.86	118.38	114.1	115.09	120.03	121.76	113.81	118.34	112.11	115.92	114.5	118.26	116.29	116.27	116.61	114.48	114.45	114.3	117.49	117.24	115.56	115.3	117.61	121.66	111.56	116.71	112.39	112.96	115.29	116.24	118.66	120.9	118.54	118.46	115.83	112.36	116.36	115.35	111.81	119.26
106.53	109.08	108.14	104.98	103.51	112.83	105.98	107.32	106.26	107.13	100.34	105.97	107.77	110.21	106.64	108.8	105.49	104.36	107.1	108.45	102.88	104.29	106.56	106.39	103.63	106.74	105.95	107.63	108.52	100.85	107.81	105.38	105.43	105.83	104.55	104.17	101.5	100.47	109.77	108.41	108.18	101.52	102.33	106.15	102.63	107.19	105.43	106.31	105.38	101.72
106.03	107.39	102.58	106.34	105.83	107.73	108.53	103.9	106.03	102.98	103.73	104.59	102.93	104.65	107.41	102.5	104.58	103.37	104.31	103.51	109.9	108.23	102.65	106.93	102.08	108.53	105.55	104.92	107.64	100.81	108.95	110.5	106.11	100.84	103.43	106.61	111.45	104.84	105.31	104.58	104.3	102.45	109.82	111.35	104.35	103.62	105.29	103.45	107.61	99.949
97.214	98.115	98.541	97.706	102.29	95.653	97.559	102.56	101.49	100.31	98.755	101.42	101.1	106.52	100.82	98.613	96.402	98.597	100.88	100.71	103.38	98.222	98.525	98.745	100.75	95.228	102.14	101.41	103.98	95.743	98.789	102.96	101.77	107.76	106.56	100	99.925	99.622	97.746	98.14	97.27	100.26	96.254	99.293	95.899	103.64	100.7	101.33	98.777	101.78
103.12	100.64	103.82	107.58	103.32	102.03	104.44	107.96	103.73	103.25	104.28	105.33	101.94	107.2	105.42	103.2	104.4	104.2	101.52	105.65	104.21	101.95	105.02	101.18	104.77	104.15	105.05	106.86	101.31	104.71	104.85	102.17	106.64	103.98	104.64	100.86	104.79	100.66	102.66	102.21	103.93	102.99	103.65	100.67	102.78	108.44	103.02	104.5	106.54	108.06
111.67	107.18	106.69	111.82	111.09	109.48	107.88	112.64	108.57	109.93	106.19	110.19	110.4	110.34	108.8	112.54	107.6	113	112.57	111.32	110.21	106.52	111.56	109.59	111.85	108.47	109.69	109.69	110	111.06	110.04	109.22	110.03	107.96	114.13	109.43	110.22	110.68	110.84	116.3	106.95	108.18	110.74	106.78	108.71	111.42	111.66	111.72	110.3	111.74
106.76	103.99	107.53	104.89	102.94	105.74	103.86	106.13	106.86	108.68	103.05	103.5	108.24	101.91	103.08	107.67	102.13	104.81	105.17	111.21	104.46	108.54	105.92	107.93	102.82	107.5	102.46	105.03	106.95	110.83	102.36	111.77	107.32	104.86	105.63	108.84	105.9	103.11	102.61	101.07	108.46	108.78	105.38	106.68	103.69	102.54	102.13	105.92	108.64	108.45
121.06	116.13	119.38	118.65	121.29	122.03	115.45	113.13	115.38	117.97	115.96	113.81	115.97	116.77	118.21	115.28	117.2	117.7	116.6	120.25	117.04	115.07	121.63	114.34	120.58	119.46	117.09	117.67	119.4	118.02	119.76	119.32	115.52	117.89	115.93	118.02	119.19	117.64	118.87	123.51	116.83	115.8	117.81	116.23	115.95	117.89	119.84	111.52	121.4	117.86
97.993	102.57	103.43	102.93	100.25	99.824	97.789	100.13	99.99	100.35	97.09	101.84	100.21	102.55	102.33	97.858	97.766	102.1	100.73	100.29	100.73	102.65	99.005	101.87	102.25	100.62	103.6	102.4	102.27	101.04	101.69	98.739	98.209	96.589	99.196	101.63	100.15	97.245	96.333	96.035	101.63	100.05	97.356	98.067	100.15	95.995	100.24	101.45	99.697	100.87
111.4	118.82	115.34	111.96	112.13	112.31	112.2	109.23	114.52	112.19	112.32	111.48	115.24	112.33	116.47	114.6	115.18	111.8	110.29	116.63	110.69	115.14	113.23	109.36	114.93	112.47	110.97	114.85	112.47	112.43	109.59	115.07	116.93	112.65	113.43	113.37	119.29	109.03	111.45	114.29	111.44	112.47	115.78	108.47	111.9	110.03	111.28	119.24	114.67	117.25
103.06	108.07	106.27	111.05	101.82	107.7	106.2	106.41	109.96	104.37	105.63	108.38	102.24	105.54	104.7	105.54	105.08	107.1	105.16	107.52	104.51	107.14	107.43	106.2	104.87	110.2	104.14	103.73	109.48	108	106.34	108.01	109.37	107.16	108.42	109.89	107.81	111.09	107.72	106.55	103.49	107.98	101.86	110.21	106.99	108.06	105.58	109.71	108.98	103.91
105.75	106.5	107.7	108.18	105.32	108.75	101.64	103.28	108.53	104.51	106.99	101.13	103.66	102.68	108.57	103.3	106.47	106.63	106.15	105.31	102.45	110.06	105.69	102.2	104.58	101.01	103.13	106.64	108.52	105.91	101.65	104.34	107.76	104.88	105.13	107.31	104.98	105.37	108.78	102.63	106.83	104.61	105.6	103.91	104.83	105.92	103.23	104.63	109.3	105.9
102.27	106.5	110.12	107.16	104.2	106.43	109.16	103.68	110.78	103.73	104.45	99.024	111.46	105.17	106	107.18	108.72	107.87	103.48	101.93	107.93	108.79	111.13	102.56	106.14	109.79	103.98	103.22	105.61	109.45	108.38	107.88	106.13	101.75	103.73	108.88	108.3	108.35	104.8	107.88	104.45	106.33	108.38	110.23	105	107.64	102.24	106.04	106.02	105
102.46	100.08	101.96	103.25	99.791	98.227	100.25	104.4	97.406	102.91	101.03	101.93	93.298	97.377	99.033	97.165	100.94	99.478	101.36	103.23	101.92	102.42	101.9	98.085	96.937	97.716	95.954	99.795	100.47	101.09	100.5	99.938	98.88	102.26	100.85	96.934	101.56	101.82	102.96	95.553	99.566	97.809	98.387	101.44	100.78	96.485	101.68	100.51	101.06	96.609
108.15	113.92	111.14	113.27	112.89	112.51	114.08	108.15	113.01	110.41	112.8	111.81	109.78	114.31	108.9	112.08	118.84	113.13	111.52	113.68	110.98	114.74	115.15	111.28	112.79	109.16	111.01	111.38	114.77	111.94	104.73	112.6	111.63	114.23	109.35	116.71	114.76	112.55	109.29	111.92	110.65	111.08	112.1	109.72	110.32	113.3	109.4	114.51	113.78	112.67
100.26	99.307	101.13	95.704	97.31	99.434	103.45	96.327	103.13	100.42	101.89	104.07	100.41	104.22	101.89	99.516	98.584	99.064	100.67	98.107	103.81	99.353	100.66	96.491	99.86	99.61	104.18	101.45	99.887	100.9	97.317	107.31	97.61	95.528	96.91	102.39	100.2	96.951	100.12	97.2	101.44	101.71	101.45	98.555	100.86	100.83	101.82	101.05	100.52	100.1
108.25	109.63	102.67	105.74	106.23	104.68	104.58	100.39	107.1	110.12	105	103.05	106.13	101.2	107.75	104.73	103.99	105.55	105.97	106.51	105.47	105.6	107.39	105.21	110.25	103.67	107.25	102.12	107.03	106.74	107.95	108.09	109.23	105.67	101.78	102.71	105.4	105.58	108.13	107.69	107.91	106.16	108.03	101.83	99.204	108.43	105.5	102.93	106.32	107.41
110.45	104.68	107.45	102.69	102.07	104.63	104.7	108.94	106.87	103.53	105.79	105.17	105.34	104.48	108.4	108.75	105.11	106.57	105.61	101.34	105.19	109.07	103.01	105.63	102.15	104.08	111.93	103.49	108.34	107.35	105.28	104.56	105.76	107.45	105.5	108.18	106.19	103.19	107.7	104.58	103.59	105.12	107.29	106.16	102.56	107.06	104.06	105	108.41	105.44
105.31	107.27	103.34	101.95	107.51	105.11	108.25	97.251	104.72	105.57	104.12	106.42	107.31	104.84	105.1	105.56	106.65	106.34	107.51	108.63	104.8	106.89	104.73	102.9	106.52	104.05	101.57	104.81	102.03	105.03	105.34	105	106.71	101.89	108.59	108.58	104.01	103.72	105.2	100.19	104.39	101.39	109.23	108.89	107.8	106.88	103.35	105.46	107.53	103.01
102.92	106.23	104.75	100.96	103.74	100.46	109.39	105.78	102.97	111	107.49	107.07	103.37	105.27	105.57	106.4	104.24	107.96	105.51	104.19	105.36	103.33	105.78	112.79	103.15	100.37	105.78	102.84	105.28	109.09	104.44	104.95	102.46	106.38	106.47	102.15	102.53	104.67	108.84	103.5	107.75	104.83	107.36	104.04	104.84	103.65	109.91	103.45	105.37	103.73
112.47	112.64	111.23	111.5	109.55	111.05	110.93	114.08	111.05	113.86	111.93	107.43	109.41	108.89	114.32	112.16	110.71	112.76	108.1	115.45	109.8	119.42	114.14	112.18	111.79	110.91	109.43	113.74	117.67	113.49	112.37	111.7	109.59	111.61	110.78	113.56	109.86	112.62	107.6	112.97	118.23	111.08	108.13	111.24	108.46	108.16	115.98	113.07	110.13	114.95
106.24	110.94	112.32	110.99	110.5	108.04	114.19	113.56	108.09	109.77	111.03	112.04	113.14	107.19	108.77	109.9	108.93	113.92	111.79	105.07	113.76	106.59	113.07	109.73	112.3	104.36	111.03	110.93	110.13	115.68	108.51	107.69	113.93	111.87	113.35	110.65	109.44	110.09	107.19	108.09	113.6	108.25	115.4	110.5	113.39	104.57	112.91	112.58	106.91	115.97
113.06	111.04	106.22	110.26	106.67	106.75	110.8	103.35	110.34	112.2	109.74	111.74	114.68	111.76	111.3	114.2	111.07	114.71	114.4	113.7	109.48	110.81	110.7	111.13	113.26	111.39	110.86	113.5	111.52	109.22	114.65	114.02	109.47	112.23	113.18	115.33	113.24	112.86	109.62	116.01	112.76	111.76	112.12	108.9	114.62	109.72	111.57	110.5	113.42	110.03
112.93	115.8	119.63	117.75	118.66	122.76	116.29	113.46	117.09	118.39	118.08	116.76	118.21	118	113.35	124.07	115.09	120.08	116.31	118.73	114.38	116.35	118.35	119.09	118.77	115.15	117.69	115.21	118.68	120.6	118.72	115.41	123.49	114.93	114.98	122.58	116.53	118.9	117.5	121.5	116.39	115.87	117.42	118.3	116.07	121.04	115.41	119.66	121.46	118.57
103.4	106.23	107.89	106.67	102.86	109.9	107.74	106.68	105.1	102.99	105.2	106.15	101.91	108.33	109.17	102.37	101.98	101.65	108.73	102.68	107.34	104.84	107.42	106.62	107.91	103.66	110.18	108.96	106.45	104.85	110.04	108.16	106.55	108.72	107.35	102.38	106	102.44	107.67	108.26	106.45	101.99	104.79	109.83	108.21	104.77	101.53	107.73	102.98	107.75
102.32	107.24	102.94	106.39	106.07	104.89	106.68	102.35	106.53	103.28	108.94	103.78	106.99	102.75	105.45	103.46	106.91	104	106.75	102.35	109.32	107.36	109.21	103.39	107.69	102.41	102.56	102.45	107.65	105.72	107.66	102.38	104.82	103.99	105.79	106.12	109.34	106.89	104.91	107.1	109.93	110.63	103.62	108.56	105.1	105.12	105.13	102.38	106.36	104.95
110.69	116.13	110.19	112.46	113.59	109.28	113.35	115.73	104.66	108.26	112.6	113.08	105.53	118	108.76	112.79	109.79	110.98	116.83	109.82	108.46	110.71	111.37	111	108.93	113.51	113.24	110.73	112.8	110.46	111.68	110.08	110.93	107.55	112.26	111.99	110.4	111.49	113.21	110.93	112.34	107.92	112.55	115.98	111.97	109.67	110.49	112.78	108.56	107.75
104.83	102.91	105.95	103.32	101.59	105.19	107.08	103.8	104.02	103.2	107.81	106.63	103.31	109.59	103.64	105.35	105.38	105.68	107.43	107.18	100.18	105.42	101.75	106.78	103.53	103.98	108.23	102.03	104.99	105.84	104.89	104.91	103.9	105.93	106.43	103.61	105.75	101.8	109.84	103.23	108.54	104.34	107.57	107.27	109.19	102.85	102.47	100.32	104.33	106.94
100.41	101.11	96.903	100.82	99.352	99.828	98.946	101.7	100.6	98.919	101.14	100.76	100.39	96.395	98.139	98.884	105.27	100.12	99.268	100.95	97.427	103.26	96.507	102.65	98.159	100.71	100.9	97.235	99.694	97.796	105.3	100.31	100.93	106.56	101.74	100.67	102.11	99.538	102.17	100.06	99.971	98.052	97.219	100.11	99.055	101.16	99.659	102.76	96.169	98.932
105.63	105.53	104.81	105.4	106	105.73	105.72	102.79	102.15	104.95	105.24	106.74	105.03	108.17	106.91	103.39	108.74	100.84	104.41	106.57	108.19	107.18	108.22	106.95	112.12	110.28	105.01	104.17	105.71	104.22	103.48	103.6	104.61	109.32	106.39	105.56	104.77	108.27	107.24	103.64	108.33	111.16	109.98	105.07	106.77	105.35	107.16	108.9	100.39	100.78
116.1	115.44	109.69	118.65	115.14	116.75	115.27	112.09	116.33	117.6	112.57	119.35	114.83	114.14	114.74	115.55	120.49	110.87	117.16	114.32	116.26	117.27	115.94	117.67	119.36	118.37	113.75	117.13	117.56	115.34	114.75	116.47	117.06	119.26	115.4	114.44	116.07	113.58	118.16	114.93	115.07	120.31	114.39	115.97	122.08	119.19	118.72	111.86	116.25	117.08
110.89	109.63	114.19	110.28	112.92	107.63	109.28	112.12	107.87	112.11	112.88	112.52	112.88	113.45	115.23	112.51	110.04	111.6	112.83	114.18	111.64	113.8	113.5	110.23	111.81	104.46	109.39	113.06	109.07	112.13	110.31	110.52	114.86	111.17	110.72	111.42	109.38	111.61	111.6	115.27	110.71	113.16	108.52	110.87	107.19	110.2	106.59	111.21	114.5	111.33
103.01	101.94	101.15	104.85	101.95	99.734	99.318	100.5	100.02	101.57	101.79	102.79	97.669	96.727	101	99.801	102.87	102.93	101.81	105.38	104.31	100.24	99.547	101.12	103.82	102.68	100.28	101.98	103.75	102.19	100.84	97.206	97.705	99.165	100.5	99.096	100.61	103.9	101.67	99.268	102.21	100.24	101.39	100.71	105.45	101.15	102.91	102.03	102.2	97.576
99.888	101.05	98.889	96.936	100.1	101.2	103.25	97.475	99.969	100.15	99.963	102.91	97.919	103.6	101	103.11	101.12	99.742	100.52	98.488	102.46	99.242	94.776	95.474	99.434	101.12	100.9	100.91	99.879	101.98	97.68	96.377	102.91	100.48	99.081	98.359	100.21	101.72	98.343	103.1	99.313	100.37	98.273	102.22	101.16	98.023	101.8	100.37	99.901	102.24
117.22	119.57	116.07	117.41	116.7	117.42	113.15	116.26	116.1	117.63	113.09	116.51	116.21	122.77	115.97	116.06	120.1	117.16	118.52	120.22	119	114.66	118.98	118.09	114.38	120.48	116.46	119.04	113.03	118.36	114.66	121.03	118.97	118.5	119.33	118.67	121.42	120.41	119.5	117.87	120.03	116.08	114.53	112.55	120.38	117.13	115.88	118.1	118.83	119.2
114.34	107.14	114.39	115.59	110.76	108.44	111.52	113.64	109.5	110.75	114.37	109.48	114.14	109.69	107.86	113.83	108.13	108.97	109.41	113.69	112.94	111.86	107.45	108.18	106.9	113.48	115.72	108.46	111.57	110.32	108.01	110.93	110.93	106.66	111.62	111.65	112.11	111.58	110.88	111.79	113.02	112.45	108.88	110.29	111.43	108.32	109.4	112.94	114.31	112.27
103.24	105.78	109.18	103.16	104.02	105.31	103.16	108.76	105.57	105.66	102.97	106.7	108.19	109.58	110.84	112.22	108.15	108.68	105.06	107.32	109.42	104.62	107.74	104.46	101.14	106.82	106.52	105.24	103.02	109.56	107.15	107.33	103.51	109.83	104.03	107.76	109.43	107.09	109.42	110.45	107.89	105.87	106.12	105.71	105.98	105.71	108.09	109.69	108.08	106.92
103.14	102.92	107.11	105.08	109.61	103.7	106.59	106.18	105.85	105.53	106.57	105.48	103.17	107.5	103.68	105.41	103.86	106.06	103.54	108.01	105.38	99.873	104.75	105.02	104.28	103.72	106.85	104.63	104.58	102	106.88	104.94	101.55	105.89	102.09	103.91	101.91	102.47	104.45	102.48	106.59	104.38	104.87	108.42	105.08	101.95	107.05	110.18	104.82	104.55
110.18	112.01	110.41	108.6	113.16	108.43	107.4	111.15	110.14	110.96	111.05	106.56	110.93	112.4	112.29	113.75	109.65	114.14	113.77	111.8	112.04	113.19	113.23	114.1	109.59	110.64	114.3	112.93	110	113.61	114.73	107.72	109.86	107.54	114.33	115.16	113.93	112.23	109.81	112.08	112.99	109.74	112.13	110.08	111.21	111.6	108.86	112.04	109.27	110.81
107.89	115.12	113.57	116.87	106.09	110.61	111.65	112.94	111.13	113.85	113.36	109	109.03	109.93	111.89	111.41	110.7	108.41	112.85	112.22	113.61	114.8	112.95	110.38	112.79	107.9	115.62	112.49	105.41	109.3	107.69	110.73	112.59	111.26	109.19	110.71	111.19	109.73	106.47	111.77	114.53	106.16	108.9	112.05	114.96	111.69	118.1	114.49	109.25	110.77
110.45	111.53	112.04	115	115.69	111.47	111.6	110.09	110.67	112.76	114.45	108.28	112.73	106.81	111.97	110.57	112.34	113.02	107.93	106.6	111.54	110.59	113.28	113.54	110.47	112.28	113.17	108.96	109.91	110.67	109.93	109.97	108.12	109.88	112.42	109.15	111.4	111.94	113.38	113.52	113.24	107.36	110.96	113.58	110.84	112.38	115.44	110.99	110.32	112
96.98	95.286	99.49	99.997	99.836	102.27	93.465	102.72	98.263	103	100.18	100.94	100.04	101.16	101.42	104.85	99.053	101.37	99.27	101.83	97.944	97.579	101.59	95.851	98.953	100.96	98.513	101.81	95.434	96.778	99.071	95.533	101.21	97.075	96.619	96.157	99.187	100.09	101.76	98.372	99.08	96.691	98.025	99.4	101.41	100.21	98.337	100.28	99.963	99.875
94.927	101.83	98.67	101.12	99.295	96.955	100.86	99.159	96.739	100.97	100.75	100.71	99.361	96.497	103.13	100.53	101.18	100.44	105.17	104.29	107.07	100.36	101.9	96.599	97.548	96.732	99.55	100.76	101.71	101.04	104.74	101.97	103.78	97.044	98.298	102.71	97.789	94.689	99.338	98.946	101.97	97.578	101.86	98.337	99.07	99.678	95.719	100.7	103.48	97.142
105.88	103.89	105.81	107.92	107.75	104.3	104.15	103.66	99.932	100.74	106.04	106.09	100.72	105.93	104.48	104.42	98.196	107.86	109.73	107.23	103.86	108.7	109.64	100.19	106.8	104.28	111.27	107.98	103.04	104.19	105	105.79	106.99	105.07	108.14	101.58	102.51	104.79	108.06	106.06	109.07	102.21	105.86	106.51	103.94	103.89	105.09	105.8	105.94	105.45
118.93	118.93	113	119.82	117.51	116.58	115.06	116.08	119.16	118.47	119.24	115.44	116.63	116.69	118.77	116.53	113.82	121.56	122.51	115.77	117.2	120.08	120.59	116.82	116.59	116.94	117.72	116.75	115.08	116.86	116.9	114.35	113.83	119.91	120.23	117.03	120.83	118.32	119.41	117.27	116.29	115.69	120.21	117.12	113.78	118.91	117.91	118.31	115.03	119.76
107.14	114.19	109.81	104.73	112.2	104.55	109.16	110.52	108.45	107.6	109.27	110.64	109.61	111.26	108.43	108.83	108.76	109.28	106.29	112.26	109.64	110.63	110.03	108.84	110.61	113.64	112.44	111.13	107.76	109.69	112.62	113.89	105.11	111.85	108.07	105.77	108.89	107.3	110.13	111.8	112.44	109.94	110	109.16	110.98	109.52	103.26	109.17	111.33	111.04
108.85	110.89	114.98	114.18	113.81	109.42	114.74	114.36	112.01	110.32	114.4	113.16	115.81	113.96	117.72	115.32	113.69	116.97	109.36	114.95	112.16	108.6	110.76	113.27	114.17	111.99	114.54	116.33	109.08	116.83	112.62	115.93	112.41	111.87	116.71	111.89	113.91	113.94	113.65	114.04	116.45	112.93	110.45	115.81	111.91	112.8	111.69	114.28	111.18	113.59
96.737	99.853	102.56	97.63	98.233	104.85	99.754	101.73	99.266	100.51	99.786	98.443	103.49	105.01	98.574	96.231	100.66	100.03	95.458	99.581	99.477	98.391	104.4	103.04	99.735	99.831	103.21	97.082	96.104	102.1	97.966	101.5	99.424	98.127	98.608	98.717	104.27	99.472	100.49	98.248	101.04	102.14	100.27	99.775	98.822	107.03	101.67	101.16	102.14	102.83
115.45	115.19	117.8	120.67	119.2	122.54	116.58	117.09	112.09	116.64	117.98	121.47	114.31	115.17	117.82	115.08	113.93	118.37	116.07	113.08	116.19	121.69	118.39	118.67	118.67	118.08	119.76	117.31	115.99	117.43	121.91	116.49	117.09	119.26	116.36	116.19	122.04	119.81	118.81	120.46	114.07	117.38	118.12	116.23	117.69	116.36	118.23	118.4	118.19	116.11
103.38	99.79	103.79	103.8	102.63	102.54	102.37	102.61	107.84	104.18	104.53	101.98	103.42	104.12	105.83	104.8	106.41	102.4	105.75	104.8	103.1	107.45	108.3	109.41	102.83	108.43	105.52	104.85	103.43	105.96	104.28	105.84	102.24	106.13	101.35	106.44	105.82	102.4	102.35	101.63	106.22	108.27	107.01	105.39	106.46	104.31	107.71	105.49	107.84	100.15
106.88	105.66	105.86	104.72	108.7	105.21	108.41	103.5	103.87	108.57	105.89	107.3	106.24	107.04	102.02	101.29	104.08	102.63	104.61	105.41	106.03	105.85	103.7	104.34	102.78	101.79	105.51	104.56	108.89	107.62	104.21	101.79	106.23	106.61	108.73	104.95	106.31	104.15	105.2	106.55	106.02	105.46	108.23	108	106.24	106.21	104.71	106.52	105.77	105.39
102.93	108.66	107.91	111.05	104.01	108	104.47	107.94	106.98	103.01	107.05	106.87	105.3	109.83	102.93	106.94	106.11	109.56	103.97	110.27	110.97	105.74	106.24	107.63	107.58	104.82	105.54	103.23	105.02	107.26	109.2	106.98	105.47	107.04	100.84	109.36	102.92	103.03	103.02	104.69	112.3	106.83	109.64	108.18	105.5	105.98	107.41	108.04	103.74	107.09
101.17	105.99	106.67	104	105.06	105.34	108.08	104.59	106.61	104.34	102.79	105.79	104.9	104.8	102.11	100.14	105.14	107.37	105.95	104.46	103.82	101.94	105.02	106.26	104.95	105.88	110.21	106.77	105.21	102.09	103.51	108.43	100.66	106.05	107.47	101.29	103.74	110.63	102.98	106.81	107.52	105.92	100.53	98.693	104.9	101.74	101.89	104.51	108.61	103.79
110.24	113.23	109.31	112.74	111.27	110.52	111.74	115.32	109.51	109.26	109.63	113.43	113.89	110.91	110.76	115.77	118.06	115.53	111.45	112.4	114.58	115.29	111.7	111.99	110.61	111.86	114.87	114.95	109.18	113.16	110.94	111.54	108.8	114.09	112.11	113.4	114.36	107.18	110.94	111.88	113.36	110.67	113.48	110.11	115.25	110.36	112.92	110.47	112.67	116.84
108.48	110.57	110.16	111.86	112.49	107.57	112.71	111.21	106.98	107.68	108.79	108.34	110.05	116.11	108.96	110.5	109.27	112.61	110.38	108.5	112.89	110.36	112.22	112.33	108.81	109.95	112.5	107.42	111.58	109.57	111.81	112.6	112.19	110.23	110.85	109.02	111.74	109.12	111.81	110.27	107.65	112.3	109.73	113.13	115.51	108.8	112.34	113.35	112.05	108.5
107.17	112.24	109.4	110.78	110.78	113.86	109.53	110.49	110.42	113.82	111.67	109.53	115.92	114.41	110.6	113.89	113.57	111.17	111.36	112.74	108.92	111.93	114.63	111.92	113.24	113.96	114.45	112.85	110.76	110.95	115.35	114.51	110.16	114.92	117.76	110.91	114.46	114.15	109.47	115.54	111.79	109.78	111.83	113.3	108.8	105.17	110.31	110.13	110.47	111.52
106.45	104.02	107.37	105.82	105.68	101.99	101.79	105.83	106.82	105.9	106.57	102.59	109.41	108.74	103.46	104.7	99.093	107.23	106.37	109.12	110.01	101.93	105.01	106.57	97.996	105.21	101.84	107.04	104.98	99.235	107.12	102.35	106.63	107.48	106.91	104.44	104.97	98.81	101.91	105.05	101.41	103.02	101.6	105.32	108.61	104.84	104.59	103.33	105.67	103.33
106.15	105.27	103.63	104.59	108.94	102.27	105.97	104.87	105.66	108.53	104.03	106.13	110.91	105.41	107.39	108.41	105.22	110.61	106.38	109.52	104.91	100.42	108.1	106.39	102.19	107	104.71	108.01	107.14	104.5	107.07	107.96	106.29	104.91	107.74	101.07	106.93	100.98	104.77	103.75	107.24	105.65	105.27	106.42	106.6	107.69	108.96	99.643	103.61	110.15
101.9	104.69	106.25	109.89	107.78	107.12	107.74	103.42	110.44	109.53	108.69	107.98	104	101.64	106.79	109.44	106.95	105.44	102.72	111.09	107.27	105.46	109.45	100.32	103.02	110.86	110.74	105.79	111.05	105.8	106.91	107	104.72	107.36	108.3	108.85	108.3	103.88	108.33	109.89	108.23	103.12	106.63	104.14	107.06	107.79	106.12	108.21	107.41	105.62
103.95	108.65	105.09	103.88	103.41	107.3	105.64	106.08	103.84	106.38	111.45	105.53	106.62	107.12	106.95	107.57	101.89	103.76	106.34	107.38	107.12	102.81	104.92	109.32	102.95	110.49	100.51	110.4	105.56	103.31	108.61	102.05	100.69	102.55	102.55	101.46	104.47	106.35	104.8	106.01	105.82	104.97	108.74	109.53	105.17	104.49	103.34	107.68	99.667	105.65
106.92	112.22	105.72	102.96	109.71	111.83	104.21	104.66	104.58	107.13	102.67	104.74	104.41	107.29	104.85	108.81	100.96	108.89	104.53	108.1	104.81	108.18	102.26	104.18	104.19	105.99	105.6	106.48	106.54	101.14	107.59	105.81	104.05	109.35	107.03	107.64	107.11	105.66	106.27	109.38	108.3	109.24	106.63	104.45	108.15	109.08	102.04	105.59	106.89	109.19
107.92	112.95	111.76	109.01	112.53	107.42	112.75	107.22	106.05	110.91	110.46	111.98	107.96	108.49	111.4	109.42	111.37	110.61	112.11	109.06	110.73	109.96	109.49	107.19	108.38	116.16	108.89	111.77	109.87	114.64	111.1	115.61	106.32	112.74	106.1	108.39	111.66	106.81	108.3	106.57	111.59	112.39	112.3	110.23	110.43	111.22	111.32	107.02	112.91	108
109.71	113.15	108.18	112.76	109.34	111.71	111.89	112.11	110.09	108.92	110.48	110.61	109.07	111.42	114.44	106.51	106.53	108.47	109.96	115.2	115.77	110.72	110.95	109.8	113.35	108.39	114.05	109.53	111.04	111.66	110.81	110.9	109.96	114.77	111.34	108.57	106.68	105.62	114.89	109.25	108.81	108.58	108.41	108.1	109.26	112.82	111.39	111.41	111.95	116.09
98.173	99.62	100.43	104.03	100.4	104.21	106.55	106.37	101.51	97.216	100.3	99.507	103.13	98.053	99.038	105.14	102.05	100.95	99.011	98.758	102.48	99.941	104.46	98.132	96.808	100.4	99.395	99.632	102.82	103.5	102.84	104.86	94.258	102.81	97.112	103.9	104.87	100.42	100.51	97.56	103.71	99.784	100.18	103.18	98.262	102.49	103.58	103.87	101.62	101.92
101.31	101.49	103.92	102.81	108.36	98.836	105.36	110.14	102.23	105.74	104.7	103.09	102.87	101.17	99.128	107.99	107.86	102.56	101.93	101.9	108.4	102.12	102.19	107.18	103.06	101.63	105.83	109.75	106.16	107.01	108	103.34	101.76	105.53	104.78	102.39	103.67	106.73	104.77	106.48	100.78	106.16	102.09	102.74	106.98	107.89	103.2	101.73	101.88	104.65
111.26	112.63	110.16	114.55	106.88	110.52	105.75	108.96	109.48	111.76	115.38	110.55	113.86	112.18	109.98	106.51	113.73	110.57	107.55	105.51	109.19	107.64	112.66	112.39	111.89	110.64	111.71	115.38	109.61	111.34	111.52	109.06	108.04	106.6	110.6	110.13	113.44	116.92	109.22	111.07	106.89	108.14	110.26	107.73	114.86	108.9	108.41	111.2	109.43	110.33
111.94	111.32	113.85	108.73	109.42	110.36	107.18	105.4	108.3	107.76	113.14	114.41	111.92	108.58	108.9	105.65	113.27	110.29	109.94	109.31	107.54	111.62	108.01	111.55	110.67	111.13	113.26	108.49	108.83	111.04	111.21	107.82	111.57	107.39	109.25	110.33	109.34	109.24	108.29	110.63	109.9	112.14	110.86	110.92	109.66	113	108.57	107.31	113.65	111.3
111.11	110.51	114.83	114.91	116.42	111.28	111.91	108.34	112.09	114.49	115.35	111.36	110.86	110.19	110.9	114.93	114.6	113.65	110.87	111.73	109.79	111.45	111.49	110.24	108.87	106.38	114.96	115.65	111.85	113.93	112.04	115.32	110.92	113.38	113.74	109.93	112.74	108.59	109.04	113.56	108.95	112.57	115.42	112.73	110.89	111.94	111.68	114.26	109.96	113.23
100.5	100.43	98.881	98.644	99.104	96.705	102.62	102.37	98.715	98.084	101.83	100.51	98.263	100.18	99.357	100.42	99.51	100.16	99.43	96.681	102.41	101.62	98.769	100.38	100.98	105.09	97.363	98.453	97.157	101.89	96.139	98.967	95.366	101.61	96.315	103.96	100.84	100.1	103.39	99.094	104.4	98.831	97.809	98.524	101.13	103.05	99.269	99.876	97.724	99.526
101.56	104.18	105.05	103.52	105.34	100.58	105.02	106.14	107.75	106.03	104.78	103.07	103.04	107.61	107.02	105.21	104.8	103.81	110.75	106.76	111.13	105.48	110.04	107.03	102.77	108.55	105.41	103.65	106.02	109.15	105.9	106.13	104.12	105.98	104.26	106.2	109.43	106.23	107.26	102.53	104.32	106.41	106.1	106.58	108.37	106.07	105.3	108.35	104.82	107.57
107.17	104.59	109.05	102.66	104.22	107.64	102.32	107.06	107.6	106.09	101.78	105.2	106.51	105.64	104.73	108.2	104.91	103.12	104.66	107.65	107.41	105.18	108.51	104.73	107.04	111.8	107.95	105.55	107.97	105.64	104.35	106.52	102.58	106.69	108.31	107.74	107.74	103.21	101.44	108.24	110.79	104	103.98	103.58	102.63	105.54	104.34	104.69	105.61	102.35
110.47	112.88	110.18	109.87	113.76	112.78	113.47	109.85	110.58	114.25	110.17	113.51	113.32	114.74	109.53	111.27	114.13	107.28	111.41	107.23	114.02	111.38	112.69	111.74	114.29	111.14	108.54	112.19	115.14	108.76	109.34	114.37	106.79	109.61	116.36	114.36	116.17	117.77	111.08	112.16	114.92	112.86	115.37	112.86	112.64	112.4	113.49	110.28	112.51	110.31
113.71	113.45	113.53	111.52	114.86	110.61	110.45	108.86	115.81	113.27	111.81	112.23	111.36	112.92	114.38	110.97	114.46	112.78	106.25	111.33	114.47	109.97	114.15	113.5	111.53	106.14	109.2	111.05	109.22	107.29	107.03	111.01	108.96	115.5	109.18	115.92	110.6	111.73	113.97	111.29	110.85	111.38	110.88	107.15	110.98	111.3	109.97	108.43	111.31	111.76
116.04	109.17	112.14	111.4	110.64	115.62	109.27	115.21	113.62	113.14	115.99	113.37	109.19	112.52	114.85	110.94	109.38	107.73	111.9	111.12	110.57	111.94	110.9	111.98	112.47	110.82	110.27	108.65	106.47	110.63	110.35	112.02	113.96	113.38	109.51	110.83	106.76	112.66	110.53	109.79	109.96	113.71	111.75	115.27	117.09	110.14	110.43	113.2	109.7	111.01
108.11	107.15	103.31	106.82	107.14	103.96	109.39	106.15	110.4	106.33	107.9	105.96	111.07	107.03	105.25	105.22	105.4	101.76	106.15	104.31	109.52	106.03	101.67	106.94	111.47	111.68	110.14	109.63	102.81	107.52	104.54	107.75	106.92	102.31	107.51	108.73	105.05	102.37	105.63	105.34	104.43	106.73	106.81	105.76	110.01	106.19	108.04	106.53	106.58	102.78
113.43	112.12	113.92	117.45	111.55	112.17	106.29	107.42	109.03	114.8	112.77	114.16	115.51	110.61	111.12	108.91	115.35	114.98	112.74	112.02	107.35	113.43	108.94	110.59	113.27	114.79	108.85	113.64	113.36	111.58	111.76	111.2	111.09	110.26	110.55	111.64	110.09	111.17	114.97	113.13	110.61	114.18	113.71	114.88	110.32	112.83	107.49	108.66	111.59	108.01
104.36	106.9	105.96	101.99	105.69	106.79	103.32	106.87	109.7	106.23	105.4	101.86	107.52	104.67	105.05	101.73	101.53	105.56	108.91	109.46	107.48	105.86	106.99	107.16	107.27	111.68	106.03	104.32	112.38	108.05	108.85	103.64	104.48	103.18	108.55	107.71	106.09	104.48	105.03	110.55	110.92	108.18	104.78	106.73	108.88	102.82	102.74	104.35	103.07	103.77
103.66	104.11	107.17	106.58	103.9	105.71	105.02	108.87	107.62	107.8	106.22	106.48	107.07	104.44	105.99	102.64	107.19	108.34	105.3	112.56	104.37	102.92	105.72	107.74	103.36	104.06	108	101.06	103.74	105.77	105.02	104.37	103.94	107.53	107.11	107.6	105.73	102.95	102.5	108.1	105.73	107.33	101.71	105.45	106.39	106.92	102.62	110.49	107.52	109.8
111.16	116	109.87	115.3	113.55	112.59	113.42	115.32	116.16	112	110.95	115.07	110.4	116.79	111.9	113.86	110.63	109.21	110.65	111.26	116.84	117.6	114.78	112	110.58	109.85	109.47	113.31	112.6	105.38	111.5	114.44	113.82	114.89	112.36	105.95	111.37	113.31	112.48	114.18	109.99	112.42	110.26	115.17	112.01	114.9	112.7	111.46	109.56	114.45
106.38	105.95	104.1	102.91	104.77	109.28	100.89	108.12	107.31	102.02	104.75	107.2	105.15	103.82	104.11	104.08	106.92	102	107.13	104.27	101.17	103.68	105.74	106.79	105.34	108.86	105.47	107.21	111.45	107.92	105.69	103.02	103.3	108.86	105.84	105.24	105.16	101.81	104.62	102.09	106.28	107.67	105.77	104.27	105.13	103.91	105.74	106.65	101.47	107.33
106.01	107.18	103.15	105.3	106.98	103.39	105.82	105.06	110.38	106.39	110.24	108.02	103.44	102.7	105.69	103.86	106.33	102.16	105.25	108.61	105.5	106.04	106.7	104.04	106.38	107.35	107.85	108.11	104.91	106.11	107.87	104.13	106.67	106.1	101.91	104.83	104.89	104.89	105.7	107.79	102.46	105.37	105.51	102.96	106.01	104.31	106.52	103.84	103.77	105.9
99.468	100.91	105.65	105.18	101.86	101.8	99.216	103.89	100.08	102.62	98.086	99.717	107.95	102.54	101.2	95.948	103.16	98.796	103	103.54	102.83	97.412	104.09	98.038	102.81	104.06	98.291	99.467	100.91	97.944	102.23	97.833	97.513	102.25	102.93	101.35	102.48	102.25	102.44	98.992	102.9	99.327	101.54	102.65	98.736	98.611	100.57	100.11	99.264	100.25
103.29	103.36	105.79	106.49	109.52	105.32	105.55	102.3	103.5	108.33	109.03	105.34	106.33	105.01	107.68	107.42	109.49	106.75	108.79	109.04	105.11	106.6	108.4	109.65	103.62	106.71	106.46	107.4	108.17	107.11	110.85	107.35	107.41	105	108.02	106.73	108.41	105.05	104.85	104.45	103.91	105.07	108.01	108.05	110.11	107.01	107.97	105.9	106.97	113.31
100.54	103.2	105.5	104.36	105.2	105.05	100.15	106.11	102.88	104.64	102.91	103.31	106.37	103.87	103.33	105.79	108.1	99.369	103.1	106.55	102.42	103.23	109.23	102.63	104.87	103.49	99.934	105.21	101.95	104.29	104.95	105.88	106.11	103.02	111.58	106.08	109.66	101.61	107.51	109.73	106.14	99.91	109.83	107.45	101.77	104.48	103.48	104.88	101.65	100.92
101.38	104.36	105.64	105.61	110.69	104.64	104.47	105.14	112.21	103.8	108.43	103.14	103.54	104.42	111.66	106.18	103.58	106.19	104.68	109.93	106.79	109.45	103.21	100.3	107.04	105.63	106.39	106.61	106.57	106.35	101.11	102.51	105.83	105.37	107.58	106.91	106.29	103.9	104.16	108.11	106.81	99.896	105.14	104.26	102.34	102.78	104.56	104.11	100.49	104.9
105.9	100.6	101.66	106.75	102.49	101.08	104.1	103.89	108.83	103.06	97.916	105.8	104.59	102.35	100.33	101.34	101.04	101.76	100.74	103.42	107.48	102.96	102.49	107.9	101.2	101.95	103.97	103.03	103.55	102.57	107.98	105.43	100.19	106.36	102.77	102.27	103.98	104.28	106.83	102.52	108.26	108.31	103.97	102.11	104.15	102.02	99.538	106.36	106.13	105.22
107.45	102.51	106.62	105.98	102.66	102.33	104.23	101.77	106.58	106.06	106.52	106.93	100.15	106.41	104.24	105.67	105.66	105.09	104.51	104.59	107.65	110.28	104.24	106.73	105.71	106.67	104.96	106.9	105.51	110.47	107.5	104.29	104.68	101.07	107.03	99.245	105.04	104	105.15	104.09	103.91	111.62	105.54	104.37	105.81	98.841	107.93	108.94	103.6	103.13
107.83	102.56	107.56	106.96	105.71	106.06	104.36	107.89	101.1	108.07	109.17	106.81	109.78	105.4	108.97	108.27	107.95	102.71	104.86	108.37	108.24	108.56	105.08	109.13	104.73	107.1	110.72	106.44	105.03	105.04	104.14	100.28	105.43	106.51	111.03	107.53	108.53	107.87	108.5	103.88	109.52	100.97	103.73	106.49	106.05	106.87	103.12	102.12	106.09	103.54
106.14	103.65	106.38	108.23	102.57	110.27	105.81	102.51	110.58	109.3	103.1	107.26	101.76	106.29	109.52	106.46	109.02	106.84	109.76	104.82	99.811	103.55	102.2	103.78	106.81	104.99	105.18	103.37	104.48	105.57	104.48	105.97	109.03	106.77	104.35	104.3	106.94	103.8	105.61	107.49	102.73	102.45	106.63	105.42	105.75	101.84	106.77	102.31	101.33	107
100.99	107.98	106.7	102.68	108.2	101.73	102.21	107.47	108.08	110.17	107.66	101.98	107.92	109.64	104.03	101.73	106.86	105.65	107.3	108.86	100.79	104.71	106.36	102.94	104.97	105.8	104.96	101.81	101.17	105.05	113.26	103.35	106.09	110.43	101.16	102.57	105.81	105.91	107.71	103.07	105.4	111.9	106.03	103.23	101.38	103.95	109.34	105.3	106.89	108.04
104.93	107.17	107.72	102.14	107.51	106.92	106.88	104.16	111.64	104.81	104.02	105.62	101.68	104.28	109.85	105.38	106.03	101.67	102.43	104.67	108.09	103.49	103	107.39	107.55	101.73	109.59	104.87	106.33	110.61	101.13	105.27	108.34	105.68	103.31	105.34	101.29	101.48	105	104.34	106.05	103.53	106.09	107.29	105.32	105.1	108.66	103.88	106.65	101.8
103.43	98.533	99.16	105.01	103	103.8	100.09	97.214	102.78	99.517	98.417	97.15	99.788	103.18	102.05	100.55	99.756	95.075	99.238	102.99	105.89	100.29	101.51	98.828	98.229	100.76	97.606	100.45	99.73	100.72	101.07	101.73	102.58	94.099	103.84	97.665	102.08	97.964	101.62	96.375	101.58	99.351	99.017	99.795	98.509	101.57	100.12	103.77	99.485	103.52
109.6	103.56	107.51	102.54	103.96	103.33	103.59	104.22	108.22	105.02	103.74	109.67	103.09	103.23	104.87	107.34	105.33	105.93	104.89	105.93	104.69	105.7	108.75	106.82	109.22	104.88	108.07	103.36	106.5	107.52	107.4	108.28	110.12	107.78	109.62	106.28	109.15	105.77	104.75	103.88	106.5	108.61	107.88	106.34	104.82	103	107.44	108.1	105.2	105.06
112.39	109.14	108.9	108.76	113.65	116.19	114.97	113.2	114.43	117.3	114.18	108.45	112.67	111.81	110.84	114.08	111.71	113.71	110.62	113.59	110.02	112.67	111.59	110.84	110.1	111.07	106.89	110.3	113.59	114.08	109.06	119.16	108.24	114.09	108.73	112.54	110.17	114.59	113.78	113.61	109.41	108.77	109.58	114.81	112.99	113.06	114.03	110.46	112.5	114.51
105.85	99.822	104.79	107.43	103.23	107.07	107.41	104.82	108.21	103.6	106.09	105.92	106.54	108.44	103.88	107.75	102.96	104.97	104.88	107.4	105.81	104.67	103.01	107.46	110.04	107.37	108.44	107.82	102.12	106.76	108.42	105.53	110.94	104.59	105.11	112.61	104.55	106.17	107.52	107.04	105.29	107.36	105.32	109.06	109.06	108.35	109.79	104.59	105.33	105.41
106.96	101.91	102.19	105.27	104.22	100.54	102.07	103.03	109.53	104.86	106.78	103.64	110.2	103	109.51	104.55	101.27	100.64	105.44	107.09	103.75	99.695	105.56	106.2	106.55	102.74	109.26	105.97	104.36	103.26	100.43	107.94	104.25	100.89	105.62	110.34	102.45	106.77	99.179	105.76	106.17	105.95	103.32	103.13	101.16	104.55	104.12	103.77	99.776	105.49
106.4	106.27	110.26	109.96	104.85	105.14	103.79	107.96	109.61	106.72	109.35	107.11	101.58	105.89	104.57	104.46	108.08	108.08	107.15	104.17	106.59	104.85	108.36	106.24	108.38	109.7	104.4	102.45	105.58	106.36	108.71	103.68	108.08	104.07	104.23	109.63	111.68	105.01	107.4	105.85	105.65	103.15	107.11	104.48	109.77	105.97	104.86	107.14	107.25	102.5
100.21	101.92	96.998	98.345	98.22	99.237	95.432	98.942	99.21	99.065	101.78	101.76	96.94	98.125	97.312	95.845	94.907	101.14	102.13	100.18	101.38	97.979	100.56	100.84	105.46	95.624	99.473	97.832	101.29	97.454	98.657	102.09	101.22	99.167	98.105	100.03	96.593	97.121	97.952	101.42	103.56	104.08	95.368	104.35	100.66	98.456	102.4	100.51	100.58	103.43
105.8	103.33	104.78	105.07	107.8	106.64	104.92	105.73	106.92	103.79	107.3	104.56	104.68	103.03	105.5	107.44	106.19	104.64	104.49	101.11	105.87	107.83	102.19	104.01	103.28	110.35	103.2	110.04	102.26	103.44	102.16	101.96	104.84	108.4	102.42	107.46	104.49	109.38	107.23	106.78	103.11	103.05	103.42	103.63	107.57	100.62	104.19	104.17	104.89	104.92
105.57	106.2	106.16	104.04	105.88	104.76	108.13	109.36	105.88	109.83	101.53	105.73	106.09	104.91	108.4	104.44	100.57	103.35	104.61	107.1	106.88	102.6	104.69	101.06	105.75	103.45	105.82	101.93	103.05	103.54	101.68	102.52	105.36	105.07	104.78	102.07	103.84	101.99	103.49	106.93	101.05	103.7	105.95	105.1	106.01	106.03	104.32	105.52	104.78	105.2
115.79	108.86	113.37	110.7	112.94	107.54	114.57	110.76	105.84	108.98	113.7	110.39	111.43	112.92	110.54	105.62	109.03	112.72	113	111.43	110.06	113.68	107.86	107.46	108.89	111.04	111.24	110.5	117.91	112.21	111.36	113.14	109.35	106.38	112.93	113.38	106.72	107.67	110.6	110.04	114.87	114.76	112.74	114.3	112.05	114.85	109.45	109.66	111.85	110.79
105.65	104.59	107	103.86	105.64	107.39	104.04	107.25	105.46	99.737	104.01	103.59	103.6	105.87	107.69	101.46	109.03	104.37	105.08	105.84	108.14	101.23	107.01	106.8	109.54	110.64	104.98	105.72	103.66	108.23	99.82	104.15	107.73	106.04	101.42	107.43	105.12	105.25	104.21	105.55	109.43	102.72	100.36	105.32	102.58	101.55	102.39	105.59	104.3	109.39
114.44	117.03	111.21	115.61	111.49	111.42	115.17	112.17	113.98	111.89	114.68	111.93	112.6	114.16	112.25	116.41	111.79	113.57	114.95	112.05	113.81	111.62	114.91	112.95	113.69	111.09	111.44	107.53	112.39	111.18	116.47	110.72	113.56	106.92	110.76	111.5	113.76	114.08	109.71	112.67	110.47	115.26	114.86	115.14	111.9	110.27	111.06	114.56	115.09	110.25
111.05	115.76	110.72	109.15	110.24	113.98	105.34	104.84	112.72	108.34	105.77	107.91	111.26	110.36	112.77	105.82	106.62	112.85	111.24	109.63	107.46	110.85	109.97	104.89	108.84	111.33	109.44	112.99	111.52	112.83	107.39	112.91	104.11	110.28	108.3	106.48	111.69	117.55	109.04	111.16	107.48	112.48	111.37	109.88	108.92	109.05	114.59	109.98	112.49	112.31
110.66	116.23	113.92	111.21	112.34	115.55	110.49	114.98	118.98	106.49	112.19	112.92	111.94	111.81	114.36	110.67	114.57	108.4	111.14	113.42	110.29	114.16	115.66	114.95	109.41	110.75	110.22	109.31	114.44	113.93	111.48	109.86	114.1	112.22	113.13	110.55	110.8	112.91	115.48	118.11	112.78	116.17	115.03	112.2	112.95	112.58	111.49	115.97	113.92	108.24
115.27	113.16	113.48	111.17	109.92	111.06	114.7	112.21	112.39	113.77	110.07	118.24	115.35	111.19	112.71	111.38	111.86	113.93	114.09	111.01	107.17	115.11	109.42	112.41	111.94	112.87	113.29	111.95	114.2	112.5	111.62	113.11	111.93	110.14	112.13	108.45	112.72	115.21	112.4	113.83	113	112.1	114.56	112.85	113.08	114.76	112.1	108.11	110.29	114.76
109.07	110.02	101.83	105.68	101.89	105.92	105.32	107.69	107.27	102.78	104.53	106.91	107.19	112.55	107.87	107.91	106.23	109.71	103.78	105.33	104.38	105.31	107.25	108.19	106.35	101.61	103.63	106.38	110.36	106.7	103.96	106.59	106.24	105.68	105.8	108.04	106.93	106.36	107.75	107.23	106.97	110.13	107.75	106.62	104.58	108.95	109.28	103.61	108.28	101.73
104.92	103.92	99.373	105.43	104.21	99.414	105.16	101.23	102.4	105.95	104.09	103.32	104.62	102.58	106.19	105.03	103.44	106.6	105.26	103.61	105.78	104.86	109.09	103.59	109.71	105.56	106.28	100.04	103.03	108.01	100.98	104.54	101.61	104.59	101.64	102.61	106.46	104.15	103.91	100.8	105.31	102.54	105.64	101.84	105.75	98.538	104.1	105.99	106.91	104.11
106.77	109.94	110.47	109.96	102.81	105.79	103.21	100.56	106.98	105.08	102.13	104.57	106	109.61	100.08	104.79	105.95	100.14	102.9	101.98	108.35	105.97	102.36	105.09	102.85	106.1	106.12	103.25	104.72	104.1	101.13	102.99	106.67	104.17	101.32	106.49	105.76	101.61	103.96	104.77	106.09	105.73	104.68	105.03	105.29	106.25	104	101.54	106.15	104.9
107.68	104.87	103.43	101.53	107.74	107.9	107.3	107.7	107.06	105.47	106.6	108.44	104.59	103.38	105.08	108.37	108.4	104.32	109.6	101.55	101.99	105.37	104.73	108.49	105.58	106.06	102.84	108.17	107.75	104.96	104.47	102.76	105.53	103.53	108.47	105.97	109.54	103.53	105.17	103.74	108.21	105.56	105.37	105.15	106.51	104.65	106.59	107.83	105.32	105.82
107.13	110.26	113.26	106.39	109.57	114.24	111.79	110.24	114.15	109.2	105.22	111.43	109.05	108.05	107.13	107.45	111.73	107.63	110.41	109.75	110.53	113.01	112.09	112.06	112.03	110.03	111.44	113.09	107.4	109.66	109.14	104.18	110.08	110.49	107.92	112.61	116.16	113.65	105.27	106.53	109.59	109.17	109.54	108.08	109.31	108.88	109.41	109.67	112.24	109.97
119.29	117.56	114.61	112.05	117.05	114.18	115.63	121.12	116.78	115.93	117.14	119.58	116.97	118.37	118.79	117.7	112.78	117.19	118.13	115.76	114.51	119.41	118.18	115.99	115.21	114.92	113.55	115.21	120.26	119.76	117.29	117.26	119.44	114.07	118.91	122.51	116.03	116.7	114.52	114.92	112.39	113.35	111.92	119.59	121.09	115.81	116.09	116.26	113.42	115.14
108.96	105.55	104.61	109.92	106.35	102.53	104.03	109.86	109.97	107.47	105.64	105.29	106.09	107.11	100.22	108.65	107.9	107.72	109.56	109.08	106.96	105.97	107.71	104.55	107.84	103.76	107.85	106.59	106.18	107.58	106.29	107.88	104.02	102.27	102.51	109.44	105.67	107.91	106.65	108.89	105.28	106.95	105.15	108.06	106.19	106.1	105.52	110.53	107.27	104.11
110.99	115.23	109.27	112.45	116.72	108.85	114.23	113	107.69	109.83	111.96	109.97	114.05	110.91	115.51	110.89	110.27	112.61	111.13	109.68	116.26	107.83	108.41	109.7	114.18	110.64	111.68	108.25	107.93	110.16	113.94	109.95	112.89	112.32	110.43	114.37	111.7	114.13	113.25	112.99	107.67	115.62	109.3	111.26	112.1	116.6	109.7	115.82	114.42	109.57
113.44	112.73	109.07	108.07	112.57	107.21	112.26	109.42	106.21	110.07	108.4	111.21	111.2	108.19	109.13	113.26	109.6	110.34	108.09	111.9	109.12	108.03	107.94	106.51	108.1	108.88	111.29	111.11	112.22	110.1	106.78	108.72	107.49	107.33	107.8	109.56	109.71	109.87	108.3	113.41	108.13	107.5	108.96	110.24	112.19	112.47	109.66	106.41	109.46	105.26
107.08	106.12	107.82	109.73	101.4	107.71	108.55	108.01	103.31	104.77	111.01	101.92	102.98	107.25	103.71	103.61	104.73	105.39	106.62	107.01	106.77	104.1	106.96	106.74	101.76	106.19	105.43	103.49	105.68	109.9	105.35	109.69	108.13	107.92	103.72	105.45	103.43	104.53	109.24	107.96	102.44	109.81	106.09	103.07	106.58	105.99	104.81	107.52	108.03	109.45
102.74	109.16	104.92	103.9	107.3	103.26	102.86	107.7	102.07	105.19	107.72	105.81	102.52	101.32	103.96	108.63	103.68	103.9	103.89	104.45	103.65	107.2	106.45	100.5	104	102.36	102.49	107.32	103.73	106.8	105.74	107.55	107.67	106.88	106.24	105.46	108.18	106.16	106.94	104.42	106.25	108.5	105.21	108.83	105.82	104.99	102.02	110.89	105.85	104.32
102.99	100.13	102.48	100.65	101.09	106.09	95.837	102.44	99.658	98.595	103.34	103.96	99.824	99.478	102.62	97.278	101.52	107.84	97.602	100.46	98.07	99.244	97.523	101.78	99.366	101.11	101.69	103.39	98.875	102.41	100.47	99.671	103.31	105.23	101.67	99.143	101.81	99.825	103.4	99.424	100.27	98.028	99.071	98.844	99.83	101.78	98.394	101.08	100.52	101.47
108.15	112.81	112.53	108.75	105.8	109.76	106.36	110.2	107.69	111.16	116.27	109.44	113.55	109.1	109.05	109.48	110.42	110.76	111.41	106.44	105.8	108.44	112.16	111.25	107.03	109.61	109.26	107.73	112.33	107.46	111.05	109.28	107.64	111.35	107.06	113.17	111.97	108.74	109.48	112.85	107.12	110.61	110.86	110.56	111.73	110.6	108.26	109.75	107.67	113.68
108.86	101.27	107.13	104.03	104.02	106.99	105.82	107.57	106.29	107.49	101.85	104.64	101.08	108.97	104.81	106.65	106.65	105.21	108.53	103.07	104.85	102.58	106.33	101.89	108.44	101.32	103.16	101.7	105.49	103.79	102.44	102.19	106.16	101.28	108.13	104.05	103.76	104.09	103.54	107.21	107.65	105.38	109.17	106.41	107.54	106.49	110.28	108.36	105.88	101.86
104.19	109.53	105.17	108.23	103.86	104.16	106.39	101.42	104.58	104.96	103.47	104.82	100.3	103.92	107.37	100.67	108.82	104.8	105.79	104.02	101.82	99.667	104.27	105.8	101.95	107.37	105.65	106.03	102.11	105.66	106.55	107.03	103.79	103.91	104.51	105.66	104.61	106.65	104.5	104.36	104.65	109.14	101.92	106.35	102.69	107	105.91	107.33	99.869	105.21
114.13	106.93	108.95	113.48	112.52	107.38	110.81	111.47	110.97	109.28	110.7	107.24	111.01	111.76	112.42	110.56	113.81	114.77	114.01	107.36	115.07	109.87	108.79	108.21	113.19	112.45	114.55	110.32	112.01	115.7	110.21	110.87	116.79	109.08	114.99	112.54	111.59	113.26	112.43	113.8	116.5	114.05	112.25	115.74	114.34	113.35	106.89	108.21	109.72	114.49
113.51	112.06	114.08	109.88	109.73	111.12	111.96	111.44	114.81	106.58	111.11	109.37	113.26	110.27	111.76	112.5	112.64	116.3	113.68	114.51	114.85	114.85	115.69	113.15	114.99	109.31	115.68	109.98	113.88	109.41	107.1	111.77	114.09	113.79	109.4	113.45	112.3	113.74	108.56	110.26	111.92	110.68	113.45	107.89	110.18	106.98	115.44	111.88	105.89	112.94
110.96	103.77	110.39	106.68	108.67	104.98	108.11	108.32	106.44	103.69	101.28	106.28	111.44	111.17	107.44	108.47	102.3	110.44	112.41	107.96	103.74	104.86	108.08	103.67	102.82	106.17	106.89	105.38	104.19	108.7	106.65	103.69	102.63	106.38	108.78	100.42	109.15	106	108.5	108.2	103.85	108.85	106.5	103.16	108.69	106.02	103.54	104.28	103.14	108.83
101.03	104.78	105.48	107.66	110.16	104.24	102.64	106.04	106.92	100.97	106.4	110.72	107.42	110.25	104.24	106.46	107.16	106.55	103.13	104.47	103.64	103.48	107.38	104.55	105.5	106.59	105.47	103.21	108.73	108.93	102.05	107.9	102.53	105.08	105.18	106.69	110.93	101.53	106.86	105.32	104.83	104.74	109.92	104.9	107.46	103.63	105.4	107.49	101.77	104.71
104.13	97.049	101.25	99.628	102.75	98.939	97.611	102.14	92.735	98.823	98.07	104.77	98.255	100.9	97.02	98.795	100.34	98.359	102.12	100.12	102.8	102.06	100.01	102.47	102.72	102.14	102.86	98.756	100.08	104.59	104.32	101.2	99.492	101.9	101.05	97.392	98.266	99.538	99.856	102.28	107.05	98.117	100.54	99.342	101.98	102.29	106.77	98.28	101.33	101.07
115.59	115.87	111.84	115.13	110.39	109.65	112.81	109.24	111.46	116.47	107.15	108.85	115.79	113.17	109.55	112.62	110.24	116.8	110.51	112.06	117.09	115.05	109.21	112.3	109.75	111.44	113.68	113.56	111.13	111.12	110.42	108.71	112.5	114.36	109.15	116.27	115.15	109.58	109.41	109.05	110.38	110.24	108.96	110.28	115.54	111.59	111.69	114.67	114.36	105.61
106.14	111.62	105.52	108.86	108.18	108.84	114.61	113.02	106.51	114.79	110.06	113.37	114.47	111.19	111.49	113.77	112.5	114.75	111.25	112.97	111.25	114.15	110.88	107.84	111.55	110.81	112.7	112.23	110	113.64	112.55	108.36	111.49	109.08	114.14	114.15	109.71	110.38	109.86	106.09	112.51	107.4	111.55	107.89	110.94	111.98	110.08	110.83	113.71	113.17
108.24	115.34	109.15	109.47	111.32	112.99	111.26	110.06	111.22	113.8	113.39	110.85	113.3	115.72	112.9	114.38	115.25	113.02	112.86	109.05	109.81	115.19	111.87	109.49	110.43	109.26	109.34	116.42	112.68	110.8	115.16	113.28	110.4	111.94	112.28	109.63	110.08	111.99	113.24	113.19	109.77	109.01	108.48	109.29	114.48	111.79	111.89	112.51	110.89	110.14
104.98	104.61	107.25	106.01	103.81	107.44	105.42	109.22	102.57	99.525	103.46	106.37	101.41	108	105.38	105.59	103.95	107.24	101.67	103.44	101.82	106	104.31	104.11	106.42	106.52	105.44	103.32	108.6	108.13	105.33	106.16	102.97	106.91	106.88	106.5	105.36	105.21	105.91	104.98	107.05	107.63	109.13	107.27	106.6	104.22	103.34	100.83	104.93	100.63
111.22	110.36	104.92	111.74	113.67	112.29	111.54	111.14	115.15	114.44	116.33	114.03	109.36	115.64	112.8	110.54	108.56	112.25	106.56	116.57	111.84	108.35	113.84	110.16	110.08	114.4	110.9	106.68	111.19	108.58	115.88	108.65	110.73	104.01	111.06	107.87	114.54	114.13	116.33	111.59	113.34	110.65	110.74	111.95	114.36	111.24	109.47	110.99	110.13	111.15
113.05	114.69	116.6	115.49	119.1	113.57	116	119.89	120.17	110.33	115.81	115.65	120.06	116.14	113.76	116.77	115.74	114.93	121.01	122.76	118.05	116.54	115.45	115.95	116.51	117.82	115.53	116.15	121.4	116.69	118.23	110.72	112.81	120.25	113.78	115.21	119.97	116.91	120.51	118.99	116.6	117.71	116.55	117.78	120.51	118.87	113.11	120.44	120.11	118.65
112.48	112.58	112.09	110.26	113.05	110.17	108.33	108.6	111.98	114.52	112.25	108.53	107.68	112.46	111.54	116.8	113.93	106.83	109.73	109.12	112.95	105.01	112.51	113.81	110.87	108.49	106.65	111.56	111.04	107.76	112.24	114.71	113.08	109.15	114.07	106.81	112.49	114.15	112.73	112.55	116.77	109.15	113.58	109.59	108.23	109.1	106.38	107.8	109.46	106.05
109.75	113.34	111.88	110.16	112.43	110.2	108.74	107.77	116.75	108.08	109.75	110.34	110	110.17	110.23	110.49	112.33	108.42	108.98	107.09	109.12	107.25	112.96	110.34	111.57	107.2	114.48	110.72	109.34	110.81	110.7	106.86	109.9	108.32	111.91	111.78	113.2	110.07	107.07	111	111.31	110.18	102.8	111.15	107.89	105.98	112.58	109.14	113.9	111.64
108.36	112.96	105.54	106.84	109.36	107.59	107.79	108.75	109.35	112.11	107.64	113.76	112.68	107.84	111.06	107.38	111.2	110.94	111.65	111.24	109.38	112.39	106.34	110.98	110.54	108.84	111.48	107.95	109.81	114.62	106.98	106.91	109.31	107.55	109.34	111.48	112.42	107.89	106.11	110.41	109.8	107.88	106.59	104.41	113.66	111.34	107.3	109.74	105.09	109.1
106.41	105.27	107.71	103.08	107.33	108.98	103.19	106.1	108.48	104.77	99.947	106.29	108.16	107.19	107.2	110.4	102	111.46	102.64	106.97	107.01	109.5	105.65	109.15	103.01	110.3	105.03	106.69	104.84	110.56	103.62	106.51	109.15	104.69	105.39	105.71	101.64	101.68	103.01	107	103.83	108.13	107.78	105.02	108.74	106.42	107.77	103.13	105.58	104.08
105.5	102.62	101.31	102.72	107.29	103.64	106.51	104.5	100.75	102.46	101.81	104.27	105.2	103.98	102.79	102.74	103.48	109.13	101.68	108.45	100.66	104.49	104.22	102.75	104.36	109.33	103.9	109.25	105.83	102.49	105.21	104.69	100.11	106.53	106.19	101.26	105.81	102.21	102.83	107.63	107.67	103.86	102.61	103.23	111.49	105.68	102.49	101.42	109.19	102.73
109.6	107.82	113.77	113.57	110.81	113.37	118.27	112.38	113.11	109.71	106.2	109.96	110.03	107.55	107.78	111.09	113.57	112.97	112.84	111.68	112.54	112.04	111.74	111	108.37	114.41	109.75	109.49	107.2	113.61	110.12	110.77	109.63	106.07	107.1	112.52	110.09	111.73	111.68	109.26	109.61	114.19	111.57	110.65	113.68	108.97	113.49	110.8	114.18	116.63
100.91	102.84	107.44	103.33	105.1	106.65	100.09	107.21	100.68	103.63	105.06	107.45	101.6	105.01	106.2	102.23	103.33	102.02	102.46	104.11	101.93	108.23	103.36	106.79	102.99	103.01	105.68	105.92	103.63	101.9	106.22	103.31	100.86	103.17	107.39	105.37	107.26	108.28	105.15	107.66	102.8	104.38	105.91	106.7	100.39	107.42	105.07	105.53	101.37	102.1
101.95	101.48	100.55	98.369	102.45	101.52	102.47	100.79	104.4	104.83	100.65	99.164	98.773	100.34	100.03	99.724	97.179	104.98	98.763	97.977	98.065	102.22	97.923	99.391	102.87	99.649	96.727	97.021	100.58	98.772	102.62	103.44	98.969	101.94	103.44	101.29	100.91	103.36	96.925	95.787	99.79	102.06	101.73	99.102	99.301	102.57	102.2	98.103	98.203	99.828
106.09	110.46	102.98	103.49	107.92	105.78	105.69	100.09	108.64	106.56	107.26	99.535	106.14	106.42	100.25	102.09	105.83	108.62	104.01	103.53	101.53	100.85	104.56	104.98	109.86	105.92	102.56	102.92	103.9	101.26	108.09	105.57	100.48	104.66	111.47	105.27	106.55	104	108.91	106.27	103.87	108.26	105.47	107.81	105.39	103.27	105.04	105.41	106	103.67
116.7	115.44	117.84	117.43	115.64	114.68	120.98	117.31	116.11	118.54	118.22	116.21	118.35	119.95	114.61	120.44	120.3	119.41	118.87	116.67	119.25	117.69	119.95	117.07	116.56	113.91	119.07	113.95	117.6	117.11	115.33	113.37	118.95	114.98	113.04	120.62	117.46	119.78	122.72	116.12	119.4	119.17	116.22	119.97	118.76	114.41	119.49	121.53	118.58	117.67
105.47	107	106.01	102.72	102.57	105.15	110.56	109.05	105.15	107.71	105.75	104.13	106.89	108.2	106.53	106.54	106.17	109.4	107.95	104.83	102	107.44	109.3	108.45	104.76	102.91	105.24	109.39	100.32	108.41	102	105.69	108.46	101.15	106.16	102.28	104.71	106.08	104.66	102.99	109.78	107.93	105.33	104.06	101.98	108.25	104.66	108.6	103.71	108.39
115.17	110.43	110.96	112.59	104.8	112.64	112.48	108.12	112.41	109.63	108.72	111.25	105.56	108.27	112.03	111.62	111.41	107.78	108.23	112.48	111.21	109.94	114.33	107.58	104.84	117.87	108.18	107.3	110.11	108.53	106.34	109.21	111.07	111.29	108.55	109.95	106.13	107.06	108.32	107.36	111.71	110.6	111.49	112.31	114.85	111.48	110.21	111.74	108.02	110.53
111.61	102.18	109.49	102.93	106.12	105.96	105.3	101.95	103.23	108.89	105.48	105.47	102.27	103.32	106.64	101.09	100.85	109.66	105.15	104.11	104.52	103.24	104.73	101.38	112.35	106.52	105.69	101.83	105.35	103.8	108.2	101.22	105.37	99.623	104.67	105.58	111.27	103.61	102.83	106.72	104.85	106.36	99.637	107.61	107.16	103.26	109.08	104.42	106.04	106.24
108.67	110.69	111.46	113.83	113.24	113.15	115.54	107.31	105.83	115.02	114.32	111.41	112.78	111.41	110.32	111.49	113.57	110.58	111.81	114.35	112.09	110.37	107.55	107.82	112.97	110.15	107.94	106.24	112.5	113.02	108.81	116.06	114.71	107.37	115.43	110.27	107.04	113.47	111.84	107.58	109.54	110.29	113.83	112.43	110.57	111.36	109.43	108.33	110.43	114.25
102.56	100.79	100.62	102.32	102.48	100.22	98.726	95.682	94.872	98.578	102.23	99.155	104.69	98.977	100.15	103.29	100.92	99.157	99.718	102.8	96.167	100.14	101.05	95.559	97.282	98.92	100.2	96.525	98.619	102.76	102.45	101.53	99.338	101.57	102.94	102.25	100.56	99.238	98.572	99.531	100.23	99.578	100.02	98.882	106.07	95.483	100.64	102.19	105.22	98.702
96.54	100.52	102.98	99.819	96.709	100.76	102.23	99.888	103.87	103.42	101.54	102.4	100.68	102.08	101.4	103.82	102.14	98.902	101.63	103.64	98.758	97.965	100.79	99.504	105.65	94.687	98.853	101.45	100.33	102.46	105.25	98.488	103.37	102.61	102.44	102.65	101.04	96.6	97.595	99.997	99.9	97.416	100.82	97.84	100.58	98.038	100.27	99.052	104.48	105.06
103.83	103.16	103.08	108.27	107.41	103.62	108.31	105.06	108.33	102.84	105.98	104.01	103.63	104.12	107.25	107.13	110.5	105.59	110.18	109.26	103.84	106.82	105.18	103.25	105.71	102.41	106.1	106.38	106.15	108.13	102.78	105.16	107.09	107.89	105.2	102.36	106.81	104.54	110.07	104.71	105.32	104.67	103.43	102.74	106.34	107.62	103.66	106.37	107.45	105.79
103.76	104.34	107.14	105.6	107.57	103.52	107.56	107.46	108.44	107.79	107.98	109.49	107.41	104.2	105.32	106.95	102.64	107.63	107.49	108.21	108.47	108.65	109.77	110.26	105.45	108.33	106.64	106.41	108.03	107.72	102	108.57	106.33	106.55	104.09	111.36	107.27	106.19	108.9	108.08	108.1	106.03	102.82	105.19	105.58	103.33	105.66	98.359	107.83	105.61
110.71	108.76	110.04	107.58	109.86	110.47	110.04	112.68	108.59	112.19	106.97	107.55	108.41	110.53	110.72	106.54	111.64	109.73	108.64	112.84	109.67	109.13	111.82	112.07	111.47	110.49	110.81	112.35	111.78	109.02	105.29	109.59	109.69	109.89	112.9	113.03	109.64	110.73	108.85	114.4	111.2	112.31	107.99	108.92	107.76	111.46	108.32	113.94	109.21	110.75
101.58	98.403	103.03	99.57	102.49	102.19	100.58	100.4	96.7	101.21	99.882	96.97	101.5	100.14	100.12	100.9	99.225	96.824	100.24	97.861	100.29	99.345	99.856	94.554	97.962	98.139	101.41	99.085	102.19	105.13	102.1	95.622	99.815	102.05	100.24	98.638	97.47	102.32	100.9	98.497	99.53	98.345	101	100.97	102.62	100.17	97.745	99.915	98.519	102.41
108.08	104.71	106.58	111.01	105.78	105.91	106.39	106.46	109.75	108.1	105.68	102.81	102.7	103.83	102.64	107.13	108.81	103.08	107.54	105.46	105.98	103.15	106.25	107.36	100.89	108.09	102.52	99.457	107.35	104.1	104.06	109.1	101.77	103.59	104.46	105.47	101.11	109.56	107.61	104.3	107.02	106.55	103.57	107.97	106.19	107.46	103.9	103.98	109.01	105.88
100.66	103.36	110.85	98.985	103.88	103.66	105.24	103.69	103.73	105.69	102.18	98.89	105	102.9	105.72	102.99	102.58	105.68	102.06	98.283	105.53	104.52	104.69	101.65	105.43	105.4	107.74	103.12	105.41	104.05	105.53	108.69	108.53	99.602	104.08	103.35	103.88	107.09	104.35	103.56	104.75	104.69	102.59	100.33	104.02	107.01	109.44	109.11	105.22	102.43
104.3	107.64	105.25	108.98	109.76	105.53	105.21	105.66	107.61	109.76	103.95	105.82	103.42	106.41	105.79	101.48	101.18	108.9	112.77	105.73	108.38	101.81	106.14	106.71	104.88	103.54	107.63	108.78	108.34	106.46	100.57	107.96	102.13	105.45	104.11	105.68	101.82	106	106.91	105.64	106.45	106.89	106.47	103.33	108.28	108.31	105.22	107.47	104.43	108.21
110.51	111.04	109.74	111.89	108.22	106.77	112.24	112.59	109.62	110.73	107.97	111.44	112.61	107.6	110.76	112.61	107.54	111.47	114.02	111.67	112.6	114.9	107.42	110.11	111.47	110.12	111.1	112.2	111.76	110.23	113.54	113.31	116.02	108.98	110.74	110.73	111.52	109.4	108.96	112.86	109.73	110.56	111.13	112.43	108.67	108.67	107.77	110.02	113.4	108.75
115.58	117.01	116.74	122.81	116.24	117.45	113.89	116.72	116.66	115.47	118.35	117.76	115.17	115.32	117.82	119.41	114.08	116.95	114.27	115.41	115.61	118.33	114.26	112.91	116.2	117.61	111.45	116.98	117.37	114.49	118.34	116.53	118.83	115	115.3	117.54	114.35	119.04	116.99	117.79	115.28	115.83	116.51	114.52	116.41	112.68	110.5	116.11	122.54	114.15
113.41	107.33	111.83	112.69	112	110.49	109.15	115.75	107.81	106.96	106.55	111.56	113.67	109.92	111.76	110.58	112.02	111.82	107.23	112.9	108.96	103.5	113.99	109.54	104.39	113.1	114.34	112.72	110.06	110.18	111.01	110.79	110.48	107.83	109.91	112.24	111.19	108.03	113.41	109.61	108.48	110.52	113.33	106.06	113.08	110.49	107.83	112.76	110.93	110.94
110.38	110.14	109.98	111.26	109.59	112.03	112.79	108.32	111.05	115.54	111.83	106.56	115.51	109.93	109.87	104.64	105.25	113.75	110.3	116.21	109.32	115.66	111.73	111.91	111.74	110.28	111.39	115.56	107.52	113.54	114.33	109.91	115.18	114.62	112.02	110.88	111.8	109.97	112.66	113.3	113.35	112.53	109.24	114.36	110.38	112.51	110.84	113.47	112	108.58
112.39	111.38	112.46	109.57	110.9	109.74	113.51	106.04	109.42	111.84	109.47	109.36	109.36	109.03	111.27	111.12	108.47	110.96	109.42	111.13	111.61	109.29	111.29	114.16	111.53	113.57	110.38	108.15	113.95	109.67	110.8	110.21	110.86	112.42	105.51	112.94	111.11	110.65	110.93	115.05	108.98	113.46	109.65	108.48	110.13	111.89	112.08	111.48	112.83	109.78
108.44	105.91	102.58	111.48	105.56	108.32	110.14	106.98	107.18	105.77	104.58	105.83	102.42	104.85	108.28	106.06	102.73	109.09	104.98	103.87	102.89	108.23	109.93	106.56	106.69	106.03	105.95	106.69	109.88	105.73	110.57	105.26	107.08	105.05	109.33	105.44	108.26	106.19	108.73	110.45	106.39	107.93	105.24	105.79	103.35	108.41	103.14	105.16	107.86	105.09
114.8	117.67	117.49	116.53	120.64	115.45	112.65	115.06	115.8	115.57	123.86	115.43	121.18	120.27	120.36	117.43	115.21	118.96	117.6	118.45	118.44	119.04	117.3	118.32	113.48	115.7	118.93	120.22	116.51	118.35	121.23	118.68	116.73	119.12	119.4	115.85	116.85	117.64	117.89	118.34	116.94	118.46	117.04	118.23	116.09	113.68	111.94	115.23	114.86	113.07
115.04	117.13	117	115.01	115.83	116.98	116.56	122.28	118.2	117.19	119.23	118.26	119.43	113.97	115.52	117.58	118.34	114.93	117.82	116.52	115.25	120.72	116.12	116.79	116.6	121.16	118.21	119.84	111.86	116.78	118.15	119.22	120.55	120.03	118.25	114.83	119.91	120.47	112.86	118.03	121	114	116.86	117.51	114.4	112.47	116.1	116.52	115.29	117.99
100.39	98.156	97.774	100.53	103.81	100.26	99.401	99.593	102.09	99.462	97.053	100.53	97.977	106.99	99.329	102.42	102.12	105.28	99.514	97.252	101.56	101.57	99.184	101.54	99.147	102.79	101.8	96.641	102.68	101.05	98.027	105.85	97.773	102.3	100.04	96.589	99.118	95.551	101.17	103.38	100.71	98.802	102.61	98.424	99.96	99.745	103.11	98.793	103.32	98.282
104.09	105.86	107.13	107.85	100.47	108.22	102.68	107.93	110.6	112.81	106.93	105.6	108.35	106.34	108.3	102.75	108.13	103.86	106.42	110.5	109.85	106.9	107.25	106.09	107.98	110.16	104.94	105.36	106.72	107.7	110.12	104.63	104.65	104.28	104.79	106.41	104.59	104.22	108.64	107.82	103.95	107.91	104.99	106.38	106.78	106.08	108.16	103.94	106.29	108.82
106.21	105.86	108.59	107.01	103.42	107.37	106.42	104.82	106.47	102.95	102.55	103.65	107.45	108.2	109.34	103.97	107.57	106.08	106.64	104.59	103.2	104.79	105.31	109.56	101.76	111.76	103.98	105.39	106.4	108.83	108.28	106.52	103.09	100.14	105.56	104.47	103.43	107.99	110	108.58	104.72	106.24	102.66	105.14	106.36	100.9	103.1	104.72	106.96	105.77
117.88	119.58	120.77	119.08	118.85	120.11	116.92	115.1	113.81	117.45	114.07	115.84	117.85	117.88	120.02	117.56	118.62	119.04	114.76	118.99	116.04	119.11	118.88	119.54	113.15	118.27	116.24	116.34	119.04	114.23	120.39	118.51	114.32	119.44	124.29	113.9	120.96	114	116.79	119.87	115.15	122.37	120.57	121.09	118.4	117.77	121.82	115.24	118.05	115.91
117.27	116.91	119.39	116.6	115.8	116.88	117.86	112.56	114.53	112.12	119.05	116.98	114.15	116.68	114.03	115.27	116.34	115.77	110.86	116.63	110.58	113.98	115.99	114.81	115.13	118.71	115.07	114.46	114.52	114.01	112.69	114.31	116.42	122.77	112.53	112.94	114.59	116.32	118.12	117.97	112.3	119.52	117.33	119.29	118.06	118.61	115.88	117.18	114.75	115.03
114.12	114.71	109.06	116.54	110.29	117.06	114.55	116.49	112.2	108.08	109.68	111.93	115.35	116.49	112.57	116.66	115.67	112.68	116.55	116.33	114.88	111.53	113.62	107.98	108.88	116.6	114.29	111.74	112.05	114.81	117.12	112.87	117.11	111.72	115.41	111.55	115.03	113.2	114	112.52	114.04	109.06	117.51	113.6	110.66	115.4	114.07	109.46	118.55	110.15
104.82	105.46	106.87	104.15	106.99	106.42	104.19	106	101.91	101.08	111.79	105.61	106.26	107.83	101.14	104.65	102.64	107.57	104.51	107.14	104.57	106.38	107.42	105.29	107.16	104.87	104.84	109.43	106.99	104.52	102.08	105.69	105.29	106.28	111.52	105.41	106.69	109.49	107.46	104.65	114.29	103.14	107.12	104.42	104.89	102.92	105.47	100.22	105.17	104.13
103.83	104.45	104.7	107.09	104.09	100.12	104.4	104.5	104.58	102.48	105.22	105.24	105.27	103.53	101.76	108.41	102.53	99.333	103.83	99.448	101.95	103.04	106.65	107.54	104.27	102.94	100.06	107.03	106.65	105.95	100.73	105.08	104.9	106.78	105.38	109.06	103.68	105.32	103.44	104.43	105.26	104.79	105.22	103.12	103.51	103.45	104.94	106.25	102.06	102.66
112.92	108.56	111.64	113.58	112.09	118.19	113.47	113.46	113.14	111.06	113.4	117.78	115.04	111.53	110.84	116.91	112.63	112.66	110.31	110.92	112.19	110.9	114.49	112.56	113.96	113.1	117.23	111.44	113.54	114.86	117.66	111.41	108.18	112.66	113.83	113.9	111.61	110.77	116.9	110.39	112.99	111.96	110.87	111.85	113.79	108.4	113.01	112.53	113.85	111.76
103.73	105.68	105.2	107.64	103.85	104.12	103.71	110.82	105.28	106.06	100.99	103.1	104.13	104.94	106.01	103.86	101.3	104.43	107.71	103.83	105.57	105.94	101.27	105.68	100.45	105.63	103.3	105.01	102.66	107.59	107.31	106.31	105.52	104.64	104.98	107.5	101.83	106.41	103.45	101.13	104.16	108.22	101.81	104.74	108.9	107.52	100.98	100.13	104.85	105.98
117.88	110.01	108.48	112.54	114.02	110.53	109.71	112.05	109.65	111	114.01	112.41	112.41	112.22	111.72	111.65	109.15	108.33	107.67	110.59	112.34	114.06	117.14	110.82	112.45	111.92	113.35	113.12	107.51	115.07	112.19	110.99	112.59	111.14	109.63	113.38	113.49	111.72	112.9	114.03	116.1	114.69	110.81	116.8	115.89	114.77	111	114.31	113.54	114.95
108.02	112.38	114.04	116.87	114.16	114.41	114.25	112.23	115.73	109.65	108.89	115.09	117.8	114.79	110.42	115.17	115.49	110.21	113.33	110.41	112.1	113.15	111.89	112.22	113.11	112.21	108.76	113.92	111.02	108.96	110.82	111.85	112.76	111.95	118.1	109.32	115.16	110.2	115.15	109.4	110.07	113.83	117	113.83	113.58	116.82	108.88	111.05	117.61	112.64
101.69	101.31	101.32	110.01	102.64	104.55	103.49	105.19	107.27	104.03	105.59	106.96	104.55	105.27	102.51	105.21	107.04	105.41	108.83	102.95	105.24	107.23	104.33	106.67	107.82	103.85	103.57	108.16	105	108.89	105.09	106.75	107.18	104.54	105.44	106.85	106.67	102.68	104.96	104.4	108.19	108.14	104.27	106.7	104.21	103.7	106.31	102.76	108.34	111.26
107.42	106.42	104.1	107.47	103.95	100.98	100.73	104.81	102.55	105.39	103.01	104.57	104.24	103.26	106.18	102.6	100.78	105.19	102.58	104.86	107.26	105.55	110.26	103.05	100.72	103.28	104.08	109.6	107.6	103.49	104.64	104.65	107.23	103.05	104.35	107.65	109.08	108.92	105	102.28	104.37	106.82	105.32	99.627	105.91	101.39	100.89	104.15	106.12	107.53
113.98	113.67	114.61	112.13	112.01	102.81	114.22	116.95	111.15	108.94	113.87	114.94	111.05	110.03	113.04	115.73	111.39	113.17	112.32	111.6	111.26	110.59	112.48	113.62	114.9	108.97	114.22	110.65	115.54	107.87	114.36	112.13	113.11	114.58	116.41	113.41	114.43	116.14	112.58	115.33	111.81	110.88	110.05	114.2	116.02	110.1	110.11	111.86	114.66	116.08
109.62	109.04	113.66	114.04	112.21	110.35	105.63	108.93	110.29	110.79	106.47	114.55	109.49	112.37	110.75	110.26	109.37	110.92	109.81	112.21	111.92	111.49	109.88	111.46	112.51	109.74	108.42	108.16	111.37	114.11	110	108.7	110.41	110.91	110.53	109.65	112.47	107.3	111.15	109.92	112.76	110.65	111.91	103.73	114.6	113.02	112.85	113.67	114.05	114
109.76	102.69	101.76	104.13	104.74	107.71	105.15	107.16	105.2	104.92	105.65	104.82	105.32	103.55	107.94	103.95	106.29	107.84	103.74	108.89	105.04	104.18	108.48	103.82	105.14	104.55	101.72	106.57	107.26	103.48	107.22	102.72	105.95	106.96	105.13	107.98	108.02	105.24	109.29	105.49	107.63	108.05	103.14	105.64	106.63	105.01	103.45	100.02	100.8	104.07
107.91	104.55	106.35	106.36	101	111.19	106.5	108.38	104.95	108.41	107.92	103.02	104.94	104.6	107.83	105.75	107.67	104.39	104.87	105.5	108.74	111.72	106.18	110.47	104.83	109.14	109.13	108.65	103.33	108.19	103.02	105.28	104.46	106.56	109.86	105.2	105.63	106.66	101.64	107.4	106.09	110.7	103.41	111.66	106.5	108.24	108.17	104.76	108.13	103.29
107.56	108.04	103.05	108.11	99.571	108.14	108.98	107.9	105.91	106.74	105.29	108.89	106	98.847	104.58	105.04	108.9	108.35	109.34	106.55	102.53	104.45	106.46	104.17	104.04	111.62	102.75	98.157	101.53	107.95	104.06	108.35	108.08	104.71	105.54	107.12	106.39	106.33	100.93	106.18	107.04	105.34	105.67	105.32	104.62	104.89	107.5	105.9	105.57	109.96
107.63	100.44	102.6	104.7	103.92	101.75	104.12	105.99	103.64	102.76	107.26	101.99	106.88	107.21	106.6	106.48	102.98	105.88	103.06	99.685	101.72	104.04	105.35	100.68	99.188	106.36	104.75	108.27	105.47	103.33	101.23	101.64	104.49	105.21	108.19	102.09	104.82	102.69	103.67	105	101.72	105.73	107.77	103.23	105.44	105.8	104.75	105.6	105.84	105.72
104.9	108.37	103.43	102.93	104.18	105.07	107.2	105.91	107.96	110.09	107.17	101.78	110.26	107.58	106.89	108.54	102.41	105.51	102.34	105	102.49	105.62	109.48	105.87	106.99	108.14	105.78	107.65	105.03	101.87	103.06	106.62	104.08	105.39	108.23	106.81	105.76	103.32	104.45	107.41	104.81	106.56	108.24	105.33	105.02	102.75	110.88	106.49	105.27	102.58
106.79	102.52	103.97	106.8	104.41	112.65	107.72	103.47	109.22	106.6	103.49	105.66	107.18	107.17	104.78	103.81	105.31	104.14	101.56	107.33	106.22	106.57	104.07	108.59	103.72	106.92	106.94	103	106.18	107.69	109.56	106.02	103.36	104.17	107.56	104.04	104.57	107.33	109.27	105.75	105.7	105	107.02	107.87	102.09	103.38	106.93	106.47	106.9	111.5
102.02	101.88	96.458	98.42	100.04	98.368	98.989	101.21	100.14	98.754	100.36	96.727	103.69	101.94	101.26	99.827	98.701	95.655	101.64	103.24	101.08	100.55	99.16	98.349	102.65	96.325	100.34	97.912	102.93	100.66	101.81	102.49	100.63	103.12	100.55	100.77	101.86	101.44	97.753	96.5	96.388	96.827	101.14	96.872	105.74	100.03	101.42	98.039	104.12	101.19
111.92	108.39	105.69	110.62	106.38	102.78	109.19	106.11	105.8	102.2	111.94	103.87	102.55	105.2	107.3	105.57	107.58	107.51	108	104.35	106.88	107.43	105.69	105.51	106.3	105.12	105.67	106.96	103.84	108.04	100.15	107.23	108.8	110.22	101.73	108.46	102.47	104.25	105.11	108.6	104.73	103.9	103.95	107.29	106.8	102.05	102.81	104.51	102.38	108.54
111.92	112.27	114.78	116.57	114.88	112.4	111.19	110.08	115.51	111.79	111.73	114.21	111.41	112.92	112.16	112.8	115.58	110.57	112.98	113.95	118.32	115.93	115.23	114.42	111.82	110.04	108.36	116.49	111.96	111.19	109.07	109.86	103.97	111.74	114.74	112.51	113.59	116.52	110.28	108.43	112.22	118.99	116.02	109.86	112.89	110.8	115.79	111.56	110.52	116.24
96.738	97.461	97.975	98.497	104.73	101.4	103.69	99.345	100.83	104.26	97.579	99.025	100.56	100.55	101.63	97.139	102.08	98.681	102.96	96.994	99.802	97.209	99.133	102.95	102.51	99.389	98.722	95.321	99.577	105.63	96.588	102.82	101.6	96.561	103.28	98.893	102.75	101.43	100.8	101.72	98.23	101.48	101.1	100.6	98.558	103.32	98.909	102.9	97.447	98.212
108.77	102.89	105.78	104.59	107.66	106.64	104.46	105.97	109.8	108.37	105.56	105.85	106.19	109.53	112.09	105.37	104.5	101.29	106.33	107.22	107.45	109.53	105.71	104.37	108.8	104.45	110.03	104.72	109.66	108.52	105.13	104.6	108.64	104.97	109.87	104.68	108.74	108.66	103.17	106.86	106.11	105.64	109.48	106.46	108.16	109.1	105.24	108.64	107.86	105.11
102.57	103.45	108.39	108.46	107.71	102.59	100.81	106.04	104.72	102.01	101.89	106.48	107.57	102.21	108.11	101.29	105.75	103.63	108.19	104.65	102.25	104.15	103.66	103.18	100.93	103.1	101.23	104.24	100.45	109.07	101.49	100.37	109.64	105.65	101.84	106.06	105.86	103.92	104.61	100.88	104.44	101.76	102.76	103.02	104.86	103.8	105.01	108.49	101.04	103.76
104.75	106.74	104.77	108.42	103.72	101.09	107.43	103.71	106.63	103.57	106.7	106.03	104.37	108.34	109.43	105.45	103.29	106.98	101.22	108.31	107.7	108.08	103.27	102.04	106.61	110.15	104.9	104.57	101.03	107.09	104.68	108.27	104.71	110.13	105.25	104.98	109.04	104.82	105.71	105.32	107.12	102.45	105.24	103.99	105.31	104.67	108.23	106.82	104.69	105.3
102.64	97.735	100.92	101.63	99.495	97.856	96.885	97.847	100.35	102.29	101.12	102.01	103.19	104	98.633	101.67	101.27	98.167	99.455	100.07	101.21	96.519	103.11	101.26	101.9	98.376	102.19	100.16	100.62	98.729	104.44	97.111	101.3	98.902	100.25	96.437	97.141	100.65	101.49	98.757	98.86	103.13	103.11	100.56	94.986	94.415	100.45	102.16	102.82	102.96
109.69	111.05	108.46	111.69	108.54	109.73	105.59	110.51	110.91	110.8	107.99	110.07	109.35	109.6	107.15	110.07	112.05	110.26	112.27	110.65	111.49	107.3	111.73	111.67	113.56	107.12	111.35	111.94	113.03	107.22	110.57	107.71	112.34	111.19	112.58	108.19	104.26	113.17	109.36	109.59	106.43	109.31	109.73	107.6	108.17	112.15	110.72	110.57	115.65	107.45
106.26	106.51	108.15	102.04	101.39	107.9	105.9	109.17	102.79	103.42	109.59	103.8	104.26	104.32	107.57	105.3	107.4	109.76	108.22	103.88	106.98	107.12	104.27	108.86	104.82	108.49	106.63	106.35	104.18	105.69	105.65	103.3	104.06	106.27	101.14	106.43	106.39	107.2	104.17	106.16	106.2	104.42	106.2	105.42	107.45	101.01	106.05	104.99	102.85	102.44
104.76	103.3	101.01	97.567	101.26	105.59	107.85	102.96	105.02	106.13	108.29	107.66	100.51	103.82	100.7	103.64	100.49	106.04	104.09	107.51	104.13	104.02	106.69	104.22	101.46	104.27	103.08	106.83	101.41	102.44	104.86	104.28	105.22	102.73	104.95	105.04	102.08	106.25	103.8	105.88	100.04	99.612	103.36	106.11	104.46	105.01	98.357	100.83	107.39	104.7
108.52	108.45	105.88	103.04	106.91	107.7	103.28	103.23	105.44	103.41	102.91	106.67	108.85	102.79	106.34	108.25	99.325	102.88	105.06	104.33	105.03	106.16	107.07	108.71	107.84	103.19	105.5	105.1	106.86	111.1	102.68	106.29	107.35	105.3	105.32	113.62	105.09	100.02	106.43	100.82	104.17	98.414	103.02	106.39	107.84	106.84	106.43	105.96	105.9	106.71
109.4	107.53	101.3	106.81	104.82	105.14	105.52	101.67	105.37	108.12	104.09	104.53	105.73	107.51	109.37	109.79	106.15	103.67	105.69	102.46	105.67	104.7	107.86	108.22	106.94	105.33	108.77	103.43	109.48	107.85	106.22	103.7	103.11	105.96	108.91	105.45	107.02	106.13	106.49	103.19	106.61	105.68	108.68	104.38	103.97	103.54	102.28	106.88	107.45	107.67
107.97	111.02	109.13	106.57	105.78	107.23	107.61	111.72	106.06	106.64	110.99	110.82	105.32	101.2	103.37	104.49	105.88	111.77	102.96	107	104.87	103.89	102.67	107.41	101.95	110.03	108.64	101.14	101.75	108.23	105.21	102.12	105.69	109.91	100.67	105.9	108.45	104.39	107.51	109.16	108.47	106.51	101.51	103.76	108.74	104.02	107.86	113.98	106.59	106.95
105.16	109.02	107.1	101.38	104.14	109.12	107.67	111	105.82	109.52	107.79	112.46	104.36	107.61	107.18	108.46	106.59	104.61	107.32	103.35	105.2	110.13	109.47	104.22	104.61	113.28	103.37	107.7	109.42	109.59	108.66	109.57	108.74	100.02	104.6	109.78	107.23	104.32	107.68	109.89	107.5	103.42	109.28	106.08	106.08	101.79	112.27	106.33	104.46	108.22
111.07	113.37	112.66	111.32	111.51	112.73	116.68	108.96	114.7	117.11	115.65	113.71	114.82	114.84	110.05	112.93	115.85	112.25	107.47	111.86	114.92	114.66	108.29	114.03	110.78	111.97	110.88	113.79	112.62	116.39	114.51	114.93	111.79	113.77	111.59	112.22	110.33	108.91	110.65	115.15	112.38	112.58	116.14	111.47	108.27	113.52	114.1	113.03	110.92	111.92
115.94	111.73	111.29	108.14	114.41	111.15	111.67	111.9	111.74	110.33	118.63	113.03	113.79	112.74	108.41	112.56	109.61	113.94	116.57	110.15	106.72	111.21	111.76	116.09	112.68	113.33	114.58	114.12	116.37	115.1	110.28	112.54	114.4	113.51	113.06	110.03	113.84	112.62	115.76	114.23	113.28	112.73	110.88	108.58	111.46	113.46	118.43	113.77	114.22	114.08
115.3	111.97	107.76	112.04	111.47	112.91	114.55	110.19	108.73	112.07	112.24	115.08	107.94	105.73	111.24	111.2	112.6	112.38	112.02	109.96	104.48	110.42	113.03	109.24	112.6	114.31	107.48	113.35	109.79	110.34	107.76	112.86	115.17	110.86	109.39	114.1	109.28	110.33	110.84	112.49	112	111.16	110.48	115.06	109.02	112.78	107.98	113.16	112.44	108.49
103.09	107.59	106.56	111.45	107.82	111.23	109.52	106.87	108.21	106.39	106.94	102.71	105.36	104.16	107.54	103.76	105.85	107.7	107.17	109.51	105.75	107	105.02	107.11	104.6	107.56	105.68	105.37	103.42	103.15	103.77	104.08	100.46	103.45	108.9	103.65	103.56	107.51	101.23	105.24	106.8	107.76	104.78	108.35	105.99	104.52	104.99	107.19	106.1	108.91
109.37	109.62	110.76	108.96	113.12	108.18	109.49	108.05	104.46	110.6	111.56	109.39	111.28	110.56	109.21	108.92	115.97	112.54	109.49	110.21	112.11	107.4	113.01	107.02	111.08	111.54	108.34	110.01	109.6	108.8	109.73	106.44	108.53	113.83	113.18	105.28	107.04	112.35	113.82	107.17	112.33	111.23	105.61	108.9	110.11	111.02	109.42	107.57	112.17	112.12
107.82	110.13	116.52	109.47	109.22	111.44	115.57	113.02	113.35	115.22	110.74	114.13	108.32	111.05	107.02	109.14	117.63	112.45	114.83	106.51	112.72	115.56	108.78	108.34	109.1	117.24	107.58	109.78	111.07	108.22	110.18	113.71	110.98	110.21	111.03	114.46	111.47	113.88	112.12	107.73	109.37	109.41	111.68	112.91	110.66	105.51	117.58	107.87	110.9	110.62
105.19	105.73	107.79	106.45	105.83	105.91	106.4	107.22	106.84	110.6	105.59	108.49	106.2	107.03	104.91	103.25	102.71	104.53	108.11	107.73	108.36	104.36	104.75	107.02	109.68	104.98	110.82	106.71	106.16	105.05	105.07	111.71	106.11	106.82	110.45	104.77	107.07	109.09	108.04	104.08	107.89	107.52	107.2	109.98	104.13	104.28	99.843	106.54	104.5	109.39
116.78	116.08	122.54	117.09	117.21	121.77	118.97	119.15	115.44	115.88	116.25	118.52	115.96	112.41	120.03	113.36	119.39	112.23	120.39	116.21	121.72	115.86	122.21	119	118.07	114.32	116.82	119.4	118.4	116.51	119.47	113.42	118.33	116.8	115.7	118.52	122.99	111.98	118.2	117.66	119.14	120.09	118.22	119.75	119.47	118.87	117.18	115.55	120.87	115.36
107.92	102.97	100.42	103.62	102.64	104.21	100.86	103.79	107.73	105.37	103.57	105.28	107.22	103.52	109.05	105.02	105.21	104.41	102.72	100.9	104.74	104.71	103.63	104.3	107.23	102.11	105.4	104.92	106.93	107.5	106.96	103.38	101.09	104.7	105.59	100.68	104.02	111.01	105.5	102.22	107.34	103.84	101.03	106.91	101.65	106.1	105.22	105.18	104.7	107.12
112.49	103.18	105.25	107.42	104.77	102.06	108.03	108.76	100.93	103.99	104.41	108.99	105.58	109.75	104.24	108.26	103.01	104.63	104.3	105.55	107.84	107.63	101.7	101.86	107.22	104.73	104.24	100.86	107.52	107.95	104.57	103.82	107.63	106.64	100.27	106.86	104.33	106.95	103.28	105.52	108.84	110.14	104.03	108.49	107.9	103.07	106.53	106.74	107.28	104.72
104.69	100.71	102.91	102.98	96.979	107.76	99.549	98.086	98.856	101.38	96.321	100.61	101.12	94.697	98.396	100.27	98.833	98.323	98.612	102.94	103.75	99.666	103.33	103.72	98.833	103.94	98.683	102.58	98.098	101.94	100.14	102.9	100.62	103.92	104.08	101.07	101.79	101.28	98.247	102.41	99.77	99.782	100.59	103.41	102.66	94.948	100.71	96.148	100.38	100.52
106.72	104.28	104.91	103.04	107.11	105.78	105.47	105.57	102.46	100.27	108.83	104.32	104.05	103.91	109.77	105.97	107.07	100.05	103.58	102.5	106.37	101.34	101.71	107.32	106.52	109.5	102.29	102.71	104.94	102.19	102.65	104.65	103.32	105.29	102.35	101.41	105.33	104.97	105.43	101.98	107.54	106.62	106.4	105.93	104.74	103.26	105.83	109.97	107.6	102.09
108.36	105.63	105.62	103	107.09	104.22	106.56	107.63	104.51	98.864	107.59	105.65	104.79	105.86	106	107.16	105.43	106.71	110.74	102.4	102.44	104.38	106.25	109.14	105.44	103.86	105.5	105.72	104.11	105.38	102.4	99.718	111.61	105.06	104.45	103.51	105.86	105.46	109.12	106.93	108.62	104.52	108.99	103.2	106.52	106.45	105.54	108.63	109.65	106.72
110.21	105.07	115.6	108.73	115.08	109.78	109.55	112.04	115.85	109.18	112	109.3	112.09	111.45	110.91	107.29	111.89	112.01	115.34	110.62	113.91	115.81	110.44	110.64	113.6	109.71	114.41	110.93	115.58	108.44	114.35	112.41	111.51	111.45	114.94	108.39	110.5	113.3	114.97	111.14	110.87	111.02	110.26	108.78	112.3	106.42	109.51	110.53	113.34	107.36
105.05	101.07	105.68	103.96	103.62	107.05	106.36	103.23	105.69	104.76	108.64	106.73	104.63	109.94	106.39	103.24	107.62	100.83	104.22	105.04	107.71	106.87	100.04	109.14	104.29	101.67	103.38	102.48	105.96	106.63	105.13	105.07	107.78	106.62	109.06	105.09	101.62	101.9	105.35	102.52	101.41	107.26	103.15	98.317	105.52	99.627	106.15	102.21	105.28	109.39
108.18	107.84	102.55	108.14	104.87	109.4	102.33	107.2	107.84	105.68	106.38	105.42	110.17	107.85	104.63	102.11	106.32	105.28	100.39	107.06	109.78	108.07	104.46	107.41	107.55	105.5	105.37	105.23	105.39	106.93	110.67	107.35	107.32	107.37	104.08	105.36	109.36	108.14	106.45	101.84	106.49	105.94	111.82	102.09	109.21	109.99	107.76	107.76	105.83	104.44
104.43	106.27	105.76	103.11	106.52	105.87	107.52	107.39	100.96	108.2	105.12	111.53	110.04	105.47	104.22	110.46	108.34	108.83	106.05	110.33	104.19	109.78	105.14	108.7	110.62	107.36	107.24	110.63	108.36	107.2	102.42	104.8	105.91	108.39	107.37	106.54	103.82	108.77	103.28	107.83	108.82	106.73	107.65	107.89	104.21	105.82	108.33	106.2	111.01	110.68
101.38	97.312	100.54	98.772	97.764	99.888	97.123	103.51	102.44	95.85	101.23	100.59	101.12	98.073	100.31	98.825	95.886	94.674	100.68	101.08	98.331	103.98	97.894	96.699	101.24	103.15	100.87	100.37	100.34	99.333	98.265	97.944	106.97	100.65	102.14	101.07	100.91	102.66	98.682	99.132	99.122	97.59	97.913	101.7	101.83	99.344	104.75	95.249	98.155	103.12
104.37	104.42	103.99	107.33	111.21	101.6	107.64	108.92	108.01	105.87	102.75	107.09	111.48	102.86	105.67	110.64	104.74	108.4	111.11	108.16	105.54	106.32	107.16	107.95	101.94	103.92	108.38	102.78	111.23	107.33	103.04	106.95	107.84	104.42	106.6	108.69	105.31	106.17	104.36	110.4	105.14	103.75	105.81	104.82	108.14	104.58	107.92	103.76	105.65	107.3
105.28	103.78	103.41	108.37	104	106.97	102.09	105.52	106.39	101.17	103.18	106.89	105.12	103.67	107.39	106.9	104.62	107	104.49	108.95	103.89	108.74	105.05	105.9	107.01	104	102.14	109.86	103.73	103.71	104.18	104.47	104.2	101.36	101.8	105.19	101.98	107.47	103.88	100.74	103.09	106.26	103.73	104.44	104.74	103.34	100.79	102.26	105.67	106.55
115.17	118.24	113.33	113.28	117.07	118.66	116.61	123.69	122.33	116.36	114.4	120.61	119.12	112.92	116.14	116.4	113.26	119.81	116.13	119.21	118.15	119.94	119.55	114.61	120.06	119.4	120.62	115.87	113.87	116.12	117.61	119.63	117.28	114.77	118.54	116.78	118.5	116.57	119.05	113.13	119.82	116.9	115.97	113.39	117	119.62	118.08	115.06	119.09	123.94
112.24	110.69	110.16	109.54	111.4	109.16	109.58	111.76	108.83	115.38	109.68	114.61	109.91	110.22	110.48	109.35	112.15	109.22	110.16	112.13	105.86	107.28	111.2	109	111.06	108.8	106.84	109.08	112.58	113.28	113.07	111.7	107.68	112.68	109.33	111.58	108.35	111.17	110.89	110.14	113.21	110.27	111.6	110.66	110.44	107.27	110.16	107.84	114.91	106.5
105.39	106.42	102.28	106.57	106.65	106.12	104.78	107.98	109.94	105.66	108.68	103.91	102.29	108.92	106	105.89	107.5	106.27	104.37	105.79	103.58	104.44	106.34	103.86	105.67	103.92	109.27	106.75	106.66	105.26	104.5	107.71	107.12	103.47	108.01	106.32	105.47	106.49	105.57	106.33	109.64	106.79	109.23	109.08	107.51	104.55	107.06	110.77	103.39	106.58
105.52	111.6	115.25	113.97	111.5	111.66	109.5	113.92	110.78	113.14	108.96	112.29	110.41	112.45	113.83	113.46	111	113.36	114.42	112.54	112.69	106.5	111.14	115.11	110.58	114.04	112.65	109.17	113.01	112.81	109.41	113.23	112.63	115.53	107.82	112.47	111.81	114.72	108.4	118.06	111.61	115.92	110.8	112.02	106.35	113.36	109.13	108.34	110.15	113.76
104.2	108.93	110.49	104.86	101.99	105	104.14	107.76	104.28	109.35	107.13	103.82	106.96	110.03	106.47	105.64	106.22	108.4	107.95	104.01	107.32	106.36	107.07	107.75	111.41	108.66	103.99	106.89	107.41	106.2	109.16	105.55	104.81	106.82	102.08	103.8	112.25	106.29	109.2	108.44	108.06	106.82	108.23	114.05	106.5	104.11	105.44	104.34	106.1	102.44
107.55	102.97	102.4	107.38	107.18	97.774	106.51	104.3	101.16	100.63	102.33	106.22	108.13	101.08	102.22	105.14	106.18	106.1	105.2	102.88	103.97	105.32	105.18	105.11	105.26	105.57	101.84	102.99	108.8	103.74	109.51	105.68	107.37	104.7	107.31	104.3	103.81	105.03	104.35	109.68	108.04	105.22	103.79	107.47	105.14	105.47	104.48	103.52	102.14	106.36
105.28	105.02	103.98	104.27	106.09	105.31	98.809	105.78	103.59	106.76	100.65	105.32	106.04	106.8	108.18	105.72	104.87	103.79	101.26	106	106.59	105.15	105.85	106.66	106.83	106.87	103.89	105.02	105.55	105.78	105.62	106.94	108.36	106.39	103	103.36	101.65	105.64	101.28	105.09	107.97	106.77	107.13	106.35	109.66	107.79	101.54	107.34	108.36	105.42
117.51	118.48	117.85	116.55	123.38	115.85	119.45	116.88	118.1	117.04	119.42	118.28	120.35	119.7	115.21	120.78	116.86	115.68	116.41	118.95	120.18	117.47	117.16	120.03	119.57	119.12	119.09	115.35	114.91	114.69	115.43	116.52	120	116.12	120.27	116.61	116.39	115.9	123.03	116.48	115.6	117.54	123.33	115.41	113.88	119.36	119.74	116.91	118.01	118.4
107.92	106.55	109.03	110.14	104.94	102.76	104.64	109.4	103.82	108.25	104.33	105.79	105.4	106.21	110.72	104.31	111.14	106.54	106.89	106.18	105.48	102.13	108.12	103.79	105.86	109.67	111.05	109.27	106.9	106.65	105.94	108.14	104.07	107.26	107.9	103.86	108.16	106.25	108.64	107.78	105.75	105.37	107.65	102.4	105.15	105.15	107.79	105.26	105.75	106.34
108.98	104.92	104.9	105.71	103.88	104.13	100.76	102.49	101.91	102.08	104.87	104.46	106.41	101.85	108.7	101.83	103.75	103.01	106.45	107.12	105.95	103.04	106.69	104.79	104.5	103.57	105.32	103.85	101.57	107.81	103.25	105.05	101.9	103.29	102.91	100.81	97.699	106.07	102.44	104.22	105.54	104.5	103.4	104.23	103.36	107.38	104.33	103.5	103.03	104.74
98.043	97.907	95.082	99.978	101.2	103.28	95.15	102.32	100.78	106.11	104.88	100.84	99.817	95.017	97.933	97.898	101.61	100.76	101.18	99.174	100.38	98.274	99.879	97.825	104.07	99.213	100.13	101.39	96.899	102.37	102.93	104.67	98.128	97.642	102.34	96.211	97.229	97.211	94.08	101.12	102.13	99.391	101.28	99.517	99.174	98.126	94.848	101.64	98.911	99.616
107.44	101.73	107.3	106.21	104.55	101.79	108.09	104.74	105.19	103.34	103.11	104.45	105.84	106.73	105.44	102.59	105.82	105.87	106.52	100.64	107.35	110.22	105.13	107.59	108.3	100.88	106.55	102.67	107.63	104.18	106.56	105.63	104.38	104.97	104.6	101.25	105.93	102.66	104.81	103.68	104.76	101.87	104.35	105.97	103.51	106.27	101.2	104.8	107.46	107.65
101.5	105.45	105.9	103.81	105.03	102.81	103.94	102.55	103.22	103.44	106.99	108.49	104.66	103.13	106.74	103.22	105.06	105.7	106.23	98.998	101.25	103.76	98.069	102.96	109.71	103.92	102.74	106.48	104.93	103.67	104.53	105.2	99.729	105.42	103.81	103.54	108.94	104.59	105.08	104.07	102.2	101.01	104.37	106.41	104.18	102.37	103.83	105.54	106.44	98.052
105.79	107.22	104.56	103.68	104.75	105.54	107.09	104.07	109.21	107.9	105.64	105.14	108.74	106.59	103.21	105.44	105.78	105.65	103.22	104.72	103.59	106.94	106.53	107.01	104.35	106.08	107.36	102.02	107.52	108.62	109.38	105.47	110.57	107.93	102.73	109.16	99.478	105.55	103.51	104.79	107.35	101.24	108.92	109.25	105.84	102.84	105.47	106.03	102.73	105.89
104.32	107.46	105.38	112.36	108.56	109.94	110.8	110.22	113.9	110.33	110.08	111.46	108.67	111.48	107.69	107.85	110.09	114.13	108.51	109.36	108.81	110.09	112.93	103.62	110.58	111.66	112.12	109.42	110.24	108.45	112.43	109.19	111.26	108.31	112.47	110.57	110.64	114.75	108.16	108.93	113.58	110.21	110.28	108.39	111.22	112.83	112.13	107.65	104.98	108.21
107.65	103.69	104.95	103.09	105.79	110.39	107.11	102.24	103.47	106.38	102.24	102.49	106.42	107.25	109.06	103.36	104.69	101.3	105.75	106.01	103.07	105.54	106.6	108.4	104.93	110.39	103.24	105.29	102.66	106.79	102.39	106.01	110.02	106.95	104.3	103.91	107.7	107.56	106.85	104.18	102.52	99.67	108.51	109.33	103.65	108.99	108.03	106.55	105.21	106.86
112.26	111.3	114.93	111.72	111.43	107.01	112.72	111.12	113.06	115.24	113.59	113.11	116.75	111.64	107.37	109.47	111.71	106.96	110.87	111.37	108.26	113.32	109.73	108.92	115.01	111.21	108.51	110.98	115.08	117.15	111.28	113.18	113.49	112.25	109.27	109.99	113.62	112.13	111.31	112.8	115.08	109.07	112.08	110.9	109.58	106.64	110.25	111.86	116.4	109.83
98.373	97.803	104.2	98.203	100.89	97.575	94.053	99.207	97.114	95.612	98.153	100.23	99.043	102.07	97.231	96.043	102.91	98.998	98.069	101.46	100.49	100.88	98.61	99.478	99.893	95.789	94.78	100.07	99.857	100.58	99.817	100.09	100.64	99.079	101.28	98.502	94.672	99.341	99.552	100.52	103.85	100.95	94.33	99.525	101.61	100.78	98.539	101.19	100.41	97.543
116.18	115.67	116.59	116.55	119.18	115.99	108.61	112.93	120.32	111.52	117.38	114.35	110.6	114.43	114.02	115.26	115.06	117.42	115.41	114.4	117.64	119.61	113.38	113.91	116.01	119.02	118.97	114.33	118.69	122.52	113.43	118.18	118.54	114.02	118.24	118.29	116.22	114.85	115.93	119.23	114.25	118.87	110.23	117.41	114.91	115.37	110.32	117.96	119.62	116.92
102.13	111.46	103.73	109.66	102.87	106.03	102.19	106.69	104.14	111.64	99.873	101.34	106.12	102.5	104.14	110.67	105.04	105.31	108.66	105.3	103.18	102.77	104.13	102.22	108.9	106.43	103.53	104.23	107.55	103.03	101.88	105.28	106.55	106.66	108.37	104.04	107.49	106.17	102.48	106.71	105.76	107.41	108.38	104.02	100.67	103.21	105.83	107.81	106.62	107.33
106.25	110.36	102.82	105.37	106.9	110.4	106.1	108.41	103.4	104.76	106	106.68	105.04	106.9	101.88	103.64	104.77	108.64	103.48	105.13	106.71	108.65	103.74	105.13	107.14	106.05	110.07	107.82	107.5	105.61	106.11	107.91	107.23	106.92	109.42	104.38	107.29	105.45	105.19	108.14	107.39	108.54	108.98	108.21	105.36	105.4	107.33	106.37	104.33	103.88
104.6	104.76	106.76	111.09	104.91	107.22	103.57	101.98	108.59	105.75	107.26	107.09	108.35	105.75	105.01	102.59	107.98	107.13	101.57	103.12	105.21	108.26	106.19	105.1	105.05	106.44	103.25	108.32	107.71	103.54	105.03	104.23	103.9	104.48	106.48	102.31	105.17	107.31	102.43	109.81	106.45	105.47	107.67	107.68	105.36	104.62	101.75	103.21	104.36	104.81
106.31	102.86	105.56	110.11	111.17	108.84	108.71	106.73	105.82	103.76	105.68	103.98	107.95	106.96	105.92	106.75	109.64	104.25	106.15	107.49	106.03	104.95	106.2	104.26	105.34	109.43	108.2	106.12	107.7	106.98	103.76	108.05	107.76	107.57	99.775	107.71	107.26	106.66	106.29	109.35	104.2	105.31	106.61	107.34	103.77	102.67	104.31	109	105.05	110.81
111.89	107.62	109.44	113.71	108.85	113.59	110.8	107.68	109.62	109.91	111.41	113.59	111.96	110	108.52	108.87	105.85	110.15	107.55	110.88	111	115.39	111.99	110.05	107.51	111.2	109.46	110	107.93	108.05	110.92	107.67	112.2	111.51	106.72	104.79	110.99	104.3	113.25	111.13	108.79	111.65	115	108.34	112.54	110.47	107	109.55	108.27	112.86
109.1	103.47	101.58	103.74	108.96	103.54	100.72	107.14	106.21	103.21	106.24	106.99	108.77	103.98	106.92	107.22	109.92	102.77	105.08	102.78	103.14	103.79	99.131	107	107.17	107.47	108.28	104.61	107.43	106.4	106.16	104.01	106.79	107.11	104.31	102.45	105.76	110.68	104.51	103.62	109.18	105.85	98.752	104.08	109.85	102.33	111.3	109.7	107.32	104.71
112.81	108.53	112.45	110.53	111.1	114.75	109.73	112.47	110.31	112.39	114.01	111.9	108.79	110.5	111.13	110.73	113.96	109.05	112.27	111.82	109.82	112.39	105.77	109.45	107.93	112.11	110.96	116.78	113.5	112.8	109.34	106.81	118.19	113.28	111.88	109.63	109.99	106.18	114.07	111.23	113.72	113.18	113.26	107.56	108.16	110.52	110.95	113.7	109.54	113.84
104.46	102.16	104.97	101.5	104.9	108.73	104.74	104.8	102.53	106.37	107.4	106.95	103.69	103.38	104.24	106.88	111.37	103.46	105.88	110.54	108.39	102.56	102.73	108.96	107.81	102.41	104.05	106.49	104.67	102.82	107.34	106.35	104.47	102.58	107.33	103.98	108.91	102.62	108.98	108.34	103.4	104.61	102.23	101.91	108.36	104.59	102.47	101.91	109.16	105.48
98.662	105.09	106.13	105.8	104.28	104.29	102.48	105.09	101.95	103.71	104.69	106.02	105.29	102.69	106.44	104.19	109.65	104.98	108.75	104.6	98.442	103.76	105.99	103.81	106.44	101.84	102.11	99.173	104.97	104.2	104.15	105.34	103.72	102.67	102.61	104.09	108.57	101.34	102.66	105.33	103.17	104.55	102.55	108.44	103.19	104.02	105.99	103.53	109.02	103.28
113.9	107.99	110.99	110.01	110.64	113.26	109.44	110.26	112.39	111.94	114.21	111.5	108.94	114.84	109.43	115.49	114.32	110.63	109.41	113.42	110.45	111.66	111.71	110.7	113.42	109.42	107.99	113.98	110.15	113.94	110.91	112.39	107.88	111.03	115.38	109.19	113.61	113.17	114.86	112.51	112.33	107.7	110.13	110.06	112.04	110.77	109.96	109.38	110.35	114.12
104.63	106.81	102.96	104.52	103.41	103.05	103.91	105.4	106.85	105.46	101.22	106.8	107.41	104.89	108.19	105.27	105.52	108.84	108.48	103.56	111.12	106.14	102.11	102.92	101.44	110.08	108.24	107.05	102.65	106.47	103.54	103.13	102.5	108.8	104.77	110.81	103.2	101.96	104.32	109.21	107.44	110.35	100.78	107.49	110.79	103.42	110.98	102.61	103.74	103.93
107.32	106.69	103.56	106.75	100.01	101.48	107.71	103.72	107.62	109.61	101.69	108.17	108.49	107.95	112.84	107.05	107.15	104.47	102.53	105.06	108.94	104.16	109.15	108.39	109.13	105.27	104.2	104.15	108.98	106.71	102.82	108.21	110.51	106.11	108.98	104.95	101.72	108.57	102.9	104.31	102.81	104.56	103.81	108.68	104.67	98.816	103.54	104.74	105.03	103.85
101.06	95.729	102.22	102.18	102.64	96.564	100	102.41	95.938	95.159	100.45	102.23	102.72	95.172	97.336	103.18	100.95	94.489	101.21	100.12	102.22	95.375	97.51	101.7	99.165	100.68	98.703	100.74	97.342	99.498	103.93	103.87	99.935	100.92	103.7	99.036	99.811	97.449	95.655	98.552	103.51	96.711	98.668	99.173	99.857	102.77	97.701	97.486	96.902	94.656
112.01	116.01	112.67	109.6	114.12	109.26	110.57	110.11	113.36	113.9	111.03	109.85	115.52	111.19	106.74	112.02	111.19	114.33	111.71	115.25	111.55	114.17	115.03	114.32	108.67	107.07	113.57	112.75	115.63	109.72	109.96	113.11	111.65	111.53	113.64	113.18	113.87	106.54	114.67	114.04	114.6	109.64	109.14	115.81	110.02	107.11	112.06	112.87	116.01	111.19
104.87	107.49	105.82	103.38	104.77	103.84	103.26	108.09	108.45	104.2	103.34	105.33	107.48	105.72	104.78	103.49	106.89	107.11	105.58	108.62	101.34	106.95	103.47	109.37	111.71	104.4	102.87	108.08	105.09	108.59	103.19	106.52	106.02	103.16	105.83	108.12	107.06	102.19	106.63	103.41	105.77	106.34	104.22	105.29	105.73	102.89	108.72	105.09	100.62	108.72
106.93	109.29	101.49	104.52	107.3	102.44	103.69	103.6	109.13	104.55	105.08	109.63	98.177	105.97	101.7	106.3	105.25	105.36	103.76	107.41	105.79	103.6	105.4	105.44	103.89	108.15	106.75	108.72	109.2	104.63	104.31	107.84	102.57	105.05	99.827	103.25	106.18	103.65	106.61	105.02	102.7	105.96	106.5	106.28	107.52	106.53	100.43	105.2	105.31	104.51
106.39	105.2	103.56	108.35	104.38	105.43	104.33	103.76	113.1	102.53	106.96	103.92	105.14	108.54	105.79	105.38	108.15	109.36	104.14	106.18	108.84	109.26	104.34	107.06	107.39	107.78	108.47	104.66	103.38	105.09	105.4	104.7	104.03	108.51	107.69	107.38	104.21	104.08	112.34	103.48	108.61	110.39	107.2	109.45	104.5	106.92	103.19	109.11	109.7	109.08
110.61	110.86	113.43	116.11	115.67	113.3	115.01	113.3	113.03	112.08	112.32	111.29	113.57	112.67	108.96	114.1	113.32	108.7	112.78	113.9	106.6	110.96	107.85	111.23	108.91	112.45	111.04	112.59	112.79	111.4	109	113.61	116.25	111.1	113.39	111.57	115.19	107.11	109.27	110.4	113.72	106.52	112.77	110.78	116.24	111.83	113.52	111.88	113.34	115.49
106.22	106.2	108.57	106.08	103.67	108.04	104.95	110.77	109.26	104.28	105.98	107.1	106.14	106.8	107.8	104.63	101.39	98.182	105.93	107.72	105.02	103.14	109.13	104.12	104.91	109.73	107.55	104.81	107.32	102.84	104.52	105.97	106.37	105.69	109.31	108.09	108.5	102.67	108.45	105.2	109.34	102.72	107.68	104.3	106.94	105.42	112.75	101.4	107.08	107.83
105.79	109.03	105.51	116.66	114.37	113.04	110.59	106.04	109.74	108.35	110.58	112.94	115.28	112.54	109.91	111.37	109.36	110.89	108.65	116.61	112.11	110.52	115.25	110.93	111.58	111.86	113.15	109.36	115.64	108.3	110.16	109.7	108.6	107.42	111.3	112.47	113.19	112.12	110.34	112.11	112.85	111.26	113.01	110.81	107.32	110.55	111.66	111	110.89	111.48
102.93	99.519	100.41	102.61	102.42	98.679	99.369	96.124	99.471	100.9	97.114	102.23	102.34	100.01	97.807	101.02	98.454	98.857	102.64	98.957	99.823	100.11	101.89	101.61	100.99	96.8	103.08	100.53	96.172	102.42	96.842	99.637	99.183	100.59	92.354	99.742	99.312	95.426	99.794	97.447	98.64	95.199	103.28	100.93	98.364	103.19	105.93	104.74	102.35	97.026
114.58	115.91	115.16	112.12	113.49	108.57	112.28	111.74	107.95	110.05	109.77	109.63	114.63	108.85	113.22	110.25	112.25	114.67	113.88	110.95	110.09	111.58	117.93	110.9	111.8	113.34	113.38	110.86	115.17	110.97	112.4	113.21	111.14	113.99	112.83	112.54	113.21	111.52	109.75	114.14	111.01	112.81	111.88	110.82	111.94	112.95	111.81	112.08	109.23	111.42
99.11	98.646	101.85	98.534	95.951	101.24	104.19	103.19	99.889	98.739	102.05	101.69	103.75	99.772	100.68	104.19	97.284	99.865	102.27	101.22	99.62	101.84	98.428	98.864	96.787	100.81	103.28	96.115	103.98	99.205	99.301	101	102.37	100.65	98.237	102.62	98.313	99.725	98.635	102.29	102.8	98.772	100.62	99.777	95.455	105.28	103.85	98.53	98.21	100.54
105.8	103.04	107.37	105.41	106.26	106.04	104.96	104.88	110.86	108.76	102.02	110.24	104.76	105.25	106.06	106.84	104.13	104.8	104.1	104.7	105.53	101.97	105.13	105.02	102.4	107.84	104.37	104.53	104.13	103.3	106.78	102.45	109.42	106.68	102.56	109.17	105.12	109.25	105.18	103.49	104.6	106.53	108.86	109.12	106.27	104.63	105.27	102.95	107.1	103.44
115.37	116.16	109.75	109.16	111.35	109.84	109.32	112.45	115.3	116.57	112.53	114.98	116.97	113.25	118.46	111.68	113.07	110.58	112.59	116.79	112.44	114.95	113.1	113.18	110.53	116.61	111.07	110.57	113.97	114.6	118.95	112.82	112.56	114.09	112.98	111.73	112.43	114.07	111.02	110.42	111.79	109.35	123.06	108.35	113.75	111.5	116.89	113.33	112.31	108.66
115.12	115.95	112.49	111.64	111.27	113.31	112.53	109.04	109.7	112.63	112.38	115.26	111.41	110.79	112.52	108.44	108.36	113.08	113.12	117.22	107.72	113.32	114.28	109.24	112.15	110.47	114.48	111.58	111.32	109.63	113.38	112.32	113.89	112.61	110.21	111.49	111.41	109.53	113.46	111.51	111.95	113.63	110.43	109.03	111.93	112.44	112.89	113.06	110.44	109.2
99.53	105.43	104.44	107.29	104.47	107.29	107.37	106.06	105.88	104.47	101.97	106.96	104.91	105.67	108.87	103.53	105.08	107.12	103.39	105.43	103.49	110.27	104.47	111.11	103.92	107.84	109.03	98.335	107.32	103.87	107.81	108.93	104.48	104.3	104.15	110.34	108.44	105.99	99.439	101.23	115.16	106.02	104.37	105.73	103.25	105.9	100.4	105.02	103.42	101.68
112.09	105.73	109.14	109.68	110.09	104.26	107.76	111.6	107.12	106.1	111.34	110.04	105.41	107.16	110.95	111.07	115.82	108.12	109.66	108.09	107.78	112.18	111.16	109.73	113.68	108.68	108.31	111.2	106.04	111.47	112.1	110.82	109.2	108.75	108.52	109.8	114.15	109.85	110.19	111.45	108.14	107.11	112.92	112.07	109.07	109.64	105.45	111.59	109.55	110.36
105.96	108.41	107.59	102.45	107.32	105.07	105.7	105.45	104.65	111.96	101.88	105.47	103.47	106.57	109.67	107.34	104.61	106.55	106.19	109.85	107.81	107.45	103.49	104.17	111.53	104.51	108.19	105.83	105.76	105.66	108.41	108.5	102.82	106.59	108.8	104.68	107.66	102.74	102.75	107.01	110.39	104.61	102.9	105.02	107.34	107.33	105.25	104.46	109.9	106.54
106.25	113.6	105.89	105.4	109.52	102.4	110.01	109.23	106.97	103.31	101.56	105.47	104.34	106.42	106.28	106.39	108.26	102.9	105.86	105.76	108.43	102.46	101.53	109.77	105.61	104.16	112.1	108.87	105.69	104.69	103.57	101.72	109.21	106.91	105.12	107.2	106.91	107.23	107.55	103.74	105.58	107.19	102.45	106.2	111.08	104.53	102.34	102.76	104.4	103.33
107.43	105.67	111.07	104.69	105.42	105.42	104.61	101.89	103.09	104.54	101.33	109.61	107.46	107.26	105.36	102.89	106.11	107.3	103.16	100.03	109.26	103.48	101.86	106.78	104.76	104.22	106.86	105.54	106.13	102.03	105.32	101.14	106.27	105.57	103.68	101.77	99.315	103.7	107.39	107.2	107.18	104.18	107.31	107.77	103.35	108.33	106.23	103.59	102.68	104.96
108.76	109.23	104.83	107.82	103.96	107.05	107.39	104.78	106.19	107.91	107.13	106.22	108.01	105.26	107.01	111.04	106.87	104.32	109.08	103.32	101.32	110.02	103.97	103.05	108	105.06	105.49	104.1	108.93	109.92	105.79	107.39	110.97	105.7	104.38	104.54	103.75	106.66	105.53	108.75	108.18	104.19	105.16	106.42	101.42	106.75	106.39	106.54	104.05	106.52
105.33	107.05	107.54	107.7	109.57	104.36	103.24	105.43	110.1	105.27	106.23	105.75	105.75	108.08	107.49	103.68	100.83	104.27	108.75	107.52	111.17	107.71	106.05	107.83	105.92	111.44	102.14	106.32	108.45	105.78	105.19	107.54	103.02	104.19	107.82	105.51	104.92	110.22	107.14	105.39	107.6	105.25	108.26	105.78	105.78	105.34	107.75	104.02	108.34	106.4
118.04	119.43	116.04	117.96	118.46	116.34	115.83	117.26	121.03	116.9	118.11	117.34	118.71	117.33	116.69	118.89	118.04	115.41	113.2	118.15	117.72	112.46	117.27	119.26	113.99	120.49	118.34	114.13	122.64	115.14	117.44	112.96	120.15	116.17	120.29	114.79	118.79	119.62	115.62	115.4	115.23	118.39	117.93	117.42	122.22	113.83	117.25	118.59	119.17	115.33
112.72	113.16	114.73	112	112.73	112.83	113.77	113.91	110.05	111.1	113.26	111.2	111.68	112.95	113.93	112.42	111.02	115.2	113.59	110.31	111.14	110.57	111.17	114.01	107.39	110.78	112.53	114.41	111.12	113.87	115.34	116.44	110.37	109.12	113.32	111.09	111.68	108.5	110.67	116.92	113.44	112.89	113.24	115.65	113.42	115.34	112.44	115.07	112.69	111.84
108.71	109.77	106.5	109	103.75	104.1	104.2	104.88	103.89	103.75	103.1	103.24	106.98	108.15	109.86	106.34	102.17	108.95	108.09	106.92	107.12	104.93	106.6	107.89	106.88	110.26	105.89	102.08	109.05	105.24	107.07	105.16	108.09	105.74	106.73	110.66	105.62	107.19	104.9	101.94	105.55	103.62	104.67	104.69	101.6	105.2	108.19	103.92	105.18	108.11
100.89	99.259	101.6	101.92	103.63	99.457	101.69	99.906	97.707	95.415	101.37	103.47	98.524	102.35	103.58	102.93	100.88	95.332	105.32	102.88	102.08	103.34	100.37	98.536	104.28	98.408	97.728	100.02	100.89	96.593	98.1	101.24	96.818	102.45	94.308	97.144	100.49	99.404	100.4	98.257	100.99	102.28	99.723	100.22	96.518	96.428	101.82	99.265	99.137	97.186
101.5	106.46	104.93	101.18	106.16	106.94	100.08	108.93	101.89	102.28	107.56	106.59	104.56	103.59	100.49	110.64	100.32	107.81	105.64	102.9	105.76	105.02	105.35	107.59	105.04	105.56	105.15	104	107.35	104.33	102.83	102.75	107.61	101.18	108.05	99.392	104.04	102.38	110.68	108.35	104.52	106.34	105.71	105.84	102.19	105.63	105.39	103.5	106.19	103.33
107.07	102.15	101.06	110.26	100.93	105.84	106.99	103.11	105.36	106.15	106.8	102.35	106.33	104.6	107.77	107.47	105.24	106.4	102.82	107.9	105.26	104.42	106.91	106.29	105.02	105.65	111.08	107.15	105.16	103.13	107.39	105	108.2	109.16	104.6	110.16	106.06	105.82	103.41	104.86	110.1	104.79	106.58	101.7	105.22	106.1	106.23	104.45	107.89	108.1
109.21	112.84	112.98	117.21	106.62	112.91	110.69	112.45	113.45	112.52	111.03	111.26	109.17	110.05	108.96	114.57	112.2	112.9	107.76	113.27	115.59	113.09	111.37	109.2	111.45	112.56	116.67	106.6	109.67	112.95	112.09	113.75	112.71	111.21	114.37	109.45	112.95	110.75	111.5	120.15	114.42	111.84	112.53	108.55	114.35	108.9	111.98	112.48	111.56	108.53
105	105.73	108.05	104.55	107.68	104.32	101.86	105.76	107.28	104.22	104.49	105.9	106.55	108.27	107.32	107.24	106.5	106.58	108.24	107.74	104.21	102.1	104.49	103.99	107.08	104.52	104.6	105.8	107.49	108.31	108.18	107.36	106.56	105.22	104.8	101.93	100.97	106.77	101.81	102.85	107.42	103.63	108.44	108.37	105.01	102.71	108.82	105.41	106.08	105.6
110.91	112.26	110.86	112.68	114.39	110.01	114.51	112.08	112.84	107.81	109.65	114.26	112.04	109.03	108.62	112.92	112.43	117.5	113.42	114.56	109.12	116.03	110.87	108.94	111.9	112.1	114.16	114.62	110.76	111.86	114.1	111.93	112.89	115	110.28	111.72	108.51	110.68	108.21	109.95	108.02	110.55	112.7	111.94	108.43	114.6	115.78	108.12	111.68	110.39
109.42	110.14	112.21	108.38	113.93	111.46	114.61	113.42	107.62	106.9	110.64	117.65	107.82	110.51	108.05	111.85	107.85	114.35	112.61	108.8	112.14	112.34	109.67	114.26	114.79	112.68	108.45	111.31	108.27	115.49	111.07	114.73	111.29	114.23	114.35	110.85	111.37	112.38	111.58	111.54	111.23	111.4	107.89	114.39	109.58	111.75	115.83	113.31	109.41	113.34
106.41	105.51	109.86	107.38	104.74	104.35	104.58	103.86	104.98	108.44	110.94	101.94	107.5	103.75	105.16	111.02	105.8	104.91	107.64	102.98	111.29	108.21	102.6	109.43	107.11	106.06	108.15	109.39	107.28	104.45	102.85	108.1	110.9	110.63	111.29	106.56	105.96	103.91	103.54	110.03	108.14	105.98	102.9	107.34	106.7	109.39	105.54	102.47	105.44	105.95
104.88	103.4	96.098	101.21	99.371	99.256	101.59	100.41	101.33	99.765	99.948	97.65	101.06	99.748	95.362	102.74	101.81	99.696	102.59	96.802	102.05	100.96	100.17	102.96	97.995	97.623	100.03	103.83	99.758	97.218	97.244	98.577	99.788	102.4	101.16	99.491	94.255	97.827	99.573	100.13	101.46	100.63	100.47	100.6	98.967	100.91	98.644	103.82	95.805	102.75
104.24	111.18	107.69	106.61	105.62	101.92	103.38	107.02	103.54	107.85	106.17	110.18	100.83	105.47	104.24	106.99	106.95	105.01	99.216	102.88	105.84	106.59	105.62	101.26	106.53	103.89	107.15	104.63	107.03	106.87	107.12	107.34	110.87	107.28	105.15	106.11	106.62	108.62	107.92	107.81	105.96	105	106.68	103.61	107.35	104.47	106.86	110.69	106.35	102.1
113.19	107.62	109.73	106.14	110.86	107.91	107.26	108.17	108.09	108.34	105.12	111.09	108.74	101.49	105.23	104.78	110.01	105.25	105.18	106.01	109.23	106.86	111.26	107.94	102.67	109.84	107.14	104.53	103.62	102.75	106.95	103.62	103.73	109.09	102.83	103.4	100.5	107.61	106.97	105.18	105.45	104.65	110.05	112.6	107.31	104.02	108.48	103.73	107.44	103.71
99.245	104.89	102.67	101.79	95.939	100.93	103.43	100.32	103.05	100.62	97.402	101.26	101.36	98.851	101.45	97.955	100.53	103.63	100.54	104.02	99.989	98.006	102.44	100.06	99.942	98.14	105.23	102.97	96.781	97.686	103.27	105.52	103.79	98.085	102.51	100.17	102.82	99.297	99.401	102.28	100.67	94.424	97.234	102.47	98.282	96.603	100.19	99.327	98.541	100.18
106.11	108.67	106.57	106.53	103.66	106.35	104.94	103.01	108.03	106.38	105.9	108.65	106.32	104.53	110.38	104.29	104.27	110.68	105.12	104.51	105.99	100.87	106.87	109.03	109.44	107.26	105.47	106.63	108.19	104.14	103.92	107.16	105.95	102.96	105.08	104.15	107.61	105.68	109.32	109.83	103.98	103.25	101.89	111.76	101.02	103.14	107.54	104.95	108.81	105.63
98.575	97.249	100.18	99.307	99.867	98.231	96.351	101.37	100.56	101.31	96.275	100.28	100.57	104.77	99.55	102.29	102.46	102.3	96.865	102.11	102.39	97.285	96.076	101.88	103.43	98.2	102.45	99.532	97.785	98.134	98.643	102.52	99.384	100	98.287	102.67	100.78	99.17	98.742	99.217	98.757	99.615	99.525	96.991	100.1	100.46	102.91	101.78	94.304	99.525
108.92	108.97	113.77	110.09	107.73	108.34	111.38	109.7	108.64	104.25	105.17	112.71	112.46	108.85	106.94	117.2	108.81	107.96	111.86	110.25	111.14	109.05	109.21	108.16	110.87	107.66	109.42	109.7	113.76	107.48	112.29	110.09	111.31	107.53	110.46	109.84	107.58	108.7	110.73	107.9	104.8	109.22	113.71	110.01	110.96	111.64	106.4	107.22	105.72	109
110.92	109.68	108.15	106.46	109.3	108.35	107.79	108.03	105.13	107.28	104.28	104.75	104.4	109.85	110.21	110.68	104.87	107.7	109.65	106.28	105.46	103.66	106.83	106.82	105.89	103.86	107.42	108.27	102.49	106.95	103.79	105.04	109.96	106.95	110.96	105.16	105.8	110.76	109.02	103.84	108.29	107.09	102.77	106.36	109.04	103.04	102.23	105.88	105.53	109.28
110.75	104.49	105.6	105.99	105.36	108.22	102.4	108.94	107.26	106.95	101.71	105.26	104.36	108.03	103.98	106.6	108.97	104.83	103.05	100.44	104.9	103.33	107.76	105.67	106.71	104.14	101.55	106.37	105.92	107.61	103.98	111.35	106.05	104.91	102.18	103.77	102	108.16	100.28	105.04	103	105.63	111.15	104.6	103.17	101.6	101.99	102.22	105.99	108.88
104.41	110.84	106.38	103.66	103.31	102.3	103.99	106.32	106.87	104.87	104.73	108.91	108	108.56	106.99	106.4	105.87	103.54	106.59	102.45	101.36	104.15	102.22	106.11	108.24	110.5	106.23	105.88	102.26	103.14	102.43	105.1	102.15	105.9	106.46	104.85	104.07	100.75	101.71	106.26	107.1	108.34	104.65	109.73	110.71	104.65	105.28	106.93	104.34	110.02
106.43	101.45	103.62	105.72	102.66	111.78	103.57	103.56	106.39	101.06	108.72	105.56	106.43	104.84	106.16	102.26	108.06	107.31	107.5	103.37	104.49	106.87	110.16	108.17	105.55	105.27	108.1	104.81	110.43	105.11	107.01	106.08	103.74	106.69	107.07	97.729	105.34	113.21	107.7	105.21	100.93	108.19	106.24	110.19	109.1	105.51	109.39	103.65	103.2	106.92
106.5	100.54	104.98	106.25	102.79	105.44	105.14	112.67	108.08	110.82	102.59	107.47	102.61	108.13	103.78	106.46	106.75	103.9	109.52	108.54	108.34	103.61	101.16	106.29	106.16	99.531	105.66	105.98	108.12	105.87	106.72	106.97	105.91	109.99	105.85	104.09	104.04	104.06	104.45	102.05	99.993	106.31	105.43	109.57	105.89	103.9	108.19	105.18	104.31	106.74
114.92	113.95	110.41	107.52	109.54	109.46	108.61	106.96	111.53	114.17	107.27	111.18	110.12	109.52	109.78	110.22	112.43	107.5	112.73	110	112.28	110.46	108.2	106.88	108.28	112.34	114.78	111.88	109.17	111.87	113.04	110.13	113.64	112.71	110	107.13	111.26	108.76	106.5	111.59	111.69	109.21	111.33	110.84	108.45	112.45	111.42	109.35	109.3	110.59
106.3	101.27	104.7	104.79	102.28	104.55	105.29	103.9	102.01	104.46	105.91	105.26	102.81	104.42	103.95	103.79	101.44	103.92	102.93	105.72	104.73	103.23	104.5	105.53	102.05	101.69	105.11	101.89	103.09	102.5	104.13	106.52	106.67	102.07	99.853	104.5	108.73	106.85	98.561	105.16	108.41	109.25	102.67	107.28	104.88	107.4	100.96	102.06	102.26	104.36
107.61	104.15	105.48	103.45	104.19	103.61	103.61	104.23	107.94	104.64	102.62	107.33	108.92	104.7	104.38	103.88	104.99	108.68	102.5	103.47	103.4	106.17	106.84	104.14	102.73	107.16	102.33	99.444	105.79	101.08	102.16	103.51	109.67	101.23	103.48	105.36	105.64	103.55	102.13	105.42	103.17	103.04	103.82	105.06	105.01	103.32	106.32	100.08	103.48	106.98
105.6	104.3	103.66	106.94	108.19	103.81	105.35	107.54	112.41	103.87	104.61	101.31	102.29	104.73	101.79	105.31	105.53	101.88	101.89	107.07	102.41	102.5	107.24	107.27	107.86	108.35	106.32	107.16	101.99	106.22	103.16	104.4	109.41	113.21	103.71	107.75	107.55	106.19	104.31	107.52	106.44	102.96	105.13	104.89	107.49	106.52	107.26	103.21	104.05	105.4
106.43	104.42	102.95	109.87	108.81	108.72	103.56	105.79	105.57	104.62	108.76	106.78	102.32	105.03	105.61	111.63	107.23	106.29	103.59	108.54	109.27	107.14	106.64	106.22	105.55	107.63	107.15	105.17	106.05	106.06	111.25	105.22	107.84	103.59	101.1	105.19	104.46	106.23	100.55	106.8	104.68	107.53	105.59	108.2	103.65	104.48	109.17	108.5	104.41	105.11
110.69	102.43	109.65	110.32	103.61	103.99	108.03	106.17	109.71	106.64	106.64	106.82	108.05	106.41	102.66	102.75	109.64	107.54	105.95	108.82	105.5	107.6	106.61	102.99	108.43	101.13	111.02	108.64	107.9	106.17	102.53	104.33	105.59	108.59	105.98	102.51	105.78	105.39	105.84	106.75	108.16	104.43	108.34	104	107.91	106.22	104.87	109.9	103.81	107.09
108.59	110.84	112.84	114.74	112.81	114.2	107.74	109.83	111.28	112.61	112.12	111.45	111.02	109.77	107.72	111.6	111.87	108.85	113.14	112.05	114.09	111.48	113.46	109.86	110.65	110.7	109.35	117.17	109.57	111.98	112.83	110.41	112.76	115.04	108.97	110.99	109.21	113.53	108.76	112.08	112.55	111.98	106.01	112.76	112.02	107.68	112.73	111.81	109.9	110.64
105	107.41	105.56	105.93	103.58	102.83	104.73	104.76	103.13	104.89	105.66	106.32	108.27	106.47	106.87	106.6	106.7	107.72	106.03	103.54	106.17	103.13	102.95	109.42	101.55	107.74	102.87	109.64	106.04	106.54	104	104.54	109.88	110.41	110.32	111.47	105.98	103.41	110.35	106.01	104.79	104.66	105.7	106.19	108.53	107.55	107.56	101.24	105.55	107.65
116.45	111.73	109.18	117.31	116.54	119.68	114.45	109.54	114.49	116.9	114.44	116.06	113.82	115.4	113.36	113.44	116.85	119.87	114.18	113.04	112.1	117.79	112.14	112.77	112.99	112.17	111.88	107.76	114.84	111.22	110.4	112.85	111.02	114.25	110.76	111.36	113.72	112.27	110.06	113.02	116.08	113.65	112.53	114.91	115.5	110.63	113.88	109.13	115.41	109.02
105.33	102.68	105.14	107.72	107.31	109.98	104.89	107.33	107.52	106.95	108.3	106.95	102.2	107.37	107.79	105.02	107.88	104.62	105.45	108.1	105.88	105.71	104.78	106.63	105.73	104.12	106.5	104.7	104.61	105.84	102.66	108.37	103.75	107.47	108.04	110.05	103.88	108.33	104.79	109.54	109.99	107.52	106.01	107.25	108.66	107.01	107.11	107.88	103.21	106.44
103.94	105.13	104.43	108.24	102.69	108.51	100.68	105.42	108.6	105.27	102.29	106.32	101.33	104.46	104.02	109.75	106.69	106.66	103.31	106.04	105.97	102.99	103.68	102.72	107.59	106.6	106.33	106.55	106.24	101.98	109.79	103.49	106.33	107.8	106.91	109.55	107.64	101.77	105.41	107.35	107.39	106.97	107.87	107.01	103.37	104.71	109.04	105.19	107.22	102.61
113.97	108.96	110.11	111.45	105.29	110.02	110.63	109.53	108.03	108.95	107.58	111	107.08	113.49	104.23	108.4	107.36	110.68	109.79	112.22	110.28	106.54	108.76	110.81	113	110.98	112.08	107.52	110.04	111.38	110.58	112.43	108.8	108.61	111.38	107.87	106.96	107.75	111.25	106.66	109.2	107.67	109.04	112.79	108.27	108.45	108.58	106.03	109.84	105.27
105.56	105.42	105.79	109.62	103.55	101.63	101.37	106.43	104.39	106.63	109.77	108.32	104	103.95	103.55	102.23	105.84	104.26	104.83	104.36	104.81	104.56	110.54	105.56	105.75	107.8	107.55	104.49	106.33	107.2	104.48	107.83	106.43	103.87	105.03	105.52	107.26	107.08	105.03	105.09	102.31	107.32	109.74	104.11	106.4	102.27	107.77	105.65	108.07	105.36
105.69	102.71	109.26	104.07	103.28	102.69	105.78	101.46	108.06	104.68	105.22	101.19	107.47	100.5	107.39	105.04	107.54	103.63	104.88	104.26	102.26	106.52	102.14	102.01	100.49	110.54	105.75	108.48	100.99	101.52	104.77	102.73	105.9	114.39	102.23	106.81	104.23	103.33	104.96	100.42	109.97	99.869	103.62	105.32	107.42	104.22	103.65	106.96	104.36	103.24
109.66	111.69	115.92	113.47	109.7	109.4	110.94	110.91	113.15	109.89	107.15	105.93	110.41	110.09	114.03	112.99	111.82	116.06	113.29	117.21	108.01	110.14	116.47	113.5	114.58	113.25	112.55	108.37	109.12	109.08	112.99	113.34	110.71	110.69	114.46	108.52	115.25	113.56	111.2	110.08	107.09	114.16	113.99	114.81	111.32	112.17	111.85	113.62	109.73	109.76
103.56	105.16	102.92	104.14	112.04	105.89	110.7	105.66	109.87	107.76	110.48	108.15	107.8	106.4	108.2	105.32	106.93	106.76	106.45	107.32	110.04	107.91	108.46	102.52	109.86	108.19	106.32	107.37	105	104.98	106.34	104.86	108.88	105.99	108.13	107.14	105.37	106.04	107.43	107.97	107.44	110.63	106.47	109.68	102.48	108.28	106.91	104.59	104.08	107.57
107.45	109.39	105.54	107.67	103.75	106.06	105.88	104.47	106.89	105.02	105.81	107.55	104.43	110.83	107.05	106.14	105.21	107.99	104.52	109.5	105.15	107.92	105.69	107.77	105.69	105.15	104.45	105.86	103.24	103.56	103.67	109.22	106.99	106.63	104.12	106.92	105.37	105.42	104.48	104.42	107.91	105.95	102.3	103.62	107.71	107.49	105.94	110.88	105.69	106.96
110.13	115.62	112.1	109.24	110.7	113.19	111.26	113.29	107.53	111.14	115.07	112.54	109.36	110.05	115.39	114.53	112.82	110.45	113.93	111.16	116.65	114.65	111.11	110.34	111.57	108.99	108.09	113.18	112.73	115.76	109.77	110.17	109.19	108.13	112.86	109.69	110.06	114.04	111.99	112.1	112.27	112.74	112.05	112.04	114.59	114.04	112.32	107.57	110.14	112.52
109.82	109.68	110.78	109.12	109.05	109.51	109.72	110.3	108.56	109.69	112.15	111.89	111.67	106.92	111.78	112.19	109.68	114.36	110.12	111.39	106.56	113.67	108.91	110.83	114.21	111.6	113.27	107.46	109.28	115.35	112.05	110.07	108.33	109.24	112.35	112.86	111.11	107.32	111.47	113.2	109.29	114.7	116.12	110.12	106.11	110.1	111.03	111.96	111.11	115.22
105.2	104.08	107.2	103.03	106.25	99.602	106.58	102.6	104.35	106.14	102.61	104.99	107.19	101.04	102.77	108.88	108.4	101.76	98.308	105.33	105.99	102.65	108.35	103.62	104.92	108.21	103.46	101.33	100.85	105.46	110.52	107.9	102.67	101.14	102.18	106.21	108.48	101.19	109.01	105.43	102.05	103.82	101.89	103.94	103.48	102.87	103.23	104.73	105.05	103.55
108.49	103.62	106.69	108.76	108.89	104.1	104.3	102.31	100.99	106.48	102.13	107.14	104.52	107.08	106.99	103.61	105.7	104.35	102.05	105.81	105.21	106.7	104.43	106.69	106.04	104.61	106.83	106.03	107.04	105.91	105.02	106.39	107.4	97.706	105.01	105.88	107.53	107.51	101.07	106.48	104.14	108.16	108.71	101.31	108.17	104.64	107.22	106.36	106.91	109.5
105.55	103.27	106.47	104.71	107.88	104.46	104.49	102.67	102.93	106.19	104.01	104.66	102.55	106.91	103.64	109.06	104.11	104.5	104.58	104.84	102.19	103.57	104.8	104.86	105.77	104.78	104.98	103.63	101.84	105.79	107.54	105.13	103.23	104.2	109.29	105.54	102.12	104.18	107.63	106.17	102.59	100.48	107.55	106.75	100.99	103.84	105.99	105.98	108.71	105.51
103.38	103.22	104.7	105.22	107.05	108.48	105.21	104.39	103.12	103.22	100.68	101.76	108.25	103.47	104.6	104.61	105.96	105.35	104.8	107	103.47	104.97	98.869	107.63	107.06	103.16	104.44	104.34	102.85	104.22	104.7	107.98	102.1	104.13	104.96	101.64	104.76	103.28	106.07	100.67	102.12	104.68	108.6	105.59	106.05	108.42	102.85	105.27	100.09	104.42
104.97	106.61	107.44	107.01	109.33	107.15	107.59	104.57	104.49	110.15	105.2	101.62	109.48	105.71	108.66	108.9	106.86	109.76	106.41	105.34	104.05	108.7	113.43	107.68	103.08	104.92	108.63	110.34	103.7	107.28	108.22	110.74	108.86	110.18	105.48	106.1	105.49	109.57	104.31	104.98	107.34	104.28	107.24	109.48	109.24	101.95	108.71	105.98	109.94	105.12
102.26	106.94	102.82	102.79	103.14	101.94	104.33	105.44	104.77	103.54	98.199	104.44	105.23	104.61	101.52	105.49	105.35	105.43	106.37	101.76	101.06	103.36	100.95	104.39	103.52	107.74	106.12	104.1	105	103.51	99.461	102.8	106.37	102.5	99.731	101.99	106.34	105.75	108.27	106.56	105.68	104.22	101.61	100.57	104.58	104.8	107.33	104.14	110.31	102.55
108.07	107.52	107.58	107.63	103.77	98.38	102.14	107.16	104.49	103.11	103.23	102.1	102.31	100.42	104.78	102.18	106.81	102.28	105.5	105.43	101.51	106.49	102.99	102.08	106.27	105.61	107.97	103.91	100.85	104.96	103.46	106.58	105.81	103.55	108.3	105.46	103.23	106.21	106.2	102.23	105.47	102.44	101.31	101.4	109.16	102.16	101.54	104.22	106.93	104.19
107.88	108.58	105.27	105.38	106.53	105.2	108.84	106.99	104.55	109.28	105.49	106.14	105.72	106.18	105.5	105.77	106.54	109.58	105.32	105.78	102.9	107.5	108.66	105.06	105.97	107.89	104.89	100.69	111.73	105.3	102.38	105.84	110.42	106.02	102.94	103.24	104.73	111.5	108.04	107.96	106.28	107.53	104.46	105.27	109.7	109.49	100.31	106.62	105.96	107.4
116.66	115.5	117.54	123.24	119.54	119	119.36	119.83	115.62	118.41	119.26	112.54	119.92	113.5	117.72	116.99	113.2	117.94	120.89	114.42	117.22	116.01	118.15	113.88	117.87	113.16	117.55	115.98	119.52	115.55	116.94	118.69	117.82	113.87	114.64	115.82	116.64	117.34	119.86	121.75	119.16	114.88	115.67	118.97	117.18	115.52	122.75	118.07	120.41	118.47
99.516	104.09	102.5	99.863	97.937	103.42	97.85	99.741	97.774	98.364	98.024	101.03	105.69	96.138	98.854	105.21	98.004	100.71	101.83	99.324	101.78	101.48	99.497	102.14	99.667	103.27	99.922	99.248	96.463	102.47	99.943	97.845	96.852	95.835	99.298	98.931	98.989	102.3	100.49	101.08	98.864	102.04	99.888	102.62	99.912	97.207	101.15	104.31	99.391	99.282
97.256	103.01	101.36	94.291	100.86	100.72	96.761	100.65	100.45	103.67	105.29	100.7	106.74	102.35	104.04	97.423	101.39	98.628	100.49	101.41	108.3	97.931	98.929	101.1	100.9	98.742	102.59	96.741	97.396	97.63	99.142	99.922	96.322	97.37	100.25	100.58	99.612	103.67	101.54	101.96	96.997	101.6	94.608	101.71	105.03	99.522	101.45	98.354	99.06	98.121
105.52	104.03	107.56	104.44	101.91	104.15	101.63	105.56	108.73	103.55	108.73	104.9	108.84	102.43	104.39	103.59	104.41	106.88	104.54	105.06	105.98	104.68	105.62	105.05	102.58	109.91	104.48	107.62	105.7	102.38	103.94	103.25	107.49	105.14	103.76	106.28	105.73	102.67	104.56	105.06	108.02	108.18	104.13	106.86	110.54	110.12	108.54	103.77	102.83	108.31
116.95	120.03	115.09	121.38	115.02	115.62	115.37	114.79	117.02	120.49	117.07	118.18	118.67	117.91	117.62	112.45	118.1	116.95	120.08	118.37	117.28	117.7	123.4	122.64	117.35	117.98	121.02	115.77	117.82	114.42	117.11	120.27	119.41	116.81	119.28	116.51	112.29	117.46	114.8	117.85	114.88	119.34	114.14	120.38	114.56	114.11	112.08	117.29	115.19	117.89
113.6	112.21	112.32	106.79	109.7	110.68	109.84	114.23	115.29	109.7	114.23	118.38	111.49	113.38	110.96	106.93	116.23	111.5	110.35	112.68	112.13	107.31	113.69	111.06	110.41	114.7	112.94	111.87	116.64	112.26	112.29	110.97	111.63	114.08	109.24	111.64	109.65	112.69	108.72	115.53	111.04	114.19	109.88	109.55	110.92	116.26	111.88	108.97	115.13	109.93
116.28	122.38	119.78	118.28	117.85	117.2	116.91	118.81	118.43	123.14	115.87	116.85	114	118.01	116.2	119.44	118.88	119.13	111.21	114.25	116.71	116.45	114.66	116.88	117.33	115.25	118.96	119.25	117.25	115.66	118.49	114.69	113.16	118	113.89	115.58	118.98	113.92	117.73	117.87	114.58	118.58	117.9	116.98	117.8	118.49	117.3	116.07	117.5	116.14
116.71	117.04	118.89	115.66	120.57	118.1	117.47	121.3	115.04	117.58	115.29	121.48	115.22	117.57	116.15	112.23	119.81	116.2	116.05	115.89	116.66	116.68	121.41	114.86	120.77	124.57	113.77	117.59	114.89	118.93	117.45	118.72	117.75	117.69	120.3	123.01	121.46	117.78	112.18	117.6	117.38	118.14	115.98	116.14	118.8	121.02	115.26	119.27	117.41	117.36
105.37	108.44	100.78	103.38	101.74	100.97	103.72	107.61	105.15	109.96	104.4	105.66	104.25	105.83	105.53	98.818	101.39	107.08	107.6	102.46	103.24	109.93	104.43	108.15	101.96	105.05	107.99	108.34	106.81	104.78	109.76	107.64	101.99	107.42	105.78	103.65	108.94	100.16	105.06	104.33	105.43	105.32	107.74	108.62	102.99	106.22	102.93	106.71	103.92	102.64
107.2	106.61	107.27	108.34	106.93	108.69	105.05	108.8	104.88	102.76	106.83	103.74	103.72	106.19	105.65	104.73	107.45	102.72	104.73	103.89	106.79	104.57	104.49	107.07	108.03	102.04	106.35	108	99.447	100.5	101.47	108.5	109.4	105.25	98.805	107.03	110.04	107.25	103.17	105.9	108.3	103.35	102.21	110.13	105.85	103.32	106.87	107.5	102.71	102.94
104.45	104.58	106.61	104.48	105.25	101.51	102	103.35	103.72	105.88	102.07	102.97	106.46	105.63	104.85	103.39	106.97	105.77	102.7	104.7	104.05	105.13	106.03	101.97	105.33	99.598	104.63	106.9	110.27	106.94	102.56	104.95	107.66	102.53	103.46	104.84	106.92	108.28	103.33	104.45	105.38	103.63	104.03	103.61	101.61	102	101.28	101.04	103.51	109.72
96.28	101.25	103.39	103.59	98.175	97.897	100.99	100.47	98.523	99.482	99.486	97.296	100.13	100.83	100.99	99.367	101.87	99.927	98.32	101.18	97.666	102.24	95.43	98.853	95.659	103.49	97.392	95.309	100.81	99.968	106.15	100.84	99.229	96.854	96.392	100.45	99.02	103.3	97.869	102.02	101.67	98.811	101.3	95.903	101.91	97.751	101.18	101.77	94.352	100.22
105.74	105.5	103.82	103.76	106.52	105.58	103.75	104.57	106.36	105.96	104.65	106.74	105.08	106.96	106.07	106.72	109.09	105.54	110.89	103.83	107.29	109.62	106.28	104.38	103.74	108.24	105.92	104.09	106.9	105.54	108.76	105.15	106.61	109.07	104.3	106.97	105.03	107.04	101.54	103.45	104.15	106.81	105.16	106.02	107.36	102.86	108.18	104.4	104.33	104.84
112.81	113.42	114.64	111.85	109.3	110.93	114.03	112.92	110.66	109.07	108.8	111.69	109.08	106.23	113.86	109.16	107.51	107.09	113.94	111.38	110.09	109.33	110.25	113.57	109.19	109.18	109.37	112.79	104.59	110.57	110.3	112.62	101.67	110.87	108.03	108.79	110.77	107.09	108.02	114.14	110.82	111.33	108.4	108.69	109.3	111.47	110.42	112.08	114.89	113.22
111.93	106.56	112.76	113.52	107.81	115.25	110.86	110.25	110.25	108.9	109.71	110.43	110.61	112.86	113.24	112.78	111.25	109.77	116.7	110.22	111.91	109.7	112.59	112.55	115.44	113.51	111.89	112.85	111.91	110.25	115.23	114.32	105.21	113.4	106.46	115.93	109.58	111.24	111.5	109.24	109.04	113.24	109.08	109.96	110.09	113.39	112.49	110.48	114.8	115.56
101.49	98.558	98.696	98.652	103.41	104.46	98.245	99.948	99.637	98.51	102.71	104.07	102.15	96.409	100.26	100.07	102.55	99.59	101.74	99.33	94.585	101.9	103.22	102.64	104.89	102.27	102.43	99.065	101.52	101.85	98.952	99.41	101.31	104.3	96.888	101.02	101.52	99.628	101.45	101.28	99.665	101.59	99.339	101.38	102.62	102.23	101.98	101.03	99.907	99.732
117.83	118.44	120.22	124.34	119.12	118.07	119.47	116.7	115.64	116.09	116.91	117.13	120.4	114.96	117.53	116.52	117.88	118.7	121.09	122.11	116.31	114.8	115.7	120.29	116.97	116.36	116.76	113.46	119.85	118.1	118.48	116.42	116.43	115.71	115.41	115.19	115.86	118.29	116.47	118.71	115.2	118.14	122.02	119.47	119.32	118.07	120.23	121.83	121.89	118.61
106.26	113.37	107.37	105.02	105.87	105.68	109.59	104.33	107.12	109.17	108.09	104.24	105.82	110	102.34	100.85	105.52	111.28	102.65	105.79	102.19	110	105.24	104.93	104.4	106.02	105.92	109.31	105.14	107.78	106.04	106.24	103.75	106.32	106.77	105.86	108	105.09	103.98	104.66	108.6	109.13	102.86	107.32	104.98	105.22	103.54	102.12	106.77	106.41
106.53	106.48	106.87	102.94	106.8	103.18	105.34	103.78	104.44	101.59	102.44	107.09	110.64	107.22	103.66	103.47	108.75	102.71	104.39	105.07	106.94	103.45	108.18	104.61	107.16	104.19	102.14	106.59	106.18	103.84	103.88	103.02	104.37	107.01	108.48	107.13	102.79	106.63	109.05	106.18	105.85	106.15	102.6	105.12	104.01	105.64	105.09	109.12	105	105.47
115.38	111.37	109.61	107.72	111.03	112.28	114.54	110.9	111.12	109.14	111.65	113.26	114.5	107.11	108.33	110.15	112.76	111.12	109.87	114.85	112.46	108.24	110.06	109.09	111.38	110.27	112.16	112.89	112.12	108.36	111.26	112.48	112.15	114.89	110.18	109.24	112.39	111.82	109.44	111.48	109.69	110.19	116.28	113.06	110.48	113.79	113.34	111.48	110.86	110.53
111.56	107.9	104.07	108.94	106.89	111.22	105.24	106.3	106.74	105.34	102.6	108.78	105.94	106.84	103.83	108.18	102.52	107.32	107.19	105.39	104.58	104.98	109.31	108.07	106.89	104.83	104.7	105.69	107	106.48	107.46	105.71	105.43	108.72	104.91	105.09	109.36	106.55	104.4	106.78	107	102.59	107.67	107.56	105.7	108.36	108.4	110.29	107.65	107.47
105.92	105.41	103.21	102.9	108.14	108.23	107.65	109.39	107.14	101.75	106.49	105.22	109.43	106.33	107.71	100.63	106.71	105.09	105.87	108.99	105.26	108.62	106.37	103.55	106.26	104.26	109.84	104.98	106.53	103.63	103.03	106.1	106.66	104.98	106.24	105.72	104.68	102.52	104.98	108.37	101.45	111.36	105.6	105.65	107.47	105.24	105.5	106.17	106.97	105.8
113.89	111.66	111.76	108.92	112.34	109.52	112.52	108.56	113.47	114.43	111.42	111	114.04	108.56	104.93	112.66	109.91	111.09	110.46	111.03	111.16	110.78	110.25	111.03	111.59	109.3	112.23	108.28	112.77	110.38	108.9	108.18	114.6	110.41	111.49	112.7	109.54	109.87	108.37	109.69	109.98	113.7	112.34	113.76	109.77	109.89	112.89	116.25	111.79	113.37
106.5	101.84	101.71	105.13	103.53	105.3	102.83	99.692	101.05	104.02	104.19	105.26	104.78	104.04	104.35	105.34	106.53	109.15	103.57	103.8	103.49	106.18	104.59	98.255	104.5	105.4	105.73	106.84	100.11	104.75	106.37	100.08	103.96	104.46	104.21	100.13	107.23	104.31	103.6	106.79	99.055	103.69	106.14	106.92	103.47	103.42	103.24	107.01	104.26	103.94
98.727	102.77	98.813	102.19	102.85	100.31	101.77	100.14	100.9	100.01	98.148	99.278	104.35	101.61	103.82	102.74	99.132	100.9	101.15	99.394	102.45	99.959	98.013	103.82	98.552	100.64	99.954	99.081	97.38	99.586	99.89	98.737	98.53	98.357	99.875	98.568	104.33	99.468	99.085	103.27	98.412	101.5	98.977	100.99	98.983	103	108.01	103.2	95.793	100.19
115.01	115.65	111.47	113.78	108.08	113.32	112.69	113.46	112.19	113.74	113.55	115.57	111.48	112.58	108.93	113.1	108.9	113.4	110.03	111.71	115.24	112.23	111.28	112.85	111.27	108.62	111.03	112.83	112.73	113.08	112.98	111.81	112.31	110.98	112.98	109.95	111.75	109.08	111.6	112.92	110.68	112.89	114.3	111	108.37	108.98	114.78	111.2	110.59	110.92
103.37	100.76	106.06	106.35	108.4	108.27	102.6	106.63	105.31	105.2	105.43	107.72	108.83	102.18	106.3	109.76	102.95	104.34	105.13	105	103.26	105.31	103.19	112.05	107.02	108.01	103.87	110.95	102.44	104.86	104.87	104.75	104.1	103.78	99.858	105.78	102.98	103.04	107.16	108.31	102.65	101.35	99.96	105.5	106.09	108.22	102.62	105.87	103.08	107.05
109.62	112.81	112.33	110.26	111.76	114.59	106.66	114.64	110.11	110.54	112.97	111.34	111.74	115.34	110.97	110.46	110.09	109.55	112.7	108.3	111.21	114.39	106.79	113.7	110.03	109.37	108.66	111.26	112.82	107.97	114.73	111.82	112.46	113.5	110.69	111.26	114.36	110.44	109.87	109.65	116.26	112.82	107.84	112.53	110.2	108.76	111.52	115.87	113.8	109.24
101.38	94.785	99.127	96.911	99.728	93.29	95.045	94.901	100.52	102.82	98.25	97.85	102.05	98.4	97.63	99.659	99.411	97.619	101.09	100.92	99.69	100.4	96.991	101	98.917	101.69	97.961	100.17	101.13	100.15	106.59	94.732	101.6	100.09	100.29	102.98	101.08	98.304	101.18	100.91	100.08	99	102.72	102.31	96.046	99.476	101.89	100.64	101.1	100.24
104.37	106.82	107.16	106.35	105.65	109.04	108.96	106.96	106.23	101.2	106.11	110.66	106.32	106.92	109.29	103.38	109.06	105.17	108.54	105.69	104.97	104.45	104.92	108.79	104.84	104.52	103.79	107.41	104.92	103.67	101.69	104.46	109.03	102.45	104.66	104.21	106.85	110.1	101.94	102.06	104.8	107.72	106.51	104.56	109.22	108.57	107.26	105.28	105.17	105.65
104.25	104.33	106.59	106.1	107.73	100.86	108.86	109.06	106.33	105.53	109.1	104.1	106.89	106.37	106.04	110.62	106.43	100.9	109.07	103.31	106.96	107.2	104.18	106.02	108.12	103.94	106.86	106.13	106.7	111.47	108.04	106.97	102.46	105.31	102.58	109.29	109.4	114.01	107.17	111.39	108.76	112.8	103.99	103.97	106.57	109.88	106.95	107.31	103.6	107.02
109.58	114.29	113.71	109.05	109.49	112.91	114.63	110.31	111.99	111.42	115.8	111.3	112.11	113.33	115.66	109.42	109.09	105.13	111.64	113.88	109.35	110.85	113.16	110.2	110.61	113.94	110.27	108.22	109.67	113.94	109.83	109.58	110.01	113.24	109.47	107.3	113.87	109.81	107.76	111.25	111.47	112.22	108.02	112.44	111.18	106.85	106.07	109.61	109.09	108.61
113.64	113	108.85	113.35	108.03	111.36	113.77	113.42	111.28	115.29	111.57	109.21	111.24	107.1	116	111.7	112.49	109.11	112.07	116.48	111.7	111.33	108.59	112.63	111.73	108.5	110.66	111.43	112.31	106.48	114.88	108.69	112.84	114.39	105.86	114.29	108.74	114.5	110.75	108.84	115.21	110.82	113.61	113.7	109.39	113.52	111.68	110	112.85	113.28
110.61	110.89	107.76	109.96	111.8	111.23	112.45	112.17	106.57	110.73	113.02	113.13	111.28	115.96	110.67	109.76	109.74	107.16	111.81	114.01	114.95	111.38	106.72	107.28	109.81	112.1	111.9	111.18	112.18	108.92	112.59	107.91	112.64	112.18	108.14	108.35	109.41	112.7	112.82	114.12	108.98	111.75	110.85	106.62	110.63	110.23	116.41	114.93	113.01	112.55
110.48	112.76	110.91	111.54	110.56	109.96	109.09	112.96	112.81	114.26	109.95	113.38	112.56	108.23	110.37	108.82	110.53	112.68	110.4	113.53	113.28	110.37	113.97	111.21	108.77	115.6	108.13	113.6	112.58	114.97	110.95	108.86	107.24	109.93	105.67	109.71	108.36	113.51	106.69	112.83	113.3	107.52	111.79	109.34	106.54	114.1	108.27	110.09	110.05	109.56
106.84	104.74	105.22	107.78	103.37	109.67	109.88	110.4	104.21	105.68	106.39	106.78	107.18	108.2	105.31	104.79	106.92	105.12	103.45	107.11	104.88	104.5	104.76	106.45	107.84	108.12	105.55	109.08	107.68	106.63	107.61	102.58	105.23	105	106.61	105.84	107.67	106.82	107.03	108.42	105.24	110.11	104.83	103.26	103.51	109.59	108.5	106.75	108.33	107.1
114.11	120.22	117.66	119.04	115.77	117.86	116.41	114.67	116.78	114.81	116.73	121.81	119.23	123.31	120.22	121.44	119.99	116.29	119.21	120.97	118.63	110.48	118.33	119.19	119.39	120.13	119.16	118.91	112.7	114.22	116.61	112.23	109.64	119.05	115.18	119.63	119.62	121.49	112.62	118.59	115.1	118.59	120.47	113.99	117.07	122.12	120.76	117.6	118.13	118.02
118.38	123.01	116.77	119.35	115.15	118.07	117.91	120.42	119.72	114.47	119.03	112.51	116.98	118.87	120.13	121.12	116.92	120.22	120.08	117.36	121.27	116.05	117.26	114.11	115.38	120.8	115.77	117.69	117.92	119.35	117.36	118.99	118.14	113.42	116.87	115.04	116.02	115.79	115.11	118.29	117.48	119.24	116.68	116.71	120.37	116.97	116.51	117.99	117.89	120.72
105.18	104.9	105.86	110.73	107.13	105.2	105.66	105.24	109.45	104.84	104.57	103.22	102.83	106.83	104.67	102.55	108.21	106.62	106.25	104.6	103.99	108.72	104.76	106.35	102.1	102.22	107.47	106.95	101.67	103.17	107.92	108.94	105.22	106.42	109.26	106.16	102.26	107.69	108.25	101.71	108.03	104.53	105.72	105.83	104.49	102.81	106.29	106.82	107.5	110.73
99.461	97.116	104.86	101.97	98.975	102.08	97.9	95.415	94.335	100.11	99.152	100.76	100.18	102.55	97.013	103.26	101.14	98.089	99.083	99.049	97.307	104.68	98.245	103.17	101.13	94.81	102.68	99.453	100.61	101.03	98.91	96.714	103.26	102.43	101.24	103.26	103.37	98.41	103.68	102.14	101.16	102.86	95.892	99.096	101.68	101.22	101.11	97.458	96.043	103.47
96.141	98.803	104.89	100.55	97.511	100.87	103.33	101.21	98.591	97.214	101.16	104.1	98.902	101.56	98.156	103.42	103.68	99.498	98.897	100.15	96.104	104.03	97.245	99.029	97.393	98.24	102.77	101.3	100.51	102.31	102.25	100.19	100.35	98.886	97.552	103.19	96.989	101.23	101.86	102.34	98.128	102.11	99.21	99.292	98.683	104.43	98.529	102.07	98.403	100.61
105.45	100.24	97.425	99.133	101.42	97.814	102.68	98.432	104.2	99.817	98.805	104.01	99.586	99.157	103.1	100.58	102.1	103.3	100.67	99.961	96.898	97.349	103.04	108.86	102.05	95.518	104.84	100.34	98.592	103.63	101.57	100.85	98.689	104.8	104.51	103.29	101.24	99.713	101.59	103.1	104.35	96.055	102.29	94.948	100.35	102.65	98.634	104.37	96.13	101.01
104.91	107.98	106.52	106.33	106.29	104.22	107.74	106.26	104.97	106.38	106.92	110.57	103.3	102.13	111.05	109.13	106.49	103.9	107.17	108.08	107.4	108.14	104.97	107.65	105.87	109.87	103.51	106.11	105.84	111.03	109.84	106.75	105.17	102.09	107.61	105.34	108.82	108.46	108.13	109.81	107.93	106.31	108.64	107.65	111.99	112.36	105.82	105.81	103.99	108.61
117.61	114.2	118.56	119.97	116.24	112.84	115.67	113.19	120.67	113.67	112.94	112.91	115.2	112.01	119.25	117.24	115.15	117.12	118.93	119.13	113.14	115.89	110.68	115.02	117.8	120.04	116.46	111.24	113.01	113.4	115.19	114.77	113.17	113.54	119.9	115.09	109.92	117.32	116.29	116.23	117.43	111.42	119.78	115.91	113.37	119.71	114.2	116.02	116.71	115.78
106.23	105.06	109.11	107.98	104.21	106.85	105.66	104.17	107.47	103.7	103.02	100.28	108.01	109.96	107.75	106.27	102.56	109.38	102.74	107.32	105.75	106.58	99.081	104.04	104.16	103.95	108.78	106.3	102.17	100.37	105.7	106.35	104.03	105.91	108.31	110.04	107.44	104.1	102.82	106.58	103.98	105.13	103.89	102.13	105.47	105.69	103.7	105.3	101.98	109.35
105.09	104.85	107.38	104.47	105.41	108.82	107.84	105.74	106.14	106.76	109.23	102.95	102.28	107.86	105.04	102.02	108	107.76	110.11	108.99	103.45	105.84	102.6	106.45	109.42	103.6	106.96	108.47	105.27	106.78	108.43	105.76	104.54	104.31	101.49	101.37	103.11	103.51	104.78	106.31	108.68	106.48	103.67	103.71	105.12	108.46	104.46	105.44	101.28	105.27
117.06	116.3	112.54	116.38	119.16	114.59	114.19	115.42	115.68	117.74	117.13	111.59	118.97	118.44	108.05	115.96	117.84	115.29	116.99	114.97	120.81	114.17	113.65	111.55	118.6	114.74	116.97	118.88	115.32	114.28	112.6	117.39	119.61	116.78	115.57	115.03	115.38	116.77	116.98	118.37	117.34	115.63	114.75	119.78	113.77	110.09	111.35	116.02	114.86	115.03
112.21	111.22	109.2	108.67	109.82	108.87	111.97	112.94	112.43	111.44	115.26	112.66	112.26	110.91	110.24	113.39	116.01	111.23	113.41	106.23	110.15	109.95	113.91	109.43	111.71	111.88	108.85	113.71	112.57	112.21	112.91	108.24	111.1	110.95	113.69	110.67	113.5	110.24	109.58	111.13	115.37	110.81	113.46	115.18	112.13	109.62	114.79	111.51	110.52	112.88
107	107.03	106.81	106.2	107.12	107.04	105.04	109.84	108.09	108.11	104.84	112.96	105.85	101.34	110.15	107.61	106.99	104.62	104.92	105.27	106.47	107.66	110.55	106.31	102.48	104.99	108.81	106.43	107.16	106.95	107.96	104.98	104.74	111.71	104.21	105.8	107.15	106.14	105.95	105.65	108.78	103.89	108.53	105.23	106.43	105.94	107.25	103.93	107.54	109.09
106.39	107.52	108.35	104.01	106.74	109.16	103.42	112.65	104.34	104.36	109.46	103.79	106.81	105.95	105.66	104.87	106.14	110.21	106.39	102.45	104.24	105.01	106.78	105.77	108.58	102.3	109.43	103.4	105.34	104.63	102.41	107.57	106.39	101.84	104.78	103.23	111.42	109.92	108.55	104.95	104.96	102.28	103.15	106.32	106.02	103.57	112.41	101.85	104.14	104.49
106.75	107.59	103.48	104.74	105.83	106.14	101.27	103.57	111.12	108.2	101.4	104.55	101.53	104.38	99.043	101.31	107.22	102.33	104.86	105.57	106	104.77	107.73	107.04	106.67	103.15	102.39	103.35	107.75	106.19	104.84	108.01	102.32	103.71	106.9	100.97	109.76	104.92	102.88	105.28	102.16	105.92	104.12	109.01	107.74	106.31	108.7	104.59	101.6	108.6
110.69	115.82	110.75	113.9	114.03	109.87	114.86	109.5	114.01	114.1	110.12	108.75	110.25	113.28	109.75	110.17	115.13	112.46	110.95	113.93	112.84	110.23	112.43	112.53	107.9	105.13	111.31	111.01	116.08	115.67	111.73	116.56	109.73	117.45	113.8	108.26	113.39	113.6	110.76	111.8	106.72	110.5	112.79	109.63	113.79	109.34	112.6	118.61	113.66	112.44
103.43	105.58	105.09	105.5	105.61	107.99	105.46	106.09	106.5	110.53	103.97	105.56	107.1	110.81	105.58	108.16	102.58	104.68	108.27	106.79	108.07	102.38	104.1	106.52	101.79	102.23	107.22	106.9	109.08	104	104.61	108.49	104.7	105.49	111.27	104.35	106.04	107.66	105.07	106.28	100.17	107.18	99.735	107.07	104.67	106.11	108.67	105.35	107.65	107.61
111.15	115.67	112.78	112.41	113.44	114.38	115.23	110.14	110.99	111.67	112.39	110.82	113.62	108.49	109.72	115.8	110.62	114.68	107.94	111.87	112.84	118.66	113.33	114.9	110.34	110.24	112.75	111.89	115.48	111	108.64	114.37	111.28	110.83	117.36	112.95	112.8	109.29	110.49	110.34	114.62	111.78	115.54	113.97	111.56	111.91	114.42	110.15	111.52	113.79
104.32	106.01	102.9	104.93	104.36	106.51	104.35	105.88	101.8	105.13	106.65	105.36	104.61	106.46	100.78	102.55	99.897	106.52	102.08	100.85	106.63	102.38	105.82	103.75	101.14	102.38	103.64	101.53	103.76	109.45	103.53	101.65	104.48	105.44	105.76	99.687	107.32	107.03	107.51	102.57	103.59	103.93	99.06	101.68	109.34	106.43	107.8	103.85	105.66	108.93
106.64	107.35	104.56	103.56	101.3	105.25	107.09	106.32	106.18	104.94	106.83	106.59	104.29	107.71	108.36	104.01	106.03	103.63	104.97	105.5	105.58	103.84	107.93	106.01	111.97	110.39	104.34	107.64	106.67	105.69	108.22	110.19	107.9	104.84	108.06	103.97	105.39	104.76	107.02	105.62	105.43	113.9	105.34	107.56	108.21	99.631	105.84	105.82	108.33	106.51
108.48	110.07	111.82	107.91	110.48	109.56	109.4	108.35	110.41	111.98	115.29	111.19	109.95	114.82	111.21	109.02	108.94	109.12	113.23	112.35	106.84	109.75	108.65	112.27	113.99	112.71	112.29	114.96	114.52	111.08	112.94	106.9	113.3	113.06	106.79	109.96	113.17	110.59	110.23	115.75	113.57	114.3	107.47	111.64	109.08	108.93	110.71	110.71	105.58	113.09
113.49	119.02	119.79	119.75	119.45	116.42	120.67	118.11	117.21	121.62	119.27	116.05	119.25	121.33	118.38	121.17	118.97	117.22	119.32	119.64	119.86	119.58	118.39	119.67	115.3	114.72	117.87	122.71	115.72	114.23	114.91	116.41	116.43	117.57	119.02	113.2	119.32	115.89	119.64	122.53	113.04	120.17	117.5	121.41	119.49	116.52	114.73	116	116.42	121.99
104.65	105.02	105.01	100.7	99.246	105.09	105.81	101.9	99.994	99.809	105.63	109.42	108.06	103.37	104.27	103.41	109.96	105.52	108.21	103.45	107.18	104.29	106.11	102.94	102.97	103	111.53	105.36	106.59	105.56	108.36	103.49	108.96	103.02	103.96	107.62	103.29	105.3	102.91	102.27	105.32	108.61	101.08	107.3	106.6	107.72	106.99	106.54	106.35	104
104.49	110.12	101.8	106.02	105.56	105.78	102.95	107.78	106.61	104.9	108.73	108.8	104.38	107.11	104.04	104.73	107.75	106.22	105.76	103.87	106.74	108.53	108.49	109.24	105.42	108.74	103.03	98.018	102.15	104.97	104.89	102.59	104.44	104.27	105.6	106.02	110.12	103.07	110.31	105.31	104.72	108.08	107.24	104.95	108.84	102.21	106.64	104.28	103.46	105.55
100.83	104.08	107.77	107.41	102.49	105.8	107.98	107.35	109.65	105.15	107.52	109.82	112.09	108.78	110.67	106.47	107.04	104.03	106.47	108.24	102.35	103.47	106.47	108.9	108.66	105.03	111.66	107.91	104.18	107.11	105.83	106.35	106.8	103.05	104.97	100.53	109.51	107.95	108.97	108.47	111.74	111.59	102.54	109.49	105.68	103.17	101.59	109.28	107.22	106.75
115.98	117.92	114.36	114.48	119.23	117.4	109.06	118.42	114.19	118.83	119.76	115.44	116.28	117.93	115.91	119.87	116.09	117.48	116.62	116.71	117.49	118.59	118.78	118.75	119.32	119.38	121.34	117.38	116.6	121.57	117.53	117.49	114.45	116.91	115.13	116.27	110.46	119.83	116.67	120.02	118.12	119.32	115.85	119.51	115.42	115.5	116.05	118.72	121.96	117.91
112.19	111.95	104.36	111.48	110.19	112.22	109.49	110.92	113.5	112.67	113.7	113.46	109.38	112.28	109.4	113.73	111.5	108.18	110.5	111.89	108.04	111.17	110.97	111.87	112	110.19	111.3	110.69	109.5	116.73	107.38	111.32	106.52	108.29	113.44	109.67	109.26	110.59	109.89	115.03	113.31	110.65	110.52	112.65	110.43	110.46	111.61	109.52	114.52	108.18
105.11	106.7	106.54	103.25	104.86	109.18	103.98	105.93	103.36	103.27	103.2	107.19	101.99	103.64	105.21	106.12	102.23	101.96	107.67	101.89	104.4	107.44	108.7	103.13	108.39	104	104.03	103.3	108.64	108.99	103.52	104.84	104.59	102.75	109.59	100.86	100.85	103.18	104.38	104.45	107.55	104.28	103.94	104.91	106.31	103.37	106.59	101.59	105.22	104.51
108.54	105.43	109.04	107.57	102.96	105.6	104.74	102.65	103.68	105.54	106.14	106.03	108.32	105.17	100.43	106.22	106.2	105.35	101.68	105.81	101.94	108.55	101.86	105.65	105.51	105.47	103.98	105.45	107.42	106.22	106.8	105.85	106.69	105.78	105.34	108.01	107.03	109.98	105.06	101.62	103.17	105.51	106.69	102.61	105.21	107.53	104.77	103.41	105.21	108.03
109.1	105.36	106.35	106.67	104.18	106.85	112.24	111.14	106.92	108.69	103.93	102.59	104.72	107	107.49	106.19	108.99	112.79	106.57	108.26	105.42	106.44	102.22	104.65	108.43	103.9	107.66	107.95	107.7	103.75	105.68	103.02	113.24	108.83	109.07	106.51	105.42	108.36	109.29	107.04	107.15	104.68	102.69	106.39	111.06	109.12	107.15	110.05	100.89	110.09
106.08	104.75	109.67	107.82	106.01	107.07	106.31	108.08	105.81	107.62	108.95	106.22	106.9	106.11	107.82	106.64	104.5	104.44	106.1	107.51	101.93	106.99	104.85	107.63	106.61	109.69	100.44	106.74	101.69	105.89	104.77	106.19	110.25	104.5	101.63	105.24	107.19	102.24	106.74	106.3	101.8	108.67	110.18	105.94	105.72	106.51	105.76	102.76	105.3	104.17
104.08	106.66	100.5	109.82	105.8	106.62	108.1	105.03	104.18	108.53	108.25	110.75	106.54	103.47	107.62	103.85	100.45	104.27	104.65	105.65	107.04	104.81	102.81	110.49	109.27	103.23	102.75	102.62	106.84	109.16	104.6	104.01	108.17	102.86	103.36	105.42	106.71	101.6	104.74	106.22	101.93	108.82	105.64	101.47	104.11	102.79	106.82	105.75	108.23	105.11
106.35	107.02	108.58	110.6	108.7	107.23	104.3	104.83	108.73	107.7	108.16	104.71	110.25	104.84	110.62	104.91	101.62	107.96	107.79	108.04	102.89	107.27	105.98	106.25	101.45	107.23	104.09	106.73	103.16	106.64	104.87	112.62	108.55	106.94	104	105.19	105.78	107.22	113.01	107.21	106.92	105.35	103.51	105	103.54	107.64	106.52	106.92	102.95	109.66
104.92	101.77	103.41	104.06	102.28	103.76	107.25	105.25	101.98	101.85	104.14	106.44	106.15	103.53	102.37	106.23	100.37	103.62	104.86	102.19	105.53	108.04	104.56	99.597	101.59	103.45	100.07	106.64	104.01	105.93	99.961	104.1	102.5	103.64	104.1	107.19	104.04	99.279	106.72	104.29	104.93	100.92	103.78	104.15	103.26	106.73	104.84	109.21	103.66	104.13
98.897	101.61	98.655	101.84	97.869	101.37	101.17	99.573	99.169	99.186	103.02	100.74	100.16	97.482	97.85	97.161	101.53	98.171	101.82	100.55	103.61	105.62	99.329	101.53	102.87	99.777	103.19	98.051	99.628	100.79	99.84	103.92	102.11	97.992	98.856	102.99	100	103.45	101.98	99.62	106.13	99.7	97.106	99.236	98.721	98.355	102.25	97.888	99.85	98.645
108.02	105.24	106.35	111.01	101.8	105.65	107.64	108.33	106.67	105.03	103.13	102.9	104.56	111.67	105.59	108.85	110.06	106.64	107.63	103.49	108.21	105.22	101.6	105.19	103.53	103.26	105.36	105.4	104.37	108.9	104.88	107.89	109.57	103.69	108.78	103.92	107.27	108.68	104.88	103.42	102.01	103.45	106.83	104.56	105.46	105.16	107.27	106.01	106.76	106.99
97.429	102.33	96.554	102.07	96.576	103.6	104.45	100.22	100.75	100.24	102.52	101.75	98.279	98.377	98.386	102.97	98.862	99.609	101.91	100.29	98.332	104.01	103.55	99.287	100.57	100.45	104.86	99.632	101.01	99.806	104.04	99.222	98.647	100.74	97.173	105.28	101	102.09	100.37	95.321	100.69	98.565	103.29	100.11	99.591	99.757	103.68	100.59	101.57	99.993
114.27	107.86	114.51	112.31	110.83	117.83	104.82	112.79	107.94	113.54	108.46	113.75	106.37	112.11	113.62	110.07	109.73	113.09	109.06	109.3	108.2	112.61	111.13	112.39	114.16	118.18	108.67	111.75	112.38	115.14	106.56	112.25	110.88	111.73	112.92	110.47	113.12	112.89	109.41	110.64	107.4	108.63	114.25	113.34	111.37	113.78	110.5	111.65	108.35	108.59
109.82	107.64	103.75	104.14	105.02	106.47	106.13	105.57	108.43	107.47	103.75	109.96	107.87	110.77	104.52	106.8	104.73	104.64	108.31	106.97	105.92	110.6	104.65	103.5	103.79	111.81	105.37	108.89	102.62	111.18	103.78	104.53	107.57	106.84	105.9	98.761	106.18	110.62	107.41	105.89	105.66	109.5	100.33	107.56	106.85	108.43	108.35	107.47	102.45	109.73
113.02	117.41	109.72	110.96	112.37	116.62	111.52	108.92	116.78	109.61	111.5	113.17	112.88	105.5	114.11	114.14	112.44	117.86	114.39	111.54	114.29	112.18	110.11	110.14	114.27	110.85	113.16	113.69	110.67	113.44	114.72	114.57	109.14	117.48	113.55	113.51	114.01	112.94	109.78	115.7	111.51	111.57	112.69	112.88	115.34	108.12	111.52	111.25	111.8	108.37
106.23	102.9	108.53	102.63	109.14	109.6	106.02	102.21	109.63	104.83	107.36	102.24	107.22	104.73	107.29	103.85	105.22	109.37	105.71	109.81	105.68	112.63	104.35	108.77	109.9	109.62	106.95	108.53	108.86	105.42	110.33	105.64	107.47	104.12	112.93	106.66	106.69	108.33	107.38	108.59	103.8	106.39	109.28	107.92	107.35	102.18	106.55	106.33	107.06	109.48
104.04	106.47	107.81	105.75	105.63	106.95	109.8	101.59	103.35	101.91	106.67	105.78	107.37	104.93	104.52	102.67	103.7	105.38	108.57	103.62	103.16	110.7	108.14	106.54	107.08	107.15	108.75	107.81	104.09	105.22	104.19	103.97	106.08	106	106.7	100.91	104.37	108.32	108.07	106.97	106.62	108.14	105.08	112.99	106.44	107.59	106.15	107.6	107.3	99.658
99.892	101.65	98.288	99.312	102.85	103.75	101.92	102.19	99.063	97.749	95.832	100.41	99.046	99.949	100.11	101.24	101.19	102.47	101.88	97.596	99.717	96.903	102.14	95.701	100.12	103.14	103.17	102.12	101.33	101.34	102.11	99.465	106.42	99.617	100.23	99.85	101.75	97.227	98.913	102.11	101.8	97.281	101.35	98.859	99.117	101.54	103.28	102.32	102.67	104.89
109.85	106.6	104.84	105.1	107.03	106.54	110.73	105.82	107.29	103.96	105.09	106.41	109.56	103.3	104.21	109.15	107.07	107.89	101.25	105.15	105.06	105.16	108.06	106.77	113.39	101.52	105.31	105.75	106.5	103.03	108.95	103.74	105.8	103.68	105.07	108.21	108.35	106.39	105.82	105.45	104.56	110.41	105.34	109.52	108.04	104.51	107.49	105.08	102.07	102.98
106.61	101.28	102.14	103.78	103.97	103.93	106.37	108.39	104.89	107.54	106.85	106.03	103.21	102.17	104.66	101.25	106.37	103.07	102.8	104.63	105.67	104.65	108.6	104.68	101.34	104.16	106.51	103.25	102.65	106.19	105.16	106.7	104.27	107.19	105.32	111.27	102.2	102.07	105.16	107.29	106.96	109.9	102.56	103.74	106.09	105.28	104.13	108.76	103.06	106.93
113.11	110.99	112.9	117.25	111.77	111.92	114.19	111.59	110.46	113.74	110.65	112.16	112.95	114.37	115.46	115.38	114.8	114.74	112.96	114.57	117.8	111.07	111.17	116.23	109.38	113.71	111.74	113.41	117.41	115.74	111.45	112.09	109.29	116	111.62	116.6	112.89	109.81	117.1	112.38	116.13	112.1	112.9	111.38	113.78	113.41	112.11	112.87	114.92	113.36
99.608	103.5	104.97	102.31	102.15	103.54	100.42	99.398	100.06	101.35	99.414	101.33	101.89	105.4	98.199	98.25	101.09	104.1	98.079	105	98.503	97.036	99.163	103.5	99.418	97.396	101.84	101.56	98.577	103.55	97.608	98.321	100.15	104.78	97.579	101.42	103.17	98.344	101.92	101.62	99.904	102.51	98.039	102.63	101.77	102.03	101.27	103.77	98.034	99.538
106.39	104.02	105.55	99.182	103.24	104.16	102.82	104.99	103.18	104.31	101.3	104.55	101.77	102.45	104.97	108.92	106.53	103.77	104.4	104.87	104.81	104.95	103.19	106.15	105.86	103.95	102.25	102.19	105.19	104.03	100.93	102.39	103.15	103.05	105.9	103.67	104.67	104.01	104.38	106.31	107.25	105.11	103.45	105.87	104.02	105.47	108.45	103.13	104.75	103.3
109.33	107.86	109.7	104.99	106.83	103.87	106.02	109.13	107.56	104.93	111.52	106.81	104.12	106.33	100.4	106.83	113.4	102.1	103.15	113.38	106.35	104.96	105.41	104.44	111.03	103.15	107.11	105.65	108	107.27	110.48	104.95	115	107.87	107.17	108.02	104.5	106.35	105.45	103.9	107.94	109.77	107.51	101.55	108.5	106.76	110.51	103.16	103.35	107.43
101.5	100.61	100.64	96.737	98.417	101.63	102.22	97.692	105.54	97.368	99.59	102.22	100.31	95.529	102.99	98.671	96.894	109.18	98.556	102.91	98.569	101.86	102.35	104.82	103.33	104.04	103.03	100.58	98.466	101.19	103.44	104.95	99.861	104.58	99.877	98.147	97.823	102.17	100.06	97.932	103	100.85	97.67	102.91	102.78	97.87	100.63	95.403	102.01	99.745
106.15	112.63	110.92	107.89	111.28	114.69	108.35	107.8	109.19	115.26	111.17	108.1	112.96	111.93	114.75	110.99	110.18	111.13	114.88	110.4	108.9	109.67	110.82	110.2	109.19	113.93	111.45	109.39	111.62	111.19	113.36	113.06	110.35	111.89	108.55	108.45	112.12	111.16	109.2	107.7	110.72	108.08	113.76	110.47	109.91	115.87	111.08	112.99	114.74	114.29
115.34	110.56	114.57	112.71	110.87	113.4	113.72	111.87	114.25	108.96	110.05	112.86	115.8	112.73	113.77	111.57	109.24	110.95	110.92	110.99	113.09	115.9	111.36	111.36	112.55	110.41	114.4	108.82	117.28	109.68	112.36	109.69	113.4	115.89	110.38	113.46	111.36	114.18	113.32	114.34	114.45	110.49	110.23	112.71	109.37	110.64	113.19	108.93	116.92	112.15
110.35	113.74	112.62	110.88	111.07	112.39	113.71	112.99	113.53	111.69	115.51	120	113.57	111.7	110.23	109.5	115.69	110.66	115.69	108.08	112.67	114.7	115.23	113.87	111.63	112.18	111.55	114.86	108.49	114.78	111.25	113.67	111.19	111.16	113.76	113.53	109.98	107.71	113.5	109.33	111.37	119.08	110.07	113.52	113.06	109.2	115.43	111.92	113.67	114.23
104.07	102.48	105.68	100.9	107.58	105.36	105.67	106.02	103.55	106.35	104.34	99.567	105.77	108.77	106.75	104.46	99.7	106.45	105.78	104.52	106.16	101.62	103.45	103.09	106.93	109.7	104.44	108.15	104.9	102.26	104.34	102.59	106.21	102.68	100.44	104.74	104.12	106.95	108.57	103.75	104.4	111.95	107.25	108.45	107.92	103.12	105.46	101.21	105.99	107.01
106.4	106.93	101.88	109.9	106.31	103.86	104.44	104.54	105.59	104.75	107.28	107.23	105.93	109.84	105.78	105.14	105.61	105.86	105.58	103.62	104.1	103.56	104.89	105.16	105.73	108.68	102.72	106.71	105.93	107.17	105.6	106.89	107.51	104.36	103.65	107.19	106.58	104.4	102.71	104.27	107.32	108.46	108.32	104.18	99.347	103.78	103.89	104.1	108.99	106.66
112.25	106.28	108.58	113.62	112.99	111.28	114.02	110.46	113.34	115.76	108.31	114.43	116.5	109.85	112.28	109.7	113.38	107.45	113.61	115.01	114.18	114.28	111.01	117.01	111.39	110.34	109.89	110.83	113.28	113.04	110.44	109.83	111.99	113.34	112.04	113.8	113.79	114.22	107.71	110.3	114.78	113.54	116.34	115.08	118.2	107.68	113.54	112.38	116.07	113.57
106.27	104.21	108.34	109.59	107.67	105.4	108.3	105.96	100.78	108.06	105.98	107.06	106.68	109.63	105.51	107.56	103.69	104.83	104.69	106.98	107.27	102.26	105.35	106.33	105.3	107.36	103.61	107.07	103.96	106.23	104.5	104.56	104.16	101.22	110.62	105.03	108.36	107.97	106.15	109.77	106.3	105.25	104.27	108.89	106.54	106.27	105.53	106.13	105.45	107.74
110.7	114.44	110.24	107.63	111.41	109.95	108.81	109.87	118.46	107.85	109.64	114.4	108.68	109.02	107.46	112.54	106.67	108.76	110.33	107.54	110	113.59	114.32	113.4	115.79	110.42	113.55	112.37	112.15	108.95	110.67	111.66	113.04	111.19	111.77	111.87	114.34	110.57	112.63	113.83	114.4	107.14	109.95	104.36	113.56	111.13	113.62	112.74	112.06	109.92
114.78	112.68	111.76	110.28	110.2	116.54	114.62	114.49	113.07	109.46	107.87	111.25	116.49	113.97	113.74	112.08	113.63	106.58	106.34	112.5	109	111.47	115.33	112.1	114.13	109.62	111.66	113.72	113	114.1	117.21	113.95	112.17	110.96	112.15	114.43	115.6	110.42	112.37	109.31	109.74	109.75	109.69	108.75	108.58	109.94	108.63	113.55	115.06	114.07
105.6	103.27	104.68	104.2	103.73	100.97	103.77	103	103.53	102.76	105.01	104.59	105.2	106.29	104.22	106.03	107	105.42	105.86	107.79	105.83	107.26	107.21	105.67	105.39	109.76	102.41	103.13	109.96	103.92	104.07	101.41	102.03	101.3	105.76	107.47	103.01	110.65	104.79	105.25	109.34	106.81	106.51	102.92	104.41	106.91	101.99	103.58	102.61	106.77
107.27	104.54	105.57	106.43	108.23	105.8	106.89	103.04	109.7	107.15	105.91	104.76	109.91	106.73	105.15	103.74	105.28	106.73	102.31	107.24	107.1	99.306	102.33	103.75	106.18	102.5	104.45	106.76	105.78	106.25	108.66	101.68	106.12	103.9	110.85	107.72	105.89	105.58	106.34	104.14	105.13	101.49	108.48	104.97	105.81	102.43	100.73	107.65	104.76	102.8
106.4	107.05	104.02	107.17	108.12	100.12	104.02	108.19	109.29	106.12	107.7	108.85	105.06	105	107.96	108.7	105.49	101.15	106.74	105.26	109.38	101.3	107.71	108.35	104.59	105.54	109.68	104.71	103.97	107.41	107.65	104.52	108.55	104.28	102.15	105.22	109.47	100.77	99.853	107.89	111.08	107.86	105.42	104.52	108.91	105.68	109.55	109.45	109.14	107.93
110.5	108.3	105.12	104.64	109.18	109.66	108.52	105.37	109.64	106.85	108.66	107.4	105.06	99.475	104.8	106.59	103.05	104.58	101.45	104.94	106.81	102.21	108.97	108.5	103.56	107.1	108.09	106.3	109.69	104.75	105.02	106.98	105.52	103.88	107.44	105.95	103.89	110.78	105.87	102.43	104.82	104.79	106.56	104.25	106.3	107.31	107.58	110.79	106.85	104.67
102.36	105.67	100.48	103.76	105.39	104.13	104	104.43	102.09	105.14	105.74	102.58	110.38	101.93	103.72	103.67	105.65	98.452	101.51	98.042	103.25	102.18	101.55	108.08	98.887	108.35	107.92	105.08	104.32	104.35	101.99	101.5	103.35	100.39	106.98	104.58	102.64	98.137	101.46	99.286	104.71	111.85	99.397	102.08	104.36	107.01	106.72	106.44	100.93	102.03
103.21	112.75	105.8	104.9	107.35	105.75	105.94	101.07	109.85	110.72	103.44	107.39	111.55	103.24	102.76	104.66	108.5	110.06	103.49	107.33	105.69	108.79	110.27	105.57	103.98	105.86	108.72	108.4	108.53	106.22	107.86	108.65	103.8	102.19	105.23	106.07	105.59	107.75	103.8	106.18	104.86	107.94	107.91	108.43	104.5	104.85	103.17	105.23	107.35	105.87
104.61	105.5	107.82	106.19	104.57	108.75	111.62	105.07	102.39	106.26	102.61	105.48	105.75	105.69	104	110.24	112.18	105.99	107.43	103.32	107.2	103.1	103.42	100.3	108.37	108.71	107.95	103.62	103.67	102.22	105.28	103.51	108.31	100.39	105.81	110.38	103.59	104.41	104.57	106.11	105.25	105.39	106.75	102.47	106.46	107.16	107.49	107.21	106.08	104.33
108.24	104.87	100.37	104.51	103.1	107.15	106.1	102.49	106.09	103.79	107.47	101.4	104.92	105.58	107.39	106.58	104.43	106.54	104.85	105.42	109.57	108.22	107.08	105.24	102.68	106.07	103.04	101.84	107.65	103.81	106.07	105.85	106.17	101.13	98.099	106.87	106.51	102.51	103.5	106.72	108.91	101.79	107.15	105.04	105.2	104.79	107.57	107.83	105.92	108.23
118.07	116.61	115.98	116.9	115.64	113.01	113.76	117.99	119.09	120.25	111.35	117.82	114.76	114.8	118.35	117.83	114.48	118.23	116.25	117.7	114.52	115.07	116.64	116.42	114.31	116.64	113.49	114.4	113.09	117.86	115.96	113.08	113.77	113.44	115.73	111.52	113.36	115.96	116.85	112.37	117.01	114.19	115.09	118.73	114.22	114.56	119.29	116.52	117.55	118.54
97.07	97.704	98.17	102.34	101.32	101.83	98.578	99.882	96.863	94.838	99.556	99.913	102.77	100.89	100.99	100.65	103.27	97.505	98.798	99.37	99.8	101.26	102.99	99.975	102.27	101.41	101.45	104.95	99.66	101.82	97.458	104.91	97.711	100.39	102.16	98.952	97.449	100.15	104.07	103.62	103.41	102.77	103.43	102.12	98.749	104.05	106.21	100.04	101.52	93.262
106.88	111.28	105.53	104.66	107.71	107.42	106.87	106.01	106.99	100.37	109.17	103.96	105.28	106.95	104.39	107.56	107.08	105.81	105.98	103.27	104.88	104.31	106.65	108.9	105.24	103.02	105.41	106.46	108.12	104.69	106.99	108.77	105.75	108.03	106.57	105.41	103.69	107.74	108.26	108.82	104.33	106.07	108.18	106.15	104.08	109.21	103.85	105.94	103.43	107.09
109.9	109.48	110.75	105.22	103.84	103.07	105.76	109.15	107.87	106.05	107.88	107.56	106.8	106.9	106.65	105.52	106.14	101.39	110.62	107.3	104.92	106.9	105.95	108.41	107.77	107.36	102.08	101.07	106.3	105.46	104.01	108.76	108.57	107.11	103.98	104.94	102.24	106.11	110.22	106.47	100.95	103.85	107.22	109.42	106.38	107.05	104.51	106.96	103.32	103.02
106.32	107.07	105.48	108.64	104.02	105.17	104.36	104.69	106.53	108.51	108.75	110.24	106.1	102.52	106.32	107.32	102.04	101.55	102.32	101.39	107.06	108.03	100.31	105.48	103.6	106.9	108.31	109.4	105.91	103.43	105.29	108.85	103.86	104.09	107.36	103.5	108.87	101.76	99.797	105.08	108.03	108.01	108.29	106.59	107.01	109.76	108.99	103.44	104.6	105.02
114.33	112.95	110.99	112.07	114.25	112.39	113.55	111.03	108.84	110	110	116.09	116.57	112.99	107.92	111.61	112.54	111.77	109.91	113.65	110.68	114.48	114.92	112.18	112.54	110.5	111.1	109.02	109.2	111.93	110.56	110.28	112.01	112.43	111.47	111.16	109.3	110.58	110.46	113.03	111.76	108.45	112.77	112.23	109.64	112.58	112.62	107.57	112.49	112.95
114.58	113.54	112.57	111.4	110.35	112.74	111.25	107.49	110.19	109.89	113.27	110.06	115.57	110.72	106.43	109.22	112.91	112.57	114.4	115.37	111.04	110.37	111.26	112.85	111.81	110.26	112.31	111.76	114.43	110.6	116.03	110.72	110.96	109.58	109.12	114.6	112.35	110.71	116.88	112.04	108.86	118.55	111.15	109.5	108.95	110.65	112.94	112.51	112.3	114.74
105.17	103.88	107.27	103.27	105.55	108.26	105.97	106.35	105.21	106.53	103.28	106.09	103.38	103.69	104.4	103.81	105.94	107.95	105.36	103.14	107.6	108.48	106.82	108.09	101.03	107.78	109.07	103.94	106.32	107.96	106.75	111.03	105.32	104.03	107.6	103.04	102.89	105.16	105.36	106.07	103.09	109.69	105.33	107.65	104.14	103.23	106.22	106.38	101.75	106.1
101.72	108.59	106.65	107.82	104.09	109.87	105.99	107.31	108.12	105.6	99.834	105.44	107.03	103.66	103.35	104.26	107.58	105.32	106.91	103.16	105.42	107.01	105.78	103.55	103.49	105.85	106.83	100.58	104.81	105.42	108.1	104.06	103.04	108.24	105.57	103.44	100.11	107.62	102.3	106.19	104.06	104.87	104.44	104.97	101.36	103.38	104.45	106.43	107.55	101.25
110.56	110.84	107.65	104.32	112.13	109.4	110.84	112.1	107.99	112.23	110.21	107.64	111.75	108.12	108.84	113.09	107.48	107.97	111.62	110.57	107.34	112.28	115.89	111.61	115.47	106.21	109.06	105.92	105.06	106.36	106.7	108.9	112.82	111.84	114.61	110.12	109.84	107.22	112.46	108.33	105.88	109.7	108.99	110.65	108.98	107.43	109.54	109.58	109.39	108.72
100.54	104.25	107.23	105.69	101.42	107.31	104.88	105	112.1	106.49	106.25	110.25	108.83	109.12	102.89	111.96	105.51	100.25	109.07	106.06	107.27	104.04	102.64	103.61	105.32	108.06	107.3	109.27	103.71	104.89	104.45	105.97	102.16	107.49	109.07	107.27	101.23	102.61	108.45	108.55	106.99	105.15	101.04	107.53	107.37	105.64	102.24	108.36	104.22	105.23
102.75	101.55	103.36	96.818	105.78	97.317	96.337	100.09	100.15	101.32	99.345	100.99	95.655	102.91	100.71	99.573	98.22	98.066	99.248	98.6	95.778	100.88	100.75	96.939	100.14	100.74	97.508	95.017	102.31	102.58	99.184	102.92	99.433	100.44	101.98	102.79	97.16	99.347	99.129	99.388	95.686	101.22	99.527	99.508	99.666	98.329	100.95	100.37	101.95	98.989
109.26	104.06	104.62	106.96	103.69	107.92	104.97	101.91	110.13	112.96	105.77	104.25	102.74	102.9	102.09	105.06	103.76	105.27	104.72	104.28	107.49	107.29	105.89	107.53	102.48	106.72	108.58	106.72	108.76	106.06	104.4	106.73	107.88	106.58	103.19	108.05	99.02	109.82	105.03	106.15	104.65	104.78	106.46	106.57	102.98	102.49	103.2	105.37	105.66	105.44
101.07	98.367	100.76	100.58	100.57	102.83	99.768	99.052	101.89	101.81	99.788	101.69	101.27	100.9	97.536	102.66	99.478	97.806	100.56	100.69	97.551	102	98.747	100.3	99.904	99.668	103.87	101.41	101.98	102.04	100.82	103.48	101.32	98.218	97.8	105.49	100.34	104.79	97.72	101.19	100.91	100.75	102.49	101.55	97.524	103.84	98.787	97.905	99.205	101.15
105.67	109.87	113.98	113.85	107.78	111.15	114.18	107.88	109.96	113.74	108.53	110.14	108.17	107.21	105.18	108.42	107.13	110.97	111.02	109.52	110.85	109.7	111.31	107.13	108.03	108.02	111.15	107.18	110.26	113.3	107.64	108.06	112.07	110.7	112.98	113.9	109.43	106.58	110.63	112.38	111.64	108.07	111.28	112.34	109.55	109.29	107.14	107.38	107.25	109.74
105.39	108.36	108.24	107.36	110.22	105.57	102.26	106.88	105.42	103.91	105.89	103.63	106.59	104.17	111.61	104.81	103.16	106.88	106.36	108.36	103.14	106.02	103.94	105.77	104.06	101.18	105.62	103.8	105.07	113.2	110.13	106.66	106.42	105.51	105.48	109.87	112.99	103.09	110.36	107.74	103.33	108.11	107.46	109.16	104.1	103.11	102.88	107.75	106.1	106.24
107.63	111.93	113.16	111.62	107.74	111.89	107.47	109.72	110.93	109.34	107.84	112.48	111.81	110.23	113.74	116.41	108.83	110.34	113.28	105.78	113.76	111.44	112.35	115.37	111.35	111.27	113.8	111.3	109.53	111.03	112.91	112.56	110.93	105.99	109.99	109.77	106.3	111.23	107.35	113.44	105.62	112.95	114.45	110.79	110.56	110.99	112.45	111.8	109.9	109.77
105.27	107.71	103.43	110.89	110.93	110.7	107.23	104.33	106.4	105.45	100.71	105.59	107.01	105.16	111.96	106	105.95	107.68	103.1	108.91	104.36	108.94	112.19	107.65	105.75	106.49	110.06	109.12	109.18	106.73	112.38	107.31	108.9	103.58	105.5	103.77	101.73	106.73	103.72	107.39	104.08	112.5	104.52	109.91	105.22	103.74	107.75	110.53	101.87	106.11
103.22	100.65	105.41	104.12	108.14	106.48	105.11	106.7	105.1	101.69	109.78	100.25	107.79	107.65	100.44	103.27	103.58	105.7	104.96	106.13	104.14	107.85	106.21	105.99	104.5	106.92	106.76	108.09	104.51	106.31	102.71	101.7	103.51	107.7	105.46	104.46	106.19	104.4	103.5	106.96	106.4	105.52	103.93	101.96	104.45	101.04	109.72	104.89	104.85	107.62
108.09	111.17	104.02	110.39	105.69	104.35	108.62	103.27	105.37	107.2	109.37	107.3	104.44	106.5	103.3	109.69	107.07	113.32	105.49	105.55	110.71	107.89	109.73	106.1	104.3	106.21	106.18	107.5	108.7	101.62	105.73	108.67	97.826	105.49	102.48	102.62	99.834	106.93	105.73	102.99	107.84	109.23	107.08	106.63	104.33	107.5	103.9	105.49	108.69	107.54
105.92	98.816	103.78	103.46	106.29	107.67	104.15	107.79	104.03	106.47	103.97	108.11	106.73	105.49	110.65	103.66	106.73	102.74	104.18	106.86	104.96	106.43	102.34	104.33	107.8	106.25	102.94	105.31	97.857	100.85	102.82	104.01	102.43	105.24	108.37	102.07	105.39	105.2	106.3	104.83	104.23	103.43	101.98	107.77	101.27	102.56	105.84	106.61	104.07	103.89
100.71	100.88	101.52	101.18	95.441	103.94	104.54	102.07	98.949	101.37	101.59	101.18	100.94	101.18	102.36	104.04	102.7	101.25	99.796	98.247	103.92	100.96	104.98	104.09	104.83	96.438	97.146	99.937	97.439	98.263	99.91	99.275	98.063	97.176	103.59	100.31	101.33	102.53	99.135	96.168	103.95	97.487	105.69	98.419	104.35	95.836	106.42	102.33	98.68	98.163
109.6	110.19	107.82	111.65	114.84	113.92	112.76	113.01	112.21	107.89	110.96	117.21	114.07	109.86	111.66	111.91	113.11	108.47	113.32	108.36	111.61	108.17	114.01	111.37	110.31	112.63	115.87	108.78	115.01	106.71	109.37	109.28	111.89	110.66	108.65	108.47	109.28	110.07	116.93	110.49	113.85	116.9	110.98	115.75	114.73	111.56	108.39	115.85	113.47	112.12
109.38	114.22	110.69	108.1	110.54	114.08	112.8	113.67	113.53	111.26	110.14	113.92	110.04	112.71	112.36	108.63	110.17	111.58	116.01	108.37	113.61	110.03	108.8	112.06	112.95	111.33	114.13	112.63	111.42	108.31	112.63	106.72	111.75	110.78	112.91	108.16	104.5	112.6	116.16	113.96	115.83	117.16	108.59	106.65	107.71	111.68	109.72	110.97	109.68	109.09
105.44	109.09	103.6	109.45	111.63	106.79	107.54	106.69	111.5	104.37	104.28	111.58	97.148	105.22	104.67	106.57	107.37	108.14	106.81	103.19	104.93	104.56	106.24	108.95	102.73	102.95	102.95	106.63	106.11	104.57	106.66	105.46	106.16	105.03	106.3	106.05	103.23	108.34	107.49	108.94	109.16	103.99	107.98	100.4	108.44	107.03	99.695	106.23	103.69	104.1
104.14	104.11	110.1	108.22	104.43	103.74	108.83	103.87	109.36	105.9	106.57	104.43	111.21	105.22	106.82	104.45	107.49	106.86	107.72	105.28	103.83	101.16	101.38	108.74	104.59	106.98	105.62	103.54	102.88	107.75	110.38	104.77	107.69	107.12	105.27	108.14	107.94	106.88	105.42	104.36	108.56	104.82	108	104.96	107.03	101.62	111.26	103.59	105.77	103.72
111.74	112.73	113.48	113.44	107.34	109.96	114.02	114.65	112.86	112.66	112.84	110.71	112.24	107.1	110.31	111.97	107.95	107.57	116.58	111.21	113.02	112.37	111.81	111.06	110.39	115.82	112.44	109.07	111.27	111.87	107.41	112.3	108.01	110.43	110.81	111.55	114.86	109.7	110.96	111.86	107.6	114.87	114.85	113.21	114.98	105.47	111.46	108.95	113.01	117.08
96.927	98.754	97.235	98.937	97.128	97.573	101.6	101.25	100.04	97.584	101.15	98.583	96.539	106.07	100.18	100.83	100.07	97.049	98.179	106.08	94.701	101.31	97.56	100.36	98.078	102.63	95.352	98.638	98.957	103.33	103.31	100.74	98.176	101.94	101.91	101.46	101.5	102.39	98.377	97.448	102.18	100.77	103.17	98.014	98.679	103.5	101.93	99.038	100.61	99.537
116.75	120.17	115.34	116.77	115.93	116.59	120.75	120.37	119.14	117.8	112.33	118.51	115.15	117.5	116.98	116.11	118.22	117.64	119.19	114.63	114.83	118.67	116.41	117.29	114.64	120.13	117.67	122.2	117.88	113.71	119.56	114.82	117.69	119.8	118.03	121.54	116.14	119.7	115.64	116.05	113.23	115.96	118.77	118.8	112.63	118.32	115.38	121.14	118.89	120.24
105	103.87	102.65	105.11	108.48	109.53	106.92	107.65	106.68	108.61	104.93	106.31	105.24	104.72	106.55	106.96	103.52	103.67	102.59	100.59	107.86	104.19	104.11	106.95	106.09	101.56	104.23	107.26	107.21	104.95	103.61	105.86	103.8	107.84	107.75	103.5	102.05	104.77	101.78	105.33	108.32	100.68	106.67	101.83	106.74	104.59	105.9	110.39	106.17	102.29
98.862	98.58	94.53	100.96	99.905	100.16	99.473	101.2	101.66	104.55	96.459	99.391	94.542	97.245	105.46	97.655	98.654	95.894	97.624	97.615	102.96	102.06	96.395	101.52	97.275	99.245	100.58	99.716	100	101.75	105.12	100.04	102.49	102	99.252	97.473	100.32	98.895	99.54	102.84	99.596	98.492	97.973	101.32	99.177	98.637	99.493	98.465	96.873	104.97
110.68	109.55	107.32	112.13	109.91	112.27	112.36	114.03	111.87	110.18	112.6	110.82	111.35	111.96	109.52	109.73	111.3	110.49	109.79	108.82	111.95	112.91	112.13	111.74	111.86	108.58	107	110.93	111.86	111.17	109.17	110.2	107.97	107.03	110.74	109.32	113.11	113.93	112.69	111.49	108.05	105.37	113.62	110.07	111.42	116.04	108.75	109.79	116.56	113.13
103.73	107.38	110.39	103.38	101.61	105.13	104.19	104.16	107.56	106.37	109.41	99.132	107.49	110.55	107.25	106.67	109.96	107.65	107.09	105.49	106.48	107.97	104.66	109.57	103.85	104.32	106.18	106.34	107.79	106.6	111.31	104.45	104.71	104.68	107.64	106.13	104.34	103.54	112.83	107.45	109.46	107.2	103.84	107.58	102.47	105	105.59	106.9	109.37	106.68
109.07	115.3	109.89	107.38	113.56	107.88	107.08	109.05	114.88	109.85	110.74	110.91	110.42	110.8	110.6	112.92	113.72	109.79	109.97	111.53	110.48	109.34	110.2	111.67	110.73	110.8	106.36	112.93	110.53	108.68	111.66	114.99	107.64	109.98	109.58	112.42	112.41	111.59	108.38	110.94	113.43	109.02	105.82	112.14	105.24	113.63	111.19	109.35	109.88	110.47
106.07	104.76	104.37	106.2	104.93	106.95	110.05	104.33	103.48	103.5	103.43	105.27	106.88	107.15	105.7	106.77	107.16	103.34	107.74	107.25	107.08	102.72	104.8	106.5	103.76	105.87	108.95	103.42	109.24	108.81	105.79	105.9	105.21	107.52	106.27	105.25	102.23	107.74	103.51	105.09	108.74	102.3	101.07	105.13	105.96	100.07	107.75	104.57	106.05	103.78
111.03	112.06	110.24	109.41	110.61	112.6	114.35	111.66	111.93	115.24	113.39	111.12	112.46	113.54	109.89	110.75	115.75	109.32	111.28	113.24	115.91	109.35	107.74	111.77	109.71	109.75	110.99	111	110.49	112	104.89	110.05	110.6	110.69	112.13	111.95	110.12	115.3	112.47	109.93	111.56	112.4	111.76	112.93	111.92	113.63	111.21	108.9	110.69	110.68
106.56	107.5	104.06	108.12	107.16	110.25	111.22	103.96	106.37	108.37	104.55	107.31	108.24	103.47	105.68	106.15	105.6	107.75	101.87	109.17	102.84	105.02	109.02	104.97	108.14	109.34	107.87	109.89	106.69	106.96	108.47	108.48	106.86	107.2	104.72	106.95	104.39	106.97	109.28	98.68	109.85	103.77	104.39	105.86	108.7	108.39	107.3	107.02	106.75	100.92
107.82	106.13	104.41	104.85	107.49	104.29	105.15	104.85	102.04	102.68	106	103.66	105.03	106.78	104.66	107.78	106.48	105.93	106.72	105.34	105.76	106.95	103.13	104.86	105.29	104.81	109.69	107.43	103.34	104.98	107.09	108.02	108.92	106	102.92	108.05	107.08	103.38	104.04	102.41	104.57	102.33	105.52	102.54	101.92	105.09	106.7	107.78	101.38	103.38
107.62	108.81	111.69	108.39	111.43	111.86	116.25	114.28	109.84	112.07	109.99	111.79	112.52	115.36	112.77	107.53	115.04	109.36	116.38	111.5	110.75	116.92	112.96	111.33	110.85	109.67	116.97	113.06	111.06	112.08	111.13	108.64	114.96	115.92	115.26	116.11	108.28	118.96	112.07	111.3	108.62	107.22	110.32	108.96	112.62	111.79	110.13	116.36	114.79	112.62
111.08	111.23	111.05	111.47	108.4	114.6	113.54	114.42	111.36	113.56	107.81	107.96	110.16	111.53	111.9	114.02	108.64	110.67	107.71	115.73	111.85	112.05	114.94	113.94	115.52	109.15	112.52	108.97	112.68	112.12	106.36	109.43	115.66	109.5	113.1	112.46	114.72	116.39	114.58	109.72	111.2	113.74	110.58	113.39	113.84	112.12	110.93	112.18	113.57	114.38
104.5	104.21	104.49	108.74	102.35	105.8	107.47	105.63	107.61	112.59	105.91	105.88	105.58	106.28	105.04	99.873	102.7	104.64	102.63	107.31	106.13	109.49	105.46	106.88	107.66	106.53	102.58	105.58	107	106.15	106.11	104.46	108.29	110.2	106.28	105.28	107.63	104.19	102.7	103	109.63	108.91	102.59	104.92	106.94	107.07	105.24	104.53	105.03	112.12
104.22	104.93	107.44	109.78	108.82	102.17	102.39	110.68	110.98	103.52	110.38	104.35	108.05	104.15	107.51	101.98	103.64	107.38	104.97	111.99	101.97	103.5	101.07	106.63	106.12	103.19	103.26	100.17	109.4	105.02	103.7	108.53	107.11	104.83	103.88	103.72	105.16	106.6	103.1	109.1	104.42	110.04	108.43	104.6	107.58	107.86	102.18	103.72	105.06	110.49
108.76	108.6	108.55	111.42	111.07	112.06	109.82	112.07	114.08	112.66	111.55	109.18	112.08	109.05	109.13	111.17	109.64	112.77	113.67	112.64	111.91	113.17	106.29	108.78	110.04	111.59	111.36	110.66	108.56	107.7	112.47	113.74	109.3	110.64	109.25	108.5	111.01	110	112.35	111.38	108.47	110.98	109.09	110.17	109.86	110.75	112.51	112.75	114.71	110.45
97.757	101.01	99.406	96.384	102.4	96.026	102.64	100.63	98.407	101.4	98.238	100.24	102.86	102.15	100.75	98.683	98.312	99.235	101.56	101.61	101.51	97.718	99.08	101.33	97.474	103.99	96.322	99.015	99.651	99.61	100.53	103.04	93.049	91.443	94.364	100.14	102.19	102.38	100.04	100.66	97.974	96.847	101.29	100.35	100.54	98.406	102.6	102.53	100.56	98.961
107.19	108.17	104.53	105.27	107.17	103.74	104.67	100.93	101.91	105.22	104.49	102.06	101.95	103.57	104.88	110.59	103.33	103.6	101.9	104.16	103.23	101.65	106.61	107.15	100.62	101.36	107.23	107.9	99.542	104.3	104.23	99.577	99.052	107.66	102.83	111.34	104.07	107.28	105.69	98.283	100.33	99.459	103.88	103.36	103.61	106.17	106.16	103.49	105.22	103.98
104.45	104.18	108.03	112.44	108.1	106.68	107.5	100.15	108.71	108.31	105.71	105.82	104.6	105.57	102.79	101.07	108.03	101.96	103.72	108.29	102.94	102.56	108.57	107	104.5	105.28	101.36	104.4	106.73	105.18	105.29	102.27	106.99	108.96	108.4	108.72	109.01	105.55	109.94	105.84	105.07	105	109.22	103.54	102.53	108.61	106.81	106.91	105.23	104.63
108.47	109.52	101.68	104.78	103.96	102.98	109.44	104.23	101.04	105.68	105.58	99.391	104.31	111.41	109.89	105.64	103.65	108.32	104.18	111.14	108.26	109.21	109.97	105.58	106.85	103.55	104.04	104.14	104.09	105.37	103.98	106.02	106.99	105.92	109.48	100.92	105.7	106.85	104.18	105.51	104.54	105.08	107.61	100.55	101.51	102.16	107.85	108.79	104.73	106.34
105.55	104.39	108.87	105.22	108.24	112.96	103.77	102.2	107.89	107.57	106.09	103.78	104.89	107.17	107.68	102.93	103.9	105.44	108.02	106.08	106.88	108.36	105.59	106.36	104.82	107.31	100.69	105.02	110.32	109.87	106.08	104.02	105.83	102.79	107.14	105.86	106.8	107.4	105.98	100.72	104.42	101.8	103.41	110.16	100.41	110.51	105.36	105.68	107.47	106.02
108.15	108.18	102.35	102.9	100.35	106.02	100.47	105.68	101.36	103.82	106.36	104.74	104.43	103.58	104.62	106.28	105.87	101.07	106.81	104.71	105.89	107.37	103.32	101.77	104.83	106.71	106.28	108.3	105.81	102.98	104.03	103.06	105.07	105.17	101.58	102.38	98.389	108.14	103.6	106.85	105.53	104.89	108.39	106.95	105.35	103.96	103.88	101.29	100.24	100.67
110.27	109.3	113.02	112.5	109.51	116.99	110.85	110.74	113.16	108.53	113.87	115.69	109.95	113.09	111.7	115.44	115.98	114.29	112.42	109.24	113.94	109.52	113.83	114.45	113.05	115.26	108.19	112.43	114.85	115.08	115.12	113.1	111.81	112.27	114.15	110.8	113.12	110.27	110.71	109.54	113.33	110.34	113.18	111.76	110.29	114.72	113.41	114	114.24	112.11
106.44	107.95	109.13	104.72	111.39	109.81	110.36	112.13	111.96	110.97	113.18	116.53	111.1	108.07	111.39	112.45	110.13	112.45	111.75	112.33	106.49	116.89	113.74	110.63	111.98	114.8	112.5	112.46	110.99	112.32	113.47	114.9	111.28	114.42	112.49	109.83	106.12	114.07	110.79	111.45	110.7	110.4	108.97	113.1	113.64	108.63	111.89	111.65	108.94	115.02
103.46	106.63	106.42	101.6	103.83	102.61	104.47	102.39	108.38	104.96	105.06	103.77	108.43	99.062	107.91	108.54	109.85	103.1	103.32	105.87	109.02	105.89	103.83	108.58	100.25	107.64	104.09	106.17	104.9	104.28	102.19	104.5	100.3	107	105.16	104	99.001	105.82	103.42	107.47	106.43	101.83	103.58	105.17	107.17	101.69	101.98	103.73	105.77	106.16
112.78	110.46	112.93	112.32	110.28	112.07	116.79	110.3	108.77	109.93	112.22	110	113.71	114.51	112.14	112.44	116.13	109.42	113.47	108.03	112.22	113.19	118.38	117.9	106.47	110.84	108.92	109.17	112.54	113.73	110.41	115.44	108.8	113.74	112.2	112.35	112.28	109.6	114.16	113.58	111.85	109.64	113.55	109.53	111.89	108.02	112.66	110.94	112.68	106.48
103.45	105.05	102.62	102.26	105.73	103.43	108.03	109.36	100.5	104.9	103.79	106.57	104.67	104.85	105.47	104.39	104.38	112.15	104.43	103.08	100.33	103.23	109.55	107.53	107.92	108.21	105.9	104.77	104.8	107.91	104.16	104.05	102.29	102.06	100.55	101.4	104.79	104.16	106.1	105.01	105.07	109.81	108.43	102.97	101.5	107.52	104.85	104.37	102.62	102.26
121.2	117.63	119.62	111.15	115.81	115.41	115.63	113.56	114.08	115.06	119.37	116.59	113.89	115.89	117.48	116.52	117.92	114.61	119.03	118.23	116.85	117.27	114.69	122.16	114.2	118.56	111.71	118.39	115.75	114.29	118.84	114.81	112.91	116.74	118.56	118.3	120.08	114.59	116.33	116.89	119.83	113.3	114.74	119.41	115.29	113.57	116.84	114.55	115.8	115.42
105.17	99.09	102.16	100.06	107.59	104.62	104.08	106.4	109.05	109.32	107.68	103.01	102.28	107.55	103.84	109.03	103.68	104.85	103.21	107.92	102.97	105.44	106.27	101.91	101.27	105.8	101.54	108.37	107.67	103.16	105.83	107.23	107.5	107.71	101.8	109.58	110.79	106.37	103.14	106.46	100.01	105.53	104.57	105.7	105.01	108.66	108.2	106.31	103.45	107
103.55	104.09	100.08	102.6	100.45	98.576	106.28	98.495	99.867	103.71	98.754	101.86	104.51	100.5	104.42	95.981	103.05	103.05	96.535	101.98	101.5	101.89	101.29	99.158	102.2	99.889	98.906	96.541	105.81	101.16	99.417	102.67	102.46	100.62	100.34	100	102.47	98.086	101.16	101.36	99.629	104.92	100.87	96.425	98.706	99.538	104.94	102.22	103.34	99.869
111.22	113.36	106.27	109.29	112.81	111.32	112.39	110.89	112.23	111.84	112.15	110.2	106.29	116.23	116.61	116.66	109.65	113.84	114	108.38	112.4	113.1	112.15	108.2	104.42	113.68	111.62	110.92	111.08	112.98	108.58	114.47	110.46	115.99	105.56	113.44	113.9	109.85	111.76	108.53	111.26	112.08	111.46	110.91	115.91	116.47	113.92	110.64	114.17	111.96
110.34	106.17	106.48	106.18	106.23	106.86	104.7	111.71	106.71	105.01	105.01	103.9	106.27	107.25	107.15	105.54	100.9	108.43	107.14	105.52	109.06	105.62	104.2	103.46	105.51	103.99	106.1	103.98	106.23	99.652	108.79	111.89	104.87	108.4	107.59	104.61	109.11	107.55	104.83	104.7	104.68	109.66	102.42	109.58	107.8	102.41	101.55	107.35	107.8	104.34
111.43	108.57	108.73	105.13	106.96	107.24	107.1	110.89	104.77	104.71	109.47	106.33	105.67	105.22	114.2	103.23	104.48	103.92	101.13	107.43	105.55	111.44	106.05	107.84	107.36	101.48	106.65	103.13	104.87	106.25	108.84	105.08	102.88	104.3	108.81	108.97	108.06	107.07	103.03	107.4	105.45	106.82	105.84	108.94	109.99	105.55	109.55	106.37	104.96	106.76
112.15	114.34	106.28	112.12	109.33	108.37	109.03	110.79	109.98	113.09	110.55	106	113.17	108.94	111.55	113.24	112.51	106.66	110.15	115.35	111.11	110.25	114.46	108.73	111.1	115.67	113.92	113.46	112.3	112.82	107.95	114.83	112.58	108.41	107.05	110.32	108.44	108.69	113.12	111.96	108.76	106.69	108.56	109.37	115.18	114.85	107.75	114.61	110.36	112.81
101.47	93.726	100.76	99.754	103.89	96.882	101.04	100.64	97.298	96.296	98.909	103.22	98.017	100.56	98.721	98.419	97.204	104.64	100.71	99.091	101.64	104.1	97.171	96.26	97.877	97.343	95.621	96.142	101.7	98.618	98.14	102.1	101.27	104.94	97.477	99.799	100.4	97.232	100.39	99.691	96.172	97.95	102.83	99.047	102.49	101.02	96.947	102.07	100.75	103.52
106.11	100.07	103.75	104.07	101.21	102.49	105.03	102.43	104.3	101.08	103.34	106.76	104.2	102.61	105	100.42	106.1	101.38	104.3	101.2	105.17	103.95	105.36	107.43	103.23	103.24	104.57	104.81	106.14	106.07	104.43	103.57	103.2	102.3	103.62	106.45	106.52	105.29	104.92	101.3	102.27	103.32	101.76	106.32	101.95	101.82	103.95	103.44	101.42	105.02
110.94	108.01	110.96	112.43	106.35	112.19	112.3	114.89	107.1	110.76	112.53	107.19	109.4	109.46	106.99	107.56	106.97	113.15	109.9	113.7	112.4	108.84	112.51	110.82	108.8	104.92	113.12	111.57	110.06	109.24	111.74	109.69	108.8	111.27	110.94	113.59	106.76	110.24	112.47	105.01	107.7	107.27	109.17	111.53	114.44	114.58	112.61	112.87	111.67	113.59
103.8	100.21	103.28	104.37	102.34	110.46	107.18	107.3	103.11	106.56	104.82	105.5	106.96	106.03	106.45	108.49	101.85	106.34	105.15	108.53	103.63	106.42	107.45	108.34	106.82	107.08	103.65	105.52	110.51	106.82	110.42	106.59	105.18	102.86	106.85	105.33	103.02	104.84	102.87	108.16	107.77	106.32	111.55	105.8	107.86	105.39	110.16	105.04	105.64	111.03
110.27	114.22	112.9	109.68	107.82	111.42	109.22	106.98	113.78	113.94	114.71	112.59	115.03	112.88	115.88	113.26	116.57	110.47	113.34	116.73	108.84	111.26	106.21	109.03	107.04	105.27	109.86	112.14	107.25	106.98	110.62	111.58	112.35	114.76	110.76	112.93	111.73	111.26	110.85	110.29	112.27	110.7	107.24	109.37	110.8	114.61	111.29	110.58	110.76	109.56
106.13	103.25	102.35	106.38	105.39	105.73	110.1	101.77	104.31	109.6	105.37	104.32	104.69	108.43	104.5	103.5	106.26	107.39	105.4	104.4	108.55	103.73	109.31	107.86	106.85	105.58	104.83	107.43	103.09	100.43	106.34	106.2	108.46	106.64	106.57	105.23	107.63	106.31	100.37	104.94	100.96	106.01	106.84	110.05	109.34	104.3	103.23	105.3	103.56	106.44
104.41	104.54	103.12	100.5	101.03	102.85	101.04	107.23	103.95	105.01	102.74	101.35	105.56	106.9	107.62	104.24	103.68	106.83	104.11	103.86	102.87	106.25	103.28	104.28	103.13	105.62	107.88	104.54	103.22	103.69	104.71	107.64	106.96	100.31	102.99	103.63	107.82	104.76	104.07	104.27	107.78	104.26	103.55	103.92	101.42	104.87	106.84	104.94	107.93	103.45
106.75	105.55	104.48	106.43	103.71	104.74	103.8	108.61	102.96	102.91	101.53	102.7	104.15	102.72	103.68	103.96	101.44	103.53	106.23	106.25	106.86	110.05	106.29	105.31	106.23	108.72	106.94	107.96	107.82	106.99	103.41	104.4	104.91	109.79	107.42	109.16	106.61	104.86	101.95	105.86	104.38	108.78	105.62	106.56	105	109.98	105.82	100.86	100.54	104.31
103.82	106.22	107.63	100.82	101.61	101.39	105.56	107.95	105.87	108.82	103.49	103.62	102.18	101.09	101.98	102.1	105.96	104.94	107.21	105.43	100.42	101.73	100.64	106.01	103.62	102.45	102.84	101.63	103.96	102.05	105.1	102.98	106.5	103.84	99.821	101.69	105.89	100.94	104.53	103.6	107.36	104.98	104.74	102.37	102.54	112.05	100.18	104.32	105.13	102.14
107.11	106.6	106.28	110.32	105.18	101.3	106.88	104.44	109.56	104.41	107.11	102.42	105.97	101.86	107.91	108.18	106.95	107.26	111.56	107.75	106.24	104.23	110.29	107.97	100.86	106.69	104.48	107.5	107.65	102.06	108.64	110.41	110.68	107.97	103.64	106.18	105.05	99.194	105.9	106.42	107.96	104.21	110.69	106.59	106.45	108.65	104.63	106.4	108.9	105.89
108.04	105.3	106.7	103.47	105.19	105.06	105.76	104.9	104.06	107.75	107.57	105.07	103.23	106.57	106.73	104.56	109.25	105.21	106.85	106.35	109.37	108.96	103.51	110.93	105.65	105.66	103.3	108.05	108.24	104.89	105.47	105.54	108.62	106.34	104.24	104.57	106.85	108.97	106.03	104.35	106.03	103.61	107.24	101.94	99.767	102.32	102.12	104.22	105.8	108.89
109.15	103.54	105.99	107.62	111.17	106.3	110.4	108.37	105.69	113.9	109.83	111.65	111.78	108.98	107.11	109.38	113.3	107.61	108.19	113.03	111.32	108.61	111.9	108.4	108.1	111.68	112.76	109.72	109.77	109.31	110.56	108.7	105.84	108.59	110.19	108.32	108.13	110.1	108.83	114.19	110.43	107.96	112.46	108.76	107.06	107.83	111.69	109.33	109.73	110
101.42	108.05	107.36	104.2	106.43	102.64	106.73	101.86	109.53	105.18	105.04	102.2	107.89	105.82	105.93	104.22	102.54	103.23	104.04	102.98	106.43	107.7	106.77	107.71	103.74	103.4	108.29	101.89	103.26	106.27	105.71	105.1	107.19	105.87	107.22	105.3	105.86	111.38	109.6	101.35	106.48	111.14	106.83	105.8	106.08	108.09	101.96	105.13	102.57	103.31
105.33	103.2	102.64	103.51	103.09	103.99	106.46	103.53	100.26	103.67	104.02	102.31	104.23	107.79	106.78	103	105.93	102.85	106.95	106.91	103	106.62	103.59	105.96	99.306	101.32	107.14	107.41	103.04	106.68	103.18	107.12	106.02	106.38	107.28	104.22	108.76	101.5	109.24	104.85	109.71	103.86	102.15	105.44	100.8	100.87	109.1	104.46	104.82	107.24
113.21	112.52	113.02	112.05	115.52	111.18	109.63	110.12	115.96	111.79	108.71	115.09	111.13	115.71	111.78	108.17	111.32	112.22	113	110.1	111.35	110.43	108.07	111.47	113.57	108.95	112.69	107.93	108.89	113.91	108.64	114.37	110.73	113.22	111.28	107.35	112.44	111.03	113.25	112.73	110.7	114.28	111.87	115.64	112.42	111.77	115.61	112.01	111.5	110.05
104.91	105.02	106.83	110.21	103.01	104.01	107.19	108.14	103.59	108.59	106.53	106.36	110.13	107.67	105.06	107.16	106.15	108.76	108.86	105.59	107.13	108.85	102.98	108.19	108.38	108.72	103.35	103.04	107.75	104.28	110.96	106.59	105.7	109.17	108.79	105.81	107.88	110.59	109.92	106.57	106.81	109.79	105.81	107.16	99.735	105.03	106.41	106.34	107.3	103.21
114.89	120.98	119.44	117.73	118.63	116.38	114.32	115.25	115.9	118.33	120.07	116.72	117.48	115.94	116.7	119.38	116.19	114.22	116.58	117.31	117.13	113.22	118.28	117.78	117.73	118.62	118.71	115.18	117.16	116.43	116.67	117.65	114.32	117.83	119.73	117.45	119.06	118.96	116.32	112.63	120.89	118.94	116.98	117.78	113.59	113.85	117.7	119.15	113.72	122.69
101.84	99.899	101.74	101.26	98.679	101	104.58	96.641	95.649	97.668	98.167	102.16	99.126	100.73	96.631	99.619	97.298	101.91	96.857	95.849	99.371	105.56	101.08	99.002	97.723	100.68	98.299	97.558	102.52	102.09	98.775	95.601	96.242	102.65	96.386	103.18	100.48	98.402	101.78	100.21	101.84	101.28	101.63	106.31	101.25	99.432	99.556	99.431	107.03	99.251
113.65	116.98	119.44	113.42	117.71	116.35	116.74	114.81	125.94	118.99	120.41	117.26	118.05	114.59	119.39	116.69	114.52	115.76	116.91	114.14	116.17	118.21	117.53	115.48	113.8	114.86	116.72	114.35	115.76	114.59	121.13	117.53	119.25	116.64	121.64	116.32	114.64	116.66	120.15	115.95	123.69	113.35	118.07	117.67	120.45	119.35	115.49	121.89	118.59	122.72
109.67	109.86	110.07	108.42	111.59	112.55	108.27	110.57	112.73	110.52	110.62	114.14	109.42	104.38	109.96	110.65	108.56	107.61	113.06	111.26	110.56	110.74	109.41	110.51	112.18	108.58	111.88	113.58	113.96	110.54	111.61	107.62	111.74	108.71	105.56	113.02	109.58	108.86	108.3	109.69	115.45	113.97	110.35	109.35	109.35	112.16	109.51	111.54	105.39	106.71
103	102.48	99.437	99.745	102.96	99.169	97.19	96.219	100.52	98.254	103.57	101.63	102.85	100.15	98.36	100.91	94.743	99.245	102.79	101.1	98.512	95.932	97.553	101.97	97.235	101.09	98.483	100.63	98.485	102.72	102.43	101.93	100.06	96.92	99.389	102.22	101.4	97.649	102.35	102.26	96.547	98.005	96.89	95.443	95.305	97.691	102.83	98.486	97.939	98.955
97.912	103.41	105.81	107.62	103.6	102.63	102.42	104.22	101.47	104.3	105.39	101.22	104.88	107.02	108.07	105.96	99.881	100.72	104.02	104.07	102.89	108.02	103.16	103.1	106.46	102.58	98.344	105.38	101.1	100.92	105.22	103.49	105.05	101.48	99.418	99.842	104.35	105.56	104.22	103.65	105.16	104.41	98.53	105.82	105.89	103.36	103.7	107.11	103.23	106.25
107.79	104.69	105.71	105.24	108.31	102.26	103.58	106.74	105.13	107.08	104.9	107.08	103.34	106.33	109.44	107.44	105.66	106.63	109.19	108.17	106.97	107.54	99.926	102	102.97	111.33	105.4	108.41	101.54	106.47	102.51	104.72	105.65	104.84	104.08	107.52	102.58	105.83	108.75	105.98	105.97	108.13	109.79	106.85	105.98	105.87	102.69	102.79	107.12	106.51
112.17	108.1	114.22	109.96	113.13	112.69	112.9	115.87	105.17	106.67	112.17	109.99	107.74	112.16	114.49	107.14	112.61	109.5	110.97	108.54	112.32	113.59	112.42	112.64	115.36	116	109.05	110.39	114.36	111.93	112.81	109.19	117.95	110.25	115.79	113.02	112.22	112.86	109.8	110.2	110.77	116.69	107.79	113.09	110.06	113.63	106.74	113.42	109.13	112.16
109.01	113.93	109.11	110.79	116.4	105.49	112.11	110.66	115.26	109.97	113.34	104.17	111.56	110.72	116.08	108.16	109.3	110.73	108.52	112.36	113.54	110.57	107.42	106.94	111.29	110.89	114.17	110.9	112.41	109.99	108.19	107.38	107.72	109.37	106.35	110.59	111.87	105.09	114.21	114.75	115.82	115.41	107.91	111.69	108.95	110.28	111.07	113.44	112.74	112.46
108.67	104.75	105.03	108.3	108.23	108.21	110.02	105.29	105.59	103.13	105.01	103.88	104.66	103.84	106.65	105.82	108.82	112.89	105.98	103.94	110.33	112.97	109.91	106.01	110.41	108.93	97.497	103.46	109.5	110.84	109.56	109.04	110.13	106.31	107.3	108.66	106.55	108.48	111.69	101.89	109.57	110.59	108.17	109.08	106.4	106.67	107.54	107.34	111.36	109.21
108.25	110.13	106.43	105.37	104.88	112.58	106.9	101.27	106.9	103.93	105.02	105.65	108.96	105.69	106.99	106.62	105	105.85	104.94	107.29	102.41	106.11	105.25	103.69	106.73	104.89	109.97	103.67	101.35	102.91	112.83	110.17	103.36	113.09	108.63	108.49	106.67	105.23	108.38	104.29	110.87	106.98	104.13	102.65	107.96	109.9	106.9	106.21	107.75	105.5
106.13	106.01	104.13	103.68	101.59	107.81	104.97	106.28	100.07	105.17	105.71	106.59	102.42	105.69	105.41	108.44	108.84	109.41	107.16	106.13	102.8	105.63	103.36	109.81	107.97	102.96	109.98	102.63	106.41	104.91	106.07	104.14	102.38	105.04	109.39	105.64	108.54	105.53	105.98	107.78	105.96	106.98	105.17	106.51	104.45	109.52	105.99	104.79	102.83	101.93
110.97	112.65	113.16	110.36	112.79	114.61	107.81	116.45	111.94	108.98	111.63	114.61	117.77	114.61	110.28	115.26	114.65	112.39	112.49	111.02	113.23	113.57	110.17	111.9	114.41	111.78	111.09	109.72	106.33	110.9	111.94	109.24	109.48	111.34	111.85	111.04	113.73	109.55	109.79	112.26	111.65	116.79	107.83	112.89	110.23	114.7	111.7	113.5	110.8	113.38
105.58	114.46	109.33	111.41	112.92	105.5	103.75	112.33	111.87	107.03	111.22	109.08	112.81	110.41	110.7	105.55	108.63	107.31	111.48	105.16	112.47	111.14	112.15	107.68	112.27	108.58	109.58	108.35	106.11	106.36	111.49	114.87	107.11	111.45	110.49	108.49	109.62	111.88	108.01	111.97	112.71	109.56	107.33	110.49	112.96	114.01	110.79	110.58	106.23	109.24
99.93	98.676	98.386	95.804	99.936	97.347	102.77	98.531	100.04	97.612	100.05	95.6	95.082	98.354	99.765	96.648	98.524	99.918	96.627	103.08	99.298	96.769	99.894	101.96	97.846	98.041	100.6	104.53	101.97	102.3	101.65	100.38	98.749	99.482	99.707	102.87	101.44	97.076	97.027	96.901	96.824	103.11	91.534	100.29	99.197	101.51	102.28	99.938	102.86	100.18
109.91	113.7	110.64	111.76	111.91	110.74	114.54	107.65	113.55	112.83	113.49	113.21	113.66	113.38	110.81	113.16	112.51	115	110.25	108.66	111.73	113.02	112.01	111.94	115.34	111.98	115.92	113.04	108.84	106.91	110.18	111.69	116.68	114.86	111.15	112.7	115.79	114.29	115.68	113.65	111.74	110.85	111.46	110.89	113.39	109.97	110.24	108.91	113.95	112.18
[truncated: 600 more rows]
[truncated: 150 more columns]
