# Supplementary material for: Genetic dissection of main and epistatic effects of QTL based on augmented triple test cross design
Source: PLoS One. 2017 Dec 14;12(12):e0189054. doi: 10.1371/journal.pone.0189054 (PMC5730204; doi:10.1371/journal.pone.0189054)
Supplement: S8 Supporting Information — (ZIP) [file pone.0189054.s008.zip › z4_1750_0.8_10.csv]

106.45	103.18	104.17	103.83	104.88	106.58	105.45	104.94	104.05	104.01	106.47	106.49	106.56	106.17	105.74	105.84	104.83	105.33	104.09	105.75	105.21	105.37	106.21	105.08	104.3	102.91	103.59	104.75	104.7	105.31	104.65	104.55	104.32	105.07	105.15	104.17	104.99	107.1	106.96	103.94	106.05	105.52	104.49	104.64	106.25	105.62	106.26	104.89	104.23	104.57
105.81	104.78	104.1	104.39	106.65	106.33	104.6	105.08	104.56	105.95	106.07	105.07	103.87	103.47	104.13	105.93	105.13	104.8	105.87	105.06	104.76	106.49	105.76	105.32	105.93	105.1	105.73	105.7	104.06	104.94	106.87	104.87	105.35	104.21	104.92	103.94	107.15	107.11	105.19	105.83	104.5	105.24	106.77	105.16	105.26	104.6	106.12	104.84	106.03	105.55
110.07	110.04	109.86	110.34	109.8	110.54	110.2	109.97	110.17	110.51	108.93	109.43	109.26	108.87	108.7	109.33	110.53	109.65	111.09	107.39	108.26	109.46	109.7	110.56	109.09	109.5	111.11	108.1	109.44	111.31	109.29	108.42	109.24	108.72	110.79	110.06	109.35	110.27	110.5	108.04	108.09	110.23	110.68	109.29	109.9	111.24	110.51	111.74	109.29	110.7
99.37	99.366	99.731	99.085	100.73	99.731	98.894	99.263	99.219	99.133	99.96	101.5	100.83	100.11	99.346	100.11	100.31	100.55	99.795	99.517	97.826	99.273	101.34	99.979	99.895	101.31	99.106	100.73	98.941	99.534	100.76	99.814	98.665	99.82	100.22	99.396	99.315	99.869	99.856	100.64	100.66	100.69	97.866	99.118	100.74	100.61	99.19	101.19	99.59	99.155
105.14	107.12	106.19	104.73	106.42	107.63	107.06	105.88	106.47	105.01	106.82	105.71	105.92	106.98	105.45	106.61	105.82	105.67	105.36	104.92	104.92	106.28	105.82	106.52	104.08	105.43	106.13	105.08	105.71	105.58	105.38	104.91	105.87	105.84	105.48	105.3	105.46	105.39	106.38	105.29	104.67	105.45	106.48	103.01	105.6	106.58	104.22	105.13	104.7	104.1
104.83	104.03	107.37	105.92	105.41	104.98	105.17	105.99	104.15	105.72	105.1	103.78	106.09	106.24	104.6	105.88	104.88	104.05	105.83	105.9	105.03	105.12	106.33	105.98	102.49	105.74	105.85	105.14	104.96	106.06	106.39	105.75	105.3	105.25	104.82	105.56	107.24	105.11	104.92	104.54	103.95	104.89	105.23	103.81	105.24	105.54	105.47	104.88	105.13	106.46
106.31	105.65	105.78	105.97	105.52	106.82	108.08	105.5	106.52	103.82	105.55	105.61	105.33	105.56	105.77	106.4	105.08	106.17	105.35	105.15	106.22	104.56	106.61	106.82	104.84	105.84	105.51	106.29	106.57	105.62	105.28	105.21	105.42	106.88	105.72	105.03	106.04	103.76	106.07	106.37	106.01	106.79	106.36	105.3	104.01	105.72	105.73	106.42	105.89	106.74
104.53	102.79	104.9	103.87	105.21	104.61	105.8	104.82	105.24	104.39	105.7	103.76	104.49	102.82	104.44	103.82	104.9	104.08	104.34	105.31	102.71	103.25	103.86	104.17	104.81	103.57	104.46	103.31	103.98	104.01	103.5	104.42	104.55	103.51	104.33	105.54	104.08	103.56	104.54	104.85	103.76	102.74	103.78	104.27	103.84	104.06	103.92	105.59	104.67	103.83
117.12	118.05	118.79	115.72	116.53	116.44	116.85	117.25	117.51	117.28	117.59	118.1	116.87	117.12	118.13	118.71	118.34	116.82	119.33	117.82	117.37	118.57	116.75	118.24	117.32	118.99	116.27	116.69	116.47	117.08	118.2	116.77	119.43	116.7	118.11	116	117.6	119.72	117.63	117.23	116.22	116.83	116.74	119.54	118.62	116.59	118.11	117.02	117.35	118.25
101.58	100.98	101.06	99.077	100.39	100.17	100.22	101.11	100.58	102.21	101.06	102.06	102.2	99.817	99.527	99.637	102.19	102.41	100.46	101.16	102.63	101.05	100.8	101.48	100.83	100.09	102.39	99.913	101.07	101.23	101.53	99.653	102.03	100.31	101.47	99.228	102	101.37	99.653	99.556	102.05	101.36	100.54	102.24	100.57	100.27	99.675	100.25	100.63	99.985
106.08	105.14	107.32	105.69	106.1	106.58	105.25	104.51	104.48	106.5	105.14	106.25	105.17	105.84	105.01	104.68	105.62	104.67	105.47	103.72	105.4	104.74	105.46	106.2	106.33	104.46	104.98	106.01	106.92	104.95	104.39	106.66	106	105.37	106.65	105.56	105	105.08	106.14	106.56	104.13	105.68	102.65	105.25	102.97	105.5	104.63	104.85	105.6	106.01
115.7	116.76	118.83	117.37	117.45	117.78	117.99	115.44	118.52	117.44	117	117.78	117.29	115.72	117.06	117.6	116.9	118.92	117.61	117.63	118.36	117.36	117.95	117.53	117.13	117.11	116.99	117.13	117.38	116.44	117.31	117.41	117.71	118.17	117.91	116.98	119.39	118.62	116.86	118.57	117.62	117.47	118.12	116.44	116.47	116.39	117.34	116.43	117.49	116.1
100.53	101.24	102.03	100.04	101.14	98.634	99.851	101.16	100.29	101.22	100.84	100.68	101.59	99.5	101.24	100.82	100.06	100.07	101.91	101.91	100.76	101.81	101.66	100.87	100.9	100.18	100.9	101.97	99.731	101.41	99.967	100.41	100.02	100.45	99.671	101.55	100.34	100.96	100.63	99.864	102.33	99.482	97.292	100.62	100.61	100.36	99.709	100.94	101.01	100.44
107.45	106.35	105.82	106.54	106.29	106.7	105.69	107.76	106.07	105.79	106	106.8	106.82	105.5	105.76	107.07	105.63	104.49	106.07	106.36	106.5	105.31	105.62	106.3	106.69	106.24	105.58	106.18	106.33	106.17	106.22	104.8	106.43	107.33	106.11	106.8	107.32	106.49	108.01	106.41	106.31	106	105.82	107.04	105.86	105.98	107.49	107.81	107.2	106.71
107.65	107.18	107.57	106.5	107.2	105.66	105.93	106.64	104.25	105.82	105.25	105.96	106.78	106.67	106.93	105.94	105.65	107.02	106.04	105.66	105.85	107.22	106.36	106.51	106.91	106.31	106.21	105.7	107.32	105.23	106.55	103.8	109.6	107.68	106.77	106.83	106.33	106.02	107	106.4	105.77	107.53	105.76	107.7	106.56	105.1	107.78	107.38	107.37	107.01
105.02	104.87	105.38	104.21	104.07	104.6	104.5	103.82	104.4	104.36	105.78	105.28	104.47	103.76	103.23	104.52	104.91	104.82	104.52	104.24	102.9	105.84	105.04	104.67	103.33	103.8	103.22	103.39	104.91	107.18	104.52	103.52	104.42	106.11	105.69	104.77	104.95	103.13	104.24	104.39	104.76	105.91	103.57	105.76	104.81	103.8	105.74	106.87	103.73	104.15
106.27	104.87	104.95	106.43	105.57	105.1	106.05	106.07	106.41	105.67	105.76	107.4	105.61	106.04	105.53	105.75	105.86	105.72	104.89	106.39	105.32	106.21	106.6	106.06	106.43	105.13	104.55	106.27	106.4	106.52	104.69	106.04	105.81	105.57	104.75	106.14	105.23	105.43	106.34	105.49	105.75	105.91	104.32	104.8	103.69	106.57	105.65	104.61	105.73	106.84
110.24	109.07	109.88	109.66	110.25	108.88	109.81	109.79	109.77	108.62	108.07	108.57	109.83	109.69	110.42	110.05	109.36	109.62	109.26	110.68	111.02	109.52	109.97	108.95	108.2	109.98	109.19	109.92	110.19	110.38	110.12	109.31	109.8	108.83	109.76	109.64	109.39	108.59	108.95	109.92	109.6	109.73	110.21	110.27	110.46	111.02	110.18	110.35	110.29	109.6
107.42	106.02	105.85	107.07	106.77	105.28	105.49	104.56	107.07	105.71	105.82	105.58	105.08	104.89	106.91	106.52	107.26	105.79	106.67	105.52	105.8	107.24	106.45	104.59	105.48	107.01	105.14	105.61	105.3	106.44	106.64	105.88	106.16	106.32	107.65	107.84	105	104.83	104.03	105.62	106.35	105.24	106.02	107.48	107.44	105.01	106.41	107.72	105.11	107.05
105.72	106.33	107.54	106.21	106.95	106.17	107.46	106.73	108.43	107.26	107.22	105.7	106.97	108.71	108.26	107.68	107.36	106.78	105.74	107.4	105.96	106.08	105.83	107.12	107.69	107.23	107.15	106.23	108.53	106.17	108.23	106.27	106.35	108.74	106.96	106.56	107.9	107.35	105.91	107.56	106.92	107.94	108.82	106.84	106.19	108.51	105.98	107	107.66	106.87
106.99	104.87	106.54	106.91	107.39	106.49	104.54	107.68	105.8	107.63	105.92	107.04	104.94	105.85	105.5	104.19	106.92	105.94	107.6	105.87	106.64	105.54	105.9	106.13	105.81	106	107.03	107.13	104.84	104.78	106.59	106.01	105.43	106.36	103.65	106.29	107.74	106.9	106.09	107.24	105.04	104.41	106.89	105.68	105.04	105.54	104.89	106.41	105.86	107.91
109.13	109.4	110.06	110.72	110.11	110.32	111.8	110.6	109.5	110.34	111.02	110.48	109.69	109.78	111.16	110.21	111.45	110.32	112.76	111.25	109.95	110.67	111.06	109.46	110.47	111.75	110.69	110.07	110.27	110.48	109.39	110.48	110.08	110.57	110.54	111.38	109.25	110	108.5	110.41	108.23	111.1	111.36	108.72	107.81	110.49	110.37	110.07	109.09	109.78
112.99	113.21	111.69	113.74	112.7	111.26	112.84	112.86	112.49	113.33	112.27	112.19	111.48	111.44	113.69	112.77	111.58	114.51	111.36	112.35	114.27	112.99	114.16	112.45	112.82	111.56	113.21	112.74	112.94	114.01	112.16	113.79	113.37	111.84	113.02	112.51	112.85	112.54	112.69	110.8	114.23	112.52	113.59	112.68	112.05	112.62	113.11	114.09	112.67	112.8
110.71	109.91	111.73	111.37	109.44	112.1	110.17	111.65	111.84	112.18	112.96	110.73	111.99	111.73	111.56	110.25	110.12	112.66	111.85	112.87	110.43	111.94	112.19	111.69	111.87	112.52	111.69	111.09	110.49	111.65	111.44	110.24	111.07	112.01	111.61	111.41	111.55	111.95	111.7	111.28	113.4	110.49	110.94	109.95	111.9	112.28	111.76	110.85	111.16	112.38
106.41	105.54	105.99	105.83	105.05	106.41	105.76	104.43	105.14	105.67	104.96	104.89	106.3	105.81	106.09	106.83	105.22	105.27	107.7	105.9	105.63	107.01	105	105.58	106.37	105.58	104.52	105.72	104.27	105.81	105.13	106.19	106.38	105.3	104.77	105.79	105.29	105.24	105.75	106.26	106.28	105.09	106.59	105.06	104.68	107.19	106.7	106.68	104.03	106.57
106.71	106.36	105.81	106.05	105.31	105.75	105.75	104.87	105.33	105.11	106.03	104.4	104.31	105.67	105.1	105.97	104.1	104.97	104.59	104.76	104.15	104.97	104.47	105.44	104.64	106.46	105.92	103.15	105.42	105.72	104.99	106.06	104.74	106.46	103.99	104.63	105.84	106.25	105.36	106.87	106.92	105.9	104.25	104.2	105.29	106.88	105.76	107.61	105.59	104.01
106.5	106.02	107.31	106.39	105.99	107.86	105.23	107.19	106.38	106.96	105.26	105.51	105.7	105.49	105.67	106.22	105.19	105.78	105.5	105.72	106.09	106.03	105.98	104.91	105.8	106.55	105	106.33	106.69	105.19	105.23	106.34	103.84	105.19	107.28	106.35	107.21	106.3	106.36	106.33	106.65	106.32	105.98	106.24	105.6	105.89	105.28	104.76	107.57	106.31
104.88	104.83	105.61	106.71	105.31	106.1	105.18	104.24	104.91	106.75	105.53	104.18	104.92	106.7	105.17	106.43	106.51	104.42	105.04	105.22	105.83	106.46	105.38	104.96	107.01	104.04	104.63	106.15	106.84	106.87	106.09	105.95	106.03	107.07	104.99	106.68	105.32	107.04	105.54	105.99	104.94	105.76	106.26	107.11	104.84	106.51	104.97	105.12	104.74	105.03
106.42	106.19	105.43	105.39	105.75	106.4	105.66	105.37	106.27	105.89	105.86	105.88	106.51	106.05	104.13	104.89	105.29	106.66	106.73	106.37	105.09	106	105.04	106.11	106.2	106.96	105.68	105.86	107.11	105.71	106.62	105.58	106.22	106.5	105.57	105.96	106.83	104.21	105.07	106.33	105.16	104.97	106.02	105.39	106.42	104.17	105.36	105.26	105.72	104.61
105.1	107.18	105.95	105.69	105.81	105.72	106.2	105.01	106.37	106.28	106.26	104.65	104.96	105.11	106.83	106.36	106.59	105.42	106.18	107.36	105.2	107.52	106.2	105.98	106.51	106.13	105.49	105.97	107.18	106.1	105.72	104.11	104.93	106.1	107.74	105.99	104.21	105.52	105.65	105.82	105.53	105.98	106.12	105.6	106.84	105.83	105.99	103.46	105.66	106.15
107.08	104.12	104.26	105.44	104.65	104.81	105.7	104.47	106.22	106.6	103.31	103.76	105.05	105.56	103.67	103.2	105.64	104.56	104.11	104.56	103.86	104.75	105.33	105.62	104.82	104.3	105.65	105.33	105.32	105.79	105.44	103.79	105.87	104.2	107.39	103.84	104.99	106.03	105.79	104.79	104.08	104.63	105.45	105.85	103.65	104.7	104.31	104.8	102.68	104.4
107.42	105.09	106.04	105.22	104.81	106.12	106.76	105.51	105.77	105.14	107.41	104.44	106.46	106.74	106.1	104.55	105.05	105.52	106.07	106.35	106.29	107.37	106.41	106.89	106.63	107.02	107.19	105.24	106.41	105.73	106.91	105.77	106.71	104.94	106.68	106.2	105.92	106.37	106.28	105.57	104.93	107.29	105.4	106.07	106.24	105.54	105.54	105.68	105.54	106.31
106.29	106.81	108.09	105.31	106.91	107.84	106.66	106.09	107.8	105.72	106.4	105.41	106.54	106.11	106.41	106.38	106.03	105.09	107.64	108.22	106.12	106.12	105.43	106.57	104.57	105.76	107.57	104.34	107.11	106.36	107.32	105.21	106.6	106.11	105.4	107.04	105.12	107.09	106.72	107.73	107.01	105.51	105.87	106.67	106.42	105.9	106.74	105.67	107.58	107.33
104.82	104.05	105.24	104.62	104.79	104.24	104.55	105.09	104.81	105.23	103.58	103.84	103.85	104.29	102.52	104.94	104.58	104.55	104.38	105.27	104.72	104.99	104.13	103.26	105.52	104.43	105.58	105.55	104.4	103.49	105.47	104.52	105.38	105.42	103.15	104.36	105.11	106.01	104.64	104.84	105.16	104.61	104.61	104.86	104.33	103.44	105.84	103.64	103.93	104.08
108.6	106.24	106.75	106.24	108.85	107.19	104.62	106.76	106.94	104.54	106.75	107.8	106.06	104.9	105.76	105.03	105.48	106.13	105.69	106.23	105.61	104.78	105.72	106.29	108.02	106.74	105.98	105.72	106.67	105.36	106.81	104.97	106.32	106.56	108.6	106.1	106.43	107.18	107.28	105.43	105.58	105.61	105.63	106.97	106.17	106.25	106.85	104.75	107.42	106.19
106.05	105.2	104.71	104.28	104.27	105.07	106	104.95	106.04	105.62	104.8	104.65	106.27	105.33	106.34	104.53	106.27	105.4	106.05	106.92	105.51	106.49	106.72	104.96	105.3	106.29	106.15	106.52	105.99	105.46	105.37	105.87	106.59	106.35	105.5	105.28	104.93	105.6	106.66	106.11	106.33	105.71	105.83	104.13	105.47	106.86	105.96	104.1	105.86	106.05
106.51	107.06	106.11	106.04	105.13	105.31	105.6	104.83	105.05	105.75	106.93	104.7	107.81	105.06	105.5	105.99	107.2	104.64	105.7	105.21	104.93	105.95	104.8	105.63	106.24	106.39	105.8	105.57	105.07	103.7	106.98	106.97	106.7	105.71	105.5	106.61	105.57	106.9	107.85	105.13	105.68	106.05	105.02	105.92	107.13	106.04	106.94	106.6	106.6	104.54
115.96	117.56	117.09	119.22	117.69	118.55	117.37	117.24	118.23	117.65	117.58	118.68	117.45	116.75	117.6	116.97	116.55	117.99	116.01	118.52	118.23	117.42	117.26	117.5	118.65	116.5	115.38	117.44	117.74	117.15	118.9	118.16	117.33	117.59	118.55	116.76	117.44	116.4	117.26	118.03	116.7	116.11	117.9	117.87	117.15	117.49	117.34	117.09	117.29	117.17
104.53	107.24	104.85	105.63	106.57	106.66	106.8	107.56	107.37	106.47	105.88	107.81	108.94	107.13	106.55	106.37	106.57	106.01	106.27	106.7	106.67	106.06	106.3	105.13	106.1	107.55	107.58	105.32	105.27	106.19	106.46	106.57	106.94	106.15	106.96	107.91	105.57	105.76	107.01	105.02	105.76	106.1	105.14	105.79	105.64	103	105.81	105.79	106.63	105.67
105.73	106.79	108.33	106.51	109.24	106.87	105.75	105.17	105.88	106.67	105.93	106.09	107.12	107.29	105.54	106.32	108.57	107.92	105.45	105.09	108.32	106.77	106.92	107.32	107.2	109.46	106.12	107.64	106.07	107.77	107.39	107.69	107.33	106.99	106.67	107.43	106.68	107.72	106.67	107.53	108.72	106.37	107.21	106.62	105.31	107.69	108.19	105.52	107.72	107.39
99.996	99.776	97.323	100.76	99.46	102.27	99.675	98.832	98.301	98.795	100.75	101.05	100.15	100.15	98.091	100.61	101.24	100.24	99.825	100.38	100.22	99.988	99.779	100.69	100.04	99.641	100.79	99.851	99.585	99.7	99.866	99.285	98.769	100.65	99.103	101.13	99.219	101.84	99.732	98.544	101.58	101.17	98.858	101.8	101.34	99.178	99.376	98.713	100.42	99.449
104.92	106.61	105.59	105.6	106.8	108.64	107.12	106.48	107.86	107.38	106.17	108.22	106.71	105.89	108.61	107.73	106.95	106.93	106.63	106.46	107.08	105.66	107.53	106.81	106.49	106.99	106.9	107.65	106.74	107.19	105.73	105.16	107.07	107.01	107.31	106.92	104.04	106.41	105.07	106.37	105.64	105.84	104.97	107.2	107.05	105.01	106.05	105.48	106.13	106.25
108.1	109.62	109.7	110.05	109.59	110.07	111.11	109.57	109.67	109	110.79	108.93	109.7	110.44	108.79	108.85	109.69	110.55	108.74	109.34	109.21	110.62	109.5	111.2	109.66	109.54	109.14	111.71	109.12	110.03	108.31	110.52	109.54	109.43	109.31	109.72	110.6	109.39	109.71	109.72	110.96	110.85	110.22	109.67	110.1	110.41	111.11	108.85	109.86	109.12
110.36	112.81	112.3	111.32	111.64	110.11	111.96	111.43	112.83	112.02	110.44	111.96	113.54	112.26	112.91	109.71	112.62	112.34	112.75	112.7	111.87	112.09	111.71	111	111.33	112.31	113.11	111.28	112.2	110.95	111.09	113.42	112.75	112.42	114.01	111.35	111.77	113.22	112.05	111.74	112.28	112.22	112.28	111.22	112.73	111.89	111.13	111.99	111.51	111.67
105.64	107.59	106.57	104.19	105.02	107.77	105.93	107.81	106.92	106.34	106	105.51	106.34	106.56	106.15	107.53	106.24	105.15	107.3	105.67	107.14	104.98	106.66	104.25	105.91	106.45	104.85	105.86	104.76	105.6	106.64	107	107.74	106.82	106.9	106.49	106.9	107.52	107.4	106.05	105.77	105.58	107.13	106.22	106.14	106.94	104.11	106.72	106.63	106.06
107.67	104.97	106.77	106.42	106.54	106.78	106.19	106.6	105.8	106.08	106.51	107.27	107.84	106.55	106.83	106.6	107.06	107.3	105.88	107	107.75	105.95	106.4	107.17	107.38	106.42	108.55	108.68	105.93	105.64	105.67	104.63	107	107.27	105.81	107.21	105.62	106.44	108.06	105.28	107.54	107.4	106.31	107.02	106.35	107.66	107.53	106	105.16	107.27
106.14	105.62	105.57	105.81	107.51	107.39	105	104.59	106.71	105.28	105.82	106.08	106.72	104.88	104.91	106.29	106.05	105.46	105.88	105.7	105.36	105.19	105.87	106.33	105.73	104.66	105.29	106.22	106.71	106.07	106.58	103.89	106.37	104.79	105.89	108	106.55	106.67	105.95	105.19	105.97	104.82	105.48	106.28	105.06	104.45	107.44	106.36	105.53	104.98
98.827	98.512	101.16	99.198	100.85	98.935	100.06	98.739	99.549	100.16	99.248	100.48	99.846	99.635	99.5	98.604	99.341	100.3	99.684	100.56	99.724	100.4	99.944	99.157	99.611	98.807	100.9	98.966	101.03	99.959	100.89	100.27	99.317	98.277	99.684	99.878	99.505	99.752	98.687	99.414	100.66	99.506	99.357	100.01	99.586	98.617	99.544	100.55	97.867	100.03
104.72	105.02	105.73	106.71	104.86	106.3	104.44	105.84	105.44	106.83	105.74	106.37	106.01	106.73	104.67	105.59	106.29	104.53	105.04	104.84	104.4	105.39	105.06	104.67	104.3	105.16	105.76	104.24	106.11	106.43	106.41	105.17	105.17	104.97	104.31	106.05	106.13	104.88	106.46	105.95	105.43	107.12	108.33	105.99	107.06	105.94	105.76	106.46	105.34	104.23
106.1	106.36	107.82	107.73	105.96	108.25	107.47	104.87	106.51	105.39	107.34	106.92	106.71	106.02	106.61	107.57	105.95	107.11	106.29	106.82	107.78	107.25	107.7	106.8	107.31	106.36	107.52	108.95	106.34	107.48	108.19	107.85	106.88	106.28	107.72	107.21	108.49	106.62	107.44	106.29	107.3	107.06	106.48	109.24	106.1	106.37	106.45	107.7	106.01	105.52
111.65	112.65	112.88	111.57	110.88	111.85	111.73	110.74	110.61	110.58	111.2	111.97	112.26	111.23	112.06	110.95	110.78	111.66	112.14	111.27	112.65	111.79	109.56	111.29	110.19	111	111.11	111.27	112.45	112.22	110.56	111.52	110.69	112.17	111.14	110.46	111.02	112.76	111.44	111.6	110.62	110.44	111.63	110.4	112.97	110.12	110.51	112.38	112.17	112.15
105.43	106.93	104.9	104.68	104.88	106.63	107.66	105.08	106.16	107	105.68	105.29	107.22	105.85	107.14	104.67	106.42	105.5	106.9	107.78	107.28	107.33	105.27	104.28	108.09	105.53	106.04	106.08	105.09	104.83	105.98	106.18	105.82	106.52	104.37	105.36	106.82	107.35	106.89	106.6	106.46	106.68	106.24	106.1	106.61	106	105.68	106.46	105.33	106.03
106.19	107.48	106.61	105.57	106.32	106.52	105.37	106.24	106.28	105.91	105.93	104.34	106.53	105.64	106.17	105.51	107.49	106.65	106.29	105.75	106.14	106.31	105.28	107.13	106.62	105.72	105.41	105.16	105.6	107.06	104.91	104.52	105.56	106.72	105.25	105.65	106.81	105.62	105.84	105.21	106.3	106.33	105.37	107.43	105.47	104.14	105.87	104.92	107.06	105.99
101.89	100.52	101.93	99.487	100.68	100.37	99.941	101.08	100.88	101.25	101.9	100.68	99.497	100.26	101.36	98.964	99.552	101.15	100.11	100.7	101.24	100.51	100.55	100.71	99.863	100.4	99.074	100.44	99.215	101.57	100.58	99.953	102.01	101.85	101.5	100.88	99.591	100.42	101.72	99.446	102.06	101.23	100.26	98.92	99.987	99.904	99.952	100.91	101.89	101.02
103.14	104.99	104.68	103.42	102.67	105.62	104.22	105.34	102.94	102.65	104.53	104.15	104.39	104.86	104.55	105.08	102.25	103.37	104.37	104.48	104.16	103.49	104.67	104.4	104.94	103.76	103.76	102.07	102.99	104.67	104.16	105.46	104.06	103.95	102.86	104.43	104.87	104.87	103.56	103.57	102.91	105.04	104.2	105.14	104.11	104.3	104.39	104.28	103.8	104.42
110.77	109.47	110.78	111.41	110.41	110.09	111.8	111.99	111.16	111.66	113.08	111.63	111.63	111.32	113.25	110.98	113.01	111.34	111.31	111.56	111.19	112	111.41	110.54	111.3	111.18	110.96	110.09	110.36	110.44	112.12	111.16	111.88	110.99	110.26	111.44	111.65	112.33	111.22	111.3	110.93	110.93	111.94	110.68	111.18	110.13	110.99	108.52	110.16	111.7
110.26	111.26	109.61	111.5	108.26	109.59	109.91	108.56	109.79	110.43	110.86	109.68	109.7	109.99	110.67	109.44	110.68	109.75	110.1	110.69	110.91	110.35	109.45	109.15	109.01	110.98	108.9	109.16	109.98	108.41	110.63	110.73	109.28	111.04	110.96	107.82	110.42	110.27	110.05	109.77	109.09	108.74	110.53	111.11	110.29	110.06	110.54	109.7	109.7	108.88
112.46	110.66	112.22	110.83	112.64	111.73	113.27	112.13	111.21	111.76	111.76	110.55	111.94	112.73	111.67	112.48	111.2	111.25	111.96	111.7	113.09	112.46	111.83	111.78	111.96	112.66	111.07	112.07	113.98	111.57	111.1	112.41	112.78	112.25	113.07	111.96	110.95	113.22	111.22	113.35	112.18	112.01	112.12	112.75	112.42	113.2	112.79	111.78	114.21	110.64
104.89	105.16	105.84	106.22	106.4	106.45	104.46	105.95	105.46	103.94	106.45	106.5	106.2	106.96	106.01	105.64	104.6	105.75	104.12	105.81	105.05	104.98	104.26	105.45	105.44	104.83	104.83	105.8	104.25	105.86	105.25	106.8	105.02	105.56	105.99	104.56	105.9	106.88	105.29	106.34	106.34	105.6	106.52	106.18	106.22	105.53	103.94	106.31	106.31	104.97
103.97	104.6	104.94	103.89	104.26	103.59	103.35	104.2	105.5	103.89	103.4	103.8	104.54	105.83	104.24	102.81	103.82	104.37	103.44	102.36	103.62	104.67	103.49	103.31	105.46	102.76	106	103.48	102.77	103.72	105.31	104.34	103.57	103.79	105.87	105.96	106.46	104.3	103.79	103.8	104.75	103.94	105.05	105.35	103.72	105.06	104.96	104.48	104	104.12
117.85	118.8	118.23	117.67	115.89	116.84	118.49	117.41	117.7	117.68	117.56	116.5	117.45	117.84	117.67	117.31	119.05	116.34	118.43	117.55	118.75	116.66	119.1	117.14	118.2	118.02	117.18	116.63	117.19	117.63	116.92	116.52	117.25	117.22	117.03	117.54	117.27	117.97	118.33	117.9	117.88	118.46	119.38	116.67	117.6	118.15	116.9	118.02	117.39	117.23
105.03	105.18	104.79	105.8	106.17	104.78	105.42	106.53	105.01	106.51	106.4	105.45	105.31	103.37	104.78	104.46	104.3	106.75	105.66	106.34	105.85	105.04	105.94	104.84	105.18	106.7	104.38	107.31	105.24	103.73	106.48	105.86	106.25	106.63	104.99	105.26	105.49	106.53	104.89	105.06	104.76	104.17	108.23	105.98	104.73	106.27	104.29	103.68	105.94	105.17
111.52	111.2	111.14	111.52	111.43	110.52	110.77	113.25	112.47	111.23	112.03	111.14	111.42	113.42	110.08	113.78	113.16	110.94	112.71	112.25	111.89	112.02	111.3	112.43	111	111.66	112.71	111.56	112.57	111.65	112.61	111.89	111.48	112.99	109.55	110.65	111.42	110.81	113.22	111.2	111.7	111.81	113.01	112.69	112.88	111.89	113.86	112.79	111.64	111.75
111.21	113.16	111.23	109.78	112.08	111.74	111.65	113.1	112.96	112.15	110.95	113.05	112.85	113.34	111.67	113.58	111.48	111.51	111.09	111.23	111.86	111.63	112.3	112.35	112.3	111.69	112.58	111.76	111.86	112.9	111.44	111.98	112.64	112.67	111.78	112.3	111.81	111.4	113.15	112.27	111.14	110.38	111.95	112.11	111.5	110.88	112.61	112.42	112.61	111.52
106.19	103.46	106.38	104.07	104.93	104.95	105.34	104.47	104.59	105.48	105.17	104.24	104.85	105.54	105.42	104.85	105.83	105.39	105.13	104.75	106.33	105.46	104.17	104.22	106.37	104.94	106.62	105.3	104.94	104.4	106.84	106.06	105.29	105.01	106.42	105.34	103.94	105.66	105.53	105.21	104.07	105.81	105.57	105.33	104.79	104.59	106.05	105.19	105.62	103.9
106.26	106.9	106.47	105.83	106.04	106.6	106.37	105.36	106.9	105.89	107.1	105.87	106.8	105.99	106.77	107.07	107.71	106.38	106.46	104.65	105.42	107.22	106.06	106.81	108.85	105.91	106.37	105.75	105.84	106.36	105.84	106.62	106.61	106.71	107.23	106.85	106.84	108.03	107.37	107.73	108	106.54	105.77	105.64	105.14	105.93	106.65	104.19	106.31	106.39
112.26	111.51	111.08	110.85	111.88	111.6	111.77	111.41	111.7	112.75	111.46	111.73	110.87	110.53	112.47	111.46	112.65	110.99	110.82	111.79	110.26	111.22	113.09	111.85	111.07	110.58	112.03	112.04	111.8	112.34	112.74	111.33	111.92	109.52	111.65	112.25	111.05	111.66	110.8	110.88	110.79	109.76	111.6	112.39	111.84	112	110.01	111.89	111.42	110.71
105.55	106.18	105.87	106.16	106.59	106.27	106.11	106.92	106.12	105.01	105.87	107.21	106.35	106.92	106.84	106.58	106.4	104.99	104.12	106.8	105.19	106.38	106.77	106.81	105.53	106.15	106.37	107.26	105.89	106.82	105.25	106.4	106.61	105.92	106.78	106.1	106.42	105.08	105.39	105.01	106.53	106.6	105.9	106.99	105.7	106.36	107.15	106.23	105.66	108.03
105.74	105.17	106.45	106.69	107.06	104.97	106.03	106	106.2	107.14	105.4	107.11	105.05	104.99	105.35	105.63	104.56	103.25	105.42	103.92	105.53	106.62	105.84	105.55	104.3	105.18	105.61	105.7	105.39	105.93	103.61	104.71	104.16	105.74	105.66	104.79	104.78	104.82	104.57	105.66	104.84	104.67	105.03	104.24	105.48	105.66	103.08	104.92	106.45	104.04
106.44	105.58	106.57	106.62	105.64	106.16	106.78	106.93	107.88	107.26	107.52	106.57	107.35	105.88	106.22	106.61	107.5	106.88	107.49	107.62	107.11	107.55	108.39	105.43	106.1	108.25	106.9	105.76	105.6	106.36	105.63	104.44	107.72	105.91	105.76	107.52	106.63	107.03	105.94	107.14	106.39	108.2	106.83	106.77	108.48	108.55	106.53	107.62	106.82	106.25
109.9	110.76	109.69	110.62	108.67	108.74	111.55	109.51	108.97	112.44	110.42	111.04	110.85	109.52	109.07	109.41	110.52	110.3	108.07	109.6	109.35	110.05	108.48	109.97	109.01	110.99	109.46	108.02	109.59	110.39	109.86	109	109.59	109.75	109.16	109.48	109.25	111.33	109.92	110.21	109.32	111.64	109.4	110.93	109.26	111.07	109.67	109.13	108.46	109.5
105.41	105.12	105.24	105.65	105.8	105.4	103.85	106.38	106.26	104.84	108.15	106.08	106.25	105.39	105.19	104.66	104.96	104.84	105.23	106.24	106.27	103.85	104.83	106.45	105.29	105.94	106.15	105.59	104.13	105.92	107.09	106.22	105.95	105.55	106.13	104.45	106.45	107.54	106.87	105.56	103.83	104.32	105.37	106.63	105.23	106.1	106.09	107.19	106.07	106.68
106.58	105.66	105.2	106.53	106.17	107.15	105.78	104.89	104.27	105.94	106.08	105.55	105.1	105.13	105.8	104.26	105.99	106	105.77	106.31	105.26	104.81	105.24	106.45	106.79	105.39	105.15	104.42	105.04	106.09	106.38	108.08	106.12	106.64	105.7	105.98	105.23	105.32	106.73	103.65	106.59	106.85	104.6	105.89	105.78	105.11	105.57	106.71	105.02	106.29
101.56	100.64	100.75	100.68	99.956	100.87	101.41	100.42	99.898	100.67	101.44	100.67	100.79	100.11	101.12	100.71	100.98	99.524	100.76	100.23	99.987	100.21	101.38	100.77	100.56	99.471	99.993	101.36	100.98	101.48	100.65	99.803	101.15	100.29	99.317	98.961	100.82	99.619	100.42	101.14	101.5	102.32	99.098	98.466	100.5	101.96	99.661	100.71	101.62	101.21
100.38	100.28	101.34	98.839	101.44	101.24	101.89	102.67	101	100.27	101.5	100.78	102.01	100.78	100.85	100.03	99.771	100.76	102.39	100.58	101.14	101.45	98.777	102.14	100.75	100.99	100.42	100.26	100.91	101.57	101.08	101.24	99.858	101.32	101.52	101.38	99.797	102.87	100.55	102.1	101.51	102.96	100.17	100.71	100.76	101.39	100.71	101.27	99.846	101.37
110.75	112.2	110.59	111.41	112.19	110.49	111.77	111.93	111.23	110.44	111.45	111.59	111.44	110.96	111.26	110.86	110.68	110.76	110.57	112.56	112.52	110.86	110.16	111.74	110.58	111.37	111.16	111.61	111.34	111.7	111.44	110.51	111.72	112.42	110.93	110.55	111.28	111.02	112.57	111.4	111.23	111.27	109.87	112.25	110.71	110.95	111.74	110.49	111.09	109.81
104.61	103.52	105.45	104.62	104.38	104.24	104.58	104.78	106.93	102.48	104.03	105.5	104.05	106.77	104.77	102.3	105.08	104.26	105.46	104.26	105.32	102.44	103.56	105.22	104.69	105.05	103.05	104.83	104.86	104.48	103.73	104.7	103	102.99	105.91	105.43	106.13	105.44	104.25	104.4	105.08	104.56	104.9	104.93	104.83	104.86	104.22	104.37	103.71	104.87
101.06	100.04	99.509	101.8	101.69	100.64	100.6	99.87	100.19	101.82	100.43	100.45	99.772	101.94	102.31	100.18	100.13	101.16	99.423	101.18	100.32	100.92	101.53	100.34	100.78	99.368	101.21	101.78	100.76	101.25	99.159	101.04	100.33	99.243	99.818	100.84	100.98	101.36	99.819	101.34	101.41	100.38	99.779	100.97	99.644	98.88	100.46	99.871	99.852	99.499
105.16	105.8	104.59	104.6	105.74	105.37	105.71	105.47	105.26	106.29	105.72	106.34	106.41	105.53	104.17	106.08	105.73	104.4	105.73	104.71	105.28	107.09	105.9	105.77	105.31	106.94	104.98	106.86	106.71	106.15	107.26	106.28	105.11	105.67	105.02	105.51	105.55	106.24	103.85	106.07	104.38	107.05	105.59	105.79	105.8	104.94	106.03	104.77	104.71	106.43
112.22	112.85	111.4	113.12	112.78	112.93	112.45	110.34	112.42	111.92	112.39	112.63	110.33	110.78	111.17	113.29	112.13	111.34	109.18	112.4	111.95	110.91	111.79	113.25	111.33	113.31	112.05	111.69	112.51	113.22	111.92	112.26	112.37	111.43	112.7	112.33	110.67	112.22	111.01	110.12	112.33	111.38	111.94	111.4	111.05	111.67	112.73	112.5	111.29	113.88
100.34	100.49	100.18	99.475	99.201	101.64	100.23	99.729	101.37	99.852	99.92	101.12	101.39	100.85	99.322	99.905	101.65	100.59	99.784	100.43	99.22	100.09	99.49	100.95	99.545	99.459	99.184	100.5	98.748	100.26	99.872	100.95	100.02	100.59	100.59	100.26	101.24	100.71	100.38	99.14	100.4	101.37	99.805	99.19	99.671	100.33	100.23	98.608	101.28	99.48
107.1	105.47	106.02	105.22	106.29	105.52	106.11	106.42	106.12	106.09	106.05	105.5	105.88	105.09	105.96	107.27	105.46	105.35	106.25	105.44	107.03	104.19	106.12	106.94	103.86	105.06	106.44	104.55	106.09	105.95	106.01	104.83	105.74	106.82	105.9	106.85	105.69	103.73	105.76	106.03	105.86	106.01	105.41	106.2	107.77	105.49	105.07	104.58	106.48	106.88
99.766	101.01	100.18	99.702	101.3	101.28	100.91	101.69	100.96	100.28	100.12	100.33	101.15	101.34	100.05	100.1	99.803	100.09	100.37	100.32	100.34	100.12	100.16	99.612	100.05	100.93	98.612	100.39	101.54	101.36	101.58	101.01	100.82	99.508	99.858	101.07	102.26	99.614	101.13	99.254	101.3	100.66	100.73	98.355	100.81	98.101	100.47	100.89	100.93	99.846
104.62	106.75	106.05	106.39	106.24	106.36	106.97	106.22	104.96	106.11	106.26	107.77	105.22	106.06	105.35	105.28	108.14	106.67	107.65	106.4	106.6	106.23	105.91	106.8	106.21	107.37	106.6	106.21	106.65	105.1	105.7	106.64	106.01	105.92	106.23	106.95	105.77	105.76	106.53	105.98	105.6	107.11	106.47	105.94	105.8	104.56	106.04	106.25	106.48	108.2
112.94	111.81	110.24	110.07	111.26	113	112.72	110.92	112.59	110.38	110.26	111.03	111.39	111.07	108.92	112.09	111.14	110.89	109.85	112.07	109.02	109.89	112.47	112.74	111.16	109.88	113.08	112.17	113.18	111.43	113.2	112.21	110.88	111.67	112.9	112.44	113.31	111.95	113.46	112.34	112.19	112.02	112.03	111.37	111.42	111.35	111.61	111.38	113.21	112.18
111.74	110.49	111.03	111.01	111.37	110.1	110.71	111.5	112.49	110.4	110.43	110.65	111.75	110.82	111.53	111.89	112.26	111	111	109.66	112.31	111.22	110.78	111.68	110.93	110.24	110.24	110.29	111.5	111	111.94	111.14	112.55	111.47	112.72	111.51	111.86	110.11	113.28	111.13	110.21	111.81	111.31	110.41	109.94	109.97	111.68	110.62	110.9	111.32
111.43	110.52	111	110.89	111.2	110.47	109.78	110.95	110.34	110.78	111.95	111.38	111	112.26	110.01	108.69	110.9	112.64	110.97	109.62	110.47	110.33	109.91	113.01	112.35	110.93	111.15	111.78	112.09	110.61	111.81	112.04	111.07	112.15	110.53	110.57	110.6	111.93	111.29	111	111.33	110.97	110.56	110.03	110.95	110.2	110.38	110.8	111.98	112.45
99.9	99.587	98.743	101.21	100.54	99.165	100.51	100.8	98.054	99.083	100.4	97.986	99.547	98.873	98.646	99.499	98.776	100.97	98.794	98.617	100.28	100.97	102.44	100.71	100.75	100.23	99.564	100.72	100.37	100.49	100.3	99.823	98.955	100.54	100.28	102.39	100.55	100.38	98.934	101.11	100.34	99.978	100.96	99.277	99.583	100.28	100.19	100.79	101.25	101.57
103.83	105.16	106.12	106.53	105.01	106.03	106.26	106.26	106.18	105.76	103.98	106.24	105.03	105.17	105.8	104	104.37	105.96	107.01	105.8	103.73	107.77	105.47	104.19	105.06	104.94	104.87	105.77	105.27	106.21	105.98	106.74	104.22	105.42	104.21	104.59	105.42	105.86	105.04	105.75	105.06	105.41	107.56	105.08	105.58	107.35	105.24	105.34	105.28	106.52
104.21	104.3	105.77	103.85	103.23	106	103.3	103.75	103.99	104.22	104.8	105.19	104.06	102.88	102.14	104.75	104.18	103.8	105.78	104.74	103.1	104.82	104.49	102.88	105.97	103.02	105.51	104.75	105.51	104.16	103.76	104.35	104.71	105.05	102.19	103.36	105.05	104.1	103.7	102.96	103.1	105.41	105.01	105.53	105.39	104.93	103.21	103.38	103.99	105.33
108.77	107.33	107.36	107.76	106.49	108.01	107.73	106.23	105.22	106.8	107.09	106.36	106.63	106.32	107.14	106.86	106.64	107.16	107.63	106.92	107.93	106.57	106.07	107.15	107.95	107.47	107.09	106.44	107.74	108.05	106.88	107.07	108.16	106.39	106.26	107.58	107.02	107.35	106.43	105.77	108.36	106.9	107.15	107.08	107.84	106.67	105.41	107.04	106.83	108.67
109.39	110.8	109.84	109.78	110.13	110.33	110.09	110.75	109.26	109.5	110.57	110.71	108.42	108.67	110.61	109.73	110.28	108.78	109.92	110.8	108.64	108.92	109.63	108.44	110.39	108.93	111.14	107.85	109.92	109.87	109.56	110.11	111.26	110.59	109.2	109.4	110.45	110.05	110.48	109.45	109.45	110.77	110.02	109.21	110	109.67	110.18	110.8	109.63	109.38
112.56	111.92	110.08	111.24	111	108.99	111.73	111.99	111.39	110.21	110.91	109.87	111.49	112.79	111.65	110.59	112.05	111.98	111.97	110.54	111.94	111.96	111.44	111.09	110.86	110.5	112.48	110.59	110.05	111.65	110.27	110.78	112.41	112.01	111.02	111.06	110.43	110.39	110.82	111.74	112.61	111.64	111.87	112.35	110.44	111.6	111.83	111.31	111.29	110.94
100.02	101.7	100.37	100.45	100.5	98.86	99.916	100.53	101.5	100.94	99.211	100.05	100.35	100.86	101.51	100.88	100.53	99.374	100.31	100.5	99.512	101.55	101.21	100.64	101.24	99.863	100.4	100.86	100.79	101.57	101.21	99.949	100.83	100.83	100.79	100.82	100.73	101.19	101.1	99.54	101.88	100.33	101.4	100.06	102.29	100.59	102.48	99.57	100.73	100.68
105.47	104.62	106.17	105.25	105.02	103.89	104.49	104.71	104.58	104.51	106.38	105.61	105.44	105.35	105.35	106.08	106.2	106.57	104.97	105.77	106.03	104	105.21	104.49	104.58	105.35	106.46	104.89	104.47	104	104.88	103.52	104.46	104.83	105.2	103.73	105.41	106.31	105.17	104.98	105.46	105.67	104.13	105.74	104	106.18	104.25	103.23	104.8	106.03
106.44	106.54	105.77	104.95	104.57	105.29	106.24	107.33	106.35	104.93	106.62	105.54	106.69	106.82	106.55	106.98	106.11	105.33	106.14	107.49	107.31	106.35	106.11	106.8	106.49	106.02	104.43	106.29	105.36	106.16	105.87	105.77	106.01	107.51	106.12	105.48	104.38	104.84	105.14	106.22	107.68	106.89	105.84	107.9	105.95	106.65	106.44	105.75	107.97	105.85
110.05	108.68	108.86	111.44	110.36	110.22	111.39	111.71	109.61	108.47	110.7	110.98	111.14	110.75	109.13	109.65	110.45	108.45	109.86	110.21	108.57	109.71	109.97	110.26	110.06	108.07	109.98	110.06	108.35	109.54	110.14	110.03	110.63	107.85	111.47	111.45	109.91	109.6	110.08	109.14	109.49	111.62	108.98	107.87	109.22	108.77	109.81	110.37	109.63	109.96
106.84	105.14	107.58	107.27	107.89	106.47	108.42	106.28	107.28	106.41	107.37	106.74	107.62	106.11	105.35	106.99	106.72	107.97	107.26	106.09	106.87	108.17	105.19	107.54	106.44	107.05	107.24	106.59	107.33	107.41	106.94	108.27	106.84	106.76	106.77	107.13	106.64	105.47	107.88	107.35	105.52	105.93	106.34	108.04	108.2	107.5	106.73	106.97	106.08	106.64
111.54	111.46	111.45	111.65	112.77	112.51	112.26	113.12	110.46	112.3	111.89	111.72	112.29	111.04	111.68	112.24	112.01	112.33	111.71	111.4	112.68	111.77	112.49	111.57	112.07	111.43	110.92	112.45	113.54	112.71	113.02	112.2	112.74	112.83	111.16	112.22	111.81	113.7	110.86	112.41	110.49	111.49	111.57	111.66	112.04	111.53	112.9	110.85	111.88	111.27
105.44	106.7	105.81	108.15	107.9	107.23	105.82	107.07	104.84	106.01	106.21	105.4	107.36	107.42	105	105.93	105.98	105.16	107.78	106.09	107.24	106.51	107.72	106.86	105.58	106.92	105.52	106.75	106.87	107.04	105.86	107.53	106.42	105.94	106.72	106.37	107.08	106.51	107.26	106.76	105.29	104.6	107.44	104.49	105.96	107.25	104.81	105.35	106.77	106.86
100.13	100.26	101.13	99.7	99.043	98.723	99.672	99.196	100.06	99.134	100.57	98.699	99.988	99.995	99.786	98.445	99.763	98.95	100.13	100.33	101.09	101.41	100.57	99.534	100.38	99.478	98.037	98.837	99.721	99.149	100.82	101.22	98.669	99.294	98.378	99.505	98.621	100.62	99.028	99.067	98.795	100.02	98.137	101.08	99.912	98.29	100.46	99.3	98.481	99.324
106.7	105.88	104.97	106.06	105.08	107.26	108.15	105.95	104.5	106.59	105.95	106.37	104.84	105.56	106.58	105.25	107.39	105.82	105.73	106.46	104.3	104.6	106.38	106.63	104.66	105.39	106.6	105.82	104.28	106.7	105.78	106.69	106.34	104.47	105.34	104.96	105.32	105.28	105.4	107.51	104.73	105.46	106.22	105.5	106.1	103.9	104.34	105.55	105.3	106.45
105.59	105.01	105.82	107.61	107.09	105.68	105.96	106.46	106.84	105.88	105.71	104.13	105.5	105.18	105.21	104.44	106.71	104.33	104.89	104.51	104.92	104.65	106.6	106.13	106.67	105.74	105.1	105.72	106.1	106.62	106.61	106.96	106.86	106.34	107.39	104.83	106.91	104.31	106.03	107.96	105.65	105.67	105.51	105.71	106.09	105.89	106.11	104.63	105.22	105.32
105.89	106.36	105.98	107.4	106.11	105.93	105.5	107.44	105.52	105.97	104.97	106.91	105.03	105.74	107.18	106.53	105.77	106.23	106.27	107.72	104.89	106.2	106.5	104.92	106.44	106.44	106.46	107.33	106.52	105.9	105.99	105.33	106.73	104.1	105.86	106.28	105.44	105.73	105.33	104.66	106.32	105.87	105.94	106.77	105.44	106.76	106.75	106.5	106.23	103.68
109.25	111.81	109.3	110.04	109.19	109.1	110.75	109.64	109.12	106.97	110.26	109.36	110.38	108.81	109.52	109.83	108.78	108.1	110.31	110.51	110.42	109.96	109.79	110.2	109.83	109.84	110.93	109.52	110.26	109.71	110.43	109.17	110.81	109.65	111.9	110.73	108.02	108.34	110.15	108.83	110.81	109.48	109.12	111.03	110.64	110.6	110.77	109.69	109.91	110.28
104.2	107.54	105.99	105.08	104.55	107.01	106.57	107.82	104.42	104.99	106.64	107.12	105.37	107	106.97	106.96	106.78	106.6	105.97	105.02	106.51	107.02	105.63	105.95	104.33	105.91	106.01	106.18	106.68	106.07	108.08	106.07	106.23	105.35	105.93	106.32	105.56	105.5	106.15	105.67	106.83	105.47	107.42	105.08	106.59	104.73	104.86	104.86	106.83	106.2
106.29	105.78	105.93	105.95	106.3	106.58	105.19	105.27	104.8	104.2	105.92	106.2	104.38	107.44	105.75	105.46	105.62	105.86	105.48	107.25	105.52	106.46	103.75	106	106.84	105.26	104.86	106.43	105.7	104.09	105.88	105.48	105.79	104.4	106.17	106.66	106.31	106.37	104.62	103.83	104.86	104.7	104.97	105.73	105.97	106.08	106.39	105.91	105.7	106.47
106.43	107.66	105.23	105.71	104.87	104.27	107.09	104.68	107.31	106.13	106.59	106.58	105.84	104.58	107.61	106.46	107.06	106.54	105.47	105.8	104.44	104.98	105.18	106.13	105.05	107.17	105.31	104.59	105.14	104.45	106.66	105.27	106.37	105.22	106.26	105.68	105.85	105	107.23	106.97	104.74	106.07	105.08	106.26	106.25	104.52	105.13	107.14	105.06	105.65
111.46	114.06	111.95	113.3	112.2	113.38	113.05	112.45	113.72	112.18	111.33	113.81	113.44	112.92	110.84	112.99	112.65	112.46	114.01	111.88	113.42	112.4	112.24	110.87	111.28	112.89	112.24	111.16	113.01	112.79	111.82	111.96	114.34	111.98	113.28	112.87	112.86	112.2	109.87	110.58	112.54	113.31	111.63	113.13	111.64	110.42	111.9	112.9	112.42	112.2
106.03	106.74	106.12	105.88	106.09	105.44	105.63	106.48	105.98	106.89	105.81	105.6	105.16	104.98	106.2	105.5	105.6	106.02	104.55	104.73	107.01	105.72	105.37	106.09	104.85	106.47	105.73	105.31	105.22	105.09	105.98	104.41	106.91	104.96	105.79	104.32	103.59	105.32	104.69	106.31	104.47	104.91	104.14	105.14	105.34	105.03	105.93	106.18	104.22	106.64
103.7	105.84	103.76	103.62	104.3	105.02	104.29	104.99	104.53	104.11	104.07	105.25	104.28	103.07	103.72	104.69	105.16	104.89	104.45	104.67	103.1	103.86	103.47	104.52	104	103.54	102.8	102.07	102.44	104.48	104.21	105.17	103.92	103.7	104.75	105.27	103.62	106.16	104.92	104.15	103.56	104.26	104.55	104.32	102.41	103.98	102.52	106.78	103.23	104.81
111.63	112.37	112.67	111.44	113.33	112.85	112.29	111.7	112.25	109.65	111.73	113.74	111.57	112.18	111.7	111.62	111.61	112.98	112.79	111.24	112.81	113	112.43	113.14	111.99	110.79	112.28	112.3	111.96	110.87	111.64	112.36	111.92	112.77	112.75	112.05	111.08	113.25	112.3	111.71	111.75	111.54	111.41	110.69	111.82	113.71	112.06	111.31	112.17	111.62
111.67	109.91	109.88	109.36	109.85	111.71	109.09	108.4	110.7	110.04	109.5	110.8	110.28	111.42	110.08	110.56	109.67	110.17	109.95	110.47	111.18	109.33	109.59	110.64	110	111.98	109.13	109.46	109.97	109.09	110.55	111.95	110.44	109.26	110.72	109.33	109.2	110.56	110.16	109.74	109.93	110.01	110.05	108.72	110.24	110.79	111.34	109.34	109.83	111.39
106.25	106.77	106.45	107.72	107.13	105.51	105.22	108.43	106.72	107.3	105.22	106.44	105.57	106.84	105.98	105.97	105.6	104.96	106.92	105.65	106.82	104.55	106.69	105.58	107.28	107.28	106.95	106.81	105.17	106.6	106.38	106.35	107.73	105.79	105.31	106.94	106.57	105.05	107.26	107.23	105.3	107.24	107.44	106.58	106.45	105.28	106.11	105.77	106.76	105.88
106.46	106.22	106.14	105.72	106.8	105.04	105.21	106.45	104.25	106.11	105.22	105.62	107.16	107.09	104.22	104.84	106.4	105.37	106.75	106.02	105.78	106.97	107.56	105.13	103.84	106.88	105.62	105.54	106.04	106.66	106.17	106.2	105.76	104.57	107.53	107.27	106.69	107	106.75	106.99	106.41	104.21	106.11	108.37	105.76	106.75	105.09	104.73	106.22	106.33
105.5	105.62	106.87	104.33	105.88	104.33	104.37	104.03	105.58	105.33	105.85	106.6	105.26	104.01	105.63	104.57	105.31	105.97	103.95	104.91	104.93	103.85	105.67	103.94	106.67	103.98	104.83	107.97	105.63	105.51	104.09	105.02	104.59	104.01	106.58	105.35	105.14	105.32	105.08	104.45	105.41	106.36	104.65	105.27	104.25	104.82	104.99	105.11	105	104.76
105.37	106.12	105.64	106.18	107.02	106.34	106.12	106.26	106.42	106.71	105.23	104.63	106.01	106.81	105.9	104.98	106.45	106.2	106.49	106.44	106.86	104.68	105.84	106.35	107.07	106.61	105.64	106.79	105.87	104.32	106	105.55	106.39	105.92	105.86	107.01	105.95	106.71	105.41	103.31	105.11	105.75	106.64	105.17	105.54	106.34	106.4	105.53	106.82	105.68
107.55	106.89	106.04	108.36	107.17	105.25	106.77	105.72	105.74	106.51	106.73	107.09	106.45	106.95	108.44	106.76	105.97	106.52	107.71	105.91	106.24	104.92	104.81	106.32	108.23	105.72	105.83	105.58	106.7	105.99	107.1	106.4	107.42	107.57	107.68	107.42	107.65	106.13	108.86	106.8	107.44	108.3	107.18	107.32	107.06	106.02	107.33	107.23	106.63	106.05
103.26	105.85	104.05	104.83	105.37	104.4	104.91	103.87	104.15	102.54	103.85	103.51	105.03	104.72	104.71	104.65	104.51	104.25	105.09	104.59	102.64	104.45	104.15	103.07	106.44	103.21	103.4	104.96	103.4	105.56	104.57	104.4	105.06	104.19	104.54	104.56	103.86	103.09	104.52	105.54	104.82	105.56	104.28	103.09	101.94	103.41	105.11	104.98	104.49	103.31
106.07	105.16	105.87	104.16	105.02	106.49	105.68	105.17	106.91	105.8	105.96	105.96	105.83	105.13	104.6	105.58	106	105.17	107.43	106.12	105.3	106.36	106.44	104.81	105.1	106.19	103.86	106.26	104.03	105.88	104.87	104.67	106.4	104.89	107.62	104.7	104.8	106.1	107.37	104.26	105.92	106.49	106.57	104.66	106.8	106.74	105.34	107.27	105.37	106.02
110.47	110.02	109.32	110.16	109.87	109.76	109.91	109.35	110.09	109.8	110.23	109.67	110.5	110.84	111.22	109.29	109.73	110.03	109.34	108.82	109.96	107.92	108.32	110.29	110.39	108.76	110.32	110.01	109.36	109.9	108.83	111.65	110.45	111.52	107.08	109.79	110.6	108.58	110.65	108.59	109.75	111.01	109.22	109.54	110.97	110.53	108.83	109.35	109.43	110.71
106.46	106.45	103.98	105.33	105.83	104.46	105.34	103.44	106.33	105.83	104.72	104.53	104.7	106.04	105.24	106.12	105.72	106.1	105.94	105.63	105.3	105.65	106.74	105.38	106.74	105.09	106.32	103.73	105.79	105.21	105.87	105.99	104.76	105.19	106.25	106.64	105.32	105.07	104.7	105.7	106.31	104.69	105.48	105.62	106.85	107.76	105.71	105.08	105.6	106.11
106.55	107.67	107.22	106.38	105.88	106.03	107.13	105.37	105.24	104.89	105.67	106.32	105.8	105.79	106.78	106.86	107.03	105.58	105.54	104.56	107.2	104.98	107.23	105.95	106.79	105.6	105.33	106.8	104.84	104.57	107.37	106.77	105.15	104.68	105.62	106.59	107.94	107.41	106.3	106.23	105.79	107.34	106.75	106.76	106.61	105.79	105.78	105.32	106.77	106.22
98.416	101.05	99.272	100.84	99.938	101.28	98.435	100.49	99.326	101.32	99.9	100.01	99.496	100.13	98.715	101.52	99.479	100.79	99.58	100.7	101.47	100.53	98.303	101.73	99.727	99.853	99.991	100.78	99.934	98.712	99.447	99.608	99.191	98.915	98.431	98.798	100.62	97.747	99.886	99.43	99.498	99.069	98.501	98.6	98.912	100.97	99.753	100.34	100.45	101.5
111.65	110.64	110.35	109.74	110.57	110.06	111.41	112.86	111.49	110.56	109.24	109.6	110.42	112.19	111.13	110.72	111.38	110.45	110.74	110.4	111.4	111.49	111.3	110.59	110.94	111.73	110.71	109.11	111	111.03	109.72	112.15	108.79	109.76	110.84	110.54	110.97	109.18	109.42	110.11	109.35	109.63	110.76	111	110.63	111.27	110.53	110.85	110.94	109.14
104.25	107.1	107.81	104.97	105.83	106.71	106.28	107.26	107.51	106.1	106.23	106.82	106.16	105.71	106.21	105.26	106.36	106.77	106.66	105.39	105.16	105.78	104.01	107.52	107.42	106.28	107.84	107.03	107.4	105.66	104.89	107.55	107.47	105.03	105.74	106.78	104.46	105.86	107.19	105.35	107.17	106.8	108.33	105.12	105.7	106.65	107.81	104.73	108.53	104.48
107.64	104.67	106.55	106.84	105.7	105.3	106.18	106.73	107.12	106.64	106.7	104.99	105.92	107.07	105.42	107.82	106.47	106.74	106.57	106.4	107.34	105.1	108.46	105.81	106.98	104.88	105.71	105.77	105.52	104.6	106.5	106.96	106.59	106.91	106.63	107.62	107.23	104.71	106.22	107.63	106.96	107.65	106.59	105.18	104.84	105.73	106.35	105.71	108.3	105.99
107.41	107.38	107.39	108.64	104.69	107.37	106.32	107.59	106.59	106.63	107.69	106.56	105.68	106.81	106.1	106.96	105.61	105.74	106.38	106.64	105.75	107.15	105.82	106.96	106.77	105.82	106.76	106.19	106.33	106.63	107.05	107.89	105.38	105.79	106.02	107.04	106.96	106.2	105.95	106.78	105.5	107.25	106.12	106.59	104.49	105.92	106.89	105.86	106.05	105.55
100.43	101.29	100.75	100.13	100.06	99.564	99.064	99.792	101.56	100.06	101.03	102.01	100.43	101.33	102.23	101.05	100.92	99.996	100.77	101.15	101.78	101.94	100.13	100.6	99.109	101.23	100.69	101.04	102.69	100.4	99.768	100.48	98.922	100.21	100.34	100.2	101.49	101.67	100.26	101.2	100.58	100.46	100.05	99.788	99.582	101.56	101.23	100.41	101.6	100.38
106.04	106.6	107.64	105.85	106.38	105.85	105.68	104.71	106.88	105.35	104.48	106.72	105.08	105.9	106.52	106.57	105.97	105.64	104.9	106.46	105.05	107.25	106.1	104.17	106.07	106.38	105.75	105.89	105.66	105.05	107.1	104.84	105.38	105.27	105.28	104.8	106.12	107.39	105.86	106.71	105.05	105.38	105.86	105.53	107.85	105.91	106.94	106.35	105.83	105.1
106	106.13	105.85	106.67	107.37	104.71	106.25	105.35	104.72	104.06	106.37	105.61	106.4	107.04	105.8	107.21	106.19	105.91	105.63	106.47	106.01	105.56	106.63	105.08	105.65	105.99	104.33	106.42	105.98	105.99	105.48	104.45	104.97	106.21	107.48	105.39	106.39	105.53	105.91	107.11	104.46	104.78	105.81	104.64	105.1	105.59	107.97	106.52	105.31	105.86
112.74	112.14	111.86	113.68	110.31	111.49	110.93	112.53	111.51	111.8	111.14	111.36	112.51	111.58	112.05	112.03	110.25	111.8	112.65	110.36	112.6	111.2	112.72	111.72	111.36	111.94	111.97	112.12	110.69	111.48	112.3	111.97	114.1	112.08	112	111.22	111.22	112.17	110.85	110.24	112.6	111.6	111.49	112.05	111.17	112.16	113.57	111.45	111.82	111.66
104.69	106.32	107.33	107.32	104.44	106.44	105.57	105.68	105.35	105.59	105.04	105.38	107.32	107.12	105.4	104.9	106.41	105.03	104.65	104.1	105.77	106.08	106.09	106.69	105.38	105.2	108.36	105.46	105.48	106.01	106.51	105.85	105.19	105.99	106.07	106.87	105.97	104.46	104.86	105.62	106.66	105.53	106.32	105.93	104.38	105.84	105.94	105.82	105.2	106
107.64	106.03	106.06	106.66	106.28	108.2	105.95	106.37	107.45	106.69	107.64	107.24	106.36	106.41	105.48	104.98	106.7	106.1	107.32	106.24	105.51	106.98	105.67	105.15	106.05	106.1	107.64	104.86	105.24	106.85	105.95	107.18	106.92	106.47	106.07	107.28	107.43	106.11	106.53	105.65	105.51	105.39	107.55	106.92	105.86	105.91	107.36	106.37	106.24	107
118.97	117.46	117.37	117.49	117.29	117.5	119.24	116.37	117.2	117.17	117.37	119.04	118.01	118.1	116.2	117.62	117.05	118.37	117.65	116.4	118	118.05	117.53	116.97	116.74	117.4	115.9	118.11	116.01	118.5	117.09	117.35	116.49	117.13	117.25	117.15	117.65	117.2	118.2	117.2	117.69	117.43	116.68	117.32	117.35	116.87	118.95	117.42	118.69	117.39
112.79	114.94	113.17	110.46	113.42	114	111.42	112.25	113.59	112.09	113.58	113.49	113.8	112.59	112.17	110.43	113.39	113.45	112.98	111.86	111.94	111.97	111.79	113.22	112.41	112.74	112.71	113.16	112.3	113.47	112.88	112.07	113.6	112.13	112.05	112.16	113.5	113.21	113.71	112.85	113.26	112.24	113.79	114.1	112.55	113.23	113.35	113.35	112.08	111.67
105	104.78	105.62	105.5	105.47	106.44	105.74	105.14	106.68	106.02	105.14	105.8	106.08	105.06	103.91	105.1	105.54	106.38	104.79	106.53	106.5	105.83	106.39	104.13	106.57	106.1	105.11	105.96	106.48	104.85	106.67	106.35	105.58	105.1	106.04	106.31	106.53	105.52	106.06	105.41	105.47	105.28	105.91	104.42	105.4	107.3	105.65	106.53	103.94	105.39
106.06	104.68	106.86	104.72	105.63	106.19	105.44	105.4	105.86	104.63	107.08	105.34	105.03	105.32	105.28	105.16	106.67	105.84	104.82	104.65	105.02	105.06	105.8	105.07	105.36	105.77	106.05	105.85	104.88	107.44	106.09	106.35	105.35	106.1	106.42	106.34	104.26	104.82	106.44	106.29	105.58	105.46	104.5	105.94	103.89	106.22	104.69	106.34	104.7	104.29
99.249	99.158	99.516	100.47	101.36	100.48	101.15	99.455	100.46	102.74	101	99.859	101.37	101.16	100.36	101.34	101.27	100.9	100.94	100.57	102.15	100.56	100.61	99.154	100.22	100.13	99.786	101.25	100.18	99.404	100.54	101.56	99.186	102.1	100.59	100.3	99.97	100.7	100.74	100.27	100.77	100.63	100.76	100.16	98.628	100.31	99.347	101.73	99.685	99.335
104.73	105.95	104.54	107.61	105.09	105.41	106.36	105.34	104.56	104.86	105.83	107.28	106.03	104.58	105.49	105.76	103.88	106.76	107.05	105.12	105.85	104.62	105.88	105.76	104.8	105.45	104.61	105.38	105.66	104.93	106.63	106.5	103.6	106.24	105.92	106.48	104.64	105.41	105.6	105.77	105.47	104.95	105.58	105.06	105.74	105.69	106.57	104.29	105.21	104.43
104.76	106.16	106.57	105.02	104.59	106.14	107.13	105.84	105.45	106.1	105.84	106.2	104.83	105.03	104.72	106.85	107.87	105.94	103.65	105.88	105.04	106.05	105.27	105.03	105.71	105.85	106.03	103.81	106.21	104.7	106.64	104.26	105.77	105.65	106.31	106.7	106.29	105.97	106.37	107.16	106.03	105.58	105.47	106.02	105.69	104.56	106.95	105.84	106.78	104.44
100.88	100.17	100.9	101.71	100.75	101.37	98.619	100.87	100.74	101.49	99.478	99.613	99.913	99.261	100.87	102.23	100.78	99.663	100.33	100.7	100.44	98.817	100.06	100.53	100.59	101.41	100.75	99.891	100.8	101.12	101.39	101.91	101.05	101.25	99.685	99.557	101.83	100.09	100.63	102.52	100.81	102.68	100.09	100.57	101.01	99.554	100.16	101.12	101.6	101.06
114.09	112.53	112.63	111.85	114.28	114	111.5	111.01	110.43	113.89	112.25	112.3	113.52	113.12	111.96	112.15	112	112.92	111.55	113.3	112.87	114.38	111.93	113.67	113.67	114.1	113	113.6	112.31	112.16	111.75	113.46	112.44	112.94	112.34	114.45	111.48	113.82	111.96	111.78	112.39	112.77	111.89	112.46	111.35	113.17	112.26	112.6	112.78	113.17
106.84	105.53	106.1	106.17	106.97	106.83	107.42	105.92	106.57	105.45	104.66	105.22	104.74	105.34	106.78	106.18	107	106.05	106.07	105.98	106.77	105.13	106.37	106.6	105.47	107.21	105.33	104.44	106.2	105.48	106.77	105.22	106.1	103.59	107.46	105.73	105.56	105.8	106.54	106	106.31	105.67	106.38	105.89	105.8	107.05	105.98	106.53	107.61	105.94
101.17	98.405	99.983	98.994	100.5	100.55	100.03	100.57	99.561	99.822	99.585	99.217	100.16	99.376	99.438	100.04	99.465	98.234	99.818	97.934	99.713	99.006	98.916	100.22	99.005	97.699	99.101	99.395	100.77	99.164	100.07	98.993	99.816	98.849	99.703	98.734	99.527	99.565	100.59	99.838	100.36	99.287	101.49	99.847	101.09	99.795	99.422	101.48	99.966	100.67
110.53	110.5	108.76	108.5	110.29	110.37	108.99	111.31	109.23	110.46	109.48	109.93	108.94	111.61	108.67	108.78	109.68	109.66	110.1	109.3	110.59	112.46	110.68	112.89	110.76	111.16	110.33	111.12	110.75	109.35	112.09	109.7	109.99	109.18	108.71	110.33	110.49	110.11	108.55	110.13	111.19	110.1	110.88	110.24	110.15	109.49	110.46	110.05	109.38	110.76
110.26	110.08	109.12	111.33	109.04	110.39	110.43	110.03	109.55	110	110.72	110.5	108.42	110.44	109.59	109.37	110.34	109.06	110.82	110.71	110.25	110.13	109.99	110.92	109.02	111.17	108.53	109.79	110.93	109.39	109.83	108.74	110.01	110.03	111.67	111.31	108.5	109.04	110.91	109.43	111.13	110.45	110.2	109.34	108.4	108.89	110.68	108.99	110.86	110.19
110.91	111.68	110.67	112.52	111.04	110.89	110.38	110.38	113.06	111.03	112.05	111.52	112.66	110.41	112.82	111.29	111	111.77	111.15	109.85	111.36	110.56	111.87	110.49	111.94	111.95	110.15	111.18	112.18	110.25	112.73	112.03	111.33	111.9	110.18	111.22	112.51	110.99	112.64	112.05	110.73	111.7	111.34	113.21	111.44	110.08	111.75	111.66	111.27	111.2
103.05	103.46	103.83	104.14	104.01	103.21	105.7	103.91	104.42	104	104.56	104.41	104.68	104.12	105.43	104.58	104.35	105.49	103.67	104.52	102.64	104.09	103.83	105.74	104.14	106.21	103.2	104.1	103.91	103.12	103.7	105.88	104.14	104.26	102.99	104.77	103.3	104.14	105.75	104.35	102.93	105.71	104.19	103.92	103.61	102.75	103.85	103.64	102.56	104.36
105.41	105.49	104.28	106.06	103.9	105.69	105.85	106.14	105.9	105.72	105.49	104.79	105.82	104.04	104.43	105.57	104.77	104.48	104.6	105.39	104.31	105.95	104.82	105.04	104.1	105.5	105.51	104.84	105.45	105.97	105.59	105.84	104.69	104.86	105.44	104.11	105.6	106.23	104.62	103.49	104.4	104.03	104.19	104.57	104.63	104.23	105.08	105.16	104.63	104.5
110.8	111.34	111.25	109.93	110.62	112.76	110.63	112.44	112.82	111.58	111.93	111.97	111.45	111.64	109.88	111.26	110.36	111.9	111.5	110.97	110.76	112.11	112.38	109.3	110.18	109.46	110.78	111.01	110.07	109.21	111.47	110.24	113.17	112.54	111.33	111.92	112.33	111.81	111	111.57	109.63	110.12	111.76	111.14	110.53	110.92	110.94	110.76	112.43	112.1
105.68	106.26	106.46	105.8	104.95	106	106	106.26	105.53	105.87	104.06	104.82	105.36	105.81	106.12	106.02	105.04	107.06	104.94	105.27	105.61	105.55	106.67	105.22	105.59	105.27	105.76	106.26	104.48	105.11	105.2	104.43	106.6	106.37	105.32	106.47	105.62	106.66	105.13	107.69	105.05	106.28	105.75	105.89	105.44	105.59	107.36	105.74	104.9	106.28
106.6	106.82	105.69	106.6	104.87	107.82	108.3	106.47	106.14	107.27	104.72	106.41	107.3	107.25	105.2	106.64	107.84	107.71	106.4	106.8	106.54	107	106.65	105.6	105.11	107.66	105.77	107.55	107.27	105.45	105.72	106.2	107.46	105.63	107.2	105.48	106.27	105.7	107.43	106.59	106.89	105.53	107.07	107.58	106	104.49	107.01	107.57	106.38	106.36
109.42	109.87	111.12	111.47	112.55	111.37	109.44	110	110.69	111.02	112.65	110.73	110.77	110.07	111.19	110.48	109.18	109.8	110.64	108.86	111.71	111.12	110.37	111.62	110.64	111.72	109.42	110.21	110.23	110.48	109.25	111.33	110.29	110.43	111.07	111.04	110.15	110.83	110.81	112.15	108.56	110.67	110.44	111.14	111	111.7	111.23	108.82	110.01	110.1
105.98	105.1	103.58	104.65	106.55	105.46	105.08	106.12	105.37	105.44	104.83	105.01	107.26	105.35	105.83	105.71	105.23	104.33	104	105.48	105.74	105.29	105.19	105.76	106.1	105.1	105.56	104.89	106	105.52	106.22	105.36	105.77	105.35	104.95	105.39	105.12	106.44	104.29	106.31	105.23	106.95	106.29	105.07	105.93	106.14	105.38	104.76	105.86	106.65
105.49	108.92	107.36	106.1	108.58	105.34	106.61	106.85	104.47	107.15	107.21	107.51	106.81	106.57	106.64	106.55	107.33	107.15	107.07	108.83	106.68	105.97	107.1	106.32	106.86	106.79	106.39	106.07	106	108.13	106.19	106.71	106.22	106.77	108.69	107.65	106.85	107.65	108.4	106.29	105.95	106.96	108.16	104.61	107.33	107.02	106.91	106.97	107.75	108.06
99.026	100.6	102.09	99.46	98.627	99.557	100.89	98.357	99.483	100.72	99.023	99.771	99.033	99.366	99.933	99.962	99.719	98.17	99.607	100.43	99.961	99.54	98.99	101.23	100.06	100.07	100.13	97.87	99.231	100	99.712	100.02	99.769	100.15	99.986	98.599	99.063	99.834	99.778	100.46	99.327	99.736	101.48	100.22	100.79	99.34	99.723	100.03	99.909	99.23
106.33	106.21	107.24	105.35	107.77	106.9	105.23	105	106.9	105.47	106.57	105.77	104.94	105.64	105.79	105.99	105.28	106.63	106.82	105.97	108.04	108.15	106.79	105.7	105.99	106.41	106.02	104.91	106.17	106.14	105.65	106.15	105.94	104.86	106.23	105.99	107.63	105.19	105.99	104.88	104.94	107.59	105.15	107.18	104.87	106.44	106.16	106.29	106.8	105.67
110.94	109.53	109.2	111.23	112.56	111.29	110.49	110.05	110.8	110.18	112.15	111.28	110.29	110.21	111.25	110.34	111.53	111.52	112.03	110.5	111.89	109.25	110.57	111.25	111.33	109.8	111.1	111.74	110.51	111.81	111.2	112.75	111.28	109.5	109.82	110.47	112.08	111.48	112.22	111.52	112.96	111.06	110.25	110.86	111.26	111.17	110.53	110.37	111.68	111.34
99.963	100.28	99.177	99.738	101.66	100.11	101.34	99.124	99.634	100.94	100.59	98.734	100.46	99.605	99.554	99.286	99.069	99.892	101.68	99.366	100.32	100.1	100.08	99.047	101.39	99.696	99.514	101.11	100.06	101.06	98.767	100.87	100.55	100.29	98.923	101.07	98.405	100.08	100.17	100.91	100.38	98.737	101.04	100.61	101.23	101.04	100.87	100.12	98.418	100.47
104.19	103.5	104.13	104.77	103.65	104.44	104.64	104.03	105.46	103.9	104.27	105.76	104.6	104.03	103.61	103.46	105.56	104.64	104.74	104.56	103.74	105.62	104.51	104.26	103.43	103.38	104.79	104.64	103.22	104.6	103.78	103	103.41	104.88	104.69	102.94	103.54	103.64	105.05	104.22	103.86	101.54	104.79	103.56	103.59	104.23	104.29	105.44	104.93	103.97
106.01	105.53	106.11	105.39	104.73	104.45	105.37	106.85	104.93	107.62	105.61	106.61	105.8	106.71	106.44	105.95	105.09	106.31	105.59	105.1	104.11	106.97	105.81	104.41	105.02	105.59	105.05	104.52	106.83	104.97	104.56	105.44	106.97	107.16	105.1	107.38	106	105.52	104.88	105.9	105.65	105.53	104.42	106.1	106.26	106.03	105.7	105.88	104.47	105.64
103.93	104.64	104.75	106.21	107.38	105.56	105.55	106.23	104.17	104.65	106.81	105.89	104.87	105.93	105.92	106.15	105.2	105.3	106.57	106.1	106.47	105.29	105.07	105.2	105.94	104.72	105.94	104.55	105.31	105.34	105.05	104.52	108.48	104.66	105.77	105.96	105.89	105.92	104.5	105.24	104.25	105.78	105.54	105.96	106.16	106.08	104.63	105.92	106.36	104.46
104.88	106.15	106.9	105.72	105.14	106.99	106.44	105.67	106.11	107.62	107.45	105.61	107.27	105.99	107.46	106.53	108.79	107.58	106.94	106.58	105.61	107.27	107.36	107.17	105.29	106.69	105.69	106.21	105.8	106.48	105.83	106.17	106.31	107.33	105.78	106.42	105.16	106.36	106.94	105.78	106.63	105.52	106.5	105.9	105.67	105.99	106.98	106.01	105.73	105.08
106.86	105.51	105.42	105.24	105.96	105.03	106.44	105.36	106.5	105.34	106.02	105.17	106.4	106.2	105.15	104.93	104.85	104.33	103.89	106.51	105.25	106.29	107.09	106.73	105.65	103.94	106.24	106.26	105.67	105.05	105.91	104.82	105.35	105.51	105.7	106.77	105.85	104.72	105.48	106.5	106.22	104.01	106.54	104.82	104.89	106.59	106.85	105.86	104.98	105.39
110.54	108.88	108.78	109.39	109.54	110.39	109.73	109.89	110.32	110.33	110.42	109.4	109.21	109.94	111.46	110.15	109.61	110.35	110.16	110.45	110.92	109.54	109.62	109.44	110.7	109.39	110.6	109.77	109.09	109.64	109.5	109.54	110.13	108.7	109.88	110.1	109.54	109.32	112.04	109.92	110.42	109.57	110.33	110.09	110.57	109.31	109.61	110.63	110.66	108.3
110.78	108.14	110.43	110.84	110.27	110.52	111.63	109.97	111.09	109.94	110.54	109.36	110.3	110.71	111.01	111.44	109.08	110.27	110.37	109.67	111.51	109.73	108.48	111.23	110.91	109.38	108.52	110.87	110.54	110.62	110.87	109.98	108.44	110.76	111.17	107.39	110.98	111.59	109.26	110.15	111.01	109.78	112.35	109.35	110.25	110.58	110.22	110.59	109.76	110.2
106.57	106.09	106.08	107.14	106.31	105.81	107.7	107.32	105.19	105.35	105.11	105.68	106.1	106.27	106.01	106.62	106.36	107.1	105.9	105.4	107.79	106.81	106.71	106.45	105.96	106.66	106.38	107.46	106.06	107.5	105.1	106.7	105.35	106.04	106.46	106.62	105.63	105.34	106.01	108.01	106.24	104.33	105.94	106.49	107.06	107.04	105.59	107.52	105.84	106.3
112.3	110.84	110.33	111.72	113.23	111.68	113.19	112.48	112.75	113.41	112.16	111.26	112.82	111.9	111.28	111.42	110.73	112.51	113.08	113.35	111.96	112.58	111.5	111.88	111.81	112	112.13	113.18	110.43	112.84	111.88	110.73	110.83	112.08	112.9	111.83	112.66	112.6	112.6	112.29	110.94	112.16	112.39	111.92	111.21	111.24	110.89	112.44	112.21	111.67
105.51	104.65	104.97	104.3	102.57	103.59	104.5	103.34	102.92	102.64	104.88	105.3	103.75	103.99	105.57	104.35	103.3	104.14	105.85	104.26	104.19	104.55	106.89	105.1	103.9	104.98	103.33	105.2	105.17	104.98	105.24	104.97	104.07	105.2	106.52	103.56	104.48	105.38	105.15	103.63	105.01	104.11	105.24	105.83	103.37	104.56	104.95	104.24	104.83	105.28
114.84	116.57	117.08	116.33	117.77	116.42	116.88	115.16	115.67	116.07	115.11	116.17	115.66	115.22	115.14	114.79	117.26	115.25	116.1	115.68	116.74	116.63	116.65	117.15	117.35	113.93	116.39	117.17	117.14	116.51	116.66	114.94	115.34	118.7	116.76	115.67	115.61	116.68	114.78	115.47	116.53	115.66	117.76	115.68	116.5	116.32	117.75	114.8	117.19	117.33
105.1	106.05	106.63	106.45	106.08	106.05	105.34	105.71	106.56	106.3	105.66	104.71	106.86	105.66	105.75	105.59	106.29	104.94	106.27	105.73	104.52	104.69	105.46	105.61	106.25	106.49	105.99	105.8	105.2	103.58	106.08	106.04	106.03	105.26	103.33	105.73	104.58	106.08	106.54	105.86	105.74	107.24	104.38	105.89	105.07	105.1	105.25	106.79	104.22	104.68
99.963	98.474	100.91	101.06	100.76	102.5	101.44	101.5	100.2	101.51	101.38	101.79	100.27	98.802	100.17	100.35	99.9	99.396	98.96	101.01	100.37	102.02	101.19	100.56	100.55	99.731	100.87	99.336	99.364	102.81	100.06	101.32	99.936	99.354	100.7	101.48	101.99	99.57	101.63	100.62	98.914	98.975	99.979	100.53	100.07	100.02	99.887	99.834	101.15	102.75
100.85	100.65	100.54	99.854	101.91	100.84	100.56	101.06	101.29	100.63	101.88	101.4	100.57	100.73	101.22	100.68	99.8	101.4	99.572	99.972	99.933	99.735	100.39	101.15	100.84	100.35	101.45	101.93	101.01	99.774	100.22	100.07	101.33	100.71	100.24	100.93	101.57	100.85	101.44	101.82	100.13	100.6	100.61	100.16	100.52	101.37	100.07	100.91	99.1	102.49
101.37	100.62	100.99	102.05	99.142	100.89	102.32	101.67	100.05	100.24	99.82	100.27	100.43	100.51	99.735	101.51	99.92	101.54	100.83	101.63	103.39	99.459	99.639	101.82	101.67	101.03	99.684	101.78	99.252	101.4	101.08	100.83	99.798	101.18	99.519	100.26	100.1	100.43	100.22	100.74	100.77	99.996	100.33	101.23	100.97	99.373	100.57	101.25	101.26	100.75
111.23	111.26	111.07	110.69	109.78	109.72	110.83	110.55	111.29	110.82	110.93	110.64	111.2	111.39	111.8	112.87	111.85	110.9	111.3	112.65	111.9	110.64	113.1	110.86	111.76	112.42	109.74	110.72	111.48	111.67	111.4	109.95	111.82	111.43	110.43	112.87	111.93	111.56	109.62	111.14	111.75	111.43	110.79	112.34	110.54	112.21	111.76	111.31	111.48	111.65
106.73	107.23	106.55	106.56	106.55	107.16	106.56	108.17	107.29	107.32	106.11	106.5	107.32	107.84	107.65	108.76	107.31	107	107.95	107.07	107.88	107.01	107.12	106.27	108.52	107.05	107.47	106.6	106.06	106.27	107.47	106.31	106.92	106.7	107.43	106.99	106.74	109.11	106.13	107.47	106.61	106.48	107.72	106.09	106.62	106.98	106.52	107.98	107.48	106.75
106.33	108.2	106.69	104.67	108.54	107.97	109.49	106.22	108.1	106.23	106.62	108.08	108.23	106.53	105.14	107.3	107.56	108.06	106.04	107.67	106.89	107.31	106.7	107.49	107.2	107.43	104.58	105.85	107.44	106.73	106.08	107.2	107.57	107.04	109.42	106.35	108	105.99	107.05	105.64	106.54	106.07	106.61	107.91	107.33	107.56	107.25	107.48	106.94	107.74
110.57	113.94	112.01	112.03	110.9	111.68	112.01	112.7	112.11	111.65	113.63	110.24	112.12	110.8	111.66	113.02	112.33	112.3	112.42	111.81	112.33	112.63	110.93	111.71	111.49	110.75	112.34	112.38	111.76	111.9	111.73	110.96	111.28	110.98	110.1	109.91	112.4	113.35	111.01	111.96	111.29	112.5	110.99	112.84	112.77	111.91	112.26	112.64	110.98	110.64
111.84	111.81	111.32	111.47	112.23	111.65	113.36	113.09	113.01	110.61	111.67	112.22	111.11	111.17	111.84	112.93	111.59	112	111.94	112.47	113.39	111.49	112.52	113.15	112.02	112.17	111.35	111.21	111.6	111.13	113.44	110.93	110.9	111.15	112.18	111.25	113.16	112.15	112.47	112.83	110.59	113.39	111.72	109.74	112.21	111.53	113.16	111.29	111.99	112.42
107.68	107.43	105.03	105.74	106.52	105.29	107.34	105.77	106.14	107.18	106.15	106.33	106.28	105	104.5	107.12	106.99	105.71	106.49	105.24	106.82	106.6	106.93	105.73	106.59	108.06	106.09	106.5	106.07	105.57	105.44	107.24	105.3	104.85	106.48	105.43	106.62	104.69	106.76	107.98	105.48	105.47	105.35	104.93	105.34	105.46	104.98	105.98	105.58	107.32
100.09	100.14	101.17	100.98	100.66	101.08	99.325	99.403	101.13	101.26	100.8	100.3	99.397	101.2	100.97	100.33	100.48	100	100.9	101.29	102.03	100.91	102.06	100.35	100.4	101.43	100.44	100.39	101.39	101.48	100.9	101.35	100.5	100.99	99.669	98.934	101.71	99.977	100.27	100.63	97.857	101.37	100.75	101.66	101.93	99.668	101.31	101.96	100.2	101.52
112.93	114.2	113.91	111.55	113.43	111.9	111.74	112.98	111.33	110.81	112.49	112.64	111.87	111.88	112.97	111.79	111.11	111.62	112.59	110.6	113.18	111	113.47	113.24	110.88	111.12	112.06	113.95	110.69	112.04	112.3	111.34	111.7	111.71	112.78	111.37	111.03	112.27	112.59	112.12	111.83	112.11	112.79	112	112.72	112.93	112.19	111.46	112.21	110.89
103.48	103.19	104.43	104.67	105.9	104.02	102.99	104.37	104.35	103.32	104.84	106.22	105.1	104.83	103.71	103.86	104.95	104.77	103.83	103.22	105.49	104.27	103.52	104.32	105.82	105.34	104.6	105.05	104.63	106.63	104.89	103.99	105.91	106.45	101.74	104.58	103.51	103.96	105.49	104.25	106.21	103.61	104.22	105.04	103.35	106.14	104.84	104.95	104.8	103.24
105.83	104.99	103.68	104.59	105.88	106.25	104.77	105.19	103.37	103.19	105	104.47	105.66	105.16	104.4	106.84	105.85	104.07	104.27	103.2	105.24	104.57	105.68	103.6	105.25	104.41	107.51	105.33	105.86	105.53	104.36	105.82	107.44	104.99	104.51	104.51	107.37	105.57	105.18	104.31	105.86	105.57	104.68	105.47	105.15	105.04	103.42	103.49	104.15	104.79
117.51	116.46	116.67	114.6	116.3	115.18	116.79	116.17	116.02	117.61	116.92	114.91	116.07	115.99	116.98	116.55	115.62	115.17	116.25	115.41	115.81	117.28	116.88	115.97	114.81	116.77	116.43	117.23	117.56	114.95	117.54	116.33	117.11	116.01	116.12	114.8	115.87	115.01	114.6	114.72	116.62	116.16	115.51	116.86	114.16	115.32	116.35	115.38	117.43	116.87
104.11	106.21	104.49	105.08	105.71	103.77	103.97	106.76	104.72	105.21	104.5	104.37	104.45	105.24	104.77	105.67	105.06	103.8	104.09	104.64	104.95	105.3	103.74	104.43	104.26	104.3	104.64	104.14	102.87	103.79	105.77	103.8	103.63	104.5	103.72	105.26	106.24	103.26	105.37	105.98	104.3	104.98	105.34	104.37	104.18	105.98	103.93	103.88	104.83	105.36
104.3	106	107.17	105.61	104.6	105.31	105.33	105.17	106.15	106.2	106.33	105.63	105.84	106.14	103.69	104.71	105.56	104.77	105.96	105.67	107.01	104.75	105.28	106.17	104.46	104.13	106.92	105.32	104.8	104.19	105.71	105.83	107.03	105.91	104.78	105.12	106.62	105.78	102.76	105.06	105.36	105.93	104.9	104.65	106.36	103.91	105.11	105.09	104.39	106.19
113.42	113.43	113.41	112.77	112.08	113.93	111.69	112.66	112.15	112.37	112.43	111.57	113.65	111.9	112.3	113.78	112.13	111.23	113.87	113.89	112.21	112.13	114.29	112.62	112.44	112.35	111.05	111.77	113.83	112.11	112.95	112.48	113.55	113.34	112.72	111.84	113.12	112.59	113.32	114.04	112.76	112.93	110.45	112.73	112.29	113.45	111.83	111.15	114.52	113.44
104.82	104.75	102.95	104.49	105.06	104.83	102.92	106.12	105.75	104.77	104.95	103.48	104.61	103.95	104.13	103.89	105.65	104.95	106.83	104.96	105.51	105.06	104.82	104.88	104.96	105.31	104.27	104.86	104.67	103.99	105.31	103.92	104.2	105.44	104.17	104.55	105.44	105.88	104.75	103.85	104.89	105.31	105.74	105.08	105.14	105.51	103.87	103.35	104.8	103.89
117.24	118.69	118.46	119.36	117.26	118.15	117.57	118.75	116.64	118.33	118.11	116.76	118.71	117.03	118.13	117.69	120.13	119.03	115.88	117.65	118.6	116.95	118.62	117.75	118.28	115.74	115.98	117.86	116.32	117.83	118.38	117.43	117.81	117.64	118.06	118.37	117.04	115.93	117.38	117.7	118.04	116.75	118.51	117.42	116.27	117.47	118.18	117.14	117.48	116.78
107.16	107.39	106.19	106.56	106.85	106.48	105.54	106.46	106.92	104.77	105.82	104.87	107.63	107.43	107.03	106.23	105.59	105.63	106.89	106.39	105.1	106.43	106.9	104.41	106.61	104.81	107.73	104.89	105.86	106.33	105.58	107.25	108.03	106.46	107.49	107.25	106.88	107.29	106.8	105.91	106.56	107.16	105.93	107.11	107.17	105.87	106.19	104.76	106.23	106.87
107	107.91	106.77	106.42	106.87	106.32	106.05	106.14	106.8	106.69	106.32	106.59	104.49	106.82	107.07	105.9	105.46	105.98	107.98	107.14	106.4	106.42	106.14	106.5	106.03	105.28	105.75	106.21	106.13	105.86	105.5	105.57	105.5	105.88	106.23	106.16	108	106.32	106.02	105.83	106.91	105.36	106.28	106.38	106.16	106.28	105.62	106.47	106.7	106.62
104.81	105.7	105.25	105.56	105.57	105.85	104.09	105.6	104.71	105.75	105.04	105.13	105.25	105.79	105.36	104.99	104.68	104.71	105.72	105.07	104.78	105.72	105.88	105.77	104.11	107.04	105.11	104.86	105.54	105.43	104.85	105.28	104.97	105.52	104.18	105.3	105.46	105.1	105.23	104.97	104.2	104.78	105.27	105.97	104.36	104.5	105.96	103.96	104.32	105.94
100.31	101.35	101.49	99.067	102.05	99.607	101.92	99.963	98.505	101.64	100.47	100.7	101.24	100.13	100.53	101.41	100.69	101.23	101.21	100.77	99.704	100.15	100.13	99.897	101.3	99.193	99.918	100.82	100.47	101.33	101.57	98.531	99.05	100.39	102.07	99.285	101.07	99.659	100.39	100.98	101.86	99.464	101.84	101.74	100.76	100.1	100.37	101.29	101.04	101.3
118.89	117.41	116.36	118.4	118.92	117.62	117.23	118.09	118.05	119.35	118.24	118.4	118.98	117.1	117.47	119.39	117.16	117.67	116.96	118.24	117.54	118.48	117.14	116.46	117.69	119.06	117.63	117.75	117.08	116.8	116.18	117.29	116.78	117.6	117.03	118.94	119.32	117.09	119.16	116.09	116.32	119.49	117.98	118.4	116.85	116.61	118.61	118.27	116.66	117.14
106.91	104.73	106.66	106.43	104.69	106.11	105.2	104.59	105.83	106.08	106.51	106.61	105.43	108.06	105.64	106.08	106.78	105.94	103.92	105.79	105.18	105.13	103.69	105.51	106.06	104.61	105.94	103.37	104.03	105.17	105.04	103.96	105.06	106.51	105.9	105.02	103.8	106.22	105.48	106.85	105.08	106.71	105.88	104.95	106.53	104.35	106.41	104.93	104.65	105.92
105.02	105.15	103.77	104.91	104.73	103.22	105.68	105.24	104.26	104.57	104.22	105.65	105.16	105.89	106.08	105.5	104.51	105.36	104.49	105.64	105.61	103.98	105.24	104.87	105.02	104.38	103.73	104.95	106.29	106.2	105.15	105.77	104.59	103.6	105.86	104.91	104.86	104.57	104.96	103.11	105.35	104.45	105.15	105.89	103.35	103.69	105.88	104.78	105.49	104.88
104.87	105.98	105.06	106.82	105.43	107.22	105.23	106.82	105.1	106.5	105.89	105.14	106.53	104.36	105.84	104.76	105.59	105.46	105.41	105.22	106.37	105.98	105.5	104.17	104.65	105.02	105.45	104.23	105.31	105.15	105.67	105.11	104.95	104.07	104.12	103.68	105.35	105.58	106.53	104.2	105.59	106.28	105.64	106.95	103.75	105.58	103.88	105.42	105.59	105.83
112.66	111.85	112.6	111.14	111.92	111.65	112.18	111.75	110.96	111.31	111.4	111.81	112.34	111.66	112	111.83	110.38	112.18	111.81	112.27	111.55	111.49	112.65	113.27	112.11	112.37	111.43	112.33	112.43	113.12	112.19	112.34	111.5	112.92	112.33	111.4	111.82	110.97	112.39	112.38	111.73	112.15	112.3	111.07	111.6	111.94	110.64	112.14	110.64	111.79
100.31	101.84	101.07	100.14	101.92	101.28	102.14	101.57	101.48	100.59	100.68	101.31	100.75	99.586	100.23	102.14	101.53	100.47	101.9	101.53	102.45	101.97	100.69	100.87	101.31	100.76	103.57	99.862	101.16	101.46	100.33	100.49	102.4	99.473	101.24	101.27	101.91	101.13	100.29	99.717	101.7	101.52	101.67	100.74	100.95	100.56	101.37	102.1	99.406	101.11
109.91	110	110.83	110.29	111.04	111.71	112.21	111.08	110.43	109.34	110.04	111.6	111.05	109.8	112.45	111.25	111.71	111.09	112.03	111.83	113.17	111.83	111.06	110.64	111.23	111.67	112.32	112.53	110.72	112.95	112.38	111.23	110.89	112.23	110.31	111.14	110.45	110.98	111.36	111.22	111.35	111.26	112.59	111.81	111.25	111.83	112.27	111.34	110.63	110.74
100.38	101.31	100.8	99.894	100.27	100.17	100.78	100.73	101.54	100.99	100.28	100.73	100.32	100.72	100.79	101.41	100.37	101.02	99.876	99.58	100.85	99.982	101.4	101.94	101.29	100.57	100.23	99.392	99.742	100.06	101.41	99.861	102.03	101.14	101.9	100.55	102.22	99.824	99.78	101.34	99.999	101.53	100.01	100.11	100.25	101.13	101.03	100.08	100.28	100.04
109.86	110.83	110.53	109.11	110.9	110.72	110.26	110.68	110.43	111.1	110.77	109.93	110.46	111.43	111.17	111.73	109.9	110.66	109.93	109.6	111.95	110.79	111.55	110.44	110.09	110.99	110.79	111.33	111.61	112.12	111.2	110.76	110.2	110.64	110.42	110.07	110.72	111.2	111.13	110.61	109.8	112.19	111.13	110.4	112.96	111.85	112.68	110.97	111.47	109.58
105.49	105.98	106.26	106.51	106.99	106.34	108.72	107.25	107.43	106.72	105.88	106.83	106.67	107.63	107.02	105	107.9	106.78	107.17	106.87	105.88	107.05	106.82	105.82	105.65	108	107.77	107.36	105.84	107.86	106.74	107.6	106.17	105.96	106.03	106.18	106.61	105.66	106.97	105.08	107.15	105.34	106.28	104.96	106.73	105.74	107.98	105.39	106.83	107.31
105.81	104.44	106.24	105.45	104.23	104.16	104.46	103.82	103.8	105.19	103.81	103.74	104.9	104.53	105.17	106.04	104.31	103.85	104.61	105.11	103.83	104.42	106.48	105.95	105.04	105	106.37	105.2	105.15	104.2	104.4	104.93	106.44	104.38	105.38	105.19	104.75	105.7	104.6	106.26	106.49	105.65	103.95	105.56	105.78	103.37	104.22	105.35	105.13	106.36
110.29	109.93	108.74	110.17	109.29	108.92	109.86	108.6	109.39	110.21	110.42	110.78	108.99	109.43	110.44	109.21	107.74	110.14	110.51	110.06	109.93	109.72	109.94	110.01	109.46	110.98	109.1	108.59	110.11	109.84	110	108.52	109.96	109.24	109.46	110.37	109.25	109.71	109.74	110.4	109.91	108.4	110.99	110.63	110.21	110.84	109.04	111	108.81	111.03
105.45	105.12	106.86	106.19	105.16	104.83	104.59	105.05	104.46	105.36	104.43	104.89	105.56	105.26	106.24	106.29	105.24	105.06	106.38	105.78	105.44	105.13	104.95	104.36	104.38	105.42	104.78	104.24	104.42	104.4	105.16	105.87	104.43	106.64	105.74	105.51	104.4	104.69	106	104.05	107.33	103.71	103.66	105.73	106	106.24	106.2	104.93	105.19	106.83
99.887	100.64	98.913	100.75	100.64	98.323	98.661	98.851	99.149	99.381	98.446	99.728	98.718	99.21	100.96	99.846	99.955	99.126	100.18	101.16	99.624	98.669	100.53	99.373	99.18	100.75	99.98	99.82	100.19	99.18	100.74	100.4	101.31	99.812	99.74	99.213	99.481	99.647	99.773	101.05	99.041	99.596	98.86	99.6	99.207	100.04	100.14	99.138	100.06	98.274
106.23	106.76	106.1	106.46	106.47	106.37	105.6	106.78	105.77	106.44	107.71	105.76	105.32	105.18	105.13	106.33	105.01	105.41	105.53	106.53	107.69	107.29	105.51	106.74	106.72	105.76	106.65	107.16	105.04	105.75	106.67	106.05	105.96	107.55	106.23	105.89	107.67	105.89	105.17	106.46	105.9	105.27	106.28	105.75	105.29	105.77	105.5	105.25	106.16	104.29
108.8	105.57	106.87	106.57	105.42	106.59	107.65	107.86	107.08	106.24	107.63	107.09	108.83	106.71	107.48	106.88	107.79	106.85	106.08	105.68	108.01	106.78	107.98	105.71	107.38	107.24	107.28	107.68	106.58	107.25	107.14	106.42	106.35	106.35	107.22	109.03	106.86	107.22	107.76	105.97	107.36	108.01	106.16	106.35	106.66	106.37	106.9	106.21	106.97	107.09
106.49	104.39	106.37	105.48	106.59	106.07	104.48	105.48	104.46	104.55	105.34	106.91	106.95	105.52	106.09	105.68	103.63	105.86	106.06	105.32	105.49	105.67	103.95	105.93	106.12	106.01	107.29	105.05	107.49	105.52	105.78	106.13	106.29	104.83	106.09	106.27	104.89	104.42	103.2	106.75	105.17	108.5	105.99	104.06	107.19	105.79	105.68	107.12	105.9	104.94
104.89	104.55	104.86	104.55	104.63	104.33	103.8	104.06	105.98	105.87	103.77	105.06	104.45	104.53	105.51	104.16	104.65	104.14	103.72	104.68	106.18	105.64	105.91	103.92	104.43	104.77	103.41	105.68	105.47	104.74	104.86	105.23	105.86	105.75	104.52	104.49	104.3	105.93	102.87	103.92	104.93	104.94	103.41	104.58	104.61	105.24	104.64	104.09	103.39	106.03
106.64	105.49	103.81	106.44	106.96	107.36	104.89	107.4	105.2	106.87	106.38	106.6	106.68	107.03	106.41	107.4	105.95	104.23	105.36	106.2	105.14	106.53	107.52	106.98	103.99	108.29	107.72	106.92	106.48	106.07	105.59	106.65	107.08	105.36	106	106.83	107.41	106.38	106.04	104.75	106.4	107.77	106.82	106.77	106.48	106.4	106.11	106.74	107.35	105.68
105.38	107.3	105.93	105.46	105.48	106.17	107.64	104.84	107.06	106.2	105.19	106.81	105.21	107.58	105.96	104.93	105.32	106.28	105.94	106.46	105.99	106.1	105.89	107.06	105.75	104.93	105.58	106.35	105.88	106.44	106.76	105.55	105.11	106.14	106.72	106.58	106.35	105.93	106.68	106.48	106.17	106.25	107.2	106.25	108.16	106.44	105.2	107.1	105.77	105.88
104.59	105.37	104.32	104.64	105.67	106.08	105.09	104.22	105.65	105	105.9	104.26	105.95	104.15	104.35	105.88	106.29	106.32	104.59	104.87	105.2	105.37	105.36	106.28	106.26	104.83	105.77	106.17	104.98	103.39	105.34	104.52	105.72	103.58	105.05	104.32	105.18	104.08	105.74	104.04	104.35	106.05	106.24	103.87	104.68	105.86	104.88	105.02	107.85	104.3
104.93	104.98	105.9	106.46	105.37	105.27	106.68	105.96	105.53	105.75	105.12	104.79	105.12	106.18	104.65	104.73	104.11	106.57	105.56	106.15	107.62	106.26	103.53	104.95	103.96	106.39	105.41	105.79	104.1	106.77	106.6	104.76	106.6	104.49	105.08	104.58	106.25	104.65	105.31	105.81	106.04	105.3	106.27	105.69	105.41	104.39	105.07	105.82	105.59	106.45
111.93	111.29	110.64	111.81	111.08	111.17	110.81	112.41	111.65	111.09	111.65	111.08	111.62	112.87	111.02	110.82	109.71	112.41	111.95	110.34	110.99	110.21	112.19	111.28	111.78	109.2	110.55	110.91	113.19	111.28	109.68	110.18	111.87	111.72	111.12	110.11	111.48	111.5	111.25	110.65	112.17	111.07	112.52	112.1	112.75	112.1	111.79	109.92	111.47	112.05
110.35	109.78	110.97	110.88	110.33	111.22	110.39	111.11	111.68	111.19	110.43	111	109.23	111.83	110.87	110.89	110.25	110.92	110.45	110.5	110.55	111.3	112.08	109.81	110.86	110.45	110.34	110.84	110.9	110.04	111.46	110.72	109.75	110.95	109.82	110.39	111.23	110.6	111.08	110.34	111.96	110.31	112.12	110.65	110.37	109.35	111.8	110.42	109.62	110.77
116.71	116.74	117.06	116.96	116.26	118.24	117.81	116.47	119.16	117.93	118.69	117.24	117.25	117.13	117.56	117.75	118.72	116.82	116.11	118.08	116.94	117.03	118.52	118.46	117.32	118.35	117.08	118.04	115.44	118.55	116.08	117.83	116.68	117.08	118.82	116.61	116.57	118.68	118.03	118.35	119.91	116.61	116.96	118.04	116.21	117.73	117.68	116.92	117.78	117.7
104.53	103.83	102.93	104.99	104.44	104.15	104.53	106.34	103.93	103.74	103.73	102.62	103.24	103.18	104.46	103.82	105.08	104.71	104.24	104.4	103.94	103.63	104.6	104.86	104.06	105.04	103.71	104.93	104.36	105.57	105.41	104.53	103.31	104.17	104.39	103	102.87	104.33	103.84	104.41	104.12	104.66	106.05	104.04	104.69	104.28	102.7	103.82	103.67	102.53
99.867	100.15	99.927	98.635	100.79	98.188	99.84	99.79	100.4	100.45	98.105	99.453	99.906	98.724	101.31	99.918	99.717	100.31	99.839	100.79	99.448	98.293	98.809	98.533	98.898	99.598	99.294	99.739	100.89	98.921	100.62	101.52	100.4	100.38	100.18	100.82	98.321	101.46	100.38	99.252	99.373	100.05	100.03	99.805	99.47	100.26	100.06	99.172	101.29	98.731
103.99	105.41	104.74	104.58	105.35	103.09	102.91	103.94	103.62	104.32	104.72	104.41	103.71	104.14	102.68	102.7	104.27	103.34	103.1	103.44	104.31	102.6	104.04	105.27	103.82	104.04	105.44	103.03	103.98	104.18	103.92	104.15	104.46	103.12	107.2	104.21	104.16	102.94	103.26	103.51	104.44	104.38	105.06	104.7	103.64	103.24	103.78	104.32	104.42	102.99
106.2	106.45	106.09	104.05	105.13	106.54	106.28	103.91	105.48	105.9	104.96	103.96	107.32	104.83	105.66	105.15	104.19	105.27	105.26	104.44	105.95	104.57	105.56	105	104.79	104.85	103.6	106.01	105.74	105.05	105.6	106.03	107.17	107.28	106.05	106.29	106.2	105.9	105.95	108.1	105.78	104.3	106.56	105.95	106.57	105.54	106.6	104.96	105.17	105.07
106.05	106.78	106.21	105.95	106.29	105.15	106.72	106.55	105.19	105.69	106.38	106.28	106.45	106.8	105.5	105.54	105.45	106.48	106.3	105.91	105.32	106.43	106.46	107	106.39	105.52	107.22	106.57	105.95	106.05	107.62	106.61	106.5	104.51	106.33	107.09	106.77	106.6	106.82	106.41	105.39	106.54	106.36	106.82	105.52	105.97	106.42	106.02	106.64	107.21
100.52	100.57	100.94	100.6	101.4	101.33	101.21	100.57	100.35	100.53	99.436	102.04	101.51	99.565	100.27	100.45	98.558	101.79	101.1	101.61	99.944	101.14	99.518	100.4	101.46	99.811	100.85	100.37	100.17	99.953	99.514	99.849	100.09	99.831	100.72	101.38	99.514	102.94	100.43	101.39	99.768	101.25	100.57	101.05	100.99	100.5	99.949	100.92	100.94	101.47
98.814	99.217	99.354	99.499	101.09	100.12	99.707	100.36	100.4	99.777	100.97	100.38	101.96	99.172	100.45	100.49	99.693	99.188	98.735	99.991	100.97	100.8	98.601	99.26	100.51	101.11	99.108	100.65	99.484	100.36	100.53	100.16	99.808	99.734	98.848	100.13	100.09	99.134	100.36	99.559	98.905	99.496	99.698	102.46	98.786	99.678	98.715	100.76	100.67	100.56
111.37	110.17	111.03	110.48	111.51	110.98	111.7	111.1	110.39	111.53	108.7	111.63	110.82	109.69	112.69	109.06	110.32	110.53	112.22	110.7	110.57	110.99	111.41	110.03	111.71	109.14	112.83	110.83	110.41	110.23	110.92	108.76	109.32	110.15	110.16	109.28	110.69	111.75	109.8	109.17	110.23	110.63	110.85	110.43	110.97	109.38	109.94	110.29	110.48	111.52
111.16	113.39	112.55	111.68	112.14	111.36	112.55	111.55	111.81	112.4	111.74	112.8	112.04	110.87	112.28	112.23	112.42	113	110.96	112.97	111.68	111.56	111.18	111.2	112.32	110.95	114.95	112.4	109.99	112.09	110.58	111.9	113.94	111.85	112.7	112.18	113.11	111.01	110.43	110.78	111.23	111.97	112.1	112.15	112.02	112.17	112.66	112.21	112.63	111.75
100.56	103.22	101.04	101.23	101.08	100.99	100.7	99.969	101.26	100.69	100.07	102.06	101.75	101.78	99.013	101.24	100.25	100.54	101.3	102.08	101.51	100.89	98.992	99.996	101.03	100.58	101.44	101.36	101.32	101.84	102.02	101.95	101.17	101.75	100.45	99.421	101.37	99.576	99.862	100.49	99.702	101.49	99.442	99.446	100.02	101.07	98.873	102.05	100.57	99.995
100.82	100.01	100.68	100.26	101.7	98.351	100.17	99.185	99.021	103.06	100.26	100.82	100.52	99.956	100.87	99.9	100.52	101.32	98.422	100.61	99.897	101.24	99.541	99.727	102.7	101.88	98.798	100.55	98.091	100.03	101.5	100.35	101	100.54	101.34	99.994	101.26	100.33	100.76	100.4	99.075	101.85	100.7	101.2	100.03	100.31	101.22	100.08	100.66	99.467
110.47	111.13	112.35	110.46	112.17	111.08	112.37	112.64	110.25	111.62	111.56	111.64	112.31	110.37	111.39	111.52	110.98	109.91	111.74	111.34	112.34	111.62	113.53	110.93	111.09	113.02	110.97	111.34	112.6	110.84	110.77	111.55	111.05	111.41	112.84	111.76	111.96	112.38	111.69	110.07	110.94	110.6	112.68	113.16	113.07	109.2	111.32	112.17	110.84	112.11
105.53	106.71	105.98	105.51	105.57	105.13	105.83	106.09	106.91	105.52	106.68	107.32	106.46	107.49	106.77	105.75	106.56	107.48	106.58	107.98	106.95	105.89	105.75	105.85	105.94	106.02	105.56	106.67	105.25	106.82	106.56	107.16	106.03	105.83	106.85	105.65	106.13	107.25	106.14	106.89	103.75	106.85	106.58	106.44	103.98	106.79	105.8	107.45	107.2	107.24
117.82	118.17	116.36	117.49	116.33	116.19	118.57	117.48	116.87	117.84	117.41	119.46	119.25	115.56	117.48	118.21	117.74	117.11	116.23	116.5	117	117.81	117.39	118.23	118.63	119.77	118.66	118.28	117.74	117.02	117.88	117.96	117.91	118.59	117.43	117.02	116.7	118.53	118.98	118.37	117.14	120.19	117.7	117.59	118.58	118.71	117.32	116.83	117.66	117.29
110.08	110.68	109.89	111.06	111.96	112.82	110.21	110.96	110.71	109.37	112.21	111.47	111.02	109.48	113.32	112.36	110.41	109.96	109.56	110.13	110.99	110.35	111.84	110.9	112.25	112.13	110.25	110.96	111.24	112.04	112.22	109.74	110.86	111.71	110.42	110.89	110.01	110.9	111.51	111.35	110.61	111.66	112.28	111.08	110.94	110.61	110.37	112.14	112.07	110.44
100.76	100.23	99.1	99.224	100.22	98.823	102.32	101.06	101.15	100.71	99.87	101.39	101.66	100.71	100.36	100.32	100.69	100.1	100.08	100.32	100.86	99.99	100.85	99.79	100.4	101.2	100.1	99.795	100.28	99.266	101.57	99.634	100.74	99.971	100.49	100.46	101.14	100.54	101.31	99.528	99.946	100.77	100.75	101.24	101.13	100.27	101.29	100.88	100.07	99.637
106.12	107.71	108.89	106.56	105.8	108.23	107.44	106.78	106.68	106.65	106.32	107.81	107.97	106.65	107.24	107.04	107.43	106.28	106.54	107.47	106.54	107.25	106.09	106.27	106.74	106.35	108.51	106.81	106.91	106.92	107.3	106.76	107.55	107.15	107.46	106.45	106.86	107.45	107.88	107.23	108.69	105.98	107.08	108.57	107.62	107.59	108.89	106.04	107.34	106.88
104.98	104.99	104.96	106.99	105.33	106.08	106.1	107.94	106.05	104.21	105.52	105.32	106.24	106.17	103.41	105.96	105.21	103.41	104.92	105.73	104.83	106.48	105.12	105.75	103.9	105.79	105.6	105.45	104.58	105.15	104.88	105.59	105.75	106.86	104.54	104.01	105.73	105.14	105.91	105.67	105.29	106.39	105.17	105.88	105.88	105.66	106.66	105.74	105.12	104.5
105.15	104.41	105.81	105.21	105.75	104.21	105.06	105.39	105.54	106.04	104.49	105.2	104.65	105.25	105.08	106.2	105.31	105.33	105.31	106.33	104.7	104.51	103.85	104.88	104.71	105.07	104.85	104.46	104.13	104.43	105.48	104.65	104.96	103.19	104.24	104.48	104.79	106.43	104.41	105.9	104.56	104.56	104.93	104.47	105.22	105.06	105.94	105.8	104.42	105.29
106.32	107.48	106.94	106.1	105.97	106.85	104.8	106.71	106.57	105.98	105.11	105.62	107.65	106.02	106.1	105.61	106.33	106.24	103.64	107.09	105.83	106.78	106.25	106.88	105.66	103.54	108.57	106.14	106.94	107.07	106.7	104.75	104.74	105.36	106.95	107.28	107.85	106.82	107.09	107.13	105.2	105.79	107.18	106.68	106.38	104.84	104.7	106.82	106.25	105.47
107.1	106.28	105.36	105.29	107.38	104.46	105.1	105.78	106.13	105.82	105.95	106.62	105.95	105.06	106.48	105.31	104.1	105.81	104.76	105.17	105.75	105.44	105.5	105.71	104.78	106.96	106.06	104.24	105.33	105.28	106.7	105.36	105.94	106.54	107.12	105.84	105.44	106.4	106	103.97	105.28	108.02	106.49	106.17	105.37	106.4	107.95	106.44	106.55	106.6
107.1	105.39	106.89	106.04	107.17	106.82	106.48	107.82	106.9	107.24	105.76	107.76	107.19	107.23	106.65	107.73	107.45	106.36	106.27	106.84	108.75	105.41	106.81	106.38	107.39	106.75	106.86	106.42	107.81	107.53	106.67	106.1	107.5	106.75	105.98	106.57	108.21	107.08	107.6	106.26	106.25	107	106	106.87	107.52	105.96	108.9	106.46	105.3	107.17
100.22	99.355	98.874	100.24	98.666	97.112	98.709	97.611	100.75	99.796	101.26	99.579	100.09	99.509	99.021	100.18	99.479	99.506	99.983	101.68	99.503	99.917	100.1	100.45	99.016	100.07	99.075	102.16	99.292	101.62	98.417	98.804	100.33	99.894	98.638	99.21	98.939	98.258	98.074	99.57	100.85	99.591	100.39	100.77	98.917	100.18	102.03	99.75	100.08	100.69
106.23	104.45	105.61	105.82	105.44	105.5	105.84	105.59	105.07	106.15	107.17	104.54	106.14	105.43	105.5	106.03	106.06	107.33	105.62	105.93	103.83	104.18	105.03	105.82	104.27	105.64	104.28	105.66	104.86	104.83	104.29	105.76	106.5	104.51	107.76	106.03	104.26	106.07	105.05	106.79	106.48	105.52	105.59	104.47	106.19	105.38	106.45	106.26	105.94	104.4
105.08	105.79	104.98	105.26	104.79	105.4	105.4	104.51	105.92	105.21	105.97	105.72	105.89	106.29	106.33	105.82	105.39	106	104.87	106.91	105.74	104.04	107.2	105.67	106.92	104.92	106.04	104.79	106.77	105.12	106.33	106.31	105.76	105.65	105.51	106.13	106.74	105.05	105.5	104.55	105.33	104.24	106.28	104.82	106.15	105.8	104.8	105.47	104.86	106.35
112.08	112.48	112.25	112.4	110.99	112.73	112.28	112.32	112.32	112.31	113.67	111.02	111.27	112.96	112.5	112.31	112.49	110.7	111.03	113.78	112.57	112.19	111.07	112.16	112.09	112.28	113.44	111.65	110.85	112.61	109.7	110.77	112.83	110.5	113.2	112.67	112.4	112.63	112.69	110.65	112.78	111.94	112.57	112.33	110.54	111.68	111.77	112.62	112.15	113.08
106.52	106.53	105.65	107.65	106.71	106.56	105.03	107.44	106.19	106.55	106.67	106.95	106.39	106.66	108.3	106.85	105.47	107.55	107.51	108.46	106.68	107.52	106.17	105.26	106.06	106.21	106.88	107.06	105.53	105.39	106.16	106.61	105.51	106.42	105.45	105.81	106.67	106.73	107.18	107.02	107.48	107.21	106.69	106.76	108.04	106.02	105.39	107.02	105.97	106.7
103.79	102.75	103.56	103.59	103.17	103.22	105.31	102.52	104.73	104.63	104.61	104.63	104.55	105.53	103.41	104.26	104.19	102.46	103.52	104.38	102.74	105.51	105.08	103.36	105.53	103.7	104.94	103.45	104.01	104.76	104.44	102.82	102.76	104.7	104.74	104.61	103.58	104.85	104.65	104.47	103.55	103.97	104.63	105.06	103.72	104.01	104.63	103.56	104.73	102.56
107.49	104.31	107.1	107.14	106.65	105.86	107.07	106.1	107.44	107.06	105.96	106.54	106.65	106.52	106.52	106.59	105.6	106.99	106.66	107.49	105.46	106.99	107.11	105.82	105.93	105.57	105.57	106.48	105.89	106.49	107.53	106.63	106.76	106.44	105.16	105.74	107.91	107.33	105.72	106.55	105.91	106.04	106.05	105.64	106.6	108.22	104.74	107.27	105.74	106.13
106.53	104.72	104.74	106.24	106.03	106.03	104.65	106.11	105.84	103.39	104.66	106.91	105.47	105.07	106.07	104.02	107.29	105.53	104.77	106.76	105.49	104.47	106.16	105.36	104.83	105.39	106.07	105.85	105.68	105.52	105.41	106.67	105.39	106.01	105.45	106.47	104.78	107.12	103.98	106.7	106	106.38	105.72	106.53	105.71	106.26	106.19	105.05	108.04	104.5
110.43	111.45	111.12	111.26	110.74	110.42	112.44	109.63	111.67	109.66	111.9	110.89	110.02	111.94	110.97	110.04	110.5	112.74	111.14	111.24	110.79	110.78	112.47	110.39	111.67	111.53	109.49	112.64	113.18	111.72	110.62	110.34	111.86	111.91	110.84	111.77	112.88	110.23	109.72	112.07	112.25	109.95	112.35	110.86	111.32	112.63	112.57	111.84	111.29	110.28
106.4	106.27	105.82	107.39	104.63	105.5	105.69	106.03	106.01	107.2	106.22	106.41	106.5	105.32	106.72	106	104.54	104.86	106.16	105.04	106.84	105.41	105.86	104.5	104.62	105.72	105.35	106.58	107.26	105.14	106.43	105.9	104.71	106.45	104.7	106.73	104.77	107.06	106.41	106.25	108.42	105.53	106.21	105.22	105.31	104.94	106.5	106.34	104.49	104.41
107.52	106.1	107.29	106.87	105.67	106.12	105.41	106.77	106.26	108.21	107.3	106.88	108.17	106.27	108.6	105.89	105.68	105.85	107.18	106.22	105.63	106.75	105.49	107.05	107.84	105.79	107.09	106.45	106.76	107.23	107.37	105.81	106.91	108.29	108.07	106.15	107.6	106.72	106.1	105.57	105.54	107.73	104.7	105.78	106.28	108.15	106.42	105.81	107	106.27
105.98	106.22	106.39	106.49	105.77	105.86	103.76	105.55	104.07	105.94	106.35	105.08	104.75	105.92	105.66	104.53	106.23	105.93	105.25	106.52	105.85	104.37	105.53	104.01	107.08	105.94	106.91	105.29	106.23	105.91	107.21	106.18	106.17	105.31	104.87	104.9	105.35	104.45	105.46	106.06	107.32	106.43	105.87	104.64	106.11	105.69	103.35	106.2	106.03	105.22
106.75	105.43	105.7	106.64	105.91	106.42	106.61	104.94	105.72	106.83	105.76	105.5	105.79	106.48	106.07	104.92	106.1	107	106.23	106.76	105.33	105.67	106.38	106.67	106.15	105.06	106.35	105.78	105.6	106.06	104.77	107.57	104.97	105.61	106.01	105.46	105.89	105.55	107.08	106.23	106.01	106.43	107.59	106.56	105.82	105.86	104.59	106.12	104.77	106.5
107.09	106.39	104.4	105.23	106.26	105.56	106.22	106.6	105.68	104.85	104.49	104.08	106.42	106.33	105.4	106.65	106.8	105.59	106.35	107.02	105.99	106.35	105.69	105.71	105.93	105.72	106.24	105.2	105.31	105.64	104.28	106.33	104.75	106.06	106.46	107.72	106.41	105.61	105.83	105.74	106.64	107.59	106.71	105.81	105.34	105.06	106.13	104.97	105.93	107.19
109.16	109.72	109.11	110.65	109.25	110.99	109.68	112.75	108.75	109.51	110.42	109.96	109.75	109.94	108.85	108.89	109.48	110.12	111.28	110.74	109.35	108.76	110.57	109.04	109.56	110.75	110.95	109.67	110.26	109.46	109.64	109.78	109.6	111.56	110.19	109.72	111.68	111.19	109.72	107.87	110.08	110.31	109.23	110.42	111.04	109.43	110.89	110.03	109.02	109.52
105.89	107.39	106.93	103.26	106.02	105.97	107.36	106.44	105.69	105.31	105.75	106.46	105.72	106.92	106.79	105.99	106.9	106.75	105.66	106.42	105.97	106.82	104.94	106.32	107.37	106.33	106.6	107.43	107.57	107.08	105.13	106.14	107.77	106.02	105.87	105.93	107.03	106.55	107.5	106.35	107.68	105.62	105.51	106.98	104.88	106.22	106.55	104.59	106.07	104.95
101.72	102.18	100.77	101.09	101.82	101.33	101.4	100.59	100.45	102.41	101.05	102.28	100.37	102.35	101.39	102.33	100.67	101.2	101.13	102.05	100.21	100.98	101.1	102.24	101.08	100.58	101.09	99.429	100.58	100.82	101.77	101.01	100.84	101.65	101.44	100.26	101.42	101.5	101.13	101.01	101.18	99.198	101.36	99.804	100.44	102.44	102.57	100.48	100.59	101.83
117.5	117.75	118.25	116.75	117.8	117.35	117.65	118.23	117.16	118.25	116.17	117.96	118.67	117.35	117.71	116.82	117.92	118.25	119.32	117.79	117.9	117.6	118.78	116.78	116.84	118.24	119.63	117.17	116.25	116.91	118.71	117.13	117	117.11	115.9	118.79	119.11	117.74	119.04	116.48	119.08	116.51	117.43	117.76	118.94	117.66	117.52	117.7	117.65	116.57
106.49	106.35	106.97	107.08	107.44	106.55	104.61	106.7	107.71	106.13	105.66	106.38	107.31	107.54	107.58	107.71	105.87	105.93	106.33	108.82	107.61	106.34	106.3	108.46	108.46	107.72	106.05	106.13	107.59	105.78	106.87	104.88	105.2	107.56	106.96	105.17	107.36	107.1	106.06	107.71	108.36	106.7	105.78	107.06	107.06	106.38	105.98	106.74	106.73	108.4
118.38	116.93	118.07	117.58	118.05	116.88	117.64	117.68	117.8	118.01	117.51	116.46	118.13	117.56	117.84	118.2	117.9	118.49	117.03	116.98	116.92	117.88	118.74	115.81	118.08	117.26	118.28	116.31	116.87	118.8	117.81	118.69	116.83	116.85	119.45	119.21	117.73	117.81	118.83	116.27	117.14	118.17	118.45	118.45	117.69	116.95	116.79	117.3	118.32	117.11
105.16	104.76	104.71	104.59	104.03	106.16	104.16	105.49	103.98	103.43	105.67	104.9	104.9	105	104.13	104.33	102.92	102.45	102.79	104.56	104.78	104.5	104.93	104.47	104.01	105.06	103.63	103.02	102.9	103.78	103.57	105.02	104.86	105.49	104.75	105.61	104.63	104.12	104.89	103.33	104.57	105.86	103.87	104.96	104.48	105.65	104.11	103.79	105.34	103.47
108.16	106.75	105.3	106.37	108.21	107.07	105.7	107.11	107.06	106.08	106.86	105.98	108.78	106.52	108.22	106.16	108.62	106.08	106.71	105.87	106.88	106.89	105.56	106.34	107.2	107.36	105.69	106.99	108.37	106.34	106.61	106.71	106.16	106.6	105.9	107.69	107.6	106.89	105.87	106.84	106.38	106.91	107	106.61	106.24	106.67	106.39	107.17	107.55	107.47
105.79	106.46	107.13	104.91	106.67	106.69	105.33	104.9	106.21	105.59	106.2	106.82	105.83	104.93	105.19	106.16	107.57	105.51	104.76	105.48	105.97	105.08	105.1	105.35	105.13	105.13	104.76	105.18	104.82	105.6	105.61	106.87	104.62	107.2	107.21	105.43	105.81	106.02	106.75	106.59	105.92	104.78	103.68	104.28	106.95	106.32	105.76	106.88	106.46	106.14
105.86	104.81	104.3	104.92	104.82	105.94	104.48	105.58	105.74	106.16	105.14	105.59	104.38	105.65	104.66	103.9	105.12	105.83	104.88	105.1	105.7	104.19	106.41	105.8	105.15	105.86	105.33	105.74	104.99	104.84	105.61	104.91	106.41	106.09	105.09	105.34	106.01	105.1	104.85	105.64	106.88	105.09	104.26	106.01	105.42	104.82	106.29	105.87	104.52	104.48
108.95	110.63	109.97	109.79	111.64	109.44	109.79	109.98	109.51	108.44	110.25	108.97	108.96	110.54	108.59	110.52	108.59	109.98	109.78	109.4	109.94	108.27	110.77	109.19	111.33	108.82	108.74	109.96	109.75	110.12	108.84	109.58	109.01	108.83	108.14	109.46	109.21	111.38	111.13	109.11	110.43	108.51	109.31	109.89	109.42	109.52	109.57	110.48	111.33	110.11
112.34	111.13	112.16	111.46	111.06	112.54	112.85	112.79	109.99	112.18	112.57	112.43	111.37	112.74	111.81	111.37	112.58	112.88	111.21	113.53	111.18	112.45	112.13	111.55	112.7	110.81	110.56	110.87	112.32	112.1	113.91	114.08	112.08	111.87	112.26	112.7	113.5	112.09	111.1	112.41	113.51	112.16	112.57	112.42	111.76	112.21	113.34	112.22	111.02	111.13
105.77	106.7	105.68	106.3	105.59	105.99	106.27	106.38	104.41	105.14	105.74	103.6	105.66	104.3	104.61	104.25	103.25	105.14	105.05	104.42	106.23	105.39	103.7	104.74	105.68	105.7	105.58	104.96	105.51	106.39	104.76	105.93	105.59	105.42	105.83	106.26	106.61	105.32	105.21	105.52	103.84	105.35	103.61	105.65	105.71	105.8	105.72	105.82	106.28	106.08
105.93	106.13	105.6	105.79	105.33	103.1	106.91	106.8	105.18	105.91	105.32	103.88	105.95	106.19	106.79	106.12	105.73	105.77	104.42	106.27	106.85	105.34	107.72	104.4	105.28	105.1	104.34	106.34	105.44	104.82	105.76	105.12	106.08	105.57	105.98	105.96	105.93	106.89	105.93	104.3	104.95	106.72	104.91	104.28	105.35	104.55	106.59	105.82	105.34	107.14
111.61	110.82	109.94	110.42	112.31	112.09	111.64	112.9	111.41	113.01	112.81	110.48	111.94	110.27	111.3	113.32	110.72	112.51	112.32	112.14	110.42	110.96	111.25	111.55	111.25	111.46	112.26	111.21	112.49	111.59	112.35	113.15	112.26	112.1	111.43	111.03	112.68	111.03	113.08	113.33	113.72	111.57	111.07	111.63	110.64	111.7	112.28	112.07	111.53	110.5
110.78	113.85	110.7	111.78	113.25	111.57	111.83	110.65	112.71	111.55	112.79	112.63	113.08	112.21	112.39	112.18	112.08	110.63	112.01	112.93	111.13	113.05	112.41	112.05	113	112.22	112.82	110.07	110.2	111.8	112.29	110.11	111.96	110.54	110.66	111.97	111.71	111.95	110.8	111.35	112.16	110.7	112.76	111.55	112.91	112.14	112.81	111.34	111.76	112.17
110.99	110.99	112.6	110.92	110.88	110.55	111.12	112.26	112.16	111.15	113.53	111.66	113.3	112.72	112.21	112.61	112.32	112.52	112.06	111.41	112.31	112.97	111.41	112.41	111.75	111.03	110.38	112.39	112.4	111.91	112.41	112.74	113.09	111	111.47	111.63	109.9	110.09	112.57	112.47	112.44	113.09	111.7	112.81	111.37	113.21	113.3	112.41	111.23	111.06
100.6	99.605	99.301	99.479	100.24	99.125	99.63	98.965	101.35	100.31	100.77	100.93	98.894	99.38	99.088	99.466	99.742	100.67	98.894	100.68	100.57	98.4	98.831	98.594	99.927	97.89	99.944	100.46	100.61	99.521	100.38	99.765	99.329	97.347	101.03	101.15	100.44	99.665	99.385	99.476	99	99.589	100.08	100	97.627	99.63	101.56	100.89	99.415	99.03
115.18	116.89	116.34	116.11	115.75	117.32	115.27	116.63	115.79	114.81	116.25	116.48	116.94	115.87	116.8	114.68	115.09	115.92	115.19	116.55	116.66	116.02	114.78	115.76	117.2	117.93	115.41	117.07	117.14	116.72	117.39	115.85	116.64	116.58	116.14	115.99	116.32	114.33	116.27	116.05	116.28	115.54	116.02	115.84	116.4	116.08	115.06	117.51	117.5	117.32
113.65	112.24	111.89	114.74	112.74	112.71	113.24	112.14	113.85	113.65	111.41	112.71	113.29	112.22	113.67	112.04	113.8	111.66	111.78	112.17	112.1	112.49	111.33	111.59	112.22	112.78	114.51	112.62	113.58	114	112.59	112.93	112.78	112.86	112.41	112.59	112.98	112.63	114.53	111.29	111.85	112.46	112.51	112.41	112.32	111.26	112.63	113.11	112.48	111.44
101.66	99.998	100.79	98.761	102.07	100.06	99.109	100.59	99.719	99.596	98.638	100.11	100.15	100.03	99.594	101.26	99.906	101.62	99.659	101.55	101.81	98.738	100.58	100.85	100.06	100.13	100.81	101.02	100.8	101.95	99.851	99.127	99.529	100.54	100.67	99.98	99.552	99.543	101.15	101.85	99.368	101.09	101.26	101.14	99.775	99.33	100.38	101.19	100.69	100.17
106.06	107.22	105.35	105.51	106.01	105.85	105.84	106.68	104.94	105.82	105.92	105.57	106.99	106.55	106.65	104.94	104.76	105.66	105.79	106.36	105.78	105	105.57	105.37	105.77	103.68	107.76	105.71	105.33	106.53	104.63	106.19	105.93	106.4	105.57	105.94	106.22	107.2	106.21	106.01	104.85	107.3	105.52	106.05	106.5	106.2	106.22	107.7	105.93	105.18
103.72	105.61	105.76	105.23	104.12	105.26	105.38	106	105.9	104.38	104.91	105.22	105.29	104.75	105.04	105.91	105.09	104.78	105.92	105.71	102.5	105.85	104.49	106.13	106.27	105.89	103.85	104.77	104.69	106.27	104.61	104.9	105.28	105.43	105.34	104.6	106.85	105.96	104.43	106.72	105.76	106.14	106.51	103.97	104.5	104.96	105.24	104.72	105.09	106.37
113.02	112.81	113.92	112.95	112.71	111.11	111.35	111.76	111.34	114.29	111.97	111.9	113.18	112.53	112.33	112.5	112.88	111.7	113.95	112.9	112.48	112.23	113.46	111.79	113.7	112.31	113.56	112.06	112.55	112.51	112.35	111.91	111.76	113.59	113.09	112.38	111.41	113.44	112.08	114.33	112.26	112.22	112.19	111.61	112.3	112.03	112.47	111.08	112.48	112.39
104.21	105.97	106.9	107.24	105.27	107.27	105.94	105.75	104.97	106.83	105.84	106.31	105.61	105.66	105.67	105.93	103.7	104.17	106.85	106.3	104.03	104.53	107.42	105.56	106.19	106.53	105.18	107	103.95	104.83	106.5	106.14	105.18	106.56	105.03	106.09	105.66	104.78	107.15	105.85	106.43	104.77	105.01	105.31	105.94	105.01	104.63	105.81	105.55	105.81
100.07	100.86	98.423	99.108	100.28	97.164	99.525	99.182	100.04	98.839	98.542	99.695	98.925	99.02	99.473	100.1	99.559	100.1	99.749	99.824	100.35	99.26	98.984	98.332	100.96	98.418	99.689	100.1	99.004	99.499	101.08	99.272	99.13	99.834	98.845	100.25	100.81	99.61	100.11	99.542	100.04	99.323	100.09	100.26	99.03	99.39	100.08	100.3	99.192	99.792
101.35	100.34	99.691	101.38	101.12	100.46	100.87	100.43	101.45	100.64	101.23	100.24	100.72	100.25	99.152	99.592	100.26	100.68	99.094	100.19	101.84	100.63	100.4	100.31	101.01	101.09	101.8	99.66	102.12	101.37	100.24	100.35	101.94	100.69	101.85	100.16	100.55	101.79	99.969	100.53	101.13	100.52	99.89	99.566	100.24	100.77	101.69	101.24	100.59	98.906
118.71	118.24	117.19	116.54	115.91	117.43	118.18	116.52	118.92	116.94	116.52	116.91	117.01	117.33	116.23	116.8	118.43	118.58	116.76	117.31	117.27	117.45	118.22	116.33	118.64	117.72	117.66	118.66	116.56	117.52	117.04	118.79	117.98	116.08	119.01	117.59	115.94	116.32	119.02	116.71	117.37	117.45	117.39	117.34	116.85	118.15	116.85	118.71	116.16	117.46
112.89	111.86	111.99	111.63	110.95	113.85	111.68	111.54	111.69	111.59	110.66	111.38	112.74	112.31	111.31	110.74	110.77	111.84	111.81	110.82	113.17	112.96	111.77	111.3	111.42	111.7	111.22	111.07	111.81	112	110.3	111.07	112.62	112.13	112.8	111.74	111.14	112.26	111.47	110.2	110.58	111.77	111.59	111.32	111.26	111.26	111.82	110.36	111.23	113.36
105.52	106.53	105.87	106.76	106.02	104.81	108.78	106.8	107.02	106.77	106.21	105.25	106.96	107.64	106.99	106.73	107.35	106.33	107.3	106.35	108	107.15	106.63	107.12	107.51	106.33	107.71	106.28	105.69	106.53	105.61	105.11	107.21	106.19	107.06	105.79	106.36	107.54	106.31	105.83	105.55	106.99	107.51	106.22	107.01	106.46	106.68	106.76	105.69	107.8
105.44	107.75	105.73	105.92	107.09	107.64	105.12	106.29	108.22	106.41	107.33	107.11	105.56	107.46	107.36	106.07	105.62	106.69	107.36	106.96	105.75	105.87	106.23	106.8	106.8	106.19	106.06	106.82	106.64	105.09	107.03	106.65	105.72	105.28	106.37	106.72	105.52	106.73	106.07	105.21	105.21	108.38	106.32	107.11	104.63	106.57	106.26	106.21	107.81	106.9
117.56	118.35	117.26	116.3	117.93	118.04	118.47	117.05	118.64	116.91	117.06	117.43	117.04	116.25	118.05	118.11	118.21	117.63	117.52	119.17	118.73	116.73	118.04	117.52	117.62	116.81	118.15	117.12	117.82	118.72	118.06	117.46	117.17	119.92	118.12	117.06	118.98	118.43	116.35	117.45	117.36	116.84	117.65	119.39	117.11	117.1	118.14	119.19	116.63	117.98
111.84	111.94	112.78	112.08	111.92	111.97	112.59	112.4	112.11	110.77	111.54	111.21	112.13	113.48	112.85	111.8	112.35	111.27	113.01	112.36	111.14	114.17	111.33	112.59	112.98	111.35	111.69	112.62	112.17	112.13	112.2	112.27	112.91	110.73	111.95	110.72	111.09	111.15	112.83	112.95	111.54	112.4	112.52	112.44	111.67	112.96	113.52	110.04	113.16	113.47
104.59	106.37	105.89	105.44	104.44	103.78	104.87	104.92	104.81	104.64	107.16	105.1	105.14	105.62	104.69	104.82	105.41	104.75	104.67	106.09	106.46	104.35	104.87	104.8	104.51	105.47	105.38	105.1	105.37	105.03	105.9	106.01	107.25	104.78	104.92	104.82	105.22	107.43	105.36	105.68	106.11	106.72	106.07	105.19	105.22	105.67	104.5	105.47	106.32	105.59
110.71	110.14	111.44	111.55	111.22	110.92	110.29	110.42	110.17	111.48	111.72	111.04	110.39	110.99	111.48	110.63	111.16	111.04	113.45	112.56	111.42	110.35	112.66	111.13	111.17	110.41	110.35	111.33	111.21	112.32	110.8	111.38	110.98	111.18	110.58	112.12	111.4	111.04	111.5	109.25	111.57	112.04	110.62	110.51	111.11	110.94	111.83	112.07	111.31	113.16
103.96	104.96	105.92	103.72	103.54	105.83	104.8	103.3	104.95	104.27	105.16	104.38	106.53	103.25	104.76	103.76	105.45	105.59	104.41	103.45	105.18	105.95	104.77	104.48	104.86	104.64	104.53	104.2	103.49	104.75	103.29	104.88	106.24	104.12	103.64	103.79	104.73	103.5	105.09	103.64	106.13	103.96	105.44	104.65	104.88	105.34	103.21	104.52	105.76	105.56
100.64	99.86	100.5	99.463	100.51	99.089	101.59	100.84	99.048	100.79	98.677	98.431	101.97	99.308	100.9	99.201	100.26	99.817	98.874	101.86	100.15	99.539	100.14	100.82	99.54	99.806	100.32	98.267	100.72	100.23	99.155	100	100.38	99.954	98.41	101.98	102.19	99.506	100.39	99.708	102.34	99.324	99.316	98.739	99.021	100.12	99.555	99.137	100.16	99.881
117.19	117.61	117.92	118.79	118.55	116.58	118.33	119.45	117.49	117.38	117.78	116.29	117.9	117.46	116.55	114.9	117.64	117.86	116.44	116.35	117.58	117.29	117.3	117.3	117.95	117.19	117.97	116.63	117.91	117.32	115.89	116.24	117.93	118.09	118.81	116.41	118.45	118.5	118.34	117.24	118.82	117.84	115.8	117.1	117.85	117.12	117.32	119.31	117.55	117.52
103.64	103.47	103.95	103.56	104.92	102.97	104.8	104.33	101.32	103.81	103.9	104.15	105.8	106.03	105.11	104.48	101.35	104.35	102.64	103.35	105.07	102.6	103.63	105.04	104.71	103.92	104.6	105.69	103.77	103.34	103.63	102.52	103.45	102.78	103.36	104.03	104.13	104.22	105.88	105.27	103.27	104.09	104.14	105.26	103.87	104.53	105.31	104.68	104.19	103.96
112.74	112.17	109.99	112.54	112	111.97	112.21	110.57	112.14	111.06	111.64	112.15	112.69	111.78	111.84	110.92	112.71	113.57	111.44	110.86	112.74	111.98	111.48	110.77	111.93	112.07	110.35	112.28	108.9	112.18	111.61	110.94	111.71	113.01	111.8	113.15	112.39	112.16	111.99	110.52	109.58	112.7	111.86	111.28	112.8	110.64	112.94	113.39	111.56	111.52
114.24	112.39	111.81	112.9	111.4	113.16	112.25	112.96	112.6	112.54	113.64	113.11	113.87	112.69	111.61	112.71	112.6	114.19	112.54	112.53	114.27	113.79	113.57	113.68	112.04	112.04	113.04	113.37	113.42	112.89	113.68	113.48	113.5	113.56	115.64	112.05	114.18	114.15	112.58	113.05	113.39	112.29	111.84	113.65	114.27	112.47	112.29	113.04	112.26	113.35
105.39	108.2	104.98	105.68	105.16	106.5	107.42	105.22	106.18	104.25	105.83	107.31	106.51	106.88	104.53	105.76	106.15	106.39	105.44	106.52	105.3	106.29	106.08	105.83	104.98	106.45	107.54	105.62	105.84	107.22	106.01	105.38	107.26	105.39	106.2	103.61	105.8	106.33	104.03	105.13	106.5	105.69	106.64	105.76	106.01	105.86	106.31	105.64	107.08	106.55
106.61	106.26	106.09	107.01	105.09	106.39	104.55	106.2	106.39	105.39	106.97	104.24	107.4	106.07	107.07	106.76	106.29	106.71	105.67	106.65	106.29	106	106.07	104.38	107.86	105.23	106.08	106.16	107.76	106.55	106.88	106.14	107.86	106.65	107.6	106	105.21	106.43	107.25	107.02	106.31	108.14	108.87	104.84	104.86	106.04	107.76	104.71	108.19	107.12
106.84	105.52	108.31	106.5	108.41	107.92	107.57	108.37	105.82	104.91	107.82	108.53	107.69	107.44	106.23	106.06	107.56	105.91	106.89	107.47	106.39	106.2	106.87	107.2	107.49	106.69	106.36	106.31	105.92	108.52	106.16	106.46	107.08	106.72	108	106.58	107	107.27	105.59	109.94	107	106.17	106.01	106.2	107.2	107.84	107.37	107.51	107.61	107.06
98.844	100.98	99.445	101.35	99.801	100.05	101.46	100.87	100.12	100.6	100.02	99.672	98.558	100.05	98.885	101.39	100.3	99.309	99.24	100.28	100.49	100.19	100.05	98.695	99.414	100.02	99.159	100.45	100.28	100.17	100.55	100.08	100.14	100.88	100.16	101.34	98.991	101.08	100.16	100.19	101.79	99.484	101.09	100.4	101.23	100.55	99.486	100.99	99.898	101.98
103.46	103.57	105.28	103.68	103.72	104.52	102.69	106.37	103.71	103.51	103.4	104.96	104.15	103.39	104.26	102.49	105.41	103.93	105.06	102.86	105.21	103.49	104.87	103.21	104.83	103.89	104.92	105.97	104.1	105.88	105.04	103.56	102.73	103.53	105.43	105.32	102.8	104.88	103.15	103.7	103.28	105.68	103.49	104.37	104.77	104.64	104.53	105.13	103.47	103.04
105.66	104.75	105.4	105.25	106.06	104.49	104.07	105.6	105.51	104.92	105.71	103.87	104.74	104.89	104.69	106.93	105.32	104.96	103.65	105.89	105.51	106.29	105.69	105.79	106.23	105.56	103.84	102.67	105.49	105.62	106.03	103.81	104.49	105.84	103.91	105.66	104.99	105.05	105.86	105.93	106.02	105.66	105.5	105.1	104.18	104.27	106.3	105.97	105.81	103.36
106.09	105.89	107.95	105.83	107.55	106.57	106.52	108.31	106.58	107.11	105.12	105.34	106.6	107.42	106.34	105.78	107.51	106.07	106.12	107	106.94	106.44	106.7	107.09	107.28	106.74	107.53	107.51	105.76	107.62	107.39	106.3	105.39	105.34	106.39	106.65	106.96	107.67	106.04	107.71	106.68	107.04	106.24	107.16	107.68	106.82	107.5	106.84	107.2	106.13
99.172	100.77	97.742	98.508	100.5	99.392	99.774	100.32	101.31	99.514	100.7	102.35	98.392	99.309	100.44	99.234	100.01	99.44	99.149	99.589	101.14	100.61	100.16	99.629	100.73	99.739	100.11	98.913	100.43	100.44	98	98.741	100.68	99.229	100.59	100.36	101.18	100.37	99.175	97.854	99.52	101.58	100.33	101.2	99.156	100.23	100.68	99.831	100.24	100.36
104.4	105.09	104.37	102.68	104.29	104.3	105.83	103.05	104.28	104.18	105.17	106.1	103.71	104.47	105.34	103.39	103.75	102.92	103.27	103.41	104.07	104.04	106.11	104.53	104.19	103.74	103.53	105.94	105.19	104.52	103.49	104.83	105.5	103.25	103.68	104.17	105.02	104.68	104.23	104.87	104.53	105.05	104.03	105.21	104.46	103.53	105.08	103.25	103.03	105.03
111.44	110.89	110.86	113.02	111.05	109.89	110.77	111.07	110.67	109.75	110.35	111.48	111.57	111.18	111.4	110.22	111.11	109.27	109.93	111.06	111.97	111.29	109.68	111.03	111.14	111.66	111.46	111.8	109.73	112.23	111.26	112.54	111.67	111.45	111.49	110.39	110.46	110.72	111.33	110.19	111.26	111.15	110.44	112.04	112.77	110.19	110.93	112.43	110.06	112.16
111.21	111.59	111.84	111.55	112.38	111	110.21	111.77	112.12	110.95	111.18	112.7	111.28	111.9	110.42	111.53	112.16	112.3	109.63	111.54	112.57	111.08	112.04	110.8	112.36	111.12	113.36	112.45	111.55	111.96	110.71	112.49	111.32	111.29	109.85	112.45	112.1	109.99	110.81	111.97	112.01	110.62	109.73	111.33	110.71	110.33	113	110.93	111.91	110.94
100.14	100.33	100.54	99.163	99.634	98.824	98.97	99.441	99.326	100.21	99.567	99.136	98.058	100.94	100.32	98.463	98.862	98.355	100.12	99.513	99.514	100.07	100.41	99.977	100.49	99.709	100.46	101.72	99.6	100.96	98.754	100.23	99.787	98.794	101.34	100.86	100.52	98.478	100.41	99.372	99.016	100.52	99.64	99.053	99.637	100.64	100.5	100.65	100.13	98.672
111.94	111.53	113.21	112.42	112.17	112.75	112.18	112.79	111.73	110.53	110.77	110.89	111.35	112.8	113.01	112.2	112.42	112.7	113.12	112.89	111.56	112	110.92	113.18	112.51	111.34	112.89	111.55	113.64	110.78	111.4	112.39	111.06	112.39	113.04	112.14	111.82	114.28	111.71	111.96	113.21	111.8	112.01	113.31	110.69	112.97	112.33	112.93	112.25	113.12
106.28	105.81	104.81	104.86	105.92	106.5	106.52	105.09	106.16	106.11	105.76	104.55	106.16	106	106.44	105.75	107.94	106.74	105.43	104.85	107.21	104.84	105.67	105.01	106.48	104.98	106.12	105.17	105.46	106.8	106.84	105.78	106.42	105.69	106.47	105.66	105.27	105.81	105.94	105.18	105.07	104.37	105.94	107.53	105.54	104.47	105.58	104.67	105.71	105.57
104.91	103.87	105.22	102.61	105.06	103.12	104.23	103.47	105.95	102.86	103.92	103.39	104.42	105.01	103.36	105.85	105.8	104.57	104.54	104.16	104.75	104.54	104.92	104.36	104.39	102.74	102.82	103.19	104.43	104.84	104.76	104.03	104.03	104.77	105.47	104.36	102.93	103.42	102.74	104.6	102.75	104.38	106.03	105.15	105.85	104.86	104.71	103.02	104.43	103.15
106.04	105.13	103.99	105.25	104.86	104.8	104.27	105.08	105.65	105.25	104.43	105.1	104.76	105.51	106.92	104.98	104.97	107.17	107.34	106.04	105.06	104.35	106.14	105.87	104.47	104.54	105.42	104.3	105.57	103.94	105.27	105.58	105.23	105.25	106.58	105.84	104.66	105.79	104.29	104.35	103.78	103.33	105.16	105.43	106.85	105.18	104.32	104.33	105.79	104.4
106.95	105.18	104.85	105.41	107.67	105.69	106.16	106.21	105.63	105.38	106.61	106.97	105.79	105.82	104.74	105.81	106.38	105.63	106.77	105.23	107.33	106.07	106.19	105.86	106.11	106.44	106.79	104.53	105.86	104.37	105.79	106.06	105.78	106.6	107.07	105.2	106.65	106.97	105.39	106.6	104.18	104.57	107.03	105.2	106.46	105.18	105.95	105.99	108.57	104.51
100.2	99.695	101.13	101.13	99.353	101.87	98.945	100.74	100.12	99.893	100.03	100.14	99.528	99.147	100.15	100.27	99.569	98.005	100.89	102.07	99.918	98.79	99.998	99.988	100.37	99.504	101.19	99.125	98.958	100.71	99.928	100.19	98.551	99.93	100.28	101.27	99.296	98.975	100.09	102.15	99.835	99.483	98.375	98.504	99.211	99.736	99.632	99.61	100.06	98.287
107.88	106.03	106.29	107.12	106.62	107.29	106.62	106.5	105.96	106.48	106	104.88	105.91	106.12	106.59	106.18	105.98	106.8	106.43	107.2	107.49	107.26	106.08	107.19	107.71	105.68	108.21	106.66	105.13	105.27	108.36	105.49	106.57	106.32	105.86	107.43	106.46	105.55	106.37	105.52	105.48	108.53	107.13	106.25	108.91	107.4	105.8	107.18	107.52	107.46
105.97	105.43	106.68	106.7	106.82	106.34	106.88	106.77	106.14	106.93	107.08	107.63	106.79	107.47	106.35	104.74	107.14	106.65	106.28	107.91	109.26	107.1	107.51	106.24	107.15	106.72	106.85	105.5	108.31	105.91	106.87	107.73	106.83	107.49	106.27	107.06	106.63	106.39	107.09	104.9	105.84	106.79	106.7	105.29	106.13	106.1	107.09	107.1	107.72	108.17
105	106.95	107.1	105.33	106.53	105.97	105.44	106.35	105.11	105.18	105.59	105.57	105.45	106.03	105.37	106	104.15	106.68	105.92	105.54	105.5	106.78	106.45	107.3	105.43	106.88	106.01	104.18	105.73	106.49	105.75	106.66	105.69	108.26	107	104.78	106.6	107	105.27	105.35	106.67	107.14	105.41	106.82	108.49	106.3	105.57	104.91	106.35	105.72
106.3	106.18	104.9	104.94	104.83	104.34	106.43	105.03	106.98	104.37	106.52	106.06	104.62	106.48	106.48	106.31	106.79	105.44	105.63	105.35	106.1	106.51	104.95	105.47	106.7	104.93	104.34	105.99	108.13	104.52	105	105.97	104.5	105	105.87	105.52	105.4	106.31	106.84	105.91	105.2	105.85	107.35	106.72	105.22	104.73	104.94	105.86	105.62	105.96
112.35	110.76	111.76	109.9	111.12	110.82	109.39	112.17	112.89	113.5	112.13	111.34	110.67	111.57	111.38	111.06	111.94	111.55	109.42	109.03	111.6	110.7	110.41	109.8	109.2	113.19	109.33	110.95	109.03	111.38	110.2	110.92	110.44	113.03	111.57	109.79	110.43	110.43	113.87	111.34	111.64	112.03	110.61	110.81	111	111.97	112.44	110.74	111.14	112.48
106.13	106.18	105.84	104.64	106.32	105.13	106.13	104.45	107.71	106.53	107.03	106.48	106.26	106.67	106.14	107.27	103.85	107.37	105.94	107.99	105.06	106.44	106.14	107.15	107.55	105.26	103.88	105.53	104.82	106.27	105.85	106.48	105.37	104.54	108.08	106.13	106.3	106.27	105.55	106.11	105.33	105.2	107.17	105.12	106.62	107.35	104.78	105.45	107.4	107.07
112.17	112.16	111.94	113.17	113.05	114.15	113.32	112.95	112.54	113.32	112.31	113.84	112.17	112.58	114.12	112.1	112.06	113.3	113.41	112.19	113.5	112.21	113.06	110.75	112.72	112.46	112.04	114.07	113.52	113.78	111.84	113.76	112.98	111.89	112.68	114.47	113.51	111.99	112.71	113.61	112.98	112.69	113.34	113.55	112.45	112.97	113.03	112.97	111.6	112.18
105.75	106.11	105.71	105.59	105.58	105.76	105.63	106.07	105.92	106.1	105.83	105.11	106.7	105.67	106.52	106	106.97	106.25	105.93	105.66	105.22	107.3	105.83	106.48	106.39	107.1	107.12	107.35	105.35	106.66	105.34	105.04	106.58	104.92	105.37	106.89	105.88	105.48	106.47	105.5	106.4	107.5	106.79	105.94	105.64	104.89	106.65	105.17	107.88	106.76
105.9	106.19	105.18	106.68	105.7	106.72	107.14	105.86	105.62	106.7	107.15	107.13	106.59	106.66	107.03	105.42	106.06	106.22	106.52	106.23	105.35	105.71	106.29	105.53	106.73	107.36	104.92	106.54	105.98	107.84	105.47	106.86	106.16	106.03	107.07	106.22	106.21	107.04	106.79	106.01	106.32	106.54	106.44	105.6	105.41	105.26	106.02	106.62	107.33	105.53
103.86	104.36	103.57	105.09	103.5	103.91	104.4	104.16	102.97	105.41	104.38	104.05	104.49	106.14	103.57	104.57	104.82	102.44	104.45	104.45	103.68	104.13	103.65	105	102.31	105.24	105.15	103.57	104.48	104.11	103.7	103.99	105.5	104.05	105.98	104.25	104.24	103.38	103.17	103.36	104.04	103.46	105.07	104.33	104.1	104.08	103.62	103.74	104.12	104.01
107.41	105.63	106.04	106.71	104.83	107.23	105.99	107.18	106.89	105.23	106.1	105.22	106.17	106.22	107.26	108.28	108.46	106.48	106.49	106.89	107.41	105.6	105.66	106.5	105.76	106.06	104.55	107.24	107.61	106.31	104.89	106.65	107.88	105.12	107.1	105.56	105.62	105.56	105.42	106.42	106.51	105.38	106.2	107	106.03	106.28	106.55	106.69	106.22	104.89
111.92	111.42	110.91	110.49	110.29	109.79	109.89	111.38	108.64	110.58	108.91	111.08	110.96	111.29	111.57	108.96	109.63	110.23	112.16	111.83	111.55	109.68	111.41	109.82	109.82	110.43	109.63	110.24	110.08	107.82	109.75	109.79	109.84	111.08	111.42	109.82	109.88	110.56	110.17	109.75	111.1	110.8	111.12	110.26	110.8	109.9	112.23	110.94	110.56	110.11
112.14	111.72	111.65	111.11	113.23	110.92	112.45	111.69	111.74	111.5	112.57	111.85	112.64	114.1	112.55	112.33	112.14	112.65	113.8	112.65	112.14	112.3	111.74	111.91	112.7	110.99	112.87	112.12	112.24	110.98	112.03	110.65	112.01	111.91	112.23	112.55	111.21	113.39	111.6	112.2	112.63	111.63	113.71	110.96	111.4	112.89	113.52	111.6	111.96	112.17
117.31	117.89	117.92	118.23	118.52	116.65	117.3	118.11	116.2	117.45	117.83	117.02	117.43	118.28	117.93	116.31	117.78	117.27	118.39	117.51	118.28	117.08	118.55	117.91	118.15	116.88	116.42	117.72	118.3	117.09	118.16	117.83	118.9	116.16	118.25	116.37	118.44	118.46	118.41	117.78	117.87	118.99	117.09	117.24	116.9	116.09	116.23	117.12	117.45	116.28
107.06	106.92	107.86	108.41	107.94	106.7	107.61	107.27	106.2	108.84	106.44	105.95	108.18	107	106.03	106.47	108.18	107.37	106.18	107.44	107.11	105.94	109.05	106.3	108.57	106.56	108.2	107.16	108.19	106.82	107.81	104.88	106.61	107.54	105.79	106.34	108.48	107.86	107.5	106.88	107.59	106.56	105.62	106.32	107.01	106.92	106.7	106.12	105.54	107.14
99.454	101.88	101.86	100.42	99.384	102.18	100.32	100.88	102.14	100.29	101.53	101.82	101.8	99.412	99.708	102.06	101.58	103.5	102.22	100.65	101.03	100.95	100.52	99.001	101.56	100.92	101.91	101.92	99.666	102.15	100.19	100.58	102.22	101.5	101.34	100.23	99.749	101.43	101.11	100.64	102.3	99.839	98.871	101.07	101.26	100.86	101.62	101.1	101.93	101.25
111.19	110.27	110.64	112.14	110.33	110.4	111.51	110.15	111.62	110.7	110.71	111.67	111.71	111.27	110.44	110.76	110.65	109.07	110.55	112.54	111.36	110.64	111.93	112.14	111.01	110.54	111.79	112.94	111.84	111.48	110.12	112.22	110.08	110.87	112.46	111.31	109.64	110.91	110.97	111.77	110.95	112.25	110.78	109.84	111.72	111.7	110.87	110.65	111.05	111.33
107.88	107.71	107.23	107.32	106.85	107.66	106.72	107.74	107.03	106.47	106.87	107.21	106.93	105.89	108.18	107.81	108.35	106.34	106.9	109	106.15	106.54	106.47	106.08	106.47	106.52	108.02	107.19	106.33	106.5	107.61	107.44	106.34	106.39	107.88	107.72	107.79	105.46	105.19	106.95	108.19	105.04	106.64	107.1	106.13	106.71	109.26	107.04	108.14	108.49
111.9	112.21	113.4	112.29	113.02	112.3	113.67	112.23	112.63	113.65	113.49	113.44	113.69	111.95	113.42	111.21	112.87	113.73	112.11	112.43	111.99	112.89	112.43	114.47	112.54	112.27	112.28	111.25	113.41	112.84	112.35	111.72	111.31	113.12	113.09	113.03	112.17	113.46	113.01	111.95	112.93	112.53	112.71	112.59	111.75	111.59	111.51	112.71	114.58	111.85
109.82	111.82	108.69	109.07	111.62	110.77	111.14	108.19	108.14	109.01	110.54	110.8	110.24	111.62	110.3	109.76	110.29	110.2	111.2	111.34	110.15	111.49	111.41	111.08	110.93	108.74	110.89	111	110.59	110.65	112.29	112.51	108.93	110.42	110.53	110.61	110.49	110.74	110.92	111.37	111.72	109.77	111.71	110.44	110.96	110.56	111.23	110.4	111.87	110.9
112.22	113.13	112.8	112.93	114.59	112.82	112.13	113.38	112.12	112.13	111.71	112.79	114.16	113.29	113.66	112.62	112.46	113.24	113.8	112.95	113.11	112.46	113.13	111.93	109.72	113.3	111.47	112.97	112.7	112.95	111.95	112.14	114.06	111.88	113.91	112.45	113.49	113.58	113.11	112.56	111.9	112.46	112.47	111.43	111.6	112.32	111.22	113.89	112.89	112.43
106.47	106.32	105.82	106.38	104.71	106.88	104.81	106.34	105	107.36	107.53	107.46	105.89	106.63	106.97	106.73	108.36	107.57	106.09	106.89	105.46	106.39	108.13	107.21	106.27	105.66	105.99	107.48	106.63	106.91	106.49	106.65	108.23	106.04	106.32	106.02	105.46	106.15	107.59	106.17	107.64	106.92	106.54	106.41	105.65	106.15	107.32	105.78	107.38	106.63
107.05	107.25	105.47	106.67	107.74	106.7	108.03	106.2	107.14	107.13	106.81	107.79	106.57	107.24	106.67	106.79	107.15	109.06	106.77	106.09	107.61	106.2	106.32	106.82	106.29	107.03	105.82	107.84	107.57	106.21	106.32	106.48	105.84	106.95	108.18	105.93	107.52	105.48	107.36	105.88	107.97	107.57	107.68	105.57	106.94	107.89	107.26	107.22	106.52	106.94
105.01	104.19	103.68	105.22	105.99	103.75	104.35	104.27	104.76	104.12	103.47	104.44	105.72	105.34	105.65	103.5	105.63	104.97	104.97	105.32	104.68	104.06	104.77	104.28	105.66	105.08	104.86	104.3	105.13	104.55	104.35	104.07	103.83	104.3	104.11	104.42	102.21	105.21	106.57	104.55	104.41	104.41	105.37	105.04	104.89	103.62	105.58	102.41	104.07	104.76
99.852	100.65	100.59	101.44	101.37	100.59	100.99	100.64	99.965	99.229	99.96	100.35	99.454	101.15	100.31	100.15	100.24	99.355	98.41	101.48	100.95	100.28	101.68	99.347	101.5	100.17	99.743	100.86	99.65	100.26	100.78	100.98	101.36	100.26	100.46	101.56	100.5	101.52	100.39	100.76	101.19	101.1	99.897	100.78	101.02	100.68	99.477	100.54	100.74	100.49
105	105.26	106.71	104.54	106.75	106.08	105.97	106.26	106.67	106.03	106.33	106.54	107.85	106.29	105.99	106.19	105.67	107.08	105.64	105.79	105.77	105.61	106.7	106.43	105.81	106.83	106.39	105.49	107.45	105.89	105.56	105.83	107.5	105.7	105.97	107.33	106.02	106.59	105.73	105.06	105.43	106.73	105.77	106.44	106.51	105.04	106.1	105.77	105.16	107.14
100.62	101.9	100.19	101.81	101.5	101.39	102.22	99.709	100.92	99.959	98.726	100.62	100.85	100.24	100.23	101.88	101.26	101.18	100.74	100.23	100.69	102.71	101	100.11	102.18	101.12	101.69	102.44	100.28	101.48	101.86	101.83	101.8	101.83	100.48	99.554	101.15	101.37	102.82	101.53	100.84	100.81	100.75	101.51	100.9	101.7	101.43	100.43	101.15	101.42
114.99	117.42	116.67	116.81	117.14	116.58	116.28	116.7	115.87	115.25	117.08	114.27	116.8	114.75	115.9	116.81	115.86	116.75	116.45	116.11	115.88	116.09	115.11	115.89	116.89	114.82	117.51	115.94	115.56	116.46	114.64	115.23	116.78	115.92	116.01	115.5	116.38	116.82	117.77	117.01	117.19	115.73	117.7	116.67	115.47	115.65	117.51	115.7	116.85	117.64
110.53	111.04	112.22	112.01	111.88	112.76	112.16	112.11	112.05	111.4	112.17	112.18	112.55	112.47	111.39	112.21	112.74	113.09	112.63	110.57	111.5	112.17	110.99	110.8	111.62	111.03	112.29	113.08	111.46	113.04	111.8	110.83	111.87	112.39	112.36	111.34	111.22	111.3	111.66	113.03	112.38	111.44	111.6	111.76	111.48	111.58	110.92	112.29	112.93	111.91
106.16	106.09	106.26	106.57	106.39	106.55	106.53	105.63	105.56	106.16	107.24	107.31	105.9	108.06	106.76	106.42	105.84	106.86	107.59	105.23	106.09	107.53	106.35	106.04	104.47	105.52	105.75	105.51	105.81	107.8	106.18	105.41	106.22	106.31	107.36	105.22	105.2	107.13	106.08	106.4	105.42	107.38	106.46	105.34	106.43	105.62	105.37	107.24	107.95	106.85
108.76	110.51	108.67	108.64	110.52	110.28	108.25	109.45	109.75	112.18	108.73	109.89	109.55	109.12	111.16	110.09	108.66	109.38	110.98	110.37	110.05	110.03	109.6	110.41	110.49	109.5	110.2	109.63	109.55	109.2	109.43	109.95	110.12	111.11	110.53	110.91	110.4	110.8	110.25	109.86	110.62	110.36	110.02	110.79	108.96	109.12	109.95	111.72	109.37	110.33
112.26	112.44	112.73	111.87	110.9	110.01	111.87	112.12	112.58	111.48	111.42	110.74	111.15	111.74	110.08	112.42	113.26	112.41	110.94	111.79	113	110.63	109.79	111.15	112.59	112.15	112.64	112.89	111.92	110.43	110.45	111.51	111.29	111.38	111.31	110.02	112.86	111.86	110.95	111.68	110.98	112.95	112.11	111.83	110.09	110.57	110.18	111.5	111.39	111.72
104.86	103.99	104.36	105.74	106.47	106.94	105.21	105.23	105.54	104.99	105.24	106.04	106.12	106.42	105.65	105.32	105.31	106.33	106	107.46	107.33	105.34	106.37	107.36	106.63	105.1	105.78	107.25	107.03	106.48	106.87	106.55	105.76	106.04	105.88	106.04	104.52	104.92	104.97	104.26	106.28	105.29	105.55	104.1	105.08	107.4	106.42	107.03	105.44	106.6
111.44	110.74	111.48	109.29	110.47	110.2	112.19	112.14	109.84	109.86	111.62	111.12	110.34	111.18	110.48	111.85	110.37	108.39	110.07	109.08	111.39	110.61	110.66	109.96	110.49	110.39	111.66	110.76	111.09	110.97	109.68	110.11	111.88	111.35	110.3	109.5	112.67	109.1	109.73	109.92	110.51	110.76	110.79	111.21	109.89	111.78	111.17	110.51	110.39	110.89
106.68	106.36	107.35	106.53	106.46	105.64	106.96	106.12	108.41	108.1	105.41	107.28	107.29	107.34	107.19	106.19	107.8	107.88	107.05	107.68	106.82	105.28	107.26	109.35	106.4	105.96	105.26	106.07	108.26	106.13	106.39	106.31	106.87	107.74	107.61	106.84	107.71	106.84	106.75	107.77	106.92	105.52	107.23	108.07	107.1	106.2	107.21	106.28	105.38	105.83
106.68	105.52	106.97	105.79	105.8	105.22	107.52	106.26	104.91	106.94	106.83	107.12	105.39	106.12	105.86	106.48	106.22	105.4	104.77	107.97	106.99	107.63	106.61	106.71	107.66	105.52	108.23	107.18	107.1	104.83	103.03	106.6	105.47	106.52	105.84	107.01	105.21	107.72	105.59	105.04	107.21	107.11	106.48	105.62	106.36	105.72	106.35	105.56	105.76	105.66
113.37	113.84	114.61	112.86	112.88	113.04	112.1	112.02	113.01	112.86	111.67	113.26	113.03	113.17	111.82	113.26	112.82	113.28	111.77	112.98	113.07	112.48	112.76	112.23	112.48	112.32	113.13	112.06	112.05	111.14	113.51	111.4	113.15	113.23	112.09	114.13	111.9	111.33	112.67	113.03	113.55	113.14	113.19	112.86	111.93	111.47	112.94	113.56	112.19	113.49
110.35	110.72	110.15	111.37	111.72	110.94	112.1	111.74	109.93	111.41	109.73	111.14	110.74	111.27	111.02	112.02	112.26	111.5	112.71	109.71	112.87	110.84	110.29	111.83	112.1	110.74	110	111.54	109.39	110.78	111.26	110.99	111.64	111.65	112.72	112.19	110.81	111.57	112.17	108.84	112.3	112.98	112.59	111.48	111.01	109.83	111.74	109.89	112.16	111.71
112.51	112.62	111.52	110.88	111.86	110.68	111.55	110.46	111.66	113.36	111.11	111.42	111.04	111.28	112.36	112.2	110.96	110.86	111.07	109.31	109.59	112.53	113.02	112.25	112.33	111.02	111.21	112.4	112.09	112.8	112.41	111.51	111.75	111.68	111.46	111.85	112.46	111.67	113.66	111.7	113.4	113.09	112.04	111.12	112.61	112.16	111.92	110.89	111.33	110.31
100.58	99.855	99.057	99.728	101.17	100.37	100.74	99.402	100.04	100.3	100.07	102.31	100.67	101.13	101.32	100.95	100.75	100.82	100.31	100.76	101.3	100.24	100.2	99.006	99.723	101.2	100.93	100.96	101.33	100.91	100.62	100.92	98.383	99.795	101.92	100.85	101.98	100.24	100.32	99.906	100.08	100.47	100.26	100	100.27	101.76	100.6	101.83	99.711	101.63
101.57	99.44	101.68	98.556	100.48	101.16	100.2	101.06	99.825	100.21	101.65	100.88	100.16	99.512	99.385	101.45	100.61	99.124	100.48	100.13	101.14	100.37	101.26	100.57	100.18	100.2	100.41	100.97	98.671	99.53	101.6	99.143	100.54	100.53	99.353	100.88	102.03	101.59	98.897	99.934	99.979	101.03	100.13	100.18	99.419	101.77	99.626	98.671	100.9	101.65
112.09	111.16	111.7	110.84	112.32	111.29	110.8	110.55	111.41	111.99	110.81	111.87	112.29	111.04	111.08	111.23	112.27	110.02	111.4	111.43	110.86	112.24	110.46	111.93	111.47	110.1	111.07	110.98	112.07	110.66	111.98	109.9	110.86	111.89	111.57	110.7	111.67	111.92	110.84	110.75	112.45	112.18	110.26	110.91	111.93	111.01	112.09	112.06	110.66	111.38
116.85	117.44	118.67	117.26	117.34	116.56	118.68	115.49	118.2	117.4	116.98	118.16	117.34	116.96	117.43	118.17	117.28	118.95	117.54	117.58	117.62	117.84	117.92	117.92	117.2	117.32	118.66	117.99	118.24	116.75	117.76	117.51	117.16	118.02	117.96	118.04	117.68	117.28	116.76	117.04	117.22	118.23	118.83	117.91	116.92	117.54	117.84	116.79	117.99	118.37
111.73	112.74	110.74	113.02	111.94	111.46	111.43	112.2	110.74	112.43	110.74	112.97	111.96	111.71	110.85	112.3	112.59	111.63	111	112.42	112.87	111.73	109.75	112.09	112.73	111.34	112.3	111.64	111	113.07	112.6	110.71	110.72	113.31	110.24	112.05	110.98	113.11	112.15	112.41	112.05	112.26	111.44	111.15	112.91	111.99	112.64	111.34	111.23	113.04
105.81	106.24	107.49	103.92	106.34	106.25	106.12	104.76	105.65	104.35	104.2	105.57	105.76	106.23	105.48	106.18	105.31	106.52	104.9	107.04	107.29	103.67	104.67	105.59	105.25	105.37	105.19	106.54	105.75	105.21	106.87	104.33	104.87	106.07	104.84	105.06	106.78	105.17	107.66	106.72	103.62	106.39	105.98	104.37	104.2	104.03	105.67	103.68	105	105.32
106.35	105.79	105.95	105.77	106.87	106.18	105.15	107.3	105.94	104.99	105.16	106.16	106.69	105.56	106.52	105.33	107.86	105.02	105.89	106.68	106.13	105.77	105.88	106.86	106.18	104.25	105.09	106.34	106.64	107.38	106.96	106.21	106.49	104.25	106.36	106.13	105.31	106.27	107.97	106.53	106.38	104.49	106.44	105.79	107.21	104.41	106.17	106.75	107.18	105.61
100.5	101.52	101.72	101.56	101.84	100.37	102.47	102.93	99.881	101.28	101.55	99.772	101.25	101.16	101.86	101	102.66	102.85	101.33	101.16	102.44	99.838	100.94	98.824	101.67	100.34	100.89	101.64	98.81	100.47	100.96	100.79	100.1	100.29	99.623	101.65	100.29	99.707	101.98	100.91	99.248	101.41	100.88	101.1	101.07	101.38	101.92	100.7	101.82	101.91
105.22	106.49	105.59	105.48	106.47	104.2	105.07	104.71	104.28	105.43	106.26	104.44	105.31	104.64	106.04	106.16	105.1	104.89	105.34	105.03	105.23	105.55	103.99	106.88	105.63	105.56	105.6	106.58	105.97	105.32	106.96	105.34	106.16	104.34	106.43	104.2	106.06	106.85	104.73	106.42	105.23	105.76	107.21	106.26	107.05	105.28	105.01	105.72	105.99	105.65
113.55	111.88	112.46	112.13	112.21	109.75	113.1	110.98	112.24	112.18	112.14	111.07	113.48	112.24	110.96	113.35	111.69	111.85	112.14	111.3	111.91	112.61	111.83	111.12	112.44	110.88	112.78	112.08	111.59	111.69	112.2	110.86	110.2	112.16	112.19	112.72	112.35	112	111.79	112.19	112.2	112.34	111.05	112.34	111.79	111.88	113.82	110.66	111.43	111.76
106.89	106.2	107.32	106.76	105.29	105.85	105.6	106.25	107.08	105.8	105.3	107.16	107.35	105.73	105.75	105.06	106.48	105.59	106.41	105.75	106.85	104.6	105.85	104.09	105.9	104.52	105.39	106.67	106.07	107.5	105.99	107.36	105.49	106.69	104.35	104.98	105.48	107	105.24	106.58	104.49	106.21	104.98	106.48	107.26	106	105.83	105.28	104.27	106.07
106.64	105.75	106.25	106.88	104.61	106.12	107.31	107.31	107.61	105.63	106.01	107.38	106.17	106.23	105.93	106.19	106.45	106.27	106.51	104.82	105.52	107.79	106.67	106.4	106.44	106.92	106.17	106.66	106.24	107.06	107.3	105.97	106.14	105.72	106.97	105.59	104.66	105.29	106.9	109.58	108.15	107.4	104.73	106.29	106.45	105.03	104.89	107.11	107.07	106.6
111.57	110.95	112.16	109.69	110.28	111.71	112.05	110.44	112.06	111.7	108.85	111.59	111.86	111.42	112.31	112.11	110.73	111.65	112.42	109.67	112.51	112.82	111.79	110.73	112.35	110.56	110.73	110.47	110.99	112.71	111.91	112.12	110.41	112.14	111.88	111.57	112.28	111.66	111.86	110.78	110.11	111.31	110.96	112.07	112.17	110.53	112.94	109.78	111.12	111.76
104.33	103.89	103.09	104.84	103.72	104.35	105.16	104.18	103.93	102.81	105.71	104.58	104.39	103.69	104.05	103.62	105.25	104	104.8	102.86	103.36	105.51	105.85	102.98	103.4	104.34	103.96	105.28	105.26	104.72	103.62	103.15	105.23	104.09	104.19	104.18	104.43	102.9	104.64	104.58	103.98	105.01	104.69	102.92	104.44	105.54	104.45	105.28	102.77	104.36
100.46	100.86	101.45	101.55	99.624	98.24	100.88	100.04	100.29	101.91	100.75	101.5	100.63	100.46	103.04	102.94	100.81	103.11	102.73	101.94	100.9	100.93	101.76	101.01	100.42	100.62	100.14	101.37	99.793	100.81	100.13	101.55	101.19	99.729	100.94	100.14	101.74	100.01	101.95	101.45	99.501	99.61	100.2	100.4	101.3	100.58	101.32	101.12	101.05	100.88
111.16	109.54	109.8	110.25	110.92	107.7	109.52	109.44	109.16	109.98	109.62	110.51	110.71	110.81	110.18	111.18	110.94	109.57	109.68	109.51	110.51	112.37	110.86	110.57	110.98	109.9	110.1	110.49	108.86	110.7	110.28	108.72	112.81	111.06	110.88	109.33	108.6	111.99	110.21	113.18	109.14	111.35	110.79	110.1	109.97	111.79	111.22	111	110.4	111.27
112.5	112.15	112.48	112.6	112.25	112.06	111.93	112.88	111.19	112.32	111.7	112.21	111.63	112.38	111.47	111.27	110.72	110.49	112.27	111.97	111.78	111.64	113.45	112.62	112.17	111.89	110.55	111.37	111.18	111.15	110.53	112.99	112.36	112.42	112.95	111.45	111.68	111.29	112	111.97	112.32	112	112.11	110.72	113.01	112.46	112.04	111.92	111.67	112.69
112.95	113.85	111.05	113.19	113.77	113.27	112.35	112.86	113	112.64	113.98	113.9	113.2	113.37	115.12	111.22	113.78	112.58	114.01	112.31	112	114.46	113.56	113.98	113.47	113.32	111.71	113.25	113.33	112.89	112.64	112.09	113.46	111.26	111.88	112.94	112.53	111.66	112.89	112.9	112.25	111.98	113.61	111.31	113.09	114.32	113.48	111.67	112.77	111.29
112.66	112.92	112.6	112.04	113.61	112.27	111.74	113.7	112.31	112.44	110.95	111.62	109.98	112.23	111.96	111.02	110.91	111.4	111.06	112.09	111.49	111.03	110.54	111.39	111.52	110.03	112.82	112.52	112.59	111.72	109.99	111.43	112.56	112.47	111.31	110.27	112.85	110.41	111.36	110.92	109.93	112.11	111.61	111.52	109.65	111.71	111.23	112.78	112.74	113.07
104.93	102.91	103.77	103.99	103.53	104.83	103.71	105.51	103.47	104.94	105.35	103.57	104.52	105.02	103.34	105.31	104.19	103.55	105.57	103.26	104.38	105.54	105.28	103.82	104	104.49	104.44	104.41	103.71	103.17	104.98	103.63	103.05	105.09	105.03	104.15	104.59	103.49	103.77	103.33	103.55	105.32	103.05	104.01	105.02	103.84	103.1	103.18	104.12	104.42
112.05	111.32	112.49	114.17	110.15	112.21	111.5	111.53	110.89	110.66	110.4	110.45	111.73	111.37	112.21	112.08	111.8	110.99	109.43	110.3	110.38	112.55	110.05	111.03	109.19	109.56	110.45	110.66	112.02	112.37	109.56	111.91	110.86	111.08	112.15	110.38	111.32	111.95	111.44	111.37	112.15	110.97	111.48	111.48	110.73	110.53	112.64	111.71	111.01	110.84
111.25	111.85	112.04	112.53	111.59	113.09	111.55	111.61	112.83	112.22	111.52	114.02	111.97	111.17	112.33	112.16	112.97	111.57	112.29	113.39	110.95	111.36	111.47	111.98	111.39	110.71	112.57	112.66	111.94	112.55	111.57	112.9	112.5	112.73	112.37	113.02	111.62	114.37	111.37	113.61	113.31	112.52	111.82	112.51	112.49	111.15	112.62	111.18	111.76	112.97
110.89	112.02	109.72	111.47	109.32	110.78	111.74	111.71	109.06	112.59	109.59	109.5	110.79	109.79	110.44	108.92	110.88	111.9	110.03	111.29	108.71	110.48	110.15	110.31	110.01	110.44	110.76	110.53	109.28	111.99	110.26	109.9	111.42	111.99	109	110.67	111.5	110.3	111.51	110.42	110.24	111.04	111.57	108.81	109.81	110.52	109.49	111.66	111.31	110.51
112.8	112.96	113.24	112.6	113.34	112.9	110.98	113.23	113.66	112.88	113.06	113.63	114.39	111.84	113.39	113.03	113.95	112.75	112.54	113.39	110.61	112.38	112.42	113.06	113.52	113.32	113.73	112.54	112.08	111.5	112.4	113.69	112.53	112.43	111.89	111.23	112.07	114.26	111.27	113.09	111.05	112.42	111.96	113.49	113.04	112.43	112.57	113.4	112.38	112.92
106.47	106.46	108.24	106.14	106.64	106.82	108.84	106.63	106.53	106.84	107.26	105.58	105.92	105.65	106.34	106.56	105.26	106.31	107.42	106.62	106.07	106.36	106.29	107.24	106.45	105.33	106.97	106.36	105.44	107.06	104.8	105.73	106.43	105.48	108.06	106.13	106.6	107.68	106.89	105.66	106.82	107.56	106.74	105.08	105.36	106.64	106.75	106.84	106.5	107.03
106.84	105.9	105.69	105.54	106.16	105.2	107.11	104.72	107.03	105.84	106.67	106.24	106.79	105.47	107.33	105.63	107.84	105.99	106.35	106.74	106.37	105.87	107.47	107.46	105.8	108.2	105.76	107	106.54	106.47	107.85	106.76	105.41	106.73	106.02	105	106.58	106.76	107.11	106.25	108.05	105.89	106.51	105.44	106.93	106.02	105.78	106.43	107.63	107.74
105.66	107.63	107.74	106.22	106.39	106.63	106.55	105.78	105.58	106.27	106.74	106.07	106.48	106.74	106.97	107.69	106.42	106.51	107.22	107.21	104.8	107.32	107.19	106.85	107.2	106.29	105.49	105.82	106.39	108	105.65	105.21	107.84	105.88	105.45	106.29	106.85	107.08	106.13	106.35	106.32	106.45	107.08	107.84	106.05	106.21	105.36	107.07	106.66	104.81
106.34	106.24	107.34	107.12	109.51	108.24	106.17	106.15	107.16	106.73	106.12	108.09	106.76	106.52	105.5	106.65	106.08	106.74	105.92	108.22	106.94	108.28	106.13	106.67	106.46	105.91	108.3	107.29	106.01	106.16	107.78	107.14	108.05	107.41	106.82	106.14	107.28	107.61	106.67	108.44	108.12	107.85	107	105.45	105.97	106.43	108.69	106.57	107.81	106.77
104.91	104.61	104.42	105.93	104.96	104.36	105.71	103.01	104	106.27	106.08	103.24	103.14	104.64	105.51	103.67	103.6	106.18	104.98	105.92	105.33	103.72	104.55	104.42	105.11	105.5	104.57	105.45	104.66	106.29	105.43	104.61	106.87	105.32	105.68	104.5	105.99	105.83	105.74	104.43	104.63	104.58	104.35	105.46	104.55	105.04	105.39	104.74	105.73	105.37
114.86	117.61	117.15	115.64	115.63	117.43	114.16	116.05	116.51	115.05	115.76	115.79	115.26	115.57	115.19	115.36	115.96	117.97	116.77	116.04	115.9	115.73	116.14	116.9	117.71	115.26	116.05	116.05	116.12	116.75	115.99	117.95	116	116.88	116.48	117.03	116.7	116.76	117.42	114.62	116.74	114.87	114.94	114.75	115.94	116.1	116.03	114.89	115.39	116
105.15	106.76	105.46	106.81	105.83	106.19	106	104.02	107.06	104.22	105.84	107.24	105.64	105.13	107.59	107.64	107.04	107.16	105.77	106.33	106.35	106.27	106.58	106.37	106.88	106.58	104.8	105.26	105.01	106.53	107.16	105.86	106.2	107.08	106.81	105.69	105.69	105.79	107.46	106.4	105.61	106.04	105.17	106.83	106.51	105.37	106.03	105.78	107	106.01
99.31	99.497	99.33	99.085	99.647	100.26	100.18	99.766	99.952	100.84	98.645	100.83	100.27	100.68	100.71	98.906	100.06	98.464	100.42	100.16	99.816	99.775	99.031	99.206	100.25	101.42	99.586	101.22	98.814	100.11	100.36	100.21	97.703	100.42	99.278	99.921	100.14	99.952	98.884	98.96	99.878	100.06	99.499	96.631	99.313	100.62	98.909	99.421	99.907	100.05
113.46	113.15	112.77	114.21	112.54	112.76	114.36	111.5	113.19	111.81	112	112.75	112.32	113.75	112.47	113.38	112.54	112.96	112.01	112.51	112.75	111.85	111.87	111.45	112.38	112.52	112.56	111.83	111.5	112.61	114.28	113.36	112.81	112.04	113.18	112.12	114.05	113	113.26	113.2	112.45	111.91	113.33	112.5	113.06	112.55	112.9	112.73	114.52	112.85
104.7	105.54	105.02	104.43	105.86	105.81	105.75	106.17	105.92	104.78	105.58	104.03	104.89	107.21	104.57	104.63	104.54	105	104.98	105.15	104.61	106.05	103.59	104.75	104.65	105.65	105.3	105.91	105.2	105.24	104.74	104.89	105.17	103.76	105.67	104.57	104.2	105.62	104.59	104.41	105.67	105.03	104.99	105.23	104.2	106.5	103.71	105.93	105.93	104.05
106.37	105.23	105.03	103.58	104.97	106.27	104.57	104.77	105.1	105.57	106.18	106.71	105.96	106.18	104.99	106.86	103.77	105.4	105.73	105.1	105.75	104.83	106.7	105.53	106.53	106.01	106.41	107	106.35	105.99	105.83	105.82	106.81	104.13	105.25	106.44	106.98	106.12	105.86	105.05	104.92	104.19	105.95	104.61	106.08	104.91	105.71	106.19	105.57	103.94
113.33	111.87	110.09	110.24	110.51	110.31	110.69	111.7	112.37	111.74	111.69	110.18	111.46	110.12	111.42	110.6	111.31	111.89	112.55	111.72	112.13	110.5	110.11	110.38	109.94	110.92	110.83	111.63	111.02	111.4	110.42	111.92	113.12	111.92	110.43	110.48	110.77	110.74	112.52	110.05	111.94	110.08	111.73	110.78	109.93	111.87	111.3	111.32	110.86	112.22
111.54	111.64	111.06	110.68	112.58	111.14	111.73	111.35	111.89	111.38	113.17	112.15	112.07	111.17	111.74	110.36	113.34	112.39	111.89	112.91	111.13	113.64	111.72	112.53	111.59	112.45	111.92	111.99	111.28	112	110.33	113.57	110.86	111.25	110.57	111.08	110.89	111.6	110.38	112.48	113.44	112.49	111.79	111.55	112.67	111.4	112.06	111.11	112.53	112.98
104.69	104.8	105.04	105.05	104.62	105.21	105.93	105.48	103.71	105.64	105.13	104.54	105.84	105	105.79	104.98	106.09	104.46	106.93	106.44	105.66	106.02	106.03	105.52	106.3	104.95	106.48	106.21	106.4	105.82	104.56	106.66	105.05	104.41	104.51	104.85	106.3	105.58	105.89	104.86	106.34	104.77	106.12	104.22	105.7	105.86	103.98	106.19	104.54	103.5
104.66	103.18	104.21	105.05	103.86	104.6	104.67	104.03	104.74	103	104.77	104.16	102.77	103.43	105.13	104.68	104.17	104.33	104.18	104.23	103.07	105.47	105.31	103.51	104.29	102.56	104.17	103.77	103.75	104.82	104.29	104.48	103.39	104.43	104.41	104.69	105.41	105.08	103.21	104.09	104.45	104.63	103.19	104.51	103.13	104.19	105.85	102.56	102.36	105.47
112.16	110.63	112.12	111.9	110.7	112.97	109.76	111.78	111.48	112.99	111.49	111.58	111.88	111.45	110.72	111.53	111.64	110.98	111.64	112.15	112.29	113.11	111.81	111.52	111.39	111.33	112.33	111.26	112.14	112.12	112.52	113.31	111.7	112.14	112.16	111.82	111.37	111.81	110.56	110.6	113.38	112.81	112.06	111.88	111.59	111.52	111.26	113.57	111.35	111.73
105.41	103.83	105.48	103.3	104.69	105.04	105.16	106.14	104.56	106.4	105.54	106.85	106.45	106	105.69	104.94	105.89	105.75	105.42	105.01	103.33	105.46	104.41	106.18	106.13	105.46	105.27	105.29	105.33	105.54	106.79	104.92	105.56	104.38	106.4	104.9	105.28	105.66	106.87	104.92	106.19	107.24	105.13	105.32	106.44	106.08	106.35	104.88	105.32	106.52
106.7	107.03	105.52	105.82	106.69	105.64	106.17	108.4	105.66	106.41	105.57	106.38	104.46	106.12	105.83	105.01	103.8	105.74	106.18	106.03	106.4	106.64	106.19	107.56	108	105.67	107.78	106.02	108.28	105.73	106.48	106.86	106.78	106.79	105.67	105.77	105.67	105.37	108.04	107.25	104.77	106.36	106.14	106.17	105.67	105.82	106.52	106.35	106.23	105.43
99.751	100.07	102.19	101.03	101.06	99.311	100.07	100.7	99.635	100.56	100.77	99.906	101.44	101.05	100.73	99.5	99.34	98.437	99.264	100	101.9	102.68	100.75	99.959	100.93	101.49	100.56	101.62	100.57	100.92	101.14	100.18	100.38	99.694	100.64	100.22	100.35	99.433	101.24	101.35	100.34	100.42	101.78	100.76	101.2	100.48	101.55	100.98	98.851	101.28
104.6	105.51	105.96	106.46	106.59	105.57	105.22	105.96	106.73	107.01	106.23	107.26	106.41	105.41	104.23	106.38	108.08	105.41	107.1	105.19	106.96	106.08	107.89	106.27	107.28	105.87	106.03	107.63	107.24	106.84	107.2	108.07	107.55	107.04	106.45	106.57	107.64	106.99	104.9	107.62	106.5	106.84	107.95	107.64	106.82	106.89	105.84	108.44	107.58	106.64
105.55	105.14	104.48	105.86	106.63	105.7	103.1	106.6	105.98	106.15	105.88	106.14	106.18	105.45	105.64	104.68	105.31	106.08	105.34	104.58	105.88	105.87	106.14	106.18	104.89	105.27	107.19	106.31	106.64	103.98	104.61	106.08	105.09	106.36	105.12	108.1	106.21	105.73	105.28	105.58	106.46	105.73	104.26	105.5	106.29	107.34	106.07	105.71	106.48	106.04
105.3	106.42	107.06	106.12	105.77	106.57	105.56	107.42	104.77	106.61	105.12	103.9	105.53	106.72	103.83	106.11	105.51	105.05	106.43	104.93	106.12	107	106.4	105.62	105.15	107.3	105.59	105.68	104.97	104.72	104.14	106.81	103.84	106.42	103.89	106.07	105.47	106.43	104.38	104.34	106.83	105.4	104.07	105.51	104.91	105.44	107.52	105.63	105	106.81
105.73	104.14	105.07	104.05	104.05	105.33	105.21	104.56	104.88	104.3	104.09	104.61	103.29	104.65	104.41	103.62	105.07	104.2	105.12	103.5	105.09	104.86	103.14	104.83	104.28	105.03	104.89	104.39	105.01	104.23	104.19	103.55	104.16	105.19	104.08	103.87	105.78	105.74	103.74	105.35	103.61	104.68	105.04	105.92	105.72	105.26	105.18	105.01	104.46	104.73
106.02	104.49	106.41	106.1	105.39	105.79	106.54	105.09	105.44	105.04	104.7	105.27	105.87	105.38	105.56	105.7	105.41	105.1	105.02	105.62	103.89	104.53	105.52	104.9	103.67	104.97	105.6	105.13	107.41	105.83	106.07	105.07	105.23	106.84	105.03	106.63	105.92	105.49	105.16	105.64	104.39	106.74	105	104.94	106.2	104.93	106.44	105.59	105.2	105.17
99.685	98.812	98.356	100.61	99.057	100.49	101.77	99.981	99.888	99.873	99.884	100.3	100.42	101.44	99.603	99.686	99.976	99.623	100.62	100.31	99.005	99.021	100.14	99.783	99.78	98.928	100.37	99.006	100.85	99.768	98.853	99.054	100.42	100.06	99.583	98.435	98.903	98.621	98.231	100.16	100.89	100.91	100.16	100.87	100.64	100.35	99.593	98.888	101.69	100.4
106.18	105.28	105.25	106.27	104.69	104.07	104.51	106.73	105.67	105.27	105.45	105.22	103.72	104.35	107.03	106.23	106.68	106.08	104.32	106.35	105.12	105.09	106.14	106.8	106.05	105.14	106.82	105.66	106.96	106.91	106.52	105.42	105.55	105.98	105.05	106.67	106.05	106.1	105.77	105.97	105.85	106.62	105.59	106.39	105.59	105.99	106.31	104.73	106.2	105.76
105.78	104.53	105.15	106.52	104.89	106.52	106.78	107.3	104.58	104.97	104.57	104.98	104.6	103.88	107.19	104.75	104.9	105.61	106.11	104.41	106.25	105.58	104.84	107.21	106.76	105.42	105.12	104.37	104.32	104.48	105.03	107.2	106.09	104.56	106.55	106.26	105.66	105.04	107.21	104.53	104.33	104.09	106.79	106.02	107.12	104.82	106.38	106.54	104.94	105.31
103.72	105.4	106.53	105.32	105.04	105.58	104.15	105.97	104.9	106.27	105.15	105.45	106.13	103.56	104.5	105.66	105.47	106.61	103.87	104.7	104.53	106.52	105.28	105.08	106.49	105.14	105.83	106.5	106.56	104.47	105.63	104.61	104.31	104.57	105.49	105.46	107.4	106.45	105.63	106.2	106.64	106.75	104.48	105.76	105.84	104.61	104.47	106.15	106.08	105.39
105.96	104.66	106.02	104.69	106.16	105.45	106.11	105.48	105.98	105.93	105.83	105.32	104.09	107.12	105.75	106.04	105.4	105.21	105.21	104.07	106.05	105.06	103.06	106.42	105.6	104.98	103.66	104.83	104.51	105.44	105.7	105.26	105.75	106.62	105.49	103.87	105.61	104.36	105.27	105.71	103.36	105	107.03	106.23	105.06	107.48	105.09	104.98	106.57	104.86
106	105.41	105.73	106.65	108.56	105.4	107.83	106.76	104.69	107.97	107.3	106.41	106.16	107.58	105.74	107.09	105.83	106.94	105.37	106.55	105.43	106.35	105.62	107.57	106.76	107.11	107.18	106.17	106.93	106.51	107.32	106.83	106.21	106.56	106.51	105.64	107.51	106.31	107.92	107.89	106.52	106.38	107.14	105.77	106.24	107.24	108.12	105.52	107.13	108.01
106.32	106.52	105.44	105.61	105.3	104.31	107.57	104.09	105.5	105.36	104.61	106.59	104.7	107.16	105.18	107.17	104.35	105.28	103.9	106.78	106.38	105.56	106.37	104.3	105.65	105.4	105.88	106.15	105.25	105.73	103.74	107.9	106.13	106.86	105.23	105.54	104.79	104.96	106.49	104.15	105.99	105.35	104.92	105.54	105.33	105.39	108.13	105.94	106.92	106.09
100.52	100.68	100.83	100.93	102.28	101.77	99.17	99.941	100.06	98.943	101.06	101.74	99.914	100.34	100.8	101.43	99.896	102.05	101.19	99.562	99.555	100.72	100.61	99.608	99.385	99.553	101.16	100.07	102.15	99.866	100.94	99.8	98.824	99.976	101.03	101.29	101.26	98.909	100.8	99.787	100.8	100.37	100.83	99.914	100.15	101.55	100.12	100.78	102.01	99.954
100.52	99.947	99.276	99.342	99.373	99.084	98.852	99.528	99.844	100.38	99.311	100.3	99.798	100.3	100.92	100.36	98.519	100.18	99.461	98.774	100.08	98.422	98.788	99.708	100.78	98.969	99.492	98.918	100.15	100.68	99.784	99.567	99.555	100.96	98.947	99.988	100.45	98.667	100.6	98.781	100.19	101.72	101.64	98.819	100.34	99.844	101.18	99.65	100.59	99.242
106.2	107.09	105.2	106.99	107.02	105.59	107.18	106.38	106.44	106.47	105.57	104.64	105.96	105.81	106.01	105.45	104.72	107.24	106.09	107.16	107.16	107.35	105.45	104.61	105.55	106.58	107.48	104.91	107.57	106.94	107.33	106.53	107.03	106.51	106.11	106.57	106.36	106.96	106.77	105.8	106.5	105.69	106.43	105.95	106.78	107	107.58	106.59	107.45	105.81
106.06	106.32	106.54	106.69	108.51	108.05	105.71	106.26	108.18	106.85	109.23	106.28	107.04	107.35	106.86	106.08	106.69	105.66	107.36	107.36	107.2	107.39	106.53	107.7	106.4	106.22	106.5	106.53	106.25	105.35	107.55	107.12	106.58	107.24	106.82	107.38	107.27	106.29	106.28	106.47	106.35	105.61	105.75	106.17	108.39	106.27	107.17	106.41	106.21	106.85
100.1	101.22	99.985	101.16	98.399	99.761	100.75	99.922	99.728	99.586	99.98	100.01	99.664	98.923	98.346	100.41	100.13	99.156	100.29	101.35	100.04	99.87	98.407	98.591	99.041	101.73	99.608	99.475	99.245	98.268	101.2	100.06	99.007	100.79	99.494	100.87	99.688	98.694	101.19	99.969	100.47	98.367	99.369	99.997	99.775	100.64	101.77	99.682	99.219	100.12
110.29	109.13	110.53	111.35	112.68	110.47	111.93	111.03	110.55	110.72	110.73	109.34	110.16	110.47	110.32	111.07	109.08	110.64	110.99	111.13	109.4	111.76	111.31	110.2	110.74	110.89	110.68	111.32	110.34	109.45	111.92	109.84	110.42	109.54	111.24	110.63	111.19	111.94	109.08	110.11	109.96	109.21	111.46	111.47	110.84	110.32	110.57	109.72	110.47	110.07
117.91	117.39	117.71	117.98	118.51	116.69	116.64	117.94	117.87	117.76	118.53	117.69	117.51	117.42	119.67	119.24	117.95	115.9	118.73	117.54	116.82	117.72	118.62	116.76	117.68	116.05	118.14	116.34	116.95	117.63	118.1	117.73	118.14	118.66	118.66	119.05	117.64	116.8	116.69	116.57	118.59	118.86	119.19	116.97	115.8	117	118.02	118.01	117.59	117.57
106.16	104.85	103.34	106.53	103.86	105.18	105.04	107.03	104.79	106.65	106.5	105.99	105.96	104.64	106.2	106.55	104.17	105.73	106.63	104.52	105.56	105.37	105.24	105.24	105.4	105.89	103.47	105.53	104.27	104.74	105.24	106.78	106.2	105.89	105.66	107.12	106.21	104.31	105.44	105.68	107.08	105.09	104.1	106.23	105.51	104.63	105.96	105.56	104.79	106.68
110.73	110.59	113.44	110.86	111.36	111.68	110.05	111.1	110.27	110.04	112.45	111.36	111.9	111.71	109.75	111.66	112.06	111.85	113.64	112.41	111.07	110.65	111.72	111.13	109.87	110.93	110.64	112.24	110.27	111.44	110.07	113.14	110.27	111.32	110.83	112.23	112.17	112.33	111.27	112.32	109.72	111.29	111.13	111.99	111.2	109.87	110.61	112.11	112.42	112.34
106.49	104.74	104.54	106	106.27	104.82	106.4	106.44	105.31	104.86	105.8	106.48	105.61	107.05	107.32	107.11	104.57	106.15	107.44	107.28	108.32	105.86	106.76	108.38	106.36	105.81	105.41	104.87	104.88	106.09	106.25	106.66	106.85	106.11	105.24	107.26	106.02	106.36	105.96	106.08	105.33	105.49	106.88	107.75	106.52	105.73	105.72	106.59	105.67	105.73
104.29	104.79	104.98	104.13	105.5	106.78	105.38	104.42	106.22	102.67	103.62	103.83	105.15	105.07	104.8	104.41	104.69	103.39	103.54	105.01	104.83	105.19	104.39	103.36	104.98	104.35	104.67	104.25	104.4	105.61	103.49	106.22	105.74	102.67	103.83	103.68	105.45	104.97	105.76	103.18	105.25	103.42	105.7	103.64	104.82	104.23	105.48	105.49	104.64	103.97
103.98	103.74	104.19	104.5	106.65	103.43	103.87	103.66	105.12	103.41	104.56	104.26	104.7	103.72	103.46	103.85	103.68	104.24	105.69	105.03	107.33	102.91	106.02	102.12	102.44	103.64	101.93	105.18	104.24	104.96	106.46	104.28	104.74	103.59	103.21	103.57	105.38	104.01	105	104.49	103.75	104.62	104.44	105.21	102.75	104.5	103.78	103.82	104.79	104.78
107.37	107.04	107.72	107.12	105.99	106.65	106.45	107.23	107.93	106.28	107.85	107.37	106.85	107.59	106.91	106.88	107.63	105.89	108.23	105.61	106.86	107.12	106.78	106.55	107.68	107.4	106.37	106.25	106.39	106.53	106.21	107.81	107.44	106.4	108.01	106.01	106.67	105.8	106.45	107.35	106.76	107.49	106.66	107.23	107.15	107.62	105.56	107.31	105.01	106.73
106.78	103.78	105.86	106.32	105.6	105	106.01	104.42	105.87	104.05	104.88	105.86	104.93	105.49	106.12	105.18	106.61	106.12	105.85	103.27	105.75	105.66	104.85	104.73	105.8	106.15	106.45	105.22	104.77	104.33	105.38	106.91	105.29	107.2	104.58	106.43	105.9	104.31	106.1	106.13	105.81	103.67	104.89	105.71	104.53	105.77	106.64	106.04	105.41	107.16
104.42	104.15	104.31	105.54	106.3	105.45	104.87	105.74	104.95	105.87	104.81	105.87	104.2	104.05	105.78	106.29	105	106.33	105.77	106.76	106.58	106.73	104.46	105.27	105.28	105.88	104.72	105.81	104.78	104.28	105.91	104.55	105.59	107.02	105.1	106.47	104.87	105.27	105.62	106.25	105.4	106.41	106.16	104.93	106.35	105.9	105.71	105.61	104.95	107.29
112.72	112.61	112.38	113.52	114.74	112.49	112.04	113.13	112.62	112.59	113.17	112.03	111.98	113.46	112.12	111.74	113.58	112.69	113.5	111.83	112.14	112	114.25	112.01	112.66	113	112.22	111.29	112.51	112.44	112.06	112.68	111.86	113.65	112.48	112.96	111.05	112.72	112.56	113.88	113	111.61	112.36	111.82	112.38	112.68	113.86	112.34	113.17	112.79
111.21	112.62	110.84	113.57	112.27	112.38	110.17	112.23	111.17	110.77	113.51	111.44	111.99	111.35	110.57	113.02	113.12	112.25	111.97	111.64	111.8	112.33	113.18	111.05	113.9	111.31	113.44	111.51	111.98	113.76	112.47	112.54	112.71	112.53	111.13	110.72	111.81	112.58	112.2	111.39	113.36	112.75	111.72	111.47	113.12	112.03	112.28	111.57	112.82	111.63
106.1	105.53	105.68	104.85	104.77	106.88	106.45	106.05	105.51	105.34	105.79	103.74	105.03	105.95	104.88	106.37	104.74	105.8	104.73	106.75	105.84	106.1	105.05	105.76	105.41	104.02	105.51	104.28	105.23	105.87	104.87	105.48	105.13	104.18	104.86	104.91	104.49	106.18	105.59	107.53	105.32	103.81	105	104.99	106.28	105.3	105.93	106.79	104.8	105.41
107.57	103.89	106.31	105.86	104.9	105.38	104.76	107.68	104.61	106.28	105.78	105.45	106.09	104.08	105.75	105.14	106.45	106.92	105.01	105.86	108.63	105.24	105.82	106.21	106.22	105.6	106.04	107.12	104.34	105.72	105.34	104.8	105.31	105.76	105.61	106.56	106.34	106.31	107.59	104.42	106.93	105.57	105.57	105.28	104.77	105.85	105.18	105.45	105.23	106.23
103.98	104.14	104.63	104.81	105.64	104.13	103.82	105.9	103.21	104.55	102.59	102.5	104.58	103.71	105.87	104.66	103.24	104.45	105.17	104.71	106.14	103.69	102.92	104.9	104.22	104.18	103.06	104.88	103.1	103.5	103.29	102.71	103.51	106.55	102.26	103.53	105	103.63	102.7	104.27	104.12	104.18	103.87	105.79	103.5	104.69	103.74	104.55	103.67	103
106.1	105.86	105.99	105	105.94	105.23	103.97	105.11	105.4	104.2	105.04	102.92	105.69	105.35	105.75	105.44	105.86	105.8	106.17	105.36	105.29	106.09	105.96	105.88	105.92	106.55	106.13	106.27	105.38	104.74	106.67	105.93	104.8	106.1	105.1	105.52	105.37	106.9	105.35	105.13	103.92	104.36	104.16	105.58	104.62	104.89	104.87	106.03	104.56	105.33
99.858	99.665	99.263	101.78	99.779	99.068	99.752	100.45	98.751	100.22	100.67	99.468	99.319	99.872	100.25	99.709	98.349	100.22	97.681	100.55	99.944	100.27	99.828	100.26	100.2	100.87	99.364	98.789	99.717	99.785	100.32	98.637	100.06	99.744	100.53	99.892	99.729	99.837	99.612	100.28	98.25	100.29	98.936	100.38	98.101	98.78	99.567	99.091	100.62	99.071
104.04	104.21	104.48	103.93	103.01	104.16	105.73	105	104.66	102.41	105.53	103.86	103.16	104.88	105.26	105.08	104.92	102.9	105.14	104.83	104.72	103.87	103.77	103.61	105.47	105.95	103.72	104.46	105.07	104.94	103.6	104.64	104.84	105.83	105.79	103.95	104.85	103.9	104.74	105.02	103.69	106.09	103.51	103.51	105.77	105.48	104.53	104.04	106.04	104.35
105.69	103.93	107.63	106.16	106.83	106.12	105.24	105.27	104.98	106.69	105.51	105.44	106.13	105.96	105.66	106.45	105.9	106.85	105.51	105.89	105.56	103.88	106.25	105.9	106.14	104.51	105.27	106.11	106.56	106.18	105.71	106.45	106.33	106.7	106.47	105.11	104.77	105.44	106.91	104.31	104.77	105.94	105.16	107.38	106.42	104.23	105.84	105.06	105.69	105.32
111.71	113.07	114.53	113.52	111.57	113.44	115.21	113.87	112.77	113.7	112.93	111.66	111.18	112.83	113.28	113.32	113.65	110.71	113.27	113.12	112.45	113.85	112.5	112.81	111.21	114.19	113.95	113.32	112.59	113	112.43	112.05	113.34	112.1	112.85	112.25	112.94	113.41	112.14	113.29	113.28	113.24	112.71	112.5	112.85	113.06	113.6	112.69	111.8	113.52
101.05	98.185	99.048	99.157	98.967	100.01	99.535	99.905	101.59	100.85	99	100.99	98.305	100.29	99.982	101	99.494	100.56	97.8	99.652	100.21	100.31	100.25	100.02	100.35	99.87	99.783	98.301	99.998	101.65	99.602	99.429	97.898	101.39	99.344	100.53	98.694	100.08	100.93	101.25	99.712	98.869	99.07	99.571	100.52	99.543	99.363	99.208	101.21	98.761
105.84	104.54	105.23	104.99	104.77	104.53	105.66	104.82	106.17	104.73	104.46	105.33	104.77	105.71	105.08	105.52	104.42	106.38	106.52	106.73	105.53	104.65	104.33	105.5	105.16	106.63	104.76	106.34	106.56	104.68	104.73	105.66	106.54	105.85	105.47	105.19	103.94	106.92	106.75	103.65	104.71	104.61	105.02	104.81	105.24	106.63	106.86	105.53	106.94	105.95
111.5	110.18	109.82	111.58	110.66	110.95	110.14	112.4	110.12	111.59	112.02	110.48	110.86	110.94	111.41	111.25	109.82	110.56	109.58	111.01	110.36	111.13	108.88	112.78	110.4	110.89	109.74	112.15	111.01	108.65	111.48	111.73	110.98	109.16	110.12	108.82	112.17	108.68	112.06	111.25	110.78	111.01	109.85	110.25	110.06	112.25	110.68	110.48	110.66	110.25
107.37	105.63	106.73	107.04	106.9	105.81	106.7	108.57	104.43	107.35	105.93	108.21	106.2	106.32	106.81	106.83	106.08	106.81	106.66	105.12	107.37	107.08	105.49	105.62	105.32	106.37	105.97	106.76	106.77	105.19	106.53	106.95	105.12	105.42	105.79	106.41	105	107.1	106.68	104.31	107.78	106.1	106.92	106.3	106.22	106.72	106.11	107.67	106.75	106.25
110.72	110.43	111.34	111.04	111.37	111.33	110.33	111.39	111.27	109.23	110.63	112.33	113.05	111.83	111.77	111.8	111.09	112.92	110.67	111.94	112.01	111.55	110.82	110.96	111.81	112.61	112.61	111.7	111.15	111.77	109.11	112.23	110.82	113.05	110.78	111.49	111.06	111.47	110.01	112.08	109.56	112.65	111.4	111.32	110.94	111	110.44	109.92	110.55	111.29
108.79	111.94	111.29	110.31	109.63	110.38	109.55	109.56	111.48	111.08	110.16	109.57	110.08	109.9	111.12	109.61	108.88	110.34	109.41	111.82	109.92	111.09	109.97	109.74	109.73	109.06	109.96	109.98	110.08	110.92	111.49	110.93	109.82	110.77	109.13	109.49	110.85	109.37	111.53	110.94	110.79	110.1	110.79	110.42	109.39	109.61	110.56	109.31	108.82	110.87
107.45	105.79	106.03	107.24	108.16	106.48	106.29	105.89	106.67	106.46	106.18	107.24	106.31	106.38	106.81	107.49	105.59	107.34	105.76	106.95	107.61	105.76	107.04	108.84	106.3	105.64	105.67	105.76	106.28	106.57	106.91	104.88	107.04	106.15	108.03	106.52	106.54	107.14	107.05	107.97	107.03	107.28	105.05	107.08	107.27	105.68	107.31	106.55	105.79	107.11
99.313	102.08	99.539	99.589	98.708	99.166	99.202	100.11	99.981	99.166	101.83	101.42	100.18	101.7	100.67	100.86	99.954	100.98	98.474	100.62	98.727	99.21	100.38	100.73	101.48	100.69	99.751	101.42	100.51	100.14	100.31	99.802	99.637	100.27	100.17	98.683	99.086	99.347	99.845	98.947	99.648	99.911	101.25	101.01	99.767	100.25	99.4	100.23	100.71	100.8
110.03	111.77	112.4	109.84	113.69	110.26	111.63	110.58	111.22	112.41	110.99	111.21	111.85	110.32	110.34	109.86	110.96	109.91	111.99	109.09	111.56	110.12	112.2	110.43	111.44	111.23	111.48	110.28	111.01	112.81	111.1	111.72	109.09	113.12	111.22	110.89	112	110.75	110.23	112.22	110.83	111.56	111.52	110.18	110.39	111.63	111.82	111.36	110.03	112.7
106.46	106.98	105.64	104.95	107.16	105.82	106.16	103.46	106.22	106.76	107.43	106.74	106.16	107.14	106.07	104.08	106.13	104.83	106.06	104.01	106.13	105.5	106.68	104.87	107.7	106.86	104.93	106.43	105.28	105.14	106.5	106.63	106.93	105.78	107.23	106.58	104.25	106.7	104.48	105.47	104.64	107.65	105.38	106.18	105.98	107.2	107.19	105.39	105.91	106.9
104.86	107.54	104.96	106.1	106.47	106.57	107.07	106.12	105.67	104.81	107.61	106.15	106.43	105.17	107.41	106.94	105.8	106.76	107.82	106.43	106.49	107.86	106.98	105.51	106.66	105.95	107.03	105.19	105.4	105.49	106.49	107.92	104.61	106.55	107.63	107.99	106.78	105.6	107.13	106.47	107.2	106.6	105.11	106.36	106.14	105.57	106.2	107.99	104.18	105.63
105.42	106.39	106.76	105.85	105.62	106.05	105.58	106.3	106.51	107.62	104.19	105.55	105.52	104.65	106.77	106.42	106.18	106.02	106.38	105.38	103.64	103.22	104.69	105.68	105.02	104.25	106.27	105.92	106.86	105.22	104.66	106.56	105.22	105.59	105.47	105.32	104.24	106.6	106.96	105.43	105.83	104.46	104.19	105.9	106.88	105.65	106.06	106.38	106.6	104.77
105.84	106.18	106.55	105.04	104.43	105.39	106.41	106.76	106.3	106.31	105.45	106.81	105.2	107.5	107.22	107.89	106.7	106.3	106.34	105.73	106.82	106.21	105.57	106.18	104.81	105.42	105.13	106.67	106.61	107.55	105.54	105.98	106.8	106.49	107.05	105.32	105.08	108.26	107.57	106.7	105.6	106.59	105.9	107.13	105.83	108.08	106.28	106.62	106.84	108.16
106.76	105.81	105.26	105.21	104.1	106.03	106.21	103.38	104.56	105.03	104.91	106.29	106.46	106.51	105.33	104.99	105.68	106.43	105.59	104.97	106.63	104.96	106.1	105.05	106.46	106.55	105.48	104.51	105.45	106.25	106.12	103.75	103.2	105.25	104.84	105.15	105.97	105.39	105.76	105.26	105.9	105.17	104.7	103.23	105.88	105.09	105.42	104.44	103.59	105.49
100.7	100.16	99.481	98.979	100.53	100.52	98.853	99.827	99.572	101.47	99.982	101.4	99.506	99.162	100.07	98.983	100.24	97.944	98.061	100.19	98.872	96.782	98.965	98.621	98.545	100.36	99.091	98.467	100.05	99.988	100.29	100.24	100.5	99.84	99.822	100.61	99.182	99.648	99.536	99.288	99.411	101.33	98.936	101.47	99.415	99.771	99.705	99.285	100.07	100.31
100.27	100.83	100.65	102.38	100.07	100.82	102.34	101.57	101.75	101.24	101.66	101.53	102.17	101	101.42	101.81	101.44	100.95	99.588	99.104	102.67	100.1	99.03	100.07	100.37	101.37	98.852	101.22	100.58	101.28	101.07	100.44	103.3	102.2	101.66	99.594	101.21	101.57	99.853	103.81	102.63	99.753	100.29	101.62	102.14	101.93	102.38	102.57	100.47	100.95
101.23	100.08	100.38	100.41	100.17	98.993	100.19	100.51	100.27	98.167	100.09	99.721	100.31	99.028	99.2	100.75	100.2	99.877	100.08	99.811	99.88	100.5	100.49	99.536	101.1	99.492	99.836	99.197	100.63	99.965	99.433	99.584	99.843	101.03	100.48	98.974	100.18	100.69	99.909	99.31	99.662	100.77	100.38	101.43	98.817	100.05	99.135	98.075	99.182	99.913
104.78	104.24	104.24	104.72	104.18	104.84	103.69	104.81	105.63	106.08	103.73	105.66	104.55	103.57	103.13	104.92	104.28	105.38	104.21	103.59	104.47	105.91	102.72	103.89	106.51	102.21	104.03	104.62	105.1	103.41	105.54	106.58	104.28	104.69	104.76	105.23	104.51	102.64	102.75	104.64	104.04	104.44	104.65	103.52	105.03	104.95	104.69	103.89	103.49	104.65
112.29	111.81	111.05	112.01	112.67	111.76	111.9	110.04	112.24	111.67	112.45	111.89	111.36	113.31	112.25	112.78	111.9	112.6	112.35	112.18	111.64	113.05	111.89	113.08	112.43	112.34	111.13	110.85	112.29	111.67	114.05	111.19	112.55	110.49	111.86	112.2	112.95	112.83	112.79	111.33	112.34	110.73	112.36	111.87	110.9	112.57	111.66	110.95	110.82	111.92
107.92	105.98	106.91	105.24	106.02	105.13	105.01	105.37	105.55	105.21	107.39	103.71	106	107.59	105.06	105.32	106.69	104.95	107.18	106.91	106.53	104.83	108.06	106.14	105.49	106.9	105.54	106.13	105.7	106.6	106.62	106.24	106.03	106.94	106.66	106.18	106.48	106.22	105.72	105.42	106.01	104.87	106.61	105.84	106.63	106.86	105.24	106.43	105.09	107.14
106.7	106.04	106.71	106.17	106.98	108.08	108.33	107.75	106.71	107.11	106.86	106.5	107.89	106.92	106.55	107.57	106.18	106.42	107.43	106.52	105.14	105.35	107.73	105.55	107.09	105.98	106.14	106.07	107.13	106.59	106.23	106.15	106.39	105.84	106.42	106.51	106.1	106.69	107.85	107.31	106.72	106.74	105.66	105.69	106.7	106.82	106.79	108.32	105.7	106.55
106.11	107.97	107.97	106.32	107.52	106.76	108.02	107.95	106.79	106.42	106.91	107.33	106.95	105.68	106.99	105.33	106.12	108.08	107.65	106.53	105.85	108.54	107.4	107.82	108.22	107.09	106.6	107.57	107.11	107.71	106.84	107.58	107.53	107.36	107.31	106.28	107.59	107.76	108.22	107.23	106.94	106.2	106.2	104.37	106.31	108.83	107.27	107.01	104.33	106.61
107.14	106.89	106.03	105.59	106.32	104.42	106.26	107.27	105.09	104.55	106.04	106.34	104.27	106.18	104.34	106.91	105.58	105.26	106.69	104.86	105.38	106.28	106.54	105.99	104.6	107.62	105.64	106.01	106.04	105.41	105.42	104.56	105.37	105.75	107.37	106.12	106.22	106.64	104.34	104.84	104.61	104.8	106.25	104.85	106.33	107.73	105.45	106.22	105.48	104.59
103.84	103.56	104.59	104.46	104.07	104.46	105.94	104.56	106.1	104.42	104.32	104.94	105.64	105.26	103.3	105.17	104.46	104.12	104.11	103.62	104.61	104.26	102.76	103.86	104.29	103.66	102.83	105.01	102.41	104.27	105.31	104.76	104.71	104.96	105.44	104.61	104.58	105.79	106.94	105.48	104.8	103.34	104.68	106.03	105.56	104.08	105.54	105.21	104.14	105.07
105.43	105.69	104.97	106.25	105.08	105.33	104.75	103.82	106.12	106	105.35	105.04	105.13	105.34	103.46	107.09	104.76	105.65	105.67	104.21	105.46	103.91	105.89	105.07	106.45	106.92	106.02	105.87	104.73	104.8	105.83	105.61	107.3	104.29	104.71	106.76	107.29	105.81	105.33	105.24	104.81	106.41	105.8	105.28	106.5	106.32	105.69	106.94	106.3	106.06
101.06	98.17	99.947	100.28	100.65	98.017	99.49	100.06	98.861	99.62	99.413	98.435	99.561	100.58	100.93	99.452	98.93	99.327	99.695	99.603	99.45	98.543	99.314	99.263	99.751	99.461	100.83	101.73	99.035	101.54	99.228	100.4	101.25	99.53	98.745	98.913	100.66	99.224	99.776	99.746	101.02	100.56	100.32	98.52	101.18	100.91	101.13	101.2	99.28	99.416
107.25	107.43	106.54	106.36	108.26	106.1	106.51	106.9	107.36	106.96	108.3	106.54	106.08	107.36	105.93	106.25	106.09	106.71	106.48	106.82	106.22	108.03	107.26	107.43	104.07	107.9	107.39	106.5	108.76	107.92	108.05	106.66	107.18	107.93	108.39	106.89	106.74	105.84	107.21	107.36	108.2	106.26	107.82	107.59	106.83	105.78	105.7	107.37	107.5	106.49
112.61	113.5	112.08	111.02	112.22	111.94	111.56	110.79	113.06	112.8	113.39	112.58	112.4	110.64	112.58	112.85	112.72	110.93	113.38	112.2	112.03	110.83	113.07	111.74	111.51	110.98	113.47	111.32	111.58	112.94	111.84	112.32	113.2	111.93	112.41	112.06	111.63	111.91	111.4	111.07	112.1	110.64	111.04	110.64	112.61	112.46	110.83	112.03	111.99	113.35
106.56	106.04	106.24	106.3	106.83	106.32	105.32	105.2	106.75	104.18	107.19	106.28	105.56	104.56	105.07	104.92	103.9	105.26	106.73	104.46	105.82	107.23	104.88	104.37	106.69	104.74	106.12	105.91	105.91	105.62	105.19	105.57	104.57	106.24	105.65	103.94	105.72	106.36	105.05	106.44	104.38	106.55	104.3	104.72	105.92	107.04	106.68	105.6	105.11	106.31
104.07	107.53	106.68	106.78	105.98	106.38	106.61	105.44	105.43	105.95	105.15	104.08	105.7	105.59	105.74	104.77	105.02	105.84	106.07	106.12	104.9	104.92	103.83	104.99	103.8	106.51	105.89	104.18	105.95	106.04	105.2	104.61	105.01	105.65	105.8	104.38	106.36	105.35	104.6	105.58	106.84	105.56	105.47	105.84	105.12	105.69	104.9	106.15	107.23	105.42
111.05	111.79	110.58	109.81	110.64	110.82	110.7	110.67	111.86	110.46	109.97	110.69	112.63	111.34	110.94	110.4	111.22	112.62	113.54	110.66	111.21	111.4	111.62	111.95	112.01	110.51	111.62	111.74	112.25	110.7	110.55	111.66	110.97	111.59	110.12	112.33	111.82	112.22	112.42	111.33	112.19	111.78	111.58	110.89	111.45	111.6	112.37	111.94	112.92	113.15
105.34	106.97	104.72	105.87	106.04	106.34	104.52	103.99	105.5	105.1	106	106.15	105.83	104.44	105.06	104.9	104.94	105.68	105.04	106.19	105.8	105.38	105.52	104.71	104.43	103.85	103.53	105.16	104.87	103.12	105.18	105.25	104.71	106.19	104.22	105.14	106.12	104.57	104.9	104.88	106.88	105.04	104.63	104	107.4	104.12	105.68	104.1	105.41	104.47
118.68	118.02	117.4	116.8	117.82	115.78	117.36	118.12	118.89	118.19	116.45	117.19	118.22	119.07	118.27	117.77	118.62	118.01	116.3	115.88	117.66	116.95	118.91	117.85	116.6	117.85	117.05	116.29	118.43	117.93	117.11	118.22	118.65	118.96	117.68	117.22	117.72	117.25	118.09	117.16	117.12	115.88	116.69	117.16	118.07	116.83	117.24	118.12	117.71	117.95
108.88	109.42	109.08	110.81	112.18	111.02	110.19	111.63	111.55	110.4	109.97	111.93	110.54	109.58	110.7	110.08	109.86	110.02	110.69	109.06	111.24	110.9	110.35	110.44	110.42	111.7	108.35	109.34	110.01	108.53	110.47	109.61	108.75	111.63	109.99	109.81	110.14	109.94	108.7	109.41	112.13	110.35	110.84	109.2	109.7	110.39	109.57	110.36	110.07	109.55
107.11	104.79	106.29	106.19	105.64	105.26	106.77	105.19	105.43	105.94	105.35	106.15	105.97	105.42	107.44	106.63	107.42	107.46	104.28	106.31	105.93	105.36	105.27	106.24	105.92	105.35	105.68	107.33	105.42	103.45	106.99	106.7	104.09	105.73	106.16	106.87	105.34	106.56	106.5	105.73	105.65	107.16	105.74	106.57	107.3	106.05	105.76	105.93	106.67	106.4
104.66	104.12	105.11	103.28	104.42	105.09	105.14	103.47	103.1	104.35	105.61	104.66	104.23	104.13	104.03	102.7	104.22	104.47	104.53	103.69	103.67	104.51	104.99	102.38	104.99	104.05	104.29	104.01	103.82	104.29	104.56	105.71	104.48	103.95	104.66	104.86	103.97	104.4	103.85	102.3	104.84	103.56	103.8	103.21	104.17	104.43	104.21	103.93	105.6	104.16
106.42	104.65	104.59	104.78	105.58	105.04	106.04	104.68	106.36	105.93	106.99	106.49	105.73	105.41	104.63	105.18	104.64	104.66	105.97	106.4	106.47	103.91	105.29	106.15	104.29	106.43	104.46	106.57	106.87	105.57	108.09	105.79	105.34	106.01	106.06	105.7	106.33	106.11	105.95	106.61	105.24	104.77	107.34	107.23	105.89	105.39	106.09	105.63	105.67	106.76
111.15	111.21	110.89	111.23	111.4	113.12	110.88	111.95	110.32	111.32	110.91	113.05	110.42	111.3	111.04	110.36	111.68	111.96	110.73	111.2	111.2	110.25	112.56	110.7	110.32	110.79	110.84	112.06	111.14	110.13	111.87	112.18	110.98	111.51	110.31	110.77	111.62	111.01	109.48	111.64	110.78	110.91	110.74	111.91	110.77	111.17	110.95	110.9	111.38	111.67
110.53	110.91	110.15	111.07	109.78	111.58	111.02	110.27	110.37	112.66	111.31	112.42	111.89	110.39	111.8	110.24	111.16	110.59	112.5	112.61	111.36	109.61	111.57	111.84	109.57	113.14	111.55	111.77	112.08	112.56	110.69	110.47	109.78	110.78	111.98	111.78	111.85	111.44	111.29	112.57	110.58	110.84	111.05	110.59	110.81	111.87	111.72	110.76	109.53	110.48
105.47	105.41	105.97	106.8	106.06	106.45	106.45	106.82	106.16	106.4	106.67	106.57	106.78	106.49	105.77	105.27	105.76	105.84	106.36	107.5	106.2	105.78	106.6	104.78	106.62	104.6	106.35	105.95	105.36	105.94	106.19	106.74	105.64	105.29	105.73	105.37	105.32	105.8	105.81	105.93	106.8	105.98	105.75	104.68	106.32	106.36	106.94	105.28	107	105.65
108.51	107.7	105.69	106.67	107.47	107.7	108.05	106.73	108.04	106.06	107.13	106.46	106.83	107.4	106.47	107.31	106.66	108.25	106.92	107.55	106.81	106.56	107.45	107.72	108.16	106.6	108.45	105.76	108.38	106.31	106.74	107.71	106.4	106.64	106.7	105.78	107.35	105.76	105.62	106.28	106.32	106.03	107.53	107.2	106.79	107.04	105.59	105.63	107.75	108.64
100.46	99.005	99.333	99.701	99.212	99.004	101.58	100.07	99.056	99.781	101.28	97.815	99.222	97.33	98.092	98.419	99.651	100.41	98.477	99.682	99.711	99.136	99.88	99.525	100.18	99.896	99.446	100.11	100.3	100.36	100.43	99.556	98.684	99.981	99.8	100.93	99.615	99.836	99.796	101.17	99.77	99.436	99.579	99.471	99.941	101.51	100.75	99.565	97.564	100.17
113.59	112.69	112.44	112.99	113.43	112.08	113.29	113.3	113.28	112.12	113.17	111.41	112.93	112.27	112.56	112.52	112.94	112.72	113.22	112.05	111.43	113.76	111.93	111.94	111.78	113.11	113.48	112.91	113.39	113.68	113.23	113.14	112.74	112.57	114.02	112.81	112.74	112.07	113.22	112.48	112.46	113.63	113.13	112.63	112.98	112.93	113.82	111.62	110.58	112.53
105.42	104.77	105.31	104.49	104.46	104.78	106.2	106.74	105.57	106.04	104.81	104.69	106.28	106.41	104.79	104.87	105.29	105.81	106.35	105.85	104.82	106.34	105.33	103.59	105.11	105.03	105.51	106.15	105.47	104.29	104.76	105	104.2	104.66	107.79	105.14	105.41	104.81	105.07	105.81	106.21	105.45	105.51	104.6	105.94	105.9	106.56	104.51	105.5	106.39
104.57	105.09	105.93	105.03	105	105.39	104.8	104.55	105.35	105.8	106.61	105.07	103.26	105.13	105.72	105.25	105.99	106.33	105.07	105.41	106.05	105.81	104.59	105.39	106.83	104.89	105.9	106.37	105.5	106.77	105.37	104.91	105.45	105.06	105.41	105.97	107.49	105.42	105.72	106.03	106.47	105.67	105.09	106.19	104.77	106.1	104.66	105.76	105.41	104.24
106.28	106.01	106.24	102.71	105.4	106.09	105.31	104.89	104.96	106.02	104.27	105.97	105.86	105.21	105.54	105.52	105.55	105.27	104.58	105.61	105.02	105.33	105.11	105.42	105.11	107.19	106.36	106.37	105.26	106.82	104.73	105.46	104.99	106.25	106.95	105.89	105.99	105.4	106.11	105.74	105.09	105.95	105.02	103.93	102.88	105.36	106.32	106.28	104.38	105.82
105.1	105.28	105.97	104.25	105.56	104.36	105.19	104.3	104.26	105.5	105.01	105.78	105.33	104.63	105.31	104.09	105.19	105.68	104.17	104.39	103.63	105.28	104.42	105.05	105.46	103.21	104.12	103.96	104.86	105.13	105.07	103.64	105.51	104.77	102.59	104.46	106.13	105.83	105.53	104.45	103.31	105.67	105.61	104	104.86	104.79	104.21	103.69	105.01	104.47
105.04	104.98	104.41	105.03	106.56	105.19	105.83	105.18	105.02	104.97	105.87	104.47	106.18	105.07	103.27	104.34	104.5	105.3	103.84	104.64	104.92	105.52	106.32	107.37	105.02	107.09	105.49	104.73	105.53	104.87	104.92	106.14	105.9	104.44	107.88	103.69	106.31	105.28	104.83	106.7	107.17	106.55	104.11	105.56	106.17	104.66	104.55	106.54	106.6	105.05
112.67	112.07	111.65	112.44	114.63	113.43	113.09	112.13	113.21	111.74	114.66	114.06	113.64	112.09	114.41	113.27	111.14	113.12	113.66	112.02	113.39	110.89	113	113.09	112.43	114.05	113.45	112.18	113.28	113.09	112.26	113.25	112.97	114.07	114.07	112.98	112.59	112.33	112.64	112.8	111.83	113.36	113.19	112.78	112.74	113.56	113.82	113.67	111.05	112.85
103.18	104.48	102.68	106.19	105.51	103.98	103.1	105.66	106.26	104.64	105.14	104.55	103.88	104.97	105.54	104.96	105.1	104.1	105.39	104.22	104.22	105.55	107.12	103.8	105.06	104.09	104.76	105.26	105.32	104.62	104.74	104.18	102.72	105.86	105.86	104.26	105.72	103.37	103.93	104.85	103.9	104.65	105.36	104.93	104.6	103.8	104.73	103.46	104.41	104.14
106.07	106.15	106.25	105.33	105.82	104.93	106.2	104.12	104.4	105.9	104.05	105.89	104.63	105.87	104.02	105.81	104.98	105.88	106.66	105.99	104.8	104.65	105.59	105.54	104.66	104.81	104.41	105.76	105.06	106.79	105.43	105.96	104.74	106.17	104.63	105.32	105.78	103.53	106.77	104.84	105.79	104.18	106.23	105.77	105.11	106.25	105.34	105.15	104.13	103.73
106.75	105.44	106.63	105.95	105.68	105.84	107.17	106.38	105.61	105.78	105.59	105.88	107.52	105.9	107.7	107.42	107.43	108.28	105.6	106.98	105.66	105.84	107.45	105.94	108.08	107.68	106.53	107.38	106.36	107.37	106.58	107.21	107.11	107.45	105.36	106.97	107.13	105.86	107.42	106.41	106.4	105.75	106.85	106.19	106.18	105.38	106.12	107.21	107.3	106.19
105.78	103.41	103.3	103.04	104.73	104.17	105.51	104.06	104.5	102.34	104.78	104.67	105.35	103.7	103.72	103.15	104.65	104.59	104.16	105.03	104.53	102.65	104.77	105.74	104.67	103.22	104.47	105.24	105.05	104.67	102.62	103.57	104.88	102.88	106.27	104.68	105.11	105.67	104.39	104.22	104.09	103.74	104.56	104.66	105.1	103.28	103.1	103.14	104.64	103.09
105.45	107.68	104.8	105.95	107.11	107.39	106.64	107.03	106.01	107	105.04	106.22	106.8	107.67	106.04	106.55	105.39	105.93	105.69	108.09	106.56	105.72	106.06	106.12	106.19	107.24	106.88	106.19	105.17	107.7	105.93	104.94	108.41	105.3	107.03	106.53	107.4	106.69	106.59	107.02	108.32	106.66	107.22	107.07	106.2	106.96	106.58	105.97	106.72	107.59
99.451	100.73	101.86	100.7	100.21	101.75	101.81	100.01	102.09	99.23	100.63	100.26	99.329	101.12	99.941	100.4	100.83	100.67	101.05	100.48	99.971	98.759	100.24	100.58	98.582	101.51	102.2	101.35	101.18	100.16	101.35	103.25	101.92	102.79	100.21	100.56	100.64	100.64	101.15	99.778	100.69	100.65	100.22	99.824	98.464	100.61	99.632	100.35	102.1	101.55
112.48	111.51	111.97	114.24	112.23	112.45	113.34	112.91	112.76	113.31	114.6	114.14	111.79	112.82	113.21	112.31	112	113.06	113.27	112.82	113.64	113.83	112.67	113.42	112.72	113.88	114.72	112.04	113.6	114.54	112.82	113.09	112.44	114.53	113.18	112.68	113.51	112.74	111.01	112.09	111.86	113.41	112.25	113.83	113.04	112.14	111.77	113.69	112.47	112.56
104.63	104.39	104.5	105.54	104.62	103.76	106.14	103.98	104.98	103.76	105.4	105.12	105.72	105.5	105.44	105.39	105.63	105.68	105.61	105.22	105.32	105.71	105.29	105.09	104.2	105.56	104.79	105.77	107.22	105.82	103.2	106.4	106.02	103.89	105.6	104.61	106.58	105.43	104.94	104.67	103.99	104.63	106.71	104.73	105.45	105.14	104.69	104.44	107.4	105.75
100.74	100.93	99.403	99.346	99.843	99.889	99.749	98.692	100.26	100.08	100.1	99.187	98.74	99.747	102.4	99.403	98.997	101.59	99.902	100.95	99.316	100.64	99.153	99.938	98.827	99.438	99.693	101.57	98.503	98.814	99.803	100.74	99.73	99.569	97.826	98.223	98.293	100.64	100	98.123	99.444	99.843	98.413	101.01	100.18	99.471	99.431	97.976	100.08	99.226
117.56	116.76	119.42	117.93	118.05	117.74	117.56	118.77	117.65	116.71	117.11	117.6	118.5	117.47	117.2	118.91	116.82	119.11	117.78	116.28	117.6	117.17	118.49	116.73	118.62	117.4	117.61	118.2	117.9	117.33	116.92	116.93	117.79	118.21	117.21	116.31	117.33	117.1	117.45	116.49	117.58	117.51	117.83	117.41	118.78	117.29	116.9	117.06	116.44	118.33
100.44	98.741	99.021	100.44	99.901	101.27	101.59	99.932	101.32	98.859	99.768	100.92	101.65	100.65	98.729	99.698	99.288	99.478	100.22	102.16	101.52	99.787	100.42	100.09	99.687	100.68	100.37	100.93	100.03	99.485	102.42	98.841	101.13	99.783	98.448	101.48	100.66	100.51	101.26	98.826	99.926	99.688	100.13	100.65	98.796	99.973	101.43	101.23	98.459	99.758
112.5	113.58	112.96	112.53	112.25	112.85	113.2	112.56	112.9	113.94	113.11	113.31	113.56	113.19	111.61	113.35	111.54	115.23	112.83	113.77	112.48	112.59	113.99	113.27	111.95	112.59	112.76	113.8	112.45	112.45	113.08	113.36	113.62	113.73	112.58	113.51	111.27	112.1	114.54	112.59	113.03	111.59	113.83	112.64	115.62	113.68	111.78	114.16	113.11	112.91
108.66	110.63	109.81	109.77	110.26	109.75	109.1	111.47	109.67	110.8	110.04	110.51	109.57	110.26	110.68	110.22	110.68	109.27	110.79	108.78	110.6	110.16	109.42	109.48	111.07	109.59	110.12	109.61	110.7	108.91	109.09	110.11	110.91	108.79	110.2	107.06	109.33	109.65	110.5	109.67	109.47	109.32	109.48	108.15	109.77	110.44	111.13	109.34	109.57	111.14
106.09	105.67	105.44	106.66	103.48	105.9	105.9	104.35	105.27	106.58	104.96	105.63	105.93	105.53	103.74	104.89	106.19	104.66	103.66	105.12	105.28	105.71	105.4	106.4	104.23	104.9	106.59	105	105.77	104.37	105.92	106.01	104.8	106.15	105.51	104.06	104.44	103.42	104.84	104.86	105.9	105.65	105.39	106.59	105.09	105.49	106.14	105.67	106.13	104.96
111.09	110.59	112.71	111.93	113.24	109.08	111.71	111.87	112.26	112.1	112.52	112.38	111.39	111.29	113.37	111.35	111.98	112.53	112.93	112.59	110.96	112.6	112.91	111.41	110.3	111.85	111.69	110.86	111.13	112.69	111.86	111.17	111.52	112.11	111.35	111.54	109.07	112.63	112.82	111.83	110.87	111.1	111.46	112.19	112.43	111.23	110.28	111.64	113.38	111.67
100.79	99.679	100.35	100.46	101.29	100.76	100.46	100.83	100.11	100.54	99.8	99.146	100.47	101.06	100.16	100.4	101.54	101.1	101.25	101.04	100.19	101	102.01	101.78	102.97	102.37	99.659	101.81	100.1	100.38	102.27	99.998	100.46	102.35	100.1	100.94	101.72	101.51	102.41	98.698	99.596	101.11	101.56	101.84	101.22	99.68	99.553	100.28	101.46	100.41
100.73	100.3	99.335	101.41	101.02	99.763	99.583	99.651	99.708	98.659	99.248	99.76	99.744	101.06	98.678	98.174	99.385	98.933	101.24	100.71	99.558	101.43	100.46	99.884	100.9	98.608	101.86	100.85	100.75	100.05	100.39	98.781	97.793	99.434	98.554	99.842	99.272	99.549	100.03	100.07	100.35	101	99.356	98.961	100.5	99.479	100.01	100.74	100.52	99.565
106.46	106.13	106.86	106.79	106.16	106.56	107.05	106.69	105.99	106.95	106.77	106.61	107.46	106.97	107.31	108.11	107.16	106.17	107.18	105.03	106.18	106.43	106.47	107.37	106.79	106.71	106.48	106.61	107.53	105.99	106.7	105.31	105.83	106.02	107.72	106.36	105.76	107.53	107.3	106.89	107.9	106.81	105.2	106.21	105.35	106.37	105.96	104.84	106.4	106.47
105.47	107.23	106.63	104.64	106.23	105.85	106.6	106.44	105.41	107.24	106.05	106.82	106.18	104.87	107.11	106.14	107.19	106.92	105.67	107.98	105.81	106.19	105.78	106.17	105.36	105.91	106.63	105.29	108.55	106.85	106.86	105.88	106.52	107.65	106.75	106.6	106.36	105.2	106.26	105.8	106.25	106.05	107.95	107.12	106.18	106.53	105.76	107.42	105.36	108.05
106.04	106.1	107.23	104.69	105.62	105.38	105.49	105.06	104.85	106.3	105.78	105.75	104.96	106.52	105.39	106.61	105.15	105.66	106.87	105.4	106.35	104.62	105.13	104.64	104.1	105.23	104.55	104.95	104.55	105.09	105.57	104.16	104.25	105.37	105.06	104.91	105.46	106.44	104.63	107	107.25	106.04	104.91	105.72	105.99	105.47	105.12	105.04	105.52	106.89
98.865	97.7	100.62	100.82	99.711	101.18	98.192	100.79	100.78	100.13	99.579	100.25	99.314	99.555	101.72	98.888	99.329	99.436	99.56	101.12	100.14	99.756	100.77	98.962	98.484	99.872	99.118	100.79	99.134	99.873	100.45	100.12	99.111	100.28	99.317	99.798	99.078	100.46	100.47	100.58	99.32	100.77	99.076	100.17	98.568	98.078	98.357	99.363	101.27	98.975
105.79	105.34	106	107.17	103.99	104.79	104.95	104.5	106.18	104.76	105.45	106.05	104.98	104.65	104.77	106.7	104.47	105.02	105.8	105.87	104.84	104.88	105.53	105.58	107.05	104.32	105.21	105.64	104.27	105.04	105.62	103.6	105.01	104.24	104.64	105.33	105.65	105.53	105.52	106.51	106.23	104.29	106.28	105.47	104.17	105.96	105.51	104.5	105.2	105.74
106.79	105.98	106.36	105.04	105.73	106.96	106.09	104.74	105.65	105.39	106.27	106.41	106.11	104.57	106.17	106.04	107.23	104.64	105.12	106.66	104.93	105.41	105.41	103.72	105.24	104.63	105.2	104.75	106.15	105.79	106.47	104.89	106.04	104.33	104.95	105.34	106.39	105.33	107.5	104.86	104.91	104.25	106.56	105.12	105.48	106.3	104.85	106.69	105.76	105.99
106.45	104.55	104.26	106.36	103.88	104.93	104.04	104.76	104.66	104.87	105.44	105.16	105.21	105.34	104.63	104.92	105.75	105.61	103.87	104.12	104.4	105.51	105.19	104.8	104.84	104.54	103.39	104.55	104.1	104.16	105.58	104.17	106.36	104.48	105.12	104.14	103.86	106.31	103.69	105.69	107.28	104.97	105.97	103.64	105.19	104.31	105.82	103.81	104.77	105.57
112.66	111.31	111.97	111.94	114.03	112.34	110.96	113.9	113.15	112.44	113.02	111.88	110.91	114.84	111.35	112.82	112.68	111.51	112.62	112.38	110.6	112.55	109.59	113.35	111.54	112.43	112.52	111.35	113.61	112.08	112.49	109.84	111.12	112.75	112.78	114.23	112.53	112.72	112.84	111.87	112.49	111.52	112.13	112.47	113.42	111.02	112.17	111.47	112.38	111.36
106.19	106.89	103.47	105.85	105.54	105.65	105.06	106.78	104.77	105.96	105.23	106.5	104.08	106.92	106.42	107.25	105.25	105.16	106.86	103.9	106.33	104.24	103.52	106.57	105.48	104.53	106.07	104.1	107.19	106.01	105.14	106.6	105.26	105.19	104.82	104.75	105.49	105.02	105.59	104.71	104.35	105.61	105.1	106.44	107.3	104.44	105.62	105.03	106.42	105.5
106.2	105.43	104.44	106.13	106.42	106.38	106.17	106.9	105.78	105.91	106.37	107	104.73	106.25	106.89	106.57	107.38	106.47	104.5	105.2	105.72	107.82	107.13	107.36	108.07	104.81	107.47	106.19	105.94	104.93	104.92	104.27	105.19	106.36	105.34	106.89	105.37	107.55	106.14	106.21	105.37	106.25	105.84	106.48	106.28	107.42	106.86	106.97	106.88	107.5
110.93	111.65	111.52	111.05	110.26	110.45	110.05	111.19	111.22	111.81	111.59	111.08	110.45	111.66	111.74	111.4	111.01	111.93	111.89	111.76	112.61	112.38	110.29	111.12	110.7	111.78	110.61	111.74	110.52	111.76	112.07	111.38	110.47	109.53	110.97	111.08	109.47	112	108.93	111.43	110.75	111.37	111.57	110.09	112.08	111.53	109.64	111.7	112.59	111.02
103.84	104.21	105.34	103.61	103.03	104.11	104.32	103.1	104.43	104.39	102.87	102.81	103.49	102.24	104.94	104.11	104.9	103.7	107.38	102.46	103.06	103.32	104.93	104.45	104.29	103.75	102.51	103.82	104.24	106.19	103.38	106.03	105.51	104.12	103.83	102.75	104.3	103.95	104.56	104.07	103.7	103.5	103.29	102.63	103.21	104.15	103.76	104.97	103.73	104.91
106.18	106.96	107.05	106.9	106.66	105.27	107.38	105.52	106.89	106.47	104.88	105.03	107.84	106.17	106.8	105.22	107.06	105.22	105.72	105.97	106.17	106.99	106.84	105.88	104.58	105.99	106.23	104.78	106.45	104.96	105.75	105.95	107.92	105.5	106.32	107.54	106.4	106.25	105.67	106.32	107.8	106.91	105.84	106.45	107.81	106.26	106.33	105.56	106.68	106.83
100.06	99.409	99.133	101.21	99.938	99.227	99.072	99.718	99.866	100.38	98.416	100.12	99.214	99.67	98.009	100.1	101.4	100.35	99.276	99.516	99.434	99.737	98.46	100.38	99.065	99.256	98.079	99.339	100.19	99.56	98.998	99.059	99.26	100.22	99.202	99.288	99.611	97.012	100.28	99.18	99.231	101.04	99.165	100.29	100.82	100.79	100.17	101.65	99.48	101.7
103.22	104.56	105.14	106.8	106.23	105.95	106.07	104.7	104.67	104.08	106.67	104.71	103.57	106.14	104.43	105.74	105.49	103.95	106.69	106.18	106.84	106.24	104.88	106.15	104.69	105.42	106.22	105.72	105.61	105.33	104.44	105.45	104.6	104.08	104.74	105.88	104.3	106.04	104.93	104.22	104.89	105.47	105.86	104.75	106.03	105.68	104.63	105.22	105.93	105.12
109.51	108.89	111.07	109.37	110.37	108.64	109.02	108.8	109.03	111	110.92	109.35	107.77	109.2	109.95	109.63	108.65	108.87	109.6	110.17	111.07	109.98	109.91	111.45	110.71	109.65	110.66	109.61	110.18	110.22	110.28	111.71	109.08	110.45	111.4	110.07	109.98	108.83	108.29	111.17	109.46	110.47	109.8	109.71	109.99	109.8	111.09	109.76	109.65	108.81
106.78	103.99	106.08	104.94	106.72	105.76	104.74	105.87	107.56	104.79	106.99	105.8	104.82	105.86	105.61	105.29	105.87	106.86	105.83	104.93	106.71	105.04	105.29	104.61	105.52	105.64	106.11	105.85	105.42	106.99	105.08	106.35	105.32	106.7	105.29	106.54	105.75	105.54	104.42	106.65	105.72	106.26	106.75	107.16	104.51	105.58	105.91	106.02	105.39	106.63
112.67	111.71	113.46	112.53	112.56	111.95	111.56	112.67	111.88	111.36	111.3	113.17	111.99	111.41	112.34	112.08	112.25	112.68	112.81	111.63	111.91	112.45	111.21	112.37	110.21	110.99	112.31	111.52	112.67	111.34	111.86	112.3	111.93	111.5	111.58	112.44	111.89	112.92	111.63	112.57	111.71	110.47	112.59	112.72	112.26	111.85	111.38	112.36	111.06	111.83
110.41	112.42	112.89	113.2	112.41	111.48	112.09	112.94	111.13	113.48	110.87	111.61	113.03	111.54	112.24	112.69	111.75	111.78	111.24	112.49	111.74	111.9	112.83	112.69	112.22	113.36	111.74	111.61	112.43	111.69	111.61	113.28	112.43	112.95	111.33	112.01	111.59	112.6	110.94	113.33	111.37	112.08	112.45	110.81	111.3	112.45	111.91	111.7	111.6	111.84
106.05	105.14	105.77	106.08	104.77	105.57	104.02	105.37	105.2	105.15	104.68	105.17	106.7	105.19	105.42	106.4	104.94	105.91	104.22	104.42	105.01	105.87	103.89	105.97	105.29	103.62	105.81	105.75	106.08	104.7	106.9	105.59	104.51	104.39	106.67	105.55	104.72	106.4	104.09	105.15	104.57	105.87	105.94	102.01	104.28	105.87	106.06	105.03	104.72	105.6
116.79	116.76	117.22	116.25	117.69	117.47	117.31	117.96	117.81	117	119.14	117.1	117.05	117.38	117.31	117.34	117.8	117.12	117.23	117.83	118.15	119.08	115.89	118.8	118.35	117.49	117.78	117.52	117.63	118.1	116.44	118.35	117.84	118.3	116.54	117.99	117.07	117.02	117.31	117.91	117.47	117.23	117.73	118.24	118.84	117.26	116.73	118.2	116.84	117.12
99.101	100.52	100.16	99.939	99.315	100.06	99.916	99.89	99.665	100.11	101.57	99.05	100.37	99.452	100.87	99.736	99.99	100.61	98.979	100.3	99.675	101.75	99.15	99.312	99.879	100.18	98.995	99.349	100.51	100.16	100.08	99.357	100.04	100.06	98.671	98.689	100.24	99.645	99.978	100.49	100.06	99.913	100.83	98.407	99.112	98.58	101.3	99.715	100.7	99.69
109.79	110.27	109.92	112.07	112.88	111.83	111.99	111.66	110.97	112.16	111.6	111.37	110.6	111.19	109.86	110.48	110.23	111.81	110.48	110.61	111.23	109.71	109.2	111.85	112.52	108.81	111.7	110.73	109.91	110.63	111.27	110.68	111.53	111.52	111.44	111.28	109.99	110.3	110.83	110.63	111.2	109.1	110.55	110.6	112.1	110.73	111.16	108.92	109.27	111.73
103.9	104.46	105.77	108.35	106.73	107.11	105.58	105.57	104.97	105.86	106.47	105.39	104.65	104.3	104.27	105.92	105.58	105.89	106.46	104.53	105.25	107.02	105.41	106.39	104.75	105.24	104.89	104.35	105.8	105.25	106.53	105.61	105.54	105.6	105.5	105.06	106.32	105.54	104.62	106.54	105.38	106.58	105.55	104.02	105.23	105.84	105.25	106.2	105.82	106.27
105.03	105.57	105.7	106.17	104.99	105.37	106.75	105.46	105.72	107.2	105.75	105.57	106.58	104.71	106.7	106.14	104.55	104.48	106.74	105.53	104.4	105.15	106.6	105.78	105.97	104.71	107.01	106.29	105.14	103.8	106.01	104.51	104.25	105.32	103.71	104.45	106.3	106.36	106.45	105.64	105.22	104.74	104.45	106.61	106.31	107.19	105.67	105.73	107.28	106.54
108.97	109.19	110.03	110.39	109.63	111.47	110.79	109.25	108.26	108.33	108.51	110.39	111.08	109.93	109.29	110.04	110.47	110.22	108.9	110.34	109.62	109.77	110.25	111.5	110.86	110.26	110.17	110.95	110.59	108.4	111.08	109.04	108.76	109.82	108.88	108.59	109.06	110.55	110.44	110.84	111.21	109.7	109.96	110.06	111.05	110.44	110.63	112.2	111.28	109
106.9	107.33	106.97	107.07	107.04	107.05	104.93	106.79	105.58	106.33	106.81	105.94	105.75	105.86	106.33	106.85	107.75	105.3	108.53	107.49	105.2	106.7	107.2	107.02	107.34	105.4	104.66	105.3	106	106.33	104.73	105.42	106.03	105.44	105.82	105.72	106.2	105.93	107.17	105.67	107.18	106.62	105.94	106.76	105.33	105.13	107.19	104.65	107.42	103.95
105.68	103.91	104.83	106.34	105.31	106.55	106.62	105.03	105.05	104.12	106.23	107.17	105.02	104.2	106.18	104.43	105.83	104.95	106.22	104	106.38	105.85	106.27	105.5	104.91	104.56	106.44	106.24	105.5	104.78	104.48	104.85	105.51	105.17	106.64	104.44	104.45	104.3	105.75	105.58	104.87	106.52	105.23	104.97	107	105.49	105.74	106.55	104.57	104.57
104.61	104.81	105.11	103.29	104.57	103.65	104.51	103.64	104.47	105.18	102.84	104.25	104.61	103.99	103.76	104.56	103.53	103.59	105.76	103.97	103.32	103.98	104.57	103.03	103.16	105.11	102.36	102.73	104.25	104.74	104.82	104.26	105.2	103.97	103.22	102.84	104.73	103.68	103.83	105.35	102.85	103.85	104.24	104.89	104.07	104.47	105.05	104.06	103.53	104.12
105.3	104.91	103.09	104.8	106.44	103.48	106.01	105.27	104.17	104.4	104.67	105.37	105.81	104.7	106.15	104.26	105.07	105.02	105.68	104.28	105.66	103.82	105.16	104.58	104.47	104.92	105.02	104.97	103.67	105.31	104.57	103.68	105.34	104.62	105.6	105.49	103.8	104.18	106.37	105.09	106.29	105.66	104.77	105.72	104.41	104.71	104.93	103.61	104.26	105.02
106.67	107.16	106.87	106.77	107.3	106.39	105.35	104.8	105.74	106.91	107.44	106.48	107.18	106.2	108.08	106.69	106.77	105.96	107.77	105.11	105.75	106.06	104.45	107.36	105.66	106.05	106.26	105.71	105.37	106.35	105.56	106.54	107	106.05	107.05	105.11	106.64	105.96	105.61	104.87	105.33	107.28	106.38	106.13	106.3	107.13	105.95	105.42	106.09	107.01
111.26	111.51	112.75	112.43	110.92	111.31	110.65	112.82	112.48	111.46	114.08	112.24	112.31	111.56	111.97	112.87	111.71	113.87	111.21	111.32	112.31	112.68	112.14	111.9	113.13	112.02	110.71	111.6	112.12	111.38	113.25	111.77	112.56	112.19	111.84	112.74	110.12	111.05	111.37	112.41	112.71	110.53	111.49	111.21	111.01	112.95	112.07	112.61	111.73	111.75
106.23	103.55	105.89	105.59	106.07	105.34	104.59	107.44	105.85	106.22	106.14	105.52	105.76	105.14	105.62	104.79	106.38	103.6	105.85	105.55	105.9	105.23	105.84	105.41	106.04	105.03	105.58	106.97	105.46	104.05	106.33	105.1	105.74	104.64	105.63	105.99	105.42	104.93	106.29	105.91	104.86	104.96	105.9	104.12	106.05	105.42	106.61	104.5	105.51	106.3
107.24	105.08	106.45	106.23	104.44	106.46	106.88	106.21	105.3	106.6	106.17	105.51	105.61	105.14	106.17	105.04	104.16	106.21	107.01	105.57	105.98	106.31	105.43	105.01	107.37	105.53	106.15	103.83	106.9	105.31	105.12	107.44	105.53	105.68	104.48	105.15	105.57	107.03	103.48	105.23	106.25	107.16	106.94	105.59	107.51	106.15	106.06	105.61	105.62	105.24
108.41	107.04	105.94	106.63	105.82	107.67	107.18	106.57	107.43	107.03	104.98	105.63	107.73	106.31	106.97	107.36	107.14	106.2	108.63	106.11	107.07	107.2	107.03	107.33	107.49	107.13	106.05	106.59	107.24	105.96	106.86	107.72	106.56	108.89	106.96	107.03	107.18	106.25	107.17	106.72	106.16	106.08	105.45	107.29	106.62	106.28	107.07	106.42	107.7	107.6
103.86	104.74	104.74	105.52	106.19	105.55	104.55	105.25	106.23	105.85	104.8	107.72	104.56	106.43	106.21	106.68	106.8	105.77	107.59	105.02	105.36	106.56	105.23	105.84	106.59	104.34	105.52	107.01	106.45	106.79	105.71	104.42	104.91	105.78	105.92	105.7	104.68	105.47	104.62	105.96	105.22	106.19	105.62	105.39	103.94	105.34	104.53	105.43	106.28	105.61
101.62	101.18	101.45	101.26	99.094	101.35	99.674	101	101.09	100.32	99.38	100.68	99.842	100.84	100.59	99.944	99.815	101.12	99.671	100.33	101.16	101.48	100.32	101.18	99.676	100.26	100.36	101.28	98.273	101.43	100.4	100.9	100.96	100.87	100.56	99.902	100.32	100.74	101.04	99.648	101.7	102.47	100.39	100.73	99.774	102.19	100.5	101.69	100.61	100.42
105.95	105.67	105.09	106.7	105.54	105.49	106.6	104.73	107.56	105.42	106.04	104.61	105.35	105.84	103.78	105.56	104.61	106.17	104.53	104.44	104.64	106.19	105.93	106.38	105.69	105.38	106.8	106.69	105.08	105.92	104.82	107.4	106.33	105.51	104.96	105.43	105.75	105.41	104.77	106.3	103.29	105.25	104.95	105.15	105.01	105.95	104.74	106.24	105.86	105.33
114	112	113.84	111.61	110.3	111.47	110.79	112.49	112.93	112.43	112.54	112.74	111.3	112.21	112.24	112.15	112.36	110.57	111.87	112.39	112.97	113.29	110.4	113.05	112.51	111.9	111.34	111.46	112.18	111.76	111.18	112.54	111.98	111.54	112.43	112.05	112.24	112.12	112.34	113.57	113.77	110.59	113	112.15	113.46	111.81	112.15	111.81	112.37	112.95
115.68	116.35	116.3	116.19	117.5	115.42	115.15	115.73	116.31	115.96	116.34	114.94	116.19	115.19	114.03	116.3	114.57	115.91	117.34	114.75	117.22	116.96	116.56	116.2	116.64	115.91	115.39	116.31	114.87	115.84	116.36	114.08	115.89	114.89	114.3	115.71	116.55	115.81	115.62	116.51	114.23	116.3	117.03	116.62	116.25	115.66	115.08	115.13	115.58	116.26
105.07	104.86	103.84	105.41	106.89	104.93	105.39	105.78	105.02	104.66	106.06	105.29	104.3	106.08	105.04	105.12	105.23	105.54	105.14	105.42	105.91	105.01	106.79	105.08	104.75	104.82	106.2	105.5	105.76	105.87	104.07	105.2	104.44	105.25	106.17	106.5	105.72	106.05	105.68	106.19	103.63	105.45	105.45	105.31	105.54	106.25	107.08	105.63	107.24	105.32
104.56	104.47	105.75	105.66	105.96	104.61	105.67	104.8	104.02	104.55	105.59	104.5	104.24	105.34	103.82	104.17	105.7	104.94	106.65	105.69	104.81	105.17	104.25	105.58	106.16	105.06	105.24	105.07	105.2	105.22	105.39	104.36	104.89	106.77	104.85	104.17	103.99	104.63	104.96	105.08	105.75	105.23	105.02	104.48	105.53	106.13	104.29	105.79	105.09	106.84
106.92	105.45	105.04	107.51	106.17	106.37	106.92	107.54	106.54	106.29	105.38	106.54	106.93	106.63	104.7	108.19	107.4	107.17	105.35	106.64	105.94	105.48	105.68	106.99	106.36	106.51	106.07	106.42	105.1	107.13	105.45	106.34	107.16	105.13	106.19	106.76	105.94	107.3	107.45	105.68	106.2	105.9	106.34	105.2	108.04	107.23	106.47	105.39	107.31	106.31
105.27	105.91	105.68	105.52	106.43	104.23	106.09	105.32	107.58	105.96	105.68	106.37	106.25	106.61	105.78	105.95	105.38	105.74	106.23	106.17	105.52	106.02	107.75	105.69	107.81	103.9	107.4	106.16	106.99	104.63	103.49	106.3	106.15	104.16	106.03	106.22	105.48	105.52	105.72	106.73	104.95	106.53	105.89	106.95	105.26	106.28	105.64	105.49	106.59	105.17
103.94	104.34	101.68	104.48	103.83	105.7	105	103.93	105.4	104.23	104.16	103.52	104.67	103.94	103.23	103.53	104.46	105.63	105.59	104.58	103.37	103.01	104.46	105.27	105.86	102.5	103.87	105.19	104.23	103.96	103.93	104.19	104.15	104.82	103.8	104.01	103.88	103.91	103.21	103.57	102.09	103.73	103.31	104.08	104.78	104.27	103.85	104.06	103.49	104.38
100.23	100.76	100.69	101.3	101.09	101.27	100.17	99.044	99.521	100.36	98.431	99.83	100.01	100.67	101.04	100.55	102.16	102.08	102.12	102.58	100.88	102.55	101.21	101.06	100.91	101.05	100.17	99.877	101.15	101.82	100.57	101.05	99.936	101.49	100.83	101.24	99.681	101.28	100.1	100.53	100.1	99.904	99.703	101.66	100.12	100.31	100.58	100.5	100.01	99.02
111.54	113.05	111.92	111.42	111.88	110.1	111.55	110.8	112.64	111.53	112	110.87	111.68	110.59	111.65	110.84	109.67	111.29	110.65	111.82	112.6	110.12	110.27	112.48	111.86	111.67	110.97	111.48	109.93	110.83	110.85	112.26	111.62	111.95	112.44	112.02	110.9	111.68	110.25	111.51	110.14	111.23	111.57	110.32	110.18	111.79	111.91	110.6	110.13	110.02
112.52	111.54	113.96	110.88	112.26	112.47	112.98	113.96	112.11	113.33	111.38	111.92	111.62	114.21	113.8	113.78	114.46	113.91	113.95	113.71	112.65	111.9	113.38	112.59	112.91	112.14	112.79	114	113.69	112.97	112.97	112.92	112.06	113.41	111.63	114.08	112.37	113.35	113.9	113.8	113.05	111.27	111.93	113.6	112.65	112.29	113.51	113.12	114.21	113.13
104.54	105.01	106.58	104.79	104.76	104.18	105.68	106.62	105.28	105.65	106.53	105.16	105.49	105.71	105	106.13	106.43	103.2	105.22	106.37	104.12	107.19	105.22	106.45	107.32	105.54	106.9	107.18	104.69	103.2	105.94	105.73	105.4	105.05	104.17	105.12	105.31	106.59	104.74	104.27	106.14	105.39	104.99	103.17	107.28	105.37	104.16	104.81	106.53	106.59
105.69	106.22	105.97	106.32	105.73	106.73	104.58	105.16	105.06	106.79	106.54	106.37	105.53	105.57	106.13	106.18	105.16	104.99	106.12	107.06	105.92	104.95	106.9	105.12	107.33	105.4	105.84	104.15	104.12	104.72	105.51	105.58	105.32	104.27	106.23	106.51	106.29	104.32	105.71	106.46	105.08	106.34	107.26	105.45	105.85	104.48	104.84	106.26	105.14	106.25
102.36	100.8	99.621	98.97	98.183	100.43	99.532	101.02	100.25	98.916	98.579	100.41	100.53	99.932	98.797	100.64	100.36	101.32	99.069	99.294	98.777	101	100.77	100.44	100.53	98.951	100.74	100.83	100.49	99.702	99.811	98.129	101.93	99.273	100.59	101.07	100.55	99.021	98.882	98.399	99.345	99.287	99.413	98.024	101.09	100.58	99.21	100	100.25	99.411
106.26	106.09	105.62	105.52	105.42	106.18	106.27	105.51	105.55	105.26	106.07	106.98	106.2	105.79	106.19	105.33	106.77	104.45	105.46	107.02	105.66	104.82	105.83	104.99	106.61	106.89	104.86	105.25	106.58	105.15	105.71	109.69	106.43	105.07	105.37	104.91	107.36	104.71	106.67	107.02	105.38	105.02	105.57	106.08	104.87	107.47	105.43	105.74	105.95	106.44
104.93	106.63	105.76	105.11	105.88	106.07	105.19	107.07	104.44	104.32	104.46	105.4	107.11	105.99	108.07	105.76	106.42	107.55	105.77	105.68	106.21	103.68	107.07	104.66	107.15	107.4	105.99	104.9	105.27	105.78	106.59	107.05	105.45	106.89	106.73	105.38	107.88	106.36	106.24	105.39	105.35	104.8	107.05	107.11	106.43	107.59	106.96	106.98	106.22	105.81
101.79	99.115	99.032	99.496	99.526	99.08	100.33	100.28	99.619	101.28	99.741	99.734	101	99.754	99.587	99.421	101.44	100.91	98.421	98.341	98.94	100.88	100.19	100.84	100.53	99.841	100.19	100.57	98.985	98.728	101.04	100.24	97.884	100.05	99.243	99.178	100.13	100.02	98.49	100.57	98.777	99.423	100.28	99.285	99.813	99.121	100.98	100.1	98.912	99.994
103.84	104.58	106.17	104.45	103.11	106.31	105.13	105.32	103.53	103.75	103.93	103.63	104.41	105	104.96	104.21	102.71	103.47	104.67	103.28	105.11	104.58	103.16	104.05	102.79	105.66	104.75	103.68	104.54	103.71	102.95	105.48	103.24	104.61	104.26	102.81	103.12	105.01	103.64	105.31	105.21	104.9	103.81	104.33	104.63	103.45	102.83	104.89	105.07	104.17
111.45	111.61	109.74	111.66	111.99	111.12	109.97	111.89	111.71	112.47	112.61	111.25	112.31	112.08	112	111.81	111.45	111.82	110.82	112.79	111.6	111.12	112.03	112.52	110.99	110.27	111.88	113.42	113.11	112.08	112.11	111.29	111.02	111.16	111.62	111.71	111.98	113.22	110.9	111.28	111.72	111.28	112.24	111.75	111.64	110.47	109.79	113.08	112.42	112.56
103.9	103.54	104.3	105.33	104.31	103.75	103.1	104.33	104.23	104.06	104.21	104.99	103.46	104.42	103.94	103.2	104.4	101.83	102.37	103.85	104.76	104.89	104.23	104.78	103.78	104.66	103.96	105.22	104.41	105.13	104.27	103.72	104.9	102.94	104.59	102.66	103.24	103.67	104.65	103.55	105.68	104.6	105.23	104.33	104.03	104.39	105.21	105.19	103.78	103.54
104.1	105	102.43	104.51	102.56	105.35	103.93	104.81	104.16	105.01	104.75	103.08	105.33	105.12	105.02	103.99	104.76	105.22	104.9	105.5	102.93	103.5	104.97	105.13	104.4	104.15	105.82	103.27	104.71	105.24	106.37	104.82	105.72	104.01	103.95	105.2	104.13	103.06	104.81	104.94	105.57	104.96	103.1	104.17	104.5	104.15	103.97	104.61	105.86	104.42
106.21	105.4	106.39	106.04	106.9	105.31	104.96	106.09	105.56	106.37	105.58	106.33	106.05	106.41	106.64	106.72	107.23	107.54	106.28	104.44	107.97	107.06	106.25	106.23	107.1	104.13	106.31	106.76	105.09	106.87	105.72	106.87	106.09	106.16	106.97	106.79	107.11	107	104.71	106.53	106.47	107.75	106.86	106.03	106.58	107.24	106.8	107.92	107.19	105.69
106.87	104.63	105.94	105.43	105.21	104.97	105.68	105.82	105.61	104.77	103.49	105.1	104.63	105.65	105.32	106.27	105.14	103.18	103.5	105.39	105.34	105.32	105.74	104.53	104.11	105.95	104.47	106.41	105.32	104.13	105.59	106.33	105.65	105.37	105.25	105.36	106.06	106.16	106.21	105.36	106.76	105.35	105.01	106.03	107.3	105.77	105.81	105.21	104.91	105.24
106.91	106.4	104.37	106.13	106.41	107.41	106.46	105.4	106.27	105.35	106	105.51	105.7	106.25	104.69	105.34	105.31	105.4	105.11	106.58	104.82	106.78	105.94	106.25	106.11	106.97	105.25	106.19	106.27	105.32	104.74	104.62	105.31	105.31	105.07	106.3	106.21	105.84	106.12	105.25	106.08	104.53	105	104.67	105.67	105.81	104.77	106.49	106.02	105.92
99.217	99.823	99.101	101.31	100.57	101.11	98.657	99.416	100.38	99.599	98.851	100.95	99.31	100.77	100.02	99.288	99.9	100.23	100.8	99.494	100.68	100.37	100.82	100.84	99.379	100.77	99.882	99.974	101.45	100.72	100.51	100.22	100.92	99.81	99.05	100.31	100.3	100.35	100.06	98.766	99.625	100.82	99.839	100.34	99.613	100.66	101.4	100.75	100.1	100.65
104.77	105.9	104.5	105.53	105.88	105.77	105.85	105.94	105.76	107.67	103.85	105.53	104.2	105.05	106.55	107.37	105.06	105.93	105.37	106.09	105.6	106.15	106.38	105.59	106.77	104.9	106.16	104.45	105.07	104.21	106.27	107.07	105.94	105.42	104.2	105.59	106.66	104.68	105.1	105.5	106.18	106.44	104.97	107.72	105.95	107.04	105.53	105.31	105.98	106.63
110.7	108.42	110.38	111.8	110.98	111.12	111.25	112.04	110.14	111.1	110.34	108.96	110.59	108.79	111.29	111.09	112.28	110.12	110.11	109.93	108.9	110.63	110.16	113.24	110.4	111.68	110.81	111.15	110.18	109.94	111.57	110.1	110.9	111.15	109.72	110.37	110.12	109.6	112.05	108.8	111.4	111.01	111.29	109.1	110.96	109.39	110.06	110.89	109.92	110.28
104.3	104.39	102.5	103.27	103.17	104.59	102.9	104.26	104.99	104.38	104.73	104.62	103.88	104.38	105.52	102.52	104.25	106.09	105.68	103.72	103.27	102.99	103.92	105.34	105.69	104.04	104.13	103.92	103.67	106.11	105.08	103.56	103.95	103.95	104.67	105.69	104.78	104.3	103.18	103.4	104.09	103.67	101.82	104.2	103.12	103.12	105.15	103.95	104.23	104.32
106.55	105.99	107.18	106.49	104.48	105.88	106.09	106.29	105.9	106.45	106.13	106.02	106.65	105.36	106.34	105.71	106.01	104.94	106.98	105.44	106.87	104.5	106.75	106.22	106.06	106.44	105.15	106.2	106.16	107.08	106.13	106.27	105.66	106.48	103.89	105.18	106.34	105.03	105.64	106.72	105.1	106.25	106.47	106.22	106.93	107.1	106.57	106.5	106.1	106.17
106.21	105.34	105.16	105.82	104.84	105.71	106.53	105.05	105.9	105.68	105.48	105.1	106.11	104.68	105.64	104.73	105.37	105.38	106.93	104.19	106.89	105.19	104.61	105.11	106.67	105.44	107.14	106.52	106.79	105.94	105.24	105.89	105.54	103.53	106.62	106.63	106.95	106.12	105.24	103.56	104.64	103.94	106.02	104.46	105.54	105.37	103.74	105.11	106.78	106.12
112.22	113.17	112.95	112.36	112.56	114.35	112.12	111.99	111.8	112.22	112.35	112.28	111.02	110.73	111.37	112.01	111.03	111.45	112.63	111.91	113.6	111.67	112.23	112.36	111.35	112.65	111.49	112.22	112.89	112.22	113.32	112.71	113.89	112.74	112.39	112.13	112.52	111.51	111.89	112.73	112.54	112.56	112.8	111.09	112.39	111.51	111.51	112.71	111.78	111.02
110.18	109.61	108.46	108.95	109.27	108.97	110.92	108.35	109.73	108.42	110.95	111.13	109.51	109.54	110.26	110.37	112.36	111.96	109.91	109.57	108.17	110.62	109.21	110.52	109.96	109.53	111.89	110.05	109.12	110.3	109.5	109.46	109.41	109.58	110.3	110.41	110.84	110.95	109.64	110.83	110.68	110.15	109.92	109.65	109.87	109.4	109.72	110.94	108.92	110.56
110.28	111.21	110.61	110.8	111.38	110.25	112.91	110.81	111.43	112.06	112.22	112.16	110.54	111.92	112.5	111.91	112.24	110.71	113.29	111.09	111.19	111.2	112.06	110.08	110.89	110.95	113.39	111.89	112.01	109.53	111.84	112.03	111.6	113.16	111.4	111.36	111.04	112.19	112.24	112.7	111.01	110.9	112.94	111.15	111.07	112.47	112.34	112.85	112.45	111.99
105.25	105.7	105.52	106.19	104.07	106.07	104.8	105.96	104.94	105.46	107.6	105.45	106.86	106.37	106.71	104.96	106.29	105.46	106.38	104.11	105.54	105.48	104.55	106.26	105.43	107.5	104.78	105.36	104.35	105.69	104.77	106.04	106.26	105.94	104.83	104.85	105.8	106.63	106.63	106.37	103.3	105.71	104.69	106.52	105.73	106.01	105.53	105.14	106.51	103.89
104.79	105.09	105.5	104.84	104.91	105.58	104.22	102.89	105.53	104.69	105.26	105.17	105.71	104.94	104.67	104.63	104.64	106.58	104.49	106.76	105.24	105.03	103.42	104.24	105.61	105.13	105.57	104.9	105.39	105.54	104.37	104.03	104.71	104.96	103.86	105.52	106.91	103.79	106.24	104.14	105.04	105.34	105.85	104.8	104.14	104.54	105.8	104.9	106.09	104.65
105.4	103.42	103.59	104.27	103.55	104.99	103.36	104.28	105.84	102.25	103.44	104.88	104.07	104.41	104.04	103.54	104.7	105.04	104.39	105.6	106.31	103.28	104.55	103.23	102.94	103.15	104.31	105.5	103.64	104.71	103.77	103.57	104.3	103.92	104.27	104.49	104.39	103.68	103.73	104.73	104.72	103.82	104.93	103.02	103.12	103.35	103.82	103.37	103.48	104.22
111.59	110.77	112.09	111.84	113.67	110.44	111.54	111.66	110.72	112.82	113.24	111.79	112.7	112.34	111.31	112.38	112.18	111.64	112.79	111.65	112.76	112.85	110.82	111.07	112.71	110.92	111.89	111.09	111.69	111.95	111.02	112.7	111.65	112.08	111.19	109.9	111.53	112.18	111.89	111.01	111.75	110.25	111.5	110.51	111.21	110.55	110.64	110.44	110.65	110.69
104.94	105.95	104.68	105.37	105.78	104.81	105.87	106.22	106.1	106.51	104.96	105.82	106.12	104.92	107.09	105.75	103.72	107.63	106.48	105.72	105.79	106.47	105.62	103.33	105.6	104.76	104.68	105.23	106.08	104.17	104.8	104.96	105.58	104.72	105.82	105.11	105.22	107.1	106.11	106.32	105.13	105.35	106	104.13	107.09	105.21	104.65	105.51	104.92	105.37
107.05	105.59	104.83	107.01	108.12	106.77	106.04	106.16	108.14	106.64	105.81	105.93	106.97	107.16	105.91	105.38	106.99	105.49	105.31	107.88	105.03	105.89	107.61	107.25	104.85	106.48	107.32	106.91	106.58	106.1	106.64	106.25	108.28	106.94	106.57	106.13	105.78	107.31	106.46	109.01	106.73	107.88	106.93	108	106.41	107.87	105.83	105.16	106.02	107.85
111.85	113	110.93	112.52	111.63	111.81	111.67	112.36	112.37	110.89	112.11	111.91	111.84	112.27	111.85	112.41	110.56	112.01	112.17	111.54	111.74	111.37	111.42	113.43	111.16	112.49	112.14	111.66	112.26	111.01	111.11	113.04	111.55	111.86	112.21	111.23	112.19	111.74	112.64	111.37	112.25	111.18	110.68	111.45	111.68	111.43	112.29	112.61	111.61	112.62
105.82	106.52	106.84	105.48	105	106.49	106.12	106.09	105.82	105.18	105.9	106.09	107.5	104.93	107.05	105.13	106.74	107.31	104.63	106.29	105.23	105.03	105.41	106.68	105.74	105.07	107.23	105.38	106.59	106.2	106.77	106.31	106.19	105.91	106.8	105.98	106.64	105.88	105.91	105.36	106.54	105.67	107.95	105.76	106.08	103.43	106.21	106.52	105.41	106.82
109.6	112	111.59	110.46	110.62	110.46	111.78	110.76	110.96	110.49	112.51	110.43	110.69	111.01	111.52	112.59	110.68	110.29	109.99	109.41	110.87	110.81	111.37	109.52	111.27	112.14	110.54	110.62	109.99	112.52	111.9	110.53	112.16	111.61	112.26	111.37	110.89	110.74	111.17	111.08	111.02	110.41	111.18	112.21	109.94	112.5	111.18	110.5	111.37	112.08
105.57	107.15	106.06	106.64	107.62	105.94	106.21	106.12	106.74	107.57	106.18	106.03	106.66	105.71	105.71	105.33	107.31	105.49	106.82	105.6	107.12	104.65	107.53	105.59	106.17	104.86	106.77	105.77	106.58	107.01	106.76	106.46	106.19	105.85	106.96	106.2	107.01	106.18	107.48	105.82	105.91	105.53	105.18	105.7	106.59	105.7	107.64	108.33	105.85	106.39
113.27	112.72	112.83	112.52	110.35	111.91	111.87	112.3	113.21	111.7	110.97	113.18	112.06	111.7	113.69	111.88	112.88	111.64	111.04	111.03	111.51	112.38	110.67	112.49	111.7	113.03	111.27	112.12	110.86	112.34	111.34	111.3	112.73	111.03	111.35	110.64	111.78	112.8	111.31	111.33	113.69	112.66	111.38	112.11	112.49	112.09	111.66	111.54	113.33	112.64
101.28	101	99.143	99.348	98.792	100.75	99.614	100.39	98.6	100.25	99.016	100.68	99.589	100.29	100.44	100.26	99.132	99.277	100.87	99.674	99.121	99.88	101.28	101.05	99.099	101.9	99.901	99.01	98.942	100.46	99.62	101.09	99.876	101.09	99.581	100.46	100.18	100.85	99.046	101.16	99.227	100.81	99.576	100.2	99.856	100.35	100.09	100.21	99.825	101.87
105.69	104.95	105.65	106.75	105.72	106.03	106.51	106.4	106.7	106.78	105	106.31	105.66	107.02	106.55	106.46	104.97	104.97	105.26	108.89	105.75	106.29	107.9	106.48	105.29	106.77	105.99	105.38	105.5	105.93	105.36	105.6	106.62	106.59	108.04	106.99	107.24	107.77	106.6	106.46	107.57	106.89	106.81	105.8	108.07	107.08	105.25	108.26	107.1	104.89
108.33	107.72	106.28	105.89	106.97	106.62	105.21	105.8	107.28	108.15	107.68	106.12	105.79	107.35	106.59	107.2	106.69	107.22	107.31	106.33	105.02	107.24	106.41	106.92	106.75	107.21	104.86	106.71	106.36	105.76	106.57	107.18	106.99	107.94	107.64	107.48	105	106.47	106	108.49	105.75	106.6	107.51	106.47	105.6	105.75	106.56	106.87	107.4	107.09
105.83	105.18	105.98	105.77	105.32	106.24	105.08	105.02	103.89	105.51	105.3	105.71	105.55	104.49	106.1	105.03	104.76	105.48	106.24	106.44	106.26	106.25	106.28	105.97	107.14	106.73	106.11	104	105.09	104.83	104.67	105.45	106.06	105.16	107.76	105.47	105.48	104.77	106.02	106.26	104.43	105.55	108.68	105.56	105.59	106.21	104.83	105.55	105.45	105.26
109.04	110.5	111.14	109.02	109.26	110.13	109.23	110.04	108.99	109.82	111.25	109.45	111.02	111.46	112.22	110.3	109.07	109.2	109.63	110.16	110.67	110.68	109.43	110.06	108.23	108.97	110.91	110.86	110.56	110.52	109.48	109.33	109.5	110.13	110.63	108.49	110.36	110.95	109.27	109.85	109.71	109.63	109.6	110.46	110.25	110.28	109.56	108.47	109.68	110.01
110.97	111.57	112.15	111.03	111.22	112.91	111.46	110.48	112.08	111.5	111.66	112.04	112.04	112.81	112.55	110.87	112.73	111.5	112.14	112.55	112.34	111.39	111.36	112.01	112.82	112.28	111.84	111.17	111.14	110.46	110.21	112.96	113.54	111.16	111.84	110.96	112.53	111.26	109.74	111.24	113.01	112.03	112.73	112.33	110.88	111.57	111.52	109.01	112.72	111.97
106.42	104.86	105.93	106.8	105.83	105.2	105.89	106.09	105.7	107.84	105.81	105.47	106.1	104.92	105.48	104.78	104.56	106.6	106.71	106.78	105.09	106.2	107.07	105.22	106.62	106.27	105.09	105.47	105.45	103.75	105.36	107.14	104.64	106.24	106.74	105.41	106.16	106.24	106.04	105.84	105.57	105.96	105.71	105.8	107.17	105.98	106.25	104.45	106.78	105.53
111.17	110.97	112.85	111.75	112.14	111.88	112.49	111.87	111.23	111.94	110.82	113.37	113.08	111.49	112.76	110.88	111.27	113.16	112.24	112.5	110.14	110.67	112.2	111.22	110.3	111.85	113.47	111.77	112.6	111.48	111.2	111.77	111.84	112.01	111.06	111.84	110.94	111.24	111.52	112.61	111.58	112.02	111.19	112.24	113.41	111.87	110.68	111.26	111.91	112.22
99.265	100.46	101.41	101.29	100.33	101.13	100.62	101.95	99.748	100.35	102.49	100.85	102.15	100.57	101.42	100.78	100.7	100.68	101.14	102.23	100.5	101.34	100.4	101.53	101.86	100.94	102.08	100.33	101.72	101.93	101.91	101.4	100.4	103.01	98.917	100.59	101.33	101.82	101.63	101.7	101.18	102.54	100.39	99.662	101.73	99.414	102.97	100.34	100.7	101.21
110.8	112.44	111.2	110.21	110.92	111.07	110.81	111.41	111.16	111.72	111.32	111.4	111.16	111.32	111.19	112.88	111.63	112.43	111.02	111.68	113.71	111.85	114.16	112.45	110.46	111.95	110.68	112.78	113	110.96	110.05	111.25	111.68	111.93	111.07	110.97	111.22	112.04	109.15	112.08	110.46	111.67	110.76	112	111.89	111.34	110.17	111.73	111.92	112.63
105.28	106.79	106.22	106.63	106.72	105.79	105.86	106.47	105.06	106.54	107.55	104.82	106.68	105.87	107.54	105.04	105.65	105.61	106.08	105.62	106.7	106.38	105.21	108.54	106.06	105.9	106.91	107.33	106.76	106.65	105.07	107.6	107.35	105.64	104.89	106	105.12	107.37	107.38	106.6	105.81	106.79	106.05	104.97	105.81	104.37	104.96	106.19	106.58	107.21
105.9	105.04	105.7	105.72	105.65	105.58	104.52	104.96	104.79	105.56	105.39	106.24	106.75	105.04	106.31	106.35	103.95	106.93	107	104.53	104.01	104.16	105.29	106.18	104.86	107.44	104.82	106.76	106.34	105.93	104.49	104.6	105.59	105.58	105.09	106.13	104.55	106.09	103.96	105.73	104.35	105.31	105.89	106.43	106.65	105.09	106.53	105.86	106.16	105.55
109.92	108.55	110.47	110.79	110	110.63	111.01	110.27	112.05	110.21	109.91	111.82	110.57	111.01	111.33	112.41	110.85	110.31	111.04	107.96	110.21	110.55	110.26	108.68	111.45	109.78	110.48	108.81	112.14	109.94	111.31	109.99	111.94	112.26	111.06	110.84	111.87	109.61	110.32	110.76	110.5	109.72	109.76	110.39	108.37	111.13	110.21	110.93	111.33	111.21
109.01	107.61	110.29	108.83	112.18	107.58	108.59	109.2	109.94	109.37	109.09	109.86	109.91	109.25	109.61	110.7	109.24	109.17	108.65	110.25	109.72	108.77	109.8	111.72	110.26	107.9	111.2	111.04	109.67	110.35	110.13	111.71	110.39	110.62	110.19	109.84	110.11	108.31	108.78	110.24	109.01	111.18	112.27	110.05	110.09	109.51	111.29	110.06	110.01	109.57
106.48	105.53	106.6	105.34	106.12	106.79	105.79	104.85	105.76	107.22	105.21	106.6	105.37	106.78	105.66	105.25	104.78	107.37	106.77	104.66	106.25	106.38	107.19	105.93	105.7	106.74	105.85	105.89	106.15	106.34	106.5	107.78	106.49	104.96	105.58	105.81	105.56	106.15	105.5	106.54	106.24	106.12	107.07	104.41	105.42	105.55	106.95	105.41	105.88	105.51
106.03	105.52	105.78	105.03	107.16	104.46	106.47	105.89	104.97	104.95	106.76	105.11	105.52	104.78	105.41	105.94	106.74	104.12	105.2	104.95	106.17	105.96	104.98	107.27	104.92	106.74	105.27	106.84	104.97	105.88	104.98	104.84	104.21	104.73	103.95	104.94	105.58	105.84	104.95	105.72	104.07	105.98	104.73	105.73	105.01	105.73	107.08	104.89	105.75	106.42
106.84	105.31	105.95	106	104.67	105.64	107.04	107.37	103.47	105.04	104.59	104.97	105.9	105.17	105.19	104.81	105.64	106.66	104.64	106.51	105.71	106.22	104.57	104.28	105.91	106.45	104.98	106.78	104.66	106.38	106.33	106.42	103.79	107.48	105.39	105.61	105.37	106.12	105.53	103.75	105.77	106.06	104.77	105.65	106.94	105.96	106.38	106.57	107.08	104.22
105.48	106.56	106.21	106.68	105.92	107.03	106.95	106.04	105.57	105.26	105.82	105.65	105.66	105.69	105.46	104.52	105.54	106.57	106.39	105.94	106.53	104.82	106.33	107.06	106.76	107.09	106.21	105.53	106	105.21	106.49	105.16	106.33	106.45	105.9	107.55	106.58	107.11	105.72	106.2	105.18	106.27	106.27	105.56	104.96	106.06	106.17	107.39	108.23	105.71
107.33	107.19	107.61	106.3	108.19	106.89	108.47	107.54	107.56	107.05	109.27	107.44	107.33	105.93	108.12	105.75	107.82	105.1	106.47	107.69	107.48	106.77	107.87	108.42	106.97	107.05	106.16	106.41	106.18	106.93	106.03	108.31	107.96	108.77	106.24	106.18	107.89	106.74	107.35	107.21	107.35	107.35	106.3	106.72	107.46	106.28	106.44	107.88	106.51	106.41
117.36	119.44	116.63	116.62	116.86	118.44	117.62	117.46	116.96	117.29	117.11	117.23	115.93	117.76	116.69	117.3	117.27	117.21	118	118.34	118.01	116.83	117.86	117.93	116.67	117.57	117.59	117.94	118.3	118.11	117.54	117.72	120.01	116.83	117.3	118.25	116.93	117.9	116.77	117.2	118.72	118.6	116.89	117.02	117.81	118.19	117.95	116.7	116.05	117.46
106.23	104.22	106.13	106.84	107.38	107.1	105.69	105.42	104.86	107.1	105.11	105.8	105.23	105.34	106.53	106.7	106.73	106.36	105.77	104.39	106.26	104.89	106.44	105.37	105.97	104.75	105.74	106.5	105.14	107.08	106.82	106.45	105.34	106.12	105.03	106.8	104.82	105.62	105.21	104.67	107.08	106.93	107.21	106.88	106.37	104.57	106.91	106.39	106.03	106.88
106.81	107.37	106.27	107.02	105.56	107.99	106.96	107.47	106.49	106.68	108.17	106.64	107.83	107.23	107.38	106.2	106.74	107.14	106.11	107.43	106.83	106.72	107.76	107.32	107.56	107.6	105.11	107.97	106.46	105.53	107.96	107.21	106.64	106.4	106.33	107.36	105.87	105.97	105.96	107.39	107.01	106.53	107.84	106.18	105.2	107.01	107.43	105.13	105.64	106.9
113.01	112.09	110.52	112.22	111.92	110.64	112.44	112.29	111.35	111.71	111.13	110.14	111.87	112.19	111.01	111.2	111.03	111.3	109.31	110.78	113.18	111.53	112.07	111.31	111.46	112.5	112.47	112.05	111.69	113.29	112.24	112.45	112.07	111.07	111.81	111.47	112.22	112.41	112.87	111.22	111.11	111.12	113.5	112.4	111.07	112.48	110.61	110.13	109.99	112.52
106.98	108.82	107.28	105.28	107.47	104.85	105.18	105.03	105.28	106.11	105.89	105.97	105.64	105.76	105.99	105.37	106.19	105.53	106.35	106.21	105.22	105.99	105.31	105.93	107.61	108.51	107.29	107.26	106.5	107.54	107.24	106.1	106.63	106.73	105.26	106.15	104.68	105.55	105.57	105.27	106.28	106.17	107.36	105.82	106.78	105.34	104.19	106.34	106.33	105.17
106.87	106.09	105.8	107.34	107.35	105.63	106.79	106.21	106.12	104.42	106.97	108.22	107.03	106.79	105.34	106.86	106.25	106.85	107.05	106.06	105.12	107.26	107.31	107.45	105.28	106.71	106.39	105.61	106.1	106.28	107.09	105.51	105.48	106.71	105.17	107.55	105.51	104.46	105.99	106.48	107.26	106.46	105.71	108	106.92	107.31	106.31	106.03	106.06	106.03
110.49	110.56	112.73	110.89	111.89	109.18	110.71	112.22	110.29	110.05	110.53	109.67	109.69	109.74	108.62	111.27	110.71	110.59	110.63	111.21	109.59	111	111.72	109.58	109.64	110.99	112.27	110.76	111.12	110.81	109.03	112.28	110.87	110.18	111.04	110.07	111.19	110.05	110.56	109.89	110.9	111.28	110.98	111.51	109.96	110.4	111.94	110.5	109.99	110.87
106.43	107.16	105.99	105.03	104.69	105.26	105.39	106.65	104.94	104.82	106.5	105.8	106.25	104.82	104.39	105.67	104.58	104.85	106.22	105.13	105.53	104.54	106.38	105.88	106.71	106.92	106.46	105.98	105.56	106.76	105.82	108.04	105.94	107.5	107.53	103.82	106.64	106.26	106	105.73	106.86	105.69	106.83	106.31	105.36	104.05	103.84	105.6	104.03	104.65
105.74	105.43	105.36	104.55	105.6	103.8	104.49	105.08	105.83	105.1	105.64	105	105.01	106.43	105.49	105.74	104.73	105.98	105.99	105.95	105.92	106.51	105.69	105.08	104.78	105.99	105.37	105.18	105.79	106.07	105.92	106.21	106.86	104.9	106.67	105.35	104.6	104.89	104.73	105.95	105.92	105.26	107.09	105.34	105.17	105.6	105.33	104.86	104.82	103.59
111.98	110.01	113.23	111.79	112.92	112.09	111.6	112.82	113.46	112.54	113.46	111.94	114.43	111.95	111.33	112.52	111.23	112.07	110.59	112.17	111.35	112.3	111.58	111.66	112.53	110.63	111.89	110.43	112.29	114.74	112.38	112.53	112.97	111.99	113.7	110.73	113.53	111.93	110.4	112.96	112.13	112.29	112.21	112.78	111.01	114.1	111.62	112.87	111.47	112.42
104.68	102.95	103.88	103.71	103.02	103.69	103.19	104.81	103.14	105.24	103.86	104.77	104.7	105.12	103.3	103.9	104.64	103.31	102.76	104.78	105.49	103.79	103.42	104.61	103.18	104.15	105.89	104.74	103.31	104.3	104.91	103.52	105.23	105.34	102.92	105.48	104.94	103.08	103.23	103.95	103.81	102.86	103.59	104.47	104.72	104.34	105.6	104.64	105.73	103.93
105.7	104.03	103.18	104.15	104.41	101.73	104	104.72	104.59	104.17	104.18	105.22	104.38	104.25	106.49	105.36	104.57	104.14	104.61	104.5	104.9	105.32	103.85	104.27	104.51	103.89	104.92	104.45	104.83	104.46	104.58	105.06	103.48	104.02	103.06	103.9	104.73	104.94	103.91	103.93	102.63	104.26	104.15	104.02	103.55	104.48	104.13	104.05	103.57	102.89
107.72	107.92	105.79	107.09	106.11	106.43	105.8	106.8	104.14	107.07	106.71	106.61	108.05	107.63	106.04	106.54	105.54	105.59	108.2	105.16	105.48	105.84	104.97	106.49	106.88	106.21	105.34	107.56	106.39	107.87	106.54	105.6	105.95	105.46	105.87	105.62	107.1	107.54	105.04	105.61	106.13	105.52	105.27	105.37	106.77	106.55	105	105.48	106.96	105.95
100.74	102.29	101.71	100.25	98.644	99.242	102.17	100.73	100.24	100.73	100.39	100.19	101.03	99.547	99.633	100.78	100.15	100.3	100.38	99.579	99.914	100.44	101.09	101.47	100.82	102.05	101.26	100.53	101.58	100.44	100.15	99.702	100.68	100.78	100.6	99.28	100.32	101.39	100.77	100.29	101.87	103.17	100.78	102.74	100.93	101.62	101.37	98.527	101.4	100.28
104.94	103.79	104.33	104.84	105.88	104.46	104.06	104.62	104.99	104.16	105.11	104.26	104.87	103.9	103.53	104.13	106.06	103.62	103.67	104.8	103.96	103.67	106.37	104.18	106.19	105.53	105.04	105.51	104.8	104.94	103.35	103.28	104.23	105.13	104.81	104.85	104.03	104.7	103.98	105.51	103.62	104.77	104.17	104.27	105.36	104.7	103.17	105.29	103.51	104.74
106.06	106.13	105.45	105.23	104.36	104.76	104.6	104.89	105.38	105.52	106.02	104.41	104.82	103.67	105.53	104.74	104.84	105.03	106.21	105.13	105.94	105.42	104.16	105.11	105.06	106.29	104.32	104.69	104.91	105.72	105.98	105.49	105.36	106.59	103.47	105.13	105.57	106.66	106.38	104.56	106.37	104.11	106.23	106.32	105.46	105.86	104.78	105.35	104.52	104.85
106.64	106.52	106.32	106.51	106.49	107.62	106.92	106.04	106.85	108.32	105.32	105	107.31	106.73	107.18	107.31	108.73	107.35	107.74	106.5	107.27	106.75	107.55	106.27	107.91	106.2	109.16	109.27	107.54	106.69	106.12	105.48	106.02	107.11	106.68	105.72	106.52	106.9	107.14	107.28	107.36	106.08	106.48	108.72	107.86	107.01	106.39	108.16	107.93	106.63
111.72	111.93	110.09	110.81	111.59	110.42	110.03	111.83	111.29	110.66	112.59	111.29	111.05	111.38	112.11	110.41	110.72	111.27	111.79	110.65	109.93	109.16	111.57	110.66	111.64	111.69	110.53	110.3	110.64	111.45	111.17	110.24	111.71	111.59	112.25	110.25	111.6	110.81	111.5	110.8	111.1	110.67	110.67	112.05	111.73	111.5	112.12	110.58	109.22	111.23
104.7	105.09	105.25	104.78	103.71	105.15	102.83	104.17	106.59	105.34	105.47	104.85	105.23	104.66	106.75	103.63	105	104.63	105.95	106.14	103.73	104.85	104.82	103.41	105.67	104.59	105.43	105.45	104.64	105.23	104.62	105.63	103.7	104.33	106.31	104.7	104.61	104.74	104.81	104.1	106.12	105.05	103.87	104.34	103.95	104.56	103.92	103.19	103.76	105.14
104.43	103.6	104.15	104.15	106.36	101.89	103.44	102.94	103.2	102.43	104.56	103.94	104.5	105.06	104.2	103.15	103.7	104.88	103.53	105.1	103.51	102.05	104.29	104.69	104.54	105.16	105.63	105.01	105.62	104.15	105.37	103.48	104.24	104.18	104.32	104.98	105.23	103.94	105.11	102.89	105.05	104.76	104.45	105.51	104.75	104.07	104.53	103.64	104.86	104.58
105.75	105.83	106.78	107.01	104.96	106.4	107.15	106.01	104.75	105.38	105.19	105.18	106.58	105.86	104.8	106.6	106.75	106.68	106.76	106.42	105.47	106.24	105.34	106.56	105.09	106.2	106.28	105.95	105.79	104.71	104.1	104.66	105.72	103.53	106.5	105.08	104.92	105.24	106.12	106.67	106.6	105.54	105.15	104.87	104.67	107.49	105.72	105.49	107.02	104.84
105.98	105.83	106.06	105.29	104.74	106.83	105.14	106.15	104.49	105.98	107.69	105.43	104.95	104.14	106.05	105.65	105.09	106.3	105.07	105.78	105.26	105.77	106.21	103.62	103.27	105.23	105.66	105.99	106.69	106.37	104.4	106.69	106.01	104.14	105.79	105.13	106.3	105.25	106.25	105.6	104.92	106.62	106.51	104.6	105.85	106.53	105.45	106.18	105.45	105.92
103.59	102.92	104.29	105.04	104.61	103.09	103.46	104.89	103.18	104.28	105.52	105.45	104.17	103.71	104.6	103.16	104.18	104.56	104.74	102.12	104.36	106.18	104.77	104.59	103.72	105.21	105.89	106.17	104.04	103.95	105.5	105.42	103.73	104.2	105.18	103.54	103.15	103.77	104.85	106.7	105.16	103.2	103.83	103.68	104.99	103.49	104.22	103.34	104.41	105.36
109.77	111.5	109.68	112.71	111.64	111.75	109.91	110.48	111.66	111.12	109.59	110.66	111.82	109.94	109.93	112.28	110.65	112.25	111.63	109.76	109.78	110.02	111.15	109.29	109.94	111.96	111.57	110.01	109.16	111.39	109.78	110.19	110.07	110.22	110.57	111.01	110.93	110.32	110.9	110.29	111.51	110.82	111.03	110.37	110.35	109.71	109.34	111.82	109.91	110.45
105.36	105.73	106.42	106.72	105.56	106.06	105.94	106.1	105.52	107.13	106.22	106.26	106.81	105.17	105.51	106.71	105.66	106.67	105.68	105.5	104.31	106.56	104.79	105.53	105.42	106.63	106.62	105.79	106.09	107.84	105.34	105.27	107.4	106.29	106.8	104.99	106.07	105.85	105.3	105.53	105.42	106.53	107.23	104.69	105.42	105.56	105.87	105.93	106.38	104.61
104.84	105.53	104.87	104.41	106.85	105.6	105.38	106.49	104.9	106.25	105.06	105.13	106.59	106.87	104.74	106.49	106.44	105.16	104.91	105.87	105.37	104.39	105	105.81	106.81	106.17	105.55	106.96	104.34	105.36	104.76	106.64	105.19	106.21	106.25	105.89	105.69	105.75	108.03	106.59	105.39	106.34	105.71	104.91	104.88	105.31	105.42	105.67	105.93	105.05
105.19	107.09	105.98	106.04	105.27	106.11	106.56	105.13	104.4	105.71	105.05	106.17	104.11	106.24	105.23	105.9	106.04	107.27	105.39	105.48	106.26	105.72	106.03	105.03	104.52	104.29	104.92	105.92	105.98	106.27	104.05	106.09	105.67	103.91	104.43	105.67	106.74	105.78	105.12	105.87	106.47	107.08	106.1	106.13	105.71	106.07	105.62	105.51	104.65	104.72
100.58	99.262	102.76	99.99	100.82	99.691	100.2	101.92	100.01	99.18	100.24	102.19	102.25	101.64	99.699	101.84	99.605	98.288	100.49	99.352	101.69	100.11	100.17	100.2	100.87	99.931	101.14	100.27	99.972	100.09	101.27	101.02	101.83	100.18	99.533	99.083	99.857	99.958	100.84	100.2	100.59	101.74	100.7	99.523	100.89	101.84	99.926	100.3	101.82	100.77
110.22	112.23	111.21	110.71	109.82	110.68	110.8	113.07	111.81	109.55	109.1	109.96	111.78	109.81	110.82	111.62	112.73	111.54	111.14	111.46	111.53	111.57	111.96	110.32	113.01	111.48	110.59	111.89	110.34	111.05	110.86	110.33	111.45	110.88	112.43	111.97	112.22	111.88	110.56	111.14	111.92	111.09	112.61	111.51	112.44	111.06	111.49	112.8	110.12	111.23
105.96	104.58	107.18	104.68	104.07	105.81	105.82	104.59	106.67	106.45	104.87	106.46	106.31	106.77	105.71	104.96	104.17	105.09	103.09	105.23	105.04	106.4	105.26	106.06	106.41	104.73	104.97	104.23	105.78	104.89	105.85	104.89	104.92	106.98	105.62	105.49	105.41	105.61	104.41	105.01	104.42	105.33	106.56	105.84	105.41	105.97	105.84	104.85	104.94	106.52
111.88	111.65	112.05	113.19	111.65	111.13	112.26	113.34	111.1	110.35	111.47	112.39	110.46	111.27	112.64	111.14	111.74	112.48	110.89	111.43	111.68	112.11	111.96	112.02	112.17	110.98	111.85	110.82	112.56	111.84	112.88	112.32	111.93	112.77	109.8	111.13	110.3	111.76	111.5	111.89	111.23	112.87	113.3	110.43	111.96	111.02	111.46	110.63	109.4	111.67
104.51	103.62	103.43	104.05	103.48	103.74	105.78	103.48	104.47	104.53	104.7	103.89	102.58	104.71	103.49	103.22	105.12	105.28	103.69	104.42	103.58	104.92	104.06	103.57	102.57	104.73	104.26	105.23	105.09	104.9	103.63	104.34	103.68	105.29	104.45	104.68	104.04	105.26	104.13	102.51	102.35	104.28	104.47	103.16	105.57	103.97	105.5	103.39	105.01	103.92
113.68	114.72	113.64	113.08	113.28	112.58	112.24	113.06	112.32	112.75	112.3	112.27	112.15	113.56	112.68	112.93	112.65	112.5	113.18	113.02	113.83	112.4	112.07	113.32	111.55	114.11	113.76	114.17	112.21	113.54	113.24	111.46	113.9	112.78	113.54	112.5	113.06	112.03	111.85	112.24	112.9	113.55	113.88	113.39	112.59	113.36	112.59	112.72	111.39	112.89
111.64	111.78	111.55	111.6	111.82	113.07	112.85	112.48	113.37	112.36	113.03	111.2	111.07	113.92	112.17	112.28	110.51	111.87	111.33	112.24	111.37	111.59	111.24	112.37	111.67	111.31	112.58	110.77	111.19	112.18	111.14	111.71	111.38	112.62	111.05	113.16	113.22	112.11	110.94	112.44	111.8	111.22	111.11	113.1	111.56	113.21	111.34	112.08	112.16	110.97
117.06	118.12	118.84	117.06	117.52	118.98	117.64	118.98	117.95	117.98	117.3	117.35	116.94	117.68	118.23	117.52	116.77	118.66	117.61	118.15	117.64	117.79	117.19	118.97	118.39	117.8	117.64	116.36	117.84	117.39	118.64	118.32	117.13	116.17	116.16	117.75	117.64	118.84	116.99	119.34	116.8	116.3	117.59	116.71	116.62	117.71	119.36	117.89	117.84	118.74
105.83	104.47	105.25	104.54	104.07	106.62	105.53	107.17	106.02	104.88	107.22	105.69	106.08	104.83	104.76	105	103.85	104.35	106.88	105.82	105.16	105.38	105.86	105.91	107.23	104.85	105.78	105.81	106.53	105.05	105.11	106.01	105.66	105.17	104.16	105.81	106.62	105.77	108.18	104.92	105.81	105.79	103.92	107.31	104.95	105.51	104.75	105.04	105.05	105.32
105.87	106.34	106.66	106.14	106.03	105.8	105.53	107.18	106.94	105.02	105.39	106.39	105.38	106.53	106.55	106.37	106.44	105.72	105.58	106.11	106.73	105.97	105.13	104.88	106.02	105.96	106.32	105.28	106.99	105.29	106.92	105.96	106.72	105.27	107.64	104.79	106.31	105.87	105.42	107.13	107.25	106.82	106.44	105.49	106.16	105.19	106.83	106.32	106.75	105.46
111.79	112.11	112.56	111.75	111.75	111.5	112.47	112.24	113.54	110.89	111.31	113.03	111.74	113.4	111.41	110.35	112.73	110.37	112	111.95	112.09	111.69	111.57	112.42	112.83	112.3	112.84	113.05	112.39	111.16	112.46	110.88	111.77	110.31	110.65	112.74	110.62	111.7	112.29	113.23	110.28	111.89	111.91	111.63	112.67	111.03	114.54	112.27	112.83	112.08
116.74	116.97	115.65	116.61	116.17	116.8	115.41	115.96	117.64	116.18	115.52	115.74	117.75	115.8	116.27	113.96	117.38	116.36	116.77	115.88	116.61	115.04	115.88	116.21	117.49	114.6	116.34	116.75	115.24	116.26	118.6	115.3	116.49	117.09	116.47	114.75	116.71	117.31	116.53	116.46	116.68	116.06	116.66	113.48	117.72	115.36	116.57	116.04	117.27	115.29
112.31	111.21	112.79	111.25	112.65	111.08	110.61	111.33	112.15	113.79	113.75	111.81	111.68	112.48	111.95	112.85	112.87	111.58	110.65	111.96	111.83	111.46	112.36	111.07	111.28	112.56	112.77	112.86	112.64	112.18	112.21	112.72	111.75	112.69	112.54	111.29	113.19	111.04	113.25	112.66	111.83	110.8	111.81	112.7	112.72	112.97	112.38	112.51	111.45	112.26
111.67	113.05	112.76	112.41	114.26	112.04	114.18	112.11	113.04	113.47	113.8	114.4	112.23	112.46	112.41	113.64	114.72	111.32	113.91	113.49	114.31	112.85	111.24	114.52	112.96	112.6	113.67	113.66	112.6	112.22	113.4	113.55	114.06	114.29	113.22	112.86	113.97	112.53	114.95	112.45	112.91	111.86	114.43	111.83	113.11	114.34	112.95	112.98	112.67	110.31
106.69	107.54	106.45	106.71	105.08	106.83	105.78	106.77	107.31	105.43	105.67	107.44	105.91	104.96	104.95	105.67	107.03	106.79	105.99	106.57	107.01	106.51	106.66	107.86	107.01	105.88	106.55	106.52	105.67	105.06	105.04	106.35	105.66	107.33	105.26	105.05	106.54	107.14	106.64	105.69	104.97	105.3	106.95	106.98	106.44	104.76	106.69	105.21	105.29	105.52
110.08	110.53	110.82	109.75	110.89	109.37	111.16	110.6	110.57	111.2	110.86	112.58	112.75	110.51	110.99	110.98	111.46	111.3	110.45	110.52	110.8	110.75	109.85	111.88	110.2	113.07	111.09	110.42	111.37	110.13	110.81	111.16	110.64	109.96	111.41	111.31	113.04	109.56	110.59	111.1	110.75	111.4	109.78	109.9	111.83	110.58	110.31	112.23	110.05	110.26
112.22	111.24	113.48	110.93	111.61	111.68	111.19	111.81	111.74	112.91	113.55	113.07	112.03	110.55	112	113.07	112.2	112.2	110.31	112.08	111.81	112.34	111.83	113.18	112.25	110.91	110.88	112.43	110.66	111.95	110.75	112.02	111.49	110.76	113.54	111.84	113.06	112.06	111.31	111.57	112.98	112.52	110.74	112.21	111.46	112.48	112.78	112.09	111.43	112.87
105.8	106.68	105.45	105	106.54	106.49	107.07	108.16	106.3	106.09	106.1	104.99	105.67	105.78	106.82	106.59	106.39	106.6	105.11	104.6	107.71	105.01	107.12	106.27	106.42	106.29	105.21	106.12	107.23	106.8	106.21	105.56	104.48	107.15	107.02	107.93	106.71	106.95	106.86	107.56	107.38	107.4	107.67	104.93	103.7	106.01	106.56	104.14	106.22	106.23
107.04	105	105.81	106.71	104.93	106.66	107.48	108.25	106.86	106.94	106.1	105.95	105.74	107	106.54	107.15	105.24	106.6	106.86	105.45	106.43	105.83	108.33	104.78	106.49	108.18	106.26	107.09	107.3	105.39	105.24	104.86	107.21	105.64	106.47	106.64	105.53	106.76	106.05	107.47	107.16	105.45	105.6	105.39	107.43	107.1	105.88	106.36	106.34	105.74
104.65	106.37	105.22	105.04	105.87	105.06	104.75	106.09	106.52	105.65	107.09	105.71	106.78	107.02	106.3	104.68	105.24	104.77	105.65	103.72	105.63	105.86	107.02	105.11	106.23	106.11	106.73	104.34	106.87	106.66	106.09	106.81	106	105.69	106.14	106.48	104.86	105.4	104.86	105.48	106.12	105.19	104.78	106.4	105.52	104.61	104.95	105.48	106.03	106.31
104.23	105.56	106.19	106.4	106.8	105.8	105.41	106.8	103.02	106.8	106.84	106.82	105.22	105.19	106.45	105.91	104.91	106.36	105.38	107.7	105.81	105.45	105.96	106.34	106.94	105.47	104.97	105.06	107.61	106.37	105.54	106.58	107.51	106.89	107.46	105.58	105.75	106.23	104.07	107.59	105.15	106.16	104.48	106.02	105.01	107.47	105.71	104.92	105.47	107.2
103.88	103.21	104.81	104.76	104.73	105.31	104.99	104.06	104.54	103.68	104.22	104.29	106.05	104.01	103.41	104.69	102.99	104.27	103.59	104.88	104.07	104.51	105.33	103.04	102.54	103.01	103.63	106.6	105.1	104.05	105.31	103.49	103.41	104.84	102.43	106.12	104.92	103.76	103.68	105.21	103.7	104.12	103.74	104.26	103.48	102.61	104.57	104.04	104.55	104.4
112.05	110.8	112.65	111.86	110.59	112.31	110.99	113.78	111	111.96	111.16	111.51	111.48	111.32	111.78	109.8	111.51	110.6	113.77	111.48	110.53	110.84	113.02	111.72	111.95	110.35	112.79	111.98	112.07	109.45	113.43	112.97	110.57	110.84	109.65	111.46	110.44	111.92	110.85	112.47	110.96	112.7	111.54	110.12	111.03	109.93	111.82	112.11	111.92	109.81
106.54	104.91	104.04	104.87	107.22	104.78	105.57	107.06	105.99	105.74	106.97	104.82	103.81	104.49	106.05	106.21	104.95	106.11	104.3	105.53	104.27	105.68	106.49	105.13	105.53	105.23	106.05	105.19	105.22	107.32	106.56	105.86	104.59	105.62	106.75	104.43	107.45	106.28	105.65	105.01	104.66	105.59	105.11	106.03	103.94	104.49	106.29	103.32	104.94	103.81
105.96	104.26	105.81	105.74	105.56	106.78	105.52	106.84	104.77	106.17	106.35	106.36	105.08	105.6	106.3	104.49	104.83	105.51	106.91	106.17	105	106.71	106.13	105.51	105.01	106.31	104.85	107.2	107.14	105.89	106.72	105.42	106.28	104.44	106.76	105.58	106.83	105.79	105.11	104.5	105.51	104.94	105.77	106.51	105.1	104.67	105.06	107.17	105.45	105.79
112.79	113.76	112.13	113.29	112.04	113.56	113.39	115.12	112.83	111.76	113.16	113.27	111.78	114.09	113.57	112.15	112.34	112.67	110.95	113.16	112.7	112.22	114.26	110.06	113.74	112.96	113.07	112.21	113.17	112.59	112.34	113.21	111.54	114.52	112.69	113.33	113.04	112.81	113.28	111.76	112.1	113.25	112.82	113.48	112.36	112.41	112.52	114.03	112.76	112.7
106.71	107.31	107.39	107.11	106.29	105.86	105.02	108.08	106.65	105.05	106.94	106.38	106.81	107.22	106.59	106.25	107.27	107.82	107.22	107.82	106.26	107.55	106.61	107.83	106.18	107.71	106.84	106.78	106.53	107.68	107.13	106.01	106.21	106.87	108.67	106.74	108.87	107.46	106.43	106.86	107.03	106.47	105.64	106.83	107.46	106.83	107.73	106.03	104.98	108.24
105.16	104.95	105.52	105.86	106.73	106.06	105.95	105.87	104.67	105.16	104.69	105.54	105.54	106.52	104.86	105.44	106.49	105.14	106.54	105.45	105.15	104.97	106.1	105.3	106.41	105.74	106.66	106.98	104.84	105.3	106.77	105.22	105.74	104.9	105.55	105.86	106.75	105.25	105.55	105.69	104.52	105.75	106.75	106.42	104.75	104.37	104.64	105.24	106.18	105.93
111.68	113.36	112.61	112.97	111.94	113.22	114.84	112.64	112.69	112.31	111.43	112.06	112.62	112.61	111.25	114.39	111.77	113.39	112.73	112.9	113.1	112.83	113.76	112.73	112.29	111.81	112.94	113.74	111.14	112.96	112.63	113.87	112.42	113.32	112.93	112.38	112.7	111.73	113.58	112.94	113.93	113.25	113.73	113.25	113.47	113.43	112.55	112.46	113.99	112.33
100.97	100.05	99.946	100.72	100.31	100.07	100.3	100.13	99.664	98.551	100.54	101.28	98.99	100.53	100.72	99.401	100.01	101.67	99.181	98.458	100.51	100.22	99.635	100.73	98.743	99.676	101.28	100.47	98.709	97.499	99.297	99.339	98.789	97.1	100.47	98.955	99.847	102.32	99.47	99.058	99.758	101.08	98.873	99.778	99.561	100.18	99.445	101.03	100.13	100.76
113.9	112.2	111.37	111.54	111.25	112.07	113.44	112.09	111.85	113.01	111.97	111.66	111.16	111.65	113.22	111.68	111.57	112.91	112.28	112.3	113.94	112.7	111.16	111.07	112.13	112.4	111.44	112.04	112.05	111.78	111.36	111.87	113.07	112.43	112.05	111.05	110.94	111.44	111.56	111.03	112.83	112.25	110.86	112.93	112.61	113.26	112.01	113.78	110.39	112.2
111.53	111.91	112.34	109.77	111.66	111.77	111.13	110.5	111.35	111.18	112.07	111.7	111.21	111.62	110.8	110.89	112.25	112.3	111.29	111.38	110.19	112.18	111.14	112.65	110.63	111.52	112.15	110.11	111.29	112.43	111.09	110.33	109.62	111.22	111.23	110.93	110.38	112.36	110.66	112.7	111.83	110.69	111.9	111.73	110.87	112.85	110.95	109.92	110.91	112.47
103.19	104.41	104.69	104.13	104.18	103.91	104.76	105.05	103.11	104.94	104.33	104.51	104.96	102.85	104.61	104.42	104.12	104.27	105.18	104.73	102.96	104.96	105.15	104.17	103.33	103.78	103.09	104.83	103.7	105.19	103.97	105.23	104.91	104.07	106.15	103.13	105.62	105.24	104.8	103.41	104.63	103.45	103.88	104.63	104.17	103.17	104.82	104	103.96	103.77
106.36	105.99	106.66	107.39	106.6	106.3	106.76	107.02	107.3	105.81	106.27	105.74	107.59	107.34	105.93	106.98	107.2	106.42	106.13	107.46	106.55	106.51	106.56	105.81	105.27	107.43	105.18	106.64	106.94	108.33	107.37	105.19	105.95	105.92	105.59	106.31	105.36	104.86	103.94	107.62	106.3	107.2	107.1	107.73	107.39	105.84	107.64	106.46	106.09	106.5
107.2	106.91	104.92	106.56	105.82	106.36	106.09	105.31	105.71	105.92	105.09	105.66	105.09	106.47	105.27	106.1	105.55	106.58	105.67	105.77	106.47	106.72	103.64	105.4	107.38	106.95	104.68	104.57	104.35	105.81	106	106.62	106	106.87	107.57	106.86	105.86	106.52	104.72	103.8	106.12	105.45	106.58	106.44	106.87	104.81	105.68	105.2	105.75	107.64
105.08	106.8	104.9	106.24	105.29	105.35	103.92	105.47	104.44	106.1	105.76	108.15	106.24	106.48	105.53	104.01	107.47	105.95	106	105.79	106.81	105.12	103.2	105.45	105.17	106.58	104.62	105.4	105.65	104.08	105.4	104.4	105.52	105.99	104.69	106.15	107.32	106.12	104.97	107.06	104.13	105.37	105.49	105.26	106.33	105.35	102.34	105.27	104.79	104.78
104.93	106.59	104.8	107.5	105.34	105.76	104.95	105.14	106.23	105.56	105.94	105.84	105.54	106.37	107.48	104.69	105.08	106.95	104.5	106.36	104.99	105.73	106.01	105.23	105.2	106.01	104.8	105.81	106.58	104.53	104.19	105.94	104.98	106.35	105.34	105.73	106.97	105.23	106.12	104.39	106.33	105.55	106.07	105.94	104.72	105.73	104.6	103.9	105.74	105.9
111.23	112.73	111.16	108.44	110.39	109.89	111.2	110.48	111.85	112.15	110.51	110.78	110.01	109.93	110.82	111.21	110.61	111.75	110.96	110.57	111.98	110.69	112.29	112.2	112.44	112.45	111.11	111.89	110.04	110.22	111.2	109.64	110.82	110.61	109.1	111.85	111.29	109.2	112.34	111.55	112.99	111.3	111.08	111.34	111.26	111.71	111.64	111.03	112.82	110.87
111.11	111.3	111.12	112.87	113.24	112.98	111.22	111.27	111.51	111.42	111.88	111.45	109.89	112.82	113.08	111.29	111.43	111.5	113.41	111.23	111.39	113.01	111.62	112.44	112.27	111.05	110.68	112.52	110.9	111.07	112.83	111.93	112.31	110.49	112.03	113.31	109.71	112.64	112.27	111.37	110.76	111.08	110.97	110.73	111.74	111.65	112.91	111.31	113.53	111.06
109.66	109.37	109.94	111.05	109.28	109.47	109.34	110.7	110.13	111.12	109.34	110.48	111.61	108.79	109.88	109.89	110.82	109.9	109.14	109.25	108.24	109.87	110.26	109.12	110.02	109.67	107.92	109.74	109.43	109.47	111.43	110.66	110.46	111.2	111.77	111	109.46	109.35	108.81	109.67	110.51	110.56	110.38	109.85	110.5	110.51	109.61	110.52	110.41	110.56
106.66	105.79	104.52	106.54	106.57	105.6	105.18	105.52	105.99	106.18	105.88	105.21	106.11	105.43	105.28	106.15	106.34	106.51	104.45	105.58	104.32	103.76	105	107.6	107.2	105.92	105.5	106.28	106	105.6	105.97	106.68	105.39	106.17	104.21	104.16	105.88	106.23	103.82	104.44	106.84	106.63	105.32	105.46	105.59	106.85	105.62	105.52	106.45	106.42
106.28	104.65	106.54	105.24	106.86	104.65	106.27	107.59	106.55	106.19	106.01	106.16	105.35	105.73	105.08	106.43	105.87	107.37	105.39	106.27	106.75	105.71	105.24	107.19	107.12	105.44	106.19	106.05	106.66	106.31	106.63	104.83	106.5	105.42	106.14	107.19	105.78	107.56	106.77	106.58	106.17	107.64	105.58	106.17	104.96	105.12	106.6	107.21	106.08	105.73
106.62	106.72	105.11	106.11	104.88	106.14	105.43	106.94	105.81	105.62	105.31	104.94	105.66	106.31	103.53	105.86	105.88	105.17	106.14	105.05	106.09	105.63	104.36	105.49	106.48	106.04	105.39	106.05	104.72	104.34	105.63	105.59	105.87	106.47	104.59	105.49	104.38	106.14	105.05	104.7	105.1	106.39	105.91	106.3	105.19	105.32	105.4	105.1	106.74	104.11
97.96	98.569	101.37	99.633	101.23	100.95	99.21	99.725	100.68	98.925	100.63	100.97	99.161	98.961	100.13	99.215	100.35	98.911	99.171	100.03	101.77	99.528	98.644	100.44	99.853	100.64	100.33	99.713	98.936	100.34	99.745	100.68	100.22	100.41	100.51	100.02	98.954	101.16	98.567	99.573	101.26	99.116	99.411	100.01	99.62	100.91	99.47	100.02	100.48	98.99
111.98	111.01	110.32	111.48	111.49	111.71	111.19	110.54	109.68	112.67	111.25	111.47	113.36	111.74	112.96	111.86	111.7	111.89	112.16	111.85	110.26	111.52	111.32	110.92	111.02	109.99	111.65	112.64	112.08	111.62	112.02	110.58	111.89	111.37	111.12	109.96	111.81	110.3	111.47	110.99	111.13	112.18	111.06	112.05	110.48	112.54	111.7	111.23	111.28	113.16
105.62	105.43	105.03	105.51	104.32	106.01	107.1	106.01	105.35	104.15	105.7	106.75	106.03	105.1	108.59	106.58	106.88	106.03	107.66	106.27	107.07	106.34	106.12	107.27	106.49	107.52	107.08	104.31	105.05	106.57	107.17	105.53	107.28	106.36	105.89	105.89	104.98	105.77	107.15	106.28	105.59	105.76	106.09	106.01	105.5	104.47	105.66	105.88	105.6	105.54
106.16	104.86	106.51	105.14	104.21	105.87	107.05	105.46	106.73	105.01	105.84	105.23	104.81	105.03	108.32	103.83	105.28	106.01	104.79	105.14	105.43	106.32	105.82	104.24	106.13	106.29	106.39	106.77	106.32	105.49	105.5	107.03	106.82	104.89	106.57	105.62	105.26	105.74	107.39	104.67	105.37	105.62	107.12	105.79	106.73	105.77	106.98	105.55	105.03	104.96
111.93	110.76	110.64	110.98	110.14	112.94	109.08	111.61	109.03	109.42	111.29	111.04	110.28	110.61	110.41	111.59	110.48	110.42	112.27	110.72	110.83	110.44	109.37	111.26	111.22	109.27	109.91	111.49	109.86	111.48	114.3	111.47	109.97	110.72	109.26	110.05	110.82	112.14	108.5	110.74	111.08	110.62	110.22	109.83	109.73	112.66	111.07	108.91	110.73	110.48
107.02	106.85	107	105.83	107.58	108.51	105.4	107.43	107.66	108.27	105.64	106.46	105.31	107.37	107.3	106.71	107.51	108.66	105.47	107.03	106.46	106.3	107.62	105.93	107.68	108.85	108.82	106.26	108.08	105.73	106.74	107.2	107.6	107.27	106.38	105.63	106.47	106.19	105.81	106.3	107.25	107.06	108.91	107.25	106.31	108.44	107.33	105.6	107.06	106.68
104.23	105.43	106.46	106	106.38	106.41	104.33	104.13	106.02	106.59	106.18	106.59	105.54	104.59	106.82	106.64	105.52	104.54	105.63	105.97	106.05	107.69	106.33	105.53	105.7	106.63	105.27	105.52	104.77	105.29	106.69	105.31	107.19	106.41	106.76	104.82	105.77	104.44	105.28	104.98	105.92	106.49	106.62	106.08	106.6	105.72	107.72	104.72	106.72	105.68
105.41	105.22	102.33	105.34	106.1	105.4	103.96	104.79	104.97	102.8	105.52	105.48	105.26	104.73	104.2	103.02	105.43	102.41	103.72	104.55	104.15	104.61	103.79	104.38	102.48	104.69	105.32	105.1	103.98	103.53	103.72	105.47	105.04	105.2	104.14	103.04	104.32	103.43	103.37	104.58	104.12	104.68	105.12	106.39	105.24	104.8	105.28	105.95	103.99	105.55
106.07	105.7	107.06	105.36	105.36	105.19	105.62	104.59	106.21	105.94	105.92	105.04	105.12	105.03	104.75	104.84	104.96	104.73	105.25	105.3	106.29	106.42	105.04	106.12	104.87	105.64	104.38	105.87	106.81	105.94	104.66	107.18	105.57	106.97	106.27	103.26	103.89	104.92	105.11	105.58	105.44	104.63	103.6	105.24	106.79	105.23	105.26	106.55	105.18	105.84
110.32	110.1	110.46	108.77	108.12	110.06	110.77	109.66	110.99	107.85	109.24	110.96	109.6	108.7	109.38	110.72	110.71	108.86	109.17	108.67	109.8	111.12	109.01	111.07	108.02	110.17	108.73	110.07	109.45	108.6	109.76	111.33	110.56	109.14	108.88	110.28	109.53	109.95	107.42	109.73	109.76	110.68	110.85	109.95	108.56	109.76	110.97	108.84	109.81	109.65
104.58	105.24	106.39	104.43	104.34	105.02	104.03	103.45	104.8	103.31	103.99	102.48	102	103.75	103.14	104.21	103.83	105.12	105.72	104.58	104.19	104.79	103.22	103.7	103.4	103.08	105.24	105.83	104.93	104.89	103.73	104	103.57	103.57	102.76	104.68	104.16	103.51	103.79	103.6	102.59	103.52	104.26	104.17	105.01	102.98	103.75	104.06	104.58	102.82
112.37	110.58	110.37	112.79	114.86	113.48	112.36	112.66	112.23	113.59	112.36	112.51	112.81	112.24	113.15	112.22	113.39	114.12	113.12	112.28	114.03	112.29	112.19	113.08	111.92	113.53	113.34	112.59	114.32	113.6	113.52	112.21	112.64	113.63	112.09	113.97	114.19	112.95	110.47	112.72	112.76	113.62	110.59	112.16	111.31	113.2	113.77	112.34	113.53	112.18
105.22	107.85	106.27	104.76	105.03	104.36	105.93	105.64	106.4	105.61	104.8	107.82	106.02	105.31	106.33	106	105.19	108.58	106.59	105.47	106.5	105.68	105.39	106.25	104.96	104.77	105.77	103.63	107.55	106.9	105.91	106.68	104.68	104.21	106.56	104.64	105.99	105.43	105.85	106.41	106.95	106.71	105.37	106.21	104.29	106.58	106.97	104.61	105.88	107.23
106.51	106.2	105.94	106.7	105.1	105.39	104.47	104.88	105.29	106.41	105.05	106.16	103.88	106.63	105.42	106.08	105.31	106.83	104.91	104.6	105.48	104.86	105.04	105.58	105.53	104.81	104.41	105.36	105.33	106.68	104.92	105.93	103.81	105.46	106.03	105.04	107.21	105.16	104.67	105.82	104.64	104.99	106.04	105.15	106.06	105.45	106.13	105.07	105.27	104.09
110.54	111.56	112.96	113.29	112.66	111.54	113.15	111.17	113.5	111.91	113.11	110.81	112.19	112.87	111.46	111.32	110.79	110.94	111.46	110.02	111.48	111.96	112.06	112	112.51	110.63	111.83	113.8	112.72	111.07	113.3	112.11	111.97	113.12	112.23	112.1	111.27	111.51	111.83	112.3	112.37	111.55	112.45	112.22	112.09	111.67	111.72	111.03	112.67	110.79
106.78	106.48	103.55	106.63	105.26	106.86	105.09	107.55	105.13	105.36	104.53	103.33	106.11	106.14	106.53	106.09	106.4	107.07	106.95	105.5	105.03	105.52	104.86	106	106.66	104.46	106.04	106.28	106.5	106.61	106.98	106.75	105.57	106.81	105.46	105.43	104.83	107.63	106.76	104.82	105	104.48	107.48	106.13	106.87	107.09	105.06	106.62	105.39	107.25
104.8	104.85	104.68	105.16	103.92	104.14	103.46	102.72	105.37	106.28	105.26	104.48	103.41	105.66	104.83	104.88	104.67	103.84	103.91	104.88	104.24	104.02	105.69	106.69	104.09	104.03	106.3	104.59	103.36	103.75	105.14	102.74	103.14	103.41	103.69	105.24	104.51	106.02	105.88	106.46	103.01	105.14	105.37	104.55	106.55	103.29	104.85	104.26	104.52	104.3
108.19	109.32	108.88	111.39	109.76	109.56	111.22	110.73	109.11	110.03	109.76	109.09	109.27	110.21	109.46	109.3	109.11	110.15	108.56	111.09	111.13	110.3	110.01	108.56	109.45	107.61	109.22	109.23	109.11	110.89	109.86	109.3	109.88	110.39	110.15	109.22	109.22	109.49	110.23	110.11	112	108.87	110.27	110.49	110.12	108.72	110.63	109.36	108.65	109.01
106.74	106.58	105.84	107.71	106.2	106.22	107.75	106.75	105.67	105	105.97	104.89	105.22	106.88	104.46	105.66	105.66	107.05	106.51	105.52	105.99	106.38	105.86	106.36	107.28	105.2	105.76	105.97	106.63	105.4	104.02	105.25	106.47	105.87	107.45	106.33	107.21	107.11	107.44	103.56	104.17	106.2	106.17	103.83	106.7	105.29	105.98	107.47	104.44	107.07
111.81	111.76	112.56	111.63	112.07	111.61	110.95	111.49	111.38	110.16	112.32	112.3	113.73	112.68	112.14	112.51	111.82	111.63	111.62	111.08	111.55	111.64	111	112.74	113.08	113.13	112.4	111.91	110.85	110.76	111.12	111.35	111.42	111.92	112.24	111.06	110.8	112.04	110.15	111.67	111.31	111.15	110.59	110.55	111.11	111.91	113.14	111.37	111.66	112.04
105.78	106.49	105.56	106.56	106.87	105.66	106.98	106.11	107.2	107.39	106.45	106.07	106.43	106.98	109.11	105.6	106.97	105.94	104.94	107.19	105.64	106.46	105.15	107.81	106.2	106.43	106.52	106.07	108.19	106.19	106.89	105.53	106.28	105.17	106.56	105.53	106.18	106.63	106.65	104.89	105.82	105.45	107.06	105.39	106.98	108.66	106.96	105.01	107	106.29
105.59	104.32	105.6	105.81	107.07	106.13	105.74	106.34	105.38	106.19	105.66	107.06	103.87	104.72	106.56	104.44	105.57	106.9	105.51	106.68	105.95	106.05	105.28	107.88	106.82	105.52	106.74	104.49	106.19	106.38	106.07	105.01	106.42	105.81	106.63	106.61	104.99	106.1	105.22	105.84	105.54	104.3	105.74	105.64	105.26	103.86	106.51	105.59	104.34	105.29
106.7	104.27	107.64	106.07	107.33	107.36	106.27	107.57	105	105.42	106.35	105.02	106.02	105.88	106.93	105.49	105.82	107.71	105.37	106	105.51	106.58	106.05	107.52	108.29	107.06	105.32	106.07	106.64	105.01	106.32	106.52	106.56	106.36	106.23	105.04	105.16	105.03	107.5	105.65	106.43	107.13	105.87	106.48	107.83	107.92	106.74	105.4	105.99	107.02
101.69	101.15	100.23	101.75	100.36	101.15	99.823	100.32	102.57	101.47	99.022	101.22	100.73	101.11	98.9	98.76	99.923	99.372	101.74	100.07	99.974	101.33	101.4	100.88	98.995	101.51	100.72	100.59	99.905	100.85	100.6	100.17	99.443	100.34	101.16	101.43	100.33	101.73	101.02	101.25	101.33	100.61	101.37	98.275	99.971	100.61	101.08	101.87	101.89	100.24
107.8	106.27	105.94	105.67	106.03	105.84	105.09	106.45	105.08	104.11	105.19	106.74	104.92	105.12	104.5	106.16	106.29	104.18	105.54	106.34	103.82	105.77	106.34	106.23	104.97	105.44	105.94	106.01	106.17	105.17	105.33	106.48	106.35	104.31	104.04	103.8	104.94	107.69	103.45	106.56	104.46	104.43	105.88	105.73	106.04	105.13	105.15	105.56	105.75	105.54
105.43	104.31	106.62	103.52	105.29	104.45	105.3	103.63	104.83	103.37	104.05	104.89	102.34	105.22	104.68	104.18	103.08	104.84	105.15	105.23	103.66	104.77	103.57	103.65	106.2	103.08	105.82	104.98	105.4	103.37	104.6	105.01	104.15	105.64	103.95	105.7	104.63	104.32	103.94	104.91	103.09	106.26	104.76	104.41	104.14	105.33	104.93	104.66	104.96	104.97
105.76	103.69	104.58	106.16	103.36	104.43	104.23	104.97	104.65	103.38	105.54	104.46	103.95	105.76	103.5	105.46	105.01	105.67	105.36	103.34	106.45	105.54	102.77	105.29	105.25	104.97	104.15	104.84	105.51	103.87	105.69	104.01	103.36	103.36	106.23	104.86	104.37	102.75	105.67	105.32	103.81	105.71	104.54	103.81	104.8	104.65	105.87	105.18	104.6	104.76
105.45	107.99	106.41	107.35	107.11	107.81	107.58	106.42	107.31	106.96	106.97	106.58	106.26	107.63	106.66	107.33	107.91	108.02	106.92	105.42	107.75	105.99	107.7	107.3	106.24	105.2	107.51	108.31	108.14	105.84	107.74	107.28	105.9	108.48	105.28	107.29	106.74	106.6	107.21	106.1	106.01	107.29	106.84	107.93	107.29	107.98	106.15	106.42	105.86	107.82
110.45	112.71	110.32	110.23	112.19	111.53	111.44	110.75	110.9	111.78	111.59	111.63	111.69	111.51	111.88	111.31	110.7	111.64	111.57	111.51	111.65	112.33	111.64	111.94	111.02	109.06	111.06	111.52	112.14	110.45	111.73	111.48	111.32	112.36	111.53	110.28	111.2	109.74	111.97	109.41	112.04	110.23	110.79	109.64	111.48	112.31	109.38	110.14	111.16	110.2
110.54	110.53	110.84	112.27	111.03	111.67	112.03	113.07	111.43	111.09	111.84	111.07	112.55	111.99	110.73	111.65	112.12	110.5	111.28	111.67	112.15	111.8	110.81	113.2	112.39	112.17	111.5	113.58	109.99	111.67	112.74	111.95	112.04	111.78	111.25	112.69	111.39	111.58	113.8	112.26	110.63	112.11	111.89	113.16	112.3	111.11	112.2	112.4	111.3	113.32
118.48	116.44	117.97	117.18	117.53	118.65	118.67	117.96	117.55	117.75	116.04	117.44	118.7	115.35	117.94	116.01	117.47	118.8	117.94	117.18	118.5	117.61	116.52	117.67	117.97	117.9	118.01	117.84	118.62	117.49	116.81	117.26	117.77	118.76	116.41	117.72	118.38	116.6	117.34	116.96	117.28	118.56	118.18	118.49	117.67	117.36	117.73	116.24	118.59	116.12
112.19	109.63	111.27	111.1	110.51	109.21	108.94	110.91	108.47	109.58	110.95	112	110.45	110.78	111.03	110.65	110.54	110.17	112.83	109.48	111.78	110.86	111.17	111.4	110.4	110.72	111.35	110.29	109.06	109.37	110.63	110.63	109.63	109.83	111.86	111.74	110.31	109.97	110.54	110.15	110.26	110.09	110.88	111.13	111.77	112.42	111.04	110.14	109.17	110.93
105.85	107.85	105.61	106.34	106.49	106.31	106.79	107.2	105.57	105.6	106.19	107.33	106.94	106.34	108.02	105.56	105.95	105.93	105.61	105.85	106.02	107.24	105.52	104.61	105.49	106.49	107.01	106.74	105.16	106.59	108.06	105.71	107.19	106.87	105.34	106.34	105	106.58	106.16	106.44	108.38	106.46	107.18	106.14	106.87	104.99	107.43	107.16	105.83	105.83
99.425	102.06	102.85	101.21	101.3	101.33	99.786	100.09	100.41	100.76	100.18	102	100.3	100.68	100.01	101.39	99.286	101.08	101.14	101.25	101.92	101.74	99.724	100.58	100.42	100.91	101.89	101.19	98.993	101.03	99.91	99.607	100.98	99.827	101.35	101.51	101.5	100.89	100.4	101.44	99.129	100.91	99.487	100.62	100.72	101.56	99.051	99.446	101.44	101.08
98.54	99.971	99.35	100.49	100.53	101.42	98.811	99.582	100.11	99.501	98.869	99.803	98.953	99.706	100.3	101.43	98.586	100.29	100.59	100.74	100.2	100.58	101.61	98.621	98.596	99.43	100.28	100.25	98.811	99.486	99.637	99.886	101.7	100.17	99.089	100.5	100.51	98.156	98.778	100.46	98.369	100.14	98.956	99.943	97.749	100.03	99.01	99.607	99.59	99.246
104.26	105.1	105.26	104.7	105.47	104.62	104.95	105.29	104.51	105.17	104.16	106.01	104.2	103.94	104.9	104.96	104.23	104.17	106.07	104.09	105.9	105.2	104.71	105.11	104.49	104.23	105.46	104.99	103.93	106.31	105.3	105	105.39	103.08	105.44	105.17	106.57	104.9	105.36	104.47	102.84	107.4	103.72	104.88	106.06	105.25	104	104.05	105.3	104.7
107.42	107.86	105.69	105.68	107.8	106.26	107.79	107.08	107.59	106.43	107.75	107.17	106.97	107.09	106.82	108.89	106.73	106.7	106.43	106.05	107.68	104.84	104.94	106.35	105.6	107.17	107.2	106.84	106.32	106.91	108.35	107.28	106.22	106.47	106.95	106.79	107.06	107.62	108.1	107.06	107.9	107.04	107.01	107.05	107.39	106.23	106.21	107.36	105.31	107.08
104.28	104.88	104.49	103.2	105.69	103.44	104.54	105	103.01	104.7	104	104.52	104.97	104.47	103.57	104.76	105.31	103.87	104.82	103.2	104.08	104.63	104.45	103.93	103.91	103.7	103.79	102.93	105	104.91	104.85	104.45	102.94	104.47	104.66	105	103.26	103.74	104.23	104.23	105.67	104.14	104.73	106.29	104.7	103.97	103.77	104.05	104.86	103.76
111.02	111.72	110.95	112.12	112.59	109.97	109.55	112.2	112.49	111.23	111.7	112.29	110.79	110.28	112.1	110.8	111.09	111.71	111.33	110.27	112.93	113.04	111.26	110.6	111.65	111.94	110.52	111.7	110.44	113.77	111.69	110.59	111.09	111.32	111.58	111.41	110.92	111.49	110.76	113.01	111.54	111.37	110.57	112.03	111.17	110.49	111.3	111.22	111.05	112.79
112.18	112.14	111.81	111.9	111.2	110.06	111.6	111.96	110.86	110.58	111.09	112.41	111.49	112.81	110.81	112.46	112.36	113.14	111.11	112.35	112.81	112.32	112.22	111.81	112.8	112.68	112.7	111.48	112.92	112.92	112.32	112.42	112.53	112.67	111.74	110.5	112.72	112.5	111.93	113.04	112.88	113.09	110.64	110.11	112.58	112.7	112.43	112.04	111	111.37
106.17	108.31	107.65	105.87	106.1	105.69	105.17	106.48	105.48	105.84	108.37	105.73	105.59	105.32	105.95	105.22	104.46	105.86	105.91	106.76	105.91	106.89	106.18	105.22	105.45	105.35	106.56	108.02	106.68	104.31	105.98	107.49	105.08	105.35	105.33	106.17	105.47	106.62	105.89	106.12	107.25	106.58	107.06	105.74	106.82	105.36	105.28	104.82	104.26	105.31
105.82	105.47	105.52	105.99	105.33	105.75	103.82	105.89	105.5	106.09	104.36	105.56	106.38	103.08	105.1	104.92	104.38	104.85	105.53	107.63	105.74	106.44	105.31	105.07	105.86	106.02	106.85	106.27	105.43	107.96	105.35	106.72	105.29	104.81	105.31	106.1	106.47	106	107.06	105.28	105.81	105.59	107.18	106.72	105.88	105.55	106.93	106.13	104.41	105
106.2	105.45	105.49	105.06	106.92	105.56	106.21	106.47	106.61	104.18	105.81	105.76	104.34	104.81	106.53	106.71	106.52	106.21	105.16	105.92	105.99	107.02	106.93	106.67	107.51	106.43	105.13	106.85	106.45	105.65	105.64	106.34	106.73	106.62	105.52	104.37	106.63	107.24	105.94	105.84	106.67	104.76	105.03	107.95	106.34	105.58	106.44	105.98	105.68	106.28
106.35	105.71	107.15	106.65	107.36	105.79	106.84	105.49	106.44	106.43	107.88	106.68	106.61	107.16	105.72	108.09	107.2	106.98	106.71	107.12	106.46	106.8	105.32	106.62	107.55	106.74	105.31	106.51	105.38	107.56	107.99	106.46	108.32	107.26	105.39	107.88	106.98	106.7	108.99	108.6	106.68	106.37	107.96	109.95	105.07	107.39	105.83	105.98	108.49	107.35
110.6	110.34	112.15	110.3	111.9	111.05	111.68	110.23	111.63	110.39	110.46	112.82	111.73	112.58	112.04	110.76	110.28	112.22	112.58	112.06	111.8	111.63	112.12	109.94	110.06	112.02	109.87	110.28	112.85	113.36	110.97	110.69	112.01	110.44	111.24	112.58	112.14	110.44	110.8	111.06	110.97	110.95	111.81	112.41	111.07	111.85	110.62	111.31	110.67	112.46
105.05	105.37	106.3	106.21	104.78	106.88	105.18	105.49	104.72	105.17	106.2	107.68	107.1	105.7	105.11	106.07	105.98	104.34	105.78	104.76	104.73	104.68	105.3	106.05	104.63	106.66	105.04	105.27	103.67	105.55	105.38	105.72	105.72	104.48	105.35	106.71	105.97	106.82	106.67	105.38	106.48	107.15	104.14	105.84	106.64	103.69	105.29	105.78	106.75	105.88
111.69	110.98	109.54	109.61	111.97	110.32	110.93	109.52	110.96	112.07	109.41	110.95	110.2	111.5	111.39	111.85	109.14	109.84	111.93	109.35	110.19	109.64	109.79	111.01	110.13	111.51	110.69	111.52	111.14	109.92	111.29	110.95	110.56	109.02	110.65	112.38	110.47	110.21	110.57	109.87	111.43	111.27	110.58	110.84	111.33	109.86	111.84	109.55	110.35	109.29
105.8	107.04	106.98	106.64	105.3	105.14	106.92	108.88	106.44	105.87	106.96	107.66	106.19	106.65	105.77	106.87	106.27	106.98	107.55	107.57	107.14	106.65	104.44	107.78	107.19	107.05	105.59	106.72	106.98	105.4	107.32	107.41	107.87	105.88	106.69	106.84	108.92	107.39	107.17	108.41	104.5	106.13	107.28	105.05	106.66	106.56	107.55	106.71	106.86	106.65
101.97	101.38	101.09	101.09	100.1	100.54	99.135	100.17	100.66	100.01	101.41	99.884	100.55	100.97	100.96	101.58	101.6	100.03	99.403	100.75	100.71	100.47	101.45	99.904	100.24	100.88	99.648	99.673	99.827	100.84	100.71	101.12	100.11	100.76	100.68	100.13	99.533	100.62	100.42	100.01	101.1	101.52	101.77	99.822	99.616	99.376	100.51	100.47	101	99.778
111.21	113.11	110.11	112.09	111.43	112.09	111.72	110.83	112	111.88	111.55	110.66	113.44	111.65	111.42	112.25	112.73	111.89	111.41	111.13	110.8	111.57	111.18	111.97	110.57	112.5	110.64	110.96	112.11	111.42	111.71	111.67	113.13	112.42	110.57	112.46	111.36	113.02	113.21	110.85	110.7	111.41	111.36	112.51	111.53	111.77	113.35	110.48	111.12	111.07
103.47	103.84	103.26	104.16	105.59	104.83	105.28	105.62	105.14	103.48	103.99	105.24	104.91	105	105.72	105.94	105.07	105.22	103.66	105.49	103.36	104.72	105.04	104.55	103.64	105.6	103.49	104.76	104.76	103.13	104.9	103.53	104.38	105.38	104.72	106.05	103.27	105.42	105.06	104.61	103.95	105.24	103.73	102.34	106.21	105.59	104.83	104.27	103.63	103.45
100.91	99.636	100.4	100.35	101.59	99.766	102.17	101.77	99.034	100.09	100.51	100.64	99.351	99.448	101.25	100.63	100.44	100.67	100.25	99.609	100.92	99.95	101.06	101.56	99.06	100.55	101.6	99.28	101.36	100.81	100.98	101.45	100.46	99.914	99.26	100.25	100.37	97.868	99.497	98.415	101.1	99.591	100.85	100.65	100.17	100.28	100.38	101.27	102.05	100.17
107.39	106.33	106.72	105.82	106.05	106.71	105.39	105.64	105.19	105.8	107.38	106	106.53	107.23	106.14	105.15	106.02	104.28	105.39	105.61	104.67	105.61	107.15	106.73	106.4	105.3	105.99	106.44	104.84	107.08	106.9	107.12	107.24	107.92	107.11	105.66	105.95	108.08	105.61	104.43	105.92	106.26	106.63	106.32	104.71	105.47	105.85	107	107.99	106.45
99.2	99.892	100.01	99.085	101	99.954	100.05	99.843	99.248	100.38	99.063	99.403	98.961	99.555	100.09	100.92	99.611	100.97	98.746	98.264	98.666	100.64	99.197	99.068	100	99.97	100.19	100.22	100.79	99.477	99.403	99.028	100.61	100.69	98.91	99.745	101.74	98.1	99.271	98.417	98.848	100.59	100.26	98.035	100.28	99.735	100.35	101.48	100.86	100.4
104.94	107.29	103.66	104.58	105.68	105.34	105.03	105.13	106.59	106.52	106.54	104.85	106.46	105.17	106.42	104.82	106.33	107.35	105.97	107.38	107.28	105.32	103.95	107.09	106.23	105.42	106.49	103.96	105.29	105.06	106.78	106.41	104.88	106.86	104.46	105.13	106.01	106.24	105.26	105.31	107.06	105.57	105.78	106.07	105.12	106.11	106.76	105.34	104.79	106.01
105.37	104.68	103.28	104.32	104.9	104.59	105.29	105.71	104.36	104.27	104.87	104.17	104.23	105.15	104.68	102.87	103.73	106.64	105.62	104.45	105.23	104.75	104.3	103.02	105.93	105.19	103.48	104.39	104.73	104.59	104.95	104.64	104.24	104.63	104.86	105.38	104.86	104.89	103.88	105.52	105.36	104.58	105.28	104.85	105.49	104.1	104.87	104.59	105.66	103.95
104.04	106.82	105.98	105.99	104.41	105.19	105.27	106.62	104.82	104.91	106.39	106.84	105.39	105.95	106.52	105.43	104.82	105.47	106.25	105.06	104.18	105.81	106.39	105.34	104.91	106.14	104.79	105.71	105.66	105.79	107.01	105.83	106.35	107.61	106.02	106.78	106.05	105.68	105.47	104.95	106.9	105.22	104.95	106.38	105.54	104.59	108.49	105.83	105.36	105.14
104.7	105.45	105.49	106.71	104.8	104.59	105.87	104.67	105.42	104.65	106.59	105.34	106.04	104.37	103.85	104.91	107.02	106.23	104.5	105.2	105.45	104.18	105.16	104.84	105.68	105.63	104.75	103.55	105.87	105.68	104.7	103.6	104.6	105.05	104.3	105.43	105.73	105.49	106.11	103.3	103.49	104.85	104.99	105.17	105.05	105.8	104.89	107.33	104.3	104.9
104.52	104.95	104.35	105.06	104.02	105.4	105.35	104.86	104.48	104.32	105.33	105.14	105.11	103.23	104.68	106.64	104.12	104.13	104.24	104.9	105.21	105.55	104.5	104.3	103.94	103.23	105.65	105.22	105.95	104.13	103.32	105.13	104.96	103.25	104.1	103.48	104.16	104.32	105.25	105.5	106.35	104.68	105.82	103.5	104.73	105.31	104.76	104.31	103.46	104.65
110.66	111.92	112.54	112.31	109.97	110.61	111.34	110.91	110.95	112.24	110.9	111.47	111.43	111.55	110.37	110.96	111.72	112.03	111.15	111.13	112.54	109.97	109.64	111.56	111.56	110.85	111.29	110.62	110.72	110.62	111.53	110.46	112.04	111.6	111.17	111.72	110.64	111.01	112.17	110.77	112.62	111.09	110.62	110.65	109.55	112.73	110.47	111.46	110.54	111.61
105.64	105.58	105.3	106.38	106.36	106.35	107.03	104.85	105.6	105.86	105.64	106.87	106.15	105.49	105.65	107.02	105.98	105.31	105.73	105.48	104.63	104.56	106.08	105.58	105.83	104.73	104.08	107.89	105.63	105.76	105.11	106.15	104.68	106.86	105.97	107.24	105.32	104.14	106.44	105.11	105.8	105.8	105.02	104.55	105.78	103.65	107.02	105.81	105.57	106.62
105.7	104.27	106.21	106.52	105.07	104.6	104.52	105.42	105.55	106.53	105.33	104.95	103.89	106.2	106.11	105.85	106.13	105.55	106.58	105.86	104.22	104.62	105.48	105.59	106.08	104.94	105.54	105.79	105.55	106.38	106.19	104.82	104.42	106.02	106.07	106.48	103.86	106.6	105.97	105.5	105.19	105.27	105.78	104.7	105.2	106.89	105.15	106.57	105.23	106.97
112.43	111.47	112.61	110.93	111.81	111.93	111.03	112.54	112.05	111.52	111.01	111.87	112.82	112.41	112.53	112.76	112.38	112.05	110.67	111.13	110.91	110.9	109.69	111.78	112.15	112.4	110.13	112.46	111.44	109.95	111.19	111.25	111.6	111.45	110.35	112.25	111.81	110.18	112.72	110.3	111.62	110.55	112.65	111.74	112.73	111.76	110.9	110.34	113.13	112.8
113.34	112.55	111.81	112.39	113.19	113.36	112.95	111.52	112.62	113.1	111.98	110.7	113.78	112.8	112.27	112.53	113.11	111.06	112.05	112.69	113.12	111.39	112.55	113.07	112.84	111.96	112.96	112.55	111.29	112.53	113.4	112.72	114.33	114.56	113.13	112.86	112.58	112.44	111.97	111.82	112.65	113.73	114.08	111.57	113.49	114	112.37	112.57	114.15	112.7
102.37	104.37	104.2	105.3	104.19	104.06	105.43	103.53	105.13	105.48	104.55	103.72	104.37	104.25	104.95	105.89	103.98	105.72	104.25	105.23	104.62	104.45	102.81	103.92	104.25	103.51	105.37	104.74	104.89	104.11	103.96	104.08	103.7	104.29	103.48	105.26	104.9	105.24	102.98	104.49	104.01	103.44	105.43	104.75	104.26	102.87	105.04	105.4	104.83	106.51
115.21	115.41	114.21	114.89	116.98	116.44	116.83	117.84	115.26	115.61	115.65	115.83	115.55	116.28	116.88	115.5	117.31	116.5	115.06	114.88	116.28	115.81	116.2	116.2	116.71	116.07	116.54	115.78	115.24	118.09	117.02	115.84	117.16	115.78	116.83	116.41	115.68	115.84	114.64	114.67	114.47	118.23	115.51	115.78	116.15	116.09	116.24	115.63	117.97	115.99
99.244	99.659	99.958	99.785	100.24	100.26	98.584	101.03	98.257	99.98	100.07	99.252	99.469	99.482	102.72	100.98	99.355	99.366	100.32	98.878	100.88	98.812	99.088	97.992	98.8	99.452	99.416	98.593	101.41	99.821	101.23	98.672	99.012	100.57	101.29	99.448	100.95	99.638	100.12	100.62	98.907	99.628	99.014	99.525	100.3	98.767	98.869	100.47	99.052	99.011
111.97	109.1	111.59	110.39	109.03	110.45	111.56	112.6	111.41	112.37	112.94	109.84	111.99	110.21	112.13	112.46	110.39	112.77	111.55	110	111.87	110.8	112.94	109.72	110.33	109.58	110.27	112.09	111.11	111.86	111.28	109.8	112.1	110.92	110.69	111.32	110.23	110.93	110.25	110.56	111.86	110.62	111.4	111.12	111.09	111.15	110.9	109.02	110.06	112.42
105.94	106.39	106.97	104.38	105.51	106.43	106.8	105.71	104.68	104.39	106.41	106.87	107.03	106.95	105.48	106.22	105.15	105.78	106.2	107.52	105.56	105.43	107.52	107.47	105.74	107.29	105.78	105.95	106.29	106.17	106.75	105.24	105.38	106.64	106.13	107.8	105.88	106.34	105.13	105.14	105.94	106.26	106.31	105.77	106.53	106.05	105.1	106.44	104.32	105.56
105.29	104.1	106.68	105.14	105.54	103.41	106.2	104.98	106	106.25	104.54	106.39	105.7	105.52	105.96	105	105.98	106.1	107.15	103.57	105.85	104.81	105.25	104.64	104.75	105.02	106.3	105.68	105.87	105.49	106.78	105.36	106.28	104.13	103.99	106.08	105.71	108.22	106.31	105.2	105.9	104.42	105.63	106.24	105.3	106.31	105.21	104	104.45	104
104.78	104.8	104.41	104.63	105.84	104.62	104.44	105.27	104.38	103.81	105.48	104.65	104.49	105.84	104.04	105.09	104.47	104.46	103.4	105.2	103.09	104.92	103.8	103.91	104.47	105.76	105.35	103.97	105.49	104.79	105.81	104.63	104.49	104.74	103.97	105.76	106	105.2	105.4	104.23	103.34	103.63	104.7	103.96	104.68	106.3	104.11	104.6	104.13	104.28
108.05	105.39	107.43	106.51	106.68	106.61	106.1	107.03	107.89	106.48	105.04	105.94	106.42	106.73	106.69	107.45	106.08	106.61	107.78	107.29	106.84	107.1	106.27	107.41	104.74	106.39	106.08	107.61	106.83	107.5	106.76	106.93	107.15	107.49	106.03	106.19	106.55	107.35	107.93	108.84	107.45	107.33	106.32	106.76	106.43	106.92	107.4	106.48	107.35	106.66
113.09	110.48	110.1	111.66	112.53	111.82	112.37	111.22	110.93	112.32	112.6	111.58	112.02	112.78	112.82	111.09	113.28	111.86	112.9	111.95	112.49	111.14	110.79	111.06	112.07	110.75	111.66	109.72	111.1	111.19	112.07	111.09	111.74	112.45	111.13	111.5	111.74	113.67	111.57	110.05	110.82	111.41	110.76	110.61	111.67	112.11	109.73	113.31	110.26	112.47
106.61	105.29	105.49	104.43	107.06	105.41	104.82	105.43	105.2	104.05	105.24	105.39	106.34	105.28	105.59	106.25	105.85	106.47	105.59	106.51	105.8	105.53	106.29	104.32	104.03	105.52	106	106.13	105.17	106.65	106.59	105.17	105.49	105	104.91	105.67	106.03	105.91	104.73	105.74	105.12	106.15	106.43	105.26	104.81	103.85	103.92	105.35	104.94	106.76
110.32	110.02	109.44	108.74	108.93	110.53	110.97	111.16	111.02	110.1	108.45	111.79	110.77	109.94	110.14	109.52	110.13	108.44	109.69	109.09	110.89	110.61	112.07	109.3	109.19	109.92	110.59	109.71	109.63	109.56	109.88	109.67	109.64	109.74	109.17	110.62	110.52	109.4	110.18	109.47	110.77	110.54	111.19	110.25	109.35	109.53	110.27	109.7	111.24	110.17
102.93	104.33	103.18	103.4	103.51	103.8	104.51	104.87	103.79	105.36	104.08	105.13	105.59	104.82	104.69	102.6	104.68	105.31	104.29	103.82	105.53	103.81	104.03	103.28	106.35	104.25	103.82	104.12	104.26	104.65	104.01	105.31	103.93	104.05	105.29	105.97	104.19	106.54	104.51	101.9	102.43	104.33	102.95	103.36	104.47	105.52	105.29	105.2	105.16	104.56
110.91	111.38	112.32	110.59	110.15	110.66	111.37	112.29	111.85	112.19	112.04	111.62	109.74	110.96	111.75	110.75	112.54	112.7	112.05	110.25	111.08	111.63	109.82	111.9	111.56	111.67	112.05	111.02	111.01	110.81	109.64	111.84	111.4	112.22	112.18	111.85	111.04	112.02	111.4	111.28	109.29	111.47	112.25	110.91	110.81	110.8	112.08	110.92	110.89	112.22
101.51	101.03	100.73	101.68	101.18	101.14	100.18	100.17	101.53	102.16	101.46	99.794	101.23	101.38	102.13	100.16	102.63	101.73	101.03	101.48	99.317	100.91	101.88	101.14	100.01	102.76	102.39	99.695	102.38	101.45	100	102.33	100.59	101.08	100.55	101.09	100.35	101.74	101.15	100.5	101.33	100.55	100.35	99.745	102.23	99.804	102.73	100.84	100.57	101.01
116.77	115.78	117.3	115.91	115.56	115.54	114.83	116.76	115.32	116.34	116.17	116.15	115.83	116.2	115.89	115.72	116.9	117.24	115.51	116.25	115.73	117.93	116.53	116.18	116.93	116.64	115.25	115.91	115.91	115.89	116.06	116.7	115.72	117.27	115.27	116.15	115.72	115.73	116.4	115.46	116.78	117.29	115.29	114.89	116.3	115.7	116.21	116.6	116.12	116.61
104.56	105.61	104.05	104.99	105.49	104.49	104.73	104.36	104.33	103.57	104.82	106.22	108.08	104.8	104.4	106.38	104.69	106.3	105.05	105.67	105.39	105.75	105.68	106.96	104.32	105.56	106.72	105.03	105.57	104.14	104.59	104.17	105.67	105.11	106.59	106.41	106.83	106.01	105.32	105.43	106.19	106.02	104.41	106.13	106.31	104.62	105.89	106.62	106.28	104.95
110.11	110.73	110.27	109.86	112.17	112.37	109.34	111.87	110	111.45	111.92	111.4	109.85	110.75	111.37	111.21	110.88	110.64	109.94	110.56	112	109.33	112.09	109.27	109.78	109.1	109.09	109.01	110.73	110.04	110.75	109.17	110.68	111.08	109.53	110.13	110.75	110.02	109.57	111.86	108.84	111.33	110.62	112.1	108.68	112.5	109.9	111.33	110.11	109.16
105.33	105.72	103.67	107.68	104.26	105.2	105.97	108.02	104.85	104.54	104.77	105.92	105.65	105.3	105.59	105.48	104.21	103.75	105.49	104.79	105.58	104.44	107.1	104.48	106.1	105.45	105.4	105.6	105.19	106.06	106.71	106.44	105.72	105.74	102.71	107.03	104.41	106.63	106.8	105.72	105.01	106.02	104.37	105.26	105.88	105.95	104.71	104.11	105.35	104.99
108.42	112.02	109.68	110.16	110.05	109.95	109.18	110.77	109.64	109.92	109.55	109.63	110.76	109.95	109.87	110.55	109.48	110.62	110.32	112.06	111.07	111.05	111.17	111.61	109.85	110.25	110.92	109.73	111.45	109.63	110.96	110.57	110.54	110.27	110.71	109.14	110.26	110.33	110.5	110.52	110.29	111.49	109.97	109.81	110.71	108.87	110.39	110.96	110	109.58
104.64	104.82	102.83	102.93	105.37	104.12	103.74	103.94	103.78	106.14	104.43	104.7	103.46	104.48	103.52	102.91	103.97	103.78	101.51	104.55	103.82	105.29	104.47	104.32	103.98	104.15	102.8	104.18	103.37	104.1	103.38	103.17	104.84	105.75	104.32	104.52	104.86	105.58	103.81	104.96	104.47	105.56	103.96	105.32	104.85	102.63	104.1	103.52	105.91	104.57
100.29	101.2	99.964	101.23	98.491	100.95	99.661	99.515	99.761	100.34	99.283	100.48	99.087	99.797	99.339	100.6	100.2	99.829	99.42	99.015	98.669	100.71	100.37	98.926	100.17	99.79	99.742	99.829	97.953	100.32	101.99	100.92	99.46	101.55	99.373	100.39	99.285	99.3	99.199	100.19	100.23	97.22	98.142	100.45	101.23	99.428	100.25	101.18	99.168	100.46
112.29	109.84	111.93	110.84	111.22	109.97	112.63	110.68	111.05	111.22	109.32	110.42	110.32	110.33	112.04	110.86	110.52	108.54	110.95	109.75	110.18	111.77	110.1	110.3	111.02	111.66	110.47	111.5	110.46	109.55	110.08	110.3	110.46	109.95	110.86	108.91	113.32	111.55	109.83	110.72	110.34	111.89	111.07	109.78	110.14	108.75	110.17	110.09	110.79	109.1
105.48	106.81	106.25	106.87	105.03	107.59	106.89	106.45	105.82	104.57	107.63	106.53	105.61	106.87	105.38	106.64	107.04	105.62	106.78	106.97	104.84	107.3	105.59	106.37	107.79	105.06	106.84	105.23	106.71	107.25	106.55	105.33	105.61	105.74	107.55	105.62	105.26	107.2	107.34	106.7	107.07	106.12	106.84	105.75	105.35	106.24	106.49	107.07	107.49	105.92
107.77	106.63	107.29	106.94	104.18	106.51	105.33	107.09	106.55	107.98	106.92	105.2	105.8	104.84	105.37	107.08	105.96	107.22	107.62	104.8	107.74	106.5	106.53	108.13	105.79	106.06	106.43	105.57	105.92	106.46	105.07	106.02	105.85	104.43	108.15	108.61	106.74	106.68	105.42	106.43	105.91	107.65	103.85	106.55	107.08	106.4	106.04	105.64	106.48	106.73
101.08	100.55	100.41	101.23	101.66	99.468	102.64	99.865	100.95	99.448	101.2	101.73	101.84	100.32	100.76	100.44	101.25	101.82	100.29	101.27	99.245	101.51	99.89	101.59	100.33	101.53	100.85	99.451	100.94	100.42	100.4	99.803	99.867	100.45	100.93	101.44	101.52	99.185	99.72	99.196	99.486	101.85	100.8	101.12	100.17	99.858	102.35	99.73	99.056	100.83
99.978	101.24	99.349	101.57	101.26	100.36	99.417	99.012	101.59	100.45	100.38	101.73	100.25	98.983	100.04	100.03	100.93	100.25	99.214	101.62	99.512	100.31	99.441	99.736	100.38	99.575	100.67	99.142	100.9	99.12	99.441	100.88	99.702	101.53	99.177	99.59	99.594	100.1	99.137	100.94	99.206	102.25	101.63	100.97	99.929	100.15	100.79	99.733	99.307	100.71
113.19	112.78	113.64	113.01	113.62	113.34	113.71	113.64	111.29	112.11	112.13	112.58	112.35	113.22	113.74	112.6	112.93	112.03	113.53	113.13	112.53	112.82	112.53	111.9	113.3	113.76	112.99	114.6	113.68	112.34	114.18	111.12	113.32	114.09	113.27	113.22	114.19	111.61	112.46	112.9	113.03	112.43	113.15	112.4	115.01	113.9	112.54	113.76	111.84	112.78
104.78	106.2	105.78	106.54	104.87	105.32	105.67	104.69	106.03	105.6	104.5	106.4	102.7	106.47	106.05	106.72	105.34	104.97	105.47	106.6	104.86	105.32	105.69	105.84	104.89	106.45	104.57	105.08	105.5	105.36	107.05	103.41	105.25	106.45	106.3	105.09	105.18	105.24	105.03	106.64	105.65	106.15	104.06	105.38	105.71	105.42	104.81	105.48	106.1	106.53
103.27	100.8	100.51	101.81	102.08	100.24	101.05	99.859	99.979	99.365	100.94	101.15	100.64	102.01	100.98	101.72	98.904	101.48	101.58	101.39	100.41	101.23	99.537	101.69	101.2	100.53	100.84	102.81	100.79	100.76	102.7	100.72	101.33	99.729	102.11	100.74	101.84	99.003	100.85	100.51	102.07	100.52	103.14	101.34	101.61	102.94	100.45	100.94	101.77	100.89
112.26	111.5	111.92	111.8	111.58	112.23	112.71	111.2	112.75	111.49	111.69	112.72	111.68	112.92	112.17	112.07	110.34	112.21	112.14	111.51	110.65	111.01	111.57	111.95	110.65	112.46	112.03	110.9	112.75	111.69	110.92	111.52	112.77	112.45	114.12	111.19	111.25	109.82	111.31	111.81	111.2	113.12	110.94	111.33	112.3	109.75	109.63	112.38	113.22	111.43
110.42	111.78	111.72	110.41	110.78	111.98	110.37	112.28	111.54	110.83	111.9	112.3	112	112.63	111.87	112.04	111.95	111.45	110.65	109.58	112.72	111.83	111.02	112.09	111.68	111.19	109.34	112.75	111.52	111.05	111.72	112.16	111.57	111.75	110.73	112.14	112.27	111.84	109.82	112.1	110.48	111.81	111.01	111.55	111.04	111.37	110.24	111.62	111.69	111.56
105.41	106.35	103.71	105.29	107.17	106.08	106.1	104.41	107.71	105.77	107.07	104.61	105.24	106.89	106.18	104.85	106.71	105.31	104.41	105.67	105.71	105.02	104.24	104.67	105.22	105.58	106.72	105.14	104.87	105.05	103.17	104.89	104.75	105.13	105.97	104.66	104.91	105.28	105.22	105.93	105.81	106.04	106.46	105.56	104.34	105.97	103.89	106.44	105.32	105.53
106.23	107.34	105.49	106.03	106.44	107.26	106.13	105.73	105.8	105.24	106.3	105.98	108.09	106.81	105.37	105.82	105.42	106.68	106.84	106.19	106.05	105.77	107.46	107.09	105.31	106.17	107.94	105.66	106.5	103.95	105.83	106.26	105.16	105.2	106.58	104.76	107.05	105.93	107.19	105.44	105.53	106.15	106.55	105.25	105.57	107.17	106.11	106.29	105.59	106.01
106.88	106.14	106.58	107.24	106.1	107.7	107.05	105.34	105.4	104.65	106.52	105.89	105.88	107.06	105.86	106.91	106.33	106.49	105.89	105.75	106.05	104.54	105.26	105.76	106.36	105.09	107.01	107.78	106.15	105.36	107.35	106.21	107.65	105.66	106.89	106.46	106.77	104.92	106.21	106.37	105.76	105.15	106.11	107.56	106.65	106.73	107.15	107.53	106.67	107.36
117.26	116.03	116.32	116.11	115.58	116.77	115.43	116.64	116.79	115.16	117.22	117.03	116.81	116.8	117.4	116.28	116.58	116.43	116.27	114.93	116.41	114.72	114.79	117.27	116.67	116.1	114.89	117.57	116.05	115.9	118.1	117.36	116.24	117.98	115.31	116.3	116.93	116.65	116.49	115.12	116.32	116.14	116.61	115.75	116.44	116.93	115.9	114.82	116.01	114.88
99.626	100.11	100.83	100.29	100.02	101.39	100.71	100.72	100.74	99.818	99.662	101.68	100.85	100.55	99.322	99.6	101.18	98.834	99.414	99.787	100.38	99.979	100.18	100.88	101	100.11	99.537	100.48	100.24	99.434	101.12	99.947	100.31	99.346	100.31	100.21	99.922	101.78	100.72	101.04	99.76	99.556	100.09	99.632	100.17	99.473	101.68	98.695	100.14	100.56
106.76	106.91	105.5	104.37	106.69	106.27	107.44	104.24	106.9	106.27	105.82	105.51	105.96	105.43	105.81	104.77	106.02	105.54	106.15	108	107.09	106.7	107.19	105.23	105.15	105.64	106.63	106.96	105.58	106.95	105	105.82	105.09	104.48	105.39	106.47	104.88	104.15	106.4	104.82	106.46	106.07	106.13	106.18	105.87	106.68	105.84	106.75	107.09	105.32
112	113.04	109.46	112.4	112.26	111.88	111.79	112.6	113.36	111.06	111.19	111.39	112.19	111.16	110.5	113.53	112.23	109.92	113.18	111.37	111.88	112.29	109.42	110.98	112.1	111.51	111.58	111.23	111.9	111.85	109.57	111.05	111.14	110.25	112.53	112.64	111.69	111.77	111.97	111.65	111.06	111.26	112.89	111.42	109.7	112.03	112.04	112.23	111.75	112.55
103.64	105.19	106.06	104.07	103.9	103.56	105.14	104.57	104.04	104.16	103.5	103.69	105.46	105.36	105.69	103.23	103.9	104.03	102.88	103.5	103.89	103.75	103.38	104.06	104.86	105.15	104.66	104.61	105.02	104.89	103.45	103.31	103.84	104.17	103.14	104.28	104.2	103.34	103.17	104.09	105.67	103.8	102.89	104.27	103.11	103.79	104.53	104.35	104.26	105.11
112.26	111.74	110.31	110.57	111.91	110.51	111.18	112.01	110.29	110.3	111.55	110.57	111.22	111.15	111.83	112.56	110.62	111.07	109.94	111.95	109.96	111.72	111.27	110.98	109.85	111.81	112.34	111.73	111.36	109.93	110.79	111.83	110.63	112.05	109.95	111.91	112.58	111.24	110.92	112.53	111.22	111.68	109.99	111.27	111.67	109.31	109.73	111.78	111.27	110.81
100.31	100.32	101.09	100.56	100.01	101.47	100.53	100.04	100.31	100.41	99.066	99.868	101.64	99.917	102.1	101.62	100.97	100.92	100.71	99.131	101.01	100.03	100.65	100.02	99.699	100.6	101.39	100.62	101.22	100.35	99.564	101.5	100.55	101.25	101.44	101.23	101.11	100.67	100.3	101.85	99.556	101.22	99.64	102.32	99.146	100.68	101.71	100.1	100.08	100.43
106.07	106.51	108.1	105.24	105.4	105.32	105.75	107.26	106.68	107.24	107.26	106.72	107.56	104.36	106.38	106.86	107.62	106.49	106.88	106.48	105.99	107.02	107	106.18	106.97	107.79	105.92	106.79	105.34	107.17	105.81	106.78	106.74	105.52	107.41	106.73	106.66	106.94	106.91	105.8	105.93	107.41	106.62	106.81	107.22	106.37	107.42	105.17	106.93	105.58
105.42	104.86	106.08	105.63	105.87	103.9	105.56	105.13	106.3	105.61	105.98	105.4	105.79	106.84	105.31	105.33	104.02	107.37	104.29	105.7	105.53	105.43	106.75	106.37	105.77	104.14	105.42	105.63	104.96	106.36	106.86	102.95	104.18	104.73	106.87	105.2	105.05	106.36	105.04	106.65	106.44	105.3	105.65	106.4	106.9	105.93	106.32	105.27	106.41	106.49
110.91	112.19	113.04	111.82	112.38	112.68	112.03	111.49	112.01	110.74	111.86	111.7	113.16	111.38	110.43	113.33	112.23	111.63	110.04	112.35	112.7	112.73	110.64	114.24	110.84	111.85	111.73	114.86	113.52	112.2	110.69	111.17	113.39	109.72	113.33	112.9	112.15	113.11	112.61	112.31	111.77	110.9	111.83	113.03	112.4	111.65	111.31	112.21	113.52	111.95
110.1	111.06	111.28	111.29	109.93	110.28	111.06	111.48	111.27	110.66	110.88	111.86	111.62	111.47	111.9	110.81	112.79	112.19	112.42	111.3	110.48	112.44	109.78	111.29	110.99	111.6	112.5	111.11	111.18	111.08	111.58	111.71	111.38	111.43	112.28	111.06	109.71	111.37	110.71	111.25	111.69	111.91	111.81	111.42	110.03	111.07	110.86	109.65	111.17	110.91
104.29	104.53	103.82	104.09	105.43	104.01	105.95	104.4	102.64	103.62	104.89	103.57	104.27	104.24	104.1	104.4	103.56	104.59	104.23	103.41	104.37	104.94	104.55	104.68	103.82	104.52	103.23	102.73	104	103.18	103.6	105.12	104.16	103.53	103.03	104.58	104.52	104.05	102.78	104.41	105.3	103.99	103.91	103.15	104.22	103.25	102.58	103.6	103.74	104.41
113.37	112.24	112.13	111.85	113.97	111.97	112.94	112.54	112.64	111.48	113.3	112.36	112.09	113.08	113.46	112.47	112.06	112.68	113.87	111.94	112.96	112.32	114.03	112.22	112.61	112.58	112.5	113.67	113.46	113.75	112.46	112.93	111.54	112.31	112.28	111.56	112.98	113.48	113.08	112.2	112.58	113.07	112.39	113.66	113.97	112.1	113.98	111.55	113.77	111.62
99.313	99.776	99.924	101.44	98.997	101.31	98.92	100.13	99.116	99.096	99.237	100.26	101.84	99.707	101.16	100.64	100.05	99.456	101.99	99.855	99.001	97.965	100.23	98.318	101.17	100.2	100.14	100	98.542	101.99	99.464	99.069	100.16	100.55	99.468	98.818	100.18	99.6	101.11	99.796	100.5	99.818	100.14	99.508	101.29	99.92	100.48	99.156	99.518	98.781
104.67	107.45	104.63	106.18	106.36	105.97	105.53	106.54	105.7	104.07	104.95	107.28	106.81	105.27	105.26	104.04	105.35	105.46	105.87	107.15	104.94	104.86	105.54	105.55	106.56	102.96	105.06	104.66	106.94	104.73	105.6	105.54	106.34	106.23	104.98	105.77	105.16	106.09	105.25	105.54	105.45	106.49	105.55	105.28	104.98	105.56	105.58	105.18	106.85	105.55
103.58	103.25	107.3	103.4	105.28	105.21	103.03	103.77	104.3	104.61	104.77	103.71	103.61	103.8	104.59	103.19	104.97	104.54	104.88	104.79	103.86	103.92	102.04	105.39	105.26	104.62	105.18	103.07	105.56	103.95	103.5	105.28	105.68	103.34	104.57	103.25	104.55	104.65	105.64	103.43	105.53	105.52	104.98	103.58	105.06	103.62	105.43	103.93	106.49	104.15
107.32	106.34	106.88	107.22	106.17	108.07	107.45	107.24	106.83	107	106.62	107	107.08	106.59	105.57	106.14	105.1	106.45	106.24	105.73	106.74	105.39	106.88	108.13	108.4	104.92	106	107.05	107.9	107.96	105.75	105.94	108.85	106.57	107.06	106.92	105.06	106.48	105.81	106.34	106.32	106.18	108.33	106.91	107.17	106.87	105.76	107.25	106.51	106.23
106.98	106.15	105.64	106.98	105.61	106.02	105.75	106.13	104.75	105.03	106.35	106.04	105.57	106.51	106.57	105.41	106.97	106.38	105.68	105.83	106.15	107.68	106.54	105.85	106.11	107.08	107.61	106.09	104.87	107.55	106.69	107.29	107.13	106.25	106.23	106.42	107.02	106.09	106.56	105.6	105.7	106.98	106.29	106.12	105.03	106.6	106.23	105.63	104.91	105.51
100.18	99.874	97.515	101.64	98.357	100.76	101.7	101.92	101.75	100.35	99.787	101.45	98.394	99.809	101.46	99.735	100.22	100.09	99.246	99.927	98.42	100.21	98.927	99.733	99.11	99.59	99.183	98.588	100.84	101.41	100.49	98.754	99.064	100.26	98.625	98.444	98.504	99.612	100.19	100.01	98.657	99.553	101.44	99.277	100.77	100.32	98.852	99.222	99.4	98.682
109.41	110.94	110.08	111.37	109.94	110.64	110.03	109.83	109.59	111.07	108.75	111.54	110.33	110.87	111.51	109.56	108.95	107.93	110.98	111.06	111.34	110.91	110.92	110.52	111.45	111.28	111.43	111.32	110.3	110.21	110.36	109.94	109.41	110.05	110.64	111.32	109.79	110.85	111.15	110.48	110.4	108.75	111.01	109.75	110.49	109.32	109.99	110.65	110.95	111.08
104.99	104.99	105.58	104.67	106.1	105.06	105.7	106.3	104.64	105.51	106.16	105.93	105.65	107.55	104.93	105.65	105.94	104.45	105.39	104.85	105.22	106.05	106.74	104.96	105.21	104.72	104.75	106.06	104.13	105.69	105.77	106.6	105.69	106.43	105.41	104.48	105.22	104.28	105.86	104.35	105.62	105.29	105.53	104.15	106.87	104.11	106.19	105.1	106.06	104.69
104.79	106.8	105.84	107.04	105.78	105.73	105.7	104.15	105.7	105.65	105.09	106.95	103.46	103.84	104.41	105.71	105.29	104.3	105.15	105.13	105.55	105.62	105.74	104.92	106.53	105.66	105.27	104.43	105.7	104.89	105.29	105.57	104.97	105.15	107.37	105.19	106.24	105.93	107.4	103.76	105.26	106.34	104.57	106.1	105.2	105.86	105.9	105.02	105.24	105.1
100.94	100.53	101.03	99.591	101.36	102.41	101.21	101.78	102.36	102.26	101.09	101.2	100.35	101.58	100.68	99.625	101.2	102.43	101.06	101.36	102.25	101.26	99.715	101.32	99.792	101.88	100.1	101.5	100.06	100.02	100.38	100.55	101.5	101.46	101.02	99.547	101.12	100.07	101.23	100.42	102.27	100.78	98.935	101.43	101.17	100.86	101.88	101.38	101.95	100.85
105.43	104.44	104.1	104.38	104.43	102.2	104.51	104.1	103.99	104.13	104.43	104.66	105.67	103.56	105.32	104.75	103.46	103.26	103.08	103.48	103.57	104.17	104.15	105.49	104.37	104.38	103.57	103.1	103.25	104.22	104.78	102.5	103.48	105.08	102.59	104.36	104.07	104.33	105.44	104.39	103.67	105.04	103.16	104.77	105.43	104.32	104.66	105.29	104.01	103.6
104.34	105.49	104.3	103.65	105.03	104.83	104.02	104.7	104.86	104.7	104.89	104.27	104.99	106.29	103.59	103.46	104.24	103.8	105.32	103.76	104.03	105.37	104.29	105.58	105.3	105.56	105.26	104.77	105.45	104.76	103.9	103.67	105.19	104.67	105.51	104.76	105.16	105.28	104.63	104.18	103.45	107.22	104.83	104.13	104.6	105.01	105.16	104.79	104.62	104.09
105.06	107.47	107.44	107.01	107.49	105.47	106.43	106.35	106.5	104.69	105.59	105.74	106.39	106.29	104.81	105.55	103.21	105.65	105.4	106.88	105.83	105.95	106.63	106.18	106.08	104.51	105.57	105.98	107.44	106.25	105.24	106.49	106.11	105.92	105.35	106.12	106.16	106.31	107.85	105.15	106.51	105.04	105.6	107.12	106.67	107.14	106.19	106.8	106.42	106.83
109.93	110.03	111.41	110.98	110.51	110.52	110.4	110.64	110.98	110.23	110.42	108.77	111.2	110.08	109.4	110.3	110.81	109.72	110.26	110.32	109.99	110.23	109.6	110.59	111.48	112.25	110.72	110.23	110.83	110.58	109.2	111.98	111	110.19	110.32	111.22	110.89	110.94	109.18	111.48	112.69	109.64	108.97	110.08	111.58	110.25	110.86	109.02	110.29	111.29
100.56	99.682	100.03	99.601	100.85	99.783	101.1	100.31	99.765	100.08	100.78	99.356	99.672	99.428	99.452	98.847	99.955	100.54	98.968	101.94	102.41	102.06	99.512	100.57	100.05	99.716	100.69	100.13	100.29	99.597	100.51	100.14	100.64	100.68	100.56	99.016	100.39	99.785	99.305	98.008	99.403	98.629	100.13	101.84	99.608	98.789	100.27	100.75	99.165	100.39
118.41	117.66	117.82	120.25	117.71	117.99	115.82	117.71	116.73	116.41	116.99	118.57	116.81	119.3	119.37	118.67	118.2	117.45	119.56	117.61	116.7	117.68	117.47	118.34	118.29	118.33	117.29	116.98	118	116.81	115.7	116.62	118.95	116.84	117.98	118.41	117.55	116.95	115.84	117.44	116.88	116.23	114.52	118.07	116.73	118.06	119.25	118.21	117.02	117.81
111	109.95	111.37	111.76	109.47	110.47	110.69	110.31	110.86	111.32	110.44	109.9	111.78	110.91	111.83	109.84	111.34	110.36	109.24	110.95	111.24	111.4	110.09	110.27	109.41	110.64	110.85	110.83	111.22	108.5	110.5	111.39	111.22	109	108.81	111.23	110.87	111.22	110.14	109.91	111.73	110.44	109.31	111.04	109.92	111.27	111.48	109.62	109.53	108.83
104.71	106.26	107.54	105.39	104.82	104.59	106.53	105.06	106.93	105.65	104.31	105.66	104.56	105.62	104.92	105.37	104.57	105.98	105.76	105.75	105.32	105.74	104.36	106	104.51	106.12	107.3	105.47	105.96	105.06	105.51	104.82	105.6	104.41	104.88	108.47	106.06	105.09	104.91	105.68	105.31	106.65	105.29	104.95	106.26	105.12	104.86	105.11	105.79	104.29
101.79	102.53	104.04	104.43	103.9	104.73	104.07	103.31	105.19	103.9	103.47	104.24	104.79	104.41	103.48	104.88	104.28	103.45	104.22	102.56	102.98	102.6	102.69	103.92	105.1	104.77	103.83	103.41	103.52	103.81	105.03	103.88	104.45	105.01	103.65	104.81	103.96	102.99	104.25	104.59	103.74	104.17	104.13	105.06	103.95	105.35	103.67	105.02	105.23	103.84
112.12	113.17	111.17	113.45	111.93	112.42	112.28	112.66	112.74	111.8	112.11	113.36	111.81	111.64	111.67	113.95	112.24	111.7	110.57	110.95	111.54	113.2	111.7	114.11	111.57	111.33	112.42	113.12	111.79	111.57	112.84	112.33	111.67	111.6	112.14	111.31	111.16	111.45	111.7	112.83	111.63	111.69	111.01	112.17	110.85	113.42	110.66	110.43	114.29	111.35
105.15	106.63	106.73	106.25	106.8	106.17	104.33	106.68	105.52	105.85	105.63	105.02	104.99	104.5	105.5	103.93	106.52	103.65	105.33	105.07	106.22	106.15	105.77	106.01	104.68	105.52	104.69	105.37	106.38	105.51	106.62	106	104.88	105.5	104.78	106.59	104.92	106.32	105.6	104.29	105.58	105.65	106.4	105.83	104.79	105.87	106.19	105.63	105.99	105.55
114.84	115.12	116.48	115.51	116.13	117.67	115.51	115.61	115.81	115.77	116.62	116.1	115.58	115.98	116.37	116.75	115.75	116.12	114.36	116.27	116.56	115.13	117.17	116.42	116.43	115.54	116.01	116.78	116.79	115.29	116.52	116.01	117.64	115.35	116.32	116.3	116.29	115.69	118.6	115.94	114.71	117.34	116.03	116.78	116.48	117.07	116.74	115.8	115.57	116.63
104.72	104.96	105.84	105.86	104.41	104.27	104.53	104.87	103.8	104.75	105.21	104.59	106.27	102.62	103.96	104.79	103.85	105.79	103.41	105.15	102.86	104.96	105.46	105.87	104.67	104.34	105.5	103.83	104.98	103.86	102.54	104.64	103.76	104.61	104.3	103.47	103.69	104.32	105.53	104.75	104.16	104.3	104.73	104.46	103.74	104.23	104.64	104.27	103.78	104.58
105.92	105.37	103.58	105.42	105.37	105.72	107.18	106.11	105.27	106.62	106.14	105.52	105.38	104.17	104.85	105.56	107.09	106.29	105.92	107.41	105.11	106.24	106.34	105.47	106.92	104.06	106.38	104.86	106.19	105.61	106.05	105.32	104.81	104.69	104.66	104.73	105.59	105.34	105.1	105.12	104.94	105.13	105.28	105.88	104.43	105.01	103.99	105.71	104.98	105.51
100.72	99.495	100.65	99.553	100.64	99.63	99.904	100.21	99.165	98.208	99.988	100.63	100.87	101.16	99.281	100.17	100.41	99.216	99.468	100.74	99.921	100.18	102.07	99.871	100.63	99.198	101.13	99.002	99.636	101.1	98.741	102.27	99.895	101.28	99.001	99.695	99.868	99.99	99.63	100.11	100.51	99.595	99.308	99.444	100.86	98.944	100.26	99.054	100.73	99.792
107.31	105.24	104.1	102.76	104.47	104.68	104.94	105.5	106.7	105.11	106.15	105.28	104.66	105.15	104.25	104.88	105.86	105.32	103.63	104.47	103.68	103.47	103.69	105.36	105	105.88	105.59	105.56	104.36	104.93	105.47	103.22	106.03	105.84	104.88	104.82	104.61	104	104.93	106.22	103.3	105.31	103.04	105.73	104.73	105.01	104.43	103.9	105.87	107.11
103.02	104.89	103.31	102.73	105.07	104.09	103.75	104.58	102.58	103.42	103.67	103.03	104.6	104.42	104.83	104.31	105.3	102.97	104.06	104.67	105.33	104.08	103.45	104.82	102.51	103.35	104.72	104.29	104.53	104.12	104.89	102.24	103.27	104.63	103.97	103.68	104.49	104.6	105.97	104.69	102.36	104.63	103.34	103.86	103.73	106.37	104.02	104.24	102.95	105.16
111.25	112.76	111.64	111.38	111.97	112.12	111.21	113.06	112.71	112.34	111.03	111.08	112.5	112.4	111.44	110.65	110.47	111.42	111.45	112.14	111.89	111.81	112.95	111.84	112.52	112.05	112.34	111.89	112.58	112.05	111.4	112.02	112.4	112.43	111.46	112.47	112.65	111.98	112.37	111.27	112.8	113.11	111.2	112.17	111.13	110.9	111.53	111.59	111.92	111.95
105.85	105.56	106.24	107.89	106.55	106.03	106.59	106.23	105.87	105.97	105.94	105.74	105.35	106.85	105.62	106.22	105.77	106.52	107.29	106.25	106.48	106.1	106.8	105.97	105.55	106.71	106.53	106.14	106.03	105.43	107.3	106.65	105.81	106	106.02	106.07	106.61	106.42	106.93	106.19	105.36	106.72	106.06	106.26	105.82	106.73	105.36	105.37	105.44	105.38
104.55	105.88	105.64	103.26	105.04	104.26	105.15	105.69	103.68	105.77	105.12	105.51	104.7	105.41	103.81	103.55	104.95	106.32	104.97	105.84	104.71	104.65	104.51	104.19	105.36	105.24	105.13	105.1	103.61	104.35	105.51	104.17	104.74	106.05	105.37	105.72	104.63	105.72	106.13	104.45	105.12	104.37	104.11	104.27	105.55	105.73	106.1	103.83	104	106.28
106.96	107.97	107.48	106.85	108.13	106.97	105.51	107.84	107.51	108.23	105.07	106.69	105.47	107.84	106.16	107.51	108.25	106.96	107.91	107.8	106.83	107.62	107.54	107.55	107.67	106.54	108.03	107.82	106.17	108.02	106.14	105.92	106.4	108.4	107.43	108.02	106.35	107.18	106.49	106.86	108	107.04	105.99	107.14	106.59	108.53	108.07	107.22	107.94	108.06
108.58	109.62	109.13	110.72	107.97	110.34	110.37	109.1	109.25	109.59	111.29	108	110.09	108.73	109.81	109.99	110.18	110.27	111.6	109.94	109.44	108.87	111.03	110.06	110.19	110.02	110.49	109.47	110.26	108.6	108.7	110.32	110.25	110.96	108.91	110.33	111.47	108.38	108.92	109.23	110.8	110.6	109.67	108.02	108.15	108.96	110.42	109.71	108.93	109.89
106.47	103.5	106.34	105.73	106.5	105.79	104.36	106.3	105.77	105.99	105.38	106.16	105.23	106.48	106.05	106.49	106.49	105.5	106.05	106.43	106.79	106.2	106.68	106.26	105.31	106.89	105.33	105.93	106.6	105.9	106.35	105.63	104.46	104.89	105.75	106.01	105.88	106.04	105.96	107.03	105.88	107.02	105.57	105.9	105.57	105.12	105.22	104.84	105.58	105.72
106.54	106.66	105.61	105.68	106.02	105.58	107.98	106.05	106.55	107.35	107.37	105.84	106.66	106.51	105.92	104.7	105.66	106.01	106.74	106.54	108.01	106.44	107.24	106.56	106.32	105.66	107.42	105.47	107.17	107.56	107.62	106.89	105.19	106.76	107.62	107.41	105.94	104.78	105.39	107.8	107.79	106.39	107.28	106.38	108.15	108.01	106.96	106.91	105.52	106.46
109.53	109.87	111.33	108.88	110.14	109.01	110.23	109.85	109.9	108.71	110.15	110.14	109.46	109.05	108.45	109.42	110.17	109.83	108.31	110.08	111.22	108.91	110.17	109.63	110.06	108.34	108.36	110.58	109.71	111.09	110.85	108.54	108.58	110.17	110.51	110.17	109.33	110.25	110.16	109.56	109.31	109.18	109.67	110.58	109.63	108.92	109.42	110.23	111	111.15
106.12	104.96	105.08	105.92	103.47	104.37	104	105.92	105.99	106.87	106.12	106.65	106.25	106.29	103.25	105.6	104.81	104.42	104.51	106.06	105.04	104.12	105.81	105.55	105.01	106.05	105.49	104.46	105.16	106.92	105.22	105.01	106.06	104.97	104.42	104.47	105.06	104.27	105.57	105.18	105.83	106.36	104.18	104.57	104.25	106.47	104.59	105.62	105.05	104.48
111.53	111.23	109.52	111.46	110.53	110.99	110.57	111.48	111.59	110.7	111.32	110.36	110.52	111.13	110.88	111.74	111.19	111.93	110.79	109.17	110.58	111.2	112.02	111.72	110.75	110.66	112.21	109.31	110.37	112.02	111.09	111.58	109.99	111.92	111.09	109.5	111.16	111.4	110.84	112.29	110.3	110.8	111.3	109.8	111.83	110.76	110.98	111.34	111.24	110.31
112.01	111.54	112.5	113.28	110.74	112.71	111.13	111.77	111.18	110.35	110.8	112.05	111.29	111.02	111.4	111.36	112.12	111.69	110.98	111.65	112.21	110.43	111.07	113.21	111.74	110.95	111.53	112.37	110.38	112.99	111.58	109.76	114.23	111.2	111.77	111.02	112.1	113.12	111.17	111.26	111.7	110.45	112.06	110.96	112.47	111.63	111.65	111.27	111.59	111.61
104.33	105.47	104.84	107.06	104.42	104.1	105.35	103.32	105.05	105.64	104.45	106.69	103.08	106.25	104.22	104.39	105.83	105.55	104.03	105.73	103.9	104.54	104.68	104.55	106.71	103.87	105.24	104.66	105.75	104.7	104.67	104.47	105.77	104.69	105.35	103.77	104.84	106.65	105.46	104.88	104.1	105.08	104.23	105.81	105.63	106.19	104.68	105.41	105.54	105.65
109.57	109.76	109.44	111.03	109.02	111.08	109.87	110.63	109.75	111.69	109.72	109.07	110.98	110.78	109.7	109.71	109.6	109.35	108.85	110.3	110.04	109.97	109.54	109.7	108.07	111.11	109.13	109.97	109.18	110.41	109.3	110.49	111.12	109.78	110.57	110.66	110.64	110.19	109.76	110.7	111.64	109.89	109.86	108.01	108.98	109.35	110.42	109.32	109.95	109.03
112.5	111.09	112.88	111.92	110.72	110.76	111.6	111.83	112.34	110.74	111.28	112.29	112.53	111.31	112.12	111.37	111.06	111.25	111.46	112.46	113.28	112.7	111.52	112.03	113.07	111.02	111.27	113.02	112.68	111.35	112.28	111.77	111.88	112.46	111.61	110.4	110.96	112.13	111.46	111.57	112.4	112.51	111.03	113.33	111.52	111.63	112.9	110.16	110.57	109.62
104.75	105.57	105.43	104.41	105.89	104.98	104.78	104.77	106.12	105.9	105.64	106.27	105.02	106.32	107.22	105.45	105.21	105.23	106.32	104.47	105.18	104.46	106.87	106.98	105.97	105.98	105.16	107.76	105.25	105.57	105.11	105.46	104.66	105.92	105.57	105.25	104.28	104.5	107.15	106.87	106.03	106.29	105.5	103.76	105.58	104.1	107.43	105.49	105.2	106.38
103.95	103.54	104.77	103.86	105.01	102.5	104.71	104.23	103.67	103.91	105.1	105.14	104.21	103.11	102.47	104.8	104.47	105.72	104.38	103.41	103.67	103.63	104.16	104.51	104.42	103.52	105.42	104.4	105.9	103.28	103.74	104.11	104.99	105.15	103.14	104.26	103.74	104.7	104.38	105.22	103.24	105.11	105.81	104.58	103.85	104.58	103.18	104.19	104.12	104.95
111.11	109.28	110.68	109.73	111.08	110.63	110.85	111.98	111.09	112.27	109.91	109.57	110.53	110.2	110.44	110.71	110.78	110.11	111.72	110.97	110.77	110.91	109.02	110.82	110.84	110.51	111.98	109.87	111.09	111.61	110.24	112.24	110.88	110.53	110.96	111.87	109.19	111.46	109.45	110.95	110.14	110.76	109.86	110.12	109.77	109.89	110.41	111.59	108.98	112.29
106.11	106.57	105.65	106.08	105.02	106.15	106.08	107	106.52	106.58	105.76	105.12	107.08	105.7	105.91	104.62	106.88	106.23	106.95	108.16	106.12	106.17	106.02	106.68	107.37	105.92	106.16	106.11	106.86	106.47	107.54	104.92	106.93	108.22	107.5	107.64	106.3	107.96	106.04	106.08	106.91	104.55	106.06	106.65	105.89	107.58	106.74	105.61	105.66	107.17
100.53	99.249	98.653	99.615	99.304	98.836	99.33	101.13	99.921	99.952	99.41	100.61	101.62	100.32	99.924	100.4	99.325	98.361	99.329	99.114	101.57	99.866	99.425	98.567	99.631	99.286	100.1	99.035	100.29	99.424	99.213	100.22	99.739	100.6	101.47	99.641	99.693	98.772	100.3	100.7	99.942	99.74	98.543	98.9	100.39	98.733	100.43	100.14	101.28	100.19
101.04	102.35	101.66	101.4	101.89	103.01	100.11	100.8	101.6	100.13	101.6	102.19	100.85	101.58	100.24	100.13	100.32	101.22	100.84	100.69	101.37	102.04	100.88	101.18	99.92	100.14	101.31	102.21	102.12	101.05	101.12	100.76	100.11	101.91	100.74	101.63	101.01	99.685	100.04	100.21	100.89	101.45	101.22	101.33	101.74	99.933	99.84	101.67	100.32	100.7
111.33	111.86	112.72	111.81	111.89	113.2	112.2	112.5	113.22	112.76	112.75	112.84	111.72	112.52	113.86	111.73	111.96	111.63	110.63	111.9	113.01	112.14	112.34	113.67	112.56	112.25	112.3	112.06	111.65	110.53	112.62	110	113.36	112.79	111.63	113.51	110.95	110.98	113.62	112.86	111.02	113.06	111.97	112.52	113.81	112.1	112.11	112.86	111.3	112.57
111.1	111.96	111.42	111.41	111.21	111.75	110.68	113.14	112.4	112.73	111.45	111.55	111.52	110.31	111.27	111.3	110.98	111.43	113.51	113.2	111.61	110.13	113.02	111.53	111.47	112.85	111.97	112.59	113.29	111.43	111.64	113.58	111.29	112.72	112.42	111.4	111.32	111.62	111.93	112.73	113.04	112.32	112.68	112.2	113.3	111.56	113.47	113.27	112.27	111.31
107.02	106.5	108.33	105.81	108.07	107.5	107.16	105.53	106.86	106.6	106.8	107.51	106.67	107.76	107.47	105.51	107.35	107.82	106.55	107.55	106.01	106.91	105.97	106.92	108.15	106.36	106.03	106.78	107.38	106.37	105.79	107.03	106.2	108.26	106.76	104.17	105.32	106.33	108.12	107.15	105.41	107.02	107.23	106.61	106.31	105.36	107.86	107.28	107.22	108.05
112.7	110.84	113.38	112.46	111.01	111.16	112.06	112.84	110.4	112.3	111.21	109.65	112.52	112.51	113.48	110.88	110.51	112.3	111.7	112.43	110.85	112.43	112.85	111.04	111.66	111.74	112.93	110.63	112.97	112.09	110.81	112.42	113.27	111.17	111.68	112.38	112.5	113.22	110.5	111.64	111.11	111.51	112.04	111.66	112.55	112.49	110.44	112.75	111.22	111.32
111.73	111.78	112.64	112.44	111.94	111.98	113.11	111.75	112.41	110.42	113.4	109.79	111.97	112.56	113.43	111.33	113.42	110.87	112.09	112.07	113.36	111.62	111.34	111.18	111.3	113.13	112.43	111.54	112.43	113.44	112.46	111.65	111.55	112.15	112.92	110.34	111.73	111.36	112.22	112.23	112.04	112.59	113.5	111.52	112.03	111.51	112.06	112.59	111.3	111.58
101.26	100.64	100.18	100.03	99.439	98.72	99.517	100.83	100.11	100.43	99.717	99.923	100.43	99.011	101.12	100.21	99.889	99.958	99.346	100.23	99.646	99.923	98.826	100.27	99.909	99.825	99.727	98.911	100.3	100.57	100.81	100.42	100.16	100.23	99.346	101.51	100.8	99.525	100.58	99.243	99.489	99.456	99.527	98.784	99.797	98.436	99.167	100.65	99.402	98.262
104.29	104.59	104.63	104.4	103.74	105.3	104.89	103.14	105.55	104.29	104.98	105.35	103.87	104.48	104.4	104.37	104.21	101.61	105.37	105.09	105.64	105.08	104.27	104.77	104.76	104.94	105.68	104.58	105.84	105.33	105.75	103.26	103.93	104.29	103.96	105.03	105.1	106.24	105.68	104.06	102.57	105.35	103.83	106.25	105.02	104.53	103.31	104.18	104.06	104.46
105.2	105.9	106.07	105.87	106.51	106.63	106.18	105.94	106.81	106.45	106.13	106.94	103.9	105.93	107.32	106.15	107.22	105.67	104.31	106.65	105.27	105.64	106.41	106.3	107.15	104.94	105.57	103.73	106.52	107.48	104.34	105.31	105.31	105.66	107.58	106.01	106.01	106.39	106.31	103.77	105.72	105.08	104.04	104.47	106.76	106.69	103.94	105.71	105.86	105.9
113.16	110.92	110.88	111.03	110.9	109.54	111.96	110.15	110.73	111.92	110.74	112.89	111.65	111.33	110.74	112.47	110.07	112.04	111.18	110.68	108.93	110.25	111.91	111.98	110.8	110.39	111	110.18	111.36	111.64	111.27	112.66	110.25	109.82	112.49	111.75	110.9	110.59	112.25	110.49	111.69	112.16	109.67	110.75	112.02	111.7	110.29	112.37	111.39	111.17
111.39	112.65	111.27	112.39	110.91	112.2	112.32	112.85	111.65	111.96	111.83	111.62	110.7	113.09	111.43	112.3	111.58	110.96	110.94	111.8	111.6	112.4	111.53	112.48	111.72	110.78	111.22	112.27	112.2	111.01	112.17	111.89	111.6	111.79	112.61	110.61	112.14	111.28	111.15	113.05	111.78	112.6	112.46	111.05	111.72	111.28	112.45	111.67	110.84	110.16
100.5	101.05	101.23	101.59	100.51	100.94	100.84	102.4	101.5	101.04	100.2	101.83	101.56	100.93	100.84	100.59	101.31	99.821	99.635	102.31	100.5	102.13	102.03	100.65	99.253	102.5	102.49	101.64	100.75	100.77	101.89	99.796	100.52	102.16	101.3	99.858	99.274	101.47	101.04	100.36	101.21	101.75	101.72	100.21	101.39	100.93	100.54	102.11	100.91	98.953
102.04	100.11	99.595	99.22	100.88	101.02	101.31	103.28	101.33	100.49	100.12	101.48	101.84	99.298	102.01	99.622	100.68	100.82	101.63	100.63	98.879	99.978	100.31	102.01	99.125	100.1	99.826	102.15	99.134	101.48	101.74	101.11	100.01	100.08	100.14	101.01	100.13	99.442	100.17	102.04	101.16	101.11	101.69	101.44	100.06	99.862	99.525	100.54	99.391	100.41
106.25	105.71	106.31	107.26	105.32	105.35	105.04	105.12	105.56	104.96	106.66	106.33	104.97	105.3	105.86	106.45	105.65	106.08	106.12	106.28	106.71	105.07	106.16	105.2	104.61	105.57	106.6	106.41	105.99	106.27	105.3	103.78	106.02	106.13	106.79	105.13	104.35	104.97	106.47	107.11	106.55	106.36	105.68	105.03	105.6	105.28	105.79	104.84	106.79	106.31
101.39	101.23	100.54	102.15	100.52	100.82	101.06	101.29	101.34	100.45	99.474	100.4	101.99	100.96	100.24	100.4	100.41	100.21	100.57	100.76	101.21	100.87	100.67	100.95	100.33	102	101.95	99.416	102.31	102.36	101.76	99.547	100.16	101.03	100.76	100.67	99.915	101.72	100.36	100.09	100.69	99.956	102.37	99.965	102.59	100.47	101.25	99.117	99.927	101.18
111.09	111.37	111.22	112.62	112.54	112.95	113.08	112.73	112.15	111.64	113.56	111.68	113.13	112.21	111.21	111.35	113.41	112.72	113.13	112.71	112.88	112.43	111.92	113.27	113.08	111.73	112.53	111.64	110.91	112.42	111.6	112.44	111.73	113.68	112.8	111.45	111.64	110.99	111.64	110.76	113.13	113.34	112.91	112.98	112.56	112.07	112.88	112.08	111.78	113.26
105.28	103.62	106.51	105.91	105.12	105.99	104.97	103.31	104.23	102.9	104.33	106.04	104.1	104.72	103.63	104.33	105.29	106.03	106.17	105.5	104.54	104.37	104.33	106.74	104.02	106.19	104.62	104.42	104.81	105.34	105.24	105.52	105.51	104.21	104.61	104.91	104.73	105.28	105.98	104.62	103.98	103.62	105.12	104.21	103.9	104.18	104.99	104.75	104.99	105.34
111.45	111.71	112.15	110.98	112.3	111.1	112.46	111.66	111.18	110.7	111.62	112.1	111.57	110.69	112.31	112.82	111.26	113.32	112.42	110.78	112	112.77	112.08	111.83	111.44	112.92	111.49	112.63	113.17	111.29	112.81	110.42	111.19	111.75	111.16	111.88	111.3	111.66	112.38	112	112.75	111.7	112.07	110.52	111.67	110.52	111.54	111.53	112.37	111.34
105.72	107.59	105.58	107.17	107.69	106.45	106.31	105.83	107.31	107.24	105.59	106.24	106.33	105.42	105.43	105.45	105.9	103.7	106.11	107.04	105.93	106.25	105.66	107.27	105.75	106.29	106.36	106.73	105.96	106.87	105.77	106.32	106.29	107.78	106.18	105.2	105.75	106.25	106.09	106.45	106.33	105.44	107.35	108.38	106.83	104.45	105.78	106.34	105.31	105.32
106.04	104.54	104.05	105.36	104.96	106	106.7	105.93	106.33	105.29	105.36	105.43	104.42	106.66	106.43	105.53	106.07	106.38	105.32	106.75	105.13	105.34	106.86	105.05	106.66	104.93	104.96	104.33	106.48	105.72	105.95	105.39	105.49	107.32	105.02	105.36	105.86	105.58	103.59	106.65	105.66	106.97	105.15	105.31	106.5	106.4	105.92	103.83	105.75	104.67
110.51	110.32	109.29	110.75	109.92	109.96	109.86	110.44	109.37	111.61	109.18	108.45	110.05	109.75	111.35	109.22	110.27	110.54	110.02	111.21	110.7	110.1	109.51	110.57	109.92	110.5	110.11	108.67	110.27	108.95	109.83	111.66	109.97	110.37	109.91	110.14	110.46	110.55	109.05	109.2	109.97	108.57	111.42	111.16	110.54	110.42	109.1	110.6	110.47	109.94
108.39	110.35	111.17	109.35	108.31	109.97	110.16	110.06	109.23	109.45	110.69	111.21	110.9	109.96	109.68	109.18	109.79	108.98	110.02	109.95	111.39	110.97	110.54	110.26	109.93	110.92	109.66	110.23	109.88	110.95	111.02	109.86	110.47	110.97	110.47	109.7	109.45	110.16	110.32	110.89	110.38	110.78	110.28	110.69	109.23	109.16	108.38	110.06	110.85	111.05
103.68	102.92	106.28	104.75	104.55	104.69	104.18	103.36	104.14	105.01	103.99	103.19	104.05	104.73	103.95	105.03	104.66	104.83	102.39	104.5	104.66	103.41	103.77	102.95	103.03	103.99	104.94	102.97	103.77	104.32	103.24	104.31	104.7	105.11	102.35	104.13	103.94	104.98	103.83	104.05	103.7	104.16	104.81	103.17	104.72	105.85	102.24	104.63	103.24	102.47
111.74	111.92	110.42	112.06	111.13	115.03	111.97	111.8	110.58	112.35	112.04	112.04	109.91	112.89	113.11	111.82	112.34	110.61	111.69	111.85	112.03	111.74	111.5	111.24	112.2	111.77	111.44	113.1	111.57	111.48	113.17	112.43	111.82	111.91	113.69	110.64	112.22	112.47	112.85	112.56	111.72	111.32	111.12	112.1	111.42	111.85	112.35	110.45	113.42	112.76
106.86	108	106.25	105.62	108.22	108.15	106.26	106.77	106.86	107.6	105.42	106.35	106.86	108.09	107.47	105.89	108.15	105.33	105.71	107.24	108.04	106.87	106.5	107.99	107.5	106.91	106.49	108.21	107.66	106.51	106.06	105.5	106.12	105.76	106.33	106.33	107.23	108	106.48	107.69	106.38	107.28	107.34	107.57	107.39	105.64	105.53	107.71	106.6	107.17
110.64	111.09	110.73	109.69	111.44	110.66	111.01	110.77	111.68	109.78	110.9	109.16	111.75	110.61	110.85	111.41	112.32	110.8	109.75	111.33	110.24	110.47	111.25	110.13	111.09	109.92	109.94	112.42	110.29	110.45	109.77	109.67	111.35	110.23	111.93	111.05	111.4	111.31	109.95	110.75	110.48	110.41	110.06	112.62	111.53	110.44	111.17	110.27	110.04	111.93
99.46	101.26	100.01	100.72	100.19	100.21	99.349	99.757	100.98	99.413	99.289	99.82	98.605	100.51	99.844	101.59	100.32	99.39	101.2	101.26	99.563	98.588	99.124	100.91	100.37	100.67	101.94	99.81	99.24	98.189	99.552	100.59	101.18	100.64	100.53	99.34	98.549	100.59	101.32	101.14	99.866	99.991	98.241	98.556	100.4	100.16	100.15	100.27	99.59	98.946
99.804	101.1	99.771	98.776	99.796	98.823	98.588	100.67	99.02	99.88	99.286	101.24	99.78	100.11	98.278	100.4	100.44	99.182	101.18	99.654	98.13	99.699	98.83	98.312	100.89	100.21	100.78	98.943	99.579	99.952	100.58	99.192	100.08	99.647	99.235	98.701	98.96	100.58	99.601	101.24	99.07	99.815	101.4	99.628	100.69	100.02	99.669	100.14	99.295	99.239
100.71	99.891	100.2	100.01	99.912	99.268	99.45	101.25	100.93	99.277	99.394	99.886	99.137	100.78	99.735	100.3	99.991	99.637	99.651	101.13	101.33	100.8	101.12	101.48	99.365	100	100.93	100.24	100.08	100.78	100.78	99.578	99.109	101.97	100.71	100.22	100.8	99.218	99.114	99.672	101.11	99.696	101.23	99.734	99.415	99.969	100.79	101.6	100.71	102.06
108.37	105.53	106.38	106.38	105.88	105.42	105.98	107.66	107.76	105.07	105.53	106.51	105.17	106.33	105	107.79	107.18	106.7	105.18	105.32	107.06	106.69	106.21	107.31	105.64	105.32	105.26	106.21	106.12	106.87	106.17	106.31	105.19	106.47	106.37	105.18	105.64	105.63	104.71	106.67	105.76	106.35	106.24	105.53	105.92	106.23	107.15	106.97	105.7	106.7
110.31	110	110.21	110.4	111.17	111.63	110.61	109.95	109.96	111.8	110.62	109.95	109.19	110.89	109.79	109.26	108.91	108.9	109.37	111.38	110.89	111.8	110.5	110	111.17	110.58	110.04	111.69	111.54	111.34	109.19	111.83	110.23	111.45	111.3	111.09	112.14	109.97	110.84	110.74	110.1	109.82	110.73	110.21	111.23	111.44	111.41	110.75	111.87	112.49
105.78	105.28	104.96	106.09	105.28	105.36	105.11	104.49	107.78	105.98	104.5	106.04	105.89	104.67	106.77	107.56	107.52	105.77	105.3	106.97	105.47	105.76	106.93	105.38	104.32	106.88	105.84	106.99	105.18	104.94	105.26	105.05	106.04	104.23	104.75	105.11	105.52	105.65	105.25	106.84	106.81	103.71	104.93	104.84	106.3	106.98	105.12	106.86	105.88	105.43
100.15	99.332	100.02	99.835	100.03	101.78	100.49	100.84	99.961	99.704	99.4	100.59	99.31	101.01	101.43	99.64	100.05	100.17	101.01	99.34	99.595	101.52	101.12	100.52	98.207	98.873	99.343	101.44	99.581	98.676	101.2	100.69	100.07	100.29	101.51	100.26	100.47	100.57	99.786	100.26	100.33	101.14	98.73	98.053	99.458	100.63	99.171	98.934	100.13	101.42
106.27	104.63	104.66	106.04	105.52	103.69	104.82	106.03	106.08	106.4	106.74	106.59	104.4	103.15	105.6	104.6	106.03	105.4	104.74	104.78	105.81	105.99	103.91	106.79	104.33	106.94	106.75	105.66	106.82	106.99	106.65	106.65	106.25	104.09	105.91	105.38	105.4	106.33	104.23	106.18	105.5	105.2	105.82	105.16	107.56	105.64	105.69	105.71	103.9	105.6
117.75	118.77	118.15	118.3	117.89	117.18	118.63	118.01	116.38	116.85	117.28	120.07	117.1	118.48	118.19	119.72	119.22	118.23	115.79	119.19	118.04	118.12	118.01	116.96	117.52	116.98	117.89	118.81	116.7	116.93	117.94	117.02	118.32	118.22	117.55	116.79	117.93	116.93	117.1	118.41	117.38	116.78	118.02	119.23	118.56	116.78	115.38	116.75	117.39	118.98
113	111.17	111.38	112.62	113.06	112.82	113.44	111.82	112.63	114.11	113.79	113.19	112.37	113.15	113.08	111.93	111.52	113.5	111.9	113.32	113.3	112.44	112.97	110.41	113.09	111.76	113.63	111.82	113.2	112.98	112.61	112.77	111.5	113.07	112.78	113.68	114.62	113.4	112.28	114.23	113.17	111.99	113.7	113.3	113.9	112.88	113.77	112.24	113.6	111.27
106.14	106.03	105.42	107.02	106.41	109.67	106.94	106.42	107.82	106.58	106.08	106.92	105.88	102.95	105.5	106.47	105.47	106.46	106.72	105.34	107.18	105.75	105.08	104.29	105.71	107.22	107.16	105.23	105.59	105.14	107.28	107.12	105.47	105.5	105.82	107.16	104.88	106.21	105.09	108.54	104.82	106.71	106.14	106.75	106.18	106.49	104.92	105.27	106.48	105.1
104.68	104.81	105	104.68	105.62	104.34	104.44	106.46	105.07	105.86	105.34	104.63	105.14	106.43	105.04	104.33	105.69	104.84	105.11	104.68	105.62	105.17	106.06	103.85	106.18	104.93	106.26	107.62	105.37	105.59	105.05	105.25	104.75	104.89	105.11	104.88	105.15	104.04	105.69	104.83	105.99	106.62	104.83	106.87	105.43	104.91	104.7	105.67	104.53	106.53
107.16	106.43	106.36	106.06	106.48	105.39	106.24	106.26	106.41	105.75	105.41	107.24	106.48	105.55	105.96	105.92	105.35	107.12	105.02	105.13	107.17	106.52	105.33	106.73	105.11	107.07	107.19	107.3	106.39	104.3	106.13	105.44	106.13	104.77	104.93	106.25	106.05	107.74	106.32	103.52	106.58	106.41	106.13	104.99	106.81	105.78	105.66	106.49	106.02	105.73
108.31	107.25	106.7	106.84	106.74	108.47	107.61	107.52	105.28	107.56	106.84	105.44	106.75	105.67	106	108.18	106.63	106.83	106.21	106.61	106.62	108.54	107.1	107.28	107.04	107.28	107.82	106.31	106.04	107.58	105.02	106.99	106.12	107.96	106.11	106.34	106.13	108.31	106.41	108.16	107.65	105.18	106.67	107.22	105.39	105.02	107.75	106.87	107.31	106.1
112.88	111.02	110.26	109.8	110.46	111.48	112.46	112.9	111.09	111.23	111.98	112.71	111.4	111.78	112.49	110.6	111.9	112.44	112.19	110.85	111.91	111.75	112.7	113.38	111.89	112.37	111.7	111.35	110.76	111.58	110.53	111.79	112.07	111.12	111.87	109.84	111.73	111.96	110.94	111.84	111.97	109.75	112.37	110.45	111.29	110.31	111.6	112.71	112.22	111.41
99.519	100.15	99.634	100.37	100.72	99.786	99.641	101.31	101	100.89	99.575	100.24	100.71	100.98	101.24	100.58	100.06	100.19	99.318	100.48	98.98	100.71	101.14	100.75	101.2	99.372	99.506	101.02	99.984	98.272	99.891	100.41	100.59	101.32	100.48	99.567	99.992	101.43	99.497	100.27	100.16	102.24	100.43	100.11	101.77	101.33	101.22	102.69	100.12	100.62
101.16	101.94	101.02	101.24	100.96	101.89	99.864	102.09	101.53	101.78	102.13	100.47	99.155	100.81	102.16	100.55	100.49	100.98	100.31	101.25	99.985	101.21	100.63	100.97	101.32	101.37	100.34	100.35	99.898	100.98	100.32	100.02	102.27	100.6	99.452	99.647	101.05	100.41	101.1	101.81	100.89	100.17	100.33	103.08	101.51	99.837	101.59	101.41	100.24	101.82
103.18	103	103.84	102.5	104.48	103.99	103.6	104.53	103.21	103.86	103.4	104.07	104.61	103.65	104.23	105.32	104.4	103.62	104.43	104.02	104.43	104.26	103.86	104.97	103.64	102.52	104.19	104.02	103.89	103.32	103.87	104.92	103.12	104.31	103.91	104.53	105.53	106.66	103.68	102.1	103.65	103.24	104.41	104.81	103.95	105.32	105.17	104.27	103.54	103.53
110.25	112	110.64	111.46	111.68	113.14	110.09	111.09	110.45	112.42	110.79	110.85	110.32	112.37	110.44	111.55	111.6	110.73	111.27	112.49	110.13	110.59	111.64	111.8	111.76	110.09	110.2	110.04	112.92	110.1	110.09	110.13	111.25	109.6	109.99	110.54	112.33	111.39	110.96	112.18	110.92	109.93	111.99	111.08	111.37	112.42	110.12	111.85	109.75	110.62
111.55	110.99	111.3	111.94	112.81	110.97	110.96	111.46	111.17	112.37	111.04	111.55	112.11	111.76	112.59	110.23	110.12	112.73	111.73	112.45	111.78	111.65	113.77	112.3	111.13	112.14	111.53	110.62	112.31	111.69	112.58	109.86	112.85	110.85	112.18	112.27	111.22	112.62	112.15	112.16	110.98	112.4	110.88	111.45	112.72	112.26	112.87	112.06	110.87	111.89
100.75	101.03	100.03	99.85	102.28	101.46	101.91	102.49	100.28	100.83	101.27	101.18	100.42	99.566	99.295	100.15	101.34	103.31	101.98	102.42	100.51	101.67	100.71	102.35	101.64	100.8	101.22	101.69	101.3	100.87	100.64	101.24	100.06	101.08	100.17	100.95	102.18	100.72	102.52	100.64	102.53	101.2	102.9	102.14	100.78	102.17	101.92	101.66	101.68	102.17
111.07	109.15	110.11	110.32	110.28	108.56	111.21	109.92	110.81	110.29	110.46	109.41	110.36	111.08	110.68	110.75	111.01	111.24	110.32	108.62	109.09	110.7	110.29	109.82	110.14	109.92	110.32	110.1	110.68	111.49	112.11	110.99	109.27	110.03	110.2	108.69	110.08	109.91	108.37	110.32	109.04	111.08	109.85	110.19	110.68	110.27	110.78	110.73	110.59	110.95
105.09	105.84	107.09	106.59	104.97	106.03	107.11	105.19	108.25	105.19	104.53	106.44	105.29	106.49	107.46	105.72	106.72	105.92	109.71	105.84	106.14	105.92	105.88	106.84	104.32	106.47	106.07	106.54	105.81	106.33	106.93	106.43	106.81	106.36	106.29	106.14	105.38	106.13	107.56	105.66	104.55	104.13	105.83	106.69	105.99	106.79	106.63	106.37	106.27	107.18
117.66	116.72	116.68	115.8	116.59	115.81	117.26	118.11	115.82	114.92	117.1	117.69	115.87	116.53	116.48	114.56	116.69	116.26	117.16	117.02	115.54	116.28	116.2	115.87	115.71	115.95	116.17	116.92	117.75	116.64	117.52	116.6	115.28	115.93	115.51	114.75	118.75	116.51	116.71	116.03	115.53	116.27	115.75	117.48	116.61	117.53	116.34	116.5	116.03	114.69
99.671	99.739	99.035	100.7	99.203	98.382	99.048	99.015	99.318	100.46	99.255	99.704	101.1	99.963	98.684	99.219	98.999	100.97	100.03	100.26	100.17	98.477	99.418	101	100.14	99.342	99.017	98.708	100.27	99.805	100.1	100.28	101.2	99.022	100.08	100.59	100.18	99.569	98.667	98.413	99.552	100.27	99.347	98.929	100.81	99.448	99.272	100.54	101.02	100.77
106.43	106.87	106.39	107.53	106.07	107.04	106.71	106.33	105.98	105.91	106.48	106.25	106.15	105.2	104.68	105.63	106.19	105.27	106.87	105.65	105.56	105.44	106.45	104.28	106.74	105.23	104.58	105.79	105.21	106.46	107.46	105.53	107.23	106.23	105.58	104.69	106.5	104.96	105.89	104.65	106.03	106.87	105.38	106.36	107.15	104.31	105.88	106.46	105.8	103.88
106.16	105.28	105.72	106.09	106.93	106.5	106.61	105.4	105.8	106.19	106.23	107.31	104.69	105.75	105.87	107.37	106.07	106.07	105.13	108.38	105.48	106.72	106.49	107.18	107.45	104.41	106.82	106.07	108	107.27	106.17	106.96	107.61	107.13	106.94	105.41	105.26	106.75	108.28	104.95	107.56	107.01	108.22	106.49	105.36	106.33	107.14	105.37	106.57	105.78
100.24	101.78	100.07	99.207	100.54	100.05	100.68	99.691	101.24	100.97	100.32	100.01	100.09	99.741	98.816	100.09	99.398	100.98	98.408	99.532	98.938	98.7	100.11	99.066	99.311	98.863	100.57	100.41	99.672	99.669	101.62	100.23	101.05	98.981	99.19	100.76	99.064	101.39	98.728	97.785	99.08	100.06	100.13	99.84	100.64	100.07	98.618	100.2	100.91	98.542
112.55	112.02	111.05	112.29	112.94	112.03	110.63	112.35	113.76	112.89	111.37	111.57	110.66	112.08	112.1	111.6	111.43	109.21	113.02	110.51	111.74	111.54	112.43	112.81	111.24	112.54	111.7	112.01	111.86	111.53	112.48	112.68	113.06	112.11	112.69	110.49	113.59	110.36	111.12	111.47	110.44	111.64	111.43	110.69	112.13	111.66	112.24	111.36	112.82	112.37
111.16	110.21	110.2	110.14	109.62	108.56	111.17	109.85	109.72	111.51	110.67	109.89	110.03	109.65	110.31	109.28	111.37	108.16	109.86	108.76	111.09	109.9	109.38	109.41	110.33	110.43	109.76	109.27	110.34	111.86	109.69	109.89	110.92	108.24	109.05	110.96	109.09	111.67	108.8	109.77	110.23	110.01	109.8	110.27	109.19	110.71	109.22	109.33	108.64	109.53
111.48	112.54	111.84	113.03	111.29	112.74	112.29	112.41	113.6	111.1	110.4	112.34	113.05	111.54	111.13	112.21	112.44	109.78	112.47	112.99	111.34	112.42	113.34	111.28	112.25	112.21	112.51	113.42	112.8	111.28	112.35	111.92	112.43	112.01	110.82	109.67	111.79	111.39	109.77	113.05	111.63	110.86	110.69	111.37	110.35	111.42	110.28	112.28	112.57	111.5
106.53	105.59	105.6	104.85	105.4	106.83	106.46	106.69	105.6	105.77	103.17	106.15	105.87	106.49	106.43	106.76	105.26	105.88	105.45	105.29	105.81	105.66	107.02	107.51	105.36	105.11	105.44	106.19	107.84	106.36	106.13	105.62	105.72	106.18	105.63	105.51	106.6	105.96	106.07	104.69	106.38	106.48	105.05	106.01	105.92	105.05	107.48	106.26	105.81	106.6
104.97	104.98	105.72	105.1	103.97	107.52	106.08	106.24	104.85	103.31	105.72	105.73	104.84	105.93	106.39	105.45	103.58	105.47	106.65	106.41	105.09	105.3	104.25	104.18	105.1	105.16	104.13	103.76	106.3	105.47	105.42	103.98	106.32	103.76	104.86	105.14	105.42	106.51	105.49	105.6	104.55	105.88	105.84	105.1	105.96	105.54	106.37	105	105.62	105.38
105.23	106.24	105.69	104.64	106.43	106.2	104.71	105.4	104.72	106.54	106.59	105.89	108.21	105.73	105.77	107.05	106.24	104.7	105.74	106.12	105.31	105.96	105.77	106.36	105.06	106.17	106.46	105.35	106.11	105.36	106.17	108.21	105.5	108.27	105.63	105.53	105.05	107.52	105.84	105.8	105.55	105.81	105.48	105.46	104.97	106.38	106.92	105.94	104.59	105.66
117.1	115.31	118.48	117.96	117.94	116.78	118.21	117.14	118.14	117.82	118.73	118.3	117.41	117.95	118.85	116.29	118.43	117.11	116.11	117.79	117.1	118.72	117.02	116.27	119.42	117.2	117.8	115.7	119.54	117.58	117.71	117.67	115.96	116.67	117.03	118.63	116.83	117.35	116.63	118.15	117.15	117.22	118.51	117.37	118.5	115.94	116.79	115.75	117.11	119
106.42	104.82	103.54	104.86	104.41	105.54	105.23	106.17	106.16	104.77	104.77	106.78	105.38	106.01	106.24	106.49	103.65	105.68	105.88	104.47	105.36	105.27	106.53	106.31	107.08	106.05	106.75	105.82	106.17	106.04	105.91	104.21	105.8	105.61	106.04	106.28	104.85	105.4	106.02	106.17	104.64	104.79	104.32	104.94	105.4	107.19	105.54	105.97	107.48	104.96
105.95	106.71	105.41	105.84	107.71	107.43	106.07	105.81	105.46	106.8	106.08	105.69	105.4	104.45	105.8	108.52	107.05	106.54	106.8	107.32	107.1	106.72	108.56	105.16	106.72	107.7	106.79	107.25	104.01	106.34	105.5	104.52	105.76	108.03	106.37	106.27	106.24	104.98	105.4	104.38	105.71	105.17	106.68	106.84	104.5	105.22	105.34	106.33	107.08	106.51
104.93	106.49	106.57	104.62	105.47	104.58	104.92	105.97	105.64	106.13	106.52	105.46	105.32	105.06	105.75	103.72	105.91	105.4	107.07	105.16	106.22	104.69	105.04	106.05	108.26	106.5	105.03	105.27	106.44	106.42	103.87	106.07	105.14	106.52	105.49	104.6	105.55	104.64	105.38	105.15	104.85	105.33	103.63	105.68	107.28	105.8	105.88	107.97	104.08	105.87
104.82	105.86	106.43	106.43	106.11	105.27	105.73	105.28	106.09	104.32	106.62	105.36	104.72	106.19	105.74	106.12	105.34	106.07	105.87	105.17	106.35	104.92	105.73	103.82	107.11	104.19	106.72	105.9	105.1	104.98	105.51	103.41	105.75	105.68	103.99	105.56	105.32	105.08	106.59	104.75	106.18	105.07	105.65	104.25	106.41	104.59	105.3	105.55	106.52	105.32
112.69	110.91	113.56	112.14	113.53	111.69	110.08	110.81	111.19	113.48	111.24	111.2	111.57	112.04	112.38	112.75	112.48	113.12	113.94	112.36	111.4	113.67	111.4	111.13	112.89	112.06	113.1	112.7	111.18	112.29	112.27	111.57	112.1	111.68	112.08	112.31	111.8	110.81	112.51	113.75	112.21	112.07	111.16	111.7	111.66	111.66	111.84	112.03	111.97	112.17
106.42	106.26	107.65	105.29	106.36	106.34	106.97	105.64	108.11	106.91	105.25	107.61	105.63	106.19	106.46	106.34	105.92	105.22	105.42	107.14	106.71	105.66	106.44	106.62	106.19	105.66	104.61	106.18	106.01	105.47	105.68	106.71	107.17	106.65	105.43	106.13	106.29	106.72	106.86	106.23	105.7	106.91	106	107.46	105.49	104.67	106.65	105.67	105.98	106.58
106.37	106.91	106.97	106.01	106.6	106.24	105.59	106.1	105.29	106.82	106.35	107.08	105.28	106.13	107.2	106.04	105.91	104.75	105.53	106.01	106.22	106.83	107.5	105.35	105.99	106.3	105.64	106.77	106.87	106.22	105.39	106.5	106.71	105.88	105.43	106.38	105.69	106.19	106.39	104.92	105.84	105.68	106.42	106.55	106.4	107.78	106.23	106.15	105.82	105.07
107.51	105.51	106.91	106.44	107.13	105.3	106.27	105.75	105.75	105.33	105.5	105.69	107.18	106.28	107.66	106.78	105.98	106.77	108.96	106.82	107.26	106.86	107.5	105.45	105.14	105.97	107.12	107.31	105.44	107.44	106.82	106.33	107.41	107.82	104.42	106.46	106.11	107.3	105.59	108.33	106.95	107.19	106.03	107.17	105.87	106.59	106.16	106.33	105.59	105.98
111.61	112.45	112.37	112.12	111.69	111.61	111.92	110.39	111.23	112.6	113.15	112.05	111.22	111.31	110.98	112.92	112.34	111.14	112.64	111.48	111.91	111.16	111.59	112.38	111.38	111.19	111.64	112.73	112.3	111.02	110.21	111.88	111.3	112.09	112.41	111.36	111.18	112.47	111.82	112.99	112.85	111.9	112.72	111.78	112.61	112.4	113.03	112.49	112.4	111.25
106.82	106.97	105.52	106.1	105.06	104.71	106.29	105.81	105.48	106.67	105.83	104.12	106.57	105.27	105.68	106.71	106.31	104.84	105.69	105.25	104.57	105.01	107.43	105.86	106.44	105.25	107.25	104.44	104.78	106.82	105.71	105.69	107.66	105.36	105.65	104.51	104.73	105.09	105.48	106.38	106.42	105.95	105.85	106.76	106.6	105.53	104.95	106.7	106.54	106.73
103.55	103.62	105.3	103.29	105.22	104.08	103.6	104.94	102.61	104.26	101.5	104.43	104.35	104.62	103.76	104.3	103.78	103.91	106.38	104.4	104.81	105.84	103.56	104.94	105.45	105.12	102.87	105.61	103.36	103.56	104.98	104.88	103.08	104.25	103.35	103.79	103.61	104.98	103.81	105.64	104.04	104.2	105.07	103.63	104.58	104.34	105.85	104.72	104.37	103.91
106.31	105.57	105.73	105.66	105.28	108.03	105.26	107.54	106.11	104.89	106.57	107.84	106.12	106.03	104.81	104.78	104.87	106.23	105.35	107.36	105.33	106.5	107.53	105.52	104.25	104.97	106.25	105.17	106.71	105.13	107.43	107.14	106.31	106.17	106.29	106.12	105.31	105.35	106.53	107.14	104.81	106.68	106.6	104.71	106.84	105.15	105.33	106.14	105.46	105.31
100.11	99.914	100.17	98.886	99.571	100.57	100.45	98.892	100.98	100.74	99.536	98.473	97.619	100.68	100.55	98.974	98.476	99.534	100.05	99.627	100.78	100.47	98.13	100.42	99.625	100.66	98.893	100.53	99.965	100.41	100.55	99.478	99.761	101.35	99.317	101.77	99.963	100.57	100.59	100.86	100.34	99.5	99.085	99.844	98.578	99.375	99.875	100.25	100.06	99.573
110.31	109.92	110.57	111.07	112.21	110.73	111.21	110.53	110.36	111.38	109.47	109.21	111.49	108.49	111.64	110.17	110.03	109.32	109.39	109.86	109.97	110.94	111.02	111.08	111.48	110.94	110.38	111.63	111.25	111.22	109.79	111.62	109.74	111.04	110.35	112.4	110.14	111.12	109.96	110.84	111.29	111.67	110.15	111.46	111.78	110.18	110.32	111.49	110.38	112.47
105.61	106.41	106.08	105.34	105.7	105.72	105.63	105.38	105.58	105.73	104.96	105.97	104.84	104.3	104.44	104.97	105.98	105.18	107.33	104.79	104.83	106.13	105.61	105.31	104.87	104.86	106.39	106.61	105.5	106.88	103.66	104.97	105.36	105.67	105.65	105.81	106.24	104.02	105.91	105.59	105.23	104.6	104.82	108.28	104.46	106.56	104.52	105.37	105.52	105.68
105.58	106.36	105.37	105.15	105.82	105.97	105.37	107.01	106.35	105.94	105.8	106.16	106.38	105.57	106.87	107.58	105.77	105.84	105.79	105	105.05	106.73	104.59	105.43	106.11	106.51	106.32	105.57	106.55	106.76	106.52	103.92	106.21	105.15	105.44	104.39	105.72	105.09	105.97	105.76	105.89	106.13	105.5	107.3	105.92	106.26	104.07	104.18	106.23	104.03
115.94	116.51	117.78	117.3	115.3	114.6	116.25	117.04	116.51	116.79	113.76	116.75	117.64	116.08	117.68	116.65	115.9	114.87	115.38	117.18	116.07	116.26	115.6	116.97	116.58	116.6	115.65	116.59	115.03	116.86	116.64	115.87	116.94	116.77	116.36	116.33	116.24	115.32	115.38	116.21	117.19	116.16	117.34	116.98	116.9	116.93	115.81	114.59	115.59	117.38
107.46	106.56	105.27	105.39	106.93	104.38	106.34	104.08	106.7	107.46	105.91	104.66	104.11	105.48	104.68	105.06	107.33	105.45	104.75	106.12	105.58	105.26	106.81	106.34	106.9	106.19	106.09	104.51	105.61	105.08	104.13	106.04	104.83	105.17	105.04	105.8	105.22	105.46	104.51	104.45	106.37	105.52	105.8	105.44	106.08	107.02	105.23	105.12	106.08	105.88
109.11	109.02	109.67	110.2	109.52	110.79	110.25	108.07	110.42	110.26	109.54	110.37	109.39	111.66	108.54	109.93	109.08	110.02	110.17	108.37	109.1	110.54	110.47	111.41	109.87	109.02	110.4	109.51	110.14	109.22	110	109.73	110.12	109.77	108.63	107.83	110.79	108.71	110.56	110.23	110.02	111.03	109.26	109.22	108.97	110.66	109.06	110.25	109.31	110.04
110.7	109.93	111.87	111.22	110.04	111.67	110.31	112.26	110.53	111.58	111.31	111.71	110.5	110.11	112.2	111.65	111.69	111.62	110.23	113.09	109.85	111.6	111.3	112.05	111.89	111.12	110.98	110.33	111.73	112.07	111.25	110.89	112.19	110.88	112.23	111.56	111.81	112.8	111.4	111.14	109.85	109.36	111.79	112.2	112.22	112.05	111.09	111.33	111.16	111.11
105.41	104.07	106.16	106.42	104.88	105.59	105.26	108.37	105.84	104.58	105.12	104.46	104.92	105.48	106.07	106.45	105.42	105.76	106.49	106.36	105.84	106.83	106.24	105.54	104.63	104.72	104.65	103.85	106.96	104.82	106.66	104.54	107.16	104.64	106.05	106.25	103.95	105.89	105.39	105.28	105.66	105.16	104.77	104.95	107	104.22	107.05	104.9	104.21	105.82
111.19	112.01	111.81	110.52	112.13	113.68	111.18	112.33	112.28	112.41	111.04	112.3	111.97	111.62	111.91	111.99	112.39	113.45	111.92	111.57	111.88	111.64	112.95	112.12	111.65	113.77	111.86	112.52	112.67	111.43	112.6	111.84	110.56	111.27	111.45	111.72	112.32	111.87	112.52	112.11	111.8	113.1	110.93	110.95	111.67	112.74	112.54	112.12	112.63	111.1
100.65	100.25	100.39	100.7	100.83	100.16	101.54	100.96	99.255	100.67	101.26	102.29	100.65	99.199	101.65	100.94	100.3	102.07	98.855	98.537	100.15	100.46	102.18	100.41	101	100.3	99.944	101.63	101.03	101.53	101.1	100.16	100.53	100.61	99.972	100.11	102.77	99.729	101.93	101.19	100.78	100.39	101.48	101.68	100.6	100.74	101.08	99.877	101.16	100.84
106.12	106.99	105.44	105.61	105.95	107.12	106.79	105.37	106.98	106.7	106.07	105.08	106.72	106.97	104.35	104.75	105.69	105.88	106.66	106.31	105.66	106.21	106.82	105.69	106.53	104.91	106.28	105.72	107.3	107.41	105.2	106.73	106.07	106.81	106.91	107.07	106.96	105.31	102.73	106.17	106.46	106.36	107.46	107.94	106.56	104.83	105.47	106.23	106.05	106.96
106.28	105.42	104.49	106.19	104.03	104.99	104.49	104.27	103.83	104.82	106.47	105.1	103.71	105.79	105.72	104.08	104.37	103.88	104.95	104.16	104.16	106.02	103.72	105.33	105.57	106.51	104.13	103.43	106.22	103.34	105.26	103.22	104.81	105.83	105.37	104.66	103.75	105.09	104.78	105.41	104.04	105.01	105.1	106.28	107.23	104.88	104.02	104.52	107.11	105.03
105.07	105.25	104.72	106.91	105.32	104.57	105.14	106.21	106.89	105.24	104.13	105.5	104.27	105.5	104.27	104.43	105.55	106.24	106.21	104.77	105.64	106.11	105.43	105.1	106.28	105.64	106.49	104.27	106.23	104.1	104.7	105.8	106.84	104.09	104.05	105.91	104.81	104.77	105.6	104.9	104.75	104.79	105.14	104.63	105.22	105.04	105.31	105.5	104.85	106.32
106.08	106.04	105.41	105.35	105.95	106.19	105.39	107.36	103.72	106.14	106.21	104.15	105.19	105.56	106.32	107.64	105.19	106.89	106.06	107.15	105.75	106.02	103.21	104.95	105.46	105.51	105.39	103.32	103.93	105.92	105.42	106.15	106.27	106.78	106.3	107	106.52	109.01	105.91	107.75	106.48	106.29	106.39	106.31	106.33	106.05	105.06	106.06	105.15	105.54
107.03	104.63	105.03	106.6	106.32	105.8	104.65	106.28	105.7	106.59	106.47	107.31	107.79	105.86	106.33	105.61	105.18	105.74	105.57	105.76	106.3	105.91	105.07	105.19	105.29	104.76	104.79	105.22	104.54	105.55	106.12	104.26	105.45	105.38	106.95	106.82	106.02	105.7	104.51	105.59	105.4	105.86	106.06	105.97	105.81	104.97	105.95	105.81	107.86	105.12
110.15	109.3	109.9	108.67	110.95	108.84	108.75	109.06	109.49	110.8	108.23	108.7	109.2	109.75	110.06	111.56	109.51	110.4	109.34	110.29	108.11	109.68	109.65	109.58	110.73	110.1	109.2	111.47	108.76	109.99	110.08	108.71	108.93	109.74	107.88	108.64	109.75	109.76	110.02	108.43	110	109.77	109.33	109.6	109.24	110.57	110.69	108.45	109.48	111.43
101.23	100.31	99.792	99.616	100.69	97.998	99.33	100.35	97.702	100.38	100.37	101.43	100.47	98.734	99.124	99.947	99.402	100.7	101.08	101.11	99.173	100.38	99.787	99.385	100.08	100.97	99.619	100.27	99.848	100.11	100.17	99.148	99.892	100.24	100.45	99.1	101.06	98.889	100.01	98.797	100.87	100.32	99.928	100.63	99.282	99.509	100.45	100.19	98.991	99.993
105.69	105.98	107.22	106.01	106.43	107.03	107.82	105.87	106.46	106.28	106.2	106.11	106.06	106.75	106.03	105.69	105.88	107.13	107.04	105.5	106.49	107.83	107.92	106.34	105.66	106.26	107.33	107.37	107.55	106.41	104.96	106.56	104.9	106.14	106.62	106.05	105.93	106.21	106.95	107.87	106.13	106.13	107.25	106.62	106.13	107.29	105.52	106.48	104.65	106.6
111.19	110.03	108.85	111.56	109.95	111.5	112.08	111.06	110.87	111.55	110.08	112.17	108.66	110.34	111.84	110.55	112.78	111.08	112.95	112.14	110.27	111.83	110.96	110.61	111.29	112.03	111.66	112.21	110.53	111.7	110.42	111.06	111.2	113.04	110.78	111.73	111.62	108.96	111.08	110.76	110.99	110.63	111.17	110.59	112.61	111.9	111.15	110.81	111.68	112.28
107.58	105.38	105.19	104.84	103.2	105.05	106.25	105.18	105.12	106.02	107.06	105.96	104.61	104.89	106.99	104.47	106.41	106.01	103.45	106.01	106.45	106.8	104.66	105.5	105.6	107.24	105.41	104.99	105.16	104.88	106.07	106.33	104.49	105.9	105.42	106.3	105.46	105.17	105.97	103.18	105.72	105.34	105.01	105.07	104.82	106.63	105.63	106.72	105.61	104.49
116.46	115.41	117.06	116.98	116.34	116.88	114.3	115.9	117.21	116.54	115.65	115.43	118.16	115.81	115.32	115.93	115.84	116.1	114.74	115.58	117.34	116.57	116.46	115.67	117.44	117.23	115.78	116.21	115.9	116.13	116.1	115.8	116.23	116.55	115.67	113.79	115.9	117.65	115.43	115.95	115.4	116.54	115.68	115.88	116.78	115.64	115.75	115.51	114.68	116.98
100.18	99.258	97.988	100.24	98.89	99.328	100.62	100.73	100.61	97.914	99.671	98	100.51	100.96	98.365	98.768	99.024	99.433	100.6	97.408	97.699	98.693	100.1	98.524	99.547	99.613	100.18	98.733	98.922	100.43	100.12	98.629	98.944	101.44	99.701	100.35	99.881	99.918	98.284	100.52	99.985	99.576	100.93	101.58	99.852	99.715	100.51	100.04	99.236	98.475
110.27	109.4	109.32	108.39	109.35	110.12	108.34	108.96	109.72	110.36	107.93	110.3	109.69	109.61	110.84	110.22	110.84	111.59	110.41	108.14	109.97	110.45	108.33	108.87	109.56	109.5	110.21	108.83	109.75	109.91	108.88	110.76	109.36	110.43	108.34	109.25	109.56	110.02	109.91	109.46	108.03	109.08	110.74	109.7	109.37	111.55	108.92	108.64	111.24	109.19
104.35	104.31	104.56	103.21	103.88	104.15	102.92	104.31	105.3	102.94	105.65	105.39	102.96	105.26	103.45	104.78	105.53	104.11	104.27	103.8	102.71	102.01	104.43	105.05	105.53	103.84	104.46	103.84	104.87	104.88	104.36	104.95	103.94	104.27	104.16	104.65	104.3	103.03	103.68	103.77	103.76	104.15	101.71	104.24	103.61	104.25	104.11	104.64	105.21	104.48
111.02	111.37	111.88	112.37	112.11	111.79	111.25	111.87	111.69	111.91	113.36	112.75	111.94	110.12	113.05	111.36	110.17	110.9	112.11	111.31	111.99	111.75	112.41	111.91	111.12	112.37	112.27	112.99	112.56	111.49	110.81	111.82	112.15	110.67	113.1	111.37	110.07	111.69	111.49	111.64	109.92	112.81	111.32	111.52	111.06	112.09	111.25	111.9	112.62	112.48
104.86	104.42	104.01	104.92	105.14	103.56	105.83	105.56	104.41	105.07	105.25	104.79	103.53	103.68	104.06	105.28	106.83	105.07	104.51	105.21	104.42	104.55	104.33	104.41	105.35	105	104.81	104.88	103.82	104.87	107.06	103.42	105.24	103.12	104.5	104.15	103.27	105.33	105.93	104.97	104.07	105.99	102.98	106.49	105.16	103.48	103.94	103.43	105.01	103.04
110.16	111.65	110.47	110.61	109.88	112.2	110.84	112.24	111.91	111.19	109.57	112.31	109.9	110.73	112.67	111.16	111.21	110.49	110.42	112.4	111.23	110.17	110.52	111.75	110.54	111.28	111.24	112.7	111.32	109.82	110.53	110.86	110.38	111.8	111.95	110.29	112.48	111.31	110.02	108.87	110.17	113.3	111.46	110.27	111.01	110.51	111.05	109.92	110.05	110.4
100.61	101.17	100.83	101.2	100.13	103.59	99.289	101.27	100.84	101.29	99.867	102.53	102.26	101.21	101.76	100.72	100.61	101.24	101.37	102.21	101.19	102.04	101.87	99.49	100.5	100.63	100.91	100.24	100.78	102.59	101.6	101.32	101.89	100.19	101.07	101.24	101.24	103.09	99.003	101.13	101.54	101.31	100.84	100.66	101.8	100.13	101.94	101.78	102.2	100.8
105.58	105.66	104.6	105.35	105.55	104.92	104.71	106.44	105.34	105.43	106.02	105.18	104.52	105.67	103.45	104.82	104.53	106.47	106.42	106.19	105.26	104.94	106.37	105.66	104.85	104.69	104.87	106.24	105.74	105.33	104.28	107.52	106.43	105.4	105.38	104.65	104.15	103.39	106.39	105.17	107.59	105.53	105.28	103.51	104.88	104.77	104.67	104.91	106.52	105.77
113.25	111.76	110.01	111.87	111.92	111.26	112.64	110.24	111.93	111.63	110.51	110.41	110.73	111.77	111.02	110.62	111.5	111.2	112.61	110.61	113.1	113.06	111.4	111.19	111.21	110.66	111.15	110.57	112.03	111.19	113.1	110.35	111.13	110.26	110.48	111.29	111.92	109.73	111.06	110.14	111.65	112.21	111.54	111.05	112.54	110.84	111.28	110.58	111.65	110.72
104.87	106.91	105.68	105.63	105.06	107.29	104.78	107.76	105.67	106.38	107.32	106.56	106.03	106.78	106.02	107.05	106.16	106.77	105.75	105.95	106.55	106.89	105.29	105.9	106.91	106.58	107.81	106.5	104.78	105.88	106.77	106.65	105.8	105.23	105.46	106.4	105.73	103.95	106.74	106.56	106.66	106.29	106.17	104.73	106.39	106.9	106.05	106.24	106.62	106.37
113.44	111.67	110.33	112.16	114.23	112.58	111.68	112.61	112.31	112.09	112.93	112.36	111.52	113.04	113.77	112.65	112.54	112.3	112.86	112.07	112.52	112.19	113.21	112.73	112.41	114.06	112.03	112.58	112.9	113.23	111.12	114.03	112.88	111.89	113.37	112.47	113.46	111.19	112.25	111.55	112.99	113.96	113.01	112.24	112.55	112.57	112.18	113.31	114.79	112.2
105.49	106.1	105.66	105.56	106.75	106.57	104.85	106.38	105.97	105.39	106.47	104.89	105	105.32	106.05	105.94	105.46	107.05	104.55	105.82	105.88	104.73	105.81	106.71	106.03	106.93	106.09	105.94	104.92	108.61	105.25	107.64	105.07	106.33	104.84	104.31	107.5	105.6	105.99	106.63	105.93	105.52	105.42	104.15	105	105.95	104.36	104.36	105.96	105.76
111.94	110.56	109.93	109.22	111.85	111.86	111.39	110.23	109.87	111.08	111.15	110.63	111.85	111.19	111.24	112.02	111.84	112.34	111.42	111.08	111.45	111.92	110.65	111.2	110.78	109.95	111.48	111.27	111.4	112.86	110.75	111.68	111.86	110.21	110.09	112.23	111.68	111.05	110.55	111.57	110.21	112.25	111.92	109.47	112.23	110.96	112.03	108.9	109.94	110.52
106.3	104.04	104.09	104.94	103.8	104.37	105.29	103.35	103.26	103.66	104.14	104.36	103.86	104.84	104.48	103.41	104.91	105.92	104.17	104.3	105.34	103.96	104.06	102.9	104.65	103.46	103.65	104.79	104.27	103.25	103.5	104.12	103.1	103.42	103.23	103.71	103.96	103.16	103.81	106.13	104.06	104.09	104.96	103.5	103.93	105.08	103.4	105.06	105.61	104.48
110.43	110.06	109.38	109.77	109.95	107.29	110.86	109.94	110.09	110.5	109.5	109.84	109.39	110.23	109.98	111.45	109.27	111.06	109.51	111.09	109.92	111.41	113.11	110.73	109.11	109.51	107.1	109.91	108.68	111.37	109.52	110.15	108.62	110.59	110.21	109.79	110.21	109.36	110.64	110.06	110.58	109.54	109.47	110.13	110.46	108.59	108.23	108.83	110.66	110.43
116.91	117.82	118.08	119.32	120.21	118.13	118.33	118.39	116.52	118.4	117.09	118.38	116.83	118.49	118.38	116.92	117.52	118.15	117.32	116.55	117.42	116.4	116.51	117.28	118.37	116.84	118.32	117.26	116.44	120	118.1	118.11	118.23	115.97	118.15	118.15	116.63	117.53	117.56	117.98	117.3	117.98	117.45	117.72	117.86	116.63	119.59	117.27	118.32	118.01
104.03	102.77	106.41	105.81	106.35	105.58	105.79	105.93	102.93	106.79	104.86	104.82	105.52	106.34	105.76	104.27	104.85	104.21	103.61	107.08	105.75	104.34	107.38	105.76	104.92	105.52	105.16	105.09	104.42	104.86	103.84	104.47	105.35	105.65	104.21	104.53	104.99	104.6	104.19	104.69	104.16	105.2	104.72	106.66	105.14	104.29	103.97	104.98	105.62	105.53
108.17	107.43	107.68	106.79	107.31	106.73	106.77	107.26	106.22	104.5	108.79	107.4	106.8	107.12	107.47	105.67	106.08	107.93	106.55	106.12	106.02	106.97	106.75	105.63	107.36	107.01	107.66	107.36	106.47	106.45	106.14	106.33	107.09	106.81	106.02	106.96	107.93	105.21	106.99	106.31	105.77	106.67	106.27	107.63	108.29	108.53	106.31	106.67	108.03	107.33
106.92	106.87	108.09	106.08	108.03	107.71	107.18	105.66	105.78	106.04	105.59	105.62	105.17	105.55	105.96	105.91	106.01	105.06	106.97	107.11	106.43	106.89	106.35	106.13	107.51	105.3	106.14	106.61	107.45	106.28	106.41	105.47	107.21	107.17	105.08	106.68	106.88	106.92	106.31	107.48	106.63	106.09	106.95	105.39	107.54	106.25	105.5	106.33	106.91	105.33
113.47	112.51	112.76	112.08	111.86	112.78	112.97	113.74	111.89	111.64	113.19	112.59	112.4	111.9	113.35	111.97	113.22	112.75	113.08	115.37	113.68	111.51	111.28	112.15	114.3	113.59	112.67	112.06	112.18	113.23	113.75	113.16	113.24	112.66	113.43	111.27	112.97	112.75	111.68	111.62	111.74	114.24	113.21	111.98	114.62	111.73	113.33	111.98	113.47	112.43
100.75	100.71	100.33	99.078	99.683	99.739	100.23	100.88	99.878	101.32	99.439	98.372	100.16	100.74	99.715	99.342	99.333	99.245	99.435	99.275	98.567	99.281	99.971	101.05	100.38	100.79	100.65	99.808	98.625	101.19	99.138	100.6	100.98	100.77	100.54	101.45	99.724	100.2	99.745	99.551	100.08	99.591	99.125	100.43	99.627	100.49	101.29	98.878	102.45	99.903
104.67	105.91	106.45	104.46	106.2	105.19	106.08	105.82	104.21	105.7	106.18	104.43	105.61	106.51	105.75	106.69	105.08	106.17	106.02	105.31	106.05	104.96	105.04	105.48	106.2	106.37	106.02	106.61	106.27	106.13	106.98	105.36	106.41	106.33	106.71	105.07	106.01	104.99	107.78	104.94	105.56	106.16	103.88	104.38	106.68	106.69	105.58	105.26	106.82	104.99
107.02	107.6	106.25	108.65	104.48	106.51	105.56	107.99	105.99	105.46	107.54	106.02	106.84	107.67	107.04	107.05	105.74	104.35	105.95	107.15	107.37	107.49	106.75	105.14	105.92	107.6	107.31	105.51	107.63	104.65	106.56	107.11	106.5	105.93	106.22	106.29	107.55	106.26	104.97	107.11	105.13	105.2	106.19	108.09	107.33	106.63	107.12	106.38	105.96	105.79
106.74	105.8	106.58	105.28	105.33	105.1	105.56	105.39	104.98	104.86	106.5	105.3	107.02	106.23	104.93	106.2	103.9	104.86	105.23	104.94	105.05	105.59	105.96	104.8	105.86	105.95	105.92	104.68	105.8	105.57	106.16	104.32	105.89	106.2	106.41	106.95	105.39	105.42	106.33	104.35	105.6	106.5	104.97	106.95	105.48	106.4	105.12	106.16	105.56	107.33
110.84	111.57	111.74	110.21	111.45	110.97	113.03	111.19	111.95	113.01	111.25	111.76	111.14	111.9	111.3	111.82	111.6	111.35	111.38	111.67	111.24	111.08	111.44	112.64	110.42	111.58	110.34	113.01	111.46	111.96	112.07	112.67	110.78	112.16	112.67	111.26	111.41	111.21	110.31	111.73	112.1	111.94	111.9	110.27	109.96	112.1	111.62	113.31	111.26	112.52
103.15	99.297	101.78	101.17	101.02	101.45	101.47	100.22	102.97	100.13	102.8	101.46	99.891	102.34	100.91	100.52	100.61	99.282	100.76	101.41	101.31	100.91	101.24	101.64	101.16	100.67	100.55	102.14	102.55	102.23	102.13	100.89	100.77	100.6	101.22	99.796	101.66	101.51	100.4	103.17	101.71	100.41	100.96	100.55	102.43	100.74	100.8	102.76	100.23	101.3
101.47	104.43	103.89	103.83	103.91	103.8	104.4	104.79	105.13	104.99	105.54	104.15	103.45	105	104.33	102.89	104.74	104.58	104.56	104.67	104.69	103.34	104.26	105.86	104.45	103.72	102.39	103.83	103.66	104.79	105.17	103.25	102.87	105.04	104.07	104.24	102.73	103.93	104.44	104.58	103.97	102.34	103.18	105.61	105.13	104.41	104.91	102.67	105.36	103.55
100.58	99.581	100.14	99.968	101.08	99.601	99.542	100.47	100.45	99.753	100.24	100.97	101.15	100.42	101.91	100.06	99.881	100.83	101.15	99.824	100.54	98.816	101.81	99.113	99.142	99.398	99.154	101.62	100.86	100.77	100.3	100.64	101	101.97	99.722	100.68	98.843	99.019	98.525	100.07	99.994	99.851	101.04	99.088	101.41	99.503	100.43	99.766	101.1	99.562
107.08	105.99	106.9	106.55	107.25	106.01	106.18	106.76	106.45	107.04	107.22	108.18	108.53	106	107.83	106.86	107.92	106.87	105.05	107.4	106.95	106.04	106.15	106.84	105.85	106.67	108.08	107.55	106.48	108.06	105.81	106.48	106.19	107.65	106.98	109.01	107.98	107.48	107.01	107.58	106.1	107.16	106.08	106.99	106.63	106.97	107.54	107.03	108.17	107.35
117.67	119.14	117.76	118.07	117.33	118	118.64	116.47	117.3	118.14	117.26	117.82	117.92	118.49	117.47	118.74	117.3	117.33	117.81	117.08	118.28	117.54	116.49	118.47	118.01	117.53	118.19	116.65	118.03	119.28	116.96	116.65	117.05	118.48	117.97	117.4	117.92	117.68	117.59	117.78	116.51	117.12	118.16	117.45	118.96	117.95	116.82	117.64	117.73	117.24
105.57	103.63	107.2	105.45	105	106.2	104.27	103.66	103.28	104.4	103.36	105.38	105.89	106.15	106.53	105.01	104.63	104.71	105.26	105.11	105.23	104.61	104.56	106.02	105.22	105.12	103.82	105.32	104.27	104.76	103.8	103.85	104.62	104.75	104.84	105.53	104.94	104.39	107.16	105.54	105.53	104.08	104.67	105.6	104.95	106.29	104.14	105.22	105.26	104.06
111.65	111.66	112.06	112.44	111.94	110.44	113.33	111.39	111.37	111.03	113.03	112.5	111.51	112.66	112.33	110.57	112.2	111.32	112.96	112.09	112.14	112.48	112.63	112.22	112.65	110.27	113.04	111.35	112.64	110.82	111.35	110.88	111.41	111.45	111.29	113.14	112.24	112.31	111.58	111.93	112.41	110.05	112.79	113.8	111.11	111.24	110.98	112.72	111.5	113.99
107.24	105.65	106.31	105.17	105.12	107.23	105.83	106.61	105.87	104.95	107.38	106.15	107.06	106.56	107.12	105.62	106.05	106.61	108.12	106.53	105.63	105.9	104.69	106.26	106.18	106.81	105.31	106.15	106.29	107.45	107.5	107.57	104.9	106.38	106.59	108.17	105.86	106.08	106.62	106.8	106.09	106.71	107.42	107.43	107.41	107.21	106.33	104.29	107.37	108.09
106.28	104.37	105.76	107.51	106.97	104.51	106.15	106.04	106.48	106.5	106.26	105.38	104.68	106.18	106.47	106.76	106.64	106.58	104.98	106.71	107.18	104.5	107.21	106.29	107.55	106.8	105.25	106.27	106	106.33	106.28	106.71	107.88	105.83	106.16	106.94	106.35	105.88	106.39	106.7	107.53	107.74	106.54	108.11	106.86	106.49	106.35	105.81	105.8	106.41
112.76	111.85	111.78	113.07	111.46	113.6	110.55	111.37	111.22	111.71	111.04	110.87	110.54	109.14	112.13	111.48	112.1	111.92	112.32	110.61	109.98	111.71	112.47	111.6	113.2	112.88	111.68	111.72	113.19	112.13	111.78	113.27	111.25	110.44	113.33	110.58	111.65	111.27	113.6	113.06	110.28	112.02	112.38	113.73	110.53	113.46	110.11	112.2	112.45	113.02
107.52	106.82	104.67	108.67	107.13	106.43	105.83	106.51	106.33	106.66	107.21	106.58	107.22	107.03	106.91	105.93	105.05	107.43	106.92	106.62	105.75	106.75	105.52	107.09	106.96	106.3	106.8	105.78	106.94	106.68	104.71	106.42	107.55	106.51	105.87	104.6	106.82	105.13	105.08	107.77	105.92	108.79	105.33	106.51	106.69	107.31	105.29	104.68	107.34	105.07
119.04	117.04	118.84	119.33	118.16	118.93	118.39	116.79	116.69	116.98	117.19	117.55	117.37	117.83	117.97	116.76	116.2	118.06	117.55	117.91	116.59	117.6	116.91	117.43	118.08	118.79	117.52	116.32	115.61	116.91	117.73	117.91	117.15	118.2	116.7	117.38	118.2	116.91	117.5	117.18	117.66	118.08	117.67	117.84	118.52	116.35	116.33	117.9	117.61	117.57
111.7	111.03	113.74	112.78	112.13	111.4	111.97	112.47	111.1	111.6	112.05	113.77	111.68	112.48	113.15	112.84	111.8	111.61	112.2	111.12	112.83	112.45	111.03	112.35	111.34	112.61	111.9	110.37	112.42	112.94	113.4	111.59	111.56	110.93	112.99	112.93	111.21	112.11	113.38	111.22	113.48	112.29	112.7	111.54	112.25	111.39	113.02	111.44	112.29	112.18
112.35	111.1	113.28	113.32	110.76	110.46	112.24	111.75	112.65	110.96	112.21	110.99	111.92	113.03	111.1	111.38	110.61	112.43	112.66	111.16	111.49	112.41	112.66	111.64	112.71	111.67	111.72	112.81	111.34	112.47	112.7	113.89	112.88	110.82	111.47	111.2	111.84	111.74	111.15	111.85	112.47	113.99	112.98	112.83	111.12	112.69	112.43	113.95	111.65	112.98
104.44	104.79	105.93	106.31	105.86	106.26	105.34	106.55	106.18	105.71	106.15	105.91	106.35	105.59	106.21	105.55	106.58	106.32	107.72	105.76	104	105.02	107.72	106.71	105.54	105.79	106.73	106.64	107.62	106.23	107.03	106.96	107.25	104.43	107.17	105.93	105.41	107.14	105.24	106.39	104.92	107.83	105.99	104.42	106.06	107.32	105.98	105.61	105.28	105.35
107.26	106.21	105.92	105.07	106.52	105.93	103.93	105.55	105.61	104.43	104.91	107.07	103.8	106.35	105.76	104.72	107.11	105.41	106	105.04	105.11	104.89	104.76	104.06	105.05	107.43	104.92	104.53	104.89	105.83	106.58	104.61	102.8	104.84	104.33	105.18	106.03	104.93	104.53	106.06	105.42	104.4	104.86	105.76	107.07	105.21	105.81	105.93	105.73	105.18
112.39	112.86	110.59	111.99	111.66	112.3	112.21	112.96	111.96	111.02	111.88	112.37	112.78	111.74	112.47	112.34	112.3	109.34	112.72	111.62	110.3	111.12	111.99	111.92	110.12	111.75	112.35	112.68	111.75	112.58	112.03	111.38	110.4	110.83	113.26	111.54	113.43	111.44	111.8	112.16	113.13	111.97	111.56	113.81	112.89	111.99	112.33	112.41	111.93	112.92
106.22	106.2	107.16	105.32	105.5	106.47	105.34	106.22	106.93	106.9	106.27	106.86	106.88	107.08	106	106.83	105.19	107.29	105.49	105.66	107.75	104.78	105.22	106.68	105.07	105.89	104.35	105.47	104.62	105.78	106.58	106.69	105.72	107.04	105.84	104.4	105.7	106.76	106.08	105.18	104.81	105.64	106.55	106.73	105.19	106.61	105.51	105.39	105.17	104.64
105.45	107.11	104.99	107.51	104.95	106.52	107.44	106.94	104.83	105.71	106.84	105.95	106.02	105.1	106.35	106.08	107.71	105.75	106.8	107.34	106.25	107.96	106.85	105.84	104.8	106.15	105.06	105.97	106.28	107.57	105.63	107.38	106.38	106.67	107.44	106.46	105.85	105.63	104.41	106.91	106.36	105.63	106.42	107.73	107.46	107.25	106.85	107	107.1	107.72
106.68	105.63	104.92	106.75	106.27	105.79	106.05	105.2	106.22	107.16	104.92	104.61	105.83	104.51	106.58	104.75	104.74	104.9	105.72	107.41	103.55	104.63	105.85	104.82	104.83	105.58	105.05	105.65	105.18	106.37	105.92	105.58	105.77	104.99	105.9	106.29	106.97	106.89	105.46	105.14	106.17	105.8	106.03	107.83	105.35	105.09	105.53	103.81	106.34	106.83
104.29	107.12	105.16	105.45	105.4	106.66	106.98	106	105	107.48	105.95	106.1	105.4	106	105.67	105.26	106.5	105.84	105.52	105.32	104.97	106.27	106.18	106.05	107.4	105.32	105.55	105.9	106.03	107.38	106.39	105.55	106.3	105.02	106.73	106.79	105.36	105.3	105.15	106.7	105.61	105.75	106.84	104.86	105.57	104.7	105.44	104.72	105.21	106.36
99.966	99.515	100.57	99.673	98.784	100.41	99.252	99.689	99.299	100.76	100.08	97.075	100.16	99.473	99.712	99.893	100.87	99.394	100.37	98.993	98.295	98.571	100.6	99.415	99.574	100.5	101.4	99.139	100.37	100.08	98.51	100.13	100.44	99.539	101.66	100.47	100.52	100.99	100.1	100.26	98.598	100.55	100.42	100.38	99.379	99.341	98.831	99.669	99	99.993
111.6	109.52	111.5	110.69	110.2	111.71	110.41	110.67	111.04	110.52	109.33	111.89	111.2	109.87	111.89	111.32	110.2	110.89	110.19	108.83	109.01	109.72	110.44	109.87	112.13	112.38	111.64	110.65	111.18	111.93	110.61	111.34	110.58	110.77	108.21	110.6	108.92	111.34	110.45	111.76	111.05	110.68	110.21	111.66	108.8	110.86	110.08	109.28	109.02	110.32
104.22	104.68	104.57	104.23	104.97	105.82	102.6	103.46	104.03	105.91	103.89	105.75	105.61	104.51	103.34	104.14	103.06	102.84	105.29	106.18	104.39	105.27	105.55	104.21	105.13	104.55	103.8	104.99	103.3	103.88	104.9	105.31	103	104.19	104.15	104.46	104.38	104.65	104.37	103.82	105.1	104.29	104.95	104.75	104.85	104.07	103.11	102.9	103.75	104.27
111.31	110.43	110.24	112.15	112.7	113.46	111.24	111.14	113.2	111.31	112.01	112.48	111.48	112.38	111.81	112.64	111.75	111.64	111.93	112.86	111.57	110.85	110.99	112.92	111.16	112.72	112.1	112.89	112.72	111.75	110.26	113.01	112.93	112.28	111.47	112.31	112.19	111.62	111.51	111.67	112.02	111.8	109.68	112.67	111.84	111.44	112.63	111.47	114.06	112.67
100.02	100.34	101.65	101.36	101.49	99.631	100.77	101.26	101.49	100.72	100.88	101.45	100.58	99.93	101.95	101.01	99.915	99.94	101.35	100.67	99.992	100.52	101.28	100.95	101.2	100.63	101.19	100.7	100.02	101.94	100.11	101.3	100.04	100.45	100.84	100.5	100.94	100.7	101.89	102.1	100.65	100.67	102.58	101.66	100.71	101.14	102.39	101.68	102.21	102.48
105.83	105.83	105.51	104.43	106.63	106.93	105.75	105.13	105.42	106.57	105.7	107.11	104.77	107.16	104.45	105.38	106.85	104.87	106.9	105.98	107.46	105.44	107.95	105.51	106.37	105.14	105.76	105.39	106.43	105.21	104.86	105.59	106.67	104.58	106.76	106.08	107.05	107.21	104.37	107.1	105.59	104.25	107.2	106.74	106.07	106.41	105.29	104.15	107.57	105.97
106.62	105.46	105.89	105.18	105.02	105.5	105.43	104.87	107.02	104.92	105.79	106.4	105.04	106.24	103.75	105.39	106.14	105.68	106.44	106.35	106.96	104.72	105.5	106.17	105.49	105.91	106.24	105.41	106.16	106.05	105.9	105.04	106.4	105.42	106.7	105.24	105.84	105.05	107.14	104.85	104.25	105.38	105.26	105.35	106.31	104.97	104.55	106.51	105.63	106.61
100.27	100.89	101.36	100.97	100.79	99.914	99.656	100.07	100.09	99.309	101.02	99.298	101.34	99.647	100.9	101.07	99.636	100.7	100.84	100.14	100.34	98.691	100.4	99.119	99.199	101.12	100.3	100.67	100.08	101.13	101.72	98.303	98.156	101.33	101.1	99.172	99.56	99.136	100.87	100.09	99.308	100.11	100.35	99.673	101.71	100.85	101.25	100.55	101.88	100.37
107.44	106.1	106.38	107.22	104.36	105.85	106.05	104.34	106.16	107.47	107.12	107.94	105.14	105.35	106.51	107.32	105.84	107.24	105.06	106.16	105.23	107.81	106.34	105.97	106.44	106.51	105.37	104.7	106.04	105.77	105.92	105.99	106.96	104.93	106.6	106.77	105.46	107.54	106.33	104.91	105.57	107.32	105.65	106.37	106.77	105.42	104.64	106.03	105.36	105.78
109.09	107.78	107.24	107.42	106.53	106.83	107.8	107.18	106.57	106.77	107.43	107.63	107.26	108.37	106.34	106.83	107.7	108.14	107.66	107.98	107.25	106	105.55	107.51	108.01	106.19	106.17	106.99	106.92	108.47	106.26	105.91	107.96	106.47	106.44	106.48	106.23	108.82	107.34	107.58	106.49	107	106.45	106.95	107.65	108.29	106.92	107.51	108.04	107.72
106.29	105.25	105.64	104.87	104.1	105.87	103.87	105.65	104.17	104.57	105.57	105.08	103.91	104.95	105.7	106.19	104.76	105.87	104.65	106.61	105.43	106.47	105.03	103.62	104.43	104.92	104.97	105.68	105.43	106.3	105.54	105.13	104.91	106.07	105.42	105.02	103.56	104.87	104.23	105.49	104.69	104.12	104.09	104.51	104.17	106.55	106.43	105.34	103.51	105.56
106.04	105.46	107.73	106.43	106.29	106.61	105.78	106.53	105.74	105.51	104.55	105.62	105.89	104.08	107.16	106.77	106.7	104.96	105.2	106.5	105.89	106.33	105.37	107.57	106.77	105.98	106.12	106.13	107.51	105.37	105.96	104.7	106.63	104.63	104.48	105.08	105.88	105.75	106.66	105.69	106.12	106.3	106.73	105.15	105.74	106.31	105.88	105.97	105.5	105.54
104.04	106.99	105.28	106.57	105.66	105.84	106.32	104.96	104.33	104.05	104.57	105.35	107.75	107.07	104.97	105.61	106.47	106.01	104.32	105.45	103.63	106.39	106.59	105.99	103.79	105.6	106.11	106.65	106.33	106.08	105.54	105.31	105.36	105.64	105.96	106.23	106.61	104.9	105.74	106.54	106.17	107.58	106.65	105.29	104.74	105.2	106.81	106.14	104.35	105.7
104.67	104.86	104.23	103.99	103.69	103.06	104.02	106.03	103.67	104.47	105.07	103.2	104.03	103.26	104.07	103.98	105.46	104.22	102.97	104.43	104.92	104.55	104.56	104.23	105.63	105.86	104.82	102.7	104.18	105.44	104.03	105.89	105.49	104.32	105.45	103.74	104.14	103.87	103.64	105.72	103.24	105.34	103.76	104.08	103.52	103.39	103.82	102.91	103.54	104.03
106.3	108.76	106.38	107	106.59	107.13	105.94	106.28	107.6	108.43	107.2	106.79	106.85	106.69	106.02	106.61	106.46	107.25	107.69	106.44	107.5	105.96	108.9	107.33	107.55	107.34	108.7	108.59	108.76	106.71	106.74	108.04	106.73	106.35	106.87	106.31	106.46	106.34	106.6	107.38	106.45	107.67	107.95	106.37	107.31	106.75	105.7	107.79	106.56	107.08
110.65	110.62	110.62	111.4	111.49	111.74	108.88	111.12	110.75	111.2	110.65	110.51	111.42	111.5	110.39	109.76	111.17	110.32	110.07	109.77	110.94	110.8	108.71	111.04	109.86	111.52	111.66	110.99	110.98	110.97	111.7	110.29	109.92	110.56	110.38	110.3	109.72	110.34	111.12	109.46	111.89	111.23	111.08	110.87	109.94	111.51	110.13	110.03	110.3	112.56
112.72	111.49	113.38	112.66	112.15	112.12	110.09	112.99	113.2	112.7	112.04	111.64	113.46	111.83	111.83	112.37	112.23	111.6	111.38	112.27	112.77	112.39	112.16	112.02	112.06	111.84	111.92	112.2	110.94	111.57	112.17	111.78	112.05	112.7	111.33	113.23	111.58	112.61	111.98	112.26	112.08	111.84	112.51	112.85	112.09	113.61	111.79	111.92	109.4	113.29
105.42	104.69	104.54	105.47	105.87	103.9	104.09	104.92	104.21	105.09	105.75	105.97	105.01	105.3	105.75	103.61	105	105.98	103.52	104.94	103.92	105.19	103.68	103.09	104.68	103.31	107.27	102.89	103.99	106.67	104.89	104.52	103.63	104.3	105.33	104.17	105.45	106.16	104.87	105.41	105.58	103.85	104.29	104.71	105.96	104.64	105.47	104.4	104.38	103.94
105.96	106.49	107.94	106.49	104.83	106.16	107.44	106.46	106.5	105.79	106.44	105.4	105.07	107.5	106.21	105.42	106.58	106.35	105.18	106.81	106.28	106.7	107.44	106.02	106.33	104.85	105.85	106.81	106.67	106.8	105.55	105.24	107.76	106.69	104.92	104.2	106.6	106.58	105.57	107.17	107.65	106.78	104.56	105.65	107.35	105.03	106.97	105.54	106.75	106.31
110.53	111.06	109.16	111.19	110.54	109.36	110.5	109.88	110.95	110.79	109.36	110.47	109.4	110.44	110.42	111.65	110.23	109.79	110.58	111.87	110.73	110.94	110.1	111.05	110.04	109.55	111.63	110.32	109.22	109.96	111.19	109.3	111.16	110.32	110.73	109.35	110.15	110.65	109.57	109.31	110.23	108.48	111.67	109.23	110.12	110.96	110.66	111.33	111.31	110.63
109.32	110.8	109.69	109.72	110.98	108.4	108.75	109.78	110.77	110.81	109.52	109.72	109.75	109.47	111.35	110.21	110.55	111.03	111.23	109.08	108.76	109.33	108.7	109.69	111.27	109.54	109.17	108.49	108.26	110.63	109.75	109.76	109.51	109.11	108.69	108.37	110.17	109.29	108.93	109.38	110.51	109.34	110.14	110.72	108.55	111.01	110.98	109.27	111.87	110.62
111.04	109.79	109.05	110.72	110.58	109.84	110.05	109.37	109.89	109.73	108.7	109.26	108.81	109.82	110.97	109.95	108.27	110.01	108.71	109.26	110.3	108.85	110.03	109.64	109.45	108.93	110.02	109.78	110.09	110.63	109.84	109.47	110.38	109.57	108.34	110.78	110.47	108.83	109.14	109.39	109.67	110.1	109.32	108.56	108.57	110.57	110.88	108.95	110.29	107.5
106.19	106.62	106.6	105.08	105.46	103.95	105.5	106.9	105.06	104.99	105.19	104.87	106.99	106.42	104.65	104.43	105.17	104.65	105.29	106.24	104.12	105.66	105.5	106.47	105.91	105.72	104.61	104.94	106.94	106.14	105.51	106.27	105.33	106.8	104.39	105.61	104.75	106.33	105.27	106.36	106.79	104.55	103.82	105.57	107.51	104.76	107.01	105.18	105.56	106.63
103.95	103.26	103.57	103.66	104.27	102.84	104.75	104.72	104.17	105.93	104.65	105.32	104.63	103.38	102.87	104.59	104.2	104.88	103.36	103.8	104.18	102.05	104.31	103.72	103.62	105.72	103.7	105.42	103.27	102.83	105.29	104.8	104.54	104.73	104.14	103.77	103.35	105.49	105.43	101.9	103.43	103.05	104.32	105.58	104.39	105.45	105.92	102.94	103	105.18
100.32	99.997	99.479	100.16	98.868	99.558	99.811	99.572	99.917	99.538	99.875	100.59	100.57	99.051	98.665	101.38	99.923	101.35	100.01	100.44	100.55	100.15	100.35	101.19	101.65	99.9	100.48	99.704	100.6	100.48	100.62	99.596	99.367	98.259	99.828	99.964	99.089	99.448	102.09	101.07	99.439	100.23	99.006	99.361	100.67	100.2	99.565	98.636	100.4	98.817
105.13	105.57	104.16	104.2	104.96	105.29	106.89	103.41	104.32	104.91	105.05	104.96	104.59	104.34	102.68	104.17	105.55	104.87	106.09	104.69	105.42	104.63	103.38	104.24	104.81	104.72	105.64	104.78	104.3	105.55	105.52	105.61	104.72	103.81	104	104.51	103.35	105.16	105.13	104.7	105.8	104.84	104.98	104.88	104.05	104.54	103.12	105.06	104.16	104.48
105.46	106.82	106.29	105.94	107.01	107.79	107.33	108	106.56	106.33	106.08	106.76	107.14	106.3	106.42	105.4	105.98	106.92	106.01	108.14	107.27	105.79	104.69	106.52	105.8	105.89	104.52	107.58	106.28	106.66	106.62	105.85	107.2	105.89	106.67	106.89	106.63	105.32	107.45	106.59	105.62	105.27	105.78	106.7	107.87	106.09	106.84	104.35	108.28	105.94
99.451	99.808	99.4	101.24	98.44	100.21	101.75	98.499	98.756	98.211	99.434	99.838	99.156	99.346	98.056	101.98	100.12	98.612	98.6	99.083	99.98	99.698	100.24	98.738	100.64	100.38	99.414	99.618	99.426	99.9	99.671	99.412	99.029	99.438	98.927	99.744	100.46	100.33	99.217	100.11	99.255	100.28	99.569	99.052	99.587	99.678	101.76	98.735	99.5	100.63
105.98	106.59	106.98	106.1	105.37	106.69	106.99	106.53	105.94	106.61	106.2	106.26	104.17	105.8	107.51	106.08	106.31	106.4	105.92	106.31	107.04	105.73	104.59	106.57	107.18	107.23	105.41	107.39	106.51	106.59	107.09	106.9	104.59	107.2	104.45	106.46	105.42	107.29	105.81	106.52	105.28	105.41	107.26	105.88	106.21	107.98	107.45	106.02	106	106.41
101.47	102.08	102.41	100.71	101.18	101.8	99.759	100.31	100.49	101.25	101.34	102.64	100.2	98.948	101.28	101.79	101.62	100.73	98.014	101.8	99.191	100.36	100.5	99.948	101.46	99.509	99.8	100.54	99.883	100.36	101.28	100.98	99.576	100.27	98.801	101.14	101.19	100.84	100.53	100.25	101	100.56	101.78	99.861	99.419	101.21	101.14	101.03	102.24	101.7
110.81	112.01	112.75	112.45	111.66	111.69	111.13	112.03	112.35	112.62	112.2	112.86	111.58	112	110.87	111.9	112.37	111.74	111.77	112.54	111.98	111.96	112.33	111.2	112.29	110.97	112.31	111.69	111.45	111.86	112.88	111.09	112.21	111.99	112.66	110.84	110.37	113.37	111.9	109.52	113.09	111.61	112.2	110.93	111.79	113.42	112.72	113.01	111.59	110.84
112.04	110.69	112.58	112.11	111.63	110.94	111.37	110.65	110.14	109.7	112.5	110.62	111.43	111.25	109.57	111.38	111.04	113.02	111.67	110.97	110.31	112.23	111.33	111.29	113.02	111.19	111.2	110.88	109.23	110.68	112.59	111.52	110.49	110.88	110.51	111.39	112.3	112.94	112.73	111.41	111.13	111.97	109.8	112.25	110.75	110.79	111.96	110.47	111.83	111.13
105.67	108.02	106.59	105.95	107.7	108.44	108.02	106.5	106.66	107.46	105.98	107.34	107.6	107.65	106.58	106.81	107.27	108.24	106.12	106.06	106.78	107.19	106.54	105.37	107.05	107.19	106.66	105.52	106.97	106.23	104.55	106.72	106.28	108.35	108.6	106.94	106.48	107.14	106.43	107.94	107.56	106.01	107.64	106.79	105.89	105.77	106.99	106.38	107.28	107.53
108.03	106.32	106.25	108.55	107.88	106.64	107.16	106.62	106.97	106.51	105.81	107.79	107.17	107.84	107.02	107.57	106.56	107.16	107.75	108.48	106.63	106.05	107.43	105.8	104.13	106.98	105.33	106.48	107.83	106.71	106.13	105.93	107.9	106.01	105.66	106.77	106.4	105.58	107.43	108.47	106.56	107.73	107.64	106.22	108.11	107.02	106.62	106.45	106.2	104.66
109.86	109.49	111.3	110.45	110.96	109.95	112.14	109.24	111	110.71	111.15	110.66	109.46	110.73	110.69	110.85	111.38	110.87	111.08	111.13	111.1	109.82	110.58	110.23	109.95	109.74	109.78	110.65	110.66	110.11	111.18	109.56	110.44	112.48	110.64	111.51	110.84	113.46	110.52	111.14	111.2	109.93	109.68	111.02	109.45	111.63	109.88	111.26	110.14	111.96
106.68	107.03	105.39	105.47	108.94	106.64	106.83	106.61	107.29	106.15	105.69	105.31	106.37	106.71	106.96	106.35	106.11	105.86	106.88	106.16	104.72	106.89	108.16	106.73	108.33	107.81	105.58	107.12	107.47	106.43	105.68	107.79	106.44	106.22	105.6	107.03	107.41	106.15	106.91	107.68	106.45	106.21	106.15	104.21	107.05	107.32	106.81	107.32	107.85	108.59
106.18	106.38	105.48	105.97	106.13	104.79	106.11	104.47	106.57	104.12	106.67	104.96	105.78	105.28	106.09	105.51	106.83	105.01	106.08	105.33	104.81	104	105.62	104.52	105.46	106.75	104.71	105.21	105	106.13	106.06	105.92	104.64	105.8	105.47	106.35	104	106.01	106.48	105.74	105.84	107.23	105.81	105.26	105.31	105.59	106.19	104.24	104.3	106.71
112.71	111.43	112.33	110.78	111.56	110.96	111.36	112.43	111.67	111.67	110.68	111.95	112.35	111.9	110.9	111.02	110.93	110.95	112.12	111.65	112.01	112.24	111.07	111.41	111.56	109.92	111.56	111.06	112.17	112.18	111.14	111.8	113.12	111.35	111.37	110.02	110.7	113.03	112.7	111.93	112	110.41	111.93	110.91	110.53	112.33	111.95	111.31	113.29	112.97
105.05	106.23	106.1	104.88	106.53	106.85	104.92	106.41	106.26	104.33	103.99	104.05	106.08	106.41	106.23	106.27	107.03	106.25	106.65	106.33	104.08	106.26	105.5	106.53	106.22	106.42	106.31	105.4	107	108.11	105.06	105.15	105.82	107.83	105.55	105.45	106.18	106.69	107	106.84	106.17	104.97	108.32	105.55	104.98	105.03	107.69	107.65	105.75	105.98
110.96	111.41	111.75	110.6	111.55	111.19	111.48	110.75	111.23	112.19	112.09	112.71	112.36	111.78	111.95	111.12	112.51	112.72	111.88	111.79	111.33	111.62	111.62	110.77	110.57	112.67	112.94	110.54	112.77	111.73	110.59	113.77	112.11	112.27	112.94	111.85	111.2	113.04	113.16	112.82	110.9	111.03	112.18	112.04	111.79	111.52	110.42	112.57	111.6	111.78
104.1	105.08	105.19	102.84	103.65	104.04	103.24	104.83	104.68	104.85	103.46	106.02	104.36	105.02	104.68	104.21	104.78	104.04	105.28	101.91	104.83	104.3	103.8	104.64	105.19	104.39	104.39	104.72	103.24	105.33	104.4	103.93	105.13	104.5	103.35	104.69	106.73	104.06	104.21	103.94	104.1	103.62	104.43	101.35	104.04	104.14	104.46	105.27	103.63	104.79
107.43	111.81	111.1	110.39	110.34	110.31	110.75	110.05	110.15	110.43	109.13	110.89	110.72	110.18	109.66	109.59	109.64	108.43	108.89	110.01	110.73	109.95	108.87	108.4	110.25	111.25	109.99	109.29	110.09	110.58	109.76	109.39	109.87	110.6	109.87	110.69	110.55	110.13	109.49	109.57	109.81	109.43	109.12	110.46	108.38	109.13	110.02	110.01	108.96	109.67
110.5	111.08	110.58	111.23	111.5	110.24	111.21	111.27	110.85	109.44	111.93	110.68	111.69	110.5	110.3	110.16	112.16	112.31	110.65	111.26	109.83	110.41	110.38	110.57	110.44	110.28	110.06	112.38	110.47	111.37	110.53	110.57	111.04	110.21	110.75	110.9	109.19	109.25	111.61	111.66	109.37	110.82	111.09	111.44	110.94	110.82	110.13	108.51	110.66	112.02
104.51	104.48	103.46	104.17	104.51	105.4	103.56	104.33	105.57	104.44	104.88	104.41	105.74	105.84	104.08	104.12	105.22	103.65	103.33	103.79	105.44	105.11	102.96	104.69	104.57	104.19	105.55	103.54	104.7	103.23	103.23	103.45	106.39	103.66	105.53	104.07	104.7	104.65	104.96	103.44	105.12	103.25	105.2	103.67	102.72	105.19	104.4	102.75	103.96	105.04
106.74	108.85	106.34	108.37	106.88	108.12	107.27	107.83	105.62	107.11	107.78	105.74	107.52	107.68	106.5	106.69	106.82	107.42	106.1	108.23	108.21	107.86	108.08	107.1	107.53	106.57	108.31	106.02	107.16	107.44	107.7	108.78	107.92	106.1	106.04	106.58	107.92	106.39	107.4	106.28	109.67	107.08	107.31	105.88	108.84	108.2	107.97	108.18	107.09	107.21
105.79	106.59	105.6	105.89	107.69	106.62	106.61	104.77	105.81	105.83	106.24	107.52	106.21	107.56	105.19	106.19	106.48	107.93	107.28	106.51	107.3	105.51	106.42	106.57	106.6	105.41	107.16	107.37	106.56	107.57	107.67	107.02	105.56	107.14	106.37	105.82	106.86	106.48	107.1	105.96	107.74	105.49	106.46	106.03	106.64	106.53	106.34	106.51	107.68	106.03
99.596	99.341	99.592	100.63	100.4	98.681	98.454	100.83	98.713	99.778	101.15	99.284	101.38	98.894	99.083	99.074	99.502	100.63	99.276	100.01	99.825	99.413	99.991	101.57	99.522	99.262	100.85	100.57	100.51	100.23	100.85	100.37	98.644	99.762	99.782	100.81	100.47	100.75	98.818	100.65	101.68	100.33	99.646	100.83	99.671	98.334	99.734	98.07	100.16	99.871
117.75	118.6	117.92	116.81	118.4	118.5	118.55	117.82	116.96	116.33	119.32	117.79	117.24	117.82	116.12	117.63	118.77	116.92	118.17	116.67	117.94	118.55	116.17	117.18	117.78	116.58	116.48	115.96	118.28	117.8	118.25	118.33	117.28	117.2	115.98	119.06	117.11	116.17	117.02	117.5	117.81	117.71	117.61	117.44	118.25	119	118.08	116.97	118.12	118.76
99.411	99.951	99.382	99.647	100.74	100.12	100.31	100.2	100.27	101.14	100.73	99.879	99.65	98.439	99.112	99.701	101.03	100.56	100.18	100.82	100.52	99.013	98.653	100.32	99.954	100.56	100.85	100.8	100.49	100.23	99.244	98.336	100.52	100.47	99.79	99.156	98.317	102.42	98.655	99.395	99.357	100.74	99.083	100.18	100.32	98.099	99.57	99.101	100.22	100.88
100.3	98.814	100.88	99.135	99.518	100.99	101.85	100.48	101.41	101.83	100.91	100.74	100.59	100.32	101.06	101.4	100.8	102.49	99.46	100.1	100.31	100.38	101.86	99.254	99.431	100.76	100.5	100.8	101.91	101.61	99.831	100.67	98.705	100.81	101.68	100	100.45	101.47	100.58	101.67	100.11	99.731	99.224	100.09	100.8	101.59	101.71	99.111	102.22	99.134
100.2	101.53	101.28	99.799	101.23	100.84	99.318	102.68	100.67	101.1	100.44	99.175	98.265	99.452	99.017	99.822	100.18	99.684	100.18	101.08	101.98	100.97	101.4	100.21	102.78	101.09	100.18	99.979	100.2	101.52	100.68	100.99	101.24	100.3	100.71	99.249	99.508	100.03	100	99.806	99.877	99.612	99.978	100.74	101.43	100.08	100.97	100.27	101.16	100.04
100.82	100.39	101.36	99.293	100.67	101.12	100.92	99.043	99.651	98.459	100.29	99.335	99.548	99.564	100.22	98.987	100.47	98.34	99.391	99.768	100.27	99.005	99.465	100.41	101.18	100.29	99.222	99.503	99.39	100.25	99.081	100.3	101.53	97.54	100.19	99.973	99.28	99.489	98.892	99.991	99.426	100.56	98.684	101.17	100.4	101.01	100.65	98.254	99.206	98.714
110.26	111.94	110.18	110.75	111.91	110.77	110.81	110.48	110.87	110.01	110.69	111.45	110.7	111.31	109.46	109.01	109.86	111.39	110.52	110.56	112.34	108.89	110.23	111.33	111.17	109.48	111.53	110.63	110.27	111.39	109.33	110.99	109.82	111.7	110.11	111.68	110.26	110.28	110.01	109.76	111.03	109.22	111.08	110.88	110.05	110.94	111.98	111.61	109.94	110.24
110.88	108.26	109.53	109.96	109.61	110.01	110.32	111.78	109.66	110.79	111.17	109.28	109.34	110.75	109.73	109.82	109.78	111.58	109.22	109.78	109.28	111.33	110.28	110.63	109.34	109.99	109.27	109.83	111.2	109.49	110.17	110.53	109.45	110.88	110.78	111.43	108.35	109.05	109.36	110.17	110.23	110.29	112.56	110.03	110.14	109.27	110.89	111.91	110.98	110.39
112.14	111.65	111.43	111.09	110.98	110.94	110.95	112.22	111.45	111.69	110.36	110.38	113.51	112.68	110.63	110.6	111.89	112.61	112.49	111.75	110.27	111.87	109.4	110.8	110.85	111.71	111.9	110.34	112.71	111.14	109.47	112.49	111.73	111.56	110.77	111.51	111.87	111.84	109.69	111.16	111.28	112.04	111.39	111.46	109.92	111.74	111.42	110.79	111.91	111.32
116.12	114.01	115.68	116.2	115.74	115.74	114.16	115.13	114.6	115.09	116.41	115.52	115.07	114.75	114.53	117.01	115.41	116.43	117.1	116.06	117.57	116.53	116.5	116.69	116.37	115.86	117.22	118.54	117.07	114.9	117.13	115.63	116.23	115.85	114.7	116.23	115.36	116.37	116.94	115.94	114.89	116.52	117.94	115.43	115.41	115.58	116.71	115.68	116.87	116.16
109.54	110.9	110.11	109.98	110.95	111.91	110.37	109.34	111.56	110.57	109.71	110.83	109.52	109.07	110.61	108.87	109.51	111.05	109.52	110.56	110.49	110.54	110.05	109.05	109.74	109.12	109.45	110.83	110.55	111.65	110.32	109.36	110.66	110.05	110.96	109.98	111.05	111.73	110.52	110.33	109.66	110.04	109.7	110.37	110.41	111.98	110.38	109.64	109.16	109.53
104.23	105.06	106.77	105.28	105.93	106.06	106.37	105.8	107.06	107.22	107.64	105.49	106.76	104.96	106.1	106.01	106.06	106.94	105.82	106.59	107.33	105.63	106.01	107.16	106.88	105.86	106.47	105.79	105.13	106.35	105.99	105.45	105.63	105.14	106.2	105.74	105.27	106.03	104.85	106.03	105.5	105.74	104.68	105.18	106.76	106.58	105.65	104.38	106.7	104.4
110.47	111.56	110.36	112.19	111.11	111.12	113.13	111.08	112.61	112.38	109.28	111.91	110.42	111.93	112.02	110.65	110.75	111.83	110.67	110.81	112.74	110.99	111	110.61	110.64	112.08	112.38	109.3	111.25	111.85	111.46	112.57	111.26	111.18	112.74	112.1	111.73	111.14	110.52	112.01	110.19	111.61	111.24	111.89	110.54	110.51	110.47	111	111.06	111.23
105.11	105.21	104.91	104.58	105.1	104.87	104.54	103.87	105.44	105.57	104.06	105.62	106.09	105.18	104.43	103.94	104.89	104.19	106.25	105.59	104.07	104.63	105.41	105.48	106.1	105	104.82	104.77	103.9	104.55	105.85	104.79	103.42	105.46	105.71	104.59	106.1	104.78	106.45	104.06	104.65	103.86	104.03	103.92	106.18	104.18	105.66	105.09	104.89	105.81
111.94	112.56	112.19	112.52	113.74	111.41	112.58	111.66	113.17	113.67	113.13	112.75	112.59	113.86	113.89	112.61	113.55	112.95	113.33	112.62	111.86	113.51	113.21	113.81	112.06	112.73	112.84	111.33	113.79	113.62	113.25	112.26	113.6	111.35	113.63	113.03	112.62	112.03	113.48	114.13	113.16	113.05	112.61	113.24	112.92	115.13	113.39	110.17	114.05	114.24
109.39	111.76	111.26	110.04	110.52	110.63	110.94	110.1	109.82	110.38	111.12	110.29	110.43	111.24	111.3	111.86	112.36	111.37	110.66	109.46	111.41	110.73	110.84	111.31	111.01	111.78	110.99	111.77	110.06	109.39	109.98	110.56	109.53	110.74	110.41	111.45	110.83	110.92	111.03	111.26	112.23	111.4	108.48	110.78	109.13	111.63	111.72	111.25	111.77	111.16
105.25	106.06	105.58	105.95	105.98	105.76	104.61	106.29	105.63	105.52	106.42	106.85	104.92	105.94	106.57	107.14	105.72	106.87	105.88	105.55	105.65	106.05	106.19	107.12	105.16	106.03	105.69	104.99	105.93	105.18	103.97	105.92	107.33	107.03	105.89	107.62	106.86	106.94	107.37	106.41	107.06	104.48	105.85	106.01	106.6	106.22	106.54	107.32	106.21	107.35
105.37	106.38	106.15	105.11	108.35	107.47	106.3	106.1	106.88	106.76	105.26	106.62	106.7	109.15	106.8	107.38	106.65	106.25	106.28	106.22	105.18	106.15	104.39	107.11	105.95	105.43	105.47	107.23	106.7	105.58	107.89	106.52	106.98	106.57	105.85	106.04	107.24	105.69	107.41	107.12	107.29	106.96	105.47	104.9	107.15	106.91	106.31	105.8	105.41	107.73
112.12	111.93	110.8	110.73	111.66	113.43	112.37	112.66	113.11	111.9	112.18	110.77	112.53	110.43	113.5	111.46	111.42	111.71	113.32	110.31	112.03	112.78	111.33	111.79	112.4	111.36	112.79	111.26	112.35	111.13	111.28	112.69	110.45	112.3	111.66	112	111.07	109.26	112.8	112.76	112.78	112.7	112.38	112.95	110.67	112.69	112.07	111.33	111.05	110.47
112.98	111.95	111.48	112.02	113.29	112.54	112.88	112.23	111.95	110.44	111.33	112.28	111.85	113.84	112.11	113.11	111.95	111.89	111.19	112.57	112.9	112.06	111.86	111.17	112.89	111.86	110.98	112.73	112.95	112.23	113.06	110.57	112.87	110.89	111.25	111.98	112.5	113.03	111.91	110.67	111.9	111.97	112.32	112.62	111.36	111.36	112.04	110.79	111.77	112.04
108.54	109.71	110.77	109.91	107.6	108.78	111.05	110.27	108.87	108.78	109.72	109.22	108.78	108.49	112.17	110.22	110.43	109.06	110.36	109.09	111.06	108.58	109.59	109.95	109.77	110.08	109.57	108.61	109.32	108.36	111.68	110.63	110.82	107.4	109.23	107.64	109.92	108.71	108.51	110.04	110.52	109.52	108.14	110.14	110.47	109.38	109.76	110.69	109.51	109.42
103.79	103.69	105.35	104.21	103.17	103.97	102.77	103.98	104.39	105.38	103.4	104.47	104.45	105.55	104.72	103.21	104.33	104.36	104.64	103.59	105.09	103.36	103.44	101.76	104.05	105.8	105.06	103.59	103.92	104.55	104.74	104.97	104.22	105.07	103.07	103.85	103.4	104.99	104.98	105.17	102.49	103.46	103.97	104.67	104.36	104.3	104.11	106.14	101.74	103.93
105.12	105.85	103.84	105.26	105.26	105.86	106.19	106.32	106.78	105.92	105.7	106.41	104.14	104.97	105.43	105.72	106.08	105.78	104.25	105.7	106.11	105.43	105.27	105.81	103.92	104.7	106.32	106.55	106	105.6	104.71	105.37	107.35	103.31	105.03	104.46	105.38	104.64	106.9	106.22	104.59	105.73	105.87	104.09	104.76	106.96	105.36	104.24	104.59	104.79
99.713	101.88	101.6	101.31	101.79	100.83	101.57	100.85	101.58	98.436	100.84	101.01	99.328	101.01	101.44	101.64	100.73	101.21	100.11	101.18	100.57	98.913	101.68	100.46	100.03	100.92	99.459	99.093	99.328	98.516	101.27	98.506	100.44	100.96	100.21	99.399	100.53	100.82	101.53	99.166	102.32	99.563	99.749	100.36	100.38	100.3	100.17	98.56	101.17	99.638
108.84	109.19	109.66	109.36	111.47	109.48	111.06	110.02	107.86	108.75	107.73	111.28	110.87	109.38	109.78	110.46	109.17	107.69	110.97	109.84	110.64	111.05	109.2	111.4	109.6	109.68	110.79	109.75	109.77	108.69	110.42	109.33	109.21	111.4	111.89	109.22	110.46	109	110.85	109.36	109.58	108.97	109.67	109.59	108.8	110.07	109.36	109.8	110.55	108.35
107.36	106	106.52	106.59	106.29	106.39	106.72	107.66	105.59	105.76	107.77	106.26	106.98	107.66	107.07	105.72	108.14	106.08	106.66	106.78	106.42	106.91	106.98	107.1	107.64	108.26	106.2	107.43	107.82	107.45	107.48	107.36	106.73	106.66	105.85	107.42	106.86	106.27	106.15	106.52	106.92	107.55	107.68	106.52	106.26	106.12	108.63	106.13	106.79	107.34
99.875	100.18	100.22	98.79	99.992	100.91	101.05	100.77	98.205	101.9	100.63	99.825	100.06	98.404	99.761	99.065	100.48	99.349	100.56	99.622	100.57	100.45	100.74	99.574	99.356	98.492	99.677	99.253	100.16	100.28	100.2	99.817	100.58	100.47	99.352	100.4	100.63	99.839	99.375	99.138	100.79	100.99	100.87	98.926	99.227	100.51	100.92	99.679	100.98	99.901
111.65	111.01	112.44	110.81	111.58	111.61	112.2	112.12	111.02	112.41	110.65	111.85	112.07	112.55	111.41	111.33	111.92	113.13	112.26	111.47	112.66	112.19	112.41	111.87	111.41	113.63	111.53	112.36	111.79	111.71	112.68	111.81	111.36	112.25	111.96	112.32	111.34	111.56	111.22	112.26	111.34	111.53	112.66	111.13	112.89	112.25	112.38	111.92	110.56	112.73
110.01	110.86	110.23	109.27	110.4	111.51	110.92	110.06	111.31	110.15	110.84	110.5	110.89	111.75	111.45	110.25	109.99	110.36	111.56	109.5	110.65	110.2	108.95	109.25	111.14	109.84	109.06	111.29	109.91	109.88	110.83	110.43	109.87	110.39	109.98	109.39	111.33	109.47	108.84	110.86	109.46	111.14	109.95	110.31	109.19	109.39	110.06	109.82	110.55	111.58
113.96	116.86	116.85	115.68	116.15	116.24	117.19	116.52	117.6	116.01	116.08	115.97	115.54	116.28	115.27	116.69	115.24	116.01	115.79	117.51	115.89	117.65	115.82	114.76	116.46	115.02	115.22	115.7	114.93	116.69	116.2	114.98	116.69	114.84	114.07	114.61	116.32	117.16	116.57	116.31	116.7	115.51	117.58	116.8	117.99	117.04	117.04	116.53	114.98	116.06
100.67	99.977	99.582	101.12	101.53	101.07	99.382	100.91	99.885	99.294	100.25	99.4	99.687	100.25	98.636	100.75	100.22	99.155	101.08	99.054	97.889	98.683	99.819	99.537	100.65	99.586	98.813	99.985	99.704	101.11	99.005	98.898	99.936	99.959	99.159	99.38	99.546	101.74	99.755	98.945	99.326	101.16	100.09	97.06	99.64	99.322	100.26	99.065	99.617	98.867
111.79	109.95	109.18	109.28	109.06	110.21	111.47	110.67	111.59	111.21	110.72	110.39	111.73	111.11	110.25	110.93	111.63	109.08	111.51	110.46	112.05	112.12	109.13	109.66	110.87	110.57	110.05	110.75	109.57	110.17	110.36	109.19	110.7	109.73	110.52	111.98	111.46	111.11	110.94	110.58	109.13	109.24	109.74	111.27	110.42	109.28	110.44	109.69	110.23	110.56
100.42	100.84	99.43	98.403	99.143	100.45	101.06	98.75	101.58	99.11	99.738	101.46	101.44	99.17	100.22	100.17	100.05	99.376	100.7	99.731	100.23	99.594	99.705	99.581	98.416	100.15	100.67	100.62	98.303	99.948	100.46	98.506	98.421	100.72	100.91	99.327	99.345	99.832	98.816	98.774	98.201	100.74	99.559	100.04	100.91	100.19	99.081	99.652	100.47	100.08
109.95	111.72	110.06	110.88	110.49	109.14	111	110.72	111.06	109.26	111.31	110.19	111.17	108.82	111.11	110.25	110.22	110.66	111.02	110.47	111.13	109.78	110.18	110.43	111.43	109.89	110.77	111.23	109.83	111.74	111.27	111.09	110.76	109.4	111.15	110.55	108.67	110.49	111.08	110.41	112.78	109.94	111.93	110.02	111.52	110.86	109.96	111.9	110.34	108.82
105.15	104.63	105.83	105.14	104.75	105.3	104.85	106.18	105.27	104.96	104.63	105.82	106.01	103.68	107.28	105.1	103.03	104.78	105.83	104.26	104.15	105.2	105.76	105.2	106.35	104.78	103.76	104.54	106.13	103.59	105.7	105.78	105.64	106.32	104.14	105.95	105.42	104.7	104.48	106.13	105.04	103.98	106.13	104.58	107.07	104.49	105.7	105.81	105.94	104.47
110.38	109.41	109.87	110.49	111.02	109.97	110.61	111.04	108.56	110.89	111.8	109.83	111.61	109.4	108.62	110.33	110.24	111.45	110.62	110.77	111.61	110.85	111.55	109.38	109.57	112.05	109.75	111.92	111.88	110.13	110.42	109.99	110.43	110.23	110.78	108.08	111.25	109.26	112.18	110.7	110.57	109.79	110.07	111.35	110.34	109.95	109.68	110.02	111.75	109.39
100.24	99.92	99.735	100.28	100.6	99.009	101.15	99.861	99.955	100.4	101.83	100.24	99.88	99.951	100.41	101.35	98.686	100.16	100.85	100.77	102.77	99.823	98.381	99.91	99.657	99.795	100.09	100.43	99.462	102.67	100.72	101.2	101.07	98.797	100.64	100.81	100.37	99.995	99.888	99.95	99.519	99.771	99.054	99.657	101.15	99.876	99.556	100.56	98.28	98.876
105.99	106.48	106.69	105.63	106.33	106.59	106.65	106.94	106.21	106.55	106.49	106.81	106.08	106.28	106.94	105.61	106	106.3	105.84	106.72	106.3	106.18	105.36	104.76	106.73	104.93	106.21	107.67	106.63	106.59	106.1	105.58	104.61	106.28	105.63	105.51	106.71	105.24	105.86	105.39	106.43	104.03	105.08	104.99	106	106.46	106.94	106.65	105.48	105.37
107.82	105.98	106.86	105.59	106.65	105.4	105.63	105.07	105.18	106.14	106.28	106.01	105.66	106.81	105.98	105.11	106.81	105.99	106.29	104.94	104.28	104.74	106.5	106.79	106.4	106.99	104.75	104.35	106.03	104.87	105.42	105.81	105.8	104.17	105.44	105.42	105.89	106.44	106.4	103.95	105.71	105.17	105.91	104.52	107.12	106.12	105.54	104.6	106.63	105.47
107.03	104	104.68	106.21	104.71	104.77	105.04	104.16	106.64	102.51	105.49	102.78	105.63	105.42	105.84	103.7	105.03	104.14	104.66	104.31	104.16	104.2	105.71	105.02	103.91	105.24	104.89	103.98	104.18	103.7	105.01	104.33	103.76	105.49	104.44	104.59	102.56	104.54	106	103.34	104.54	103.71	105.44	105.69	104.11	105.28	106.05	103.13	104.31	103.14
100.02	101.24	99.636	99.096	99.959	100.66	101.22	99.454	101.01	98.441	99.88	99.74	101.32	100.16	101.42	101.94	100.94	100.09	99.463	99.994	100.29	100.32	99.92	101.14	99.051	99.005	99.308	98.681	99.563	98.663	100.44	98.778	99.852	99.83	99.154	99.221	100.17	100.22	99.803	99.158	99.43	100.31	100.9	97.776	98.578	99.031	99.235	98.906	100.25	100.62
110.37	110.03	110.67	111.41	110.93	110.53	110.41	110.54	110.81	110.82	111.57	112.11	110.89	111.75	112.17	111.42	110.07	112.62	110.82	111.05	109.75	111.18	112.29	110.25	111.63	111.54	110.9	109.75	111.52	112.01	111.11	109.93	111.38	112.28	111.98	110.12	111.5	110.75	110.17	111.77	109.19	109.67	110.94	109.2	111.79	111.43	111.48	110.24	110.8	110.64
102.8	105.98	104.35	104.81	103.56	104.21	103.3	104.58	103.07	103.62	103.44	103.91	104.18	105.2	103.06	102.32	102.13	105.54	104.68	105.06	106.04	105.59	104.71	103.16	103.54	104.93	105.34	104.59	104.53	105.15	105.69	104.21	103.85	102.75	102.62	102.18	104.76	103.5	104.75	104.63	104.25	103.8	105.48	104.56	104.84	103.76	102.53	105.17	104.09	106.15
103.42	104.8	103.36	105.2	103.3	105.82	105.78	105.57	104.8	104.17	103.84	104.96	104.03	104.66	103.29	104.9	104.27	105.77	104.3	104.11	105.83	105.83	104.35	105.71	104.46	101.77	104.11	105.52	104.1	104.83	105.51	104.6	104.36	104.55	103.41	104.65	104.87	105.08	105.09	102.79	105.08	106.05	104.59	104.94	105.3	104.4	105.41	105.07	105.2	105.08
105.68	105.19	105.26	103.62	104.68	104.32	106.48	106.41	104.68	103.24	106.8	106.37	106.63	105.64	105.89	105.62	106.65	104.89	106.37	104.9	104.71	106.91	106.76	106.13	102.89	106.3	105.66	105.12	105.22	106.24	105.13	105.31	103.85	105.04	106.03	104.99	106.38	106.76	106.31	106.71	104.79	105.69	104.97	104.94	104.41	105.37	106.25	106.84	105.12	106.32
118.36	116.97	116.45	117.92	118.07	117.75	117.86	118.54	118.87	117.36	116.2	117.28	115.89	117.97	118.51	118.95	117.67	117.5	118.18	117.05	116.14	116.95	118.37	118.41	116.89	117.36	117.35	117.68	116.78	117.26	116.64	117.36	118.04	117.06	116.16	120.49	117.78	117.7	117.18	117.7	117.16	117.24	116.48	118.09	117.05	118.39	118.78	116.8	117.27	117.61
105.22	105.4	106.22	106.01	106.48	105.12	105.27	106.78	104.53	107.46	105.88	105.84	106.14	105.27	106.57	104.76	107.07	104.87	105.76	106.7	105.04	105.42	107.35	106.3	106.78	105.9	105.18	106.03	104.53	105.71	105.99	104.01	106.5	105.67	105.87	105.37	104.65	105.5	105.82	106	104.92	105.56	106.28	105.12	107.03	106.11	104.69	106.08	106.92	106.25
104.72	104.71	103.83	105.88	103.96	104.4	104.47	103.53	104.75	106.27	104.76	104.49	104.65	104.19	105.13	105.33	103.64	103.87	106.13	104.98	104.9	103.19	102.68	103.8	103.63	104.45	104.42	104.65	104.27	105.79	103.41	103.62	103.49	103.68	104.26	102.97	104.88	104.04	105.33	103.06	104.72	103.1	102.65	104.04	106.16	105.27	104.69	105.44	103.19	104.62
103.91	103.7	104.56	104.03	105.74	104.37	104.14	103.32	104.14	103.92	104.06	104.57	102.88	104.11	104.48	103.98	105.5	105.23	104.02	104.04	103.63	104.84	103.99	103.78	104.49	102.48	104.7	104.21	103.57	104.03	105.05	105.31	104.5	105.15	104.24	103.51	102.82	103.08	102.08	105.55	104.83	104.93	103.78	104.34	104.71	105	104.39	102.61	105.2	103.72
105.2	104.97	104.47	103.6	104.65	105.77	104.16	104.31	104.24	103.63	104.86	103.14	103.71	104.41	103.39	105.53	104.37	103.66	105.5	105.74	105.33	103.75	104.68	104.68	105.02	103.62	106.02	103.87	106.24	104.15	103.4	104.36	105.73	104.54	105.04	104.78	104.91	105	104.54	103.91	104.55	104.86	104.43	103.95	104.38	104.61	104.85	103.62	104.15	105.18
100.49	98.581	99.433	98.408	98.619	97.088	99.237	99.282	101.31	100.05	100.03	98.349	100.12	100.42	99.546	99.944	98.482	99.985	99.969	101.48	99.252	100.63	100.15	100.58	99.985	100.51	100.94	98.601	99.74	99.886	99.575	99.345	100.08	97.981	99.569	101.14	100.73	100.04	99.14	101.33	98.742	99.253	100.83	98.483	100.27	99.966	99.258	100.39	97.92	99.804
110.12	111.11	111.01	110.83	110.92	112.09	110.64	110.69	112.46	110.09	110.26	112.06	113.15	110.97	110.62	111.04	111.19	111.53	111.32	112.27	109.97	111.9	111	112.03	112.29	112.1	110.34	110.91	111.68	109.9	111.84	112.05	110.4	111.4	111.44	111.14	111.24	111.67	110.85	112.5	111.04	111.92	111.41	113.24	110.77	110.62	111.57	112.46	110.69	112.33
107.27	106.21	106.69	107.67	106.35	107.44	106.1	105.92	108.12	107.37	106.53	106.06	108.61	106.82	106.5	105.79	106.93	106.88	106.17	108.06	106.79	108.64	106.34	108.78	106.14	106.35	106.63	106.29	107.01	106.26	105.52	107.24	106.15	107.4	106.7	107.86	106.97	107.9	107.24	105.64	107.89	106.69	107.19	108.52	107.39	104.78	105.58	107.34	105.62	107.04
106.96	106.03	105.78	105.8	106.18	107.18	106.71	107.08	105.31	104	107.01	105.49	106.68	106.11	106.12	105.08	106.22	105.53	105.33	104.28	106.15	105.8	106.28	105.19	106.79	107.2	105.56	105.81	105.3	106.51	106.34	105.33	106.1	106.32	105.54	105.71	106.15	104.62	106.34	105.96	105.46	105.99	106.48	104.13	105.87	105.21	105.5	104.88	105.85	107.05
106.45	107.15	107.5	107.16	106.16	107.49	105.01	106.2	108.34	106.51	107.43	105.91	106.37	105.73	105.68	108.1	106.22	104.49	106.72	106.91	107.83	107.01	105.11	104.27	107.79	105.63	105.22	107.56	106.29	105.23	106.93	106.52	106.45	108.71	107.29	106.47	106.71	104.61	105.95	107.16	108.09	106.16	107.12	106.69	106.96	106.39	106.59	104.58	105.68	105.58
110.54	111.66	111.31	111.46	112.49	112.12	112.31	111.01	110.73	112.48	112.19	111.74	110.76	111.65	110.43	111.46	112.35	112.21	110.41	112.4	111.27	111.15	112.02	111.55	111.44	111.35	110.11	112.26	111.07	112.57	111.67	112.26	111.62	111.33	112.26	110.82	111.19	111.24	110.62	111.31	110.46	111.96	111.42	110.94	111.11	109.78	110.79	111.75	112.06	112.27
101.2	101.22	99.274	100.59	99.459	100.27	98.676	100.51	99.727	99.926	101.07	99.33	101.23	100.64	99.894	99.935	100.03	100.3	99.042	97.621	100.39	98.98	99.15	101.1	99.825	99.637	98.205	98.987	99.659	100.35	100.04	99.125	99.941	99.53	98.968	100.28	98.818	100.89	100.11	99.64	98.663	100.03	99.903	98.095	98.536	99.655	98.747	100.07	101.58	99.432
111.9	112.85	113.37	112.54	113.11	113.57	112.49	112.77	113.28	111.72	115.18	112.31	112.99	112.15	113.75	113.25	111.92	114.02	112.18	114.41	114.05	114.08	113.69	112.67	112.43	112.03	112.24	113.58	112.28	110.7	112.19	111.97	113.09	113.01	112.79	112.65	113.28	112.42	114.47	112.8	113.73	112.46	113.15	113.14	112.21	112.98	114.07	109.9	112.51	113.89
111.35	110.76	111.18	111.66	109.96	109.83	109.58	111.78	109.71	109.81	112.05	111.19	109.28	109.7	110.56	110.68	110.66	111.09	110.08	110.27	110.55	113.03	109.23	110.63	110.59	109.85	110.2	110.17	110.11	109.58	110.51	110.6	111.02	109.58	111.51	110.74	110.5	111.14	110.39	110.32	109.66	111.16	109.71	110.12	109.96	111.02	111.16	110.81	110.29	111.13
101.02	100.48	99.431	100.97	99.533	99.609	99.936	99.42	99.065	98.647	100.74	98.255	99.662	99.912	100.8	99.42	100.03	97.36	101.63	99.399	100.15	100.16	99.6	99.467	99.159	98.157	100.29	101.26	99.662	99.787	99.676	100.63	100.27	99.083	99.579	98.123	100.28	100.38	100.15	99.079	99.179	99.525	100.12	100.58	98.987	99.733	99.46	97.701	99.063	99.101
106.75	105.65	106.04	104.8	107.85	105.92	106.97	105.62	104.55	104.43	107.01	105.41	104.38	105.76	106.2	104.59	104.56	106.58	104.78	106.53	104.7	104.6	106.38	103.87	105.1	105.65	105.94	105.11	104.71	105.18	106	104.84	104.32	105.57	106.26	103.41	105.77	105.47	106.06	105.77	106.02	104.94	106.46	105.57	105.63	106.98	107.03	104.86	105.74	105.76
107.04	106.46	106.76	105.81	105.78	104.13	107.18	106.25	105.51	106.31	106.7	105.3	106.25	106.58	105.93	106.96	105.31	106.82	106.04	105.32	105.26	106.72	107.83	106.12	106.54	107.09	104.85	106.38	105.96	107.08	109.15	106.63	106.94	106.45	105.7	107.64	106.29	105.89	107.28	105.91	105.03	104.34	106.19	105.41	106.98	106.32	105.45	104.64	107.22	106.32
105.04	106.89	105.91	106.4	106.24	107.71	106.67	107.04	106.89	106.97	105.05	107.18	106.4	105.86	105.09	107.25	105.27	104.7	104.57	105.27	106.42	105.02	105.73	105.52	105.55	106.44	108.38	105.12	104.96	106.92	107.35	107.76	106.59	106.66	106.28	106.37	105.37	104.98	106.28	106.01	105.79	106.63	106.26	106.22	105.41	105.4	107.37	106.44	107.83	105.73
105.86	105.98	106.93	107.36	106.1	105.78	105.94	107.48	106.36	107.02	106.25	106.74	107.17	104.97	107.13	106.97	105.98	106.43	107.03	106.57	104.21	106.46	106.73	106.24	107.85	107.21	106.58	107.36	107.72	105.87	107.77	105.72	107.21	105.84	107.37	107.01	105.47	107.4	107.06	106.21	106.94	105.65	107.36	106.61	106.35	107.25	106.53	107.91	106.25	107.17
101.53	99.607	99.964	99.518	98.887	99.521	100.25	100.08	101.39	99.905	100.44	100.33	100.25	101.15	100.96	99.026	100	99.234	99.296	101.64	101.09	99.325	99.855	100.49	100.56	101.2	101.11	101.68	100.03	99.126	100.11	100.35	101.87	99.649	100.69	98.293	100.24	100.88	100.69	100.17	99.874	100.25	99.406	100.65	100.89	99.596	102.13	101.39	101.29	100.04
105.03	104.91	104.82	103.77	105.33	104.13	105.49	104.37	103.99	103.01	105.04	103.97	105.1	104.09	103.55	103.77	104.72	104.57	105.14	106.47	103.72	102.99	103.42	105.45	104.51	102.83	103.87	102.71	103.92	104.5	103.04	104.52	103.8	103.21	104.79	105.78	104.83	103.25	105.22	104.48	105.24	104.21	104.8	104.76	103.58	105.15	105.24	104.31	105.05	105.04
107.22	107.41	106.35	106.63	106.39	105.51	107.81	108.12	107.44	107.8	107.7	106.74	106.06	106.19	106.67	107.87	107.49	106.26	105.91	107.61	106.83	106.51	107.45	107.9	106.92	107.13	106.7	107.25	107.32	107.58	106.62	105.67	106.43	107.34	108.19	106.84	106.53	106.36	106.26	107.04	105.98	106.64	108.02	107.27	108.43	106.43	108.08	106.58	106.33	107.48
105.54	104.37	104	104.06	106.72	105.78	103.91	104.41	103.46	104.71	106.41	103.59	104.74	105.69	103.64	103.91	105.96	105.39	104.49	105.97	106.78	105.03	104.39	104.58	104.09	107.61	106.24	105.38	103.94	103.83	106.09	105.53	105.9	105.65	104.47	105.43	104.49	105.66	104.44	106.11	104.54	104.52	105.22	103.84	105.03	104.3	107.36	104.13	103.88	105.51
106.13	104.76	106.03	106.43	104.84	106.05	106.4	105.57	106.76	105.26	106.34	105.34	107.81	104.53	104.97	105.27	105.06	105.61	106.27	105.83	106.23	106	106.64	103.91	104.37	104.99	106.71	104.59	104.95	104.17	105.6	106.09	107.11	107.69	104.94	106.02	106.26	106.87	105.98	103.62	105.58	105.35	105.39	106.31	104.59	104.79	104.88	104.29	105.04	106.11
100.95	100.63	97.704	99.04	100.22	100.48	101.33	101	100.59	100.92	100.02	100.05	100.6	100.4	100.25	102.39	101.23	100.31	100.63	100.29	100.71	100.52	101.64	100.64	100.34	99.266	100.54	100.31	99.898	98.75	99.886	100.99	101.33	100.69	99.492	100.35	101.29	101.94	101.34	99.573	99.3	101.19	102.12	99.496	101.98	101.52	99.532	99.953	101.81	100.19
104.75	107.09	106.55	104.72	105.79	106.88	106.27	106.16	104.36	106.17	105.16	106.22	105.91	107.18	105.69	105.72	106.38	104.61	104.77	105.72	105.8	105.17	105.89	104.37	106.01	104.4	106.33	106.19	106.44	105.47	104.92	104.47	104.78	106.23	105.76	105.6	105.66	105.2	105.49	105.19	106.92	104.18	105.62	106.3	104.92	104.69	105.44	105.86	106.55	105.57
106.03	108.01	105.86	107.39	106.33	107.4	106.65	104.66	105.59	107.57	106.86	106.62	106.83	104.97	106.78	106.98	106.15	106.7	105.51	105.95	105.77	106.3	105.69	105.9	107.02	107.02	107.08	107.17	106.91	105.91	106.61	106.87	106.04	107.36	106.56	108.77	107.01	107.57	106.97	107.59	105.01	106.44	106.6	106.36	106.87	106.61	107.88	105.85	107.38	106.57
106.71	105.59	105.83	106.83	106.24	107.92	106.81	107.98	107.17	106.13	107.21	106.57	107.58	105.84	105.05	106.78	105.76	104.88	105.43	105.56	106.54	108.11	106.79	106.21	106.29	106.93	104.79	105.33	106.61	105.58	106.9	106.17	105.7	107.52	106.07	108.25	107.36	107.04	107.34	106.99	105.66	106.7	105.37	104.46	107.25	104.97	105.34	106.01	106.37	106.19
110.26	109.85	109.98	110.85	109.01	111.8	109.17	108.94	109.36	110.63	108.71	110.31	110.58	110.31	110.83	109.17	109.33	109.19	110.95	109.8	107.99	109.51	109.03	108.88	109.61	109.53	109.15	109.18	109.04	109.13	110.14	109.85	110.54	109.38	110.71	110.02	110.37	110.79	110.82	110.11	109.89	109.49	108.71	109.05	109.74	109.53	109.34	110.27	108.54	109.89
106.88	106.97	105.33	107.32	105.08	105.69	104.8	106.78	104.87	106.15	105.58	103.35	106.4	105.85	104.91	106.61	106.53	105.61	106.41	105.51	103.95	106.84	104.87	105.98	104.38	106.92	105.2	106.86	105.09	104.58	106.35	106.89	103.82	106.56	106.47	106.91	105.31	106.02	105.2	104.91	104.87	104.22	107.83	105.91	107.31	106.34	106.8	105.25	107.39	106.14
103.06	103.3	105.27	105.03	104.06	104.11	104.21	105.22	104.67	104.81	103.86	103.65	105.28	105.58	103.75	103.75	105.1	105.85	105.52	104.84	105.13	104.45	104.63	104.58	105.16	105.14	105.52	103.62	104.89	104.51	104.84	104.84	103.27	105.08	105.83	105.43	104.67	106.04	106.67	104.24	104.67	104.99	104.84	105.12	102.7	106.16	104.86	105.25	105.1	103.66
106.06	107.16	106.23	106.15	106.94	106.92	105.69	106.42	106.37	105.79	105.93	106.95	107.45	105.33	105.68	105.12	107.21	106.59	106.31	107.39	105.59	106.12	106.71	103.99	104.17	105.89	105.81	106.2	106.73	106.87	108.31	106.14	107.51	106.29	105.68	106.03	105.17	105.41	105.01	105.01	107.69	107.75	106.04	107.31	106.36	106.07	107.13	104.75	106.32	105.46
117.75	116.41	116.24	117.96	118.44	117.48	118.15	117.42	117.48	118.92	116.11	117.68	118.27	116.75	117.05	118.76	118.36	117.97	121.48	119.94	117.72	119.08	117.95	117.77	118.44	116.87	117.92	118.44	117.12	118.81	116.65	118.08	119.66	117.41	117.87	116.79	117.47	117.35	118	118.42	117.5	116.73	117.31	116.65	118.28	118.76	118.54	117.76	118.09	118.31
101.83	100.94	99.715	101.12	100.44	102.04	99.277	100.99	100.53	102.32	100.57	100.23	100.13	99.131	100.16	100.25	103.5	101.24	101.53	98.771	100.72	100.43	101.03	98.926	100.38	100.88	100.01	99.273	99.876	101.47	99.959	103.48	101.51	99.288	100.5	101.95	101.52	99.876	102.19	99.274	101.76	101.3	100.33	101.76	100.07	100.11	100.59	100.42	100.35	101.23
104.75	103.94	106.02	104.79	105.24	103.79	104.91	105.23	103.01	103.18	103.24	105.1	104.4	104.31	105.27	104.6	104.46	105.12	102.73	104.11	103.64	103.25	104.96	103.47	103.95	104.83	104.81	105.33	103.71	103.26	104.62	104.1	103.76	103.54	105.52	105.22	103.16	104.5	105.57	103.41	103.49	105.53	104.38	104.69	104.13	104.37	103.36	103.46	103.59	104.98
110.16	109.21	109.41	110.16	108.95	110.59	109.2	109	110.37	109.56	110.97	111.4	109.19	110.4	110.05	109.51	109.24	108.49	110.3	111.08	110.41	109.53	111.08	110.44	111.29	110.09	108.63	110.4	109.24	110.16	109.82	108.79	109.49	109.37	110.32	107.35	109.39	110.16	109.59	110.1	109.66	109.26	108.33	110.96	110.7	110.08	111.19	110.67	109.74	109.56
106.53	107.17	106.6	106.42	107.59	106.27	106.78	106.25	105.73	105.85	105.12	107.45	106.6	107.61	106.86	106.04	106.49	107.26	104.32	107.51	106.11	106.18	106.46	107.32	107.37	106.85	105.26	106.36	107.19	106.37	106.25	108.29	105.21	106.63	106.4	106.43	106.13	106.62	106.46	107.67	105.42	106.2	107.3	105.44	107.58	108.89	106.24	106.86	106.22	104.64
103.95	107.51	106.8	106.26	107.36	105.72	106.02	104.73	105.27	104.42	106.17	106.96	104.83	106.73	106.44	106.14	104.58	106.27	105.29	105.82	105.95	105.91	105.85	105.68	104.25	106.17	105.41	104.62	105.23	104.72	105.18	105.32	105.54	105.18	105.15	105.88	106.21	105.38	106.62	106.14	105.19	106.95	106.66	105.34	106.14	106.91	104.78	105.25	105.14	105.43
112.77	109.88	110.5	113.24	111.83	111.41	111.37	111.63	112.27	111.57	112.52	111.37	110.88	112.27	112.47	111.36	110.97	111.55	113.05	111.7	111.78	111.64	111.68	111.42	112.37	112.26	110.29	110.08	113.37	111.22	113.19	111.97	112.34	111.58	112.09	112.39	112.18	112.44	112.26	113.38	112.03	111.42	110.84	112.32	110.13	110.59	111.55	111.33	110.74	111.57
111.25	111.68	111.83	112.58	112.56	112.68	113.34	111.6	112.02	112.08	112.39	111.71	111	111.67	111.15	112.56	111.18	111.28	110.98	113.49	111.29	111.19	111.22	113.2	113.09	111.92	112.21	111.79	111.62	113.81	112.17	111.34	112.49	111.56	112.05	112.2	111.47	112.03	112.19	113.02	112.26	111.74	113.02	112.38	112.77	113.51	112.56	111.67	111.52	111.24
100.47	98.732	98.997	100.15	100.87	99.774	101.44	100.32	99.185	101.61	100.74	98.795	100.51	101.06	99.562	99.99	99.812	99.485	99.999	99.662	101.36	100.38	99.002	100.63	99.331	99.622	99.939	99.183	99.369	99.498	99.61	101.31	98.591	100.15	98.58	98.818	100.53	101.1	99.433	100.08	100.15	100.55	101.8	101.44	98.967	98.773	99.905	98.522	99.426	98.925
110.71	111.45	111.23	112.3	111.64	112.35	111.7	112.35	111.82	111.01	112.34	111.04	111.16	110.72	110.89	111.64	113.82	111.23	112.49	112	110.51	112.1	110.78	112.46	112.08	111.85	111.4	111.44	112.27	111.09	111.09	110.56	111.99	110.99	110.89	111.6	114.09	111.05	109.76	113.46	111.25	111.61	111.55	110.09	112.57	110.39	113.26	111.88	110.15	110.99
105.83	106.59	106.76	106.23	107.47	106.38	106.09	105.08	105.5	109.11	105.27	106.03	107.28	105.81	107.09	106.66	106.88	107.53	106.93	106.65	107.25	106.49	106.95	106.52	105.08	107.46	106.23	106.42	107.44	106.76	107.81	106.91	108.74	107.06	107.55	108.72	106	106.85	107.19	106.17	107.24	106.25	106.69	107.1	106.89	107.18	106.91	106.6	107.57	106.97
105.15	105.55	105.18	105.89	105.92	106.46	103.63	105.12	104.36	104.84	104.14	104.51	104.25	105.75	105.74	105.19	106.2	104.73	105.64	104.39	105.97	106.5	105.65	105.83	105.05	105.29	105.65	105.14	105.77	104.37	105.95	106.53	103.98	106.35	105.08	105.37	104.97	105.01	105.19	105.56	106.17	106.04	105.73	105.23	104.65	105.74	104.58	104.61	105.73	106.81
102.74	104.1	103.66	104.24	104.27	104.37	104.19	103.6	104.96	105.33	104.53	103.68	103.12	105.19	103.17	102.51	103.47	104.6	102.93	102.27	105.06	104.25	103.12	103.2	105.37	104.5	104.47	104.17	103.01	103.77	103.59	104.25	103.56	105.52	104.59	104.36	103.16	104.29	104.87	103.41	104.76	104.47	104.55	103.35	104.97	103.93	103.66	104.78	104.12	104.07
105.92	105.16	106.51	105.8	106.02	106.67	106.86	105.12	106.94	106.22	106.01	107.18	105.71	108.06	106.89	106.56	107.55	105.32	106.55	105.72	105.26	105.11	105.64	105.83	106.23	106.2	107.42	104.87	107.68	106.34	105.75	106.9	106.39	106.64	108.01	107.31	105.2	105.49	107.74	106.71	106.26	107.17	106.92	105.36	106.87	106.59	105.77	105.36	105.82	105.7
106.83	106.71	103.62	105.86	107.88	105.25	105.69	105.07	106.21	105.46	105.46	107.6	105.95	105.56	105.9	104.82	105.75	105.55	106.69	106.77	105.52	106.67	107.26	106.34	106.05	105.11	106.03	107.02	106.29	106.32	106.47	106.71	105.74	106.61	104.67	106	105.78	105.71	105.86	107.11	106.93	106.79	106.58	105.6	105.51	107.26	106.02	105.3	107.55	105.5
101.15	99.93	99.963	100.42	101.99	100.92	100.33	101.15	102.39	101.37	101.03	100.13	101.08	100.46	99.183	100.57	104.23	100.75	100.57	100.19	101.47	101.92	100.2	100.78	101.54	101.61	102.03	101.61	100.79	101.07	102.04	100.86	101.17	103.11	100.76	100	100.98	101.43	100.85	100.33	102.02	103.04	100.55	100.34	101.28	100.73	101.43	102.14	101.15	101.59
104.13	103.59	103.57	105.47	103.07	102.28	105.24	104.23	102.06	104.06	104.46	105.25	105.82	105.04	103.79	104.02	104.83	104.18	103.83	103.72	104.97	103.6	103.63	102.95	105.35	104.74	104.59	102.52	102.53	105.83	105.53	103.31	102.94	104.2	104.8	103.12	104.67	103.67	104.77	104.26	104.6	104.51	105.87	104.64	104.36	105.32	105.19	104	104.71	105.36
105.67	105.89	105.65	105.69	105.65	104.2	107.24	107.51	105.35	106.36	105.39	105.52	106.81	105.37	105	105.95	107.36	105.4	105.54	104.09	106.21	106.01	105.74	106.16	105.79	104.09	104.84	106.34	106.97	105.69	106.35	105.04	104.84	105.79	107.21	107.95	104.66	107.05	105	105.83	107.16	104.18	105.35	105.26	105.7	105.24	105.67	105.13	106.15	105.43
113.07	111.67	110.96	113.79	112.2	111.14	112.31	112.78	112.07	111.91	111.65	110.98	112.6	111.67	111.44	111.72	110.99	112.43	111.98	111.72	112.25	113.97	112.41	112.33	113.62	112.64	112.15	113.35	112.31	112.4	111.66	111.85	112.22	112.32	110.66	112.57	111.6	111.75	112.11	113.27	111.26	113.43	112.02	112.8	111.03	112.04	112.62	111.66	113.65	111.1
106.96	106.19	105.46	105.97	106.89	104.9	106.98	105.94	105.65	106.87	106.13	105.54	106.3	106.15	106.74	106.38	106.41	106.71	106.91	106.76	106.75	108.71	106.4	106.85	105.56	106.49	107.07	106.41	107.63	106.41	105.48	105.43	105.78	105.6	105.82	106.73	105.02	106.88	106.98	105.63	107.74	105.39	106.49	106.35	107.3	106.25	107.18	105.63	105.15	106.24
106.11	105.83	106.02	105.35	105.02	105.12	106.02	105.6	105.24	104.59	105.84	104.37	105.42	106.8	106.51	104.57	105.73	105.64	106.1	104.56	105.02	106.48	105.01	105.23	104.33	105.15	105.36	104.92	106.82	104.26	104.55	105.67	105.31	107.24	103.89	104.66	103.8	106.7	105.98	106.02	106.55	105.93	105.5	104.19	106.17	105.78	105.59	106.95	105.27	107.22
105.42	106.92	104.49	106.83	105.06	105.62	105.72	106.87	107.31	106.3	107.5	106.93	106.65	104.05	104.8	105.1	106.41	105.41	104.67	105.95	106.96	107.42	106.37	105.6	105.34	106.36	106.37	105.88	106.63	106.43	104.41	106.84	108.21	106.74	106.77	104.74	105.11	105.62	105.81	105.86	105.83	106.63	106.34	105.33	106.74	106.95	106.26	106.46	105.78	106.4
112.68	112.74	112.01	111.63	112.39	111.19	111.34	113.73	112.47	111.24	111.82	110.57	110.89	112.64	112.53	113.02	111.32	112.41	111.09	112.01	113.35	112.31	111.36	112.98	112.77	110.39	112.22	111.85	111.27	111.96	111.5	113.15	113.07	113.22	112.15	112.54	110.97	112.04	111.65	113.4	112.96	112.18	112.43	112.56	111.19	111.8	111.1	111.77	113.1	111.39
108.91	110.81	109.49	109.36	110.43	108.58	109.4	110.91	109.64	110.12	109.71	110.63	109.43	109.29	109.1	110.96	109.41	107.22	108.89	109.88	109.15	109.87	109.47	110.91	110.97	110.66	110.41	108.08	110.67	109.7	110.14	110.23	108.25	111.05	110.64	108.81	111.68	108.62	110.52	110.88	109.3	108.62	111.46	109.84	110.06	109.25	109.61	110.16	110.05	107.94
108.59	110.73	107.82	110.4	110.18	110.49	109.74	109.56	108.75	110.46	110.59	109.72	110.17	109.59	109.05	111.41	109.18	108.68	108.87	110.86	108.75	110.65	110.69	110.17	109.1	110.99	110.02	109.82	111.11	108.38	108.78	109.32	110.82	111.09	112	110.98	110.51	111.12	109.7	110.63	110.84	110.28	110.56	108.7	110.01	109.72	109.74	109.56	107.32	110.53
107.09	104.49	103.84	103.76	106.41	105.39	105.41	106.77	103.39	106.36	105.61	104.05	105.02	105.46	105.06	105.09	106.07	105.81	104.55	104.76	104.34	105.7	103.93	104.86	106.43	105.35	103.15	103.41	105.06	105.37	106.45	105.2	105.42	104.83	104.44	104.82	103.67	105.9	104.62	103.02	104.89	104.91	106.95	104.78	105.04	105.45	104.69	104.43	105.04	105.81
106.94	105.91	105.76	106.35	106.04	104.83	107.75	107.16	106.73	103.75	107.06	104.74	104.94	105.68	104.43	105.42	105.61	105.65	105.91	105.76	104.93	106.49	105.6	104.65	107.63	106.36	105.83	103.86	105.49	104.42	106.2	105.16	106.18	104.98	105.33	106.5	105.93	105.38	107.2	105.92	105.07	107.6	106.7	104.64	105.41	106.56	106.02	105.69	105.66	105.23
117.2	117.66	117.76	118.28	117.49	117.28	116.17	117.84	116.67	115.63	116.71	118.61	117.04	117.6	118.85	118.56	117.65	116.51	119.18	118.36	116.65	117.39	117.7	118.12	117.83	117.1	117.19	116.7	117.79	116.8	116.3	117.9	117.16	117.34	116.76	117.48	118.81	118.48	117.4	117.92	117.51	117.16	117.2	117.13	118.58	116.63	117.89	117.89	119.19	118.06
105.77	106.38	104.99	104.89	105.49	105.52	105.21	105.45	105.52	105.46	105.24	105.34	105.09	102.64	105.37	106.17	104.13	106.51	106.23	105.86	105.79	104.82	105	105.55	105.09	105.91	105.62	106.5	105.26	105.06	105.21	107.49	107.09	103.75	105.64	107.28	105.29	105.51	107.22	107.21	104.31	105.69	105.31	104.19	106.08	105.84	104.97	106.24	104.55	104.63
115.8	117.14	116.52	115.58	116.01	118.43	116.2	117.76	116.22	116.3	116.56	117.01	115.53	117.12	115.7	114.41	117.04	117.91	116.31	115.47	116.87	116.17	115.98	117.05	115.82	116.2	116.06	115.53	115.85	116.59	115.96	116.26	116.27	115.94	116.37	115.76	115.81	117.61	116.07	116.69	115.89	115.77	116.57	116.01	116.63	117.31	117.42	115.51	118.09	116.26
104.18	104.68	104.8	103.71	105.96	103.27	105.3	105.02	104.81	105.44	105.29	105.58	105.43	104.1	104.88	104.99	104.95	104.06	105.97	105.62	104.85	104.65	105.85	105.53	105.01	103.51	104.93	104.17	104.25	102.96	105.28	104.98	104.87	105.35	103.17	106.53	104.68	104.94	105.21	105.34	105.43	103.27	104.41	105.51	102.83	105.92	104.69	106.21	104.46	105.31
100.44	99.649	100.67	99.498	101.01	100.54	100.76	99.365	99.093	100.2	99.994	100.42	99.593	99.058	100.48	100.62	99.892	100.3	101.03	99.964	101.41	100.96	99.993	99.99	100.75	99.493	98.975	100.52	99.498	100.63	99.573	99.852	101.11	99.306	100.19	101.4	100.48	101	98.797	100.75	99.133	100.37	101.86	102.34	100.74	100.24	100.7	100.2	99.19	100.36
102.97	102.25	100.64	101.57	102.56	100.79	100.89	101.1	101.62	101.62	100.94	100.22	101.22	102.21	101.49	102.22	100.72	100.99	101.97	99.883	100.03	100.96	100.01	100.94	99.849	101.49	100.33	101.61	100.28	102.08	101.81	100.66	100.81	102.62	101.04	101.79	99.85	101.51	102	101.44	102.31	100.75	100	101.73	102.16	102.64	101.18	99.825	101.32	102.44
105.99	106.12	104.35	106.78	104.93	105.52	107.29	105.34	107.53	105.92	106.7	107.09	105.28	105.69	106.07	106.25	106.2	107.4	105.93	107.05	104.96	106.64	108.86	105.99	107.83	105.28	105.89	105.34	106.86	106.06	107.71	106.92	106.64	105.97	106.61	106.66	104.03	105.96	105.69	105.55	106.64	105.15	106.61	105.59	104.76	106.25	106.09	105.22	105.53	106.11
105.06	107.19	105.48	105.09	103.47	105.54	104.72	106.13	106.03	105.47	105.93	105.74	103.52	106.39	105.53	105.42	105	106.45	105.1	107.32	106.19	104.88	105.1	106.28	106.28	106.29	105.76	105.76	107.41	105.9	106.31	104.96	106.16	104.79	104.2	105.88	105.23	103.56	105.86	106.63	105.02	105.25	105.9	106.16	105.67	105.91	106.1	105.69	104.18	105.55
104.01	104.52	107.11	105.68	107.65	105.3	104.91	105.3	106.6	105.93	105.25	105.07	104.38	106.16	106.79	104.13	107.06	106.17	106.4	106.15	104.94	106.15	104.5	105.55	107.42	106.47	105.9	106.85	105.72	105.79	105.68	105.24	107.06	106.13	105.71	105.48	105.01	106.03	105.35	105.92	104.76	105.75	106.5	104.13	105.13	105.81	105.85	104.02	105.07	106.28
110.42	111.23	111.51	108.7	111.36	110.18	112.11	110.43	111.06	110.25	110.59	110.36	111.2	111.84	110.97	111.81	111.14	112.75	109.94	110.28	109.39	112.7	109.68	110.52	112.34	112.16	109.48	112.03	111.45	110.97	111.33	110.82	109.14	110.23	111.03	111.07	112.37	110.46	110.47	111.53	110.23	112.44	111.84	111.45	112.55	110.6	110.16	111.71	111.92	112.28
105.4	106.32	104.7	104.95	106.11	105.81	106.05	105.53	107.1	105.82	105.9	106.13	105.87	104.59	105.78	106.64	106.43	105.41	106.87	106.64	105.53	107.14	104.57	107.23	105.54	107.43	106.16	106.93	105.73	106.99	106.23	106.22	106.66	105.8	106.53	107.48	105.7	106.25	106.59	105.94	107.16	106.87	107.44	105.7	107.42	106.45	106.48	106.65	106.65	106.96
97.664	100.85	99.916	99.031	100.15	99.07	98.506	99.509	99.337	97.783	99.55	99.619	98.005	100.52	100.14	99.031	100.53	101.34	100.38	100.55	98.787	98.618	100.32	101.33	99.63	99.93	100.19	99.394	98.755	100.72	100.61	99.005	99.301	99.401	99.962	99.225	99.26	101.29	98.63	100.81	99.661	99.008	100.88	98.704	99.309	99.951	100.92	100.05	100.05	99.579
100.67	100.1	100.6	100.3	101.42	101.93	101.32	101.39	99.938	100.31	99.736	99.926	99.242	101.12	101.2	99.857	101.59	97.94	100.5	99.703	100.44	98.433	101.76	101.76	99.829	100.02	99.882	100.15	99.783	99.26	101.65	102.94	100.93	100.95	99.015	100.97	99.817	100.81	100.37	99.219	100.04	100.59	98.807	100.24	101.93	101.2	100.06	100.72	101.83	100.97
98.605	100.14	100.5	101.68	101.1	100.1	100.76	100.51	99.431	97.289	100.13	101.45	100.39	100.9	99.522	100.83	99.646	98.535	101.15	100.57	99.848	101.32	100.17	100.89	99.129	99.733	99.423	99.907	101.09	101.22	100.66	100.03	100.26	99.16	100.51	100.45	100.1	101.19	100.09	100.27	100.34	100.96	100.89	100.73	99.766	101.45	99.777	100.98	99.966	100.13
107.44	104.81	105.76	106.13	107.17	105.39	105.5	104.61	107.46	106.14	105.81	105.2	104.88	106.67	105.76	105	105.78	104.51	106.15	106.06	105.43	104.75	105.35	106.55	106.44	105.29	106.7	105.22	107.58	105.81	104.29	105.02	104.82	104.79	106.21	105.41	106.4	105.57	105.41	104.24	105.87	104.92	105.86	105.65	104.11	106.2	104.35	106.32	105.85	105.64
111.03	111.74	112.05	109.87	112.13	111.62	112.92	111.36	111.85	112.04	110.51	113.53	111.64	112.29	111.31	112.21	111.88	113.68	111.67	112.7	110.57	112.21	113.26	113.71	113.43	110.8	112.08	112.97	111.21	112.73	112.96	112.88	111.02	111.55	111.48	112.54	111.52	112.03	111.63	112.07	112.28	110.09	112.33	112.18	112.55	110.72	111.18	112.73	112.88	111.51
112.05	112.38	111.77	112.14	110.94	111.14	110.31	111.43	111.7	109.56	111.7	110.37	113.49	112.01	111.36	111.02	113.46	112.65	111.75	112.62	111.06	112.74	112.52	110.16	111.91	112.81	110.86	113.5	112.99	110.82	111.51	111.88	111.47	112.27	113.42	111.59	112.31	111.37	110.1	111.94	111.91	112.44	111.76	112.36	112.28	112.54	111	110.49	110.5	112.65
107.84	107.22	106.42	107.75	106.88	106.89	106.79	107.56	107.24	106.04	107.74	105.75	105.65	106.12	106.88	106.68	106.97	106.33	106.43	107.92	108.53	106.64	105.22	107.19	106.94	107.83	106.6	105.87	109.2	105.81	108.79	106.57	106	106.91	106.17	107.03	107.54	108.33	107.58	106.23	105.72	107.84	108.37	105.9	106.62	107.68	108.46	105.59	107.61	108.63
106.44	104.33	105.2	105.83	105.17	104.25	104.77	104.61	105.17	104.59	103.76	104.74	104.74	104.35	106.21	105.33	103.2	105.44	105.09	104.25	104.05	103.98	105.98	104.97	104.82	105.88	105.36	104.58	105.13	105.59	104.87	105.67	104.69	104.65	104.24	103.51	105.55	102.27	103.76	106.35	104.83	104.21	103.01	103.96	104.27	102.99	104.52	104.36	105.96	105.24
100.84	99.832	100.6	100.97	99.756	101.05	99.42	100.01	99.189	100.32	98.95	100.25	99.106	100.18	99.691	100.28	102.63	100.19	100.44	100.97	100.56	99.449	99.131	100.92	99.672	97.718	97.981	100.35	99.359	100.17	99.707	100.06	99.517	99.418	99.522	100.43	99.734	100.51	99.696	99.334	100.68	97.614	99.841	99.853	98.991	100.41	100.41	98.679	98.725	98.437
104.65	104.34	104.98	106.24	103.92	105.86	105.22	104.25	105.02	105.56	104.24	106.53	108.6	105.52	105.99	105.58	105.17	105.37	104.17	107.2	104.92	104.63	106.3	104.98	105.1	104.63	107.32	105.78	107.57	105.58	106.31	103.08	105.44	105.52	105.74	107.31	104.88	105.75	103.69	104.84	105.98	106.58	105.17	105.85	106.08	105.41	105.62	105.06	105.74	106.76
111.48	110.72	111.62	111.38	111.35	111.13	110.02	112.16	109.73	113.16	110.06	111.38	110.94	110.93	111.08	112.47	112.54	111.6	111.47	111.5	112.75	109.59	109.73	112.14	109.85	111.25	111.92	110.23	112.07	111.69	110.34	110.9	110.76	111.07	111.03	111.31	110.6	110.38	112.1	111.02	111.86	111.33	111.64	111.64	109.83	109.8	112.07	111.29	110.84	109.78
105.46	104.35	105.75	106.6	106.78	106.45	104.32	105.51	105.32	104.11	106.56	107.06	104.68	106.63	105.78	106.03	104.64	104.81	105.35	105.39	105.13	106.36	105.94	103.75	105.33	106.04	104.8	106.85	105.91	105.1	105.75	106.99	104.43	104.53	106.01	106.57	105.17	104.4	107.11	105.77	105.49	104.93	105.86	106.6	104.35	106.41	105.7	104.87	105.11	104.66
111.45	111.66	111.15	111.63	112.23	111.16	109.08	110.61	111.71	110.07	113.1	110.61	110.31	111.41	110.86	111.66	112.18	110.77	112.36	112.04	112.76	112.75	109.69	111.08	111.27	113.22	112.82	110	110.16	111.17	111.87	111.37	109.97	113.07	111.98	111.24	111.26	111.82	110.85	111.75	111.52	111.34	111.53	111.87	111.93	111.71	111.08	111.75	111.94	112.41
107.08	105.05	106.79	104.86	107.57	106.22	106.16	106.36	105.61	106.4	105.99	104.91	107.14	106.31	105.98	106.98	105.47	106.05	106.28	106	105.5	106.95	107.03	105.34	105.49	105.75	106.47	107.9	105.8	107.51	105.69	105.24	104.82	105.29	104.34	106.37	104.72	106.36	106.46	106.31	106.05	106.41	106.56	104.74	105.91	106.79	107.16	105.37	107.12	105.97
112.66	112.21	111.92	112.32	112.51	111.51	112.66	111.67	111.84	111.18	111.6	111.71	112.1	111.37	113.45	112.45	111.9	111.57	110.75	110.44	111.91	111.49	111.22	110.36	112.4	111.14	111.86	109.86	109.74	112.92	111.66	111.8	114.14	111.24	112.16	111.5	110.33	110.32	113.14	112.8	112.76	112.83	111.79	111.94	111.25	111.99	111.59	109.79	110.87	111.21
105.61	106.44	104.83	105.87	105.67	104.52	103.84	104.96	104.73	105.06	105.63	105.72	105.73	104.91	106.48	105.29	104.3	105.6	105.37	105.34	105.24	104.95	106	102.63	105.19	105.22	105.35	104.46	105.75	105.58	105.4	105.06	103.26	106.38	104.06	104.73	106.98	105.88	104.05	105.17	103.81	104.37	104.67	104.84	104.45	104.5	105.41	105.15	105.42	105.31
103.56	105.24	105.08	105.55	104.98	105.44	103.73	107.25	104.29	105.14	105.59	104.11	104.73	105.18	105.18	104.78	105.27	103.91	105.78	105.34	104.35	105.83	104.6	105.78	105.37	103.11	104.7	104.41	104.98	105.74	103.6	102.68	104.77	104.1	106.24	106.27	102.63	105.04	104	104.37	104.17	104.81	105.42	105.77	104.44	105.49	103.67	103.52	105.03	105.2
98.136	100.23	100.66	99.863	101.32	100.23	99.238	100.77	99.251	100.61	99.891	99.06	99.307	100.2	101.06	100.11	99.495	98.75	100.86	100.15	100.5	100.41	100.85	97.806	99.162	100.52	100.24	99.77	98.608	101.07	100.13	98.226	99.426	99.978	98.675	99.969	99.735	98.344	98.813	98.466	100.19	101.14	99.07	99.666	100.22	99.116	99.56	99.773	99.338	98.943
105.42	106.82	104.69	106.02	105.82	107.71	106.27	106.99	105.71	106.92	107.14	105.43	107.04	106.47	107.6	107.74	107.67	105.73	107.85	102.73	104.79	106.9	105.5	107.23	106.03	108.35	108.39	105.61	106.01	107.35	106.23	105.27	106.09	106	106.15	105.39	106.95	105.06	106.2	104.35	105.48	106.57	103.92	104.94	106.18	104.91	105.34	105.63	107.42	106.12
104.89	104.93	104.13	104.68	104.19	104.58	104.75	102.76	104.37	105.08	103.68	104.95	104.75	104.52	102.19	104.25	104.36	104.2	104.14	104.3	102.9	104.63	102.98	103.66	103.68	104.88	105.03	103.28	103.84	103.92	104.32	104.6	104.28	103.61	103.14	104.7	103.33	104.29	101.7	104.21	104.54	106.2	104.8	105.16	104.3	103.75	103.38	103.66	103.82	103.61
98.641	101.44	99.139	98.99	100.24	99.721	99.64	98.495	100.71	99.589	99.472	99.708	98.59	101.11	99.747	100.67	100.62	99.546	99.244	98.502	99.267	99.178	98.897	99.607	100.88	100.27	99.579	98.385	101.58	99.695	100.24	100.45	99.142	100.56	101.49	99.726	99.877	99.507	99.477	100.71	99.479	98.47	101.73	101.12	100.29	99.973	99.259	100.61	100.48	99.116
[truncated: 600 more rows]
[truncated: 150 more columns]
